# Supplementary material for: Environmental change makes robust ecological networks fragile
Source: Nat Commun. 2016 Aug 11;7:12462. doi: 10.1038/ncomms12462 (PMC4987532; doi:10.1038/ncomms12462)
Supplement: Supplementary Data 1 — Host-parasite networks and host extinction sequences in Avida experiments. The compressed archive includes the 100 co-evolved host-parasite networks and the host extinction sequences in the historical scenario. [file ncomms12462-s2.zip › Supplementary_data_S1/host_extinction_sequence_39.csv]

818_46_1	345_46_4	346_2_9	347_05_3	340_2_3	341_2_1	342_3_10	343_0_2	810_12_1	811_3_1	812_05_1	348_35_1	349_3_1	816_13_1	817_03_1	595_46_4	719_1_1	718_35_1	717_3_2	716_46_3	714_2_1	713_0_1	712_3_1	662_346_1	618_3_3	594_46_2	619_03_4	298_46_6	299_0_1	296_046_1	297_13_7	294_35_2	295_2_2	292_46_4	293_3_1	290_2_9	291_3_2	590_3_1	592_046_1	199_05_1	198_35_2	597_0_3	599_46_1	598_0_3	197_035_2	196_123_1	191_03_1	190_2_1	193_046_11	192_3_9
818_46_1	345_46_3	346_2_11	347_05_3	340_2_3	341_2_1	342_3_10	343_0_2	810_12_2	811_3_2	812_05_2	348_35_1	349_3_1	816_13_2	817_03_1	595_46_5	719_1_1	718_35_1	717_3_4	716_46_3	714_2_1	713_0_1	712_3_2	662_346_1	618_3_3	594_46_1	619_03_6	298_46_6	299_0_1	296_046_1	297_13_6	294_35_2	295_2_2	292_46_4	293_3_1	290_2_8	291_3_2	590_3_1	592_046_1	199_05_1	198_35_2	597_0_3	195_46_2	598_0_3	197_035_2	196_123_1	191_03_1	190_2_1	193_046_13	192_3_10
818_46_2	345_46_1	346_2_12	347_05_3	340_2_1	342_3_11	343_0_1	811_3_4	812_05_4	814_0_1	349_3_1	816_13_2	817_03_1	595_46_8	719_1_1	718_35_1	717_3_5	716_46_4	714_2_1	713_0_1	712_3_4	618_3_6	594_46_2	619_03_8	298_46_6	299_0_1	296_046_1	297_13_6	294_35_2	295_2_1	292_46_4	293_3_1	290_2_7	291_3_2	590_3_1	592_046_1	199_05_1	198_35_2	597_0_5	195_46_2	598_0_3	197_035_2	196_123_1	191_03_1	193_046_9	192_3_12	270_46_6	271_2_3	272_2_1	273_0_2
818_46_3	346_2_16	347_05_3	342_3_12	343_0_1	811_3_3	812_05_9	814_0_1	349_3_1	816_13_2	817_03_1	718_35_1	717_3_10	716_46_2	714_2_1	713_0_1	712_3_5	619_03_7	298_46_4	299_0_1	296_046_1	297_13_6	294_35_2	292_46_1	293_3_1	290_2_6	291_3_2	590_3_1	595_46_4	198_35_1	597_0_4	195_46_2	598_0_3	197_035_1	191_03_1	193_046_12	192_3_12	270_46_9	271_2_3	272_2_1	273_0_2	274_046_2	275_3_9	277_01_1	279_35_1	569_0_17	344_2_1	525_05_1	526_3_1	527_6_2
818_46_2	346_2_24	342_3_12	811_3_4	812_05_11	814_0_1	815_046_1	816_13_2	817_03_1	718_35_1	717_3_9	716_46_1	714_2_2	712_3_5	298_46_3	296_046_1	297_13_1	292_46_1	290_2_11	595_46_1	597_0_1	195_46_3	598_0_1	193_046_13	192_3_7	270_46_9	271_2_3	272_2_1	275_3_6	527_6_4	520_35_8	529_5_1	443_2_3	440_46_18	108_2_6	102_2_1	103_46_16	100_6_1	106_2_4	107_3_38	104_3_6	105_0_2	39_0_2	38_46_23	33_2_8	31_5_17	30_35_5	37_46_5	36_35_20	35_2_1
216_12_6	66_05_1	215_05_5	210_3_1	211_6_14	872_05_1	761_05_2	133_3_4	227_0_7	131_05_6	130_2_25	137_46_8	499_04_10	90_3_1	139_35_4	138_46_5	102_2_1	24_3_1	25_04_6	26_6_3	27_0_15	20_046_1	21_3_17	22_0_1	23_46_6	223_6_13	698_2_2	251_46_1	29_46_10	178_6_3	818_46_1	543_46_2	346_2_34	541_2_7	4_2_1	342_3_12	400_3_1	811_3_3	812_05_10	814_0_3	287_3_26	286_46_16	869_35_6	454_35_2	718_35_1	717_3_10	716_46_1	714_2_2	712_3_10	120_12_1
216_12_8	66_05_1	215_05_2	210_3_1	211_6_14	133_3_2	227_0_7	131_05_5	130_2_28	137_46_12	499_04_7	139_35_2	138_46_2	102_2_1	24_3_1	25_04_3	26_6_3	27_0_19	20_046_1	21_3_15	22_0_1	23_46_11	223_6_15	698_2_1	29_46_5	818_46_3	543_46_2	346_2_41	541_2_6	4_2_1	342_3_9	811_3_3	812_05_9	814_0_3	287_3_27	286_46_16	869_35_3	717_3_10	716_46_2	714_2_2	712_3_12	263_3_18	121_05_2	123_46_1	124_2_1	265_12_2	367_35_10	129_46_25	269_0_7	268_013_3
216_12_9	66_05_1	619_03_11	210_3_1	211_6_12	133_3_1	227_0_2	131_05_3	130_2_39	137_46_13	499_04_3	139_35_2	138_46_2	102_2_1	24_3_1	25_04_1	26_6_1	27_0_17	20_046_1	21_3_23	22_0_1	23_46_13	223_6_15	29_46_5	818_46_7	543_46_1	346_2_49	541_2_5	4_2_1	342_3_10	811_3_3	812_05_7	814_0_7	287_3_23	286_46_17	869_35_2	717_3_5	716_46_2	714_2_2	712_3_10	263_3_19	123_46_1	124_2_1	265_12_1	367_35_11	129_46_22	269_0_6	268_013_2	167_46_1	59_04_1
216_12_12	66_05_1	210_3_1	211_6_9	133_3_1	227_0_2	131_05_1	130_2_44	137_46_18	499_04_2	138_46_3	102_2_1	24_3_1	25_04_1	26_6_1	27_0_19	20_046_1	21_3_30	22_0_1	23_46_16	223_6_15	29_46_2	818_46_7	346_2_51	541_2_4	4_2_1	342_3_8	8_35_37	812_05_1	814_0_10	287_3_17	286_46_18	869_35_2	717_3_4	716_46_2	714_2_1	712_3_7	263_3_18	124_2_1	265_12_1	367_35_8	129_46_24	269_0_6	167_46_1	54_46_55	57_35_9	56_46_1	51_12_1	50_6_1	619_03_11
216_12_6	66_05_1	210_3_1	211_6_8	133_3_1	131_05_1	130_2_53	137_46_21	499_04_2	138_46_2	102_2_1	24_3_1	25_04_1	26_6_1	27_0_15	20_046_1	21_3_46	22_0_1	23_46_21	223_6_15	29_46_1	818_46_7	346_2_54	541_2_7	4_2_1	342_3_7	8_35_18	814_0_12	287_3_11	286_46_18	717_3_2	716_46_3	712_3_2	263_3_13	124_2_1	367_35_6	129_46_25	269_0_9	167_46_1	54_46_58	57_35_4	56_46_1	51_12_1	50_6_1	52_6_18	535_46_4	298_46_9	418_2_33	374_46_52	290_2_16
216_12_6	66_05_1	210_3_1	211_6_6	133_3_1	131_05_1	130_2_50	137_46_23	499_04_2	138_46_1	102_2_1	24_3_1	25_04_1	26_6_1	27_0_12	20_046_1	21_3_73	22_0_1	23_46_21	223_6_12	29_46_1	818_46_8	346_2_55	541_2_4	4_2_1	342_3_6	8_35_8	814_0_14	287_3_3	286_46_23	716_46_4	263_3_12	124_2_1	367_35_1	129_46_25	269_0_8	167_46_1	54_46_52	56_46_1	51_12_1	50_6_1	52_6_16	298_46_9	418_2_36	374_46_42	290_2_17	538_04_3	709_3_4	195_46_2	194_046_25
216_12_4	66_05_1	210_3_1	211_6_5	133_3_1	131_05_1	130_2_61	137_46_20	499_04_1	102_2_1	24_3_1	25_04_1	26_6_1	27_0_8	20_046_1	21_3_91	169_5_1	23_46_20	223_6_12	29_46_1	818_46_5	346_2_58	541_2_5	4_2_1	342_3_12	8_35_2	814_0_13	287_3_2	286_46_29	716_46_5	263_3_8	124_2_1	129_46_36	269_0_14	54_46_49	56_46_1	51_12_1	50_6_1	52_6_16	298_46_10	418_2_31	374_46_40	290_2_15	538_04_4	709_3_5	195_46_2	194_046_23	310_46_14	777_0_7	193_046_16
216_12_3	66_05_1	210_3_1	211_6_4	133_3_1	131_05_1	130_2_60	137_46_20	499_04_1	24_3_1	25_04_1	26_6_1	27_0_2	20_046_1	21_3_114	169_5_1	23_46_20	223_6_11	29_46_1	818_46_7	346_2_65	541_2_12	4_2_1	342_3_15	280_46_1	814_0_9	409_6_4	286_46_32	716_46_4	263_3_3	124_2_1	129_46_36	269_0_19	54_46_44	56_46_1	51_12_1	50_6_1	52_6_16	298_46_9	418_2_33	374_46_36	290_2_10	538_04_6	709_3_5	195_46_2	194_046_18	310_46_23	777_0_7	193_046_9	192_3_27
216_12_4	66_05_1	210_3_1	211_6_5	133_3_1	131_05_1	130_2_66	137_46_23	24_3_1	26_6_1	27_0_2	20_046_1	21_3_113	169_5_1	23_46_22	223_6_9	29_46_1	818_46_8	346_2_71	541_2_16	342_3_18	280_46_1	814_0_5	409_6_1	286_46_36	716_46_2	263_3_10	124_2_1	129_46_32	269_0_20	54_46_32	56_46_1	51_12_1	50_6_1	52_6_24	298_46_10	418_2_27	374_46_32	290_2_4	538_04_5	709_3_4	195_46_2	194_046_11	310_46_30	777_0_7	193_046_6	192_3_37	270_46_19	619_03_23	396_05_31
216_12_2	66_05_1	210_3_1	211_6_3	133_3_1	131_05_1	130_2_76	137_46_16	24_3_1	26_6_1	27_0_3	20_046_1	21_3_102	169_5_1	23_46_24	95_6_1	29_46_1	818_46_9	346_2_65	541_2_17	342_3_19	280_46_1	814_0_1	286_46_36	263_3_16	124_2_1	129_46_32	269_0_33	54_46_32	56_46_1	51_12_1	50_6_1	52_6_27	298_46_15	292_46_3	374_46_27	538_04_5	709_3_1	194_046_10	310_46_28	777_0_1	193_046_5	192_3_47	270_46_19	619_03_30	396_05_26	113_6_54	253_46_44	81_13_1	119_6_9
216_12_4	66_05_1	210_3_1	211_6_2	133_3_1	131_05_1	130_2_93	137_46_14	24_3_1	26_6_1	27_0_4	20_046_1	21_3_85	169_5_1	23_46_22	95_6_1	29_46_1	818_46_7	346_2_64	541_2_17	342_3_19	280_46_1	814_0_1	286_46_37	263_3_24	124_2_1	129_46_32	269_0_41	54_46_32	56_46_1	51_12_1	50_6_1	52_6_36	298_46_23	292_46_3	374_46_28	538_04_3	709_3_1	194_046_11	310_46_29	777_0_1	193_046_2	192_3_50	270_46_18	619_03_29	396_05_19	113_6_55	253_46_41	81_13_1	119_6_8
216_12_3	210_3_1	211_6_2	133_3_1	131_05_1	130_2_110	137_46_10	24_3_1	26_6_1	27_0_4	20_046_1	21_3_70	169_5_1	23_46_25	95_6_1	29_46_1	818_46_1	346_2_65	541_2_19	342_3_21	280_46_1	286_46_35	263_3_37	124_2_1	129_46_39	269_0_52	54_46_42	56_46_1	51_12_1	50_6_1	52_6_38	298_46_20	292_46_3	374_46_29	66_05_1	194_046_14	310_46_29	777_0_1	193_046_3	192_3_57	270_46_16	619_03_17	396_05_16	113_6_56	253_46_42	81_13_1	119_6_5	118_0_1	794_35_12	792_46_1
216_12_3	210_3_1	133_3_1	131_05_1	130_2_109	137_46_11	24_3_1	26_6_1	27_0_4	20_046_1	21_3_45	169_5_1	23_46_24	29_46_1	818_46_1	346_2_59	541_2_23	342_3_19	280_46_1	286_46_32	263_3_44	124_2_1	129_46_45	269_0_69	54_46_49	56_46_1	51_12_1	50_6_1	52_6_38	298_46_30	292_46_2	374_46_24	66_05_1	194_046_18	310_46_26	193_046_3	192_3_52	270_46_16	619_03_13	396_05_11	113_6_63	253_46_43	81_13_1	119_6_5	794_35_2	792_46_1	420_46_45	303_46_1	440_46_6	304_046_37
216_12_4	210_3_1	133_3_1	131_05_1	130_2_103	137_46_7	24_3_1	26_6_1	27_0_4	20_046_1	21_3_26	23_46_26	29_46_1	818_46_1	346_2_57	541_2_27	342_3_15	286_46_45	263_3_52	124_2_1	129_46_48	269_0_81	54_46_46	56_46_1	51_12_1	50_6_1	52_6_42	298_46_29	292_46_2	374_46_23	66_05_1	194_046_14	310_46_23	193_046_2	192_3_49	270_46_20	619_03_7	396_05_12	113_6_70	253_46_41	81_13_1	119_6_6	794_35_1	420_46_51	303_46_1	440_46_6	304_046_25	307_2_1	382_12_35	241_46_25
216_12_4	210_3_1	133_3_1	131_05_1	130_2_105	137_46_6	24_3_1	26_6_1	27_0_3	20_046_1	21_3_15	23_46_24	29_46_1	346_2_59	541_2_29	342_3_14	286_46_48	263_3_54	124_2_1	129_46_48	269_0_106	54_46_44	56_46_1	51_12_1	50_6_1	52_6_44	298_46_26	292_46_3	374_46_19	66_05_1	194_046_11	310_46_17	193_046_2	192_3_48	270_46_20	619_03_2	396_05_11	113_6_72	253_46_49	81_13_1	119_6_5	420_46_58	440_46_7	304_046_30	307_2_1	382_12_33	241_46_21	100_6_1	107_3_21	104_3_1
216_12_6	210_3_1	133_3_1	131_05_1	130_2_118	137_46_8	24_3_1	26_6_1	27_0_2	21_3_6	23_46_21	29_46_1	346_2_55	541_2_30	342_3_9	286_46_54	263_3_51	124_2_1	129_46_49	269_0_120	54_46_37	56_46_1	51_12_1	50_6_1	52_6_51	298_46_28	292_46_3	374_46_14	66_05_1	194_046_10	310_46_11	702_6_40	192_3_53	270_46_23	619_03_2	396_05_7	113_6_71	253_46_52	81_13_1	119_6_3	420_46_54	440_46_10	304_046_34	382_12_25	241_46_20	100_6_1	107_3_19	104_3_1	846_05_35	39_0_1
216_12_6	210_3_1	131_05_1	130_2_118	137_46_6	24_3_1	26_6_1	27_0_3	21_3_7	23_46_16	29_46_1	346_2_44	541_2_25	342_3_7	286_46_61	263_3_47	124_2_1	129_46_43	269_0_153	54_46_30	56_46_1	51_12_1	50_6_1	52_6_63	298_46_38	292_46_4	374_46_11	66_05_1	194_046_8	310_46_12	702_6_37	192_3_53	270_46_28	396_05_7	113_6_73	253_46_36	81_13_1	119_6_4	420_46_46	440_46_7	304_046_36	382_12_17	241_46_21	100_6_1	107_3_17	104_3_1	846_05_29	39_0_1	38_46_43	33_2_21
216_12_6	210_3_1	131_05_1	130_2_113	137_46_7	24_3_1	26_6_1	27_0_5	21_3_20	23_46_13	29_46_1	346_2_37	541_2_23	342_3_6	286_46_55	263_3_45	124_2_1	129_46_32	269_0_178	54_46_19	56_46_1	51_12_1	50_6_1	52_6_70	298_46_40	292_46_2	374_46_11	66_05_1	194_046_4	310_46_9	702_6_31	192_3_67	270_46_28	396_05_9	113_6_84	253_46_32	81_13_1	119_6_4	420_46_41	440_46_11	304_046_46	382_12_15	241_46_17	100_6_1	107_3_11	104_3_1	846_05_19	39_0_1	38_46_46	33_2_15
216_12_5	210_3_1	131_05_1	130_2_115	137_46_3	24_3_1	26_6_1	27_0_4	21_3_34	23_46_14	29_46_1	346_2_35	541_2_25	342_3_2	286_46_55	263_3_52	124_2_1	129_46_27	269_0_193	54_46_17	56_46_1	51_12_1	50_6_1	52_6_86	298_46_38	292_46_2	374_46_10	66_05_1	194_046_2	310_46_8	702_6_25	192_3_75	270_46_27	396_05_9	113_6_74	253_46_34	81_13_1	119_6_2	420_46_31	440_46_5	304_046_59	382_12_8	241_46_15	100_6_1	107_3_10	104_3_1	846_05_12	39_0_1	38_46_47	33_2_19
216_12_4	210_3_1	131_05_1	130_2_111	137_46_4	24_3_1	26_6_1	27_0_6	21_3_50	23_46_12	29_46_1	346_2_34	541_2_15	342_3_3	286_46_52	263_3_56	124_2_1	129_46_26	269_0_224	54_46_21	56_46_1	51_12_1	50_6_1	52_6_86	298_46_28	292_46_2	374_46_8	66_05_1	194_046_1	310_46_5	702_6_25	192_3_78	270_46_33	396_05_6	113_6_69	253_46_36	81_13_1	119_6_5	420_46_17	440_46_7	304_046_76	382_12_5	241_46_17	100_6_1	107_3_17	104_3_1	846_05_5	39_0_1	38_46_53	33_2_21
216_12_4	210_3_1	131_05_1	130_2_108	137_46_5	24_3_1	26_6_1	27_0_9	21_3_72	23_46_15	29_46_1	346_2_36	541_2_13	342_3_3	286_46_48	120_12_1	124_2_1	129_46_35	269_0_210	54_46_16	56_46_1	51_12_1	50_6_1	52_6_84	298_46_28	418_2_39	374_46_19	66_05_1	310_46_9	702_6_23	192_3_80	270_46_40	396_05_14	113_6_63	253_46_34	81_13_1	119_6_6	420_46_14	440_46_8	304_046_88	382_12_7	241_46_14	100_6_1	107_3_29	104_3_1	846_05_3	38_46_46	33_2_20	31_5_1	30_35_17
216_12_5	210_3_1	131_05_1	130_2_107	137_46_5	24_3_1	26_6_1	27_0_10	21_3_82	23_46_16	29_46_1	346_2_38	541_2_16	342_3_2	286_46_42	120_12_1	124_2_1	129_46_37	269_0_186	54_46_17	56_46_1	51_12_1	50_6_1	52_6_92	298_46_35	418_2_26	374_46_19	66_05_1	310_46_5	702_6_23	192_3_63	270_46_45	396_05_15	113_6_66	253_46_37	81_13_1	119_6_7	420_46_12	440_46_12	304_046_92	382_12_5	241_46_12	100_6_1	107_3_50	104_3_1	846_05_7	38_46_47	33_2_19	31_5_1	30_35_15
216_12_8	131_05_1	130_2_112	137_46_3	24_3_1	26_6_1	27_0_11	21_3_92	23_46_13	29_46_1	346_2_38	541_2_16	286_46_39	120_12_1	124_2_1	129_46_36	269_0_153	54_46_17	56_46_1	51_12_1	50_6_1	52_6_97	298_46_38	418_2_21	374_46_23	179_6_13	310_46_6	702_6_26	192_3_57	270_46_45	396_05_14	113_6_62	253_46_32	81_13_1	119_6_7	420_46_7	440_46_13	304_046_89	382_12_5	241_46_11	100_6_1	107_3_60	104_3_1	846_05_17	38_46_55	33_2_18	31_5_1	30_35_11	37_46_1	36_35_20
216_12_7	131_05_1	130_2_110	137_46_2	24_3_1	26_6_1	27_0_9	21_3_80	23_46_17	29_46_1	346_2_39	541_2_15	286_46_40	120_12_1	124_2_1	129_46_37	269_0_80	54_46_19	56_46_1	51_12_1	50_6_1	52_6_90	298_46_42	418_2_23	374_46_30	179_6_9	310_46_4	702_6_34	192_3_52	270_46_43	396_05_13	113_6_72	253_46_29	81_13_1	119_6_9	420_46_4	440_46_11	304_046_75	382_12_3	241_46_13	100_6_1	107_3_65	104_3_1	846_05_28	38_46_55	33_2_14	31_5_1	30_35_9	37_46_1	36_35_18
216_12_7	131_05_1	130_2_114	24_3_1	26_6_1	27_0_9	21_3_58	23_46_18	29_46_1	346_2_42	541_2_12	286_46_37	120_12_1	124_2_1	129_46_41	269_0_36	54_46_22	56_46_1	51_12_1	50_6_1	52_6_81	298_46_38	418_2_16	374_46_34	179_6_10	310_46_6	702_6_33	192_3_58	270_46_49	396_05_12	113_6_65	253_46_29	81_13_1	119_6_10	440_46_9	304_046_70	382_12_1	241_46_16	100_6_1	107_3_76	104_3_1	846_05_33	38_46_55	33_2_17	31_5_1	30_35_7	37_46_1	36_35_13	35_2_1	34_46_12
216_12_5	131_05_1	130_2_119	24_3_1	26_6_1	27_0_5	21_3_36	23_46_17	29_46_1	346_2_48	541_2_12	286_46_38	120_12_1	129_46_41	269_0_26	54_46_24	56_46_1	51_12_1	50_6_1	52_6_78	298_46_36	418_2_15	374_46_38	179_6_9	310_46_6	702_6_38	192_3_65	270_46_50	396_05_7	113_6_66	253_46_24	81_13_1	119_6_8	440_46_9	304_046_54	241_46_21	100_6_1	107_3_64	104_3_1	846_05_35	38_46_48	33_2_16	31_5_1	30_35_3	37_46_1	36_35_6	34_46_12	439_4_39	384_13_52	333_2_1
216_12_6	131_05_1	130_2_131	24_3_1	26_6_1	27_0_2	21_3_19	23_46_23	29_46_1	346_2_47	541_2_7	286_46_41	120_12_1	129_46_42	269_0_19	54_46_29	56_46_1	51_12_1	50_6_1	52_6_73	298_46_33	418_2_15	374_46_32	179_6_9	310_46_6	702_6_41	192_3_68	270_46_40	396_05_7	113_6_67	253_46_26	81_13_1	119_6_7	440_46_8	304_046_46	241_46_25	100_6_1	107_3_53	104_3_1	846_05_23	38_46_49	33_2_14	31_5_1	30_35_6	37_46_1	36_35_4	34_46_13	439_4_49	384_13_65	333_2_1
216_12_9	131_05_1	130_2_128	24_3_1	26_6_1	21_3_15	23_46_28	29_46_1	346_2_60	541_2_8	286_46_39	120_12_1	129_46_45	269_0_23	54_46_31	56_46_1	51_12_1	50_6_1	52_6_66	298_46_32	418_2_14	374_46_33	179_6_10	310_46_7	702_6_49	192_3_57	270_46_36	396_05_3	113_6_70	253_46_15	81_13_1	119_6_8	440_46_6	304_046_37	241_46_28	100_6_1	107_3_47	104_3_1	846_05_14	38_46_56	33_2_9	31_5_1	30_35_9	37_46_1	36_35_4	34_46_10	439_4_54	384_13_77	333_2_1	61_2_20
216_12_8	151_046_66	56_46_1	887_3_52	113_6_73	156_46_123	51_12_1	310_46_7	551_2_13	702_6_55	192_3_64	270_46_39	61_2_22	131_05_1	130_2_136	65_46_1	179_6_7	176_3_9	234_46_30	253_46_12	34_46_8	119_6_11	100_6_1	255_46_13	24_3_1	104_3_1	26_6_1	81_13_1	21_3_11	23_46_29	256_46_10	45_05_28	29_46_1	1_46_7	178_6_8	346_2_60	541_2_9	79_35_21	185_01_98	50_6_1	286_46_36	147_46_14	144_0_61	202_35_78	143_3_9	846_05_12	120_12_1	6_5_1	440_46_6	304_046_29
216_12_8	151_046_55	56_46_1	887_3_40	113_6_69	156_46_129	51_12_1	310_46_7	551_2_13	702_6_59	192_3_66	270_46_39	61_2_22	131_05_1	130_2_150	65_46_1	179_6_6	176_3_7	234_46_29	253_46_11	34_46_11	119_6_9	100_6_1	255_46_10	24_3_1	104_3_1	26_6_1	81_13_1	21_3_8	23_46_29	256_46_12	45_05_29	29_46_1	1_46_9	178_6_8	346_2_69	541_2_8	79_35_31	185_01_105	50_6_1	286_46_34	147_46_16	144_0_36	202_35_75	143_3_8	846_05_9	120_12_1	6_5_1	440_46_7	304_046_15
216_12_4	151_046_53	56_46_1	887_3_36	113_6_67	156_46_132	51_12_1	310_46_11	551_2_12	702_6_63	192_3_59	270_46_41	61_2_20	131_05_1	130_2_176	65_46_1	179_6_3	176_3_8	234_46_20	253_46_10	34_46_12	119_6_8	100_6_1	255_46_14	67_46_1	104_3_1	26_6_1	81_13_1	21_3_9	23_46_31	256_46_19	45_05_35	29_46_1	1_46_9	178_6_9	346_2_70	541_2_7	79_35_41	185_01_110	50_6_1	286_46_35	147_46_12	144_0_14	202_35_74	143_3_4	846_05_7	120_12_1	6_5_1	440_46_7	304_046_5
151_046_57	6_5_1	56_46_1	887_3_25	113_6_68	156_46_126	310_46_13	551_2_14	702_6_62	192_3_64	270_46_46	61_2_22	131_05_1	130_2_181	65_46_1	179_6_3	176_3_5	234_46_20	253_46_15	34_46_15	119_6_6	100_6_1	255_46_11	67_46_1	104_3_1	26_6_1	81_13_1	21_3_9	23_46_29	256_46_19	45_05_51	29_46_1	1_46_9	178_6_7	346_2_69	541_2_5	79_35_44	185_01_141	50_6_1	286_46_29	147_46_9	144_0_6	202_35_59	143_3_9	846_05_5	440_46_9	304_046_6	263_3_11	2_3_1	241_46_25
151_046_64	6_5_1	56_46_1	887_3_20	113_6_62	156_46_122	310_46_16	551_2_13	702_6_63	192_3_56	270_46_47	61_2_22	131_05_1	130_2_203	65_46_1	179_6_1	176_3_3	234_46_24	253_46_15	34_46_21	119_6_7	100_6_1	255_46_11	67_46_1	104_3_1	26_6_1	81_13_1	21_3_7	23_46_31	256_46_22	45_05_59	29_46_1	1_46_9	178_6_7	346_2_61	541_2_6	79_35_63	185_01_158	50_6_1	286_46_23	147_46_11	144_0_8	202_35_42	143_3_11	846_05_4	440_46_11	304_046_8	263_3_9	2_3_1	241_46_22
151_046_75	6_5_1	56_46_1	887_3_16	156_46_120	310_46_17	551_2_13	702_6_58	192_3_65	270_46_42	61_2_23	131_05_1	130_2_218	65_46_1	113_6_54	176_3_3	234_46_23	253_46_22	34_46_21	119_6_7	100_6_1	255_46_10	67_46_1	104_3_1	26_6_1	81_13_1	21_3_6	23_46_32	256_46_21	45_05_54	29_46_1	1_46_8	178_6_7	346_2_61	541_2_7	79_35_58	185_01_184	286_46_18	147_46_10	144_0_7	202_35_31	143_3_22	846_05_4	440_46_13	304_046_16	263_3_9	2_3_1	241_46_25	72_04_1	71_2_61
151_046_76	6_5_1	56_46_1	887_3_11	156_46_111	310_46_18	551_2_11	702_6_54	192_3_83	270_46_49	61_2_23	131_05_1	130_2_230	65_46_1	113_6_59	178_6_7	234_46_23	253_46_20	34_46_20	119_6_4	100_6_1	255_46_6	67_46_1	104_3_1	26_6_1	81_13_1	21_3_4	23_46_38	256_46_23	45_05_52	29_46_1	1_46_3	346_2_70	541_2_9	79_35_59	185_01_201	286_46_21	147_46_13	144_0_19	202_35_24	143_3_27	846_05_2	440_46_17	304_046_35	263_3_5	241_46_23	72_04_1	71_2_58	129_46_46	269_0_84
151_046_78	6_5_1	56_46_1	887_3_12	156_46_117	310_46_23	551_2_9	702_6_61	192_3_99	270_46_45	61_2_26	130_2_235	65_46_1	113_6_61	178_6_7	234_46_25	253_46_16	34_46_12	119_6_4	100_6_1	255_46_4	67_46_1	104_3_1	26_6_1	81_13_1	21_3_2	23_46_38	256_46_25	45_05_56	29_46_1	1_46_4	346_2_67	541_2_10	79_35_56	185_01_224	286_46_17	147_46_11	144_0_44	202_35_19	143_3_32	440_46_18	304_046_51	263_3_5	241_46_28	72_04_1	71_2_54	129_46_34	269_0_78	167_46_1	107_3_38
151_046_79	6_5_1	56_46_1	887_3_17	156_46_110	310_46_23	551_2_5	702_6_56	192_3_139	270_46_44	61_2_29	130_2_218	65_46_1	113_6_59	178_6_12	234_46_24	253_46_14	34_46_10	119_6_3	100_6_1	255_46_3	67_46_1	104_3_1	26_6_1	81_13_1	21_3_1	23_46_43	256_46_24	45_05_48	29_46_1	1_46_2	346_2_48	541_2_10	79_35_46	185_01_219	286_46_18	147_46_11	144_0_62	202_35_19	143_3_34	440_46_21	304_046_85	263_3_3	241_46_27	72_04_1	71_2_65	129_46_39	269_0_82	167_46_1	107_3_31
151_046_70	6_5_1	56_46_1	887_3_17	156_46_108	310_46_22	551_2_4	702_6_61	192_3_156	270_46_47	61_2_31	130_2_232	65_46_1	113_6_56	178_6_15	234_46_26	253_46_13	34_46_8	119_6_3	100_6_1	67_46_1	104_3_1	26_6_1	81_13_1	21_3_1	23_46_43	256_46_14	45_05_51	29_46_1	1_46_2	346_2_38	541_2_11	79_35_35	185_01_220	286_46_24	147_46_12	144_0_92	202_35_26	143_3_30	440_46_15	304_046_124	263_3_3	241_46_25	72_04_1	71_2_68	129_46_39	269_0_85	167_46_1	107_3_31	97_2_44
151_046_84	6_5_1	56_46_1	887_3_23	156_46_100	310_46_30	551_2_5	702_6_59	192_3_179	270_46_45	61_2_29	130_2_216	65_46_1	113_6_52	178_6_17	234_46_24	253_46_15	34_46_8	119_6_3	100_6_1	67_46_1	104_3_1	26_6_1	81_13_1	21_3_1	23_46_45	256_46_16	45_05_59	29_46_1	1_46_1	346_2_28	541_2_13	79_35_39	185_01_168	286_46_30	147_46_9	144_0_98	202_35_30	143_3_21	440_46_15	304_046_138	263_3_1	241_46_23	72_04_1	71_2_60	129_46_42	269_0_101	167_46_1	107_3_35	97_2_46
151_046_86	6_5_1	56_46_1	887_3_22	156_46_95	310_46_30	551_2_6	702_6_51	192_3_187	270_46_49	61_2_27	130_2_209	65_46_1	113_6_47	178_6_16	234_46_31	253_46_16	34_46_4	119_6_3	100_6_1	67_46_1	182_13_1	26_6_1	81_13_1	21_3_1	23_46_50	256_46_12	45_05_67	29_46_1	1_46_1	346_2_21	541_2_16	79_35_50	185_01_114	286_46_27	147_46_11	144_0_108	202_35_33	143_3_16	440_46_19	304_046_147	77_3_1	241_46_22	72_04_1	71_2_50	129_46_39	269_0_116	167_46_1	107_3_47	97_2_42
151_046_90	6_5_1	56_46_1	887_3_13	156_46_77	310_46_36	551_2_9	702_6_53	192_3_166	270_46_52	61_2_32	130_2_211	65_46_1	113_6_44	178_6_14	234_46_32	253_46_11	34_46_3	119_6_3	100_6_1	67_46_1	182_13_1	26_6_1	81_13_1	21_3_1	23_46_50	256_46_8	45_05_83	29_46_1	1_46_1	346_2_17	541_2_16	79_35_63	185_01_105	286_46_31	147_46_13	144_0_102	202_35_34	143_3_10	440_46_18	304_046_134	77_3_1	241_46_15	72_04_1	71_2_49	129_46_37	269_0_135	167_46_1	107_3_39	97_2_40
151_046_93	6_5_1	56_46_1	887_3_6	156_46_74	310_46_33	551_2_10	702_6_49	192_3_144	270_46_64	61_2_38	130_2_223	65_46_1	113_6_48	178_6_12	234_46_31	253_46_5	34_46_3	119_6_5	100_6_1	67_46_1	182_13_1	26_6_1	81_13_1	21_3_1	23_46_39	256_46_7	45_05_88	29_46_1	1_46_1	346_2_19	541_2_22	79_35_86	185_01_65	286_46_28	147_46_15	144_0_64	202_35_31	143_3_8	440_46_20	304_046_104	77_3_1	241_46_15	72_04_1	71_2_40	129_46_30	269_0_164	167_46_1	107_3_36	97_2_37
151_046_74	6_5_1	56_46_1	887_3_2	156_46_65	310_46_33	551_2_12	702_6_55	192_3_99	270_46_71	61_2_34	130_2_217	65_46_1	113_6_54	178_6_9	234_46_30	253_46_4	34_46_5	119_6_6	100_6_1	67_46_1	182_13_1	26_6_1	81_13_1	21_3_1	23_46_39	256_46_5	45_05_99	29_46_1	1_46_1	346_2_13	541_2_25	79_35_93	185_01_59	286_46_28	147_46_14	144_0_49	202_35_32	143_3_6	440_46_14	304_046_89	77_3_1	241_46_11	72_04_1	71_2_46	129_46_26	269_0_178	167_46_1	107_3_43	97_2_36
151_046_74	6_5_1	56_46_1	887_3_2	156_46_60	310_46_30	551_2_11	702_6_56	192_3_80	270_46_69	61_2_34	130_2_203	65_46_1	113_6_48	178_6_4	234_46_30	253_46_6	34_46_2	119_6_6	100_6_1	67_46_1	182_13_1	26_6_1	81_13_1	21_3_1	23_46_35	256_46_6	45_05_100	29_46_1	1_46_1	346_2_17	541_2_29	79_35_89	185_01_57	286_46_28	147_46_19	144_0_41	202_35_29	143_3_12	440_46_11	304_046_95	77_3_1	241_46_12	72_04_1	71_2_46	129_46_28	269_0_205	167_46_1	107_3_39	97_2_27
151_046_78	6_5_1	56_46_1	156_46_51	310_46_29	551_2_10	702_6_60	192_3_60	270_46_71	61_2_35	130_2_207	65_46_1	113_6_42	67_46_1	234_46_37	253_46_6	34_46_2	119_6_5	100_6_1	182_13_1	26_6_1	81_13_1	21_3_1	23_46_30	256_46_6	45_05_90	29_46_1	1_46_1	346_2_19	541_2_25	79_35_79	185_01_48	286_46_29	147_46_15	144_0_29	202_35_31	143_3_14	440_46_8	304_046_108	77_3_1	241_46_14	72_04_1	71_2_47	129_46_31	269_0_225	167_46_1	107_3_44	97_2_30	11_2_12	13_346_53
151_046_85	6_5_1	56_46_1	156_46_47	310_46_28	551_2_11	702_6_53	192_3_60	270_46_77	61_2_47	130_2_222	65_46_1	113_6_45	67_46_1	234_46_44	253_46_7	34_46_2	119_6_3	100_6_1	182_13_1	26_6_1	81_13_1	21_3_1	23_46_30	256_46_3	45_05_81	29_46_1	1_46_1	346_2_21	541_2_20	79_35_60	185_01_44	286_46_22	147_46_15	144_0_34	202_35_35	143_3_25	440_46_5	304_046_119	77_3_1	241_46_15	72_04_1	71_2_44	129_46_34	269_0_209	167_46_1	107_3_43	97_2_26	11_2_18	13_346_56
151_046_110	6_5_1	56_46_1	156_46_35	310_46_21	551_2_14	702_6_46	192_3_61	270_46_84	61_2_46	130_2_232	65_46_1	113_6_38	67_46_1	234_46_47	253_46_7	34_46_1	119_6_2	100_6_1	182_13_1	26_6_1	81_13_1	21_3_1	23_46_29	256_46_1	45_05_76	29_46_1	1_46_1	346_2_25	541_2_22	79_35_32	185_01_37	286_46_16	147_46_13	144_0_31	202_35_38	143_3_27	440_46_4	304_046_136	77_3_1	241_46_17	72_04_1	71_2_51	129_46_41	269_0_187	167_46_1	107_3_36	97_2_21	11_2_24	13_346_48
151_046_151	6_5_1	56_46_1	156_46_36	310_46_22	551_2_12	702_6_45	192_3_55	270_46_93	61_2_51	130_2_240	65_46_1	113_6_24	67_46_1	234_46_49	253_46_6	34_46_1	100_6_1	182_13_1	26_6_1	81_13_1	21_3_1	23_46_29	45_05_57	29_46_1	1_46_1	346_2_17	541_2_20	97_2_14	185_01_52	286_46_16	147_46_10	144_0_33	202_35_47	143_3_27	440_46_3	304_046_166	77_3_1	241_46_17	72_04_1	71_2_48	129_46_46	269_0_147	167_46_1	107_3_28	79_35_23	11_2_26	13_346_47	38_46_93	17_2_1
151_046_201	6_5_1	56_46_1	156_46_34	310_46_24	551_2_16	702_6_45	192_3_65	270_46_96	61_2_58	130_2_250	65_46_1	113_6_17	67_46_1	234_46_44	253_46_8	34_46_1	100_6_1	182_13_1	26_6_1	81_13_1	21_3_1	23_46_28	45_05_49	29_46_1	1_46_1	346_2_15	541_2_14	97_2_11	185_01_61	286_46_13	147_46_8	144_0_39	202_35_45	143_3_24	440_46_1	304_046_179	77_3_1	241_46_17	72_04_1	71_2_38	129_46_38	269_0_125	167_46_1	107_3_28	79_35_20	11_2_31	13_346_36	38_46_107	17_2_1
151_046_250	56_46_1	156_46_31	310_46_22	551_2_13	702_6_40	192_3_62	270_46_100	61_2_67	130_2_248	65_46_1	113_6_14	67_46_1	234_46_42	253_46_7	34_46_1	100_6_1	182_13_1	26_6_1	81_13_1	21_3_1	23_46_31	45_05_42	29_46_1	1_46_1	346_2_15	541_2_15	97_2_4	185_01_76	286_46_12	147_46_7	144_0_41	202_35_46	143_3_15	6_5_1	304_046_177	77_3_1	241_46_16	72_04_1	71_2_30	129_46_36	269_0_99	167_46_1	107_3_41	79_35_14	11_2_35	13_346_36	38_46_104	17_2_1	33_2_1
151_046_284	56_46_1	156_46_36	310_46_23	551_2_15	702_6_38	192_3_60	270_46_102	61_2_76	130_2_250	65_46_1	113_6_11	67_46_1	234_46_42	253_46_7	34_46_1	100_6_1	182_13_1	26_6_1	81_13_1	21_3_1	23_46_31	45_05_34	29_46_1	1_46_1	346_2_18	541_2_15	97_2_1	185_01_102	286_46_13	147_46_7	144_0_44	202_35_41	143_3_9	6_5_1	304_046_158	77_3_1	241_46_15	72_04_1	71_2_26	129_46_37	269_0_86	167_46_1	107_3_39	79_35_18	11_2_40	13_346_31	38_46_107	17_2_1	33_2_1
151_046_292	56_46_1	156_46_49	310_46_21	551_2_14	702_6_19	192_3_61	270_46_108	61_2_86	130_2_234	65_46_1	113_6_12	67_46_1	234_46_47	253_46_10	34_46_1	100_6_1	182_13_1	26_6_1	81_13_1	21_3_1	23_46_35	45_05_39	29_46_1	1_46_1	346_2_17	541_2_14	185_01_112	286_46_11	147_46_11	144_0_35	202_35_46	143_3_2	6_5_1	304_046_124	77_3_1	241_46_14	72_04_1	71_2_24	129_46_42	269_0_84	167_46_1	107_3_46	79_35_24	11_2_38	13_346_27	38_46_96	33_2_1	54_46_24	31_5_1
151_046_271	56_46_1	156_46_68	310_46_21	551_2_14	702_6_11	192_3_52	270_46_120	61_2_87	130_2_248	65_46_1	113_6_11	67_46_1	234_46_55	253_46_14	34_46_1	100_6_1	182_13_1	26_6_1	81_13_1	21_3_1	23_46_31	45_05_44	29_46_1	1_46_1	346_2_15	541_2_12	185_01_115	286_46_12	147_46_13	144_0_35	202_35_57	143_3_2	6_5_1	304_046_99	77_3_1	241_46_12	72_04_1	71_2_23	129_46_55	269_0_82	167_46_1	107_3_46	79_35_29	11_2_31	13_346_25	38_46_89	33_2_1	54_46_24	31_5_1
151_046_208	56_46_1	156_46_79	310_46_20	551_2_14	702_6_12	192_3_63	270_46_141	61_2_92	130_2_276	65_46_1	113_6_13	67_46_1	234_46_56	253_46_12	34_46_1	100_6_1	182_13_1	26_6_1	81_13_1	21_3_1	23_46_29	45_05_39	29_46_1	1_46_1	346_2_22	541_2_7	185_01_93	286_46_10	147_46_15	144_0_35	202_35_71	143_3_2	6_5_1	304_046_80	77_3_1	241_46_10	333_2_1	71_2_22	129_46_62	269_0_92	167_46_1	107_3_36	79_35_30	11_2_30	13_346_22	38_46_85	33_2_1	54_46_27	31_5_1
151_046_173	56_46_1	156_46_90	310_46_30	551_2_12	702_6_9	192_3_76	270_46_143	61_2_79	130_2_286	65_46_1	113_6_12	67_46_1	234_46_54	253_46_10	34_46_1	100_6_1	182_13_1	26_6_1	81_13_1	21_3_1	23_46_24	45_05_58	29_46_1	1_46_1	346_2_22	541_2_6	185_01_84	286_46_12	147_46_15	144_0_29	202_35_79	304_046_63	77_3_1	241_46_14	333_2_1	71_2_22	129_46_59	269_0_107	167_46_1	107_3_26	79_35_32	11_2_33	13_346_20	38_46_92	33_2_1	54_46_26	31_5_1	30_35_94	37_46_1
151_046_130	56_46_1	156_46_102	310_46_32	551_2_12	702_6_8	192_3_94	270_46_142	61_2_73	130_2_277	65_46_1	113_6_8	67_46_1	234_46_56	253_46_9	34_46_1	100_6_1	182_13_1	26_6_1	81_13_1	21_3_1	23_46_22	45_05_76	29_46_1	1_46_1	346_2_25	541_2_7	185_01_53	286_46_12	147_46_18	144_0_19	202_35_89	304_046_42	77_3_1	241_46_15	333_2_1	71_2_14	129_46_50	269_0_140	167_46_1	107_3_18	79_35_31	11_2_36	13_346_12	38_46_93	33_2_1	54_46_31	31_5_1	30_35_96	37_46_1
151_046_104	56_46_1	156_46_106	310_46_39	551_2_15	702_6_7	192_3_98	270_46_143	61_2_66	130_2_274	65_46_1	113_6_5	67_46_1	234_46_61	253_46_6	34_46_1	100_6_1	182_13_1	26_6_1	81_13_1	21_3_1	23_46_23	45_05_113	29_46_1	1_46_1	346_2_27	541_2_8	185_01_48	286_46_14	147_46_17	144_0_17	202_35_84	304_046_27	77_3_1	241_46_19	333_2_1	71_2_10	129_46_43	269_0_156	167_46_1	107_3_18	79_35_31	11_2_38	13_346_9	38_46_99	33_2_1	54_46_34	31_5_1	30_35_95	37_46_1
151_046_93	56_46_1	156_46_116	310_46_44	551_2_18	702_6_5	192_3_111	270_46_136	61_2_61	130_2_253	65_46_1	113_6_3	67_46_1	234_46_66	253_46_4	34_46_1	100_6_1	182_13_1	26_6_1	81_13_1	21_3_1	23_46_17	45_05_138	29_46_1	1_46_1	346_2_25	541_2_12	185_01_40	286_46_16	147_46_16	144_0_20	202_35_75	304_046_19	77_3_1	241_46_30	333_2_1	71_2_9	129_46_37	269_0_167	167_46_1	107_3_15	79_35_34	11_2_38	13_346_7	38_46_106	33_2_1	54_46_37	31_5_1	30_35_92	37_46_1
151_046_87	56_46_1	156_46_127	310_46_50	551_2_21	702_6_7	192_3_109	270_46_129	61_2_58	130_2_268	65_46_1	113_6_5	67_46_1	234_46_64	253_46_2	34_46_1	100_6_1	182_13_1	26_6_1	81_13_1	21_3_1	23_46_16	45_05_143	29_46_1	1_46_1	346_2_22	541_2_11	185_01_25	286_46_14	147_46_15	144_0_17	202_35_63	304_046_16	77_3_1	241_46_36	333_2_1	71_2_10	129_46_40	269_0_178	167_46_1	107_3_12	79_35_37	11_2_39	13_346_4	38_46_116	33_2_1	54_46_33	31_5_1	30_35_97	37_46_1
151_046_99	56_46_1	156_46_124	310_46_56	551_2_22	702_6_8	192_3_97	270_46_121	61_2_60	130_2_269	65_46_1	113_6_6	67_46_1	234_46_62	253_46_2	34_46_1	100_6_1	182_13_1	26_6_1	81_13_1	21_3_1	23_46_20	45_05_151	29_46_1	1_46_1	346_2_22	541_2_10	185_01_22	286_46_9	147_46_11	144_0_23	202_35_46	304_046_12	77_3_1	241_46_38	333_2_1	71_2_11	129_46_41	269_0_172	167_46_1	107_3_8	79_35_29	11_2_35	13_346_4	38_46_124	33_2_1	54_46_33	31_5_1	30_35_132	37_46_1
151_046_103	56_46_1	156_46_121	310_46_62	551_2_17	702_6_7	192_3_83	270_46_107	61_2_54	130_2_269	65_46_1	113_6_7	67_46_1	234_46_67	253_46_4	34_46_1	100_6_1	182_13_1	26_6_1	81_13_1	21_3_1	23_46_21	45_05_140	29_46_1	1_46_1	346_2_29	541_2_10	185_01_18	286_46_7	147_46_8	144_0_23	202_35_37	304_046_9	77_3_1	241_46_38	333_2_1	71_2_7	129_46_45	269_0_186	167_46_1	107_3_5	79_35_23	11_2_36	13_346_2	38_46_123	33_2_1	54_46_31	31_5_1	30_35_162	37_46_1
151_046_133	56_46_1	156_46_114	310_46_62	551_2_15	702_6_8	192_3_68	270_46_109	61_2_53	130_2_283	65_46_1	113_6_9	67_46_1	234_46_65	253_46_2	34_46_1	100_6_1	182_13_1	26_6_1	81_13_1	21_3_1	23_46_20	45_05_115	29_46_1	1_46_1	346_2_30	541_2_13	185_01_26	286_46_7	147_46_2	144_0_23	202_35_29	304_046_7	77_3_1	241_46_31	333_2_1	71_2_5	129_46_50	269_0_175	167_46_1	107_3_7	79_35_19	11_2_39	13_346_2	38_46_117	33_2_1	54_46_30	31_5_1	30_35_186	37_46_1
151_046_154	56_46_1	156_46_105	310_46_61	551_2_15	702_6_10	192_3_56	270_46_109	61_2_47	130_2_291	113_6_9	67_46_1	234_46_64	253_46_1	34_46_1	100_6_1	182_13_1	26_6_1	81_13_1	21_3_1	23_46_23	45_05_92	29_46_1	1_46_1	346_2_30	541_2_11	185_01_34	286_46_9	144_0_23	202_35_35	304_046_10	77_3_1	241_46_26	333_2_1	71_2_4	129_46_57	269_0_180	167_46_1	107_3_9	79_35_17	11_2_52	13_346_2	38_46_112	33_2_1	54_46_33	31_5_1	30_35_186	37_46_1	52_6_56	63_46_99
151_046_179	56_46_1	156_46_108	310_46_58	551_2_20	702_6_11	192_3_73	270_46_108	61_2_56	130_2_288	113_6_11	67_46_1	234_46_63	253_46_4	34_46_1	100_6_1	182_13_1	26_6_1	81_13_1	21_3_1	23_46_21	45_05_86	29_46_1	1_46_1	346_2_24	541_2_13	185_01_46	286_46_8	144_0_16	202_35_42	304_046_11	77_3_1	241_46_30	333_2_1	71_2_5	129_46_62	269_0_193	167_46_1	107_3_13	79_35_17	11_2_47	38_46_108	33_2_1	54_46_36	31_5_1	30_35_175	37_46_1	52_6_44	63_46_99	298_46_5
151_046_213	56_46_1	156_46_113	310_46_60	551_2_21	702_6_14	192_3_81	270_46_109	61_2_57	130_2_289	113_6_6	67_46_1	234_46_57	253_46_5	34_46_1	100_6_1	182_13_1	26_6_1	81_13_1	21_3_1	23_46_15	45_05_78	29_46_1	1_46_1	346_2_27	541_2_11	185_01_62	286_46_6	144_0_14	202_35_47	304_046_22	77_3_1	241_46_31	333_2_1	71_2_3	129_46_57	269_0_201	167_46_1	107_3_28	79_35_16	11_2_41	38_46_108	33_2_1	54_46_40	31_5_1	30_35_167	37_46_1	52_6_32	63_46_96	298_46_6
151_046_234	56_46_1	156_46_106	310_46_64	551_2_23	702_6_17	192_3_97	270_46_118	61_2_60	130_2_302	113_6_3	67_46_1	234_46_65	253_46_4	34_46_1	100_6_1	182_13_1	26_6_1	81_13_1	21_3_1	23_46_23	45_05_84	29_46_1	1_46_1	346_2_22	541_2_7	185_01_65	286_46_9	144_0_10	202_35_55	304_046_46	77_3_1	241_46_27	333_2_1	71_2_3	129_46_53	269_0_231	167_46_1	107_3_33	79_35_11	11_2_36	38_46_110	33_2_1	54_46_34	31_5_1	30_35_161	37_46_1	52_6_28	63_46_97	298_46_4
151_046_245	56_46_1	156_46_102	310_46_68	551_2_19	702_6_16	192_3_102	270_46_109	61_2_67	130_2_308	113_6_4	67_46_1	234_46_71	253_46_4	34_46_1	100_6_1	182_13_1	26_6_1	81_13_1	21_3_1	23_46_18	45_05_85	29_46_1	1_46_1	346_2_23	541_2_4	185_01_67	286_46_9	144_0_5	202_35_49	304_046_61	77_3_1	241_46_21	333_2_1	71_2_2	129_46_52	269_0_238	167_46_1	107_3_41	79_35_10	11_2_34	38_46_116	33_2_1	54_46_43	31_5_1	30_35_166	37_46_1	52_6_25	63_46_96	298_46_4
151_046_215	56_46_1	156_46_94	310_46_68	551_2_16	702_6_16	192_3_106	270_46_115	61_2_67	130_2_295	113_6_6	67_46_1	234_46_76	253_46_3	34_46_1	100_6_1	182_13_1	26_6_1	81_13_1	21_3_1	23_46_13	45_05_95	29_46_1	1_46_1	346_2_25	541_2_4	185_01_58	286_46_6	144_0_4	202_35_44	304_046_83	77_3_1	241_46_14	333_2_1	71_2_1	129_46_51	269_0_248	167_46_1	107_3_55	79_35_13	11_2_37	38_46_117	33_2_1	54_46_46	31_5_1	30_35_160	37_46_1	52_6_28	63_46_92	298_46_2
151_046_180	156_46_88	310_46_66	551_2_10	702_6_15	192_3_104	270_46_115	61_2_65	130_2_289	113_6_7	67_46_1	234_46_82	34_46_1	100_6_1	182_13_1	26_6_1	81_13_1	21_3_1	23_46_19	45_05_106	29_46_1	1_46_1	346_2_23	541_2_4	185_01_43	286_46_3	144_0_3	202_35_34	304_046_86	77_3_1	241_46_9	333_2_1	71_2_1	129_46_46	269_0_256	167_46_1	107_3_61	79_35_17	11_2_29	38_46_116	33_2_1	54_46_50	31_5_1	30_35_169	37_46_1	52_6_30	63_46_95	298_46_4	439_4_86	384_13_105
151_046_120	156_46_89	310_46_59	551_2_15	702_6_11	192_3_93	270_46_119	61_2_65	130_2_274	113_6_8	67_46_1	234_46_86	34_46_1	100_6_1	182_13_1	26_6_1	81_13_1	21_3_1	23_46_19	45_05_111	29_46_1	1_46_1	346_2_20	541_2_4	185_01_30	144_0_1	202_35_16	304_046_91	77_3_1	241_46_7	333_2_1	71_2_1	129_46_43	269_0_221	167_46_1	107_3_90	79_35_19	11_2_30	38_46_120	33_2_1	54_46_55	31_5_1	30_35_181	37_46_1	52_6_30	63_46_102	298_46_6	439_4_87	384_13_105	374_46_14
151_046_92	156_46_78	310_46_58	551_2_13	702_6_17	192_3_84	270_46_108	61_2_62	130_2_277	113_6_4	67_46_1	234_46_85	34_46_1	100_6_1	182_13_1	26_6_1	81_13_1	21_3_1	23_46_13	45_05_105	29_46_1	1_46_1	346_2_20	185_01_18	202_35_9	304_046_83	77_3_1	241_46_4	71_2_1	129_46_32	269_0_230	167_46_1	107_3_101	79_35_23	11_2_32	38_46_113	54_46_60	31_5_1	30_35_190	37_46_1	52_6_30	63_46_98	298_46_5	439_4_87	384_13_112	374_46_15
151_046_74	156_46_76	310_46_50	551_2_14	702_6_15	192_3_68	270_46_110	61_2_64	130_2_295	113_6_7	67_46_1	234_46_91	34_46_1	100_6_1	182_13_1	26_6_1	81_13_1	21_3_1	23_46_12	45_05_81	29_46_1	1_46_1	346_2_18	185_01_19	202_35_2	304_046_60	77_3_1	241_46_3	71_2_1	129_46_30	269_0_206	167_46_1	107_3_92	79_35_18	11_2_39	38_46_121	54_46_56	31_5_1	30_35_185	37_46_1	52_6_41	63_46_109	298_46_5	439_4_93	384_13_113	374_46_18
151_046_72	156_46_77	310_46_45	551_2_17	702_6_16	192_3_60	270_46_113	61_2_70	130_2_292	113_6_5	67_46_1	234_46_92	34_46_1	100_6_1	182_13_1	26_6_1	81_13_1	21_3_1	23_46_7	45_05_58	29_46_1	1_46_1	346_2_15	185_01_20	304_046_47	77_3_1	241_46_2	71_2_1	129_46_25	269_0_209	167_46_1	107_3_115	79_35_15	11_2_39	38_46_122	54_46_58	31_5_1	30_35_177	37_46_1	52_6_48	63_46_121	298_46_1	439_4_94	384_13_123	374_46_25
151_046_79	156_46_77	310_46_50	551_2_13	702_6_18	192_3_57	270_46_110	61_2_69	130_2_320	113_6_5	67_46_1	234_46_89	34_46_1	100_6_1	182_13_1	26_6_1	81_13_1	21_3_1	23_46_8	45_05_50	29_46_1	1_46_1	346_2_16	185_01_23	304_046_47	77_3_1	241_46_1	71_2_1	129_46_20	269_0_232	167_46_1	107_3_99	79_35_18	11_2_39	38_46_120	54_46_51	31_5_1	30_35_175	37_46_1	52_6_63	63_46_141	298_46_1	439_4_96	384_13_120	374_46_20
151_046_84	156_46_68	310_46_55	551_2_12	702_6_20	192_3_47	270_46_112	61_2_70	130_2_317	113_6_2	67_46_1	234_46_94	34_46_1	182_13_1	26_6_1	81_13_1	21_3_1	23_46_10	45_05_34	29_46_1	1_46_1	346_2_16	185_01_25	304_046_45	77_3_1	384_13_112	71_2_1	129_46_24	269_0_233	167_46_1	107_3_115	79_35_10	11_2_40	38_46_119	54_46_50	31_5_1	30_35_183	37_46_1	52_6_65	63_46_146	298_46_1	439_4_93	374_46_23
151_046_89	156_46_73	310_46_62	551_2_12	702_6_24	192_3_46	270_46_98	61_2_71	130_2_336	113_6_2	67_46_1	234_46_88	34_46_1	182_13_1	26_6_1	81_13_1	21_3_1	23_46_8	45_05_26	29_46_1	1_46_1	346_2_17	185_01_28	304_046_42	77_3_1	384_13_110	71_2_1	129_46_29	269_0_240	167_46_1	107_3_112	79_35_9	11_2_47	38_46_135	54_46_52	31_5_1	30_35_204	37_46_1	52_6_70	63_46_151	298_46_2	439_4_89	374_46_27
151_046_93	156_46_73	310_46_76	551_2_6	702_6_25	192_3_55	270_46_91	61_2_72	130_2_346	113_6_1	67_46_1	234_46_92	34_46_1	182_13_1	26_6_1	81_13_1	21_3_1	23_46_4	45_05_14	29_46_1	1_46_1	346_2_12	185_01_29	304_046_43	77_3_1	384_13_112	71_2_1	129_46_32	269_0_245	167_46_1	107_3_112	79_35_9	11_2_42	38_46_141	54_46_51	31_5_1	30_35_241	37_46_1	52_6_69	63_46_165	298_46_2	439_4_82	374_46_22
151_046_98	156_46_82	310_46_88	551_2_2	702_6_26	192_3_58	270_46_83	61_2_73	130_2_347	113_6_1	67_46_1	234_46_88	34_46_1	182_13_1	26_6_1	81_13_1	21_3_1	23_46_5	45_05_9	29_46_1	1_46_1	346_2_8	185_01_30	304_046_35	77_3_1	384_13_109	71_2_1	129_46_35	269_0_240	167_46_1	107_3_118	79_35_11	11_2_36	38_46_149	54_46_54	31_5_1	30_35_248	37_46_1	52_6_68	63_46_167	298_46_2	439_4_77	374_46_22
151_046_107	156_46_86	310_46_86	551_2_1	702_6_30	192_3_63	270_46_87	61_2_72	130_2_366	113_6_1	67_46_1	234_46_80	34_46_1	182_13_1	26_6_1	81_13_1	21_3_1	23_46_7	45_05_6	29_46_1	1_46_1	346_2_7	185_01_32	304_046_32	77_3_1	384_13_115	71_2_1	129_46_30	269_0_229	167_46_1	107_3_112	79_35_17	11_2_22	38_46_143	54_46_52	31_5_1	30_35_278	37_46_1	52_6_64	63_46_164	439_4_76	374_46_18
151_046_122	156_46_85	310_46_92	702_6_36	192_3_63	270_46_79	61_2_73	130_2_370	113_6_1	67_46_1	234_46_70	34_46_1	182_13_1	26_6_1	81_13_1	21_3_1	23_46_7	45_05_3	29_46_1	1_46_1	346_2_4	185_01_29	304_046_36	77_3_1	384_13_121	71_2_1	129_46_33	269_0_236	167_46_1	107_3_122	79_35_18	11_2_20	38_46_150	54_46_48	31_5_1	30_35_285	37_46_1	52_6_57	63_46_157	439_4_77	374_46_21
151_046_134	156_46_90	310_46_92	702_6_33	192_3_70	270_46_93	61_2_64	130_2_379	113_6_1	67_46_1	234_46_77	34_46_1	182_13_1	26_6_1	81_13_1	21_3_1	23_46_6	45_05_2	29_46_1	1_46_1	346_2_3	185_01_28	304_046_34	77_3_1	384_13_118	71_2_1	129_46_36	269_0_243	167_46_1	107_3_130	79_35_27	11_2_19	38_46_144	54_46_55	31_5_1	30_35_271	37_46_1	52_6_48	63_46_156	439_4_77	374_46_26
151_046_168	156_46_80	310_46_85	702_6_23	192_3_76	270_46_101	61_2_59	130_2_368	113_6_1	67_46_1	234_46_68	34_46_1	182_13_1	26_6_1	81_13_1	21_3_1	23_46_5	45_05_2	29_46_1	1_46_1	346_2_3	185_01_24	304_046_36	77_3_1	384_13_109	71_2_1	129_46_39	269_0_245	167_46_1	107_3_116	79_35_30	11_2_19	38_46_140	54_46_60	31_5_1	30_35_260	37_46_1	52_6_44	63_46_145	439_4_84	374_46_29
151_046_176	156_46_78	310_46_86	702_6_20	192_3_74	270_46_103	61_2_53	130_2_375	113_6_1	67_46_1	234_46_64	34_46_1	182_13_1	26_6_1	81_13_1	21_3_1	23_46_4	45_05_1	29_46_1	1_46_1	346_2_2	185_01_18	304_046_39	77_3_1	384_13_102	71_2_1	129_46_41	269_0_247	167_46_1	107_3_111	79_35_35	11_2_18	38_46_140	54_46_65	31_5_1	30_35_234	37_46_1	52_6_34	63_46_130	439_4_90	374_46_30
151_046_190	156_46_72	310_46_89	702_6_18	192_3_78	270_46_97	61_2_50	130_2_377	113_6_1	67_46_1	234_46_61	34_46_1	182_13_1	26_6_1	81_13_1	21_3_1	23_46_6	45_05_1	29_46_1	1_46_1	346_2_1	185_01_14	304_046_42	77_3_1	384_13_85	71_2_1	129_46_44	269_0_226	167_46_1	107_3_92	79_35_38	11_2_17	38_46_142	54_46_65	31_5_1	30_35_221	37_46_1	52_6_23	63_46_135	439_4_89	374_46_33
151_046_219	156_46_73	310_46_72	702_6_17	192_3_70	270_46_99	61_2_38	130_2_375	113_6_1	67_46_1	234_46_58	34_46_1	182_13_1	26_6_1	81_13_1	21_3_1	23_46_6	29_46_1	1_46_1	185_01_8	304_046_53	77_3_1	384_13_94	129_46_48	269_0_179	167_46_1	107_3_88	79_35_39	11_2_19	38_46_154	54_46_68	31_5_1	30_35_221	37_46_1	52_6_15	63_46_130	439_4_94	374_46_30
151_046_252	156_46_77	310_46_65	702_6_20	192_3_68	270_46_77	61_2_32	130_2_365	113_6_1	67_46_1	234_46_61	34_46_1	182_13_1	26_6_1	81_13_1	21_3_1	23_46_8	29_46_1	1_46_1	185_01_10	304_046_59	77_3_1	384_13_98	129_46_46	269_0_151	167_46_1	107_3_96	79_35_38	11_2_18	38_46_159	54_46_63	31_5_1	30_35_225	37_46_1	52_6_13	63_46_124	439_4_99	374_46_26
151_046_257	156_46_72	310_46_59	702_6_15	192_3_67	270_46_74	61_2_32	130_2_380	113_6_1	67_46_1	234_46_59	34_46_1	182_13_1	26_6_1	81_13_1	21_3_1	23_46_11	29_46_1	1_46_1	185_01_12	304_046_64	77_3_1	384_13_86	129_46_35	269_0_134	167_46_1	107_3_90	79_35_27	11_2_19	38_46_161	54_46_61	31_5_1	30_35_242	37_46_1	52_6_15	63_46_109	439_4_113	374_46_19
151_046_260	156_46_73	310_46_60	702_6_13	192_3_65	270_46_73	61_2_31	130_2_369	113_6_1	67_46_1	234_46_51	34_46_1	182_13_1	26_6_1	81_13_1	21_3_1	23_46_8	29_46_1	1_46_1	185_01_14	304_046_57	77_3_1	384_13_83	129_46_35	269_0_117	167_46_1	107_3_89	79_35_20	11_2_18	38_46_157	54_46_68	31_5_1	30_35_233	37_46_1	52_6_15	63_46_106	439_4_119	374_46_29
151_046_245	156_46_74	310_46_56	702_6_18	192_3_68	270_46_76	61_2_23	130_2_369	113_6_1	67_46_1	234_46_52	34_46_1	182_13_1	26_6_1	81_13_1	21_3_1	23_46_9	29_46_1	1_46_1	185_01_13	304_046_46	77_3_1	384_13_88	129_46_28	269_0_127	167_46_1	107_3_90	79_35_11	11_2_19	38_46_161	54_46_63	31_5_1	30_35_253	37_46_1	52_6_11	63_46_113	439_4_121	374_46_31
151_046_225	156_46_72	310_46_57	702_6_21	192_3_74	270_46_88	61_2_25	130_2_375	113_6_1	67_46_1	234_46_56	34_46_1	182_13_1	26_6_1	81_13_1	21_3_1	23_46_8	29_46_1	1_46_1	185_01_12	304_046_24	77_3_1	384_13_78	129_46_32	269_0_144	167_46_1	107_3_81	79_35_7	11_2_19	38_46_167	54_46_57	31_5_1	30_35_282	37_46_1	52_6_5	63_46_116	439_4_143	374_46_29
151_046_205	156_46_71	310_46_58	702_6_15	192_3_74	270_46_82	61_2_18	130_2_390	113_6_1	67_46_1	234_46_50	34_46_1	182_13_1	26_6_1	81_13_1	21_3_1	23_46_8	29_46_1	1_46_1	185_01_11	304_046_11	77_3_1	384_13_68	129_46_37	269_0_168	167_46_1	107_3_96	79_35_6	11_2_21	38_46_169	54_46_60	31_5_1	30_35_303	37_46_1	52_6_3	63_46_135	439_4_138	374_46_28
151_046_180	156_46_80	310_46_44	702_6_20	192_3_82	270_46_85	61_2_15	130_2_411	113_6_1	67_46_1	234_46_55	34_46_1	182_13_1	26_6_1	81_13_1	21_3_1	23_46_9	29_46_1	1_46_1	185_01_11	304_046_3	77_3_1	384_13_48	129_46_38	269_0_167	167_46_1	107_3_94	79_35_5	11_2_19	38_46_161	54_46_65	31_5_1	30_35_316	37_46_1	52_6_1	63_46_132	439_4_137	374_46_21
151_046_187	156_46_76	310_46_37	702_6_18	192_3_76	270_46_84	61_2_11	130_2_407	113_6_1	67_46_1	234_46_47	34_46_1	182_13_1	26_6_1	81_13_1	21_3_1	23_46_12	29_46_1	1_46_1	185_01_7	304_046_4	77_3_1	384_13_29	129_46_43	269_0_162	167_46_1	107_3_108	79_35_15	11_2_18	38_46_171	54_46_70	31_5_1	30_35_332	37_46_1	52_6_1	63_46_136	439_4_126	374_46_18
151_046_208	156_46_72	310_46_34	702_6_19	192_3_68	270_46_87	61_2_16	130_2_406	113_6_1	67_46_1	234_46_52	34_46_1	182_13_1	26_6_1	81_13_1	21_3_1	23_46_13	29_46_1	1_46_1	185_01_5	304_046_3	77_3_1	384_13_17	129_46_39	269_0_185	167_46_1	107_3_115	79_35_19	11_2_18	38_46_185	54_46_84	31_5_1	30_35_327	37_46_1	52_6_1	63_46_142	439_4_115	374_46_17
151_046_247	156_46_61	310_46_36	702_6_13	192_3_63	270_46_101	61_2_12	130_2_387	113_6_1	67_46_1	234_46_55	34_46_1	182_13_1	26_6_1	81_13_1	21_3_1	23_46_11	29_46_1	1_46_1	185_01_1	304_046_2	77_3_1	384_13_14	129_46_33	269_0_194	167_46_1	107_3_135	79_35_38	11_2_17	38_46_197	54_46_85	31_5_1	30_35_320	37_46_1	52_6_2	63_46_154	439_4_99	374_46_12
151_046_292	156_46_62	310_46_33	702_6_12	192_3_57	270_46_102	61_2_15	130_2_417	113_6_1	67_46_1	234_46_52	34_46_1	182_13_1	26_6_1	81_13_1	21_3_1	23_46_7	29_46_1	1_46_1	185_01_1	77_3_1	384_13_15	129_46_29	269_0_215	167_46_1	107_3_137	79_35_42	11_2_17	38_46_194	54_46_91	31_5_1	30_35_275	37_46_1	52_6_2	63_46_168	439_4_80	374_46_8
151_046_319	156_46_68	310_46_33	702_6_10	192_3_70	270_46_121	61_2_12	130_2_419	113_6_1	67_46_1	234_46_39	34_46_1	182_13_1	26_6_1	81_13_1	21_3_1	23_46_6	29_46_1	1_46_1	185_01_1	77_3_1	384_13_30	129_46_29	269_0_217	167_46_1	107_3_135	79_35_54	11_2_21	38_46_194	54_46_92	31_5_1	30_35_254	37_46_1	52_6_1	63_46_169	439_4_76	374_46_7
151_046_342	156_46_69	310_46_42	702_6_10	192_3_76	270_46_120	61_2_16	63_46_185	113_6_1	67_46_1	234_46_32	34_46_1	182_13_1	26_6_1	21_3_1	23_46_7	29_46_1	1_46_1	77_3_1	384_13_40	129_46_25	269_0_217	167_46_1	107_3_130	79_35_57	11_2_21	38_46_201	54_46_88	31_5_1	30_35_224	37_46_1	52_6_4	130_2_435	439_4_47	374_46_4
151_046_358	156_46_80	310_46_43	702_6_7	192_3_97	270_46_132	61_2_18	63_46_184	113_6_1	67_46_1	234_46_39	34_46_1	182_13_1	26_6_1	21_3_1	23_46_5	29_46_1	1_46_1	77_3_1	384_13_62	129_46_27	269_0_200	167_46_1	107_3_119	79_35_49	11_2_28	38_46_197	54_46_87	31_5_1	30_35_203	37_46_1	52_6_3	130_2_440	439_4_31	374_46_5
151_046_330	156_46_82	310_46_50	702_6_9	192_3_111	270_46_113	61_2_16	63_46_202	113_6_1	67_46_1	234_46_35	34_46_1	182_13_1	26_6_1	21_3_1	23_46_7	29_46_1	1_46_1	77_3_1	384_13_80	129_46_25	269_0_199	167_46_1	107_3_134	79_35_42	11_2_24	38_46_198	54_46_91	31_5_1	30_35_189	37_46_1	52_6_4	130_2_451	439_4_31	374_46_2
151_046_248	156_46_86	310_46_52	702_6_7	192_3_118	270_46_108	61_2_19	63_46_222	113_6_1	67_46_1	234_46_34	34_46_1	182_13_1	26_6_1	21_3_1	23_46_6	29_46_1	1_46_1	77_3_1	384_13_87	129_46_27	269_0_204	167_46_1	107_3_154	79_35_33	11_2_22	38_46_208	54_46_80	31_5_1	30_35_188	37_46_1	52_6_2	130_2_442	439_4_36	374_46_2
151_046_179	156_46_83	310_46_55	702_6_6	192_3_126	270_46_112	61_2_17	63_46_222	113_6_1	67_46_1	234_46_34	34_46_1	182_13_1	26_6_1	21_3_1	23_46_3	29_46_1	1_46_1	77_3_1	384_13_89	129_46_31	269_0_218	167_46_1	107_3_158	79_35_35	11_2_23	38_46_204	54_46_84	31_5_1	30_35_194	37_46_1	52_6_2	130_2_439	439_4_35	374_46_2
151_046_117	156_46_79	310_46_56	702_6_10	192_3_126	270_46_109	61_2_12	63_46_208	113_6_1	67_46_1	234_46_46	182_13_1	26_6_1	21_3_1	23_46_4	29_46_1	1_46_1	77_3_1	384_13_87	129_46_35	269_0_266	167_46_1	107_3_176	79_35_34	11_2_26	38_46_196	54_46_82	31_5_1	30_35_189	37_46_1	34_46_1	130_2_429	439_4_34	374_46_3
151_046_123	156_46_78	310_46_62	702_6_11	192_3_98	270_46_106	61_2_11	63_46_209	113_6_1	67_46_1	234_46_42	182_13_1	26_6_1	21_3_1	23_46_2	29_46_1	1_46_1	77_3_1	384_13_71	129_46_40	269_0_276	167_46_1	107_3_197	79_35_45	11_2_26	38_46_184	54_46_86	31_5_1	30_35_180	37_46_1	34_46_1	130_2_415	439_4_35	374_46_5
151_046_142	156_46_72	310_46_64	702_6_8	192_3_63	270_46_99	61_2_10	63_46_209	113_6_1	67_46_1	234_46_39	182_13_1	26_6_1	21_3_1	23_46_2	29_46_1	1_46_1	77_3_1	384_13_74	129_46_42	269_0_334	167_46_1	107_3_235	79_35_45	11_2_26	38_46_176	54_46_83	31_5_1	30_35_175	37_46_1	34_46_1	130_2_405	439_4_36	374_46_10
151_046_155	156_46_64	310_46_58	702_6_8	192_3_45	270_46_99	61_2_11	63_46_221	113_6_1	67_46_1	234_46_38	182_13_1	26_6_1	21_3_1	29_46_1	1_46_1	77_3_1	384_13_60	129_46_53	269_0_351	167_46_1	107_3_269	79_35_44	11_2_27	38_46_180	54_46_85	31_5_1	30_35_180	37_46_1	34_46_1	130_2_405	439_4_35	374_46_10
151_046_171	156_46_51	310_46_63	702_6_5	192_3_47	270_46_97	61_2_7	63_46_229	113_6_1	67_46_1	234_46_37	182_13_1	26_6_1	21_3_1	29_46_1	1_46_1	77_3_1	384_13_48	129_46_62	269_0_372	167_46_1	107_3_282	79_35_44	11_2_30	38_46_174	54_46_79	31_5_1	30_35_180	37_46_1	34_46_1	130_2_386	439_4_31	374_46_13
151_046_190	156_46_50	310_46_61	702_6_6	192_3_63	270_46_99	61_2_5	63_46_224	113_6_1	67_46_1	234_46_35	182_13_1	26_6_1	21_3_1	29_46_1	1_46_1	77_3_1	384_13_39	129_46_65	269_0_382	167_46_1	107_3_282	79_35_40	11_2_30	38_46_167	54_46_78	31_5_1	30_35_176	37_46_1	34_46_1	130_2_409	439_4_33	374_46_13
151_046_191	156_46_40	310_46_58	702_6_8	192_3_72	270_46_89	61_2_3	63_46_249	113_6_1	67_46_1	234_46_30	182_13_1	26_6_1	21_3_1	29_46_1	1_46_1	77_3_1	384_13_28	129_46_61	269_0_359	167_46_1	107_3_227	79_35_35	11_2_31	38_46_157	54_46_88	31_5_1	30_35_166	37_46_1	34_46_1	130_2_414	439_4_35	374_46_15
151_046_200	156_46_34	310_46_59	702_6_10	192_3_92	270_46_91	63_46_253	113_6_1	67_46_1	234_46_19	182_13_1	26_6_1	21_3_1	29_46_1	1_46_1	77_3_1	384_13_21	129_46_71	269_0_369	167_46_1	107_3_189	79_35_26	11_2_37	38_46_147	54_46_95	31_5_1	30_35_168	37_46_1	34_46_1	130_2_399	439_4_36	374_46_14
151_046_215	156_46_29	310_46_57	702_6_11	192_3_96	270_46_85	63_46_242	113_6_1	67_46_1	234_46_11	182_13_1	26_6_1	21_3_1	29_46_1	1_46_1	77_3_1	384_13_18	129_46_67	269_0_366	167_46_1	107_3_143	79_35_18	11_2_45	38_46_140	54_46_90	31_5_1	30_35_200	37_46_1	34_46_1	130_2_399	439_4_33	374_46_17
151_046_205	156_46_34	310_46_54	702_6_13	192_3_104	270_46_88	63_46_229	113_6_1	67_46_1	234_46_8	182_13_1	26_6_1	21_3_1	29_46_1	1_46_1	77_3_1	384_13_16	129_46_60	269_0_369	167_46_1	107_3_121	79_35_15	11_2_40	38_46_133	54_46_95	31_5_1	30_35_215	37_46_1	34_46_1	130_2_403	439_4_33	374_46_21
151_046_202	156_46_34	310_46_58	702_6_15	192_3_100	270_46_90	63_46_229	113_6_1	67_46_1	234_46_7	182_13_1	26_6_1	21_3_1	29_46_1	1_46_1	77_3_1	384_13_20	129_46_53	269_0_367	167_46_1	107_3_101	79_35_16	11_2_42	38_46_149	54_46_102	31_5_1	30_35_236	37_46_1	34_46_1	130_2_397	439_4_39	374_46_20
151_046_192	156_46_34	310_46_58	702_6_17	192_3_92	270_46_90	63_46_225	113_6_1	67_46_1	234_46_7	182_13_1	26_6_1	21_3_1	29_46_1	1_46_1	77_3_1	384_13_26	129_46_45	269_0_365	167_46_1	107_3_107	79_35_23	11_2_38	38_46_157	54_46_106	31_5_1	30_35_221	37_46_1	34_46_1	130_2_405	439_4_53	374_46_19
151_046_192	156_46_32	310_46_54	702_6_20	192_3_91	270_46_88	63_46_235	113_6_1	67_46_1	234_46_11	182_13_1	26_6_1	21_3_1	29_46_1	1_46_1	77_3_1	384_13_38	129_46_44	269_0_311	167_46_1	107_3_99	79_35_24	11_2_36	38_46_185	54_46_106	31_5_1	30_35_226	37_46_1	34_46_1	130_2_416	439_4_58	374_46_19
151_046_184	156_46_31	310_46_56	702_6_23	192_3_77	270_46_89	63_46_234	113_6_1	67_46_1	234_46_17	182_13_1	26_6_1	21_3_1	29_46_1	1_46_1	77_3_1	384_13_48	129_46_40	269_0_244	167_46_1	107_3_109	79_35_36	11_2_29	38_46_203	54_46_101	31_5_1	30_35_215	37_46_1	34_46_1	130_2_442	439_4_65	374_46_20
151_046_156	156_46_28	310_46_55	702_6_27	192_3_71	270_46_96	63_46_233	113_6_1	67_46_1	234_46_19	182_13_1	26_6_1	21_3_1	29_46_1	1_46_1	77_3_1	384_13_62	129_46_40	269_0_190	167_46_1	107_3_121	79_35_42	11_2_27	38_46_235	54_46_95	31_5_1	30_35_204	37_46_1	34_46_1	130_2_470	439_4_70	374_46_19
151_046_150	156_46_35	310_46_61	702_6_27	192_3_66	270_46_95	63_46_234	113_6_1	67_46_1	234_46_19	182_13_1	26_6_1	21_3_1	29_46_1	1_46_1	77_3_1	384_13_68	129_46_32	269_0_157	167_46_1	107_3_132	79_35_41	11_2_26	38_46_248	54_46_97	31_5_1	30_35_176	37_46_1	34_46_1	130_2_469	439_4_70	374_46_15
151_046_132	156_46_39	310_46_65	702_6_24	192_3_74	270_46_93	63_46_235	113_6_1	67_46_1	234_46_20	182_13_1	26_6_1	21_3_1	29_46_1	1_46_1	77_3_1	384_13_75	129_46_23	269_0_125	167_46_1	107_3_133	79_35_38	11_2_23	38_46_275	54_46_93	31_5_1	30_35_156	37_46_1	34_46_1	130_2_451	439_4_64	374_46_10
151_046_128	156_46_49	310_46_71	702_6_23	192_3_69	270_46_92	63_46_262	113_6_1	67_46_1	234_46_18	182_13_1	26_6_1	21_3_1	29_46_1	1_46_1	77_3_1	384_13_69	129_46_22	269_0_105	167_46_1	107_3_131	79_35_33	11_2_20	38_46_286	54_46_76	31_5_1	30_35_135	37_46_1	34_46_1	130_2_450	439_4_55	374_46_7
151_046_127	156_46_58	310_46_81	702_6_14	192_3_82	270_46_95	63_46_250	113_6_1	67_46_1	234_46_17	182_13_1	26_6_1	21_3_1	29_46_1	1_46_1	77_3_1	384_13_61	129_46_19	269_0_91	167_46_1	107_3_133	79_35_27	11_2_13	38_46_296	54_46_75	31_5_1	30_35_127	37_46_1	34_46_1	130_2_449	439_4_49	374_46_5
151_046_123	156_46_58	310_46_80	702_6_11	192_3_97	270_46_99	63_46_243	113_6_1	67_46_1	234_46_17	182_13_1	26_6_1	21_3_1	29_46_1	1_46_1	77_3_1	384_13_53	129_46_18	269_0_91	167_46_1	107_3_126	79_35_35	11_2_8	38_46_321	54_46_67	31_5_1	30_35_124	37_46_1	34_46_1	130_2_463	439_4_40	374_46_2
151_046_114	156_46_63	310_46_77	702_6_14	192_3_110	270_46_104	63_46_263	113_6_1	67_46_1	234_46_13	182_13_1	26_6_1	21_3_1	29_46_1	1_46_1	77_3_1	384_13_41	129_46_13	269_0_97	167_46_1	107_3_145	79_35_42	11_2_7	38_46_332	54_46_72	31_5_1	30_35_123	37_46_1	34_46_1	130_2_453	439_4_41	374_46_1
151_046_119	156_46_58	310_46_66	702_6_15	192_3_126	270_46_95	63_46_271	113_6_1	67_46_1	234_46_12	182_13_1	26_6_1	21_3_1	29_46_1	1_46_1	77_3_1	384_13_29	129_46_14	269_0_128	107_3_160	79_35_47	11_2_3	38_46_337	54_46_61	31_5_1	30_35_138	37_46_1	34_46_1	130_2_444	439_4_47
151_046_116	156_46_50	310_46_62	702_6_23	192_3_125	270_46_86	63_46_280	113_6_1	67_46_1	234_46_10	182_13_1	26_6_1	21_3_1	29_46_1	1_46_1	77_3_1	384_13_27	129_46_8	269_0_143	107_3_175	79_35_63	11_2_1	38_46_354	54_46_65	31_5_1	30_35_161	37_46_1	34_46_1	130_2_454	439_4_41
151_046_109	156_46_47	310_46_69	702_6_31	192_3_126	270_46_92	63_46_286	113_6_1	67_46_1	234_46_7	182_13_1	26_6_1	21_3_1	29_46_1	1_46_1	77_3_1	384_13_28	129_46_12	269_0_159	107_3_192	79_35_71	38_46_342	54_46_65	31_5_1	30_35_190	37_46_1	34_46_1	130_2_442	439_4_31
151_046_127	156_46_40	310_46_69	702_6_34	192_3_117	270_46_98	63_46_266	113_6_1	67_46_1	234_46_4	182_13_1	26_6_1	21_3_1	29_46_1	1_46_1	77_3_1	384_13_35	129_46_12	269_0_172	107_3_218	79_35_78	38_46_330	54_46_69	31_5_1	30_35_218	37_46_1	34_46_1	130_2_446	439_4_29
151_046_144	156_46_42	310_46_61	702_6_31	192_3_102	270_46_95	63_46_270	113_6_1	67_46_1	234_46_4	182_13_1	26_6_1	21_3_1	29_46_1	1_46_1	77_3_1	384_13_35	129_46_13	269_0_187	107_3_250	79_35_83	38_46_309	54_46_62	31_5_1	30_35_256	37_46_1	34_46_1	130_2_441	439_4_22
151_046_155	156_46_43	310_46_60	702_6_38	192_3_107	270_46_81	63_46_279	113_6_1	67_46_1	234_46_2	182_13_1	26_6_1	21_3_1	29_46_1	1_46_1	77_3_1	384_13_31	129_46_11	269_0_178	107_3_276	79_35_88	38_46_304	54_46_57	31_5_1	30_35_303	37_46_1	34_46_1	130_2_441	439_4_17
151_046_168	156_46_43	310_46_51	702_6_39	192_3_99	270_46_88	63_46_288	113_6_1	67_46_1	234_46_2	182_13_1	26_6_1	21_3_1	29_46_1	1_46_1	77_3_1	384_13_28	129_46_8	269_0_188	107_3_263	79_35_84	38_46_302	54_46_60	31_5_1	30_35_310	37_46_1	34_46_1	130_2_446	439_4_19
151_046_155	156_46_45	310_46_52	702_6_44	192_3_98	270_46_81	63_46_286	113_6_1	67_46_1	234_46_2	182_13_1	26_6_1	21_3_1	29_46_1	1_46_1	77_3_1	384_13_23	129_46_8	269_0_185	107_3_234	79_35_94	38_46_296	54_46_60	31_5_1	30_35_302	37_46_1	34_46_1	130_2_436	439_4_16
151_046_149	156_46_53	310_46_51	702_6_48	192_3_97	270_46_83	63_46_270	113_6_1	67_46_1	234_46_1	182_13_1	26_6_1	21_3_1	29_46_1	1_46_1	77_3_1	384_13_15	129_46_10	269_0_189	107_3_202	79_35_100	38_46_306	54_46_51	31_5_1	30_35_274	37_46_1	34_46_1	130_2_452	439_4_15
151_046_150	156_46_58	310_46_41	702_6_49	192_3_102	270_46_85	63_46_270	113_6_1	67_46_1	234_46_1	182_13_1	26_6_1	21_3_1	29_46_1	1_46_1	77_3_1	384_13_12	129_46_10	269_0_200	107_3_158	79_35_100	38_46_303	54_46_56	31_5_1	30_35_242	37_46_1	34_46_1	130_2_468	439_4_18
151_046_141	156_46_60	310_46_40	702_6_54	192_3_94	270_46_87	63_46_268	113_6_1	67_46_1	182_13_1	26_6_1	21_3_1	29_46_1	1_46_1	77_3_1	384_13_11	129_46_10	269_0_200	107_3_139	79_35_103	38_46_311	54_46_45	31_5_1	30_35_223	37_46_1	34_46_1	130_2_449	439_4_21
151_046_128	156_46_59	310_46_36	702_6_54	192_3_88	270_46_92	63_46_276	113_6_1	67_46_1	182_13_1	26_6_1	21_3_1	29_46_1	1_46_1	77_3_1	384_13_15	129_46_10	269_0_199	107_3_130	79_35_96	38_46_317	54_46_44	31_5_1	30_35_187	37_46_1	34_46_1	130_2_446	439_4_23
151_046_117	156_46_58	310_46_31	702_6_53	192_3_81	270_46_84	63_46_292	113_6_1	67_46_1	182_13_1	26_6_1	21_3_1	29_46_1	1_46_1	77_3_1	384_13_17	129_46_11	269_0_196	107_3_136	79_35_87	38_46_319	54_46_39	31_5_1	30_35_174	37_46_1	34_46_1	130_2_440	439_4_25
151_046_101	156_46_53	310_46_35	702_6_56	192_3_93	270_46_83	63_46_295	113_6_1	67_46_1	182_13_1	26_6_1	21_3_1	29_46_1	1_46_1	77_3_1	384_13_19	129_46_11	269_0_199	107_3_141	79_35_81	38_46_312	54_46_37	31_5_1	30_35_163	37_46_1	34_46_1	130_2_450	439_4_22
151_046_99	156_46_52	310_46_35	702_6_52	192_3_96	270_46_84	63_46_299	113_6_1	67_46_1	182_13_1	26_6_1	21_3_1	29_46_1	1_46_1	77_3_1	384_13_24	129_46_9	269_0_197	107_3_180	79_35_80	38_46_322	54_46_32	31_5_1	30_35_171	37_46_1	34_46_1	130_2_428	439_4_23
151_046_98	156_46_52	310_46_40	702_6_54	192_3_120	270_46_86	63_46_278	113_6_1	67_46_1	182_13_1	26_6_1	21_3_1	29_46_1	1_46_1	77_3_1	384_13_28	129_46_3	269_0_219	107_3_213	79_35_85	38_46_306	54_46_30	31_5_1	30_35_178	37_46_1	34_46_1	130_2_420	439_4_20
151_046_100	156_46_53	310_46_38	702_6_49	192_3_132	270_46_91	63_46_264	113_6_1	67_46_1	182_13_1	26_6_1	21_3_1	29_46_1	1_46_1	77_3_1	384_13_34	129_46_2	269_0_225	107_3_219	79_35_99	38_46_299	54_46_30	31_5_1	30_35_201	37_46_1	34_46_1	130_2_429	439_4_20
151_046_97	156_46_57	310_46_50	702_6_47	192_3_150	270_46_93	63_46_270	113_6_1	67_46_1	182_13_1	26_6_1	21_3_1	29_46_1	1_46_1	77_3_1	384_13_41	129_46_1	269_0_226	107_3_256	79_35_110	38_46_275	54_46_30	31_5_1	30_35_207	37_46_1	34_46_1	130_2_417	439_4_18
151_046_95	156_46_54	310_46_61	702_6_43	192_3_142	270_46_87	63_46_255	113_6_1	67_46_1	182_13_1	26_6_1	21_3_1	29_46_1	1_46_1	77_3_1	384_13_43	269_0_236	107_3_256	79_35_120	38_46_260	54_46_37	31_5_1	30_35_225	37_46_1	34_46_1	130_2_425	439_4_16
151_046_74	156_46_53	310_46_62	702_6_44	192_3_156	270_46_82	63_46_273	113_6_1	67_46_1	182_13_1	26_6_1	21_3_1	29_46_1	1_46_1	77_3_1	384_13_38	269_0_240	107_3_261	79_35_131	38_46_239	54_46_39	31_5_1	30_35_251	37_46_1	34_46_1	130_2_419	439_4_21
151_046_52	156_46_50	310_46_62	702_6_47	192_3_151	270_46_80	63_46_266	113_6_1	67_46_1	182_13_1	26_6_1	21_3_1	29_46_1	1_46_1	77_3_1	384_13_31	269_0_237	107_3_251	79_35_151	38_46_242	54_46_38	31_5_1	30_35_250	37_46_1	34_46_1	130_2_416	439_4_23
151_046_43	156_46_53	310_46_65	702_6_51	192_3_142	270_46_80	63_46_294	113_6_1	67_46_1	182_13_1	26_6_1	21_3_1	29_46_1	1_46_1	77_3_1	384_13_25	269_0_212	107_3_203	79_35_156	38_46_242	54_46_42	31_5_1	30_35_232	37_46_1	34_46_1	130_2_427	439_4_29
151_046_33	156_46_51	310_46_61	702_6_48	192_3_141	270_46_67	63_46_301	113_6_1	67_46_1	182_13_1	26_6_1	21_3_1	29_46_1	1_46_1	77_3_1	384_13_27	269_0_168	107_3_162	79_35_159	38_46_254	54_46_46	31_5_1	30_35_209	37_46_1	34_46_1	130_2_434	439_4_39
151_046_42	156_46_50	310_46_62	702_6_50	192_3_128	270_46_60	63_46_305	113_6_1	67_46_1	182_13_1	26_6_1	21_3_1	29_46_1	1_46_1	77_3_1	384_13_50	269_0_120	107_3_154	79_35_151	38_46_265	54_46_43	31_5_1	30_35_164	37_46_1	34_46_1	130_2_455	439_4_41
151_046_66	156_46_50	310_46_58	702_6_44	192_3_106	270_46_54	63_46_308	113_6_1	67_46_1	182_13_1	26_6_1	21_3_1	29_46_1	1_46_1	77_3_1	384_13_67	269_0_104	107_3_156	79_35_144	38_46_271	54_46_49	31_5_1	30_35_156	37_46_1	34_46_1	130_2_443	439_4_43
151_046_95	156_46_47	310_46_59	702_6_47	192_3_89	270_46_49	63_46_307	113_6_1	67_46_1	182_13_1	26_6_1	21_3_1	29_46_1	1_46_1	77_3_1	384_13_110	269_0_98	107_3_154	79_35_120	38_46_281	54_46_51	31_5_1	30_35_189	37_46_1	34_46_1	130_2_449	439_4_48
151_046_120	156_46_40	310_46_58	702_6_44	192_3_73	270_46_57	63_46_295	113_6_1	67_46_1	182_13_1	26_6_1	21_3_1	29_46_1	1_46_1	77_3_1	384_13_139	269_0_109	107_3_161	79_35_110	38_46_282	54_46_51	31_5_1	30_35_230	37_46_1	34_46_1	130_2_460	439_4_52
151_046_141	156_46_39	310_46_56	702_6_40	192_3_72	270_46_63	63_46_303	113_6_1	67_46_1	182_13_1	26_6_1	21_3_1	29_46_1	1_46_1	77_3_1	384_13_161	269_0_134	107_3_151	79_35_105	38_46_268	54_46_51	31_5_1	30_35_285	37_46_1	34_46_1	130_2_450	439_4_65
151_046_153	156_46_34	310_46_54	702_6_38	192_3_84	270_46_68	63_46_301	113_6_1	67_46_1	182_13_1	26_6_1	21_3_1	29_46_1	1_46_1	77_3_1	384_13_156	269_0_161	107_3_145	79_35_98	38_46_260	54_46_48	31_5_1	30_35_308	37_46_1	34_46_1	130_2_459	439_4_62
151_046_149	156_46_33	310_46_55	702_6_36	192_3_72	270_46_75	63_46_282	113_6_1	67_46_1	182_13_1	26_6_1	21_3_1	29_46_1	1_46_1	77_3_1	384_13_137	269_0_174	107_3_132	79_35_79	38_46_262	54_46_50	31_5_1	30_35_332	37_46_1	34_46_1	130_2_475	439_4_67
151_046_139	156_46_36	310_46_57	702_6_29	192_3_69	270_46_66	63_46_274	113_6_1	67_46_1	182_13_1	26_6_1	21_3_1	29_46_1	1_46_1	77_3_1	384_13_107	269_0_217	107_3_112	79_35_73	38_46_280	54_46_49	31_5_1	30_35_337	37_46_1	34_46_1	130_2_473	439_4_65
151_046_117	156_46_40	310_46_53	702_6_28	192_3_60	270_46_73	63_46_279	113_6_1	67_46_1	182_13_1	26_6_1	21_3_1	29_46_1	1_46_1	77_3_1	384_13_79	269_0_212	107_3_95	79_35_66	38_46_286	54_46_56	31_5_1	30_35_316	37_46_1	34_46_1	130_2_464	439_4_72
151_046_87	156_46_39	310_46_54	702_6_26	192_3_55	270_46_72	63_46_272	113_6_1	67_46_1	182_13_1	26_6_1	21_3_1	29_46_1	1_46_1	77_3_1	384_13_73	269_0_249	107_3_74	79_35_65	38_46_267	54_46_58	31_5_1	30_35_284	37_46_1	34_46_1	130_2_466	439_4_77
151_046_77	156_46_39	310_46_40	702_6_25	192_3_67	270_46_79	63_46_276	113_6_1	67_46_1	182_13_1	26_6_1	21_3_1	29_46_1	1_46_1	77_3_1	384_13_67	269_0_276	107_3_65	79_35_57	38_46_272	54_46_61	31_5_1	30_35_256	37_46_1	34_46_1	130_2_459	439_4_76
151_046_73	156_46_39	310_46_32	702_6_26	192_3_78	270_46_86	63_46_306	113_6_1	67_46_1	182_13_1	26_6_1	21_3_1	29_46_1	1_46_1	77_3_1	384_13_80	269_0_245	107_3_71	79_35_63	38_46_285	54_46_61	31_5_1	30_35_220	37_46_1	34_46_1	130_2_456	439_4_66
151_046_62	156_46_35	310_46_26	702_6_29	192_3_92	270_46_92	63_46_322	113_6_1	67_46_1	182_13_1	26_6_1	21_3_1	29_46_1	1_46_1	77_3_1	384_13_83	269_0_223	107_3_82	79_35_78	38_46_281	54_46_68	31_5_1	30_35_209	37_46_1	34_46_1	130_2_474	439_4_56
151_046_67	156_46_35	310_46_20	702_6_34	192_3_96	270_46_90	63_46_347	113_6_1	67_46_1	182_13_1	26_6_1	21_3_1	29_46_1	1_46_1	77_3_1	384_13_113	269_0_173	107_3_90	79_35_92	38_46_264	54_46_73	31_5_1	30_35_207	37_46_1	34_46_1	130_2_477	439_4_42
151_046_76	156_46_35	310_46_16	702_6_25	192_3_96	270_46_98	63_46_353	113_6_1	67_46_1	182_13_1	26_6_1	21_3_1	29_46_1	1_46_1	77_3_1	384_13_135	269_0_154	107_3_98	79_35_101	38_46_259	54_46_79	31_5_1	30_35_211	37_46_1	34_46_1	130_2_473	439_4_44
151_046_90	156_46_39	310_46_16	702_6_23	192_3_103	270_46_89	63_46_361	113_6_1	67_46_1	182_13_1	26_6_1	21_3_1	29_46_1	1_46_1	77_3_1	384_13_141	269_0_125	107_3_109	79_35_100	38_46_256	54_46_84	31_5_1	30_35_245	37_46_1	34_46_1	130_2_472	439_4_44
151_046_110	156_46_38	310_46_20	702_6_17	192_3_94	270_46_93	63_46_349	113_6_1	67_46_1	182_13_1	26_6_1	21_3_1	29_46_1	1_46_1	77_3_1	384_13_153	269_0_129	107_3_120	79_35_113	38_46_236	54_46_82	31_5_1	30_35_258	37_46_1	34_46_1	130_2_472	439_4_51
151_046_139	156_46_42	310_46_17	702_6_17	192_3_98	270_46_91	63_46_347	113_6_1	67_46_1	182_13_1	26_6_1	21_3_1	29_46_1	1_46_1	77_3_1	384_13_145	269_0_150	107_3_125	79_35_115	38_46_212	54_46_82	31_5_1	30_35_275	37_46_1	34_46_1	130_2_467	439_4_57
151_046_151	156_46_47	310_46_14	702_6_19	192_3_100	270_46_84	63_46_347	113_6_1	67_46_1	182_13_1	26_6_1	21_3_1	29_46_1	1_46_1	77_3_1	384_13_133	269_0_145	107_3_129	79_35_104	38_46_214	54_46_89	31_5_1	30_35_267	37_46_1	34_46_1	130_2_466	439_4_59
151_046_151	156_46_48	310_46_18	702_6_20	192_3_85	270_46_80	63_46_369	113_6_1	67_46_1	182_13_1	26_6_1	21_3_1	29_46_1	1_46_1	77_3_1	384_13_109	269_0_143	107_3_146	79_35_103	38_46_216	54_46_84	31_5_1	30_35_224	37_46_1	34_46_1	130_2_453	439_4_67
151_046_156	156_46_57	310_46_22	702_6_23	192_3_77	270_46_70	63_46_380	113_6_1	67_46_1	182_13_1	26_6_1	21_3_1	29_46_1	1_46_1	77_3_1	384_13_92	269_0_122	107_3_142	79_35_101	38_46_216	54_46_85	31_5_1	30_35_200	37_46_1	34_46_1	130_2_459	439_4_76
151_046_145	156_46_60	310_46_21	702_6_19	192_3_54	270_46_61	63_46_364	113_6_1	67_46_1	182_13_1	26_6_1	21_3_1	29_46_1	1_46_1	77_3_1	384_13_93	269_0_124	107_3_155	79_35_97	38_46_229	54_46_75	31_5_1	30_35_190	37_46_1	34_46_1	130_2_442	439_4_86
151_046_147	156_46_61	310_46_21	702_6_20	192_3_63	270_46_58	63_46_362	113_6_1	67_46_1	182_13_1	26_6_1	21_3_1	29_46_1	1_46_1	77_3_1	384_13_104	269_0_141	107_3_164	79_35_86	38_46_241	54_46_71	31_5_1	30_35_196	37_46_1	34_46_1	130_2_445	439_4_83
151_046_140	156_46_55	310_46_28	702_6_23	192_3_59	270_46_51	63_46_361	113_6_1	67_46_1	182_13_1	26_6_1	21_3_1	29_46_1	1_46_1	77_3_1	384_13_117	269_0_166	107_3_158	79_35_86	38_46_246	54_46_68	31_5_1	30_35_194	37_46_1	34_46_1	130_2_432	439_4_85
151_046_136	156_46_53	310_46_24	702_6_26	192_3_76	270_46_45	63_46_376	113_6_1	67_46_1	182_13_1	26_6_1	21_3_1	29_46_1	1_46_1	77_3_1	384_13_133	269_0_203	107_3_137	79_35_84	38_46_240	54_46_51	31_5_1	30_35_177	37_46_1	34_46_1	130_2_450	439_4_73
151_046_131	156_46_53	310_46_20	702_6_25	192_3_99	270_46_35	63_46_385	113_6_1	67_46_1	182_13_1	26_6_1	21_3_1	29_46_1	1_46_1	77_3_1	384_13_132	269_0_244	107_3_108	79_35_96	38_46_228	54_46_52	31_5_1	30_35_177	37_46_1	34_46_1	130_2_430	439_4_69
151_046_98	156_46_63	310_46_23	702_6_28	192_3_129	270_46_37	63_46_382	113_6_1	67_46_1	182_13_1	26_6_1	21_3_1	29_46_1	1_46_1	77_3_1	384_13_141	269_0_313	107_3_87	79_35_110	38_46_208	54_46_42	31_5_1	30_35_171	37_46_1	34_46_1	130_2_427	439_4_75
151_046_70	156_46_63	310_46_19	702_6_22	192_3_165	270_46_39	63_46_397	113_6_1	67_46_1	182_13_1	26_6_1	21_3_1	29_46_1	1_46_1	77_3_1	384_13_135	269_0_331	107_3_75	79_35_130	38_46_213	54_46_40	31_5_1	30_35_154	37_46_1	34_46_1	130_2_406	439_4_76
151_046_57	156_46_51	310_46_13	702_6_24	192_3_175	270_46_41	63_46_406	113_6_1	67_46_1	182_13_1	26_6_1	21_3_1	29_46_1	1_46_1	77_3_1	384_13_120	269_0_349	107_3_68	79_35_130	38_46_215	54_46_38	31_5_1	30_35_177	37_46_1	34_46_1	130_2_423	439_4_90
151_046_51	156_46_64	310_46_12	702_6_22	192_3_173	270_46_34	63_46_396	113_6_1	67_46_1	182_13_1	26_6_1	21_3_1	29_46_1	1_46_1	77_3_1	384_13_114	269_0_337	107_3_73	79_35_127	38_46_227	54_46_40	31_5_1	30_35_179	37_46_1	34_46_1	130_2_419	439_4_94
151_046_41	156_46_54	310_46_14	702_6_24	192_3_152	270_46_27	63_46_400	113_6_1	67_46_1	182_13_1	26_6_1	21_3_1	29_46_1	1_46_1	77_3_1	384_13_101	269_0_310	107_3_72	79_35_119	38_46_233	54_46_36	31_5_1	30_35_180	37_46_1	34_46_1	130_2_419	439_4_104
151_046_46	156_46_61	310_46_13	702_6_26	192_3_117	270_46_27	63_46_381	113_6_1	67_46_1	182_13_1	26_6_1	21_3_1	29_46_1	1_46_1	77_3_1	384_13_90	269_0_289	107_3_74	79_35_105	38_46_236	54_46_37	31_5_1	30_35_200	37_46_1	34_46_1	130_2_419	439_4_115
151_046_57	156_46_53	310_46_18	702_6_24	192_3_83	270_46_31	63_46_346	113_6_1	67_46_1	182_13_1	26_6_1	21_3_1	29_46_1	1_46_1	77_3_1	384_13_92	269_0_233	107_3_77	79_35_65	38_46_254	54_46_48	31_5_1	30_35_198	37_46_1	34_46_1	130_2_429	439_4_126
151_046_79	156_46_52	310_46_22	702_6_24	192_3_67	270_46_31	63_46_320	113_6_1	67_46_1	182_13_1	26_6_1	21_3_1	29_46_1	1_46_1	77_3_1	384_13_84	269_0_186	107_3_79	79_35_49	38_46_264	54_46_57	31_5_1	30_35_215	37_46_1	34_46_1	130_2_450	439_4_131
151_046_96	156_46_49	310_46_16	702_6_25	192_3_66	270_46_28	63_46_304	113_6_1	67_46_1	182_13_1	26_6_1	21_3_1	29_46_1	1_46_1	77_3_1	384_13_81	269_0_168	107_3_84	79_35_38	38_46_287	54_46_59	31_5_1	30_35_232	37_46_1	34_46_1	130_2_439	439_4_138
151_046_99	156_46_47	310_46_20	702_6_27	192_3_56	270_46_21	63_46_318	113_6_1	67_46_1	182_13_1	26_6_1	21_3_1	29_46_1	1_46_1	77_3_1	384_13_84	269_0_154	107_3_79	79_35_31	38_46_300	54_46_59	31_5_1	30_35_248	37_46_1	34_46_1	130_2_457	439_4_141
151_046_95	156_46_43	310_46_27	702_6_33	192_3_56	270_46_18	63_46_321	113_6_1	67_46_1	182_13_1	26_6_1	21_3_1	29_46_1	1_46_1	77_3_1	384_13_101	269_0_168	107_3_76	79_35_34	38_46_315	54_46_52	31_5_1	30_35_258	37_46_1	34_46_1	130_2_456	439_4_150
151_046_82	156_46_39	310_46_29	702_6_34	192_3_56	270_46_18	63_46_319	113_6_1	67_46_1	182_13_1	26_6_1	21_3_1	29_46_1	1_46_1	77_3_1	384_13_131	269_0_170	107_3_93	79_35_31	38_46_321	54_46_42	31_5_1	30_35_274	37_46_1	34_46_1	130_2_452	439_4_146
151_046_66	156_46_31	310_46_28	702_6_34	192_3_62	270_46_20	63_46_323	113_6_1	67_46_1	182_13_1	26_6_1	21_3_1	29_46_1	1_46_1	77_3_1	384_13_156	269_0_199	107_3_105	79_35_33	38_46_336	54_46_41	31_5_1	30_35_280	37_46_1	34_46_1	130_2_442	439_4_141
151_046_47	156_46_23	310_46_32	702_6_33	192_3_62	270_46_23	63_46_331	113_6_1	67_46_1	182_13_1	26_6_1	21_3_1	29_46_1	1_46_1	77_3_1	384_13_170	269_0_205	107_3_144	79_35_30	38_46_354	54_46_36	31_5_1	30_35_261	37_46_1	34_46_1	130_2_447	439_4_136
151_046_42	156_46_19	310_46_30	702_6_22	192_3_54	270_46_22	63_46_330	113_6_1	67_46_1	182_13_1	26_6_1	21_3_1	29_46_1	1_46_1	77_3_1	384_13_185	269_0_213	107_3_181	79_35_27	38_46_358	54_46_34	31_5_1	30_35_285	37_46_1	34_46_1	130_2_453	439_4_119
151_046_39	156_46_25	310_46_35	702_6_20	192_3_53	270_46_25	63_46_338	113_6_1	67_46_1	182_13_1	26_6_1	21_3_1	29_46_1	1_46_1	77_3_1	384_13_172	269_0_217	107_3_214	79_35_23	38_46_351	54_46_34	31_5_1	30_35_277	37_46_1	34_46_1	130_2_454	439_4_120
151_046_51	156_46_29	310_46_35	702_6_22	192_3_49	270_46_27	63_46_334	113_6_1	67_46_1	182_13_1	26_6_1	21_3_1	29_46_1	1_46_1	77_3_1	384_13_132	269_0_184	107_3_213	79_35_17	38_46_371	54_46_38	31_5_1	30_35_277	37_46_1	34_46_1	130_2_450	439_4_110
151_046_65	156_46_30	310_46_28	702_6_22	192_3_48	270_46_20	63_46_357	113_6_1	67_46_1	182_13_1	26_6_1	21_3_1	29_46_1	1_46_1	77_3_1	384_13_106	269_0_172	107_3_215	79_35_11	38_46_393	54_46_37	31_5_1	30_35_246	37_46_1	34_46_1	130_2_471	439_4_107
151_046_80	156_46_25	310_46_24	702_6_20	192_3_38	270_46_18	63_46_349	113_6_1	67_46_1	182_13_1	26_6_1	21_3_1	29_46_1	1_46_1	77_3_1	384_13_72	269_0_138	107_3_215	79_35_5	38_46_413	54_46_36	31_5_1	30_35_212	37_46_1	34_46_1	130_2_462	439_4_105
151_046_88	156_46_20	310_46_28	702_6_18	192_3_33	270_46_11	63_46_353	113_6_1	67_46_1	182_13_1	26_6_1	21_3_1	29_46_1	1_46_1	77_3_1	384_13_52	269_0_143	107_3_212	79_35_4	38_46_421	54_46_39	31_5_1	30_35_221	37_46_1	34_46_1	130_2_470	439_4_102
151_046_95	156_46_18	310_46_29	702_6_17	192_3_24	270_46_12	63_46_348	113_6_1	67_46_1	182_13_1	26_6_1	21_3_1	29_46_1	1_46_1	77_3_1	384_13_37	269_0_152	107_3_220	79_35_2	38_46_425	54_46_37	31_5_1	30_35_241	37_46_1	34_46_1	130_2_458	439_4_101
151_046_96	156_46_10	310_46_34	702_6_20	192_3_18	270_46_11	63_46_340	113_6_1	67_46_1	182_13_1	26_6_1	21_3_1	29_46_1	1_46_1	77_3_1	384_13_31	269_0_170	107_3_213	79_35_2	38_46_446	54_46_35	31_5_1	30_35_263	37_46_1	34_46_1	130_2_467	439_4_94
151_046_100	156_46_7	310_46_33	702_6_17	192_3_13	270_46_8	63_46_334	113_6_1	67_46_1	182_13_1	26_6_1	21_3_1	29_46_1	1_46_1	77_3_1	384_13_30	269_0_211	107_3_217	79_35_2	38_46_477	54_46_31	31_5_1	30_35_280	37_46_1	34_46_1	130_2_461	439_4_89
151_046_95	156_46_6	310_46_26	702_6_19	192_3_14	270_46_7	63_46_353	113_6_1	67_46_1	182_13_1	26_6_1	21_3_1	29_46_1	1_46_1	77_3_1	384_13_51	269_0_252	107_3_198	79_35_4	38_46_459	54_46_29	31_5_1	30_35_293	37_46_1	34_46_1	130_2_462	439_4_78
151_046_72	156_46_2	310_46_21	702_6_20	192_3_24	270_46_5	63_46_357	113_6_1	67_46_1	182_13_1	26_6_1	21_3_1	29_46_1	1_46_1	77_3_1	384_13_59	269_0_298	107_3_153	79_35_4	38_46_461	54_46_30	31_5_1	30_35_323	37_46_1	34_46_1	130_2_467	439_4_79
151_046_62	156_46_3	310_46_22	702_6_18	192_3_26	270_46_3	63_46_372	113_6_1	67_46_1	182_13_1	26_6_1	21_3_1	29_46_1	1_46_1	77_3_1	384_13_63	269_0_325	107_3_116	79_35_8	38_46_460	54_46_37	31_5_1	30_35_379	37_46_1	34_46_1	130_2_456	439_4_71
151_046_53	156_46_3	310_46_22	702_6_16	192_3_41	63_46_363	113_6_1	67_46_1	26_6_1	21_3_1	29_46_1	182_13_1	77_3_1	384_13_65	269_0_341	107_3_96	79_35_15	38_46_436	54_46_37	31_5_1	30_35_414	37_46_1	34_46_1	130_2_449	439_4_76
151_046_48	156_46_4	310_46_24	702_6_15	192_3_46	63_46_353	113_6_1	67_46_1	26_6_1	21_3_1	29_46_1	182_13_1	77_3_1	384_13_58	269_0_357	107_3_91	79_35_25	38_46_399	54_46_33	31_5_1	30_35_435	37_46_1	34_46_1	130_2_461	439_4_75
151_046_42	156_46_3	310_46_25	702_6_15	192_3_48	63_46_330	113_6_1	67_46_1	26_6_1	21_3_1	29_46_1	182_13_1	77_3_1	384_13_47	269_0_348	107_3_83	79_35_36	38_46_391	54_46_39	31_5_1	30_35_452	37_46_1	34_46_1	130_2_417	439_4_77
151_046_47	156_46_3	310_46_18	702_6_15	192_3_52	63_46_311	113_6_1	67_46_1	26_6_1	21_3_1	29_46_1	182_13_1	77_3_1	384_13_45	269_0_359	107_3_79	79_35_48	38_46_404	54_46_42	31_5_1	30_35_433	37_46_1	34_46_1	130_2_426	439_4_77
151_046_54	156_46_4	310_46_19	702_6_16	192_3_47	63_46_289	113_6_1	67_46_1	26_6_1	21_3_1	29_46_1	182_13_1	77_3_1	384_13_33	269_0_320	107_3_70	79_35_64	38_46_399	54_46_46	31_5_1	30_35_394	37_46_1	34_46_1	130_2_432	439_4_83
151_046_60	156_46_4	310_46_12	702_6_17	192_3_48	63_46_281	113_6_1	67_46_1	26_6_1	21_3_1	29_46_1	182_13_1	77_3_1	384_13_32	269_0_293	107_3_71	79_35_70	38_46_414	54_46_48	31_5_1	30_35_325	37_46_1	34_46_1	130_2_428	439_4_89
151_046_54	156_46_6	310_46_13	702_6_17	192_3_52	63_46_306	113_6_1	67_46_1	26_6_1	21_3_1	29_46_1	182_13_1	77_3_1	384_13_28	269_0_263	107_3_66	79_35_68	38_46_405	54_46_57	31_5_1	30_35_277	37_46_1	34_46_1	130_2_414	439_4_95
151_046_58	156_46_7	310_46_11	702_6_14	192_3_70	63_46_314	113_6_1	67_46_1	26_6_1	21_3_1	29_46_1	182_13_1	77_3_1	384_13_36	269_0_242	107_3_53	79_35_57	38_46_404	54_46_52	31_5_1	30_35_244	37_46_1	34_46_1	130_2_423	439_4_94
151_046_56	156_46_5	310_46_11	702_6_18	192_3_74	63_46_343	113_6_1	67_46_1	26_6_1	21_3_1	29_46_1	182_13_1	77_3_1	384_13_60	269_0_254	107_3_52	79_35_35	38_46_415	54_46_59	31_5_1	30_35_227	37_46_1	34_46_1	130_2_427	439_4_95
151_046_78	156_46_5	310_46_12	702_6_16	192_3_76	63_46_347	113_6_1	67_46_1	26_6_1	21_3_1	29_46_1	182_13_1	77_3_1	384_13_70	269_0_266	107_3_39	79_35_21	38_46_404	54_46_56	31_5_1	30_35_256	37_46_1	34_46_1	130_2_426	439_4_95
151_046_95	156_46_6	310_46_19	702_6_16	192_3_90	63_46_350	113_6_1	67_46_1	26_6_1	21_3_1	29_46_1	182_13_1	77_3_1	384_13_98	269_0_303	107_3_40	79_35_12	38_46_400	54_46_56	31_5_1	30_35_288	37_46_1	34_46_1	130_2_409	439_4_99
151_046_95	156_46_6	310_46_18	702_6_11	192_3_93	63_46_359	113_6_1	67_46_1	26_6_1	21_3_1	29_46_1	182_13_1	77_3_1	384_13_119	269_0_308	107_3_35	79_35_8	38_46_410	54_46_59	31_5_1	30_35_332	37_46_1	34_46_1	130_2_416	439_4_100
151_046_100	156_46_3	310_46_19	702_6_6	192_3_84	63_46_347	113_6_1	67_46_1	26_6_1	21_3_1	29_46_1	182_13_1	77_3_1	384_13_138	269_0_331	107_3_33	79_35_9	38_46_398	54_46_51	31_5_1	30_35_362	37_46_1	34_46_1	130_2_418	439_4_93
151_046_82	156_46_2	310_46_22	702_6_4	192_3_82	63_46_352	113_6_1	67_46_1	26_6_1	21_3_1	29_46_1	182_13_1	77_3_1	384_13_145	269_0_333	107_3_33	79_35_7	38_46_414	54_46_53	31_5_1	30_35_368	37_46_1	34_46_1	130_2_437	439_4_92
151_046_69	156_46_1	310_46_28	702_6_5	192_3_79	63_46_359	113_6_1	67_46_1	26_6_1	21_3_1	29_46_1	182_13_1	77_3_1	384_13_122	269_0_287	107_3_27	79_35_4	38_46_413	54_46_61	31_5_1	30_35_376	37_46_1	34_46_1	130_2_444	439_4_78
151_046_51	310_46_31	702_6_5	192_3_69	63_46_360	113_6_1	26_6_1	21_3_1	182_13_1	77_3_1	384_13_112	269_0_290	107_3_25	79_35_2	38_46_420	54_46_62	31_5_1	30_35_340	37_46_1	34_46_1	130_2_443	439_4_70
151_046_45	77_3_1	26_6_1	30_35_322	21_3_1	63_46_358	54_46_60	31_5_1	310_46_28	37_46_1	702_6_4	192_3_54	130_2_439	38_46_435	384_13_98	113_6_1	439_4_68	269_0_274	34_46_1	107_3_26	182_13_1
151_046_50	77_3_1	26_6_1	30_35_300	21_3_1	63_46_339	54_46_57	31_5_1	310_46_16	37_46_1	702_6_6	192_3_48	130_2_437	38_46_438	384_13_103	113_6_1	439_4_59	269_0_348	34_46_1	107_3_24	182_13_1
151_046_61	77_3_1	26_6_1	30_35_258	21_3_1	63_46_351	54_46_43	31_5_1	310_46_14	37_46_1	702_6_6	192_3_50	130_2_447	38_46_414	384_13_106	113_6_1	439_4_63	269_0_390	34_46_1	107_3_35	182_13_1
151_046_61	77_3_1	26_6_1	30_35_260	21_3_1	63_46_377	54_46_32	31_5_1	310_46_9	37_46_1	702_6_7	192_3_66	130_2_420	38_46_414	384_13_89	113_6_1	439_4_67	269_0_456	34_46_1	107_3_35	182_13_1
151_046_59	77_3_1	26_6_1	30_35_288	21_3_1	63_46_387	54_46_22	31_5_1	310_46_6	37_46_1	702_6_7	192_3_82	130_2_429	38_46_413	384_13_83	113_6_1	439_4_66	269_0_485	34_46_1	107_3_36	182_13_1
151_046_50	77_3_1	26_6_1	30_35_301	21_3_1	63_46_374	54_46_21	31_5_1	310_46_2	37_46_1	702_6_6	192_3_83	130_2_452	38_46_415	384_13_78	113_6_1	439_4_69	269_0_452	34_46_1	107_3_33	182_13_1
151_046_37	77_3_1	26_6_1	30_35_293	21_3_1	63_46_372	54_46_17	31_5_1	310_46_1	37_46_1	702_6_6	192_3_79	130_2_461	38_46_386	384_13_78	113_6_1	439_4_81	269_0_424	34_46_1	107_3_22	182_13_1
151_046_29	182_13_1	26_6_1	38_46_408	21_3_1	63_46_396	54_46_18	31_5_1	30_35_278	37_46_1	702_6_4	192_3_82	77_3_1	130_2_454	384_13_84	113_6_1	439_4_73	269_0_326	107_3_15
151_046_29	182_13_1	26_6_1	38_46_400	21_3_1	63_46_411	54_46_26	31_5_1	30_35_274	37_46_1	702_6_5	192_3_82	77_3_1	130_2_438	384_13_88	113_6_1	439_4_75	269_0_266	107_3_9
151_046_44	182_13_1	26_6_1	38_46_399	21_3_1	63_46_437	54_46_33	31_5_1	30_35_268	37_46_1	702_6_3	192_3_82	77_3_1	130_2_439	384_13_94	113_6_1	439_4_68	269_0_265	107_3_11
151_046_58	182_13_1	26_6_1	38_46_395	21_3_1	63_46_430	54_46_32	31_5_1	30_35_287	37_46_1	702_6_2	192_3_70	77_3_1	130_2_454	384_13_112	113_6_1	439_4_67	269_0_243	107_3_16
151_046_60	182_13_1	26_6_1	38_46_393	21_3_1	63_46_416	54_46_38	31_5_1	30_35_310	37_46_1	702_6_2	192_3_62	77_3_1	130_2_443	384_13_117	113_6_1	439_4_71	269_0_254	107_3_15
151_046_65	182_13_1	26_6_1	38_46_394	21_3_1	63_46_419	54_46_35	31_5_1	30_35_341	37_46_1	702_6_2	192_3_62	77_3_1	130_2_445	384_13_123	113_6_1	439_4_69	269_0_234	107_3_22
151_046_64	182_13_1	26_6_1	38_46_400	21_3_1	63_46_438	54_46_33	31_5_1	30_35_358	37_46_1	702_6_2	192_3_49	77_3_1	130_2_438	384_13_112	113_6_1	439_4_62	269_0_253	107_3_24
151_046_53	182_13_1	26_6_1	38_46_407	21_3_1	63_46_432	54_46_38	31_5_1	30_35_346	37_46_1	702_6_1	192_3_37	77_3_1	130_2_450	384_13_118	113_6_1	439_4_51	269_0_271	107_3_48
151_046_43	182_13_1	26_6_1	38_46_414	21_3_1	63_46_456	54_46_47	31_5_1	30_35_353	37_46_1	702_6_1	192_3_31	77_3_1	130_2_468	384_13_126	113_6_1	439_4_47	269_0_281	107_3_57
151_046_37	182_13_1	26_6_1	38_46_391	21_3_1	63_46_462	54_46_49	31_5_1	30_35_337	37_46_1	192_3_32	77_3_1	130_2_474	384_13_142	439_4_42	269_0_306	107_3_74
151_046_29	182_13_1	26_6_1	38_46_379	21_3_1	63_46_478	54_46_49	31_5_1	30_35_344	37_46_1	192_3_35	77_3_1	130_2_479	384_13_167	439_4_31	269_0_323	107_3_97
151_046_30	182_13_1	26_6_1	38_46_358	21_3_1	63_46_453	54_46_52	31_5_1	30_35_373	37_46_1	192_3_47	77_3_1	130_2_457	384_13_179	439_4_35	269_0_340	107_3_103
151_046_29	182_13_1	26_6_1	38_46_349	21_3_1	63_46_433	54_46_40	31_5_1	30_35_393	37_46_1	192_3_69	77_3_1	130_2_447	384_13_176	439_4_33	269_0_351	107_3_129
151_046_32	182_13_1	26_6_1	38_46_351	21_3_1	63_46_408	54_46_32	31_5_1	30_35_441	37_46_1	192_3_108	77_3_1	130_2_428	384_13_172	439_4_23	269_0_353	107_3_158
151_046_53	182_13_1	26_6_1	38_46_331	21_3_1	63_46_415	54_46_34	31_5_1	30_35_493	37_46_1	192_3_128	77_3_1	130_2_443	384_13_145	439_4_20	269_0_343	107_3_172
151_046_63	182_13_1	26_6_1	38_46_336	21_3_1	63_46_403	54_46_30	31_5_1	30_35_532	37_46_1	192_3_124	77_3_1	130_2_465	384_13_130	439_4_10	269_0_382	107_3_191
151_046_75	182_13_1	26_6_1	38_46_339	21_3_1	63_46_386	54_46_25	31_5_1	30_35_561	37_46_1	192_3_122	77_3_1	130_2_454	384_13_107	439_4_7	269_0_395	107_3_191
151_046_72	182_13_1	26_6_1	38_46_330	21_3_1	63_46_388	54_46_25	31_5_1	30_35_560	37_46_1	192_3_98	77_3_1	130_2_441	384_13_83	439_4_8	269_0_394	107_3_164
151_046_65	182_13_1	26_6_1	38_46_361	21_3_1	63_46_386	54_46_25	31_5_1	30_35_488	37_46_1	192_3_62	77_3_1	130_2_431	384_13_79	439_4_8	269_0_411	107_3_122
151_046_49	182_13_1	26_6_1	38_46_375	21_3_1	63_46_406	54_46_30	31_5_1	30_35_366	37_46_1	192_3_63	77_3_1	130_2_428	384_13_71	439_4_14	269_0_371	107_3_63
151_046_34	182_13_1	26_6_1	38_46_365	21_3_1	63_46_416	54_46_28	31_5_1	30_35_259	37_46_1	192_3_72	77_3_1	130_2_418	384_13_74	439_4_16	269_0_386	107_3_43
151_046_27	182_13_1	26_6_1	38_46_392	21_3_1	63_46_409	54_46_30	31_5_1	30_35_204	37_46_1	192_3_68	77_3_1	130_2_416	384_13_84	439_4_17	269_0_367	107_3_33
151_046_32	182_13_1	26_6_1	38_46_403	21_3_1	63_46_413	54_46_29	31_5_1	30_35_186	37_46_1	192_3_85	77_3_1	130_2_407	384_13_99	439_4_18	269_0_367	107_3_28
151_046_41	182_13_1	26_6_1	38_46_406	21_3_1	63_46_419	54_46_29	31_5_1	30_35_179	37_46_1	192_3_87	77_3_1	130_2_428	384_13_117	439_4_19	269_0_374	107_3_22
151_046_48	182_13_1	26_6_1	38_46_392	21_3_1	63_46_425	54_46_38	31_5_1	30_35_156	37_46_1	192_3_94	77_3_1	130_2_426	384_13_122	439_4_17	269_0_381	107_3_25
151_046_52	182_13_1	26_6_1	38_46_406	21_3_1	63_46_416	54_46_42	31_5_1	30_35_151	37_46_1	192_3_90	77_3_1	130_2_448	384_13_138	439_4_13	269_0_402	107_3_21
151_046_61	182_13_1	26_6_1	38_46_392	21_3_1	63_46_437	54_46_58	31_5_1	30_35_120	37_46_1	192_3_72	77_3_1	130_2_453	384_13_139	439_4_14	269_0_409	107_3_22
151_046_63	182_13_1	26_6_1	38_46_409	21_3_1	63_46_451	54_46_63	31_5_1	30_35_119	37_46_1	192_3_64	77_3_1	130_2_446	384_13_152	439_4_16	269_0_404	107_3_21
151_046_75	182_13_1	26_6_1	38_46_413	21_3_1	63_46_464	54_46_67	31_5_1	30_35_120	37_46_1	192_3_57	77_3_1	130_2_430	384_13_148	439_4_14	269_0_393	107_3_29
151_046_84	182_13_1	26_6_1	38_46_423	21_3_1	63_46_468	54_46_70	31_5_1	30_35_127	37_46_1	192_3_49	77_3_1	130_2_437	384_13_141	439_4_18	269_0_411	107_3_35
151_046_87	182_13_1	26_6_1	38_46_397	21_3_1	63_46_483	54_46_75	31_5_1	30_35_153	37_46_1	192_3_44	77_3_1	130_2_443	384_13_127	439_4_20	269_0_383	107_3_33
151_046_81	182_13_1	26_6_1	38_46_388	21_3_1	63_46_479	54_46_75	31_5_1	30_35_183	37_46_1	192_3_44	77_3_1	130_2_459	384_13_113	439_4_22	269_0_376	107_3_26
151_046_95	182_13_1	26_6_1	38_46_377	21_3_1	63_46_461	54_46_66	31_5_1	30_35_213	37_46_1	192_3_43	77_3_1	130_2_451	384_13_105	439_4_27	269_0_385	107_3_20
151_046_99	182_13_1	26_6_1	38_46_380	21_3_1	63_46_468	54_46_56	31_5_1	30_35_260	37_46_1	192_3_54	77_3_1	130_2_459	384_13_102	439_4_28	269_0_356	107_3_5
151_046_117	182_13_1	26_6_1	38_46_346	21_3_1	63_46_454	54_46_62	31_5_1	30_35_285	37_46_1	192_3_62	77_3_1	130_2_480	384_13_94	439_4_33	269_0_372	107_3_1
151_046_135	182_13_1	26_6_1	38_46_333	21_3_1	63_46_430	54_46_67	31_5_1	30_35_314	37_46_1	192_3_72	77_3_1	130_2_481	384_13_98	439_4_32	269_0_397
151_046_135	182_13_1	26_6_1	38_46_349	21_3_1	63_46_419	54_46_70	31_5_1	30_35_326	37_46_1	192_3_72	77_3_1	130_2_455	384_13_91	439_4_33	269_0_397
151_046_123	182_13_1	26_6_1	38_46_358	21_3_1	63_46_405	54_46_80	31_5_1	30_35_326	37_46_1	192_3_61	77_3_1	130_2_444	384_13_79	439_4_37	269_0_389
151_046_104	182_13_1	26_6_1	38_46_373	21_3_1	63_46_413	54_46_83	31_5_1	30_35_330	37_46_1	192_3_56	77_3_1	130_2_433	384_13_67	439_4_39	269_0_366
151_046_87	182_13_1	26_6_1	38_46_374	21_3_1	63_46_414	54_46_96	31_5_1	30_35_324	37_46_1	192_3_52	77_3_1	130_2_438	384_13_49	439_4_35	269_0_338
151_046_78	182_13_1	26_6_1	38_46_401	21_3_1	63_46_402	54_46_99	31_5_1	30_35_282	37_46_1	192_3_47	77_3_1	130_2_454	384_13_48	439_4_28	269_0_339
151_046_75	182_13_1	26_6_1	38_46_401	21_3_1	63_46_409	54_46_102	31_5_1	30_35_264	37_46_1	192_3_37	77_3_1	130_2_468	384_13_40	439_4_32	269_0_355
151_046_75	182_13_1	26_6_1	38_46_426	21_3_1	63_46_405	54_46_106	31_5_1	30_35_262	37_46_1	192_3_32	77_3_1	130_2_450	384_13_60	439_4_25	269_0_333
151_046_89	182_13_1	26_6_1	38_46_433	21_3_1	63_46_401	54_46_101	31_5_1	30_35_236	37_46_1	192_3_32	77_3_1	130_2_437	384_13_71	439_4_23	269_0_338
151_046_98	182_13_1	26_6_1	38_46_455	21_3_1	63_46_396	54_46_107	31_5_1	30_35_233	37_46_1	192_3_21	77_3_1	130_2_425	384_13_83	439_4_22	269_0_342
151_046_115	182_13_1	26_6_1	38_46_455	21_3_1	63_46_395	54_46_112	31_5_1	30_35_215	37_46_1	192_3_12	77_3_1	130_2_425	384_13_96	439_4_23	269_0_384
151_046_133	182_13_1	26_6_1	38_46_429	21_3_1	63_46_401	54_46_108	31_5_1	30_35_223	37_46_1	192_3_4	77_3_1	130_2_427	384_13_103	439_4_26	269_0_406
151_046_155	182_13_1	26_6_1	38_46_417	21_3_1	63_46_395	54_46_102	31_5_1	30_35_209	37_46_1	192_3_4	77_3_1	130_2_423	384_13_97	439_4_29	269_0_415
151_046_167	182_13_1	26_6_1	38_46_426	21_3_1	63_46_382	54_46_103	31_5_1	30_35_183	37_46_1	192_3_5	77_3_1	130_2_420	384_13_82	439_4_25	269_0_479
151_046_177	182_13_1	26_6_1	38_46_437	21_3_1	63_46_406	54_46_92	31_5_1	30_35_147	37_46_1	192_3_6	77_3_1	130_2_426	384_13_52	439_4_24	269_0_494
151_046_168	182_13_1	26_6_1	38_46_426	21_3_1	63_46_401	54_46_85	31_5_1	30_35_96	37_46_1	192_3_7	77_3_1	130_2_452	384_13_33	439_4_25	269_0_560
151_046_162	182_13_1	26_6_1	38_46_445	21_3_1	63_46_418	54_46_84	31_5_1	30_35_68	37_46_1	192_3_9	77_3_1	130_2_458	384_13_23	439_4_27	269_0_584
151_046_162	182_13_1	26_6_1	38_46_454	21_3_1	63_46_432	54_46_82	31_5_1	30_35_66	37_46_1	192_3_9	77_3_1	130_2_465	384_13_19	439_4_22	269_0_546
151_046_173	182_13_1	26_6_1	38_46_452	21_3_1	63_46_440	54_46_84	31_5_1	30_35_69	37_46_1	192_3_9	77_3_1	130_2_451	384_13_23	439_4_20	269_0_539
151_046_159	182_13_1	26_6_1	38_46_437	21_3_1	63_46_451	54_46_69	31_5_1	30_35_60	37_46_1	192_3_11	77_3_1	130_2_451	384_13_33	439_4_16	269_0_471
151_046_128	182_13_1	26_6_1	38_46_441	21_3_1	63_46_464	54_46_55	31_5_1	30_35_58	37_46_1	192_3_11	77_3_1	130_2_466	384_13_38	439_4_13	269_0_445
151_046_104	182_13_1	26_6_1	38_46_442	21_3_1	63_46_464	54_46_49	31_5_1	30_35_58	37_46_1	192_3_14	77_3_1	130_2_457	384_13_67	439_4_14	269_0_439
151_046_70	182_13_1	26_6_1	38_46_469	21_3_1	63_46_457	54_46_51	31_5_1	30_35_68	37_46_1	192_3_20	77_3_1	130_2_451	384_13_85	439_4_15	269_0_411
151_046_49	182_13_1	26_6_1	38_46_463	21_3_1	63_46_473	54_46_57	31_5_1	30_35_78	37_46_1	192_3_25	77_3_1	130_2_447	384_13_110	439_4_13	269_0_401
151_046_38	182_13_1	26_6_1	38_46_460	21_3_1	63_46_486	54_46_64	31_5_1	30_35_86	37_46_1	192_3_33	77_3_1	130_2_427	384_13_154	439_4_11	269_0_417
151_046_38	182_13_1	26_6_1	38_46_452	21_3_1	63_46_489	54_46_81	31_5_1	30_35_92	37_46_1	192_3_38	77_3_1	130_2_431	384_13_171	439_4_9	269_0_445
151_046_36	182_13_1	26_6_1	38_46_441	21_3_1	63_46_467	54_46_93	31_5_1	30_35_99	37_46_1	192_3_46	77_3_1	130_2_421	384_13_197	439_4_11	269_0_458
151_046_53	182_13_1	26_6_1	38_46_454	21_3_1	63_46_476	54_46_99	31_5_1	30_35_97	37_46_1	192_3_52	77_3_1	130_2_431	384_13_195	439_4_11	269_0_486
151_046_68	182_13_1	26_6_1	38_46_471	21_3_1	63_46_465	54_46_113	31_5_1	30_35_102	37_46_1	192_3_53	77_3_1	130_2_445	384_13_163	439_4_10	269_0_495
151_046_88	182_13_1	26_6_1	38_46_465	21_3_1	63_46_454	54_46_125	31_5_1	30_35_99	37_46_1	192_3_56	77_3_1	130_2_446	384_13_109	439_4_11	269_0_540
151_046_95	182_13_1	26_6_1	38_46_464	21_3_1	63_46_449	54_46_119	31_5_1	30_35_95	37_46_1	192_3_52	77_3_1	130_2_447	384_13_65	439_4_10	269_0_586
151_046_86	182_13_1	26_6_1	38_46_455	21_3_1	63_46_459	54_46_124	31_5_1	30_35_91	37_46_1	192_3_35	77_3_1	130_2_446	384_13_54	439_4_13	269_0_639
151_046_75	182_13_1	26_6_1	38_46_440	21_3_1	63_46_459	54_46_110	31_5_1	30_35_107	37_46_1	192_3_18	77_3_1	130_2_450	384_13_46	439_4_13	269_0_643
151_046_64	182_13_1	26_6_1	38_46_439	21_3_1	63_46_451	54_46_118	31_5_1	30_35_124	37_46_1	192_3_15	77_3_1	130_2_448	384_13_40	439_4_13	269_0_599
151_046_60	182_13_1	26_6_1	38_46_439	21_3_1	63_46_432	54_46_128	31_5_1	30_35_138	37_46_1	192_3_8	77_3_1	130_2_462	384_13_41	439_4_13	269_0_550
151_046_56	182_13_1	26_6_1	38_46_434	21_3_1	63_46_424	54_46_142	31_5_1	30_35_158	37_46_1	192_3_3	77_3_1	130_2_461	384_13_64	439_4_17	269_0_499
151_046_66	182_13_1	26_6_1	38_46_428	21_3_1	63_46_412	54_46_155	31_5_1	30_35_181	37_46_1	192_3_2	77_3_1	130_2_464	384_13_91	439_4_19	269_0_442
151_046_70	26_6_1	38_46_412	21_3_1	63_46_385	54_46_163	31_5_1	30_35_195	37_46_1	182_13_1	130_2_444	384_13_126	439_4_20	269_0_438
151_046_75	26_6_1	38_46_390	21_3_1	63_46_393	54_46_173	31_5_1	30_35_217	37_46_1	182_13_1	130_2_437	384_13_144	439_4_19	269_0_453
151_046_93	26_6_1	38_46_400	21_3_1	63_46_372	54_46_163	31_5_1	30_35_212	37_46_1	182_13_1	130_2_425	384_13_150	439_4_23	269_0_485
151_046_110	26_6_1	38_46_410	21_3_1	63_46_377	54_46_160	31_5_1	30_35_214	37_46_1	182_13_1	130_2_410	384_13_151	439_4_22	269_0_514
151_046_127	26_6_1	38_46_412	21_3_1	63_46_390	54_46_161	31_5_1	30_35_209	37_46_1	182_13_1	130_2_398	384_13_132	439_4_21	269_0_484
151_046_142	26_6_1	38_46_398	21_3_1	63_46_401	54_46_166	31_5_1	30_35_168	37_46_1	182_13_1	130_2_406	384_13_102	439_4_26	269_0_467
151_046_148	26_6_1	38_46_412	21_3_1	63_46_404	54_46_165	31_5_1	30_35_142	37_46_1	182_13_1	130_2_425	384_13_74	439_4_25	269_0_419
151_046_149	26_6_1	38_46_394	21_3_1	63_46_406	54_46_169	31_5_1	30_35_108	37_46_1	182_13_1	130_2_421	384_13_36	439_4_27	269_0_430
151_046_134	26_6_1	38_46_411	21_3_1	63_46_408	54_46_163	31_5_1	30_35_88	37_46_1	182_13_1	130_2_428	384_13_20	439_4_26	269_0_421
151_046_107	26_6_1	38_46_413	21_3_1	63_46_402	54_46_149	31_5_1	30_35_71	37_46_1	182_13_1	130_2_432	384_13_15	439_4_25	269_0_451
151_046_81	26_6_1	38_46_417	21_3_1	63_46_399	54_46_141	31_5_1	30_35_80	37_46_1	182_13_1	130_2_437	384_13_12	439_4_25	269_0_460
151_046_67	26_6_1	38_46_421	21_3_1	63_46_414	54_46_134	31_5_1	30_35_92	37_46_1	182_13_1	130_2_455	384_13_20	439_4_24	269_0_480
151_046_55	26_6_1	38_46_414	21_3_1	63_46_424	54_46_120	31_5_1	30_35_113	37_46_1	182_13_1	130_2_459	384_13_25	439_4_22	269_0_503
151_046_59	26_6_1	38_46_412	21_3_1	63_46_437	54_46_121	31_5_1	30_35_120	37_46_1	182_13_1	130_2_461	384_13_33	439_4_27	269_0_510
151_046_61	26_6_1	38_46_394	21_3_1	63_46_459	54_46_118	31_5_1	30_35_136	37_46_1	182_13_1	130_2_458	384_13_36	439_4_22	269_0_543
151_046_70	26_6_1	38_46_383	21_3_1	63_46_451	54_46_117	31_5_1	30_35_169	37_46_1	182_13_1	130_2_462	384_13_39	439_4_22	269_0_512
151_046_75	26_6_1	38_46_370	21_3_1	63_46_432	54_46_115	31_5_1	30_35_170	37_46_1	182_13_1	130_2_465	384_13_35	439_4_18	269_0_555
151_046_97	26_6_1	38_46_369	21_3_1	63_46_427	54_46_96	31_5_1	30_35_178	37_46_1	182_13_1	130_2_441	384_13_22	439_4_19	269_0_584
151_046_119	26_6_1	38_46_379	21_3_1	63_46_410	54_46_96	31_5_1	30_35_183	37_46_1	182_13_1	130_2_434	384_13_13	439_4_15	269_0_612
151_046_145	26_6_1	38_46_381	21_3_1	63_46_412	54_46_88	31_5_1	30_35_181	37_46_1	182_13_1	130_2_427	384_13_8	439_4_13	269_0_667
151_046_171	26_6_1	38_46_382	21_3_1	63_46_394	54_46_85	31_5_1	30_35_163	37_46_1	182_13_1	130_2_430	384_13_10	439_4_12	269_0_685
151_046_175	26_6_1	38_46_403	21_3_1	63_46_396	54_46_81	31_5_1	30_35_167	37_46_1	182_13_1	130_2_438	384_13_18	439_4_6	269_0_724
151_046_171	26_6_1	38_46_411	21_3_1	63_46_418	54_46_79	31_5_1	30_35_173	37_46_1	182_13_1	130_2_448	384_13_25	439_4_1	269_0_691
151_046_147	38_46_430	21_3_1	63_46_390	54_46_79	31_5_1	30_35_198	37_46_1	182_13_1	130_2_419	384_13_45	269_0_679
151_046_110	38_46_449	21_3_1	63_46_384	54_46_76	31_5_1	30_35_216	37_46_1	182_13_1	130_2_406	384_13_61	269_0_668
151_046_91	38_46_483	21_3_1	63_46_347	54_46_77	31_5_1	30_35_243	37_46_1	182_13_1	130_2_419	384_13_66	269_0_646
151_046_56	38_46_501	21_3_1	63_46_328	54_46_80	31_5_1	30_35_271	37_46_1	182_13_1	130_2_407	384_13_75	269_0_614
151_046_39	38_46_508	21_3_1	63_46_326	54_46_81	31_5_1	30_35_291	37_46_1	182_13_1	130_2_423	384_13_74	269_0_533
151_046_31	38_46_503	21_3_1	63_46_308	54_46_74	31_5_1	30_35_333	37_46_1	182_13_1	130_2_430	384_13_77	269_0_472
151_046_38	38_46_500	21_3_1	63_46_309	54_46_70	31_5_1	30_35_385	37_46_1	182_13_1	130_2_444	384_13_66	269_0_421
151_046_46	38_46_498	21_3_1	63_46_305	54_46_73	31_5_1	30_35_410	37_46_1	182_13_1	130_2_441	384_13_58	269_0_379
151_046_62	38_46_471	21_3_1	63_46_328	54_46_84	31_5_1	30_35_392	37_46_1	182_13_1	130_2_448	384_13_51	269_0_398
151_046_81	38_46_490	21_3_1	63_46_302	54_46_79	31_5_1	30_35_387	37_46_1	182_13_1	130_2_448	384_13_44	269_0_394
151_046_106	38_46_500	21_3_1	63_46_287	54_46_74	31_5_1	30_35_341	37_46_1	182_13_1	130_2_448	384_13_41	269_0_437
151_046_123	38_46_527	21_3_1	63_46_298	54_46_72	31_5_1	30_35_283	37_46_1	182_13_1	130_2_445	384_13_49	269_0_478
151_046_136	38_46_523	21_3_1	63_46_317	54_46_75	31_5_1	30_35_218	37_46_1	182_13_1	130_2_454	384_13_57	269_0_465
151_046_136	38_46_504	21_3_1	63_46_323	54_46_83	31_5_1	30_35_207	37_46_1	182_13_1	130_2_466	384_13_62	269_0_461
151_046_144	38_46_506	21_3_1	63_46_330	54_46_84	31_5_1	30_35_198	37_46_1	182_13_1	130_2_465	384_13_71	269_0_418
151_046_129	38_46_495	21_3_1	63_46_346	54_46_86	31_5_1	30_35_186	37_46_1	182_13_1	130_2_479	384_13_67	269_0_414
151_046_126	38_46_486	21_3_1	63_46_370	54_46_99	31_5_1	30_35_170	37_46_1	182_13_1	130_2_470	384_13_63	269_0_404
151_046_119	38_46_478	21_3_1	63_46_392	54_46_99	31_5_1	30_35_150	37_46_1	182_13_1	130_2_473	384_13_54	269_0_426
151_046_110	38_46_457	21_3_1	63_46_398	54_46_100	31_5_1	30_35_133	37_46_1	182_13_1	130_2_459	384_13_30	269_0_391
151_046_103	38_46_466	21_3_1	63_46_396	54_46_107	31_5_1	30_35_111	37_46_1	182_13_1	130_2_457	384_13_18	269_0_396
151_046_90	38_46_453	21_3_1	63_46_404	54_46_122	31_5_1	30_35_126	37_46_1	182_13_1	130_2_465	384_13_10	269_0_412
151_046_69	38_46_462	21_3_1	63_46_413	54_46_130	31_5_1	30_35_150	37_46_1	182_13_1	130_2_464	384_13_21	269_0_428
151_046_58	38_46_474	21_3_1	63_46_429	54_46_122	31_5_1	30_35_196	37_46_1	182_13_1	130_2_459	384_13_32	269_0_428
151_046_57	38_46_480	21_3_1	63_46_422	54_46_116	31_5_1	30_35_251	37_46_1	182_13_1	130_2_455	384_13_48	269_0_431
151_046_61	38_46_481	21_3_1	63_46_412	54_46_125	31_5_1	30_35_287	37_46_1	182_13_1	130_2_445	384_13_57	269_0_421
151_046_72	38_46_463	21_3_1	63_46_406	54_46_108	31_5_1	30_35_303	37_46_1	182_13_1	130_2_464	384_13_60	269_0_399
151_046_91	38_46_467	21_3_1	63_46_389	54_46_102	31_5_1	30_35_320	37_46_1	182_13_1	130_2_468	384_13_51	269_0_396
151_046_99	38_46_465	21_3_1	63_46_402	54_46_95	31_5_1	30_35_307	37_46_1	182_13_1	130_2_482	384_13_46	269_0_371
151_046_117	38_46_468	21_3_1	63_46_415	54_46_98	31_5_1	30_35_260	37_46_1	182_13_1	130_2_474	384_13_38	269_0_384
151_046_133	38_46_470	21_3_1	63_46_419	54_46_94	31_5_1	30_35_216	37_46_1	182_13_1	130_2_436	384_13_22	269_0_417
151_046_135	38_46_465	21_3_1	63_46_421	54_46_99	31_5_1	30_35_186	37_46_1	182_13_1	130_2_413	384_13_26	269_0_451
151_046_148	38_46_465	21_3_1	63_46_433	54_46_104	31_5_1	30_35_169	37_46_1	182_13_1	130_2_415	384_13_22	269_0_508
151_046_161	38_46_457	21_3_1	63_46_436	54_46_107	31_5_1	30_35_177	37_46_1	182_13_1	130_2_418	384_13_13	269_0_547
151_046_178	38_46_445	21_3_1	63_46_437	54_46_97	31_5_1	30_35_194	37_46_1	182_13_1	130_2_419	384_13_13	269_0_570
151_046_174	38_46_432	21_3_1	63_46_455	54_46_100	31_5_1	30_35_194	37_46_1	182_13_1	130_2_404	384_13_11	269_0_582
151_046_176	38_46_419	21_3_1	63_46_465	54_46_90	31_5_1	30_35_199	37_46_1	182_13_1	130_2_415	384_13_9	269_0_554
151_046_176	38_46_415	21_3_1	63_46_455	54_46_87	31_5_1	30_35_174	37_46_1	182_13_1	130_2_401	384_13_19	269_0_485
151_046_179	38_46_443	21_3_1	63_46_456	54_46_83	31_5_1	30_35_144	37_46_1	182_13_1	130_2_408	384_13_34	269_0_455
151_046_181	38_46_459	21_3_1	63_46_448	54_46_86	31_5_1	30_35_104	37_46_1	182_13_1	130_2_402	384_13_57	269_0_443
151_046_186	38_46_471	21_3_1	63_46_444	54_46_81	31_5_1	30_35_84	37_46_1	182_13_1	130_2_424	384_13_74	269_0_427
151_046_175	38_46_470	21_3_1	63_46_434	54_46_71	31_5_1	30_35_100	37_46_1	182_13_1	130_2_421	384_13_88	269_0_444
151_046_184	38_46_465	21_3_1	63_46_441	54_46_55	31_5_1	30_35_115	37_46_1	182_13_1	130_2_430	384_13_92	269_0_445
151_046_181	38_46_448	21_3_1	63_46_454	54_46_40	31_5_1	30_35_140	37_46_1	182_13_1	130_2_437	384_13_80	269_0_459
151_046_176	38_46_430	21_3_1	63_46_457	54_46_35	31_5_1	30_35_161	37_46_1	182_13_1	130_2_440	384_13_75	269_0_475
151_046_159	38_46_420	21_3_1	63_46_481	54_46_28	31_5_1	30_35_171	37_46_1	182_13_1	130_2_443	384_13_71	269_0_478
151_046_135	38_46_399	21_3_1	63_46_480	54_46_27	31_5_1	30_35_184	37_46_1	182_13_1	130_2_458	384_13_66	269_0_536
151_046_135	38_46_398	21_3_1	63_46_493	54_46_27	31_5_1	30_35_179	37_46_1	182_13_1	130_2_468	384_13_76	269_0_530
151_046_119	38_46_381	21_3_1	63_46_487	54_46_24	31_5_1	30_35_179	37_46_1	182_13_1	130_2_483	384_13_85	269_0_533
151_046_112	38_46_377	21_3_1	63_46_474	54_46_22	31_5_1	30_35_195	37_46_1	182_13_1	130_2_475	384_13_83	269_0_517
151_046_113	38_46_390	21_3_1	63_46_476	54_46_25	31_5_1	30_35_206	37_46_1	182_13_1	130_2_461	384_13_84	269_0_457
151_046_116	38_46_368	21_3_1	63_46_493	54_46_19	31_5_1	30_35_205	37_46_1	182_13_1	130_2_455	384_13_75	269_0_419
151_046_110	38_46_367	21_3_1	63_46_482	54_46_16	31_5_1	30_35_205	37_46_1	182_13_1	130_2_447	384_13_64	269_0_401
151_046_77	38_46_389	21_3_1	63_46_479	54_46_15	31_5_1	30_35_205	37_46_1	182_13_1	130_2_470	384_13_58	269_0_372
151_046_61	38_46_397	21_3_1	63_46_487	54_46_11	31_5_1	30_35_221	37_46_1	182_13_1	130_2_478	384_13_46	269_0_338
151_046_46	38_46_404	21_3_1	63_46_488	54_46_10	31_5_1	30_35_241	37_46_1	182_13_1	130_2_466	384_13_45	269_0_317
151_046_34	38_46_408	21_3_1	63_46_493	54_46_11	31_5_1	30_35_259	37_46_1	182_13_1	130_2_485	384_13_45	269_0_318
151_046_16	38_46_428	21_3_1	63_46_482	54_46_14	31_5_1	30_35_272	37_46_1	182_13_1	130_2_467	384_13_51	269_0_348
151_046_9	38_46_454	21_3_1	63_46_478	54_46_18	31_5_1	30_35_258	37_46_1	182_13_1	130_2_469	384_13_60	269_0_352
151_046_8	38_46_480	21_3_1	63_46_464	54_46_23	31_5_1	30_35_247	37_46_1	182_13_1	130_2_469	384_13_70	269_0_412
151_046_10	38_46_469	21_3_1	63_46_458	54_46_24	31_5_1	30_35_223	37_46_1	182_13_1	130_2_479	384_13_84	269_0_428
151_046_13	38_46_485	21_3_1	63_46_446	54_46_22	31_5_1	30_35_219	37_46_1	182_13_1	130_2_476	384_13_94	269_0_466
151_046_15	38_46_508	21_3_1	63_46_415	54_46_24	31_5_1	30_35_201	37_46_1	182_13_1	130_2_475	384_13_98	269_0_508
151_046_17	38_46_501	21_3_1	63_46_413	54_46_24	31_5_1	30_35_215	37_46_1	182_13_1	130_2_472	384_13_98	269_0_504
151_046_23	38_46_504	21_3_1	63_46_410	54_46_23	31_5_1	30_35_223	37_46_1	182_13_1	130_2_466	384_13_96	269_0_500
151_046_26	38_46_516	21_3_1	63_46_408	54_46_28	31_5_1	30_35_230	37_46_1	182_13_1	130_2_461	384_13_94	269_0_465
151_046_26	38_46_505	21_3_1	63_46_406	54_46_33	31_5_1	30_35_234	37_46_1	182_13_1	130_2_446	384_13_87	269_0_463
151_046_22	38_46_493	21_3_1	63_46_424	54_46_36	31_5_1	30_35_239	37_46_1	182_13_1	130_2_436	384_13_92	269_0_424
151_046_11	38_46_484	21_3_1	63_46_423	54_46_44	31_5_1	30_35_233	37_46_1	182_13_1	130_2_434	384_13_98	269_0_379
151_046_3	38_46_492	21_3_1	63_46_448	54_46_36	31_5_1	30_35_225	37_46_1	182_13_1	130_2_440	384_13_95	269_0_365
151_046_2	38_46_495	21_3_1	63_46_464	54_46_44	31_5_1	30_35_224	37_46_1	182_13_1	130_2_454	384_13_106	269_0_349
151_046_2	38_46_486	21_3_1	63_46_473	54_46_45	31_5_1	30_35_241	37_46_1	182_13_1	130_2_454	384_13_119	269_0_347
38_46_459	21_3_1	63_46_480	54_46_40	31_5_1	30_35_259	37_46_1	182_13_1	130_2_490	384_13_127	269_0_366
38_46_463	21_3_1	63_46_481	54_46_41	31_5_1	30_35_291	37_46_1	182_13_1	130_2_478	384_13_154	269_0_363
38_46_460	21_3_1	63_46_483	54_46_39	31_5_1	30_35_331	37_46_1	182_13_1	130_2_464	384_13_168	269_0_420
38_46_441	21_3_1	63_46_487	54_46_38	31_5_1	30_35_383	37_46_1	182_13_1	130_2_445	384_13_183	269_0_439
38_46_427	21_3_1	63_46_482	54_46_39	31_5_1	30_35_435	37_46_1	182_13_1	130_2_456	384_13_184	269_0_476
38_46_426	21_3_1	63_46_488	54_46_34	31_5_1	30_35_453	37_46_1	182_13_1	130_2_446	384_13_167	269_0_471
38_46_424	21_3_1	63_46_478	54_46_36	31_5_1	30_35_424	37_46_1	182_13_1	130_2_431	384_13_152	269_0_474
38_46_436	21_3_1	63_46_472	54_46_35	31_5_1	30_35_374	37_46_1	182_13_1	130_2_424	384_13_129	269_0_447
38_46_439	21_3_1	63_46_469	54_46_34	31_5_1	30_35_314	37_46_1	182_13_1	130_2_447	384_13_111	269_0_458
38_46_447	21_3_1	63_46_476	54_46_40	31_5_1	30_35_253	37_46_1	182_13_1	130_2_456	384_13_85	269_0_446
38_46_453	21_3_1	63_46_456	54_46_38	31_5_1	30_35_253	37_46_1	182_13_1	130_2_454	384_13_80	269_0_453
38_46_423	21_3_1	63_46_437	54_46_43	31_5_1	30_35_294	37_46_1	182_13_1	130_2_459	384_13_89	269_0_473
38_46_409	21_3_1	63_46_436	54_46_48	31_5_1	30_35_381	37_46_1	182_13_1	130_2_454	384_13_107	269_0_488
38_46_396	21_3_1	63_46_441	54_46_50	31_5_1	30_35_449	37_46_1	182_13_1	130_2_450	384_13_139	269_0_464
38_46_383	21_3_1	63_46_421	54_46_53	31_5_1	30_35_489	37_46_1	182_13_1	130_2_457	384_13_170	269_0_474
38_46_371	21_3_1	63_46_397	54_46_56	31_5_1	30_35_492	37_46_1	182_13_1	130_2_470	384_13_208	269_0_449
38_46_379	21_3_1	63_46_387	54_46_56	31_5_1	30_35_441	37_46_1	182_13_1	130_2_482	384_13_228	269_0_426
38_46_367	21_3_1	63_46_400	54_46_60	31_5_1	30_35_366	37_46_1	182_13_1	130_2_485	384_13_224	269_0_402
38_46_372	21_3_1	63_46_405	54_46_63	31_5_1	30_35_293	37_46_1	182_13_1	130_2_464	384_13_197	269_0_386
38_46_375	21_3_1	63_46_398	54_46_68	31_5_1	30_35_270	37_46_1	182_13_1	130_2_443	384_13_158	269_0_371
38_46_385	21_3_1	63_46_371	54_46_75	31_5_1	30_35_266	37_46_1	182_13_1	130_2_448	384_13_145	269_0_363
38_46_388	21_3_1	63_46_358	54_46_78	31_5_1	30_35_273	37_46_1	182_13_1	130_2_446	384_13_145	269_0_388
38_46_375	21_3_1	63_46_364	54_46_88	31_5_1	30_35_298	37_46_1	182_13_1	130_2_442	384_13_158	269_0_398
38_46_350	21_3_1	63_46_353	54_46_86	31_5_1	30_35_311	37_46_1	182_13_1	130_2_445	384_13_173	269_0_457
38_46_356	21_3_1	63_46_348	54_46_85	31_5_1	30_35_287	37_46_1	182_13_1	130_2_443	384_13_167	269_0_486
38_46_345	21_3_1	63_46_376	54_46_84	31_5_1	30_35_268	37_46_1	182_13_1	130_2_440	384_13_186	269_0_564
38_46_345	21_3_1	63_46_410	54_46_73	31_5_1	30_35_234	37_46_1	182_13_1	130_2_447	384_13_181	269_0_616
38_46_305	21_3_1	63_46_441	54_46_82	31_5_1	30_35_214	37_46_1	182_13_1	130_2_422	384_13_143	269_0_689
38_46_280	21_3_1	63_46_467	54_46_83	31_5_1	30_35_195	37_46_1	182_13_1	130_2_419	384_13_130	269_0_772
38_46_260	21_3_1	63_46_505	54_46_78	31_5_1	30_35_227	37_46_1	182_13_1	130_2_418	384_13_115	269_0_833
38_46_246	21_3_1	63_46_522	54_46_74	31_5_1	30_35_271	37_46_1	182_13_1	130_2_404	384_13_107	269_0_897
38_46_232	21_3_1	63_46_532	54_46_63	31_5_1	30_35_346	37_46_1	182_13_1	130_2_390	384_13_109	269_0_890
38_46_201	21_3_1	63_46_532	54_46_55	31_5_1	30_35_413	37_46_1	182_13_1	130_2_372	384_13_123	269_0_884
38_46_196	21_3_1	63_46_537	54_46_64	31_5_1	30_35_462	37_46_1	182_13_1	130_2_359	384_13_135	269_0_858
38_46_215	21_3_1	63_46_549	54_46_60	31_5_1	30_35_493	37_46_1	182_13_1	130_2_345	384_13_141	269_0_846
38_46_236	21_3_1	63_46_543	54_46_50	31_5_1	30_35_441	37_46_1	182_13_1	130_2_383	384_13_162	269_0_830
38_46_263	21_3_1	63_46_549	54_46_44	31_5_1	30_35_369	37_46_1	182_13_1	130_2_411	384_13_178	269_0_800
38_46_284	21_3_1	63_46_559	54_46_36	31_5_1	30_35_313	37_46_1	182_13_1	130_2_434	384_13_175	269_0_722
38_46_298	21_3_1	63_46_559	54_46_36	31_5_1	30_35_273	37_46_1	182_13_1	130_2_451	384_13_166	269_0_646
38_46_316	21_3_1	63_46_563	54_46_36	31_5_1	30_35_273	37_46_1	182_13_1	130_2_444	384_13_162	269_0_503
38_46_327	21_3_1	63_46_561	54_46_34	31_5_1	30_35_280	37_46_1	182_13_1	130_2_445	384_13_153	269_0_442
38_46_312	21_3_1	63_46_548	54_46_33	31_5_1	30_35_288	37_46_1	182_13_1	130_2_447	384_13_134	269_0_380
38_46_302	21_3_1	63_46_539	54_46_24	31_5_1	30_35_316	37_46_1	182_13_1	130_2_473	384_13_127	269_0_364
38_46_301	21_3_1	63_46_537	54_46_20	31_5_1	30_35_322	37_46_1	182_13_1	130_2_469	384_13_135	269_0_374
38_46_299	21_3_1	63_46_545	54_46_24	31_5_1	30_35_341	37_46_1	182_13_1	130_2_457	384_13_144	269_0_360
38_46_317	21_3_1	63_46_534	54_46_28	31_5_1	30_35_372	37_46_1	182_13_1	130_2_434	384_13_157	269_0_375
38_46_316	21_3_1	63_46_542	54_46_27	31_5_1	30_35_370	37_46_1	182_13_1	130_2_434	384_13_171	269_0_355
38_46_326	21_3_1	63_46_546	54_46_27	31_5_1	30_35_334	37_46_1	182_13_1	130_2_451	384_13_150	269_0_408
38_46_363	21_3_1	63_46_530	54_46_28	31_5_1	30_35_294	37_46_1	182_13_1	130_2_449	384_13_139	269_0_409
38_46_371	21_3_1	63_46_513	54_46_27	31_5_1	30_35_284	37_46_1	182_13_1	130_2_448	384_13_126	269_0_477
38_46_361	21_3_1	63_46_507	54_46_27	31_5_1	30_35_280	37_46_1	182_13_1	130_2_443	384_13_94	269_0_506
38_46_369	21_3_1	63_46_532	54_46_30	31_5_1	30_35_265	37_46_1	182_13_1	130_2_427	384_13_87	269_0_548
38_46_375	21_3_1	63_46_529	54_46_31	31_5_1	30_35_262	37_46_1	182_13_1	130_2_429	384_13_73	269_0_543
38_46_370	21_3_1	63_46_543	54_46_40	31_5_1	30_35_251	37_46_1	182_13_1	130_2_412	384_13_70	269_0_549
38_46_400	21_3_1	63_46_546	54_46_42	31_5_1	30_35_234	37_46_1	182_13_1	130_2_391	384_13_56	269_0_549
38_46_415	21_3_1	63_46_530	54_46_44	31_5_1	30_35_244	37_46_1	182_13_1	130_2_379	384_13_56	269_0_520
38_46_428	21_3_1	63_46_541	54_46_46	31_5_1	30_35_219	37_46_1	182_13_1	130_2_398	384_13_63	269_0_481
38_46_424	21_3_1	63_46_509	54_46_51	31_5_1	30_35_193	37_46_1	182_13_1	130_2_412	384_13_76	269_0_398
38_46_426	21_3_1	63_46_498	54_46_50	31_5_1	30_35_151	37_46_1	182_13_1	130_2_415	384_13_91	269_0_293
38_46_441	21_3_1	63_46_513	54_46_54	31_5_1	30_35_151	37_46_1	182_13_1	130_2_410	384_13_93	269_0_247
38_46_451	21_3_1	63_46_506	54_46_52	31_5_1	30_35_174	37_46_1	182_13_1	130_2_419	384_13_85	269_0_220
38_46_459	21_3_1	63_46_511	54_46_48	31_5_1	30_35_230	37_46_1	182_13_1	130_2_431	384_13_77	269_0_200
38_46_453	21_3_1	63_46_507	54_46_45	31_5_1	30_35_279	37_46_1	182_13_1	130_2_424	384_13_71	269_0_212
38_46_446	21_3_1	63_46_499	54_46_39	31_5_1	30_35_366	37_46_1	182_13_1	130_2_416	384_13_83	269_0_212
38_46_457	21_3_1	63_46_476	54_46_36	31_5_1	30_35_435	37_46_1	182_13_1	130_2_406	384_13_93	269_0_214
38_46_470	21_3_1	63_46_460	54_46_38	31_5_1	30_35_454	37_46_1	182_13_1	130_2_414	384_13_119	269_0_235
38_46_476	21_3_1	63_46_447	54_46_46	31_5_1	30_35_435	37_46_1	182_13_1	130_2_423	384_13_159	269_0_278
38_46_485	21_3_1	63_46_438	54_46_42	31_5_1	30_35_361	37_46_1	182_13_1	130_2_422	384_13_179	269_0_323
38_46_482	21_3_1	63_46_456	54_46_37	31_5_1	30_35_289	37_46_1	182_13_1	130_2_425	384_13_188	269_0_374
38_46_489	21_3_1	63_46_463	54_46_36	31_5_1	30_35_243	37_46_1	182_13_1	130_2_435	384_13_198	269_0_410
38_46_516	21_3_1	63_46_481	54_46_31	31_5_1	30_35_248	37_46_1	182_13_1	130_2_422	384_13_184	269_0_477
38_46_535	21_3_1	63_46_478	54_46_31	31_5_1	30_35_275	37_46_1	182_13_1	130_2_427	384_13_167	269_0_533
38_46_536	21_3_1	63_46_466	54_46_28	31_5_1	30_35_326	37_46_1	182_13_1	130_2_400	384_13_140	269_0_604
38_46_528	21_3_1	63_46_420	54_46_23	31_5_1	30_35_388	37_46_1	182_13_1	130_2_377	384_13_138	269_0_639
38_46_528	21_3_1	63_46_410	54_46_20	31_5_1	30_35_416	37_46_1	182_13_1	130_2_407	384_13_131	269_0_674
38_46_517	21_3_1	63_46_374	54_46_17	31_5_1	30_35_425	37_46_1	182_13_1	130_2_431	384_13_124	269_0_712
38_46_509	21_3_1	63_46_387	54_46_13	31_5_1	30_35_435	37_46_1	182_13_1	130_2_412	384_13_135	269_0_730
38_46_488	21_3_1	63_46_392	54_46_7	31_5_1	30_35_420	37_46_1	182_13_1	130_2_400	384_13_141	269_0_720
38_46_485	21_3_1	63_46_386	54_46_7	31_5_1	30_35_397	37_46_1	182_13_1	130_2_411	384_13_153	269_0_674
38_46_470	21_3_1	63_46_395	54_46_6	31_5_1	30_35_355	37_46_1	182_13_1	130_2_419	384_13_167	269_0_587
38_46_470	21_3_1	63_46_402	54_46_7	31_5_1	30_35_308	37_46_1	182_13_1	130_2_432	384_13_179	269_0_490
38_46_462	21_3_1	63_46_395	54_46_7	31_5_1	30_35_262	37_46_1	182_13_1	130_2_430	384_13_196	269_0_385
38_46_481	21_3_1	63_46_400	54_46_5	31_5_1	30_35_235	37_46_1	182_13_1	130_2_429	384_13_205	269_0_340
38_46_473	21_3_1	63_46_404	54_46_3	31_5_1	30_35_238	37_46_1	182_13_1	130_2_444	384_13_226	269_0_293
38_46_457	21_3_1	63_46_393	54_46_3	31_5_1	30_35_276	37_46_1	182_13_1	130_2_437	384_13_273	269_0_318
38_46_439	21_3_1	63_46_386	31_5_1	30_35_294	182_13_1	130_2_450	384_13_319	269_0_345
38_46_419	21_3_1	63_46_386	31_5_1	30_35_321	182_13_1	130_2_441	384_13_359	269_0_372
38_46_413	21_3_1	63_46_392	31_5_1	30_35_348	182_13_1	130_2_428	384_13_363	269_0_387
38_46_401	21_3_1	63_46_409	31_5_1	30_35_349	182_13_1	130_2_410	384_13_350	269_0_364
38_46_426	21_3_1	63_46_416	31_5_1	30_35_356	182_13_1	130_2_413	384_13_327	269_0_328
38_46_451	21_3_1	63_46_418	31_5_1	30_35_354	182_13_1	130_2_424	384_13_295	269_0_265
38_46_450	21_3_1	63_46_419	31_5_1	30_35_360	182_13_1	130_2_437	384_13_256	269_0_226
38_46_473	21_3_1	63_46_420	31_5_1	30_35_337	182_13_1	130_2_436	384_13_181	269_0_210
38_46_496	21_3_1	63_46_418	31_5_1	30_35_339	182_13_1	130_2_428	384_13_105	269_0_213
38_46_502	21_3_1	63_46_400	31_5_1	30_35_340	182_13_1	130_2_431	384_13_76	269_0_214
38_46_513	21_3_1	63_46_403	31_5_1	30_35_362	182_13_1	130_2_450	384_13_83	269_0_219
38_46_538	21_3_1	63_46_392	31_5_1	30_35_366	182_13_1	130_2_460	384_13_93	269_0_228
38_46_565	21_3_1	63_46_397	31_5_1	30_35_384	182_13_1	130_2_470	384_13_139	269_0_221
38_46_570	21_3_1	63_46_404	31_5_1	30_35_395	182_13_1	130_2_476	384_13_184	269_0_200
38_46_579	21_3_1	63_46_401	31_5_1	30_35_383	182_13_1	130_2_488	384_13_231	269_0_174
38_46_582	21_3_1	63_46_396	31_5_1	30_35_346	182_13_1	130_2_500	384_13_285	269_0_147
38_46_597	21_3_1	63_46_362	31_5_1	30_35_335	182_13_1	130_2_489	384_13_338	269_0_125
38_46_615	21_3_1	63_46_349	31_5_1	30_35_329	182_13_1	130_2_482	384_13_405	269_0_109
38_46_616	21_3_1	63_46_325	31_5_1	30_35_317	182_13_1	130_2_472	384_13_446	269_0_96
38_46_625	21_3_1	63_46_309	31_5_1	30_35_344	182_13_1	130_2_476	384_13_472	269_0_89
38_46_616	21_3_1	63_46_290	31_5_1	30_35_375	182_13_1	130_2_472	384_13_507	269_0_81
38_46_644	21_3_1	63_46_272	31_5_1	30_35_412	182_13_1	130_2_466	384_13_530	269_0_65
38_46_704	21_3_1	63_46_252	31_5_1	30_35_426	182_13_1	130_2_451	384_13_564	269_0_55
38_46_732	21_3_1	63_46_233	31_5_1	30_35_426	182_13_1	130_2_445	384_13_578	269_0_68
38_46_728	21_3_1	63_46_239	31_5_1	30_35_412	182_13_1	130_2_444	384_13_572	269_0_74
38_46_704	21_3_1	63_46_238	31_5_1	30_35_407	182_13_1	130_2_454	384_13_534	269_0_95
38_46_709	21_3_1	63_46_241	31_5_1	30_35_411	182_13_1	130_2_470	384_13_425	269_0_126
38_46_737	21_3_1	63_46_224	31_5_1	30_35_445	182_13_1	130_2_473	384_13_303	269_0_129
38_46_753	21_3_1	63_46_219	31_5_1	30_35_432	182_13_1	130_2_461	384_13_236	269_0_148
38_46_759	21_3_1	63_46_210	31_5_1	30_35_444	182_13_1	130_2_461	384_13_165	269_0_134
38_46_748	21_3_1	63_46_214	31_5_1	30_35_443	182_13_1	130_2_461	384_13_143	269_0_130
38_46_775	21_3_1	63_46_204	31_5_1	30_35_429	182_13_1	130_2_453	384_13_160	269_0_118
38_46_793	21_3_1	63_46_179	31_5_1	30_35_437	182_13_1	130_2_436	384_13_183	269_0_122
38_46_776	21_3_1	63_46_170	31_5_1	30_35_432	182_13_1	130_2_432	384_13_227	269_0_145
38_46_789	21_3_1	63_46_164	31_5_1	30_35_411	182_13_1	130_2_439	384_13_243	269_0_128
38_46_793	21_3_1	63_46_175	31_5_1	30_35_403	182_13_1	130_2_429	384_13_260	269_0_161
38_46_776	21_3_1	63_46_176	31_5_1	30_35_424	182_13_1	130_2_432	384_13_278	269_0_176
38_46_756	21_3_1	63_46_183	31_5_1	30_35_434	182_13_1	130_2_431	384_13_274	269_0_183
38_46_751	21_3_1	63_46_179	31_5_1	30_35_461	182_13_1	130_2_424	384_13_268	269_0_188
38_46_752	21_3_1	63_46_184	31_5_1	30_35_473	182_13_1	130_2_437	384_13_260	269_0_182
38_46_742	21_3_1	63_46_185	31_5_1	30_35_483	182_13_1	130_2_433	384_13_222	269_0_182
38_46_733	21_3_1	63_46_175	31_5_1	30_35_505	182_13_1	130_2_432	384_13_218	269_0_176
38_46_716	21_3_1	63_46_189	31_5_1	30_35_556	182_13_1	130_2_429	384_13_210	269_0_178
38_46_724	21_3_1	63_46_187	31_5_1	30_35_560	182_13_1	130_2_453	384_13_219	269_0_173
38_46_743	21_3_1	63_46_190	31_5_1	30_35_508	182_13_1	130_2_454	384_13_225	269_0_156
38_46_758	21_3_1	63_46_178	31_5_1	30_35_430	182_13_1	130_2_452	384_13_236	269_0_133
38_46_775	21_3_1	63_46_174	31_5_1	30_35_349	182_13_1	130_2_469	384_13_242	269_0_109
38_46_785	21_3_1	63_46_169	31_5_1	30_35_290	182_13_1	130_2_482	384_13_250	269_0_80
38_46_783	21_3_1	63_46_178	31_5_1	30_35_294	182_13_1	130_2_490	384_13_248	269_0_64
38_46_780	21_3_1	63_46_174	31_5_1	30_35_319	182_13_1	130_2_500	384_13_207	269_0_68
38_46_783	21_3_1	63_46_181	31_5_1	30_35_347	182_13_1	130_2_490	384_13_167	269_0_84
38_46_785	21_3_1	63_46_172	31_5_1	30_35_369	182_13_1	130_2_488	384_13_137	269_0_81
38_46_777	21_3_1	63_46_174	31_5_1	30_35_409	182_13_1	130_2_505	384_13_116	269_0_93
38_46_760	21_3_1	63_46_179	31_5_1	30_35_467	182_13_1	130_2_514	384_13_102	269_0_100
38_46_745	21_3_1	63_46_165	31_5_1	30_35_526	182_13_1	130_2_522	384_13_100	269_0_114
38_46_768	21_3_1	63_46_158	31_5_1	30_35_577	182_13_1	130_2_516	384_13_131	269_0_139
38_46_769	21_3_1	63_46_154	31_5_1	30_35_620	182_13_1	130_2_500	384_13_185	269_0_150
38_46_746	21_3_1	63_46_153	31_5_1	30_35_638	182_13_1	130_2_495	384_13_237	269_0_171
38_46_738	21_3_1	63_46_138	31_5_1	30_35_564	182_13_1	130_2_468	384_13_305	269_0_213
38_46_721	21_3_1	63_46_127	31_5_1	30_35_538	182_13_1	130_2_462	384_13_383	269_0_235
38_46_729	21_3_1	63_46_112	31_5_1	30_35_512	182_13_1	130_2_459	384_13_402	269_0_249
38_46_722	21_3_1	63_46_111	31_5_1	30_35_539	182_13_1	130_2_441	384_13_402	269_0_234
38_46_704	21_3_1	63_46_100	31_5_1	30_35_593	182_13_1	130_2_409	384_13_400	269_0_173
38_46_689	21_3_1	63_46_116	31_5_1	30_35_664	182_13_1	130_2_392	384_13_359	269_0_115
38_46_676	21_3_1	63_46_127	31_5_1	30_35_680	182_13_1	130_2_368	384_13_308	269_0_79
38_46_688	21_3_1	63_46_139	31_5_1	30_35_676	182_13_1	130_2_360	384_13_253	269_0_57
38_46_670	21_3_1	63_46_146	31_5_1	30_35_678	182_13_1	130_2_375	384_13_180	269_0_59
38_46_656	21_3_1	63_46_143	31_5_1	30_35_659	182_13_1	130_2_387	384_13_166	269_0_63
38_46_628	21_3_1	63_46_147	31_5_1	30_35_672	182_13_1	130_2_384	384_13_152	269_0_79
38_46_618	21_3_1	63_46_152	31_5_1	30_35_690	182_13_1	130_2_394	384_13_160	269_0_89
38_46_624	21_3_1	63_46_160	31_5_1	30_35_671	182_13_1	130_2_384	384_13_158	269_0_112
38_46_622	21_3_1	63_46_155	31_5_1	30_35_691	182_13_1	130_2_414	384_13_173	269_0_124
38_46_627	21_3_1	63_46_156	31_5_1	30_35_705	182_13_1	130_2_428	384_13_172	269_0_125
38_46_638	21_3_1	63_46_148	31_5_1	30_35_723	182_13_1	130_2_429	384_13_182	269_0_145
38_46_632	21_3_1	63_46_167	31_5_1	30_35_721	182_13_1	130_2_436	384_13_158	269_0_159
38_46_615	21_3_1	63_46_171	31_5_1	30_35_728	182_13_1	130_2_421	384_13_135	269_0_189
38_46_582	21_3_1	63_46_179	31_5_1	30_35_740	182_13_1	130_2_429	384_13_122	269_0_204
38_46_577	21_3_1	63_46_205	31_5_1	30_35_771	182_13_1	130_2_417	384_13_109	269_0_218
38_46_562	21_3_1	63_46_212	31_5_1	30_35_798	182_13_1	130_2_406	384_13_97	269_0_223
38_46_550	21_3_1	63_46_228	31_5_1	30_35_802	182_13_1	130_2_421	384_13_81	269_0_219
38_46_513	21_3_1	63_46_257	31_5_1	30_35_769	182_13_1	130_2_436	384_13_62	269_0_228
38_46_470	21_3_1	63_46_277	31_5_1	30_35_738	182_13_1	130_2_425	384_13_47	269_0_184
38_46_484	21_3_1	63_46_305	31_5_1	30_35_711	182_13_1	130_2_427	384_13_46	269_0_143
38_46_486	21_3_1	63_46_324	31_5_1	30_35_664	182_13_1	130_2_432	384_13_50	269_0_124
38_46_501	21_3_1	63_46_321	31_5_1	30_35_601	182_13_1	130_2_445	384_13_80	269_0_109
38_46_481	21_3_1	63_46_331	31_5_1	30_35_525	182_13_1	130_2_450	384_13_122	269_0_126
38_46_464	21_3_1	63_46_338	31_5_1	30_35_499	182_13_1	130_2_463	384_13_163	269_0_156
38_46_452	21_3_1	63_46_347	31_5_1	30_35_462	182_13_1	130_2_463	384_13_211	269_0_191
38_46_461	21_3_1	63_46_362	31_5_1	30_35_444	182_13_1	130_2_460	384_13_215	269_0_213
38_46_484	21_3_1	63_46_357	31_5_1	30_35_424	182_13_1	130_2_437	384_13_209	269_0_260
38_46_507	21_3_1	63_46_346	31_5_1	30_35_383	182_13_1	130_2_425	384_13_196	269_0_254
38_46_513	21_3_1	63_46_344	31_5_1	30_35_382	182_13_1	130_2_423	384_13_158	269_0_257
38_46_554	21_3_1	63_46_337	31_5_1	30_35_409	182_13_1	130_2_426	384_13_163	269_0_241
38_46_549	21_3_1	63_46_338	31_5_1	30_35_453	182_13_1	130_2_441	384_13_167	269_0_224
38_46_542	21_3_1	63_46_347	31_5_1	30_35_459	182_13_1	130_2_474	384_13_184	269_0_219
38_46_531	21_3_1	63_46_343	31_5_1	30_35_477	182_13_1	130_2_476	384_13_194	269_0_175
38_46_488	21_3_1	63_46_355	31_5_1	30_35_460	182_13_1	130_2_490	384_13_192	269_0_155
38_46_472	21_3_1	63_46_366	31_5_1	30_35_463	182_13_1	130_2_493	384_13_179	269_0_115
38_46_471	21_3_1	63_46_388	31_5_1	30_35_444	182_13_1	130_2_483	384_13_154	269_0_88
38_46_473	21_3_1	63_46_418	31_5_1	30_35_435	182_13_1	130_2_484	384_13_144	269_0_87
38_46_490	21_3_1	63_46_399	31_5_1	30_35_434	182_13_1	130_2_477	384_13_138	269_0_94
38_46_491	21_3_1	63_46_401	31_5_1	30_35_421	182_13_1	130_2_487	384_13_133	269_0_120
38_46_500	21_3_1	63_46_407	31_5_1	30_35_428	182_13_1	130_2_493	384_13_136	269_0_136
38_46_497	21_3_1	63_46_381	31_5_1	30_35_422	182_13_1	130_2_511	384_13_114	269_0_161
38_46_488	21_3_1	63_46_376	31_5_1	30_35_426	182_13_1	130_2_503	384_13_111	269_0_165
38_46_496	21_3_1	63_46_369	31_5_1	30_35_450	182_13_1	130_2_492	384_13_118	269_0_163
38_46_510	21_3_1	63_46_364	31_5_1	30_35_492	182_13_1	130_2_496	384_13_106	269_0_173
38_46_505	21_3_1	63_46_355	31_5_1	30_35_495	182_13_1	130_2_494	384_13_102	269_0_154
38_46_515	21_3_1	63_46_344	31_5_1	30_35_536	182_13_1	130_2_495	384_13_119	269_0_149
38_46_513	21_3_1	63_46_350	31_5_1	30_35_559	182_13_1	130_2_490	384_13_134	269_0_142
38_46_505	21_3_1	63_46_376	31_5_1	30_35_583	182_13_1	130_2_474	384_13_155	269_0_120
38_46_475	21_3_1	63_46_398	31_5_1	30_35_616	182_13_1	130_2_476	384_13_175	269_0_111
38_46_434	21_3_1	63_46_391	31_5_1	30_35_656	182_13_1	130_2_473	384_13_197	269_0_137
38_46_398	21_3_1	63_46_391	31_5_1	30_35_676	182_13_1	130_2_488	384_13_181	269_0_173
38_46_390	21_3_1	63_46_392	31_5_1	30_35_729	182_13_1	130_2_477	384_13_167	269_0_216
38_46_372	21_3_1	63_46_379	31_5_1	30_35_742	182_13_1	130_2_460	384_13_135	269_0_253
38_46_390	21_3_1	63_46_356	31_5_1	30_35_782	182_13_1	130_2_470	384_13_120	269_0_277
38_46_403	21_3_1	63_46_330	31_5_1	30_35_776	182_13_1	130_2_459	384_13_89	269_0_266
38_46_405	21_3_1	63_46_335	31_5_1	30_35_797	182_13_1	130_2_461	384_13_76	269_0_244
38_46_404	21_3_1	63_46_308	31_5_1	30_35_842	182_13_1	130_2_450	384_13_75	269_0_198
38_46_399	21_3_1	63_46_296	31_5_1	30_35_877	182_13_1	130_2_443	384_13_74	269_0_174
38_46_400	21_3_1	63_46_285	31_5_1	30_35_898	182_13_1	130_2_432	384_13_74	269_0_156
38_46_421	21_3_1	63_46_283	31_5_1	30_35_886	182_13_1	130_2_437	384_13_77	269_0_130
38_46_439	21_3_1	63_46_273	31_5_1	30_35_862	182_13_1	130_2_422	384_13_85	269_0_103
38_46_433	21_3_1	63_46_265	31_5_1	30_35_809	182_13_1	130_2_442	384_13_114	269_0_104
38_46_447	21_3_1	63_46_249	31_5_1	30_35_764	182_13_1	130_2_453	384_13_131	269_0_101
38_46_427	21_3_1	63_46_241	31_5_1	30_35_728	182_13_1	130_2_443	384_13_171	269_0_117
38_46_447	21_3_1	63_46_235	31_5_1	30_35_698	182_13_1	130_2_456	384_13_205	269_0_119
38_46_439	21_3_1	63_46_252	31_5_1	30_35_631	182_13_1	130_2_473	384_13_208	269_0_127
38_46_457	21_3_1	63_46_266	31_5_1	30_35_589	182_13_1	130_2_456	384_13_184	269_0_129
38_46_489	21_3_1	63_46_264	31_5_1	30_35_579	182_13_1	130_2_483	384_13_150	269_0_122
38_46_502	21_3_1	63_46_275	31_5_1	30_35_599	182_13_1	130_2_473	384_13_119	269_0_120
38_46_517	21_3_1	63_46_272	31_5_1	30_35_618	182_13_1	130_2_483	384_13_92	269_0_100
38_46_524	21_3_1	63_46_273	31_5_1	30_35_682	182_13_1	130_2_475	384_13_92	269_0_98
38_46_515	21_3_1	63_46_265	31_5_1	30_35_733	182_13_1	130_2_467	384_13_98	269_0_98
38_46_502	21_3_1	63_46_267	31_5_1	30_35_758	182_13_1	130_2_432	384_13_116	269_0_99
38_46_492	21_3_1	63_46_273	31_5_1	30_35_788	182_13_1	130_2_432	384_13_130	269_0_106
38_46_485	21_3_1	63_46_293	31_5_1	30_35_756	182_13_1	130_2_437	384_13_140	269_0_112
38_46_506	21_3_1	63_46_320	31_5_1	30_35_746	182_13_1	130_2_429	384_13_142	269_0_114
38_46_515	21_3_1	63_46_334	31_5_1	30_35_686	182_13_1	130_2_436	384_13_125	269_0_105
38_46_527	21_3_1	63_46_354	31_5_1	30_35_669	182_13_1	130_2_455	384_13_123	269_0_101
38_46_517	21_3_1	63_46_355	31_5_1	30_35_614	182_13_1	130_2_462	384_13_119	269_0_89
38_46_506	21_3_1	63_46_344	31_5_1	30_35_617	182_13_1	130_2_457	384_13_123	269_0_67
38_46_503	21_3_1	63_46_326	31_5_1	30_35_671	182_13_1	130_2_466	384_13_158	269_0_48
38_46_507	21_3_1	63_46_301	31_5_1	30_35_742	182_13_1	130_2_483	384_13_170	269_0_22
38_46_506	21_3_1	63_46_289	31_5_1	30_35_805	182_13_1	130_2_469	384_13_183	269_0_17
38_46_509	21_3_1	63_46_293	31_5_1	30_35_807	182_13_1	130_2_468	384_13_178	269_0_13
38_46_507	21_3_1	63_46_309	31_5_1	30_35_787	182_13_1	130_2_480	384_13_179	269_0_12
38_46_500	21_3_1	63_46_313	31_5_1	30_35_787	182_13_1	130_2_486	384_13_179	269_0_14
38_46_511	21_3_1	63_46_304	31_5_1	30_35_773	182_13_1	130_2_507	384_13_170	269_0_10
38_46_495	21_3_1	63_46_301	31_5_1	30_35_766	182_13_1	130_2_506	384_13_194	269_0_9
38_46_505	21_3_1	63_46_293	31_5_1	30_35_755	182_13_1	130_2_501	384_13_210	269_0_5
38_46_496	21_3_1	63_46_289	31_5_1	30_35_728	182_13_1	130_2_507	384_13_228	269_0_2
38_46_500	21_3_1	63_46_289	31_5_1	30_35_683	182_13_1	130_2_495	384_13_248	269_0_2
38_46_507	21_3_1	63_46_285	31_5_1	30_35_660	182_13_1	130_2_495	384_13_262
38_46_518	21_3_1	63_46_284	31_5_1	30_35_650	182_13_1	130_2_495	384_13_295
38_46_519	21_3_1	63_46_297	31_5_1	30_35_694	182_13_1	130_2_502	384_13_279
38_46_505	21_3_1	63_46_296	31_5_1	30_35_743	182_13_1	130_2_506	384_13_260
38_46_505	21_3_1	63_46_282	31_5_1	30_35_783	182_13_1	130_2_507	384_13_252
38_46_490	21_3_1	63_46_275	31_5_1	30_35_852	182_13_1	130_2_502	384_13_240
38_46_499	21_3_1	63_46_262	31_5_1	30_35_872	182_13_1	130_2_503	384_13_233
38_46_498	21_3_1	63_46_267	31_5_1	30_35_861	182_13_1	130_2_500	384_13_213
38_46_485	21_3_1	63_46_283	31_5_1	30_35_832	182_13_1	130_2_514	384_13_191
38_46_488	21_3_1	63_46_299	31_5_1	30_35_753	182_13_1	130_2_496	384_13_166
38_46_474	21_3_1	63_46_313	31_5_1	30_35_696	182_13_1	130_2_483	384_13_152
38_46_476	21_3_1	63_46_315	31_5_1	30_35_645	182_13_1	130_2_483	384_13_151
38_46_467	21_3_1	63_46_328	31_5_1	30_35_572	182_13_1	130_2_479	384_13_156
38_46_463	21_3_1	63_46_339	31_5_1	30_35_593	182_13_1	130_2_469	384_13_176
38_46_466	21_3_1	63_46_343	31_5_1	30_35_592	182_13_1	130_2_476	384_13_180
38_46_481	21_3_1	63_46_344	31_5_1	30_35_599	182_13_1	130_2_485	384_13_191
38_46_500	21_3_1	63_46_334	31_5_1	30_35_609	182_13_1	130_2_489	384_13_200
38_46_507	21_3_1	63_46_334	31_5_1	30_35_631	182_13_1	130_2_493	384_13_199
38_46_517	21_3_1	63_46_315	31_5_1	30_35_666	182_13_1	130_2_477	384_13_185
38_46_511	21_3_1	63_46_316	31_5_1	30_35_691	182_13_1	130_2_487	384_13_163
38_46_524	21_3_1	63_46_332	31_5_1	30_35_719	182_13_1	130_2_474	384_13_149
38_46_532	21_3_1	63_46_332	31_5_1	30_35_741	182_13_1	130_2_447	384_13_148
38_46_508	21_3_1	63_46_340	31_5_1	30_35_757	182_13_1	130_2_440	384_13_139
38_46_514	21_3_1	63_46_352	31_5_1	30_35_713	182_13_1	130_2_446	384_13_142
38_46_483	21_3_1	63_46_366	31_5_1	30_35_688	182_13_1	130_2_454	384_13_144
38_46_482	21_3_1	63_46_398	31_5_1	30_35_657	182_13_1	130_2_459	384_13_159
38_46_459	21_3_1	63_46_384	31_5_1	30_35_684	182_13_1	130_2_444	384_13_168
38_46_433	21_3_1	63_46_398	31_5_1	30_35_716	182_13_1	130_2_446	384_13_172
38_46_411	21_3_1	63_46_417	31_5_1	30_35_763	182_13_1	130_2_450	384_13_188
38_46_409	21_3_1	63_46_419	31_5_1	30_35_735	182_13_1	130_2_452	384_13_189
38_46_385	21_3_1	63_46_423	31_5_1	30_35_747	182_13_1	130_2_442	384_13_187
38_46_387	21_3_1	63_46_397	31_5_1	30_35_768	182_13_1	130_2_436	384_13_177
38_46_375	21_3_1	63_46_405	31_5_1	30_35_848	182_13_1	130_2_395	384_13_180
38_46_348	21_3_1	63_46_399	31_5_1	30_35_934	182_13_1	130_2_374	384_13_175
38_46_333	21_3_1	63_46_397	31_5_1	30_35_1007	182_13_1	130_2_368	384_13_180
38_46_327	21_3_1	63_46_371	31_5_1	30_35_1071	182_13_1	130_2_380	384_13_194
38_46_323	21_3_1	63_46_361	31_5_1	30_35_1031	182_13_1	130_2_404	384_13_206
38_46_335	21_3_1	63_46_339	31_5_1	30_35_1034	182_13_1	130_2_411	384_13_210
38_46_352	21_3_1	63_46_346	31_5_1	30_35_1010	182_13_1	130_2_414	384_13_201
38_46_365	21_3_1	63_46_345	31_5_1	30_35_897	182_13_1	130_2_428	384_13_214
38_46_382	21_3_1	63_46_341	31_5_1	30_35_828	182_13_1	130_2_421	384_13_245
38_46_400	21_3_1	63_46_334	31_5_1	30_35_747	182_13_1	130_2_433	384_13_269
38_46_408	21_3_1	63_46_313	31_5_1	30_35_659	182_13_1	130_2_445	384_13_282
38_46_415	21_3_1	63_46_326	31_5_1	30_35_630	182_13_1	130_2_437	384_13_268
38_46_470	21_3_1	63_46_328	31_5_1	30_35_595	182_13_1	130_2_436	384_13_255
38_46_492	21_3_1	63_46_318	31_5_1	30_35_609	182_13_1	130_2_441	384_13_224
38_46_489	21_3_1	63_46_310	31_5_1	30_35_672	182_13_1	130_2_447	384_13_201
38_46_478	21_3_1	63_46_313	31_5_1	30_35_725	182_13_1	130_2_435	384_13_190
38_46_473	21_3_1	63_46_297	31_5_1	30_35_778	182_13_1	130_2_428	384_13_187
38_46_451	21_3_1	63_46_282	31_5_1	30_35_821	182_13_1	130_2_426	384_13_190
38_46_445	21_3_1	63_46_280	31_5_1	30_35_848	182_13_1	130_2_414	384_13_180
38_46_448	21_3_1	63_46_292	31_5_1	30_35_844	182_13_1	130_2_410	384_13_190
38_46_448	21_3_1	63_46_277	31_5_1	30_35_759	182_13_1	130_2_415	384_13_220
38_46_487	21_3_1	63_46_295	31_5_1	30_35_675	182_13_1	130_2_415	384_13_233
38_46_514	21_3_1	63_46_294	31_5_1	30_35_604	182_13_1	130_2_417	384_13_274
38_46_514	21_3_1	63_46_310	31_5_1	30_35_538	182_13_1	130_2_422	384_13_292
38_46_526	21_3_1	63_46_315	31_5_1	30_35_512	182_13_1	130_2_441	384_13_295
38_46_526	21_3_1	63_46_314	31_5_1	30_35_544	182_13_1	130_2_461	384_13_301
38_46_518	21_3_1	63_46_323	31_5_1	30_35_560	182_13_1	130_2_456	384_13_256
38_46_496	21_3_1	63_46_304	31_5_1	30_35_652	182_13_1	130_2_455	384_13_230
38_46_491	21_3_1	63_46_296	31_5_1	30_35_772	182_13_1	130_2_424	384_13_205
38_46_456	21_3_1	63_46_286	31_5_1	30_35_918	182_13_1	130_2_418	384_13_209
38_46_415	21_3_1	63_46_282	31_5_1	30_35_1061	182_13_1	130_2_407	384_13_215
38_46_393	21_3_1	63_46_263	31_5_1	30_35_1184	182_13_1	130_2_391	384_13_236
38_46_380	21_3_1	63_46_248	31_5_1	30_35_1208	182_13_1	130_2_390	384_13_256
38_46_385	21_3_1	63_46_256	31_5_1	30_35_1146	182_13_1	130_2_365	384_13_278
38_46_407	21_3_1	63_46_255	31_5_1	30_35_991	182_13_1	130_2_384	384_13_304
38_46_428	21_3_1	63_46_257	31_5_1	30_35_810	182_13_1	130_2_390	384_13_288
38_46_453	21_3_1	63_46_271	31_5_1	30_35_693	182_13_1	130_2_410	384_13_267
38_46_480	21_3_1	63_46_272	31_5_1	30_35_586	182_13_1	130_2_425	384_13_240
38_46_479	21_3_1	63_46_304	31_5_1	30_35_501	182_13_1	130_2_445	384_13_237
38_46_514	21_3_1	63_46_322	31_5_1	30_35_438	182_13_1	130_2_457	384_13_232
38_46_532	21_3_1	63_46_328	31_5_1	30_35_415	182_13_1	130_2_459	384_13_242
38_46_526	21_3_1	63_46_353	31_5_1	30_35_400	182_13_1	130_2_453	384_13_271
38_46_530	21_3_1	63_46_357	31_5_1	30_35_437	182_13_1	130_2_460	384_13_314
38_46_540	21_3_1	63_46_367	31_5_1	30_35_474	182_13_1	130_2_446	384_13_340
38_46_519	21_3_1	63_46_377	31_5_1	30_35_540	182_13_1	130_2_453	384_13_366
38_46_487	21_3_1	63_46_373	31_5_1	30_35_603	182_13_1	130_2_444	384_13_393
38_46_496	21_3_1	63_46_372	31_5_1	30_35_609	182_13_1	130_2_444	384_13_362
38_46_507	21_3_1	63_46_388	31_5_1	30_35_568	182_13_1	130_2_433	384_13_349
38_46_518	21_3_1	63_46_373	31_5_1	30_35_517	182_13_1	130_2_427	384_13_330
38_46_534	21_3_1	63_46_350	31_5_1	30_35_471	182_13_1	130_2_429	384_13_295
38_46_522	21_3_1	63_46_346	31_5_1	30_35_442	182_13_1	130_2_436	384_13_286
38_46_530	21_3_1	63_46_354	31_5_1	30_35_474	182_13_1	130_2_419	384_13_261
38_46_530	21_3_1	63_46_366	31_5_1	30_35_459	182_13_1	130_2_442	384_13_276
38_46_532	21_3_1	63_46_370	31_5_1	30_35_491	182_13_1	130_2_444	384_13_276
38_46_533	21_3_1	63_46_363	31_5_1	30_35_499	182_13_1	130_2_442	384_13_290
38_46_543	21_3_1	63_46_348	31_5_1	30_35_523	182_13_1	130_2_434	384_13_293
38_46_524	21_3_1	63_46_343	31_5_1	30_35_574	182_13_1	130_2_431	384_13_287
38_46_509	21_3_1	63_46_356	31_5_1	30_35_629	182_13_1	130_2_421	384_13_273
38_46_497	21_3_1	63_46_338	31_5_1	30_35_698	182_13_1	130_2_445	384_13_256
38_46_478	21_3_1	63_46_327	31_5_1	30_35_729	182_13_1	130_2_450	384_13_266
38_46_491	21_3_1	63_46_330	31_5_1	30_35_781	182_13_1	130_2_446	384_13_267
38_46_472	21_3_1	63_46_317	31_5_1	30_35_799	182_13_1	130_2_426	384_13_291
38_46_464	21_3_1	63_46_307	31_5_1	30_35_782	182_13_1	130_2_429	384_13_337
38_46_465	21_3_1	63_46_289	31_5_1	30_35_776	182_13_1	130_2_425	384_13_366
38_46_469	21_3_1	63_46_259	31_5_1	30_35_783	182_13_1	130_2_419	384_13_378
38_46_494	21_3_1	63_46_249	31_5_1	30_35_737	182_13_1	130_2_419	384_13_376
38_46_501	21_3_1	63_46_241	31_5_1	30_35_720	182_13_1	130_2_425	384_13_373
38_46_550	21_3_1	63_46_234	31_5_1	30_35_692	182_13_1	130_2_420	384_13_327
38_46_540	21_3_1	63_46_230	31_5_1	30_35_601	182_13_1	130_2_428	384_13_276
38_46_568	21_3_1	63_46_225	31_5_1	30_35_557	182_13_1	130_2_461	384_13_248
38_46_585	21_3_1	63_46_216	31_5_1	30_35_508	182_13_1	130_2_505	384_13_244
38_46_605	21_3_1	63_46_215	31_5_1	30_35_492	182_13_1	130_2_519	384_13_199
38_46_625	21_3_1	63_46_226	31_5_1	30_35_483	182_13_1	130_2_520	384_13_173
38_46_633	21_3_1	63_46_226	31_5_1	30_35_492	182_13_1	130_2_495	384_13_161
38_46_635	21_3_1	63_46_221	31_5_1	30_35_562	182_13_1	130_2_479	384_13_163
38_46_634	21_3_1	63_46_217	31_5_1	30_35_605	182_13_1	130_2_446	384_13_183
38_46_627	21_3_1	63_46_224	31_5_1	30_35_688	182_13_1	130_2_422	384_13_212
38_46_636	21_3_1	63_46_207	31_5_1	30_35_744	182_13_1	130_2_419	384_13_238
38_46_649	21_3_1	63_46_210	31_5_1	30_35_752	182_13_1	130_2_424	384_13_242
38_46_662	21_3_1	63_46_191	31_5_1	30_35_769	182_13_1	130_2_436	384_13_246
38_46_685	21_3_1	63_46_199	31_5_1	30_35_737	182_13_1	130_2_446	384_13_255
38_46_697	21_3_1	63_46_186	31_5_1	30_35_731	182_13_1	130_2_445	384_13_241
38_46_678	21_3_1	63_46_199	31_5_1	30_35_735	182_13_1	130_2_434	384_13_220
38_46_678	21_3_1	63_46_201	31_5_1	30_35_739	182_13_1	130_2_439	384_13_192
38_46_663	21_3_1	63_46_207	31_5_1	30_35_722	182_13_1	130_2_424	384_13_173
38_46_666	21_3_1	63_46_200	31_5_1	30_35_730	182_13_1	130_2_424	384_13_155
38_46_656	21_3_1	63_46_220	31_5_1	30_35_716	182_13_1	130_2_429	384_13_162
38_46_631	21_3_1	63_46_225	31_5_1	30_35_733	182_13_1	130_2_457	384_13_174
38_46_617	21_3_1	63_46_229	31_5_1	30_35_743	182_13_1	130_2_474	384_13_189
38_46_595	21_3_1	63_46_206	31_5_1	30_35_759	182_13_1	130_2_474	384_13_216
38_46_572	21_3_1	63_46_208	31_5_1	30_35_774	182_13_1	130_2_460	384_13_229
38_46_563	21_3_1	63_46_218	31_5_1	30_35_805	182_13_1	130_2_455	384_13_234
38_46_568	21_3_1	63_46_198	31_5_1	30_35_815	182_13_1	130_2_426	384_13_234
38_46_588	21_3_1	63_46_185	31_5_1	30_35_810	182_13_1	130_2_431	384_13_204
38_46_579	21_3_1	63_46_189	31_5_1	30_35_785	182_13_1	130_2_434	384_13_162
38_46_573	21_3_1	63_46_185	31_5_1	30_35_770	182_13_1	130_2_441	384_13_126
38_46_570	21_3_1	63_46_193	31_5_1	30_35_745	182_13_1	130_2_434	384_13_101
38_46_594	21_3_1	63_46_208	31_5_1	30_35_757	182_13_1	130_2_439	384_13_94
38_46_592	21_3_1	63_46_221	31_5_1	30_35_764	182_13_1	130_2_432	384_13_109
38_46_588	21_3_1	63_46_231	31_5_1	30_35_777	182_13_1	130_2_442	384_13_124
38_46_600	21_3_1	63_46_231	31_5_1	30_35_806	182_13_1	130_2_457	384_13_151
38_46_578	21_3_1	63_46_231	31_5_1	30_35_812	182_13_1	130_2_478	384_13_165
38_46_570	21_3_1	63_46_239	31_5_1	30_35_801	182_13_1	130_2_481	384_13_177
38_46_565	21_3_1	63_46_227	31_5_1	30_35_753	182_13_1	130_2_484	384_13_192
38_46_602	21_3_1	63_46_230	31_5_1	30_35_732	182_13_1	130_2_497	384_13_179
38_46_614	21_3_1	63_46_226	31_5_1	30_35_681	182_13_1	130_2_486	384_13_190
38_46_600	21_3_1	63_46_214	31_5_1	30_35_646	182_13_1	130_2_476	384_13_192
38_46_608	21_3_1	63_46_234	31_5_1	30_35_636	182_13_1	130_2_468	384_13_190
38_46_617	21_3_1	63_46_236	31_5_1	30_35_650	182_13_1	130_2_481	384_13_168
38_46_614	21_3_1	63_46_232	31_5_1	30_35_685	182_13_1	130_2_496	384_13_140
38_46_618	21_3_1	63_46_223	31_5_1	30_35_734	182_13_1	130_2_496	384_13_133
38_46_637	21_3_1	63_46_216	31_5_1	30_35_718	182_13_1	130_2_479	384_13_146
38_46_624	21_3_1	63_46_198	31_5_1	30_35_714	182_13_1	130_2_464	384_13_163
38_46_593	21_3_1	63_46_195	31_5_1	30_35_731	182_13_1	130_2_452	384_13_190
38_46_605	21_3_1	63_46_189	31_5_1	30_35_713	182_13_1	130_2_430	384_13_210
38_46_604	21_3_1	63_46_181	31_5_1	30_35_764	182_13_1	130_2_393	384_13_254
38_46_628	21_3_1	63_46_177	31_5_1	30_35_781	182_13_1	130_2_400	384_13_293
38_46_650	21_3_1	63_46_191	31_5_1	30_35_810	182_13_1	130_2_408	384_13_299
38_46_606	21_3_1	63_46_213	31_5_1	30_35_817	182_13_1	130_2_435	384_13_284
38_46_594	21_3_1	63_46_231	31_5_1	30_35_814	182_13_1	130_2_422	384_13_260
38_46_599	21_3_1	63_46_237	31_5_1	30_35_757	182_13_1	130_2_437	384_13_218
38_46_589	21_3_1	63_46_224	31_5_1	30_35_735	182_13_1	130_2_446	384_13_196
38_46_582	21_3_1	63_46_228	31_5_1	30_35_772	182_13_1	130_2_447	384_13_184
38_46_596	21_3_1	63_46_246	31_5_1	30_35_797	182_13_1	130_2_440	384_13_186
38_46_574	21_3_1	63_46_253	31_5_1	30_35_779	182_13_1	130_2_450	384_13_179
38_46_575	21_3_1	63_46_264	31_5_1	30_35_735	182_13_1	130_2_483	384_13_153
38_46_555	21_3_1	63_46_263	31_5_1	30_35_723	182_13_1	130_2_483	384_13_169
38_46_541	21_3_1	63_46_238	31_5_1	30_35_720	182_13_1	130_2_479	384_13_157
38_46_533	21_3_1	63_46_251	31_5_1	30_35_711	182_13_1	130_2_450	384_13_147
38_46_539	21_3_1	63_46_258	31_5_1	30_35_735	182_13_1	130_2_448	384_13_147
38_46_554	21_3_1	63_46_251	31_5_1	30_35_754	182_13_1	130_2_449	384_13_139
38_46_565	21_3_1	63_46_257	31_5_1	30_35_753	182_13_1	130_2_456	384_13_144
38_46_599	21_3_1	63_46_270	31_5_1	30_35_747	182_13_1	130_2_415	384_13_124
38_46_584	21_3_1	63_46_274	31_5_1	30_35_758	182_13_1	130_2_403	384_13_127
38_46_588	21_3_1	63_46_253	31_5_1	30_35_739	182_13_1	130_2_419	384_13_120
38_46_566	21_3_1	63_46_256	31_5_1	30_35_744	182_13_1	130_2_420	384_13_125
38_46_554	21_3_1	63_46_247	31_5_1	30_35_742	182_13_1	130_2_451	384_13_138
38_46_555	21_3_1	63_46_241	31_5_1	30_35_767	182_13_1	130_2_460	384_13_158
38_46_551	21_3_1	63_46_236	31_5_1	30_35_765	182_13_1	130_2_463	384_13_167
38_46_540	21_3_1	63_46_248	31_5_1	30_35_774	182_13_1	130_2_467	384_13_156
38_46_530	21_3_1	63_46_267	31_5_1	30_35_739	182_13_1	130_2_484	384_13_133
38_46_518	21_3_1	63_46_265	31_5_1	30_35_736	182_13_1	130_2_493	384_13_104
38_46_522	21_3_1	63_46_265	31_5_1	30_35_730	182_13_1	130_2_511	384_13_74
38_46_501	21_3_1	63_46_281	31_5_1	30_35_713	182_13_1	130_2_500	384_13_58
38_46_518	21_3_1	63_46_259	31_5_1	30_35_708	182_13_1	130_2_493	384_13_59
38_46_503	21_3_1	63_46_261	31_5_1	30_35_699	182_13_1	130_2_504	384_13_52
38_46_508	21_3_1	63_46_274	31_5_1	30_35_677	182_13_1	130_2_502	384_13_59
38_46_529	21_3_1	63_46_273	31_5_1	30_35_619	182_13_1	130_2_513	384_13_79
38_46_548	21_3_1	63_46_273	31_5_1	30_35_586	182_13_1	130_2_508	384_13_91
38_46_549	21_3_1	63_46_268	31_5_1	30_35_557	182_13_1	130_2_485	384_13_111
38_46_561	21_3_1	63_46_247	31_5_1	30_35_599	182_13_1	130_2_481	384_13_110
38_46_566	21_3_1	63_46_222	31_5_1	30_35_703	182_13_1	130_2_469	384_13_140
38_46_570	21_3_1	63_46_226	31_5_1	30_35_797	182_13_1	130_2_452	384_13_138
38_46_566	21_3_1	63_46_226	31_5_1	30_35_873	182_13_1	130_2_448	384_13_164
38_46_549	21_3_1	63_46_221	31_5_1	30_35_938	182_13_1	130_2_462	384_13_152
38_46_551	21_3_1	63_46_228	31_5_1	30_35_964	182_13_1	130_2_461	384_13_132
38_46_536	21_3_1	63_46_235	31_5_1	30_35_1001	182_13_1	130_2_469	384_13_111
38_46_486	21_3_1	63_46_240	31_5_1	30_35_1060	182_13_1	130_2_433	384_13_65
38_46_466	21_3_1	63_46_233	31_5_1	30_35_1136	182_13_1	130_2_425	384_13_50
38_46_445	21_3_1	63_46_237	31_5_1	30_35_1218	182_13_1	130_2_410	384_13_46
38_46_437	21_3_1	63_46_241	31_5_1	30_35_1201	182_13_1	130_2_405	384_13_43
38_46_414	21_3_1	63_46_244	31_5_1	30_35_1182	182_13_1	130_2_408	384_13_46
38_46_418	21_3_1	63_46_263	31_5_1	30_35_1083	182_13_1	130_2_428	384_13_57
38_46_415	21_3_1	63_46_276	31_5_1	30_35_1000	182_13_1	130_2_435	384_13_66
38_46_422	21_3_1	63_46_296	31_5_1	30_35_931	182_13_1	130_2_443	384_13_71
38_46_420	21_3_1	63_46_295	31_5_1	30_35_920	182_13_1	130_2_434	384_13_72
38_46_404	21_3_1	63_46_311	31_5_1	30_35_935	182_13_1	130_2_440	384_13_48
38_46_416	21_3_1	63_46_299	31_5_1	30_35_893	182_13_1	130_2_454	384_13_36
38_46_405	21_3_1	63_46_328	31_5_1	30_35_841	182_13_1	130_2_459	384_13_15
38_46_418	21_3_1	63_46_326	31_5_1	30_35_789	182_13_1	130_2_471	384_13_8
38_46_431	21_3_1	63_46_344	31_5_1	30_35_707	182_13_1	130_2_485	384_13_7
38_46_447	21_3_1	63_46_358	31_5_1	30_35_690	182_13_1	130_2_485	384_13_2
38_46_465	21_3_1	63_46_352	31_5_1	30_35_686	182_13_1	130_2_473	384_13_2
38_46_466	21_3_1	63_46_361	31_5_1	30_35_722	182_13_1	130_2_461	384_13_1
130_2_461	31_5_1	30_35_771	63_46_358	38_46_481
130_2_438	31_5_1	30_35_822	63_46_376	38_46_461
130_2_436	31_5_1	30_35_881	63_46_389	38_46_435
130_2_428	31_5_1	30_35_956	63_46_387	38_46_424
130_2_423	31_5_1	30_35_1013	63_46_375	38_46_394
130_2_431	31_5_1	30_35_1060	63_46_342	38_46_395
130_2_447	31_5_1	30_35_1115	63_46_323	38_46_380
130_2_462	31_5_1	30_35_1149	63_46_329	38_46_384
130_2_452	31_5_1	30_35_1205	63_46_320	38_46_388
130_2_436	31_5_1	30_35_1248	63_46_319	38_46_373
130_2_415	31_5_1	30_35_1274	63_46_285	38_46_366
130_2_425	31_5_1	30_35_1257	63_46_261	38_46_370
130_2_436	31_5_1	30_35_1190	63_46_250	38_46_376
130_2_427	31_5_1	30_35_1097	63_46_247	38_46_373
130_2_426	31_5_1	30_35_1014	63_46_242	38_46_376
130_2_421	31_5_1	30_35_978	63_46_251	38_46_361
130_2_416	31_5_1	30_35_962	63_46_254	38_46_374
130_2_421	31_5_1	30_35_930	63_46_266	38_46_393
130_2_444	31_5_1	30_35_937	63_46_285	38_46_375
130_2_434	31_5_1	30_35_912	63_46_287	38_46_383
130_2_442	31_5_1	30_35_888	63_46_302	38_46_384
130_2_465	31_5_1	30_35_897	63_46_314	38_46_382
130_2_481	31_5_1	30_35_896	63_46_327	38_46_392
130_2_486	31_5_1	30_35_881	63_46_335	38_46_409
130_2_483	31_5_1	30_35_832	63_46_346	38_46_432
130_2_476	31_5_1	30_35_813	63_46_357	38_46_433
130_2_465	31_5_1	30_35_809	63_46_351	38_46_456
130_2_473	31_5_1	30_35_771	63_46_345	38_46_479
130_2_491	31_5_1	30_35_738	63_46_332	38_46_479
130_2_487	31_5_1	30_35_728	63_46_336	38_46_488
130_2_480	31_5_1	30_35_709	63_46_349	38_46_484
130_2_487	31_5_1	30_35_707	63_46_350	38_46_465
130_2_480	31_5_1	30_35_763	63_46_349	38_46_447
130_2_463	31_5_1	30_35_867	63_46_327	38_46_437
130_2_451	31_5_1	30_35_936	63_46_326	38_46_432
130_2_444	31_5_1	30_35_994	63_46_317	38_46_436
130_2_442	31_5_1	30_35_1034	63_46_320	38_46_476
130_2_436	31_5_1	30_35_1040	63_46_334	38_46_491
130_2_441	31_5_1	30_35_1010	63_46_343	38_46_492
130_2_431	31_5_1	30_35_983	63_46_333	38_46_510
130_2_415	31_5_1	30_35_921	63_46_327	38_46_527
130_2_411	31_5_1	30_35_888	63_46_345	38_46_532
130_2_417	31_5_1	30_35_844	63_46_361	38_46_521
130_2_423	31_5_1	30_35_793	63_46_359	38_46_532
130_2_425	31_5_1	30_35_759	63_46_361	38_46_532
130_2_419	31_5_1	30_35_717	63_46_359	38_46_532
130_2_424	31_5_1	30_35_671	63_46_377	38_46_529
130_2_440	31_5_1	30_35_679	63_46_401	38_46_514
130_2_449	31_5_1	30_35_680	63_46_423	38_46_496
130_2_458	31_5_1	30_35_731	63_46_415	38_46_479
130_2_455	31_5_1	30_35_769	63_46_409	38_46_473
130_2_440	31_5_1	30_35_798	63_46_407	38_46_477
130_2_432	31_5_1	30_35_843	63_46_398	38_46_473
130_2_433	31_5_1	30_35_870	63_46_405	38_46_458
130_2_441	31_5_1	30_35_853	63_46_407	38_46_472
130_2_430	31_5_1	30_35_909	63_46_407	38_46_454
130_2_408	31_5_1	30_35_947	63_46_418	38_46_420
130_2_404	31_5_1	30_35_961	63_46_423	38_46_415
130_2_406	31_5_1	30_35_943	63_46_434	38_46_390
130_2_427	31_5_1	30_35_901	63_46_422	38_46_377
130_2_433	31_5_1	30_35_907	63_46_422	38_46_361
130_2_432	31_5_1	30_35_818	63_46_434	38_46_357
130_2_418	31_5_1	30_35_764	63_46_441	38_46_375
130_2_413	31_5_1	30_35_735	63_46_445	38_46_390
130_2_409	31_5_1	30_35_725	63_46_433	38_46_390
130_2_414	31_5_1	30_35_804	63_46_444	38_46_389
130_2_390	31_5_1	30_35_906	63_46_437	38_46_373
130_2_394	31_5_1	30_35_1024	63_46_426	38_46_354
130_2_407	31_5_1	30_35_1107	63_46_417	38_46_323
130_2_412	31_5_1	30_35_1152	63_46_407	38_46_290
130_2_409	31_5_1	30_35_1151	63_46_395	38_46_308
130_2_413	31_5_1	30_35_1112	63_46_388	38_46_308
130_2_406	31_5_1	30_35_1081	63_46_375	38_46_332
130_2_398	31_5_1	30_35_985	63_46_375	38_46_353
130_2_408	31_5_1	30_35_873	63_46_355	38_46_372
130_2_407	31_5_1	30_35_854	63_46_351	38_46_399
130_2_426	31_5_1	30_35_825	63_46_340	38_46_425
130_2_438	31_5_1	30_35_817	63_46_352	38_46_440
130_2_440	31_5_1	30_35_866	63_46_357	38_46_447
130_2_440	31_5_1	30_35_913	63_46_360	38_46_461
130_2_439	31_5_1	30_35_947	63_46_335	38_46_457
130_2_445	31_5_1	30_35_997	63_46_321	38_46_434
130_2_423	31_5_1	30_35_1013	63_46_299	38_46_459
130_2_411	31_5_1	30_35_1069	63_46_285	38_46_478
130_2_403	31_5_1	30_35_1054	63_46_262	38_46_495
130_2_381	31_5_1	30_35_964	63_46_255	38_46_518
130_2_388	31_5_1	30_35_918	63_46_248	38_46_519
130_2_390	31_5_1	30_35_886	63_46_239	38_46_546
130_2_397	31_5_1	30_35_891	63_46_248	38_46_544
130_2_419	31_5_1	30_35_881	63_46_269	38_46_516
130_2_403	31_5_1	30_35_903	63_46_300	38_46_504
130_2_424	31_5_1	30_35_940	63_46_325	38_46_478
130_2_411	31_5_1	30_35_980	63_46_326	38_46_468
130_2_405	31_5_1	30_35_990	63_46_332	38_46_428
130_2_401	31_5_1	30_35_977	63_46_352	38_46_425
130_2_400	31_5_1	30_35_918	63_46_355	38_46_436
130_2_417	31_5_1	30_35_875	63_46_386	38_46_411
130_2_427	31_5_1	30_35_833	63_46_383	38_46_400
130_2_415	31_5_1	30_35_789	63_46_401	38_46_397
130_2_417	31_5_1	30_35_768	63_46_402	38_46_407
130_2_438	31_5_1	30_35_724	63_46_407	38_46_413
130_2_446	31_5_1	30_35_717	63_46_414	38_46_428
130_2_433	31_5_1	30_35_721	63_46_393	38_46_456
130_2_431	31_5_1	30_35_765	63_46_374	38_46_470
130_2_436	31_5_1	30_35_833	63_46_360	38_46_463
130_2_430	31_5_1	30_35_906	63_46_350	38_46_469
130_2_424	31_5_1	30_35_981	63_46_335	38_46_462
130_2_420	31_5_1	30_35_1057	63_46_316	38_46_452
130_2_424	31_5_1	30_35_1100	63_46_292	38_46_455
130_2_445	31_5_1	30_35_1125	63_46_288	38_46_465
130_2_437	31_5_1	30_35_1151	63_46_278	38_46_441
130_2_432	31_5_1	30_35_1123	63_46_260	38_46_440
130_2_430	31_5_1	30_35_1068	63_46_236	38_46_469
130_2_427	31_5_1	30_35_1042	63_46_220	38_46_497
130_2_427	31_5_1	30_35_1048	63_46_229	38_46_510
130_2_440	31_5_1	30_35_1076	63_46_233	38_46_504
130_2_435	31_5_1	30_35_1072	63_46_236	38_46_498
130_2_434	31_5_1	30_35_1099	63_46_221	38_46_482
130_2_427	31_5_1	30_35_1134	63_46_227	38_46_474
130_2_427	31_5_1	30_35_1165	63_46_234	38_46_438
130_2_414	31_5_1	30_35_1141	63_46_250	38_46_443
130_2_425	31_5_1	30_35_1123	63_46_274	38_46_446
130_2_415	31_5_1	30_35_1075	63_46_281	38_46_451
130_2_433	31_5_1	30_35_1013	63_46_293	38_46_441
130_2_437	31_5_1	30_35_967	63_46_296	38_46_431
130_2_459	31_5_1	30_35_923	63_46_306	38_46_425
130_2_441	31_5_1	30_35_891	63_46_294	38_46_429
130_2_424	31_5_1	30_35_871	63_46_302	38_46_430
130_2_415	31_5_1	30_35_838	63_46_311	38_46_425
130_2_414	31_5_1	30_35_836	63_46_298	38_46_430
130_2_413	31_5_1	30_35_809	63_46_310	38_46_432
130_2_425	31_5_1	30_35_828	63_46_307	38_46_418
130_2_421	31_5_1	30_35_829	63_46_299	38_46_433
130_2_426	31_5_1	30_35_783	63_46_295	38_46_458
130_2_443	31_5_1	30_35_749	63_46_310	38_46_476
130_2_443	31_5_1	30_35_716	63_46_311	38_46_505
130_2_445	31_5_1	30_35_673	63_46_308	38_46_501
130_2_454	31_5_1	30_35_649	63_46_305	38_46_518
130_2_458	31_5_1	30_35_639	63_46_313	38_46_519
130_2_454	31_5_1	30_35_676	63_46_327	38_46_508
130_2_455	31_5_1	30_35_759	63_46_339	38_46_514
130_2_430	31_5_1	30_35_805	63_46_341	38_46_507
130_2_431	31_5_1	30_35_832	63_46_347	38_46_499
130_2_428	31_5_1	30_35_863	63_46_339	38_46_507
130_2_442	31_5_1	30_35_863	63_46_341	38_46_493
130_2_449	31_5_1	30_35_864	63_46_347	38_46_483
130_2_457	31_5_1	30_35_879	63_46_338	38_46_467
130_2_465	31_5_1	30_35_941	63_46_335	38_46_456
130_2_450	31_5_1	30_35_1009	63_46_312	38_46_431
130_2_447	31_5_1	30_35_1082	63_46_292	38_46_424
130_2_445	31_5_1	30_35_1174	63_46_275	38_46_386
130_2_433	31_5_1	30_35_1209	63_46_274	38_46_382
130_2_443	31_5_1	30_35_1174	63_46_279	38_46_381
130_2_449	31_5_1	30_35_1103	63_46_289	38_46_378
130_2_446	31_5_1	30_35_1019	63_46_286	38_46_409
130_2_440	31_5_1	30_35_952	63_46_278	38_46_412
130_2_427	31_5_1	30_35_872	63_46_258	38_46_451
130_2_407	31_5_1	30_35_787	63_46_266	38_46_494
130_2_423	31_5_1	30_35_748	63_46_259	38_46_524
130_2_418	31_5_1	30_35_701	63_46_265	38_46_559
130_2_408	31_5_1	30_35_675	63_46_264	38_46_563
130_2_417	31_5_1	30_35_676	63_46_267	38_46_573
130_2_414	31_5_1	30_35_714	63_46_275	38_46_567
130_2_407	31_5_1	30_35_730	63_46_290	38_46_570
130_2_424	31_5_1	30_35_746	63_46_318	38_46_563
130_2_440	31_5_1	30_35_783	63_46_327	38_46_539
130_2_449	31_5_1	30_35_850	63_46_334	38_46_506
130_2_466	31_5_1	30_35_867	63_46_344	38_46_507
130_2_457	31_5_1	30_35_835	63_46_364	38_46_496
130_2_460	31_5_1	30_35_761	63_46_388	38_46_499
130_2_455	31_5_1	30_35_677	63_46_386	38_46_502
130_2_459	31_5_1	30_35_634	63_46_401	38_46_519
130_2_471	31_5_1	30_35_591	63_46_404	38_46_534
130_2_467	31_5_1	30_35_623	63_46_412	38_46_517
130_2_468	31_5_1	30_35_659	63_46_428	38_46_514
130_2_452	31_5_1	30_35_737	63_46_428	38_46_493
130_2_449	31_5_1	30_35_788	63_46_422	38_46_510
130_2_459	31_5_1	30_35_844	63_46_416	38_46_476
130_2_466	31_5_1	30_35_889	63_46_429	38_46_471
130_2_471	31_5_1	30_35_922	63_46_409	38_46_471
130_2_475	31_5_1	30_35_939	63_46_398	38_46_480
130_2_470	31_5_1	30_35_970	63_46_413	38_46_456
130_2_451	31_5_1	30_35_965	63_46_421	38_46_440
130_2_455	31_5_1	30_35_977	63_46_425	38_46_427
130_2_433	31_5_1	30_35_971	63_46_426	38_46_406
130_2_434	31_5_1	30_35_996	63_46_417	38_46_396
130_2_420	31_5_1	30_35_986	63_46_419	38_46_391
130_2_436	31_5_1	30_35_969	63_46_415	38_46_383
130_2_417	31_5_1	30_35_975	63_46_400	38_46_370
130_2_425	31_5_1	30_35_995	63_46_402	38_46_378
130_2_414	31_5_1	30_35_981	63_46_403	38_46_394
130_2_405	31_5_1	30_35_921	63_46_410	38_46_413
130_2_412	31_5_1	30_35_877	63_46_398	38_46_414
130_2_422	31_5_1	30_35_850	63_46_398	38_46_400
130_2_444	31_5_1	30_35_851	63_46_396	38_46_389
130_2_450	31_5_1	30_35_835	63_46_413	38_46_392
130_2_428	31_5_1	30_35_888	63_46_408	38_46_398
130_2_446	31_5_1	30_35_990	63_46_390	38_46_398
130_2_446	31_5_1	30_35_1091	63_46_359	38_46_351
130_2_453	31_5_1	30_35_1169	63_46_339	38_46_352
130_2_455	31_5_1	30_35_1262	63_46_331	38_46_352
130_2_483	31_5_1	30_35_1283	63_46_312	38_46_365
130_2_467	31_5_1	30_35_1230	63_46_295	38_46_375
130_2_464	31_5_1	30_35_1079	63_46_299	38_46_393
130_2_455	31_5_1	30_35_934	63_46_307	38_46_414
130_2_468	31_5_1	30_35_886	63_46_305	38_46_438
130_2_464	31_5_1	30_35_869	63_46_314	38_46_427
130_2_462	31_5_1	30_35_870	63_46_303	38_46_429
130_2_453	31_5_1	30_35_891	63_46_313	38_46_423
130_2_439	31_5_1	30_35_939	63_46_312	38_46_405
130_2_438	31_5_1	30_35_991	63_46_331	38_46_387
130_2_438	31_5_1	30_35_1009	63_46_343	38_46_383
130_2_426	31_5_1	30_35_1063	63_46_354	38_46_369
130_2_403	31_5_1	30_35_1081	63_46_361	38_46_354
130_2_405	31_5_1	30_35_1052	63_46_354	38_46_327
130_2_403	31_5_1	30_35_1075	63_46_357	38_46_326
130_2_384	31_5_1	30_35_1093	63_46_376	38_46_330
130_2_385	31_5_1	30_35_1080	63_46_391	38_46_320
130_2_381	31_5_1	30_35_1017	63_46_388	38_46_331
130_2_420	31_5_1	30_35_931	63_46_390	38_46_327
130_2_435	31_5_1	30_35_873	63_46_424	38_46_325
130_2_441	31_5_1	30_35_856	63_46_430	38_46_336
130_2_433	31_5_1	30_35_876	63_46_427	38_46_344
130_2_418	31_5_1	30_35_942	63_46_428	38_46_352
130_2_431	31_5_1	30_35_977	63_46_426	38_46_351
130_2_444	31_5_1	30_35_993	63_46_407	38_46_361
130_2_450	31_5_1	30_35_1023	63_46_404	38_46_356
130_2_464	31_5_1	30_35_1003	63_46_419	38_46_347
130_2_480	31_5_1	30_35_975	63_46_403	38_46_342
130_2_483	31_5_1	30_35_961	63_46_376	38_46_348
130_2_483	31_5_1	30_35_920	63_46_375	38_46_360
130_2_496	31_5_1	30_35_846	63_46_387	38_46_396
130_2_486	31_5_1	30_35_754	63_46_390	38_46_420
130_2_488	31_5_1	30_35_688	63_46_381	38_46_436
130_2_468	31_5_1	30_35_612	63_46_402	38_46_437
130_2_452	31_5_1	30_35_571	63_46_394	38_46_467
130_2_453	31_5_1	30_35_556	63_46_379	38_46_492
130_2_451	31_5_1	30_35_608	63_46_357	38_46_503
130_2_449	31_5_1	30_35_682	63_46_362	38_46_511
130_2_422	31_5_1	30_35_843	63_46_379	38_46_484
130_2_406	31_5_1	30_35_965	63_46_357	38_46_482
130_2_384	31_5_1	30_35_1131	63_46_328	38_46_462
130_2_381	31_5_1	30_35_1232	63_46_297	38_46_435
130_2_392	31_5_1	30_35_1273	63_46_291	38_46_414
130_2_403	31_5_1	30_35_1277	63_46_294	38_46_389
130_2_402	31_5_1	30_35_1206	63_46_299	38_46_397
130_2_407	31_5_1	30_35_1070	63_46_330	38_46_387
130_2_414	31_5_1	30_35_944	63_46_350	38_46_395
130_2_425	31_5_1	30_35_857	63_46_382	38_46_385
130_2_424	31_5_1	30_35_744	63_46_411	38_46_399
130_2_424	31_5_1	30_35_706	63_46_429	38_46_415
130_2_436	31_5_1	30_35_724	63_46_430	38_46_434
130_2_451	31_5_1	30_35_767	63_46_425	38_46_436
130_2_438	31_5_1	30_35_869	63_46_397	38_46_433
130_2_431	31_5_1	30_35_975	63_46_378	38_46_422
130_2_434	31_5_1	30_35_1046	63_46_355	38_46_415
130_2_423	31_5_1	30_35_1094	63_46_358	38_46_392
130_2_422	31_5_1	30_35_1105	63_46_342	38_46_393
130_2_418	31_5_1	30_35_1082	63_46_350	38_46_389
130_2_427	31_5_1	30_35_954	63_46_359	38_46_403
130_2_425	31_5_1	30_35_872	63_46_343	38_46_410
130_2_429	31_5_1	30_35_850	63_46_353	38_46_411
130_2_444	31_5_1	30_35_816	63_46_366	38_46_417
130_2_453	31_5_1	30_35_764	63_46_363	38_46_425
130_2_467	31_5_1	30_35_791	63_46_382	38_46_414
130_2_446	31_5_1	30_35_825	63_46_392	38_46_401
130_2_447	31_5_1	30_35_845	63_46_384	38_46_397
130_2_437	31_5_1	30_35_911	63_46_389	38_46_400
130_2_428	31_5_1	30_35_940	63_46_373	38_46_394
130_2_432	31_5_1	30_35_970	63_46_365	38_46_377
130_2_435	31_5_1	30_35_1018	63_46_385	38_46_356
130_2_441	31_5_1	30_35_1034	63_46_382	38_46_330
130_2_455	31_5_1	30_35_1047	63_46_400	38_46_313
130_2_465	31_5_1	30_35_1055	63_46_389	38_46_298
130_2_458	31_5_1	30_35_1071	63_46_410	38_46_278
130_2_447	31_5_1	30_35_1032	63_46_421	38_46_271
130_2_444	31_5_1	30_35_974	63_46_434	38_46_262
130_2_430	31_5_1	30_35_909	63_46_444	38_46_256
130_2_422	31_5_1	30_35_899	63_46_456	38_46_270
130_2_428	31_5_1	30_35_892	63_46_465	38_46_268
130_2_452	31_5_1	30_35_906	63_46_454	38_46_266
130_2_460	31_5_1	30_35_883	63_46_436	38_46_267
130_2_448	31_5_1	30_35_933	63_46_422	38_46_268
130_2_417	31_5_1	30_35_1027	63_46_389	38_46_272
130_2_402	31_5_1	30_35_1130	63_46_366	38_46_262
130_2_420	31_5_1	30_35_1203	63_46_361	38_46_249
130_2_433	31_5_1	30_35_1286	63_46_347	38_46_234
130_2_451	31_5_1	30_35_1353	63_46_323	38_46_249
130_2_465	31_5_1	30_35_1397	63_46_322	38_46_245
130_2_455	31_5_1	30_35_1314	63_46_328	38_46_252
130_2_456	31_5_1	30_35_1234	63_46_340	38_46_270
130_2_456	31_5_1	30_35_1055	63_46_354	38_46_296
130_2_463	31_5_1	30_35_871	63_46_347	38_46_327
130_2_465	31_5_1	30_35_747	63_46_351	38_46_340
130_2_471	31_5_1	30_35_718	63_46_358	38_46_336
130_2_482	31_5_1	30_35_729	63_46_346	38_46_353
130_2_487	31_5_1	30_35_769	63_46_330	38_46_372
130_2_473	31_5_1	30_35_849	63_46_334	38_46_384
130_2_470	31_5_1	30_35_943	63_46_321	38_46_384
130_2_459	31_5_1	30_35_1039	63_46_298	38_46_392
130_2_452	31_5_1	30_35_1114	63_46_294	38_46_395
130_2_445	31_5_1	30_35_1141	63_46_281	38_46_378
130_2_450	31_5_1	30_35_1212	63_46_303	38_46_361
130_2_452	31_5_1	30_35_1283	63_46_295	38_46_353
130_2_430	31_5_1	30_35_1299	63_46_316	38_46_346
130_2_416	31_5_1	30_35_1290	63_46_328	38_46_329
130_2_409	31_5_1	30_35_1198	63_46_329	38_46_320
130_2_414	31_5_1	30_35_1068	63_46_308	38_46_345
130_2_413	31_5_1	30_35_918	63_46_313	38_46_330
130_2_409	31_5_1	30_35_837	63_46_295	38_46_337
130_2_408	31_5_1	30_35_777	63_46_269	38_46_350
130_2_393	31_5_1	30_35_751	63_46_274	38_46_355
130_2_404	31_5_1	30_35_769	63_46_263	38_46_377
130_2_412	31_5_1	30_35_840	63_46_261	38_46_382
130_2_419	31_5_1	30_35_871	63_46_245	38_46_403
130_2_420	31_5_1	30_35_915	63_46_229	38_46_406
130_2_413	31_5_1	30_35_925	63_46_231	38_46_424
130_2_434	31_5_1	30_35_912	63_46_232	38_46_457
130_2_433	31_5_1	30_35_937	63_46_228	38_46_473
130_2_431	31_5_1	30_35_889	63_46_230	38_46_502
130_2_427	31_5_1	30_35_816	63_46_240	38_46_544
130_2_430	31_5_1	30_35_774	63_46_228	38_46_575
130_2_425	31_5_1	30_35_738	63_46_221	38_46_584
130_2_424	31_5_1	30_35_722	63_46_232	38_46_593
130_2_432	31_5_1	30_35_752	63_46_258	38_46_584
130_2_437	31_5_1	30_35_759	63_46_258	38_46_578
130_2_445	31_5_1	30_35_830	63_46_263	38_46_565
130_2_450	31_5_1	30_35_897	63_46_252	38_46_563
130_2_445	31_5_1	30_35_954	63_46_265	38_46_550
130_2_433	31_5_1	30_35_992	63_46_252	38_46_552
130_2_428	31_5_1	30_35_1019	63_46_258	38_46_532
130_2_417	31_5_1	30_35_1000	63_46_269	38_46_544
130_2_417	31_5_1	30_35_1044	63_46_265	38_46_543
130_2_447	31_5_1	30_35_1040	63_46_259	38_46_529
130_2_443	31_5_1	30_35_1023	63_46_252	38_46_514
130_2_454	31_5_1	30_35_1031	63_46_250	38_46_509
130_2_440	31_5_1	30_35_974	63_46_264	38_46_492
130_2_455	31_5_1	30_35_946	63_46_267	38_46_508
130_2_449	31_5_1	30_35_909	63_46_261	38_46_512
130_2_447	31_5_1	30_35_896	63_46_246	38_46_525
130_2_443	31_5_1	30_35_975	63_46_241	38_46_505
130_2_436	31_5_1	30_35_1109	63_46_244	38_46_487
130_2_444	31_5_1	30_35_1158	63_46_228	38_46_493
130_2_434	31_5_1	30_35_1155	63_46_223	38_46_511
130_2_417	31_5_1	30_35_1090	63_46_206	38_46_552
130_2_426	31_5_1	30_35_963	63_46_191	38_46_593
130_2_414	31_5_1	30_35_936	63_46_183	38_46_627
130_2_420	31_5_1	30_35_900	63_46_170	38_46_628
130_2_432	31_5_1	30_35_919	63_46_157	38_46_647
130_2_454	31_5_1	30_35_895	63_46_154	38_46_645
130_2_443	31_5_1	30_35_855	63_46_140	38_46_658
130_2_433	31_5_1	30_35_883	63_46_145	38_46_667
130_2_448	31_5_1	30_35_844	63_46_161	38_46_659
130_2_453	31_5_1	30_35_882	63_46_162	38_46_645
130_2_432	31_5_1	30_35_888	63_46_190	38_46_636
130_2_425	31_5_1	30_35_940	63_46_198	38_46_623
130_2_427	31_5_1	30_35_974	63_46_211	38_46_618
130_2_427	31_5_1	30_35_995	63_46_222	38_46_614
130_2_422	31_5_1	30_35_1016	63_46_222	38_46_618
130_2_424	31_5_1	30_35_990	63_46_224	38_46_618
130_2_421	31_5_1	30_35_994	63_46_223	38_46_612
130_2_418	31_5_1	30_35_1003	63_46_216	38_46_581
130_2_427	31_5_1	30_35_1000	63_46_219	38_46_598
130_2_444	31_5_1	30_35_973	63_46_211	38_46_613
130_2_434	31_5_1	30_35_936	63_46_190	38_46_629
130_2_431	31_5_1	30_35_895	63_46_191	38_46_631
130_2_443	31_5_1	30_35_876	63_46_197	38_46_633
130_2_431	31_5_1	30_35_880	63_46_196	38_46_628
130_2_421	31_5_1	30_35_939	63_46_177	38_46_629
130_2_415	31_5_1	30_35_932	63_46_171	38_46_651
130_2_427	31_5_1	30_35_917	63_46_159	38_46_666
130_2_430	31_5_1	30_35_897	63_46_152	38_46_657
130_2_423	31_5_1	30_35_883	63_46_151	38_46_634
130_2_415	31_5_1	30_35_839	63_46_140	38_46_651
130_2_403	31_5_1	30_35_774	63_46_141	38_46_683
130_2_395	31_5_1	30_35_706	63_46_146	38_46_703
130_2_379	31_5_1	30_35_740	63_46_153	38_46_693
130_2_388	31_5_1	30_35_799	63_46_168	38_46_668
130_2_391	31_5_1	30_35_940	63_46_174	38_46_605
130_2_396	31_5_1	30_35_1096	63_46_175	38_46_582
130_2_376	31_5_1	30_35_1178	63_46_180	38_46_551
130_2_384	31_5_1	30_35_1266	63_46_178	38_46_496
130_2_394	31_5_1	30_35_1323	63_46_180	38_46_459
130_2_404	31_5_1	30_35_1316	63_46_181	38_46_454
130_2_404	31_5_1	30_35_1231	63_46_169	38_46_472
130_2_404	31_5_1	30_35_1056	63_46_155	38_46_501
130_2_379	31_5_1	30_35_950	63_46_153	38_46_520
130_2_357	31_5_1	30_35_889	63_46_141	38_46_562
130_2_380	31_5_1	30_35_864	63_46_141	38_46_580
130_2_386	31_5_1	30_35_830	63_46_153	38_46_577
130_2_415	31_5_1	30_35_851	63_46_160	38_46_588
130_2_414	31_5_1	30_35_889	63_46_168	38_46_557
130_2_409	31_5_1	30_35_927	63_46_173	38_46_543
130_2_414	31_5_1	30_35_957	63_46_173	38_46_523
130_2_393	31_5_1	30_35_997	63_46_165	38_46_517
130_2_384	31_5_1	30_35_1007	63_46_158	38_46_524
130_2_387	31_5_1	30_35_995	63_46_154	38_46_527
130_2_396	31_5_1	30_35_992	63_46_153	38_46_536
130_2_421	31_5_1	30_35_933	63_46_151	38_46_526
130_2_425	31_5_1	30_35_902	63_46_161	38_46_535
130_2_430	31_5_1	30_35_837	63_46_159	38_46_536
130_2_439	31_5_1	30_35_839	63_46_166	38_46_557
130_2_444	31_5_1	30_35_894	63_46_176	38_46_529
130_2_447	31_5_1	30_35_932	63_46_178	38_46_519
130_2_433	31_5_1	30_35_1023	63_46_193	38_46_515
130_2_426	31_5_1	30_35_1042	63_46_183	38_46_508
130_2_433	31_5_1	30_35_1014	63_46_185	38_46_509
130_2_438	31_5_1	30_35_950	63_46_187	38_46_509
130_2_435	31_5_1	30_35_873	63_46_204	38_46_502
130_2_417	31_5_1	30_35_847	63_46_217	38_46_487
130_2_402	31_5_1	30_35_831	63_46_234	38_46_486
130_2_408	31_5_1	30_35_814	63_46_246	38_46_484
130_2_417	31_5_1	30_35_845	63_46_245	38_46_489
130_2_418	31_5_1	30_35_890	63_46_228	38_46_497
130_2_388	31_5_1	30_35_876	63_46_217	38_46_514
130_2_390	31_5_1	30_35_941	63_46_194	38_46_519
130_2_387	31_5_1	30_35_960	63_46_199	38_46_506
130_2_388	31_5_1	30_35_956	63_46_187	38_46_529
130_2_393	31_5_1	30_35_921	63_46_172	38_46_541
130_2_397	31_5_1	30_35_886	63_46_167	38_46_543
130_2_383	31_5_1	30_35_904	63_46_159	38_46_548
130_2_373	31_5_1	30_35_915	63_46_165	38_46_539
130_2_381	31_5_1	30_35_984	63_46_155	38_46_527
130_2_399	31_5_1	30_35_1037	63_46_168	38_46_521
130_2_422	31_5_1	30_35_1134	63_46_159	38_46_512
130_2_430	31_5_1	30_35_1226	63_46_164	38_46_494
130_2_433	31_5_1	30_35_1219	63_46_172	38_46_480
130_2_416	31_5_1	30_35_1177	63_46_177	38_46_505
130_2_436	31_5_1	30_35_1078	63_46_168	38_46_524
130_2_422	31_5_1	30_35_928	63_46_166	38_46_531
130_2_418	31_5_1	30_35_886	63_46_166	38_46_528
130_2_416	31_5_1	30_35_855	63_46_170	38_46_535
130_2_416	31_5_1	30_35_787	63_46_183	38_46_528
130_2_419	31_5_1	30_35_788	63_46_185	38_46_532
130_2_416	31_5_1	30_35_792	63_46_202	38_46_508
130_2_434	31_5_1	30_35_878	63_46_193	38_46_484
130_2_436	31_5_1	30_35_1039	63_46_192	38_46_458
130_2_407	31_5_1	30_35_1233	63_46_185	38_46_462
130_2_420	31_5_1	30_35_1438	63_46_167	38_46_427
130_2_422	31_5_1	30_35_1490	63_46_140	38_46_417
130_2_441	31_5_1	30_35_1554	63_46_118	38_46_398
130_2_427	31_5_1	30_35_1507	63_46_125	38_46_399
130_2_434	31_5_1	30_35_1424	63_46_123	38_46_404
130_2_425	31_5_1	30_35_1238	63_46_131	38_46_426
130_2_415	31_5_1	30_35_1031	63_46_131	38_46_453
130_2_413	31_5_1	30_35_868	63_46_138	38_46_485
130_2_423	31_5_1	30_35_778	63_46_141	38_46_493
130_2_428	31_5_1	30_35_748	63_46_161	38_46_520
130_2_449	31_5_1	30_35_745	63_46_163	38_46_517
130_2_480	31_5_1	30_35_825	63_46_171	38_46_514
130_2_464	31_5_1	30_35_933	63_46_172	38_46_518
130_2_463	31_5_1	30_35_1002	63_46_180	38_46_514
130_2_469	31_5_1	30_35_1049	63_46_171	38_46_496
130_2_452	31_5_1	30_35_1038	63_46_166	38_46_501
130_2_434	31_5_1	30_35_986	63_46_166	38_46_516
130_2_435	31_5_1	30_35_948	63_46_175	38_46_514
130_2_451	31_5_1	30_35_891	63_46_174	38_46_520
130_2_469	31_5_1	30_35_830	63_46_166	38_46_528
130_2_461	31_5_1	30_35_793	63_46_163	38_46_540
130_2_468	31_5_1	30_35_778	63_46_157	38_46_561
130_2_449	31_5_1	30_35_787	63_46_154	38_46_570
130_2_442	31_5_1	30_35_757	63_46_152	38_46_602
130_2_446	31_5_1	30_35_752	63_46_156	38_46_603
130_2_467	31_5_1	30_35_742	63_46_166	38_46_595
130_2_466	31_5_1	30_35_707	63_46_182	38_46_601
130_2_442	31_5_1	30_35_784	63_46_180	38_46_608
130_2_448	31_5_1	30_35_817	63_46_191	38_46_582
130_2_436	31_5_1	30_35_877	63_46_189	38_46_569
130_2_465	31_5_1	30_35_900	63_46_191	38_46_554
130_2_455	31_5_1	30_35_934	63_46_187	38_46_566
130_2_434	31_5_1	30_35_964	63_46_178	38_46_569
130_2_422	31_5_1	30_35_1005	63_46_154	38_46_594
130_2_423	31_5_1	30_35_1096	63_46_165	38_46_606
130_2_417	31_5_1	30_35_1171	63_46_152	38_46_599
130_2_421	31_5_1	30_35_1265	63_46_134	38_46_581
130_2_412	31_5_1	30_35_1334	63_46_109	38_46_562
130_2_415	31_5_1	30_35_1301	63_46_89	38_46_540
130_2_427	31_5_1	30_35_1239	63_46_82	38_46_537
130_2_431	31_5_1	30_35_1122	63_46_98	38_46_542
130_2_438	31_5_1	30_35_990	63_46_99	38_46_577
130_2_421	31_5_1	30_35_857	63_46_111	38_46_595
130_2_420	31_5_1	30_35_754	63_46_128	38_46_591
130_2_394	31_5_1	30_35_694	63_46_142	38_46_590
130_2_421	31_5_1	30_35_663	63_46_155	38_46_585
130_2_434	31_5_1	30_35_688	63_46_163	38_46_596
130_2_436	31_5_1	30_35_753	63_46_155	38_46_578
130_2_461	31_5_1	30_35_806	63_46_154	38_46_556
130_2_452	31_5_1	30_35_872	63_46_157	38_46_547
130_2_443	31_5_1	30_35_989	63_46_163	38_46_540
130_2_443	31_5_1	30_35_1069	63_46_158	38_46_504
130_2_437	31_5_1	30_35_1143	63_46_162	38_46_491
130_2_434	31_5_1	30_35_1223	63_46_172	38_46_445
130_2_428	31_5_1	30_35_1202	63_46_183	38_46_448
130_2_424	31_5_1	30_35_1192	63_46_203	38_46_429
130_2_458	31_5_1	30_35_1146	63_46_218	38_46_411
130_2_476	31_5_1	30_35_1078	63_46_232	38_46_396
130_2_469	31_5_1	30_35_1018	63_46_217	38_46_430
130_2_455	31_5_1	30_35_920	63_46_224	38_46_425
130_2_442	31_5_1	30_35_924	63_46_230	38_46_461
130_2_451	31_5_1	30_35_923	63_46_224	38_46_471
130_2_454	31_5_1	30_35_953	63_46_229	38_46_487
130_2_465	31_5_1	30_35_999	63_46_215	38_46_496
130_2_464	31_5_1	30_35_1045	63_46_229	38_46_490
130_2_468	31_5_1	30_35_1046	63_46_223	38_46_486
130_2_458	31_5_1	30_35_1050	63_46_224	38_46_469
130_2_447	31_5_1	30_35_1063	63_46_216	38_46_486
130_2_427	31_5_1	30_35_1027	63_46_229	38_46_486
130_2_441	31_5_1	30_35_1004	63_46_223	38_46_487
130_2_456	31_5_1	30_35_964	63_46_222	38_46_471
130_2_455	31_5_1	30_35_911	63_46_217	38_46_494
130_2_448	31_5_1	30_35_894	63_46_219	38_46_491
130_2_458	31_5_1	30_35_887	63_46_214	38_46_506
130_2_430	31_5_1	30_35_872	63_46_214	38_46_508
130_2_431	31_5_1	30_35_849	63_46_204	38_46_545
130_2_443	31_5_1	30_35_863	63_46_198	38_46_556
130_2_434	31_5_1	30_35_903	63_46_197	38_46_570
130_2_446	31_5_1	30_35_965	63_46_169	38_46_566
130_2_427	31_5_1	30_35_1025	63_46_166	38_46_546
130_2_412	31_5_1	30_35_1040	63_46_170	38_46_547
130_2_403	31_5_1	30_35_1024	63_46_177	38_46_543
130_2_409	31_5_1	30_35_941	63_46_167	38_46_563
130_2_429	31_5_1	30_35_855	63_46_175	38_46_579
130_2_453	31_5_1	30_35_794	63_46_174	38_46_596
130_2_445	31_5_1	30_35_745	63_46_192	38_46_606
130_2_443	31_5_1	30_35_776	63_46_194	38_46_598
130_2_432	31_5_1	30_35_818	63_46_190	38_46_620
130_2_442	31_5_1	30_35_818	63_46_192	38_46_627
130_2_469	31_5_1	30_35_809	63_46_186	38_46_636
130_2_465	31_5_1	30_35_764	63_46_189	38_46_629
130_2_461	31_5_1	30_35_676	63_46_200	38_46_647
130_2_484	31_5_1	30_35_617	63_46_228	38_46_647
130_2_477	31_5_1	30_35_623	63_46_240	38_46_662
130_2_500	31_5_1	30_35_666	63_46_254	38_46_642
130_2_486	31_5_1	30_35_706	63_46_264	38_46_645
130_2_495	31_5_1	30_35_763	63_46_262	38_46_668
130_2_498	31_5_1	30_35_793	63_46_264	38_46_661
130_2_495	31_5_1	30_35_768	63_46_242	38_46_671
130_2_477	31_5_1	30_35_716	63_46_244	38_46_664
130_2_489	31_5_1	30_35_684	63_46_248	38_46_654
130_2_456	31_5_1	30_35_671	63_46_238	38_46_648
130_2_456	31_5_1	30_35_691	63_46_241	38_46_635
130_2_463	31_5_1	30_35_759	63_46_243	38_46_613
130_2_464	31_5_1	30_35_824	63_46_243	38_46_613
130_2_463	31_5_1	30_35_873	63_46_231	38_46_605
130_2_479	31_5_1	30_35_949	63_46_221	38_46_597
130_2_462	31_5_1	30_35_957	63_46_232	38_46_572
130_2_435	31_5_1	30_35_1002	63_46_240	38_46_575
130_2_457	31_5_1	30_35_986	63_46_225	38_46_545
130_2_466	31_5_1	30_35_972	63_46_233	38_46_536
130_2_444	31_5_1	30_35_973	63_46_260	38_46_517
130_2_424	31_5_1	30_35_911	63_46_270	38_46_508
130_2_440	31_5_1	30_35_855	63_46_279	38_46_484
130_2_417	31_5_1	30_35_856	63_46_283	38_46_499
130_2_438	31_5_1	30_35_862	63_46_285	38_46_500
130_2_426	31_5_1	30_35_940	63_46_274	38_46_500
130_2_411	31_5_1	30_35_982	63_46_257	38_46_485
130_2_421	31_5_1	30_35_1014	63_46_254	38_46_463
130_2_419	31_5_1	30_35_987	63_46_259	38_46_460
130_2_420	31_5_1	30_35_919	63_46_262	38_46_456
130_2_410	31_5_1	30_35_882	63_46_270	38_46_450
130_2_401	31_5_1	30_35_854	63_46_283	38_46_465
130_2_414	31_5_1	30_35_798	63_46_272	38_46_482
130_2_423	31_5_1	30_35_753	63_46_270	38_46_524
130_2_444	31_5_1	30_35_692	63_46_249	38_46_543
130_2_438	31_5_1	30_35_669	63_46_250	38_46_570
130_2_447	31_5_1	30_35_734	63_46_220	38_46_595
130_2_440	31_5_1	30_35_813	63_46_192	38_46_607
130_2_459	31_5_1	30_35_945	63_46_176	38_46_586
130_2_458	31_5_1	30_35_1065	63_46_167	38_46_547
130_2_456	31_5_1	30_35_1133	63_46_156	38_46_519
130_2_443	31_5_1	30_35_1140	63_46_159	38_46_524
130_2_427	31_5_1	30_35_1025	63_46_182	38_46_547
130_2_423	31_5_1	30_35_873	63_46_189	38_46_567
130_2_423	31_5_1	30_35_754	63_46_208	38_46_593
130_2_434	31_5_1	30_35_711	63_46_204	38_46_592
130_2_452	31_5_1	30_35_686	63_46_209	38_46_585
130_2_453	31_5_1	30_35_693	63_46_220	38_46_582
130_2_458	31_5_1	30_35_766	63_46_228	38_46_562
130_2_451	31_5_1	30_35_804	63_46_228	38_46_543
130_2_442	31_5_1	30_35_890	63_46_229	38_46_536
130_2_433	31_5_1	30_35_1025	63_46_210	38_46_539
130_2_443	31_5_1	30_35_1163	63_46_196	38_46_532
130_2_444	31_5_1	30_35_1265	63_46_192	38_46_525
130_2_440	31_5_1	30_35_1385	63_46_191	38_46_502
130_2_434	31_5_1	30_35_1474	63_46_182	38_46_463
130_2_423	31_5_1	30_35_1532	63_46_149	38_46_447
130_2_428	31_5_1	30_35_1555	63_46_124	38_46_439
130_2_410	31_5_1	30_35_1493	63_46_111	38_46_422
130_2_412	31_5_1	30_35_1397	63_46_103	38_46_428
130_2_403	31_5_1	30_35_1232	63_46_110	38_46_436
130_2_405	31_5_1	30_35_1130	63_46_127	38_46_459
130_2_401	31_5_1	30_35_1033	63_46_144	38_46_482
130_2_397	31_5_1	30_35_966	63_46_162	38_46_498
130_2_395	31_5_1	30_35_947	63_46_174	38_46_499
130_2_420	31_5_1	30_35_909	63_46_190	38_46_475
130_2_437	31_5_1	30_35_873	63_46_200	38_46_469
130_2_452	31_5_1	30_35_814	63_46_203	38_46_453
130_2_453	31_5_1	30_35_813	63_46_213	38_46_464
130_2_463	31_5_1	30_35_851	63_46_214	38_46_459
130_2_440	31_5_1	30_35_884	63_46_212	38_46_493
130_2_454	31_5_1	30_35_946	63_46_212	38_46_504
130_2_449	31_5_1	30_35_963	63_46_225	38_46_510
130_2_442	31_5_1	30_35_975	63_46_230	38_46_505
130_2_443	31_5_1	30_35_980	63_46_227	38_46_501
130_2_425	31_5_1	30_35_1004	63_46_225	38_46_500
130_2_426	31_5_1	30_35_1010	63_46_222	38_46_492
130_2_421	31_5_1	30_35_1056	63_46_207	38_46_484
130_2_428	31_5_1	30_35_1067	63_46_189	38_46_480
130_2_422	31_5_1	30_35_1047	63_46_180	38_46_507
130_2_390	31_5_1	30_35_1045	63_46_169	38_46_511
130_2_386	31_5_1	30_35_1050	63_46_174	38_46_522
130_2_395	31_5_1	30_35_1052	63_46_175	38_46_532
130_2_405	31_5_1	30_35_1058	63_46_176	38_46_520
130_2_417	31_5_1	30_35_1098	63_46_176	38_46_511
130_2_429	31_5_1	30_35_1101	63_46_176	38_46_507
130_2_442	31_5_1	30_35_1031	63_46_173	38_46_507
130_2_445	31_5_1	30_35_1027	63_46_150	38_46_507
130_2_443	31_5_1	30_35_988	63_46_138	38_46_515
130_2_430	31_5_1	30_35_982	63_46_139	38_46_550
130_2_431	31_5_1	30_35_1018	63_46_145	38_46_574
130_2_439	31_5_1	30_35_945	63_46_127	38_46_614
130_2_438	31_5_1	30_35_884	63_46_122	38_46_616
130_2_422	31_5_1	30_35_859	63_46_103	38_46_623
130_2_410	31_5_1	30_35_820	63_46_109	38_46_620
130_2_422	31_5_1	30_35_787	63_46_123	38_46_619
130_2_438	31_5_1	30_35_839	63_46_127	38_46_640
130_2_435	31_5_1	30_35_867	63_46_126	38_46_647
130_2_447	31_5_1	30_35_943	63_46_120	38_46_652
130_2_443	31_5_1	30_35_1032	63_46_119	38_46_673
130_2_455	31_5_1	30_35_1069	63_46_119	38_46_666
130_2_459	31_5_1	30_35_1056	63_46_104	38_46_653
130_2_469	31_5_1	30_35_1038	63_46_94	38_46_704
130_2_445	31_5_1	30_35_1003	63_46_72	38_46_704
130_2_424	31_5_1	30_35_998	63_46_62	38_46_699
130_2_434	31_5_1	30_35_944	63_46_49	38_46_650
130_2_436	31_5_1	30_35_896	63_46_49	38_46_611
130_2_440	31_5_1	30_35_862	63_46_51	38_46_619
130_2_437	31_5_1	30_35_807	63_46_57	38_46_648
130_2_439	31_5_1	30_35_810	63_46_59	38_46_662
130_2_439	31_5_1	30_35_842	63_46_60	38_46_682
130_2_441	31_5_1	30_35_901	63_46_61	38_46_679
130_2_439	31_5_1	30_35_1019	63_46_61	38_46_675
130_2_434	31_5_1	30_35_1121	63_46_64	38_46_640
130_2_439	31_5_1	30_35_1205	63_46_71	38_46_631
130_2_440	31_5_1	30_35_1218	63_46_77	38_46_616
130_2_453	31_5_1	30_35_1199	63_46_85	38_46_586
130_2_447	31_5_1	30_35_1147	63_46_101	38_46_587
130_2_449	31_5_1	30_35_1046	63_46_98	38_46_603
130_2_442	31_5_1	30_35_999	63_46_101	38_46_602
130_2_438	31_5_1	30_35_972	63_46_113	38_46_611
130_2_430	31_5_1	30_35_1029	63_46_110	38_46_603
130_2_467	31_5_1	30_35_1044	63_46_101	38_46_580
130_2_446	31_5_1	30_35_1061	63_46_79	38_46_596
130_2_438	31_5_1	30_35_1090	63_46_76	38_46_581
130_2_444	31_5_1	30_35_1057	63_46_67	38_46_590
130_2_434	31_5_1	30_35_1010	63_46_73	38_46_612
130_2_443	31_5_1	30_35_877	63_46_83	38_46_636
130_2_452	31_5_1	30_35_797	63_46_92	38_46_638
130_2_480	31_5_1	30_35_740	63_46_104	38_46_643
130_2_492	31_5_1	30_35_724	63_46_126	38_46_658
130_2_464	31_5_1	30_35_796	63_46_140	38_46_658
130_2_449	31_5_1	30_35_844	63_46_157	38_46_687
130_2_442	31_5_1	30_35_843	63_46_153	38_46_714
130_2_438	31_5_1	30_35_811	63_46_137	38_46_757
130_2_438	31_5_1	30_35_739	63_46_139	38_46_790
130_2_461	31_5_1	30_35_703	63_46_150	38_46_791
130_2_467	31_5_1	30_35_638	63_46_162	38_46_794
130_2_463	31_5_1	30_35_613	63_46_154	38_46_788
130_2_473	31_5_1	30_35_627	63_46_145	38_46_798
130_2_461	31_5_1	30_35_646	63_46_142	38_46_789
130_2_463	31_5_1	30_35_686	63_46_145	38_46_752
130_2_461	31_5_1	30_35_726	63_46_139	38_46_729
130_2_472	31_5_1	30_35_740	63_46_149	38_46_746
130_2_470	31_5_1	30_35_763	63_46_146	38_46_756
130_2_471	31_5_1	30_35_749	63_46_149	38_46_776
130_2_477	31_5_1	30_35_791	63_46_156	38_46_779
130_2_470	31_5_1	30_35_822	63_46_160	38_46_712
130_2_472	31_5_1	30_35_899	63_46_157	38_46_678
130_2_482	31_5_1	30_35_996	63_46_153	38_46_646
130_2_480	31_5_1	30_35_1021	63_46_148	38_46_635
130_2_487	31_5_1	30_35_999	63_46_140	38_46_636
130_2_491	31_5_1	30_35_1001	63_46_134	38_46_638
130_2_484	31_5_1	30_35_1010	63_46_136	38_46_650
130_2_461	31_5_1	30_35_997	63_46_143	38_46_641
130_2_453	31_5_1	30_35_999	63_46_132	38_46_639
130_2_456	31_5_1	30_35_972	63_46_135	38_46_640
130_2_459	31_5_1	30_35_913	63_46_142	38_46_644
130_2_447	31_5_1	30_35_902	63_46_136	38_46_640
130_2_444	31_5_1	30_35_906	63_46_119	38_46_646
130_2_439	31_5_1	30_35_911	63_46_130	38_46_659
130_2_435	31_5_1	30_35_944	63_46_135	38_46_647
130_2_442	31_5_1	30_35_981	63_46_143	38_46_622
130_2_425	31_5_1	30_35_1004	63_46_146	38_46_622
130_2_445	31_5_1	30_35_999	63_46_145	38_46_610
130_2_445	31_5_1	30_35_995	63_46_156	38_46_600
130_2_435	31_5_1	30_35_972	63_46_149	38_46_627
130_2_425	31_5_1	30_35_991	63_46_145	38_46_628
130_2_439	31_5_1	30_35_986	63_46_144	38_46_593
130_2_432	31_5_1	30_35_957	63_46_142	38_46_615
130_2_439	31_5_1	30_35_881	63_46_139	38_46_631
130_2_433	31_5_1	30_35_786	63_46_132	38_46_677
130_2_441	31_5_1	30_35_715	63_46_127	38_46_708
130_2_442	31_5_1	30_35_679	63_46_129	38_46_736
130_2_452	31_5_1	30_35_677	63_46_135	38_46_737
130_2_441	31_5_1	30_35_724	63_46_135	38_46_715
130_2_444	31_5_1	30_35_789	63_46_141	38_46_709
130_2_449	31_5_1	30_35_822	63_46_124	38_46_706
130_2_478	31_5_1	30_35_854	63_46_124	38_46_691
130_2_468	31_5_1	30_35_877	63_46_126	38_46_689
130_2_457	31_5_1	30_35_917	63_46_118	38_46_657
130_2_450	31_5_1	30_35_952	63_46_101	38_46_667
130_2_425	31_5_1	30_35_1029	63_46_92	38_46_638
130_2_424	31_5_1	30_35_1102	63_46_66	38_46_647
130_2_439	31_5_1	30_35_1101	63_46_61	38_46_630
130_2_461	31_5_1	30_35_1082	63_46_57	38_46_649
130_2_503	31_5_1	30_35_1013	63_46_59	38_46_670
130_2_503	31_5_1	30_35_917	63_46_49	38_46_690
130_2_475	31_5_1	30_35_898	63_46_49	38_46_728
130_2_480	31_5_1	30_35_856	63_46_56	38_46_738
130_2_473	31_5_1	30_35_884	63_46_58	38_46_721
130_2_455	31_5_1	30_35_936	63_46_60	38_46_709
130_2_461	31_5_1	30_35_956	63_46_71	38_46_663
130_2_482	31_5_1	30_35_980	63_46_75	38_46_640
130_2_472	31_5_1	30_35_1050	63_46_70	38_46_604
130_2_459	31_5_1	30_35_1097	63_46_60	38_46_554
130_2_441	31_5_1	30_35_1148	63_46_60	38_46_537
130_2_450	31_5_1	30_35_1206	63_46_59	38_46_520
130_2_449	31_5_1	30_35_1191	63_46_56	38_46_544
130_2_446	31_5_1	30_35_1161	63_46_70	38_46_586
130_2_459	31_5_1	30_35_1083	63_46_73	38_46_610
130_2_483	31_5_1	30_35_953	63_46_80	38_46_664
130_2_467	31_5_1	30_35_866	63_46_82	38_46_679
130_2_447	31_5_1	30_35_873	63_46_90	38_46_650
130_2_447	31_5_1	30_35_913	63_46_105	38_46_627
130_2_430	31_5_1	30_35_1067	63_46_111	38_46_602
130_2_438	31_5_1	30_35_1181	63_46_112	38_46_578
130_2_447	31_5_1	30_35_1253	63_46_116	38_46_583
130_2_451	31_5_1	30_35_1304	63_46_114	38_46_560
130_2_448	31_5_1	30_35_1280	63_46_117	38_46_536
130_2_420	31_5_1	30_35_1240	63_46_117	38_46_522
130_2_444	31_5_1	30_35_1162	63_46_128	38_46_520
130_2_448	31_5_1	30_35_1028	63_46_145	38_46_535
130_2_440	31_5_1	30_35_950	63_46_165	38_46_548
130_2_464	31_5_1	30_35_875	63_46_165	38_46_558
130_2_452	31_5_1	30_35_847	63_46_173	38_46_551
130_2_464	31_5_1	30_35_830	63_46_182	38_46_556
130_2_477	31_5_1	30_35_852	63_46_191	38_46_529
130_2_466	31_5_1	30_35_889	63_46_186	38_46_499
130_2_460	31_5_1	30_35_944	63_46_187	38_46_496
130_2_475	31_5_1	30_35_980	63_46_200	38_46_511
130_2_481	31_5_1	30_35_1004	63_46_200	38_46_505
130_2_493	31_5_1	30_35_985	63_46_196	38_46_507
130_2_478	31_5_1	30_35_985	63_46_188	38_46_515
130_2_481	31_5_1	30_35_936	63_46_183	38_46_530
130_2_469	31_5_1	30_35_973	63_46_192	38_46_519
130_2_468	31_5_1	30_35_1003	63_46_183	38_46_508
130_2_460	31_5_1	30_35_1001	63_46_203	38_46_501
130_2_458	31_5_1	30_35_1045	63_46_194	38_46_501
130_2_438	31_5_1	30_35_1062	63_46_194	38_46_483
130_2_431	31_5_1	30_35_1075	63_46_188	38_46_503
130_2_433	31_5_1	30_35_1062	63_46_181	38_46_506
130_2_435	31_5_1	30_35_1057	63_46_174	38_46_495
130_2_430	31_5_1	30_35_1016	63_46_180	38_46_482
130_2_424	31_5_1	30_35_1026	63_46_164	38_46_489
130_2_436	31_5_1	30_35_1065	63_46_170	38_46_450
130_2_416	31_5_1	30_35_1092	63_46_165	38_46_441
130_2_419	31_5_1	30_35_1137	63_46_183	38_46_444
130_2_423	31_5_1	30_35_1143	63_46_187	38_46_457
130_2_424	31_5_1	30_35_1116	63_46_182	38_46_484
130_2_430	31_5_1	30_35_1084	63_46_177	38_46_522
130_2_440	31_5_1	30_35_969	63_46_169	38_46_566
130_2_433	31_5_1	30_35_877	63_46_171	38_46_591
130_2_435	31_5_1	30_35_778	63_46_177	38_46_611
130_2_447	31_5_1	30_35_752	63_46_174	38_46_630
130_2_447	31_5_1	30_35_772	63_46_179	38_46_616
130_2_461	31_5_1	30_35_755	63_46_182	38_46_610
130_2_472	31_5_1	30_35_813	63_46_195	38_46_612
130_2_480	31_5_1	30_35_887	63_46_203	38_46_583
130_2_489	31_5_1	30_35_978	63_46_198	38_46_551
130_2_469	31_5_1	30_35_1038	63_46_190	38_46_531
130_2_458	31_5_1	30_35_1038	63_46_208	38_46_530
130_2_453	31_5_1	30_35_1024	63_46_195	38_46_509
130_2_448	31_5_1	30_35_976	63_46_206	38_46_519
130_2_427	31_5_1	30_35_983	63_46_208	38_46_516
130_2_435	31_5_1	30_35_946	63_46_216	38_46_543
130_2_438	31_5_1	30_35_921	63_46_216	38_46_536
130_2_434	31_5_1	30_35_910	63_46_226	38_46_540
130_2_457	31_5_1	30_35_864	63_46_228	38_46_524
130_2_471	31_5_1	30_35_806	63_46_230	38_46_553
130_2_483	31_5_1	30_35_760	63_46_239	38_46_559
130_2_492	31_5_1	30_35_720	63_46_242	38_46_569
130_2_487	31_5_1	30_35_722	63_46_263	38_46_560
130_2_480	31_5_1	30_35_722	63_46_248	38_46_566
130_2_473	31_5_1	30_35_794	63_46_260	38_46_573
130_2_480	31_5_1	30_35_901	63_46_262	38_46_573
130_2_491	31_5_1	30_35_1049	63_46_246	38_46_556
130_2_478	31_5_1	30_35_1224	63_46_223	38_46_527
130_2_450	31_5_1	30_35_1318	63_46_212	38_46_496
130_2_440	31_5_1	30_35_1340	63_46_203	38_46_475
130_2_430	31_5_1	30_35_1240	63_46_210	38_46_472
130_2_432	31_5_1	30_35_1123	63_46_203	38_46_478
130_2_438	31_5_1	30_35_987	63_46_202	38_46_467
130_2_438	31_5_1	30_35_922	63_46_219	38_46_471
130_2_439	31_5_1	30_35_769	63_46_237	38_46_498
130_2_449	31_5_1	30_35_646	63_46_247	38_46_543
130_2_445	31_5_1	30_35_653	63_46_257	38_46_547
130_2_434	31_5_1	30_35_645	63_46_254	38_46_576
130_2_428	31_5_1	30_35_709	63_46_257	38_46_577
130_2_422	31_5_1	30_35_825	63_46_243	38_46_581
130_2_425	31_5_1	30_35_928	63_46_228	38_46_568
130_2_440	31_5_1	30_35_1025	63_46_219	38_46_575
130_2_449	31_5_1	30_35_1063	63_46_195	38_46_548
130_2_465	31_5_1	30_35_1125	63_46_199	38_46_523
130_2_467	31_5_1	30_35_1141	63_46_208	38_46_482
130_2_451	31_5_1	30_35_1138	63_46_190	38_46_468
130_2_458	31_5_1	30_35_1087	63_46_200	38_46_488
130_2_455	31_5_1	30_35_1028	63_46_198	38_46_486
130_2_452	31_5_1	30_35_907	63_46_213	38_46_513
130_2_438	31_5_1	30_35_828	63_46_228	38_46_515
130_2_446	31_5_1	30_35_803	63_46_231	38_46_513
130_2_447	31_5_1	30_35_830	63_46_254	38_46_517
130_2_432	31_5_1	30_35_880	63_46_253	38_46_530
130_2_439	31_5_1	30_35_933	63_46_270	38_46_542
130_2_418	31_5_1	30_35_1019	63_46_264	38_46_515
130_2_433	31_5_1	30_35_1100	63_46_256	38_46_508
130_2_415	31_5_1	30_35_1206	63_46_249	38_46_465
130_2_423	31_5_1	30_35_1288	63_46_251	38_46_461
130_2_419	31_5_1	30_35_1311	63_46_250	38_46_444
130_2_427	31_5_1	30_35_1281	63_46_261	38_46_417
130_2_420	31_5_1	30_35_1208	63_46_262	38_46_416
130_2_434	31_5_1	30_35_1104	63_46_288	38_46_421
130_2_450	31_5_1	30_35_1084	63_46_293	38_46_432
130_2_445	31_5_1	30_35_1059	63_46_291	38_46_431
130_2_455	31_5_1	30_35_1021	63_46_274	38_46_423
130_2_451	31_5_1	30_35_1047	63_46_260	38_46_408
130_2_454	31_5_1	30_35_1062	63_46_237	38_46_386
130_2_432	31_5_1	30_35_1129	63_46_222	38_46_372
130_2_423	31_5_1	30_35_1200	63_46_211	38_46_354
130_2_440	31_5_1	30_35_1218	63_46_219	38_46_343
130_2_450	31_5_1	30_35_1164	63_46_209	38_46_355
130_2_451	31_5_1	30_35_1135	63_46_205	38_46_363
130_2_458	31_5_1	30_35_1115	63_46_210	38_46_372
130_2_447	31_5_1	30_35_1095	63_46_210	38_46_380
130_2_448	31_5_1	30_35_1135	63_46_221	38_46_383
130_2_450	31_5_1	30_35_1163	63_46_227	38_46_359
130_2_453	31_5_1	30_35_1220	63_46_226	38_46_370
130_2_446	31_5_1	30_35_1175	63_46_233	38_46_370
130_2_436	31_5_1	30_35_1127	63_46_237	38_46_394
130_2_430	31_5_1	30_35_1012	63_46_252	38_46_395
130_2_425	31_5_1	30_35_938	63_46_288	38_46_415
130_2_419	31_5_1	30_35_855	63_46_321	38_46_418
130_2_429	31_5_1	30_35_805	63_46_329	38_46_424
130_2_438	31_5_1	30_35_776	63_46_343	38_46_440
130_2_451	31_5_1	30_35_779	63_46_335	38_46_468
130_2_458	31_5_1	30_35_768	63_46_327	38_46_485
130_2_441	31_5_1	30_35_776	63_46_338	38_46_490
130_2_434	31_5_1	30_35_759	63_46_338	38_46_496
130_2_433	31_5_1	30_35_771	63_46_349	38_46_504
130_2_433	31_5_1	30_35_820	63_46_364	38_46_501
130_2_446	31_5_1	30_35_846	63_46_353	38_46_481
130_2_451	31_5_1	30_35_898	63_46_354	38_46_462
130_2_471	31_5_1	30_35_905	63_46_334	38_46_442
130_2_461	31_5_1	30_35_937	63_46_339	38_46_423
130_2_441	31_5_1	30_35_948	63_46_331	38_46_442
130_2_423	31_5_1	30_35_954	63_46_330	38_46_461
130_2_419	31_5_1	30_35_886	63_46_340	38_46_463
130_2_415	31_5_1	30_35_858	63_46_352	38_46_471
130_2_426	31_5_1	30_35_828	63_46_354	38_46_480
130_2_436	31_5_1	30_35_869	63_46_329	38_46_480
130_2_429	31_5_1	30_35_913	63_46_328	38_46_476
130_2_442	31_5_1	30_35_954	63_46_315	38_46_472
130_2_433	31_5_1	30_35_988	63_46_312	38_46_462
130_2_436	31_5_1	30_35_964	63_46_316	38_46_470
130_2_442	31_5_1	30_35_890	63_46_334	38_46_477
130_2_453	31_5_1	30_35_792	63_46_337	38_46_493
130_2_444	31_5_1	30_35_706	63_46_340	38_46_529
130_2_434	31_5_1	30_35_696	63_46_337	38_46_547
130_2_428	31_5_1	30_35_642	63_46_326	38_46_587
130_2_430	31_5_1	30_35_647	63_46_336	38_46_591
130_2_428	31_5_1	30_35_667	63_46_341	38_46_585
130_2_436	31_5_1	30_35_728	63_46_347	38_46_592
130_2_448	31_5_1	30_35_750	63_46_348	38_46_565
130_2_451	31_5_1	30_35_778	63_46_345	38_46_564
130_2_473	31_5_1	30_35_786	63_46_324	38_46_558
130_2_484	31_5_1	30_35_780	63_46_331	38_46_548
130_2_470	31_5_1	30_35_780	63_46_344	38_46_537
130_2_461	31_5_1	30_35_747	63_46_340	38_46_550
130_2_456	31_5_1	30_35_769	63_46_335	38_46_565
130_2_437	31_5_1	30_35_820	63_46_326	38_46_574
130_2_442	31_5_1	30_35_917	63_46_348	38_46_534
130_2_430	31_5_1	30_35_1027	63_46_353	38_46_503
130_2_422	31_5_1	30_35_1133	63_46_331	38_46_490
130_2_421	31_5_1	30_35_1225	63_46_310	38_46_466
130_2_425	31_5_1	30_35_1257	63_46_296	38_46_462
130_2_417	31_5_1	30_35_1297	63_46_271	38_46_435
130_2_410	31_5_1	30_35_1302	63_46_257	38_46_436
130_2_396	31_5_1	30_35_1270	63_46_273	38_46_434
130_2_402	31_5_1	30_35_1190	63_46_275	38_46_439
130_2_406	31_5_1	30_35_1055	63_46_272	38_46_463
130_2_402	31_5_1	30_35_945	63_46_266	38_46_476
130_2_403	31_5_1	30_35_880	63_46_250	38_46_508
130_2_406	31_5_1	30_35_804	63_46_245	38_46_516
130_2_408	31_5_1	30_35_797	63_46_238	38_46_523
130_2_435	31_5_1	30_35_805	63_46_238	38_46_520
130_2_446	31_5_1	30_35_867	63_46_226	38_46_505
130_2_455	31_5_1	30_35_918	63_46_211	38_46_493
130_2_452	31_5_1	30_35_947	63_46_220	38_46_468
130_2_451	31_5_1	30_35_974	63_46_238	38_46_440
130_2_447	31_5_1	30_35_970	63_46_250	38_46_449
130_2_455	31_5_1	30_35_940	63_46_267	38_46_474
130_2_458	31_5_1	30_35_908	63_46_272	38_46_495
130_2_465	31_5_1	30_35_894	63_46_263	38_46_494
130_2_467	31_5_1	30_35_891	63_46_254	38_46_500
130_2_469	31_5_1	30_35_909	63_46_261	38_46_517
130_2_440	31_5_1	30_35_905	63_46_275	38_46_500
130_2_444	31_5_1	30_35_880	63_46_266	38_46_495
130_2_455	31_5_1	30_35_856	63_46_278	38_46_502
130_2_460	31_5_1	30_35_798	63_46_304	38_46_509
130_2_455	31_5_1	30_35_696	63_46_322	38_46_544
130_2_450	31_5_1	30_35_685	63_46_337	38_46_530
130_2_451	31_5_1	30_35_681	63_46_329	38_46_534
130_2_449	31_5_1	30_35_719	63_46_317	38_46_518
130_2_461	31_5_1	30_35_863	63_46_303	38_46_506
130_2_463	31_5_1	30_35_984	63_46_294	38_46_507
130_2_475	31_5_1	30_35_1071	63_46_302	38_46_490
130_2_483	31_5_1	30_35_1160	63_46_297	38_46_471
130_2_484	31_5_1	30_35_1181	63_46_288	38_46_452
130_2_467	31_5_1	30_35_1153	63_46_286	38_46_473
130_2_443	31_5_1	30_35_1130	63_46_298	38_46_478
130_2_416	31_5_1	30_35_1010	63_46_310	38_46_466
130_2_406	31_5_1	30_35_871	63_46_311	38_46_491
130_2_412	31_5_1	30_35_789	63_46_317	38_46_481
130_2_418	31_5_1	30_35_701	63_46_324	38_46_501
130_2_418	31_5_1	30_35_680	63_46_326	38_46_518
130_2_406	31_5_1	30_35_696	63_46_319	38_46_542
130_2_423	31_5_1	30_35_738	63_46_316	38_46_548
130_2_405	31_5_1	30_35_816	63_46_330	38_46_536
130_2_410	31_5_1	30_35_865	63_46_325	38_46_510
130_2_415	31_5_1	30_35_952	63_46_330	38_46_488
130_2_424	31_5_1	30_35_1002	63_46_308	38_46_464
130_2_426	31_5_1	30_35_1052	63_46_295	38_46_460
130_2_408	31_5_1	30_35_1070	63_46_275	38_46_457
130_2_402	31_5_1	30_35_1049	63_46_252	38_46_460
130_2_409	31_5_1	30_35_1051	63_46_255	38_46_476
130_2_418	31_5_1	30_35_985	63_46_279	38_46_498
130_2_420	31_5_1	30_35_949	63_46_292	38_46_481
130_2_416	31_5_1	30_35_904	63_46_304	38_46_479
130_2_426	31_5_1	30_35_872	63_46_306	38_46_451
130_2_446	31_5_1	30_35_887	63_46_295	38_46_432
130_2_455	31_5_1	30_35_906	63_46_305	38_46_414
130_2_440	31_5_1	30_35_973	63_46_306	38_46_424
130_2_440	31_5_1	30_35_998	63_46_325	38_46_413
130_2_434	31_5_1	30_35_1057	63_46_316	38_46_450
130_2_444	31_5_1	30_35_1073	63_46_295	38_46_437
130_2_448	31_5_1	30_35_1100	63_46_271	38_46_433
130_2_452	31_5_1	30_35_1163	63_46_244	38_46_416
130_2_446	31_5_1	30_35_1234	63_46_228	38_46_397
130_2_455	31_5_1	30_35_1228	63_46_221	38_46_404
130_2_464	31_5_1	30_35_1168	63_46_215	38_46_408
130_2_467	31_5_1	30_35_1096	63_46_232	38_46_420
130_2_464	31_5_1	30_35_1043	63_46_239	38_46_415
130_2_441	31_5_1	30_35_987	63_46_242	38_46_411
130_2_436	31_5_1	30_35_973	63_46_245	38_46_433
130_2_450	31_5_1	30_35_957	63_46_254	38_46_431
130_2_469	31_5_1	30_35_929	63_46_267	38_46_418
130_2_463	31_5_1	30_35_915	63_46_252	38_46_424
130_2_474	31_5_1	30_35_909	63_46_239	38_46_444
130_2_490	31_5_1	30_35_914	63_46_230	38_46_462
130_2_475	31_5_1	30_35_908	63_46_234	38_46_483
130_2_459	31_5_1	30_35_900	63_46_232	38_46_470
130_2_454	31_5_1	30_35_919	63_46_217	38_46_505
130_2_461	31_5_1	30_35_907	63_46_208	38_46_531
130_2_477	31_5_1	30_35_872	63_46_199	38_46_565
130_2_463	31_5_1	30_35_863	63_46_189	38_46_557
130_2_454	31_5_1	30_35_866	63_46_173	38_46_582
130_2_455	31_5_1	30_35_829	63_46_160	38_46_591
130_2_462	31_5_1	30_35_858	63_46_166	38_46_598
130_2_471	31_5_1	30_35_858	63_46_176	38_46_610
130_2_497	31_5_1	30_35_840	63_46_186	38_46_636
130_2_482	31_5_1	30_35_807	63_46_203	38_46_634
130_2_472	31_5_1	30_35_753	63_46_209	38_46_623
130_2_463	31_5_1	30_35_753	63_46_218	38_46_627
130_2_503	31_5_1	30_35_745	63_46_208	38_46_648
130_2_495	31_5_1	30_35_815	63_46_190	38_46_622
130_2_469	31_5_1	30_35_859	63_46_173	38_46_611
130_2_464	31_5_1	30_35_963	63_46_165	38_46_583
130_2_460	31_5_1	30_35_1076	63_46_152	38_46_576
130_2_450	31_5_1	30_35_1132	63_46_154	38_46_567
130_2_439	31_5_1	30_35_1120	63_46_147	38_46_563
130_2_449	31_5_1	30_35_1072	63_46_149	38_46_577
130_2_469	31_5_1	30_35_1037	63_46_150	38_46_593
130_2_471	31_5_1	30_35_935	63_46_149	38_46_609
130_2_478	31_5_1	30_35_792	63_46_160	38_46_630
130_2_482	31_5_1	30_35_701	63_46_187	38_46_639
130_2_477	31_5_1	30_35_616	63_46_179	38_46_686
130_2_484	31_5_1	30_35_566	63_46_187	38_46_677
130_2_476	31_5_1	30_35_563	63_46_192	38_46_686
130_2_482	31_5_1	30_35_589	63_46_201	38_46_681
130_2_463	31_5_1	30_35_645	63_46_209	38_46_685
130_2_469	31_5_1	30_35_722	63_46_211	38_46_682
130_2_465	31_5_1	30_35_834	63_46_196	38_46_666
130_2_455	31_5_1	30_35_941	63_46_174	38_46_631
130_2_458	31_5_1	30_35_1023	63_46_140	38_46_611
130_2_467	31_5_1	30_35_1076	63_46_117	38_46_614
130_2_468	31_5_1	30_35_1091	63_46_109	38_46_602
130_2_471	31_5_1	30_35_1066	63_46_110	38_46_631
130_2_444	31_5_1	30_35_1070	63_46_105	38_46_621
130_2_446	31_5_1	30_35_1063	63_46_101	38_46_615
130_2_449	31_5_1	30_35_1069	63_46_81	38_46_589
130_2_448	31_5_1	30_35_1086	63_46_79	38_46_588
130_2_464	31_5_1	30_35_1006	63_46_81	38_46_627
130_2_467	31_5_1	30_35_906	63_46_84	38_46_632
130_2_464	31_5_1	30_35_811	63_46_74	38_46_671
130_2_467	31_5_1	30_35_758	63_46_83	38_46_710
130_2_465	31_5_1	30_35_702	63_46_81	38_46_722
130_2_465	31_5_1	30_35_737	63_46_78	38_46_709
130_2_452	31_5_1	30_35_809	63_46_80	38_46_688
130_2_452	31_5_1	30_35_903	63_46_87	38_46_690
130_2_447	31_5_1	30_35_1025	63_46_72	38_46_662
130_2_444	31_5_1	30_35_1150	63_46_75	38_46_621
130_2_462	31_5_1	30_35_1256	63_46_65	38_46_585
130_2_457	31_5_1	30_35_1316	63_46_63	38_46_570
130_2_458	31_5_1	30_35_1318	63_46_45	38_46_566
130_2_463	31_5_1	30_35_1241	63_46_42	38_46_581
130_2_455	31_5_1	30_35_1101	63_46_37	38_46_612
130_2_457	31_5_1	30_35_921	63_46_43	38_46_673
130_2_448	31_5_1	30_35_774	63_46_56	38_46_709
130_2_445	31_5_1	30_35_684	63_46_72	38_46_731
130_2_458	31_5_1	30_35_670	63_46_85	38_46_746
130_2_466	31_5_1	30_35_722	63_46_85	38_46_724
130_2_462	31_5_1	30_35_810	63_46_83	38_46_720
130_2_468	31_5_1	30_35_899	63_46_81	38_46_723
130_2_466	31_5_1	30_35_960	63_46_77	38_46_720
130_2_472	31_5_1	30_35_1014	63_46_77	38_46_711
130_2_470	31_5_1	30_35_1013	63_46_68	38_46_685
130_2_464	31_5_1	30_35_991	63_46_69	38_46_695
130_2_453	31_5_1	30_35_938	63_46_57	38_46_729
130_2_470	31_5_1	30_35_856	63_46_58	38_46_774
130_2_481	31_5_1	30_35_762	63_46_50	38_46_799
130_2_486	31_5_1	30_35_708	63_46_57	38_46_809
130_2_491	31_5_1	30_35_685	63_46_61	38_46_813
130_2_487	31_5_1	30_35_731	63_46_57	38_46_832
130_2_489	31_5_1	30_35_780	63_46_44	38_46_841
130_2_470	31_5_1	30_35_822	63_46_53	38_46_834
130_2_452	31_5_1	30_35_863	63_46_52	38_46_825
130_2_425	31_5_1	30_35_900	63_46_48	38_46_764
130_2_429	31_5_1	30_35_917	63_46_49	38_46_765
130_2_418	31_5_1	30_35_885	63_46_57	38_46_785
130_2_422	31_5_1	30_35_806	63_46_56	38_46_822
130_2_410	31_5_1	30_35_747	63_46_62	38_46_817
130_2_442	31_5_1	30_35_715	63_46_59	38_46_824
130_2_420	31_5_1	30_35_683	63_46_70	38_46_812
130_2_417	31_5_1	30_35_689	63_46_75	38_46_816
130_2_417	31_5_1	30_35_687	63_46_78	38_46_824
130_2_422	31_5_1	30_35_713	63_46_82	38_46_806
130_2_422	31_5_1	30_35_765	63_46_83	38_46_809
130_2_417	31_5_1	30_35_827	63_46_73	38_46_791
130_2_436	31_5_1	30_35_841	63_46_87	38_46_763
130_2_455	31_5_1	30_35_814	63_46_80	38_46_795
130_2_472	31_5_1	30_35_751	63_46_79	38_46_794
130_2_469	31_5_1	30_35_752	63_46_77	38_46_795
130_2_474	31_5_1	30_35_752	63_46_68	38_46_815
130_2_473	31_5_1	30_35_755	63_46_72	38_46_788
130_2_471	31_5_1	30_35_749	63_46_77	38_46_788
130_2_470	31_5_1	30_35_778	63_46_85	38_46_780
130_2_472	31_5_1	30_35_719	63_46_94	38_46_777
130_2_472	31_5_1	30_35_692	63_46_95	38_46_782
130_2_471	31_5_1	30_35_676	63_46_93	38_46_782
130_2_486	31_5_1	30_35_647	63_46_91	38_46_789
130_2_491	31_5_1	30_35_614	63_46_88	38_46_804
130_2_486	31_5_1	30_35_612	63_46_84	38_46_799
130_2_494	31_5_1	30_35_603	63_46_93	38_46_824
130_2_478	31_5_1	30_35_588	63_46_102	38_46_832
130_2_471	31_5_1	30_35_533	63_46_92	38_46_851
130_2_469	31_5_1	30_35_521	63_46_87	38_46_852
130_2_476	31_5_1	30_35_521	63_46_92	38_46_850
130_2_485	31_5_1	30_35_587	63_46_79	38_46_860
130_2_471	31_5_1	30_35_674	63_46_81	38_46_824
130_2_454	31_5_1	30_35_817	63_46_72	38_46_792
130_2_445	31_5_1	30_35_937	63_46_69	38_46_755
130_2_446	31_5_1	30_35_1038	63_46_69	38_46_737
130_2_457	31_5_1	30_35_1097	63_46_69	38_46_702
130_2_443	31_5_1	30_35_1102	63_46_76	38_46_676
130_2_456	31_5_1	30_35_1052	63_46_82	38_46_677
130_2_445	31_5_1	30_35_1007	63_46_87	38_46_666
130_2_450	31_5_1	30_35_944	63_46_94	38_46_677
130_2_448	31_5_1	30_35_914	63_46_108	38_46_658
130_2_443	31_5_1	30_35_916	63_46_110	38_46_662
130_2_457	31_5_1	30_35_959	63_46_103	38_46_659
130_2_454	31_5_1	30_35_1015	63_46_94	38_46_627
130_2_475	31_5_1	30_35_1039	63_46_74	38_46_622
130_2_478	31_5_1	30_35_1081	63_46_61	38_46_607
130_2_485	31_5_1	30_35_1073	63_46_58	38_46_634
130_2_472	31_5_1	30_35_1088	63_46_60	38_46_647
130_2_462	31_5_1	30_35_1083	63_46_58	38_46_645
130_2_440	31_5_1	30_35_1062	63_46_67	38_46_628
130_2_420	31_5_1	30_35_1032	63_46_69	38_46_618
130_2_428	31_5_1	30_35_991	63_46_77	38_46_598
130_2_449	31_5_1	30_35_911	63_46_82	38_46_601
130_2_453	31_5_1	30_35_934	63_46_76	38_46_606
130_2_457	31_5_1	30_35_885	63_46_79	38_46_646
130_2_448	31_5_1	30_35_857	63_46_66	38_46_656
130_2_457	31_5_1	30_35_870	63_46_56	38_46_697
130_2_451	31_5_1	30_35_898	63_46_50	38_46_701
130_2_450	31_5_1	30_35_954	63_46_47	38_46_723
130_2_441	31_5_1	30_35_1007	63_46_40	38_46_748
130_2_441	31_5_1	30_35_1018	63_46_34	38_46_729
130_2_447	31_5_1	30_35_1016	63_46_33	38_46_734
130_2_441	31_5_1	30_35_997	63_46_30	38_46_741
130_2_427	31_5_1	30_35_937	63_46_34	38_46_783
130_2_419	31_5_1	30_35_901	63_46_34	38_46_803
130_2_437	31_5_1	30_35_875	63_46_35	38_46_805
130_2_452	31_5_1	30_35_894	63_46_36	38_46_775
130_2_444	31_5_1	30_35_903	63_46_37	38_46_777
130_2_440	31_5_1	30_35_942	63_46_38	38_46_772
130_2_455	31_5_1	30_35_887	63_46_40	38_46_802
130_2_476	31_5_1	30_35_813	63_46_35	38_46_826
130_2_469	31_5_1	30_35_789	63_46_37	38_46_825
130_2_464	31_5_1	30_35_778	63_46_35	38_46_810
130_2_460	31_5_1	30_35_784	63_46_39	38_46_793
130_2_459	31_5_1	30_35_792	63_46_50	38_46_781
130_2_486	31_5_1	30_35_788	63_46_51	38_46_743
130_2_491	31_5_1	30_35_785	63_46_65	38_46_744
130_2_470	31_5_1	30_35_807	63_46_71	38_46_731
130_2_429	31_5_1	30_35_907	63_46_79	38_46_701
130_2_429	31_5_1	30_35_929	63_46_81	38_46_690
130_2_424	31_5_1	30_35_964	63_46_76	38_46_719
130_2_443	31_5_1	30_35_1033	63_46_71	38_46_715
130_2_440	31_5_1	30_35_1044	63_46_62	38_46_693
130_2_448	31_5_1	30_35_1009	63_46_58	38_46_697
130_2_439	31_5_1	30_35_937	63_46_50	38_46_721
130_2_436	31_5_1	30_35_826	63_46_41	38_46_769
130_2_431	31_5_1	30_35_714	63_46_33	38_46_813
130_2_413	31_5_1	30_35_694	63_46_31	38_46_841
130_2_411	31_5_1	30_35_770	63_46_27	38_46_818
130_2_400	31_5_1	30_35_899	63_46_27	38_46_812
130_2_423	31_5_1	30_35_1046	63_46_27	38_46_767
130_2_451	31_5_1	30_35_1165	63_46_26	38_46_733
130_2_454	31_5_1	30_35_1301	63_46_23	38_46_662
130_2_442	31_5_1	30_35_1336	63_46_24	38_46_636
130_2_442	31_5_1	30_35_1360	63_46_19	38_46_627
130_2_433	31_5_1	30_35_1350	63_46_20	38_46_614
130_2_442	31_5_1	30_35_1212	63_46_19	38_46_631
130_2_434	31_5_1	30_35_1024	63_46_24	38_46_647
130_2_427	31_5_1	30_35_844	63_46_25	38_46_660
130_2_436	31_5_1	30_35_673	63_46_25	38_46_687
130_2_441	31_5_1	30_35_599	63_46_28	38_46_732
130_2_439	31_5_1	30_35_638	63_46_33	38_46_759
130_2_455	31_5_1	30_35_697	63_46_37	38_46_758
130_2_473	31_5_1	30_35_797	63_46_42	38_46_753
130_2_474	31_5_1	30_35_906	63_46_41	38_46_750
130_2_475	31_5_1	30_35_995	63_46_43	38_46_710
130_2_456	31_5_1	30_35_1071	63_46_43	38_46_701
130_2_449	31_5_1	30_35_1110	63_46_39	38_46_695
130_2_450	31_5_1	30_35_1105	63_46_40	38_46_693
130_2_441	31_5_1	30_35_1041	63_46_41	38_46_704
130_2_434	31_5_1	30_35_988	63_46_28	38_46_722
130_2_429	31_5_1	30_35_900	63_46_33	38_46_720
130_2_430	31_5_1	30_35_890	63_46_33	38_46_711
130_2_427	31_5_1	30_35_912	63_46_37	38_46_694
130_2_439	31_5_1	30_35_992	63_46_36	38_46_657
130_2_445	31_5_1	30_35_1017	63_46_33	38_46_656
130_2_458	31_5_1	30_35_1040	63_46_31	38_46_679
[truncated: 3,001 more rows]
[truncated: 668 more columns]
