# Supplementary material for: Environmental change makes robust ecological networks fragile
Source: Nat Commun. 2016 Aug 11;7:12462. doi: 10.1038/ncomms12462 (PMC4987532; doi:10.1038/ncomms12462)
Supplement: Supplementary Data 1 — Host-parasite networks and host extinction sequences in Avida experiments. The compressed archive includes the 100 co-evolved host-parasite networks and the host extinction sequences in the historical scenario. [file ncomms12462-s2.zip › Supplementary_data_S1/host_extinction_sequence_4.csv]

1200_5_1	643_2_4	592_35_4	344_5_4	345_2_6	346_2_1	347_5_3	340_5_2	341_6_16	342_2_2	343_5_2	348_5_6	349_2_1	1653_2_2	594_2_1	298_2_2	299_2_9	296_5_4	297_2_12	294_2_3	295_5_16	292_2_3	293_5_1	290_5_5	291_2_2	270_2_6	271_5_1	272_2_7	273_5_6	274_2_3	275_0_12	276_5_8	277_5_6	278_1_4	279_5_2	642_3_4	108_5_1	109_5_10	102_2_5	103_5_7	100_2_30	101_5_5	106_5_3	107_2_2	104_5_3	105_5_2	2044_5_1	2040_2_1	2041_5_1	1375_3_1
1200_5_2	643_2_4	592_35_4	344_5_4	345_2_6	346_2_1	347_5_2	340_5_2	341_6_17	342_2_1	343_5_2	348_5_8	349_2_1	1653_2_3	594_2_1	298_2_2	299_2_8	296_5_5	297_2_14	294_2_4	295_5_18	292_2_3	293_5_1	290_5_6	291_2_2	270_2_6	271_5_1	272_2_7	273_5_4	274_2_4	275_0_13	276_5_8	277_5_7	278_1_4	279_5_2	642_3_4	108_5_1	109_5_13	102_2_4	103_5_10	100_2_31	101_5_6	106_5_4	107_2_1	104_5_3	105_5_2	2044_5_1	2040_2_2	2041_5_1	1375_3_1
1200_5_2	643_2_4	344_5_4	345_2_8	347_5_2	340_5_2	341_6_19	342_2_1	343_5_2	348_5_8	349_2_1	512_2_1	298_2_1	299_2_9	296_5_5	297_2_14	294_2_4	295_5_16	292_2_3	293_5_1	290_5_6	291_2_2	270_2_6	271_5_1	272_2_6	273_5_3	274_2_4	275_0_4	276_5_7	277_5_8	278_1_4	279_5_2	108_5_1	109_5_10	102_2_5	103_5_10	100_2_30	101_5_6	106_5_4	107_2_2	104_5_4	105_5_2	2044_5_2	2040_2_1	2041_5_1	1375_3_1	99_2_13	98_5_6	91_5_8	90_5_23
1200_5_2	344_5_3	345_2_10	347_5_1	340_5_2	341_6_23	342_2_1	343_5_1	348_5_6	298_2_1	299_2_8	296_5_3	297_2_14	294_2_6	295_5_19	292_2_3	293_5_1	290_5_10	291_2_1	270_2_6	271_5_1	272_2_6	273_5_3	274_2_5	275_0_3	276_5_7	277_5_6	278_1_3	279_5_2	108_5_1	109_5_11	102_2_9	103_5_10	100_2_35	101_5_4	106_5_5	107_2_3	104_5_5	105_5_1	2044_5_4	2041_5_1	99_2_12	98_5_6	91_5_8	90_5_29	95_2_1	94_2_18	97_2_9	96_5_5	1991_2_1
452_5_1	165_2_4	1948_2_4	592_35_1	1942_5_2	1945_5_2	818_5_2	345_2_10	341_6_18	342_2_1	343_5_1	811_5_1	348_5_4	815_5_3	918_25_1	1250_2_1	718_2_11	717_2_1	716_2_1	715_25_6	1796_5_1	711_0_29	662_2_14	1491_0_23	1493_5_1	1495_5_3	1497_3_1	655_03_5	1395_5_2	1700_5_4	1703_2_4	1997_0_2	1706_2_5	1063_3_15	1067_2_8	299_2_7	296_5_2	297_2_5	294_2_6	912_2_2	1663_0_4	290_5_8	1660_2_3	1084_5_2	199_2_1	1082_5_1	597_5_6	195_5_9	1121_2_7	197_5_1
452_5_1	165_2_4	1948_2_4	592_35_1	1942_5_2	1945_5_2	818_5_3	345_2_7	341_6_16	342_2_1	343_5_1	348_5_7	815_5_2	918_25_2	1250_2_1	718_2_12	717_2_1	716_2_3	715_25_3	1796_5_1	711_0_44	1491_0_35	1495_5_2	1700_5_5	1703_2_5	1997_0_3	1706_2_8	1063_3_21	1067_2_5	299_2_1	296_5_4	297_2_4	294_2_14	912_2_3	1663_0_2	290_5_7	1660_2_4	1084_5_3	199_2_1	594_2_1	597_5_7	195_5_13	1121_2_8	197_5_1	196_2_4	191_2_4	190_5_1	1126_36_1	1088_2_7	271_5_1
1948_2_5	1942_5_3	1945_5_1	818_5_4	345_2_6	341_6_16	342_2_1	343_5_1	348_5_6	918_25_4	718_2_11	717_2_1	716_2_3	715_25_6	712_2_1	711_0_53	1491_0_54	1495_5_1	1700_5_9	1703_2_5	1997_0_3	1706_2_7	1063_3_23	1067_2_4	299_2_2	296_5_5	297_2_5	294_2_16	912_2_3	1663_0_4	290_5_8	1660_2_4	1084_5_3	199_2_1	594_2_1	597_5_10	195_5_18	1121_2_7	197_5_1	196_2_7	191_2_3	190_5_1	1126_36_1	1088_2_8	271_5_1	272_2_3	274_2_6	275_0_1	276_5_3	277_5_10
1948_2_11	1942_5_6	818_5_5	345_2_3	341_6_15	342_2_1	343_5_1	348_5_4	718_2_13	717_2_1	716_2_4	715_25_6	711_0_77	1491_0_52	1700_5_6	1703_2_8	1997_0_2	1706_2_6	1063_3_22	1067_2_7	296_5_4	297_2_7	294_2_10	912_2_4	1663_0_5	290_5_7	1660_2_6	1084_5_4	199_2_1	594_2_1	597_5_5	195_5_20	1121_2_6	196_2_9	191_2_3	190_5_1	1126_36_1	1088_2_9	271_5_1	272_2_4	274_2_6	275_0_1	276_5_3	277_5_16	18_5_1	524_2_1	1408_5_4	520_3_34	1019_6_9	522_5_8
1948_2_6	1942_5_9	818_5_5	345_2_4	341_6_22	342_2_1	348_5_3	718_2_13	716_2_1	715_25_10	711_0_87	1491_0_56	1700_5_11	1703_2_8	1997_0_1	1706_2_6	1063_3_21	1067_2_8	296_5_6	297_2_13	294_2_13	426_2_23	1663_0_6	290_5_6	1660_2_4	1084_5_6	199_2_1	594_2_1	597_5_3	195_5_27	1121_2_8	196_2_18	191_2_3	190_5_1	1126_36_1	1088_2_10	271_5_1	272_2_6	274_2_3	275_0_1	276_5_4	277_5_13	18_5_1	524_2_1	1408_5_4	520_3_40	521_2_22	522_5_9	523_5_1	1102_2_2
1948_2_7	1942_5_11	818_5_5	345_2_3	341_6_22	342_2_1	348_5_2	718_2_13	716_2_1	715_25_5	711_0_77	1491_0_49	1700_5_8	1703_2_10	1706_2_9	1063_3_15	1067_2_7	296_5_5	297_2_14	294_2_16	426_2_24	1663_0_3	290_5_7	1660_2_3	1084_5_11	199_2_1	594_2_1	597_5_6	195_5_27	1121_2_7	196_2_18	191_2_2	190_5_1	1126_36_1	1088_2_9	272_2_8	274_2_4	275_0_1	276_5_1	277_5_11	18_5_1	524_2_1	1408_5_4	520_3_36	521_2_29	522_5_13	523_5_1	1102_2_3	1016_5_1	1010_5_7
1948_2_10	1942_5_17	818_5_4	345_2_7	341_6_27	342_2_1	348_5_2	1545_5_8	718_2_12	716_2_1	715_25_4	711_0_62	1491_0_41	1700_5_5	1703_2_13	1706_2_13	1063_3_11	1067_2_7	296_5_4	297_2_16	294_2_12	426_2_23	1663_0_1	290_5_6	1660_2_4	1084_5_10	199_2_1	594_2_1	597_5_8	195_5_28	1121_2_12	196_2_21	191_2_5	190_5_1	1126_36_1	1088_2_11	272_2_7	274_2_3	275_0_1	276_5_1	277_5_12	18_5_1	524_2_1	1408_5_4	520_3_45	521_2_32	522_5_15	523_5_1	1016_5_1	1010_5_7
1948_2_11	1942_5_23	818_5_7	345_2_7	341_6_28	342_2_1	348_5_2	718_2_6	716_2_1	715_25_4	711_0_37	1491_0_39	1700_5_7	1703_2_10	1706_2_19	1063_3_4	1067_2_6	296_5_6	297_2_17	294_2_14	426_2_20	292_2_7	290_5_9	1660_2_4	1084_5_8	199_2_1	594_2_1	597_5_7	195_5_33	1121_2_14	196_2_20	191_2_3	190_5_1	1126_36_1	1088_2_10	272_2_12	274_2_2	276_5_1	277_5_8	18_5_1	524_2_1	1408_5_4	520_3_73	521_2_37	522_5_19	523_5_1	1016_5_1	1010_5_11	1231_2_10	443_2_60
1948_2_12	1942_5_28	818_5_10	345_2_5	341_6_28	342_2_1	348_5_1	718_2_7	715_25_3	711_0_17	1491_0_45	1700_5_9	1703_2_4	1706_2_20	1063_3_4	1067_2_6	296_5_3	297_2_21	294_2_14	426_2_18	292_2_6	290_5_9	1660_2_5	1084_5_9	199_2_1	594_2_1	597_5_7	195_5_36	1121_2_20	196_2_22	191_2_2	190_5_1	1126_36_1	1088_2_7	272_2_13	274_2_4	276_5_1	277_5_6	18_5_1	524_2_1	1408_5_6	520_3_93	521_2_32	522_5_22	523_5_1	1016_5_1	1010_5_7	1231_2_10	443_2_60	442_5_12
1948_2_14	1942_5_30	818_5_9	345_2_3	341_6_28	342_2_1	1545_5_6	718_2_11	715_25_3	711_0_18	1491_0_53	1700_5_11	1703_2_4	1706_2_24	1063_3_3	1067_2_9	297_2_21	294_2_12	426_2_20	292_2_5	290_5_10	1660_2_5	1084_5_15	199_2_1	594_2_1	597_5_8	195_5_38	1121_2_23	196_2_20	191_2_3	190_5_1	1126_36_1	1088_2_9	272_2_15	274_2_6	276_5_1	277_5_6	18_5_1	524_2_1	1408_5_4	520_3_93	521_2_32	522_5_16	523_5_1	1010_5_8	1231_2_12	443_2_53	442_5_7	440_2_3	447_25_1
1948_2_10	1942_5_27	818_5_7	345_2_1	341_6_25	342_2_1	1545_5_5	718_2_9	715_25_5	711_0_11	1491_0_75	1700_5_4	1703_2_3	1706_2_18	1063_3_2	1067_2_9	297_2_25	294_2_16	426_2_18	292_2_2	290_5_8	1660_2_2	1084_5_17	199_2_1	594_2_1	597_5_6	195_5_36	1121_2_22	196_2_20	191_2_9	190_5_1	1126_36_1	1088_2_8	272_2_17	274_2_9	276_5_1	277_5_5	18_5_1	524_2_1	1408_5_7	520_3_78	521_2_26	522_5_11	1010_5_9	1231_2_10	443_2_52	442_5_11	440_2_1	447_25_1	446_2_1
1948_2_9	1942_5_25	818_5_7	345_2_1	341_6_19	342_2_1	1545_5_8	718_2_9	715_25_2	711_0_5	1491_0_94	1700_5_5	1703_2_5	1706_2_13	1067_2_15	297_2_27	294_2_22	426_2_15	292_2_1	290_5_9	1660_2_2	1084_5_16	199_2_1	594_2_1	597_5_9	195_5_43	1121_2_24	196_2_17	191_2_11	190_5_1	1088_2_6	272_2_26	274_2_7	276_5_1	277_5_8	18_5_1	524_2_1	1408_5_5	520_3_75	521_2_24	522_5_12	1010_5_7	1231_2_11	443_2_53	442_5_10	440_2_1	447_25_1	446_2_1	444_5_44	109_5_4
1948_2_4	1942_5_24	818_5_9	345_2_1	341_6_27	342_2_1	1545_5_5	718_2_15	715_25_3	711_0_6	1491_0_81	1700_5_2	1703_2_6	1706_2_14	1067_2_16	297_2_22	294_2_24	426_2_14	292_2_1	290_5_12	1660_2_3	1084_5_15	199_2_1	594_2_1	597_5_8	195_5_34	1121_2_23	196_2_16	191_2_14	1125_36_1	1088_2_3	272_2_18	274_2_7	276_5_1	277_5_5	18_5_1	524_2_1	1408_5_4	520_3_55	521_2_19	522_5_14	1010_5_5	1231_2_12	443_2_52	442_5_10	440_2_3	447_25_1	444_5_35	109_5_5	102_2_5
1948_2_1	1942_5_18	818_5_11	1263_2_9	341_6_28	342_2_1	1545_5_2	718_2_14	715_25_3	711_0_1	1491_0_47	1700_5_1	1703_2_3	1706_2_12	1067_2_14	297_2_26	294_2_20	426_2_21	292_2_1	290_5_13	1660_2_6	1084_5_11	199_2_1	594_2_1	597_5_9	195_5_35	1121_2_23	196_2_15	191_2_14	1125_36_1	1088_2_1	272_2_20	274_2_6	276_5_1	277_5_3	18_5_1	524_2_1	1408_5_4	520_3_50	521_2_20	522_5_12	1010_5_3	1231_2_10	443_2_58	442_5_6	440_2_2	447_25_1	444_5_35	109_5_5	102_2_6
1948_2_2	1942_5_22	818_5_14	1263_2_10	341_6_29	342_2_1	1545_5_3	718_2_16	715_25_2	711_0_1	1491_0_39	1700_5_1	1703_2_4	1706_2_11	1067_2_11	297_2_28	294_2_23	426_2_22	292_2_1	290_5_19	1660_2_6	1084_5_12	199_2_1	594_2_1	597_5_10	195_5_34	1121_2_30	196_2_13	191_2_16	1125_36_1	272_2_25	274_2_8	276_5_1	277_5_1	18_5_1	524_2_1	1408_5_5	520_3_47	521_2_22	522_5_14	1010_5_1	1231_2_7	443_2_53	442_5_1	440_2_2	447_25_1	444_5_35	109_5_4	102_2_3	103_5_19
1942_5_20	818_5_14	1263_2_12	341_6_34	342_2_1	1545_5_1	718_2_22	715_25_1	1491_0_37	1703_2_4	1706_2_6	1067_2_10	297_2_35	294_2_31	426_2_24	290_5_22	1660_2_4	1084_5_15	594_2_1	597_5_7	195_5_24	1121_2_36	196_2_16	191_2_21	1125_36_1	272_2_30	274_2_8	276_5_1	277_5_1	524_2_1	1408_5_5	520_3_41	521_2_24	522_5_10	1231_2_7	443_2_57	442_5_1	440_2_3	447_25_1	444_5_41	109_5_5	102_2_3	103_5_21	100_2_41	107_2_18	104_5_1	39_5_11	1842_5_6	30_5_1	37_2_34
1942_5_27	818_5_18	1263_2_13	341_6_35	1545_5_2	718_2_26	6_5_1	1491_0_35	1703_2_6	1706_2_5	1067_2_10	297_2_42	294_2_33	426_2_25	290_5_22	1660_2_4	1084_5_18	594_2_1	597_5_5	195_5_19	1121_2_42	196_2_13	191_2_21	1125_36_1	272_2_31	274_2_6	276_5_1	277_5_1	524_2_1	1408_5_7	520_3_30	521_2_23	522_5_7	1231_2_6	443_2_65	440_2_6	447_25_1	444_5_39	109_5_6	102_2_1	103_5_26	100_2_51	107_2_23	104_5_1	39_5_11	1842_5_8	30_5_1	37_2_38	35_5_16	34_2_73
1942_5_37	818_5_21	1263_2_16	341_6_35	718_2_25	6_5_1	1491_0_23	1703_2_7	1706_2_6	1067_2_8	297_2_42	294_2_36	426_2_26	290_5_30	1660_2_5	1084_5_19	594_2_1	597_5_5	195_5_24	1121_2_35	196_2_10	191_2_17	1125_36_1	272_2_31	274_2_4	276_5_1	277_5_1	524_2_1	1408_5_6	520_3_20	521_2_23	522_5_9	1231_2_6	443_2_63	440_2_7	447_25_1	444_5_36	109_5_7	102_2_1	103_5_23	100_2_60	107_2_20	104_5_1	39_5_10	1842_5_10	30_5_1	37_2_38	35_5_19	34_2_74	1537_5_14
1942_5_35	818_5_25	1263_2_11	341_6_34	718_2_22	6_5_1	1491_0_9	1703_2_6	1706_2_7	1067_2_4	297_2_33	294_2_41	426_2_24	290_5_28	1660_2_7	1084_5_19	594_2_1	597_5_4	195_5_20	1121_2_31	196_2_17	191_2_19	1125_36_1	272_2_31	274_2_4	276_5_1	277_5_1	524_2_1	1408_5_6	520_3_18	521_2_23	522_5_8	1231_2_6	443_2_60	440_2_5	447_25_1	444_5_29	109_5_10	102_2_1	103_5_19	100_2_59	107_2_21	104_5_1	39_5_10	1842_5_11	30_5_1	37_2_36	35_5_19	34_2_72	1537_5_13
1942_5_35	818_5_24	341_6_37	718_2_13	1491_0_3	1703_2_6	1706_2_6	1067_2_6	297_2_24	294_2_34	426_2_19	290_5_37	1660_2_5	1084_5_23	594_2_1	597_5_7	195_5_17	1121_2_31	196_2_18	191_2_23	272_2_30	274_2_5	276_5_1	277_5_1	524_2_1	1408_5_6	520_3_14	521_2_28	522_5_10	1231_2_4	443_2_66	440_2_3	447_25_1	444_5_26	109_5_15	103_5_21	100_2_58	107_2_27	104_5_1	39_5_8	1842_5_7	30_5_1	37_2_31	35_5_14	34_2_72	1537_5_15	1242_2_5	644_5_11	438_6_1	439_2_1
1942_5_24	818_5_23	341_6_37	718_2_9	1703_2_9	1706_2_6	1067_2_7	297_2_21	294_2_39	426_2_16	290_5_43	1660_2_7	1084_5_22	594_2_1	597_5_4	195_5_23	1121_2_31	196_2_28	191_2_23	272_2_32	274_2_5	276_5_1	277_5_1	524_2_1	1408_5_3	520_3_4	521_2_30	522_5_9	1231_2_6	443_2_68	440_2_2	447_25_1	444_5_24	109_5_17	103_5_30	100_2_57	107_2_31	104_5_1	39_5_8	1842_5_5	30_5_1	37_2_27	35_5_11	34_2_86	1537_5_24	1242_2_6	644_5_11	438_6_1	439_2_1	1249_2_66
1942_5_22	818_5_25	341_6_30	718_2_9	1703_2_9	1706_2_6	1067_2_4	297_2_23	294_2_39	426_2_9	290_5_55	1660_2_7	1084_5_22	594_2_1	597_5_5	195_5_22	1121_2_33	196_2_25	191_2_26	272_2_36	274_2_5	276_5_1	277_5_1	524_2_1	1408_5_2	520_3_6	521_2_34	522_5_9	1231_2_8	443_2_63	440_2_3	447_25_1	444_5_20	109_5_20	103_5_26	100_2_52	107_2_29	104_5_1	39_5_9	1842_5_5	30_5_1	37_2_30	35_5_10	34_2_84	1537_5_24	1242_2_6	644_5_16	438_6_1	439_2_1	1249_2_66
1942_5_22	818_5_23	341_6_35	718_2_9	1703_2_8	1706_2_6	1067_2_5	297_2_28	294_2_34	426_2_8	290_5_70	1660_2_6	1084_5_24	594_2_1	597_5_6	195_5_20	1121_2_31	196_2_37	191_2_20	272_2_38	274_2_4	276_5_1	277_5_1	524_2_1	1408_5_1	520_3_7	521_2_27	522_5_12	1231_2_10	443_2_60	440_2_4	447_25_1	444_5_18	109_5_17	103_5_22	100_2_52	107_2_28	104_5_1	39_5_10	1842_5_3	30_5_1	37_2_33	35_5_13	34_2_76	1537_5_18	1242_2_2	644_5_12	438_6_1	439_2_1	1249_2_64
1301_2_13	211_5_31	1263_2_1	1262_5_42	665_2_18	664_5_5	662_2_8	764_5_53	765_2_21	91_5_1	498_5_4	18_5_1	276_5_1	627_6_1	127_6_1	166_2_1	492_5_20	24_5_61	693_5_65	26_5_9	691_25_29	20_5_1	697_2_27	23_5_14	1942_5_21	95_2_1	698_5_41	28_25_1	1073_5_40	818_5_25	383_5_1	1299_5_33	4_2_41	401_2_13	400_2_1	281_2_10	1115_2_1	1466_5_16	337_2_1	409_5_5	521_2_22	1838_2_5	991_2_8	7_5_13	718_2_6	325_5_12	670_25_14	1158_6_26	121_2_1	261_2_3
1301_2_15	211_5_31	1263_2_2	1262_5_37	665_2_20	664_5_3	662_2_8	764_5_56	765_2_22	91_5_1	498_5_5	18_5_1	276_5_1	627_6_1	127_6_1	166_2_1	492_5_19	24_5_56	693_5_70	26_5_5	691_25_27	20_5_1	697_2_24	23_5_17	1942_5_22	95_2_1	698_5_40	28_25_2	1073_5_41	818_5_25	383_5_1	1299_5_32	4_2_45	401_2_11	400_2_1	281_2_12	1115_2_1	1466_5_21	337_2_1	409_5_7	521_2_29	1838_2_8	991_2_5	7_5_13	718_2_7	325_5_14	670_25_16	1158_6_24	121_2_1	261_2_2
1301_2_19	211_5_33	1263_2_3	1262_5_39	665_2_22	664_5_2	662_2_4	764_5_53	765_2_23	91_5_1	498_5_7	18_5_1	276_5_1	627_6_1	127_6_1	166_2_1	492_5_19	24_5_62	693_5_71	26_5_1	691_25_22	20_5_1	697_2_20	23_5_13	1942_5_24	95_2_1	698_5_39	28_25_3	1073_5_46	818_5_25	383_5_1	1299_5_26	4_2_42	401_2_12	400_2_1	281_2_11	1115_2_1	1466_5_20	337_2_1	409_5_7	521_2_28	1838_2_6	991_2_4	7_5_7	718_2_8	325_5_15	670_25_17	1158_6_24	121_2_1	261_2_1
1301_2_21	211_5_40	1263_2_3	1262_5_36	665_2_26	664_5_2	662_2_4	764_5_54	765_2_25	91_5_1	498_5_8	18_5_1	276_5_1	627_6_1	127_6_1	166_2_1	492_5_22	24_5_59	693_5_70	691_25_21	20_5_1	697_2_16	23_5_11	1942_5_28	95_2_1	698_5_38	28_25_2	1073_5_46	818_5_22	383_5_1	1299_5_23	4_2_44	401_2_11	400_2_1	281_2_10	1115_2_1	1466_5_23	337_2_1	409_5_6	521_2_28	1838_2_7	991_2_3	7_5_6	718_2_12	325_5_17	670_25_22	1158_6_21	1720_2_28	261_2_1	260_5_46
1301_2_22	211_5_39	1263_2_4	1262_5_41	665_2_17	664_5_3	662_2_5	764_5_50	765_2_28	91_5_1	498_5_8	18_5_1	276_5_1	627_6_1	127_6_1	166_2_1	492_5_25	24_5_53	693_5_71	691_25_27	20_5_1	697_2_16	23_5_11	1942_5_31	95_2_1	698_5_35	28_25_1	1073_5_43	818_5_15	383_5_1	1299_5_20	4_2_43	401_2_11	400_2_1	281_2_12	1115_2_1	1466_5_31	337_2_1	409_5_8	918_25_1	1838_2_8	991_2_3	7_5_7	718_2_9	325_5_17	670_25_30	1158_6_16	1720_2_29	261_2_1	260_5_38
1301_2_26	211_5_40	1263_2_3	1262_5_41	665_2_13	664_5_4	662_2_7	764_5_41	765_2_31	91_5_1	498_5_7	276_5_1	627_6_1	127_6_1	166_2_1	492_5_21	24_5_53	693_5_63	691_25_21	20_5_1	697_2_16	23_5_12	1942_5_25	95_2_1	698_5_35	28_25_1	1073_5_43	818_5_23	383_5_1	1299_5_19	4_2_41	401_2_10	281_2_12	1115_2_1	1466_5_33	337_2_1	409_5_7	918_25_1	1838_2_11	991_2_1	7_5_5	718_2_7	325_5_21	670_25_32	1158_6_11	1720_2_29	261_2_1	260_5_42	124_2_15	266_5_42
1301_2_29	211_5_38	1263_2_1	1262_5_39	665_2_9	664_5_5	662_2_9	764_5_38	765_2_26	91_5_1	498_5_8	226_5_1	627_6_1	127_6_1	166_2_1	492_5_22	24_5_50	693_5_61	691_25_20	20_5_1	697_2_17	23_5_8	1942_5_18	95_2_1	698_5_29	1073_5_45	818_5_31	383_5_1	1299_5_29	4_2_40	401_2_5	281_2_13	1115_2_1	1466_5_36	409_5_10	918_25_1	1838_2_8	991_2_2	7_5_5	718_2_8	325_5_19	670_25_32	1158_6_16	1720_2_27	261_2_1	260_5_43	124_2_16	266_5_35	420_2_1	128_5_8
1301_2_36	211_5_37	1263_2_1	1262_5_37	665_2_6	664_5_3	662_2_10	764_5_35	765_2_22	91_5_1	498_5_9	226_5_1	627_6_1	127_6_1	166_2_1	492_5_29	24_5_49	693_5_68	691_25_12	20_5_1	697_2_15	23_5_4	1942_5_17	95_2_1	698_5_26	1073_5_43	818_5_36	383_5_1	1299_5_34	4_2_37	401_2_7	281_2_14	1115_2_1	1466_5_31	409_5_5	918_25_1	1838_2_8	7_5_5	718_2_7	325_5_17	670_25_25	1158_6_15	1720_2_28	261_2_1	123_25_27	124_2_20	266_5_41	420_2_1	128_5_8	268_2_23
1301_2_36	211_5_30	1262_5_41	665_2_5	664_5_5	662_2_9	764_5_33	765_2_27	91_5_1	498_5_8	226_5_1	627_6_1	127_6_1	166_2_1	492_5_23	24_5_42	693_5_76	691_25_17	20_5_1	697_2_14	23_5_4	1942_5_16	95_2_1	698_5_24	1073_5_48	818_5_46	383_5_1	1299_5_27	4_2_32	401_2_8	281_2_15	1115_2_1	1466_5_33	409_5_3	918_25_1	1838_2_9	1158_6_14	718_2_8	325_5_14	670_25_27	1720_2_24	261_2_1	123_25_28	124_2_21	266_5_41	420_2_1	128_5_8	268_2_26	1958_5_13	1703_2_6
1301_2_46	211_5_25	1262_5_38	665_2_2	664_5_6	662_2_6	764_5_33	765_2_20	91_5_1	498_5_8	226_5_1	627_6_1	127_6_1	166_2_1	492_5_18	24_5_42	693_5_74	691_25_17	20_5_1	697_2_16	23_5_7	1942_5_13	95_2_1	698_5_20	1073_5_53	818_5_39	383_5_1	1299_5_18	4_2_31	401_2_8	281_2_17	1115_2_1	1466_5_37	409_5_3	918_25_1	1838_2_3	1158_6_17	718_2_9	2030_5_5	670_25_31	1720_2_28	261_2_1	123_25_27	124_2_21	266_5_42	420_2_1	128_5_7	268_2_26	1958_5_14	1703_2_7
1301_2_51	211_5_27	1262_5_35	665_2_2	664_5_9	662_2_6	764_5_24	765_2_13	91_5_1	498_5_9	226_5_1	127_6_1	166_2_1	492_5_19	24_5_38	693_5_78	691_25_19	20_5_1	697_2_14	23_5_7	1942_5_7	95_2_1	698_5_16	1073_5_48	818_5_36	1299_5_21	4_2_29	401_2_3	281_2_20	1466_5_45	409_5_5	918_25_1	1158_6_22	718_2_11	2030_5_2	670_25_29	1720_2_23	261_2_1	123_25_23	124_2_19	266_5_31	420_2_1	128_5_6	268_2_21	1958_5_15	1703_2_5	59_2_95	54_5_35	57_5_14	56_2_20
1301_2_55	211_5_27	1262_5_40	665_2_2	664_5_9	662_2_6	764_5_27	765_2_17	91_5_1	498_5_7	226_5_1	127_6_1	166_2_1	492_5_23	24_5_32	693_5_75	691_25_19	20_5_1	697_2_11	23_5_6	1942_5_8	95_2_1	698_5_13	1073_5_61	818_5_39	1299_5_28	4_2_28	401_2_5	281_2_20	1466_5_46	409_5_8	918_25_1	1158_6_19	718_2_14	2030_5_2	670_25_27	261_2_1	123_25_24	124_2_21	266_5_27	420_2_1	128_5_11	268_2_15	1958_5_11	1231_2_1	1703_2_7	59_2_102	54_5_35	57_5_14	56_2_20
1301_2_58	211_5_23	1262_5_43	664_5_12	662_2_10	764_5_31	765_2_20	91_5_1	498_5_5	226_5_1	127_6_1	166_2_1	492_5_30	24_5_34	693_5_59	691_25_16	20_5_1	697_2_9	23_5_2	1942_5_8	95_2_1	698_5_16	1073_5_64	818_5_38	1299_5_23	4_2_30	401_2_4	281_2_22	1466_5_48	409_5_9	918_25_1	1158_6_20	718_2_17	2030_5_2	670_25_24	261_2_1	123_25_27	124_2_20	266_5_21	420_2_1	128_5_13	268_2_21	1958_5_13	1231_2_1	1703_2_5	59_2_110	54_5_36	57_5_13	56_2_21	50_2_1
1301_2_63	211_5_23	1262_5_44	664_5_9	662_2_12	764_5_31	765_2_24	91_5_1	498_5_1	226_5_1	127_6_1	166_2_1	492_5_32	24_5_23	693_5_59	691_25_15	20_5_1	697_2_11	23_5_2	1942_5_6	95_2_1	698_5_15	1073_5_60	818_5_43	1299_5_21	4_2_30	401_2_2	281_2_22	1466_5_47	409_5_6	918_25_1	7_5_1	1158_6_16	718_2_16	2030_5_4	670_25_20	261_2_1	123_25_29	124_2_19	266_5_17	420_2_1	128_5_11	268_2_26	1958_5_13	1231_2_1	1703_2_3	59_2_128	54_5_34	57_5_10	56_2_18
1301_2_59	211_5_24	1262_5_47	664_5_9	662_2_17	764_5_30	765_2_30	91_5_1	498_5_1	226_5_1	127_6_1	166_2_1	492_5_37	24_5_27	693_5_74	691_25_13	20_5_1	697_2_12	23_5_1	1942_5_5	95_2_1	698_5_7	1073_5_58	818_5_39	1299_5_18	4_2_29	401_2_1	281_2_20	1466_5_40	409_5_4	918_25_1	7_5_1	1158_6_11	718_2_19	2030_5_3	670_25_17	261_2_1	123_25_38	124_2_24	266_5_17	420_2_1	128_5_5	268_2_27	1958_5_16	1231_2_1	1703_2_3	59_2_125	54_5_32	57_5_15	56_2_18
1301_2_59	211_5_24	1262_5_49	664_5_9	662_2_13	764_5_30	765_2_33	91_5_1	498_5_1	226_5_1	127_6_1	166_2_1	492_5_41	24_5_27	693_5_81	691_25_15	20_5_1	697_2_16	23_5_1	1942_5_3	95_2_1	698_5_7	1073_5_51	818_5_47	1299_5_13	4_2_30	281_2_18	1466_5_38	409_5_7	918_25_1	7_5_1	1158_6_11	718_2_12	677_2_9	670_25_18	261_2_1	123_25_42	124_2_30	266_5_16	420_2_1	128_5_3	268_2_23	1958_5_18	1231_2_1	1703_2_6	59_2_124	54_5_32	57_5_14	56_2_18	50_2_1
1301_2_65	211_5_26	1262_5_52	664_5_7	662_2_12	764_5_35	765_2_38	91_5_1	498_5_1	226_5_1	127_6_1	166_2_1	492_5_45	24_5_23	693_5_85	691_25_8	20_5_1	697_2_18	23_5_1	1942_5_4	95_2_1	698_5_8	1073_5_45	818_5_47	1299_5_9	4_2_27	281_2_16	1466_5_40	409_5_5	918_25_1	7_5_1	1158_6_12	718_2_10	677_2_5	670_25_21	261_2_1	123_25_41	124_2_30	266_5_14	420_2_1	128_5_2	268_2_26	1958_5_18	1231_2_1	1703_2_5	59_2_115	54_5_31	57_5_11	56_2_19	50_2_1
1301_2_67	211_5_29	1262_5_51	664_5_5	662_2_19	764_5_36	765_2_29	91_5_1	498_5_2	226_5_1	127_6_1	166_2_1	492_5_47	24_5_30	693_5_76	691_25_8	20_5_1	697_2_16	23_5_1	1942_5_5	95_2_1	698_5_7	1073_5_42	818_5_44	1299_5_15	4_2_24	281_2_16	1466_5_42	409_5_6	918_25_1	7_5_1	1158_6_11	718_2_12	677_2_7	670_25_21	261_2_1	123_25_48	124_2_30	266_5_13	420_2_1	128_5_1	268_2_32	1958_5_19	1231_2_1	1703_2_9	59_2_117	54_5_28	57_5_11	56_2_21	50_2_1
1301_2_71	211_5_31	1262_5_53	664_5_5	662_2_20	764_5_33	765_2_30	91_5_1	498_5_2	134_5_1	127_6_1	166_2_1	492_5_56	24_5_33	693_5_69	691_25_7	20_5_1	697_2_17	23_5_1	1942_5_5	95_2_1	698_5_6	1073_5_42	818_5_37	1299_5_20	4_2_29	281_2_15	1466_5_41	409_5_4	918_25_1	7_5_1	1158_6_15	718_2_14	677_2_9	670_25_16	261_2_1	123_25_51	124_2_31	266_5_10	420_2_1	128_5_2	268_2_33	1958_5_22	1231_2_1	1703_2_6	59_2_113	54_5_24	57_5_11	56_2_20	50_2_1
1301_2_78	211_5_29	1262_5_48	664_5_3	662_2_20	764_5_27	765_2_24	91_5_1	498_5_2	134_5_1	127_6_1	166_2_1	492_5_55	24_5_28	693_5_60	691_25_6	20_5_1	697_2_21	23_5_1	1942_5_7	95_2_1	698_5_5	1073_5_51	818_5_40	1299_5_17	4_2_29	281_2_18	1466_5_37	409_5_6	918_25_1	7_5_1	1158_6_13	718_2_19	677_2_8	670_25_12	261_2_1	123_25_41	124_2_29	266_5_6	264_2_1	128_5_3	268_2_32	1958_5_17	1231_2_1	1703_2_2	59_2_95	54_5_33	57_5_9	56_2_23	50_2_1
1301_2_79	211_5_32	1262_5_50	664_5_2	662_2_20	764_5_25	765_2_24	91_5_1	498_5_2	134_5_1	127_6_1	166_2_1	492_5_48	24_5_24	693_5_61	691_25_9	20_5_1	697_2_15	23_5_1	1942_5_8	95_2_1	698_5_7	1073_5_53	818_5_43	1299_5_21	4_2_28	281_2_22	1466_5_36	409_5_5	918_25_1	7_5_1	1158_6_13	718_2_20	677_2_9	670_25_13	261_2_1	123_25_46	124_2_37	266_5_3	264_2_1	128_5_2	268_2_33	1958_5_22	1231_2_1	1703_2_2	59_2_83	54_5_25	57_5_13	56_2_23	50_2_1
1301_2_82	211_5_35	1262_5_53	664_5_3	662_2_23	764_5_22	765_2_21	91_5_1	498_5_2	134_5_1	127_6_1	166_2_1	492_5_45	24_5_27	693_5_60	691_25_6	20_5_1	697_2_13	23_5_1	1942_5_10	95_2_1	698_5_9	1073_5_60	818_5_43	1299_5_24	4_2_26	281_2_20	1466_5_32	409_5_4	918_25_1	7_5_1	1158_6_13	718_2_25	677_2_9	670_25_6	261_2_1	123_25_40	124_2_38	266_5_3	264_2_1	128_5_1	268_2_35	1958_5_23	1231_2_1	1703_2_2	59_2_86	54_5_20	57_5_15	56_2_24	50_2_1
1301_2_72	211_5_33	1262_5_48	664_5_3	662_2_21	764_5_24	765_2_24	91_5_1	498_5_3	134_5_1	127_6_1	166_2_1	492_5_44	24_5_28	693_5_64	691_25_7	20_5_1	697_2_15	23_5_1	1942_5_9	95_2_1	698_5_9	1073_5_57	818_5_40	1299_5_16	4_2_35	281_2_20	1466_5_27	409_5_7	918_25_1	7_5_1	1158_6_12	718_2_21	677_2_7	670_25_10	261_2_1	123_25_41	124_2_43	266_5_2	264_2_1	268_2_43	1958_5_25	1231_2_1	1703_2_2	59_2_75	54_5_19	57_5_16	56_2_20	50_2_1	378_2_25
1301_2_70	211_5_34	1262_5_49	664_5_1	662_2_25	764_5_27	765_2_29	91_5_1	498_5_1	134_5_1	127_6_1	166_2_1	492_5_38	24_5_28	693_5_74	691_25_8	20_5_1	697_2_15	23_5_1	1942_5_12	95_2_1	698_5_7	1073_5_61	818_5_37	1299_5_8	4_2_29	281_2_25	1466_5_27	409_5_8	918_25_1	7_5_1	1158_6_7	718_2_20	677_2_7	670_25_11	261_2_1	123_25_43	124_2_53	266_5_4	264_2_1	268_2_46	1958_5_22	1231_2_1	1703_2_2	59_2_60	54_5_18	57_5_16	56_2_19	50_2_1	378_2_19
1301_2_67	211_5_35	1262_5_46	664_5_3	662_2_30	764_5_31	765_2_30	91_5_1	498_5_1	134_5_1	127_6_1	166_2_1	492_5_43	24_5_25	693_5_77	691_25_6	20_5_1	697_2_17	23_5_1	1942_5_7	95_2_1	698_5_5	1073_5_59	818_5_51	4_2_30	281_2_29	1466_5_28	409_5_9	918_25_1	7_5_1	1158_6_5	718_2_21	677_2_8	670_25_13	261_2_1	123_25_50	124_2_50	266_5_5	264_2_1	268_2_50	1958_5_24	1231_2_1	59_2_59	54_5_22	57_5_14	56_2_21	50_2_1	378_2_20	417_36_117	533_2_8
1301_2_72	211_5_38	1262_5_48	664_5_5	662_2_33	764_5_33	765_2_33	91_5_1	134_5_1	127_6_1	166_2_1	492_5_52	24_5_26	693_5_75	691_25_7	20_5_1	697_2_17	23_5_1	1942_5_10	95_2_1	698_5_4	1073_5_51	818_5_48	4_2_26	281_2_29	1466_5_27	409_5_7	918_25_1	7_5_1	1158_6_2	718_2_13	677_2_13	670_25_16	261_2_1	123_25_38	124_2_54	266_5_2	264_2_1	268_2_51	1958_5_29	1231_2_1	59_2_55	54_5_24	57_5_16	56_2_15	50_2_1	378_2_22	417_36_110	533_2_9	531_5_8
1301_2_69	211_5_37	1262_5_45	664_5_5	662_2_39	764_5_40	765_2_35	91_5_1	134_5_1	127_6_1	166_2_1	492_5_54	24_5_27	693_5_69	691_25_8	20_5_1	697_2_26	23_5_1	1942_5_13	95_2_1	698_5_4	1073_5_49	818_5_53	4_2_24	281_2_33	1466_5_29	409_5_8	918_25_1	7_5_1	1158_6_6	718_2_11	677_2_14	670_25_13	261_2_1	123_25_41	124_2_45	266_5_1	264_2_1	268_2_66	1958_5_30	59_2_59	54_5_23	57_5_16	56_2_18	50_2_1	378_2_25	417_36_105	533_2_5	531_5_8	18_5_1
1301_2_64	211_5_34	1262_5_43	664_5_7	662_2_42	764_5_41	765_2_41	91_5_1	134_5_1	127_6_1	166_2_1	492_5_52	24_5_33	693_5_72	691_25_8	20_5_1	697_2_24	23_5_1	1942_5_13	698_5_1	1073_5_50	818_5_47	4_2_18	281_2_34	1466_5_32	409_5_6	918_25_1	7_5_1	1158_6_7	718_2_8	677_2_15	670_25_13	261_2_1	123_25_42	124_2_45	266_5_2	264_2_1	268_2_74	1958_5_31	59_2_59	54_5_19	57_5_12	56_2_13	50_2_1	378_2_27	417_36_96	533_2_6	531_5_9	371_2_126	297_2_42
1301_2_64	211_5_40	1262_5_36	664_5_13	662_2_47	764_5_38	765_2_43	91_5_1	134_5_1	127_6_1	166_2_1	492_5_51	24_5_29	693_5_61	691_25_13	20_5_1	697_2_29	23_5_1	1942_5_13	1073_5_48	818_5_52	4_2_17	281_2_34	1466_5_34	409_5_6	918_25_1	7_5_1	1158_6_6	718_2_6	677_2_15	670_25_19	261_2_1	123_25_43	124_2_47	266_5_2	264_2_1	268_2_68	1958_5_31	59_2_56	54_5_19	57_5_15	56_2_10	50_2_1	378_2_29	417_36_78	533_2_4	531_5_14	371_2_118	297_2_34	922_5_22
1301_2_50	211_5_39	1262_5_34	664_5_10	662_2_50	764_5_46	765_2_50	91_5_1	134_5_1	127_6_1	166_2_1	492_5_53	24_5_31	693_5_57	691_25_11	20_5_1	697_2_35	23_5_1	1942_5_13	1073_5_51	818_5_55	4_2_18	281_2_25	1466_5_41	409_5_11	918_25_1	7_5_1	1158_6_7	718_2_7	677_2_12	670_25_21	261_2_1	123_25_47	124_2_46	266_5_2	264_2_1	268_2_59	1958_5_29	59_2_48	54_5_21	57_5_15	56_2_12	50_2_1	378_2_34	417_36_59	533_2_4	531_5_13	371_2_122	297_2_35	922_5_23
1301_2_44	211_5_39	1262_5_30	664_5_7	662_2_53	764_5_50	765_2_60	91_5_1	134_5_1	127_6_1	166_2_1	492_5_53	24_5_24	693_5_57	691_25_14	20_5_1	697_2_34	23_5_1	1942_5_16	1073_5_56	818_5_49	4_2_16	281_2_21	1466_5_44	409_5_13	918_25_1	7_5_1	1158_6_8	718_2_10	677_2_14	670_25_25	261_2_1	123_25_46	124_2_44	266_5_3	264_2_1	268_2_62	1958_5_31	59_2_44	54_5_15	57_5_13	56_2_18	50_2_1	378_2_38	417_36_44	533_2_7	531_5_16	371_2_116	297_2_38	922_5_24
1301_2_44	211_5_44	1262_5_28	664_5_3	662_2_54	764_5_44	765_2_56	91_5_1	134_5_1	127_6_1	166_2_1	492_5_47	24_5_17	693_5_52	691_25_13	20_5_1	697_2_32	23_5_1	1942_5_16	1073_5_59	818_5_56	4_2_18	281_2_20	1466_5_41	409_5_13	7_5_1	1158_6_7	718_2_5	677_2_19	670_25_30	261_2_1	123_25_51	124_2_48	266_5_3	264_2_1	268_2_59	1958_5_35	59_2_48	54_5_13	57_5_9	56_2_16	50_2_1	378_2_44	417_36_40	533_2_7	531_5_18	371_2_135	297_2_40	922_5_27	295_5_72
1301_2_42	211_5_48	1262_5_23	664_5_1	662_2_49	764_5_39	765_2_57	91_5_1	134_5_1	127_6_1	166_2_1	492_5_33	24_5_16	693_5_48	691_25_16	20_5_1	697_2_34	23_5_1	1942_5_18	1073_5_58	818_5_62	4_2_28	281_2_22	1466_5_40	409_5_12	7_5_1	1158_6_4	718_2_7	677_2_28	670_25_29	261_2_1	123_25_59	124_2_49	266_5_1	264_2_1	268_2_62	1958_5_39	59_2_48	54_5_14	57_5_7	56_2_17	50_2_1	378_2_49	417_36_34	533_2_4	531_5_14	371_2_141	297_2_41	922_5_39	295_5_75
1301_2_46	211_5_57	1262_5_19	664_5_1	662_2_46	764_5_46	765_2_53	91_5_1	134_5_1	127_6_1	166_2_1	492_5_32	24_5_13	693_5_49	691_25_13	20_5_1	697_2_35	23_5_1	1942_5_23	1073_5_62	818_5_65	4_2_34	281_2_26	1466_5_35	409_5_15	7_5_1	1158_6_5	718_2_9	677_2_28	670_25_31	261_2_1	123_25_67	124_2_62	266_5_1	264_2_1	268_2_62	1958_5_40	59_2_35	54_5_10	57_5_4	56_2_14	50_2_1	378_2_47	417_36_17	533_2_5	531_5_13	371_2_143	297_2_34	922_5_43	295_5_79
1301_2_50	211_5_58	1262_5_19	664_5_1	662_2_42	764_5_44	765_2_53	91_5_1	134_5_1	127_6_1	166_2_1	492_5_31	24_5_11	693_5_52	691_25_10	20_5_1	697_2_41	23_5_1	1942_5_19	1073_5_57	818_5_64	4_2_31	281_2_24	1466_5_41	409_5_11	7_5_1	1158_6_6	718_2_6	677_2_30	670_25_36	261_2_1	123_25_66	124_2_60	266_5_1	264_2_1	268_2_62	1958_5_41	59_2_36	54_5_8	57_5_3	56_2_17	50_2_1	378_2_46	417_36_25	533_2_6	531_5_14	371_2_154	297_2_40	922_5_43	295_5_77
1301_2_47	211_5_58	1262_5_14	664_5_1	662_2_33	764_5_49	765_2_50	91_5_1	134_5_1	127_6_1	166_2_1	492_5_29	24_5_15	693_5_53	691_25_6	20_5_1	697_2_49	23_5_1	1942_5_25	1073_5_59	818_5_62	4_2_30	281_2_22	1466_5_37	409_5_8	7_5_1	1158_6_12	718_2_5	677_2_27	670_25_39	261_2_1	123_25_76	124_2_64	266_5_1	264_2_1	268_2_66	1958_5_43	59_2_33	54_5_9	57_5_2	56_2_21	50_2_1	378_2_47	417_36_35	533_2_6	531_5_13	371_2_161	297_2_44	922_5_47	295_5_84
1301_2_44	211_5_59	1262_5_10	664_5_1	662_2_25	764_5_41	765_2_47	91_5_1	127_6_1	166_2_1	492_5_37	24_5_21	693_5_52	691_25_4	20_5_1	697_2_52	23_5_1	1942_5_19	1073_5_51	818_5_62	4_2_37	281_2_23	1466_5_28	409_5_1	7_5_1	1158_6_10	718_2_2	677_2_30	670_25_35	261_2_1	123_25_71	124_2_65	266_5_1	264_2_1	268_2_77	1958_5_47	59_2_36	54_5_8	57_5_2	56_2_23	50_2_1	378_2_53	417_36_39	533_2_6	531_5_8	371_2_168	297_2_44	922_5_43	295_5_81	821_25_1
1301_2_40	211_5_53	1262_5_9	664_5_1	662_2_24	764_5_38	765_2_47	91_5_1	127_6_1	166_2_1	492_5_47	24_5_26	693_5_53	691_25_3	20_5_1	697_2_51	23_5_1	1942_5_18	1073_5_46	818_5_63	4_2_34	281_2_25	1466_5_23	7_5_1	1158_6_13	718_2_4	677_2_29	670_25_34	261_2_1	123_25_61	124_2_70	266_5_1	264_2_1	268_2_76	1958_5_47	59_2_37	54_5_12	57_5_3	56_2_22	50_2_1	378_2_61	417_36_44	533_2_7	531_5_4	371_2_173	297_2_45	922_5_38	295_5_77	290_5_54	65_2_1
1301_2_51	211_5_50	1262_5_3	664_5_2	662_2_17	764_5_39	765_2_45	91_5_1	127_6_1	166_2_1	492_5_59	24_5_21	693_5_56	691_25_4	20_5_1	697_2_48	23_5_1	1942_5_19	1073_5_44	818_5_57	4_2_40	281_2_28	1466_5_26	7_5_1	1158_6_12	718_2_6	677_2_23	670_25_35	261_2_1	123_25_62	124_2_78	266_5_1	264_2_1	268_2_64	1958_5_37	59_2_36	54_5_9	57_5_4	56_2_21	50_2_1	378_2_66	417_36_34	533_2_6	531_5_6	371_2_161	297_2_39	922_5_41	295_5_77	290_5_64	65_2_1
1301_2_52	211_5_51	1262_5_4	664_5_2	662_2_20	764_5_38	765_2_48	91_5_1	127_6_1	166_2_1	492_5_51	24_5_25	693_5_57	691_25_5	20_5_1	697_2_44	23_5_1	1942_5_21	1073_5_38	818_5_51	4_2_34	281_2_36	1466_5_35	7_5_1	1158_6_11	718_2_3	677_2_21	670_25_38	261_2_1	123_25_58	124_2_74	266_5_1	264_2_1	268_2_63	1958_5_32	59_2_40	54_5_7	57_5_3	56_2_19	50_2_1	378_2_56	417_36_29	533_2_4	531_5_3	371_2_149	297_2_49	922_5_37	295_5_69	290_5_68	65_2_1
1301_2_59	211_5_50	1262_5_6	664_5_1	662_2_20	764_5_42	765_2_52	91_5_1	127_6_1	166_2_1	492_5_61	24_5_29	693_5_60	691_25_4	20_5_1	697_2_54	23_5_1	1942_5_13	1073_5_30	818_5_44	4_2_35	281_2_37	1466_5_39	7_5_1	1158_6_10	677_2_20	670_25_46	261_2_1	123_25_57	124_2_82	266_5_1	264_2_1	268_2_55	1958_5_26	59_2_35	54_5_7	57_5_2	56_2_17	50_2_1	378_2_59	417_36_31	533_2_3	531_5_1	371_2_139	297_2_48	922_5_35	295_5_60	290_5_69	65_2_1	201_5_75
1301_2_53	211_5_45	1262_5_9	664_5_2	662_2_11	764_5_44	765_2_45	91_5_1	127_6_1	166_2_1	492_5_62	24_5_40	693_5_58	691_25_5	20_5_1	697_2_48	23_5_1	1942_5_17	1073_5_27	818_5_47	4_2_35	281_2_31	1466_5_42	7_5_1	1158_6_6	677_2_21	670_25_52	261_2_1	123_25_56	124_2_88	266_5_1	264_2_1	268_2_52	1958_5_23	59_2_37	54_5_15	56_2_21	50_2_1	378_2_59	417_36_30	533_2_1	531_5_1	371_2_138	297_2_47	922_5_37	295_5_61	290_5_82	65_2_1	201_5_67	456_5_1
1301_2_70	211_5_36	1262_5_8	664_5_1	662_2_14	764_5_41	765_2_40	91_5_1	166_2_1	492_5_49	24_5_40	693_5_63	691_25_6	20_5_1	697_2_52	23_5_1	1942_5_14	1073_5_24	818_5_36	4_2_33	281_2_31	1466_5_37	7_5_1	1158_6_6	677_2_17	670_25_53	261_2_1	123_25_62	124_2_84	266_5_1	127_6_1	268_2_49	1958_5_27	59_2_38	54_5_17	56_2_17	50_2_1	378_2_61	417_36_36	412_5_72	371_2_132	297_2_56	922_5_35	295_5_59	290_5_85	65_2_1	201_5_58	456_5_1	1084_5_17	195_5_66
1301_2_68	211_5_33	1262_5_9	664_5_1	662_2_15	764_5_36	765_2_46	91_5_1	166_2_1	492_5_55	24_5_40	693_5_62	691_25_6	20_5_1	697_2_58	23_5_1	1942_5_14	1073_5_23	818_5_44	4_2_32	281_2_29	1466_5_31	7_5_1	1158_6_6	677_2_14	670_25_50	261_2_1	123_25_60	124_2_99	266_5_1	127_6_1	268_2_54	1958_5_26	59_2_33	54_5_22	56_2_24	50_2_1	378_2_55	417_36_47	412_5_80	371_2_132	297_2_60	922_5_42	295_5_59	290_5_81	65_2_1	201_5_56	456_5_1	1084_5_18	195_5_58
1301_2_63	211_5_31	1262_5_9	664_5_1	662_2_14	764_5_26	765_2_43	91_5_1	166_2_1	492_5_50	24_5_36	693_5_68	691_25_3	20_5_1	697_2_64	23_5_1	1942_5_10	1073_5_23	818_5_43	4_2_31	281_2_28	1466_5_30	7_5_1	1158_6_2	677_2_17	670_25_51	261_2_1	123_25_67	124_2_103	266_5_1	127_6_1	268_2_55	1958_5_23	59_2_30	54_5_25	56_2_22	50_2_1	378_2_49	417_36_61	412_5_78	371_2_143	297_2_63	922_5_36	295_5_58	290_5_96	65_2_1	201_5_67	456_5_1	1084_5_18	195_5_66
1301_2_56	211_5_43	1262_5_11	662_2_16	764_5_26	765_2_47	91_5_1	166_2_1	492_5_49	24_5_33	693_5_66	691_25_1	20_5_1	697_2_69	23_5_1	1942_5_10	1073_5_22	818_5_44	4_2_32	281_2_29	1466_5_29	1158_6_1	677_2_17	670_25_49	261_2_1	123_25_77	124_2_104	266_5_1	127_6_1	268_2_58	1958_5_25	59_2_22	54_5_22	56_2_17	50_2_1	378_2_51	417_36_73	412_5_90	371_2_132	297_2_59	922_5_45	295_5_61	290_5_99	65_2_1	201_5_68	456_5_1	1084_5_16	195_5_58	1121_2_23	196_2_41
1301_2_51	211_5_51	1262_5_11	662_2_16	764_5_20	765_2_47	91_5_1	166_2_1	492_5_38	24_5_38	693_5_73	27_5_29	20_5_1	697_2_57	23_5_1	1942_5_6	1073_5_24	818_5_41	4_2_39	281_2_19	1466_5_26	1158_6_1	677_2_20	670_25_39	261_2_1	123_25_82	124_2_95	266_5_1	127_6_1	268_2_67	1958_5_22	59_2_23	54_5_24	56_2_19	50_2_1	378_2_52	417_36_68	412_5_90	371_2_125	297_2_54	922_5_45	295_5_57	290_5_104	65_2_1	201_5_65	456_5_1	1084_5_14	195_5_46	1121_2_21	196_2_38
1301_2_38	211_5_64	1262_5_11	662_2_19	764_5_12	765_2_51	91_5_1	166_2_1	492_5_40	24_5_43	693_5_63	27_5_26	20_5_1	697_2_51	23_5_1	1942_5_6	1073_5_23	818_5_42	4_2_44	281_2_20	1466_5_29	1158_6_2	677_2_16	670_25_39	261_2_1	123_25_88	124_2_99	266_5_1	127_6_1	268_2_52	1958_5_16	59_2_18	54_5_25	56_2_18	50_2_1	378_2_52	417_36_69	412_5_81	371_2_125	297_2_58	922_5_46	295_5_52	290_5_103	65_2_1	201_5_54	456_5_1	1084_5_10	195_5_40	1121_2_23	196_2_37
1301_2_42	211_5_60	1262_5_13	662_2_13	764_5_7	765_2_49	91_5_1	166_2_1	492_5_42	24_5_44	693_5_67	27_5_27	20_5_1	697_2_50	23_5_1	1942_5_3	1073_5_22	818_5_45	4_2_42	281_2_19	1466_5_36	1158_6_2	677_2_15	670_25_38	261_2_1	123_25_90	124_2_103	266_5_1	127_6_1	268_2_48	1958_5_16	59_2_17	54_5_27	56_2_22	50_2_1	378_2_51	417_36_86	412_5_73	371_2_122	297_2_61	922_5_45	295_5_52	290_5_93	65_2_1	201_5_63	1084_5_11	195_5_42	1121_2_23	196_2_35	317_5_1
1301_2_29	211_5_61	1262_5_11	662_2_14	764_5_6	765_2_58	91_5_1	166_2_1	492_5_38	24_5_46	693_5_59	27_5_28	20_5_1	697_2_52	23_5_1	1942_5_6	1073_5_18	818_5_51	4_2_39	281_2_28	1466_5_35	1158_6_1	677_2_11	670_25_34	261_2_1	123_25_91	124_2_102	266_5_1	127_6_1	268_2_45	1958_5_11	59_2_16	54_5_27	56_2_17	50_2_1	378_2_48	417_36_94	412_5_66	371_2_126	297_2_71	922_5_43	295_5_49	290_5_94	65_2_1	201_5_61	1084_5_14	195_5_32	1121_2_30	196_2_36	317_5_1
1301_2_35	211_5_71	1262_5_7	662_2_12	764_5_5	765_2_66	91_5_1	166_2_1	492_5_42	24_5_46	693_5_47	27_5_32	20_5_1	697_2_51	23_5_1	1942_5_7	1073_5_12	818_5_53	4_2_41	281_2_30	1466_5_36	1158_6_2	677_2_8	670_25_37	261_2_1	123_25_100	124_2_114	266_5_1	127_6_1	268_2_40	1958_5_8	59_2_15	54_5_27	56_2_21	50_2_1	378_2_41	417_36_92	412_5_68	371_2_131	297_2_75	922_5_32	295_5_39	290_5_95	65_2_1	201_5_62	1084_5_14	195_5_22	1121_2_26	196_2_35	317_5_1
1301_2_31	211_5_88	1262_5_8	662_2_8	764_5_3	765_2_70	91_5_1	166_2_1	492_5_35	24_5_44	693_5_49	27_5_37	20_5_1	697_2_46	23_5_1	1942_5_9	1073_5_11	818_5_49	4_2_42	281_2_28	1466_5_32	1158_6_4	677_2_6	670_25_34	261_2_1	123_25_96	124_2_111	266_5_1	127_6_1	268_2_35	1958_5_15	59_2_18	54_5_23	56_2_26	50_2_1	378_2_40	417_36_76	412_5_71	371_2_136	297_2_75	922_5_26	295_5_48	290_5_91	65_2_1	201_5_59	1084_5_12	195_5_29	1121_2_21	196_2_35	317_5_1
1301_2_40	211_5_86	1262_5_4	662_2_7	764_5_2	765_2_62	91_5_1	166_2_1	492_5_36	24_5_38	693_5_52	27_5_39	20_5_1	697_2_46	23_5_1	1942_5_8	1073_5_9	818_5_42	4_2_43	281_2_27	1466_5_35	1158_6_3	677_2_2	670_25_28	261_2_1	123_25_103	124_2_129	266_5_1	127_6_1	268_2_41	1958_5_18	59_2_25	54_5_25	56_2_23	50_2_1	378_2_41	417_36_65	412_5_70	371_2_132	297_2_75	922_5_24	295_5_45	290_5_87	65_2_1	201_5_61	1084_5_9	195_5_33	1121_2_19	196_2_30	317_5_1
1301_2_48	211_5_85	1262_5_2	662_2_8	765_2_65	91_5_1	166_2_1	492_5_52	24_5_38	693_5_50	27_5_42	20_5_1	697_2_52	23_5_1	1942_5_5	1073_5_8	818_5_44	4_2_44	281_2_26	1466_5_40	1158_6_7	677_2_3	670_25_27	261_2_1	123_25_90	124_2_138	266_5_1	127_6_1	268_2_44	1958_5_22	59_2_23	54_5_24	56_2_23	50_2_1	378_2_36	417_36_55	412_5_65	371_2_132	297_2_73	922_5_23	295_5_41	290_5_88	65_2_1	201_5_55	1084_5_7	195_5_28	1121_2_16	196_2_23	317_5_1	315_2_18
1301_2_47	211_5_98	1262_5_1	662_2_4	765_2_50	91_5_1	166_2_1	492_5_55	24_5_30	693_5_52	27_5_39	20_5_1	697_2_60	23_5_1	1942_5_3	1073_5_12	818_5_54	4_2_46	281_2_24	1466_5_44	1158_6_8	677_2_4	670_25_26	261_2_1	123_25_90	124_2_139	266_5_1	127_6_1	268_2_44	1958_5_20	59_2_23	54_5_30	56_2_18	50_2_1	378_2_42	417_36_39	412_5_63	371_2_135	297_2_73	922_5_18	295_5_45	290_5_112	65_2_1	201_5_59	1084_5_4	195_5_31	1121_2_13	196_2_22	317_5_1	315_2_26
1301_2_51	211_5_102	1262_5_2	662_2_2	765_2_45	91_5_1	166_2_1	492_5_54	24_5_27	693_5_37	27_5_37	20_5_1	697_2_61	23_5_1	1942_5_2	1073_5_10	818_5_52	4_2_40	281_2_25	1466_5_48	1158_6_9	677_2_4	670_25_23	261_2_1	123_25_87	124_2_143	266_5_1	127_6_1	268_2_43	1958_5_22	59_2_21	54_5_32	56_2_18	50_2_1	378_2_45	417_36_32	412_5_74	371_2_128	297_2_78	922_5_17	295_5_43	290_5_122	65_2_1	201_5_63	1084_5_2	195_5_44	1121_2_17	196_2_23	317_5_1	315_2_28
1301_2_46	211_5_106	1262_5_1	662_2_3	765_2_45	91_5_1	166_2_1	492_5_53	24_5_24	693_5_34	27_5_33	20_5_1	697_2_66	23_5_1	1073_5_4	818_5_60	4_2_30	281_2_26	1466_5_47	1158_6_6	677_2_4	670_25_17	261_2_1	123_25_82	124_2_147	266_5_1	127_6_1	268_2_31	1958_5_19	59_2_28	54_5_32	56_2_18	50_2_1	378_2_54	417_36_30	412_5_80	371_2_117	297_2_81	922_5_20	295_5_44	290_5_131	65_2_1	201_5_68	1084_5_3	195_5_47	1121_2_17	196_2_24	317_5_1	315_2_32	272_2_65
1301_2_37	211_5_104	662_2_2	765_2_56	91_5_1	166_2_1	492_5_50	24_5_20	693_5_30	27_5_25	20_5_1	697_2_62	23_5_1	1073_5_4	818_5_60	4_2_35	281_2_31	1466_5_45	1158_6_6	677_2_3	670_25_16	261_2_1	123_25_69	124_2_157	266_5_1	127_6_1	268_2_28	1958_5_18	59_2_25	54_5_34	56_2_15	50_2_1	378_2_54	417_36_32	412_5_81	371_2_128	297_2_82	922_5_23	295_5_36	290_5_132	65_2_1	201_5_65	1084_5_2	195_5_49	1121_2_17	196_2_22	315_2_32	272_2_59	116_5_67	111_2_7
1301_2_39	211_5_110	662_2_3	765_2_67	91_5_1	166_2_1	492_5_55	24_5_25	693_5_32	27_5_29	20_5_1	697_2_64	23_5_1	1073_5_7	818_5_51	4_2_40	281_2_26	1466_5_37	1158_6_7	677_2_2	670_25_15	261_2_1	123_25_65	124_2_159	266_5_1	127_6_1	268_2_31	1958_5_15	59_2_31	54_5_38	56_2_16	50_2_1	378_2_58	417_36_45	412_5_78	371_2_134	297_2_91	922_5_17	295_5_34	290_5_128	65_2_1	146_2_12	195_5_61	1121_2_22	196_2_13	315_2_32	272_2_61	116_5_62	111_2_12	113_5_28
1301_2_43	211_5_103	662_2_2	765_2_59	91_5_1	166_2_1	492_5_59	24_5_26	693_5_32	27_5_27	20_5_1	697_2_67	23_5_1	1073_5_8	818_5_47	4_2_40	281_2_20	1466_5_36	1158_6_10	670_25_15	123_25_62	124_2_166	266_5_1	127_6_1	268_2_31	1958_5_14	59_2_27	54_5_42	56_2_19	50_2_1	378_2_54	417_36_49	412_5_62	371_2_150	297_2_106	922_5_16	295_5_40	290_5_138	65_2_1	146_2_13	195_5_75	1121_2_18	196_2_12	315_2_31	272_2_64	116_5_61	111_2_12	113_5_28	112_2_1	181_2_1
1301_2_39	211_5_100	662_2_4	765_2_65	91_5_1	166_2_1	492_5_65	24_5_22	693_5_30	27_5_25	20_5_1	697_2_76	23_5_1	1073_5_10	818_5_46	4_2_41	281_2_15	1466_5_48	1158_6_9	670_25_16	123_25_51	124_2_146	266_5_1	127_6_1	268_2_32	1958_5_15	59_2_44	54_5_41	56_2_20	50_2_1	378_2_53	417_36_55	412_5_80	371_2_151	297_2_108	922_5_16	295_5_46	290_5_139	65_2_1	146_2_12	195_5_81	1121_2_15	196_2_10	315_2_28	272_2_70	116_5_52	111_2_15	113_5_32	112_2_1	181_2_1
1301_2_40	211_5_109	662_2_5	765_2_69	91_5_1	166_2_1	492_5_58	24_5_19	693_5_23	27_5_32	20_5_1	697_2_81	23_5_1	1073_5_12	818_5_45	4_2_40	281_2_14	1466_5_43	1158_6_14	670_25_14	123_25_59	124_2_142	266_5_1	127_6_1	268_2_36	1958_5_17	59_2_44	54_5_40	56_2_20	50_2_1	378_2_51	417_36_71	412_5_76	371_2_146	297_2_108	922_5_12	295_5_43	290_5_141	65_2_1	146_2_10	195_5_79	1121_2_15	196_2_11	315_2_30	272_2_69	116_5_48	111_2_14	113_5_37	112_2_1	181_2_1
1301_2_37	211_5_117	662_2_8	765_2_63	91_5_1	166_2_1	492_5_57	24_5_16	693_5_22	27_5_38	20_5_1	697_2_90	23_5_1	1073_5_11	818_5_49	4_2_44	281_2_17	1466_5_44	1158_6_13	670_25_13	123_25_64	124_2_118	266_5_1	127_6_1	268_2_41	1958_5_11	59_2_49	54_5_42	56_2_15	50_2_1	378_2_52	417_36_90	412_5_67	371_2_140	297_2_116	922_5_18	295_5_42	290_5_142	65_2_1	146_2_4	195_5_95	1121_2_16	196_2_13	315_2_28	272_2_68	116_5_45	111_2_18	113_5_38	112_2_1	181_2_1
1301_2_37	211_5_120	662_2_6	765_2_59	91_5_1	166_2_1	492_5_63	24_5_19	693_5_19	27_5_40	20_5_1	697_2_86	23_5_1	1073_5_7	818_5_51	4_2_39	281_2_19	1466_5_35	1158_6_15	670_25_11	123_25_63	124_2_110	266_5_1	127_6_1	268_2_42	1958_5_11	59_2_55	54_5_36	56_2_8	50_2_1	378_2_55	417_36_128	412_5_79	371_2_130	297_2_112	922_5_12	295_5_42	290_5_131	65_2_1	146_2_2	195_5_90	1121_2_14	196_2_9	315_2_26	272_2_62	116_5_33	111_2_20	113_5_36	112_2_1	181_2_1
1301_2_40	211_5_124	662_2_5	765_2_61	166_2_1	492_5_65	24_5_20	693_5_18	27_5_35	20_5_1	697_2_86	23_5_1	1073_5_1	818_5_42	4_2_38	281_2_22	1466_5_35	1158_6_14	670_25_22	123_25_65	124_2_111	266_5_1	127_6_1	268_2_38	1958_5_8	59_2_58	54_5_33	56_2_10	50_2_1	378_2_49	417_36_172	412_5_75	371_2_124	297_2_111	922_5_15	295_5_45	290_5_116	65_2_1	146_2_3	195_5_84	1121_2_16	196_2_11	315_2_26	272_2_71	116_5_29	111_2_24	113_5_41	112_2_1	80_5_179	837_2_9
1301_2_36	211_5_113	662_2_4	765_2_68	166_2_1	492_5_70	24_5_22	693_5_22	27_5_39	20_5_1	697_2_90	23_5_1	818_5_39	4_2_32	281_2_22	1466_5_27	1158_6_16	670_25_24	123_25_62	124_2_102	266_5_1	127_6_1	268_2_42	1958_5_8	59_2_60	54_5_24	56_2_15	50_2_1	378_2_46	417_36_222	412_5_76	371_2_123	297_2_86	922_5_17	295_5_47	290_5_117	65_2_1	146_2_4	195_5_93	1121_2_14	196_2_11	315_2_25	272_2_65	116_5_30	111_2_22	113_5_28	112_2_1	80_5_173	837_2_8	415_5_11
1301_2_31	211_5_105	662_2_8	765_2_80	166_2_1	492_5_68	24_5_26	693_5_20	27_5_35	20_5_1	697_2_101	23_5_1	818_5_38	4_2_28	281_2_24	1466_5_26	1158_6_19	670_25_18	123_25_55	124_2_102	266_5_1	127_6_1	268_2_43	1958_5_8	59_2_55	54_5_30	56_2_10	50_2_1	378_2_39	417_36_263	412_5_74	371_2_127	297_2_74	922_5_18	295_5_55	290_5_127	65_2_1	146_2_5	195_5_84	1121_2_17	196_2_12	315_2_22	272_2_60	116_5_26	111_2_16	113_5_25	112_2_1	80_5_167	837_2_6	415_5_8
1301_2_38	211_5_111	662_2_8	765_2_78	166_2_1	492_5_67	24_5_22	693_5_24	27_5_32	20_5_1	697_2_108	23_5_1	818_5_36	4_2_28	281_2_21	1466_5_19	1158_6_22	670_25_21	123_25_60	124_2_107	266_5_1	127_6_1	268_2_39	1958_5_6	59_2_62	54_5_40	56_2_10	50_2_1	378_2_47	417_36_345	412_5_65	371_2_116	297_2_62	922_5_15	295_5_39	290_5_129	65_2_1	146_2_3	195_5_69	1121_2_15	196_2_12	315_2_19	272_2_55	116_5_25	111_2_17	113_5_28	112_2_1	80_5_160	837_2_5	415_5_10
1301_2_42	211_5_108	662_2_8	765_2_87	166_2_1	492_5_74	24_5_24	693_5_22	27_5_33	20_5_1	697_2_110	23_5_1	818_5_37	4_2_36	281_2_15	1466_5_23	1158_6_19	670_25_18	123_25_66	124_2_100	266_5_1	127_6_1	268_2_36	1958_5_5	59_2_65	54_5_36	56_2_9	50_2_1	378_2_53	417_36_419	412_5_67	371_2_122	297_2_67	922_5_13	295_5_29	290_5_132	65_2_1	146_2_2	195_5_62	1121_2_20	196_2_11	315_2_17	272_2_59	116_5_24	111_2_25	113_5_20	112_2_1	80_5_138	837_2_6	415_5_7
1301_2_43	211_5_106	662_2_14	765_2_89	166_2_1	492_5_81	24_5_19	693_5_24	27_5_26	20_5_1	697_2_116	23_5_1	818_5_40	4_2_29	281_2_8	1466_5_28	1158_6_18	670_25_15	123_25_67	124_2_99	266_5_1	127_6_1	268_2_38	1958_5_5	59_2_76	54_5_43	56_2_9	50_2_1	378_2_50	417_36_468	412_5_69	371_2_111	297_2_64	922_5_15	295_5_31	290_5_136	65_2_1	146_2_1	195_5_57	1121_2_21	196_2_9	315_2_16	272_2_58	116_5_24	111_2_26	113_5_12	112_2_1	80_5_143	837_2_9	415_5_9
1301_2_49	211_5_102	662_2_17	765_2_90	166_2_1	492_5_79	24_5_22	693_5_22	27_5_22	20_5_1	697_2_109	23_5_1	818_5_36	4_2_34	281_2_4	1466_5_19	1158_6_18	670_25_17	123_25_54	124_2_95	266_5_1	127_6_1	268_2_37	1958_5_4	59_2_70	54_5_45	56_2_10	50_2_1	378_2_52	417_36_535	412_5_68	371_2_109	297_2_65	922_5_15	295_5_28	290_5_137	65_2_1	146_2_1	195_5_53	1121_2_23	196_2_12	315_2_16	272_2_62	116_5_27	111_2_27	113_5_15	112_2_1	80_5_150	837_2_11	415_5_9
1301_2_53	211_5_110	662_2_20	765_2_90	166_2_1	492_5_87	24_5_25	693_5_24	27_5_26	20_5_1	697_2_110	23_5_1	818_5_43	4_2_31	281_2_3	1466_5_22	1158_6_12	670_25_16	123_25_52	124_2_92	266_5_1	127_6_1	268_2_42	1958_5_3	59_2_73	54_5_45	56_2_14	50_2_1	378_2_47	417_36_561	412_5_67	371_2_88	297_2_72	922_5_13	295_5_23	290_5_140	65_2_1	146_2_2	195_5_53	1121_2_20	196_2_13	315_2_14	272_2_62	116_5_17	111_2_29	113_5_11	112_2_1	80_5_159	837_2_15	415_5_6
1301_2_50	211_5_112	662_2_20	765_2_88	166_2_1	492_5_100	24_5_25	693_5_25	27_5_24	20_5_1	697_2_117	23_5_1	818_5_38	4_2_31	281_2_2	1466_5_18	1158_6_9	670_25_20	123_25_41	124_2_99	266_5_1	127_6_1	268_2_43	1958_5_5	59_2_75	54_5_37	56_2_14	50_2_1	378_2_51	417_36_597	412_5_71	371_2_77	297_2_73	922_5_11	295_5_22	290_5_135	65_2_1	146_2_1	195_5_44	1121_2_18	196_2_13	315_2_14	272_2_54	116_5_19	111_2_29	113_5_14	112_2_1	80_5_165	837_2_19	415_5_6
1301_2_47	211_5_119	662_2_15	765_2_83	166_2_1	492_5_107	24_5_25	693_5_17	27_5_19	20_5_1	697_2_119	23_5_1	818_5_39	4_2_42	281_2_3	1466_5_21	1158_6_4	670_25_20	123_25_40	124_2_111	266_5_1	127_6_1	268_2_45	1958_5_9	59_2_70	54_5_39	56_2_14	50_2_1	378_2_54	417_36_594	412_5_73	371_2_73	297_2_78	922_5_8	295_5_17	290_5_152	65_2_1	201_5_130	195_5_37	1121_2_18	196_2_13	315_2_20	272_2_57	116_5_20	111_2_28	113_5_11	112_2_1	80_5_178	837_2_12	415_5_6
1301_2_45	211_5_126	662_2_14	765_2_87	166_2_1	492_5_108	24_5_22	693_5_20	27_5_20	20_5_1	697_2_123	23_5_1	818_5_33	4_2_48	281_2_1	1466_5_24	1158_6_5	670_25_20	123_25_52	124_2_126	266_5_1	127_6_1	268_2_44	1958_5_6	59_2_70	54_5_43	56_2_20	50_2_1	378_2_50	417_36_537	412_5_72	371_2_75	297_2_79	922_5_6	295_5_20	290_5_144	65_2_1	201_5_126	195_5_42	1121_2_19	196_2_13	315_2_22	272_2_50	116_5_22	111_2_29	113_5_9	112_2_1	80_5_181	837_2_12	415_5_8
1301_2_42	211_5_119	662_2_8	765_2_85	166_2_1	492_5_102	24_5_25	693_5_21	27_5_20	20_5_1	697_2_124	23_5_1	818_5_33	4_2_51	1466_5_23	1158_6_6	670_25_22	123_25_59	124_2_122	266_5_1	127_6_1	268_2_45	1958_5_7	59_2_63	54_5_49	56_2_10	50_2_1	378_2_49	417_36_435	412_5_71	371_2_65	297_2_82	922_5_12	295_5_14	290_5_133	65_2_1	201_5_118	195_5_54	1121_2_24	196_2_12	315_2_26	272_2_58	116_5_24	111_2_21	113_5_11	112_2_1	80_5_175	837_2_12	415_5_9	172_2_45
1301_2_45	211_5_127	662_2_6	765_2_84	166_2_1	492_5_102	24_5_35	693_5_18	27_5_21	20_5_1	697_2_122	23_5_1	818_5_33	4_2_57	1466_5_23	1158_6_4	670_25_27	123_25_69	124_2_108	266_5_1	127_6_1	268_2_43	1958_5_6	59_2_58	54_5_51	56_2_10	50_2_1	378_2_48	417_36_338	412_5_68	371_2_55	297_2_74	922_5_12	295_5_11	290_5_135	65_2_1	201_5_120	195_5_59	1121_2_33	196_2_12	315_2_26	272_2_61	116_5_20	111_2_25	113_5_12	112_2_1	80_5_174	837_2_7	415_5_11	172_2_44
1301_2_43	211_5_123	662_2_6	765_2_86	166_2_1	492_5_101	24_5_42	693_5_20	27_5_20	20_5_1	697_2_123	23_5_1	818_5_26	4_2_72	1466_5_26	1158_6_3	670_25_26	123_25_74	124_2_113	266_5_1	127_6_1	268_2_34	1958_5_5	59_2_62	54_5_44	56_2_7	50_2_1	378_2_49	417_36_308	412_5_65	371_2_53	297_2_74	922_5_14	295_5_10	290_5_134	65_2_1	195_5_81	1121_2_33	196_2_7	315_2_31	272_2_61	116_5_17	111_2_19	113_5_11	112_2_1	80_5_165	837_2_7	415_5_12	172_2_37	521_2_7
1301_2_39	211_5_114	662_2_5	765_2_92	166_2_1	492_5_101	24_5_45	693_5_14	27_5_18	20_5_1	697_2_119	23_5_1	818_5_17	4_2_85	1466_5_26	1158_6_3	670_25_30	123_25_84	124_2_109	266_5_1	127_6_1	268_2_29	1958_5_5	59_2_64	54_5_48	56_2_3	50_2_1	378_2_47	417_36_306	412_5_65	371_2_51	297_2_74	922_5_10	295_5_14	290_5_127	65_2_1	195_5_106	1121_2_29	196_2_3	315_2_31	272_2_67	116_5_20	111_2_16	113_5_11	112_2_1	80_5_156	837_2_8	415_5_10	172_2_38	521_2_4
1301_2_45	211_5_122	662_2_1	765_2_84	166_2_1	492_5_106	24_5_40	693_5_17	27_5_17	20_5_1	697_2_112	23_5_1	818_5_14	4_2_82	1466_5_25	1158_6_3	670_25_30	123_25_85	124_2_106	266_5_1	127_6_1	268_2_23	1958_5_3	59_2_64	54_5_50	56_2_3	50_2_1	378_2_48	417_36_334	412_5_66	371_2_43	297_2_74	922_5_10	295_5_19	290_5_135	65_2_1	195_5_128	1121_2_32	196_2_6	315_2_32	272_2_69	116_5_21	111_2_21	113_5_17	112_2_1	80_5_151	837_2_7	415_5_9	172_2_45	521_2_6
1301_2_42	211_5_122	662_2_1	765_2_77	166_2_1	492_5_117	24_5_37	693_5_13	27_5_20	20_5_1	697_2_108	23_5_1	818_5_14	4_2_82	1466_5_27	1158_6_4	670_25_32	123_25_86	124_2_108	266_5_1	127_6_1	268_2_24	1958_5_2	59_2_56	54_5_51	56_2_3	50_2_1	378_2_48	417_36_291	412_5_70	371_2_46	297_2_75	922_5_9	295_5_27	290_5_132	65_2_1	195_5_144	1121_2_33	196_2_11	315_2_36	272_2_65	116_5_30	111_2_21	113_5_26	112_2_1	80_5_137	837_2_6	415_5_7	172_2_46	521_2_5
1301_2_48	211_5_137	662_2_1	765_2_79	166_2_1	492_5_123	24_5_40	693_5_20	27_5_23	20_5_1	697_2_111	23_5_1	818_5_12	4_2_75	1466_5_28	1158_6_4	670_25_30	123_25_106	124_2_105	266_5_1	127_6_1	268_2_26	1958_5_2	59_2_61	54_5_61	56_2_4	50_2_1	378_2_50	417_36_192	412_5_61	371_2_30	297_2_78	922_5_10	295_5_34	290_5_129	65_2_1	195_5_145	1121_2_34	196_2_10	315_2_24	272_2_71	116_5_28	111_2_27	113_5_41	112_2_1	80_5_138	837_2_7	415_5_7	172_2_54	521_2_8
1301_2_51	211_5_158	765_2_71	166_2_1	492_5_119	24_5_35	693_5_19	27_5_24	20_5_1	697_2_106	23_5_1	818_5_13	4_2_75	1466_5_27	1158_6_11	670_25_30	123_25_103	124_2_104	266_5_1	127_6_1	268_2_34	1958_5_1	59_2_67	54_5_61	56_2_5	50_2_1	378_2_41	417_36_171	412_5_70	371_2_22	297_2_78	922_5_13	295_5_37	290_5_132	65_2_1	195_5_147	1121_2_40	196_2_12	315_2_22	272_2_69	116_5_23	111_2_24	113_5_49	80_5_134	837_2_6	415_5_9	172_2_68	521_2_6	522_5_49	427_2_51
1301_2_51	211_5_160	765_2_59	166_2_1	492_5_112	24_5_28	693_5_16	27_5_26	20_5_1	697_2_114	23_5_1	818_5_12	341_6_86	1466_5_26	1158_6_12	670_25_30	123_25_107	124_2_113	266_5_1	127_6_1	268_2_31	59_2_73	54_5_56	56_2_5	50_2_1	378_2_47	417_36_157	412_5_80	371_2_21	297_2_76	922_5_17	295_5_41	290_5_121	65_2_1	195_5_153	1121_2_41	196_2_12	315_2_18	272_2_74	116_5_17	111_2_20	113_5_63	80_5_148	837_2_4	415_5_8	172_2_82	521_2_4	522_5_41	427_2_41	1775_5_110
1301_2_56	211_5_169	765_2_63	166_2_1	492_5_118	24_5_29	693_5_14	27_5_21	20_5_1	697_2_120	23_5_1	818_5_15	341_6_85	1466_5_27	1158_6_12	670_25_27	123_25_119	124_2_122	266_5_1	127_6_1	268_2_27	59_2_60	54_5_55	56_2_8	50_2_1	378_2_42	417_36_124	412_5_72	371_2_18	297_2_80	922_5_10	295_5_38	290_5_123	65_2_1	195_5_166	1121_2_49	196_2_10	315_2_14	272_2_66	116_5_18	111_2_21	113_5_68	80_5_157	837_2_3	415_5_10	172_2_82	521_2_2	522_5_29	427_2_31	1775_5_106
1301_2_59	211_5_174	765_2_66	166_2_1	492_5_124	24_5_27	693_5_10	27_5_24	20_5_1	697_2_132	23_5_1	818_5_20	341_6_82	1466_5_23	1158_6_14	670_25_28	123_25_118	124_2_137	266_5_1	127_6_1	268_2_29	59_2_47	54_5_49	56_2_9	50_2_1	378_2_51	417_36_119	412_5_69	371_2_20	297_2_77	922_5_8	295_5_38	290_5_137	65_2_1	195_5_175	1121_2_49	196_2_12	315_2_15	272_2_60	116_5_21	111_2_18	113_5_74	80_5_156	837_2_4	415_5_11	172_2_86	521_2_1	522_5_31	427_2_30	1775_5_101
1301_2_55	211_5_189	765_2_66	166_2_1	492_5_118	24_5_17	693_5_10	27_5_19	20_5_1	697_2_137	23_5_1	818_5_26	341_6_77	1466_5_23	1158_6_17	670_25_36	123_25_127	124_2_151	266_5_1	127_6_1	268_2_22	59_2_36	54_5_51	56_2_9	50_2_1	378_2_51	417_36_126	412_5_72	371_2_20	297_2_80	922_5_10	295_5_45	290_5_153	65_2_1	195_5_196	1121_2_45	196_2_9	315_2_18	272_2_56	116_5_17	111_2_13	113_5_75	80_5_150	837_2_3	415_5_5	172_2_94	521_2_1	522_5_32	427_2_26	1775_5_91
1301_2_51	211_5_192	765_2_70	492_5_109	24_5_18	693_5_6	27_5_17	20_5_1	697_2_144	23_5_1	818_5_26	341_6_79	1466_5_19	1158_6_20	670_25_36	123_25_135	124_2_156	266_5_1	127_6_1	268_2_22	59_2_31	54_5_56	56_2_14	50_2_1	378_2_46	417_36_154	412_5_86	371_2_17	297_2_73	922_5_3	295_5_46	290_5_170	65_2_1	195_5_201	1121_2_49	196_2_10	315_2_17	272_2_62	116_5_16	111_2_10	113_5_76	80_5_153	837_2_3	415_5_5	172_2_96	522_5_36	427_2_24	1775_5_87	585_2_34	443_2_27
1301_2_56	211_5_203	765_2_76	492_5_115	24_5_18	693_5_6	27_5_11	20_5_1	697_2_141	23_5_1	818_5_25	4_2_61	1466_5_25	1158_6_18	670_25_43	123_25_138	124_2_151	266_5_1	127_6_1	268_2_19	59_2_29	54_5_59	56_2_11	50_2_1	378_2_44	417_36_165	412_5_88	371_2_13	297_2_72	922_5_2	295_5_51	290_5_166	65_2_1	195_5_225	1121_2_54	196_2_13	315_2_27	272_2_62	116_5_14	111_2_6	113_5_84	80_5_153	837_2_2	415_5_4	522_5_30	427_2_24	1775_5_71	585_2_33	443_2_32	381_5_5
1301_2_45	211_5_221	765_2_75	492_5_117	24_5_15	693_5_8	27_5_8	20_5_1	697_2_136	23_5_1	818_5_24	4_2_64	1466_5_22	1158_6_18	670_25_46	123_25_143	124_2_151	266_5_1	127_6_1	268_2_20	59_2_31	54_5_59	56_2_14	50_2_1	378_2_44	417_36_168	412_5_88	371_2_12	297_2_68	922_5_1	295_5_51	290_5_166	65_2_1	195_5_229	1121_2_58	196_2_16	315_2_35	272_2_52	116_5_11	111_2_3	113_5_79	80_5_151	837_2_4	415_5_4	522_5_33	427_2_17	1775_5_64	585_2_36	443_2_32	381_5_3
1301_2_49	211_5_227	765_2_73	492_5_118	24_5_19	693_5_11	27_5_5	20_5_1	697_2_137	23_5_1	818_5_28	4_2_63	1466_5_24	1158_6_23	670_25_43	123_25_133	124_2_137	266_5_1	127_6_1	268_2_17	59_2_33	54_5_52	56_2_18	50_2_1	378_2_38	417_36_166	412_5_90	371_2_9	297_2_66	922_5_2	295_5_50	290_5_164	65_2_1	195_5_220	1121_2_50	196_2_21	315_2_39	272_2_47	116_5_5	111_2_3	113_5_70	80_5_153	837_2_4	415_5_3	522_5_30	427_2_12	1775_5_63	585_2_32	443_2_29	381_5_4
1301_2_54	211_5_220	765_2_79	492_5_114	24_5_22	693_5_9	27_5_7	20_5_1	697_2_139	23_5_1	818_5_18	4_2_69	1466_5_19	1158_6_30	670_25_43	123_25_136	124_2_139	266_5_1	127_6_1	268_2_13	59_2_24	54_5_48	56_2_20	50_2_1	378_2_33	417_36_167	412_5_93	371_2_11	297_2_69	922_5_1	295_5_40	290_5_148	65_2_1	195_5_215	1121_2_56	196_2_25	315_2_36	272_2_47	116_5_2	111_2_2	113_5_61	80_5_135	837_2_4	415_5_2	522_5_29	427_2_8	1775_5_66	585_2_31	443_2_32	381_5_8
1301_2_52	211_5_227	765_2_86	492_5_106	24_5_26	693_5_11	27_5_12	20_5_1	697_2_150	23_5_1	818_5_26	4_2_62	1466_5_22	1158_6_25	670_25_44	123_25_127	124_2_139	266_5_1	127_6_1	268_2_13	59_2_38	54_5_50	56_2_19	50_2_1	378_2_33	417_36_166	412_5_89	371_2_8	297_2_76	922_5_1	295_5_34	290_5_140	65_2_1	195_5_196	1121_2_59	196_2_24	315_2_33	272_2_54	116_5_3	111_2_2	113_5_56	80_5_134	837_2_5	415_5_4	522_5_30	427_2_8	1775_5_82	585_2_34	443_2_35	381_5_17
1301_2_53	211_5_204	765_2_88	492_5_130	24_5_32	693_5_13	27_5_10	20_5_1	697_2_145	23_5_1	818_5_28	4_2_66	1466_5_25	1158_6_32	670_25_51	123_25_125	124_2_133	266_5_1	127_6_1	268_2_14	59_2_33	54_5_45	56_2_20	50_2_1	378_2_40	417_36_145	412_5_94	371_2_8	297_2_80	922_5_3	295_5_38	290_5_116	65_2_1	195_5_196	1121_2_59	196_2_22	315_2_30	272_2_59	116_5_2	111_2_3	113_5_54	80_5_124	837_2_6	415_5_6	522_5_20	427_2_12	1775_5_93	585_2_33	443_2_31	381_5_21
1301_2_48	211_5_217	765_2_102	492_5_138	24_5_36	693_5_11	27_5_8	20_5_1	697_2_149	23_5_1	818_5_28	4_2_62	1466_5_26	1158_6_33	670_25_59	123_25_121	124_2_125	266_5_1	127_6_1	268_2_19	59_2_37	54_5_38	56_2_19	50_2_1	378_2_42	417_36_105	412_5_85	371_2_8	297_2_85	922_5_3	295_5_49	290_5_129	65_2_1	195_5_199	1121_2_48	196_2_19	315_2_30	272_2_60	116_5_2	111_2_3	113_5_54	80_5_120	837_2_5	415_5_7	522_5_19	427_2_12	1775_5_94	585_2_36	443_2_39	381_5_26
1301_2_54	211_5_228	765_2_112	492_5_131	24_5_32	693_5_12	27_5_4	20_5_1	697_2_156	23_5_1	818_5_26	4_2_50	1466_5_20	1158_6_31	670_25_64	123_25_122	124_2_114	266_5_1	127_6_1	268_2_16	59_2_36	54_5_33	56_2_13	50_2_1	378_2_44	417_36_73	412_5_82	371_2_5	297_2_81	922_5_5	295_5_59	290_5_123	65_2_1	195_5_188	1121_2_49	196_2_18	315_2_23	272_2_64	116_5_1	111_2_6	113_5_51	80_5_111	837_2_2	415_5_8	522_5_17	427_2_13	1775_5_107	585_2_31	443_2_34	381_5_32
1301_2_53	211_5_231	765_2_118	492_5_113	24_5_30	693_5_9	27_5_5	20_5_1	697_2_155	23_5_1	818_5_31	4_2_39	1466_5_22	1158_6_37	670_25_48	123_25_139	124_2_119	266_5_1	127_6_1	268_2_16	59_2_31	54_5_34	56_2_13	50_2_1	378_2_46	417_36_44	412_5_80	371_2_6	297_2_85	922_5_6	295_5_68	290_5_108	65_2_1	195_5_181	1121_2_47	196_2_17	315_2_19	272_2_55	116_5_1	111_2_7	113_5_51	80_5_119	837_2_2	415_5_6	522_5_17	427_2_9	1775_5_106	585_2_25	443_2_34	381_5_34
1301_2_45	211_5_233	765_2_117	492_5_114	24_5_38	693_5_7	27_5_3	20_5_1	697_2_145	23_5_1	818_5_32	4_2_46	1466_5_28	1158_6_35	670_25_49	123_25_140	124_2_136	266_5_1	127_6_1	268_2_17	59_2_36	54_5_28	56_2_11	50_2_1	378_2_42	417_36_28	412_5_75	371_2_8	297_2_94	922_5_11	295_5_72	290_5_116	65_2_1	195_5_181	1121_2_49	196_2_14	315_2_13	272_2_62	116_5_3	111_2_5	113_5_55	80_5_132	837_2_1	415_5_5	522_5_17	427_2_7	1775_5_110	585_2_22	443_2_28	381_5_34
1301_2_40	211_5_247	765_2_127	492_5_103	24_5_39	693_5_9	27_5_4	20_5_1	697_2_153	23_5_1	818_5_36	4_2_50	1466_5_31	1158_6_36	670_25_35	123_25_142	124_2_142	266_5_1	127_6_1	268_2_17	59_2_24	54_5_31	56_2_10	50_2_1	378_2_45	417_36_26	412_5_81	371_2_7	297_2_100	922_5_11	295_5_73	290_5_112	65_2_1	195_5_177	1121_2_48	196_2_14	315_2_13	272_2_62	116_5_4	111_2_3	113_5_66	80_5_137	837_2_2	415_5_3	522_5_15	427_2_9	1775_5_101	585_2_24	443_2_32	381_5_33
1301_2_35	211_5_250	765_2_124	492_5_106	24_5_39	693_5_5	27_5_3	20_5_1	697_2_154	23_5_1	818_5_43	4_2_48	1466_5_32	1158_6_34	670_25_38	123_25_130	124_2_141	266_5_1	127_6_1	268_2_15	59_2_28	54_5_40	56_2_12	50_2_1	378_2_46	417_36_8	412_5_88	371_2_10	297_2_102	922_5_18	295_5_83	290_5_112	65_2_1	195_5_179	1121_2_47	196_2_9	315_2_12	272_2_69	116_5_1	111_2_3	113_5_76	80_5_130	837_2_1	415_5_3	522_5_12	427_2_6	1775_5_104	585_2_26	443_2_26	381_5_32
1301_2_37	211_5_248	765_2_129	492_5_109	24_5_36	693_5_3	27_5_4	20_5_1	697_2_146	23_5_1	818_5_45	4_2_55	1466_5_34	1158_6_27	670_25_38	123_25_128	124_2_154	266_5_1	127_6_1	268_2_12	59_2_22	54_5_45	56_2_13	50_2_1	378_2_48	417_36_2	412_5_82	371_2_11	297_2_106	922_5_18	295_5_94	290_5_98	65_2_1	195_5_186	1121_2_37	196_2_9	315_2_12	272_2_69	111_2_2	113_5_87	80_5_132	837_2_1	415_5_6	522_5_11	427_2_6	1775_5_112	585_2_28	443_2_27	381_5_41	247_5_29
1301_2_43	211_5_242	765_2_123	492_5_102	24_5_38	693_5_1	27_5_4	20_5_1	697_2_152	23_5_1	818_5_37	4_2_46	1466_5_43	1158_6_27	670_25_30	260_5_31	124_2_151	266_5_1	127_6_1	268_2_14	59_2_25	54_5_52	56_2_15	50_2_1	378_2_49	412_5_98	371_2_11	297_2_89	922_5_15	295_5_93	290_5_77	65_2_1	195_5_200	1121_2_39	196_2_6	315_2_10	272_2_69	111_2_2	113_5_80	80_5_122	415_5_6	522_5_10	427_2_7	1775_5_113	585_2_27	443_2_20	381_5_42	247_5_29	104_5_1	846_5_14
1301_2_35	211_5_237	765_2_117	492_5_104	24_5_36	27_5_3	20_5_1	697_2_167	23_5_1	818_5_36	4_2_42	1466_5_42	7_5_1	670_25_27	260_5_30	124_2_139	266_5_1	127_6_1	268_2_17	59_2_27	54_5_55	56_2_14	50_2_1	378_2_52	412_5_106	371_2_11	297_2_85	922_5_15	295_5_94	290_5_79	65_2_1	195_5_203	1121_2_41	196_2_2	315_2_10	272_2_72	111_2_3	113_5_90	80_5_114	415_5_8	522_5_11	427_2_8	1775_5_122	585_2_35	443_2_24	381_5_41	247_5_27	104_5_1	846_5_14	844_5_73
1301_2_31	211_5_240	765_2_117	492_5_102	24_5_29	27_5_5	20_5_1	697_2_166	23_5_1	818_5_37	4_2_31	1466_5_47	7_5_1	670_25_30	260_5_30	124_2_144	266_5_1	127_6_1	268_2_22	59_2_31	54_5_57	56_2_17	50_2_1	378_2_60	412_5_110	371_2_10	297_2_75	922_5_14	295_5_97	290_5_62	65_2_1	195_5_213	1121_2_45	196_2_2	315_2_9	272_2_77	111_2_4	113_5_88	80_5_119	415_5_8	522_5_14	427_2_9	1775_5_137	585_2_30	443_2_26	381_5_50	247_5_25	104_5_1	846_5_16	844_5_79
1301_2_33	211_5_253	765_2_116	492_5_108	24_5_26	27_5_6	20_5_1	697_2_161	23_5_1	818_5_42	4_2_23	1466_5_41	7_5_1	670_25_22	260_5_24	124_2_147	266_5_1	127_6_1	268_2_22	59_2_22	54_5_53	56_2_17	50_2_1	378_2_61	412_5_111	371_2_9	297_2_67	922_5_9	295_5_96	290_5_56	65_2_1	195_5_220	1121_2_45	196_2_2	315_2_7	272_2_69	111_2_2	113_5_90	80_5_117	415_5_9	522_5_14	427_2_8	1775_5_121	585_2_33	443_2_23	381_5_53	247_5_23	104_5_1	846_5_17	844_5_71
1301_2_32	211_5_259	765_2_122	492_5_116	24_5_30	27_5_5	20_5_1	697_2_163	23_5_1	818_5_45	4_2_16	1466_5_38	7_5_1	670_25_20	260_5_22	124_2_135	266_5_1	127_6_1	268_2_25	59_2_21	54_5_47	56_2_20	50_2_1	378_2_57	412_5_114	371_2_10	297_2_59	922_5_10	295_5_91	290_5_53	65_2_1	195_5_217	1121_2_45	196_2_1	315_2_3	272_2_65	111_2_2	113_5_75	80_5_124	415_5_8	522_5_12	427_2_6	1775_5_116	585_2_33	443_2_19	381_5_50	247_5_21	104_5_1	846_5_16	844_5_84
1301_2_35	211_5_267	765_2_128	492_5_120	24_5_32	27_5_7	20_5_1	697_2_174	23_5_1	818_5_45	4_2_14	1466_5_48	7_5_1	670_25_17	260_5_20	124_2_147	266_5_1	127_6_1	268_2_26	59_2_17	54_5_37	56_2_22	50_2_1	378_2_53	412_5_114	371_2_15	297_2_58	922_5_8	295_5_89	290_5_50	65_2_1	195_5_209	1121_2_40	196_2_2	315_2_1	272_2_64	111_2_2	113_5_67	80_5_136	415_5_4	522_5_12	427_2_3	1775_5_121	585_2_30	443_2_19	381_5_52	247_5_23	104_5_1	846_5_18	844_5_89
1301_2_31	211_5_263	765_2_136	492_5_125	24_5_40	27_5_7	20_5_1	697_2_187	23_5_1	818_5_46	4_2_12	1466_5_40	7_5_1	670_25_18	260_5_27	124_2_129	266_5_1	127_6_1	268_2_21	59_2_17	54_5_49	56_2_24	50_2_1	378_2_46	412_5_118	371_2_12	297_2_55	922_5_7	295_5_86	290_5_44	65_2_1	195_5_222	1121_2_37	196_2_3	315_2_1	272_2_60	111_2_2	113_5_56	80_5_134	415_5_3	522_5_9	427_2_2	1775_5_108	585_2_28	443_2_24	381_5_54	247_5_23	104_5_1	846_5_29	844_5_82
1301_2_26	211_5_250	765_2_129	492_5_134	24_5_37	27_5_6	20_5_1	697_2_181	23_5_1	818_5_52	4_2_11	1466_5_46	7_5_1	670_25_15	260_5_29	124_2_133	266_5_1	127_6_1	268_2_21	59_2_19	54_5_54	56_2_29	50_2_1	378_2_48	412_5_132	371_2_13	297_2_45	922_5_6	295_5_89	290_5_38	65_2_1	195_5_240	1121_2_40	196_2_3	272_2_61	111_2_2	113_5_58	80_5_126	415_5_4	522_5_7	1775_5_106	585_2_26	443_2_27	381_5_52	247_5_23	104_5_1	846_5_27	844_5_73	32_2_8	30_5_1
1301_2_27	211_5_233	765_2_123	492_5_116	24_5_43	27_5_2	20_5_1	697_2_187	23_5_1	818_5_55	4_2_10	1466_5_40	7_5_1	670_25_16	260_5_30	124_2_130	266_5_1	127_6_1	268_2_23	59_2_24	54_5_59	56_2_36	50_2_1	378_2_39	412_5_130	371_2_13	297_2_41	922_5_8	295_5_90	290_5_38	65_2_1	195_5_244	1121_2_41	196_2_3	272_2_62	113_5_63	80_5_142	415_5_3	522_5_5	1775_5_108	585_2_25	443_2_22	381_5_53	247_5_22	104_5_1	846_5_38	844_5_74	32_2_6	30_5_1	37_2_5
1301_2_29	211_5_228	765_2_129	492_5_107	24_5_36	27_5_3	20_5_1	697_2_194	23_5_1	818_5_56	4_2_11	1466_5_37	7_5_1	670_25_18	260_5_26	124_2_122	266_5_1	127_6_1	268_2_21	59_2_17	54_5_54	56_2_33	50_2_1	378_2_31	412_5_138	371_2_17	297_2_50	922_5_10	295_5_96	290_5_37	65_2_1	195_5_252	1121_2_42	196_2_3	272_2_53	113_5_79	80_5_140	415_5_2	522_5_3	1775_5_89	585_2_23	443_2_13	381_5_47	247_5_26	104_5_1	846_5_49	844_5_67	32_2_5	30_5_1	37_2_5
1301_2_22	211_5_224	765_2_131	492_5_104	24_5_33	27_5_3	20_5_1	697_2_202	23_5_1	818_5_52	4_2_12	1466_5_34	7_5_1	670_25_16	260_5_34	124_2_119	266_5_1	127_6_1	268_2_22	59_2_13	54_5_55	56_2_33	50_2_1	378_2_35	412_5_139	371_2_24	297_2_49	922_5_5	295_5_88	290_5_39	65_2_1	195_5_253	1121_2_40	196_2_3	272_2_58	113_5_80	80_5_135	415_5_1	522_5_2	1775_5_92	585_2_25	443_2_16	381_5_46	247_5_22	104_5_1	846_5_55	844_5_64	32_2_4	30_5_1	37_2_7
1301_2_19	211_5_226	765_2_130	492_5_111	24_5_22	27_5_3	20_5_1	697_2_196	23_5_1	818_5_54	4_2_14	1466_5_44	7_5_1	670_25_19	260_5_30	124_2_125	266_5_1	127_6_1	268_2_22	59_2_17	54_5_53	56_2_28	50_2_1	378_2_44	412_5_146	371_2_18	297_2_50	922_5_6	295_5_95	823_5_1	65_2_1	195_5_252	1121_2_40	196_2_1	272_2_54	113_5_82	80_5_125	522_5_3	1775_5_85	585_2_32	443_2_15	381_5_38	247_5_16	846_5_58	844_5_64	32_2_1	30_5_1	37_2_10	35_5_96	1537_5_17
1301_2_24	211_5_224	765_2_133	492_5_117	24_5_18	27_5_3	20_5_1	697_2_191	23_5_1	818_5_55	4_2_12	1466_5_44	7_5_1	670_25_24	260_5_26	124_2_135	266_5_1	127_6_1	268_2_23	59_2_21	54_5_51	56_2_21	50_2_1	378_2_46	412_5_141	371_2_16	297_2_50	922_5_6	295_5_86	823_5_1	65_2_1	195_5_253	1121_2_46	196_2_1	272_2_56	113_5_82	80_5_126	522_5_3	1775_5_85	585_2_24	443_2_13	381_5_34	247_5_16	846_5_55	844_5_73	30_5_1	37_2_10	35_5_101	1537_5_11	290_5_37
1301_2_24	211_5_235	765_2_129	492_5_127	24_5_13	27_5_4	20_5_1	697_2_204	23_5_1	818_5_47	4_2_13	1466_5_48	7_5_1	670_25_23	260_5_22	124_2_141	266_5_1	127_6_1	268_2_18	59_2_23	54_5_56	56_2_20	50_2_1	378_2_46	412_5_143	371_2_13	297_2_56	922_5_5	295_5_89	823_5_1	65_2_1	195_5_259	1121_2_48	272_2_54	113_5_76	80_5_123	522_5_3	1775_5_90	585_2_19	443_2_16	381_5_42	247_5_17	846_5_58	844_5_62	30_5_1	37_2_11	35_5_107	1537_5_8	290_5_32	438_6_1
1301_2_24	211_5_224	765_2_123	492_5_124	24_5_11	27_5_4	20_5_1	697_2_196	23_5_1	818_5_51	4_2_16	1466_5_57	7_5_1	670_25_27	260_5_24	124_2_134	266_5_1	127_6_1	268_2_16	59_2_27	54_5_52	56_2_19	50_2_1	378_2_38	412_5_139	371_2_13	297_2_60	922_5_4	295_5_84	823_5_1	65_2_1	195_5_254	1121_2_40	272_2_59	113_5_81	80_5_139	522_5_3	1775_5_96	585_2_17	443_2_14	381_5_45	247_5_24	846_5_58	844_5_41	30_5_1	37_2_9	35_5_113	1537_5_9	290_5_36	438_6_1
1301_2_23	211_5_202	765_2_142	492_5_136	24_5_9	27_5_3	20_5_1	697_2_182	23_5_1	818_5_50	4_2_17	1466_5_63	7_5_1	670_25_36	260_5_26	124_2_122	266_5_1	127_6_1	268_2_20	59_2_24	54_5_55	56_2_16	50_2_1	378_2_36	412_5_150	371_2_15	297_2_45	922_5_5	295_5_74	823_5_1	65_2_1	195_5_249	1121_2_40	272_2_61	113_5_72	80_5_145	522_5_1	1775_5_97	585_2_16	443_2_8	381_5_49	247_5_21	846_5_69	844_5_44	30_5_1	37_2_9	35_5_117	1537_5_8	290_5_38	438_6_1
1301_2_25	211_5_187	765_2_119	492_5_144	24_5_9	27_5_5	20_5_1	697_2_174	23_5_1	818_5_55	4_2_11	1466_5_57	7_5_1	670_25_34	260_5_28	124_2_124	266_5_1	127_6_1	268_2_22	59_2_27	54_5_61	56_2_18	50_2_1	378_2_38	412_5_139	371_2_16	297_2_50	922_5_4	295_5_78	823_5_1	65_2_1	195_5_244	1121_2_43	272_2_63	113_5_75	80_5_155	522_5_3	1775_5_84	585_2_18	443_2_4	381_5_53	247_5_25	846_5_70	844_5_42	30_5_1	37_2_10	35_5_120	1537_5_5	290_5_48	438_6_1
1301_2_20	211_5_169	765_2_132	492_5_141	24_5_10	27_5_5	20_5_1	697_2_174	23_5_1	818_5_54	4_2_8	1466_5_51	7_5_1	670_25_35	260_5_27	124_2_119	266_5_1	127_6_1	268_2_25	59_2_29	54_5_71	56_2_10	50_2_1	378_2_43	412_5_130	371_2_18	297_2_47	922_5_4	295_5_69	823_5_1	65_2_1	195_5_246	1121_2_38	272_2_67	113_5_77	80_5_160	522_5_5	1775_5_80	585_2_19	443_2_4	381_5_51	247_5_33	846_5_76	844_5_36	30_5_1	37_2_13	35_5_114	1537_5_3	290_5_43	438_6_1
1301_2_24	211_5_153	765_2_123	492_5_134	24_5_12	27_5_4	20_5_1	697_2_195	23_5_1	818_5_54	4_2_6	1466_5_42	7_5_1	670_25_35	260_5_23	124_2_115	266_5_1	127_6_1	268_2_33	59_2_32	54_5_72	56_2_9	50_2_1	378_2_44	412_5_115	371_2_13	297_2_44	922_5_2	295_5_65	823_5_1	65_2_1	195_5_249	1121_2_42	272_2_77	113_5_83	80_5_146	522_5_4	1775_5_80	585_2_19	443_2_5	381_5_50	247_5_34	846_5_75	844_5_42	30_5_1	37_2_14	35_5_127	1537_5_4	290_5_36	438_6_1
1301_2_31	211_5_159	765_2_126	492_5_123	24_5_12	27_5_5	20_5_1	697_2_201	23_5_1	818_5_54	4_2_8	1466_5_35	7_5_1	670_25_33	260_5_18	124_2_109	266_5_1	127_6_1	268_2_29	59_2_31	54_5_71	56_2_5	50_2_1	378_2_41	412_5_130	371_2_7	297_2_47	922_5_1	295_5_70	823_5_1	65_2_1	195_5_233	1121_2_56	272_2_62	113_5_83	80_5_143	522_5_3	1775_5_84	585_2_16	443_2_9	381_5_52	247_5_34	846_5_88	844_5_42	30_5_1	37_2_15	35_5_135	1537_5_2	290_5_35	438_6_1
1301_2_39	211_5_149	765_2_129	492_5_136	24_5_14	27_5_6	20_5_1	697_2_193	23_5_1	818_5_49	4_2_11	1466_5_25	7_5_1	670_25_35	260_5_15	124_2_112	266_5_1	127_6_1	268_2_26	59_2_26	54_5_74	56_2_6	50_2_1	378_2_38	412_5_128	371_2_7	297_2_48	922_5_2	295_5_70	823_5_1	65_2_1	195_5_225	1121_2_47	272_2_58	113_5_89	80_5_138	522_5_4	1775_5_91	585_2_14	443_2_9	381_5_57	247_5_29	846_5_94	844_5_42	30_5_1	37_2_18	35_5_132	1537_5_2	290_5_40	438_6_1
1301_2_40	211_5_149	765_2_118	492_5_159	24_5_12	27_5_7	20_5_1	697_2_177	23_5_1	818_5_51	4_2_13	1466_5_20	7_5_1	670_25_37	260_5_16	124_2_109	266_5_1	127_6_1	268_2_22	59_2_22	54_5_71	56_2_7	50_2_1	378_2_30	412_5_118	371_2_10	297_2_50	922_5_1	295_5_76	823_5_1	65_2_1	195_5_224	1121_2_45	272_2_66	113_5_87	80_5_128	522_5_2	1775_5_95	585_2_13	443_2_6	381_5_59	247_5_24	846_5_80	844_5_42	30_5_1	37_2_19	35_5_144	1537_5_1	290_5_34	438_6_1
1301_2_37	211_5_162	765_2_113	492_5_162	24_5_13	27_5_10	20_5_1	697_2_172	23_5_1	818_5_52	4_2_16	1466_5_14	1158_6_56	670_25_37	260_5_16	124_2_96	266_5_1	127_6_1	268_2_24	59_2_28	54_5_59	56_2_7	50_2_1	378_2_27	412_5_117	371_2_12	297_2_55	295_5_82	823_5_1	65_2_1	195_5_194	1121_2_43	272_2_69	113_5_90	80_5_138	522_5_2	1775_5_89	585_2_12	443_2_5	381_5_70	247_5_27	846_5_66	844_5_36	30_5_1	37_2_19	35_5_149	7_5_1	290_5_34	438_6_1	1249_2_4
1301_2_40	211_5_169	765_2_118	492_5_157	24_5_17	27_5_8	20_5_1	697_2_171	23_5_1	818_5_52	4_2_15	1466_5_15	1158_6_56	670_25_30	260_5_16	124_2_96	266_5_1	127_6_1	268_2_20	59_2_28	54_5_59	56_2_6	50_2_1	378_2_30	412_5_119	371_2_17	297_2_48	295_5_90	823_5_1	65_2_1	195_5_186	1121_2_37	272_2_67	113_5_81	80_5_156	522_5_1	1775_5_90	585_2_16	443_2_3	381_5_63	247_5_27	846_5_70	844_5_36	30_5_1	37_2_18	35_5_158	7_5_1	290_5_34	438_6_1	1249_2_4
1301_2_41	211_5_176	765_2_107	492_5_159	24_5_20	27_5_6	20_5_1	697_2_176	23_5_1	818_5_39	4_2_11	1466_5_23	1158_6_57	670_25_24	260_5_14	124_2_110	266_5_1	127_6_1	268_2_19	59_2_33	54_5_67	56_2_7	50_2_1	378_2_33	412_5_126	371_2_13	297_2_44	295_5_103	823_5_1	65_2_1	195_5_171	1121_2_37	272_2_62	113_5_76	80_5_162	7_5_1	1775_5_87	585_2_15	443_2_3	381_5_61	247_5_25	846_5_73	844_5_31	30_5_1	37_2_17	35_5_152	290_5_40	438_6_1	1249_2_5	433_5_1
1301_2_36	211_5_181	765_2_96	492_5_140	24_5_19	27_5_3	20_5_1	697_2_174	23_5_1	818_5_40	4_2_9	1466_5_22	1158_6_53	670_25_19	260_5_15	124_2_104	266_5_1	127_6_1	268_2_23	59_2_28	54_5_66	56_2_9	50_2_1	378_2_40	412_5_131	371_2_11	297_2_52	295_5_93	823_5_1	65_2_1	195_5_180	1121_2_38	272_2_72	113_5_78	80_5_170	7_5_1	1775_5_78	585_2_17	443_2_2	381_5_66	247_5_21	846_5_70	844_5_39	30_5_1	37_2_17	35_5_154	290_5_38	438_6_1	1249_2_8	433_5_1
1301_2_39	211_5_193	765_2_97	492_5_142	24_5_10	27_5_1	20_5_1	697_2_174	23_5_1	818_5_41	4_2_8	1466_5_18	1158_6_52	670_25_21	260_5_14	124_2_102	266_5_1	127_6_1	268_2_21	59_2_26	54_5_69	56_2_12	50_2_1	378_2_43	412_5_144	371_2_10	297_2_59	295_5_92	823_5_1	65_2_1	195_5_190	1121_2_43	272_2_79	113_5_75	80_5_154	7_5_1	1775_5_78	585_2_15	443_2_4	381_5_70	247_5_15	846_5_77	844_5_32	30_5_1	37_2_17	35_5_146	290_5_44	438_6_1	1249_2_6	433_5_1
1301_2_44	211_5_208	765_2_100	492_5_133	24_5_12	27_5_1	20_5_1	697_2_167	23_5_1	818_5_36	4_2_6	1466_5_14	1158_6_49	670_25_18	260_5_10	124_2_94	266_5_1	127_6_1	268_2_22	59_2_30	54_5_73	56_2_9	50_2_1	378_2_42	412_5_151	371_2_10	297_2_56	295_5_92	290_5_38	65_2_1	195_5_189	1121_2_47	272_2_78	113_5_72	80_5_164	7_5_1	1775_5_87	585_2_15	443_2_4	381_5_66	247_5_20	846_5_63	844_5_36	30_5_1	37_2_13	35_5_141	438_6_1	1249_2_5	433_5_1	579_2_1
1301_2_45	211_5_212	765_2_99	492_5_144	24_5_11	27_5_2	20_5_1	697_2_177	23_5_1	818_5_34	4_2_6	1466_5_10	1158_6_40	670_25_18	260_5_12	124_2_75	266_5_1	127_6_1	268_2_23	59_2_40	54_5_73	56_2_11	50_2_1	378_2_45	412_5_162	371_2_18	297_2_62	295_5_87	290_5_34	65_2_1	195_5_205	1121_2_39	272_2_77	113_5_73	80_5_180	7_5_1	1775_5_95	585_2_16	443_2_6	381_5_59	247_5_15	846_5_65	844_5_38	30_5_1	37_2_10	35_5_143	438_6_1	1249_2_6	433_5_1	579_2_1
1301_2_48	211_5_229	765_2_93	492_5_141	24_5_7	27_5_2	20_5_1	697_2_170	23_5_1	818_5_37	4_2_4	1466_5_13	1158_6_35	670_25_19	260_5_7	124_2_75	266_5_1	127_6_1	268_2_25	59_2_51	54_5_80	56_2_13	50_2_1	378_2_51	412_5_161	371_2_20	297_2_66	295_5_79	290_5_38	65_2_1	195_5_214	1121_2_34	272_2_68	113_5_75	80_5_183	7_5_1	1775_5_92	585_2_13	443_2_6	381_5_58	247_5_15	846_5_57	844_5_47	30_5_1	37_2_14	35_5_131	438_6_1	1249_2_5	433_5_1	579_2_1
1301_2_45	211_5_251	765_2_93	492_5_132	24_5_10	27_5_2	20_5_1	697_2_171	23_5_1	818_5_45	4_2_2	1466_5_20	1158_6_33	670_25_28	260_5_8	124_2_76	266_5_1	127_6_1	268_2_26	59_2_45	54_5_70	56_2_12	50_2_1	378_2_42	412_5_166	371_2_20	297_2_68	295_5_75	290_5_41	65_2_1	195_5_212	1121_2_31	272_2_58	113_5_84	80_5_175	7_5_1	1775_5_96	585_2_19	443_2_5	381_5_60	247_5_16	846_5_61	844_5_43	30_5_1	37_2_13	35_5_120	438_6_1	1249_2_7	433_5_1	579_2_1
1301_2_45	211_5_248	765_2_103	492_5_131	24_5_9	20_5_1	697_2_178	23_5_1	818_5_48	4_2_2	1466_5_26	1158_6_27	670_25_33	260_5_7	124_2_67	266_5_1	127_6_1	268_2_30	59_2_38	54_5_68	56_2_6	50_2_1	378_2_46	412_5_161	371_2_19	297_2_62	295_5_86	290_5_48	65_2_1	195_5_198	1121_2_28	272_2_63	113_5_85	80_5_169	7_5_1	1775_5_93	585_2_15	443_2_5	381_5_63	247_5_17	846_5_60	844_5_49	30_5_1	37_2_14	35_5_115	438_6_1	1249_2_5	433_5_1	579_2_1	627_6_1
1301_2_48	211_5_242	765_2_96	492_5_120	24_5_9	20_5_1	697_2_170	23_5_1	818_5_52	4_2_4	1466_5_28	1158_6_27	670_25_32	260_5_9	124_2_71	266_5_1	127_6_1	268_2_28	59_2_33	54_5_74	56_2_4	50_2_1	378_2_48	412_5_148	371_2_13	297_2_69	295_5_83	290_5_45	65_2_1	195_5_190	1121_2_26	272_2_66	113_5_80	80_5_170	7_5_1	1775_5_84	585_2_14	443_2_6	381_5_59	247_5_17	846_5_77	844_5_41	30_5_1	37_2_15	35_5_116	438_6_1	1249_2_9	433_5_1	579_2_1	627_6_1
1301_2_44	211_5_233	765_2_97	492_5_130	24_5_9	20_5_1	697_2_169	23_5_1	818_5_59	4_2_4	1466_5_30	1158_6_24	670_25_31	260_5_7	124_2_67	266_5_1	127_6_1	268_2_28	59_2_42	54_5_82	56_2_5	50_2_1	378_2_50	412_5_146	371_2_11	297_2_70	295_5_85	290_5_51	65_2_1	195_5_183	1121_2_28	272_2_72	113_5_81	80_5_172	7_5_1	1775_5_80	585_2_9	443_2_3	381_5_53	247_5_17	846_5_78	844_5_38	30_5_1	37_2_11	35_5_116	438_6_1	1249_2_11	433_5_1	579_2_1	627_6_1
1301_2_48	211_5_216	765_2_91	492_5_121	24_5_11	20_5_1	697_2_162	23_5_1	818_5_56	4_2_4	1466_5_32	1158_6_24	670_25_26	260_5_6	124_2_67	266_5_1	127_6_1	268_2_27	59_2_38	54_5_91	56_2_5	50_2_1	378_2_47	412_5_149	371_2_8	297_2_72	295_5_88	290_5_50	65_2_1	195_5_173	1121_2_25	272_2_74	113_5_67	80_5_160	7_5_1	1775_5_74	585_2_8	443_2_3	381_5_61	247_5_15	846_5_80	844_5_36	30_5_1	37_2_7	35_5_111	438_6_1	1249_2_13	433_5_1	579_2_1	627_6_1
1301_2_49	211_5_204	765_2_99	492_5_110	24_5_10	20_5_1	697_2_169	23_5_1	818_5_45	4_2_2	1466_5_39	1158_6_26	670_25_27	260_5_2	124_2_66	266_5_1	127_6_1	268_2_21	59_2_40	54_5_90	56_2_2	50_2_1	378_2_44	412_5_146	371_2_8	297_2_76	295_5_87	290_5_43	65_2_1	195_5_166	1121_2_22	272_2_82	113_5_60	80_5_162	7_5_1	1775_5_77	585_2_8	443_2_2	381_5_63	247_5_16	846_5_81	844_5_42	30_5_1	37_2_12	35_5_112	438_6_1	1249_2_10	433_5_1	579_2_1	627_6_1
1301_2_49	211_5_205	765_2_88	492_5_93	24_5_9	20_5_1	697_2_179	23_5_1	818_5_55	4_2_2	1466_5_42	1158_6_23	670_25_27	260_5_1	124_2_74	266_5_1	127_6_1	268_2_18	59_2_29	54_5_100	56_2_4	50_2_1	378_2_50	412_5_134	371_2_8	297_2_75	295_5_97	290_5_41	65_2_1	195_5_155	1121_2_21	272_2_84	113_5_75	80_5_162	7_5_1	1775_5_76	585_2_7	381_5_62	247_5_15	846_5_80	844_5_49	30_5_1	37_2_12	35_5_110	438_6_1	1249_2_13	433_5_1	579_2_1	627_6_1	331_5_1
1301_2_50	211_5_192	765_2_90	492_5_86	24_5_12	20_5_1	697_2_183	23_5_1	818_5_60	4_2_4	1466_5_39	1158_6_16	670_25_26	123_25_164	124_2_77	266_5_1	127_6_1	268_2_19	59_2_27	54_5_100	56_2_6	50_2_1	378_2_57	412_5_141	371_2_6	297_2_70	295_5_91	290_5_45	65_2_1	195_5_146	1121_2_19	272_2_83	113_5_71	80_5_160	7_5_1	1775_5_70	585_2_12	381_5_62	247_5_18	846_5_74	844_5_47	30_5_1	37_2_8	35_5_113	438_6_1	1249_2_12	433_5_1	579_2_1	627_6_1	331_5_1
1301_2_55	211_5_200	765_2_92	492_5_90	24_5_13	20_5_1	697_2_186	23_5_1	818_5_58	4_2_4	1466_5_38	1158_6_15	670_25_21	123_25_169	124_2_87	266_5_1	127_6_1	268_2_23	59_2_27	54_5_106	56_2_5	50_2_1	378_2_54	412_5_132	371_2_10	297_2_60	295_5_83	290_5_41	65_2_1	195_5_133	1121_2_21	272_2_82	113_5_72	80_5_160	7_5_1	1775_5_68	585_2_10	381_5_64	247_5_16	846_5_63	844_5_36	30_5_1	37_2_9	35_5_118	438_6_1	1249_2_17	433_5_1	579_2_1	627_6_1	331_5_1
1301_2_59	211_5_204	765_2_88	492_5_103	24_5_9	20_5_1	697_2_182	23_5_1	818_5_59	4_2_5	1466_5_31	1158_6_15	670_25_22	123_25_163	124_2_98	266_5_1	127_6_1	268_2_26	59_2_22	54_5_102	56_2_1	50_2_1	378_2_55	412_5_126	371_2_8	297_2_64	295_5_81	290_5_32	65_2_1	195_5_146	1121_2_19	272_2_75	113_5_70	80_5_183	7_5_1	1775_5_71	585_2_12	381_5_66	247_5_13	846_5_58	844_5_24	30_5_1	37_2_12	35_5_114	438_6_1	1249_2_23	433_5_1	579_2_1	627_6_1	331_5_1
1301_2_55	211_5_203	765_2_90	492_5_119	24_5_7	20_5_1	697_2_178	23_5_1	818_5_63	4_2_5	1466_5_26	1158_6_14	670_25_29	123_25_159	124_2_104	266_5_1	127_6_1	268_2_21	59_2_18	54_5_115	56_2_1	50_2_1	378_2_61	412_5_125	371_2_11	297_2_66	295_5_82	290_5_32	65_2_1	195_5_155	1121_2_30	272_2_73	113_5_82	80_5_193	7_5_1	1775_5_74	585_2_13	381_5_69	247_5_12	846_5_56	844_5_22	30_5_1	37_2_15	35_5_110	438_6_1	1249_2_23	433_5_1	579_2_1	627_6_1	331_5_1
1301_2_59	211_5_204	765_2_94	492_5_123	24_5_6	20_5_1	697_2_177	23_5_1	818_5_67	4_2_5	1466_5_24	1158_6_13	670_25_30	123_25_153	124_2_99	266_5_1	127_6_1	268_2_22	59_2_14	54_5_119	56_2_2	50_2_1	378_2_70	412_5_140	371_2_14	297_2_69	295_5_83	290_5_25	65_2_1	195_5_149	1121_2_31	272_2_72	113_5_84	80_5_205	7_5_1	1775_5_75	585_2_9	381_5_63	247_5_11	846_5_50	844_5_14	30_5_1	37_2_17	35_5_109	438_6_1	1249_2_16	433_5_1	579_2_1	627_6_1	331_5_1
1301_2_57	211_5_218	765_2_100	492_5_125	24_5_4	20_5_1	697_2_175	23_5_1	818_5_70	4_2_6	1466_5_24	1158_6_11	670_25_32	123_25_158	124_2_108	266_5_1	127_6_1	268_2_23	59_2_12	54_5_121	56_2_2	50_2_1	378_2_73	412_5_150	371_2_11	297_2_69	295_5_85	290_5_23	65_2_1	195_5_135	1121_2_33	272_2_62	113_5_79	80_5_199	7_5_1	1775_5_83	585_2_9	381_5_54	247_5_15	846_5_61	844_5_15	30_5_1	37_2_21	35_5_121	438_6_1	1249_2_16	433_5_1	579_2_1	627_6_1	331_5_1
1301_2_61	211_5_222	765_2_101	492_5_126	24_5_3	20_5_1	697_2_171	23_5_1	818_5_79	4_2_9	1466_5_22	1158_6_9	670_25_31	123_25_154	124_2_117	266_5_1	127_6_1	268_2_19	59_2_17	54_5_114	56_2_1	50_2_1	378_2_73	412_5_157	371_2_12	297_2_82	295_5_89	290_5_23	65_2_1	195_5_125	1121_2_35	272_2_66	113_5_70	80_5_208	7_5_1	1775_5_71	585_2_5	381_5_56	247_5_19	846_5_62	844_5_23	30_5_1	37_2_22	35_5_119	438_6_1	1249_2_18	433_5_1	579_2_1	627_6_1	331_5_1
1301_2_64	211_5_211	765_2_90	492_5_136	24_5_3	20_5_1	697_2_161	23_5_1	818_5_76	4_2_8	1466_5_28	1158_6_9	670_25_27	123_25_148	124_2_125	266_5_1	127_6_1	268_2_18	59_2_18	54_5_116	56_2_1	50_2_1	378_2_71	412_5_155	371_2_16	297_2_89	295_5_99	290_5_23	65_2_1	195_5_117	1121_2_40	272_2_66	113_5_60	80_5_214	7_5_1	1775_5_62	585_2_5	381_5_52	247_5_16	846_5_70	844_5_22	30_5_1	37_2_20	35_5_121	438_6_1	1249_2_20	433_5_1	579_2_1	627_6_1	331_5_1
1301_2_73	211_5_198	765_2_88	492_5_149	24_5_4	20_5_1	697_2_157	23_5_1	818_5_73	4_2_11	1466_5_29	1158_6_12	670_25_27	123_25_140	124_2_134	266_5_1	127_6_1	268_2_13	59_2_15	54_5_116	50_2_1	378_2_69	412_5_155	371_2_20	297_2_93	295_5_113	290_5_23	65_2_1	195_5_108	1121_2_39	272_2_64	113_5_58	80_5_236	7_5_1	1775_5_50	585_2_4	381_5_51	247_5_11	846_5_72	844_5_27	30_5_1	37_2_18	35_5_130	438_6_1	1249_2_19	433_5_1	579_2_1	627_6_1	331_5_1	456_5_1
1301_2_82	211_5_191	765_2_82	492_5_152	24_5_4	20_5_1	697_2_159	23_5_1	818_5_82	4_2_12	1466_5_26	1158_6_10	670_25_28	123_25_133	124_2_134	266_5_1	127_6_1	268_2_9	59_2_9	54_5_119	50_2_1	378_2_75	412_5_170	371_2_18	297_2_98	295_5_115	290_5_20	65_2_1	195_5_115	1121_2_39	272_2_65	113_5_56	80_5_241	7_5_1	1775_5_46	585_2_5	381_5_53	247_5_12	846_5_72	844_5_21	30_5_1	37_2_15	35_5_132	438_6_1	1249_2_20	433_5_1	579_2_1	627_6_1	331_5_1	456_5_1
1301_2_86	211_5_191	765_2_74	492_5_157	24_5_4	20_5_1	697_2_136	23_5_1	818_5_65	4_2_10	1466_5_23	1158_6_9	670_25_26	123_25_134	124_2_114	266_5_1	127_6_1	268_2_9	59_2_7	54_5_124	50_2_1	378_2_75	412_5_165	371_2_21	297_2_96	295_5_107	290_5_19	65_2_1	195_5_113	1121_2_39	272_2_61	113_5_60	80_5_254	7_5_1	1775_5_46	585_2_7	381_5_53	247_5_13	846_5_70	844_5_18	30_5_1	37_2_18	35_5_148	438_6_1	1249_2_16	433_5_1	579_2_1	627_6_1	331_5_1	456_5_1
1301_2_87	211_5_186	765_2_76	492_5_160	24_5_7	20_5_1	697_2_130	23_5_1	818_5_48	4_2_13	1466_5_17	1158_6_5	670_25_26	123_25_124	124_2_106	266_5_1	127_6_1	268_2_9	59_2_8	54_5_135	50_2_1	378_2_80	412_5_157	371_2_24	297_2_89	295_5_109	290_5_24	65_2_1	195_5_116	1121_2_36	272_2_68	113_5_55	80_5_253	7_5_1	1775_5_51	585_2_4	381_5_65	247_5_11	846_5_61	844_5_14	30_5_1	37_2_25	35_5_134	438_6_1	1249_2_15	433_5_1	579_2_1	627_6_1	331_5_1	456_5_1
1301_2_82	211_5_166	765_2_77	492_5_159	24_5_4	20_5_1	697_2_137	23_5_1	818_5_49	4_2_17	1466_5_16	1158_6_2	670_25_25	123_25_103	124_2_112	266_5_1	127_6_1	268_2_7	59_2_7	54_5_137	50_2_1	378_2_87	412_5_158	371_2_24	297_2_88	295_5_106	290_5_26	65_2_1	195_5_118	1121_2_35	272_2_84	113_5_58	80_5_243	7_5_1	1775_5_55	585_2_4	381_5_54	247_5_8	846_5_74	844_5_11	30_5_1	37_2_28	35_5_145	438_6_1	1249_2_13	433_5_1	579_2_1	627_6_1	331_5_1	456_5_1
1301_2_86	211_5_162	765_2_78	492_5_160	24_5_2	20_5_1	697_2_140	23_5_1	818_5_46	4_2_19	1466_5_13	1158_6_3	670_25_30	123_25_85	124_2_119	266_5_1	127_6_1	268_2_6	59_2_10	54_5_135	50_2_1	378_2_90	412_5_138	371_2_22	297_2_80	295_5_104	290_5_25	65_2_1	195_5_115	1121_2_32	272_2_85	113_5_56	80_5_240	7_5_1	1775_5_57	585_2_4	381_5_49	247_5_7	846_5_83	844_5_8	30_5_1	37_2_28	35_5_126	438_6_1	1249_2_14	433_5_1	579_2_1	627_6_1	331_5_1	456_5_1
1301_2_80	211_5_154	765_2_76	492_5_149	24_5_3	20_5_1	697_2_135	23_5_1	818_5_30	4_2_22	1466_5_13	1158_6_5	670_25_35	123_25_89	124_2_131	266_5_1	127_6_1	268_2_6	59_2_11	54_5_145	50_2_1	378_2_88	412_5_129	371_2_22	297_2_87	295_5_106	290_5_16	65_2_1	195_5_108	1121_2_31	272_2_99	113_5_56	80_5_214	7_5_1	1775_5_60	585_2_4	381_5_66	247_5_6	846_5_84	844_5_9	30_5_1	37_2_37	35_5_126	438_6_1	1249_2_16	433_5_1	579_2_1	627_6_1	331_5_1	456_5_1
1301_2_72	211_5_161	765_2_69	492_5_144	24_5_1	20_5_1	697_2_148	23_5_1	818_5_27	4_2_24	1466_5_12	1158_6_1	670_25_38	123_25_89	124_2_142	266_5_1	127_6_1	268_2_8	59_2_12	54_5_149	50_2_1	378_2_92	412_5_122	371_2_14	297_2_83	295_5_110	290_5_14	65_2_1	195_5_113	1121_2_34	272_2_101	113_5_60	80_5_212	7_5_1	1775_5_62	585_2_4	381_5_62	247_5_5	846_5_92	844_5_6	30_5_1	37_2_38	35_5_124	438_6_1	1249_2_16	433_5_1	579_2_1	627_6_1	331_5_1	456_5_1
1301_2_72	211_5_158	765_2_63	492_5_136	24_5_1	20_5_1	697_2_147	23_5_1	818_5_30	4_2_21	1466_5_15	1158_6_2	670_25_47	123_25_91	124_2_151	266_5_1	127_6_1	268_2_6	59_2_10	54_5_169	50_2_1	378_2_92	412_5_121	371_2_9	297_2_76	295_5_105	290_5_13	65_2_1	195_5_118	1121_2_44	272_2_105	113_5_59	80_5_216	7_5_1	1775_5_65	585_2_4	381_5_69	247_5_6	846_5_86	844_5_5	30_5_1	37_2_40	35_5_138	438_6_1	1249_2_13	433_5_1	579_2_1	627_6_1	331_5_1	456_5_1
1301_2_81	211_5_154	765_2_64	492_5_136	24_5_1	20_5_1	697_2_157	23_5_1	818_5_29	4_2_19	1466_5_20	1158_6_1	670_25_49	123_25_90	124_2_155	266_5_1	127_6_1	268_2_5	59_2_7	54_5_178	50_2_1	378_2_91	412_5_125	371_2_8	297_2_86	295_5_102	290_5_10	65_2_1	195_5_123	1121_2_48	272_2_99	113_5_51	80_5_200	7_5_1	1775_5_68	585_2_5	381_5_76	247_5_7	846_5_89	844_5_4	30_5_1	37_2_39	35_5_135	438_6_1	1249_2_10	433_5_1	579_2_1	627_6_1	331_5_1	456_5_1
1301_2_84	211_5_147	765_2_60	492_5_145	1775_5_66	20_5_1	697_2_159	23_5_1	818_5_23	4_2_17	1466_5_20	1158_6_1	670_25_55	123_25_94	124_2_142	266_5_1	127_6_1	268_2_4	59_2_5	54_5_186	50_2_1	378_2_82	412_5_130	371_2_6	297_2_85	295_5_110	290_5_8	65_2_1	195_5_122	1121_2_51	272_2_96	113_5_46	80_5_208	7_5_1	585_2_6	381_5_78	247_5_6	846_5_98	844_5_5	30_5_1	37_2_44	35_5_128	438_6_1	1249_2_8	433_5_1	579_2_1	627_6_1	331_5_1	456_5_1	1873_5_30
1301_2_94	211_5_152	765_2_57	492_5_150	1775_5_68	20_5_1	697_2_173	23_5_1	818_5_24	4_2_18	1466_5_20	670_25_58	123_25_91	124_2_141	266_5_1	268_2_5	59_2_6	54_5_167	50_2_1	378_2_73	412_5_135	371_2_6	297_2_84	295_5_126	290_5_5	65_2_1	195_5_126	1121_2_60	272_2_94	113_5_46	80_5_221	7_5_1	585_2_4	381_5_74	247_5_6	846_5_107	844_5_4	30_5_1	37_2_46	35_5_124	438_6_1	1249_2_3	433_5_1	579_2_1	627_6_1	331_5_1	456_5_1	1873_5_31	179_2_1	69_5_1
1301_2_103	211_5_165	765_2_51	492_5_152	1775_5_61	20_5_1	697_2_177	23_5_1	818_5_20	4_2_26	1466_5_26	670_25_53	123_25_101	124_2_151	266_5_1	268_2_6	59_2_3	54_5_158	50_2_1	378_2_76	412_5_126	371_2_9	297_2_83	295_5_120	290_5_1	65_2_1	195_5_120	1121_2_60	272_2_98	113_5_42	80_5_209	7_5_1	381_5_70	247_5_6	846_5_104	844_5_4	30_5_1	37_2_51	35_5_133	438_6_1	1249_2_5	433_5_1	579_2_1	627_6_1	331_5_1	456_5_1	1873_5_29	179_2_1	69_5_1	172_2_120
1301_2_96	211_5_157	765_2_49	492_5_162	1775_5_61	20_5_1	697_2_169	23_5_1	818_5_19	4_2_28	1466_5_28	670_25_57	123_25_97	124_2_161	266_5_1	268_2_6	59_2_2	54_5_149	50_2_1	378_2_76	412_5_143	371_2_13	297_2_79	295_5_125	290_5_1	65_2_1	195_5_112	1121_2_60	272_2_97	113_5_37	80_5_208	7_5_1	381_5_70	247_5_6	846_5_110	844_5_1	30_5_1	37_2_52	35_5_130	438_6_1	1249_2_5	433_5_1	579_2_1	627_6_1	331_5_1	456_5_1	1873_5_22	179_2_1	69_5_1	172_2_117
1301_2_91	211_5_168	765_2_49	492_5_168	1775_5_58	20_5_1	697_2_185	23_5_1	818_5_28	4_2_23	1466_5_25	670_25_58	123_25_86	124_2_159	266_5_1	268_2_6	59_2_3	54_5_141	50_2_1	378_2_80	412_5_145	371_2_20	297_2_69	295_5_125	290_5_3	65_2_1	195_5_111	1121_2_57	272_2_94	113_5_24	80_5_216	7_5_1	381_5_66	247_5_4	846_5_107	844_5_4	30_5_1	37_2_47	35_5_131	438_6_1	1249_2_6	433_5_1	579_2_1	627_6_1	331_5_1	456_5_1	1873_5_20	179_2_1	69_5_1	172_2_105
1301_2_96	211_5_169	765_2_49	492_5_180	1775_5_64	20_5_1	697_2_211	23_5_1	818_5_33	4_2_20	1466_5_23	670_25_45	123_25_85	124_2_154	266_5_1	268_2_10	59_2_4	54_5_128	50_2_1	378_2_89	412_5_136	371_2_19	297_2_62	295_5_129	290_5_1	65_2_1	195_5_114	1121_2_60	272_2_91	113_5_22	80_5_202	7_5_1	381_5_67	247_5_2	846_5_107	844_5_2	30_5_1	37_2_44	35_5_157	438_6_1	1249_2_3	433_5_1	579_2_1	627_6_1	331_5_1	456_5_1	1873_5_18	179_2_1	69_5_1	172_2_98
151_5_1	579_2_1	235_2_1	627_6_1	1301_2_99	211_5_177	195_5_114	1121_2_63	30_5_1	331_5_1	867_5_26	765_2_43	272_2_91	97_2_1	1873_5_13	113_5_19	844_5_3	505_2_216	236_2_137	179_2_1	80_5_192	492_5_187	1161_5_1	1775_5_69	438_6_1	697_2_230	23_5_1	654_5_1	172_2_100	818_5_31	159_5_151	96_5_1	4_2_22	7_5_1	456_5_1	738_5_38	1466_5_24	18_5_1	341_6_97	201_5_250	147_2_318	469_2_1	204_2_15	1608_5_29	208_25_76	759_5_164	670_25_48	566_5_1	1249_2_3	123_25_84
151_5_1	579_2_1	235_2_1	627_6_1	1301_2_100	211_5_183	195_5_116	1121_2_60	30_5_1	331_5_1	867_5_27	765_2_47	272_2_92	97_2_1	1873_5_17	113_5_21	844_5_3	505_2_231	236_2_139	179_2_1	80_5_200	492_5_188	1161_5_1	1775_5_72	438_6_1	697_2_234	23_5_1	654_5_1	172_2_101	818_5_35	159_5_136	96_5_1	4_2_19	7_5_1	456_5_1	738_5_41	1466_5_23	18_5_1	341_6_94	201_5_247	147_2_320	469_2_1	204_2_12	1608_5_33	208_25_86	759_5_158	670_25_49	566_5_1	1249_2_3	123_25_79
151_5_1	579_2_1	235_2_1	627_6_1	1301_2_94	211_5_193	195_5_122	1121_2_61	30_5_1	331_5_1	867_5_29	765_2_40	272_2_101	97_2_1	1873_5_22	113_5_16	844_5_3	505_2_242	236_2_143	179_2_1	80_5_184	492_5_183	1161_5_1	1775_5_67	438_6_1	697_2_229	23_5_1	654_5_1	172_2_104	818_5_36	159_5_143	96_5_1	4_2_23	7_5_1	456_5_1	738_5_44	1466_5_28	18_5_1	341_6_101	201_5_243	147_2_300	469_2_1	204_2_11	1608_5_29	208_25_90	759_5_168	670_25_47	566_5_1	1249_2_3	123_25_89
151_5_1	579_2_1	235_2_1	627_6_1	1301_2_87	211_5_213	195_5_109	1121_2_61	30_5_1	331_5_1	867_5_30	765_2_38	272_2_99	97_2_1	1873_5_21	113_5_12	844_5_2	505_2_241	236_2_139	179_2_1	80_5_192	492_5_185	1161_5_1	1775_5_73	438_6_1	697_2_239	23_5_1	654_5_1	172_2_96	818_5_35	159_5_131	96_5_1	4_2_22	7_5_1	456_5_1	738_5_48	1466_5_26	18_5_1	341_6_113	201_5_245	147_2_308	469_2_1	204_2_10	1608_5_18	208_25_87	759_5_188	670_25_40	566_5_1	1249_2_2	123_25_95
151_5_1	579_2_1	235_2_1	627_6_1	1301_2_86	211_5_223	195_5_110	1121_2_63	30_5_1	331_5_1	867_5_35	765_2_40	272_2_98	97_2_1	1873_5_20	113_5_11	844_5_2	505_2_250	236_2_158	80_5_189	492_5_185	1161_5_1	1775_5_77	438_6_1	697_2_238	23_5_1	654_5_1	172_2_89	818_5_32	159_5_126	96_5_1	4_2_23	7_5_1	456_5_1	738_5_46	1466_5_34	18_5_1	341_6_113	201_5_230	147_2_315	469_2_1	204_2_8	1608_5_14	208_25_107	759_5_192	670_25_30	566_5_1	381_5_57	123_25_87	124_2_123
151_5_1	579_2_1	235_2_1	627_6_1	1301_2_98	211_5_225	195_5_115	1121_2_67	30_5_1	331_5_1	867_5_40	765_2_31	272_2_94	97_2_1	1873_5_17	113_5_7	844_5_1	505_2_253	236_2_166	80_5_171	492_5_180	1161_5_1	1775_5_74	438_6_1	697_2_234	23_5_1	654_5_1	172_2_80	818_5_25	159_5_125	96_5_1	4_2_21	7_5_1	456_5_1	738_5_46	1466_5_47	18_5_1	341_6_117	201_5_239	147_2_323	469_2_1	204_2_5	1608_5_16	208_25_106	759_5_190	670_25_31	566_5_1	381_5_56	123_25_84	124_2_114
151_5_1	579_2_1	235_2_1	627_6_1	1301_2_118	211_5_210	195_5_107	1121_2_73	30_5_1	331_5_1	867_5_42	765_2_38	272_2_86	97_2_1	1873_5_18	113_5_4	844_5_2	505_2_258	236_2_166	80_5_166	492_5_182	1161_5_1	1775_5_87	438_6_1	697_2_244	23_5_1	654_5_1	172_2_81	818_5_23	159_5_129	96_5_1	4_2_16	7_5_1	456_5_1	738_5_48	1466_5_48	18_5_1	341_6_119	201_5_260	147_2_326	469_2_1	204_2_6	1608_5_16	208_25_111	759_5_181	670_25_24	566_5_1	381_5_51	123_25_77	124_2_109
151_5_1	579_2_1	235_2_1	627_6_1	1301_2_120	211_5_212	195_5_114	1121_2_71	30_5_1	331_5_1	867_5_43	765_2_34	272_2_85	97_2_1	1873_5_20	113_5_4	844_5_2	505_2_250	236_2_154	80_5_169	492_5_178	1161_5_1	1775_5_96	438_6_1	697_2_250	23_5_1	654_5_1	172_2_87	818_5_13	159_5_119	96_5_1	4_2_15	7_5_1	456_5_1	738_5_46	1466_5_55	18_5_1	341_6_123	201_5_262	147_2_330	469_2_1	204_2_8	1608_5_15	208_25_113	759_5_163	670_25_25	566_5_1	381_5_57	123_25_77	124_2_114
151_5_1	579_2_1	235_2_1	627_6_1	1301_2_122	211_5_205	195_5_114	1121_2_73	30_5_1	331_5_1	867_5_40	765_2_35	272_2_96	97_2_1	1873_5_23	113_5_3	844_5_2	505_2_254	236_2_146	80_5_163	492_5_175	1161_5_1	1775_5_99	438_6_1	697_2_259	23_5_1	654_5_1	172_2_90	818_5_9	159_5_111	96_5_1	4_2_14	7_5_1	456_5_1	738_5_43	1466_5_56	18_5_1	341_6_125	201_5_258	147_2_317	469_2_1	204_2_7	1608_5_19	208_25_119	759_5_166	670_25_28	566_5_1	381_5_62	123_25_81	124_2_102
151_5_1	579_2_1	235_2_1	627_6_1	1301_2_132	211_5_182	195_5_123	1121_2_71	30_5_1	331_5_1	867_5_32	765_2_34	272_2_94	97_2_1	1873_5_27	113_5_3	844_5_3	505_2_258	236_2_142	80_5_171	492_5_165	1161_5_1	1775_5_92	438_6_1	697_2_271	23_5_1	654_5_1	172_2_101	818_5_14	159_5_111	96_5_1	4_2_16	7_5_1	456_5_1	738_5_40	1466_5_51	18_5_1	341_6_121	201_5_259	147_2_293	469_2_1	204_2_6	1608_5_22	208_25_118	759_5_155	670_25_38	566_5_1	381_5_63	123_25_86	124_2_91
151_5_1	579_2_1	235_2_1	627_6_1	1301_2_136	211_5_186	195_5_134	1121_2_78	30_5_1	331_5_1	867_5_34	765_2_29	272_2_95	97_2_1	1873_5_32	113_5_3	844_5_4	505_2_253	236_2_133	80_5_170	492_5_147	1161_5_1	1775_5_88	438_6_1	697_2_253	23_5_1	654_5_1	172_2_100	818_5_17	159_5_110	96_5_1	4_2_16	7_5_1	456_5_1	738_5_37	1466_5_56	18_5_1	341_6_117	201_5_272	147_2_283	469_2_1	204_2_7	1608_5_25	208_25_118	759_5_142	670_25_36	566_5_1	381_5_75	123_25_97	124_2_87
151_5_1	579_2_1	235_2_1	627_6_1	1301_2_122	211_5_179	195_5_131	1121_2_79	30_5_1	331_5_1	867_5_36	765_2_30	272_2_91	97_2_1	1873_5_32	113_5_1	844_5_3	505_2_247	236_2_134	80_5_166	492_5_148	1161_5_1	1775_5_85	438_6_1	697_2_242	23_5_1	654_5_1	172_2_104	818_5_17	159_5_107	96_5_1	4_2_15	7_5_1	456_5_1	738_5_44	1466_5_52	18_5_1	341_6_117	201_5_281	147_2_290	469_2_1	204_2_8	1608_5_24	208_25_126	759_5_148	670_25_32	566_5_1	381_5_70	123_25_96	124_2_89
151_5_1	579_2_1	235_2_1	627_6_1	1301_2_106	211_5_167	195_5_118	1121_2_74	30_5_1	331_5_1	867_5_34	765_2_30	272_2_90	97_2_1	1873_5_33	113_5_1	844_5_3	505_2_254	236_2_143	80_5_160	492_5_135	1161_5_1	1775_5_86	438_6_1	697_2_242	23_5_1	654_5_1	172_2_102	818_5_16	159_5_105	96_5_1	4_2_17	7_5_1	456_5_1	738_5_36	1466_5_59	18_5_1	341_6_117	201_5_268	147_2_286	469_2_1	204_2_6	1608_5_25	208_25_119	759_5_145	670_25_31	566_5_1	381_5_64	123_25_93	124_2_87
151_5_1	579_2_1	235_2_1	627_6_1	1301_2_103	211_5_153	195_5_124	1121_2_79	30_5_1	331_5_1	867_5_26	765_2_34	272_2_89	97_2_1	1873_5_44	844_5_8	505_2_248	236_2_143	80_5_168	492_5_138	1161_5_1	1775_5_83	438_6_1	697_2_227	23_5_1	654_5_1	172_2_108	818_5_21	159_5_98	96_5_1	4_2_16	7_5_1	456_5_1	738_5_30	1466_5_62	18_5_1	341_6_121	201_5_261	147_2_281	469_2_1	204_2_6	1608_5_27	208_25_116	759_5_160	670_25_30	566_5_1	381_5_59	123_25_89	124_2_77	266_5_1
151_5_1	579_2_1	235_2_1	627_6_1	1301_2_89	211_5_158	195_5_120	1121_2_85	30_5_1	331_5_1	867_5_28	765_2_28	272_2_97	97_2_1	1873_5_42	844_5_7	505_2_260	236_2_149	80_5_175	492_5_147	1161_5_1	1775_5_86	438_6_1	697_2_212	23_5_1	654_5_1	172_2_103	818_5_19	159_5_104	96_5_1	4_2_16	7_5_1	456_5_1	738_5_33	1466_5_62	18_5_1	341_6_99	201_5_263	147_2_294	469_2_1	204_2_3	1608_5_27	208_25_116	759_5_164	670_25_28	566_5_1	381_5_54	123_25_83	124_2_81	266_5_1
151_5_1	579_2_1	235_2_1	627_6_1	1301_2_92	211_5_153	195_5_114	1121_2_97	30_5_1	331_5_1	867_5_26	765_2_25	272_2_98	97_2_1	1873_5_43	844_5_7	505_2_267	236_2_165	80_5_169	492_5_146	1161_5_1	1775_5_82	438_6_1	697_2_200	23_5_1	654_5_1	172_2_99	818_5_19	159_5_105	96_5_1	4_2_10	7_5_1	456_5_1	738_5_33	1466_5_61	18_5_1	341_6_98	201_5_273	147_2_282	469_2_1	204_2_1	1608_5_33	208_25_106	759_5_159	670_25_23	566_5_1	381_5_57	123_25_80	124_2_96	266_5_1
151_5_1	579_2_1	235_2_1	627_6_1	1301_2_109	211_5_174	195_5_116	1121_2_108	30_5_1	331_5_1	867_5_27	765_2_23	272_2_101	97_2_1	1873_5_38	844_5_4	505_2_272	236_2_160	80_5_157	492_5_162	1161_5_1	1775_5_77	1_5_1	697_2_200	23_5_1	654_5_1	172_2_96	818_5_22	159_5_104	96_5_1	4_2_9	7_5_1	456_5_1	738_5_38	1466_5_59	341_6_98	201_5_271	147_2_270	469_2_1	438_6_1	1608_5_40	208_25_103	759_5_162	670_25_23	566_5_1	381_5_63	123_25_80	124_2_96	266_5_1	488_5_129
151_5_1	579_2_1	235_2_1	627_6_1	1301_2_120	211_5_166	195_5_138	1121_2_105	30_5_1	331_5_1	867_5_28	765_2_22	272_2_110	97_2_1	1873_5_37	844_5_4	505_2_286	236_2_150	80_5_158	492_5_166	1161_5_1	1775_5_87	1_5_1	697_2_202	23_5_1	654_5_1	172_2_96	818_5_31	159_5_102	96_5_1	4_2_7	7_5_1	456_5_1	738_5_29	1466_5_70	341_6_105	201_5_249	147_2_258	469_2_1	438_6_1	1608_5_38	208_25_121	759_5_165	670_25_30	566_5_1	381_5_60	123_25_76	124_2_108	266_5_1	488_5_137
151_5_1	579_2_1	235_2_1	627_6_1	1301_2_117	211_5_166	195_5_148	1121_2_102	30_5_1	331_5_1	867_5_29	765_2_24	272_2_123	97_2_1	1873_5_27	844_5_4	505_2_301	236_2_159	80_5_160	492_5_172	1161_5_1	1775_5_83	1_5_1	697_2_163	23_5_1	654_5_1	172_2_89	818_5_33	159_5_100	96_5_1	4_2_6	7_5_1	456_5_1	738_5_34	1466_5_76	341_6_101	201_5_254	147_2_254	469_2_1	438_6_1	1608_5_32	208_25_120	759_5_161	670_25_27	566_5_1	381_5_62	123_25_74	124_2_115	266_5_1	488_5_145
151_5_1	579_2_1	235_2_1	627_6_1	1301_2_118	211_5_161	195_5_153	1121_2_87	30_5_1	331_5_1	867_5_34	765_2_29	272_2_132	97_2_1	1873_5_30	844_5_3	505_2_297	236_2_163	80_5_155	492_5_165	1161_5_1	1775_5_76	1_5_1	697_2_141	23_5_1	654_5_1	172_2_75	818_5_26	159_5_93	96_5_1	4_2_9	7_5_1	456_5_1	738_5_41	1466_5_83	341_6_105	201_5_261	147_2_256	469_2_1	438_6_1	1608_5_28	208_25_118	759_5_165	670_25_30	566_5_1	381_5_60	123_25_78	124_2_117	266_5_1	488_5_147
151_5_1	579_2_1	235_2_1	627_6_1	1301_2_120	211_5_180	195_5_158	1121_2_82	30_5_1	331_5_1	867_5_39	765_2_33	272_2_139	97_2_1	1873_5_32	844_5_1	505_2_289	236_2_170	80_5_152	492_5_174	1161_5_1	1775_5_81	1_5_1	697_2_132	23_5_1	654_5_1	172_2_63	818_5_18	159_5_95	96_5_1	4_2_11	7_5_1	456_5_1	738_5_51	1466_5_89	341_6_97	201_5_269	147_2_266	469_2_1	438_6_1	1608_5_33	208_25_104	759_5_150	670_25_25	566_5_1	381_5_61	123_25_72	124_2_113	266_5_1	488_5_142
151_5_1	579_2_1	235_2_1	627_6_1	1301_2_113	211_5_174	195_5_160	1121_2_88	30_5_1	331_5_1	867_5_34	765_2_31	272_2_152	97_2_1	1873_5_32	69_5_1	505_2_288	236_2_165	80_5_153	492_5_178	1161_5_1	1775_5_87	1_5_1	697_2_128	23_5_1	654_5_1	172_2_52	818_5_16	159_5_86	96_5_1	4_2_14	7_5_1	456_5_1	738_5_52	1466_5_96	341_6_107	201_5_270	147_2_261	469_2_1	438_6_1	1608_5_38	208_25_101	759_5_141	670_25_30	566_5_1	381_5_57	123_25_67	124_2_100	266_5_1	488_5_142
151_5_1	579_2_1	235_2_1	627_6_1	1301_2_132	211_5_173	195_5_157	1121_2_90	30_5_1	331_5_1	867_5_37	765_2_25	272_2_163	97_2_1	1873_5_33	69_5_1	505_2_276	236_2_182	80_5_149	492_5_185	1161_5_1	1775_5_101	1_5_1	697_2_124	23_5_1	654_5_1	172_2_54	818_5_18	159_5_93	96_5_1	4_2_12	7_5_1	456_5_1	738_5_53	1466_5_87	341_6_111	201_5_255	147_2_242	469_2_1	438_6_1	1608_5_43	208_25_91	759_5_134	670_25_25	566_5_1	381_5_66	123_25_62	124_2_103	266_5_1	488_5_140
151_5_1	579_2_1	235_2_1	627_6_1	1301_2_150	211_5_164	195_5_167	1121_2_98	30_5_1	331_5_1	867_5_41	765_2_25	272_2_158	97_2_1	1873_5_28	69_5_1	505_2_274	236_2_180	80_5_142	492_5_189	1161_5_1	1775_5_106	1_5_1	697_2_127	23_5_1	654_5_1	172_2_54	818_5_21	159_5_91	96_5_1	4_2_13	7_5_1	456_5_1	738_5_51	1466_5_98	341_6_101	201_5_256	147_2_227	469_2_1	438_6_1	1608_5_42	208_25_92	759_5_134	670_25_27	566_5_1	381_5_67	123_25_57	124_2_104	266_5_1	488_5_146
151_5_1	579_2_1	235_2_1	627_6_1	1301_2_155	211_5_149	195_5_165	1121_2_98	30_5_1	331_5_1	867_5_45	765_2_27	272_2_153	97_2_1	1873_5_30	69_5_1	505_2_265	236_2_174	80_5_150	492_5_196	1161_5_1	1775_5_101	1_5_1	697_2_121	23_5_1	654_5_1	172_2_56	818_5_21	159_5_90	96_5_1	4_2_16	7_5_1	456_5_1	738_5_46	1466_5_96	341_6_106	201_5_244	147_2_239	469_2_1	438_6_1	1608_5_48	208_25_99	759_5_141	670_25_32	566_5_1	381_5_82	123_25_63	124_2_99	266_5_1	488_5_124
151_5_1	579_2_1	235_2_1	627_6_1	1301_2_159	211_5_163	195_5_162	1121_2_102	30_5_1	331_5_1	867_5_54	765_2_27	272_2_153	97_2_1	1873_5_31	69_5_1	505_2_275	236_2_181	80_5_148	492_5_190	1161_5_1	1775_5_103	1_5_1	697_2_98	23_5_1	654_5_1	172_2_52	818_5_18	159_5_107	96_5_1	4_2_17	7_5_1	456_5_1	738_5_43	1466_5_96	341_6_100	201_5_246	147_2_247	469_2_1	438_6_1	1608_5_47	208_25_106	759_5_142	670_25_39	566_5_1	381_5_67	123_25_69	124_2_105	266_5_1	488_5_127
151_5_1	579_2_1	235_2_1	627_6_1	1301_2_151	211_5_163	195_5_169	1121_2_107	30_5_1	331_5_1	867_5_50	765_2_28	272_2_155	97_2_1	1873_5_33	69_5_1	505_2_276	236_2_172	80_5_154	492_5_205	1161_5_1	1775_5_109	1_5_1	697_2_93	23_5_1	654_5_1	172_2_49	818_5_17	159_5_107	96_5_1	4_2_19	7_5_1	456_5_1	738_5_39	1466_5_83	341_6_97	201_5_258	147_2_258	469_2_1	438_6_1	1608_5_46	208_25_102	759_5_143	670_25_42	566_5_1	381_5_57	123_25_76	124_2_100	266_5_1	488_5_139
151_5_1	579_2_1	235_2_1	627_6_1	1301_2_151	211_5_163	195_5_167	1121_2_96	30_5_1	331_5_1	867_5_59	765_2_23	272_2_150	97_2_1	1873_5_28	69_5_1	505_2_266	236_2_180	80_5_147	492_5_201	1161_5_1	1775_5_101	1_5_1	697_2_88	23_5_1	654_5_1	172_2_40	818_5_19	159_5_96	96_5_1	4_2_21	7_5_1	456_5_1	738_5_41	1466_5_84	341_6_92	201_5_264	147_2_261	469_2_1	438_6_1	1608_5_46	208_25_110	759_5_142	670_25_54	566_5_1	381_5_60	123_25_88	124_2_102	266_5_1	488_5_142
151_5_1	579_2_1	235_2_1	627_6_1	1301_2_153	211_5_153	195_5_174	1121_2_108	30_5_1	331_5_1	867_5_66	765_2_24	272_2_166	97_2_1	1873_5_27	69_5_1	505_2_270	236_2_198	80_5_141	492_5_192	1161_5_1	1775_5_97	1_5_1	697_2_90	23_5_1	654_5_1	172_2_32	818_5_22	159_5_97	96_5_1	4_2_17	7_5_1	456_5_1	738_5_40	1466_5_80	341_6_85	201_5_264	147_2_246	469_2_1	438_6_1	1608_5_44	208_25_112	759_5_126	670_25_59	566_5_1	381_5_53	123_25_94	124_2_99	266_5_1	488_5_142
151_5_1	579_2_1	235_2_1	627_6_1	1301_2_160	211_5_150	195_5_187	1121_2_113	30_5_1	331_5_1	867_5_62	765_2_25	272_2_176	97_2_1	1873_5_20	69_5_1	505_2_265	236_2_199	80_5_143	492_5_188	1161_5_1	1775_5_106	1_5_1	697_2_97	23_5_1	654_5_1	172_2_37	818_5_23	159_5_88	96_5_1	4_2_8	7_5_1	456_5_1	738_5_48	1466_5_81	341_6_87	201_5_259	147_2_257	469_2_1	438_6_1	1608_5_36	208_25_109	759_5_123	670_25_55	566_5_1	381_5_50	123_25_100	124_2_92	266_5_1	488_5_129
151_5_1	579_2_1	235_2_1	627_6_1	1301_2_167	211_5_159	195_5_193	1121_2_111	30_5_1	331_5_1	867_5_64	765_2_24	272_2_175	97_2_1	1873_5_17	69_5_1	505_2_275	236_2_190	80_5_144	492_5_190	1161_5_1	1775_5_108	1_5_1	697_2_104	23_5_1	654_5_1	172_2_42	818_5_22	159_5_83	96_5_1	4_2_6	7_5_1	456_5_1	738_5_52	1466_5_79	341_6_87	201_5_260	147_2_246	469_2_1	438_6_1	1608_5_35	208_25_114	759_5_132	670_25_56	566_5_1	381_5_48	123_25_94	124_2_89	266_5_1	488_5_116
151_5_1	579_2_1	235_2_1	627_6_1	1301_2_160	211_5_162	195_5_189	1121_2_110	30_5_1	331_5_1	867_5_61	765_2_18	272_2_174	97_2_1	1873_5_12	69_5_1	505_2_293	236_2_184	80_5_135	492_5_176	1161_5_1	1775_5_118	1_5_1	697_2_113	23_5_1	654_5_1	172_2_43	818_5_22	159_5_78	96_5_1	4_2_4	7_5_1	456_5_1	738_5_44	1466_5_88	341_6_79	201_5_250	147_2_244	469_2_1	438_6_1	1608_5_37	208_25_118	759_5_137	670_25_53	566_5_1	381_5_52	123_25_93	124_2_95	266_5_1	488_5_122
151_5_1	579_2_1	235_2_1	627_6_1	1301_2_162	211_5_170	195_5_199	1121_2_120	30_5_1	331_5_1	867_5_64	765_2_10	272_2_162	97_2_1	1873_5_11	69_5_1	505_2_293	236_2_202	80_5_126	492_5_184	1161_5_1	1775_5_115	1_5_1	697_2_92	23_5_1	654_5_1	172_2_43	818_5_25	159_5_82	96_5_1	4_2_4	7_5_1	456_5_1	738_5_38	1466_5_83	341_6_79	201_5_262	147_2_251	469_2_1	438_6_1	1608_5_42	208_25_113	759_5_125	670_25_47	566_5_1	381_5_52	123_25_89	124_2_91	266_5_1	488_5_126
151_5_1	579_2_1	235_2_1	627_6_1	1301_2_160	211_5_160	195_5_198	1121_2_130	30_5_1	331_5_1	867_5_72	765_2_8	272_2_155	97_2_1	1873_5_15	69_5_1	505_2_284	236_2_216	80_5_134	492_5_184	1161_5_1	1775_5_108	1_5_1	697_2_72	23_5_1	654_5_1	172_2_49	818_5_22	159_5_80	96_5_1	4_2_4	7_5_1	456_5_1	738_5_35	1466_5_84	341_6_76	201_5_260	147_2_247	469_2_1	438_6_1	1608_5_50	208_25_118	759_5_108	670_25_44	566_5_1	381_5_54	123_25_81	124_2_100	266_5_1	488_5_134
151_5_1	579_2_1	235_2_1	627_6_1	1301_2_176	211_5_172	195_5_212	1121_2_122	30_5_1	331_5_1	867_5_61	765_2_7	272_2_140	97_2_1	1873_5_10	69_5_1	505_2_285	236_2_210	80_5_130	492_5_191	1161_5_1	1775_5_116	1_5_1	697_2_77	23_5_1	654_5_1	172_2_51	818_5_22	159_5_83	96_5_1	4_2_3	7_5_1	456_5_1	738_5_38	1466_5_98	341_6_74	201_5_255	147_2_263	469_2_1	438_6_1	1608_5_57	208_25_117	759_5_113	670_25_46	566_5_1	381_5_48	123_25_72	124_2_93	266_5_1	488_5_129
151_5_1	579_2_1	235_2_1	627_6_1	1301_2_176	211_5_167	195_5_215	1121_2_119	30_5_1	331_5_1	867_5_60	765_2_7	272_2_129	97_2_1	1873_5_8	69_5_1	505_2_304	236_2_210	80_5_120	492_5_171	1161_5_1	1775_5_101	1_5_1	697_2_84	23_5_1	654_5_1	172_2_49	818_5_20	159_5_75	96_5_1	4_2_3	7_5_1	456_5_1	738_5_38	1466_5_102	341_6_83	201_5_266	147_2_276	469_2_1	438_6_1	1608_5_60	208_25_123	759_5_125	670_25_50	566_5_1	381_5_44	123_25_64	124_2_95	266_5_1	488_5_143
151_5_1	579_2_1	235_2_1	627_6_1	1301_2_187	211_5_178	195_5_205	1121_2_128	30_5_1	331_5_1	867_5_58	765_2_8	272_2_139	97_2_1	1873_5_8	69_5_1	505_2_276	236_2_212	80_5_118	492_5_180	1161_5_1	1775_5_87	1_5_1	697_2_78	23_5_1	654_5_1	172_2_48	818_5_22	159_5_78	96_5_1	4_2_2	7_5_1	456_5_1	738_5_36	1466_5_97	341_6_83	201_5_258	147_2_272	469_2_1	438_6_1	1608_5_63	208_25_126	759_5_125	670_25_48	566_5_1	381_5_55	123_25_58	124_2_94	266_5_1	488_5_136
151_5_1	579_2_1	235_2_1	627_6_1	1301_2_197	211_5_169	195_5_203	1121_2_128	30_5_1	331_5_1	867_5_54	765_2_6	272_2_147	97_2_1	1873_5_7	69_5_1	505_2_270	236_2_209	80_5_105	492_5_202	1161_5_1	1775_5_92	1_5_1	697_2_84	23_5_1	654_5_1	172_2_46	818_5_24	159_5_73	96_5_1	4_2_1	7_5_1	738_5_32	1466_5_83	341_6_90	201_5_272	147_2_286	469_2_1	438_6_1	1608_5_55	208_25_133	759_5_130	670_25_56	566_5_1	381_5_59	123_25_54	124_2_80	266_5_1	488_5_148	164_2_59
151_5_1	579_2_1	235_2_1	627_6_1	1301_2_215	211_5_155	195_5_215	1121_2_127	30_5_1	331_5_1	867_5_60	765_2_2	272_2_167	97_2_1	1873_5_8	69_5_1	505_2_271	236_2_185	80_5_102	492_5_200	1161_5_1	1775_5_97	1_5_1	697_2_76	23_5_1	654_5_1	172_2_38	818_5_26	159_5_70	96_5_1	4_2_1	7_5_1	738_5_28	1466_5_87	341_6_87	201_5_284	147_2_304	469_2_1	438_6_1	1608_5_46	208_25_133	759_5_136	670_25_67	566_5_1	381_5_54	123_25_52	124_2_72	266_5_1	488_5_152	164_2_61
151_5_1	579_2_1	235_2_1	627_6_1	1301_2_222	211_5_124	195_5_231	1121_2_123	30_5_1	331_5_1	867_5_59	765_2_2	272_2_178	97_2_1	1873_5_8	69_5_1	505_2_268	80_5_97	236_2_173	492_5_200	1161_5_1	1775_5_102	1_5_1	697_2_73	23_5_1	654_5_1	172_2_32	818_5_26	159_5_61	96_5_1	341_6_86	7_5_1	738_5_30	1466_5_84	201_5_302	147_2_318	469_2_1	438_6_1	1608_5_55	208_25_118	759_5_142	670_25_66	566_5_1	381_5_46	123_25_67	124_2_64	266_5_1	488_5_155	164_2_55	90_5_21
151_5_1	579_2_1	235_2_1	627_6_1	1301_2_226	211_5_134	195_5_250	1121_2_117	30_5_1	331_5_1	867_5_52	765_2_1	272_2_175	97_2_1	1873_5_13	69_5_1	505_2_275	80_5_93	236_2_162	492_5_216	1161_5_1	1775_5_102	1_5_1	697_2_71	23_5_1	654_5_1	172_2_30	818_5_24	159_5_59	96_5_1	341_6_82	7_5_1	738_5_31	1466_5_80	201_5_305	147_2_329	469_2_1	438_6_1	1608_5_53	208_25_118	759_5_127	670_25_69	566_5_1	381_5_40	123_25_69	124_2_52	266_5_1	488_5_156	164_2_49	90_5_19
151_5_1	579_2_1	235_2_1	627_6_1	1301_2_233	211_5_140	195_5_255	1121_2_109	30_5_1	331_5_1	867_5_57	272_2_173	97_2_1	1873_5_15	69_5_1	505_2_287	80_5_82	236_2_150	492_5_219	1161_5_1	1775_5_100	1_5_1	697_2_91	23_5_1	654_5_1	172_2_31	818_5_19	159_5_73	96_5_1	341_6_91	7_5_1	738_5_28	1466_5_98	201_5_290	147_2_330	469_2_1	438_6_1	1608_5_54	208_25_111	759_5_120	670_25_74	566_5_1	381_5_35	123_25_76	124_2_51	266_5_1	488_5_146	164_2_43	90_5_16	225_5_279
151_5_1	579_2_1	235_2_1	627_6_1	1301_2_228	211_5_149	195_5_238	1121_2_106	30_5_1	331_5_1	867_5_54	272_2_156	97_2_1	1873_5_17	69_5_1	505_2_312	80_5_60	236_2_143	492_5_229	1161_5_1	1775_5_97	1_5_1	697_2_97	23_5_1	654_5_1	172_2_29	818_5_19	159_5_80	96_5_1	341_6_89	7_5_1	738_5_30	1466_5_96	201_5_276	147_2_329	469_2_1	438_6_1	1608_5_67	208_25_98	759_5_131	670_25_80	566_5_1	381_5_35	123_25_83	124_2_52	266_5_1	488_5_151	164_2_41	90_5_17	225_5_293
151_5_1	579_2_1	235_2_1	627_6_1	1301_2_217	211_5_167	195_5_260	1121_2_119	30_5_1	331_5_1	867_5_50	272_2_152	97_2_1	1873_5_16	69_5_1	505_2_323	80_5_53	236_2_135	492_5_232	1161_5_1	1775_5_99	1_5_1	697_2_93	23_5_1	654_5_1	172_2_25	818_5_21	159_5_64	96_5_1	341_6_84	7_5_1	738_5_36	1466_5_97	201_5_262	147_2_326	469_2_1	438_6_1	1608_5_64	208_25_98	759_5_144	670_25_77	566_5_1	381_5_31	123_25_69	124_2_66	266_5_1	488_5_141	164_2_43	90_5_20	225_5_299
151_5_1	579_2_1	235_2_1	627_6_1	1301_2_197	211_5_157	195_5_263	1121_2_123	30_5_1	331_5_1	867_5_51	272_2_156	97_2_1	1873_5_15	69_5_1	505_2_310	80_5_56	236_2_136	492_5_238	1161_5_1	1775_5_101	1_5_1	697_2_103	23_5_1	654_5_1	172_2_26	818_5_25	159_5_68	96_5_1	341_6_86	7_5_1	738_5_39	1466_5_86	201_5_256	147_2_325	469_2_1	438_6_1	1608_5_78	208_25_108	759_5_142	670_25_89	566_5_1	381_5_27	123_25_63	124_2_69	266_5_1	488_5_157	164_2_51	90_5_22	225_5_295
151_5_1	579_2_1	235_2_1	627_6_1	1301_2_189	211_5_138	195_5_256	1121_2_132	30_5_1	331_5_1	867_5_45	272_2_160	97_2_1	1873_5_17	69_5_1	505_2_324	80_5_62	236_2_128	492_5_226	1161_5_1	1775_5_101	1_5_1	697_2_100	23_5_1	654_5_1	172_2_25	818_5_31	159_5_71	96_5_1	341_6_87	7_5_1	738_5_40	1466_5_91	201_5_239	147_2_330	469_2_1	438_6_1	1608_5_76	208_25_107	759_5_145	670_25_92	566_5_1	381_5_31	123_25_66	124_2_74	266_5_1	488_5_155	164_2_50	90_5_17	225_5_313
151_5_1	579_2_1	235_2_1	627_6_1	1301_2_180	211_5_128	195_5_270	1121_2_125	30_5_1	331_5_1	867_5_34	272_2_167	97_2_1	1873_5_18	69_5_1	505_2_320	80_5_57	236_2_113	492_5_231	1161_5_1	1775_5_101	1_5_1	697_2_100	23_5_1	654_5_1	172_2_26	818_5_34	159_5_73	96_5_1	341_6_101	7_5_1	738_5_35	1466_5_88	201_5_241	147_2_322	469_2_1	438_6_1	1608_5_80	208_25_108	759_5_147	670_25_88	566_5_1	381_5_31	123_25_63	124_2_78	266_5_1	488_5_148	164_2_47	90_5_16	225_5_313
151_5_1	579_2_1	235_2_1	627_6_1	1301_2_188	211_5_119	195_5_286	1121_2_129	30_5_1	331_5_1	867_5_32	272_2_176	97_2_1	1873_5_17	69_5_1	505_2_283	80_5_60	236_2_104	492_5_210	1161_5_1	1775_5_96	1_5_1	697_2_97	23_5_1	654_5_1	172_2_21	818_5_34	159_5_60	96_5_1	341_6_100	7_5_1	738_5_31	1466_5_91	201_5_254	147_2_330	469_2_1	438_6_1	1608_5_81	208_25_100	759_5_139	670_25_88	566_5_1	381_5_29	123_25_56	124_2_87	266_5_1	488_5_154	164_2_42	90_5_18	225_5_301
151_5_1	579_2_1	235_2_1	627_6_1	1301_2_191	211_5_121	195_5_296	1121_2_118	30_5_1	331_5_1	867_5_38	272_2_177	97_2_1	1873_5_17	69_5_1	505_2_270	80_5_54	236_2_118	492_5_185	1161_5_1	1775_5_96	1_5_1	697_2_91	23_5_1	654_5_1	172_2_16	818_5_31	159_5_55	96_5_1	341_6_104	7_5_1	738_5_28	1466_5_89	201_5_253	147_2_340	469_2_1	438_6_1	1608_5_73	208_25_99	759_5_146	670_25_85	566_5_1	381_5_33	123_25_57	124_2_91	266_5_1	488_5_158	164_2_36	90_5_19	225_5_300
151_5_1	579_2_1	235_2_1	627_6_1	1301_2_202	211_5_120	195_5_281	1121_2_124	30_5_1	331_5_1	867_5_29	272_2_170	97_2_1	1873_5_12	69_5_1	505_2_259	80_5_44	236_2_137	492_5_169	1161_5_1	1775_5_96	1_5_1	697_2_90	23_5_1	654_5_1	172_2_20	818_5_29	159_5_48	96_5_1	341_6_96	7_5_1	738_5_25	1466_5_96	201_5_289	147_2_326	469_2_1	438_6_1	1608_5_68	208_25_114	759_5_131	670_25_80	566_5_1	381_5_27	123_25_58	124_2_98	266_5_1	488_5_155	164_2_35	90_5_22	225_5_327
151_5_1	579_2_1	235_2_1	627_6_1	1301_2_194	211_5_124	195_5_290	1121_2_115	30_5_1	331_5_1	867_5_28	272_2_162	97_2_1	1873_5_10	69_5_1	505_2_247	80_5_30	236_2_130	492_5_150	1161_5_1	1775_5_101	1_5_1	697_2_89	23_5_1	654_5_1	172_2_21	818_5_32	159_5_42	96_5_1	341_6_97	7_5_1	738_5_20	1466_5_105	201_5_295	147_2_325	469_2_1	438_6_1	1608_5_65	208_25_120	759_5_124	670_25_80	566_5_1	381_5_28	123_25_53	124_2_104	266_5_1	488_5_156	164_2_33	90_5_22	225_5_325
151_5_1	579_2_1	235_2_1	627_6_1	1301_2_200	211_5_125	195_5_282	1121_2_107	30_5_1	331_5_1	867_5_21	272_2_151	97_2_1	1873_5_8	69_5_1	505_2_256	80_5_27	236_2_135	492_5_145	1161_5_1	1775_5_93	1_5_1	697_2_89	23_5_1	654_5_1	172_2_22	818_5_38	159_5_46	96_5_1	341_6_91	7_5_1	738_5_21	1466_5_119	201_5_275	147_2_343	469_2_1	438_6_1	1608_5_60	208_25_124	759_5_140	670_25_73	566_5_1	381_5_21	123_25_48	124_2_94	266_5_1	488_5_152	164_2_26	90_5_20	225_5_326
151_5_1	579_2_1	235_2_1	627_6_1	1301_2_197	211_5_113	195_5_290	1121_2_104	30_5_1	331_5_1	867_5_23	272_2_161	97_2_1	1873_5_4	69_5_1	505_2_263	80_5_23	236_2_139	492_5_155	1161_5_1	1775_5_99	1_5_1	697_2_92	23_5_1	654_5_1	172_2_22	818_5_38	159_5_47	96_5_1	341_6_94	7_5_1	738_5_16	1466_5_117	201_5_265	147_2_338	469_2_1	438_6_1	1608_5_53	208_25_129	759_5_143	670_25_76	566_5_1	381_5_23	123_25_43	124_2_85	266_5_1	488_5_148	164_2_16	90_5_22	225_5_316
151_5_1	579_2_1	235_2_1	627_6_1	1301_2_193	211_5_112	195_5_300	1121_2_110	30_5_1	331_5_1	867_5_20	272_2_150	97_2_1	1873_5_3	69_5_1	505_2_275	80_5_30	236_2_163	492_5_162	1161_5_1	1775_5_90	1_5_1	697_2_98	23_5_1	654_5_1	172_2_21	818_5_34	159_5_32	96_5_1	341_6_94	7_5_1	738_5_20	1466_5_125	201_5_249	147_2_358	469_2_1	438_6_1	1608_5_39	208_25_131	759_5_139	670_25_84	566_5_1	381_5_20	123_25_35	124_2_76	266_5_1	488_5_151	164_2_17	90_5_22	225_5_306
151_5_1	579_2_1	235_2_1	627_6_1	1301_2_187	211_5_115	195_5_302	1121_2_107	30_5_1	331_5_1	867_5_19	272_2_161	97_2_1	1873_5_5	69_5_1	505_2_268	80_5_28	236_2_177	492_5_164	1161_5_1	1775_5_86	1_5_1	697_2_95	23_5_1	654_5_1	172_2_19	818_5_32	159_5_24	96_5_1	341_6_93	7_5_1	738_5_20	1466_5_133	201_5_242	147_2_364	469_2_1	438_6_1	1608_5_42	208_25_142	759_5_144	670_25_75	566_5_1	381_5_21	123_25_29	124_2_73	266_5_1	488_5_144	164_2_22	90_5_23	225_5_301
151_5_1	579_2_1	235_2_1	627_6_1	1301_2_169	211_5_120	195_5_297	1121_2_119	30_5_1	331_5_1	867_5_20	272_2_168	97_2_1	1873_5_2	69_5_1	505_2_277	80_5_35	236_2_172	492_5_182	1161_5_1	1775_5_69	1_5_1	697_2_84	23_5_1	654_5_1	172_2_17	818_5_32	159_5_24	96_5_1	341_6_87	7_5_1	738_5_14	1466_5_140	201_5_256	147_2_368	469_2_1	438_6_1	1608_5_40	208_25_148	759_5_142	670_25_75	566_5_1	381_5_19	123_25_21	124_2_71	266_5_1	488_5_143	164_2_20	90_5_26	225_5_300
151_5_1	579_2_1	235_2_1	627_6_1	1301_2_158	211_5_123	195_5_299	1121_2_123	30_5_1	331_5_1	867_5_16	272_2_170	97_2_1	1873_5_1	69_5_1	505_2_277	80_5_32	236_2_164	492_5_181	1161_5_1	1775_5_74	1_5_1	697_2_83	23_5_1	654_5_1	172_2_23	818_5_30	159_5_19	96_5_1	341_6_88	7_5_1	738_5_12	1466_5_140	201_5_254	147_2_387	469_2_1	438_6_1	1608_5_43	208_25_156	759_5_143	670_25_73	566_5_1	381_5_22	123_25_20	124_2_71	266_5_1	488_5_149	164_2_17	90_5_23	225_5_291
151_5_1	579_2_1	235_2_1	627_6_1	1301_2_153	211_5_141	195_5_299	1121_2_125	30_5_1	331_5_1	272_2_181	97_2_1	867_5_18	69_5_1	505_2_295	80_5_33	172_2_24	492_5_176	1161_5_1	1775_5_80	1_5_1	697_2_76	23_5_1	654_5_1	818_5_27	159_5_14	96_5_1	162_5_26	7_5_1	738_5_9	1466_5_123	341_6_90	201_5_248	147_2_383	469_2_1	438_6_1	1608_5_37	208_25_158	759_5_153	670_25_69	381_5_18	123_25_19	124_2_72	266_5_1	488_5_152	164_2_18	90_5_28	225_5_294	236_2_180	163_5_175
151_5_1	579_2_1	235_2_1	627_6_1	1301_2_149	211_5_141	195_5_302	1121_2_119	30_5_1	331_5_1	272_2_193	97_2_1	867_5_17	69_5_1	505_2_278	80_5_29	172_2_28	492_5_162	1161_5_1	1775_5_81	1_5_1	697_2_76	23_5_1	654_5_1	818_5_30	159_5_12	96_5_1	162_5_29	7_5_1	738_5_9	1466_5_127	341_6_88	201_5_241	147_2_376	469_2_1	438_6_1	1608_5_39	208_25_146	759_5_150	670_25_65	381_5_21	123_25_17	124_2_79	266_5_1	488_5_168	164_2_22	90_5_26	225_5_288	236_2_173	163_5_178
151_5_1	579_2_1	235_2_1	627_6_1	1301_2_140	211_5_139	195_5_296	1121_2_114	30_5_1	331_5_1	272_2_191	97_2_1	867_5_17	69_5_1	505_2_279	80_5_27	172_2_26	492_5_158	1161_5_1	1775_5_87	1_5_1	697_2_85	23_5_1	654_5_1	818_5_24	159_5_9	96_5_1	162_5_33	7_5_1	738_5_10	1466_5_145	341_6_90	201_5_242	147_2_372	469_2_1	438_6_1	1608_5_39	208_25_142	759_5_143	670_25_63	381_5_23	123_25_17	124_2_62	266_5_1	488_5_168	164_2_23	90_5_20	225_5_295	236_2_170	163_5_168
151_5_1	579_2_1	235_2_1	627_6_1	1301_2_128	211_5_140	195_5_305	1121_2_102	30_5_1	331_5_1	272_2_194	97_2_1	867_5_20	69_5_1	505_2_302	80_5_22	172_2_23	492_5_147	1161_5_1	1775_5_89	1_5_1	697_2_92	23_5_1	654_5_1	818_5_25	159_5_7	96_5_1	162_5_29	7_5_1	738_5_7	1466_5_143	341_6_94	201_5_257	147_2_379	469_2_1	438_6_1	1608_5_34	208_25_120	759_5_144	670_25_70	381_5_22	123_25_16	124_2_66	266_5_1	488_5_156	164_2_25	90_5_23	225_5_300	236_2_156	163_5_183
151_5_1	579_2_1	235_2_1	627_6_1	1301_2_119	211_5_134	195_5_300	1121_2_104	30_5_1	331_5_1	272_2_202	97_2_1	867_5_25	69_5_1	505_2_307	80_5_16	172_2_23	492_5_156	1161_5_1	1775_5_85	1_5_1	697_2_96	23_5_1	654_5_1	818_5_24	159_5_6	96_5_1	162_5_35	7_5_1	738_5_9	1466_5_140	341_6_98	201_5_278	147_2_369	469_2_1	438_6_1	1608_5_36	208_25_122	759_5_144	670_25_78	381_5_22	123_25_12	124_2_59	266_5_1	488_5_163	164_2_27	90_5_22	225_5_302	236_2_148	163_5_179
151_5_1	579_2_1	235_2_1	627_6_1	1301_2_117	211_5_114	195_5_313	1121_2_109	30_5_1	331_5_1	272_2_210	97_2_1	867_5_26	69_5_1	505_2_310	80_5_18	172_2_27	492_5_151	1161_5_1	1775_5_86	1_5_1	697_2_94	23_5_1	654_5_1	818_5_31	159_5_5	96_5_1	162_5_33	7_5_1	738_5_12	1466_5_131	341_6_94	201_5_268	147_2_356	469_2_1	438_6_1	1608_5_33	208_25_124	759_5_146	670_25_83	381_5_20	123_25_8	124_2_59	266_5_1	488_5_165	164_2_31	90_5_23	225_5_305	236_2_141	163_5_190
151_5_1	579_2_1	235_2_1	627_6_1	1301_2_112	211_5_108	195_5_334	1121_2_103	30_5_1	331_5_1	272_2_211	97_2_1	867_5_26	69_5_1	505_2_322	80_5_21	172_2_28	492_5_157	1161_5_1	1775_5_84	1_5_1	697_2_101	23_5_1	654_5_1	818_5_25	159_5_7	96_5_1	162_5_25	7_5_1	738_5_8	1466_5_134	341_6_86	201_5_250	147_2_370	469_2_1	438_6_1	1608_5_35	208_25_131	759_5_147	670_25_87	381_5_20	123_25_7	124_2_59	266_5_1	488_5_173	164_2_26	90_5_22	225_5_313	236_2_131	163_5_190
151_5_1	579_2_1	235_2_1	627_6_1	1301_2_112	211_5_103	195_5_337	1121_2_100	30_5_1	331_5_1	272_2_229	97_2_1	867_5_28	69_5_1	505_2_328	80_5_22	172_2_32	492_5_148	1161_5_1	1775_5_86	1_5_1	697_2_109	23_5_1	654_5_1	818_5_23	159_5_7	96_5_1	162_5_28	7_5_1	738_5_3	1466_5_142	341_6_77	201_5_246	147_2_360	469_2_1	438_6_1	1608_5_37	208_25_136	759_5_148	670_25_85	381_5_18	123_25_7	124_2_52	266_5_1	488_5_166	164_2_24	90_5_15	225_5_325	236_2_133	163_5_210
151_5_1	579_2_1	235_2_1	627_6_1	1301_2_107	211_5_115	195_5_351	1121_2_108	30_5_1	331_5_1	272_2_221	97_2_1	867_5_28	69_5_1	505_2_303	80_5_15	172_2_38	492_5_139	1161_5_1	1775_5_84	1_5_1	697_2_107	23_5_1	654_5_1	818_5_20	159_5_6	96_5_1	162_5_21	7_5_1	738_5_1	1466_5_138	341_6_74	201_5_263	147_2_322	469_2_1	438_6_1	1608_5_38	208_25_145	759_5_145	670_25_85	381_5_13	123_25_6	124_2_52	266_5_1	488_5_181	164_2_24	90_5_11	225_5_334	236_2_132	163_5_217
151_5_1	579_2_1	235_2_1	627_6_1	1301_2_105	211_5_131	195_5_369	1121_2_109	30_5_1	331_5_1	272_2_217	97_2_1	867_5_29	69_5_1	505_2_293	80_5_14	172_2_40	492_5_127	1161_5_1	1775_5_82	1_5_1	697_2_98	23_5_1	654_5_1	818_5_18	159_5_5	96_5_1	162_5_16	7_5_1	738_5_1	1466_5_139	341_6_71	201_5_269	147_2_318	469_2_1	438_6_1	1608_5_42	208_25_148	759_5_146	670_25_76	381_5_15	123_25_6	124_2_47	266_5_1	488_5_180	164_2_24	90_5_7	225_5_339	236_2_139	163_5_220
151_5_1	579_2_1	235_2_1	627_6_1	1301_2_98	211_5_125	195_5_356	1121_2_114	30_5_1	331_5_1	272_2_193	97_2_1	867_5_34	69_5_1	505_2_309	80_5_13	172_2_40	492_5_137	1161_5_1	1775_5_84	1_5_1	697_2_101	23_5_1	654_5_1	818_5_23	159_5_5	96_5_1	162_5_14	7_5_1	738_5_1	1466_5_125	341_6_81	201_5_287	147_2_312	469_2_1	438_6_1	1608_5_42	208_25_153	759_5_154	670_25_73	381_5_13	123_25_5	124_2_49	266_5_1	488_5_192	164_2_23	90_5_11	225_5_338	236_2_140	163_5_211
151_5_1	579_2_1	235_2_1	627_6_1	1301_2_92	211_5_132	195_5_367	1121_2_104	30_5_1	331_5_1	272_2_188	97_2_1	867_5_33	69_5_1	505_2_325	80_5_13	172_2_38	492_5_118	1161_5_1	1775_5_84	1_5_1	697_2_115	23_5_1	654_5_1	818_5_21	159_5_4	96_5_1	162_5_15	7_5_1	738_5_1	1466_5_111	341_6_86	201_5_310	147_2_292	469_2_1	438_6_1	1608_5_47	208_25_139	759_5_150	670_25_72	381_5_14	123_25_5	124_2_44	266_5_1	488_5_195	164_2_20	90_5_5	225_5_339	236_2_143	163_5_201
151_5_1	579_2_1	235_2_1	627_6_1	1301_2_91	211_5_135	195_5_375	1121_2_101	30_5_1	331_5_1	272_2_174	97_2_1	867_5_34	69_5_1	505_2_327	80_5_14	172_2_27	492_5_106	1161_5_1	1775_5_77	1_5_1	697_2_140	23_5_1	654_5_1	818_5_20	159_5_8	96_5_1	162_5_20	7_5_1	1466_5_104	341_6_79	201_5_290	147_2_287	469_2_1	438_6_1	1608_5_53	208_25_131	759_5_147	670_25_62	381_5_15	123_25_3	124_2_58	266_5_1	488_5_208	164_2_15	90_5_5	225_5_355	236_2_135	163_5_195	846_5_12
151_5_1	579_2_1	235_2_1	627_6_1	1301_2_85	211_5_156	195_5_368	1121_2_91	30_5_1	331_5_1	272_2_175	97_2_1	867_5_30	69_5_1	505_2_344	80_5_17	172_2_31	492_5_103	1161_5_1	1775_5_74	1_5_1	697_2_154	23_5_1	654_5_1	818_5_23	159_5_8	96_5_1	162_5_20	7_5_1	1466_5_101	341_6_79	201_5_286	147_2_283	469_2_1	438_6_1	1608_5_51	208_25_130	759_5_140	670_25_55	381_5_16	123_25_2	124_2_63	266_5_1	488_5_221	164_2_15	90_5_8	225_5_351	236_2_144	163_5_179	846_5_15
151_5_1	579_2_1	235_2_1	627_6_1	1301_2_86	211_5_150	195_5_358	1121_2_88	30_5_1	331_5_1	272_2_166	97_2_1	867_5_33	69_5_1	505_2_333	80_5_21	172_2_35	492_5_105	1161_5_1	1775_5_83	1_5_1	697_2_151	23_5_1	654_5_1	818_5_27	159_5_8	96_5_1	162_5_22	7_5_1	1466_5_102	341_6_74	201_5_283	147_2_275	469_2_1	438_6_1	1608_5_45	208_25_137	759_5_147	670_25_64	381_5_14	123_25_1	124_2_59	266_5_1	488_5_222	164_2_16	90_5_7	225_5_331	236_2_147	163_5_183	846_5_20
151_5_1	579_2_1	235_2_1	627_6_1	1301_2_79	211_5_142	195_5_335	1121_2_85	30_5_1	331_5_1	272_2_163	97_2_1	867_5_36	69_5_1	505_2_333	80_5_19	172_2_34	492_5_107	1161_5_1	1775_5_83	1_5_1	697_2_155	23_5_1	654_5_1	818_5_31	159_5_7	96_5_1	162_5_22	7_5_1	1466_5_106	341_6_76	201_5_278	147_2_285	469_2_1	438_6_1	1608_5_45	208_25_149	759_5_166	670_25_65	381_5_13	123_25_2	124_2_58	266_5_1	488_5_217	164_2_13	90_5_6	225_5_335	236_2_127	163_5_183	846_5_20
151_5_1	579_2_1	235_2_1	627_6_1	1301_2_73	211_5_152	195_5_348	1121_2_88	30_5_1	331_5_1	272_2_181	97_2_1	867_5_36	69_5_1	505_2_324	80_5_18	172_2_26	492_5_112	1161_5_1	1775_5_90	1_5_1	697_2_164	23_5_1	654_5_1	818_5_25	159_5_5	96_5_1	162_5_31	7_5_1	1466_5_111	341_6_73	201_5_273	147_2_286	469_2_1	438_6_1	1608_5_40	208_25_151	759_5_177	670_25_63	381_5_16	123_25_3	124_2_60	266_5_1	488_5_209	164_2_20	90_5_5	225_5_322	236_2_138	163_5_173	846_5_18
151_5_1	579_2_1	235_2_1	627_6_1	1301_2_65	211_5_140	195_5_357	1121_2_93	30_5_1	331_5_1	272_2_173	97_2_1	867_5_36	69_5_1	505_2_334	80_5_19	172_2_23	492_5_112	1161_5_1	1775_5_91	1_5_1	697_2_172	23_5_1	654_5_1	818_5_27	159_5_4	96_5_1	162_5_28	7_5_1	1466_5_113	341_6_80	201_5_239	147_2_292	469_2_1	438_6_1	1608_5_35	208_25_138	759_5_185	670_25_74	381_5_19	123_25_4	124_2_55	266_5_1	488_5_220	164_2_19	90_5_7	225_5_310	236_2_145	163_5_170	846_5_10
151_5_1	579_2_1	235_2_1	627_6_1	1301_2_57	211_5_145	195_5_371	1121_2_100	30_5_1	331_5_1	272_2_180	97_2_1	867_5_32	69_5_1	505_2_351	80_5_21	172_2_20	492_5_117	1161_5_1	1775_5_93	1_5_1	697_2_172	23_5_1	654_5_1	818_5_25	159_5_3	96_5_1	162_5_33	7_5_1	1466_5_116	341_6_75	201_5_234	147_2_288	469_2_1	438_6_1	1608_5_29	208_25_156	759_5_175	670_25_63	381_5_21	123_25_4	124_2_56	266_5_1	488_5_197	164_2_14	90_5_10	225_5_316	236_2_132	163_5_160	846_5_7
151_5_1	579_2_1	235_2_1	627_6_1	1301_2_57	211_5_165	195_5_390	1121_2_102	30_5_1	331_5_1	272_2_168	97_2_1	867_5_25	69_5_1	505_2_357	80_5_24	172_2_22	492_5_122	1161_5_1	1775_5_106	1_5_1	697_2_161	23_5_1	654_5_1	818_5_25	159_5_3	96_5_1	162_5_35	7_5_1	1466_5_114	341_6_67	201_5_241	147_2_304	469_2_1	438_6_1	1608_5_20	208_25_157	759_5_185	670_25_61	381_5_22	123_25_5	124_2_57	266_5_1	488_5_184	164_2_15	90_5_13	225_5_318	236_2_127	163_5_139	846_5_4
151_5_1	579_2_1	235_2_1	627_6_1	1301_2_64	211_5_177	195_5_407	1121_2_109	30_5_1	331_5_1	272_2_160	97_2_1	867_5_23	69_5_1	505_2_365	80_5_29	172_2_18	492_5_121	1161_5_1	1775_5_110	1_5_1	697_2_157	23_5_1	654_5_1	818_5_21	159_5_3	96_5_1	162_5_35	7_5_1	1466_5_109	341_6_64	201_5_237	147_2_297	469_2_1	438_6_1	1608_5_17	208_25_153	759_5_200	670_25_66	381_5_22	123_25_3	124_2_51	266_5_1	488_5_185	164_2_11	90_5_15	225_5_324	236_2_117	163_5_120	846_5_3
151_5_1	579_2_1	235_2_1	627_6_1	1301_2_77	211_5_173	195_5_419	1121_2_120	30_5_1	331_5_1	272_2_148	97_2_1	867_5_20	69_5_1	505_2_349	80_5_24	172_2_18	492_5_120	1161_5_1	1775_5_116	1_5_1	697_2_138	23_5_1	654_5_1	818_5_18	159_5_4	96_5_1	162_5_44	7_5_1	1466_5_108	341_6_64	201_5_233	147_2_282	469_2_1	438_6_1	1608_5_14	208_25_164	759_5_192	670_25_70	381_5_20	123_25_3	124_2_52	266_5_1	488_5_183	164_2_13	90_5_16	225_5_312	236_2_129	163_5_108	846_5_2
151_5_1	579_2_1	235_2_1	627_6_1	1301_2_85	211_5_179	195_5_411	1121_2_129	30_5_1	331_5_1	272_2_141	97_2_1	867_5_16	69_5_1	505_2_335	80_5_22	172_2_18	492_5_116	1161_5_1	1775_5_110	1_5_1	697_2_150	23_5_1	654_5_1	818_5_15	159_5_6	96_5_1	162_5_44	7_5_1	1466_5_110	341_6_55	201_5_236	147_2_288	469_2_1	438_6_1	1608_5_20	208_25_176	759_5_216	670_25_64	381_5_17	123_25_3	124_2_62	266_5_1	488_5_188	164_2_13	90_5_13	225_5_294	236_2_134	163_5_102	846_5_1
151_5_1	579_2_1	235_2_1	627_6_1	1301_2_84	211_5_181	195_5_391	1121_2_123	30_5_1	331_5_1	272_2_136	97_2_1	867_5_17	69_5_1	505_2_341	80_5_15	172_2_23	492_5_108	1161_5_1	1775_5_106	1_5_1	697_2_154	23_5_1	654_5_1	818_5_13	159_5_7	96_5_1	162_5_46	7_5_1	1466_5_101	341_6_54	201_5_244	147_2_291	469_2_1	438_6_1	1608_5_21	208_25_173	759_5_221	670_25_65	381_5_13	123_25_1	124_2_61	266_5_1	488_5_183	164_2_11	90_5_15	225_5_297	236_2_137	163_5_112	846_5_1
151_5_1	579_2_1	30_5_1	627_6_1	1301_2_99	211_5_160	195_5_384	1121_2_113	331_5_1	272_2_130	97_2_1	867_5_20	235_2_1	505_2_364	80_5_19	172_2_25	492_5_100	1161_5_1	1775_5_106	1_5_1	697_2_162	23_5_1	654_5_1	818_5_8	159_5_5	96_5_1	162_5_46	7_5_1	1466_5_95	341_6_54	201_5_245	147_2_303	469_2_1	438_6_1	208_25_162	759_5_219	670_25_61	381_5_12	123_25_1	124_2_58	266_5_1	488_5_182	164_2_14	90_5_13	225_5_305	236_2_130	163_5_128	1608_5_32	1040_6_48	54_5_323
151_5_1	579_2_1	30_5_1	627_6_1	1301_2_96	211_5_152	195_5_369	1121_2_106	331_5_1	272_2_125	97_2_1	867_5_24	235_2_1	505_2_373	80_5_11	172_2_21	492_5_92	1161_5_1	1775_5_94	1_5_1	697_2_172	23_5_1	654_5_1	818_5_7	159_5_2	96_5_1	162_5_43	7_5_1	1466_5_100	341_6_57	201_5_266	147_2_293	469_2_1	438_6_1	208_25_152	759_5_230	670_25_74	381_5_13	123_25_4	124_2_60	266_5_1	488_5_192	164_2_10	90_5_13	225_5_291	236_2_114	163_5_141	1608_5_34	1040_6_45	54_5_304
151_5_1	579_2_1	30_5_1	627_6_1	1301_2_100	211_5_155	195_5_365	1121_2_111	331_5_1	272_2_119	97_2_1	867_5_26	235_2_1	505_2_403	80_5_12	172_2_17	492_5_80	1161_5_1	1775_5_77	1_5_1	697_2_160	23_5_1	654_5_1	818_5_5	159_5_2	96_5_1	162_5_44	7_5_1	1466_5_102	341_6_63	201_5_274	147_2_285	469_2_1	438_6_1	208_25_142	759_5_237	670_25_82	381_5_16	123_25_4	124_2_53	266_5_1	488_5_181	164_2_12	90_5_10	225_5_279	236_2_109	163_5_143	1608_5_29	1040_6_46	54_5_305
151_5_1	579_2_1	30_5_1	627_6_1	1301_2_94	211_5_160	195_5_355	1121_2_113	331_5_1	272_2_107	97_2_1	867_5_33	235_2_1	505_2_400	80_5_6	172_2_14	492_5_90	1161_5_1	1775_5_82	1_5_1	697_2_159	23_5_1	654_5_1	818_5_3	159_5_2	96_5_1	162_5_41	7_5_1	1466_5_112	341_6_56	201_5_276	147_2_284	469_2_1	438_6_1	208_25_137	759_5_225	670_25_89	381_5_13	123_25_4	124_2_56	266_5_1	488_5_198	164_2_12	90_5_9	225_5_280	236_2_106	163_5_137	1608_5_29	1040_6_59	54_5_308
151_5_1	579_2_1	30_5_1	627_6_1	1301_2_95	211_5_173	195_5_351	1121_2_123	331_5_1	272_2_114	97_2_1	867_5_34	235_2_1	505_2_418	80_5_7	172_2_16	492_5_99	1161_5_1	1775_5_82	1_5_1	697_2_150	23_5_1	654_5_1	818_5_5	159_5_1	96_5_1	162_5_42	7_5_1	1466_5_118	341_6_43	201_5_282	147_2_276	469_2_1	438_6_1	208_25_143	759_5_241	670_25_88	381_5_17	123_25_3	124_2_57	266_5_1	488_5_193	164_2_10	90_5_6	225_5_293	236_2_106	163_5_126	1608_5_25	1040_6_65	54_5_301
151_5_1	579_2_1	30_5_1	627_6_1	1301_2_109	211_5_158	195_5_371	1121_2_134	331_5_1	272_2_111	97_2_1	867_5_26	235_2_1	505_2_427	80_5_10	172_2_14	492_5_102	1161_5_1	1775_5_75	1_5_1	697_2_133	23_5_1	654_5_1	818_5_4	159_5_1	96_5_1	162_5_43	7_5_1	1466_5_113	341_6_38	201_5_279	147_2_253	469_2_1	438_6_1	208_25_138	759_5_237	670_25_91	381_5_20	123_25_2	124_2_61	266_5_1	488_5_195	164_2_15	90_5_2	225_5_307	236_2_118	163_5_134	1608_5_23	1040_6_61	54_5_308
151_5_1	579_2_1	30_5_1	627_6_1	1301_2_110	211_5_153	195_5_379	1121_2_141	331_5_1	272_2_124	97_2_1	867_5_24	235_2_1	505_2_425	80_5_16	172_2_14	492_5_98	1161_5_1	1775_5_67	1_5_1	697_2_133	23_5_1	654_5_1	818_5_3	159_5_1	96_5_1	162_5_44	7_5_1	1466_5_110	341_6_33	201_5_284	147_2_242	469_2_1	438_6_1	208_25_124	759_5_239	670_25_87	381_5_26	123_25_1	124_2_69	266_5_1	488_5_198	164_2_15	90_5_5	225_5_300	236_2_109	163_5_146	1608_5_26	1040_6_61	54_5_302
151_5_1	579_2_1	30_5_1	627_6_1	1301_2_123	211_5_135	195_5_382	1121_2_142	331_5_1	272_2_120	97_2_1	867_5_21	235_2_1	505_2_410	80_5_23	172_2_16	492_5_88	1161_5_1	1775_5_73	1_5_1	697_2_131	23_5_1	654_5_1	818_5_5	159_5_3	96_5_1	162_5_38	7_5_1	1466_5_111	341_6_33	201_5_286	147_2_225	469_2_1	438_6_1	208_25_134	759_5_245	670_25_79	381_5_31	123_25_2	124_2_68	266_5_1	488_5_194	164_2_16	90_5_4	225_5_316	236_2_106	163_5_158	1608_5_23	1040_6_62	54_5_287
151_5_1	579_2_1	30_5_1	627_6_1	1301_2_114	211_5_135	195_5_370	1121_2_130	331_5_1	272_2_117	97_2_1	867_5_19	235_2_1	505_2_429	80_5_34	172_2_19	492_5_91	1161_5_1	1775_5_83	1_5_1	697_2_131	23_5_1	654_5_1	818_5_7	159_5_1	96_5_1	162_5_41	7_5_1	1466_5_121	341_6_31	201_5_278	147_2_217	469_2_1	438_6_1	208_25_120	759_5_257	670_25_82	381_5_31	123_25_2	124_2_66	266_5_1	488_5_194	164_2_13	90_5_4	225_5_301	236_2_112	163_5_176	1608_5_20	1040_6_71	54_5_275
151_5_1	579_2_1	30_5_1	627_6_1	1301_2_113	211_5_132	195_5_356	1121_2_130	331_5_1	272_2_113	97_2_1	867_5_24	235_2_1	505_2_449	80_5_39	172_2_21	492_5_95	1161_5_1	1775_5_82	1_5_1	697_2_147	23_5_1	654_5_1	818_5_5	159_5_1	96_5_1	162_5_46	7_5_1	1466_5_130	341_6_25	201_5_281	147_2_224	469_2_1	438_6_1	208_25_125	759_5_265	670_25_63	381_5_36	123_25_2	124_2_56	266_5_1	488_5_195	164_2_12	90_5_2	225_5_300	236_2_116	163_5_171	1608_5_18	1040_6_84	54_5_268
151_5_1	579_2_1	30_5_1	627_6_1	1301_2_106	211_5_131	195_5_367	1121_2_115	331_5_1	272_2_123	97_2_1	867_5_27	235_2_1	505_2_450	80_5_32	172_2_23	492_5_101	1161_5_1	1775_5_80	1_5_1	697_2_158	23_5_1	654_5_1	818_5_3	96_5_1	162_5_39	7_5_1	1466_5_129	341_6_24	201_5_262	147_2_224	469_2_1	438_6_1	208_25_131	759_5_245	670_25_57	381_5_40	123_25_1	124_2_52	266_5_1	488_5_188	164_2_10	90_5_2	225_5_294	236_2_118	163_5_168	1608_5_14	1040_6_88	54_5_268	49_5_1
151_5_1	579_2_1	30_5_1	627_6_1	1301_2_105	211_5_124	195_5_377	1121_2_110	331_5_1	272_2_131	97_2_1	867_5_27	235_2_1	505_2_480	80_5_40	172_2_22	492_5_92	1161_5_1	1775_5_78	1_5_1	697_2_161	23_5_1	654_5_1	818_5_4	96_5_1	162_5_37	7_5_1	1466_5_135	341_6_21	201_5_246	147_2_225	469_2_1	438_6_1	208_25_138	759_5_242	670_25_64	381_5_49	124_2_51	266_5_1	488_5_180	164_2_13	90_5_1	225_5_275	236_2_121	163_5_171	1608_5_12	1040_6_87	54_5_286	49_5_1	37_2_91
151_5_1	579_2_1	30_5_1	627_6_1	1301_2_102	211_5_125	195_5_394	1121_2_111	331_5_1	272_2_129	97_2_1	867_5_23	235_2_1	80_5_42	172_2_21	492_5_95	1161_5_1	1775_5_77	1_5_1	697_2_167	23_5_1	654_5_1	818_5_2	96_5_1	162_5_31	7_5_1	1466_5_121	341_6_17	201_5_241	147_2_218	469_2_1	438_6_1	208_25_147	759_5_232	670_25_64	381_5_63	124_2_56	266_5_1	488_5_165	164_2_13	505_2_505	225_5_264	236_2_120	163_5_150	1608_5_13	1040_6_85	54_5_293	49_5_1	37_2_87	50_2_1
151_5_1	579_2_1	30_5_1	627_6_1	1301_2_90	211_5_129	195_5_392	1121_2_108	331_5_1	272_2_132	97_2_1	867_5_28	235_2_1	80_5_38	172_2_25	492_5_94	1161_5_1	1775_5_78	1_5_1	697_2_183	23_5_1	654_5_1	818_5_2	96_5_1	162_5_30	7_5_1	1466_5_131	341_6_18	201_5_225	147_2_212	469_2_1	438_6_1	208_25_137	759_5_218	670_25_68	381_5_64	124_2_50	266_5_1	488_5_169	164_2_15	505_2_508	225_5_278	236_2_125	163_5_140	1608_5_11	1040_6_74	54_5_317	49_5_1	37_2_79	50_2_1
151_5_1	579_2_1	30_5_1	627_6_1	1301_2_83	211_5_153	195_5_382	1121_2_121	331_5_1	272_2_140	97_2_1	867_5_31	235_2_1	80_5_38	172_2_22	492_5_99	1161_5_1	1775_5_76	1_5_1	697_2_189	23_5_1	654_5_1	818_5_1	96_5_1	162_5_24	7_5_1	1466_5_127	341_6_16	201_5_227	147_2_221	469_2_1	438_6_1	208_25_134	759_5_220	670_25_79	381_5_75	124_2_44	266_5_1	488_5_171	164_2_17	505_2_486	225_5_286	236_2_134	163_5_149	1608_5_10	1040_6_71	54_5_313	49_5_1	37_2_70	50_2_1
579_2_1	627_6_1	1301_2_88	211_5_170	195_5_400	1121_2_117	331_5_1	272_2_132	97_2_1	867_5_27	235_2_1	80_5_33	172_2_19	492_5_95	1161_5_1	1775_5_66	697_2_194	49_5_1	654_5_1	1_5_1	96_5_1	162_5_19	7_5_1	1466_5_127	341_6_15	201_5_221	147_2_211	469_2_1	438_6_1	208_25_121	759_5_243	670_25_81	381_5_80	124_2_43	266_5_1	488_5_183	164_2_23	505_2_512	225_5_273	236_2_138	163_5_155	1608_5_6	1040_6_67	54_5_300	30_5_1	37_2_66	50_2_1	35_5_315	433_5_1	378_2_2
579_2_1	627_6_1	1301_2_80	211_5_159	195_5_405	1121_2_135	331_5_1	272_2_131	97_2_1	867_5_26	235_2_1	80_5_35	172_2_25	492_5_99	1161_5_1	1775_5_66	697_2_200	49_5_1	654_5_1	1_5_1	96_5_1	162_5_24	7_5_1	1466_5_116	341_6_18	201_5_224	147_2_193	469_2_1	438_6_1	208_25_116	759_5_225	670_25_84	381_5_80	124_2_41	266_5_1	488_5_187	164_2_19	505_2_521	225_5_292	236_2_131	163_5_175	1608_5_4	1040_6_72	54_5_292	30_5_1	37_2_72	50_2_1	35_5_315	433_5_1	378_2_3
579_2_1	627_6_1	1301_2_87	211_5_156	195_5_401	1121_2_139	331_5_1	272_2_113	97_2_1	867_5_17	235_2_1	80_5_33	172_2_21	492_5_104	1161_5_1	1775_5_67	697_2_202	49_5_1	654_5_1	1_5_1	96_5_1	162_5_29	7_5_1	1466_5_115	341_6_18	201_5_234	147_2_196	469_2_1	438_6_1	208_25_115	759_5_215	670_25_87	381_5_85	124_2_49	266_5_1	488_5_186	164_2_12	505_2_522	225_5_302	236_2_130	163_5_160	1608_5_1	1040_6_69	54_5_283	30_5_1	37_2_73	50_2_1	35_5_317	433_5_1	378_2_2
579_2_1	627_6_1	1301_2_91	211_5_154	195_5_424	1121_2_133	331_5_1	272_2_94	97_2_1	867_5_14	235_2_1	80_5_33	172_2_20	492_5_95	1775_5_67	697_2_208	49_5_1	654_5_1	1_5_1	96_5_1	162_5_42	7_5_1	1466_5_128	341_6_21	201_5_225	147_2_194	469_2_1	438_6_1	208_25_119	759_5_201	670_25_87	381_5_87	124_2_46	266_5_1	488_5_191	164_2_9	505_2_512	225_5_304	236_2_136	163_5_160	1040_6_73	54_5_285	30_5_1	37_2_81	50_2_1	35_5_307	433_5_1	378_2_2	412_5_44	18_5_1
579_2_1	627_6_1	1301_2_80	211_5_157	195_5_429	1121_2_132	331_5_1	272_2_93	97_2_1	867_5_18	235_2_1	80_5_35	172_2_18	492_5_83	1775_5_68	697_2_219	49_5_1	654_5_1	1_5_1	96_5_1	162_5_51	7_5_1	1466_5_126	341_6_26	201_5_226	147_2_177	469_2_1	438_6_1	208_25_109	759_5_198	670_25_98	381_5_92	124_2_47	266_5_1	488_5_200	164_2_6	505_2_526	225_5_285	236_2_136	163_5_147	1040_6_78	54_5_289	30_5_1	37_2_85	50_2_1	35_5_314	433_5_1	378_2_2	412_5_36	18_5_1
579_2_1	627_6_1	1301_2_76	211_5_157	195_5_457	1121_2_112	331_5_1	272_2_87	97_2_1	867_5_22	235_2_1	80_5_36	172_2_17	492_5_69	1775_5_67	697_2_204	49_5_1	654_5_1	1_5_1	96_5_1	162_5_52	7_5_1	1466_5_120	341_6_33	201_5_220	147_2_182	469_2_1	438_6_1	208_25_111	759_5_203	670_25_101	381_5_87	124_2_36	266_5_1	488_5_210	164_2_6	505_2_561	225_5_274	236_2_143	163_5_152	1040_6_78	54_5_290	30_5_1	37_2_87	50_2_1	35_5_324	433_5_1	378_2_1	412_5_35	18_5_1
579_2_1	627_6_1	1301_2_82	211_5_161	195_5_485	1121_2_109	331_5_1	272_2_82	97_2_1	867_5_30	235_2_1	80_5_37	172_2_16	492_5_59	1775_5_60	697_2_208	49_5_1	654_5_1	1_5_1	96_5_1	162_5_47	7_5_1	1466_5_111	341_6_31	201_5_202	147_2_186	469_2_1	438_6_1	208_25_100	759_5_214	670_25_96	381_5_89	124_2_44	266_5_1	488_5_190	164_2_4	505_2_556	225_5_237	236_2_134	163_5_155	1040_6_80	54_5_297	30_5_1	37_2_98	50_2_1	35_5_308	433_5_1	412_5_36	18_5_1	295_5_61
579_2_1	627_6_1	1301_2_77	211_5_163	195_5_493	1121_2_102	331_5_1	272_2_71	97_2_1	867_5_28	235_2_1	80_5_38	172_2_11	492_5_59	1775_5_60	697_2_203	49_5_1	654_5_1	1_5_1	96_5_1	162_5_35	7_5_1	1466_5_109	341_6_32	201_5_181	147_2_186	469_2_1	438_6_1	208_25_109	759_5_212	670_25_96	381_5_99	124_2_50	266_5_1	488_5_194	164_2_7	505_2_592	225_5_244	236_2_132	163_5_162	1040_6_79	54_5_301	30_5_1	37_2_114	50_2_1	35_5_288	433_5_1	412_5_29	18_5_1	295_5_73
579_2_1	627_6_1	1301_2_85	211_5_162	195_5_491	1121_2_93	331_5_1	272_2_67	97_2_1	867_5_24	235_2_1	80_5_43	172_2_8	492_5_62	1775_5_56	697_2_214	49_5_1	654_5_1	1_5_1	96_5_1	162_5_30	7_5_1	1466_5_126	341_6_27	201_5_168	147_2_187	469_2_1	438_6_1	208_25_102	759_5_220	670_25_104	381_5_97	124_2_39	266_5_1	488_5_193	164_2_7	505_2_575	225_5_230	236_2_121	163_5_175	1040_6_92	54_5_296	30_5_1	37_2_121	50_2_1	35_5_278	433_5_1	412_5_29	18_5_1	295_5_66
579_2_1	627_6_1	1301_2_88	211_5_179	195_5_471	1121_2_89	331_5_1	272_2_58	97_2_1	867_5_20	235_2_1	80_5_44	172_2_13	492_5_60	1775_5_60	697_2_226	49_5_1	654_5_1	1_5_1	96_5_1	162_5_30	7_5_1	1466_5_129	341_6_30	201_5_159	147_2_191	469_2_1	438_6_1	208_25_107	759_5_223	670_25_101	381_5_100	124_2_37	266_5_1	488_5_189	164_2_8	505_2_612	225_5_245	236_2_127	163_5_179	1040_6_95	54_5_285	30_5_1	37_2_113	50_2_1	35_5_277	433_5_1	412_5_32	18_5_1	295_5_67
579_2_1	627_6_1	1301_2_81	211_5_176	195_5_458	1121_2_79	331_5_1	272_2_49	97_2_1	867_5_21	235_2_1	80_5_48	172_2_10	492_5_59	1775_5_65	697_2_224	49_5_1	654_5_1	1_5_1	96_5_1	162_5_27	7_5_1	1466_5_127	341_6_29	201_5_162	147_2_181	469_2_1	438_6_1	208_25_108	759_5_216	670_25_102	381_5_108	124_2_37	266_5_1	488_5_194	164_2_12	505_2_613	225_5_249	236_2_141	163_5_164	1040_6_115	54_5_275	30_5_1	37_2_121	50_2_1	35_5_287	433_5_1	412_5_30	18_5_1	295_5_62
579_2_1	627_6_1	1301_2_77	211_5_191	195_5_452	1121_2_82	331_5_1	272_2_54	97_2_1	867_5_22	235_2_1	80_5_47	172_2_13	492_5_63	1775_5_65	697_2_228	49_5_1	654_5_1	1_5_1	96_5_1	162_5_30	7_5_1	1466_5_116	341_6_40	201_5_169	147_2_183	469_2_1	438_6_1	208_25_99	759_5_224	670_25_110	381_5_109	124_2_33	266_5_1	488_5_191	164_2_16	505_2_636	225_5_250	236_2_142	163_5_166	1040_6_102	54_5_283	30_5_1	37_2_119	50_2_1	35_5_301	433_5_1	412_5_31	18_5_1	295_5_54
579_2_1	627_6_1	1301_2_74	211_5_180	195_5_440	1121_2_70	331_5_1	272_2_56	97_2_1	867_5_18	235_2_1	80_5_45	172_2_16	492_5_49	1775_5_66	697_2_242	49_5_1	654_5_1	1_5_1	96_5_1	162_5_29	7_5_1	1466_5_109	341_6_45	201_5_188	147_2_190	469_2_1	438_6_1	208_25_95	759_5_241	670_25_104	381_5_106	124_2_35	266_5_1	488_5_203	164_2_25	505_2_626	225_5_269	236_2_138	163_5_163	1040_6_108	54_5_279	30_5_1	37_2_118	50_2_1	35_5_286	433_5_1	412_5_37	18_5_1	295_5_52
579_2_1	627_6_1	1301_2_71	211_5_170	195_5_443	1121_2_61	331_5_1	272_2_56	97_2_1	867_5_18	235_2_1	80_5_43	172_2_11	492_5_53	1775_5_57	697_2_253	49_5_1	654_5_1	1_5_1	96_5_1	162_5_37	7_5_1	1466_5_108	341_6_51	201_5_182	147_2_177	469_2_1	438_6_1	208_25_89	759_5_230	670_25_109	381_5_110	124_2_34	266_5_1	488_5_215	164_2_24	505_2_646	225_5_261	236_2_134	163_5_166	1040_6_111	54_5_259	30_5_1	37_2_117	50_2_1	35_5_285	433_5_1	412_5_38	18_5_1	295_5_49
579_2_1	627_6_1	1301_2_71	211_5_163	195_5_474	1121_2_60	331_5_1	272_2_49	97_2_1	867_5_13	235_2_1	80_5_44	172_2_8	492_5_54	1775_5_58	697_2_272	49_5_1	654_5_1	1_5_1	96_5_1	162_5_42	7_5_1	1466_5_110	341_6_51	201_5_167	147_2_171	469_2_1	438_6_1	208_25_96	759_5_237	670_25_103	381_5_105	124_2_29	266_5_1	488_5_217	164_2_24	505_2_634	225_5_264	236_2_127	163_5_171	1040_6_119	54_5_254	30_5_1	37_2_126	50_2_1	35_5_278	433_5_1	412_5_34	18_5_1	295_5_50
579_2_1	627_6_1	1301_2_67	211_5_171	195_5_472	1121_2_51	331_5_1	272_2_50	97_2_1	867_5_16	235_2_1	80_5_42	172_2_8	492_5_65	1775_5_53	697_2_268	49_5_1	654_5_1	1_5_1	96_5_1	162_5_51	7_5_1	1466_5_106	341_6_47	201_5_165	147_2_159	469_2_1	438_6_1	208_25_95	759_5_259	670_25_94	381_5_108	124_2_26	266_5_1	488_5_195	164_2_20	505_2_641	225_5_260	236_2_134	163_5_155	1040_6_117	54_5_230	30_5_1	37_2_128	50_2_1	35_5_281	433_5_1	412_5_31	18_5_1	295_5_49
579_2_1	627_6_1	1301_2_62	211_5_166	195_5_462	1121_2_53	331_5_1	272_2_51	97_2_1	867_5_15	235_2_1	80_5_45	172_2_5	492_5_64	1775_5_52	697_2_275	49_5_1	654_5_1	1_5_1	96_5_1	162_5_54	7_5_1	1466_5_95	341_6_54	201_5_162	147_2_157	469_2_1	438_6_1	208_25_91	759_5_275	670_25_91	381_5_107	124_2_23	266_5_1	488_5_206	164_2_17	505_2_649	225_5_247	236_2_132	163_5_153	1040_6_109	54_5_224	30_5_1	37_2_130	50_2_1	35_5_277	433_5_1	412_5_28	18_5_1	295_5_54
579_2_1	627_6_1	1301_2_64	211_5_162	195_5_471	1121_2_50	331_5_1	272_2_49	97_2_1	867_5_15	235_2_1	80_5_41	172_2_8	492_5_67	1775_5_56	697_2_272	49_5_1	654_5_1	1_5_1	96_5_1	162_5_50	7_5_1	1466_5_89	341_6_49	201_5_153	147_2_155	469_2_1	438_6_1	208_25_98	759_5_275	670_25_82	381_5_110	124_2_16	266_5_1	488_5_206	164_2_23	505_2_635	225_5_243	236_2_134	163_5_151	1040_6_107	54_5_225	30_5_1	37_2_135	50_2_1	35_5_281	433_5_1	412_5_34	18_5_1	295_5_51
579_2_1	627_6_1	1301_2_56	211_5_157	195_5_488	1121_2_49	331_5_1	272_2_47	97_2_1	867_5_10	235_2_1	80_5_41	172_2_6	492_5_69	1775_5_56	697_2_291	49_5_1	654_5_1	1_5_1	96_5_1	162_5_51	7_5_1	1466_5_82	341_6_56	201_5_156	147_2_154	469_2_1	438_6_1	208_25_89	759_5_272	670_25_86	381_5_118	124_2_19	266_5_1	488_5_214	164_2_25	505_2_622	225_5_252	236_2_127	163_5_152	1040_6_108	54_5_200	30_5_1	37_2_137	50_2_1	35_5_282	433_5_1	412_5_34	18_5_1	295_5_46
579_2_1	627_6_1	1301_2_63	211_5_155	195_5_490	1121_2_46	331_5_1	272_2_45	97_2_1	867_5_10	235_2_1	80_5_42	172_2_8	492_5_64	1775_5_67	697_2_291	49_5_1	654_5_1	1_5_1	96_5_1	162_5_58	7_5_1	1466_5_86	341_6_52	201_5_169	147_2_145	469_2_1	438_6_1	208_25_96	759_5_274	670_25_78	381_5_128	124_2_20	266_5_1	488_5_215	164_2_27	505_2_602	225_5_253	236_2_121	163_5_150	1040_6_127	54_5_174	30_5_1	37_2_134	50_2_1	35_5_291	433_5_1	412_5_27	18_5_1	295_5_41
579_2_1	627_6_1	1301_2_63	211_5_157	195_5_469	1121_2_49	331_5_1	272_2_59	97_2_1	867_5_8	235_2_1	80_5_40	172_2_6	492_5_49	1775_5_74	697_2_290	49_5_1	654_5_1	1_5_1	96_5_1	162_5_57	7_5_1	1466_5_97	341_6_57	201_5_183	147_2_132	469_2_1	438_6_1	208_25_92	759_5_276	670_25_79	381_5_141	124_2_20	266_5_1	488_5_212	164_2_18	505_2_594	225_5_250	236_2_129	163_5_154	1040_6_130	54_5_173	30_5_1	37_2_144	50_2_1	35_5_312	433_5_1	412_5_27	18_5_1	295_5_39
579_2_1	627_6_1	1301_2_59	211_5_153	195_5_469	1121_2_60	331_5_1	272_2_53	97_2_1	867_5_6	235_2_1	80_5_33	172_2_5	492_5_55	1775_5_92	697_2_297	49_5_1	654_5_1	1_5_1	96_5_1	162_5_66	7_5_1	1466_5_100	341_6_59	201_5_197	147_2_136	469_2_1	438_6_1	208_25_92	759_5_273	670_25_78	381_5_130	124_2_23	266_5_1	488_5_216	164_2_18	505_2_609	225_5_244	236_2_132	163_5_147	1040_6_130	54_5_165	30_5_1	37_2_149	50_2_1	35_5_311	433_5_1	412_5_17	18_5_1	295_5_37
579_2_1	627_6_1	1301_2_64	211_5_147	195_5_438	1121_2_50	331_5_1	272_2_52	97_2_1	867_5_5	235_2_1	80_5_29	172_2_6	492_5_49	1775_5_99	697_2_315	49_5_1	654_5_1	1_5_1	96_5_1	162_5_61	7_5_1	1466_5_92	341_6_65	201_5_199	147_2_145	469_2_1	438_6_1	208_25_97	759_5_280	670_25_75	381_5_136	124_2_20	266_5_1	488_5_236	164_2_17	505_2_599	225_5_236	236_2_133	163_5_148	1040_6_144	54_5_155	30_5_1	37_2_152	50_2_1	35_5_326	433_5_1	412_5_14	18_5_1	295_5_33
579_2_1	627_6_1	1301_2_68	211_5_136	195_5_430	1121_2_47	331_5_1	272_2_60	97_2_1	867_5_3	235_2_1	80_5_27	172_2_6	492_5_43	1775_5_113	697_2_332	49_5_1	654_5_1	1_5_1	96_5_1	162_5_55	7_5_1	1466_5_95	341_6_60	201_5_189	147_2_151	469_2_1	438_6_1	208_25_100	759_5_295	670_25_70	381_5_148	124_2_17	266_5_1	488_5_232	164_2_10	505_2_578	225_5_249	236_2_137	163_5_141	1040_6_139	54_5_166	30_5_1	37_2_153	50_2_1	35_5_339	433_5_1	412_5_12	18_5_1	295_5_17
579_2_1	627_6_1	1301_2_70	211_5_127	195_5_425	1121_2_47	331_5_1	272_2_66	97_2_1	867_5_3	235_2_1	80_5_28	172_2_8	492_5_50	1775_5_114	697_2_318	49_5_1	654_5_1	1_5_1	96_5_1	162_5_45	7_5_1	1466_5_88	341_6_58	201_5_185	147_2_158	469_2_1	438_6_1	208_25_96	759_5_290	670_25_67	381_5_133	124_2_17	266_5_1	488_5_244	164_2_9	505_2_585	225_5_271	236_2_136	163_5_147	1040_6_135	54_5_166	30_5_1	37_2_148	50_2_1	35_5_333	433_5_1	412_5_18	18_5_1	295_5_14
579_2_1	627_6_1	1301_2_70	211_5_135	195_5_424	1121_2_43	331_5_1	272_2_76	97_2_1	867_5_1	235_2_1	80_5_27	172_2_9	492_5_50	1775_5_110	697_2_296	49_5_1	654_5_1	1_5_1	96_5_1	162_5_43	7_5_1	1466_5_101	341_6_56	201_5_179	147_2_163	469_2_1	438_6_1	208_25_103	759_5_296	670_25_61	381_5_142	124_2_20	266_5_1	488_5_244	164_2_9	505_2_584	225_5_273	236_2_128	163_5_143	1040_6_124	54_5_153	30_5_1	37_2_145	50_2_1	35_5_321	433_5_1	412_5_20	18_5_1	295_5_12
579_2_1	627_6_1	1301_2_63	211_5_137	195_5_417	1121_2_51	331_5_1	272_2_84	97_2_1	867_5_1	235_2_1	80_5_26	172_2_7	492_5_48	1775_5_109	697_2_304	49_5_1	654_5_1	1_5_1	96_5_1	162_5_47	7_5_1	1466_5_104	341_6_62	201_5_161	147_2_146	469_2_1	438_6_1	208_25_100	759_5_288	670_25_56	381_5_146	124_2_22	266_5_1	488_5_245	164_2_10	505_2_549	225_5_266	236_2_131	163_5_151	1040_6_116	54_5_138	30_5_1	37_2_153	50_2_1	35_5_333	433_5_1	412_5_23	18_5_1	295_5_14
579_2_1	627_6_1	1301_2_69	211_5_145	195_5_410	1121_2_45	331_5_1	272_2_69	97_2_1	235_2_1	80_5_20	172_2_6	492_5_49	1775_5_115	697_2_295	49_5_1	654_5_1	1_5_1	96_5_1	162_5_53	7_5_1	1466_5_97	341_6_56	201_5_148	147_2_154	469_2_1	438_6_1	208_25_97	759_5_296	670_25_50	381_5_145	124_2_20	266_5_1	488_5_245	164_2_8	505_2_570	225_5_264	236_2_130	163_5_165	1040_6_113	54_5_138	30_5_1	37_2_153	50_2_1	35_5_333	433_5_1	412_5_34	18_5_1	295_5_10	1510_5_137
579_2_1	627_6_1	1301_2_70	211_5_141	195_5_415	1121_2_30	331_5_1	272_2_71	97_2_1	235_2_1	80_5_20	172_2_3	492_5_44	1775_5_121	697_2_315	49_5_1	654_5_1	1_5_1	96_5_1	162_5_47	7_5_1	1466_5_102	341_6_51	201_5_149	147_2_159	469_2_1	438_6_1	208_25_88	759_5_309	670_25_52	381_5_142	124_2_18	266_5_1	488_5_247	164_2_8	505_2_571	225_5_265	236_2_129	163_5_181	1040_6_108	54_5_147	30_5_1	37_2_157	50_2_1	35_5_342	433_5_1	412_5_39	18_5_1	295_5_10	1510_5_130
579_2_1	627_6_1	1301_2_71	211_5_139	195_5_427	1121_2_30	331_5_1	272_2_63	97_2_1	235_2_1	80_5_19	172_2_4	492_5_47	1775_5_121	697_2_323	49_5_1	654_5_1	1_5_1	96_5_1	162_5_41	7_5_1	1466_5_96	341_6_49	201_5_135	147_2_149	469_2_1	438_6_1	208_25_79	759_5_300	670_25_52	381_5_157	124_2_21	266_5_1	488_5_232	164_2_10	505_2_588	225_5_271	236_2_120	163_5_169	1040_6_107	54_5_145	30_5_1	37_2_156	50_2_1	35_5_350	433_5_1	412_5_41	18_5_1	295_5_10	1510_5_138
579_2_1	627_6_1	1301_2_67	211_5_129	195_5_417	1121_2_35	331_5_1	272_2_76	97_2_1	235_2_1	80_5_23	172_2_2	492_5_45	1775_5_115	697_2_339	49_5_1	654_5_1	1_5_1	96_5_1	162_5_50	7_5_1	1466_5_104	341_6_52	201_5_142	147_2_157	469_2_1	438_6_1	208_25_79	759_5_316	670_25_56	381_5_138	124_2_26	266_5_1	488_5_238	164_2_9	505_2_566	225_5_273	236_2_115	163_5_161	1040_6_110	54_5_147	30_5_1	37_2_148	50_2_1	35_5_345	433_5_1	412_5_43	18_5_1	295_5_12	1510_5_142
579_2_1	627_6_1	1301_2_64	211_5_146	195_5_420	1121_2_30	331_5_1	272_2_83	97_2_1	235_2_1	80_5_15	172_2_1	492_5_40	1775_5_104	697_2_324	49_5_1	654_5_1	1_5_1	96_5_1	162_5_57	7_5_1	1466_5_111	341_6_57	201_5_153	147_2_151	469_2_1	438_6_1	208_25_77	759_5_339	670_25_62	381_5_138	124_2_25	266_5_1	488_5_242	164_2_9	505_2_549	225_5_253	236_2_113	163_5_155	1040_6_114	54_5_145	30_5_1	37_2_157	50_2_1	35_5_333	433_5_1	412_5_43	18_5_1	295_5_17	1510_5_141
579_2_1	627_6_1	1301_2_65	211_5_127	195_5_434	1121_2_30	331_5_1	272_2_88	97_2_1	235_2_1	80_5_11	236_2_112	492_5_45	1775_5_104	697_2_326	49_5_1	654_5_1	172_2_1	1_5_1	96_5_1	341_6_63	7_5_1	1466_5_102	201_5_136	147_2_149	469_2_1	438_6_1	208_25_76	759_5_360	670_25_67	381_5_136	124_2_21	266_5_1	488_5_257	164_2_10	505_2_544	225_5_265	162_5_55	163_5_171	1040_6_111	54_5_130	30_5_1	37_2_155	50_2_1	35_5_323	433_5_1	412_5_44	18_5_1	295_5_17	1510_5_137
579_2_1	627_6_1	1301_2_73	211_5_131	195_5_440	1121_2_31	331_5_1	272_2_90	97_2_1	235_2_1	80_5_8	236_2_119	492_5_51	1775_5_106	697_2_309	49_5_1	654_5_1	172_2_1	1_5_1	96_5_1	341_6_72	7_5_1	1466_5_95	201_5_135	147_2_156	469_2_1	438_6_1	208_25_67	759_5_385	670_25_72	381_5_125	124_2_17	266_5_1	488_5_257	164_2_8	505_2_528	225_5_257	162_5_47	163_5_168	1040_6_111	54_5_131	30_5_1	37_2_156	50_2_1	35_5_307	433_5_1	412_5_42	18_5_1	295_5_18	1510_5_133
579_2_1	627_6_1	1301_2_83	211_5_121	195_5_423	1121_2_36	331_5_1	272_2_88	97_2_1	235_2_1	80_5_6	236_2_113	492_5_55	1775_5_107	697_2_303	49_5_1	654_5_1	172_2_1	1_5_1	96_5_1	341_6_64	7_5_1	1466_5_108	201_5_131	147_2_158	469_2_1	438_6_1	208_25_57	759_5_388	670_25_83	381_5_117	124_2_19	266_5_1	488_5_240	164_2_9	505_2_505	225_5_278	162_5_46	163_5_170	1040_6_121	54_5_128	30_5_1	37_2_139	50_2_1	35_5_301	433_5_1	412_5_40	18_5_1	295_5_17	1510_5_147
579_2_1	627_6_1	1301_2_85	211_5_127	195_5_427	1121_2_35	331_5_1	272_2_84	97_2_1	235_2_1	80_5_6	236_2_110	492_5_57	1775_5_106	697_2_309	49_5_1	654_5_1	172_2_1	1_5_1	96_5_1	341_6_71	7_5_1	1466_5_124	201_5_129	147_2_151	469_2_1	438_6_1	208_25_46	759_5_382	670_25_89	381_5_105	124_2_17	266_5_1	488_5_250	164_2_5	505_2_518	225_5_277	162_5_45	163_5_160	1040_6_114	54_5_131	30_5_1	37_2_122	50_2_1	35_5_316	433_5_1	412_5_39	18_5_1	295_5_19	1510_5_144
579_2_1	627_6_1	1301_2_94	211_5_126	195_5_441	1121_2_32	331_5_1	272_2_77	97_2_1	235_2_1	80_5_3	236_2_107	492_5_42	1775_5_96	697_2_310	49_5_1	654_5_1	172_2_1	1_5_1	96_5_1	341_6_59	7_5_1	1466_5_127	201_5_121	147_2_145	469_2_1	438_6_1	208_25_54	759_5_398	670_25_90	381_5_89	124_2_22	266_5_1	488_5_238	164_2_6	505_2_533	225_5_267	162_5_49	163_5_156	1040_6_117	54_5_146	30_5_1	37_2_124	50_2_1	35_5_329	433_5_1	412_5_43	18_5_1	295_5_22	1510_5_147
579_2_1	627_6_1	1301_2_89	211_5_119	195_5_441	1121_2_36	331_5_1	272_2_82	97_2_1	235_2_1	80_5_2	236_2_110	492_5_41	1775_5_89	697_2_312	49_5_1	654_5_1	172_2_1	1_5_1	96_5_1	341_6_56	7_5_1	1466_5_128	201_5_120	147_2_136	469_2_1	438_6_1	208_25_47	759_5_388	670_25_92	381_5_88	124_2_27	266_5_1	488_5_237	164_2_9	505_2_513	225_5_260	162_5_50	163_5_161	1040_6_127	54_5_155	30_5_1	37_2_130	50_2_1	35_5_342	433_5_1	412_5_53	18_5_1	295_5_32	1510_5_138
579_2_1	627_6_1	1301_2_73	211_5_124	195_5_451	1121_2_35	331_5_1	272_2_93	97_2_1	235_2_1	80_5_2	236_2_110	492_5_42	1775_5_86	697_2_310	49_5_1	654_5_1	172_2_1	1_5_1	96_5_1	341_6_57	7_5_1	1466_5_119	201_5_109	147_2_135	469_2_1	438_6_1	208_25_49	759_5_400	670_25_92	381_5_96	124_2_27	266_5_1	488_5_234	164_2_13	505_2_495	225_5_255	162_5_48	163_5_165	1040_6_128	54_5_151	30_5_1	37_2_126	50_2_1	35_5_355	433_5_1	412_5_52	18_5_1	295_5_30	1510_5_129
579_2_1	627_6_1	1301_2_77	211_5_123	195_5_468	1121_2_25	331_5_1	272_2_93	97_2_1	235_2_1	80_5_2	236_2_119	492_5_42	1775_5_90	697_2_316	49_5_1	654_5_1	172_2_1	1_5_1	96_5_1	341_6_56	7_5_1	1466_5_117	201_5_102	147_2_135	469_2_1	438_6_1	208_25_49	759_5_412	670_25_83	381_5_100	124_2_33	266_5_1	488_5_220	164_2_16	505_2_491	225_5_247	162_5_47	163_5_170	1040_6_122	54_5_165	30_5_1	37_2_140	50_2_1	35_5_348	433_5_1	412_5_56	18_5_1	295_5_31	1510_5_127
579_2_1	627_6_1	1301_2_90	211_5_124	195_5_504	1121_2_23	331_5_1	272_2_95	97_2_1	235_2_1	80_5_2	236_2_113	492_5_39	1775_5_86	697_2_335	49_5_1	654_5_1	172_2_1	1_5_1	96_5_1	341_6_52	7_5_1	1466_5_117	201_5_92	147_2_118	469_2_1	438_6_1	208_25_40	759_5_423	670_25_83	381_5_89	124_2_29	266_5_1	488_5_211	164_2_14	505_2_490	225_5_261	162_5_45	163_5_163	1040_6_128	54_5_166	30_5_1	37_2_147	50_2_1	35_5_349	433_5_1	412_5_50	18_5_1	295_5_27	1510_5_132
579_2_1	627_6_1	1301_2_85	211_5_123	195_5_490	1121_2_24	331_5_1	272_2_86	97_2_1	235_2_1	236_2_124	172_2_1	492_5_33	1775_5_91	697_2_336	49_5_1	654_5_1	1_5_1	96_5_1	341_6_40	7_5_1	1466_5_118	201_5_105	147_2_101	469_2_1	438_6_1	208_25_40	759_5_439	670_25_85	381_5_80	124_2_31	266_5_1	488_5_218	164_2_15	505_2_501	225_5_260	162_5_45	163_5_152	1040_6_138	54_5_168	30_5_1	37_2_167	50_2_1	35_5_352	433_5_1	412_5_58	18_5_1	295_5_22	1510_5_130	359_5_515
579_2_1	627_6_1	1301_2_82	211_5_121	195_5_532	1121_2_18	331_5_1	272_2_76	97_2_1	235_2_1	236_2_133	172_2_1	492_5_42	1775_5_103	697_2_321	49_5_1	654_5_1	1_5_1	96_5_1	341_6_42	7_5_1	1466_5_121	201_5_104	147_2_108	469_2_1	438_6_1	208_25_35	759_5_419	670_25_87	381_5_79	124_2_33	266_5_1	488_5_227	164_2_11	505_2_518	225_5_258	162_5_40	163_5_163	1040_6_142	54_5_169	30_5_1	37_2_176	50_2_1	35_5_338	433_5_1	412_5_58	18_5_1	295_5_17	1510_5_116	359_5_535
579_2_1	627_6_1	1301_2_70	211_5_104	195_5_521	1121_2_18	331_5_1	272_2_80	97_2_1	235_2_1	236_2_144	172_2_1	492_5_47	1775_5_102	697_2_306	49_5_1	654_5_1	1_5_1	96_5_1	341_6_43	7_5_1	1466_5_130	201_5_97	147_2_113	469_2_1	438_6_1	208_25_28	759_5_438	670_25_97	381_5_74	124_2_35	266_5_1	488_5_224	164_2_9	505_2_544	225_5_252	162_5_25	163_5_150	1040_6_149	54_5_157	30_5_1	37_2_182	50_2_1	35_5_319	433_5_1	412_5_58	18_5_1	295_5_19	1510_5_122	359_5_539
579_2_1	627_6_1	1301_2_69	211_5_77	195_5_503	1121_2_20	331_5_1	272_2_77	97_2_1	235_2_1	236_2_148	172_2_1	492_5_47	1775_5_102	697_2_310	49_5_1	654_5_1	1_5_1	96_5_1	341_6_33	7_5_1	1466_5_134	201_5_98	147_2_127	469_2_1	438_6_1	208_25_31	759_5_398	670_25_109	381_5_84	124_2_39	266_5_1	488_5_235	164_2_9	505_2_552	225_5_248	162_5_29	163_5_167	1040_6_155	54_5_151	30_5_1	37_2_191	50_2_1	35_5_322	433_5_1	412_5_55	18_5_1	295_5_20	1510_5_121	359_5_547
579_2_1	627_6_1	1301_2_74	211_5_83	195_5_497	1121_2_21	331_5_1	272_2_70	97_2_1	235_2_1	236_2_135	172_2_1	492_5_47	1775_5_94	697_2_306	49_5_1	654_5_1	1_5_1	96_5_1	341_6_29	7_5_1	1466_5_140	201_5_97	147_2_132	469_2_1	438_6_1	208_25_32	759_5_418	670_25_113	381_5_78	124_2_34	266_5_1	488_5_228	164_2_6	505_2_582	225_5_242	162_5_29	163_5_158	1040_6_167	54_5_154	30_5_1	37_2_193	50_2_1	35_5_312	433_5_1	412_5_55	18_5_1	295_5_26	1510_5_133	359_5_537
579_2_1	627_6_1	1301_2_78	211_5_96	195_5_508	1121_2_23	331_5_1	272_2_67	97_2_1	235_2_1	236_2_133	172_2_1	492_5_51	1775_5_92	697_2_301	49_5_1	654_5_1	1_5_1	96_5_1	341_6_27	7_5_1	1466_5_125	201_5_95	147_2_122	469_2_1	438_6_1	208_25_26	759_5_424	670_25_115	381_5_77	124_2_32	266_5_1	488_5_240	164_2_4	505_2_575	225_5_217	162_5_28	163_5_169	1040_6_174	54_5_139	30_5_1	37_2_202	50_2_1	35_5_294	433_5_1	412_5_54	18_5_1	295_5_27	1510_5_147	359_5_521
579_2_1	627_6_1	1301_2_90	211_5_97	195_5_509	1121_2_22	331_5_1	272_2_64	97_2_1	235_2_1	236_2_120	172_2_1	492_5_49	1775_5_92	697_2_289	49_5_1	654_5_1	1_5_1	96_5_1	341_6_23	7_5_1	1466_5_128	201_5_110	147_2_110	469_2_1	438_6_1	208_25_26	759_5_427	670_25_122	381_5_69	124_2_34	266_5_1	488_5_236	164_2_3	505_2_573	225_5_209	162_5_25	163_5_150	1040_6_185	54_5_140	30_5_1	37_2_211	50_2_1	35_5_279	433_5_1	412_5_66	18_5_1	295_5_22	1510_5_149	359_5_503
579_2_1	627_6_1	1301_2_91	211_5_96	195_5_513	1121_2_20	331_5_1	272_2_57	97_2_1	235_2_1	236_2_117	172_2_1	492_5_42	1775_5_91	697_2_305	49_5_1	654_5_1	1_5_1	96_5_1	341_6_22	7_5_1	1466_5_133	201_5_122	147_2_122	469_2_1	438_6_1	208_25_31	759_5_432	670_25_120	381_5_61	124_2_38	266_5_1	488_5_232	164_2_4	505_2_582	225_5_216	162_5_21	163_5_139	1040_6_181	54_5_137	30_5_1	37_2_208	50_2_1	35_5_253	433_5_1	412_5_64	18_5_1	295_5_14	1510_5_147	359_5_510
579_2_1	627_6_1	1301_2_90	211_5_96	195_5_524	1121_2_17	331_5_1	272_2_61	97_2_1	235_2_1	236_2_121	172_2_1	492_5_33	1775_5_93	697_2_318	49_5_1	654_5_1	1_5_1	96_5_1	341_6_17	7_5_1	1466_5_130	201_5_122	147_2_131	469_2_1	438_6_1	208_25_34	759_5_430	670_25_122	381_5_63	124_2_38	266_5_1	488_5_229	164_2_1	505_2_540	225_5_213	162_5_18	163_5_143	1040_6_181	54_5_132	30_5_1	37_2_219	50_2_1	35_5_257	433_5_1	412_5_58	18_5_1	295_5_15	1510_5_144	359_5_518
579_2_1	627_6_1	1301_2_95	211_5_102	195_5_514	1121_2_20	331_5_1	272_2_63	97_2_1	235_2_1	236_2_141	172_2_1	492_5_33	1775_5_107	697_2_307	49_5_1	654_5_1	1_5_1	96_5_1	341_6_20	7_5_1	1466_5_135	201_5_123	147_2_140	469_2_1	438_6_1	208_25_32	759_5_433	670_25_131	381_5_58	124_2_33	266_5_1	488_5_226	164_2_3	505_2_519	225_5_215	162_5_14	163_5_149	1040_6_183	54_5_131	30_5_1	37_2_222	50_2_1	35_5_251	433_5_1	412_5_63	18_5_1	295_5_19	1510_5_149	359_5_518
579_2_1	627_6_1	1301_2_98	211_5_112	195_5_516	1121_2_24	331_5_1	272_2_58	97_2_1	235_2_1	236_2_137	172_2_1	492_5_36	1775_5_99	697_2_294	49_5_1	654_5_1	1_5_1	96_5_1	341_6_27	7_5_1	1466_5_151	201_5_127	147_2_140	469_2_1	438_6_1	208_25_34	759_5_453	670_25_149	381_5_59	124_2_29	266_5_1	488_5_237	164_2_1	505_2_510	225_5_216	162_5_14	163_5_135	1040_6_173	54_5_133	30_5_1	37_2_232	50_2_1	35_5_245	433_5_1	412_5_58	18_5_1	295_5_26	1510_5_160	359_5_523
579_2_1	627_6_1	1301_2_101	211_5_118	195_5_531	1121_2_23	331_5_1	272_2_56	97_2_1	235_2_1	236_2_144	172_2_1	492_5_40	1775_5_106	697_2_279	49_5_1	654_5_1	1_5_1	96_5_1	341_6_25	7_5_1	1466_5_146	201_5_120	147_2_145	469_2_1	438_6_1	208_25_41	759_5_442	670_25_141	381_5_66	124_2_22	266_5_1	488_5_238	164_2_2	505_2_483	225_5_214	162_5_12	163_5_143	1040_6_173	54_5_116	30_5_1	37_2_240	50_2_1	35_5_237	433_5_1	412_5_62	18_5_1	295_5_23	1510_5_166	359_5_518
579_2_1	627_6_1	1301_2_102	211_5_121	195_5_554	1121_2_29	331_5_1	272_2_57	97_2_1	235_2_1	236_2_133	172_2_1	492_5_37	1775_5_113	697_2_277	49_5_1	654_5_1	1_5_1	96_5_1	341_6_18	7_5_1	1466_5_148	201_5_111	147_2_144	469_2_1	438_6_1	208_25_38	759_5_439	670_25_141	381_5_81	124_2_19	266_5_1	488_5_237	164_2_2	505_2_481	225_5_214	162_5_13	163_5_130	1040_6_178	54_5_120	30_5_1	37_2_244	50_2_1	35_5_247	433_5_1	412_5_65	18_5_1	295_5_26	1510_5_169	359_5_534
579_2_1	627_6_1	1301_2_98	211_5_127	195_5_563	1121_2_34	331_5_1	272_2_60	97_2_1	235_2_1	236_2_131	172_2_1	492_5_41	1775_5_106	697_2_269	49_5_1	654_5_1	1_5_1	96_5_1	341_6_16	7_5_1	1466_5_159	201_5_113	147_2_140	469_2_1	438_6_1	208_25_49	759_5_413	670_25_140	381_5_81	124_2_23	266_5_1	488_5_239	164_2_4	505_2_482	225_5_203	162_5_9	163_5_137	1040_6_184	54_5_107	30_5_1	37_2_232	50_2_1	35_5_239	433_5_1	412_5_72	18_5_1	295_5_30	1510_5_168	359_5_559
579_2_1	627_6_1	1301_2_94	211_5_124	195_5_542	1121_2_34	331_5_1	272_2_64	97_2_1	235_2_1	236_2_150	172_2_1	492_5_43	1775_5_114	697_2_291	49_5_1	654_5_1	1_5_1	96_5_1	341_6_10	7_5_1	1466_5_173	201_5_108	147_2_135	469_2_1	438_6_1	208_25_55	759_5_420	670_25_126	381_5_86	124_2_25	266_5_1	488_5_224	164_2_3	505_2_492	225_5_193	162_5_7	163_5_135	1040_6_182	54_5_102	30_5_1	37_2_225	50_2_1	35_5_257	433_5_1	412_5_76	18_5_1	295_5_33	1510_5_155	359_5_544
579_2_1	627_6_1	1301_2_87	211_5_115	195_5_529	1121_2_31	331_5_1	272_2_76	97_2_1	235_2_1	236_2_155	172_2_1	492_5_36	1775_5_115	697_2_296	49_5_1	654_5_1	1_5_1	96_5_1	341_6_8	7_5_1	1466_5_163	201_5_119	147_2_127	469_2_1	438_6_1	208_25_54	759_5_426	670_25_130	381_5_77	124_2_34	266_5_1	488_5_216	164_2_3	505_2_470	225_5_183	162_5_11	163_5_139	1040_6_183	54_5_93	30_5_1	37_2_220	50_2_1	35_5_254	433_5_1	412_5_75	18_5_1	295_5_30	1510_5_152	359_5_544
579_2_1	627_6_1	1301_2_82	211_5_112	195_5_528	1121_2_33	331_5_1	272_2_92	97_2_1	235_2_1	236_2_157	172_2_1	492_5_36	1775_5_113	697_2_326	49_5_1	654_5_1	1_5_1	96_5_1	341_6_10	7_5_1	1466_5_157	201_5_97	147_2_110	469_2_1	438_6_1	208_25_52	759_5_423	670_25_129	381_5_77	124_2_33	266_5_1	488_5_207	164_2_2	505_2_476	225_5_186	162_5_14	163_5_142	1040_6_163	54_5_91	30_5_1	37_2_217	50_2_1	35_5_244	433_5_1	412_5_69	18_5_1	295_5_32	1510_5_173	359_5_538
579_2_1	627_6_1	1301_2_71	211_5_107	195_5_544	1121_2_29	331_5_1	272_2_101	97_2_1	235_2_1	236_2_156	172_2_1	492_5_29	1775_5_110	697_2_348	49_5_1	654_5_1	1_5_1	96_5_1	341_6_5	7_5_1	1466_5_153	201_5_97	147_2_115	469_2_1	438_6_1	208_25_53	759_5_410	670_25_129	381_5_79	124_2_30	266_5_1	488_5_200	164_2_3	505_2_486	225_5_158	162_5_10	163_5_141	1040_6_161	54_5_100	30_5_1	37_2_202	50_2_1	35_5_267	433_5_1	412_5_66	18_5_1	295_5_30	1510_5_178	359_5_547
579_2_1	627_6_1	1301_2_63	211_5_115	195_5_532	1121_2_29	331_5_1	272_2_112	97_2_1	235_2_1	236_2_163	172_2_1	492_5_42	1775_5_113	697_2_331	49_5_1	654_5_1	1_5_1	96_5_1	341_6_3	7_5_1	1466_5_156	201_5_92	147_2_110	469_2_1	438_6_1	208_25_53	759_5_401	670_25_127	381_5_84	124_2_44	266_5_1	488_5_212	164_2_3	505_2_513	225_5_146	162_5_9	163_5_149	1040_6_170	54_5_90	30_5_1	37_2_190	50_2_1	35_5_269	433_5_1	412_5_72	18_5_1	295_5_28	1510_5_167	359_5_537
579_2_1	627_6_1	1301_2_65	211_5_131	195_5_543	1121_2_26	331_5_1	272_2_114	97_2_1	235_2_1	236_2_156	172_2_1	492_5_43	1775_5_116	697_2_316	49_5_1	654_5_1	1_5_1	96_5_1	341_6_1	7_5_1	1466_5_151	201_5_84	147_2_104	469_2_1	438_6_1	208_25_50	759_5_388	670_25_121	381_5_81	124_2_45	266_5_1	488_5_213	164_2_2	505_2_543	225_5_143	162_5_9	163_5_142	1040_6_177	54_5_88	30_5_1	37_2_197	50_2_1	35_5_280	433_5_1	412_5_68	18_5_1	295_5_31	1510_5_170	359_5_564
579_2_1	627_6_1	1301_2_70	211_5_132	195_5_547	1121_2_24	331_5_1	272_2_122	235_2_1	236_2_151	172_2_1	492_5_37	1775_5_122	697_2_317	49_5_1	654_5_1	1_5_1	96_5_1	7_5_1	1466_5_164	201_5_79	147_2_108	469_2_1	438_6_1	208_25_55	759_5_396	670_25_122	381_5_72	124_2_34	266_5_1	488_5_218	505_2_547	225_5_139	162_5_9	163_5_145	1040_6_175	54_5_91	30_5_1	37_2_199	50_2_1	35_5_284	433_5_1	412_5_74	18_5_1	295_5_36	1510_5_174	359_5_560	686_5_1
579_2_1	627_6_1	1301_2_69	211_5_128	195_5_542	1121_2_24	331_5_1	272_2_121	235_2_1	236_2_135	172_2_1	492_5_44	1775_5_114	697_2_312	49_5_1	654_5_1	1_5_1	96_5_1	7_5_1	1466_5_171	201_5_73	147_2_107	469_2_1	438_6_1	208_25_58	759_5_406	670_25_129	381_5_66	124_2_32	266_5_1	488_5_233	505_2_531	225_5_146	162_5_6	163_5_152	1040_6_171	54_5_99	30_5_1	37_2_194	50_2_1	35_5_271	433_5_1	412_5_69	18_5_1	295_5_40	1510_5_173	359_5_550	686_5_1
579_2_1	627_6_1	1301_2_72	211_5_140	195_5_555	1121_2_29	331_5_1	272_2_119	235_2_1	236_2_136	172_2_1	492_5_45	1775_5_115	697_2_301	49_5_1	654_5_1	1_5_1	96_5_1	7_5_1	1466_5_164	201_5_72	147_2_106	469_2_1	438_6_1	208_25_62	759_5_401	670_25_120	381_5_64	124_2_34	266_5_1	488_5_236	505_2_546	225_5_136	162_5_9	163_5_160	1040_6_159	54_5_86	30_5_1	37_2_198	50_2_1	35_5_286	433_5_1	412_5_65	18_5_1	295_5_41	1510_5_178	359_5_530	686_5_1
579_2_1	627_6_1	1301_2_68	211_5_151	195_5_550	1121_2_29	331_5_1	272_2_104	235_2_1	236_2_133	172_2_1	492_5_42	1775_5_118	697_2_291	49_5_1	654_5_1	1_5_1	96_5_1	7_5_1	1466_5_156	201_5_85	147_2_97	469_2_1	438_6_1	208_25_63	759_5_409	670_25_121	381_5_78	124_2_33	266_5_1	488_5_234	505_2_542	225_5_131	162_5_10	163_5_151	1040_6_154	54_5_82	30_5_1	37_2_206	50_2_1	35_5_280	433_5_1	412_5_71	18_5_1	295_5_36	1510_5_172	359_5_536	686_5_1
579_2_1	627_6_1	1301_2_75	211_5_153	195_5_532	1121_2_30	331_5_1	272_2_95	235_2_1	236_2_131	172_2_1	492_5_38	1775_5_105	697_2_308	49_5_1	654_5_1	1_5_1	96_5_1	7_5_1	1466_5_155	201_5_92	147_2_97	469_2_1	438_6_1	208_25_63	759_5_416	670_25_123	381_5_73	124_2_31	266_5_1	488_5_226	505_2_535	225_5_119	162_5_8	163_5_154	1040_6_145	54_5_74	30_5_1	37_2_208	50_2_1	35_5_298	433_5_1	412_5_79	18_5_1	295_5_33	1510_5_175	359_5_542	686_5_1
579_2_1	627_6_1	1301_2_72	211_5_165	195_5_528	1121_2_32	331_5_1	272_2_94	235_2_1	236_2_122	172_2_1	492_5_38	1775_5_104	697_2_307	49_5_1	654_5_1	1_5_1	96_5_1	7_5_1	1466_5_163	201_5_80	147_2_93	469_2_1	438_6_1	208_25_57	759_5_419	670_25_132	381_5_74	124_2_30	266_5_1	488_5_230	505_2_560	225_5_123	162_5_10	163_5_157	1040_6_130	54_5_68	30_5_1	37_2_219	50_2_1	35_5_281	433_5_1	412_5_97	18_5_1	295_5_35	1510_5_170	359_5_537	686_5_1
579_2_1	627_6_1	1301_2_72	211_5_179	195_5_521	1121_2_23	331_5_1	272_2_89	235_2_1	236_2_111	172_2_1	492_5_38	1775_5_116	697_2_327	49_5_1	654_5_1	1_5_1	96_5_1	7_5_1	1466_5_159	201_5_79	147_2_96	469_2_1	438_6_1	208_25_57	759_5_405	670_25_139	381_5_70	124_2_30	266_5_1	488_5_212	505_2_570	225_5_128	162_5_10	163_5_171	1040_6_134	54_5_55	30_5_1	37_2_227	50_2_1	35_5_265	433_5_1	412_5_105	18_5_1	295_5_38	1510_5_166	359_5_531	686_5_1
579_2_1	627_6_1	1301_2_75	211_5_180	195_5_506	1121_2_21	331_5_1	272_2_92	235_2_1	236_2_97	172_2_1	492_5_34	1775_5_110	697_2_328	49_5_1	654_5_1	1_5_1	96_5_1	7_5_1	1466_5_184	201_5_80	147_2_86	469_2_1	438_6_1	208_25_58	759_5_441	670_25_150	381_5_70	124_2_24	266_5_1	488_5_206	505_2_575	225_5_132	162_5_14	163_5_174	1040_6_136	54_5_54	30_5_1	37_2_248	50_2_1	35_5_246	433_5_1	412_5_116	18_5_1	295_5_34	1510_5_163	359_5_530	686_5_1
579_2_1	627_6_1	1301_2_71	211_5_179	195_5_530	1121_2_25	331_5_1	272_2_96	235_2_1	236_2_104	172_2_1	492_5_33	1775_5_97	697_2_323	49_5_1	654_5_1	1_5_1	96_5_1	7_5_1	1466_5_191	201_5_71	147_2_84	469_2_1	438_6_1	208_25_48	759_5_450	670_25_146	381_5_77	124_2_25	266_5_1	488_5_193	505_2_570	225_5_141	162_5_12	163_5_161	1040_6_137	54_5_52	30_5_1	37_2_232	50_2_1	35_5_250	433_5_1	412_5_113	18_5_1	295_5_29	1510_5_163	359_5_526	686_5_1
579_2_1	627_6_1	1301_2_66	211_5_182	195_5_558	1121_2_27	331_5_1	272_2_100	235_2_1	236_2_100	172_2_1	492_5_29	1775_5_92	697_2_325	49_5_1	654_5_1	1_5_1	96_5_1	7_5_1	1466_5_189	201_5_69	147_2_75	469_2_1	438_6_1	208_25_49	759_5_442	670_25_151	381_5_72	124_2_27	266_5_1	488_5_182	505_2_551	225_5_145	162_5_10	163_5_165	1040_6_130	54_5_41	30_5_1	37_2_240	50_2_1	35_5_243	433_5_1	412_5_118	18_5_1	295_5_37	1510_5_159	359_5_539	686_5_1
579_2_1	627_6_1	1301_2_59	211_5_185	195_5_560	1121_2_31	331_5_1	272_2_97	235_2_1	236_2_104	172_2_1	492_5_29	1775_5_96	697_2_307	49_5_1	654_5_1	1_5_1	96_5_1	7_5_1	1466_5_192	201_5_76	147_2_71	469_2_1	438_6_1	208_25_47	759_5_433	670_25_154	381_5_68	124_2_39	266_5_1	488_5_170	505_2_576	225_5_145	162_5_7	163_5_179	1040_6_124	54_5_42	30_5_1	37_2_245	50_2_1	35_5_241	433_5_1	412_5_111	18_5_1	295_5_33	1510_5_165	359_5_546	686_5_1
579_2_1	627_6_1	1301_2_49	211_5_175	195_5_579	1121_2_30	331_5_1	272_2_92	235_2_1	236_2_106	172_2_1	492_5_25	1775_5_102	697_2_330	49_5_1	654_5_1	1_5_1	96_5_1	7_5_1	1466_5_183	201_5_82	147_2_80	469_2_1	438_6_1	208_25_50	759_5_459	670_25_158	381_5_66	124_2_42	266_5_1	488_5_148	505_2_562	225_5_144	162_5_4	163_5_186	1040_6_112	54_5_42	30_5_1	37_2_248	50_2_1	35_5_242	433_5_1	412_5_105	18_5_1	295_5_32	1510_5_166	359_5_523	686_5_1
579_2_1	627_6_1	1301_2_58	211_5_169	195_5_564	1121_2_36	331_5_1	272_2_93	235_2_1	236_2_88	172_2_1	492_5_23	1775_5_95	697_2_326	49_5_1	654_5_1	1_5_1	96_5_1	7_5_1	1466_5_182	201_5_93	147_2_71	469_2_1	438_6_1	208_25_49	759_5_440	670_25_162	381_5_69	124_2_39	266_5_1	488_5_154	505_2_569	225_5_143	162_5_3	163_5_196	1040_6_115	54_5_40	30_5_1	37_2_241	50_2_1	35_5_258	433_5_1	412_5_121	18_5_1	295_5_31	1510_5_167	359_5_532	686_5_1
579_2_1	627_6_1	1301_2_63	211_5_180	195_5_548	1121_2_32	331_5_1	272_2_87	235_2_1	236_2_69	172_2_1	492_5_24	1775_5_91	697_2_345	49_5_1	654_5_1	1_5_1	96_5_1	7_5_1	1466_5_185	201_5_92	147_2_72	469_2_1	438_6_1	208_25_45	759_5_459	670_25_168	381_5_66	124_2_31	266_5_1	488_5_158	505_2_588	225_5_131	162_5_2	163_5_200	1040_6_96	54_5_36	30_5_1	37_2_255	50_2_1	35_5_252	433_5_1	412_5_102	18_5_1	295_5_40	1510_5_170	359_5_548	686_5_1
579_2_1	627_6_1	1301_2_70	211_5_175	195_5_534	1121_2_31	331_5_1	272_2_92	235_2_1	236_2_67	172_2_1	492_5_26	1775_5_88	697_2_357	49_5_1	654_5_1	1_5_1	96_5_1	7_5_1	1466_5_178	201_5_94	147_2_58	469_2_1	438_6_1	208_25_41	759_5_467	670_25_165	381_5_72	124_2_35	266_5_1	488_5_182	505_2_577	225_5_141	162_5_6	163_5_203	1040_6_91	54_5_39	30_5_1	37_2_265	50_2_1	35_5_246	433_5_1	412_5_101	18_5_1	295_5_39	1510_5_171	359_5_535	686_5_1
579_2_1	627_6_1	1301_2_71	211_5_179	195_5_562	1121_2_25	331_5_1	272_2_102	235_2_1	236_2_76	172_2_1	492_5_25	1775_5_103	697_2_357	49_5_1	654_5_1	1_5_1	96_5_1	7_5_1	1466_5_167	201_5_106	147_2_65	469_2_1	438_6_1	208_25_32	759_5_469	670_25_169	381_5_78	124_2_33	266_5_1	488_5_175	505_2_550	225_5_140	162_5_10	163_5_196	1040_6_92	54_5_31	30_5_1	37_2_260	50_2_1	35_5_238	433_5_1	412_5_94	18_5_1	295_5_36	1510_5_168	359_5_543	686_5_1
579_2_1	627_6_1	1301_2_60	211_5_170	195_5_557	1121_2_27	331_5_1	272_2_104	235_2_1	236_2_68	172_2_1	492_5_15	1775_5_103	697_2_364	49_5_1	654_5_1	1_5_1	96_5_1	7_5_1	1466_5_170	201_5_94	147_2_62	469_2_1	438_6_1	208_25_20	759_5_474	670_25_180	381_5_68	124_2_38	266_5_1	488_5_196	505_2_554	225_5_148	162_5_10	163_5_190	1040_6_97	54_5_37	30_5_1	37_2_241	50_2_1	35_5_241	433_5_1	412_5_84	18_5_1	295_5_35	1510_5_166	359_5_530	686_5_1
579_2_1	627_6_1	1301_2_60	211_5_167	195_5_560	1121_2_28	331_5_1	272_2_103	235_2_1	236_2_63	172_2_1	492_5_18	1775_5_107	697_2_377	49_5_1	654_5_1	1_5_1	96_5_1	7_5_1	1466_5_164	201_5_82	147_2_67	469_2_1	438_6_1	208_25_14	759_5_495	670_25_186	381_5_63	124_2_43	266_5_1	488_5_192	505_2_522	225_5_142	162_5_7	163_5_167	1040_6_88	54_5_32	30_5_1	37_2_251	50_2_1	35_5_254	433_5_1	412_5_80	18_5_1	295_5_37	1510_5_180	359_5_554	686_5_1
579_2_1	627_6_1	1301_2_52	211_5_173	195_5_565	1121_2_28	331_5_1	272_2_100	235_2_1	236_2_51	172_2_1	492_5_18	1775_5_109	697_2_373	49_5_1	654_5_1	1_5_1	96_5_1	7_5_1	1466_5_161	201_5_88	147_2_59	469_2_1	438_6_1	208_25_6	759_5_499	670_25_182	381_5_59	124_2_49	266_5_1	488_5_197	505_2_533	225_5_147	162_5_7	163_5_150	1040_6_88	54_5_28	30_5_1	37_2_253	50_2_1	35_5_269	433_5_1	412_5_104	18_5_1	295_5_42	1510_5_184	359_5_539	686_5_1
579_2_1	627_6_1	1301_2_54	211_5_174	195_5_568	1121_2_26	331_5_1	272_2_97	235_2_1	236_2_48	172_2_1	492_5_25	1775_5_107	697_2_379	49_5_1	654_5_1	1_5_1	96_5_1	7_5_1	1466_5_152	201_5_94	147_2_55	469_2_1	438_6_1	208_25_8	759_5_494	670_25_188	381_5_53	124_2_64	266_5_1	488_5_194	505_2_565	225_5_151	162_5_3	163_5_159	1040_6_89	54_5_20	30_5_1	37_2_261	50_2_1	35_5_263	433_5_1	412_5_103	18_5_1	295_5_47	1510_5_188	359_5_520	686_5_1
579_2_1	627_6_1	1301_2_55	211_5_185	195_5_587	1121_2_29	331_5_1	272_2_94	235_2_1	236_2_46	172_2_1	492_5_29	1775_5_106	697_2_376	49_5_1	654_5_1	1_5_1	96_5_1	7_5_1	1466_5_147	201_5_92	147_2_52	469_2_1	438_6_1	208_25_7	759_5_521	670_25_186	381_5_50	124_2_69	266_5_1	488_5_195	505_2_578	225_5_158	162_5_4	163_5_151	1040_6_92	54_5_19	30_5_1	37_2_246	50_2_1	35_5_235	433_5_1	412_5_95	18_5_1	295_5_54	1510_5_184	359_5_501	686_5_1
579_2_1	627_6_1	1301_2_49	211_5_185	195_5_604	1121_2_37	331_5_1	272_2_104	235_2_1	236_2_48	172_2_1	492_5_24	1775_5_105	697_2_377	49_5_1	654_5_1	1_5_1	96_5_1	7_5_1	1466_5_154	201_5_93	147_2_57	469_2_1	438_6_1	208_25_8	759_5_510	670_25_179	381_5_48	124_2_50	266_5_1	488_5_193	505_2_568	225_5_162	162_5_4	163_5_162	1040_6_101	54_5_20	30_5_1	37_2_250	50_2_1	35_5_231	433_5_1	412_5_99	18_5_1	295_5_49	1510_5_180	359_5_499	686_5_1
579_2_1	627_6_1	1301_2_46	211_5_196	195_5_633	1121_2_34	331_5_1	272_2_113	235_2_1	236_2_53	172_2_1	492_5_26	1775_5_109	697_2_377	49_5_1	654_5_1	1_5_1	96_5_1	7_5_1	1466_5_139	201_5_86	147_2_67	469_2_1	438_6_1	208_25_8	759_5_509	670_25_163	381_5_51	124_2_49	266_5_1	488_5_194	505_2_597	225_5_154	162_5_4	163_5_154	1040_6_99	54_5_22	30_5_1	37_2_237	50_2_1	35_5_238	433_5_1	412_5_98	18_5_1	295_5_44	1510_5_178	359_5_484	686_5_1
579_2_1	627_6_1	1301_2_49	211_5_185	195_5_639	1121_2_28	331_5_1	272_2_117	235_2_1	236_2_51	172_2_1	492_5_26	1775_5_99	697_2_359	49_5_1	654_5_1	1_5_1	96_5_1	7_5_1	1466_5_131	201_5_90	147_2_77	469_2_1	438_6_1	208_25_8	759_5_478	670_25_155	381_5_51	124_2_42	266_5_1	488_5_194	505_2_596	225_5_145	162_5_6	163_5_158	1040_6_103	54_5_22	30_5_1	37_2_247	50_2_1	35_5_244	433_5_1	412_5_98	18_5_1	295_5_39	1510_5_183	359_5_501	686_5_1
579_2_1	627_6_1	1301_2_53	211_5_179	195_5_642	1121_2_29	331_5_1	272_2_124	235_2_1	236_2_56	172_2_1	492_5_32	1775_5_92	697_2_363	49_5_1	654_5_1	1_5_1	96_5_1	7_5_1	1466_5_117	201_5_89	147_2_80	469_2_1	438_6_1	208_25_5	759_5_479	670_25_167	381_5_44	124_2_39	266_5_1	488_5_197	505_2_565	225_5_136	162_5_7	163_5_150	1040_6_104	54_5_26	30_5_1	37_2_241	50_2_1	35_5_261	433_5_1	412_5_92	18_5_1	295_5_44	1510_5_186	359_5_516	686_5_1
579_2_1	627_6_1	1301_2_50	211_5_172	195_5_644	1121_2_34	331_5_1	272_2_125	235_2_1	236_2_55	172_2_1	492_5_21	1775_5_90	697_2_352	49_5_1	654_5_1	1_5_1	96_5_1	7_5_1	1466_5_128	201_5_85	147_2_79	469_2_1	438_6_1	208_25_4	759_5_454	670_25_180	381_5_51	124_2_28	266_5_1	488_5_191	505_2_568	225_5_138	162_5_5	163_5_169	1040_6_102	54_5_17	30_5_1	37_2_246	50_2_1	35_5_257	433_5_1	412_5_95	18_5_1	295_5_49	1510_5_194	359_5_529	686_5_1
579_2_1	627_6_1	1301_2_44	211_5_179	195_5_628	1121_2_36	331_5_1	272_2_137	235_2_1	236_2_65	172_2_1	492_5_20	1775_5_96	697_2_366	49_5_1	654_5_1	1_5_1	96_5_1	7_5_1	1466_5_124	201_5_90	147_2_91	469_2_1	438_6_1	208_25_4	759_5_455	670_25_190	381_5_45	124_2_23	266_5_1	488_5_185	505_2_520	225_5_139	162_5_7	163_5_182	1040_6_96	54_5_15	30_5_1	37_2_237	50_2_1	35_5_234	433_5_1	412_5_95	18_5_1	295_5_52	1510_5_194	359_5_549	686_5_1
579_2_1	627_6_1	1301_2_38	211_5_189	195_5_683	1121_2_34	331_5_1	272_2_131	235_2_1	236_2_70	172_2_1	492_5_16	1775_5_93	697_2_361	49_5_1	654_5_1	1_5_1	96_5_1	7_5_1	1466_5_131	201_5_77	147_2_94	469_2_1	438_6_1	208_25_5	759_5_455	670_25_175	381_5_43	124_2_26	266_5_1	488_5_172	505_2_529	225_5_134	162_5_6	163_5_176	1040_6_96	54_5_12	30_5_1	37_2_237	50_2_1	35_5_222	433_5_1	412_5_97	18_5_1	295_5_69	1510_5_192	359_5_538	686_5_1
579_2_1	627_6_1	1301_2_34	211_5_168	195_5_677	1121_2_31	331_5_1	272_2_133	235_2_1	236_2_67	172_2_1	492_5_23	1775_5_104	697_2_371	49_5_1	654_5_1	1_5_1	96_5_1	7_5_1	1466_5_138	201_5_70	147_2_81	469_2_1	438_6_1	208_25_3	759_5_466	670_25_188	381_5_42	124_2_21	266_5_1	488_5_172	505_2_524	225_5_129	162_5_5	163_5_186	1040_6_101	54_5_15	30_5_1	37_2_227	50_2_1	35_5_232	433_5_1	412_5_99	18_5_1	295_5_79	1510_5_181	359_5_521	686_5_1
579_2_1	627_6_1	1301_2_28	211_5_180	195_5_679	1121_2_30	331_5_1	272_2_125	235_2_1	236_2_68	172_2_1	492_5_16	1775_5_103	697_2_393	49_5_1	654_5_1	1_5_1	96_5_1	7_5_1	1466_5_139	201_5_83	147_2_77	469_2_1	438_6_1	208_25_3	759_5_454	670_25_187	381_5_45	124_2_24	266_5_1	488_5_174	505_2_524	225_5_125	162_5_2	163_5_186	1040_6_116	54_5_16	30_5_1	37_2_223	50_2_1	35_5_230	433_5_1	412_5_106	18_5_1	295_5_83	1510_5_183	359_5_525	686_5_1
579_2_1	627_6_1	1301_2_22	211_5_188	195_5_639	1121_2_28	331_5_1	272_2_126	235_2_1	236_2_75	172_2_1	492_5_20	1775_5_112	697_2_368	49_5_1	654_5_1	1_5_1	96_5_1	1466_5_142	201_5_78	147_2_78	469_2_1	438_6_1	208_25_4	759_5_444	670_25_180	381_5_53	124_2_25	266_5_1	488_5_183	505_2_547	225_5_125	163_5_199	1040_6_135	54_5_16	30_5_1	37_2_225	50_2_1	35_5_225	433_5_1	412_5_94	18_5_1	295_5_79	1510_5_184	359_5_514	686_5_1
579_2_1	627_6_1	1301_2_17	211_5_176	195_5_644	1121_2_31	331_5_1	272_2_138	235_2_1	236_2_82	172_2_1	492_5_23	1775_5_116	697_2_346	49_5_1	654_5_1	1_5_1	96_5_1	1466_5_153	201_5_80	147_2_67	469_2_1	438_6_1	208_25_2	759_5_427	670_25_203	381_5_54	124_2_34	266_5_1	488_5_173	505_2_563	225_5_118	163_5_194	1040_6_139	54_5_14	30_5_1	37_2_229	50_2_1	35_5_240	433_5_1	412_5_100	18_5_1	295_5_68	1510_5_180	359_5_536	686_5_1
579_2_1	627_6_1	1301_2_18	211_5_180	195_5_647	1121_2_27	331_5_1	272_2_138	235_2_1	236_2_68	172_2_1	492_5_20	1775_5_113	697_2_366	49_5_1	654_5_1	1_5_1	96_5_1	1466_5_154	201_5_75	147_2_61	469_2_1	438_6_1	208_25_3	759_5_457	670_25_209	381_5_70	124_2_38	266_5_1	488_5_171	505_2_552	225_5_117	163_5_182	1040_6_140	54_5_11	30_5_1	37_2_223	50_2_1	35_5_232	433_5_1	412_5_107	18_5_1	295_5_72	1510_5_160	359_5_569	686_5_1
579_2_1	627_6_1	1301_2_22	211_5_167	195_5_651	1121_2_23	331_5_1	272_2_134	235_2_1	236_2_71	172_2_1	492_5_21	1775_5_119	697_2_376	49_5_1	654_5_1	1_5_1	96_5_1	1466_5_153	201_5_70	147_2_62	469_2_1	438_6_1	208_25_3	759_5_473	670_25_223	381_5_64	124_2_36	266_5_1	488_5_161	505_2_549	225_5_132	163_5_180	1040_6_130	54_5_9	30_5_1	37_2_208	50_2_1	35_5_235	433_5_1	412_5_101	18_5_1	295_5_59	1510_5_152	359_5_561	686_5_1
579_2_1	627_6_1	1301_2_22	211_5_176	195_5_637	1121_2_19	331_5_1	272_2_138	235_2_1	236_2_56	172_2_1	492_5_19	1775_5_120	697_2_394	49_5_1	654_5_1	1_5_1	96_5_1	1466_5_167	201_5_67	147_2_73	469_2_1	438_6_1	208_25_3	759_5_444	670_25_218	381_5_68	124_2_38	266_5_1	488_5_163	505_2_572	225_5_131	163_5_188	1040_6_134	54_5_7	30_5_1	37_2_182	50_2_1	35_5_238	433_5_1	412_5_104	18_5_1	295_5_63	1510_5_148	359_5_538	686_5_1
579_2_1	627_6_1	1301_2_20	211_5_167	195_5_633	1121_2_15	331_5_1	272_2_135	235_2_1	236_2_59	172_2_1	492_5_16	1775_5_122	697_2_386	49_5_1	654_5_1	1_5_1	96_5_1	1466_5_174	201_5_68	147_2_86	469_2_1	438_6_1	208_25_3	759_5_450	670_25_230	381_5_61	124_2_40	266_5_1	488_5_146	505_2_557	225_5_141	163_5_188	1040_6_141	54_5_5	30_5_1	37_2_180	50_2_1	35_5_240	433_5_1	412_5_113	18_5_1	295_5_59	1510_5_142	359_5_539	686_5_1
579_2_1	627_6_1	1301_2_20	211_5_167	195_5_631	1121_2_17	331_5_1	272_2_126	235_2_1	236_2_67	172_2_1	492_5_18	1775_5_115	697_2_386	49_5_1	654_5_1	1_5_1	96_5_1	1466_5_181	201_5_61	147_2_82	469_2_1	438_6_1	208_25_3	759_5_442	670_25_226	381_5_55	124_2_46	266_5_1	488_5_145	505_2_535	225_5_131	163_5_184	1040_6_134	54_5_1	30_5_1	37_2_193	50_2_1	35_5_259	433_5_1	412_5_118	18_5_1	295_5_62	1510_5_134	359_5_568	686_5_1
579_2_1	627_6_1	1301_2_14	211_5_169	195_5_640	1121_2_22	331_5_1	272_2_131	235_2_1	236_2_79	172_2_1	492_5_19	1775_5_125	697_2_363	49_5_1	654_5_1	1_5_1	96_5_1	1466_5_191	201_5_59	147_2_82	469_2_1	438_6_1	208_25_4	759_5_461	670_25_216	381_5_39	124_2_50	266_5_1	488_5_131	505_2_539	225_5_145	163_5_176	1040_6_124	54_5_2	30_5_1	37_2_202	50_2_1	35_5_270	433_5_1	412_5_126	18_5_1	295_5_61	1510_5_133	359_5_593	686_5_1
579_2_1	627_6_1	1301_2_15	211_5_166	195_5_630	1121_2_24	331_5_1	272_2_138	235_2_1	236_2_78	172_2_1	492_5_20	1775_5_119	697_2_337	49_5_1	654_5_1	1_5_1	96_5_1	1466_5_200	201_5_52	147_2_76	469_2_1	438_6_1	208_25_9	759_5_476	670_25_211	381_5_37	124_2_51	266_5_1	488_5_132	505_2_529	225_5_151	163_5_170	1040_6_111	54_5_3	30_5_1	37_2_205	50_2_1	35_5_260	433_5_1	412_5_132	18_5_1	295_5_66	1510_5_132	359_5_594	686_5_1
579_2_1	627_6_1	1301_2_12	211_5_152	195_5_632	1121_2_31	331_5_1	272_2_133	235_2_1	236_2_75	172_2_1	492_5_24	1775_5_126	697_2_353	49_5_1	654_5_1	1_5_1	96_5_1	1466_5_212	201_5_50	147_2_78	469_2_1	438_6_1	208_25_13	759_5_468	670_25_214	381_5_33	124_2_56	266_5_1	488_5_118	505_2_556	225_5_160	163_5_180	1040_6_119	18_5_1	30_5_1	37_2_211	50_2_1	35_5_244	433_5_1	412_5_127	295_5_60	1510_5_129	359_5_581	686_5_1
579_2_1	627_6_1	1301_2_9	211_5_149	195_5_629	1121_2_31	331_5_1	272_2_124	235_2_1	236_2_67	172_2_1	492_5_23	1775_5_143	697_2_359	49_5_1	654_5_1	1_5_1	96_5_1	1466_5_235	201_5_51	147_2_85	469_2_1	438_6_1	208_25_16	759_5_467	670_25_209	381_5_39	124_2_56	266_5_1	488_5_124	505_2_548	225_5_173	163_5_173	1040_6_118	18_5_1	30_5_1	37_2_232	50_2_1	35_5_244	433_5_1	412_5_148	295_5_50	1510_5_124	359_5_555	686_5_1
579_2_1	627_6_1	1301_2_7	211_5_151	195_5_649	1121_2_28	331_5_1	272_2_128	235_2_1	236_2_59	172_2_1	492_5_19	1775_5_135	697_2_368	49_5_1	654_5_1	1_5_1	96_5_1	1466_5_240	201_5_39	147_2_87	469_2_1	438_6_1	208_25_17	759_5_466	670_25_221	381_5_44	124_2_63	266_5_1	488_5_129	505_2_546	225_5_163	163_5_188	1040_6_116	18_5_1	30_5_1	37_2_239	50_2_1	35_5_233	433_5_1	412_5_145	295_5_51	1510_5_115	359_5_522	686_5_1
579_2_1	627_6_1	1301_2_4	211_5_148	195_5_644	1121_2_26	331_5_1	272_2_125	235_2_1	236_2_64	172_2_1	492_5_20	1775_5_138	697_2_346	49_5_1	654_5_1	1_5_1	96_5_1	1466_5_239	201_5_32	147_2_86	469_2_1	438_6_1	208_25_18	759_5_469	670_25_215	381_5_41	124_2_64	266_5_1	488_5_137	505_2_557	225_5_157	163_5_188	1040_6_111	18_5_1	30_5_1	37_2_251	50_2_1	35_5_223	433_5_1	412_5_140	295_5_59	1510_5_109	359_5_518	686_5_1
579_2_1	627_6_1	1301_2_2	211_5_139	195_5_657	1121_2_24	331_5_1	272_2_121	235_2_1	236_2_69	172_2_1	492_5_23	1775_5_135	697_2_340	49_5_1	654_5_1	1_5_1	96_5_1	1466_5_239	201_5_32	147_2_77	469_2_1	438_6_1	208_25_19	759_5_489	670_25_215	381_5_42	124_2_70	266_5_1	488_5_143	505_2_550	225_5_161	163_5_183	1040_6_109	18_5_1	30_5_1	37_2_258	50_2_1	35_5_209	433_5_1	412_5_145	295_5_58	1510_5_110	359_5_515	686_5_1
579_2_1	627_6_1	1301_2_1	211_5_139	195_5_694	1121_2_20	331_5_1	272_2_126	235_2_1	236_2_76	172_2_1	492_5_25	1775_5_142	697_2_312	49_5_1	654_5_1	1_5_1	96_5_1	1466_5_226	201_5_30	147_2_82	469_2_1	438_6_1	208_25_21	759_5_504	670_25_211	381_5_30	124_2_51	266_5_1	488_5_150	505_2_559	225_5_170	163_5_175	1040_6_107	18_5_1	30_5_1	37_2_254	50_2_1	35_5_189	433_5_1	412_5_155	295_5_52	1510_5_120	359_5_505	686_5_1
579_2_1	627_6_1	1301_2_2	211_5_138	195_5_664	1121_2_26	331_5_1	272_2_117	235_2_1	236_2_93	172_2_1	492_5_29	1775_5_155	697_2_303	49_5_1	654_5_1	1_5_1	96_5_1	1466_5_240	201_5_31	147_2_75	469_2_1	438_6_1	208_25_20	759_5_545	670_25_207	381_5_31	124_2_50	266_5_1	488_5_145	505_2_562	225_5_169	163_5_167	1040_6_104	18_5_1	30_5_1	37_2_256	50_2_1	35_5_183	433_5_1	412_5_160	295_5_48	1510_5_118	359_5_477	686_5_1
579_2_1	627_6_1	1301_2_4	211_5_142	195_5_650	1121_2_27	331_5_1	272_2_118	235_2_1	236_2_97	172_2_1	492_5_32	1775_5_164	697_2_297	49_5_1	654_5_1	1_5_1	96_5_1	1466_5_251	201_5_32	147_2_69	469_2_1	438_6_1	208_25_26	759_5_576	670_25_213	381_5_35	124_2_54	266_5_1	488_5_149	505_2_557	225_5_172	163_5_145	1040_6_109	18_5_1	30_5_1	37_2_258	50_2_1	35_5_176	433_5_1	412_5_159	295_5_44	1510_5_115	359_5_492	686_5_1
579_2_1	627_6_1	1301_2_5	211_5_151	195_5_657	1121_2_25	331_5_1	272_2_119	235_2_1	236_2_103	172_2_1	492_5_34	1775_5_161	697_2_288	49_5_1	654_5_1	1_5_1	96_5_1	1466_5_234	201_5_35	147_2_60	469_2_1	438_6_1	208_25_33	759_5_580	670_25_213	381_5_34	124_2_64	266_5_1	488_5_151	505_2_536	225_5_161	163_5_165	1040_6_118	18_5_1	30_5_1	37_2_270	50_2_1	35_5_172	433_5_1	412_5_156	295_5_46	1510_5_124	359_5_498	686_5_1
579_2_1	627_6_1	1301_2_3	211_5_146	195_5_650	1121_2_30	331_5_1	272_2_118	235_2_1	236_2_111	172_2_1	492_5_34	1775_5_155	697_2_291	49_5_1	654_5_1	1_5_1	96_5_1	1466_5_233	201_5_34	147_2_57	469_2_1	438_6_1	208_25_25	759_5_621	670_25_221	381_5_27	124_2_62	266_5_1	488_5_148	505_2_523	225_5_159	163_5_161	1040_6_127	18_5_1	30_5_1	37_2_280	50_2_1	35_5_174	433_5_1	412_5_157	295_5_39	1510_5_123	359_5_495	686_5_1
579_2_1	627_6_1	1301_2_4	211_5_165	195_5_650	1121_2_30	331_5_1	272_2_114	235_2_1	236_2_106	172_2_1	492_5_31	1775_5_143	697_2_286	49_5_1	654_5_1	1_5_1	96_5_1	1466_5_243	201_5_31	147_2_52	469_2_1	438_6_1	208_25_21	759_5_603	670_25_231	381_5_37	124_2_55	266_5_1	488_5_150	505_2_527	225_5_172	163_5_161	1040_6_114	18_5_1	30_5_1	37_2_280	50_2_1	35_5_175	433_5_1	412_5_159	295_5_34	1510_5_125	359_5_489	686_5_1
579_2_1	627_6_1	1301_2_4	211_5_178	195_5_622	1121_2_35	331_5_1	272_2_107	235_2_1	236_2_114	172_2_1	492_5_35	1775_5_147	697_2_265	49_5_1	654_5_1	1_5_1	96_5_1	1466_5_254	201_5_38	147_2_38	469_2_1	438_6_1	208_25_17	759_5_593	670_25_243	381_5_33	124_2_60	266_5_1	488_5_152	505_2_541	225_5_168	163_5_174	1040_6_106	18_5_1	30_5_1	37_2_291	50_2_1	35_5_175	433_5_1	412_5_147	295_5_31	1510_5_127	359_5_488	686_5_1
579_2_1	627_6_1	1301_2_4	211_5_181	195_5_633	1121_2_39	331_5_1	272_2_107	235_2_1	236_2_117	172_2_1	492_5_34	1775_5_163	697_2_239	49_5_1	654_5_1	1_5_1	96_5_1	1466_5_258	201_5_33	147_2_36	469_2_1	438_6_1	208_25_12	759_5_613	670_25_242	381_5_30	124_2_64	266_5_1	488_5_152	505_2_545	225_5_170	163_5_173	1040_6_106	18_5_1	30_5_1	37_2_309	50_2_1	35_5_161	433_5_1	412_5_161	295_5_27	1510_5_122	359_5_488	686_5_1
579_2_1	627_6_1	1301_2_4	211_5_190	195_5_621	1121_2_39	331_5_1	272_2_106	235_2_1	236_2_118	172_2_1	492_5_33	1775_5_157	697_2_231	49_5_1	654_5_1	1_5_1	96_5_1	1466_5_265	201_5_31	147_2_33	469_2_1	438_6_1	208_25_11	759_5_607	670_25_247	381_5_27	124_2_68	266_5_1	488_5_143	505_2_534	225_5_167	163_5_168	1040_6_109	18_5_1	30_5_1	37_2_322	50_2_1	35_5_155	433_5_1	412_5_159	295_5_24	1510_5_120	359_5_486	686_5_1
579_2_1	627_6_1	1301_2_5	211_5_187	195_5_634	1121_2_46	331_5_1	272_2_104	235_2_1	236_2_115	172_2_1	492_5_39	1775_5_154	697_2_228	49_5_1	654_5_1	1_5_1	96_5_1	1466_5_264	201_5_36	147_2_25	469_2_1	438_6_1	208_25_15	759_5_580	670_25_266	381_5_33	124_2_72	266_5_1	488_5_136	505_2_520	225_5_172	163_5_168	1040_6_112	18_5_1	30_5_1	37_2_314	50_2_1	35_5_152	433_5_1	412_5_165	295_5_25	1510_5_119	359_5_493	686_5_1
579_2_1	627_6_1	1301_2_3	211_5_189	195_5_608	1121_2_50	331_5_1	272_2_116	235_2_1	236_2_113	172_2_1	492_5_42	1775_5_154	697_2_253	49_5_1	654_5_1	1_5_1	96_5_1	1466_5_260	201_5_44	147_2_26	469_2_1	438_6_1	208_25_14	759_5_593	670_25_265	381_5_27	124_2_74	266_5_1	488_5_135	505_2_528	225_5_160	163_5_164	1040_6_111	18_5_1	30_5_1	37_2_302	50_2_1	35_5_138	433_5_1	412_5_157	295_5_35	1510_5_130	359_5_506	686_5_1
579_2_1	627_6_1	1301_2_3	211_5_188	195_5_641	1121_2_45	331_5_1	272_2_115	235_2_1	236_2_115	172_2_1	492_5_43	1775_5_165	697_2_243	49_5_1	654_5_1	1_5_1	96_5_1	1466_5_253	201_5_42	147_2_21	469_2_1	438_6_1	208_25_17	759_5_581	670_25_264	381_5_34	124_2_85	266_5_1	488_5_116	505_2_512	225_5_151	163_5_150	1040_6_107	18_5_1	30_5_1	37_2_296	50_2_1	35_5_144	433_5_1	412_5_166	295_5_36	1510_5_120	359_5_520	686_5_1
579_2_1	627_6_1	1301_2_4	211_5_197	195_5_653	1121_2_50	331_5_1	272_2_113	235_2_1	236_2_108	172_2_1	492_5_47	1775_5_168	697_2_243	49_5_1	654_5_1	1_5_1	96_5_1	1466_5_237	201_5_37	147_2_29	469_2_1	438_6_1	208_25_15	759_5_593	670_25_256	381_5_26	124_2_81	266_5_1	488_5_106	505_2_512	225_5_148	163_5_154	1040_6_109	18_5_1	30_5_1	37_2_301	50_2_1	35_5_151	433_5_1	412_5_167	295_5_37	1510_5_126	359_5_487	686_5_1
579_2_1	627_6_1	1301_2_4	211_5_206	195_5_665	1121_2_50	331_5_1	272_2_118	235_2_1	236_2_115	172_2_1	492_5_43	1775_5_153	697_2_242	49_5_1	654_5_1	1_5_1	96_5_1	1466_5_241	201_5_38	147_2_37	469_2_1	438_6_1	208_25_16	759_5_585	670_25_257	381_5_24	124_2_80	266_5_1	488_5_102	505_2_528	225_5_147	163_5_157	1040_6_95	18_5_1	30_5_1	37_2_281	50_2_1	35_5_150	433_5_1	412_5_172	295_5_37	1510_5_129	359_5_482	686_5_1
579_2_1	627_6_1	1301_2_6	211_5_189	195_5_668	1121_2_52	331_5_1	272_2_115	235_2_1	236_2_119	172_2_1	492_5_49	1775_5_161	697_2_253	49_5_1	654_5_1	1_5_1	96_5_1	1466_5_249	201_5_35	147_2_42	469_2_1	438_6_1	208_25_21	759_5_611	670_25_257	381_5_24	124_2_86	266_5_1	488_5_96	505_2_546	225_5_155	163_5_166	1040_6_99	18_5_1	30_5_1	37_2_273	50_2_1	35_5_156	433_5_1	412_5_157	295_5_27	1510_5_127	359_5_448	686_5_1
579_2_1	627_6_1	1301_2_6	211_5_205	195_5_656	1121_2_54	331_5_1	272_2_108	235_2_1	236_2_103	172_2_1	492_5_47	1775_5_154	697_2_262	49_5_1	654_5_1	1_5_1	96_5_1	1466_5_253	201_5_29	147_2_42	469_2_1	438_6_1	208_25_21	759_5_615	670_25_250	381_5_29	124_2_87	266_5_1	488_5_96	505_2_543	225_5_156	163_5_161	1040_6_102	18_5_1	30_5_1	37_2_269	50_2_1	35_5_154	433_5_1	412_5_163	295_5_25	1510_5_125	359_5_447	686_5_1
579_2_1	627_6_1	1301_2_5	211_5_191	195_5_632	1121_2_52	331_5_1	272_2_103	235_2_1	236_2_90	172_2_1	492_5_50	1775_5_158	697_2_249	49_5_1	654_5_1	1_5_1	96_5_1	1466_5_257	201_5_29	147_2_43	469_2_1	438_6_1	208_25_22	759_5_619	670_25_267	381_5_29	124_2_84	266_5_1	488_5_98	505_2_549	225_5_171	163_5_165	1040_6_106	18_5_1	30_5_1	37_2_291	50_2_1	35_5_161	433_5_1	412_5_180	295_5_19	1510_5_120	359_5_439	686_5_1
579_2_1	627_6_1	1301_2_7	211_5_168	195_5_628	1121_2_53	331_5_1	272_2_110	235_2_1	236_2_87	172_2_1	492_5_53	1775_5_155	697_2_247	49_5_1	654_5_1	1_5_1	96_5_1	1466_5_272	201_5_27	147_2_38	469_2_1	438_6_1	208_25_23	759_5_589	670_25_282	381_5_32	124_2_78	266_5_1	488_5_90	505_2_562	225_5_176	163_5_167	1040_6_114	18_5_1	30_5_1	37_2_286	50_2_1	35_5_148	433_5_1	412_5_176	295_5_21	1510_5_129	359_5_419	686_5_1
579_2_1	627_6_1	1301_2_3	211_5_177	195_5_653	1121_2_61	331_5_1	272_2_121	235_2_1	236_2_91	172_2_1	492_5_51	1775_5_160	697_2_239	49_5_1	654_5_1	1_5_1	96_5_1	1466_5_266	201_5_27	147_2_44	469_2_1	438_6_1	208_25_16	759_5_599	670_25_273	381_5_32	124_2_71	266_5_1	488_5_84	505_2_549	225_5_185	163_5_171	1040_6_109	18_5_1	30_5_1	37_2_282	50_2_1	35_5_132	433_5_1	412_5_188	295_5_18	1510_5_136	359_5_424	686_5_1
579_2_1	627_6_1	1301_2_3	211_5_180	195_5_658	1121_2_74	331_5_1	272_2_115	235_2_1	236_2_82	172_2_1	492_5_52	1775_5_158	697_2_246	49_5_1	654_5_1	1_5_1	96_5_1	1466_5_245	201_5_27	147_2_41	469_2_1	438_6_1	208_25_15	759_5_609	670_25_267	381_5_32	124_2_67	266_5_1	488_5_83	505_2_554	225_5_191	163_5_183	1040_6_111	18_5_1	30_5_1	37_2_290	50_2_1	35_5_125	433_5_1	412_5_210	295_5_23	1510_5_135	359_5_416	686_5_1
579_2_1	627_6_1	1301_2_1	211_5_188	195_5_679	1121_2_73	331_5_1	272_2_118	235_2_1	236_2_89	172_2_1	492_5_54	1775_5_168	697_2_246	49_5_1	654_5_1	1_5_1	96_5_1	1466_5_242	201_5_25	147_2_42	469_2_1	438_6_1	208_25_18	759_5_603	670_25_235	381_5_40	124_2_61	266_5_1	488_5_76	505_2_533	225_5_189	163_5_187	1040_6_114	18_5_1	30_5_1	37_2_272	50_2_1	35_5_130	433_5_1	412_5_208	295_5_18	1510_5_135	359_5_421	686_5_1
579_2_1	627_6_1	1301_2_1	211_5_195	195_5_675	1121_2_75	331_5_1	272_2_118	235_2_1	236_2_71	172_2_1	492_5_54	1775_5_164	697_2_243	49_5_1	654_5_1	1_5_1	96_5_1	1466_5_232	201_5_24	147_2_50	469_2_1	438_6_1	208_25_13	759_5_596	670_25_250	381_5_43	124_2_61	266_5_1	488_5_90	505_2_506	225_5_179	163_5_171	1040_6_116	18_5_1	30_5_1	37_2_279	50_2_1	35_5_125	433_5_1	412_5_208	295_5_17	1510_5_143	359_5_421	686_5_1
579_2_1	627_6_1	1301_2_1	211_5_191	195_5_659	1121_2_80	331_5_1	272_2_120	235_2_1	236_2_68	172_2_1	492_5_62	1775_5_158	697_2_247	49_5_1	654_5_1	1_5_1	96_5_1	1466_5_233	201_5_20	147_2_55	469_2_1	438_6_1	208_25_13	759_5_587	670_25_262	381_5_44	124_2_68	266_5_1	488_5_95	505_2_506	225_5_176	163_5_166	1040_6_121	18_5_1	30_5_1	37_2_287	50_2_1	35_5_125	433_5_1	412_5_229	295_5_15	1510_5_145	359_5_392	686_5_1
579_2_1	627_6_1	211_5_183	195_5_640	1121_2_82	331_5_1	272_2_114	236_2_69	172_2_1	492_5_68	1775_5_159	697_2_253	49_5_1	654_5_1	1_5_1	96_5_1	1466_5_254	201_5_19	147_2_53	469_2_1	438_6_1	208_25_12	759_5_579	670_25_264	381_5_45	124_2_69	266_5_1	488_5_99	505_2_511	225_5_188	163_5_171	1040_6_123	18_5_1	30_5_1	37_2_302	50_2_1	35_5_116	433_5_1	412_5_225	295_5_17	1510_5_154	359_5_381	686_5_1
579_2_1	627_6_1	211_5_192	195_5_643	1121_2_82	331_5_1	272_2_110	236_2_59	172_2_1	492_5_69	1775_5_162	697_2_251	49_5_1	654_5_1	1_5_1	96_5_1	1466_5_263	201_5_19	147_2_43	469_2_1	438_6_1	208_25_12	759_5_592	670_25_256	381_5_51	124_2_70	266_5_1	488_5_108	505_2_500	225_5_190	163_5_173	1040_6_121	18_5_1	30_5_1	37_2_312	50_2_1	35_5_127	433_5_1	412_5_216	295_5_15	1510_5_140	359_5_386	686_5_1
579_2_1	627_6_1	211_5_189	195_5_641	1121_2_80	331_5_1	272_2_119	236_2_61	172_2_1	492_5_70	1775_5_166	697_2_226	49_5_1	654_5_1	1_5_1	96_5_1	1466_5_265	201_5_20	147_2_28	469_2_1	438_6_1	208_25_13	759_5_589	670_25_271	381_5_58	124_2_57	266_5_1	488_5_104	505_2_492	225_5_197	163_5_169	1040_6_119	18_5_1	30_5_1	37_2_315	50_2_1	35_5_133	433_5_1	412_5_230	295_5_13	1510_5_168	359_5_383	686_5_1
579_2_1	627_6_1	211_5_183	195_5_640	1121_2_82	331_5_1	272_2_105	236_2_61	172_2_1	492_5_76	1775_5_162	697_2_216	49_5_1	654_5_1	1_5_1	96_5_1	1466_5_272	201_5_15	147_2_21	469_2_1	438_6_1	208_25_11	759_5_568	670_25_281	381_5_59	124_2_59	266_5_1	488_5_114	505_2_485	225_5_197	163_5_167	1040_6_122	18_5_1	30_5_1	37_2_309	50_2_1	35_5_138	433_5_1	412_5_252	295_5_12	1510_5_177	359_5_396	686_5_1
579_2_1	627_6_1	211_5_204	195_5_653	1121_2_86	331_5_1	272_2_96	236_2_66	172_2_1	492_5_82	1775_5_159	697_2_201	49_5_1	654_5_1	1_5_1	96_5_1	1466_5_280	201_5_14	147_2_16	469_2_1	438_6_1	208_25_12	759_5_575	670_25_284	381_5_62	124_2_61	266_5_1	488_5_107	505_2_492	225_5_187	163_5_146	1040_6_116	18_5_1	30_5_1	37_2_315	50_2_1	35_5_145	433_5_1	412_5_259	295_5_9	1510_5_180	359_5_411	686_5_1
579_2_1	627_6_1	211_5_201	195_5_690	1121_2_81	331_5_1	272_2_103	236_2_68	172_2_1	492_5_84	1775_5_168	697_2_192	49_5_1	654_5_1	1_5_1	96_5_1	1466_5_274	201_5_14	147_2_14	469_2_1	438_6_1	208_25_8	759_5_536	670_25_287	381_5_56	124_2_71	266_5_1	488_5_100	505_2_501	225_5_196	163_5_135	1040_6_112	18_5_1	30_5_1	37_2_313	50_2_1	35_5_151	433_5_1	412_5_253	295_5_13	1510_5_183	359_5_414	686_5_1
579_2_1	627_6_1	211_5_202	195_5_683	1121_2_78	331_5_1	272_2_102	236_2_69	172_2_1	492_5_80	1775_5_162	697_2_190	49_5_1	654_5_1	1_5_1	96_5_1	1466_5_262	201_5_15	147_2_14	469_2_1	438_6_1	208_25_6	759_5_545	670_25_281	381_5_59	124_2_71	266_5_1	488_5_99	505_2_537	225_5_201	163_5_133	1040_6_105	18_5_1	30_5_1	37_2_297	50_2_1	35_5_142	433_5_1	412_5_245	295_5_17	1510_5_170	359_5_431	686_5_1
579_2_1	627_6_1	211_5_198	195_5_659	1121_2_75	331_5_1	272_2_117	236_2_66	172_2_1	492_5_75	1775_5_165	697_2_185	49_5_1	654_5_1	1_5_1	96_5_1	1466_5_264	201_5_16	147_2_16	469_2_1	438_6_1	208_25_4	759_5_546	670_25_279	381_5_55	124_2_71	266_5_1	488_5_96	505_2_546	225_5_206	163_5_145	1040_6_100	18_5_1	30_5_1	37_2_289	50_2_1	35_5_131	433_5_1	412_5_245	295_5_15	1510_5_181	359_5_421	686_5_1
579_2_1	627_6_1	211_5_197	195_5_616	1121_2_82	331_5_1	272_2_117	236_2_64	172_2_1	492_5_70	1775_5_166	697_2_196	49_5_1	654_5_1	1_5_1	96_5_1	1466_5_262	201_5_12	147_2_17	469_2_1	438_6_1	208_25_4	759_5_543	670_25_275	381_5_52	124_2_72	266_5_1	488_5_104	505_2_547	225_5_195	163_5_143	1040_6_94	18_5_1	30_5_1	37_2_284	50_2_1	35_5_126	433_5_1	412_5_261	295_5_19	1510_5_185	359_5_403	686_5_1
579_2_1	627_6_1	211_5_190	195_5_645	1121_2_88	331_5_1	272_2_121	236_2_61	172_2_1	492_5_66	1775_5_178	697_2_183	49_5_1	654_5_1	1_5_1	96_5_1	1466_5_258	201_5_12	147_2_17	469_2_1	438_6_1	208_25_3	759_5_547	670_25_259	381_5_55	124_2_55	266_5_1	488_5_96	505_2_573	225_5_179	163_5_135	1040_6_95	18_5_1	30_5_1	37_2_268	50_2_1	35_5_123	433_5_1	412_5_259	295_5_15	1510_5_179	359_5_401	686_5_1
579_2_1	627_6_1	211_5_194	195_5_653	1121_2_90	331_5_1	272_2_116	236_2_59	172_2_1	492_5_73	1775_5_181	697_2_187	49_5_1	654_5_1	1_5_1	96_5_1	1466_5_266	201_5_13	147_2_20	469_2_1	438_6_1	208_25_2	759_5_579	670_25_253	381_5_57	124_2_59	266_5_1	488_5_79	505_2_591	225_5_177	163_5_136	1040_6_84	18_5_1	30_5_1	37_2_278	50_2_1	35_5_117	433_5_1	412_5_264	295_5_15	1510_5_171	359_5_384	686_5_1
579_2_1	627_6_1	211_5_196	195_5_654	1121_2_101	331_5_1	272_2_112	236_2_56	172_2_1	492_5_80	1775_5_196	697_2_185	49_5_1	654_5_1	1_5_1	96_5_1	1466_5_263	201_5_15	147_2_19	469_2_1	438_6_1	208_25_3	759_5_549	670_25_250	381_5_61	124_2_55	266_5_1	488_5_62	505_2_592	225_5_177	163_5_141	1040_6_89	18_5_1	30_5_1	37_2_275	50_2_1	35_5_122	433_5_1	412_5_264	295_5_10	1510_5_177	359_5_399	686_5_1
579_2_1	627_6_1	211_5_197	195_5_651	1121_2_100	331_5_1	272_2_121	236_2_53	172_2_1	492_5_92	1775_5_196	697_2_160	49_5_1	654_5_1	1_5_1	96_5_1	1466_5_249	201_5_16	147_2_18	469_2_1	438_6_1	208_25_4	759_5_550	670_25_238	381_5_64	124_2_48	266_5_1	488_5_74	505_2_624	225_5_179	163_5_130	1040_6_83	18_5_1	30_5_1	37_2_280	50_2_1	35_5_123	433_5_1	412_5_276	295_5_10	1510_5_179	359_5_398	686_5_1
579_2_1	627_6_1	211_5_207	195_5_635	1121_2_104	331_5_1	272_2_132	236_2_54	172_2_1	492_5_90	1775_5_217	697_2_149	49_5_1	654_5_1	1_5_1	96_5_1	1466_5_255	201_5_25	147_2_15	469_2_1	438_6_1	208_25_2	759_5_535	670_25_223	381_5_87	124_2_46	266_5_1	488_5_77	505_2_624	225_5_187	163_5_139	1040_6_85	18_5_1	30_5_1	37_2_275	50_2_1	35_5_117	433_5_1	412_5_271	295_5_5	1510_5_179	359_5_430	686_5_1
579_2_1	627_6_1	211_5_228	195_5_635	1121_2_99	331_5_1	272_2_132	236_2_49	172_2_1	492_5_94	1775_5_223	697_2_153	49_5_1	654_5_1	1_5_1	96_5_1	1466_5_257	201_5_29	147_2_22	469_2_1	438_6_1	208_25_2	759_5_532	670_25_220	381_5_93	124_2_47	266_5_1	488_5_59	505_2_610	225_5_189	163_5_141	1040_6_83	18_5_1	30_5_1	37_2_278	50_2_1	35_5_112	433_5_1	412_5_263	295_5_6	1510_5_184	359_5_433	686_5_1
579_2_1	627_6_1	211_5_222	195_5_618	1121_2_104	331_5_1	272_2_125	236_2_48	172_2_1	492_5_98	1775_5_219	697_2_158	49_5_1	654_5_1	1_5_1	96_5_1	1466_5_251	201_5_26	147_2_24	469_2_1	438_6_1	759_5_530	670_25_226	381_5_93	124_2_39	266_5_1	488_5_67	505_2_609	225_5_199	163_5_139	1040_6_82	18_5_1	30_5_1	37_2_266	50_2_1	35_5_111	433_5_1	412_5_258	295_5_6	1510_5_194	359_5_438	686_5_1
579_2_1	627_6_1	211_5_236	195_5_612	1121_2_97	331_5_1	272_2_105	236_2_56	172_2_1	492_5_108	1775_5_211	697_2_159	49_5_1	654_5_1	1_5_1	96_5_1	1466_5_263	201_5_33	147_2_20	469_2_1	438_6_1	759_5_548	670_25_219	381_5_89	124_2_46	266_5_1	488_5_57	505_2_591	225_5_198	163_5_146	1040_6_82	18_5_1	30_5_1	37_2_272	50_2_1	35_5_117	433_5_1	412_5_282	295_5_11	1510_5_210	359_5_413	686_5_1
579_2_1	627_6_1	211_5_240	195_5_584	1121_2_85	331_5_1	272_2_111	236_2_69	172_2_1	492_5_113	1775_5_196	697_2_163	49_5_1	654_5_1	1_5_1	96_5_1	1466_5_280	201_5_22	147_2_20	469_2_1	438_6_1	759_5_551	670_25_224	381_5_96	124_2_42	266_5_1	488_5_53	505_2_582	225_5_186	163_5_149	1040_6_77	18_5_1	30_5_1	37_2_275	50_2_1	35_5_110	433_5_1	412_5_285	295_5_14	1510_5_226	359_5_405	686_5_1
579_2_1	627_6_1	211_5_254	195_5_569	1121_2_82	331_5_1	272_2_113	236_2_69	172_2_1	492_5_120	1775_5_188	697_2_172	49_5_1	654_5_1	1_5_1	96_5_1	1466_5_270	201_5_28	147_2_17	469_2_1	438_6_1	759_5_570	670_25_210	381_5_90	124_2_45	266_5_1	488_5_52	505_2_555	225_5_199	163_5_148	1040_6_99	18_5_1	30_5_1	37_2_257	50_2_1	35_5_99	433_5_1	412_5_279	295_5_14	1510_5_219	359_5_402	686_5_1
579_2_1	627_6_1	211_5_273	195_5_538	1121_2_86	331_5_1	272_2_119	236_2_71	172_2_1	492_5_120	1775_5_172	697_2_181	49_5_1	654_5_1	1_5_1	96_5_1	1466_5_276	201_5_23	147_2_14	469_2_1	438_6_1	759_5_584	670_25_202	381_5_97	124_2_38	266_5_1	488_5_59	505_2_518	225_5_179	163_5_150	1040_6_98	18_5_1	30_5_1	37_2_269	50_2_1	35_5_113	433_5_1	412_5_278	295_5_9	1510_5_216	359_5_405	686_5_1
579_2_1	627_6_1	211_5_289	195_5_534	1121_2_91	331_5_1	272_2_121	236_2_80	172_2_1	492_5_128	1775_5_185	697_2_173	49_5_1	654_5_1	1_5_1	96_5_1	1466_5_261	201_5_24	147_2_13	469_2_1	438_6_1	759_5_576	670_25_194	381_5_107	124_2_25	266_5_1	488_5_64	505_2_494	225_5_173	163_5_154	1040_6_103	18_5_1	30_5_1	37_2_272	50_2_1	35_5_109	433_5_1	412_5_282	295_5_5	1510_5_216	359_5_431	686_5_1
579_2_1	627_6_1	211_5_304	195_5_524	1121_2_98	331_5_1	272_2_125	236_2_87	172_2_1	492_5_131	1775_5_162	697_2_182	49_5_1	654_5_1	1_5_1	96_5_1	1466_5_277	201_5_18	147_2_16	469_2_1	438_6_1	759_5_558	670_25_193	381_5_120	124_2_24	266_5_1	488_5_79	505_2_502	225_5_172	163_5_158	1040_6_96	18_5_1	30_5_1	37_2_285	50_2_1	35_5_112	433_5_1	412_5_273	295_5_8	1510_5_222	359_5_439	686_5_1
579_2_1	627_6_1	211_5_294	195_5_510	1121_2_94	331_5_1	272_2_125	236_2_78	172_2_1	492_5_130	1775_5_162	697_2_190	49_5_1	654_5_1	1_5_1	96_5_1	1466_5_273	201_5_15	147_2_17	469_2_1	438_6_1	759_5_569	670_25_180	381_5_135	124_2_24	266_5_1	488_5_86	505_2_517	225_5_187	163_5_146	1040_6_83	18_5_1	30_5_1	37_2_289	50_2_1	35_5_126	433_5_1	412_5_270	295_5_14	1510_5_218	359_5_432	686_5_1
579_2_1	627_6_1	211_5_276	195_5_493	1121_2_99	331_5_1	272_2_133	236_2_81	172_2_1	492_5_133	1775_5_164	697_2_209	49_5_1	654_5_1	1_5_1	96_5_1	1466_5_268	201_5_15	147_2_19	469_2_1	438_6_1	759_5_549	670_25_183	381_5_134	124_2_27	266_5_1	488_5_82	505_2_512	225_5_197	163_5_145	1040_6_88	18_5_1	30_5_1	37_2_289	50_2_1	35_5_131	433_5_1	412_5_260	295_5_12	1510_5_228	359_5_416	686_5_1
579_2_1	627_6_1	211_5_265	195_5_499	1121_2_99	331_5_1	272_2_139	236_2_86	172_2_1	492_5_147	1775_5_166	697_2_189	49_5_1	654_5_1	1_5_1	96_5_1	1466_5_262	201_5_13	147_2_21	469_2_1	438_6_1	759_5_539	670_25_183	381_5_131	124_2_24	266_5_1	488_5_77	505_2_529	225_5_194	163_5_161	1040_6_96	18_5_1	30_5_1	37_2_278	50_2_1	35_5_143	433_5_1	412_5_246	295_5_14	1510_5_232	359_5_412	686_5_1
579_2_1	627_6_1	211_5_264	195_5_473	1121_2_90	331_5_1	272_2_136	236_2_93	172_2_1	492_5_123	1775_5_164	697_2_207	49_5_1	654_5_1	1_5_1	96_5_1	1466_5_252	201_5_15	147_2_22	469_2_1	438_6_1	759_5_535	670_25_207	381_5_127	124_2_22	266_5_1	488_5_84	505_2_517	225_5_184	163_5_150	1040_6_102	18_5_1	30_5_1	37_2_289	50_2_1	35_5_148	433_5_1	412_5_226	295_5_11	1510_5_236	359_5_430	686_5_1
579_2_1	627_6_1	211_5_259	195_5_458	1121_2_90	331_5_1	272_2_128	236_2_89	172_2_1	492_5_122	1775_5_163	697_2_202	49_5_1	654_5_1	1_5_1	96_5_1	1466_5_261	201_5_21	147_2_19	469_2_1	438_6_1	759_5_541	670_25_207	381_5_130	124_2_25	266_5_1	488_5_87	505_2_515	225_5_176	163_5_163	1040_6_111	18_5_1	30_5_1	37_2_301	50_2_1	35_5_162	433_5_1	412_5_212	295_5_9	1510_5_222	359_5_425	686_5_1
579_2_1	627_6_1	211_5_255	195_5_450	1121_2_90	331_5_1	272_2_126	236_2_76	172_2_1	492_5_111	1775_5_163	697_2_196	49_5_1	654_5_1	1_5_1	96_5_1	1466_5_247	201_5_27	147_2_19	469_2_1	438_6_1	759_5_552	670_25_206	381_5_133	124_2_32	266_5_1	488_5_93	505_2_523	225_5_176	163_5_155	1040_6_100	18_5_1	30_5_1	37_2_301	50_2_1	35_5_169	433_5_1	412_5_215	295_5_6	1510_5_225	359_5_433	686_5_1
579_2_1	627_6_1	211_5_260	195_5_459	1121_2_94	331_5_1	272_2_122	236_2_72	172_2_1	492_5_111	1775_5_153	697_2_196	49_5_1	654_5_1	1_5_1	96_5_1	1466_5_248	201_5_25	147_2_17	469_2_1	438_6_1	759_5_566	670_25_204	381_5_140	124_2_39	266_5_1	488_5_99	505_2_522	225_5_185	163_5_154	1040_6_90	18_5_1	30_5_1	37_2_313	50_2_1	35_5_164	433_5_1	412_5_220	295_5_5	1510_5_221	359_5_446	686_5_1
579_2_1	627_6_1	211_5_257	195_5_460	1121_2_106	331_5_1	272_2_113	236_2_73	172_2_1	492_5_110	1775_5_147	697_2_192	49_5_1	654_5_1	1_5_1	96_5_1	1466_5_234	201_5_28	147_2_21	469_2_1	438_6_1	759_5_582	670_25_217	381_5_140	124_2_42	266_5_1	488_5_99	505_2_517	225_5_186	163_5_165	1040_6_86	18_5_1	30_5_1	37_2_328	50_2_1	35_5_150	433_5_1	412_5_241	295_5_5	1510_5_227	359_5_428	686_5_1
579_2_1	627_6_1	211_5_248	195_5_432	1121_2_91	331_5_1	272_2_115	236_2_81	172_2_1	492_5_115	1775_5_160	697_2_189	49_5_1	654_5_1	1_5_1	96_5_1	1466_5_245	201_5_36	147_2_24	469_2_1	438_6_1	759_5_588	670_25_210	381_5_144	124_2_47	266_5_1	488_5_104	505_2_497	225_5_206	163_5_161	1040_6_82	18_5_1	30_5_1	37_2_341	50_2_1	35_5_130	433_5_1	412_5_249	295_5_8	1510_5_225	359_5_401	686_5_1
579_2_1	627_6_1	211_5_247	195_5_430	1121_2_91	331_5_1	272_2_107	236_2_76	172_2_1	492_5_119	1775_5_177	697_2_193	49_5_1	654_5_1	1_5_1	96_5_1	1466_5_245	201_5_35	147_2_28	469_2_1	438_6_1	759_5_598	670_25_202	381_5_143	124_2_44	266_5_1	488_5_108	505_2_491	225_5_202	163_5_164	1040_6_79	18_5_1	30_5_1	37_2_341	50_2_1	35_5_130	433_5_1	412_5_252	295_5_8	1510_5_223	359_5_402	686_5_1
579_2_1	627_6_1	211_5_238	195_5_426	1121_2_84	331_5_1	272_2_109	236_2_74	172_2_1	492_5_112	1775_5_184	697_2_187	49_5_1	654_5_1	1_5_1	96_5_1	1466_5_231	201_5_43	147_2_26	469_2_1	438_6_1	759_5_591	670_25_187	381_5_138	124_2_42	266_5_1	488_5_115	505_2_508	225_5_212	163_5_167	1040_6_76	18_5_1	30_5_1	37_2_318	50_2_1	35_5_128	433_5_1	412_5_263	295_5_11	1510_5_226	359_5_415	686_5_1
579_2_1	627_6_1	211_5_239	195_5_417	1121_2_79	331_5_1	272_2_104	236_2_70	172_2_1	492_5_107	1775_5_166	697_2_189	49_5_1	654_5_1	1_5_1	96_5_1	1466_5_239	201_5_44	147_2_34	469_2_1	438_6_1	759_5_626	670_25_194	381_5_129	124_2_48	266_5_1	488_5_115	505_2_509	225_5_219	163_5_168	1040_6_79	18_5_1	30_5_1	37_2_326	50_2_1	35_5_150	433_5_1	412_5_261	295_5_11	1510_5_220	359_5_394	686_5_1
579_2_1	627_6_1	211_5_260	195_5_389	1121_2_76	331_5_1	272_2_102	236_2_57	172_2_1	492_5_111	1775_5_170	697_2_178	49_5_1	654_5_1	1_5_1	96_5_1	1466_5_231	201_5_53	147_2_31	469_2_1	438_6_1	759_5_624	670_25_188	381_5_148	124_2_38	266_5_1	488_5_110	505_2_541	225_5_206	163_5_171	1040_6_75	18_5_1	30_5_1	37_2_346	50_2_1	35_5_171	433_5_1	412_5_275	295_5_9	1510_5_223	359_5_402	686_5_1
579_2_1	627_6_1	211_5_257	195_5_377	1121_2_72	331_5_1	272_2_105	236_2_59	172_2_1	492_5_112	1775_5_155	697_2_154	49_5_1	654_5_1	1_5_1	96_5_1	1466_5_226	201_5_67	147_2_31	469_2_1	438_6_1	759_5_640	670_25_190	381_5_148	124_2_40	266_5_1	488_5_116	505_2_522	225_5_201	163_5_160	1040_6_73	18_5_1	30_5_1	37_2_358	50_2_1	35_5_174	433_5_1	412_5_275	295_5_8	1510_5_239	359_5_417	686_5_1
579_2_1	627_6_1	211_5_240	195_5_383	1121_2_80	331_5_1	272_2_103	236_2_60	172_2_1	492_5_114	1775_5_160	697_2_148	49_5_1	654_5_1	1_5_1	96_5_1	1466_5_217	201_5_70	147_2_39	469_2_1	438_6_1	759_5_666	670_25_188	381_5_144	124_2_31	266_5_1	488_5_106	505_2_513	225_5_212	163_5_154	1040_6_68	18_5_1	30_5_1	37_2_355	50_2_1	35_5_179	433_5_1	412_5_291	295_5_9	1510_5_247	359_5_406	686_5_1
579_2_1	627_6_1	211_5_221	195_5_406	1121_2_81	331_5_1	272_2_102	236_2_64	172_2_1	492_5_116	1775_5_163	697_2_156	49_5_1	654_5_1	1_5_1	96_5_1	1466_5_217	201_5_72	147_2_36	469_2_1	438_6_1	759_5_711	670_25_189	381_5_136	124_2_28	266_5_1	488_5_110	505_2_484	225_5_214	163_5_142	1040_6_72	18_5_1	30_5_1	37_2_360	50_2_1	35_5_166	433_5_1	412_5_280	295_5_8	1510_5_236	359_5_381	686_5_1
579_2_1	627_6_1	211_5_214	195_5_414	1121_2_77	331_5_1	272_2_92	236_2_68	172_2_1	492_5_129	1775_5_163	697_2_156	49_5_1	654_5_1	1_5_1	96_5_1	1466_5_209	201_5_57	147_2_38	469_2_1	438_6_1	759_5_707	670_25_183	381_5_144	124_2_26	266_5_1	488_5_113	505_2_513	225_5_216	163_5_131	1040_6_86	18_5_1	30_5_1	37_2_349	50_2_1	35_5_145	433_5_1	412_5_272	295_5_9	1510_5_238	359_5_349	686_5_1
579_2_1	627_6_1	211_5_207	195_5_417	1121_2_66	331_5_1	272_2_83	236_2_64	172_2_1	492_5_122	1775_5_161	697_2_138	49_5_1	654_5_1	1_5_1	96_5_1	1466_5_215	201_5_59	147_2_43	469_2_1	438_6_1	759_5_716	670_25_198	381_5_146	124_2_27	266_5_1	488_5_115	505_2_514	225_5_200	163_5_130	1040_6_90	18_5_1	30_5_1	37_2_382	50_2_1	35_5_149	433_5_1	412_5_259	295_5_9	1510_5_224	359_5_358	686_5_1
579_2_1	627_6_1	211_5_203	195_5_448	1121_2_67	331_5_1	272_2_74	236_2_67	172_2_1	492_5_122	1775_5_169	697_2_114	49_5_1	654_5_1	1_5_1	96_5_1	1466_5_205	201_5_58	147_2_48	469_2_1	438_6_1	759_5_706	670_25_203	381_5_145	124_2_33	266_5_1	488_5_121	505_2_513	225_5_179	163_5_124	1040_6_92	18_5_1	30_5_1	37_2_387	50_2_1	35_5_160	433_5_1	412_5_269	295_5_7	1510_5_232	359_5_358	686_5_1
579_2_1	627_6_1	211_5_205	195_5_434	1121_2_64	331_5_1	272_2_73	236_2_68	172_2_1	492_5_127	1775_5_172	697_2_120	49_5_1	654_5_1	1_5_1	96_5_1	1466_5_193	201_5_63	147_2_56	469_2_1	438_6_1	759_5_694	670_25_221	381_5_160	124_2_34	266_5_1	488_5_131	505_2_507	225_5_201	163_5_122	1040_6_100	18_5_1	30_5_1	37_2_381	50_2_1	35_5_150	433_5_1	412_5_267	295_5_8	1510_5_243	359_5_376	686_5_1
579_2_1	627_6_1	211_5_205	195_5_419	1121_2_82	331_5_1	272_2_71	236_2_75	172_2_1	492_5_126	1775_5_171	697_2_117	49_5_1	654_5_1	1_5_1	96_5_1	1466_5_194	201_5_60	147_2_58	469_2_1	438_6_1	759_5_704	670_25_228	381_5_156	124_2_38	266_5_1	488_5_131	505_2_513	225_5_175	163_5_126	1040_6_91	18_5_1	30_5_1	37_2_371	50_2_1	35_5_147	433_5_1	412_5_264	295_5_14	1510_5_233	359_5_397	686_5_1
579_2_1	627_6_1	211_5_214	195_5_405	1121_2_83	331_5_1	272_2_74	236_2_87	172_2_1	492_5_124	1775_5_183	697_2_117	49_5_1	654_5_1	1_5_1	96_5_1	1466_5_196	201_5_59	147_2_55	469_2_1	438_6_1	759_5_726	670_25_236	381_5_148	124_2_40	266_5_1	488_5_128	505_2_502	225_5_178	163_5_120	1040_6_78	18_5_1	30_5_1	37_2_370	50_2_1	35_5_136	433_5_1	412_5_262	295_5_20	1510_5_244	359_5_385	686_5_1
579_2_1	627_6_1	211_5_209	195_5_406	1121_2_81	331_5_1	272_2_77	236_2_89	172_2_1	492_5_119	1775_5_185	697_2_113	49_5_1	654_5_1	1_5_1	96_5_1	1466_5_194	201_5_51	147_2_50	469_2_1	438_6_1	759_5_731	670_25_233	381_5_153	124_2_43	266_5_1	488_5_120	505_2_491	225_5_174	163_5_119	1040_6_78	18_5_1	30_5_1	37_2_369	50_2_1	35_5_139	433_5_1	412_5_279	295_5_24	1510_5_264	359_5_380	686_5_1
579_2_1	627_6_1	211_5_212	195_5_426	1121_2_80	331_5_1	272_2_66	236_2_96	172_2_1	492_5_128	1775_5_159	697_2_108	49_5_1	654_5_1	1_5_1	96_5_1	1466_5_188	201_5_46	147_2_50	469_2_1	438_6_1	759_5_756	670_25_226	381_5_142	124_2_29	266_5_1	488_5_132	505_2_503	225_5_175	163_5_119	1040_6_81	18_5_1	30_5_1	37_2_361	50_2_1	35_5_147	433_5_1	412_5_281	295_5_25	1510_5_251	359_5_348	686_5_1
579_2_1	627_6_1	211_5_221	195_5_422	1121_2_94	331_5_1	272_2_68	236_2_96	172_2_1	492_5_136	1775_5_172	697_2_104	49_5_1	654_5_1	1_5_1	96_5_1	1466_5_195	201_5_33	147_2_50	469_2_1	438_6_1	759_5_756	670_25_220	381_5_152	124_2_33	266_5_1	488_5_147	505_2_499	225_5_177	163_5_122	1040_6_74	18_5_1	30_5_1	37_2_365	50_2_1	35_5_147	433_5_1	412_5_276	295_5_21	1510_5_240	359_5_364	686_5_1
579_2_1	627_6_1	211_5_227	195_5_421	1121_2_95	331_5_1	272_2_78	236_2_85	172_2_1	492_5_155	1775_5_174	697_2_104	49_5_1	654_5_1	1_5_1	96_5_1	1466_5_176	201_5_26	147_2_53	469_2_1	438_6_1	759_5_769	670_25_226	381_5_145	124_2_31	266_5_1	488_5_164	505_2_490	225_5_163	163_5_116	1040_6_86	18_5_1	30_5_1	37_2_352	50_2_1	35_5_161	433_5_1	412_5_271	295_5_18	1510_5_239	359_5_346	686_5_1
579_2_1	627_6_1	211_5_226	195_5_428	1121_2_105	331_5_1	272_2_80	236_2_84	172_2_1	492_5_151	1775_5_175	697_2_102	49_5_1	654_5_1	1_5_1	96_5_1	1466_5_174	201_5_22	147_2_51	469_2_1	438_6_1	759_5_745	670_25_214	381_5_139	124_2_33	266_5_1	488_5_160	505_2_477	225_5_170	163_5_127	1040_6_102	18_5_1	30_5_1	37_2_341	50_2_1	35_5_152	433_5_1	412_5_267	295_5_21	1510_5_229	359_5_342	686_5_1
579_2_1	627_6_1	211_5_230	195_5_434	1121_2_101	331_5_1	272_2_92	236_2_77	172_2_1	492_5_162	1775_5_173	697_2_112	49_5_1	654_5_1	1_5_1	96_5_1	1466_5_165	201_5_29	147_2_47	469_2_1	438_6_1	759_5_757	670_25_221	381_5_126	124_2_40	266_5_1	488_5_154	505_2_471	225_5_165	163_5_126	1040_6_97	18_5_1	30_5_1	37_2_337	50_2_1	35_5_160	433_5_1	412_5_272	295_5_17	1510_5_222	359_5_328	686_5_1
579_2_1	627_6_1	211_5_224	195_5_489	1121_2_94	331_5_1	272_2_86	236_2_81	172_2_1	492_5_159	1775_5_184	697_2_109	49_5_1	654_5_1	1_5_1	96_5_1	1466_5_169	201_5_24	147_2_39	469_2_1	438_6_1	759_5_760	670_25_230	381_5_123	124_2_44	266_5_1	488_5_156	505_2_470	225_5_153	163_5_131	1040_6_89	18_5_1	30_5_1	37_2_351	50_2_1	35_5_152	433_5_1	412_5_272	295_5_12	1510_5_207	359_5_335	686_5_1
579_2_1	627_6_1	211_5_222	195_5_514	1121_2_93	331_5_1	272_2_85	236_2_84	172_2_1	492_5_160	1775_5_165	697_2_114	49_5_1	654_5_1	1_5_1	96_5_1	1466_5_153	201_5_17	147_2_40	469_2_1	438_6_1	759_5_752	670_25_237	381_5_128	124_2_42	266_5_1	488_5_160	505_2_478	225_5_149	163_5_129	1040_6_80	18_5_1	30_5_1	37_2_338	50_2_1	35_5_147	433_5_1	412_5_287	295_5_13	1510_5_198	359_5_340	686_5_1
579_2_1	627_6_1	211_5_230	195_5_528	1121_2_101	331_5_1	272_2_85	236_2_77	172_2_1	492_5_156	1775_5_167	697_2_121	49_5_1	654_5_1	1_5_1	96_5_1	1466_5_141	201_5_14	147_2_40	469_2_1	438_6_1	759_5_752	670_25_231	381_5_132	124_2_37	266_5_1	488_5_171	505_2_469	225_5_153	163_5_119	1040_6_84	18_5_1	30_5_1	37_2_335	50_2_1	35_5_145	433_5_1	412_5_287	295_5_17	1510_5_189	359_5_340	686_5_1
579_2_1	627_6_1	211_5_257	195_5_534	1121_2_97	331_5_1	272_2_83	236_2_80	172_2_1	492_5_156	1775_5_169	697_2_121	49_5_1	654_5_1	1_5_1	96_5_1	1466_5_140	201_5_18	147_2_37	469_2_1	438_6_1	759_5_749	670_25_227	381_5_131	124_2_40	266_5_1	488_5_183	505_2_469	225_5_159	163_5_107	1040_6_84	18_5_1	30_5_1	37_2_340	50_2_1	35_5_133	433_5_1	412_5_290	295_5_16	1510_5_179	359_5_337	686_5_1
579_2_1	627_6_1	211_5_258	195_5_519	1121_2_85	331_5_1	272_2_86	236_2_86	172_2_1	492_5_162	1775_5_157	697_2_127	49_5_1	654_5_1	1_5_1	96_5_1	1466_5_141	201_5_21	147_2_36	469_2_1	438_6_1	759_5_757	670_25_244	381_5_120	124_2_37	266_5_1	488_5_197	505_2_469	225_5_153	163_5_112	1040_6_88	18_5_1	30_5_1	37_2_331	50_2_1	35_5_138	433_5_1	412_5_274	295_5_16	1510_5_175	359_5_344	686_5_1
579_2_1	627_6_1	211_5_255	195_5_518	1121_2_84	331_5_1	272_2_88	236_2_84	172_2_1	492_5_152	1775_5_142	697_2_129	49_5_1	654_5_1	1_5_1	96_5_1	1466_5_147	201_5_20	147_2_32	469_2_1	438_6_1	759_5_725	670_25_235	381_5_120	124_2_32	266_5_1	488_5_204	505_2_472	225_5_146	163_5_108	1040_6_89	18_5_1	30_5_1	37_2_329	50_2_1	35_5_157	433_5_1	412_5_287	295_5_16	1510_5_179	359_5_371	686_5_1
579_2_1	627_6_1	211_5_268	195_5_525	1121_2_78	331_5_1	272_2_86	236_2_80	172_2_1	492_5_136	1775_5_142	697_2_137	49_5_1	654_5_1	1_5_1	96_5_1	1466_5_165	201_5_21	147_2_26	469_2_1	438_6_1	759_5_727	670_25_221	381_5_121	124_2_28	266_5_1	488_5_209	505_2_483	225_5_145	163_5_111	1040_6_88	18_5_1	30_5_1	37_2_330	50_2_1	35_5_155	433_5_1	412_5_298	295_5_14	1510_5_174	359_5_372	686_5_1
579_2_1	627_6_1	211_5_279	195_5_506	1121_2_82	331_5_1	272_2_89	236_2_75	172_2_1	492_5_134	1775_5_141	697_2_130	49_5_1	654_5_1	1_5_1	96_5_1	1466_5_146	201_5_22	147_2_26	469_2_1	438_6_1	759_5_741	670_25_224	381_5_129	124_2_27	266_5_1	488_5_215	505_2_496	225_5_131	163_5_114	1040_6_89	18_5_1	30_5_1	37_2_317	50_2_1	35_5_161	433_5_1	412_5_288	295_5_20	1510_5_184	359_5_369	686_5_1
579_2_1	627_6_1	211_5_304	195_5_507	1121_2_75	331_5_1	272_2_88	236_2_77	172_2_1	492_5_135	1775_5_140	697_2_121	49_5_1	654_5_1	1_5_1	96_5_1	1466_5_141	201_5_22	147_2_27	469_2_1	438_6_1	759_5_768	670_25_224	381_5_123	124_2_31	266_5_1	488_5_213	505_2_510	225_5_108	163_5_104	1040_6_94	18_5_1	30_5_1	37_2_316	50_2_1	35_5_153	433_5_1	412_5_289	295_5_18	1510_5_182	359_5_386	686_5_1
579_2_1	627_6_1	211_5_340	195_5_502	1121_2_82	331_5_1	272_2_86	236_2_72	172_2_1	492_5_138	1775_5_149	697_2_117	49_5_1	654_5_1	1_5_1	96_5_1	1466_5_144	201_5_18	147_2_27	469_2_1	438_6_1	759_5_746	670_25_226	381_5_116	124_2_36	266_5_1	488_5_209	505_2_500	225_5_98	163_5_103	1040_6_109	18_5_1	30_5_1	37_2_308	50_2_1	35_5_144	433_5_1	412_5_283	295_5_12	1510_5_184	359_5_367	686_5_1
579_2_1	627_6_1	211_5_351	195_5_497	1121_2_96	331_5_1	272_2_86	236_2_79	172_2_1	492_5_135	1775_5_162	697_2_126	49_5_1	654_5_1	1_5_1	96_5_1	1466_5_156	201_5_22	147_2_33	469_2_1	438_6_1	759_5_726	670_25_220	381_5_111	124_2_35	266_5_1	488_5_202	505_2_494	225_5_99	163_5_106	1040_6_106	18_5_1	30_5_1	37_2_294	50_2_1	35_5_133	433_5_1	412_5_262	295_5_12	1510_5_179	359_5_373	686_5_1
579_2_1	627_6_1	211_5_343	195_5_504	1121_2_101	331_5_1	272_2_88	236_2_76	172_2_1	492_5_143	1775_5_154	697_2_130	49_5_1	654_5_1	1_5_1	96_5_1	1466_5_137	201_5_23	147_2_35	469_2_1	438_6_1	759_5_732	670_25_224	381_5_111	124_2_26	266_5_1	488_5_211	505_2_508	225_5_86	163_5_125	1040_6_101	18_5_1	30_5_1	37_2_296	50_2_1	35_5_134	433_5_1	412_5_243	295_5_16	1510_5_180	359_5_358	686_5_1
579_2_1	627_6_1	211_5_339	195_5_511	1121_2_102	331_5_1	272_2_95	236_2_83	172_2_1	492_5_152	1775_5_167	697_2_128	49_5_1	654_5_1	1_5_1	96_5_1	1466_5_144	201_5_23	147_2_41	469_2_1	438_6_1	759_5_744	670_25_205	381_5_107	124_2_22	266_5_1	488_5_211	505_2_512	225_5_89	163_5_143	1040_6_101	18_5_1	30_5_1	37_2_291	50_2_1	35_5_141	433_5_1	412_5_235	295_5_18	1510_5_171	359_5_334	686_5_1
579_2_1	627_6_1	211_5_339	195_5_527	1121_2_96	331_5_1	272_2_100	236_2_85	172_2_1	492_5_143	1775_5_173	697_2_132	49_5_1	654_5_1	1_5_1	96_5_1	1466_5_120	201_5_16	147_2_34	469_2_1	438_6_1	759_5_756	670_25_201	381_5_101	124_2_20	266_5_1	488_5_211	505_2_527	225_5_91	163_5_151	1040_6_86	18_5_1	30_5_1	37_2_315	50_2_1	35_5_138	433_5_1	412_5_244	295_5_15	1510_5_187	359_5_328	686_5_1
579_2_1	627_6_1	211_5_360	195_5_514	1121_2_104	331_5_1	272_2_111	236_2_83	172_2_1	492_5_150	1775_5_161	697_2_123	49_5_1	654_5_1	1_5_1	96_5_1	1466_5_122	201_5_11	147_2_32	469_2_1	438_6_1	759_5_754	670_25_205	381_5_102	124_2_21	266_5_1	488_5_210	505_2_506	225_5_99	163_5_148	1040_6_91	18_5_1	30_5_1	37_2_302	50_2_1	35_5_132	433_5_1	412_5_246	295_5_18	1510_5_190	359_5_337	686_5_1
579_2_1	627_6_1	211_5_361	195_5_518	1121_2_120	331_5_1	272_2_97	236_2_78	172_2_1	492_5_138	1775_5_154	697_2_140	49_5_1	654_5_1	1_5_1	96_5_1	1466_5_119	201_5_10	147_2_33	469_2_1	438_6_1	759_5_734	670_25_194	381_5_93	124_2_24	266_5_1	488_5_221	505_2_517	225_5_100	163_5_152	1040_6_84	18_5_1	30_5_1	37_2_301	50_2_1	35_5_127	433_5_1	412_5_275	295_5_20	1510_5_196	359_5_321	686_5_1
579_2_1	627_6_1	211_5_363	195_5_497	1121_2_125	331_5_1	272_2_101	236_2_75	172_2_1	492_5_130	1775_5_146	697_2_131	49_5_1	654_5_1	1_5_1	96_5_1	1466_5_102	201_5_9	147_2_40	469_2_1	438_6_1	759_5_760	670_25_202	381_5_102	124_2_24	266_5_1	488_5_225	505_2_509	225_5_103	163_5_138	1040_6_96	18_5_1	30_5_1	37_2_296	50_2_1	35_5_121	433_5_1	412_5_272	295_5_19	1510_5_209	359_5_303	686_5_1
579_2_1	627_6_1	211_5_380	195_5_500	1121_2_133	331_5_1	272_2_99	236_2_67	172_2_1	492_5_141	1775_5_149	697_2_138	49_5_1	654_5_1	1_5_1	96_5_1	1466_5_95	201_5_14	147_2_34	469_2_1	438_6_1	759_5_777	670_25_188	381_5_104	124_2_27	266_5_1	488_5_229	505_2_520	225_5_97	163_5_132	1040_6_104	18_5_1	30_5_1	37_2_304	50_2_1	35_5_120	433_5_1	412_5_268	295_5_19	1510_5_212	359_5_293	686_5_1
579_2_1	627_6_1	211_5_395	195_5_513	1121_2_133	331_5_1	272_2_98	236_2_76	172_2_1	492_5_132	1775_5_160	697_2_141	49_5_1	654_5_1	1_5_1	96_5_1	1466_5_90	201_5_15	147_2_36	469_2_1	438_6_1	759_5_786	670_25_165	381_5_106	124_2_30	266_5_1	488_5_228	505_2_522	225_5_105	163_5_136	1040_6_107	18_5_1	30_5_1	37_2_314	50_2_1	35_5_117	433_5_1	412_5_247	295_5_19	1510_5_193	359_5_277	686_5_1
579_2_1	627_6_1	211_5_389	195_5_523	1121_2_143	331_5_1	272_2_105	236_2_87	172_2_1	492_5_128	1775_5_169	697_2_149	49_5_1	654_5_1	1_5_1	96_5_1	1466_5_86	201_5_17	147_2_32	469_2_1	438_6_1	759_5_813	670_25_178	381_5_105	124_2_26	266_5_1	488_5_219	505_2_519	225_5_108	163_5_133	1040_6_107	18_5_1	30_5_1	37_2_302	50_2_1	35_5_122	433_5_1	412_5_227	295_5_16	1510_5_196	359_5_260	686_5_1
579_2_1	627_6_1	211_5_405	195_5_530	1121_2_143	331_5_1	272_2_107	236_2_76	172_2_1	492_5_123	1775_5_157	697_2_160	49_5_1	654_5_1	1_5_1	96_5_1	1466_5_93	201_5_19	147_2_38	469_2_1	438_6_1	759_5_795	670_25_184	381_5_90	124_2_29	266_5_1	488_5_204	505_2_510	225_5_104	163_5_125	1040_6_102	18_5_1	30_5_1	37_2_291	50_2_1	35_5_121	433_5_1	412_5_210	295_5_19	1510_5_205	359_5_271	686_5_1
579_2_1	627_6_1	211_5_400	195_5_535	1121_2_147	331_5_1	272_2_107	236_2_66	172_2_1	492_5_125	1775_5_156	697_2_166	49_5_1	654_5_1	1_5_1	96_5_1	1466_5_89	201_5_22	147_2_35	469_2_1	438_6_1	759_5_835	670_25_187	381_5_84	124_2_22	266_5_1	488_5_214	505_2_535	225_5_103	163_5_125	1040_6_98	18_5_1	30_5_1	37_2_293	50_2_1	35_5_110	433_5_1	412_5_202	295_5_21	1510_5_210	359_5_279	686_5_1
579_2_1	627_6_1	211_5_391	195_5_528	1121_2_151	331_5_1	272_2_118	236_2_61	172_2_1	492_5_125	1775_5_153	697_2_166	49_5_1	654_5_1	1_5_1	96_5_1	1466_5_77	201_5_23	147_2_31	469_2_1	438_6_1	759_5_847	670_25_178	381_5_84	124_2_21	266_5_1	488_5_213	505_2_536	225_5_115	163_5_119	1040_6_99	18_5_1	30_5_1	37_2_299	50_2_1	35_5_115	433_5_1	412_5_190	295_5_19	1510_5_199	359_5_273	686_5_1
579_2_1	627_6_1	211_5_381	195_5_530	1121_2_152	331_5_1	272_2_123	236_2_64	172_2_1	492_5_121	1775_5_140	697_2_159	49_5_1	654_5_1	1_5_1	96_5_1	1466_5_65	201_5_20	147_2_24	469_2_1	438_6_1	759_5_854	670_25_179	381_5_91	124_2_23	266_5_1	488_5_210	505_2_555	225_5_122	163_5_122	1040_6_97	18_5_1	30_5_1	37_2_295	50_2_1	35_5_120	433_5_1	412_5_192	295_5_26	1510_5_194	359_5_281	686_5_1
579_2_1	627_6_1	211_5_360	195_5_522	1121_2_150	331_5_1	272_2_103	236_2_70	172_2_1	492_5_108	1775_5_139	697_2_148	49_5_1	654_5_1	1_5_1	96_5_1	1466_5_73	201_5_20	147_2_27	469_2_1	438_6_1	759_5_848	670_25_184	381_5_86	124_2_19	266_5_1	488_5_215	505_2_561	225_5_134	163_5_125	1040_6_99	18_5_1	30_5_1	37_2_294	50_2_1	35_5_121	433_5_1	412_5_177	295_5_20	1510_5_194	359_5_282	686_5_1
579_2_1	627_6_1	211_5_351	195_5_509	1121_2_152	331_5_1	272_2_113	236_2_61	172_2_1	492_5_95	1775_5_133	697_2_150	49_5_1	654_5_1	1_5_1	96_5_1	1466_5_65	201_5_14	147_2_29	469_2_1	438_6_1	759_5_842	670_25_205	381_5_89	124_2_16	266_5_1	488_5_214	505_2_570	225_5_146	163_5_121	1040_6_79	18_5_1	30_5_1	37_2_304	50_2_1	35_5_123	433_5_1	412_5_177	295_5_21	1510_5_205	359_5_288	686_5_1
579_2_1	627_6_1	211_5_362	195_5_515	1121_2_169	331_5_1	272_2_121	236_2_60	172_2_1	492_5_97	1775_5_134	697_2_149	49_5_1	654_5_1	1_5_1	96_5_1	1466_5_58	201_5_11	147_2_31	469_2_1	438_6_1	759_5_837	670_25_221	381_5_88	124_2_18	266_5_1	488_5_210	505_2_575	225_5_137	163_5_121	1040_6_80	18_5_1	30_5_1	37_2_291	50_2_1	35_5_120	433_5_1	412_5_177	295_5_21	1510_5_206	359_5_284	686_5_1
579_2_1	627_6_1	211_5_372	195_5_520	1121_2_175	331_5_1	272_2_127	236_2_63	172_2_1	492_5_100	1775_5_149	697_2_140	49_5_1	654_5_1	1_5_1	96_5_1	1466_5_61	201_5_11	147_2_34	469_2_1	438_6_1	759_5_883	670_25_209	381_5_73	124_2_19	266_5_1	488_5_214	505_2_572	225_5_132	163_5_129	1040_6_72	18_5_1	30_5_1	37_2_292	50_2_1	35_5_124	433_5_1	412_5_170	295_5_18	1510_5_212	359_5_279	686_5_1
579_2_1	627_6_1	211_5_377	195_5_523	1121_2_182	331_5_1	272_2_124	236_2_52	172_2_1	492_5_103	1775_5_165	697_2_133	49_5_1	654_5_1	1_5_1	96_5_1	1466_5_59	201_5_13	147_2_38	469_2_1	438_6_1	759_5_909	670_25_218	381_5_66	124_2_15	266_5_1	488_5_207	505_2_577	225_5_140	163_5_115	1040_6_74	18_5_1	30_5_1	37_2_302	50_2_1	35_5_115	433_5_1	412_5_168	295_5_16	1510_5_222	359_5_282	686_5_1
579_2_1	627_6_1	211_5_362	195_5_531	1121_2_169	331_5_1	272_2_130	236_2_52	172_2_1	492_5_101	1775_5_166	697_2_138	49_5_1	654_5_1	1_5_1	96_5_1	1466_5_56	201_5_14	147_2_46	469_2_1	438_6_1	759_5_921	670_25_233	381_5_62	124_2_18	266_5_1	488_5_209	505_2_560	225_5_141	163_5_102	1040_6_71	18_5_1	30_5_1	37_2_302	50_2_1	35_5_110	433_5_1	412_5_167	295_5_11	1510_5_229	359_5_282	686_5_1
579_2_1	627_6_1	211_5_336	195_5_551	1121_2_154	331_5_1	272_2_118	236_2_54	172_2_1	492_5_95	1775_5_180	697_2_144	49_5_1	654_5_1	1_5_1	96_5_1	1466_5_57	201_5_15	147_2_42	469_2_1	438_6_1	759_5_929	670_25_233	381_5_66	124_2_16	266_5_1	488_5_203	505_2_592	225_5_143	163_5_79	1040_6_68	18_5_1	30_5_1	37_2_313	50_2_1	35_5_116	433_5_1	412_5_164	295_5_9	1510_5_215	359_5_277	686_5_1
579_2_1	627_6_1	211_5_359	195_5_584	1121_2_154	331_5_1	272_2_126	236_2_57	172_2_1	492_5_102	1775_5_173	697_2_142	49_5_1	654_5_1	1_5_1	96_5_1	1466_5_54	201_5_9	147_2_30	469_2_1	438_6_1	759_5_885	670_25_226	381_5_56	124_2_18	266_5_1	488_5_201	505_2_589	225_5_145	163_5_87	1040_6_65	18_5_1	30_5_1	37_2_302	50_2_1	35_5_111	433_5_1	412_5_154	295_5_8	1510_5_198	359_5_289	686_5_1
579_2_1	627_6_1	211_5_373	195_5_571	1121_2_147	331_5_1	272_2_118	236_2_77	172_2_1	492_5_109	1775_5_157	697_2_140	49_5_1	654_5_1	1_5_1	96_5_1	1466_5_58	201_5_5	147_2_31	469_2_1	438_6_1	759_5_887	670_25_237	381_5_65	124_2_18	266_5_1	488_5_209	505_2_601	225_5_161	163_5_92	1040_6_54	18_5_1	30_5_1	37_2_311	50_2_1	35_5_117	433_5_1	412_5_147	295_5_9	1510_5_181	359_5_280	686_5_1
579_2_1	627_6_1	211_5_349	195_5_562	1121_2_142	331_5_1	272_2_114	236_2_70	172_2_1	492_5_113	1775_5_153	697_2_140	49_5_1	654_5_1	1_5_1	96_5_1	1466_5_61	201_5_4	147_2_32	469_2_1	438_6_1	759_5_908	670_25_255	381_5_71	124_2_17	266_5_1	488_5_207	505_2_590	225_5_161	163_5_76	1040_6_54	18_5_1	30_5_1	37_2_327	50_2_1	35_5_126	433_5_1	412_5_138	295_5_11	1510_5_185	359_5_284	686_5_1
579_2_1	627_6_1	211_5_341	195_5_600	1121_2_143	331_5_1	272_2_99	236_2_63	172_2_1	492_5_103	1775_5_150	697_2_153	49_5_1	654_5_1	1_5_1	96_5_1	1466_5_62	201_5_4	147_2_38	469_2_1	438_6_1	759_5_916	670_25_258	381_5_67	124_2_16	266_5_1	488_5_203	505_2_618	225_5_159	163_5_60	1040_6_48	18_5_1	30_5_1	37_2_334	50_2_1	35_5_127	433_5_1	412_5_136	295_5_14	1510_5_184	359_5_291	686_5_1
579_2_1	627_6_1	211_5_331	195_5_607	1121_2_136	331_5_1	272_2_100	236_2_69	172_2_1	492_5_99	1775_5_161	697_2_143	49_5_1	654_5_1	1_5_1	96_5_1	1466_5_58	201_5_5	147_2_32	469_2_1	438_6_1	759_5_921	670_25_263	381_5_62	124_2_13	266_5_1	488_5_199	505_2_612	225_5_152	163_5_62	1040_6_32	18_5_1	30_5_1	37_2_346	50_2_1	35_5_126	433_5_1	412_5_135	295_5_15	1510_5_187	359_5_280	686_5_1
579_2_1	627_6_1	211_5_326	195_5_599	1121_2_127	331_5_1	272_2_95	236_2_62	172_2_1	492_5_99	1775_5_170	697_2_131	49_5_1	654_5_1	1_5_1	96_5_1	1466_5_69	201_5_7	147_2_28	469_2_1	438_6_1	759_5_942	670_25_262	381_5_68	124_2_11	266_5_1	488_5_210	505_2_624	225_5_132	163_5_65	1040_6_33	18_5_1	30_5_1	37_2_347	50_2_1	35_5_107	433_5_1	412_5_135	295_5_12	1510_5_181	359_5_273	686_5_1
579_2_1	627_6_1	211_5_322	195_5_568	1121_2_137	331_5_1	272_2_98	236_2_60	172_2_1	492_5_109	1775_5_174	697_2_135	49_5_1	654_5_1	1_5_1	96_5_1	1466_5_78	201_5_6	147_2_28	469_2_1	438_6_1	759_5_953	670_25_256	381_5_64	124_2_10	266_5_1	488_5_220	505_2_612	225_5_138	163_5_72	1040_6_31	18_5_1	30_5_1	37_2_354	50_2_1	35_5_98	433_5_1	412_5_147	295_5_9	1510_5_196	359_5_256	686_5_1
579_2_1	627_6_1	211_5_316	195_5_560	1121_2_130	331_5_1	272_2_92	236_2_61	172_2_1	492_5_114	1775_5_176	697_2_123	49_5_1	654_5_1	1_5_1	96_5_1	1466_5_86	201_5_5	147_2_21	469_2_1	438_6_1	759_5_943	670_25_274	381_5_65	124_2_11	266_5_1	488_5_233	505_2_633	225_5_122	163_5_76	1040_6_35	18_5_1	30_5_1	37_2_361	50_2_1	35_5_102	433_5_1	412_5_134	295_5_9	1510_5_196	359_5_238	686_5_1
579_2_1	627_6_1	211_5_299	195_5_543	1121_2_132	331_5_1	272_2_104	236_2_60	172_2_1	492_5_109	1775_5_191	697_2_145	49_5_1	654_5_1	1_5_1	96_5_1	1466_5_83	201_5_8	147_2_21	469_2_1	438_6_1	759_5_988	670_25_258	381_5_64	124_2_10	266_5_1	488_5_228	505_2_617	225_5_118	163_5_91	1040_6_32	18_5_1	30_5_1	37_2_329	50_2_1	35_5_119	433_5_1	412_5_132	295_5_9	1510_5_183	359_5_251	686_5_1
579_2_1	627_6_1	211_5_304	195_5_558	1121_2_133	331_5_1	272_2_111	236_2_58	172_2_1	492_5_100	1775_5_214	697_2_137	49_5_1	654_5_1	1_5_1	96_5_1	1466_5_92	201_5_9	147_2_21	469_2_1	438_6_1	759_5_985	670_25_254	381_5_70	124_2_12	266_5_1	488_5_232	505_2_621	225_5_136	163_5_89	1040_6_20	18_5_1	30_5_1	37_2_314	50_2_1	35_5_119	433_5_1	412_5_134	295_5_9	1510_5_181	359_5_247	686_5_1
579_2_1	627_6_1	211_5_308	195_5_550	1121_2_132	331_5_1	272_2_104	236_2_62	172_2_1	492_5_96	1775_5_212	697_2_141	49_5_1	654_5_1	1_5_1	96_5_1	1466_5_98	201_5_6	147_2_21	469_2_1	438_6_1	759_5_981	670_25_248	381_5_73	124_2_9	266_5_1	488_5_209	505_2_593	225_5_141	163_5_84	1040_6_20	18_5_1	30_5_1	37_2_335	50_2_1	35_5_119	433_5_1	412_5_128	295_5_6	1510_5_195	359_5_262	686_5_1
579_2_1	627_6_1	211_5_327	195_5_538	1121_2_134	331_5_1	272_2_120	236_2_76	172_2_1	492_5_98	1775_5_222	697_2_136	49_5_1	654_5_1	1_5_1	96_5_1	1466_5_93	201_5_8	147_2_22	469_2_1	438_6_1	759_5_993	670_25_263	381_5_63	124_2_7	266_5_1	488_5_206	505_2_596	225_5_152	163_5_81	1040_6_24	18_5_1	30_5_1	37_2_334	50_2_1	35_5_110	433_5_1	412_5_117	295_5_4	1510_5_201	359_5_249	686_5_1
579_2_1	627_6_1	211_5_317	195_5_548	1121_2_135	331_5_1	272_2_144	236_2_76	172_2_1	492_5_85	1775_5_211	697_2_129	49_5_1	654_5_1	1_5_1	96_5_1	1466_5_88	201_5_5	147_2_24	469_2_1	438_6_1	759_5_963	670_25_244	381_5_66	124_2_8	266_5_1	488_5_206	505_2_598	225_5_155	163_5_83	1040_6_23	18_5_1	30_5_1	37_2_337	50_2_1	35_5_113	433_5_1	412_5_109	295_5_5	1510_5_203	359_5_248	686_5_1
579_2_1	627_6_1	211_5_340	195_5_565	1121_2_133	331_5_1	272_2_145	236_2_77	172_2_1	492_5_90	1775_5_223	697_2_123	49_5_1	654_5_1	1_5_1	96_5_1	1466_5_82	201_5_5	147_2_17	469_2_1	438_6_1	759_5_969	670_25_235	381_5_65	124_2_8	266_5_1	488_5_204	505_2_597	225_5_152	163_5_83	1040_6_22	18_5_1	30_5_1	37_2_328	50_2_1	35_5_103	433_5_1	412_5_102	295_5_6	1510_5_195	359_5_254	686_5_1
579_2_1	627_6_1	211_5_321	195_5_608	1121_2_136	331_5_1	272_2_136	236_2_76	172_2_1	492_5_91	1775_5_222	697_2_123	49_5_1	654_5_1	1_5_1	96_5_1	1466_5_92	201_5_3	147_2_12	469_2_1	438_6_1	759_5_970	670_25_226	381_5_68	124_2_7	266_5_1	488_5_184	505_2_588	225_5_154	163_5_76	1040_6_26	18_5_1	30_5_1	37_2_331	50_2_1	35_5_81	433_5_1	412_5_102	295_5_7	1510_5_188	359_5_256	686_5_1
579_2_1	627_6_1	211_5_334	195_5_628	1121_2_142	331_5_1	272_2_118	236_2_74	172_2_1	492_5_79	1775_5_215	697_2_133	49_5_1	654_5_1	1_5_1	96_5_1	1466_5_87	201_5_5	147_2_12	469_2_1	438_6_1	759_5_976	670_25_220	381_5_71	124_2_9	266_5_1	488_5_179	505_2_587	225_5_159	163_5_79	1040_6_29	18_5_1	30_5_1	37_2_337	50_2_1	35_5_79	433_5_1	412_5_102	295_5_8	1510_5_188	359_5_248	686_5_1
579_2_1	627_6_1	211_5_307	195_5_635	1121_2_140	331_5_1	272_2_126	236_2_76	172_2_1	492_5_73	1775_5_229	697_2_141	49_5_1	654_5_1	1_5_1	96_5_1	1466_5_80	201_5_6	147_2_15	469_2_1	438_6_1	759_5_1000	670_25_222	381_5_71	124_2_11	266_5_1	488_5_188	505_2_569	225_5_163	163_5_79	1040_6_29	18_5_1	30_5_1	37_2_351	50_2_1	35_5_62	433_5_1	412_5_111	295_5_8	1510_5_189	359_5_244	686_5_1
579_2_1	627_6_1	211_5_308	195_5_615	1121_2_127	331_5_1	272_2_140	236_2_66	172_2_1	492_5_70	1775_5_230	697_2_150	49_5_1	654_5_1	1_5_1	96_5_1	1466_5_76	201_5_5	147_2_17	469_2_1	438_6_1	759_5_1000	670_25_214	381_5_77	124_2_14	266_5_1	488_5_182	505_2_600	225_5_173	163_5_71	1040_6_33	18_5_1	30_5_1	37_2_338	50_2_1	35_5_63	433_5_1	412_5_110	295_5_6	1510_5_194	359_5_232	686_5_1
579_2_1	627_6_1	211_5_310	195_5_611	1121_2_129	331_5_1	272_2_136	236_2_66	172_2_1	492_5_75	1775_5_219	697_2_155	49_5_1	654_5_1	1_5_1	96_5_1	1466_5_83	201_5_4	147_2_18	469_2_1	438_6_1	759_5_972	670_25_245	381_5_89	124_2_19	266_5_1	488_5_187	505_2_606	225_5_165	163_5_69	1040_6_29	18_5_1	30_5_1	37_2_331	50_2_1	35_5_77	433_5_1	412_5_111	295_5_9	1510_5_189	359_5_229	686_5_1
579_2_1	627_6_1	211_5_319	195_5_590	1121_2_137	331_5_1	272_2_153	236_2_62	172_2_1	492_5_84	1775_5_202	697_2_166	49_5_1	654_5_1	1_5_1	96_5_1	1466_5_83	201_5_3	147_2_20	469_2_1	438_6_1	759_5_995	670_25_265	381_5_84	124_2_28	266_5_1	488_5_171	505_2_628	225_5_160	163_5_70	1040_6_26	18_5_1	30_5_1	37_2_324	50_2_1	35_5_72	433_5_1	412_5_96	295_5_10	1510_5_178	359_5_209	686_5_1
579_2_1	627_6_1	211_5_318	195_5_567	1121_2_150	331_5_1	272_2_154	236_2_72	172_2_1	492_5_84	1775_5_195	697_2_155	49_5_1	654_5_1	1_5_1	96_5_1	1466_5_84	147_2_19	469_2_1	438_6_1	759_5_978	670_25_277	381_5_76	124_2_32	266_5_1	488_5_198	505_2_636	225_5_160	163_5_86	1040_6_36	18_5_1	30_5_1	37_2_318	50_2_1	35_5_65	433_5_1	412_5_85	295_5_15	1510_5_187	359_5_201	686_5_1
579_2_1	627_6_1	211_5_311	195_5_566	1121_2_146	331_5_1	272_2_168	236_2_69	172_2_1	492_5_82	1775_5_203	697_2_151	49_5_1	654_5_1	1_5_1	96_5_1	1466_5_80	147_2_20	469_2_1	438_6_1	759_5_1002	670_25_269	381_5_78	124_2_40	266_5_1	488_5_210	505_2_636	225_5_153	163_5_77	1040_6_41	18_5_1	30_5_1	37_2_312	50_2_1	35_5_64	433_5_1	412_5_87	295_5_18	1510_5_197	359_5_200	686_5_1
579_2_1	627_6_1	211_5_303	195_5_553	1121_2_144	331_5_1	272_2_179	236_2_64	172_2_1	492_5_84	1775_5_200	697_2_146	49_5_1	654_5_1	1_5_1	96_5_1	1466_5_84	147_2_21	469_2_1	438_6_1	759_5_1002	670_25_277	381_5_76	124_2_44	266_5_1	488_5_214	505_2_595	225_5_147	163_5_65	1040_6_42	18_5_1	30_5_1	37_2_308	50_2_1	35_5_67	433_5_1	412_5_98	295_5_18	1510_5_201	359_5_189	686_5_1
579_2_1	627_6_1	211_5_308	195_5_577	1121_2_143	331_5_1	272_2_175	236_2_71	172_2_1	492_5_90	1775_5_199	697_2_150	49_5_1	654_5_1	1_5_1	96_5_1	1466_5_89	147_2_25	469_2_1	438_6_1	759_5_1026	670_25_267	381_5_75	124_2_44	266_5_1	488_5_218	505_2_588	225_5_146	163_5_69	1040_6_39	18_5_1	30_5_1	37_2_305	50_2_1	35_5_68	433_5_1	412_5_90	295_5_17	1510_5_208	359_5_188	686_5_1
579_2_1	627_6_1	211_5_302	195_5_580	1121_2_149	331_5_1	272_2_170	236_2_80	172_2_1	492_5_94	1775_5_201	697_2_160	49_5_1	654_5_1	1_5_1	96_5_1	1466_5_100	147_2_24	469_2_1	438_6_1	759_5_1033	670_25_283	381_5_68	124_2_43	266_5_1	488_5_216	505_2_561	225_5_145	163_5_67	1040_6_38	18_5_1	30_5_1	37_2_315	50_2_1	35_5_64	433_5_1	412_5_91	295_5_17	1510_5_203	359_5_185	686_5_1
579_2_1	627_6_1	211_5_304	195_5_579	1121_2_151	331_5_1	272_2_185	236_2_69	172_2_1	492_5_102	1775_5_201	697_2_165	49_5_1	654_5_1	1_5_1	96_5_1	1466_5_94	147_2_26	469_2_1	438_6_1	759_5_1073	670_25_267	381_5_58	124_2_44	266_5_1	488_5_217	505_2_566	225_5_146	163_5_70	1040_6_38	18_5_1	30_5_1	37_2_302	50_2_1	35_5_73	433_5_1	412_5_91	295_5_19	1510_5_194	359_5_183	686_5_1
579_2_1	627_6_1	211_5_291	195_5_570	1121_2_147	331_5_1	272_2_192	236_2_63	172_2_1	492_5_105	1775_5_185	697_2_177	49_5_1	654_5_1	1_5_1	96_5_1	1466_5_97	147_2_29	469_2_1	438_6_1	759_5_1055	670_25_265	381_5_49	124_2_46	266_5_1	488_5_239	505_2_569	225_5_134	163_5_69	1040_6_33	18_5_1	30_5_1	37_2_291	50_2_1	35_5_78	433_5_1	412_5_103	295_5_31	1510_5_194	359_5_173	686_5_1
579_2_1	627_6_1	211_5_296	195_5_578	1121_2_133	331_5_1	272_2_189	236_2_57	172_2_1	492_5_119	1775_5_178	697_2_167	49_5_1	654_5_1	1_5_1	96_5_1	1466_5_89	147_2_32	469_2_1	438_6_1	759_5_1042	670_25_247	381_5_49	124_2_36	266_5_1	488_5_235	505_2_581	225_5_141	163_5_60	1040_6_44	18_5_1	30_5_1	37_2_279	50_2_1	35_5_74	433_5_1	412_5_101	295_5_35	1510_5_196	359_5_180	686_5_1
579_2_1	627_6_1	211_5_277	195_5_563	1121_2_124	331_5_1	272_2_181	236_2_69	172_2_1	492_5_104	1775_5_174	697_2_166	49_5_1	654_5_1	1_5_1	96_5_1	1466_5_84	147_2_26	469_2_1	438_6_1	759_5_1026	670_25_252	381_5_51	124_2_36	266_5_1	488_5_232	505_2_589	225_5_129	163_5_66	1040_6_49	18_5_1	30_5_1	37_2_292	50_2_1	35_5_82	433_5_1	412_5_107	295_5_40	1510_5_211	359_5_195	686_5_1
579_2_1	627_6_1	211_5_282	195_5_560	1121_2_126	331_5_1	272_2_160	236_2_74	172_2_1	492_5_106	1775_5_175	697_2_164	49_5_1	654_5_1	1_5_1	96_5_1	1466_5_79	147_2_22	469_2_1	438_6_1	759_5_1034	670_25_233	381_5_49	124_2_36	266_5_1	488_5_220	505_2_604	225_5_108	163_5_70	1040_6_50	18_5_1	30_5_1	37_2_310	50_2_1	35_5_78	433_5_1	412_5_127	295_5_42	1510_5_209	359_5_187	686_5_1
579_2_1	627_6_1	211_5_276	195_5_573	1121_2_117	331_5_1	272_2_162	236_2_74	172_2_1	492_5_114	1775_5_165	697_2_162	49_5_1	654_5_1	1_5_1	96_5_1	1466_5_73	147_2_21	469_2_1	438_6_1	759_5_1065	670_25_231	381_5_42	124_2_39	266_5_1	488_5_239	505_2_603	225_5_105	163_5_70	1040_6_65	18_5_1	30_5_1	37_2_336	50_2_1	35_5_77	433_5_1	412_5_123	295_5_42	1510_5_194	359_5_183	686_5_1
579_2_1	627_6_1	211_5_285	195_5_570	1121_2_126	331_5_1	272_2_156	236_2_77	172_2_1	492_5_121	1775_5_163	697_2_151	49_5_1	654_5_1	1_5_1	96_5_1	1466_5_82	147_2_24	469_2_1	438_6_1	759_5_1116	670_25_227	381_5_29	124_2_38	266_5_1	488_5_239	505_2_594	225_5_111	163_5_70	1040_6_72	18_5_1	30_5_1	37_2_316	50_2_1	35_5_70	433_5_1	412_5_130	295_5_44	1510_5_189	359_5_179	686_5_1
579_2_1	627_6_1	211_5_294	195_5_585	1121_2_124	331_5_1	272_2_162	236_2_84	172_2_1	492_5_117	1775_5_164	697_2_165	49_5_1	654_5_1	1_5_1	96_5_1	1466_5_73	147_2_26	469_2_1	438_6_1	759_5_1104	670_25_219	381_5_29	124_2_30	266_5_1	488_5_246	505_2_582	225_5_110	163_5_70	1040_6_66	18_5_1	30_5_1	37_2_313	50_2_1	35_5_62	433_5_1	412_5_126	295_5_39	1510_5_185	359_5_182	686_5_1
579_2_1	627_6_1	211_5_295	195_5_596	1121_2_126	331_5_1	272_2_165	236_2_81	172_2_1	492_5_111	1775_5_166	697_2_165	49_5_1	654_5_1	1_5_1	96_5_1	1466_5_67	147_2_32	469_2_1	438_6_1	759_5_1106	670_25_222	381_5_23	124_2_19	266_5_1	488_5_248	505_2_588	225_5_114	163_5_78	1040_6_61	18_5_1	30_5_1	37_2_301	50_2_1	35_5_58	433_5_1	412_5_121	295_5_42	1510_5_177	359_5_191	686_5_1
579_2_1	627_6_1	211_5_301	195_5_547	1121_2_131	331_5_1	272_2_167	236_2_82	172_2_1	492_5_112	1775_5_166	697_2_163	49_5_1	654_5_1	1_5_1	96_5_1	1466_5_70	147_2_32	469_2_1	438_6_1	759_5_1108	670_25_231	381_5_23	124_2_17	266_5_1	488_5_248	505_2_577	225_5_124	163_5_76	1040_6_68	18_5_1	30_5_1	37_2_299	50_2_1	35_5_62	433_5_1	412_5_120	295_5_50	1510_5_178	359_5_194	686_5_1
579_2_1	627_6_1	211_5_312	195_5_535	1121_2_133	331_5_1	272_2_164	236_2_82	172_2_1	492_5_103	1775_5_167	697_2_168	49_5_1	654_5_1	1_5_1	96_5_1	1466_5_78	147_2_36	469_2_1	438_6_1	759_5_1115	670_25_230	381_5_20	124_2_12	266_5_1	488_5_252	505_2_563	225_5_132	163_5_86	1040_6_57	18_5_1	30_5_1	37_2_293	50_2_1	35_5_65	433_5_1	412_5_119	295_5_54	1510_5_178	359_5_198	686_5_1
579_2_1	627_6_1	211_5_306	195_5_547	1121_2_128	331_5_1	272_2_175	236_2_77	172_2_1	492_5_85	1775_5_182	697_2_179	49_5_1	654_5_1	1_5_1	96_5_1	1466_5_89	147_2_31	469_2_1	438_6_1	759_5_1103	670_25_211	381_5_18	124_2_18	266_5_1	488_5_250	505_2_540	225_5_133	163_5_91	1040_6_58	18_5_1	30_5_1	37_2_299	50_2_1	35_5_64	433_5_1	412_5_139	295_5_67	1510_5_164	359_5_193	686_5_1
579_2_1	627_6_1	211_5_304	195_5_561	1121_2_136	331_5_1	272_2_179	236_2_75	172_2_1	492_5_89	1775_5_187	697_2_177	49_5_1	654_5_1	1_5_1	96_5_1	1466_5_86	147_2_30	469_2_1	438_6_1	759_5_1106	670_25_207	381_5_16	124_2_17	266_5_1	488_5_246	505_2_541	225_5_132	163_5_94	1040_6_67	18_5_1	30_5_1	37_2_309	50_2_1	35_5_61	433_5_1	412_5_143	295_5_60	1510_5_155	359_5_212	686_5_1
579_2_1	627_6_1	211_5_301	195_5_550	1121_2_128	331_5_1	272_2_170	236_2_77	172_2_1	492_5_89	1775_5_199	697_2_182	49_5_1	654_5_1	1_5_1	96_5_1	1466_5_82	147_2_30	469_2_1	438_6_1	759_5_1100	670_25_201	381_5_17	124_2_18	266_5_1	488_5_238	505_2_544	225_5_122	163_5_89	1040_6_64	18_5_1	30_5_1	37_2_327	50_2_1	35_5_66	433_5_1	412_5_142	295_5_55	1510_5_157	359_5_215	686_5_1
579_2_1	627_6_1	211_5_310	195_5_511	1121_2_126	331_5_1	272_2_166	236_2_81	172_2_1	492_5_91	1775_5_200	697_2_176	49_5_1	654_5_1	1_5_1	96_5_1	1466_5_73	147_2_31	469_2_1	438_6_1	759_5_1103	670_25_208	381_5_22	124_2_15	266_5_1	488_5_248	505_2_565	225_5_120	163_5_94	1040_6_58	18_5_1	30_5_1	37_2_310	50_2_1	35_5_60	433_5_1	412_5_132	295_5_63	1510_5_141	359_5_203	686_5_1
579_2_1	627_6_1	211_5_305	195_5_495	1121_2_128	331_5_1	272_2_145	236_2_76	172_2_1	492_5_87	1775_5_224	697_2_179	49_5_1	654_5_1	1_5_1	96_5_1	1466_5_70	147_2_34	469_2_1	438_6_1	759_5_1120	670_25_209	381_5_23	124_2_16	266_5_1	488_5_257	505_2_568	225_5_118	163_5_89	1040_6_61	18_5_1	30_5_1	37_2_308	50_2_1	35_5_54	433_5_1	412_5_123	295_5_63	1510_5_148	359_5_218	686_5_1
579_2_1	627_6_1	211_5_317	195_5_463	1121_2_136	331_5_1	272_2_133	236_2_80	172_2_1	492_5_83	1775_5_230	697_2_181	49_5_1	654_5_1	1_5_1	96_5_1	1466_5_71	147_2_34	469_2_1	438_6_1	759_5_1137	670_25_211	381_5_25	124_2_9	266_5_1	488_5_253	505_2_561	225_5_122	163_5_89	1040_6_66	18_5_1	30_5_1	37_2_310	50_2_1	35_5_49	433_5_1	412_5_121	295_5_73	1510_5_149	359_5_222	686_5_1
579_2_1	627_6_1	211_5_327	195_5_467	1121_2_125	331_5_1	272_2_135	236_2_80	172_2_1	492_5_76	1775_5_221	697_2_171	49_5_1	654_5_1	1_5_1	96_5_1	1466_5_68	147_2_30	469_2_1	438_6_1	759_5_1154	670_25_191	381_5_23	124_2_12	266_5_1	488_5_276	505_2_567	225_5_127	163_5_101	1040_6_71	18_5_1	30_5_1	37_2_312	50_2_1	35_5_49	433_5_1	412_5_120	295_5_77	1510_5_145	359_5_244	686_5_1
579_2_1	627_6_1	211_5_320	195_5_475	1121_2_131	331_5_1	272_2_126	236_2_79	172_2_1	492_5_77	1775_5_219	697_2_168	49_5_1	654_5_1	1_5_1	96_5_1	1466_5_69	147_2_28	469_2_1	438_6_1	759_5_1141	670_25_188	381_5_24	124_2_12	266_5_1	488_5_267	505_2_584	225_5_135	163_5_100	1040_6_68	18_5_1	30_5_1	37_2_320	50_2_1	35_5_44	433_5_1	412_5_134	295_5_77	1510_5_146	359_5_248	686_5_1
579_2_1	627_6_1	211_5_335	195_5_476	1121_2_124	331_5_1	272_2_124	236_2_77	172_2_1	492_5_67	1775_5_196	697_2_176	49_5_1	654_5_1	1_5_1	96_5_1	1466_5_76	147_2_24	469_2_1	438_6_1	759_5_1159	670_25_183	381_5_16	124_2_12	266_5_1	488_5_248	505_2_589	225_5_148	163_5_105	1040_6_58	18_5_1	30_5_1	37_2_329	50_2_1	35_5_41	433_5_1	412_5_138	295_5_81	1510_5_153	359_5_253	686_5_1
579_2_1	627_6_1	211_5_306	195_5_504	1121_2_126	331_5_1	272_2_116	236_2_90	172_2_1	492_5_54	1775_5_192	697_2_186	49_5_1	654_5_1	1_5_1	96_5_1	1466_5_80	147_2_23	469_2_1	438_6_1	759_5_1172	670_25_172	381_5_15	124_2_9	266_5_1	488_5_242	505_2_582	225_5_168	163_5_103	1040_6_63	18_5_1	30_5_1	37_2_334	50_2_1	35_5_37	433_5_1	412_5_129	295_5_86	1510_5_148	359_5_252	686_5_1
579_2_1	627_6_1	211_5_275	195_5_514	1121_2_120	331_5_1	272_2_101	236_2_86	172_2_1	492_5_62	1775_5_199	697_2_175	49_5_1	654_5_1	1_5_1	96_5_1	1466_5_79	147_2_19	469_2_1	438_6_1	759_5_1167	670_25_166	381_5_15	124_2_8	266_5_1	488_5_219	505_2_589	225_5_179	163_5_108	1040_6_58	18_5_1	30_5_1	37_2_336	50_2_1	35_5_45	433_5_1	412_5_129	295_5_95	1510_5_160	359_5_251	686_5_1
579_2_1	627_6_1	211_5_256	195_5_506	1121_2_115	331_5_1	272_2_96	236_2_76	172_2_1	492_5_82	1775_5_195	697_2_178	49_5_1	654_5_1	1_5_1	96_5_1	1466_5_71	147_2_21	469_2_1	438_6_1	759_5_1160	670_25_176	381_5_12	124_2_9	266_5_1	488_5_219	505_2_594	225_5_172	163_5_108	1040_6_57	18_5_1	30_5_1	37_2_341	50_2_1	35_5_46	433_5_1	412_5_127	295_5_106	1510_5_161	359_5_268	686_5_1
579_2_1	627_6_1	211_5_266	195_5_507	1121_2_120	331_5_1	272_2_89	236_2_70	172_2_1	492_5_86	1775_5_200	697_2_165	49_5_1	654_5_1	1_5_1	96_5_1	1466_5_78	147_2_22	469_2_1	438_6_1	759_5_1153	670_25_180	381_5_17	124_2_9	266_5_1	488_5_226	505_2_598	225_5_178	163_5_100	1040_6_58	18_5_1	30_5_1	37_2_325	50_2_1	35_5_52	433_5_1	412_5_141	295_5_99	1510_5_156	359_5_254	686_5_1
579_2_1	627_6_1	211_5_280	195_5_500	1121_2_126	331_5_1	272_2_82	236_2_78	172_2_1	492_5_80	1775_5_196	697_2_152	49_5_1	654_5_1	1_5_1	96_5_1	1466_5_75	147_2_15	469_2_1	438_6_1	759_5_1136	670_25_179	381_5_17	124_2_7	266_5_1	488_5_236	505_2_600	225_5_187	163_5_92	1040_6_51	18_5_1	30_5_1	37_2_324	50_2_1	35_5_60	433_5_1	412_5_143	295_5_93	1510_5_155	359_5_261	686_5_1
579_2_1	627_6_1	211_5_302	195_5_501	1121_2_125	331_5_1	272_2_79	236_2_83	172_2_1	492_5_67	1775_5_184	697_2_147	49_5_1	654_5_1	1_5_1	96_5_1	1466_5_66	147_2_15	469_2_1	438_6_1	759_5_1098	670_25_189	381_5_19	124_2_11	266_5_1	488_5_234	505_2_601	225_5_187	163_5_105	1040_6_48	18_5_1	30_5_1	37_2_319	50_2_1	35_5_66	433_5_1	412_5_133	295_5_92	1510_5_172	359_5_272	686_5_1
579_2_1	627_6_1	211_5_298	195_5_518	1121_2_131	331_5_1	272_2_75	236_2_92	172_2_1	492_5_59	1775_5_198	697_2_150	49_5_1	654_5_1	1_5_1	96_5_1	1466_5_69	147_2_15	469_2_1	438_6_1	759_5_1058	670_25_188	381_5_19	124_2_11	266_5_1	488_5_235	505_2_598	225_5_181	163_5_109	1040_6_46	18_5_1	30_5_1	37_2_316	50_2_1	35_5_67	433_5_1	412_5_141	295_5_100	1510_5_176	359_5_285	686_5_1
579_2_1	627_6_1	211_5_299	195_5_532	1121_2_121	331_5_1	272_2_90	236_2_102	172_2_1	492_5_54	1775_5_193	697_2_141	49_5_1	654_5_1	1_5_1	96_5_1	1466_5_77	147_2_10	469_2_1	438_6_1	759_5_1066	670_25_177	381_5_20	124_2_13	266_5_1	488_5_242	505_2_606	225_5_178	163_5_109	1040_6_44	18_5_1	30_5_1	37_2_323	50_2_1	35_5_68	433_5_1	412_5_145	295_5_103	1510_5_175	359_5_281	686_5_1
579_2_1	627_6_1	211_5_297	195_5_520	1121_2_112	331_5_1	272_2_85	236_2_105	172_2_1	492_5_53	1775_5_181	697_2_136	49_5_1	654_5_1	1_5_1	96_5_1	1466_5_83	147_2_10	469_2_1	438_6_1	759_5_1080	670_25_180	381_5_15	124_2_14	266_5_1	488_5_244	505_2_602	225_5_186	163_5_104	1040_6_42	18_5_1	30_5_1	37_2_325	50_2_1	35_5_72	433_5_1	412_5_155	295_5_109	1510_5_177	359_5_283	686_5_1
579_2_1	627_6_1	211_5_296	195_5_552	1121_2_113	331_5_1	272_2_84	236_2_110	172_2_1	492_5_50	1775_5_174	697_2_127	49_5_1	654_5_1	1_5_1	96_5_1	1466_5_90	147_2_10	469_2_1	438_6_1	759_5_1100	670_25_158	381_5_11	124_2_20	266_5_1	488_5_247	505_2_609	225_5_174	163_5_109	1040_6_43	18_5_1	30_5_1	37_2_323	50_2_1	35_5_87	433_5_1	412_5_169	295_5_108	1510_5_175	359_5_279	686_5_1
579_2_1	627_6_1	211_5_307	195_5_571	1121_2_118	331_5_1	272_2_72	236_2_106	172_2_1	492_5_49	1775_5_157	697_2_135	49_5_1	654_5_1	1_5_1	96_5_1	1466_5_92	147_2_7	469_2_1	438_6_1	759_5_1094	670_25_165	381_5_12	124_2_21	266_5_1	488_5_235	505_2_616	225_5_161	163_5_112	1040_6_41	18_5_1	30_5_1	37_2_330	50_2_1	35_5_72	433_5_1	412_5_166	295_5_118	1510_5_177	359_5_288	686_5_1
579_2_1	627_6_1	211_5_296	195_5_569	1121_2_125	331_5_1	272_2_79	236_2_111	172_2_1	492_5_49	1775_5_158	697_2_129	49_5_1	654_5_1	1_5_1	96_5_1	1466_5_83	147_2_4	469_2_1	438_6_1	759_5_1096	670_25_174	381_5_12	124_2_20	266_5_1	488_5_225	505_2_594	225_5_169	163_5_108	1040_6_39	18_5_1	30_5_1	37_2_329	50_2_1	35_5_69	433_5_1	412_5_164	295_5_113	1510_5_187	359_5_303	686_5_1
579_2_1	627_6_1	211_5_302	195_5_587	1121_2_142	331_5_1	272_2_85	236_2_114	172_2_1	492_5_53	1775_5_151	697_2_121	49_5_1	654_5_1	1_5_1	96_5_1	1466_5_86	147_2_7	469_2_1	438_6_1	759_5_1047	670_25_181	381_5_15	124_2_15	266_5_1	488_5_205	505_2_585	225_5_157	163_5_137	1040_6_44	18_5_1	30_5_1	37_2_310	50_2_1	35_5_72	433_5_1	412_5_167	295_5_113	1510_5_183	359_5_307	686_5_1
579_2_1	627_6_1	211_5_289	195_5_600	1121_2_148	331_5_1	272_2_78	236_2_120	172_2_1	492_5_56	1775_5_177	697_2_134	49_5_1	654_5_1	1_5_1	96_5_1	1466_5_75	147_2_7	469_2_1	438_6_1	759_5_1024	670_25_182	381_5_11	124_2_13	266_5_1	488_5_202	505_2_588	225_5_171	163_5_145	1040_6_37	18_5_1	30_5_1	37_2_302	50_2_1	35_5_73	433_5_1	412_5_154	295_5_115	1510_5_170	359_5_306	686_5_1
579_2_1	627_6_1	211_5_290	195_5_592	1121_2_137	331_5_1	272_2_74	236_2_118	172_2_1	492_5_48	1775_5_186	697_2_134	49_5_1	654_5_1	1_5_1	96_5_1	1466_5_81	147_2_7	469_2_1	438_6_1	759_5_1039	670_25_184	381_5_13	124_2_16	266_5_1	488_5_209	505_2_611	225_5_177	163_5_140	1040_6_31	18_5_1	30_5_1	37_2_294	50_2_1	35_5_78	433_5_1	412_5_152	295_5_123	1510_5_170	359_5_320	686_5_1
579_2_1	627_6_1	211_5_282	195_5_609	1121_2_155	331_5_1	272_2_80	236_2_123	172_2_1	492_5_44	1775_5_192	697_2_134	49_5_1	654_5_1	1_5_1	96_5_1	1466_5_82	147_2_7	469_2_1	438_6_1	759_5_1029	670_25_192	381_5_12	124_2_19	266_5_1	488_5_204	505_2_576	225_5_161	163_5_148	1040_6_18	18_5_1	30_5_1	37_2_305	50_2_1	35_5_75	433_5_1	412_5_169	295_5_112	1510_5_180	359_5_329	686_5_1
579_2_1	627_6_1	211_5_294	195_5_585	1121_2_160	331_5_1	272_2_82	236_2_108	172_2_1	492_5_47	1775_5_201	697_2_135	49_5_1	654_5_1	1_5_1	96_5_1	1466_5_82	147_2_8	469_2_1	438_6_1	759_5_1054	670_25_176	381_5_13	124_2_15	266_5_1	488_5_216	505_2_578	225_5_153	163_5_151	1040_6_13	18_5_1	30_5_1	37_2_295	50_2_1	35_5_78	433_5_1	412_5_165	295_5_110	1510_5_189	359_5_336	686_5_1
579_2_1	627_6_1	211_5_295	195_5_602	1121_2_179	331_5_1	272_2_76	236_2_115	172_2_1	492_5_47	1775_5_185	697_2_132	49_5_1	654_5_1	1_5_1	96_5_1	1466_5_89	147_2_5	469_2_1	438_6_1	759_5_1055	670_25_161	381_5_14	124_2_11	266_5_1	488_5_214	505_2_580	225_5_158	163_5_147	1040_6_10	18_5_1	30_5_1	37_2_294	50_2_1	35_5_79	433_5_1	412_5_149	295_5_106	1510_5_185	359_5_331	686_5_1
579_2_1	627_6_1	211_5_309	195_5_596	1121_2_180	331_5_1	272_2_69	236_2_112	172_2_1	492_5_46	1775_5_190	697_2_129	49_5_1	654_5_1	1_5_1	96_5_1	1466_5_85	147_2_7	469_2_1	438_6_1	759_5_1055	670_25_152	381_5_10	124_2_6	266_5_1	488_5_219	505_2_567	225_5_150	163_5_142	1040_6_9	18_5_1	30_5_1	37_2_290	50_2_1	35_5_67	433_5_1	412_5_145	295_5_105	1510_5_195	359_5_329	686_5_1
579_2_1	627_6_1	211_5_301	195_5_600	1121_2_178	331_5_1	272_2_74	236_2_126	172_2_1	492_5_44	1775_5_186	697_2_127	49_5_1	654_5_1	1_5_1	96_5_1	1466_5_90	147_2_8	469_2_1	438_6_1	759_5_1033	670_25_134	381_5_9	124_2_4	266_5_1	488_5_215	505_2_562	225_5_165	163_5_155	1040_6_5	18_5_1	30_5_1	37_2_286	50_2_1	35_5_57	433_5_1	412_5_134	295_5_104	1510_5_196	359_5_332	686_5_1
579_2_1	627_6_1	211_5_309	195_5_639	1121_2_179	331_5_1	272_2_76	236_2_119	172_2_1	492_5_50	1775_5_156	697_2_126	49_5_1	654_5_1	1_5_1	96_5_1	1466_5_93	147_2_7	469_2_1	438_6_1	759_5_1035	670_25_131	381_5_10	124_2_2	266_5_1	488_5_211	505_2_584	225_5_154	163_5_136	1040_6_4	18_5_1	30_5_1	37_2_277	50_2_1	35_5_58	433_5_1	412_5_145	295_5_107	1510_5_205	359_5_316	686_5_1
579_2_1	627_6_1	211_5_273	195_5_655	1121_2_170	331_5_1	272_2_72	236_2_125	172_2_1	492_5_58	1775_5_159	697_2_130	49_5_1	654_5_1	1_5_1	96_5_1	1466_5_85	147_2_5	469_2_1	438_6_1	759_5_1042	670_25_118	381_5_10	124_2_1	266_5_1	488_5_218	505_2_586	225_5_165	163_5_131	1040_6_3	18_5_1	30_5_1	37_2_272	50_2_1	35_5_62	433_5_1	412_5_145	295_5_110	1510_5_199	359_5_305	686_5_1
579_2_1	627_6_1	211_5_258	195_5_655	1121_2_158	331_5_1	272_2_66	236_2_128	172_2_1	492_5_60	1775_5_156	697_2_130	49_5_1	654_5_1	1_5_1	96_5_1	1466_5_91	147_2_7	469_2_1	438_6_1	759_5_1030	670_25_122	381_5_9	124_2_1	266_5_1	488_5_205	505_2_593	225_5_189	163_5_133	1040_6_4	18_5_1	30_5_1	37_2_282	50_2_1	35_5_61	433_5_1	412_5_150	295_5_115	1510_5_194	359_5_299	686_5_1
579_2_1	627_6_1	211_5_245	195_5_635	1121_2_148	331_5_1	272_2_71	236_2_122	172_2_1	492_5_68	1775_5_151	697_2_130	49_5_1	654_5_1	1_5_1	96_5_1	1466_5_112	147_2_7	469_2_1	438_6_1	759_5_1057	670_25_140	381_5_9	266_5_1	488_5_204	505_2_612	225_5_175	163_5_129	1040_6_6	18_5_1	30_5_1	37_2_291	50_2_1	35_5_60	433_5_1	412_5_159	295_5_119	1510_5_195	359_5_292	686_5_1
579_2_1	627_6_1	211_5_247	195_5_665	1121_2_153	331_5_1	272_2_69	236_2_116	172_2_1	492_5_79	1775_5_151	697_2_126	49_5_1	654_5_1	1_5_1	96_5_1	1466_5_119	147_2_8	469_2_1	438_6_1	759_5_1036	670_25_143	381_5_9	266_5_1	488_5_201	505_2_625	225_5_163	163_5_136	1040_6_4	18_5_1	30_5_1	37_2_293	50_2_1	35_5_64	433_5_1	412_5_156	295_5_130	1510_5_182	359_5_293	686_5_1
579_2_1	627_6_1	211_5_239	195_5_704	1121_2_158	331_5_1	272_2_77	236_2_109	172_2_1	492_5_83	1775_5_133	697_2_115	49_5_1	654_5_1	1_5_1	96_5_1	1466_5_115	147_2_10	469_2_1	438_6_1	759_5_1035	670_25_143	381_5_7	266_5_1	488_5_198	505_2_617	225_5_168	163_5_143	1040_6_4	18_5_1	30_5_1	37_2_297	50_2_1	35_5_60	433_5_1	412_5_136	295_5_135	1510_5_184	359_5_302	686_5_1
579_2_1	627_6_1	211_5_255	195_5_713	1121_2_149	331_5_1	272_2_66	236_2_106	172_2_1	492_5_83	1775_5_130	697_2_113	49_5_1	654_5_1	1_5_1	96_5_1	1466_5_115	147_2_8	469_2_1	438_6_1	759_5_1033	670_25_133	381_5_5	266_5_1	488_5_174	505_2_653	225_5_181	163_5_138	1040_6_5	18_5_1	30_5_1	37_2_297	50_2_1	35_5_64	433_5_1	412_5_135	295_5_134	1510_5_192	359_5_301	686_5_1
579_2_1	627_6_1	211_5_261	195_5_703	1121_2_151	331_5_1	272_2_59	236_2_103	172_2_1	492_5_71	1775_5_129	697_2_113	49_5_1	654_5_1	1_5_1	96_5_1	1466_5_110	147_2_5	469_2_1	438_6_1	759_5_1009	670_25_121	381_5_3	266_5_1	488_5_165	505_2_647	225_5_182	163_5_138	1040_6_7	18_5_1	30_5_1	37_2_298	50_2_1	35_5_65	433_5_1	412_5_138	295_5_129	1510_5_202	359_5_301	686_5_1
579_2_1	627_6_1	211_5_261	195_5_701	1121_2_149	331_5_1	272_2_57	236_2_106	172_2_1	492_5_73	1775_5_123	697_2_114	49_5_1	654_5_1	1_5_1	96_5_1	1466_5_106	147_2_5	469_2_1	438_6_1	759_5_1038	670_25_121	381_5_4	266_5_1	488_5_149	505_2_663	225_5_179	163_5_140	1040_6_6	18_5_1	30_5_1	37_2_292	50_2_1	35_5_62	433_5_1	412_5_141	295_5_130	1510_5_200	359_5_294	686_5_1
579_2_1	627_6_1	211_5_262	195_5_693	1121_2_141	331_5_1	272_2_54	236_2_104	172_2_1	492_5_72	1775_5_113	697_2_120	49_5_1	654_5_1	1_5_1	96_5_1	1466_5_101	147_2_3	469_2_1	438_6_1	759_5_1050	670_25_119	381_5_5	266_5_1	488_5_154	505_2_667	225_5_185	163_5_136	1040_6_9	18_5_1	30_5_1	37_2_302	50_2_1	35_5_63	433_5_1	412_5_137	295_5_125	1510_5_192	359_5_308	686_5_1
579_2_1	627_6_1	211_5_253	195_5_703	1121_2_129	331_5_1	272_2_56	236_2_112	172_2_1	492_5_70	1775_5_106	697_2_123	49_5_1	654_5_1	1_5_1	96_5_1	1466_5_93	147_2_5	469_2_1	438_6_1	759_5_1032	670_25_118	381_5_2	266_5_1	488_5_157	505_2_677	225_5_198	163_5_128	1040_6_13	18_5_1	30_5_1	37_2_303	50_2_1	35_5_57	433_5_1	412_5_146	295_5_141	1510_5_202	359_5_307	686_5_1
579_2_1	627_6_1	211_5_244	195_5_700	1121_2_126	331_5_1	272_2_56	236_2_115	172_2_1	492_5_64	1775_5_120	697_2_138	49_5_1	654_5_1	1_5_1	96_5_1	1466_5_79	147_2_4	469_2_1	438_6_1	759_5_1017	670_25_124	381_5_1	266_5_1	488_5_155	505_2_652	225_5_189	163_5_123	1040_6_10	18_5_1	30_5_1	37_2_309	50_2_1	35_5_60	433_5_1	412_5_155	295_5_127	1510_5_200	359_5_321	686_5_1
579_2_1	627_6_1	211_5_232	195_5_702	1121_2_126	331_5_1	272_2_50	236_2_97	172_2_1	492_5_69	1775_5_123	697_2_150	49_5_1	654_5_1	96_5_1	1466_5_82	147_2_1	469_2_1	438_6_1	759_5_1060	670_25_129	266_5_1	488_5_155	505_2_610	225_5_201	163_5_126	1040_6_10	18_5_1	30_5_1	37_2_294	50_2_1	35_5_64	433_5_1	412_5_176	295_5_124	1510_5_203	359_5_309	686_5_1
579_2_1	627_6_1	211_5_258	195_5_711	1121_2_131	331_5_1	272_2_48	236_2_100	172_2_1	492_5_68	1775_5_123	697_2_152	49_5_1	654_5_1	96_5_1	1466_5_91	147_2_1	469_2_1	438_6_1	759_5_1088	670_25_116	266_5_1	488_5_152	505_2_612	225_5_204	163_5_125	1040_6_8	18_5_1	30_5_1	37_2_294	50_2_1	35_5_68	433_5_1	412_5_171	295_5_121	1510_5_194	359_5_295	686_5_1
579_2_1	627_6_1	211_5_268	195_5_715	1121_2_136	331_5_1	272_2_46	236_2_99	172_2_1	492_5_71	1775_5_121	697_2_148	49_5_1	654_5_1	96_5_1	1466_5_94	147_2_1	469_2_1	438_6_1	759_5_1072	670_25_109	266_5_1	488_5_145	505_2_575	225_5_237	163_5_134	1040_6_4	18_5_1	30_5_1	37_2_278	50_2_1	35_5_64	433_5_1	412_5_178	295_5_120	1510_5_192	359_5_317	686_5_1
579_2_1	627_6_1	211_5_271	195_5_714	1121_2_138	331_5_1	1466_5_105	272_2_43	236_2_100	172_2_1	492_5_69	1775_5_126	697_2_151	49_5_1	654_5_1	96_5_1	505_2_592	469_2_1	438_6_1	759_5_1072	670_25_105	266_5_1	488_5_164	225_5_265	163_5_136	1040_6_5	18_5_1	30_5_1	37_2_260	35_5_61	433_5_1	412_5_180	295_5_119	1510_5_193	359_5_294	686_5_1
579_2_1	627_6_1	211_5_244	195_5_715	1121_2_147	331_5_1	1466_5_108	272_2_39	236_2_90	172_2_1	492_5_59	1775_5_126	697_2_155	49_5_1	654_5_1	96_5_1	505_2_620	469_2_1	438_6_1	759_5_1075	670_25_109	266_5_1	488_5_173	225_5_255	163_5_142	1040_6_3	18_5_1	30_5_1	37_2_246	35_5_65	433_5_1	412_5_187	295_5_123	1510_5_188	359_5_266	686_5_1
579_2_1	627_6_1	211_5_238	195_5_718	1121_2_155	331_5_1	1466_5_105	272_2_40	236_2_87	172_2_1	492_5_60	1775_5_135	697_2_154	49_5_1	654_5_1	96_5_1	505_2_622	469_2_1	438_6_1	759_5_1070	670_25_118	266_5_1	488_5_165	225_5_256	163_5_135	1040_6_2	18_5_1	30_5_1	37_2_230	35_5_67	433_5_1	412_5_170	295_5_115	1510_5_199	359_5_257	686_5_1
579_2_1	627_6_1	211_5_247	195_5_712	1121_2_148	331_5_1	1466_5_104	272_2_35	236_2_89	172_2_1	492_5_69	1775_5_130	697_2_149	49_5_1	654_5_1	96_5_1	505_2_629	469_2_1	438_6_1	759_5_1114	670_25_125	266_5_1	488_5_157	225_5_241	163_5_142	1040_6_2	18_5_1	30_5_1	37_2_232	35_5_61	433_5_1	412_5_150	295_5_106	1510_5_188	359_5_270	686_5_1
579_2_1	627_6_1	211_5_242	195_5_745	1121_2_159	331_5_1	1466_5_102	272_2_36	236_2_82	172_2_1	492_5_67	1775_5_126	697_2_149	49_5_1	654_5_1	96_5_1	505_2_637	469_2_1	438_6_1	759_5_1071	670_25_128	266_5_1	488_5_156	225_5_232	163_5_135	1040_6_3	18_5_1	30_5_1	37_2_235	35_5_61	433_5_1	412_5_151	295_5_119	1510_5_193	359_5_295	686_5_1
579_2_1	627_6_1	211_5_239	195_5_781	1121_2_167	331_5_1	1466_5_100	272_2_34	236_2_70	172_2_1	492_5_78	1775_5_125	697_2_151	49_5_1	654_5_1	96_5_1	505_2_651	469_2_1	438_6_1	759_5_1080	670_25_132	266_5_1	488_5_159	225_5_243	163_5_121	1040_6_2	18_5_1	30_5_1	37_2_233	35_5_49	433_5_1	412_5_148	295_5_111	1510_5_181	359_5_302	686_5_1
579_2_1	627_6_1	211_5_228	195_5_778	1121_2_171	331_5_1	1466_5_102	272_2_25	236_2_66	172_2_1	492_5_79	1775_5_116	697_2_162	49_5_1	654_5_1	96_5_1	505_2_668	469_2_1	438_6_1	759_5_1092	670_25_137	266_5_1	488_5_159	225_5_231	163_5_136	1040_6_2	18_5_1	30_5_1	37_2_230	35_5_56	433_5_1	412_5_139	295_5_114	1510_5_179	359_5_301	686_5_1
579_2_1	211_5_222	195_5_794	1121_2_180	331_5_1	272_2_21	236_2_61	172_2_1	492_5_73	1775_5_109	697_2_155	49_5_1	654_5_1	96_5_1	505_2_679	469_2_1	759_5_1085	670_25_132	266_5_1	488_5_157	225_5_222	163_5_138	1466_5_103	18_5_1	30_5_1	37_2_222	35_5_62	433_5_1	412_5_137	295_5_118	1510_5_182	359_5_317	686_5_1
579_2_1	211_5_226	195_5_806	1121_2_177	331_5_1	272_2_25	236_2_62	172_2_1	492_5_76	1775_5_113	697_2_153	49_5_1	654_5_1	96_5_1	505_2_638	469_2_1	759_5_1083	670_25_114	266_5_1	488_5_141	225_5_225	163_5_148	1466_5_106	18_5_1	30_5_1	37_2_227	35_5_58	433_5_1	412_5_122	295_5_128	1510_5_186	359_5_333	686_5_1
579_2_1	211_5_225	195_5_805	1121_2_168	331_5_1	272_2_27	236_2_61	172_2_1	492_5_77	1775_5_122	697_2_144	49_5_1	654_5_1	96_5_1	505_2_618	469_2_1	759_5_1070	670_25_123	266_5_1	488_5_145	225_5_218	163_5_168	1466_5_109	18_5_1	30_5_1	37_2_237	35_5_64	433_5_1	412_5_130	295_5_122	1510_5_186	359_5_347	686_5_1
579_2_1	211_5_231	195_5_764	1121_2_178	331_5_1	272_2_37	236_2_56	172_2_1	492_5_68	1775_5_115	697_2_136	49_5_1	654_5_1	96_5_1	505_2_590	469_2_1	759_5_1076	670_25_139	266_5_1	488_5_148	225_5_207	163_5_163	1466_5_111	18_5_1	30_5_1	37_2_242	35_5_62	433_5_1	412_5_134	295_5_128	1510_5_191	359_5_354	686_5_1
579_2_1	211_5_237	195_5_750	1121_2_192	331_5_1	272_2_27	236_2_46	172_2_1	492_5_69	1775_5_116	697_2_136	49_5_1	654_5_1	96_5_1	505_2_588	469_2_1	759_5_1060	670_25_148	266_5_1	488_5_148	225_5_191	163_5_169	1466_5_112	18_5_1	30_5_1	37_2_250	35_5_61	433_5_1	412_5_137	295_5_122	1510_5_193	359_5_359	686_5_1
579_2_1	211_5_260	195_5_752	1121_2_199	331_5_1	272_2_25	236_2_43	172_2_1	492_5_67	1775_5_122	697_2_141	49_5_1	654_5_1	96_5_1	505_2_583	469_2_1	759_5_1056	670_25_137	266_5_1	488_5_158	225_5_182	163_5_183	1466_5_115	18_5_1	30_5_1	37_2_245	35_5_58	433_5_1	412_5_135	295_5_122	1510_5_203	359_5_355	686_5_1
579_2_1	211_5_279	195_5_768	1121_2_196	331_5_1	272_2_34	236_2_42	172_2_1	492_5_66	1775_5_121	697_2_140	49_5_1	654_5_1	96_5_1	505_2_576	469_2_1	759_5_1006	670_25_122	266_5_1	488_5_155	225_5_170	163_5_199	1466_5_129	18_5_1	30_5_1	37_2_244	35_5_68	433_5_1	412_5_142	295_5_116	1510_5_186	359_5_354	686_5_1
579_2_1	211_5_286	195_5_790	1121_2_194	331_5_1	272_2_35	236_2_55	172_2_1	492_5_62	1775_5_119	697_2_130	49_5_1	654_5_1	96_5_1	505_2_570	469_2_1	759_5_981	670_25_111	266_5_1	488_5_145	225_5_172	163_5_191	1466_5_128	18_5_1	30_5_1	37_2_234	35_5_65	433_5_1	412_5_153	295_5_116	1510_5_198	359_5_348	686_5_1
579_2_1	211_5_278	195_5_812	1121_2_193	331_5_1	272_2_35	236_2_47	172_2_1	492_5_58	1775_5_120	697_2_120	49_5_1	654_5_1	96_5_1	505_2_579	469_2_1	759_5_989	670_25_111	266_5_1	488_5_157	225_5_154	163_5_191	1466_5_131	18_5_1	30_5_1	37_2_241	35_5_62	433_5_1	412_5_154	295_5_119	1510_5_187	359_5_357	686_5_1
579_2_1	211_5_285	195_5_813	1121_2_191	331_5_1	272_2_37	236_2_52	172_2_1	492_5_55	1775_5_111	697_2_126	49_5_1	654_5_1	96_5_1	505_2_554	469_2_1	759_5_1018	670_25_102	266_5_1	488_5_161	225_5_164	163_5_174	1466_5_129	18_5_1	30_5_1	37_2_247	35_5_60	433_5_1	412_5_152	295_5_131	1510_5_180	359_5_346	686_5_1
579_2_1	211_5_288	195_5_800	1121_2_188	331_5_1	272_2_39	236_2_51	172_2_1	492_5_54	1775_5_112	697_2_128	49_5_1	654_5_1	96_5_1	505_2_553	469_2_1	759_5_1012	670_25_108	266_5_1	488_5_179	225_5_159	163_5_196	1466_5_126	18_5_1	30_5_1	37_2_253	35_5_58	433_5_1	412_5_151	295_5_124	1510_5_169	359_5_347	686_5_1
579_2_1	211_5_284	195_5_790	1121_2_174	331_5_1	272_2_40	236_2_57	172_2_1	492_5_60	1775_5_107	697_2_133	49_5_1	654_5_1	96_5_1	505_2_532	469_2_1	759_5_1045	670_25_97	266_5_1	488_5_189	225_5_158	163_5_195	1466_5_130	18_5_1	30_5_1	37_2_256	35_5_55	433_5_1	412_5_134	295_5_137	1510_5_159	359_5_381	686_5_1
579_2_1	211_5_294	195_5_789	1121_2_161	331_5_1	272_2_32	236_2_45	172_2_1	492_5_60	1775_5_103	697_2_124	49_5_1	654_5_1	96_5_1	505_2_546	469_2_1	759_5_1055	670_25_91	266_5_1	488_5_199	225_5_160	163_5_188	1466_5_130	18_5_1	30_5_1	37_2_260	35_5_55	433_5_1	412_5_131	295_5_141	1510_5_156	359_5_403	686_5_1
579_2_1	211_5_289	195_5_809	1121_2_161	331_5_1	272_2_30	236_2_48	172_2_1	492_5_60	1775_5_97	697_2_116	49_5_1	654_5_1	96_5_1	505_2_539	469_2_1	759_5_1079	670_25_87	266_5_1	488_5_193	225_5_157	163_5_194	1466_5_139	18_5_1	30_5_1	37_2_257	35_5_47	433_5_1	412_5_122	295_5_154	1510_5_150	359_5_421	686_5_1
579_2_1	211_5_317	195_5_797	1121_2_153	331_5_1	272_2_27	236_2_51	172_2_1	492_5_63	1775_5_94	697_2_123	49_5_1	654_5_1	96_5_1	505_2_562	469_2_1	759_5_1046	670_25_77	266_5_1	488_5_200	225_5_167	163_5_199	1466_5_129	18_5_1	30_5_1	37_2_264	35_5_43	433_5_1	412_5_128	295_5_163	1510_5_155	359_5_404	686_5_1
579_2_1	211_5_311	195_5_789	1121_2_179	331_5_1	272_2_29	236_2_46	172_2_1	492_5_70	1775_5_86	697_2_122	49_5_1	654_5_1	96_5_1	505_2_552	469_2_1	759_5_1004	670_25_73	266_5_1	488_5_202	225_5_176	163_5_199	1466_5_123	18_5_1	30_5_1	37_2_251	35_5_36	433_5_1	412_5_115	295_5_164	1510_5_154	359_5_432	686_5_1
579_2_1	211_5_317	195_5_759	1121_2_183	331_5_1	272_2_36	236_2_52	172_2_1	492_5_72	1775_5_96	697_2_136	49_5_1	654_5_1	96_5_1	505_2_581	469_2_1	759_5_989	670_25_83	266_5_1	488_5_195	225_5_181	163_5_191	1466_5_120	18_5_1	30_5_1	37_2_239	35_5_30	433_5_1	412_5_121	295_5_153	1510_5_149	359_5_412	686_5_1
579_2_1	211_5_301	195_5_757	1121_2_183	331_5_1	272_2_41	236_2_46	172_2_1	492_5_80	1775_5_97	697_2_118	49_5_1	654_5_1	96_5_1	505_2_573	469_2_1	759_5_1006	670_25_70	266_5_1	488_5_219	225_5_198	163_5_201	1466_5_122	18_5_1	30_5_1	37_2_245	35_5_27	433_5_1	412_5_105	295_5_160	1510_5_142	359_5_415	686_5_1
579_2_1	211_5_303	195_5_736	1121_2_198	331_5_1	272_2_46	236_2_39	172_2_1	492_5_72	1775_5_75	697_2_129	49_5_1	654_5_1	96_5_1	505_2_575	469_2_1	759_5_1022	670_25_73	266_5_1	488_5_215	225_5_189	163_5_213	1466_5_128	18_5_1	30_5_1	37_2_251	35_5_30	433_5_1	412_5_97	295_5_186	1510_5_144	359_5_408	686_5_1
579_2_1	211_5_306	195_5_726	1121_2_190	331_5_1	272_2_45	236_2_38	172_2_1	492_5_62	1775_5_70	697_2_131	49_5_1	654_5_1	96_5_1	505_2_590	469_2_1	759_5_1057	670_25_77	266_5_1	488_5_204	225_5_194	163_5_232	1466_5_125	18_5_1	30_5_1	37_2_250	35_5_36	433_5_1	412_5_83	295_5_188	1510_5_137	359_5_420	686_5_1
579_2_1	211_5_295	195_5_745	1121_2_183	331_5_1	272_2_42	236_2_32	172_2_1	492_5_66	1775_5_76	697_2_132	49_5_1	654_5_1	96_5_1	505_2_597	469_2_1	759_5_1069	670_25_75	266_5_1	488_5_190	225_5_190	163_5_246	1466_5_107	18_5_1	30_5_1	37_2_240	35_5_48	433_5_1	412_5_80	295_5_185	1510_5_152	359_5_418	686_5_1
579_2_1	211_5_285	195_5_726	1121_2_159	331_5_1	272_2_38	236_2_30	172_2_1	492_5_64	1775_5_75	697_2_120	49_5_1	654_5_1	96_5_1	505_2_574	469_2_1	759_5_1091	670_25_67	266_5_1	488_5_191	225_5_180	163_5_248	1466_5_102	18_5_1	30_5_1	37_2_254	35_5_61	433_5_1	412_5_89	295_5_194	1510_5_155	359_5_420	686_5_1
579_2_1	211_5_297	195_5_714	1121_2_163	331_5_1	272_2_32	236_2_24	172_2_1	492_5_67	1775_5_67	697_2_131	49_5_1	654_5_1	96_5_1	505_2_556	469_2_1	759_5_1093	670_25_73	266_5_1	488_5_190	225_5_166	163_5_266	1466_5_101	18_5_1	30_5_1	37_2_248	35_5_67	433_5_1	412_5_92	295_5_205	1510_5_166	359_5_415	686_5_1
579_2_1	211_5_289	195_5_686	1121_2_151	331_5_1	272_2_46	236_2_23	172_2_1	492_5_69	1775_5_63	697_2_144	49_5_1	654_5_1	96_5_1	505_2_531	469_2_1	759_5_1046	670_25_85	266_5_1	488_5_203	225_5_177	163_5_280	1466_5_109	18_5_1	30_5_1	37_2_242	35_5_73	433_5_1	412_5_96	295_5_207	1510_5_166	359_5_432	686_5_1
579_2_1	211_5_297	195_5_668	1121_2_145	331_5_1	272_2_39	236_2_26	172_2_1	492_5_65	1775_5_54	697_2_146	49_5_1	654_5_1	96_5_1	505_2_534	469_2_1	759_5_1044	670_25_97	266_5_1	488_5_197	225_5_174	163_5_291	1466_5_120	18_5_1	30_5_1	37_2_243	35_5_64	433_5_1	412_5_98	295_5_212	1510_5_161	359_5_444	686_5_1
579_2_1	211_5_303	195_5_646	1121_2_160	331_5_1	272_2_37	236_2_25	172_2_1	492_5_66	1775_5_57	697_2_143	49_5_1	654_5_1	96_5_1	505_2_502	469_2_1	759_5_1051	670_25_105	266_5_1	488_5_207	225_5_166	163_5_309	1466_5_117	18_5_1	30_5_1	37_2_240	35_5_59	433_5_1	412_5_119	295_5_215	1510_5_151	359_5_449	686_5_1
579_2_1	211_5_310	195_5_683	1121_2_162	331_5_1	272_2_39	236_2_30	172_2_1	492_5_73	1775_5_64	697_2_149	49_5_1	654_5_1	96_5_1	505_2_496	469_2_1	759_5_1046	670_25_112	266_5_1	488_5_192	225_5_173	163_5_288	1466_5_109	18_5_1	30_5_1	37_2_234	35_5_49	433_5_1	412_5_115	295_5_195	1510_5_134	359_5_448	686_5_1
579_2_1	211_5_312	195_5_692	1121_2_156	331_5_1	272_2_33	236_2_30	172_2_1	492_5_69	1775_5_65	697_2_158	49_5_1	654_5_1	96_5_1	505_2_496	469_2_1	759_5_1042	670_25_113	266_5_1	488_5_193	225_5_175	163_5_296	1466_5_106	18_5_1	30_5_1	37_2_241	35_5_54	433_5_1	412_5_122	295_5_198	1510_5_128	359_5_432	686_5_1
579_2_1	211_5_297	195_5_709	1121_2_140	331_5_1	272_2_32	236_2_32	172_2_1	492_5_66	1775_5_65	697_2_155	49_5_1	654_5_1	96_5_1	505_2_511	469_2_1	759_5_1082	670_25_125	266_5_1	488_5_185	225_5_179	163_5_272	1466_5_105	18_5_1	30_5_1	37_2_246	35_5_57	433_5_1	412_5_127	295_5_194	1510_5_121	359_5_415	686_5_1
579_2_1	211_5_303	195_5_685	1121_2_142	331_5_1	272_2_31	236_2_36	172_2_1	492_5_65	1775_5_66	697_2_152	49_5_1	654_5_1	96_5_1	505_2_524	469_2_1	759_5_1122	670_25_130	266_5_1	488_5_188	225_5_167	163_5_281	1466_5_113	18_5_1	30_5_1	37_2_238	35_5_59	433_5_1	412_5_119	295_5_204	1510_5_117	359_5_412	686_5_1
579_2_1	211_5_298	195_5_700	1121_2_142	331_5_1	272_2_33	236_2_37	172_2_1	492_5_63	1775_5_61	697_2_157	49_5_1	654_5_1	96_5_1	505_2_552	469_2_1	759_5_1123	670_25_144	266_5_1	488_5_191	225_5_175	163_5_278	1466_5_108	18_5_1	30_5_1	37_2_244	35_5_61	433_5_1	412_5_118	295_5_198	1510_5_109	359_5_418	686_5_1
579_2_1	211_5_293	195_5_732	1121_2_137	331_5_1	272_2_30	236_2_34	172_2_1	492_5_65	1775_5_57	697_2_153	49_5_1	654_5_1	96_5_1	505_2_556	469_2_1	759_5_1106	670_25_139	266_5_1	488_5_194	225_5_171	163_5_271	1466_5_111	18_5_1	30_5_1	37_2_256	35_5_56	433_5_1	412_5_117	295_5_186	1510_5_107	359_5_418	686_5_1
579_2_1	211_5_304	195_5_746	1121_2_136	331_5_1	272_2_35	236_2_30	172_2_1	492_5_59	1775_5_53	697_2_153	49_5_1	654_5_1	96_5_1	505_2_557	469_2_1	759_5_1092	670_25_135	266_5_1	488_5_211	225_5_173	163_5_252	1466_5_94	18_5_1	30_5_1	37_2_262	35_5_48	433_5_1	412_5_107	295_5_170	1510_5_116	359_5_419	686_5_1
579_2_1	211_5_309	195_5_741	1121_2_124	331_5_1	272_2_33	236_2_32	172_2_1	492_5_54	1775_5_49	697_2_165	49_5_1	654_5_1	96_5_1	505_2_564	469_2_1	759_5_1095	670_25_131	266_5_1	488_5_212	225_5_174	163_5_261	1466_5_94	18_5_1	30_5_1	37_2_256	35_5_50	433_5_1	412_5_106	295_5_170	1510_5_117	359_5_425	686_5_1
579_2_1	211_5_311	195_5_741	1121_2_141	331_5_1	272_2_33	236_2_30	172_2_1	492_5_53	1775_5_45	697_2_165	49_5_1	654_5_1	96_5_1	505_2_540	469_2_1	759_5_1109	670_25_133	266_5_1	488_5_215	225_5_179	163_5_286	1466_5_87	18_5_1	30_5_1	37_2_246	35_5_42	433_5_1	412_5_93	295_5_168	1510_5_115	359_5_421	686_5_1
579_2_1	211_5_323	195_5_728	1121_2_145	331_5_1	272_2_35	236_2_34	172_2_1	492_5_54	1775_5_48	697_2_155	49_5_1	654_5_1	96_5_1	505_2_540	469_2_1	759_5_1170	670_25_132	266_5_1	488_5_212	225_5_167	163_5_295	1466_5_91	18_5_1	30_5_1	37_2_237	35_5_42	433_5_1	412_5_101	295_5_160	1510_5_115	359_5_420	686_5_1
579_2_1	211_5_327	195_5_720	1121_2_155	331_5_1	272_2_47	236_2_42	172_2_1	492_5_55	1775_5_50	697_2_146	49_5_1	654_5_1	96_5_1	505_2_535	469_2_1	759_5_1153	670_25_137	266_5_1	488_5_197	225_5_153	163_5_320	1466_5_92	18_5_1	30_5_1	37_2_231	35_5_51	433_5_1	412_5_92	295_5_150	1510_5_113	359_5_430	686_5_1
579_2_1	211_5_326	195_5_746	1121_2_148	331_5_1	272_2_43	236_2_39	172_2_1	492_5_63	1775_5_49	697_2_132	49_5_1	654_5_1	96_5_1	505_2_557	469_2_1	759_5_1167	670_25_144	266_5_1	488_5_194	225_5_156	163_5_324	1466_5_78	18_5_1	30_5_1	37_2_246	35_5_32	433_5_1	412_5_91	295_5_141	1510_5_116	359_5_419	686_5_1
579_2_1	211_5_328	195_5_725	1121_2_138	331_5_1	272_2_46	236_2_34	172_2_1	492_5_61	1775_5_46	697_2_130	49_5_1	654_5_1	96_5_1	505_2_558	469_2_1	759_5_1187	670_25_160	266_5_1	488_5_197	225_5_168	163_5_331	1466_5_69	18_5_1	30_5_1	37_2_247	35_5_30	433_5_1	412_5_79	295_5_137	1510_5_118	359_5_411	686_5_1
579_2_1	211_5_321	195_5_712	1121_2_134	331_5_1	272_2_42	236_2_40	172_2_1	492_5_57	1775_5_42	697_2_122	49_5_1	654_5_1	96_5_1	505_2_561	469_2_1	759_5_1205	670_25_166	266_5_1	488_5_193	225_5_165	163_5_331	1466_5_76	18_5_1	30_5_1	37_2_241	35_5_32	433_5_1	412_5_75	295_5_127	1510_5_121	359_5_398	686_5_1
579_2_1	211_5_320	195_5_745	1121_2_128	331_5_1	272_2_44	236_2_37	172_2_1	492_5_68	1775_5_42	697_2_123	49_5_1	654_5_1	96_5_1	505_2_573	469_2_1	759_5_1189	670_25_161	266_5_1	488_5_189	225_5_164	163_5_334	1466_5_82	18_5_1	30_5_1	37_2_227	35_5_33	433_5_1	412_5_74	295_5_120	1510_5_115	359_5_384	686_5_1
579_2_1	211_5_312	195_5_762	1121_2_141	331_5_1	272_2_49	236_2_31	172_2_1	492_5_51	1775_5_39	697_2_125	49_5_1	654_5_1	96_5_1	505_2_558	469_2_1	759_5_1190	670_25_159	266_5_1	488_5_196	225_5_153	163_5_338	1466_5_85	18_5_1	30_5_1	37_2_232	35_5_29	433_5_1	412_5_80	295_5_122	1510_5_112	359_5_406	686_5_1
579_2_1	211_5_305	195_5_799	1121_2_150	331_5_1	272_2_52	236_2_25	172_2_1	492_5_48	1775_5_37	697_2_135	49_5_1	654_5_1	96_5_1	505_2_544	469_2_1	759_5_1165	670_25_151	266_5_1	488_5_191	225_5_139	163_5_327	1466_5_86	18_5_1	30_5_1	37_2_242	35_5_32	433_5_1	412_5_76	295_5_134	1510_5_114	359_5_425	686_5_1
579_2_1	211_5_309	195_5_805	1121_2_147	331_5_1	272_2_49	236_2_23	172_2_1	492_5_40	1775_5_32	697_2_138	49_5_1	654_5_1	96_5_1	505_2_537	469_2_1	759_5_1174	670_25_149	266_5_1	488_5_189	225_5_138	163_5_317	1466_5_79	18_5_1	30_5_1	37_2_262	35_5_30	433_5_1	412_5_72	295_5_125	1510_5_117	359_5_417	686_5_1
579_2_1	211_5_321	195_5_803	1121_2_141	331_5_1	272_2_48	236_2_15	172_2_1	492_5_37	1775_5_28	697_2_147	49_5_1	654_5_1	96_5_1	505_2_572	469_2_1	759_5_1179	670_25_145	266_5_1	488_5_172	225_5_130	163_5_310	1466_5_72	18_5_1	30_5_1	37_2_252	35_5_28	433_5_1	412_5_78	295_5_127	1510_5_122	359_5_415	686_5_1
579_2_1	211_5_332	195_5_817	1121_2_148	331_5_1	272_2_54	236_2_14	172_2_1	492_5_38	1775_5_24	697_2_147	49_5_1	654_5_1	96_5_1	505_2_591	469_2_1	759_5_1149	670_25_144	266_5_1	488_5_168	225_5_127	163_5_309	1466_5_71	18_5_1	30_5_1	37_2_254	35_5_30	433_5_1	412_5_63	295_5_121	1510_5_134	359_5_390	686_5_1
579_2_1	211_5_348	195_5_815	1121_2_150	331_5_1	272_2_51	236_2_14	172_2_1	492_5_41	1775_5_28	697_2_148	49_5_1	654_5_1	96_5_1	505_2_617	469_2_1	759_5_1165	670_25_144	266_5_1	488_5_146	225_5_134	163_5_320	1466_5_71	18_5_1	30_5_1	37_2_235	35_5_32	433_5_1	412_5_58	295_5_124	1510_5_132	359_5_364	686_5_1
579_2_1	211_5_356	195_5_782	1121_2_146	331_5_1	272_2_55	236_2_17	172_2_1	492_5_32	1775_5_24	697_2_151	49_5_1	654_5_1	96_5_1	505_2_615	469_2_1	759_5_1197	670_25_162	266_5_1	488_5_143	225_5_137	163_5_331	1466_5_68	18_5_1	30_5_1	37_2_235	35_5_32	433_5_1	412_5_51	295_5_135	1510_5_127	359_5_369	686_5_1
579_2_1	211_5_339	195_5_801	1121_2_139	331_5_1	272_2_54	236_2_15	172_2_1	492_5_31	1775_5_23	697_2_165	49_5_1	654_5_1	96_5_1	505_2_597	469_2_1	759_5_1226	670_25_161	266_5_1	488_5_136	225_5_145	163_5_332	1466_5_69	18_5_1	30_5_1	37_2_234	35_5_35	433_5_1	412_5_38	295_5_134	1510_5_123	359_5_374	686_5_1
579_2_1	211_5_345	195_5_800	1121_2_138	331_5_1	272_2_55	236_2_18	172_2_1	492_5_28	1775_5_25	697_2_157	49_5_1	654_5_1	96_5_1	505_2_607	469_2_1	759_5_1233	670_25_170	266_5_1	488_5_128	225_5_128	163_5_329	1466_5_64	18_5_1	30_5_1	37_2_233	35_5_34	433_5_1	412_5_43	295_5_136	1510_5_125	359_5_391	686_5_1
579_2_1	211_5_329	195_5_809	1121_2_142	331_5_1	272_2_59	236_2_16	172_2_1	492_5_26	1775_5_24	697_2_148	49_5_1	654_5_1	96_5_1	505_2_625	469_2_1	759_5_1210	670_25_177	266_5_1	488_5_118	225_5_133	163_5_344	1466_5_69	18_5_1	30_5_1	37_2_227	35_5_33	433_5_1	412_5_42	295_5_145	1510_5_128	359_5_393	686_5_1
579_2_1	211_5_325	195_5_796	1121_2_145	331_5_1	272_2_46	236_2_18	172_2_1	492_5_28	1775_5_34	697_2_152	49_5_1	654_5_1	96_5_1	505_2_623	469_2_1	759_5_1204	670_25_178	266_5_1	488_5_104	225_5_136	163_5_348	1466_5_75	18_5_1	30_5_1	37_2_223	35_5_34	433_5_1	412_5_45	295_5_136	1510_5_141	359_5_389	686_5_1
579_2_1	211_5_324	195_5_794	1121_2_156	331_5_1	272_2_38	236_2_22	172_2_1	492_5_20	1775_5_43	697_2_154	49_5_1	654_5_1	96_5_1	505_2_631	469_2_1	759_5_1214	670_25_176	266_5_1	488_5_94	225_5_155	163_5_362	1466_5_80	18_5_1	30_5_1	37_2_215	35_5_31	433_5_1	412_5_36	295_5_133	1510_5_138	359_5_390	686_5_1
579_2_1	211_5_354	195_5_768	1121_2_145	331_5_1	272_2_47	236_2_27	172_2_1	492_5_16	1775_5_53	697_2_138	49_5_1	654_5_1	96_5_1	505_2_610	469_2_1	759_5_1221	670_25_179	266_5_1	488_5_99	225_5_146	163_5_377	1466_5_71	18_5_1	30_5_1	37_2_223	35_5_29	433_5_1	412_5_34	295_5_131	1510_5_136	359_5_391	686_5_1
579_2_1	211_5_351	195_5_733	1121_2_133	331_5_1	272_2_47	236_2_37	172_2_1	492_5_17	1775_5_53	697_2_119	49_5_1	654_5_1	96_5_1	505_2_587	469_2_1	759_5_1255	670_25_184	266_5_1	488_5_102	225_5_144	163_5_374	1466_5_63	18_5_1	30_5_1	37_2_223	35_5_26	433_5_1	412_5_33	295_5_134	1510_5_149	359_5_428	686_5_1
579_2_1	211_5_360	195_5_714	1121_2_145	331_5_1	272_2_41	236_2_35	172_2_1	492_5_11	1775_5_52	697_2_110	49_5_1	654_5_1	96_5_1	505_2_563	469_2_1	759_5_1293	670_25_166	266_5_1	488_5_97	225_5_149	163_5_355	1466_5_62	18_5_1	30_5_1	37_2_222	35_5_31	433_5_1	412_5_48	295_5_140	1510_5_157	359_5_439	686_5_1
579_2_1	211_5_357	195_5_694	1121_2_131	331_5_1	272_2_29	236_2_44	172_2_1	492_5_12	1775_5_52	697_2_114	49_5_1	654_5_1	96_5_1	505_2_576	469_2_1	759_5_1282	670_25_153	266_5_1	488_5_102	225_5_157	163_5_364	1466_5_56	18_5_1	30_5_1	37_2_222	35_5_31	433_5_1	412_5_60	295_5_151	1510_5_159	359_5_439	686_5_1
579_2_1	211_5_351	195_5_694	1121_2_131	331_5_1	272_2_24	236_2_41	172_2_1	492_5_16	1775_5_55	697_2_127	49_5_1	654_5_1	96_5_1	505_2_599	469_2_1	759_5_1258	670_25_146	266_5_1	488_5_97	225_5_159	163_5_359	1466_5_57	18_5_1	30_5_1	37_2_203	35_5_27	433_5_1	412_5_54	295_5_138	1510_5_158	359_5_460	686_5_1
579_2_1	211_5_356	195_5_705	1121_2_131	331_5_1	272_2_23	236_2_36	172_2_1	492_5_14	1775_5_62	697_2_129	49_5_1	654_5_1	96_5_1	505_2_626	469_2_1	759_5_1253	670_25_145	266_5_1	488_5_88	225_5_154	163_5_352	1466_5_64	18_5_1	30_5_1	37_2_191	35_5_23	433_5_1	412_5_50	295_5_127	1510_5_157	359_5_463	686_5_1
579_2_1	211_5_366	195_5_715	1121_2_118	331_5_1	272_2_20	236_2_34	172_2_1	492_5_14	1775_5_54	697_2_135	49_5_1	654_5_1	96_5_1	505_2_630	469_2_1	759_5_1231	670_25_148	266_5_1	488_5_86	225_5_150	163_5_328	1466_5_70	18_5_1	30_5_1	37_2_196	35_5_26	433_5_1	412_5_42	295_5_127	1510_5_161	359_5_463	686_5_1
579_2_1	211_5_353	195_5_729	1121_2_125	331_5_1	272_2_15	236_2_37	172_2_1	492_5_11	1775_5_50	697_2_137	49_5_1	654_5_1	96_5_1	505_2_631	469_2_1	759_5_1211	670_25_141	266_5_1	488_5_88	225_5_170	163_5_330	1466_5_69	18_5_1	30_5_1	37_2_205	35_5_28	433_5_1	412_5_40	295_5_158	1510_5_165	359_5_455	686_5_1
579_2_1	211_5_330	195_5_696	1121_2_117	331_5_1	272_2_12	236_2_40	172_2_1	492_5_16	1775_5_48	697_2_145	49_5_1	654_5_1	96_5_1	505_2_618	469_2_1	759_5_1226	670_25_140	266_5_1	488_5_91	225_5_178	163_5_332	1466_5_69	18_5_1	30_5_1	37_2_215	35_5_25	433_5_1	412_5_40	295_5_149	1510_5_176	359_5_427	686_5_1
579_2_1	211_5_334	195_5_680	1121_2_112	331_5_1	272_2_12	236_2_34	172_2_1	492_5_17	1775_5_55	697_2_134	49_5_1	654_5_1	96_5_1	505_2_613	469_2_1	759_5_1250	670_25_146	266_5_1	488_5_84	225_5_179	163_5_329	1466_5_58	18_5_1	30_5_1	37_2_215	35_5_24	433_5_1	412_5_42	295_5_135	1510_5_162	359_5_430	686_5_1
579_2_1	211_5_337	195_5_658	1121_2_115	331_5_1	272_2_18	236_2_32	172_2_1	492_5_17	1775_5_60	697_2_141	49_5_1	654_5_1	96_5_1	505_2_603	469_2_1	759_5_1245	670_25_160	266_5_1	488_5_78	225_5_162	163_5_341	1466_5_52	18_5_1	30_5_1	37_2_212	35_5_29	433_5_1	412_5_34	295_5_131	1510_5_159	359_5_412	686_5_1
579_2_1	211_5_346	195_5_649	1121_2_119	331_5_1	272_2_18	236_2_30	172_2_1	492_5_20	1775_5_56	697_2_133	49_5_1	654_5_1	96_5_1	505_2_610	469_2_1	759_5_1256	670_25_168	266_5_1	488_5_70	225_5_149	163_5_360	1466_5_45	18_5_1	30_5_1	37_2_212	35_5_27	433_5_1	412_5_31	295_5_152	1510_5_165	359_5_405	686_5_1
579_2_1	211_5_335	195_5_657	1121_2_138	331_5_1	272_2_21	236_2_25	172_2_1	492_5_23	1775_5_56	697_2_127	49_5_1	654_5_1	96_5_1	505_2_596	469_2_1	759_5_1278	670_25_166	266_5_1	488_5_76	225_5_149	163_5_349	1466_5_43	18_5_1	30_5_1	37_2_203	35_5_27	433_5_1	412_5_38	295_5_157	1510_5_175	359_5_411	686_5_1
579_2_1	211_5_334	195_5_668	1121_2_132	331_5_1	272_2_22	236_2_27	172_2_1	492_5_23	1775_5_58	697_2_131	49_5_1	654_5_1	96_5_1	505_2_610	469_2_1	759_5_1273	670_25_168	266_5_1	488_5_68	225_5_144	163_5_350	1466_5_40	18_5_1	30_5_1	37_2_187	35_5_31	433_5_1	412_5_45	295_5_168	1510_5_176	359_5_444	686_5_1
579_2_1	211_5_349	195_5_680	1121_2_130	331_5_1	272_2_28	236_2_24	172_2_1	492_5_24	1775_5_57	697_2_128	49_5_1	654_5_1	96_5_1	505_2_622	469_2_1	759_5_1255	670_25_160	266_5_1	488_5_80	225_5_156	163_5_347	1466_5_33	18_5_1	30_5_1	37_2_172	35_5_27	433_5_1	412_5_42	295_5_167	1510_5_174	359_5_458	686_5_1
579_2_1	211_5_336	195_5_699	1121_2_141	331_5_1	272_2_36	236_2_22	172_2_1	492_5_27	1775_5_55	697_2_136	49_5_1	654_5_1	96_5_1	505_2_630	469_2_1	759_5_1245	670_25_156	266_5_1	488_5_85	225_5_164	163_5_354	1466_5_29	18_5_1	30_5_1	37_2_179	35_5_24	433_5_1	412_5_38	295_5_162	1510_5_170	359_5_472	686_5_1
579_2_1	211_5_339	195_5_702	1121_2_144	331_5_1	272_2_30	236_2_20	172_2_1	492_5_29	1775_5_54	697_2_149	49_5_1	654_5_1	96_5_1	505_2_667	469_2_1	759_5_1231	670_25_161	266_5_1	488_5_96	225_5_163	163_5_329	1466_5_25	18_5_1	30_5_1	37_2_175	35_5_19	433_5_1	412_5_35	295_5_166	1510_5_177	359_5_468	686_5_1
579_2_1	211_5_346	195_5_704	1121_2_161	331_5_1	272_2_26	236_2_19	172_2_1	492_5_27	1775_5_50	697_2_145	49_5_1	654_5_1	96_5_1	505_2_653	469_2_1	759_5_1262	670_25_167	266_5_1	488_5_102	225_5_167	163_5_322	1466_5_22	18_5_1	30_5_1	37_2_168	35_5_20	433_5_1	412_5_28	295_5_156	1510_5_175	359_5_457	686_5_1
579_2_1	211_5_356	195_5_702	1121_2_174	331_5_1	272_2_26	236_2_15	172_2_1	492_5_29	1775_5_55	697_2_144	49_5_1	654_5_1	96_5_1	505_2_664	469_2_1	759_5_1239	670_25_161	266_5_1	488_5_115	225_5_171	163_5_320	1466_5_19	18_5_1	30_5_1	37_2_161	35_5_17	433_5_1	412_5_25	295_5_153	1510_5_173	359_5_449	686_5_1
579_2_1	211_5_363	195_5_680	1121_2_174	331_5_1	272_2_21	236_2_17	172_2_1	492_5_31	1775_5_61	697_2_134	49_5_1	654_5_1	96_5_1	505_2_658	469_2_1	759_5_1256	670_25_151	266_5_1	488_5_131	225_5_168	163_5_326	1466_5_11	18_5_1	30_5_1	37_2_169	35_5_21	433_5_1	412_5_27	295_5_169	1510_5_163	359_5_446	686_5_1
579_2_1	211_5_374	195_5_661	1121_2_195	331_5_1	272_2_19	236_2_21	172_2_1	492_5_28	1775_5_73	697_2_128	49_5_1	654_5_1	96_5_1	505_2_658	469_2_1	759_5_1257	670_25_144	266_5_1	488_5_133	225_5_180	163_5_344	1466_5_13	18_5_1	30_5_1	37_2_163	35_5_19	433_5_1	412_5_29	295_5_154	1510_5_151	359_5_445	686_5_1
579_2_1	211_5_361	195_5_635	1121_2_194	331_5_1	272_2_21	236_2_28	172_2_1	492_5_24	1775_5_75	697_2_120	49_5_1	654_5_1	96_5_1	505_2_645	469_2_1	759_5_1244	670_25_142	266_5_1	488_5_124	225_5_184	163_5_326	1466_5_15	18_5_1	30_5_1	37_2_170	35_5_17	433_5_1	412_5_34	295_5_145	1510_5_159	359_5_458	686_5_1
579_2_1	211_5_352	195_5_645	1121_2_205	331_5_1	272_2_18	236_2_25	172_2_1	492_5_26	1775_5_77	697_2_124	49_5_1	654_5_1	96_5_1	505_2_633	469_2_1	759_5_1236	670_25_151	266_5_1	488_5_128	225_5_202	163_5_333	1466_5_12	18_5_1	30_5_1	37_2_175	35_5_11	433_5_1	412_5_26	295_5_143	1510_5_159	359_5_460	686_5_1
579_2_1	211_5_340	195_5_662	1121_2_205	331_5_1	272_2_12	236_2_26	172_2_1	492_5_24	1775_5_77	697_2_123	49_5_1	654_5_1	96_5_1	505_2_627	469_2_1	759_5_1263	670_25_154	266_5_1	488_5_126	225_5_188	163_5_302	1466_5_8	18_5_1	30_5_1	37_2_175	35_5_11	433_5_1	412_5_23	295_5_147	1510_5_153	359_5_482	686_5_1
579_2_1	211_5_340	195_5_660	1121_2_198	331_5_1	272_2_6	236_2_24	172_2_1	492_5_22	1775_5_82	697_2_113	49_5_1	654_5_1	96_5_1	505_2_613	469_2_1	759_5_1263	670_25_145	266_5_1	488_5_134	225_5_199	163_5_280	1466_5_10	18_5_1	30_5_1	37_2_179	35_5_6	433_5_1	412_5_20	295_5_144	1510_5_153	359_5_465	686_5_1
579_2_1	211_5_333	195_5_683	1121_2_202	331_5_1	272_2_6	236_2_24	172_2_1	492_5_19	1775_5_79	697_2_120	49_5_1	654_5_1	96_5_1	505_2_597	469_2_1	759_5_1306	670_25_147	266_5_1	488_5_134	225_5_195	163_5_270	1466_5_11	18_5_1	30_5_1	37_2_182	35_5_5	433_5_1	412_5_18	295_5_144	1510_5_166	359_5_452	686_5_1
579_2_1	211_5_361	195_5_702	1121_2_204	331_5_1	272_2_9	236_2_20	172_2_1	492_5_15	1775_5_90	697_2_105	49_5_1	654_5_1	96_5_1	505_2_610	469_2_1	759_5_1272	670_25_142	266_5_1	488_5_145	225_5_198	163_5_272	1466_5_11	18_5_1	30_5_1	37_2_175	35_5_4	433_5_1	412_5_10	295_5_135	1510_5_162	359_5_464	686_5_1
579_2_1	211_5_364	195_5_716	1121_2_216	331_5_1	272_2_8	236_2_17	172_2_1	492_5_12	1775_5_94	697_2_110	49_5_1	654_5_1	96_5_1	505_2_607	469_2_1	759_5_1274	670_25_157	266_5_1	488_5_146	225_5_193	163_5_274	1466_5_8	18_5_1	30_5_1	37_2_160	35_5_4	433_5_1	412_5_8	295_5_131	1510_5_150	359_5_485	686_5_1
579_2_1	211_5_360	195_5_700	1121_2_210	331_5_1	272_2_7	236_2_19	172_2_1	492_5_9	1775_5_102	697_2_117	49_5_1	654_5_1	96_5_1	505_2_588	469_2_1	759_5_1288	670_25_142	266_5_1	488_5_143	225_5_209	163_5_276	1466_5_7	18_5_1	30_5_1	37_2_170	35_5_7	433_5_1	412_5_11	295_5_131	1510_5_161	359_5_494	686_5_1
579_2_1	211_5_342	195_5_707	1121_2_203	331_5_1	272_2_10	236_2_15	172_2_1	492_5_7	1775_5_103	697_2_110	49_5_1	654_5_1	96_5_1	505_2_574	469_2_1	759_5_1328	670_25_142	266_5_1	488_5_131	225_5_230	163_5_256	1466_5_13	18_5_1	30_5_1	37_2_184	35_5_5	433_5_1	412_5_9	295_5_130	1510_5_164	359_5_501	686_5_1
579_2_1	211_5_351	195_5_658	1121_2_197	331_5_1	272_2_12	236_2_17	172_2_1	492_5_9	1775_5_97	697_2_112	49_5_1	654_5_1	96_5_1	505_2_589	469_2_1	759_5_1356	670_25_130	266_5_1	488_5_133	225_5_228	163_5_257	1466_5_17	18_5_1	30_5_1	37_2_192	35_5_3	433_5_1	412_5_8	295_5_129	1510_5_160	359_5_513	686_5_1
579_2_1	211_5_361	195_5_641	1121_2_190	331_5_1	272_2_11	236_2_22	172_2_1	492_5_10	1775_5_92	697_2_116	49_5_1	654_5_1	96_5_1	505_2_594	469_2_1	759_5_1331	670_25_131	266_5_1	488_5_139	225_5_222	163_5_259	1466_5_18	18_5_1	30_5_1	37_2_203	35_5_4	433_5_1	412_5_7	295_5_138	1510_5_162	359_5_510	686_5_1
579_2_1	211_5_364	195_5_643	1121_2_203	331_5_1	272_2_10	236_2_15	172_2_1	492_5_13	1775_5_94	697_2_117	49_5_1	654_5_1	96_5_1	505_2_601	469_2_1	759_5_1308	670_25_128	266_5_1	488_5_150	225_5_209	163_5_259	1466_5_17	18_5_1	30_5_1	37_2_205	35_5_1	433_5_1	412_5_8	295_5_139	1510_5_157	359_5_510	686_5_1
579_2_1	211_5_370	195_5_651	1121_2_215	331_5_1	272_2_10	236_2_8	172_2_1	492_5_12	1775_5_96	697_2_130	49_5_1	654_5_1	96_5_1	505_2_607	469_2_1	759_5_1241	670_25_127	266_5_1	488_5_148	225_5_208	163_5_269	1466_5_12	18_5_1	30_5_1	37_2_209	35_5_1	433_5_1	412_5_5	295_5_134	1510_5_166	359_5_509	686_5_1
579_2_1	211_5_360	195_5_646	1121_2_212	331_5_1	272_2_13	236_2_8	172_2_1	492_5_8	1775_5_97	697_2_130	49_5_1	654_5_1	96_5_1	505_2_611	469_2_1	759_5_1249	670_25_134	266_5_1	488_5_149	225_5_213	163_5_264	1466_5_14	18_5_1	30_5_1	37_2_203	35_5_3	433_5_1	412_5_6	295_5_137	1510_5_163	359_5_511	686_5_1
579_2_1	211_5_364	195_5_649	1121_2_214	331_5_1	272_2_17	236_2_7	172_2_1	492_5_5	1775_5_101	697_2_117	49_5_1	654_5_1	96_5_1	505_2_618	469_2_1	759_5_1252	670_25_121	266_5_1	488_5_143	225_5_217	163_5_271	1466_5_10	18_5_1	30_5_1	37_2_195	35_5_3	433_5_1	412_5_5	295_5_120	1510_5_171	359_5_502	686_5_1
579_2_1	211_5_373	195_5_706	1121_2_207	331_5_1	272_2_16	236_2_5	172_2_1	492_5_8	1775_5_97	697_2_99	49_5_1	654_5_1	96_5_1	505_2_640	469_2_1	759_5_1291	670_25_113	266_5_1	488_5_134	225_5_219	163_5_265	1466_5_8	18_5_1	30_5_1	37_2_197	35_5_4	433_5_1	412_5_4	295_5_127	1510_5_152	359_5_480	686_5_1
579_2_1	211_5_353	195_5_715	1121_2_215	331_5_1	272_2_19	236_2_3	172_2_1	492_5_9	1775_5_93	697_2_90	49_5_1	654_5_1	96_5_1	505_2_623	469_2_1	759_5_1311	670_25_104	266_5_1	488_5_127	225_5_213	163_5_263	1466_5_6	18_5_1	30_5_1	37_2_211	35_5_3	433_5_1	412_5_3	295_5_134	1510_5_147	359_5_480	686_5_1
579_2_1	211_5_359	195_5_716	1121_2_215	331_5_1	272_2_13	236_2_2	172_2_1	492_5_9	1775_5_94	697_2_93	49_5_1	654_5_1	96_5_1	505_2_649	469_2_1	759_5_1306	670_25_84	266_5_1	488_5_120	225_5_222	163_5_253	1466_5_5	18_5_1	30_5_1	37_2_202	35_5_3	433_5_1	412_5_3	295_5_138	1510_5_146	359_5_491	686_5_1
579_2_1	211_5_361	195_5_708	1121_2_204	331_5_1	272_2_10	236_2_2	172_2_1	492_5_6	1775_5_89	697_2_100	49_5_1	654_5_1	96_5_1	505_2_673	469_2_1	759_5_1334	670_25_97	266_5_1	488_5_119	225_5_214	163_5_250	1466_5_5	18_5_1	30_5_1	37_2_214	35_5_6	433_5_1	412_5_1	295_5_130	1510_5_154	359_5_487	686_5_1
579_2_1	211_5_365	195_5_704	1121_2_188	272_2_8	236_2_2	172_2_1	492_5_6	1775_5_86	697_2_102	49_5_1	654_5_1	96_5_1	505_2_681	469_2_1	759_5_1361	670_25_106	266_5_1	488_5_114	225_5_205	163_5_219	1466_5_1	18_5_1	30_5_1	37_2_224	35_5_9	433_5_1	295_5_141	1510_5_163	359_5_481	686_5_1
579_2_1	211_5_371	195_5_712	1121_2_211	272_2_4	172_2_1	492_5_5	1775_5_88	697_2_92	49_5_1	654_5_1	96_5_1	505_2_677	469_2_1	759_5_1367	670_25_118	266_5_1	488_5_123	225_5_215	163_5_205	1466_5_1	18_5_1	30_5_1	37_2_214	35_5_9	433_5_1	295_5_137	1510_5_160	359_5_484	686_5_1
579_2_1	211_5_367	195_5_731	1121_2_207	272_2_4	172_2_1	492_5_9	1775_5_77	697_2_89	49_5_1	654_5_1	96_5_1	505_2_638	469_2_1	759_5_1382	670_25_117	266_5_1	488_5_119	225_5_218	163_5_185	1466_5_3	18_5_1	30_5_1	37_2_196	35_5_7	433_5_1	295_5_137	1510_5_140	359_5_496	686_5_1
579_2_1	211_5_364	195_5_730	1121_2_203	272_2_4	172_2_1	492_5_10	1775_5_75	697_2_79	49_5_1	654_5_1	96_5_1	505_2_631	469_2_1	759_5_1389	670_25_115	266_5_1	488_5_116	225_5_228	163_5_173	1466_5_5	18_5_1	30_5_1	37_2_199	35_5_3	433_5_1	295_5_133	1510_5_144	359_5_476	686_5_1
579_2_1	211_5_358	195_5_719	1121_2_186	272_2_5	172_2_1	492_5_10	1775_5_64	697_2_76	49_5_1	654_5_1	96_5_1	505_2_612	469_2_1	759_5_1384	670_25_106	266_5_1	488_5_123	225_5_227	163_5_175	1466_5_6	18_5_1	30_5_1	37_2_207	35_5_3	433_5_1	295_5_126	1510_5_145	359_5_475	686_5_1
579_2_1	211_5_368	195_5_732	1121_2_167	272_2_3	172_2_1	492_5_9	1775_5_63	697_2_71	49_5_1	654_5_1	96_5_1	505_2_602	469_2_1	759_5_1419	670_25_96	266_5_1	488_5_133	225_5_226	163_5_178	1466_5_6	18_5_1	30_5_1	37_2_220	35_5_4	433_5_1	295_5_145	1510_5_141	359_5_474	686_5_1
579_2_1	211_5_373	195_5_730	1121_2_164	272_2_5	172_2_1	492_5_6	1775_5_64	697_2_80	49_5_1	654_5_1	96_5_1	505_2_614	469_2_1	759_5_1384	670_25_108	266_5_1	488_5_143	225_5_225	163_5_181	1466_5_6	18_5_1	30_5_1	37_2_231	35_5_3	433_5_1	295_5_137	1510_5_140	359_5_500	686_5_1
579_2_1	211_5_371	195_5_718	1121_2_168	272_2_5	172_2_1	492_5_4	1775_5_70	697_2_84	49_5_1	654_5_1	96_5_1	505_2_604	469_2_1	759_5_1406	670_25_113	266_5_1	488_5_135	225_5_217	163_5_179	1466_5_11	18_5_1	30_5_1	37_2_229	35_5_2	433_5_1	295_5_135	1510_5_152	359_5_509	686_5_1
579_2_1	211_5_366	195_5_711	1121_2_183	272_2_2	172_2_1	492_5_4	1775_5_64	697_2_74	49_5_1	654_5_1	96_5_1	505_2_607	469_2_1	759_5_1430	670_25_111	266_5_1	488_5_126	225_5_222	163_5_172	1466_5_11	18_5_1	30_5_1	37_2_241	35_5_2	433_5_1	295_5_146	1510_5_156	359_5_520	686_5_1
579_2_1	211_5_360	195_5_711	1121_2_208	272_2_3	172_2_1	492_5_3	1775_5_69	697_2_85	49_5_1	654_5_1	96_5_1	505_2_613	469_2_1	759_5_1437	670_25_115	266_5_1	488_5_123	225_5_223	163_5_175	1466_5_13	18_5_1	30_5_1	37_2_235	35_5_7	433_5_1	295_5_132	1510_5_158	359_5_536	686_5_1
579_2_1	211_5_370	195_5_718	1121_2_219	272_2_2	172_2_1	492_5_2	1775_5_63	697_2_78	49_5_1	654_5_1	96_5_1	505_2_610	469_2_1	759_5_1433	670_25_107	266_5_1	488_5_119	225_5_232	163_5_185	1466_5_9	18_5_1	30_5_1	37_2_221	35_5_5	433_5_1	295_5_143	1510_5_153	359_5_541	686_5_1
579_2_1	211_5_364	195_5_687	1121_2_215	272_2_4	172_2_1	492_5_1	1775_5_64	697_2_91	49_5_1	654_5_1	96_5_1	505_2_604	469_2_1	759_5_1439	670_25_104	266_5_1	488_5_126	225_5_241	163_5_181	1466_5_7	18_5_1	30_5_1	37_2_215	35_5_2	433_5_1	295_5_152	1510_5_148	359_5_539	686_5_1
579_2_1	211_5_345	195_5_689	1121_2_214	272_2_4	172_2_1	492_5_1	1775_5_61	697_2_90	49_5_1	654_5_1	96_5_1	505_2_621	469_2_1	759_5_1443	670_25_124	266_5_1	488_5_126	225_5_247	163_5_183	1466_5_10	18_5_1	30_5_1	37_2_197	35_5_2	433_5_1	295_5_149	1510_5_134	359_5_535	686_5_1
579_2_1	211_5_362	195_5_701	1121_2_226	272_2_4	172_2_1	492_5_1	1775_5_62	697_2_88	49_5_1	654_5_1	96_5_1	505_2_619	469_2_1	759_5_1429	670_25_119	266_5_1	488_5_133	225_5_244	163_5_170	1466_5_11	18_5_1	30_5_1	37_2_179	35_5_1	433_5_1	295_5_135	1510_5_130	359_5_541	686_5_1
579_2_1	211_5_347	195_5_697	1121_2_236	272_2_5	172_2_1	492_5_1	1775_5_66	697_2_85	49_5_1	654_5_1	96_5_1	505_2_624	469_2_1	759_5_1403	670_25_115	266_5_1	488_5_136	225_5_243	163_5_171	1466_5_13	18_5_1	30_5_1	37_2_179	35_5_1	433_5_1	295_5_135	1510_5_134	359_5_542	686_5_1
579_2_1	211_5_354	195_5_680	1121_2_247	272_2_4	172_2_1	1775_5_73	697_2_75	654_5_1	505_2_629	469_2_1	759_5_1408	670_25_137	163_5_182	266_5_1	488_5_136	225_5_241	96_5_1	1466_5_12	18_5_1	30_5_1	37_2_171	35_5_1	433_5_1	295_5_129	1510_5_129	359_5_529	686_5_1
579_2_1	211_5_328	195_5_686	1121_2_262	272_2_2	172_2_1	1775_5_81	697_2_75	654_5_1	505_2_630	469_2_1	759_5_1361	670_25_134	163_5_180	266_5_1	488_5_155	225_5_251	96_5_1	1466_5_13	18_5_1	30_5_1	37_2_178	35_5_1	433_5_1	295_5_128	1510_5_124	359_5_537	686_5_1
579_2_1	211_5_328	195_5_681	1121_2_261	172_2_1	1775_5_86	697_2_78	654_5_1	505_2_634	469_2_1	759_5_1338	670_25_141	163_5_168	266_5_1	488_5_162	225_5_262	96_5_1	1466_5_9	18_5_1	30_5_1	37_2_185	35_5_1	433_5_1	295_5_127	1510_5_119	359_5_537	686_5_1
579_2_1	211_5_337	195_5_658	1121_2_269	172_2_1	1775_5_81	697_2_87	654_5_1	505_2_648	469_2_1	759_5_1325	670_25_135	163_5_168	266_5_1	488_5_166	225_5_259	96_5_1	1466_5_5	18_5_1	30_5_1	37_2_178	35_5_1	433_5_1	295_5_128	1510_5_125	359_5_532	686_5_1
579_2_1	211_5_327	195_5_666	1121_2_262	172_2_1	1775_5_82	697_2_91	654_5_1	505_2_672	469_2_1	759_5_1312	670_25_153	163_5_167	266_5_1	488_5_161	225_5_251	96_5_1	1466_5_3	18_5_1	30_5_1	37_2_176	35_5_1	433_5_1	295_5_131	1510_5_117	359_5_539	686_5_1
579_2_1	211_5_302	195_5_688	1121_2_260	172_2_1	1775_5_75	697_2_102	654_5_1	505_2_686	469_2_1	759_5_1304	670_25_157	163_5_162	266_5_1	488_5_166	225_5_242	96_5_1	686_5_1	18_5_1	30_5_1	37_2_173	35_5_1	295_5_136	1510_5_121	359_5_561
579_2_1	211_5_309	195_5_686	1121_2_266	172_2_1	1775_5_86	697_2_111	654_5_1	505_2_690	469_2_1	759_5_1294	670_25_162	163_5_167	266_5_1	488_5_161	225_5_236	96_5_1	686_5_1	18_5_1	30_5_1	37_2_172	35_5_1	295_5_116	1510_5_109	359_5_535
579_2_1	211_5_290	195_5_670	1121_2_270	172_2_1	1775_5_94	697_2_126	654_5_1	505_2_675	469_2_1	759_5_1330	670_25_162	163_5_167	266_5_1	488_5_163	225_5_236	96_5_1	686_5_1	18_5_1	30_5_1	37_2_163	35_5_1	295_5_113	1510_5_95	359_5_541
579_2_1	211_5_270	195_5_660	1121_2_275	172_2_1	1775_5_94	697_2_130	654_5_1	505_2_648	469_2_1	759_5_1340	670_25_167	163_5_162	266_5_1	488_5_164	225_5_238	96_5_1	686_5_1	18_5_1	30_5_1	37_2_161	35_5_1	295_5_117	1510_5_99	359_5_555
579_2_1	211_5_282	195_5_663	1121_2_280	172_2_1	1775_5_98	697_2_128	654_5_1	505_2_632	469_2_1	759_5_1343	670_25_173	163_5_147	266_5_1	488_5_166	225_5_233	96_5_1	686_5_1	18_5_1	30_5_1	37_2_153	35_5_1	295_5_116	1510_5_92	359_5_551
579_2_1	211_5_275	195_5_671	1121_2_278	172_2_1	1775_5_103	697_2_138	654_5_1	505_2_621	469_2_1	759_5_1351	670_25_168	163_5_152	266_5_1	488_5_162	225_5_231	96_5_1	686_5_1	18_5_1	30_5_1	37_2_160	35_5_1	295_5_115	1510_5_96	359_5_545
579_2_1	211_5_257	195_5_679	1121_2_275	172_2_1	1775_5_112	697_2_143	654_5_1	505_2_604	469_2_1	759_5_1391	670_25_160	163_5_149	266_5_1	488_5_178	225_5_241	96_5_1	686_5_1	18_5_1	30_5_1	37_2_165	35_5_1	295_5_130	1510_5_91	359_5_526
579_2_1	211_5_269	195_5_686	1121_2_273	172_2_1	1775_5_122	697_2_136	654_5_1	505_2_626	469_2_1	759_5_1395	670_25_166	163_5_151	266_5_1	488_5_194	225_5_244	96_5_1	686_5_1	18_5_1	30_5_1	37_2_163	35_5_1	295_5_131	1510_5_97	359_5_539
579_2_1	211_5_279	195_5_680	1121_2_270	172_2_1	1775_5_112	697_2_136	654_5_1	505_2_617	469_2_1	759_5_1411	670_25_168	163_5_146	266_5_1	488_5_183	225_5_240	96_5_1	686_5_1	18_5_1	30_5_1	37_2_168	35_5_1	295_5_128	1510_5_110	359_5_545
579_2_1	211_5_281	195_5_676	1121_2_276	172_2_1	1775_5_122	697_2_139	654_5_1	505_2_596	469_2_1	759_5_1465	670_25_160	163_5_128	266_5_1	488_5_177	225_5_247	96_5_1	686_5_1	18_5_1	30_5_1	37_2_162	35_5_1	295_5_129	1510_5_106	359_5_561
579_2_1	211_5_277	195_5_689	1121_2_282	172_2_1	1775_5_127	697_2_136	654_5_1	505_2_592	469_2_1	759_5_1460	670_25_159	163_5_137	266_5_1	488_5_179	225_5_253	96_5_1	686_5_1	18_5_1	30_5_1	37_2_152	35_5_1	295_5_128	1510_5_95	359_5_563
579_2_1	211_5_273	195_5_697	1121_2_258	172_2_1	1775_5_115	697_2_149	654_5_1	505_2_588	469_2_1	759_5_1440	670_25_168	163_5_135	266_5_1	488_5_163	225_5_268	96_5_1	686_5_1	18_5_1	30_5_1	37_2_144	35_5_1	295_5_114	1510_5_92	359_5_555
579_2_1	211_5_275	195_5_677	1121_2_243	172_2_1	1775_5_116	697_2_154	654_5_1	505_2_612	469_2_1	759_5_1436	670_25_167	163_5_138	266_5_1	488_5_169	225_5_249	96_5_1	686_5_1	18_5_1	30_5_1	37_2_154	35_5_1	295_5_119	1510_5_86	359_5_570
579_2_1	211_5_272	195_5_676	1121_2_235	172_2_1	1775_5_112	697_2_168	654_5_1	505_2_601	469_2_1	759_5_1406	670_25_180	163_5_142	266_5_1	488_5_171	225_5_263	96_5_1	686_5_1	18_5_1	30_5_1	37_2_148	35_5_1	295_5_120	1510_5_101	359_5_576
579_2_1	211_5_277	195_5_698	1121_2_223	172_2_1	1775_5_116	697_2_156	654_5_1	505_2_581	469_2_1	759_5_1414	670_25_189	163_5_149	266_5_1	488_5_172	225_5_255	96_5_1	686_5_1	18_5_1	30_5_1	37_2_157	35_5_1	295_5_115	1510_5_98	359_5_593
579_2_1	211_5_263	195_5_698	1121_2_227	172_2_1	1775_5_122	697_2_169	654_5_1	505_2_574	469_2_1	759_5_1406	670_25_185	163_5_160	266_5_1	488_5_169	225_5_261	96_5_1	686_5_1	18_5_1	30_5_1	37_2_168	35_5_1	295_5_101	1510_5_104	359_5_602
579_2_1	211_5_267	195_5_675	1121_2_237	172_2_1	1775_5_123	697_2_159	654_5_1	505_2_568	469_2_1	759_5_1380	670_25_184	163_5_184	266_5_1	488_5_168	225_5_262	96_5_1	686_5_1	18_5_1	30_5_1	37_2_165	35_5_1	295_5_100	1510_5_103	359_5_606
579_2_1	211_5_259	195_5_712	1121_2_265	172_2_1	1775_5_121	697_2_152	654_5_1	505_2_575	469_2_1	759_5_1359	670_25_178	163_5_176	266_5_1	488_5_189	225_5_258	96_5_1	686_5_1	18_5_1	30_5_1	37_2_156	35_5_1	295_5_101	1510_5_90	359_5_612
579_2_1	211_5_267	195_5_735	1121_2_274	172_2_1	1775_5_118	697_2_145	654_5_1	505_2_545	469_2_1	759_5_1334	670_25_165	163_5_171	266_5_1	488_5_200	225_5_283	96_5_1	686_5_1	18_5_1	30_5_1	37_2_160	35_5_1	295_5_108	1510_5_85	359_5_617
579_2_1	211_5_270	195_5_726	1121_2_277	172_2_1	1775_5_118	697_2_140	654_5_1	505_2_552	469_2_1	759_5_1327	670_25_161	163_5_177	266_5_1	488_5_201	225_5_295	96_5_1	686_5_1	18_5_1	30_5_1	37_2_157	35_5_1	295_5_111	1510_5_87	359_5_604
579_2_1	211_5_271	195_5_685	1121_2_288	172_2_1	1775_5_126	697_2_138	654_5_1	505_2_540	469_2_1	759_5_1321	670_25_165	163_5_156	266_5_1	488_5_221	225_5_297	96_5_1	686_5_1	18_5_1	30_5_1	37_2_170	35_5_1	295_5_107	1510_5_77	359_5_608
579_2_1	211_5_269	195_5_694	1121_2_301	172_2_1	1775_5_133	697_2_134	654_5_1	505_2_540	469_2_1	759_5_1310	670_25_173	163_5_165	266_5_1	488_5_238	225_5_290	96_5_1	686_5_1	18_5_1	30_5_1	37_2_181	35_5_1	295_5_105	1510_5_70	359_5_605
579_2_1	211_5_263	195_5_705	1121_2_294	172_2_1	1775_5_136	697_2_140	654_5_1	505_2_527	469_2_1	759_5_1305	670_25_173	163_5_179	266_5_1	488_5_236	225_5_278	96_5_1	686_5_1	18_5_1	30_5_1	37_2_177	35_5_1	295_5_100	1510_5_63	359_5_608
579_2_1	211_5_268	195_5_718	1121_2_299	172_2_1	1775_5_144	697_2_140	654_5_1	505_2_520	469_2_1	759_5_1284	670_25_164	163_5_181	266_5_1	488_5_234	225_5_272	96_5_1	686_5_1	18_5_1	30_5_1	37_2_175	35_5_1	295_5_103	1510_5_73	359_5_610
579_2_1	211_5_261	195_5_715	1121_2_305	172_2_1	1775_5_157	697_2_155	654_5_1	505_2_533	469_2_1	759_5_1269	670_25_145	163_5_188	266_5_1	488_5_233	225_5_280	96_5_1	686_5_1	18_5_1	30_5_1	37_2_177	35_5_1	295_5_106	1510_5_73	359_5_604
579_2_1	211_5_277	195_5_716	1121_2_279	172_2_1	1775_5_161	697_2_168	654_5_1	505_2_526	469_2_1	759_5_1304	670_25_129	163_5_176	266_5_1	488_5_246	225_5_270	96_5_1	686_5_1	18_5_1	30_5_1	37_2_176	35_5_1	295_5_97	1510_5_70	359_5_613
579_2_1	211_5_251	195_5_718	1121_2_277	172_2_1	1775_5_164	697_2_164	654_5_1	505_2_526	469_2_1	759_5_1327	670_25_145	163_5_186	266_5_1	488_5_247	225_5_273	96_5_1	686_5_1	18_5_1	30_5_1	37_2_171	35_5_1	295_5_94	1510_5_71	359_5_612
579_2_1	211_5_251	195_5_719	1121_2_276	172_2_1	1775_5_166	697_2_162	654_5_1	505_2_522	469_2_1	759_5_1320	670_25_135	163_5_173	266_5_1	488_5_239	225_5_275	96_5_1	686_5_1	18_5_1	30_5_1	37_2_170	35_5_1	295_5_93	1510_5_67	359_5_595
579_2_1	211_5_231	195_5_739	1121_2_259	172_2_1	1775_5_158	697_2_155	654_5_1	505_2_533	469_2_1	759_5_1372	670_25_138	163_5_172	266_5_1	488_5_235	225_5_278	96_5_1	686_5_1	18_5_1	30_5_1	37_2_155	35_5_1	295_5_79	1510_5_67	359_5_601
579_2_1	211_5_214	195_5_742	1121_2_251	172_2_1	1775_5_146	697_2_166	654_5_1	505_2_529	469_2_1	759_5_1368	670_25_155	163_5_176	266_5_1	488_5_240	225_5_263	96_5_1	686_5_1	18_5_1	30_5_1	37_2_150	35_5_1	295_5_77	1510_5_64	359_5_598
579_2_1	211_5_213	195_5_735	1121_2_267	172_2_1	1775_5_152	697_2_172	654_5_1	505_2_522	469_2_1	759_5_1334	670_25_162	163_5_177	266_5_1	488_5_227	225_5_243	96_5_1	686_5_1	18_5_1	30_5_1	37_2_153	35_5_1	295_5_82	1510_5_61	359_5_603
579_2_1	211_5_227	195_5_748	1121_2_276	172_2_1	1775_5_146	697_2_177	654_5_1	505_2_543	469_2_1	759_5_1318	670_25_148	163_5_189	266_5_1	488_5_221	225_5_249	96_5_1	686_5_1	18_5_1	30_5_1	37_2_158	35_5_1	295_5_89	1510_5_58	359_5_601
579_2_1	211_5_215	195_5_741	1121_2_259	172_2_1	1775_5_137	697_2_169	654_5_1	505_2_543	469_2_1	759_5_1373	670_25_148	163_5_187	266_5_1	488_5_215	225_5_251	96_5_1	686_5_1	18_5_1	30_5_1	37_2_169	35_5_1	295_5_85	1510_5_64	359_5_601
579_2_1	211_5_212	195_5_720	1121_2_261	172_2_1	1775_5_137	697_2_182	654_5_1	505_2_533	469_2_1	759_5_1381	670_25_150	163_5_196	266_5_1	488_5_239	225_5_250	96_5_1	686_5_1	18_5_1	30_5_1	37_2_172	35_5_1	295_5_76	1510_5_74	359_5_583
579_2_1	211_5_216	195_5_699	1121_2_253	172_2_1	1775_5_137	697_2_178	654_5_1	505_2_536	469_2_1	759_5_1389	670_25_141	163_5_199	266_5_1	488_5_258	225_5_253	96_5_1	686_5_1	18_5_1	30_5_1	37_2_165	35_5_1	295_5_69	1510_5_71	359_5_581
579_2_1	211_5_233	195_5_707	1121_2_247	172_2_1	1775_5_135	697_2_179	654_5_1	505_2_546	469_2_1	759_5_1418	670_25_133	163_5_188	266_5_1	488_5_265	225_5_259	96_5_1	686_5_1	18_5_1	30_5_1	37_2_157	35_5_1	295_5_70	1510_5_73	359_5_571
579_2_1	211_5_239	195_5_707	1121_2_246	172_2_1	1775_5_138	697_2_191	654_5_1	505_2_548	469_2_1	759_5_1414	670_25_137	163_5_162	266_5_1	488_5_280	225_5_268	96_5_1	686_5_1	18_5_1	30_5_1	37_2_155	35_5_1	295_5_72	1510_5_66	359_5_576
579_2_1	211_5_240	195_5_736	1121_2_254	172_2_1	1775_5_130	697_2_195	654_5_1	505_2_556	469_2_1	759_5_1413	670_25_128	163_5_164	266_5_1	488_5_301	225_5_247	96_5_1	686_5_1	18_5_1	30_5_1	37_2_154	35_5_1	295_5_72	1510_5_62	359_5_564
579_2_1	211_5_235	195_5_730	1121_2_254	172_2_1	1775_5_127	697_2_194	654_5_1	505_2_562	469_2_1	759_5_1413	670_25_136	163_5_150	266_5_1	488_5_295	225_5_253	96_5_1	686_5_1	18_5_1	30_5_1	37_2_162	35_5_1	295_5_73	1510_5_48	359_5_558
579_2_1	211_5_244	195_5_728	1121_2_252	172_2_1	1775_5_110	697_2_206	654_5_1	505_2_554	469_2_1	759_5_1380	670_25_141	163_5_155	266_5_1	488_5_291	225_5_261	96_5_1	686_5_1	18_5_1	30_5_1	37_2_154	35_5_1	295_5_71	1510_5_40	359_5_573
579_2_1	211_5_260	195_5_694	1121_2_238	172_2_1	1775_5_122	697_2_216	654_5_1	505_2_568	469_2_1	759_5_1402	670_25_132	163_5_151	266_5_1	488_5_301	225_5_256	96_5_1	686_5_1	18_5_1	30_5_1	37_2_151	35_5_1	295_5_68	1510_5_32	359_5_555
579_2_1	211_5_253	195_5_705	1121_2_238	172_2_1	1775_5_135	697_2_208	654_5_1	505_2_579	469_2_1	759_5_1413	670_25_141	163_5_160	266_5_1	488_5_296	225_5_250	96_5_1	686_5_1	18_5_1	30_5_1	37_2_157	35_5_1	295_5_64	1510_5_31	359_5_538
579_2_1	211_5_264	195_5_703	1121_2_231	172_2_1	1775_5_131	697_2_198	654_5_1	505_2_577	469_2_1	759_5_1455	670_25_154	163_5_158	266_5_1	488_5_286	225_5_235	96_5_1	686_5_1	18_5_1	30_5_1	37_2_164	35_5_1	295_5_60	1510_5_32	359_5_548
579_2_1	211_5_269	195_5_708	1121_2_217	172_2_1	1775_5_143	697_2_204	654_5_1	505_2_558	469_2_1	759_5_1444	670_25_160	163_5_151	266_5_1	488_5_282	225_5_236	96_5_1	686_5_1	18_5_1	30_5_1	37_2_181	35_5_1	295_5_51	1510_5_29	359_5_545
579_2_1	211_5_265	195_5_715	1121_2_205	172_2_1	1775_5_146	697_2_210	654_5_1	505_2_536	469_2_1	759_5_1469	670_25_166	163_5_141	266_5_1	488_5_270	225_5_251	96_5_1	686_5_1	18_5_1	30_5_1	37_2_184	35_5_1	295_5_46	1510_5_26	359_5_554
579_2_1	211_5_259	195_5_725	1121_2_215	172_2_1	1775_5_147	697_2_206	654_5_1	505_2_527	469_2_1	759_5_1491	670_25_166	163_5_143	266_5_1	488_5_269	225_5_246	96_5_1	686_5_1	18_5_1	30_5_1	37_2_186	35_5_1	295_5_44	1510_5_24	359_5_566
579_2_1	211_5_255	195_5_724	1121_2_199	172_2_1	1775_5_149	697_2_226	654_5_1	505_2_554	469_2_1	759_5_1483	670_25_151	163_5_145	266_5_1	488_5_266	225_5_218	96_5_1	686_5_1	18_5_1	30_5_1	37_2_195	35_5_1	295_5_41	1510_5_22	359_5_551
579_2_1	211_5_259	195_5_717	1121_2_186	172_2_1	1775_5_158	697_2_229	654_5_1	505_2_569	469_2_1	759_5_1437	670_25_148	163_5_162	266_5_1	488_5_266	225_5_225	96_5_1	686_5_1	18_5_1	30_5_1	37_2_203	35_5_1	295_5_32	1510_5_27	359_5_568
579_2_1	211_5_249	195_5_702	1121_2_193	172_2_1	1775_5_148	697_2_220	654_5_1	505_2_539	469_2_1	759_5_1449	670_25_156	163_5_181	266_5_1	488_5_283	225_5_222	96_5_1	686_5_1	18_5_1	30_5_1	37_2_212	35_5_1	295_5_25	1510_5_27	359_5_569
579_2_1	211_5_250	195_5_696	1121_2_186	172_2_1	1775_5_166	697_2_215	654_5_1	505_2_550	469_2_1	759_5_1454	670_25_151	163_5_181	266_5_1	488_5_266	225_5_221	96_5_1	686_5_1	18_5_1	30_5_1	37_2_224	35_5_1	295_5_26	1510_5_36	359_5_556
579_2_1	211_5_244	195_5_667	1121_2_186	172_2_1	1775_5_183	697_2_205	654_5_1	505_2_543	469_2_1	759_5_1462	670_25_158	163_5_184	266_5_1	488_5_268	225_5_230	96_5_1	686_5_1	18_5_1	30_5_1	37_2_239	35_5_1	295_5_29	1510_5_37	359_5_581
579_2_1	211_5_223	195_5_662	1121_2_167	172_2_1	1775_5_209	697_2_191	654_5_1	505_2_514	469_2_1	759_5_1451	670_25_156	163_5_208	266_5_1	488_5_280	225_5_231	96_5_1	686_5_1	18_5_1	30_5_1	37_2_235	35_5_1	295_5_30	1510_5_38	359_5_564
579_2_1	211_5_224	195_5_661	1121_2_171	172_2_1	1775_5_203	697_2_175	654_5_1	505_2_511	469_2_1	759_5_1445	670_25_164	163_5_219	266_5_1	488_5_277	225_5_251	96_5_1	686_5_1	18_5_1	30_5_1	37_2_234	35_5_1	295_5_30	1510_5_34	359_5_537
579_2_1	211_5_200	195_5_674	1121_2_155	172_2_1	1775_5_207	697_2_170	654_5_1	505_2_511	469_2_1	759_5_1431	670_25_171	163_5_232	266_5_1	488_5_278	225_5_251	96_5_1	686_5_1	18_5_1	30_5_1	37_2_225	35_5_1	295_5_29	1510_5_30	359_5_559
579_2_1	211_5_206	195_5_698	1121_2_151	172_2_1	1775_5_207	697_2_150	654_5_1	505_2_505	469_2_1	759_5_1409	670_25_164	163_5_241	266_5_1	488_5_268	225_5_265	96_5_1	686_5_1	18_5_1	30_5_1	37_2_234	35_5_1	295_5_26	1510_5_27	359_5_560
579_2_1	211_5_191	195_5_693	1121_2_158	172_2_1	1775_5_211	697_2_156	654_5_1	505_2_482	469_2_1	759_5_1424	670_25_171	163_5_232	266_5_1	488_5_275	225_5_261	96_5_1	686_5_1	18_5_1	30_5_1	37_2_228	35_5_1	295_5_26	1510_5_26	359_5_586
579_2_1	211_5_193	195_5_683	1121_2_142	172_2_1	1775_5_210	697_2_161	654_5_1	505_2_507	469_2_1	759_5_1449	670_25_159	163_5_255	266_5_1	488_5_274	225_5_264	96_5_1	686_5_1	18_5_1	30_5_1	37_2_217	35_5_1	295_5_29	1510_5_25	359_5_584
579_2_1	211_5_196	195_5_699	1121_2_136	172_2_1	1775_5_203	697_2_148	654_5_1	505_2_495	469_2_1	759_5_1480	670_25_152	163_5_257	266_5_1	488_5_294	225_5_268	96_5_1	686_5_1	18_5_1	30_5_1	37_2_204	35_5_1	295_5_28	1510_5_17	359_5_574
579_2_1	211_5_186	195_5_711	1121_2_135	172_2_1	1775_5_203	697_2_141	654_5_1	505_2_487	469_2_1	759_5_1476	670_25_145	163_5_259	266_5_1	488_5_301	225_5_266	96_5_1	686_5_1	18_5_1	30_5_1	37_2_209	35_5_1	295_5_31	1510_5_22	359_5_584
579_2_1	211_5_181	195_5_708	1121_2_156	172_2_1	1775_5_190	697_2_136	654_5_1	505_2_488	469_2_1	759_5_1449	670_25_153	163_5_266	266_5_1	488_5_294	225_5_278	96_5_1	686_5_1	18_5_1	30_5_1	37_2_218	35_5_1	295_5_36	1510_5_24	359_5_584
579_2_1	211_5_195	195_5_678	1121_2_172	172_2_1	1775_5_183	697_2_129	654_5_1	505_2_486	469_2_1	759_5_1407	670_25_157	163_5_280	266_5_1	488_5_296	225_5_281	96_5_1	686_5_1	18_5_1	30_5_1	37_2_224	35_5_1	295_5_36	1510_5_22	359_5_570
579_2_1	211_5_222	195_5_672	1121_2_176	172_2_1	1775_5_182	697_2_124	654_5_1	505_2_471	469_2_1	759_5_1376	670_25_183	163_5_282	266_5_1	488_5_302	225_5_264	96_5_1	686_5_1	18_5_1	30_5_1	37_2_218	35_5_1	295_5_36	1510_5_17	359_5_600
579_2_1	211_5_227	195_5_636	1121_2_177	172_2_1	1775_5_186	697_2_125	654_5_1	505_2_479	469_2_1	759_5_1405	670_25_194	163_5_274	266_5_1	488_5_311	225_5_255	96_5_1	686_5_1	18_5_1	30_5_1	37_2_219	35_5_1	295_5_38	1510_5_13	359_5_622
579_2_1	211_5_229	195_5_650	1121_2_185	172_2_1	1775_5_193	697_2_117	654_5_1	505_2_492	469_2_1	759_5_1411	670_25_198	163_5_256	266_5_1	488_5_316	225_5_270	96_5_1	686_5_1	18_5_1	30_5_1	37_2_214	35_5_1	295_5_32	1510_5_9	359_5_633
579_2_1	211_5_213	195_5_689	1121_2_179	172_2_1	1775_5_190	697_2_113	654_5_1	505_2_509	469_2_1	759_5_1399	670_25_195	163_5_253	266_5_1	488_5_302	225_5_263	96_5_1	686_5_1	18_5_1	30_5_1	37_2_207	35_5_1	295_5_32	1510_5_9	359_5_650
579_2_1	211_5_217	195_5_708	1121_2_192	172_2_1	1775_5_201	697_2_116	654_5_1	505_2_490	469_2_1	759_5_1397	670_25_183	163_5_249	266_5_1	488_5_314	225_5_278	96_5_1	686_5_1	18_5_1	30_5_1	37_2_210	35_5_1	295_5_37	1510_5_8	359_5_619
579_2_1	211_5_217	195_5_723	1121_2_195	172_2_1	1775_5_212	697_2_107	654_5_1	505_2_495	469_2_1	759_5_1376	670_25_179	163_5_259	266_5_1	488_5_318	225_5_282	96_5_1	686_5_1	18_5_1	30_5_1	37_2_203	35_5_1	295_5_27	1510_5_6	359_5_599
579_2_1	211_5_211	195_5_734	1121_2_195	172_2_1	1775_5_211	697_2_110	654_5_1	505_2_509	469_2_1	759_5_1374	670_25_188	163_5_265	266_5_1	488_5_315	225_5_280	96_5_1	686_5_1	18_5_1	30_5_1	37_2_206	35_5_1	295_5_25	1510_5_11	359_5_615
579_2_1	211_5_227	195_5_722	1121_2_209	172_2_1	1775_5_214	697_2_100	654_5_1	505_2_500	469_2_1	759_5_1350	670_25_180	163_5_263	266_5_1	488_5_312	225_5_274	96_5_1	686_5_1	18_5_1	30_5_1	37_2_198	35_5_1	295_5_24	1510_5_12	359_5_603
579_2_1	211_5_227	195_5_721	1121_2_205	172_2_1	1775_5_206	697_2_106	654_5_1	505_2_486	469_2_1	759_5_1349	670_25_173	163_5_258	266_5_1	488_5_315	225_5_286	96_5_1	686_5_1	18_5_1	30_5_1	37_2_197	35_5_1	295_5_24	1510_5_12	359_5_603
579_2_1	211_5_225	195_5_706	1121_2_204	172_2_1	1775_5_196	697_2_89	654_5_1	505_2_458	469_2_1	759_5_1383	670_25_191	163_5_269	266_5_1	488_5_309	225_5_281	96_5_1	686_5_1	18_5_1	30_5_1	37_2_206	35_5_1	295_5_26	1510_5_9	359_5_603
579_2_1	211_5_208	195_5_712	1121_2_208	172_2_1	1775_5_204	697_2_92	654_5_1	505_2_443	469_2_1	759_5_1355	670_25_167	163_5_273	266_5_1	488_5_301	225_5_265	96_5_1	686_5_1	18_5_1	30_5_1	37_2_206	35_5_1	295_5_33	1510_5_5	359_5_613
579_2_1	211_5_192	195_5_729	1121_2_200	172_2_1	1775_5_210	697_2_106	654_5_1	505_2_477	469_2_1	759_5_1337	670_25_176	163_5_267	266_5_1	488_5_284	225_5_261	96_5_1	686_5_1	18_5_1	30_5_1	37_2_207	35_5_1	295_5_32	1510_5_7	359_5_612
579_2_1	211_5_200	195_5_714	1121_2_187	172_2_1	1775_5_210	697_2_112	654_5_1	505_2_500	469_2_1	759_5_1312	670_25_189	163_5_256	266_5_1	488_5_282	225_5_266	96_5_1	686_5_1	18_5_1	30_5_1	37_2_222	35_5_1	295_5_28	1510_5_10	359_5_598
579_2_1	211_5_210	195_5_744	1121_2_191	172_2_1	1775_5_211	697_2_119	654_5_1	505_2_520	469_2_1	759_5_1296	670_25_178	163_5_275	266_5_1	488_5_273	225_5_258	96_5_1	686_5_1	18_5_1	30_5_1	37_2_227	35_5_1	295_5_25	1510_5_14	359_5_582
579_2_1	211_5_205	195_5_763	1121_2_204	172_2_1	1775_5_213	697_2_128	654_5_1	505_2_524	469_2_1	759_5_1306	670_25_187	163_5_251	266_5_1	488_5_264	225_5_275	96_5_1	686_5_1	18_5_1	30_5_1	37_2_223	35_5_1	295_5_25	1510_5_19	359_5_591
579_2_1	211_5_221	195_5_760	1121_2_197	172_2_1	1775_5_210	697_2_127	654_5_1	505_2_530	469_2_1	759_5_1319	670_25_167	163_5_246	266_5_1	488_5_257	225_5_267	96_5_1	686_5_1	18_5_1	30_5_1	37_2_246	35_5_1	295_5_21	1510_5_21	359_5_594
579_2_1	211_5_225	195_5_710	1121_2_198	172_2_1	1775_5_198	697_2_133	654_5_1	505_2_528	469_2_1	759_5_1359	670_25_172	163_5_240	266_5_1	488_5_267	225_5_242	96_5_1	686_5_1	18_5_1	30_5_1	37_2_255	35_5_1	295_5_22	1510_5_20	359_5_600
579_2_1	211_5_220	195_5_699	1121_2_214	172_2_1	1775_5_187	697_2_128	654_5_1	505_2_523	469_2_1	759_5_1356	670_25_178	163_5_250	266_5_1	488_5_262	225_5_232	96_5_1	686_5_1	18_5_1	30_5_1	37_2_263	35_5_1	295_5_16	1510_5_20	359_5_595
579_2_1	211_5_229	195_5_699	1121_2_220	172_2_1	1775_5_201	697_2_140	654_5_1	505_2_528	469_2_1	759_5_1355	670_25_187	163_5_233	266_5_1	488_5_266	225_5_242	96_5_1	686_5_1	18_5_1	30_5_1	37_2_265	35_5_1	295_5_17	1510_5_12	359_5_591
579_2_1	211_5_243	195_5_665	1121_2_216	172_2_1	1775_5_187	697_2_144	654_5_1	505_2_516	469_2_1	759_5_1351	670_25_213	163_5_250	266_5_1	488_5_292	225_5_261	96_5_1	686_5_1	18_5_1	30_5_1	37_2_249	35_5_1	295_5_17	1510_5_9	359_5_582
579_2_1	211_5_241	195_5_671	1121_2_217	172_2_1	1775_5_200	697_2_148	654_5_1	505_2_490	469_2_1	759_5_1372	670_25_186	163_5_245	266_5_1	488_5_300	225_5_261	96_5_1	686_5_1	18_5_1	30_5_1	37_2_254	35_5_1	295_5_14	1510_5_7	359_5_585
579_2_1	211_5_231	195_5_685	1121_2_212	172_2_1	1775_5_210	697_2_158	654_5_1	505_2_493	469_2_1	759_5_1387	670_25_191	163_5_209	266_5_1	488_5_282	225_5_258	96_5_1	686_5_1	18_5_1	30_5_1	37_2_249	35_5_1	295_5_14	1510_5_6	359_5_588
579_2_1	211_5_216	195_5_705	1121_2_238	172_2_1	1775_5_202	697_2_156	654_5_1	505_2_489	469_2_1	759_5_1398	670_25_181	163_5_222	266_5_1	488_5_267	225_5_239	96_5_1	686_5_1	18_5_1	30_5_1	37_2_241	35_5_1	295_5_9	1510_5_5	359_5_577
579_2_1	211_5_212	195_5_721	1121_2_245	172_2_1	1775_5_188	697_2_162	654_5_1	505_2_496	469_2_1	759_5_1416	670_25_166	163_5_240	266_5_1	488_5_264	225_5_238	96_5_1	686_5_1	18_5_1	30_5_1	37_2_236	35_5_1	295_5_7	1510_5_5	359_5_547
579_2_1	211_5_221	195_5_727	1121_2_248	172_2_1	1775_5_191	697_2_149	654_5_1	505_2_486	469_2_1	759_5_1440	670_25_169	163_5_246	266_5_1	488_5_250	225_5_237	96_5_1	686_5_1	18_5_1	30_5_1	37_2_224	35_5_1	295_5_6	1510_5_1	359_5_536
579_2_1	211_5_200	195_5_721	1121_2_234	172_2_1	1775_5_206	697_2_153	654_5_1	505_2_496	469_2_1	759_5_1425	670_25_161	163_5_255	266_5_1	488_5_232	225_5_244	96_5_1	686_5_1	18_5_1	30_5_1	37_2_225	35_5_1	295_5_5	1510_5_2	359_5_546
579_2_1	211_5_200	195_5_707	1121_2_232	172_2_1	1775_5_207	697_2_147	654_5_1	505_2_500	469_2_1	759_5_1424	670_25_168	163_5_238	266_5_1	488_5_226	225_5_242	96_5_1	686_5_1	18_5_1	30_5_1	37_2_219	35_5_1	295_5_6	1510_5_3	359_5_528
579_2_1	211_5_206	195_5_713	1121_2_223	172_2_1	1775_5_207	697_2_153	654_5_1	505_2_517	469_2_1	759_5_1416	670_25_178	163_5_236	266_5_1	488_5_223	225_5_263	96_5_1	686_5_1	18_5_1	30_5_1	37_2_229	35_5_1	295_5_10	1510_5_3	359_5_540
579_2_1	211_5_205	195_5_726	1121_2_236	172_2_1	1775_5_214	697_2_149	654_5_1	505_2_519	469_2_1	759_5_1399	670_25_166	163_5_242	266_5_1	488_5_222	225_5_257	96_5_1	686_5_1	18_5_1	30_5_1	37_2_241	35_5_1	295_5_10	1510_5_5	359_5_558
579_2_1	211_5_209	195_5_701	1121_2_244	172_2_1	1775_5_224	697_2_155	654_5_1	505_2_516	469_2_1	759_5_1413	670_25_150	163_5_235	266_5_1	488_5_225	225_5_273	96_5_1	686_5_1	18_5_1	30_5_1	37_2_251	35_5_1	295_5_12	1510_5_2	359_5_566
579_2_1	211_5_212	195_5_725	1121_2_258	172_2_1	1775_5_226	697_2_150	654_5_1	505_2_523	469_2_1	759_5_1388	670_25_140	163_5_244	266_5_1	488_5_235	225_5_251	96_5_1	686_5_1	18_5_1	30_5_1	37_2_263	35_5_1	295_5_9	1510_5_2	359_5_574
579_2_1	211_5_212	195_5_731	1121_2_282	172_2_1	1775_5_217	697_2_150	654_5_1	505_2_537	469_2_1	759_5_1384	670_25_149	163_5_251	266_5_1	488_5_232	225_5_242	96_5_1	686_5_1	18_5_1	30_5_1	37_2_249	35_5_1	295_5_5	1510_5_2	359_5_568
579_2_1	211_5_203	195_5_748	1121_2_281	172_2_1	1775_5_224	697_2_147	654_5_1	505_2_516	469_2_1	759_5_1395	670_25_154	163_5_267	266_5_1	488_5_229	225_5_249	96_5_1	686_5_1	18_5_1	30_5_1	37_2_242	35_5_1	295_5_1	1510_5_1	359_5_569
579_2_1	211_5_188	195_5_747	1121_2_263	172_2_1	1775_5_202	697_2_128	654_5_1	505_2_519	469_2_1	759_5_1386	670_25_160	163_5_259	266_5_1	488_5_219	225_5_252	96_5_1	18_5_1	30_5_1	37_2_253	686_5_1	1510_5_1	359_5_560
579_2_1	211_5_182	195_5_786	1121_2_241	172_2_1	1775_5_193	697_2_123	654_5_1	505_2_531	469_2_1	759_5_1421	670_25_152	163_5_245	266_5_1	488_5_205	225_5_245	96_5_1	18_5_1	30_5_1	37_2_271	686_5_1	1510_5_2	359_5_577
579_2_1	211_5_175	195_5_792	1121_2_232	172_2_1	1775_5_208	697_2_120	654_5_1	505_2_519	469_2_1	759_5_1413	670_25_158	163_5_238	266_5_1	488_5_212	225_5_238	96_5_1	18_5_1	30_5_1	37_2_267	686_5_1	1510_5_5	359_5_595
579_2_1	211_5_164	195_5_800	1121_2_210	172_2_1	1775_5_218	697_2_114	654_5_1	505_2_495	469_2_1	759_5_1425	670_25_156	163_5_242	266_5_1	488_5_214	225_5_242	96_5_1	18_5_1	30_5_1	37_2_262	686_5_1	1510_5_7	359_5_595
579_2_1	211_5_168	195_5_824	1121_2_197	172_2_1	1775_5_213	697_2_107	654_5_1	505_2_499	469_2_1	759_5_1412	670_25_141	163_5_239	266_5_1	488_5_219	225_5_263	96_5_1	18_5_1	30_5_1	37_2_255	686_5_1	1510_5_9	359_5_583
579_2_1	211_5_180	195_5_849	1121_2_203	172_2_1	1775_5_215	697_2_92	654_5_1	505_2_489	469_2_1	759_5_1415	670_25_123	163_5_244	266_5_1	488_5_203	225_5_259	96_5_1	18_5_1	30_5_1	37_2_251	686_5_1	1510_5_8	359_5_590
579_2_1	211_5_192	195_5_842	1121_2_211	172_2_1	1775_5_212	697_2_82	654_5_1	505_2_515	469_2_1	759_5_1413	670_25_128	163_5_234	266_5_1	488_5_207	225_5_256	96_5_1	18_5_1	30_5_1	37_2_246	686_5_1	1510_5_5	359_5_576
579_2_1	211_5_185	195_5_853	1121_2_212	172_2_1	1775_5_206	697_2_89	654_5_1	505_2_507	469_2_1	759_5_1388	670_25_130	163_5_244	266_5_1	488_5_207	225_5_258	96_5_1	18_5_1	30_5_1	37_2_244	686_5_1	1510_5_5	359_5_585
579_2_1	211_5_185	195_5_851	1121_2_205	172_2_1	1775_5_194	697_2_92	654_5_1	505_2_529	469_2_1	759_5_1409	670_25_121	163_5_246	266_5_1	488_5_206	225_5_252	96_5_1	18_5_1	30_5_1	37_2_233	686_5_1	1510_5_4	359_5_579
579_2_1	211_5_181	195_5_827	1121_2_191	172_2_1	1775_5_211	697_2_83	654_5_1	505_2_534	469_2_1	759_5_1414	670_25_129	163_5_253	266_5_1	488_5_204	225_5_250	96_5_1	18_5_1	30_5_1	37_2_260	686_5_1	1510_5_2	359_5_590
579_2_1	211_5_214	195_5_815	1121_2_210	172_2_1	1775_5_196	697_2_78	654_5_1	505_2_534	469_2_1	759_5_1412	670_25_118	163_5_252	266_5_1	488_5_215	225_5_251	96_5_1	18_5_1	30_5_1	37_2_264	686_5_1	1510_5_2	359_5_585
579_2_1	211_5_223	195_5_807	1121_2_211	172_2_1	1775_5_201	697_2_79	654_5_1	505_2_509	469_2_1	759_5_1444	670_25_122	163_5_255	266_5_1	488_5_204	225_5_248	96_5_1	18_5_1	30_5_1	37_2_264	686_5_1	1510_5_3	359_5_601
579_2_1	211_5_214	195_5_802	1121_2_223	172_2_1	1775_5_173	697_2_77	654_5_1	505_2_511	469_2_1	759_5_1426	670_25_126	163_5_261	266_5_1	488_5_210	225_5_265	96_5_1	18_5_1	30_5_1	37_2_256	686_5_1	1510_5_4	359_5_616
579_2_1	211_5_217	195_5_778	1121_2_232	172_2_1	1775_5_168	697_2_80	654_5_1	505_2_505	469_2_1	759_5_1439	670_25_121	163_5_242	266_5_1	488_5_218	225_5_268	96_5_1	18_5_1	30_5_1	37_2_259	686_5_1	1510_5_4	359_5_614
579_2_1	211_5_220	195_5_781	1121_2_236	172_2_1	1775_5_159	697_2_80	654_5_1	505_2_501	469_2_1	759_5_1451	670_25_117	163_5_250	266_5_1	488_5_224	225_5_272	96_5_1	18_5_1	30_5_1	37_2_271	686_5_1	1510_5_4	359_5_604
579_2_1	211_5_239	195_5_775	1121_2_248	172_2_1	1775_5_168	697_2_69	654_5_1	505_2_492	469_2_1	759_5_1455	670_25_113	163_5_258	266_5_1	488_5_215	225_5_258	96_5_1	18_5_1	30_5_1	37_2_273	686_5_1	1510_5_3	359_5_594
579_2_1	211_5_258	195_5_770	1121_2_234	172_2_1	1775_5_161	697_2_65	654_5_1	505_2_480	469_2_1	759_5_1469	670_25_118	163_5_266	266_5_1	488_5_210	225_5_278	96_5_1	18_5_1	30_5_1	37_2_277	686_5_1	1510_5_2	359_5_550
579_2_1	211_5_271	195_5_760	1121_2_228	172_2_1	1775_5_149	697_2_67	654_5_1	505_2_501	469_2_1	759_5_1479	670_25_113	163_5_255	266_5_1	488_5_196	225_5_285	96_5_1	18_5_1	30_5_1	37_2_268	686_5_1	1510_5_1	359_5_523
1775_5_139	579_2_1	686_5_1	469_2_1	697_2_76	211_5_283	195_5_732	37_2_284	759_5_1485	30_5_1	670_25_117	654_5_1	18_5_1	96_5_1	488_5_191	1121_2_227	225_5_295	505_2_524	172_2_1	359_5_517	163_5_246
1775_5_139	579_2_1	686_5_1	469_2_1	697_2_75	211_5_290	195_5_737	37_2_304	759_5_1495	30_5_1	670_25_118	654_5_1	18_5_1	96_5_1	488_5_178	1121_2_209	225_5_281	505_2_521	172_2_1	359_5_536	163_5_237
1775_5_136	579_2_1	686_5_1	469_2_1	697_2_62	211_5_295	195_5_735	37_2_310	759_5_1545	30_5_1	670_25_135	654_5_1	18_5_1	96_5_1	488_5_173	1121_2_213	225_5_291	505_2_521	172_2_1	359_5_530	163_5_222
1775_5_134	579_2_1	686_5_1	469_2_1	697_2_60	211_5_304	195_5_715	37_2_304	759_5_1580	30_5_1	670_25_139	654_5_1	18_5_1	96_5_1	488_5_172	1121_2_217	225_5_277	505_2_527	172_2_1	359_5_536	163_5_201
1775_5_138	579_2_1	686_5_1	469_2_1	697_2_57	211_5_286	195_5_726	37_2_316	759_5_1578	30_5_1	670_25_151	654_5_1	18_5_1	96_5_1	488_5_171	1121_2_223	225_5_279	505_2_504	172_2_1	359_5_568	163_5_200
1775_5_138	579_2_1	686_5_1	469_2_1	697_2_50	211_5_294	195_5_725	37_2_307	759_5_1612	30_5_1	670_25_146	654_5_1	18_5_1	96_5_1	488_5_179	1121_2_214	225_5_269	505_2_476	172_2_1	359_5_588	163_5_189
1775_5_148	579_2_1	686_5_1	469_2_1	697_2_43	211_5_293	195_5_731	37_2_297	759_5_1609	30_5_1	670_25_143	654_5_1	18_5_1	96_5_1	488_5_177	1121_2_194	225_5_267	505_2_479	172_2_1	359_5_603	163_5_198
1775_5_141	579_2_1	686_5_1	469_2_1	697_2_40	211_5_294	195_5_736	37_2_313	759_5_1629	30_5_1	670_25_150	654_5_1	18_5_1	96_5_1	488_5_170	1121_2_192	225_5_245	505_2_475	172_2_1	359_5_622	163_5_191
1775_5_150	579_2_1	686_5_1	469_2_1	697_2_38	211_5_305	195_5_697	37_2_304	759_5_1638	30_5_1	670_25_143	654_5_1	18_5_1	96_5_1	488_5_163	1121_2_180	225_5_244	505_2_463	172_2_1	359_5_621	163_5_204
1775_5_154	579_2_1	686_5_1	469_2_1	697_2_43	211_5_327	195_5_676	37_2_332	759_5_1638	30_5_1	670_25_132	654_5_1	18_5_1	96_5_1	488_5_155	1121_2_195	225_5_241	505_2_439	172_2_1	359_5_599	163_5_205
1775_5_138	579_2_1	686_5_1	469_2_1	697_2_44	211_5_336	195_5_668	37_2_337	759_5_1658	30_5_1	670_25_131	654_5_1	18_5_1	96_5_1	488_5_151	1121_2_208	225_5_228	505_2_413	172_2_1	359_5_618	163_5_208
1775_5_131	579_2_1	686_5_1	469_2_1	697_2_37	211_5_338	195_5_671	37_2_349	759_5_1654	30_5_1	670_25_120	654_5_1	18_5_1	96_5_1	488_5_145	1121_2_200	225_5_225	505_2_392	172_2_1	359_5_608	163_5_203
1775_5_127	579_2_1	686_5_1	469_2_1	697_2_39	211_5_340	195_5_642	37_2_375	759_5_1659	30_5_1	670_25_124	654_5_1	18_5_1	96_5_1	488_5_150	1121_2_182	225_5_228	505_2_379	172_2_1	359_5_630	163_5_196
1775_5_132	579_2_1	686_5_1	469_2_1	697_2_30	211_5_337	195_5_656	37_2_381	759_5_1667	30_5_1	670_25_119	654_5_1	18_5_1	96_5_1	488_5_153	1121_2_169	225_5_234	505_2_371	172_2_1	359_5_654	163_5_197
1775_5_134	579_2_1	686_5_1	469_2_1	697_2_31	211_5_322	195_5_656	37_2_393	759_5_1692	30_5_1	670_25_123	654_5_1	18_5_1	96_5_1	488_5_156	1121_2_164	225_5_243	505_2_380	172_2_1	359_5_668	163_5_189
1775_5_146	579_2_1	686_5_1	469_2_1	697_2_39	211_5_322	195_5_647	37_2_409	759_5_1723	30_5_1	670_25_130	654_5_1	18_5_1	96_5_1	488_5_157	1121_2_155	225_5_236	505_2_367	172_2_1	359_5_683	163_5_206
1775_5_134	579_2_1	686_5_1	469_2_1	697_2_44	211_5_301	195_5_642	37_2_400	759_5_1721	30_5_1	670_25_141	654_5_1	18_5_1	96_5_1	488_5_152	1121_2_158	225_5_216	505_2_368	172_2_1	359_5_695	163_5_192
1775_5_124	579_2_1	686_5_1	469_2_1	697_2_49	211_5_279	195_5_655	37_2_396	759_5_1718	30_5_1	670_25_138	654_5_1	18_5_1	96_5_1	488_5_141	1121_2_161	225_5_201	505_2_354	172_2_1	359_5_694	163_5_204
1775_5_117	579_2_1	686_5_1	469_2_1	697_2_43	211_5_280	195_5_692	37_2_386	759_5_1686	30_5_1	670_25_123	654_5_1	18_5_1	96_5_1	488_5_133	1121_2_158	225_5_198	505_2_341	172_2_1	359_5_710	163_5_223
1775_5_117	579_2_1	686_5_1	469_2_1	697_2_42	211_5_309	195_5_728	37_2_390	759_5_1650	30_5_1	670_25_121	654_5_1	18_5_1	96_5_1	488_5_129	1121_2_159	225_5_186	505_2_334	172_2_1	359_5_713	163_5_233
1775_5_109	579_2_1	686_5_1	469_2_1	697_2_53	211_5_316	195_5_711	37_2_384	759_5_1654	30_5_1	670_25_113	654_5_1	18_5_1	96_5_1	488_5_143	1121_2_149	225_5_202	505_2_334	172_2_1	359_5_715	163_5_247
1775_5_104	579_2_1	686_5_1	469_2_1	697_2_60	211_5_320	195_5_712	37_2_396	759_5_1636	30_5_1	670_25_107	654_5_1	18_5_1	96_5_1	488_5_152	1121_2_158	225_5_192	505_2_355	172_2_1	359_5_720	163_5_252
1775_5_103	579_2_1	686_5_1	469_2_1	697_2_48	211_5_321	195_5_724	37_2_403	759_5_1608	30_5_1	670_25_91	654_5_1	18_5_1	96_5_1	488_5_154	1121_2_178	225_5_208	505_2_342	172_2_1	359_5_740	163_5_269
1775_5_107	579_2_1	686_5_1	469_2_1	697_2_53	211_5_295	195_5_759	37_2_398	759_5_1591	30_5_1	670_25_104	654_5_1	18_5_1	96_5_1	488_5_166	1121_2_172	225_5_219	505_2_339	172_2_1	359_5_737	163_5_263
1775_5_104	579_2_1	686_5_1	469_2_1	697_2_49	211_5_318	195_5_755	37_2_374	759_5_1599	30_5_1	670_25_112	654_5_1	18_5_1	96_5_1	488_5_181	1121_2_173	225_5_228	505_2_347	172_2_1	359_5_706	163_5_248
1775_5_101	579_2_1	686_5_1	469_2_1	697_2_41	211_5_332	195_5_746	37_2_377	759_5_1617	30_5_1	670_25_105	654_5_1	18_5_1	96_5_1	488_5_182	1121_2_157	225_5_241	505_2_366	172_2_1	359_5_681	163_5_247
1775_5_116	579_2_1	686_5_1	469_2_1	697_2_36	211_5_344	195_5_733	37_2_392	759_5_1640	30_5_1	670_25_100	654_5_1	18_5_1	96_5_1	488_5_185	1121_2_141	225_5_233	505_2_357	172_2_1	359_5_659	163_5_252
1775_5_104	579_2_1	686_5_1	469_2_1	697_2_31	211_5_339	195_5_754	37_2_395	759_5_1661	30_5_1	670_25_110	654_5_1	18_5_1	96_5_1	488_5_174	1121_2_131	225_5_209	505_2_342	172_2_1	359_5_657	163_5_241
1775_5_96	579_2_1	686_5_1	469_2_1	697_2_28	211_5_337	195_5_739	37_2_391	759_5_1640	30_5_1	670_25_103	654_5_1	18_5_1	96_5_1	488_5_175	1121_2_132	225_5_191	505_2_345	172_2_1	359_5_668	163_5_247
1775_5_102	579_2_1	686_5_1	469_2_1	697_2_31	211_5_324	195_5_720	37_2_389	759_5_1666	30_5_1	670_25_103	654_5_1	18_5_1	96_5_1	488_5_170	1121_2_126	225_5_188	505_2_345	172_2_1	359_5_704	163_5_245
1775_5_100	579_2_1	686_5_1	469_2_1	697_2_38	211_5_330	195_5_715	37_2_386	759_5_1640	30_5_1	670_25_93	654_5_1	18_5_1	96_5_1	488_5_164	1121_2_116	225_5_197	505_2_379	172_2_1	359_5_727	163_5_230
1775_5_106	579_2_1	686_5_1	469_2_1	697_2_42	211_5_323	195_5_706	37_2_391	759_5_1685	30_5_1	670_25_100	654_5_1	18_5_1	96_5_1	488_5_165	1121_2_118	225_5_191	505_2_376	172_2_1	359_5_706	163_5_233
1775_5_108	579_2_1	686_5_1	469_2_1	697_2_45	211_5_322	195_5_740	37_2_403	759_5_1651	30_5_1	670_25_109	654_5_1	18_5_1	96_5_1	488_5_160	1121_2_119	225_5_208	505_2_366	172_2_1	359_5_701	163_5_201
1775_5_109	579_2_1	686_5_1	469_2_1	697_2_40	211_5_301	195_5_774	37_2_405	759_5_1666	30_5_1	670_25_98	654_5_1	18_5_1	96_5_1	488_5_164	1121_2_121	225_5_204	505_2_381	172_2_1	359_5_656	163_5_216
1775_5_113	579_2_1	686_5_1	469_2_1	697_2_43	211_5_303	195_5_787	37_2_410	759_5_1649	30_5_1	670_25_99	654_5_1	18_5_1	96_5_1	488_5_169	1121_2_123	225_5_203	505_2_374	172_2_1	359_5_654	163_5_227
1775_5_104	579_2_1	686_5_1	469_2_1	697_2_45	211_5_296	195_5_804	37_2_432	759_5_1648	30_5_1	670_25_97	654_5_1	18_5_1	96_5_1	488_5_162	1121_2_122	225_5_196	505_2_374	172_2_1	359_5_660	163_5_224
1775_5_110	579_2_1	686_5_1	469_2_1	697_2_47	211_5_308	195_5_760	37_2_433	759_5_1688	30_5_1	670_25_90	654_5_1	18_5_1	96_5_1	488_5_153	1121_2_127	225_5_195	505_2_385	172_2_1	359_5_647	163_5_209
1775_5_91	579_2_1	686_5_1	469_2_1	697_2_44	211_5_313	195_5_745	37_2_455	759_5_1702	30_5_1	670_25_86	654_5_1	18_5_1	96_5_1	488_5_158	1121_2_129	225_5_207	505_2_399	172_2_1	359_5_629	163_5_222
1775_5_82	579_2_1	686_5_1	469_2_1	697_2_50	211_5_297	195_5_730	37_2_441	759_5_1694	30_5_1	670_25_90	654_5_1	18_5_1	96_5_1	488_5_157	1121_2_143	225_5_193	505_2_408	172_2_1	359_5_608	163_5_240
1775_5_81	579_2_1	686_5_1	469_2_1	697_2_51	211_5_309	195_5_729	37_2_445	759_5_1662	30_5_1	670_25_90	654_5_1	18_5_1	96_5_1	488_5_168	1121_2_135	225_5_203	505_2_425	172_2_1	359_5_615	163_5_252
1775_5_82	579_2_1	686_5_1	469_2_1	697_2_46	211_5_315	195_5_747	37_2_440	759_5_1641	30_5_1	670_25_80	654_5_1	18_5_1	96_5_1	488_5_162	1121_2_134	225_5_205	505_2_426	172_2_1	359_5_631	163_5_267
1775_5_83	579_2_1	686_5_1	469_2_1	697_2_48	211_5_343	195_5_744	37_2_418	759_5_1681	30_5_1	670_25_69	654_5_1	18_5_1	96_5_1	488_5_159	1121_2_124	225_5_205	505_2_417	172_2_1	359_5_633	163_5_252
1775_5_87	579_2_1	686_5_1	469_2_1	697_2_53	211_5_327	195_5_753	37_2_400	759_5_1698	30_5_1	670_25_69	654_5_1	18_5_1	96_5_1	488_5_148	1121_2_130	225_5_213	505_2_422	172_2_1	359_5_650	163_5_244
1775_5_94	579_2_1	686_5_1	469_2_1	697_2_62	211_5_340	195_5_764	37_2_390	759_5_1711	30_5_1	670_25_68	654_5_1	18_5_1	96_5_1	488_5_135	1121_2_126	225_5_204	505_2_424	172_2_1	359_5_661	163_5_227
1775_5_99	579_2_1	686_5_1	469_2_1	697_2_58	211_5_334	195_5_756	37_2_398	759_5_1720	30_5_1	670_25_75	654_5_1	18_5_1	96_5_1	488_5_139	1121_2_117	225_5_190	505_2_414	172_2_1	359_5_661	163_5_221
1775_5_102	579_2_1	686_5_1	469_2_1	697_2_71	211_5_347	195_5_736	37_2_387	759_5_1687	30_5_1	670_25_79	654_5_1	18_5_1	96_5_1	488_5_135	1121_2_120	225_5_185	505_2_407	172_2_1	359_5_668	163_5_215
1775_5_96	579_2_1	686_5_1	469_2_1	697_2_75	211_5_335	195_5_736	37_2_382	759_5_1688	30_5_1	670_25_92	654_5_1	18_5_1	96_5_1	488_5_134	1121_2_114	225_5_176	505_2_391	172_2_1	359_5_667	163_5_229
1775_5_93	579_2_1	686_5_1	469_2_1	697_2_72	211_5_340	195_5_741	37_2_385	759_5_1691	30_5_1	670_25_84	654_5_1	18_5_1	96_5_1	488_5_148	1121_2_114	225_5_172	505_2_397	172_2_1	359_5_677	163_5_229
1775_5_94	579_2_1	686_5_1	469_2_1	697_2_80	211_5_352	195_5_708	37_2_388	759_5_1739	30_5_1	670_25_79	654_5_1	18_5_1	96_5_1	488_5_152	1121_2_118	225_5_177	505_2_414	172_2_1	359_5_649	163_5_236
1775_5_98	579_2_1	686_5_1	469_2_1	697_2_83	211_5_366	195_5_712	37_2_380	759_5_1735	30_5_1	670_25_74	654_5_1	18_5_1	96_5_1	488_5_152	1121_2_118	225_5_170	505_2_412	172_2_1	359_5_657	163_5_230
1775_5_102	579_2_1	686_5_1	469_2_1	697_2_81	211_5_341	195_5_721	37_2_383	759_5_1735	30_5_1	670_25_76	654_5_1	18_5_1	96_5_1	488_5_149	1121_2_111	225_5_176	505_2_417	172_2_1	359_5_643	163_5_227
1775_5_103	579_2_1	686_5_1	469_2_1	697_2_79	211_5_335	195_5_713	37_2_371	759_5_1742	30_5_1	670_25_70	654_5_1	18_5_1	96_5_1	488_5_157	1121_2_103	225_5_181	505_2_425	172_2_1	359_5_621	163_5_232
1775_5_107	579_2_1	686_5_1	469_2_1	697_2_71	211_5_338	195_5_677	37_2_360	759_5_1749	30_5_1	670_25_78	654_5_1	18_5_1	96_5_1	488_5_160	1121_2_121	225_5_192	505_2_456	172_2_1	359_5_628	163_5_225
1775_5_106	579_2_1	686_5_1	469_2_1	697_2_70	211_5_355	195_5_681	37_2_339	759_5_1761	30_5_1	670_25_68	654_5_1	18_5_1	96_5_1	488_5_166	1121_2_125	225_5_192	505_2_466	172_2_1	359_5_627	163_5_225
1775_5_101	579_2_1	686_5_1	469_2_1	697_2_60	211_5_366	195_5_694	37_2_337	759_5_1778	30_5_1	670_25_66	654_5_1	18_5_1	96_5_1	488_5_160	1121_2_132	225_5_194	505_2_471	172_2_1	359_5_616	163_5_223
1775_5_94	579_2_1	686_5_1	469_2_1	697_2_55	211_5_353	195_5_711	37_2_334	759_5_1768	30_5_1	670_25_65	654_5_1	18_5_1	96_5_1	488_5_165	1121_2_130	225_5_207	505_2_478	172_2_1	359_5_617	163_5_229
1775_5_88	579_2_1	686_5_1	469_2_1	697_2_56	211_5_371	195_5_693	37_2_332	759_5_1789	30_5_1	670_25_63	654_5_1	18_5_1	96_5_1	488_5_161	1121_2_121	225_5_207	505_2_459	172_2_1	359_5_617	163_5_224
1775_5_99	579_2_1	686_5_1	469_2_1	697_2_50	211_5_391	195_5_700	37_2_327	759_5_1808	30_5_1	670_25_55	654_5_1	18_5_1	96_5_1	488_5_165	1121_2_119	225_5_197	505_2_437	172_2_1	359_5_615	163_5_224
1775_5_113	579_2_1	686_5_1	469_2_1	697_2_56	211_5_384	195_5_698	37_2_327	759_5_1811	30_5_1	670_25_65	654_5_1	18_5_1	96_5_1	488_5_169	1121_2_107	225_5_203	505_2_453	172_2_1	359_5_622	163_5_210
1775_5_114	579_2_1	686_5_1	469_2_1	697_2_59	211_5_386	195_5_718	37_2_331	759_5_1770	30_5_1	670_25_62	654_5_1	18_5_1	96_5_1	488_5_173	1121_2_98	225_5_195	505_2_472	172_2_1	359_5_626	163_5_207
1775_5_108	579_2_1	686_5_1	469_2_1	697_2_58	211_5_382	195_5_712	37_2_318	759_5_1765	30_5_1	670_25_70	654_5_1	18_5_1	96_5_1	488_5_176	1121_2_103	225_5_219	505_2_466	172_2_1	359_5_656	163_5_201
1775_5_103	579_2_1	686_5_1	469_2_1	697_2_60	211_5_395	195_5_707	37_2_325	759_5_1799	30_5_1	670_25_60	654_5_1	18_5_1	96_5_1	488_5_165	1121_2_91	225_5_220	505_2_456	172_2_1	359_5_652	163_5_202
1775_5_102	579_2_1	686_5_1	469_2_1	697_2_53	211_5_416	195_5_669	37_2_326	759_5_1796	30_5_1	670_25_62	654_5_1	18_5_1	96_5_1	488_5_169	1121_2_97	225_5_215	505_2_462	172_2_1	359_5_649	163_5_187
1775_5_110	579_2_1	686_5_1	469_2_1	697_2_47	211_5_413	195_5_656	37_2_334	759_5_1790	30_5_1	670_25_56	654_5_1	18_5_1	96_5_1	488_5_174	1121_2_95	225_5_205	505_2_447	172_2_1	359_5_605	163_5_182
1775_5_117	579_2_1	686_5_1	469_2_1	697_2_45	211_5_402	195_5_653	37_2_335	759_5_1799	30_5_1	670_25_53	654_5_1	18_5_1	96_5_1	488_5_166	1121_2_93	225_5_204	505_2_445	172_2_1	359_5_598	163_5_181
1775_5_122	579_2_1	686_5_1	469_2_1	697_2_55	211_5_381	195_5_622	37_2_339	759_5_1822	30_5_1	670_25_53	654_5_1	18_5_1	96_5_1	488_5_157	1121_2_88	225_5_211	505_2_430	172_2_1	359_5_620	163_5_170
1775_5_129	579_2_1	686_5_1	469_2_1	697_2_60	211_5_365	195_5_651	37_2_331	759_5_1830	30_5_1	670_25_48	654_5_1	18_5_1	96_5_1	488_5_150	1121_2_94	225_5_212	505_2_432	172_2_1	359_5_605	163_5_165
1775_5_135	579_2_1	686_5_1	469_2_1	697_2_57	211_5_348	195_5_635	37_2_329	759_5_1893	30_5_1	670_25_55	654_5_1	18_5_1	96_5_1	488_5_145	1121_2_93	225_5_205	505_2_409	172_2_1	359_5_608	163_5_172
1775_5_145	579_2_1	686_5_1	469_2_1	697_2_52	211_5_345	195_5_641	37_2_333	759_5_1893	30_5_1	670_25_66	654_5_1	18_5_1	96_5_1	488_5_156	1121_2_94	225_5_181	505_2_409	172_2_1	359_5_622	163_5_169
1775_5_166	579_2_1	686_5_1	469_2_1	697_2_42	211_5_354	195_5_648	37_2_324	759_5_1892	30_5_1	670_25_63	654_5_1	18_5_1	96_5_1	488_5_144	1121_2_98	225_5_197	505_2_389	172_2_1	359_5_615	163_5_175
1775_5_171	579_2_1	686_5_1	469_2_1	697_2_33	211_5_336	195_5_652	37_2_308	759_5_1909	30_5_1	670_25_68	654_5_1	18_5_1	96_5_1	488_5_141	1121_2_111	225_5_210	505_2_372	172_2_1	359_5_603	163_5_154
1775_5_162	579_2_1	686_5_1	469_2_1	697_2_32	211_5_333	195_5_674	37_2_309	759_5_1902	30_5_1	670_25_76	654_5_1	18_5_1	96_5_1	488_5_154	1121_2_113	225_5_224	505_2_369	172_2_1	359_5_583	163_5_144
1775_5_172	579_2_1	686_5_1	469_2_1	697_2_33	211_5_315	195_5_684	37_2_318	759_5_1894	30_5_1	670_25_75	654_5_1	18_5_1	96_5_1	488_5_145	1121_2_103	225_5_256	505_2_371	172_2_1	359_5_592	163_5_129
1775_5_165	579_2_1	686_5_1	469_2_1	697_2_44	211_5_320	195_5_683	37_2_324	759_5_1862	30_5_1	670_25_82	654_5_1	18_5_1	96_5_1	488_5_143	1121_2_106	225_5_251	505_2_377	172_2_1	359_5_589	163_5_133
1775_5_167	579_2_1	686_5_1	469_2_1	697_2_56	211_5_332	195_5_679	37_2_341	759_5_1831	30_5_1	670_25_70	654_5_1	18_5_1	96_5_1	488_5_138	1121_2_112	225_5_230	505_2_391	172_2_1	359_5_598	163_5_146
1775_5_179	579_2_1	686_5_1	469_2_1	697_2_60	211_5_333	195_5_659	37_2_350	759_5_1799	30_5_1	670_25_66	654_5_1	18_5_1	96_5_1	488_5_126	1121_2_110	225_5_238	505_2_399	172_2_1	359_5_627	163_5_148
1775_5_175	579_2_1	686_5_1	469_2_1	697_2_58	211_5_328	195_5_640	37_2_373	759_5_1798	30_5_1	670_25_51	654_5_1	18_5_1	96_5_1	488_5_124	1121_2_111	225_5_238	505_2_397	172_2_1	359_5_660	163_5_158
1775_5_176	579_2_1	686_5_1	469_2_1	697_2_59	211_5_334	195_5_647	37_2_364	759_5_1845	30_5_1	670_25_46	654_5_1	18_5_1	96_5_1	488_5_122	1121_2_112	225_5_230	505_2_379	172_2_1	359_5_660	163_5_162
1775_5_180	579_2_1	686_5_1	469_2_1	697_2_63	211_5_334	195_5_652	37_2_362	759_5_1890	30_5_1	670_25_53	654_5_1	18_5_1	96_5_1	488_5_129	1121_2_113	225_5_224	505_2_365	172_2_1	359_5_653	163_5_152
1775_5_176	579_2_1	686_5_1	469_2_1	697_2_74	211_5_334	195_5_628	37_2_357	759_5_1863	30_5_1	670_25_43	654_5_1	18_5_1	96_5_1	488_5_141	1121_2_109	225_5_228	505_2_367	172_2_1	359_5_663	163_5_152
1775_5_181	579_2_1	686_5_1	469_2_1	697_2_78	211_5_340	195_5_629	37_2_369	759_5_1814	30_5_1	670_25_56	654_5_1	18_5_1	96_5_1	488_5_148	1121_2_101	225_5_231	505_2_349	172_2_1	359_5_684	163_5_143
1775_5_187	579_2_1	686_5_1	469_2_1	697_2_77	211_5_348	195_5_667	37_2_383	759_5_1781	30_5_1	670_25_57	654_5_1	18_5_1	96_5_1	488_5_151	1121_2_102	225_5_208	505_2_335	172_2_1	359_5_706	163_5_143
1775_5_176	579_2_1	686_5_1	469_2_1	697_2_80	211_5_345	195_5_704	37_2_389	759_5_1748	30_5_1	670_25_62	654_5_1	18_5_1	96_5_1	488_5_167	1121_2_99	225_5_220	505_2_347	172_2_1	359_5_707	163_5_156
1775_5_181	579_2_1	686_5_1	469_2_1	697_2_71	211_5_344	195_5_707	37_2_389	759_5_1708	30_5_1	670_25_69	654_5_1	18_5_1	96_5_1	488_5_165	1121_2_93	225_5_216	505_2_370	172_2_1	359_5_698	163_5_162
1775_5_176	579_2_1	686_5_1	469_2_1	697_2_65	211_5_337	195_5_722	37_2_377	759_5_1666	30_5_1	670_25_73	654_5_1	18_5_1	96_5_1	488_5_163	1121_2_86	225_5_212	505_2_380	172_2_1	359_5_687	163_5_167
1775_5_186	579_2_1	686_5_1	469_2_1	697_2_69	211_5_330	195_5_716	37_2_383	759_5_1689	30_5_1	670_25_72	654_5_1	18_5_1	96_5_1	488_5_152	1121_2_79	225_5_228	505_2_383	172_2_1	359_5_675	163_5_184
1775_5_191	579_2_1	686_5_1	469_2_1	697_2_55	211_5_334	195_5_726	37_2_394	759_5_1720	30_5_1	670_25_67	654_5_1	18_5_1	96_5_1	488_5_156	1121_2_85	225_5_240	505_2_374	172_2_1	359_5_674	163_5_197
1775_5_193	579_2_1	686_5_1	469_2_1	697_2_55	211_5_347	195_5_710	37_2_418	759_5_1743	30_5_1	670_25_65	654_5_1	18_5_1	96_5_1	488_5_151	1121_2_76	225_5_225	505_2_350	172_2_1	359_5_682	163_5_199
1775_5_198	579_2_1	686_5_1	469_2_1	697_2_68	211_5_332	195_5_698	37_2_427	759_5_1766	30_5_1	670_25_61	654_5_1	18_5_1	96_5_1	488_5_151	1121_2_73	225_5_236	505_2_319	172_2_1	359_5_694	163_5_188
1775_5_207	579_2_1	686_5_1	469_2_1	697_2_77	211_5_312	195_5_698	37_2_435	759_5_1743	30_5_1	670_25_54	654_5_1	18_5_1	96_5_1	488_5_149	1121_2_72	225_5_228	505_2_310	172_2_1	359_5_712	163_5_176
1775_5_195	579_2_1	686_5_1	469_2_1	697_2_74	211_5_329	195_5_737	37_2_414	759_5_1744	30_5_1	670_25_35	654_5_1	18_5_1	96_5_1	488_5_129	1121_2_83	225_5_230	505_2_320	172_2_1	359_5_724	163_5_169
1775_5_201	579_2_1	686_5_1	469_2_1	697_2_74	211_5_339	195_5_722	37_2_410	759_5_1728	30_5_1	670_25_27	654_5_1	18_5_1	96_5_1	488_5_121	1121_2_86	225_5_219	505_2_320	172_2_1	359_5_727	163_5_158
1775_5_202	579_2_1	686_5_1	469_2_1	697_2_67	211_5_347	195_5_724	37_2_415	759_5_1717	30_5_1	670_25_23	654_5_1	18_5_1	96_5_1	488_5_128	1121_2_85	225_5_223	505_2_315	172_2_1	359_5_733	163_5_165
1775_5_204	579_2_1	686_5_1	469_2_1	697_2_74	211_5_350	195_5_715	37_2_397	759_5_1704	30_5_1	670_25_23	654_5_1	18_5_1	96_5_1	488_5_125	1121_2_88	225_5_220	505_2_304	172_2_1	359_5_735	163_5_158
1775_5_204	579_2_1	686_5_1	469_2_1	697_2_74	211_5_362	195_5_728	37_2_407	759_5_1730	30_5_1	670_25_22	654_5_1	18_5_1	96_5_1	488_5_128	1121_2_84	225_5_214	505_2_305	172_2_1	359_5_733	163_5_152
1775_5_197	579_2_1	686_5_1	469_2_1	697_2_75	211_5_347	195_5_725	37_2_403	759_5_1731	30_5_1	670_25_20	654_5_1	18_5_1	96_5_1	488_5_142	1121_2_86	225_5_223	505_2_293	172_2_1	359_5_728	163_5_154
1775_5_185	579_2_1	686_5_1	469_2_1	697_2_81	211_5_343	195_5_764	37_2_403	759_5_1704	30_5_1	670_25_17	654_5_1	18_5_1	96_5_1	488_5_140	1121_2_95	225_5_237	505_2_288	172_2_1	359_5_718	163_5_179
1775_5_182	579_2_1	686_5_1	469_2_1	697_2_89	211_5_333	195_5_790	37_2_424	759_5_1708	30_5_1	670_25_13	654_5_1	18_5_1	96_5_1	488_5_144	1121_2_99	225_5_236	505_2_286	172_2_1	359_5_703	163_5_181
1775_5_194	579_2_1	686_5_1	469_2_1	697_2_87	211_5_330	195_5_762	37_2_413	759_5_1742	30_5_1	670_25_16	654_5_1	18_5_1	96_5_1	488_5_154	1121_2_88	225_5_241	505_2_267	172_2_1	359_5_708	163_5_182
1775_5_207	579_2_1	686_5_1	469_2_1	697_2_90	211_5_326	195_5_751	37_2_395	759_5_1736	30_5_1	670_25_12	654_5_1	18_5_1	96_5_1	488_5_161	1121_2_98	225_5_228	505_2_259	172_2_1	359_5_714	163_5_171
1775_5_214	579_2_1	686_5_1	469_2_1	697_2_75	211_5_314	195_5_726	37_2_368	759_5_1769	30_5_1	670_25_14	654_5_1	18_5_1	96_5_1	488_5_164	1121_2_110	225_5_226	505_2_250	172_2_1	359_5_729	163_5_179
1775_5_202	579_2_1	686_5_1	469_2_1	697_2_77	211_5_317	195_5_723	37_2_361	759_5_1813	30_5_1	670_25_21	654_5_1	18_5_1	96_5_1	488_5_161	1121_2_107	225_5_224	505_2_254	172_2_1	359_5_714	163_5_177
1775_5_197	579_2_1	686_5_1	469_2_1	697_2_81	211_5_294	195_5_720	37_2_348	759_5_1824	30_5_1	670_25_16	654_5_1	18_5_1	96_5_1	488_5_149	1121_2_115	225_5_211	505_2_295	172_2_1	359_5_715	163_5_188
1775_5_184	579_2_1	686_5_1	469_2_1	697_2_82	211_5_292	195_5_741	37_2_362	759_5_1825	30_5_1	670_25_16	654_5_1	18_5_1	96_5_1	488_5_146	1121_2_120	225_5_199	505_2_293	172_2_1	359_5_697	163_5_198
1775_5_188	579_2_1	686_5_1	469_2_1	697_2_80	211_5_291	195_5_736	37_2_363	759_5_1829	30_5_1	670_25_14	654_5_1	18_5_1	96_5_1	488_5_156	1121_2_126	225_5_197	505_2_286	172_2_1	359_5_700	163_5_206
1775_5_190	579_2_1	686_5_1	469_2_1	697_2_73	211_5_299	195_5_735	37_2_363	759_5_1844	30_5_1	670_25_12	654_5_1	18_5_1	96_5_1	488_5_157	1121_2_118	225_5_199	505_2_284	172_2_1	359_5_705	163_5_215
1775_5_206	579_2_1	686_5_1	469_2_1	697_2_64	211_5_314	195_5_739	37_2_362	759_5_1843	30_5_1	670_25_13	654_5_1	18_5_1	96_5_1	488_5_155	1121_2_116	225_5_227	505_2_261	172_2_1	359_5_709	163_5_192
1775_5_200	579_2_1	686_5_1	469_2_1	697_2_68	211_5_324	195_5_760	37_2_357	759_5_1811	30_5_1	670_25_17	654_5_1	18_5_1	96_5_1	488_5_158	1121_2_116	225_5_244	505_2_241	172_2_1	359_5_721	163_5_193
1775_5_189	579_2_1	686_5_1	469_2_1	697_2_61	211_5_322	195_5_769	37_2_356	759_5_1813	30_5_1	670_25_17	654_5_1	18_5_1	96_5_1	488_5_151	1121_2_119	225_5_229	505_2_245	172_2_1	359_5_732	163_5_186
1775_5_186	579_2_1	686_5_1	469_2_1	697_2_59	211_5_314	195_5_777	37_2_358	759_5_1819	30_5_1	670_25_16	654_5_1	18_5_1	96_5_1	488_5_156	1121_2_117	225_5_244	505_2_236	172_2_1	359_5_704	163_5_181
1775_5_189	579_2_1	686_5_1	469_2_1	697_2_58	211_5_324	195_5_763	37_2_353	759_5_1790	30_5_1	670_25_8	654_5_1	18_5_1	96_5_1	488_5_151	1121_2_103	225_5_248	505_2_243	172_2_1	359_5_704	163_5_191
1775_5_189	579_2_1	686_5_1	469_2_1	697_2_59	211_5_334	195_5_750	37_2_363	759_5_1794	30_5_1	670_25_7	654_5_1	18_5_1	96_5_1	488_5_153	1121_2_99	225_5_247	505_2_233	172_2_1	359_5_714	163_5_196
1775_5_191	579_2_1	686_5_1	469_2_1	697_2_58	211_5_324	195_5_759	37_2_375	759_5_1781	30_5_1	670_25_4	654_5_1	18_5_1	96_5_1	488_5_156	1121_2_101	225_5_264	505_2_234	172_2_1	359_5_721	163_5_207
1775_5_184	579_2_1	686_5_1	469_2_1	697_2_48	211_5_309	195_5_778	37_2_383	759_5_1805	30_5_1	670_25_7	654_5_1	18_5_1	96_5_1	488_5_159	1121_2_93	225_5_264	505_2_224	172_2_1	359_5_708	163_5_215
1775_5_194	579_2_1	686_5_1	469_2_1	697_2_55	211_5_309	195_5_782	37_2_378	759_5_1832	30_5_1	670_25_10	654_5_1	18_5_1	96_5_1	488_5_157	1121_2_93	225_5_247	505_2_218	172_2_1	359_5_687	163_5_203
1775_5_203	579_2_1	686_5_1	469_2_1	697_2_57	211_5_296	195_5_801	37_2_368	759_5_1789	30_5_1	670_25_13	654_5_1	18_5_1	96_5_1	488_5_153	1121_2_93	225_5_256	505_2_220	172_2_1	359_5_700	163_5_211
1775_5_212	579_2_1	686_5_1	469_2_1	697_2_52	211_5_297	195_5_776	37_2_351	759_5_1813	30_5_1	670_25_15	654_5_1	18_5_1	96_5_1	488_5_162	1121_2_99	225_5_260	505_2_216	172_2_1	359_5_725	163_5_205
1775_5_220	579_2_1	686_5_1	469_2_1	697_2_46	211_5_288	195_5_747	37_2_353	759_5_1769	30_5_1	670_25_20	654_5_1	18_5_1	96_5_1	488_5_165	1121_2_103	225_5_262	505_2_213	172_2_1	359_5_736	163_5_206
1775_5_229	579_2_1	686_5_1	469_2_1	697_2_50	211_5_278	195_5_739	37_2_344	759_5_1758	30_5_1	670_25_22	654_5_1	18_5_1	96_5_1	488_5_172	1121_2_115	225_5_256	505_2_218	172_2_1	359_5_719	163_5_209
1775_5_227	579_2_1	686_5_1	469_2_1	697_2_50	211_5_263	195_5_749	37_2_340	759_5_1752	30_5_1	670_25_23	654_5_1	18_5_1	96_5_1	488_5_170	1121_2_114	225_5_263	505_2_231	172_2_1	359_5_719	163_5_216
1775_5_221	579_2_1	686_5_1	469_2_1	697_2_54	211_5_253	195_5_777	37_2_333	759_5_1751	30_5_1	670_25_25	654_5_1	18_5_1	96_5_1	488_5_150	1121_2_109	225_5_254	505_2_243	172_2_1	359_5_702	163_5_214
1775_5_211	579_2_1	686_5_1	469_2_1	697_2_48	211_5_262	195_5_800	37_2_329	759_5_1783	30_5_1	670_25_27	654_5_1	18_5_1	96_5_1	488_5_151	1121_2_114	225_5_258	505_2_235	172_2_1	359_5_701	163_5_212
1775_5_228	579_2_1	686_5_1	469_2_1	697_2_47	211_5_254	195_5_822	37_2_351	759_5_1778	30_5_1	670_25_24	654_5_1	18_5_1	96_5_1	488_5_156	1121_2_118	225_5_265	505_2_248	172_2_1	359_5_677	163_5_207
1775_5_224	579_2_1	686_5_1	469_2_1	697_2_54	211_5_251	195_5_812	37_2_328	759_5_1732	30_5_1	670_25_21	654_5_1	18_5_1	96_5_1	488_5_157	1121_2_120	225_5_276	505_2_236	172_2_1	359_5_696	163_5_202
1775_5_232	579_2_1	686_5_1	469_2_1	697_2_43	211_5_260	195_5_785	37_2_344	759_5_1704	30_5_1	670_25_24	654_5_1	18_5_1	96_5_1	488_5_152	1121_2_112	225_5_291	505_2_227	172_2_1	359_5_698	163_5_195
1775_5_223	579_2_1	686_5_1	469_2_1	697_2_42	211_5_269	195_5_776	37_2_335	759_5_1673	30_5_1	670_25_31	654_5_1	18_5_1	96_5_1	488_5_156	1121_2_105	225_5_322	505_2_223	172_2_1	359_5_715	163_5_186
1775_5_219	579_2_1	686_5_1	469_2_1	697_2_34	211_5_291	195_5_800	37_2_345	759_5_1668	30_5_1	670_25_34	654_5_1	18_5_1	96_5_1	488_5_148	1121_2_101	225_5_326	505_2_235	172_2_1	359_5_711	163_5_189
1775_5_229	579_2_1	686_5_1	469_2_1	697_2_33	211_5_270	195_5_810	37_2_337	759_5_1696	30_5_1	670_25_36	654_5_1	18_5_1	96_5_1	488_5_140	1121_2_106	225_5_350	505_2_237	172_2_1	359_5_708	163_5_187
1775_5_219	579_2_1	686_5_1	469_2_1	697_2_36	211_5_279	195_5_795	37_2_326	759_5_1755	30_5_1	670_25_41	654_5_1	18_5_1	96_5_1	488_5_141	1121_2_119	225_5_336	505_2_232	172_2_1	359_5_670	163_5_170
1775_5_196	579_2_1	686_5_1	469_2_1	697_2_36	211_5_296	195_5_781	37_2_330	759_5_1749	30_5_1	670_25_30	654_5_1	18_5_1	96_5_1	488_5_140	1121_2_107	225_5_334	505_2_243	172_2_1	359_5_670	163_5_191
1775_5_197	579_2_1	686_5_1	469_2_1	697_2_34	211_5_302	195_5_768	37_2_342	759_5_1791	30_5_1	670_25_26	654_5_1	18_5_1	96_5_1	488_5_146	1121_2_105	225_5_328	505_2_230	172_2_1	359_5_704	163_5_175
1775_5_201	579_2_1	686_5_1	469_2_1	697_2_31	211_5_300	195_5_748	37_2_362	759_5_1781	30_5_1	670_25_28	654_5_1	18_5_1	96_5_1	488_5_154	1121_2_114	225_5_333	505_2_230	172_2_1	359_5_691	163_5_182
1775_5_203	579_2_1	686_5_1	469_2_1	697_2_32	211_5_311	195_5_741	37_2_366	759_5_1786	30_5_1	670_25_25	654_5_1	18_5_1	96_5_1	488_5_170	1121_2_124	225_5_340	505_2_215	172_2_1	359_5_681	163_5_188
1775_5_226	579_2_1	686_5_1	469_2_1	697_2_36	211_5_324	195_5_729	37_2_372	759_5_1813	30_5_1	670_25_20	654_5_1	18_5_1	96_5_1	488_5_166	1121_2_128	225_5_349	505_2_211	172_2_1	359_5_667	163_5_197
1775_5_220	579_2_1	686_5_1	469_2_1	697_2_39	211_5_333	195_5_714	37_2_384	759_5_1853	30_5_1	670_25_24	654_5_1	18_5_1	96_5_1	488_5_178	1121_2_121	225_5_335	505_2_200	172_2_1	359_5_618	163_5_190
1775_5_207	579_2_1	686_5_1	469_2_1	697_2_37	211_5_325	195_5_676	37_2_375	759_5_1832	30_5_1	670_25_26	654_5_1	18_5_1	96_5_1	488_5_183	1121_2_120	225_5_337	505_2_188	172_2_1	359_5_630	163_5_195
1775_5_191	579_2_1	686_5_1	469_2_1	697_2_46	211_5_303	195_5_674	37_2_392	759_5_1812	30_5_1	670_25_32	654_5_1	18_5_1	96_5_1	488_5_174	1121_2_130	225_5_348	505_2_191	172_2_1	359_5_626	163_5_213
1775_5_188	579_2_1	686_5_1	469_2_1	697_2_48	211_5_308	195_5_675	37_2_399	759_5_1821	30_5_1	670_25_39	654_5_1	18_5_1	96_5_1	488_5_164	1121_2_135	225_5_317	505_2_182	172_2_1	359_5_627	163_5_224
1775_5_190	579_2_1	686_5_1	469_2_1	697_2_46	211_5_303	195_5_691	37_2_403	759_5_1796	30_5_1	670_25_37	654_5_1	18_5_1	96_5_1	488_5_154	1121_2_151	225_5_323	505_2_176	172_2_1	359_5_616	163_5_240
1775_5_195	579_2_1	686_5_1	469_2_1	697_2_39	211_5_304	195_5_671	37_2_408	759_5_1817	30_5_1	670_25_41	654_5_1	18_5_1	96_5_1	488_5_162	1121_2_152	225_5_310	505_2_166	172_2_1	359_5_606	163_5_236
1775_5_199	579_2_1	686_5_1	469_2_1	697_2_33	211_5_290	195_5_661	37_2_398	759_5_1827	30_5_1	670_25_39	654_5_1	18_5_1	96_5_1	488_5_162	1121_2_146	225_5_317	505_2_194	172_2_1	359_5_627	163_5_230
1775_5_194	579_2_1	686_5_1	469_2_1	697_2_39	211_5_310	195_5_636	37_2_376	759_5_1887	30_5_1	670_25_32	654_5_1	18_5_1	96_5_1	488_5_162	1121_2_138	225_5_308	505_2_197	172_2_1	359_5_637	163_5_242
1775_5_190	579_2_1	686_5_1	469_2_1	697_2_38	211_5_315	195_5_613	37_2_384	759_5_1915	30_5_1	670_25_29	654_5_1	18_5_1	96_5_1	488_5_155	1121_2_133	225_5_305	505_2_212	172_2_1	359_5_624	163_5_239
1775_5_196	579_2_1	686_5_1	469_2_1	697_2_36	211_5_307	195_5_623	37_2_379	759_5_1923	30_5_1	670_25_21	654_5_1	18_5_1	96_5_1	488_5_155	1121_2_119	225_5_291	505_2_224	172_2_1	359_5_625	163_5_238
1775_5_178	579_2_1	686_5_1	469_2_1	697_2_34	211_5_294	195_5_638	37_2_366	759_5_1908	30_5_1	670_25_22	654_5_1	18_5_1	96_5_1	488_5_156	1121_2_130	225_5_304	505_2_230	172_2_1	359_5_631	163_5_247
1775_5_180	579_2_1	686_5_1	469_2_1	697_2_33	211_5_291	195_5_673	37_2_372	759_5_1886	30_5_1	670_25_21	654_5_1	18_5_1	96_5_1	488_5_155	1121_2_132	225_5_310	505_2_220	172_2_1	359_5_663	163_5_275
1775_5_195	579_2_1	686_5_1	469_2_1	697_2_39	211_5_289	195_5_658	37_2_383	759_5_1903	30_5_1	670_25_19	654_5_1	18_5_1	96_5_1	488_5_157	1121_2_138	225_5_297	505_2_200	172_2_1	359_5_675	163_5_262
1775_5_214	579_2_1	686_5_1	469_2_1	697_2_44	211_5_285	195_5_653	37_2_380	759_5_1894	30_5_1	670_25_15	654_5_1	18_5_1	96_5_1	488_5_151	1121_2_139	225_5_292	505_2_200	172_2_1	359_5_676	163_5_253
1775_5_209	579_2_1	686_5_1	469_2_1	697_2_47	211_5_276	195_5_641	37_2_389	759_5_1862	30_5_1	670_25_16	654_5_1	18_5_1	96_5_1	488_5_142	1121_2_132	225_5_299	505_2_188	172_2_1	359_5_696	163_5_255
1775_5_210	579_2_1	686_5_1	469_2_1	697_2_47	211_5_268	195_5_642	37_2_403	759_5_1863	30_5_1	670_25_18	654_5_1	18_5_1	96_5_1	488_5_142	1121_2_128	225_5_287	505_2_192	172_2_1	359_5_668	163_5_258
1775_5_217	579_2_1	686_5_1	469_2_1	697_2_45	211_5_263	195_5_655	37_2_388	759_5_1839	30_5_1	670_25_15	654_5_1	18_5_1	96_5_1	488_5_150	1121_2_124	225_5_279	505_2_200	172_2_1	359_5_672	163_5_232
1775_5_193	579_2_1	686_5_1	469_2_1	697_2_43	211_5_247	195_5_666	37_2_378	759_5_1891	30_5_1	670_25_15	654_5_1	18_5_1	96_5_1	488_5_162	1121_2_122	225_5_288	505_2_200	172_2_1	359_5_652	163_5_214
1775_5_197	579_2_1	686_5_1	469_2_1	697_2_41	211_5_240	195_5_667	37_2_377	759_5_1953	30_5_1	670_25_10	654_5_1	18_5_1	96_5_1	488_5_151	1121_2_124	225_5_292	505_2_207	172_2_1	359_5_658	163_5_226
1775_5_215	579_2_1	686_5_1	469_2_1	697_2_35	211_5_218	195_5_678	37_2_376	759_5_1946	30_5_1	670_25_8	654_5_1	18_5_1	96_5_1	488_5_150	1121_2_127	225_5_291	505_2_212	172_2_1	359_5_657	163_5_229
1775_5_209	579_2_1	686_5_1	469_2_1	697_2_29	211_5_231	195_5_691	37_2_361	759_5_1978	30_5_1	670_25_5	654_5_1	18_5_1	96_5_1	488_5_146	1121_2_145	225_5_287	505_2_226	172_2_1	359_5_627	163_5_233
1775_5_215	579_2_1	686_5_1	469_2_1	697_2_26	211_5_247	195_5_676	37_2_345	759_5_1947	30_5_1	670_25_3	654_5_1	18_5_1	96_5_1	488_5_149	1121_2_152	225_5_287	505_2_235	172_2_1	359_5_629	163_5_260
1775_5_200	579_2_1	686_5_1	469_2_1	697_2_30	211_5_257	195_5_682	37_2_328	759_5_1927	30_5_1	670_25_4	654_5_1	18_5_1	96_5_1	488_5_137	1121_2_157	225_5_287	505_2_272	172_2_1	359_5_604	163_5_259
1775_5_183	579_2_1	686_5_1	469_2_1	697_2_31	211_5_267	195_5_693	37_2_337	759_5_1946	30_5_1	670_25_3	654_5_1	18_5_1	96_5_1	488_5_134	1121_2_148	225_5_276	505_2_263	172_2_1	359_5_599	163_5_241
1775_5_198	579_2_1	686_5_1	469_2_1	697_2_32	211_5_264	195_5_700	37_2_328	759_5_1934	30_5_1	670_25_3	654_5_1	18_5_1	96_5_1	488_5_132	1121_2_151	225_5_306	505_2_255	172_2_1	359_5_620	163_5_237
1775_5_208	579_2_1	686_5_1	469_2_1	697_2_35	211_5_264	195_5_693	37_2_336	759_5_1946	30_5_1	670_25_2	654_5_1	18_5_1	96_5_1	488_5_127	1121_2_144	225_5_313	505_2_259	172_2_1	359_5_635	163_5_229
1775_5_211	579_2_1	686_5_1	469_2_1	697_2_32	211_5_262	195_5_676	37_2_351	759_5_1957	30_5_1	670_25_2	654_5_1	18_5_1	96_5_1	488_5_130	1121_2_137	225_5_315	505_2_267	172_2_1	359_5_641	163_5_220
1775_5_218	579_2_1	686_5_1	469_2_1	697_2_33	211_5_275	195_5_660	37_2_339	759_5_1953	30_5_1	670_25_3	654_5_1	18_5_1	96_5_1	488_5_130	1121_2_152	225_5_308	505_2_288	172_2_1	359_5_623	163_5_221
1775_5_214	579_2_1	686_5_1	469_2_1	697_2_24	211_5_277	195_5_643	1121_2_146	759_5_1930	30_5_1	37_2_344	654_5_1	18_5_1	96_5_1	488_5_129	225_5_315	505_2_277	172_2_1	359_5_627	163_5_229
1775_5_212	579_2_1	686_5_1	469_2_1	697_2_19	211_5_270	195_5_627	1121_2_154	759_5_1901	30_5_1	37_2_330	654_5_1	18_5_1	96_5_1	488_5_124	225_5_322	505_2_280	172_2_1	359_5_638	163_5_234
1775_5_200	579_2_1	686_5_1	469_2_1	697_2_13	211_5_259	195_5_614	1121_2_152	759_5_1937	30_5_1	37_2_327	654_5_1	18_5_1	96_5_1	488_5_119	225_5_333	505_2_289	172_2_1	359_5_648	163_5_220
1775_5_201	579_2_1	686_5_1	469_2_1	697_2_12	211_5_263	195_5_645	1121_2_150	759_5_1878	30_5_1	37_2_342	654_5_1	18_5_1	96_5_1	488_5_109	225_5_317	505_2_287	172_2_1	359_5_686	163_5_224
1775_5_192	579_2_1	686_5_1	469_2_1	697_2_7	211_5_260	195_5_667	1121_2_156	759_5_1851	30_5_1	37_2_352	654_5_1	18_5_1	96_5_1	488_5_99	225_5_312	505_2_296	172_2_1	359_5_682	163_5_222
1775_5_210	579_2_1	686_5_1	469_2_1	697_2_6	211_5_268	195_5_680	1121_2_162	759_5_1850	30_5_1	37_2_342	654_5_1	18_5_1	96_5_1	488_5_96	225_5_310	505_2_297	172_2_1	359_5_701	163_5_222
1775_5_210	579_2_1	686_5_1	469_2_1	697_2_6	211_5_270	195_5_684	1121_2_163	759_5_1868	30_5_1	37_2_328	654_5_1	18_5_1	96_5_1	488_5_101	225_5_287	505_2_297	172_2_1	359_5_706	163_5_211
1775_5_208	579_2_1	686_5_1	469_2_1	697_2_9	211_5_280	195_5_710	1121_2_167	759_5_1879	30_5_1	37_2_322	654_5_1	18_5_1	96_5_1	488_5_102	225_5_283	505_2_305	172_2_1	359_5_726	163_5_203
1775_5_213	579_2_1	686_5_1	469_2_1	697_2_14	211_5_274	195_5_746	1121_2_186	759_5_1829	30_5_1	37_2_330	654_5_1	18_5_1	96_5_1	488_5_90	225_5_297	505_2_297	172_2_1	359_5_743	163_5_218
1775_5_209	579_2_1	686_5_1	469_2_1	697_2_13	211_5_286	195_5_717	1121_2_177	759_5_1822	30_5_1	37_2_327	654_5_1	18_5_1	96_5_1	488_5_87	225_5_291	505_2_284	172_2_1	359_5_761	163_5_230
1775_5_221	579_2_1	686_5_1	469_2_1	697_2_16	211_5_266	195_5_705	1121_2_184	759_5_1807	30_5_1	37_2_342	654_5_1	18_5_1	96_5_1	488_5_86	225_5_260	505_2_292	172_2_1	359_5_737	163_5_236
1775_5_221	579_2_1	686_5_1	469_2_1	697_2_17	211_5_272	195_5_667	1121_2_182	759_5_1821	30_5_1	37_2_354	654_5_1	18_5_1	96_5_1	488_5_83	225_5_251	505_2_278	172_2_1	359_5_705	163_5_237
1775_5_215	579_2_1	686_5_1	469_2_1	697_2_16	211_5_284	195_5_655	1121_2_181	759_5_1839	30_5_1	37_2_364	654_5_1	18_5_1	96_5_1	488_5_86	225_5_254	505_2_279	172_2_1	359_5_689	163_5_223
1775_5_220	579_2_1	686_5_1	469_2_1	697_2_20	211_5_296	195_5_655	1121_2_194	759_5_1871	30_5_1	37_2_371	654_5_1	18_5_1	96_5_1	488_5_85	225_5_267	505_2_260	172_2_1	359_5_685	163_5_201
1775_5_235	579_2_1	686_5_1	469_2_1	697_2_19	211_5_301	195_5_665	1121_2_197	759_5_1884	30_5_1	37_2_365	654_5_1	18_5_1	96_5_1	488_5_80	225_5_276	505_2_275	172_2_1	359_5_680	163_5_191
1775_5_234	579_2_1	686_5_1	469_2_1	697_2_22	211_5_297	195_5_675	1121_2_206	759_5_1896	30_5_1	37_2_351	654_5_1	18_5_1	96_5_1	488_5_83	225_5_268	505_2_270	172_2_1	359_5_684	163_5_190
1775_5_247	579_2_1	686_5_1	469_2_1	697_2_23	211_5_292	195_5_678	1121_2_208	759_5_1889	30_5_1	37_2_373	654_5_1	18_5_1	96_5_1	488_5_82	225_5_282	505_2_282	172_2_1	359_5_671	163_5_182
1775_5_268	579_2_1	686_5_1	469_2_1	697_2_31	211_5_262	195_5_689	1121_2_208	759_5_1861	30_5_1	37_2_371	654_5_1	18_5_1	96_5_1	488_5_79	225_5_289	505_2_290	172_2_1	359_5_681	163_5_187
1775_5_255	579_2_1	686_5_1	469_2_1	697_2_32	211_5_258	195_5_697	1121_2_220	759_5_1871	30_5_1	37_2_351	654_5_1	18_5_1	96_5_1	488_5_76	225_5_286	505_2_281	172_2_1	359_5_687	163_5_183
1775_5_245	579_2_1	686_5_1	469_2_1	697_2_33	211_5_261	195_5_693	1121_2_220	759_5_1820	30_5_1	37_2_352	654_5_1	18_5_1	96_5_1	488_5_83	225_5_309	505_2_286	172_2_1	359_5_698	163_5_183
1775_5_234	579_2_1	686_5_1	469_2_1	697_2_27	211_5_268	195_5_654	1121_2_220	759_5_1844	30_5_1	37_2_360	654_5_1	18_5_1	96_5_1	488_5_81	225_5_319	505_2_287	172_2_1	359_5_686	163_5_182
1775_5_219	579_2_1	686_5_1	469_2_1	697_2_23	211_5_269	195_5_668	1121_2_217	759_5_1863	30_5_1	37_2_366	654_5_1	18_5_1	96_5_1	488_5_69	225_5_320	505_2_302	172_2_1	359_5_677	163_5_170
1775_5_233	579_2_1	686_5_1	469_2_1	697_2_19	211_5_273	195_5_673	1121_2_234	759_5_1850	30_5_1	37_2_359	654_5_1	18_5_1	96_5_1	488_5_63	225_5_312	505_2_296	172_2_1	359_5_665	163_5_158
1775_5_258	579_2_1	686_5_1	469_2_1	697_2_20	211_5_278	195_5_637	1121_2_227	759_5_1875	30_5_1	37_2_381	654_5_1	18_5_1	96_5_1	488_5_55	225_5_286	505_2_283	172_2_1	359_5_661	163_5_175
1775_5_258	579_2_1	686_5_1	469_2_1	697_2_27	211_5_282	195_5_651	1121_2_227	759_5_1857	30_5_1	37_2_381	654_5_1	18_5_1	96_5_1	488_5_56	225_5_268	505_2_301	172_2_1	359_5_650	163_5_186
1775_5_254	579_2_1	686_5_1	469_2_1	697_2_32	211_5_283	195_5_658	1121_2_233	759_5_1862	30_5_1	37_2_383	654_5_1	18_5_1	96_5_1	488_5_51	225_5_255	505_2_311	172_2_1	359_5_654	163_5_186
1775_5_248	579_2_1	686_5_1	469_2_1	697_2_29	211_5_283	195_5_674	1121_2_240	759_5_1894	30_5_1	37_2_360	654_5_1	18_5_1	96_5_1	488_5_52	225_5_255	505_2_305	172_2_1	359_5_656	163_5_196
1775_5_247	579_2_1	686_5_1	469_2_1	697_2_26	211_5_290	195_5_678	1121_2_233	759_5_1873	30_5_1	37_2_367	654_5_1	18_5_1	96_5_1	488_5_58	225_5_253	505_2_295	172_2_1	359_5_655	163_5_212
1775_5_241	579_2_1	686_5_1	469_2_1	697_2_22	211_5_266	195_5_716	1121_2_222	759_5_1824	30_5_1	37_2_377	654_5_1	18_5_1	96_5_1	488_5_59	225_5_232	505_2_284	172_2_1	359_5_694	163_5_225
1775_5_242	579_2_1	686_5_1	469_2_1	697_2_18	211_5_259	195_5_729	1121_2_223	759_5_1801	30_5_1	37_2_373	654_5_1	18_5_1	96_5_1	488_5_61	225_5_228	505_2_298	172_2_1	359_5_681	163_5_225
1775_5_239	579_2_1	686_5_1	469_2_1	697_2_14	211_5_262	195_5_736	1121_2_220	759_5_1800	30_5_1	37_2_371	654_5_1	18_5_1	96_5_1	488_5_65	225_5_217	505_2_306	172_2_1	359_5_688	163_5_217
1775_5_224	579_2_1	686_5_1	469_2_1	697_2_18	211_5_256	195_5_723	1121_2_220	759_5_1815	30_5_1	37_2_367	654_5_1	18_5_1	96_5_1	488_5_63	225_5_205	505_2_298	172_2_1	359_5_691	163_5_217
1775_5_224	579_2_1	686_5_1	469_2_1	697_2_22	211_5_256	195_5_706	1121_2_240	759_5_1810	30_5_1	37_2_350	654_5_1	18_5_1	96_5_1	488_5_60	225_5_190	505_2_309	172_2_1	359_5_669	163_5_235
1775_5_213	579_2_1	686_5_1	469_2_1	697_2_20	211_5_267	195_5_692	1121_2_252	759_5_1811	30_5_1	37_2_366	654_5_1	18_5_1	96_5_1	488_5_63	225_5_197	505_2_305	172_2_1	359_5_670	163_5_223
1775_5_203	579_2_1	686_5_1	469_2_1	697_2_12	211_5_273	195_5_704	1121_2_255	759_5_1841	30_5_1	37_2_356	654_5_1	18_5_1	96_5_1	488_5_54	225_5_199	505_2_311	172_2_1	359_5_673	163_5_233
1775_5_203	579_2_1	686_5_1	469_2_1	697_2_14	211_5_290	195_5_705	1121_2_242	759_5_1867	30_5_1	37_2_348	654_5_1	18_5_1	96_5_1	488_5_50	225_5_201	505_2_299	172_2_1	359_5_671	163_5_228
1775_5_211	579_2_1	686_5_1	469_2_1	697_2_17	211_5_262	195_5_735	1121_2_236	759_5_1825	30_5_1	37_2_336	654_5_1	18_5_1	96_5_1	488_5_51	225_5_197	505_2_299	172_2_1	359_5_688	163_5_231
1775_5_220	579_2_1	686_5_1	469_2_1	697_2_19	211_5_266	195_5_736	1121_2_247	759_5_1854	30_5_1	37_2_346	654_5_1	18_5_1	96_5_1	488_5_51	225_5_199	505_2_288	172_2_1	359_5_694	163_5_226
1775_5_216	579_2_1	686_5_1	469_2_1	697_2_20	211_5_261	195_5_716	1121_2_239	759_5_1874	30_5_1	37_2_355	654_5_1	18_5_1	96_5_1	488_5_50	225_5_189	505_2_288	172_2_1	359_5_726	163_5_209
1775_5_205	579_2_1	686_5_1	469_2_1	697_2_22	211_5_267	195_5_736	1121_2_239	759_5_1890	30_5_1	37_2_359	654_5_1	18_5_1	96_5_1	488_5_56	225_5_171	505_2_287	172_2_1	359_5_738	163_5_203
1775_5_205	579_2_1	686_5_1	469_2_1	697_2_26	211_5_266	195_5_742	1121_2_228	759_5_1896	30_5_1	37_2_336	654_5_1	18_5_1	96_5_1	488_5_57	225_5_179	505_2_282	172_2_1	359_5_742	163_5_191
1775_5_227	579_2_1	686_5_1	469_2_1	697_2_28	211_5_275	195_5_712	1121_2_237	759_5_1897	30_5_1	37_2_304	654_5_1	18_5_1	96_5_1	488_5_54	225_5_199	505_2_269	172_2_1	359_5_753	163_5_179
1775_5_236	579_2_1	686_5_1	469_2_1	697_2_32	211_5_286	195_5_701	1121_2_221	759_5_1920	30_5_1	37_2_316	654_5_1	18_5_1	96_5_1	488_5_59	225_5_199	505_2_249	172_2_1	359_5_774	163_5_170
1775_5_246	579_2_1	686_5_1	469_2_1	697_2_28	211_5_268	195_5_689	1121_2_213	759_5_1995	30_5_1	37_2_327	654_5_1	18_5_1	96_5_1	488_5_66	225_5_204	505_2_262	172_2_1	359_5_752	163_5_162
1775_5_260	579_2_1	686_5_1	469_2_1	697_2_35	211_5_296	195_5_657	1121_2_209	759_5_2045	30_5_1	37_2_314	654_5_1	18_5_1	96_5_1	488_5_63	225_5_200	505_2_274	172_2_1	359_5_760	163_5_172
1775_5_285	579_2_1	686_5_1	469_2_1	697_2_32	211_5_305	195_5_640	1121_2_202	759_5_2061	30_5_1	37_2_311	654_5_1	18_5_1	96_5_1	488_5_57	225_5_199	505_2_273	172_2_1	359_5_730	163_5_178
1775_5_277	579_2_1	686_5_1	469_2_1	697_2_29	211_5_317	195_5_642	1121_2_203	759_5_2064	30_5_1	37_2_319	654_5_1	18_5_1	96_5_1	488_5_46	225_5_189	505_2_271	172_2_1	359_5_707	163_5_174
1775_5_259	579_2_1	686_5_1	469_2_1	697_2_30	211_5_319	195_5_631	1121_2_195	759_5_2072	30_5_1	37_2_314	654_5_1	18_5_1	96_5_1	488_5_38	225_5_176	505_2_253	172_2_1	359_5_683	163_5_166
1775_5_250	579_2_1	686_5_1	469_2_1	697_2_37	211_5_308	195_5_625	1121_2_190	759_5_2090	30_5_1	37_2_307	654_5_1	18_5_1	96_5_1	488_5_41	225_5_160	505_2_246	172_2_1	359_5_683	163_5_157
1775_5_249	579_2_1	686_5_1	469_2_1	697_2_41	211_5_318	195_5_606	1121_2_183	759_5_2117	30_5_1	37_2_294	654_5_1	18_5_1	96_5_1	488_5_37	225_5_157	505_2_235	172_2_1	359_5_682	163_5_139
1775_5_250	579_2_1	686_5_1	469_2_1	697_2_47	211_5_314	195_5_592	1121_2_185	759_5_2103	30_5_1	37_2_283	654_5_1	18_5_1	96_5_1	488_5_42	225_5_170	505_2_237	172_2_1	359_5_703	163_5_144
1775_5_236	579_2_1	686_5_1	469_2_1	697_2_54	211_5_326	195_5_594	1121_2_177	759_5_2123	30_5_1	37_2_286	654_5_1	18_5_1	96_5_1	488_5_44	225_5_156	505_2_252	172_2_1	359_5_714	163_5_146
1775_5_242	579_2_1	686_5_1	469_2_1	697_2_61	211_5_322	195_5_587	1121_2_191	759_5_2113	30_5_1	37_2_296	654_5_1	18_5_1	96_5_1	488_5_42	225_5_156	505_2_252	172_2_1	359_5_707	163_5_140
1775_5_238	579_2_1	686_5_1	469_2_1	697_2_69	211_5_326	195_5_599	1121_2_202	759_5_2118	30_5_1	37_2_293	654_5_1	18_5_1	96_5_1	488_5_42	225_5_161	505_2_262	172_2_1	359_5_728	163_5_143
1775_5_245	579_2_1	686_5_1	469_2_1	697_2_61	211_5_325	195_5_582	1121_2_194	759_5_2123	30_5_1	37_2_308	654_5_1	18_5_1	96_5_1	488_5_41	225_5_144	505_2_254	172_2_1	359_5_736	163_5_151
1775_5_256	579_2_1	686_5_1	469_2_1	697_2_62	211_5_328	195_5_570	1121_2_189	759_5_2177	30_5_1	37_2_294	654_5_1	18_5_1	96_5_1	488_5_43	225_5_142	505_2_233	172_2_1	359_5_744	163_5_155
1775_5_260	579_2_1	686_5_1	469_2_1	697_2_53	211_5_329	195_5_556	1121_2_187	759_5_2186	30_5_1	37_2_294	654_5_1	18_5_1	96_5_1	488_5_53	225_5_134	505_2_220	172_2_1	359_5_776	163_5_160
1775_5_275	579_2_1	686_5_1	469_2_1	697_2_46	211_5_320	195_5_551	1121_2_185	759_5_2155	30_5_1	37_2_301	654_5_1	18_5_1	96_5_1	488_5_61	225_5_133	505_2_215	172_2_1	359_5_770	163_5_157
1775_5_277	579_2_1	686_5_1	469_2_1	697_2_38	211_5_329	195_5_548	1121_2_168	759_5_2117	30_5_1	37_2_302	654_5_1	18_5_1	96_5_1	488_5_65	225_5_123	505_2_212	172_2_1	359_5_811	163_5_162
1775_5_273	579_2_1	686_5_1	469_2_1	697_2_40	211_5_337	195_5_550	1121_2_164	759_5_2111	30_5_1	37_2_306	654_5_1	18_5_1	96_5_1	488_5_62	225_5_134	505_2_199	172_2_1	359_5_818	163_5_155
1775_5_274	579_2_1	686_5_1	469_2_1	697_2_41	211_5_336	195_5_532	1121_2_162	759_5_2118	30_5_1	37_2_294	654_5_1	18_5_1	96_5_1	488_5_61	225_5_122	505_2_191	172_2_1	359_5_818	163_5_157
1775_5_261	579_2_1	686_5_1	469_2_1	697_2_43	211_5_339	195_5_539	1121_2_150	759_5_2165	30_5_1	37_2_288	654_5_1	18_5_1	96_5_1	488_5_60	225_5_122	505_2_185	172_2_1	359_5_835	163_5_136
1775_5_284	579_2_1	686_5_1	469_2_1	697_2_40	211_5_339	195_5_511	1121_2_154	759_5_2155	30_5_1	37_2_284	654_5_1	18_5_1	96_5_1	488_5_69	225_5_122	505_2_203	172_2_1	359_5_828	163_5_141
1775_5_275	579_2_1	686_5_1	469_2_1	697_2_41	211_5_360	195_5_478	1121_2_151	759_5_2202	30_5_1	37_2_270	654_5_1	18_5_1	96_5_1	488_5_63	225_5_118	505_2_202	172_2_1	359_5_839	163_5_157
1775_5_267	579_2_1	686_5_1	469_2_1	697_2_42	211_5_364	195_5_485	1121_2_141	759_5_2222	30_5_1	37_2_289	654_5_1	18_5_1	96_5_1	488_5_66	225_5_115	505_2_204	172_2_1	359_5_839	163_5_151
1775_5_261	579_2_1	686_5_1	469_2_1	697_2_46	211_5_377	195_5_486	1121_2_136	759_5_2177	30_5_1	37_2_296	654_5_1	18_5_1	96_5_1	488_5_66	225_5_109	505_2_231	172_2_1	359_5_818	163_5_151
1775_5_257	579_2_1	686_5_1	469_2_1	697_2_48	211_5_380	195_5_497	1121_2_135	759_5_2156	30_5_1	37_2_296	654_5_1	18_5_1	96_5_1	488_5_67	225_5_106	505_2_259	172_2_1	359_5_784	163_5_154
1775_5_263	579_2_1	686_5_1	469_2_1	697_2_56	211_5_388	195_5_532	1121_2_129	759_5_2127	30_5_1	37_2_296	654_5_1	18_5_1	96_5_1	488_5_68	225_5_106	505_2_264	172_2_1	359_5_770	163_5_144
1775_5_243	579_2_1	686_5_1	469_2_1	697_2_50	211_5_388	195_5_551	1121_2_129	759_5_2148	30_5_1	37_2_271	654_5_1	18_5_1	96_5_1	488_5_67	225_5_95	505_2_277	172_2_1	359_5_745	163_5_153
1775_5_250	579_2_1	686_5_1	469_2_1	697_2_46	211_5_393	195_5_549	1121_2_111	759_5_2155	30_5_1	37_2_272	654_5_1	18_5_1	96_5_1	488_5_66	225_5_84	505_2_296	172_2_1	359_5_748	163_5_163
1775_5_234	579_2_1	686_5_1	469_2_1	697_2_61	211_5_364	195_5_542	1121_2_107	759_5_2198	30_5_1	37_2_283	654_5_1	18_5_1	96_5_1	488_5_67	225_5_86	505_2_284	172_2_1	359_5_749	163_5_168
1775_5_236	579_2_1	686_5_1	469_2_1	697_2_61	211_5_369	195_5_557	1121_2_100	759_5_2182	30_5_1	37_2_283	654_5_1	18_5_1	96_5_1	488_5_66	225_5_81	505_2_281	172_2_1	359_5_766	163_5_165
1775_5_241	579_2_1	686_5_1	469_2_1	697_2_59	211_5_346	195_5_606	1121_2_89	759_5_2146	30_5_1	37_2_281	654_5_1	18_5_1	96_5_1	488_5_66	225_5_75	505_2_279	172_2_1	359_5_756	163_5_158
1775_5_237	579_2_1	686_5_1	469_2_1	697_2_61	211_5_345	195_5_625	1121_2_81	759_5_2142	30_5_1	37_2_290	654_5_1	18_5_1	96_5_1	488_5_72	225_5_66	505_2_271	172_2_1	359_5_756	163_5_160
1775_5_234	579_2_1	686_5_1	469_2_1	697_2_62	211_5_345	195_5_664	1121_2_88	759_5_2159	30_5_1	37_2_309	654_5_1	18_5_1	96_5_1	488_5_67	225_5_65	505_2_283	172_2_1	359_5_747	163_5_157
1775_5_231	579_2_1	686_5_1	469_2_1	697_2_63	211_5_338	195_5_662	1121_2_95	759_5_2152	30_5_1	37_2_304	654_5_1	18_5_1	96_5_1	488_5_62	225_5_57	505_2_307	172_2_1	359_5_757	163_5_154
1775_5_233	579_2_1	686_5_1	469_2_1	697_2_72	211_5_324	195_5_651	1121_2_98	759_5_2180	30_5_1	37_2_313	654_5_1	18_5_1	96_5_1	488_5_65	225_5_58	505_2_311	172_2_1	359_5_764	163_5_152
1775_5_246	579_2_1	686_5_1	469_2_1	697_2_71	211_5_348	195_5_633	1121_2_92	759_5_2152	30_5_1	37_2_315	654_5_1	18_5_1	96_5_1	488_5_60	225_5_55	505_2_303	172_2_1	359_5_816	163_5_158
1775_5_242	579_2_1	686_5_1	469_2_1	697_2_70	211_5_341	195_5_635	1121_2_83	759_5_2140	30_5_1	37_2_314	654_5_1	18_5_1	96_5_1	488_5_61	225_5_53	505_2_302	172_2_1	359_5_803	163_5_152
1775_5_242	579_2_1	686_5_1	469_2_1	697_2_73	211_5_311	195_5_622	1121_2_72	759_5_2117	30_5_1	37_2_291	654_5_1	18_5_1	96_5_1	488_5_70	225_5_67	505_2_288	172_2_1	359_5_792	163_5_150
1775_5_239	579_2_1	686_5_1	469_2_1	697_2_69	211_5_314	195_5_576	1121_2_65	759_5_2108	30_5_1	37_2_298	654_5_1	18_5_1	96_5_1	488_5_73	225_5_63	505_2_287	172_2_1	359_5_775	163_5_149
1775_5_241	579_2_1	686_5_1	469_2_1	697_2_66	211_5_298	195_5_580	1121_2_54	759_5_2116	30_5_1	37_2_298	654_5_1	18_5_1	96_5_1	488_5_69	225_5_59	505_2_295	172_2_1	359_5_792	163_5_170
1775_5_245	579_2_1	686_5_1	469_2_1	697_2_73	211_5_315	195_5_556	1121_2_57	759_5_2068	30_5_1	37_2_294	654_5_1	18_5_1	96_5_1	488_5_71	225_5_62	505_2_314	172_2_1	359_5_785	163_5_183
1775_5_236	579_2_1	686_5_1	469_2_1	697_2_79	211_5_326	195_5_547	1121_2_56	759_5_2092	30_5_1	37_2_299	654_5_1	18_5_1	96_5_1	488_5_80	225_5_67	505_2_322	172_2_1	359_5_767	163_5_174
1775_5_240	579_2_1	686_5_1	469_2_1	697_2_67	211_5_350	195_5_546	1121_2_64	759_5_2091	30_5_1	37_2_303	654_5_1	18_5_1	96_5_1	488_5_83	225_5_70	505_2_337	172_2_1	359_5_748	163_5_179
1775_5_239	579_2_1	686_5_1	469_2_1	697_2_58	211_5_330	195_5_581	1121_2_60	759_5_2177	30_5_1	37_2_298	654_5_1	18_5_1	96_5_1	488_5_83	225_5_67	505_2_356	172_2_1	359_5_739	163_5_179
1775_5_258	579_2_1	686_5_1	469_2_1	697_2_57	211_5_318	195_5_575	1121_2_66	759_5_2160	30_5_1	37_2_304	654_5_1	18_5_1	96_5_1	488_5_90	225_5_73	505_2_357	172_2_1	359_5_713	163_5_165
1775_5_271	579_2_1	686_5_1	469_2_1	697_2_62	211_5_301	195_5_582	1121_2_64	759_5_2190	30_5_1	37_2_301	654_5_1	18_5_1	96_5_1	488_5_86	225_5_69	505_2_350	172_2_1	359_5_723	163_5_161
1775_5_265	579_2_1	686_5_1	469_2_1	697_2_64	211_5_282	195_5_632	1121_2_59	759_5_2210	30_5_1	37_2_302	654_5_1	18_5_1	96_5_1	488_5_82	225_5_57	505_2_346	172_2_1	359_5_730	163_5_162
1775_5_276	579_2_1	686_5_1	469_2_1	697_2_63	211_5_275	195_5_638	1121_2_49	759_5_2235	30_5_1	37_2_294	654_5_1	18_5_1	96_5_1	488_5_83	225_5_55	505_2_341	172_2_1	359_5_743	163_5_168
1775_5_265	579_2_1	686_5_1	469_2_1	697_2_62	211_5_280	195_5_683	1121_2_41	759_5_2181	30_5_1	37_2_287	654_5_1	18_5_1	96_5_1	488_5_83	225_5_63	505_2_355	172_2_1	359_5_738	163_5_177
1775_5_254	579_2_1	686_5_1	469_2_1	697_2_55	211_5_265	195_5_690	1121_2_40	759_5_2183	30_5_1	37_2_285	654_5_1	18_5_1	96_5_1	488_5_81	225_5_59	505_2_375	172_2_1	359_5_742	163_5_167
1775_5_242	579_2_1	686_5_1	469_2_1	697_2_54	211_5_262	195_5_680	1121_2_41	759_5_2166	30_5_1	37_2_264	654_5_1	18_5_1	96_5_1	488_5_75	225_5_62	505_2_376	172_2_1	359_5_754	163_5_154
1775_5_238	579_2_1	686_5_1	469_2_1	697_2_49	211_5_284	195_5_678	1121_2_40	759_5_2178	30_5_1	37_2_273	654_5_1	18_5_1	96_5_1	488_5_76	225_5_63	505_2_384	172_2_1	359_5_757	163_5_142
1775_5_219	579_2_1	686_5_1	469_2_1	697_2_47	211_5_278	195_5_683	1121_2_28	759_5_2168	30_5_1	37_2_253	654_5_1	18_5_1	96_5_1	488_5_82	225_5_62	505_2_373	172_2_1	359_5_792	163_5_152
1775_5_220	579_2_1	686_5_1	469_2_1	697_2_51	211_5_275	195_5_655	1121_2_24	759_5_2204	30_5_1	37_2_268	654_5_1	18_5_1	96_5_1	488_5_86	225_5_64	505_2_362	172_2_1	359_5_785	163_5_147
1775_5_224	579_2_1	686_5_1	469_2_1	697_2_57	211_5_293	195_5_649	1121_2_24	759_5_2197	30_5_1	37_2_281	654_5_1	18_5_1	96_5_1	488_5_96	225_5_63	505_2_344	172_2_1	359_5_780	163_5_153
1775_5_228	579_2_1	686_5_1	469_2_1	697_2_51	211_5_272	195_5_652	1121_2_21	759_5_2239	30_5_1	37_2_272	654_5_1	18_5_1	96_5_1	488_5_96	225_5_67	505_2_347	172_2_1	359_5_747	163_5_150
1775_5_240	579_2_1	686_5_1	469_2_1	697_2_56	211_5_263	195_5_662	1121_2_26	759_5_2243	30_5_1	37_2_259	654_5_1	18_5_1	96_5_1	488_5_92	225_5_71	505_2_349	172_2_1	359_5_745	163_5_132
1775_5_249	579_2_1	686_5_1	469_2_1	697_2_56	211_5_272	195_5_636	1121_2_25	759_5_2247	30_5_1	37_2_255	654_5_1	18_5_1	96_5_1	488_5_81	225_5_73	505_2_352	172_2_1	359_5_759	163_5_149
1775_5_236	579_2_1	686_5_1	469_2_1	697_2_57	211_5_290	195_5_627	1121_2_31	759_5_2247	30_5_1	37_2_262	654_5_1	18_5_1	96_5_1	488_5_78	225_5_68	505_2_359	172_2_1	359_5_753	163_5_155
1775_5_222	579_2_1	686_5_1	469_2_1	697_2_61	211_5_302	195_5_621	1121_2_29	759_5_2234	30_5_1	37_2_264	654_5_1	18_5_1	96_5_1	488_5_79	225_5_72	505_2_346	172_2_1	359_5_740	163_5_153
1775_5_226	579_2_1	686_5_1	469_2_1	697_2_57	211_5_300	195_5_621	1121_2_27	759_5_2206	30_5_1	37_2_268	654_5_1	18_5_1	96_5_1	488_5_77	225_5_70	505_2_326	172_2_1	359_5_760	163_5_162
1775_5_228	579_2_1	686_5_1	469_2_1	697_2_54	211_5_299	195_5_622	1121_2_27	759_5_2239	30_5_1	37_2_244	654_5_1	18_5_1	96_5_1	488_5_73	225_5_82	505_2_324	172_2_1	359_5_767	163_5_176
1775_5_237	579_2_1	686_5_1	469_2_1	697_2_55	211_5_298	195_5_612	1121_2_22	759_5_2216	30_5_1	37_2_234	654_5_1	18_5_1	96_5_1	488_5_81	225_5_80	505_2_343	172_2_1	359_5_777	163_5_186
1775_5_247	579_2_1	686_5_1	469_2_1	697_2_44	211_5_307	195_5_604	1121_2_25	759_5_2197	30_5_1	37_2_215	654_5_1	18_5_1	96_5_1	488_5_81	225_5_83	505_2_350	172_2_1	359_5_793	163_5_191
1775_5_249	579_2_1	686_5_1	469_2_1	697_2_39	211_5_303	195_5_624	1121_2_23	759_5_2202	30_5_1	37_2_212	654_5_1	18_5_1	96_5_1	488_5_74	225_5_76	505_2_358	172_2_1	359_5_788	163_5_176
1775_5_238	579_2_1	686_5_1	469_2_1	697_2_40	211_5_292	195_5_619	1121_2_18	759_5_2201	30_5_1	37_2_218	654_5_1	18_5_1	96_5_1	488_5_79	225_5_87	505_2_351	172_2_1	359_5_758	163_5_185
1775_5_233	579_2_1	686_5_1	469_2_1	697_2_41	211_5_286	195_5_637	1121_2_14	759_5_2261	30_5_1	37_2_232	654_5_1	18_5_1	96_5_1	488_5_77	225_5_91	505_2_347	172_2_1	359_5_725	163_5_184
1775_5_234	579_2_1	686_5_1	469_2_1	697_2_44	211_5_289	195_5_634	1121_2_14	759_5_2250	30_5_1	37_2_227	654_5_1	18_5_1	96_5_1	488_5_72	225_5_82	505_2_358	172_2_1	359_5_706	163_5_192
1775_5_253	579_2_1	686_5_1	469_2_1	697_2_47	211_5_267	195_5_640	1121_2_14	759_5_2257	30_5_1	37_2_232	654_5_1	18_5_1	96_5_1	488_5_74	225_5_82	505_2_367	172_2_1	359_5_708	163_5_179
1775_5_271	579_2_1	686_5_1	469_2_1	697_2_48	211_5_271	195_5_626	1121_2_14	759_5_2251	30_5_1	37_2_219	654_5_1	18_5_1	96_5_1	488_5_79	225_5_78	505_2_379	172_2_1	359_5_746	163_5_172
1775_5_276	579_2_1	686_5_1	469_2_1	697_2_45	211_5_269	195_5_630	1121_2_16	759_5_2258	30_5_1	37_2_201	654_5_1	18_5_1	96_5_1	488_5_84	225_5_74	505_2_395	172_2_1	359_5_757	163_5_177
1775_5_294	579_2_1	686_5_1	469_2_1	697_2_43	211_5_281	195_5_624	1121_2_10	759_5_2264	30_5_1	37_2_200	654_5_1	18_5_1	96_5_1	488_5_81	225_5_67	505_2_390	172_2_1	359_5_757	163_5_165
1775_5_301	579_2_1	686_5_1	469_2_1	697_2_50	211_5_272	195_5_628	1121_2_15	759_5_2237	30_5_1	37_2_194	654_5_1	18_5_1	96_5_1	488_5_79	225_5_64	505_2_410	172_2_1	359_5_757	163_5_162
1775_5_281	579_2_1	686_5_1	469_2_1	697_2_54	211_5_267	195_5_668	1121_2_14	759_5_2225	30_5_1	37_2_200	654_5_1	18_5_1	96_5_1	488_5_85	225_5_58	505_2_402	172_2_1	359_5_730	163_5_159
1775_5_280	579_2_1	686_5_1	469_2_1	697_2_55	211_5_255	195_5_671	1121_2_9	759_5_2227	30_5_1	37_2_206	654_5_1	18_5_1	96_5_1	488_5_82	225_5_71	505_2_380	172_2_1	359_5_733	163_5_157
1775_5_288	579_2_1	686_5_1	469_2_1	697_2_50	211_5_234	195_5_677	1121_2_7	759_5_2225	30_5_1	37_2_214	654_5_1	18_5_1	96_5_1	488_5_73	225_5_74	505_2_387	172_2_1	359_5_736	163_5_168
1775_5_308	579_2_1	686_5_1	469_2_1	697_2_40	211_5_229	195_5_651	1121_2_9	759_5_2255	30_5_1	37_2_211	654_5_1	18_5_1	96_5_1	488_5_74	225_5_78	505_2_379	172_2_1	359_5_741	163_5_181
1775_5_311	579_2_1	686_5_1	469_2_1	697_2_40	211_5_227	195_5_656	1121_2_6	759_5_2191	30_5_1	37_2_233	654_5_1	18_5_1	96_5_1	488_5_78	225_5_88	505_2_384	172_2_1	359_5_758	163_5_183
1775_5_299	579_2_1	686_5_1	469_2_1	697_2_43	211_5_243	195_5_666	1121_2_7	759_5_2183	30_5_1	37_2_249	654_5_1	18_5_1	96_5_1	488_5_83	225_5_86	505_2_391	172_2_1	359_5_742	163_5_187
1775_5_314	579_2_1	686_5_1	469_2_1	697_2_46	211_5_206	195_5_671	1121_2_7	759_5_2198	30_5_1	37_2_253	654_5_1	18_5_1	96_5_1	488_5_86	225_5_102	505_2_406	172_2_1	359_5_757	163_5_173
1775_5_334	579_2_1	686_5_1	469_2_1	697_2_41	211_5_210	195_5_645	1121_2_8	759_5_2238	30_5_1	37_2_259	654_5_1	18_5_1	96_5_1	488_5_77	225_5_99	505_2_396	172_2_1	359_5_752	163_5_164
1775_5_352	579_2_1	686_5_1	469_2_1	697_2_37	211_5_204	195_5_637	1121_2_5	759_5_2205	30_5_1	37_2_247	654_5_1	18_5_1	96_5_1	488_5_70	225_5_101	505_2_372	172_2_1	359_5_775	163_5_167
1775_5_356	579_2_1	686_5_1	469_2_1	697_2_33	211_5_194	195_5_635	1121_2_4	759_5_2187	30_5_1	37_2_244	654_5_1	18_5_1	96_5_1	488_5_70	225_5_110	505_2_372	172_2_1	359_5_772	163_5_168
1775_5_368	579_2_1	686_5_1	469_2_1	697_2_29	211_5_195	195_5_619	1121_2_5	759_5_2172	30_5_1	37_2_258	654_5_1	18_5_1	96_5_1	488_5_76	225_5_117	505_2_353	172_2_1	359_5_767	163_5_167
1775_5_359	579_2_1	686_5_1	469_2_1	697_2_29	211_5_187	195_5_620	1121_2_4	759_5_2215	30_5_1	37_2_266	654_5_1	18_5_1	96_5_1	488_5_74	225_5_114	505_2_358	172_2_1	359_5_762	163_5_152
1775_5_345	579_2_1	686_5_1	469_2_1	697_2_28	211_5_190	195_5_618	1121_2_3	759_5_2218	30_5_1	37_2_272	654_5_1	18_5_1	96_5_1	488_5_86	225_5_101	505_2_372	172_2_1	359_5_766	163_5_147
1775_5_338	579_2_1	686_5_1	469_2_1	697_2_30	211_5_201	195_5_639	1121_2_7	759_5_2219	30_5_1	37_2_275	654_5_1	18_5_1	96_5_1	488_5_84	225_5_103	505_2_367	172_2_1	359_5_758	163_5_145
1775_5_328	579_2_1	686_5_1	469_2_1	697_2_28	211_5_207	195_5_670	1121_2_11	759_5_2210	30_5_1	37_2_276	654_5_1	18_5_1	96_5_1	488_5_90	225_5_105	505_2_373	172_2_1	359_5_721	163_5_161
1775_5_319	579_2_1	686_5_1	469_2_1	697_2_26	211_5_203	195_5_675	1121_2_12	759_5_2205	30_5_1	37_2_278	654_5_1	18_5_1	96_5_1	488_5_96	225_5_99	505_2_380	172_2_1	359_5_720	163_5_163
1775_5_337	579_2_1	686_5_1	469_2_1	697_2_38	211_5_210	195_5_651	1121_2_12	759_5_2158	30_5_1	37_2_273	654_5_1	18_5_1	96_5_1	488_5_100	225_5_84	505_2_386	172_2_1	359_5_724	163_5_184
1775_5_337	579_2_1	686_5_1	469_2_1	697_2_35	211_5_209	195_5_638	1121_2_13	759_5_2182	30_5_1	37_2_263	654_5_1	18_5_1	96_5_1	488_5_93	225_5_91	505_2_372	172_2_1	359_5_730	163_5_176
1775_5_353	579_2_1	686_5_1	469_2_1	697_2_40	211_5_187	195_5_603	1121_2_15	759_5_2233	30_5_1	37_2_247	654_5_1	18_5_1	96_5_1	488_5_87	225_5_96	505_2_357	172_2_1	359_5_749	163_5_159
1775_5_368	579_2_1	686_5_1	469_2_1	697_2_38	211_5_166	195_5_613	1121_2_16	759_5_2225	30_5_1	37_2_239	654_5_1	18_5_1	96_5_1	488_5_80	225_5_106	505_2_345	172_2_1	359_5_767	163_5_160
1775_5_379	579_2_1	686_5_1	469_2_1	697_2_43	211_5_164	195_5_614	1121_2_19	759_5_2216	30_5_1	37_2_231	654_5_1	18_5_1	96_5_1	488_5_81	225_5_96	505_2_335	172_2_1	359_5_781	163_5_162
1775_5_389	579_2_1	686_5_1	469_2_1	697_2_47	211_5_157	195_5_606	1121_2_13	759_5_2253	30_5_1	37_2_240	654_5_1	18_5_1	96_5_1	488_5_85	225_5_104	505_2_345	172_2_1	359_5_768	163_5_170
1775_5_396	579_2_1	686_5_1	469_2_1	697_2_41	211_5_163	195_5_604	1121_2_15	759_5_2253	30_5_1	37_2_234	654_5_1	18_5_1	96_5_1	488_5_88	225_5_92	505_2_356	172_2_1	359_5_765	163_5_178
1775_5_403	579_2_1	686_5_1	469_2_1	697_2_36	211_5_154	195_5_625	1121_2_15	759_5_2270	30_5_1	37_2_241	654_5_1	18_5_1	96_5_1	488_5_94	225_5_95	505_2_334	172_2_1	359_5_762	163_5_172
1775_5_394	579_2_1	686_5_1	469_2_1	697_2_35	211_5_143	195_5_636	1121_2_17	759_5_2221	30_5_1	37_2_230	654_5_1	18_5_1	96_5_1	488_5_88	225_5_103	505_2_321	172_2_1	359_5_742	163_5_185
1775_5_373	579_2_1	686_5_1	469_2_1	697_2_27	211_5_131	195_5_649	1121_2_15	759_5_2240	30_5_1	37_2_218	654_5_1	18_5_1	96_5_1	488_5_93	225_5_109	505_2_323	172_2_1	359_5_745	163_5_185
1775_5_380	579_2_1	686_5_1	469_2_1	697_2_21	211_5_126	195_5_665	1121_2_15	759_5_2198	30_5_1	37_2_218	654_5_1	18_5_1	96_5_1	488_5_93	225_5_104	505_2_312	172_2_1	359_5_764	163_5_186
1775_5_387	579_2_1	686_5_1	469_2_1	697_2_24	211_5_129	195_5_674	1121_2_20	759_5_2158	30_5_1	37_2_219	654_5_1	18_5_1	96_5_1	488_5_86	225_5_102	505_2_314	172_2_1	359_5_786	163_5_198
1775_5_405	579_2_1	686_5_1	469_2_1	697_2_20	211_5_137	195_5_669	1121_2_13	759_5_2159	30_5_1	37_2_212	654_5_1	18_5_1	96_5_1	488_5_83	225_5_95	505_2_322	172_2_1	359_5_797	163_5_200
1775_5_419	579_2_1	686_5_1	469_2_1	697_2_11	211_5_157	195_5_657	1121_2_11	759_5_2141	30_5_1	37_2_208	654_5_1	18_5_1	96_5_1	488_5_72	225_5_88	505_2_331	172_2_1	359_5_813	163_5_216
1775_5_420	579_2_1	686_5_1	469_2_1	697_2_8	211_5_167	195_5_634	1121_2_8	759_5_2178	30_5_1	37_2_213	654_5_1	18_5_1	96_5_1	488_5_71	225_5_93	505_2_347	172_2_1	359_5_796	163_5_210
1775_5_407	579_2_1	686_5_1	469_2_1	697_2_8	211_5_174	195_5_636	1121_2_6	759_5_2246	30_5_1	37_2_196	654_5_1	18_5_1	96_5_1	488_5_63	225_5_91	505_2_364	172_2_1	359_5_809	163_5_221
1775_5_411	579_2_1	686_5_1	469_2_1	697_2_6	211_5_176	195_5_656	1121_2_5	759_5_2256	30_5_1	37_2_206	654_5_1	18_5_1	96_5_1	488_5_61	225_5_96	505_2_362	172_2_1	359_5_765	163_5_206
1775_5_390	579_2_1	686_5_1	469_2_1	697_2_7	211_5_179	195_5_680	1121_2_5	759_5_2276	30_5_1	37_2_205	654_5_1	18_5_1	96_5_1	488_5_63	225_5_91	505_2_375	172_2_1	359_5_735	163_5_185
1775_5_399	579_2_1	686_5_1	469_2_1	697_2_7	211_5_181	195_5_653	1121_2_9	759_5_2278	30_5_1	37_2_223	654_5_1	18_5_1	96_5_1	488_5_61	225_5_83	505_2_362	172_2_1	359_5_723	163_5_175
1775_5_403	579_2_1	686_5_1	469_2_1	697_2_9	211_5_185	195_5_664	1121_2_11	759_5_2277	30_5_1	37_2_235	654_5_1	18_5_1	96_5_1	488_5_64	225_5_73	505_2_377	172_2_1	359_5_730	163_5_162
1775_5_416	579_2_1	686_5_1	469_2_1	697_2_14	211_5_187	195_5_653	1121_2_11	759_5_2283	30_5_1	37_2_229	654_5_1	18_5_1	96_5_1	488_5_58	225_5_73	505_2_385	172_2_1	359_5_730	163_5_157
1775_5_421	579_2_1	686_5_1	469_2_1	697_2_18	211_5_201	195_5_625	1121_2_10	759_5_2275	30_5_1	37_2_226	654_5_1	18_5_1	96_5_1	488_5_55	225_5_70	505_2_378	172_2_1	359_5_711	163_5_153
1775_5_413	579_2_1	686_5_1	469_2_1	697_2_10	211_5_219	195_5_630	1121_2_8	759_5_2306	30_5_1	37_2_232	654_5_1	18_5_1	96_5_1	488_5_57	225_5_68	505_2_359	172_2_1	359_5_678	163_5_153
1775_5_415	579_2_1	686_5_1	469_2_1	697_2_8	211_5_249	195_5_620	1121_2_8	759_5_2327	30_5_1	37_2_226	654_5_1	18_5_1	96_5_1	488_5_58	225_5_67	505_2_382	172_2_1	359_5_659	163_5_140
1775_5_396	579_2_1	686_5_1	469_2_1	697_2_6	211_5_268	195_5_608	1121_2_11	759_5_2339	30_5_1	37_2_224	654_5_1	18_5_1	96_5_1	488_5_64	225_5_75	505_2_397	172_2_1	359_5_630	163_5_126
1775_5_401	579_2_1	686_5_1	469_2_1	697_2_7	211_5_283	195_5_612	1121_2_8	759_5_2338	30_5_1	37_2_207	654_5_1	18_5_1	96_5_1	488_5_74	225_5_68	505_2_399	172_2_1	359_5_631	163_5_130
1775_5_412	579_2_1	686_5_1	469_2_1	697_2_6	211_5_289	195_5_598	1121_2_11	759_5_2310	30_5_1	37_2_200	654_5_1	18_5_1	96_5_1	488_5_74	225_5_67	505_2_400	172_2_1	359_5_631	163_5_152
1775_5_426	579_2_1	686_5_1	469_2_1	697_2_3	211_5_295	195_5_593	1121_2_6	759_5_2306	30_5_1	37_2_191	654_5_1	18_5_1	96_5_1	488_5_73	225_5_70	505_2_404	172_2_1	359_5_633	163_5_149
1775_5_431	579_2_1	686_5_1	469_2_1	697_2_3	211_5_284	195_5_571	1121_2_8	759_5_2310	30_5_1	37_2_179	654_5_1	18_5_1	96_5_1	488_5_74	225_5_72	505_2_395	172_2_1	359_5_655	163_5_146
1775_5_456	579_2_1	686_5_1	469_2_1	697_2_2	211_5_279	195_5_580	1121_2_11	759_5_2280	30_5_1	37_2_186	654_5_1	18_5_1	96_5_1	488_5_71	225_5_75	505_2_406	172_2_1	359_5_651	163_5_151
1775_5_454	579_2_1	686_5_1	469_2_1	697_2_1	211_5_279	195_5_590	1121_2_11	759_5_2300	30_5_1	37_2_197	654_5_1	18_5_1	96_5_1	488_5_67	225_5_77	505_2_382	172_2_1	359_5_673	163_5_163
1775_5_455	579_2_1	686_5_1	469_2_1	697_2_1	211_5_272	195_5_603	1121_2_8	759_5_2297	30_5_1	37_2_187	654_5_1	18_5_1	96_5_1	488_5_72	225_5_81	505_2_364	172_2_1	359_5_654	163_5_155
1775_5_445	579_2_1	686_5_1	211_5_280	195_5_610	1121_2_10	759_5_2316	30_5_1	37_2_171	654_5_1	18_5_1	96_5_1	488_5_65	225_5_81	505_2_384	172_2_1	359_5_663	163_5_159
1775_5_452	579_2_1	686_5_1	211_5_285	195_5_586	1121_2_11	759_5_2328	30_5_1	37_2_189	654_5_1	18_5_1	96_5_1	488_5_68	225_5_82	505_2_386	172_2_1	359_5_656	163_5_147
1775_5_452	579_2_1	686_5_1	211_5_279	195_5_578	1121_2_9	759_5_2354	30_5_1	37_2_188	654_5_1	18_5_1	96_5_1	488_5_68	225_5_80	505_2_399	172_2_1	359_5_665	163_5_150
1775_5_446	579_2_1	686_5_1	211_5_268	195_5_591	1121_2_10	759_5_2376	30_5_1	37_2_180	654_5_1	18_5_1	96_5_1	488_5_70	225_5_90	505_2_398	172_2_1	359_5_654	163_5_139
1775_5_447	579_2_1	686_5_1	211_5_291	195_5_576	1121_2_8	759_5_2320	30_5_1	37_2_179	654_5_1	18_5_1	96_5_1	488_5_68	225_5_90	505_2_396	172_2_1	359_5_642	163_5_137
1775_5_454	579_2_1	686_5_1	211_5_292	195_5_575	1121_2_8	759_5_2357	30_5_1	37_2_173	654_5_1	18_5_1	96_5_1	488_5_59	225_5_87	505_2_381	172_2_1	359_5_628	163_5_144
1775_5_467	579_2_1	686_5_1	211_5_289	195_5_579	1121_2_7	759_5_2345	30_5_1	37_2_173	654_5_1	18_5_1	96_5_1	488_5_58	225_5_89	505_2_376	172_2_1	359_5_616	163_5_142
1775_5_493	579_2_1	686_5_1	211_5_283	195_5_589	1121_2_8	759_5_2334	30_5_1	37_2_165	654_5_1	18_5_1	96_5_1	488_5_56	225_5_92	505_2_384	172_2_1	359_5_625	163_5_125
1775_5_487	579_2_1	686_5_1	211_5_264	195_5_607	1121_2_9	759_5_2299	30_5_1	37_2_170	654_5_1	18_5_1	96_5_1	488_5_51	225_5_91	505_2_394	172_2_1	359_5_640	163_5_125
1775_5_478	579_2_1	686_5_1	211_5_262	195_5_609	1121_2_7	759_5_2310	30_5_1	37_2_173	654_5_1	18_5_1	96_5_1	488_5_54	225_5_75	505_2_397	172_2_1	359_5_657	163_5_119
1775_5_441	579_2_1	686_5_1	211_5_262	195_5_597	1121_2_9	759_5_2349	30_5_1	37_2_176	654_5_1	18_5_1	96_5_1	488_5_42	225_5_69	505_2_407	172_2_1	359_5_644	163_5_107
1775_5_406	579_2_1	686_5_1	211_5_294	195_5_608	1121_2_6	759_5_2334	30_5_1	37_2_163	654_5_1	18_5_1	96_5_1	488_5_42	225_5_57	505_2_415	172_2_1	359_5_645	163_5_101
1775_5_399	579_2_1	686_5_1	211_5_287	195_5_603	1121_2_3	759_5_2374	30_5_1	37_2_161	654_5_1	18_5_1	96_5_1	488_5_45	225_5_47	505_2_398	172_2_1	359_5_654	163_5_114
1775_5_401	579_2_1	686_5_1	211_5_286	195_5_564	1121_2_5	759_5_2436	30_5_1	37_2_169	654_5_1	18_5_1	96_5_1	488_5_35	225_5_43	505_2_380	172_2_1	359_5_646	163_5_109
1775_5_390	579_2_1	686_5_1	211_5_277	195_5_571	1121_2_3	759_5_2465	30_5_1	37_2_177	654_5_1	18_5_1	96_5_1	488_5_37	225_5_47	505_2_413	172_2_1	359_5_649	163_5_114
1775_5_386	579_2_1	686_5_1	211_5_263	195_5_598	1121_2_5	759_5_2463	30_5_1	37_2_169	654_5_1	18_5_1	96_5_1	488_5_36	225_5_52	505_2_408	172_2_1	359_5_638	163_5_122
1775_5_391	579_2_1	686_5_1	211_5_259	195_5_591	1121_2_6	759_5_2469	30_5_1	37_2_182	654_5_1	18_5_1	96_5_1	488_5_40	225_5_51	505_2_437	172_2_1	359_5_616	163_5_128
1775_5_396	579_2_1	686_5_1	211_5_248	195_5_627	1121_2_9	759_5_2419	30_5_1	37_2_183	654_5_1	18_5_1	96_5_1	488_5_38	225_5_55	505_2_454	172_2_1	359_5_623	163_5_139
1775_5_390	579_2_1	686_5_1	211_5_238	195_5_645	1121_2_11	759_5_2383	30_5_1	37_2_199	654_5_1	18_5_1	96_5_1	488_5_35	225_5_52	505_2_469	172_2_1	359_5_613	163_5_143
1775_5_383	579_2_1	686_5_1	211_5_271	195_5_646	1121_2_8	759_5_2401	30_5_1	37_2_191	654_5_1	18_5_1	96_5_1	488_5_36	225_5_64	505_2_467	172_2_1	359_5_601	163_5_139
1775_5_378	579_2_1	686_5_1	211_5_258	195_5_683	1121_2_10	759_5_2365	30_5_1	37_2_184	654_5_1	18_5_1	96_5_1	488_5_29	225_5_69	505_2_465	172_2_1	359_5_600	163_5_125
1775_5_370	579_2_1	686_5_1	211_5_245	195_5_690	1121_2_11	759_5_2368	30_5_1	37_2_194	654_5_1	18_5_1	96_5_1	488_5_29	225_5_62	505_2_459	172_2_1	359_5_584	163_5_115
1775_5_359	579_2_1	686_5_1	211_5_276	195_5_670	1121_2_14	759_5_2335	30_5_1	37_2_194	654_5_1	18_5_1	96_5_1	488_5_28	225_5_59	505_2_463	172_2_1	359_5_581	163_5_107
1775_5_351	579_2_1	686_5_1	211_5_282	195_5_687	1121_2_9	759_5_2329	30_5_1	37_2_201	654_5_1	18_5_1	96_5_1	488_5_29	225_5_58	505_2_500	172_2_1	359_5_575	163_5_103
1775_5_356	579_2_1	686_5_1	211_5_276	195_5_665	1121_2_12	759_5_2345	30_5_1	37_2_191	654_5_1	18_5_1	96_5_1	488_5_31	225_5_59	505_2_487	172_2_1	359_5_593	163_5_115
1775_5_353	579_2_1	686_5_1	211_5_273	195_5_683	1121_2_11	759_5_2315	30_5_1	37_2_201	654_5_1	18_5_1	96_5_1	488_5_36	225_5_56	505_2_480	172_2_1	359_5_608	163_5_111
1775_5_334	579_2_1	686_5_1	211_5_278	195_5_658	1121_2_10	759_5_2367	30_5_1	37_2_192	654_5_1	18_5_1	96_5_1	488_5_38	225_5_63	505_2_462	172_2_1	359_5_615	163_5_101
1775_5_334	579_2_1	686_5_1	211_5_292	195_5_651	1121_2_13	759_5_2383	30_5_1	37_2_189	654_5_1	18_5_1	96_5_1	488_5_35	225_5_63	505_2_450	172_2_1	359_5_634	163_5_87
1775_5_352	579_2_1	686_5_1	211_5_298	195_5_631	1121_2_15	759_5_2378	30_5_1	37_2_176	654_5_1	18_5_1	96_5_1	488_5_37	225_5_58	505_2_460	172_2_1	359_5_643	163_5_82
1775_5_358	579_2_1	686_5_1	211_5_321	195_5_641	1121_2_10	759_5_2325	30_5_1	37_2_162	654_5_1	18_5_1	96_5_1	488_5_47	225_5_58	505_2_462	172_2_1	359_5_648	163_5_85
1775_5_351	579_2_1	686_5_1	211_5_327	195_5_617	1121_2_8	759_5_2326	30_5_1	37_2_163	654_5_1	18_5_1	96_5_1	488_5_52	225_5_51	505_2_484	172_2_1	359_5_656	163_5_77
1775_5_339	579_2_1	686_5_1	211_5_323	195_5_633	1121_2_5	759_5_2349	30_5_1	37_2_185	654_5_1	18_5_1	96_5_1	488_5_47	225_5_44	505_2_483	172_2_1	359_5_644	163_5_70
1775_5_342	579_2_1	686_5_1	211_5_313	195_5_636	1121_2_2	759_5_2407	30_5_1	37_2_199	654_5_1	18_5_1	96_5_1	488_5_41	225_5_41	505_2_457	172_2_1	359_5_640	163_5_47
1775_5_321	579_2_1	686_5_1	211_5_304	195_5_668	1121_2_2	759_5_2438	30_5_1	37_2_201	654_5_1	18_5_1	96_5_1	488_5_43	225_5_39	505_2_463	172_2_1	359_5_634	163_5_46
1775_5_307	579_2_1	686_5_1	211_5_310	195_5_660	1121_2_1	759_5_2462	30_5_1	37_2_196	654_5_1	18_5_1	96_5_1	488_5_45	225_5_45	505_2_449	172_2_1	359_5_626	163_5_44
1775_5_300	686_5_1	211_5_324	195_5_642	18_5_1	759_5_2496	30_5_1	37_2_197	654_5_1	96_5_1	488_5_44	225_5_37	505_2_464	172_2_1	359_5_614	163_5_48
1775_5_318	686_5_1	211_5_320	195_5_618	18_5_1	759_5_2541	30_5_1	37_2_198	654_5_1	96_5_1	488_5_50	225_5_39	505_2_454	172_2_1	359_5_603	163_5_43
1775_5_325	686_5_1	211_5_318	195_5_630	18_5_1	759_5_2517	30_5_1	37_2_187	654_5_1	96_5_1	488_5_49	225_5_38	505_2_459	172_2_1	359_5_605	163_5_46
1775_5_319	686_5_1	211_5_319	195_5_655	18_5_1	759_5_2489	30_5_1	37_2_166	654_5_1	96_5_1	488_5_50	225_5_35	505_2_474	172_2_1	359_5_594	163_5_54
1775_5_323	686_5_1	211_5_296	195_5_650	18_5_1	759_5_2481	30_5_1	37_2_160	654_5_1	96_5_1	488_5_48	225_5_23	505_2_482	172_2_1	359_5_564	163_5_39
1775_5_314	686_5_1	211_5_291	195_5_651	18_5_1	759_5_2477	30_5_1	37_2_163	654_5_1	96_5_1	488_5_54	225_5_21	505_2_497	172_2_1	359_5_565	163_5_38
1775_5_317	686_5_1	211_5_285	195_5_655	18_5_1	759_5_2453	30_5_1	37_2_165	654_5_1	96_5_1	488_5_49	225_5_20	505_2_517	172_2_1	359_5_549	163_5_31
1775_5_321	686_5_1	211_5_286	195_5_668	18_5_1	759_5_2410	30_5_1	37_2_166	654_5_1	96_5_1	488_5_46	225_5_20	505_2_532	172_2_1	359_5_554	163_5_31
1775_5_319	686_5_1	211_5_305	195_5_655	18_5_1	759_5_2435	30_5_1	37_2_183	654_5_1	96_5_1	488_5_44	225_5_15	505_2_521	172_2_1	359_5_535	163_5_32
1775_5_330	686_5_1	211_5_298	195_5_645	18_5_1	759_5_2487	30_5_1	37_2_188	654_5_1	96_5_1	488_5_48	225_5_12	505_2_524	172_2_1	359_5_530	163_5_35
1775_5_345	686_5_1	211_5_285	195_5_664	18_5_1	759_5_2504	30_5_1	37_2_186	654_5_1	96_5_1	488_5_50	225_5_13	505_2_523	172_2_1	359_5_535	163_5_35
1775_5_348	686_5_1	211_5_282	195_5_664	18_5_1	759_5_2549	30_5_1	37_2_177	654_5_1	96_5_1	488_5_45	225_5_11	505_2_534	172_2_1	359_5_529	163_5_35
1775_5_390	686_5_1	211_5_261	195_5_634	18_5_1	759_5_2549	30_5_1	37_2_180	654_5_1	96_5_1	488_5_44	225_5_5	505_2_536	172_2_1	359_5_525	163_5_34
1775_5_376	686_5_1	211_5_283	195_5_632	18_5_1	759_5_2529	30_5_1	37_2_178	654_5_1	96_5_1	488_5_49	225_5_3	505_2_534	172_2_1	359_5_522	163_5_40
1775_5_380	686_5_1	211_5_309	195_5_613	18_5_1	759_5_2532	30_5_1	37_2_167	654_5_1	96_5_1	488_5_47	225_5_4	505_2_556	172_2_1	359_5_529	163_5_44
1775_5_378	686_5_1	211_5_329	195_5_599	18_5_1	759_5_2548	30_5_1	37_2_173	654_5_1	96_5_1	488_5_56	225_5_4	505_2_555	172_2_1	359_5_510	163_5_41
1775_5_384	686_5_1	211_5_339	195_5_586	18_5_1	759_5_2527	30_5_1	37_2_191	654_5_1	96_5_1	488_5_67	225_5_5	505_2_541	172_2_1	359_5_501	163_5_35
1775_5_381	686_5_1	211_5_332	195_5_620	18_5_1	759_5_2502	30_5_1	37_2_199	654_5_1	96_5_1	488_5_61	225_5_5	505_2_533	172_2_1	359_5_514	163_5_36
1775_5_393	686_5_1	211_5_331	195_5_613	18_5_1	759_5_2496	30_5_1	37_2_193	654_5_1	96_5_1	488_5_59	225_5_5	505_2_523	172_2_1	359_5_519	163_5_27
1775_5_397	686_5_1	211_5_332	195_5_615	18_5_1	759_5_2460	30_5_1	37_2_178	654_5_1	96_5_1	488_5_61	225_5_5	505_2_527	172_2_1	359_5_540	163_5_30
1775_5_418	686_5_1	211_5_327	195_5_622	18_5_1	759_5_2429	30_5_1	37_2_169	654_5_1	96_5_1	488_5_65	225_5_2	505_2_531	172_2_1	359_5_535	163_5_31
1775_5_419	686_5_1	211_5_326	195_5_609	18_5_1	759_5_2421	30_5_1	37_2_157	654_5_1	96_5_1	488_5_70	225_5_1	505_2_531	172_2_1	359_5_548	163_5_34
1775_5_422	686_5_1	211_5_338	195_5_606	18_5_1	759_5_2368	30_5_1	37_2_164	654_5_1	96_5_1	488_5_62	505_2_551	172_2_1	359_5_564	163_5_41
1775_5_423	686_5_1	211_5_338	195_5_587	18_5_1	759_5_2387	30_5_1	37_2_157	654_5_1	96_5_1	488_5_60	505_2_556	172_2_1	359_5_584	163_5_37
1775_5_417	686_5_1	211_5_341	195_5_572	18_5_1	759_5_2443	30_5_1	37_2_155	654_5_1	96_5_1	488_5_65	505_2_545	172_2_1	359_5_566	163_5_38
1775_5_423	686_5_1	211_5_350	195_5_567	18_5_1	759_5_2424	30_5_1	37_2_160	654_5_1	96_5_1	488_5_70	505_2_547	172_2_1	359_5_569	163_5_37
1775_5_411	686_5_1	211_5_334	195_5_563	18_5_1	759_5_2470	30_5_1	37_2_159	654_5_1	96_5_1	488_5_68	505_2_551	172_2_1	359_5_555	163_5_43
1775_5_388	686_5_1	211_5_331	195_5_537	18_5_1	759_5_2493	30_5_1	37_2_183	654_5_1	96_5_1	488_5_79	505_2_537	172_2_1	359_5_527	163_5_42
1775_5_384	686_5_1	211_5_342	195_5_508	18_5_1	759_5_2517	30_5_1	37_2_175	654_5_1	96_5_1	488_5_73	505_2_551	172_2_1	359_5_509	163_5_44
1775_5_396	686_5_1	211_5_367	195_5_499	18_5_1	759_5_2522	30_5_1	37_2_181	654_5_1	96_5_1	488_5_71	505_2_567	172_2_1	359_5_528	163_5_46
1775_5_414	686_5_1	211_5_355	195_5_485	18_5_1	759_5_2549	30_5_1	37_2_179	654_5_1	96_5_1	488_5_66	505_2_563	172_2_1	359_5_542	163_5_53
1775_5_413	686_5_1	211_5_365	195_5_479	18_5_1	759_5_2540	30_5_1	37_2_177	654_5_1	96_5_1	488_5_52	505_2_573	172_2_1	359_5_535	163_5_56
1775_5_407	686_5_1	211_5_363	195_5_489	18_5_1	759_5_2492	30_5_1	37_2_178	654_5_1	96_5_1	488_5_43	505_2_552	172_2_1	359_5_553	163_5_59
1775_5_407	686_5_1	211_5_347	195_5_494	18_5_1	759_5_2467	30_5_1	37_2_180	654_5_1	96_5_1	488_5_39	505_2_564	172_2_1	359_5_549	163_5_68
1775_5_407	686_5_1	211_5_347	195_5_519	18_5_1	759_5_2454	30_5_1	37_2_181	654_5_1	96_5_1	488_5_39	505_2_560	172_2_1	359_5_545	163_5_76
1775_5_403	686_5_1	211_5_340	195_5_543	18_5_1	759_5_2471	30_5_1	37_2_169	654_5_1	96_5_1	488_5_37	505_2_545	172_2_1	359_5_516	163_5_77
1775_5_390	686_5_1	211_5_345	195_5_570	18_5_1	759_5_2485	30_5_1	37_2_161	654_5_1	96_5_1	488_5_39	505_2_558	172_2_1	359_5_504	163_5_80
1775_5_378	686_5_1	211_5_350	195_5_605	18_5_1	759_5_2432	30_5_1	37_2_164	654_5_1	96_5_1	488_5_47	505_2_543	172_2_1	359_5_484	163_5_89
1775_5_393	686_5_1	211_5_375	195_5_590	18_5_1	759_5_2439	30_5_1	37_2_159	654_5_1	96_5_1	488_5_52	505_2_552	172_2_1	359_5_482	163_5_90
1775_5_400	686_5_1	211_5_360	195_5_592	18_5_1	759_5_2465	30_5_1	37_2_151	654_5_1	96_5_1	488_5_56	505_2_545	172_2_1	359_5_495	163_5_87
1775_5_414	686_5_1	211_5_368	195_5_566	18_5_1	759_5_2467	30_5_1	37_2_151	654_5_1	96_5_1	488_5_52	505_2_540	172_2_1	359_5_492	163_5_86
1775_5_400	686_5_1	211_5_365	195_5_554	18_5_1	759_5_2511	30_5_1	37_2_163	654_5_1	96_5_1	488_5_53	505_2_549	172_2_1	359_5_469	163_5_97
1775_5_399	686_5_1	211_5_375	195_5_553	18_5_1	759_5_2507	30_5_1	37_2_158	654_5_1	96_5_1	488_5_56	505_2_558	172_2_1	359_5_474	163_5_94
1775_5_397	686_5_1	211_5_382	195_5_546	18_5_1	759_5_2475	30_5_1	37_2_145	654_5_1	96_5_1	488_5_44	505_2_570	172_2_1	359_5_487	163_5_94
1775_5_392	686_5_1	211_5_377	195_5_545	18_5_1	759_5_2442	30_5_1	37_2_141	654_5_1	96_5_1	488_5_49	505_2_565	172_2_1	359_5_468	163_5_94
1775_5_395	686_5_1	211_5_380	195_5_542	18_5_1	759_5_2450	30_5_1	37_2_138	654_5_1	96_5_1	488_5_51	505_2_565	172_2_1	359_5_460	163_5_95
1775_5_415	686_5_1	211_5_378	195_5_567	18_5_1	759_5_2437	30_5_1	37_2_121	654_5_1	96_5_1	488_5_63	505_2_563	172_2_1	359_5_467	163_5_85
1775_5_414	686_5_1	211_5_392	195_5_585	18_5_1	759_5_2412	30_5_1	37_2_113	654_5_1	96_5_1	488_5_66	505_2_558	172_2_1	359_5_495	163_5_80
1775_5_411	686_5_1	211_5_399	195_5_597	18_5_1	759_5_2401	30_5_1	37_2_108	654_5_1	96_5_1	488_5_72	505_2_566	172_2_1	359_5_487	163_5_87
1775_5_420	686_5_1	211_5_422	195_5_595	18_5_1	759_5_2372	30_5_1	37_2_92	654_5_1	96_5_1	488_5_78	505_2_577	172_2_1	359_5_513	163_5_87
1775_5_429	686_5_1	211_5_420	195_5_587	18_5_1	759_5_2355	30_5_1	37_2_96	654_5_1	96_5_1	488_5_70	505_2_589	172_2_1	359_5_524	163_5_92
1775_5_450	686_5_1	211_5_451	195_5_554	18_5_1	759_5_2338	30_5_1	37_2_101	654_5_1	96_5_1	488_5_62	505_2_599	172_2_1	359_5_511	163_5_97
1775_5_459	686_5_1	211_5_435	195_5_526	18_5_1	759_5_2306	30_5_1	37_2_99	654_5_1	96_5_1	488_5_61	505_2_619	172_2_1	359_5_516	163_5_111
1775_5_469	686_5_1	211_5_435	195_5_503	18_5_1	759_5_2347	30_5_1	37_2_102	654_5_1	96_5_1	488_5_62	505_2_603	172_2_1	359_5_510	163_5_106
1775_5_443	686_5_1	211_5_443	195_5_522	18_5_1	759_5_2396	30_5_1	37_2_111	654_5_1	96_5_1	488_5_63	505_2_607	172_2_1	359_5_504	163_5_95
1775_5_445	686_5_1	211_5_456	195_5_510	18_5_1	759_5_2394	30_5_1	37_2_115	654_5_1	96_5_1	488_5_54	505_2_633	172_2_1	359_5_507	163_5_105
1775_5_452	686_5_1	211_5_464	195_5_492	18_5_1	759_5_2396	30_5_1	37_2_115	654_5_1	96_5_1	488_5_56	505_2_632	172_2_1	359_5_510	163_5_95
1775_5_444	686_5_1	211_5_456	195_5_503	18_5_1	759_5_2399	30_5_1	37_2_120	654_5_1	96_5_1	488_5_61	505_2_608	172_2_1	359_5_501	163_5_94
1775_5_449	686_5_1	211_5_471	195_5_517	18_5_1	759_5_2336	30_5_1	37_2_108	654_5_1	96_5_1	488_5_65	505_2_583	172_2_1	359_5_514	163_5_92
1775_5_460	686_5_1	211_5_472	195_5_514	18_5_1	759_5_2357	30_5_1	37_2_89	654_5_1	96_5_1	488_5_63	505_2_581	172_2_1	359_5_502	163_5_83
1775_5_468	686_5_1	211_5_449	195_5_522	18_5_1	759_5_2373	30_5_1	37_2_93	654_5_1	96_5_1	488_5_67	505_2_577	172_2_1	359_5_502	163_5_87
1775_5_478	686_5_1	211_5_441	195_5_514	18_5_1	759_5_2406	30_5_1	37_2_95	654_5_1	96_5_1	488_5_67	505_2_563	172_2_1	359_5_507	163_5_85
1775_5_481	686_5_1	211_5_461	195_5_522	18_5_1	759_5_2434	30_5_1	37_2_104	654_5_1	96_5_1	488_5_60	505_2_567	172_2_1	359_5_499	163_5_82
1775_5_480	686_5_1	211_5_459	195_5_496	18_5_1	759_5_2468	30_5_1	37_2_93	654_5_1	96_5_1	488_5_57	505_2_567	172_2_1	359_5_466	163_5_79
1775_5_476	686_5_1	211_5_461	195_5_489	18_5_1	759_5_2468	30_5_1	37_2_97	654_5_1	96_5_1	488_5_61	505_2_583	172_2_1	359_5_457	163_5_68
1775_5_474	686_5_1	211_5_450	195_5_502	18_5_1	759_5_2486	30_5_1	37_2_86	654_5_1	96_5_1	488_5_70	505_2_598	172_2_1	359_5_466	163_5_68
1775_5_452	686_5_1	211_5_457	195_5_511	18_5_1	759_5_2465	30_5_1	37_2_77	654_5_1	96_5_1	488_5_77	505_2_586	172_2_1	359_5_463	163_5_62
1775_5_462	686_5_1	211_5_443	195_5_492	18_5_1	759_5_2497	30_5_1	37_2_77	654_5_1	96_5_1	488_5_81	505_2_559	172_2_1	359_5_447	163_5_63
1775_5_458	686_5_1	211_5_431	195_5_493	18_5_1	759_5_2496	30_5_1	37_2_72	654_5_1	96_5_1	488_5_81	505_2_567	172_2_1	359_5_429	163_5_59
1775_5_447	686_5_1	211_5_428	195_5_500	18_5_1	759_5_2494	30_5_1	37_2_72	654_5_1	96_5_1	488_5_90	505_2_565	172_2_1	359_5_422	163_5_58
1775_5_466	686_5_1	211_5_406	195_5_501	18_5_1	759_5_2534	30_5_1	37_2_72	654_5_1	96_5_1	488_5_95	505_2_555	172_2_1	359_5_414	163_5_59
1775_5_474	686_5_1	211_5_395	195_5_495	18_5_1	759_5_2501	30_5_1	37_2_75	654_5_1	96_5_1	488_5_90	505_2_556	172_2_1	359_5_405	163_5_63
1775_5_486	686_5_1	211_5_402	195_5_500	18_5_1	759_5_2492	30_5_1	37_2_82	654_5_1	96_5_1	488_5_90	505_2_561	172_2_1	359_5_418	163_5_59
1775_5_473	686_5_1	211_5_406	195_5_513	18_5_1	759_5_2566	30_5_1	37_2_83	654_5_1	96_5_1	488_5_87	505_2_561	172_2_1	359_5_425	163_5_58
1775_5_487	686_5_1	211_5_408	195_5_518	18_5_1	759_5_2566	30_5_1	37_2_87	654_5_1	96_5_1	488_5_78	505_2_575	172_2_1	359_5_428	163_5_56
1775_5_497	686_5_1	211_5_425	195_5_511	18_5_1	759_5_2556	30_5_1	37_2_95	654_5_1	96_5_1	488_5_75	505_2_573	172_2_1	359_5_413	163_5_54
1775_5_490	686_5_1	211_5_427	195_5_506	18_5_1	759_5_2588	30_5_1	37_2_89	654_5_1	96_5_1	488_5_70	505_2_555	172_2_1	359_5_406	163_5_55
1775_5_479	686_5_1	211_5_413	195_5_520	18_5_1	759_5_2607	30_5_1	37_2_103	654_5_1	96_5_1	488_5_68	505_2_554	172_2_1	359_5_402	163_5_54
1775_5_472	686_5_1	211_5_411	195_5_509	18_5_1	759_5_2590	30_5_1	37_2_108	654_5_1	96_5_1	488_5_62	505_2_563	172_2_1	359_5_389	163_5_51
1775_5_467	686_5_1	211_5_408	195_5_488	18_5_1	759_5_2562	30_5_1	37_2_117	654_5_1	96_5_1	488_5_62	505_2_548	172_2_1	359_5_377	163_5_57
1775_5_457	686_5_1	211_5_414	195_5_499	18_5_1	759_5_2534	30_5_1	37_2_126	654_5_1	96_5_1	488_5_65	505_2_564	172_2_1	359_5_379	163_5_52
1775_5_467	686_5_1	211_5_408	195_5_503	18_5_1	759_5_2578	30_5_1	37_2_132	654_5_1	96_5_1	488_5_68	505_2_545	172_2_1	359_5_385	163_5_60
1775_5_475	686_5_1	211_5_409	195_5_524	18_5_1	759_5_2581	30_5_1	37_2_126	654_5_1	96_5_1	488_5_74	505_2_552	172_2_1	359_5_375	163_5_65
1775_5_467	686_5_1	211_5_407	195_5_517	18_5_1	759_5_2591	30_5_1	37_2_130	654_5_1	96_5_1	488_5_76	505_2_544	172_2_1	359_5_379	163_5_73
1775_5_439	686_5_1	211_5_388	195_5_532	18_5_1	759_5_2606	30_5_1	37_2_141	654_5_1	96_5_1	488_5_83	505_2_531	172_2_1	359_5_367	163_5_62
1775_5_453	686_5_1	211_5_386	195_5_534	18_5_1	759_5_2605	30_5_1	37_2_145	654_5_1	96_5_1	488_5_85	505_2_541	172_2_1	359_5_348	163_5_60
1775_5_427	686_5_1	211_5_386	195_5_542	18_5_1	759_5_2590	30_5_1	37_2_158	654_5_1	96_5_1	488_5_90	505_2_549	172_2_1	359_5_333	163_5_67
1775_5_415	686_5_1	211_5_376	195_5_546	18_5_1	759_5_2609	30_5_1	37_2_173	654_5_1	96_5_1	488_5_93	505_2_519	172_2_1	359_5_328	163_5_61
1775_5_427	686_5_1	211_5_371	195_5_526	18_5_1	759_5_2603	30_5_1	37_2_187	654_5_1	96_5_1	488_5_93	505_2_534	172_2_1	359_5_340	163_5_60
1775_5_428	686_5_1	211_5_376	195_5_532	18_5_1	759_5_2589	30_5_1	37_2_189	654_5_1	96_5_1	488_5_100	505_2_512	172_2_1	359_5_344	163_5_57
1775_5_455	686_5_1	211_5_354	195_5_544	18_5_1	759_5_2568	30_5_1	37_2_203	654_5_1	96_5_1	488_5_96	505_2_515	172_2_1	359_5_371	163_5_59
1775_5_450	686_5_1	211_5_364	195_5_551	18_5_1	759_5_2560	30_5_1	37_2_191	654_5_1	96_5_1	488_5_95	505_2_501	172_2_1	359_5_375	163_5_61
1775_5_461	686_5_1	211_5_358	195_5_552	18_5_1	759_5_2614	30_5_1	37_2_175	654_5_1	96_5_1	488_5_80	505_2_516	172_2_1	359_5_403	163_5_61
1775_5_467	686_5_1	211_5_359	195_5_536	18_5_1	759_5_2618	30_5_1	37_2_175	654_5_1	96_5_1	488_5_95	505_2_523	172_2_1	359_5_404	163_5_59
1775_5_479	686_5_1	211_5_333	195_5_527	18_5_1	759_5_2676	30_5_1	37_2_176	654_5_1	96_5_1	488_5_105	505_2_510	172_2_1	359_5_389	163_5_67
1775_5_473	686_5_1	211_5_323	195_5_536	18_5_1	759_5_2651	30_5_1	37_2_178	654_5_1	96_5_1	488_5_99	505_2_512	172_2_1	359_5_381	163_5_66
1775_5_451	686_5_1	211_5_320	195_5_553	18_5_1	759_5_2646	30_5_1	37_2_188	654_5_1	96_5_1	488_5_99	505_2_506	172_2_1	359_5_369	163_5_69
1775_5_431	686_5_1	211_5_318	195_5_572	18_5_1	759_5_2608	30_5_1	37_2_189	654_5_1	96_5_1	488_5_112	505_2_513	172_2_1	359_5_353	163_5_60
1775_5_427	686_5_1	211_5_308	195_5_591	18_5_1	759_5_2611	30_5_1	37_2_186	654_5_1	96_5_1	488_5_113	505_2_492	172_2_1	359_5_355	163_5_69
1775_5_427	686_5_1	211_5_289	195_5_590	18_5_1	759_5_2591	30_5_1	37_2_191	654_5_1	96_5_1	488_5_109	505_2_506	172_2_1	359_5_354	163_5_74
1775_5_423	686_5_1	211_5_284	195_5_578	18_5_1	759_5_2625	30_5_1	37_2_190	654_5_1	96_5_1	488_5_106	505_2_498	172_2_1	359_5_354	163_5_92
1775_5_426	686_5_1	211_5_295	195_5_585	18_5_1	759_5_2621	30_5_1	37_2_182	654_5_1	96_5_1	488_5_98	505_2_505	172_2_1	359_5_353	163_5_106
1775_5_429	686_5_1	211_5_326	195_5_587	18_5_1	759_5_2594	30_5_1	37_2_177	654_5_1	96_5_1	488_5_93	505_2_494	172_2_1	359_5_334	163_5_118
1775_5_429	686_5_1	211_5_350	195_5_577	18_5_1	759_5_2589	30_5_1	37_2_180	654_5_1	96_5_1	488_5_87	505_2_498	172_2_1	359_5_337	163_5_111
1775_5_444	686_5_1	211_5_366	195_5_556	18_5_1	759_5_2598	30_5_1	37_2_167	654_5_1	96_5_1	488_5_86	505_2_485	172_2_1	359_5_347	163_5_105
1775_5_447	686_5_1	211_5_370	195_5_535	18_5_1	759_5_2634	30_5_1	37_2_168	654_5_1	96_5_1	488_5_87	505_2_465	172_2_1	359_5_344	163_5_114
1775_5_450	686_5_1	211_5_365	195_5_494	18_5_1	759_5_2660	30_5_1	37_2_173	654_5_1	96_5_1	488_5_92	505_2_458	172_2_1	359_5_328	163_5_112
1775_5_450	686_5_1	211_5_347	195_5_508	18_5_1	759_5_2667	30_5_1	37_2_158	654_5_1	96_5_1	488_5_95	505_2_431	172_2_1	359_5_335	163_5_108
1775_5_441	686_5_1	211_5_325	195_5_528	18_5_1	759_5_2696	30_5_1	37_2_165	654_5_1	96_5_1	488_5_92	505_2_463	172_2_1	359_5_308	163_5_99
1775_5_428	686_5_1	211_5_318	195_5_538	18_5_1	759_5_2694	30_5_1	37_2_150	654_5_1	96_5_1	488_5_83	505_2_499	172_2_1	359_5_303	163_5_94
1775_5_433	686_5_1	211_5_327	195_5_548	18_5_1	759_5_2654	30_5_1	37_2_142	654_5_1	96_5_1	488_5_74	505_2_490	172_2_1	359_5_318	163_5_106
1775_5_439	686_5_1	211_5_334	195_5_541	18_5_1	759_5_2667	30_5_1	37_2_132	654_5_1	96_5_1	488_5_72	505_2_492	172_2_1	359_5_332	163_5_96
1775_5_455	686_5_1	211_5_311	195_5_540	18_5_1	759_5_2673	30_5_1	37_2_127	654_5_1	96_5_1	488_5_72	505_2_491	172_2_1	359_5_338	163_5_110
1775_5_456	686_5_1	211_5_287	195_5_561	18_5_1	759_5_2741	30_5_1	37_2_125	654_5_1	96_5_1	488_5_86	505_2_461	172_2_1	359_5_337	163_5_115
1775_5_449	686_5_1	211_5_280	195_5_575	18_5_1	759_5_2737	30_5_1	37_2_125	654_5_1	96_5_1	488_5_90	505_2_472	172_2_1	359_5_347	163_5_113
1775_5_444	686_5_1	211_5_289	195_5_598	18_5_1	759_5_2680	30_5_1	37_2_121	654_5_1	96_5_1	488_5_97	505_2_489	172_2_1	359_5_343	163_5_125
1775_5_447	686_5_1	211_5_294	195_5_609	18_5_1	759_5_2683	30_5_1	37_2_104	654_5_1	96_5_1	488_5_88	505_2_487	172_2_1	359_5_332	163_5_138
1775_5_460	686_5_1	211_5_309	195_5_596	18_5_1	759_5_2685	30_5_1	37_2_108	654_5_1	96_5_1	488_5_92	505_2_513	172_2_1	359_5_335	163_5_141
1775_5_474	686_5_1	211_5_313	195_5_568	18_5_1	759_5_2655	30_5_1	37_2_107	654_5_1	96_5_1	488_5_104	505_2_526	172_2_1	359_5_332	163_5_143
1775_5_491	686_5_1	211_5_335	195_5_551	18_5_1	759_5_2610	30_5_1	37_2_110	654_5_1	96_5_1	488_5_109	505_2_548	172_2_1	359_5_321	163_5_129
1775_5_482	686_5_1	211_5_323	195_5_535	18_5_1	759_5_2658	30_5_1	37_2_114	654_5_1	96_5_1	488_5_110	505_2_518	172_2_1	359_5_312	163_5_127
1775_5_467	686_5_1	211_5_330	195_5_543	18_5_1	759_5_2636	30_5_1	37_2_112	654_5_1	96_5_1	488_5_103	505_2_526	172_2_1	359_5_309	163_5_116
1775_5_456	686_5_1	211_5_329	195_5_544	18_5_1	759_5_2636	30_5_1	37_2_125	654_5_1	96_5_1	488_5_101	505_2_531	172_2_1	359_5_302	163_5_116
1775_5_443	686_5_1	211_5_324	195_5_553	18_5_1	759_5_2633	30_5_1	37_2_123	654_5_1	96_5_1	488_5_106	505_2_537	172_2_1	359_5_313	163_5_120
1775_5_424	686_5_1	211_5_316	195_5_558	18_5_1	759_5_2691	30_5_1	37_2_129	654_5_1	96_5_1	488_5_100	505_2_540	172_2_1	359_5_330	163_5_118
1775_5_420	686_5_1	211_5_310	195_5_565	18_5_1	759_5_2638	30_5_1	37_2_136	654_5_1	96_5_1	488_5_91	505_2_541	172_2_1	359_5_316	163_5_123
1775_5_423	686_5_1	211_5_331	195_5_568	18_5_1	759_5_2665	30_5_1	37_2_135	654_5_1	96_5_1	488_5_95	505_2_514	172_2_1	359_5_293	163_5_116
1775_5_434	686_5_1	211_5_315	195_5_572	18_5_1	759_5_2667	30_5_1	37_2_141	654_5_1	96_5_1	488_5_101	505_2_510	172_2_1	359_5_286	163_5_110
1775_5_434	686_5_1	211_5_315	195_5_565	18_5_1	759_5_2683	30_5_1	37_2_142	654_5_1	96_5_1	488_5_102	505_2_492	172_2_1	359_5_268	163_5_124
1775_5_443	686_5_1	211_5_333	195_5_556	18_5_1	759_5_2680	30_5_1	37_2_132	654_5_1	96_5_1	488_5_107	505_2_484	172_2_1	359_5_266	163_5_126
1775_5_425	686_5_1	211_5_330	195_5_547	18_5_1	759_5_2730	30_5_1	37_2_135	654_5_1	96_5_1	488_5_112	505_2_469	172_2_1	359_5_265	163_5_119
1775_5_424	686_5_1	211_5_316	195_5_555	18_5_1	759_5_2676	30_5_1	37_2_138	654_5_1	96_5_1	488_5_112	505_2_477	172_2_1	359_5_282	163_5_123
1775_5_418	686_5_1	211_5_319	195_5_566	18_5_1	759_5_2661	30_5_1	37_2_142	654_5_1	96_5_1	488_5_120	505_2_497	172_2_1	359_5_288	163_5_128
1775_5_403	686_5_1	211_5_310	195_5_583	18_5_1	759_5_2682	30_5_1	37_2_145	654_5_1	96_5_1	488_5_128	505_2_529	172_2_1	359_5_295	163_5_127
1775_5_398	686_5_1	211_5_334	195_5_581	18_5_1	759_5_2726	30_5_1	37_2_139	654_5_1	96_5_1	488_5_131	505_2_525	172_2_1	359_5_298	163_5_132
1775_5_397	686_5_1	211_5_323	195_5_592	18_5_1	759_5_2747	30_5_1	37_2_135	654_5_1	96_5_1	488_5_145	505_2_499	172_2_1	359_5_301	163_5_129
1775_5_400	686_5_1	211_5_327	195_5_577	18_5_1	759_5_2793	30_5_1	37_2_129	654_5_1	96_5_1	488_5_146	505_2_500	172_2_1	359_5_287	163_5_122
1775_5_397	686_5_1	211_5_314	195_5_571	18_5_1	759_5_2792	30_5_1	37_2_121	654_5_1	96_5_1	488_5_149	505_2_476	172_2_1	359_5_292	163_5_117
1775_5_391	686_5_1	211_5_318	195_5_567	18_5_1	759_5_2781	30_5_1	37_2_125	654_5_1	96_5_1	488_5_149	505_2_476	172_2_1	359_5_274	163_5_121
1775_5_372	686_5_1	211_5_320	195_5_593	18_5_1	759_5_2702	30_5_1	37_2_124	654_5_1	96_5_1	488_5_150	505_2_482	172_2_1	359_5_272	163_5_117
1775_5_346	686_5_1	211_5_315	195_5_592	18_5_1	759_5_2671	30_5_1	37_2_123	654_5_1	96_5_1	488_5_156	505_2_464	172_2_1	359_5_273	163_5_116
1775_5_344	686_5_1	211_5_313	195_5_596	18_5_1	759_5_2680	30_5_1	37_2_126	654_5_1	96_5_1	488_5_146	505_2_445	172_2_1	359_5_277	163_5_113
1775_5_327	686_5_1	211_5_297	195_5_607	18_5_1	759_5_2717	30_5_1	37_2_147	654_5_1	96_5_1	488_5_142	505_2_439	172_2_1	359_5_276	163_5_117
1775_5_332	686_5_1	211_5_302	195_5_618	18_5_1	759_5_2760	30_5_1	37_2_149	654_5_1	96_5_1	488_5_138	505_2_440	172_2_1	359_5_272	163_5_111
1775_5_328	686_5_1	211_5_305	195_5_624	18_5_1	759_5_2757	30_5_1	37_2_141	654_5_1	96_5_1	488_5_138	505_2_458	172_2_1	359_5_261	163_5_115
1775_5_324	686_5_1	211_5_309	195_5_621	18_5_1	759_5_2781	30_5_1	37_2_131	654_5_1	96_5_1	488_5_141	505_2_463	172_2_1	359_5_262	163_5_106
1775_5_323	686_5_1	211_5_326	195_5_616	18_5_1	759_5_2790	30_5_1	37_2_127	654_5_1	96_5_1	488_5_153	505_2_464	172_2_1	359_5_265	163_5_107
1775_5_311	686_5_1	211_5_347	195_5_622	18_5_1	759_5_2804	30_5_1	37_2_123	654_5_1	96_5_1	488_5_132	505_2_448	172_2_1	359_5_261	163_5_110
1775_5_305	686_5_1	211_5_361	195_5_598	18_5_1	759_5_2850	30_5_1	37_2_120	654_5_1	96_5_1	488_5_144	505_2_446	172_2_1	359_5_249	163_5_100
1775_5_308	686_5_1	211_5_345	195_5_602	18_5_1	759_5_2876	30_5_1	37_2_126	654_5_1	96_5_1	488_5_148	505_2_453	172_2_1	359_5_242	163_5_105
1775_5_323	686_5_1	211_5_345	195_5_600	18_5_1	759_5_2840	30_5_1	37_2_122	654_5_1	96_5_1	488_5_146	505_2_447	172_2_1	359_5_251	163_5_106
1775_5_343	686_5_1	211_5_341	195_5_601	18_5_1	759_5_2853	30_5_1	37_2_122	654_5_1	96_5_1	488_5_144	505_2_429	172_2_1	359_5_240	163_5_102
1775_5_333	686_5_1	211_5_341	195_5_611	18_5_1	759_5_2843	30_5_1	37_2_109	654_5_1	96_5_1	488_5_146	505_2_426	172_2_1	359_5_234	163_5_104
1775_5_333	686_5_1	211_5_361	195_5_614	18_5_1	759_5_2833	30_5_1	37_2_109	654_5_1	96_5_1	488_5_149	505_2_403	172_2_1	359_5_222	163_5_107
1775_5_336	686_5_1	211_5_367	195_5_587	18_5_1	759_5_2861	30_5_1	37_2_113	654_5_1	96_5_1	488_5_138	505_2_407	172_2_1	359_5_211	163_5_116
1775_5_341	686_5_1	211_5_404	195_5_568	18_5_1	759_5_2799	30_5_1	37_2_112	654_5_1	96_5_1	488_5_132	505_2_423	172_2_1	359_5_215	163_5_124
1775_5_360	686_5_1	211_5_413	195_5_570	18_5_1	759_5_2755	30_5_1	37_2_112	654_5_1	96_5_1	488_5_145	505_2_435	172_2_1	359_5_216	163_5_136
1775_5_363	686_5_1	211_5_402	195_5_554	18_5_1	759_5_2789	30_5_1	37_2_121	654_5_1	96_5_1	488_5_149	505_2_424	172_2_1	359_5_223	163_5_133
1775_5_363	686_5_1	211_5_381	195_5_527	18_5_1	759_5_2802	30_5_1	37_2_118	654_5_1	96_5_1	488_5_156	505_2_427	172_2_1	359_5_231	163_5_134
1775_5_351	686_5_1	211_5_373	195_5_551	18_5_1	759_5_2851	30_5_1	37_2_110	654_5_1	96_5_1	488_5_149	505_2_425	172_2_1	359_5_247	163_5_137
1775_5_368	686_5_1	211_5_389	195_5_553	18_5_1	759_5_2817	30_5_1	37_2_108	654_5_1	96_5_1	488_5_150	505_2_404	172_2_1	359_5_259	163_5_134
1775_5_372	686_5_1	211_5_414	195_5_566	18_5_1	759_5_2799	30_5_1	37_2_105	654_5_1	96_5_1	488_5_150	505_2_425	172_2_1	359_5_241	163_5_130
1775_5_345	686_5_1	211_5_407	195_5_587	18_5_1	759_5_2807	30_5_1	37_2_113	654_5_1	96_5_1	488_5_144	505_2_435	172_2_1	359_5_246	163_5_129
1775_5_351	686_5_1	211_5_394	195_5_605	18_5_1	759_5_2830	30_5_1	37_2_113	654_5_1	96_5_1	488_5_143	505_2_426	172_2_1	359_5_226	163_5_129
1775_5_337	686_5_1	211_5_373	195_5_616	18_5_1	759_5_2810	30_5_1	37_2_127	654_5_1	96_5_1	488_5_138	505_2_414	172_2_1	359_5_240	163_5_125
1775_5_322	686_5_1	211_5_398	195_5_626	18_5_1	759_5_2768	30_5_1	37_2_132	654_5_1	96_5_1	488_5_123	505_2_419	172_2_1	359_5_250	163_5_136
1775_5_328	686_5_1	211_5_419	195_5_623	18_5_1	759_5_2738	30_5_1	37_2_136	654_5_1	96_5_1	488_5_124	505_2_420	172_2_1	359_5_260	163_5_139
1775_5_317	686_5_1	211_5_436	195_5_621	18_5_1	759_5_2688	30_5_1	37_2_131	654_5_1	96_5_1	488_5_124	505_2_420	172_2_1	359_5_262	163_5_133
1775_5_314	686_5_1	211_5_448	195_5_628	18_5_1	759_5_2661	30_5_1	37_2_127	654_5_1	96_5_1	488_5_127	505_2_429	172_2_1	359_5_243	163_5_134
1775_5_316	686_5_1	211_5_444	195_5_631	18_5_1	759_5_2681	30_5_1	37_2_124	654_5_1	96_5_1	488_5_137	505_2_421	172_2_1	359_5_228	163_5_138
1775_5_318	686_5_1	211_5_457	195_5_629	18_5_1	759_5_2686	30_5_1	37_2_128	654_5_1	96_5_1	488_5_127	505_2_429	172_2_1	359_5_234	163_5_141
1775_5_311	686_5_1	211_5_447	195_5_659	18_5_1	759_5_2688	30_5_1	37_2_123	654_5_1	96_5_1	488_5_120	505_2_426	172_2_1	359_5_244	163_5_135
1775_5_317	686_5_1	211_5_478	195_5_653	18_5_1	759_5_2687	30_5_1	37_2_125	654_5_1	96_5_1	488_5_126	505_2_391	172_2_1	359_5_239	163_5_138
1775_5_323	686_5_1	211_5_514	195_5_634	18_5_1	759_5_2675	30_5_1	37_2_117	654_5_1	96_5_1	488_5_126	505_2_384	172_2_1	359_5_227	163_5_135
1775_5_318	686_5_1	211_5_495	195_5_613	18_5_1	759_5_2695	30_5_1	37_2_111	654_5_1	96_5_1	488_5_129	505_2_384	172_2_1	359_5_232	163_5_113
1775_5_313	686_5_1	211_5_511	195_5_566	18_5_1	759_5_2718	30_5_1	37_2_106	654_5_1	96_5_1	488_5_136	505_2_383	172_2_1	359_5_226	163_5_122
1775_5_306	686_5_1	211_5_522	195_5_571	18_5_1	759_5_2787	30_5_1	37_2_104	654_5_1	96_5_1	488_5_146	505_2_382	172_2_1	359_5_224	163_5_116
1775_5_307	686_5_1	211_5_540	195_5_571	18_5_1	759_5_2799	30_5_1	37_2_100	654_5_1	96_5_1	488_5_152	505_2_395	172_2_1	359_5_230	163_5_127
1775_5_306	686_5_1	211_5_545	195_5_591	18_5_1	759_5_2791	30_5_1	37_2_93	654_5_1	96_5_1	488_5_158	505_2_378	172_2_1	359_5_216	163_5_135
1775_5_310	686_5_1	211_5_534	195_5_576	18_5_1	759_5_2816	30_5_1	37_2_83	654_5_1	96_5_1	488_5_164	505_2_369	172_2_1	359_5_223	163_5_137
1775_5_337	686_5_1	211_5_545	195_5_553	18_5_1	759_5_2768	30_5_1	37_2_79	654_5_1	96_5_1	488_5_157	505_2_375	172_2_1	359_5_224	163_5_140
1775_5_338	686_5_1	211_5_524	195_5_571	18_5_1	759_5_2770	30_5_1	37_2_72	654_5_1	96_5_1	488_5_167	505_2_365	172_2_1	359_5_208	163_5_125
1775_5_342	686_5_1	211_5_541	195_5_560	18_5_1	759_5_2782	30_5_1	37_2_80	654_5_1	96_5_1	488_5_161	505_2_362	172_2_1	359_5_214	163_5_129
1775_5_330	686_5_1	211_5_546	195_5_556	18_5_1	759_5_2773	30_5_1	37_2_85	654_5_1	96_5_1	488_5_152	505_2_362	172_2_1	359_5_218	163_5_135
1775_5_326	686_5_1	211_5_539	195_5_559	18_5_1	759_5_2794	30_5_1	37_2_80	654_5_1	96_5_1	488_5_157	505_2_374	172_2_1	359_5_222	163_5_128
1775_5_322	686_5_1	211_5_538	195_5_576	18_5_1	759_5_2803	30_5_1	37_2_76	654_5_1	96_5_1	488_5_163	505_2_382	172_2_1	359_5_231	163_5_129
1775_5_311	686_5_1	211_5_542	195_5_607	18_5_1	759_5_2808	30_5_1	37_2_64	654_5_1	96_5_1	488_5_165	505_2_398	172_2_1	359_5_225	163_5_123
1775_5_297	686_5_1	211_5_527	195_5_597	18_5_1	759_5_2828	30_5_1	37_2_74	654_5_1	96_5_1	488_5_165	505_2_386	172_2_1	359_5_219	163_5_112
1775_5_295	686_5_1	211_5_519	195_5_620	18_5_1	759_5_2832	30_5_1	37_2_77	654_5_1	96_5_1	488_5_150	505_2_390	172_2_1	359_5_219	163_5_110
1775_5_287	686_5_1	211_5_513	195_5_612	18_5_1	759_5_2815	30_5_1	37_2_70	654_5_1	96_5_1	488_5_134	505_2_387	172_2_1	359_5_230	163_5_111
1775_5_302	686_5_1	211_5_489	195_5_631	18_5_1	759_5_2824	30_5_1	37_2_89	654_5_1	96_5_1	488_5_132	505_2_361	172_2_1	359_5_237	163_5_101
1775_5_313	686_5_1	211_5_490	195_5_615	18_5_1	759_5_2837	30_5_1	37_2_77	654_5_1	96_5_1	488_5_118	505_2_350	172_2_1	359_5_246	163_5_102
1775_5_320	686_5_1	211_5_490	195_5_610	18_5_1	759_5_2860	30_5_1	37_2_78	654_5_1	96_5_1	488_5_118	505_2_336	172_2_1	359_5_235	163_5_104
1775_5_313	686_5_1	211_5_490	195_5_612	18_5_1	759_5_2892	30_5_1	37_2_71	654_5_1	96_5_1	488_5_120	505_2_340	172_2_1	359_5_227	163_5_110
1775_5_314	686_5_1	211_5_492	195_5_600	18_5_1	759_5_2895	30_5_1	37_2_64	654_5_1	96_5_1	488_5_125	505_2_338	172_2_1	359_5_239	163_5_112
1775_5_324	686_5_1	211_5_492	195_5_608	18_5_1	759_5_2896	30_5_1	37_2_62	654_5_1	96_5_1	488_5_114	505_2_363	172_2_1	359_5_233	163_5_105
1775_5_308	686_5_1	211_5_490	195_5_626	18_5_1	759_5_2903	30_5_1	37_2_54	654_5_1	96_5_1	488_5_115	505_2_363	172_2_1	359_5_223	163_5_110
1775_5_334	686_5_1	211_5_481	195_5_635	18_5_1	759_5_2895	30_5_1	37_2_41	654_5_1	96_5_1	488_5_113	505_2_357	172_2_1	359_5_221	163_5_102
1775_5_346	686_5_1	211_5_471	195_5_605	18_5_1	759_5_2921	30_5_1	37_2_42	654_5_1	96_5_1	488_5_113	505_2_343	172_2_1	359_5_221	163_5_92
1775_5_366	686_5_1	211_5_471	195_5_607	18_5_1	759_5_2892	30_5_1	37_2_43	654_5_1	96_5_1	488_5_114	505_2_338	172_2_1	359_5_223	163_5_91
1775_5_374	686_5_1	211_5_453	195_5_603	18_5_1	759_5_2896	30_5_1	37_2_37	654_5_1	96_5_1	488_5_123	505_2_326	172_2_1	359_5_237	163_5_88
1775_5_373	686_5_1	211_5_464	195_5_612	18_5_1	759_5_2907	30_5_1	37_2_35	654_5_1	96_5_1	488_5_127	505_2_303	172_2_1	359_5_249	163_5_86
1775_5_368	686_5_1	211_5_472	195_5_601	18_5_1	759_5_2921	30_5_1	37_2_42	654_5_1	96_5_1	488_5_139	505_2_312	172_2_1	359_5_247	163_5_92
1775_5_364	686_5_1	211_5_476	195_5_604	18_5_1	759_5_2875	30_5_1	37_2_49	654_5_1	96_5_1	488_5_141	505_2_329	172_2_1	359_5_234	163_5_86
1775_5_354	686_5_1	211_5_491	195_5_604	18_5_1	759_5_2875	30_5_1	37_2_42	654_5_1	96_5_1	488_5_147	505_2_332	172_2_1	359_5_234	163_5_90
1775_5_345	686_5_1	211_5_484	195_5_598	18_5_1	759_5_2880	30_5_1	37_2_48	654_5_1	96_5_1	488_5_157	505_2_315	172_2_1	359_5_236	163_5_84
1775_5_343	686_5_1	211_5_474	195_5_598	18_5_1	759_5_2907	30_5_1	37_2_42	654_5_1	96_5_1	488_5_163	505_2_294	172_2_1	359_5_259	163_5_91
1775_5_335	686_5_1	211_5_459	195_5_635	18_5_1	759_5_2905	30_5_1	37_2_39	654_5_1	96_5_1	488_5_176	505_2_293	172_2_1	359_5_260	163_5_86
1775_5_315	686_5_1	211_5_461	195_5_654	18_5_1	759_5_2916	30_5_1	37_2_36	654_5_1	96_5_1	488_5_168	505_2_277	172_2_1	359_5_255	163_5_92
1775_5_322	686_5_1	211_5_463	195_5_662	18_5_1	759_5_2904	30_5_1	37_2_34	654_5_1	96_5_1	488_5_168	505_2_268	172_2_1	359_5_251	163_5_93
1775_5_335	686_5_1	211_5_476	195_5_658	18_5_1	759_5_2902	30_5_1	37_2_30	654_5_1	96_5_1	488_5_159	505_2_259	172_2_1	359_5_247	163_5_100
1775_5_338	686_5_1	211_5_478	195_5_656	18_5_1	759_5_2911	30_5_1	37_2_37	654_5_1	96_5_1	488_5_158	505_2_277	172_2_1	359_5_243	163_5_113
1775_5_330	686_5_1	211_5_489	195_5_656	18_5_1	759_5_2842	30_5_1	37_2_33	654_5_1	96_5_1	488_5_157	505_2_278	172_2_1	359_5_237	163_5_122
1775_5_333	686_5_1	211_5_489	195_5_642	18_5_1	759_5_2871	30_5_1	37_2_32	654_5_1	96_5_1	488_5_164	505_2_286	172_2_1	359_5_244	163_5_120
1775_5_317	686_5_1	211_5_487	195_5_637	18_5_1	759_5_2903	30_5_1	37_2_29	654_5_1	96_5_1	488_5_157	505_2_284	172_2_1	359_5_228	163_5_130
1775_5_319	686_5_1	211_5_491	195_5_627	18_5_1	759_5_2924	30_5_1	37_2_29	654_5_1	96_5_1	488_5_164	505_2_268	172_2_1	359_5_231	163_5_126
1775_5_307	686_5_1	211_5_496	195_5_631	18_5_1	759_5_2957	30_5_1	37_2_26	654_5_1	96_5_1	488_5_158	505_2_257	172_2_1	359_5_227	163_5_123
1775_5_295	686_5_1	211_5_496	195_5_651	18_5_1	759_5_2947	30_5_1	37_2_25	654_5_1	96_5_1	488_5_149	505_2_265	172_2_1	359_5_208	163_5_122
1775_5_291	686_5_1	211_5_481	195_5_657	18_5_1	759_5_2971	30_5_1	37_2_30	654_5_1	96_5_1	488_5_145	505_2_275	172_2_1	359_5_185	163_5_119
[truncated: 3,616 more rows]
[truncated: 1,627 more columns]
