# Supplementary material for: Environmental change makes robust ecological networks fragile
Source: Nat Commun. 2016 Aug 11;7:12462. doi: 10.1038/ncomms12462 (PMC4987532; doi:10.1038/ncomms12462)
Supplement: Supplementary Data 1 — Host-parasite networks and host extinction sequences in Avida experiments. The compressed archive includes the 100 co-evolved host-parasite networks and the host extinction sequences in the historical scenario. [file ncomms12462-s2.zip › Supplementary_data_S1/host_extinction_sequence_40.csv]

593_4_6	643_4_9	592_035_5	344_4_16	345_1_1	346_2_1	347_2_3	340_1_1	341_2_4	342_35_4	343_2_2	348_1_5	349_2_10	1653_035_1	594_2_1	2318_035_1	2316_35_2	2314_2_1	2315_4_1	2312_4_1	2313_035_1	2311_1_1	298_35_10	299_4_7	296_1_1	297_035_8	294_1_6	295_4_1	292_35_6	293_4_2	290_2_3	291_1_6	270_2_1	271_35_1	272_4_9	273_4_11	274_2_2	275_4_4	276_035_6	277_2_2	278_2_2	279_4_1	2268_035_3	2269_1_1	2262_4_1	2261_4_1	2266_4_1	2267_03_2	2264_035_1	2443_035_1
593_4_5	643_4_9	592_035_4	344_4_14	345_1_1	346_2_1	347_2_3	340_1_1	341_2_5	342_35_4	343_2_2	348_1_5	349_2_10	594_2_1	2316_35_2	2314_2_1	2315_4_2	2312_4_1	2313_035_1	2311_1_1	298_35_11	299_4_6	296_1_1	297_035_16	294_1_5	295_4_1	292_35_7	293_4_2	290_2_3	291_1_8	270_2_1	271_35_1	272_4_9	273_4_11	274_2_2	275_4_4	276_035_8	277_2_1	278_2_2	279_4_1	738_35_2	2146_4_2	2268_035_7	2269_1_1	2262_4_1	2261_4_1	2266_4_1	2267_03_2	2264_035_1	2443_035_1
592_035_2	344_4_12	345_1_1	346_2_1	347_2_4	340_1_1	341_2_3	342_35_1	343_2_2	348_1_3	349_2_12	2316_35_1	2314_2_1	2315_4_2	2311_1_1	298_35_5	299_4_5	296_1_1	297_035_18	294_1_5	295_4_2	292_35_4	293_4_2	290_2_3	291_1_7	270_2_1	271_35_1	272_4_7	273_4_15	274_2_2	275_4_4	276_035_9	278_2_3	279_4_2	2268_035_9	2269_1_1	2262_4_1	2267_03_1	2441_035_1	2447_4_2	1004_2_1	2449_2_2	109_2_7	102_4_15	103_35_14	100_4_2	101_1_1	106_4_2	107_1_20	104_4_1
344_4_15	345_1_1	346_2_1	347_2_5	340_1_1	341_2_4	343_2_5	348_1_3	349_2_14	2314_2_1	2315_4_1	2311_1_1	298_35_4	299_4_6	296_1_1	297_035_19	294_1_5	295_4_4	293_4_2	290_2_3	291_1_6	270_2_1	271_35_1	272_4_4	273_4_20	274_2_2	275_4_4	276_035_1	278_2_2	279_4_5	2268_035_15	2262_4_1	2441_035_1	2447_4_2	2449_2_1	109_2_12	102_4_24	103_35_8	100_4_2	101_1_1	106_4_1	107_1_19	104_4_1	105_4_13	2047_2_2	2044_2_1	2041_0_1	2048_2_2	2049_01_6	2689_035_10
344_4_15	345_1_1	347_2_4	340_1_1	341_2_6	343_2_5	348_1_3	349_2_17	2314_2_1	2315_4_2	2311_1_1	298_35_2	299_4_7	297_035_27	294_1_5	295_4_2	293_4_2	290_2_2	291_1_7	270_2_1	271_35_1	272_4_4	273_4_28	274_2_1	275_4_5	278_2_2	279_4_7	2268_035_22	2262_4_1	2441_035_1	2447_4_2	109_2_16	102_4_19	103_35_10	100_4_1	101_1_1	106_4_1	107_1_24	104_4_1	105_4_12	2047_2_2	2041_0_1	2048_2_2	2049_01_5	1001_4_2	2689_035_23	2685_2_1	2680_4_2	2682_35_1	99_1_8
165_35_5	669_035_1	428_2_4	1947_4_3	1944_35_2	94_1_1	344_4_14	347_2_2	340_1_1	341_2_4	343_2_7	919_4_2	349_2_17	918_35_8	1799_4_2	718_35_1	716_4_4	714_035_17	713_35_5	2661_2_3	1492_35_19	1493_35_1	1497_4_1	1498_2_3	505_2_8	423_1_1	1702_035_72	422_2_7	1706_2_10	195_3_1	1061_2_3	2314_2_2	1062_1_1	1065_35_9	1392_4_5	427_2_4	298_35_4	299_4_8	297_035_25	294_1_6	912_035_27	293_4_1	291_1_6	591_035_20	593_4_1	199_4_6	198_4_1	599_1_4	598_035_28	197_2_6
165_35_3	669_035_1	1947_4_4	1944_35_4	344_4_12	347_2_2	341_2_1	343_2_7	919_4_2	349_2_19	918_35_7	1799_4_4	718_35_1	716_4_4	714_035_20	713_35_5	915_4_25	1492_35_19	1493_35_1	1497_4_1	1498_2_5	1499_4_1	1702_035_77	422_2_9	1706_2_11	195_3_1	1061_2_2	2314_2_2	2315_4_1	1065_35_4	1392_4_4	427_2_4	298_35_3	299_4_13	297_035_16	294_1_4	295_4_4	293_4_1	291_1_7	591_035_34	593_4_1	199_4_7	599_1_4	598_035_26	197_2_3	196_0135_1	191_2_5	190_2_1	193_4_21	192_1_20
165_35_1	669_035_1	1947_4_5	1944_35_8	344_4_11	347_2_1	341_2_1	343_2_8	919_4_3	349_2_19	918_35_12	1799_4_5	718_35_1	716_4_5	714_035_25	713_35_5	915_4_25	1492_35_12	1493_35_1	1497_4_1	1498_2_5	1702_035_86	422_2_11	1706_2_15	195_3_1	1061_2_1	2314_2_1	2315_4_1	1065_35_2	1392_4_2	427_2_4	298_35_3	299_4_16	297_035_11	294_1_5	295_4_6	293_4_1	291_1_9	591_035_31	593_4_1	199_4_7	599_1_2	598_035_20	197_2_1	196_0135_1	191_2_7	190_2_1	193_4_27	192_1_20	270_2_1
165_35_1	669_035_1	1947_4_5	1944_35_21	344_4_12	347_2_4	343_2_5	349_2_18	918_35_12	1799_4_4	716_4_4	714_035_20	713_35_5	915_4_26	1492_35_7	1493_35_1	1497_4_1	1498_2_4	1702_035_91	422_2_10	1706_2_19	195_3_1	1061_2_2	2315_4_2	1065_35_1	427_2_4	298_35_2	299_4_18	297_035_10	294_1_4	295_4_6	293_4_1	291_1_11	591_035_36	593_4_1	199_4_6	599_1_1	598_035_24	197_2_1	196_0135_1	191_2_8	190_2_1	193_4_29	192_1_20	270_2_1	271_35_1	272_4_1	273_4_51	275_4_2	278_2_1
165_35_1	669_035_1	1947_4_3	1944_35_21	344_4_17	347_2_2	343_2_3	349_2_18	918_35_12	1799_4_3	716_4_3	714_035_17	713_35_3	915_4_24	1492_35_5	1498_2_4	1702_035_109	422_2_8	1706_2_14	195_3_1	1061_2_2	427_2_2	298_35_1	299_4_19	297_035_7	294_1_4	295_4_7	293_4_1	291_1_20	591_035_30	593_4_1	199_4_2	599_1_1	598_035_19	197_2_2	196_0135_1	191_2_11	190_2_1	193_4_31	192_1_24	270_2_1	271_35_1	272_4_1	273_4_60	275_4_1	278_2_1	279_4_20	2540_4_6	1104_1_4	2268_035_20
165_35_1	669_035_1	1947_4_3	1944_35_21	344_4_20	343_2_4	349_2_19	1799_4_4	716_4_4	714_035_13	713_35_4	915_4_23	1492_35_4	1498_2_3	1702_035_130	422_2_12	1706_2_10	1061_2_2	427_2_2	299_4_22	297_035_8	294_1_3	295_4_5	293_4_1	291_1_17	591_035_28	593_4_1	199_4_2	195_3_1	598_035_11	197_2_2	196_0135_1	191_2_11	190_2_1	193_4_33	192_1_21	270_2_1	271_35_1	272_4_1	273_4_71	275_4_1	279_4_27	2540_4_7	1104_1_5	2268_035_9	527_35_1	1019_4_3	2281_2_5	1015_35_35	1401_1_17
165_35_1	669_035_1	1947_4_4	1944_35_30	344_4_19	343_2_4	349_2_17	1799_4_4	716_4_4	714_035_21	713_35_2	915_4_21	1492_35_4	1498_2_3	1702_035_161	422_2_13	1706_2_5	1061_2_2	427_2_5	299_4_19	297_035_5	294_1_2	295_4_5	293_4_1	291_1_20	591_035_31	593_4_1	199_4_2	195_3_1	598_035_4	197_2_2	196_0135_1	191_2_10	190_2_1	193_4_28	192_1_15	270_2_1	271_35_1	272_4_1	273_4_81	275_4_1	279_4_33	2540_4_8	1104_1_6	2268_035_3	527_35_1	1019_4_2	2281_2_4	1015_35_34	1401_1_11
165_35_1	669_035_1	1947_4_4	1944_35_31	344_4_16	343_2_5	349_2_17	1799_4_5	716_4_6	714_035_25	713_35_3	915_4_18	1492_35_3	1498_2_3	1702_035_175	422_2_8	1706_2_5	1061_2_3	427_2_4	299_4_18	297_035_5	294_1_2	295_4_4	293_4_1	291_1_23	591_035_30	593_4_1	199_4_2	195_3_1	598_035_1	197_2_2	196_0135_1	191_2_7	190_2_1	193_4_28	192_1_13	270_2_1	271_35_1	272_4_1	273_4_86	275_4_1	279_4_31	2540_4_7	1104_1_2	2268_035_1	527_35_1	1019_4_1	2281_2_3	1015_35_28	1401_1_11
669_035_1	1947_4_3	1944_35_32	344_4_14	343_2_13	349_2_14	1799_4_2	716_4_10	714_035_26	713_35_3	915_4_14	1492_35_4	1498_2_6	1702_035_178	422_2_9	1706_2_3	1061_2_2	1258_4_1	299_4_21	297_035_2	294_1_2	295_4_3	293_4_1	291_1_23	591_035_45	593_4_1	199_4_2	195_3_1	194_2_7	197_2_2	196_0135_1	191_2_6	190_2_1	193_4_18	192_1_14	270_2_1	271_35_1	272_4_1	273_4_88	275_4_1	279_4_34	2540_4_6	1104_1_1	526_2_9	527_35_1	1019_4_2	2281_2_2	1015_35_28	1401_1_10	1017_4_3
669_035_1	1947_4_5	1944_35_40	344_4_16	343_2_14	349_2_9	1799_4_2	716_4_14	714_035_31	713_35_4	915_4_10	1492_35_6	1498_2_6	1702_035_195	422_2_10	1706_2_4	1061_2_2	1258_4_2	299_4_20	294_1_2	295_4_4	293_4_1	291_1_19	591_035_41	593_4_1	199_4_2	194_2_9	196_0135_1	191_2_6	190_2_1	193_4_26	192_1_13	270_2_1	271_35_1	272_4_1	273_4_83	275_4_1	279_4_33	2540_4_5	1104_1_1	526_2_11	527_35_1	1019_4_1	2281_2_1	1015_35_35	1401_1_11	1017_4_3	529_035_1	1235_4_20	449_2_2
669_035_1	1947_4_2	1944_35_41	344_4_15	343_2_16	349_2_5	1799_4_2	716_4_18	714_035_28	713_35_4	915_4_11	1492_35_7	1498_2_7	1702_035_173	422_2_11	1706_2_3	1061_2_1	1258_4_3	299_4_20	294_1_3	295_4_3	293_4_1	291_1_14	591_035_40	593_4_1	199_4_2	194_2_9	196_0135_1	191_2_5	190_2_1	193_4_28	192_1_17	270_2_1	271_35_1	272_4_1	273_4_78	275_4_1	279_4_26	2540_4_5	1104_1_1	526_2_13	527_35_1	1019_4_1	2281_2_1	1015_35_34	1401_1_13	1017_4_2	529_035_1	1235_4_20	449_2_1
669_035_1	1947_4_4	1944_35_35	344_4_14	343_2_19	349_2_3	1799_4_2	716_4_24	714_035_27	713_35_3	915_4_11	1492_35_4	1498_2_8	1702_035_195	422_2_12	1706_2_5	1258_4_1	299_4_15	294_1_3	295_4_2	293_4_1	291_1_9	591_035_44	593_4_1	199_4_2	194_2_5	196_0135_1	191_2_3	190_2_1	193_4_19	192_1_21	271_35_1	272_4_1	273_4_89	275_4_1	279_4_23	2540_4_5	526_2_7	527_35_1	1019_4_1	2281_2_1	1015_35_30	1401_1_12	1017_4_2	529_035_1	1235_4_17	449_2_1	2441_035_1	2447_4_3	443_2_41
669_035_1	1947_4_4	1944_35_33	344_4_14	343_2_15	349_2_1	1799_4_2	716_4_28	714_035_35	713_35_2	915_4_10	1492_35_3	1498_2_4	1702_035_186	422_2_11	1706_2_7	1258_4_1	299_4_13	294_1_3	295_4_2	293_4_1	291_1_8	591_035_35	593_4_1	199_4_1	194_2_3	196_0135_1	191_2_2	190_2_1	193_4_16	192_1_21	271_35_1	272_4_1	273_4_97	275_4_1	279_4_18	2540_4_6	526_2_7	527_35_1	1019_4_1	1015_35_27	1401_1_18	1017_4_2	529_035_1	1235_4_15	449_2_1	2441_035_1	2447_4_2	443_2_47	1337_2_3
669_035_1	1947_4_6	1944_35_36	344_4_17	343_2_16	349_2_2	1799_4_3	716_4_37	714_035_30	713_35_1	915_4_8	1492_35_1	1498_2_3	1702_035_195	422_2_8	1706_2_10	1258_4_1	299_4_9	294_1_3	295_4_3	293_4_1	291_1_10	591_035_45	593_4_1	199_4_1	194_2_3	191_2_1	190_2_1	193_4_9	192_1_19	271_35_1	272_4_1	273_4_99	275_4_1	279_4_13	2540_4_6	526_2_3	527_35_1	1019_4_1	1015_35_29	1401_1_21	1017_4_3	529_035_1	1235_4_13	449_2_1	2441_035_1	2447_4_2	443_2_57	1337_2_4	2767_1_11
669_035_1	1947_4_6	1944_35_24	344_4_15	343_2_18	349_2_2	1799_4_3	716_4_39	714_035_25	915_4_6	1498_2_2	1702_035_207	422_2_6	1706_2_13	299_4_7	294_1_3	295_4_4	293_4_1	291_1_11	591_035_39	593_4_1	199_4_1	194_2_2	191_2_1	190_2_1	193_4_8	192_1_21	271_35_1	272_4_1	273_4_103	275_4_1	279_4_13	2540_4_6	526_2_5	527_35_1	1019_4_2	1015_35_28	1401_1_26	1017_4_4	529_035_1	1235_4_13	449_2_1	2441_035_1	2447_4_2	443_2_70	1337_2_3	2767_1_8	1239_4_2	109_2_5	102_4_31
669_035_1	1947_4_4	1944_35_14	344_4_20	343_2_20	349_2_2	1799_4_4	716_4_40	714_035_30	915_4_6	1498_2_3	1702_035_212	422_2_8	1706_2_12	299_4_8	294_1_3	295_4_5	293_4_1	291_1_12	591_035_34	593_4_1	199_4_1	194_2_2	191_2_2	190_2_1	193_4_5	192_1_23	271_35_1	272_4_1	273_4_115	275_4_1	279_4_8	2540_4_7	526_2_5	527_35_1	1019_4_2	1015_35_27	1401_1_27	1017_4_4	529_035_1	1235_4_13	449_2_1	2441_035_1	2447_4_3	443_2_77	1337_2_1	2767_1_7	1239_4_3	109_2_2	102_4_22
669_035_1	1947_4_3	1944_35_12	344_4_26	343_2_21	349_2_2	1799_4_5	716_4_37	714_035_48	915_4_6	1498_2_2	1702_035_187	422_2_6	1706_2_15	299_4_8	294_1_4	295_4_7	293_4_1	291_1_10	591_035_45	593_4_1	199_4_1	194_2_3	191_2_1	190_2_1	193_4_5	192_1_30	271_35_1	272_4_1	273_4_111	275_4_1	279_4_8	2540_4_5	526_2_3	527_35_1	1019_4_2	1015_35_22	1401_1_31	1017_4_4	529_035_1	1235_4_8	449_2_1	2441_035_1	2447_4_3	443_2_82	1337_2_1	2767_1_4	1239_4_2	109_2_2	102_4_23
669_035_1	1947_4_3	1944_35_15	344_4_40	343_2_22	349_2_2	1799_4_5	716_4_36	714_035_76	1498_2_2	1702_035_165	422_2_5	1706_2_20	299_4_6	294_1_4	295_4_7	293_4_1	291_1_13	591_035_77	593_4_1	199_4_1	194_2_3	191_2_1	190_2_1	193_4_7	192_1_27	271_35_1	272_4_1	273_4_114	275_4_1	279_4_10	2540_4_6	526_2_1	527_35_1	1019_4_1	1015_35_19	1401_1_32	1017_4_4	529_035_1	1235_4_7	449_2_1	2441_035_1	2447_4_2	443_2_90	1337_2_1	2767_1_3	1239_4_2	109_2_2	102_4_21	103_35_58
669_035_1	1947_4_3	1944_35_9	344_4_42	343_2_20	349_2_1	1799_4_5	716_4_36	714_035_77	1498_2_2	1702_035_188	422_2_5	1706_2_23	299_4_5	294_1_4	295_4_4	293_4_1	291_1_14	591_035_79	593_4_1	199_4_1	194_2_3	191_2_1	190_2_1	193_4_7	192_1_28	271_35_1	272_4_1	273_4_115	275_4_1	279_4_15	2540_4_6	526_2_1	1019_4_1	1015_35_17	1401_1_38	1017_4_5	529_035_1	1235_4_5	449_2_1	2441_035_1	2447_4_2	443_2_100	2767_1_3	1239_4_2	109_2_2	102_4_18	103_35_67	100_4_10	107_1_1
669_035_1	1947_4_5	1944_35_12	344_4_42	343_2_16	1799_4_6	716_4_33	714_035_70	1498_2_1	1702_035_232	422_2_4	1706_2_28	299_4_5	294_1_4	295_4_4	293_4_1	291_1_14	591_035_53	199_4_1	194_2_2	191_2_2	193_4_3	192_1_25	271_35_1	272_4_1	273_4_116	275_4_1	279_4_20	2540_4_7	1015_35_14	1401_1_41	1017_4_7	529_035_1	1235_4_3	2441_035_1	2447_4_2	443_2_110	2767_1_4	1239_4_2	109_2_1	102_4_15	103_35_65	100_4_7	107_1_1	104_4_1	105_4_66	903_2_30	905_035_71	33_2_1	909_4_17
669_035_1	1947_4_4	1944_35_9	344_4_46	343_2_15	1799_4_7	716_4_27	714_035_69	1498_2_1	1702_035_282	422_2_3	1706_2_33	299_4_3	294_1_5	295_4_5	293_4_1	291_1_17	591_035_47	199_4_1	194_2_1	191_2_2	193_4_3	192_1_20	271_35_1	272_4_1	273_4_120	275_4_1	279_4_21	2540_4_8	1015_35_13	1401_1_38	1017_4_9	1235_4_3	2441_035_1	443_2_113	2767_1_4	1239_4_1	109_2_2	102_4_13	103_35_63	100_4_8	107_1_1	104_4_1	105_4_68	903_2_32	905_035_61	33_2_1	909_4_16	36_4_8	2049_01_20
669_035_1	1947_4_3	1944_35_15	344_4_47	343_2_14	1799_4_7	716_4_26	714_035_48	1702_035_316	422_2_3	1706_2_40	299_4_2	294_1_5	295_4_5	293_4_1	291_1_22	591_035_43	199_4_1	194_2_1	191_2_3	193_4_5	192_1_18	271_35_1	272_4_1	273_4_130	275_4_1	279_4_26	2540_4_6	1015_35_12	1401_1_31	1017_4_9	1235_4_4	2441_035_1	443_2_125	2767_1_5	1239_4_1	109_2_2	102_4_14	103_35_50	100_4_5	107_1_1	104_4_1	105_4_63	903_2_31	905_035_63	33_2_1	909_4_20	36_4_5	2049_01_19	1241_4_20
669_035_1	1947_4_4	1944_35_16	344_4_46	343_2_15	1799_4_8	716_4_21	714_035_35	1702_035_298	422_2_3	1706_2_40	299_4_3	294_1_7	295_4_3	293_4_1	291_1_25	591_035_52	199_4_1	194_2_2	191_2_4	193_4_4	192_1_19	271_35_1	272_4_1	273_4_137	275_4_1	279_4_32	2540_4_4	1015_35_15	1401_1_36	1017_4_8	1235_4_5	2441_035_1	443_2_113	2767_1_4	1239_4_1	109_2_2	102_4_16	103_35_44	100_4_5	107_1_1	104_4_1	105_4_64	903_2_30	905_035_58	33_2_1	909_4_18	36_4_6	2049_01_13	1241_4_18
669_035_1	1947_4_4	1944_35_14	344_4_40	343_2_10	1799_4_9	716_4_20	714_035_34	1702_035_292	422_2_2	1706_2_43	299_4_3	294_1_11	295_4_3	293_4_1	291_1_36	591_035_56	199_4_1	194_2_2	191_2_5	193_4_4	192_1_21	271_35_1	272_4_1	273_4_136	275_4_1	279_4_36	2540_4_4	1015_35_15	1401_1_38	1017_4_7	1235_4_4	2441_035_1	443_2_97	2767_1_1	1239_4_2	109_2_2	102_4_15	103_35_44	100_4_5	107_1_1	104_4_1	105_4_60	903_2_29	905_035_61	33_2_1	909_4_16	36_4_9	2049_01_12	1241_4_17
669_035_1	1947_4_3	1944_35_12	344_4_30	343_2_10	1799_4_9	716_4_19	714_035_31	1702_035_300	422_2_1	1706_2_46	299_4_4	294_1_16	295_4_4	293_4_1	291_1_44	591_035_64	199_4_1	194_2_2	191_2_7	193_4_4	192_1_23	271_35_1	272_4_1	273_4_143	275_4_1	279_4_39	2540_4_6	1015_35_17	1401_1_39	1017_4_6	1235_4_4	2441_035_1	443_2_107	1239_4_2	109_2_2	102_4_17	103_35_42	100_4_5	107_1_1	104_4_1	105_4_60	903_2_26	905_035_70	33_2_1	30_2_1	36_4_8	2049_01_8	1241_4_10	643_4_12
669_035_1	1947_4_1	1944_35_13	344_4_24	343_2_9	1799_4_7	716_4_15	714_035_27	1702_035_321	2070_2_8	1706_2_43	299_4_3	294_1_12	295_4_4	293_4_1	291_1_44	591_035_59	199_4_1	194_2_1	191_2_7	193_4_4	192_1_22	271_35_1	272_4_1	273_4_156	275_4_1	279_4_49	2540_4_4	1015_35_19	1401_1_38	1017_4_6	1235_4_1	2441_035_1	443_2_115	1239_4_2	109_2_1	102_4_18	103_35_39	100_4_5	107_1_1	104_4_1	105_4_54	903_2_25	905_035_80	33_2_1	30_2_1	36_4_9	2049_01_5	1241_4_5	643_4_11
669_035_1	1944_35_9	344_4_24	343_2_7	1799_4_5	716_4_11	714_035_30	1702_035_328	422_2_1	1706_2_41	299_4_4	294_1_15	295_4_5	293_4_1	291_1_49	591_035_63	199_4_1	194_2_1	191_2_12	193_4_3	192_1_26	271_35_1	272_4_1	273_4_159	275_4_1	279_4_53	2540_4_5	1015_35_16	1401_1_30	1017_4_5	1235_4_1	2441_035_1	443_2_107	1239_4_1	109_2_2	102_4_20	103_35_33	100_4_3	107_1_1	104_4_1	105_4_53	903_2_29	905_035_97	33_2_1	30_2_1	36_4_9	2049_01_3	1241_4_8	643_4_11	645_2_13
669_035_1	1944_35_4	344_4_21	343_2_6	1799_4_5	716_4_14	714_035_19	1702_035_356	422_2_1	1706_2_40	299_4_6	294_1_16	295_4_5	293_4_1	291_1_52	591_035_72	199_4_1	194_2_2	191_2_14	193_4_1	192_1_28	272_4_1	273_4_175	275_4_1	279_4_56	2540_4_7	1015_35_20	1401_1_30	1017_4_2	1235_4_2	2441_035_1	443_2_114	1239_4_1	109_2_1	102_4_18	103_35_28	100_4_2	107_1_1	104_4_1	105_4_48	903_2_33	905_035_81	33_2_1	30_2_1	36_4_6	2049_01_1	1241_4_9	643_4_10	645_2_13	647_2_1
669_035_1	1944_35_2	344_4_20	343_2_4	1799_4_4	716_4_14	714_035_23	1702_035_371	422_2_1	1706_2_36	299_4_6	294_1_18	295_4_6	293_4_1	291_1_54	591_035_80	199_4_1	194_2_2	191_2_19	193_4_1	192_1_34	272_4_1	273_4_175	275_4_1	279_4_60	2540_4_7	1015_35_16	1401_1_32	1017_4_1	1235_4_2	2441_035_1	443_2_115	1239_4_1	109_2_2	102_4_20	103_35_19	107_1_1	104_4_1	105_4_42	903_2_37	905_035_64	33_2_1	30_2_1	36_4_3	2049_01_1	1241_4_9	643_4_11	645_2_13	647_2_1	439_4_6
216_035_1	1305_2_1	768_035_53	215_2_51	126_2_1	1144_4_3	2653_1_11	1782_2_38	1260_4_10	214_1_1	764_2_32	660_4_18	132_4_14	131_2_12	137_4_2	499_2_33	135_4_3	165_35_1	41_2_1	67_2_1	693_2_4	690_2_16	27_2_1	669_035_1	2523_2_3	1077_2_9	264_4_1	28_2_1	29_4_1	94_1_1	542_35_71	667_1_1	1723_4_1	4_2_1	343_2_3	2245_035_67	283_4_15	930_2_7	285_1_3	284_4_17	287_1_1	408_1_1	1799_4_2	1311_4_15	965_2_5	716_4_18	758_35_15	714_035_22	263_4_1	122_2_1
216_035_1	1305_2_1	768_035_58	215_2_56	126_2_1	1144_4_3	2653_1_12	1782_2_35	1260_4_11	214_1_1	764_2_33	660_4_19	132_4_12	131_2_11	137_4_2	499_2_33	135_4_4	165_35_1	41_2_1	67_2_1	693_2_3	690_2_13	27_2_1	669_035_1	2523_2_3	1077_2_9	264_4_1	28_2_1	29_4_1	94_1_1	542_35_65	667_1_1	1723_4_2	4_2_1	343_2_2	2245_035_73	283_4_14	930_2_4	285_1_2	284_4_15	287_1_1	408_1_1	1799_4_1	1311_4_16	965_2_4	716_4_23	758_35_15	714_035_22	263_4_1	122_2_1
216_035_1	1305_2_1	768_035_64	215_2_59	126_2_1	1144_4_2	2653_1_14	1782_2_41	1260_4_13	214_1_1	764_2_30	660_4_22	132_4_10	131_2_14	137_4_1	499_2_28	135_4_5	165_35_1	218_2_1	41_2_1	67_2_1	693_2_1	690_2_11	27_2_1	669_035_1	2523_2_4	1077_2_11	264_4_1	28_2_1	29_4_1	94_1_1	542_35_55	667_1_1	1723_4_1	4_2_1	343_2_2	2245_035_86	283_4_9	930_2_2	285_1_1	284_4_14	287_1_1	408_1_1	1799_4_1	1311_4_15	965_2_5	716_4_26	758_35_13	714_035_21	263_4_2
216_035_1	1305_2_1	768_035_55	215_2_62	126_2_1	1144_4_2	2653_1_10	1782_2_47	1260_4_13	214_1_1	764_2_26	660_4_17	132_4_10	131_2_14	499_2_21	135_4_5	165_35_1	218_2_1	41_2_1	67_2_1	1774_035_89	690_2_8	27_2_1	669_035_1	2523_2_4	1077_2_13	264_4_1	28_2_1	29_4_1	94_1_1	542_35_56	667_1_1	1723_4_1	4_2_1	343_2_4	2245_035_87	283_4_7	930_2_3	285_1_1	284_4_11	287_1_1	408_1_1	1799_4_2	1311_4_12	965_2_6	716_4_29	758_35_16	714_035_16	263_4_3	122_2_1
216_035_1	1305_2_1	768_035_43	215_2_54	126_2_1	1144_4_1	2653_1_12	1782_2_52	1260_4_18	214_1_1	764_2_33	660_4_14	132_4_9	131_2_16	499_2_18	135_4_5	165_35_1	218_2_1	41_2_1	67_2_1	1774_035_79	690_2_9	27_2_1	669_035_1	2523_2_4	1077_2_15	264_4_1	28_2_1	29_4_1	94_1_1	542_35_50	667_1_1	1723_4_1	4_2_1	343_2_3	2245_035_74	283_4_5	930_2_2	2011_2_131	284_4_11	287_1_1	408_1_1	1799_4_3	1311_4_11	965_2_5	716_4_30	758_35_24	714_035_11	263_4_2	122_2_1
216_035_1	1305_2_1	768_035_41	215_2_48	126_2_1	669_035_1	2653_1_12	1782_2_49	1260_4_17	214_1_1	764_2_28	660_4_9	132_4_9	131_2_20	499_2_17	135_4_4	165_35_1	218_2_1	67_2_1	1774_035_74	690_2_12	27_2_1	2523_2_5	1077_2_18	264_4_1	28_2_1	29_4_1	94_1_1	542_35_40	667_1_1	1723_4_1	4_2_1	343_2_3	2245_035_72	283_4_5	930_2_3	2011_2_124	284_4_6	408_1_1	1799_4_3	1311_4_8	965_2_6	716_4_29	758_35_28	714_035_19	263_4_1	122_2_1	12_4_1	124_4_12	266_2_5
216_035_1	768_035_55	215_2_50	126_2_1	669_035_1	2653_1_13	1782_2_51	1260_4_17	214_1_1	764_2_28	660_4_7	132_4_7	131_2_16	499_2_14	135_4_3	218_2_1	67_2_1	1774_035_57	690_2_13	27_2_1	2523_2_7	1077_2_22	264_4_1	28_2_1	29_4_1	94_1_1	542_35_39	667_1_1	4_2_1	343_2_4	2245_035_83	283_4_5	930_2_2	2011_2_122	284_4_3	408_1_1	1799_4_2	1311_4_8	965_2_7	716_4_33	758_35_25	714_035_22	263_4_1	122_2_1	12_4_1	124_4_13	266_2_7	265_4_37	378_4_4	2_2_1
216_035_1	768_035_58	215_2_54	126_2_1	669_035_1	2653_1_16	1782_2_47	1260_4_17	214_1_1	764_2_26	660_4_4	132_4_3	131_2_18	499_2_11	135_4_1	67_2_1	1774_035_55	690_2_13	27_2_1	2523_2_7	1077_2_23	28_2_1	29_4_1	94_1_1	542_35_34	667_1_1	4_2_1	343_2_2	2245_035_82	283_4_5	220_035_18	2011_2_130	284_4_2	408_1_1	1799_4_2	1311_4_7	965_2_6	716_4_31	758_35_18	714_035_16	263_4_2	122_2_1	12_4_1	124_4_19	266_2_8	265_4_32	264_4_1	2_2_1	574_1_19	2499_2_2
216_035_1	768_035_52	215_2_64	126_2_1	669_035_1	2653_1_16	1782_2_42	1260_4_17	214_1_1	764_2_26	660_4_3	132_4_3	131_2_19	499_2_10	135_4_1	1774_035_52	690_2_15	27_2_1	2523_2_6	1077_2_25	28_2_1	29_4_1	94_1_1	542_35_24	667_1_1	4_2_1	343_2_1	2245_035_78	283_4_3	220_035_13	2011_2_127	284_4_1	408_1_1	1799_4_3	1311_4_6	965_2_4	716_4_31	758_35_16	677_2_21	263_4_2	122_2_1	12_4_1	124_4_17	266_2_6	265_4_28	264_4_1	2_2_1	574_1_12	2499_2_2	1702_035_391
768_035_45	215_2_80	126_2_1	669_035_1	2653_1_10	1782_2_38	1260_4_14	214_1_1	764_2_22	660_4_1	132_4_4	131_2_19	499_2_7	135_4_1	1774_035_44	690_2_19	27_2_1	2523_2_5	1077_2_23	28_2_1	29_4_1	94_1_1	542_35_24	667_1_1	4_2_1	343_2_1	2245_035_81	283_4_5	220_035_9	2011_2_119	284_4_2	408_1_1	1799_4_2	1311_4_8	965_2_3	716_4_36	758_35_13	677_2_20	263_4_1	122_2_1	12_4_1	124_4_10	266_2_3	265_4_27	264_4_1	2_2_1	574_1_9	1702_035_361	1828_2_23	1706_2_11
768_035_49	215_2_96	126_2_1	669_035_1	2653_1_13	1782_2_34	1260_4_15	214_1_1	764_2_21	660_4_1	132_4_4	131_2_16	499_2_9	135_4_1	1774_035_31	690_2_19	27_2_1	2523_2_3	1077_2_19	28_2_1	29_4_1	94_1_1	542_35_35	667_1_1	4_2_1	343_2_1	2245_035_93	283_4_4	220_035_15	2011_2_116	284_4_3	408_1_1	1799_4_2	1311_4_9	965_2_4	716_4_36	758_35_19	677_2_19	263_4_1	122_2_1	12_4_1	124_4_9	266_2_3	265_4_24	264_4_1	2_2_1	574_1_7	1702_035_363	1828_2_32	1706_2_15
768_035_59	215_2_99	126_2_1	669_035_1	2653_1_11	1782_2_31	1260_4_15	214_1_1	764_2_15	132_4_4	131_2_12	499_2_9	135_4_2	1774_035_29	690_2_22	27_2_1	2523_2_3	1077_2_19	28_2_1	29_4_1	94_1_1	542_35_38	667_1_1	4_2_1	343_2_1	2245_035_101	283_4_5	220_035_19	2011_2_109	284_4_3	408_1_1	1799_4_1	1311_4_9	965_2_6	716_4_41	758_35_21	677_2_23	263_4_1	122_2_1	12_4_1	124_4_9	266_2_3	265_4_17	264_4_1	2_2_1	574_1_7	1702_035_425	1828_2_36	1706_2_14	55_1_1
768_035_57	215_2_104	126_2_1	669_035_1	2653_1_9	1782_2_30	1260_4_18	214_1_1	764_2_15	132_4_4	131_2_11	499_2_11	135_4_3	1774_035_22	690_2_22	27_2_1	2523_2_2	1077_2_17	28_2_1	29_4_1	94_1_1	542_35_36	667_1_1	4_2_1	2245_035_102	283_4_7	220_035_20	2011_2_96	284_4_3	408_1_1	1799_4_1	1311_4_9	965_2_7	716_4_40	758_35_23	677_2_23	263_4_1	122_2_1	12_4_1	124_4_7	266_2_3	265_4_16	264_4_1	2_2_1	574_1_6	1702_035_428	1828_2_34	1706_2_10	55_1_1	56_2_110
768_035_51	215_2_105	126_2_1	669_035_1	2653_1_8	1782_2_23	1260_4_20	214_1_1	764_2_15	131_2_9	499_2_9	135_4_2	1774_035_29	690_2_20	27_2_1	2523_2_2	1077_2_16	28_2_1	29_4_1	94_1_1	542_35_39	667_1_1	4_2_1	2245_035_99	283_4_10	220_035_14	2011_2_91	284_4_2	408_1_1	1799_4_1	1311_4_7	965_2_6	716_4_37	758_35_25	677_2_23	122_2_1	12_4_1	124_4_8	266_2_1	265_4_13	264_4_1	2_2_1	574_1_5	1702_035_431	1828_2_37	1706_2_8	55_1_1	56_2_111	53_2_6	52_2_86
768_035_51	215_2_107	126_2_1	669_035_1	2653_1_12	1782_2_23	1260_4_18	214_1_1	764_2_15	131_2_7	499_2_8	135_4_1	1774_035_37	690_2_17	27_2_1	2523_2_1	1077_2_16	28_2_1	29_4_1	94_1_1	542_35_34	667_1_1	4_2_1	2245_035_92	283_4_12	220_035_12	2011_2_79	284_4_1	408_1_1	1311_4_9	965_2_5	716_4_37	758_35_22	677_2_25	122_2_1	12_4_1	124_4_6	125_35_1	265_4_11	264_4_1	2_2_1	574_1_6	1702_035_420	1828_2_38	1706_2_6	55_1_1	56_2_111	53_2_8	52_2_73	414_35_29
768_035_49	215_2_100	126_2_1	669_035_1	2653_1_15	1782_2_20	1260_4_17	214_1_1	764_2_13	131_2_6	499_2_4	135_4_1	1774_035_44	690_2_20	27_2_1	1077_2_16	28_2_1	29_4_1	94_1_1	542_35_24	667_1_1	4_2_1	2245_035_100	283_4_14	220_035_10	2011_2_69	284_4_1	408_1_1	1311_4_10	965_2_6	716_4_37	758_35_18	677_2_23	122_2_1	12_4_1	124_4_6	125_35_1	265_4_8	264_4_1	2_2_1	574_1_6	1702_035_434	1828_2_38	1706_2_5	55_1_1	56_2_99	53_2_7	52_2_69	414_35_18	378_4_1
768_035_34	215_2_99	126_2_1	669_035_1	2653_1_18	1782_2_12	1260_4_13	214_1_1	764_2_11	131_2_5	499_2_3	1774_035_55	690_2_20	27_2_1	1077_2_17	28_2_1	29_4_1	94_1_1	542_35_16	667_1_1	4_2_1	2245_035_92	283_4_13	220_035_20	2011_2_68	408_1_1	1311_4_11	965_2_4	716_4_42	758_35_18	677_2_23	122_2_1	12_4_1	124_4_4	125_35_1	265_4_8	264_4_1	2_2_1	574_1_4	1702_035_468	1828_2_31	1706_2_3	55_1_1	56_2_91	53_2_7	52_2_57	414_35_11	378_4_1	417_1_17	410_2_8
768_035_31	215_2_91	126_2_1	669_035_1	2653_1_25	1782_2_13	1260_4_14	214_1_1	764_2_9	131_2_7	499_2_2	1774_035_40	690_2_24	27_2_1	1077_2_18	28_2_1	29_4_1	94_1_1	542_35_19	667_1_1	4_2_1	2245_035_82	283_4_13	220_035_22	2011_2_61	408_1_1	1311_4_12	965_2_4	716_4_39	758_35_18	677_2_24	122_2_1	12_4_1	124_4_4	125_35_1	265_4_7	264_4_1	2_2_1	574_1_1	1702_035_427	1828_2_32	1706_2_5	55_1_1	56_2_91	53_2_8	52_2_49	414_35_4	378_4_1	417_1_15	410_2_10
768_035_29	215_2_87	126_2_1	669_035_1	2653_1_25	1782_2_11	1260_4_9	214_1_1	764_2_6	131_2_7	1774_035_28	690_2_30	27_2_1	1077_2_16	29_4_1	94_1_1	542_35_22	667_1_1	4_2_1	2245_035_74	283_4_12	220_035_14	2011_2_52	408_1_1	1311_4_13	965_2_5	716_4_33	758_35_27	677_2_26	122_2_1	12_4_1	124_4_2	125_35_1	265_4_4	264_4_1	2_2_1	574_1_1	1702_035_393	1828_2_34	1706_2_6	55_1_1	56_2_85	53_2_8	52_2_51	414_35_5	378_4_1	417_1_15	410_2_9	299_4_13	294_1_87
768_035_30	215_2_88	126_2_1	669_035_1	2653_1_27	1782_2_10	1260_4_9	214_1_1	764_2_5	131_2_8	1774_035_16	690_2_31	27_2_1	1077_2_17	29_4_1	94_1_1	542_35_24	667_1_1	4_2_1	2245_035_69	283_4_12	220_035_13	2011_2_43	408_1_1	1311_4_11	965_2_8	716_4_29	758_35_32	677_2_25	122_2_1	12_4_1	124_4_2	125_35_1	265_4_2	264_4_1	2_2_1	1702_035_430	1828_2_32	1706_2_7	55_1_1	56_2_88	53_2_9	52_2_55	414_35_3	2146_4_7	417_1_11	410_2_9	299_4_17	294_1_86	923_35_71
768_035_22	215_2_80	126_2_1	669_035_1	2653_1_21	1782_2_9	1260_4_8	214_1_1	764_2_4	131_2_6	1774_035_19	690_2_27	27_2_1	1077_2_17	29_4_1	94_1_1	542_35_26	667_1_1	4_2_1	2245_035_64	283_4_10	220_035_22	2011_2_41	408_1_1	1311_4_9	965_2_11	716_4_34	758_35_35	677_2_23	122_2_1	12_4_1	124_4_3	125_35_1	265_4_3	264_4_1	2_2_1	1702_035_477	1828_2_29	1706_2_9	55_1_1	56_2_76	53_2_7	52_2_56	414_35_2	2146_4_7	417_1_7	410_2_7	299_4_16	294_1_88	923_35_78
768_035_12	215_2_76	126_2_1	669_035_1	2653_1_23	1782_2_7	1260_4_8	214_1_1	764_2_4	131_2_4	1774_035_19	690_2_24	27_2_1	1077_2_21	29_4_1	94_1_1	542_35_24	667_1_1	4_2_1	2245_035_79	283_4_10	220_035_38	2011_2_36	408_1_1	1311_4_5	965_2_13	716_4_35	758_35_37	677_2_21	122_2_1	12_4_1	124_4_2	125_35_1	265_4_3	264_4_1	2_2_1	1702_035_514	1828_2_31	1706_2_9	55_1_1	56_2_69	53_2_6	52_2_61	2146_4_7	417_1_8	410_2_7	299_4_14	294_1_85	923_35_85	375_1_1
768_035_14	215_2_72	126_2_1	669_035_1	2653_1_27	1782_2_8	1260_4_8	214_1_1	764_2_5	131_2_6	1774_035_24	690_2_22	27_2_1	1077_2_22	29_4_1	94_1_1	542_35_27	667_1_1	4_2_1	2245_035_87	283_4_13	220_035_30	2011_2_35	408_1_1	1311_4_2	965_2_17	716_4_34	758_35_48	677_2_20	122_2_1	12_4_1	124_4_2	125_35_1	265_4_2	2_2_1	1702_035_495	1828_2_36	1706_2_9	55_1_1	56_2_61	53_2_7	52_2_61	2146_4_6	417_1_10	410_2_7	299_4_14	294_1_81	923_35_78	375_1_1	376_4_13
768_035_12	215_2_67	126_2_1	669_035_1	2653_1_30	1782_2_5	1260_4_6	214_1_1	764_2_4	131_2_2	1774_035_21	690_2_17	27_2_1	1077_2_25	29_4_1	94_1_1	542_35_24	667_1_1	4_2_1	2245_035_82	283_4_15	220_035_25	2011_2_35	408_1_1	1311_4_1	965_2_22	716_4_32	758_35_60	677_2_19	122_2_1	12_4_1	124_4_1	125_35_1	265_4_1	2_2_1	1702_035_491	1828_2_34	1706_2_10	55_1_1	56_2_58	53_2_5	52_2_51	2146_4_6	417_1_10	410_2_8	299_4_8	294_1_77	923_35_65	375_1_1	376_4_13
768_035_8	215_2_74	126_2_1	669_035_1	2653_1_26	1782_2_7	1260_4_5	214_1_1	764_2_4	131_2_1	1774_035_28	690_2_16	27_2_1	1077_2_25	29_4_1	94_1_1	542_35_17	4_2_1	2245_035_86	283_4_18	220_035_21	2011_2_31	408_1_1	1311_4_1	965_2_28	716_4_33	758_35_67	677_2_23	122_2_1	12_4_1	267_2_1	125_35_1	265_4_1	2_2_1	1702_035_487	1828_2_33	1706_2_9	56_2_63	53_2_6	52_2_52	2146_4_6	417_1_7	410_2_10	299_4_8	294_1_77	923_35_65	376_4_10	591_035_110	200_2_1	194_2_10
768_035_5	215_2_80	669_035_1	2653_1_25	1782_2_7	1260_4_3	214_1_1	764_2_4	131_2_1	1774_035_31	690_2_13	27_2_1	1077_2_28	29_4_1	94_1_1	542_35_15	4_2_1	2245_035_86	283_4_17	220_035_17	2011_2_29	408_1_1	1311_4_1	965_2_36	716_4_34	758_35_80	677_2_22	122_2_1	12_4_1	267_2_1	125_35_1	126_2_1	2_2_1	1702_035_471	1828_2_34	1706_2_10	56_2_56	53_2_7	52_2_52	2146_4_4	417_1_7	410_2_10	299_4_8	294_1_73	923_35_62	376_4_9	591_035_110	200_2_1	194_2_11	67_2_1
768_035_4	215_2_99	669_035_1	2653_1_22	1782_2_6	1260_4_3	214_1_1	764_2_4	1774_035_46	690_2_13	27_2_1	1077_2_35	29_4_1	94_1_1	542_35_11	4_2_1	2245_035_77	283_4_20	220_035_13	2011_2_24	408_1_1	965_2_41	716_4_33	758_35_88	677_2_24	122_2_1	12_4_1	267_2_1	125_35_1	126_2_1	2_2_1	1702_035_488	1828_2_31	1706_2_11	56_2_54	53_2_7	52_2_59	2146_4_4	417_1_7	410_2_11	299_4_7	294_1_68	923_35_58	291_1_215	591_035_116	200_2_1	194_2_15	67_2_1	191_2_23	192_1_8
768_035_2	215_2_112	669_035_1	2653_1_18	1782_2_6	1260_4_1	214_1_1	764_2_4	1774_035_62	690_2_11	27_2_1	1077_2_39	29_4_1	94_1_1	542_35_7	4_2_1	2245_035_68	283_4_20	220_035_12	2011_2_24	408_1_1	965_2_46	716_4_40	758_35_87	677_2_24	122_2_1	12_4_1	267_2_1	125_35_1	126_2_1	2_2_1	1702_035_473	1828_2_34	1706_2_12	56_2_52	53_2_6	52_2_71	2146_4_2	417_1_5	410_2_11	299_4_5	294_1_64	923_35_59	291_1_217	591_035_120	200_2_1	194_2_19	67_2_1	191_2_19	192_1_5
768_035_3	215_2_120	669_035_1	2653_1_14	1782_2_8	1260_4_1	214_1_1	764_2_3	1774_035_66	690_2_13	27_2_1	1077_2_34	29_4_1	94_1_1	542_35_6	4_2_1	2245_035_64	283_4_22	2247_035_94	2011_2_26	408_1_1	965_2_50	716_4_40	758_35_79	677_2_22	122_2_1	267_2_1	125_35_1	126_2_1	2_2_1	1702_035_465	1828_2_37	1706_2_11	56_2_49	53_2_7	52_2_75	417_1_6	410_2_13	299_4_4	294_1_60	923_35_65	291_1_208	591_035_117	200_2_1	194_2_20	67_2_1	191_2_14	192_1_3	114_4_4	391_2_1
768_035_5	215_2_131	669_035_1	2653_1_12	1782_2_10	214_1_1	764_2_3	1774_035_78	690_2_15	27_2_1	1077_2_27	29_4_1	94_1_1	542_35_4	4_2_1	2245_035_56	283_4_22	2247_035_98	2011_2_33	408_1_1	965_2_50	716_4_39	758_35_90	677_2_20	122_2_1	267_2_1	125_35_1	126_2_1	2_2_1	1702_035_462	1828_2_39	1706_2_11	56_2_49	53_2_6	52_2_86	417_1_4	410_2_13	299_4_2	294_1_56	923_35_69	291_1_209	591_035_121	200_2_1	194_2_23	67_2_1	191_2_11	192_1_3	114_4_4	391_2_1	273_4_48
768_035_7	215_2_137	669_035_1	2653_1_11	1782_2_14	214_1_1	764_2_3	1774_035_86	690_2_10	27_2_1	1077_2_28	29_4_1	94_1_1	542_35_2	4_2_1	2245_035_55	283_4_20	2247_035_82	2011_2_34	408_1_1	965_2_58	716_4_43	758_35_107	677_2_13	122_2_1	267_2_1	125_35_1	126_2_1	2_2_1	1702_035_468	1828_2_38	1706_2_13	56_2_41	53_2_7	52_2_97	417_1_6	410_2_10	299_4_1	294_1_58	923_35_70	291_1_206	591_035_125	200_2_1	194_2_23	67_2_1	191_2_11	192_1_2	114_4_2	391_2_1	273_4_44
768_035_10	215_2_151	669_035_1	2653_1_6	1782_2_14	214_1_1	764_2_3	1774_035_78	690_2_6	27_2_1	1077_2_31	94_1_1	542_35_4	4_2_1	2245_035_33	283_4_22	2247_035_92	2011_2_37	408_1_1	965_2_51	716_4_35	758_35_102	677_2_11	122_2_1	267_2_1	125_35_1	126_2_1	2_2_1	1702_035_493	1828_2_40	1706_2_14	56_2_45	53_2_7	52_2_102	417_1_6	410_2_8	299_4_1	294_1_53	923_35_80	291_1_204	591_035_130	200_2_1	194_2_24	67_2_1	191_2_10	192_1_2	114_4_2	391_2_1	273_4_42	111_4_1
768_035_8	215_2_156	669_035_1	2653_1_7	1782_2_17	214_1_1	764_2_1	1774_035_74	690_2_4	27_2_1	1077_2_32	94_1_1	542_35_6	4_2_1	2245_035_23	283_4_24	2247_035_88	2011_2_42	408_1_1	965_2_41	716_4_37	758_35_93	677_2_10	122_2_1	267_2_1	125_35_1	126_2_1	2_2_1	1702_035_549	1828_2_39	1706_2_12	56_2_47	53_2_8	52_2_113	417_1_6	410_2_7	299_4_1	294_1_48	923_35_86	291_1_186	591_035_136	200_2_1	194_2_25	67_2_1	191_2_9	192_1_1	114_4_2	391_2_1	273_4_45	111_4_1
768_035_9	215_2_162	669_035_1	2653_1_7	1782_2_18	214_1_1	764_2_1	1774_035_64	690_2_4	27_2_1	1077_2_35	94_1_1	542_35_6	4_2_1	2245_035_26	283_4_24	2247_035_79	2011_2_43	408_1_1	965_2_37	716_4_39	758_35_97	677_2_10	122_2_1	267_2_1	125_35_1	126_2_1	2_2_1	1702_035_577	1828_2_35	1706_2_12	56_2_48	53_2_11	52_2_129	417_1_9	410_2_7	299_4_1	294_1_45	923_35_93	291_1_172	591_035_138	200_2_1	194_2_27	67_2_1	191_2_7	192_1_1	114_4_2	391_2_1	273_4_46	111_4_1
768_035_8	215_2_156	669_035_1	2653_1_5	1782_2_18	214_1_1	764_2_1	1774_035_52	690_2_5	27_2_1	1077_2_34	94_1_1	542_35_6	4_2_1	2245_035_30	283_4_19	2247_035_69	2011_2_40	408_1_1	965_2_35	716_4_39	758_35_97	677_2_9	122_2_1	267_2_1	125_35_1	126_2_1	2_2_1	1702_035_556	1828_2_34	1706_2_15	56_2_51	53_2_13	52_2_135	417_1_13	410_2_7	294_1_48	923_35_106	291_1_162	591_035_133	200_2_1	194_2_24	67_2_1	191_2_7	192_1_1	391_2_1	273_4_41	396_012_1	113_035_1	279_4_24
768_035_7	215_2_145	669_035_1	2653_1_5	1782_2_18	214_1_1	764_2_1	1774_035_49	690_2_7	27_2_1	1077_2_39	94_1_1	542_35_5	4_2_1	2245_035_32	283_4_19	2247_035_66	2011_2_43	408_1_1	965_2_31	716_4_43	758_35_104	677_2_5	122_2_1	267_2_1	125_35_1	126_2_1	2_2_1	1702_035_571	1828_2_34	1706_2_18	56_2_49	53_2_15	52_2_123	417_1_14	410_2_4	294_1_48	923_35_114	291_1_145	591_035_106	200_2_1	194_2_26	67_2_1	191_2_7	192_1_1	391_2_1	273_4_36	396_012_1	113_035_1	279_4_21
768_035_11	215_2_137	669_035_1	2653_1_5	1782_2_21	214_1_1	1774_035_40	690_2_9	27_2_1	1077_2_47	94_1_1	542_35_8	4_2_1	2245_035_38	283_4_21	2247_035_64	2011_2_40	408_1_1	965_2_34	716_4_47	758_35_112	677_2_7	122_2_1	267_2_1	125_35_1	126_2_1	2_2_1	1702_035_579	1828_2_29	1706_2_20	56_2_56	53_2_19	52_2_115	417_1_14	410_2_6	294_1_47	923_35_116	291_1_134	591_035_103	200_2_1	194_2_26	67_2_1	191_2_5	192_1_1	391_2_1	273_4_36	396_012_1	113_035_1	279_4_19	86_35_80
768_035_8	215_2_125	669_035_1	2653_1_3	1782_2_24	214_1_1	1774_035_35	690_2_5	27_2_1	1077_2_43	94_1_1	542_35_11	4_2_1	2245_035_51	283_4_18	2247_035_69	2011_2_41	965_2_33	716_4_52	758_35_111	677_2_3	122_2_1	267_2_1	125_35_1	126_2_1	2_2_1	1702_035_585	1828_2_25	1706_2_23	56_2_53	53_2_20	52_2_107	417_1_15	410_2_5	294_1_51	923_35_122	291_1_121	591_035_107	200_2_1	194_2_23	67_2_1	191_2_5	192_1_1	391_2_1	273_4_31	113_035_1	279_4_21	86_35_100	795_2_1	1710_2_16
768_035_13	215_2_118	669_035_1	2653_1_1	1782_2_25	214_1_1	1774_035_27	690_2_6	27_2_1	1077_2_44	94_1_1	542_35_12	4_2_1	2245_035_52	283_4_17	2247_035_60	2011_2_39	965_2_36	716_4_54	758_35_107	677_2_3	122_2_1	267_2_1	125_35_1	126_2_1	2_2_1	1702_035_587	1828_2_31	1706_2_23	56_2_55	53_2_24	52_2_98	417_1_16	410_2_6	294_1_52	923_35_120	291_1_122	591_035_114	200_2_1	194_2_25	67_2_1	191_2_5	192_1_1	391_2_1	273_4_33	113_035_1	279_4_18	86_35_122	795_2_1	1710_2_17
768_035_22	215_2_111	669_035_1	1782_2_25	214_1_1	1774_035_23	690_2_5	27_2_1	1077_2_40	94_1_1	542_35_12	4_2_1	2245_035_66	283_4_13	2247_035_59	2011_2_43	965_2_40	716_4_55	758_35_110	677_2_3	122_2_1	267_2_1	125_35_1	126_2_1	2_2_1	1702_035_609	1828_2_31	1706_2_29	56_2_57	53_2_29	52_2_95	417_1_20	410_2_7	294_1_48	923_35_100	291_1_124	591_035_115	200_2_1	194_2_23	67_2_1	191_2_6	391_2_1	273_4_35	113_035_1	279_4_18	86_35_144	795_2_1	1710_2_14	837_2_20	2303_35_21
768_035_21	215_2_111	669_035_1	1782_2_21	214_1_1	1774_035_21	690_2_6	27_2_1	1077_2_39	94_1_1	542_35_10	4_2_1	2245_035_73	283_4_10	2247_035_59	2011_2_49	965_2_45	716_4_59	758_35_109	677_2_2	267_2_1	125_35_1	126_2_1	2_2_1	1702_035_604	1828_2_37	1706_2_31	56_2_51	53_2_28	52_2_91	417_1_24	410_2_8	294_1_45	295_4_1	291_1_130	591_035_126	200_2_1	194_2_20	67_2_1	191_2_9	391_2_1	273_4_40	113_035_1	279_4_15	86_35_140	795_2_1	1710_2_15	837_2_15	2303_35_20	1857_1_61
768_035_22	215_2_111	669_035_1	1782_2_18	214_1_1	1774_035_22	690_2_5	27_2_1	1077_2_40	94_1_1	542_35_8	4_2_1	2245_035_68	283_4_10	2247_035_57	2011_2_54	965_2_54	716_4_51	758_35_108	677_2_2	267_2_1	125_35_1	126_2_1	2_2_1	1702_035_578	1828_2_38	1706_2_26	56_2_56	53_2_32	52_2_83	417_1_27	410_2_10	294_1_41	295_4_1	291_1_136	591_035_124	200_2_1	194_2_23	67_2_1	191_2_12	391_2_1	273_4_43	113_035_1	279_4_16	86_35_131	795_2_1	1710_2_14	837_2_15	2303_35_21	1857_1_60
768_035_25	215_2_123	669_035_1	1782_2_18	214_1_1	1774_035_16	690_2_5	27_2_1	1077_2_42	94_1_1	542_35_4	4_2_1	2245_035_71	283_4_10	2247_035_61	2011_2_52	965_2_62	716_4_45	758_35_95	677_2_3	267_2_1	125_35_1	126_2_1	2_2_1	1702_035_568	1828_2_34	1706_2_23	56_2_56	53_2_33	52_2_87	417_1_27	410_2_10	294_1_38	923_35_80	291_1_138	591_035_121	200_2_1	194_2_26	67_2_1	191_2_16	391_2_1	273_4_42	113_035_1	279_4_15	86_35_107	795_2_1	1710_2_12	837_2_15	2303_35_19	1857_1_71
768_035_34	215_2_125	669_035_1	1782_2_16	214_1_1	1774_035_13	690_2_4	27_2_1	1077_2_44	94_1_1	542_35_2	4_2_1	2245_035_67	283_4_8	2247_035_51	2011_2_50	965_2_68	716_4_36	758_35_82	677_2_4	267_2_1	125_35_1	126_2_1	2_2_1	1702_035_600	1828_2_35	1706_2_22	56_2_57	53_2_31	52_2_85	417_1_30	410_2_10	294_1_42	923_35_100	291_1_133	591_035_110	200_2_1	194_2_25	67_2_1	191_2_17	391_2_1	273_4_39	113_035_1	279_4_13	86_35_102	795_2_1	1710_2_14	837_2_15	2303_35_22	1857_1_78
768_035_34	215_2_128	669_035_1	1782_2_14	214_1_1	1774_035_8	690_2_1	27_2_1	1077_2_48	94_1_1	542_35_1	4_2_1	2245_035_75	283_4_8	2247_035_41	2011_2_39	965_2_66	716_4_29	758_35_89	677_2_2	267_2_1	125_35_1	126_2_1	2_2_1	1702_035_655	1828_2_37	1706_2_19	56_2_56	53_2_33	52_2_92	417_1_33	410_2_10	294_1_45	923_35_109	291_1_121	591_035_120	200_2_1	194_2_20	67_2_1	191_2_20	391_2_1	273_4_33	113_035_1	279_4_15	86_35_94	795_2_1	1710_2_14	837_2_15	2303_35_20	1857_1_77
768_035_29	215_2_131	669_035_1	1782_2_14	214_1_1	1774_035_8	690_2_1	27_2_1	1077_2_52	94_1_1	542_35_1	4_2_1	2245_035_84	283_4_9	2247_035_41	2011_2_33	965_2_68	716_4_33	758_35_88	677_2_2	267_2_1	125_35_1	126_2_1	2_2_1	1702_035_648	1828_2_33	1706_2_21	56_2_56	53_2_37	52_2_86	417_1_34	410_2_11	294_1_41	923_35_105	291_1_128	591_035_125	200_2_1	194_2_19	67_2_1	191_2_16	391_2_1	273_4_35	113_035_1	279_4_13	86_35_86	795_2_1	1710_2_9	837_2_16	2303_35_19	1857_1_73
768_035_30	215_2_140	669_035_1	1782_2_12	214_1_1	1774_035_9	690_2_1	27_2_1	1077_2_52	94_1_1	1371_2_39	4_2_1	2245_035_76	283_4_5	2247_035_47	2011_2_31	965_2_75	716_4_36	758_35_94	677_2_2	267_2_1	125_35_1	126_2_1	2_2_1	1702_035_642	1828_2_28	1706_2_20	56_2_54	53_2_34	52_2_81	417_1_35	410_2_15	294_1_43	923_35_111	291_1_133	591_035_92	200_2_1	194_2_16	67_2_1	191_2_17	391_2_1	273_4_28	113_035_1	279_4_10	86_35_91	795_2_1	1710_2_11	837_2_19	2303_35_18	1857_1_78
768_035_26	215_2_148	669_035_1	1782_2_12	214_1_1	1774_035_6	27_2_1	1077_2_53	94_1_1	1371_2_33	4_2_1	2245_035_90	283_4_4	2247_035_50	2011_2_34	965_2_69	716_4_34	758_35_87	677_2_2	267_2_1	125_35_1	126_2_1	2_2_1	1702_035_642	1828_2_28	1706_2_14	56_2_48	53_2_22	52_2_72	417_1_36	410_2_13	294_1_42	923_35_106	291_1_137	591_035_91	200_2_1	194_2_16	67_2_1	191_2_15	391_2_1	273_4_26	113_035_1	279_4_9	86_35_94	795_2_1	1710_2_8	837_2_16	2303_35_16	1857_1_77	911_2_20
768_035_24	215_2_154	669_035_1	1782_2_6	214_1_1	1774_035_7	27_2_1	1077_2_58	94_1_1	1371_2_33	4_2_1	2245_035_87	283_4_2	2247_035_60	2011_2_36	965_2_62	716_4_31	758_35_83	677_2_4	267_2_1	125_35_1	126_2_1	2_2_1	1702_035_621	1828_2_24	1706_2_13	56_2_45	53_2_23	52_2_73	417_1_30	410_2_14	294_1_44	923_35_103	291_1_145	591_035_100	200_2_1	194_2_15	67_2_1	191_2_15	391_2_1	273_4_30	113_035_1	279_4_9	86_35_105	795_2_1	1710_2_9	837_2_19	2303_35_18	1857_1_81	911_2_26
768_035_26	215_2_155	669_035_1	1782_2_5	214_1_1	1774_035_20	27_2_1	1077_2_61	94_1_1	1371_2_38	4_2_1	2245_035_73	283_4_1	2247_035_54	2011_2_36	965_2_62	716_4_29	758_35_70	677_2_3	267_2_1	125_35_1	126_2_1	2_2_1	1702_035_609	1828_2_20	1706_2_9	56_2_44	53_2_20	52_2_74	417_1_35	410_2_13	294_1_41	923_35_97	291_1_166	591_035_96	200_2_1	194_2_10	191_2_16	391_2_1	273_4_26	113_035_1	279_4_7	86_35_111	795_2_1	1710_2_7	837_2_17	2303_35_13	1857_1_79	911_2_23	2441_035_1
768_035_26	215_2_148	669_035_1	1782_2_3	214_1_1	1774_035_25	27_2_1	1077_2_58	1371_2_38	4_2_1	2245_035_71	548_35_1	2247_035_47	2011_2_38	965_2_65	716_4_29	758_35_58	677_2_3	267_2_1	125_35_1	126_2_1	2_2_1	1702_035_625	1828_2_21	1706_2_7	56_2_46	53_2_21	52_2_61	417_1_31	410_2_12	294_1_47	923_35_97	291_1_178	591_035_99	200_2_1	194_2_9	191_2_16	391_2_1	273_4_22	113_035_1	279_4_6	86_35_108	795_2_1	1710_2_8	837_2_20	2303_35_10	1857_1_76	911_2_22	2441_035_1	443_2_39
768_035_28	215_2_148	669_035_1	1782_2_2	214_1_1	1774_035_26	27_2_1	1077_2_54	1371_2_39	4_2_1	2245_035_73	548_35_1	2247_035_38	2011_2_43	965_2_65	716_4_26	758_35_60	677_2_3	267_2_1	125_35_1	126_2_1	2_2_1	1702_035_657	1828_2_22	1706_2_3	56_2_42	53_2_24	52_2_58	417_1_30	410_2_10	294_1_60	923_35_102	291_1_184	591_035_96	200_2_1	194_2_4	191_2_16	391_2_1	273_4_18	113_035_1	279_4_7	86_35_95	795_2_1	1710_2_7	837_2_22	2303_35_11	1857_1_72	911_2_28	2441_035_1	443_2_35
768_035_31	215_2_155	669_035_1	1782_2_3	214_1_1	1774_035_26	27_2_1	1077_2_64	1371_2_40	4_2_1	2245_035_86	548_35_1	2247_035_38	2011_2_42	965_2_71	716_4_26	758_35_53	677_2_2	267_2_1	125_35_1	126_2_1	2_2_1	1702_035_687	1828_2_27	1706_2_4	56_2_35	53_2_29	52_2_50	417_1_33	410_2_9	294_1_66	923_35_97	291_1_183	591_035_107	200_2_1	194_2_3	191_2_21	391_2_1	273_4_17	113_035_1	279_4_6	86_35_80	795_2_1	1710_2_8	837_2_24	2303_35_14	1857_1_71	911_2_30	2441_035_1	443_2_32
768_035_28	215_2_165	669_035_1	1782_2_3	214_1_1	1774_035_21	27_2_1	1077_2_68	1371_2_47	4_2_1	2245_035_101	548_35_1	2247_035_37	2011_2_36	965_2_76	716_4_23	758_35_47	677_2_2	267_2_1	125_35_1	126_2_1	2_2_1	1702_035_688	1828_2_32	1706_2_3	56_2_34	53_2_25	52_2_43	417_1_37	410_2_8	294_1_70	923_35_103	291_1_189	591_035_103	200_2_1	194_2_1	191_2_25	391_2_1	273_4_15	113_035_1	279_4_5	86_35_99	795_2_1	1710_2_10	837_2_27	2303_35_13	1857_1_72	911_2_36	2441_035_1	443_2_35
768_035_31	215_2_155	669_035_1	1782_2_3	214_1_1	1774_035_18	27_2_1	1077_2_69	1371_2_46	4_2_1	2245_035_117	548_35_1	2247_035_23	2011_2_32	965_2_77	716_4_23	677_2_1	267_2_1	125_35_1	126_2_1	2_2_1	1702_035_700	1828_2_30	1706_2_2	56_2_38	53_2_28	52_2_38	417_1_35	410_2_10	294_1_73	923_35_98	291_1_209	591_035_94	200_2_1	194_2_1	191_2_25	714_035_42	273_4_14	113_035_1	279_4_5	86_35_107	795_2_1	1710_2_12	837_2_28	2303_35_11	1857_1_68	911_2_39	2441_035_1	443_2_36	952_035_1
768_035_23	215_2_151	669_035_1	1782_2_4	214_1_1	1774_035_16	27_2_1	1077_2_72	1371_2_49	4_2_1	2245_035_130	548_35_1	2247_035_18	2011_2_33	965_2_79	716_4_22	677_2_1	267_2_1	125_35_1	126_2_1	2_2_1	1702_035_709	1828_2_30	1706_2_3	56_2_36	53_2_29	52_2_33	417_1_39	410_2_8	294_1_74	923_35_103	291_1_215	591_035_100	200_2_1	194_2_1	191_2_22	714_035_48	273_4_10	113_035_1	279_4_3	86_35_115	795_2_1	1710_2_14	837_2_30	2303_35_10	1857_1_61	911_2_41	2441_035_1	443_2_36	952_035_1
768_035_26	215_2_147	669_035_1	1782_2_5	214_1_1	1774_035_18	27_2_1	1077_2_67	1371_2_54	4_2_1	2245_035_128	548_35_1	2247_035_16	2011_2_32	965_2_87	716_4_19	714_035_43	267_2_1	125_35_1	126_2_1	1702_035_657	1828_2_28	1706_2_4	56_2_30	53_2_30	52_2_31	417_1_36	410_2_10	294_1_73	923_35_116	291_1_211	591_035_91	200_2_1	194_2_1	191_2_23	391_2_1	273_4_8	113_035_1	279_4_3	86_35_114	795_2_1	1710_2_15	837_2_28	2303_35_9	1857_1_64	911_2_37	2441_035_1	443_2_39	952_035_1	1135_035_14
768_035_32	215_2_152	669_035_1	1782_2_5	214_1_1	1774_035_27	27_2_1	1077_2_65	1371_2_61	4_2_1	2245_035_114	548_35_1	2247_035_15	2011_2_30	965_2_90	716_4_18	714_035_38	267_2_1	125_35_1	126_2_1	1702_035_652	1828_2_26	1706_2_4	56_2_27	53_2_30	52_2_32	417_1_39	410_2_7	294_1_69	923_35_127	291_1_217	591_035_89	200_2_1	312_1_87	191_2_20	391_2_1	273_4_9	113_035_1	279_4_2	86_35_112	795_2_1	1710_2_18	837_2_28	2303_35_10	1857_1_58	911_2_32	2441_035_1	443_2_34	952_035_1	1135_035_16
768_035_34	215_2_147	669_035_1	1782_2_4	214_1_1	1774_035_29	27_2_1	1077_2_68	1371_2_67	4_2_1	2245_035_99	548_35_1	2247_035_12	2011_2_30	965_2_87	716_4_14	714_035_32	267_2_1	125_35_1	126_2_1	1702_035_677	1828_2_20	1706_2_4	56_2_23	53_2_25	52_2_32	417_1_40	410_2_6	294_1_71	923_35_134	291_1_212	591_035_91	200_2_1	312_1_101	191_2_20	391_2_1	273_4_9	113_035_1	279_4_4	86_35_106	795_2_1	1710_2_20	837_2_26	2303_35_12	1857_1_61	911_2_31	2441_035_1	443_2_31	952_035_1	1135_035_23
768_035_44	215_2_146	669_035_1	1782_2_4	214_1_1	1774_035_25	27_2_1	1077_2_68	1371_2_71	4_2_1	2245_035_112	548_35_1	2247_035_16	2011_2_34	965_2_83	716_4_15	714_035_28	267_2_1	125_35_1	126_2_1	1702_035_661	1828_2_18	1706_2_3	56_2_20	53_2_25	52_2_31	417_1_34	410_2_4	294_1_82	923_35_129	291_1_211	591_035_107	200_2_1	312_1_107	191_2_24	391_2_1	273_4_10	113_035_1	279_4_5	86_35_97	795_2_1	1710_2_20	837_2_24	2303_35_11	1857_1_58	911_2_28	2441_035_1	443_2_30	952_035_1	1135_035_22
768_035_46	215_2_147	669_035_1	1782_2_5	214_1_1	1774_035_22	27_2_1	1077_2_55	1371_2_73	4_2_1	2245_035_119	548_35_1	2247_035_16	2011_2_34	965_2_85	716_4_12	714_035_25	267_2_1	125_35_1	126_2_1	1702_035_667	1828_2_16	1706_2_3	56_2_17	53_2_24	52_2_31	417_1_40	410_2_3	294_1_89	923_35_132	291_1_215	591_035_117	200_2_1	312_1_117	191_2_24	391_2_1	273_4_11	113_035_1	279_4_3	86_35_97	795_2_1	1710_2_19	837_2_22	2303_35_13	1857_1_61	911_2_29	2441_035_1	443_2_30	952_035_1	1135_035_26
768_035_44	215_2_134	669_035_1	1782_2_5	214_1_1	1774_035_17	27_2_1	1077_2_48	1371_2_73	4_2_1	2245_035_124	548_35_1	2247_035_16	2011_2_32	965_2_80	716_4_11	714_035_24	267_2_1	125_35_1	126_2_1	1702_035_653	1828_2_16	1706_2_4	56_2_14	53_2_20	52_2_32	417_1_38	410_2_3	294_1_97	923_35_144	291_1_215	591_035_116	200_2_1	312_1_121	191_2_25	391_2_1	273_4_10	113_035_1	279_4_3	86_35_93	795_2_1	1710_2_21	837_2_21	2303_35_10	1857_1_61	911_2_29	443_2_27	952_035_1	1135_035_25	244_35_30
768_035_45	215_2_126	669_035_1	1782_2_2	214_1_1	1774_035_14	27_2_1	1077_2_45	1371_2_82	4_2_1	2245_035_111	548_35_1	2247_035_22	2011_2_34	965_2_79	716_4_11	714_035_21	267_2_1	125_35_1	126_2_1	1702_035_640	1828_2_17	1706_2_4	56_2_13	53_2_17	52_2_31	417_1_30	410_2_2	294_1_89	923_35_135	291_1_228	591_035_123	200_2_1	312_1_136	191_2_23	391_2_1	273_4_10	113_035_1	279_4_3	86_35_100	795_2_1	1710_2_18	837_2_19	2303_35_9	1857_1_62	911_2_27	443_2_21	952_035_1	1135_035_35	244_35_27
768_035_37	215_2_116	669_035_1	1782_2_2	214_1_1	1774_035_15	27_2_1	1077_2_37	1371_2_84	4_2_1	2245_035_95	548_35_1	2247_035_28	2011_2_33	965_2_75	716_4_11	714_035_15	267_2_1	125_35_1	126_2_1	1702_035_667	1828_2_16	1706_2_4	56_2_10	53_2_15	52_2_38	417_1_28	410_2_1	294_1_87	923_35_129	291_1_223	591_035_141	200_2_1	312_1_137	191_2_25	391_2_1	273_4_10	113_035_1	279_4_3	86_35_87	795_2_1	1710_2_17	837_2_19	2303_35_8	1857_1_70	911_2_25	443_2_21	952_035_1	1135_035_45	244_35_23
768_035_36	215_2_111	669_035_1	1782_2_2	214_1_1	1774_035_14	27_2_1	1077_2_34	1371_2_80	4_2_1	2245_035_95	548_35_1	2247_035_44	2011_2_29	965_2_77	716_4_6	714_035_21	267_2_1	125_35_1	126_2_1	1702_035_711	1828_2_17	1706_2_3	56_2_12	53_2_13	52_2_40	417_1_28	294_1_86	923_35_125	291_1_217	591_035_137	200_2_1	312_1_142	191_2_25	391_2_1	273_4_12	113_035_1	279_4_3	86_35_97	795_2_1	1710_2_17	837_2_17	2303_35_6	1857_1_68	911_2_22	443_2_24	952_035_1	1135_035_49	244_35_19	383_035_1
768_035_38	215_2_106	669_035_1	1782_2_1	214_1_1	1774_035_17	27_2_1	1077_2_38	1371_2_80	4_2_1	2245_035_98	548_35_1	2247_035_44	2011_2_29	965_2_71	716_4_6	714_035_25	267_2_1	125_35_1	126_2_1	1702_035_744	1828_2_14	1706_2_2	56_2_12	53_2_14	52_2_36	417_1_29	294_1_82	923_35_122	291_1_214	591_035_128	200_2_1	312_1_142	191_2_24	391_2_1	273_4_9	113_035_1	279_4_2	86_35_86	795_2_1	1710_2_20	837_2_14	2303_35_6	1857_1_72	911_2_22	443_2_25	952_035_1	1135_035_47	244_35_16	383_035_1
768_035_38	215_2_98	669_035_1	214_1_1	1774_035_14	27_2_1	1077_2_44	1371_2_80	4_2_1	2245_035_98	548_35_1	2247_035_35	2011_2_29	965_2_71	716_4_5	714_035_27	267_2_1	125_35_1	126_2_1	1702_035_747	1828_2_11	1706_2_2	56_2_13	53_2_13	52_2_44	417_1_33	294_1_77	923_35_120	291_1_214	591_035_112	312_1_152	191_2_20	391_2_1	273_4_11	113_035_1	279_4_2	86_35_82	795_2_1	1710_2_20	837_2_13	2303_35_4	1857_1_68	911_2_18	443_2_25	952_035_1	1135_035_43	244_35_15	383_035_1	385_4_1	389_2_59
768_035_36	215_2_96	669_035_1	214_1_1	1774_035_11	27_2_1	1077_2_51	1371_2_83	4_2_1	2245_035_106	548_35_1	2247_035_31	2011_2_28	965_2_72	716_4_5	714_035_21	267_2_1	125_35_1	126_2_1	1702_035_711	1828_2_9	56_2_13	53_2_11	52_2_41	417_1_34	294_1_73	923_35_116	291_1_212	591_035_108	312_1_152	191_2_19	391_2_1	273_4_11	113_035_1	279_4_3	86_35_73	795_2_1	1710_2_20	837_2_14	2303_35_6	1857_1_66	911_2_19	443_2_26	952_035_1	1135_035_47	244_35_14	383_035_1	385_4_1	389_2_58	248_2_1
768_035_45	215_2_92	669_035_1	214_1_1	1774_035_6	27_2_1	1077_2_50	1371_2_81	4_2_1	2245_035_109	548_35_1	2247_035_32	2011_2_27	965_2_71	716_4_6	714_035_21	267_2_1	125_35_1	126_2_1	1702_035_696	1828_2_8	56_2_12	53_2_7	52_2_46	417_1_31	294_1_66	923_35_117	291_1_205	591_035_78	312_1_143	191_2_20	391_2_1	273_4_9	113_035_1	279_4_3	86_35_60	795_2_1	1710_2_19	837_2_11	2303_35_8	1857_1_77	911_2_16	443_2_22	952_035_1	1135_035_41	244_35_11	383_035_1	385_4_1	389_2_62	248_2_1
768_035_40	215_2_77	669_035_1	214_1_1	1774_035_3	27_2_1	1077_2_57	1371_2_80	4_2_1	2245_035_118	548_35_1	2247_035_32	2011_2_26	1990_2_15	716_4_7	714_035_15	267_2_1	125_35_1	126_2_1	1702_035_683	1828_2_9	56_2_15	53_2_6	52_2_47	417_1_35	294_1_66	923_35_112	291_1_196	591_035_82	312_1_148	191_2_19	391_2_1	273_4_9	113_035_1	279_4_2	86_35_56	795_2_1	1710_2_19	837_2_10	2303_35_10	1857_1_80	911_2_15	443_2_25	952_035_1	1135_035_34	244_35_11	383_035_1	385_4_1	389_2_61	248_2_1
768_035_41	215_2_72	669_035_1	214_1_1	1774_035_2	27_2_1	1077_2_60	1371_2_74	4_2_1	2245_035_128	548_35_1	2247_035_56	2011_2_27	1990_2_19	716_4_5	714_035_8	267_2_1	125_35_1	126_2_1	1702_035_619	1828_2_10	56_2_16	53_2_5	52_2_46	417_1_33	294_1_60	923_35_109	291_1_193	591_035_88	312_1_145	191_2_18	391_2_1	273_4_8	113_035_1	279_4_1	86_35_53	795_2_1	1710_2_17	837_2_10	2303_35_21	1857_1_77	911_2_12	443_2_20	952_035_1	1135_035_38	244_35_15	383_035_1	385_4_1	389_2_63	248_2_1
768_035_45	215_2_69	669_035_1	214_1_1	1774_035_1	27_2_1	1077_2_59	1371_2_70	4_2_1	2245_035_133	548_35_1	2247_035_76	2011_2_28	1990_2_19	716_4_6	714_035_4	267_2_1	125_35_1	126_2_1	1702_035_571	1828_2_9	56_2_19	53_2_4	52_2_51	417_1_40	294_1_58	923_35_106	291_1_193	591_035_79	312_1_140	191_2_17	391_2_1	273_4_8	113_035_1	279_4_1	86_35_66	795_2_1	1710_2_15	837_2_12	2303_35_21	1857_1_74	911_2_11	443_2_16	952_035_1	1135_035_35	244_35_17	383_035_1	385_4_1	389_2_61	248_2_1
768_035_39	215_2_72	669_035_1	214_1_1	1774_035_1	27_2_1	1077_2_59	1371_2_62	4_2_1	2245_035_123	548_35_1	2247_035_88	2011_2_28	1990_2_19	716_4_6	714_035_1	267_2_1	125_35_1	126_2_1	1702_035_563	1828_2_11	56_2_19	53_2_2	52_2_59	417_1_43	294_1_59	923_35_101	291_1_186	591_035_70	312_1_140	191_2_14	391_2_1	273_4_7	113_035_1	279_4_1	86_35_69	795_2_1	1710_2_17	837_2_11	2303_35_19	1857_1_71	911_2_11	443_2_17	952_035_1	1135_035_34	244_35_14	383_035_1	385_4_1	389_2_54	248_2_1
768_035_42	215_2_67	669_035_1	214_1_1	27_2_1	1077_2_55	1371_2_56	4_2_1	2245_035_118	548_35_1	2247_035_91	2011_2_30	1990_2_16	716_4_5	714_035_1	125_35_1	126_2_1	1702_035_560	1828_2_13	56_2_21	53_2_1	52_2_57	417_1_40	294_1_56	923_35_88	291_1_179	591_035_71	312_1_134	191_2_13	391_2_1	273_4_8	113_035_1	279_4_1	86_35_65	795_2_1	1710_2_16	837_2_14	2303_35_16	1857_1_71	911_2_11	443_2_16	952_035_1	1135_035_33	244_35_9	383_035_1	385_4_1	389_2_47	248_2_1	780_035_190	781_35_101
768_035_40	215_2_64	669_035_1	214_1_1	27_2_1	1077_2_54	1371_2_66	4_2_1	2245_035_115	548_35_1	2247_035_85	2011_2_26	1990_2_15	716_4_5	714_035_1	125_35_1	126_2_1	1702_035_530	1828_2_14	56_2_26	53_2_1	52_2_59	417_1_48	294_1_60	923_35_73	291_1_185	591_035_69	312_1_117	191_2_15	391_2_1	273_4_8	113_035_1	142_2_5	86_35_64	795_2_1	1710_2_13	837_2_15	2303_35_12	1857_1_67	911_2_12	443_2_11	952_035_1	1135_035_31	244_35_5	383_035_1	385_4_1	389_2_45	248_2_1	780_035_200	781_35_89
768_035_39	215_2_63	669_035_1	214_1_1	27_2_1	1077_2_50	1371_2_75	4_2_1	2245_035_123	548_35_1	2247_035_75	2011_2_24	1990_2_13	716_4_5	714_035_1	125_35_1	126_2_1	1702_035_590	1828_2_15	56_2_32	53_2_1	52_2_59	417_1_46	294_1_61	923_35_59	291_1_178	591_035_62	312_1_118	191_2_17	391_2_1	273_4_7	113_035_1	142_2_5	86_35_64	795_2_1	1710_2_14	837_2_15	2303_35_11	1857_1_67	911_2_16	443_2_11	952_035_1	1135_035_22	244_35_3	383_035_1	385_4_1	389_2_41	248_2_1	780_035_196	781_35_86
768_035_38	215_2_62	669_035_1	214_1_1	27_2_1	1077_2_47	1371_2_69	4_2_1	2245_035_122	548_35_1	2247_035_70	2011_2_23	1990_2_14	716_4_3	125_35_1	126_2_1	1702_035_657	1828_2_12	56_2_35	53_2_1	52_2_60	417_1_49	294_1_59	923_35_59	291_1_168	591_035_61	312_1_120	191_2_18	391_2_1	273_4_7	113_035_1	142_2_3	86_35_69	795_2_1	1710_2_21	837_2_16	2303_35_10	1857_1_67	911_2_15	443_2_12	952_035_1	1135_035_20	244_35_3	383_035_1	385_4_1	389_2_41	248_2_1	780_035_230	781_35_81	782_2_106
768_035_40	215_2_59	669_035_1	214_1_1	27_2_1	1077_2_47	1371_2_71	4_2_1	2245_035_121	548_35_1	2247_035_70	2011_2_21	1990_2_15	716_4_1	125_35_1	126_2_1	1702_035_696	1828_2_14	56_2_31	52_2_71	417_1_50	294_1_69	923_35_56	291_1_166	591_035_56	312_1_125	191_2_18	391_2_1	273_4_7	113_035_1	86_35_74	795_2_1	1710_2_21	837_2_16	2303_35_13	1857_1_67	911_2_14	443_2_14	952_035_1	1135_035_28	244_35_3	383_035_1	385_4_1	389_2_35	248_2_1	780_035_249	781_35_85	782_2_95	905_035_140	30_2_1
768_035_32	215_2_53	669_035_1	214_1_1	27_2_1	1077_2_48	1371_2_72	4_2_1	2245_035_125	548_35_1	2247_035_70	2011_2_20	1990_2_20	125_35_1	126_2_1	1702_035_726	1828_2_18	56_2_29	52_2_72	417_1_58	294_1_72	923_35_55	291_1_164	591_035_57	312_1_112	191_2_16	391_2_1	273_4_6	113_035_1	86_35_76	795_2_1	1710_2_18	837_2_13	2303_35_11	1857_1_63	911_2_12	443_2_14	952_035_1	1135_035_26	244_35_5	383_035_1	385_4_1	389_2_37	248_2_1	780_035_278	781_35_85	782_2_86	905_035_142	30_2_1	246_035_1
768_035_27	215_2_53	669_035_1	214_1_1	27_2_1	1077_2_49	1371_2_76	4_2_1	2245_035_119	548_35_1	2247_035_72	2011_2_19	1990_2_25	125_35_1	126_2_1	1702_035_729	1828_2_23	56_2_32	52_2_82	417_1_65	294_1_75	923_35_62	291_1_161	591_035_48	312_1_110	191_2_13	391_2_1	273_4_8	113_035_1	86_35_92	795_2_1	1710_2_17	837_2_12	2303_35_12	1857_1_60	911_2_13	443_2_14	952_035_1	1135_035_29	244_35_3	383_035_1	385_4_1	389_2_30	248_2_1	780_035_270	781_35_85	782_2_82	905_035_138	30_2_1	246_035_1
768_035_28	215_2_49	669_035_1	214_1_1	27_2_1	1077_2_51	1371_2_89	4_2_1	2245_035_135	548_35_1	2247_035_71	2011_2_15	1990_2_25	125_35_1	126_2_1	1702_035_713	1828_2_29	56_2_29	52_2_94	417_1_67	294_1_75	923_35_73	291_1_173	591_035_49	312_1_101	191_2_9	391_2_1	273_4_8	113_035_1	86_35_103	795_2_1	1710_2_16	837_2_10	2303_35_12	1857_1_54	911_2_14	443_2_16	952_035_1	1135_035_31	244_35_6	383_035_1	385_4_1	389_2_27	248_2_1	780_035_267	781_35_82	782_2_74	905_035_136	30_2_1	246_035_1
768_035_32	215_2_49	669_035_1	214_1_1	27_2_1	1077_2_61	1371_2_88	4_2_1	2245_035_130	548_35_1	2247_035_69	2011_2_15	1990_2_30	125_35_1	126_2_1	1702_035_694	1828_2_33	56_2_25	52_2_102	417_1_81	294_1_74	923_35_78	291_1_177	591_035_50	312_1_89	191_2_7	391_2_1	273_4_8	113_035_1	86_35_101	795_2_1	1710_2_16	837_2_8	2303_35_15	1857_1_49	911_2_15	443_2_14	952_035_1	1135_035_26	244_35_6	383_035_1	385_4_1	389_2_28	248_2_1	780_035_268	781_35_84	782_2_68	905_035_139	30_2_1	246_035_1
768_035_32	215_2_44	669_035_1	214_1_1	27_2_1	1077_2_65	1371_2_94	4_2_1	2245_035_131	548_35_1	2247_035_69	2011_2_14	1990_2_29	125_35_1	126_2_1	1702_035_684	1828_2_33	56_2_27	52_2_107	417_1_88	294_1_68	923_35_78	291_1_180	591_035_53	312_1_84	191_2_5	391_2_1	273_4_8	113_035_1	86_35_103	795_2_1	1710_2_17	837_2_7	2303_35_13	1857_1_47	911_2_10	443_2_19	952_035_1	1135_035_16	244_35_7	383_035_1	385_4_1	389_2_27	248_2_1	780_035_257	781_35_80	782_2_65	905_035_127	30_2_1	246_035_1
768_035_31	215_2_43	669_035_1	214_1_1	27_2_1	1077_2_73	1371_2_88	4_2_1	2245_035_137	548_35_1	2247_035_57	2011_2_14	1990_2_31	125_35_1	126_2_1	1702_035_647	1828_2_35	56_2_31	52_2_107	417_1_90	294_1_77	923_35_67	291_1_167	591_035_45	312_1_79	191_2_4	391_2_1	273_4_8	113_035_1	86_35_98	795_2_1	1710_2_18	837_2_7	2303_35_11	1857_1_41	911_2_10	443_2_14	952_035_1	1135_035_16	244_35_7	383_035_1	385_4_1	389_2_25	248_2_1	780_035_233	781_35_81	782_2_61	905_035_122	30_2_1	246_035_1
768_035_28	215_2_42	669_035_1	214_1_1	27_2_1	1077_2_79	1371_2_88	4_2_1	2245_035_134	548_35_1	2247_035_50	2011_2_16	1990_2_36	125_35_1	126_2_1	1702_035_654	1828_2_37	56_2_27	52_2_109	417_1_90	294_1_70	923_35_58	291_1_174	591_035_41	312_1_70	191_2_4	391_2_1	273_4_8	113_035_1	86_35_90	795_2_1	1710_2_19	837_2_7	2303_35_11	1857_1_44	911_2_9	443_2_14	952_035_1	1135_035_13	244_35_6	383_035_1	385_4_1	389_2_28	248_2_1	780_035_235	781_35_87	782_2_60	905_035_122	30_2_1	246_035_1
768_035_31	215_2_33	669_035_1	214_1_1	27_2_1	1077_2_76	1371_2_86	4_2_1	2245_035_147	548_35_1	2247_035_39	2011_2_17	1990_2_37	125_35_1	126_2_1	1702_035_690	1828_2_39	56_2_27	52_2_118	417_1_89	294_1_65	923_35_44	291_1_172	591_035_39	312_1_72	191_2_4	391_2_1	273_4_7	113_035_1	86_35_87	795_2_1	1710_2_20	837_2_6	2303_35_7	1857_1_39	911_2_11	443_2_12	952_035_1	1135_035_9	244_35_3	383_035_1	385_4_1	389_2_29	248_2_1	780_035_246	781_35_90	782_2_60	905_035_119	30_2_1	246_035_1
768_035_32	215_2_30	669_035_1	214_1_1	27_2_1	1077_2_78	1371_2_90	4_2_1	2245_035_148	548_35_1	2247_035_37	2011_2_14	1990_2_39	125_35_1	126_2_1	1702_035_715	1828_2_28	56_2_24	52_2_116	417_1_92	294_1_69	923_35_39	291_1_164	591_035_40	312_1_67	191_2_4	391_2_1	273_4_4	113_035_1	86_35_91	795_2_1	1710_2_21	837_2_6	2303_35_5	1857_1_41	911_2_14	443_2_12	952_035_1	1135_035_6	244_35_1	383_035_1	385_4_1	389_2_25	248_2_1	780_035_270	781_35_93	782_2_68	905_035_116	30_2_1	246_035_1
768_035_31	215_2_26	669_035_1	214_1_1	27_2_1	1077_2_90	1371_2_89	4_2_1	2245_035_151	548_35_1	2247_035_39	2011_2_14	1990_2_38	125_35_1	126_2_1	1702_035_753	1828_2_28	56_2_22	52_2_118	417_1_85	294_1_69	923_35_30	291_1_152	591_035_36	312_1_66	191_2_4	391_2_1	273_4_6	113_035_1	86_35_87	795_2_1	1710_2_24	837_2_4	2303_35_1	1857_1_40	911_2_14	443_2_9	952_035_1	1135_035_4	244_35_1	383_035_1	385_4_1	389_2_20	248_2_1	780_035_286	781_35_94	782_2_76	905_035_123	30_2_1	246_035_1
768_035_34	215_2_22	669_035_1	214_1_1	27_2_1	1077_2_86	1371_2_90	4_2_1	2245_035_159	548_35_1	2247_035_45	2011_2_13	1990_2_39	125_35_1	126_2_1	1702_035_757	1828_2_31	56_2_20	52_2_129	417_1_91	294_1_63	923_35_22	291_1_146	591_035_30	312_1_59	191_2_7	391_2_1	273_4_7	113_035_1	86_35_95	795_2_1	1710_2_26	837_2_2	1857_1_39	911_2_17	443_2_8	952_035_1	1135_035_4	244_35_2	383_035_1	385_4_1	389_2_17	248_2_1	780_035_276	781_35_75	782_2_71	905_035_117	30_2_1	246_035_1	647_2_1
768_035_35	215_2_19	669_035_1	214_1_1	27_2_1	1077_2_95	1371_2_88	4_2_1	2245_035_167	548_35_1	2247_035_45	2011_2_10	1990_2_40	125_35_1	126_2_1	1702_035_723	1828_2_34	56_2_22	52_2_129	417_1_97	294_1_62	923_35_20	291_1_144	591_035_39	312_1_57	191_2_5	391_2_1	273_4_7	113_035_1	86_35_91	795_2_1	1710_2_25	837_2_1	1857_1_37	911_2_23	443_2_4	952_035_1	1135_035_9	244_35_2	383_035_1	385_4_1	389_2_20	248_2_1	780_035_265	781_35_72	782_2_61	905_035_109	30_2_1	246_035_1	647_2_1
768_035_27	215_2_20	669_035_1	214_1_1	27_2_1	1077_2_97	1371_2_85	4_2_1	2245_035_162	548_35_1	2247_035_40	2011_2_9	1990_2_29	125_35_1	126_2_1	1702_035_707	1828_2_36	56_2_25	52_2_131	417_1_109	294_1_59	923_35_12	291_1_149	591_035_45	312_1_44	191_2_5	391_2_1	273_4_6	113_035_1	86_35_93	795_2_1	1710_2_21	837_2_1	1857_1_38	911_2_23	443_2_2	952_035_1	1135_035_10	383_035_1	385_4_1	389_2_23	248_2_1	780_035_258	781_35_67	782_2_69	905_035_103	30_2_1	246_035_1	647_2_1	2370_2_35
768_035_19	215_2_22	669_035_1	214_1_1	27_2_1	1077_2_103	1371_2_82	4_2_1	2245_035_142	548_35_1	2247_035_33	2011_2_8	1990_2_31	125_35_1	126_2_1	1702_035_729	1828_2_36	56_2_26	52_2_131	417_1_111	294_1_66	923_35_8	291_1_144	591_035_53	312_1_46	191_2_7	391_2_1	273_4_8	113_035_1	86_35_109	795_2_1	1710_2_23	1857_1_38	911_2_23	443_2_2	952_035_1	1135_035_12	383_035_1	385_4_1	389_2_16	248_2_1	780_035_244	781_35_67	782_2_66	905_035_111	30_2_1	246_035_1	647_2_1	2370_2_39	430_035_1
768_035_15	215_2_25	669_035_1	214_1_1	27_2_1	1077_2_106	1371_2_73	4_2_1	2245_035_128	548_35_1	2247_035_33	2011_2_9	1990_2_34	125_35_1	126_2_1	1702_035_748	1828_2_38	56_2_23	52_2_138	417_1_111	294_1_70	923_35_7	291_1_140	591_035_61	312_1_41	191_2_8	391_2_1	273_4_8	113_035_1	86_35_107	795_2_1	1710_2_26	1857_1_38	911_2_18	443_2_1	952_035_1	1135_035_12	383_035_1	385_4_1	389_2_17	248_2_1	780_035_245	781_35_57	782_2_61	905_035_126	30_2_1	246_035_1	647_2_1	2370_2_41	430_035_1
768_035_15	215_2_20	669_035_1	214_1_1	27_2_1	1077_2_108	1371_2_67	4_2_1	2245_035_124	548_35_1	2247_035_25	2011_2_9	1990_2_37	125_35_1	126_2_1	1702_035_739	1828_2_36	56_2_17	52_2_136	417_1_106	294_1_69	923_35_6	291_1_144	591_035_60	312_1_40	191_2_9	391_2_1	273_4_7	113_035_1	86_35_107	795_2_1	1710_2_25	1857_1_42	911_2_16	952_035_1	1135_035_16	383_035_1	385_4_1	389_2_17	248_2_1	780_035_247	781_35_60	782_2_64	905_035_135	30_2_1	246_035_1	647_2_1	2370_2_37	430_035_1	626_035_389
768_035_15	215_2_18	669_035_1	214_1_1	27_2_1	1077_2_103	1371_2_62	4_2_1	2245_035_142	548_35_1	2247_035_21	2011_2_8	1990_2_33	125_35_1	126_2_1	1702_035_717	1828_2_33	56_2_15	52_2_130	417_1_110	294_1_68	923_35_7	291_1_149	591_035_47	312_1_38	191_2_12	391_2_1	273_4_4	113_035_1	86_35_96	795_2_1	1710_2_29	1857_1_48	911_2_15	952_035_1	1135_035_16	383_035_1	385_4_1	389_2_18	248_2_1	780_035_271	781_35_70	782_2_61	905_035_161	30_2_1	246_035_1	647_2_1	2370_2_34	430_035_1	626_035_364
768_035_14	215_2_18	669_035_1	214_1_1	27_2_1	1077_2_103	1371_2_61	4_2_1	2245_035_173	548_35_1	2247_035_24	2011_2_9	1990_2_35	125_35_1	126_2_1	1702_035_707	1828_2_31	56_2_16	52_2_128	417_1_113	294_1_73	923_35_4	291_1_151	591_035_54	312_1_32	191_2_13	391_2_1	273_4_3	113_035_1	86_35_96	795_2_1	1710_2_31	1857_1_49	911_2_16	952_035_1	1135_035_16	383_035_1	385_4_1	389_2_17	248_2_1	780_035_283	781_35_67	782_2_66	905_035_176	30_2_1	246_035_1	647_2_1	2370_2_33	430_035_1	626_035_364
768_035_15	215_2_18	669_035_1	214_1_1	27_2_1	1077_2_103	1371_2_63	4_2_1	2245_035_191	548_35_1	2247_035_24	2011_2_8	1990_2_32	125_35_1	126_2_1	1702_035_685	1828_2_35	56_2_14	52_2_131	417_1_117	294_1_69	923_35_2	291_1_150	591_035_56	312_1_33	191_2_14	391_2_1	273_4_4	113_035_1	86_35_84	795_2_1	1710_2_31	1857_1_50	911_2_15	952_035_1	1135_035_18	383_035_1	385_4_1	389_2_17	248_2_1	780_035_287	781_35_69	782_2_60	905_035_196	30_2_1	246_035_1	647_2_1	2370_2_28	430_035_1	626_035_381
768_035_17	215_2_18	669_035_1	214_1_1	27_2_1	1077_2_104	1371_2_59	4_2_1	2245_035_195	548_35_1	2247_035_26	2011_2_7	1990_2_35	125_35_1	126_2_1	1702_035_684	1828_2_27	56_2_13	52_2_125	417_1_122	294_1_73	923_35_2	291_1_151	591_035_49	312_1_31	191_2_11	391_2_1	273_4_3	113_035_1	86_35_82	795_2_1	1710_2_29	1857_1_50	911_2_14	952_035_1	1135_035_16	383_035_1	385_4_1	389_2_12	248_2_1	780_035_287	781_35_79	782_2_58	905_035_203	246_035_1	647_2_1	2370_2_25	430_035_1	626_035_393	336_3_75
768_035_22	215_2_18	669_035_1	214_1_1	27_2_1	1077_2_92	1371_2_57	4_2_1	2245_035_203	548_35_1	2247_035_27	2011_2_8	1990_2_32	125_35_1	126_2_1	1702_035_666	1828_2_27	56_2_11	52_2_117	417_1_119	294_1_74	923_35_4	291_1_155	591_035_43	312_1_28	191_2_7	391_2_1	273_4_4	113_035_1	86_35_82	795_2_1	1710_2_24	1857_1_45	911_2_14	952_035_1	1135_035_12	383_035_1	385_4_1	389_2_8	248_2_1	780_035_301	781_35_85	782_2_59	905_035_205	246_035_1	647_2_1	2370_2_23	430_035_1	626_035_407	336_3_80
768_035_24	215_2_16	669_035_1	214_1_1	27_2_1	1077_2_78	1371_2_59	4_2_1	2245_035_190	548_35_1	2247_035_27	2011_2_7	1990_2_29	125_35_1	126_2_1	1702_035_637	1828_2_27	56_2_12	52_2_112	417_1_111	294_1_81	923_35_3	291_1_147	591_035_49	312_1_26	191_2_6	391_2_1	273_4_4	113_035_1	86_35_85	795_2_1	1710_2_21	1857_1_41	911_2_15	952_035_1	1135_035_13	383_035_1	385_4_1	389_2_7	248_2_1	780_035_315	781_35_76	782_2_61	905_035_204	246_035_1	647_2_1	2370_2_18	430_035_1	626_035_393	336_3_81
768_035_23	215_2_14	669_035_1	214_1_1	27_2_1	1077_2_75	1371_2_57	4_2_1	2245_035_191	548_35_1	2247_035_23	2011_2_6	1990_2_25	125_35_1	126_2_1	1702_035_612	1828_2_27	56_2_7	52_2_103	417_1_104	294_1_83	923_35_3	291_1_157	591_035_54	312_1_27	191_2_5	391_2_1	273_4_4	113_035_1	86_35_96	795_2_1	1710_2_20	1857_1_40	911_2_13	952_035_1	1135_035_13	383_035_1	385_4_1	389_2_6	248_2_1	780_035_306	781_35_68	782_2_67	905_035_202	246_035_1	647_2_1	2370_2_13	430_035_1	626_035_369	336_3_72
768_035_25	215_2_14	669_035_1	214_1_1	27_2_1	1077_2_74	1371_2_55	4_2_1	2245_035_155	548_35_1	2247_035_21	2011_2_5	1990_2_25	125_35_1	126_2_1	1702_035_583	1828_2_26	56_2_5	52_2_96	417_1_103	294_1_90	923_35_3	291_1_156	591_035_46	312_1_25	191_2_3	391_2_1	273_4_4	113_035_1	86_35_99	795_2_1	1710_2_21	1857_1_43	911_2_11	952_035_1	1135_035_13	383_035_1	385_4_1	389_2_5	248_2_1	780_035_305	781_35_63	782_2_69	905_035_206	246_035_1	647_2_1	2370_2_13	430_035_1	626_035_418	336_3_78
768_035_26	215_2_14	669_035_1	214_1_1	27_2_1	1077_2_69	1371_2_53	4_2_1	2245_035_153	2247_035_15	2011_2_3	1990_2_25	125_35_1	126_2_1	1702_035_554	1828_2_29	56_2_5	52_2_83	417_1_97	294_1_91	923_35_3	291_1_172	591_035_40	312_1_26	191_2_3	391_2_1	273_4_2	113_035_1	86_35_94	795_2_1	1710_2_20	1857_1_33	911_2_10	952_035_1	1135_035_12	383_035_1	385_4_1	389_2_6	248_2_1	780_035_324	781_35_58	782_2_72	905_035_198	246_035_1	647_2_1	2370_2_12	430_035_1	626_035_423	336_3_83	457_2_37
768_035_29	215_2_13	669_035_1	214_1_1	27_2_1	1077_2_63	1371_2_47	4_2_1	2245_035_142	2247_035_17	2011_2_4	1990_2_21	125_35_1	126_2_1	1702_035_558	1828_2_28	56_2_5	52_2_70	417_1_90	294_1_103	923_35_4	291_1_182	591_035_46	312_1_25	191_2_4	391_2_1	273_4_1	113_035_1	86_35_90	795_2_1	1710_2_19	1857_1_32	911_2_9	952_035_1	1135_035_12	383_035_1	385_4_1	389_2_4	248_2_1	780_035_358	781_35_63	782_2_70	905_035_163	246_035_1	647_2_1	2370_2_13	430_035_1	626_035_413	336_3_82	457_2_39
768_035_31	215_2_13	669_035_1	214_1_1	27_2_1	1077_2_57	1371_2_49	4_2_1	2245_035_129	2247_035_19	2011_2_5	1990_2_21	125_35_1	126_2_1	1702_035_554	1828_2_23	56_2_5	52_2_65	417_1_88	294_1_104	923_35_4	291_1_209	591_035_45	312_1_26	191_2_4	391_2_1	273_4_1	113_035_1	86_35_86	795_2_1	1710_2_20	1857_1_30	911_2_8	952_035_1	1135_035_8	383_035_1	385_4_1	389_2_2	248_2_1	780_035_378	781_35_76	782_2_75	905_035_157	246_035_1	647_2_1	2370_2_11	430_035_1	626_035_406	336_3_91	457_2_37
768_035_21	215_2_10	669_035_1	214_1_1	27_2_1	1077_2_48	1371_2_42	4_2_1	2245_035_132	2247_035_26	2011_2_4	1990_2_19	125_35_1	126_2_1	1702_035_572	1828_2_25	56_2_5	52_2_59	417_1_92	294_1_104	923_35_4	291_1_210	591_035_44	312_1_27	191_2_4	391_2_1	273_4_1	113_035_1	86_35_85	795_2_1	1710_2_20	1857_1_32	911_2_5	952_035_1	1135_035_3	383_035_1	385_4_1	389_2_2	248_2_1	780_035_369	781_35_75	782_2_83	905_035_166	246_035_1	647_2_1	2370_2_12	430_035_1	626_035_424	336_3_93	457_2_37
768_035_23	215_2_9	669_035_1	214_1_1	27_2_1	1077_2_46	1371_2_42	4_2_1	2245_035_141	2247_035_21	2011_2_3	1990_2_18	125_35_1	126_2_1	1702_035_554	1828_2_27	56_2_5	52_2_53	417_1_97	294_1_108	923_35_2	291_1_212	591_035_35	312_1_29	191_2_4	391_2_1	113_035_1	86_35_84	795_2_1	1710_2_22	1857_1_31	911_2_4	952_035_1	1135_035_2	383_035_1	385_4_1	389_2_1	248_2_1	780_035_358	781_35_74	782_2_87	905_035_161	246_035_1	647_2_1	2370_2_12	430_035_1	626_035_441	336_3_99	457_2_42	61_35_67
768_035_15	215_2_8	669_035_1	214_1_1	27_2_1	1077_2_42	1371_2_39	4_2_1	2245_035_155	2247_035_14	2011_2_3	1990_2_18	125_35_1	126_2_1	1702_035_564	1828_2_26	56_2_3	52_2_50	417_1_98	294_1_115	923_35_1	291_1_211	591_035_32	312_1_26	191_2_4	391_2_1	113_035_1	86_35_91	795_2_1	1710_2_20	1857_1_30	911_2_3	952_035_1	1135_035_1	383_035_1	385_4_1	389_2_1	248_2_1	780_035_386	781_35_70	782_2_94	905_035_167	246_035_1	647_2_1	2370_2_12	430_035_1	626_035_416	336_3_90	457_2_41	61_35_67
768_035_14	215_2_7	669_035_1	214_1_1	27_2_1	1077_2_44	1371_2_31	4_2_1	2245_035_162	2247_035_12	2011_2_2	1990_2_20	125_35_1	126_2_1	1702_035_536	1828_2_30	56_2_2	52_2_44	417_1_96	294_1_108	923_35_1	291_1_223	591_035_37	312_1_27	191_2_4	391_2_1	113_035_1	86_35_105	795_2_1	1710_2_20	1857_1_25	911_2_3	952_035_1	383_035_1	385_4_1	389_2_1	248_2_1	780_035_400	781_35_67	782_2_98	905_035_164	246_035_1	647_2_1	2370_2_12	430_035_1	626_035_403	336_3_84	457_2_38	61_35_61	65_4_1
768_035_17	215_2_5	669_035_1	214_1_1	27_2_1	1077_2_45	1371_2_27	4_2_1	2245_035_164	2247_035_11	2011_2_2	1990_2_15	125_35_1	126_2_1	1702_035_514	1828_2_30	52_2_40	417_1_105	294_1_107	923_35_1	291_1_229	591_035_43	312_1_22	191_2_4	391_2_1	113_035_1	86_35_108	795_2_1	1710_2_20	1857_1_27	911_2_2	952_035_1	383_035_1	385_4_1	248_2_1	780_035_404	781_35_72	782_2_98	905_035_173	246_035_1	647_2_1	2370_2_12	430_035_1	626_035_420	336_3_83	457_2_38	61_35_45	65_4_1	67_2_1	250_35_1
768_035_14	215_2_5	669_035_1	214_1_1	27_2_1	1077_2_39	1371_2_27	4_2_1	2245_035_171	2247_035_8	2011_2_2	1990_2_14	125_35_1	126_2_1	1702_035_531	1828_2_30	52_2_38	417_1_110	294_1_97	291_1_232	591_035_60	312_1_19	191_2_3	391_2_1	113_035_1	86_35_102	795_2_1	1710_2_17	1857_1_31	911_2_2	952_035_1	383_035_1	385_4_1	248_2_1	780_035_409	781_35_75	782_2_98	905_035_202	246_035_1	647_2_1	2370_2_10	430_035_1	626_035_403	336_3_81	457_2_39	61_35_37	65_4_1	67_2_1	250_35_1	257_3_1
768_035_14	215_2_3	669_035_1	214_1_1	27_2_1	1077_2_34	1371_2_27	4_2_1	2245_035_191	2247_035_6	2011_2_1	1990_2_14	125_35_1	126_2_1	1702_035_567	1828_2_32	52_2_37	417_1_112	294_1_97	291_1_233	591_035_69	312_1_18	191_2_2	391_2_1	113_035_1	86_35_96	795_2_1	1710_2_19	1857_1_25	911_2_2	952_035_1	383_035_1	385_4_1	248_2_1	780_035_406	781_35_71	782_2_107	905_035_213	246_035_1	647_2_1	2370_2_9	430_035_1	626_035_405	336_3_91	457_2_38	61_35_35	65_4_1	67_2_1	250_35_1	257_3_1
768_035_14	215_2_2	669_035_1	214_1_1	27_2_1	1077_2_32	1371_2_24	4_2_1	2245_035_203	2247_035_3	2011_2_1	1990_2_13	125_35_1	126_2_1	1702_035_580	1828_2_33	52_2_36	417_1_115	294_1_95	291_1_220	591_035_73	312_1_17	191_2_3	391_2_1	113_035_1	86_35_88	795_2_1	1710_2_19	1857_1_26	911_2_1	952_035_1	383_035_1	385_4_1	248_2_1	780_035_400	781_35_59	782_2_104	905_035_224	246_035_1	647_2_1	2370_2_8	430_035_1	626_035_396	336_3_90	457_2_34	61_35_30	65_4_1	67_2_1	250_35_1	257_3_1
591_035_60	768_035_14	215_2_2	626_035_430	125_35_1	312_1_16	336_3_80	191_2_3	1166_2_8	457_2_35	61_35_32	391_2_1	65_4_1	113_035_1	67_2_1	385_4_1	250_35_1	41_2_1	86_35_90	257_3_1	214_1_1	1455_035_1	1198_35_196	795_2_1	1710_2_20	850_4_27	669_035_1	1813_035_195	1077_2_30	45_2_1	42_2_18	1053_2_1	1857_1_25	1371_2_23	126_2_1	383_035_1	186_2_1	2207_2_21	184_35_1	325_035_211	2749_35_7	2245_035_228	2247_035_2	2011_2_1	4_2_1	891_035_384	2723_35_81	965_2_3	94_1_1	779_35_270
591_035_59	768_035_13	215_2_1	626_035_480	125_35_1	312_1_12	336_3_78	191_2_4	1166_2_7	457_2_36	61_35_35	391_2_1	65_4_1	113_035_1	67_2_1	385_4_1	250_35_1	41_2_1	86_35_100	257_3_1	214_1_1	1455_035_1	1198_35_206	795_2_1	1710_2_19	850_4_29	669_035_1	1813_035_202	1077_2_25	45_2_1	42_2_17	1053_2_1	1857_1_24	1371_2_20	126_2_1	383_035_1	186_2_1	2207_2_20	184_35_1	325_035_223	2749_35_9	2245_035_256	2247_035_1	911_2_1	891_035_384	2723_35_86	965_2_2	94_1_1	779_35_261	778_4_7
591_035_56	768_035_10	952_035_1	626_035_497	125_35_1	312_1_11	336_3_75	191_2_2	1166_2_6	457_2_32	61_35_27	391_2_1	65_4_1	113_035_1	67_2_1	250_35_1	41_2_1	86_35_101	257_3_1	214_1_1	1455_035_1	1198_35_202	795_2_1	1710_2_16	850_4_28	669_035_1	1813_035_192	1077_2_22	45_2_1	42_2_15	1053_2_1	1857_1_22	1371_2_20	126_2_1	385_4_1	186_2_1	2207_2_19	184_35_1	325_035_198	2749_35_13	2245_035_272	220_035_1	911_2_1	891_035_387	2723_35_88	965_2_2	94_1_1	779_35_245	778_4_5	565_2_1
591_035_57	768_035_7	952_035_1	626_035_509	125_35_1	312_1_13	336_3_79	191_2_2	1166_2_5	457_2_31	61_35_27	391_2_1	65_4_1	113_035_1	67_2_1	250_35_1	41_2_1	86_35_91	257_3_1	214_1_1	1455_035_1	1198_35_190	795_2_1	1710_2_16	850_4_29	669_035_1	1813_035_170	1077_2_24	45_2_1	42_2_16	1053_2_1	1857_1_20	1371_2_18	126_2_1	385_4_1	186_2_1	2207_2_20	184_35_1	325_035_178	2749_35_14	2245_035_281	220_035_1	911_2_1	891_035_399	2723_35_95	965_2_2	94_1_1	779_35_245	778_4_4	565_2_1
591_035_48	768_035_2	952_035_1	626_035_510	125_35_1	312_1_12	336_3_81	1166_2_5	457_2_30	61_35_24	391_2_1	65_4_1	113_035_1	67_2_1	250_35_1	41_2_1	86_35_92	257_3_1	214_1_1	1455_035_1	1198_35_186	795_2_1	1710_2_17	850_4_33	669_035_1	1813_035_165	1077_2_24	45_2_1	42_2_14	1053_2_1	1857_1_23	1371_2_16	126_2_1	385_4_1	186_2_1	2207_2_21	184_35_1	325_035_176	2749_35_18	2245_035_273	220_035_1	911_2_1	891_035_396	2723_35_84	965_2_2	94_1_1	779_35_234	778_4_4	565_2_1	99_1_9
591_035_55	768_035_1	952_035_1	626_035_478	125_35_1	312_1_12	336_3_85	1166_2_3	457_2_29	61_35_24	391_2_1	65_4_1	113_035_1	67_2_1	250_35_1	41_2_1	86_35_101	257_3_1	214_1_1	1455_035_1	1198_35_170	795_2_1	1710_2_17	850_4_31	669_035_1	1813_035_148	1077_2_22	45_2_1	42_2_14	1053_2_1	1857_1_21	1371_2_12	126_2_1	385_4_1	186_2_1	2207_2_19	184_35_1	325_035_178	2749_35_26	2245_035_277	220_035_1	911_2_1	891_035_385	2723_35_76	965_2_1	94_1_1	779_35_212	778_4_4	565_2_1	99_1_13
591_035_59	768_035_1	952_035_1	626_035_486	125_35_1	312_1_9	336_3_78	1166_2_1	457_2_28	61_35_24	391_2_1	113_035_1	67_2_1	250_35_1	41_2_1	86_35_97	257_3_1	1455_035_1	1198_35_164	795_2_1	1710_2_15	850_4_28	669_035_1	1813_035_168	1077_2_21	45_2_1	42_2_15	1053_2_1	1857_1_23	1371_2_9	126_2_1	214_1_1	186_2_1	2207_2_22	184_35_1	325_035_178	2749_35_28	2245_035_296	220_035_1	911_2_2	891_035_399	2723_35_85	385_4_1	94_1_1	779_35_193	778_4_4	99_1_14	27_2_1	168_2_1	169_4_1
591_035_68	768_035_1	952_035_1	626_035_493	125_35_1	312_1_11	336_3_85	214_1_1	457_2_23	61_35_24	391_2_1	113_035_1	67_2_1	250_35_1	86_35_101	257_3_1	1455_035_1	1198_35_170	795_2_1	1710_2_11	850_4_24	669_035_1	1813_035_187	1077_2_19	45_2_1	42_2_16	1053_2_1	1857_1_20	1371_2_7	126_2_1	186_2_1	2207_2_21	184_35_1	325_035_168	2749_35_26	2245_035_293	220_035_1	911_2_2	891_035_383	2723_35_85	385_4_1	94_1_1	779_35_183	778_4_4	99_1_16	27_2_1	168_2_1	169_4_1	246_035_1	483_2_30
591_035_61	768_035_1	952_035_1	626_035_512	125_35_1	312_1_12	336_3_95	214_1_1	457_2_22	61_35_23	391_2_1	113_035_1	67_2_1	250_35_1	86_35_97	257_3_1	1455_035_1	1198_35_164	795_2_1	1710_2_15	850_4_25	669_035_1	1813_035_196	1077_2_15	45_2_1	42_2_16	1053_2_1	1857_1_20	1371_2_6	126_2_1	186_2_1	2207_2_20	184_35_1	325_035_148	2749_35_22	2245_035_304	220_035_1	911_2_1	891_035_386	2723_35_87	385_4_1	94_1_1	779_35_180	778_4_3	99_1_18	27_2_1	168_2_1	169_4_1	246_035_1	483_2_27
591_035_58	768_035_1	952_035_1	626_035_540	125_35_1	312_1_13	336_3_95	214_1_1	457_2_22	61_35_20	391_2_1	113_035_1	67_2_1	250_35_1	86_35_87	257_3_1	1455_035_1	1198_35_152	795_2_1	1710_2_15	850_4_23	669_035_1	1813_035_204	1077_2_11	45_2_1	42_2_15	1053_2_1	1857_1_22	1371_2_6	126_2_1	186_2_1	2207_2_18	184_35_1	325_035_132	2749_35_23	2245_035_307	220_035_1	911_2_1	891_035_402	2723_35_86	385_4_1	94_1_1	779_35_188	778_4_2	99_1_21	27_2_1	168_2_1	169_4_1	246_035_1	483_2_33
591_035_65	214_1_1	952_035_1	626_035_542	125_35_1	312_1_13	336_3_98	457_2_21	61_35_24	391_2_1	113_035_1	67_2_1	250_35_1	86_35_75	257_3_1	1455_035_1	1198_35_163	795_2_1	1710_2_17	850_4_20	669_035_1	1813_035_215	1077_2_8	45_2_1	42_2_15	1053_2_1	1857_1_17	1371_2_8	126_2_1	186_2_1	2207_2_12	184_35_1	325_035_118	2749_35_22	2245_035_278	220_035_1	911_2_1	891_035_435	2723_35_82	385_4_1	94_1_1	779_35_182	778_4_2	99_1_21	27_2_1	168_2_1	169_4_1	246_035_1	483_2_28	248_2_1
591_035_59	214_1_1	952_035_1	626_035_511	125_35_1	312_1_16	336_3_99	457_2_18	61_35_22	391_2_1	113_035_1	67_2_1	250_35_1	86_35_68	257_3_1	1455_035_1	1198_35_171	795_2_1	1710_2_15	850_4_21	669_035_1	1813_035_228	1077_2_8	45_2_1	42_2_15	1053_2_1	1857_1_12	1371_2_8	126_2_1	186_2_1	2207_2_14	184_35_1	325_035_119	2749_35_23	2245_035_285	220_035_1	911_2_1	891_035_469	2723_35_70	385_4_1	94_1_1	779_35_166	778_4_1	99_1_24	27_2_1	168_2_1	169_4_1	246_035_1	483_2_30	248_2_1
591_035_53	214_1_1	952_035_1	626_035_488	125_35_1	312_1_14	336_3_88	457_2_17	61_35_22	391_2_1	113_035_1	67_2_1	250_35_1	86_35_66	257_3_1	1455_035_1	1198_35_179	795_2_1	1710_2_16	850_4_20	669_035_1	1813_035_238	1077_2_7	45_2_1	42_2_15	1053_2_1	1857_1_12	1371_2_8	126_2_1	186_2_1	2207_2_14	184_35_1	325_035_105	2749_35_27	2245_035_276	220_035_1	911_2_1	891_035_523	2723_35_58	385_4_1	94_1_1	779_35_169	778_4_1	99_1_24	27_2_1	168_2_1	169_4_1	246_035_1	483_2_26	248_2_1
591_035_51	214_1_1	952_035_1	626_035_457	125_35_1	312_1_14	336_3_88	457_2_20	61_35_22	391_2_1	113_035_1	67_2_1	250_35_1	86_35_64	257_3_1	1455_035_1	1198_35_190	795_2_1	1710_2_17	850_4_20	669_035_1	1813_035_236	1077_2_6	45_2_1	42_2_14	1053_2_1	1857_1_11	1371_2_8	126_2_1	326_35_1	2207_2_17	184_35_1	325_035_107	2749_35_19	2245_035_243	220_035_1	891_035_518	2723_35_58	385_4_1	94_1_1	779_35_182	778_4_1	99_1_25	27_2_1	168_2_1	169_4_1	246_035_1	483_2_24	248_2_1	79_4_1
591_035_49	214_1_1	952_035_1	626_035_493	125_35_1	312_1_13	336_3_71	457_2_22	61_35_18	391_2_1	113_035_1	67_2_1	250_35_1	86_35_59	257_3_1	1455_035_1	1198_35_206	795_2_1	1710_2_14	850_4_21	669_035_1	1813_035_223	1077_2_4	45_2_1	42_2_15	1053_2_1	1857_1_8	1371_2_8	126_2_1	326_35_1	2207_2_17	184_35_1	325_035_109	2749_35_17	2245_035_217	220_035_1	891_035_493	2723_35_60	385_4_1	94_1_1	779_35_199	778_4_1	99_1_26	27_2_1	168_2_1	169_4_1	246_035_1	483_2_25	248_2_1	79_4_1
591_035_59	214_1_1	952_035_1	626_035_496	125_35_1	312_1_13	336_3_66	457_2_20	61_35_20	391_2_1	113_035_1	67_2_1	250_35_1	86_35_58	257_3_1	1455_035_1	1198_35_207	795_2_1	1710_2_14	850_4_20	669_035_1	1813_035_206	1077_2_3	45_2_1	42_2_13	1053_2_1	1857_1_7	1371_2_10	126_2_1	326_35_1	2207_2_16	184_35_1	325_035_112	2749_35_16	2245_035_200	220_035_1	891_035_482	2723_35_65	385_4_1	94_1_1	779_35_211	778_4_2	99_1_23	27_2_1	168_2_1	169_4_1	246_035_1	483_2_25	248_2_1	79_4_1
591_035_62	214_1_1	952_035_1	626_035_510	125_35_1	312_1_13	336_3_64	457_2_20	61_35_21	391_2_1	113_035_1	67_2_1	250_35_1	86_35_46	257_3_1	1455_035_1	1198_35_200	795_2_1	1710_2_20	850_4_18	669_035_1	1813_035_175	1077_2_3	45_2_1	42_2_12	1053_2_1	1857_1_6	1371_2_15	126_2_1	326_35_1	2207_2_17	184_35_1	325_035_123	2749_35_13	2245_035_185	220_035_1	891_035_490	2723_35_69	385_4_1	94_1_1	779_35_208	778_4_3	99_1_22	27_2_1	168_2_1	169_4_1	246_035_1	483_2_30	248_2_1	79_4_1
591_035_58	214_1_1	952_035_1	626_035_491	125_35_1	312_1_14	336_3_61	457_2_20	61_35_21	391_2_1	113_035_1	67_2_1	250_35_1	86_35_44	257_3_1	1455_035_1	1198_35_204	795_2_1	1710_2_20	850_4_18	669_035_1	1813_035_179	1077_2_3	45_2_1	42_2_10	1053_2_1	1857_1_7	1371_2_17	126_2_1	326_35_1	2207_2_19	184_35_1	325_035_117	2749_35_12	2245_035_179	220_035_1	891_035_532	2723_35_70	385_4_1	94_1_1	779_35_208	778_4_2	99_1_22	27_2_1	168_2_1	169_4_1	246_035_1	483_2_28	248_2_1	79_4_1
591_035_63	214_1_1	952_035_1	626_035_480	125_35_1	312_1_15	336_3_57	457_2_16	61_35_24	391_2_1	113_035_1	67_2_1	250_35_1	86_35_35	257_3_1	1455_035_1	1198_35_207	795_2_1	1710_2_24	850_4_14	669_035_1	1813_035_152	1077_2_3	45_2_1	42_2_8	1053_2_1	1857_1_6	1371_2_16	126_2_1	326_35_1	2207_2_18	184_35_1	325_035_112	2749_35_17	2245_035_168	220_035_1	891_035_577	2723_35_63	385_4_1	94_1_1	779_35_196	778_4_2	99_1_24	27_2_1	168_2_1	169_4_1	246_035_1	483_2_30	248_2_1	79_4_1
591_035_58	214_1_1	952_035_1	626_035_517	125_35_1	312_1_15	336_3_59	457_2_17	61_35_25	391_2_1	113_035_1	67_2_1	250_35_1	86_35_28	257_3_1	1455_035_1	1198_35_205	795_2_1	1710_2_29	850_4_11	669_035_1	1813_035_161	1077_2_1	45_2_1	42_2_8	1053_2_1	1857_1_5	1371_2_20	126_2_1	326_35_1	2207_2_19	184_35_1	325_035_112	2749_35_22	2245_035_190	220_035_1	891_035_630	2723_35_67	385_4_1	94_1_1	779_35_178	778_4_3	99_1_23	27_2_1	168_2_1	169_4_1	246_035_1	483_2_31	248_2_1	79_4_1
591_035_60	214_1_1	626_035_521	125_35_1	312_1_18	336_3_55	457_2_17	61_35_26	391_2_1	113_035_1	67_2_1	250_35_1	86_35_30	257_3_1	1455_035_1	1198_35_199	795_2_1	1710_2_30	850_4_6	669_035_1	1813_035_191	952_035_1	42_2_9	1053_2_1	1857_1_3	1371_2_21	126_2_1	326_35_1	2207_2_14	184_35_1	325_035_104	2749_35_25	2245_035_226	220_035_1	891_035_627	2723_35_66	385_4_1	94_1_1	779_35_162	778_4_3	99_1_21	27_2_1	168_2_1	169_4_1	246_035_1	483_2_34	248_2_1	79_4_1	781_35_46	1990_2_13
591_035_56	214_1_1	626_035_535	125_35_1	312_1_18	336_3_50	457_2_19	61_35_29	391_2_1	113_035_1	67_2_1	250_35_1	86_35_31	257_3_1	1455_035_1	1198_35_190	795_2_1	1710_2_28	850_4_4	669_035_1	1813_035_211	952_035_1	42_2_9	1053_2_1	1857_1_3	1371_2_20	126_2_1	326_35_1	2207_2_14	184_35_1	325_035_101	2749_35_23	2245_035_243	220_035_1	891_035_661	2723_35_56	385_4_1	94_1_1	779_35_156	778_4_4	99_1_24	27_2_1	168_2_1	169_4_1	246_035_1	483_2_40	248_2_1	79_4_1	781_35_47	1990_2_10
591_035_53	214_1_1	626_035_569	125_35_1	312_1_16	336_3_47	457_2_18	61_35_24	391_2_1	113_035_1	67_2_1	250_35_1	86_35_28	257_3_1	1455_035_1	1198_35_179	795_2_1	1710_2_34	850_4_2	669_035_1	1813_035_200	952_035_1	42_2_8	1053_2_1	1857_1_3	1371_2_19	126_2_1	326_35_1	2207_2_14	184_35_1	325_035_99	2749_35_24	2245_035_238	220_035_1	891_035_663	2723_35_64	385_4_1	94_1_1	779_35_159	778_4_4	99_1_23	27_2_1	168_2_1	169_4_1	246_035_1	483_2_42	248_2_1	79_4_1	781_35_47	1990_2_9
591_035_55	214_1_1	626_035_548	125_35_1	312_1_16	336_3_42	457_2_19	61_35_18	391_2_1	113_035_1	67_2_1	250_35_1	86_35_26	257_3_1	1455_035_1	1198_35_174	795_2_1	1710_2_32	850_4_1	669_035_1	1813_035_189	952_035_1	42_2_8	1053_2_1	1857_1_2	1371_2_24	126_2_1	326_35_1	2207_2_13	184_35_1	325_035_114	2749_35_21	2245_035_232	220_035_1	891_035_637	2723_35_48	385_4_1	94_1_1	779_35_154	778_4_3	99_1_24	27_2_1	168_2_1	169_4_1	246_035_1	483_2_48	248_2_1	79_4_1	781_35_47	1990_2_10
591_035_65	214_1_1	626_035_517	669_035_1	312_1_15	336_3_38	457_2_16	61_35_18	391_2_1	113_035_1	67_2_1	250_35_1	86_35_24	257_3_1	1455_035_1	1198_35_179	795_2_1	1710_2_31	1813_035_185	952_035_1	42_2_9	1053_2_1	1857_1_2	1371_2_21	126_2_1	326_35_1	2207_2_9	184_35_1	325_035_130	2749_35_18	2245_035_210	220_035_1	891_035_642	2723_35_43	94_1_1	779_35_155	778_4_3	99_1_25	27_2_1	168_2_1	125_35_1	246_035_1	483_2_48	248_2_1	781_35_48	1990_2_10	1702_035_628	780_035_446	1828_2_96	782_2_123
591_035_66	214_1_1	626_035_485	669_035_1	312_1_17	336_3_40	457_2_14	61_35_18	391_2_1	113_035_1	67_2_1	250_35_1	86_35_18	257_3_1	1455_035_1	1198_35_182	795_2_1	1710_2_38	1813_035_180	952_035_1	42_2_8	1053_2_1	94_1_1	1371_2_18	126_2_1	326_35_1	2207_2_9	184_35_1	325_035_120	2749_35_11	2245_035_187	220_035_1	891_035_619	2723_35_44	779_35_159	778_4_3	99_1_28	27_2_1	168_2_1	125_35_1	246_035_1	483_2_46	248_2_1	781_35_49	1990_2_7	1702_035_618	780_035_458	1828_2_100	782_2_130	905_035_260
591_035_70	214_1_1	626_035_444	669_035_1	312_1_17	336_3_36	457_2_13	61_35_17	391_2_1	113_035_1	67_2_1	250_35_1	86_35_16	257_3_1	1455_035_1	1198_35_182	795_2_1	1710_2_40	1813_035_171	952_035_1	42_2_10	1053_2_1	94_1_1	1371_2_23	126_2_1	326_35_1	2207_2_8	184_35_1	325_035_121	2749_35_9	2245_035_205	220_035_1	891_035_583	2723_35_47	779_35_153	778_4_3	99_1_25	27_2_1	168_2_1	125_35_1	246_035_1	483_2_47	248_2_1	781_35_46	1990_2_5	1702_035_639	780_035_444	1828_2_99	782_2_134	905_035_285
591_035_77	214_1_1	626_035_433	669_035_1	312_1_17	336_3_28	457_2_13	61_35_22	391_2_1	113_035_1	67_2_1	250_35_1	86_35_14	257_3_1	1455_035_1	1198_35_170	795_2_1	1710_2_38	1813_035_166	952_035_1	42_2_11	1053_2_1	94_1_1	1371_2_18	126_2_1	326_35_1	2207_2_7	184_35_1	325_035_118	2749_35_6	2245_035_219	220_035_1	891_035_595	2723_35_50	779_35_150	778_4_3	99_1_23	27_2_1	168_2_1	125_35_1	246_035_1	483_2_50	248_2_1	781_35_47	1990_2_5	1702_035_668	780_035_476	1828_2_97	782_2_143	905_035_296
591_035_84	214_1_1	626_035_437	669_035_1	312_1_14	336_3_31	457_2_13	61_35_22	391_2_1	113_035_1	67_2_1	250_35_1	86_35_15	257_3_1	1455_035_1	1198_35_163	795_2_1	1710_2_36	1813_035_150	952_035_1	42_2_9	1053_2_1	94_1_1	1371_2_15	126_2_1	326_35_1	2207_2_8	184_35_1	325_035_122	2749_35_7	2245_035_209	220_035_1	891_035_601	2723_35_49	779_35_145	778_4_3	99_1_20	27_2_1	168_2_1	125_35_1	246_035_1	483_2_46	248_2_1	781_35_54	1990_2_4	1702_035_674	780_035_487	1828_2_109	782_2_146	905_035_275
591_035_87	214_1_1	626_035_439	669_035_1	312_1_14	336_3_25	457_2_15	61_35_26	391_2_1	113_035_1	67_2_1	250_35_1	86_35_14	257_3_1	1455_035_1	1198_35_143	795_2_1	1710_2_38	1813_035_141	952_035_1	42_2_8	1053_2_1	94_1_1	1371_2_17	126_2_1	326_35_1	2207_2_9	184_35_1	325_035_135	2749_35_4	2245_035_188	220_035_1	891_035_628	2723_35_41	779_35_170	778_4_2	99_1_19	27_2_1	168_2_1	125_35_1	246_035_1	483_2_47	248_2_1	781_35_61	1990_2_4	1702_035_644	780_035_483	1828_2_110	782_2_147	905_035_264
591_035_84	214_1_1	626_035_468	669_035_1	312_1_14	336_3_29	457_2_18	61_35_23	391_2_1	113_035_1	67_2_1	250_35_1	86_35_13	257_3_1	1455_035_1	1198_35_131	795_2_1	1710_2_38	1813_035_146	952_035_1	42_2_8	1053_2_1	94_1_1	1371_2_17	126_2_1	326_35_1	2207_2_10	184_35_1	325_035_136	2749_35_3	2245_035_201	220_035_1	891_035_638	2723_35_38	779_35_176	778_4_3	99_1_18	27_2_1	168_2_1	125_35_1	246_035_1	483_2_45	248_2_1	781_35_68	1990_2_3	1702_035_599	780_035_504	1828_2_117	782_2_144	905_035_263
591_035_76	214_1_1	626_035_486	669_035_1	312_1_15	336_3_31	457_2_20	61_35_26	391_2_1	113_035_1	67_2_1	250_35_1	86_35_7	257_3_1	1455_035_1	1198_35_135	795_2_1	1710_2_42	1813_035_178	952_035_1	42_2_6	1053_2_1	94_1_1	1371_2_17	126_2_1	326_35_1	2207_2_9	184_35_1	325_035_122	2749_35_5	2245_035_202	220_035_1	891_035_635	2723_35_39	779_35_175	778_4_5	99_1_18	27_2_1	168_2_1	125_35_1	246_035_1	483_2_48	248_2_1	781_35_71	1990_2_4	1702_035_611	780_035_503	1828_2_114	782_2_153	905_035_249
591_035_70	214_1_1	626_035_501	669_035_1	312_1_14	336_3_33	457_2_17	61_35_21	391_2_1	113_035_1	67_2_1	250_35_1	86_35_6	257_3_1	1455_035_1	1198_35_129	795_2_1	1710_2_39	1813_035_200	952_035_1	42_2_8	1053_2_1	94_1_1	1371_2_14	126_2_1	326_35_1	2207_2_7	184_35_1	325_035_114	2749_35_6	2245_035_200	220_035_1	891_035_651	2723_35_39	779_35_168	778_4_5	99_1_19	27_2_1	168_2_1	125_35_1	246_035_1	483_2_52	248_2_1	781_35_74	1990_2_4	1702_035_624	780_035_514	1828_2_117	782_2_138	905_035_251
591_035_58	214_1_1	626_035_517	669_035_1	312_1_16	336_3_35	457_2_21	61_35_19	391_2_1	113_035_1	67_2_1	250_35_1	86_35_4	257_3_1	1455_035_1	1198_35_117	795_2_1	1710_2_40	1813_035_221	952_035_1	42_2_8	1053_2_1	94_1_1	1371_2_11	126_2_1	326_35_1	2207_2_7	184_35_1	325_035_111	2749_35_7	2245_035_180	220_035_1	891_035_651	2723_35_47	779_35_159	778_4_4	99_1_17	27_2_1	168_2_1	125_35_1	246_035_1	483_2_48	248_2_1	781_35_73	1990_2_4	1702_035_634	780_035_517	1828_2_116	782_2_139	905_035_249
591_035_69	214_1_1	626_035_507	669_035_1	312_1_16	336_3_39	457_2_18	61_35_17	391_2_1	113_035_1	67_2_1	250_35_1	86_35_4	257_3_1	1455_035_1	1198_35_124	795_2_1	1710_2_39	1813_035_229	952_035_1	42_2_8	1053_2_1	94_1_1	1371_2_12	126_2_1	326_35_1	2207_2_6	184_35_1	325_035_115	2749_35_7	2245_035_171	220_035_1	891_035_651	2723_35_49	779_35_141	778_4_3	99_1_18	27_2_1	168_2_1	125_35_1	246_035_1	483_2_48	248_2_1	781_35_70	1990_2_4	1702_035_635	780_035_520	1828_2_109	782_2_139	905_035_248
591_035_74	214_1_1	626_035_516	669_035_1	312_1_15	336_3_41	457_2_18	61_35_12	391_2_1	113_035_1	67_2_1	250_35_1	86_35_3	257_3_1	1455_035_1	1198_35_123	795_2_1	1710_2_34	1813_035_218	952_035_1	42_2_8	1053_2_1	94_1_1	1371_2_10	126_2_1	326_35_1	2207_2_5	184_35_1	325_035_113	2749_35_5	2245_035_174	220_035_1	891_035_635	2723_35_61	779_35_146	778_4_2	99_1_20	27_2_1	168_2_1	125_35_1	246_035_1	483_2_51	248_2_1	781_35_60	1990_2_3	1702_035_624	780_035_509	1828_2_118	782_2_131	905_035_225
591_035_70	214_1_1	626_035_532	669_035_1	312_1_14	336_3_36	457_2_20	61_35_13	391_2_1	113_035_1	67_2_1	250_35_1	86_35_2	257_3_1	1455_035_1	1198_35_121	795_2_1	1710_2_35	1813_035_209	952_035_1	42_2_9	1053_2_1	94_1_1	1371_2_10	126_2_1	326_35_1	2207_2_4	184_35_1	325_035_108	2749_35_6	2245_035_180	220_035_1	891_035_635	2723_35_66	779_35_143	778_4_2	99_1_21	27_2_1	168_2_1	125_35_1	246_035_1	483_2_57	248_2_1	781_35_54	1990_2_2	1702_035_578	780_035_532	1828_2_119	782_2_132	905_035_220
591_035_66	214_1_1	626_035_550	669_035_1	312_1_14	336_3_39	457_2_23	61_35_6	391_2_1	113_035_1	67_2_1	250_35_1	86_35_2	257_3_1	1455_035_1	1198_35_115	795_2_1	1710_2_35	1813_035_191	952_035_1	42_2_11	1053_2_1	94_1_1	1371_2_8	126_2_1	326_35_1	2207_2_3	184_35_1	325_035_106	2749_35_7	2245_035_201	220_035_1	891_035_632	2723_35_68	779_35_152	778_4_2	99_1_25	27_2_1	168_2_1	125_35_1	246_035_1	483_2_55	248_2_1	781_35_57	1990_2_2	1702_035_561	780_035_524	1828_2_122	782_2_135	905_035_212
591_035_66	214_1_1	626_035_584	669_035_1	312_1_13	336_3_36	457_2_22	61_35_7	391_2_1	113_035_1	67_2_1	250_35_1	86_35_1	257_3_1	1455_035_1	1198_35_90	795_2_1	1710_2_33	1813_035_168	952_035_1	42_2_14	1053_2_1	94_1_1	1371_2_7	126_2_1	326_35_1	2207_2_4	184_35_1	325_035_97	2749_35_9	2245_035_219	220_035_1	891_035_650	2723_35_70	779_35_159	778_4_1	99_1_26	27_2_1	168_2_1	125_35_1	246_035_1	483_2_61	248_2_1	781_35_61	1990_2_3	1702_035_541	780_035_520	1828_2_132	782_2_127	905_035_237
591_035_63	214_1_1	626_035_593	669_035_1	312_1_8	336_3_34	457_2_22	61_35_5	391_2_1	113_035_1	67_2_1	250_35_1	126_2_1	257_3_1	1455_035_1	1198_35_81	795_2_1	1710_2_36	1813_035_155	952_035_1	42_2_21	1053_2_1	94_1_1	1371_2_7	326_35_1	2207_2_3	184_35_1	325_035_95	2749_35_9	2245_035_204	220_035_1	891_035_707	2723_35_61	779_35_155	99_1_27	27_2_1	168_2_1	125_35_1	246_035_1	483_2_68	248_2_1	781_35_59	1990_2_3	1702_035_545	780_035_506	1828_2_136	782_2_140	905_035_249	863_0345_181	16_2_10
591_035_58	214_1_1	626_035_552	669_035_1	312_1_10	336_3_33	457_2_18	61_35_3	391_2_1	113_035_1	67_2_1	250_35_1	126_2_1	257_3_1	1455_035_1	1198_35_75	795_2_1	1710_2_32	1813_035_160	952_035_1	42_2_23	1053_2_1	94_1_1	1371_2_7	326_35_1	2207_2_3	184_35_1	325_035_92	2749_35_11	2245_035_225	220_035_1	891_035_740	2723_35_54	779_35_157	99_1_28	27_2_1	168_2_1	125_35_1	246_035_1	483_2_67	248_2_1	781_35_58	1990_2_3	1702_035_598	780_035_511	1828_2_134	782_2_144	905_035_258	863_0345_158	16_2_7
591_035_48	214_1_1	626_035_535	669_035_1	312_1_11	336_3_29	457_2_19	61_35_3	391_2_1	113_035_1	67_2_1	250_35_1	126_2_1	257_3_1	1455_035_1	1198_35_76	795_2_1	1710_2_33	1813_035_164	952_035_1	42_2_31	1053_2_1	94_1_1	1371_2_5	326_35_1	2207_2_4	184_35_1	325_035_96	2749_35_12	2245_035_258	220_035_1	891_035_747	2723_35_47	779_35_149	99_1_29	27_2_1	168_2_1	125_35_1	246_035_1	483_2_65	248_2_1	781_35_53	1990_2_3	1702_035_619	780_035_506	1828_2_139	782_2_147	905_035_256	863_0345_127	16_2_5
591_035_53	214_1_1	626_035_550	669_035_1	312_1_10	336_3_27	457_2_18	61_35_2	391_2_1	113_035_1	67_2_1	250_35_1	126_2_1	257_3_1	1455_035_1	1198_35_75	795_2_1	1710_2_35	1813_035_172	952_035_1	42_2_37	1053_2_1	94_1_1	1371_2_3	326_35_1	2207_2_4	184_35_1	325_035_120	2749_35_12	2245_035_261	220_035_1	891_035_763	2723_35_45	779_35_150	99_1_33	27_2_1	168_2_1	125_35_1	246_035_1	483_2_69	248_2_1	781_35_42	1990_2_2	1702_035_636	780_035_524	1828_2_143	782_2_153	905_035_242	863_0345_117	16_2_5
591_035_48	214_1_1	626_035_549	669_035_1	312_1_11	336_3_24	457_2_17	61_35_1	391_2_1	113_035_1	67_2_1	250_35_1	126_2_1	257_3_1	1455_035_1	1198_35_77	795_2_1	1710_2_38	1813_035_163	952_035_1	42_2_37	1053_2_1	94_1_1	1371_2_3	326_35_1	2207_2_4	184_35_1	325_035_127	2749_35_19	2245_035_277	220_035_1	891_035_709	2723_35_52	779_35_152	99_1_31	27_2_1	168_2_1	125_35_1	246_035_1	483_2_70	248_2_1	781_35_39	1990_2_2	1702_035_639	780_035_528	1828_2_143	782_2_164	905_035_241	863_0345_120	16_2_4
591_035_56	214_1_1	626_035_532	669_035_1	312_1_11	336_3_28	457_2_13	391_2_1	113_035_1	67_2_1	250_35_1	126_2_1	257_3_1	1455_035_1	1198_35_88	795_2_1	1710_2_41	1813_035_144	952_035_1	42_2_45	1053_2_1	94_1_1	1371_2_3	326_35_1	2207_2_4	184_35_1	325_035_131	2749_35_17	2245_035_261	220_035_1	891_035_691	2723_35_50	779_35_163	99_1_32	27_2_1	168_2_1	125_35_1	246_035_1	483_2_68	248_2_1	781_35_44	1990_2_2	1702_035_594	780_035_559	1828_2_148	782_2_170	905_035_238	863_0345_117	16_2_4	52_2_37
591_035_61	214_1_1	626_035_522	669_035_1	312_1_12	336_3_28	457_2_17	391_2_1	113_035_1	67_2_1	250_35_1	126_2_1	257_3_1	1455_035_1	1198_35_99	795_2_1	1710_2_44	1813_035_122	952_035_1	42_2_49	1053_2_1	94_1_1	1371_2_4	326_35_1	2207_2_3	184_35_1	325_035_137	2749_35_14	2245_035_257	220_035_1	891_035_677	2723_35_52	779_35_151	99_1_36	27_2_1	168_2_1	125_35_1	246_035_1	483_2_65	248_2_1	781_35_38	1990_2_1	1702_035_592	780_035_559	1828_2_147	782_2_170	905_035_211	863_0345_120	16_2_3	52_2_39
591_035_58	214_1_1	626_035_561	669_035_1	312_1_13	336_3_28	457_2_16	391_2_1	113_035_1	67_2_1	250_35_1	126_2_1	257_3_1	1455_035_1	1198_35_96	795_2_1	1710_2_44	1813_035_141	952_035_1	42_2_49	1053_2_1	94_1_1	1371_2_4	326_35_1	2207_2_4	184_35_1	325_035_141	2749_35_11	2245_035_271	220_035_1	891_035_623	2723_35_45	779_35_147	99_1_34	27_2_1	168_2_1	125_35_1	246_035_1	483_2_63	248_2_1	781_35_38	1990_2_1	1702_035_645	780_035_571	1828_2_147	782_2_186	905_035_206	863_0345_106	16_2_4	52_2_42
591_035_58	214_1_1	626_035_554	669_035_1	312_1_13	336_3_28	457_2_17	391_2_1	113_035_1	67_2_1	250_35_1	257_3_1	1455_035_1	1198_35_95	795_2_1	1710_2_39	1813_035_153	952_035_1	42_2_45	1053_2_1	94_1_1	1371_2_4	326_35_1	2207_2_4	184_35_1	325_035_138	2749_35_11	2245_035_274	220_035_1	891_035_611	2723_35_38	779_35_138	99_1_35	27_2_1	168_2_1	125_35_1	246_035_1	483_2_65	248_2_1	781_35_38	1702_035_626	780_035_558	1828_2_150	782_2_194	905_035_204	863_0345_96	16_2_4	52_2_43	356_035_1	417_1_52
591_035_45	214_1_1	626_035_581	669_035_1	312_1_16	336_3_26	457_2_17	391_2_1	113_035_1	67_2_1	250_35_1	257_3_1	1455_035_1	1198_35_86	795_2_1	1710_2_42	1813_035_149	952_035_1	42_2_40	1053_2_1	94_1_1	1371_2_5	326_35_1	2207_2_4	184_35_1	325_035_151	2749_35_16	2245_035_281	220_035_1	891_035_605	2723_35_38	779_35_140	99_1_39	27_2_1	168_2_1	125_35_1	246_035_1	483_2_64	248_2_1	781_35_33	1702_035_635	780_035_542	1828_2_155	782_2_184	905_035_194	863_0345_88	16_2_5	52_2_43	356_035_1	417_1_51
591_035_49	214_1_1	626_035_587	669_035_1	312_1_17	336_3_26	457_2_13	391_2_1	113_035_1	67_2_1	250_35_1	257_3_1	1455_035_1	1198_35_82	795_2_1	1710_2_39	1813_035_159	952_035_1	42_2_46	1053_2_1	94_1_1	1371_2_5	326_35_1	2207_2_5	184_35_1	325_035_158	2749_35_15	2245_035_265	220_035_1	891_035_625	2723_35_41	779_35_142	99_1_39	27_2_1	168_2_1	125_35_1	246_035_1	483_2_58	248_2_1	781_35_33	1702_035_642	780_035_524	1828_2_154	782_2_184	905_035_220	863_0345_99	16_2_8	52_2_43	356_035_1	417_1_42
591_035_52	214_1_1	626_035_581	669_035_1	312_1_21	336_3_24	457_2_9	391_2_1	113_035_1	67_2_1	250_35_1	257_3_1	1455_035_1	1198_35_82	795_2_1	1710_2_40	1813_035_176	952_035_1	42_2_49	1053_2_1	94_1_1	1371_2_4	326_35_1	2207_2_4	184_35_1	325_035_156	2749_35_12	2245_035_248	220_035_1	891_035_640	2723_35_42	779_35_142	99_1_36	27_2_1	168_2_1	125_35_1	246_035_1	483_2_54	248_2_1	781_35_39	1702_035_647	780_035_534	1828_2_149	782_2_182	905_035_228	863_0345_105	16_2_8	52_2_41	356_035_1	417_1_38
591_035_55	214_1_1	626_035_582	669_035_1	312_1_15	336_3_20	457_2_6	391_2_1	113_035_1	67_2_1	250_35_1	257_3_1	1455_035_1	1198_35_76	795_2_1	1710_2_35	1813_035_170	952_035_1	42_2_50	1053_2_1	94_1_1	1371_2_4	326_35_1	2207_2_4	184_35_1	325_035_153	2749_35_11	2245_035_240	220_035_1	891_035_653	2723_35_41	779_35_149	99_1_39	27_2_1	168_2_1	125_35_1	246_035_1	483_2_51	248_2_1	781_35_45	1702_035_632	780_035_522	1828_2_151	782_2_170	905_035_224	863_0345_113	16_2_8	52_2_35	356_035_1	417_1_38
591_035_56	214_1_1	626_035_574	669_035_1	312_1_19	336_3_18	457_2_7	391_2_1	113_035_1	67_2_1	250_35_1	257_3_1	1455_035_1	1198_35_82	795_2_1	1710_2_32	1813_035_183	952_035_1	42_2_55	1053_2_1	94_1_1	1371_2_3	326_35_1	2207_2_5	184_35_1	325_035_128	2749_35_10	2245_035_257	220_035_1	891_035_642	2723_35_36	779_35_138	99_1_38	27_2_1	168_2_1	125_35_1	246_035_1	483_2_50	248_2_1	781_35_47	1702_035_601	780_035_537	1828_2_142	782_2_166	905_035_238	863_0345_106	16_2_7	52_2_37	356_035_1	417_1_36
591_035_53	214_1_1	626_035_605	669_035_1	312_1_24	336_3_16	457_2_7	391_2_1	113_035_1	67_2_1	250_35_1	257_3_1	1455_035_1	1198_35_94	795_2_1	1710_2_28	1813_035_190	952_035_1	42_2_57	1053_2_1	94_1_1	1371_2_2	326_35_1	2207_2_4	184_35_1	325_035_124	2749_35_6	2245_035_272	220_035_1	891_035_639	2723_35_36	779_35_133	99_1_40	27_2_1	168_2_1	125_35_1	246_035_1	483_2_45	248_2_1	781_35_54	1702_035_586	780_035_529	1828_2_135	782_2_175	905_035_223	863_0345_90	16_2_8	52_2_35	356_035_1	417_1_38
591_035_45	214_1_1	626_035_629	669_035_1	312_1_27	336_3_15	457_2_7	391_2_1	113_035_1	67_2_1	250_35_1	257_3_1	1455_035_1	1198_35_97	795_2_1	1710_2_29	1813_035_182	952_035_1	42_2_57	1053_2_1	94_1_1	1371_2_2	326_35_1	2207_2_4	184_35_1	325_035_135	2749_35_6	2245_035_291	220_035_1	891_035_626	2723_35_37	779_35_122	99_1_47	27_2_1	168_2_1	125_35_1	246_035_1	483_2_39	248_2_1	781_35_64	1702_035_601	780_035_527	1828_2_136	782_2_168	905_035_211	863_0345_74	16_2_8	52_2_28	356_035_1	417_1_37
591_035_48	214_1_1	626_035_624	669_035_1	312_1_31	336_3_13	457_2_6	391_2_1	113_035_1	67_2_1	250_35_1	257_3_1	1455_035_1	1198_35_96	795_2_1	1710_2_32	1813_035_158	952_035_1	42_2_58	1053_2_1	94_1_1	1371_2_2	326_35_1	2207_2_4	184_35_1	325_035_163	2749_35_5	2245_035_300	220_035_1	891_035_648	2723_35_38	779_35_122	99_1_45	27_2_1	168_2_1	125_35_1	246_035_1	483_2_35	248_2_1	781_35_63	1702_035_602	780_035_543	1828_2_130	782_2_168	905_035_203	863_0345_63	16_2_7	52_2_29	356_035_1	417_1_35
591_035_37	214_1_1	626_035_622	669_035_1	312_1_34	336_3_12	457_2_5	113_035_1	67_2_1	257_3_1	1455_035_1	1198_35_107	795_2_1	1710_2_29	1813_035_136	952_035_1	42_2_59	1053_2_1	94_1_1	326_35_1	2207_2_3	184_35_1	325_035_176	2245_035_323	220_035_1	891_035_663	2723_35_32	779_35_110	99_1_48	27_2_1	168_2_1	125_35_1	246_035_1	483_2_23	248_2_1	781_35_54	1702_035_613	780_035_582	1828_2_121	782_2_170	905_035_206	863_0345_66	16_2_7	52_2_30	356_035_1	417_1_39	430_035_1	647_2_1	803_35_52	294_1_43
591_035_30	214_1_1	626_035_586	669_035_1	312_1_33	336_3_6	457_2_6	113_035_1	67_2_1	257_3_1	1455_035_1	1198_35_100	795_2_1	1710_2_29	1813_035_134	952_035_1	42_2_60	1053_2_1	94_1_1	326_35_1	2207_2_2	184_35_1	325_035_169	2245_035_316	220_035_1	891_035_686	2723_35_32	779_35_105	99_1_54	27_2_1	168_2_1	125_35_1	246_035_1	483_2_19	248_2_1	781_35_49	1702_035_649	780_035_581	1828_2_112	782_2_164	905_035_212	863_0345_59	16_2_5	52_2_24	356_035_1	417_1_39	430_035_1	647_2_1	803_35_51	294_1_45
591_035_33	214_1_1	626_035_564	669_035_1	312_1_34	336_3_3	457_2_5	113_035_1	67_2_1	257_3_1	1455_035_1	1198_35_91	795_2_1	1710_2_28	1813_035_138	952_035_1	42_2_59	1053_2_1	94_1_1	326_35_1	2207_2_3	184_35_1	325_035_172	2245_035_318	220_035_1	891_035_707	2723_35_31	779_35_100	99_1_59	27_2_1	168_2_1	125_35_1	246_035_1	483_2_14	248_2_1	781_35_41	1702_035_687	780_035_569	1828_2_106	782_2_166	905_035_235	863_0345_55	16_2_3	52_2_21	356_035_1	417_1_40	430_035_1	647_2_1	803_35_47	294_1_49
591_035_41	214_1_1	626_035_548	669_035_1	312_1_33	336_3_3	457_2_5	113_035_1	67_2_1	257_3_1	1455_035_1	1198_35_88	795_2_1	1710_2_27	1813_035_125	952_035_1	42_2_58	1053_2_1	94_1_1	326_35_1	2207_2_3	184_35_1	325_035_142	2245_035_299	220_035_1	891_035_702	2723_35_29	779_35_110	99_1_64	27_2_1	168_2_1	125_35_1	246_035_1	483_2_11	248_2_1	781_35_39	1702_035_725	780_035_569	1828_2_96	782_2_169	905_035_247	863_0345_55	16_2_2	52_2_17	356_035_1	417_1_38	430_035_1	647_2_1	803_35_38	294_1_50
591_035_52	214_1_1	626_035_586	669_035_1	312_1_29	336_3_4	457_2_3	113_035_1	67_2_1	257_3_1	1455_035_1	1198_35_79	795_2_1	1710_2_24	1813_035_123	952_035_1	42_2_61	1053_2_1	94_1_1	326_35_1	2207_2_3	184_35_1	325_035_132	2245_035_270	220_035_1	891_035_688	2723_35_26	779_35_108	99_1_65	27_2_1	168_2_1	125_35_1	246_035_1	483_2_9	248_2_1	781_35_38	1702_035_710	780_035_607	1828_2_95	782_2_181	905_035_248	863_0345_48	16_2_2	52_2_13	356_035_1	417_1_36	430_035_1	647_2_1	803_35_33	294_1_57
591_035_60	214_1_1	626_035_622	669_035_1	312_1_30	336_3_7	457_2_3	113_035_1	67_2_1	257_3_1	1455_035_1	1198_35_73	795_2_1	1710_2_24	1813_035_118	952_035_1	42_2_65	1053_2_1	94_1_1	326_35_1	2207_2_3	184_35_1	325_035_133	2245_035_276	220_035_1	891_035_685	2723_35_24	779_35_106	99_1_66	27_2_1	168_2_1	125_35_1	246_035_1	483_2_7	248_2_1	781_35_37	1702_035_705	780_035_614	1828_2_88	782_2_178	905_035_239	863_0345_52	16_2_1	52_2_12	356_035_1	417_1_39	430_035_1	647_2_1	803_35_22	294_1_60
591_035_61	214_1_1	626_035_659	669_035_1	312_1_31	336_3_8	457_2_3	113_035_1	67_2_1	257_3_1	1455_035_1	1198_35_63	795_2_1	1710_2_21	1813_035_125	952_035_1	42_2_67	1053_2_1	94_1_1	326_35_1	2207_2_3	184_35_1	325_035_141	2245_035_250	220_035_1	891_035_678	2723_35_28	779_35_104	99_1_63	27_2_1	168_2_1	125_35_1	246_035_1	483_2_10	248_2_1	781_35_40	1702_035_674	780_035_606	1828_2_76	782_2_188	905_035_246	863_0345_49	16_2_1	52_2_12	356_035_1	417_1_40	430_035_1	647_2_1	803_35_18	294_1_65
591_035_71	214_1_1	626_035_718	669_035_1	312_1_34	336_3_9	457_2_5	113_035_1	67_2_1	257_3_1	1455_035_1	1198_35_61	795_2_1	1710_2_23	1813_035_120	952_035_1	42_2_68	1053_2_1	94_1_1	326_35_1	2207_2_4	184_35_1	325_035_141	2245_035_252	220_035_1	891_035_675	2723_35_31	779_35_104	99_1_64	27_2_1	168_2_1	125_35_1	246_035_1	483_2_10	248_2_1	781_35_42	1702_035_655	780_035_574	1828_2_72	782_2_184	905_035_245	863_0345_47	16_2_1	52_2_13	356_035_1	417_1_35	430_035_1	647_2_1	803_35_12	294_1_74
591_035_74	214_1_1	626_035_729	669_035_1	312_1_36	336_3_9	457_2_5	113_035_1	67_2_1	257_3_1	1455_035_1	1198_35_62	795_2_1	1710_2_25	1813_035_115	952_035_1	42_2_69	1053_2_1	94_1_1	326_35_1	2207_2_5	184_35_1	325_035_151	2245_035_262	220_035_1	891_035_680	2723_35_32	779_35_77	99_1_72	27_2_1	168_2_1	125_35_1	246_035_1	483_2_12	248_2_1	781_35_38	1702_035_634	780_035_565	1828_2_66	782_2_186	905_035_240	863_0345_47	16_2_1	52_2_17	356_035_1	417_1_38	430_035_1	647_2_1	803_35_10	294_1_79
591_035_77	214_1_1	626_035_747	669_035_1	312_1_31	336_3_8	457_2_4	113_035_1	67_2_1	257_3_1	1455_035_1	1198_35_58	795_2_1	1710_2_24	1813_035_116	952_035_1	42_2_71	1053_2_1	94_1_1	326_35_1	2207_2_5	184_35_1	325_035_175	2245_035_290	220_035_1	891_035_678	2723_35_33	779_35_66	99_1_66	27_2_1	168_2_1	125_35_1	246_035_1	483_2_14	248_2_1	781_35_39	1702_035_654	780_035_548	1828_2_60	782_2_182	905_035_226	863_0345_54	16_2_1	52_2_15	356_035_1	417_1_40	430_035_1	647_2_1	803_35_9	294_1_80
591_035_71	214_1_1	626_035_757	669_035_1	312_1_27	336_3_7	457_2_6	113_035_1	67_2_1	257_3_1	1455_035_1	1198_35_60	795_2_1	1710_2_25	1813_035_121	952_035_1	42_2_68	1053_2_1	94_1_1	326_35_1	2207_2_7	184_35_1	325_035_180	2245_035_271	220_035_1	891_035_713	2723_35_33	779_35_53	99_1_62	27_2_1	168_2_1	125_35_1	246_035_1	483_2_14	248_2_1	781_35_46	1702_035_659	780_035_540	1828_2_53	782_2_190	905_035_217	863_0345_57	16_2_1	52_2_18	356_035_1	417_1_31	430_035_1	647_2_1	803_35_8	294_1_78
591_035_63	214_1_1	626_035_752	669_035_1	312_1_29	336_3_7	457_2_6	113_035_1	67_2_1	257_3_1	1455_035_1	1198_35_62	795_2_1	1710_2_25	1813_035_128	952_035_1	42_2_71	1053_2_1	94_1_1	326_35_1	2207_2_9	184_35_1	325_035_157	2245_035_267	220_035_1	891_035_742	2723_35_28	779_35_43	99_1_75	27_2_1	168_2_1	125_35_1	246_035_1	483_2_13	248_2_1	781_35_52	1702_035_657	780_035_562	1828_2_43	782_2_182	905_035_214	863_0345_66	16_2_1	52_2_18	356_035_1	417_1_32	430_035_1	647_2_1	803_35_14	294_1_74
591_035_65	214_1_1	626_035_727	669_035_1	312_1_29	336_3_8	457_2_7	113_035_1	67_2_1	257_3_1	1455_035_1	1198_35_57	795_2_1	1710_2_29	1813_035_130	952_035_1	42_2_63	1053_2_1	94_1_1	326_35_1	2207_2_9	184_35_1	325_035_138	2245_035_248	220_035_1	891_035_760	2723_35_30	779_35_38	99_1_84	27_2_1	168_2_1	125_35_1	246_035_1	483_2_13	248_2_1	781_35_54	1702_035_655	780_035_608	1828_2_39	782_2_181	905_035_211	863_0345_70	16_2_1	52_2_16	356_035_1	417_1_24	430_035_1	647_2_1	803_35_16	294_1_76
591_035_69	214_1_1	626_035_710	669_035_1	312_1_34	336_3_6	457_2_5	113_035_1	67_2_1	257_3_1	1455_035_1	1198_35_48	795_2_1	1710_2_29	1813_035_128	952_035_1	42_2_57	1053_2_1	94_1_1	326_35_1	184_35_1	325_035_126	2245_035_219	220_035_1	891_035_777	2723_35_32	779_35_35	99_1_86	27_2_1	168_2_1	125_35_1	246_035_1	483_2_13	248_2_1	781_35_58	1702_035_617	780_035_611	1828_2_40	782_2_190	905_035_217	863_0345_71	2207_2_11	52_2_14	356_035_1	417_1_25	430_035_1	647_2_1	803_35_19	294_1_77	2370_2_20
591_035_67	214_1_1	626_035_686	669_035_1	312_1_33	336_3_4	457_2_6	113_035_1	67_2_1	257_3_1	1455_035_1	1198_35_48	795_2_1	1710_2_31	1813_035_132	952_035_1	42_2_60	1053_2_1	94_1_1	326_35_1	184_35_1	325_035_150	2245_035_202	220_035_1	891_035_798	2723_35_45	779_35_34	99_1_81	27_2_1	168_2_1	125_35_1	246_035_1	483_2_14	248_2_1	781_35_57	1702_035_630	780_035_585	1828_2_43	782_2_182	905_035_250	863_0345_70	2207_2_14	52_2_16	356_035_1	417_1_28	430_035_1	647_2_1	803_35_18	294_1_80	2370_2_19
591_035_63	214_1_1	626_035_713	669_035_1	312_1_35	336_3_3	457_2_6	113_035_1	67_2_1	257_3_1	1455_035_1	1198_35_41	795_2_1	1710_2_28	1813_035_138	952_035_1	42_2_55	1053_2_1	94_1_1	326_35_1	184_35_1	325_035_168	2245_035_208	220_035_1	891_035_756	2723_35_54	779_35_41	99_1_80	27_2_1	168_2_1	125_35_1	246_035_1	483_2_15	248_2_1	781_35_57	1702_035_644	780_035_583	1828_2_42	782_2_185	905_035_263	863_0345_66	2207_2_14	52_2_17	356_035_1	417_1_26	430_035_1	647_2_1	803_35_15	294_1_73	2370_2_18
591_035_48	214_1_1	626_035_662	669_035_1	312_1_38	336_3_3	457_2_6	113_035_1	67_2_1	257_3_1	1455_035_1	1198_35_38	795_2_1	1710_2_23	1813_035_159	952_035_1	42_2_51	1053_2_1	94_1_1	326_35_1	184_35_1	325_035_172	2245_035_214	220_035_1	891_035_745	2723_35_64	779_35_44	99_1_79	27_2_1	168_2_1	125_35_1	246_035_1	483_2_19	248_2_1	781_35_60	1702_035_637	780_035_558	1828_2_41	782_2_177	905_035_258	863_0345_61	2207_2_13	52_2_17	356_035_1	417_1_28	430_035_1	647_2_1	803_35_16	294_1_72	2370_2_18
591_035_42	214_1_1	626_035_656	669_035_1	312_1_36	336_3_2	457_2_7	113_035_1	67_2_1	257_3_1	1455_035_1	1198_35_39	795_2_1	1710_2_19	1813_035_151	952_035_1	42_2_50	1053_2_1	94_1_1	326_35_1	184_35_1	325_035_186	2245_035_211	220_035_1	891_035_769	2723_35_70	779_35_45	99_1_80	27_2_1	168_2_1	125_35_1	246_035_1	483_2_16	248_2_1	781_35_63	1702_035_617	780_035_552	1828_2_41	782_2_171	905_035_251	863_0345_75	2207_2_13	52_2_18	356_035_1	417_1_31	430_035_1	647_2_1	803_35_13	294_1_74	2370_2_16
591_035_39	214_1_1	626_035_650	669_035_1	312_1_38	336_3_3	457_2_8	113_035_1	67_2_1	257_3_1	1455_035_1	1198_35_38	795_2_1	1710_2_14	1813_035_148	952_035_1	42_2_46	1053_2_1	94_1_1	326_35_1	184_35_1	325_035_188	2245_035_195	220_035_1	891_035_784	2723_35_67	779_35_47	99_1_78	27_2_1	168_2_1	125_35_1	246_035_1	483_2_15	248_2_1	781_35_63	1702_035_616	780_035_532	1828_2_43	782_2_163	905_035_254	863_0345_82	2207_2_12	52_2_17	356_035_1	417_1_25	430_035_1	647_2_1	803_35_15	294_1_73	2370_2_17
591_035_47	214_1_1	626_035_648	669_035_1	312_1_42	336_3_3	457_2_6	113_035_1	67_2_1	257_3_1	1455_035_1	1198_35_35	795_2_1	1710_2_15	1813_035_148	952_035_1	42_2_37	1053_2_1	94_1_1	326_35_1	184_35_1	325_035_188	2245_035_205	220_035_1	891_035_810	2723_35_62	779_35_53	99_1_74	27_2_1	168_2_1	125_35_1	246_035_1	483_2_17	248_2_1	781_35_59	1702_035_631	780_035_508	1828_2_49	782_2_150	905_035_245	863_0345_73	2207_2_12	52_2_16	356_035_1	417_1_28	430_035_1	647_2_1	803_35_13	294_1_70	2370_2_18
591_035_53	214_1_1	626_035_668	669_035_1	312_1_38	336_3_2	457_2_8	113_035_1	67_2_1	257_3_1	1455_035_1	1198_35_35	795_2_1	1710_2_14	1813_035_134	952_035_1	42_2_35	1053_2_1	94_1_1	326_35_1	184_35_1	325_035_179	2245_035_207	220_035_1	891_035_811	2723_35_59	779_35_57	99_1_73	27_2_1	168_2_1	125_35_1	246_035_1	483_2_20	248_2_1	781_35_59	1702_035_575	780_035_561	1828_2_53	782_2_143	905_035_239	863_0345_71	2207_2_12	52_2_16	356_035_1	417_1_25	430_035_1	647_2_1	803_35_11	294_1_64	2370_2_17
591_035_59	214_1_1	626_035_654	669_035_1	312_1_45	336_3_1	457_2_11	113_035_1	67_2_1	257_3_1	1455_035_1	1198_35_33	795_2_1	1710_2_8	1813_035_120	952_035_1	42_2_34	1053_2_1	94_1_1	326_35_1	184_35_1	325_035_183	2245_035_211	220_035_1	891_035_777	2723_35_51	779_35_53	99_1_81	27_2_1	168_2_1	125_35_1	246_035_1	483_2_17	248_2_1	781_35_50	1702_035_573	780_035_572	1828_2_52	782_2_147	905_035_262	863_0345_62	2207_2_10	52_2_16	356_035_1	417_1_22	430_035_1	647_2_1	803_35_8	294_1_65	2370_2_13
591_035_67	214_1_1	626_035_689	669_035_1	312_1_46	336_3_1	457_2_10	113_035_1	67_2_1	257_3_1	1455_035_1	1198_35_35	795_2_1	1710_2_7	1813_035_107	952_035_1	42_2_33	1053_2_1	94_1_1	326_35_1	184_35_1	325_035_183	2245_035_214	220_035_1	891_035_752	2723_35_47	779_35_54	99_1_85	27_2_1	168_2_1	125_35_1	246_035_1	483_2_20	248_2_1	781_35_49	1702_035_589	780_035_567	1828_2_50	782_2_142	905_035_276	863_0345_44	2207_2_9	52_2_13	356_035_1	417_1_23	430_035_1	647_2_1	803_35_4	294_1_58	2370_2_12
591_035_80	214_1_1	626_035_695	669_035_1	312_1_43	457_2_11	113_035_1	67_2_1	1455_035_1	1198_35_43	795_2_1	1710_2_5	1813_035_106	952_035_1	42_2_29	1053_2_1	94_1_1	326_35_1	184_35_1	325_035_172	2245_035_209	220_035_1	891_035_767	2723_35_44	779_35_50	99_1_82	27_2_1	168_2_1	125_35_1	246_035_1	483_2_20	248_2_1	781_35_44	1702_035_602	780_035_595	1828_2_46	782_2_133	905_035_287	863_0345_37	2207_2_7	52_2_13	356_035_1	417_1_25	430_035_1	647_2_1	803_35_1	294_1_55	2370_2_12	728_35_221	291_1_128
591_035_85	214_1_1	626_035_705	669_035_1	312_1_42	457_2_10	113_035_1	67_2_1	1455_035_1	1198_35_48	795_2_1	1710_2_4	1813_035_101	952_035_1	42_2_30	1053_2_1	94_1_1	326_35_1	184_35_1	325_035_169	2245_035_212	220_035_1	891_035_776	2723_35_48	779_35_43	99_1_78	27_2_1	168_2_1	125_35_1	246_035_1	483_2_18	248_2_1	781_35_41	1702_035_660	780_035_603	1828_2_41	782_2_133	905_035_277	863_0345_28	2207_2_7	52_2_12	356_035_1	417_1_26	430_035_1	647_2_1	803_35_1	294_1_58	2370_2_11	728_35_206	291_1_127
591_035_77	214_1_1	626_035_681	669_035_1	312_1_38	457_2_9	113_035_1	67_2_1	1455_035_1	1198_35_56	795_2_1	1710_2_4	1813_035_102	952_035_1	42_2_25	1053_2_1	94_1_1	326_35_1	325_035_187	2245_035_214	220_035_1	891_035_825	2723_35_47	779_35_39	99_1_84	27_2_1	168_2_1	125_35_1	246_035_1	483_2_15	248_2_1	781_35_46	1702_035_662	780_035_607	1828_2_38	782_2_132	905_035_267	863_0345_22	2207_2_5	52_2_10	356_035_1	417_1_26	430_035_1	647_2_1	294_1_59	2370_2_10	728_35_197	291_1_123
591_035_70	214_1_1	626_035_656	669_035_1	312_1_38	457_2_7	113_035_1	67_2_1	1455_035_1	1198_35_53	795_2_1	1710_2_3	1813_035_107	952_035_1	42_2_23	1053_2_1	94_1_1	326_35_1	325_035_188	2245_035_208	220_035_1	891_035_813	2723_35_51	779_35_35	99_1_86	27_2_1	168_2_1	125_35_1	246_035_1	483_2_15	248_2_1	781_35_44	1702_035_683	780_035_637	1828_2_37	782_2_120	905_035_255	863_0345_25	2207_2_4	52_2_11	356_035_1	417_1_21	430_035_1	647_2_1	294_1_57	2370_2_12	728_35_187	291_1_132
591_035_65	214_1_1	626_035_643	669_035_1	312_1_38	457_2_10	113_035_1	67_2_1	1455_035_1	1198_35_53	795_2_1	1710_2_3	1813_035_103	952_035_1	42_2_21	1053_2_1	94_1_1	326_35_1	325_035_185	2245_035_224	220_035_1	891_035_797	2723_35_52	779_35_30	99_1_86	27_2_1	168_2_1	125_35_1	246_035_1	483_2_14	248_2_1	781_35_52	1702_035_723	780_035_624	1828_2_32	782_2_129	905_035_244	863_0345_19	2207_2_4	52_2_9	356_035_1	417_1_22	430_035_1	647_2_1	294_1_53	2370_2_11	728_35_199	291_1_135
591_035_64	214_1_1	626_035_634	669_035_1	312_1_37	457_2_10	113_035_1	67_2_1	1455_035_1	1198_35_53	795_2_1	1710_2_3	1813_035_115	952_035_1	42_2_19	1053_2_1	94_1_1	326_35_1	325_035_175	2245_035_224	220_035_1	891_035_786	2723_35_46	779_35_28	99_1_88	27_2_1	168_2_1	125_35_1	246_035_1	483_2_13	248_2_1	781_35_51	1702_035_736	780_035_603	1828_2_35	782_2_127	905_035_250	863_0345_16	2207_2_4	52_2_10	356_035_1	417_1_27	430_035_1	647_2_1	294_1_57	2370_2_11	728_35_207	291_1_131
591_035_58	214_1_1	626_035_679	669_035_1	312_1_36	457_2_9	113_035_1	67_2_1	1455_035_1	1198_35_47	795_2_1	1710_2_3	1813_035_114	952_035_1	42_2_16	1053_2_1	94_1_1	326_35_1	325_035_173	2245_035_210	220_035_1	891_035_765	2723_35_45	779_35_26	99_1_82	27_2_1	168_2_1	125_35_1	246_035_1	483_2_14	248_2_1	781_35_39	1702_035_719	780_035_627	1828_2_31	782_2_130	905_035_233	863_0345_12	2207_2_2	52_2_8	356_035_1	417_1_28	430_035_1	647_2_1	294_1_62	2370_2_12	728_35_206	291_1_137
591_035_64	214_1_1	626_035_689	669_035_1	312_1_33	457_2_12	113_035_1	67_2_1	1455_035_1	1198_35_46	795_2_1	1710_2_3	1813_035_120	952_035_1	42_2_14	1053_2_1	94_1_1	326_35_1	325_035_144	2245_035_208	220_035_1	891_035_716	2723_35_44	779_35_25	99_1_88	27_2_1	168_2_1	125_35_1	246_035_1	483_2_14	248_2_1	781_35_32	1702_035_679	780_035_632	1828_2_31	782_2_136	905_035_234	863_0345_12	2207_2_2	52_2_9	356_035_1	417_1_34	430_035_1	647_2_1	294_1_62	2370_2_8	728_35_220	291_1_129
591_035_70	214_1_1	626_035_732	669_035_1	312_1_30	457_2_13	113_035_1	67_2_1	1455_035_1	1198_35_37	795_2_1	1710_2_5	1813_035_113	952_035_1	42_2_13	1053_2_1	94_1_1	326_35_1	325_035_118	2245_035_206	220_035_1	891_035_682	2723_35_42	779_35_25	99_1_87	27_2_1	168_2_1	125_35_1	246_035_1	483_2_13	248_2_1	781_35_30	1702_035_667	780_035_640	1828_2_32	782_2_128	905_035_228	863_0345_16	2207_2_2	52_2_6	356_035_1	417_1_41	430_035_1	647_2_1	294_1_63	2370_2_8	728_35_226	291_1_130
591_035_77	214_1_1	626_035_757	669_035_1	312_1_28	457_2_11	113_035_1	67_2_1	1455_035_1	1198_35_38	795_2_1	1710_2_7	1813_035_124	952_035_1	42_2_13	1053_2_1	94_1_1	326_35_1	325_035_105	2245_035_206	220_035_1	891_035_647	2723_35_51	779_35_27	99_1_87	27_2_1	168_2_1	125_35_1	246_035_1	483_2_12	248_2_1	781_35_28	1702_035_645	780_035_649	1828_2_30	782_2_133	905_035_239	863_0345_15	2207_2_2	52_2_4	356_035_1	417_1_39	430_035_1	647_2_1	294_1_61	2370_2_8	728_35_211	291_1_135
591_035_85	214_1_1	626_035_736	669_035_1	312_1_25	457_2_13	113_035_1	67_2_1	1455_035_1	1198_35_38	795_2_1	1710_2_5	1813_035_120	952_035_1	42_2_12	1053_2_1	94_1_1	326_35_1	325_035_103	2245_035_200	220_035_1	891_035_651	2723_35_65	779_35_24	99_1_89	27_2_1	168_2_1	125_35_1	246_035_1	483_2_10	248_2_1	781_35_30	1702_035_672	780_035_624	1828_2_28	782_2_126	905_035_263	863_0345_12	2207_2_2	52_2_4	356_035_1	417_1_41	430_035_1	647_2_1	294_1_65	2370_2_8	728_35_208	291_1_128
591_035_72	214_1_1	626_035_758	669_035_1	312_1_23	457_2_11	113_035_1	67_2_1	1455_035_1	1198_35_31	795_2_1	1710_2_4	1813_035_121	952_035_1	42_2_8	1053_2_1	94_1_1	326_35_1	325_035_94	2245_035_210	220_035_1	891_035_663	2723_35_83	779_35_19	99_1_88	27_2_1	168_2_1	125_35_1	246_035_1	483_2_10	248_2_1	781_35_36	1702_035_689	780_035_590	1828_2_28	782_2_119	905_035_282	863_0345_14	2207_2_2	52_2_2	356_035_1	417_1_45	430_035_1	647_2_1	294_1_67	2370_2_8	728_35_202	291_1_130
591_035_68	214_1_1	626_035_758	669_035_1	312_1_23	457_2_11	113_035_1	67_2_1	1455_035_1	1198_35_27	795_2_1	1710_2_5	1813_035_134	952_035_1	42_2_8	1053_2_1	94_1_1	326_35_1	325_035_93	2245_035_208	220_035_1	891_035_705	2723_35_93	779_35_18	99_1_83	27_2_1	168_2_1	125_35_1	246_035_1	483_2_12	248_2_1	781_35_47	1702_035_724	780_035_574	1828_2_22	782_2_122	905_035_296	863_0345_14	2207_2_2	52_2_1	356_035_1	417_1_49	430_035_1	647_2_1	294_1_66	2370_2_8	728_35_203	291_1_131
591_035_82	214_1_1	626_035_753	669_035_1	312_1_22	457_2_15	113_035_1	67_2_1	1455_035_1	1198_35_24	795_2_1	1710_2_5	1813_035_130	952_035_1	42_2_6	1053_2_1	94_1_1	326_35_1	325_035_91	2245_035_203	220_035_1	891_035_739	2723_35_100	779_35_15	99_1_89	27_2_1	168_2_1	125_35_1	246_035_1	483_2_11	248_2_1	781_35_49	1702_035_737	780_035_592	1828_2_19	782_2_133	905_035_291	863_0345_14	2207_2_1	52_2_1	356_035_1	417_1_46	430_035_1	647_2_1	294_1_67	2370_2_7	728_35_204	291_1_127
591_035_82	214_1_1	626_035_713	669_035_1	312_1_16	457_2_15	113_035_1	67_2_1	1455_035_1	1198_35_22	795_2_1	1710_2_4	1813_035_117	952_035_1	42_2_4	1053_2_1	94_1_1	326_35_1	325_035_97	2245_035_191	220_035_1	891_035_776	2723_35_98	779_35_16	99_1_90	27_2_1	168_2_1	125_35_1	246_035_1	483_2_10	248_2_1	781_35_49	1702_035_740	780_035_624	1828_2_20	782_2_137	905_035_292	863_0345_14	2207_2_1	52_2_1	356_035_1	417_1_50	430_035_1	647_2_1	294_1_68	2370_2_8	728_35_196	291_1_128
591_035_98	214_1_1	626_035_723	669_035_1	312_1_14	457_2_15	113_035_1	67_2_1	1455_035_1	1198_35_19	795_2_1	1710_2_3	1813_035_128	952_035_1	42_2_4	1053_2_1	94_1_1	326_35_1	325_035_101	2245_035_199	220_035_1	891_035_741	2723_35_93	779_35_21	99_1_88	27_2_1	168_2_1	125_35_1	246_035_1	483_2_11	248_2_1	781_35_50	1702_035_735	780_035_619	1828_2_16	782_2_141	905_035_308	863_0345_13	2207_2_1	52_2_1	356_035_1	417_1_58	430_035_1	647_2_1	294_1_67	2370_2_8	728_35_183	291_1_124
591_035_87	214_1_1	626_035_729	669_035_1	312_1_13	457_2_14	113_035_1	67_2_1	1455_035_1	1198_35_20	795_2_1	1710_2_3	1813_035_141	952_035_1	42_2_3	1053_2_1	94_1_1	326_35_1	325_035_101	2245_035_203	220_035_1	891_035_741	2723_35_84	779_35_19	99_1_92	27_2_1	168_2_1	125_35_1	246_035_1	483_2_12	248_2_1	781_35_47	1702_035_729	780_035_604	1828_2_13	782_2_144	905_035_313	863_0345_16	2207_2_1	52_2_2	356_035_1	417_1_69	430_035_1	647_2_1	294_1_61	2370_2_9	728_35_193	291_1_126
591_035_75	214_1_1	626_035_710	669_035_1	312_1_13	457_2_17	113_035_1	67_2_1	1455_035_1	1198_35_27	795_2_1	1710_2_3	1813_035_159	952_035_1	42_2_2	1053_2_1	94_1_1	326_35_1	325_035_108	2245_035_217	220_035_1	891_035_742	2723_35_82	779_35_21	99_1_88	27_2_1	168_2_1	125_35_1	246_035_1	483_2_11	248_2_1	781_35_46	1702_035_691	780_035_626	1828_2_14	782_2_138	905_035_339	863_0345_18	2207_2_1	52_2_2	356_035_1	417_1_73	430_035_1	647_2_1	294_1_59	2370_2_7	728_35_186	291_1_127
591_035_75	214_1_1	626_035_711	669_035_1	312_1_13	457_2_16	113_035_1	67_2_1	1455_035_1	1198_35_33	795_2_1	1710_2_3	1813_035_158	952_035_1	42_2_2	1053_2_1	94_1_1	326_35_1	325_035_104	2245_035_216	220_035_1	891_035_727	2723_35_84	779_35_23	99_1_86	27_2_1	168_2_1	125_35_1	246_035_1	483_2_11	248_2_1	781_35_41	1702_035_681	780_035_636	1828_2_13	782_2_151	905_035_349	863_0345_20	2207_2_1	52_2_3	356_035_1	417_1_78	430_035_1	647_2_1	294_1_59	2370_2_8	728_35_190	291_1_123
591_035_69	214_1_1	626_035_739	669_035_1	312_1_12	457_2_18	113_035_1	67_2_1	1455_035_1	1198_35_35	795_2_1	1710_2_3	1813_035_173	952_035_1	42_2_1	1053_2_1	94_1_1	326_35_1	325_035_95	2245_035_208	220_035_1	891_035_677	2723_35_82	779_35_24	99_1_87	27_2_1	168_2_1	125_35_1	246_035_1	483_2_10	248_2_1	781_35_39	1702_035_652	780_035_634	1828_2_10	782_2_156	905_035_350	863_0345_17	2207_2_2	52_2_3	356_035_1	417_1_80	430_035_1	647_2_1	294_1_56	2370_2_7	728_35_191	291_1_119
591_035_63	214_1_1	626_035_755	669_035_1	312_1_8	457_2_18	113_035_1	67_2_1	1455_035_1	1198_35_36	795_2_1	1710_2_4	1813_035_179	952_035_1	42_2_1	1053_2_1	94_1_1	326_35_1	325_035_100	2245_035_202	220_035_1	891_035_636	2723_35_83	779_35_25	99_1_90	27_2_1	168_2_1	125_35_1	246_035_1	483_2_6	248_2_1	781_35_34	1702_035_637	780_035_645	1828_2_8	782_2_156	905_035_351	863_0345_18	2207_2_1	52_2_4	356_035_1	417_1_88	430_035_1	647_2_1	294_1_55	2370_2_5	728_35_194	291_1_128
591_035_60	214_1_1	626_035_733	669_035_1	312_1_7	457_2_16	113_035_1	67_2_1	1455_035_1	1198_35_38	795_2_1	1710_2_3	1813_035_160	952_035_1	42_2_1	1053_2_1	94_1_1	326_35_1	325_035_93	2245_035_195	220_035_1	891_035_628	2723_35_79	779_35_26	99_1_91	27_2_1	168_2_1	125_35_1	246_035_1	483_2_5	248_2_1	781_35_27	1702_035_654	780_035_672	1828_2_10	782_2_156	905_035_351	863_0345_18	2207_2_1	52_2_4	356_035_1	417_1_89	430_035_1	647_2_1	294_1_51	2370_2_5	728_35_212	291_1_127
591_035_68	214_1_1	626_035_706	669_035_1	312_1_8	457_2_17	113_035_1	67_2_1	1455_035_1	1198_35_38	795_2_1	1710_2_3	1813_035_157	952_035_1	42_2_1	1053_2_1	94_1_1	326_35_1	325_035_93	2245_035_199	220_035_1	891_035_630	2723_35_72	779_35_28	99_1_87	27_2_1	168_2_1	125_35_1	246_035_1	483_2_5	248_2_1	781_35_24	1702_035_704	780_035_688	1828_2_10	782_2_148	905_035_344	863_0345_20	2207_2_1	52_2_4	356_035_1	417_1_88	430_035_1	647_2_1	294_1_45	2370_2_4	728_35_224	291_1_125
591_035_67	214_1_1	626_035_716	669_035_1	312_1_7	457_2_20	113_035_1	67_2_1	1455_035_1	1198_35_35	795_2_1	1710_2_4	1813_035_152	952_035_1	42_2_1	1053_2_1	94_1_1	326_35_1	325_035_103	2245_035_191	220_035_1	891_035_677	2723_35_67	779_35_28	99_1_81	27_2_1	168_2_1	125_35_1	246_035_1	483_2_5	248_2_1	781_35_24	1702_035_712	780_035_683	1828_2_9	782_2_144	905_035_325	863_0345_14	2207_2_1	52_2_4	356_035_1	417_1_100	430_035_1	647_2_1	294_1_45	2370_2_3	728_35_245	291_1_135
591_035_77	214_1_1	626_035_704	669_035_1	312_1_8	457_2_18	113_035_1	67_2_1	1455_035_1	1198_35_31	795_2_1	1710_2_5	1813_035_144	952_035_1	42_2_1	1053_2_1	94_1_1	326_35_1	325_035_103	2245_035_192	220_035_1	891_035_705	2723_35_67	779_35_23	99_1_84	27_2_1	168_2_1	125_35_1	246_035_1	483_2_7	248_2_1	781_35_25	1702_035_697	780_035_695	1828_2_9	782_2_139	905_035_348	863_0345_12	2207_2_1	52_2_4	356_035_1	417_1_100	430_035_1	647_2_1	294_1_45	2370_2_3	728_35_251	291_1_127
591_035_90	214_1_1	626_035_731	669_035_1	312_1_8	457_2_21	113_035_1	67_2_1	1455_035_1	1198_35_29	795_2_1	1710_2_6	1813_035_124	952_035_1	42_2_1	1053_2_1	94_1_1	326_35_1	325_035_102	2245_035_174	220_035_1	891_035_707	2723_35_70	779_35_21	99_1_90	27_2_1	168_2_1	125_35_1	246_035_1	483_2_9	248_2_1	781_35_21	1702_035_696	780_035_672	1828_2_9	782_2_127	905_035_356	863_0345_12	2207_2_1	52_2_5	356_035_1	417_1_103	430_035_1	647_2_1	294_1_44	2370_2_2	728_35_255	291_1_122
591_035_86	214_1_1	626_035_770	669_035_1	312_1_8	457_2_22	113_035_1	67_2_1	1455_035_1	1198_35_25	795_2_1	1710_2_7	1813_035_112	952_035_1	42_2_1	94_1_1	326_35_1	325_035_107	2245_035_169	220_035_1	891_035_713	2723_35_73	779_35_17	99_1_89	27_2_1	168_2_1	125_35_1	246_035_1	483_2_9	248_2_1	781_35_18	1702_035_681	780_035_658	1828_2_6	782_2_119	905_035_386	863_0345_10	2207_2_1	52_2_3	356_035_1	417_1_104	430_035_1	647_2_1	294_1_41	728_35_254	291_1_117
591_035_82	214_1_1	626_035_767	669_035_1	312_1_8	457_2_22	113_035_1	67_2_1	1455_035_1	1198_35_20	795_2_1	1710_2_11	1813_035_113	952_035_1	42_2_1	94_1_1	326_35_1	325_035_113	2245_035_163	220_035_1	891_035_746	2723_35_68	779_35_18	99_1_88	27_2_1	168_2_1	125_35_1	246_035_1	483_2_8	248_2_1	781_35_15	1702_035_639	780_035_647	1828_2_6	782_2_110	905_035_395	863_0345_9	52_2_3	356_035_1	417_1_112	430_035_1	294_1_43	728_35_261	291_1_122
591_035_91	214_1_1	626_035_756	669_035_1	312_1_6	457_2_23	113_035_1	67_2_1	1455_035_1	1198_35_21	795_2_1	1710_2_10	1813_035_106	952_035_1	42_2_1	94_1_1	326_35_1	325_035_114	2245_035_156	220_035_1	891_035_772	2723_35_61	779_35_18	99_1_91	27_2_1	168_2_1	125_35_1	246_035_1	483_2_6	248_2_1	781_35_9	1702_035_611	780_035_603	1828_2_5	782_2_110	905_035_399	863_0345_12	52_2_4	356_035_1	417_1_118	430_035_1	294_1_36	728_35_253	291_1_122
591_035_91	214_1_1	626_035_748	669_035_1	312_1_5	457_2_22	113_035_1	67_2_1	1455_035_1	1198_35_30	795_2_1	1710_2_16	1813_035_102	952_035_1	42_2_1	94_1_1	326_35_1	325_035_125	2245_035_163	220_035_1	891_035_763	2723_35_62	779_35_15	99_1_100	27_2_1	168_2_1	125_35_1	246_035_1	483_2_3	248_2_1	781_35_7	1702_035_610	780_035_563	1828_2_5	782_2_100	905_035_401	863_0345_15	52_2_6	356_035_1	417_1_119	430_035_1	294_1_33	728_35_251	291_1_130
591_035_76	214_1_1	626_035_697	669_035_1	312_1_4	457_2_21	113_035_1	67_2_1	1455_035_1	1198_35_32	795_2_1	1710_2_21	1813_035_93	952_035_1	42_2_1	94_1_1	326_35_1	325_035_153	2245_035_162	220_035_1	891_035_745	2723_35_56	779_35_15	99_1_102	27_2_1	168_2_1	125_35_1	246_035_1	483_2_3	248_2_1	781_35_5	1702_035_618	780_035_546	1828_2_7	782_2_100	905_035_395	863_0345_17	52_2_5	356_035_1	417_1_125	430_035_1	294_1_32	728_35_258	291_1_129
591_035_69	214_1_1	626_035_655	669_035_1	312_1_4	457_2_20	113_035_1	67_2_1	1455_035_1	1198_35_39	795_2_1	1710_2_20	1813_035_93	952_035_1	42_2_1	94_1_1	326_35_1	325_035_171	2245_035_160	220_035_1	891_035_766	2723_35_48	779_35_23	99_1_105	27_2_1	168_2_1	125_35_1	246_035_1	483_2_3	248_2_1	781_35_1	1702_035_594	780_035_566	1828_2_5	782_2_99	905_035_370	863_0345_20	52_2_5	356_035_1	417_1_123	430_035_1	294_1_25	728_35_283	291_1_128
591_035_57	214_1_1	626_035_652	669_035_1	312_1_3	457_2_19	113_035_1	67_2_1	1455_035_1	1198_35_41	795_2_1	1710_2_26	1813_035_91	952_035_1	42_2_1	94_1_1	325_035_180	2245_035_150	891_035_756	2723_35_38	779_35_34	99_1_107	27_2_1	168_2_1	125_35_1	246_035_1	483_2_5	248_2_1	220_035_1	1702_035_625	780_035_588	1828_2_4	782_2_86	905_035_363	863_0345_21	52_2_5	356_035_1	417_1_129	430_035_1	294_1_19	728_35_282	291_1_138
591_035_51	214_1_1	626_035_632	669_035_1	312_1_2	457_2_19	113_035_1	67_2_1	1455_035_1	1198_35_36	795_2_1	1710_2_29	1813_035_81	952_035_1	42_2_1	94_1_1	325_035_178	2245_035_158	891_035_749	2723_35_39	779_35_45	99_1_106	27_2_1	168_2_1	125_35_1	246_035_1	483_2_4	248_2_1	220_035_1	1702_035_665	780_035_597	1828_2_4	782_2_82	905_035_383	863_0345_25	52_2_4	356_035_1	417_1_132	430_035_1	294_1_19	728_35_266	291_1_132
591_035_47	214_1_1	626_035_646	669_035_1	312_1_1	457_2_18	113_035_1	67_2_1	1455_035_1	1198_35_33	795_2_1	1710_2_29	1813_035_80	952_035_1	42_2_1	94_1_1	325_035_171	2245_035_158	891_035_757	2723_35_37	779_35_53	99_1_104	27_2_1	168_2_1	125_35_1	246_035_1	483_2_5	248_2_1	220_035_1	1702_035_663	780_035_589	1828_2_2	782_2_85	905_035_399	863_0345_24	52_2_3	356_035_1	417_1_140	430_035_1	294_1_19	728_35_274	291_1_129
591_035_46	214_1_1	626_035_675	669_035_1	457_2_19	113_035_1	67_2_1	1455_035_1	1198_35_35	795_2_1	1710_2_35	1813_035_75	952_035_1	42_2_1	94_1_1	325_035_184	2245_035_156	891_035_793	2723_35_32	779_35_64	99_1_88	27_2_1	168_2_1	125_35_1	246_035_1	483_2_6	248_2_1	220_035_1	1702_035_659	780_035_588	1828_2_2	782_2_83	905_035_401	863_0345_29	52_2_3	356_035_1	417_1_148	430_035_1	294_1_19	728_35_281	291_1_130
591_035_50	214_1_1	626_035_732	669_035_1	457_2_18	113_035_1	67_2_1	1455_035_1	1198_35_30	795_2_1	1710_2_32	1813_035_68	952_035_1	42_2_1	94_1_1	325_035_182	2245_035_159	891_035_770	2723_35_30	779_35_72	99_1_90	27_2_1	168_2_1	125_35_1	246_035_1	483_2_6	248_2_1	220_035_1	1702_035_653	780_035_598	1828_2_2	782_2_87	905_035_401	863_0345_35	52_2_3	356_035_1	417_1_153	430_035_1	294_1_17	728_35_262	291_1_128
591_035_43	214_1_1	626_035_747	669_035_1	457_2_21	113_035_1	67_2_1	1455_035_1	1198_35_28	795_2_1	1710_2_35	1813_035_59	952_035_1	42_2_1	94_1_1	325_035_188	2245_035_178	891_035_715	2723_35_26	779_35_83	99_1_93	27_2_1	168_2_1	125_35_1	246_035_1	483_2_6	248_2_1	220_035_1	1702_035_635	780_035_631	1828_2_2	782_2_82	905_035_398	863_0345_32	52_2_3	356_035_1	417_1_150	430_035_1	294_1_12	728_35_259	291_1_134
591_035_42	214_1_1	626_035_769	669_035_1	457_2_27	113_035_1	67_2_1	1455_035_1	1198_35_25	795_2_1	1710_2_37	1813_035_50	952_035_1	42_2_1	94_1_1	325_035_191	2245_035_189	891_035_702	2723_35_23	779_35_101	99_1_84	27_2_1	168_2_1	125_35_1	246_035_1	483_2_6	248_2_1	220_035_1	1702_035_648	780_035_646	1828_2_2	782_2_78	905_035_388	863_0345_30	52_2_2	356_035_1	417_1_158	430_035_1	294_1_9	728_35_238	291_1_135
591_035_41	214_1_1	626_035_773	669_035_1	457_2_25	113_035_1	67_2_1	1455_035_1	1198_35_25	795_2_1	1710_2_37	1813_035_51	952_035_1	42_2_1	94_1_1	325_035_191	2245_035_210	891_035_653	2723_35_25	779_35_126	99_1_78	27_2_1	168_2_1	125_35_1	246_035_1	483_2_6	248_2_1	220_035_1	1702_035_679	780_035_647	1828_2_1	782_2_78	905_035_374	863_0345_37	52_2_2	356_035_1	417_1_158	430_035_1	294_1_9	728_35_229	291_1_138
591_035_37	214_1_1	626_035_754	669_035_1	457_2_27	113_035_1	67_2_1	1455_035_1	1198_35_30	795_2_1	1710_2_42	1813_035_44	952_035_1	42_2_1	94_1_1	325_035_195	2245_035_206	891_035_627	2723_35_31	779_35_144	99_1_78	27_2_1	168_2_1	125_35_1	246_035_1	483_2_5	248_2_1	220_035_1	1702_035_679	780_035_672	1828_2_1	782_2_79	905_035_352	863_0345_42	52_2_2	356_035_1	417_1_140	430_035_1	294_1_12	728_35_219	291_1_144
591_035_44	214_1_1	626_035_736	669_035_1	457_2_28	113_035_1	67_2_1	1455_035_1	1198_35_29	795_2_1	1710_2_44	1813_035_42	952_035_1	42_2_1	94_1_1	325_035_185	2245_035_208	891_035_634	2723_35_32	779_35_148	99_1_77	27_2_1	168_2_1	125_35_1	246_035_1	483_2_6	248_2_1	220_035_1	1702_035_683	780_035_647	1828_2_1	782_2_72	905_035_327	863_0345_50	52_2_2	356_035_1	417_1_153	430_035_1	294_1_11	728_35_218	291_1_135
591_035_47	214_1_1	626_035_738	669_035_1	457_2_29	113_035_1	67_2_1	1455_035_1	1198_35_25	1710_2_40	1813_035_37	952_035_1	42_2_1	94_1_1	325_035_193	2245_035_183	891_035_622	2723_35_31	779_35_155	99_1_69	27_2_1	125_35_1	246_035_1	483_2_7	248_2_1	220_035_1	1702_035_687	780_035_619	782_2_78	905_035_327	863_0345_48	52_2_2	356_035_1	417_1_158	430_035_1	294_1_12	728_35_205	291_1_135
591_035_46	214_1_1	626_035_750	669_035_1	457_2_29	113_035_1	67_2_1	1455_035_1	1198_35_26	1710_2_41	1813_035_33	952_035_1	42_2_1	94_1_1	325_035_180	2245_035_187	891_035_629	2723_35_38	779_35_155	99_1_69	27_2_1	125_35_1	246_035_1	483_2_7	248_2_1	220_035_1	1702_035_720	780_035_587	782_2_80	905_035_333	863_0345_43	52_2_2	356_035_1	417_1_164	430_035_1	294_1_11	728_35_196	291_1_128
591_035_46	214_1_1	626_035_755	669_035_1	457_2_27	113_035_1	67_2_1	1455_035_1	1198_35_26	1710_2_41	1813_035_29	952_035_1	42_2_1	94_1_1	325_035_170	2245_035_177	891_035_635	2723_35_39	779_35_148	99_1_69	27_2_1	125_35_1	246_035_1	483_2_7	248_2_1	220_035_1	1702_035_742	780_035_576	782_2_77	905_035_337	863_0345_43	356_035_1	417_1_177	430_035_1	294_1_8	728_35_176	291_1_117
591_035_44	214_1_1	626_035_718	669_035_1	457_2_27	113_035_1	67_2_1	1455_035_1	1198_35_28	1710_2_42	1813_035_28	952_035_1	42_2_1	94_1_1	325_035_160	2245_035_190	891_035_677	2723_35_43	779_35_137	99_1_66	27_2_1	125_35_1	246_035_1	483_2_5	248_2_1	220_035_1	1702_035_754	780_035_559	782_2_74	905_035_330	863_0345_42	356_035_1	417_1_190	430_035_1	294_1_7	728_35_183	291_1_113
591_035_41	214_1_1	626_035_684	669_035_1	457_2_29	113_035_1	67_2_1	1455_035_1	1198_35_36	1710_2_45	1813_035_27	952_035_1	42_2_1	94_1_1	325_035_157	2245_035_197	891_035_717	2723_35_44	779_35_141	99_1_62	27_2_1	125_35_1	246_035_1	483_2_3	248_2_1	220_035_1	1702_035_754	780_035_562	782_2_79	905_035_305	863_0345_42	356_035_1	417_1_192	430_035_1	294_1_7	728_35_179	291_1_105
591_035_51	214_1_1	626_035_669	669_035_1	457_2_25	113_035_1	67_2_1	1455_035_1	1198_35_38	1710_2_44	1813_035_25	952_035_1	42_2_1	94_1_1	325_035_159	2245_035_209	891_035_737	2723_35_44	779_35_150	99_1_59	27_2_1	125_35_1	246_035_1	483_2_3	248_2_1	220_035_1	1702_035_786	780_035_561	782_2_75	905_035_295	863_0345_35	356_035_1	417_1_207	430_035_1	294_1_6	728_35_175	291_1_99
591_035_64	214_1_1	626_035_705	669_035_1	457_2_21	113_035_1	67_2_1	1455_035_1	1198_35_39	1710_2_40	1813_035_29	952_035_1	42_2_1	94_1_1	325_035_159	2245_035_233	891_035_731	2723_35_41	779_35_152	99_1_55	27_2_1	125_35_1	246_035_1	483_2_3	248_2_1	220_035_1	1702_035_796	780_035_561	782_2_84	905_035_317	863_0345_42	356_035_1	417_1_212	430_035_1	294_1_5	728_35_172	291_1_85
591_035_59	214_1_1	626_035_712	669_035_1	457_2_24	113_035_1	67_2_1	1455_035_1	1198_35_35	1710_2_34	1813_035_33	952_035_1	42_2_1	94_1_1	325_035_163	2245_035_237	891_035_723	2723_35_36	779_35_156	99_1_52	27_2_1	125_35_1	246_035_1	483_2_1	248_2_1	220_035_1	1702_035_806	780_035_540	782_2_82	905_035_316	863_0345_47	356_035_1	417_1_219	430_035_1	294_1_4	728_35_172	291_1_86
591_035_63	214_1_1	626_035_730	669_035_1	457_2_23	113_035_1	1455_035_1	1198_35_30	1710_2_36	1813_035_33	952_035_1	42_2_1	94_1_1	325_035_171	2245_035_237	891_035_711	2723_35_34	779_35_165	99_1_52	27_2_1	125_35_1	246_035_1	248_2_1	220_035_1	1702_035_816	780_035_540	782_2_74	905_035_331	863_0345_52	356_035_1	417_1_242	430_035_1	294_1_4	728_35_177	291_1_74
591_035_55	214_1_1	626_035_753	669_035_1	457_2_21	113_035_1	1455_035_1	1198_35_27	1710_2_38	1813_035_28	952_035_1	42_2_1	94_1_1	325_035_169	2245_035_228	891_035_697	2723_35_28	779_35_175	99_1_47	27_2_1	125_35_1	246_035_1	248_2_1	220_035_1	1702_035_852	780_035_534	782_2_73	905_035_315	863_0345_49	356_035_1	417_1_258	430_035_1	294_1_4	728_35_174	291_1_71
591_035_54	214_1_1	626_035_756	669_035_1	457_2_21	113_035_1	1455_035_1	1198_35_23	1710_2_39	1813_035_32	952_035_1	42_2_1	94_1_1	325_035_176	2245_035_215	891_035_692	2723_35_28	779_35_185	99_1_46	27_2_1	125_35_1	246_035_1	248_2_1	220_035_1	1702_035_858	780_035_524	782_2_71	905_035_306	863_0345_43	356_035_1	417_1_262	430_035_1	294_1_4	728_35_169	291_1_64
591_035_52	214_1_1	626_035_742	669_035_1	457_2_24	113_035_1	1455_035_1	1198_35_25	1710_2_40	1813_035_24	952_035_1	42_2_1	94_1_1	325_035_172	2245_035_210	891_035_711	2723_35_28	779_35_182	99_1_43	27_2_1	125_35_1	246_035_1	248_2_1	220_035_1	1702_035_855	780_035_545	782_2_68	905_035_292	863_0345_42	356_035_1	417_1_270	430_035_1	294_1_6	728_35_160	291_1_56
591_035_55	214_1_1	626_035_726	669_035_1	457_2_23	113_035_1	1455_035_1	1198_35_26	1710_2_38	1813_035_19	952_035_1	42_2_1	94_1_1	325_035_165	2245_035_203	891_035_701	2723_35_22	779_35_183	99_1_44	27_2_1	125_35_1	246_035_1	248_2_1	220_035_1	1702_035_866	780_035_561	782_2_70	905_035_289	863_0345_42	356_035_1	417_1_268	430_035_1	294_1_5	728_35_148	291_1_52
591_035_51	214_1_1	626_035_728	669_035_1	457_2_27	113_035_1	1455_035_1	1198_35_25	1710_2_37	1813_035_16	952_035_1	42_2_1	94_1_1	325_035_165	2245_035_204	891_035_688	2723_35_18	779_35_186	99_1_42	27_2_1	125_35_1	246_035_1	248_2_1	220_035_1	1702_035_829	780_035_579	782_2_70	905_035_309	863_0345_45	356_035_1	417_1_268	430_035_1	294_1_4	728_35_149	291_1_45
591_035_49	214_1_1	626_035_734	669_035_1	457_2_28	113_035_1	1455_035_1	1198_35_25	1710_2_40	1813_035_17	952_035_1	42_2_1	94_1_1	325_035_158	2245_035_200	891_035_703	2723_35_20	779_35_187	99_1_37	27_2_1	125_35_1	246_035_1	248_2_1	220_035_1	1702_035_804	780_035_608	782_2_70	905_035_333	863_0345_45	356_035_1	417_1_253	430_035_1	294_1_2	728_35_142	291_1_44
591_035_50	214_1_1	626_035_745	669_035_1	457_2_25	113_035_1	1455_035_1	1198_35_21	1710_2_41	1813_035_9	952_035_1	42_2_1	94_1_1	325_035_157	2245_035_216	891_035_707	2723_35_21	779_35_159	99_1_38	27_2_1	125_35_1	246_035_1	248_2_1	220_035_1	1702_035_816	780_035_613	782_2_70	905_035_333	863_0345_44	356_035_1	417_1_242	430_035_1	294_1_2	728_35_128	291_1_41
591_035_49	214_1_1	626_035_750	669_035_1	457_2_23	113_035_1	1455_035_1	1198_35_21	1710_2_35	1813_035_13	952_035_1	42_2_1	94_1_1	325_035_136	2245_035_210	891_035_739	2723_35_23	779_35_152	99_1_41	27_2_1	125_35_1	246_035_1	248_2_1	220_035_1	1702_035_813	780_035_610	782_2_62	905_035_369	863_0345_42	356_035_1	417_1_229	430_035_1	294_1_2	728_35_121	291_1_43
591_035_45	214_1_1	626_035_778	669_035_1	457_2_22	113_035_1	1455_035_1	1198_35_12	1710_2_31	1813_035_18	952_035_1	42_2_1	94_1_1	325_035_121	2245_035_200	891_035_760	2723_35_22	779_35_160	99_1_37	27_2_1	125_35_1	246_035_1	248_2_1	220_035_1	1702_035_836	780_035_597	782_2_60	905_035_378	863_0345_52	356_035_1	417_1_222	430_035_1	294_1_2	728_35_112	291_1_46
591_035_46	214_1_1	626_035_762	669_035_1	457_2_20	113_035_1	1455_035_1	1198_35_15	1710_2_32	1813_035_24	952_035_1	42_2_1	94_1_1	325_035_120	2245_035_200	891_035_773	2723_35_17	779_35_165	99_1_38	27_2_1	125_35_1	246_035_1	248_2_1	220_035_1	1702_035_855	780_035_581	782_2_57	905_035_367	863_0345_62	356_035_1	417_1_221	430_035_1	294_1_3	728_35_108	291_1_49
591_035_51	214_1_1	626_035_771	669_035_1	457_2_18	113_035_1	1455_035_1	1198_35_15	1710_2_35	1813_035_31	952_035_1	42_2_1	94_1_1	325_035_116	2245_035_200	891_035_807	2723_35_14	779_35_161	99_1_42	27_2_1	125_35_1	246_035_1	248_2_1	220_035_1	1702_035_880	780_035_564	782_2_51	905_035_356	863_0345_55	356_035_1	417_1_210	430_035_1	294_1_1	728_35_103	291_1_54
591_035_47	214_1_1	626_035_761	669_035_1	457_2_16	113_035_1	1455_035_1	1198_35_14	1710_2_38	1813_035_24	952_035_1	42_2_1	94_1_1	325_035_104	2245_035_197	891_035_804	2723_35_9	779_35_160	99_1_37	27_2_1	125_35_1	246_035_1	248_2_1	220_035_1	1702_035_897	780_035_553	782_2_47	905_035_325	863_0345_53	356_035_1	417_1_200	430_035_1	294_1_1	728_35_103	291_1_57
591_035_42	214_1_1	626_035_737	669_035_1	457_2_16	113_035_1	1455_035_1	1198_35_11	1710_2_40	1813_035_25	952_035_1	42_2_1	94_1_1	325_035_92	2245_035_191	891_035_856	2723_35_8	779_35_156	99_1_37	27_2_1	125_35_1	246_035_1	248_2_1	220_035_1	1702_035_876	780_035_530	782_2_49	905_035_291	863_0345_50	356_035_1	417_1_177	430_035_1	294_1_1	728_35_102	291_1_59
591_035_37	626_035_696	669_035_1	457_2_16	113_035_1	1455_035_1	1198_35_8	1710_2_44	1813_035_28	952_035_1	42_2_1	94_1_1	325_035_87	2245_035_180	891_035_845	2723_35_8	779_35_141	99_1_37	27_2_1	125_35_1	246_035_1	248_2_1	220_035_1	1702_035_847	780_035_545	782_2_43	905_035_299	863_0345_45	356_035_1	417_1_176	728_35_100	430_035_1	291_1_65
591_035_40	626_035_664	669_035_1	457_2_14	113_035_1	1455_035_1	1198_35_7	1710_2_40	1813_035_36	952_035_1	42_2_1	94_1_1	325_035_85	2245_035_149	891_035_845	2723_35_7	779_35_136	99_1_36	27_2_1	125_35_1	246_035_1	248_2_1	220_035_1	1702_035_854	780_035_540	782_2_43	905_035_312	863_0345_41	356_035_1	417_1_161	728_35_97	430_035_1	291_1_63
591_035_43	626_035_685	669_035_1	457_2_12	113_035_1	1455_035_1	1198_35_7	1710_2_45	1813_035_37	952_035_1	42_2_1	94_1_1	325_035_88	2245_035_152	891_035_828	2723_35_6	779_35_140	99_1_32	27_2_1	125_35_1	246_035_1	248_2_1	220_035_1	1702_035_860	780_035_559	782_2_42	905_035_319	863_0345_43	356_035_1	417_1_151	728_35_99	430_035_1	291_1_70
591_035_47	626_035_711	669_035_1	457_2_14	113_035_1	1455_035_1	1198_35_11	1710_2_49	1813_035_39	952_035_1	42_2_1	94_1_1	325_035_94	2245_035_149	891_035_802	2723_35_4	779_35_140	99_1_28	27_2_1	125_35_1	246_035_1	248_2_1	220_035_1	1702_035_834	780_035_562	782_2_43	905_035_341	863_0345_49	356_035_1	417_1_147	728_35_95	430_035_1	291_1_76
591_035_64	626_035_728	669_035_1	457_2_13	113_035_1	1455_035_1	1198_35_12	1710_2_47	1813_035_47	952_035_1	42_2_1	94_1_1	325_035_96	2245_035_148	891_035_818	2723_35_5	779_35_133	99_1_25	27_2_1	125_35_1	246_035_1	248_2_1	220_035_1	1702_035_833	780_035_539	782_2_42	905_035_332	863_0345_50	356_035_1	417_1_141	728_35_100	430_035_1	291_1_73
591_035_77	626_035_755	669_035_1	457_2_15	113_035_1	1455_035_1	1198_35_15	1710_2_51	1813_035_49	952_035_1	42_2_1	94_1_1	325_035_89	2245_035_145	891_035_875	2723_35_3	779_35_131	99_1_21	27_2_1	125_35_1	246_035_1	248_2_1	220_035_1	1702_035_829	780_035_534	782_2_42	905_035_340	863_0345_52	356_035_1	417_1_139	728_35_106	430_035_1	291_1_79
591_035_81	626_035_796	669_035_1	457_2_12	113_035_1	1455_035_1	1198_35_16	1710_2_55	1813_035_46	952_035_1	42_2_1	94_1_1	325_035_75	2245_035_132	891_035_890	2723_35_2	779_35_138	99_1_17	27_2_1	125_35_1	246_035_1	248_2_1	220_035_1	1702_035_850	780_035_525	782_2_40	905_035_347	863_0345_59	356_035_1	417_1_134	728_35_107	430_035_1	291_1_77
591_035_78	626_035_790	669_035_1	457_2_12	113_035_1	1455_035_1	1198_35_20	1710_2_55	1813_035_34	952_035_1	42_2_1	94_1_1	325_035_79	2245_035_140	891_035_905	2723_35_2	779_35_140	99_1_20	27_2_1	125_35_1	246_035_1	248_2_1	220_035_1	1702_035_880	780_035_508	782_2_38	905_035_325	863_0345_63	356_035_1	417_1_132	728_35_106	430_035_1	291_1_76
591_035_71	626_035_793	669_035_1	457_2_11	113_035_1	1455_035_1	1198_35_22	1710_2_61	1813_035_33	952_035_1	42_2_1	94_1_1	325_035_85	2245_035_144	891_035_921	2723_35_2	779_35_135	99_1_23	27_2_1	125_35_1	246_035_1	248_2_1	220_035_1	1702_035_910	780_035_495	782_2_34	905_035_300	863_0345_66	356_035_1	417_1_133	728_35_109	430_035_1	291_1_76
591_035_79	626_035_788	669_035_1	457_2_8	113_035_1	1455_035_1	1198_35_22	1710_2_63	1813_035_33	952_035_1	42_2_1	94_1_1	325_035_93	2245_035_156	891_035_947	779_35_125	99_1_22	27_2_1	125_35_1	246_035_1	248_2_1	220_035_1	1702_035_910	780_035_496	782_2_34	905_035_268	863_0345_61	356_035_1	417_1_126	728_35_105	430_035_1	291_1_73
591_035_74	626_035_752	669_035_1	457_2_7	113_035_1	1455_035_1	1198_35_24	1710_2_63	1813_035_31	952_035_1	42_2_1	94_1_1	325_035_113	2245_035_173	891_035_956	779_35_111	99_1_19	27_2_1	125_35_1	246_035_1	248_2_1	220_035_1	1702_035_914	780_035_511	782_2_33	905_035_276	863_0345_61	356_035_1	417_1_127	728_35_104	430_035_1	291_1_75
591_035_69	626_035_713	669_035_1	457_2_6	113_035_1	1455_035_1	1198_35_27	1710_2_62	1813_035_26	952_035_1	42_2_1	94_1_1	325_035_129	2245_035_178	891_035_896	779_35_101	99_1_20	27_2_1	125_35_1	246_035_1	248_2_1	220_035_1	1702_035_935	780_035_515	782_2_35	905_035_277	863_0345_65	356_035_1	417_1_121	728_35_100	430_035_1	291_1_75
591_035_62	626_035_713	669_035_1	457_2_4	113_035_1	1455_035_1	1198_35_34	1710_2_70	1813_035_20	952_035_1	42_2_1	94_1_1	325_035_129	2245_035_188	891_035_852	779_35_90	99_1_21	27_2_1	125_35_1	246_035_1	248_2_1	220_035_1	1702_035_973	780_035_532	782_2_34	905_035_291	863_0345_65	356_035_1	417_1_108	728_35_98	430_035_1	291_1_72
591_035_62	626_035_709	669_035_1	457_2_3	113_035_1	1455_035_1	1198_35_31	1710_2_76	1813_035_16	952_035_1	42_2_1	94_1_1	325_035_147	2245_035_202	891_035_809	779_35_92	99_1_21	27_2_1	125_35_1	246_035_1	248_2_1	220_035_1	1702_035_980	780_035_542	782_2_29	905_035_309	863_0345_59	356_035_1	417_1_109	728_35_81	430_035_1	291_1_79
591_035_57	626_035_721	669_035_1	457_2_1	113_035_1	1455_035_1	1198_35_32	1710_2_83	1813_035_16	952_035_1	42_2_1	94_1_1	325_035_161	2245_035_198	891_035_808	779_35_88	99_1_22	27_2_1	125_35_1	246_035_1	248_2_1	220_035_1	1702_035_980	780_035_527	782_2_26	905_035_307	863_0345_50	356_035_1	417_1_109	728_35_81	430_035_1	291_1_77
591_035_59	626_035_711	669_035_1	113_035_1	1198_35_24	1710_2_82	1813_035_17	952_035_1	42_2_1	1455_035_1	325_035_169	2245_035_200	891_035_825	779_35_89	99_1_22	27_2_1	125_35_1	246_035_1	94_1_1	220_035_1	1702_035_981	780_035_518	782_2_25	905_035_318	863_0345_42	356_035_1	417_1_108	728_35_81	430_035_1	291_1_71
591_035_64	626_035_692	669_035_1	113_035_1	1198_35_23	1710_2_79	1813_035_22	952_035_1	42_2_1	1455_035_1	325_035_170	2245_035_197	891_035_821	779_35_93	99_1_23	27_2_1	125_35_1	246_035_1	94_1_1	220_035_1	1702_035_951	780_035_535	782_2_27	905_035_317	863_0345_43	356_035_1	417_1_109	728_35_78	430_035_1	291_1_68
591_035_71	626_035_688	669_035_1	113_035_1	1198_35_23	1710_2_82	1813_035_25	952_035_1	42_2_1	1455_035_1	325_035_163	2245_035_176	891_035_855	779_35_92	99_1_22	27_2_1	125_35_1	246_035_1	94_1_1	220_035_1	1702_035_943	780_035_529	782_2_31	905_035_294	863_0345_34	356_035_1	417_1_113	728_35_69	430_035_1	291_1_60
591_035_58	626_035_695	669_035_1	113_035_1	1198_35_24	1710_2_83	1813_035_31	952_035_1	42_2_1	1455_035_1	325_035_152	2245_035_169	891_035_885	779_35_88	99_1_23	27_2_1	125_35_1	246_035_1	94_1_1	220_035_1	1702_035_914	780_035_486	782_2_32	905_035_275	863_0345_46	356_035_1	417_1_109	728_35_66	430_035_1	291_1_57
591_035_48	626_035_705	669_035_1	113_035_1	1198_35_24	1710_2_84	1813_035_34	952_035_1	42_2_1	1455_035_1	325_035_145	2245_035_166	891_035_916	779_35_91	99_1_24	27_2_1	125_35_1	246_035_1	94_1_1	220_035_1	1702_035_886	780_035_475	782_2_33	905_035_261	863_0345_54	356_035_1	417_1_100	728_35_59	430_035_1	291_1_64
591_035_45	626_035_739	669_035_1	113_035_1	1198_35_25	1710_2_83	1813_035_41	952_035_1	42_2_1	1455_035_1	325_035_149	2245_035_173	891_035_926	779_35_92	99_1_27	27_2_1	125_35_1	246_035_1	94_1_1	220_035_1	1702_035_860	780_035_484	782_2_32	905_035_245	863_0345_65	356_035_1	417_1_101	728_35_60	430_035_1	291_1_57
591_035_47	626_035_751	669_035_1	113_035_1	1198_35_30	1710_2_83	1813_035_42	952_035_1	42_2_1	1455_035_1	325_035_138	2245_035_188	891_035_935	779_35_89	99_1_25	27_2_1	125_35_1	246_035_1	94_1_1	220_035_1	1702_035_841	780_035_476	782_2_32	905_035_256	863_0345_72	356_035_1	417_1_97	728_35_56	430_035_1	291_1_60
591_035_51	626_035_725	669_035_1	113_035_1	1198_35_32	1710_2_81	1813_035_39	952_035_1	42_2_1	1455_035_1	325_035_124	2245_035_189	891_035_885	779_35_84	99_1_24	27_2_1	125_35_1	246_035_1	94_1_1	220_035_1	1702_035_853	780_035_510	782_2_36	905_035_288	863_0345_78	356_035_1	417_1_97	728_35_56	430_035_1	291_1_59
591_035_53	626_035_724	669_035_1	113_035_1	1198_35_39	1710_2_78	1813_035_29	952_035_1	42_2_1	1455_035_1	325_035_131	2245_035_184	891_035_880	779_35_69	99_1_23	27_2_1	125_35_1	246_035_1	94_1_1	220_035_1	1702_035_887	780_035_493	782_2_34	905_035_318	863_0345_76	356_035_1	417_1_101	728_35_59	430_035_1	291_1_59
591_035_53	626_035_726	669_035_1	113_035_1	1198_35_35	1710_2_80	1813_035_26	952_035_1	42_2_1	1455_035_1	325_035_120	2245_035_181	891_035_890	779_35_62	99_1_22	27_2_1	125_35_1	246_035_1	94_1_1	220_035_1	1702_035_963	780_035_499	782_2_34	905_035_337	863_0345_69	356_035_1	417_1_103	728_35_55	430_035_1	291_1_58
591_035_44	626_035_689	669_035_1	113_035_1	1198_35_32	1710_2_73	1813_035_22	952_035_1	42_2_1	1455_035_1	325_035_118	2245_035_181	891_035_899	779_35_58	99_1_22	27_2_1	125_35_1	246_035_1	94_1_1	220_035_1	1702_035_987	780_035_495	782_2_33	905_035_342	863_0345_54	356_035_1	417_1_100	728_35_57	430_035_1	291_1_61
591_035_45	626_035_711	669_035_1	113_035_1	1198_35_29	1710_2_68	1813_035_23	952_035_1	42_2_1	1455_035_1	325_035_111	2245_035_170	891_035_902	779_35_52	99_1_22	27_2_1	125_35_1	246_035_1	94_1_1	220_035_1	1702_035_1055	780_035_478	782_2_31	905_035_330	863_0345_56	356_035_1	417_1_100	728_35_64	430_035_1	291_1_58
591_035_49	626_035_713	669_035_1	113_035_1	1198_35_36	1710_2_68	1813_035_24	952_035_1	42_2_1	1455_035_1	325_035_112	2245_035_166	891_035_911	779_35_53	99_1_22	27_2_1	125_35_1	246_035_1	94_1_1	220_035_1	1702_035_1077	780_035_470	782_2_34	905_035_307	863_0345_56	356_035_1	417_1_103	728_35_65	430_035_1	291_1_64
591_035_52	626_035_709	669_035_1	113_035_1	1198_35_35	1710_2_61	1813_035_22	952_035_1	42_2_1	1455_035_1	325_035_123	2245_035_157	891_035_939	779_35_57	99_1_20	27_2_1	125_35_1	246_035_1	94_1_1	220_035_1	1702_035_1090	780_035_475	782_2_33	905_035_299	863_0345_70	356_035_1	417_1_105	728_35_67	430_035_1	291_1_57
591_035_53	626_035_719	669_035_1	113_035_1	1198_35_40	1710_2_54	1813_035_16	952_035_1	42_2_1	1455_035_1	325_035_127	2245_035_169	891_035_917	779_35_57	99_1_20	27_2_1	125_35_1	246_035_1	94_1_1	220_035_1	1702_035_1071	780_035_457	782_2_40	905_035_286	863_0345_85	356_035_1	417_1_103	728_35_65	430_035_1	291_1_54
591_035_53	626_035_722	669_035_1	113_035_1	1198_35_39	1710_2_54	1813_035_12	952_035_1	42_2_1	1455_035_1	325_035_140	2245_035_184	891_035_904	779_35_64	99_1_22	27_2_1	125_35_1	246_035_1	94_1_1	220_035_1	1702_035_1072	780_035_466	782_2_43	905_035_281	863_0345_88	356_035_1	417_1_105	728_35_58	430_035_1	291_1_58
591_035_50	626_035_720	669_035_1	113_035_1	1198_35_31	1710_2_47	1813_035_7	952_035_1	42_2_1	1455_035_1	325_035_131	2245_035_196	891_035_917	779_35_70	99_1_20	27_2_1	125_35_1	246_035_1	94_1_1	220_035_1	1702_035_1067	780_035_479	782_2_42	905_035_253	863_0345_91	356_035_1	417_1_106	728_35_53	430_035_1	291_1_64
591_035_45	626_035_741	669_035_1	113_035_1	1198_35_28	1710_2_44	1813_035_6	952_035_1	42_2_1	1455_035_1	325_035_128	2245_035_182	891_035_954	779_35_61	99_1_19	27_2_1	125_35_1	246_035_1	94_1_1	220_035_1	1702_035_1058	780_035_485	782_2_43	905_035_252	863_0345_85	356_035_1	417_1_102	728_35_52	430_035_1	291_1_63
591_035_46	626_035_735	669_035_1	113_035_1	1198_35_27	1710_2_38	1813_035_8	952_035_1	42_2_1	1455_035_1	325_035_132	2245_035_173	891_035_956	779_35_61	99_1_19	27_2_1	125_35_1	246_035_1	94_1_1	220_035_1	1702_035_1066	780_035_515	782_2_41	905_035_228	863_0345_83	356_035_1	417_1_102	728_35_58	430_035_1	291_1_61
591_035_36	626_035_755	669_035_1	113_035_1	1198_35_27	1710_2_36	1813_035_10	952_035_1	42_2_1	1455_035_1	325_035_136	2245_035_168	891_035_971	779_35_56	99_1_22	27_2_1	125_35_1	246_035_1	94_1_1	220_035_1	1702_035_1079	780_035_507	782_2_43	905_035_232	863_0345_72	356_035_1	417_1_103	728_35_56	430_035_1	291_1_61
591_035_26	626_035_791	669_035_1	113_035_1	1198_35_27	1710_2_28	1813_035_16	952_035_1	42_2_1	1455_035_1	325_035_144	2245_035_160	891_035_966	779_35_48	99_1_22	27_2_1	125_35_1	246_035_1	94_1_1	220_035_1	1702_035_1090	780_035_533	782_2_39	905_035_210	863_0345_80	356_035_1	417_1_96	728_35_57	430_035_1	291_1_62
591_035_29	626_035_818	669_035_1	113_035_1	1198_35_23	1710_2_26	1813_035_17	952_035_1	42_2_1	1455_035_1	325_035_147	2245_035_165	891_035_963	779_35_44	99_1_22	27_2_1	125_35_1	246_035_1	94_1_1	220_035_1	1702_035_1074	780_035_558	782_2_40	905_035_177	863_0345_101	356_035_1	417_1_91	728_35_59	430_035_1	291_1_66
591_035_39	626_035_791	669_035_1	113_035_1	1198_35_22	1710_2_26	1813_035_20	952_035_1	42_2_1	1455_035_1	325_035_147	2245_035_177	891_035_944	779_35_35	99_1_22	27_2_1	125_35_1	246_035_1	94_1_1	220_035_1	1702_035_1086	780_035_565	782_2_37	905_035_143	863_0345_109	356_035_1	417_1_82	728_35_60	430_035_1	291_1_68
591_035_47	626_035_755	669_035_1	113_035_1	1198_35_20	1710_2_22	1813_035_25	952_035_1	42_2_1	1455_035_1	325_035_165	2245_035_182	891_035_963	779_35_27	99_1_21	27_2_1	125_35_1	246_035_1	94_1_1	220_035_1	1702_035_1092	780_035_579	782_2_34	905_035_148	863_0345_109	356_035_1	417_1_64	728_35_47	430_035_1	291_1_72
591_035_64	626_035_720	669_035_1	113_035_1	1198_35_21	1710_2_21	1813_035_26	952_035_1	42_2_1	1455_035_1	325_035_166	2245_035_210	891_035_964	779_35_23	99_1_21	27_2_1	125_35_1	246_035_1	94_1_1	220_035_1	1702_035_1081	780_035_571	782_2_35	905_035_165	863_0345_108	356_035_1	417_1_55	728_35_47	430_035_1	291_1_64
591_035_71	626_035_713	669_035_1	113_035_1	1198_35_29	1710_2_22	1813_035_23	952_035_1	42_2_1	1455_035_1	325_035_160	2245_035_227	891_035_914	779_35_25	99_1_22	27_2_1	125_35_1	246_035_1	94_1_1	220_035_1	1702_035_1082	780_035_561	782_2_31	905_035_177	863_0345_97	356_035_1	417_1_51	728_35_40	430_035_1	291_1_65
591_035_65	626_035_726	669_035_1	113_035_1	1198_35_30	1710_2_24	1813_035_19	952_035_1	42_2_1	1455_035_1	325_035_153	2245_035_216	891_035_910	779_35_23	99_1_24	27_2_1	125_35_1	246_035_1	94_1_1	220_035_1	1702_035_1071	780_035_548	782_2_31	905_035_196	863_0345_87	356_035_1	417_1_56	728_35_41	430_035_1	291_1_63
591_035_70	626_035_703	669_035_1	113_035_1	1198_35_31	1710_2_23	1813_035_12	952_035_1	42_2_1	1455_035_1	325_035_138	2245_035_206	891_035_901	779_35_26	99_1_22	27_2_1	125_35_1	246_035_1	94_1_1	220_035_1	1702_035_1016	780_035_558	782_2_31	905_035_198	863_0345_89	356_035_1	417_1_45	728_35_35	430_035_1	291_1_62
591_035_63	626_035_693	669_035_1	113_035_1	1198_35_32	1710_2_22	1813_035_15	952_035_1	42_2_1	1455_035_1	325_035_129	2245_035_229	891_035_904	779_35_25	99_1_23	27_2_1	125_35_1	246_035_1	94_1_1	220_035_1	1702_035_992	780_035_545	782_2_27	905_035_191	863_0345_81	356_035_1	417_1_35	728_35_30	430_035_1	291_1_62
591_035_64	626_035_675	669_035_1	113_035_1	1198_35_32	1710_2_19	1813_035_15	952_035_1	42_2_1	1455_035_1	325_035_122	2245_035_236	891_035_951	779_35_27	99_1_21	27_2_1	125_35_1	246_035_1	94_1_1	220_035_1	1702_035_1014	780_035_538	782_2_27	905_035_175	863_0345_73	356_035_1	417_1_33	728_35_21	430_035_1	291_1_60
591_035_66	626_035_650	669_035_1	113_035_1	1198_35_35	1710_2_15	1813_035_15	952_035_1	42_2_1	1455_035_1	325_035_135	2245_035_223	891_035_989	779_35_19	99_1_19	27_2_1	125_35_1	246_035_1	94_1_1	220_035_1	1702_035_1003	780_035_568	782_2_25	905_035_174	863_0345_61	356_035_1	417_1_28	728_35_17	430_035_1	291_1_55
591_035_70	626_035_641	669_035_1	113_035_1	1198_35_35	1710_2_14	1813_035_18	952_035_1	42_2_1	1455_035_1	325_035_138	2245_035_214	891_035_1035	779_35_20	99_1_22	27_2_1	125_35_1	246_035_1	94_1_1	220_035_1	1702_035_1009	780_035_579	782_2_24	905_035_169	863_0345_55	356_035_1	417_1_27	728_35_12	430_035_1	291_1_53
591_035_77	626_035_628	669_035_1	113_035_1	1198_35_36	1710_2_15	1813_035_19	952_035_1	42_2_1	1455_035_1	325_035_131	2245_035_183	891_035_1044	779_35_19	99_1_21	27_2_1	125_35_1	246_035_1	94_1_1	220_035_1	1702_035_1038	780_035_581	782_2_23	905_035_160	863_0345_62	356_035_1	417_1_23	728_35_12	430_035_1	291_1_46
591_035_89	626_035_641	669_035_1	113_035_1	1198_35_30	1710_2_17	1813_035_20	952_035_1	42_2_1	1455_035_1	325_035_123	2245_035_177	891_035_1015	779_35_21	99_1_20	27_2_1	125_35_1	246_035_1	94_1_1	220_035_1	1702_035_1049	780_035_578	782_2_21	905_035_154	863_0345_68	356_035_1	417_1_21	728_35_12	430_035_1	291_1_44
591_035_105	626_035_683	669_035_1	113_035_1	1198_35_26	1710_2_16	1813_035_16	952_035_1	42_2_1	1455_035_1	325_035_107	2245_035_184	891_035_1014	779_35_21	99_1_18	27_2_1	125_35_1	246_035_1	94_1_1	220_035_1	1702_035_1081	780_035_553	782_2_20	905_035_154	863_0345_90	356_035_1	417_1_23	728_35_16	430_035_1	291_1_40
591_035_101	626_035_733	669_035_1	113_035_1	1198_35_26	1710_2_15	1813_035_16	952_035_1	42_2_1	1455_035_1	325_035_115	2245_035_191	891_035_988	779_35_21	99_1_14	27_2_1	125_35_1	246_035_1	94_1_1	220_035_1	1702_035_1071	780_035_529	782_2_19	905_035_144	863_0345_96	356_035_1	417_1_22	728_35_14	430_035_1	291_1_37
591_035_82	626_035_775	669_035_1	113_035_1	1198_35_27	1710_2_16	1813_035_18	952_035_1	42_2_1	1455_035_1	325_035_130	2245_035_179	891_035_1004	779_35_18	99_1_14	27_2_1	125_35_1	246_035_1	94_1_1	220_035_1	1702_035_1069	780_035_509	782_2_18	905_035_138	863_0345_96	356_035_1	417_1_19	728_35_12	430_035_1	291_1_35
591_035_86	626_035_761	669_035_1	113_035_1	1198_35_28	1710_2_13	1813_035_17	952_035_1	42_2_1	1455_035_1	325_035_137	2245_035_174	891_035_1083	779_35_16	99_1_16	27_2_1	125_35_1	246_035_1	94_1_1	220_035_1	1702_035_1037	780_035_486	782_2_14	905_035_162	863_0345_98	356_035_1	417_1_17	728_35_9	430_035_1	291_1_32
591_035_79	626_035_784	669_035_1	113_035_1	1198_35_26	1710_2_15	1813_035_12	952_035_1	42_2_1	1455_035_1	325_035_128	2245_035_180	891_035_1127	779_35_10	99_1_16	27_2_1	125_35_1	246_035_1	94_1_1	220_035_1	1702_035_1028	780_035_472	782_2_14	905_035_180	863_0345_103	356_035_1	417_1_17	728_35_7	430_035_1	291_1_31
591_035_75	626_035_786	669_035_1	113_035_1	1198_35_23	1710_2_12	1813_035_8	952_035_1	42_2_1	1455_035_1	325_035_117	2245_035_177	891_035_1156	779_35_9	99_1_13	27_2_1	125_35_1	246_035_1	94_1_1	220_035_1	1702_035_997	780_035_485	782_2_13	905_035_197	863_0345_119	356_035_1	417_1_20	728_35_7	430_035_1	291_1_29
591_035_77	626_035_796	669_035_1	113_035_1	1198_35_23	1710_2_13	1813_035_4	952_035_1	42_2_1	1455_035_1	325_035_111	2245_035_190	891_035_1117	779_35_9	99_1_13	27_2_1	125_35_1	246_035_1	94_1_1	220_035_1	1702_035_974	780_035_471	782_2_13	905_035_187	863_0345_130	356_035_1	417_1_13	728_35_9	430_035_1	291_1_30
591_035_82	626_035_786	669_035_1	113_035_1	1198_35_22	1710_2_14	1813_035_3	952_035_1	42_2_1	1455_035_1	325_035_103	2245_035_210	891_035_1125	779_35_6	99_1_14	27_2_1	125_35_1	246_035_1	94_1_1	220_035_1	1702_035_977	780_035_471	782_2_12	905_035_167	863_0345_136	356_035_1	417_1_14	728_35_12	430_035_1	291_1_28
591_035_75	626_035_769	669_035_1	113_035_1	1198_35_23	1710_2_13	1813_035_2	952_035_1	42_2_1	1455_035_1	325_035_92	2245_035_206	891_035_1171	779_35_5	99_1_16	27_2_1	125_35_1	246_035_1	94_1_1	220_035_1	1702_035_973	780_035_479	782_2_12	905_035_150	863_0345_132	356_035_1	417_1_13	728_35_17	430_035_1	291_1_29
591_035_79	626_035_766	669_035_1	113_035_1	1198_35_20	1710_2_12	1813_035_1	952_035_1	42_2_1	1455_035_1	325_035_89	2245_035_202	891_035_1187	779_35_3	99_1_14	27_2_1	125_35_1	246_035_1	94_1_1	220_035_1	1702_035_995	780_035_465	782_2_12	905_035_138	863_0345_123	356_035_1	417_1_15	728_35_22	430_035_1	291_1_29
591_035_82	626_035_727	669_035_1	113_035_1	1198_35_19	1710_2_12	952_035_1	42_2_1	325_035_96	2245_035_207	891_035_1174	779_35_3	99_1_14	27_2_1	125_35_1	246_035_1	94_1_1	220_035_1	1702_035_1014	780_035_468	782_2_11	905_035_118	863_0345_111	1455_035_1	417_1_13	728_35_25	430_035_1	291_1_28
591_035_88	626_035_693	669_035_1	113_035_1	1198_35_17	1710_2_12	952_035_1	42_2_1	325_035_104	2245_035_212	891_035_1154	779_35_3	99_1_12	27_2_1	125_35_1	246_035_1	94_1_1	220_035_1	1702_035_1063	780_035_482	782_2_12	905_035_130	863_0345_104	1455_035_1	417_1_14	728_35_26	430_035_1	291_1_30
591_035_78	626_035_701	669_035_1	113_035_1	1198_35_15	1710_2_12	952_035_1	42_2_1	325_035_107	2245_035_214	891_035_1163	779_35_2	99_1_11	27_2_1	125_35_1	246_035_1	94_1_1	220_035_1	1702_035_1063	780_035_499	782_2_14	905_035_141	863_0345_97	1455_035_1	417_1_16	728_35_25	430_035_1	291_1_26
591_035_66	626_035_713	669_035_1	113_035_1	1198_35_12	1710_2_10	952_035_1	42_2_1	325_035_115	2245_035_230	891_035_1129	779_35_4	99_1_10	27_2_1	125_35_1	246_035_1	94_1_1	220_035_1	1702_035_1079	780_035_497	782_2_15	905_035_148	863_0345_87	1455_035_1	417_1_16	728_35_22	430_035_1	291_1_25
591_035_75	626_035_718	669_035_1	113_035_1	1198_35_14	1710_2_10	952_035_1	42_2_1	325_035_113	2245_035_239	891_035_1090	779_35_6	99_1_6	27_2_1	125_35_1	246_035_1	94_1_1	220_035_1	1702_035_1092	780_035_495	782_2_16	905_035_147	863_0345_88	1455_035_1	417_1_16	728_35_17	430_035_1	291_1_24
591_035_77	626_035_715	669_035_1	113_035_1	1198_35_16	1710_2_8	952_035_1	42_2_1	325_035_106	2245_035_249	891_035_1105	779_35_8	99_1_6	27_2_1	125_35_1	246_035_1	94_1_1	220_035_1	1702_035_1099	780_035_503	782_2_14	905_035_142	863_0345_81	1455_035_1	417_1_16	728_35_13	430_035_1	291_1_28
591_035_88	626_035_719	669_035_1	113_035_1	1198_35_17	1710_2_9	952_035_1	42_2_1	325_035_108	2245_035_247	891_035_1130	779_35_8	99_1_7	27_2_1	125_35_1	246_035_1	94_1_1	220_035_1	1702_035_1084	780_035_516	782_2_11	905_035_139	863_0345_74	1455_035_1	417_1_13	728_35_16	430_035_1	291_1_30
591_035_86	626_035_725	669_035_1	113_035_1	1198_35_13	1710_2_11	952_035_1	42_2_1	325_035_97	2245_035_251	891_035_1146	779_35_9	99_1_7	27_2_1	125_35_1	246_035_1	94_1_1	220_035_1	1702_035_1073	780_035_492	782_2_13	905_035_132	863_0345_68	1455_035_1	417_1_9	728_35_14	430_035_1	291_1_27
591_035_79	626_035_704	669_035_1	113_035_1	1198_35_14	1710_2_11	952_035_1	42_2_1	325_035_95	2245_035_261	891_035_1193	779_35_7	99_1_6	27_2_1	125_35_1	246_035_1	94_1_1	220_035_1	1702_035_1077	780_035_491	782_2_10	905_035_142	863_0345_70	1455_035_1	417_1_8	728_35_16	430_035_1	291_1_25
591_035_80	626_035_665	669_035_1	113_035_1	1198_35_13	1710_2_12	952_035_1	42_2_1	325_035_78	2245_035_272	891_035_1230	779_35_7	99_1_7	27_2_1	125_35_1	246_035_1	94_1_1	220_035_1	1702_035_1093	780_035_501	782_2_10	905_035_151	863_0345_76	1455_035_1	417_1_8	728_35_14	430_035_1	291_1_19
591_035_73	626_035_651	669_035_1	113_035_1	1198_35_16	1710_2_14	952_035_1	42_2_1	325_035_75	2245_035_273	891_035_1208	779_35_6	99_1_6	27_2_1	125_35_1	246_035_1	94_1_1	220_035_1	1702_035_1097	780_035_517	782_2_9	905_035_181	863_0345_75	1455_035_1	417_1_7	728_35_21	430_035_1	291_1_21
591_035_72	626_035_639	669_035_1	113_035_1	1198_35_16	1710_2_14	952_035_1	42_2_1	325_035_63	2245_035_292	891_035_1225	779_35_5	99_1_4	27_2_1	125_35_1	246_035_1	94_1_1	220_035_1	1702_035_1115	780_035_511	782_2_10	905_035_187	863_0345_74	1455_035_1	417_1_7	728_35_26	430_035_1	291_1_20
591_035_74	626_035_675	669_035_1	113_035_1	1198_35_16	1710_2_16	952_035_1	42_2_1	325_035_68	2245_035_299	891_035_1228	779_35_6	99_1_3	27_2_1	125_35_1	246_035_1	94_1_1	220_035_1	1702_035_1114	780_035_495	782_2_10	905_035_189	863_0345_66	1455_035_1	417_1_7	728_35_26	430_035_1	291_1_22
591_035_71	626_035_713	669_035_1	113_035_1	1198_35_15	1710_2_18	952_035_1	42_2_1	325_035_67	2245_035_303	891_035_1257	779_35_7	99_1_3	27_2_1	125_35_1	246_035_1	94_1_1	220_035_1	1702_035_1096	780_035_486	782_2_9	905_035_182	863_0345_49	1455_035_1	417_1_7	728_35_26	430_035_1	291_1_22
591_035_79	626_035_738	669_035_1	113_035_1	1198_35_15	1710_2_17	952_035_1	42_2_1	325_035_71	2245_035_323	891_035_1230	779_35_7	99_1_2	27_2_1	125_35_1	246_035_1	94_1_1	220_035_1	1702_035_1091	780_035_483	782_2_7	905_035_197	863_0345_53	1455_035_1	417_1_8	728_35_25	430_035_1	291_1_21
591_035_77	626_035_745	669_035_1	113_035_1	1198_35_14	1710_2_24	952_035_1	42_2_1	325_035_73	2245_035_327	891_035_1222	779_35_5	99_1_1	27_2_1	125_35_1	246_035_1	94_1_1	220_035_1	1702_035_1124	780_035_477	782_2_5	905_035_210	863_0345_58	1455_035_1	417_1_6	728_35_27	430_035_1	291_1_18
591_035_79	626_035_771	669_035_1	113_035_1	1198_35_10	1710_2_26	952_035_1	42_2_1	325_035_73	2245_035_333	891_035_1217	779_35_6	99_1_1	27_2_1	125_35_1	246_035_1	94_1_1	220_035_1	1702_035_1211	780_035_469	782_2_5	905_035_210	863_0345_58	1455_035_1	417_1_7	728_35_24	430_035_1	291_1_16
591_035_82	626_035_745	669_035_1	113_035_1	1198_35_10	1710_2_29	952_035_1	42_2_1	325_035_76	2245_035_321	891_035_1235	779_35_7	99_1_1	27_2_1	125_35_1	246_035_1	94_1_1	220_035_1	1702_035_1193	780_035_457	782_2_6	905_035_178	863_0345_70	1455_035_1	417_1_4	728_35_23	430_035_1	291_1_13
591_035_73	626_035_731	669_035_1	113_035_1	1198_35_7	1710_2_30	952_035_1	42_2_1	325_035_74	2245_035_316	891_035_1246	779_35_6	27_2_1	125_35_1	246_035_1	94_1_1	220_035_1	1702_035_1195	780_035_465	782_2_5	905_035_167	863_0345_66	1455_035_1	417_1_5	728_35_18	430_035_1	291_1_14
591_035_79	626_035_720	669_035_1	113_035_1	1198_35_7	1710_2_28	952_035_1	42_2_1	325_035_78	2245_035_302	891_035_1215	779_35_4	27_2_1	125_35_1	246_035_1	94_1_1	220_035_1	1702_035_1158	780_035_462	782_2_6	905_035_152	863_0345_65	1455_035_1	417_1_5	728_35_13	430_035_1	291_1_14
591_035_81	626_035_705	669_035_1	113_035_1	1198_35_7	1710_2_27	952_035_1	42_2_1	325_035_70	2245_035_304	891_035_1251	779_35_4	27_2_1	125_35_1	246_035_1	94_1_1	220_035_1	1702_035_1108	780_035_469	782_2_5	905_035_141	863_0345_65	1455_035_1	417_1_5	728_35_16	430_035_1	291_1_11
591_035_74	626_035_680	669_035_1	113_035_1	1198_35_5	1710_2_24	952_035_1	42_2_1	325_035_58	2245_035_294	891_035_1238	779_35_5	27_2_1	125_35_1	246_035_1	94_1_1	220_035_1	1702_035_1105	780_035_475	782_2_2	905_035_129	863_0345_66	1455_035_1	417_1_3	728_35_12	430_035_1	291_1_10
591_035_73	626_035_646	669_035_1	113_035_1	1198_35_4	1710_2_25	952_035_1	42_2_1	325_035_46	2245_035_291	891_035_1230	779_35_5	27_2_1	125_35_1	246_035_1	94_1_1	220_035_1	1702_035_1104	780_035_501	782_2_1	905_035_116	863_0345_65	1455_035_1	417_1_3	728_35_5	430_035_1	291_1_7
591_035_82	626_035_618	669_035_1	113_035_1	1198_35_3	1710_2_23	952_035_1	42_2_1	325_035_43	2245_035_276	891_035_1232	779_35_5	27_2_1	125_35_1	246_035_1	94_1_1	220_035_1	1702_035_1122	780_035_531	782_2_1	905_035_98	863_0345_61	1455_035_1	417_1_4	728_35_3	430_035_1	291_1_7
591_035_80	626_035_595	669_035_1	113_035_1	1198_35_1	1710_2_22	952_035_1	42_2_1	325_035_47	2245_035_265	891_035_1288	779_35_3	27_2_1	125_35_1	246_035_1	94_1_1	220_035_1	1702_035_1136	780_035_529	782_2_1	905_035_88	863_0345_56	1455_035_1	417_1_4	728_35_2	430_035_1	291_1_6
591_035_77	626_035_571	669_035_1	113_035_1	1710_2_22	952_035_1	42_2_1	417_1_4	325_035_47	2245_035_272	891_035_1274	779_35_1	27_2_1	125_35_1	94_1_1	220_035_1	1702_035_1163	780_035_536	782_2_1	905_035_88	863_0345_56	1455_035_1	246_035_1	430_035_1	291_1_7
591_035_79	626_035_603	669_035_1	113_035_1	1710_2_19	952_035_1	42_2_1	417_1_5	325_035_47	2245_035_279	891_035_1265	27_2_1	94_1_1	220_035_1	1702_035_1195	780_035_533	782_2_1	905_035_75	863_0345_60	1455_035_1	246_035_1	430_035_1	291_1_6
591_035_89	626_035_614	669_035_1	113_035_1	1710_2_17	952_035_1	42_2_1	417_1_5	325_035_59	2245_035_266	891_035_1260	27_2_1	94_1_1	220_035_1	1702_035_1196	780_035_536	782_2_1	905_035_77	863_0345_65	1455_035_1	246_035_1	430_035_1	291_1_7
591_035_113	626_035_622	669_035_1	113_035_1	1710_2_17	952_035_1	42_2_1	417_1_2	325_035_71	2245_035_257	891_035_1242	27_2_1	94_1_1	220_035_1	1702_035_1188	780_035_530	905_035_72	863_0345_61	1455_035_1	246_035_1	430_035_1	291_1_7
591_035_123	626_035_644	669_035_1	113_035_1	1710_2_15	952_035_1	42_2_1	417_1_2	325_035_77	2245_035_247	891_035_1245	27_2_1	94_1_1	220_035_1	1702_035_1183	780_035_532	905_035_80	863_0345_59	1455_035_1	246_035_1	430_035_1	291_1_6
591_035_140	626_035_656	669_035_1	113_035_1	1710_2_14	952_035_1	42_2_1	417_1_1	325_035_86	2245_035_254	891_035_1225	27_2_1	94_1_1	220_035_1	1702_035_1187	780_035_527	905_035_82	863_0345_54	1455_035_1	246_035_1	430_035_1	291_1_4
591_035_152	626_035_639	669_035_1	113_035_1	1710_2_16	952_035_1	42_2_1	417_1_1	325_035_89	2245_035_264	891_035_1227	27_2_1	94_1_1	220_035_1	1702_035_1213	780_035_580	905_035_67	863_0345_48	1455_035_1	246_035_1	430_035_1	291_1_3
591_035_151	626_035_628	669_035_1	113_035_1	1710_2_15	952_035_1	42_2_1	417_1_1	325_035_95	2245_035_255	891_035_1234	27_2_1	94_1_1	220_035_1	1702_035_1212	780_035_582	905_035_64	863_0345_46	1455_035_1	246_035_1	430_035_1	291_1_3
591_035_137	626_035_603	669_035_1	113_035_1	1710_2_15	952_035_1	42_2_1	417_1_1	325_035_95	2245_035_249	891_035_1262	27_2_1	94_1_1	220_035_1	1702_035_1226	780_035_575	905_035_56	863_0345_46	1455_035_1	246_035_1	430_035_1	291_1_3
591_035_129	891_035_1288	1702_035_1225	1710_2_18	780_035_547	626_035_580	669_035_1	905_035_52	863_0345_52	952_035_1	42_2_1	1455_035_1	246_035_1	27_2_1	113_035_1	325_035_104	2245_035_240	220_035_1	94_1_1	430_035_1	291_1_2
591_035_116	891_035_1266	1702_035_1238	1710_2_17	780_035_536	626_035_568	669_035_1	905_035_43	863_0345_48	952_035_1	42_2_1	1455_035_1	246_035_1	27_2_1	113_035_1	325_035_96	2245_035_227	220_035_1	94_1_1	430_035_1	291_1_1
591_035_108	891_035_1240	1702_035_1224	1710_2_16	780_035_525	626_035_598	669_035_1	905_035_33	863_0345_50	952_035_1	42_2_1	1455_035_1	246_035_1	27_2_1	113_035_1	325_035_93	2245_035_211	220_035_1	94_1_1	430_035_1	291_1_1
591_035_93	891_035_1205	1702_035_1208	1710_2_13	780_035_533	626_035_660	669_035_1	905_035_26	863_0345_52	952_035_1	42_2_1	1455_035_1	246_035_1	27_2_1	113_035_1	325_035_93	2245_035_201	220_035_1	94_1_1	430_035_1	291_1_1
591_035_78	891_035_1204	1702_035_1235	1710_2_12	780_035_511	626_035_672	669_035_1	905_035_19	863_0345_53	952_035_1	42_2_1	1455_035_1	246_035_1	27_2_1	113_035_1	325_035_97	2245_035_200	220_035_1	94_1_1	430_035_1	291_1_1
591_035_78	891_035_1182	1702_035_1234	1710_2_12	780_035_502	626_035_698	669_035_1	905_035_16	863_0345_48	952_035_1	42_2_1	1455_035_1	246_035_1	113_035_1	325_035_87	2245_035_218	430_035_1	220_035_1
591_035_91	891_035_1199	1702_035_1288	1710_2_13	780_035_501	626_035_700	669_035_1	905_035_18	863_0345_51	952_035_1	42_2_1	1455_035_1	246_035_1	113_035_1	325_035_92	2245_035_240	430_035_1	220_035_1
591_035_91	891_035_1208	1702_035_1296	1710_2_13	780_035_513	626_035_694	669_035_1	905_035_20	863_0345_37	952_035_1	42_2_1	1455_035_1	246_035_1	113_035_1	325_035_101	2245_035_245	430_035_1	220_035_1
591_035_109	891_035_1215	1702_035_1292	1710_2_10	780_035_510	626_035_659	669_035_1	905_035_21	863_0345_40	952_035_1	42_2_1	1455_035_1	246_035_1	113_035_1	325_035_110	2245_035_247	430_035_1	220_035_1
591_035_123	891_035_1209	1702_035_1254	1710_2_8	780_035_497	626_035_656	669_035_1	905_035_20	863_0345_40	952_035_1	42_2_1	1455_035_1	246_035_1	113_035_1	325_035_118	2245_035_258	430_035_1	220_035_1
591_035_131	891_035_1238	1702_035_1254	1710_2_10	780_035_492	626_035_628	669_035_1	905_035_18	863_0345_28	952_035_1	42_2_1	1455_035_1	246_035_1	113_035_1	325_035_107	2245_035_285	430_035_1	220_035_1
591_035_134	891_035_1271	1702_035_1276	1710_2_10	780_035_489	626_035_610	669_035_1	905_035_10	863_0345_24	952_035_1	42_2_1	1455_035_1	246_035_1	113_035_1	325_035_104	2245_035_282	430_035_1	220_035_1
591_035_137	891_035_1275	1702_035_1274	1710_2_10	780_035_460	626_035_579	669_035_1	905_035_9	863_0345_26	952_035_1	42_2_1	1455_035_1	246_035_1	113_035_1	325_035_108	2245_035_264	430_035_1	220_035_1
591_035_133	891_035_1291	1702_035_1265	1710_2_8	780_035_459	626_035_583	669_035_1	905_035_7	863_0345_27	952_035_1	42_2_1	1455_035_1	246_035_1	113_035_1	325_035_104	2245_035_241	430_035_1	220_035_1
591_035_121	891_035_1281	1702_035_1272	1710_2_8	780_035_450	626_035_592	669_035_1	905_035_8	863_0345_30	952_035_1	42_2_1	1455_035_1	246_035_1	113_035_1	325_035_93	2245_035_233	430_035_1	220_035_1
591_035_115	891_035_1315	1702_035_1236	1710_2_6	780_035_419	626_035_583	669_035_1	905_035_5	863_0345_26	952_035_1	42_2_1	1455_035_1	246_035_1	113_035_1	325_035_87	2245_035_223	430_035_1	220_035_1
591_035_129	891_035_1314	1702_035_1210	1710_2_4	780_035_399	626_035_585	669_035_1	905_035_4	863_0345_26	952_035_1	42_2_1	1455_035_1	246_035_1	113_035_1	325_035_87	2245_035_244	430_035_1	220_035_1
591_035_133	891_035_1347	1702_035_1206	1710_2_2	780_035_385	626_035_560	669_035_1	905_035_3	863_0345_25	952_035_1	42_2_1	1455_035_1	246_035_1	113_035_1	325_035_88	2245_035_256	430_035_1	220_035_1
591_035_122	891_035_1338	1702_035_1236	1710_2_2	780_035_373	626_035_563	863_0345_19	952_035_1	42_2_1	1455_035_1	246_035_1	113_035_1	325_035_91	2245_035_264	430_035_1	220_035_1
591_035_104	891_035_1360	1702_035_1260	1710_2_1	780_035_376	626_035_563	863_0345_18	952_035_1	42_2_1	1455_035_1	246_035_1	113_035_1	325_035_94	2245_035_261	430_035_1	220_035_1
591_035_92	891_035_1399	1702_035_1292	1710_2_1	780_035_377	626_035_578	863_0345_14	952_035_1	42_2_1	1455_035_1	246_035_1	113_035_1	325_035_100	2245_035_274	430_035_1	220_035_1
591_035_95	891_035_1439	1702_035_1286	780_035_394	626_035_597	863_0345_13	952_035_1	1455_035_1	246_035_1	113_035_1	325_035_107	2245_035_296	430_035_1	220_035_1
591_035_102	891_035_1465	1702_035_1288	780_035_410	626_035_608	863_0345_17	952_035_1	1455_035_1	246_035_1	113_035_1	325_035_97	2245_035_305	430_035_1	220_035_1
591_035_106	891_035_1463	1702_035_1280	780_035_424	626_035_611	863_0345_27	952_035_1	1455_035_1	246_035_1	113_035_1	325_035_93	2245_035_312	430_035_1	220_035_1
591_035_113	891_035_1476	1702_035_1320	780_035_395	626_035_594	863_0345_35	952_035_1	1455_035_1	246_035_1	113_035_1	325_035_94	2245_035_321	430_035_1	220_035_1
591_035_128	891_035_1470	1702_035_1345	780_035_363	626_035_593	863_0345_37	952_035_1	1455_035_1	246_035_1	113_035_1	325_035_91	2245_035_314	430_035_1	220_035_1
591_035_128	891_035_1463	1702_035_1366	780_035_342	626_035_584	863_0345_40	952_035_1	1455_035_1	246_035_1	113_035_1	325_035_84	2245_035_291	430_035_1	220_035_1
591_035_134	891_035_1446	1702_035_1356	780_035_347	626_035_547	863_0345_42	952_035_1	1455_035_1	246_035_1	113_035_1	325_035_76	2245_035_291	430_035_1	220_035_1
591_035_124	891_035_1496	1702_035_1373	780_035_325	626_035_519	863_0345_38	952_035_1	1455_035_1	246_035_1	113_035_1	325_035_72	2245_035_289	430_035_1	220_035_1
591_035_106	891_035_1515	1702_035_1370	780_035_299	626_035_498	863_0345_36	952_035_1	1455_035_1	246_035_1	113_035_1	325_035_74	2245_035_280	430_035_1	220_035_1
591_035_117	891_035_1488	1702_035_1357	780_035_285	626_035_485	863_0345_30	952_035_1	1455_035_1	246_035_1	113_035_1	325_035_79	2245_035_277	430_035_1	220_035_1
591_035_121	891_035_1497	1702_035_1358	780_035_266	626_035_510	863_0345_33	952_035_1	1455_035_1	246_035_1	113_035_1	325_035_81	2245_035_264	430_035_1	220_035_1
591_035_127	891_035_1487	1702_035_1318	780_035_282	626_035_514	863_0345_31	952_035_1	1455_035_1	246_035_1	113_035_1	325_035_83	2245_035_271	430_035_1	220_035_1
591_035_126	891_035_1466	1702_035_1305	780_035_302	626_035_536	863_0345_26	952_035_1	1455_035_1	246_035_1	113_035_1	325_035_79	2245_035_277	430_035_1	220_035_1
591_035_127	891_035_1445	1702_035_1306	780_035_298	626_035_543	863_0345_32	952_035_1	1455_035_1	246_035_1	113_035_1	325_035_81	2245_035_268	430_035_1	220_035_1
591_035_130	891_035_1478	1702_035_1330	780_035_283	626_035_548	863_0345_28	952_035_1	1455_035_1	246_035_1	113_035_1	325_035_84	2245_035_277	430_035_1	220_035_1
591_035_139	891_035_1469	1702_035_1305	780_035_277	626_035_551	863_0345_34	952_035_1	1455_035_1	246_035_1	113_035_1	325_035_92	2245_035_266	430_035_1	220_035_1
591_035_127	891_035_1514	1702_035_1326	780_035_271	626_035_543	863_0345_39	952_035_1	1455_035_1	246_035_1	113_035_1	325_035_92	2245_035_263	430_035_1	220_035_1
591_035_121	891_035_1512	1702_035_1352	780_035_265	626_035_545	863_0345_39	952_035_1	1455_035_1	246_035_1	113_035_1	325_035_93	2245_035_259	430_035_1	220_035_1
591_035_117	891_035_1568	1702_035_1335	780_035_259	626_035_541	863_0345_44	952_035_1	1455_035_1	246_035_1	113_035_1	325_035_93	2245_035_254	430_035_1	220_035_1
591_035_124	891_035_1564	1702_035_1318	780_035_251	626_035_530	863_0345_45	952_035_1	1455_035_1	246_035_1	113_035_1	325_035_97	2245_035_271	430_035_1	220_035_1
591_035_125	891_035_1568	1702_035_1337	780_035_237	626_035_528	863_0345_38	952_035_1	1455_035_1	246_035_1	113_035_1	325_035_98	2245_035_275	430_035_1	220_035_1
591_035_128	891_035_1605	1702_035_1306	780_035_226	626_035_525	863_0345_37	952_035_1	1455_035_1	246_035_1	113_035_1	325_035_95	2245_035_273	430_035_1	220_035_1
591_035_114	891_035_1592	1702_035_1285	780_035_256	626_035_530	863_0345_40	952_035_1	1455_035_1	246_035_1	113_035_1	325_035_97	2245_035_257	430_035_1	220_035_1
591_035_131	891_035_1572	1702_035_1287	780_035_274	626_035_527	863_0345_49	952_035_1	1455_035_1	246_035_1	113_035_1	325_035_95	2245_035_224	430_035_1	220_035_1
591_035_119	891_035_1487	1702_035_1347	780_035_270	626_035_543	863_0345_60	952_035_1	1455_035_1	246_035_1	113_035_1	325_035_99	2245_035_233	430_035_1	220_035_1
591_035_115	891_035_1428	1702_035_1331	780_035_268	626_035_562	863_0345_71	952_035_1	1455_035_1	246_035_1	113_035_1	325_035_98	2245_035_229	430_035_1	220_035_1
591_035_119	891_035_1412	1702_035_1375	780_035_252	626_035_594	863_0345_72	952_035_1	1455_035_1	246_035_1	113_035_1	325_035_95	2245_035_227	430_035_1	220_035_1
591_035_120	891_035_1441	1702_035_1382	780_035_226	626_035_599	863_0345_66	952_035_1	1455_035_1	246_035_1	113_035_1	325_035_88	2245_035_213	430_035_1	220_035_1
591_035_132	891_035_1472	1702_035_1418	780_035_204	626_035_595	863_0345_65	952_035_1	1455_035_1	246_035_1	113_035_1	325_035_85	2245_035_208	430_035_1	220_035_1
591_035_128	891_035_1501	1702_035_1445	780_035_192	626_035_597	863_0345_64	952_035_1	1455_035_1	246_035_1	113_035_1	325_035_79	2245_035_198	430_035_1	220_035_1
591_035_121	891_035_1506	1702_035_1456	780_035_189	626_035_578	863_0345_63	952_035_1	1455_035_1	246_035_1	113_035_1	325_035_84	2245_035_172	430_035_1	220_035_1
591_035_121	891_035_1523	1702_035_1438	780_035_192	626_035_568	863_0345_63	952_035_1	1455_035_1	246_035_1	113_035_1	325_035_80	2245_035_175	430_035_1	220_035_1
591_035_135	891_035_1531	1702_035_1417	780_035_188	626_035_555	863_0345_66	952_035_1	1455_035_1	246_035_1	113_035_1	325_035_67	2245_035_174	430_035_1	220_035_1
591_035_147	891_035_1527	1702_035_1431	780_035_192	626_035_561	863_0345_73	952_035_1	1455_035_1	246_035_1	113_035_1	325_035_57	2245_035_164	430_035_1	220_035_1
591_035_175	891_035_1495	1702_035_1428	780_035_198	626_035_561	863_0345_67	952_035_1	1455_035_1	246_035_1	113_035_1	325_035_52	2245_035_175	430_035_1	220_035_1
591_035_177	891_035_1484	1702_035_1425	780_035_199	626_035_558	863_0345_68	952_035_1	1455_035_1	246_035_1	113_035_1	325_035_50	2245_035_189	430_035_1	220_035_1
591_035_182	891_035_1467	1702_035_1409	780_035_199	626_035_538	863_0345_63	952_035_1	1455_035_1	246_035_1	113_035_1	325_035_54	2245_035_190	430_035_1	220_035_1
591_035_158	891_035_1452	1702_035_1399	780_035_199	626_035_539	863_0345_60	952_035_1	1455_035_1	246_035_1	113_035_1	325_035_54	2245_035_192	430_035_1	220_035_1
591_035_133	891_035_1504	1702_035_1391	780_035_212	626_035_537	863_0345_55	952_035_1	1455_035_1	246_035_1	113_035_1	325_035_65	2245_035_197	430_035_1	220_035_1
591_035_119	891_035_1526	1702_035_1376	780_035_207	626_035_549	863_0345_58	952_035_1	1455_035_1	246_035_1	113_035_1	325_035_75	2245_035_194	430_035_1	220_035_1
591_035_123	891_035_1503	1702_035_1354	780_035_205	626_035_549	863_0345_59	952_035_1	1455_035_1	246_035_1	113_035_1	325_035_93	2245_035_186	430_035_1	220_035_1
591_035_107	891_035_1500	1702_035_1306	780_035_183	626_035_582	863_0345_61	952_035_1	1455_035_1	246_035_1	113_035_1	325_035_98	2245_035_197	430_035_1	220_035_1
591_035_104	891_035_1476	1702_035_1310	780_035_168	626_035_591	863_0345_68	952_035_1	1455_035_1	246_035_1	113_035_1	325_035_104	2245_035_195	430_035_1	220_035_1
591_035_98	891_035_1406	1702_035_1342	780_035_152	626_035_618	863_0345_72	952_035_1	1455_035_1	246_035_1	113_035_1	325_035_103	2245_035_215	430_035_1	220_035_1
591_035_102	891_035_1425	1702_035_1366	780_035_154	626_035_652	863_0345_73	952_035_1	1455_035_1	246_035_1	113_035_1	325_035_102	2245_035_216	430_035_1	220_035_1
591_035_111	891_035_1502	1702_035_1376	780_035_164	626_035_629	863_0345_72	952_035_1	1455_035_1	246_035_1	113_035_1	325_035_101	2245_035_219	430_035_1	220_035_1
591_035_118	891_035_1553	1702_035_1387	780_035_159	626_035_586	863_0345_73	952_035_1	1455_035_1	246_035_1	113_035_1	325_035_98	2245_035_213	430_035_1	220_035_1
591_035_127	891_035_1589	1702_035_1407	780_035_158	626_035_559	863_0345_76	952_035_1	1455_035_1	246_035_1	113_035_1	325_035_99	2245_035_215	430_035_1	220_035_1
591_035_128	891_035_1603	1702_035_1363	780_035_155	626_035_588	863_0345_61	952_035_1	1455_035_1	246_035_1	113_035_1	325_035_101	2245_035_204	430_035_1	220_035_1
591_035_124	891_035_1598	1702_035_1385	780_035_153	626_035_618	863_0345_59	952_035_1	1455_035_1	246_035_1	113_035_1	325_035_101	2245_035_186	430_035_1	220_035_1
591_035_112	891_035_1590	1702_035_1440	780_035_147	626_035_662	863_0345_61	952_035_1	1455_035_1	246_035_1	113_035_1	325_035_106	2245_035_177	430_035_1	220_035_1
591_035_115	891_035_1596	1702_035_1451	780_035_151	626_035_677	863_0345_74	952_035_1	1455_035_1	246_035_1	113_035_1	325_035_105	2245_035_179	430_035_1	220_035_1
591_035_101	891_035_1625	1702_035_1437	780_035_161	626_035_659	863_0345_88	952_035_1	1455_035_1	246_035_1	113_035_1	325_035_102	2245_035_174	430_035_1	220_035_1
591_035_105	891_035_1632	1702_035_1412	780_035_181	626_035_643	863_0345_100	952_035_1	1455_035_1	246_035_1	113_035_1	325_035_98	2245_035_173	430_035_1	220_035_1
591_035_108	891_035_1639	1702_035_1429	780_035_179	626_035_611	863_0345_111	952_035_1	1455_035_1	246_035_1	113_035_1	325_035_100	2245_035_167	430_035_1	220_035_1
591_035_124	891_035_1591	1702_035_1409	780_035_174	626_035_565	863_0345_110	952_035_1	1455_035_1	246_035_1	113_035_1	325_035_100	2245_035_181	430_035_1	220_035_1
591_035_122	891_035_1566	1702_035_1419	780_035_171	626_035_532	863_0345_109	952_035_1	1455_035_1	246_035_1	113_035_1	325_035_93	2245_035_194	430_035_1	220_035_1
591_035_122	891_035_1569	1702_035_1437	780_035_168	626_035_525	863_0345_103	952_035_1	1455_035_1	246_035_1	113_035_1	325_035_95	2245_035_203	430_035_1	220_035_1
591_035_108	891_035_1558	1702_035_1450	780_035_162	626_035_501	863_0345_101	952_035_1	1455_035_1	246_035_1	113_035_1	325_035_95	2245_035_213	430_035_1	220_035_1
591_035_112	891_035_1512	1702_035_1408	780_035_132	626_035_536	863_0345_93	952_035_1	1455_035_1	246_035_1	113_035_1	325_035_105	2245_035_208	430_035_1	220_035_1
591_035_111	891_035_1486	1702_035_1433	780_035_116	626_035_539	863_0345_81	952_035_1	1455_035_1	246_035_1	113_035_1	325_035_103	2245_035_197	430_035_1	220_035_1
591_035_100	891_035_1450	1702_035_1425	780_035_111	626_035_547	863_0345_86	952_035_1	1455_035_1	246_035_1	113_035_1	325_035_104	2245_035_195	430_035_1	220_035_1
591_035_96	891_035_1433	1702_035_1418	780_035_105	626_035_539	863_0345_93	952_035_1	1455_035_1	246_035_1	113_035_1	325_035_99	2245_035_187	430_035_1	220_035_1
591_035_94	891_035_1407	1702_035_1398	780_035_112	626_035_556	863_0345_95	952_035_1	1455_035_1	246_035_1	113_035_1	325_035_83	2245_035_201	430_035_1	220_035_1
591_035_99	891_035_1383	1702_035_1391	780_035_118	626_035_576	863_0345_91	952_035_1	1455_035_1	246_035_1	113_035_1	325_035_92	2245_035_211	430_035_1	220_035_1
591_035_106	891_035_1403	1702_035_1387	780_035_139	626_035_567	863_0345_84	952_035_1	1455_035_1	246_035_1	113_035_1	325_035_94	2245_035_207	430_035_1	220_035_1
591_035_104	891_035_1480	1702_035_1354	780_035_149	626_035_583	863_0345_78	952_035_1	1455_035_1	246_035_1	113_035_1	325_035_95	2245_035_207	430_035_1	220_035_1
591_035_106	891_035_1518	1702_035_1339	780_035_146	626_035_554	863_0345_70	952_035_1	1455_035_1	246_035_1	113_035_1	325_035_103	2245_035_197	430_035_1	220_035_1
591_035_99	891_035_1508	1702_035_1397	780_035_136	626_035_521	863_0345_85	952_035_1	1455_035_1	246_035_1	113_035_1	325_035_111	2245_035_204	430_035_1	220_035_1
591_035_92	891_035_1522	1702_035_1455	780_035_135	626_035_482	863_0345_89	952_035_1	1455_035_1	246_035_1	113_035_1	325_035_106	2245_035_198	430_035_1	220_035_1
591_035_87	891_035_1544	1702_035_1517	780_035_127	626_035_504	863_0345_87	952_035_1	1455_035_1	246_035_1	113_035_1	325_035_113	2245_035_175	430_035_1	220_035_1
591_035_83	891_035_1566	1702_035_1531	780_035_131	626_035_519	863_0345_83	952_035_1	1455_035_1	246_035_1	113_035_1	325_035_110	2245_035_178	430_035_1	220_035_1
591_035_77	891_035_1567	1702_035_1510	780_035_132	626_035_562	863_0345_66	952_035_1	1455_035_1	246_035_1	113_035_1	325_035_110	2245_035_167	430_035_1	220_035_1
591_035_75	891_035_1578	1702_035_1485	780_035_140	626_035_577	863_0345_55	952_035_1	1455_035_1	246_035_1	113_035_1	325_035_110	2245_035_158	430_035_1	220_035_1
591_035_79	891_035_1588	1702_035_1462	780_035_137	626_035_596	863_0345_58	952_035_1	1455_035_1	246_035_1	113_035_1	325_035_102	2245_035_152	430_035_1	220_035_1
591_035_75	891_035_1549	1702_035_1445	780_035_135	626_035_610	863_0345_63	952_035_1	1455_035_1	246_035_1	113_035_1	325_035_98	2245_035_156	430_035_1	220_035_1
591_035_70	891_035_1548	1702_035_1466	780_035_131	626_035_608	863_0345_66	952_035_1	1455_035_1	246_035_1	113_035_1	325_035_91	2245_035_150	430_035_1	220_035_1
591_035_63	891_035_1514	1702_035_1485	780_035_123	626_035_570	863_0345_77	952_035_1	1455_035_1	246_035_1	113_035_1	325_035_106	2245_035_142	430_035_1	220_035_1
591_035_55	891_035_1526	1702_035_1524	780_035_120	626_035_554	863_0345_80	952_035_1	1455_035_1	246_035_1	113_035_1	325_035_119	2245_035_138	430_035_1	220_035_1
591_035_53	891_035_1492	1702_035_1549	780_035_124	626_035_558	863_0345_79	952_035_1	1455_035_1	246_035_1	113_035_1	325_035_119	2245_035_126	430_035_1	220_035_1
591_035_56	891_035_1533	1702_035_1554	780_035_128	626_035_558	863_0345_94	952_035_1	1455_035_1	246_035_1	113_035_1	325_035_110	2245_035_117	430_035_1	220_035_1
591_035_70	891_035_1556	1702_035_1542	780_035_133	626_035_577	863_0345_105	952_035_1	1455_035_1	246_035_1	113_035_1	325_035_99	2245_035_114	430_035_1	220_035_1
591_035_73	891_035_1536	1702_035_1527	780_035_133	626_035_592	863_0345_106	952_035_1	1455_035_1	246_035_1	113_035_1	325_035_94	2245_035_117	430_035_1	220_035_1
591_035_82	891_035_1500	1702_035_1492	780_035_126	626_035_609	863_0345_101	952_035_1	1455_035_1	246_035_1	113_035_1	325_035_101	2245_035_110	430_035_1	220_035_1
591_035_88	891_035_1515	1702_035_1466	780_035_126	626_035_616	863_0345_101	952_035_1	1455_035_1	246_035_1	113_035_1	325_035_97	2245_035_90	430_035_1	220_035_1
591_035_87	891_035_1491	1702_035_1445	780_035_133	626_035_619	863_0345_106	952_035_1	1455_035_1	246_035_1	113_035_1	325_035_105	2245_035_75	430_035_1	220_035_1
591_035_85	891_035_1477	1702_035_1447	780_035_136	626_035_621	863_0345_104	952_035_1	1455_035_1	246_035_1	113_035_1	325_035_103	2245_035_62	430_035_1	220_035_1
591_035_90	891_035_1489	1702_035_1452	780_035_132	626_035_608	863_0345_99	952_035_1	1455_035_1	246_035_1	113_035_1	325_035_93	2245_035_63	430_035_1	220_035_1
591_035_87	891_035_1499	1702_035_1516	780_035_140	626_035_579	863_0345_104	952_035_1	1455_035_1	246_035_1	113_035_1	325_035_87	2245_035_71	430_035_1	220_035_1
591_035_84	891_035_1509	1702_035_1535	780_035_135	626_035_581	863_0345_111	952_035_1	1455_035_1	246_035_1	113_035_1	325_035_78	2245_035_79	430_035_1	220_035_1
591_035_83	891_035_1518	1702_035_1532	780_035_139	626_035_593	863_0345_116	952_035_1	1455_035_1	246_035_1	113_035_1	325_035_73	2245_035_79	430_035_1	220_035_1
591_035_82	891_035_1524	1702_035_1506	780_035_121	626_035_599	863_0345_124	952_035_1	1455_035_1	246_035_1	113_035_1	325_035_73	2245_035_74	430_035_1	220_035_1
591_035_80	891_035_1542	1702_035_1500	780_035_113	626_035_614	863_0345_138	952_035_1	1455_035_1	246_035_1	113_035_1	325_035_68	2245_035_69	430_035_1	220_035_1
591_035_83	891_035_1529	1702_035_1506	780_035_109	626_035_618	863_0345_137	952_035_1	1455_035_1	246_035_1	113_035_1	325_035_57	2245_035_57	430_035_1	220_035_1
591_035_87	891_035_1524	1702_035_1444	780_035_110	626_035_625	863_0345_137	952_035_1	1455_035_1	246_035_1	113_035_1	325_035_51	2245_035_55	430_035_1	220_035_1
591_035_106	891_035_1504	1702_035_1480	780_035_103	626_035_628	863_0345_136	952_035_1	1455_035_1	246_035_1	113_035_1	325_035_61	2245_035_53	430_035_1	220_035_1
591_035_117	891_035_1530	1702_035_1485	780_035_99	626_035_622	863_0345_140	952_035_1	1455_035_1	246_035_1	113_035_1	325_035_65	2245_035_44	430_035_1	220_035_1
591_035_114	891_035_1530	1702_035_1476	780_035_95	626_035_628	863_0345_145	952_035_1	1455_035_1	246_035_1	113_035_1	325_035_68	2245_035_46	430_035_1	220_035_1
591_035_114	891_035_1553	1702_035_1477	780_035_104	626_035_641	863_0345_145	952_035_1	1455_035_1	246_035_1	113_035_1	325_035_64	2245_035_37	430_035_1	220_035_1
591_035_116	891_035_1607	1702_035_1427	780_035_101	626_035_674	863_0345_150	952_035_1	1455_035_1	246_035_1	113_035_1	325_035_55	2245_035_29	430_035_1	220_035_1
591_035_99	891_035_1657	1702_035_1414	780_035_101	626_035_671	863_0345_143	952_035_1	1455_035_1	246_035_1	113_035_1	325_035_55	2245_035_21	430_035_1	220_035_1
591_035_93	891_035_1667	1702_035_1389	780_035_101	626_035_659	863_0345_148	952_035_1	1455_035_1	246_035_1	113_035_1	325_035_50	2245_035_19	430_035_1	220_035_1
591_035_93	891_035_1690	1702_035_1437	780_035_108	626_035_631	863_0345_137	952_035_1	1455_035_1	246_035_1	113_035_1	325_035_48	2245_035_15	430_035_1	220_035_1
591_035_91	891_035_1665	1702_035_1457	780_035_103	626_035_626	863_0345_134	952_035_1	1455_035_1	246_035_1	113_035_1	325_035_51	2245_035_25	430_035_1	220_035_1
591_035_84	891_035_1672	1702_035_1430	780_035_90	626_035_602	863_0345_140	952_035_1	1455_035_1	246_035_1	113_035_1	325_035_50	2245_035_32	430_035_1	220_035_1
591_035_87	891_035_1665	1702_035_1410	780_035_85	626_035_637	863_0345_130	952_035_1	1455_035_1	246_035_1	113_035_1	325_035_48	2245_035_35	430_035_1	220_035_1
591_035_79	891_035_1672	1702_035_1385	780_035_85	626_035_608	863_0345_139	952_035_1	1455_035_1	246_035_1	113_035_1	325_035_56	2245_035_34	430_035_1	220_035_1
591_035_82	891_035_1671	1702_035_1354	780_035_93	626_035_606	863_0345_142	952_035_1	1455_035_1	246_035_1	113_035_1	325_035_59	2245_035_31	430_035_1	220_035_1
591_035_78	891_035_1659	1702_035_1328	780_035_94	626_035_600	863_0345_158	952_035_1	1455_035_1	246_035_1	113_035_1	325_035_55	2245_035_32	430_035_1	220_035_1
591_035_70	891_035_1681	1702_035_1347	780_035_87	626_035_581	863_0345_165	952_035_1	1455_035_1	246_035_1	113_035_1	325_035_48	2245_035_29	430_035_1	220_035_1
591_035_82	891_035_1626	1702_035_1399	780_035_79	626_035_549	863_0345_179	952_035_1	1455_035_1	246_035_1	113_035_1	325_035_39	2245_035_34	430_035_1	220_035_1
591_035_82	891_035_1579	1702_035_1380	780_035_82	626_035_585	863_0345_168	952_035_1	1455_035_1	246_035_1	113_035_1	325_035_39	2245_035_27	430_035_1	220_035_1
591_035_85	891_035_1584	1702_035_1420	780_035_85	626_035_602	863_0345_170	952_035_1	1455_035_1	246_035_1	113_035_1	325_035_51	2245_035_25	430_035_1	220_035_1
591_035_90	891_035_1623	1702_035_1431	780_035_88	626_035_620	863_0345_169	952_035_1	1455_035_1	246_035_1	113_035_1	325_035_48	2245_035_23	430_035_1	220_035_1
591_035_84	891_035_1669	1702_035_1479	780_035_74	626_035_636	863_0345_166	952_035_1	1455_035_1	246_035_1	113_035_1	325_035_48	2245_035_23	430_035_1	220_035_1
591_035_83	891_035_1704	1702_035_1500	780_035_67	626_035_640	863_0345_148	952_035_1	1455_035_1	246_035_1	113_035_1	325_035_50	2245_035_19	430_035_1	220_035_1
591_035_78	891_035_1714	1702_035_1494	780_035_72	626_035_622	863_0345_144	952_035_1	1455_035_1	246_035_1	113_035_1	325_035_51	2245_035_23	430_035_1	220_035_1
591_035_66	891_035_1723	1702_035_1463	780_035_74	626_035_610	863_0345_144	952_035_1	1455_035_1	246_035_1	113_035_1	325_035_51	2245_035_28	430_035_1	220_035_1
591_035_60	891_035_1685	1702_035_1450	780_035_78	626_035_607	863_0345_139	952_035_1	1455_035_1	246_035_1	113_035_1	325_035_48	2245_035_30	430_035_1	220_035_1
591_035_56	891_035_1666	1702_035_1480	780_035_77	626_035_616	863_0345_141	952_035_1	1455_035_1	246_035_1	113_035_1	325_035_43	2245_035_43	430_035_1	220_035_1
591_035_53	891_035_1636	1702_035_1516	780_035_81	626_035_588	863_0345_131	952_035_1	1455_035_1	246_035_1	113_035_1	325_035_33	2245_035_39	430_035_1	220_035_1
591_035_51	891_035_1643	1702_035_1516	780_035_70	626_035_586	863_0345_136	952_035_1	1455_035_1	246_035_1	113_035_1	325_035_32	2245_035_41	430_035_1	220_035_1
591_035_46	891_035_1679	1702_035_1461	780_035_64	626_035_607	863_0345_135	952_035_1	1455_035_1	246_035_1	113_035_1	325_035_30	2245_035_43	430_035_1	220_035_1
591_035_43	891_035_1685	1702_035_1451	780_035_65	626_035_619	863_0345_132	952_035_1	1455_035_1	246_035_1	113_035_1	325_035_32	2245_035_41	430_035_1	220_035_1
591_035_33	891_035_1675	1702_035_1455	780_035_69	626_035_644	863_0345_126	952_035_1	1455_035_1	246_035_1	113_035_1	325_035_30	2245_035_47	430_035_1	220_035_1
591_035_39	891_035_1645	1702_035_1453	780_035_72	626_035_653	863_0345_132	952_035_1	1455_035_1	246_035_1	113_035_1	325_035_30	2245_035_44	430_035_1	220_035_1
591_035_39	891_035_1610	1702_035_1432	780_035_67	626_035_664	863_0345_138	952_035_1	1455_035_1	246_035_1	113_035_1	325_035_27	2245_035_33	430_035_1	220_035_1
591_035_39	891_035_1637	1702_035_1374	780_035_67	626_035_650	863_0345_153	952_035_1	1455_035_1	246_035_1	113_035_1	325_035_24	2245_035_29	430_035_1	220_035_1
591_035_40	891_035_1632	1702_035_1360	780_035_65	626_035_665	863_0345_158	952_035_1	1455_035_1	246_035_1	113_035_1	325_035_19	2245_035_27	430_035_1	220_035_1
591_035_35	891_035_1627	1702_035_1367	780_035_65	626_035_688	863_0345_158	952_035_1	1455_035_1	246_035_1	113_035_1	325_035_15	2245_035_27	430_035_1	220_035_1
591_035_31	891_035_1617	1702_035_1420	780_035_65	626_035_699	863_0345_153	952_035_1	1455_035_1	246_035_1	113_035_1	325_035_12	2245_035_31	430_035_1	220_035_1
591_035_24	891_035_1573	1702_035_1404	780_035_65	626_035_668	863_0345_162	952_035_1	1455_035_1	246_035_1	113_035_1	325_035_13	2245_035_40	430_035_1	220_035_1
591_035_26	891_035_1562	1702_035_1445	780_035_58	626_035_665	863_0345_169	952_035_1	1455_035_1	246_035_1	113_035_1	325_035_11	2245_035_61	430_035_1	220_035_1
591_035_33	891_035_1536	1702_035_1459	780_035_47	626_035_620	863_0345_173	952_035_1	1455_035_1	246_035_1	113_035_1	325_035_11	2245_035_75	430_035_1	220_035_1
591_035_40	891_035_1520	1702_035_1482	780_035_44	626_035_615	863_0345_166	952_035_1	1455_035_1	246_035_1	113_035_1	325_035_16	2245_035_76	430_035_1	220_035_1
591_035_37	891_035_1555	1702_035_1509	780_035_45	626_035_616	863_0345_166	952_035_1	1455_035_1	246_035_1	113_035_1	325_035_18	2245_035_74	430_035_1	220_035_1
591_035_36	891_035_1649	1702_035_1514	780_035_42	626_035_598	863_0345_164	952_035_1	1455_035_1	246_035_1	113_035_1	325_035_14	2245_035_70	430_035_1	220_035_1
591_035_38	891_035_1659	1702_035_1511	780_035_45	626_035_607	863_0345_149	952_035_1	1455_035_1	246_035_1	113_035_1	325_035_12	2245_035_69	430_035_1	220_035_1
591_035_35	891_035_1704	1702_035_1542	780_035_54	626_035_603	863_0345_158	952_035_1	1455_035_1	246_035_1	113_035_1	325_035_8	2245_035_73	430_035_1	220_035_1
591_035_39	891_035_1681	1702_035_1553	780_035_61	626_035_566	863_0345_185	952_035_1	1455_035_1	246_035_1	113_035_1	325_035_8	2245_035_64	430_035_1	220_035_1
591_035_49	891_035_1675	1702_035_1580	780_035_60	626_035_594	863_0345_201	952_035_1	1455_035_1	246_035_1	113_035_1	325_035_12	2245_035_61	430_035_1	220_035_1
591_035_55	891_035_1625	1702_035_1582	780_035_58	626_035_599	863_0345_206	952_035_1	1455_035_1	246_035_1	113_035_1	325_035_10	2245_035_52	430_035_1	220_035_1
591_035_54	891_035_1614	1702_035_1546	780_035_56	626_035_607	863_0345_200	952_035_1	1455_035_1	246_035_1	113_035_1	325_035_11	2245_035_48	430_035_1	220_035_1
591_035_65	891_035_1580	1702_035_1509	780_035_52	626_035_605	863_0345_197	952_035_1	1455_035_1	246_035_1	113_035_1	325_035_12	2245_035_44	430_035_1	220_035_1
591_035_65	891_035_1600	1702_035_1521	780_035_60	626_035_595	863_0345_189	952_035_1	1455_035_1	246_035_1	113_035_1	325_035_16	2245_035_41	430_035_1	220_035_1
591_035_67	891_035_1621	1702_035_1510	780_035_62	626_035_592	863_0345_177	952_035_1	1455_035_1	246_035_1	113_035_1	325_035_15	2245_035_39	430_035_1	220_035_1
591_035_55	891_035_1659	1702_035_1495	780_035_68	626_035_558	863_0345_177	952_035_1	1455_035_1	246_035_1	113_035_1	325_035_14	2245_035_33	430_035_1	220_035_1
591_035_53	891_035_1715	1702_035_1490	780_035_62	626_035_546	863_0345_181	952_035_1	1455_035_1	246_035_1	113_035_1	325_035_13	2245_035_25	430_035_1	220_035_1
591_035_62	891_035_1739	1702_035_1485	780_035_55	626_035_561	863_0345_172	952_035_1	1455_035_1	246_035_1	113_035_1	325_035_9	2245_035_20	430_035_1	220_035_1
591_035_74	891_035_1756	1702_035_1534	780_035_44	626_035_570	863_0345_164	952_035_1	1455_035_1	246_035_1	113_035_1	325_035_7	2245_035_27	430_035_1	220_035_1
591_035_81	891_035_1769	1702_035_1587	780_035_42	626_035_525	863_0345_157	952_035_1	1455_035_1	246_035_1	113_035_1	325_035_6	2245_035_33	430_035_1	220_035_1
591_035_82	891_035_1722	1702_035_1635	780_035_39	626_035_503	863_0345_149	952_035_1	1455_035_1	246_035_1	113_035_1	325_035_8	2245_035_37	430_035_1	220_035_1
591_035_91	891_035_1721	1702_035_1697	780_035_46	626_035_466	863_0345_150	952_035_1	1455_035_1	246_035_1	113_035_1	325_035_10	2245_035_40	430_035_1	220_035_1
591_035_84	891_035_1735	1702_035_1739	780_035_40	626_035_459	863_0345_167	952_035_1	1455_035_1	246_035_1	113_035_1	325_035_15	2245_035_40	430_035_1	220_035_1
591_035_82	891_035_1701	1702_035_1778	780_035_35	626_035_438	863_0345_177	952_035_1	1455_035_1	246_035_1	113_035_1	325_035_21	2245_035_43	430_035_1	220_035_1
591_035_69	891_035_1694	1702_035_1808	780_035_28	626_035_466	863_0345_176	952_035_1	1455_035_1	246_035_1	113_035_1	325_035_25	2245_035_42	430_035_1	220_035_1
591_035_72	891_035_1674	1702_035_1727	780_035_23	626_035_504	863_0345_187	952_035_1	1455_035_1	246_035_1	113_035_1	325_035_28	2245_035_28	430_035_1	220_035_1
591_035_67	891_035_1681	1702_035_1686	780_035_25	626_035_535	863_0345_184	952_035_1	1455_035_1	246_035_1	113_035_1	325_035_23	2245_035_31	430_035_1	220_035_1
591_035_67	891_035_1722	1702_035_1629	780_035_26	626_035_551	863_0345_176	952_035_1	1455_035_1	246_035_1	113_035_1	325_035_22	2245_035_30	430_035_1	220_035_1
591_035_66	891_035_1719	1702_035_1657	780_035_25	626_035_523	863_0345_165	952_035_1	1455_035_1	246_035_1	113_035_1	325_035_29	2245_035_30	430_035_1	220_035_1
591_035_67	891_035_1674	1702_035_1662	780_035_27	626_035_511	863_0345_166	952_035_1	1455_035_1	246_035_1	113_035_1	325_035_38	2245_035_32	430_035_1	220_035_1
591_035_69	891_035_1615	1702_035_1718	780_035_23	626_035_527	863_0345_165	952_035_1	1455_035_1	246_035_1	113_035_1	325_035_39	2245_035_33	430_035_1	220_035_1
591_035_70	891_035_1557	1702_035_1774	780_035_18	626_035_524	863_0345_160	952_035_1	1455_035_1	246_035_1	113_035_1	325_035_42	2245_035_37	430_035_1	220_035_1
591_035_64	891_035_1558	1702_035_1817	780_035_23	626_035_523	863_0345_164	952_035_1	1455_035_1	246_035_1	113_035_1	325_035_48	2245_035_33	430_035_1	220_035_1
591_035_57	891_035_1556	1702_035_1828	780_035_22	626_035_526	863_0345_175	952_035_1	1455_035_1	246_035_1	113_035_1	325_035_45	2245_035_37	430_035_1	220_035_1
591_035_51	891_035_1549	1702_035_1841	780_035_18	626_035_532	863_0345_180	952_035_1	1455_035_1	246_035_1	113_035_1	325_035_46	2245_035_38	430_035_1	220_035_1
591_035_57	891_035_1575	1702_035_1837	780_035_20	626_035_524	863_0345_187	952_035_1	1455_035_1	246_035_1	113_035_1	325_035_44	2245_035_48	430_035_1	220_035_1
591_035_45	891_035_1605	1702_035_1841	780_035_15	626_035_518	863_0345_197	952_035_1	1455_035_1	246_035_1	113_035_1	325_035_42	2245_035_43	430_035_1	220_035_1
591_035_38	891_035_1642	1702_035_1824	780_035_14	626_035_505	863_0345_194	952_035_1	1455_035_1	246_035_1	113_035_1	325_035_48	2245_035_41	430_035_1	220_035_1
591_035_29	891_035_1613	1702_035_1783	780_035_6	626_035_486	863_0345_191	952_035_1	1455_035_1	246_035_1	113_035_1	325_035_49	2245_035_38	430_035_1	220_035_1
591_035_32	891_035_1601	1702_035_1788	780_035_7	626_035_497	863_0345_183	952_035_1	1455_035_1	246_035_1	113_035_1	325_035_52	2245_035_34	430_035_1	220_035_1
591_035_31	891_035_1608	1702_035_1737	780_035_7	626_035_498	863_0345_174	952_035_1	1455_035_1	246_035_1	113_035_1	325_035_54	2245_035_33	430_035_1	220_035_1
591_035_24	891_035_1647	1702_035_1707	780_035_5	626_035_498	863_0345_177	952_035_1	1455_035_1	246_035_1	113_035_1	325_035_45	2245_035_35	430_035_1	220_035_1
591_035_20	891_035_1659	1702_035_1632	780_035_2	626_035_462	863_0345_181	952_035_1	1455_035_1	246_035_1	113_035_1	325_035_47	2245_035_41	430_035_1	220_035_1
591_035_13	891_035_1675	1702_035_1640	780_035_2	626_035_450	863_0345_183	952_035_1	1455_035_1	246_035_1	113_035_1	325_035_52	2245_035_44	430_035_1	220_035_1
591_035_7	891_035_1659	1702_035_1624	780_035_1	626_035_428	863_0345_192	952_035_1	1455_035_1	246_035_1	113_035_1	325_035_55	2245_035_38	430_035_1	220_035_1
591_035_7	891_035_1660	1702_035_1603	626_035_433	863_0345_187	952_035_1	1455_035_1	113_035_1	325_035_50	2245_035_39	430_035_1	220_035_1
591_035_5	891_035_1631	1702_035_1613	626_035_437	863_0345_176	952_035_1	1455_035_1	113_035_1	325_035_46	2245_035_41	430_035_1	220_035_1
591_035_7	891_035_1576	1702_035_1637	626_035_445	863_0345_174	952_035_1	1455_035_1	113_035_1	325_035_48	2245_035_35	430_035_1	220_035_1
591_035_8	891_035_1561	1702_035_1668	626_035_430	863_0345_186	952_035_1	1455_035_1	113_035_1	325_035_50	2245_035_35	430_035_1	220_035_1
591_035_12	891_035_1575	1702_035_1700	626_035_416	863_0345_207	952_035_1	1455_035_1	113_035_1	325_035_49	2245_035_33	430_035_1	220_035_1
591_035_11	891_035_1585	1702_035_1712	626_035_435	863_0345_222	952_035_1	1455_035_1	113_035_1	325_035_49	2245_035_30	430_035_1	220_035_1
591_035_7	891_035_1581	1702_035_1714	626_035_440	863_0345_232	952_035_1	1455_035_1	113_035_1	325_035_47	2245_035_27	430_035_1	220_035_1
591_035_6	891_035_1603	1702_035_1667	626_035_445	863_0345_236	952_035_1	1455_035_1	113_035_1	325_035_48	2245_035_28	430_035_1	220_035_1
591_035_12	891_035_1610	1702_035_1645	626_035_454	863_0345_233	952_035_1	1455_035_1	113_035_1	325_035_57	2245_035_25	430_035_1	220_035_1
591_035_15	891_035_1605	1702_035_1627	626_035_468	863_0345_197	952_035_1	1455_035_1	113_035_1	325_035_63	2245_035_19	430_035_1	220_035_1
591_035_19	891_035_1609	1702_035_1654	626_035_468	863_0345_177	952_035_1	1455_035_1	113_035_1	325_035_60	2245_035_21	430_035_1	220_035_1
591_035_21	891_035_1638	1702_035_1670	626_035_479	863_0345_165	952_035_1	1455_035_1	113_035_1	325_035_61	2245_035_20	430_035_1	220_035_1
591_035_19	891_035_1643	1702_035_1667	626_035_467	863_0345_156	952_035_1	1455_035_1	113_035_1	325_035_58	2245_035_18	430_035_1	220_035_1
591_035_17	891_035_1627	1702_035_1657	626_035_474	863_0345_146	952_035_1	1455_035_1	113_035_1	325_035_62	2245_035_13	430_035_1	220_035_1
591_035_18	891_035_1610	1702_035_1718	626_035_469	863_0345_170	952_035_1	1455_035_1	113_035_1	325_035_57	2245_035_15	430_035_1	220_035_1
591_035_14	891_035_1555	1702_035_1770	626_035_456	863_0345_186	952_035_1	1455_035_1	113_035_1	325_035_55	2245_035_14	430_035_1	220_035_1
591_035_15	891_035_1518	1702_035_1754	626_035_466	863_0345_208	952_035_1	1455_035_1	113_035_1	325_035_48	2245_035_12	430_035_1	220_035_1
591_035_15	891_035_1487	1702_035_1773	626_035_473	863_0345_210	952_035_1	1455_035_1	113_035_1	325_035_39	2245_035_10	430_035_1	220_035_1
591_035_12	891_035_1472	1702_035_1748	626_035_494	863_0345_200	952_035_1	1455_035_1	113_035_1	325_035_38	2245_035_9	430_035_1	220_035_1
591_035_10	891_035_1504	1702_035_1796	626_035_505	863_0345_184	952_035_1	1455_035_1	113_035_1	325_035_45	2245_035_6	430_035_1	220_035_1
591_035_10	891_035_1480	1702_035_1803	626_035_480	863_0345_170	952_035_1	1455_035_1	113_035_1	325_035_51	2245_035_5	430_035_1	220_035_1
591_035_17	891_035_1520	1702_035_1803	626_035_501	863_0345_170	952_035_1	1455_035_1	113_035_1	325_035_53	2245_035_8	430_035_1	220_035_1
591_035_18	891_035_1556	1702_035_1773	626_035_509	863_0345_172	952_035_1	1455_035_1	113_035_1	325_035_59	2245_035_7	430_035_1	220_035_1
591_035_19	891_035_1614	1702_035_1778	626_035_520	863_0345_183	952_035_1	1455_035_1	113_035_1	325_035_62	2245_035_5	430_035_1	220_035_1
591_035_22	891_035_1626	1702_035_1777	626_035_533	863_0345_204	952_035_1	1455_035_1	113_035_1	325_035_59	2245_035_4	430_035_1	220_035_1
591_035_25	891_035_1580	1702_035_1763	626_035_544	863_0345_216	952_035_1	1455_035_1	113_035_1	325_035_64	2245_035_4	430_035_1	220_035_1
591_035_26	891_035_1538	1702_035_1791	626_035_564	863_0345_220	952_035_1	1455_035_1	113_035_1	325_035_76	2245_035_3	430_035_1	220_035_1
591_035_30	891_035_1531	1702_035_1822	626_035_560	863_0345_213	952_035_1	1455_035_1	113_035_1	325_035_80	2245_035_4	430_035_1	220_035_1
591_035_32	891_035_1507	1702_035_1824	626_035_562	863_0345_215	952_035_1	1455_035_1	113_035_1	325_035_92	2245_035_3	430_035_1	220_035_1
591_035_33	891_035_1498	1702_035_1832	626_035_575	863_0345_214	952_035_1	1455_035_1	113_035_1	325_035_88	2245_035_3	430_035_1	220_035_1
591_035_30	891_035_1518	1702_035_1832	626_035_565	863_0345_197	952_035_1	1455_035_1	113_035_1	325_035_93	2245_035_3	430_035_1	220_035_1
591_035_24	891_035_1541	1702_035_1787	626_035_592	863_0345_201	952_035_1	1455_035_1	113_035_1	325_035_94	2245_035_2	430_035_1	220_035_1
591_035_16	891_035_1538	1702_035_1746	626_035_586	863_0345_209	952_035_1	1455_035_1	113_035_1	325_035_98	2245_035_2	430_035_1	220_035_1
591_035_14	891_035_1546	1702_035_1718	626_035_576	863_0345_195	952_035_1	1455_035_1	113_035_1	325_035_94	2245_035_2	430_035_1	220_035_1
591_035_19	891_035_1529	1702_035_1714	626_035_525	863_0345_200	952_035_1	1455_035_1	113_035_1	325_035_83	2245_035_4	430_035_1	220_035_1
591_035_23	891_035_1547	1702_035_1706	626_035_512	863_0345_218	952_035_1	1455_035_1	113_035_1	325_035_77	2245_035_3	430_035_1	220_035_1
591_035_30	891_035_1556	1702_035_1659	626_035_523	863_0345_230	952_035_1	1455_035_1	113_035_1	325_035_78	2245_035_3	430_035_1	220_035_1
591_035_31	891_035_1522	1702_035_1626	626_035_519	863_0345_234	952_035_1	1455_035_1	113_035_1	325_035_91	2245_035_2	430_035_1	220_035_1
591_035_30	891_035_1541	1702_035_1586	626_035_532	863_0345_228	952_035_1	1455_035_1	113_035_1	325_035_108	2245_035_2	430_035_1	220_035_1
591_035_32	891_035_1531	1702_035_1555	626_035_529	863_0345_228	952_035_1	1455_035_1	113_035_1	325_035_121	2245_035_2	430_035_1	220_035_1
591_035_32	891_035_1509	1702_035_1569	626_035_553	863_0345_237	952_035_1	1455_035_1	113_035_1	325_035_127	2245_035_2	430_035_1	220_035_1
591_035_31	891_035_1511	1702_035_1571	626_035_581	863_0345_237	952_035_1	1455_035_1	113_035_1	325_035_130	2245_035_3	430_035_1	220_035_1
591_035_34	891_035_1495	1702_035_1566	626_035_603	863_0345_215	952_035_1	1455_035_1	113_035_1	325_035_128	2245_035_3	430_035_1	220_035_1
591_035_32	891_035_1465	1702_035_1555	626_035_629	863_0345_201	952_035_1	1455_035_1	113_035_1	325_035_126	2245_035_1	430_035_1	220_035_1
591_035_43	891_035_1478	1702_035_1578	626_035_626	863_0345_209	952_035_1	1455_035_1	113_035_1	325_035_124	2245_035_1	430_035_1	220_035_1
591_035_46	891_035_1494	1702_035_1536	626_035_588	863_0345_234	952_035_1	1455_035_1	113_035_1	325_035_115	2245_035_1	430_035_1	220_035_1
591_035_56	891_035_1551	1702_035_1507	626_035_569	863_0345_241	952_035_1	1455_035_1	113_035_1	325_035_109	220_035_1
591_035_49	891_035_1675	1702_035_1456	626_035_544	863_0345_232	952_035_1	1455_035_1	113_035_1	325_035_120	220_035_1
591_035_43	891_035_1709	1702_035_1422	626_035_535	863_0345_245	952_035_1	1455_035_1	113_035_1	325_035_118	220_035_1
591_035_37	891_035_1734	1702_035_1384	626_035_553	863_0345_243	952_035_1	1455_035_1	113_035_1	325_035_118	220_035_1
591_035_47	891_035_1741	1702_035_1385	626_035_555	863_0345_245	952_035_1	1455_035_1	113_035_1	325_035_132	220_035_1
591_035_54	891_035_1735	1702_035_1423	626_035_541	863_0345_239	952_035_1	1455_035_1	113_035_1	325_035_156	220_035_1
591_035_56	891_035_1699	1702_035_1492	626_035_561	863_0345_246	952_035_1	1455_035_1	113_035_1	325_035_187	220_035_1
591_035_63	891_035_1696	1702_035_1508	626_035_595	863_0345_235	952_035_1	1455_035_1	113_035_1	325_035_205	220_035_1
591_035_67	891_035_1684	1702_035_1543	626_035_610	863_0345_228	952_035_1	1455_035_1	113_035_1	325_035_209	220_035_1
591_035_58	891_035_1638	1702_035_1589	626_035_617	863_0345_231	952_035_1	1455_035_1	113_035_1	325_035_202	220_035_1
591_035_50	891_035_1683	1702_035_1564	626_035_626	863_0345_242	952_035_1	1455_035_1	113_035_1	325_035_172	220_035_1
591_035_42	891_035_1733	1702_035_1544	626_035_601	863_0345_249	952_035_1	1455_035_1	113_035_1	325_035_162	220_035_1
591_035_49	891_035_1738	1702_035_1543	626_035_569	863_0345_251	952_035_1	1455_035_1	113_035_1	325_035_143	220_035_1
591_035_53	891_035_1717	1702_035_1525	626_035_553	863_0345_246	952_035_1	1455_035_1	113_035_1	325_035_138	220_035_1
591_035_56	891_035_1692	1702_035_1481	626_035_556	863_0345_250	952_035_1	1455_035_1	113_035_1	325_035_139	220_035_1
591_035_58	891_035_1636	1702_035_1469	626_035_549	863_0345_250	952_035_1	1455_035_1	113_035_1	325_035_146	220_035_1
591_035_50	891_035_1550	1702_035_1498	626_035_529	863_0345_252	952_035_1	1455_035_1	113_035_1	325_035_154	220_035_1
591_035_41	891_035_1524	1702_035_1499	626_035_535	863_0345_258	952_035_1	1455_035_1	113_035_1	325_035_156	220_035_1
591_035_39	891_035_1470	1702_035_1529	626_035_560	863_0345_235	952_035_1	1455_035_1	113_035_1	325_035_148	220_035_1
591_035_42	891_035_1460	1702_035_1546	626_035_549	863_0345_209	952_035_1	1455_035_1	113_035_1	325_035_149	220_035_1
591_035_47	891_035_1498	1702_035_1531	626_035_554	863_0345_209	952_035_1	1455_035_1	113_035_1	325_035_150	220_035_1
591_035_58	891_035_1582	1702_035_1521	626_035_579	863_0345_212	952_035_1	1455_035_1	113_035_1	325_035_150	220_035_1
591_035_58	891_035_1644	1702_035_1477	626_035_631	863_0345_218	952_035_1	1455_035_1	113_035_1	325_035_148	220_035_1
591_035_58	891_035_1681	1702_035_1457	626_035_615	863_0345_232	952_035_1	1455_035_1	113_035_1	325_035_150	220_035_1
591_035_49	891_035_1709	1702_035_1462	626_035_605	863_0345_230	952_035_1	1455_035_1	113_035_1	325_035_132	220_035_1
591_035_52	891_035_1683	1702_035_1473	626_035_555	863_0345_227	952_035_1	1455_035_1	113_035_1	325_035_129	220_035_1
591_035_50	891_035_1662	1702_035_1490	626_035_549	863_0345_227	952_035_1	1455_035_1	113_035_1	325_035_128	220_035_1
591_035_53	891_035_1667	1702_035_1498	626_035_557	863_0345_217	952_035_1	1455_035_1	113_035_1	325_035_124	220_035_1
591_035_63	891_035_1656	1702_035_1526	626_035_564	863_0345_205	952_035_1	1455_035_1	113_035_1	325_035_130	220_035_1
591_035_68	891_035_1645	1702_035_1525	626_035_550	863_0345_203	952_035_1	1455_035_1	113_035_1	325_035_137	220_035_1
591_035_72	891_035_1638	1702_035_1512	626_035_562	863_0345_203	952_035_1	1455_035_1	113_035_1	325_035_140	220_035_1
591_035_72	891_035_1653	1702_035_1504	626_035_582	863_0345_205	952_035_1	1455_035_1	113_035_1	325_035_142	220_035_1
591_035_70	891_035_1637	1702_035_1457	626_035_587	863_0345_214	952_035_1	1455_035_1	113_035_1	325_035_138	220_035_1
591_035_60	891_035_1614	1702_035_1467	626_035_597	863_0345_209	952_035_1	1455_035_1	113_035_1	325_035_141	220_035_1
591_035_48	891_035_1610	1702_035_1453	626_035_587	863_0345_198	952_035_1	1455_035_1	113_035_1	325_035_167	220_035_1
591_035_43	891_035_1609	1702_035_1464	626_035_580	863_0345_192	952_035_1	1455_035_1	113_035_1	325_035_182	220_035_1
591_035_38	891_035_1660	1702_035_1484	626_035_566	863_0345_184	952_035_1	1455_035_1	113_035_1	325_035_166	220_035_1
591_035_32	891_035_1675	1702_035_1497	626_035_553	863_0345_169	952_035_1	1455_035_1	113_035_1	325_035_163	220_035_1
591_035_28	891_035_1677	1702_035_1508	626_035_551	863_0345_174	952_035_1	1455_035_1	113_035_1	325_035_159	220_035_1
591_035_31	891_035_1712	1702_035_1492	626_035_546	863_0345_173	952_035_1	1455_035_1	113_035_1	325_035_157	220_035_1
591_035_27	891_035_1716	1702_035_1518	626_035_571	863_0345_177	952_035_1	1455_035_1	113_035_1	325_035_155	220_035_1
591_035_24	891_035_1709	1702_035_1523	626_035_575	863_0345_181	952_035_1	1455_035_1	113_035_1	325_035_153	220_035_1
591_035_16	891_035_1720	1702_035_1523	626_035_596	863_0345_171	952_035_1	1455_035_1	113_035_1	325_035_167	220_035_1
591_035_15	891_035_1702	1702_035_1514	626_035_591	863_0345_174	952_035_1	1455_035_1	113_035_1	325_035_167	220_035_1
591_035_14	891_035_1671	1702_035_1523	626_035_589	863_0345_172	952_035_1	1455_035_1	113_035_1	325_035_174	220_035_1
591_035_10	891_035_1696	1702_035_1498	626_035_588	863_0345_179	952_035_1	1455_035_1	113_035_1	325_035_173	220_035_1
591_035_9	891_035_1680	1702_035_1491	626_035_577	863_0345_155	952_035_1	1455_035_1	113_035_1	325_035_184	220_035_1
591_035_9	891_035_1647	1702_035_1493	626_035_562	863_0345_151	952_035_1	1455_035_1	113_035_1	325_035_199	220_035_1
591_035_6	891_035_1646	1702_035_1506	626_035_555	863_0345_148	952_035_1	1455_035_1	113_035_1	325_035_205	220_035_1
591_035_6	891_035_1636	1702_035_1531	626_035_559	863_0345_153	952_035_1	1455_035_1	113_035_1	325_035_204	220_035_1
591_035_6	891_035_1636	1702_035_1559	626_035_564	863_0345_146	952_035_1	1455_035_1	113_035_1	325_035_184	220_035_1
591_035_3	891_035_1645	1702_035_1558	626_035_572	863_0345_142	952_035_1	1455_035_1	113_035_1	325_035_167	220_035_1
591_035_2	891_035_1628	1702_035_1568	626_035_573	863_0345_141	952_035_1	1455_035_1	113_035_1	325_035_163	220_035_1
591_035_1	891_035_1628	1702_035_1569	626_035_586	863_0345_133	952_035_1	1455_035_1	113_035_1	325_035_161	220_035_1
591_035_2	891_035_1603	1702_035_1569	626_035_613	863_0345_137	952_035_1	1455_035_1	113_035_1	325_035_157	220_035_1
591_035_3	891_035_1612	1702_035_1562	626_035_638	863_0345_136	952_035_1	1455_035_1	113_035_1	325_035_165	220_035_1
591_035_4	891_035_1608	1702_035_1548	626_035_616	863_0345_147	952_035_1	1455_035_1	113_035_1	325_035_180	220_035_1
591_035_3	891_035_1649	1702_035_1539	626_035_611	863_0345_166	952_035_1	1455_035_1	113_035_1	325_035_193	220_035_1
591_035_2	891_035_1708	1702_035_1493	626_035_590	863_0345_178	952_035_1	1455_035_1	113_035_1	325_035_190	220_035_1
591_035_1	891_035_1662	1702_035_1470	626_035_587	863_0345_180	952_035_1	1455_035_1	113_035_1	325_035_216	220_035_1
591_035_3	891_035_1641	1702_035_1496	626_035_591	863_0345_171	952_035_1	1455_035_1	113_035_1	325_035_224	220_035_1
591_035_2	891_035_1626	1702_035_1496	626_035_591	863_0345_163	952_035_1	1455_035_1	113_035_1	325_035_224	220_035_1
591_035_3	891_035_1628	1702_035_1535	626_035_585	863_0345_159	952_035_1	1455_035_1	113_035_1	325_035_217	220_035_1
591_035_3	891_035_1628	1702_035_1536	626_035_553	863_0345_148	952_035_1	1455_035_1	113_035_1	325_035_211	220_035_1
591_035_3	891_035_1613	1702_035_1533	626_035_581	863_0345_145	952_035_1	1455_035_1	113_035_1	325_035_192	220_035_1
591_035_4	891_035_1581	1702_035_1513	626_035_608	863_0345_140	952_035_1	1455_035_1	113_035_1	325_035_184	220_035_1
591_035_3	891_035_1614	1702_035_1516	626_035_627	863_0345_123	952_035_1	1455_035_1	113_035_1	325_035_175	220_035_1
591_035_2	891_035_1631	1702_035_1488	626_035_648	863_0345_132	952_035_1	1455_035_1	113_035_1	325_035_182	220_035_1
591_035_2	891_035_1650	1702_035_1492	626_035_663	863_0345_144	952_035_1	1455_035_1	113_035_1	325_035_198	220_035_1
591_035_1	891_035_1704	1702_035_1507	626_035_634	863_0345_150	952_035_1	1455_035_1	113_035_1	325_035_201	220_035_1
591_035_1	891_035_1757	1702_035_1456	626_035_626	863_0345_165	952_035_1	1455_035_1	113_035_1	325_035_202	220_035_1
891_035_1774	1702_035_1446	626_035_603	863_0345_168	952_035_1	1455_035_1	113_035_1	325_035_200	220_035_1
891_035_1787	1702_035_1447	626_035_601	863_0345_176	952_035_1	1455_035_1	113_035_1	325_035_194	220_035_1
891_035_1790	1702_035_1447	626_035_612	863_0345_184	952_035_1	1455_035_1	113_035_1	325_035_187	220_035_1
891_035_1752	1702_035_1413	626_035_644	863_0345_189	952_035_1	1455_035_1	113_035_1	325_035_204	220_035_1
891_035_1753	1702_035_1387	626_035_651	863_0345_197	952_035_1	1455_035_1	113_035_1	325_035_225	220_035_1
891_035_1736	1702_035_1367	626_035_629	863_0345_181	952_035_1	1455_035_1	113_035_1	325_035_224	220_035_1
891_035_1704	1702_035_1392	626_035_651	863_0345_161	952_035_1	1455_035_1	113_035_1	325_035_213	220_035_1
891_035_1660	1702_035_1412	626_035_671	863_0345_149	952_035_1	1455_035_1	113_035_1	325_035_200	220_035_1
891_035_1688	1702_035_1443	626_035_658	863_0345_156	952_035_1	1455_035_1	113_035_1	325_035_208	220_035_1
891_035_1700	1702_035_1429	626_035_640	863_0345_150	952_035_1	1455_035_1	113_035_1	325_035_208	220_035_1
891_035_1707	1702_035_1452	626_035_642	863_0345_139	952_035_1	1455_035_1	113_035_1	325_035_214	220_035_1
891_035_1682	1702_035_1486	626_035_648	863_0345_135	952_035_1	1455_035_1	113_035_1	325_035_221	220_035_1
891_035_1702	1702_035_1474	626_035_694	863_0345_131	952_035_1	1455_035_1	113_035_1	325_035_203	220_035_1
891_035_1713	1702_035_1462	626_035_708	863_0345_140	952_035_1	1455_035_1	113_035_1	325_035_219	220_035_1
891_035_1735	1702_035_1430	626_035_729	863_0345_133	952_035_1	1455_035_1	113_035_1	325_035_221	220_035_1
891_035_1770	1702_035_1413	626_035_678	863_0345_127	952_035_1	1455_035_1	113_035_1	325_035_224	220_035_1
891_035_1753	1702_035_1371	626_035_664	863_0345_120	952_035_1	1455_035_1	113_035_1	325_035_229	220_035_1
891_035_1734	1702_035_1340	626_035_673	863_0345_114	952_035_1	1455_035_1	113_035_1	325_035_242	220_035_1
891_035_1706	1702_035_1306	626_035_668	863_0345_106	952_035_1	1455_035_1	113_035_1	325_035_267	220_035_1
891_035_1624	1702_035_1367	626_035_673	863_0345_100	952_035_1	1455_035_1	113_035_1	325_035_304	220_035_1
891_035_1590	1702_035_1369	626_035_680	863_0345_90	952_035_1	1455_035_1	113_035_1	325_035_312	220_035_1
891_035_1594	1702_035_1366	626_035_692	863_0345_87	952_035_1	1455_035_1	113_035_1	325_035_327	220_035_1
891_035_1590	1702_035_1365	626_035_716	863_0345_77	952_035_1	1455_035_1	113_035_1	325_035_314	220_035_1
891_035_1622	1702_035_1399	626_035_731	863_0345_73	952_035_1	1455_035_1	113_035_1	325_035_292	220_035_1
891_035_1663	1702_035_1411	626_035_713	863_0345_70	952_035_1	1455_035_1	113_035_1	325_035_274	220_035_1
891_035_1710	1702_035_1410	626_035_718	863_0345_68	952_035_1	1455_035_1	113_035_1	325_035_261	220_035_1
891_035_1731	1702_035_1376	626_035_684	863_0345_63	952_035_1	1455_035_1	113_035_1	325_035_263	220_035_1
891_035_1761	1702_035_1345	626_035_702	863_0345_69	952_035_1	1455_035_1	113_035_1	325_035_247	220_035_1
891_035_1801	1702_035_1357	626_035_692	863_0345_72	952_035_1	1455_035_1	113_035_1	325_035_252	220_035_1
891_035_1782	1702_035_1344	626_035_684	863_0345_73	952_035_1	1455_035_1	113_035_1	325_035_262	220_035_1
891_035_1719	1702_035_1363	626_035_696	863_0345_73	952_035_1	1455_035_1	113_035_1	325_035_276	220_035_1
891_035_1694	1702_035_1336	626_035_712	863_0345_87	952_035_1	1455_035_1	113_035_1	325_035_310	220_035_1
891_035_1678	1702_035_1304	626_035_726	863_0345_107	952_035_1	1455_035_1	113_035_1	325_035_309	220_035_1
891_035_1653	1702_035_1326	626_035_761	863_0345_122	952_035_1	1455_035_1	113_035_1	325_035_301	220_035_1
891_035_1607	1702_035_1299	626_035_781	863_0345_125	952_035_1	1455_035_1	113_035_1	325_035_322	220_035_1
891_035_1635	1702_035_1316	626_035_753	863_0345_117	952_035_1	1455_035_1	113_035_1	325_035_338	220_035_1
891_035_1672	1702_035_1321	626_035_730	863_0345_119	952_035_1	1455_035_1	113_035_1	325_035_337	220_035_1
891_035_1747	1702_035_1304	626_035_715	863_0345_106	952_035_1	1455_035_1	113_035_1	325_035_317	220_035_1
891_035_1786	1702_035_1286	626_035_687	863_0345_97	952_035_1	1455_035_1	113_035_1	325_035_288	220_035_1
891_035_1834	1702_035_1281	626_035_682	863_0345_106	952_035_1	1455_035_1	113_035_1	325_035_245	220_035_1
891_035_1815	1702_035_1267	626_035_707	863_0345_105	952_035_1	1455_035_1	113_035_1	325_035_250	220_035_1
891_035_1821	1702_035_1253	626_035_718	863_0345_108	952_035_1	1455_035_1	113_035_1	325_035_236	220_035_1
891_035_1758	1702_035_1290	626_035_731	863_0345_110	952_035_1	1455_035_1	113_035_1	325_035_229	220_035_1
891_035_1709	1702_035_1340	626_035_730	863_0345_102	952_035_1	1455_035_1	113_035_1	325_035_228	220_035_1
891_035_1639	1702_035_1347	626_035_721	863_0345_113	952_035_1	1455_035_1	113_035_1	325_035_247	220_035_1
891_035_1581	1702_035_1333	626_035_724	863_0345_129	952_035_1	1455_035_1	113_035_1	325_035_249	220_035_1
891_035_1574	1702_035_1300	626_035_728	863_0345_148	952_035_1	1455_035_1	113_035_1	325_035_258	220_035_1
891_035_1624	1702_035_1281	626_035_740	863_0345_153	952_035_1	1455_035_1	113_035_1	325_035_267	220_035_1
891_035_1660	1702_035_1265	626_035_777	863_0345_145	952_035_1	1455_035_1	113_035_1	325_035_271	220_035_1
891_035_1664	1702_035_1241	626_035_816	863_0345_140	952_035_1	1455_035_1	113_035_1	325_035_252	220_035_1
891_035_1707	1702_035_1229	626_035_796	863_0345_147	952_035_1	1455_035_1	113_035_1	325_035_235	220_035_1
891_035_1679	1702_035_1232	626_035_786	863_0345_147	952_035_1	1455_035_1	113_035_1	325_035_233	220_035_1
891_035_1657	1702_035_1260	626_035_780	863_0345_152	952_035_1	1455_035_1	113_035_1	325_035_231	220_035_1
891_035_1663	1702_035_1246	626_035_764	863_0345_140	952_035_1	1455_035_1	113_035_1	325_035_234	220_035_1
891_035_1691	1702_035_1224	626_035_738	863_0345_143	952_035_1	1455_035_1	113_035_1	325_035_256	220_035_1
891_035_1681	1702_035_1186	626_035_730	863_0345_135	952_035_1	1455_035_1	113_035_1	325_035_237	220_035_1
891_035_1726	1702_035_1203	626_035_722	863_0345_128	952_035_1	1455_035_1	113_035_1	325_035_232	220_035_1
891_035_1718	1702_035_1253	626_035_700	863_0345_140	952_035_1	1455_035_1	113_035_1	325_035_217	220_035_1
891_035_1750	1702_035_1286	626_035_715	863_0345_153	952_035_1	1455_035_1	113_035_1	325_035_205	220_035_1
891_035_1756	1702_035_1318	626_035_716	863_0345_157	952_035_1	1455_035_1	113_035_1	325_035_211	220_035_1
891_035_1817	1702_035_1293	626_035_729	863_0345_155	952_035_1	1455_035_1	113_035_1	325_035_216	220_035_1
891_035_1841	1702_035_1284	626_035_748	863_0345_137	952_035_1	1455_035_1	113_035_1	325_035_211	220_035_1
891_035_1840	1702_035_1294	626_035_774	863_0345_128	952_035_1	1455_035_1	113_035_1	325_035_206	220_035_1
891_035_1795	1702_035_1287	626_035_781	863_0345_119	952_035_1	1455_035_1	113_035_1	325_035_212	220_035_1
891_035_1752	1702_035_1288	626_035_780	863_0345_121	952_035_1	1455_035_1	113_035_1	325_035_211	220_035_1
891_035_1759	1702_035_1314	626_035_747	863_0345_115	952_035_1	1455_035_1	113_035_1	325_035_215	220_035_1
891_035_1746	1702_035_1322	626_035_737	863_0345_114	952_035_1	1455_035_1	113_035_1	325_035_215	220_035_1
891_035_1786	1702_035_1311	626_035_738	863_0345_114	952_035_1	1455_035_1	113_035_1	325_035_213	220_035_1
891_035_1809	1702_035_1304	626_035_790	863_0345_115	952_035_1	1455_035_1	113_035_1	325_035_206	220_035_1
891_035_1773	1702_035_1294	626_035_837	863_0345_127	952_035_1	1455_035_1	113_035_1	325_035_201	220_035_1
891_035_1741	1702_035_1301	626_035_851	863_0345_138	952_035_1	1455_035_1	113_035_1	325_035_188	220_035_1
891_035_1702	1702_035_1345	626_035_844	863_0345_146	952_035_1	1455_035_1	113_035_1	325_035_196	220_035_1
891_035_1711	1702_035_1363	626_035_820	863_0345_165	952_035_1	1455_035_1	113_035_1	325_035_199	220_035_1
891_035_1672	1702_035_1363	626_035_823	863_0345_176	952_035_1	1455_035_1	113_035_1	325_035_224	220_035_1
891_035_1643	1702_035_1338	626_035_818	863_0345_178	952_035_1	1455_035_1	113_035_1	325_035_235	220_035_1
891_035_1637	1702_035_1325	626_035_823	863_0345_194	952_035_1	1455_035_1	113_035_1	325_035_232	220_035_1
891_035_1625	1702_035_1308	626_035_794	863_0345_195	952_035_1	1455_035_1	113_035_1	325_035_233	220_035_1
891_035_1668	1702_035_1262	626_035_817	863_0345_180	952_035_1	1455_035_1	113_035_1	325_035_220	220_035_1
891_035_1649	1702_035_1232	626_035_789	863_0345_176	952_035_1	1455_035_1	113_035_1	325_035_207	220_035_1
891_035_1733	1702_035_1233	626_035_776	863_0345_178	952_035_1	1455_035_1	113_035_1	325_035_190	220_035_1
891_035_1771	1702_035_1198	626_035_790	863_0345_164	952_035_1	1455_035_1	113_035_1	325_035_191	220_035_1
891_035_1767	1702_035_1185	626_035_816	863_0345_172	952_035_1	1455_035_1	113_035_1	325_035_187	220_035_1
891_035_1720	1702_035_1185	626_035_852	863_0345_184	952_035_1	1455_035_1	113_035_1	325_035_190	220_035_1
891_035_1670	1702_035_1197	626_035_858	863_0345_186	952_035_1	1455_035_1	113_035_1	325_035_192	220_035_1
891_035_1602	1702_035_1221	626_035_874	863_0345_204	952_035_1	1455_035_1	113_035_1	325_035_224	220_035_1
891_035_1572	1702_035_1253	626_035_862	863_0345_205	952_035_1	1455_035_1	113_035_1	325_035_248	220_035_1
891_035_1567	1702_035_1278	626_035_830	863_0345_205	952_035_1	1455_035_1	113_035_1	325_035_265	220_035_1
891_035_1598	1702_035_1306	626_035_830	863_0345_197	952_035_1	1455_035_1	113_035_1	325_035_265	220_035_1
891_035_1661	1702_035_1268	626_035_848	863_0345_199	952_035_1	1455_035_1	113_035_1	325_035_254	220_035_1
891_035_1650	1702_035_1243	626_035_873	863_0345_199	952_035_1	1455_035_1	113_035_1	325_035_229	220_035_1
891_035_1653	1702_035_1216	626_035_911	863_0345_201	952_035_1	1455_035_1	113_035_1	325_035_233	220_035_1
891_035_1666	1702_035_1219	626_035_933	863_0345_188	952_035_1	1455_035_1	113_035_1	325_035_212	220_035_1
891_035_1706	1702_035_1233	626_035_932	863_0345_191	952_035_1	1455_035_1	113_035_1	325_035_207	220_035_1
891_035_1715	1702_035_1190	626_035_927	863_0345_201	952_035_1	1455_035_1	113_035_1	325_035_209	220_035_1
891_035_1750	1702_035_1117	626_035_925	863_0345_225	952_035_1	1455_035_1	113_035_1	325_035_225	220_035_1
891_035_1771	1702_035_1081	626_035_871	863_0345_237	952_035_1	1455_035_1	113_035_1	325_035_220	220_035_1
891_035_1720	1702_035_1113	626_035_794	863_0345_227	952_035_1	1455_035_1	113_035_1	325_035_223	220_035_1
891_035_1678	1702_035_1124	626_035_799	863_0345_198	952_035_1	1455_035_1	113_035_1	325_035_236	220_035_1
891_035_1613	1702_035_1154	626_035_817	863_0345_180	952_035_1	1455_035_1	113_035_1	325_035_236	220_035_1
891_035_1542	1702_035_1156	626_035_827	863_0345_168	952_035_1	1455_035_1	113_035_1	325_035_228	220_035_1
891_035_1552	1702_035_1197	626_035_817	863_0345_170	952_035_1	1455_035_1	113_035_1	325_035_199	220_035_1
891_035_1547	1702_035_1177	626_035_827	863_0345_177	952_035_1	1455_035_1	113_035_1	325_035_175	220_035_1
891_035_1566	1702_035_1176	626_035_837	863_0345_188	952_035_1	1455_035_1	113_035_1	325_035_163	220_035_1
891_035_1573	1702_035_1160	626_035_885	863_0345_194	952_035_1	1455_035_1	113_035_1	325_035_161	220_035_1
891_035_1559	1702_035_1139	626_035_901	863_0345_204	952_035_1	1455_035_1	113_035_1	325_035_167	220_035_1
891_035_1568	1702_035_1087	626_035_909	863_0345_204	952_035_1	1455_035_1	113_035_1	325_035_187	220_035_1
891_035_1572	1702_035_1073	626_035_931	863_0345_213	952_035_1	1455_035_1	113_035_1	325_035_205	220_035_1
891_035_1603	1702_035_1021	626_035_947	863_0345_219	952_035_1	1455_035_1	113_035_1	325_035_206	220_035_1
891_035_1612	1702_035_1025	626_035_975	863_0345_229	952_035_1	1455_035_1	113_035_1	325_035_176	220_035_1
891_035_1586	1702_035_1031	626_035_969	863_0345_235	952_035_1	1455_035_1	113_035_1	325_035_154	220_035_1
891_035_1639	1702_035_1028	626_035_940	863_0345_257	952_035_1	1455_035_1	113_035_1	325_035_152	220_035_1
891_035_1639	1702_035_1040	626_035_952	863_0345_257	952_035_1	1455_035_1	113_035_1	325_035_159	220_035_1
891_035_1626	1702_035_1075	626_035_939	863_0345_274	952_035_1	1455_035_1	113_035_1	325_035_166	220_035_1
891_035_1604	1702_035_1091	626_035_977	863_0345_295	952_035_1	1455_035_1	113_035_1	325_035_167	220_035_1
891_035_1568	1702_035_1128	626_035_993	863_0345_303	952_035_1	1455_035_1	113_035_1	325_035_177	220_035_1
891_035_1546	1702_035_1141	626_035_1009	863_0345_297	952_035_1	1455_035_1	113_035_1	325_035_182	220_035_1
891_035_1563	1702_035_1137	626_035_1032	863_0345_274	952_035_1	1455_035_1	113_035_1	325_035_177	220_035_1
891_035_1551	1702_035_1106	626_035_1085	863_0345_267	952_035_1	1455_035_1	113_035_1	325_035_189	220_035_1
891_035_1586	1702_035_1080	626_035_1086	863_0345_250	952_035_1	1455_035_1	113_035_1	325_035_200	220_035_1
891_035_1625	1702_035_1078	626_035_1066	863_0345_237	952_035_1	1455_035_1	113_035_1	325_035_216	220_035_1
891_035_1630	1702_035_1066	626_035_1087	863_0345_252	952_035_1	1455_035_1	113_035_1	325_035_215	220_035_1
891_035_1647	1702_035_1077	626_035_1077	863_0345_256	952_035_1	1455_035_1	113_035_1	325_035_202	220_035_1
891_035_1681	1702_035_1036	626_035_1090	863_0345_267	952_035_1	1455_035_1	113_035_1	325_035_193	220_035_1
891_035_1703	1702_035_1036	626_035_1112	863_0345_269	952_035_1	1455_035_1	113_035_1	325_035_188	220_035_1
891_035_1684	1702_035_1019	626_035_1099	863_0345_281	952_035_1	1455_035_1	113_035_1	325_035_173	220_035_1
891_035_1674	1702_035_1023	626_035_1068	863_0345_297	952_035_1	1455_035_1	113_035_1	325_035_166	220_035_1
891_035_1586	1702_035_986	626_035_1075	863_0345_295	952_035_1	1455_035_1	113_035_1	325_035_177	220_035_1
891_035_1549	1702_035_1000	626_035_1060	863_0345_288	952_035_1	1455_035_1	113_035_1	325_035_200	220_035_1
891_035_1522	1702_035_987	626_035_1063	863_0345_294	952_035_1	1455_035_1	113_035_1	325_035_196	220_035_1
891_035_1501	1702_035_1015	626_035_1032	863_0345_305	952_035_1	1455_035_1	113_035_1	325_035_193	220_035_1
891_035_1524	1702_035_1004	626_035_1029	863_0345_305	952_035_1	1455_035_1	113_035_1	325_035_186	220_035_1
891_035_1555	1702_035_1011	626_035_1040	863_0345_304	952_035_1	1455_035_1	113_035_1	325_035_182	220_035_1
891_035_1545	1702_035_987	626_035_1044	863_0345_304	952_035_1	1455_035_1	113_035_1	325_035_196	220_035_1
891_035_1591	1702_035_1001	626_035_1079	863_0345_305	952_035_1	1455_035_1	113_035_1	325_035_187	220_035_1
891_035_1597	1702_035_1032	626_035_1109	863_0345_311	952_035_1	1455_035_1	113_035_1	325_035_193	220_035_1
891_035_1595	1702_035_1019	626_035_1131	863_0345_310	952_035_1	1455_035_1	113_035_1	325_035_208	220_035_1
891_035_1568	1702_035_1042	626_035_1134	863_0345_311	952_035_1	1455_035_1	113_035_1	325_035_214	220_035_1
891_035_1582	1702_035_1027	626_035_1147	863_0345_314	952_035_1	1455_035_1	113_035_1	325_035_213	220_035_1
891_035_1582	1702_035_997	626_035_1150	863_0345_332	952_035_1	1455_035_1	113_035_1	325_035_216	220_035_1
891_035_1555	1702_035_1005	626_035_1181	863_0345_329	952_035_1	1455_035_1	113_035_1	325_035_202	220_035_1
891_035_1540	1702_035_1031	626_035_1201	863_0345_361	952_035_1	1455_035_1	113_035_1	325_035_194	220_035_1
891_035_1535	1702_035_1026	626_035_1224	863_0345_360	952_035_1	1455_035_1	113_035_1	325_035_164	220_035_1
891_035_1529	1702_035_1003	626_035_1216	863_0345_347	952_035_1	1455_035_1	113_035_1	325_035_150	220_035_1
891_035_1510	1702_035_1009	626_035_1250	863_0345_338	952_035_1	1455_035_1	113_035_1	325_035_141	220_035_1
891_035_1516	1702_035_992	626_035_1256	863_0345_342	952_035_1	1455_035_1	113_035_1	325_035_142	220_035_1
891_035_1509	1702_035_971	626_035_1238	863_0345_319	952_035_1	1455_035_1	113_035_1	325_035_138	220_035_1
891_035_1535	1702_035_976	626_035_1198	863_0345_324	952_035_1	1455_035_1	113_035_1	325_035_142	220_035_1
891_035_1544	1702_035_967	626_035_1201	863_0345_345	952_035_1	1455_035_1	113_035_1	325_035_145	220_035_1
891_035_1547	1702_035_959	626_035_1209	863_0345_352	952_035_1	1455_035_1	113_035_1	325_035_165	220_035_1
891_035_1543	1702_035_923	626_035_1216	863_0345_338	952_035_1	1455_035_1	113_035_1	325_035_173	220_035_1
891_035_1533	1702_035_928	626_035_1239	863_0345_343	952_035_1	1455_035_1	113_035_1	325_035_176	220_035_1
891_035_1535	1702_035_951	626_035_1208	863_0345_332	952_035_1	1455_035_1	113_035_1	325_035_172	220_035_1
891_035_1511	1702_035_941	626_035_1235	863_0345_323	952_035_1	1455_035_1	113_035_1	325_035_172	220_035_1
891_035_1538	1702_035_948	626_035_1241	863_0345_301	952_035_1	1455_035_1	113_035_1	325_035_173	220_035_1
891_035_1571	1702_035_903	626_035_1218	863_0345_303	952_035_1	1455_035_1	113_035_1	325_035_175	220_035_1
891_035_1613	1702_035_877	626_035_1179	863_0345_306	952_035_1	1455_035_1	113_035_1	325_035_181	220_035_1
891_035_1590	1702_035_852	626_035_1137	863_0345_318	952_035_1	1455_035_1	113_035_1	325_035_180	220_035_1
891_035_1555	1702_035_830	626_035_1148	863_0345_335	952_035_1	1455_035_1	113_035_1	325_035_170	220_035_1
891_035_1536	1702_035_808	626_035_1176	863_0345_348	952_035_1	1455_035_1	113_035_1	325_035_162	220_035_1
891_035_1539	1702_035_813	626_035_1182	863_0345_332	952_035_1	1455_035_1	113_035_1	325_035_155	220_035_1
891_035_1544	1702_035_803	626_035_1198	863_0345_316	952_035_1	1455_035_1	113_035_1	325_035_166	220_035_1
891_035_1570	1702_035_800	626_035_1188	863_0345_315	952_035_1	1455_035_1	113_035_1	325_035_172	220_035_1
891_035_1639	1702_035_817	626_035_1192	863_0345_292	952_035_1	1455_035_1	113_035_1	325_035_181	220_035_1
891_035_1647	1702_035_866	626_035_1191	863_0345_278	952_035_1	1455_035_1	113_035_1	325_035_178	220_035_1
891_035_1699	1702_035_881	626_035_1162	863_0345_268	952_035_1	1455_035_1	113_035_1	325_035_171	220_035_1
891_035_1686	1702_035_871	626_035_1165	863_0345_280	952_035_1	1455_035_1	113_035_1	325_035_178	220_035_1
891_035_1657	1702_035_867	626_035_1188	863_0345_289	952_035_1	1455_035_1	113_035_1	325_035_162	220_035_1
891_035_1724	1702_035_867	626_035_1181	863_0345_294	952_035_1	1455_035_1	113_035_1	325_035_168	220_035_1
891_035_1691	1702_035_875	626_035_1168	863_0345_311	952_035_1	1455_035_1	113_035_1	325_035_174	220_035_1
891_035_1693	1702_035_882	626_035_1147	863_0345_333	952_035_1	1455_035_1	113_035_1	325_035_172	220_035_1
891_035_1685	1702_035_867	626_035_1126	863_0345_366	952_035_1	1455_035_1	113_035_1	325_035_171	220_035_1
891_035_1669	1702_035_854	626_035_1112	863_0345_367	952_035_1	1455_035_1	113_035_1	325_035_171	220_035_1
891_035_1676	1702_035_852	626_035_1135	863_0345_350	952_035_1	1455_035_1	113_035_1	325_035_185	220_035_1
891_035_1644	1702_035_827	626_035_1130	863_0345_359	952_035_1	1455_035_1	113_035_1	325_035_176	220_035_1
891_035_1622	1702_035_838	626_035_1116	863_0345_357	952_035_1	1455_035_1	113_035_1	325_035_181	220_035_1
891_035_1589	1702_035_855	626_035_1149	863_0345_341	952_035_1	1455_035_1	113_035_1	325_035_173	220_035_1
891_035_1523	1702_035_851	626_035_1180	863_0345_323	952_035_1	1455_035_1	113_035_1	325_035_169	220_035_1
891_035_1473	1702_035_852	626_035_1218	863_0345_326	952_035_1	1455_035_1	113_035_1	325_035_149	220_035_1
891_035_1399	1702_035_841	626_035_1239	863_0345_342	952_035_1	1455_035_1	113_035_1	325_035_159	220_035_1
891_035_1390	1702_035_840	626_035_1233	863_0345_361	952_035_1	1455_035_1	113_035_1	325_035_158	220_035_1
891_035_1405	1702_035_817	626_035_1238	863_0345_388	952_035_1	1455_035_1	113_035_1	325_035_177	220_035_1
891_035_1436	1702_035_805	626_035_1262	863_0345_405	952_035_1	1455_035_1	113_035_1	325_035_182	220_035_1
891_035_1493	1702_035_798	626_035_1271	863_0345_407	952_035_1	1455_035_1	113_035_1	325_035_185	220_035_1
891_035_1571	1702_035_786	626_035_1231	863_0345_430	952_035_1	1455_035_1	113_035_1	325_035_210	220_035_1
891_035_1613	1702_035_790	626_035_1233	863_0345_434	952_035_1	1455_035_1	113_035_1	325_035_222	220_035_1
891_035_1614	1702_035_798	626_035_1243	863_0345_431	952_035_1	1455_035_1	113_035_1	325_035_229	220_035_1
891_035_1616	1702_035_810	626_035_1224	863_0345_417	952_035_1	1455_035_1	113_035_1	325_035_229	220_035_1
891_035_1598	1702_035_805	626_035_1238	863_0345_430	952_035_1	1455_035_1	113_035_1	325_035_233	220_035_1
891_035_1546	1702_035_785	626_035_1265	863_0345_437	952_035_1	1455_035_1	113_035_1	325_035_236	220_035_1
891_035_1536	1702_035_786	626_035_1258	863_0345_437	952_035_1	1455_035_1	113_035_1	325_035_222	220_035_1
891_035_1532	1702_035_767	626_035_1259	863_0345_421	952_035_1	1455_035_1	113_035_1	325_035_218	220_035_1
891_035_1532	1702_035_749	626_035_1284	863_0345_410	952_035_1	1455_035_1	113_035_1	325_035_213	220_035_1
891_035_1509	1702_035_701	626_035_1312	863_0345_388	952_035_1	1455_035_1	113_035_1	325_035_205	220_035_1
891_035_1510	1702_035_680	626_035_1307	863_0345_403	952_035_1	1455_035_1	113_035_1	325_035_207	220_035_1
891_035_1512	1702_035_649	626_035_1309	863_0345_380	952_035_1	1455_035_1	113_035_1	325_035_233	220_035_1
891_035_1474	1702_035_627	626_035_1309	863_0345_392	952_035_1	1455_035_1	113_035_1	325_035_252	220_035_1
891_035_1513	1702_035_626	626_035_1284	863_0345_399	952_035_1	1455_035_1	113_035_1	325_035_252	220_035_1
891_035_1514	1702_035_653	626_035_1261	863_0345_415	952_035_1	1455_035_1	113_035_1	325_035_268	220_035_1
891_035_1534	1702_035_677	626_035_1254	863_0345_440	952_035_1	1455_035_1	113_035_1	325_035_251	220_035_1
891_035_1515	1702_035_678	626_035_1269	863_0345_483	952_035_1	1455_035_1	113_035_1	325_035_252	220_035_1
891_035_1535	1702_035_700	626_035_1229	863_0345_482	952_035_1	1455_035_1	113_035_1	325_035_263	220_035_1
891_035_1523	1702_035_679	626_035_1256	863_0345_485	952_035_1	1455_035_1	113_035_1	325_035_266	220_035_1
891_035_1521	1702_035_666	626_035_1275	863_0345_468	952_035_1	1455_035_1	113_035_1	325_035_268	220_035_1
891_035_1551	1702_035_671	626_035_1309	863_0345_479	952_035_1	1455_035_1	113_035_1	325_035_277	220_035_1
891_035_1574	1702_035_649	626_035_1334	863_0345_475	952_035_1	1455_035_1	113_035_1	325_035_285	220_035_1
891_035_1557	1702_035_658	626_035_1338	863_0345_484	952_035_1	1455_035_1	113_035_1	325_035_277	220_035_1
891_035_1563	1702_035_650	626_035_1376	863_0345_522	952_035_1	1455_035_1	113_035_1	325_035_262	220_035_1
891_035_1524	1702_035_655	626_035_1358	863_0345_504	952_035_1	1455_035_1	113_035_1	325_035_267	220_035_1
891_035_1450	1702_035_679	626_035_1314	863_0345_519	952_035_1	1455_035_1	113_035_1	325_035_281	220_035_1
891_035_1403	1702_035_690	626_035_1283	863_0345_505	952_035_1	1455_035_1	113_035_1	325_035_312	220_035_1
891_035_1369	1702_035_699	626_035_1244	863_0345_477	952_035_1	1455_035_1	113_035_1	325_035_328	220_035_1
891_035_1291	1702_035_714	626_035_1286	863_0345_464	952_035_1	1455_035_1	113_035_1	325_035_340	220_035_1
891_035_1335	1702_035_729	626_035_1257	863_0345_456	952_035_1	1455_035_1	113_035_1	325_035_340	220_035_1
891_035_1368	1702_035_711	626_035_1272	863_0345_443	952_035_1	1455_035_1	113_035_1	325_035_314	220_035_1
891_035_1445	1702_035_713	626_035_1236	863_0345_445	952_035_1	1455_035_1	113_035_1	325_035_285	220_035_1
891_035_1485	1702_035_744	626_035_1221	863_0345_421	952_035_1	1455_035_1	113_035_1	325_035_273	220_035_1
891_035_1494	1702_035_707	626_035_1226	863_0345_401	952_035_1	1455_035_1	113_035_1	325_035_294	220_035_1
891_035_1537	1702_035_697	626_035_1220	863_0345_411	952_035_1	1455_035_1	113_035_1	325_035_286	220_035_1
891_035_1559	1702_035_691	626_035_1216	863_0345_425	952_035_1	1455_035_1	113_035_1	325_035_272	220_035_1
891_035_1517	1702_035_713	626_035_1236	863_0345_436	952_035_1	1455_035_1	113_035_1	325_035_269	220_035_1
891_035_1488	1702_035_741	626_035_1242	863_0345_468	952_035_1	1455_035_1	113_035_1	325_035_283	220_035_1
891_035_1437	1702_035_749	626_035_1243	863_0345_494	952_035_1	1455_035_1	113_035_1	325_035_298	220_035_1
891_035_1364	1702_035_738	626_035_1273	863_0345_517	952_035_1	1455_035_1	113_035_1	325_035_317	220_035_1
891_035_1309	1702_035_735	626_035_1291	863_0345_517	952_035_1	1455_035_1	113_035_1	325_035_321	220_035_1
891_035_1339	1702_035_724	626_035_1303	863_0345_533	952_035_1	1455_035_1	113_035_1	325_035_313	220_035_1
891_035_1326	1702_035_726	626_035_1308	863_0345_514	952_035_1	1455_035_1	113_035_1	325_035_295	220_035_1
891_035_1331	1702_035_699	626_035_1307	863_0345_510	952_035_1	1455_035_1	113_035_1	325_035_289	220_035_1
891_035_1310	1702_035_692	626_035_1285	863_0345_517	952_035_1	1455_035_1	113_035_1	325_035_289	220_035_1
891_035_1312	1702_035_703	626_035_1237	863_0345_543	952_035_1	1455_035_1	113_035_1	325_035_290	220_035_1
891_035_1329	1702_035_668	626_035_1261	863_0345_561	952_035_1	1455_035_1	113_035_1	325_035_284	220_035_1
891_035_1368	1702_035_640	626_035_1284	863_0345_552	952_035_1	1455_035_1	113_035_1	325_035_277	220_035_1
891_035_1364	1702_035_648	626_035_1273	863_0345_551	952_035_1	1455_035_1	113_035_1	325_035_255	220_035_1
891_035_1359	1702_035_676	626_035_1293	863_0345_542	952_035_1	1455_035_1	113_035_1	325_035_240	220_035_1
891_035_1349	1702_035_670	626_035_1306	863_0345_578	952_035_1	1455_035_1	113_035_1	325_035_233	220_035_1
891_035_1348	1702_035_672	626_035_1335	863_0345_613	952_035_1	1455_035_1	113_035_1	325_035_234	220_035_1
891_035_1335	1702_035_680	626_035_1334	863_0345_630	952_035_1	1455_035_1	113_035_1	325_035_229	220_035_1
891_035_1332	1702_035_692	626_035_1309	863_0345_628	952_035_1	1455_035_1	113_035_1	325_035_239	220_035_1
891_035_1337	1702_035_684	626_035_1308	863_0345_606	952_035_1	1455_035_1	113_035_1	325_035_251	220_035_1
891_035_1347	1702_035_681	626_035_1283	863_0345_585	952_035_1	1455_035_1	113_035_1	325_035_257	220_035_1
891_035_1361	1702_035_680	626_035_1218	863_0345_578	952_035_1	1455_035_1	113_035_1	325_035_261	220_035_1
891_035_1379	1702_035_701	626_035_1223	863_0345_571	952_035_1	1455_035_1	113_035_1	325_035_257	220_035_1
891_035_1420	1702_035_666	626_035_1236	863_0345_558	952_035_1	1455_035_1	113_035_1	325_035_261	220_035_1
891_035_1461	1702_035_659	626_035_1233	863_0345_555	952_035_1	1455_035_1	113_035_1	325_035_250	220_035_1
891_035_1550	1702_035_672	626_035_1200	863_0345_505	952_035_1	1455_035_1	113_035_1	325_035_232	220_035_1
891_035_1568	1702_035_671	626_035_1132	863_0345_489	952_035_1	1455_035_1	113_035_1	325_035_223	220_035_1
891_035_1576	1702_035_671	626_035_1138	863_0345_483	952_035_1	1455_035_1	113_035_1	325_035_224	220_035_1
891_035_1547	1702_035_676	626_035_1195	863_0345_507	952_035_1	1455_035_1	113_035_1	325_035_215	220_035_1
891_035_1522	1702_035_669	626_035_1240	863_0345_515	952_035_1	1455_035_1	113_035_1	325_035_217	220_035_1
891_035_1472	1702_035_660	626_035_1278	863_0345_523	952_035_1	1455_035_1	113_035_1	325_035_226	220_035_1
891_035_1470	1702_035_659	626_035_1263	863_0345_550	952_035_1	1455_035_1	113_035_1	325_035_226	220_035_1
891_035_1464	1702_035_668	626_035_1282	863_0345_558	952_035_1	1455_035_1	113_035_1	325_035_231	220_035_1
891_035_1496	1702_035_700	626_035_1245	863_0345_562	952_035_1	1455_035_1	113_035_1	325_035_228	220_035_1
891_035_1480	1702_035_690	626_035_1270	863_0345_572	952_035_1	1455_035_1	113_035_1	325_035_220	220_035_1
891_035_1487	1702_035_671	626_035_1337	863_0345_571	952_035_1	1455_035_1	113_035_1	325_035_219	220_035_1
891_035_1503	1702_035_636	626_035_1372	863_0345_572	952_035_1	1455_035_1	113_035_1	325_035_219	220_035_1
891_035_1480	1702_035_612	626_035_1413	863_0345_558	952_035_1	1455_035_1	113_035_1	325_035_218	220_035_1
891_035_1428	1702_035_599	626_035_1442	863_0345_537	952_035_1	1455_035_1	113_035_1	325_035_213	220_035_1
891_035_1428	1702_035_603	626_035_1447	863_0345_526	952_035_1	1455_035_1	113_035_1	325_035_213	220_035_1
891_035_1382	1702_035_578	626_035_1433	863_0345_498	952_035_1	1455_035_1	113_035_1	325_035_223	220_035_1
891_035_1358	1702_035_570	626_035_1403	863_0345_495	952_035_1	1455_035_1	113_035_1	325_035_251	220_035_1
891_035_1330	1702_035_565	626_035_1388	863_0345_497	952_035_1	1455_035_1	113_035_1	325_035_262	220_035_1
891_035_1345	1702_035_566	626_035_1362	863_0345_560	952_035_1	1455_035_1	113_035_1	325_035_271	220_035_1
891_035_1351	1702_035_542	626_035_1366	863_0345_584	952_035_1	1455_035_1	113_035_1	325_035_271	220_035_1
891_035_1408	1702_035_555	626_035_1367	863_0345_563	952_035_1	1455_035_1	113_035_1	325_035_253	220_035_1
891_035_1431	1702_035_582	626_035_1388	863_0345_536	952_035_1	1455_035_1	113_035_1	325_035_240	220_035_1
891_035_1440	1702_035_580	626_035_1381	863_0345_522	952_035_1	1455_035_1	113_035_1	325_035_234	220_035_1
891_035_1419	1702_035_590	626_035_1413	863_0345_485	952_035_1	1455_035_1	113_035_1	325_035_221	220_035_1
891_035_1430	1702_035_607	626_035_1411	863_0345_474	952_035_1	1455_035_1	113_035_1	325_035_220	220_035_1
891_035_1392	1702_035_619	626_035_1416	863_0345_485	952_035_1	1455_035_1	113_035_1	325_035_226	220_035_1
891_035_1386	1702_035_618	626_035_1424	863_0345_483	952_035_1	1455_035_1	113_035_1	325_035_242	220_035_1
891_035_1377	1702_035_654	626_035_1367	863_0345_488	952_035_1	1455_035_1	113_035_1	325_035_258	220_035_1
891_035_1390	1702_035_706	626_035_1332	863_0345_476	952_035_1	1455_035_1	113_035_1	325_035_257	220_035_1
891_035_1383	1702_035_700	626_035_1320	863_0345_454	952_035_1	1455_035_1	113_035_1	325_035_252	220_035_1
891_035_1435	1702_035_684	626_035_1319	863_0345_446	952_035_1	1455_035_1	113_035_1	325_035_230	220_035_1
891_035_1454	1702_035_670	626_035_1297	863_0345_466	952_035_1	1455_035_1	113_035_1	325_035_205	220_035_1
891_035_1479	1702_035_663	626_035_1311	863_0345_465	952_035_1	1455_035_1	113_035_1	325_035_186	220_035_1
891_035_1471	1702_035_640	626_035_1329	863_0345_467	952_035_1	1455_035_1	113_035_1	325_035_178	220_035_1
891_035_1476	1702_035_643	626_035_1354	863_0345_481	952_035_1	1455_035_1	113_035_1	325_035_186	220_035_1
891_035_1463	1702_035_638	626_035_1339	863_0345_500	952_035_1	1455_035_1	113_035_1	325_035_190	220_035_1
891_035_1462	1702_035_616	626_035_1297	863_0345_499	952_035_1	1455_035_1	113_035_1	325_035_198	220_035_1
891_035_1492	1702_035_641	626_035_1275	863_0345_516	952_035_1	1455_035_1	113_035_1	325_035_198	220_035_1
891_035_1481	1702_035_642	626_035_1306	863_0345_515	952_035_1	1455_035_1	113_035_1	325_035_202	220_035_1
891_035_1502	1702_035_643	626_035_1298	863_0345_519	952_035_1	1455_035_1	113_035_1	325_035_213	220_035_1
891_035_1516	1702_035_663	626_035_1352	863_0345_487	952_035_1	1455_035_1	113_035_1	325_035_205	220_035_1
891_035_1535	1702_035_675	626_035_1372	863_0345_498	952_035_1	1455_035_1	113_035_1	325_035_191	220_035_1
891_035_1481	1702_035_646	626_035_1392	863_0345_509	952_035_1	1455_035_1	113_035_1	325_035_183	220_035_1
891_035_1440	1702_035_628	626_035_1395	863_0345_512	952_035_1	1455_035_1	113_035_1	325_035_194	220_035_1
891_035_1399	1702_035_627	626_035_1383	863_0345_509	952_035_1	1455_035_1	113_035_1	325_035_209	220_035_1
891_035_1358	1702_035_633	626_035_1374	863_0345_531	952_035_1	1455_035_1	113_035_1	325_035_224	220_035_1
891_035_1329	1702_035_629	626_035_1367	863_0345_535	952_035_1	1455_035_1	113_035_1	325_035_226	220_035_1
891_035_1369	1702_035_643	626_035_1308	863_0345_541	952_035_1	1455_035_1	113_035_1	325_035_228	220_035_1
891_035_1431	1702_035_684	626_035_1286	863_0345_556	952_035_1	1455_035_1	113_035_1	325_035_219	220_035_1
891_035_1435	1702_035_685	626_035_1268	863_0345_575	952_035_1	1455_035_1	113_035_1	325_035_204	220_035_1
891_035_1449	1702_035_713	626_035_1258	863_0345_565	952_035_1	1455_035_1	113_035_1	325_035_185	220_035_1
891_035_1485	1702_035_731	626_035_1259	863_0345_551	952_035_1	1455_035_1	113_035_1	325_035_168	220_035_1
891_035_1503	1702_035_719	626_035_1285	863_0345_530	952_035_1	1455_035_1	113_035_1	325_035_169	220_035_1
891_035_1490	1702_035_669	626_035_1311	863_0345_528	952_035_1	1455_035_1	113_035_1	325_035_172	220_035_1
891_035_1502	1702_035_667	626_035_1353	863_0345_528	952_035_1	1455_035_1	113_035_1	325_035_176	220_035_1
891_035_1503	1702_035_679	626_035_1339	863_0345_513	952_035_1	1455_035_1	113_035_1	325_035_187	220_035_1
891_035_1515	1702_035_650	626_035_1334	863_0345_507	952_035_1	1455_035_1	113_035_1	325_035_190	220_035_1
891_035_1522	1702_035_642	626_035_1321	863_0345_539	952_035_1	1455_035_1	113_035_1	325_035_202	220_035_1
891_035_1532	1702_035_596	626_035_1332	863_0345_551	952_035_1	1455_035_1	113_035_1	325_035_209	220_035_1
891_035_1513	1702_035_550	626_035_1318	863_0345_539	952_035_1	1455_035_1	113_035_1	325_035_224	220_035_1
891_035_1505	1702_035_544	626_035_1314	863_0345_524	952_035_1	1455_035_1	113_035_1	325_035_229	220_035_1
891_035_1478	1702_035_566	626_035_1310	863_0345_546	952_035_1	1455_035_1	113_035_1	325_035_217	220_035_1
891_035_1452	1702_035_567	626_035_1311	863_0345_537	952_035_1	1455_035_1	113_035_1	325_035_222	220_035_1
891_035_1429	1702_035_587	626_035_1326	863_0345_542	952_035_1	1455_035_1	113_035_1	325_035_230	220_035_1
891_035_1413	1702_035_617	626_035_1303	863_0345_575	952_035_1	1455_035_1	113_035_1	325_035_216	220_035_1
891_035_1390	1702_035_621	626_035_1261	863_0345_580	952_035_1	1455_035_1	113_035_1	325_035_221	220_035_1
891_035_1363	1702_035_620	626_035_1263	863_0345_552	952_035_1	1455_035_1	113_035_1	325_035_231	220_035_1
891_035_1323	1702_035_626	626_035_1296	863_0345_536	952_035_1	1455_035_1	113_035_1	325_035_247	220_035_1
891_035_1316	1702_035_643	626_035_1320	863_0345_537	952_035_1	1455_035_1	113_035_1	325_035_271	220_035_1
891_035_1273	1702_035_665	626_035_1310	863_0345_530	952_035_1	1455_035_1	113_035_1	325_035_284	220_035_1
891_035_1308	1702_035_673	626_035_1335	863_0345_511	952_035_1	1455_035_1	113_035_1	325_035_283	220_035_1
891_035_1303	1702_035_671	626_035_1397	863_0345_483	952_035_1	1455_035_1	113_035_1	325_035_272	220_035_1
891_035_1322	1702_035_679	626_035_1488	863_0345_478	952_035_1	1455_035_1	113_035_1	325_035_245	220_035_1
891_035_1341	1702_035_688	626_035_1539	863_0345_454	952_035_1	1455_035_1	113_035_1	325_035_239	220_035_1
891_035_1360	1702_035_698	626_035_1557	863_0345_454	952_035_1	1455_035_1	113_035_1	325_035_244	220_035_1
891_035_1360	1702_035_705	626_035_1582	863_0345_439	952_035_1	1455_035_1	113_035_1	325_035_255	220_035_1
891_035_1365	1702_035_699	626_035_1497	863_0345_460	952_035_1	1455_035_1	113_035_1	325_035_273	220_035_1
891_035_1331	1702_035_694	626_035_1445	863_0345_492	952_035_1	1455_035_1	113_035_1	325_035_271	220_035_1
891_035_1314	1702_035_683	626_035_1370	863_0345_513	952_035_1	1455_035_1	113_035_1	325_035_273	220_035_1
891_035_1284	1702_035_684	626_035_1399	863_0345_509	952_035_1	1455_035_1	113_035_1	325_035_276	220_035_1
891_035_1276	1702_035_675	626_035_1403	863_0345_500	952_035_1	1455_035_1	113_035_1	325_035_290	220_035_1
891_035_1254	1702_035_656	626_035_1423	863_0345_492	952_035_1	1455_035_1	113_035_1	325_035_301	220_035_1
891_035_1257	1702_035_620	626_035_1414	863_0345_498	952_035_1	1455_035_1	113_035_1	325_035_299	220_035_1
891_035_1246	1702_035_603	626_035_1402	863_0345_502	952_035_1	1455_035_1	113_035_1	325_035_262	220_035_1
891_035_1257	1702_035_603	626_035_1406	863_0345_479	952_035_1	1455_035_1	113_035_1	325_035_263	220_035_1
891_035_1300	1702_035_605	626_035_1381	863_0345_497	952_035_1	1455_035_1	113_035_1	325_035_251	220_035_1
891_035_1340	1702_035_631	626_035_1381	863_0345_503	952_035_1	1455_035_1	113_035_1	325_035_231	220_035_1
891_035_1364	1702_035_628	626_035_1400	863_0345_511	952_035_1	1455_035_1	113_035_1	325_035_234	220_035_1
891_035_1389	1702_035_637	626_035_1390	863_0345_541	952_035_1	1455_035_1	113_035_1	325_035_226	220_035_1
891_035_1400	1702_035_636	626_035_1433	863_0345_527	952_035_1	1455_035_1	113_035_1	325_035_245	220_035_1
891_035_1398	1702_035_659	626_035_1459	863_0345_489	952_035_1	1455_035_1	113_035_1	325_035_264	220_035_1
891_035_1404	1702_035_663	626_035_1467	863_0345_488	952_035_1	1455_035_1	113_035_1	325_035_280	220_035_1
891_035_1372	1702_035_672	626_035_1478	863_0345_461	952_035_1	1455_035_1	113_035_1	325_035_284	220_035_1
891_035_1304	1702_035_695	626_035_1509	863_0345_429	952_035_1	1455_035_1	113_035_1	325_035_299	220_035_1
891_035_1290	1702_035_716	626_035_1491	863_0345_413	952_035_1	1455_035_1	113_035_1	325_035_283	220_035_1
891_035_1286	1702_035_722	626_035_1502	863_0345_411	952_035_1	1455_035_1	113_035_1	325_035_255	220_035_1
891_035_1310	1702_035_677	626_035_1529	863_0345_413	952_035_1	1455_035_1	113_035_1	325_035_257	220_035_1
891_035_1293	1702_035_657	626_035_1496	863_0345_422	952_035_1	1455_035_1	113_035_1	325_035_248	220_035_1
891_035_1305	1702_035_627	626_035_1478	863_0345_435	952_035_1	1455_035_1	113_035_1	325_035_261	220_035_1
891_035_1343	1702_035_602	626_035_1455	863_0345_427	952_035_1	1455_035_1	113_035_1	325_035_269	220_035_1
891_035_1341	1702_035_602	626_035_1439	863_0345_435	952_035_1	1455_035_1	113_035_1	325_035_256	220_035_1
891_035_1357	1702_035_609	626_035_1414	863_0345_440	952_035_1	1455_035_1	113_035_1	325_035_250	220_035_1
891_035_1313	1702_035_627	626_035_1472	863_0345_451	952_035_1	1455_035_1	113_035_1	325_035_248	220_035_1
891_035_1298	1702_035_655	626_035_1465	863_0345_480	952_035_1	1455_035_1	113_035_1	325_035_257	220_035_1
891_035_1278	1702_035_677	626_035_1487	863_0345_463	952_035_1	1455_035_1	113_035_1	325_035_264	220_035_1
891_035_1283	1702_035_699	626_035_1489	863_0345_454	952_035_1	1455_035_1	113_035_1	325_035_267	220_035_1
891_035_1316	1702_035_693	626_035_1511	863_0345_440	952_035_1	1455_035_1	113_035_1	325_035_280	220_035_1
891_035_1293	1702_035_683	626_035_1548	863_0345_432	952_035_1	1455_035_1	113_035_1	325_035_275	220_035_1
891_035_1269	1702_035_652	626_035_1581	863_0345_422	952_035_1	1455_035_1	113_035_1	325_035_291	220_035_1
891_035_1264	1702_035_647	626_035_1568	863_0345_419	952_035_1	1455_035_1	113_035_1	325_035_302	220_035_1
891_035_1288	1702_035_633	626_035_1634	863_0345_400	952_035_1	1455_035_1	113_035_1	325_035_305	220_035_1
891_035_1330	1702_035_611	626_035_1607	863_0345_398	952_035_1	1455_035_1	113_035_1	325_035_284	220_035_1
891_035_1389	1702_035_604	626_035_1626	863_0345_386	952_035_1	1455_035_1	113_035_1	325_035_268	220_035_1
891_035_1403	1702_035_588	626_035_1650	863_0345_389	952_035_1	1455_035_1	113_035_1	325_035_266	220_035_1
891_035_1400	1702_035_582	626_035_1654	863_0345_372	952_035_1	1455_035_1	113_035_1	325_035_268	220_035_1
891_035_1326	1702_035_608	626_035_1673	863_0345_373	952_035_1	1455_035_1	113_035_1	325_035_268	220_035_1
891_035_1298	1702_035_600	626_035_1668	863_0345_394	952_035_1	1455_035_1	113_035_1	325_035_258	220_035_1
891_035_1273	1702_035_624	626_035_1678	863_0345_382	952_035_1	1455_035_1	113_035_1	325_035_252	220_035_1
891_035_1268	1702_035_640	626_035_1638	863_0345_371	952_035_1	1455_035_1	113_035_1	325_035_252	220_035_1
891_035_1258	1702_035_644	626_035_1641	863_0345_352	952_035_1	1455_035_1	113_035_1	325_035_251	220_035_1
891_035_1248	1702_035_650	626_035_1623	863_0345_334	952_035_1	1455_035_1	113_035_1	325_035_242	220_035_1
891_035_1266	1702_035_639	626_035_1637	863_0345_354	952_035_1	1455_035_1	113_035_1	325_035_215	220_035_1
891_035_1264	1702_035_657	626_035_1606	863_0345_360	952_035_1	1455_035_1	113_035_1	325_035_215	220_035_1
891_035_1294	1702_035_680	626_035_1586	863_0345_373	952_035_1	1455_035_1	113_035_1	325_035_214	220_035_1
891_035_1319	1702_035_684	626_035_1549	863_0345_366	952_035_1	1455_035_1	113_035_1	325_035_215	220_035_1
891_035_1322	1702_035_669	626_035_1541	863_0345_370	952_035_1	1455_035_1	113_035_1	325_035_205	220_035_1
891_035_1289	1702_035_660	626_035_1589	863_0345_366	952_035_1	1455_035_1	113_035_1	325_035_210	220_035_1
891_035_1286	1702_035_665	626_035_1642	863_0345_365	952_035_1	1455_035_1	113_035_1	325_035_213	220_035_1
891_035_1274	1702_035_686	626_035_1699	863_0345_349	952_035_1	1455_035_1	113_035_1	325_035_216	220_035_1
891_035_1255	1702_035_682	626_035_1736	863_0345_350	952_035_1	1455_035_1	113_035_1	325_035_222	220_035_1
891_035_1227	1702_035_656	626_035_1718	863_0345_329	952_035_1	1455_035_1	113_035_1	325_035_217	220_035_1
891_035_1230	1702_035_652	626_035_1683	863_0345_313	952_035_1	1455_035_1	113_035_1	325_035_203	220_035_1
891_035_1236	1702_035_685	626_035_1654	863_0345_302	952_035_1	1455_035_1	113_035_1	325_035_172	220_035_1
891_035_1231	1702_035_695	626_035_1655	863_0345_294	952_035_1	1455_035_1	113_035_1	325_035_152	220_035_1
891_035_1209	1702_035_713	626_035_1669	863_0345_280	952_035_1	1455_035_1	113_035_1	325_035_132	220_035_1
891_035_1208	1702_035_683	626_035_1692	863_0345_279	952_035_1	1455_035_1	113_035_1	325_035_130	220_035_1
891_035_1199	1702_035_679	626_035_1697	863_0345_300	952_035_1	1455_035_1	113_035_1	325_035_143	220_035_1
891_035_1195	1702_035_655	626_035_1695	863_0345_313	952_035_1	1455_035_1	113_035_1	325_035_152	220_035_1
891_035_1182	1702_035_646	626_035_1724	863_0345_303	952_035_1	1455_035_1	113_035_1	325_035_162	220_035_1
891_035_1171	1702_035_649	626_035_1727	863_0345_278	952_035_1	1455_035_1	113_035_1	325_035_183	220_035_1
891_035_1146	1702_035_635	626_035_1763	863_0345_283	952_035_1	1455_035_1	113_035_1	325_035_193	220_035_1
891_035_1168	1702_035_654	626_035_1778	863_0345_278	952_035_1	1455_035_1	113_035_1	325_035_189	220_035_1
891_035_1161	1702_035_692	626_035_1758	863_0345_275	952_035_1	1455_035_1	113_035_1	325_035_177	220_035_1
891_035_1199	1702_035_710	626_035_1758	863_0345_263	952_035_1	1455_035_1	113_035_1	325_035_167	220_035_1
891_035_1231	1702_035_698	626_035_1763	863_0345_264	952_035_1	1455_035_1	113_035_1	325_035_183	220_035_1
891_035_1238	1702_035_671	626_035_1785	863_0345_270	952_035_1	1455_035_1	113_035_1	325_035_194	220_035_1
891_035_1254	1702_035_620	626_035_1767	863_0345_281	952_035_1	1455_035_1	113_035_1	325_035_224	220_035_1
891_035_1255	1702_035_578	626_035_1842	863_0345_290	952_035_1	1455_035_1	113_035_1	325_035_236	220_035_1
891_035_1205	1702_035_587	626_035_1971	863_0345_290	952_035_1	1455_035_1	113_035_1	325_035_238	220_035_1
891_035_1136	1702_035_594	626_035_2037	863_0345_280	952_035_1	1455_035_1	113_035_1	325_035_248	220_035_1
891_035_1107	1702_035_606	626_035_2064	863_0345_280	952_035_1	1455_035_1	113_035_1	325_035_254	220_035_1
891_035_1104	1702_035_624	626_035_2084	863_0345_283	952_035_1	1455_035_1	113_035_1	325_035_243	220_035_1
891_035_1074	1702_035_596	626_035_2067	863_0345_273	952_035_1	1455_035_1	113_035_1	325_035_246	220_035_1
891_035_1067	1702_035_587	626_035_2073	863_0345_260	952_035_1	1455_035_1	113_035_1	325_035_251	220_035_1
891_035_1075	1702_035_609	626_035_2045	863_0345_249	952_035_1	1455_035_1	113_035_1	325_035_247	220_035_1
891_035_1071	1702_035_617	626_035_1976	863_0345_231	952_035_1	1455_035_1	113_035_1	325_035_238	220_035_1
891_035_1054	1702_035_582	626_035_2010	863_0345_227	952_035_1	1455_035_1	113_035_1	325_035_251	220_035_1
891_035_1066	1702_035_523	626_035_1973	863_0345_206	952_035_1	1455_035_1	113_035_1	325_035_268	220_035_1
891_035_1078	1702_035_508	626_035_1990	863_0345_191	952_035_1	1455_035_1	113_035_1	325_035_269	220_035_1
891_035_1085	1702_035_506	626_035_2018	863_0345_185	952_035_1	1455_035_1	113_035_1	325_035_252	220_035_1
891_035_1072	1702_035_488	626_035_2011	863_0345_204	952_035_1	1455_035_1	113_035_1	325_035_267	220_035_1
891_035_1094	1702_035_481	626_035_1952	863_0345_227	952_035_1	1455_035_1	113_035_1	325_035_273	220_035_1
891_035_1135	1702_035_503	626_035_1859	863_0345_240	952_035_1	1455_035_1	113_035_1	325_035_263	220_035_1
891_035_1179	1702_035_497	626_035_1889	863_0345_238	952_035_1	1455_035_1	113_035_1	325_035_267	220_035_1
891_035_1210	1702_035_484	626_035_1934	863_0345_234	952_035_1	1455_035_1	113_035_1	325_035_254	220_035_1
891_035_1216	1702_035_504	626_035_1950	863_0345_225	952_035_1	1455_035_1	113_035_1	325_035_267	220_035_1
891_035_1239	1702_035_509	626_035_2004	863_0345_206	952_035_1	1455_035_1	113_035_1	325_035_285	220_035_1
891_035_1254	1702_035_526	626_035_2005	863_0345_199	952_035_1	1455_035_1	113_035_1	325_035_278	220_035_1
891_035_1191	1702_035_529	626_035_2052	863_0345_192	952_035_1	1455_035_1	113_035_1	325_035_279	220_035_1
891_035_1184	1702_035_520	626_035_2064	863_0345_175	952_035_1	1455_035_1	113_035_1	325_035_298	220_035_1
891_035_1174	1702_035_507	626_035_2066	863_0345_165	952_035_1	1455_035_1	113_035_1	325_035_278	220_035_1
891_035_1196	1702_035_517	626_035_2025	863_0345_158	952_035_1	1455_035_1	113_035_1	325_035_256	220_035_1
891_035_1228	1702_035_520	626_035_1989	863_0345_157	952_035_1	1455_035_1	113_035_1	325_035_245	220_035_1
891_035_1206	1702_035_512	626_035_1976	863_0345_168	952_035_1	1455_035_1	113_035_1	325_035_229	220_035_1
891_035_1192	1702_035_515	626_035_1985	863_0345_196	952_035_1	1455_035_1	113_035_1	325_035_222	220_035_1
891_035_1147	1702_035_531	626_035_1989	863_0345_217	952_035_1	1455_035_1	113_035_1	325_035_222	220_035_1
891_035_1124	1702_035_552	626_035_2017	863_0345_221	952_035_1	1455_035_1	113_035_1	325_035_216	220_035_1
891_035_1138	1702_035_581	626_035_2030	863_0345_223	952_035_1	1455_035_1	113_035_1	325_035_221	220_035_1
891_035_1122	1702_035_595	626_035_2031	863_0345_203	952_035_1	1455_035_1	113_035_1	325_035_219	220_035_1
891_035_1151	1702_035_595	626_035_2034	863_0345_192	952_035_1	1455_035_1	113_035_1	325_035_224	220_035_1
891_035_1157	1702_035_564	626_035_2012	863_0345_195	952_035_1	1455_035_1	113_035_1	325_035_225	220_035_1
891_035_1172	1702_035_536	626_035_1992	863_0345_203	952_035_1	1455_035_1	113_035_1	325_035_232	220_035_1
891_035_1167	1702_035_525	626_035_1977	863_0345_195	952_035_1	1455_035_1	113_035_1	325_035_251	220_035_1
891_035_1161	1702_035_543	626_035_2003	863_0345_193	952_035_1	1455_035_1	113_035_1	325_035_237	220_035_1
891_035_1164	1702_035_543	626_035_2043	863_0345_197	952_035_1	1455_035_1	113_035_1	325_035_218	220_035_1
891_035_1134	1702_035_525	626_035_2029	863_0345_209	952_035_1	1455_035_1	113_035_1	325_035_206	220_035_1
891_035_1123	1702_035_512	626_035_2026	863_0345_197	952_035_1	1455_035_1	113_035_1	325_035_202	220_035_1
891_035_1149	1702_035_519	626_035_2045	863_0345_181	952_035_1	1455_035_1	113_035_1	325_035_208	220_035_1
891_035_1123	1702_035_541	626_035_2058	863_0345_179	952_035_1	1455_035_1	113_035_1	325_035_202	220_035_1
891_035_1127	1702_035_572	626_035_2115	863_0345_188	952_035_1	1455_035_1	113_035_1	325_035_192	220_035_1
891_035_1115	1702_035_588	626_035_2130	863_0345_196	952_035_1	1455_035_1	113_035_1	325_035_177	220_035_1
891_035_1141	1702_035_591	626_035_2136	863_0345_206	952_035_1	1455_035_1	113_035_1	325_035_183	220_035_1
891_035_1166	1702_035_579	626_035_2109	863_0345_195	952_035_1	1455_035_1	113_035_1	325_035_183	220_035_1
891_035_1171	1702_035_568	626_035_2101	863_0345_195	952_035_1	1455_035_1	113_035_1	325_035_188	220_035_1
891_035_1187	1702_035_515	626_035_2052	863_0345_179	952_035_1	1455_035_1	113_035_1	325_035_195	220_035_1
891_035_1172	1702_035_509	626_035_2076	863_0345_175	952_035_1	1455_035_1	113_035_1	325_035_198	220_035_1
891_035_1165	1702_035_531	626_035_2111	863_0345_174	952_035_1	1455_035_1	113_035_1	325_035_193	220_035_1
891_035_1105	1702_035_561	626_035_2137	863_0345_174	952_035_1	1455_035_1	113_035_1	325_035_207	220_035_1
891_035_1096	1702_035_562	626_035_2141	863_0345_160	952_035_1	1455_035_1	113_035_1	325_035_213	220_035_1
891_035_1079	1702_035_576	626_035_2171	863_0345_153	952_035_1	1455_035_1	113_035_1	325_035_204	220_035_1
891_035_1034	1702_035_567	626_035_2186	863_0345_163	952_035_1	1455_035_1	113_035_1	325_035_195	220_035_1
891_035_1005	1702_035_541	626_035_2232	863_0345_178	952_035_1	1455_035_1	113_035_1	325_035_173	220_035_1
891_035_982	1702_035_530	626_035_2288	863_0345_217	952_035_1	1455_035_1	113_035_1	325_035_162	220_035_1
891_035_961	1702_035_527	626_035_2271	863_0345_240	952_035_1	1455_035_1	113_035_1	325_035_163	220_035_1
891_035_937	1702_035_507	626_035_2273	863_0345_243	952_035_1	1455_035_1	113_035_1	325_035_175	220_035_1
891_035_937	1702_035_515	626_035_2270	863_0345_242	952_035_1	1455_035_1	113_035_1	325_035_175	220_035_1
891_035_917	1702_035_513	626_035_2241	863_0345_246	952_035_1	1455_035_1	113_035_1	325_035_170	220_035_1
891_035_910	1702_035_526	626_035_2271	863_0345_250	952_035_1	1455_035_1	113_035_1	325_035_171	220_035_1
891_035_908	1702_035_545	626_035_2276	863_0345_262	952_035_1	1455_035_1	113_035_1	325_035_165	220_035_1
891_035_883	1702_035_581	626_035_2306	863_0345_261	952_035_1	1455_035_1	113_035_1	325_035_153	220_035_1
891_035_894	1702_035_591	626_035_2338	863_0345_257	952_035_1	1455_035_1	113_035_1	325_035_159	220_035_1
891_035_900	1702_035_629	626_035_2323	863_0345_250	952_035_1	1455_035_1	113_035_1	325_035_143	220_035_1
891_035_905	1702_035_628	626_035_2253	863_0345_248	952_035_1	1455_035_1	113_035_1	325_035_145	220_035_1
891_035_910	1702_035_627	626_035_2266	863_0345_234	952_035_1	1455_035_1	113_035_1	325_035_147	220_035_1
891_035_914	1702_035_618	626_035_2282	863_0345_247	952_035_1	1455_035_1	113_035_1	325_035_150	220_035_1
891_035_897	1702_035_623	626_035_2293	863_0345_244	952_035_1	1455_035_1	113_035_1	325_035_154	220_035_1
891_035_906	1702_035_597	626_035_2313	863_0345_242	952_035_1	1455_035_1	113_035_1	325_035_153	220_035_1
891_035_925	1702_035_602	626_035_2288	863_0345_228	952_035_1	1455_035_1	113_035_1	325_035_167	220_035_1
891_035_925	1702_035_601	626_035_2261	863_0345_227	952_035_1	1455_035_1	113_035_1	325_035_168	220_035_1
891_035_903	1702_035_615	626_035_2200	863_0345_224	952_035_1	1455_035_1	113_035_1	325_035_153	220_035_1
891_035_933	1702_035_647	626_035_2206	863_0345_215	952_035_1	1455_035_1	113_035_1	325_035_141	220_035_1
891_035_969	1702_035_646	626_035_2251	863_0345_197	952_035_1	1455_035_1	113_035_1	325_035_119	220_035_1
891_035_1001	1702_035_642	626_035_2255	863_0345_176	952_035_1	1455_035_1	113_035_1	325_035_122	220_035_1
891_035_1001	1702_035_617	626_035_2286	863_0345_177	952_035_1	1455_035_1	113_035_1	325_035_127	220_035_1
891_035_1039	1702_035_582	626_035_2246	863_0345_158	952_035_1	1455_035_1	113_035_1	325_035_118	220_035_1
891_035_1069	1702_035_582	626_035_2209	863_0345_150	952_035_1	1455_035_1	113_035_1	325_035_119	220_035_1
891_035_1104	1702_035_613	626_035_2219	863_0345_123	952_035_1	1455_035_1	113_035_1	325_035_135	220_035_1
891_035_1107	1702_035_587	626_035_2250	863_0345_115	952_035_1	1455_035_1	113_035_1	325_035_142	220_035_1
891_035_1084	1702_035_563	626_035_2253	863_0345_122	952_035_1	1455_035_1	113_035_1	325_035_143	220_035_1
891_035_1081	1702_035_573	626_035_2268	863_0345_136	952_035_1	1455_035_1	113_035_1	325_035_152	220_035_1
891_035_1067	1702_035_562	626_035_2269	863_0345_146	952_035_1	1455_035_1	113_035_1	325_035_145	220_035_1
891_035_1050	1702_035_551	626_035_2252	863_0345_161	952_035_1	1455_035_1	113_035_1	325_035_146	220_035_1
891_035_1033	1702_035_555	626_035_2294	863_0345_170	952_035_1	1455_035_1	113_035_1	325_035_142	220_035_1
891_035_1031	1702_035_558	626_035_2284	863_0345_182	952_035_1	1455_035_1	113_035_1	325_035_126	220_035_1
891_035_1025	1702_035_572	626_035_2252	863_0345_194	952_035_1	1455_035_1	113_035_1	325_035_122	220_035_1
891_035_1025	1702_035_566	626_035_2245	863_0345_194	952_035_1	1455_035_1	113_035_1	325_035_130	220_035_1
891_035_995	1702_035_549	626_035_2285	863_0345_199	952_035_1	1455_035_1	113_035_1	325_035_123	220_035_1
891_035_993	1702_035_535	626_035_2365	863_0345_200	952_035_1	1455_035_1	113_035_1	325_035_114	220_035_1
891_035_975	1702_035_547	626_035_2335	863_0345_207	952_035_1	1455_035_1	113_035_1	325_035_99	220_035_1
891_035_978	1702_035_556	626_035_2322	863_0345_191	952_035_1	1455_035_1	113_035_1	325_035_96	220_035_1
891_035_964	1702_035_604	626_035_2290	863_0345_178	952_035_1	1455_035_1	113_035_1	325_035_81	220_035_1
891_035_976	1702_035_636	626_035_2257	863_0345_174	952_035_1	1455_035_1	113_035_1	325_035_76	220_035_1
891_035_991	1702_035_668	626_035_2254	863_0345_175	952_035_1	1455_035_1	113_035_1	325_035_69	220_035_1
891_035_981	1702_035_701	626_035_2264	863_0345_189	952_035_1	1455_035_1	113_035_1	325_035_57	220_035_1
891_035_988	1702_035_687	626_035_2290	863_0345_180	952_035_1	1455_035_1	113_035_1	325_035_58	220_035_1
891_035_957	1702_035_705	626_035_2340	863_0345_165	952_035_1	1455_035_1	113_035_1	325_035_53	220_035_1
891_035_931	1702_035_719	626_035_2329	863_0345_158	952_035_1	1455_035_1	113_035_1	325_035_49	220_035_1
891_035_917	1702_035_722	626_035_2287	863_0345_153	952_035_1	1455_035_1	113_035_1	325_035_49	220_035_1
891_035_909	1702_035_701	626_035_2285	863_0345_148	952_035_1	1455_035_1	113_035_1	325_035_42	220_035_1
891_035_905	1702_035_701	626_035_2281	863_0345_165	952_035_1	1455_035_1	113_035_1	325_035_60	220_035_1
891_035_901	1702_035_710	626_035_2267	863_0345_197	952_035_1	1455_035_1	113_035_1	325_035_66	220_035_1
891_035_907	1702_035_718	626_035_2238	863_0345_219	952_035_1	1455_035_1	113_035_1	325_035_71	220_035_1
891_035_878	1702_035_724	626_035_2204	863_0345_229	952_035_1	1455_035_1	113_035_1	325_035_76	220_035_1
891_035_868	1702_035_733	626_035_2255	863_0345_231	952_035_1	1455_035_1	113_035_1	325_035_68	220_035_1
891_035_866	1702_035_734	626_035_2300	863_0345_219	952_035_1	1455_035_1	113_035_1	325_035_63	220_035_1
891_035_866	1702_035_708	626_035_2373	863_0345_220	952_035_1	1455_035_1	113_035_1	325_035_53	220_035_1
891_035_902	1702_035_691	626_035_2387	863_0345_224	952_035_1	1455_035_1	113_035_1	325_035_46	220_035_1
891_035_929	1702_035_701	626_035_2335	863_0345_223	952_035_1	1455_035_1	113_035_1	325_035_42	220_035_1
891_035_924	1702_035_709	626_035_2328	863_0345_227	952_035_1	1455_035_1	113_035_1	325_035_32	220_035_1
891_035_937	1702_035_712	626_035_2309	863_0345_225	952_035_1	1455_035_1	113_035_1	325_035_30	220_035_1
891_035_940	1702_035_722	626_035_2281	863_0345_209	952_035_1	1455_035_1	113_035_1	325_035_34	220_035_1
891_035_931	1702_035_733	626_035_2286	863_0345_188	952_035_1	1455_035_1	113_035_1	325_035_36	220_035_1
891_035_918	1702_035_747	626_035_2288	863_0345_185	952_035_1	1455_035_1	113_035_1	325_035_34	220_035_1
891_035_860	1702_035_749	626_035_2266	863_0345_189	952_035_1	1455_035_1	113_035_1	325_035_33	220_035_1
891_035_844	1702_035_759	626_035_2249	863_0345_198	952_035_1	1455_035_1	113_035_1	325_035_31	220_035_1
891_035_819	1702_035_742	626_035_2254	863_0345_208	952_035_1	1455_035_1	113_035_1	325_035_27	220_035_1
891_035_832	1702_035_722	626_035_2243	863_0345_225	952_035_1	1455_035_1	113_035_1	325_035_25	220_035_1
891_035_853	1702_035_699	626_035_2269	863_0345_233	952_035_1	1455_035_1	113_035_1	325_035_23	220_035_1
891_035_866	1702_035_678	626_035_2257	863_0345_241	952_035_1	1455_035_1	113_035_1	325_035_22	220_035_1
891_035_866	1702_035_663	626_035_2286	863_0345_233	952_035_1	1455_035_1	113_035_1	325_035_24	220_035_1
891_035_882	1702_035_668	626_035_2300	863_0345_225	952_035_1	1455_035_1	113_035_1	325_035_26	220_035_1
891_035_865	1702_035_685	626_035_2300	863_0345_204	952_035_1	1455_035_1	113_035_1	325_035_25	220_035_1
891_035_830	1702_035_704	626_035_2319	863_0345_184	952_035_1	1455_035_1	113_035_1	325_035_24	220_035_1
891_035_836	1702_035_698	626_035_2232	863_0345_172	952_035_1	1455_035_1	113_035_1	325_035_22	220_035_1
891_035_878	1702_035_654	626_035_2150	863_0345_166	952_035_1	1455_035_1	113_035_1	325_035_26	220_035_1
891_035_894	1702_035_651	626_035_2111	863_0345_169	952_035_1	1455_035_1	113_035_1	325_035_22	220_035_1
891_035_894	1702_035_654	626_035_2162	863_0345_186	952_035_1	1455_035_1	113_035_1	325_035_20	220_035_1
891_035_863	1702_035_676	626_035_2186	863_0345_213	952_035_1	1455_035_1	113_035_1	325_035_25	220_035_1
891_035_886	1702_035_684	626_035_2189	863_0345_206	952_035_1	1455_035_1	113_035_1	325_035_27	220_035_1
891_035_888	1702_035_735	626_035_2200	863_0345_216	952_035_1	1455_035_1	113_035_1	325_035_24	220_035_1
891_035_886	1702_035_765	626_035_2225	863_0345_218	952_035_1	1455_035_1	113_035_1	325_035_25	220_035_1
891_035_871	1702_035_773	626_035_2280	863_0345_215	952_035_1	1455_035_1	113_035_1	325_035_28	220_035_1
891_035_869	1702_035_753	626_035_2308	863_0345_203	952_035_1	1455_035_1	113_035_1	325_035_25	220_035_1
891_035_891	1702_035_729	626_035_2327	863_0345_205	952_035_1	1455_035_1	113_035_1	325_035_22	220_035_1
891_035_864	1702_035_732	626_035_2353	863_0345_209	952_035_1	1455_035_1	113_035_1	325_035_18	220_035_1
891_035_863	1702_035_720	626_035_2335	863_0345_202	952_035_1	1455_035_1	113_035_1	325_035_21	220_035_1
891_035_838	1702_035_714	626_035_2264	863_0345_187	952_035_1	1455_035_1	113_035_1	325_035_29	220_035_1
891_035_854	1702_035_736	626_035_2225	863_0345_197	952_035_1	1455_035_1	113_035_1	325_035_26	220_035_1
891_035_902	1702_035_777	626_035_2215	863_0345_202	952_035_1	1455_035_1	113_035_1	325_035_26	220_035_1
891_035_916	1702_035_791	626_035_2178	863_0345_208	952_035_1	1455_035_1	113_035_1	325_035_26	220_035_1
891_035_903	1702_035_803	626_035_2210	863_0345_211	952_035_1	1455_035_1	113_035_1	325_035_27	220_035_1
891_035_919	1702_035_766	626_035_2287	863_0345_204	952_035_1	1455_035_1	113_035_1	325_035_32	220_035_1
891_035_929	1702_035_724	626_035_2317	863_0345_198	952_035_1	1455_035_1	113_035_1	325_035_37	220_035_1
891_035_915	1702_035_696	626_035_2343	863_0345_208	952_035_1	1455_035_1	113_035_1	325_035_41	220_035_1
891_035_907	1702_035_697	626_035_2397	863_0345_198	952_035_1	1455_035_1	113_035_1	325_035_36	220_035_1
891_035_965	1702_035_709	626_035_2356	863_0345_173	952_035_1	1455_035_1	113_035_1	325_035_33	220_035_1
891_035_1004	1702_035_730	626_035_2328	863_0345_150	952_035_1	1455_035_1	113_035_1	325_035_33	220_035_1
891_035_1014	1702_035_749	626_035_2266	863_0345_147	952_035_1	1455_035_1	113_035_1	325_035_35	220_035_1
891_035_1020	1702_035_751	626_035_2210	863_0345_143	952_035_1	1455_035_1	113_035_1	325_035_35	220_035_1
891_035_1024	1702_035_769	626_035_2146	863_0345_131	952_035_1	1455_035_1	113_035_1	325_035_44	220_035_1
891_035_988	1702_035_762	626_035_2136	863_0345_125	952_035_1	1455_035_1	113_035_1	325_035_50	220_035_1
891_035_983	1702_035_726	626_035_2159	863_0345_126	952_035_1	1455_035_1	113_035_1	325_035_49	220_035_1
891_035_991	1702_035_711	626_035_2200	863_0345_124	952_035_1	1455_035_1	113_035_1	325_035_51	220_035_1
891_035_1026	1702_035_716	626_035_2207	863_0345_137	952_035_1	1455_035_1	113_035_1	325_035_57	220_035_1
891_035_1029	1702_035_752	626_035_2203	863_0345_149	952_035_1	1455_035_1	113_035_1	325_035_56	220_035_1
891_035_1040	1702_035_754	626_035_2192	863_0345_144	952_035_1	1455_035_1	113_035_1	325_035_51	220_035_1
891_035_1054	1702_035_722	626_035_2245	863_0345_146	952_035_1	1455_035_1	113_035_1	325_035_52	220_035_1
891_035_1064	1702_035_722	626_035_2218	863_0345_143	952_035_1	1455_035_1	113_035_1	325_035_48	220_035_1
891_035_1067	1702_035_712	626_035_2174	863_0345_145	952_035_1	1455_035_1	113_035_1	325_035_52	220_035_1
891_035_1095	1702_035_703	626_035_2178	863_0345_155	952_035_1	1455_035_1	113_035_1	325_035_53	220_035_1
891_035_1089	1702_035_703	626_035_2180	863_0345_152	952_035_1	1455_035_1	113_035_1	325_035_49	220_035_1
891_035_1061	1702_035_705	626_035_2198	863_0345_157	952_035_1	1455_035_1	113_035_1	325_035_51	220_035_1
891_035_1038	1702_035_684	626_035_2211	863_0345_149	952_035_1	1455_035_1	113_035_1	325_035_50	220_035_1
891_035_1018	1702_035_675	626_035_2243	863_0345_147	952_035_1	1455_035_1	113_035_1	325_035_54	220_035_1
891_035_1009	1702_035_656	626_035_2247	863_0345_137	952_035_1	1455_035_1	113_035_1	325_035_55	220_035_1
891_035_1023	1702_035_666	626_035_2266	863_0345_124	952_035_1	1455_035_1	113_035_1	325_035_46	220_035_1
891_035_1018	1702_035_654	626_035_2290	863_0345_121	952_035_1	1455_035_1	113_035_1	325_035_38	220_035_1
891_035_1026	1702_035_649	626_035_2279	863_0345_121	952_035_1	1455_035_1	113_035_1	325_035_32	220_035_1
891_035_1014	1702_035_661	626_035_2231	863_0345_131	952_035_1	1455_035_1	113_035_1	325_035_24	220_035_1
891_035_987	1702_035_677	626_035_2209	863_0345_130	952_035_1	1455_035_1	113_035_1	325_035_20	220_035_1
891_035_981	1702_035_678	626_035_2176	863_0345_134	952_035_1	1455_035_1	113_035_1	325_035_24	220_035_1
891_035_998	1702_035_691	626_035_2179	863_0345_116	952_035_1	1455_035_1	113_035_1	325_035_21	220_035_1
891_035_1029	1702_035_691	626_035_2175	863_0345_108	952_035_1	1455_035_1	113_035_1	325_035_22	220_035_1
891_035_1048	1702_035_689	626_035_2183	863_0345_99	952_035_1	1455_035_1	113_035_1	325_035_20	220_035_1
891_035_1082	1702_035_689	626_035_2215	863_0345_98	952_035_1	1455_035_1	113_035_1	325_035_16	220_035_1
891_035_1154	1702_035_708	626_035_2213	863_0345_111	952_035_1	1455_035_1	113_035_1	325_035_15	220_035_1
891_035_1169	1702_035_720	626_035_2217	863_0345_129	952_035_1	1455_035_1	113_035_1	325_035_12	220_035_1
891_035_1148	1702_035_748	626_035_2204	863_0345_137	952_035_1	1455_035_1	113_035_1	325_035_16	220_035_1
891_035_1128	1702_035_734	626_035_2230	863_0345_133	952_035_1	1455_035_1	113_035_1	325_035_16	220_035_1
891_035_1152	1702_035_703	626_035_2160	863_0345_120	952_035_1	1455_035_1	113_035_1	325_035_14	220_035_1
891_035_1098	1702_035_697	626_035_2134	863_0345_119	952_035_1	1455_035_1	113_035_1	325_035_15	220_035_1
891_035_1154	1702_035_716	626_035_2095	863_0345_98	952_035_1	1455_035_1	113_035_1	325_035_17	220_035_1
891_035_1145	1702_035_731	626_035_2066	863_0345_105	952_035_1	1455_035_1	113_035_1	325_035_23	220_035_1
891_035_1198	1702_035_729	626_035_2048	863_0345_105	952_035_1	1455_035_1	113_035_1	325_035_25	220_035_1
891_035_1228	1702_035_729	626_035_2046	863_0345_106	952_035_1	1455_035_1	113_035_1	325_035_26	220_035_1
891_035_1261	1702_035_724	626_035_2079	863_0345_127	952_035_1	1455_035_1	113_035_1	325_035_24	220_035_1
891_035_1234	1702_035_715	626_035_2046	863_0345_150	952_035_1	1455_035_1	113_035_1	325_035_27	220_035_1
891_035_1241	1702_035_698	626_035_2100	863_0345_171	952_035_1	1455_035_1	113_035_1	325_035_31	220_035_1
891_035_1244	1702_035_679	626_035_2157	863_0345_175	952_035_1	1455_035_1	113_035_1	325_035_41	220_035_1
891_035_1240	1702_035_672	626_035_2174	863_0345_178	952_035_1	1455_035_1	113_035_1	325_035_38	220_035_1
891_035_1219	1702_035_683	626_035_2160	863_0345_166	952_035_1	1455_035_1	113_035_1	325_035_36	220_035_1
891_035_1176	1702_035_685	626_035_2176	863_0345_156	952_035_1	1455_035_1	113_035_1	325_035_33	220_035_1
891_035_1121	1702_035_690	626_035_2184	863_0345_139	952_035_1	1455_035_1	113_035_1	325_035_33	220_035_1
891_035_1094	1702_035_714	626_035_2146	863_0345_150	952_035_1	1455_035_1	113_035_1	325_035_30	220_035_1
891_035_1062	1702_035_730	626_035_2147	863_0345_144	952_035_1	1455_035_1	113_035_1	325_035_36	220_035_1
891_035_1053	1702_035_707	626_035_2100	863_0345_164	952_035_1	1455_035_1	113_035_1	325_035_31	220_035_1
891_035_1032	1702_035_718	626_035_2081	863_0345_193	952_035_1	1455_035_1	113_035_1	325_035_28	220_035_1
891_035_1041	1702_035_670	626_035_2127	863_0345_206	952_035_1	1455_035_1	113_035_1	325_035_23	220_035_1
891_035_1092	1702_035_635	626_035_2161	863_0345_193	952_035_1	1455_035_1	113_035_1	325_035_23	220_035_1
891_035_1130	1702_035_603	626_035_2158	863_0345_181	952_035_1	1455_035_1	113_035_1	325_035_18	220_035_1
891_035_1166	1702_035_590	626_035_2214	863_0345_168	952_035_1	1455_035_1	113_035_1	325_035_18	220_035_1
891_035_1130	1702_035_585	626_035_2289	863_0345_148	952_035_1	1455_035_1	113_035_1	325_035_20	220_035_1
891_035_1150	1702_035_614	626_035_2295	863_0345_145	952_035_1	1455_035_1	113_035_1	325_035_19	220_035_1
891_035_1148	1702_035_646	626_035_2256	863_0345_149	952_035_1	1455_035_1	113_035_1	325_035_17	220_035_1
891_035_1146	1702_035_653	626_035_2237	863_0345_159	952_035_1	1455_035_1	113_035_1	325_035_15	220_035_1
891_035_1140	1702_035_622	626_035_2239	863_0345_161	952_035_1	1455_035_1	113_035_1	325_035_19	220_035_1
891_035_1141	1702_035_613	626_035_2215	863_0345_175	952_035_1	1455_035_1	113_035_1	325_035_26	220_035_1
891_035_1154	1702_035_614	626_035_2240	863_0345_177	952_035_1	1455_035_1	113_035_1	325_035_34	220_035_1
891_035_1119	1702_035_607	626_035_2251	863_0345_187	952_035_1	1455_035_1	113_035_1	325_035_45	220_035_1
891_035_1082	1702_035_597	626_035_2209	863_0345_213	952_035_1	1455_035_1	113_035_1	325_035_58	220_035_1
891_035_1093	1702_035_584	626_035_2208	863_0345_227	952_035_1	1455_035_1	113_035_1	325_035_61	220_035_1
891_035_1083	1702_035_579	626_035_2184	863_0345_226	952_035_1	1455_035_1	113_035_1	325_035_60	220_035_1
891_035_1034	1702_035_597	626_035_2158	863_0345_228	952_035_1	1455_035_1	113_035_1	325_035_62	220_035_1
891_035_1034	1702_035_590	626_035_2113	863_0345_225	952_035_1	1455_035_1	113_035_1	325_035_54	220_035_1
891_035_1047	1702_035_588	626_035_2118	863_0345_224	952_035_1	1455_035_1	113_035_1	325_035_47	220_035_1
891_035_1034	1702_035_579	626_035_2153	863_0345_228	952_035_1	1455_035_1	113_035_1	325_035_46	220_035_1
891_035_1052	1702_035_550	626_035_2194	863_0345_213	952_035_1	1455_035_1	113_035_1	325_035_45	220_035_1
891_035_1070	1702_035_527	626_035_2262	863_0345_208	952_035_1	1455_035_1	113_035_1	325_035_44	220_035_1
891_035_1107	1702_035_523	626_035_2276	863_0345_196	952_035_1	1455_035_1	113_035_1	325_035_49	220_035_1
891_035_1105	1702_035_521	626_035_2329	863_0345_186	952_035_1	1455_035_1	113_035_1	325_035_54	220_035_1
891_035_1124	1702_035_542	626_035_2349	863_0345_179	952_035_1	1455_035_1	113_035_1	325_035_54	220_035_1
891_035_1144	1702_035_541	626_035_2337	863_0345_199	952_035_1	1455_035_1	113_035_1	325_035_55	220_035_1
891_035_1109	1702_035_556	626_035_2345	863_0345_213	952_035_1	1455_035_1	113_035_1	325_035_52	220_035_1
891_035_1100	1702_035_562	626_035_2316	863_0345_227	952_035_1	1455_035_1	113_035_1	325_035_56	220_035_1
891_035_1050	1702_035_559	626_035_2291	863_0345_223	952_035_1	1455_035_1	113_035_1	325_035_57	220_035_1
891_035_1038	1702_035_556	626_035_2254	863_0345_239	952_035_1	1455_035_1	113_035_1	325_035_55	220_035_1
891_035_1033	1702_035_527	626_035_2200	863_0345_243	952_035_1	1455_035_1	113_035_1	325_035_47	220_035_1
891_035_1044	1702_035_513	626_035_2198	863_0345_233	952_035_1	1455_035_1	113_035_1	325_035_54	220_035_1
891_035_1019	1702_035_493	626_035_2173	863_0345_223	952_035_1	1455_035_1	113_035_1	325_035_50	220_035_1
891_035_1041	1702_035_483	626_035_2209	863_0345_216	952_035_1	1455_035_1	113_035_1	325_035_48	220_035_1
891_035_1069	1702_035_497	626_035_2229	863_0345_216	952_035_1	1455_035_1	113_035_1	325_035_47	220_035_1
891_035_1115	1702_035_504	626_035_2259	863_0345_225	952_035_1	1455_035_1	113_035_1	325_035_47	220_035_1
891_035_1135	1702_035_520	626_035_2240	863_0345_227	952_035_1	1455_035_1	113_035_1	325_035_46	220_035_1
891_035_1118	1702_035_534	626_035_2335	863_0345_228	952_035_1	1455_035_1	113_035_1	325_035_42	220_035_1
891_035_1119	1702_035_532	626_035_2304	863_0345_240	952_035_1	1455_035_1	113_035_1	325_035_40	220_035_1
891_035_1158	1702_035_530	626_035_2366	863_0345_255	952_035_1	1455_035_1	113_035_1	325_035_44	220_035_1
891_035_1163	1702_035_528	626_035_2390	863_0345_261	952_035_1	1455_035_1	113_035_1	325_035_42	220_035_1
891_035_1186	1702_035_526	626_035_2328	863_0345_265	952_035_1	1455_035_1	113_035_1	325_035_41	220_035_1
891_035_1185	1702_035_537	626_035_2298	863_0345_264	952_035_1	1455_035_1	113_035_1	325_035_46	220_035_1
891_035_1178	1702_035_562	626_035_2259	863_0345_249	952_035_1	1455_035_1	113_035_1	325_035_52	220_035_1
891_035_1191	1702_035_565	626_035_2263	863_0345_220	952_035_1	1455_035_1	113_035_1	325_035_59	220_035_1
891_035_1145	1702_035_538	626_035_2276	863_0345_215	952_035_1	1455_035_1	113_035_1	325_035_65	220_035_1
891_035_1123	1702_035_515	626_035_2247	863_0345_207	952_035_1	1455_035_1	113_035_1	325_035_71	220_035_1
891_035_1102	1702_035_502	626_035_2274	863_0345_209	952_035_1	1455_035_1	113_035_1	325_035_69	220_035_1
891_035_1067	1702_035_530	626_035_2296	863_0345_218	952_035_1	1455_035_1	113_035_1	325_035_58	220_035_1
891_035_1059	1702_035_523	626_035_2283	863_0345_216	952_035_1	1455_035_1	113_035_1	325_035_54	220_035_1
891_035_1064	1702_035_544	626_035_2267	863_0345_228	952_035_1	1455_035_1	113_035_1	325_035_44	220_035_1
891_035_1025	1702_035_575	626_035_2251	863_0345_223	952_035_1	1455_035_1	113_035_1	325_035_37	220_035_1
891_035_996	1702_035_566	626_035_2304	863_0345_217	952_035_1	1455_035_1	113_035_1	325_035_31	220_035_1
891_035_958	1702_035_561	626_035_2298	863_0345_211	952_035_1	1455_035_1	113_035_1	325_035_27	220_035_1
891_035_942	1702_035_561	626_035_2318	863_0345_193	952_035_1	1455_035_1	113_035_1	325_035_21	220_035_1
891_035_929	1702_035_551	626_035_2263	863_0345_178	952_035_1	1455_035_1	113_035_1	325_035_20	220_035_1
891_035_959	1702_035_510	626_035_2250	863_0345_166	952_035_1	1455_035_1	113_035_1	325_035_16	220_035_1
891_035_986	1702_035_486	626_035_2259	863_0345_177	952_035_1	1455_035_1	113_035_1	325_035_14	220_035_1
891_035_1020	1702_035_466	626_035_2240	863_0345_189	952_035_1	1455_035_1	113_035_1	325_035_10	220_035_1
891_035_1103	1702_035_470	626_035_2262	863_0345_191	952_035_1	1455_035_1	113_035_1	325_035_11	220_035_1
891_035_1160	1702_035_464	626_035_2318	863_0345_192	952_035_1	1455_035_1	113_035_1	325_035_17	220_035_1
891_035_1177	1702_035_482	626_035_2397	863_0345_196	952_035_1	1455_035_1	113_035_1	325_035_14	220_035_1
891_035_1142	1702_035_502	626_035_2438	863_0345_207	952_035_1	1455_035_1	113_035_1	325_035_15	220_035_1
891_035_1109	1702_035_542	626_035_2464	863_0345_199	952_035_1	1455_035_1	113_035_1	325_035_14	220_035_1
891_035_1078	1702_035_580	626_035_2414	863_0345_199	952_035_1	1455_035_1	113_035_1	325_035_15	220_035_1
891_035_1060	1702_035_595	626_035_2415	863_0345_196	952_035_1	1455_035_1	113_035_1	325_035_10	220_035_1
891_035_1009	1702_035_577	626_035_2409	863_0345_188	952_035_1	1455_035_1	113_035_1	325_035_11	220_035_1
891_035_997	1702_035_578	626_035_2444	863_0345_179	952_035_1	1455_035_1	113_035_1	325_035_11	220_035_1
891_035_977	1702_035_577	626_035_2434	863_0345_170	952_035_1	1455_035_1	113_035_1	325_035_12	220_035_1
891_035_934	1702_035_549	626_035_2349	863_0345_175	952_035_1	1455_035_1	113_035_1	325_035_11	220_035_1
891_035_929	1702_035_555	626_035_2338	863_0345_190	952_035_1	1455_035_1	113_035_1	325_035_13	220_035_1
891_035_960	1702_035_522	626_035_2371	863_0345_188	952_035_1	1455_035_1	113_035_1	325_035_8	220_035_1
891_035_997	1702_035_503	626_035_2377	863_0345_184	952_035_1	1455_035_1	113_035_1	325_035_7	220_035_1
891_035_1033	1702_035_471	626_035_2370	863_0345_172	952_035_1	1455_035_1	113_035_1	325_035_8	220_035_1
891_035_1023	1702_035_449	626_035_2422	863_0345_155	952_035_1	1455_035_1	113_035_1	325_035_10	220_035_1
891_035_972	1702_035_458	626_035_2483	863_0345_147	952_035_1	1455_035_1	113_035_1	325_035_13	220_035_1
891_035_966	1702_035_448	626_035_2483	863_0345_146	952_035_1	1455_035_1	113_035_1	325_035_17	220_035_1
891_035_914	1702_035_469	626_035_2447	863_0345_140	952_035_1	1455_035_1	113_035_1	325_035_21	220_035_1
891_035_897	1702_035_499	626_035_2387	863_0345_153	952_035_1	1455_035_1	113_035_1	325_035_24	220_035_1
891_035_856	1702_035_500	626_035_2464	863_0345_150	952_035_1	1455_035_1	113_035_1	325_035_24	220_035_1
891_035_852	1702_035_489	626_035_2474	863_0345_160	952_035_1	1455_035_1	113_035_1	325_035_20	220_035_1
891_035_809	1702_035_514	626_035_2504	863_0345_157	952_035_1	1455_035_1	113_035_1	325_035_21	220_035_1
891_035_816	1702_035_544	626_035_2554	863_0345_162	952_035_1	1455_035_1	113_035_1	325_035_19	220_035_1
891_035_821	1702_035_557	626_035_2566	863_0345_158	952_035_1	1455_035_1	113_035_1	325_035_20	220_035_1
891_035_820	1702_035_568	626_035_2589	863_0345_146	952_035_1	1455_035_1	113_035_1	325_035_19	220_035_1
891_035_821	1702_035_554	626_035_2582	863_0345_128	952_035_1	1455_035_1	113_035_1	325_035_16	220_035_1
891_035_820	1702_035_542	626_035_2570	863_0345_146	952_035_1	1455_035_1	113_035_1	325_035_17	220_035_1
891_035_781	1702_035_572	626_035_2557	863_0345_158	952_035_1	1455_035_1	113_035_1	325_035_14	220_035_1
891_035_758	1702_035_572	626_035_2601	863_0345_174	952_035_1	1455_035_1	113_035_1	325_035_8	220_035_1
891_035_751	1702_035_607	626_035_2573	863_0345_170	952_035_1	1455_035_1	113_035_1	325_035_8	220_035_1
891_035_758	1702_035_603	626_035_2596	863_0345_183	952_035_1	1455_035_1	113_035_1	325_035_9	220_035_1
891_035_756	1702_035_609	626_035_2632	863_0345_189	952_035_1	1455_035_1	113_035_1	325_035_8	220_035_1
891_035_772	1702_035_601	626_035_2635	863_0345_192	952_035_1	1455_035_1	113_035_1	325_035_10	220_035_1
891_035_794	1702_035_616	626_035_2623	863_0345_184	952_035_1	1455_035_1	113_035_1	325_035_11	220_035_1
891_035_806	1702_035_605	626_035_2595	863_0345_174	952_035_1	1455_035_1	113_035_1	325_035_11	220_035_1
891_035_804	1702_035_613	626_035_2542	863_0345_172	952_035_1	1455_035_1	113_035_1	325_035_15	220_035_1
891_035_765	1702_035_616	626_035_2548	863_0345_170	952_035_1	1455_035_1	113_035_1	325_035_17	220_035_1
891_035_736	1702_035_615	626_035_2525	863_0345_168	952_035_1	1455_035_1	113_035_1	325_035_18	220_035_1
891_035_702	1702_035_614	626_035_2545	863_0345_176	952_035_1	1455_035_1	113_035_1	325_035_14	220_035_1
891_035_694	1702_035_616	626_035_2562	863_0345_175	952_035_1	1455_035_1	113_035_1	325_035_13	220_035_1
891_035_728	1702_035_585	626_035_2574	863_0345_177	952_035_1	1455_035_1	113_035_1	325_035_14	220_035_1
891_035_758	1702_035_586	626_035_2583	863_0345_178	952_035_1	1455_035_1	113_035_1	325_035_13	220_035_1
891_035_755	1702_035_625	626_035_2542	863_0345_201	952_035_1	1455_035_1	113_035_1	325_035_11	220_035_1
891_035_755	1702_035_645	626_035_2541	863_0345_208	952_035_1	1455_035_1	113_035_1	325_035_8	220_035_1
891_035_736	1702_035_645	626_035_2584	863_0345_211	952_035_1	1455_035_1	113_035_1	325_035_11	220_035_1
891_035_710	1702_035_600	626_035_2594	863_0345_207	952_035_1	1455_035_1	113_035_1	325_035_13	220_035_1
891_035_695	1702_035_589	626_035_2596	863_0345_206	952_035_1	1455_035_1	113_035_1	325_035_14	220_035_1
891_035_693	1702_035_588	626_035_2622	863_0345_210	952_035_1	1455_035_1	113_035_1	325_035_13	220_035_1
891_035_685	1702_035_576	626_035_2642	863_0345_211	952_035_1	1455_035_1	113_035_1	325_035_15	220_035_1
891_035_669	1702_035_566	626_035_2721	863_0345_194	952_035_1	1455_035_1	113_035_1	325_035_14	220_035_1
891_035_659	1702_035_557	626_035_2729	863_0345_202	952_035_1	1455_035_1	113_035_1	325_035_12	220_035_1
891_035_682	1702_035_569	626_035_2701	863_0345_176	952_035_1	1455_035_1	113_035_1	325_035_16	220_035_1
891_035_688	1702_035_537	626_035_2735	863_0345_180	952_035_1	1455_035_1	113_035_1	325_035_20	220_035_1
891_035_669	1702_035_490	626_035_2748	863_0345_172	952_035_1	1455_035_1	113_035_1	325_035_17	220_035_1
891_035_635	1702_035_486	626_035_2742	863_0345_169	952_035_1	1455_035_1	113_035_1	325_035_21	220_035_1
891_035_617	1702_035_491	626_035_2786	863_0345_174	952_035_1	1455_035_1	113_035_1	325_035_23	220_035_1
891_035_601	1702_035_465	626_035_2764	863_0345_192	952_035_1	1455_035_1	113_035_1	325_035_23	220_035_1
891_035_602	1702_035_488	626_035_2818	863_0345_200	952_035_1	1455_035_1	113_035_1	325_035_23	220_035_1
891_035_580	1702_035_498	626_035_2866	863_0345_207	952_035_1	1455_035_1	113_035_1	325_035_23	220_035_1
891_035_572	1702_035_536	626_035_2908	863_0345_213	952_035_1	1455_035_1	113_035_1	325_035_21	220_035_1
891_035_582	1702_035_515	626_035_2928	863_0345_216	952_035_1	1455_035_1	113_035_1	325_035_20	220_035_1
891_035_606	1702_035_503	626_035_2947	863_0345_216	952_035_1	1455_035_1	113_035_1	325_035_20	220_035_1
891_035_615	1702_035_460	626_035_2974	863_0345_213	952_035_1	1455_035_1	113_035_1	325_035_16	220_035_1
891_035_607	1702_035_427	626_035_3004	863_0345_206	952_035_1	1455_035_1	113_035_1	325_035_18	220_035_1
891_035_594	1702_035_433	626_035_3014	863_0345_201	952_035_1	1455_035_1	113_035_1	325_035_17	220_035_1
891_035_603	1702_035_432	626_035_3040	863_0345_209	952_035_1	1455_035_1	113_035_1	325_035_14	220_035_1
891_035_589	1702_035_442	626_035_3042	863_0345_204	952_035_1	1455_035_1	113_035_1	325_035_13	220_035_1
891_035_561	1702_035_463	626_035_3056	863_0345_197	952_035_1	1455_035_1	113_035_1	325_035_14	220_035_1
891_035_528	1702_035_462	626_035_3068	863_0345_187	952_035_1	1455_035_1	113_035_1	325_035_9	220_035_1
891_035_531	1702_035_467	626_035_3006	863_0345_179	952_035_1	1455_035_1	113_035_1	325_035_11	220_035_1
891_035_532	1702_035_470	626_035_2929	863_0345_182	952_035_1	1455_035_1	113_035_1	325_035_11	220_035_1
891_035_531	1702_035_468	626_035_2914	863_0345_199	952_035_1	1455_035_1	113_035_1	325_035_12	220_035_1
891_035_558	1702_035_474	626_035_2930	863_0345_188	952_035_1	1455_035_1	113_035_1	325_035_9	220_035_1
891_035_541	1702_035_461	626_035_3000	863_0345_180	952_035_1	1455_035_1	113_035_1	325_035_6	220_035_1
891_035_539	1702_035_456	626_035_3022	863_0345_176	952_035_1	1455_035_1	113_035_1	325_035_7	220_035_1
891_035_547	1702_035_458	626_035_2998	863_0345_193	952_035_1	1455_035_1	113_035_1	325_035_4	220_035_1
891_035_562	1702_035_458	626_035_2929	863_0345_196	952_035_1	1455_035_1	113_035_1	325_035_4	220_035_1
891_035_574	1702_035_488	626_035_2869	863_0345_182	952_035_1	1455_035_1	113_035_1	325_035_3	220_035_1
891_035_568	1702_035_491	626_035_2836	863_0345_172	952_035_1	1455_035_1	113_035_1	325_035_2	220_035_1
891_035_575	1702_035_499	626_035_2853	863_0345_160	952_035_1	1455_035_1	113_035_1	325_035_1	220_035_1
891_035_582	1702_035_481	626_035_2810	863_0345_160	952_035_1	1455_035_1	113_035_1	325_035_1	220_035_1
891_035_551	1702_035_469	626_035_2834	863_0345_140	952_035_1	1455_035_1	113_035_1	325_035_1	220_035_1
891_035_552	1702_035_462	626_035_2821	863_0345_129	952_035_1	1455_035_1	113_035_1	325_035_2	220_035_1
891_035_558	1702_035_484	626_035_2760	863_0345_129	952_035_1	1455_035_1	113_035_1	325_035_2	220_035_1
891_035_562	1702_035_480	626_035_2752	863_0345_139	952_035_1	1455_035_1	113_035_1	325_035_1	220_035_1
891_035_589	1702_035_505	626_035_2880	863_0345_152	952_035_1	1455_035_1	113_035_1	220_035_1
891_035_576	1702_035_524	626_035_2930	863_0345_168	952_035_1	1455_035_1	113_035_1	220_035_1
891_035_591	1702_035_558	626_035_2970	863_0345_172	952_035_1	1455_035_1	113_035_1	220_035_1
891_035_633	1702_035_549	626_035_2946	863_0345_176	952_035_1	1455_035_1	113_035_1	220_035_1
891_035_667	1702_035_528	626_035_2933	863_0345_178	952_035_1	1455_035_1	113_035_1	220_035_1
891_035_673	1702_035_511	626_035_2906	863_0345_172	952_035_1	1455_035_1	113_035_1	220_035_1
891_035_685	1702_035_482	626_035_2911	863_0345_163	952_035_1	1455_035_1	113_035_1	220_035_1
891_035_664	1702_035_444	626_035_2918	863_0345_170	952_035_1	1455_035_1	113_035_1	220_035_1
891_035_668	1702_035_437	626_035_2976	863_0345_165	952_035_1	1455_035_1	113_035_1	220_035_1
891_035_671	1702_035_419	626_035_2982	863_0345_170	952_035_1	1455_035_1	113_035_1	220_035_1
891_035_620	1702_035_404	626_035_2978	863_0345_182	952_035_1	1455_035_1	113_035_1	220_035_1
891_035_604	1702_035_394	626_035_3001	863_0345_191	952_035_1	1455_035_1	113_035_1	220_035_1
891_035_602	1702_035_369	626_035_3015	863_0345_199	952_035_1	1455_035_1	113_035_1	220_035_1
891_035_593	1702_035_370	626_035_3087	863_0345_192	952_035_1	1455_035_1	113_035_1	220_035_1
891_035_576	1702_035_361	626_035_3053	863_0345_198	952_035_1	1455_035_1	113_035_1	220_035_1
891_035_574	1702_035_363	626_035_3000	863_0345_195	952_035_1	1455_035_1	113_035_1	220_035_1
891_035_551	1702_035_348	626_035_3020	863_0345_200	952_035_1	1455_035_1	113_035_1	220_035_1
891_035_547	1702_035_351	626_035_3034	863_0345_211	952_035_1	1455_035_1	113_035_1	220_035_1
891_035_527	1702_035_369	626_035_2990	863_0345_206	952_035_1	1455_035_1	113_035_1	220_035_1
891_035_534	1702_035_383	626_035_2996	863_0345_206	952_035_1	1455_035_1	113_035_1	220_035_1
891_035_533	1702_035_379	626_035_2979	863_0345_212	952_035_1	1455_035_1	113_035_1	220_035_1
891_035_526	1702_035_379	626_035_3016	863_0345_218	952_035_1	1455_035_1	113_035_1	220_035_1
891_035_524	1702_035_388	626_035_3028	863_0345_208	952_035_1	1455_035_1	113_035_1	220_035_1
891_035_548	1702_035_384	626_035_3049	863_0345_221	952_035_1	1455_035_1	113_035_1	220_035_1
891_035_516	1702_035_383	626_035_3047	863_0345_223	952_035_1	1455_035_1	113_035_1	220_035_1
891_035_486	1702_035_372	626_035_3080	863_0345_234	952_035_1	1455_035_1	113_035_1	220_035_1
891_035_490	1702_035_364	626_035_3058	863_0345_216	952_035_1	1455_035_1	113_035_1	220_035_1
891_035_497	1702_035_351	626_035_3059	863_0345_218	952_035_1	1455_035_1	113_035_1	220_035_1
891_035_508	1702_035_359	626_035_3013	863_0345_234	952_035_1	1455_035_1	113_035_1	220_035_1
891_035_485	1702_035_380	626_035_2987	863_0345_258	952_035_1	1455_035_1	113_035_1	220_035_1
891_035_482	1702_035_393	626_035_3037	863_0345_252	952_035_1	1455_035_1	113_035_1	220_035_1
891_035_498	1702_035_412	626_035_3020	863_0345_248	952_035_1	1455_035_1	113_035_1	220_035_1
891_035_568	1702_035_416	626_035_2953	863_0345_248	952_035_1	1455_035_1	113_035_1	220_035_1
891_035_588	1702_035_423	626_035_2934	863_0345_250	952_035_1	1455_035_1	113_035_1	220_035_1
891_035_601	1702_035_444	626_035_2930	863_0345_245	952_035_1	1455_035_1	113_035_1	220_035_1
891_035_609	1702_035_428	626_035_2950	863_0345_233	952_035_1	1455_035_1	113_035_1	220_035_1
891_035_618	1702_035_404	626_035_2962	863_0345_221	952_035_1	1455_035_1	113_035_1	220_035_1
891_035_580	1702_035_408	626_035_2996	863_0345_243	952_035_1	1455_035_1	113_035_1	220_035_1
891_035_563	1702_035_405	626_035_2953	863_0345_242	952_035_1	1455_035_1	113_035_1	220_035_1
891_035_538	1702_035_410	626_035_2947	863_0345_255	952_035_1	1455_035_1	113_035_1	220_035_1
891_035_515	1702_035_430	626_035_2926	863_0345_263	952_035_1	1455_035_1	113_035_1	220_035_1
891_035_508	1702_035_434	626_035_2901	863_0345_278	952_035_1	1455_035_1	113_035_1	220_035_1
891_035_519	1702_035_424	626_035_2910	863_0345_275	952_035_1	1455_035_1	113_035_1	220_035_1
891_035_525	1702_035_414	626_035_2935	863_0345_281	952_035_1	1455_035_1	113_035_1	220_035_1
891_035_510	1702_035_405	626_035_2959	863_0345_277	952_035_1	1455_035_1	113_035_1	220_035_1
891_035_506	1702_035_411	626_035_2917	863_0345_283	952_035_1	1455_035_1	113_035_1	220_035_1
891_035_496	1702_035_405	626_035_2881	863_0345_287	952_035_1	1455_035_1	113_035_1	220_035_1
891_035_503	1702_035_406	626_035_2900	863_0345_286	952_035_1	1455_035_1	113_035_1	220_035_1
891_035_496	1702_035_398	626_035_2911	863_0345_264	952_035_1	1455_035_1	113_035_1	220_035_1
891_035_484	1702_035_386	626_035_2912	863_0345_265	952_035_1	1455_035_1	113_035_1	220_035_1
891_035_491	1702_035_387	626_035_2890	863_0345_270	952_035_1	1455_035_1	113_035_1	220_035_1
891_035_495	1702_035_390	626_035_2883	863_0345_277	952_035_1	1455_035_1	113_035_1	220_035_1
891_035_545	1702_035_397	626_035_2890	863_0345_264	952_035_1	1455_035_1	113_035_1	220_035_1
891_035_583	1702_035_406	626_035_2898	863_0345_252	952_035_1	1455_035_1	113_035_1	220_035_1
891_035_584	1702_035_414	626_035_2906	863_0345_237	952_035_1	1455_035_1	113_035_1	220_035_1
891_035_559	1702_035_429	626_035_2907	863_0345_243	952_035_1	1455_035_1	113_035_1	220_035_1
891_035_534	1702_035_409	626_035_2985	863_0345_244	952_035_1	1455_035_1	113_035_1	220_035_1
891_035_509	1702_035_415	626_035_3008	863_0345_230	952_035_1	1455_035_1	113_035_1	220_035_1
891_035_515	1702_035_412	626_035_3021	863_0345_229	952_035_1	1455_035_1	113_035_1	220_035_1
891_035_509	1702_035_400	626_035_3051	863_0345_229	952_035_1	1455_035_1	113_035_1	220_035_1
891_035_511	1702_035_376	626_035_3066	863_0345_236	952_035_1	1455_035_1	113_035_1	220_035_1
891_035_555	1702_035_377	626_035_3022	863_0345_244	952_035_1	1455_035_1	113_035_1	220_035_1
891_035_578	1702_035_364	626_035_2976	863_0345_235	952_035_1	1455_035_1	113_035_1	220_035_1
891_035_607	1702_035_369	626_035_2908	863_0345_224	952_035_1	1455_035_1	113_035_1	220_035_1
891_035_622	1702_035_352	626_035_2901	863_0345_221	952_035_1	1455_035_1	113_035_1	220_035_1
891_035_611	1702_035_377	626_035_2917	863_0345_214	952_035_1	1455_035_1	113_035_1	220_035_1
891_035_592	1702_035_404	626_035_2945	863_0345_203	952_035_1	1455_035_1	113_035_1	220_035_1
891_035_589	1702_035_416	626_035_2948	863_0345_211	952_035_1	1455_035_1	113_035_1	220_035_1
891_035_554	1702_035_423	626_035_2969	863_0345_217	952_035_1	1455_035_1	113_035_1	220_035_1
891_035_516	1702_035_425	626_035_2968	863_0345_216	952_035_1	1455_035_1	113_035_1	220_035_1
891_035_512	1702_035_418	626_035_3004	863_0345_218	952_035_1	1455_035_1	113_035_1	220_035_1
891_035_477	1702_035_393	626_035_3020	863_0345_227	952_035_1	1455_035_1	113_035_1	220_035_1
891_035_491	1702_035_389	626_035_3082	863_0345_224	952_035_1	1455_035_1	113_035_1	220_035_1
891_035_479	1702_035_385	626_035_3082	863_0345_210	952_035_1	1455_035_1	113_035_1	220_035_1
891_035_481	1702_035_384	626_035_3068	863_0345_205	952_035_1	1455_035_1	113_035_1	220_035_1
891_035_486	1702_035_405	626_035_2980	863_0345_209	952_035_1	1455_035_1	113_035_1	220_035_1
891_035_495	1702_035_422	626_035_2940	863_0345_207	952_035_1	1455_035_1	113_035_1	220_035_1
891_035_470	1702_035_432	626_035_2925	863_0345_205	952_035_1	1455_035_1	113_035_1	220_035_1
891_035_461	1702_035_436	626_035_2915	863_0345_193	952_035_1	1455_035_1	113_035_1	220_035_1
891_035_442	1702_035_455	626_035_2940	863_0345_192	952_035_1	1455_035_1	113_035_1	220_035_1
891_035_407	1702_035_443	626_035_2952	863_0345_194	952_035_1	1455_035_1	113_035_1	220_035_1
891_035_373	1702_035_443	626_035_2981	863_0345_185	952_035_1	1455_035_1	113_035_1	220_035_1
891_035_366	1702_035_437	626_035_3007	863_0345_192	952_035_1	1455_035_1	113_035_1	220_035_1
891_035_358	1702_035_423	626_035_3017	863_0345_205	952_035_1	1455_035_1	113_035_1	220_035_1
891_035_378	1702_035_410	626_035_3053	863_0345_213	952_035_1	1455_035_1	113_035_1	220_035_1
891_035_399	1702_035_436	626_035_3089	863_0345_211	952_035_1	1455_035_1	113_035_1	220_035_1
891_035_406	1702_035_440	626_035_3047	863_0345_224	952_035_1	1455_035_1	113_035_1	220_035_1
891_035_427	1702_035_443	626_035_3050	863_0345_234	952_035_1	1455_035_1	113_035_1	220_035_1
891_035_442	1702_035_435	626_035_3031	863_0345_242	952_035_1	1455_035_1	113_035_1	220_035_1
891_035_463	1702_035_426	626_035_3035	863_0345_238	952_035_1	1455_035_1	113_035_1	220_035_1
891_035_453	1702_035_408	626_035_3040	863_0345_230	952_035_1	1455_035_1	113_035_1	220_035_1
891_035_448	1702_035_391	626_035_3115	863_0345_217	952_035_1	1455_035_1	113_035_1	220_035_1
891_035_426	1702_035_391	626_035_3143	863_0345_208	952_035_1	1455_035_1	113_035_1	220_035_1
891_035_416	1702_035_419	626_035_3132	863_0345_210	952_035_1	1455_035_1	113_035_1	220_035_1
891_035_426	1702_035_407	626_035_3129	863_0345_203	952_035_1	1455_035_1	113_035_1	220_035_1
891_035_423	1702_035_384	626_035_3136	863_0345_201	952_035_1	1455_035_1	113_035_1	220_035_1
891_035_424	1702_035_374	626_035_3190	863_0345_185	952_035_1	1455_035_1	113_035_1	220_035_1
891_035_436	1702_035_357	626_035_3241	863_0345_179	952_035_1	1455_035_1	113_035_1	220_035_1
891_035_418	1702_035_346	626_035_3163	863_0345_179	952_035_1	1455_035_1	113_035_1	220_035_1
891_035_413	1702_035_362	626_035_3141	863_0345_192	952_035_1	1455_035_1	113_035_1	220_035_1
891_035_418	1702_035_388	626_035_3130	863_0345_196	952_035_1	1455_035_1	113_035_1	220_035_1
891_035_407	1702_035_417	626_035_3148	863_0345_194	952_035_1	1455_035_1	113_035_1	220_035_1
891_035_419	1702_035_416	626_035_3140	863_0345_188	952_035_1	1455_035_1	113_035_1	220_035_1
891_035_425	1702_035_401	626_035_3143	863_0345_189	952_035_1	1455_035_1	113_035_1	220_035_1
891_035_435	1702_035_391	626_035_3093	863_0345_176	952_035_1	1455_035_1	113_035_1	220_035_1
891_035_456	1702_035_376	626_035_3083	863_0345_182	952_035_1	1455_035_1	113_035_1	220_035_1
891_035_474	1702_035_387	626_035_3075	863_0345_175	952_035_1	1455_035_1	113_035_1	220_035_1
891_035_503	1702_035_402	626_035_3060	863_0345_185	952_035_1	1455_035_1	113_035_1	220_035_1
891_035_546	1702_035_412	626_035_3008	863_0345_182	952_035_1	1455_035_1	113_035_1	220_035_1
891_035_554	1702_035_424	626_035_3015	863_0345_175	952_035_1	1455_035_1	113_035_1	220_035_1
891_035_535	1702_035_438	626_035_3004	863_0345_175	952_035_1	1455_035_1	113_035_1	220_035_1
891_035_529	1702_035_440	626_035_3054	863_0345_166	952_035_1	1455_035_1	113_035_1	220_035_1
891_035_511	1702_035_429	626_035_3038	863_0345_159	952_035_1	1455_035_1	113_035_1	220_035_1
891_035_495	1702_035_434	626_035_2978	863_0345_153	952_035_1	1455_035_1	113_035_1	220_035_1
891_035_477	1702_035_427	626_035_3003	863_0345_148	952_035_1	1455_035_1	113_035_1	220_035_1
891_035_461	1702_035_447	626_035_2993	863_0345_142	952_035_1	1455_035_1	113_035_1	220_035_1
891_035_425	1702_035_436	626_035_3019	863_0345_145	952_035_1	1455_035_1	113_035_1	220_035_1
891_035_411	1702_035_446	626_035_3061	863_0345_133	952_035_1	1455_035_1	113_035_1	220_035_1
891_035_418	1702_035_439	626_035_3068	863_0345_130	952_035_1	1455_035_1	113_035_1	220_035_1
891_035_419	1702_035_451	626_035_3027	863_0345_127	952_035_1	1455_035_1	113_035_1	220_035_1
891_035_447	1702_035_464	626_035_3001	863_0345_119	952_035_1	1455_035_1	113_035_1	220_035_1
891_035_474	1702_035_496	626_035_3040	863_0345_134	952_035_1	1455_035_1	113_035_1	220_035_1
891_035_500	1702_035_505	626_035_3081	863_0345_141	952_035_1	1455_035_1	113_035_1	220_035_1
891_035_510	1702_035_500	626_035_3099	863_0345_151	952_035_1	1455_035_1	113_035_1	220_035_1
891_035_515	1702_035_517	626_035_3128	863_0345_139	952_035_1	1455_035_1	113_035_1	220_035_1
891_035_500	1702_035_528	626_035_3146	863_0345_130	952_035_1	1455_035_1	113_035_1	220_035_1
891_035_475	1702_035_525	626_035_3087	863_0345_122	952_035_1	1455_035_1	113_035_1	220_035_1
891_035_460	1702_035_498	626_035_3068	863_0345_113	952_035_1	1455_035_1	113_035_1	220_035_1
891_035_437	1702_035_473	626_035_3120	863_0345_118	952_035_1	1455_035_1	113_035_1	220_035_1
891_035_440	1702_035_455	626_035_3126	863_0345_109	952_035_1	1455_035_1	113_035_1	220_035_1
891_035_450	1702_035_433	626_035_3093	863_0345_111	952_035_1	1455_035_1	113_035_1	220_035_1
891_035_457	1702_035_419	626_035_3121	863_0345_109	952_035_1	1455_035_1	113_035_1	220_035_1
891_035_455	1702_035_420	626_035_3119	863_0345_99	952_035_1	1455_035_1	113_035_1	220_035_1
891_035_459	1702_035_425	626_035_3156	863_0345_99	952_035_1	1455_035_1	113_035_1	220_035_1
891_035_468	1702_035_423	626_035_3188	863_0345_99	952_035_1	1455_035_1	113_035_1	220_035_1
891_035_482	1702_035_412	626_035_3263	863_0345_83	952_035_1	1455_035_1	113_035_1	220_035_1
891_035_500	1702_035_412	626_035_3267	863_0345_72	952_035_1	1455_035_1	113_035_1	220_035_1
891_035_509	1702_035_426	626_035_3270	863_0345_68	952_035_1	1455_035_1	113_035_1	220_035_1
891_035_492	1702_035_425	626_035_3234	863_0345_77	952_035_1	1455_035_1	113_035_1	220_035_1
891_035_491	1702_035_447	626_035_3194	863_0345_73	952_035_1	1455_035_1	113_035_1	220_035_1
891_035_465	1702_035_432	626_035_3162	863_0345_75	952_035_1	1455_035_1	113_035_1	220_035_1
891_035_447	1702_035_437	626_035_3157	863_0345_83	952_035_1	1455_035_1	113_035_1	220_035_1
891_035_462	1702_035_430	626_035_3067	863_0345_92	952_035_1	1455_035_1	113_035_1	220_035_1
891_035_453	1702_035_433	626_035_3019	863_0345_113	952_035_1	1455_035_1	113_035_1	220_035_1
891_035_434	1702_035_407	626_035_2973	863_0345_134	952_035_1	1455_035_1	113_035_1	220_035_1
891_035_399	1702_035_392	626_035_2972	863_0345_141	952_035_1	1455_035_1	113_035_1	220_035_1
891_035_417	1702_035_376	626_035_2989	863_0345_148	952_035_1	1455_035_1	113_035_1	220_035_1
891_035_437	1702_035_405	626_035_3023	863_0345_152	952_035_1	1455_035_1	113_035_1	220_035_1
891_035_443	1702_035_419	626_035_3059	863_0345_148	952_035_1	1455_035_1	113_035_1	220_035_1
891_035_442	1702_035_427	626_035_3116	863_0345_145	952_035_1	1455_035_1	113_035_1	220_035_1
891_035_441	1702_035_423	626_035_3115	863_0345_135	952_035_1	1455_035_1	113_035_1	220_035_1
891_035_453	1702_035_418	626_035_3161	863_0345_136	952_035_1	1455_035_1	113_035_1	220_035_1
891_035_426	1702_035_401	626_035_3200	863_0345_140	952_035_1	1455_035_1	113_035_1	220_035_1
891_035_423	1702_035_400	626_035_3259	863_0345_132	952_035_1	1455_035_1	113_035_1	220_035_1
891_035_428	1702_035_393	626_035_3297	863_0345_120	952_035_1	1455_035_1	113_035_1	220_035_1
891_035_450	1702_035_385	626_035_3332	863_0345_119	952_035_1	1455_035_1	113_035_1	220_035_1
891_035_434	1702_035_371	626_035_3275	863_0345_131	952_035_1	1455_035_1	113_035_1	220_035_1
891_035_425	1702_035_363	626_035_3253	863_0345_128	952_035_1	1455_035_1	113_035_1	220_035_1
891_035_436	1702_035_375	626_035_3188	863_0345_135	952_035_1	1455_035_1	113_035_1	220_035_1
891_035_444	1702_035_365	626_035_3160	863_0345_144	952_035_1	1455_035_1	113_035_1	220_035_1
891_035_452	1702_035_361	626_035_3092	863_0345_154	952_035_1	1455_035_1	113_035_1	220_035_1
891_035_455	1702_035_350	626_035_3100	863_0345_154	952_035_1	1455_035_1	113_035_1	220_035_1
891_035_470	1702_035_344	626_035_3104	863_0345_157	952_035_1	1455_035_1	113_035_1	220_035_1
891_035_485	1702_035_322	626_035_3127	863_0345_151	952_035_1	1455_035_1	113_035_1	220_035_1
891_035_495	1702_035_323	626_035_3077	863_0345_144	952_035_1	1455_035_1	113_035_1	220_035_1
891_035_482	1702_035_299	626_035_3071	863_0345_138	952_035_1	1455_035_1	113_035_1	220_035_1
891_035_497	1702_035_290	626_035_3012	863_0345_135	952_035_1	1455_035_1	113_035_1	220_035_1
891_035_491	1702_035_310	626_035_2998	863_0345_128	952_035_1	1455_035_1	113_035_1	220_035_1
891_035_459	1702_035_334	626_035_3086	863_0345_124	952_035_1	1455_035_1	113_035_1	220_035_1
891_035_448	1702_035_367	626_035_3092	863_0345_115	952_035_1	1455_035_1	113_035_1	220_035_1
891_035_435	1702_035_371	626_035_3149	863_0345_105	952_035_1	1455_035_1	113_035_1	220_035_1
891_035_446	1702_035_376	626_035_3204	863_0345_94	952_035_1	1455_035_1	113_035_1	220_035_1
891_035_445	1702_035_366	626_035_3188	863_0345_91	952_035_1	1455_035_1	113_035_1	220_035_1
891_035_467	1702_035_383	626_035_3187	863_0345_88	952_035_1	1455_035_1	113_035_1	220_035_1
891_035_492	1702_035_372	626_035_3220	863_0345_77	952_035_1	1455_035_1	113_035_1	220_035_1
891_035_511	1702_035_342	626_035_3267	863_0345_71	952_035_1	1455_035_1	113_035_1	220_035_1
891_035_542	1702_035_320	626_035_3238	863_0345_81	952_035_1	1455_035_1	113_035_1	220_035_1
891_035_572	1702_035_312	626_035_3273	863_0345_94	952_035_1	1455_035_1	113_035_1	220_035_1
891_035_588	1702_035_315	626_035_3235	863_0345_103	952_035_1	1455_035_1	113_035_1	220_035_1
891_035_578	1702_035_318	626_035_3199	863_0345_117	952_035_1	1455_035_1	113_035_1	220_035_1
891_035_595	1702_035_329	626_035_3140	863_0345_114	952_035_1	1455_035_1	113_035_1	220_035_1
891_035_608	1702_035_323	626_035_3081	863_0345_105	952_035_1	1455_035_1	113_035_1	220_035_1
891_035_607	1702_035_328	626_035_3087	863_0345_96	952_035_1	1455_035_1	113_035_1	220_035_1
891_035_606	1702_035_312	626_035_3117	863_0345_92	952_035_1	1455_035_1	113_035_1	220_035_1
891_035_597	1702_035_295	626_035_3146	863_0345_94	952_035_1	1455_035_1	113_035_1	220_035_1
891_035_618	1702_035_298	626_035_3234	863_0345_100	952_035_1	1455_035_1	113_035_1	220_035_1
891_035_618	1702_035_297	626_035_3223	863_0345_90	952_035_1	1455_035_1	113_035_1	220_035_1
891_035_600	1702_035_275	626_035_3255	863_0345_89	952_035_1	1455_035_1	113_035_1	220_035_1
891_035_621	1702_035_259	626_035_3257	863_0345_91	952_035_1	1455_035_1	113_035_1	220_035_1
891_035_643	1702_035_274	626_035_3215	863_0345_95	952_035_1	1455_035_1	113_035_1	220_035_1
891_035_629	1702_035_283	626_035_3182	863_0345_104	952_035_1	1455_035_1	113_035_1	220_035_1
891_035_601	1702_035_290	626_035_3172	863_0345_105	952_035_1	1455_035_1	113_035_1	220_035_1
891_035_597	1702_035_300	626_035_3176	863_0345_110	952_035_1	1455_035_1	113_035_1	220_035_1
891_035_586	1702_035_310	626_035_3159	863_0345_110	952_035_1	1455_035_1	113_035_1	220_035_1
891_035_583	1702_035_318	626_035_3087	863_0345_118	952_035_1	1455_035_1	113_035_1	220_035_1
891_035_586	1702_035_322	626_035_3094	863_0345_134	952_035_1	1455_035_1	113_035_1	220_035_1
891_035_607	1702_035_319	626_035_3092	863_0345_139	952_035_1	1455_035_1	113_035_1	220_035_1
891_035_631	1702_035_322	626_035_3098	863_0345_136	952_035_1	1455_035_1	113_035_1	220_035_1
891_035_631	1702_035_319	626_035_3129	863_0345_120	952_035_1	1455_035_1	113_035_1	220_035_1
891_035_635	1702_035_310	626_035_3125	863_0345_117	952_035_1	1455_035_1	113_035_1	220_035_1
891_035_658	1702_035_303	626_035_3111	863_0345_115	952_035_1	1455_035_1	113_035_1	220_035_1
891_035_685	1702_035_315	626_035_3094	863_0345_111	952_035_1	1455_035_1	113_035_1	220_035_1
891_035_696	1702_035_294	626_035_3125	863_0345_103	952_035_1	1455_035_1	113_035_1	220_035_1
891_035_638	1702_035_286	626_035_3184	863_0345_114	952_035_1	1455_035_1	113_035_1	220_035_1
891_035_592	1702_035_285	626_035_3179	863_0345_118	952_035_1	1455_035_1	113_035_1	220_035_1
891_035_570	1702_035_277	626_035_3185	863_0345_101	952_035_1	1455_035_1	113_035_1	220_035_1
891_035_579	1702_035_259	626_035_3170	863_0345_97	952_035_1	1455_035_1	113_035_1	220_035_1
891_035_587	1702_035_261	626_035_3110	863_0345_90	952_035_1	1455_035_1	113_035_1	220_035_1
891_035_598	1702_035_256	626_035_3145	863_0345_89	952_035_1	1455_035_1	113_035_1	220_035_1
891_035_612	1702_035_244	626_035_3168	863_0345_90	952_035_1	1455_035_1	113_035_1	220_035_1
891_035_623	1702_035_233	626_035_3159	863_0345_99	952_035_1	1455_035_1	113_035_1	220_035_1
891_035_642	1702_035_220	626_035_3095	863_0345_121	952_035_1	1455_035_1	113_035_1	220_035_1
891_035_657	1702_035_223	626_035_3082	863_0345_131	952_035_1	1455_035_1	113_035_1	220_035_1
891_035_651	1702_035_224	626_035_3155	863_0345_126	952_035_1	1455_035_1	113_035_1	220_035_1
891_035_650	1702_035_219	626_035_3164	863_0345_127	952_035_1	1455_035_1	113_035_1	220_035_1
891_035_659	1702_035_218	626_035_3233	863_0345_119	952_035_1	1455_035_1	113_035_1	220_035_1
891_035_657	1702_035_221	626_035_3255	863_0345_110	952_035_1	1455_035_1	113_035_1	220_035_1
891_035_652	1702_035_232	626_035_3243	863_0345_99	952_035_1	1455_035_1	113_035_1	220_035_1
891_035_675	1702_035_245	626_035_3241	863_0345_94	952_035_1	1455_035_1	113_035_1	220_035_1
891_035_689	1702_035_252	626_035_3152	863_0345_89	952_035_1	1455_035_1	113_035_1	220_035_1
891_035_659	1702_035_259	626_035_3153	863_0345_93	952_035_1	1455_035_1	113_035_1	220_035_1
891_035_649	1702_035_257	626_035_3123	863_0345_103	952_035_1	1455_035_1	113_035_1	220_035_1
891_035_659	1702_035_239	626_035_3063	863_0345_106	952_035_1	1455_035_1	113_035_1	220_035_1
891_035_687	1702_035_235	626_035_3022	863_0345_92	952_035_1	1455_035_1	113_035_1	220_035_1
891_035_670	1702_035_234	626_035_3058	863_0345_85	952_035_1	1455_035_1	113_035_1	220_035_1
891_035_669	1702_035_232	626_035_3038	863_0345_82	952_035_1	1455_035_1	113_035_1	220_035_1
891_035_670	1702_035_228	626_035_3076	863_0345_91	952_035_1	1455_035_1	113_035_1	220_035_1
891_035_668	1702_035_221	626_035_3122	863_0345_90	952_035_1	1455_035_1	113_035_1	220_035_1
891_035_683	1702_035_234	626_035_3076	863_0345_93	952_035_1	1455_035_1	113_035_1	220_035_1
891_035_676	1702_035_242	626_035_3029	863_0345_97	952_035_1	1455_035_1	113_035_1	220_035_1
891_035_688	1702_035_250	626_035_3085	863_0345_107	952_035_1	1455_035_1	113_035_1	220_035_1
891_035_706	1702_035_226	626_035_3108	863_0345_116	952_035_1	1455_035_1	113_035_1	220_035_1
891_035_710	1702_035_212	626_035_3124	863_0345_120	952_035_1	1455_035_1	113_035_1	220_035_1
891_035_696	1702_035_209	626_035_3171	863_0345_128	952_035_1	1455_035_1	113_035_1	220_035_1
891_035_682	1702_035_197	626_035_3267	863_0345_123	952_035_1	1455_035_1	113_035_1	220_035_1
891_035_675	1702_035_187	626_035_3254	863_0345_126	952_035_1	1455_035_1	113_035_1	220_035_1
891_035_664	1702_035_185	626_035_3228	863_0345_130	952_035_1	1455_035_1	113_035_1	220_035_1
891_035_661	1702_035_189	626_035_3194	863_0345_127	952_035_1	1455_035_1	113_035_1	220_035_1
891_035_670	1702_035_191	626_035_3178	863_0345_121	952_035_1	1455_035_1	113_035_1	220_035_1
891_035_682	1702_035_204	626_035_3223	863_0345_111	952_035_1	1455_035_1	113_035_1	220_035_1
891_035_709	1702_035_215	626_035_3157	863_0345_112	952_035_1	1455_035_1	113_035_1	220_035_1
891_035_688	1702_035_208	626_035_3181	863_0345_107	952_035_1	1455_035_1	113_035_1	220_035_1
891_035_677	1702_035_190	626_035_3229	863_0345_97	952_035_1	1455_035_1	113_035_1	220_035_1
891_035_647	1702_035_169	626_035_3254	863_0345_94	952_035_1	1455_035_1	113_035_1	220_035_1
891_035_648	1702_035_159	626_035_3252	863_0345_100	952_035_1	1455_035_1	113_035_1	220_035_1
891_035_646	1702_035_156	626_035_3289	863_0345_92	952_035_1	1455_035_1	113_035_1	220_035_1
891_035_645	1702_035_138	626_035_3297	863_0345_84	952_035_1	1455_035_1	113_035_1	220_035_1
891_035_645	1702_035_134	626_035_3283	863_0345_81	952_035_1	1455_035_1	113_035_1	220_035_1
891_035_610	1702_035_127	626_035_3289	863_0345_84	952_035_1	1455_035_1	113_035_1	220_035_1
891_035_599	1702_035_133	626_035_3272	863_0345_84	952_035_1	1455_035_1	113_035_1	220_035_1
891_035_617	1702_035_140	626_035_3238	863_0345_88	952_035_1	1455_035_1	113_035_1	220_035_1
891_035_620	1702_035_137	626_035_3270	863_0345_87	952_035_1	1455_035_1	113_035_1	220_035_1
891_035_628	1702_035_120	626_035_3275	863_0345_81	952_035_1	1455_035_1	113_035_1	220_035_1
891_035_641	1702_035_120	626_035_3330	863_0345_81	952_035_1	1455_035_1	113_035_1	220_035_1
891_035_631	1702_035_120	626_035_3291	863_0345_80	952_035_1	1455_035_1	113_035_1	220_035_1
891_035_615	1702_035_140	626_035_3238	863_0345_73	952_035_1	1455_035_1	113_035_1	220_035_1
891_035_618	1702_035_156	626_035_3168	863_0345_73	952_035_1	1455_035_1	113_035_1	220_035_1
891_035_632	1702_035_166	626_035_3152	863_0345_82	952_035_1	1455_035_1	113_035_1	220_035_1
891_035_629	1702_035_179	626_035_3099	863_0345_98	952_035_1	1455_035_1	113_035_1	220_035_1
891_035_635	1702_035_182	626_035_3089	863_0345_108	952_035_1	1455_035_1	113_035_1	220_035_1
891_035_638	1702_035_179	626_035_3103	863_0345_107	952_035_1	1455_035_1	113_035_1	220_035_1
891_035_652	1702_035_169	626_035_3154	863_0345_103	952_035_1	1455_035_1	113_035_1	220_035_1
891_035_614	1702_035_163	626_035_3184	863_0345_108	952_035_1	1455_035_1	113_035_1	220_035_1
891_035_609	1702_035_167	626_035_3224	863_0345_100	952_035_1	1455_035_1	113_035_1	220_035_1
891_035_587	1702_035_148	626_035_3269	863_0345_95	952_035_1	1455_035_1	113_035_1	220_035_1
891_035_578	1702_035_146	626_035_3284	863_0345_100	952_035_1	1455_035_1	113_035_1	220_035_1
891_035_585	1702_035_148	626_035_3302	863_0345_91	952_035_1	1455_035_1	113_035_1	220_035_1
891_035_596	1702_035_165	626_035_3317	863_0345_88	952_035_1	1455_035_1	113_035_1	220_035_1
891_035_583	1702_035_159	626_035_3288	863_0345_90	952_035_1	1455_035_1	113_035_1	220_035_1
891_035_559	1702_035_157	626_035_3256	863_0345_98	952_035_1	1455_035_1	113_035_1	220_035_1
891_035_540	1702_035_150	626_035_3235	863_0345_107	952_035_1	1455_035_1	113_035_1	220_035_1
891_035_536	1702_035_134	626_035_3244	863_0345_121	952_035_1	1455_035_1	113_035_1	220_035_1
891_035_548	1702_035_134	626_035_3287	863_0345_121	952_035_1	1455_035_1	113_035_1	220_035_1
891_035_566	1702_035_143	626_035_3305	863_0345_132	952_035_1	1455_035_1	113_035_1	220_035_1
891_035_584	1702_035_145	626_035_3327	863_0345_142	952_035_1	1455_035_1	113_035_1	220_035_1
891_035_599	1702_035_140	626_035_3388	863_0345_148	952_035_1	1455_035_1	113_035_1	220_035_1
891_035_601	1702_035_136	626_035_3361	863_0345_148	952_035_1	1455_035_1	113_035_1	220_035_1
891_035_601	1702_035_128	626_035_3304	863_0345_133	952_035_1	1455_035_1	113_035_1	220_035_1
891_035_635	1702_035_126	626_035_3211	863_0345_121	952_035_1	1455_035_1	113_035_1	220_035_1
891_035_632	1702_035_126	626_035_3141	863_0345_109	952_035_1	1455_035_1	113_035_1	220_035_1
891_035_614	1702_035_129	626_035_3107	863_0345_115	952_035_1	1455_035_1	113_035_1	220_035_1
891_035_600	1702_035_131	626_035_3097	863_0345_125	952_035_1	1455_035_1	113_035_1	220_035_1
891_035_565	1702_035_120	626_035_3137	863_0345_130	952_035_1	1455_035_1	113_035_1	220_035_1
891_035_566	1702_035_119	626_035_3229	863_0345_129	952_035_1	1455_035_1	113_035_1	220_035_1
891_035_552	1702_035_117	626_035_3258	863_0345_124	952_035_1	1455_035_1	113_035_1	220_035_1
891_035_551	1702_035_132	626_035_3314	863_0345_104	952_035_1	1455_035_1	113_035_1	220_035_1
891_035_571	1702_035_131	626_035_3330	863_0345_95	952_035_1	1455_035_1	113_035_1	220_035_1
891_035_590	1702_035_126	626_035_3324	863_0345_84	952_035_1	1455_035_1	113_035_1	220_035_1
891_035_598	1702_035_134	626_035_3354	863_0345_83	952_035_1	1455_035_1	113_035_1	220_035_1
891_035_600	1702_035_135	626_035_3438	863_0345_86	952_035_1	1455_035_1	113_035_1	220_035_1
891_035_578	1702_035_146	626_035_3448	863_0345_96	952_035_1	1455_035_1	113_035_1	220_035_1
891_035_550	1702_035_179	626_035_3435	863_0345_107	952_035_1	1455_035_1	113_035_1	220_035_1
891_035_534	1702_035_187	626_035_3358	863_0345_108	952_035_1	1455_035_1	113_035_1	220_035_1
891_035_519	1702_035_168	626_035_3298	863_0345_108	952_035_1	1455_035_1	113_035_1	220_035_1
891_035_515	1702_035_167	626_035_3360	863_0345_110	952_035_1	1455_035_1	113_035_1	220_035_1
891_035_517	1702_035_159	626_035_3358	863_0345_116	952_035_1	1455_035_1	113_035_1	220_035_1
891_035_516	1702_035_170	626_035_3293	863_0345_127	952_035_1	1455_035_1	113_035_1	220_035_1
891_035_516	1702_035_177	626_035_3238	863_0345_128	952_035_1	1455_035_1	113_035_1	220_035_1
891_035_514	1702_035_171	626_035_3247	863_0345_123	952_035_1	1455_035_1	113_035_1	220_035_1
891_035_536	1702_035_166	626_035_3204	863_0345_117	952_035_1	1455_035_1	113_035_1	220_035_1
891_035_556	1702_035_157	626_035_3184	863_0345_125	952_035_1	1455_035_1	113_035_1	220_035_1
891_035_576	1702_035_151	626_035_3196	863_0345_121	952_035_1	1455_035_1	113_035_1	220_035_1
891_035_582	1702_035_154	626_035_3264	863_0345_110	952_035_1	1455_035_1	113_035_1	220_035_1
891_035_575	1702_035_145	626_035_3241	863_0345_113	952_035_1	1455_035_1	113_035_1	220_035_1
891_035_595	1702_035_134	626_035_3252	863_0345_109	952_035_1	1455_035_1	113_035_1	220_035_1
891_035_581	1702_035_139	626_035_3318	863_0345_105	952_035_1	1455_035_1	113_035_1	220_035_1
891_035_567	1702_035_145	626_035_3264	863_0345_111	952_035_1	1455_035_1	113_035_1	220_035_1
891_035_566	1702_035_146	626_035_3272	863_0345_117	952_035_1	1455_035_1	113_035_1	220_035_1
891_035_542	1702_035_157	626_035_3233	863_0345_117	952_035_1	1455_035_1	113_035_1	220_035_1
891_035_573	1702_035_154	626_035_3241	863_0345_112	952_035_1	1455_035_1	113_035_1	220_035_1
891_035_574	1702_035_152	626_035_3147	863_0345_119	952_035_1	1455_035_1	113_035_1	220_035_1
891_035_607	1702_035_137	626_035_3185	863_0345_116	952_035_1	1455_035_1	113_035_1	220_035_1
891_035_634	1702_035_142	626_035_3234	863_0345_115	952_035_1	1455_035_1	113_035_1	220_035_1
891_035_649	1702_035_139	626_035_3268	863_0345_115	952_035_1	1455_035_1	113_035_1	220_035_1
891_035_635	1702_035_122	626_035_3256	863_0345_118	952_035_1	1455_035_1	113_035_1	220_035_1
891_035_659	1702_035_119	626_035_3262	863_0345_115	952_035_1	1455_035_1	113_035_1	220_035_1
891_035_676	1702_035_109	626_035_3245	863_0345_113	952_035_1	1455_035_1	113_035_1	220_035_1
891_035_659	1702_035_111	626_035_3243	863_0345_107	952_035_1	1455_035_1	113_035_1	220_035_1
891_035_649	1702_035_118	626_035_3249	863_0345_98	952_035_1	1455_035_1	113_035_1	220_035_1
891_035_610	1702_035_111	626_035_3230	863_0345_87	952_035_1	1455_035_1	113_035_1	220_035_1
891_035_598	1702_035_106	626_035_3268	863_0345_85	952_035_1	1455_035_1	113_035_1	220_035_1
891_035_569	1702_035_90	626_035_3201	863_0345_94	952_035_1	1455_035_1	113_035_1	220_035_1
891_035_568	1702_035_89	626_035_3187	863_0345_96	952_035_1	1455_035_1	113_035_1	220_035_1
891_035_601	1702_035_88	626_035_3207	863_0345_101	952_035_1	1455_035_1	113_035_1	220_035_1
891_035_615	1702_035_92	626_035_3267	863_0345_106	952_035_1	1455_035_1	113_035_1	220_035_1
891_035_627	1702_035_89	626_035_3255	863_0345_115	952_035_1	1455_035_1	113_035_1	220_035_1
891_035_651	1702_035_103	626_035_3261	863_0345_110	952_035_1	1455_035_1	113_035_1	220_035_1
891_035_641	1702_035_99	626_035_3281	863_0345_100	952_035_1	1455_035_1	113_035_1	220_035_1
891_035_629	1702_035_104	626_035_3356	863_0345_90	952_035_1	1455_035_1	113_035_1	220_035_1
891_035_594	1702_035_94	626_035_3359	863_0345_82	952_035_1	1455_035_1	113_035_1	220_035_1
891_035_539	1702_035_94	626_035_3383	863_0345_77	952_035_1	1455_035_1	113_035_1	220_035_1
891_035_528	1702_035_93	626_035_3362	863_0345_82	952_035_1	1455_035_1	113_035_1	220_035_1
891_035_510	1702_035_91	626_035_3386	863_0345_96	952_035_1	1455_035_1	113_035_1	220_035_1
891_035_555	1702_035_94	626_035_3397	863_0345_102	952_035_1	1455_035_1	113_035_1	220_035_1
891_035_564	1702_035_86	626_035_3413	863_0345_102	952_035_1	1455_035_1	113_035_1	220_035_1
891_035_554	1702_035_83	626_035_3483	863_0345_102	952_035_1	1455_035_1	113_035_1	220_035_1
891_035_556	1702_035_81	626_035_3523	863_0345_100	952_035_1	1455_035_1	113_035_1	220_035_1
891_035_538	1702_035_76	626_035_3541	863_0345_108	952_035_1	1455_035_1	113_035_1	220_035_1
891_035_496	1702_035_69	626_035_3569	863_0345_102	952_035_1	1455_035_1	113_035_1	220_035_1
891_035_507	1702_035_65	626_035_3576	863_0345_103	952_035_1	1455_035_1	113_035_1	220_035_1
891_035_506	1702_035_62	626_035_3560	863_0345_107	952_035_1	1455_035_1	113_035_1	220_035_1
891_035_496	1702_035_66	626_035_3563	863_0345_100	952_035_1	1455_035_1	113_035_1	220_035_1
891_035_487	1702_035_72	626_035_3572	863_0345_91	952_035_1	1455_035_1	113_035_1	220_035_1
891_035_493	1702_035_77	626_035_3570	863_0345_88	952_035_1	1455_035_1	113_035_1	220_035_1
891_035_511	1702_035_73	626_035_3510	863_0345_98	952_035_1	1455_035_1	113_035_1	220_035_1
891_035_568	1702_035_76	626_035_3527	863_0345_97	952_035_1	1455_035_1	113_035_1	220_035_1
891_035_603	1702_035_66	626_035_3485	863_0345_97	952_035_1	1455_035_1	113_035_1	220_035_1
891_035_602	1702_035_71	626_035_3504	863_0345_98	952_035_1	1455_035_1	113_035_1	220_035_1
891_035_606	1702_035_70	626_035_3502	863_0345_96	952_035_1	1455_035_1	113_035_1	220_035_1
891_035_578	1702_035_63	626_035_3515	863_0345_113	952_035_1	1455_035_1	113_035_1	220_035_1
891_035_563	1702_035_62	626_035_3494	863_0345_120	952_035_1	1455_035_1	113_035_1	220_035_1
891_035_538	1702_035_64	626_035_3497	863_0345_113	952_035_1	1455_035_1	113_035_1	220_035_1
891_035_501	1702_035_69	626_035_3513	863_0345_94	952_035_1	1455_035_1	113_035_1	220_035_1
891_035_473	1702_035_74	626_035_3502	863_0345_81	952_035_1	1455_035_1	113_035_1	220_035_1
891_035_467	1702_035_74	626_035_3493	863_0345_78	952_035_1	1455_035_1	113_035_1	220_035_1
891_035_465	1702_035_65	626_035_3518	863_0345_94	952_035_1	1455_035_1	113_035_1	220_035_1
891_035_471	1702_035_54	626_035_3519	863_0345_111	952_035_1	1455_035_1	113_035_1	220_035_1
891_035_468	1702_035_52	626_035_3510	863_0345_120	952_035_1	1455_035_1	113_035_1	220_035_1
891_035_460	1702_035_47	626_035_3444	863_0345_120	952_035_1	1455_035_1	113_035_1	220_035_1
891_035_443	1702_035_41	626_035_3464	863_0345_103	952_035_1	1455_035_1	113_035_1	220_035_1
891_035_423	1702_035_39	626_035_3501	863_0345_101	952_035_1	1455_035_1	113_035_1	220_035_1
891_035_404	1702_035_38	626_035_3531	863_0345_94	952_035_1	1455_035_1	113_035_1	220_035_1
891_035_376	1702_035_29	626_035_3563	863_0345_89	952_035_1	1455_035_1	113_035_1	220_035_1
891_035_362	1702_035_26	626_035_3543	863_0345_94	952_035_1	1455_035_1	113_035_1	220_035_1
891_035_372	1702_035_29	626_035_3520	863_0345_93	952_035_1	1455_035_1	113_035_1	220_035_1
891_035_368	1702_035_37	626_035_3556	863_0345_90	952_035_1	1455_035_1	113_035_1	220_035_1
891_035_378	1702_035_42	626_035_3552	863_0345_72	952_035_1	1455_035_1	113_035_1	220_035_1
891_035_395	1702_035_45	626_035_3550	863_0345_66	952_035_1	1455_035_1	113_035_1	220_035_1
891_035_408	1702_035_53	626_035_3528	863_0345_73	952_035_1	1455_035_1	113_035_1	220_035_1
891_035_435	1702_035_57	626_035_3598	863_0345_73	952_035_1	1455_035_1	113_035_1	220_035_1
891_035_460	1702_035_52	626_035_3640	863_0345_74	952_035_1	1455_035_1	113_035_1	220_035_1
891_035_494	1702_035_44	626_035_3567	863_0345_75	952_035_1	1455_035_1	113_035_1	220_035_1
891_035_506	1702_035_40	626_035_3566	863_0345_77	952_035_1	1455_035_1	113_035_1	220_035_1
891_035_498	1702_035_42	626_035_3566	863_0345_87	952_035_1	1455_035_1	113_035_1	220_035_1
891_035_460	1702_035_38	626_035_3549	863_0345_86	952_035_1	1455_035_1	113_035_1	220_035_1
891_035_453	1702_035_38	626_035_3582	863_0345_76	952_035_1	1455_035_1	113_035_1	220_035_1
891_035_446	1702_035_38	626_035_3563	863_0345_72	952_035_1	1455_035_1	113_035_1	220_035_1
891_035_415	1702_035_38	626_035_3623	863_0345_75	952_035_1	1455_035_1	113_035_1	220_035_1
891_035_400	1702_035_34	626_035_3611	863_0345_84	952_035_1	1455_035_1	113_035_1	220_035_1
891_035_402	1702_035_27	626_035_3585	863_0345_88	952_035_1	1455_035_1	113_035_1	220_035_1
891_035_412	1702_035_33	626_035_3592	863_0345_91	952_035_1	1455_035_1	113_035_1	220_035_1
891_035_444	1702_035_31	626_035_3538	863_0345_92	952_035_1	1455_035_1	113_035_1	220_035_1
891_035_455	1702_035_39	626_035_3466	863_0345_85	952_035_1	1455_035_1	113_035_1	220_035_1
891_035_477	1702_035_38	626_035_3488	863_0345_72	952_035_1	1455_035_1	113_035_1	220_035_1
891_035_468	1702_035_37	626_035_3449	863_0345_63	952_035_1	1455_035_1	113_035_1	220_035_1
891_035_450	1702_035_42	626_035_3454	863_0345_61	952_035_1	1455_035_1	113_035_1	220_035_1
891_035_455	1702_035_36	626_035_3399	863_0345_68	952_035_1	1455_035_1	113_035_1	220_035_1
891_035_465	1702_035_30	626_035_3380	863_0345_69	952_035_1	1455_035_1	113_035_1	220_035_1
891_035_449	1702_035_30	626_035_3404	863_0345_75	952_035_1	1455_035_1	113_035_1	220_035_1
891_035_425	1702_035_31	626_035_3464	863_0345_85	952_035_1	1455_035_1	113_035_1	220_035_1
891_035_421	1702_035_28	626_035_3484	863_0345_98	952_035_1	1455_035_1	113_035_1	220_035_1
891_035_433	1702_035_25	626_035_3534	863_0345_108	952_035_1	1455_035_1	113_035_1	220_035_1
891_035_441	1702_035_23	626_035_3564	863_0345_115	952_035_1	1455_035_1	113_035_1	220_035_1
891_035_455	1702_035_14	626_035_3541	863_0345_108	952_035_1	1455_035_1	113_035_1	220_035_1
891_035_443	1702_035_16	626_035_3554	863_0345_106	952_035_1	1455_035_1	113_035_1	220_035_1
891_035_438	1702_035_19	626_035_3495	863_0345_106	952_035_1	1455_035_1	113_035_1	220_035_1
891_035_430	1702_035_21	626_035_3403	863_0345_98	952_035_1	1455_035_1	113_035_1	220_035_1
891_035_451	1702_035_25	626_035_3414	863_0345_94	952_035_1	1455_035_1	113_035_1	220_035_1
891_035_466	1702_035_29	626_035_3517	863_0345_95	952_035_1	1455_035_1	113_035_1	220_035_1
891_035_480	1702_035_38	626_035_3527	863_0345_93	952_035_1	1455_035_1	113_035_1	220_035_1
891_035_474	1702_035_44	626_035_3511	863_0345_98	952_035_1	1455_035_1	113_035_1	220_035_1
891_035_463	1702_035_44	626_035_3442	863_0345_110	952_035_1	1455_035_1	113_035_1	220_035_1
891_035_474	1702_035_47	626_035_3367	863_0345_112	952_035_1	1455_035_1	113_035_1	220_035_1
891_035_471	1702_035_44	626_035_3323	863_0345_105	952_035_1	1455_035_1	113_035_1	220_035_1
891_035_466	1702_035_45	626_035_3329	863_0345_101	952_035_1	1455_035_1	113_035_1	220_035_1
891_035_482	1702_035_40	626_035_3365	863_0345_104	952_035_1	1455_035_1	113_035_1	220_035_1
891_035_488	1702_035_39	626_035_3375	863_0345_99	952_035_1	1455_035_1	113_035_1	220_035_1
891_035_467	1702_035_34	626_035_3378	863_0345_105	952_035_1	1455_035_1	113_035_1	220_035_1
891_035_476	1702_035_31	626_035_3387	863_0345_114	952_035_1	1455_035_1	113_035_1	220_035_1
891_035_470	1702_035_30	626_035_3428	863_0345_129	952_035_1	1455_035_1	113_035_1	220_035_1
891_035_479	1702_035_29	626_035_3430	863_0345_131	952_035_1	1455_035_1	113_035_1	220_035_1
891_035_532	1702_035_31	626_035_3375	863_0345_131	952_035_1	1455_035_1	113_035_1	220_035_1
891_035_570	1702_035_31	626_035_3326	863_0345_122	952_035_1	1455_035_1	113_035_1	220_035_1
891_035_579	1702_035_36	626_035_3285	863_0345_119	952_035_1	1455_035_1	113_035_1	220_035_1
891_035_577	1702_035_32	626_035_3338	863_0345_110	952_035_1	1455_035_1	113_035_1	220_035_1
891_035_561	1702_035_34	626_035_3395	863_0345_102	952_035_1	1455_035_1	113_035_1	220_035_1
891_035_547	1702_035_29	626_035_3419	863_0345_98	952_035_1	1455_035_1	113_035_1	220_035_1
891_035_527	1702_035_35	626_035_3483	863_0345_85	952_035_1	1455_035_1	113_035_1	220_035_1
891_035_508	1702_035_36	626_035_3529	863_0345_82	952_035_1	1455_035_1	113_035_1	220_035_1
891_035_528	1702_035_43	626_035_3525	863_0345_85	952_035_1	1455_035_1	113_035_1	220_035_1
891_035_521	1702_035_46	626_035_3556	863_0345_82	952_035_1	1455_035_1	113_035_1	220_035_1
891_035_542	1702_035_47	626_035_3523	863_0345_76	952_035_1	1455_035_1	113_035_1	220_035_1
891_035_564	1702_035_39	626_035_3464	863_0345_82	952_035_1	1455_035_1	113_035_1	220_035_1
891_035_568	1702_035_33	626_035_3411	863_0345_85	952_035_1	1455_035_1	113_035_1	220_035_1
891_035_561	1702_035_27	626_035_3342	863_0345_92	952_035_1	1455_035_1	113_035_1	220_035_1
891_035_549	1702_035_25	626_035_3310	863_0345_98	952_035_1	1455_035_1	113_035_1	220_035_1
891_035_549	1702_035_22	626_035_3360	863_0345_99	952_035_1	1455_035_1	113_035_1	220_035_1
891_035_537	1702_035_19	626_035_3432	863_0345_90	952_035_1	1455_035_1	113_035_1	220_035_1
891_035_534	1702_035_20	626_035_3474	863_0345_76	952_035_1	1455_035_1	113_035_1	220_035_1
891_035_530	1702_035_13	626_035_3579	863_0345_72	952_035_1	1455_035_1	113_035_1	220_035_1
891_035_522	1702_035_10	626_035_3572	863_0345_65	952_035_1	1455_035_1	113_035_1	220_035_1
891_035_519	1702_035_10	626_035_3639	863_0345_64	952_035_1	1455_035_1	113_035_1	220_035_1
891_035_511	1702_035_13	626_035_3636	863_0345_62	952_035_1	1455_035_1	113_035_1	220_035_1
891_035_502	1702_035_16	626_035_3631	863_0345_58	952_035_1	1455_035_1	113_035_1	220_035_1
891_035_506	1702_035_21	626_035_3642	863_0345_50	952_035_1	1455_035_1	113_035_1	220_035_1
891_035_511	1702_035_27	626_035_3681	863_0345_46	952_035_1	1455_035_1	113_035_1	220_035_1
891_035_531	1702_035_29	626_035_3655	863_0345_44	952_035_1	1455_035_1	113_035_1	220_035_1
891_035_538	1702_035_27	626_035_3687	863_0345_43	952_035_1	1455_035_1	113_035_1	220_035_1
891_035_542	1702_035_24	626_035_3639	863_0345_50	952_035_1	1455_035_1	113_035_1	220_035_1
891_035_519	1702_035_22	626_035_3618	863_0345_51	952_035_1	1455_035_1	113_035_1	220_035_1
891_035_528	1702_035_20	626_035_3620	863_0345_46	952_035_1	1455_035_1	113_035_1	220_035_1
891_035_563	1702_035_21	626_035_3567	863_0345_44	952_035_1	1455_035_1	113_035_1	220_035_1
891_035_606	1702_035_21	626_035_3497	863_0345_40	952_035_1	1455_035_1	113_035_1	220_035_1
891_035_605	1702_035_27	626_035_3437	863_0345_42	952_035_1	1455_035_1	113_035_1	220_035_1
891_035_608	1702_035_33	626_035_3438	863_0345_44	952_035_1	1455_035_1	113_035_1	220_035_1
891_035_592	1702_035_41	626_035_3414	863_0345_48	952_035_1	1455_035_1	113_035_1	220_035_1
891_035_569	1702_035_43	626_035_3401	863_0345_60	952_035_1	1455_035_1	113_035_1	220_035_1
891_035_541	1702_035_50	626_035_3402	863_0345_57	952_035_1	1455_035_1	113_035_1	220_035_1
891_035_524	1702_035_56	626_035_3417	863_0345_55	952_035_1	1455_035_1	113_035_1	220_035_1
891_035_519	1702_035_62	626_035_3467	863_0345_50	952_035_1	1455_035_1	113_035_1	220_035_1
891_035_503	1702_035_62	626_035_3561	863_0345_45	952_035_1	1455_035_1	113_035_1	220_035_1
891_035_508	1702_035_61	626_035_3584	863_0345_44	952_035_1	1455_035_1	113_035_1	220_035_1
891_035_506	1702_035_55	626_035_3543	863_0345_40	952_035_1	1455_035_1	113_035_1	220_035_1
891_035_526	1702_035_53	626_035_3502	863_0345_38	952_035_1	1455_035_1	113_035_1	220_035_1
891_035_546	1702_035_50	626_035_3477	863_0345_37	952_035_1	1455_035_1	113_035_1	220_035_1
891_035_576	1702_035_47	626_035_3421	863_0345_50	952_035_1	1455_035_1	113_035_1	220_035_1
891_035_591	1702_035_51	626_035_3444	863_0345_56	952_035_1	1455_035_1	113_035_1	220_035_1
891_035_583	1702_035_52	626_035_3432	863_0345_72	952_035_1	1455_035_1	113_035_1	220_035_1
891_035_578	1702_035_53	626_035_3321	863_0345_84	952_035_1	1455_035_1	113_035_1	220_035_1
891_035_550	1702_035_54	626_035_3283	863_0345_84	952_035_1	1455_035_1	113_035_1	220_035_1
891_035_520	1702_035_50	626_035_3296	863_0345_87	952_035_1	1455_035_1	113_035_1	220_035_1
891_035_474	1702_035_47	626_035_3303	863_0345_81	952_035_1	1455_035_1	113_035_1	220_035_1
891_035_470	1702_035_44	626_035_3341	863_0345_88	952_035_1	1455_035_1	113_035_1	220_035_1
891_035_452	1702_035_32	626_035_3421	863_0345_86	952_035_1	1455_035_1	113_035_1	220_035_1
891_035_440	1702_035_30	626_035_3474	863_0345_80	952_035_1	1455_035_1	113_035_1	220_035_1
891_035_441	1702_035_33	626_035_3474	863_0345_77	952_035_1	1455_035_1	113_035_1	220_035_1
891_035_482	1702_035_36	626_035_3415	863_0345_70	952_035_1	1455_035_1	113_035_1	220_035_1
891_035_523	1702_035_44	626_035_3450	863_0345_65	952_035_1	1455_035_1	113_035_1	220_035_1
891_035_526	1702_035_37	626_035_3478	863_0345_67	952_035_1	1455_035_1	113_035_1	220_035_1
891_035_519	1702_035_38	626_035_3457	863_0345_58	952_035_1	1455_035_1	113_035_1	220_035_1
891_035_528	1702_035_42	626_035_3477	863_0345_54	952_035_1	1455_035_1	113_035_1	220_035_1
891_035_498	1702_035_52	626_035_3504	863_0345_61	952_035_1	1455_035_1	113_035_1	220_035_1
891_035_477	1702_035_42	626_035_3502	863_0345_74	952_035_1	1455_035_1	113_035_1	220_035_1
891_035_479	1702_035_37	626_035_3514	863_0345_84	952_035_1	1455_035_1	113_035_1	220_035_1
891_035_490	1702_035_35	626_035_3504	863_0345_90	952_035_1	1455_035_1	113_035_1	220_035_1
891_035_518	1702_035_34	626_035_3486	863_0345_88	952_035_1	1455_035_1	113_035_1	220_035_1
891_035_527	1702_035_32	626_035_3495	863_0345_94	952_035_1	1455_035_1	113_035_1	220_035_1
891_035_529	1702_035_27	626_035_3497	863_0345_93	952_035_1	1455_035_1	113_035_1	220_035_1
891_035_522	1702_035_22	626_035_3587	863_0345_90	952_035_1	1455_035_1	113_035_1	220_035_1
891_035_513	1702_035_19	626_035_3613	863_0345_85	952_035_1	1455_035_1	113_035_1	220_035_1
891_035_495	1702_035_27	626_035_3602	863_0345_77	952_035_1	1455_035_1	113_035_1	220_035_1
891_035_503	1702_035_28	626_035_3538	863_0345_65	952_035_1	1455_035_1	113_035_1	220_035_1
891_035_482	1702_035_30	626_035_3570	863_0345_64	952_035_1	1455_035_1	113_035_1	220_035_1
891_035_457	1702_035_32	626_035_3553	863_0345_55	952_035_1	1455_035_1	113_035_1	220_035_1
891_035_449	1702_035_34	626_035_3508	863_0345_55	952_035_1	1455_035_1	113_035_1	220_035_1
891_035_437	1702_035_36	626_035_3539	863_0345_57	952_035_1	1455_035_1	113_035_1	220_035_1
891_035_460	1702_035_32	626_035_3527	863_0345_61	952_035_1	1455_035_1	113_035_1	220_035_1
891_035_465	1702_035_37	626_035_3558	863_0345_64	952_035_1	1455_035_1	113_035_1	220_035_1
891_035_460	1702_035_42	626_035_3588	863_0345_62	952_035_1	1455_035_1	113_035_1	220_035_1
891_035_458	1702_035_59	626_035_3585	863_0345_65	952_035_1	1455_035_1	113_035_1	220_035_1
891_035_468	1702_035_68	626_035_3549	863_0345_69	952_035_1	1455_035_1	113_035_1	220_035_1
891_035_477	1702_035_64	626_035_3517	863_0345_80	952_035_1	1455_035_1	113_035_1	220_035_1
891_035_495	1702_035_55	626_035_3467	863_0345_73	952_035_1	1455_035_1	113_035_1	220_035_1
891_035_493	1702_035_41	626_035_3483	863_0345_60	952_035_1	1455_035_1	113_035_1	220_035_1
891_035_503	1702_035_50	626_035_3446	863_0345_48	952_035_1	1455_035_1	113_035_1	220_035_1
891_035_513	1702_035_57	626_035_3516	863_0345_36	952_035_1	1455_035_1	113_035_1	220_035_1
891_035_509	1702_035_66	626_035_3556	863_0345_41	952_035_1	1455_035_1	113_035_1	220_035_1
891_035_505	1702_035_64	626_035_3561	863_0345_47	952_035_1	1455_035_1	113_035_1	220_035_1
891_035_463	1702_035_58	626_035_3566	863_0345_63	952_035_1	1455_035_1	113_035_1	220_035_1
891_035_486	1702_035_53	626_035_3527	863_0345_69	952_035_1	1455_035_1	113_035_1	220_035_1
891_035_508	1702_035_46	626_035_3512	863_0345_84	952_035_1	1455_035_1	113_035_1	220_035_1
891_035_514	1702_035_44	626_035_3472	863_0345_102	952_035_1	1455_035_1	113_035_1	220_035_1
891_035_501	1702_035_45	626_035_3488	863_0345_110	952_035_1	1455_035_1	113_035_1	220_035_1
891_035_484	1702_035_56	626_035_3503	863_0345_111	952_035_1	1455_035_1	113_035_1	220_035_1
891_035_464	1702_035_67	626_035_3524	863_0345_111	952_035_1	1455_035_1	113_035_1	220_035_1
891_035_467	1702_035_82	626_035_3526	863_0345_96	952_035_1	1455_035_1	113_035_1	220_035_1
891_035_488	1702_035_72	626_035_3535	863_0345_93	952_035_1	1455_035_1	113_035_1	220_035_1
891_035_486	1702_035_68	626_035_3535	863_0345_77	952_035_1	1455_035_1	113_035_1	220_035_1
891_035_487	1702_035_53	626_035_3589	863_0345_75	952_035_1	1455_035_1	113_035_1	220_035_1
891_035_483	1702_035_43	626_035_3562	863_0345_67	952_035_1	1455_035_1	113_035_1	220_035_1
891_035_497	1702_035_39	626_035_3559	863_0345_70	952_035_1	1455_035_1	113_035_1	220_035_1
891_035_512	1702_035_44	626_035_3534	863_0345_76	952_035_1	1455_035_1	113_035_1	220_035_1
891_035_521	1702_035_45	626_035_3503	863_0345_87	952_035_1	1455_035_1	113_035_1	220_035_1
891_035_524	1702_035_46	626_035_3485	863_0345_100	952_035_1	1455_035_1	113_035_1	220_035_1
891_035_548	1702_035_46	626_035_3461	863_0345_104	952_035_1	1455_035_1	113_035_1	220_035_1
891_035_576	1702_035_35	626_035_3428	863_0345_99	952_035_1	1455_035_1	113_035_1	220_035_1
891_035_598	1702_035_26	626_035_3444	863_0345_95	952_035_1	1455_035_1	113_035_1	220_035_1
891_035_568	1702_035_19	626_035_3461	863_0345_92	952_035_1	1455_035_1	113_035_1	220_035_1
891_035_559	1702_035_16	626_035_3473	863_0345_79	952_035_1	1455_035_1	113_035_1	220_035_1
891_035_558	1702_035_11	626_035_3439	863_0345_69	952_035_1	1455_035_1	113_035_1	220_035_1
891_035_568	1702_035_5	626_035_3393	863_0345_69	952_035_1	1455_035_1	113_035_1	220_035_1
891_035_558	1702_035_5	626_035_3352	863_0345_72	952_035_1	1455_035_1	113_035_1	220_035_1
891_035_557	1702_035_4	626_035_3367	863_0345_67	952_035_1	1455_035_1	113_035_1	220_035_1
891_035_580	1702_035_5	626_035_3357	863_0345_62	952_035_1	1455_035_1	113_035_1	220_035_1
891_035_604	1702_035_7	626_035_3337	863_0345_58	952_035_1	1455_035_1	113_035_1	220_035_1
891_035_599	1702_035_12	626_035_3328	863_0345_63	952_035_1	1455_035_1	113_035_1	220_035_1
891_035_575	1702_035_12	626_035_3343	863_0345_62	952_035_1	1455_035_1	113_035_1	220_035_1
891_035_574	1702_035_9	626_035_3316	863_0345_63	952_035_1	1455_035_1	113_035_1	220_035_1
891_035_561	1702_035_9	626_035_3363	863_0345_79	952_035_1	1455_035_1	113_035_1	220_035_1
891_035_558	1702_035_11	626_035_3425	863_0345_82	952_035_1	1455_035_1	113_035_1	220_035_1
891_035_554	1702_035_9	626_035_3537	863_0345_80	952_035_1	1455_035_1	113_035_1	220_035_1
891_035_583	1702_035_7	626_035_3626	863_0345_77	952_035_1	1455_035_1	113_035_1	220_035_1
891_035_579	1702_035_6	626_035_3615	863_0345_75	952_035_1	1455_035_1	113_035_1	220_035_1
891_035_604	1702_035_7	626_035_3601	863_0345_68	952_035_1	1455_035_1	113_035_1	220_035_1
891_035_609	1702_035_7	626_035_3546	863_0345_62	952_035_1	1455_035_1	113_035_1	220_035_1
891_035_620	1702_035_9	626_035_3506	863_0345_49	952_035_1	1455_035_1	113_035_1	220_035_1
891_035_593	1702_035_6	626_035_3492	863_0345_44	952_035_1	1455_035_1	113_035_1	220_035_1
891_035_555	1702_035_3	626_035_3554	863_0345_38	952_035_1	1455_035_1	113_035_1	220_035_1
891_035_526	1702_035_2	626_035_3547	863_0345_40	952_035_1	1455_035_1	113_035_1	220_035_1
891_035_509	863_0345_46	626_035_3524	113_035_1	220_035_1
891_035_489	863_0345_42	626_035_3525	113_035_1	220_035_1
891_035_498	863_0345_40	626_035_3541	113_035_1	220_035_1
891_035_467	863_0345_41	626_035_3572	113_035_1	220_035_1
891_035_461	863_0345_55	626_035_3581	113_035_1	220_035_1
891_035_454	863_0345_58	626_035_3599	113_035_1	220_035_1
891_035_442	863_0345_60	626_035_3617	113_035_1	220_035_1
891_035_422	863_0345_60	626_035_3589	113_035_1	220_035_1
891_035_432	863_0345_62	626_035_3576	113_035_1	220_035_1
891_035_437	863_0345_67	626_035_3634	113_035_1	220_035_1
891_035_446	863_0345_79	626_035_3678	113_035_1	220_035_1
891_035_413	863_0345_84	626_035_3684	113_035_1	220_035_1
891_035_411	863_0345_91	626_035_3698	113_035_1	220_035_1
891_035_408	863_0345_93	626_035_3701	113_035_1	220_035_1
891_035_389	863_0345_90	626_035_3658	113_035_1	220_035_1
891_035_400	863_0345_92	626_035_3580	113_035_1	220_035_1
891_035_409	863_0345_87	626_035_3561	113_035_1	220_035_1
891_035_416	863_0345_100	626_035_3529	113_035_1	220_035_1
891_035_438	863_0345_111	626_035_3509	113_035_1	220_035_1
891_035_443	863_0345_104	626_035_3507	113_035_1	220_035_1
891_035_445	863_0345_89	626_035_3565	113_035_1	220_035_1
891_035_428	863_0345_81	626_035_3638	113_035_1	220_035_1
891_035_425	863_0345_64	626_035_3665	113_035_1	220_035_1
891_035_429	863_0345_45	626_035_3674	113_035_1	220_035_1
891_035_437	863_0345_29	626_035_3644	113_035_1	220_035_1
891_035_424	863_0345_33	626_035_3642	113_035_1	220_035_1
891_035_434	863_0345_31	626_035_3633	113_035_1	220_035_1
891_035_432	863_0345_31	626_035_3588	113_035_1	220_035_1
891_035_463	863_0345_35	626_035_3528	113_035_1	220_035_1
891_035_467	863_0345_37	626_035_3514	113_035_1	220_035_1
[truncated: 3,001 more rows]
[truncated: 2,205 more columns]
