# Supplementary material for: Environmental change makes robust ecological networks fragile
Source: Nat Commun. 2016 Aug 11;7:12462. doi: 10.1038/ncomms12462 (PMC4987532; doi:10.1038/ncomms12462)
Supplement: Supplementary Data 1 — Host-parasite networks and host extinction sequences in Avida experiments. The compressed archive includes the 100 co-evolved host-parasite networks and the host extinction sequences in the historical scenario. [file ncomms12462-s2.zip › Supplementary_data_S1/host_extinction_sequence_41.csv]

593_2_3	1200_0346_1	643_2_2	592_2_2	344_0346_6	345_03456_16	346_2_4	347_0346_13	340_2_5	341_03456_1	342_2_4	343_03456_2	348_03456_3	349_03456_10	1653_0345_2	960_03456_3	594_2_5	2318_03_1	2314_034_1	2315_03456_1	2312_03456_1	2313_2_1	2310_2_1	2311_13456_1	298_03456_5	299_2_9	296_0346_1	297_2_1	294_0345_3	295_12_4	292_13456_1	293_03456_2	290_0346_5	291_2_3	270_03456_1	271_13456_20	272_2_4	273_03456_5	274_25_1	275_2_5	276_2_6	277_03456_4	278_03456_4	279_2_5	2268_146_1	2262_03456_3	2263_03456_1	2260_2_2	2266_0346_1	2267_1235_1
593_2_3	1200_0346_1	643_2_2	592_2_2	344_0346_6	345_03456_16	346_2_4	347_0346_13	340_2_5	341_03456_1	342_2_4	343_03456_2	348_03456_3	349_03456_10	1653_0345_2	960_03456_3	594_2_5	2318_03_1	2314_034_1	2315_03456_1	2312_03456_1	2313_2_1	2310_2_1	2311_13456_1	298_03456_6	299_2_9	294_0345_3	295_12_4	292_13456_1	293_03456_2	290_0346_5	291_2_3	270_03456_1	271_13456_20	272_2_4	273_03456_5	274_25_1	275_2_5	276_2_6	277_03456_4	278_03456_4	279_2_5	738_346_2	2268_146_1	2262_03456_3	2263_03456_1	2260_2_2	2266_0346_1	2267_1235_1	2265_2_1
1200_0346_1	643_2_2	592_2_2	344_0346_6	345_03456_1	346_2_3	347_0346_11	340_2_6	341_03456_1	342_2_4	343_03456_1	348_03456_3	594_2_5	2318_03_1	2314_034_1	2315_03456_1	2312_03456_1	2313_2_1	2310_2_4	2311_13456_1	298_03456_1	299_2_9	294_0345_3	295_12_4	292_13456_1	293_03456_1	290_0346_5	291_2_3	270_03456_1	271_13456_20	272_2_3	273_03456_1	274_25_1	275_2_5	276_2_7	277_03456_4	278_03456_4	279_2_5	2146_03_2	2268_146_1	2260_2_2	2266_0346_1	2267_1235_1	2265_2_1	2442_0146_1	2440_03456_1	2441_0345_1	2446_13456_1	2444_0346_1	2448_146_1
1200_0346_1	592_2_2	345_03456_1	346_2_1	347_0346_1	340_2_5	342_2_4	343_03456_1	2314_034_1	2315_03456_1	2312_03456_1	2313_2_1	2310_2_4	299_2_10	294_0345_1	295_12_4	292_13456_1	293_03456_1	290_0346_1	291_2_3	271_13456_14	272_2_3	274_25_1	275_2_5	276_2_7	279_2_5	2268_146_1	2260_2_3	2267_1235_1	2265_2_1	2442_0146_1	2440_03456_1	2448_146_1	2449_2_1	108_03456_1	109_03456_1	102_1_1	103_1346_5	100_03456_1	101_2_9	106_135_1	107_146_17	104_03456_1	105_2_3	2046_2_1	2043_2_1	2040_1_1	2049_2_1	2684_0345_1	2685_2_2
199_03456_1	5_03456_1	387_03456_1	2363_12_1	2569_1_1	981_2_13	1144_2_6	1941_2_1	407_03456_1	1254_2_2	1255_2_2	340_2_6	342_2_4	666_1_1	810_2_4	811_2_3	812_0146_1	813_2_5	814_03456_1	665_2_6	2177_2_1	1623_03456_1	1799_2_1	1149_1_7	1399_146_2	719_2_2	717_2_2	716_2_1	715_2_3	1398_03456_1	1796_2_2	1794_2_1	1490_03456_1	2295_2_1	1495_2_2	1496_2_1	2072_2_3	1859_25_1	1738_2_1	1069_01_4	1703_2_3	455_1_11	1707_2_1	1060_146_1	2313_2_1	2310_2_3	910_2_8	2427_1_2	427_2_5	299_2_11
199_03456_1	387_03456_1	2363_12_1	2569_1_1	981_2_15	1144_2_6	428_2_15	1941_2_1	407_03456_1	1254_2_2	1255_2_2	340_2_7	342_2_3	666_1_1	810_2_3	811_2_3	812_0146_1	813_2_5	814_03456_1	665_2_7	2177_2_1	1623_03456_1	1799_2_1	1149_1_8	1399_146_2	719_2_1	1566_2_2	717_2_1	716_2_1	715_2_5	1398_03456_1	1796_2_2	1794_2_1	1490_03456_1	2295_2_1	1495_2_1	1496_2_1	420_2_2	1859_25_1	1069_01_3	1703_2_3	455_1_14	1707_2_1	1060_146_1	2313_2_1	2310_2_5	910_2_6	2427_1_2	427_2_3	299_2_12
199_03456_1	2363_12_1	592_2_2	1144_2_6	1145_2_1	1254_2_2	1255_2_2	340_2_8	342_2_2	666_1_1	810_2_3	811_2_4	812_0146_1	813_2_4	814_03456_1	665_2_10	2177_2_1	1799_2_1	737_1346_1	1566_2_2	717_2_1	716_2_1	715_2_3	1796_2_2	711_1456_1	1794_2_1	1490_03456_1	2295_2_1	1495_2_1	1496_2_1	2072_2_2	606_2_1	1069_01_1	1703_2_3	455_1_16	1707_2_1	1060_146_1	2313_2_1	2310_2_6	910_2_6	427_2_5	299_2_10	918_0345_1	1390_2_3	697_03456_1	291_2_1	1087_03456_1	1086_2_2	593_2_2	1084_0134_1
1144_2_6	2170_25_16	340_2_7	342_2_1	811_2_1	813_2_4	1799_2_1	715_2_6	710_2_20	661_2_8	1496_2_1	420_2_1	1069_01_1	1703_2_4	1060_146_1	2310_2_6	424_2_1	1258_2_12	299_2_10	1390_2_2	1086_2_1	194_2_6	197_2_1	1123_146_1	271_13456_166	272_2_6	275_2_1	276_2_2	279_2_4	2827_2_2	2822_2_2	2823_2_6	524_2_1	1133_2_1	521_2_11	2389_2_6	2260_2_7	1404_2_1	1235_2_3	448_2_7	1335_2_1	2761_2_3	447_2_6	1332_2_4	108_03456_1	2515_2_1	102_1_2	101_2_6	107_146_1	105_2_5
1144_2_6	2170_25_12	340_2_9	342_2_2	813_2_2	715_2_6	710_2_20	661_2_7	1496_2_1	420_2_1	1703_2_4	1060_146_1	2310_2_7	424_2_1	1258_2_15	299_2_11	1390_2_1	1086_2_2	194_2_5	197_2_1	1123_146_1	271_13456_162	272_2_5	275_2_1	276_2_3	279_2_5	2822_2_2	2823_2_4	524_2_2	521_2_14	2389_2_5	2260_2_8	1235_2_3	448_2_9	1335_2_2	2761_2_5	447_2_8	1332_2_3	108_03456_1	2515_2_1	102_1_1	101_2_7	107_146_1	105_2_6	2046_2_3	2043_2_4	31_2_8	909_2_6	36_2_3	35_1346_1
1144_2_5	2170_25_17	340_2_7	342_2_4	715_2_7	710_2_18	661_2_13	1496_2_1	420_2_1	1703_2_4	1060_146_1	2310_2_9	424_2_1	1258_2_17	299_2_16	1390_2_1	1086_2_2	194_2_5	197_2_1	1123_146_1	271_13456_135	272_2_5	275_2_1	276_2_3	279_2_4	2822_2_2	2823_2_6	524_2_2	521_2_18	2389_2_5	2260_2_11	1235_2_1	448_2_12	1335_2_3	2761_2_10	447_2_10	1332_2_1	108_03456_1	2515_2_1	102_1_1	101_2_10	107_146_1	105_2_6	2046_2_3	2043_2_4	31_2_9	909_2_6	36_2_2	35_1346_1	1844_12_7
1144_2_3	2170_25_19	340_2_7	342_2_5	715_2_6	710_2_16	661_2_13	420_2_1	1703_2_4	1060_146_1	2310_2_7	424_2_1	1258_2_23	299_2_20	1390_2_1	1086_2_3	194_2_4	197_2_1	1123_146_1	271_13456_116	272_2_8	275_2_1	276_2_2	279_2_4	2822_2_1	2823_2_4	524_2_2	521_2_19	2389_2_5	2260_2_10	448_2_15	1335_2_5	2761_2_12	447_2_16	1332_2_1	108_03456_1	102_1_1	101_2_9	107_146_1	105_2_7	2046_2_2	2043_2_3	31_2_9	909_2_4	36_2_2	35_1346_1	1844_12_6	1242_2_8	1245_2_18	644_2_1
1144_2_3	2170_25_18	340_2_7	342_2_8	715_2_8	1794_2_1	661_2_21	420_2_1	1703_2_5	1060_146_1	2310_2_5	424_2_1	1258_2_27	299_2_18	1390_2_1	590_2_3	194_2_5	197_2_1	1123_146_1	271_13456_100	272_2_8	275_2_1	276_2_2	279_2_5	2823_2_4	524_2_1	521_2_19	2389_2_4	2260_2_9	448_2_18	1335_2_4	2761_2_12	447_2_20	1332_2_1	108_03456_1	102_1_1	101_2_11	107_146_1	105_2_9	2043_2_4	31_2_11	909_2_4	36_2_1	35_1346_1	1844_12_9	1242_2_9	1245_2_19	644_2_1	436_146_20	2166_346_127
1144_2_2	2170_25_19	340_2_9	342_2_8	715_2_10	1794_2_1	661_2_24	420_2_1	1703_2_8	1060_146_1	2310_2_5	424_2_1	2427_1_5	1258_2_24	299_2_19	1390_2_1	590_2_4	194_2_4	197_2_1	1123_146_1	271_13456_118	272_2_7	275_2_1	276_2_3	279_2_5	2823_2_6	524_2_1	521_2_21	2389_2_3	2260_2_10	448_2_21	1335_2_4	2761_2_15	447_2_20	108_03456_1	102_1_2	101_2_14	107_146_1	105_2_10	2043_2_4	31_2_11	909_2_4	36_2_1	35_1346_1	1844_12_8	1242_2_13	1245_2_17	644_2_1	436_146_17	2166_346_179
1144_2_4	2170_25_17	340_2_9	342_2_8	715_2_9	1794_2_1	661_2_26	420_2_1	1703_2_8	1060_146_1	2310_2_4	424_2_1	2427_1_8	1258_2_30	299_2_16	1390_2_1	590_2_4	194_2_5	197_2_1	1123_146_1	271_13456_165	272_2_10	276_2_4	279_2_4	2823_2_3	524_2_1	521_2_23	2389_2_4	2260_2_12	448_2_21	1335_2_2	2761_2_11	447_2_26	108_03456_1	102_1_4	101_2_16	107_146_1	105_2_11	2043_2_5	31_2_9	909_2_3	36_2_1	35_1346_1	1844_12_8	1242_2_10	1245_2_17	644_2_1	436_146_17	2166_346_186	336_2_1
1307_2_1	212_2_1	669_2_5	1145_2_1	665_2_6	1149_1_3	663_2_26	1785_2_3	1265_25_4	2654_2_5	133_12_1	132_1_1	1962_2_1	135_2_20	909_2_1	495_2_1	139_03456_1	497_2_1	27_2_1	210_2_1	695_2_1	108_03456_1	624_2_1	28_0346_1	1254_2_4	820_2_5	542_2_17	288_2_1	1695_2_1	340_2_11	2249_2_13	342_2_10	283_146_16	504_135_8	1463_346_61	2012_2_1	567_146_1	336_2_1	1159_2_31	990_2_20	402_25_1	1155_2_21	715_2_9	967_12_13	670_2_6	2700_2_6	1153_2_13	455_1_13	121_2_50	261_2_30
1307_2_1	212_2_1	669_2_5	1145_2_1	665_2_5	1149_1_1	663_2_29	1785_2_4	1265_25_5	2654_2_4	133_12_1	132_1_1	1962_2_1	135_2_26	909_2_1	495_2_1	139_03456_1	1144_2_5	695_2_1	108_03456_1	624_2_1	28_0346_1	1254_2_4	820_2_7	542_2_14	288_2_1	1695_2_1	340_2_15	2249_2_10	342_2_9	283_146_14	504_135_7	1463_346_43	934_2_5	567_146_1	336_2_1	1159_2_29	990_2_26	402_25_1	1155_2_22	715_2_9	670_2_6	2700_2_5	1153_2_15	455_1_14	121_2_55	261_2_31	123_46_28	764_2_8	264_146_224
212_2_1	669_2_5	1145_2_1	665_2_6	663_2_28	1785_2_5	1265_25_7	2654_2_5	133_12_1	132_1_1	870_2_1	135_2_23	909_2_1	495_2_1	139_03456_1	1144_2_7	695_2_1	624_2_1	28_0346_1	1254_2_2	820_2_8	542_2_11	288_2_1	1695_2_1	340_2_17	2249_2_8	342_2_12	283_146_9	504_135_4	1463_346_27	934_2_6	567_146_1	336_2_1	1159_2_34	990_2_25	402_25_1	1155_2_25	715_2_10	670_2_5	2700_2_4	1153_2_18	455_1_16	121_2_57	261_2_32	123_46_20	764_2_9	264_146_250	128_2_3	1031_2_8	364_2_1
212_2_1	669_2_5	1145_2_1	665_2_4	663_2_31	1785_2_7	1265_25_11	2654_2_4	133_12_1	132_1_1	870_2_1	135_2_27	909_2_1	495_2_1	139_03456_1	1144_2_9	695_2_1	624_2_1	28_0346_1	1254_2_3	484_2_1	542_2_11	288_2_1	1695_2_1	340_2_21	2249_2_6	342_2_14	283_146_6	504_135_3	1463_346_16	934_2_5	567_146_1	1159_2_33	990_2_20	402_25_1	1155_2_32	715_2_11	670_2_6	2700_2_5	1153_2_17	710_2_26	121_2_61	261_2_37	123_46_16	764_2_9	264_146_243	128_2_3	1031_2_9	364_2_1	1794_2_1
212_2_1	669_2_5	1145_2_1	665_2_4	663_2_26	1785_2_11	1265_25_13	2654_2_3	133_12_1	132_1_1	870_2_1	135_2_23	909_2_1	495_2_1	139_03456_1	1144_2_11	695_2_1	624_2_1	28_0346_1	1254_2_2	484_2_1	542_2_11	1695_2_1	340_2_23	2249_2_6	342_2_14	283_146_5	1463_346_13	934_2_9	567_146_1	1159_2_32	990_2_17	402_25_1	1155_2_27	715_2_11	670_2_7	2700_2_9	1153_2_19	710_2_23	121_2_59	261_2_40	123_46_12	764_2_10	264_146_206	128_2_1	1031_2_6	364_2_1	1794_2_1	1387_2_1	1703_2_2
212_2_1	669_2_8	1145_2_1	665_2_3	663_2_22	1785_2_11	1265_25_17	2654_2_4	133_12_1	132_1_1	870_2_1	135_2_25	909_2_1	495_2_1	139_03456_1	1144_2_8	695_2_1	624_2_1	28_0346_1	1254_2_2	484_2_1	542_2_15	1695_2_1	340_2_26	2249_2_7	342_2_19	283_146_3	1463_346_8	934_2_12	567_146_1	1159_2_31	990_2_14	1155_2_22	715_2_12	967_12_21	670_2_3	2700_2_12	1153_2_25	710_2_26	121_2_60	261_2_43	123_46_12	764_2_6	264_146_141	128_2_2	1031_2_6	364_2_1	1794_2_1	1387_2_1	329_346_1
212_2_1	669_2_8	1145_2_1	665_2_3	663_2_21	1785_2_12	1265_25_14	2654_2_5	133_12_1	132_1_1	870_2_1	135_2_26	909_2_1	495_2_1	139_03456_1	1144_2_7	695_2_1	624_2_1	28_0346_1	1254_2_1	484_2_1	542_2_21	1695_2_1	340_2_30	2249_2_7	342_2_17	283_146_2	1463_346_11	934_2_12	567_146_1	1159_2_38	990_2_17	1155_2_19	715_2_16	967_12_21	670_2_3	2700_2_11	1153_2_22	710_2_24	121_2_58	261_2_33	123_46_19	764_2_6	264_146_92	128_2_1	1031_2_5	364_2_1	1794_2_1	1387_2_1	329_346_1
212_2_1	669_2_8	1145_2_1	665_2_4	663_2_19	1785_2_8	1265_25_13	2654_2_3	133_12_1	132_1_1	870_2_1	135_2_26	909_2_1	495_2_1	139_03456_1	1144_2_6	695_2_1	624_2_1	28_0346_1	1254_2_1	484_2_1	542_2_23	1695_2_1	340_2_24	2249_2_7	342_2_19	2246_2_28	1463_346_16	934_2_13	567_146_1	1159_2_43	990_2_17	1155_2_19	715_2_17	967_12_21	670_2_1	2700_2_11	1153_2_17	710_2_19	121_2_59	261_2_31	123_46_21	764_2_7	264_146_68	128_2_1	1031_2_1	364_2_1	1794_2_1	1387_2_1	329_346_1
212_2_1	669_2_8	1145_2_1	665_2_5	663_2_19	1785_2_7	1265_25_8	2654_2_3	133_12_1	132_1_1	870_2_1	135_2_25	909_2_1	495_2_1	139_03456_1	1144_2_8	695_2_1	624_2_1	28_0346_1	1254_2_1	484_2_1	542_2_28	1695_2_1	340_2_27	2249_2_9	342_2_20	2246_2_26	1463_346_16	934_2_12	567_146_1	1159_2_42	990_2_20	1155_2_19	715_2_17	967_12_19	670_2_1	2700_2_14	1153_2_19	710_2_19	121_2_56	261_2_34	123_46_22	764_2_7	264_146_63	128_2_1	1031_2_1	364_2_1	1794_2_1	1387_2_1	329_346_1
212_2_1	669_2_9	1145_2_1	665_2_5	663_2_20	1785_2_6	1265_25_9	2654_2_4	133_12_1	132_1_1	870_2_1	135_2_26	909_2_1	495_2_1	139_03456_1	1144_2_8	695_2_1	624_2_1	28_0346_1	1254_2_1	484_2_1	542_2_31	1695_2_1	340_2_26	2249_2_12	342_2_18	2246_2_25	1463_346_9	934_2_11	567_146_1	1159_2_36	990_2_18	1155_2_19	715_2_17	967_12_20	670_2_1	2700_2_13	1153_2_19	710_2_20	121_2_48	261_2_39	123_46_16	764_2_5	264_146_76	128_2_1	1031_2_2	364_2_1	1794_2_1	1387_2_1	329_346_1
212_2_1	669_2_11	1145_2_1	665_2_4	663_2_20	1785_2_3	1265_25_8	2654_2_3	133_12_1	132_1_1	1059_2_1	870_2_1	135_2_26	909_2_1	495_2_1	139_03456_1	1144_2_9	695_2_1	624_2_1	28_0346_1	484_2_1	542_2_28	1695_2_1	340_2_23	2249_2_14	342_2_15	2246_2_26	1463_346_10	934_2_14	567_146_1	1159_2_36	1091_2_1	1155_2_15	715_2_19	967_12_24	1098_2_23	2700_2_15	1153_2_23	710_2_21	121_2_48	261_2_30	123_46_17	764_2_5	264_146_79	128_2_1	1031_2_3	364_2_1	1794_2_1	1387_2_1	1554_2_5
212_2_1	669_2_14	1145_2_1	665_2_3	663_2_16	1785_2_3	1265_25_10	2654_2_3	133_12_1	132_1_1	1059_2_1	870_2_1	135_2_28	909_2_1	495_2_1	139_03456_1	1144_2_6	695_2_1	624_2_1	28_0346_1	484_2_1	542_2_28	1695_2_1	340_2_24	2249_2_14	342_2_12	2246_2_20	1463_346_21	934_2_15	567_146_1	1159_2_40	1091_2_1	1155_2_14	715_2_22	967_12_24	1098_2_19	2700_2_16	1153_2_25	710_2_19	121_2_49	261_2_32	123_46_12	764_2_4	264_146_74	1031_2_2	364_2_1	1794_2_1	1387_2_1	1554_2_5	302_2_14
212_2_1	669_2_16	1145_2_1	665_2_3	663_2_18	1785_2_3	1265_25_10	2654_2_5	133_12_1	132_1_1	1059_2_1	870_2_1	135_2_32	909_2_1	495_2_1	139_03456_1	1144_2_4	695_2_1	624_2_1	28_0346_1	484_2_1	542_2_30	1695_2_1	340_2_21	2249_2_16	342_2_11	2246_2_19	1463_346_18	934_2_12	567_146_1	1159_2_32	990_2_19	1155_2_14	715_2_31	967_12_25	1098_2_18	2700_2_21	1153_2_20	710_2_24	121_2_51	261_2_28	123_46_7	764_2_4	264_146_64	1031_2_2	364_2_1	1794_2_1	1387_2_1	1554_2_3	302_2_15
212_2_1	669_2_18	1145_2_1	665_2_2	663_2_18	1785_2_3	1265_25_9	2654_2_7	133_12_1	132_1_1	1059_2_1	870_2_1	135_2_36	909_2_1	495_2_1	139_03456_1	1144_2_3	695_2_1	624_2_1	28_0346_1	484_2_1	542_2_22	1695_2_1	340_2_21	2249_2_17	342_2_8	2246_2_22	1463_346_12	934_2_8	567_146_1	1159_2_31	990_2_21	1155_2_14	715_2_32	967_12_26	1098_2_18	2700_2_24	1153_2_20	710_2_26	121_2_47	261_2_29	123_46_5	764_2_3	264_146_71	1031_2_3	364_2_1	1794_2_1	1387_2_1	1554_2_3	302_2_15
212_2_1	669_2_21	1145_2_1	665_2_1	663_2_22	1785_2_2	1265_25_6	2654_2_9	133_12_1	132_1_1	1059_2_1	870_2_1	135_2_36	909_2_1	495_2_1	139_03456_1	1144_2_4	695_2_1	28_0346_1	484_2_1	542_2_26	1695_2_1	340_2_18	2249_2_24	342_2_10	2246_2_26	1463_346_11	934_2_10	567_146_1	1159_2_30	990_2_20	1155_2_18	715_2_31	967_12_21	1098_2_13	2700_2_29	1153_2_24	710_2_27	121_2_40	261_2_27	123_46_9	764_2_5	264_146_88	1031_2_2	364_2_1	1794_2_1	1387_2_1	1554_2_2	1559_2_7	963_2_23
212_2_1	669_2_18	1145_2_1	665_2_1	663_2_20	1785_2_2	1265_25_6	2654_2_9	133_12_1	132_1_1	1059_2_1	870_2_1	135_2_37	909_2_1	495_2_1	139_03456_1	1144_2_3	695_2_1	28_0346_1	484_2_1	542_2_26	1695_2_1	340_2_15	2249_2_30	342_2_11	2246_2_32	1463_346_7	934_2_10	567_146_1	1159_2_31	990_2_16	1155_2_27	715_2_26	967_12_17	1098_2_13	2700_2_27	1153_2_22	710_2_27	121_2_37	261_2_26	123_46_7	764_2_4	264_146_121	1031_2_2	364_2_1	1794_2_1	1387_2_1	1554_2_3	1559_2_9	963_2_23
212_2_1	669_2_17	1145_2_1	665_2_2	663_2_25	1265_25_4	2654_2_8	133_12_1	132_1_1	1059_2_1	870_2_1	135_2_42	909_2_1	495_2_1	139_03456_1	1144_2_1	695_2_1	28_0346_1	484_2_1	542_2_32	1695_2_1	340_2_14	2249_2_35	342_2_10	2246_2_34	1463_346_2	934_2_12	567_146_1	1159_2_37	990_2_13	1155_2_28	715_2_30	967_12_20	1098_2_8	2700_2_27	1153_2_25	710_2_27	121_2_31	261_2_25	123_46_8	764_2_6	264_146_113	1031_2_1	364_2_1	1794_2_1	1387_2_1	1554_2_3	1559_2_7	963_2_18	1657_2_4
212_2_1	669_2_17	1145_2_1	665_2_3	663_2_28	1265_25_1	2654_2_9	133_12_1	132_1_1	1059_2_1	870_2_1	135_2_40	909_2_1	495_2_1	139_03456_1	1144_2_1	695_2_1	484_2_1	542_2_34	1695_2_1	340_2_17	2249_2_33	342_2_10	2246_2_35	409_2_1	934_2_9	567_146_1	1159_2_38	990_2_17	1155_2_36	715_2_30	967_12_18	1098_2_4	2700_2_25	1153_2_26	710_2_26	121_2_32	261_2_30	123_46_13	764_2_5	264_146_90	1031_2_1	364_2_1	1794_2_1	1387_2_1	1554_2_2	1559_2_6	963_2_17	1657_2_6	379_2_1
212_2_1	669_2_20	1145_2_1	665_2_2	663_2_24	764_2_7	2654_2_8	133_12_1	132_1_1	870_2_1	135_2_42	909_2_1	495_2_1	139_03456_1	1144_2_1	695_2_1	484_2_1	542_2_28	1695_2_1	340_2_20	2249_2_31	342_2_7	2246_2_35	409_2_1	934_2_11	567_146_1	1159_2_33	990_2_19	1155_2_31	715_2_30	967_12_20	1098_2_3	2700_2_26	1153_2_27	710_2_26	121_2_32	261_2_34	123_46_18	266_2_20	264_146_72	1031_2_1	364_2_1	1794_2_1	1387_2_1	1554_2_2	1559_2_5	963_2_14	1657_2_5	1418_2_6	929_1_53
212_2_1	669_2_21	1145_2_1	665_2_3	663_2_19	764_2_9	2654_2_6	133_12_1	132_1_1	870_2_1	135_2_41	909_2_1	495_2_1	139_03456_1	1144_2_1	695_2_1	484_2_1	542_2_21	1695_2_1	340_2_21	2249_2_24	342_2_4	2246_2_36	409_2_1	934_2_11	567_146_1	1159_2_28	990_2_20	1155_2_33	715_2_31	967_12_20	1098_2_3	2700_2_27	1153_2_30	710_2_24	121_2_28	261_2_33	123_46_12	266_2_19	264_146_82	1031_2_1	364_2_1	1794_2_1	1387_2_1	1554_2_1	1559_2_2	963_2_13	1657_2_5	1418_2_5	929_1_53
212_2_1	669_2_24	1145_2_1	665_2_3	663_2_18	764_2_11	2654_2_3	133_12_1	132_1_1	870_2_1	135_2_43	909_2_1	495_2_1	139_03456_1	1144_2_1	695_2_1	484_2_1	542_2_19	1695_2_1	340_2_17	2249_2_24	342_2_2	2246_2_41	409_2_1	934_2_12	567_146_1	1159_2_26	990_2_21	1155_2_35	715_2_34	967_12_23	1098_2_4	2700_2_29	1153_2_29	710_2_25	121_2_24	261_2_36	123_46_12	266_2_16	264_146_94	364_2_1	1794_2_1	1387_2_1	1554_2_1	1559_2_1	963_2_12	1657_2_4	1418_2_4	929_1_56	417_2_35
212_2_1	669_2_27	1145_2_1	665_2_4	663_2_13	764_2_6	2654_2_5	133_12_1	132_1_1	870_2_1	135_2_39	909_2_1	495_2_1	139_03456_1	1144_2_1	695_2_1	484_2_1	542_2_16	1695_2_1	340_2_14	2249_2_19	342_2_1	2246_2_40	409_2_1	934_2_12	567_146_1	1159_2_29	990_2_22	1155_2_36	715_2_29	967_12_28	1098_2_3	2700_2_30	1153_2_28	710_2_29	121_2_23	261_2_33	123_46_14	266_2_15	264_146_119	364_2_1	1794_2_1	1387_2_1	1554_2_1	1559_2_1	963_2_11	1657_2_6	1418_2_7	929_1_56	417_2_43
212_2_1	669_2_28	1145_2_1	665_2_3	663_2_13	764_2_6	2654_2_5	133_12_1	132_1_1	870_2_1	135_2_33	909_2_1	495_2_1	139_03456_1	1144_2_2	695_2_1	484_2_1	542_2_14	1695_2_1	340_2_13	2249_2_20	342_2_1	2246_2_39	409_2_1	934_2_18	567_146_1	1159_2_30	990_2_21	1155_2_43	715_2_28	967_12_25	1098_2_4	2700_2_30	1153_2_31	710_2_39	121_2_25	261_2_32	123_46_21	266_2_13	264_146_129	364_2_1	1794_2_1	1387_2_1	1554_2_1	1559_2_1	963_2_10	1657_2_7	1418_2_9	929_1_54	417_2_46
212_2_1	669_2_27	1145_2_1	665_2_3	663_2_11	764_2_7	2654_2_5	133_12_1	132_1_1	870_2_1	135_2_32	909_2_1	495_2_1	139_03456_1	1144_2_2	695_2_1	484_2_1	542_2_16	1695_2_1	340_2_13	2249_2_15	2246_2_42	409_2_1	934_2_19	567_146_1	1159_2_28	990_2_20	1155_2_45	715_2_25	967_12_27	1098_2_3	2700_2_29	1153_2_36	710_2_37	121_2_29	261_2_33	123_46_17	266_2_17	264_146_114	364_2_1	1387_2_1	1554_2_1	963_2_9	1657_2_9	1418_2_8	929_1_53	417_2_51	2392_2_3	532_2_29	412_2_208
212_2_1	669_2_29	1145_2_1	665_2_2	663_2_11	764_2_9	2654_2_6	133_12_1	132_1_1	870_2_1	135_2_33	909_2_1	495_2_1	139_03456_1	1144_2_2	695_2_1	484_2_1	542_2_18	1695_2_1	340_2_15	2249_2_12	2246_2_40	409_2_1	934_2_16	567_146_1	1159_2_32	990_2_15	1155_2_50	715_2_33	967_12_27	1098_2_3	2700_2_33	1153_2_31	710_2_41	121_2_31	261_2_29	123_46_15	266_2_17	264_146_123	364_2_1	1387_2_1	1554_2_1	963_2_7	1657_2_7	1418_2_10	929_1_50	417_2_53	2392_2_1	532_2_32	412_2_201
212_2_1	669_2_30	1145_2_1	665_2_2	663_2_8	764_2_11	2654_2_4	133_12_1	132_1_1	870_2_1	135_2_38	909_2_1	495_2_1	139_03456_1	1144_2_2	695_2_1	484_2_1	542_2_22	1695_2_1	340_2_14	2249_2_11	2246_2_44	409_2_1	934_2_18	567_146_1	1159_2_28	990_2_16	1155_2_53	715_2_35	967_12_26	1098_2_4	2700_2_33	1153_2_23	710_2_40	121_2_32	261_2_24	123_46_8	266_2_17	264_146_124	364_2_1	1387_2_1	1554_2_1	963_2_10	1657_2_4	1418_2_9	929_1_53	417_2_57	2392_2_1	532_2_33	412_2_197
212_2_1	669_2_38	1145_2_1	665_2_2	663_2_6	764_2_12	2654_2_2	133_12_1	132_1_1	870_2_1	135_2_38	909_2_1	495_2_1	139_03456_1	1144_2_3	695_2_1	484_2_1	542_2_23	1695_2_1	340_2_12	2249_2_13	2246_2_44	409_2_1	934_2_19	567_146_1	1159_2_22	990_2_21	1155_2_59	715_2_36	967_12_25	1098_2_7	2700_2_34	1153_2_22	710_2_40	121_2_36	261_2_23	123_46_5	266_2_18	264_146_96	364_2_1	1387_2_1	1554_2_1	963_2_11	1657_2_5	1418_2_7	929_1_47	417_2_58	2392_2_1	532_2_32	412_2_208
212_2_1	669_2_49	1145_2_1	665_2_2	663_2_7	764_2_11	133_12_1	132_1_1	870_2_1	135_2_46	909_2_1	495_2_1	139_03456_1	1144_2_2	695_2_1	484_2_1	542_2_28	1695_2_1	340_2_9	2249_2_16	2246_2_47	409_2_1	934_2_20	1159_2_21	990_2_27	1155_2_57	715_2_40	967_12_22	1098_2_8	2700_2_34	1153_2_18	710_2_41	121_2_30	261_2_26	123_46_4	266_2_20	264_146_93	364_2_1	1387_2_1	1554_2_1	963_2_10	1657_2_3	1418_2_7	929_1_43	417_2_55	2392_2_2	532_2_30	412_2_227	299_2_24	371_2_3
212_2_1	669_2_58	1145_2_1	665_2_1	663_2_6	764_2_11	133_12_1	132_1_1	870_2_1	135_2_49	909_2_1	495_2_1	139_03456_1	1144_2_1	695_2_1	484_2_1	542_2_34	1695_2_1	340_2_12	2249_2_17	2246_2_34	409_2_1	934_2_24	1159_2_23	990_2_37	1155_2_52	715_2_42	967_12_20	1098_2_9	2700_2_38	1153_2_16	710_2_47	121_2_26	261_2_25	123_46_2	266_2_24	264_146_143	364_2_1	1387_2_1	1554_2_1	963_2_14	1657_2_1	1418_2_8	929_1_43	417_2_58	2392_2_1	532_2_30	412_2_238	299_2_28	371_2_3
212_2_1	669_2_58	1145_2_1	663_2_6	764_2_11	133_12_1	132_1_1	870_2_1	135_2_52	909_2_1	495_2_1	139_03456_1	1144_2_1	695_2_1	484_2_1	542_2_34	1695_2_1	340_2_13	2249_2_19	2246_2_34	409_2_1	934_2_19	1159_2_25	990_2_42	1155_2_57	715_2_45	1098_2_9	2700_2_31	1153_2_17	710_2_49	121_2_30	261_2_31	967_12_16	266_2_28	264_146_149	364_2_1	1387_2_1	1554_2_1	963_2_13	1657_2_1	1418_2_5	929_1_43	417_2_67	2392_2_2	532_2_33	412_2_239	299_2_27	371_2_2	145_2_1	1412_2_3
212_2_1	669_2_70	1145_2_1	663_2_6	764_2_10	133_12_1	132_1_1	870_2_1	135_2_54	909_2_1	495_2_1	139_03456_1	1837_46_144	695_2_1	484_2_1	542_2_32	1695_2_1	340_2_12	2249_2_21	2246_2_29	409_2_1	934_2_12	1159_2_30	990_2_38	1155_2_51	715_2_45	1098_2_7	2700_2_27	1153_2_18	710_2_61	121_2_25	261_2_35	967_12_13	266_2_30	264_146_118	1387_2_1	1554_2_1	963_2_15	1418_2_7	929_1_39	417_2_72	2392_2_4	532_2_38	412_2_233	299_2_29	371_2_3	145_2_1	1412_2_1	923_12_10	375_2_6
212_2_1	669_2_70	1145_2_1	663_2_6	764_2_8	133_12_1	132_1_1	870_2_1	135_2_56	909_2_1	495_2_1	139_03456_1	1837_46_141	695_2_1	484_2_1	542_2_32	1695_2_1	340_2_15	2249_2_21	2246_2_29	409_2_1	934_2_13	1159_2_33	990_2_42	1155_2_56	715_2_38	1098_2_8	2700_2_25	1153_2_14	710_2_68	121_2_22	261_2_40	967_12_15	266_2_27	264_146_85	1387_2_1	1554_2_1	963_2_15	1418_2_7	929_1_40	417_2_87	2392_2_6	532_2_34	412_2_231	299_2_27	371_2_5	145_2_1	1412_2_1	923_12_9	375_2_4
212_2_1	669_2_64	1145_2_1	663_2_5	764_2_8	133_12_1	132_1_1	870_2_1	135_2_46	909_2_1	495_2_1	139_03456_1	1837_46_106	484_2_1	542_2_35	1695_2_1	340_2_18	2249_2_18	2246_2_28	409_2_1	934_2_17	1159_2_36	990_2_37	1155_2_60	715_2_39	1098_2_7	2700_2_26	1153_2_16	710_2_71	121_2_27	261_2_42	967_12_12	266_2_24	264_146_98	1387_2_1	1554_2_1	963_2_21	1418_2_11	929_1_37	417_2_96	2392_2_6	532_2_38	412_2_240	299_2_25	371_2_4	145_2_1	1412_2_1	923_12_9	375_2_3	925_12_38
212_2_1	669_2_70	1145_2_1	663_2_4	764_2_11	133_12_1	132_1_1	870_2_1	135_2_47	909_2_1	495_2_1	139_03456_1	1837_46_109	484_2_1	542_2_33	1695_2_1	340_2_18	2249_2_20	2246_2_26	409_2_1	934_2_20	1159_2_37	990_2_38	1155_2_70	715_2_37	1098_2_6	2700_2_26	1153_2_18	710_2_70	121_2_26	261_2_44	967_12_6	266_2_28	264_146_110	1387_2_1	1554_2_1	963_2_21	1418_2_9	929_1_40	417_2_96	2392_2_7	532_2_36	412_2_239	299_2_27	371_2_2	145_2_1	1412_2_2	923_12_7	375_2_1	925_12_35
212_2_1	669_2_61	1145_2_1	663_2_1	764_2_14	133_12_1	132_1_1	870_2_1	135_2_51	909_2_1	495_2_1	139_03456_1	1837_46_103	484_2_1	542_2_29	1695_2_1	340_2_17	2249_2_19	2246_2_25	409_2_1	934_2_19	1159_2_40	990_2_34	1155_2_74	715_2_38	1098_2_5	2700_2_22	1153_2_18	710_2_63	121_2_22	261_2_50	967_12_5	266_2_22	264_146_101	1387_2_1	1554_2_1	963_2_24	1418_2_11	929_1_41	417_2_102	2392_2_7	532_2_38	412_2_253	299_2_21	371_2_2	145_2_1	1412_2_3	923_12_8	375_2_1	925_12_33
212_2_1	669_2_62	1145_2_1	663_2_1	764_2_17	133_12_1	132_1_1	870_2_1	135_2_52	909_2_1	495_2_1	139_03456_1	1837_46_141	484_2_1	542_2_27	1695_2_1	340_2_11	2249_2_17	2246_2_28	409_2_1	934_2_20	1159_2_36	990_2_42	1155_2_92	715_2_36	1098_2_6	2700_2_23	1153_2_18	710_2_70	121_2_20	261_2_54	967_12_6	266_2_18	264_146_92	1387_2_1	1554_2_1	963_2_24	1418_2_10	929_1_40	417_2_106	2392_2_8	532_2_36	412_2_265	299_2_23	371_2_2	145_2_1	1412_2_4	923_12_7	375_2_1	925_12_30
212_2_1	669_2_61	1145_2_1	663_2_2	764_2_20	133_12_1	132_1_1	870_2_1	135_2_59	909_2_1	495_2_1	139_03456_1	1837_46_169	484_2_1	542_2_28	1695_2_1	340_2_8	2249_2_16	2246_2_30	409_2_1	934_2_29	1159_2_41	990_2_51	1155_2_94	715_2_37	1098_2_10	2700_2_24	1153_2_20	710_2_76	121_2_19	261_2_63	967_12_6	266_2_19	264_146_106	1387_2_1	1554_2_1	963_2_24	1418_2_11	929_1_39	417_2_108	2392_2_7	532_2_43	412_2_257	299_2_21	371_2_2	145_2_1	1412_2_4	923_12_7	375_2_1	925_12_28
212_2_1	669_2_59	1145_2_1	663_2_2	764_2_18	133_12_1	132_1_1	870_2_1	135_2_63	909_2_1	495_2_1	139_03456_1	1837_46_210	484_2_1	542_2_32	1695_2_1	340_2_6	2249_2_22	2246_2_30	409_2_1	934_2_25	1159_2_40	990_2_50	1155_2_96	715_2_34	1098_2_13	2700_2_19	1153_2_25	710_2_77	121_2_14	261_2_56	967_12_4	266_2_20	264_146_110	1387_2_1	1554_2_1	963_2_22	1418_2_12	929_1_40	417_2_102	2392_2_7	532_2_43	412_2_263	299_2_21	371_2_3	145_2_1	1412_2_3	923_12_5	375_2_1	925_12_26
212_2_1	669_2_61	1145_2_1	764_2_19	133_12_1	132_1_1	870_2_1	135_2_63	909_2_1	495_2_1	139_03456_1	1837_46_182	484_2_1	542_2_34	1695_2_1	340_2_3	2249_2_20	2246_2_32	409_2_1	934_2_23	1159_2_37	990_2_52	1155_2_91	715_2_32	1098_2_13	2700_2_19	1153_2_33	710_2_91	121_2_14	261_2_70	967_12_5	266_2_19	264_146_100	1387_2_1	1554_2_1	963_2_22	1418_2_17	929_1_43	417_2_100	2392_2_6	532_2_43	412_2_271	299_2_23	371_2_2	1412_2_2	923_12_5	375_2_1	925_12_32	2795_2_11	146_2_18
212_2_1	669_2_69	1145_2_1	764_2_20	133_12_1	132_1_1	870_2_1	135_2_61	909_2_1	495_2_1	1837_46_118	484_2_1	542_2_34	1695_2_1	340_2_3	2249_2_25	2246_2_38	409_2_1	934_2_17	1159_2_34	990_2_49	1155_2_85	715_2_28	1098_2_11	2700_2_19	1153_2_35	710_2_101	121_2_14	261_2_69	967_12_5	266_2_17	264_146_60	1387_2_1	1554_2_1	963_2_24	1418_2_21	929_1_39	417_2_101	2392_2_5	532_2_47	412_2_277	299_2_21	371_2_2	1412_2_1	923_12_3	375_2_1	925_12_31	2795_2_12	146_2_18	1279_2_5
212_2_1	669_2_63	1145_2_1	764_2_22	133_12_1	132_1_1	870_2_1	135_2_65	909_2_1	495_2_1	1837_46_91	484_2_1	542_2_37	1695_2_1	340_2_6	2249_2_21	2246_2_42	409_2_1	934_2_17	1159_2_34	990_2_52	1155_2_88	715_2_24	1098_2_8	2700_2_20	1153_2_33	710_2_109	121_2_10	261_2_70	967_12_5	266_2_15	264_146_63	1387_2_1	1554_2_1	963_2_23	1418_2_20	929_1_31	417_2_111	2392_2_5	532_2_40	412_2_280	299_2_20	371_2_2	923_12_3	375_2_1	925_12_32	2795_2_12	146_2_18	1279_2_4	704_2_42
212_2_1	669_2_70	1145_2_1	764_2_21	133_12_1	132_1_1	870_2_1	135_2_62	909_2_1	495_2_1	1837_46_96	484_2_1	542_2_34	1695_2_1	340_2_9	2249_2_20	2246_2_42	409_2_1	934_2_17	1159_2_33	990_2_50	1155_2_85	715_2_16	1098_2_5	2700_2_24	1153_2_34	710_2_115	121_2_10	261_2_69	967_12_8	266_2_11	264_146_65	1554_2_1	963_2_28	1418_2_28	929_1_27	417_2_113	2392_2_6	532_2_44	412_2_287	299_2_21	371_2_2	923_12_3	375_2_1	2797_2_3	2795_2_8	146_2_17	1279_2_3	704_2_46	194_2_1
212_2_1	669_2_79	1145_2_1	764_2_25	133_12_1	132_1_1	870_2_1	135_2_63	495_2_1	1837_46_131	484_2_1	542_2_35	1695_2_1	340_2_9	2249_2_28	2246_2_51	409_2_1	934_2_20	1159_2_33	990_2_50	1155_2_88	715_2_12	1098_2_2	2700_2_23	1153_2_27	710_2_97	121_2_11	261_2_70	967_12_6	266_2_11	264_146_45	1554_2_1	963_2_26	1418_2_32	929_1_21	417_2_112	2392_2_7	532_2_45	412_2_299	299_2_21	371_2_2	923_12_3	375_2_1	2797_2_1	2795_2_7	146_2_14	1279_2_5	704_2_40	194_2_1	30_2_1
212_2_1	669_2_100	1145_2_1	764_2_26	133_12_1	132_1_1	870_2_1	135_2_56	495_2_1	1837_46_160	484_2_1	542_2_29	1695_2_1	340_2_10	2249_2_35	2246_2_47	409_2_1	934_2_19	1159_2_32	990_2_52	1155_2_79	715_2_10	1098_2_2	2700_2_22	1153_2_26	710_2_89	121_2_9	261_2_78	967_12_6	266_2_12	264_146_49	1554_2_1	963_2_28	1418_2_38	929_1_23	417_2_111	2392_2_6	532_2_46	412_2_321	299_2_17	371_2_2	923_12_1	375_2_1	2797_2_1	2795_2_8	146_2_12	1279_2_2	704_2_38	194_2_1	30_2_1
212_2_1	669_2_102	1145_2_1	764_2_27	133_12_1	132_1_1	870_2_1	135_2_58	495_2_1	1837_46_147	484_2_1	542_2_33	1695_2_1	340_2_13	2249_2_39	2246_2_56	409_2_1	934_2_20	1159_2_28	990_2_43	1155_2_94	715_2_14	1098_2_2	2700_2_22	1153_2_22	710_2_85	121_2_8	261_2_77	967_12_5	266_2_11	264_146_41	1554_2_1	963_2_28	1418_2_36	929_1_28	417_2_120	2392_2_5	532_2_48	412_2_314	299_2_18	371_2_1	923_12_1	375_2_1	2797_2_2	2795_2_8	146_2_15	1279_2_3	704_2_29	194_2_1	30_2_1
212_2_1	669_2_103	1145_2_1	764_2_26	133_12_1	132_1_1	870_2_1	135_2_57	495_2_1	1837_46_135	484_2_1	542_2_37	1695_2_1	340_2_15	2249_2_44	2246_2_52	409_2_1	934_2_23	1159_2_25	990_2_39	1155_2_92	715_2_12	1098_2_2	2700_2_25	1153_2_24	710_2_79	121_2_16	261_2_82	967_12_8	266_2_13	264_146_25	1554_2_1	963_2_19	1418_2_30	929_1_22	417_2_117	2392_2_7	532_2_56	412_2_322	299_2_21	1390_2_1	375_2_1	2797_2_4	2795_2_8	146_2_11	1279_2_5	704_2_30	194_2_1	30_2_1	981_2_13
212_2_1	669_2_107	1145_2_1	764_2_22	133_12_1	132_1_1	870_2_1	135_2_57	495_2_1	1837_46_141	484_2_1	542_2_39	1695_2_1	340_2_11	2249_2_41	2246_2_48	409_2_1	934_2_22	1159_2_28	990_2_33	1155_2_84	715_2_17	1098_2_4	2700_2_18	1153_2_21	710_2_78	121_2_18	261_2_80	967_12_7	266_2_13	264_146_19	1554_2_1	963_2_25	1418_2_28	929_1_21	417_2_104	2392_2_8	532_2_55	412_2_345	299_2_19	1390_2_1	375_2_1	2797_2_6	2795_2_7	146_2_8	1279_2_7	704_2_32	194_2_1	197_2_1	981_2_12
212_2_1	669_2_109	1145_2_1	764_2_21	133_12_1	132_1_1	870_2_1	135_2_45	495_2_1	1837_46_164	484_2_1	542_2_35	1695_2_1	340_2_14	2249_2_38	2246_2_49	409_2_1	934_2_20	1159_2_29	990_2_37	1155_2_80	715_2_22	1098_2_3	2700_2_19	1153_2_16	710_2_68	121_2_22	261_2_90	967_12_6	266_2_11	264_146_14	1554_2_1	963_2_33	1418_2_34	929_1_18	417_2_104	2392_2_11	532_2_48	412_2_338	299_2_16	1390_2_1	375_2_1	2797_2_4	2795_2_5	146_2_8	1279_2_9	704_2_32	194_2_1	197_2_1	981_2_14
212_2_1	669_2_120	1145_2_1	764_2_17	133_12_1	132_1_1	870_2_1	135_2_39	495_2_1	1837_46_158	484_2_1	542_2_34	1695_2_1	340_2_21	2249_2_39	2246_2_43	409_2_1	934_2_24	1159_2_29	990_2_29	1155_2_81	715_2_26	1098_2_2	2700_2_20	1153_2_18	710_2_61	121_2_22	261_2_84	967_12_4	266_2_15	264_146_8	1554_2_1	963_2_35	1418_2_37	929_1_14	417_2_104	2392_2_16	532_2_51	412_2_351	299_2_16	1390_2_1	375_2_1	2797_2_3	2795_2_5	146_2_8	1279_2_9	704_2_39	194_2_1	197_2_1	981_2_12
212_2_1	669_2_123	1145_2_1	764_2_18	133_12_1	132_1_1	870_2_1	135_2_31	495_2_1	1837_46_121	484_2_1	542_2_35	1695_2_1	340_2_20	2249_2_44	2246_2_45	409_2_1	934_2_22	1159_2_33	990_2_25	1155_2_77	715_2_26	1098_2_2	2700_2_16	1153_2_19	710_2_67	121_2_20	261_2_79	967_12_2	266_2_16	264_146_6	1554_2_1	963_2_27	1418_2_39	929_1_13	417_2_98	2392_2_17	532_2_47	412_2_358	299_2_13	1390_2_1	375_2_1	2797_2_2	2795_2_5	146_2_7	1279_2_7	704_2_50	194_2_1	197_2_1	981_2_8
212_2_1	669_2_138	1145_2_1	764_2_20	133_12_1	132_1_1	870_2_1	135_2_32	495_2_1	1837_46_117	484_2_1	542_2_30	1695_2_1	340_2_20	2249_2_43	2246_2_41	409_2_1	934_2_22	1159_2_27	990_2_21	1155_2_83	715_2_28	2700_2_14	1153_2_20	710_2_75	121_2_17	261_2_72	967_12_3	266_2_17	264_146_3	1554_2_1	963_2_30	1418_2_42	929_1_11	417_2_92	2392_2_19	532_2_42	412_2_372	299_2_11	1390_2_1	375_2_1	2797_2_1	2795_2_7	146_2_5	1279_2_6	704_2_53	194_2_1	197_2_1	981_2_6	1482_2_69
212_2_1	669_2_142	1145_2_1	764_2_21	133_12_1	132_1_1	870_2_1	135_2_36	495_2_1	1837_46_135	484_2_1	542_2_31	1695_2_1	340_2_28	2249_2_47	2246_2_46	409_2_1	934_2_30	1159_2_22	990_2_20	1155_2_81	715_2_31	2700_2_13	1153_2_17	710_2_79	121_2_18	261_2_66	967_12_2	266_2_19	264_146_3	1554_2_1	963_2_36	1418_2_39	929_1_11	417_2_83	2392_2_21	532_2_38	412_2_355	299_2_10	1390_2_1	375_2_1	2797_2_1	2795_2_7	146_2_4	1279_2_8	704_2_55	194_2_1	197_2_1	981_2_3	1482_2_59
212_2_1	669_2_151	1145_2_1	764_2_22	133_12_1	132_1_1	870_2_1	135_2_33	495_2_1	1837_46_171	484_2_1	542_2_29	1695_2_1	340_2_32	2249_2_53	2246_2_45	409_2_1	934_2_20	1159_2_20	990_2_20	1155_2_67	715_2_36	2700_2_18	1153_2_24	710_2_90	121_2_22	261_2_65	967_12_2	266_2_21	264_146_2	963_2_36	1418_2_42	929_1_13	417_2_82	2392_2_21	532_2_48	412_2_369	299_2_12	1390_2_1	375_2_1	820_2_62	2795_2_7	146_2_4	1279_2_9	704_2_60	194_2_1	197_2_1	981_2_3	1482_2_54	272_2_1
212_2_1	669_2_161	1145_2_1	764_2_21	133_12_1	132_1_1	870_2_1	135_2_31	495_2_1	1837_46_153	484_2_1	542_2_27	1695_2_1	340_2_43	2249_2_55	2246_2_41	409_2_1	934_2_20	1159_2_24	990_2_24	1155_2_63	715_2_34	2700_2_23	1153_2_25	710_2_86	121_2_21	261_2_68	967_12_1	266_2_28	264_146_3	963_2_37	1418_2_46	929_1_11	417_2_76	2392_2_16	532_2_50	412_2_374	299_2_13	375_2_1	820_2_56	2795_2_6	146_2_5	1279_2_9	704_2_59	194_2_1	197_2_1	981_2_2	1482_2_52	272_2_1	145_2_1
212_2_1	669_2_153	1145_2_1	764_2_20	132_1_1	870_2_1	135_2_32	495_2_1	1837_46_126	484_2_1	542_2_25	1695_2_1	340_2_37	2249_2_51	2246_2_48	409_2_1	934_2_16	1159_2_22	990_2_26	1155_2_63	715_2_29	2700_2_23	1153_2_25	710_2_92	121_2_20	261_2_68	266_2_31	963_2_36	1418_2_47	929_1_7	417_2_72	2392_2_14	532_2_50	412_2_378	299_2_13	375_2_1	820_2_53	2795_2_8	146_2_3	1279_2_6	704_2_64	194_2_1	197_2_1	981_2_2	1482_2_52	272_2_1	145_2_1	110_2_1	279_2_7	379_2_1
212_2_1	669_2_137	1145_2_1	764_2_20	132_1_1	870_2_1	135_2_37	495_2_1	1837_46_108	484_2_1	542_2_24	1695_2_1	340_2_53	2249_2_48	2246_2_47	409_2_1	934_2_21	1159_2_20	990_2_27	1155_2_65	715_2_27	2700_2_23	1153_2_27	710_2_89	121_2_19	261_2_75	266_2_25	963_2_40	1418_2_51	929_1_7	417_2_78	2392_2_12	532_2_45	412_2_384	299_2_11	375_2_1	820_2_48	2795_2_7	146_2_4	1279_2_4	704_2_64	194_2_1	197_2_1	981_2_4	1482_2_53	272_2_1	145_2_1	110_2_1	279_2_7	379_2_1
212_2_1	669_2_125	1145_2_1	764_2_21	132_1_1	870_2_1	135_2_42	495_2_1	1837_46_94	484_2_1	542_2_28	1695_2_1	340_2_46	2249_2_41	2246_2_53	409_2_1	934_2_13	1159_2_18	990_2_28	1155_2_68	715_2_22	2700_2_27	1153_2_24	710_2_73	121_2_20	261_2_70	266_2_20	963_2_37	1418_2_53	929_1_7	417_2_77	2392_2_9	532_2_50	412_2_391	299_2_10	375_2_1	820_2_43	2795_2_7	146_2_4	1279_2_4	704_2_63	194_2_1	197_2_1	981_2_6	1482_2_48	272_2_1	145_2_1	110_2_1	279_2_6	379_2_1
212_2_1	669_2_119	1145_2_1	764_2_20	132_1_1	870_2_1	135_2_41	495_2_1	1837_46_67	484_2_1	542_2_26	1695_2_1	340_2_45	2249_2_47	2246_2_52	409_2_1	934_2_16	1159_2_18	990_2_26	1155_2_64	715_2_16	2700_2_26	1153_2_17	710_2_62	121_2_15	261_2_69	266_2_22	963_2_38	1418_2_52	929_1_6	417_2_86	2392_2_8	532_2_46	412_2_391	299_2_9	375_2_1	820_2_54	2795_2_7	146_2_5	1279_2_2	704_2_61	194_2_1	197_2_1	981_2_8	1482_2_47	272_2_1	145_2_1	110_2_1	279_2_4	379_2_1
212_2_1	669_2_120	1145_2_1	764_2_18	132_1_1	870_2_1	135_2_41	495_2_1	1837_46_68	484_2_1	542_2_24	1695_2_1	340_2_46	2249_2_51	2246_2_56	409_2_1	934_2_17	1159_2_13	990_2_25	1155_2_66	715_2_19	2700_2_30	1153_2_14	710_2_64	121_2_15	261_2_64	266_2_22	963_2_38	1418_2_61	929_1_8	417_2_93	2392_2_11	532_2_45	412_2_422	299_2_11	375_2_1	820_2_59	2795_2_5	146_2_5	1279_2_1	704_2_58	194_2_1	197_2_1	981_2_8	1482_2_50	272_2_1	145_2_1	110_2_1	279_2_3	379_2_1
212_2_1	669_2_128	1145_2_1	764_2_19	132_1_1	870_2_1	135_2_36	495_2_1	1837_46_62	484_2_1	542_2_25	1695_2_1	340_2_44	2249_2_60	2246_2_59	409_2_1	934_2_13	1159_2_13	990_2_22	1155_2_60	715_2_16	2700_2_29	1153_2_14	710_2_64	121_2_19	261_2_63	266_2_27	963_2_35	1418_2_72	929_1_7	417_2_100	2392_2_9	532_2_46	412_2_448	299_2_13	375_2_1	820_2_56	2795_2_6	146_2_6	1279_2_1	704_2_64	194_2_1	197_2_1	981_2_14	1482_2_53	272_2_1	145_2_1	110_2_1	279_2_2	379_2_1
212_2_1	669_2_132	1145_2_1	764_2_21	132_1_1	870_2_1	135_2_43	495_2_1	1837_46_66	484_2_1	542_2_25	1695_2_1	340_2_44	2249_2_65	2246_2_55	409_2_1	934_2_9	1159_2_12	990_2_20	1155_2_67	715_2_19	2700_2_28	1153_2_9	710_2_52	121_2_21	261_2_68	266_2_21	1022_2_34	1418_2_78	929_1_10	417_2_87	2392_2_7	532_2_40	412_2_479	299_2_14	375_2_1	820_2_53	2795_2_7	146_2_4	704_2_63	194_2_1	197_2_1	981_2_13	1482_2_53	272_2_1	145_2_1	110_2_1	379_2_1	2781_12_29	791_2_23
212_2_1	669_2_130	1145_2_1	764_2_15	132_1_1	870_2_1	135_2_45	495_2_1	1837_46_53	484_2_1	2406_2_38	340_2_51	2249_2_69	2246_2_56	409_2_1	934_2_11	1159_2_12	990_2_18	1155_2_70	715_2_20	2700_2_26	1153_2_6	710_2_45	121_2_19	261_2_71	661_2_45	1022_2_35	1418_2_89	929_1_14	417_2_80	2392_2_7	532_2_44	412_2_491	299_2_16	375_2_1	820_2_56	822_1_14	704_2_58	194_2_1	197_2_1	981_2_15	1482_2_51	272_2_1	145_2_1	110_2_1	379_2_1	2781_12_36	791_2_21	799_2_35	521_2_121
212_2_1	669_2_121	1145_2_1	764_2_14	132_1_1	870_2_1	135_2_38	495_2_1	1837_46_49	484_2_1	2406_2_36	340_2_64	2249_2_75	2246_2_58	409_2_1	934_2_16	1159_2_18	990_2_15	1155_2_68	715_2_20	2700_2_30	1153_2_4	710_2_42	121_2_20	261_2_70	661_2_42	1022_2_33	1418_2_83	929_1_15	417_2_101	2392_2_4	532_2_42	412_2_499	299_2_18	375_2_1	820_2_64	822_1_18	704_2_52	194_2_1	197_2_1	981_2_19	1482_2_54	272_2_1	145_2_1	110_2_1	379_2_1	2781_12_38	791_2_20	799_2_36	521_2_123
212_2_1	669_2_121	1145_2_1	764_2_16	132_1_1	870_2_1	135_2_40	495_2_1	1837_46_39	484_2_1	2406_2_33	340_2_58	2249_2_82	2246_2_57	409_2_1	934_2_16	1159_2_25	990_2_12	1155_2_67	715_2_18	2700_2_25	1153_2_3	710_2_42	121_2_11	261_2_72	661_2_48	1022_2_35	1418_2_78	929_1_11	417_2_95	2392_2_4	532_2_42	412_2_483	299_2_20	375_2_1	820_2_67	822_1_21	704_2_46	194_2_1	197_2_1	981_2_18	1482_2_74	272_2_1	145_2_1	110_2_1	379_2_1	2781_12_34	791_2_17	799_2_35	521_2_112
212_2_1	669_2_130	1145_2_1	764_2_18	132_1_1	870_2_1	135_2_35	495_2_1	1837_46_53	484_2_1	2406_2_39	340_2_61	2249_2_82	2246_2_59	409_2_1	934_2_15	1159_2_28	990_2_10	1155_2_65	715_2_16	2700_2_22	1153_2_1	710_2_47	121_2_7	261_2_75	661_2_52	1022_2_38	1418_2_79	929_1_10	417_2_85	2392_2_5	532_2_52	412_2_466	299_2_22	375_2_1	820_2_79	822_1_23	704_2_37	194_2_1	197_2_1	981_2_20	1482_2_71	272_2_1	145_2_1	110_2_1	379_2_1	2781_12_36	791_2_20	799_2_36	521_2_114
212_2_1	669_2_133	1145_2_1	764_2_15	132_1_1	870_2_1	135_2_33	495_2_1	1837_46_65	484_2_1	2406_2_40	340_2_52	2249_2_77	2246_2_52	409_2_1	934_2_15	1159_2_25	990_2_10	1155_2_66	715_2_16	2700_2_22	710_2_40	121_2_5	261_2_77	661_2_48	1022_2_42	1418_2_72	929_1_8	417_2_79	2392_2_6	532_2_48	412_2_489	299_2_25	375_2_1	820_2_78	822_1_17	704_2_41	194_2_1	197_2_1	981_2_23	1482_2_88	272_2_1	145_2_1	110_2_1	379_2_1	2781_12_36	791_2_17	799_2_36	521_2_123	421_2_1
212_2_1	669_2_142	1145_2_1	764_2_16	132_1_1	870_2_1	135_2_32	495_2_1	1837_46_60	484_2_1	2406_2_36	340_2_53	2249_2_73	2246_2_54	409_2_1	934_2_18	1159_2_31	990_2_7	1155_2_65	715_2_17	2700_2_21	710_2_39	121_2_6	261_2_88	661_2_48	1022_2_46	1418_2_75	929_1_9	417_2_73	2392_2_4	532_2_47	412_2_519	299_2_24	375_2_1	820_2_84	822_1_16	704_2_39	21_2_1	197_2_1	981_2_25	1482_2_89	272_2_1	145_2_1	110_2_1	379_2_1	2781_12_37	791_2_18	799_2_33	521_2_120	421_2_1
212_2_1	669_2_132	1145_2_1	764_2_17	132_1_1	870_2_1	135_2_31	495_2_1	1837_46_48	484_2_1	2406_2_36	340_2_53	2249_2_57	2246_2_54	409_2_1	934_2_17	1159_2_32	990_2_9	1155_2_68	715_2_16	2700_2_18	710_2_51	121_2_7	261_2_84	661_2_46	1022_2_48	1418_2_73	929_1_12	417_2_70	2392_2_2	532_2_43	412_2_537	299_2_23	375_2_1	820_2_98	822_1_23	704_2_37	21_2_1	197_2_1	981_2_25	1482_2_95	272_2_1	145_2_1	110_2_1	379_2_1	2781_12_26	791_2_14	799_2_37	521_2_112	421_2_1
212_2_1	669_2_147	1145_2_1	764_2_15	132_1_1	870_2_1	135_2_34	495_2_1	1837_46_35	484_2_1	2406_2_33	340_2_55	2249_2_56	2246_2_49	409_2_1	934_2_17	1159_2_38	990_2_10	1155_2_77	715_2_17	2700_2_19	710_2_56	121_2_10	261_2_78	661_2_44	1022_2_53	1418_2_73	929_1_12	417_2_77	2392_2_4	532_2_30	412_2_549	299_2_23	375_2_1	820_2_101	822_1_24	704_2_36	21_2_1	197_2_1	981_2_24	1482_2_102	272_2_1	145_2_1	110_2_1	379_2_1	2781_12_19	791_2_11	799_2_44	521_2_108	421_2_1
212_2_1	669_2_156	1145_2_1	764_2_17	132_1_1	870_2_1	135_2_31	495_2_1	1837_46_23	484_2_1	2406_2_27	340_2_62	2249_2_58	2246_2_60	409_2_1	934_2_20	1159_2_43	990_2_6	1155_2_70	715_2_14	2700_2_16	710_2_56	121_2_9	261_2_82	661_2_39	1022_2_51	1418_2_76	929_1_10	417_2_68	2392_2_4	532_2_31	412_2_560	299_2_21	375_2_1	820_2_103	822_1_23	704_2_40	21_2_1	197_2_1	981_2_28	1482_2_112	272_2_1	145_2_1	110_2_1	379_2_1	2781_12_29	791_2_7	799_2_50	521_2_104	421_2_1
212_2_1	669_2_158	1145_2_1	764_2_19	132_1_1	870_2_1	135_2_36	495_2_1	1837_46_19	484_2_1	2406_2_25	340_2_61	2249_2_65	2246_2_73	409_2_1	934_2_22	1159_2_60	990_2_8	1155_2_65	715_2_12	2700_2_18	710_2_47	121_2_10	261_2_89	661_2_44	1022_2_45	1418_2_65	929_1_8	417_2_76	2392_2_5	532_2_32	412_2_582	299_2_22	375_2_1	820_2_109	822_1_25	704_2_41	21_2_1	197_2_1	981_2_28	1482_2_114	272_2_1	145_2_1	110_2_1	379_2_1	2781_12_23	791_2_11	799_2_55	521_2_91	421_2_1
212_2_1	669_2_161	1145_2_1	764_2_21	132_1_1	870_2_1	135_2_43	495_2_1	1837_46_18	484_2_1	2406_2_22	340_2_71	2249_2_67	2246_2_84	409_2_1	934_2_20	1159_2_62	990_2_7	1155_2_68	715_2_7	2700_2_16	710_2_56	121_2_10	261_2_93	661_2_51	1022_2_38	1418_2_70	929_1_8	417_2_75	2392_2_6	532_2_31	412_2_601	299_2_20	375_2_1	820_2_121	822_1_27	704_2_40	21_2_1	197_2_1	981_2_24	1482_2_112	272_2_1	145_2_1	110_2_1	379_2_1	2781_12_15	791_2_15	799_2_49	521_2_89	421_2_1
212_2_1	669_2_177	1145_2_1	764_2_19	132_1_1	870_2_1	135_2_42	495_2_1	1837_46_16	484_2_1	2406_2_20	340_2_67	2249_2_70	2246_2_89	409_2_1	934_2_23	1159_2_54	990_2_7	1155_2_70	715_2_7	2700_2_18	710_2_57	121_2_12	261_2_85	661_2_53	1022_2_47	1418_2_67	929_1_11	417_2_75	2392_2_8	532_2_37	412_2_566	299_2_19	375_2_1	820_2_135	822_1_26	704_2_40	21_2_1	197_2_1	981_2_21	1482_2_118	272_2_1	145_2_1	110_2_1	379_2_1	2781_12_17	791_2_10	799_2_52	521_2_97	421_2_1
212_2_1	669_2_169	1145_2_1	764_2_22	132_1_1	870_2_1	135_2_42	495_2_1	1837_46_12	484_2_1	2406_2_16	340_2_60	2249_2_67	2246_2_78	409_2_1	934_2_19	1159_2_57	990_2_11	1155_2_69	715_2_6	2700_2_19	710_2_52	121_2_14	261_2_86	661_2_59	1022_2_49	1418_2_68	929_1_10	417_2_70	2392_2_8	532_2_30	412_2_566	299_2_17	375_2_1	820_2_142	822_1_29	704_2_47	21_2_1	197_2_1	981_2_18	1482_2_120	272_2_1	145_2_1	110_2_1	379_2_1	2781_12_16	791_2_7	799_2_55	521_2_96	421_2_1
212_2_1	669_2_166	1145_2_1	764_2_23	132_1_1	870_2_1	135_2_44	495_2_1	1837_46_20	484_2_1	2406_2_11	340_2_57	2249_2_84	2246_2_77	409_2_1	934_2_18	1159_2_56	990_2_16	1155_2_75	715_2_6	2700_2_18	710_2_50	121_2_14	261_2_89	661_2_65	1022_2_55	1418_2_66	929_1_9	417_2_67	2392_2_8	532_2_36	412_2_567	299_2_19	375_2_1	820_2_140	822_1_32	704_2_37	21_2_1	197_2_1	981_2_16	1482_2_115	272_2_1	145_2_1	110_2_1	379_2_1	2781_12_12	791_2_7	799_2_60	521_2_105	421_2_1
212_2_1	669_2_170	1145_2_1	764_2_25	132_1_1	870_2_1	135_2_45	495_2_1	1837_46_17	484_2_1	2406_2_11	340_2_69	2249_2_84	2246_2_78	409_2_1	934_2_19	1159_2_64	990_2_15	1155_2_76	715_2_10	2700_2_15	710_2_41	121_2_14	261_2_84	661_2_63	1022_2_62	1418_2_53	929_1_7	417_2_65	2392_2_9	532_2_32	412_2_581	299_2_19	375_2_1	820_2_151	822_1_30	704_2_32	21_2_1	197_2_1	981_2_14	1482_2_111	272_2_1	145_2_1	110_2_1	379_2_1	2781_12_12	791_2_9	799_2_60	521_2_101	421_2_1
212_2_1	669_2_180	1145_2_1	764_2_23	132_1_1	870_2_1	135_2_45	495_2_1	1837_46_6	484_2_1	2406_2_9	340_2_68	2249_2_92	2246_2_71	409_2_1	934_2_20	1159_2_64	990_2_17	1155_2_71	715_2_8	2700_2_18	710_2_38	121_2_15	261_2_87	661_2_64	1022_2_64	1418_2_46	929_1_7	417_2_64	2392_2_11	532_2_35	412_2_606	299_2_21	375_2_1	820_2_155	822_1_28	704_2_34	21_2_1	197_2_1	981_2_11	1482_2_109	272_2_1	145_2_1	110_2_1	379_2_1	2781_12_10	791_2_8	799_2_56	521_2_112	421_2_1
212_2_1	669_2_183	1145_2_1	764_2_15	132_1_1	870_2_1	135_2_48	495_2_1	1837_46_6	484_2_1	2406_2_7	340_2_58	2249_2_91	2246_2_76	409_2_1	934_2_18	1159_2_61	990_2_17	1155_2_66	715_2_5	2700_2_19	710_2_44	121_2_17	261_2_83	661_2_64	963_2_15	1418_2_48	929_1_8	417_2_72	2392_2_15	532_2_37	412_2_637	299_2_20	375_2_1	820_2_142	822_1_25	704_2_41	21_2_1	197_2_1	981_2_9	1482_2_112	272_2_1	145_2_1	110_2_1	379_2_1	2781_12_15	791_2_11	799_2_51	521_2_105	421_2_1
212_2_1	669_2_189	1145_2_1	764_2_15	132_1_1	870_2_1	135_2_48	495_2_1	1837_46_2	484_2_1	2406_2_3	340_2_48	2249_2_94	2246_2_77	409_2_1	934_2_16	1159_2_53	990_2_27	1155_2_58	715_2_7	2700_2_19	710_2_39	121_2_13	261_2_81	661_2_63	963_2_16	1418_2_42	929_1_7	417_2_66	2392_2_17	532_2_37	412_2_655	299_2_22	375_2_1	820_2_144	822_1_25	704_2_42	21_2_1	197_2_1	981_2_8	1482_2_116	272_2_1	145_2_1	110_2_1	379_2_1	2781_12_18	791_2_11	799_2_52	521_2_102	421_2_1
212_2_1	669_2_190	1145_2_1	764_2_12	132_1_1	870_2_1	135_2_48	495_2_1	21_2_1	484_2_1	2406_2_5	340_2_41	2249_2_103	2246_2_93	409_2_1	934_2_16	1159_2_53	990_2_29	1155_2_59	715_2_12	2700_2_18	710_2_41	121_2_14	261_2_69	661_2_60	963_2_21	1418_2_47	929_1_6	417_2_54	2392_2_16	532_2_29	412_2_642	299_2_24	375_2_1	820_2_168	822_1_23	704_2_40	598_2_1	197_2_1	981_2_8	1482_2_115	272_2_1	145_2_1	110_2_1	379_2_1	2781_12_16	791_2_14	799_2_54	521_2_103	421_2_1
212_2_1	669_2_202	1145_2_1	764_2_9	132_1_1	870_2_1	135_2_38	495_2_1	21_2_1	484_2_1	2406_2_5	340_2_39	2249_2_96	2246_2_83	409_2_1	934_2_21	1159_2_56	990_2_29	1155_2_58	715_2_15	2700_2_18	710_2_37	121_2_15	261_2_65	661_2_64	963_2_24	1418_2_47	929_1_8	417_2_64	2392_2_12	532_2_28	412_2_642	299_2_25	375_2_1	820_2_156	822_1_22	704_2_45	598_2_1	197_2_1	981_2_5	1482_2_113	272_2_1	145_2_1	110_2_1	379_2_1	2781_12_14	791_2_12	799_2_48	521_2_106	421_2_1
212_2_1	669_2_199	1145_2_1	764_2_10	132_1_1	870_2_1	135_2_49	495_2_1	21_2_1	2406_2_4	340_2_39	2249_2_99	2246_2_80	409_2_1	934_2_26	1159_2_55	990_2_34	1155_2_53	715_2_13	2700_2_23	710_2_45	121_2_10	261_2_63	661_2_69	1022_2_48	1418_2_42	929_1_7	417_2_73	2392_2_13	532_2_29	412_2_664	299_2_24	375_2_1	820_2_151	822_1_21	704_2_48	598_2_1	197_2_1	981_2_6	1482_2_118	272_2_1	145_2_1	110_2_1	379_2_1	2781_12_11	791_2_10	799_2_43	521_2_108	421_2_1	2260_2_73
212_2_1	669_2_207	1145_2_1	764_2_11	132_1_1	870_2_1	135_2_56	495_2_1	21_2_1	2406_2_4	340_2_33	2249_2_94	2246_2_90	409_2_1	934_2_29	1159_2_66	990_2_45	1155_2_60	715_2_11	2700_2_24	710_2_55	121_2_11	261_2_53	661_2_73	1022_2_43	1418_2_45	929_1_11	417_2_66	2392_2_9	532_2_34	412_2_661	299_2_21	375_2_1	820_2_146	822_1_22	704_2_54	598_2_1	197_2_1	981_2_7	1482_2_121	272_2_1	145_2_1	110_2_1	379_2_1	2781_12_10	791_2_14	799_2_35	521_2_97	421_2_1	2260_2_66
212_2_1	669_2_226	1145_2_1	764_2_8	132_1_1	870_2_1	135_2_58	495_2_1	21_2_1	2406_2_2	340_2_36	2249_2_98	2246_2_76	409_2_1	934_2_28	1159_2_57	990_2_51	1155_2_53	715_2_13	2700_2_22	710_2_47	121_2_9	261_2_51	661_2_90	1022_2_42	1418_2_43	929_1_11	417_2_66	2392_2_9	532_2_34	412_2_670	299_2_19	375_2_1	820_2_150	822_1_24	704_2_56	598_2_1	197_2_1	981_2_8	1482_2_128	272_2_1	145_2_1	110_2_1	379_2_1	2781_12_11	791_2_18	799_2_31	521_2_83	421_2_1	2260_2_65
212_2_1	669_2_221	1145_2_1	764_2_8	132_1_1	870_2_1	135_2_56	495_2_1	21_2_1	2406_2_2	340_2_36	2249_2_100	2246_2_74	409_2_1	934_2_29	1159_2_55	990_2_52	1155_2_47	715_2_12	2700_2_24	710_2_54	121_2_10	261_2_48	661_2_83	1022_2_39	1418_2_41	929_1_10	417_2_60	2392_2_9	532_2_39	412_2_675	299_2_20	375_2_1	820_2_140	822_1_22	704_2_59	598_2_1	197_2_1	981_2_12	1482_2_130	272_2_1	145_2_1	110_2_1	379_2_1	2781_12_8	791_2_19	799_2_32	521_2_78	421_2_1	2260_2_79
212_2_1	669_2_223	1145_2_1	764_2_10	132_1_1	870_2_1	135_2_55	495_2_1	21_2_1	2406_2_2	340_2_28	2249_2_103	2246_2_76	409_2_1	934_2_24	1159_2_65	990_2_43	1155_2_37	715_2_14	2700_2_22	710_2_63	121_2_16	261_2_54	661_2_80	1022_2_39	1418_2_39	929_1_9	417_2_59	2392_2_8	532_2_47	412_2_678	299_2_21	375_2_1	820_2_120	822_1_21	704_2_63	598_2_1	197_2_1	981_2_13	1482_2_129	272_2_1	145_2_1	110_2_1	379_2_1	2781_12_12	791_2_17	799_2_30	521_2_80	421_2_1	2260_2_77
212_2_1	669_2_232	1145_2_1	764_2_10	132_1_1	870_2_1	135_2_53	495_2_1	21_2_1	2406_2_1	340_2_27	2249_2_104	2246_2_65	409_2_1	934_2_31	1159_2_65	990_2_47	1155_2_41	715_2_15	2700_2_27	710_2_69	121_2_16	261_2_59	661_2_84	1022_2_43	1418_2_41	929_1_8	417_2_58	2392_2_6	532_2_43	412_2_685	299_2_24	375_2_1	820_2_131	822_1_24	704_2_71	598_2_1	197_2_1	981_2_12	1482_2_136	272_2_1	145_2_1	110_2_1	379_2_1	2781_12_9	791_2_17	799_2_32	521_2_75	421_2_1	2260_2_84
212_2_1	669_2_236	1145_2_1	764_2_10	132_1_1	870_2_1	135_2_49	495_2_1	21_2_1	2406_2_1	340_2_24	2249_2_101	2246_2_62	409_2_1	934_2_30	1159_2_64	990_2_39	1155_2_39	715_2_15	2700_2_23	710_2_72	121_2_20	261_2_46	661_2_91	1022_2_42	1418_2_51	929_1_11	417_2_67	2392_2_6	532_2_38	412_2_679	299_2_22	375_2_1	820_2_138	822_1_31	704_2_76	598_2_1	197_2_1	981_2_11	1482_2_141	272_2_1	145_2_1	110_2_1	379_2_1	2781_12_10	791_2_14	799_2_36	521_2_76	421_2_1	2260_2_84
212_2_1	669_2_248	1145_2_1	764_2_10	132_1_1	870_2_1	135_2_47	495_2_1	21_2_1	542_2_40	340_2_24	2249_2_114	2246_2_50	409_2_1	934_2_30	1159_2_71	990_2_35	1155_2_38	715_2_18	2700_2_27	710_2_85	121_2_24	261_2_47	661_2_76	1022_2_34	1418_2_51	929_1_8	417_2_69	2392_2_7	532_2_40	412_2_679	299_2_18	375_2_1	820_2_129	822_1_26	704_2_70	598_2_1	197_2_1	981_2_14	1482_2_134	272_2_1	145_2_1	110_2_1	379_2_1	2781_12_11	791_2_18	799_2_37	521_2_85	421_2_1	2260_2_82
212_2_1	669_2_268	1145_2_1	764_2_11	132_1_1	870_2_1	135_2_48	495_2_1	21_2_1	542_2_40	340_2_23	2249_2_130	2246_2_47	409_2_1	934_2_27	1159_2_69	990_2_34	1155_2_49	715_2_14	2700_2_28	710_2_102	121_2_18	261_2_47	661_2_78	1022_2_38	1418_2_53	929_1_11	417_2_69	2392_2_6	532_2_39	412_2_702	299_2_18	375_2_1	820_2_140	822_1_24	704_2_69	598_2_1	197_2_1	981_2_15	1482_2_126	272_2_1	145_2_1	110_2_1	379_2_1	2781_12_10	791_2_17	799_2_39	521_2_92	421_2_1	2260_2_95
212_2_1	669_2_267	1145_2_1	764_2_16	132_1_1	870_2_1	135_2_50	495_2_1	21_2_1	542_2_39	340_2_27	2249_2_141	2246_2_43	409_2_1	934_2_22	1159_2_71	990_2_37	1155_2_48	715_2_13	2700_2_26	710_2_117	121_2_17	261_2_49	661_2_89	1022_2_29	1418_2_53	929_1_14	417_2_74	2392_2_7	532_2_35	412_2_722	299_2_18	375_2_1	820_2_137	822_1_20	704_2_66	598_2_1	197_2_1	981_2_17	1482_2_121	272_2_1	145_2_1	110_2_1	379_2_1	2781_12_13	791_2_14	799_2_39	521_2_100	421_2_1	2260_2_95
212_2_1	669_2_277	1145_2_1	764_2_12	132_1_1	870_2_1	135_2_57	495_2_1	21_2_1	542_2_37	340_2_21	2249_2_137	2246_2_47	409_2_1	934_2_17	1159_2_77	990_2_38	1155_2_44	715_2_7	2700_2_31	710_2_121	121_2_16	261_2_50	661_2_91	1022_2_41	1418_2_58	929_1_17	417_2_63	2392_2_8	532_2_36	412_2_739	299_2_19	375_2_1	820_2_145	822_1_19	704_2_62	598_2_1	197_2_1	981_2_18	1482_2_119	272_2_1	145_2_1	110_2_1	379_2_1	2781_12_11	791_2_15	799_2_39	521_2_100	421_2_1	2260_2_99
212_2_1	669_2_293	1145_2_1	764_2_9	132_1_1	870_2_1	135_2_57	495_2_1	21_2_1	542_2_37	340_2_26	2249_2_136	2246_2_41	409_2_1	934_2_24	1159_2_70	990_2_42	1155_2_44	715_2_6	2700_2_33	710_2_131	121_2_16	261_2_50	661_2_97	1022_2_41	1418_2_55	929_1_10	417_2_63	2392_2_8	532_2_27	412_2_712	299_2_11	375_2_1	820_2_153	822_1_18	704_2_64	598_2_1	197_2_1	981_2_21	1482_2_107	272_2_1	145_2_1	110_2_1	379_2_1	2781_12_14	791_2_13	799_2_32	521_2_107	421_2_1	2260_2_109
212_2_1	669_2_312	1145_2_1	764_2_6	132_1_1	870_2_1	135_2_57	495_2_1	21_2_1	542_2_34	340_2_25	2249_2_131	2246_2_36	409_2_1	934_2_27	1159_2_82	990_2_44	1155_2_48	715_2_13	2700_2_34	710_2_147	121_2_15	261_2_43	661_2_94	1022_2_43	1418_2_59	929_1_8	417_2_67	2392_2_9	532_2_31	412_2_699	299_2_13	375_2_1	820_2_156	822_1_20	704_2_57	598_2_1	197_2_1	981_2_23	1482_2_100	272_2_1	145_2_1	110_2_1	379_2_1	2781_12_14	791_2_6	799_2_23	521_2_105	421_2_1	2260_2_111
212_2_1	669_2_327	1145_2_1	764_2_4	132_1_1	870_2_1	135_2_57	495_2_1	21_2_1	542_2_36	340_2_28	2249_2_130	2246_2_38	409_2_1	934_2_24	1159_2_78	990_2_46	1155_2_51	715_2_10	2700_2_27	710_2_149	121_2_10	261_2_46	661_2_104	1022_2_50	1418_2_56	929_1_4	417_2_66	2392_2_10	532_2_29	412_2_699	299_2_13	375_2_1	820_2_165	822_1_22	704_2_54	598_2_1	197_2_1	981_2_23	1482_2_95	272_2_1	145_2_1	110_2_1	379_2_1	2781_12_12	791_2_6	799_2_22	521_2_114	421_2_1	2260_2_105
212_2_1	669_2_339	1145_2_1	764_2_4	132_1_1	870_2_1	135_2_48	495_2_1	21_2_1	542_2_30	340_2_28	2249_2_124	2246_2_34	409_2_1	934_2_15	1159_2_78	990_2_47	1155_2_46	715_2_13	2700_2_30	710_2_161	121_2_11	261_2_45	661_2_98	1022_2_42	1418_2_66	929_1_2	417_2_63	2392_2_15	532_2_23	412_2_719	299_2_16	375_2_1	820_2_166	822_1_25	704_2_53	598_2_1	197_2_1	981_2_27	1482_2_109	272_2_1	145_2_1	110_2_1	379_2_1	2781_12_18	791_2_8	799_2_22	521_2_109	421_2_1	2260_2_99
212_2_1	669_2_349	1145_2_1	764_2_5	132_1_1	870_2_1	135_2_48	495_2_1	21_2_1	542_2_32	340_2_31	2249_2_118	2246_2_34	409_2_1	934_2_13	1159_2_86	990_2_44	1155_2_51	715_2_15	2700_2_37	710_2_159	121_2_14	261_2_49	661_2_104	1022_2_50	1418_2_68	929_1_5	417_2_77	2392_2_20	532_2_21	412_2_716	299_2_15	375_2_1	820_2_161	822_1_25	704_2_56	598_2_1	197_2_1	981_2_27	1482_2_115	272_2_1	145_2_1	110_2_1	379_2_1	2781_12_16	791_2_8	799_2_24	521_2_102	421_2_1	2260_2_99
212_2_1	669_2_375	1145_2_1	764_2_10	132_1_1	870_2_1	135_2_46	495_2_1	21_2_1	542_2_30	340_2_32	2249_2_117	2246_2_40	409_2_1	934_2_10	1159_2_91	990_2_44	1155_2_53	715_2_13	2700_2_30	710_2_162	121_2_16	261_2_45	661_2_99	1022_2_44	1418_2_77	929_1_8	417_2_74	2392_2_25	532_2_24	412_2_737	299_2_13	375_2_1	820_2_159	822_1_29	704_2_50	598_2_1	197_2_1	981_2_26	1482_2_122	272_2_1	145_2_1	110_2_1	379_2_1	2781_12_14	791_2_8	799_2_25	521_2_101	421_2_1	2260_2_101
212_2_1	669_2_380	1145_2_1	764_2_11	132_1_1	870_2_1	135_2_48	495_2_1	21_2_1	542_2_31	340_2_30	2249_2_106	2246_2_37	409_2_1	934_2_11	1159_2_87	990_2_43	1155_2_49	715_2_10	2700_2_34	710_2_153	121_2_25	261_2_41	661_2_82	1022_2_48	1418_2_80	929_1_5	417_2_80	2392_2_20	532_2_26	412_2_744	299_2_12	375_2_1	820_2_160	822_1_26	704_2_41	598_2_1	197_2_1	981_2_27	1482_2_123	272_2_1	145_2_1	110_2_1	379_2_1	2781_12_12	791_2_8	799_2_20	521_2_105	421_2_1	2260_2_102
212_2_1	669_2_368	1145_2_1	764_2_14	132_1_1	870_2_1	135_2_45	495_2_1	21_2_1	542_2_32	340_2_32	2249_2_100	2246_2_41	409_2_1	934_2_14	1159_2_94	990_2_44	1155_2_44	715_2_8	2700_2_35	710_2_153	121_2_25	261_2_41	661_2_72	1022_2_50	1418_2_89	929_1_5	417_2_86	2392_2_19	532_2_21	412_2_741	299_2_10	375_2_1	820_2_162	822_1_22	704_2_38	598_2_1	197_2_1	981_2_32	1482_2_114	272_2_1	145_2_1	110_2_1	379_2_1	2781_12_12	791_2_7	799_2_19	521_2_106	421_2_1	2260_2_106
212_2_1	669_2_373	1145_2_1	764_2_10	132_1_1	870_2_1	135_2_39	495_2_1	21_2_1	542_2_33	340_2_35	2249_2_104	2246_2_40	409_2_1	934_2_17	1159_2_86	990_2_43	1155_2_38	715_2_6	2700_2_31	710_2_144	121_2_29	261_2_40	661_2_79	1022_2_54	1418_2_92	929_1_5	417_2_81	2392_2_18	532_2_25	412_2_759	299_2_8	375_2_1	820_2_146	822_1_23	704_2_32	598_2_1	197_2_1	981_2_30	1482_2_115	272_2_1	145_2_1	110_2_1	379_2_1	2781_12_12	791_2_5	799_2_21	521_2_109	421_2_1	2260_2_103
212_2_1	669_2_362	1145_2_1	764_2_12	132_1_1	870_2_1	135_2_40	495_2_1	21_2_1	542_2_28	340_2_42	2249_2_101	2246_2_32	409_2_1	934_2_19	1159_2_68	990_2_45	1155_2_32	715_2_3	2700_2_31	710_2_131	121_2_27	261_2_34	661_2_77	1022_2_61	1418_2_87	929_1_8	417_2_86	2392_2_15	532_2_33	412_2_772	299_2_7	375_2_1	820_2_152	822_1_22	704_2_37	598_2_1	197_2_1	981_2_34	1482_2_117	272_2_1	145_2_1	110_2_1	379_2_1	2781_12_11	791_2_3	799_2_18	521_2_117	421_2_1	2260_2_94
212_2_1	669_2_368	1145_2_1	764_2_12	132_1_1	870_2_1	135_2_36	495_2_1	21_2_1	542_2_27	340_2_44	2249_2_115	2246_2_33	409_2_1	934_2_13	1159_2_72	990_2_45	1155_2_31	715_2_1	2700_2_32	710_2_120	121_2_24	261_2_32	661_2_79	1022_2_62	1418_2_88	929_1_8	417_2_96	2392_2_18	532_2_25	412_2_786	299_2_10	375_2_1	820_2_149	822_1_25	704_2_36	598_2_1	197_2_1	981_2_30	1482_2_117	272_2_1	145_2_1	110_2_1	379_2_1	2781_12_4	791_2_1	799_2_18	521_2_115	421_2_1	2260_2_73
212_2_1	669_2_362	1145_2_1	764_2_19	132_1_1	870_2_1	135_2_39	495_2_1	21_2_1	542_2_28	340_2_36	2249_2_114	2246_2_34	409_2_1	934_2_16	1159_2_63	990_2_45	1155_2_29	2700_2_30	710_2_109	121_2_22	261_2_36	661_2_69	1022_2_62	1418_2_82	929_1_8	417_2_103	2392_2_12	532_2_22	412_2_742	299_2_11	375_2_1	820_2_158	822_1_23	704_2_33	598_2_1	197_2_1	981_2_33	1482_2_112	272_2_1	145_2_1	110_2_1	379_2_1	2781_12_8	791_2_2	799_2_16	521_2_131	421_2_1	2260_2_67	422_2_1
212_2_1	669_2_361	1145_2_1	764_2_20	132_1_1	870_2_1	135_2_38	495_2_1	21_2_1	542_2_28	340_2_27	2249_2_117	2246_2_36	409_2_1	934_2_12	1159_2_74	990_2_39	1155_2_31	2700_2_28	710_2_73	121_2_26	261_2_40	661_2_66	1022_2_58	1418_2_90	929_1_10	417_2_110	2392_2_12	532_2_20	412_2_765	299_2_12	375_2_1	820_2_152	822_1_20	704_2_36	598_2_1	197_2_1	981_2_33	1482_2_114	272_2_1	145_2_1	110_2_1	379_2_1	2781_12_8	799_2_17	521_2_128	421_2_1	2260_2_76	422_2_1	1258_2_222
212_2_1	669_2_364	1145_2_1	764_2_19	132_1_1	870_2_1	135_2_40	495_2_1	21_2_1	542_2_22	340_2_35	2249_2_108	2246_2_39	409_2_1	934_2_13	1159_2_69	990_2_31	1155_2_27	2700_2_31	710_2_69	121_2_29	261_2_41	661_2_62	1022_2_56	1418_2_111	929_1_9	417_2_99	2392_2_10	532_2_15	412_2_772	299_2_10	375_2_1	820_2_140	822_1_19	704_2_36	598_2_1	197_2_1	981_2_37	1482_2_120	272_2_1	145_2_1	110_2_1	379_2_1	2781_12_8	799_2_12	521_2_132	421_2_1	2260_2_78	422_2_1	1258_2_208
212_2_1	669_2_394	1145_2_1	764_2_14	132_1_1	870_2_1	135_2_49	495_2_1	21_2_1	542_2_24	340_2_33	2249_2_104	2246_2_38	409_2_1	934_2_14	1159_2_82	990_2_29	1155_2_23	2700_2_33	710_2_65	121_2_19	261_2_41	661_2_68	1022_2_69	1418_2_121	929_1_11	417_2_89	2392_2_9	532_2_15	412_2_778	299_2_11	375_2_1	820_2_149	822_1_20	704_2_35	598_2_1	197_2_1	981_2_40	1482_2_108	272_2_1	145_2_1	110_2_1	379_2_1	2781_12_6	799_2_10	521_2_139	421_2_1	2260_2_78	422_2_1	1258_2_186
212_2_1	669_2_391	1145_2_1	764_2_13	132_1_1	870_2_1	135_2_48	495_2_1	21_2_1	542_2_23	340_2_43	2249_2_120	2246_2_40	409_2_1	934_2_10	1159_2_69	990_2_29	1155_2_24	2700_2_36	710_2_66	121_2_20	261_2_40	661_2_79	1022_2_65	1418_2_119	929_1_13	417_2_92	2392_2_8	532_2_15	412_2_812	299_2_12	375_2_1	820_2_139	822_1_27	704_2_34	598_2_1	197_2_1	981_2_47	1482_2_108	272_2_1	145_2_1	110_2_1	379_2_1	2781_12_4	799_2_8	521_2_127	421_2_1	2260_2_81	422_2_1	1258_2_183
212_2_1	669_2_388	1145_2_1	764_2_13	132_1_1	870_2_1	135_2_47	495_2_1	21_2_1	542_2_20	340_2_43	2249_2_123	2246_2_43	409_2_1	934_2_9	1159_2_72	990_2_31	1155_2_18	2700_2_33	710_2_68	121_2_13	261_2_37	661_2_67	1022_2_69	1418_2_116	929_1_17	417_2_98	2392_2_9	532_2_7	412_2_812	299_2_7	375_2_1	820_2_149	822_1_28	704_2_35	598_2_1	197_2_1	981_2_47	1482_2_108	272_2_1	145_2_1	110_2_1	379_2_1	2781_12_4	799_2_5	521_2_132	421_2_1	2260_2_72	422_2_1	1258_2_172
212_2_1	669_2_388	1145_2_1	764_2_17	132_1_1	870_2_1	135_2_44	495_2_1	21_2_1	542_2_24	340_2_52	2249_2_123	2246_2_42	409_2_1	934_2_9	1159_2_74	990_2_25	1155_2_19	2700_2_40	710_2_68	121_2_12	261_2_34	661_2_78	1022_2_67	1418_2_124	929_1_18	417_2_98	2392_2_14	532_2_7	412_2_814	299_2_10	375_2_1	820_2_154	822_1_35	704_2_38	598_2_1	197_2_1	981_2_58	1482_2_95	272_2_1	145_2_1	110_2_1	379_2_1	2781_12_4	799_2_5	521_2_143	421_2_1	2260_2_82	422_2_1	1258_2_169
212_2_1	669_2_380	1145_2_1	764_2_15	132_1_1	870_2_1	135_2_47	495_2_1	21_2_1	542_2_24	340_2_47	2249_2_121	2246_2_41	409_2_1	934_2_7	1159_2_80	990_2_22	1155_2_20	2700_2_41	710_2_66	121_2_11	261_2_24	661_2_63	1022_2_63	1418_2_135	929_1_12	417_2_102	2392_2_17	532_2_8	412_2_804	299_2_8	375_2_1	820_2_166	822_1_43	704_2_38	598_2_1	197_2_1	981_2_57	1482_2_86	272_2_1	145_2_1	110_2_1	379_2_1	2781_12_3	799_2_5	521_2_137	421_2_1	2260_2_84	422_2_1	1258_2_160
212_2_1	669_2_359	1145_2_1	764_2_21	132_1_1	870_2_1	135_2_53	495_2_1	21_2_1	542_2_17	340_2_51	2249_2_116	2246_2_38	409_2_1	934_2_7	1159_2_71	990_2_25	1155_2_14	2700_2_40	710_2_71	121_2_14	261_2_16	661_2_51	1022_2_61	1418_2_145	929_1_12	417_2_89	2392_2_17	532_2_7	412_2_812	299_2_10	375_2_1	820_2_159	822_1_44	704_2_34	598_2_1	197_2_1	981_2_53	1482_2_85	272_2_1	145_2_1	110_2_1	379_2_1	2781_12_3	799_2_4	521_2_141	421_2_1	2260_2_91	422_2_1	1258_2_161
212_2_1	669_2_368	1145_2_1	764_2_18	132_1_1	870_2_1	135_2_68	495_2_1	21_2_1	542_2_10	340_2_55	2249_2_111	2246_2_31	409_2_1	934_2_9	1159_2_68	990_2_27	1155_2_11	2700_2_34	710_2_78	121_2_11	261_2_14	661_2_41	1022_2_54	1418_2_178	929_1_14	417_2_96	2392_2_15	532_2_8	412_2_841	299_2_15	375_2_1	820_2_155	822_1_43	704_2_27	598_2_1	197_2_1	981_2_43	1482_2_82	145_2_1	110_2_1	379_2_1	2781_12_4	799_2_3	521_2_143	421_2_1	2260_2_103	422_2_1	1258_2_144	361_1_1
212_2_1	669_2_375	1145_2_1	764_2_21	132_1_1	870_2_1	135_2_62	495_2_1	21_2_1	542_2_7	340_2_52	2249_2_109	2246_2_30	409_2_1	934_2_10	1159_2_57	990_2_23	1155_2_7	2700_2_31	710_2_88	121_2_10	261_2_12	661_2_30	1022_2_59	1418_2_177	929_1_11	417_2_90	2392_2_16	532_2_6	412_2_856	299_2_20	375_2_1	820_2_170	822_1_43	704_2_32	598_2_1	197_2_1	981_2_48	1482_2_97	145_2_1	110_2_1	379_2_1	2781_12_7	799_2_4	521_2_148	421_2_1	2260_2_112	422_2_1	1258_2_136	361_1_1
212_2_1	669_2_355	1145_2_1	764_2_19	132_1_1	870_2_1	135_2_62	495_2_1	21_2_1	542_2_8	340_2_55	2249_2_117	2246_2_24	409_2_1	934_2_11	1159_2_58	990_2_21	1155_2_6	2700_2_22	710_2_89	121_2_11	261_2_12	661_2_26	1022_2_66	1418_2_180	929_1_13	417_2_73	2392_2_15	532_2_7	412_2_899	299_2_22	375_2_1	820_2_156	822_1_40	704_2_34	598_2_1	197_2_1	981_2_53	1482_2_98	145_2_1	110_2_1	379_2_1	2781_12_8	799_2_4	521_2_143	421_2_1	2260_2_112	422_2_1	1258_2_141	361_1_1
212_2_1	669_2_345	1145_2_1	764_2_25	132_1_1	870_2_1	135_2_68	495_2_1	21_2_1	542_2_6	340_2_59	2249_2_123	2246_2_20	409_2_1	934_2_11	1159_2_49	990_2_23	1155_2_6	2700_2_22	710_2_100	121_2_11	261_2_7	661_2_26	1022_2_64	1418_2_177	929_1_12	417_2_64	2392_2_12	532_2_6	412_2_913	299_2_18	375_2_1	820_2_156	822_1_40	704_2_36	598_2_1	197_2_1	981_2_47	1482_2_106	145_2_1	110_2_1	379_2_1	2781_12_7	799_2_3	521_2_137	421_2_1	2260_2_95	422_2_1	1258_2_158	361_1_1
212_2_1	669_2_348	1145_2_1	764_2_25	132_1_1	870_2_1	135_2_65	495_2_1	21_2_1	542_2_7	340_2_60	2249_2_126	2246_2_21	409_2_1	934_2_12	1159_2_48	990_2_16	1155_2_4	2700_2_21	710_2_100	121_2_11	261_2_8	661_2_29	1022_2_64	1418_2_179	929_1_8	417_2_59	2392_2_12	532_2_5	412_2_923	299_2_14	375_2_1	820_2_172	822_1_41	704_2_27	598_2_1	197_2_1	981_2_36	1482_2_102	145_2_1	110_2_1	379_2_1	2781_12_8	799_2_2	521_2_127	421_2_1	2260_2_86	422_2_1	1258_2_157	361_1_1
212_2_1	669_2_337	1145_2_1	764_2_22	132_1_1	870_2_1	135_2_58	495_2_1	21_2_1	542_2_10	340_2_54	2249_2_120	2246_2_21	409_2_1	934_2_10	1159_2_43	990_2_13	1155_2_4	2700_2_21	710_2_97	121_2_10	261_2_9	661_2_26	1022_2_68	1418_2_173	929_1_2	417_2_55	2392_2_7	532_2_3	412_2_952	299_2_13	375_2_1	820_2_172	822_1_39	704_2_24	598_2_1	197_2_1	981_2_36	1482_2_98	145_2_1	110_2_1	379_2_1	2781_12_7	799_2_3	521_2_126	421_2_1	2260_2_65	422_2_1	1258_2_157	361_1_1
212_2_1	669_2_339	1145_2_1	764_2_18	132_1_1	870_2_1	135_2_60	495_2_1	21_2_1	542_2_14	340_2_46	2249_2_119	2246_2_23	409_2_1	934_2_13	1159_2_37	990_2_15	1155_2_6	2700_2_28	710_2_98	121_2_10	261_2_8	661_2_26	1022_2_71	1418_2_167	929_1_4	417_2_54	2392_2_5	532_2_2	412_2_970	299_2_13	375_2_1	820_2_161	822_1_36	704_2_14	598_2_1	197_2_1	981_2_43	1482_2_98	145_2_1	110_2_1	379_2_1	2781_12_10	799_2_3	521_2_115	421_2_1	2260_2_55	422_2_1	1258_2_171	361_1_1
212_2_1	669_2_342	1145_2_1	764_2_20	132_1_1	870_2_1	135_2_68	495_2_1	21_2_1	542_2_15	340_2_60	2249_2_108	2246_2_20	409_2_1	934_2_17	1159_2_32	990_2_16	1155_2_8	2700_2_27	710_2_98	121_2_8	261_2_11	661_2_36	1022_2_74	1418_2_155	929_1_3	417_2_52	2392_2_5	532_2_1	412_2_955	299_2_13	375_2_1	820_2_168	822_1_32	704_2_16	598_2_1	197_2_1	981_2_37	1482_2_94	145_2_1	110_2_1	379_2_1	2781_12_11	799_2_3	521_2_109	421_2_1	2260_2_50	422_2_1	1258_2_159	361_1_1
212_2_1	669_2_346	1145_2_1	764_2_19	132_1_1	870_2_1	135_2_62	495_2_1	21_2_1	542_2_28	340_2_67	2249_2_106	2246_2_15	409_2_1	934_2_19	1159_2_29	990_2_18	1155_2_9	2700_2_27	710_2_114	121_2_8	261_2_17	661_2_42	1022_2_74	379_2_1	929_1_3	417_2_50	2392_2_3	412_2_946	299_2_13	375_2_1	820_2_173	822_1_36	704_2_13	598_2_1	197_2_1	981_2_29	1482_2_92	145_2_1	110_2_1	1418_2_154	2781_12_14	799_2_5	521_2_107	421_2_1	2260_2_53	422_2_1	1258_2_172	361_1_1	309_1_41
212_2_1	669_2_363	1145_2_1	764_2_20	132_1_1	870_2_1	135_2_67	495_2_1	21_2_1	542_2_24	340_2_59	2249_2_104	2246_2_10	409_2_1	934_2_16	1159_2_24	990_2_21	1155_2_13	2700_2_28	710_2_108	121_2_5	261_2_20	661_2_55	1022_2_83	379_2_1	929_1_2	417_2_43	2392_2_4	412_2_946	299_2_12	375_2_1	820_2_173	822_1_25	704_2_10	598_2_1	197_2_1	981_2_25	1482_2_100	145_2_1	110_2_1	1418_2_158	2781_12_17	799_2_3	521_2_108	421_2_1	2260_2_60	422_2_1	1258_2_188	361_1_1	309_1_46
212_2_1	669_2_369	1145_2_1	764_2_17	132_1_1	870_2_1	135_2_62	495_2_1	21_2_1	542_2_31	340_2_54	2249_2_117	2246_2_12	409_2_1	934_2_18	1159_2_32	990_2_18	1155_2_12	2700_2_34	710_2_114	121_2_5	261_2_23	661_2_81	1022_2_84	379_2_1	417_2_39	2392_2_7	412_2_972	299_2_9	375_2_1	820_2_166	822_1_24	704_2_8	598_2_1	197_2_1	981_2_19	1482_2_90	145_2_1	110_2_1	1418_2_145	2781_12_20	799_2_3	521_2_102	421_2_1	2260_2_56	422_2_1	1258_2_170	361_1_1	309_1_48	2602_2_1017
212_2_1	669_2_365	1145_2_1	764_2_13	132_1_1	870_2_1	135_2_57	495_2_1	21_2_1	542_2_39	340_2_58	2249_2_111	2246_2_10	409_2_1	934_2_20	1159_2_39	990_2_25	1155_2_17	2700_2_35	710_2_116	121_2_6	261_2_26	661_2_72	1022_2_88	379_2_1	417_2_38	2392_2_6	412_2_946	299_2_8	375_2_1	820_2_170	822_1_16	704_2_6	598_2_1	197_2_1	981_2_16	1482_2_91	145_2_1	110_2_1	1418_2_146	2781_12_16	799_2_2	521_2_102	421_2_1	2260_2_69	422_2_1	1258_2_188	361_1_1	309_1_44	2602_2_1027
212_2_1	669_2_381	1145_2_1	764_2_17	132_1_1	870_2_1	135_2_52	495_2_1	21_2_1	542_2_44	340_2_64	2249_2_108	2246_2_9	409_2_1	934_2_25	1159_2_43	990_2_27	1155_2_20	2700_2_36	710_2_104	121_2_3	261_2_32	661_2_78	1022_2_83	379_2_1	417_2_38	2392_2_4	412_2_923	299_2_7	375_2_1	820_2_166	822_1_13	704_2_5	598_2_1	197_2_1	981_2_19	1482_2_80	145_2_1	110_2_1	1418_2_134	2781_12_12	799_2_2	521_2_110	421_2_1	2260_2_79	422_2_1	1258_2_177	361_1_1	309_1_42	2602_2_1058
212_2_1	669_2_387	1145_2_1	764_2_18	132_1_1	870_2_1	135_2_58	495_2_1	21_2_1	542_2_58	340_2_69	2249_2_110	2246_2_13	409_2_1	934_2_24	1159_2_44	990_2_25	1155_2_21	2700_2_35	710_2_117	121_2_3	261_2_34	661_2_78	1022_2_90	379_2_1	417_2_38	2392_2_3	412_2_936	299_2_8	375_2_1	820_2_183	822_1_15	704_2_6	598_2_1	197_2_1	981_2_18	1482_2_84	145_2_1	110_2_1	1418_2_116	2781_12_11	799_2_5	521_2_102	421_2_1	2260_2_87	422_2_1	1258_2_175	361_1_1	309_1_39	2602_2_1026
212_2_1	669_2_410	1145_2_1	764_2_21	132_1_1	870_2_1	135_2_55	495_2_1	21_2_1	542_2_60	340_2_79	2249_2_101	2246_2_11	409_2_1	934_2_31	1159_2_44	990_2_24	1155_2_20	2700_2_34	710_2_105	121_2_1	261_2_37	661_2_90	963_2_83	379_2_1	417_2_29	412_2_905	299_2_9	375_2_1	820_2_195	822_1_10	704_2_6	598_2_1	197_2_1	981_2_20	1482_2_82	145_2_1	110_2_1	1418_2_114	2781_12_12	799_2_5	521_2_97	421_2_1	2260_2_94	422_2_1	1258_2_179	361_1_1	309_1_37	2602_2_1024	1133_2_1
212_2_1	669_2_407	1145_2_1	764_2_20	132_1_1	870_2_1	135_2_47	495_2_1	21_2_1	542_2_63	340_2_74	2249_2_104	2246_2_13	409_2_1	934_2_33	1159_2_53	990_2_25	1155_2_23	2700_2_27	710_2_112	121_2_1	261_2_31	661_2_107	963_2_77	379_2_1	417_2_34	412_2_894	299_2_7	375_2_1	820_2_189	822_1_16	704_2_1	598_2_1	197_2_1	981_2_19	1482_2_91	145_2_1	110_2_1	1418_2_103	2781_12_8	799_2_7	521_2_103	421_2_1	2260_2_89	422_2_1	1258_2_177	361_1_1	309_1_33	2602_2_1034	1133_2_1
212_2_1	669_2_428	1145_2_1	764_2_14	132_1_1	870_2_1	135_2_49	495_2_1	21_2_1	542_2_60	340_2_74	2249_2_87	2246_2_15	409_2_1	934_2_42	1159_2_53	990_2_30	1155_2_28	2700_2_29	710_2_104	121_2_1	261_2_32	661_2_102	963_2_76	379_2_1	417_2_35	412_2_886	299_2_6	375_2_1	820_2_187	822_1_14	704_2_1	598_2_1	197_2_1	981_2_22	1482_2_89	145_2_1	110_2_1	1418_2_104	2781_12_9	799_2_7	521_2_102	421_2_1	2260_2_99	422_2_1	1258_2_166	361_1_1	309_1_34	2602_2_1035	1133_2_1
212_2_1	669_2_440	1145_2_1	764_2_3	132_1_1	870_2_1	135_2_51	495_2_1	21_2_1	542_2_54	340_2_84	2249_2_74	2246_2_16	409_2_1	934_2_37	1159_2_53	990_2_36	1155_2_27	2700_2_35	710_2_109	121_2_1	261_2_30	661_2_103	963_2_78	379_2_1	417_2_39	412_2_881	299_2_5	375_2_1	820_2_192	822_1_22	704_2_2	598_2_1	197_2_1	981_2_22	1482_2_80	145_2_1	110_2_1	1418_2_106	2781_12_13	799_2_7	521_2_118	421_2_1	2260_2_98	422_2_1	1258_2_168	361_1_1	309_1_37	2602_2_1032	1133_2_1
212_2_1	669_2_463	1145_2_1	764_2_4	132_1_1	870_2_1	135_2_47	495_2_1	21_2_1	542_2_50	340_2_79	2249_2_67	2246_2_15	409_2_1	934_2_41	1159_2_53	990_2_51	1155_2_32	2700_2_33	710_2_119	121_2_1	261_2_29	661_2_108	963_2_73	379_2_1	417_2_39	412_2_878	299_2_5	375_2_1	820_2_180	822_1_23	704_2_2	598_2_1	197_2_1	981_2_23	1482_2_80	145_2_1	110_2_1	1418_2_116	2781_12_15	799_2_8	521_2_120	421_2_1	2260_2_91	422_2_1	1258_2_166	361_1_1	309_1_32	2602_2_1040	1133_2_1
212_2_1	669_2_462	1145_2_1	764_2_3	132_1_1	870_2_1	135_2_44	495_2_1	21_2_1	542_2_59	340_2_89	2249_2_44	2246_2_11	409_2_1	934_2_28	1159_2_59	990_2_46	1155_2_31	2700_2_32	710_2_128	121_2_1	261_2_24	661_2_118	963_2_75	379_2_1	417_2_43	412_2_849	299_2_1	375_2_1	820_2_177	822_1_28	704_2_1	598_2_1	197_2_1	981_2_16	1482_2_73	145_2_1	110_2_1	1418_2_101	2781_12_12	799_2_14	521_2_142	421_2_1	2260_2_96	422_2_1	1258_2_167	361_1_1	309_1_13	2602_2_1086	1133_2_1
212_2_1	669_2_474	1145_2_1	764_2_5	132_1_1	870_2_1	135_2_47	495_2_1	21_2_1	542_2_67	340_2_73	2249_2_38	2246_2_13	409_2_1	934_2_33	1159_2_64	990_2_46	1155_2_26	2700_2_32	710_2_114	121_2_1	261_2_29	661_2_104	963_2_69	379_2_1	417_2_40	412_2_873	299_2_1	375_2_1	374_2_1	822_1_29	598_2_1	197_2_1	981_2_15	271_13456_180	110_2_1	1418_2_92	2781_12_8	799_2_18	521_2_145	421_2_1	2260_2_87	422_2_1	1258_2_173	361_1_1	309_1_14	2602_2_1100	1133_2_1	302_2_1	447_2_96
212_2_1	669_2_447	1145_2_1	764_2_5	132_1_1	870_2_1	135_2_48	495_2_1	21_2_1	542_2_65	340_2_74	2249_2_32	2246_2_18	409_2_1	934_2_39	1159_2_69	990_2_48	1155_2_26	2700_2_29	710_2_109	121_2_1	261_2_24	661_2_123	963_2_65	379_2_1	417_2_47	412_2_824	299_2_1	375_2_1	374_2_1	822_1_25	598_2_1	197_2_1	981_2_15	271_13456_121	110_2_1	1418_2_80	2781_12_6	799_2_16	521_2_165	421_2_1	2260_2_84	422_2_1	1258_2_192	361_1_1	309_1_12	2602_2_1115	1133_2_1	302_2_1	447_2_101
212_2_1	669_2_431	1145_2_1	764_2_2	132_1_1	870_2_1	135_2_51	495_2_1	21_2_1	542_2_61	340_2_82	2249_2_37	2246_2_23	409_2_1	934_2_44	1159_2_74	990_2_42	1155_2_29	2700_2_24	710_2_93	121_2_1	261_2_29	661_2_103	963_2_61	379_2_1	417_2_52	412_2_839	299_2_1	375_2_1	374_2_1	822_1_26	598_2_1	197_2_1	981_2_13	271_13456_140	110_2_1	1418_2_87	2781_12_6	799_2_17	521_2_165	421_2_1	2260_2_94	422_2_1	1258_2_159	361_1_1	309_1_15	2602_2_1130	1133_2_1	302_2_1	447_2_104
212_2_1	669_2_405	1145_2_1	764_2_2	132_1_1	870_2_1	135_2_53	495_2_1	21_2_1	542_2_57	340_2_69	2249_2_37	2246_2_26	409_2_1	934_2_36	1159_2_73	990_2_35	1155_2_27	2700_2_20	710_2_77	121_2_1	261_2_31	661_2_96	963_2_62	379_2_1	417_2_52	412_2_858	299_2_1	375_2_1	374_2_1	822_1_27	598_2_1	197_2_1	981_2_17	271_13456_172	110_2_1	1418_2_88	2781_12_3	799_2_16	521_2_167	421_2_1	2260_2_95	422_2_1	1258_2_151	361_1_1	309_1_13	2602_2_1156	1133_2_1	302_2_1	447_2_100
212_2_1	669_2_367	1145_2_1	764_2_4	132_1_1	870_2_1	135_2_64	495_2_1	21_2_1	542_2_54	340_2_66	2249_2_37	2246_2_21	409_2_1	934_2_38	1159_2_85	990_2_33	1155_2_25	2700_2_13	710_2_72	121_2_1	261_2_41	661_2_99	963_2_57	379_2_1	417_2_49	412_2_895	299_2_1	375_2_1	374_2_1	822_1_26	598_2_1	197_2_1	981_2_16	271_13456_162	110_2_1	1418_2_83	2781_12_3	799_2_15	521_2_166	421_2_1	2260_2_102	422_2_1	1258_2_149	361_1_1	309_1_15	2602_2_1166	1133_2_1	302_2_1	447_2_95
212_2_1	669_2_322	1145_2_1	764_2_5	132_1_1	870_2_1	135_2_63	495_2_1	21_2_1	542_2_54	340_2_68	2249_2_37	2246_2_25	409_2_1	934_2_39	1159_2_78	990_2_30	1155_2_33	2700_2_13	710_2_70	121_2_1	261_2_44	661_2_96	963_2_61	379_2_1	417_2_59	412_2_930	299_2_1	375_2_1	374_2_1	822_1_27	598_2_1	197_2_1	981_2_15	271_13456_137	110_2_1	1418_2_91	2781_12_3	799_2_14	521_2_158	421_2_1	2260_2_96	422_2_1	1258_2_158	361_1_1	309_1_22	2602_2_1191	1133_2_1	302_2_1	447_2_99
212_2_1	669_2_334	764_2_4	132_1_1	870_2_1	135_2_68	495_2_1	21_2_1	542_2_54	340_2_67	2249_2_35	2246_2_20	409_2_1	934_2_49	1159_2_84	990_2_30	1155_2_30	2700_2_15	710_2_61	121_2_1	261_2_40	661_2_100	963_2_54	379_2_1	417_2_57	412_2_922	299_2_1	375_2_1	374_2_1	822_1_24	598_2_1	197_2_1	981_2_20	271_13456_130	110_2_1	1418_2_98	799_2_19	521_2_156	421_2_1	2260_2_101	422_2_1	1258_2_148	361_1_1	309_1_18	2602_2_1204	1133_2_1	302_2_1	447_2_91	105_2_1	31_2_167
212_2_1	669_2_320	764_2_4	132_1_1	870_2_1	135_2_64	495_2_1	21_2_1	542_2_69	340_2_68	2249_2_37	2246_2_19	409_2_1	934_2_45	1159_2_76	990_2_32	1155_2_30	2700_2_19	710_2_51	121_2_1	261_2_43	661_2_92	963_2_58	379_2_1	417_2_61	412_2_942	299_2_1	375_2_1	374_2_1	822_1_26	598_2_1	197_2_1	981_2_21	271_13456_125	110_2_1	1418_2_97	799_2_19	521_2_150	421_2_1	2260_2_124	422_2_1	1258_2_158	361_1_1	309_1_18	2602_2_1176	1133_2_1	302_2_1	447_2_92	105_2_1	31_2_149
212_2_1	669_2_329	764_2_3	132_1_1	870_2_1	135_2_52	495_2_1	21_2_1	542_2_64	340_2_66	2249_2_30	2246_2_19	409_2_1	934_2_45	1159_2_92	990_2_30	1155_2_32	2700_2_19	710_2_49	121_2_1	261_2_45	661_2_91	963_2_58	379_2_1	417_2_70	412_2_970	299_2_1	375_2_1	374_2_1	822_1_26	598_2_1	197_2_1	981_2_15	271_13456_134	110_2_1	1418_2_92	799_2_16	521_2_137	421_2_1	2260_2_133	422_2_1	1258_2_147	361_1_1	309_1_17	2602_2_1183	1133_2_1	302_2_1	447_2_70	105_2_1	31_2_155
212_2_1	669_2_324	764_2_3	132_1_1	870_2_1	135_2_49	495_2_1	21_2_1	542_2_70	340_2_66	2249_2_38	2246_2_27	409_2_1	934_2_41	1159_2_88	990_2_25	1155_2_36	2700_2_25	710_2_54	121_2_1	261_2_46	661_2_87	963_2_66	379_2_1	417_2_59	412_2_971	299_2_1	375_2_1	374_2_1	822_1_26	598_2_1	197_2_1	981_2_18	271_13456_237	110_2_1	1418_2_89	799_2_15	521_2_146	421_2_1	2260_2_125	422_2_1	1258_2_128	361_1_1	309_1_24	2602_2_1159	1133_2_1	447_2_56	105_2_1	31_2_134	36_2_1
212_2_1	669_2_337	764_2_4	132_1_1	870_2_1	135_2_47	495_2_1	21_2_1	542_2_63	340_2_74	2249_2_35	2246_2_34	409_2_1	934_2_38	1159_2_95	990_2_26	1155_2_35	2700_2_23	710_2_53	121_2_1	261_2_52	661_2_89	963_2_53	379_2_1	417_2_64	412_2_970	299_2_1	375_2_1	374_2_1	822_1_20	598_2_1	197_2_1	981_2_16	271_13456_216	110_2_1	1418_2_90	799_2_24	521_2_135	421_2_1	2260_2_113	422_2_1	1258_2_124	361_1_1	309_1_22	2602_2_1150	1133_2_1	447_2_46	105_2_1	31_2_143	36_2_1
212_2_1	669_2_350	764_2_4	132_1_1	870_2_1	135_2_54	495_2_1	21_2_1	542_2_61	340_2_81	2249_2_36	2246_2_29	409_2_1	934_2_44	1159_2_86	990_2_27	1155_2_36	2700_2_34	710_2_55	121_2_1	261_2_57	661_2_92	963_2_52	379_2_1	417_2_57	412_2_967	299_2_1	375_2_1	374_2_1	822_1_22	598_2_1	197_2_1	981_2_20	271_13456_156	110_2_1	1418_2_84	799_2_22	521_2_136	421_2_1	2260_2_107	422_2_1	1258_2_122	361_1_1	309_1_28	2602_2_1177	1133_2_1	447_2_38	105_2_1	31_2_124	36_2_1
212_2_1	669_2_364	764_2_3	132_1_1	870_2_1	135_2_56	495_2_1	21_2_1	542_2_61	340_2_71	2249_2_31	2246_2_22	409_2_1	934_2_34	1159_2_95	990_2_31	1155_2_35	2700_2_32	710_2_52	121_2_1	261_2_61	661_2_97	963_2_41	379_2_1	417_2_62	412_2_978	299_2_1	375_2_1	374_2_1	822_1_24	598_2_1	197_2_1	981_2_21	271_13456_183	110_2_1	1418_2_77	799_2_26	521_2_127	421_2_1	2260_2_119	422_2_1	1258_2_126	361_1_1	309_1_30	2602_2_1160	1133_2_1	447_2_34	105_2_1	31_2_129	36_2_1
212_2_1	669_2_357	764_2_2	132_1_1	870_2_1	135_2_51	495_2_1	21_2_1	542_2_70	340_2_72	2249_2_42	2246_2_16	409_2_1	934_2_40	1159_2_90	990_2_39	1155_2_41	2700_2_33	710_2_34	121_2_1	261_2_56	661_2_91	963_2_43	379_2_1	417_2_57	412_2_954	299_2_1	375_2_1	374_2_1	822_1_22	598_2_1	197_2_1	981_2_24	271_13456_240	110_2_1	1418_2_88	799_2_29	521_2_120	421_2_1	2260_2_131	422_2_1	1258_2_114	361_1_1	309_1_37	2602_2_1167	1133_2_1	447_2_31	105_2_1	31_2_100	36_2_1
212_2_1	669_2_362	661_2_88	132_1_1	870_2_1	135_2_56	495_2_1	21_2_1	542_2_81	340_2_64	2249_2_32	2246_2_16	409_2_1	934_2_39	1159_2_108	990_2_38	1155_2_42	2700_2_32	710_2_35	121_2_1	261_2_64	266_2_55	963_2_40	379_2_1	417_2_52	412_2_942	299_2_1	375_2_1	374_2_1	822_1_22	598_2_1	197_2_1	981_2_27	271_13456_273	110_2_1	1418_2_88	799_2_33	521_2_105	421_2_1	2260_2_128	422_2_1	1258_2_106	361_1_1	309_1_36	2602_2_1165	1133_2_1	447_2_30	105_2_1	31_2_104	36_2_1
212_2_1	669_2_385	661_2_83	132_1_1	870_2_1	135_2_64	495_2_1	21_2_1	542_2_84	340_2_52	2249_2_43	2246_2_15	409_2_1	934_2_47	1159_2_107	990_2_48	1155_2_44	2700_2_34	710_2_33	121_2_1	261_2_63	266_2_60	963_2_39	379_2_1	417_2_60	412_2_924	299_2_1	375_2_1	374_2_1	822_1_24	598_2_1	197_2_1	981_2_23	271_13456_207	110_2_1	1418_2_97	799_2_33	521_2_96	421_2_1	2260_2_134	422_2_1	1258_2_109	361_1_1	309_1_39	2602_2_1163	1133_2_1	447_2_25	105_2_1	31_2_92	36_2_1
212_2_1	669_2_360	661_2_82	132_1_1	870_2_1	135_2_76	495_2_1	21_2_1	542_2_85	340_2_42	2249_2_38	2246_2_14	409_2_1	934_2_41	1159_2_113	990_2_45	1155_2_42	2700_2_31	710_2_39	121_2_1	261_2_64	266_2_69	963_2_45	379_2_1	417_2_62	412_2_895	299_2_1	375_2_1	374_2_1	822_1_24	598_2_1	197_2_1	981_2_23	271_13456_240	110_2_1	1418_2_96	799_2_35	521_2_91	421_2_1	2260_2_138	422_2_1	1258_2_128	361_1_1	309_1_32	2602_2_1182	1133_2_1	447_2_30	105_2_1	31_2_99	36_2_1
212_2_1	669_2_381	661_2_89	132_1_1	870_2_1	135_2_84	495_2_1	21_2_1	542_2_89	340_2_33	2249_2_34	2246_2_13	409_2_1	934_2_50	1159_2_125	990_2_51	1155_2_36	2700_2_25	710_2_37	121_2_1	261_2_64	266_2_78	963_2_48	379_2_1	417_2_61	412_2_905	299_2_1	375_2_1	374_2_1	822_1_19	598_2_1	197_2_1	981_2_28	271_13456_236	110_2_1	1418_2_96	799_2_38	521_2_90	421_2_1	2260_2_148	422_2_1	1258_2_136	361_1_1	309_1_43	2602_2_1205	1133_2_1	447_2_33	105_2_1	31_2_90	36_2_1
212_2_1	669_2_400	661_2_104	132_1_1	870_2_1	135_2_81	495_2_1	21_2_1	542_2_96	340_2_23	2249_2_32	2246_2_14	409_2_1	934_2_48	1159_2_123	990_2_55	1155_2_33	2700_2_21	710_2_44	121_2_1	261_2_69	266_2_75	963_2_46	379_2_1	417_2_69	412_2_900	299_2_1	375_2_1	374_2_1	822_1_20	598_2_1	197_2_1	981_2_21	271_13456_165	110_2_1	1418_2_94	799_2_41	521_2_97	421_2_1	2260_2_143	422_2_1	1258_2_133	361_1_1	309_1_42	2602_2_1198	1133_2_1	447_2_41	105_2_1	31_2_85	36_2_1
212_2_1	669_2_444	661_2_108	132_1_1	870_2_1	135_2_79	495_2_1	21_2_1	542_2_106	340_2_21	2249_2_35	2246_2_13	409_2_1	934_2_60	1159_2_126	990_2_50	1155_2_38	2700_2_19	710_2_52	121_2_1	261_2_70	266_2_75	963_2_38	379_2_1	417_2_61	412_2_837	299_2_1	375_2_1	374_2_1	822_1_15	598_2_1	197_2_1	981_2_15	271_13456_264	110_2_1	1418_2_100	799_2_40	521_2_89	421_2_1	2260_2_156	422_2_1	1258_2_127	361_1_1	309_1_50	2602_2_1172	1133_2_1	447_2_44	105_2_1	31_2_81	36_2_1
212_2_1	669_2_453	661_2_124	132_1_1	870_2_1	135_2_79	495_2_1	21_2_1	542_2_109	340_2_22	2249_2_28	2246_2_15	409_2_1	934_2_54	1159_2_128	990_2_56	1155_2_44	2700_2_17	710_2_56	121_2_1	261_2_71	266_2_66	963_2_34	379_2_1	417_2_77	412_2_810	299_2_1	375_2_1	374_2_1	822_1_15	598_2_1	197_2_1	981_2_11	271_13456_243	110_2_1	1418_2_96	799_2_35	521_2_89	421_2_1	2260_2_148	422_2_1	1258_2_121	361_1_1	309_1_48	2602_2_1214	1133_2_1	447_2_43	105_2_1	31_2_95	36_2_1
212_2_1	669_2_480	661_2_124	132_1_1	870_2_1	135_2_75	495_2_1	21_2_1	542_2_125	340_2_24	2249_2_34	2246_2_13	409_2_1	934_2_66	1159_2_125	990_2_55	1155_2_39	2700_2_23	710_2_46	121_2_1	261_2_74	266_2_67	963_2_43	379_2_1	417_2_75	412_2_799	299_2_1	375_2_1	374_2_1	822_1_15	598_2_1	197_2_1	981_2_16	271_13456_243	110_2_1	1418_2_88	799_2_41	521_2_85	421_2_1	2260_2_135	422_2_1	1258_2_132	361_1_1	309_1_54	2602_2_1199	1133_2_1	447_2_54	105_2_1	31_2_96	36_2_1
212_2_1	669_2_477	661_2_128	132_1_1	870_2_1	135_2_64	495_2_1	21_2_1	542_2_105	340_2_17	2249_2_39	2246_2_14	409_2_1	934_2_66	1159_2_134	990_2_60	1155_2_41	2700_2_22	710_2_52	121_2_1	261_2_80	266_2_60	963_2_45	379_2_1	417_2_72	412_2_746	299_2_1	375_2_1	374_2_1	822_1_22	598_2_1	197_2_1	981_2_22	271_13456_256	110_2_1	1418_2_84	799_2_42	521_2_88	421_2_1	2260_2_137	422_2_1	1258_2_140	361_1_1	309_1_49	2602_2_1203	1133_2_1	447_2_51	105_2_1	31_2_108	36_2_1
212_2_1	669_2_491	661_2_122	132_1_1	870_2_1	135_2_57	495_2_1	21_2_1	542_2_114	340_2_15	2249_2_35	2246_2_12	409_2_1	934_2_70	1159_2_114	990_2_65	1155_2_38	2700_2_21	710_2_59	121_2_1	261_2_85	266_2_53	963_2_45	379_2_1	417_2_61	412_2_762	299_2_1	375_2_1	374_2_1	822_1_21	598_2_1	197_2_1	981_2_16	271_13456_232	110_2_1	1418_2_70	799_2_38	521_2_99	421_2_1	2260_2_142	422_2_1	1258_2_129	361_1_1	309_1_56	2602_2_1150	1133_2_1	447_2_65	105_2_1	31_2_126	36_2_1
212_2_1	669_2_508	661_2_144	132_1_1	870_2_1	135_2_62	495_2_1	21_2_1	542_2_118	340_2_13	2249_2_42	2246_2_10	409_2_1	934_2_77	1159_2_104	990_2_59	1155_2_25	2700_2_18	710_2_55	121_2_1	261_2_94	266_2_46	963_2_45	379_2_1	417_2_66	412_2_757	299_2_1	375_2_1	374_2_1	822_1_18	598_2_1	197_2_1	981_2_24	271_13456_179	110_2_1	1418_2_67	799_2_40	521_2_109	421_2_1	2260_2_142	422_2_1	1258_2_127	361_1_1	309_1_56	2602_2_1151	1133_2_1	447_2_58	105_2_1	31_2_126	36_2_1
212_2_1	669_2_525	661_2_154	132_1_1	870_2_1	135_2_64	495_2_1	21_2_1	542_2_129	340_2_12	2249_2_30	2246_2_8	409_2_1	934_2_83	1159_2_111	990_2_59	1155_2_19	2700_2_13	710_2_51	121_2_1	261_2_88	266_2_43	963_2_44	379_2_1	417_2_64	412_2_804	299_2_1	375_2_1	374_2_1	822_1_15	598_2_1	197_2_1	981_2_20	271_13456_191	110_2_1	1418_2_68	799_2_45	521_2_111	421_2_1	2260_2_146	422_2_1	1258_2_129	361_1_1	309_1_56	2602_2_1162	1133_2_1	447_2_48	105_2_1	31_2_133	36_2_1
212_2_1	669_2_536	661_2_168	132_1_1	870_2_1	135_2_65	495_2_1	21_2_1	542_2_114	340_2_16	2249_2_53	2246_2_5	409_2_1	934_2_74	1159_2_112	990_2_64	1155_2_13	2700_2_12	710_2_48	121_2_1	261_2_79	266_2_38	963_2_40	379_2_1	417_2_60	412_2_800	299_2_1	375_2_1	374_2_1	822_1_6	598_2_1	197_2_1	981_2_26	271_13456_243	110_2_1	1418_2_70	799_2_40	521_2_118	421_2_1	2260_2_143	422_2_1	1258_2_147	361_1_1	309_1_62	2602_2_1157	1133_2_1	447_2_48	105_2_1	31_2_135	36_2_1
212_2_1	669_2_547	661_2_157	132_1_1	870_2_1	135_2_70	495_2_1	21_2_1	542_2_124	340_2_18	2249_2_48	2246_2_4	409_2_1	934_2_80	1159_2_113	990_2_57	1155_2_14	2700_2_13	710_2_57	121_2_1	261_2_74	266_2_38	963_2_45	379_2_1	417_2_56	412_2_837	299_2_1	375_2_1	374_2_1	822_1_5	598_2_1	197_2_1	981_2_25	271_13456_185	110_2_1	1418_2_65	799_2_45	521_2_111	421_2_1	2260_2_167	422_2_1	1258_2_150	361_1_1	309_1_64	2602_2_1139	1133_2_1	447_2_48	105_2_1	31_2_127	36_2_1
212_2_1	669_2_560	661_2_154	132_1_1	870_2_1	135_2_61	495_2_1	21_2_1	542_2_121	340_2_18	2249_2_54	2246_2_4	409_2_1	934_2_87	1159_2_113	990_2_37	1155_2_11	2700_2_16	710_2_61	121_2_1	261_2_69	266_2_47	963_2_42	379_2_1	417_2_61	412_2_843	299_2_1	375_2_1	374_2_1	822_1_6	598_2_1	197_2_1	981_2_18	271_13456_141	110_2_1	1418_2_71	799_2_33	521_2_114	421_2_1	2260_2_165	422_2_1	1258_2_158	361_1_1	309_1_61	2602_2_1146	1133_2_1	447_2_44	105_2_1	31_2_120	36_2_1
212_2_1	669_2_585	661_2_153	132_1_1	870_2_1	135_2_63	495_2_1	21_2_1	542_2_131	340_2_21	2249_2_42	2246_2_6	409_2_1	934_2_70	1159_2_104	990_2_28	1155_2_8	2700_2_18	710_2_53	121_2_1	261_2_77	266_2_46	963_2_44	379_2_1	417_2_65	412_2_862	299_2_1	375_2_1	374_2_1	822_1_9	598_2_1	197_2_1	981_2_20	271_13456_138	110_2_1	1418_2_78	799_2_31	521_2_116	421_2_1	2260_2_160	422_2_1	1258_2_167	361_1_1	309_1_55	2602_2_1121	1133_2_1	447_2_38	105_2_1	31_2_112	36_2_1
212_2_1	669_2_584	661_2_172	870_2_1	135_2_63	495_2_1	21_2_1	542_2_132	340_2_21	2249_2_48	2246_2_4	409_2_1	934_2_61	1159_2_91	990_2_31	1155_2_9	2700_2_16	710_2_58	121_2_1	261_2_85	266_2_46	963_2_47	379_2_1	417_2_55	412_2_908	299_2_1	375_2_1	374_2_1	822_1_13	598_2_1	197_2_1	981_2_24	271_13456_123	110_2_1	1418_2_76	799_2_27	521_2_119	421_2_1	2260_2_150	422_2_1	1258_2_172	309_1_63	2602_2_1090	1133_2_1	447_2_35	105_2_1	31_2_112	36_2_1	1844_12_112	1242_2_80
212_2_1	669_2_550	661_2_171	870_2_1	135_2_57	495_2_1	21_2_1	542_2_133	340_2_19	2249_2_40	2246_2_3	409_2_1	934_2_60	1159_2_106	990_2_35	1155_2_8	2700_2_17	710_2_63	121_2_1	261_2_86	266_2_48	963_2_51	379_2_1	417_2_51	412_2_884	299_2_1	375_2_1	374_2_1	822_1_14	598_2_1	197_2_1	981_2_21	271_13456_98	110_2_1	1418_2_84	799_2_28	521_2_119	421_2_1	2260_2_150	422_2_1	1258_2_174	309_1_66	2602_2_1131	1133_2_1	447_2_45	105_2_1	31_2_102	36_2_1	1844_12_115	1242_2_68
212_2_1	669_2_527	661_2_162	870_2_1	135_2_59	495_2_1	21_2_1	542_2_137	340_2_23	2249_2_36	2246_2_1	409_2_1	934_2_58	1159_2_112	990_2_52	1155_2_9	2700_2_12	710_2_67	121_2_1	261_2_99	266_2_46	963_2_58	379_2_1	417_2_44	412_2_887	299_2_1	375_2_1	374_2_1	822_1_12	598_2_1	197_2_1	981_2_19	271_13456_58	110_2_1	1418_2_87	799_2_31	521_2_124	421_2_1	2260_2_140	422_2_1	1258_2_177	309_1_48	2602_2_1140	1133_2_1	447_2_43	105_2_1	31_2_97	36_2_1	1844_12_117	1242_2_57
212_2_1	669_2_538	661_2_150	870_2_1	135_2_51	495_2_1	21_2_1	542_2_131	340_2_16	2249_2_42	409_2_1	934_2_54	1159_2_111	990_2_65	1155_2_8	2700_2_13	710_2_62	121_2_1	261_2_103	266_2_49	963_2_56	379_2_1	417_2_51	412_2_898	299_2_1	375_2_1	374_2_1	822_1_5	598_2_1	197_2_1	981_2_13	271_13456_31	110_2_1	1418_2_85	799_2_30	521_2_132	421_2_1	2260_2_149	422_2_1	1258_2_191	309_1_50	2602_2_1131	1133_2_1	447_2_44	105_2_1	31_2_95	36_2_1	1844_12_135	1242_2_57	644_2_1
212_2_1	669_2_548	661_2_153	870_2_1	135_2_62	495_2_1	21_2_1	542_2_136	340_2_9	2249_2_37	409_2_1	934_2_58	1159_2_121	990_2_82	1155_2_12	2700_2_9	710_2_74	121_2_1	261_2_85	266_2_46	963_2_56	379_2_1	417_2_59	412_2_902	299_2_1	375_2_1	374_2_1	822_1_9	598_2_1	197_2_1	981_2_11	271_13456_57	110_2_1	1418_2_81	799_2_29	521_2_120	421_2_1	2260_2_152	422_2_1	1258_2_207	309_1_64	2602_2_1124	1133_2_1	447_2_42	105_2_1	31_2_92	36_2_1	1844_12_139	1242_2_59	644_2_1
212_2_1	669_2_559	661_2_160	870_2_1	135_2_66	495_2_1	21_2_1	542_2_148	340_2_7	2249_2_42	409_2_1	934_2_64	1159_2_119	990_2_85	1155_2_13	2700_2_4	710_2_68	121_2_1	261_2_81	266_2_38	963_2_50	379_2_1	417_2_58	412_2_913	299_2_1	375_2_1	374_2_1	822_1_10	598_2_1	197_2_1	981_2_20	271_13456_41	110_2_1	1418_2_85	799_2_34	521_2_120	421_2_1	2260_2_147	422_2_1	1258_2_222	309_1_63	2602_2_1106	1133_2_1	447_2_39	105_2_1	31_2_80	36_2_1	1844_12_130	1242_2_61	644_2_1
212_2_1	669_2_557	661_2_151	870_2_1	135_2_73	495_2_1	21_2_1	542_2_142	340_2_7	2249_2_43	409_2_1	934_2_65	1159_2_121	990_2_87	1155_2_10	2700_2_2	710_2_76	121_2_1	261_2_74	266_2_33	963_2_51	379_2_1	417_2_60	412_2_908	299_2_1	375_2_1	374_2_1	822_1_7	598_2_1	197_2_1	981_2_24	271_13456_31	110_2_1	1418_2_88	799_2_32	521_2_117	421_2_1	2260_2_158	422_2_1	1258_2_235	309_1_62	2602_2_1109	1133_2_1	447_2_42	105_2_1	31_2_86	36_2_1	1844_12_134	1242_2_58	644_2_1
212_2_1	669_2_541	661_2_140	870_2_1	135_2_71	495_2_1	21_2_1	542_2_148	340_2_10	2249_2_45	409_2_1	934_2_61	1159_2_119	990_2_93	1155_2_15	2700_2_1	710_2_80	121_2_1	261_2_81	266_2_26	963_2_51	379_2_1	417_2_60	412_2_930	299_2_1	375_2_1	374_2_1	822_1_4	598_2_1	197_2_1	981_2_21	271_13456_35	110_2_1	1418_2_92	799_2_30	521_2_118	421_2_1	2260_2_152	422_2_1	1258_2_247	309_1_54	2602_2_1119	1133_2_1	447_2_42	105_2_1	31_2_86	36_2_1	1844_12_124	1242_2_45	644_2_1
212_2_1	669_2_538	661_2_165	40_2_42	135_2_71	495_2_1	21_2_1	542_2_142	340_2_5	2249_2_45	409_2_1	934_2_56	1159_2_120	990_2_98	1155_2_24	710_2_77	261_2_81	266_2_24	963_2_52	379_2_1	417_2_60	412_2_924	299_2_1	375_2_1	374_2_1	822_1_1	598_2_1	197_2_1	981_2_24	271_13456_65	110_2_1	1418_2_105	799_2_37	521_2_120	421_2_1	2260_2_150	422_2_1	1258_2_248	309_1_56	2602_2_1077	1133_2_1	447_2_42	105_2_1	31_2_88	36_2_1	1844_12_130	1242_2_55	644_2_1	1006_2_1	820_2_88
212_2_1	669_2_537	661_2_175	40_2_38	135_2_62	495_2_1	21_2_1	542_2_134	340_2_4	2249_2_50	409_2_1	934_2_66	1159_2_114	990_2_98	1155_2_15	710_2_72	261_2_90	266_2_16	963_2_41	1418_2_105	417_2_64	412_2_942	299_2_1	375_2_1	374_2_1	822_1_1	598_2_1	197_2_1	981_2_15	271_13456_3	110_2_1	799_2_40	521_2_123	421_2_1	2260_2_145	422_2_1	1258_2_232	309_1_54	2602_2_1086	1133_2_1	447_2_51	105_2_1	31_2_90	36_2_1	1844_12_130	1242_2_49	644_2_1	1006_2_1	820_2_86	579_2_1
212_2_1	669_2_534	661_2_198	40_2_42	135_2_68	495_2_1	21_2_1	542_2_139	340_2_8	2249_2_41	409_2_1	934_2_81	1159_2_114	990_2_106	1155_2_17	710_2_62	261_2_89	266_2_15	1022_2_276	1418_2_114	417_2_70	412_2_1012	299_2_1	375_2_1	374_2_1	598_2_1	197_2_1	981_2_13	1482_2_74	110_2_1	799_2_37	521_2_128	421_2_1	2260_2_149	422_2_1	1258_2_234	309_1_50	2602_2_1076	1133_2_1	447_2_44	105_2_1	31_2_98	36_2_1	1844_12_133	1242_2_45	644_2_1	1006_2_1	820_2_78	579_2_1	454_2_1
212_2_1	669_2_511	661_2_181	40_2_35	135_2_60	495_2_1	21_2_1	542_2_152	340_2_7	2249_2_54	409_2_1	934_2_98	1159_2_131	990_2_104	1155_2_17	710_2_61	261_2_94	266_2_15	1022_2_297	1418_2_102	417_2_80	412_2_1038	299_2_1	375_2_1	374_2_1	598_2_1	197_2_1	981_2_14	1482_2_73	110_2_1	799_2_36	521_2_117	421_2_1	2260_2_158	422_2_1	1258_2_207	309_1_48	2602_2_1081	1133_2_1	447_2_63	105_2_1	31_2_77	36_2_1	1844_12_146	1242_2_54	644_2_1	1006_2_1	820_2_85	579_2_1	454_2_1
212_2_1	669_2_542	661_2_185	40_2_42	135_2_56	495_2_1	21_2_1	542_2_142	340_2_7	2249_2_54	409_2_1	934_2_106	1159_2_136	990_2_98	1155_2_5	710_2_54	261_2_82	266_2_13	1022_2_283	1418_2_104	417_2_80	412_2_1066	299_2_1	375_2_1	374_2_1	598_2_1	197_2_1	981_2_16	1482_2_62	110_2_1	799_2_43	521_2_130	421_2_1	2260_2_166	422_2_1	1258_2_207	309_1_50	2602_2_1082	1133_2_1	447_2_56	105_2_1	31_2_66	36_2_1	1844_12_156	1242_2_68	644_2_1	1006_2_1	820_2_85	579_2_1	454_2_1
212_2_1	669_2_538	661_2_167	40_2_31	135_2_51	495_2_1	21_2_1	542_2_149	340_2_8	2249_2_51	409_2_1	934_2_114	1159_2_125	990_2_102	1155_2_9	710_2_41	261_2_72	266_2_8	1022_2_269	1418_2_115	417_2_86	412_2_1085	299_2_1	375_2_1	374_2_1	598_2_1	197_2_1	981_2_19	1482_2_59	110_2_1	799_2_46	521_2_136	421_2_1	2260_2_169	422_2_1	1258_2_216	309_1_49	2602_2_1119	1133_2_1	447_2_55	105_2_1	31_2_78	36_2_1	1844_12_164	1242_2_60	644_2_1	1006_2_1	820_2_89	579_2_1	454_2_1
212_2_1	669_2_511	661_2_163	40_2_33	135_2_44	495_2_1	21_2_1	542_2_151	340_2_3	2249_2_57	409_2_1	934_2_97	1159_2_136	990_2_99	1155_2_12	710_2_48	261_2_66	266_2_6	1022_2_255	1418_2_109	417_2_84	412_2_1100	299_2_1	375_2_1	374_2_1	598_2_1	197_2_1	981_2_19	1482_2_52	110_2_1	799_2_45	521_2_140	421_2_1	2260_2_173	422_2_1	1258_2_210	309_1_53	2602_2_1110	1133_2_1	447_2_60	105_2_1	31_2_73	36_2_1	1844_12_162	1242_2_59	644_2_1	1006_2_1	820_2_93	579_2_1	454_2_1
212_2_1	669_2_547	661_2_174	40_2_26	135_2_33	495_2_1	21_2_1	542_2_135	340_2_5	2249_2_51	409_2_1	934_2_107	1159_2_132	990_2_106	1155_2_7	710_2_42	261_2_66	266_2_4	1022_2_245	1418_2_112	417_2_92	412_2_1126	299_2_1	375_2_1	374_2_1	598_2_1	197_2_1	981_2_18	1482_2_43	110_2_1	799_2_43	521_2_136	421_2_1	2260_2_194	422_2_1	1258_2_195	309_1_47	2602_2_1105	1133_2_1	447_2_71	105_2_1	31_2_89	36_2_1	1844_12_171	1242_2_53	644_2_1	1006_2_1	820_2_97	579_2_1	454_2_1
212_2_1	669_2_520	661_2_172	40_2_27	135_2_31	495_2_1	21_2_1	542_2_139	340_2_6	2249_2_34	409_2_1	934_2_115	1159_2_124	990_2_112	1155_2_7	710_2_38	261_2_67	1022_2_236	1418_2_116	417_2_101	412_2_1162	299_2_1	375_2_1	374_2_1	598_2_1	197_2_1	981_2_18	1482_2_41	110_2_1	799_2_42	521_2_146	421_2_1	2260_2_178	422_2_1	1258_2_195	309_1_54	2602_2_1097	1133_2_1	447_2_71	105_2_1	31_2_106	36_2_1	1844_12_168	1242_2_55	644_2_1	1006_2_1	820_2_78	579_2_1	454_2_1	62_2_1
212_2_1	669_2_533	661_2_185	40_2_27	135_2_17	495_2_1	21_2_1	542_2_157	340_2_11	2249_2_39	409_2_1	934_2_123	1159_2_123	990_2_111	1155_2_7	710_2_43	261_2_67	1022_2_251	1418_2_116	417_2_110	412_2_1154	299_2_1	375_2_1	374_2_1	598_2_1	197_2_1	981_2_23	1482_2_45	110_2_1	799_2_32	521_2_146	421_2_1	2260_2_172	422_2_1	1258_2_166	309_1_49	2602_2_1094	1133_2_1	447_2_70	105_2_1	31_2_100	36_2_1	1844_12_181	1242_2_57	644_2_1	1006_2_1	820_2_76	579_2_1	454_2_1	62_2_1
212_2_1	669_2_540	661_2_184	40_2_22	135_2_18	495_2_1	21_2_1	542_2_153	340_2_10	2249_2_54	409_2_1	934_2_109	1159_2_128	990_2_102	1155_2_5	710_2_50	261_2_57	1022_2_251	1418_2_116	417_2_115	412_2_1154	299_2_1	375_2_1	374_2_1	598_2_1	197_2_1	981_2_25	1482_2_46	110_2_1	799_2_37	521_2_153	421_2_1	2260_2_180	422_2_1	1258_2_145	309_1_44	2602_2_1078	1133_2_1	447_2_72	105_2_1	31_2_98	36_2_1	1844_12_173	1242_2_62	644_2_1	1006_2_1	820_2_73	579_2_1	454_2_1	62_2_1
1278_2_15	579_2_1	644_2_1	212_2_1	669_2_550	309_1_50	21_2_1	197_2_1	981_2_35	454_2_1	661_2_171	1482_2_42	62_2_1	799_2_40	135_2_18	870_2_1	234_2_269	2803_2_7	173_2_1	2249_2_55	422_2_1	1172_2_51	1420_2_15	559_2_1	374_2_1	1055_2_52	1058_2_13	47_2_182	884_2_1	1734_2_135	40_2_15	1585_2_325	542_2_136	1133_2_1	1298_2_1	417_2_97	340_2_5	521_2_172	184_2_322	2508_2_16	421_2_1	2260_2_184	2805_2_27	1258_2_150	934_2_105	2587_2_89	147_2_25	632_2_148	963_2_86	1159_2_114
1278_2_13	579_2_1	644_2_1	212_2_1	669_2_571	309_1_74	21_2_1	197_2_1	981_2_32	454_2_1	661_2_168	1482_2_37	62_2_1	799_2_36	135_2_14	870_2_1	234_2_242	2803_2_7	173_2_1	2249_2_50	422_2_1	1172_2_59	1420_2_16	559_2_1	374_2_1	1055_2_51	1058_2_13	47_2_185	884_2_1	1734_2_128	40_2_16	1585_2_311	542_2_157	1133_2_1	1298_2_1	417_2_103	340_2_7	521_2_187	184_2_317	2508_2_22	421_2_1	2260_2_191	2805_2_30	1258_2_156	934_2_100	2587_2_101	147_2_22	632_2_139	963_2_77	1159_2_118
1278_2_12	579_2_1	644_2_1	212_2_1	669_2_558	309_1_65	21_2_1	197_2_1	981_2_34	454_2_1	661_2_170	1482_2_34	62_2_1	799_2_28	135_2_16	870_2_1	234_2_245	2803_2_8	173_2_1	2249_2_53	422_2_1	1172_2_63	1420_2_16	559_2_1	374_2_1	1055_2_48	1058_2_19	47_2_178	884_2_1	1734_2_130	40_2_15	1585_2_291	542_2_162	1133_2_1	1298_2_1	417_2_97	340_2_7	521_2_202	184_2_285	2508_2_17	421_2_1	2260_2_195	2805_2_32	1258_2_160	934_2_91	2587_2_115	147_2_23	632_2_137	963_2_73	1159_2_123
1278_2_12	579_2_1	644_2_1	212_2_1	669_2_561	309_1_79	21_2_1	197_2_1	981_2_30	454_2_1	661_2_163	1482_2_23	62_2_1	799_2_22	135_2_12	870_2_1	234_2_248	2803_2_13	173_2_1	2249_2_46	422_2_1	1172_2_50	1420_2_11	559_2_1	374_2_1	1055_2_44	1058_2_22	47_2_167	884_2_1	1734_2_127	40_2_13	1585_2_296	542_2_163	1133_2_1	1298_2_1	417_2_94	340_2_2	521_2_195	184_2_296	2508_2_20	421_2_1	2260_2_201	2805_2_30	1258_2_178	934_2_88	2587_2_119	147_2_18	632_2_120	963_2_82	1159_2_136
1278_2_10	579_2_1	644_2_1	212_2_1	669_2_575	309_1_75	21_2_1	197_2_1	981_2_26	454_2_1	661_2_160	1482_2_19	62_2_1	799_2_20	135_2_11	870_2_1	234_2_249	2803_2_15	173_2_1	2249_2_59	422_2_1	1172_2_51	1420_2_11	559_2_1	374_2_1	1055_2_42	1058_2_29	47_2_170	884_2_1	1734_2_124	40_2_7	1585_2_260	542_2_175	1133_2_1	1298_2_1	417_2_96	340_2_1	521_2_207	184_2_303	2508_2_27	421_2_1	2260_2_194	2805_2_27	1258_2_196	934_2_73	2587_2_120	147_2_14	632_2_117	963_2_79	1159_2_138
1278_2_14	579_2_1	644_2_1	212_2_1	669_2_574	309_1_69	21_2_1	197_2_1	981_2_29	454_2_1	661_2_151	1482_2_16	62_2_1	799_2_21	135_2_7	870_2_1	234_2_256	2803_2_17	173_2_1	2249_2_64	422_2_1	1172_2_42	1420_2_10	559_2_1	374_2_1	1055_2_45	1058_2_32	47_2_167	884_2_1	1734_2_126	40_2_7	1585_2_264	542_2_179	1133_2_1	1298_2_1	417_2_100	340_2_1	521_2_209	184_2_297	2508_2_25	421_2_1	2260_2_192	2805_2_30	1258_2_197	934_2_83	2587_2_113	147_2_13	632_2_112	963_2_83	1159_2_126
1278_2_15	579_2_1	644_2_1	212_2_1	669_2_582	309_1_83	21_2_1	197_2_1	981_2_30	454_2_1	661_2_150	1482_2_21	62_2_1	799_2_22	135_2_6	870_2_1	234_2_252	2803_2_17	173_2_1	2249_2_78	422_2_1	1172_2_42	1420_2_10	559_2_1	374_2_1	1055_2_47	1058_2_21	47_2_159	884_2_1	1734_2_126	40_2_5	1585_2_269	542_2_172	1133_2_1	1298_2_1	417_2_92	521_2_205	184_2_315	2508_2_28	421_2_1	2260_2_182	2805_2_29	1258_2_186	934_2_86	2587_2_116	147_2_10	632_2_86	963_2_98	1159_2_130	990_2_93
1278_2_18	579_2_1	644_2_1	212_2_1	669_2_594	309_1_76	21_2_1	197_2_1	981_2_30	454_2_1	661_2_157	1482_2_23	62_2_1	799_2_18	135_2_2	870_2_1	234_2_239	2803_2_20	173_2_1	2249_2_85	422_2_1	1172_2_44	1420_2_6	559_2_1	374_2_1	1055_2_51	1058_2_16	47_2_163	884_2_1	1734_2_130	40_2_2	1585_2_276	542_2_167	1133_2_1	1298_2_1	417_2_98	521_2_203	184_2_316	2508_2_29	421_2_1	2260_2_191	2805_2_31	1258_2_188	934_2_95	2587_2_118	147_2_11	632_2_88	963_2_93	1159_2_117	990_2_93
1278_2_17	579_2_1	644_2_1	212_2_1	669_2_622	309_1_69	21_2_1	197_2_1	981_2_29	454_2_1	661_2_152	1482_2_29	62_2_1	799_2_15	135_2_2	870_2_1	234_2_237	2803_2_17	173_2_1	2249_2_93	422_2_1	1172_2_46	1420_2_9	559_2_1	374_2_1	1055_2_46	1058_2_18	47_2_150	884_2_1	1734_2_130	40_2_2	1585_2_278	542_2_181	1133_2_1	1298_2_1	417_2_105	521_2_206	184_2_312	2508_2_27	421_2_1	2260_2_177	2805_2_27	1258_2_195	934_2_84	2587_2_118	147_2_14	632_2_97	963_2_106	1159_2_123	990_2_96
1278_2_9	579_2_1	644_2_1	212_2_1	669_2_634	309_1_73	21_2_1	197_2_1	981_2_24	454_2_1	661_2_157	1482_2_32	62_2_1	110_2_1	135_2_2	870_2_1	234_2_225	2803_2_13	173_2_1	2249_2_74	422_2_1	1172_2_44	1420_2_13	559_2_1	374_2_1	1055_2_50	1058_2_14	47_2_150	884_2_1	1734_2_138	799_2_15	1585_2_305	542_2_196	1133_2_1	1298_2_1	417_2_102	521_2_203	184_2_313	2508_2_27	421_2_1	2260_2_190	2805_2_22	1258_2_176	934_2_72	2587_2_107	147_2_16	632_2_108	963_2_106	1159_2_118	990_2_91
1278_2_9	579_2_1	644_2_1	212_2_1	669_2_654	309_1_73	21_2_1	197_2_1	981_2_15	454_2_1	661_2_152	1482_2_34	62_2_1	110_2_1	135_2_2	870_2_1	234_2_234	2803_2_12	173_2_1	2249_2_82	422_2_1	1172_2_50	1420_2_12	559_2_1	374_2_1	1055_2_48	1058_2_11	47_2_156	884_2_1	1734_2_140	799_2_14	1585_2_287	542_2_202	1133_2_1	1298_2_1	417_2_105	521_2_218	184_2_302	2508_2_30	421_2_1	2260_2_191	2805_2_19	1258_2_166	934_2_62	2587_2_108	147_2_18	632_2_124	963_2_89	1159_2_105	990_2_108
1278_2_6	579_2_1	644_2_1	212_2_1	669_2_682	309_1_69	21_2_1	197_2_1	981_2_17	454_2_1	661_2_156	1482_2_46	62_2_1	110_2_1	135_2_4	870_2_1	234_2_246	2803_2_9	173_2_1	2249_2_86	422_2_1	1172_2_59	1420_2_11	559_2_1	374_2_1	1055_2_50	1058_2_8	47_2_152	884_2_1	1734_2_144	799_2_16	1585_2_288	542_2_203	1133_2_1	1298_2_1	417_2_96	521_2_206	184_2_312	2508_2_44	421_2_1	2260_2_183	2805_2_18	1258_2_166	934_2_71	2587_2_98	147_2_22	632_2_134	963_2_81	1159_2_107	990_2_113
1278_2_7	579_2_1	644_2_1	212_2_1	669_2_683	309_1_76	21_2_1	197_2_1	981_2_11	454_2_1	661_2_148	1482_2_42	62_2_1	110_2_1	135_2_3	870_2_1	234_2_236	2803_2_11	173_2_1	2249_2_86	422_2_1	1172_2_63	1420_2_13	559_2_1	374_2_1	1055_2_47	1058_2_6	47_2_133	884_2_1	1734_2_135	799_2_12	1585_2_324	542_2_197	1133_2_1	1298_2_1	417_2_87	521_2_217	184_2_282	2508_2_42	421_2_1	2260_2_201	2805_2_20	1258_2_159	934_2_76	2587_2_97	147_2_27	632_2_126	963_2_77	1159_2_114	990_2_118
1278_2_8	579_2_1	644_2_1	212_2_1	669_2_704	309_1_66	21_2_1	197_2_1	981_2_9	454_2_1	661_2_151	1482_2_40	62_2_1	110_2_1	870_2_1	234_2_248	2803_2_11	173_2_1	2249_2_91	422_2_1	1172_2_72	1420_2_14	559_2_1	374_2_1	1055_2_49	1058_2_6	47_2_132	884_2_1	1734_2_132	799_2_11	1585_2_309	542_2_187	1133_2_1	1298_2_1	417_2_91	521_2_216	184_2_284	2508_2_44	421_2_1	2260_2_183	2805_2_14	1258_2_156	934_2_87	2587_2_93	147_2_23	632_2_134	963_2_84	1159_2_94	990_2_123	2602_2_947
1278_2_5	579_2_1	644_2_1	212_2_1	669_2_686	309_1_68	21_2_1	197_2_1	981_2_8	454_2_1	661_2_147	1482_2_38	62_2_1	110_2_1	870_2_1	234_2_257	2803_2_17	173_2_1	2249_2_89	422_2_1	1172_2_59	1420_2_15	559_2_1	374_2_1	1055_2_56	1058_2_6	47_2_128	884_2_1	1734_2_146	799_2_8	1585_2_288	542_2_199	1133_2_1	1298_2_1	417_2_109	521_2_198	184_2_293	2508_2_48	421_2_1	2260_2_167	2805_2_18	1258_2_160	934_2_91	2587_2_93	147_2_15	632_2_137	963_2_88	1159_2_78	990_2_126	2602_2_962
1278_2_3	579_2_1	644_2_1	212_2_1	669_2_705	309_1_69	21_2_1	197_2_1	981_2_10	454_2_1	661_2_137	1482_2_39	62_2_1	110_2_1	870_2_1	234_2_247	2803_2_17	173_2_1	2249_2_84	422_2_1	1172_2_58	1420_2_22	559_2_1	374_2_1	1055_2_53	1058_2_5	47_2_116	884_2_1	1734_2_155	799_2_9	1585_2_274	542_2_208	1133_2_1	1298_2_1	417_2_111	521_2_215	184_2_296	2508_2_48	421_2_1	2260_2_170	2805_2_22	1258_2_167	934_2_85	2587_2_101	147_2_12	632_2_149	963_2_97	1159_2_76	990_2_126	2602_2_944
1278_2_5	579_2_1	212_2_1	669_2_704	309_1_66	21_2_1	197_2_1	981_2_11	454_2_1	661_2_152	1482_2_35	62_2_1	110_2_1	870_2_1	234_2_259	2803_2_14	173_2_1	2249_2_72	422_2_1	1172_2_60	1420_2_22	559_2_1	374_2_1	1055_2_53	1058_2_5	47_2_118	884_2_1	1734_2_156	799_2_9	1585_2_257	542_2_203	1298_2_1	417_2_102	521_2_215	184_2_297	2508_2_52	421_2_1	2260_2_166	2805_2_28	1258_2_169	934_2_95	2587_2_105	147_2_8	632_2_140	963_2_105	1159_2_72	990_2_119	2602_2_937	1133_2_1	447_2_60
1278_2_6	579_2_1	212_2_1	669_2_685	309_1_60	21_2_1	197_2_1	981_2_10	454_2_1	661_2_130	1482_2_43	62_2_1	110_2_1	870_2_1	234_2_246	2803_2_14	173_2_1	2249_2_73	422_2_1	1172_2_60	1420_2_25	559_2_1	374_2_1	1055_2_52	1058_2_3	47_2_124	884_2_1	1734_2_166	799_2_18	1585_2_260	542_2_219	1298_2_1	417_2_104	521_2_216	184_2_289	2508_2_67	421_2_1	2260_2_151	2805_2_31	1258_2_197	934_2_84	2587_2_115	147_2_9	632_2_126	963_2_97	1159_2_63	990_2_119	2602_2_947	1133_2_1	447_2_69
1278_2_7	579_2_1	212_2_1	669_2_709	309_1_50	21_2_1	197_2_1	981_2_9	454_2_1	661_2_128	1482_2_42	62_2_1	110_2_1	870_2_1	234_2_229	2803_2_12	173_2_1	2249_2_63	422_2_1	1172_2_60	1420_2_26	559_2_1	374_2_1	1055_2_51	1058_2_2	47_2_126	884_2_1	1734_2_163	799_2_22	1585_2_266	542_2_194	1298_2_1	417_2_124	521_2_230	184_2_303	2508_2_65	421_2_1	2260_2_136	2805_2_35	1258_2_184	934_2_77	2587_2_117	147_2_10	632_2_137	963_2_96	1159_2_64	990_2_117	2602_2_920	1133_2_1	447_2_79
1278_2_6	579_2_1	212_2_1	669_2_735	309_1_48	21_2_1	197_2_1	981_2_5	454_2_1	661_2_130	1482_2_43	62_2_1	110_2_1	870_2_1	234_2_234	2803_2_10	173_2_1	2249_2_71	422_2_1	1172_2_53	1420_2_19	559_2_1	374_2_1	1055_2_55	1058_2_5	47_2_125	884_2_1	1734_2_180	799_2_18	1585_2_285	542_2_173	1298_2_1	417_2_135	521_2_204	184_2_309	2508_2_70	421_2_1	2260_2_125	2805_2_33	1258_2_183	934_2_61	2587_2_124	147_2_6	632_2_133	963_2_101	1159_2_57	990_2_109	2602_2_878	1133_2_1	447_2_79
1278_2_5	579_2_1	212_2_1	669_2_746	309_1_61	21_2_1	197_2_1	981_2_6	454_2_1	661_2_123	1482_2_39	62_2_1	110_2_1	870_2_1	234_2_249	2803_2_11	173_2_1	2249_2_77	422_2_1	1172_2_53	1420_2_26	559_2_1	374_2_1	1055_2_39	1058_2_7	47_2_125	884_2_1	1734_2_182	799_2_22	1585_2_285	542_2_175	1298_2_1	417_2_123	521_2_211	184_2_308	2508_2_79	421_2_1	2260_2_97	2805_2_28	1258_2_194	934_2_51	2587_2_115	147_2_9	632_2_130	963_2_102	1159_2_61	990_2_107	2602_2_856	1133_2_1	447_2_93
1278_2_5	579_2_1	212_2_1	669_2_732	309_1_64	21_2_1	197_2_1	981_2_7	454_2_1	661_2_129	1482_2_32	62_2_1	110_2_1	870_2_1	234_2_249	2803_2_10	173_2_1	2249_2_86	422_2_1	1172_2_50	1420_2_21	559_2_1	374_2_1	1055_2_42	1058_2_13	47_2_128	884_2_1	1734_2_180	799_2_25	1585_2_295	542_2_171	1298_2_1	417_2_140	521_2_203	184_2_293	2508_2_86	421_2_1	2260_2_90	2805_2_30	1258_2_183	934_2_60	2587_2_111	147_2_12	632_2_124	963_2_106	1159_2_47	990_2_95	2602_2_886	1133_2_1	447_2_95
1278_2_10	579_2_1	212_2_1	669_2_750	309_1_65	21_2_1	197_2_1	981_2_10	454_2_1	661_2_137	1482_2_36	62_2_1	110_2_1	870_2_1	234_2_236	2803_2_8	173_2_1	2249_2_83	422_2_1	1172_2_46	1420_2_16	559_2_1	374_2_1	1055_2_40	1058_2_16	47_2_118	884_2_1	1734_2_177	799_2_22	1585_2_321	542_2_186	1298_2_1	417_2_151	521_2_203	184_2_284	2508_2_90	421_2_1	2260_2_94	2805_2_20	1258_2_176	934_2_74	2587_2_103	147_2_12	632_2_128	963_2_103	1159_2_43	990_2_84	2602_2_893	1133_2_1	447_2_88
1278_2_7	579_2_1	212_2_1	669_2_758	309_1_64	21_2_1	197_2_1	981_2_16	454_2_1	661_2_148	1482_2_43	62_2_1	110_2_1	870_2_1	234_2_234	2803_2_9	173_2_1	2249_2_85	422_2_1	1172_2_47	1420_2_15	559_2_1	374_2_1	1055_2_57	1058_2_13	47_2_129	884_2_1	1734_2_178	799_2_24	1585_2_316	542_2_189	1298_2_1	417_2_153	521_2_211	184_2_283	2508_2_83	421_2_1	2260_2_95	2805_2_16	1258_2_174	934_2_76	2587_2_103	147_2_12	632_2_131	963_2_104	1159_2_41	990_2_96	2602_2_863	1133_2_1	447_2_87
1278_2_7	579_2_1	212_2_1	669_2_777	309_1_60	21_2_1	197_2_1	981_2_14	454_2_1	661_2_138	1482_2_48	62_2_1	110_2_1	870_2_1	234_2_226	2803_2_9	173_2_1	2249_2_83	422_2_1	1172_2_47	1420_2_14	559_2_1	374_2_1	1055_2_66	1058_2_14	47_2_140	884_2_1	1734_2_177	799_2_21	1585_2_303	542_2_198	1298_2_1	417_2_167	521_2_208	184_2_293	2508_2_77	421_2_1	2260_2_122	2805_2_16	1258_2_170	934_2_77	2587_2_109	147_2_10	632_2_133	963_2_104	1159_2_42	990_2_109	2602_2_849	1133_2_1	447_2_89
1278_2_6	579_2_1	212_2_1	669_2_787	309_1_62	21_2_1	197_2_1	981_2_14	454_2_1	661_2_140	1482_2_47	62_2_1	110_2_1	870_2_1	234_2_214	2803_2_15	173_2_1	2249_2_83	422_2_1	1172_2_41	1420_2_13	559_2_1	374_2_1	1055_2_75	1058_2_10	47_2_151	884_2_1	1734_2_172	799_2_16	1585_2_309	542_2_201	1298_2_1	417_2_185	521_2_211	184_2_296	2508_2_59	421_2_1	2260_2_127	2805_2_16	1258_2_162	934_2_72	2587_2_108	147_2_9	632_2_143	963_2_101	1159_2_47	990_2_118	2602_2_829	1133_2_1	447_2_84
1278_2_3	579_2_1	212_2_1	669_2_757	309_1_46	21_2_1	197_2_1	981_2_11	454_2_1	661_2_136	1482_2_52	62_2_1	110_2_1	870_2_1	234_2_203	2803_2_9	173_2_1	2249_2_82	422_2_1	1172_2_48	1420_2_13	559_2_1	374_2_1	1055_2_76	1058_2_6	47_2_149	884_2_1	1734_2_182	799_2_23	1585_2_312	542_2_205	1298_2_1	417_2_182	521_2_209	184_2_300	2508_2_61	421_2_1	2260_2_125	2805_2_16	1258_2_154	934_2_69	2587_2_103	147_2_8	632_2_157	963_2_106	1159_2_39	990_2_115	2602_2_801	1133_2_1	447_2_84
1278_2_4	579_2_1	212_2_1	669_2_752	309_1_54	21_2_1	197_2_1	981_2_5	454_2_1	661_2_126	1482_2_52	62_2_1	110_2_1	870_2_1	234_2_193	2803_2_12	173_2_1	2249_2_82	422_2_1	1172_2_48	1420_2_19	559_2_1	374_2_1	1055_2_72	1058_2_3	47_2_143	884_2_1	1734_2_177	799_2_21	1585_2_331	542_2_200	1298_2_1	417_2_175	521_2_213	184_2_300	2508_2_63	421_2_1	2260_2_120	2805_2_15	1258_2_162	934_2_61	2587_2_115	147_2_6	632_2_146	963_2_111	1159_2_44	990_2_113	2602_2_781	1133_2_1	447_2_91
1278_2_7	579_2_1	212_2_1	669_2_761	309_1_51	21_2_1	197_2_1	981_2_10	454_2_1	661_2_121	1482_2_55	62_2_1	110_2_1	870_2_1	234_2_190	2803_2_18	173_2_1	2249_2_87	422_2_1	1172_2_52	1420_2_19	559_2_1	374_2_1	1055_2_84	1058_2_1	47_2_170	884_2_1	1734_2_172	799_2_23	1585_2_355	542_2_209	1298_2_1	417_2_165	521_2_222	184_2_282	2508_2_53	421_2_1	2260_2_114	2805_2_18	1258_2_141	934_2_61	2587_2_113	147_2_5	632_2_147	963_2_97	1159_2_40	990_2_115	2602_2_764	1133_2_1	447_2_105
1278_2_6	212_2_1	669_2_786	309_1_39	21_2_1	197_2_1	981_2_13	454_2_1	661_2_127	1482_2_64	62_2_1	110_2_1	870_2_1	234_2_172	2803_2_14	173_2_1	2249_2_81	422_2_1	1172_2_56	1420_2_17	559_2_1	374_2_1	1055_2_80	47_2_181	884_2_1	1734_2_173	799_2_24	1585_2_363	542_2_224	1298_2_1	417_2_170	521_2_215	184_2_271	2508_2_53	421_2_1	2260_2_112	2805_2_18	1258_2_133	934_2_63	2587_2_111	147_2_5	632_2_161	963_2_89	1159_2_40	990_2_119	2602_2_755	1133_2_1	447_2_102	495_2_1	462_2_40
1278_2_4	212_2_1	669_2_729	309_1_36	21_2_1	197_2_1	981_2_16	454_2_1	661_2_135	1482_2_69	62_2_1	110_2_1	870_2_1	234_2_161	2803_2_12	173_2_1	2249_2_88	422_2_1	1172_2_57	1420_2_15	559_2_1	374_2_1	1055_2_73	47_2_176	884_2_1	1734_2_179	799_2_27	1585_2_370	542_2_234	1298_2_1	417_2_173	521_2_206	184_2_289	2508_2_56	421_2_1	2260_2_111	2805_2_12	1258_2_135	934_2_57	2587_2_110	147_2_7	632_2_169	963_2_86	1159_2_39	990_2_107	2602_2_752	1133_2_1	447_2_108	495_2_1	462_2_43
1278_2_8	212_2_1	669_2_750	309_1_31	21_2_1	197_2_1	981_2_19	454_2_1	661_2_130	1482_2_76	62_2_1	110_2_1	870_2_1	234_2_168	2803_2_11	173_2_1	2249_2_91	422_2_1	1172_2_55	1420_2_16	559_2_1	374_2_1	1055_2_80	47_2_173	884_2_1	1734_2_158	799_2_23	1585_2_370	542_2_244	1298_2_1	417_2_184	521_2_212	184_2_287	2508_2_42	421_2_1	2260_2_120	2805_2_12	1258_2_132	934_2_49	2587_2_122	147_2_4	632_2_165	963_2_88	1159_2_40	990_2_97	2602_2_741	1133_2_1	447_2_103	495_2_1	462_2_48
1278_2_8	212_2_1	669_2_761	309_1_32	21_2_1	197_2_1	981_2_16	454_2_1	661_2_129	1482_2_82	62_2_1	110_2_1	870_2_1	234_2_171	2803_2_8	173_2_1	2249_2_82	422_2_1	1172_2_49	1420_2_16	559_2_1	374_2_1	1055_2_73	47_2_178	884_2_1	1734_2_153	799_2_20	1585_2_369	542_2_247	1298_2_1	417_2_175	521_2_218	184_2_274	2508_2_34	421_2_1	2260_2_131	2805_2_11	1258_2_130	934_2_42	2587_2_131	147_2_5	632_2_175	963_2_96	1159_2_44	990_2_97	2602_2_757	1133_2_1	447_2_88	495_2_1	462_2_39
1278_2_7	212_2_1	669_2_766	309_1_30	21_2_1	197_2_1	981_2_14	454_2_1	661_2_122	1482_2_89	62_2_1	110_2_1	870_2_1	234_2_154	2803_2_8	173_2_1	2249_2_84	422_2_1	1172_2_47	1420_2_22	559_2_1	374_2_1	1055_2_69	47_2_175	884_2_1	1734_2_150	799_2_19	1585_2_382	542_2_248	1298_2_1	417_2_185	521_2_220	184_2_272	2508_2_25	421_2_1	2260_2_137	2805_2_11	1258_2_110	934_2_39	2587_2_147	147_2_5	632_2_168	963_2_86	1159_2_45	990_2_88	2602_2_767	1133_2_1	447_2_90	495_2_1	462_2_34
1278_2_4	212_2_1	669_2_774	309_1_40	21_2_1	197_2_1	981_2_13	454_2_1	661_2_125	1482_2_81	62_2_1	110_2_1	870_2_1	234_2_160	2803_2_12	173_2_1	2249_2_83	422_2_1	1172_2_59	1420_2_23	559_2_1	374_2_1	1055_2_71	47_2_182	884_2_1	1734_2_146	799_2_17	1585_2_368	542_2_259	1298_2_1	417_2_178	521_2_204	184_2_282	2508_2_19	421_2_1	2260_2_135	2805_2_13	1258_2_120	934_2_44	2587_2_139	147_2_4	632_2_157	963_2_86	1159_2_43	990_2_88	2602_2_724	1133_2_1	447_2_90	495_2_1	462_2_35
1278_2_2	212_2_1	669_2_782	309_1_33	21_2_1	197_2_1	981_2_11	454_2_1	661_2_118	1482_2_78	62_2_1	110_2_1	870_2_1	234_2_170	2803_2_12	173_2_1	2249_2_86	422_2_1	1172_2_51	1420_2_24	559_2_1	374_2_1	1055_2_79	47_2_180	884_2_1	1734_2_154	799_2_17	1585_2_348	542_2_263	1298_2_1	417_2_167	521_2_190	184_2_299	2508_2_20	421_2_1	2260_2_140	2805_2_11	1258_2_113	934_2_44	2587_2_139	147_2_7	632_2_165	963_2_85	1159_2_52	990_2_92	2602_2_704	1133_2_1	447_2_88	495_2_1	462_2_32
1278_2_4	212_2_1	669_2_755	309_1_23	21_2_1	197_2_1	981_2_8	454_2_1	661_2_114	1482_2_75	62_2_1	110_2_1	870_2_1	234_2_168	2803_2_8	173_2_1	2249_2_88	422_2_1	1172_2_53	1420_2_28	559_2_1	374_2_1	1055_2_86	47_2_171	884_2_1	1734_2_167	799_2_13	1585_2_345	542_2_261	1298_2_1	417_2_184	521_2_165	184_2_300	2508_2_22	421_2_1	2260_2_140	2805_2_12	1258_2_105	934_2_49	2587_2_144	147_2_8	632_2_159	963_2_87	1159_2_53	990_2_91	2602_2_670	1133_2_1	447_2_83	495_2_1	462_2_37
1278_2_6	212_2_1	669_2_769	309_1_20	21_2_1	197_2_1	981_2_5	454_2_1	661_2_119	1482_2_87	62_2_1	110_2_1	870_2_1	234_2_173	2803_2_4	173_2_1	2249_2_100	422_2_1	1172_2_54	1420_2_28	559_2_1	374_2_1	1055_2_73	47_2_163	884_2_1	1734_2_148	799_2_15	1585_2_355	542_2_264	1298_2_1	417_2_172	521_2_162	184_2_285	2508_2_20	421_2_1	2260_2_138	2805_2_14	1258_2_102	934_2_56	2587_2_134	147_2_11	632_2_160	963_2_74	1159_2_53	990_2_94	2602_2_683	1133_2_1	447_2_79	495_2_1	462_2_33
1278_2_4	212_2_1	669_2_757	309_1_18	21_2_1	197_2_1	981_2_2	454_2_1	661_2_124	1482_2_79	62_2_1	110_2_1	870_2_1	234_2_169	2803_2_3	173_2_1	2249_2_101	422_2_1	1172_2_60	1420_2_34	559_2_1	374_2_1	1055_2_77	47_2_158	884_2_1	1734_2_146	799_2_13	1585_2_376	542_2_256	1298_2_1	417_2_176	521_2_158	184_2_307	2508_2_13	421_2_1	2260_2_132	2805_2_12	1258_2_102	934_2_63	2587_2_109	147_2_7	632_2_159	963_2_70	1159_2_53	990_2_102	2602_2_666	1133_2_1	447_2_72	495_2_1	462_2_29
1278_2_3	212_2_1	669_2_780	309_1_17	21_2_1	197_2_1	981_2_4	454_2_1	661_2_132	1482_2_82	62_2_1	110_2_1	870_2_1	234_2_163	2803_2_5	173_2_1	2249_2_90	422_2_1	1172_2_50	1420_2_42	559_2_1	374_2_1	1055_2_76	47_2_140	884_2_1	1734_2_139	799_2_10	1585_2_365	542_2_261	1298_2_1	417_2_188	521_2_152	184_2_289	2508_2_15	421_2_1	2260_2_140	2805_2_15	1258_2_97	934_2_69	2587_2_89	147_2_11	632_2_152	963_2_65	1159_2_46	990_2_115	2602_2_659	1133_2_1	447_2_74	495_2_1	462_2_27
1278_2_2	212_2_1	669_2_790	309_1_16	21_2_1	197_2_1	981_2_1	454_2_1	661_2_126	1482_2_79	62_2_1	110_2_1	870_2_1	234_2_182	2803_2_6	173_2_1	2249_2_85	422_2_1	1172_2_50	1420_2_40	559_2_1	374_2_1	1055_2_75	47_2_126	884_2_1	1734_2_144	799_2_5	1585_2_341	542_2_265	1298_2_1	417_2_170	521_2_171	184_2_278	2508_2_16	421_2_1	2260_2_155	2805_2_16	1258_2_94	934_2_72	2587_2_102	147_2_10	632_2_160	963_2_61	1159_2_38	990_2_99	2602_2_675	1133_2_1	447_2_77	495_2_1	462_2_19
1278_2_1	212_2_1	669_2_765	309_1_19	21_2_1	197_2_1	454_2_1	661_2_118	1482_2_82	62_2_1	110_2_1	870_2_1	234_2_175	2803_2_4	173_2_1	2249_2_76	422_2_1	1172_2_47	1420_2_37	559_2_1	374_2_1	1055_2_72	47_2_120	884_2_1	1734_2_150	799_2_3	1585_2_292	542_2_305	1298_2_1	417_2_166	521_2_177	184_2_274	2508_2_14	421_2_1	2260_2_133	2805_2_16	1258_2_83	934_2_67	2587_2_107	147_2_10	632_2_168	963_2_58	1159_2_50	990_2_109	2602_2_673	1133_2_1	447_2_71	495_2_1	462_2_15	261_2_10
1278_2_1	212_2_1	669_2_788	309_1_12	21_2_1	197_2_1	454_2_1	661_2_109	1482_2_81	62_2_1	110_2_1	870_2_1	234_2_170	2803_2_8	173_2_1	2249_2_69	422_2_1	1172_2_47	1420_2_39	559_2_1	374_2_1	1055_2_61	47_2_117	884_2_1	1734_2_142	799_2_2	1585_2_285	542_2_308	1298_2_1	417_2_176	521_2_157	184_2_264	2508_2_17	421_2_1	2260_2_130	2805_2_13	1258_2_84	934_2_53	2587_2_117	147_2_5	632_2_179	963_2_65	1159_2_63	990_2_109	2602_2_689	1133_2_1	447_2_69	495_2_1	462_2_9	261_2_13
1278_2_1	212_2_1	669_2_795	309_1_8	21_2_1	197_2_1	454_2_1	661_2_102	1482_2_69	62_2_1	110_2_1	870_2_1	234_2_165	2803_2_3	173_2_1	2249_2_62	422_2_1	1172_2_46	1420_2_42	559_2_1	374_2_1	1055_2_66	47_2_103	884_2_1	1734_2_145	799_2_2	1585_2_286	542_2_305	1298_2_1	417_2_181	521_2_158	184_2_265	2508_2_18	421_2_1	2260_2_121	2805_2_15	1258_2_91	934_2_54	2587_2_127	147_2_4	632_2_183	963_2_74	1159_2_53	990_2_98	2602_2_694	1133_2_1	447_2_72	495_2_1	462_2_8	261_2_10
212_2_1	669_2_810	309_1_9	21_2_1	197_2_1	454_2_1	661_2_110	1482_2_65	62_2_1	110_2_1	870_2_1	234_2_164	2803_2_4	173_2_1	2249_2_64	422_2_1	1172_2_59	1420_2_54	559_2_1	374_2_1	1055_2_49	47_2_113	884_2_1	1734_2_145	799_2_2	1585_2_274	542_2_303	1298_2_1	417_2_177	521_2_157	184_2_276	2508_2_17	421_2_1	2260_2_100	2805_2_15	1258_2_81	934_2_65	2587_2_138	147_2_5	632_2_192	963_2_71	1159_2_51	990_2_92	2602_2_676	1133_2_1	447_2_68	495_2_1	462_2_4	261_2_11	169_2_516
212_2_1	669_2_788	309_1_7	21_2_1	197_2_1	454_2_1	661_2_105	1482_2_63	62_2_1	110_2_1	870_2_1	234_2_169	2803_2_2	173_2_1	2249_2_67	422_2_1	1172_2_62	1420_2_53	559_2_1	374_2_1	1055_2_58	47_2_147	884_2_1	1734_2_147	799_2_1	1585_2_270	542_2_316	1298_2_1	417_2_166	521_2_157	184_2_281	2508_2_18	421_2_1	2260_2_100	2805_2_10	1258_2_85	934_2_59	2587_2_130	147_2_2	632_2_197	963_2_65	1159_2_61	990_2_75	2602_2_678	1133_2_1	447_2_64	495_2_1	462_2_8	261_2_8	169_2_503
212_2_1	669_2_767	884_2_1	21_2_1	197_2_1	454_2_1	661_2_114	1482_2_71	62_2_1	110_2_1	870_2_1	234_2_161	2803_2_2	173_2_1	2249_2_73	422_2_1	1172_2_65	1420_2_57	559_2_1	374_2_1	1055_2_60	47_2_156	1734_2_155	799_2_1	1585_2_296	542_2_322	1298_2_1	417_2_147	521_2_159	184_2_291	2508_2_23	421_2_1	2260_2_102	2805_2_7	1258_2_82	934_2_58	2587_2_126	309_1_6	632_2_209	963_2_62	1159_2_56	990_2_69	2602_2_670	1133_2_1	447_2_59	495_2_1	462_2_9	261_2_12	169_2_466	1006_2_1
212_2_1	669_2_737	884_2_1	21_2_1	197_2_1	454_2_1	661_2_116	1482_2_77	62_2_1	110_2_1	870_2_1	234_2_166	2803_2_1	173_2_1	2249_2_72	422_2_1	1172_2_68	1420_2_64	559_2_1	374_2_1	1055_2_65	47_2_177	1734_2_153	799_2_1	1585_2_308	542_2_320	1298_2_1	417_2_143	521_2_180	184_2_304	2508_2_25	421_2_1	2260_2_86	2805_2_7	1258_2_74	934_2_52	2587_2_127	309_1_8	632_2_210	963_2_55	1159_2_55	990_2_70	2602_2_675	1133_2_1	447_2_63	495_2_1	462_2_9	261_2_4	169_2_461	1006_2_1
212_2_1	669_2_747	884_2_1	21_2_1	197_2_1	661_2_131	1482_2_79	62_2_1	110_2_1	870_2_1	234_2_163	205_2_1	173_2_1	2249_2_60	422_2_1	1172_2_70	1420_2_71	559_2_1	374_2_1	1055_2_66	47_2_183	1734_2_148	799_2_1	1585_2_301	542_2_326	1298_2_1	417_2_145	521_2_187	184_2_302	2508_2_33	421_2_1	2260_2_79	2805_2_6	1258_2_59	934_2_53	2587_2_117	309_1_9	632_2_209	963_2_53	1159_2_59	990_2_65	2602_2_660	1133_2_1	447_2_66	495_2_1	462_2_4	261_2_5	169_2_458	1006_2_1	973_2_1
212_2_1	669_2_752	884_2_1	21_2_1	197_2_1	661_2_125	1482_2_77	62_2_1	110_2_1	870_2_1	234_2_169	205_2_1	173_2_1	2249_2_67	422_2_1	1172_2_61	1420_2_66	559_2_1	374_2_1	1055_2_79	47_2_176	1734_2_155	799_2_1	1585_2_333	542_2_343	1298_2_1	417_2_153	521_2_186	184_2_284	2508_2_39	421_2_1	2260_2_70	2805_2_9	1258_2_61	934_2_48	2587_2_128	309_1_15	632_2_198	963_2_50	1159_2_57	990_2_79	2602_2_636	1133_2_1	447_2_66	495_2_1	462_2_6	261_2_5	169_2_420	1006_2_1	973_2_1
212_2_1	669_2_773	884_2_1	21_2_1	197_2_1	661_2_134	1482_2_67	62_2_1	110_2_1	870_2_1	234_2_158	205_2_1	173_2_1	2249_2_63	422_2_1	1172_2_59	1420_2_66	559_2_1	374_2_1	1055_2_79	47_2_178	1734_2_149	799_2_1	1585_2_335	542_2_347	1298_2_1	417_2_164	521_2_185	184_2_291	2508_2_34	421_2_1	2260_2_75	2805_2_8	1258_2_56	934_2_57	2587_2_143	309_1_13	632_2_195	963_2_46	1159_2_48	990_2_75	2602_2_645	1133_2_1	447_2_63	495_2_1	462_2_8	261_2_6	169_2_404	1006_2_1	973_2_1
212_2_1	669_2_781	884_2_1	21_2_1	197_2_1	661_2_138	1482_2_67	62_2_1	110_2_1	870_2_1	234_2_149	205_2_1	173_2_1	2249_2_72	422_2_1	1172_2_58	1420_2_65	559_2_1	374_2_1	1055_2_98	47_2_195	1734_2_147	799_2_1	1585_2_342	542_2_355	1298_2_1	417_2_156	521_2_197	184_2_290	2508_2_36	421_2_1	2260_2_83	2805_2_10	1258_2_56	934_2_45	2587_2_139	309_1_20	632_2_175	963_2_39	1159_2_59	990_2_82	2602_2_629	1133_2_1	447_2_65	495_2_1	462_2_8	261_2_3	169_2_396	1006_2_1	973_2_1
212_2_1	669_2_775	884_2_1	21_2_1	197_2_1	661_2_133	1482_2_57	62_2_1	110_2_1	870_2_1	234_2_131	205_2_1	173_2_1	2249_2_65	422_2_1	1172_2_56	1420_2_64	559_2_1	374_2_1	1055_2_97	47_2_171	1734_2_163	799_2_1	1585_2_343	542_2_370	1298_2_1	417_2_166	521_2_199	184_2_284	2508_2_34	421_2_1	2260_2_80	2805_2_11	1258_2_56	934_2_48	2587_2_137	309_1_25	632_2_178	963_2_36	1159_2_67	990_2_85	2602_2_628	1133_2_1	447_2_65	495_2_1	462_2_10	261_2_1	169_2_399	1006_2_1	973_2_1
212_2_1	669_2_807	884_2_1	21_2_1	197_2_1	661_2_137	1482_2_53	62_2_1	110_2_1	870_2_1	234_2_126	205_2_1	173_2_1	2249_2_54	422_2_1	1172_2_60	1420_2_57	559_2_1	374_2_1	1055_2_97	47_2_164	1734_2_173	799_2_1	1585_2_371	542_2_356	1298_2_1	417_2_184	521_2_207	184_2_285	2508_2_35	421_2_1	2260_2_73	2805_2_11	1258_2_58	934_2_51	2587_2_116	309_1_24	632_2_170	963_2_44	1159_2_74	990_2_90	2602_2_622	1133_2_1	447_2_76	495_2_1	462_2_11	169_2_410	1006_2_1	973_2_1	710_2_94
212_2_1	669_2_831	884_2_1	21_2_1	197_2_1	661_2_153	1482_2_52	62_2_1	110_2_1	870_2_1	234_2_126	205_2_1	173_2_1	2249_2_42	422_2_1	1172_2_53	1420_2_63	559_2_1	374_2_1	1055_2_106	47_2_163	1734_2_173	799_2_1	1585_2_385	542_2_352	1298_2_1	417_2_191	521_2_201	184_2_297	2508_2_36	421_2_1	2260_2_75	2805_2_10	1258_2_61	934_2_47	2587_2_126	309_1_22	632_2_173	963_2_50	1159_2_74	990_2_82	2602_2_613	1133_2_1	447_2_65	495_2_1	462_2_9	169_2_410	1006_2_1	973_2_1	710_2_86
212_2_1	669_2_834	884_2_1	21_2_1	197_2_1	661_2_138	1482_2_57	62_2_1	110_2_1	870_2_1	234_2_143	205_2_1	173_2_1	2249_2_42	422_2_1	1172_2_66	1420_2_58	559_2_1	374_2_1	1055_2_120	47_2_152	1734_2_177	799_2_1	1585_2_361	542_2_353	1298_2_1	417_2_165	521_2_212	184_2_307	2508_2_40	421_2_1	2260_2_77	2805_2_12	1258_2_62	934_2_49	2587_2_139	309_1_15	632_2_170	963_2_47	1159_2_74	990_2_79	2602_2_611	1133_2_1	447_2_59	495_2_1	462_2_8	169_2_401	1006_2_1	973_2_1	710_2_87
212_2_1	669_2_847	884_2_1	21_2_1	197_2_1	661_2_125	1482_2_50	62_2_1	110_2_1	870_2_1	234_2_136	205_2_1	173_2_1	2249_2_38	422_2_1	1172_2_67	1420_2_66	559_2_1	374_2_1	1055_2_118	47_2_145	1734_2_191	799_2_1	1585_2_380	542_2_361	1298_2_1	417_2_166	521_2_217	184_2_298	2508_2_44	421_2_1	2260_2_78	2805_2_15	1258_2_68	934_2_46	2587_2_147	309_1_10	632_2_170	963_2_53	1159_2_63	990_2_71	2602_2_605	1133_2_1	447_2_59	495_2_1	462_2_7	169_2_400	1006_2_1	973_2_1	710_2_90
212_2_1	669_2_857	884_2_1	21_2_1	197_2_1	661_2_117	1482_2_40	62_2_1	110_2_1	870_2_1	234_2_140	205_2_1	173_2_1	2249_2_42	422_2_1	1172_2_53	1420_2_75	559_2_1	374_2_1	1055_2_120	47_2_149	1734_2_180	799_2_1	1585_2_392	542_2_379	1298_2_1	417_2_167	521_2_225	184_2_307	2508_2_56	421_2_1	2260_2_87	2805_2_14	1258_2_64	934_2_51	2587_2_144	309_1_3	632_2_164	963_2_42	1159_2_58	990_2_54	2602_2_605	1133_2_1	447_2_56	495_2_1	462_2_8	169_2_421	1006_2_1	973_2_1	710_2_97
212_2_1	669_2_862	884_2_1	21_2_1	197_2_1	661_2_113	1482_2_31	62_2_1	110_2_1	870_2_1	234_2_131	205_2_1	173_2_1	2249_2_44	422_2_1	1172_2_53	1420_2_68	559_2_1	374_2_1	1055_2_114	47_2_136	1734_2_176	799_2_1	1585_2_417	542_2_376	1298_2_1	417_2_165	521_2_254	184_2_306	2508_2_57	421_2_1	2260_2_90	2805_2_13	1258_2_67	934_2_53	2587_2_136	309_1_3	632_2_162	963_2_35	1159_2_54	990_2_58	2602_2_618	1133_2_1	447_2_49	495_2_1	462_2_4	169_2_421	1006_2_1	973_2_1	710_2_87
212_2_1	669_2_846	884_2_1	21_2_1	197_2_1	661_2_133	1482_2_25	62_2_1	110_2_1	870_2_1	234_2_143	205_2_1	173_2_1	2249_2_45	422_2_1	1172_2_51	1420_2_60	559_2_1	374_2_1	1055_2_111	47_2_152	1734_2_185	799_2_1	1585_2_424	542_2_364	1298_2_1	417_2_175	521_2_280	184_2_298	2508_2_61	421_2_1	2260_2_88	2805_2_19	1258_2_61	934_2_50	2587_2_122	309_1_1	632_2_152	963_2_33	1159_2_56	990_2_52	2602_2_632	1133_2_1	447_2_52	495_2_1	462_2_3	169_2_420	1006_2_1	973_2_1	710_2_87
212_2_1	669_2_866	884_2_1	21_2_1	197_2_1	661_2_136	1482_2_19	62_2_1	110_2_1	870_2_1	234_2_153	205_2_1	173_2_1	2249_2_47	422_2_1	1172_2_48	1420_2_67	559_2_1	374_2_1	1055_2_126	47_2_145	1734_2_185	799_2_1	1585_2_433	542_2_337	1298_2_1	417_2_180	521_2_280	184_2_308	2508_2_66	421_2_1	2260_2_89	2805_2_14	1258_2_62	934_2_41	2587_2_141	309_1_1	632_2_162	963_2_29	1159_2_51	990_2_49	2602_2_629	1133_2_1	447_2_49	495_2_1	462_2_2	169_2_432	1006_2_1	973_2_1	710_2_87
212_2_1	669_2_885	884_2_1	21_2_1	197_2_1	661_2_139	1482_2_23	62_2_1	110_2_1	870_2_1	234_2_154	205_2_1	173_2_1	2249_2_45	422_2_1	1172_2_46	1420_2_70	559_2_1	374_2_1	1055_2_126	47_2_155	1734_2_195	799_2_1	1585_2_446	542_2_342	1298_2_1	417_2_175	521_2_279	184_2_308	2508_2_61	421_2_1	2260_2_79	2805_2_13	1258_2_51	934_2_39	2587_2_115	309_1_3	632_2_156	963_2_33	1159_2_48	990_2_44	2602_2_628	1133_2_1	447_2_37	495_2_1	462_2_3	169_2_437	1006_2_1	973_2_1	710_2_83
212_2_1	669_2_889	884_2_1	21_2_1	197_2_1	661_2_153	1482_2_35	62_2_1	110_2_1	870_2_1	234_2_155	205_2_1	173_2_1	2249_2_46	422_2_1	1172_2_34	1420_2_61	559_2_1	374_2_1	1055_2_127	47_2_153	1734_2_183	799_2_1	1585_2_434	542_2_358	1298_2_1	417_2_162	521_2_281	184_2_316	2508_2_71	421_2_1	2260_2_67	2805_2_16	1258_2_50	934_2_33	2587_2_116	309_1_6	632_2_152	963_2_33	1159_2_46	990_2_46	2602_2_631	1133_2_1	447_2_34	495_2_1	462_2_2	169_2_444	1006_2_1	973_2_1	710_2_79
212_2_1	669_2_882	884_2_1	21_2_1	197_2_1	661_2_154	1482_2_31	62_2_1	110_2_1	870_2_1	234_2_151	205_2_1	173_2_1	2249_2_48	422_2_1	1172_2_30	1420_2_65	559_2_1	374_2_1	1055_2_116	47_2_140	1734_2_205	799_2_1	1585_2_437	542_2_368	1298_2_1	417_2_161	521_2_273	184_2_288	2508_2_69	421_2_1	2260_2_71	2805_2_14	1258_2_47	934_2_27	2587_2_121	309_1_9	632_2_163	963_2_31	1159_2_47	990_2_37	2602_2_617	1133_2_1	447_2_36	495_2_1	462_2_1	169_2_434	1006_2_1	973_2_1	710_2_78
212_2_1	669_2_869	884_2_1	21_2_1	197_2_1	661_2_161	1482_2_31	62_2_1	110_2_1	870_2_1	234_2_146	205_2_1	173_2_1	2249_2_61	422_2_1	1172_2_32	1420_2_65	559_2_1	374_2_1	1055_2_118	47_2_154	1734_2_214	799_2_1	1585_2_427	542_2_363	1298_2_1	417_2_157	521_2_265	184_2_263	2508_2_64	421_2_1	2260_2_66	2805_2_13	1258_2_52	934_2_26	2587_2_126	309_1_10	632_2_150	963_2_32	1159_2_48	990_2_39	2602_2_599	1133_2_1	447_2_44	495_2_1	710_2_86	169_2_428	1006_2_1	973_2_1	1152_2_1
212_2_1	669_2_846	884_2_1	21_2_1	197_2_1	661_2_162	1482_2_28	62_2_1	110_2_1	870_2_1	234_2_158	205_2_1	173_2_1	2249_2_60	422_2_1	1172_2_30	1420_2_81	559_2_1	374_2_1	1055_2_114	47_2_141	1734_2_222	799_2_1	1585_2_444	542_2_378	1298_2_1	417_2_154	521_2_242	184_2_271	2508_2_66	421_2_1	2260_2_56	2805_2_9	1258_2_52	934_2_25	2587_2_120	309_1_10	632_2_163	963_2_37	1159_2_56	990_2_47	2602_2_589	1133_2_1	447_2_38	495_2_1	710_2_78	169_2_455	1006_2_1	973_2_1	1152_2_1
212_2_1	669_2_876	884_2_1	21_2_1	197_2_1	661_2_169	1482_2_21	62_2_1	110_2_1	870_2_1	234_2_148	205_2_1	173_2_1	2249_2_58	422_2_1	1172_2_28	1420_2_92	559_2_1	374_2_1	1055_2_127	47_2_147	1734_2_236	799_2_1	1585_2_451	542_2_392	1298_2_1	417_2_155	521_2_252	184_2_281	2508_2_61	421_2_1	2260_2_58	2805_2_7	1258_2_57	934_2_31	2587_2_117	309_1_13	632_2_162	963_2_40	1159_2_54	990_2_42	2602_2_595	1133_2_1	447_2_40	495_2_1	710_2_81	169_2_448	1006_2_1	973_2_1	1152_2_1
212_2_1	669_2_834	884_2_1	21_2_1	197_2_1	661_2_163	1482_2_21	62_2_1	110_2_1	870_2_1	234_2_135	205_2_1	173_2_1	2249_2_54	422_2_1	1172_2_23	1420_2_105	559_2_1	374_2_1	1055_2_131	47_2_151	1734_2_228	799_2_1	1585_2_455	542_2_386	1298_2_1	417_2_170	521_2_249	184_2_284	2508_2_68	421_2_1	2260_2_64	2805_2_5	1258_2_61	934_2_32	2587_2_118	309_1_17	632_2_174	963_2_45	1159_2_48	990_2_38	2602_2_606	1133_2_1	447_2_42	495_2_1	710_2_89	169_2_441	1006_2_1	973_2_1	1152_2_1
212_2_1	669_2_864	884_2_1	1454_2_1	197_2_1	661_2_148	1482_2_17	62_2_1	110_2_1	870_2_1	234_2_122	205_2_1	173_2_1	2249_2_60	422_2_1	1172_2_23	1420_2_106	374_2_1	1055_2_130	47_2_150	1734_2_233	799_2_1	1585_2_457	542_2_400	1298_2_1	521_2_224	184_2_281	2508_2_74	421_2_1	2260_2_69	2805_2_5	1258_2_48	934_2_43	2587_2_116	309_1_21	632_2_165	963_2_44	1159_2_52	990_2_40	2602_2_598	1133_2_1	447_2_29	495_2_1	710_2_95	169_2_408	1006_2_1	973_2_1	1152_2_1	105_2_1	409_2_1
212_2_1	669_2_878	884_2_1	1454_2_1	197_2_1	661_2_147	1482_2_25	62_2_1	110_2_1	870_2_1	234_2_116	205_2_1	173_2_1	2249_2_72	422_2_1	1172_2_24	1420_2_80	374_2_1	1055_2_136	47_2_159	1734_2_235	799_2_1	1585_2_441	542_2_376	1298_2_1	521_2_255	184_2_288	2508_2_72	421_2_1	2260_2_68	2805_2_5	1258_2_51	934_2_48	2587_2_101	309_1_22	632_2_169	963_2_39	1159_2_45	990_2_30	2602_2_579	1133_2_1	447_2_35	495_2_1	710_2_105	169_2_413	1006_2_1	973_2_1	1152_2_1	105_2_1	409_2_1
212_2_1	669_2_875	884_2_1	1454_2_1	197_2_1	661_2_127	1482_2_25	62_2_1	110_2_1	870_2_1	234_2_97	205_2_1	173_2_1	2249_2_63	422_2_1	1172_2_28	1420_2_72	374_2_1	1055_2_130	47_2_172	1734_2_249	799_2_1	1585_2_457	542_2_374	1298_2_1	521_2_277	184_2_285	2508_2_67	421_2_1	2260_2_72	2805_2_4	1258_2_51	934_2_47	2587_2_91	309_1_24	632_2_165	963_2_36	1159_2_51	990_2_32	2602_2_603	1133_2_1	447_2_31	495_2_1	710_2_118	169_2_420	1006_2_1	973_2_1	1152_2_1	105_2_1	409_2_1
212_2_1	669_2_845	884_2_1	1454_2_1	197_2_1	661_2_125	1482_2_29	62_2_1	110_2_1	870_2_1	234_2_102	205_2_1	173_2_1	2249_2_75	422_2_1	1172_2_33	1420_2_71	374_2_1	1055_2_130	47_2_185	1734_2_261	799_2_1	1585_2_450	542_2_380	1298_2_1	521_2_286	184_2_282	2508_2_65	421_2_1	2260_2_79	2805_2_3	1258_2_53	934_2_57	2587_2_87	309_1_20	632_2_151	963_2_37	1159_2_50	990_2_27	2602_2_624	1133_2_1	447_2_32	495_2_1	710_2_120	169_2_406	1006_2_1	973_2_1	1152_2_1	105_2_1	409_2_1
212_2_1	669_2_842	884_2_1	1454_2_1	197_2_1	661_2_114	1482_2_23	62_2_1	110_2_1	870_2_1	234_2_97	205_2_1	173_2_1	2249_2_83	422_2_1	1172_2_34	1420_2_79	374_2_1	1055_2_134	47_2_186	1734_2_263	799_2_1	1585_2_457	542_2_379	1298_2_1	521_2_299	184_2_283	2508_2_58	421_2_1	2260_2_78	2805_2_6	1258_2_55	934_2_69	2587_2_84	309_1_16	632_2_151	963_2_37	1159_2_58	990_2_33	2602_2_624	1133_2_1	447_2_32	495_2_1	710_2_120	169_2_426	1006_2_1	973_2_1	1152_2_1	105_2_1	409_2_1
212_2_1	669_2_845	884_2_1	1454_2_1	197_2_1	661_2_104	1482_2_18	62_2_1	110_2_1	870_2_1	234_2_96	205_2_1	173_2_1	2249_2_77	422_2_1	1172_2_29	1420_2_76	374_2_1	1055_2_140	47_2_172	1734_2_252	799_2_1	1585_2_423	542_2_369	1298_2_1	521_2_317	184_2_296	2508_2_63	421_2_1	2260_2_73	2805_2_3	1258_2_61	934_2_69	2587_2_87	309_1_14	632_2_146	963_2_49	1159_2_55	990_2_27	2602_2_660	1133_2_1	447_2_34	495_2_1	710_2_111	169_2_406	1006_2_1	973_2_1	1152_2_1	105_2_1	409_2_1
212_2_1	669_2_837	884_2_1	1454_2_1	197_2_1	661_2_96	1482_2_19	62_2_1	110_2_1	870_2_1	234_2_102	205_2_1	173_2_1	2249_2_82	422_2_1	1172_2_29	1420_2_77	374_2_1	1055_2_159	47_2_177	1734_2_249	799_2_1	1585_2_431	542_2_362	1298_2_1	521_2_303	184_2_297	2508_2_70	421_2_1	2260_2_76	2805_2_3	1258_2_66	934_2_72	2587_2_74	309_1_14	632_2_136	963_2_50	1159_2_47	990_2_30	2602_2_639	1133_2_1	447_2_33	495_2_1	710_2_104	169_2_400	1006_2_1	973_2_1	1152_2_1	105_2_1	409_2_1
212_2_1	669_2_804	884_2_1	1454_2_1	197_2_1	661_2_90	1482_2_22	62_2_1	110_2_1	870_2_1	234_2_116	205_2_1	173_2_1	2249_2_79	422_2_1	1172_2_27	1420_2_71	374_2_1	1055_2_151	47_2_181	1734_2_235	799_2_1	1585_2_439	542_2_359	1298_2_1	521_2_283	184_2_292	2508_2_76	421_2_1	2260_2_69	2805_2_2	1258_2_66	934_2_65	2587_2_76	309_1_5	632_2_142	963_2_55	1159_2_55	990_2_33	2602_2_618	1133_2_1	447_2_31	495_2_1	710_2_111	169_2_398	1006_2_1	973_2_1	1152_2_1	105_2_1	409_2_1
212_2_1	669_2_817	884_2_1	1454_2_1	197_2_1	661_2_97	1482_2_28	62_2_1	110_2_1	870_2_1	234_2_120	205_2_1	173_2_1	2249_2_72	1172_2_34	1420_2_80	374_2_1	1055_2_150	47_2_179	1734_2_242	799_2_1	1585_2_435	542_2_366	1298_2_1	521_2_284	184_2_290	2508_2_85	421_2_1	2260_2_65	422_2_1	1258_2_62	934_2_65	2587_2_75	309_1_4	632_2_146	963_2_60	1159_2_55	990_2_30	2602_2_606	1133_2_1	447_2_29	495_2_1	710_2_114	169_2_413	1006_2_1	973_2_1	409_2_1	105_2_1	1059_2_1	2210_2_30
212_2_1	669_2_855	884_2_1	1454_2_1	197_2_1	661_2_98	1482_2_27	62_2_1	110_2_1	870_2_1	234_2_127	205_2_1	173_2_1	2249_2_83	1172_2_36	1420_2_83	374_2_1	1055_2_159	47_2_184	1734_2_238	799_2_1	1585_2_442	542_2_340	1298_2_1	521_2_278	184_2_307	2508_2_81	421_2_1	2260_2_70	422_2_1	1258_2_67	934_2_60	2587_2_77	309_1_3	632_2_143	963_2_46	1159_2_57	990_2_40	2602_2_589	1133_2_1	447_2_29	495_2_1	710_2_106	169_2_410	1006_2_1	973_2_1	409_2_1	105_2_1	1059_2_1	2210_2_35
212_2_1	669_2_833	884_2_1	1454_2_1	197_2_1	661_2_95	1482_2_35	62_2_1	110_2_1	870_2_1	234_2_125	205_2_1	173_2_1	2249_2_74	1172_2_48	1420_2_86	374_2_1	1055_2_154	47_2_192	1734_2_255	799_2_1	1585_2_449	542_2_362	1298_2_1	521_2_274	184_2_300	2508_2_76	421_2_1	2260_2_66	422_2_1	1258_2_59	934_2_58	2587_2_85	309_1_3	632_2_144	963_2_39	1159_2_60	990_2_45	2602_2_557	1133_2_1	447_2_25	495_2_1	710_2_124	169_2_411	1006_2_1	973_2_1	409_2_1	105_2_1	1059_2_1	2210_2_39
212_2_1	669_2_817	884_2_1	1454_2_1	197_2_1	661_2_88	1482_2_28	62_2_1	110_2_1	870_2_1	234_2_125	205_2_1	173_2_1	2249_2_68	1172_2_54	1420_2_98	374_2_1	1055_2_147	47_2_189	1734_2_263	799_2_1	1585_2_420	542_2_360	1298_2_1	521_2_275	184_2_286	2508_2_70	421_2_1	2260_2_74	422_2_1	1258_2_44	934_2_53	2587_2_87	309_1_6	632_2_154	963_2_43	1159_2_71	990_2_38	2602_2_544	1133_2_1	447_2_28	495_2_1	710_2_132	169_2_434	1006_2_1	973_2_1	409_2_1	105_2_1	1059_2_1	2210_2_51
212_2_1	669_2_819	884_2_1	1454_2_1	197_2_1	661_2_100	1482_2_25	62_2_1	110_2_1	870_2_1	234_2_126	205_2_1	173_2_1	2249_2_64	1172_2_54	1420_2_99	374_2_1	1055_2_137	47_2_186	1734_2_266	799_2_1	1585_2_409	542_2_384	1298_2_1	521_2_256	184_2_288	2508_2_80	421_2_1	2260_2_81	422_2_1	1258_2_36	934_2_50	2587_2_89	309_1_5	632_2_174	963_2_55	1159_2_77	990_2_42	2602_2_538	1133_2_1	447_2_32	495_2_1	710_2_133	169_2_431	1006_2_1	973_2_1	409_2_1	105_2_1	1059_2_1	2210_2_48
212_2_1	669_2_802	884_2_1	1454_2_1	197_2_1	661_2_92	1482_2_30	62_2_1	110_2_1	870_2_1	234_2_119	205_2_1	173_2_1	2249_2_72	1172_2_64	1420_2_92	374_2_1	1055_2_138	47_2_203	1734_2_280	799_2_1	1585_2_412	542_2_425	1298_2_1	521_2_230	184_2_278	2508_2_87	421_2_1	2260_2_75	422_2_1	1258_2_35	934_2_52	2587_2_87	309_1_8	632_2_173	963_2_56	1159_2_77	990_2_53	2602_2_513	1133_2_1	447_2_34	495_2_1	710_2_149	169_2_436	1006_2_1	973_2_1	409_2_1	105_2_1	1059_2_1	2210_2_38
212_2_1	669_2_794	884_2_1	1454_2_1	197_2_1	661_2_93	1482_2_27	62_2_1	110_2_1	870_2_1	234_2_117	205_2_1	173_2_1	2249_2_74	1172_2_67	1420_2_112	374_2_1	1055_2_126	47_2_207	1734_2_294	799_2_1	1585_2_403	542_2_429	1298_2_1	521_2_232	184_2_266	2508_2_77	421_2_1	2260_2_81	422_2_1	1258_2_38	934_2_56	2587_2_96	309_1_7	632_2_176	963_2_54	1159_2_80	990_2_42	2602_2_504	1133_2_1	447_2_37	495_2_1	710_2_158	169_2_421	1006_2_1	973_2_1	409_2_1	105_2_1	1059_2_1	2210_2_41
212_2_1	669_2_781	884_2_1	1454_2_1	197_2_1	661_2_91	1482_2_28	62_2_1	110_2_1	870_2_1	234_2_112	205_2_1	173_2_1	2249_2_76	1172_2_75	1420_2_99	374_2_1	1055_2_134	47_2_199	1734_2_299	799_2_1	1585_2_374	542_2_441	1298_2_1	521_2_240	184_2_260	2508_2_73	421_2_1	2260_2_74	422_2_1	1258_2_39	934_2_60	2587_2_94	309_1_5	632_2_179	963_2_52	1159_2_82	990_2_33	2602_2_508	1133_2_1	447_2_40	495_2_1	710_2_146	169_2_443	1006_2_1	973_2_1	409_2_1	105_2_1	1059_2_1	2210_2_39
212_2_1	669_2_742	884_2_1	1454_2_1	197_2_1	661_2_85	1482_2_37	62_2_1	110_2_1	870_2_1	234_2_104	205_2_1	173_2_1	2249_2_66	1172_2_84	1420_2_103	374_2_1	1055_2_128	47_2_232	1734_2_297	799_2_1	1585_2_395	542_2_430	1298_2_1	521_2_244	184_2_252	2508_2_72	421_2_1	2260_2_74	422_2_1	1258_2_32	934_2_47	2587_2_82	309_1_9	632_2_170	963_2_55	1159_2_79	990_2_35	2602_2_502	1133_2_1	447_2_49	495_2_1	710_2_151	169_2_431	1006_2_1	973_2_1	409_2_1	105_2_1	1059_2_1	2210_2_39
212_2_1	669_2_746	884_2_1	1454_2_1	197_2_1	661_2_77	1482_2_40	62_2_1	110_2_1	870_2_1	234_2_122	205_2_1	173_2_1	2249_2_72	1172_2_74	1420_2_103	374_2_1	1055_2_130	47_2_230	1734_2_331	799_2_1	1585_2_399	542_2_419	1298_2_1	521_2_225	184_2_245	2508_2_69	421_2_1	2260_2_80	422_2_1	1258_2_31	934_2_45	2587_2_70	309_1_4	632_2_166	963_2_56	1159_2_99	990_2_38	2602_2_515	1133_2_1	447_2_47	495_2_1	710_2_150	169_2_441	1006_2_1	973_2_1	409_2_1	105_2_1	1059_2_1	2210_2_45
212_2_1	669_2_779	884_2_1	1454_2_1	197_2_1	661_2_72	1482_2_38	62_2_1	110_2_1	870_2_1	234_2_105	205_2_1	173_2_1	2249_2_71	1172_2_75	1420_2_103	374_2_1	1055_2_132	47_2_218	1734_2_326	799_2_1	1585_2_392	542_2_434	1298_2_1	521_2_214	184_2_231	2508_2_59	421_2_1	2260_2_76	422_2_1	1258_2_32	934_2_49	2587_2_76	309_1_1	632_2_176	963_2_59	1159_2_103	990_2_37	2602_2_522	1133_2_1	447_2_48	495_2_1	710_2_135	169_2_444	1006_2_1	973_2_1	409_2_1	105_2_1	1059_2_1	2210_2_45
212_2_1	669_2_784	884_2_1	1454_2_1	197_2_1	661_2_65	1482_2_42	62_2_1	110_2_1	870_2_1	234_2_102	205_2_1	173_2_1	2249_2_80	1172_2_74	1420_2_106	374_2_1	1055_2_129	47_2_232	1734_2_322	799_2_1	1585_2_387	542_2_455	1298_2_1	521_2_213	184_2_228	2508_2_59	421_2_1	2260_2_75	422_2_1	1258_2_34	934_2_41	2587_2_84	309_1_2	632_2_173	963_2_65	1159_2_100	990_2_32	2602_2_507	1133_2_1	447_2_57	495_2_1	710_2_138	169_2_432	1006_2_1	973_2_1	409_2_1	105_2_1	1059_2_1	2210_2_47
212_2_1	669_2_781	884_2_1	1454_2_1	197_2_1	661_2_69	1482_2_39	62_2_1	110_2_1	870_2_1	234_2_105	205_2_1	173_2_1	2249_2_74	1172_2_83	1420_2_119	374_2_1	1055_2_121	47_2_260	1734_2_306	799_2_1	1585_2_384	542_2_432	1298_2_1	521_2_201	184_2_229	2508_2_49	421_2_1	2260_2_64	422_2_1	1258_2_33	934_2_39	2587_2_84	309_1_1	632_2_179	963_2_68	1159_2_108	990_2_29	2602_2_493	1133_2_1	447_2_52	495_2_1	710_2_132	169_2_424	1006_2_1	973_2_1	409_2_1	105_2_1	1059_2_1	2210_2_52
212_2_1	669_2_782	884_2_1	1454_2_1	197_2_1	661_2_70	1482_2_42	62_2_1	110_2_1	870_2_1	234_2_107	205_2_1	173_2_1	2249_2_71	1172_2_80	1420_2_114	374_2_1	1055_2_100	47_2_265	1734_2_307	799_2_1	1585_2_386	542_2_448	1298_2_1	521_2_212	184_2_238	2508_2_46	421_2_1	2260_2_67	422_2_1	1258_2_31	934_2_30	2587_2_89	309_1_1	632_2_172	963_2_64	1159_2_111	990_2_21	2602_2_480	1133_2_1	447_2_53	495_2_1	710_2_136	169_2_422	1006_2_1	973_2_1	409_2_1	105_2_1	1059_2_1	2210_2_54
212_2_1	669_2_792	884_2_1	1454_2_1	197_2_1	661_2_66	1482_2_55	62_2_1	110_2_1	870_2_1	234_2_109	205_2_1	173_2_1	2249_2_58	1172_2_82	1420_2_96	374_2_1	1055_2_102	47_2_273	1734_2_305	799_2_1	1585_2_395	542_2_453	1298_2_1	521_2_209	184_2_240	2508_2_46	421_2_1	2260_2_65	422_2_1	1258_2_27	934_2_29	2587_2_85	309_1_1	632_2_184	963_2_57	1159_2_120	990_2_17	2602_2_482	1133_2_1	447_2_60	495_2_1	710_2_120	169_2_414	1006_2_1	973_2_1	409_2_1	105_2_1	1059_2_1	2210_2_62
212_2_1	669_2_818	884_2_1	1454_2_1	197_2_1	661_2_59	1482_2_67	62_2_1	110_2_1	870_2_1	234_2_106	205_2_1	173_2_1	2249_2_55	1172_2_89	1420_2_100	374_2_1	1055_2_106	47_2_255	1734_2_304	799_2_1	1585_2_392	542_2_441	1298_2_1	521_2_210	184_2_264	2508_2_46	421_2_1	2260_2_60	422_2_1	1258_2_30	934_2_33	2587_2_86	309_1_2	632_2_173	963_2_48	1159_2_112	990_2_16	2602_2_496	1133_2_1	447_2_61	495_2_1	710_2_110	169_2_426	1006_2_1	973_2_1	409_2_1	105_2_1	1059_2_1	2210_2_60
212_2_1	669_2_802	884_2_1	1454_2_1	197_2_1	661_2_53	1482_2_61	62_2_1	110_2_1	870_2_1	234_2_117	205_2_1	173_2_1	2249_2_58	1172_2_86	1420_2_85	374_2_1	1055_2_119	47_2_265	1734_2_307	799_2_1	1585_2_402	542_2_433	1298_2_1	521_2_211	184_2_261	2508_2_50	421_2_1	2260_2_50	422_2_1	1258_2_35	934_2_34	2587_2_88	309_1_3	632_2_166	963_2_52	1159_2_111	990_2_14	2602_2_503	1133_2_1	447_2_66	495_2_1	710_2_103	169_2_413	1006_2_1	973_2_1	409_2_1	105_2_1	1059_2_1	2210_2_62
212_2_1	669_2_841	884_2_1	1454_2_1	197_2_1	661_2_46	1482_2_53	62_2_1	110_2_1	870_2_1	234_2_94	205_2_1	173_2_1	2249_2_66	1172_2_75	1420_2_84	374_2_1	1055_2_122	47_2_267	1734_2_307	799_2_1	1585_2_397	542_2_445	1298_2_1	521_2_214	184_2_246	2508_2_44	421_2_1	2260_2_49	422_2_1	1258_2_30	934_2_39	2587_2_92	309_1_4	632_2_158	963_2_47	1159_2_103	990_2_17	2602_2_477	1133_2_1	447_2_76	495_2_1	710_2_101	169_2_388	1006_2_1	973_2_1	409_2_1	105_2_1	1059_2_1	2210_2_57
212_2_1	669_2_842	884_2_1	1454_2_1	197_2_1	661_2_47	1482_2_58	62_2_1	110_2_1	870_2_1	234_2_84	205_2_1	173_2_1	2249_2_52	1172_2_57	1420_2_82	374_2_1	1055_2_123	47_2_281	1734_2_324	799_2_1	1585_2_407	542_2_447	1298_2_1	521_2_206	184_2_244	2508_2_44	421_2_1	2260_2_49	422_2_1	1258_2_31	934_2_42	2587_2_82	309_1_5	632_2_151	963_2_58	1159_2_94	990_2_17	2602_2_447	1133_2_1	447_2_81	495_2_1	710_2_96	169_2_383	1006_2_1	973_2_1	409_2_1	105_2_1	1059_2_1	2210_2_53
212_2_1	669_2_838	884_2_1	1454_2_1	197_2_1	661_2_59	1482_2_63	62_2_1	110_2_1	870_2_1	234_2_80	205_2_1	173_2_1	2249_2_52	1172_2_61	1420_2_69	374_2_1	1055_2_119	47_2_272	1734_2_342	799_2_1	1585_2_422	542_2_449	1298_2_1	521_2_199	184_2_252	2508_2_44	421_2_1	2260_2_51	422_2_1	1258_2_31	934_2_36	2587_2_72	309_1_1	632_2_148	963_2_72	1159_2_92	990_2_18	2602_2_427	1133_2_1	447_2_74	495_2_1	710_2_102	169_2_397	1006_2_1	973_2_1	409_2_1	105_2_1	1059_2_1	2210_2_63
212_2_1	669_2_817	884_2_1	1454_2_1	197_2_1	661_2_61	1482_2_69	62_2_1	110_2_1	870_2_1	234_2_77	205_2_1	173_2_1	2249_2_50	1172_2_62	1420_2_63	374_2_1	1055_2_115	47_2_270	1734_2_337	799_2_1	1585_2_415	542_2_443	1298_2_1	521_2_216	184_2_255	2508_2_46	421_2_1	2260_2_39	422_2_1	1258_2_29	934_2_40	2587_2_72	309_1_1	632_2_142	963_2_70	1159_2_97	990_2_19	2602_2_446	1133_2_1	447_2_71	495_2_1	710_2_105	169_2_386	1006_2_1	973_2_1	409_2_1	105_2_1	1059_2_1	2210_2_61
212_2_1	669_2_844	884_2_1	1454_2_1	197_2_1	661_2_64	1482_2_64	62_2_1	110_2_1	870_2_1	234_2_78	205_2_1	173_2_1	2249_2_48	1172_2_57	1420_2_66	374_2_1	1055_2_114	47_2_269	1734_2_335	799_2_1	1585_2_413	542_2_428	1298_2_1	521_2_224	184_2_244	2508_2_45	421_2_1	2260_2_42	422_2_1	1258_2_30	934_2_36	2587_2_67	632_2_130	963_2_68	1159_2_95	990_2_16	2602_2_450	1133_2_1	447_2_57	495_2_1	710_2_92	169_2_380	1006_2_1	973_2_1	409_2_1	105_2_1	1059_2_1	2210_2_65	1022_2_554
212_2_1	669_2_891	884_2_1	1454_2_1	197_2_1	661_2_66	1482_2_59	62_2_1	110_2_1	870_2_1	234_2_64	205_2_1	173_2_1	2249_2_48	1172_2_57	1420_2_61	374_2_1	1055_2_116	47_2_277	1734_2_333	799_2_1	1585_2_419	542_2_418	1298_2_1	521_2_232	184_2_243	2508_2_54	421_2_1	2260_2_45	422_2_1	1258_2_35	934_2_30	2587_2_63	632_2_122	963_2_77	1159_2_102	990_2_13	2602_2_451	1133_2_1	447_2_63	495_2_1	710_2_68	169_2_375	1006_2_1	973_2_1	409_2_1	105_2_1	1059_2_1	2210_2_72	1022_2_536
212_2_1	669_2_894	884_2_1	1454_2_1	197_2_1	661_2_77	1482_2_64	62_2_1	110_2_1	870_2_1	234_2_66	205_2_1	173_2_1	2249_2_57	1172_2_52	1420_2_54	374_2_1	1055_2_115	47_2_303	1734_2_323	799_2_1	1585_2_396	542_2_427	1298_2_1	521_2_229	184_2_241	2508_2_52	421_2_1	2260_2_41	422_2_1	1258_2_32	934_2_33	2587_2_55	632_2_131	963_2_78	1159_2_101	990_2_14	2602_2_473	1133_2_1	447_2_61	495_2_1	710_2_62	169_2_368	1006_2_1	973_2_1	409_2_1	105_2_1	1059_2_1	2210_2_82	1022_2_548
212_2_1	669_2_864	884_2_1	1454_2_1	197_2_1	661_2_78	1482_2_77	62_2_1	110_2_1	870_2_1	234_2_57	205_2_1	173_2_1	2249_2_57	1172_2_59	1420_2_55	374_2_1	1055_2_107	47_2_298	1734_2_290	799_2_1	1585_2_385	542_2_434	1298_2_1	521_2_227	184_2_242	2508_2_54	421_2_1	2260_2_43	422_2_1	1258_2_35	934_2_34	2587_2_50	632_2_131	963_2_70	1159_2_99	990_2_15	2602_2_458	1133_2_1	447_2_61	495_2_1	710_2_66	169_2_381	1006_2_1	973_2_1	409_2_1	105_2_1	1059_2_1	2210_2_84	1022_2_556
212_2_1	669_2_867	884_2_1	1454_2_1	197_2_1	661_2_77	1482_2_71	62_2_1	110_2_1	870_2_1	234_2_58	205_2_1	173_2_1	2249_2_61	1172_2_59	1420_2_56	374_2_1	1055_2_111	47_2_328	1734_2_278	799_2_1	1585_2_396	542_2_440	1298_2_1	521_2_220	184_2_240	2508_2_61	421_2_1	2260_2_50	422_2_1	1258_2_34	934_2_36	2587_2_49	632_2_133	963_2_62	1159_2_97	990_2_10	2602_2_469	1133_2_1	447_2_53	495_2_1	710_2_65	169_2_346	1006_2_1	973_2_1	409_2_1	105_2_1	1059_2_1	2210_2_95	1022_2_554
212_2_1	669_2_868	884_2_1	1454_2_1	197_2_1	661_2_80	1482_2_75	62_2_1	110_2_1	870_2_1	234_2_53	205_2_1	173_2_1	2249_2_58	1172_2_64	1420_2_55	374_2_1	1055_2_101	47_2_326	1734_2_286	799_2_1	1585_2_402	542_2_428	1298_2_1	521_2_248	184_2_247	2508_2_52	421_2_1	2260_2_52	422_2_1	1258_2_26	934_2_40	2587_2_52	632_2_142	963_2_61	1159_2_84	990_2_6	2602_2_466	1133_2_1	447_2_49	495_2_1	710_2_77	169_2_325	1006_2_1	973_2_1	409_2_1	105_2_1	1059_2_1	2210_2_96	1022_2_598
212_2_1	669_2_879	884_2_1	1454_2_1	197_2_1	661_2_84	1482_2_68	62_2_1	110_2_1	870_2_1	234_2_55	205_2_1	173_2_1	2249_2_52	1172_2_61	1420_2_64	374_2_1	1055_2_105	47_2_315	1734_2_306	799_2_1	1585_2_392	542_2_437	1298_2_1	521_2_258	184_2_234	2508_2_48	421_2_1	2260_2_42	422_2_1	1258_2_29	934_2_54	2587_2_55	632_2_137	963_2_58	1159_2_79	990_2_7	2602_2_433	1133_2_1	447_2_54	495_2_1	710_2_79	169_2_312	1006_2_1	973_2_1	409_2_1	105_2_1	1059_2_1	2210_2_102	1022_2_599
212_2_1	669_2_895	884_2_1	1454_2_1	197_2_1	661_2_87	1482_2_68	62_2_1	110_2_1	870_2_1	234_2_56	205_2_1	173_2_1	2249_2_46	1172_2_64	1420_2_70	374_2_1	1055_2_102	47_2_328	1734_2_312	799_2_1	1585_2_402	542_2_422	1298_2_1	521_2_269	184_2_223	2508_2_56	421_2_1	2260_2_42	422_2_1	1258_2_28	934_2_53	2587_2_57	632_2_130	963_2_62	1159_2_70	990_2_5	2602_2_425	1133_2_1	447_2_54	495_2_1	710_2_78	169_2_318	1006_2_1	973_2_1	409_2_1	105_2_1	1059_2_1	2210_2_100	1022_2_594
212_2_1	669_2_932	884_2_1	1454_2_1	197_2_1	661_2_100	1482_2_64	62_2_1	110_2_1	870_2_1	234_2_48	205_2_1	173_2_1	2249_2_43	1172_2_65	1420_2_62	374_2_1	1055_2_113	47_2_303	1734_2_320	799_2_1	1585_2_413	542_2_383	1298_2_1	521_2_266	184_2_213	2508_2_55	421_2_1	2260_2_43	422_2_1	1258_2_26	934_2_64	2587_2_69	632_2_128	963_2_65	1159_2_50	990_2_1	2602_2_426	1133_2_1	447_2_51	495_2_1	710_2_78	169_2_308	1006_2_1	973_2_1	409_2_1	105_2_1	1059_2_1	2210_2_95	1022_2_612
212_2_1	669_2_944	884_2_1	1454_2_1	197_2_1	661_2_95	1482_2_60	62_2_1	110_2_1	870_2_1	234_2_55	205_2_1	173_2_1	2249_2_34	1172_2_61	1420_2_63	374_2_1	1055_2_107	47_2_306	1734_2_311	799_2_1	1585_2_412	542_2_370	1298_2_1	521_2_286	184_2_222	2508_2_54	421_2_1	2260_2_53	422_2_1	1258_2_18	934_2_62	2587_2_61	632_2_126	963_2_56	1159_2_54	990_2_1	2602_2_419	1133_2_1	447_2_53	495_2_1	710_2_84	169_2_306	1006_2_1	973_2_1	409_2_1	105_2_1	1059_2_1	2210_2_105	1022_2_611
212_2_1	669_2_928	884_2_1	1454_2_1	197_2_1	661_2_92	1482_2_55	62_2_1	110_2_1	495_2_1	234_2_57	205_2_1	173_2_1	2249_2_33	1420_2_67	374_2_1	1055_2_116	47_2_299	1734_2_301	870_2_1	1585_2_449	542_2_358	1298_2_1	521_2_278	184_2_215	2508_2_47	421_2_1	2260_2_62	422_2_1	1258_2_19	934_2_55	2587_2_53	632_2_123	963_2_58	1159_2_52	1172_2_62	2602_2_436	1133_2_1	447_2_51	710_2_97	169_2_304	1006_2_1	973_2_1	105_2_1	1059_2_1	2210_2_96	1022_2_609	31_2_8	2337_2_485	36_2_1
212_2_1	669_2_934	884_2_1	1454_2_1	197_2_1	661_2_84	1482_2_60	62_2_1	110_2_1	495_2_1	234_2_48	205_2_1	173_2_1	2249_2_32	1420_2_65	374_2_1	1055_2_115	47_2_325	1734_2_313	870_2_1	1585_2_449	542_2_347	1298_2_1	521_2_254	184_2_213	2508_2_49	421_2_1	2260_2_60	422_2_1	1258_2_20	934_2_59	2587_2_49	632_2_136	963_2_69	1159_2_53	1172_2_57	2602_2_436	1133_2_1	447_2_46	710_2_92	169_2_292	1006_2_1	973_2_1	105_2_1	1059_2_1	2210_2_85	1022_2_588	31_2_10	2337_2_506	36_2_1
212_2_1	669_2_965	884_2_1	1454_2_1	197_2_1	661_2_87	1482_2_64	62_2_1	110_2_1	495_2_1	234_2_46	205_2_1	173_2_1	2249_2_32	1420_2_60	374_2_1	1055_2_121	47_2_342	1734_2_315	870_2_1	1585_2_443	542_2_351	1298_2_1	521_2_246	184_2_217	2508_2_46	421_2_1	2260_2_55	422_2_1	1258_2_18	934_2_61	2587_2_53	632_2_137	963_2_55	1159_2_60	1172_2_62	2602_2_432	1133_2_1	447_2_53	710_2_103	169_2_271	1006_2_1	973_2_1	1059_2_1	2210_2_87	1022_2_574	31_2_7	2337_2_488	36_2_1	1844_12_151
212_2_1	669_2_963	884_2_1	1454_2_1	197_2_1	661_2_81	1482_2_65	62_2_1	110_2_1	495_2_1	234_2_39	205_2_1	173_2_1	2249_2_32	1420_2_68	374_2_1	1055_2_121	47_2_365	1734_2_311	870_2_1	1585_2_457	542_2_353	1298_2_1	521_2_251	184_2_206	2508_2_36	421_2_1	2260_2_55	422_2_1	1258_2_23	934_2_59	2587_2_51	632_2_127	963_2_59	1159_2_56	1172_2_70	2602_2_445	1133_2_1	447_2_52	710_2_89	169_2_261	1006_2_1	973_2_1	1059_2_1	2210_2_79	1022_2_572	31_2_6	2337_2_482	36_2_1	1844_12_164
212_2_1	669_2_927	884_2_1	1454_2_1	197_2_1	661_2_71	1482_2_69	62_2_1	110_2_1	495_2_1	234_2_42	205_2_1	173_2_1	2249_2_31	1420_2_64	374_2_1	1055_2_112	47_2_404	1734_2_305	870_2_1	1585_2_468	542_2_381	1298_2_1	521_2_253	184_2_218	2508_2_37	421_2_1	2260_2_53	422_2_1	1258_2_17	934_2_59	2587_2_62	632_2_127	963_2_55	1159_2_58	1172_2_68	2602_2_443	1133_2_1	447_2_55	710_2_98	169_2_234	1006_2_1	973_2_1	1059_2_1	2210_2_81	1022_2_547	31_2_6	2337_2_487	36_2_1	1844_12_155
212_2_1	669_2_945	884_2_1	1454_2_1	197_2_1	661_2_68	1482_2_69	62_2_1	110_2_1	495_2_1	234_2_41	205_2_1	173_2_1	2249_2_31	1420_2_58	374_2_1	1055_2_109	47_2_390	1734_2_301	870_2_1	1585_2_490	542_2_371	1298_2_1	521_2_246	184_2_231	2508_2_39	421_2_1	2260_2_48	422_2_1	1258_2_13	934_2_50	2587_2_58	632_2_152	963_2_46	1159_2_71	1172_2_63	2602_2_427	1133_2_1	447_2_58	710_2_84	169_2_230	1006_2_1	973_2_1	1059_2_1	2210_2_75	1022_2_546	31_2_2	2337_2_485	36_2_1	1844_12_174
212_2_1	669_2_921	884_2_1	1454_2_1	197_2_1	661_2_63	1482_2_63	62_2_1	110_2_1	495_2_1	234_2_37	205_2_1	173_2_1	2249_2_23	1420_2_56	374_2_1	1055_2_120	47_2_403	1734_2_312	870_2_1	1585_2_479	542_2_364	1298_2_1	521_2_229	184_2_224	2508_2_39	421_2_1	2260_2_52	422_2_1	1258_2_11	934_2_52	2587_2_59	632_2_173	963_2_46	1159_2_69	1172_2_54	2602_2_420	1133_2_1	447_2_63	710_2_76	169_2_237	1006_2_1	973_2_1	1059_2_1	2210_2_71	1022_2_554	31_2_2	2337_2_506	36_2_1	1844_12_175
212_2_1	669_2_914	884_2_1	1454_2_1	197_2_1	661_2_48	1482_2_49	62_2_1	110_2_1	495_2_1	234_2_32	205_2_1	173_2_1	2249_2_22	1420_2_65	374_2_1	1055_2_123	47_2_395	1734_2_322	870_2_1	1585_2_487	542_2_361	1298_2_1	521_2_231	184_2_224	2508_2_42	421_2_1	2260_2_52	422_2_1	1258_2_16	934_2_47	2587_2_72	632_2_186	963_2_44	1159_2_71	1172_2_51	2602_2_416	1133_2_1	447_2_56	710_2_73	169_2_237	1006_2_1	973_2_1	1059_2_1	2210_2_76	1022_2_572	31_2_2	2337_2_507	36_2_1	1844_12_176
212_2_1	669_2_903	884_2_1	1454_2_1	197_2_1	661_2_48	1482_2_50	62_2_1	110_2_1	495_2_1	234_2_27	205_2_1	173_2_1	2249_2_22	1420_2_67	374_2_1	1055_2_117	47_2_386	1734_2_300	870_2_1	1585_2_475	542_2_363	1298_2_1	521_2_258	184_2_227	2508_2_31	421_2_1	2260_2_59	422_2_1	1258_2_22	934_2_46	2587_2_75	632_2_198	963_2_42	1159_2_67	1172_2_52	2602_2_387	1133_2_1	447_2_62	710_2_87	169_2_251	1006_2_1	973_2_1	1059_2_1	2210_2_78	1022_2_564	2337_2_477	36_2_1	1844_12_173	1418_2_185
212_2_1	669_2_907	884_2_1	1454_2_1	197_2_1	661_2_39	1482_2_55	62_2_1	110_2_1	495_2_1	234_2_21	205_2_1	173_2_1	2249_2_25	1420_2_62	374_2_1	1055_2_98	47_2_395	1734_2_295	870_2_1	1585_2_480	542_2_391	1298_2_1	521_2_268	184_2_221	2508_2_36	421_2_1	2260_2_54	422_2_1	1258_2_25	934_2_41	2587_2_70	632_2_217	963_2_49	1159_2_54	1172_2_47	2602_2_373	1133_2_1	447_2_60	710_2_72	169_2_244	1006_2_1	973_2_1	1059_2_1	2210_2_83	1022_2_560	2337_2_439	36_2_1	1844_12_161	1418_2_181
212_2_1	669_2_904	884_2_1	1454_2_1	197_2_1	661_2_39	1482_2_55	62_2_1	110_2_1	495_2_1	234_2_21	205_2_1	173_2_1	2249_2_28	1420_2_61	374_2_1	1055_2_99	47_2_384	1734_2_276	870_2_1	1585_2_466	542_2_410	1298_2_1	521_2_276	184_2_220	2508_2_42	421_2_1	2260_2_50	422_2_1	1258_2_28	934_2_33	2587_2_53	632_2_216	963_2_48	1159_2_55	1172_2_47	2602_2_385	1133_2_1	447_2_70	710_2_83	169_2_268	1006_2_1	973_2_1	1059_2_1	2210_2_75	1022_2_584	2337_2_414	36_2_1	1844_12_167	1418_2_190
212_2_1	669_2_905	884_2_1	1454_2_1	197_2_1	661_2_45	1482_2_48	62_2_1	110_2_1	495_2_1	234_2_23	205_2_1	173_2_1	2249_2_21	1420_2_66	374_2_1	1055_2_101	47_2_384	1734_2_293	870_2_1	1585_2_447	542_2_420	1298_2_1	521_2_281	184_2_231	2508_2_28	421_2_1	2260_2_49	422_2_1	1258_2_30	934_2_33	2587_2_52	632_2_218	963_2_40	1159_2_50	1172_2_42	2602_2_369	1133_2_1	447_2_75	710_2_88	169_2_272	1006_2_1	973_2_1	1059_2_1	2210_2_71	1022_2_583	2337_2_426	36_2_1	1844_12_150	1418_2_193
212_2_1	669_2_909	884_2_1	1454_2_1	197_2_1	661_2_42	1482_2_55	62_2_1	110_2_1	495_2_1	234_2_25	205_2_1	173_2_1	2249_2_18	1420_2_63	374_2_1	1055_2_119	47_2_390	1734_2_311	870_2_1	1585_2_460	542_2_424	1298_2_1	521_2_298	184_2_238	2508_2_27	421_2_1	2260_2_50	422_2_1	1258_2_28	934_2_34	2587_2_44	632_2_221	963_2_43	1159_2_41	1172_2_48	2602_2_353	1133_2_1	447_2_77	710_2_104	169_2_248	1006_2_1	973_2_1	1059_2_1	2210_2_60	1022_2_581	2337_2_425	36_2_1	1844_12_138	1418_2_188
212_2_1	669_2_931	884_2_1	1454_2_1	197_2_1	661_2_36	1482_2_63	62_2_1	110_2_1	495_2_1	234_2_34	205_2_1	173_2_1	2249_2_18	1420_2_63	374_2_1	1055_2_135	47_2_389	1734_2_319	870_2_1	1585_2_452	542_2_425	1298_2_1	521_2_296	184_2_236	2508_2_34	421_2_1	2260_2_53	422_2_1	1258_2_29	934_2_35	2587_2_36	632_2_206	963_2_54	1159_2_34	1172_2_48	2602_2_353	1133_2_1	447_2_68	710_2_97	169_2_256	1006_2_1	973_2_1	1059_2_1	2210_2_61	1022_2_590	2337_2_415	36_2_1	1844_12_137	1418_2_188
212_2_1	669_2_955	884_2_1	1454_2_1	197_2_1	661_2_31	1482_2_53	62_2_1	110_2_1	495_2_1	234_2_33	205_2_1	173_2_1	2249_2_18	1420_2_63	374_2_1	1055_2_147	47_2_359	1734_2_331	870_2_1	1585_2_454	542_2_454	1298_2_1	521_2_292	184_2_231	2508_2_38	421_2_1	2260_2_38	422_2_1	1258_2_28	934_2_28	2587_2_38	632_2_209	963_2_54	1159_2_38	1172_2_39	2602_2_343	1133_2_1	447_2_64	710_2_96	169_2_245	1006_2_1	973_2_1	1059_2_1	2210_2_62	1022_2_592	2337_2_406	36_2_1	1844_12_145	1418_2_180
212_2_1	669_2_978	884_2_1	1454_2_1	197_2_1	661_2_32	1482_2_47	62_2_1	110_2_1	495_2_1	234_2_29	205_2_1	173_2_1	2249_2_19	1420_2_67	374_2_1	1055_2_150	47_2_359	1734_2_329	870_2_1	1585_2_427	542_2_453	1298_2_1	521_2_331	184_2_227	2508_2_30	421_2_1	2260_2_42	422_2_1	1258_2_28	934_2_28	2587_2_34	632_2_200	963_2_46	1159_2_32	1172_2_43	2602_2_339	1133_2_1	447_2_66	710_2_93	169_2_238	1006_2_1	973_2_1	1059_2_1	2210_2_63	1022_2_623	2337_2_400	36_2_1	1844_12_139	1418_2_186
212_2_1	669_2_980	884_2_1	1454_2_1	197_2_1	661_2_33	1482_2_47	62_2_1	110_2_1	495_2_1	234_2_28	205_2_1	173_2_1	2249_2_24	1420_2_65	374_2_1	1055_2_163	47_2_356	1734_2_325	870_2_1	1585_2_443	542_2_473	1298_2_1	521_2_337	184_2_225	2508_2_30	421_2_1	2260_2_44	422_2_1	1258_2_19	934_2_29	2587_2_39	632_2_208	963_2_42	1159_2_28	1172_2_38	2602_2_321	1133_2_1	447_2_62	710_2_90	169_2_226	1006_2_1	973_2_1	1059_2_1	2210_2_68	1022_2_633	2337_2_406	36_2_1	1844_12_149	1418_2_167
212_2_1	669_2_987	884_2_1	1454_2_1	197_2_1	661_2_31	1482_2_46	62_2_1	110_2_1	495_2_1	234_2_31	205_2_1	173_2_1	2249_2_22	1420_2_57	374_2_1	1055_2_150	47_2_368	1734_2_330	870_2_1	1585_2_433	542_2_447	1298_2_1	521_2_344	184_2_225	2508_2_26	421_2_1	2260_2_44	422_2_1	1258_2_20	934_2_32	2587_2_40	632_2_195	963_2_43	1159_2_28	1172_2_43	2602_2_335	1133_2_1	447_2_55	710_2_95	169_2_218	1006_2_1	973_2_1	1059_2_1	2210_2_75	1022_2_648	2337_2_388	36_2_1	1844_12_141	1418_2_169
212_2_1	669_2_972	884_2_1	1454_2_1	197_2_1	661_2_26	1482_2_46	62_2_1	110_2_1	495_2_1	234_2_33	205_2_1	173_2_1	2249_2_27	1420_2_56	374_2_1	1055_2_158	47_2_368	1734_2_338	870_2_1	1585_2_436	542_2_433	1298_2_1	521_2_348	184_2_231	2508_2_29	421_2_1	2260_2_44	422_2_1	1258_2_15	934_2_30	2587_2_35	632_2_185	963_2_50	1159_2_37	1172_2_39	2602_2_367	1133_2_1	447_2_41	710_2_89	169_2_207	1006_2_1	973_2_1	1059_2_1	2210_2_74	1022_2_635	2337_2_383	36_2_1	1844_12_141	1418_2_184
212_2_1	669_2_988	884_2_1	1454_2_1	197_2_1	661_2_26	1482_2_52	62_2_1	110_2_1	495_2_1	234_2_29	205_2_1	173_2_1	2249_2_30	1420_2_49	374_2_1	1055_2_153	47_2_363	1734_2_331	870_2_1	1585_2_440	542_2_433	1298_2_1	521_2_354	184_2_217	2508_2_24	421_2_1	2260_2_41	422_2_1	1258_2_15	934_2_33	2587_2_33	632_2_180	963_2_45	1159_2_37	1172_2_39	2602_2_364	1133_2_1	447_2_35	710_2_89	169_2_195	1006_2_1	973_2_1	1059_2_1	2210_2_76	1022_2_638	2337_2_369	36_2_1	1844_12_133	1418_2_192
212_2_1	669_2_999	884_2_1	1454_2_1	197_2_1	661_2_33	1482_2_49	62_2_1	110_2_1	495_2_1	234_2_19	205_2_1	173_2_1	2249_2_23	1420_2_57	374_2_1	1055_2_145	47_2_358	1734_2_343	870_2_1	1585_2_443	542_2_435	1298_2_1	521_2_354	184_2_215	2508_2_32	421_2_1	2260_2_38	422_2_1	1258_2_16	934_2_38	2587_2_23	632_2_166	963_2_43	1159_2_31	1172_2_34	2602_2_352	1133_2_1	447_2_41	710_2_84	169_2_185	1006_2_1	973_2_1	1059_2_1	2210_2_73	1022_2_649	2337_2_345	36_2_1	1844_12_141	1418_2_196
212_2_1	669_2_1004	884_2_1	1454_2_1	197_2_1	661_2_24	1482_2_54	62_2_1	110_2_1	495_2_1	234_2_17	205_2_1	173_2_1	2249_2_20	1420_2_54	374_2_1	1055_2_178	47_2_375	1734_2_346	870_2_1	1585_2_448	542_2_420	1298_2_1	521_2_354	184_2_212	2508_2_34	421_2_1	2260_2_41	422_2_1	1258_2_15	934_2_35	2587_2_19	632_2_160	963_2_39	1159_2_28	1172_2_35	2602_2_359	1133_2_1	447_2_41	710_2_72	169_2_183	1006_2_1	973_2_1	1059_2_1	2210_2_74	1022_2_647	2337_2_361	36_2_1	1844_12_142	1418_2_193
212_2_1	669_2_1009	884_2_1	1454_2_1	197_2_1	661_2_19	1482_2_66	62_2_1	110_2_1	495_2_1	234_2_25	205_2_1	173_2_1	2249_2_25	1420_2_53	374_2_1	1055_2_178	47_2_369	1734_2_320	870_2_1	1585_2_447	542_2_419	1298_2_1	521_2_349	184_2_209	2508_2_37	421_2_1	2260_2_41	422_2_1	1258_2_15	934_2_36	2587_2_28	632_2_162	963_2_36	1159_2_30	1172_2_31	2602_2_359	1133_2_1	447_2_42	710_2_75	169_2_168	1006_2_1	973_2_1	1059_2_1	2210_2_76	1022_2_629	2337_2_354	36_2_1	1844_12_142	1418_2_192
212_2_1	669_2_1021	884_2_1	1454_2_1	197_2_1	661_2_18	1482_2_60	62_2_1	110_2_1	495_2_1	234_2_25	205_2_1	173_2_1	2249_2_24	1420_2_54	374_2_1	1055_2_177	47_2_382	1734_2_320	870_2_1	1585_2_431	542_2_424	1298_2_1	521_2_350	184_2_198	2508_2_39	421_2_1	2260_2_43	422_2_1	1258_2_13	934_2_28	2587_2_33	632_2_162	963_2_39	1159_2_19	1172_2_42	2602_2_359	1133_2_1	447_2_47	710_2_83	169_2_173	1006_2_1	973_2_1	1059_2_1	2210_2_70	1022_2_615	2337_2_345	36_2_1	1844_12_139	1418_2_183
212_2_1	669_2_1026	884_2_1	1454_2_1	197_2_1	661_2_17	1482_2_64	62_2_1	110_2_1	495_2_1	234_2_25	205_2_1	173_2_1	2249_2_21	1420_2_53	374_2_1	1055_2_175	47_2_365	1734_2_295	870_2_1	1585_2_437	542_2_415	1298_2_1	521_2_359	184_2_198	2508_2_52	421_2_1	2260_2_59	422_2_1	1258_2_15	934_2_27	2587_2_25	632_2_155	963_2_42	1159_2_14	1172_2_32	2602_2_370	1133_2_1	447_2_43	710_2_89	169_2_165	1006_2_1	973_2_1	1059_2_1	2210_2_73	1022_2_607	2337_2_343	36_2_1	1844_12_148	1418_2_189
212_2_1	669_2_1027	884_2_1	1454_2_1	197_2_1	661_2_17	1482_2_61	62_2_1	110_2_1	495_2_1	234_2_20	205_2_1	173_2_1	2249_2_23	1420_2_50	374_2_1	1055_2_175	47_2_340	1734_2_311	870_2_1	1585_2_448	542_2_415	1298_2_1	521_2_388	184_2_203	2508_2_49	421_2_1	2260_2_64	422_2_1	1258_2_14	934_2_25	2587_2_23	632_2_161	963_2_34	1159_2_16	1172_2_33	2602_2_372	1133_2_1	447_2_44	710_2_102	169_2_170	1006_2_1	973_2_1	1059_2_1	2210_2_85	1022_2_595	2337_2_366	36_2_1	1844_12_139	1418_2_194
212_2_1	669_2_1035	884_2_1	1454_2_1	197_2_1	661_2_25	1482_2_62	62_2_1	110_2_1	495_2_1	234_2_17	205_2_1	173_2_1	2249_2_17	1420_2_48	374_2_1	1055_2_173	47_2_318	1734_2_332	870_2_1	1585_2_444	542_2_395	1298_2_1	521_2_378	184_2_197	2508_2_51	421_2_1	2260_2_58	422_2_1	1258_2_17	934_2_23	2587_2_20	632_2_158	963_2_43	1159_2_22	1172_2_34	2602_2_385	1133_2_1	447_2_42	710_2_108	169_2_168	1006_2_1	973_2_1	1059_2_1	2210_2_81	1022_2_576	2337_2_382	36_2_1	1844_12_147	1418_2_199
212_2_1	669_2_1063	884_2_1	1454_2_1	197_2_1	661_2_25	1482_2_67	62_2_1	110_2_1	495_2_1	234_2_20	205_2_1	173_2_1	2249_2_13	1420_2_43	374_2_1	1055_2_152	47_2_335	1734_2_327	870_2_1	1585_2_457	542_2_366	1298_2_1	521_2_363	184_2_194	2508_2_41	421_2_1	2260_2_53	422_2_1	1258_2_15	934_2_24	2587_2_17	632_2_170	963_2_54	1159_2_19	1172_2_33	2602_2_408	1133_2_1	447_2_43	710_2_97	169_2_171	1006_2_1	973_2_1	1059_2_1	2210_2_74	1022_2_593	2337_2_380	36_2_1	1844_12_141	1418_2_198
212_2_1	669_2_1067	884_2_1	1454_2_1	197_2_1	661_2_21	1482_2_70	62_2_1	110_2_1	495_2_1	234_2_21	205_2_1	173_2_1	2249_2_9	1420_2_48	374_2_1	1055_2_147	47_2_323	1734_2_336	870_2_1	1585_2_452	542_2_353	1298_2_1	521_2_364	184_2_212	2508_2_37	421_2_1	2260_2_48	422_2_1	1258_2_11	934_2_19	2587_2_12	632_2_164	963_2_59	1159_2_16	1172_2_30	2602_2_402	1133_2_1	447_2_42	710_2_102	169_2_172	1006_2_1	973_2_1	1059_2_1	2210_2_70	1022_2_600	2337_2_355	36_2_1	1844_12_140	1418_2_198
212_2_1	669_2_1098	884_2_1	1454_2_1	197_2_1	661_2_23	1482_2_87	62_2_1	110_2_1	495_2_1	234_2_22	205_2_1	173_2_1	2249_2_10	1420_2_50	374_2_1	1055_2_158	47_2_328	1734_2_323	870_2_1	1585_2_435	542_2_340	1298_2_1	521_2_376	184_2_200	2508_2_36	421_2_1	2260_2_51	422_2_1	1258_2_11	934_2_15	2587_2_16	632_2_165	963_2_63	1159_2_12	1172_2_28	2602_2_400	1133_2_1	447_2_44	710_2_104	169_2_163	1006_2_1	973_2_1	1059_2_1	2210_2_60	1022_2_593	2337_2_355	36_2_1	1844_12_136	1418_2_197
212_2_1	669_2_1076	884_2_1	1454_2_1	197_2_1	661_2_20	1482_2_87	62_2_1	110_2_1	495_2_1	234_2_20	205_2_1	173_2_1	2249_2_14	1420_2_58	374_2_1	1055_2_170	47_2_336	1734_2_313	870_2_1	1585_2_454	542_2_336	1298_2_1	521_2_361	184_2_205	2508_2_39	421_2_1	2260_2_46	422_2_1	1258_2_17	934_2_21	2587_2_10	632_2_162	963_2_55	1159_2_9	1172_2_34	2602_2_418	1133_2_1	447_2_45	710_2_102	169_2_170	1006_2_1	973_2_1	1059_2_1	2210_2_62	1022_2_582	2337_2_368	36_2_1	1844_12_142	1418_2_185
212_2_1	669_2_1085	884_2_1	1454_2_1	197_2_1	661_2_25	1482_2_86	62_2_1	110_2_1	495_2_1	234_2_18	205_2_1	173_2_1	2249_2_16	1420_2_53	374_2_1	1055_2_173	47_2_332	1734_2_299	870_2_1	1585_2_465	542_2_315	1298_2_1	521_2_352	184_2_217	2508_2_40	421_2_1	2260_2_45	422_2_1	1258_2_16	934_2_24	2587_2_8	632_2_169	963_2_51	1159_2_4	1172_2_35	2602_2_419	1133_2_1	447_2_51	710_2_101	169_2_169	1006_2_1	973_2_1	1059_2_1	2210_2_80	1022_2_584	2337_2_369	36_2_1	1844_12_143	1418_2_189
212_2_1	669_2_1096	884_2_1	1454_2_1	197_2_1	661_2_29	1482_2_80	62_2_1	110_2_1	495_2_1	234_2_24	205_2_1	173_2_1	2249_2_15	1420_2_48	374_2_1	1055_2_183	47_2_322	1734_2_270	870_2_1	1585_2_476	542_2_303	1298_2_1	521_2_344	184_2_221	2508_2_33	421_2_1	2260_2_44	422_2_1	1258_2_17	934_2_33	2587_2_12	632_2_169	963_2_47	1159_2_3	1172_2_36	2602_2_386	1133_2_1	447_2_60	710_2_106	169_2_163	1006_2_1	973_2_1	1059_2_1	2210_2_95	1022_2_591	2337_2_379	36_2_1	1844_12_147	1418_2_180
212_2_1	669_2_1116	884_2_1	1454_2_1	197_2_1	661_2_27	1482_2_76	62_2_1	110_2_1	495_2_1	234_2_23	205_2_1	173_2_1	2249_2_12	1420_2_37	374_2_1	1055_2_176	47_2_295	1734_2_266	870_2_1	1585_2_478	542_2_286	1298_2_1	521_2_365	184_2_231	2508_2_34	421_2_1	2260_2_40	422_2_1	1258_2_21	934_2_29	2587_2_13	632_2_163	963_2_54	1159_2_2	1172_2_34	2602_2_365	1133_2_1	447_2_65	710_2_107	169_2_170	1006_2_1	973_2_1	1059_2_1	2210_2_95	1022_2_607	2337_2_361	36_2_1	1844_12_140	1418_2_182
212_2_1	669_2_1099	884_2_1	1454_2_1	197_2_1	661_2_22	1482_2_66	110_2_1	234_2_29	559_2_1	173_2_1	2249_2_16	1420_2_31	374_2_1	1055_2_193	47_2_295	1734_2_276	870_2_1	1585_2_438	542_2_297	1298_2_1	521_2_361	184_2_229	2508_2_42	421_2_1	2260_2_32	422_2_1	1258_2_22	934_2_32	2587_2_11	632_2_165	963_2_38	205_2_1	1172_2_32	2602_2_383	1133_2_1	447_2_54	710_2_108	169_2_186	973_2_1	1059_2_1	2210_2_89	1022_2_606	2337_2_352	36_2_1	1844_12_162	1418_2_190	417_2_237	412_2_1194	299_2_1
212_2_1	669_2_1100	884_2_1	1454_2_1	197_2_1	661_2_23	1482_2_70	110_2_1	234_2_23	559_2_1	173_2_1	2249_2_13	1420_2_24	374_2_1	1055_2_179	47_2_291	1734_2_284	870_2_1	1585_2_452	542_2_302	1298_2_1	521_2_358	184_2_231	2508_2_45	421_2_1	2260_2_41	422_2_1	1258_2_21	934_2_36	2587_2_5	632_2_162	963_2_40	205_2_1	1172_2_31	2602_2_391	1133_2_1	447_2_56	710_2_100	169_2_183	973_2_1	1059_2_1	2210_2_89	1022_2_586	2337_2_373	36_2_1	1844_12_150	1418_2_202	417_2_256	412_2_1186	299_2_1
212_2_1	669_2_1093	884_2_1	1454_2_1	197_2_1	661_2_15	1482_2_66	110_2_1	234_2_32	559_2_1	173_2_1	2249_2_16	1420_2_24	374_2_1	1055_2_170	47_2_283	1734_2_287	870_2_1	1585_2_451	542_2_315	1298_2_1	521_2_377	184_2_223	2508_2_44	421_2_1	2260_2_33	422_2_1	1258_2_22	934_2_30	2587_2_4	632_2_176	963_2_37	205_2_1	1172_2_24	2602_2_391	1133_2_1	447_2_58	710_2_99	169_2_187	973_2_1	1059_2_1	2210_2_99	1022_2_591	2337_2_395	36_2_1	1844_12_155	1418_2_203	417_2_260	412_2_1201	299_2_1
212_2_1	669_2_1058	884_2_1	1454_2_1	197_2_1	661_2_12	1482_2_68	110_2_1	234_2_39	559_2_1	173_2_1	2249_2_17	1420_2_28	374_2_1	1055_2_188	47_2_268	1734_2_294	870_2_1	1585_2_445	542_2_294	1298_2_1	521_2_361	184_2_209	2508_2_47	421_2_1	2260_2_36	422_2_1	1258_2_19	934_2_48	2587_2_7	632_2_190	963_2_40	205_2_1	1172_2_23	2602_2_399	1133_2_1	447_2_58	710_2_86	169_2_191	973_2_1	1059_2_1	2210_2_93	1022_2_575	2337_2_410	36_2_1	1844_12_159	1418_2_201	417_2_274	412_2_1236	299_2_1
212_2_1	669_2_1089	884_2_1	1454_2_1	197_2_1	661_2_9	1482_2_70	110_2_1	234_2_36	559_2_1	173_2_1	2249_2_17	1420_2_27	374_2_1	1055_2_194	47_2_278	1734_2_287	870_2_1	1585_2_433	542_2_287	1298_2_1	521_2_355	184_2_196	2508_2_41	421_2_1	2260_2_39	422_2_1	1258_2_24	934_2_47	2587_2_8	632_2_194	963_2_44	205_2_1	1172_2_20	2602_2_352	1133_2_1	447_2_64	710_2_88	169_2_164	973_2_1	1059_2_1	2210_2_92	1022_2_602	2337_2_413	36_2_1	1844_12_144	1418_2_211	417_2_280	412_2_1233	299_2_1
212_2_1	669_2_1085	884_2_1	1454_2_1	197_2_1	661_2_5	1482_2_72	110_2_1	234_2_36	559_2_1	173_2_1	2249_2_16	1420_2_23	374_2_1	1055_2_205	47_2_282	1734_2_284	870_2_1	1585_2_438	542_2_308	1298_2_1	521_2_361	184_2_193	2508_2_38	421_2_1	2260_2_36	422_2_1	1258_2_28	934_2_49	2587_2_8	632_2_203	963_2_41	205_2_1	1172_2_23	2602_2_329	1133_2_1	447_2_63	710_2_89	169_2_150	973_2_1	1059_2_1	2210_2_93	1022_2_592	2337_2_403	36_2_1	1844_12_130	1418_2_218	417_2_280	412_2_1254	299_2_1
212_2_1	669_2_1084	884_2_1	1454_2_1	197_2_1	661_2_5	1482_2_69	110_2_1	234_2_36	559_2_1	173_2_1	2249_2_15	1420_2_26	374_2_1	1055_2_209	47_2_282	1734_2_295	870_2_1	1585_2_451	542_2_298	1298_2_1	521_2_376	184_2_199	2508_2_40	421_2_1	2260_2_31	422_2_1	1258_2_30	934_2_43	2587_2_7	632_2_222	963_2_43	205_2_1	1172_2_21	2602_2_303	1133_2_1	447_2_75	710_2_79	169_2_159	973_2_1	1059_2_1	2210_2_101	1022_2_606	2337_2_407	36_2_1	1844_12_136	1418_2_207	417_2_250	412_2_1245	299_2_1
212_2_1	669_2_1078	884_2_1	1454_2_1	197_2_1	661_2_10	1482_2_68	110_2_1	234_2_30	559_2_1	173_2_1	2249_2_18	1420_2_24	374_2_1	1055_2_206	47_2_290	1734_2_297	870_2_1	1585_2_446	542_2_290	1298_2_1	521_2_374	184_2_205	2508_2_40	421_2_1	2260_2_27	422_2_1	1258_2_33	934_2_39	2587_2_14	632_2_222	963_2_42	205_2_1	1172_2_19	2602_2_297	1133_2_1	447_2_72	710_2_78	169_2_156	973_2_1	1059_2_1	2210_2_103	1022_2_596	2337_2_414	36_2_1	1844_12_142	1418_2_204	417_2_260	412_2_1214	299_2_1
212_2_1	669_2_1082	884_2_1	1454_2_1	197_2_1	661_2_11	1482_2_57	110_2_1	234_2_30	559_2_1	173_2_1	2249_2_14	1420_2_19	374_2_1	1055_2_189	47_2_279	1734_2_282	870_2_1	1585_2_459	542_2_286	1298_2_1	521_2_382	184_2_218	2508_2_48	421_2_1	2260_2_25	422_2_1	1258_2_33	934_2_29	2587_2_18	632_2_219	963_2_36	205_2_1	1172_2_19	2602_2_289	1133_2_1	447_2_63	710_2_80	169_2_151	973_2_1	1059_2_1	2210_2_118	1022_2_589	2337_2_426	36_2_1	1844_12_141	1418_2_223	417_2_234	412_2_1217	299_2_1
212_2_1	669_2_1068	884_2_1	1454_2_1	197_2_1	661_2_10	1482_2_63	110_2_1	234_2_30	559_2_1	173_2_1	2249_2_12	1420_2_17	374_2_1	1055_2_170	47_2_287	1734_2_279	870_2_1	1585_2_473	542_2_299	1298_2_1	521_2_396	184_2_218	2508_2_56	421_2_1	2260_2_26	422_2_1	1258_2_36	934_2_28	2587_2_13	632_2_221	963_2_36	205_2_1	1172_2_17	2602_2_281	1133_2_1	447_2_59	710_2_82	169_2_167	973_2_1	1059_2_1	2210_2_126	1022_2_567	2337_2_429	36_2_1	1844_12_132	1418_2_215	417_2_211	412_2_1218	299_2_1
212_2_1	669_2_1070	884_2_1	1454_2_1	197_2_1	661_2_8	1482_2_80	110_2_1	234_2_24	559_2_1	173_2_1	2249_2_14	1420_2_14	374_2_1	1055_2_167	47_2_289	1734_2_291	870_2_1	1585_2_477	542_2_300	1298_2_1	521_2_422	184_2_219	2508_2_56	421_2_1	2260_2_26	422_2_1	1258_2_42	934_2_28	2587_2_15	632_2_205	963_2_34	205_2_1	1172_2_16	2602_2_269	1133_2_1	447_2_64	710_2_80	169_2_157	973_2_1	1059_2_1	2210_2_131	1022_2_574	2337_2_436	36_2_1	1844_12_130	1418_2_190	417_2_218	412_2_1172	299_2_1
212_2_1	669_2_1065	884_2_1	1454_2_1	197_2_1	661_2_8	1482_2_64	110_2_1	234_2_28	559_2_1	173_2_1	2249_2_15	1420_2_15	374_2_1	1055_2_172	47_2_269	1734_2_304	870_2_1	1585_2_477	542_2_318	1298_2_1	521_2_405	184_2_230	2508_2_59	421_2_1	2260_2_32	422_2_1	1258_2_42	934_2_32	2587_2_22	632_2_217	963_2_31	205_2_1	1172_2_23	2602_2_281	1133_2_1	447_2_64	710_2_86	169_2_149	973_2_1	1059_2_1	2210_2_135	1022_2_550	2337_2_426	36_2_1	1844_12_133	1418_2_190	417_2_219	412_2_1167	299_2_1
212_2_1	669_2_1044	884_2_1	1454_2_1	197_2_1	661_2_11	1482_2_59	110_2_1	234_2_36	559_2_1	173_2_1	2249_2_18	1420_2_15	374_2_1	1055_2_165	47_2_284	1734_2_315	870_2_1	1585_2_476	542_2_325	1298_2_1	521_2_420	184_2_240	2508_2_61	421_2_1	2260_2_25	422_2_1	1258_2_40	934_2_33	2587_2_24	632_2_222	963_2_38	205_2_1	1172_2_25	2602_2_276	1133_2_1	447_2_72	710_2_78	169_2_153	973_2_1	1059_2_1	2210_2_135	1022_2_546	2337_2_424	36_2_1	1844_12_131	1418_2_177	417_2_227	412_2_1162	299_2_1
212_2_1	669_2_1037	884_2_1	1454_2_1	197_2_1	661_2_8	1482_2_49	110_2_1	234_2_44	559_2_1	173_2_1	2249_2_15	1420_2_10	374_2_1	1055_2_172	47_2_287	1734_2_333	870_2_1	1585_2_464	542_2_331	1298_2_1	521_2_416	184_2_248	2508_2_64	421_2_1	2260_2_23	422_2_1	1258_2_31	934_2_38	2587_2_25	632_2_244	963_2_39	205_2_1	1172_2_27	2602_2_266	1133_2_1	447_2_72	710_2_68	169_2_156	973_2_1	1059_2_1	2210_2_127	1022_2_536	2337_2_414	36_2_1	1844_12_131	1418_2_169	417_2_229	412_2_1183	299_2_1
212_2_1	669_2_1046	884_2_1	1454_2_1	197_2_1	661_2_6	1482_2_53	110_2_1	234_2_41	559_2_1	173_2_1	2249_2_14	1420_2_8	374_2_1	1055_2_176	47_2_291	1734_2_314	870_2_1	1585_2_480	542_2_324	1298_2_1	521_2_417	184_2_228	2508_2_60	421_2_1	2260_2_24	422_2_1	1258_2_26	934_2_35	2587_2_22	632_2_256	963_2_44	205_2_1	1172_2_28	2602_2_245	1133_2_1	447_2_78	710_2_65	169_2_184	973_2_1	1059_2_1	2210_2_122	1022_2_539	2337_2_416	36_2_1	1844_12_117	1418_2_173	417_2_219	412_2_1190	299_2_1
212_2_1	669_2_1024	884_2_1	1454_2_1	197_2_1	661_2_6	1482_2_47	110_2_1	234_2_52	559_2_1	173_2_1	2249_2_12	1420_2_8	374_2_1	1055_2_169	47_2_292	1734_2_316	870_2_1	1585_2_500	542_2_313	1298_2_1	521_2_421	184_2_231	2508_2_73	421_2_1	2260_2_18	422_2_1	1258_2_22	934_2_34	2587_2_20	632_2_247	963_2_49	205_2_1	1172_2_29	2602_2_243	1133_2_1	447_2_74	710_2_75	169_2_191	973_2_1	1059_2_1	2210_2_132	1022_2_553	2337_2_416	36_2_1	1844_12_118	1418_2_179	417_2_200	412_2_1187	299_2_1
212_2_1	669_2_1061	884_2_1	1454_2_1	197_2_1	661_2_4	1482_2_51	110_2_1	234_2_48	559_2_1	173_2_1	2249_2_12	1420_2_8	374_2_1	1055_2_170	47_2_307	1734_2_320	870_2_1	1585_2_485	542_2_294	1298_2_1	521_2_402	184_2_230	2508_2_84	421_2_1	2260_2_18	422_2_1	1258_2_24	934_2_34	2587_2_22	632_2_240	963_2_49	205_2_1	1172_2_31	2602_2_228	1133_2_1	447_2_72	710_2_63	169_2_176	973_2_1	1059_2_1	2210_2_123	1022_2_544	2337_2_432	36_2_1	1844_12_114	1418_2_181	417_2_209	412_2_1165	299_2_1
212_2_1	669_2_1024	884_2_1	1454_2_1	197_2_1	661_2_2	1482_2_47	110_2_1	234_2_39	559_2_1	173_2_1	2249_2_11	1420_2_10	374_2_1	1055_2_169	47_2_301	1734_2_326	870_2_1	1585_2_498	542_2_318	1298_2_1	521_2_404	184_2_255	2508_2_75	421_2_1	2260_2_20	422_2_1	1258_2_22	934_2_38	2587_2_27	632_2_232	963_2_36	205_2_1	1172_2_32	2602_2_241	1133_2_1	447_2_74	710_2_53	169_2_195	973_2_1	1059_2_1	2210_2_120	1022_2_541	2337_2_448	36_2_1	1844_12_109	1418_2_202	417_2_201	412_2_1156	299_2_1
212_2_1	669_2_1030	884_2_1	1454_2_1	197_2_1	661_2_3	1482_2_50	110_2_1	234_2_47	559_2_1	173_2_1	2249_2_11	1420_2_6	374_2_1	1055_2_161	47_2_297	1734_2_341	870_2_1	1585_2_466	542_2_306	1298_2_1	521_2_443	184_2_257	2508_2_83	421_2_1	2260_2_21	422_2_1	1258_2_22	934_2_34	2587_2_29	632_2_224	963_2_34	205_2_1	1172_2_31	2602_2_241	1133_2_1	447_2_82	710_2_52	169_2_207	973_2_1	1059_2_1	2210_2_127	1022_2_543	2337_2_450	36_2_1	1844_12_103	1418_2_202	417_2_192	412_2_1145	299_2_1
212_2_1	669_2_1028	884_2_1	1454_2_1	197_2_1	661_2_1	1482_2_39	110_2_1	234_2_40	559_2_1	173_2_1	2249_2_8	1420_2_7	374_2_1	1055_2_145	47_2_284	1734_2_362	870_2_1	1585_2_485	542_2_321	1298_2_1	521_2_467	184_2_250	2508_2_81	421_2_1	2260_2_18	422_2_1	1258_2_27	934_2_32	2587_2_23	632_2_214	963_2_34	205_2_1	1172_2_33	2602_2_235	1133_2_1	447_2_92	710_2_51	169_2_211	973_2_1	1059_2_1	2210_2_113	1022_2_576	2337_2_460	36_2_1	1844_12_115	1418_2_191	417_2_182	412_2_1126	299_2_1
212_2_1	669_2_1048	884_2_1	1454_2_1	197_2_1	1482_2_41	110_2_1	234_2_38	559_2_1	173_2_1	2249_2_3	1420_2_7	374_2_1	1055_2_157	47_2_277	1734_2_391	870_2_1	1585_2_491	542_2_285	1298_2_1	521_2_484	184_2_254	2508_2_79	421_2_1	2260_2_16	422_2_1	1258_2_31	934_2_26	2587_2_20	632_2_218	963_2_31	205_2_1	1172_2_37	2602_2_236	1133_2_1	447_2_104	710_2_56	169_2_204	973_2_1	1059_2_1	2210_2_91	1022_2_598	2337_2_460	36_2_1	1844_12_100	1418_2_197	417_2_177	412_2_1093	299_2_1	1763_2_106
212_2_1	669_2_1036	884_2_1	1454_2_1	197_2_1	1482_2_35	110_2_1	234_2_37	559_2_1	173_2_1	2249_2_3	1420_2_3	374_2_1	1055_2_167	47_2_271	1734_2_389	870_2_1	1585_2_471	542_2_278	1298_2_1	521_2_494	184_2_259	2508_2_81	421_2_1	2260_2_13	422_2_1	1258_2_33	934_2_20	2587_2_18	632_2_220	963_2_27	205_2_1	1172_2_40	2602_2_233	1133_2_1	447_2_105	710_2_58	169_2_212	973_2_1	1059_2_1	2210_2_93	1022_2_597	2337_2_460	36_2_1	1844_12_100	1418_2_211	417_2_178	412_2_1095	299_2_1	1763_2_114
212_2_1	669_2_1030	884_2_1	1454_2_1	197_2_1	1482_2_28	110_2_1	234_2_38	559_2_1	173_2_1	2249_2_7	1420_2_4	374_2_1	1055_2_163	47_2_267	1734_2_379	870_2_1	1585_2_472	542_2_290	1298_2_1	521_2_501	184_2_258	2508_2_74	421_2_1	2260_2_11	422_2_1	1258_2_38	934_2_23	2587_2_17	632_2_206	963_2_34	205_2_1	1172_2_36	2602_2_232	1133_2_1	447_2_115	710_2_68	169_2_213	973_2_1	1059_2_1	2210_2_82	1022_2_616	2337_2_464	36_2_1	1844_12_100	1418_2_217	417_2_186	412_2_1065	299_2_1	1763_2_119
212_2_1	669_2_998	884_2_1	1454_2_1	197_2_1	1482_2_26	110_2_1	234_2_42	559_2_1	173_2_1	2249_2_5	1420_2_3	374_2_1	1055_2_167	47_2_278	1734_2_384	870_2_1	1585_2_468	542_2_320	1298_2_1	521_2_478	184_2_246	2508_2_57	421_2_1	2260_2_12	422_2_1	1258_2_40	934_2_30	2587_2_21	632_2_222	963_2_37	205_2_1	1172_2_36	2602_2_226	1133_2_1	447_2_123	710_2_76	169_2_209	973_2_1	1059_2_1	2210_2_71	1022_2_605	2337_2_467	36_2_1	1844_12_88	1418_2_210	417_2_189	412_2_1079	299_2_1	1763_2_119
212_2_1	669_2_997	884_2_1	1454_2_1	197_2_1	1482_2_32	110_2_1	234_2_41	559_2_1	173_2_1	2249_2_8	1420_2_4	374_2_1	1055_2_153	47_2_275	1734_2_387	870_2_1	1585_2_478	542_2_313	1298_2_1	521_2_473	184_2_225	2508_2_52	421_2_1	2260_2_10	422_2_1	1258_2_36	934_2_26	2587_2_32	632_2_223	963_2_44	205_2_1	1172_2_29	2602_2_233	1133_2_1	447_2_120	710_2_79	169_2_192	973_2_1	1059_2_1	2210_2_75	1022_2_628	2337_2_485	36_2_1	1844_12_79	1418_2_219	417_2_198	412_2_1087	299_2_1	1763_2_122
212_2_1	669_2_1020	884_2_1	197_2_1	1482_2_31	110_2_1	234_2_41	559_2_1	173_2_1	2249_2_7	1454_2_1	374_2_1	1055_2_142	47_2_294	1734_2_367	870_2_1	1585_2_483	542_2_322	1298_2_1	521_2_460	184_2_226	2508_2_50	421_2_1	2260_2_5	422_2_1	1258_2_33	934_2_28	2587_2_29	632_2_216	963_2_39	205_2_1	1172_2_32	2602_2_232	1133_2_1	447_2_124	710_2_77	169_2_197	973_2_1	2210_2_65	1022_2_643	2337_2_489	36_2_1	1844_12_72	1418_2_229	417_2_202	412_2_1082	299_2_1	1763_2_125	375_2_1	820_2_406
212_2_1	669_2_1016	884_2_1	197_2_1	1482_2_26	110_2_1	234_2_31	559_2_1	173_2_1	2249_2_7	1454_2_1	374_2_1	1055_2_126	47_2_284	1734_2_362	870_2_1	1585_2_497	542_2_333	1298_2_1	521_2_473	184_2_258	2508_2_52	421_2_1	2260_2_5	422_2_1	1258_2_26	934_2_37	2587_2_25	632_2_221	963_2_42	205_2_1	1172_2_35	2602_2_219	1133_2_1	447_2_109	710_2_79	169_2_194	973_2_1	2210_2_60	1022_2_656	2337_2_494	36_2_1	1844_12_70	1418_2_235	417_2_190	412_2_1118	299_2_1	1763_2_131	375_2_1	820_2_387
212_2_1	669_2_1041	884_2_1	197_2_1	1482_2_26	110_2_1	234_2_26	559_2_1	173_2_1	2249_2_8	1454_2_1	374_2_1	1055_2_132	47_2_284	1734_2_352	870_2_1	1585_2_494	542_2_329	1298_2_1	521_2_494	184_2_277	2508_2_46	421_2_1	2260_2_8	422_2_1	1258_2_23	934_2_35	2587_2_25	632_2_224	963_2_44	205_2_1	1172_2_31	2602_2_229	1133_2_1	447_2_106	710_2_81	169_2_189	973_2_1	2210_2_54	1022_2_673	2337_2_475	36_2_1	1844_12_62	1418_2_235	417_2_209	412_2_1129	299_2_1	1763_2_136	375_2_1	820_2_390
212_2_1	669_2_1082	884_2_1	197_2_1	1482_2_23	110_2_1	234_2_22	559_2_1	173_2_1	2249_2_12	1454_2_1	374_2_1	1055_2_130	47_2_272	1734_2_329	870_2_1	1585_2_478	542_2_327	1298_2_1	521_2_499	184_2_284	2508_2_45	421_2_1	2260_2_11	422_2_1	1258_2_23	934_2_29	2587_2_26	632_2_235	963_2_57	205_2_1	1172_2_31	2602_2_223	1133_2_1	447_2_93	710_2_83	169_2_193	973_2_1	2210_2_56	1022_2_664	2337_2_492	36_2_1	1844_12_65	1418_2_226	417_2_207	412_2_1097	299_2_1	1763_2_136	375_2_1	820_2_384
212_2_1	669_2_1102	884_2_1	197_2_1	1482_2_18	110_2_1	234_2_14	559_2_1	173_2_1	2249_2_11	1454_2_1	374_2_1	1055_2_129	47_2_267	1734_2_321	870_2_1	1585_2_500	542_2_351	1298_2_1	521_2_478	184_2_276	2508_2_47	421_2_1	2260_2_9	422_2_1	1258_2_20	934_2_32	2587_2_22	632_2_221	963_2_50	205_2_1	1172_2_33	2602_2_210	1133_2_1	447_2_81	710_2_88	169_2_197	973_2_1	2210_2_62	1022_2_686	2337_2_486	36_2_1	1844_12_53	1418_2_210	417_2_189	412_2_1122	299_2_1	1763_2_141	375_2_1	820_2_405
212_2_1	669_2_1087	884_2_1	197_2_1	1482_2_27	110_2_1	234_2_7	559_2_1	173_2_1	2249_2_12	1454_2_1	374_2_1	1055_2_137	47_2_274	1734_2_323	870_2_1	1585_2_496	542_2_343	1298_2_1	521_2_461	184_2_270	2508_2_46	421_2_1	2260_2_11	422_2_1	1258_2_16	934_2_29	2587_2_21	632_2_204	963_2_50	205_2_1	1172_2_27	2602_2_232	1133_2_1	447_2_68	710_2_91	169_2_187	973_2_1	2210_2_64	1022_2_690	2337_2_492	36_2_1	1844_12_52	1418_2_220	417_2_196	412_2_1110	299_2_1	1763_2_148	375_2_1	820_2_430
212_2_1	669_2_1094	884_2_1	197_2_1	1482_2_24	110_2_1	234_2_5	559_2_1	173_2_1	2249_2_7	1454_2_1	374_2_1	1055_2_135	47_2_264	1734_2_316	870_2_1	1585_2_488	542_2_342	1298_2_1	521_2_447	184_2_295	2508_2_47	421_2_1	2260_2_18	422_2_1	1258_2_17	934_2_30	2587_2_21	632_2_219	963_2_46	205_2_1	1172_2_27	2602_2_212	1133_2_1	447_2_64	710_2_81	169_2_197	973_2_1	2210_2_64	1022_2_679	2337_2_519	36_2_1	1844_12_52	1418_2_206	417_2_195	412_2_1107	299_2_1	1763_2_146	375_2_1	820_2_424
212_2_1	669_2_1116	884_2_1	197_2_1	1482_2_25	110_2_1	234_2_4	559_2_1	173_2_1	2249_2_9	1454_2_1	374_2_1	1055_2_136	47_2_270	1734_2_321	870_2_1	1585_2_501	542_2_345	1298_2_1	521_2_431	184_2_297	2508_2_47	421_2_1	2260_2_14	422_2_1	1258_2_20	934_2_33	2587_2_23	632_2_225	963_2_48	205_2_1	1172_2_30	2602_2_201	1133_2_1	447_2_55	710_2_83	169_2_189	973_2_1	2210_2_62	1022_2_675	2337_2_502	36_2_1	1844_12_55	1418_2_203	417_2_191	412_2_1127	299_2_1	1763_2_141	375_2_1	820_2_429
212_2_1	669_2_1128	884_2_1	197_2_1	1482_2_25	110_2_1	234_2_2	559_2_1	173_2_1	2249_2_11	1454_2_1	374_2_1	1055_2_142	47_2_270	1734_2_310	870_2_1	1585_2_485	542_2_357	1298_2_1	521_2_423	184_2_295	2508_2_49	421_2_1	2260_2_12	422_2_1	1258_2_19	934_2_36	2587_2_29	632_2_222	963_2_41	205_2_1	1172_2_33	2602_2_205	1133_2_1	447_2_48	710_2_86	169_2_177	973_2_1	2210_2_57	1022_2_655	2337_2_515	36_2_1	1844_12_55	1418_2_212	417_2_200	412_2_1124	299_2_1	1763_2_140	375_2_1	820_2_433
212_2_1	669_2_1110	884_2_1	197_2_1	1482_2_20	110_2_1	234_2_3	559_2_1	173_2_1	2249_2_13	1454_2_1	374_2_1	1055_2_131	47_2_282	1734_2_312	870_2_1	1585_2_533	542_2_346	1298_2_1	521_2_418	184_2_281	2508_2_52	421_2_1	2260_2_11	422_2_1	1258_2_21	934_2_43	2587_2_39	632_2_242	963_2_34	205_2_1	1172_2_34	2602_2_209	1133_2_1	447_2_46	710_2_91	169_2_165	973_2_1	2210_2_58	1022_2_636	2337_2_522	36_2_1	1844_12_60	1418_2_215	417_2_206	412_2_1101	299_2_1	1763_2_139	375_2_1	820_2_452
212_2_1	669_2_1096	884_2_1	197_2_1	1482_2_21	110_2_1	234_2_4	559_2_1	173_2_1	2249_2_10	1454_2_1	374_2_1	1055_2_132	47_2_269	1734_2_297	870_2_1	1585_2_511	542_2_363	1298_2_1	521_2_428	184_2_280	2508_2_48	421_2_1	2260_2_13	422_2_1	1258_2_14	934_2_43	2587_2_46	632_2_235	963_2_30	205_2_1	1172_2_29	2602_2_184	1133_2_1	447_2_44	710_2_99	169_2_177	973_2_1	2210_2_49	1022_2_654	2337_2_500	36_2_1	1844_12_62	1418_2_220	417_2_212	412_2_1142	299_2_1	1763_2_132	375_2_1	820_2_451
212_2_1	669_2_1064	884_2_1	197_2_1	1482_2_20	110_2_1	234_2_4	559_2_1	173_2_1	2249_2_10	1454_2_1	374_2_1	1055_2_137	47_2_276	1734_2_315	870_2_1	1585_2_539	542_2_394	1298_2_1	521_2_423	184_2_287	2508_2_49	421_2_1	2260_2_11	422_2_1	1258_2_13	934_2_39	2587_2_53	632_2_241	963_2_32	205_2_1	1172_2_29	2602_2_172	1133_2_1	447_2_46	710_2_93	169_2_186	973_2_1	2210_2_39	1022_2_638	2337_2_487	36_2_1	1844_12_68	1418_2_220	417_2_212	412_2_1152	299_2_1	1763_2_123	375_2_1	820_2_435
212_2_1	669_2_1090	884_2_1	197_2_1	1482_2_22	110_2_1	234_2_4	559_2_1	173_2_1	2249_2_8	1454_2_1	374_2_1	1055_2_132	47_2_273	1734_2_296	870_2_1	1585_2_531	542_2_406	1298_2_1	521_2_441	184_2_281	2508_2_50	421_2_1	2260_2_14	422_2_1	1258_2_8	934_2_47	2587_2_52	632_2_231	963_2_29	205_2_1	1172_2_28	2602_2_159	1133_2_1	447_2_48	710_2_93	169_2_186	973_2_1	2210_2_39	1022_2_628	2337_2_506	36_2_1	1844_12_60	1418_2_229	417_2_207	412_2_1140	299_2_1	1763_2_115	375_2_1	820_2_434
212_2_1	669_2_1109	884_2_1	197_2_1	1482_2_24	110_2_1	234_2_4	559_2_1	173_2_1	2249_2_10	1454_2_1	374_2_1	1055_2_124	47_2_251	1734_2_288	870_2_1	1585_2_528	542_2_409	1298_2_1	521_2_444	184_2_291	2508_2_45	421_2_1	2260_2_19	422_2_1	1258_2_6	934_2_46	2587_2_47	632_2_221	963_2_27	205_2_1	1172_2_28	2602_2_158	1133_2_1	447_2_46	710_2_100	169_2_204	973_2_1	2210_2_38	1022_2_640	2337_2_483	36_2_1	1844_12_61	1418_2_240	417_2_205	412_2_1161	299_2_1	1763_2_111	375_2_1	820_2_414
212_2_1	669_2_1096	884_2_1	197_2_1	1482_2_23	110_2_1	234_2_5	559_2_1	173_2_1	2249_2_6	1454_2_1	374_2_1	1055_2_125	47_2_249	1734_2_273	870_2_1	1585_2_524	542_2_389	1298_2_1	521_2_471	184_2_283	2508_2_35	421_2_1	2260_2_24	422_2_1	1258_2_6	934_2_48	2587_2_41	632_2_205	963_2_20	205_2_1	1172_2_34	2602_2_151	1133_2_1	447_2_47	710_2_114	169_2_241	973_2_1	2210_2_38	1022_2_625	2337_2_472	36_2_1	1844_12_50	1418_2_238	417_2_211	412_2_1204	299_2_1	1763_2_112	375_2_1	820_2_407
212_2_1	669_2_1098	884_2_1	197_2_1	1482_2_21	110_2_1	234_2_5	559_2_1	173_2_1	2249_2_5	1454_2_1	374_2_1	1055_2_125	47_2_239	1734_2_272	870_2_1	1585_2_539	542_2_370	1298_2_1	521_2_479	184_2_281	2508_2_33	421_2_1	2260_2_19	422_2_1	1258_2_5	934_2_49	2587_2_40	632_2_188	963_2_19	205_2_1	1172_2_31	2602_2_146	1133_2_1	447_2_43	710_2_111	169_2_230	973_2_1	2210_2_37	1022_2_656	2337_2_500	36_2_1	1844_12_46	1418_2_255	417_2_220	412_2_1192	299_2_1	1763_2_108	375_2_1	820_2_412
212_2_1	669_2_1098	884_2_1	197_2_1	1482_2_21	110_2_1	234_2_6	559_2_1	173_2_1	2249_2_2	1454_2_1	374_2_1	1055_2_129	47_2_242	1734_2_259	870_2_1	1585_2_558	542_2_373	1298_2_1	521_2_491	184_2_274	2508_2_23	421_2_1	2260_2_17	422_2_1	1258_2_8	934_2_41	2587_2_43	632_2_188	963_2_17	205_2_1	1172_2_26	2602_2_143	1133_2_1	447_2_39	710_2_109	169_2_240	973_2_1	2210_2_31	1022_2_670	2337_2_502	36_2_1	1844_12_41	1418_2_230	417_2_216	412_2_1203	299_2_1	1763_2_118	375_2_1	820_2_399
212_2_1	669_2_1060	884_2_1	197_2_1	1482_2_25	110_2_1	234_2_7	559_2_1	173_2_1	1454_2_1	374_2_1	1055_2_130	47_2_244	1734_2_266	870_2_1	1585_2_564	542_2_361	1298_2_1	521_2_468	184_2_256	2508_2_31	421_2_1	2260_2_16	422_2_1	1258_2_8	934_2_42	2587_2_40	632_2_172	963_2_13	205_2_1	1172_2_23	2602_2_156	1133_2_1	447_2_38	710_2_80	169_2_251	2210_2_37	1022_2_685	2337_2_501	36_2_1	1844_12_53	1418_2_238	417_2_217	412_2_1243	299_2_1	1763_2_116	375_2_1	820_2_412
212_2_1	669_2_1052	884_2_1	197_2_1	1482_2_36	110_2_1	234_2_2	559_2_1	173_2_1	1454_2_1	374_2_1	1055_2_115	47_2_228	1734_2_273	870_2_1	1585_2_601	542_2_380	1298_2_1	521_2_470	184_2_265	2508_2_37	421_2_1	2260_2_15	422_2_1	1258_2_6	934_2_38	2587_2_49	632_2_161	963_2_5	205_2_1	1172_2_28	2602_2_167	1133_2_1	447_2_31	710_2_88	169_2_244	2210_2_41	1022_2_689	2337_2_478	36_2_1	1844_12_46	1418_2_235	417_2_221	412_2_1274	299_2_1	1763_2_117	375_2_1	820_2_392
212_2_1	669_2_1095	884_2_1	197_2_1	1482_2_32	110_2_1	234_2_2	559_2_1	173_2_1	1454_2_1	374_2_1	1055_2_126	47_2_227	1734_2_272	870_2_1	1585_2_592	542_2_365	1298_2_1	521_2_459	184_2_247	2508_2_36	421_2_1	2260_2_12	422_2_1	1258_2_8	934_2_35	2587_2_53	632_2_149	963_2_1	205_2_1	1172_2_29	2602_2_166	1133_2_1	447_2_31	710_2_82	169_2_242	2210_2_53	1022_2_691	2337_2_489	36_2_1	1844_12_61	1418_2_239	417_2_226	412_2_1277	299_2_1	1763_2_110	375_2_1	820_2_392
212_2_1	669_2_1065	884_2_1	197_2_1	1482_2_38	110_2_1	234_2_2	559_2_1	173_2_1	1454_2_1	374_2_1	1055_2_126	47_2_233	1734_2_274	870_2_1	1585_2_614	542_2_364	1298_2_1	521_2_467	184_2_234	2508_2_36	421_2_1	2260_2_10	422_2_1	1258_2_10	934_2_45	2587_2_54	632_2_141	205_2_1	1172_2_25	2602_2_165	1133_2_1	447_2_28	710_2_83	169_2_224	2210_2_46	1022_2_683	2337_2_484	36_2_1	1844_12_68	1418_2_240	417_2_251	412_2_1293	299_2_1	1763_2_97	375_2_1	820_2_400
212_2_1	669_2_1051	884_2_1	197_2_1	1482_2_28	110_2_1	234_2_2	559_2_1	173_2_1	1454_2_1	374_2_1	1055_2_100	47_2_226	1734_2_279	870_2_1	1585_2_635	542_2_342	1298_2_1	521_2_462	184_2_219	2508_2_38	421_2_1	2260_2_8	422_2_1	1258_2_6	934_2_47	2587_2_54	632_2_151	205_2_1	1172_2_28	2602_2_165	1133_2_1	447_2_23	710_2_87	169_2_226	2210_2_48	1022_2_712	2337_2_471	36_2_1	1844_12_65	1418_2_254	417_2_244	412_2_1323	299_2_1	1763_2_105	375_2_1	820_2_378
212_2_1	669_2_1068	884_2_1	197_2_1	1482_2_27	110_2_1	234_2_1	559_2_1	173_2_1	1454_2_1	374_2_1	1055_2_98	47_2_258	1734_2_287	870_2_1	1585_2_650	542_2_316	1298_2_1	521_2_461	184_2_235	2508_2_35	421_2_1	2260_2_5	422_2_1	1258_2_3	934_2_40	2587_2_51	632_2_135	205_2_1	1172_2_29	2602_2_163	1133_2_1	447_2_22	710_2_90	169_2_223	2210_2_45	1022_2_723	2337_2_457	36_2_1	1844_12_59	1418_2_269	417_2_234	412_2_1293	299_2_1	1763_2_97	375_2_1	820_2_368
212_2_1	669_2_1045	884_2_1	197_2_1	1482_2_18	110_2_1	234_2_1	559_2_1	173_2_1	1454_2_1	374_2_1	1055_2_97	47_2_282	1734_2_298	870_2_1	1585_2_674	542_2_307	1298_2_1	521_2_440	184_2_254	2508_2_39	421_2_1	2260_2_8	422_2_1	1258_2_1	934_2_34	2587_2_48	632_2_120	205_2_1	1172_2_33	2602_2_176	1133_2_1	447_2_24	710_2_88	169_2_201	2210_2_38	1022_2_719	2337_2_431	36_2_1	1844_12_58	1418_2_286	417_2_242	412_2_1284	299_2_1	1763_2_105	375_2_1	820_2_370
212_2_1	669_2_997	884_2_1	197_2_1	1482_2_13	110_2_1	234_2_2	559_2_1	173_2_1	1454_2_1	374_2_1	1055_2_74	47_2_277	1734_2_292	870_2_1	1585_2_672	542_2_319	1298_2_1	521_2_456	184_2_267	2508_2_35	421_2_1	2260_2_9	422_2_1	1258_2_1	934_2_45	2587_2_51	632_2_108	205_2_1	1172_2_31	2602_2_194	1133_2_1	447_2_25	710_2_80	169_2_215	2210_2_32	1022_2_705	2337_2_420	36_2_1	1844_12_58	1418_2_298	417_2_270	412_2_1272	299_2_1	1763_2_115	375_2_1	820_2_382
212_2_1	669_2_1007	884_2_1	197_2_1	1482_2_14	110_2_1	234_2_2	559_2_1	173_2_1	1454_2_1	374_2_1	1055_2_61	47_2_268	1734_2_292	870_2_1	1585_2_679	542_2_331	1298_2_1	521_2_461	184_2_282	2508_2_41	421_2_1	2260_2_13	422_2_1	934_2_52	2587_2_50	632_2_105	205_2_1	1172_2_31	2602_2_186	1133_2_1	447_2_24	710_2_82	169_2_212	2210_2_32	1022_2_687	2337_2_430	36_2_1	1844_12_53	1418_2_304	417_2_263	412_2_1259	299_2_1	1763_2_130	375_2_1	820_2_373
212_2_1	669_2_1033	884_2_1	197_2_1	1482_2_16	110_2_1	234_2_5	559_2_1	173_2_1	1454_2_1	374_2_1	1055_2_56	47_2_264	1734_2_285	870_2_1	1585_2_657	542_2_345	1298_2_1	521_2_486	184_2_270	2508_2_41	421_2_1	2260_2_16	422_2_1	934_2_46	2587_2_56	632_2_115	205_2_1	1172_2_27	2602_2_173	1133_2_1	447_2_25	710_2_75	169_2_206	2210_2_37	1022_2_685	2337_2_423	36_2_1	1844_12_52	1418_2_293	417_2_252	412_2_1276	299_2_1	1763_2_130	375_2_1	820_2_370
212_2_1	669_2_1025	884_2_1	197_2_1	1482_2_16	110_2_1	234_2_6	559_2_1	173_2_1	1454_2_1	374_2_1	1055_2_73	47_2_280	1734_2_284	870_2_1	1585_2_685	542_2_321	1298_2_1	521_2_447	184_2_280	2508_2_35	421_2_1	2260_2_19	422_2_1	934_2_44	2587_2_60	632_2_118	205_2_1	1172_2_30	2602_2_172	1133_2_1	447_2_28	710_2_69	169_2_190	2210_2_37	1022_2_688	2337_2_439	36_2_1	1844_12_59	1418_2_294	417_2_267	412_2_1261	299_2_1	1763_2_133	375_2_1	820_2_382
212_2_1	669_2_1048	884_2_1	197_2_1	1482_2_20	110_2_1	234_2_5	559_2_1	173_2_1	1454_2_1	374_2_1	1055_2_76	47_2_300	1734_2_265	870_2_1	1585_2_705	542_2_330	1298_2_1	521_2_443	184_2_283	2508_2_37	421_2_1	2260_2_22	422_2_1	934_2_44	2587_2_62	632_2_115	205_2_1	1172_2_25	2602_2_174	1133_2_1	447_2_29	710_2_60	169_2_164	2210_2_33	1022_2_661	2337_2_440	36_2_1	1844_12_49	1418_2_302	417_2_276	412_2_1265	299_2_1	1763_2_129	375_2_1	820_2_379
212_2_1	669_2_1076	884_2_1	197_2_1	1482_2_21	110_2_1	234_2_2	559_2_1	173_2_1	1454_2_1	374_2_1	1055_2_76	47_2_310	1734_2_257	870_2_1	1585_2_692	542_2_327	1298_2_1	521_2_444	184_2_283	2508_2_31	421_2_1	2260_2_21	422_2_1	934_2_43	2587_2_62	632_2_118	205_2_1	1172_2_28	2602_2_181	1133_2_1	447_2_26	710_2_56	169_2_164	2210_2_39	1022_2_667	2337_2_433	36_2_1	1844_12_51	1418_2_295	417_2_268	412_2_1269	299_2_1	1763_2_131	375_2_1	820_2_381
212_2_1	669_2_1116	884_2_1	197_2_1	1482_2_22	110_2_1	234_2_1	559_2_1	173_2_1	1454_2_1	374_2_1	1055_2_66	47_2_299	1734_2_260	870_2_1	1585_2_715	542_2_303	1298_2_1	521_2_436	184_2_285	2508_2_30	421_2_1	2260_2_17	422_2_1	934_2_49	2587_2_59	632_2_117	205_2_1	1172_2_29	2602_2_155	1133_2_1	447_2_28	710_2_69	169_2_155	2210_2_33	1022_2_684	2337_2_430	36_2_1	1844_12_39	1418_2_278	417_2_250	412_2_1302	299_2_1	1763_2_142	375_2_1	820_2_373
212_2_1	669_2_1132	884_2_1	197_2_1	1482_2_20	110_2_1	559_2_1	173_2_1	1454_2_1	374_2_1	1055_2_56	47_2_292	1734_2_246	870_2_1	1585_2_697	542_2_323	1298_2_1	521_2_443	184_2_302	2508_2_26	421_2_1	2260_2_15	422_2_1	934_2_52	2587_2_56	632_2_124	205_2_1	1172_2_31	2602_2_162	1133_2_1	447_2_23	710_2_73	169_2_148	2210_2_31	1022_2_692	2337_2_428	36_2_1	1844_12_34	1418_2_263	417_2_260	412_2_1292	299_2_1	1763_2_142	375_2_1	820_2_368
212_2_1	669_2_1174	884_2_1	197_2_1	1482_2_18	110_2_1	559_2_1	173_2_1	1454_2_1	374_2_1	1055_2_45	47_2_288	1734_2_250	870_2_1	1585_2_695	542_2_340	1298_2_1	521_2_459	184_2_303	2508_2_23	421_2_1	2260_2_16	422_2_1	934_2_54	2587_2_52	632_2_122	205_2_1	1172_2_30	2602_2_134	1133_2_1	447_2_30	710_2_69	169_2_137	2210_2_34	1022_2_717	2337_2_385	36_2_1	1844_12_39	1418_2_255	417_2_237	412_2_1327	299_2_1	1763_2_150	375_2_1	820_2_351
212_2_1	669_2_1170	884_2_1	197_2_1	1482_2_12	110_2_1	559_2_1	173_2_1	1454_2_1	374_2_1	1055_2_39	47_2_285	1734_2_263	870_2_1	1585_2_705	542_2_339	1298_2_1	521_2_467	184_2_307	2508_2_17	421_2_1	2260_2_10	422_2_1	934_2_60	2587_2_56	632_2_134	205_2_1	1172_2_25	2602_2_143	1133_2_1	447_2_26	710_2_67	169_2_125	2210_2_23	1022_2_705	2337_2_345	36_2_1	1844_12_35	1418_2_246	417_2_249	412_2_1362	299_2_1	1763_2_144	375_2_1	820_2_340
212_2_1	669_2_1153	884_2_1	197_2_1	1482_2_13	110_2_1	559_2_1	173_2_1	1454_2_1	374_2_1	1055_2_45	47_2_286	1734_2_267	870_2_1	1585_2_685	542_2_335	1298_2_1	521_2_480	184_2_324	2508_2_17	421_2_1	2260_2_10	422_2_1	934_2_62	2587_2_54	632_2_151	205_2_1	1172_2_26	2602_2_139	1133_2_1	447_2_23	710_2_67	169_2_112	2210_2_33	1022_2_718	2337_2_354	36_2_1	1844_12_36	1418_2_229	417_2_253	412_2_1361	299_2_1	1763_2_147	375_2_1	820_2_339
212_2_1	669_2_1140	884_2_1	197_2_1	1482_2_16	110_2_1	559_2_1	173_2_1	1454_2_1	374_2_1	1055_2_38	47_2_274	1734_2_256	870_2_1	1585_2_686	542_2_343	1298_2_1	521_2_505	184_2_332	2508_2_13	421_2_1	2260_2_15	422_2_1	934_2_61	2587_2_41	632_2_169	205_2_1	1172_2_27	2602_2_119	1133_2_1	447_2_20	710_2_75	169_2_110	2210_2_33	1022_2_731	2337_2_375	36_2_1	1844_12_33	1418_2_225	417_2_229	412_2_1372	299_2_1	1763_2_155	375_2_1	820_2_329
212_2_1	669_2_1105	884_2_1	197_2_1	1482_2_16	110_2_1	559_2_1	173_2_1	1454_2_1	374_2_1	1055_2_33	47_2_268	1734_2_255	870_2_1	1585_2_677	542_2_316	1298_2_1	521_2_519	184_2_336	2508_2_16	421_2_1	2260_2_16	422_2_1	934_2_65	2587_2_42	632_2_188	205_2_1	1172_2_17	2602_2_130	1133_2_1	447_2_20	710_2_67	169_2_99	2210_2_25	1022_2_748	2337_2_366	36_2_1	1844_12_34	1418_2_225	417_2_240	412_2_1405	299_2_1	1763_2_155	375_2_1	820_2_330
212_2_1	669_2_1102	884_2_1	197_2_1	1482_2_22	110_2_1	559_2_1	173_2_1	1454_2_1	374_2_1	1055_2_28	47_2_267	1734_2_245	870_2_1	1585_2_671	542_2_335	1298_2_1	521_2_541	184_2_307	2508_2_11	421_2_1	2260_2_17	422_2_1	934_2_61	2587_2_43	632_2_203	205_2_1	1172_2_14	2602_2_120	1133_2_1	447_2_21	710_2_59	169_2_107	2210_2_17	1022_2_748	2337_2_376	36_2_1	1844_12_39	1418_2_229	417_2_222	412_2_1414	299_2_1	1763_2_155	375_2_1	820_2_352
212_2_1	669_2_1125	884_2_1	197_2_1	1482_2_27	110_2_1	559_2_1	173_2_1	1454_2_1	374_2_1	1055_2_27	47_2_248	1734_2_251	870_2_1	1585_2_688	542_2_341	1298_2_1	521_2_516	184_2_307	2508_2_10	421_2_1	2260_2_19	422_2_1	934_2_61	2587_2_39	632_2_211	205_2_1	1172_2_10	2602_2_123	1133_2_1	447_2_20	710_2_58	169_2_113	2210_2_14	1022_2_728	2337_2_367	36_2_1	1844_12_49	1418_2_232	417_2_228	412_2_1402	299_2_1	1763_2_165	375_2_1	820_2_343
212_2_1	669_2_1101	884_2_1	197_2_1	1482_2_27	110_2_1	559_2_1	173_2_1	1454_2_1	374_2_1	1055_2_25	47_2_251	1734_2_247	870_2_1	1585_2_711	542_2_337	1298_2_1	521_2_497	184_2_311	2508_2_14	421_2_1	2260_2_17	422_2_1	934_2_58	2587_2_34	632_2_205	205_2_1	1172_2_13	2602_2_121	1133_2_1	447_2_15	710_2_63	169_2_128	2210_2_15	1022_2_722	2337_2_385	36_2_1	1844_12_54	1418_2_233	417_2_244	412_2_1391	299_2_1	1763_2_160	375_2_1	820_2_335
212_2_1	669_2_1076	884_2_1	197_2_1	1482_2_29	110_2_1	559_2_1	173_2_1	1454_2_1	374_2_1	1055_2_22	47_2_254	1734_2_269	870_2_1	1585_2_704	542_2_352	1298_2_1	521_2_507	184_2_302	2508_2_20	421_2_1	2260_2_16	422_2_1	934_2_61	2587_2_33	632_2_201	205_2_1	1172_2_8	2602_2_114	1133_2_1	447_2_21	710_2_66	169_2_134	2210_2_19	1022_2_723	2337_2_390	36_2_1	1844_12_58	1418_2_234	417_2_247	412_2_1407	299_2_1	1763_2_159	375_2_1	820_2_335
212_2_1	669_2_1068	884_2_1	197_2_1	1482_2_28	110_2_1	559_2_1	173_2_1	1454_2_1	374_2_1	1055_2_13	47_2_267	1734_2_253	870_2_1	1585_2_704	542_2_350	1298_2_1	521_2_521	184_2_303	2508_2_22	421_2_1	2260_2_22	422_2_1	934_2_54	2587_2_30	632_2_210	205_2_1	1172_2_6	2602_2_105	1133_2_1	447_2_20	710_2_73	169_2_135	2210_2_17	1022_2_706	2337_2_401	36_2_1	1844_12_60	1418_2_254	417_2_236	412_2_1419	299_2_1	1763_2_153	375_2_1	820_2_319
212_2_1	669_2_1075	884_2_1	197_2_1	1482_2_30	110_2_1	559_2_1	173_2_1	1454_2_1	374_2_1	1055_2_19	47_2_289	1734_2_244	870_2_1	1585_2_684	542_2_333	1298_2_1	521_2_537	184_2_310	2508_2_22	421_2_1	2260_2_25	422_2_1	934_2_48	2587_2_35	632_2_209	205_2_1	1172_2_7	2602_2_92	1133_2_1	447_2_17	710_2_71	169_2_130	2210_2_14	1022_2_733	2337_2_395	36_2_1	1844_12_52	1418_2_263	417_2_252	412_2_1438	299_2_1	1763_2_135	375_2_1	820_2_312
212_2_1	669_2_1066	884_2_1	197_2_1	1482_2_25	110_2_1	559_2_1	173_2_1	1454_2_1	374_2_1	1055_2_17	47_2_277	1734_2_240	870_2_1	1585_2_709	542_2_312	1298_2_1	521_2_542	184_2_306	2508_2_30	421_2_1	2260_2_19	422_2_1	934_2_55	2587_2_40	632_2_194	205_2_1	1172_2_5	2602_2_81	1133_2_1	447_2_14	710_2_71	169_2_129	2210_2_14	1022_2_733	2337_2_398	36_2_1	1844_12_60	1418_2_267	417_2_260	412_2_1450	299_2_1	1763_2_134	375_2_1	820_2_314
212_2_1	669_2_1052	884_2_1	197_2_1	1482_2_21	110_2_1	559_2_1	173_2_1	1454_2_1	374_2_1	1055_2_15	47_2_266	1734_2_251	870_2_1	1585_2_724	542_2_307	1298_2_1	521_2_548	184_2_314	2508_2_32	421_2_1	2260_2_20	422_2_1	934_2_50	2587_2_33	632_2_205	205_2_1	1172_2_2	2602_2_84	1133_2_1	447_2_10	710_2_64	169_2_121	2210_2_18	1022_2_719	2337_2_389	36_2_1	1844_12_68	1418_2_272	417_2_274	412_2_1459	299_2_1	1763_2_127	375_2_1	820_2_302
559_2_1	669_2_1076	884_2_1	197_2_1	1482_2_21	110_2_1	173_2_1	1454_2_1	374_2_1	1055_2_14	47_2_260	1734_2_249	1585_2_712	542_2_310	1298_2_1	521_2_558	184_2_320	2508_2_34	2260_2_20	422_2_1	934_2_49	2587_2_27	632_2_220	205_2_1	2602_2_84	1133_2_1	447_2_14	710_2_72	169_2_111	2210_2_11	1022_2_685	2337_2_377	1844_12_66	1418_2_287	417_2_286	412_2_1454	299_2_1	1763_2_126	375_2_1	820_2_299
559_2_1	669_2_1068	884_2_1	197_2_1	1482_2_18	110_2_1	173_2_1	1454_2_1	374_2_1	1055_2_12	47_2_265	1734_2_243	1585_2_694	542_2_292	1298_2_1	521_2_563	184_2_329	2508_2_39	2260_2_18	422_2_1	934_2_47	2587_2_28	632_2_215	205_2_1	2602_2_83	1133_2_1	447_2_13	710_2_72	169_2_111	2210_2_13	1022_2_706	2337_2_364	1844_12_60	1418_2_294	417_2_306	412_2_1489	299_2_1	1763_2_120	375_2_1	820_2_299
559_2_1	669_2_1055	884_2_1	197_2_1	1482_2_9	110_2_1	173_2_1	1454_2_1	374_2_1	1055_2_9	47_2_240	1734_2_225	1585_2_642	542_2_317	1298_2_1	521_2_566	184_2_318	2508_2_48	2260_2_15	422_2_1	934_2_41	2587_2_33	632_2_210	205_2_1	2602_2_87	1133_2_1	447_2_12	710_2_72	169_2_117	2210_2_19	1022_2_696	2337_2_369	1844_12_63	1418_2_332	417_2_316	412_2_1492	299_2_1	1763_2_124	375_2_1	820_2_308
559_2_1	669_2_1005	884_2_1	197_2_1	1482_2_6	110_2_1	173_2_1	1454_2_1	374_2_1	1055_2_5	47_2_235	1734_2_224	1585_2_676	542_2_308	1298_2_1	521_2_555	184_2_312	2508_2_52	2260_2_17	422_2_1	934_2_45	2587_2_34	632_2_181	205_2_1	2602_2_89	1133_2_1	447_2_16	710_2_76	169_2_119	2210_2_18	1022_2_712	2337_2_361	1844_12_65	1418_2_359	417_2_316	412_2_1496	299_2_1	1763_2_123	375_2_1	820_2_325
559_2_1	669_2_994	884_2_1	197_2_1	1482_2_5	110_2_1	173_2_1	1454_2_1	374_2_1	1055_2_6	47_2_253	1734_2_225	1585_2_686	542_2_295	1298_2_1	521_2_562	184_2_329	2508_2_45	2260_2_14	422_2_1	934_2_40	2587_2_29	632_2_174	205_2_1	2602_2_113	1133_2_1	447_2_13	710_2_65	169_2_119	2210_2_19	1022_2_722	2337_2_362	1844_12_55	1418_2_350	417_2_316	412_2_1474	299_2_1	1763_2_121	375_2_1	820_2_322
559_2_1	669_2_976	884_2_1	197_2_1	1482_2_7	110_2_1	173_2_1	1454_2_1	374_2_1	1055_2_7	47_2_284	1734_2_210	1585_2_714	542_2_311	1298_2_1	521_2_544	184_2_330	2508_2_40	2260_2_10	422_2_1	934_2_36	2587_2_33	632_2_166	205_2_1	2602_2_138	1133_2_1	447_2_15	710_2_71	169_2_119	2210_2_17	1022_2_737	2337_2_354	1844_12_48	1418_2_349	417_2_287	412_2_1465	299_2_1	1763_2_123	375_2_1	820_2_333
559_2_1	669_2_1011	884_2_1	197_2_1	1482_2_7	110_2_1	173_2_1	1454_2_1	374_2_1	1055_2_4	47_2_264	1734_2_213	1585_2_716	542_2_327	1298_2_1	521_2_514	184_2_328	2508_2_38	2260_2_11	422_2_1	934_2_39	2587_2_34	632_2_164	205_2_1	2602_2_148	1133_2_1	447_2_16	710_2_81	169_2_122	2210_2_25	1022_2_760	2337_2_352	1844_12_38	1418_2_328	417_2_269	412_2_1446	299_2_1	1763_2_126	375_2_1	820_2_335
559_2_1	669_2_1050	884_2_1	197_2_1	1482_2_11	110_2_1	173_2_1	1454_2_1	374_2_1	1055_2_3	47_2_274	1734_2_213	1585_2_708	542_2_315	1298_2_1	521_2_511	184_2_329	2508_2_38	2260_2_15	422_2_1	934_2_41	2587_2_32	632_2_162	205_2_1	2602_2_143	1133_2_1	447_2_19	710_2_81	169_2_132	2210_2_23	1022_2_774	2337_2_337	1844_12_36	1418_2_309	417_2_267	412_2_1453	299_2_1	1763_2_122	375_2_1	820_2_323
559_2_1	669_2_1048	884_2_1	197_2_1	1482_2_11	110_2_1	173_2_1	1454_2_1	374_2_1	1055_2_4	47_2_283	1734_2_202	1585_2_710	542_2_296	1298_2_1	521_2_513	184_2_358	2508_2_35	2260_2_11	422_2_1	934_2_35	2587_2_38	632_2_168	205_2_1	2602_2_144	1133_2_1	447_2_23	710_2_73	169_2_140	2210_2_17	1022_2_796	2337_2_309	1844_12_32	1418_2_328	417_2_284	412_2_1435	299_2_1	1763_2_131	375_2_1	820_2_313
559_2_1	669_2_1019	884_2_1	197_2_1	1482_2_9	110_2_1	173_2_1	1454_2_1	374_2_1	1055_2_2	47_2_290	1734_2_214	1585_2_747	542_2_287	1298_2_1	521_2_516	184_2_353	2508_2_33	2260_2_14	422_2_1	934_2_42	2587_2_38	632_2_148	205_2_1	2602_2_148	1133_2_1	447_2_21	710_2_70	169_2_148	2210_2_20	1022_2_793	2337_2_301	1844_12_22	1418_2_346	417_2_292	412_2_1432	299_2_1	1763_2_120	375_2_1	820_2_330
559_2_1	669_2_994	884_2_1	197_2_1	1482_2_8	110_2_1	173_2_1	1454_2_1	374_2_1	1055_2_1	47_2_276	1734_2_215	1585_2_772	542_2_274	1298_2_1	521_2_536	184_2_357	2508_2_28	2260_2_21	422_2_1	934_2_31	2587_2_40	632_2_169	205_2_1	2602_2_148	1133_2_1	447_2_22	710_2_66	169_2_158	2210_2_20	1022_2_798	2337_2_285	1844_12_15	1418_2_346	417_2_300	412_2_1444	299_2_1	1763_2_126	375_2_1	820_2_321
559_2_1	669_2_1002	884_2_1	197_2_1	1482_2_10	110_2_1	173_2_1	1454_2_1	374_2_1	47_2_274	1734_2_211	1585_2_792	542_2_273	1298_2_1	521_2_520	184_2_338	2508_2_20	2260_2_18	422_2_1	934_2_36	2587_2_37	632_2_160	205_2_1	2602_2_141	1133_2_1	447_2_26	710_2_73	169_2_158	2210_2_20	1022_2_796	2337_2_299	1844_12_11	1418_2_350	417_2_326	412_2_1411	299_2_1	1763_2_123	375_2_1	820_2_337
559_2_1	669_2_994	884_2_1	197_2_1	1482_2_7	110_2_1	173_2_1	1454_2_1	374_2_1	47_2_264	1734_2_199	1585_2_825	542_2_276	1298_2_1	521_2_525	184_2_341	2508_2_20	2260_2_10	422_2_1	934_2_38	2587_2_39	632_2_166	205_2_1	2602_2_136	1133_2_1	447_2_27	710_2_72	169_2_160	2210_2_22	1022_2_780	2337_2_316	1844_12_12	1418_2_342	417_2_311	412_2_1424	299_2_1	1763_2_128	375_2_1	820_2_347
559_2_1	669_2_1007	884_2_1	197_2_1	1482_2_5	110_2_1	173_2_1	1454_2_1	374_2_1	47_2_248	1734_2_206	1585_2_827	542_2_285	1298_2_1	521_2_508	184_2_356	2508_2_25	2260_2_13	422_2_1	934_2_40	2587_2_41	632_2_156	205_2_1	2602_2_149	1133_2_1	447_2_24	710_2_73	169_2_163	2210_2_22	1022_2_792	2337_2_298	1844_12_14	1418_2_329	417_2_302	412_2_1420	299_2_1	1763_2_138	375_2_1	820_2_314
559_2_1	669_2_1031	884_2_1	197_2_1	1482_2_3	110_2_1	173_2_1	1454_2_1	374_2_1	47_2_238	1734_2_215	1585_2_809	542_2_280	1298_2_1	521_2_504	184_2_375	2508_2_26	2260_2_11	422_2_1	934_2_34	2587_2_37	632_2_156	205_2_1	2602_2_149	1133_2_1	447_2_21	710_2_64	169_2_149	2210_2_23	1022_2_787	2337_2_316	1844_12_9	1418_2_325	417_2_305	412_2_1403	299_2_1	1763_2_153	375_2_1	820_2_305
559_2_1	669_2_1030	884_2_1	197_2_1	1482_2_3	110_2_1	173_2_1	1454_2_1	374_2_1	47_2_243	1734_2_213	1585_2_835	542_2_276	1298_2_1	521_2_523	184_2_370	2508_2_31	2260_2_10	422_2_1	934_2_36	2587_2_40	632_2_146	205_2_1	2602_2_135	1133_2_1	447_2_23	710_2_61	169_2_146	2210_2_22	1022_2_772	2337_2_311	1844_12_9	1418_2_309	417_2_306	412_2_1408	299_2_1	1763_2_155	375_2_1	820_2_308
559_2_1	669_2_1016	884_2_1	197_2_1	1482_2_7	110_2_1	173_2_1	1454_2_1	374_2_1	47_2_249	1734_2_211	1585_2_829	542_2_276	1298_2_1	521_2_538	184_2_360	2508_2_31	2260_2_7	422_2_1	934_2_41	2587_2_48	632_2_137	205_2_1	2602_2_131	1133_2_1	447_2_20	710_2_61	169_2_146	2210_2_23	1022_2_792	2337_2_312	1844_12_7	1418_2_302	417_2_310	412_2_1447	299_2_1	1763_2_136	375_2_1	820_2_317
559_2_1	669_2_1087	884_2_1	197_2_1	1482_2_7	110_2_1	173_2_1	1454_2_1	374_2_1	47_2_268	1734_2_199	1585_2_796	542_2_274	1298_2_1	521_2_516	184_2_363	2508_2_30	2260_2_9	422_2_1	934_2_41	2587_2_43	632_2_125	205_2_1	2602_2_120	1133_2_1	447_2_15	710_2_57	169_2_160	2210_2_25	1022_2_791	2337_2_331	1844_12_7	1418_2_300	417_2_293	412_2_1446	299_2_1	1763_2_125	375_2_1	820_2_307
559_2_1	669_2_1105	884_2_1	197_2_1	1482_2_5	110_2_1	173_2_1	1454_2_1	374_2_1	47_2_273	1734_2_197	1585_2_773	542_2_264	1298_2_1	521_2_541	184_2_344	2508_2_25	2260_2_12	422_2_1	934_2_46	2587_2_41	632_2_118	205_2_1	2602_2_105	1133_2_1	447_2_17	710_2_52	169_2_172	2210_2_25	1022_2_827	2337_2_326	1844_12_6	1418_2_295	417_2_274	412_2_1444	299_2_1	1763_2_129	375_2_1	820_2_316
559_2_1	669_2_1111	884_2_1	197_2_1	1482_2_3	110_2_1	173_2_1	1454_2_1	374_2_1	47_2_268	1734_2_201	1585_2_752	542_2_271	1298_2_1	521_2_537	184_2_362	2508_2_29	2260_2_12	422_2_1	934_2_57	2587_2_47	632_2_121	205_2_1	2602_2_101	1133_2_1	447_2_14	710_2_51	169_2_178	2210_2_25	1022_2_827	2337_2_318	1844_12_7	1418_2_310	417_2_296	412_2_1460	299_2_1	1763_2_119	375_2_1	820_2_306
559_2_1	669_2_1123	884_2_1	197_2_1	1482_2_4	110_2_1	173_2_1	1454_2_1	374_2_1	47_2_285	1734_2_203	1585_2_745	542_2_283	1298_2_1	521_2_526	184_2_359	2508_2_27	2260_2_17	422_2_1	934_2_61	2587_2_51	632_2_128	205_2_1	2602_2_94	1133_2_1	447_2_13	710_2_52	169_2_164	2210_2_22	1022_2_842	2337_2_314	1844_12_6	1418_2_302	417_2_296	412_2_1436	299_2_1	1763_2_112	375_2_1	820_2_308
559_2_1	669_2_1124	884_2_1	197_2_1	1482_2_2	110_2_1	173_2_1	1454_2_1	374_2_1	47_2_284	1734_2_192	1585_2_734	542_2_305	1298_2_1	521_2_514	184_2_347	2508_2_25	2260_2_18	422_2_1	934_2_61	2587_2_55	632_2_115	205_2_1	2602_2_98	1133_2_1	447_2_12	710_2_47	169_2_163	2210_2_14	1022_2_870	2337_2_297	1844_12_4	1418_2_302	417_2_288	412_2_1484	299_2_1	1763_2_114	375_2_1	820_2_320
559_2_1	669_2_1112	884_2_1	197_2_1	1482_2_2	110_2_1	173_2_1	1454_2_1	374_2_1	47_2_271	1734_2_203	1585_2_698	542_2_280	1298_2_1	521_2_542	184_2_352	2508_2_30	2260_2_13	422_2_1	934_2_71	2587_2_57	632_2_115	205_2_1	2602_2_91	1133_2_1	447_2_15	710_2_53	169_2_159	2210_2_13	1022_2_893	2337_2_316	1844_12_3	1418_2_325	417_2_291	412_2_1480	299_2_1	1763_2_109	375_2_1	820_2_338
559_2_1	669_2_1137	884_2_1	197_2_1	110_2_1	173_2_1	1454_2_1	374_2_1	47_2_266	1734_2_192	1585_2_696	542_2_254	1298_2_1	521_2_541	184_2_357	2508_2_28	2260_2_9	422_2_1	934_2_68	2587_2_53	632_2_105	205_2_1	2602_2_69	1133_2_1	447_2_11	710_2_53	169_2_166	2210_2_10	1022_2_899	2337_2_321	1844_12_5	1418_2_344	417_2_286	412_2_1464	299_2_1	1763_2_127	375_2_1	820_2_339
559_2_1	669_2_1124	884_2_1	197_2_1	110_2_1	173_2_1	1454_2_1	374_2_1	47_2_258	1734_2_190	1585_2_693	542_2_276	1298_2_1	521_2_532	184_2_372	2508_2_25	2260_2_7	422_2_1	934_2_69	2587_2_47	632_2_106	205_2_1	2602_2_73	1133_2_1	447_2_19	710_2_66	169_2_182	2210_2_6	1022_2_887	2337_2_310	1844_12_4	1418_2_356	417_2_293	412_2_1463	299_2_1	1763_2_124	375_2_1	820_2_320
559_2_1	669_2_1139	884_2_1	197_2_1	110_2_1	173_2_1	1454_2_1	374_2_1	47_2_281	1734_2_191	1585_2_715	542_2_239	1298_2_1	521_2_551	184_2_368	2508_2_26	2260_2_7	422_2_1	934_2_68	2587_2_50	632_2_108	205_2_1	2602_2_71	1133_2_1	447_2_22	710_2_58	169_2_172	2210_2_4	1022_2_884	2337_2_310	1844_12_5	1418_2_378	417_2_292	412_2_1463	299_2_1	1763_2_108	375_2_1	820_2_310
559_2_1	669_2_1113	884_2_1	197_2_1	110_2_1	173_2_1	1454_2_1	374_2_1	47_2_272	1734_2_208	1585_2_716	542_2_235	1298_2_1	521_2_523	184_2_376	2508_2_31	2260_2_6	422_2_1	934_2_73	2587_2_54	632_2_118	205_2_1	2602_2_53	1133_2_1	447_2_19	710_2_58	169_2_184	2210_2_2	1022_2_895	2337_2_323	1844_12_6	1418_2_386	417_2_309	412_2_1447	299_2_1	1763_2_108	375_2_1	820_2_300
559_2_1	669_2_1093	884_2_1	197_2_1	110_2_1	173_2_1	1454_2_1	374_2_1	47_2_259	1734_2_200	1585_2_694	542_2_253	1298_2_1	521_2_536	184_2_388	2508_2_27	2260_2_6	422_2_1	934_2_79	2587_2_54	632_2_115	205_2_1	2602_2_41	1133_2_1	447_2_17	710_2_47	169_2_179	2210_2_2	1022_2_921	2337_2_341	1844_12_5	1418_2_368	417_2_305	412_2_1457	299_2_1	1763_2_106	375_2_1	820_2_301
559_2_1	669_2_1076	884_2_1	197_2_1	110_2_1	173_2_1	1454_2_1	374_2_1	47_2_253	1734_2_213	1585_2_685	542_2_254	1298_2_1	521_2_521	184_2_382	2508_2_33	2260_2_11	422_2_1	934_2_84	2587_2_51	632_2_123	205_2_1	2602_2_43	1133_2_1	447_2_11	710_2_46	169_2_167	1022_2_934	2337_2_329	1844_12_4	1418_2_358	417_2_292	412_2_1490	299_2_1	1763_2_118	375_2_1	820_2_305
559_2_1	669_2_1076	884_2_1	197_2_1	110_2_1	173_2_1	1454_2_1	374_2_1	47_2_266	1734_2_224	1585_2_647	542_2_258	1298_2_1	521_2_531	184_2_376	2508_2_27	2260_2_11	422_2_1	934_2_80	2587_2_59	632_2_139	205_2_1	2602_2_37	1133_2_1	447_2_9	710_2_49	169_2_174	1022_2_931	2337_2_322	1844_12_4	1418_2_353	417_2_293	412_2_1508	299_2_1	1763_2_122	375_2_1	820_2_299
559_2_1	669_2_1058	884_2_1	197_2_1	110_2_1	173_2_1	1454_2_1	374_2_1	47_2_283	1734_2_214	1585_2_666	542_2_270	1298_2_1	521_2_520	184_2_386	2508_2_31	2260_2_15	422_2_1	934_2_89	2587_2_57	632_2_138	205_2_1	2602_2_52	1133_2_1	447_2_9	710_2_45	169_2_170	1022_2_929	2337_2_319	1844_12_2	1418_2_324	417_2_299	412_2_1496	299_2_1	1763_2_119	375_2_1	820_2_292
559_2_1	669_2_1049	884_2_1	197_2_1	110_2_1	173_2_1	1454_2_1	374_2_1	47_2_294	1734_2_211	1585_2_684	542_2_253	1298_2_1	521_2_519	184_2_405	2508_2_31	2260_2_17	422_2_1	934_2_76	2587_2_48	632_2_141	205_2_1	2602_2_49	1133_2_1	447_2_8	710_2_46	169_2_155	1022_2_925	2337_2_328	1844_12_2	1418_2_335	417_2_294	412_2_1493	299_2_1	1763_2_121	375_2_1	820_2_294
559_2_1	669_2_1092	884_2_1	197_2_1	110_2_1	173_2_1	1454_2_1	374_2_1	47_2_281	1734_2_205	1585_2_672	542_2_244	1298_2_1	521_2_537	184_2_421	2508_2_26	2260_2_13	422_2_1	934_2_82	2587_2_44	632_2_145	205_2_1	2602_2_56	1133_2_1	447_2_4	710_2_49	169_2_155	1022_2_894	2337_2_300	1844_12_2	1418_2_333	417_2_294	412_2_1523	299_2_1	1763_2_116	375_2_1	820_2_272
559_2_1	669_2_1088	884_2_1	197_2_1	110_2_1	173_2_1	1454_2_1	374_2_1	47_2_273	1734_2_206	1585_2_675	542_2_259	1298_2_1	521_2_545	184_2_429	2508_2_27	2260_2_8	422_2_1	934_2_78	2587_2_46	632_2_151	205_2_1	2602_2_56	1133_2_1	447_2_3	710_2_51	169_2_146	1022_2_897	2337_2_297	1844_12_2	1418_2_319	417_2_293	412_2_1516	299_2_1	1763_2_116	375_2_1	820_2_273
559_2_1	669_2_1114	884_2_1	197_2_1	110_2_1	173_2_1	1454_2_1	374_2_1	47_2_301	1734_2_218	1585_2_684	542_2_281	1298_2_1	521_2_531	184_2_405	2508_2_26	2260_2_11	422_2_1	934_2_82	2587_2_57	632_2_147	205_2_1	2602_2_55	1133_2_1	447_2_2	710_2_49	169_2_149	1022_2_876	2337_2_289	1844_12_2	1418_2_316	417_2_284	412_2_1533	299_2_1	1763_2_114	375_2_1	820_2_278
559_2_1	669_2_1074	884_2_1	197_2_1	110_2_1	173_2_1	1454_2_1	374_2_1	47_2_293	1734_2_214	1585_2_704	542_2_277	1298_2_1	521_2_495	184_2_410	2508_2_28	2260_2_12	422_2_1	934_2_85	2587_2_63	632_2_144	205_2_1	2602_2_54	1133_2_1	447_2_1	710_2_48	169_2_154	1022_2_858	2337_2_297	1844_12_2	1418_2_330	417_2_304	412_2_1559	299_2_1	1763_2_116	375_2_1	820_2_287
559_2_1	669_2_1073	884_2_1	197_2_1	110_2_1	173_2_1	1454_2_1	374_2_1	47_2_290	1734_2_198	1585_2_705	542_2_285	1298_2_1	521_2_498	184_2_400	2508_2_28	2260_2_9	422_2_1	934_2_85	2587_2_67	632_2_151	205_2_1	2602_2_57	1133_2_1	710_2_51	169_2_163	1022_2_824	2337_2_305	1844_12_3	1418_2_323	417_2_310	412_2_1533	299_2_1	1763_2_119	375_2_1	820_2_305
559_2_1	669_2_1050	884_2_1	197_2_1	110_2_1	173_2_1	1454_2_1	374_2_1	47_2_297	1734_2_190	1585_2_659	542_2_276	1298_2_1	521_2_512	184_2_386	2508_2_24	2260_2_11	422_2_1	934_2_90	2587_2_68	632_2_144	205_2_1	2602_2_55	1133_2_1	710_2_60	169_2_156	1022_2_850	2337_2_328	1844_12_3	1418_2_321	417_2_330	412_2_1536	299_2_1	1763_2_115	375_2_1	820_2_312
559_2_1	669_2_1053	884_2_1	197_2_1	110_2_1	173_2_1	1454_2_1	374_2_1	47_2_298	1734_2_189	1585_2_693	542_2_276	1298_2_1	521_2_505	184_2_381	2508_2_16	2260_2_17	422_2_1	934_2_88	2587_2_65	632_2_158	205_2_1	2602_2_41	1133_2_1	710_2_55	169_2_163	1022_2_853	2337_2_319	1844_12_3	1418_2_306	417_2_308	412_2_1557	299_2_1	1763_2_120	375_2_1	820_2_302
559_2_1	669_2_1044	884_2_1	197_2_1	110_2_1	173_2_1	1454_2_1	374_2_1	47_2_283	1734_2_186	1585_2_675	542_2_289	1298_2_1	521_2_516	184_2_400	2508_2_19	2260_2_14	422_2_1	934_2_80	2587_2_81	632_2_148	205_2_1	2602_2_45	1133_2_1	710_2_44	169_2_175	1022_2_854	2337_2_340	1844_12_4	1418_2_300	417_2_316	412_2_1518	299_2_1	1763_2_138	375_2_1	820_2_289
559_2_1	669_2_1016	884_2_1	197_2_1	110_2_1	173_2_1	1454_2_1	374_2_1	47_2_283	1734_2_193	1585_2_661	542_2_301	1298_2_1	521_2_521	184_2_389	2508_2_22	2260_2_10	422_2_1	934_2_71	2587_2_75	632_2_140	205_2_1	2602_2_48	1133_2_1	710_2_49	169_2_170	1022_2_871	2337_2_356	1844_12_4	1418_2_299	417_2_297	412_2_1527	299_2_1	1763_2_155	375_2_1	820_2_295
559_2_1	669_2_1001	884_2_1	197_2_1	110_2_1	173_2_1	1454_2_1	374_2_1	47_2_273	1734_2_189	1585_2_657	542_2_305	1298_2_1	521_2_530	184_2_394	2508_2_27	2260_2_6	422_2_1	934_2_73	2587_2_73	632_2_145	205_2_1	2602_2_49	1133_2_1	710_2_48	169_2_172	1022_2_878	2337_2_371	1844_12_1	1418_2_308	417_2_296	412_2_1521	299_2_1	1763_2_151	375_2_1	820_2_305
559_2_1	669_2_1028	884_2_1	197_2_1	110_2_1	173_2_1	1454_2_1	374_2_1	47_2_289	1734_2_202	1585_2_634	542_2_280	1298_2_1	521_2_522	184_2_377	2508_2_19	2260_2_3	422_2_1	934_2_81	2587_2_76	632_2_158	205_2_1	2602_2_45	1133_2_1	710_2_60	169_2_172	1022_2_911	2337_2_380	1844_12_1	1418_2_308	417_2_289	412_2_1495	299_2_1	1763_2_149	375_2_1	820_2_295
559_2_1	669_2_1025	884_2_1	197_2_1	110_2_1	1454_2_1	47_2_294	1734_2_202	1585_2_667	542_2_291	1298_2_1	521_2_527	184_2_376	2508_2_16	2260_2_1	422_2_1	934_2_75	2587_2_80	632_2_153	205_2_1	2602_2_42	1133_2_1	710_2_52	169_2_178	1022_2_865	2337_2_372	374_2_1	1418_2_326	417_2_267	412_2_1497	299_2_1	1763_2_143	375_2_1	820_2_300
559_2_1	669_2_1029	884_2_1	197_2_1	110_2_1	1454_2_1	47_2_307	1734_2_198	1585_2_639	542_2_291	521_2_524	184_2_369	2508_2_12	422_2_1	934_2_80	2587_2_85	632_2_177	205_2_1	2602_2_48	1133_2_1	710_2_48	169_2_172	1022_2_858	2337_2_378	374_2_1	1418_2_336	417_2_235	412_2_1521	299_2_1	1763_2_142	820_2_312
559_2_1	669_2_1023	884_2_1	197_2_1	110_2_1	1454_2_1	47_2_302	1734_2_204	1585_2_606	542_2_296	521_2_561	184_2_369	2508_2_18	422_2_1	934_2_78	2587_2_74	632_2_177	205_2_1	2602_2_42	1133_2_1	710_2_48	169_2_178	1022_2_847	2337_2_348	374_2_1	1418_2_354	417_2_248	412_2_1557	299_2_1	1763_2_138	820_2_309
559_2_1	669_2_1004	884_2_1	197_2_1	110_2_1	1454_2_1	47_2_296	1734_2_202	1585_2_618	542_2_287	521_2_570	184_2_392	2508_2_17	422_2_1	934_2_69	2587_2_80	632_2_180	205_2_1	2602_2_37	1133_2_1	710_2_52	169_2_187	1022_2_836	2337_2_343	374_2_1	1418_2_353	417_2_233	412_2_1562	299_2_1	1763_2_144	820_2_300
559_2_1	669_2_1006	884_2_1	197_2_1	110_2_1	1454_2_1	47_2_288	1734_2_209	1585_2_607	542_2_296	521_2_586	184_2_393	2508_2_18	422_2_1	934_2_70	2587_2_86	632_2_174	205_2_1	2602_2_18	1133_2_1	710_2_51	169_2_206	1022_2_845	2337_2_313	374_2_1	1418_2_351	417_2_256	412_2_1584	299_2_1	1763_2_140	820_2_291
559_2_1	669_2_966	884_2_1	197_2_1	110_2_1	1454_2_1	47_2_274	1734_2_205	1585_2_591	542_2_301	521_2_601	184_2_397	2508_2_20	422_2_1	934_2_61	2587_2_91	632_2_172	205_2_1	2602_2_19	1133_2_1	710_2_47	169_2_214	1022_2_859	2337_2_305	374_2_1	1418_2_361	417_2_265	412_2_1579	299_2_1	1763_2_134	820_2_284
559_2_1	669_2_955	884_2_1	197_2_1	110_2_1	1454_2_1	47_2_261	1734_2_208	1585_2_591	542_2_274	521_2_598	184_2_400	2508_2_18	422_2_1	934_2_69	2587_2_87	632_2_207	205_2_1	2602_2_20	1133_2_1	710_2_49	169_2_238	1022_2_877	2337_2_299	374_2_1	1418_2_337	417_2_273	412_2_1599	299_2_1	1763_2_120	820_2_298
559_2_1	669_2_947	884_2_1	197_2_1	110_2_1	1454_2_1	47_2_273	1734_2_217	1585_2_576	542_2_287	521_2_598	184_2_418	2508_2_16	422_2_1	934_2_77	2587_2_75	632_2_212	205_2_1	2602_2_20	1133_2_1	710_2_51	169_2_231	1022_2_852	2337_2_306	374_2_1	1418_2_336	417_2_287	412_2_1612	299_2_1	1763_2_109	820_2_300
559_2_1	669_2_947	884_2_1	197_2_1	110_2_1	1454_2_1	47_2_264	1734_2_222	1585_2_581	542_2_278	521_2_603	184_2_408	2508_2_13	422_2_1	934_2_76	2587_2_82	632_2_206	205_2_1	2602_2_26	1133_2_1	710_2_53	169_2_232	1022_2_849	2337_2_307	374_2_1	1418_2_320	417_2_332	412_2_1593	299_2_1	1763_2_108	820_2_313
559_2_1	669_2_938	884_2_1	197_2_1	110_2_1	1454_2_1	47_2_261	1734_2_237	1585_2_589	542_2_282	521_2_600	184_2_393	2508_2_11	422_2_1	934_2_73	2587_2_85	632_2_212	205_2_1	2602_2_28	1133_2_1	710_2_58	169_2_223	1022_2_829	2337_2_307	374_2_1	1418_2_308	417_2_320	412_2_1632	299_2_1	1763_2_113	820_2_300
559_2_1	669_2_930	884_2_1	197_2_1	110_2_1	1454_2_1	47_2_258	1734_2_245	1585_2_609	542_2_298	521_2_594	184_2_400	2508_2_8	422_2_1	934_2_77	2587_2_90	632_2_210	205_2_1	2602_2_30	1133_2_1	710_2_55	169_2_220	1022_2_831	2337_2_306	374_2_1	1418_2_301	417_2_339	412_2_1608	299_2_1	1763_2_117	820_2_296
559_2_1	669_2_918	884_2_1	197_2_1	110_2_1	1454_2_1	47_2_251	1734_2_259	1585_2_628	542_2_293	521_2_612	184_2_389	2508_2_7	422_2_1	934_2_76	2587_2_98	632_2_220	205_2_1	2602_2_40	1133_2_1	710_2_57	169_2_221	1022_2_826	2337_2_292	374_2_1	1418_2_294	417_2_327	412_2_1599	299_2_1	1763_2_114	820_2_310
559_2_1	669_2_896	884_2_1	197_2_1	110_2_1	1454_2_1	47_2_256	1734_2_285	1585_2_625	542_2_275	521_2_622	184_2_381	2508_2_7	422_2_1	934_2_76	2587_2_104	632_2_226	205_2_1	2602_2_46	1133_2_1	710_2_55	169_2_197	1022_2_844	2337_2_287	374_2_1	1418_2_268	417_2_346	412_2_1578	299_2_1	1763_2_127	820_2_312
559_2_1	669_2_869	884_2_1	197_2_1	110_2_1	1454_2_1	47_2_255	1734_2_275	1585_2_652	542_2_265	521_2_628	184_2_385	2508_2_6	422_2_1	934_2_78	2587_2_96	632_2_227	205_2_1	2602_2_51	1133_2_1	710_2_57	169_2_183	1022_2_860	2337_2_287	374_2_1	1418_2_259	417_2_345	412_2_1577	299_2_1	1763_2_131	820_2_305
559_2_1	669_2_842	884_2_1	197_2_1	110_2_1	1454_2_1	47_2_246	1734_2_273	1585_2_676	542_2_268	521_2_626	184_2_394	2508_2_8	422_2_1	934_2_64	2587_2_101	632_2_251	205_2_1	2602_2_55	1133_2_1	710_2_63	169_2_203	1022_2_830	2337_2_263	374_2_1	1418_2_263	417_2_339	412_2_1599	299_2_1	1763_2_138	820_2_299
559_2_1	669_2_842	884_2_1	197_2_1	110_2_1	1454_2_1	47_2_230	1734_2_267	1585_2_684	542_2_272	521_2_618	184_2_390	2508_2_7	422_2_1	934_2_57	2587_2_95	632_2_266	205_2_1	2602_2_57	1133_2_1	710_2_65	169_2_203	1022_2_844	2337_2_269	374_2_1	1418_2_247	417_2_328	412_2_1598	299_2_1	1763_2_164	820_2_284
559_2_1	669_2_820	884_2_1	197_2_1	110_2_1	1454_2_1	47_2_223	1734_2_266	1585_2_708	542_2_267	521_2_607	184_2_398	2508_2_6	422_2_1	934_2_63	2587_2_99	632_2_262	205_2_1	2602_2_44	1133_2_1	710_2_59	169_2_208	1022_2_839	2337_2_281	374_2_1	1418_2_255	417_2_315	412_2_1594	299_2_1	1763_2_165	820_2_280
559_2_1	669_2_819	884_2_1	197_2_1	110_2_1	1454_2_1	47_2_219	1734_2_263	1585_2_690	542_2_258	521_2_594	184_2_379	2508_2_5	422_2_1	934_2_55	2587_2_88	632_2_280	205_2_1	2602_2_57	1133_2_1	710_2_61	169_2_229	1022_2_848	2337_2_268	374_2_1	1418_2_258	417_2_303	412_2_1628	299_2_1	1763_2_167	820_2_279
559_2_1	669_2_795	884_2_1	197_2_1	110_2_1	1454_2_1	47_2_222	1734_2_247	1585_2_684	542_2_249	521_2_580	184_2_394	2508_2_5	422_2_1	934_2_51	2587_2_77	632_2_279	205_2_1	2602_2_59	1133_2_1	710_2_55	169_2_232	1022_2_871	2337_2_282	374_2_1	1418_2_279	417_2_312	412_2_1629	299_2_1	1763_2_162	820_2_265
559_2_1	669_2_808	884_2_1	197_2_1	110_2_1	1454_2_1	47_2_224	1734_2_235	1585_2_666	542_2_231	521_2_606	184_2_402	2508_2_7	422_2_1	934_2_52	2587_2_81	632_2_287	205_2_1	2602_2_53	1133_2_1	710_2_52	169_2_253	1022_2_860	2337_2_289	374_2_1	1418_2_284	417_2_316	412_2_1581	299_2_1	1763_2_142	820_2_275
559_2_1	669_2_825	884_2_1	197_2_1	110_2_1	1454_2_1	47_2_216	1734_2_236	1585_2_651	542_2_226	521_2_603	184_2_415	2508_2_6	422_2_1	934_2_62	2587_2_74	632_2_286	205_2_1	2602_2_59	1133_2_1	710_2_62	169_2_241	1022_2_852	2337_2_296	374_2_1	1418_2_283	417_2_317	412_2_1539	299_2_1	1763_2_153	820_2_272
559_2_1	669_2_823	884_2_1	197_2_1	110_2_1	1454_2_1	47_2_229	1734_2_236	1585_2_646	542_2_243	521_2_637	184_2_409	2508_2_5	422_2_1	934_2_56	2587_2_69	632_2_287	205_2_1	2602_2_53	1133_2_1	710_2_60	169_2_239	1022_2_812	2337_2_289	374_2_1	1418_2_282	417_2_299	412_2_1559	299_2_1	1763_2_168	820_2_276
559_2_1	669_2_817	884_2_1	197_2_1	110_2_1	1454_2_1	47_2_238	1734_2_217	1585_2_665	542_2_239	521_2_646	184_2_412	2508_2_6	422_2_1	934_2_69	2587_2_83	632_2_280	205_2_1	2602_2_64	1133_2_1	710_2_54	169_2_231	1022_2_810	2337_2_285	374_2_1	1418_2_278	417_2_294	412_2_1572	299_2_1	1763_2_157	820_2_255
559_2_1	669_2_820	884_2_1	197_2_1	110_2_1	1454_2_1	47_2_233	1734_2_223	1585_2_697	542_2_225	521_2_629	184_2_402	2508_2_3	422_2_1	934_2_66	2587_2_93	632_2_289	205_2_1	2602_2_62	1133_2_1	710_2_62	169_2_240	1022_2_807	2337_2_281	374_2_1	1418_2_276	417_2_291	412_2_1589	299_2_1	1763_2_143	820_2_267
559_2_1	669_2_793	884_2_1	197_2_1	110_2_1	1454_2_1	47_2_226	1734_2_237	1585_2_731	542_2_224	521_2_636	184_2_414	2508_2_2	422_2_1	934_2_69	2587_2_88	632_2_301	205_2_1	2602_2_71	1133_2_1	710_2_60	169_2_248	1022_2_812	2337_2_274	374_2_1	1418_2_266	417_2_265	412_2_1620	299_2_1	1763_2_144	820_2_274
669_2_800	197_2_1	110_2_1	47_2_217	1734_2_252	1585_2_679	542_2_237	521_2_660	184_2_407	422_2_1	934_2_60	2587_2_91	632_2_305	205_2_1	2602_2_66	1133_2_1	710_2_52	169_2_251	1022_2_841	2337_2_277	374_2_1	1418_2_271	417_2_280	412_2_1609	299_2_1	1763_2_160	820_2_268
669_2_803	197_2_1	110_2_1	47_2_232	1734_2_257	1585_2_680	542_2_232	521_2_621	184_2_401	422_2_1	934_2_61	2587_2_95	632_2_301	205_2_1	2602_2_71	1133_2_1	710_2_50	169_2_251	1022_2_846	2337_2_299	374_2_1	1418_2_275	417_2_268	412_2_1623	299_2_1	1763_2_177	820_2_254
669_2_807	197_2_1	110_2_1	47_2_230	1734_2_255	1585_2_672	542_2_243	521_2_618	184_2_400	422_2_1	934_2_53	2587_2_93	632_2_302	205_2_1	2602_2_65	1133_2_1	710_2_53	169_2_244	1022_2_843	2337_2_298	374_2_1	1418_2_269	417_2_274	412_2_1635	299_2_1	1763_2_179	820_2_237
669_2_828	197_2_1	110_2_1	47_2_221	1734_2_246	1585_2_649	542_2_260	521_2_619	184_2_410	422_2_1	934_2_52	2587_2_86	632_2_324	205_2_1	2602_2_67	1133_2_1	710_2_44	169_2_256	1022_2_822	2337_2_286	374_2_1	1418_2_260	417_2_257	412_2_1638	299_2_1	1763_2_190	820_2_240
669_2_840	197_2_1	110_2_1	47_2_209	1734_2_254	1585_2_645	542_2_259	521_2_623	184_2_402	422_2_1	934_2_56	2587_2_77	632_2_344	205_2_1	2602_2_60	1133_2_1	710_2_46	169_2_251	1022_2_824	2337_2_257	374_2_1	1418_2_260	417_2_277	412_2_1637	299_2_1	1763_2_178	820_2_240
669_2_817	197_2_1	110_2_1	47_2_237	1734_2_250	1585_2_647	542_2_262	521_2_577	184_2_403	422_2_1	934_2_53	2587_2_69	632_2_317	205_2_1	2602_2_46	1133_2_1	710_2_54	169_2_255	1022_2_883	2337_2_267	374_2_1	1418_2_251	417_2_280	412_2_1678	299_2_1	1763_2_181	820_2_241
669_2_833	197_2_1	110_2_1	47_2_219	1734_2_241	1585_2_659	542_2_283	521_2_565	184_2_429	422_2_1	934_2_59	2587_2_64	632_2_300	205_2_1	2602_2_43	1133_2_1	710_2_63	169_2_263	1022_2_867	2337_2_267	374_2_1	1418_2_247	417_2_283	412_2_1682	299_2_1	1763_2_183	820_2_244
669_2_810	197_2_1	110_2_1	47_2_211	1734_2_222	1585_2_696	542_2_262	521_2_558	184_2_433	422_2_1	934_2_51	2587_2_66	632_2_319	205_2_1	2602_2_44	1133_2_1	710_2_71	169_2_267	1022_2_830	2337_2_277	374_2_1	1418_2_250	417_2_292	412_2_1666	299_2_1	1763_2_183	820_2_258
669_2_838	197_2_1	110_2_1	47_2_209	1734_2_210	1585_2_671	542_2_254	521_2_574	184_2_458	422_2_1	934_2_51	2587_2_54	632_2_325	205_2_1	2602_2_41	1133_2_1	710_2_58	169_2_267	1022_2_846	2337_2_290	374_2_1	1418_2_254	417_2_272	412_2_1671	299_2_1	1763_2_175	820_2_259
669_2_874	197_2_1	110_2_1	47_2_196	1734_2_222	1585_2_644	542_2_255	521_2_573	184_2_453	422_2_1	934_2_48	2587_2_47	632_2_332	205_2_1	2602_2_45	1133_2_1	710_2_48	169_2_270	1022_2_851	2337_2_267	374_2_1	1418_2_243	417_2_289	412_2_1696	299_2_1	1763_2_178	820_2_266
669_2_871	197_2_1	110_2_1	47_2_184	1734_2_232	1585_2_608	542_2_261	521_2_580	184_2_439	422_2_1	934_2_53	2587_2_46	632_2_320	205_2_1	2602_2_49	1133_2_1	710_2_45	169_2_267	1022_2_872	2337_2_291	374_2_1	1418_2_234	417_2_269	412_2_1711	299_2_1	1763_2_199	820_2_274
669_2_859	197_2_1	110_2_1	47_2_179	1734_2_243	1585_2_588	542_2_256	521_2_574	184_2_431	422_2_1	934_2_52	2587_2_42	632_2_308	205_2_1	2602_2_54	1133_2_1	710_2_45	169_2_278	1022_2_883	2337_2_296	374_2_1	1418_2_235	417_2_264	412_2_1715	299_2_1	1763_2_206	820_2_281
669_2_837	197_2_1	110_2_1	47_2_184	1734_2_242	1585_2_573	542_2_263	521_2_557	184_2_435	422_2_1	934_2_51	2587_2_46	632_2_307	205_2_1	2602_2_50	1133_2_1	710_2_46	169_2_269	1022_2_897	2337_2_306	374_2_1	1418_2_248	417_2_265	412_2_1707	299_2_1	1763_2_209	820_2_288
669_2_857	197_2_1	110_2_1	47_2_195	1734_2_238	1585_2_573	542_2_275	521_2_561	184_2_426	422_2_1	934_2_55	2587_2_57	632_2_317	205_2_1	2602_2_62	1133_2_1	710_2_51	169_2_265	1022_2_865	2337_2_316	374_2_1	1418_2_250	417_2_243	412_2_1676	299_2_1	1763_2_208	820_2_292
669_2_841	197_2_1	110_2_1	47_2_209	1734_2_246	1585_2_557	542_2_289	521_2_549	184_2_426	422_2_1	934_2_52	2587_2_53	632_2_307	205_2_1	2602_2_51	1133_2_1	710_2_44	169_2_268	1022_2_852	2337_2_325	374_2_1	1418_2_269	417_2_258	412_2_1712	299_2_1	1763_2_208	820_2_285
669_2_790	197_2_1	110_2_1	47_2_227	1734_2_249	1585_2_534	542_2_306	521_2_547	184_2_422	422_2_1	934_2_55	2587_2_59	632_2_286	205_2_1	2602_2_59	1133_2_1	710_2_33	169_2_270	1022_2_872	2337_2_284	374_2_1	1418_2_259	417_2_294	412_2_1703	299_2_1	1763_2_212	820_2_288
669_2_812	197_2_1	110_2_1	47_2_233	1734_2_254	1585_2_545	542_2_316	521_2_532	184_2_412	422_2_1	934_2_58	2587_2_66	632_2_277	205_2_1	2602_2_57	1133_2_1	710_2_26	169_2_291	1022_2_869	2337_2_288	374_2_1	1418_2_245	417_2_281	412_2_1686	299_2_1	1763_2_211	820_2_296
669_2_803	197_2_1	110_2_1	47_2_244	1734_2_237	1585_2_562	542_2_320	521_2_534	184_2_421	422_2_1	934_2_64	2587_2_78	632_2_280	205_2_1	2602_2_59	1133_2_1	710_2_22	169_2_259	1022_2_865	2337_2_299	374_2_1	1418_2_243	417_2_295	412_2_1675	299_2_1	1763_2_206	820_2_298
669_2_809	197_2_1	110_2_1	47_2_247	1734_2_246	1585_2_546	542_2_315	521_2_546	184_2_421	422_2_1	934_2_71	2587_2_86	632_2_300	205_2_1	2602_2_67	1133_2_1	710_2_20	169_2_257	1022_2_859	2337_2_276	374_2_1	1418_2_232	417_2_314	412_2_1681	299_2_1	1763_2_190	820_2_286
669_2_788	197_2_1	110_2_1	47_2_237	1734_2_261	1585_2_558	542_2_312	521_2_551	184_2_414	422_2_1	934_2_74	2587_2_82	632_2_321	205_2_1	2602_2_62	1133_2_1	710_2_25	169_2_244	1022_2_837	2337_2_265	374_2_1	1418_2_229	417_2_319	412_2_1685	299_2_1	1763_2_194	820_2_294
669_2_778	197_2_1	110_2_1	47_2_238	1734_2_268	1585_2_553	542_2_309	521_2_561	184_2_409	422_2_1	934_2_95	2587_2_95	632_2_317	205_2_1	2602_2_55	1133_2_1	710_2_23	169_2_230	1022_2_842	2337_2_252	374_2_1	1418_2_257	417_2_327	412_2_1693	299_2_1	1763_2_180	820_2_284
669_2_768	197_2_1	110_2_1	47_2_231	1734_2_277	1585_2_522	542_2_304	521_2_580	184_2_420	422_2_1	934_2_94	2587_2_92	632_2_294	205_2_1	2602_2_55	1133_2_1	710_2_19	169_2_240	1022_2_840	2337_2_246	374_2_1	1418_2_276	417_2_338	412_2_1709	299_2_1	1763_2_176	820_2_277
669_2_761	197_2_1	110_2_1	47_2_223	1734_2_280	1585_2_529	542_2_312	521_2_594	184_2_411	422_2_1	934_2_98	2587_2_87	632_2_288	205_2_1	2602_2_56	1133_2_1	710_2_28	169_2_239	1022_2_838	2337_2_243	374_2_1	1418_2_293	417_2_320	412_2_1709	299_2_1	1763_2_167	820_2_291
669_2_751	197_2_1	110_2_1	47_2_253	1734_2_296	1585_2_509	542_2_309	521_2_587	184_2_418	422_2_1	934_2_96	2587_2_93	632_2_271	205_2_1	2602_2_54	1133_2_1	710_2_25	169_2_243	1022_2_860	2337_2_249	374_2_1	1418_2_289	417_2_312	412_2_1721	299_2_1	1763_2_161	820_2_269
669_2_737	197_2_1	110_2_1	47_2_253	1734_2_296	1585_2_481	542_2_310	521_2_593	184_2_410	422_2_1	934_2_100	2587_2_101	632_2_263	205_2_1	2602_2_56	1133_2_1	710_2_29	169_2_269	1022_2_860	2337_2_256	374_2_1	1418_2_294	417_2_317	412_2_1736	299_2_1	1763_2_151	820_2_256
669_2_749	197_2_1	110_2_1	47_2_246	1734_2_311	1585_2_473	542_2_320	521_2_592	184_2_411	422_2_1	934_2_91	2587_2_99	632_2_269	205_2_1	2602_2_54	1133_2_1	710_2_29	169_2_266	1022_2_819	2337_2_254	374_2_1	1418_2_308	417_2_323	412_2_1727	299_2_1	1763_2_152	820_2_262
669_2_753	197_2_1	110_2_1	47_2_240	1734_2_341	1585_2_461	542_2_304	521_2_595	184_2_419	422_2_1	934_2_87	2587_2_97	632_2_270	205_2_1	2602_2_66	1133_2_1	710_2_31	169_2_282	1022_2_796	2337_2_251	374_2_1	1418_2_316	417_2_330	412_2_1729	299_2_1	1763_2_164	820_2_256
669_2_772	197_2_1	110_2_1	47_2_227	1734_2_334	1585_2_416	542_2_298	521_2_604	184_2_424	422_2_1	934_2_89	2587_2_99	632_2_272	205_2_1	2602_2_62	1133_2_1	710_2_35	169_2_286	1022_2_812	2337_2_248	374_2_1	1418_2_313	417_2_327	412_2_1731	299_2_1	1763_2_170	820_2_258
669_2_765	197_2_1	110_2_1	47_2_218	1734_2_354	1585_2_424	542_2_311	521_2_599	184_2_436	422_2_1	934_2_90	2587_2_99	632_2_276	205_2_1	2602_2_69	1133_2_1	710_2_32	169_2_278	1022_2_779	2337_2_276	374_2_1	1418_2_315	417_2_324	412_2_1711	299_2_1	1763_2_168	820_2_252
669_2_700	197_2_1	110_2_1	47_2_211	1734_2_360	1585_2_444	542_2_323	521_2_591	184_2_425	422_2_1	934_2_91	2587_2_101	632_2_280	205_2_1	2602_2_70	1133_2_1	710_2_32	169_2_293	1022_2_768	2337_2_290	374_2_1	1418_2_310	417_2_341	412_2_1737	299_2_1	1763_2_177	820_2_239
669_2_750	197_2_1	110_2_1	47_2_213	1734_2_344	1585_2_466	542_2_331	521_2_574	184_2_433	422_2_1	934_2_89	2587_2_104	632_2_293	205_2_1	2602_2_71	1133_2_1	710_2_36	169_2_310	1022_2_746	2337_2_305	374_2_1	1418_2_305	417_2_298	412_2_1725	299_2_1	1763_2_174	820_2_237
669_2_742	197_2_1	110_2_1	47_2_205	1734_2_318	1585_2_434	542_2_350	521_2_573	184_2_440	422_2_1	934_2_83	2587_2_118	632_2_297	205_2_1	2602_2_68	1133_2_1	710_2_43	169_2_325	1022_2_733	2337_2_329	374_2_1	1418_2_341	417_2_299	412_2_1718	299_2_1	1763_2_169	820_2_231
669_2_749	197_2_1	110_2_1	47_2_212	1734_2_309	1585_2_423	542_2_341	521_2_582	184_2_446	422_2_1	934_2_80	2587_2_102	632_2_283	205_2_1	2602_2_70	1133_2_1	710_2_38	169_2_342	1022_2_744	2337_2_336	374_2_1	1418_2_331	417_2_288	412_2_1726	299_2_1	1763_2_169	820_2_229
669_2_753	197_2_1	110_2_1	47_2_232	1734_2_279	1585_2_428	542_2_339	521_2_574	184_2_436	422_2_1	934_2_96	2587_2_104	632_2_279	205_2_1	2602_2_66	1133_2_1	710_2_42	169_2_331	1022_2_767	2337_2_344	374_2_1	1418_2_312	417_2_276	412_2_1727	299_2_1	1763_2_181	820_2_234
669_2_782	197_2_1	110_2_1	47_2_230	1734_2_288	1585_2_433	542_2_325	521_2_569	184_2_481	422_2_1	934_2_89	2587_2_98	632_2_272	205_2_1	2602_2_62	1133_2_1	710_2_34	169_2_329	1022_2_805	2337_2_336	374_2_1	1418_2_309	417_2_258	412_2_1711	299_2_1	1763_2_191	820_2_224
669_2_785	197_2_1	110_2_1	47_2_223	1734_2_277	1585_2_437	542_2_330	521_2_565	184_2_479	422_2_1	934_2_86	2587_2_126	632_2_258	205_2_1	2602_2_75	1133_2_1	710_2_43	169_2_324	1022_2_818	2337_2_335	374_2_1	1418_2_307	417_2_243	412_2_1693	299_2_1	1763_2_193	820_2_218
669_2_793	197_2_1	110_2_1	47_2_220	1734_2_273	1585_2_428	542_2_324	521_2_546	184_2_462	422_2_1	934_2_93	2587_2_116	632_2_269	205_2_1	2602_2_87	1133_2_1	710_2_42	169_2_338	1022_2_812	2337_2_345	374_2_1	1418_2_297	417_2_252	412_2_1719	299_2_1	1763_2_179	820_2_221
669_2_801	197_2_1	110_2_1	47_2_226	1734_2_255	1585_2_422	542_2_312	521_2_538	184_2_451	422_2_1	934_2_90	2587_2_124	632_2_274	205_2_1	2602_2_82	1133_2_1	710_2_40	169_2_345	1022_2_841	2337_2_345	374_2_1	1418_2_284	417_2_253	412_2_1691	299_2_1	1763_2_189	820_2_229
669_2_812	197_2_1	110_2_1	47_2_211	1734_2_244	1585_2_404	542_2_309	521_2_548	184_2_440	422_2_1	934_2_76	2587_2_137	632_2_260	205_2_1	2602_2_90	1133_2_1	710_2_44	169_2_348	1022_2_852	2337_2_363	374_2_1	1418_2_289	417_2_245	412_2_1695	299_2_1	1763_2_174	820_2_223
669_2_810	197_2_1	110_2_1	47_2_205	1734_2_247	1585_2_401	542_2_314	521_2_542	184_2_429	422_2_1	934_2_71	2587_2_139	632_2_259	205_2_1	2602_2_97	1133_2_1	710_2_50	169_2_358	1022_2_828	2337_2_390	374_2_1	1418_2_298	417_2_230	412_2_1668	299_2_1	1763_2_183	820_2_226
669_2_812	197_2_1	110_2_1	47_2_191	1734_2_235	1585_2_399	542_2_312	521_2_546	184_2_437	422_2_1	934_2_70	2587_2_154	632_2_261	205_2_1	2602_2_83	1133_2_1	710_2_50	169_2_359	1022_2_842	2337_2_392	374_2_1	1418_2_288	417_2_235	412_2_1673	299_2_1	1763_2_187	820_2_214
669_2_809	197_2_1	110_2_1	47_2_185	1734_2_225	1585_2_403	542_2_301	521_2_584	184_2_436	422_2_1	934_2_69	2587_2_143	632_2_266	205_2_1	2602_2_81	1133_2_1	710_2_49	169_2_359	1022_2_868	2337_2_394	374_2_1	1418_2_275	417_2_234	412_2_1665	299_2_1	1763_2_178	820_2_204
669_2_794	197_2_1	110_2_1	47_2_196	1734_2_237	1585_2_404	542_2_304	521_2_576	184_2_442	422_2_1	934_2_66	2587_2_133	632_2_252	205_2_1	2602_2_91	1133_2_1	710_2_51	169_2_366	1022_2_875	2337_2_391	374_2_1	1418_2_280	417_2_245	412_2_1666	299_2_1	1763_2_189	820_2_208
669_2_799	197_2_1	110_2_1	47_2_169	1734_2_269	1585_2_410	542_2_293	521_2_592	184_2_427	422_2_1	934_2_66	2587_2_126	632_2_272	205_2_1	2602_2_85	1133_2_1	710_2_51	169_2_352	1022_2_833	2337_2_386	374_2_1	1418_2_283	417_2_245	412_2_1686	299_2_1	1763_2_175	820_2_214
669_2_822	197_2_1	110_2_1	47_2_169	1734_2_275	1585_2_421	542_2_314	521_2_577	184_2_435	422_2_1	934_2_60	2587_2_138	632_2_253	205_2_1	2602_2_80	1133_2_1	710_2_48	169_2_369	1022_2_836	2337_2_384	374_2_1	1418_2_296	417_2_239	412_2_1649	299_2_1	1763_2_178	820_2_214
669_2_821	197_2_1	110_2_1	47_2_161	1734_2_267	1585_2_424	542_2_316	521_2_547	184_2_447	422_2_1	934_2_61	2587_2_162	632_2_254	205_2_1	2602_2_80	1133_2_1	710_2_42	169_2_399	1022_2_834	2337_2_388	374_2_1	1418_2_289	417_2_237	412_2_1664	299_2_1	1763_2_191	820_2_188
669_2_832	197_2_1	110_2_1	47_2_167	1734_2_274	1585_2_436	542_2_339	521_2_545	184_2_445	422_2_1	934_2_58	2587_2_167	632_2_254	205_2_1	2602_2_80	1133_2_1	710_2_39	169_2_407	1022_2_809	2337_2_383	374_2_1	1418_2_288	417_2_222	412_2_1664	299_2_1	1763_2_177	820_2_184
669_2_843	197_2_1	110_2_1	47_2_175	1734_2_268	1585_2_423	542_2_362	521_2_576	184_2_449	422_2_1	934_2_55	2587_2_181	632_2_252	205_2_1	2602_2_76	1133_2_1	710_2_32	169_2_398	1022_2_807	2337_2_387	374_2_1	1418_2_294	417_2_245	412_2_1617	299_2_1	1763_2_179	820_2_193
669_2_812	197_2_1	110_2_1	47_2_193	1734_2_274	1585_2_391	542_2_373	521_2_538	184_2_450	422_2_1	934_2_46	2587_2_185	632_2_244	205_2_1	2602_2_76	1133_2_1	710_2_35	169_2_398	1022_2_817	2337_2_372	374_2_1	1418_2_300	417_2_237	412_2_1637	299_2_1	1763_2_203	820_2_204
669_2_822	197_2_1	110_2_1	47_2_182	1734_2_271	1585_2_406	542_2_390	521_2_549	184_2_443	422_2_1	934_2_46	2587_2_178	632_2_218	205_2_1	2602_2_86	1133_2_1	710_2_30	169_2_382	1022_2_813	2337_2_362	374_2_1	1418_2_299	417_2_247	412_2_1665	299_2_1	1763_2_202	820_2_194
669_2_821	197_2_1	110_2_1	47_2_181	1734_2_286	1585_2_407	542_2_411	521_2_548	184_2_440	422_2_1	934_2_41	2587_2_180	632_2_200	205_2_1	2602_2_88	1133_2_1	710_2_30	169_2_381	1022_2_811	2337_2_356	374_2_1	1418_2_296	417_2_252	412_2_1659	299_2_1	1763_2_198	820_2_199
669_2_813	197_2_1	110_2_1	47_2_197	1734_2_286	1585_2_413	542_2_395	521_2_534	184_2_448	422_2_1	934_2_48	2587_2_178	632_2_212	205_2_1	2602_2_100	1133_2_1	710_2_24	169_2_390	1022_2_791	2337_2_340	374_2_1	1418_2_307	417_2_243	412_2_1692	299_2_1	1763_2_191	820_2_195
669_2_816	197_2_1	110_2_1	47_2_186	1734_2_274	1585_2_397	542_2_393	521_2_550	184_2_463	422_2_1	934_2_43	2587_2_173	632_2_216	205_2_1	2602_2_101	1133_2_1	710_2_20	169_2_393	1022_2_782	2337_2_319	374_2_1	1418_2_302	417_2_250	412_2_1711	299_2_1	1763_2_191	820_2_186
669_2_810	197_2_1	110_2_1	47_2_170	1734_2_280	1585_2_378	542_2_399	521_2_583	184_2_485	422_2_1	934_2_42	2587_2_160	632_2_203	205_2_1	2602_2_104	1133_2_1	710_2_13	169_2_412	1022_2_785	2337_2_299	374_2_1	1418_2_282	417_2_246	412_2_1732	299_2_1	1763_2_187	820_2_187
669_2_809	197_2_1	110_2_1	47_2_154	1734_2_286	1585_2_376	542_2_389	521_2_595	184_2_488	422_2_1	934_2_45	2587_2_164	632_2_194	205_2_1	2602_2_96	1133_2_1	710_2_20	169_2_406	1022_2_792	2337_2_291	374_2_1	1418_2_298	417_2_242	412_2_1733	299_2_1	1763_2_181	820_2_190
669_2_788	197_2_1	110_2_1	47_2_159	1734_2_289	1585_2_371	542_2_385	521_2_607	184_2_476	422_2_1	934_2_32	2587_2_151	632_2_205	205_2_1	2602_2_94	1133_2_1	710_2_20	169_2_412	1022_2_827	2337_2_286	374_2_1	1418_2_320	417_2_247	412_2_1702	299_2_1	1763_2_184	820_2_193
669_2_792	197_2_1	110_2_1	47_2_156	1734_2_287	1585_2_343	542_2_392	521_2_621	184_2_472	422_2_1	934_2_29	2587_2_146	632_2_220	205_2_1	2602_2_107	1133_2_1	710_2_21	169_2_413	1022_2_824	2337_2_282	374_2_1	1418_2_325	417_2_245	412_2_1695	299_2_1	1763_2_195	820_2_191
669_2_760	197_2_1	110_2_1	47_2_158	1734_2_288	1585_2_359	542_2_390	521_2_617	184_2_465	422_2_1	934_2_36	2587_2_170	632_2_222	205_2_1	2602_2_115	1133_2_1	710_2_17	169_2_426	1022_2_823	2337_2_271	374_2_1	1418_2_319	417_2_248	412_2_1669	299_2_1	1763_2_202	820_2_193
669_2_756	197_2_1	110_2_1	47_2_151	1734_2_306	1585_2_368	542_2_409	521_2_626	184_2_467	422_2_1	934_2_33	2587_2_183	632_2_225	205_2_1	2602_2_96	1133_2_1	710_2_18	169_2_391	1022_2_823	2337_2_271	374_2_1	1418_2_314	417_2_264	412_2_1697	299_2_1	1763_2_203	820_2_189
669_2_764	197_2_1	110_2_1	47_2_146	1734_2_298	1585_2_383	542_2_401	521_2_649	184_2_475	422_2_1	934_2_26	2587_2_184	632_2_227	205_2_1	2602_2_94	1133_2_1	710_2_17	169_2_388	1022_2_828	2337_2_274	374_2_1	1418_2_292	417_2_255	412_2_1680	299_2_1	1763_2_194	820_2_188
669_2_772	197_2_1	110_2_1	47_2_140	1734_2_296	1585_2_361	542_2_394	521_2_643	184_2_479	422_2_1	934_2_24	2587_2_177	632_2_224	205_2_1	2602_2_86	1133_2_1	710_2_19	169_2_377	1022_2_879	2337_2_273	374_2_1	1418_2_274	417_2_260	412_2_1675	299_2_1	1763_2_207	820_2_194
669_2_760	197_2_1	110_2_1	47_2_148	1734_2_286	1585_2_335	542_2_369	521_2_653	184_2_469	422_2_1	934_2_26	2587_2_184	632_2_211	205_2_1	2602_2_106	1133_2_1	710_2_18	169_2_390	1022_2_900	2337_2_256	374_2_1	1418_2_268	417_2_271	412_2_1667	299_2_1	1763_2_205	820_2_203
669_2_767	197_2_1	110_2_1	47_2_162	1734_2_277	1585_2_345	542_2_349	521_2_651	184_2_483	422_2_1	934_2_29	2587_2_184	632_2_182	205_2_1	2602_2_120	1133_2_1	710_2_21	169_2_395	1022_2_920	2337_2_240	374_2_1	1418_2_267	417_2_269	412_2_1690	299_2_1	1763_2_192	820_2_187
669_2_763	197_2_1	110_2_1	47_2_150	1734_2_287	1585_2_335	542_2_345	521_2_656	184_2_470	422_2_1	934_2_28	2587_2_189	632_2_164	205_2_1	2602_2_142	1133_2_1	710_2_23	169_2_380	1022_2_935	2337_2_254	374_2_1	1418_2_280	417_2_269	412_2_1647	299_2_1	1763_2_199	820_2_197
669_2_742	197_2_1	110_2_1	47_2_143	1734_2_313	1585_2_340	542_2_361	521_2_627	184_2_478	422_2_1	934_2_32	2587_2_201	632_2_153	205_2_1	2602_2_144	1133_2_1	710_2_20	169_2_398	1022_2_961	2337_2_277	374_2_1	1418_2_293	417_2_273	412_2_1607	299_2_1	1763_2_193	820_2_191
669_2_743	197_2_1	110_2_1	47_2_159	1734_2_307	1585_2_315	542_2_357	521_2_642	184_2_489	422_2_1	934_2_32	2587_2_224	632_2_164	205_2_1	2602_2_151	1133_2_1	710_2_23	169_2_403	1022_2_964	2337_2_254	374_2_1	1418_2_307	417_2_291	412_2_1586	299_2_1	1763_2_174	820_2_185
669_2_764	197_2_1	110_2_1	47_2_173	1734_2_306	1585_2_335	542_2_377	521_2_628	184_2_494	422_2_1	934_2_34	2587_2_226	632_2_152	205_2_1	2602_2_161	1133_2_1	710_2_24	169_2_383	1022_2_999	2337_2_249	374_2_1	1418_2_286	417_2_268	412_2_1563	299_2_1	1763_2_178	820_2_180
669_2_784	197_2_1	110_2_1	47_2_169	1734_2_288	1585_2_337	542_2_399	521_2_638	184_2_503	422_2_1	934_2_32	2587_2_234	632_2_146	205_2_1	2602_2_158	1133_2_1	710_2_18	169_2_379	1022_2_984	2337_2_249	374_2_1	1418_2_284	417_2_248	412_2_1569	299_2_1	1763_2_176	820_2_180
669_2_815	197_2_1	110_2_1	47_2_173	1734_2_302	1585_2_311	542_2_396	521_2_679	184_2_503	422_2_1	934_2_29	2587_2_233	632_2_149	205_2_1	2602_2_165	1133_2_1	710_2_16	169_2_368	1022_2_954	2337_2_244	374_2_1	1418_2_298	417_2_244	412_2_1590	299_2_1	1763_2_178	820_2_169
669_2_820	197_2_1	110_2_1	47_2_159	1734_2_312	1585_2_305	542_2_364	521_2_688	184_2_493	422_2_1	934_2_33	2587_2_239	632_2_153	205_2_1	2602_2_161	1133_2_1	710_2_19	169_2_387	1022_2_970	2337_2_249	374_2_1	1418_2_297	417_2_236	412_2_1624	299_2_1	1763_2_168	820_2_166
669_2_834	197_2_1	110_2_1	47_2_169	1734_2_293	1585_2_303	542_2_370	521_2_695	184_2_480	422_2_1	934_2_33	2587_2_236	632_2_152	205_2_1	2602_2_169	1133_2_1	710_2_21	169_2_370	1022_2_944	2337_2_244	374_2_1	1418_2_283	417_2_261	412_2_1626	299_2_1	1763_2_173	820_2_163
669_2_818	197_2_1	110_2_1	47_2_167	1734_2_317	1585_2_321	542_2_383	521_2_679	184_2_469	422_2_1	934_2_48	2587_2_250	632_2_141	205_2_1	2602_2_173	1133_2_1	710_2_13	169_2_369	1022_2_907	2337_2_232	374_2_1	1418_2_288	417_2_267	412_2_1622	299_2_1	1763_2_157	820_2_151
669_2_807	197_2_1	110_2_1	47_2_166	1734_2_312	1585_2_322	542_2_376	521_2_674	184_2_441	422_2_1	934_2_39	2587_2_244	632_2_154	205_2_1	2602_2_178	1133_2_1	710_2_13	169_2_361	1022_2_886	2337_2_241	374_2_1	1418_2_290	417_2_274	412_2_1641	299_2_1	1763_2_149	820_2_146
669_2_797	197_2_1	110_2_1	47_2_168	1734_2_325	1585_2_326	542_2_394	521_2_664	184_2_451	422_2_1	934_2_32	2587_2_259	632_2_140	205_2_1	2602_2_172	1133_2_1	710_2_12	169_2_364	1022_2_871	2337_2_232	374_2_1	1418_2_316	417_2_281	412_2_1592	299_2_1	1763_2_146	820_2_158
669_2_800	197_2_1	110_2_1	47_2_163	1734_2_339	1585_2_320	542_2_393	521_2_657	184_2_458	422_2_1	934_2_23	2587_2_269	632_2_130	205_2_1	2602_2_171	1133_2_1	710_2_13	169_2_356	1022_2_879	2337_2_244	374_2_1	1418_2_315	417_2_284	412_2_1584	299_2_1	1763_2_152	820_2_155
669_2_820	197_2_1	110_2_1	47_2_179	1734_2_334	1585_2_308	542_2_373	521_2_647	184_2_456	422_2_1	934_2_27	2587_2_270	632_2_129	205_2_1	2602_2_170	1133_2_1	710_2_15	169_2_355	1022_2_887	2337_2_234	374_2_1	1418_2_314	417_2_285	412_2_1631	299_2_1	1763_2_144	820_2_142
669_2_829	197_2_1	110_2_1	47_2_196	1734_2_338	1585_2_340	542_2_380	521_2_642	184_2_450	422_2_1	934_2_28	2587_2_261	632_2_140	205_2_1	2602_2_168	1133_2_1	710_2_17	169_2_349	1022_2_854	2337_2_238	374_2_1	1418_2_304	417_2_299	412_2_1630	299_2_1	1763_2_142	820_2_148
669_2_798	197_2_1	110_2_1	47_2_181	1734_2_359	1585_2_357	542_2_348	521_2_655	184_2_449	422_2_1	934_2_26	2587_2_251	632_2_166	205_2_1	2602_2_163	1133_2_1	710_2_23	169_2_354	1022_2_844	2337_2_230	374_2_1	1418_2_286	417_2_300	412_2_1694	299_2_1	1763_2_137	820_2_147
669_2_778	197_2_1	110_2_1	47_2_191	1734_2_355	1585_2_355	542_2_349	521_2_668	184_2_447	422_2_1	934_2_27	2587_2_226	632_2_169	205_2_1	2602_2_175	1133_2_1	710_2_22	169_2_326	1022_2_886	2337_2_228	374_2_1	1418_2_285	417_2_299	412_2_1712	299_2_1	1763_2_130	820_2_137
669_2_790	197_2_1	110_2_1	47_2_185	1734_2_352	1585_2_365	542_2_354	521_2_662	184_2_443	422_2_1	934_2_27	2587_2_214	632_2_164	205_2_1	2602_2_166	1133_2_1	710_2_18	169_2_300	1022_2_929	2337_2_230	374_2_1	1418_2_284	417_2_304	412_2_1709	299_2_1	1763_2_131	820_2_140
669_2_743	197_2_1	110_2_1	47_2_203	1734_2_339	1585_2_352	542_2_355	521_2_663	184_2_477	422_2_1	934_2_28	2587_2_211	632_2_160	205_2_1	2602_2_152	1133_2_1	710_2_25	169_2_303	1022_2_926	2337_2_237	374_2_1	1418_2_277	417_2_320	412_2_1697	299_2_1	1763_2_142	820_2_142
669_2_751	197_2_1	110_2_1	47_2_227	1734_2_329	1585_2_360	542_2_364	521_2_660	184_2_497	422_2_1	934_2_21	2587_2_223	632_2_136	205_2_1	2602_2_152	1133_2_1	710_2_24	169_2_299	1022_2_921	2337_2_243	374_2_1	1418_2_273	417_2_318	412_2_1688	299_2_1	1763_2_136	820_2_153
669_2_766	197_2_1	110_2_1	47_2_224	1734_2_316	1585_2_347	542_2_362	521_2_637	184_2_524	422_2_1	934_2_27	2587_2_262	632_2_140	205_2_1	2602_2_142	1133_2_1	710_2_20	169_2_288	1022_2_924	2337_2_224	374_2_1	1418_2_295	417_2_314	412_2_1692	299_2_1	1763_2_127	820_2_149
669_2_739	197_2_1	110_2_1	47_2_250	1734_2_321	1585_2_334	542_2_371	521_2_639	184_2_518	422_2_1	934_2_32	2587_2_271	632_2_158	205_2_1	2602_2_139	1133_2_1	710_2_27	169_2_251	1022_2_921	2337_2_216	374_2_1	1418_2_306	417_2_302	412_2_1693	299_2_1	1763_2_135	820_2_150
669_2_768	197_2_1	110_2_1	47_2_236	1734_2_330	1585_2_350	542_2_353	521_2_652	184_2_528	422_2_1	934_2_33	2587_2_262	632_2_161	205_2_1	2602_2_131	1133_2_1	710_2_31	169_2_233	1022_2_939	2337_2_219	374_2_1	1418_2_292	417_2_313	412_2_1669	299_2_1	1763_2_146	820_2_153
669_2_775	197_2_1	110_2_1	47_2_220	1734_2_316	1585_2_367	542_2_338	521_2_658	184_2_542	422_2_1	934_2_29	2587_2_277	632_2_179	205_2_1	2602_2_146	1133_2_1	710_2_37	169_2_244	1022_2_930	2337_2_238	374_2_1	1418_2_275	417_2_306	412_2_1585	299_2_1	1763_2_153	820_2_152
669_2_771	197_2_1	110_2_1	47_2_237	1734_2_320	1585_2_393	542_2_340	521_2_648	184_2_529	422_2_1	934_2_35	2587_2_285	632_2_166	205_2_1	2602_2_149	1133_2_1	710_2_40	169_2_229	1022_2_932	2337_2_224	374_2_1	1418_2_276	417_2_307	412_2_1607	299_2_1	1763_2_160	820_2_151
669_2_785	197_2_1	110_2_1	47_2_224	1734_2_315	1585_2_398	542_2_329	521_2_659	184_2_527	422_2_1	934_2_41	2587_2_281	632_2_160	205_2_1	2602_2_154	1133_2_1	710_2_45	169_2_215	1022_2_937	2337_2_227	374_2_1	1418_2_277	417_2_295	412_2_1623	299_2_1	1763_2_148	820_2_151
669_2_734	197_2_1	110_2_1	47_2_207	1734_2_315	1585_2_394	542_2_313	521_2_678	184_2_530	422_2_1	934_2_37	2587_2_294	632_2_156	205_2_1	2602_2_149	1133_2_1	710_2_49	169_2_224	1022_2_950	2337_2_230	374_2_1	1418_2_281	417_2_296	412_2_1654	299_2_1	1763_2_156	820_2_143
669_2_709	197_2_1	110_2_1	47_2_202	1734_2_311	1585_2_396	542_2_307	521_2_656	184_2_517	422_2_1	934_2_32	2587_2_283	632_2_172	205_2_1	2602_2_145	1133_2_1	710_2_49	169_2_232	1022_2_946	2337_2_242	374_2_1	1418_2_278	417_2_299	412_2_1679	299_2_1	1763_2_162	820_2_139
669_2_698	197_2_1	110_2_1	47_2_195	1734_2_320	1585_2_362	542_2_327	521_2_662	184_2_506	422_2_1	934_2_30	2587_2_268	632_2_169	205_2_1	2602_2_141	1133_2_1	710_2_48	169_2_235	1022_2_946	2337_2_259	374_2_1	1418_2_280	417_2_298	412_2_1666	299_2_1	1763_2_169	820_2_135
669_2_689	197_2_1	110_2_1	47_2_180	1734_2_338	1585_2_379	542_2_309	521_2_658	184_2_509	422_2_1	934_2_39	2587_2_280	632_2_178	205_2_1	2602_2_141	1133_2_1	710_2_48	169_2_256	1022_2_960	2337_2_260	374_2_1	1418_2_264	417_2_271	412_2_1638	299_2_1	1763_2_165	820_2_149
669_2_684	197_2_1	110_2_1	47_2_170	1734_2_328	1585_2_358	542_2_299	521_2_645	184_2_501	422_2_1	934_2_42	2587_2_295	632_2_181	205_2_1	2602_2_135	1133_2_1	710_2_46	169_2_279	1022_2_992	2337_2_269	374_2_1	1418_2_264	417_2_279	412_2_1633	299_2_1	1763_2_173	820_2_142
669_2_699	197_2_1	110_2_1	47_2_155	1734_2_320	1585_2_356	542_2_285	521_2_616	184_2_535	422_2_1	934_2_44	2587_2_286	632_2_187	205_2_1	2602_2_130	1133_2_1	710_2_48	169_2_282	1022_2_1013	2337_2_277	374_2_1	1418_2_268	417_2_274	412_2_1639	299_2_1	1763_2_179	820_2_145
669_2_713	197_2_1	110_2_1	47_2_132	1734_2_313	1585_2_351	542_2_289	521_2_599	184_2_549	422_2_1	934_2_47	2587_2_277	632_2_168	205_2_1	2602_2_144	1133_2_1	710_2_56	169_2_260	1022_2_1034	2337_2_277	374_2_1	1418_2_285	417_2_282	412_2_1633	299_2_1	1763_2_187	820_2_161
669_2_715	197_2_1	110_2_1	47_2_136	1734_2_317	1585_2_368	542_2_299	521_2_594	184_2_517	422_2_1	934_2_45	2587_2_282	632_2_175	205_2_1	2602_2_146	1133_2_1	710_2_64	169_2_241	1022_2_1025	2337_2_266	374_2_1	1418_2_280	417_2_273	412_2_1648	299_2_1	1763_2_177	820_2_165
669_2_732	197_2_1	110_2_1	47_2_133	1734_2_305	1585_2_375	542_2_290	521_2_609	184_2_508	422_2_1	934_2_38	2587_2_283	632_2_170	205_2_1	2602_2_126	1133_2_1	710_2_67	169_2_244	1022_2_1038	2337_2_258	374_2_1	1418_2_287	417_2_267	412_2_1650	299_2_1	1763_2_176	820_2_176
669_2_763	197_2_1	110_2_1	47_2_124	1734_2_318	1585_2_375	542_2_279	521_2_615	184_2_512	422_2_1	934_2_40	2587_2_269	632_2_184	205_2_1	2602_2_125	1133_2_1	710_2_63	169_2_241	1022_2_1033	2337_2_266	374_2_1	1418_2_280	417_2_254	412_2_1654	299_2_1	1763_2_179	820_2_183
669_2_766	197_2_1	110_2_1	47_2_125	1734_2_309	1585_2_378	542_2_280	521_2_621	184_2_508	422_2_1	934_2_38	2587_2_265	632_2_192	205_2_1	2602_2_116	1133_2_1	710_2_70	169_2_242	1022_2_1049	2337_2_261	374_2_1	1418_2_267	417_2_277	412_2_1655	299_2_1	1763_2_184	820_2_176
669_2_755	197_2_1	110_2_1	47_2_118	1734_2_328	1585_2_372	542_2_292	521_2_610	184_2_521	422_2_1	934_2_36	2587_2_255	632_2_195	205_2_1	2602_2_120	1133_2_1	710_2_72	169_2_231	1022_2_1038	2337_2_250	374_2_1	1418_2_259	417_2_264	412_2_1655	299_2_1	1763_2_199	820_2_186
669_2_728	197_2_1	110_2_1	47_2_117	1734_2_325	1585_2_377	542_2_285	521_2_598	184_2_530	422_2_1	934_2_34	2587_2_263	632_2_205	205_2_1	2602_2_106	1133_2_1	710_2_73	169_2_234	1022_2_1045	2337_2_254	374_2_1	1418_2_258	417_2_276	412_2_1639	299_2_1	1763_2_198	820_2_188
669_2_723	197_2_1	110_2_1	47_2_129	1734_2_279	1585_2_381	542_2_278	521_2_612	184_2_525	422_2_1	934_2_34	2587_2_269	632_2_223	205_2_1	2602_2_116	1133_2_1	710_2_84	169_2_261	1022_2_1031	2337_2_250	374_2_1	1418_2_248	417_2_269	412_2_1607	299_2_1	1763_2_192	820_2_196
669_2_685	197_2_1	110_2_1	47_2_131	1734_2_278	1585_2_380	542_2_274	521_2_633	184_2_549	422_2_1	934_2_35	2587_2_276	632_2_214	205_2_1	2602_2_128	1133_2_1	710_2_74	169_2_272	1022_2_1065	2337_2_241	374_2_1	1418_2_255	417_2_248	412_2_1608	299_2_1	1763_2_188	820_2_191
669_2_662	197_2_1	110_2_1	47_2_138	1734_2_266	1585_2_394	542_2_293	521_2_629	184_2_550	422_2_1	934_2_29	2587_2_299	632_2_210	205_2_1	2602_2_114	1133_2_1	710_2_78	169_2_264	1022_2_1031	2337_2_271	374_2_1	1418_2_258	417_2_285	412_2_1562	299_2_1	1763_2_182	820_2_187
669_2_670	197_2_1	110_2_1	47_2_149	1734_2_253	1585_2_380	542_2_290	521_2_620	184_2_568	422_2_1	934_2_30	2587_2_278	632_2_212	205_2_1	2602_2_117	1133_2_1	710_2_82	169_2_284	1022_2_1033	2337_2_279	374_2_1	1418_2_258	417_2_288	412_2_1560	299_2_1	1763_2_183	820_2_179
669_2_690	197_2_1	110_2_1	47_2_164	1734_2_224	1585_2_405	542_2_262	521_2_592	184_2_549	422_2_1	934_2_27	2587_2_282	632_2_213	205_2_1	2602_2_115	1133_2_1	710_2_89	169_2_293	1022_2_1039	2337_2_287	374_2_1	1418_2_261	417_2_286	412_2_1566	299_2_1	1763_2_183	820_2_184
669_2_699	197_2_1	110_2_1	47_2_166	1734_2_229	1585_2_405	542_2_258	521_2_577	184_2_541	422_2_1	934_2_22	2587_2_274	632_2_217	205_2_1	2602_2_126	1133_2_1	710_2_88	169_2_305	1022_2_1014	2337_2_278	374_2_1	1418_2_248	417_2_286	412_2_1558	299_2_1	1763_2_197	820_2_201
669_2_708	197_2_1	110_2_1	47_2_153	1734_2_235	1585_2_401	542_2_262	521_2_574	184_2_531	422_2_1	934_2_25	2587_2_286	632_2_225	205_2_1	2602_2_122	1133_2_1	710_2_96	169_2_330	1022_2_1005	2337_2_291	374_2_1	1418_2_232	417_2_295	412_2_1539	299_2_1	1763_2_202	820_2_210
669_2_727	197_2_1	110_2_1	47_2_149	1734_2_221	1585_2_402	542_2_261	521_2_568	184_2_550	422_2_1	934_2_25	2587_2_265	632_2_229	205_2_1	2602_2_125	1133_2_1	710_2_99	169_2_335	1022_2_1014	2337_2_280	374_2_1	1418_2_242	417_2_290	412_2_1544	299_2_1	1763_2_203	820_2_202
669_2_746	197_2_1	110_2_1	47_2_122	1734_2_236	1585_2_403	542_2_288	521_2_574	184_2_543	422_2_1	934_2_26	2587_2_285	632_2_228	205_2_1	2602_2_117	1133_2_1	710_2_102	169_2_335	1022_2_994	2337_2_274	374_2_1	1418_2_231	417_2_294	412_2_1516	299_2_1	1763_2_201	820_2_220
669_2_758	197_2_1	110_2_1	47_2_111	1734_2_251	1585_2_374	542_2_272	521_2_567	184_2_522	422_2_1	934_2_23	2587_2_283	632_2_242	205_2_1	2602_2_115	1133_2_1	710_2_112	169_2_349	1022_2_992	2337_2_289	374_2_1	1418_2_223	417_2_309	412_2_1513	299_2_1	1763_2_228	820_2_225
669_2_779	197_2_1	110_2_1	47_2_99	1734_2_248	1585_2_350	542_2_264	521_2_548	184_2_547	422_2_1	934_2_20	2587_2_283	632_2_241	205_2_1	2602_2_129	1133_2_1	710_2_119	169_2_364	1022_2_990	2337_2_277	374_2_1	1418_2_224	417_2_304	412_2_1500	299_2_1	1763_2_239	820_2_217
669_2_778	197_2_1	110_2_1	47_2_81	1734_2_252	1585_2_350	542_2_267	521_2_545	184_2_513	422_2_1	934_2_16	2587_2_296	632_2_250	205_2_1	2602_2_128	1133_2_1	710_2_129	169_2_369	1022_2_972	2337_2_286	374_2_1	1418_2_221	417_2_325	412_2_1502	299_2_1	1763_2_245	820_2_234
669_2_763	197_2_1	110_2_1	47_2_75	1734_2_257	1585_2_372	542_2_261	521_2_544	184_2_509	422_2_1	934_2_12	2587_2_308	632_2_261	205_2_1	2602_2_133	1133_2_1	710_2_142	169_2_380	1022_2_961	2337_2_287	374_2_1	1418_2_229	417_2_328	412_2_1482	299_2_1	1763_2_241	820_2_227
669_2_767	197_2_1	110_2_1	47_2_83	1734_2_250	1585_2_375	542_2_229	521_2_549	184_2_544	422_2_1	934_2_7	2587_2_303	632_2_273	205_2_1	2602_2_126	1133_2_1	710_2_139	169_2_378	1022_2_985	2337_2_273	374_2_1	1418_2_233	417_2_334	412_2_1474	299_2_1	1763_2_244	820_2_224
669_2_788	197_2_1	110_2_1	47_2_76	1734_2_236	1585_2_384	542_2_211	521_2_572	184_2_561	422_2_1	934_2_7	2587_2_277	632_2_262	205_2_1	2602_2_110	1133_2_1	710_2_134	169_2_349	1022_2_981	2337_2_267	374_2_1	1418_2_237	417_2_340	412_2_1516	299_2_1	1763_2_238	820_2_231
669_2_796	197_2_1	110_2_1	47_2_80	1734_2_218	1585_2_388	542_2_203	521_2_537	184_2_593	422_2_1	934_2_5	2587_2_277	632_2_278	205_2_1	2602_2_99	1133_2_1	710_2_141	169_2_360	1022_2_961	2337_2_270	374_2_1	1418_2_248	417_2_355	412_2_1478	299_2_1	1763_2_235	820_2_234
669_2_798	197_2_1	110_2_1	47_2_81	1734_2_211	1585_2_371	542_2_216	521_2_518	184_2_626	422_2_1	934_2_3	2587_2_263	632_2_275	205_2_1	2602_2_82	1133_2_1	710_2_145	169_2_379	1022_2_951	2337_2_275	374_2_1	1418_2_239	417_2_359	412_2_1454	299_2_1	1763_2_244	820_2_227
669_2_739	197_2_1	110_2_1	47_2_78	1734_2_211	1585_2_380	542_2_203	521_2_538	184_2_647	422_2_1	934_2_3	2587_2_286	632_2_258	205_2_1	2602_2_95	1133_2_1	710_2_153	169_2_364	1022_2_949	2337_2_295	374_2_1	1418_2_220	417_2_384	412_2_1449	299_2_1	1763_2_243	820_2_227
669_2_742	197_2_1	110_2_1	47_2_75	1734_2_222	1585_2_394	542_2_202	521_2_559	184_2_645	422_2_1	934_2_3	2587_2_273	632_2_272	205_2_1	2602_2_88	1133_2_1	710_2_158	169_2_376	1022_2_941	2337_2_292	374_2_1	1418_2_215	417_2_364	412_2_1488	299_2_1	1763_2_242	820_2_222
669_2_731	197_2_1	110_2_1	47_2_70	1734_2_234	1585_2_404	542_2_198	521_2_545	184_2_614	422_2_1	934_2_2	2587_2_259	632_2_286	205_2_1	2602_2_91	1133_2_1	710_2_165	169_2_387	1022_2_943	2337_2_277	374_2_1	1418_2_227	417_2_358	412_2_1511	299_2_1	1763_2_242	820_2_240
669_2_718	197_2_1	110_2_1	47_2_71	1734_2_222	1585_2_406	542_2_187	521_2_553	184_2_612	422_2_1	934_2_3	2587_2_266	632_2_293	205_2_1	2602_2_91	1133_2_1	710_2_167	169_2_402	1022_2_900	2337_2_277	374_2_1	1418_2_230	417_2_361	412_2_1525	299_2_1	1763_2_235	820_2_234
669_2_709	197_2_1	110_2_1	47_2_63	1734_2_222	1585_2_405	542_2_211	521_2_550	184_2_603	422_2_1	934_2_1	2587_2_260	632_2_306	205_2_1	2602_2_88	1133_2_1	710_2_161	169_2_403	1022_2_870	2337_2_290	374_2_1	1418_2_217	417_2_377	412_2_1534	299_2_1	1763_2_257	820_2_238
669_2_715	197_2_1	110_2_1	47_2_64	1734_2_242	1585_2_400	542_2_224	521_2_541	184_2_605	2587_2_267	632_2_314	205_2_1	2602_2_77	1133_2_1	710_2_148	169_2_402	1022_2_864	2337_2_301	820_2_246	1418_2_217	417_2_383	412_2_1496	299_2_1	1763_2_259	374_2_1
669_2_732	197_2_1	110_2_1	47_2_60	1734_2_250	1585_2_405	542_2_232	521_2_548	184_2_610	2587_2_265	632_2_308	205_2_1	2602_2_78	1133_2_1	710_2_138	169_2_404	1022_2_853	2337_2_285	820_2_252	1418_2_221	417_2_384	412_2_1503	299_2_1	1763_2_248	374_2_1
669_2_741	197_2_1	110_2_1	47_2_65	1734_2_225	1585_2_422	542_2_219	521_2_545	184_2_610	2587_2_272	632_2_296	205_2_1	2602_2_75	1133_2_1	710_2_122	169_2_417	1022_2_852	2337_2_298	820_2_247	1418_2_200	417_2_408	412_2_1505	299_2_1	1763_2_258	374_2_1
669_2_739	197_2_1	110_2_1	47_2_77	1734_2_219	1585_2_429	542_2_211	521_2_531	184_2_583	2587_2_304	632_2_304	205_2_1	2602_2_84	1133_2_1	710_2_120	169_2_425	1022_2_832	2337_2_286	820_2_227	1418_2_199	417_2_397	412_2_1504	299_2_1	1763_2_261	374_2_1
669_2_741	197_2_1	110_2_1	47_2_88	1734_2_215	1585_2_443	542_2_209	521_2_549	184_2_560	2587_2_323	632_2_301	205_2_1	2602_2_76	1133_2_1	710_2_102	169_2_404	1022_2_835	2337_2_271	820_2_234	1418_2_210	417_2_384	412_2_1501	299_2_1	1763_2_257	374_2_1
669_2_739	197_2_1	110_2_1	47_2_86	1734_2_204	1585_2_437	542_2_200	521_2_585	184_2_533	2587_2_348	632_2_292	205_2_1	2602_2_74	1133_2_1	710_2_95	169_2_402	1022_2_835	2337_2_259	820_2_222	1418_2_200	417_2_412	412_2_1537	299_2_1	1763_2_268	374_2_1
669_2_728	197_2_1	110_2_1	47_2_77	1734_2_197	1585_2_427	542_2_196	521_2_577	184_2_529	2587_2_372	632_2_301	205_2_1	2602_2_74	1133_2_1	710_2_104	169_2_422	1022_2_854	2337_2_255	820_2_222	1418_2_224	417_2_419	412_2_1536	299_2_1	1763_2_252	374_2_1
669_2_711	197_2_1	110_2_1	47_2_70	1734_2_207	1585_2_425	542_2_187	521_2_592	184_2_524	2587_2_399	632_2_298	205_2_1	2602_2_64	1133_2_1	710_2_105	169_2_417	1022_2_887	2337_2_237	820_2_211	1418_2_212	417_2_440	412_2_1550	299_2_1	1763_2_237	374_2_1
669_2_700	197_2_1	110_2_1	47_2_66	1734_2_192	1585_2_412	542_2_202	521_2_606	184_2_502	2587_2_414	632_2_307	205_2_1	2602_2_62	1133_2_1	710_2_105	169_2_410	1022_2_863	2337_2_248	820_2_217	1418_2_200	417_2_419	412_2_1573	299_2_1	1763_2_241	374_2_1
669_2_736	197_2_1	110_2_1	47_2_62	1734_2_186	1585_2_400	542_2_209	521_2_594	184_2_471	2587_2_413	632_2_308	205_2_1	2602_2_62	1133_2_1	710_2_116	169_2_416	1022_2_870	2337_2_237	820_2_222	1418_2_208	417_2_421	412_2_1556	299_2_1	1763_2_230	374_2_1
669_2_739	197_2_1	110_2_1	47_2_47	1734_2_185	1585_2_404	542_2_225	521_2_597	184_2_482	2587_2_406	632_2_339	205_2_1	2602_2_53	1133_2_1	710_2_129	169_2_417	1022_2_827	2337_2_237	820_2_219	1418_2_201	417_2_406	412_2_1580	299_2_1	1763_2_227	374_2_1
669_2_756	197_2_1	110_2_1	47_2_35	1734_2_180	1585_2_427	542_2_217	521_2_614	184_2_498	2587_2_404	632_2_334	205_2_1	2602_2_60	1133_2_1	710_2_125	169_2_385	1022_2_827	2337_2_247	820_2_226	1418_2_200	417_2_411	412_2_1562	299_2_1	1763_2_226	374_2_1
669_2_736	197_2_1	110_2_1	47_2_40	1734_2_196	1585_2_458	542_2_236	521_2_564	184_2_487	2587_2_372	632_2_317	205_2_1	2602_2_65	1133_2_1	710_2_126	169_2_367	1022_2_828	2337_2_249	820_2_231	1418_2_208	417_2_452	412_2_1605	299_2_1	1763_2_248	374_2_1
669_2_747	197_2_1	110_2_1	47_2_47	1734_2_185	1585_2_477	542_2_234	521_2_554	184_2_481	2587_2_362	632_2_312	205_2_1	2602_2_73	1133_2_1	710_2_126	169_2_373	1022_2_823	2337_2_256	820_2_249	1418_2_218	417_2_452	412_2_1591	299_2_1	1763_2_249	374_2_1
669_2_757	197_2_1	110_2_1	47_2_39	1734_2_175	1585_2_459	542_2_237	521_2_551	184_2_482	2587_2_380	632_2_322	205_2_1	2602_2_80	1133_2_1	710_2_125	169_2_373	1022_2_817	2337_2_237	820_2_252	1418_2_207	417_2_481	412_2_1575	299_2_1	1763_2_252	374_2_1
669_2_756	197_2_1	110_2_1	47_2_31	1734_2_180	1585_2_468	542_2_241	521_2_568	184_2_482	2587_2_404	632_2_301	205_2_1	2602_2_80	1133_2_1	710_2_125	169_2_345	1022_2_833	2337_2_239	820_2_248	1418_2_197	417_2_488	412_2_1522	299_2_1	1763_2_248	374_2_1
669_2_769	197_2_1	110_2_1	47_2_29	1734_2_179	1585_2_470	542_2_229	521_2_585	184_2_458	2587_2_393	632_2_306	205_2_1	2602_2_78	1133_2_1	710_2_120	169_2_329	1022_2_816	2337_2_238	820_2_264	1418_2_216	417_2_508	412_2_1498	299_2_1	1763_2_242	374_2_1
669_2_739	197_2_1	110_2_1	47_2_33	1734_2_182	1585_2_476	542_2_247	521_2_609	184_2_470	2587_2_387	632_2_317	205_2_1	2602_2_85	1133_2_1	710_2_124	169_2_336	1022_2_810	2337_2_223	820_2_235	1418_2_200	417_2_514	412_2_1556	299_2_1	1763_2_237	374_2_1
669_2_712	197_2_1	110_2_1	47_2_27	1734_2_182	1585_2_492	542_2_245	521_2_626	184_2_470	2587_2_366	632_2_309	205_2_1	2602_2_89	1133_2_1	710_2_115	169_2_347	1022_2_828	2337_2_231	820_2_236	1418_2_198	417_2_500	412_2_1539	299_2_1	1763_2_241	374_2_1
669_2_717	197_2_1	110_2_1	47_2_24	1734_2_174	1585_2_461	542_2_250	521_2_643	184_2_461	2587_2_360	632_2_316	205_2_1	2602_2_95	1133_2_1	710_2_107	169_2_344	1022_2_832	2337_2_216	820_2_224	1418_2_190	417_2_494	412_2_1558	299_2_1	1763_2_253	374_2_1
669_2_689	197_2_1	110_2_1	47_2_28	1734_2_171	1585_2_482	542_2_257	521_2_637	184_2_466	2587_2_384	632_2_307	205_2_1	2602_2_91	1133_2_1	710_2_110	169_2_330	1022_2_848	2337_2_209	820_2_229	1418_2_186	417_2_507	412_2_1597	299_2_1	1763_2_255	374_2_1
669_2_679	197_2_1	110_2_1	47_2_35	1734_2_175	1585_2_470	542_2_258	521_2_666	184_2_478	2587_2_379	632_2_301	205_2_1	2602_2_93	1133_2_1	710_2_115	169_2_314	1022_2_846	2337_2_206	820_2_218	1418_2_179	417_2_531	412_2_1611	299_2_1	1763_2_256	374_2_1
669_2_673	197_2_1	110_2_1	47_2_41	1734_2_185	1585_2_468	542_2_261	521_2_641	184_2_481	2587_2_401	632_2_304	205_2_1	2602_2_83	1133_2_1	710_2_113	169_2_302	1022_2_832	2337_2_208	820_2_210	1418_2_174	417_2_561	412_2_1597	299_2_1	1763_2_265	374_2_1
669_2_690	197_2_1	110_2_1	47_2_44	1734_2_175	1585_2_461	542_2_252	521_2_621	184_2_462	2587_2_390	632_2_315	205_2_1	2602_2_93	1133_2_1	710_2_110	169_2_311	1022_2_826	2337_2_203	820_2_224	1418_2_178	417_2_577	412_2_1606	299_2_1	1763_2_259	374_2_1
669_2_709	197_2_1	110_2_1	47_2_45	1734_2_170	1585_2_416	542_2_252	521_2_625	184_2_477	2587_2_387	632_2_325	205_2_1	2602_2_94	1133_2_1	710_2_107	169_2_304	1022_2_803	2337_2_193	820_2_234	1418_2_189	417_2_594	412_2_1617	299_2_1	1763_2_249	374_2_1
669_2_737	197_2_1	110_2_1	47_2_50	1734_2_184	1585_2_413	542_2_279	521_2_623	184_2_458	2587_2_378	632_2_305	205_2_1	2602_2_72	1133_2_1	710_2_110	169_2_293	1022_2_788	2337_2_206	820_2_237	1418_2_189	417_2_587	412_2_1622	299_2_1	1763_2_248	374_2_1
669_2_698	197_2_1	110_2_1	47_2_60	1734_2_176	1585_2_408	542_2_288	521_2_625	184_2_450	2587_2_411	632_2_321	205_2_1	2602_2_75	1133_2_1	710_2_116	169_2_263	1022_2_787	2337_2_190	820_2_248	1418_2_194	417_2_573	412_2_1656	299_2_1	1763_2_250	374_2_1
669_2_712	197_2_1	110_2_1	47_2_65	1734_2_175	1585_2_404	542_2_283	521_2_613	184_2_459	2587_2_398	632_2_319	205_2_1	2602_2_67	1133_2_1	710_2_110	169_2_256	1022_2_810	2337_2_193	820_2_231	1418_2_198	417_2_556	412_2_1642	299_2_1	1763_2_252	374_2_1
669_2_751	197_2_1	110_2_1	47_2_59	1734_2_174	1585_2_422	542_2_298	521_2_625	184_2_467	2587_2_369	632_2_327	205_2_1	2602_2_69	1133_2_1	710_2_93	169_2_256	1022_2_776	2337_2_187	820_2_233	1418_2_200	417_2_567	412_2_1666	299_2_1	1763_2_257	374_2_1
669_2_718	197_2_1	110_2_1	47_2_46	1734_2_177	1585_2_406	542_2_304	521_2_629	184_2_448	2587_2_383	632_2_314	205_2_1	2602_2_58	1133_2_1	710_2_101	169_2_258	1022_2_767	2337_2_194	820_2_246	1418_2_206	417_2_588	412_2_1661	299_2_1	1763_2_248	374_2_1
669_2_717	197_2_1	110_2_1	47_2_60	1734_2_174	1585_2_399	542_2_311	521_2_620	184_2_428	2587_2_379	632_2_323	205_2_1	2602_2_66	1133_2_1	710_2_87	169_2_253	1022_2_769	2337_2_187	820_2_252	1418_2_203	417_2_570	412_2_1688	299_2_1	1763_2_266	374_2_1
669_2_730	197_2_1	110_2_1	47_2_51	1734_2_184	1585_2_392	542_2_311	521_2_621	184_2_439	2587_2_347	632_2_355	205_2_1	2602_2_70	1133_2_1	710_2_90	169_2_254	1022_2_736	2337_2_194	820_2_249	1418_2_204	417_2_574	412_2_1692	299_2_1	1763_2_278	374_2_1
669_2_737	197_2_1	110_2_1	47_2_51	1734_2_184	1585_2_397	542_2_323	521_2_602	184_2_453	2587_2_344	632_2_354	205_2_1	2602_2_72	1133_2_1	710_2_87	169_2_247	1022_2_745	2337_2_187	820_2_242	1418_2_222	417_2_562	412_2_1695	299_2_1	1763_2_282	374_2_1
669_2_725	197_2_1	110_2_1	47_2_54	1734_2_198	1585_2_409	542_2_340	521_2_572	184_2_463	2587_2_339	632_2_348	205_2_1	2602_2_72	1133_2_1	710_2_83	169_2_230	1022_2_729	2337_2_180	820_2_225	1418_2_219	417_2_565	412_2_1717	299_2_1	1763_2_291	374_2_1
669_2_757	197_2_1	110_2_1	47_2_52	1734_2_206	1585_2_415	542_2_338	521_2_576	184_2_457	2587_2_313	632_2_349	205_2_1	2602_2_80	1133_2_1	710_2_68	169_2_249	1022_2_706	2337_2_194	820_2_227	1418_2_227	417_2_561	412_2_1712	299_2_1	1763_2_299	374_2_1
669_2_745	197_2_1	110_2_1	47_2_54	1734_2_201	1585_2_404	542_2_355	521_2_558	184_2_454	2587_2_290	632_2_335	205_2_1	2602_2_81	1133_2_1	710_2_68	169_2_276	1022_2_706	2337_2_201	820_2_234	1418_2_239	417_2_561	412_2_1705	299_2_1	1763_2_290	374_2_1
669_2_723	197_2_1	110_2_1	47_2_55	1734_2_195	1585_2_401	542_2_357	521_2_587	184_2_451	2587_2_285	632_2_355	205_2_1	2602_2_85	1133_2_1	710_2_72	169_2_287	1022_2_710	2337_2_186	820_2_229	1418_2_249	417_2_547	412_2_1720	299_2_1	1763_2_275	374_2_1
669_2_700	197_2_1	110_2_1	47_2_53	1734_2_210	1585_2_408	542_2_354	521_2_588	184_2_458	2587_2_268	632_2_379	205_2_1	2602_2_92	1133_2_1	710_2_67	169_2_283	1022_2_694	2337_2_175	820_2_226	1418_2_260	417_2_539	412_2_1735	299_2_1	1763_2_269	374_2_1
669_2_689	197_2_1	110_2_1	47_2_43	1734_2_219	1585_2_412	542_2_313	521_2_593	184_2_451	2587_2_279	632_2_389	205_2_1	2602_2_91	1133_2_1	710_2_56	169_2_274	1022_2_722	2337_2_174	820_2_231	1418_2_266	417_2_535	412_2_1724	299_2_1	1763_2_260	374_2_1
669_2_686	197_2_1	110_2_1	47_2_46	1734_2_224	1585_2_396	542_2_306	521_2_600	184_2_446	2587_2_274	632_2_371	205_2_1	2602_2_86	1133_2_1	710_2_54	169_2_302	1022_2_725	2337_2_158	820_2_238	1418_2_258	417_2_522	412_2_1748	299_2_1	1763_2_257	374_2_1
669_2_713	197_2_1	110_2_1	47_2_48	1734_2_212	1585_2_368	542_2_306	521_2_618	184_2_445	2587_2_293	632_2_381	205_2_1	2602_2_88	1133_2_1	710_2_52	169_2_317	1022_2_748	2337_2_170	820_2_262	1418_2_246	417_2_525	412_2_1711	299_2_1	1763_2_253	374_2_1
669_2_715	197_2_1	110_2_1	47_2_48	1734_2_235	1585_2_374	542_2_302	521_2_576	184_2_437	2587_2_289	632_2_396	205_2_1	2602_2_85	1133_2_1	710_2_49	169_2_307	1022_2_757	2337_2_171	820_2_262	1418_2_224	417_2_544	412_2_1705	299_2_1	1763_2_275	374_2_1
669_2_740	197_2_1	110_2_1	47_2_39	1734_2_227	1585_2_372	542_2_281	521_2_592	184_2_410	2587_2_284	632_2_384	205_2_1	2602_2_81	1133_2_1	710_2_55	169_2_330	1022_2_767	2337_2_174	820_2_257	1418_2_219	417_2_546	412_2_1711	299_2_1	1763_2_253	374_2_1
669_2_767	197_2_1	110_2_1	47_2_42	1734_2_243	1585_2_362	542_2_267	521_2_626	184_2_429	2587_2_262	632_2_378	205_2_1	2602_2_80	1133_2_1	710_2_54	169_2_298	1022_2_778	2337_2_177	820_2_243	1418_2_206	417_2_555	412_2_1727	299_2_1	1763_2_237	374_2_1
669_2_785	197_2_1	110_2_1	47_2_32	1734_2_248	1585_2_374	542_2_278	521_2_659	184_2_408	2587_2_290	632_2_383	205_2_1	2602_2_83	1133_2_1	710_2_55	169_2_281	1022_2_750	2337_2_170	820_2_249	1418_2_182	417_2_562	412_2_1718	299_2_1	1763_2_241	374_2_1
669_2_764	197_2_1	110_2_1	47_2_35	1734_2_243	1585_2_380	542_2_264	521_2_666	184_2_409	2587_2_309	632_2_378	205_2_1	2602_2_78	1133_2_1	710_2_54	169_2_283	1022_2_757	2337_2_144	820_2_245	1418_2_181	417_2_580	412_2_1736	299_2_1	1763_2_243	374_2_1
669_2_788	197_2_1	110_2_1	47_2_43	1734_2_233	1585_2_394	542_2_264	521_2_663	184_2_416	2587_2_312	632_2_355	205_2_1	2602_2_78	1133_2_1	710_2_57	169_2_273	1022_2_737	2337_2_142	820_2_250	1418_2_202	417_2_596	412_2_1752	299_2_1	1763_2_228	374_2_1
669_2_784	197_2_1	110_2_1	47_2_40	1734_2_223	1585_2_406	542_2_269	521_2_685	184_2_423	2587_2_299	632_2_364	205_2_1	2602_2_82	1133_2_1	710_2_58	169_2_277	1022_2_693	2337_2_144	820_2_256	1418_2_199	417_2_596	412_2_1763	299_2_1	1763_2_228	374_2_1
669_2_753	197_2_1	110_2_1	47_2_38	1734_2_232	1585_2_396	542_2_259	521_2_695	184_2_419	2587_2_304	632_2_360	205_2_1	2602_2_76	1133_2_1	710_2_58	169_2_291	1022_2_704	2337_2_146	820_2_259	1418_2_205	417_2_571	412_2_1779	299_2_1	1763_2_222	374_2_1
669_2_761	197_2_1	110_2_1	47_2_38	1734_2_235	1585_2_408	542_2_253	521_2_708	184_2_433	2587_2_292	632_2_361	205_2_1	2602_2_81	1133_2_1	710_2_62	169_2_304	1022_2_694	2337_2_143	820_2_240	1418_2_204	417_2_575	412_2_1784	299_2_1	1763_2_198	374_2_1
669_2_750	197_2_1	110_2_1	47_2_44	1734_2_226	1585_2_414	542_2_222	521_2_708	184_2_430	2587_2_291	632_2_365	205_2_1	2602_2_85	1133_2_1	710_2_63	169_2_305	1022_2_721	2337_2_144	820_2_253	1418_2_199	417_2_584	412_2_1773	299_2_1	1763_2_185	374_2_1
669_2_779	197_2_1	110_2_1	47_2_41	1734_2_235	1585_2_450	542_2_210	521_2_691	184_2_451	2587_2_309	632_2_365	205_2_1	2602_2_80	1133_2_1	710_2_57	169_2_293	1022_2_732	2337_2_139	820_2_247	1418_2_204	417_2_537	412_2_1772	299_2_1	1763_2_182	374_2_1
669_2_799	197_2_1	110_2_1	47_2_40	1734_2_220	1585_2_468	542_2_196	521_2_697	184_2_469	2587_2_315	632_2_344	205_2_1	2602_2_77	1133_2_1	710_2_57	169_2_288	1022_2_742	2337_2_133	820_2_254	1418_2_201	417_2_545	412_2_1759	299_2_1	1763_2_178	374_2_1
669_2_794	197_2_1	110_2_1	47_2_33	1734_2_215	1585_2_486	542_2_185	521_2_709	184_2_464	2587_2_301	632_2_343	205_2_1	2602_2_63	1133_2_1	710_2_66	169_2_275	1022_2_773	2337_2_136	820_2_269	1418_2_199	417_2_546	412_2_1766	299_2_1	1763_2_169	374_2_1
669_2_787	197_2_1	110_2_1	47_2_25	1734_2_211	1585_2_483	542_2_186	521_2_734	184_2_473	2587_2_304	632_2_344	205_2_1	2602_2_66	1133_2_1	710_2_59	169_2_261	1022_2_784	2337_2_139	820_2_248	1418_2_186	417_2_545	412_2_1803	299_2_1	1763_2_170	374_2_1
669_2_800	197_2_1	110_2_1	47_2_22	1734_2_225	1585_2_483	542_2_181	521_2_735	184_2_470	2587_2_306	632_2_344	205_2_1	2602_2_71	1133_2_1	710_2_57	169_2_266	1022_2_795	2337_2_143	820_2_247	1418_2_163	417_2_566	412_2_1780	299_2_1	1763_2_168	374_2_1
669_2_824	197_2_1	110_2_1	47_2_22	1734_2_240	1585_2_474	542_2_181	521_2_723	184_2_466	2587_2_299	632_2_339	205_2_1	2602_2_59	1133_2_1	710_2_56	169_2_256	1022_2_803	2337_2_150	820_2_240	1418_2_159	417_2_541	412_2_1782	299_2_1	1763_2_175	374_2_1
669_2_856	197_2_1	110_2_1	47_2_21	1734_2_231	1585_2_453	542_2_186	521_2_739	184_2_444	2587_2_296	632_2_369	205_2_1	2602_2_59	1133_2_1	710_2_50	169_2_279	1022_2_759	2337_2_147	820_2_236	1418_2_147	417_2_542	412_2_1762	299_2_1	1763_2_176	374_2_1
669_2_853	197_2_1	110_2_1	47_2_22	1734_2_238	1585_2_457	542_2_186	521_2_756	184_2_430	2587_2_289	632_2_367	205_2_1	2602_2_63	1133_2_1	710_2_59	169_2_284	1022_2_773	2337_2_139	820_2_252	1418_2_137	417_2_521	412_2_1741	299_2_1	1763_2_190	374_2_1
669_2_842	197_2_1	110_2_1	47_2_23	1734_2_236	1585_2_474	542_2_170	521_2_735	184_2_431	2587_2_302	632_2_392	205_2_1	2602_2_64	1133_2_1	710_2_68	169_2_267	1022_2_787	2337_2_145	820_2_249	1418_2_132	417_2_519	412_2_1731	299_2_1	1763_2_187	374_2_1
669_2_844	197_2_1	110_2_1	47_2_12	1734_2_243	1585_2_466	542_2_183	521_2_699	184_2_420	2587_2_325	632_2_388	205_2_1	2602_2_64	1133_2_1	710_2_65	169_2_265	1022_2_770	2337_2_143	820_2_272	1418_2_144	417_2_537	412_2_1712	299_2_1	1763_2_198	374_2_1
669_2_855	197_2_1	110_2_1	47_2_15	1734_2_223	1585_2_476	542_2_197	521_2_701	184_2_409	2587_2_317	632_2_354	205_2_1	2602_2_59	1133_2_1	710_2_59	169_2_259	1022_2_796	2337_2_151	820_2_275	1418_2_134	417_2_539	412_2_1725	299_2_1	1763_2_207	374_2_1
669_2_867	197_2_1	110_2_1	47_2_12	1734_2_222	1585_2_465	542_2_200	521_2_689	184_2_399	2587_2_309	632_2_341	205_2_1	2602_2_59	1133_2_1	710_2_62	169_2_241	1022_2_821	2337_2_157	820_2_290	1418_2_139	417_2_525	412_2_1738	299_2_1	1763_2_219	374_2_1
669_2_861	197_2_1	110_2_1	47_2_9	1734_2_228	1585_2_470	542_2_195	521_2_682	184_2_383	2587_2_289	632_2_326	205_2_1	2602_2_55	1133_2_1	710_2_53	169_2_244	1022_2_845	2337_2_173	820_2_289	1418_2_131	417_2_534	412_2_1756	299_2_1	1763_2_252	374_2_1
669_2_845	197_2_1	110_2_1	47_2_7	1734_2_215	1585_2_505	542_2_194	521_2_698	184_2_361	2587_2_310	632_2_350	205_2_1	2602_2_53	1133_2_1	710_2_44	169_2_249	1022_2_837	2337_2_180	820_2_310	1418_2_122	417_2_529	412_2_1750	299_2_1	1763_2_247	374_2_1
669_2_830	197_2_1	110_2_1	47_2_5	1734_2_219	1585_2_513	542_2_190	521_2_682	184_2_360	2587_2_302	632_2_362	205_2_1	2602_2_53	1133_2_1	710_2_52	169_2_266	1022_2_871	2337_2_169	820_2_290	1418_2_112	417_2_507	412_2_1769	299_2_1	1763_2_252	374_2_1
669_2_799	197_2_1	110_2_1	47_2_5	1734_2_218	1585_2_527	542_2_194	521_2_679	184_2_354	2587_2_315	632_2_357	205_2_1	2602_2_49	1133_2_1	710_2_51	169_2_275	1022_2_858	2337_2_182	820_2_270	1418_2_111	417_2_516	412_2_1772	299_2_1	1763_2_258	374_2_1
669_2_794	197_2_1	110_2_1	47_2_8	1734_2_206	1585_2_541	542_2_179	521_2_661	184_2_365	2587_2_351	632_2_343	205_2_1	2602_2_41	1133_2_1	710_2_48	169_2_267	1022_2_886	2337_2_189	820_2_247	1418_2_124	417_2_492	412_2_1782	299_2_1	1763_2_261	374_2_1
669_2_781	197_2_1	110_2_1	47_2_6	1734_2_216	1585_2_567	542_2_170	521_2_662	184_2_382	2587_2_358	632_2_342	205_2_1	2602_2_33	1133_2_1	710_2_51	169_2_247	1022_2_883	2337_2_192	820_2_208	1418_2_124	417_2_505	412_2_1812	299_2_1	1763_2_252	374_2_1
669_2_819	197_2_1	110_2_1	47_2_5	1734_2_200	1585_2_568	542_2_178	521_2_658	184_2_389	2587_2_384	632_2_331	205_2_1	2602_2_33	1133_2_1	710_2_56	169_2_241	1022_2_878	2337_2_209	820_2_190	1418_2_112	417_2_500	412_2_1825	299_2_1	1763_2_244	374_2_1
669_2_842	197_2_1	110_2_1	47_2_5	1734_2_204	1585_2_566	542_2_167	521_2_653	184_2_356	2587_2_386	632_2_315	205_2_1	2602_2_40	1133_2_1	710_2_61	169_2_222	1022_2_911	2337_2_193	820_2_189	1418_2_120	417_2_488	412_2_1866	299_2_1	1763_2_222	374_2_1
669_2_829	197_2_1	110_2_1	47_2_4	1734_2_209	1585_2_578	542_2_156	521_2_681	184_2_347	2587_2_397	632_2_331	205_2_1	2602_2_39	1133_2_1	710_2_64	169_2_218	1022_2_922	2337_2_209	820_2_183	1418_2_111	417_2_492	412_2_1858	299_2_1	1763_2_197	374_2_1
669_2_796	197_2_1	110_2_1	47_2_6	1734_2_192	1585_2_579	542_2_149	521_2_683	184_2_341	2587_2_429	632_2_320	205_2_1	2602_2_44	1133_2_1	710_2_77	169_2_228	1022_2_902	2337_2_214	820_2_174	1418_2_96	417_2_530	412_2_1836	299_2_1	1763_2_185	374_2_1
669_2_777	197_2_1	110_2_1	47_2_8	1734_2_199	1585_2_569	542_2_150	521_2_686	184_2_336	2587_2_419	632_2_302	205_2_1	2602_2_41	1133_2_1	710_2_67	169_2_242	1022_2_901	2337_2_228	820_2_201	1418_2_88	417_2_543	412_2_1812	299_2_1	1763_2_197	374_2_1
669_2_756	197_2_1	110_2_1	47_2_5	1734_2_202	1585_2_555	542_2_158	521_2_697	184_2_353	2587_2_423	632_2_286	205_2_1	2602_2_40	1133_2_1	710_2_65	169_2_248	1022_2_903	2337_2_242	820_2_210	1418_2_85	417_2_533	412_2_1795	299_2_1	1763_2_210	374_2_1
669_2_761	197_2_1	110_2_1	47_2_3	1734_2_199	1585_2_570	542_2_154	521_2_713	184_2_353	2587_2_432	632_2_289	205_2_1	2602_2_53	1133_2_1	710_2_65	169_2_239	1022_2_892	2337_2_222	820_2_209	1418_2_70	417_2_529	412_2_1779	299_2_1	1763_2_207	374_2_1
669_2_781	197_2_1	110_2_1	47_2_2	1734_2_206	1585_2_559	542_2_153	521_2_720	184_2_366	2587_2_428	632_2_273	205_2_1	2602_2_47	1133_2_1	710_2_63	169_2_250	1022_2_874	2337_2_229	820_2_200	1418_2_73	417_2_528	412_2_1768	299_2_1	1763_2_195	374_2_1
669_2_787	197_2_1	110_2_1	47_2_1	1734_2_215	1585_2_585	542_2_162	521_2_727	184_2_380	2587_2_428	632_2_254	205_2_1	2602_2_47	1133_2_1	710_2_60	169_2_264	1022_2_887	2337_2_222	820_2_217	1418_2_69	417_2_510	412_2_1745	299_2_1	1763_2_195	374_2_1
669_2_800	197_2_1	110_2_1	1734_2_216	1585_2_558	542_2_176	521_2_741	184_2_380	2587_2_429	632_2_270	205_2_1	2602_2_54	1133_2_1	710_2_61	169_2_241	1022_2_868	2337_2_226	820_2_197	1418_2_59	417_2_521	412_2_1756	299_2_1	1763_2_190	374_2_1
669_2_805	197_2_1	110_2_1	1734_2_211	1585_2_554	542_2_190	521_2_737	184_2_373	2587_2_438	632_2_251	205_2_1	2602_2_43	1133_2_1	710_2_61	169_2_239	1022_2_892	2337_2_234	820_2_201	1418_2_53	417_2_529	412_2_1759	299_2_1	1763_2_191	374_2_1
669_2_817	197_2_1	110_2_1	1734_2_217	1585_2_574	542_2_182	521_2_729	184_2_376	2587_2_424	632_2_219	205_2_1	2602_2_41	1133_2_1	710_2_57	169_2_251	1022_2_936	2337_2_239	820_2_199	1418_2_49	417_2_508	412_2_1745	299_2_1	1763_2_190	374_2_1
669_2_849	197_2_1	110_2_1	1734_2_210	1585_2_569	542_2_177	521_2_722	184_2_368	2587_2_414	632_2_205	205_2_1	2602_2_43	1133_2_1	710_2_45	169_2_273	1022_2_915	2337_2_248	820_2_194	1418_2_56	417_2_501	412_2_1775	299_2_1	1763_2_195	374_2_1
669_2_839	197_2_1	110_2_1	1734_2_217	1585_2_604	542_2_183	521_2_747	184_2_347	2587_2_438	632_2_206	205_2_1	2602_2_45	1133_2_1	710_2_40	169_2_279	1022_2_876	2337_2_250	820_2_181	1418_2_57	417_2_486	412_2_1773	299_2_1	1763_2_183	374_2_1
669_2_843	197_2_1	110_2_1	1734_2_209	1585_2_642	542_2_173	521_2_726	184_2_322	2587_2_460	632_2_200	205_2_1	2602_2_38	1133_2_1	710_2_34	169_2_275	1022_2_890	2337_2_258	820_2_177	1418_2_53	417_2_492	412_2_1762	299_2_1	1763_2_189	374_2_1
669_2_847	197_2_1	110_2_1	1734_2_226	1585_2_630	542_2_176	521_2_725	184_2_336	2587_2_457	632_2_211	205_2_1	2602_2_38	1133_2_1	710_2_27	169_2_273	1022_2_899	2337_2_255	820_2_184	1418_2_64	417_2_487	412_2_1736	299_2_1	1763_2_182	374_2_1
669_2_830	197_2_1	110_2_1	1734_2_213	1585_2_619	542_2_178	521_2_721	184_2_338	2587_2_464	632_2_218	205_2_1	2602_2_33	1133_2_1	710_2_21	169_2_254	1022_2_918	2337_2_261	820_2_191	1418_2_77	417_2_506	412_2_1710	299_2_1	1763_2_176	374_2_1
669_2_849	197_2_1	110_2_1	1734_2_191	1585_2_621	542_2_170	521_2_734	184_2_336	2587_2_464	632_2_250	205_2_1	2602_2_30	1133_2_1	710_2_24	169_2_257	1022_2_873	2337_2_251	820_2_198	1418_2_86	417_2_541	412_2_1706	299_2_1	1763_2_167	374_2_1
669_2_851	197_2_1	110_2_1	1734_2_207	1585_2_637	542_2_173	521_2_735	184_2_348	2587_2_454	632_2_252	205_2_1	2602_2_33	1133_2_1	710_2_24	169_2_254	1022_2_834	2337_2_231	820_2_201	1418_2_91	417_2_548	412_2_1696	299_2_1	1763_2_169	374_2_1
669_2_858	197_2_1	110_2_1	1734_2_213	1585_2_636	542_2_174	521_2_760	184_2_340	2587_2_463	632_2_236	205_2_1	2602_2_30	1133_2_1	710_2_19	169_2_251	1022_2_837	2337_2_228	820_2_202	1418_2_96	417_2_557	412_2_1698	299_2_1	1763_2_159	374_2_1
669_2_851	197_2_1	110_2_1	1734_2_215	1585_2_630	542_2_166	521_2_785	184_2_341	2587_2_465	632_2_241	205_2_1	2602_2_30	1133_2_1	710_2_16	169_2_247	1022_2_814	2337_2_242	820_2_208	1418_2_97	417_2_522	412_2_1729	299_2_1	1763_2_160	374_2_1
669_2_833	197_2_1	110_2_1	1734_2_196	1585_2_668	542_2_156	521_2_785	184_2_352	2587_2_474	632_2_234	205_2_1	2602_2_34	1133_2_1	710_2_15	169_2_254	1022_2_783	2337_2_249	820_2_205	1418_2_106	417_2_511	412_2_1740	299_2_1	1763_2_156	374_2_1
669_2_842	197_2_1	110_2_1	1734_2_188	1585_2_629	542_2_148	521_2_792	184_2_363	2587_2_471	632_2_226	205_2_1	2602_2_29	1133_2_1	710_2_15	169_2_255	1022_2_793	2337_2_254	820_2_197	1418_2_111	417_2_538	412_2_1731	299_2_1	1763_2_155	374_2_1
669_2_859	197_2_1	110_2_1	1734_2_185	1585_2_617	542_2_151	521_2_784	184_2_356	2587_2_459	632_2_223	205_2_1	2602_2_30	1133_2_1	710_2_12	169_2_252	1022_2_812	2337_2_251	820_2_205	1418_2_111	417_2_512	412_2_1746	299_2_1	1763_2_172	374_2_1
669_2_869	197_2_1	110_2_1	1734_2_171	1585_2_644	542_2_149	521_2_761	184_2_349	2587_2_468	632_2_234	205_2_1	2602_2_27	1133_2_1	710_2_12	169_2_249	1022_2_783	2337_2_249	820_2_202	1418_2_119	417_2_520	412_2_1744	299_2_1	1763_2_178	374_2_1
669_2_871	197_2_1	110_2_1	1734_2_189	1585_2_633	542_2_162	521_2_730	184_2_367	2587_2_464	632_2_244	205_2_1	2602_2_32	1133_2_1	710_2_14	169_2_240	1022_2_750	2337_2_253	820_2_204	1418_2_111	417_2_541	412_2_1757	299_2_1	1763_2_201	374_2_1
669_2_884	197_2_1	110_2_1	1734_2_179	1585_2_624	542_2_163	521_2_728	184_2_367	2587_2_466	632_2_232	205_2_1	2602_2_30	1133_2_1	710_2_14	169_2_254	1022_2_758	2337_2_259	820_2_209	1418_2_109	417_2_547	412_2_1742	299_2_1	1763_2_205	374_2_1
669_2_915	197_2_1	110_2_1	1734_2_176	1585_2_596	542_2_170	521_2_712	184_2_361	2587_2_473	632_2_223	205_2_1	2602_2_30	1133_2_1	710_2_20	169_2_245	1022_2_745	2337_2_265	820_2_224	1418_2_124	417_2_526	412_2_1719	299_2_1	1763_2_216	374_2_1
669_2_921	197_2_1	110_2_1	1734_2_182	1585_2_572	542_2_175	521_2_736	184_2_373	2587_2_465	632_2_216	205_2_1	2602_2_32	1133_2_1	710_2_19	169_2_227	1022_2_766	2337_2_267	820_2_229	1418_2_133	417_2_514	412_2_1731	299_2_1	1763_2_203	374_2_1
669_2_906	197_2_1	110_2_1	1734_2_183	1585_2_557	542_2_184	521_2_740	184_2_374	2587_2_500	632_2_209	205_2_1	2602_2_32	1133_2_1	710_2_14	169_2_228	1022_2_780	2337_2_270	820_2_225	1418_2_150	417_2_507	412_2_1729	299_2_1	1763_2_200	374_2_1
669_2_876	197_2_1	110_2_1	1734_2_161	1585_2_605	542_2_191	521_2_732	184_2_348	2587_2_522	632_2_205	205_2_1	2602_2_41	1133_2_1	710_2_10	169_2_249	1022_2_770	2337_2_270	820_2_243	1418_2_151	417_2_497	412_2_1712	299_2_1	1763_2_198	374_2_1
669_2_891	197_2_1	110_2_1	1734_2_156	1585_2_646	542_2_187	521_2_718	184_2_331	2587_2_499	632_2_189	205_2_1	2602_2_48	1133_2_1	710_2_8	169_2_265	1022_2_793	2337_2_259	820_2_249	1418_2_128	417_2_506	412_2_1704	299_2_1	1763_2_208	374_2_1
669_2_870	197_2_1	110_2_1	1734_2_154	1585_2_613	542_2_180	521_2_717	184_2_320	2587_2_547	632_2_180	205_2_1	2602_2_58	1133_2_1	710_2_6	169_2_254	1022_2_827	2337_2_247	820_2_254	1418_2_123	417_2_497	412_2_1727	299_2_1	1763_2_215	374_2_1
669_2_824	197_2_1	110_2_1	1734_2_147	1585_2_618	542_2_175	521_2_721	184_2_311	2587_2_593	632_2_170	205_2_1	2602_2_57	1133_2_1	710_2_7	169_2_257	1022_2_833	2337_2_237	820_2_252	1418_2_115	417_2_502	412_2_1720	299_2_1	1763_2_208	374_2_1
669_2_822	197_2_1	110_2_1	1734_2_148	1585_2_620	542_2_170	521_2_749	184_2_320	2587_2_580	632_2_161	205_2_1	2602_2_57	1133_2_1	710_2_11	169_2_270	1022_2_827	2337_2_233	820_2_248	1418_2_114	417_2_516	412_2_1718	299_2_1	1763_2_202	374_2_1
669_2_831	197_2_1	110_2_1	1734_2_160	1585_2_612	542_2_171	521_2_751	184_2_333	2587_2_569	632_2_151	205_2_1	2602_2_57	1133_2_1	710_2_8	169_2_244	1022_2_856	2337_2_238	820_2_255	1418_2_111	417_2_512	412_2_1714	299_2_1	1763_2_214	374_2_1
669_2_836	197_2_1	110_2_1	1734_2_162	1585_2_605	542_2_178	521_2_751	184_2_331	2587_2_589	632_2_127	205_2_1	2602_2_50	1133_2_1	710_2_10	169_2_235	1022_2_872	2337_2_237	820_2_275	1418_2_114	417_2_498	412_2_1725	299_2_1	1763_2_199	374_2_1
669_2_888	197_2_1	110_2_1	1734_2_166	1585_2_563	542_2_177	521_2_744	184_2_330	2587_2_592	632_2_126	205_2_1	2602_2_47	1133_2_1	710_2_8	169_2_223	1022_2_889	2337_2_230	820_2_270	1418_2_113	417_2_478	412_2_1727	299_2_1	1763_2_215	374_2_1
669_2_884	197_2_1	110_2_1	1734_2_185	1585_2_566	542_2_186	521_2_741	184_2_319	2587_2_561	632_2_137	205_2_1	2602_2_43	1133_2_1	710_2_5	169_2_254	1022_2_871	2337_2_223	820_2_262	1418_2_113	417_2_466	412_2_1746	299_2_1	1763_2_224	374_2_1
669_2_908	197_2_1	110_2_1	1734_2_186	1585_2_582	542_2_183	521_2_716	184_2_315	2587_2_548	632_2_163	205_2_1	2602_2_30	1133_2_1	710_2_5	169_2_257	1022_2_827	2337_2_239	820_2_277	1418_2_112	417_2_446	412_2_1768	299_2_1	1763_2_226	374_2_1
669_2_901	197_2_1	110_2_1	1734_2_189	1585_2_590	542_2_180	521_2_729	184_2_310	2587_2_571	632_2_153	205_2_1	2602_2_22	1133_2_1	710_2_3	169_2_244	1022_2_818	2337_2_260	820_2_281	1418_2_124	417_2_462	412_2_1725	299_2_1	1763_2_227	374_2_1
669_2_909	197_2_1	110_2_1	1734_2_191	1585_2_600	542_2_193	521_2_723	184_2_317	2587_2_586	632_2_147	205_2_1	2602_2_24	1133_2_1	710_2_1	169_2_255	1022_2_790	2337_2_257	820_2_269	1418_2_123	417_2_466	412_2_1717	299_2_1	1763_2_237	374_2_1
669_2_921	197_2_1	110_2_1	1734_2_172	1585_2_604	542_2_197	521_2_703	184_2_332	2587_2_599	632_2_164	205_2_1	2602_2_24	1133_2_1	710_2_1	169_2_258	1022_2_766	2337_2_255	820_2_270	1418_2_126	417_2_469	412_2_1700	299_2_1	1763_2_247	374_2_1
669_2_899	197_2_1	110_2_1	1734_2_170	1585_2_626	542_2_192	521_2_659	184_2_344	2587_2_582	632_2_165	205_2_1	2602_2_28	1133_2_1	169_2_281	1022_2_774	2337_2_248	820_2_254	1418_2_140	417_2_493	412_2_1693	299_2_1	1763_2_261	374_2_1
669_2_900	197_2_1	110_2_1	1734_2_174	1585_2_607	542_2_194	521_2_662	184_2_363	2587_2_601	632_2_166	205_2_1	2602_2_25	1133_2_1	169_2_260	1022_2_758	2337_2_239	820_2_249	1418_2_123	417_2_514	412_2_1687	299_2_1	1763_2_246	374_2_1
669_2_889	197_2_1	110_2_1	1734_2_181	1585_2_605	542_2_192	521_2_684	184_2_371	2587_2_632	632_2_154	205_2_1	2602_2_22	1133_2_1	169_2_243	1022_2_751	2337_2_237	820_2_252	1418_2_118	417_2_508	412_2_1690	299_2_1	1763_2_260	374_2_1
669_2_875	197_2_1	110_2_1	1734_2_186	1585_2_618	542_2_190	521_2_679	184_2_349	2587_2_634	632_2_165	205_2_1	2602_2_13	1133_2_1	169_2_244	1022_2_721	2337_2_222	820_2_267	1418_2_124	417_2_532	412_2_1682	299_2_1	1763_2_241	374_2_1
669_2_818	197_2_1	110_2_1	1734_2_191	1585_2_627	542_2_168	521_2_672	184_2_334	2587_2_662	632_2_166	205_2_1	2602_2_14	1133_2_1	169_2_250	1022_2_740	2337_2_225	820_2_271	1418_2_120	417_2_551	412_2_1701	299_2_1	1763_2_234	374_2_1
669_2_806	197_2_1	110_2_1	1734_2_185	1585_2_630	542_2_170	521_2_649	184_2_338	2587_2_663	632_2_161	205_2_1	2602_2_8	1133_2_1	169_2_265	1022_2_764	2337_2_215	820_2_281	1418_2_121	417_2_583	412_2_1694	299_2_1	1763_2_251	374_2_1
669_2_773	197_2_1	110_2_1	1734_2_164	1585_2_659	542_2_160	521_2_655	184_2_347	2587_2_622	632_2_155	205_2_1	2602_2_6	1133_2_1	169_2_296	1022_2_812	2337_2_196	820_2_285	1418_2_110	417_2_608	412_2_1682	299_2_1	1763_2_255	374_2_1
669_2_769	197_2_1	110_2_1	1734_2_181	1585_2_660	542_2_148	521_2_659	184_2_342	2587_2_634	632_2_137	205_2_1	2602_2_7	1133_2_1	169_2_306	1022_2_840	2337_2_192	820_2_296	1418_2_123	417_2_616	412_2_1685	299_2_1	1763_2_239	374_2_1
669_2_766	197_2_1	110_2_1	1734_2_182	1585_2_670	542_2_142	521_2_645	184_2_344	2587_2_637	632_2_118	205_2_1	2602_2_4	1133_2_1	169_2_278	1022_2_831	2337_2_214	820_2_294	1418_2_116	417_2_664	412_2_1642	299_2_1	1763_2_244	374_2_1
669_2_773	197_2_1	110_2_1	1734_2_195	1585_2_680	542_2_136	521_2_650	184_2_349	2587_2_595	632_2_112	205_2_1	2602_2_4	1133_2_1	169_2_271	1022_2_831	2337_2_213	820_2_301	1418_2_104	417_2_640	412_2_1650	299_2_1	1763_2_243	374_2_1
669_2_774	197_2_1	110_2_1	1734_2_188	1585_2_712	542_2_135	521_2_618	184_2_362	2587_2_595	632_2_108	205_2_1	2602_2_1	1133_2_1	169_2_281	1022_2_826	2337_2_207	820_2_297	1418_2_108	417_2_642	412_2_1650	299_2_1	1763_2_259	374_2_1
669_2_772	197_2_1	110_2_1	1734_2_188	1585_2_724	542_2_136	521_2_600	184_2_344	2587_2_592	632_2_114	205_2_1	2602_2_1	1133_2_1	169_2_292	1022_2_831	2337_2_204	820_2_300	1418_2_110	417_2_643	412_2_1658	299_2_1	1763_2_268	374_2_1
2587_2_603	1418_2_116	632_2_112	374_2_1	412_2_1644	669_2_770	1022_2_834	1133_2_1	197_2_1	2337_2_202	1734_2_171	1585_2_730	542_2_137	417_2_629	169_2_296	184_2_339	299_2_1	1763_2_270	205_2_1	820_2_312	521_2_583
2587_2_564	1418_2_123	632_2_112	374_2_1	412_2_1655	669_2_791	1022_2_840	1133_2_1	197_2_1	2337_2_210	1734_2_163	1585_2_712	542_2_129	417_2_633	169_2_284	184_2_358	299_2_1	1763_2_295	205_2_1	820_2_323	521_2_593
2587_2_539	1418_2_119	632_2_114	374_2_1	412_2_1645	669_2_799	1022_2_874	1133_2_1	197_2_1	2337_2_202	1734_2_177	1585_2_692	542_2_122	417_2_636	169_2_292	184_2_354	299_2_1	1763_2_295	205_2_1	820_2_331	521_2_596
2587_2_530	1418_2_132	632_2_108	374_2_1	412_2_1641	669_2_791	1022_2_910	1133_2_1	197_2_1	2337_2_173	1734_2_168	1585_2_670	542_2_129	417_2_665	169_2_300	184_2_352	299_2_1	1763_2_294	205_2_1	820_2_342	521_2_604
2587_2_538	1418_2_133	632_2_98	374_2_1	412_2_1649	669_2_782	1022_2_910	1133_2_1	197_2_1	2337_2_179	1734_2_155	1585_2_684	542_2_129	417_2_653	169_2_318	184_2_364	299_2_1	1763_2_281	205_2_1	820_2_339	521_2_613
2587_2_542	1418_2_131	632_2_93	374_2_1	412_2_1664	669_2_802	1022_2_917	1133_2_1	197_2_1	2337_2_175	1734_2_136	1585_2_662	542_2_130	417_2_629	169_2_328	184_2_362	299_2_1	1763_2_285	205_2_1	820_2_324	521_2_607
2587_2_553	1418_2_128	632_2_83	374_2_1	412_2_1661	669_2_793	1022_2_937	1133_2_1	197_2_1	2337_2_177	1734_2_133	1585_2_657	542_2_129	417_2_613	169_2_331	184_2_358	299_2_1	1763_2_278	205_2_1	820_2_328	521_2_617
2587_2_532	1418_2_123	632_2_83	374_2_1	412_2_1652	669_2_778	1022_2_910	1133_2_1	197_2_1	2337_2_179	1734_2_129	1585_2_654	542_2_130	417_2_636	169_2_346	184_2_381	299_2_1	1763_2_269	205_2_1	820_2_322	521_2_600
2587_2_553	1418_2_122	632_2_87	374_2_1	412_2_1668	669_2_760	1022_2_956	1133_2_1	197_2_1	2337_2_175	1734_2_132	1585_2_639	542_2_131	417_2_645	169_2_344	184_2_372	299_2_1	1763_2_268	205_2_1	820_2_305	521_2_589
2587_2_564	1418_2_118	632_2_83	374_2_1	412_2_1682	669_2_722	1022_2_955	1133_2_1	197_2_1	2337_2_190	1734_2_137	1585_2_638	542_2_134	417_2_647	169_2_324	184_2_373	299_2_1	1763_2_273	205_2_1	820_2_294	521_2_581
2587_2_567	1418_2_120	632_2_89	374_2_1	412_2_1667	669_2_686	1022_2_916	1133_2_1	197_2_1	2337_2_196	1734_2_131	1585_2_654	542_2_147	417_2_696	169_2_346	184_2_383	299_2_1	1763_2_280	205_2_1	820_2_285	521_2_564
2587_2_561	1418_2_113	632_2_74	374_2_1	412_2_1679	669_2_682	1022_2_919	1133_2_1	197_2_1	2337_2_203	1734_2_129	1585_2_689	542_2_132	417_2_713	169_2_351	184_2_393	299_2_1	1763_2_282	205_2_1	820_2_260	521_2_555
2587_2_582	1418_2_107	632_2_78	374_2_1	412_2_1676	669_2_662	1022_2_913	1133_2_1	197_2_1	2337_2_207	1734_2_138	1585_2_693	542_2_138	417_2_711	169_2_374	184_2_395	299_2_1	1763_2_289	205_2_1	820_2_241	521_2_551
2587_2_567	1418_2_96	632_2_81	374_2_1	412_2_1664	669_2_630	1022_2_911	1133_2_1	197_2_1	2337_2_209	1734_2_148	1585_2_688	542_2_146	417_2_733	169_2_377	184_2_408	299_2_1	1763_2_305	205_2_1	820_2_238	521_2_553
2587_2_554	1418_2_109	632_2_84	374_2_1	412_2_1673	669_2_660	1022_2_909	1133_2_1	197_2_1	2337_2_202	1734_2_154	1585_2_679	542_2_143	417_2_739	169_2_396	184_2_399	299_2_1	1763_2_305	205_2_1	820_2_236	521_2_533
2587_2_531	1418_2_109	632_2_82	374_2_1	412_2_1662	669_2_685	1022_2_898	1133_2_1	197_2_1	2337_2_195	1734_2_151	1585_2_675	542_2_162	417_2_700	169_2_408	184_2_418	299_2_1	1763_2_323	205_2_1	820_2_225	521_2_519
2587_2_540	1418_2_112	632_2_99	374_2_1	412_2_1614	669_2_677	1022_2_922	1133_2_1	197_2_1	2337_2_195	1734_2_146	1585_2_677	542_2_160	417_2_669	169_2_430	184_2_398	299_2_1	1763_2_331	205_2_1	820_2_255	521_2_501
2587_2_549	1418_2_113	632_2_103	374_2_1	412_2_1621	669_2_691	1022_2_894	1133_2_1	197_2_1	2337_2_197	1734_2_143	1585_2_698	542_2_155	417_2_658	169_2_428	184_2_407	299_2_1	1763_2_326	205_2_1	820_2_245	521_2_520
2587_2_545	1418_2_115	632_2_117	374_2_1	412_2_1647	669_2_695	1022_2_868	1133_2_1	197_2_1	2337_2_185	1734_2_146	1585_2_713	542_2_159	417_2_662	169_2_404	184_2_398	299_2_1	1763_2_338	205_2_1	820_2_237	521_2_535
2587_2_540	1418_2_109	632_2_128	374_2_1	412_2_1650	669_2_685	1022_2_877	1133_2_1	197_2_1	2337_2_190	1734_2_159	1585_2_699	542_2_140	417_2_686	169_2_407	184_2_410	299_2_1	1763_2_342	205_2_1	820_2_235	521_2_530
2587_2_557	1418_2_115	632_2_134	374_2_1	412_2_1674	669_2_666	1022_2_866	1133_2_1	197_2_1	2337_2_180	1734_2_168	1585_2_708	542_2_137	417_2_682	169_2_402	184_2_420	299_2_1	1763_2_340	205_2_1	820_2_220	521_2_506
2587_2_525	1418_2_119	632_2_146	374_2_1	412_2_1687	669_2_688	1022_2_868	1133_2_1	197_2_1	2337_2_174	1734_2_176	1585_2_713	542_2_139	417_2_676	169_2_384	184_2_429	299_2_1	1763_2_354	205_2_1	820_2_227	521_2_486
2587_2_516	1418_2_135	632_2_131	374_2_1	412_2_1686	669_2_687	1022_2_861	1133_2_1	197_2_1	2337_2_198	1734_2_162	1585_2_750	542_2_132	417_2_660	169_2_372	184_2_456	299_2_1	1763_2_339	205_2_1	820_2_214	521_2_470
2587_2_525	1418_2_133	632_2_134	374_2_1	412_2_1668	669_2_671	1022_2_841	1133_2_1	197_2_1	2337_2_197	1734_2_172	1585_2_769	542_2_140	417_2_681	169_2_397	184_2_454	299_2_1	1763_2_355	205_2_1	820_2_202	521_2_453
2587_2_550	1418_2_136	632_2_116	374_2_1	412_2_1653	669_2_685	1022_2_824	1133_2_1	197_2_1	2337_2_183	1734_2_172	1585_2_748	542_2_133	417_2_738	169_2_416	184_2_442	299_2_1	1763_2_360	205_2_1	820_2_196	521_2_461
2587_2_555	1418_2_138	632_2_116	374_2_1	412_2_1646	669_2_655	1022_2_822	1133_2_1	197_2_1	2337_2_176	1734_2_175	1585_2_778	542_2_144	417_2_734	169_2_427	184_2_438	299_2_1	1763_2_350	205_2_1	820_2_203	521_2_467
2587_2_542	1418_2_132	632_2_111	374_2_1	412_2_1650	669_2_637	1022_2_812	1133_2_1	197_2_1	2337_2_165	1734_2_157	1585_2_775	542_2_150	417_2_751	169_2_447	184_2_439	299_2_1	1763_2_328	205_2_1	820_2_218	521_2_482
2587_2_524	1418_2_129	632_2_106	374_2_1	412_2_1642	669_2_629	1022_2_811	1133_2_1	197_2_1	2337_2_154	1734_2_150	1585_2_765	542_2_159	417_2_784	169_2_446	184_2_420	299_2_1	1763_2_328	205_2_1	820_2_228	521_2_477
2587_2_518	1418_2_133	632_2_111	374_2_1	412_2_1619	669_2_602	1022_2_838	1133_2_1	197_2_1	2337_2_166	1734_2_152	1585_2_773	542_2_148	417_2_779	169_2_443	184_2_390	299_2_1	1763_2_325	205_2_1	820_2_261	521_2_464
2587_2_541	1418_2_138	632_2_112	374_2_1	412_2_1636	669_2_575	1022_2_848	1133_2_1	197_2_1	2337_2_169	1734_2_142	1585_2_767	542_2_140	417_2_750	169_2_463	184_2_401	299_2_1	1763_2_317	205_2_1	820_2_254	521_2_466
2587_2_531	1418_2_140	632_2_120	374_2_1	412_2_1670	669_2_582	1022_2_841	1133_2_1	197_2_1	2337_2_180	1734_2_157	1585_2_780	542_2_126	417_2_768	169_2_429	184_2_373	299_2_1	1763_2_301	205_2_1	820_2_263	521_2_500
2587_2_520	1418_2_147	632_2_127	374_2_1	412_2_1710	669_2_583	1022_2_826	1133_2_1	197_2_1	2337_2_185	1734_2_146	1585_2_760	542_2_129	417_2_763	169_2_422	184_2_387	299_2_1	1763_2_295	205_2_1	820_2_234	521_2_508
2587_2_546	1418_2_156	632_2_144	374_2_1	412_2_1702	669_2_571	1022_2_768	1133_2_1	197_2_1	2337_2_196	1734_2_155	1585_2_764	542_2_137	417_2_773	169_2_413	184_2_401	299_2_1	1763_2_276	205_2_1	820_2_220	521_2_513
2587_2_560	1418_2_160	632_2_136	374_2_1	412_2_1735	669_2_573	1022_2_771	1133_2_1	197_2_1	2337_2_187	1734_2_143	1585_2_750	542_2_148	417_2_737	169_2_404	184_2_407	299_2_1	1763_2_272	205_2_1	820_2_214	521_2_535
2587_2_576	1418_2_151	632_2_133	374_2_1	412_2_1761	669_2_587	1022_2_763	1133_2_1	197_2_1	2337_2_201	1734_2_171	1585_2_748	542_2_151	417_2_706	169_2_396	184_2_383	299_2_1	1763_2_277	205_2_1	820_2_214	521_2_555
2587_2_562	1418_2_162	632_2_129	374_2_1	412_2_1717	669_2_601	1022_2_760	1133_2_1	197_2_1	2337_2_207	1734_2_172	1585_2_723	542_2_158	417_2_711	169_2_425	184_2_372	299_2_1	1763_2_291	205_2_1	820_2_217	521_2_549
2587_2_571	1418_2_171	632_2_124	374_2_1	412_2_1703	669_2_586	1022_2_730	1133_2_1	197_2_1	2337_2_200	1734_2_165	1585_2_729	542_2_169	417_2_705	169_2_430	184_2_389	299_2_1	1763_2_308	205_2_1	820_2_223	521_2_542
2587_2_574	1418_2_179	632_2_131	374_2_1	412_2_1700	669_2_587	1022_2_720	1133_2_1	197_2_1	2337_2_200	1734_2_177	1585_2_715	542_2_162	417_2_725	169_2_433	184_2_403	299_2_1	1763_2_306	205_2_1	820_2_203	521_2_526
2587_2_573	1418_2_171	632_2_137	374_2_1	412_2_1712	669_2_598	1022_2_703	1133_2_1	197_2_1	2337_2_204	1734_2_161	1585_2_731	542_2_166	417_2_721	169_2_431	184_2_401	299_2_1	1763_2_328	205_2_1	820_2_207	521_2_514
2587_2_562	1418_2_170	632_2_137	374_2_1	412_2_1734	669_2_618	1022_2_719	1133_2_1	197_2_1	2337_2_197	1734_2_159	1585_2_728	542_2_169	417_2_742	169_2_399	184_2_393	299_2_1	1763_2_329	205_2_1	820_2_216	521_2_510
2587_2_545	1418_2_155	632_2_138	374_2_1	412_2_1745	669_2_613	1022_2_707	1133_2_1	197_2_1	2337_2_199	1734_2_155	1585_2_745	542_2_168	417_2_752	169_2_394	184_2_408	299_2_1	1763_2_326	205_2_1	820_2_209	521_2_518
2587_2_548	1418_2_135	632_2_131	374_2_1	412_2_1722	669_2_600	1022_2_697	1133_2_1	197_2_1	2337_2_201	1734_2_164	1585_2_735	542_2_154	417_2_796	169_2_403	184_2_393	299_2_1	1763_2_324	205_2_1	820_2_209	521_2_530
2587_2_548	1418_2_136	632_2_132	374_2_1	412_2_1733	669_2_623	1022_2_659	1133_2_1	197_2_1	2337_2_213	1734_2_134	1585_2_761	542_2_167	417_2_800	169_2_399	184_2_407	299_2_1	1763_2_318	205_2_1	820_2_203	521_2_520
2587_2_552	1418_2_124	632_2_144	374_2_1	412_2_1736	669_2_654	1022_2_680	1133_2_1	197_2_1	2337_2_218	1734_2_126	1585_2_770	542_2_159	417_2_773	169_2_417	184_2_380	299_2_1	1763_2_320	205_2_1	820_2_190	521_2_502
2587_2_528	1418_2_125	632_2_157	374_2_1	412_2_1749	669_2_685	1022_2_710	1133_2_1	197_2_1	2337_2_226	1734_2_132	1585_2_726	542_2_154	417_2_787	169_2_403	184_2_380	299_2_1	1763_2_338	205_2_1	820_2_177	521_2_464
2587_2_526	1418_2_138	632_2_168	374_2_1	412_2_1725	669_2_734	1022_2_712	1133_2_1	197_2_1	2337_2_223	1734_2_130	1585_2_713	542_2_135	417_2_810	169_2_398	184_2_381	299_2_1	1763_2_337	205_2_1	820_2_175	521_2_460
2587_2_521	1418_2_137	632_2_173	374_2_1	412_2_1727	669_2_779	1022_2_704	1133_2_1	197_2_1	2337_2_223	1734_2_124	1585_2_714	542_2_124	417_2_823	169_2_397	184_2_383	299_2_1	1763_2_318	205_2_1	820_2_164	521_2_483
2587_2_512	1418_2_138	632_2_170	374_2_1	412_2_1732	669_2_777	1022_2_728	1133_2_1	197_2_1	2337_2_220	1734_2_129	1585_2_723	542_2_116	417_2_799	169_2_364	184_2_390	299_2_1	1763_2_312	205_2_1	820_2_160	521_2_501
2587_2_512	1418_2_147	632_2_157	374_2_1	412_2_1729	669_2_774	1022_2_735	1133_2_1	197_2_1	2337_2_209	1734_2_124	1585_2_718	542_2_126	417_2_802	169_2_364	184_2_377	299_2_1	1763_2_313	205_2_1	820_2_154	521_2_519
2587_2_516	1418_2_158	632_2_162	374_2_1	412_2_1729	669_2_755	1022_2_739	1133_2_1	197_2_1	2337_2_217	1734_2_116	1585_2_708	542_2_112	417_2_799	169_2_391	184_2_372	299_2_1	1763_2_323	205_2_1	820_2_153	521_2_509
2587_2_524	1418_2_160	632_2_161	374_2_1	412_2_1704	669_2_776	1022_2_736	1133_2_1	197_2_1	2337_2_200	1734_2_110	1585_2_694	542_2_129	417_2_826	169_2_388	184_2_380	299_2_1	1763_2_311	205_2_1	820_2_142	521_2_508
2587_2_521	1418_2_159	632_2_162	374_2_1	412_2_1699	669_2_766	1022_2_745	1133_2_1	197_2_1	2337_2_207	1734_2_112	1585_2_674	542_2_115	417_2_842	169_2_415	184_2_367	299_2_1	1763_2_310	205_2_1	820_2_154	521_2_513
2587_2_499	1418_2_155	632_2_179	374_2_1	412_2_1710	669_2_730	1022_2_756	1133_2_1	197_2_1	2337_2_219	1734_2_105	1585_2_666	542_2_118	417_2_828	169_2_446	184_2_367	299_2_1	1763_2_298	205_2_1	820_2_173	521_2_527
2587_2_496	1418_2_151	632_2_172	374_2_1	412_2_1730	669_2_741	1022_2_758	1133_2_1	197_2_1	2337_2_210	1734_2_100	1585_2_651	542_2_133	417_2_816	169_2_447	184_2_358	299_2_1	1763_2_296	205_2_1	820_2_188	521_2_533
2587_2_498	1418_2_133	632_2_162	374_2_1	412_2_1763	669_2_730	1022_2_764	1133_2_1	197_2_1	2337_2_231	1734_2_106	1585_2_657	542_2_121	417_2_815	169_2_433	184_2_367	299_2_1	1763_2_275	205_2_1	820_2_194	521_2_532
2587_2_485	1418_2_127	632_2_159	374_2_1	412_2_1759	669_2_762	1022_2_771	1133_2_1	197_2_1	2337_2_247	1734_2_100	1585_2_645	542_2_123	417_2_794	169_2_410	184_2_373	299_2_1	1763_2_277	205_2_1	820_2_195	521_2_537
2587_2_497	1418_2_134	632_2_157	374_2_1	412_2_1721	669_2_758	1022_2_749	1133_2_1	197_2_1	2337_2_252	1734_2_98	1585_2_674	542_2_121	417_2_801	169_2_427	184_2_380	299_2_1	1763_2_257	205_2_1	820_2_192	521_2_540
2587_2_494	1418_2_127	632_2_143	374_2_1	412_2_1691	669_2_740	1022_2_788	1133_2_1	197_2_1	2337_2_244	1734_2_97	1585_2_672	542_2_129	417_2_829	169_2_430	184_2_370	299_2_1	1763_2_266	205_2_1	820_2_194	521_2_547
2587_2_506	1418_2_144	632_2_139	374_2_1	412_2_1683	669_2_740	1022_2_762	1133_2_1	197_2_1	2337_2_273	1734_2_104	1585_2_668	542_2_132	417_2_796	169_2_429	184_2_353	299_2_1	1763_2_265	205_2_1	820_2_201	521_2_553
2587_2_478	1418_2_158	632_2_131	374_2_1	412_2_1682	669_2_748	1022_2_748	1133_2_1	197_2_1	2337_2_284	1734_2_98	1585_2_653	542_2_138	417_2_786	169_2_435	184_2_383	299_2_1	1763_2_255	205_2_1	820_2_204	521_2_563
2587_2_476	1418_2_167	632_2_132	374_2_1	412_2_1690	669_2_747	1022_2_736	1133_2_1	197_2_1	2337_2_286	1734_2_100	1585_2_650	542_2_146	417_2_823	169_2_432	184_2_373	299_2_1	1763_2_249	205_2_1	820_2_211	521_2_549
2587_2_476	1418_2_172	632_2_138	374_2_1	412_2_1691	669_2_740	1022_2_715	1133_2_1	197_2_1	2337_2_274	1734_2_103	1585_2_650	542_2_159	417_2_840	169_2_423	184_2_391	299_2_1	1763_2_235	205_2_1	820_2_215	521_2_548
2587_2_456	1418_2_164	632_2_134	374_2_1	412_2_1697	669_2_734	1022_2_737	1133_2_1	197_2_1	2337_2_252	1734_2_112	1585_2_645	542_2_165	417_2_856	169_2_412	184_2_403	299_2_1	1763_2_247	205_2_1	820_2_208	521_2_552
2587_2_463	1418_2_152	632_2_141	374_2_1	412_2_1671	669_2_761	1022_2_738	1133_2_1	197_2_1	2337_2_233	1734_2_113	1585_2_657	542_2_172	417_2_879	169_2_418	184_2_403	299_2_1	1763_2_259	205_2_1	820_2_199	521_2_524
2587_2_470	1418_2_157	632_2_159	374_2_1	412_2_1691	669_2_745	1022_2_701	1133_2_1	197_2_1	2337_2_214	1734_2_117	1585_2_648	542_2_167	417_2_927	169_2_395	184_2_403	299_2_1	1763_2_249	205_2_1	820_2_206	521_2_516
2587_2_487	1418_2_131	632_2_154	374_2_1	412_2_1700	669_2_739	1022_2_705	1133_2_1	197_2_1	2337_2_204	1734_2_125	1585_2_671	542_2_178	417_2_922	169_2_371	184_2_408	299_2_1	1763_2_259	205_2_1	820_2_198	521_2_497
2587_2_521	1418_2_134	632_2_158	374_2_1	412_2_1672	669_2_720	1022_2_709	1133_2_1	197_2_1	2337_2_209	1734_2_116	1585_2_641	542_2_177	417_2_939	169_2_361	184_2_396	299_2_1	1763_2_260	205_2_1	820_2_216	521_2_503
2587_2_511	1418_2_129	632_2_160	374_2_1	412_2_1711	669_2_700	1022_2_717	1133_2_1	197_2_1	2337_2_191	1734_2_111	1585_2_654	542_2_173	417_2_981	169_2_340	184_2_378	299_2_1	1763_2_240	205_2_1	820_2_225	521_2_504
2587_2_529	1418_2_108	632_2_135	374_2_1	412_2_1702	669_2_702	1022_2_763	1133_2_1	197_2_1	2337_2_195	1734_2_112	1585_2_658	542_2_180	417_2_995	169_2_353	184_2_383	299_2_1	1763_2_247	205_2_1	820_2_218	521_2_468
2587_2_520	1418_2_99	632_2_134	374_2_1	412_2_1711	669_2_687	1022_2_769	1133_2_1	197_2_1	2337_2_194	1734_2_121	1585_2_659	542_2_175	417_2_1005	169_2_348	184_2_383	299_2_1	1763_2_253	205_2_1	820_2_224	521_2_459
2587_2_500	1418_2_105	632_2_126	374_2_1	412_2_1733	669_2_670	1022_2_767	1133_2_1	197_2_1	2337_2_191	1734_2_104	1585_2_654	542_2_181	417_2_1004	169_2_366	184_2_386	299_2_1	1763_2_251	205_2_1	820_2_226	521_2_464
2587_2_488	1418_2_115	632_2_129	374_2_1	412_2_1718	669_2_669	1022_2_752	1133_2_1	197_2_1	2337_2_210	1734_2_99	1585_2_626	542_2_182	417_2_1031	169_2_376	184_2_387	299_2_1	1763_2_268	205_2_1	820_2_220	521_2_460
2587_2_494	1418_2_108	632_2_120	374_2_1	412_2_1754	669_2_633	1022_2_754	1133_2_1	197_2_1	2337_2_221	1734_2_104	1585_2_614	542_2_182	417_2_1065	169_2_367	184_2_360	299_2_1	1763_2_272	205_2_1	820_2_228	521_2_452
2587_2_496	1418_2_117	632_2_129	374_2_1	412_2_1766	669_2_627	1022_2_734	1133_2_1	197_2_1	2337_2_223	1734_2_100	1585_2_616	542_2_179	417_2_1107	169_2_388	184_2_351	299_2_1	1763_2_258	205_2_1	820_2_224	521_2_442
2587_2_505	1418_2_95	632_2_149	374_2_1	412_2_1773	669_2_638	1022_2_730	1133_2_1	197_2_1	2337_2_233	1734_2_92	1585_2_598	542_2_169	417_2_1068	169_2_384	184_2_348	299_2_1	1763_2_260	205_2_1	820_2_226	521_2_452
2587_2_500	1418_2_88	632_2_155	374_2_1	412_2_1755	669_2_629	1022_2_762	1133_2_1	197_2_1	2337_2_239	1734_2_81	1585_2_609	542_2_164	417_2_1092	169_2_400	184_2_355	299_2_1	1763_2_257	205_2_1	820_2_221	521_2_453
2587_2_513	1418_2_83	632_2_149	374_2_1	412_2_1755	669_2_635	1022_2_766	1133_2_1	197_2_1	2337_2_240	1734_2_77	1585_2_614	542_2_157	417_2_1105	169_2_421	184_2_342	299_2_1	1763_2_263	205_2_1	820_2_211	521_2_448
2587_2_506	1418_2_79	632_2_162	374_2_1	412_2_1720	669_2_660	1022_2_788	1133_2_1	197_2_1	2337_2_239	1734_2_66	1585_2_587	542_2_138	417_2_1106	169_2_428	184_2_380	299_2_1	1763_2_277	205_2_1	820_2_215	521_2_431
2587_2_503	1418_2_89	632_2_173	374_2_1	412_2_1701	669_2_696	1022_2_799	1133_2_1	197_2_1	2337_2_223	1734_2_79	1585_2_556	542_2_136	417_2_1071	169_2_416	184_2_392	299_2_1	1763_2_279	205_2_1	820_2_203	521_2_448
2587_2_511	1418_2_94	632_2_179	374_2_1	412_2_1733	669_2_684	1022_2_797	1133_2_1	197_2_1	2337_2_216	1734_2_83	1585_2_550	542_2_112	417_2_1089	169_2_432	184_2_399	299_2_1	1763_2_248	205_2_1	820_2_198	521_2_481
2587_2_523	1418_2_102	632_2_185	374_2_1	412_2_1732	669_2_701	1022_2_790	1133_2_1	197_2_1	2337_2_223	1734_2_93	1585_2_535	542_2_117	417_2_1033	169_2_449	184_2_409	299_2_1	1763_2_245	205_2_1	820_2_189	521_2_486
2587_2_499	1418_2_106	632_2_187	374_2_1	412_2_1705	669_2_685	1022_2_847	1133_2_1	197_2_1	2337_2_228	1734_2_107	1585_2_504	542_2_110	417_2_1010	169_2_474	184_2_409	299_2_1	1763_2_250	205_2_1	820_2_178	521_2_485
2587_2_510	1418_2_103	632_2_186	374_2_1	412_2_1713	669_2_690	1022_2_822	1133_2_1	197_2_1	2337_2_231	1734_2_115	1585_2_495	542_2_116	417_2_1040	169_2_461	184_2_384	299_2_1	1763_2_240	205_2_1	820_2_192	521_2_476
2587_2_516	1418_2_106	632_2_220	374_2_1	412_2_1709	669_2_692	1022_2_809	1133_2_1	197_2_1	2337_2_239	1734_2_105	1585_2_500	542_2_102	417_2_1033	169_2_459	184_2_354	299_2_1	1763_2_221	205_2_1	820_2_179	521_2_533
2587_2_525	1418_2_101	632_2_219	374_2_1	412_2_1734	669_2_689	1022_2_818	1133_2_1	197_2_1	2337_2_233	1734_2_114	1585_2_501	542_2_89	417_2_1037	169_2_453	184_2_341	299_2_1	1763_2_229	205_2_1	820_2_166	521_2_537
2587_2_518	1418_2_100	632_2_222	374_2_1	412_2_1731	669_2_680	1022_2_821	1133_2_1	197_2_1	2337_2_212	1734_2_124	1585_2_459	542_2_102	417_2_1072	169_2_462	184_2_348	299_2_1	1763_2_220	205_2_1	820_2_167	521_2_535
2587_2_514	1418_2_103	632_2_228	374_2_1	412_2_1762	669_2_680	1022_2_802	1133_2_1	197_2_1	2337_2_200	1734_2_130	1585_2_454	542_2_92	417_2_1067	169_2_457	184_2_352	299_2_1	1763_2_227	205_2_1	820_2_165	521_2_551
2587_2_517	1418_2_101	632_2_222	374_2_1	412_2_1751	669_2_653	1022_2_817	1133_2_1	197_2_1	2337_2_205	1734_2_135	1585_2_452	542_2_96	417_2_1114	169_2_428	184_2_355	299_2_1	1763_2_229	205_2_1	820_2_167	521_2_525
2587_2_549	1418_2_110	632_2_215	374_2_1	412_2_1718	669_2_657	1022_2_792	1133_2_1	197_2_1	2337_2_195	1734_2_137	1585_2_468	542_2_104	417_2_1135	169_2_422	184_2_348	299_2_1	1763_2_229	205_2_1	820_2_168	521_2_514
2587_2_549	1418_2_120	632_2_219	374_2_1	412_2_1734	669_2_689	1022_2_765	1133_2_1	197_2_1	2337_2_200	1734_2_132	1585_2_466	542_2_114	417_2_1120	169_2_431	184_2_341	299_2_1	1763_2_226	205_2_1	820_2_161	521_2_515
2587_2_529	1418_2_119	632_2_244	374_2_1	412_2_1751	669_2_698	1022_2_742	1133_2_1	197_2_1	2337_2_205	1734_2_125	1585_2_456	542_2_116	417_2_1133	169_2_438	184_2_342	299_2_1	1763_2_230	205_2_1	820_2_157	521_2_505
2587_2_537	1418_2_114	632_2_233	374_2_1	412_2_1717	669_2_712	1022_2_750	1133_2_1	197_2_1	2337_2_215	1734_2_122	1585_2_460	542_2_118	417_2_1128	169_2_426	184_2_354	299_2_1	1763_2_222	205_2_1	820_2_145	521_2_505
2587_2_530	1418_2_118	632_2_254	374_2_1	412_2_1745	669_2_730	1022_2_735	1133_2_1	197_2_1	2337_2_211	1734_2_132	1585_2_456	542_2_117	417_2_1077	169_2_413	184_2_368	299_2_1	1763_2_216	205_2_1	820_2_133	521_2_498
2587_2_554	1418_2_124	632_2_280	374_2_1	412_2_1760	669_2_697	1022_2_720	1133_2_1	197_2_1	2337_2_191	1734_2_123	1585_2_444	542_2_121	417_2_1094	169_2_422	184_2_374	299_2_1	1763_2_225	205_2_1	820_2_130	521_2_472
2587_2_576	1418_2_109	632_2_298	374_2_1	412_2_1722	669_2_713	1022_2_752	1133_2_1	197_2_1	2337_2_182	1734_2_122	1585_2_461	542_2_124	417_2_1079	169_2_420	184_2_361	299_2_1	1763_2_226	205_2_1	820_2_147	521_2_461
2587_2_592	1418_2_108	632_2_306	374_2_1	412_2_1738	669_2_686	1022_2_717	1133_2_1	197_2_1	2337_2_189	1734_2_118	1585_2_479	542_2_125	417_2_1108	169_2_413	184_2_376	299_2_1	1763_2_226	205_2_1	820_2_135	521_2_462
2587_2_614	1418_2_105	632_2_290	374_2_1	412_2_1756	669_2_689	1022_2_715	1133_2_1	197_2_1	2337_2_198	1734_2_129	1585_2_445	542_2_133	417_2_1094	169_2_400	184_2_378	299_2_1	1763_2_229	205_2_1	820_2_141	521_2_463
2587_2_605	1418_2_107	632_2_273	374_2_1	412_2_1758	669_2_674	1022_2_734	1133_2_1	197_2_1	2337_2_175	1734_2_121	1585_2_419	542_2_126	417_2_1133	169_2_423	184_2_405	299_2_1	1763_2_232	205_2_1	820_2_143	521_2_481
2587_2_592	1418_2_101	632_2_289	374_2_1	412_2_1789	669_2_669	1022_2_712	1133_2_1	197_2_1	2337_2_169	1734_2_121	1585_2_399	542_2_122	417_2_1145	169_2_405	184_2_400	299_2_1	1763_2_244	205_2_1	820_2_144	521_2_477
2587_2_592	1418_2_103	632_2_297	374_2_1	412_2_1790	669_2_674	1022_2_701	1133_2_1	197_2_1	2337_2_183	1734_2_134	1585_2_430	542_2_122	417_2_1085	169_2_401	184_2_385	299_2_1	1763_2_243	205_2_1	820_2_129	521_2_479
2587_2_593	1418_2_102	632_2_300	374_2_1	412_2_1797	669_2_688	1022_2_686	1133_2_1	197_2_1	2337_2_190	1734_2_144	1585_2_440	542_2_115	417_2_1036	169_2_409	184_2_363	299_2_1	1763_2_239	205_2_1	820_2_131	521_2_481
2587_2_596	1418_2_97	632_2_302	374_2_1	412_2_1809	669_2_692	1022_2_686	1133_2_1	197_2_1	2337_2_195	1734_2_115	1585_2_456	542_2_107	417_2_999	169_2_423	184_2_371	299_2_1	1763_2_241	205_2_1	820_2_124	521_2_517
2587_2_575	1418_2_103	632_2_295	374_2_1	412_2_1788	669_2_681	1022_2_671	1133_2_1	197_2_1	2337_2_174	1734_2_116	1585_2_481	542_2_115	417_2_1013	169_2_436	184_2_376	299_2_1	1763_2_224	205_2_1	820_2_131	521_2_531
2587_2_581	1418_2_102	632_2_299	374_2_1	412_2_1794	669_2_701	1022_2_677	1133_2_1	197_2_1	2337_2_167	1734_2_97	1585_2_459	542_2_116	417_2_1022	169_2_421	184_2_386	299_2_1	1763_2_229	205_2_1	820_2_131	521_2_555
2587_2_570	1418_2_107	632_2_315	374_2_1	412_2_1803	669_2_713	1022_2_672	1133_2_1	197_2_1	2337_2_159	1734_2_106	1585_2_442	542_2_112	417_2_1048	169_2_422	184_2_364	299_2_1	1763_2_244	205_2_1	820_2_128	521_2_563
2587_2_547	1418_2_104	632_2_310	374_2_1	412_2_1793	669_2_688	1022_2_668	1133_2_1	197_2_1	2337_2_172	1734_2_106	1585_2_438	542_2_122	417_2_1016	169_2_433	184_2_361	299_2_1	1763_2_233	205_2_1	820_2_145	521_2_580
2587_2_533	1418_2_107	632_2_302	374_2_1	412_2_1796	669_2_678	1022_2_694	1133_2_1	197_2_1	2337_2_176	1734_2_116	1585_2_441	542_2_120	417_2_970	169_2_446	184_2_360	299_2_1	1763_2_237	205_2_1	820_2_147	521_2_567
2587_2_541	1418_2_101	632_2_320	374_2_1	412_2_1771	669_2_669	1022_2_698	1133_2_1	197_2_1	2337_2_191	1734_2_123	1585_2_437	542_2_126	417_2_948	169_2_450	184_2_375	299_2_1	1763_2_232	205_2_1	820_2_134	521_2_570
2587_2_572	1418_2_106	632_2_305	374_2_1	412_2_1764	669_2_673	1022_2_709	1133_2_1	197_2_1	2337_2_203	1734_2_112	1585_2_439	542_2_122	417_2_953	169_2_447	184_2_393	299_2_1	1763_2_251	205_2_1	820_2_135	521_2_570
2587_2_570	1418_2_110	632_2_278	374_2_1	412_2_1801	669_2_679	1022_2_714	1133_2_1	197_2_1	2337_2_195	1734_2_114	1585_2_448	542_2_113	417_2_950	169_2_427	184_2_407	299_2_1	1763_2_271	205_2_1	820_2_125	521_2_556
2587_2_595	1418_2_103	632_2_273	374_2_1	412_2_1785	669_2_692	1022_2_705	1133_2_1	197_2_1	2337_2_212	1734_2_105	1585_2_462	542_2_118	417_2_1017	169_2_422	184_2_399	299_2_1	1763_2_255	205_2_1	820_2_124	521_2_557
2587_2_604	1418_2_87	632_2_278	374_2_1	412_2_1786	669_2_667	1022_2_676	1133_2_1	197_2_1	2337_2_221	1734_2_91	1585_2_494	542_2_115	417_2_1043	169_2_412	184_2_393	299_2_1	1763_2_272	205_2_1	820_2_130	521_2_540
2587_2_583	1418_2_87	632_2_275	374_2_1	412_2_1772	669_2_687	1022_2_669	1133_2_1	197_2_1	2337_2_233	1734_2_102	1585_2_493	542_2_118	417_2_1068	169_2_396	184_2_392	299_2_1	1763_2_254	205_2_1	820_2_142	521_2_551
2587_2_586	1418_2_97	632_2_268	374_2_1	412_2_1750	669_2_678	1022_2_685	1133_2_1	197_2_1	2337_2_261	1734_2_94	1585_2_475	542_2_110	417_2_1083	169_2_387	184_2_363	299_2_1	1763_2_250	205_2_1	820_2_157	521_2_548
2587_2_581	1418_2_97	632_2_256	374_2_1	412_2_1739	669_2_700	1022_2_683	1133_2_1	197_2_1	2337_2_250	1734_2_95	1585_2_485	542_2_133	417_2_1053	169_2_370	184_2_383	299_2_1	1763_2_236	205_2_1	820_2_142	521_2_567
2587_2_566	1418_2_97	632_2_251	374_2_1	412_2_1752	669_2_699	1022_2_678	1133_2_1	197_2_1	2337_2_230	1734_2_94	1585_2_483	542_2_128	417_2_1066	169_2_365	184_2_385	299_2_1	1763_2_275	205_2_1	820_2_142	521_2_542
2587_2_574	1418_2_106	632_2_241	374_2_1	412_2_1780	669_2_669	1022_2_664	1133_2_1	197_2_1	2337_2_228	1734_2_95	1585_2_477	542_2_126	417_2_1089	169_2_369	184_2_365	299_2_1	1763_2_263	205_2_1	820_2_134	521_2_520
2587_2_562	1418_2_99	632_2_252	374_2_1	412_2_1785	669_2_671	1022_2_642	1133_2_1	197_2_1	2337_2_238	1734_2_95	1585_2_497	542_2_132	417_2_1118	169_2_340	184_2_367	299_2_1	1763_2_253	205_2_1	820_2_137	521_2_529
2587_2_551	1418_2_96	632_2_257	374_2_1	412_2_1780	669_2_674	1022_2_669	1133_2_1	197_2_1	2337_2_248	1734_2_92	1585_2_495	542_2_125	417_2_1145	169_2_322	184_2_362	299_2_1	1763_2_256	205_2_1	820_2_139	521_2_528
2587_2_550	1418_2_88	632_2_270	374_2_1	412_2_1778	669_2_671	1022_2_671	1133_2_1	197_2_1	2337_2_230	1734_2_74	1585_2_472	542_2_136	417_2_1158	169_2_314	184_2_369	299_2_1	1763_2_260	205_2_1	820_2_136	521_2_526
2587_2_538	1418_2_82	632_2_263	374_2_1	412_2_1800	669_2_690	1022_2_675	1133_2_1	197_2_1	2337_2_240	1734_2_79	1585_2_493	542_2_125	417_2_1145	169_2_305	184_2_366	299_2_1	1763_2_275	205_2_1	820_2_129	521_2_508
2587_2_569	1418_2_74	632_2_270	374_2_1	412_2_1816	669_2_671	1022_2_677	1133_2_1	197_2_1	2337_2_233	1734_2_76	1585_2_520	542_2_117	417_2_1148	169_2_287	184_2_361	299_2_1	1763_2_255	205_2_1	820_2_113	521_2_525
2587_2_560	1418_2_87	632_2_255	374_2_1	412_2_1778	669_2_690	1022_2_658	1133_2_1	197_2_1	2337_2_234	1734_2_81	1585_2_526	542_2_123	417_2_1127	169_2_286	184_2_377	299_2_1	1763_2_258	205_2_1	820_2_121	521_2_520
2587_2_579	1418_2_93	632_2_269	374_2_1	412_2_1784	669_2_702	1022_2_661	1133_2_1	197_2_1	2337_2_240	1734_2_88	1585_2_533	542_2_117	417_2_1086	169_2_289	184_2_377	299_2_1	1763_2_238	205_2_1	820_2_116	521_2_532
2587_2_568	1418_2_100	632_2_285	374_2_1	412_2_1814	669_2_696	1022_2_664	1133_2_1	197_2_1	2337_2_251	1734_2_70	1585_2_537	542_2_115	417_2_1099	169_2_254	184_2_379	299_2_1	1763_2_265	205_2_1	820_2_121	521_2_525
2587_2_578	1418_2_84	632_2_255	374_2_1	412_2_1820	669_2_677	1022_2_656	1133_2_1	197_2_1	2337_2_254	1734_2_85	1585_2_553	542_2_122	417_2_1148	169_2_248	184_2_383	299_2_1	1763_2_256	205_2_1	820_2_117	521_2_528
2587_2_574	1418_2_86	632_2_265	374_2_1	412_2_1797	669_2_693	1022_2_668	1133_2_1	197_2_1	2337_2_253	1734_2_85	1585_2_556	542_2_121	417_2_1134	169_2_249	184_2_379	299_2_1	1763_2_256	205_2_1	820_2_123	521_2_519
2587_2_576	1418_2_84	632_2_262	374_2_1	412_2_1806	669_2_693	1022_2_672	1133_2_1	197_2_1	2337_2_240	1734_2_87	1585_2_581	542_2_112	417_2_1166	169_2_240	184_2_401	299_2_1	1763_2_242	205_2_1	820_2_119	521_2_497
2587_2_560	1418_2_81	632_2_271	374_2_1	412_2_1791	669_2_672	1022_2_686	1133_2_1	197_2_1	2337_2_242	1734_2_80	1585_2_594	542_2_107	417_2_1151	169_2_254	184_2_411	299_2_1	1763_2_241	205_2_1	820_2_112	521_2_484
2587_2_571	1418_2_86	632_2_274	374_2_1	412_2_1832	669_2_689	1022_2_676	1133_2_1	197_2_1	2337_2_239	1734_2_75	1585_2_599	542_2_111	417_2_1107	169_2_241	184_2_412	299_2_1	1763_2_243	205_2_1	820_2_113	521_2_489
2587_2_598	1418_2_85	632_2_284	374_2_1	412_2_1871	669_2_654	1022_2_653	1133_2_1	197_2_1	2337_2_214	1734_2_70	1585_2_633	542_2_110	417_2_1139	169_2_227	184_2_413	299_2_1	1763_2_247	205_2_1	820_2_108	521_2_476
2587_2_581	1418_2_81	632_2_279	374_2_1	412_2_1868	669_2_650	1022_2_661	1133_2_1	197_2_1	2337_2_211	1734_2_58	1585_2_643	542_2_123	417_2_1134	169_2_222	184_2_417	299_2_1	1763_2_239	205_2_1	820_2_107	521_2_480
2587_2_576	1418_2_77	632_2_291	374_2_1	412_2_1854	669_2_662	1022_2_681	1133_2_1	197_2_1	2337_2_217	1734_2_63	1585_2_653	542_2_116	417_2_1081	169_2_237	184_2_412	299_2_1	1763_2_238	205_2_1	820_2_110	521_2_486
2587_2_598	1418_2_74	632_2_279	374_2_1	412_2_1845	669_2_649	1022_2_653	1133_2_1	197_2_1	2337_2_206	1734_2_74	1585_2_664	542_2_125	417_2_1095	169_2_249	184_2_416	299_2_1	1763_2_251	205_2_1	820_2_103	521_2_468
2587_2_592	1418_2_64	632_2_287	374_2_1	412_2_1867	669_2_644	1022_2_681	1133_2_1	197_2_1	2337_2_192	1734_2_96	1585_2_656	542_2_129	417_2_1069	169_2_241	184_2_425	299_2_1	1763_2_251	205_2_1	820_2_111	521_2_483
2587_2_615	1418_2_57	632_2_306	374_2_1	412_2_1836	669_2_635	1022_2_682	1133_2_1	197_2_1	2337_2_162	1734_2_97	1585_2_677	542_2_137	417_2_1069	169_2_248	184_2_411	299_2_1	1763_2_261	205_2_1	820_2_108	521_2_483
2587_2_646	1418_2_64	632_2_321	374_2_1	412_2_1818	669_2_647	1022_2_682	1133_2_1	197_2_1	2337_2_153	1734_2_98	1585_2_657	542_2_131	417_2_1033	169_2_254	184_2_388	299_2_1	1763_2_286	205_2_1	820_2_117	521_2_484
2587_2_664	1418_2_62	632_2_350	374_2_1	412_2_1800	669_2_654	1022_2_675	1133_2_1	197_2_1	2337_2_144	1734_2_108	1585_2_626	542_2_127	417_2_1013	169_2_252	184_2_395	299_2_1	1763_2_284	205_2_1	820_2_114	521_2_499
2587_2_668	1418_2_64	632_2_365	374_2_1	412_2_1790	669_2_655	1022_2_671	1133_2_1	197_2_1	2337_2_141	1734_2_120	1585_2_630	542_2_128	417_2_1008	169_2_246	184_2_362	299_2_1	1763_2_298	205_2_1	820_2_117	521_2_490
2587_2_642	1418_2_72	632_2_380	374_2_1	412_2_1789	669_2_650	1022_2_666	1133_2_1	197_2_1	2337_2_144	1734_2_132	1585_2_616	542_2_132	417_2_1000	169_2_233	184_2_379	299_2_1	1763_2_319	205_2_1	820_2_118	521_2_491
2587_2_641	1418_2_73	632_2_393	374_2_1	412_2_1771	669_2_635	1022_2_674	1133_2_1	197_2_1	2337_2_141	1734_2_128	1585_2_609	542_2_117	417_2_992	169_2_246	184_2_368	299_2_1	1763_2_317	205_2_1	820_2_112	521_2_513
2587_2_641	1418_2_68	632_2_403	374_2_1	412_2_1793	669_2_643	1022_2_665	1133_2_1	197_2_1	2337_2_136	1734_2_138	1585_2_596	542_2_111	417_2_989	169_2_226	184_2_382	299_2_1	1763_2_308	205_2_1	820_2_106	521_2_535
2587_2_652	1418_2_56	632_2_384	374_2_1	412_2_1829	669_2_638	1022_2_642	1133_2_1	197_2_1	2337_2_130	1734_2_137	1585_2_607	542_2_125	417_2_967	169_2_220	184_2_395	299_2_1	1763_2_319	205_2_1	820_2_101	521_2_526
2587_2_654	1418_2_54	632_2_372	374_2_1	412_2_1852	669_2_660	1022_2_638	1133_2_1	197_2_1	2337_2_129	1734_2_124	1585_2_635	542_2_126	417_2_957	169_2_203	184_2_415	299_2_1	1763_2_314	205_2_1	820_2_93	521_2_524
2587_2_647	1418_2_45	632_2_354	374_2_1	412_2_1851	669_2_653	1022_2_623	1133_2_1	197_2_1	2337_2_139	1734_2_120	1585_2_643	542_2_135	417_2_988	169_2_214	184_2_406	299_2_1	1763_2_312	205_2_1	820_2_93	521_2_544
2587_2_649	1418_2_43	632_2_356	374_2_1	412_2_1847	669_2_645	1022_2_632	1133_2_1	197_2_1	2337_2_138	1734_2_125	1585_2_657	542_2_142	417_2_945	169_2_223	184_2_394	299_2_1	1763_2_312	205_2_1	820_2_103	521_2_552
2587_2_659	1418_2_46	632_2_346	374_2_1	412_2_1871	669_2_628	1022_2_623	1133_2_1	197_2_1	2337_2_125	1734_2_119	1585_2_644	542_2_151	417_2_945	169_2_241	184_2_411	299_2_1	1763_2_301	205_2_1	820_2_94	521_2_553
2587_2_676	1418_2_54	632_2_350	374_2_1	412_2_1847	669_2_650	1022_2_611	1133_2_1	197_2_1	2337_2_127	1734_2_130	1585_2_633	542_2_144	417_2_950	169_2_247	184_2_399	299_2_1	1763_2_299	205_2_1	820_2_90	521_2_550
2587_2_697	1418_2_41	632_2_349	374_2_1	412_2_1874	669_2_614	1022_2_615	1133_2_1	197_2_1	2337_2_112	1734_2_135	1585_2_665	542_2_152	417_2_975	169_2_249	184_2_369	299_2_1	1763_2_291	205_2_1	820_2_90	521_2_539
2587_2_714	1418_2_30	632_2_346	374_2_1	412_2_1834	669_2_634	1022_2_615	1133_2_1	197_2_1	2337_2_109	1734_2_134	1585_2_657	542_2_164	417_2_1011	169_2_251	184_2_375	299_2_1	1763_2_297	205_2_1	820_2_90	521_2_534
2587_2_725	1418_2_30	632_2_346	374_2_1	412_2_1821	669_2_623	1022_2_601	1133_2_1	197_2_1	2337_2_104	1734_2_135	1585_2_658	542_2_168	417_2_1028	169_2_262	184_2_364	299_2_1	1763_2_299	205_2_1	820_2_79	521_2_537
2587_2_739	1418_2_33	632_2_328	374_2_1	412_2_1829	669_2_606	1022_2_591	1133_2_1	197_2_1	2337_2_95	1734_2_128	1585_2_666	542_2_165	417_2_1040	169_2_279	184_2_368	299_2_1	1763_2_317	205_2_1	820_2_75	521_2_546
2587_2_758	1418_2_32	632_2_346	374_2_1	412_2_1806	669_2_648	1022_2_603	1133_2_1	197_2_1	2337_2_93	1734_2_120	1585_2_623	542_2_153	417_2_1014	169_2_283	184_2_362	299_2_1	1763_2_334	205_2_1	820_2_63	521_2_555
2587_2_781	1418_2_33	632_2_364	374_2_1	412_2_1759	669_2_672	1022_2_629	1133_2_1	197_2_1	2337_2_80	1734_2_114	1585_2_614	542_2_129	417_2_998	169_2_289	184_2_346	299_2_1	1763_2_328	205_2_1	820_2_62	521_2_550
2587_2_760	1418_2_30	632_2_382	374_2_1	412_2_1772	669_2_704	1022_2_605	1133_2_1	197_2_1	2337_2_74	1734_2_131	1585_2_588	542_2_123	417_2_998	169_2_293	184_2_331	299_2_1	1763_2_318	205_2_1	820_2_62	521_2_544
2587_2_780	1418_2_34	632_2_385	374_2_1	412_2_1755	669_2_661	1022_2_606	1133_2_1	197_2_1	2337_2_81	1734_2_112	1585_2_591	542_2_108	417_2_1025	169_2_286	184_2_340	299_2_1	1763_2_296	205_2_1	820_2_63	521_2_554
2587_2_805	1418_2_26	632_2_424	374_2_1	412_2_1778	669_2_643	1022_2_577	1133_2_1	197_2_1	2337_2_92	1734_2_119	1585_2_583	542_2_100	417_2_1044	169_2_288	184_2_315	299_2_1	1763_2_294	205_2_1	820_2_62	521_2_562
2587_2_767	1418_2_25	632_2_414	374_2_1	412_2_1835	669_2_644	1022_2_561	1133_2_1	197_2_1	2337_2_88	1734_2_122	1585_2_595	542_2_102	417_2_1075	169_2_288	184_2_301	299_2_1	1763_2_301	205_2_1	820_2_50	521_2_541
2587_2_760	1418_2_28	632_2_396	374_2_1	412_2_1855	669_2_648	1022_2_562	1133_2_1	197_2_1	2337_2_98	1734_2_119	1585_2_576	542_2_105	417_2_1107	169_2_296	184_2_300	299_2_1	1763_2_300	205_2_1	820_2_55	521_2_546
2587_2_777	1418_2_29	632_2_414	374_2_1	412_2_1860	669_2_663	1022_2_608	1133_2_1	197_2_1	2337_2_85	1734_2_110	1585_2_551	542_2_107	417_2_1088	169_2_263	184_2_314	299_2_1	1763_2_282	205_2_1	820_2_48	521_2_558
2587_2_759	1418_2_29	632_2_417	374_2_1	412_2_1860	669_2_671	1022_2_609	1133_2_1	197_2_1	2337_2_73	1734_2_108	1585_2_564	542_2_113	417_2_1100	169_2_265	184_2_326	299_2_1	1763_2_279	205_2_1	820_2_35	521_2_547
2587_2_769	1418_2_20	632_2_402	374_2_1	412_2_1843	669_2_717	1022_2_626	1133_2_1	197_2_1	2337_2_72	1734_2_113	1585_2_539	542_2_108	417_2_1070	169_2_275	184_2_324	299_2_1	1763_2_290	205_2_1	820_2_41	521_2_554
2587_2_779	1418_2_26	632_2_407	374_2_1	412_2_1853	669_2_704	1022_2_634	1133_2_1	197_2_1	2337_2_78	1734_2_108	1585_2_550	542_2_101	417_2_1041	169_2_259	184_2_335	299_2_1	1763_2_297	205_2_1	820_2_39	521_2_556
2587_2_762	1418_2_21	632_2_420	374_2_1	412_2_1853	669_2_727	1022_2_637	1133_2_1	197_2_1	2337_2_66	1734_2_106	1585_2_556	542_2_94	417_2_1048	169_2_260	184_2_315	299_2_1	1763_2_299	205_2_1	820_2_40	521_2_558
2587_2_743	1418_2_21	632_2_414	374_2_1	412_2_1863	669_2_764	1022_2_600	1133_2_1	197_2_1	2337_2_68	1734_2_116	1585_2_594	542_2_95	417_2_1032	169_2_246	184_2_312	299_2_1	1763_2_310	205_2_1	820_2_31	521_2_559
2587_2_770	1418_2_28	632_2_400	374_2_1	412_2_1843	669_2_757	1022_2_601	1133_2_1	197_2_1	2337_2_58	1734_2_116	1585_2_606	542_2_97	417_2_1052	169_2_242	184_2_308	299_2_1	1763_2_334	205_2_1	820_2_23	521_2_527
2587_2_783	1418_2_23	632_2_376	374_2_1	412_2_1828	669_2_765	1022_2_607	1133_2_1	197_2_1	2337_2_45	1734_2_119	1585_2_618	542_2_103	417_2_1050	169_2_245	184_2_317	299_2_1	1763_2_342	205_2_1	820_2_23	521_2_518
2587_2_756	1418_2_15	632_2_362	374_2_1	412_2_1840	669_2_760	1022_2_600	1133_2_1	197_2_1	2337_2_62	1734_2_105	1585_2_619	542_2_112	417_2_1000	169_2_248	184_2_325	299_2_1	1763_2_341	205_2_1	820_2_29	521_2_538
2587_2_762	1418_2_19	632_2_356	374_2_1	412_2_1844	669_2_765	1022_2_602	1133_2_1	197_2_1	2337_2_73	1734_2_99	1585_2_616	542_2_121	417_2_1015	169_2_245	184_2_334	299_2_1	1763_2_368	205_2_1	820_2_32	521_2_506
2587_2_736	1418_2_20	632_2_366	374_2_1	412_2_1860	669_2_759	1022_2_586	1133_2_1	197_2_1	2337_2_76	1734_2_104	1585_2_589	542_2_134	417_2_1029	169_2_244	184_2_330	299_2_1	1763_2_393	205_2_1	820_2_37	521_2_493
2587_2_748	1418_2_24	632_2_396	374_2_1	412_2_1838	669_2_779	1022_2_567	1133_2_1	197_2_1	2337_2_98	1734_2_105	1585_2_568	542_2_119	417_2_1018	169_2_235	184_2_343	299_2_1	1763_2_356	205_2_1	820_2_39	521_2_508
2587_2_761	1418_2_15	632_2_422	374_2_1	412_2_1862	669_2_779	1022_2_565	1133_2_1	197_2_1	2337_2_109	1734_2_98	1585_2_527	542_2_114	417_2_1008	169_2_223	184_2_343	299_2_1	1763_2_370	205_2_1	820_2_34	521_2_494
2587_2_725	1418_2_23	632_2_406	374_2_1	412_2_1891	669_2_818	1022_2_575	1133_2_1	197_2_1	2337_2_118	1734_2_99	1585_2_489	542_2_130	417_2_998	169_2_226	184_2_331	299_2_1	1763_2_372	205_2_1	820_2_39	521_2_498
2587_2_753	1418_2_17	632_2_421	374_2_1	412_2_1867	669_2_845	1022_2_578	1133_2_1	197_2_1	2337_2_103	1734_2_97	1585_2_468	542_2_142	417_2_985	169_2_215	184_2_340	299_2_1	1763_2_360	205_2_1	820_2_37	521_2_501
2587_2_749	1418_2_12	632_2_436	374_2_1	412_2_1858	669_2_819	1022_2_589	1133_2_1	197_2_1	2337_2_105	1734_2_86	1585_2_477	542_2_150	417_2_996	169_2_219	184_2_323	299_2_1	1763_2_347	205_2_1	820_2_38	521_2_516
2587_2_727	1418_2_11	632_2_447	374_2_1	412_2_1887	669_2_829	1022_2_602	1133_2_1	197_2_1	2337_2_104	1734_2_90	1585_2_497	542_2_142	417_2_985	169_2_233	184_2_313	299_2_1	1763_2_328	205_2_1	820_2_32	521_2_500
2587_2_720	1418_2_10	632_2_465	374_2_1	412_2_1901	669_2_818	1022_2_612	1133_2_1	197_2_1	2337_2_92	1734_2_96	1585_2_514	542_2_130	417_2_969	169_2_242	184_2_315	299_2_1	1763_2_323	205_2_1	820_2_29	521_2_506
2587_2_727	1418_2_11	632_2_479	374_2_1	412_2_1893	669_2_833	1022_2_597	1133_2_1	197_2_1	2337_2_83	1734_2_100	1585_2_523	542_2_122	417_2_1003	169_2_231	184_2_320	299_2_1	1763_2_324	205_2_1	820_2_35	521_2_489
2587_2_745	1418_2_8	632_2_482	374_2_1	412_2_1883	669_2_793	1022_2_597	1133_2_1	197_2_1	2337_2_79	1734_2_100	1585_2_532	542_2_127	417_2_1013	169_2_233	184_2_329	299_2_1	1763_2_327	205_2_1	820_2_36	521_2_505
2587_2_785	1418_2_9	632_2_452	374_2_1	412_2_1882	669_2_790	1022_2_596	1133_2_1	197_2_1	2337_2_68	1734_2_93	1585_2_534	542_2_131	417_2_1019	169_2_222	184_2_323	299_2_1	1763_2_347	205_2_1	820_2_42	521_2_494
2587_2_811	1418_2_11	632_2_462	374_2_1	412_2_1899	669_2_745	1022_2_580	1133_2_1	197_2_1	2337_2_67	1734_2_98	1585_2_520	542_2_126	417_2_1026	169_2_227	184_2_333	299_2_1	1763_2_366	205_2_1	820_2_38	521_2_489
2587_2_821	1418_2_7	632_2_483	374_2_1	412_2_1954	669_2_708	1022_2_579	1133_2_1	197_2_1	2337_2_61	1734_2_94	1585_2_519	542_2_117	417_2_1030	169_2_206	184_2_332	299_2_1	1763_2_362	205_2_1	820_2_38	521_2_503
2587_2_833	1418_2_9	632_2_476	374_2_1	412_2_1936	669_2_716	1022_2_578	1133_2_1	197_2_1	2337_2_68	1734_2_81	1585_2_559	542_2_115	417_2_1005	169_2_200	184_2_311	299_2_1	1763_2_354	205_2_1	820_2_37	521_2_507
2587_2_827	1418_2_7	632_2_465	374_2_1	412_2_1954	669_2_692	1022_2_536	1133_2_1	197_2_1	2337_2_62	1734_2_87	1585_2_565	542_2_119	417_2_1042	169_2_189	184_2_303	299_2_1	1763_2_373	205_2_1	820_2_33	521_2_492
2587_2_844	1418_2_9	632_2_467	374_2_1	412_2_1959	669_2_678	1022_2_540	1133_2_1	197_2_1	2337_2_60	1734_2_96	1585_2_579	542_2_122	417_2_1021	169_2_188	184_2_282	299_2_1	1763_2_387	205_2_1	820_2_37	521_2_487
2587_2_838	1418_2_13	632_2_466	374_2_1	412_2_1978	669_2_704	1022_2_532	1133_2_1	197_2_1	2337_2_59	1734_2_93	1585_2_545	542_2_131	417_2_1020	169_2_185	184_2_274	299_2_1	1763_2_378	205_2_1	820_2_34	521_2_504
2587_2_848	1418_2_11	632_2_459	374_2_1	412_2_1977	669_2_689	1022_2_522	1133_2_1	197_2_1	2337_2_53	1734_2_112	1585_2_545	542_2_121	417_2_1026	169_2_193	184_2_275	299_2_1	1763_2_395	205_2_1	820_2_34	521_2_485
2587_2_887	1418_2_8	632_2_448	374_2_1	412_2_1951	669_2_688	1022_2_516	1133_2_1	197_2_1	2337_2_55	1734_2_103	1585_2_550	542_2_126	417_2_1006	169_2_227	184_2_252	299_2_1	1763_2_414	205_2_1	820_2_25	521_2_482
2587_2_885	1418_2_10	632_2_473	374_2_1	412_2_1956	669_2_686	1022_2_499	1133_2_1	197_2_1	2337_2_61	1734_2_88	1585_2_525	542_2_128	417_2_1002	169_2_258	184_2_263	299_2_1	1763_2_431	205_2_1	820_2_21	521_2_480
2587_2_837	1418_2_9	632_2_455	374_2_1	412_2_1988	669_2_702	1022_2_504	1133_2_1	197_2_1	2337_2_60	1734_2_77	1585_2_528	542_2_128	417_2_1021	169_2_268	184_2_275	299_2_1	1763_2_416	205_2_1	820_2_16	521_2_468
2587_2_855	1418_2_9	632_2_431	374_2_1	412_2_2015	669_2_696	1022_2_524	1133_2_1	197_2_1	2337_2_65	1734_2_77	1585_2_546	542_2_119	417_2_989	169_2_281	184_2_294	299_2_1	1763_2_417	205_2_1	820_2_12	521_2_458
2587_2_831	1418_2_6	632_2_416	374_2_1	412_2_2043	669_2_687	1022_2_550	1133_2_1	197_2_1	2337_2_80	1734_2_81	1585_2_525	542_2_113	417_2_984	169_2_293	184_2_294	299_2_1	1763_2_405	205_2_1	820_2_12	521_2_456
2587_2_832	1418_2_2	632_2_395	374_2_1	412_2_2047	669_2_718	1022_2_555	1133_2_1	197_2_1	2337_2_63	1734_2_88	1585_2_524	542_2_104	417_2_973	169_2_303	184_2_285	299_2_1	1763_2_384	205_2_1	820_2_11	521_2_465
2587_2_846	1418_2_1	632_2_386	374_2_1	412_2_2028	669_2_704	1022_2_556	1133_2_1	197_2_1	2337_2_56	1734_2_98	1585_2_540	542_2_107	417_2_944	169_2_313	184_2_274	299_2_1	1763_2_365	205_2_1	820_2_14	521_2_481
2587_2_879	632_2_376	374_2_1	412_2_2056	669_2_684	1022_2_548	1133_2_1	197_2_1	2337_2_61	1734_2_102	1585_2_552	542_2_124	417_2_913	169_2_272	184_2_292	299_2_1	1763_2_382	205_2_1	820_2_10	521_2_475
2587_2_904	632_2_367	374_2_1	412_2_2079	669_2_662	1022_2_553	1133_2_1	197_2_1	2337_2_67	1734_2_113	1585_2_578	542_2_123	417_2_869	169_2_260	184_2_311	299_2_1	1763_2_383	205_2_1	820_2_14	521_2_472
2587_2_871	632_2_362	374_2_1	412_2_2111	669_2_679	1022_2_550	1133_2_1	197_2_1	2337_2_62	1734_2_128	1585_2_563	542_2_135	417_2_859	169_2_244	184_2_312	299_2_1	1763_2_380	205_2_1	820_2_19	521_2_475
2587_2_879	632_2_351	374_2_1	412_2_2103	669_2_676	1022_2_570	1133_2_1	197_2_1	2337_2_62	1734_2_139	1585_2_567	542_2_143	417_2_841	169_2_251	184_2_306	299_2_1	1763_2_362	205_2_1	820_2_17	521_2_492
2587_2_886	632_2_342	374_2_1	412_2_2092	669_2_692	1022_2_556	1133_2_1	197_2_1	2337_2_60	1734_2_126	1585_2_563	542_2_148	417_2_857	169_2_233	184_2_337	299_2_1	1763_2_339	205_2_1	820_2_18	521_2_502
2587_2_908	632_2_336	374_2_1	412_2_2064	669_2_670	1022_2_591	1133_2_1	197_2_1	2337_2_52	1734_2_118	1585_2_533	542_2_155	417_2_895	169_2_248	184_2_357	299_2_1	1763_2_328	205_2_1	820_2_19	521_2_486
2587_2_890	632_2_328	374_2_1	412_2_2028	669_2_699	1022_2_581	1133_2_1	197_2_1	2337_2_49	1734_2_125	1585_2_512	542_2_153	417_2_939	169_2_238	184_2_344	299_2_1	1763_2_351	205_2_1	820_2_17	521_2_476
2587_2_893	632_2_335	374_2_1	412_2_2040	669_2_688	1022_2_560	1133_2_1	197_2_1	2337_2_47	1734_2_121	1585_2_511	542_2_144	417_2_919	169_2_235	184_2_337	299_2_1	1763_2_339	205_2_1	820_2_20	521_2_515
2587_2_884	632_2_331	374_2_1	412_2_2024	669_2_678	1022_2_571	1133_2_1	197_2_1	2337_2_50	1734_2_124	1585_2_516	542_2_138	417_2_962	169_2_225	184_2_340	299_2_1	1763_2_334	205_2_1	820_2_21	521_2_491
2587_2_857	632_2_318	374_2_1	412_2_2062	669_2_664	1022_2_586	1133_2_1	197_2_1	2337_2_57	1734_2_124	1585_2_547	542_2_145	417_2_953	169_2_233	184_2_345	299_2_1	1763_2_339	205_2_1	820_2_26	521_2_491
2587_2_904	632_2_298	374_2_1	412_2_2070	669_2_683	1022_2_584	1133_2_1	197_2_1	2337_2_50	1734_2_109	1585_2_550	542_2_148	417_2_974	169_2_230	184_2_348	299_2_1	1763_2_342	205_2_1	820_2_18	521_2_460
2587_2_901	632_2_270	374_2_1	412_2_2088	669_2_675	1022_2_596	1133_2_1	197_2_1	2337_2_57	1734_2_116	1585_2_553	542_2_151	417_2_979	169_2_219	184_2_362	299_2_1	1763_2_312	205_2_1	820_2_19	521_2_470
2587_2_878	632_2_268	374_2_1	412_2_2148	669_2_648	1022_2_594	1133_2_1	197_2_1	2337_2_72	1734_2_102	1585_2_541	542_2_149	417_2_978	169_2_202	184_2_350	299_2_1	1763_2_319	205_2_1	820_2_23	521_2_495
2587_2_858	632_2_273	374_2_1	412_2_2155	669_2_633	1022_2_623	1133_2_1	197_2_1	2337_2_81	1734_2_130	1585_2_549	542_2_132	417_2_986	169_2_194	184_2_360	299_2_1	1763_2_320	205_2_1	820_2_27	521_2_480
2587_2_851	632_2_283	374_2_1	412_2_2182	669_2_592	1022_2_610	1133_2_1	197_2_1	2337_2_74	1734_2_127	1585_2_561	542_2_119	417_2_1001	169_2_190	184_2_358	299_2_1	1763_2_340	205_2_1	820_2_31	521_2_471
2587_2_862	632_2_288	374_2_1	412_2_2176	669_2_564	1022_2_600	1133_2_1	197_2_1	2337_2_75	1734_2_140	1585_2_560	542_2_117	417_2_1020	169_2_179	184_2_355	299_2_1	1763_2_360	205_2_1	820_2_34	521_2_458
2587_2_862	632_2_308	374_2_1	412_2_2158	669_2_572	1022_2_616	1133_2_1	197_2_1	2337_2_87	1734_2_139	1585_2_550	542_2_106	417_2_1032	169_2_196	184_2_352	299_2_1	1763_2_340	205_2_1	820_2_36	521_2_455
2587_2_866	632_2_321	374_2_1	412_2_2150	669_2_573	1022_2_592	1133_2_1	197_2_1	2337_2_88	1734_2_148	1585_2_546	542_2_101	417_2_1057	169_2_190	184_2_343	299_2_1	1763_2_334	205_2_1	820_2_38	521_2_447
2587_2_846	632_2_321	374_2_1	412_2_2153	669_2_581	1022_2_585	1133_2_1	197_2_1	2337_2_93	1734_2_155	1585_2_568	542_2_97	417_2_1036	169_2_207	184_2_341	299_2_1	1763_2_308	205_2_1	820_2_40	521_2_452
2587_2_875	632_2_311	374_2_1	412_2_2169	669_2_571	1022_2_601	1133_2_1	197_2_1	2337_2_92	1734_2_162	1585_2_596	542_2_93	417_2_1003	169_2_190	184_2_337	299_2_1	1763_2_291	205_2_1	820_2_42	521_2_469
2587_2_886	632_2_308	374_2_1	412_2_2165	669_2_575	1022_2_623	1133_2_1	197_2_1	2337_2_86	1734_2_180	1585_2_617	542_2_89	417_2_995	169_2_166	184_2_347	299_2_1	1763_2_254	205_2_1	820_2_44	521_2_475
2587_2_881	632_2_323	374_2_1	412_2_2184	669_2_562	1022_2_640	1133_2_1	197_2_1	2337_2_89	1734_2_159	1585_2_654	542_2_78	417_2_956	169_2_163	184_2_354	299_2_1	1763_2_265	205_2_1	820_2_43	521_2_460
2587_2_836	632_2_313	374_2_1	412_2_2159	669_2_558	1022_2_636	1133_2_1	197_2_1	2337_2_87	1734_2_170	1585_2_664	542_2_76	417_2_943	169_2_169	184_2_361	299_2_1	1763_2_278	205_2_1	820_2_40	521_2_448
2587_2_820	632_2_315	374_2_1	412_2_2198	669_2_547	1022_2_629	1133_2_1	197_2_1	2337_2_79	1734_2_165	1585_2_672	542_2_92	417_2_930	169_2_180	184_2_351	299_2_1	1763_2_292	205_2_1	820_2_34	521_2_446
2587_2_819	632_2_337	374_2_1	412_2_2199	669_2_566	1022_2_647	1133_2_1	197_2_1	2337_2_75	1734_2_167	1585_2_645	542_2_100	417_2_938	169_2_184	184_2_355	299_2_1	1763_2_288	205_2_1	820_2_33	521_2_438
2587_2_805	632_2_331	374_2_1	412_2_2205	669_2_542	1022_2_641	1133_2_1	197_2_1	2337_2_71	1734_2_158	1585_2_649	542_2_105	417_2_944	169_2_178	184_2_361	299_2_1	1763_2_295	205_2_1	820_2_27	521_2_435
2587_2_805	632_2_335	374_2_1	412_2_2200	669_2_563	1022_2_639	1133_2_1	197_2_1	2337_2_54	1734_2_160	1585_2_657	542_2_98	417_2_959	169_2_176	184_2_337	299_2_1	1763_2_286	205_2_1	820_2_25	521_2_448
2587_2_832	632_2_327	374_2_1	412_2_2200	669_2_550	1022_2_655	1133_2_1	197_2_1	2337_2_45	1734_2_185	1585_2_673	542_2_95	417_2_957	169_2_155	184_2_343	299_2_1	1763_2_266	205_2_1	820_2_32	521_2_438
2587_2_836	632_2_309	374_2_1	412_2_2196	669_2_550	1022_2_667	1133_2_1	197_2_1	2337_2_36	1734_2_185	1585_2_667	542_2_96	417_2_965	169_2_149	184_2_352	299_2_1	1763_2_254	205_2_1	820_2_45	521_2_451
2587_2_835	632_2_305	374_2_1	412_2_2170	669_2_592	1022_2_669	1133_2_1	197_2_1	2337_2_31	1734_2_182	1585_2_653	542_2_93	417_2_957	169_2_148	184_2_336	299_2_1	1763_2_266	205_2_1	820_2_41	521_2_459
2587_2_862	632_2_317	374_2_1	412_2_2185	669_2_593	1022_2_693	1133_2_1	197_2_1	2337_2_27	1734_2_186	1585_2_671	542_2_88	417_2_876	169_2_163	184_2_318	299_2_1	1763_2_275	205_2_1	820_2_51	521_2_433
2587_2_888	632_2_302	374_2_1	412_2_2200	669_2_565	1022_2_690	1133_2_1	197_2_1	2337_2_27	1734_2_167	1585_2_681	542_2_91	417_2_891	169_2_178	184_2_308	299_2_1	1763_2_282	205_2_1	820_2_52	521_2_431
2587_2_851	632_2_312	374_2_1	412_2_2210	669_2_540	1022_2_700	1133_2_1	197_2_1	2337_2_31	1734_2_170	1585_2_687	542_2_94	417_2_876	169_2_183	184_2_303	299_2_1	1763_2_297	205_2_1	820_2_53	521_2_413
2587_2_851	632_2_312	374_2_1	412_2_2202	669_2_538	1022_2_718	1133_2_1	197_2_1	2337_2_29	1734_2_169	1585_2_670	542_2_88	417_2_883	169_2_183	184_2_290	299_2_1	1763_2_307	205_2_1	820_2_47	521_2_415
2587_2_852	632_2_307	374_2_1	412_2_2192	669_2_551	1022_2_727	1133_2_1	197_2_1	2337_2_21	1734_2_175	1585_2_652	542_2_86	417_2_909	169_2_172	184_2_282	299_2_1	1763_2_291	205_2_1	820_2_45	521_2_440
2587_2_828	632_2_334	374_2_1	412_2_2229	669_2_527	1022_2_727	1133_2_1	197_2_1	2337_2_16	1734_2_191	1585_2_631	542_2_89	417_2_903	169_2_169	184_2_282	299_2_1	1763_2_292	205_2_1	820_2_47	521_2_432
2587_2_810	632_2_322	374_2_1	412_2_2240	669_2_534	1022_2_733	1133_2_1	197_2_1	2337_2_13	1734_2_170	1585_2_656	542_2_89	417_2_917	169_2_175	184_2_276	299_2_1	1763_2_306	205_2_1	820_2_51	521_2_412
2587_2_816	632_2_307	374_2_1	412_2_2216	669_2_540	1022_2_760	1133_2_1	197_2_1	2337_2_12	1734_2_171	1585_2_650	542_2_85	417_2_892	169_2_179	184_2_289	299_2_1	1763_2_307	205_2_1	820_2_58	521_2_424
2587_2_803	632_2_301	374_2_1	412_2_2233	669_2_562	1022_2_756	1133_2_1	197_2_1	2337_2_10	1734_2_165	1585_2_642	542_2_81	417_2_891	169_2_180	184_2_306	299_2_1	1763_2_288	205_2_1	820_2_55	521_2_439
2587_2_803	632_2_284	374_2_1	412_2_2274	669_2_571	1022_2_737	1133_2_1	197_2_1	2337_2_7	1734_2_165	1585_2_673	542_2_81	417_2_906	169_2_189	184_2_300	299_2_1	1763_2_268	205_2_1	820_2_60	521_2_435
2587_2_790	632_2_292	374_2_1	412_2_2260	669_2_542	1022_2_746	1133_2_1	197_2_1	2337_2_9	1734_2_156	1585_2_685	542_2_84	417_2_990	169_2_182	184_2_316	299_2_1	1763_2_264	205_2_1	820_2_65	521_2_422
2587_2_793	632_2_313	374_2_1	412_2_2263	669_2_545	1022_2_732	1133_2_1	197_2_1	2337_2_8	1734_2_169	1585_2_657	542_2_74	417_2_982	169_2_176	184_2_337	299_2_1	1763_2_271	205_2_1	820_2_62	521_2_422
2587_2_784	632_2_302	374_2_1	412_2_2260	669_2_545	1022_2_732	1133_2_1	197_2_1	2337_2_12	1734_2_179	1585_2_647	542_2_79	417_2_973	169_2_171	184_2_339	299_2_1	1763_2_271	205_2_1	820_2_56	521_2_422
2587_2_792	632_2_303	374_2_1	412_2_2238	669_2_535	1022_2_744	1133_2_1	197_2_1	2337_2_9	1734_2_176	1585_2_611	542_2_77	417_2_989	169_2_172	184_2_351	299_2_1	1763_2_265	205_2_1	820_2_59	521_2_438
2587_2_790	632_2_311	374_2_1	412_2_2236	669_2_539	1022_2_725	1133_2_1	197_2_1	2337_2_13	1734_2_189	1585_2_626	542_2_75	417_2_953	169_2_162	184_2_361	299_2_1	1763_2_251	205_2_1	820_2_57	521_2_425
2587_2_788	632_2_319	374_2_1	412_2_2224	669_2_526	1022_2_709	1133_2_1	197_2_1	2337_2_15	1734_2_182	1585_2_630	542_2_73	417_2_1009	169_2_177	184_2_341	299_2_1	1763_2_221	205_2_1	820_2_51	521_2_433
2587_2_785	632_2_319	374_2_1	412_2_2216	669_2_507	1022_2_709	1133_2_1	197_2_1	2337_2_14	1734_2_181	1585_2_622	542_2_83	417_2_974	169_2_199	184_2_374	299_2_1	1763_2_207	205_2_1	820_2_52	521_2_453
2587_2_775	632_2_324	374_2_1	412_2_2243	669_2_495	1022_2_717	1133_2_1	197_2_1	2337_2_18	1734_2_171	1585_2_609	542_2_85	417_2_958	169_2_195	184_2_409	299_2_1	1763_2_203	205_2_1	820_2_46	521_2_453
2587_2_764	632_2_328	374_2_1	412_2_2243	669_2_501	1022_2_745	1133_2_1	197_2_1	2337_2_19	1734_2_158	1585_2_610	542_2_81	417_2_930	169_2_201	184_2_416	299_2_1	1763_2_195	205_2_1	820_2_50	521_2_462
2587_2_756	632_2_323	374_2_1	412_2_2289	669_2_473	1022_2_752	1133_2_1	197_2_1	2337_2_15	1734_2_167	1585_2_612	542_2_83	417_2_927	169_2_212	184_2_420	299_2_1	1763_2_203	205_2_1	820_2_51	521_2_469
2587_2_745	632_2_334	374_2_1	412_2_2297	669_2_455	1022_2_742	1133_2_1	197_2_1	2337_2_17	1734_2_177	1585_2_615	542_2_71	417_2_918	169_2_190	184_2_437	299_2_1	1763_2_229	205_2_1	820_2_49	521_2_455
2587_2_744	632_2_318	374_2_1	412_2_2266	669_2_436	1022_2_777	1133_2_1	197_2_1	2337_2_16	1734_2_179	1585_2_605	542_2_69	417_2_938	169_2_187	184_2_437	299_2_1	1763_2_240	205_2_1	820_2_55	521_2_448
2587_2_784	632_2_309	374_2_1	412_2_2241	669_2_418	1022_2_800	1133_2_1	197_2_1	2337_2_11	1734_2_185	1585_2_593	542_2_78	417_2_944	169_2_169	184_2_443	299_2_1	1763_2_220	205_2_1	820_2_58	521_2_443
2587_2_769	632_2_308	374_2_1	412_2_2269	669_2_410	1022_2_801	1133_2_1	197_2_1	2337_2_8	1734_2_180	1585_2_570	542_2_88	417_2_982	169_2_161	184_2_433	299_2_1	1763_2_220	205_2_1	820_2_59	521_2_439
2587_2_748	632_2_295	374_2_1	412_2_2283	669_2_407	1022_2_831	1133_2_1	197_2_1	2337_2_11	1734_2_170	1585_2_549	542_2_79	417_2_985	169_2_159	184_2_451	299_2_1	1763_2_238	205_2_1	820_2_57	521_2_443
2587_2_752	632_2_288	374_2_1	412_2_2283	669_2_404	1022_2_838	1133_2_1	197_2_1	2337_2_12	1734_2_184	1585_2_577	542_2_86	417_2_965	169_2_163	184_2_442	299_2_1	1763_2_263	205_2_1	820_2_58	521_2_434
2587_2_767	632_2_286	374_2_1	412_2_2308	669_2_392	1022_2_842	1133_2_1	197_2_1	2337_2_12	1734_2_186	1585_2_561	542_2_88	417_2_957	169_2_170	184_2_443	299_2_1	1763_2_258	205_2_1	820_2_51	521_2_428
2587_2_779	632_2_293	374_2_1	412_2_2329	669_2_391	1022_2_846	1133_2_1	197_2_1	2337_2_7	1734_2_174	1585_2_569	542_2_88	417_2_980	169_2_161	184_2_432	299_2_1	1763_2_249	205_2_1	820_2_58	521_2_420
2587_2_811	632_2_285	374_2_1	412_2_2335	669_2_368	1022_2_820	1133_2_1	197_2_1	2337_2_10	1734_2_172	1585_2_575	542_2_101	417_2_1041	169_2_154	184_2_438	299_2_1	1763_2_245	205_2_1	820_2_56	521_2_398
2587_2_836	632_2_273	374_2_1	412_2_2312	669_2_350	1022_2_840	1133_2_1	197_2_1	2337_2_14	1734_2_179	1585_2_544	542_2_103	417_2_1062	169_2_160	184_2_434	299_2_1	1763_2_242	205_2_1	820_2_54	521_2_402
2587_2_856	632_2_268	374_2_1	412_2_2294	669_2_359	1022_2_857	1133_2_1	197_2_1	2337_2_9	1734_2_172	1585_2_527	542_2_92	417_2_1035	169_2_167	184_2_434	299_2_1	1763_2_247	205_2_1	820_2_55	521_2_390
2587_2_851	632_2_247	374_2_1	412_2_2292	669_2_371	1022_2_852	1133_2_1	197_2_1	2337_2_12	1734_2_168	1585_2_528	542_2_87	417_2_1042	169_2_150	184_2_436	299_2_1	1763_2_250	205_2_1	820_2_50	521_2_396
2587_2_883	632_2_229	374_2_1	412_2_2279	669_2_377	1022_2_866	1133_2_1	197_2_1	2337_2_9	1734_2_168	1585_2_509	542_2_96	417_2_1046	169_2_151	184_2_430	299_2_1	1763_2_246	205_2_1	820_2_55	521_2_411
2587_2_913	632_2_221	374_2_1	412_2_2242	669_2_368	1022_2_857	1133_2_1	197_2_1	2337_2_9	1734_2_165	1585_2_497	542_2_99	417_2_1046	169_2_161	184_2_437	299_2_1	1763_2_249	205_2_1	820_2_54	521_2_420
2587_2_887	632_2_236	374_2_1	412_2_2244	669_2_375	1022_2_852	1133_2_1	197_2_1	2337_2_11	1734_2_154	1585_2_464	542_2_105	417_2_1066	169_2_166	184_2_419	299_2_1	1763_2_248	205_2_1	820_2_57	521_2_421
2587_2_898	632_2_225	374_2_1	412_2_2236	669_2_356	1022_2_843	1133_2_1	197_2_1	2337_2_11	1734_2_156	1585_2_491	542_2_105	417_2_1087	169_2_152	184_2_404	299_2_1	1763_2_256	205_2_1	820_2_62	521_2_417
2587_2_946	632_2_197	374_2_1	412_2_2243	669_2_333	1022_2_862	1133_2_1	197_2_1	2337_2_8	1734_2_150	1585_2_513	542_2_118	417_2_1066	169_2_148	184_2_396	299_2_1	1763_2_252	205_2_1	820_2_71	521_2_419
2587_2_956	632_2_194	374_2_1	412_2_2260	669_2_346	1022_2_863	1133_2_1	197_2_1	2337_2_14	1734_2_158	1585_2_514	542_2_119	417_2_1050	169_2_155	184_2_389	299_2_1	1763_2_252	205_2_1	820_2_70	521_2_413
2587_2_967	632_2_187	374_2_1	412_2_2283	669_2_338	1022_2_860	1133_2_1	197_2_1	2337_2_20	1734_2_149	1585_2_513	542_2_125	417_2_1059	169_2_154	184_2_409	299_2_1	1763_2_233	205_2_1	820_2_65	521_2_408
2587_2_967	632_2_189	374_2_1	412_2_2302	669_2_318	1022_2_866	1133_2_1	197_2_1	2337_2_17	1734_2_170	1585_2_489	542_2_127	417_2_1097	169_2_169	184_2_392	299_2_1	1763_2_246	205_2_1	820_2_70	521_2_397
2587_2_975	632_2_180	374_2_1	412_2_2335	669_2_313	1022_2_855	1133_2_1	197_2_1	2337_2_20	1734_2_178	1585_2_492	542_2_131	417_2_1071	169_2_176	184_2_370	299_2_1	1763_2_253	205_2_1	820_2_76	521_2_386
2587_2_963	632_2_179	374_2_1	412_2_2329	669_2_334	1022_2_830	1133_2_1	197_2_1	2337_2_23	1734_2_175	1585_2_507	542_2_126	417_2_1074	169_2_180	184_2_373	299_2_1	1763_2_241	205_2_1	820_2_75	521_2_375
2587_2_964	632_2_195	374_2_1	412_2_2357	669_2_347	1022_2_827	1133_2_1	197_2_1	2337_2_18	1734_2_174	1585_2_489	542_2_136	417_2_1025	169_2_176	184_2_390	299_2_1	1763_2_246	205_2_1	820_2_83	521_2_382
2587_2_968	632_2_206	374_2_1	412_2_2333	669_2_369	1022_2_838	1133_2_1	197_2_1	2337_2_19	1734_2_166	1585_2_483	542_2_126	417_2_1036	169_2_150	184_2_389	299_2_1	1763_2_249	205_2_1	820_2_81	521_2_373
2587_2_912	632_2_203	374_2_1	412_2_2372	669_2_375	1022_2_810	1133_2_1	197_2_1	2337_2_18	1734_2_170	1585_2_486	542_2_114	417_2_1062	169_2_146	184_2_390	299_2_1	1763_2_243	205_2_1	820_2_80	521_2_365
2587_2_897	632_2_198	374_2_1	412_2_2389	669_2_358	1022_2_837	1133_2_1	197_2_1	2337_2_18	1734_2_156	1585_2_503	542_2_108	417_2_1042	169_2_152	184_2_401	299_2_1	1763_2_236	205_2_1	820_2_71	521_2_383
2587_2_922	632_2_203	374_2_1	412_2_2356	669_2_345	1022_2_810	1133_2_1	197_2_1	2337_2_27	1734_2_155	1585_2_506	542_2_106	417_2_1071	169_2_140	184_2_406	299_2_1	1763_2_224	205_2_1	820_2_60	521_2_397
2587_2_928	632_2_197	374_2_1	412_2_2333	669_2_360	1022_2_826	1133_2_1	197_2_1	2337_2_26	1734_2_163	1585_2_491	542_2_108	417_2_1088	169_2_132	184_2_397	299_2_1	1763_2_234	205_2_1	820_2_66	521_2_386
2587_2_972	632_2_215	374_2_1	412_2_2319	669_2_360	1022_2_816	1133_2_1	197_2_1	2337_2_27	1734_2_172	1585_2_472	542_2_115	417_2_1089	169_2_133	184_2_378	299_2_1	1763_2_233	205_2_1	820_2_71	521_2_389
2587_2_960	632_2_222	374_2_1	412_2_2326	669_2_341	1022_2_826	1133_2_1	197_2_1	2337_2_25	1734_2_171	1585_2_499	542_2_108	417_2_1097	169_2_129	184_2_381	299_2_1	1763_2_226	205_2_1	820_2_68	521_2_390
2587_2_965	632_2_214	374_2_1	412_2_2313	669_2_337	1022_2_855	1133_2_1	197_2_1	2337_2_23	1734_2_174	1585_2_514	542_2_102	417_2_1113	169_2_138	184_2_372	299_2_1	1763_2_217	205_2_1	820_2_70	521_2_379
2587_2_979	632_2_212	374_2_1	412_2_2282	669_2_344	1022_2_817	1133_2_1	197_2_1	2337_2_29	1734_2_176	1585_2_524	542_2_113	417_2_1105	169_2_143	184_2_384	299_2_1	1763_2_221	205_2_1	820_2_68	521_2_389
2587_2_1007	632_2_215	374_2_1	412_2_2289	669_2_344	1022_2_819	1133_2_1	197_2_1	2337_2_27	1734_2_182	1585_2_502	542_2_112	417_2_1081	169_2_155	184_2_377	299_2_1	1763_2_218	205_2_1	820_2_71	521_2_388
2587_2_1012	632_2_213	374_2_1	412_2_2281	669_2_365	1022_2_812	1133_2_1	197_2_1	2337_2_18	1734_2_178	1585_2_504	542_2_120	417_2_1075	169_2_153	184_2_367	299_2_1	1763_2_211	205_2_1	820_2_75	521_2_395
2587_2_1039	632_2_210	374_2_1	412_2_2271	669_2_372	1022_2_804	1133_2_1	197_2_1	2337_2_17	1734_2_176	1585_2_535	542_2_117	417_2_1049	169_2_148	184_2_369	299_2_1	1763_2_221	205_2_1	820_2_76	521_2_392
2587_2_1019	632_2_212	374_2_1	412_2_2276	669_2_385	1022_2_801	1133_2_1	197_2_1	2337_2_16	1734_2_173	1585_2_517	542_2_115	417_2_1049	169_2_136	184_2_372	299_2_1	1763_2_246	205_2_1	820_2_78	521_2_400
2587_2_1027	632_2_204	374_2_1	412_2_2314	669_2_383	1022_2_755	1133_2_1	197_2_1	2337_2_18	1734_2_180	1585_2_531	542_2_107	417_2_1056	169_2_133	184_2_347	299_2_1	1763_2_252	205_2_1	820_2_86	521_2_408
2587_2_1011	632_2_205	374_2_1	412_2_2328	669_2_389	1022_2_797	1133_2_1	197_2_1	2337_2_14	1734_2_172	1585_2_499	542_2_107	417_2_1025	169_2_144	184_2_347	299_2_1	1763_2_250	205_2_1	820_2_81	521_2_412
2587_2_994	632_2_204	374_2_1	412_2_2321	669_2_405	1022_2_809	1133_2_1	197_2_1	2337_2_17	1734_2_184	1585_2_503	542_2_109	417_2_1012	169_2_138	184_2_348	299_2_1	1763_2_239	205_2_1	820_2_90	521_2_392
2587_2_1002	632_2_216	374_2_1	412_2_2311	669_2_376	1022_2_820	1133_2_1	197_2_1	2337_2_22	1734_2_185	1585_2_499	542_2_102	417_2_1055	169_2_136	184_2_335	299_2_1	1763_2_248	205_2_1	820_2_99	521_2_380
2587_2_1040	632_2_206	374_2_1	412_2_2309	669_2_366	1022_2_806	1133_2_1	197_2_1	2337_2_26	1734_2_195	1585_2_487	542_2_113	417_2_1011	169_2_138	184_2_303	299_2_1	1763_2_261	205_2_1	820_2_103	521_2_369
2587_2_1004	632_2_188	374_2_1	412_2_2369	669_2_362	1022_2_783	1133_2_1	197_2_1	2337_2_25	1734_2_201	1585_2_492	542_2_127	417_2_1012	169_2_125	184_2_295	299_2_1	1763_2_272	205_2_1	820_2_108	521_2_372
2587_2_1052	632_2_187	374_2_1	412_2_2339	669_2_339	1022_2_762	1133_2_1	197_2_1	2337_2_30	1734_2_201	1585_2_500	542_2_132	417_2_992	169_2_115	184_2_297	299_2_1	1763_2_280	205_2_1	820_2_109	521_2_394
2587_2_1060	632_2_191	374_2_1	412_2_2315	669_2_343	1022_2_746	1133_2_1	197_2_1	2337_2_41	1734_2_179	1585_2_492	542_2_118	417_2_1000	169_2_105	184_2_295	299_2_1	1763_2_288	205_2_1	820_2_103	521_2_406
2587_2_1068	632_2_188	374_2_1	412_2_2310	669_2_346	1022_2_731	1133_2_1	197_2_1	2337_2_45	1734_2_194	1585_2_478	542_2_119	417_2_1024	169_2_96	184_2_295	299_2_1	1763_2_304	205_2_1	820_2_92	521_2_413
2587_2_1061	632_2_198	374_2_1	412_2_2323	669_2_353	1022_2_720	1133_2_1	197_2_1	2337_2_57	1734_2_211	1585_2_485	542_2_115	417_2_1036	169_2_81	184_2_288	299_2_1	1763_2_320	205_2_1	820_2_94	521_2_400
2587_2_1091	632_2_178	374_2_1	412_2_2299	669_2_374	1022_2_687	1133_2_1	197_2_1	2337_2_61	1734_2_207	1585_2_487	542_2_123	417_2_1053	169_2_76	184_2_304	299_2_1	1763_2_322	205_2_1	820_2_90	521_2_391
2587_2_1074	632_2_174	374_2_1	412_2_2331	669_2_389	1022_2_674	1133_2_1	197_2_1	2337_2_62	1734_2_214	1585_2_477	542_2_131	417_2_1024	169_2_72	184_2_333	299_2_1	1763_2_318	205_2_1	820_2_88	521_2_402
2587_2_1069	632_2_167	374_2_1	412_2_2356	669_2_370	1022_2_713	1133_2_1	197_2_1	2337_2_59	1734_2_232	1585_2_496	542_2_135	417_2_980	169_2_63	184_2_324	299_2_1	1763_2_295	205_2_1	820_2_97	521_2_403
2587_2_1056	632_2_175	374_2_1	412_2_2375	669_2_380	1022_2_716	1133_2_1	197_2_1	2337_2_62	1734_2_225	1585_2_516	542_2_136	417_2_979	169_2_59	184_2_330	299_2_1	1763_2_300	205_2_1	820_2_100	521_2_392
2587_2_1038	632_2_185	374_2_1	412_2_2321	669_2_374	1022_2_727	1133_2_1	197_2_1	2337_2_66	1734_2_233	1585_2_483	542_2_136	417_2_967	169_2_57	184_2_321	299_2_1	1763_2_314	205_2_1	820_2_118	521_2_403
2587_2_1039	632_2_202	374_2_1	412_2_2342	669_2_359	1022_2_673	1133_2_1	197_2_1	2337_2_74	1734_2_241	1585_2_498	542_2_130	417_2_957	169_2_55	184_2_322	299_2_1	1763_2_309	205_2_1	820_2_102	521_2_396
2587_2_1071	632_2_218	374_2_1	412_2_2315	669_2_339	1022_2_666	1133_2_1	197_2_1	2337_2_80	1734_2_235	1585_2_473	542_2_130	417_2_994	169_2_59	184_2_335	299_2_1	1763_2_319	205_2_1	820_2_104	521_2_404
2587_2_1100	632_2_207	374_2_1	412_2_2302	669_2_357	1022_2_659	1133_2_1	197_2_1	2337_2_76	1734_2_253	1585_2_462	542_2_143	417_2_987	169_2_57	184_2_302	299_2_1	1763_2_302	205_2_1	820_2_106	521_2_415
2587_2_1094	632_2_218	374_2_1	412_2_2313	669_2_352	1022_2_668	1133_2_1	197_2_1	2337_2_78	1734_2_286	1585_2_473	542_2_133	417_2_960	169_2_54	184_2_323	299_2_1	1763_2_287	205_2_1	820_2_101	521_2_419
2587_2_1126	632_2_209	374_2_1	412_2_2305	669_2_359	1022_2_688	1133_2_1	197_2_1	2337_2_89	1734_2_314	1585_2_474	542_2_123	417_2_920	169_2_52	184_2_292	299_2_1	1763_2_278	205_2_1	820_2_99	521_2_412
2587_2_1109	632_2_214	374_2_1	412_2_2301	669_2_394	1022_2_653	1133_2_1	197_2_1	2337_2_98	1734_2_312	1585_2_487	542_2_112	417_2_930	169_2_50	184_2_285	299_2_1	1763_2_282	205_2_1	820_2_125	521_2_417
2587_2_1110	632_2_204	374_2_1	412_2_2279	669_2_406	1022_2_645	1133_2_1	197_2_1	2337_2_102	1734_2_309	1585_2_501	542_2_104	417_2_908	169_2_51	184_2_285	299_2_1	1763_2_272	205_2_1	820_2_135	521_2_415
2587_2_1094	632_2_208	374_2_1	412_2_2304	669_2_377	1022_2_626	1133_2_1	197_2_1	2337_2_102	1734_2_303	1585_2_485	542_2_104	417_2_957	169_2_47	184_2_282	299_2_1	1763_2_277	205_2_1	820_2_155	521_2_413
2587_2_1089	632_2_238	374_2_1	412_2_2295	669_2_351	1022_2_650	1133_2_1	197_2_1	2337_2_119	1734_2_297	1585_2_490	542_2_85	417_2_939	169_2_40	184_2_291	299_2_1	1763_2_262	205_2_1	820_2_160	521_2_430
2587_2_1089	632_2_240	374_2_1	412_2_2297	669_2_360	1022_2_656	1133_2_1	197_2_1	2337_2_120	1734_2_294	1585_2_497	542_2_81	417_2_930	169_2_35	184_2_278	299_2_1	1763_2_265	205_2_1	820_2_170	521_2_427
2587_2_1116	632_2_257	374_2_1	412_2_2300	669_2_379	1022_2_644	1133_2_1	197_2_1	2337_2_114	1734_2_278	1585_2_502	542_2_82	417_2_904	169_2_35	184_2_245	299_2_1	1763_2_277	205_2_1	820_2_176	521_2_442
2587_2_1153	632_2_267	374_2_1	412_2_2313	669_2_399	1022_2_615	1133_2_1	197_2_1	2337_2_123	1734_2_265	1585_2_485	542_2_100	417_2_914	169_2_36	184_2_221	299_2_1	1763_2_280	205_2_1	820_2_178	521_2_439
2587_2_1169	632_2_268	374_2_1	412_2_2300	669_2_394	1022_2_631	1133_2_1	197_2_1	2337_2_114	1734_2_277	1585_2_477	542_2_93	417_2_939	169_2_43	184_2_233	299_2_1	1763_2_261	205_2_1	820_2_184	521_2_421
2587_2_1182	632_2_250	374_2_1	412_2_2271	669_2_388	1022_2_676	1133_2_1	197_2_1	2337_2_109	1734_2_274	1585_2_484	542_2_83	417_2_924	169_2_57	184_2_228	299_2_1	1763_2_268	205_2_1	820_2_191	521_2_409
2587_2_1188	632_2_242	374_2_1	412_2_2272	669_2_375	1022_2_677	1133_2_1	197_2_1	2337_2_113	1734_2_281	1585_2_485	542_2_88	417_2_895	169_2_50	184_2_242	299_2_1	1763_2_271	205_2_1	820_2_184	521_2_422
2587_2_1158	632_2_254	374_2_1	412_2_2276	669_2_376	1022_2_697	1133_2_1	197_2_1	2337_2_102	1734_2_292	1585_2_508	542_2_80	417_2_847	169_2_51	184_2_245	299_2_1	1763_2_262	205_2_1	820_2_196	521_2_425
2587_2_1137	632_2_272	374_2_1	412_2_2323	669_2_368	1022_2_683	1133_2_1	197_2_1	2337_2_102	1734_2_275	1585_2_511	542_2_77	417_2_851	169_2_53	184_2_210	299_2_1	1763_2_263	205_2_1	820_2_194	521_2_427
2587_2_1132	632_2_254	374_2_1	412_2_2370	669_2_346	1022_2_686	1133_2_1	197_2_1	2337_2_97	1734_2_261	1585_2_506	542_2_77	417_2_860	169_2_48	184_2_200	299_2_1	1763_2_279	205_2_1	820_2_199	521_2_437
2587_2_1148	632_2_260	374_2_1	412_2_2403	669_2_343	1022_2_668	1133_2_1	197_2_1	2337_2_93	1734_2_250	1585_2_520	542_2_71	417_2_845	169_2_35	184_2_198	299_2_1	1763_2_289	205_2_1	820_2_191	521_2_436
2587_2_1155	632_2_262	374_2_1	412_2_2451	669_2_332	1022_2_653	1133_2_1	197_2_1	2337_2_87	1734_2_246	1585_2_514	542_2_65	417_2_834	169_2_33	184_2_215	299_2_1	1763_2_300	205_2_1	820_2_173	521_2_465
2587_2_1146	632_2_262	374_2_1	412_2_2440	669_2_348	1022_2_677	1133_2_1	197_2_1	2337_2_78	1734_2_259	1585_2_493	542_2_55	417_2_831	169_2_26	184_2_213	299_2_1	1763_2_316	205_2_1	820_2_174	521_2_461
2587_2_1136	632_2_269	374_2_1	412_2_2451	669_2_359	1022_2_701	1133_2_1	197_2_1	2337_2_79	1734_2_253	1585_2_476	542_2_51	417_2_814	169_2_19	184_2_218	299_2_1	1763_2_343	205_2_1	820_2_173	521_2_454
2587_2_1137	632_2_249	374_2_1	412_2_2415	669_2_361	1022_2_726	1133_2_1	197_2_1	2337_2_77	1734_2_268	1585_2_466	542_2_54	417_2_787	169_2_17	184_2_207	299_2_1	1763_2_354	205_2_1	820_2_167	521_2_453
2587_2_1142	632_2_263	374_2_1	412_2_2451	669_2_355	1022_2_742	1133_2_1	197_2_1	2337_2_75	1734_2_275	1585_2_471	542_2_41	417_2_781	169_2_19	184_2_203	299_2_1	1763_2_347	205_2_1	820_2_157	521_2_434
2587_2_1136	632_2_266	374_2_1	412_2_2422	669_2_358	1022_2_757	1133_2_1	197_2_1	2337_2_58	1734_2_278	1585_2_474	542_2_32	417_2_768	169_2_19	184_2_203	299_2_1	1763_2_362	205_2_1	820_2_167	521_2_433
2587_2_1113	632_2_268	374_2_1	412_2_2434	669_2_360	1022_2_746	1133_2_1	197_2_1	2337_2_66	1734_2_294	1585_2_485	542_2_31	417_2_767	169_2_25	184_2_198	299_2_1	1763_2_372	205_2_1	820_2_167	521_2_423
2587_2_1100	632_2_289	374_2_1	412_2_2431	669_2_381	1022_2_748	1133_2_1	197_2_1	2337_2_61	1734_2_288	1585_2_476	542_2_37	417_2_764	169_2_17	184_2_198	299_2_1	1763_2_362	205_2_1	820_2_165	521_2_420
2587_2_1106	632_2_295	374_2_1	412_2_2415	669_2_396	1022_2_781	1133_2_1	197_2_1	2337_2_63	1734_2_287	1585_2_463	542_2_34	417_2_726	169_2_20	184_2_190	299_2_1	1763_2_350	205_2_1	820_2_170	521_2_427
2587_2_1164	632_2_302	374_2_1	412_2_2444	669_2_396	1022_2_790	1133_2_1	197_2_1	2337_2_63	1734_2_301	1585_2_463	542_2_39	417_2_713	169_2_14	184_2_167	299_2_1	1763_2_324	205_2_1	820_2_165	521_2_386
2587_2_1193	632_2_293	374_2_1	412_2_2456	669_2_405	1022_2_832	1133_2_1	197_2_1	2337_2_56	1734_2_297	1585_2_475	542_2_44	417_2_688	169_2_11	184_2_144	299_2_1	1763_2_314	205_2_1	820_2_177	521_2_379
2587_2_1216	632_2_297	374_2_1	412_2_2453	669_2_405	1022_2_841	1133_2_1	197_2_1	2337_2_50	1734_2_311	1585_2_491	542_2_37	417_2_661	169_2_11	184_2_124	299_2_1	1763_2_292	205_2_1	820_2_187	521_2_390
2587_2_1191	632_2_287	374_2_1	412_2_2488	669_2_409	1022_2_854	1133_2_1	197_2_1	2337_2_47	1734_2_320	1585_2_500	542_2_35	417_2_660	169_2_12	184_2_138	299_2_1	1763_2_283	205_2_1	820_2_188	521_2_397
2587_2_1218	632_2_270	374_2_1	412_2_2499	669_2_389	1022_2_830	1133_2_1	197_2_1	2337_2_50	1734_2_309	1585_2_503	542_2_39	417_2_664	169_2_14	184_2_153	299_2_1	1763_2_292	205_2_1	820_2_164	521_2_426
2587_2_1199	632_2_281	374_2_1	412_2_2506	669_2_366	1022_2_870	1133_2_1	197_2_1	2337_2_40	1734_2_306	1585_2_489	542_2_39	417_2_651	169_2_20	184_2_168	299_2_1	1763_2_302	205_2_1	820_2_147	521_2_433
2587_2_1196	632_2_271	374_2_1	412_2_2515	669_2_350	1022_2_870	1133_2_1	197_2_1	2337_2_50	1734_2_304	1585_2_511	542_2_36	417_2_607	169_2_24	184_2_155	299_2_1	1763_2_289	205_2_1	820_2_147	521_2_451
2587_2_1208	632_2_263	374_2_1	412_2_2518	669_2_351	1022_2_832	1133_2_1	197_2_1	2337_2_45	1734_2_298	1585_2_517	542_2_39	417_2_608	169_2_23	184_2_145	299_2_1	1763_2_303	205_2_1	820_2_144	521_2_466
2587_2_1183	632_2_267	374_2_1	412_2_2549	669_2_332	1022_2_841	1133_2_1	197_2_1	2337_2_48	1734_2_304	1585_2_517	542_2_46	417_2_608	169_2_23	184_2_144	299_2_1	1763_2_306	205_2_1	820_2_140	521_2_476
2587_2_1180	632_2_259	374_2_1	412_2_2574	669_2_349	1022_2_802	1133_2_1	197_2_1	2337_2_52	1734_2_323	1585_2_522	542_2_45	417_2_593	169_2_23	184_2_132	299_2_1	1763_2_317	205_2_1	820_2_147	521_2_482
2587_2_1194	632_2_253	374_2_1	412_2_2564	669_2_349	1022_2_826	1133_2_1	197_2_1	2337_2_54	1734_2_325	1585_2_480	542_2_56	417_2_585	169_2_21	184_2_140	299_2_1	1763_2_319	205_2_1	820_2_147	521_2_491
2587_2_1193	632_2_268	374_2_1	412_2_2587	669_2_324	1022_2_825	1133_2_1	197_2_1	2337_2_46	1734_2_309	1585_2_481	542_2_53	417_2_624	169_2_23	184_2_134	299_2_1	1763_2_316	205_2_1	820_2_119	521_2_492
2587_2_1206	632_2_246	374_2_1	412_2_2550	669_2_333	1022_2_866	1133_2_1	197_2_1	2337_2_52	1734_2_302	1585_2_487	542_2_46	417_2_612	169_2_23	184_2_137	299_2_1	1763_2_302	205_2_1	820_2_108	521_2_518
2587_2_1178	632_2_251	374_2_1	412_2_2533	669_2_340	1022_2_867	1133_2_1	197_2_1	2337_2_46	1734_2_329	1585_2_461	542_2_42	417_2_631	169_2_20	184_2_130	299_2_1	1763_2_305	205_2_1	820_2_120	521_2_485
2587_2_1134	632_2_257	374_2_1	412_2_2536	669_2_353	1022_2_886	1133_2_1	197_2_1	2337_2_44	1734_2_322	1585_2_436	542_2_41	417_2_621	169_2_19	184_2_122	299_2_1	1763_2_335	205_2_1	820_2_135	521_2_498
2587_2_1121	632_2_274	374_2_1	412_2_2555	669_2_341	1022_2_876	1133_2_1	197_2_1	2337_2_38	1734_2_328	1585_2_442	542_2_36	417_2_615	169_2_15	184_2_127	299_2_1	1763_2_352	205_2_1	820_2_127	521_2_499
2587_2_1139	632_2_278	374_2_1	412_2_2576	669_2_326	1022_2_886	1133_2_1	197_2_1	2337_2_34	1734_2_345	1585_2_410	542_2_38	417_2_624	169_2_14	184_2_128	299_2_1	1763_2_350	205_2_1	820_2_137	521_2_482
2587_2_1153	632_2_288	374_2_1	412_2_2590	669_2_315	1022_2_884	1133_2_1	197_2_1	2337_2_21	1734_2_330	1585_2_402	542_2_39	417_2_613	169_2_9	184_2_155	299_2_1	1763_2_378	205_2_1	820_2_140	521_2_465
2587_2_1117	632_2_282	374_2_1	412_2_2632	669_2_302	1022_2_870	1133_2_1	197_2_1	2337_2_26	1734_2_325	1585_2_421	542_2_40	417_2_582	169_2_9	184_2_157	299_2_1	1763_2_372	205_2_1	820_2_137	521_2_485
2587_2_1122	632_2_294	374_2_1	412_2_2668	669_2_285	1022_2_837	1133_2_1	197_2_1	2337_2_28	1734_2_355	1585_2_451	542_2_30	417_2_585	169_2_9	184_2_168	299_2_1	1763_2_365	205_2_1	820_2_134	521_2_475
2587_2_1140	632_2_292	374_2_1	412_2_2624	669_2_265	1022_2_834	1133_2_1	197_2_1	2337_2_36	1734_2_374	1585_2_445	542_2_37	417_2_571	169_2_7	184_2_176	299_2_1	1763_2_375	205_2_1	820_2_123	521_2_476
2587_2_1159	632_2_298	374_2_1	412_2_2629	669_2_251	1022_2_820	1133_2_1	197_2_1	2337_2_32	1734_2_363	1585_2_424	542_2_42	417_2_578	169_2_12	184_2_187	299_2_1	1763_2_375	205_2_1	820_2_120	521_2_483
2587_2_1143	632_2_308	374_2_1	412_2_2621	669_2_270	1022_2_816	1133_2_1	197_2_1	2337_2_27	1734_2_362	1585_2_405	542_2_51	417_2_601	169_2_16	184_2_185	299_2_1	1763_2_367	205_2_1	820_2_114	521_2_463
2587_2_1194	632_2_311	374_2_1	412_2_2589	669_2_257	1022_2_818	1133_2_1	197_2_1	2337_2_24	1734_2_350	1585_2_415	542_2_50	417_2_609	169_2_19	184_2_179	299_2_1	1763_2_354	205_2_1	820_2_95	521_2_462
2587_2_1204	632_2_335	374_2_1	412_2_2568	669_2_244	1022_2_817	1133_2_1	197_2_1	2337_2_24	1734_2_322	1585_2_391	542_2_55	417_2_658	169_2_17	184_2_184	299_2_1	1763_2_349	205_2_1	820_2_104	521_2_456
2587_2_1183	632_2_351	374_2_1	412_2_2554	669_2_254	1022_2_823	1133_2_1	197_2_1	2337_2_19	1734_2_320	1585_2_382	542_2_59	417_2_668	169_2_13	184_2_197	299_2_1	1763_2_361	205_2_1	820_2_117	521_2_436
2587_2_1169	632_2_385	374_2_1	412_2_2566	669_2_233	1022_2_819	1133_2_1	197_2_1	2337_2_21	1734_2_335	1585_2_378	542_2_53	417_2_694	169_2_18	184_2_191	299_2_1	1763_2_346	205_2_1	820_2_113	521_2_413
2587_2_1197	632_2_418	374_2_1	412_2_2584	669_2_207	1022_2_826	1133_2_1	197_2_1	2337_2_27	1734_2_351	1585_2_360	542_2_50	417_2_678	169_2_19	184_2_179	299_2_1	1763_2_352	205_2_1	820_2_114	521_2_416
2587_2_1165	632_2_402	374_2_1	412_2_2591	669_2_223	1022_2_821	1133_2_1	197_2_1	2337_2_31	1734_2_338	1585_2_355	542_2_53	417_2_653	169_2_11	184_2_187	299_2_1	1763_2_381	205_2_1	820_2_105	521_2_417
2587_2_1135	632_2_397	374_2_1	412_2_2583	669_2_244	1022_2_847	1133_2_1	197_2_1	2337_2_23	1734_2_370	1585_2_358	542_2_56	417_2_658	169_2_11	184_2_192	299_2_1	1763_2_360	205_2_1	820_2_118	521_2_413
2587_2_1143	632_2_386	374_2_1	412_2_2548	669_2_266	1022_2_835	1133_2_1	197_2_1	2337_2_15	1734_2_362	1585_2_352	542_2_53	417_2_658	169_2_11	184_2_199	299_2_1	1763_2_372	205_2_1	820_2_105	521_2_425
2587_2_1136	632_2_375	374_2_1	412_2_2554	669_2_252	1022_2_818	1133_2_1	197_2_1	2337_2_14	1734_2_372	1585_2_371	542_2_55	417_2_654	169_2_6	184_2_214	299_2_1	1763_2_371	205_2_1	820_2_94	521_2_429
2587_2_1126	632_2_379	374_2_1	412_2_2508	669_2_252	1022_2_816	1133_2_1	197_2_1	2337_2_15	1734_2_388	1585_2_392	542_2_58	417_2_657	169_2_8	184_2_236	299_2_1	1763_2_346	205_2_1	820_2_98	521_2_456
2587_2_1202	632_2_361	374_2_1	412_2_2454	669_2_230	1022_2_780	1133_2_1	197_2_1	2337_2_13	1734_2_399	1585_2_424	542_2_61	417_2_701	169_2_8	184_2_231	299_2_1	1763_2_341	205_2_1	820_2_86	521_2_449
2587_2_1201	632_2_367	374_2_1	412_2_2431	669_2_212	1022_2_765	1133_2_1	197_2_1	2337_2_15	1734_2_417	1585_2_432	542_2_63	417_2_706	169_2_7	184_2_244	299_2_1	1763_2_346	205_2_1	820_2_67	521_2_456
2587_2_1217	632_2_367	374_2_1	412_2_2469	669_2_199	1022_2_729	1133_2_1	197_2_1	2337_2_15	1734_2_420	1585_2_450	542_2_60	417_2_734	169_2_9	184_2_255	299_2_1	1763_2_340	205_2_1	820_2_60	521_2_456
2587_2_1253	632_2_358	374_2_1	412_2_2477	669_2_188	1022_2_713	1133_2_1	197_2_1	2337_2_17	1734_2_407	1585_2_467	542_2_65	417_2_743	169_2_6	184_2_258	299_2_1	1763_2_342	205_2_1	820_2_54	521_2_437
2587_2_1276	632_2_363	374_2_1	412_2_2460	669_2_171	1022_2_728	1133_2_1	197_2_1	2337_2_15	1734_2_420	1585_2_477	542_2_60	417_2_720	169_2_5	184_2_269	299_2_1	1763_2_329	205_2_1	820_2_44	521_2_440
2587_2_1275	632_2_368	374_2_1	412_2_2448	669_2_167	1022_2_732	1133_2_1	197_2_1	2337_2_14	1734_2_408	1585_2_467	542_2_65	417_2_722	169_2_3	184_2_276	299_2_1	1763_2_328	205_2_1	820_2_46	521_2_438
2587_2_1246	632_2_367	374_2_1	412_2_2455	669_2_183	1022_2_762	1133_2_1	197_2_1	2337_2_15	1734_2_415	1585_2_456	542_2_71	417_2_702	169_2_2	184_2_266	299_2_1	1763_2_344	205_2_1	820_2_47	521_2_444
2587_2_1241	632_2_378	374_2_1	412_2_2413	669_2_195	1022_2_766	1133_2_1	197_2_1	2337_2_16	1734_2_407	1585_2_468	542_2_77	417_2_680	169_2_1	184_2_277	299_2_1	1763_2_351	205_2_1	820_2_48	521_2_450
2587_2_1240	632_2_390	205_2_1	412_2_2397	669_2_203	1022_2_798	1133_2_1	197_2_1	2337_2_12	1734_2_412	1585_2_441	542_2_83	417_2_666	521_2_439	184_2_292	299_2_1	1763_2_343	820_2_57	374_2_1
2587_2_1254	632_2_393	205_2_1	412_2_2396	669_2_202	1022_2_776	1133_2_1	197_2_1	2337_2_11	1734_2_378	1585_2_471	542_2_79	417_2_665	521_2_432	184_2_298	299_2_1	1763_2_337	820_2_60	374_2_1
2587_2_1272	632_2_382	205_2_1	412_2_2431	669_2_223	1022_2_742	1133_2_1	197_2_1	2337_2_10	1734_2_374	1585_2_480	542_2_76	417_2_642	521_2_450	184_2_300	299_2_1	1763_2_324	820_2_65	374_2_1
2587_2_1302	632_2_405	205_2_1	412_2_2466	669_2_219	1022_2_699	1133_2_1	197_2_1	2337_2_9	1734_2_373	1585_2_473	542_2_64	417_2_643	521_2_450	184_2_294	299_2_1	1763_2_314	820_2_78	374_2_1
2587_2_1299	632_2_438	205_2_1	412_2_2543	669_2_226	1022_2_645	1133_2_1	197_2_1	2337_2_4	1734_2_394	1585_2_471	542_2_67	417_2_606	521_2_447	184_2_283	299_2_1	1763_2_302	820_2_73	374_2_1
2587_2_1251	632_2_437	205_2_1	412_2_2521	669_2_221	1022_2_634	1133_2_1	197_2_1	2337_2_2	1734_2_424	1585_2_443	542_2_68	417_2_614	521_2_459	184_2_274	299_2_1	1763_2_319	820_2_83	374_2_1
2587_2_1255	632_2_447	205_2_1	412_2_2511	669_2_219	1022_2_650	1133_2_1	1734_2_430	1585_2_432	542_2_61	417_2_601	521_2_467	184_2_249	299_2_1	1763_2_324	820_2_94	374_2_1
2587_2_1258	632_2_442	205_2_1	412_2_2534	669_2_228	1022_2_661	1133_2_1	1734_2_417	1585_2_457	542_2_58	417_2_568	521_2_500	184_2_260	299_2_1	1763_2_310	820_2_86	374_2_1
2587_2_1256	632_2_436	205_2_1	412_2_2510	669_2_209	1022_2_664	1133_2_1	1734_2_422	1585_2_452	542_2_61	417_2_624	521_2_504	184_2_268	299_2_1	1763_2_304	820_2_75	374_2_1
2587_2_1269	632_2_432	205_2_1	412_2_2495	669_2_224	1022_2_641	1133_2_1	1734_2_420	1585_2_454	542_2_69	417_2_666	521_2_492	184_2_247	299_2_1	1763_2_313	820_2_79	374_2_1
2587_2_1246	632_2_426	205_2_1	412_2_2518	669_2_220	1022_2_634	1133_2_1	1734_2_430	1585_2_441	542_2_68	417_2_686	521_2_498	184_2_246	299_2_1	1763_2_307	820_2_79	374_2_1
2587_2_1262	632_2_414	205_2_1	412_2_2493	669_2_225	1022_2_660	1133_2_1	1734_2_430	1585_2_441	542_2_64	417_2_715	521_2_484	184_2_253	299_2_1	1763_2_283	820_2_76	374_2_1
2587_2_1287	632_2_453	205_2_1	412_2_2473	669_2_217	1022_2_659	1133_2_1	1734_2_430	1585_2_415	542_2_52	417_2_729	521_2_492	184_2_271	299_2_1	1763_2_257	820_2_77	374_2_1
2587_2_1275	632_2_455	205_2_1	412_2_2505	669_2_202	1022_2_673	1133_2_1	1734_2_439	1585_2_422	542_2_51	417_2_719	521_2_487	184_2_271	299_2_1	1763_2_233	820_2_80	374_2_1
2587_2_1311	632_2_431	205_2_1	412_2_2458	669_2_220	1022_2_681	1133_2_1	1734_2_444	1585_2_428	542_2_44	417_2_720	521_2_474	184_2_256	299_2_1	1763_2_231	820_2_92	374_2_1
2587_2_1320	632_2_439	205_2_1	412_2_2476	669_2_230	1022_2_683	1133_2_1	1734_2_435	1585_2_401	542_2_53	417_2_706	521_2_473	184_2_246	299_2_1	1763_2_234	820_2_92	374_2_1
2587_2_1320	632_2_430	205_2_1	412_2_2508	669_2_198	1022_2_691	1133_2_1	1734_2_423	1585_2_392	542_2_53	417_2_702	521_2_475	184_2_240	299_2_1	1763_2_227	820_2_98	374_2_1
2587_2_1332	632_2_453	205_2_1	412_2_2486	669_2_179	1022_2_708	1133_2_1	1734_2_431	1585_2_375	542_2_47	417_2_707	521_2_486	184_2_236	299_2_1	1763_2_222	820_2_101	374_2_1
2587_2_1317	632_2_452	205_2_1	412_2_2513	669_2_186	1022_2_715	1133_2_1	1734_2_431	1585_2_382	542_2_49	417_2_700	521_2_509	184_2_223	299_2_1	1763_2_189	820_2_107	374_2_1
2587_2_1321	632_2_464	205_2_1	412_2_2478	669_2_206	1022_2_712	1133_2_1	1734_2_444	1585_2_376	542_2_51	417_2_647	521_2_503	184_2_231	299_2_1	1763_2_198	820_2_102	374_2_1
2587_2_1321	632_2_473	205_2_1	412_2_2468	669_2_192	1022_2_727	1133_2_1	1734_2_451	1585_2_338	542_2_50	417_2_664	521_2_497	184_2_246	299_2_1	1763_2_197	820_2_85	374_2_1
2587_2_1318	632_2_468	205_2_1	412_2_2451	669_2_197	1022_2_739	1133_2_1	1734_2_473	1585_2_339	542_2_45	417_2_684	521_2_525	184_2_244	299_2_1	1763_2_188	820_2_80	374_2_1
2587_2_1311	632_2_470	205_2_1	412_2_2472	669_2_199	1022_2_730	1133_2_1	1734_2_475	1585_2_327	542_2_41	417_2_673	521_2_521	184_2_244	299_2_1	1763_2_198	820_2_77	374_2_1
2587_2_1313	632_2_472	205_2_1	412_2_2480	669_2_196	1022_2_709	1133_2_1	1734_2_492	1585_2_315	542_2_38	417_2_693	521_2_529	184_2_258	299_2_1	1763_2_200	820_2_75	374_2_1
2587_2_1294	632_2_463	205_2_1	412_2_2481	669_2_191	1022_2_685	1133_2_1	1734_2_501	1585_2_328	542_2_37	417_2_717	521_2_555	184_2_219	299_2_1	1763_2_200	820_2_92	374_2_1
2587_2_1265	632_2_462	205_2_1	412_2_2530	669_2_177	1022_2_704	1133_2_1	1734_2_515	1585_2_315	542_2_27	417_2_696	521_2_562	184_2_220	299_2_1	1763_2_193	820_2_94	374_2_1
2587_2_1287	632_2_463	205_2_1	412_2_2525	669_2_155	1022_2_727	1133_2_1	1734_2_498	1585_2_331	542_2_14	417_2_679	521_2_565	184_2_205	299_2_1	1763_2_202	820_2_94	374_2_1
2587_2_1348	632_2_448	205_2_1	412_2_2472	669_2_173	1022_2_713	1133_2_1	1734_2_495	1585_2_340	542_2_7	417_2_677	521_2_551	184_2_215	299_2_1	1763_2_201	820_2_88	374_2_1
2587_2_1354	632_2_475	205_2_1	412_2_2487	669_2_187	1022_2_670	1133_2_1	1734_2_476	1585_2_329	542_2_8	417_2_692	521_2_560	184_2_223	299_2_1	1763_2_212	820_2_83	374_2_1
2587_2_1326	632_2_502	205_2_1	412_2_2452	669_2_183	1022_2_680	1133_2_1	1734_2_487	1585_2_322	542_2_8	417_2_699	521_2_544	184_2_212	299_2_1	1763_2_218	820_2_83	374_2_1
2587_2_1312	632_2_478	205_2_1	412_2_2489	669_2_212	1022_2_727	1133_2_1	1734_2_466	1585_2_323	542_2_5	417_2_676	521_2_525	184_2_226	299_2_1	1763_2_210	820_2_77	374_2_1
2587_2_1302	632_2_477	205_2_1	412_2_2530	669_2_216	1022_2_739	1133_2_1	1734_2_466	1585_2_347	542_2_5	417_2_659	521_2_518	184_2_232	299_2_1	1763_2_210	820_2_68	374_2_1
2587_2_1258	632_2_497	205_2_1	412_2_2575	669_2_213	1022_2_736	1133_2_1	1734_2_453	1585_2_340	542_2_6	417_2_648	521_2_536	184_2_206	299_2_1	1763_2_220	820_2_78	374_2_1
2587_2_1240	632_2_507	205_2_1	412_2_2587	669_2_216	1022_2_731	1133_2_1	1734_2_428	1585_2_362	542_2_2	417_2_656	521_2_528	184_2_206	299_2_1	1763_2_236	820_2_79	374_2_1
2587_2_1240	632_2_515	205_2_1	412_2_2595	669_2_236	1022_2_758	1133_2_1	1734_2_421	1585_2_354	542_2_2	417_2_589	521_2_537	184_2_192	299_2_1	1763_2_234	820_2_83	374_2_1
2587_2_1248	632_2_538	205_2_1	412_2_2594	669_2_223	1022_2_788	1133_2_1	1734_2_413	1585_2_348	542_2_1	417_2_603	521_2_542	184_2_195	299_2_1	1763_2_224	820_2_70	374_2_1
2587_2_1264	632_2_528	205_2_1	412_2_2572	669_2_223	1022_2_788	1133_2_1	1734_2_393	1585_2_358	417_2_615	521_2_553	184_2_197	299_2_1	1763_2_214	820_2_64	374_2_1
2587_2_1328	632_2_527	205_2_1	412_2_2544	669_2_200	1022_2_793	1133_2_1	1734_2_398	1585_2_350	417_2_591	521_2_544	184_2_207	299_2_1	1763_2_215	820_2_70	374_2_1
2587_2_1335	632_2_530	205_2_1	412_2_2557	669_2_187	1022_2_762	1133_2_1	1734_2_400	1585_2_376	417_2_577	521_2_543	184_2_204	299_2_1	1763_2_211	820_2_70	374_2_1
2587_2_1322	632_2_528	205_2_1	412_2_2594	669_2_185	1022_2_725	1133_2_1	1734_2_387	1585_2_371	417_2_590	521_2_562	184_2_195	299_2_1	1763_2_208	820_2_76	374_2_1
2587_2_1348	632_2_537	205_2_1	412_2_2595	669_2_186	1022_2_693	1133_2_1	1734_2_358	1585_2_380	417_2_596	521_2_551	184_2_206	299_2_1	1763_2_212	820_2_77	374_2_1
2587_2_1356	632_2_513	205_2_1	412_2_2582	669_2_201	1022_2_692	1133_2_1	1734_2_345	1585_2_371	417_2_584	521_2_553	184_2_218	299_2_1	1763_2_228	820_2_78	374_2_1
2587_2_1364	632_2_513	205_2_1	412_2_2580	669_2_191	1022_2_683	1133_2_1	1734_2_354	1585_2_374	417_2_589	521_2_564	184_2_223	299_2_1	1763_2_227	820_2_92	374_2_1
2587_2_1369	632_2_556	205_2_1	412_2_2569	669_2_189	1022_2_663	1133_2_1	1734_2_338	1585_2_374	417_2_597	521_2_565	184_2_241	299_2_1	1763_2_235	820_2_87	374_2_1
2587_2_1336	632_2_535	205_2_1	412_2_2581	669_2_219	1022_2_663	1133_2_1	1734_2_330	1585_2_378	417_2_596	521_2_550	184_2_246	299_2_1	1763_2_241	820_2_100	374_2_1
2587_2_1316	632_2_539	205_2_1	412_2_2548	669_2_238	1022_2_643	1133_2_1	1734_2_339	1585_2_381	417_2_622	521_2_550	184_2_234	299_2_1	1763_2_252	820_2_105	374_2_1
2587_2_1347	632_2_531	205_2_1	412_2_2562	669_2_250	1022_2_654	1133_2_1	1734_2_332	1585_2_390	417_2_603	521_2_537	184_2_215	299_2_1	1763_2_248	820_2_108	374_2_1
2587_2_1351	632_2_509	205_2_1	412_2_2550	669_2_263	1022_2_662	1133_2_1	1734_2_329	1585_2_402	417_2_625	521_2_524	184_2_227	299_2_1	1763_2_241	820_2_105	374_2_1
2587_2_1343	632_2_475	205_2_1	412_2_2559	669_2_255	1022_2_646	1133_2_1	1734_2_328	1585_2_425	417_2_634	521_2_533	184_2_246	299_2_1	1763_2_229	820_2_86	374_2_1
2587_2_1324	632_2_465	205_2_1	412_2_2580	669_2_263	1022_2_650	1133_2_1	1734_2_332	1585_2_418	417_2_612	521_2_526	184_2_253	299_2_1	1763_2_238	820_2_94	374_2_1
2587_2_1314	632_2_446	205_2_1	412_2_2574	669_2_287	1022_2_630	1133_2_1	1734_2_326	1585_2_423	417_2_632	521_2_524	184_2_256	299_2_1	1763_2_246	820_2_105	374_2_1
2587_2_1299	632_2_433	205_2_1	412_2_2559	669_2_291	1022_2_660	1133_2_1	1734_2_305	1585_2_418	417_2_653	521_2_523	184_2_259	299_2_1	1763_2_253	820_2_96	374_2_1
2587_2_1303	632_2_416	205_2_1	412_2_2546	669_2_304	1022_2_670	1133_2_1	1734_2_315	1585_2_426	417_2_632	521_2_515	184_2_250	299_2_1	1763_2_252	820_2_97	374_2_1
2587_2_1293	632_2_413	205_2_1	412_2_2543	669_2_311	1022_2_651	1133_2_1	1734_2_315	1585_2_434	417_2_669	521_2_488	184_2_238	299_2_1	1763_2_263	820_2_104	374_2_1
2587_2_1311	632_2_421	205_2_1	412_2_2550	669_2_323	1022_2_647	1133_2_1	1734_2_314	1585_2_447	417_2_649	521_2_488	184_2_208	299_2_1	1763_2_260	820_2_104	374_2_1
2587_2_1310	632_2_451	205_2_1	412_2_2588	669_2_313	1022_2_631	1133_2_1	1734_2_319	1585_2_432	417_2_600	521_2_492	184_2_221	299_2_1	1763_2_278	820_2_103	374_2_1
2587_2_1314	632_2_455	205_2_1	412_2_2565	669_2_324	1022_2_627	1133_2_1	1734_2_339	1585_2_429	417_2_590	521_2_488	184_2_211	299_2_1	1763_2_282	820_2_112	374_2_1
2587_2_1357	632_2_458	205_2_1	412_2_2513	669_2_334	1022_2_653	1133_2_1	1734_2_335	1585_2_411	417_2_571	521_2_472	184_2_196	299_2_1	1763_2_282	820_2_116	374_2_1
2587_2_1335	632_2_432	205_2_1	412_2_2515	669_2_349	1022_2_689	1133_2_1	1734_2_346	1585_2_383	417_2_592	521_2_468	184_2_197	299_2_1	1763_2_296	820_2_123	374_2_1
2587_2_1356	632_2_441	205_2_1	412_2_2477	669_2_342	1022_2_652	1133_2_1	1734_2_366	1585_2_403	417_2_565	521_2_473	184_2_191	299_2_1	1763_2_289	820_2_121	374_2_1
2587_2_1397	632_2_456	205_2_1	412_2_2472	669_2_343	1022_2_645	1133_2_1	1734_2_365	1585_2_405	417_2_553	521_2_480	184_2_202	299_2_1	1763_2_283	820_2_105	374_2_1
2587_2_1378	632_2_457	205_2_1	412_2_2468	669_2_343	1022_2_656	1133_2_1	1734_2_358	1585_2_399	417_2_566	521_2_483	184_2_210	299_2_1	1763_2_289	820_2_102	374_2_1
2587_2_1417	632_2_470	205_2_1	412_2_2458	669_2_326	1022_2_676	1133_2_1	1734_2_360	1585_2_401	417_2_584	521_2_484	184_2_190	299_2_1	1763_2_259	820_2_110	374_2_1
2587_2_1400	632_2_502	205_2_1	412_2_2517	669_2_334	1022_2_674	1133_2_1	1734_2_368	1585_2_387	417_2_585	521_2_465	184_2_183	299_2_1	1763_2_251	820_2_99	374_2_1
2587_2_1406	632_2_508	205_2_1	412_2_2519	669_2_337	1022_2_654	1133_2_1	1734_2_345	1585_2_380	417_2_603	521_2_460	184_2_179	299_2_1	1763_2_255	820_2_101	374_2_1
2587_2_1437	632_2_504	205_2_1	412_2_2511	669_2_318	1022_2_666	1133_2_1	1734_2_356	1585_2_399	417_2_580	521_2_471	184_2_180	299_2_1	1763_2_236	820_2_105	374_2_1
2587_2_1459	632_2_496	205_2_1	412_2_2491	669_2_340	1022_2_660	1133_2_1	1734_2_329	1585_2_406	417_2_580	521_2_459	184_2_199	299_2_1	1763_2_240	820_2_105	374_2_1
2587_2_1435	632_2_469	205_2_1	412_2_2494	669_2_345	1022_2_705	1133_2_1	1734_2_310	1585_2_387	417_2_576	521_2_459	184_2_198	299_2_1	1763_2_262	820_2_114	374_2_1
2587_2_1444	632_2_472	205_2_1	412_2_2503	669_2_348	1022_2_705	1133_2_1	1734_2_310	1585_2_387	417_2_576	521_2_443	184_2_204	299_2_1	1763_2_268	820_2_111	374_2_1
2587_2_1497	632_2_442	205_2_1	412_2_2485	669_2_352	1022_2_727	1133_2_1	1734_2_298	1585_2_384	417_2_571	521_2_446	184_2_211	299_2_1	1763_2_254	820_2_108	374_2_1
2587_2_1483	632_2_446	205_2_1	412_2_2470	669_2_344	1022_2_703	1133_2_1	1734_2_314	1585_2_387	417_2_620	521_2_444	184_2_223	299_2_1	1763_2_256	820_2_100	374_2_1
2587_2_1496	632_2_454	205_2_1	412_2_2452	669_2_343	1022_2_695	1133_2_1	1734_2_338	1585_2_412	417_2_607	521_2_456	184_2_212	299_2_1	1763_2_249	820_2_106	374_2_1
2587_2_1491	632_2_452	205_2_1	412_2_2478	669_2_356	1022_2_704	1133_2_1	1734_2_342	1585_2_408	417_2_583	521_2_445	184_2_214	299_2_1	1763_2_254	820_2_100	374_2_1
2587_2_1461	632_2_456	205_2_1	412_2_2480	669_2_355	1022_2_709	1133_2_1	1734_2_347	1585_2_436	417_2_552	521_2_426	184_2_219	299_2_1	1763_2_261	820_2_106	374_2_1
2587_2_1464	632_2_431	205_2_1	412_2_2463	669_2_347	1022_2_716	1133_2_1	1734_2_360	1585_2_449	417_2_558	521_2_407	184_2_229	299_2_1	1763_2_260	820_2_105	374_2_1
2587_2_1460	632_2_422	205_2_1	412_2_2446	669_2_361	1022_2_720	1133_2_1	1734_2_353	1585_2_437	417_2_530	521_2_394	184_2_232	299_2_1	1763_2_280	820_2_104	374_2_1
2587_2_1450	632_2_415	205_2_1	412_2_2460	669_2_344	1022_2_723	1133_2_1	1734_2_339	1585_2_442	417_2_531	521_2_401	184_2_240	299_2_1	1763_2_278	820_2_87	374_2_1
2587_2_1449	632_2_410	205_2_1	412_2_2471	669_2_336	1022_2_722	1133_2_1	1734_2_338	1585_2_443	417_2_523	521_2_405	184_2_250	299_2_1	1763_2_274	820_2_83	374_2_1
2587_2_1482	632_2_427	205_2_1	412_2_2439	669_2_359	1022_2_681	1133_2_1	1734_2_359	1585_2_457	417_2_471	521_2_413	184_2_244	299_2_1	1763_2_287	820_2_80	374_2_1
2587_2_1488	632_2_427	205_2_1	412_2_2434	669_2_352	1022_2_678	1133_2_1	1734_2_373	1585_2_464	417_2_471	521_2_401	184_2_243	299_2_1	1763_2_284	820_2_81	374_2_1
2587_2_1469	632_2_412	205_2_1	412_2_2460	669_2_341	1022_2_667	1133_2_1	1734_2_370	1585_2_499	417_2_472	521_2_397	184_2_247	299_2_1	1763_2_280	820_2_85	374_2_1
2587_2_1470	632_2_414	205_2_1	412_2_2470	669_2_325	1022_2_706	1133_2_1	1734_2_362	1585_2_493	417_2_475	521_2_388	184_2_242	299_2_1	1763_2_289	820_2_97	374_2_1
2587_2_1498	632_2_419	205_2_1	412_2_2491	669_2_324	1022_2_687	1133_2_1	1734_2_363	1585_2_492	417_2_498	521_2_386	184_2_246	299_2_1	1763_2_281	820_2_90	374_2_1
2587_2_1507	632_2_442	205_2_1	412_2_2509	669_2_308	1022_2_688	1133_2_1	1734_2_347	1585_2_507	417_2_498	521_2_402	184_2_219	299_2_1	1763_2_296	820_2_95	374_2_1
2587_2_1502	632_2_460	205_2_1	412_2_2487	669_2_320	1022_2_694	1133_2_1	1734_2_342	1585_2_489	417_2_474	521_2_415	184_2_205	299_2_1	1763_2_297	820_2_87	374_2_1
2587_2_1511	632_2_470	205_2_1	412_2_2464	669_2_318	1022_2_671	1133_2_1	1734_2_342	1585_2_475	417_2_482	521_2_418	184_2_219	299_2_1	1763_2_336	820_2_80	374_2_1
2587_2_1549	632_2_466	205_2_1	412_2_2443	669_2_305	1022_2_640	1133_2_1	1734_2_328	1585_2_470	417_2_497	521_2_425	184_2_207	299_2_1	1763_2_346	820_2_80	374_2_1
2587_2_1592	632_2_464	205_2_1	412_2_2403	669_2_297	1022_2_636	1133_2_1	1734_2_318	1585_2_492	417_2_495	521_2_428	184_2_201	299_2_1	1763_2_329	820_2_90	374_2_1
2587_2_1568	632_2_469	205_2_1	412_2_2379	669_2_297	1022_2_653	1133_2_1	1734_2_303	1585_2_485	417_2_487	521_2_435	184_2_182	299_2_1	1763_2_325	820_2_107	374_2_1
2587_2_1544	632_2_467	205_2_1	412_2_2413	669_2_298	1022_2_653	1133_2_1	1734_2_301	1585_2_494	417_2_461	521_2_450	184_2_184	299_2_1	1763_2_306	820_2_132	374_2_1
2587_2_1553	632_2_473	205_2_1	412_2_2377	669_2_286	1022_2_665	1133_2_1	1734_2_338	1585_2_487	417_2_476	521_2_443	184_2_190	299_2_1	1763_2_292	820_2_132	374_2_1
2587_2_1565	632_2_465	205_2_1	412_2_2386	669_2_280	1022_2_623	1133_2_1	1734_2_341	1585_2_513	417_2_484	521_2_464	184_2_198	299_2_1	1763_2_278	820_2_128	374_2_1
2587_2_1576	632_2_460	205_2_1	412_2_2380	669_2_297	1022_2_599	1133_2_1	1734_2_319	1585_2_514	417_2_492	521_2_474	184_2_202	299_2_1	1763_2_280	820_2_127	374_2_1
2587_2_1580	632_2_453	205_2_1	412_2_2385	669_2_305	1022_2_598	1133_2_1	1734_2_307	1585_2_518	417_2_510	521_2_444	184_2_208	299_2_1	1763_2_297	820_2_152	374_2_1
2587_2_1574	632_2_438	205_2_1	412_2_2383	669_2_314	1022_2_627	1133_2_1	1734_2_304	1585_2_542	417_2_495	521_2_428	184_2_206	299_2_1	1763_2_298	820_2_148	374_2_1
2587_2_1583	632_2_445	205_2_1	412_2_2363	669_2_341	1022_2_635	1133_2_1	1734_2_295	1585_2_538	417_2_507	521_2_421	184_2_188	299_2_1	1763_2_286	820_2_150	374_2_1
2587_2_1570	632_2_446	205_2_1	412_2_2352	669_2_318	1022_2_648	1133_2_1	1734_2_300	1585_2_538	417_2_512	521_2_417	184_2_192	299_2_1	1763_2_293	820_2_143	374_2_1
2587_2_1593	632_2_449	205_2_1	412_2_2362	669_2_316	1022_2_620	1133_2_1	1734_2_311	1585_2_506	417_2_507	521_2_427	184_2_168	299_2_1	1763_2_303	820_2_139	374_2_1
2587_2_1617	632_2_451	205_2_1	412_2_2336	669_2_317	1022_2_593	1133_2_1	1734_2_295	1585_2_515	417_2_489	521_2_445	184_2_178	299_2_1	1763_2_317	820_2_132	374_2_1
2587_2_1603	632_2_471	205_2_1	412_2_2379	669_2_298	1022_2_617	1133_2_1	1734_2_293	1585_2_539	417_2_489	521_2_435	184_2_155	299_2_1	1763_2_302	820_2_140	374_2_1
2587_2_1608	632_2_467	205_2_1	412_2_2378	669_2_294	1022_2_595	1133_2_1	1734_2_317	1585_2_561	417_2_476	521_2_439	184_2_153	299_2_1	1763_2_291	820_2_149	374_2_1
2587_2_1639	632_2_472	205_2_1	412_2_2357	669_2_267	1022_2_597	1133_2_1	1734_2_313	1585_2_579	417_2_474	521_2_426	184_2_144	299_2_1	1763_2_307	820_2_148	374_2_1
2587_2_1648	632_2_475	205_2_1	412_2_2362	669_2_274	1022_2_574	1133_2_1	1734_2_320	1585_2_585	417_2_481	521_2_425	184_2_151	299_2_1	1763_2_303	820_2_146	374_2_1
2587_2_1657	632_2_470	205_2_1	412_2_2357	669_2_310	1022_2_571	1133_2_1	1734_2_318	1585_2_576	417_2_468	521_2_432	184_2_155	299_2_1	1763_2_306	820_2_145	374_2_1
2587_2_1640	632_2_459	205_2_1	412_2_2387	669_2_316	1022_2_583	1133_2_1	1734_2_336	1585_2_567	417_2_457	521_2_442	184_2_157	299_2_1	1763_2_310	820_2_140	374_2_1
2587_2_1592	632_2_478	205_2_1	412_2_2441	669_2_308	1022_2_597	1133_2_1	1734_2_341	1585_2_548	417_2_434	521_2_468	184_2_155	299_2_1	1763_2_300	820_2_137	374_2_1
2587_2_1584	632_2_479	205_2_1	412_2_2421	669_2_294	1022_2_610	1133_2_1	1734_2_351	1585_2_532	417_2_425	521_2_466	184_2_172	299_2_1	1763_2_304	820_2_144	374_2_1
2587_2_1583	632_2_487	205_2_1	412_2_2396	669_2_292	1022_2_626	1133_2_1	1734_2_368	1585_2_501	417_2_406	521_2_470	184_2_180	299_2_1	1763_2_304	820_2_146	374_2_1
2587_2_1547	632_2_479	205_2_1	412_2_2437	669_2_305	1022_2_660	1133_2_1	1734_2_390	1585_2_474	417_2_362	521_2_474	184_2_169	299_2_1	1763_2_303	820_2_152	374_2_1
2587_2_1527	632_2_477	205_2_1	412_2_2460	669_2_288	1022_2_640	1133_2_1	1734_2_382	1585_2_467	417_2_382	521_2_464	184_2_163	299_2_1	1763_2_317	820_2_138	374_2_1
2587_2_1592	632_2_489	205_2_1	412_2_2445	669_2_283	1022_2_627	1133_2_1	1734_2_388	1585_2_470	417_2_368	521_2_473	184_2_139	299_2_1	1763_2_328	820_2_138	374_2_1
2587_2_1593	632_2_490	205_2_1	412_2_2442	669_2_284	1022_2_608	1133_2_1	1734_2_373	1585_2_484	417_2_384	521_2_455	184_2_147	299_2_1	1763_2_314	820_2_145	374_2_1
2587_2_1589	632_2_492	205_2_1	412_2_2467	669_2_307	1022_2_610	1133_2_1	1734_2_345	1585_2_484	417_2_377	521_2_454	184_2_162	299_2_1	1763_2_314	820_2_124	374_2_1
2587_2_1579	632_2_482	205_2_1	412_2_2508	669_2_301	1022_2_614	1133_2_1	1734_2_346	1585_2_510	417_2_354	521_2_455	184_2_174	299_2_1	1763_2_308	820_2_109	374_2_1
2587_2_1552	632_2_468	205_2_1	412_2_2538	669_2_291	1022_2_616	1133_2_1	1734_2_356	1585_2_495	417_2_350	521_2_457	184_2_178	299_2_1	1763_2_324	820_2_114	374_2_1
2587_2_1571	632_2_449	205_2_1	412_2_2551	669_2_299	1022_2_658	1133_2_1	1734_2_361	1585_2_464	417_2_342	521_2_468	184_2_174	299_2_1	1763_2_324	820_2_114	374_2_1
2587_2_1566	632_2_460	205_2_1	412_2_2611	669_2_295	1022_2_647	1133_2_1	1734_2_352	1585_2_425	417_2_354	521_2_464	184_2_157	299_2_1	1763_2_333	820_2_100	374_2_1
2587_2_1550	632_2_468	205_2_1	412_2_2596	669_2_311	1022_2_641	1133_2_1	1734_2_347	1585_2_403	417_2_386	521_2_469	184_2_145	299_2_1	1763_2_334	820_2_104	374_2_1
2587_2_1574	632_2_488	205_2_1	412_2_2578	669_2_301	1022_2_623	1133_2_1	1734_2_365	1585_2_407	417_2_381	521_2_475	184_2_138	299_2_1	1763_2_342	820_2_96	374_2_1
2587_2_1569	632_2_488	205_2_1	412_2_2609	669_2_288	1022_2_584	1133_2_1	1734_2_372	1585_2_410	417_2_412	521_2_456	184_2_119	299_2_1	1763_2_339	820_2_84	374_2_1
2587_2_1584	632_2_478	205_2_1	412_2_2565	669_2_283	1022_2_613	1133_2_1	1734_2_378	1585_2_435	417_2_410	521_2_458	184_2_114	299_2_1	1763_2_353	820_2_81	374_2_1
2587_2_1597	632_2_478	205_2_1	412_2_2563	669_2_284	1022_2_632	1133_2_1	1734_2_383	1585_2_420	417_2_381	521_2_473	184_2_119	299_2_1	1763_2_335	820_2_77	374_2_1
2587_2_1635	632_2_487	205_2_1	412_2_2574	669_2_273	1022_2_636	1133_2_1	1734_2_392	1585_2_401	417_2_356	521_2_461	184_2_116	299_2_1	1763_2_335	820_2_77	374_2_1
2587_2_1655	632_2_482	205_2_1	412_2_2577	669_2_263	1022_2_607	1133_2_1	1734_2_414	1585_2_404	417_2_358	521_2_465	184_2_118	299_2_1	1763_2_329	820_2_82	374_2_1
2587_2_1655	632_2_504	205_2_1	412_2_2586	669_2_255	1022_2_610	1133_2_1	1734_2_413	1585_2_412	417_2_350	521_2_473	184_2_108	299_2_1	1763_2_339	820_2_80	374_2_1
2587_2_1674	632_2_509	205_2_1	412_2_2557	669_2_269	1022_2_594	1133_2_1	1734_2_402	1585_2_415	417_2_355	521_2_465	184_2_104	299_2_1	1763_2_353	820_2_78	374_2_1
2587_2_1666	632_2_503	205_2_1	412_2_2566	669_2_276	1022_2_587	1133_2_1	1734_2_418	1585_2_415	417_2_357	521_2_448	184_2_100	299_2_1	1763_2_351	820_2_89	374_2_1
2587_2_1663	632_2_486	205_2_1	412_2_2529	669_2_274	1022_2_599	1133_2_1	1734_2_421	1585_2_434	417_2_355	521_2_448	184_2_96	299_2_1	1763_2_367	820_2_101	374_2_1
2587_2_1655	632_2_512	205_2_1	412_2_2544	669_2_295	1022_2_588	1133_2_1	1734_2_440	1585_2_409	417_2_355	521_2_455	184_2_88	299_2_1	1763_2_389	820_2_98	374_2_1
2587_2_1640	632_2_514	205_2_1	412_2_2544	669_2_280	1022_2_607	1133_2_1	1734_2_425	1585_2_395	417_2_339	521_2_468	184_2_85	299_2_1	1763_2_396	820_2_109	374_2_1
2587_2_1650	632_2_530	205_2_1	412_2_2542	669_2_275	1022_2_618	1133_2_1	1734_2_417	1585_2_396	417_2_324	521_2_456	184_2_87	299_2_1	1763_2_392	820_2_118	374_2_1
2587_2_1676	632_2_544	205_2_1	412_2_2540	669_2_259	1022_2_618	1133_2_1	1734_2_429	1585_2_401	417_2_324	521_2_435	184_2_81	299_2_1	1763_2_369	820_2_129	374_2_1
2587_2_1656	632_2_549	205_2_1	412_2_2532	669_2_264	1022_2_597	1133_2_1	1734_2_429	1585_2_401	417_2_337	521_2_441	184_2_83	299_2_1	1763_2_369	820_2_135	374_2_1
2587_2_1670	632_2_549	205_2_1	412_2_2505	669_2_236	1022_2_615	1133_2_1	1734_2_441	1585_2_395	417_2_350	521_2_427	184_2_86	299_2_1	1763_2_374	820_2_137	374_2_1
2587_2_1666	632_2_522	205_2_1	412_2_2546	669_2_232	1022_2_578	1133_2_1	1734_2_428	1585_2_410	417_2_372	521_2_462	184_2_83	299_2_1	1763_2_371	820_2_133	374_2_1
2587_2_1703	632_2_513	205_2_1	412_2_2516	669_2_227	1022_2_580	1133_2_1	1734_2_470	1585_2_411	417_2_357	521_2_450	184_2_77	299_2_1	1763_2_366	820_2_111	374_2_1
2587_2_1769	632_2_529	205_2_1	412_2_2475	669_2_238	1022_2_566	1133_2_1	1734_2_474	1585_2_408	417_2_354	521_2_429	184_2_63	299_2_1	1763_2_346	820_2_114	374_2_1
2587_2_1783	632_2_570	205_2_1	412_2_2429	669_2_248	1022_2_544	1133_2_1	1734_2_479	1585_2_402	417_2_361	521_2_436	184_2_68	299_2_1	1763_2_348	820_2_131	374_2_1
2587_2_1795	632_2_576	205_2_1	412_2_2420	669_2_251	1022_2_540	1133_2_1	1734_2_485	1585_2_393	417_2_344	521_2_416	184_2_77	299_2_1	1763_2_352	820_2_124	374_2_1
2587_2_1828	632_2_582	205_2_1	412_2_2413	669_2_273	1022_2_519	1133_2_1	1734_2_479	1585_2_413	417_2_336	521_2_397	184_2_77	299_2_1	1763_2_348	820_2_124	374_2_1
2587_2_1790	632_2_581	205_2_1	412_2_2456	669_2_255	1022_2_537	1133_2_1	1734_2_510	1585_2_404	417_2_326	521_2_370	184_2_84	299_2_1	1763_2_344	820_2_102	374_2_1
2587_2_1800	632_2_592	205_2_1	412_2_2411	669_2_247	1022_2_544	1133_2_1	1734_2_499	1585_2_403	417_2_315	521_2_393	184_2_90	299_2_1	1763_2_370	820_2_102	374_2_1
2587_2_1820	632_2_604	205_2_1	412_2_2385	669_2_229	1022_2_512	1133_2_1	1734_2_517	1585_2_419	417_2_293	521_2_384	184_2_85	299_2_1	1763_2_372	820_2_123	374_2_1
2587_2_1846	632_2_617	205_2_1	412_2_2385	669_2_229	1022_2_490	1133_2_1	1734_2_514	1585_2_407	417_2_313	521_2_360	184_2_83	299_2_1	1763_2_379	820_2_119	374_2_1
2587_2_1833	632_2_617	205_2_1	412_2_2432	669_2_226	1022_2_487	1133_2_1	1734_2_481	1585_2_389	417_2_333	521_2_377	184_2_90	299_2_1	1763_2_397	820_2_125	374_2_1
2587_2_1806	632_2_625	205_2_1	412_2_2417	669_2_232	1022_2_470	1133_2_1	1734_2_501	1585_2_399	417_2_341	521_2_381	184_2_83	299_2_1	1763_2_368	820_2_131	374_2_1
2587_2_1796	632_2_596	205_2_1	412_2_2412	669_2_233	1022_2_478	1133_2_1	1734_2_517	1585_2_401	417_2_350	521_2_381	184_2_90	299_2_1	1763_2_394	820_2_126	374_2_1
2587_2_1790	632_2_603	205_2_1	412_2_2374	669_2_239	1022_2_463	1133_2_1	1734_2_494	1585_2_382	417_2_376	521_2_391	184_2_87	299_2_1	1763_2_446	820_2_129	374_2_1
2587_2_1748	632_2_583	205_2_1	412_2_2421	669_2_251	1022_2_445	1133_2_1	1734_2_494	1585_2_381	417_2_371	521_2_403	184_2_91	299_2_1	1763_2_436	820_2_135	374_2_1
2587_2_1703	632_2_594	205_2_1	412_2_2460	669_2_244	1022_2_474	1133_2_1	1734_2_479	1585_2_362	417_2_351	521_2_425	184_2_81	299_2_1	1763_2_454	820_2_151	374_2_1
2587_2_1666	632_2_579	205_2_1	412_2_2456	669_2_253	1022_2_465	1133_2_1	1734_2_486	1585_2_372	417_2_357	521_2_424	184_2_86	299_2_1	1763_2_475	820_2_146	374_2_1
2587_2_1645	632_2_589	205_2_1	412_2_2468	669_2_244	1022_2_453	1133_2_1	1734_2_525	1585_2_366	417_2_352	521_2_430	184_2_83	299_2_1	1763_2_456	820_2_146	374_2_1
2587_2_1635	632_2_583	205_2_1	412_2_2483	669_2_269	1022_2_443	1133_2_1	1734_2_522	1585_2_376	417_2_343	521_2_430	184_2_92	299_2_1	1763_2_454	820_2_128	374_2_1
2587_2_1609	632_2_577	205_2_1	412_2_2469	669_2_268	1022_2_450	1133_2_1	1734_2_527	1585_2_393	417_2_344	521_2_426	184_2_104	299_2_1	1763_2_455	820_2_139	374_2_1
2587_2_1601	632_2_560	205_2_1	412_2_2480	669_2_279	1022_2_461	1133_2_1	1734_2_548	1585_2_386	417_2_331	521_2_420	184_2_94	299_2_1	1763_2_466	820_2_145	374_2_1
2587_2_1530	632_2_547	205_2_1	412_2_2507	669_2_285	1022_2_467	1133_2_1	1734_2_553	1585_2_404	417_2_335	521_2_423	184_2_94	299_2_1	1763_2_456	820_2_149	374_2_1
2587_2_1520	632_2_553	205_2_1	412_2_2517	669_2_301	1022_2_457	1133_2_1	1734_2_574	1585_2_393	417_2_344	521_2_438	184_2_103	299_2_1	1763_2_421	820_2_172	374_2_1
2587_2_1574	632_2_565	205_2_1	412_2_2494	669_2_313	1022_2_427	1133_2_1	1734_2_572	1585_2_399	417_2_329	521_2_441	184_2_110	299_2_1	1763_2_419	820_2_168	374_2_1
2587_2_1572	632_2_576	205_2_1	412_2_2512	669_2_310	1022_2_435	1133_2_1	1734_2_532	1585_2_404	417_2_302	521_2_446	184_2_118	299_2_1	1763_2_412	820_2_171	374_2_1
2587_2_1617	632_2_569	205_2_1	412_2_2507	669_2_327	1022_2_420	1133_2_1	1734_2_528	1585_2_391	417_2_280	521_2_429	184_2_105	299_2_1	1763_2_417	820_2_199	374_2_1
2587_2_1639	632_2_560	205_2_1	412_2_2501	669_2_328	1022_2_419	1133_2_1	1734_2_550	1585_2_396	417_2_252	521_2_443	184_2_107	299_2_1	1763_2_399	820_2_194	374_2_1
2587_2_1625	632_2_579	205_2_1	412_2_2499	669_2_353	1022_2_385	1133_2_1	1734_2_565	1585_2_388	417_2_244	521_2_418	184_2_117	299_2_1	1763_2_399	820_2_193	374_2_1
2587_2_1618	632_2_575	205_2_1	412_2_2466	669_2_372	1022_2_381	1133_2_1	1734_2_554	1585_2_381	417_2_249	521_2_422	184_2_124	299_2_1	1763_2_425	820_2_203	374_2_1
2587_2_1601	632_2_555	205_2_1	412_2_2450	669_2_365	1022_2_407	1133_2_1	1734_2_560	1585_2_387	417_2_258	521_2_418	184_2_133	299_2_1	1763_2_435	820_2_201	374_2_1
2587_2_1540	632_2_547	205_2_1	412_2_2509	669_2_377	1022_2_398	1133_2_1	1734_2_555	1585_2_393	417_2_255	521_2_430	184_2_119	299_2_1	1763_2_438	820_2_194	374_2_1
2587_2_1490	632_2_529	205_2_1	412_2_2543	669_2_388	1022_2_376	1133_2_1	1734_2_570	1585_2_410	417_2_256	521_2_436	184_2_118	299_2_1	1763_2_410	820_2_193	374_2_1
2587_2_1480	632_2_528	205_2_1	412_2_2527	669_2_380	1022_2_376	1133_2_1	1734_2_607	1585_2_405	417_2_257	521_2_438	184_2_115	299_2_1	1763_2_389	820_2_204	374_2_1
2587_2_1473	632_2_543	205_2_1	412_2_2518	669_2_384	1022_2_377	1133_2_1	1734_2_610	1585_2_398	417_2_270	521_2_435	184_2_107	299_2_1	1763_2_387	820_2_220	374_2_1
2587_2_1532	632_2_556	205_2_1	412_2_2461	669_2_415	1022_2_354	1133_2_1	1734_2_630	1585_2_384	417_2_266	521_2_426	184_2_97	299_2_1	1763_2_393	820_2_233	374_2_1
2587_2_1536	632_2_524	205_2_1	412_2_2453	669_2_423	1022_2_382	1133_2_1	1734_2_622	1585_2_405	417_2_249	521_2_402	184_2_106	299_2_1	1763_2_423	820_2_226	374_2_1
2587_2_1510	632_2_526	205_2_1	412_2_2443	669_2_425	1022_2_393	1133_2_1	1734_2_628	1585_2_391	417_2_265	521_2_407	184_2_103	299_2_1	1763_2_414	820_2_230	374_2_1
2587_2_1542	632_2_526	205_2_1	412_2_2447	669_2_434	1022_2_386	1133_2_1	1734_2_642	1585_2_389	417_2_283	521_2_414	184_2_93	299_2_1	1763_2_394	820_2_218	374_2_1
2587_2_1532	632_2_532	205_2_1	412_2_2460	669_2_426	1022_2_378	1133_2_1	1734_2_652	1585_2_383	417_2_272	521_2_411	184_2_99	299_2_1	1763_2_391	820_2_221	374_2_1
2587_2_1539	632_2_534	205_2_1	412_2_2429	669_2_433	1022_2_367	1133_2_1	1734_2_686	1585_2_369	417_2_271	521_2_407	184_2_87	299_2_1	1763_2_393	820_2_228	374_2_1
2587_2_1510	632_2_543	205_2_1	412_2_2394	669_2_440	1022_2_376	1133_2_1	1734_2_712	1585_2_375	417_2_278	521_2_409	184_2_74	299_2_1	1763_2_370	820_2_246	374_2_1
2587_2_1514	632_2_560	205_2_1	412_2_2390	669_2_439	1022_2_348	1133_2_1	1734_2_721	1585_2_364	417_2_304	521_2_402	184_2_86	299_2_1	1763_2_396	820_2_263	374_2_1
2587_2_1502	632_2_558	205_2_1	412_2_2395	669_2_429	1022_2_366	1133_2_1	1734_2_743	1585_2_328	417_2_315	521_2_397	184_2_90	299_2_1	1763_2_388	820_2_265	374_2_1
2587_2_1524	632_2_548	205_2_1	412_2_2390	669_2_431	1022_2_369	1133_2_1	1734_2_740	1585_2_311	417_2_321	521_2_374	184_2_107	299_2_1	1763_2_395	820_2_276	374_2_1
2587_2_1533	632_2_539	205_2_1	412_2_2332	669_2_445	1022_2_342	1133_2_1	1734_2_748	1585_2_314	417_2_313	521_2_382	184_2_108	299_2_1	1763_2_394	820_2_308	374_2_1
2587_2_1527	632_2_509	205_2_1	412_2_2351	669_2_430	1022_2_362	1133_2_1	1734_2_737	1585_2_321	417_2_304	521_2_366	184_2_114	299_2_1	1763_2_421	820_2_303	374_2_1
2587_2_1501	632_2_519	205_2_1	412_2_2397	669_2_434	1022_2_353	1133_2_1	1734_2_740	1585_2_313	417_2_291	521_2_365	184_2_117	299_2_1	1763_2_431	820_2_291	374_2_1
2587_2_1499	632_2_514	205_2_1	412_2_2372	669_2_451	1022_2_357	1133_2_1	1734_2_746	1585_2_289	417_2_304	521_2_369	184_2_113	299_2_1	1763_2_409	820_2_304	374_2_1
2587_2_1489	632_2_514	205_2_1	412_2_2366	669_2_453	1022_2_374	1133_2_1	1734_2_744	1585_2_283	417_2_310	521_2_355	184_2_128	299_2_1	1763_2_403	820_2_287	374_2_1
2587_2_1474	632_2_508	205_2_1	412_2_2390	669_2_459	1022_2_366	1133_2_1	1734_2_775	1585_2_271	417_2_318	521_2_352	184_2_120	299_2_1	1763_2_395	820_2_292	374_2_1
2587_2_1470	632_2_526	205_2_1	412_2_2387	669_2_461	1022_2_341	1133_2_1	1734_2_769	1585_2_293	417_2_310	521_2_350	184_2_110	299_2_1	1763_2_384	820_2_308	374_2_1
2587_2_1455	632_2_514	205_2_1	412_2_2419	669_2_465	1022_2_338	1133_2_1	1734_2_799	1585_2_282	417_2_328	521_2_343	184_2_120	299_2_1	1763_2_364	820_2_306	374_2_1
2587_2_1428	632_2_516	205_2_1	412_2_2433	669_2_474	1022_2_355	1133_2_1	1734_2_796	1585_2_275	417_2_301	521_2_339	184_2_130	299_2_1	1763_2_375	820_2_310	374_2_1
2587_2_1418	632_2_516	205_2_1	412_2_2454	669_2_477	1022_2_356	1133_2_1	1734_2_813	1585_2_269	417_2_285	521_2_352	184_2_133	299_2_1	1763_2_388	820_2_304	374_2_1
2587_2_1398	632_2_500	205_2_1	412_2_2452	669_2_488	1022_2_363	1133_2_1	1734_2_788	1585_2_259	417_2_290	521_2_365	184_2_124	299_2_1	1763_2_405	820_2_302	374_2_1
2587_2_1395	632_2_485	205_2_1	412_2_2463	669_2_478	1022_2_384	1133_2_1	1734_2_784	1585_2_264	417_2_285	521_2_356	184_2_125	299_2_1	1763_2_396	820_2_300	374_2_1
2587_2_1382	632_2_487	205_2_1	412_2_2485	669_2_492	1022_2_375	1133_2_1	1734_2_762	1585_2_288	417_2_270	521_2_360	184_2_137	299_2_1	1763_2_375	820_2_299	374_2_1
2587_2_1339	632_2_469	205_2_1	412_2_2549	669_2_512	1022_2_368	1133_2_1	1734_2_776	1585_2_311	417_2_258	521_2_363	184_2_125	299_2_1	1763_2_380	820_2_276	374_2_1
2587_2_1296	632_2_450	205_2_1	412_2_2545	669_2_504	1022_2_385	1133_2_1	1734_2_779	1585_2_326	417_2_262	521_2_376	184_2_130	299_2_1	1763_2_385	820_2_284	374_2_1
2587_2_1291	632_2_496	205_2_1	412_2_2525	669_2_499	1022_2_352	1133_2_1	1734_2_770	1585_2_331	417_2_273	521_2_381	184_2_129	299_2_1	1763_2_405	820_2_279	374_2_1
2587_2_1306	632_2_494	205_2_1	412_2_2561	669_2_475	1022_2_354	1133_2_1	1734_2_771	1585_2_325	417_2_265	521_2_409	184_2_128	299_2_1	1763_2_408	820_2_262	374_2_1
2587_2_1318	632_2_486	205_2_1	412_2_2586	669_2_463	1022_2_360	1133_2_1	1734_2_760	1585_2_322	417_2_265	521_2_417	184_2_134	299_2_1	1763_2_374	820_2_258	374_2_1
2587_2_1326	632_2_477	205_2_1	412_2_2576	669_2_469	1022_2_400	1133_2_1	1734_2_777	1585_2_313	417_2_248	521_2_405	184_2_137	299_2_1	1763_2_359	820_2_273	374_2_1
2587_2_1338	632_2_488	205_2_1	412_2_2610	669_2_455	1022_2_398	1133_2_1	1734_2_753	1585_2_329	417_2_264	521_2_405	184_2_136	299_2_1	1763_2_357	820_2_247	374_2_1
2587_2_1328	632_2_489	205_2_1	412_2_2626	669_2_448	1022_2_381	1133_2_1	1734_2_730	1585_2_356	417_2_277	521_2_418	184_2_157	299_2_1	1763_2_346	820_2_231	374_2_1
2587_2_1321	632_2_499	205_2_1	412_2_2653	669_2_440	1022_2_382	1133_2_1	1734_2_728	1585_2_382	417_2_272	521_2_416	184_2_155	299_2_1	1763_2_323	820_2_207	374_2_1
2587_2_1274	632_2_483	205_2_1	412_2_2705	669_2_463	1022_2_407	1133_2_1	1734_2_741	1585_2_383	417_2_272	521_2_430	184_2_146	299_2_1	1763_2_306	820_2_202	374_2_1
2587_2_1271	632_2_464	205_2_1	412_2_2717	669_2_499	1022_2_403	1133_2_1	1734_2_768	1585_2_358	417_2_260	521_2_428	184_2_142	299_2_1	1763_2_316	820_2_198	374_2_1
2587_2_1277	632_2_480	205_2_1	412_2_2679	669_2_507	1022_2_396	1133_2_1	1734_2_780	1585_2_374	417_2_240	521_2_404	184_2_135	299_2_1	1763_2_312	820_2_198	374_2_1
2587_2_1276	632_2_492	205_2_1	412_2_2710	669_2_501	1022_2_393	1133_2_1	1734_2_772	1585_2_380	417_2_221	521_2_411	184_2_133	299_2_1	1763_2_310	820_2_188	374_2_1
2587_2_1274	632_2_483	205_2_1	412_2_2709	669_2_461	1022_2_406	1133_2_1	1734_2_762	1585_2_382	417_2_224	521_2_405	184_2_135	299_2_1	1763_2_307	820_2_176	374_2_1
2587_2_1310	632_2_472	205_2_1	412_2_2704	669_2_452	1022_2_396	1133_2_1	1734_2_756	1585_2_387	417_2_257	521_2_410	184_2_130	299_2_1	1763_2_300	820_2_168	374_2_1
2587_2_1317	632_2_453	205_2_1	412_2_2705	669_2_442	1022_2_385	1133_2_1	1734_2_756	1585_2_419	417_2_269	521_2_426	184_2_134	299_2_1	1763_2_291	820_2_160	374_2_1
2587_2_1302	632_2_446	205_2_1	412_2_2730	669_2_469	1022_2_385	1133_2_1	1734_2_707	1585_2_410	417_2_286	521_2_428	184_2_130	299_2_1	1763_2_326	820_2_157	374_2_1
2587_2_1287	632_2_462	205_2_1	412_2_2733	669_2_490	1022_2_386	1133_2_1	1734_2_714	1585_2_376	417_2_297	521_2_413	184_2_108	299_2_1	1763_2_339	820_2_164	374_2_1
2587_2_1291	632_2_472	205_2_1	412_2_2702	669_2_543	1022_2_380	1133_2_1	1734_2_726	1585_2_348	417_2_288	521_2_404	184_2_104	299_2_1	1763_2_341	820_2_171	374_2_1
2587_2_1260	632_2_483	205_2_1	412_2_2698	669_2_562	1022_2_369	1133_2_1	1734_2_713	1585_2_329	417_2_297	521_2_390	184_2_99	299_2_1	1763_2_354	820_2_178	374_2_1
2587_2_1266	632_2_481	205_2_1	412_2_2662	669_2_553	1022_2_371	1133_2_1	1734_2_734	1585_2_335	417_2_299	521_2_409	184_2_98	299_2_1	1763_2_350	820_2_172	374_2_1
2587_2_1269	632_2_474	205_2_1	412_2_2628	669_2_567	1022_2_356	1133_2_1	1734_2_756	1585_2_356	417_2_285	521_2_404	184_2_99	299_2_1	1763_2_348	820_2_167	374_2_1
2587_2_1288	632_2_485	205_2_1	412_2_2633	669_2_575	1022_2_324	1133_2_1	1734_2_758	1585_2_339	417_2_274	521_2_380	184_2_116	299_2_1	1763_2_368	820_2_182	374_2_1
2587_2_1288	632_2_506	205_2_1	412_2_2692	669_2_560	1022_2_289	1133_2_1	1734_2_771	1585_2_355	417_2_265	521_2_389	184_2_114	299_2_1	1763_2_332	820_2_180	374_2_1
2587_2_1273	632_2_495	205_2_1	412_2_2707	669_2_585	1022_2_289	1133_2_1	1734_2_769	1585_2_342	417_2_266	521_2_406	184_2_125	299_2_1	1763_2_320	820_2_186	374_2_1
2587_2_1246	632_2_520	205_2_1	412_2_2701	669_2_563	1022_2_258	1133_2_1	1734_2_812	1585_2_334	417_2_301	521_2_405	184_2_109	299_2_1	1763_2_293	820_2_214	374_2_1
2587_2_1239	632_2_525	205_2_1	412_2_2659	669_2_589	1022_2_262	1133_2_1	1734_2_817	1585_2_312	417_2_300	521_2_413	184_2_103	299_2_1	1763_2_300	820_2_235	374_2_1
2587_2_1268	632_2_512	205_2_1	412_2_2673	669_2_581	1022_2_270	1133_2_1	1734_2_821	1585_2_282	417_2_314	521_2_428	184_2_93	299_2_1	1763_2_260	820_2_245	374_2_1
2587_2_1245	632_2_525	205_2_1	412_2_2656	669_2_612	1022_2_275	1133_2_1	1734_2_833	1585_2_268	417_2_303	521_2_440	184_2_94	299_2_1	1763_2_254	820_2_257	374_2_1
2587_2_1256	632_2_530	205_2_1	412_2_2629	669_2_624	1022_2_275	1133_2_1	1734_2_827	1585_2_267	417_2_302	521_2_440	184_2_99	299_2_1	1763_2_257	820_2_255	374_2_1
2587_2_1262	632_2_544	205_2_1	412_2_2589	669_2_621	1022_2_267	1133_2_1	1734_2_813	1585_2_278	417_2_315	521_2_424	184_2_100	299_2_1	1763_2_266	820_2_260	374_2_1
2587_2_1254	632_2_552	205_2_1	412_2_2541	669_2_630	1022_2_273	1133_2_1	1734_2_812	1585_2_294	417_2_320	521_2_423	184_2_99	299_2_1	1763_2_284	820_2_271	374_2_1
2587_2_1211	632_2_584	205_2_1	412_2_2531	669_2_649	1022_2_270	1133_2_1	1734_2_840	1585_2_301	417_2_310	521_2_419	184_2_107	299_2_1	1763_2_286	820_2_266	374_2_1
2587_2_1200	632_2_587	205_2_1	412_2_2546	669_2_646	1022_2_273	1133_2_1	1734_2_844	1585_2_299	417_2_328	521_2_401	184_2_98	299_2_1	1763_2_289	820_2_277	374_2_1
2587_2_1139	632_2_586	205_2_1	412_2_2568	669_2_639	1022_2_283	1133_2_1	1734_2_845	1585_2_294	417_2_329	521_2_383	184_2_92	299_2_1	1763_2_304	820_2_285	374_2_1
2587_2_1171	632_2_576	205_2_1	412_2_2542	669_2_658	1022_2_291	1133_2_1	1734_2_822	1585_2_312	417_2_312	521_2_379	184_2_91	299_2_1	1763_2_301	820_2_303	374_2_1
2587_2_1213	632_2_568	205_2_1	412_2_2537	669_2_632	1022_2_300	1133_2_1	1734_2_833	1585_2_336	417_2_297	521_2_369	184_2_90	299_2_1	1763_2_298	820_2_304	374_2_1
2587_2_1171	632_2_563	205_2_1	412_2_2548	669_2_642	1022_2_321	1133_2_1	1734_2_819	1585_2_326	417_2_303	521_2_388	184_2_103	299_2_1	1763_2_300	820_2_304	374_2_1
2587_2_1196	632_2_569	205_2_1	412_2_2516	669_2_643	1022_2_340	1133_2_1	1734_2_784	1585_2_333	417_2_288	521_2_400	184_2_115	299_2_1	1763_2_307	820_2_310	374_2_1
2587_2_1210	632_2_579	205_2_1	412_2_2515	669_2_627	1022_2_329	1133_2_1	1734_2_786	1585_2_347	417_2_281	521_2_362	184_2_120	299_2_1	1763_2_342	820_2_281	374_2_1
2587_2_1147	632_2_589	205_2_1	412_2_2561	669_2_629	1022_2_340	1133_2_1	1734_2_771	1585_2_363	417_2_287	521_2_364	184_2_123	299_2_1	1763_2_329	820_2_282	374_2_1
2587_2_1124	632_2_606	205_2_1	412_2_2617	669_2_613	1022_2_359	1133_2_1	1734_2_743	1585_2_348	417_2_284	521_2_360	184_2_121	299_2_1	1763_2_349	820_2_276	374_2_1
2587_2_1132	632_2_612	205_2_1	412_2_2602	669_2_592	1022_2_379	1133_2_1	1734_2_725	1585_2_340	417_2_298	521_2_356	184_2_134	299_2_1	1763_2_339	820_2_266	374_2_1
2587_2_1117	632_2_628	205_2_1	412_2_2646	669_2_573	1022_2_391	1133_2_1	1734_2_726	1585_2_338	417_2_288	521_2_363	184_2_133	299_2_1	1763_2_320	820_2_259	374_2_1
2587_2_1166	632_2_618	205_2_1	412_2_2619	669_2_555	1022_2_378	1133_2_1	1734_2_719	1585_2_338	417_2_293	521_2_363	184_2_132	299_2_1	1763_2_321	820_2_252	374_2_1
2587_2_1203	632_2_618	205_2_1	412_2_2643	669_2_546	1022_2_374	1133_2_1	1734_2_675	1585_2_362	417_2_291	521_2_390	184_2_133	299_2_1	1763_2_307	820_2_238	374_2_1
2587_2_1266	632_2_630	205_2_1	412_2_2623	669_2_517	1022_2_398	1133_2_1	1734_2_686	1585_2_357	417_2_283	521_2_398	184_2_135	299_2_1	1763_2_282	820_2_236	374_2_1
2587_2_1269	632_2_639	205_2_1	412_2_2601	669_2_512	1022_2_420	1133_2_1	1734_2_720	1585_2_335	417_2_281	521_2_385	184_2_129	299_2_1	1763_2_292	820_2_240	374_2_1
2587_2_1288	632_2_631	205_2_1	412_2_2569	669_2_501	1022_2_422	1133_2_1	1734_2_727	1585_2_335	417_2_286	521_2_365	184_2_145	299_2_1	1763_2_292	820_2_241	374_2_1
2587_2_1291	632_2_652	205_2_1	412_2_2543	669_2_518	1022_2_419	1133_2_1	1734_2_727	1585_2_323	417_2_279	521_2_369	184_2_151	299_2_1	1763_2_292	820_2_246	374_2_1
2587_2_1252	632_2_651	205_2_1	412_2_2554	669_2_541	1022_2_421	1133_2_1	1734_2_701	1585_2_318	417_2_298	521_2_358	184_2_147	299_2_1	1763_2_306	820_2_228	374_2_1
2587_2_1213	632_2_654	205_2_1	412_2_2584	669_2_577	1022_2_395	1133_2_1	1734_2_682	1585_2_313	417_2_294	521_2_357	184_2_153	299_2_1	1763_2_301	820_2_236	374_2_1
2587_2_1213	632_2_682	205_2_1	412_2_2621	669_2_564	1022_2_388	1133_2_1	1734_2_677	1585_2_280	417_2_289	521_2_360	184_2_147	299_2_1	1763_2_305	820_2_230	374_2_1
2587_2_1188	632_2_691	205_2_1	412_2_2642	669_2_575	1022_2_378	1133_2_1	1734_2_686	1585_2_255	417_2_303	521_2_359	184_2_156	299_2_1	1763_2_317	820_2_236	374_2_1
2587_2_1205	632_2_695	205_2_1	412_2_2649	669_2_598	1022_2_364	1133_2_1	1734_2_661	1585_2_242	417_2_300	521_2_345	184_2_148	299_2_1	1763_2_316	820_2_240	374_2_1
2587_2_1189	632_2_689	205_2_1	412_2_2649	669_2_587	1022_2_360	1133_2_1	1734_2_697	1585_2_238	417_2_268	521_2_346	184_2_144	299_2_1	1763_2_323	820_2_252	374_2_1
2587_2_1188	632_2_728	205_2_1	412_2_2674	669_2_568	1022_2_378	1133_2_1	1734_2_674	1585_2_246	417_2_243	521_2_334	184_2_154	299_2_1	1763_2_321	820_2_244	374_2_1
2587_2_1201	632_2_724	205_2_1	412_2_2656	669_2_552	1022_2_374	1133_2_1	1734_2_676	1585_2_231	417_2_256	521_2_336	184_2_156	299_2_1	1763_2_339	820_2_256	374_2_1
2587_2_1199	632_2_738	205_2_1	412_2_2621	669_2_554	1022_2_367	1133_2_1	1734_2_695	1585_2_232	417_2_263	521_2_347	184_2_163	299_2_1	1763_2_334	820_2_261	374_2_1
2587_2_1159	632_2_729	205_2_1	412_2_2647	669_2_554	1022_2_366	1133_2_1	1734_2_732	1585_2_239	417_2_284	521_2_339	184_2_153	299_2_1	1763_2_343	820_2_252	374_2_1
2587_2_1127	632_2_687	205_2_1	412_2_2685	669_2_536	1022_2_384	1133_2_1	1734_2_739	1585_2_233	417_2_303	521_2_350	184_2_150	299_2_1	1763_2_344	820_2_245	374_2_1
2587_2_1132	632_2_690	205_2_1	412_2_2697	669_2_522	1022_2_397	1133_2_1	1734_2_741	1585_2_237	417_2_281	521_2_346	184_2_160	299_2_1	1763_2_338	820_2_240	374_2_1
2587_2_1143	632_2_680	205_2_1	412_2_2689	669_2_521	1022_2_411	1133_2_1	1734_2_736	1585_2_219	417_2_278	521_2_349	184_2_163	299_2_1	1763_2_363	820_2_231	374_2_1
2587_2_1112	632_2_692	205_2_1	412_2_2749	669_2_528	1022_2_404	1133_2_1	1734_2_718	1585_2_236	417_2_265	521_2_343	184_2_166	299_2_1	1763_2_359	820_2_231	374_2_1
2587_2_1085	632_2_702	205_2_1	412_2_2776	669_2_549	1022_2_415	1133_2_1	1734_2_730	1585_2_226	417_2_263	521_2_346	184_2_169	299_2_1	1763_2_360	820_2_221	374_2_1
2587_2_1103	632_2_720	205_2_1	412_2_2721	669_2_540	1022_2_426	1133_2_1	1734_2_739	1585_2_223	417_2_255	521_2_344	184_2_163	299_2_1	1763_2_343	820_2_243	374_2_1
2587_2_1125	632_2_714	205_2_1	412_2_2723	669_2_536	1022_2_409	1133_2_1	1734_2_771	1585_2_224	417_2_228	521_2_334	184_2_159	299_2_1	1763_2_351	820_2_236	374_2_1
2587_2_1078	632_2_721	205_2_1	412_2_2751	669_2_524	1022_2_396	1133_2_1	1734_2_746	1585_2_246	417_2_242	521_2_333	184_2_158	299_2_1	1763_2_350	820_2_219	374_2_1
2587_2_1069	632_2_727	205_2_1	412_2_2736	669_2_505	1022_2_393	1133_2_1	1734_2_748	1585_2_245	417_2_253	521_2_342	184_2_168	299_2_1	1763_2_370	820_2_206	374_2_1
2587_2_1106	632_2_731	205_2_1	412_2_2750	669_2_487	1022_2_388	1133_2_1	1734_2_764	1585_2_241	417_2_244	521_2_331	184_2_153	299_2_1	1763_2_393	820_2_191	374_2_1
2587_2_1121	632_2_699	205_2_1	412_2_2753	669_2_481	1022_2_411	1133_2_1	1734_2_755	1585_2_240	417_2_240	521_2_327	184_2_161	299_2_1	1763_2_405	820_2_178	374_2_1
2587_2_1125	632_2_684	205_2_1	412_2_2754	669_2_477	1022_2_446	1133_2_1	1734_2_759	1585_2_233	417_2_232	521_2_307	184_2_162	299_2_1	1763_2_407	820_2_169	374_2_1
2587_2_1145	632_2_681	205_2_1	412_2_2749	669_2_441	1022_2_448	1133_2_1	1734_2_766	1585_2_218	417_2_221	521_2_295	184_2_171	299_2_1	1763_2_415	820_2_167	374_2_1
2587_2_1138	632_2_707	205_2_1	412_2_2750	669_2_413	1022_2_446	1133_2_1	1734_2_772	1585_2_213	417_2_215	521_2_304	184_2_163	299_2_1	1763_2_438	820_2_163	374_2_1
2587_2_1129	632_2_714	205_2_1	412_2_2723	669_2_429	1022_2_456	1133_2_1	1734_2_767	1585_2_212	417_2_216	521_2_313	184_2_156	299_2_1	1763_2_437	820_2_171	374_2_1
2587_2_1127	632_2_713	205_2_1	412_2_2750	669_2_436	1022_2_467	1133_2_1	1734_2_751	1585_2_225	417_2_204	521_2_318	184_2_157	299_2_1	1763_2_426	820_2_174	374_2_1
2587_2_1134	632_2_694	205_2_1	412_2_2742	669_2_435	1022_2_453	1133_2_1	1734_2_745	1585_2_232	417_2_188	521_2_319	184_2_165	299_2_1	1763_2_444	820_2_165	374_2_1
2587_2_1138	632_2_676	205_2_1	412_2_2721	669_2_459	1022_2_444	1133_2_1	1734_2_738	1585_2_234	417_2_184	521_2_338	184_2_173	299_2_1	1763_2_433	820_2_169	374_2_1
2587_2_1073	632_2_692	205_2_1	412_2_2808	669_2_442	1022_2_444	1133_2_1	1734_2_753	1585_2_225	417_2_188	521_2_334	184_2_174	299_2_1	1763_2_446	820_2_168	374_2_1
2587_2_1034	632_2_684	205_2_1	412_2_2855	669_2_449	1022_2_439	1133_2_1	1734_2_762	1585_2_241	417_2_188	521_2_321	184_2_189	299_2_1	1763_2_447	820_2_156	374_2_1
2587_2_1071	632_2_652	205_2_1	412_2_2865	669_2_471	1022_2_432	1133_2_1	1734_2_748	1585_2_228	417_2_195	521_2_337	184_2_181	299_2_1	1763_2_459	820_2_167	374_2_1
2587_2_1068	632_2_667	205_2_1	412_2_2828	669_2_458	1022_2_426	1133_2_1	1734_2_751	1585_2_243	417_2_184	521_2_351	184_2_177	299_2_1	1763_2_467	820_2_186	374_2_1
2587_2_1077	632_2_667	205_2_1	412_2_2792	669_2_457	1022_2_448	1133_2_1	1734_2_739	1585_2_255	417_2_174	521_2_358	184_2_176	299_2_1	1763_2_447	820_2_194	374_2_1
2587_2_1048	632_2_680	205_2_1	412_2_2788	669_2_443	1022_2_455	1133_2_1	1734_2_744	1585_2_235	417_2_164	521_2_373	184_2_203	299_2_1	1763_2_422	820_2_176	374_2_1
2587_2_1065	632_2_677	205_2_1	412_2_2755	669_2_450	1022_2_456	1133_2_1	1734_2_753	1585_2_235	417_2_176	521_2_366	184_2_219	299_2_1	1763_2_425	820_2_163	374_2_1
2587_2_1086	632_2_661	205_2_1	412_2_2757	669_2_442	1022_2_472	1133_2_1	1734_2_747	1585_2_255	417_2_163	521_2_356	184_2_228	299_2_1	1763_2_448	820_2_169	374_2_1
2587_2_1040	632_2_666	205_2_1	412_2_2768	669_2_444	1022_2_463	1133_2_1	1734_2_776	1585_2_252	417_2_162	521_2_358	184_2_246	299_2_1	1763_2_457	820_2_144	374_2_1
2587_2_1035	632_2_677	205_2_1	412_2_2747	669_2_426	1022_2_479	1133_2_1	1734_2_773	1585_2_254	417_2_169	521_2_387	184_2_218	299_2_1	1763_2_458	820_2_139	374_2_1
2587_2_1061	632_2_686	205_2_1	412_2_2754	669_2_413	1022_2_462	1133_2_1	1734_2_788	1585_2_259	417_2_158	521_2_362	184_2_231	299_2_1	1763_2_459	820_2_122	374_2_1
2587_2_1047	632_2_693	205_2_1	412_2_2750	669_2_404	1022_2_439	1133_2_1	1734_2_790	1585_2_275	417_2_179	521_2_367	184_2_243	299_2_1	1763_2_463	820_2_102	374_2_1
2587_2_1059	632_2_714	205_2_1	412_2_2731	669_2_431	1022_2_420	1133_2_1	1734_2_775	1585_2_277	417_2_161	521_2_367	184_2_253	299_2_1	1763_2_453	820_2_84	374_2_1
2587_2_1071	632_2_714	205_2_1	412_2_2760	669_2_439	1022_2_412	1133_2_1	1734_2_781	1585_2_266	417_2_156	521_2_362	184_2_251	299_2_1	1763_2_453	820_2_90	374_2_1
2587_2_1059	632_2_707	205_2_1	412_2_2782	669_2_446	1022_2_434	1133_2_1	1734_2_777	1585_2_254	417_2_147	521_2_366	184_2_269	299_2_1	1763_2_438	820_2_89	374_2_1
2587_2_1051	632_2_700	205_2_1	412_2_2767	669_2_446	1022_2_425	1133_2_1	1734_2_756	1585_2_271	417_2_160	521_2_398	184_2_261	299_2_1	1763_2_421	820_2_94	374_2_1
2587_2_1083	632_2_668	205_2_1	412_2_2763	669_2_453	1022_2_397	1133_2_1	1734_2_791	1585_2_282	417_2_167	521_2_407	184_2_263	299_2_1	1763_2_404	820_2_88	374_2_1
2587_2_1060	632_2_703	205_2_1	412_2_2755	669_2_450	1022_2_374	1133_2_1	1734_2_797	1585_2_285	417_2_196	521_2_393	184_2_275	299_2_1	1763_2_409	820_2_94	374_2_1
2587_2_1072	632_2_694	205_2_1	412_2_2751	669_2_441	1022_2_381	1133_2_1	1734_2_809	1585_2_300	417_2_190	521_2_400	184_2_272	299_2_1	1763_2_396	820_2_94	374_2_1
2587_2_1045	632_2_693	205_2_1	412_2_2777	669_2_451	1022_2_343	1133_2_1	1734_2_785	1585_2_300	417_2_194	521_2_407	184_2_274	299_2_1	1763_2_397	820_2_94	374_2_1
2587_2_997	632_2_682	205_2_1	412_2_2775	669_2_453	1022_2_346	1133_2_1	1734_2_760	1585_2_325	417_2_181	521_2_411	184_2_281	299_2_1	1763_2_414	820_2_99	374_2_1
2587_2_995	632_2_673	205_2_1	412_2_2758	669_2_461	1022_2_330	1133_2_1	1734_2_757	1585_2_327	417_2_210	521_2_408	184_2_275	299_2_1	1763_2_425	820_2_109	374_2_1
2587_2_1005	632_2_664	205_2_1	412_2_2727	669_2_463	1022_2_343	1133_2_1	1734_2_784	1585_2_320	417_2_231	521_2_396	184_2_268	299_2_1	1763_2_410	820_2_114	374_2_1
2587_2_1015	632_2_670	205_2_1	412_2_2698	669_2_496	1022_2_348	1133_2_1	1734_2_798	1585_2_316	417_2_217	521_2_388	184_2_262	299_2_1	1763_2_417	820_2_122	374_2_1
2587_2_1003	632_2_672	205_2_1	412_2_2708	669_2_474	1022_2_339	1133_2_1	1734_2_819	1585_2_301	417_2_210	521_2_398	184_2_252	299_2_1	1763_2_419	820_2_129	374_2_1
2587_2_964	632_2_686	205_2_1	412_2_2768	669_2_432	1022_2_354	1133_2_1	1734_2_849	1585_2_307	417_2_198	521_2_382	184_2_246	299_2_1	1763_2_400	820_2_130	374_2_1
2587_2_988	632_2_687	205_2_1	412_2_2796	669_2_420	1022_2_349	1133_2_1	1734_2_849	1585_2_326	417_2_187	521_2_372	184_2_252	299_2_1	1763_2_403	820_2_129	374_2_1
2587_2_952	632_2_685	205_2_1	412_2_2832	669_2_413	1022_2_346	1133_2_1	1734_2_845	1585_2_322	417_2_180	521_2_400	184_2_244	299_2_1	1763_2_403	820_2_130	374_2_1
2587_2_998	632_2_689	205_2_1	412_2_2846	669_2_416	1022_2_351	1133_2_1	1734_2_823	1585_2_317	417_2_186	521_2_378	184_2_236	299_2_1	1763_2_397	820_2_129	374_2_1
2587_2_992	632_2_698	205_2_1	412_2_2872	669_2_426	1022_2_339	1133_2_1	1734_2_825	1585_2_292	417_2_178	521_2_380	184_2_232	299_2_1	1763_2_407	820_2_127	374_2_1
2587_2_976	632_2_704	205_2_1	412_2_2943	669_2_407	1022_2_342	1133_2_1	1734_2_837	1585_2_299	417_2_159	521_2_372	184_2_217	299_2_1	1763_2_410	820_2_112	374_2_1
2587_2_974	632_2_727	205_2_1	412_2_2946	669_2_396	1022_2_336	1133_2_1	1734_2_834	1585_2_292	417_2_153	521_2_360	184_2_228	299_2_1	1763_2_410	820_2_108	374_2_1
2587_2_999	632_2_718	205_2_1	412_2_2928	669_2_406	1022_2_329	1133_2_1	1734_2_854	1585_2_283	417_2_142	521_2_347	184_2_230	299_2_1	1763_2_401	820_2_125	374_2_1
2587_2_984	632_2_725	205_2_1	412_2_2933	669_2_387	1022_2_335	1133_2_1	1734_2_861	1585_2_285	417_2_142	521_2_349	184_2_225	299_2_1	1763_2_398	820_2_134	374_2_1
2587_2_1018	632_2_731	205_2_1	412_2_2925	669_2_387	1022_2_335	1133_2_1	1734_2_870	1585_2_278	417_2_136	521_2_333	184_2_232	299_2_1	1763_2_415	820_2_128	374_2_1
2587_2_1014	632_2_702	205_2_1	412_2_2893	669_2_399	1022_2_347	1133_2_1	1734_2_886	1585_2_294	417_2_136	521_2_330	184_2_232	299_2_1	1763_2_425	820_2_132	374_2_1
2587_2_1010	632_2_701	205_2_1	412_2_2929	669_2_406	1022_2_330	1133_2_1	1734_2_887	1585_2_314	417_2_132	521_2_306	184_2_219	299_2_1	1763_2_437	820_2_130	374_2_1
2587_2_1062	632_2_700	205_2_1	412_2_2931	669_2_387	1022_2_322	1133_2_1	1734_2_880	1585_2_294	417_2_141	521_2_279	184_2_212	299_2_1	1763_2_463	820_2_144	374_2_1
2587_2_1081	632_2_721	205_2_1	412_2_2907	669_2_390	1022_2_307	1133_2_1	1734_2_904	1585_2_299	417_2_145	521_2_279	184_2_220	299_2_1	1763_2_445	820_2_144	374_2_1
2587_2_1074	632_2_726	205_2_1	412_2_2916	669_2_406	1022_2_303	1133_2_1	1734_2_870	1585_2_294	417_2_136	521_2_275	184_2_246	299_2_1	1763_2_443	820_2_117	374_2_1
2587_2_1061	632_2_730	205_2_1	412_2_2912	669_2_379	1022_2_314	1133_2_1	1734_2_847	1585_2_295	417_2_127	521_2_269	184_2_258	299_2_1	1763_2_462	820_2_127	374_2_1
2587_2_1058	632_2_723	205_2_1	412_2_2905	669_2_368	1022_2_320	1133_2_1	1734_2_858	1585_2_300	417_2_121	521_2_271	184_2_252	299_2_1	1763_2_451	820_2_125	374_2_1
2587_2_1088	632_2_720	205_2_1	412_2_2887	669_2_343	1022_2_301	1133_2_1	1734_2_853	1585_2_301	417_2_125	521_2_270	184_2_260	299_2_1	1763_2_457	820_2_123	374_2_1
2587_2_1063	632_2_714	205_2_1	412_2_2916	669_2_369	1022_2_295	1133_2_1	1734_2_833	1585_2_313	417_2_134	521_2_283	184_2_268	299_2_1	1763_2_445	820_2_131	374_2_1
2587_2_1102	632_2_727	205_2_1	412_2_2889	669_2_352	1022_2_269	1133_2_1	1734_2_831	1585_2_348	417_2_135	521_2_301	184_2_276	299_2_1	1763_2_416	820_2_127	374_2_1
2587_2_1110	632_2_705	205_2_1	412_2_2885	669_2_347	1022_2_283	1133_2_1	1734_2_843	1585_2_352	417_2_131	521_2_282	184_2_286	299_2_1	1763_2_435	820_2_117	374_2_1
2587_2_1129	632_2_691	205_2_1	412_2_2906	669_2_357	1022_2_280	1133_2_1	1734_2_826	1585_2_345	417_2_135	521_2_274	184_2_285	299_2_1	1763_2_439	820_2_118	374_2_1
2587_2_1100	632_2_715	205_2_1	412_2_2912	669_2_340	1022_2_283	1133_2_1	1734_2_855	1585_2_332	417_2_123	521_2_258	184_2_282	299_2_1	1763_2_432	820_2_109	374_2_1
2587_2_1109	632_2_734	205_2_1	412_2_2857	669_2_318	1022_2_300	1133_2_1	1734_2_862	1585_2_329	417_2_116	521_2_285	184_2_293	299_2_1	1763_2_397	820_2_118	374_2_1
2587_2_1131	632_2_704	205_2_1	412_2_2888	669_2_317	1022_2_312	1133_2_1	1734_2_886	1585_2_330	417_2_97	521_2_280	184_2_290	299_2_1	1763_2_390	820_2_103	374_2_1
2587_2_1096	632_2_741	205_2_1	412_2_2911	669_2_333	1022_2_314	1133_2_1	1734_2_874	1585_2_342	417_2_98	521_2_304	184_2_275	299_2_1	1763_2_377	820_2_98	374_2_1
2587_2_1128	632_2_747	205_2_1	412_2_2864	669_2_343	1022_2_301	1133_2_1	1734_2_900	1585_2_322	417_2_111	521_2_281	184_2_273	299_2_1	1763_2_382	820_2_92	374_2_1
[truncated: 3,595 more rows]
[truncated: 2,407 more columns]
