# Supplementary material for: Environmental change makes robust ecological networks fragile
Source: Nat Commun. 2016 Aug 11;7:12462. doi: 10.1038/ncomms12462 (PMC4987532; doi:10.1038/ncomms12462)
Supplement: Supplementary Data 1 — Host-parasite networks and host extinction sequences in Avida experiments. The compressed archive includes the 100 co-evolved host-parasite networks and the host extinction sequences in the historical scenario. [file ncomms12462-s2.zip › Supplementary_data_S1/host_extinction_sequence_42.csv]

1718_01346_1	593_012346_5	643_012346_2	592_012346_6	344_012346_2	345_012346_6	346_012346_10	347_0123456_1	340_012346_10	341_012346_6	342_012346_8	343_012346_1	348_012346_2	349_012346_20	595_012346_7	2919_012346_1	1653_0346_1	960_012346_1	594_012346_5	2317_012346_2	2315_012346_1	2312_012346_2	2313_0346_1	2311_012346_2	298_012346_2	299_012346_3	296_012346_1	297_012346_22	294_012346_7	295_012346_3	292_012346_6	293_012346_7	290_012346_8	291_012346_5	270_012346_3	271_012346_2	272_012346_2	273_012346_1	274_012346_6	275_012346_4	276_012346_5	277_012346_6	278_012346_1	279_012346_4	3211_0123456_1	2269_01235_1	2263_012345_1	2260_012346_1	2266_012346_1	2264_01235_1
1718_01346_1	593_012346_5	643_012346_2	592_012346_6	344_012346_2	345_012346_6	346_012346_10	347_0123456_1	340_012346_10	341_012346_6	342_012346_8	343_012346_1	348_012346_2	349_012346_20	595_012346_7	2919_012346_1	960_012346_1	594_012346_5	2317_012346_2	2315_012346_1	2312_012346_2	2313_0346_1	2311_012346_2	298_012346_2	299_012346_3	296_012346_1	297_012346_23	294_012346_7	295_012346_3	292_012346_6	293_012346_7	290_012346_8	291_012346_5	270_012346_3	271_012346_2	272_012346_2	273_012346_1	274_012346_6	275_012346_4	276_012346_5	277_012346_6	278_012346_1	279_012346_4	2814_0123456_1	3211_0123456_1	2269_01235_1	2263_012345_1	2260_012346_1	2266_012346_1	2264_01235_1
1718_01346_1	593_012346_5	643_012346_2	592_012346_6	344_012346_2	345_012346_6	346_012346_9	347_0123456_2	340_012346_10	341_012346_6	342_012346_8	343_012346_1	348_012346_2	349_012346_19	595_012346_7	2919_012346_1	594_012346_5	2317_012346_2	2315_012346_1	2313_0346_1	2311_012346_2	298_012346_2	299_012346_3	296_012346_1	297_012346_24	294_012346_7	295_012346_3	292_012346_6	293_012346_7	290_012346_8	291_012346_5	270_012346_3	271_012346_2	272_012346_2	273_012346_1	274_012346_6	275_012346_4	276_012346_5	277_012346_6	278_012346_1	279_012346_4	2814_0123456_1	3211_0123456_1	2269_01235_1	2263_012345_1	2260_012346_1	2266_012346_1	2264_01235_1	2265_012346_1	2442_0123456_1
1718_01346_1	593_012346_1	643_012346_2	592_012346_4	344_012346_2	345_012346_4	346_012346_3	347_0123456_2	340_012346_8	341_012346_6	342_012346_7	343_012346_2	348_012346_2	349_012346_8	595_012346_4	2919_012346_2	2317_012346_2	2315_012346_2	2311_012346_2	298_012346_2	299_012346_3	296_012346_2	297_012346_20	294_012346_4	295_012346_1	292_012346_3	293_012346_2	290_012346_4	291_012346_4	270_012346_2	271_012346_2	274_012346_2	275_012346_4	276_012346_1	277_012346_6	278_012346_1	279_012346_3	2814_0123456_1	3211_0123456_1	581_012346_1	2269_01235_1	2263_012345_2	2260_012346_1	2264_01235_1	2442_0123456_2	2443_0123456_2	2441_01234_1	2447_012346_2	2445_012346_2	2448_012346_1
593_012346_1	643_012346_1	592_012346_4	344_012346_2	345_012346_4	346_012346_3	347_0123456_2	340_012346_10	341_012346_8	342_012346_8	343_012346_2	348_012346_3	349_012346_7	595_012346_4	2317_012346_3	2315_012346_2	2311_012346_2	298_012346_2	299_012346_3	296_012346_2	297_012346_20	294_012346_4	1655_012346_1	292_012346_3	293_012346_3	290_012346_3	291_012346_4	270_012346_1	271_012346_3	274_012346_2	275_012346_3	276_012346_1	277_012346_5	278_012346_1	279_012346_3	581_012346_1	642_01234_7	2269_01235_1	2263_012345_2	2264_01235_2	2442_0123456_2	2443_0123456_4	2441_01234_2	2447_012346_2	2445_012346_2	2449_012346_3	108_012346_4	109_012346_1	102_012346_5	103_0123456_2
643_012346_1	592_012346_4	344_012346_2	345_012346_2	346_012346_3	347_0123456_2	340_012346_10	341_012346_8	342_012346_7	343_012346_2	348_012346_3	349_012346_8	595_012346_5	2317_012346_4	2315_012346_2	2311_012346_2	298_012346_3	299_012346_3	296_012346_1	297_012346_19	294_012346_3	292_012346_2	293_012346_3	290_012346_3	291_012346_4	270_012346_1	271_012346_5	274_012346_2	275_012346_2	276_012346_1	277_012346_8	278_012346_1	279_012346_3	581_012346_1	2269_01235_1	2263_012345_2	2264_01235_2	2442_0123456_3	2443_0123456_7	2441_01234_1	2447_012346_3	2445_012346_4	2449_012346_2	108_012346_5	109_012346_1	102_012346_7	103_0123456_2	100_012346_1	101_012346_6	106_012346_2
643_012346_1	592_012346_4	344_012346_3	345_012346_2	346_012346_4	347_0123456_1	340_012346_8	341_012346_11	342_012346_9	343_012346_2	348_012346_3	349_012346_7	2317_012346_3	2315_012346_1	2311_012346_1	298_012346_2	299_012346_3	296_012346_1	297_012346_18	294_012346_3	292_012346_2	293_012346_4	290_012346_3	291_012346_4	270_012346_1	271_012346_5	274_012346_2	275_012346_3	276_012346_1	277_012346_8	278_012346_1	279_012346_5	581_012346_1	2269_01235_2	2263_012345_2	2264_01235_3	2442_0123456_3	2443_0123456_8	2447_012346_1	2445_012346_6	2449_012346_3	108_012346_5	109_012346_1	102_012346_9	103_0123456_1	100_012346_1	101_012346_5	106_012346_3	107_012346_7	104_0123456_13
643_012346_2	592_012346_6	344_012346_3	345_012346_3	346_012346_3	347_0123456_1	340_012346_8	341_012346_12	342_012346_10	343_012346_1	348_012346_1	349_012346_10	2317_012346_3	2315_012346_1	2311_012346_1	298_012346_1	299_012346_5	297_012346_18	294_012346_3	292_012346_3	293_012346_4	290_012346_5	291_012346_6	270_012346_2	271_012346_6	274_012346_3	275_012346_4	276_012346_1	277_012346_9	278_012346_1	279_012346_5	581_012346_1	2269_01235_2	2263_012345_3	2264_01235_3	2442_0123456_5	2443_0123456_7	2447_012346_1	2445_012346_6	2449_012346_5	108_012346_6	109_012346_1	102_012346_8	103_0123456_3	100_012346_2	101_012346_4	106_012346_3	107_012346_7	104_0123456_17	105_012346_11
643_012346_1	344_012346_2	345_012346_2	346_012346_4	347_0123456_1	340_012346_7	341_012346_10	342_012346_10	343_012346_1	348_012346_2	349_012346_10	2317_012346_4	2311_012346_1	298_012346_1	299_012346_5	297_012346_19	294_012346_3	292_012346_3	293_012346_5	290_012346_5	291_012346_8	270_012346_1	271_012346_7	274_012346_4	275_012346_1	276_012346_1	277_012346_13	278_012346_1	279_012346_6	581_012346_1	2269_01235_1	2263_012345_3	2264_01235_3	2442_0123456_5	2443_0123456_8	2447_012346_1	2445_012346_9	2449_012346_4	108_012346_9	109_012346_1	102_012346_10	103_0123456_6	100_012346_2	101_012346_2	106_012346_5	107_012346_6	104_0123456_19	105_012346_10	2046_012346_2	2042_012346_1
643_012346_1	344_012346_2	345_012346_2	346_012346_4	347_0123456_1	340_012346_6	341_012346_12	342_012346_9	343_012346_1	348_012346_3	349_012346_11	2317_012346_3	2311_012346_1	298_012346_1	299_012346_7	297_012346_20	294_012346_4	292_012346_4	293_012346_4	290_012346_3	291_012346_7	270_012346_2	271_012346_4	274_012346_5	276_012346_1	277_012346_11	278_012346_1	279_012346_10	581_012346_1	2269_01235_1	2263_012345_3	2264_01235_2	2442_0123456_5	2443_0123456_9	2445_012346_9	2449_012346_2	108_012346_11	109_012346_1	102_012346_7	103_0123456_4	100_012346_2	101_012346_2	106_012346_6	107_012346_5	104_0123456_23	105_012346_12	2046_012346_3	2042_012346_1	1210_012346_1	2685_01346_2
643_012346_1	344_012346_3	345_012346_1	346_012346_4	347_0123456_1	340_012346_6	341_012346_10	342_012346_10	343_012346_1	348_012346_4	349_012346_9	2317_012346_4	2311_012346_1	298_012346_1	299_012346_7	297_012346_22	294_012346_7	292_012346_6	293_012346_4	290_012346_4	291_012346_6	270_012346_2	271_012346_4	274_012346_6	276_012346_1	277_012346_10	278_012346_1	279_012346_6	2269_01235_1	2263_012345_4	2264_01235_1	2442_0123456_4	2443_0123456_9	2445_012346_12	2449_012346_3	108_012346_10	109_012346_1	102_012346_6	103_0123456_3	100_012346_1	101_012346_2	106_012346_5	107_012346_6	104_0123456_24	105_012346_12	2046_012346_3	2042_012346_2	1210_012346_1	2685_01346_3	2686_012_2
643_012346_1	344_012346_4	345_012346_1	346_012346_3	347_0123456_1	340_012346_7	341_012346_11	342_012346_11	343_012346_1	348_012346_5	349_012346_10	2317_012346_5	2311_012346_1	298_012346_1	299_012346_4	297_012346_21	294_012346_8	292_012346_6	293_012346_4	290_012346_2	291_012346_8	270_012346_2	271_012346_4	274_012346_8	276_012346_1	277_012346_11	278_012346_1	279_012346_8	2269_01235_2	2263_012345_4	2264_01235_1	2442_0123456_4	2443_0123456_9	2445_012346_9	2449_012346_3	2189_012346_6	108_012346_11	109_012346_1	102_012346_8	103_0123456_4	100_012346_2	101_012346_2	106_012346_5	107_012346_6	104_0123456_27	105_012346_13	2046_012346_3	2042_012346_2	1210_012346_1	2685_01346_3
643_012346_1	344_012346_6	345_012346_2	346_012346_3	347_0123456_1	340_012346_6	341_012346_13	342_012346_11	343_012346_1	348_012346_4	349_012346_16	2317_012346_6	2311_012346_1	298_012346_1	299_012346_3	297_012346_23	294_012346_9	292_012346_6	293_012346_5	290_012346_3	291_012346_7	270_012346_1	271_012346_7	274_012346_8	276_012346_1	277_012346_12	278_012346_1	279_012346_6	2558_012346_1	2269_01235_1	2263_012345_6	2264_01235_1	2442_0123456_5	2443_0123456_6	2445_012346_8	2449_012346_3	2189_012346_8	108_012346_9	109_012346_1	102_012346_9	103_0123456_4	100_012346_3	101_012346_3	106_012346_6	107_012346_6	104_0123456_29	105_012346_17	2046_012346_3	2042_012346_3	1210_012346_1
643_012346_1	344_012346_9	345_012346_2	346_012346_5	347_0123456_1	340_012346_6	341_012346_12	342_012346_9	343_012346_1	348_012346_2	349_012346_14	2317_012346_6	2311_012346_1	298_012346_1	299_012346_3	297_012346_19	294_012346_9	292_012346_6	293_012346_7	290_012346_4	291_012346_8	270_012346_1	271_012346_4	274_012346_8	276_012346_1	277_012346_13	278_012346_1	279_012346_7	2263_012345_4	2264_01235_1	2442_0123456_6	2443_0123456_9	2445_012346_9	2449_012346_3	2189_012346_7	108_012346_11	109_012346_1	102_012346_5	103_0123456_4	100_012346_3	101_012346_3	106_012346_5	107_012346_4	104_0123456_29	105_012346_17	2046_012346_4	2042_012346_2	2685_01346_2	2687_012346_4	2682_01346_2
643_012346_1	344_012346_7	345_012346_3	346_012346_5	347_0123456_1	340_012346_6	341_012346_12	342_012346_9	343_012346_1	348_012346_1	349_012346_18	2317_012346_4	298_012346_1	299_012346_2	297_012346_19	294_012346_7	292_012346_5	293_012346_7	290_012346_3	291_012346_8	270_012346_1	271_012346_6	274_012346_7	276_012346_1	277_012346_12	278_012346_1	279_012346_6	2263_012345_3	2442_0123456_5	2443_0123456_6	2445_012346_9	2449_012346_2	2189_012346_6	108_012346_11	109_012346_1	102_012346_4	103_0123456_5	100_012346_5	101_012346_4	106_012346_5	107_012346_5	104_0123456_33	105_012346_14	2046_012346_3	2042_012346_1	2685_01346_1	2687_012346_2	2682_01346_2	99_012346_2	98_012346_8
643_012346_1	344_012346_6	345_012346_4	346_012346_4	347_0123456_1	340_012346_10	341_012346_12	342_012346_6	343_012346_1	348_012346_1	349_012346_18	2317_012346_4	298_012346_1	299_012346_2	297_012346_25	294_012346_7	292_012346_5	293_012346_6	290_012346_2	291_012346_8	270_012346_1	271_012346_6	274_012346_7	276_012346_1	277_012346_18	279_012346_7	2263_012345_1	2442_0123456_7	2443_0123456_8	2445_012346_7	2449_012346_2	2189_012346_6	108_012346_11	109_012346_1	102_012346_2	103_0123456_5	100_012346_4	101_012346_5	106_012346_5	107_012346_5	104_0123456_29	105_012346_14	2046_012346_3	2042_012346_1	2685_01346_1	2687_012346_1	2682_01346_1	99_012346_2	98_012346_8	91_012346_6
643_012346_1	344_012346_6	345_012346_4	346_012346_4	347_0123456_1	340_012346_10	341_012346_14	342_012346_7	343_012346_1	348_012346_1	349_012346_17	2317_012346_4	298_012346_1	299_012346_1	297_012346_26	294_012346_7	292_012346_3	293_012346_5	290_012346_3	291_012346_4	270_012346_1	271_012346_7	274_012346_8	276_012346_1	277_012346_18	279_012346_8	2263_012345_2	2442_0123456_6	2443_0123456_6	2445_012346_7	2449_012346_3	2189_012346_6	108_012346_11	109_012346_1	102_012346_2	103_0123456_4	100_012346_4	101_012346_5	106_012346_5	107_012346_7	104_0123456_35	105_012346_12	2046_012346_3	2042_012346_1	2685_01346_1	2687_012346_1	2682_01346_2	99_012346_4	98_012346_6	91_012346_6
344_012346_6	345_012346_5	346_012346_4	347_0123456_1	340_012346_5	341_012346_12	342_012346_10	343_012346_1	348_012346_1	349_012346_20	2317_012346_6	298_012346_1	299_012346_1	297_012346_22	294_012346_8	292_012346_4	293_012346_9	290_012346_4	291_012346_5	270_012346_1	271_012346_6	274_012346_8	276_012346_1	277_012346_17	279_012346_8	2263_012345_2	2442_0123456_8	2443_0123456_5	2445_012346_8	2449_012346_1	2189_012346_5	108_012346_10	109_012346_1	102_012346_2	103_0123456_4	100_012346_5	101_012346_5	106_012346_3	107_012346_7	104_0123456_40	105_012346_8	2046_012346_3	2042_012346_2	2685_01346_1	2682_01346_2	98_012346_5	91_012346_5	90_012346_4	93_012346_1	92_012346_7
344_012346_5	345_012346_5	346_012346_6	347_0123456_1	340_012346_5	341_012346_12	342_012346_13	343_012346_1	348_012346_1	349_012346_20	2317_012346_8	298_012346_1	299_012346_2	297_012346_20	294_012346_5	292_012346_3	293_012346_7	290_012346_4	291_012346_3	270_012346_1	271_012346_8	274_012346_8	276_012346_1	277_012346_20	279_012346_8	2263_012345_2	2442_0123456_7	2443_0123456_6	2445_012346_8	2449_012346_2	2189_012346_4	108_012346_12	109_012346_1	102_012346_2	103_0123456_4	100_012346_3	101_012346_4	106_012346_4	107_012346_8	104_0123456_41	105_012346_10	2046_012346_3	2042_012346_2	2685_01346_1	2682_01346_2	98_012346_5	91_012346_6	90_012346_4	93_012346_1	92_012346_6
344_012346_4	345_012346_6	346_012346_3	347_0123456_1	340_012346_5	341_012346_12	342_012346_10	343_012346_1	348_012346_1	349_012346_20	2317_012346_7	298_012346_1	299_012346_1	297_012346_18	294_012346_4	292_012346_3	293_012346_5	290_012346_5	291_012346_2	270_012346_1	271_012346_12	274_012346_11	276_012346_1	277_012346_21	279_012346_8	2263_012345_4	2442_0123456_5	2443_0123456_6	2445_012346_7	2449_012346_3	2189_012346_4	108_012346_14	109_012346_1	102_012346_1	103_0123456_3	100_012346_3	101_012346_4	106_012346_3	107_012346_7	104_0123456_45	105_012346_9	2046_012346_2	2042_012346_2	2685_01346_1	98_012346_2	91_012346_4	90_012346_6	93_012346_1	92_012346_5	94_012346_2
344_012346_3	345_012346_7	346_012346_2	347_0123456_1	340_012346_7	341_012346_13	342_012346_9	343_012346_1	348_012346_1	349_012346_24	2317_012346_6	298_012346_1	299_012346_1	297_012346_13	294_012346_1	292_012346_3	293_012346_3	290_012346_5	270_012346_1	271_012346_13	274_012346_13	276_012346_1	277_012346_25	279_012346_10	2263_012345_5	2442_0123456_6	2443_0123456_3	2445_012346_6	2449_012346_5	2189_012346_4	108_012346_16	109_012346_1	102_012346_1	103_0123456_4	100_012346_3	101_012346_4	106_012346_3	107_012346_7	104_0123456_42	105_012346_4	2046_012346_3	2042_012346_3	2685_01346_1	98_012346_3	91_012346_4	90_012346_11	93_012346_1	92_012346_3	94_012346_2	97_012346_2
643_012346_1	344_012346_2	345_012346_7	346_012346_2	347_0123456_1	340_012346_6	341_012346_12	342_012346_6	343_012346_1	348_012346_2	349_012346_26	2317_012346_9	298_012346_1	299_012346_1	297_012346_10	294_012346_1	292_012346_2	293_012346_3	290_012346_7	270_012346_1	271_012346_17	274_012346_12	276_012346_1	277_012346_28	279_012346_9	2263_012345_6	2442_0123456_6	2443_0123456_4	2445_012346_5	2449_012346_6	2189_012346_4	108_012346_18	109_012346_1	103_0123456_3	100_012346_3	101_012346_5	106_012346_3	107_012346_6	104_0123456_39	105_012346_6	2046_012346_1	2042_012346_3	2685_01346_1	98_012346_1	91_012346_4	90_012346_10	93_012346_1	92_012346_4	94_012346_1	97_012346_1
643_012346_1	344_012346_2	345_012346_9	346_012346_2	347_0123456_1	340_012346_6	341_012346_12	342_012346_5	343_012346_1	348_012346_3	349_012346_32	2317_012346_10	298_012346_1	299_012346_1	297_012346_12	294_012346_1	292_012346_3	293_012346_5	290_012346_8	270_012346_1	271_012346_18	274_012346_10	276_012346_1	277_012346_25	279_012346_10	2263_012345_6	2442_0123456_4	2443_0123456_5	2445_012346_7	2449_012346_6	2189_012346_3	108_012346_18	109_012346_1	103_0123456_3	100_012346_3	101_012346_6	106_012346_2	107_012346_6	104_0123456_41	105_012346_7	2042_012346_1	2685_01346_1	98_012346_1	91_012346_3	90_012346_10	93_012346_1	92_012346_5	94_012346_1	97_012346_1	96_012346_8
643_012346_1	344_012346_3	345_012346_11	346_012346_2	347_0123456_1	340_012346_4	341_012346_16	342_012346_5	343_012346_1	348_012346_2	349_012346_32	2317_012346_9	298_012346_1	297_012346_12	294_012346_1	292_012346_3	293_012346_4	290_012346_7	270_012346_1	271_012346_19	274_012346_11	276_012346_1	277_012346_23	279_012346_9	2263_012345_5	2442_0123456_4	2443_0123456_5	2445_012346_9	2449_012346_7	2189_012346_4	108_012346_17	109_012346_1	103_0123456_3	100_012346_3	101_012346_5	106_012346_1	107_012346_6	104_0123456_41	105_012346_8	2042_012346_1	2685_01346_1	98_012346_1	91_012346_3	90_012346_9	93_012346_1	92_012346_4	94_012346_1	97_012346_1	96_012346_9	1621_0123456_9
392_012346_1	1349_012346_1	1269_012346_1	965_012346_5	527_012346_24	799_012346_6	165_0123456_11	993_012346_1	93_012346_1	429_012346_1	1942_012346_1	1940_012346_1	1944_0123456_13	2229_012346_2	818_012346_1	345_012346_12	346_012346_2	347_0123456_1	340_012346_3	341_012346_18	342_012346_7	343_012346_1	811_02346_1	813_012346_1	348_012346_2	349_012346_27	816_012346_6	2177_0123456_5	595_012346_2	737_012346_1	2915_012346_1	2917_0123456_1	717_0123456_10	716_012346_7	710_0123456_1	3333_012346_26	1492_012346_7	1494_012346_5	3336_0123456_16	1496_0123456_7	3334_012346_7	917_012346_3	236_012346_1	961_0123456_36	594_012346_4	422_012346_10	1707_012346_4	1708_012346_3	2317_012346_8	1063_012346_6
392_012346_1	1349_012346_1	1269_012346_1	965_012346_5	527_012346_25	799_012346_7	165_0123456_10	93_012346_1	1940_012346_1	1944_0123456_15	2229_012346_1	818_012346_1	345_012346_8	346_012346_1	347_0123456_1	340_012346_3	341_012346_19	342_012346_7	343_012346_1	1252_012346_5	349_012346_29	816_012346_6	2177_0123456_6	595_012346_3	737_012346_1	2915_012346_1	2917_0123456_1	717_0123456_11	716_012346_6	710_0123456_2	3333_012346_26	1492_012346_6	1494_012346_2	3336_0123456_18	1496_0123456_10	3334_012346_6	917_012346_3	236_012346_1	961_0123456_41	594_012346_6	422_012346_12	1707_012346_3	1708_012346_3	2317_012346_8	1063_012346_5	1065_0123456_1	1064_012346_7	1067_012346_5	1066_012346_7	2105_123456_5
392_012346_1	1349_012346_1	1269_012346_1	965_012346_4	527_012346_30	799_012346_5	165_0123456_11	93_012346_1	1940_012346_1	1944_0123456_13	2229_012346_1	818_012346_1	345_012346_11	346_012346_2	347_0123456_1	340_012346_4	341_012346_16	342_012346_6	343_012346_1	1252_012346_6	349_012346_26	816_012346_7	2177_0123456_5	595_012346_3	737_012346_1	2915_012346_1	2917_0123456_1	717_0123456_11	716_012346_4	710_0123456_3	3333_012346_25	1492_012346_7	1494_012346_2	3336_0123456_18	1496_0123456_10	3334_012346_7	917_012346_2	236_012346_1	961_0123456_44	594_012346_6	422_012346_13	1707_012346_3	1708_012346_4	2317_012346_7	1063_012346_8	1065_0123456_1	1064_012346_8	1067_012346_6	1066_012346_6	2105_123456_6
392_012346_1	1349_012346_1	1269_012346_1	965_012346_3	527_012346_32	799_012346_5	165_0123456_12	93_012346_1	1940_012346_1	1944_0123456_13	2229_012346_2	818_012346_1	345_012346_8	346_012346_2	347_0123456_1	340_012346_5	341_012346_14	342_012346_6	343_012346_1	1252_012346_7	349_012346_25	816_012346_9	2177_0123456_7	737_012346_1	2917_0123456_1	717_0123456_11	716_012346_4	710_0123456_4	3333_012346_27	1492_012346_8	1494_012346_3	3336_0123456_22	1496_0123456_10	3334_012346_6	917_012346_2	236_012346_1	961_0123456_49	594_012346_6	422_012346_12	1707_012346_4	1708_012346_5	2317_012346_5	1063_012346_8	1065_0123456_1	1064_012346_7	1067_012346_4	1066_012346_5	2105_123456_4	298_012346_1	148_012346_2
392_012346_1	1349_012346_1	965_012346_3	527_012346_34	799_012346_4	165_0123456_11	93_012346_1	1940_012346_1	1944_0123456_13	2229_012346_3	818_012346_1	345_012346_6	346_012346_3	347_0123456_1	340_012346_6	341_012346_8	342_012346_5	343_012346_1	1252_012346_6	349_012346_26	816_012346_11	2177_0123456_5	737_012346_1	2917_0123456_1	717_0123456_14	716_012346_5	710_0123456_6	3333_012346_24	1492_012346_10	1494_012346_2	3336_0123456_16	1496_0123456_11	3334_012346_7	917_012346_2	236_012346_1	961_0123456_57	594_012346_7	422_012346_11	1707_012346_3	1708_012346_5	2317_012346_5	1063_012346_8	1065_0123456_2	1064_012346_7	1067_012346_4	1066_012346_4	2105_123456_3	298_012346_1	148_012346_2	297_012346_11
392_012346_1	1349_012346_1	527_012346_33	799_012346_4	165_0123456_11	1940_012346_1	1944_0123456_14	2229_012346_5	344_012346_3	345_012346_5	346_012346_4	347_0123456_1	340_012346_5	341_012346_8	342_012346_5	343_012346_1	1252_012346_5	349_012346_27	816_012346_10	2177_0123456_5	737_012346_1	965_012346_3	717_0123456_15	716_012346_4	710_0123456_3	3333_012346_22	1492_012346_9	1494_012346_1	3336_0123456_19	1496_0123456_13	3334_012346_7	917_012346_3	236_012346_1	961_0123456_59	594_012346_8	422_012346_11	1707_012346_2	1708_012346_5	2317_012346_5	1063_012346_5	1065_0123456_1	1064_012346_7	1067_012346_5	1066_012346_6	2105_123456_3	298_012346_1	148_012346_1	297_012346_13	918_012346_6	426_012346_5
392_012346_1	1349_012346_1	527_012346_34	799_012346_4	165_0123456_9	1940_012346_1	1944_0123456_16	344_012346_3	345_012346_5	346_012346_3	347_0123456_1	340_012346_3	341_012346_7	342_012346_5	343_012346_1	1252_012346_6	349_012346_30	816_012346_9	2177_0123456_4	737_012346_1	965_012346_3	717_0123456_18	716_012346_5	710_0123456_4	3333_012346_24	1492_012346_12	1494_012346_2	3336_0123456_20	1496_0123456_14	3334_012346_5	917_012346_3	236_012346_1	961_0123456_60	594_012346_9	422_012346_11	1707_012346_1	1708_012346_4	2317_012346_6	1063_012346_6	1065_0123456_1	1064_012346_6	1067_012346_5	1066_012346_5	2105_123456_3	298_012346_1	148_012346_2	297_012346_14	918_012346_5	426_012346_6	292_012346_2
392_012346_1	1349_012346_1	527_012346_36	799_012346_5	165_0123456_7	1940_012346_1	1944_0123456_17	344_012346_3	345_012346_7	346_012346_3	347_0123456_1	340_012346_3	341_012346_7	342_012346_5	343_012346_1	1252_012346_7	349_012346_32	816_012346_8	2177_0123456_4	737_012346_1	717_0123456_16	716_012346_4	710_0123456_7	3333_012346_19	1492_012346_12	1494_012346_3	3336_0123456_21	1496_0123456_13	3334_012346_5	917_012346_4	236_012346_1	961_0123456_57	594_012346_9	2070_012346_4	1707_012346_1	1708_012346_4	2317_012346_5	1063_012346_5	1065_0123456_1	1064_012346_8	1067_012346_7	1066_012346_6	2105_123456_3	298_012346_1	148_012346_2	297_012346_13	294_012346_1	426_012346_9	292_012346_2	293_012346_9
392_012346_1	1349_012346_1	527_012346_30	799_012346_5	165_0123456_6	1940_012346_1	1944_0123456_15	344_012346_3	345_012346_8	346_012346_4	347_0123456_1	340_012346_1	341_012346_7	342_012346_5	343_012346_1	1252_012346_7	349_012346_32	816_012346_7	2177_0123456_4	737_012346_1	717_0123456_16	716_012346_4	710_0123456_8	3333_012346_18	1492_012346_12	1494_012346_4	3336_0123456_23	1496_0123456_11	3334_012346_3	917_012346_3	236_012346_1	961_0123456_59	594_012346_8	2070_012346_5	1707_012346_1	1708_012346_4	2317_012346_5	1063_012346_4	1065_0123456_2	1064_012346_10	1067_012346_8	1066_012346_3	2105_123456_3	298_012346_1	148_012346_1	297_012346_13	294_012346_1	426_012346_11	292_012346_2	293_012346_10
392_012346_1	1349_012346_1	527_012346_32	165_0123456_7	1940_012346_1	1944_0123456_14	344_012346_3	345_012346_6	346_012346_3	347_0123456_1	341_012346_6	342_012346_5	343_012346_1	1252_012346_7	349_012346_32	816_012346_4	2177_0123456_3	737_012346_1	717_0123456_16	716_012346_5	710_0123456_5	3333_012346_20	1492_012346_11	1494_012346_3	3336_0123456_27	1496_0123456_8	3334_012346_3	917_012346_5	236_012346_1	961_0123456_58	594_012346_9	2070_012346_6	1707_012346_1	1708_012346_2	2317_012346_6	1063_012346_3	1065_0123456_2	1064_012346_8	1067_012346_10	1066_012346_4	2105_123456_3	298_012346_1	1835_012346_2	297_012346_16	294_012346_1	426_012346_11	292_012346_3	293_012346_9	290_012346_2	1087_012346_19
392_012346_1	527_012346_32	165_0123456_7	1940_012346_1	1944_0123456_12	344_012346_2	345_012346_6	346_012346_3	347_0123456_1	341_012346_6	342_012346_6	1252_012346_7	349_012346_30	816_012346_4	2177_0123456_2	737_012346_1	717_0123456_19	716_012346_7	710_0123456_7	3333_012346_19	1492_012346_9	1494_012346_3	3336_0123456_24	1496_0123456_8	3334_012346_1	917_012346_4	236_012346_1	961_0123456_66	594_012346_5	2070_012346_5	1707_012346_1	1708_012346_2	2317_012346_8	1063_012346_3	1065_0123456_1	1064_012346_5	1067_012346_10	1066_012346_3	2105_123456_3	298_012346_1	1835_012346_3	297_012346_12	294_012346_1	426_012346_13	292_012346_3	293_012346_9	290_012346_1	1087_012346_22	1129_012346_2	1085_0123456_1
392_012346_1	527_012346_31	165_0123456_6	1940_012346_1	1944_0123456_16	344_012346_2	345_012346_7	346_012346_3	347_0123456_1	341_012346_4	342_012346_8	1252_012346_5	349_012346_29	816_012346_3	2177_0123456_2	737_012346_1	717_0123456_18	716_012346_7	710_0123456_6	3333_012346_21	1492_012346_9	1494_012346_4	3336_0123456_26	1496_0123456_7	3334_012346_1	917_012346_3	236_012346_1	961_0123456_65	594_012346_7	2070_012346_8	1707_012346_1	1708_012346_2	2317_012346_7	1063_012346_3	1065_0123456_1	1064_012346_4	1067_012346_11	1066_012346_1	2105_123456_3	1835_012346_3	297_012346_12	294_012346_1	426_012346_10	292_012346_5	293_012346_10	290_012346_1	1087_012346_24	1129_012346_2	1085_0123456_1	1084_0123456_37
392_012346_1	527_012346_27	165_0123456_7	1940_012346_1	1944_0123456_13	344_012346_1	345_012346_7	346_012346_4	347_0123456_1	341_012346_3	342_012346_9	1252_012346_6	349_012346_31	816_012346_3	2177_0123456_3	737_012346_1	717_0123456_19	716_012346_6	710_0123456_7	3333_012346_21	1492_012346_11	1494_012346_5	3336_0123456_22	1496_0123456_8	3334_012346_1	917_012346_3	236_012346_1	961_0123456_66	2070_012346_6	195_012346_1	1708_012346_3	2317_012346_6	1063_012346_4	1065_0123456_1	1064_012346_5	1067_012346_13	1066_012346_1	2105_123456_3	1835_012346_2	297_012346_13	294_012346_1	426_012346_10	292_012346_5	293_012346_11	290_012346_2	1087_012346_18	1129_012346_4	1085_0123456_1	1084_0123456_40	1083_012346_45
392_012346_1	527_012346_32	165_0123456_6	1940_012346_1	1944_0123456_11	344_012346_1	345_012346_8	346_012346_3	347_0123456_1	341_012346_2	342_012346_9	1252_012346_6	349_012346_28	816_012346_4	2177_0123456_3	737_012346_1	717_0123456_14	716_012346_6	710_0123456_7	3333_012346_22	1492_012346_11	1494_012346_5	3336_0123456_26	1496_0123456_10	3334_012346_1	917_012346_3	236_012346_1	961_0123456_68	2070_012346_7	195_012346_1	1708_012346_3	2317_012346_5	1063_012346_3	1065_0123456_1	1064_012346_5	1067_012346_14	1066_012346_1	2105_123456_2	297_012346_11	294_012346_1	426_012346_10	292_012346_6	293_012346_11	290_012346_1	1087_012346_16	1129_012346_2	1085_0123456_1	1084_0123456_43	1083_012346_46	1082_012346_6
392_012346_1	165_0123456_7	1940_012346_1	1944_0123456_9	344_012346_1	345_012346_9	346_012346_3	347_0123456_1	342_012346_11	1252_012346_9	349_012346_27	816_012346_5	2177_0123456_1	737_012346_1	717_0123456_17	716_012346_7	710_0123456_6	3333_012346_20	1492_012346_12	1494_012346_8	3336_0123456_32	1496_0123456_12	917_012346_3	236_012346_1	961_0123456_73	2070_012346_4	195_012346_1	1708_012346_2	2317_012346_1	1063_012346_4	1065_0123456_1	1064_012346_4	1067_012346_14	2105_123456_2	297_012346_9	294_012346_1	426_012346_9	292_012346_6	293_012346_12	290_012346_1	1087_012346_14	1129_012346_3	1085_0123456_1	1084_0123456_42	1083_012346_45	1082_012346_6	1081_012346_11	596_012346_1	1120_0123456_9	194_123456_1
392_012346_1	165_0123456_7	1940_012346_1	1944_0123456_7	344_012346_1	345_012346_11	346_012346_2	347_0123456_1	342_012346_10	1252_012346_6	349_012346_29	816_012346_6	2177_0123456_1	737_012346_1	717_0123456_19	716_012346_8	710_0123456_6	3333_012346_19	1492_012346_12	1494_012346_10	3336_0123456_33	1496_0123456_13	917_012346_3	236_012346_1	961_0123456_73	2070_012346_5	195_012346_1	1708_012346_2	2317_012346_1	1063_012346_5	1065_0123456_1	1064_012346_4	1067_012346_20	2105_123456_1	297_012346_8	294_012346_1	426_012346_7	292_012346_4	293_012346_9	290_012346_1	1087_012346_14	1129_012346_3	1085_0123456_1	1084_0123456_45	1083_012346_47	1082_012346_9	1081_012346_7	596_012346_1	1120_0123456_7	194_123456_1
392_012346_1	165_0123456_5	1940_012346_1	1944_0123456_6	344_012346_1	345_012346_8	346_012346_2	347_0123456_1	342_012346_11	1252_012346_4	349_012346_32	816_012346_4	2177_0123456_1	737_012346_1	717_0123456_21	716_012346_7	710_0123456_4	3333_012346_18	1492_012346_13	1494_012346_12	3336_0123456_32	1496_0123456_13	917_012346_1	236_012346_1	961_0123456_68	2070_012346_4	195_012346_1	1708_012346_3	2317_012346_2	1063_012346_7	1064_012346_5	1067_012346_19	2105_123456_1	297_012346_9	294_012346_1	426_012346_5	292_012346_5	293_012346_10	290_012346_1	1087_012346_10	1129_012346_3	1085_0123456_1	1084_0123456_45	1083_012346_49	1082_012346_9	1081_012346_8	596_012346_1	1120_0123456_8	194_123456_1	197_012346_25
392_012346_1	165_0123456_3	1940_012346_1	1944_0123456_5	344_012346_1	345_012346_9	346_012346_1	347_0123456_1	342_012346_9	1252_012346_4	349_012346_34	816_012346_4	2177_0123456_1	737_012346_1	717_0123456_25	716_012346_7	710_0123456_3	3333_012346_16	1492_012346_17	1494_012346_13	3336_0123456_33	1496_0123456_15	917_012346_1	236_012346_1	961_0123456_70	2070_012346_4	195_012346_1	1708_012346_4	2317_012346_2	1063_012346_5	1064_012346_6	1067_012346_24	2105_123456_2	297_012346_9	294_012346_1	426_012346_5	292_012346_5	293_012346_9	290_012346_1	1087_012346_9	1129_012346_3	1085_0123456_1	1084_0123456_52	1083_012346_54	1082_012346_9	1081_012346_7	596_012346_1	1120_0123456_8	194_123456_1	197_012346_27
392_012346_1	165_0123456_4	1940_012346_1	1944_0123456_4	344_012346_1	345_012346_9	346_012346_1	347_0123456_1	342_012346_8	2176_013456_4	349_012346_35	816_012346_3	2177_0123456_2	737_012346_1	717_0123456_21	716_012346_6	710_0123456_2	3333_012346_14	1492_012346_14	1494_012346_16	3336_0123456_34	1496_0123456_16	917_012346_2	236_012346_1	961_0123456_71	2070_012346_5	195_012346_1	1708_012346_4	2317_012346_1	1063_012346_4	1064_012346_8	1067_012346_23	2105_123456_2	297_012346_9	294_012346_1	426_012346_3	292_012346_4	293_012346_9	290_012346_1	1087_012346_10	1129_012346_3	1084_0123456_55	1083_012346_58	1082_012346_9	1081_012346_10	596_012346_1	1120_0123456_6	194_123456_1	197_012346_27	1123_0123456_27
392_012346_1	165_0123456_2	1940_012346_1	1944_0123456_3	344_012346_1	345_012346_8	346_012346_1	347_0123456_1	342_012346_8	2176_013456_4	349_012346_33	816_012346_2	2177_0123456_3	737_012346_1	717_0123456_23	716_012346_8	710_0123456_1	3333_012346_15	1492_012346_13	1494_012346_14	3336_0123456_28	1496_0123456_16	917_012346_2	236_012346_1	961_0123456_81	2070_012346_2	195_012346_1	1708_012346_6	2317_012346_2	1063_012346_3	1064_012346_8	1067_012346_22	2105_123456_2	297_012346_10	294_012346_1	426_012346_2	292_012346_4	293_012346_8	290_012346_1	1087_012346_8	1129_012346_2	1084_0123456_58	1083_012346_60	1082_012346_9	1081_012346_8	596_012346_1	1120_0123456_7	194_123456_1	197_012346_28	1123_0123456_26
392_012346_1	165_0123456_2	1940_012346_1	1944_0123456_3	344_012346_1	345_012346_10	346_012346_1	347_0123456_1	342_012346_7	2176_013456_2	349_012346_33	816_012346_1	2177_0123456_3	737_012346_1	717_0123456_20	716_012346_8	3333_012346_17	1492_012346_13	1494_012346_11	3336_0123456_28	1496_0123456_14	917_012346_2	236_012346_1	961_0123456_77	2070_012346_2	195_012346_1	1708_012346_4	2317_012346_3	1063_012346_3	1064_012346_8	1067_012346_17	2105_123456_1	297_012346_10	294_012346_1	426_012346_2	292_012346_4	293_012346_7	290_012346_1	1087_012346_7	1129_012346_2	1084_0123456_57	1083_012346_62	1082_012346_9	1081_012346_10	596_012346_1	1120_0123456_5	194_123456_1	197_012346_26	1123_0123456_28	1124_012346_10
392_012346_1	165_0123456_3	1940_012346_1	1944_0123456_6	344_012346_1	345_012346_9	346_012346_1	347_0123456_1	342_012346_3	2176_013456_3	349_012346_34	816_012346_1	2177_0123456_5	737_012346_1	717_0123456_22	716_012346_5	3333_012346_15	1492_012346_12	1494_012346_9	3336_0123456_32	1496_0123456_13	917_012346_2	236_012346_1	961_0123456_74	2070_012346_1	195_012346_1	1708_012346_4	2317_012346_3	1063_012346_2	1064_012346_7	1067_012346_19	2105_123456_1	297_012346_7	294_012346_1	426_012346_2	292_012346_2	293_012346_5	290_012346_1	1087_012346_9	1129_012346_2	1084_0123456_52	1083_012346_55	1082_012346_8	1081_012346_8	596_012346_1	1120_0123456_4	194_123456_1	197_012346_27	1123_0123456_32	1124_012346_10
392_012346_1	165_0123456_1	1940_012346_1	1944_0123456_7	344_012346_1	345_012346_7	346_012346_2	347_0123456_1	342_012346_3	349_012346_34	816_012346_1	2177_0123456_5	737_012346_1	717_0123456_21	716_012346_3	3333_012346_18	1492_012346_12	1494_012346_12	3336_0123456_30	1496_0123456_14	917_012346_1	236_012346_1	961_0123456_68	2070_012346_1	195_012346_1	1708_012346_4	2317_012346_5	1063_012346_3	1064_012346_5	1067_012346_16	2105_123456_1	297_012346_6	294_012346_1	426_012346_2	292_012346_2	293_012346_4	290_012346_1	1087_012346_7	1129_012346_2	1084_0123456_51	1083_012346_61	1082_012346_6	1081_012346_5	596_012346_1	1120_0123456_6	194_123456_1	197_012346_31	1123_0123456_33	1124_012346_8	190_012346_1
392_012346_1	165_0123456_2	1940_012346_1	1944_0123456_6	345_012346_7	346_012346_1	347_0123456_1	342_012346_3	349_012346_38	816_012346_1	2177_0123456_6	737_012346_1	717_0123456_26	716_012346_2	3333_012346_15	1492_012346_13	1494_012346_9	3336_0123456_33	1496_0123456_14	917_012346_1	236_012346_1	961_0123456_68	2070_012346_1	195_012346_1	1708_012346_6	2317_012346_5	1063_012346_3	1064_012346_6	1067_012346_15	2105_123456_1	297_012346_9	294_012346_1	426_012346_2	292_012346_3	293_012346_2	290_012346_1	1087_012346_7	1129_012346_2	1084_0123456_45	1083_012346_57	1082_012346_7	1081_012346_6	596_012346_1	1120_0123456_7	194_123456_1	197_012346_28	1123_0123456_33	1124_012346_9	190_012346_1	192_0123456_13
392_012346_1	165_0123456_4	1940_012346_1	1944_0123456_9	345_012346_5	346_012346_1	347_0123456_1	342_012346_3	349_012346_33	816_012346_1	2177_0123456_9	737_012346_1	717_0123456_22	716_012346_1	3333_012346_18	1492_012346_9	1494_012346_11	3336_0123456_37	1496_0123456_16	917_012346_1	236_012346_1	961_0123456_71	2070_012346_1	195_012346_1	1708_012346_5	2317_012346_5	1063_012346_2	1064_012346_6	1067_012346_15	913_012345_3	297_012346_9	294_012346_1	426_012346_2	292_012346_2	293_012346_2	290_012346_1	1087_012346_8	1129_012346_2	1084_0123456_38	1083_012346_67	1082_012346_6	1081_012346_7	596_012346_1	1120_0123456_7	194_123456_1	197_012346_29	1123_0123456_34	1124_012346_9	190_012346_1	192_0123456_10
392_012346_1	165_0123456_4	1940_012346_1	1944_0123456_11	345_012346_4	347_0123456_1	342_012346_3	349_012346_41	816_012346_1	2177_0123456_11	737_012346_1	717_0123456_20	716_012346_1	3333_012346_17	1492_012346_8	1494_012346_9	3336_0123456_40	1496_0123456_14	236_012346_1	961_0123456_68	195_012346_1	1708_012346_7	2317_012346_6	1063_012346_1	1064_012346_4	1067_012346_17	913_012345_2	297_012346_6	294_012346_1	426_012346_2	292_012346_3	293_012346_1	290_012346_1	1087_012346_7	1129_012346_1	1084_0123456_37	1083_012346_66	1082_012346_6	1081_012346_6	596_012346_1	1120_0123456_8	194_123456_1	197_012346_26	1123_0123456_31	1124_012346_10	190_012346_1	192_0123456_10	270_012346_1	271_012346_14	3142_012346_3
392_012346_1	165_0123456_5	1940_012346_1	1944_0123456_14	345_012346_3	347_0123456_1	342_012346_3	349_012346_37	816_012346_1	2177_0123456_12	737_012346_1	717_0123456_19	716_012346_1	3333_012346_18	1492_012346_9	1494_012346_11	3336_0123456_37	1496_0123456_14	236_012346_1	961_0123456_74	195_012346_1	1708_012346_8	2317_012346_6	1064_012346_4	1067_012346_19	913_012345_3	297_012346_6	294_012346_1	426_012346_1	292_012346_1	293_012346_1	290_012346_1	1087_012346_6	1084_0123456_40	1083_012346_66	1082_012346_4	1081_012346_7	596_012346_1	1120_0123456_5	194_123456_1	197_012346_26	1123_0123456_31	1124_012346_13	190_012346_1	192_0123456_9	270_012346_1	271_012346_14	3142_012346_3	1138_0123456_9	274_012346_25
392_012346_1	165_0123456_7	1940_012346_1	1944_0123456_16	345_012346_2	347_0123456_1	342_012346_4	349_012346_38	816_012346_1	2177_0123456_13	737_012346_1	717_0123456_20	663_0123456_12	3333_012346_19	1492_012346_8	1494_012346_11	3336_0123456_40	1496_0123456_13	236_012346_1	961_0123456_77	195_012346_1	1708_012346_8	2317_012346_8	1064_012346_4	1067_012346_16	913_012345_4	297_012346_5	294_012346_1	426_012346_1	292_012346_2	293_012346_1	290_012346_1	1087_012346_7	1084_0123456_41	1083_012346_71	1082_012346_5	1081_012346_7	596_012346_1	1120_0123456_3	194_123456_1	197_012346_32	1123_0123456_33	1124_012346_14	190_012346_1	192_0123456_10	270_012346_1	271_012346_14	3142_012346_2	1138_0123456_11	274_012346_23
392_012346_1	165_0123456_9	1940_012346_1	1944_0123456_14	345_012346_3	347_0123456_1	342_012346_2	349_012346_40	816_012346_1	2177_0123456_11	737_012346_1	717_0123456_20	663_0123456_12	3333_012346_22	1492_012346_6	1494_012346_10	3336_0123456_35	1496_0123456_13	236_012346_1	961_0123456_84	195_012346_1	1708_012346_7	2317_012346_7	1064_012346_5	1067_012346_16	913_012345_1	297_012346_4	294_012346_1	426_012346_1	292_012346_2	293_012346_1	290_012346_1	1087_012346_10	1084_0123456_46	1083_012346_67	1082_012346_3	1081_012346_5	596_012346_1	1120_0123456_3	194_123456_1	197_012346_44	1123_0123456_31	1124_012346_17	190_012346_1	192_0123456_10	270_012346_1	271_012346_14	3142_012346_1	1138_0123456_9	274_012346_23
392_012346_1	165_0123456_9	1940_012346_1	1944_0123456_9	345_012346_2	347_0123456_1	342_012346_1	349_012346_40	816_012346_1	2177_0123456_13	717_0123456_18	663_0123456_13	3333_012346_25	1492_012346_7	1494_012346_9	3336_0123456_38	1496_0123456_11	236_012346_1	961_0123456_82	195_012346_1	1708_012346_9	2317_012346_6	1064_012346_9	1067_012346_17	913_012345_1	297_012346_6	294_012346_1	426_012346_1	292_012346_2	293_012346_1	290_012346_1	1087_012346_6	1084_0123456_47	1083_012346_67	1082_012346_4	1081_012346_8	596_012346_1	1120_0123456_1	194_123456_1	197_012346_45	1123_0123456_32	1124_012346_17	190_012346_1	192_0123456_11	270_012346_1	271_012346_13	3142_012346_2	1138_0123456_8	274_012346_19	277_012346_2
392_012346_1	165_0123456_10	1940_012346_1	1944_0123456_8	345_012346_1	347_0123456_1	342_012346_1	349_012346_40	816_012346_1	2177_0123456_14	717_0123456_17	663_0123456_16	3333_012346_22	1492_012346_7	1494_012346_12	3336_0123456_36	1496_0123456_11	236_012346_1	961_0123456_79	195_012346_1	1708_012346_7	2317_012346_7	1064_012346_9	1067_012346_15	913_012345_1	297_012346_6	294_012346_1	426_012346_1	292_012346_1	293_012346_1	290_012346_1	1087_012346_5	1084_0123456_55	1083_012346_62	1082_012346_4	1081_012346_9	596_012346_1	1120_0123456_1	194_123456_1	197_012346_46	1123_0123456_24	1124_012346_19	190_012346_1	192_0123456_12	270_012346_1	271_012346_14	3142_012346_2	1138_0123456_7	274_012346_19	277_012346_2
392_012346_1	165_0123456_12	1940_012346_1	1944_0123456_8	345_012346_1	347_0123456_1	342_012346_1	349_012346_36	816_012346_1	2177_0123456_14	717_0123456_15	663_0123456_19	3333_012346_23	1492_012346_6	1494_012346_10	3336_0123456_36	1496_0123456_11	236_012346_1	961_0123456_78	195_012346_1	1708_012346_8	2317_012346_7	1064_012346_11	1067_012346_14	913_012345_1	297_012346_6	294_012346_1	426_012346_1	292_012346_2	293_012346_1	290_012346_1	1087_012346_2	1084_0123456_57	1083_012346_61	1082_012346_3	1081_012346_8	596_012346_1	1120_0123456_1	194_123456_1	197_012346_50	1123_0123456_24	1124_012346_17	190_012346_1	192_0123456_15	270_012346_1	271_012346_15	3142_012346_2	1138_0123456_6	274_012346_20	277_012346_3
392_012346_1	165_0123456_10	1940_012346_1	1944_0123456_6	819_012346_31	347_0123456_1	342_012346_1	349_012346_35	816_012346_1	2177_0123456_14	717_0123456_20	663_0123456_20	3333_012346_22	1492_012346_6	1494_012346_12	3336_0123456_40	1496_0123456_10	236_012346_1	961_0123456_75	195_012346_1	1708_012346_7	2317_012346_6	1064_012346_10	1067_012346_14	913_012345_1	297_012346_5	294_012346_1	426_012346_2	292_012346_2	293_012346_1	290_012346_1	1087_012346_1	1084_0123456_50	1083_012346_65	1082_012346_3	1081_012346_11	596_012346_1	1120_0123456_1	197_012346_46	1123_0123456_20	1124_012346_13	190_012346_1	192_0123456_19	270_012346_1	271_012346_16	3142_012346_1	1138_0123456_6	274_012346_20	277_012346_4	3148_012346_2
392_012346_1	165_0123456_7	1940_012346_1	1944_0123456_5	819_012346_32	342_012346_1	349_012346_35	816_012346_1	2177_0123456_16	717_0123456_15	663_0123456_21	3333_012346_24	1492_012346_4	1494_012346_15	3336_0123456_40	1496_0123456_9	236_012346_1	961_0123456_79	1708_012346_7	2317_012346_7	1064_012346_11	1067_012346_13	913_012345_1	297_012346_5	294_012346_1	426_012346_3	292_012346_1	293_012346_1	290_012346_1	1087_012346_2	1084_0123456_51	1083_012346_59	1082_012346_3	1081_012346_10	596_012346_1	195_012346_1	197_012346_49	1123_0123456_22	1124_012346_12	190_012346_1	192_0123456_18	270_012346_1	271_012346_18	1138_0123456_8	274_012346_22	277_012346_4	3148_012346_2	279_012346_25	569_012346_1	524_012346_10
392_012346_1	165_0123456_5	1940_012346_1	1944_0123456_3	819_012346_33	349_012346_37	816_012346_1	2177_0123456_12	717_0123456_16	663_0123456_24	3333_012346_23	1492_012346_4	1494_012346_16	3336_0123456_40	1496_0123456_9	236_012346_1	961_0123456_81	1708_012346_5	2317_012346_8	1064_012346_10	1067_012346_14	913_012345_1	297_012346_4	294_012346_1	426_012346_3	292_012346_1	293_012346_1	290_012346_1	1087_012346_1	1084_0123456_51	1083_012346_72	1082_012346_3	1081_012346_11	596_012346_1	195_012346_1	197_012346_48	1123_0123456_20	1124_012346_13	190_012346_1	192_0123456_19	270_012346_1	271_012346_19	1138_0123456_7	274_012346_23	277_012346_3	3148_012346_1	279_012346_26	569_012346_1	524_012346_13	526_012346_4
392_012346_1	165_0123456_6	1940_012346_1	1944_0123456_1	819_012346_29	349_012346_41	816_012346_1	2177_0123456_10	717_0123456_14	663_0123456_28	3333_012346_30	1492_012346_5	1494_012346_17	3336_0123456_38	1496_0123456_9	236_012346_1	961_0123456_89	1708_012346_3	2317_012346_10	1064_012346_7	1067_012346_11	297_012346_3	294_012346_1	426_012346_2	292_012346_1	293_012346_1	290_012346_1	1087_012346_1	1084_0123456_53	1083_012346_73	1082_012346_3	1081_012346_13	596_012346_1	195_012346_1	197_012346_48	1123_0123456_17	1124_012346_14	190_012346_1	192_0123456_17	270_012346_1	271_012346_20	1138_0123456_5	274_012346_24	277_012346_3	3148_012346_1	279_012346_22	569_012346_1	524_012346_19	526_012346_4	527_012346_61
392_012346_1	165_0123456_5	1940_012346_1	1944_0123456_1	819_012346_32	349_012346_37	816_012346_2	2177_0123456_9	717_0123456_16	663_0123456_29	3333_012346_29	1492_012346_3	1494_012346_19	3336_0123456_42	1496_0123456_9	236_012346_1	961_0123456_91	1708_012346_1	2317_012346_8	1064_012346_6	1067_012346_13	297_012346_3	294_012346_1	426_012346_3	292_012346_1	293_012346_1	290_012346_1	1087_012346_2	1084_0123456_50	1083_012346_68	1082_012346_2	1081_012346_12	596_012346_1	195_012346_1	197_012346_42	1123_0123456_15	1124_012346_12	190_012346_1	192_0123456_21	270_012346_1	271_012346_20	1138_0123456_5	274_012346_26	277_012346_2	3148_012346_1	279_012346_19	569_012346_1	524_012346_20	526_012346_5	527_012346_60
392_012346_1	165_0123456_6	1940_012346_1	819_012346_33	349_012346_38	2177_0123456_11	717_0123456_14	663_0123456_29	3333_012346_26	1492_012346_5	1494_012346_18	3336_0123456_43	1496_0123456_8	236_012346_1	961_0123456_87	1708_012346_1	2317_012346_8	1064_012346_5	1067_012346_14	297_012346_1	294_012346_1	426_012346_3	292_012346_1	293_012346_1	290_012346_1	1087_012346_4	1084_0123456_46	1083_012346_64	1082_012346_2	1081_012346_12	596_012346_1	195_012346_1	197_012346_41	1123_0123456_17	1124_012346_14	190_012346_1	192_0123456_19	270_012346_1	271_012346_24	1138_0123456_3	274_012346_25	277_012346_2	3148_012346_1	279_012346_18	569_012346_1	524_012346_17	526_012346_5	527_012346_59	2386_02346_1	1017_012346_1
392_012346_1	165_0123456_6	1940_012346_1	819_012346_32	349_012346_39	2177_0123456_12	717_0123456_15	663_0123456_28	3333_012346_26	1492_012346_6	1494_012346_16	3336_0123456_41	1496_0123456_7	236_012346_1	696_012346_6	1708_012346_1	2317_012346_6	1064_012346_3	1067_012346_12	297_012346_1	294_012346_1	426_012346_3	292_012346_1	293_012346_1	290_012346_1	1087_012346_4	1084_0123456_44	1083_012346_57	1082_012346_2	1081_012346_11	961_0123456_83	195_012346_1	197_012346_38	1123_0123456_15	1124_012346_13	190_012346_1	192_0123456_23	270_012346_1	271_012346_27	1138_0123456_2	274_012346_21	277_012346_2	3148_012346_1	279_012346_16	596_012346_1	524_012346_14	526_012346_4	527_012346_54	2386_02346_1	528_012346_13
392_012346_1	165_0123456_6	1940_012346_1	819_012346_29	349_012346_37	2177_0123456_11	717_0123456_14	663_0123456_26	3333_012346_21	1492_012346_7	1494_012346_12	3336_0123456_37	1496_0123456_6	236_012346_1	961_0123456_78	1708_012346_1	2317_012346_4	1064_012346_3	1067_012346_11	297_012346_1	294_012346_1	1390_0123456_30	292_012346_1	293_012346_1	290_012346_1	1087_012346_7	1084_0123456_38	1083_012346_52	1082_012346_2	1081_012346_10	596_012346_1	195_012346_1	197_012346_40	1123_0123456_16	1124_012346_16	190_012346_1	192_0123456_21	270_012346_1	271_012346_26	1138_0123456_2	274_012346_21	277_012346_2	3148_012346_1	279_012346_23	524_012346_13	526_012346_4	527_012346_55	523_012346_1	528_012346_14	1012_012346_9
392_012346_1	165_0123456_5	1940_012346_1	819_012346_28	349_012346_34	2177_0123456_12	717_0123456_12	663_0123456_24	3333_012346_24	1492_012346_8	1494_012346_16	3336_0123456_32	1496_0123456_6	236_012346_1	961_0123456_76	1708_012346_1	2317_012346_5	1064_012346_3	1067_012346_12	1835_012346_1	297_012346_1	294_012346_1	1390_0123456_26	292_012346_1	293_012346_1	290_012346_1	1087_012346_9	1084_0123456_44	1083_012346_50	1082_012346_2	1081_012346_8	596_012346_1	195_012346_1	197_012346_41	1123_0123456_14	1124_012346_16	190_012346_1	192_0123456_20	270_012346_1	271_012346_23	1138_0123456_2	274_012346_20	277_012346_1	3148_012346_2	279_012346_23	524_012346_16	526_012346_4	527_012346_52	523_012346_1	528_012346_14
392_012346_1	165_0123456_5	1940_012346_1	819_012346_33	349_012346_41	1521_0123456_2	717_0123456_9	663_0123456_23	3333_012346_21	1492_012346_8	1494_012346_14	3336_0123456_30	1496_0123456_7	236_012346_1	961_0123456_71	1708_012346_1	2317_012346_4	1064_012346_1	1067_012346_11	1835_012346_1	294_012346_1	1390_0123456_26	292_012346_1	293_012346_1	290_012346_1	1087_012346_12	1084_0123456_45	1083_012346_48	1081_012346_7	596_012346_1	195_012346_1	197_012346_43	1123_0123456_14	1124_012346_14	190_012346_1	192_0123456_19	270_012346_1	271_012346_26	1138_0123456_4	274_012346_22	3148_012346_2	279_012346_22	524_012346_11	526_012346_3	527_012346_43	523_012346_1	528_012346_12	1012_012346_6	2443_0123456_2	2445_012346_8
392_012346_1	165_0123456_6	1940_012346_1	819_012346_36	349_012346_41	1521_0123456_1	717_0123456_5	663_0123456_22	3333_012346_16	1492_012346_8	1494_012346_13	3336_0123456_28	1496_0123456_8	236_012346_1	961_0123456_74	1708_012346_1	2317_012346_4	1064_012346_1	1067_012346_10	1835_012346_1	294_012346_1	1390_0123456_27	292_012346_1	293_012346_1	290_012346_1	1087_012346_12	1084_0123456_45	1083_012346_49	1081_012346_7	596_012346_1	195_012346_1	197_012346_43	1123_0123456_13	1124_012346_11	190_012346_1	192_0123456_18	270_012346_1	271_012346_27	1138_0123456_3	274_012346_24	3148_012346_2	279_012346_19	524_012346_11	526_012346_3	527_012346_40	523_012346_1	528_012346_14	1012_012346_4	2443_0123456_1	2445_012346_7
392_012346_1	165_0123456_6	1940_012346_1	819_012346_33	349_012346_34	717_0123456_5	663_0123456_20	3333_012346_13	1492_012346_7	1494_012346_11	3336_0123456_22	1496_0123456_11	236_012346_1	961_0123456_77	1708_012346_2	2317_012346_5	1064_012346_1	1067_012346_11	1835_012346_1	294_012346_1	1390_0123456_27	292_012346_1	293_012346_1	290_012346_1	1087_012346_8	1084_0123456_48	1083_012346_49	1081_012346_7	596_012346_1	195_012346_1	197_012346_43	1123_0123456_10	1124_012346_12	190_012346_1	192_0123456_16	270_012346_1	271_012346_31	1138_0123456_5	274_012346_23	3148_012346_1	279_012346_17	524_012346_8	526_012346_2	527_012346_40	523_012346_1	528_012346_8	1012_012346_4	2443_0123456_2	2445_012346_4	443_0123456_60
392_012346_1	165_0123456_5	1940_012346_1	819_012346_34	349_012346_34	717_0123456_6	663_0123456_22	3333_012346_13	1492_012346_6	1494_012346_12	3336_0123456_24	1496_0123456_9	236_012346_1	961_0123456_78	1708_012346_1	2317_012346_5	1064_012346_2	1067_012346_9	1835_012346_1	294_012346_1	1390_0123456_26	292_012346_1	293_012346_1	290_012346_1	1087_012346_9	1084_0123456_48	1083_012346_51	1081_012346_7	596_012346_1	195_012346_1	197_012346_42	1123_0123456_10	1124_012346_13	190_012346_1	192_0123456_19	270_012346_1	271_012346_32	1138_0123456_6	274_012346_22	279_012346_13	524_012346_7	526_012346_1	527_012346_43	523_012346_1	528_012346_9	1012_012346_4	2443_0123456_2	2445_012346_3	443_0123456_63	442_012346_149
392_012346_1	165_0123456_6	1940_012346_1	819_012346_35	349_012346_35	717_0123456_3	663_0123456_23	3333_012346_13	1492_012346_7	1494_012346_14	3336_0123456_22	1496_0123456_9	236_012346_1	961_0123456_78	2317_012346_5	1064_012346_1	1067_012346_10	1835_012346_1	294_012346_1	1390_0123456_23	292_012346_1	293_012346_1	290_012346_1	1087_012346_9	1084_0123456_44	1083_012346_48	1081_012346_6	596_012346_1	195_012346_1	197_012346_43	1123_0123456_10	1124_012346_15	190_012346_1	192_0123456_22	270_012346_1	271_012346_33	1138_0123456_4	274_012346_24	279_012346_12	524_012346_7	526_012346_1	527_012346_43	523_012346_1	528_012346_10	1012_012346_5	2443_0123456_3	2445_012346_3	443_0123456_61	442_012346_145	441_012346_1
392_012346_1	165_0123456_8	1940_012346_1	819_012346_38	349_012346_33	717_0123456_1	663_0123456_24	3333_012346_10	1492_012346_7	1494_012346_15	3336_0123456_17	1496_0123456_7	236_012346_1	961_0123456_77	2317_012346_3	1067_012346_12	1835_012346_1	294_012346_1	1390_0123456_22	292_012346_1	293_012346_1	290_012346_1	1087_012346_9	1084_0123456_48	1083_012346_43	1081_012346_4	596_012346_1	195_012346_1	197_012346_46	1123_0123456_7	1124_012346_17	190_012346_1	192_0123456_24	270_012346_1	271_012346_37	1138_0123456_4	274_012346_24	279_012346_13	524_012346_9	526_012346_1	527_012346_46	523_012346_1	528_012346_8	1012_012346_4	2443_0123456_4	2445_012346_4	443_0123456_69	442_012346_148	441_012346_1	1238_012346_1
165_0123456_11	1940_012346_1	819_012346_35	349_012346_34	717_0123456_1	663_0123456_28	3333_012346_11	1492_012346_5	1494_012346_19	3336_0123456_18	1496_0123456_6	236_012346_1	961_0123456_73	2317_012346_4	1067_012346_14	1835_012346_1	1390_0123456_23	292_012346_1	293_012346_1	290_012346_1	1087_012346_9	1084_0123456_49	1083_012346_32	1081_012346_5	596_012346_1	195_012346_1	197_012346_46	1123_0123456_6	1124_012346_15	190_012346_1	192_0123456_31	270_012346_1	271_012346_40	1138_0123456_2	274_012346_26	279_012346_10	524_012346_11	526_012346_1	527_012346_42	523_012346_1	528_012346_8	1012_012346_3	2443_0123456_4	2445_012346_4	443_0123456_68	442_012346_144	441_012346_1	1238_012346_1	2766_012346_8	444_012346_27
165_0123456_11	1940_012346_1	819_012346_40	349_012346_38	717_0123456_2	663_0123456_27	3333_012346_10	1492_012346_9	1494_012346_18	3336_0123456_15	1496_0123456_6	236_012346_1	961_0123456_75	2317_012346_2	1067_012346_19	1835_012346_1	1390_0123456_25	292_012346_1	293_012346_1	290_012346_1	1087_012346_7	1084_0123456_49	1083_012346_34	1081_012346_5	596_012346_1	195_012346_1	197_012346_45	1123_0123456_8	1124_012346_16	190_012346_1	192_0123456_29	270_012346_1	271_012346_39	1138_0123456_3	274_012346_30	279_012346_13	524_012346_11	526_012346_1	527_012346_44	523_012346_1	528_012346_6	1012_012346_5	2443_0123456_4	2445_012346_2	443_0123456_69	442_012346_146	441_012346_1	1238_012346_1	2766_012346_9	444_012346_30
165_0123456_11	1940_012346_1	819_012346_49	349_012346_42	717_0123456_4	663_0123456_27	3333_012346_5	1492_012346_11	1494_012346_18	3336_0123456_19	1496_0123456_7	236_012346_1	961_0123456_76	2317_012346_2	1067_012346_18	1835_012346_1	1390_0123456_31	292_012346_1	293_012346_1	290_012346_1	1087_012346_7	1084_0123456_54	1083_012346_35	1081_012346_4	596_012346_1	195_012346_1	197_012346_46	1123_0123456_10	1124_012346_15	190_012346_1	192_0123456_26	270_012346_1	271_012346_41	1138_0123456_3	274_012346_31	279_012346_13	524_012346_16	526_012346_1	527_012346_41	523_012346_1	528_012346_6	1012_012346_5	2443_0123456_3	2445_012346_1	443_0123456_76	442_012346_148	441_012346_1	1238_012346_1	2766_012346_9	444_012346_31
165_0123456_13	1940_012346_1	819_012346_45	349_012346_45	717_0123456_5	3333_012346_6	1492_012346_14	1494_012346_18	3336_0123456_14	1496_0123456_7	236_012346_1	961_0123456_75	2317_012346_1	1067_012346_21	1835_012346_1	1390_0123456_33	292_012346_1	293_012346_1	290_012346_1	1087_012346_7	1084_0123456_57	1083_012346_35	1081_012346_3	596_012346_1	195_012346_1	197_012346_42	1123_0123456_9	1124_012346_15	190_012346_1	192_0123456_22	270_012346_1	271_012346_41	1138_0123456_4	274_012346_32	279_012346_16	524_012346_17	526_012346_1	527_012346_45	523_012346_1	528_012346_5	1012_012346_4	2443_0123456_1	2445_012346_1	443_0123456_72	442_012346_157	441_012346_1	1238_012346_1	2766_012346_8	444_012346_38	108_012346_8
165_0123456_12	1940_012346_1	819_012346_47	349_012346_43	717_0123456_4	3333_012346_7	1492_012346_13	1494_012346_21	3336_0123456_13	1496_0123456_8	236_012346_1	961_0123456_77	1067_012346_20	1390_0123456_32	292_012346_1	293_012346_1	290_012346_1	1087_012346_7	1084_0123456_51	1083_012346_38	1081_012346_2	596_012346_1	195_012346_1	197_012346_43	1123_0123456_14	1124_012346_17	190_012346_1	192_0123456_22	270_012346_1	271_012346_43	1138_0123456_4	274_012346_33	279_012346_14	524_012346_19	526_012346_1	527_012346_44	523_012346_1	528_012346_9	1012_012346_5	2443_0123456_1	2445_012346_1	443_0123456_70	442_012346_158	441_012346_1	1238_012346_1	2766_012346_11	444_012346_37	108_012346_8	109_012346_1	696_012346_4
165_0123456_13	1940_012346_1	819_012346_49	349_012346_42	717_0123456_5	3333_012346_5	1492_012346_14	1494_012346_18	3336_0123456_13	1496_0123456_7	236_012346_1	961_0123456_83	1067_012346_22	1390_0123456_30	292_012346_1	293_012346_1	290_012346_1	1087_012346_4	1084_0123456_56	1083_012346_28	1081_012346_2	596_012346_1	195_012346_1	197_012346_36	1123_0123456_15	1124_012346_16	190_012346_1	192_0123456_24	270_012346_1	271_012346_44	1138_0123456_4	274_012346_31	279_012346_14	524_012346_19	526_012346_1	527_012346_44	523_012346_1	528_012346_9	1012_012346_4	2443_0123456_1	2445_012346_1	443_0123456_73	442_012346_169	441_012346_1	1238_012346_1	2766_012346_9	444_012346_39	108_012346_7	109_012346_1	696_012346_3
165_0123456_13	1940_012346_1	819_012346_47	349_012346_37	717_0123456_7	3333_012346_3	1492_012346_19	1494_012346_17	3336_0123456_13	1496_0123456_6	236_012346_1	961_0123456_73	1067_012346_23	1390_0123456_26	292_012346_1	293_012346_1	1087_012346_5	1084_0123456_53	1083_012346_32	1081_012346_2	596_012346_1	195_012346_1	197_012346_28	1123_0123456_15	1124_012346_16	190_012346_1	192_0123456_28	270_012346_1	271_012346_47	1138_0123456_4	274_012346_27	279_012346_15	524_012346_19	526_012346_1	527_012346_50	523_012346_1	528_012346_10	1012_012346_4	2443_0123456_2	2445_012346_1	443_0123456_83	442_012346_159	441_012346_1	1238_012346_1	2766_012346_10	444_012346_45	108_012346_8	109_012346_1	696_012346_2	100_012346_1
165_0123456_10	1940_012346_1	819_012346_52	349_012346_32	717_0123456_8	3333_012346_4	1492_012346_18	1494_012346_20	3336_0123456_14	1496_0123456_8	236_012346_1	961_0123456_78	1067_012346_19	292_012346_1	293_012346_1	1087_012346_4	1084_0123456_53	1083_012346_34	1081_012346_2	596_012346_1	195_012346_1	197_012346_30	1123_0123456_14	1124_012346_14	190_012346_1	192_0123456_31	270_012346_1	271_012346_49	1138_0123456_5	274_012346_29	279_012346_14	524_012346_20	526_012346_1	527_012346_45	523_012346_1	528_012346_9	1012_012346_4	2443_0123456_1	2445_012346_1	443_0123456_88	442_012346_165	441_012346_1	1238_012346_1	2766_012346_8	444_012346_43	108_012346_4	109_012346_1	696_012346_2	100_012346_1	101_012346_2
165_0123456_10	1940_012346_1	819_012346_62	349_012346_27	717_0123456_5	3333_012346_6	1492_012346_15	1494_012346_18	3336_0123456_12	1496_0123456_8	236_012346_1	961_0123456_80	1067_012346_16	292_012346_1	293_012346_1	1087_012346_4	1084_0123456_57	1083_012346_33	1081_012346_1	596_012346_1	195_012346_1	197_012346_33	1123_0123456_15	1124_012346_15	190_012346_1	192_0123456_30	270_012346_1	271_012346_49	1138_0123456_5	274_012346_22	279_012346_13	524_012346_23	526_012346_1	527_012346_41	523_012346_1	528_012346_8	1012_012346_5	2443_0123456_1	2445_012346_1	443_0123456_93	442_012346_174	441_012346_1	1238_012346_1	2766_012346_9	444_012346_37	108_012346_4	109_012346_1	696_012346_2	100_012346_1	101_012346_2
165_0123456_9	1940_012346_1	819_012346_63	349_012346_27	717_0123456_5	3333_012346_4	1492_012346_16	1494_012346_19	3336_0123456_13	1496_0123456_8	236_012346_1	961_0123456_84	1067_012346_16	292_012346_1	293_012346_1	1087_012346_5	1084_0123456_54	1083_012346_29	1081_012346_2	596_012346_1	195_012346_1	197_012346_34	1123_0123456_15	1124_012346_18	190_012346_1	192_0123456_36	270_012346_1	271_012346_52	1138_0123456_3	274_012346_25	279_012346_16	524_012346_22	526_012346_1	527_012346_36	523_012346_1	528_012346_6	1012_012346_5	2443_0123456_1	443_0123456_104	442_012346_181	441_012346_1	1238_012346_1	2766_012346_9	444_012346_36	108_012346_4	109_012346_1	696_012346_2	100_012346_1	101_012346_2	104_0123456_27
165_0123456_8	1940_012346_1	819_012346_66	349_012346_34	717_0123456_4	3333_012346_5	1492_012346_15	1494_012346_21	3336_0123456_8	1496_0123456_10	236_012346_1	961_0123456_86	1067_012346_18	292_012346_1	1087_012346_5	1084_0123456_54	1083_012346_30	1081_012346_2	596_012346_1	195_012346_1	197_012346_35	1123_0123456_15	1124_012346_20	190_012346_1	192_0123456_44	270_012346_1	271_012346_51	1138_0123456_4	274_012346_21	279_012346_15	524_012346_20	526_012346_2	527_012346_37	528_012346_6	1012_012346_4	2443_0123456_1	443_0123456_115	442_012346_176	441_012346_1	1238_012346_1	2766_012346_11	444_012346_36	108_012346_5	109_012346_1	696_012346_1	100_012346_1	101_012346_1	104_0123456_28	105_012346_1	901_012346_16
165_0123456_11	1940_012346_1	819_012346_63	349_012346_36	717_0123456_3	3333_012346_4	1492_012346_15	1494_012346_23	3336_0123456_10	1496_0123456_12	236_012346_1	2898_012346_5	1067_012346_15	292_012346_1	1087_012346_6	1084_0123456_55	1083_012346_26	596_012346_1	195_012346_1	197_012346_27	1123_0123456_16	1124_012346_20	190_012346_1	192_0123456_43	270_012346_1	271_012346_53	1138_0123456_4	274_012346_20	279_012346_17	524_012346_24	526_012346_2	527_012346_30	528_012346_8	1012_012346_2	443_0123456_116	442_012346_176	441_012346_1	1238_012346_1	2766_012346_10	444_012346_36	108_012346_5	109_012346_1	696_012346_1	100_012346_1	101_012346_2	104_0123456_30	105_012346_1	901_012346_15	907_012346_12	33_0123456_1
165_0123456_10	1940_012346_1	819_012346_65	349_012346_30	717_0123456_4	3333_012346_4	1492_012346_13	1494_012346_25	3336_0123456_15	1496_0123456_10	236_012346_1	2898_012346_6	1067_012346_20	292_012346_1	1087_012346_6	1084_0123456_54	1083_012346_27	596_012346_1	195_012346_1	197_012346_27	1123_0123456_14	1124_012346_21	190_012346_1	192_0123456_44	270_012346_1	271_012346_54	1138_0123456_5	274_012346_18	279_012346_19	524_012346_26	526_012346_5	527_012346_34	528_012346_2	1012_012346_3	443_0123456_119	442_012346_175	441_012346_1	1238_012346_1	2766_012346_9	444_012346_33	108_012346_5	109_012346_1	103_0123456_1	100_012346_1	101_012346_1	104_0123456_32	105_012346_1	901_012346_15	907_012346_12	33_0123456_1
165_0123456_9	1940_012346_1	819_012346_65	349_012346_23	717_0123456_3	3333_012346_5	1492_012346_11	1494_012346_27	3336_0123456_25	1496_0123456_8	236_012346_1	2898_012346_4	1067_012346_21	292_012346_1	1087_012346_6	1084_0123456_57	1083_012346_29	596_012346_1	195_012346_1	197_012346_25	1123_0123456_14	1124_012346_19	190_012346_1	192_0123456_40	270_012346_1	271_012346_55	1138_0123456_6	274_012346_18	279_012346_18	524_012346_26	526_012346_6	527_012346_33	528_012346_2	1012_012346_4	443_0123456_126	442_012346_186	441_012346_1	1238_012346_1	2766_012346_12	444_012346_31	108_012346_6	109_012346_1	103_0123456_1	100_012346_1	101_012346_1	104_0123456_29	105_012346_1	901_012346_12	907_012346_12	33_0123456_1
165_0123456_9	1940_012346_1	819_012346_69	349_012346_30	717_0123456_3	3333_012346_4	1492_012346_11	1494_012346_22	3336_0123456_24	1496_0123456_8	236_012346_1	2898_012346_4	1067_012346_23	292_012346_1	1087_012346_6	1084_0123456_53	1083_012346_30	596_012346_1	195_012346_1	197_012346_26	1123_0123456_16	1124_012346_19	190_012346_1	192_0123456_39	270_012346_1	271_012346_60	1138_0123456_7	274_012346_19	279_012346_18	524_012346_22	526_012346_6	527_012346_36	528_012346_2	1012_012346_3	443_0123456_123	442_012346_192	441_012346_1	1238_012346_1	2766_012346_11	444_012346_29	108_012346_4	109_012346_1	103_0123456_1	100_012346_1	101_012346_1	104_0123456_27	105_012346_1	901_012346_17	907_012346_11	33_0123456_1
165_0123456_11	1940_012346_1	819_012346_67	349_012346_29	717_0123456_2	3333_012346_5	1492_012346_13	1494_012346_26	3336_0123456_23	1496_0123456_8	236_012346_1	2898_012346_4	1067_012346_23	292_012346_1	1087_012346_8	1084_0123456_51	1083_012346_25	596_012346_1	195_012346_1	197_012346_18	1123_0123456_15	1124_012346_21	190_012346_1	192_0123456_35	270_012346_1	271_012346_56	1138_0123456_5	274_012346_17	279_012346_21	524_012346_17	526_012346_7	527_012346_29	528_012346_1	1012_012346_4	443_0123456_126	442_012346_201	441_012346_1	1238_012346_1	2766_012346_11	444_012346_32	108_012346_5	109_012346_1	103_0123456_1	100_012346_1	101_012346_1	104_0123456_25	105_012346_1	901_012346_17	907_012346_12	33_0123456_1
165_0123456_13	1940_012346_1	819_012346_68	349_012346_31	717_0123456_2	3333_012346_6	1492_012346_15	1494_012346_27	3336_0123456_27	1496_0123456_7	236_012346_1	2898_012346_4	1067_012346_24	292_012346_1	1087_012346_8	1084_0123456_49	1083_012346_27	596_012346_1	195_012346_1	197_012346_17	1123_0123456_13	1124_012346_22	190_012346_1	192_0123456_36	270_012346_1	271_012346_50	1138_0123456_3	274_012346_17	279_012346_25	524_012346_16	526_012346_7	527_012346_32	528_012346_1	1012_012346_4	443_0123456_131	442_012346_203	441_012346_1	1238_012346_1	2766_012346_9	444_012346_31	108_012346_6	109_012346_1	103_0123456_1	100_012346_1	101_012346_1	104_0123456_27	105_012346_1	901_012346_17	907_012346_8	33_0123456_1
165_0123456_14	1940_012346_1	819_012346_65	349_012346_32	717_0123456_3	3333_012346_5	1492_012346_15	1494_012346_27	3336_0123456_26	1496_0123456_3	236_012346_1	2898_012346_2	1067_012346_25	292_012346_1	1087_012346_8	1084_0123456_42	1083_012346_28	596_012346_1	195_012346_1	197_012346_14	1123_0123456_12	1124_012346_18	190_012346_1	192_0123456_33	270_012346_1	271_012346_48	1138_0123456_4	274_012346_13	279_012346_28	524_012346_16	526_012346_7	527_012346_32	1012_012346_2	443_0123456_133	442_012346_209	441_012346_1	1238_012346_1	2766_012346_10	444_012346_35	108_012346_7	109_012346_1	103_0123456_1	100_012346_1	101_012346_1	104_0123456_21	105_012346_1	901_012346_16	907_012346_9	33_0123456_1	31_012346_22
165_0123456_15	1940_012346_1	819_012346_65	349_012346_30	717_0123456_5	3333_012346_5	1492_012346_15	1494_012346_28	3336_0123456_31	1496_0123456_4	2898_012346_3	1067_012346_28	292_012346_1	1087_012346_7	1084_0123456_41	1083_012346_27	596_012346_1	195_012346_1	197_012346_14	1123_0123456_12	1124_012346_24	190_012346_1	192_0123456_33	270_012346_1	271_012346_42	1138_0123456_6	274_012346_11	279_012346_29	524_012346_15	526_012346_6	527_012346_32	1012_012346_1	443_0123456_133	442_012346_216	441_012346_1	1238_012346_1	2766_012346_8	444_012346_34	108_012346_7	109_012346_1	103_0123456_1	100_012346_1	101_012346_1	104_0123456_21	105_012346_1	901_012346_21	907_012346_12	33_0123456_1	31_012346_22	37_0123456_1
165_0123456_16	1940_012346_1	819_012346_59	349_012346_33	717_0123456_4	3333_012346_4	1492_012346_13	1494_012346_25	3336_0123456_25	1496_0123456_5	2898_012346_3	1067_012346_26	292_012346_1	1087_012346_11	1084_0123456_44	1083_012346_31	596_012346_1	195_012346_1	197_012346_12	1123_0123456_13	1124_012346_28	190_012346_1	192_0123456_29	270_012346_1	271_012346_40	1138_0123456_6	274_012346_12	279_012346_29	524_012346_12	526_012346_5	527_012346_31	1012_012346_1	443_0123456_129	442_012346_216	441_012346_1	1238_012346_1	2766_012346_9	444_012346_33	108_012346_6	109_012346_1	103_0123456_1	100_012346_1	101_012346_1	104_0123456_21	105_012346_1	901_012346_20	907_012346_12	33_0123456_1	31_012346_19	37_0123456_1
165_0123456_17	1940_012346_1	819_012346_62	349_012346_32	717_0123456_4	3333_012346_3	1492_012346_13	1494_012346_21	3336_0123456_28	1496_0123456_2	2898_012346_2	1067_012346_20	292_012346_1	1087_012346_14	1084_0123456_42	1083_012346_28	596_012346_1	195_012346_1	197_012346_9	1123_0123456_15	1124_012346_31	190_012346_1	192_0123456_35	270_012346_1	271_012346_34	1138_0123456_7	274_012346_14	279_012346_35	524_012346_8	526_012346_8	527_012346_29	443_0123456_131	442_012346_221	441_012346_1	1238_012346_1	2766_012346_10	444_012346_36	108_012346_8	109_012346_1	103_0123456_1	100_012346_1	101_012346_1	104_0123456_17	105_012346_1	901_012346_24	907_012346_13	33_0123456_1	31_012346_17	37_0123456_1	35_012346_28
165_0123456_19	1940_012346_1	819_012346_65	349_012346_31	717_0123456_4	3333_012346_3	1492_012346_11	1494_012346_22	3336_0123456_24	1496_0123456_3	2898_012346_1	1067_012346_17	292_012346_1	1087_012346_11	1084_0123456_39	1083_012346_28	596_012346_1	195_012346_1	197_012346_9	1123_0123456_13	1124_012346_24	190_012346_1	192_0123456_33	270_012346_1	271_012346_31	1138_0123456_7	274_012346_11	279_012346_34	524_012346_10	526_012346_10	527_012346_25	443_0123456_111	442_012346_227	441_012346_1	1238_012346_1	2766_012346_13	444_012346_31	108_012346_7	109_012346_1	103_0123456_1	100_012346_1	101_012346_1	104_0123456_17	105_012346_1	901_012346_26	907_012346_10	33_0123456_1	31_012346_14	37_0123456_1	35_012346_26
165_0123456_18	1940_012346_1	819_012346_67	349_012346_34	717_0123456_4	3333_012346_2	1492_012346_10	1494_012346_20	3336_0123456_20	1496_0123456_2	2898_012346_1	1067_012346_15	292_012346_1	1087_012346_9	1084_0123456_35	1083_012346_24	596_012346_1	195_012346_1	197_012346_8	1123_0123456_9	1124_012346_24	190_012346_1	192_0123456_33	270_012346_1	271_012346_35	1138_0123456_6	274_012346_14	279_012346_29	524_012346_7	526_012346_10	527_012346_30	443_0123456_110	442_012346_232	441_012346_1	1238_012346_1	2766_012346_15	444_012346_32	108_012346_6	109_012346_1	103_0123456_1	100_012346_1	101_012346_1	104_0123456_17	105_012346_1	901_012346_25	907_012346_12	33_0123456_1	31_012346_16	37_0123456_1	35_012346_26
165_0123456_19	1940_012346_1	819_012346_74	349_012346_37	717_0123456_3	3333_012346_1	1492_012346_9	1494_012346_17	3336_0123456_17	1496_0123456_1	1067_012346_15	292_012346_1	1087_012346_9	1084_0123456_37	1083_012346_28	596_012346_1	195_012346_1	197_012346_5	1123_0123456_8	1124_012346_24	190_012346_1	192_0123456_34	270_012346_1	271_012346_31	1138_0123456_4	274_012346_15	279_012346_29	524_012346_7	526_012346_9	527_012346_31	443_0123456_123	442_012346_227	441_012346_1	1238_012346_1	2766_012346_16	444_012346_31	108_012346_7	109_012346_1	103_0123456_1	100_012346_1	101_012346_1	104_0123456_17	105_012346_1	901_012346_18	907_012346_13	33_0123456_1	31_012346_15	37_0123456_1	35_012346_26	34_012346_1
165_0123456_17	1940_012346_1	819_012346_65	349_012346_36	717_0123456_2	3333_012346_1	1492_012346_7	1494_012346_19	3336_0123456_18	1496_0123456_1	1067_012346_14	292_012346_1	1087_012346_9	1084_0123456_40	1083_012346_32	596_012346_1	195_012346_1	197_012346_5	1123_0123456_4	1124_012346_18	190_012346_1	192_0123456_30	270_012346_1	271_012346_36	1138_0123456_3	274_012346_18	279_012346_28	524_012346_4	526_012346_6	527_012346_29	443_0123456_125	442_012346_229	441_012346_1	1238_012346_1	2766_012346_20	444_012346_26	108_012346_5	109_012346_1	103_0123456_1	100_012346_1	101_012346_1	104_0123456_26	105_012346_1	901_012346_16	907_012346_13	33_0123456_1	31_012346_15	37_0123456_1	35_012346_30	34_012346_1
165_0123456_17	1940_012346_1	819_012346_68	349_012346_41	717_0123456_1	3333_012346_2	1492_012346_10	1494_012346_21	3336_0123456_18	1496_0123456_1	1067_012346_13	292_012346_1	1087_012346_9	1084_0123456_38	1083_012346_29	596_012346_1	195_012346_1	197_012346_5	1123_0123456_3	1124_012346_20	190_012346_1	192_0123456_33	270_012346_1	271_012346_35	1138_0123456_3	274_012346_17	279_012346_31	524_012346_4	526_012346_8	527_012346_31	443_0123456_118	442_012346_231	441_012346_1	1238_012346_1	2766_012346_17	444_012346_28	108_012346_5	109_012346_1	103_0123456_1	100_012346_1	101_012346_1	104_0123456_24	105_012346_1	901_012346_18	907_012346_11	33_0123456_1	31_012346_15	37_0123456_1	35_012346_31	34_012346_1
165_0123456_18	1940_012346_1	819_012346_73	349_012346_41	3333_012346_2	1492_012346_10	1494_012346_23	3336_0123456_20	1067_012346_13	292_012346_1	1087_012346_9	1084_0123456_35	1083_012346_31	596_012346_1	195_012346_1	197_012346_3	1123_0123456_2	1124_012346_21	190_012346_1	192_0123456_34	270_012346_1	271_012346_34	1138_0123456_3	274_012346_17	279_012346_34	524_012346_4	526_012346_7	527_012346_26	443_0123456_120	442_012346_228	441_012346_1	1238_012346_1	2766_012346_16	444_012346_26	108_012346_4	109_012346_1	103_0123456_1	100_012346_1	101_012346_1	104_0123456_25	105_012346_1	901_012346_18	907_012346_12	33_0123456_1	31_012346_12	37_0123456_1	35_012346_34	34_012346_1	1245_012346_4	644_012346_12
165_0123456_19	1940_012346_1	819_012346_65	349_012346_44	3333_012346_2	1492_012346_13	1494_012346_25	3336_0123456_22	1067_012346_14	292_012346_1	1087_012346_8	1084_0123456_27	1083_012346_34	596_012346_1	195_012346_1	197_012346_3	1123_0123456_2	1124_012346_17	190_012346_1	192_0123456_38	270_012346_1	271_012346_33	1138_0123456_2	274_012346_15	279_012346_32	524_012346_5	526_012346_5	527_012346_25	443_0123456_117	442_012346_227	441_012346_1	1238_012346_1	2766_012346_15	444_012346_24	108_012346_3	109_012346_1	103_0123456_1	100_012346_1	101_012346_1	104_0123456_24	105_012346_1	901_012346_21	907_012346_11	33_0123456_1	31_012346_11	37_0123456_1	35_012346_27	34_012346_1	1245_012346_4	644_012346_9
165_0123456_24	1940_012346_1	819_012346_69	349_012346_47	3333_012346_2	1492_012346_15	1494_012346_28	3336_0123456_18	1067_012346_12	292_012346_1	1087_012346_9	1084_0123456_29	1083_012346_29	596_012346_1	195_012346_1	197_012346_1	1123_0123456_2	1124_012346_21	190_012346_1	192_0123456_37	270_012346_1	271_012346_37	1138_0123456_1	274_012346_13	279_012346_35	524_012346_5	526_012346_4	527_012346_22	443_0123456_111	442_012346_231	441_012346_1	1238_012346_1	2766_012346_15	444_012346_28	108_012346_5	109_012346_1	103_0123456_1	100_012346_1	101_012346_1	104_0123456_27	105_012346_1	901_012346_22	907_012346_11	33_0123456_1	31_012346_12	37_0123456_1	35_012346_23	34_012346_1	1245_012346_3	644_012346_9
165_0123456_21	1940_012346_1	819_012346_72	349_012346_56	3333_012346_2	1492_012346_11	1494_012346_25	3336_0123456_16	1067_012346_12	292_012346_1	1087_012346_11	1084_0123456_29	1083_012346_28	596_012346_1	195_012346_1	197_012346_1	1123_0123456_2	1124_012346_20	190_012346_1	192_0123456_34	270_012346_1	271_012346_38	1138_0123456_1	274_012346_12	279_012346_31	524_012346_6	526_012346_5	527_012346_18	443_0123456_111	442_012346_229	441_012346_1	1238_012346_1	2766_012346_15	444_012346_26	108_012346_6	109_012346_1	103_0123456_1	100_012346_1	101_012346_1	104_0123456_27	105_012346_1	901_012346_20	907_012346_10	33_0123456_1	31_012346_10	37_0123456_1	35_012346_25	34_012346_1	1245_012346_3	644_012346_9
165_0123456_22	1940_012346_1	819_012346_66	349_012346_57	3333_012346_2	1492_012346_9	1494_012346_26	3336_0123456_15	1067_012346_13	292_012346_1	1087_012346_9	1084_0123456_30	1083_012346_26	596_012346_1	195_012346_1	197_012346_1	1123_0123456_1	1124_012346_19	190_012346_1	192_0123456_34	270_012346_1	271_012346_40	1138_0123456_2	274_012346_10	279_012346_31	524_012346_6	526_012346_5	527_012346_18	443_0123456_114	442_012346_224	441_012346_1	1238_012346_1	2766_012346_13	444_012346_27	108_012346_6	109_012346_1	103_0123456_1	100_012346_1	101_012346_1	104_0123456_26	105_012346_1	901_012346_20	907_012346_7	33_0123456_1	31_012346_9	37_0123456_1	35_012346_23	34_012346_1	1245_012346_4	644_012346_9
165_0123456_15	1940_012346_1	819_012346_71	349_012346_62	3333_012346_1	1492_012346_8	1494_012346_26	3336_0123456_18	1067_012346_13	292_012346_1	1087_012346_9	1084_0123456_29	1083_012346_21	596_012346_1	195_012346_1	1123_0123456_1	1124_012346_16	190_012346_1	192_0123456_31	270_012346_1	271_012346_44	1138_0123456_3	274_012346_9	279_012346_38	524_012346_6	526_012346_7	527_012346_14	443_0123456_117	442_012346_227	441_012346_1	1238_012346_1	2766_012346_14	444_012346_28	108_012346_5	109_012346_1	103_0123456_1	100_012346_1	101_012346_1	104_0123456_24	901_012346_18	907_012346_6	33_0123456_1	31_012346_8	37_0123456_1	35_012346_21	34_012346_1	1245_012346_2	644_012346_9	438_012346_1	439_0123456_15
165_0123456_16	1940_012346_1	819_012346_74	349_012346_67	3333_012346_1	1492_012346_9	1494_012346_30	3336_0123456_19	1067_012346_13	292_012346_1	1087_012346_6	1084_0123456_33	1083_012346_22	596_012346_1	195_012346_1	1123_0123456_1	1124_012346_18	190_012346_1	192_0123456_29	270_012346_1	271_012346_49	1138_0123456_4	274_012346_10	279_012346_42	524_012346_5	526_012346_7	527_012346_14	443_0123456_119	442_012346_233	441_012346_1	1238_012346_1	2766_012346_15	444_012346_26	108_012346_5	109_012346_1	103_0123456_1	100_012346_1	101_012346_1	104_0123456_27	901_012346_18	907_012346_6	33_0123456_1	31_012346_9	37_0123456_1	35_012346_23	34_012346_1	1245_012346_2	644_012346_8	438_012346_1	439_0123456_12
165_0123456_16	1940_012346_1	819_012346_74	349_012346_65	3333_012346_1	1492_012346_11	1494_012346_32	3336_0123456_17	1067_012346_12	292_012346_1	1087_012346_6	1084_0123456_32	1083_012346_21	596_012346_1	195_012346_1	1123_0123456_1	1124_012346_16	190_012346_1	192_0123456_26	270_012346_1	271_012346_51	1138_0123456_3	274_012346_9	279_012346_46	524_012346_5	526_012346_8	527_012346_14	443_0123456_120	442_012346_236	441_012346_1	1238_012346_1	2766_012346_18	444_012346_24	108_012346_7	109_012346_1	103_0123456_1	100_012346_1	101_012346_1	104_0123456_27	901_012346_17	907_012346_6	33_0123456_1	31_012346_7	37_0123456_1	35_012346_24	34_012346_1	1245_012346_2	644_012346_9	438_012346_1	439_0123456_12
165_0123456_15	1940_012346_1	819_012346_70	349_012346_66	3333_012346_1	1492_012346_11	1494_012346_33	3336_0123456_18	1067_012346_12	292_012346_1	1087_012346_6	1084_0123456_36	1083_012346_23	596_012346_1	195_012346_1	1123_0123456_1	1124_012346_14	190_012346_1	192_0123456_27	270_012346_1	271_012346_48	1138_0123456_4	274_012346_9	279_012346_46	524_012346_4	526_012346_8	527_012346_12	443_0123456_114	442_012346_226	441_012346_1	1238_012346_1	2766_012346_21	444_012346_23	108_012346_7	109_012346_1	103_0123456_1	100_012346_1	101_012346_1	104_0123456_29	901_012346_9	907_012346_6	33_0123456_1	31_012346_8	37_0123456_1	35_012346_23	34_012346_1	1245_012346_2	644_012346_6	438_012346_1	439_0123456_10
165_0123456_16	1940_012346_1	819_012346_71	349_012346_74	3333_012346_1	1492_012346_12	1494_012346_31	3336_0123456_20	1067_012346_11	292_012346_1	1087_012346_4	1084_0123456_32	1083_012346_24	596_012346_1	195_012346_1	1123_0123456_2	1124_012346_11	190_012346_1	192_0123456_30	270_012346_1	271_012346_48	1138_0123456_3	274_012346_9	279_012346_50	524_012346_4	526_012346_7	527_012346_14	443_0123456_113	442_012346_228	441_012346_1	1238_012346_1	2766_012346_23	444_012346_23	108_012346_7	109_012346_1	103_0123456_1	100_012346_1	101_012346_1	104_0123456_33	901_012346_8	907_012346_4	31_012346_7	37_0123456_1	35_012346_24	34_012346_1	1245_012346_2	644_012346_6	438_012346_1	439_0123456_14	437_012346_28
165_0123456_15	1940_012346_1	819_012346_69	349_012346_72	3333_012346_1	1492_012346_9	1494_012346_28	3336_0123456_22	1067_012346_11	292_012346_1	1087_012346_5	1084_0123456_32	1083_012346_23	596_012346_1	195_012346_1	1124_012346_12	190_012346_1	192_0123456_30	270_012346_1	271_012346_44	1138_0123456_3	274_012346_14	279_012346_49	524_012346_5	526_012346_8	527_012346_10	443_0123456_109	442_012346_237	441_012346_1	1238_012346_1	2766_012346_24	444_012346_25	108_012346_8	109_012346_1	103_0123456_1	100_012346_1	101_012346_1	104_0123456_33	901_012346_9	907_012346_6	31_012346_9	37_0123456_1	35_012346_27	34_012346_1	1245_012346_1	644_012346_6	438_012346_1	439_0123456_14	437_012346_23	432_012346_1
165_0123456_15	1940_012346_1	819_012346_65	349_012346_66	3333_012346_1	1492_012346_9	1494_012346_27	3336_0123456_23	1067_012346_11	292_012346_1	1087_012346_4	1084_0123456_31	1083_012346_23	596_012346_1	195_012346_1	1124_012346_18	190_012346_1	192_0123456_28	270_012346_1	271_012346_43	1138_0123456_4	274_012346_14	279_012346_43	524_012346_2	526_012346_7	527_012346_11	443_0123456_110	442_012346_231	441_012346_1	1238_012346_1	2766_012346_28	444_012346_27	108_012346_8	109_012346_1	103_0123456_1	100_012346_1	101_012346_1	104_0123456_32	901_012346_8	907_012346_6	31_012346_7	37_0123456_1	35_012346_24	34_012346_1	1245_012346_1	644_012346_4	438_012346_1	439_0123456_12	437_012346_23	432_012346_1
165_0123456_13	1940_012346_1	819_012346_71	349_012346_68	1492_012346_10	1494_012346_24	3336_0123456_18	1067_012346_14	292_012346_1	1087_012346_3	1084_0123456_36	1083_012346_27	596_012346_1	195_012346_1	1124_012346_22	190_012346_1	192_0123456_28	270_012346_1	271_012346_45	1138_0123456_5	274_012346_14	279_012346_35	524_012346_2	526_012346_7	527_012346_11	443_0123456_111	442_012346_238	441_012346_1	1238_012346_1	2766_012346_28	444_012346_28	108_012346_8	109_012346_1	103_0123456_1	100_012346_1	101_012346_1	104_0123456_33	901_012346_9	907_012346_6	31_012346_6	37_0123456_1	35_012346_24	34_012346_1	1245_012346_1	644_012346_3	438_012346_1	439_0123456_12	437_012346_24	432_012346_1	433_012346_3
165_0123456_14	1940_012346_1	819_012346_71	349_012346_73	1492_012346_15	1494_012346_23	3336_0123456_13	1067_012346_15	292_012346_1	1087_012346_5	1084_0123456_41	1083_012346_28	596_012346_1	195_012346_1	1124_012346_20	190_012346_1	192_0123456_31	270_012346_1	271_012346_48	1138_0123456_6	274_012346_18	279_012346_35	524_012346_2	526_012346_5	527_012346_13	443_0123456_119	442_012346_225	441_012346_1	1238_012346_1	2766_012346_25	444_012346_22	108_012346_10	109_012346_1	103_0123456_1	100_012346_1	101_012346_1	104_0123456_27	901_012346_10	907_012346_8	31_012346_7	37_0123456_1	35_012346_20	34_012346_1	1245_012346_1	644_012346_5	438_012346_1	439_0123456_11	437_012346_21	432_012346_1	433_012346_1
165_0123456_15	1940_012346_1	819_012346_74	349_012346_72	1492_012346_14	1494_012346_21	3336_0123456_14	1067_012346_13	292_012346_1	1087_012346_4	1084_0123456_42	1083_012346_33	596_012346_1	195_012346_1	1124_012346_17	190_012346_1	192_0123456_32	270_012346_1	271_012346_42	1138_0123456_7	274_012346_18	279_012346_34	524_012346_1	526_012346_4	527_012346_12	1335_012346_3	442_012346_218	441_012346_1	1238_012346_1	2766_012346_29	444_012346_22	108_012346_12	109_012346_1	103_0123456_1	100_012346_1	101_012346_1	104_0123456_28	901_012346_12	907_012346_8	31_012346_8	37_0123456_1	35_012346_21	34_012346_1	1245_012346_1	644_012346_5	438_012346_1	439_0123456_10	437_012346_18	432_012346_1	2613_0123456_8
165_0123456_14	1940_012346_1	819_012346_75	349_012346_80	1492_012346_12	1494_012346_22	3336_0123456_14	1067_012346_13	292_012346_1	1087_012346_4	1084_0123456_46	1083_012346_37	596_012346_1	195_012346_1	1124_012346_17	190_012346_1	192_0123456_32	270_012346_1	271_012346_39	1138_0123456_7	274_012346_21	279_012346_30	526_012346_4	527_012346_13	1335_012346_2	442_012346_219	441_012346_1	1238_012346_1	2766_012346_29	444_012346_22	108_012346_11	109_012346_1	103_0123456_1	100_012346_1	101_012346_1	104_0123456_35	901_012346_11	907_012346_7	31_012346_6	37_0123456_1	35_012346_22	34_012346_1	1245_012346_1	644_012346_5	438_012346_1	439_0123456_7	437_012346_17	432_012346_1	2613_0123456_9	334_012346_1
165_0123456_17	1940_012346_1	819_012346_83	349_012346_78	1492_012346_12	1494_012346_20	3336_0123456_14	1067_012346_16	292_012346_1	1087_012346_2	1084_0123456_46	1083_012346_38	596_012346_1	195_012346_1	1124_012346_18	190_012346_1	192_0123456_25	270_012346_1	271_012346_40	1138_0123456_7	274_012346_21	279_012346_31	526_012346_5	527_012346_13	1335_012346_1	442_012346_221	441_012346_1	1238_012346_1	2766_012346_32	444_012346_25	108_012346_11	109_012346_1	103_0123456_1	100_012346_1	101_012346_1	104_0123456_32	901_012346_12	907_012346_8	31_012346_5	37_0123456_1	35_012346_19	34_012346_1	644_012346_6	438_012346_1	439_0123456_7	437_012346_19	432_012346_1	2613_0123456_10	334_012346_1	330_012346_1
165_0123456_16	1940_012346_1	819_012346_82	349_012346_79	1492_012346_12	1494_012346_22	3336_0123456_17	1067_012346_16	292_012346_1	1087_012346_1	1084_0123456_41	1083_012346_40	596_012346_1	195_012346_1	1124_012346_19	190_012346_1	192_0123456_27	270_012346_1	271_012346_45	1138_0123456_9	274_012346_17	279_012346_31	526_012346_4	527_012346_13	1335_012346_1	442_012346_215	441_012346_1	1238_012346_1	2766_012346_32	444_012346_23	108_012346_10	109_012346_1	103_0123456_1	100_012346_1	101_012346_1	104_0123456_28	901_012346_9	907_012346_8	31_012346_4	37_0123456_1	35_012346_18	34_012346_1	644_012346_6	438_012346_1	439_0123456_7	437_012346_20	432_012346_1	2613_0123456_8	330_012346_1	2618_012346_14
165_0123456_17	1940_012346_1	819_012346_90	349_012346_76	1492_012346_13	1494_012346_19	3336_0123456_17	1067_012346_17	292_012346_1	1087_012346_1	1084_0123456_39	1083_012346_39	596_012346_1	195_012346_1	1124_012346_23	190_012346_1	192_0123456_28	270_012346_1	271_012346_46	1138_0123456_10	274_012346_16	279_012346_27	526_012346_3	527_012346_15	1335_012346_1	442_012346_219	441_012346_1	1238_012346_1	2766_012346_35	444_012346_26	108_012346_12	109_012346_1	103_0123456_1	100_012346_1	101_012346_1	104_0123456_28	901_012346_8	907_012346_9	31_012346_4	37_0123456_1	35_012346_17	34_012346_1	644_012346_7	438_012346_1	439_0123456_7	437_012346_19	432_012346_1	2613_0123456_9	330_012346_1	2618_012346_14
1940_012346_1	819_012346_87	349_012346_79	1492_012346_17	1494_012346_20	3336_0123456_18	1067_012346_12	292_012346_1	1084_0123456_42	1083_012346_38	596_012346_1	195_012346_1	1124_012346_20	190_012346_1	192_0123456_32	270_012346_1	271_012346_49	1138_0123456_8	274_012346_14	279_012346_29	526_012346_2	527_012346_14	1335_012346_1	442_012346_228	441_012346_1	1238_012346_1	2766_012346_34	444_012346_25	108_012346_13	109_012346_1	103_0123456_1	100_012346_1	101_012346_1	104_0123456_27	901_012346_11	907_012346_8	31_012346_5	37_0123456_1	35_012346_15	34_012346_1	644_012346_9	438_012346_1	439_0123456_5	437_012346_20	432_012346_1	2613_0123456_10	330_012346_1	2618_012346_10	851_012346_18	6_0123456_26
1940_012346_1	819_012346_85	349_012346_64	1492_012346_17	1494_012346_18	3336_0123456_15	1067_012346_9	292_012346_1	1084_0123456_40	1083_012346_37	596_012346_1	195_012346_1	1124_012346_20	190_012346_1	192_0123456_30	270_012346_1	271_012346_45	1138_0123456_10	274_012346_13	279_012346_27	526_012346_3	527_012346_11	443_0123456_108	442_012346_224	441_012346_1	1238_012346_1	2766_012346_32	444_012346_29	108_012346_12	109_012346_1	103_0123456_1	100_012346_1	101_012346_1	104_0123456_28	901_012346_16	907_012346_6	31_012346_6	37_0123456_1	35_012346_11	34_012346_1	644_012346_9	438_012346_1	439_0123456_5	437_012346_16	432_012346_1	2613_0123456_10	330_012346_1	2618_012346_9	851_012346_15	6_0123456_23
1940_012346_1	819_012346_87	349_012346_67	1492_012346_17	1494_012346_17	3336_0123456_17	1067_012346_11	292_012346_1	1084_0123456_38	1083_012346_36	596_012346_1	195_012346_1	1124_012346_23	190_012346_1	192_0123456_32	270_012346_1	271_012346_44	1138_0123456_10	274_012346_12	279_012346_32	526_012346_3	527_012346_11	443_0123456_106	442_012346_226	441_012346_1	1238_012346_1	2766_012346_32	444_012346_27	108_012346_11	109_012346_1	103_0123456_1	100_012346_1	101_012346_1	104_0123456_28	901_012346_15	907_012346_5	31_012346_5	37_0123456_1	35_012346_11	34_012346_1	644_012346_7	438_012346_1	439_0123456_5	437_012346_16	432_012346_1	2613_0123456_12	330_012346_1	2618_012346_7	851_012346_17	6_0123456_28
819_012346_87	349_012346_65	1492_012346_20	1494_012346_15	3336_0123456_17	1067_012346_9	292_012346_1	1084_0123456_44	1083_012346_34	596_012346_1	195_012346_1	1124_012346_20	190_012346_1	192_0123456_34	270_012346_1	271_012346_40	1138_0123456_10	274_012346_12	279_012346_33	526_012346_4	527_012346_10	443_0123456_98	442_012346_225	441_012346_1	1238_012346_1	2766_012346_33	444_012346_26	108_012346_10	109_012346_1	103_0123456_1	100_012346_1	101_012346_1	104_0123456_32	901_012346_17	907_012346_6	31_012346_6	37_0123456_1	35_012346_10	34_012346_1	644_012346_4	438_012346_1	439_0123456_4	437_012346_16	432_012346_1	2613_0123456_13	330_012346_1	2618_012346_8	851_012346_19	6_0123456_31	98_012346_1
819_012346_87	349_012346_66	1492_012346_21	1494_012346_13	3336_0123456_18	1067_012346_10	292_012346_1	1084_0123456_49	1083_012346_33	596_012346_1	195_012346_1	1124_012346_18	190_012346_1	192_0123456_37	270_012346_1	271_012346_41	1138_0123456_11	274_012346_10	279_012346_36	526_012346_4	527_012346_10	443_0123456_97	442_012346_221	441_012346_1	1238_012346_1	2766_012346_36	444_012346_32	108_012346_10	109_012346_1	103_0123456_1	100_012346_1	101_012346_1	104_0123456_32	901_012346_21	907_012346_5	31_012346_6	37_0123456_1	35_012346_12	34_012346_1	644_012346_1	438_012346_1	439_0123456_6	437_012346_16	432_012346_1	2613_0123456_14	330_012346_1	2618_012346_8	851_012346_21	6_0123456_31	98_012346_1
819_012346_86	349_012346_65	1492_012346_18	1494_012346_12	3336_0123456_13	1067_012346_12	292_012346_1	1084_0123456_52	1083_012346_32	596_012346_1	195_012346_1	1124_012346_20	190_012346_1	192_0123456_38	270_012346_1	271_012346_46	1138_0123456_12	274_012346_7	279_012346_32	526_012346_4	527_012346_6	443_0123456_99	442_012346_218	441_012346_1	1238_012346_1	2766_012346_29	444_012346_30	108_012346_13	109_012346_1	103_0123456_1	100_012346_1	101_012346_1	104_0123456_36	901_012346_19	907_012346_5	31_012346_6	37_0123456_1	35_012346_14	34_012346_1	644_012346_1	438_012346_1	439_0123456_5	437_012346_14	432_012346_1	2613_0123456_14	330_012346_1	2618_012346_8	851_012346_18	6_0123456_35	98_012346_1
819_012346_91	349_012346_66	1492_012346_16	1494_012346_12	3336_0123456_13	1067_012346_11	292_012346_1	1084_0123456_58	1083_012346_33	596_012346_1	195_012346_1	1124_012346_22	190_012346_1	192_0123456_37	270_012346_1	271_012346_45	1138_0123456_13	274_012346_6	279_012346_34	526_012346_2	527_012346_6	443_0123456_90	442_012346_225	441_012346_1	1238_012346_1	2766_012346_20	444_012346_30	108_012346_10	109_012346_1	103_0123456_1	100_012346_1	101_012346_1	104_0123456_36	901_012346_24	907_012346_5	31_012346_6	37_0123456_1	35_012346_13	34_012346_1	644_012346_1	438_012346_1	439_0123456_2	437_012346_13	432_012346_1	2613_0123456_9	330_012346_1	2618_012346_7	851_012346_17	6_0123456_32	98_012346_1
819_012346_84	349_012346_69	1492_012346_17	1494_012346_13	3336_0123456_10	1067_012346_17	292_012346_1	1084_0123456_51	1083_012346_35	596_012346_1	195_012346_1	1124_012346_21	190_012346_1	192_0123456_38	270_012346_1	271_012346_46	1138_0123456_13	274_012346_4	279_012346_32	526_012346_3	527_012346_5	443_0123456_92	442_012346_235	441_012346_1	1238_012346_1	2766_012346_20	444_012346_27	108_012346_8	109_012346_1	103_0123456_1	100_012346_1	101_012346_1	104_0123456_36	901_012346_29	907_012346_5	31_012346_5	37_0123456_1	35_012346_10	34_012346_1	644_012346_1	438_012346_1	439_0123456_2	437_012346_11	432_012346_1	2613_0123456_12	330_012346_1	2618_012346_7	851_012346_13	6_0123456_33	98_012346_1
216_012346_73	1348_0123456_1	392_012346_1	839_012346_1	1146_012346_17	210_012346_2	1238_012346_1	1780_012346_34	2222_012346_25	76_0123456_1	2650_012346_11	663_0123456_2	767_012346_28	43_0123456_8	133_012346_1	227_012346_1	2097_0123456_24	130_0123456_92	261_0123456_1	568_012346_1	2613_0123456_15	491_012346_1	493_012346_3	24_012346_1	1544_012346_95	27_0123456_1	1542_012346_29	21_0123456_1	1773_0123456_19	1079_012346_115	300_012346_39	3_012346_1	543_012346_1	1373_0123456_70	2150_012346_14	4_012346_72	324_012346_1	3180_012346_11	283_0123456_41	3176_0123456_58	285_012346_1	349_012346_67	68_012346_20	1315_0123456_15	2845_012346_13	2708_012346_273	728_0123456_1	677_012346_1	670_0123456_5	1150_012346_46
216_012346_76	1348_0123456_1	392_012346_1	839_012346_1	1146_012346_18	210_012346_2	1238_012346_1	1780_012346_37	2222_012346_24	76_0123456_1	2650_012346_9	663_0123456_2	767_012346_24	43_0123456_8	133_012346_1	227_012346_1	2097_0123456_21	130_0123456_102	261_0123456_1	568_012346_1	2613_0123456_17	491_012346_1	493_012346_3	24_012346_1	1544_012346_93	27_0123456_1	1542_012346_30	21_0123456_1	1773_0123456_20	1079_012346_107	300_012346_39	3_012346_1	543_012346_1	1373_0123456_65	2150_012346_10	4_012346_72	324_012346_1	3180_012346_11	283_0123456_40	3176_0123456_60	285_012346_1	349_012346_66	68_012346_14	1315_0123456_16	2845_012346_12	2708_012346_286	728_0123456_1	677_012346_1	670_0123456_5	1150_012346_51
216_012346_73	1348_0123456_1	392_012346_1	839_012346_1	1146_012346_19	210_012346_2	1238_012346_1	1780_012346_35	2222_012346_27	76_0123456_1	2650_012346_9	663_0123456_2	767_012346_22	43_0123456_8	133_012346_1	2097_0123456_19	130_0123456_107	261_0123456_1	568_012346_1	2613_0123456_20	491_012346_1	493_012346_3	24_012346_1	1544_012346_93	27_0123456_1	1542_012346_27	21_0123456_1	1773_0123456_22	1079_012346_108	300_012346_37	3_012346_1	543_012346_1	1373_0123456_57	2150_012346_11	4_012346_72	324_012346_1	3180_012346_8	283_0123456_40	3176_0123456_63	285_012346_1	349_012346_68	68_012346_11	1315_0123456_20	2845_012346_11	2708_012346_282	728_0123456_1	677_012346_1	670_0123456_3	1150_012346_51	330_012346_1
216_012346_75	1348_0123456_1	392_012346_1	839_012346_1	1146_012346_21	210_012346_1	1238_012346_1	1780_012346_39	2222_012346_25	76_0123456_1	2650_012346_10	663_0123456_1	767_012346_22	43_0123456_7	133_012346_1	2097_0123456_16	130_0123456_105	261_0123456_1	2613_0123456_17	491_012346_1	493_012346_3	24_012346_1	1544_012346_93	27_0123456_1	1542_012346_24	21_0123456_1	1773_0123456_24	1079_012346_113	300_012346_39	3_012346_1	543_012346_1	1373_0123456_60	2150_012346_10	4_012346_80	324_012346_1	3180_012346_6	283_0123456_42	3176_0123456_67	349_012346_64	68_012346_10	1315_0123456_17	2845_012346_7	2708_012346_283	728_0123456_1	677_012346_2	670_0123456_3	1150_012346_59	330_012346_1	122_012346_31	123_012346_36
216_012346_74	1348_0123456_1	392_012346_1	839_012346_1	1146_012346_23	210_012346_1	1238_012346_1	1780_012346_37	2222_012346_29	76_0123456_1	2650_012346_9	663_0123456_1	767_012346_25	43_0123456_8	133_012346_1	2097_0123456_17	130_0123456_111	261_0123456_1	2613_0123456_17	491_012346_1	493_012346_1	24_012346_1	1544_012346_90	27_0123456_1	1542_012346_22	21_0123456_1	1773_0123456_24	1079_012346_110	300_012346_41	3_012346_1	543_012346_1	1373_0123456_63	2150_012346_9	4_012346_80	324_012346_1	3180_012346_6	283_0123456_50	3176_0123456_73	349_012346_73	68_012346_9	1315_0123456_14	2845_012346_6	2708_012346_287	728_0123456_1	677_012346_1	670_0123456_2	1150_012346_61	330_012346_1	122_012346_29	123_012346_33
216_012346_75	1348_0123456_1	392_012346_1	839_012346_1	1146_012346_25	210_012346_1	1238_012346_1	1780_012346_38	2222_012346_31	76_0123456_1	2650_012346_8	767_012346_25	43_0123456_10	133_012346_1	2097_0123456_16	130_0123456_112	261_0123456_1	2613_0123456_16	491_012346_1	24_012346_1	1544_012346_87	27_0123456_1	1542_012346_19	21_0123456_1	1773_0123456_28	1079_012346_112	300_012346_41	3_012346_1	543_012346_1	1373_0123456_53	2150_012346_10	4_012346_78	324_012346_1	3180_012346_5	283_0123456_53	3176_0123456_72	349_012346_69	68_012346_9	1315_0123456_15	2845_012346_6	2708_012346_295	728_0123456_1	677_012346_1	670_0123456_1	1150_012346_59	330_012346_1	122_012346_35	123_012346_34	1494_012346_18	3336_0123456_4
216_012346_76	1348_0123456_1	392_012346_1	839_012346_1	1146_012346_22	210_012346_1	1238_012346_1	1780_012346_44	2222_012346_35	2650_012346_5	767_012346_23	43_0123456_9	133_012346_1	2097_0123456_16	130_0123456_111	261_0123456_1	2613_0123456_16	491_012346_1	24_012346_1	1544_012346_88	27_0123456_1	1542_012346_18	21_0123456_1	1773_0123456_34	1079_012346_111	300_012346_39	3_012346_1	543_012346_1	1373_0123456_45	2150_012346_10	4_012346_80	324_012346_1	3180_012346_3	283_0123456_60	3176_0123456_67	349_012346_74	68_012346_6	1315_0123456_17	2845_012346_5	2708_012346_291	728_0123456_1	2706_012346_16	670_0123456_1	1150_012346_59	122_012346_35	123_012346_37	1494_012346_18	3336_0123456_4	367_012346_1	2_0123456_1
216_012346_74	1348_0123456_1	392_012346_1	839_012346_1	1146_012346_23	210_012346_1	1238_012346_1	1780_012346_35	2222_012346_32	2650_012346_5	767_012346_21	43_0123456_10	133_012346_1	2097_0123456_15	130_0123456_104	261_0123456_1	2613_0123456_21	491_012346_1	24_012346_1	1544_012346_96	27_0123456_1	1542_012346_19	21_0123456_1	1773_0123456_37	1079_012346_109	300_012346_42	3_012346_1	543_012346_2	1373_0123456_47	2150_012346_8	4_012346_82	324_012346_1	3180_012346_4	283_0123456_63	3176_0123456_62	349_012346_78	68_012346_2	1315_0123456_14	2845_012346_6	2708_012346_291	728_0123456_1	2706_012346_13	1150_012346_65	122_012346_34	123_012346_39	1494_012346_20	3336_0123456_3	367_012346_1	2_0123456_1	1347_012346_2
216_012346_68	1348_0123456_1	392_012346_1	839_012346_1	1146_012346_24	210_012346_1	1238_012346_1	1780_012346_37	2222_012346_32	2650_012346_5	767_012346_19	43_0123456_10	133_012346_1	2097_0123456_14	130_0123456_114	261_0123456_1	2613_0123456_17	491_012346_1	24_012346_1	1544_012346_97	27_0123456_1	1542_012346_22	21_0123456_1	1773_0123456_39	1079_012346_115	300_012346_37	3_012346_1	543_012346_2	1373_0123456_44	2150_012346_8	4_012346_81	324_012346_1	3180_012346_4	283_0123456_58	3176_0123456_67	349_012346_73	68_012346_2	1315_0123456_16	2845_012346_5	2708_012346_302	728_0123456_1	2706_012346_13	1150_012346_72	122_012346_39	123_012346_35	1494_012346_20	3336_0123456_3	367_012346_1	2_0123456_1	1347_012346_4
216_012346_70	1348_0123456_1	392_012346_1	839_012346_1	1146_012346_22	210_012346_1	1238_012346_1	1780_012346_37	2222_012346_32	2650_012346_5	767_012346_19	43_0123456_12	133_012346_1	2097_0123456_15	130_0123456_118	261_0123456_1	2613_0123456_14	491_012346_1	24_012346_1	1544_012346_96	27_0123456_1	1542_012346_18	21_0123456_1	1773_0123456_39	1079_012346_119	300_012346_33	3_012346_1	543_012346_2	1373_0123456_45	2150_012346_10	4_012346_80	324_012346_1	3180_012346_3	283_0123456_49	3176_0123456_74	349_012346_74	68_012346_3	1315_0123456_16	2845_012346_3	2708_012346_297	728_0123456_1	2706_012346_14	1150_012346_76	122_012346_42	123_012346_38	1494_012346_20	3336_0123456_2	367_012346_1	2_0123456_1	1347_012346_3
216_012346_79	1348_0123456_1	392_012346_1	839_012346_1	1146_012346_28	210_012346_1	1238_012346_1	1780_012346_37	2222_012346_32	2650_012346_5	767_012346_22	43_0123456_12	133_012346_1	2097_0123456_17	130_0123456_124	261_0123456_1	2613_0123456_13	491_012346_1	24_012346_1	1544_012346_94	27_0123456_1	1542_012346_20	21_0123456_1	1773_0123456_38	1079_012346_120	300_012346_35	3_012346_1	543_012346_3	1373_0123456_48	2150_012346_8	4_012346_83	324_012346_1	3180_012346_3	283_0123456_37	3176_0123456_68	349_012346_78	68_012346_6	1315_0123456_18	2845_012346_1	2708_012346_278	728_0123456_1	2706_012346_10	1150_012346_72	122_012346_52	123_012346_34	1494_012346_21	3336_0123456_1	367_012346_1	2_0123456_1	1347_012346_4
216_012346_83	1348_0123456_1	392_012346_1	839_012346_1	1146_012346_28	210_012346_1	1238_012346_1	1780_012346_38	2222_012346_33	2650_012346_6	767_012346_22	43_0123456_13	133_012346_1	2097_0123456_14	130_0123456_116	261_0123456_1	2613_0123456_8	491_012346_1	24_012346_1	1544_012346_99	27_0123456_1	1542_012346_19	21_0123456_1	1773_0123456_38	1079_012346_112	300_012346_34	3_012346_1	543_012346_3	1373_0123456_46	2150_012346_4	4_012346_83	324_012346_1	3180_012346_4	283_0123456_40	3176_0123456_66	349_012346_83	68_012346_6	1315_0123456_16	2845_012346_1	2708_012346_283	728_0123456_1	2706_012346_10	1150_012346_76	122_012346_50	123_012346_35	1494_012346_20	3336_0123456_2	367_012346_1	2_0123456_1	1347_012346_3
216_012346_86	1348_0123456_1	392_012346_1	839_012346_1	1146_012346_24	210_012346_1	1780_012346_37	2222_012346_31	2650_012346_3	767_012346_22	43_0123456_12	133_012346_1	2097_0123456_14	130_0123456_107	261_0123456_1	2613_0123456_7	491_012346_1	24_012346_1	1544_012346_93	27_0123456_1	1542_012346_18	21_0123456_1	1773_0123456_40	1079_012346_110	300_012346_36	3_012346_1	543_012346_2	1373_0123456_43	2150_012346_4	4_012346_78	324_012346_1	3180_012346_4	283_0123456_44	3176_0123456_65	349_012346_79	409_012346_1	1315_0123456_17	1238_012346_1	2708_012346_298	728_0123456_1	2706_012346_5	1150_012346_76	122_012346_54	123_012346_34	1494_012346_19	3336_0123456_3	367_012346_1	2_0123456_1	1347_012346_3	3249_012346_17
216_012346_83	1348_0123456_1	392_012346_1	839_012346_1	1146_012346_30	210_012346_1	1780_012346_36	2222_012346_24	2650_012346_4	767_012346_17	43_0123456_12	133_012346_1	2097_0123456_19	130_0123456_103	261_0123456_1	2613_0123456_4	491_012346_1	24_012346_1	1544_012346_93	27_0123456_1	1542_012346_16	21_0123456_1	1773_0123456_40	1079_012346_107	3_012346_1	543_012346_1	1373_0123456_48	2150_012346_2	4_012346_71	324_012346_1	3180_012346_5	283_0123456_45	3176_0123456_60	443_0123456_87	349_012346_79	409_012346_1	1315_0123456_19	2708_012346_300	728_0123456_1	2706_012346_7	1150_012346_77	122_012346_64	123_012346_33	1494_012346_18	3336_0123456_2	367_012346_1	2_0123456_1	1347_012346_1	3249_012346_10	58_012346_11
216_012346_76	1348_0123456_1	392_012346_1	839_012346_1	1146_012346_29	210_012346_1	1780_012346_23	2222_012346_20	2650_012346_3	767_012346_15	43_0123456_14	133_012346_1	2097_0123456_15	130_0123456_103	261_0123456_1	2613_0123456_2	491_012346_1	24_012346_1	1544_012346_98	27_0123456_1	1542_012346_19	21_0123456_1	1773_0123456_36	1079_012346_105	3_012346_1	543_012346_1	1373_0123456_50	2150_012346_2	4_012346_67	324_012346_1	3180_012346_4	283_0123456_52	3176_0123456_69	443_0123456_90	349_012346_75	409_012346_1	1315_0123456_18	2708_012346_294	728_0123456_1	2706_012346_7	1150_012346_78	122_012346_59	123_012346_31	1494_012346_18	3336_0123456_2	367_012346_1	2_0123456_1	2618_012346_11	3249_012346_14	58_012346_7
216_012346_81	1348_0123456_1	392_012346_1	839_012346_1	1146_012346_29	210_012346_1	1780_012346_26	2222_012346_17	2650_012346_3	767_012346_12	43_0123456_13	133_012346_1	2097_0123456_17	130_0123456_95	261_0123456_1	2613_0123456_2	491_012346_1	24_012346_1	1544_012346_95	27_0123456_1	1542_012346_19	21_0123456_1	1773_0123456_39	1079_012346_104	3_012346_1	819_012346_70	1373_0123456_47	2150_012346_1	4_012346_67	324_012346_1	3180_012346_4	283_0123456_55	3176_0123456_68	443_0123456_89	349_012346_75	409_012346_1	1315_0123456_16	2708_012346_292	728_0123456_1	2706_012346_8	1150_012346_73	122_012346_57	123_012346_33	1494_012346_18	3336_0123456_5	367_012346_1	2_0123456_1	2618_012346_12	3249_012346_15	58_012346_6
216_012346_80	1348_0123456_1	392_012346_1	839_012346_1	1146_012346_33	210_012346_1	1780_012346_26	2222_012346_15	2650_012346_2	767_012346_12	43_0123456_15	133_012346_1	2097_0123456_19	130_0123456_83	261_0123456_1	2613_0123456_1	491_012346_1	24_012346_1	1544_012346_90	27_0123456_1	1542_012346_20	21_0123456_1	1773_0123456_35	1079_012346_96	3_012346_1	819_012346_70	1373_0123456_46	2150_012346_1	4_012346_59	324_012346_1	3180_012346_2	283_0123456_60	3176_0123456_69	443_0123456_100	349_012346_70	409_012346_1	1315_0123456_12	2708_012346_305	728_0123456_1	2706_012346_6	1150_012346_62	122_012346_63	123_012346_34	1494_012346_14	3336_0123456_6	367_012346_1	2_0123456_1	2618_012346_12	3249_012346_11	58_012346_6
216_012346_83	1348_0123456_1	392_012346_1	839_012346_1	1146_012346_34	210_012346_1	1780_012346_26	2222_012346_15	2650_012346_2	767_012346_12	43_0123456_17	133_012346_1	2097_0123456_19	130_0123456_80	261_0123456_1	2613_0123456_1	491_012346_1	24_012346_1	1544_012346_94	27_0123456_1	1542_012346_19	21_0123456_1	1773_0123456_38	1079_012346_94	3_012346_1	819_012346_66	1373_0123456_49	2150_012346_2	4_012346_55	324_012346_1	3180_012346_2	283_0123456_69	3176_0123456_69	443_0123456_109	349_012346_70	409_012346_1	1315_0123456_12	2708_012346_311	728_0123456_1	2706_012346_7	1150_012346_59	122_012346_69	123_012346_35	1494_012346_11	3336_0123456_6	367_012346_1	2_0123456_1	2618_012346_14	3249_012346_10	58_012346_5
216_012346_84	392_012346_1	839_012346_1	1146_012346_37	210_012346_1	1780_012346_28	2222_012346_13	2650_012346_2	767_012346_10	43_0123456_16	133_012346_1	2097_0123456_21	130_0123456_76	261_0123456_1	2613_0123456_2	491_012346_1	24_012346_1	1544_012346_97	27_0123456_1	1542_012346_20	21_0123456_1	1773_0123456_33	1079_012346_85	3_012346_1	819_012346_70	1373_0123456_50	546_012346_140	4_012346_61	324_012346_1	3180_012346_3	283_0123456_63	3176_0123456_75	443_0123456_110	349_012346_72	409_012346_1	1315_0123456_11	2708_012346_307	728_0123456_1	2706_012346_7	1150_012346_64	122_012346_69	123_012346_37	1494_012346_13	3336_0123456_7	367_012346_1	2_0123456_1	2618_012346_11	3249_012346_10	58_012346_6	55_012346_21
216_012346_76	392_012346_1	839_012346_1	1146_012346_34	210_012346_1	1780_012346_25	2222_012346_13	2650_012346_2	767_012346_9	43_0123456_17	133_012346_1	2097_0123456_20	130_0123456_75	261_0123456_1	2613_0123456_3	491_012346_1	24_012346_1	1544_012346_97	27_0123456_1	1542_012346_19	21_0123456_1	1773_0123456_35	1079_012346_85	3_012346_1	819_012346_69	1373_0123456_50	546_012346_133	4_012346_60	324_012346_1	3180_012346_4	283_0123456_70	3176_0123456_76	443_0123456_113	349_012346_68	409_012346_1	1315_0123456_12	2708_012346_317	728_0123456_1	2706_012346_7	1150_012346_62	122_012346_69	123_012346_38	1494_012346_11	3336_0123456_6	367_012346_1	2_0123456_1	2618_012346_12	3249_012346_7	58_012346_6	55_012346_18
216_012346_75	392_012346_1	839_012346_1	1146_012346_34	210_012346_1	1780_012346_27	2222_012346_12	2650_012346_1	767_012346_9	43_0123456_18	133_012346_1	2097_0123456_20	130_0123456_72	261_0123456_1	2613_0123456_3	491_012346_1	24_012346_1	1544_012346_91	27_0123456_1	1542_012346_19	21_0123456_1	1773_0123456_32	1079_012346_78	3_012346_1	819_012346_70	1373_0123456_49	546_012346_134	4_012346_61	324_012346_1	3180_012346_4	283_0123456_72	3176_0123456_73	443_0123456_114	349_012346_63	409_012346_1	1315_0123456_12	2708_012346_316	728_0123456_1	2706_012346_6	1150_012346_59	122_012346_71	123_012346_41	1494_012346_10	3336_0123456_8	367_012346_1	2_0123456_1	2618_012346_12	3249_012346_5	58_012346_7	55_012346_17
216_012346_84	392_012346_1	839_012346_1	1146_012346_35	210_012346_1	1780_012346_27	2222_012346_16	2650_012346_2	767_012346_6	43_0123456_17	133_012346_1	2097_0123456_21	130_0123456_81	261_0123456_1	2613_0123456_3	491_012346_1	24_012346_1	1544_012346_82	27_0123456_1	1542_012346_18	21_0123456_1	1773_0123456_33	1079_012346_80	3_012346_1	819_012346_67	1373_0123456_53	546_012346_134	4_012346_64	324_012346_1	3180_012346_5	283_0123456_65	163_012346_94	443_0123456_115	349_012346_60	409_012346_1	1315_0123456_14	2708_012346_321	2706_012346_5	1150_012346_62	122_012346_66	123_012346_38	1494_012346_13	3336_0123456_9	367_012346_1	2_0123456_1	2618_012346_11	3249_012346_5	58_012346_8	55_012346_15	3241_0123456_14
216_012346_81	392_012346_1	839_012346_1	1146_012346_34	210_012346_1	1780_012346_29	2222_012346_14	2650_012346_2	767_012346_6	43_0123456_16	133_012346_1	2097_0123456_20	130_0123456_78	261_0123456_1	2613_0123456_5	491_012346_1	24_012346_1	1544_012346_77	27_0123456_1	1542_012346_18	21_0123456_1	1773_0123456_34	1079_012346_83	3_012346_1	819_012346_68	1373_0123456_49	546_012346_136	4_012346_61	324_012346_1	3180_012346_3	283_0123456_66	163_012346_85	443_0123456_111	349_012346_68	409_012346_1	1315_0123456_16	2708_012346_332	2706_012346_5	1150_012346_63	122_012346_64	123_012346_41	1494_012346_10	3336_0123456_12	367_012346_1	2_0123456_1	2618_012346_10	3249_012346_6	58_012346_9	55_012346_13	3241_0123456_12
216_012346_79	392_012346_1	839_012346_1	1146_012346_34	210_012346_1	1780_012346_31	2222_012346_16	2650_012346_2	767_012346_9	43_0123456_14	133_012346_1	2097_0123456_21	130_0123456_73	261_0123456_1	2613_0123456_4	491_012346_1	24_012346_1	1544_012346_79	27_0123456_1	1542_012346_22	21_0123456_1	1773_0123456_38	1079_012346_86	3_012346_1	819_012346_65	1373_0123456_45	546_012346_125	4_012346_55	324_012346_1	3180_012346_2	283_0123456_70	163_012346_86	443_0123456_117	349_012346_71	409_012346_1	1315_0123456_18	2708_012346_343	2706_012346_4	1150_012346_58	122_012346_52	123_012346_46	1494_012346_8	3336_0123456_14	367_012346_1	2_0123456_1	2618_012346_13	3249_012346_4	58_012346_8	55_012346_13	3241_0123456_11
216_012346_76	392_012346_1	1146_012346_32	210_012346_1	1780_012346_30	2222_012346_15	2650_012346_1	767_012346_10	43_0123456_15	133_012346_1	2097_0123456_19	130_0123456_76	261_0123456_1	2613_0123456_7	491_012346_1	24_012346_1	1544_012346_75	27_0123456_1	1542_012346_24	21_0123456_1	1773_0123456_41	1079_012346_87	3_012346_1	819_012346_64	1373_0123456_42	546_012346_133	4_012346_63	324_012346_1	3180_012346_2	283_0123456_64	163_012346_88	443_0123456_119	349_012346_60	409_012346_1	1315_0123456_18	2708_012346_346	2706_012346_2	1150_012346_59	122_012346_53	123_012346_51	1494_012346_10	3336_0123456_17	367_012346_1	2_0123456_1	2618_012346_11	3249_012346_5	58_012346_8	55_012346_14	3241_0123456_8	2993_012346_1
216_012346_85	392_012346_1	1146_012346_29	210_012346_1	1780_012346_29	2222_012346_15	2650_012346_1	767_012346_12	43_0123456_11	133_012346_1	2097_0123456_16	130_0123456_71	261_0123456_1	2613_0123456_4	491_012346_1	24_012346_1	1544_012346_86	27_0123456_1	1542_012346_23	21_0123456_1	1773_0123456_37	1079_012346_81	3_012346_1	819_012346_65	1373_0123456_49	546_012346_130	4_012346_60	324_012346_1	3180_012346_2	283_0123456_72	163_012346_80	443_0123456_122	349_012346_58	409_012346_1	1315_0123456_19	2708_012346_335	2706_012346_2	1150_012346_63	122_012346_56	123_012346_52	1494_012346_11	3336_0123456_19	367_012346_1	2_0123456_1	2618_012346_15	3249_012346_4	58_012346_7	55_012346_13	3241_0123456_9	2993_012346_1
216_012346_92	392_012346_1	1146_012346_34	210_012346_1	1780_012346_26	2222_012346_12	2650_012346_1	767_012346_12	43_0123456_12	133_012346_1	2097_0123456_17	130_0123456_67	261_0123456_1	2613_0123456_3	491_012346_1	24_012346_1	1544_012346_83	27_0123456_1	1542_012346_21	21_0123456_1	1773_0123456_32	1079_012346_79	3_012346_1	819_012346_61	1373_0123456_52	546_012346_125	4_012346_64	324_012346_1	3180_012346_2	283_0123456_67	163_012346_73	443_0123456_117	349_012346_60	409_012346_1	1315_0123456_18	2708_012346_353	2706_012346_1	1150_012346_63	122_012346_57	123_012346_52	1494_012346_10	3336_0123456_21	367_012346_1	2_0123456_1	2618_012346_21	3249_012346_4	58_012346_7	55_012346_14	3241_0123456_8	50_0123456_1
216_012346_100	392_012346_1	1146_012346_33	210_012346_1	1780_012346_27	2222_012346_13	767_012346_11	43_0123456_14	133_012346_1	2097_0123456_9	130_0123456_68	261_0123456_1	2613_0123456_2	491_012346_1	24_012346_1	1544_012346_87	27_0123456_1	1542_012346_24	21_0123456_1	1773_0123456_35	1079_012346_79	3_012346_1	819_012346_60	1373_0123456_55	546_012346_114	4_012346_67	324_012346_1	3180_012346_2	283_0123456_66	163_012346_59	443_0123456_117	349_012346_66	409_012346_1	1315_0123456_15	2708_012346_369	2706_012346_1	1150_012346_63	122_012346_57	123_012346_51	1494_012346_10	3336_0123456_21	367_012346_1	2_0123456_1	2618_012346_22	3249_012346_6	58_012346_6	55_012346_15	3241_0123456_10	50_0123456_1	53_012346_8
216_012346_97	392_012346_1	1146_012346_31	210_012346_1	1780_012346_25	2222_012346_9	767_012346_14	43_0123456_15	133_012346_1	2097_0123456_11	130_0123456_65	261_0123456_1	2613_0123456_1	491_012346_1	24_012346_1	1544_012346_95	27_0123456_1	1542_012346_23	21_0123456_1	1773_0123456_38	1079_012346_78	3_012346_1	819_012346_65	1373_0123456_51	546_012346_110	4_012346_64	324_012346_1	3180_012346_1	283_0123456_64	163_012346_57	443_0123456_116	349_012346_70	409_012346_1	1315_0123456_13	2708_012346_382	1150_012346_61	122_012346_64	123_012346_51	1494_012346_8	3336_0123456_17	367_012346_1	2_0123456_1	2618_012346_25	3249_012346_5	58_012346_4	55_012346_13	3241_0123456_14	50_0123456_1	53_012346_6	124_0123456_1
216_012346_97	392_012346_1	1146_012346_29	210_012346_1	1780_012346_25	2222_012346_9	767_012346_14	43_0123456_12	133_012346_1	2097_0123456_10	130_0123456_64	261_0123456_1	491_012346_1	24_012346_1	1544_012346_90	27_0123456_1	1542_012346_23	21_0123456_1	1773_0123456_35	1079_012346_85	3_012346_1	819_012346_68	1373_0123456_53	546_012346_117	4_012346_66	324_012346_1	283_0123456_67	163_012346_63	443_0123456_119	349_012346_56	409_012346_1	1315_0123456_15	2708_012346_377	1150_012346_66	122_012346_69	123_012346_47	1494_012346_6	3336_0123456_21	367_012346_1	2_0123456_1	2618_012346_22	3249_012346_5	58_012346_5	55_012346_15	3241_0123456_11	50_0123456_1	53_012346_4	124_0123456_1	929_0123456_2	535_0123456_18
216_012346_96	392_012346_1	1146_012346_33	210_012346_1	1780_012346_24	2222_012346_12	767_012346_13	43_0123456_13	133_012346_1	2097_0123456_10	130_0123456_62	261_0123456_1	491_012346_1	24_012346_1	1544_012346_94	27_0123456_1	1542_012346_24	21_0123456_1	1773_0123456_38	1079_012346_88	3_012346_1	819_012346_66	1373_0123456_53	546_012346_113	4_012346_54	324_012346_1	283_0123456_62	163_012346_61	443_0123456_114	349_012346_53	409_012346_1	1315_0123456_13	2708_012346_368	1150_012346_68	122_012346_71	123_012346_46	1494_012346_6	3336_0123456_19	367_012346_1	2_0123456_1	2618_012346_24	3249_012346_5	58_012346_5	55_012346_17	3241_0123456_9	50_0123456_1	53_012346_4	124_0123456_1	929_0123456_1	535_0123456_16
216_012346_86	392_012346_1	1146_012346_35	210_012346_1	1780_012346_22	2222_012346_12	767_012346_11	43_0123456_10	133_012346_1	2097_0123456_10	130_0123456_58	261_0123456_1	491_012346_1	24_012346_1	1544_012346_91	27_0123456_1	1542_012346_26	21_0123456_1	1773_0123456_36	1079_012346_94	3_012346_1	819_012346_68	1373_0123456_50	546_012346_116	4_012346_53	324_012346_1	283_0123456_61	163_012346_64	443_0123456_109	349_012346_43	409_012346_1	1315_0123456_11	2708_012346_379	1150_012346_73	122_012346_69	123_012346_42	1494_012346_3	3336_0123456_20	367_012346_1	2_0123456_1	2618_012346_23	3249_012346_4	58_012346_5	55_012346_13	3241_0123456_11	50_0123456_1	53_012346_3	124_0123456_1	929_0123456_1	535_0123456_17
216_012346_96	392_012346_1	1146_012346_34	210_012346_1	1780_012346_23	2222_012346_12	767_012346_9	43_0123456_8	133_012346_1	2097_0123456_12	130_0123456_56	261_0123456_1	491_012346_1	24_012346_1	1544_012346_94	27_0123456_1	1542_012346_29	21_0123456_1	1773_0123456_35	1079_012346_93	3_012346_1	819_012346_64	1373_0123456_56	546_012346_119	4_012346_48	324_012346_1	283_0123456_66	163_012346_62	443_0123456_111	349_012346_46	409_012346_1	1315_0123456_13	2708_012346_362	1150_012346_66	122_012346_64	123_012346_40	1494_012346_2	3336_0123456_19	367_012346_1	2_0123456_1	2618_012346_23	3249_012346_3	58_012346_5	55_012346_17	3241_0123456_9	50_0123456_1	53_012346_2	124_0123456_1	929_0123456_1	535_0123456_18
216_012346_92	392_012346_1	1146_012346_31	210_012346_1	1780_012346_22	2222_012346_12	767_012346_10	43_0123456_9	133_012346_1	2097_0123456_11	130_0123456_58	261_0123456_1	491_012346_1	24_012346_1	1544_012346_91	27_0123456_1	1542_012346_28	21_0123456_1	1773_0123456_35	1079_012346_103	3_012346_1	819_012346_67	1373_0123456_49	546_012346_124	4_012346_48	324_012346_1	283_0123456_65	163_012346_65	443_0123456_112	349_012346_44	409_012346_1	1315_0123456_12	2708_012346_380	1150_012346_69	122_012346_67	123_012346_43	1494_012346_1	3336_0123456_20	367_012346_1	2_0123456_1	2618_012346_25	3249_012346_3	58_012346_5	55_012346_16	3241_0123456_9	50_0123456_1	53_012346_2	124_0123456_1	929_0123456_1	535_0123456_17
216_012346_85	392_012346_1	1146_012346_33	210_012346_1	1780_012346_24	2222_012346_14	767_012346_9	43_0123456_8	133_012346_1	2097_0123456_9	130_0123456_60	261_0123456_1	491_012346_1	24_012346_1	1544_012346_101	27_0123456_1	1542_012346_30	21_0123456_1	1773_0123456_35	1079_012346_111	3_012346_1	819_012346_68	1373_0123456_45	546_012346_124	4_012346_39	324_012346_1	283_0123456_64	163_012346_64	443_0123456_117	349_012346_34	409_012346_1	1315_0123456_10	2708_012346_395	1150_012346_69	122_012346_66	123_012346_41	1494_012346_1	3336_0123456_21	367_012346_1	2_0123456_1	2618_012346_29	3249_012346_2	58_012346_5	55_012346_13	3241_0123456_8	50_0123456_1	1067_012346_35	124_0123456_1	929_0123456_1	535_0123456_18
216_012346_81	392_012346_1	1146_012346_33	210_012346_1	1780_012346_23	2222_012346_15	767_012346_12	43_0123456_10	133_012346_1	2097_0123456_8	130_0123456_67	261_0123456_1	491_012346_1	24_012346_1	1544_012346_96	27_0123456_1	1542_012346_29	21_0123456_1	1773_0123456_32	1079_012346_120	3_012346_1	819_012346_71	1373_0123456_46	546_012346_128	4_012346_34	324_012346_1	283_0123456_57	163_012346_61	443_0123456_114	349_012346_28	409_012346_1	1315_0123456_4	2708_012346_405	1150_012346_68	122_012346_67	123_012346_39	124_0123456_1	3336_0123456_18	367_012346_1	2_0123456_1	2618_012346_29	3249_012346_1	58_012346_2	55_012346_11	3241_0123456_8	50_0123456_1	1067_012346_36	929_0123456_1	535_0123456_16	533_012346_1
216_012346_84	392_012346_1	1146_012346_35	210_012346_1	1780_012346_23	2222_012346_17	767_012346_12	43_0123456_8	133_012346_1	2097_0123456_10	130_0123456_69	261_0123456_1	491_012346_1	24_012346_1	1544_012346_102	27_0123456_1	1542_012346_23	21_0123456_1	1773_0123456_33	1079_012346_117	3_012346_1	819_012346_66	1373_0123456_45	546_012346_134	4_012346_31	324_012346_1	283_0123456_54	163_012346_61	443_0123456_123	349_012346_34	409_012346_1	1315_0123456_2	2708_012346_397	1150_012346_64	122_012346_57	123_012346_43	124_0123456_1	3336_0123456_23	367_012346_1	2_0123456_1	2618_012346_29	3249_012346_1	58_012346_1	55_012346_12	3241_0123456_9	50_0123456_1	1067_012346_37	929_0123456_1	535_0123456_22	533_012346_1
216_012346_88	392_012346_1	1146_012346_35	210_012346_1	1780_012346_23	2222_012346_18	767_012346_14	43_0123456_6	133_012346_1	2097_0123456_10	130_0123456_67	261_0123456_1	491_012346_1	24_012346_1	1544_012346_102	27_0123456_1	1542_012346_22	21_0123456_1	1773_0123456_32	1079_012346_111	3_012346_1	819_012346_63	1373_0123456_48	546_012346_130	4_012346_34	324_012346_1	283_0123456_47	163_012346_58	443_0123456_124	349_012346_30	409_012346_1	1315_0123456_2	2708_012346_397	1150_012346_64	122_012346_60	123_012346_49	124_0123456_1	3336_0123456_22	367_012346_1	2_0123456_1	2618_012346_28	3249_012346_1	58_012346_1	55_012346_14	3241_0123456_9	50_0123456_1	1067_012346_38	929_0123456_1	535_0123456_18	533_012346_1
216_012346_87	392_012346_1	1146_012346_35	210_012346_1	1780_012346_23	2222_012346_24	767_012346_11	43_0123456_5	133_012346_1	2097_0123456_11	130_0123456_63	261_0123456_1	491_012346_1	24_012346_1	1544_012346_103	27_0123456_1	1542_012346_23	21_0123456_1	1773_0123456_33	1079_012346_100	3_012346_1	819_012346_69	1373_0123456_50	546_012346_135	4_012346_34	324_012346_1	283_0123456_45	3176_0123456_55	443_0123456_112	349_012346_34	409_012346_1	1315_0123456_1	2708_012346_407	1150_012346_78	122_012346_60	123_012346_47	124_0123456_1	3336_0123456_23	2_0123456_1	2618_012346_24	3249_012346_2	55_012346_13	3241_0123456_10	50_0123456_1	1067_012346_41	535_0123456_15	533_012346_1	411_012346_27	531_0123456_103	370_012346_27
216_012346_86	392_012346_1	1146_012346_30	210_012346_1	1780_012346_29	2222_012346_25	767_012346_12	43_0123456_5	133_012346_1	2097_0123456_11	130_0123456_60	261_0123456_1	491_012346_1	24_012346_1	1544_012346_101	27_0123456_1	1542_012346_27	21_0123456_1	1773_0123456_29	1079_012346_100	3_012346_1	819_012346_64	1373_0123456_55	546_012346_131	4_012346_39	324_012346_1	283_0123456_41	3176_0123456_55	443_0123456_114	349_012346_34	409_012346_1	1315_0123456_1	2708_012346_407	1150_012346_78	122_012346_57	123_012346_53	124_0123456_1	3336_0123456_17	2_0123456_1	2618_012346_22	3249_012346_2	55_012346_12	3241_0123456_7	50_0123456_1	1067_012346_34	535_0123456_13	533_012346_1	411_012346_26	531_0123456_99	370_012346_25
216_012346_82	392_012346_1	1146_012346_29	210_012346_1	1780_012346_30	2222_012346_31	767_012346_8	43_0123456_4	133_012346_1	2097_0123456_12	130_0123456_64	261_0123456_1	491_012346_1	24_012346_1	1544_012346_103	27_0123456_1	1542_012346_27	21_0123456_1	1773_0123456_32	1079_012346_94	3_012346_1	819_012346_65	1373_0123456_54	546_012346_137	4_012346_33	324_012346_1	283_0123456_37	3176_0123456_50	443_0123456_113	349_012346_33	409_012346_1	1315_0123456_1	2708_012346_408	1150_012346_81	122_012346_55	123_012346_55	124_0123456_1	3336_0123456_17	2_0123456_1	2618_012346_25	55_012346_15	3241_0123456_7	50_0123456_1	1067_012346_35	535_0123456_11	533_012346_1	411_012346_26	531_0123456_105	370_012346_25	820_012346_1
216_012346_70	392_012346_1	1146_012346_28	210_012346_1	1780_012346_26	2222_012346_30	767_012346_7	43_0123456_5	133_012346_1	2097_0123456_12	130_0123456_68	261_0123456_1	491_012346_1	24_012346_1	1544_012346_109	27_0123456_1	1542_012346_30	21_0123456_1	1773_0123456_32	1079_012346_88	3_012346_1	819_012346_62	1373_0123456_61	546_012346_134	4_012346_28	324_012346_1	283_0123456_37	3176_0123456_55	443_0123456_114	349_012346_33	409_012346_1	1315_0123456_1	2708_012346_409	1150_012346_83	122_012346_52	123_012346_54	124_0123456_1	3336_0123456_15	2_0123456_1	2618_012346_24	55_012346_17	3241_0123456_7	50_0123456_1	1067_012346_38	535_0123456_13	533_012346_1	411_012346_25	531_0123456_113	370_012346_27	820_012346_1
216_012346_63	392_012346_1	1146_012346_26	210_012346_1	1780_012346_28	2222_012346_32	767_012346_8	43_0123456_6	133_012346_1	2097_0123456_12	130_0123456_71	261_0123456_1	491_012346_1	24_012346_1	1544_012346_105	27_0123456_1	1542_012346_28	21_0123456_1	1773_0123456_38	1079_012346_86	3_012346_1	819_012346_62	1373_0123456_67	546_012346_141	4_012346_30	324_012346_1	283_0123456_39	3176_0123456_57	443_0123456_110	349_012346_34	409_012346_1	2708_012346_408	1150_012346_70	122_012346_51	123_012346_58	124_0123456_1	3336_0123456_16	2_0123456_1	2618_012346_18	55_012346_17	3241_0123456_7	50_0123456_1	1067_012346_39	535_0123456_13	533_012346_1	411_012346_22	531_0123456_125	370_012346_27	820_012346_1	2250_0123456_1
216_012346_59	392_012346_1	1146_012346_21	210_012346_1	1780_012346_27	2222_012346_29	767_012346_7	43_0123456_7	133_012346_1	2097_0123456_10	130_0123456_67	261_0123456_1	491_012346_1	24_012346_1	1544_012346_93	27_0123456_1	1542_012346_35	21_0123456_1	1773_0123456_43	1079_012346_84	3_012346_1	819_012346_63	1373_0123456_61	546_012346_136	4_012346_29	324_012346_1	283_0123456_42	3176_0123456_59	443_0123456_109	349_012346_27	409_012346_1	2708_012346_413	1150_012346_72	122_012346_49	123_012346_61	124_0123456_1	3336_0123456_14	2_0123456_1	2618_012346_18	55_012346_15	3241_0123456_7	50_0123456_1	1067_012346_36	535_0123456_15	533_012346_1	411_012346_20	531_0123456_129	370_012346_28	820_012346_1	2250_0123456_2
216_012346_58	392_012346_1	1146_012346_18	210_012346_1	1780_012346_28	2222_012346_31	767_012346_7	43_0123456_6	133_012346_1	2097_0123456_9	130_0123456_71	261_0123456_1	491_012346_1	24_012346_1	1544_012346_98	27_0123456_1	1542_012346_33	21_0123456_1	1773_0123456_44	1079_012346_84	3_012346_1	819_012346_63	1373_0123456_71	546_012346_136	4_012346_26	324_012346_1	283_0123456_40	3176_0123456_55	443_0123456_104	349_012346_26	409_012346_1	2708_012346_416	1150_012346_71	122_012346_46	123_012346_64	124_0123456_1	3336_0123456_15	2_0123456_1	2618_012346_15	55_012346_16	3241_0123456_6	50_0123456_1	1067_012346_34	535_0123456_15	533_012346_1	411_012346_18	531_0123456_124	370_012346_29	820_012346_1	2250_0123456_2
216_012346_48	392_012346_1	1146_012346_17	210_012346_1	1780_012346_28	2222_012346_32	767_012346_5	43_0123456_7	133_012346_1	2097_0123456_11	130_0123456_76	261_0123456_1	491_012346_1	24_012346_1	1544_012346_97	27_0123456_1	1542_012346_39	21_0123456_1	1773_0123456_47	1079_012346_81	3_012346_1	819_012346_66	1373_0123456_73	546_012346_119	4_012346_20	324_012346_1	283_0123456_41	3176_0123456_52	443_0123456_100	349_012346_23	409_012346_1	2708_012346_422	1150_012346_68	122_012346_42	123_012346_64	124_0123456_1	3336_0123456_16	2_0123456_1	2618_012346_16	55_012346_15	3241_0123456_5	50_0123456_1	1067_012346_33	535_0123456_16	533_012346_1	411_012346_17	531_0123456_133	370_012346_27	820_012346_1	2250_0123456_2
216_012346_49	392_012346_1	1146_012346_16	210_012346_1	1780_012346_29	2222_012346_29	767_012346_4	43_0123456_7	133_012346_1	2097_0123456_12	130_0123456_76	261_0123456_1	491_012346_1	24_012346_1	1544_012346_103	27_0123456_1	1542_012346_40	21_0123456_1	1773_0123456_44	1079_012346_71	3_012346_1	819_012346_69	1373_0123456_81	546_012346_111	4_012346_22	324_012346_1	283_0123456_38	3176_0123456_49	443_0123456_104	349_012346_24	409_012346_1	2708_012346_421	1150_012346_72	122_012346_38	123_012346_65	124_0123456_1	3336_0123456_13	2_0123456_1	2618_012346_19	55_012346_13	3241_0123456_5	50_0123456_1	1067_012346_36	535_0123456_18	533_012346_1	411_012346_13	531_0123456_128	370_012346_28	820_012346_1	2250_0123456_1
216_012346_51	392_012346_1	1146_012346_15	210_012346_1	1780_012346_31	2222_012346_30	767_012346_4	43_0123456_7	133_012346_1	2097_0123456_10	130_0123456_73	261_0123456_1	491_012346_1	24_012346_1	1544_012346_103	27_0123456_1	1542_012346_39	21_0123456_1	1773_0123456_45	1079_012346_68	3_012346_1	819_012346_73	1373_0123456_84	546_012346_109	4_012346_22	324_012346_1	283_0123456_35	3176_0123456_49	443_0123456_104	349_012346_17	409_012346_1	2708_012346_422	1150_012346_71	122_012346_34	123_012346_66	124_0123456_1	3336_0123456_11	2_0123456_1	2618_012346_22	55_012346_15	3241_0123456_6	50_0123456_1	1067_012346_34	535_0123456_18	533_012346_1	411_012346_11	531_0123456_138	370_012346_29	820_012346_1	1084_0123456_1
216_012346_45	392_012346_1	1146_012346_16	210_012346_1	1780_012346_29	2222_012346_33	767_012346_3	43_0123456_5	133_012346_1	2097_0123456_9	130_0123456_75	261_0123456_1	491_012346_1	24_012346_1	1544_012346_104	27_0123456_1	1542_012346_35	21_0123456_1	1773_0123456_44	1079_012346_68	3_012346_1	819_012346_75	1373_0123456_83	546_012346_105	4_012346_22	324_012346_1	283_0123456_35	3176_0123456_50	443_0123456_107	349_012346_14	409_012346_1	2708_012346_423	1150_012346_76	122_012346_33	123_012346_66	124_0123456_1	3336_0123456_9	2_0123456_1	2618_012346_21	55_012346_14	3241_0123456_9	50_0123456_1	1067_012346_32	535_0123456_18	533_012346_1	411_012346_8	531_0123456_146	370_012346_27	820_012346_1	1084_0123456_1
216_012346_45	392_012346_1	1146_012346_16	210_012346_1	1780_012346_31	2222_012346_33	767_012346_1	43_0123456_2	133_012346_1	2097_0123456_6	130_0123456_74	261_0123456_1	491_012346_1	24_012346_1	1544_012346_100	27_0123456_1	1542_012346_42	21_0123456_1	1773_0123456_48	1079_012346_66	3_012346_1	819_012346_72	1373_0123456_87	546_012346_103	4_012346_26	324_012346_1	283_0123456_34	3176_0123456_44	443_0123456_115	349_012346_17	409_012346_1	2708_012346_422	1150_012346_82	122_012346_29	123_012346_62	124_0123456_1	3336_0123456_9	2_0123456_1	2618_012346_20	55_012346_14	3241_0123456_11	50_0123456_1	1067_012346_27	535_0123456_14	533_012346_1	411_012346_8	531_0123456_155	370_012346_28	820_012346_1	1084_0123456_1
216_012346_50	392_012346_1	1146_012346_17	210_012346_1	1780_012346_27	2222_012346_30	767_012346_1	43_0123456_1	133_012346_1	2097_0123456_8	130_0123456_70	261_0123456_1	491_012346_1	24_012346_1	1544_012346_92	27_0123456_1	1542_012346_40	21_0123456_1	1773_0123456_54	1079_012346_59	3_012346_1	819_012346_72	1373_0123456_83	546_012346_100	4_012346_29	324_012346_1	283_0123456_36	3176_0123456_47	443_0123456_102	349_012346_16	409_012346_1	2708_012346_430	1150_012346_82	122_012346_19	123_012346_62	124_0123456_1	3336_0123456_10	2_0123456_1	2618_012346_17	55_012346_14	3241_0123456_9	50_0123456_1	1067_012346_28	535_0123456_14	533_012346_1	411_012346_10	531_0123456_151	370_012346_28	820_012346_1	1084_0123456_1
216_012346_51	392_012346_1	1146_012346_20	210_012346_1	1780_012346_27	2222_012346_34	43_0123456_1	133_012346_1	2097_0123456_7	130_0123456_67	261_0123456_1	491_012346_1	24_012346_1	1544_012346_93	27_0123456_1	1542_012346_41	21_0123456_1	1773_0123456_58	1079_012346_62	3_012346_1	819_012346_74	1373_0123456_83	546_012346_102	4_012346_27	324_012346_1	283_0123456_35	3176_0123456_50	443_0123456_99	349_012346_15	409_012346_1	2708_012346_452	1150_012346_83	122_012346_18	123_012346_58	124_0123456_1	3336_0123456_10	2_0123456_1	2618_012346_15	55_012346_14	3241_0123456_7	50_0123456_1	1067_012346_32	535_0123456_13	533_012346_1	411_012346_12	531_0123456_150	370_012346_26	820_012346_1	1084_0123456_1	1083_012346_84
216_012346_49	392_012346_1	1146_012346_20	210_012346_1	1780_012346_26	2222_012346_34	43_0123456_1	133_012346_1	2097_0123456_9	130_0123456_65	261_0123456_1	491_012346_1	24_012346_1	1544_012346_88	27_0123456_1	1542_012346_43	21_0123456_1	1773_0123456_51	1079_012346_59	3_012346_1	819_012346_76	1373_0123456_82	546_012346_101	4_012346_26	324_012346_1	283_0123456_33	3176_0123456_52	443_0123456_102	349_012346_17	409_012346_1	2708_012346_456	1150_012346_91	122_012346_17	123_012346_59	124_0123456_1	3336_0123456_9	2_0123456_1	2618_012346_10	55_012346_13	3241_0123456_7	50_0123456_1	1067_012346_38	535_0123456_8	533_012346_1	411_012346_12	531_0123456_144	370_012346_26	820_012346_1	1084_0123456_1	1083_012346_86
216_012346_47	392_012346_1	1146_012346_22	210_012346_1	1780_012346_28	2222_012346_40	660_0123456_1	133_012346_1	2097_0123456_7	130_0123456_63	261_0123456_1	491_012346_1	24_012346_1	1544_012346_80	27_0123456_1	1542_012346_37	21_0123456_1	1773_0123456_48	1079_012346_62	3_012346_1	819_012346_79	1373_0123456_73	546_012346_104	4_012346_28	324_012346_1	283_0123456_36	3176_0123456_42	443_0123456_101	349_012346_17	409_012346_1	2708_012346_455	1150_012346_92	122_012346_15	123_012346_55	124_0123456_1	3336_0123456_11	2_0123456_1	2618_012346_11	55_012346_12	3241_0123456_7	50_0123456_1	1067_012346_41	535_0123456_6	533_012346_1	411_012346_10	531_0123456_144	370_012346_25	820_012346_1	1084_0123456_1	1083_012346_90
216_012346_42	392_012346_1	1146_012346_25	210_012346_1	1780_012346_27	2222_012346_41	660_0123456_1	133_012346_1	2097_0123456_6	130_0123456_70	261_0123456_1	491_012346_1	24_012346_1	1544_012346_74	27_0123456_1	1542_012346_33	21_0123456_1	1773_0123456_47	1079_012346_60	3_012346_1	819_012346_79	1373_0123456_72	546_012346_108	4_012346_29	324_012346_1	283_0123456_35	3176_0123456_43	443_0123456_101	349_012346_14	409_012346_1	2708_012346_458	1150_012346_97	122_012346_17	123_012346_55	124_0123456_1	3336_0123456_12	2_0123456_1	2618_012346_10	55_012346_14	3241_0123456_8	50_0123456_1	1067_012346_43	535_0123456_6	533_012346_1	411_012346_10	531_0123456_153	370_012346_27	820_012346_1	1083_012346_86	195_012346_1
216_012346_41	392_012346_1	1146_012346_23	210_012346_1	1780_012346_27	2222_012346_44	660_0123456_1	133_012346_1	2097_0123456_5	130_0123456_64	261_0123456_1	491_012346_1	24_012346_1	1544_012346_67	27_0123456_1	1542_012346_32	21_0123456_1	1773_0123456_44	1079_012346_52	3_012346_1	819_012346_82	1373_0123456_76	546_012346_111	4_012346_32	324_012346_1	283_0123456_28	3176_0123456_42	443_0123456_101	349_012346_16	409_012346_1	2708_012346_462	1150_012346_98	122_012346_15	123_012346_55	124_0123456_1	3336_0123456_13	2_0123456_1	2618_012346_6	55_012346_13	3241_0123456_8	50_0123456_1	1067_012346_44	535_0123456_6	533_012346_1	411_012346_10	531_0123456_153	370_012346_24	820_012346_1	1083_012346_87	195_012346_1
216_012346_40	392_012346_1	1146_012346_23	210_012346_1	1780_012346_30	2222_012346_44	660_0123456_1	133_012346_1	2097_0123456_5	130_0123456_64	261_0123456_1	491_012346_1	24_012346_1	1544_012346_61	27_0123456_1	1542_012346_31	21_0123456_1	1773_0123456_51	1079_012346_51	3_012346_1	819_012346_87	1373_0123456_74	546_012346_106	4_012346_28	324_012346_1	283_0123456_26	3176_0123456_35	443_0123456_102	349_012346_15	409_012346_1	2708_012346_461	1150_012346_89	122_012346_13	123_012346_57	124_0123456_1	3336_0123456_12	2_0123456_1	2618_012346_5	55_012346_17	3241_0123456_8	50_0123456_1	1067_012346_49	535_0123456_5	533_012346_1	411_012346_9	531_0123456_156	370_012346_26	820_012346_1	1083_012346_84	195_012346_1
216_012346_37	392_012346_1	1146_012346_22	210_012346_1	1780_012346_31	2222_012346_45	660_0123456_1	133_012346_1	2097_0123456_3	130_0123456_65	261_0123456_1	491_012346_1	24_012346_1	1544_012346_59	27_0123456_1	1542_012346_32	21_0123456_1	1773_0123456_57	1079_012346_46	3_012346_1	819_012346_85	1373_0123456_69	546_012346_105	4_012346_27	324_012346_1	283_0123456_27	3176_0123456_32	443_0123456_98	349_012346_17	409_012346_1	2708_012346_465	1150_012346_91	122_012346_13	123_012346_55	124_0123456_1	3336_0123456_15	2_0123456_1	2618_012346_5	55_012346_15	3241_0123456_7	50_0123456_1	1067_012346_56	535_0123456_6	533_012346_1	411_012346_6	531_0123456_159	370_012346_24	820_012346_1	1083_012346_75	195_012346_1
216_012346_34	392_012346_1	1146_012346_23	210_012346_1	1780_012346_32	2222_012346_42	660_0123456_1	133_012346_1	2097_0123456_3	130_0123456_70	261_0123456_1	491_012346_1	24_012346_1	1544_012346_59	27_0123456_1	1542_012346_33	21_0123456_1	1773_0123456_64	1079_012346_50	3_012346_1	819_012346_85	1373_0123456_68	546_012346_109	4_012346_29	324_012346_1	283_0123456_22	3176_0123456_34	443_0123456_102	349_012346_15	409_012346_1	2708_012346_474	1150_012346_90	122_012346_14	123_012346_60	124_0123456_1	3336_0123456_17	2_0123456_1	2618_012346_5	55_012346_17	3241_0123456_4	50_0123456_1	1067_012346_47	535_0123456_5	533_012346_1	411_012346_7	531_0123456_171	370_012346_27	820_012346_1	1083_012346_74	195_012346_1
216_012346_35	392_012346_1	1146_012346_22	210_012346_1	1780_012346_32	2222_012346_43	660_0123456_1	133_012346_1	2097_0123456_3	130_0123456_76	261_0123456_1	491_012346_1	24_012346_1	1544_012346_56	27_0123456_1	1542_012346_37	21_0123456_1	1773_0123456_69	1079_012346_48	3_012346_1	819_012346_82	1373_0123456_72	546_012346_110	4_012346_32	324_012346_1	283_0123456_23	3176_0123456_34	443_0123456_103	349_012346_12	409_012346_1	2708_012346_470	1150_012346_87	122_012346_16	123_012346_60	124_0123456_1	3336_0123456_21	2_0123456_1	2618_012346_5	55_012346_18	3241_0123456_5	50_0123456_1	1067_012346_49	535_0123456_3	533_012346_1	411_012346_7	531_0123456_174	370_012346_29	820_012346_1	1083_012346_74	195_012346_1
216_012346_34	392_012346_1	1146_012346_23	210_012346_1	1780_012346_40	2222_012346_46	660_0123456_1	133_012346_1	2097_0123456_5	130_0123456_80	261_0123456_1	491_012346_1	24_012346_1	1544_012346_59	27_0123456_1	1542_012346_38	21_0123456_1	1773_0123456_69	1079_012346_44	3_012346_1	819_012346_88	1373_0123456_75	546_012346_105	4_012346_27	324_012346_1	283_0123456_22	3176_0123456_31	443_0123456_101	349_012346_12	409_012346_1	2708_012346_459	1150_012346_92	122_012346_14	123_012346_64	124_0123456_1	3336_0123456_23	2_0123456_1	2618_012346_3	55_012346_17	3241_0123456_5	50_0123456_1	1067_012346_54	535_0123456_3	533_012346_1	411_012346_7	531_0123456_171	370_012346_30	820_012346_1	1083_012346_79	195_012346_1
216_012346_33	392_012346_1	1146_012346_24	210_012346_1	1780_012346_35	2222_012346_47	660_0123456_1	133_012346_1	2097_0123456_4	130_0123456_82	261_0123456_1	491_012346_1	24_012346_1	1544_012346_56	27_0123456_1	1542_012346_36	21_0123456_1	1773_0123456_59	1079_012346_45	3_012346_1	819_012346_82	1373_0123456_72	546_012346_105	4_012346_24	324_012346_1	283_0123456_23	3176_0123456_30	443_0123456_101	349_012346_11	409_012346_1	2708_012346_464	1150_012346_95	122_012346_14	123_012346_62	124_0123456_1	3336_0123456_25	2_0123456_1	2618_012346_1	55_012346_17	3241_0123456_2	50_0123456_1	1067_012346_51	535_0123456_3	533_012346_1	411_012346_9	531_0123456_184	370_012346_25	820_012346_1	1083_012346_79	195_012346_1
216_012346_34	392_012346_1	1146_012346_27	210_012346_1	1780_012346_35	2222_012346_42	660_0123456_1	133_012346_1	2097_0123456_5	130_0123456_82	261_0123456_1	491_012346_1	24_012346_1	1544_012346_60	27_0123456_1	1542_012346_35	21_0123456_1	1773_0123456_59	1079_012346_44	3_012346_1	819_012346_79	1373_0123456_74	546_012346_108	4_012346_19	324_012346_1	283_0123456_24	3176_0123456_35	443_0123456_101	349_012346_13	409_012346_1	2708_012346_462	1150_012346_97	122_012346_15	123_012346_63	124_0123456_1	3336_0123456_28	2_0123456_1	2618_012346_1	55_012346_19	3241_0123456_2	50_0123456_1	1067_012346_54	535_0123456_4	533_012346_1	411_012346_8	531_0123456_182	370_012346_25	820_012346_1	1083_012346_81	195_012346_1
216_012346_33	392_012346_1	1146_012346_22	210_012346_1	1780_012346_34	2222_012346_41	660_0123456_1	133_012346_1	2097_0123456_7	130_0123456_80	261_0123456_1	491_012346_1	24_012346_1	1544_012346_60	27_0123456_1	1542_012346_34	21_0123456_1	1773_0123456_58	1079_012346_35	3_012346_1	819_012346_80	1373_0123456_74	546_012346_103	4_012346_16	324_012346_1	283_0123456_23	3176_0123456_38	443_0123456_101	349_012346_10	409_012346_1	2708_012346_458	1150_012346_94	122_012346_15	123_012346_62	124_0123456_1	3336_0123456_30	2_0123456_1	2618_012346_1	55_012346_19	3241_0123456_2	50_0123456_1	1067_012346_66	535_0123456_4	533_012346_1	411_012346_9	531_0123456_177	370_012346_28	820_012346_1	1083_012346_80	195_012346_1
216_012346_37	1146_012346_29	210_012346_1	1780_012346_35	2222_012346_36	660_0123456_1	133_012346_1	2097_0123456_5	130_0123456_80	261_0123456_1	491_012346_1	24_012346_1	1544_012346_49	27_0123456_1	1542_012346_34	21_0123456_1	1773_0123456_63	1079_012346_31	3_012346_1	819_012346_83	1373_0123456_77	546_012346_99	4_012346_16	324_012346_1	283_0123456_24	3176_0123456_38	443_0123456_98	349_012346_10	409_012346_1	2708_012346_454	1150_012346_86	122_012346_14	123_012346_68	124_0123456_1	3336_0123456_31	2_0123456_1	2618_012346_1	55_012346_19	3241_0123456_2	50_0123456_1	1067_012346_70	535_0123456_3	533_012346_1	411_012346_7	531_0123456_173	370_012346_23	820_012346_1	1083_012346_77	195_012346_1	1124_012346_11
216_012346_29	1146_012346_29	210_012346_1	1780_012346_31	2222_012346_30	660_0123456_1	133_012346_1	2097_0123456_4	130_0123456_76	261_0123456_1	491_012346_1	24_012346_1	1544_012346_45	27_0123456_1	1542_012346_31	21_0123456_1	1773_0123456_63	1079_012346_30	3_012346_1	819_012346_85	1373_0123456_79	546_012346_101	4_012346_20	324_012346_1	283_0123456_29	3176_0123456_36	443_0123456_95	349_012346_9	409_012346_1	2708_012346_452	1150_012346_86	122_012346_15	123_012346_64	124_0123456_1	3336_0123456_34	2_0123456_1	2618_012346_1	55_012346_19	3241_0123456_2	50_0123456_1	1067_012346_66	535_0123456_4	533_012346_1	411_012346_10	531_0123456_178	370_012346_22	820_012346_1	1083_012346_73	195_012346_1	1124_012346_13
216_012346_23	1146_012346_27	210_012346_1	1780_012346_29	2222_012346_24	660_0123456_1	133_012346_1	2097_0123456_3	130_0123456_79	261_0123456_1	491_012346_1	24_012346_1	1544_012346_43	27_0123456_1	1542_012346_32	21_0123456_1	1773_0123456_59	1079_012346_36	3_012346_1	819_012346_80	1373_0123456_79	546_012346_98	4_012346_18	324_012346_1	283_0123456_28	3176_0123456_37	443_0123456_94	349_012346_11	409_012346_1	2708_012346_453	1150_012346_83	122_012346_14	123_012346_69	124_0123456_1	3336_0123456_33	2_0123456_1	2618_012346_1	55_012346_18	3241_0123456_1	50_0123456_1	1067_012346_64	535_0123456_3	533_012346_1	411_012346_13	531_0123456_186	370_012346_23	820_012346_1	1083_012346_78	195_012346_1	1124_012346_16
216_012346_18	1146_012346_22	210_012346_1	1780_012346_28	2222_012346_22	660_0123456_1	133_012346_1	2097_0123456_1	130_0123456_71	261_0123456_1	491_012346_1	24_012346_1	1544_012346_40	27_0123456_1	1542_012346_35	21_0123456_1	1773_0123456_62	1079_012346_38	3_012346_1	819_012346_85	1373_0123456_79	546_012346_92	4_012346_15	324_012346_1	283_0123456_30	3176_0123456_39	443_0123456_97	349_012346_15	409_012346_1	2708_012346_445	1150_012346_81	122_012346_18	123_012346_78	124_0123456_1	3336_0123456_38	2_0123456_1	55_012346_17	3241_0123456_1	50_0123456_1	1067_012346_76	535_0123456_5	533_012346_1	411_012346_13	531_0123456_181	370_012346_24	820_012346_1	1083_012346_76	195_012346_1	1124_012346_15	2775_012346_44
216_012346_19	1146_012346_25	210_012346_1	1780_012346_25	2222_012346_23	660_0123456_1	133_012346_1	2097_0123456_2	130_0123456_72	261_0123456_1	491_012346_1	24_012346_1	1544_012346_39	27_0123456_1	1542_012346_36	21_0123456_1	1773_0123456_63	1079_012346_41	3_012346_1	819_012346_86	1373_0123456_80	546_012346_94	4_012346_17	324_012346_1	283_0123456_31	3176_0123456_39	443_0123456_87	349_012346_14	409_012346_1	2708_012346_468	1150_012346_84	122_012346_14	123_012346_77	124_0123456_1	3336_0123456_42	2_0123456_1	55_012346_17	3241_0123456_2	50_0123456_1	1067_012346_71	535_0123456_5	533_012346_1	411_012346_12	531_0123456_181	370_012346_27	820_012346_1	1083_012346_74	195_012346_1	1124_012346_13	2775_012346_50
216_012346_21	1146_012346_28	210_012346_1	1780_012346_25	2222_012346_24	660_0123456_1	133_012346_1	2097_0123456_2	130_0123456_63	261_0123456_1	491_012346_1	24_012346_1	1544_012346_44	27_0123456_1	1542_012346_35	21_0123456_1	1773_0123456_59	1079_012346_42	3_012346_1	819_012346_91	1373_0123456_72	546_012346_90	4_012346_16	324_012346_1	283_0123456_29	3176_0123456_40	443_0123456_87	349_012346_12	409_012346_1	2708_012346_472	1150_012346_83	122_012346_11	123_012346_72	124_0123456_1	3336_0123456_42	2_0123456_1	55_012346_17	3241_0123456_3	50_0123456_1	1067_012346_69	535_0123456_4	533_012346_1	411_012346_18	531_0123456_182	370_012346_31	820_012346_1	1083_012346_74	195_012346_1	1124_012346_11	2775_012346_50
216_012346_20	1146_012346_29	210_012346_1	1780_012346_24	2222_012346_18	660_0123456_1	133_012346_1	2097_0123456_2	130_0123456_67	261_0123456_1	491_012346_1	24_012346_1	1544_012346_41	27_0123456_1	1542_012346_36	21_0123456_1	1773_0123456_63	1079_012346_42	3_012346_1	819_012346_86	1373_0123456_78	546_012346_94	4_012346_19	324_012346_1	283_0123456_31	3176_0123456_46	443_0123456_83	349_012346_13	409_012346_1	2708_012346_472	1150_012346_77	122_012346_10	123_012346_66	124_0123456_1	3336_0123456_40	2_0123456_1	55_012346_11	3241_0123456_2	50_0123456_1	1067_012346_66	535_0123456_3	533_012346_1	411_012346_16	531_0123456_187	370_012346_30	820_012346_1	1083_012346_71	195_012346_1	1124_012346_9	2775_012346_47
216_012346_19	1146_012346_29	210_012346_1	1780_012346_24	2222_012346_18	660_0123456_1	133_012346_1	2097_0123456_2	130_0123456_56	261_0123456_1	491_012346_1	24_012346_1	1544_012346_38	27_0123456_1	1542_012346_38	21_0123456_1	1773_0123456_63	1079_012346_44	3_012346_1	819_012346_95	1373_0123456_81	546_012346_82	4_012346_23	324_012346_1	283_0123456_34	3176_0123456_44	443_0123456_82	349_012346_14	409_012346_1	2708_012346_483	1150_012346_69	122_012346_13	123_012346_58	124_0123456_1	3336_0123456_38	2_0123456_1	55_012346_10	3241_0123456_2	50_0123456_1	1067_012346_60	535_0123456_5	533_012346_1	411_012346_18	531_0123456_177	370_012346_30	820_012346_1	1083_012346_69	195_012346_1	1124_012346_11	2775_012346_50
216_012346_21	1146_012346_19	210_012346_1	1780_012346_23	2222_012346_22	660_0123456_1	133_012346_1	2097_0123456_2	130_0123456_61	261_0123456_1	491_012346_1	24_012346_1	1544_012346_36	27_0123456_1	1542_012346_37	21_0123456_1	1773_0123456_66	1079_012346_46	3_012346_1	819_012346_94	1373_0123456_82	546_012346_90	4_012346_27	324_012346_1	283_0123456_36	3176_0123456_48	443_0123456_75	349_012346_14	409_012346_1	2708_012346_495	1150_012346_65	122_012346_16	123_012346_55	124_0123456_1	3336_0123456_37	2_0123456_1	55_012346_9	3241_0123456_2	50_0123456_1	1067_012346_61	535_0123456_4	533_012346_1	411_012346_16	531_0123456_180	370_012346_35	820_012346_1	1083_012346_64	195_012346_1	1124_012346_10	2775_012346_51
216_012346_22	1146_012346_20	210_012346_1	1780_012346_23	2222_012346_19	660_0123456_1	133_012346_1	2097_0123456_1	130_0123456_57	261_0123456_1	491_012346_1	24_012346_1	1544_012346_38	27_0123456_1	1542_012346_32	21_0123456_1	1773_0123456_65	1079_012346_46	3_012346_1	819_012346_91	1373_0123456_83	546_012346_90	4_012346_27	324_012346_1	283_0123456_36	3176_0123456_42	443_0123456_70	349_012346_13	409_012346_1	2708_012346_504	1150_012346_69	122_012346_16	123_012346_52	124_0123456_1	3336_0123456_43	2_0123456_1	55_012346_11	3241_0123456_1	50_0123456_1	1067_012346_61	535_0123456_4	533_012346_1	411_012346_16	531_0123456_178	370_012346_32	820_012346_1	1083_012346_66	195_012346_1	1124_012346_9	2775_012346_53
216_012346_24	1146_012346_20	210_012346_1	1780_012346_25	2222_012346_18	660_0123456_1	133_012346_1	2097_0123456_1	130_0123456_53	261_0123456_1	491_012346_1	24_012346_1	1544_012346_35	27_0123456_1	1542_012346_32	21_0123456_1	1773_0123456_67	1079_012346_43	3_012346_1	819_012346_87	1373_0123456_74	546_012346_90	4_012346_28	324_012346_1	283_0123456_36	3176_0123456_37	443_0123456_71	349_012346_12	409_012346_1	2708_012346_506	1150_012346_65	122_012346_13	123_012346_55	124_0123456_1	3336_0123456_48	2_0123456_1	55_012346_11	3241_0123456_2	50_0123456_1	1067_012346_57	535_0123456_4	533_012346_1	411_012346_15	531_0123456_181	370_012346_33	820_012346_1	1083_012346_58	195_012346_1	1124_012346_3	2775_012346_53
216_012346_25	1146_012346_24	210_012346_1	1780_012346_23	2222_012346_21	660_0123456_1	133_012346_1	2097_0123456_1	130_0123456_53	261_0123456_1	491_012346_1	24_012346_1	1544_012346_36	27_0123456_1	1542_012346_32	21_0123456_1	1773_0123456_67	1079_012346_41	3_012346_1	819_012346_84	1373_0123456_74	546_012346_94	4_012346_28	324_012346_1	283_0123456_34	3176_0123456_29	443_0123456_75	349_012346_11	409_012346_1	2708_012346_513	1150_012346_63	122_012346_12	123_012346_57	124_0123456_1	3336_0123456_53	2_0123456_1	55_012346_9	3241_0123456_1	50_0123456_1	1067_012346_49	535_0123456_5	533_012346_1	411_012346_18	531_0123456_185	370_012346_33	820_012346_1	1083_012346_50	195_012346_1	1124_012346_4	2775_012346_58
216_012346_27	1146_012346_23	210_012346_1	1780_012346_22	2222_012346_18	660_0123456_1	133_012346_1	2097_0123456_1	130_0123456_47	261_0123456_1	491_012346_1	24_012346_1	1544_012346_33	27_0123456_1	1542_012346_32	21_0123456_1	1773_0123456_67	1079_012346_44	3_012346_1	819_012346_85	1373_0123456_73	546_012346_91	4_012346_28	324_012346_1	283_0123456_37	3176_0123456_32	443_0123456_67	349_012346_8	409_012346_1	2708_012346_514	1150_012346_60	122_012346_12	123_012346_54	124_0123456_1	3336_0123456_51	2_0123456_1	55_012346_7	3241_0123456_1	50_0123456_1	1067_012346_48	535_0123456_4	533_012346_1	411_012346_17	531_0123456_190	370_012346_34	820_012346_1	1083_012346_50	195_012346_1	1124_012346_3	2775_012346_61
216_012346_24	1146_012346_20	210_012346_1	1780_012346_21	2222_012346_18	660_0123456_1	133_012346_1	2097_0123456_1	130_0123456_47	261_0123456_1	491_012346_1	24_012346_1	1544_012346_30	27_0123456_1	1542_012346_31	21_0123456_1	1773_0123456_67	1079_012346_45	3_012346_1	819_012346_83	1373_0123456_62	546_012346_82	4_012346_28	324_012346_1	283_0123456_40	3176_0123456_32	443_0123456_70	349_012346_8	409_012346_1	2708_012346_521	1150_012346_60	122_012346_13	123_012346_53	124_0123456_1	3336_0123456_55	2_0123456_1	55_012346_8	3241_0123456_1	50_0123456_1	1067_012346_46	535_0123456_6	533_012346_1	411_012346_19	531_0123456_187	370_012346_31	820_012346_1	1083_012346_45	195_012346_1	1124_012346_3	2775_012346_61
216_012346_21	1146_012346_17	210_012346_1	1780_012346_19	2222_012346_22	660_0123456_1	133_012346_1	2097_0123456_1	130_0123456_43	261_0123456_1	491_012346_1	24_012346_1	1544_012346_23	27_0123456_1	1542_012346_33	1773_0123456_63	1079_012346_48	3_012346_1	819_012346_77	1373_0123456_57	546_012346_77	4_012346_34	324_012346_1	283_0123456_38	3176_0123456_30	349_012346_6	409_012346_1	2708_012346_531	1150_012346_60	122_012346_17	123_012346_50	124_0123456_1	3336_0123456_48	2_0123456_1	55_012346_10	50_0123456_1	1067_012346_47	535_0123456_7	533_012346_1	411_012346_23	531_0123456_190	370_012346_32	820_012346_1	1083_012346_44	195_012346_1	1124_012346_3	2775_012346_59	192_0123456_22	270_012346_1	392_012346_1
216_012346_25	1146_012346_19	210_012346_1	1780_012346_18	2222_012346_22	660_0123456_1	133_012346_1	2097_0123456_1	130_0123456_44	261_0123456_1	491_012346_1	24_012346_1	1544_012346_22	27_0123456_1	1542_012346_36	1773_0123456_62	1079_012346_41	3_012346_1	819_012346_74	1373_0123456_49	546_012346_80	4_012346_30	324_012346_1	283_0123456_40	3176_0123456_29	349_012346_4	409_012346_1	2708_012346_534	1150_012346_60	122_012346_17	123_012346_50	124_0123456_1	3336_0123456_48	2_0123456_1	55_012346_10	50_0123456_1	1067_012346_40	535_0123456_4	533_012346_1	411_012346_22	531_0123456_195	370_012346_34	820_012346_1	1083_012346_40	195_012346_1	1124_012346_3	2775_012346_55	192_0123456_22	270_012346_1	392_012346_1
216_012346_24	1146_012346_20	210_012346_1	1780_012346_18	2222_012346_21	660_0123456_1	133_012346_1	2097_0123456_1	130_0123456_44	261_0123456_1	491_012346_1	24_012346_1	1544_012346_24	27_0123456_1	1542_012346_34	1773_0123456_59	1079_012346_38	3_012346_1	819_012346_73	1373_0123456_48	546_012346_75	4_012346_29	324_012346_1	283_0123456_38	3176_0123456_25	349_012346_4	409_012346_1	2708_012346_534	1150_012346_61	122_012346_16	123_012346_49	124_0123456_1	3336_0123456_45	2_0123456_1	55_012346_10	50_0123456_1	1067_012346_41	535_0123456_3	533_012346_1	411_012346_20	531_0123456_186	370_012346_31	820_012346_1	1083_012346_44	195_012346_1	1124_012346_2	2775_012346_53	192_0123456_21	270_012346_1	392_012346_1
216_012346_28	1146_012346_21	210_012346_1	1780_012346_18	2222_012346_24	660_0123456_1	133_012346_1	2097_0123456_1	130_0123456_45	261_0123456_1	491_012346_1	24_012346_1	1544_012346_25	27_0123456_1	1542_012346_35	1773_0123456_54	1079_012346_38	3_012346_1	819_012346_75	1373_0123456_42	546_012346_76	4_012346_29	324_012346_1	283_0123456_38	3176_0123456_27	349_012346_3	409_012346_1	2708_012346_530	1150_012346_57	122_012346_13	123_012346_47	124_0123456_1	3336_0123456_48	2_0123456_1	55_012346_7	50_0123456_1	1067_012346_44	535_0123456_3	533_012346_1	411_012346_21	531_0123456_180	370_012346_28	820_012346_1	1083_012346_48	195_012346_1	1124_012346_3	2775_012346_56	192_0123456_13	270_012346_1	392_012346_1
216_012346_25	1146_012346_27	210_012346_1	1780_012346_18	2222_012346_31	660_0123456_1	133_012346_1	130_0123456_37	261_0123456_1	491_012346_1	24_012346_1	1544_012346_22	27_0123456_1	1542_012346_36	1773_0123456_45	1079_012346_32	3_012346_1	819_012346_81	1373_0123456_41	546_012346_69	4_012346_30	666_012346_1	283_0123456_32	3176_0123456_25	349_012346_2	409_012346_1	2708_012346_530	1150_012346_58	122_012346_11	123_012346_47	124_0123456_1	3336_0123456_45	2_0123456_1	55_012346_8	50_0123456_1	1067_012346_32	535_0123456_1	533_012346_1	411_012346_21	531_0123456_181	370_012346_32	820_012346_1	1083_012346_48	195_012346_1	1124_012346_2	2775_012346_60	192_0123456_12	270_012346_1	392_012346_1	116_012346_1
216_012346_22	1146_012346_23	210_012346_1	1780_012346_18	2222_012346_30	660_0123456_1	133_012346_1	130_0123456_40	261_0123456_1	491_012346_1	24_012346_1	1544_012346_25	27_0123456_1	1542_012346_38	1773_0123456_43	1079_012346_35	3_012346_1	819_012346_73	1373_0123456_43	546_012346_65	4_012346_25	666_012346_1	283_0123456_31	3176_0123456_27	349_012346_1	409_012346_1	2708_012346_532	1150_012346_56	122_012346_14	123_012346_47	124_0123456_1	3336_0123456_41	2_0123456_1	55_012346_8	50_0123456_1	1067_012346_31	535_0123456_1	533_012346_1	411_012346_17	531_0123456_183	370_012346_31	820_012346_1	1083_012346_44	195_012346_1	1124_012346_2	2775_012346_61	192_0123456_11	270_012346_1	392_012346_1	116_012346_1
216_012346_19	1146_012346_24	210_012346_1	1780_012346_22	2222_012346_28	660_0123456_1	133_012346_1	130_0123456_42	261_0123456_1	491_012346_1	24_012346_1	1544_012346_24	27_0123456_1	1542_012346_40	1773_0123456_45	1079_012346_34	3_012346_1	819_012346_73	1373_0123456_38	546_012346_71	4_012346_22	666_012346_1	283_0123456_28	3176_0123456_24	349_012346_1	409_012346_1	2708_012346_532	1150_012346_44	122_012346_15	123_012346_45	124_0123456_1	3336_0123456_48	2_0123456_1	55_012346_7	50_0123456_1	1067_012346_31	535_0123456_1	533_012346_1	411_012346_17	531_0123456_187	370_012346_27	820_012346_1	1083_012346_43	195_012346_1	1124_012346_2	2775_012346_61	192_0123456_11	270_012346_1	392_012346_1	116_012346_1
216_012346_21	1146_012346_19	210_012346_1	1780_012346_24	2222_012346_29	660_0123456_1	133_012346_1	130_0123456_37	491_012346_1	24_012346_1	1544_012346_22	27_0123456_1	1542_012346_40	1773_0123456_38	1079_012346_30	3_012346_1	819_012346_70	1373_0123456_33	546_012346_69	4_012346_22	666_012346_1	283_0123456_27	3176_0123456_22	409_012346_1	2708_012346_540	1150_012346_44	122_012346_15	123_012346_47	124_0123456_1	3336_0123456_47	2_0123456_1	55_012346_7	50_0123456_1	1067_012346_36	416_012346_13	533_012346_1	411_012346_14	531_0123456_194	370_012346_25	820_012346_1	1083_012346_47	195_012346_1	1124_012346_2	2775_012346_60	192_0123456_7	270_012346_1	116_012346_1	53_012346_1	279_012346_6	3304_012346_74
216_012346_23	1146_012346_20	210_012346_1	1780_012346_22	2222_012346_31	660_0123456_1	133_012346_1	130_0123456_35	491_012346_1	24_012346_1	1544_012346_20	27_0123456_1	1542_012346_41	1773_0123456_37	1079_012346_27	3_012346_1	819_012346_72	1373_0123456_28	546_012346_59	4_012346_26	666_012346_1	283_0123456_29	3176_0123456_21	409_012346_1	2708_012346_543	1150_012346_43	122_012346_10	123_012346_48	124_0123456_1	3336_0123456_49	2_0123456_1	55_012346_8	50_0123456_1	1067_012346_46	416_012346_19	533_012346_1	411_012346_12	531_0123456_189	370_012346_27	820_012346_1	1083_012346_45	195_012346_1	1124_012346_3	2775_012346_54	192_0123456_8	270_012346_1	116_012346_1	53_012346_1	279_012346_6	3304_012346_77
216_012346_26	1146_012346_17	210_012346_1	1780_012346_27	2222_012346_29	660_0123456_1	133_012346_1	130_0123456_36	491_012346_1	24_012346_1	1544_012346_19	27_0123456_1	1542_012346_39	1773_0123456_36	1079_012346_26	3_012346_1	819_012346_73	1373_0123456_28	546_012346_59	4_012346_23	666_012346_1	283_0123456_29	3176_0123456_19	409_012346_1	2708_012346_548	1150_012346_47	122_012346_10	123_012346_51	124_0123456_1	3336_0123456_51	2_0123456_1	55_012346_8	50_0123456_1	1067_012346_39	416_012346_19	533_012346_1	411_012346_13	531_0123456_192	370_012346_28	820_012346_1	1083_012346_41	195_012346_1	1124_012346_3	2775_012346_52	192_0123456_9	270_012346_1	116_012346_1	53_012346_1	279_012346_6	3304_012346_75
216_012346_27	1146_012346_18	210_012346_1	1780_012346_32	2222_012346_28	660_0123456_1	133_012346_1	130_0123456_34	491_012346_1	24_012346_1	1544_012346_19	27_0123456_1	1542_012346_34	1773_0123456_49	1079_012346_25	3_012346_1	819_012346_73	1373_0123456_27	546_012346_59	4_012346_24	666_012346_1	283_0123456_30	3176_0123456_26	409_012346_1	2708_012346_549	1150_012346_41	122_012346_11	123_012346_47	124_0123456_1	3336_0123456_56	2_0123456_1	55_012346_8	50_0123456_1	1067_012346_39	416_012346_18	533_012346_1	411_012346_15	531_0123456_195	370_012346_28	820_012346_1	1083_012346_40	195_012346_1	1124_012346_3	2775_012346_52	192_0123456_10	270_012346_1	116_012346_2	53_012346_1	279_012346_5	3304_012346_74
216_012346_27	1146_012346_13	210_012346_1	1780_012346_31	2222_012346_25	660_0123456_1	133_012346_1	130_0123456_29	491_012346_1	24_012346_1	1544_012346_20	27_0123456_1	1542_012346_28	1773_0123456_55	1079_012346_30	3_012346_1	819_012346_67	1373_0123456_23	546_012346_55	4_012346_23	666_012346_1	283_0123456_31	3176_0123456_22	409_012346_1	2708_012346_567	1150_012346_43	122_012346_9	123_012346_51	124_0123456_1	3336_0123456_61	2_0123456_1	55_012346_9	50_0123456_1	1067_012346_36	416_012346_15	533_012346_1	411_012346_17	531_0123456_204	370_012346_26	820_012346_1	1083_012346_42	195_012346_1	1124_012346_3	2775_012346_54	192_0123456_8	270_012346_1	116_012346_4	53_012346_1	279_012346_6	3304_012346_72
216_012346_27	1146_012346_13	210_012346_1	1780_012346_31	2222_012346_21	660_0123456_1	133_012346_1	130_0123456_33	491_012346_1	24_012346_1	1544_012346_18	27_0123456_1	1542_012346_30	1773_0123456_55	1079_012346_28	3_012346_1	819_012346_70	1373_0123456_23	546_012346_54	4_012346_22	666_012346_1	283_0123456_34	3176_0123456_19	409_012346_1	2708_012346_562	1150_012346_44	122_012346_10	123_012346_41	124_0123456_1	3336_0123456_54	2_0123456_1	55_012346_7	50_0123456_1	1067_012346_36	416_012346_19	533_012346_1	411_012346_18	531_0123456_204	370_012346_24	820_012346_1	1083_012346_44	195_012346_1	1124_012346_2	2775_012346_58	192_0123456_10	270_012346_1	116_012346_5	53_012346_1	279_012346_5	3304_012346_73
216_012346_23	1146_012346_13	210_012346_1	1780_012346_31	2222_012346_20	660_0123456_1	133_012346_1	130_0123456_36	491_012346_1	24_012346_1	1544_012346_16	27_0123456_1	1542_012346_31	1773_0123456_55	1079_012346_31	3_012346_1	819_012346_73	1373_0123456_20	546_012346_59	4_012346_21	666_012346_1	283_0123456_35	3176_0123456_15	409_012346_1	2708_012346_566	1150_012346_44	122_012346_11	123_012346_43	124_0123456_1	3336_0123456_51	2_0123456_1	55_012346_7	50_0123456_1	1067_012346_36	416_012346_22	533_012346_1	411_012346_19	531_0123456_200	370_012346_21	820_012346_1	1083_012346_46	195_012346_1	1124_012346_1	2775_012346_57	192_0123456_9	270_012346_1	116_012346_5	53_012346_1	279_012346_4	3304_012346_66
216_012346_21	1146_012346_13	210_012346_1	1780_012346_29	2222_012346_22	660_0123456_1	133_012346_1	130_0123456_37	491_012346_1	24_012346_1	1544_012346_13	27_0123456_1	1542_012346_27	1773_0123456_60	1079_012346_28	3_012346_1	819_012346_75	1373_0123456_20	546_012346_61	4_012346_20	666_012346_1	283_0123456_35	3176_0123456_15	409_012346_1	2708_012346_559	1150_012346_39	122_012346_11	123_012346_47	124_0123456_1	3336_0123456_48	2_0123456_1	55_012346_7	50_0123456_1	1067_012346_33	416_012346_20	533_012346_1	411_012346_18	531_0123456_200	370_012346_22	820_012346_1	1083_012346_50	195_012346_1	1124_012346_1	2775_012346_56	192_0123456_6	270_012346_1	116_012346_7	53_012346_1	279_012346_3	3304_012346_66
216_012346_22	1146_012346_13	210_012346_1	1780_012346_34	2222_012346_20	660_0123456_1	133_012346_1	130_0123456_44	491_012346_1	24_012346_1	1544_012346_14	27_0123456_1	1542_012346_28	1773_0123456_58	1079_012346_29	3_012346_1	819_012346_68	1373_0123456_18	546_012346_64	4_012346_20	666_012346_1	283_0123456_37	3176_0123456_18	409_012346_1	2708_012346_554	1150_012346_39	122_012346_7	123_012346_52	124_0123456_1	3336_0123456_38	2_0123456_1	55_012346_8	50_0123456_1	1067_012346_32	416_012346_21	533_012346_1	411_012346_20	531_0123456_192	370_012346_23	820_012346_1	1083_012346_52	195_012346_1	1124_012346_1	2775_012346_63	192_0123456_4	270_012346_1	116_012346_4	53_012346_1	279_012346_4	3304_012346_68
216_012346_24	1146_012346_13	210_012346_1	1780_012346_32	2222_012346_14	660_0123456_1	133_012346_1	130_0123456_44	491_012346_1	24_012346_1	1544_012346_15	27_0123456_1	1542_012346_33	1773_0123456_53	1079_012346_30	3_012346_1	819_012346_65	1373_0123456_16	546_012346_65	4_012346_20	666_012346_1	283_0123456_41	3176_0123456_12	409_012346_1	2708_012346_564	1150_012346_39	122_012346_7	123_012346_55	124_0123456_1	3336_0123456_40	2_0123456_1	55_012346_10	50_0123456_1	1067_012346_37	416_012346_24	533_012346_1	411_012346_24	531_0123456_192	370_012346_18	820_012346_1	1083_012346_48	195_012346_1	1124_012346_2	2775_012346_67	192_0123456_5	270_012346_1	116_012346_4	53_012346_1	279_012346_5	3304_012346_70
216_012346_23	1146_012346_11	210_012346_1	1780_012346_31	2222_012346_12	660_0123456_1	133_012346_1	130_0123456_46	491_012346_1	24_012346_1	1544_012346_15	27_0123456_1	1542_012346_32	1773_0123456_54	1079_012346_37	3_012346_1	819_012346_61	1373_0123456_15	546_012346_59	4_012346_20	666_012346_1	283_0123456_40	3176_0123456_10	409_012346_1	2708_012346_572	1150_012346_42	122_012346_6	123_012346_54	124_0123456_1	3336_0123456_40	2_0123456_1	55_012346_9	50_0123456_1	1067_012346_34	416_012346_29	533_012346_1	411_012346_21	531_0123456_194	370_012346_17	820_012346_1	1083_012346_46	195_012346_1	1124_012346_2	2775_012346_73	192_0123456_9	270_012346_1	116_012346_7	53_012346_1	279_012346_5	3304_012346_73
216_012346_21	1146_012346_10	210_012346_1	1780_012346_32	2222_012346_12	660_0123456_1	133_012346_1	130_0123456_41	491_012346_1	24_012346_1	1544_012346_11	27_0123456_1	1542_012346_33	1773_0123456_44	1079_012346_32	3_012346_1	819_012346_76	1373_0123456_14	546_012346_61	4_012346_19	666_012346_1	283_0123456_44	3176_0123456_9	409_012346_1	2708_012346_591	1150_012346_48	122_012346_6	123_012346_53	124_0123456_1	3336_0123456_44	2_0123456_1	55_012346_10	50_0123456_1	1067_012346_31	416_012346_28	533_012346_1	411_012346_22	531_0123456_187	370_012346_14	820_012346_1	1083_012346_44	195_012346_1	1124_012346_3	2775_012346_73	192_0123456_13	270_012346_1	116_012346_6	53_012346_1	279_012346_5	3304_012346_77
216_012346_19	1146_012346_6	210_012346_1	1780_012346_32	2222_012346_13	660_0123456_1	133_012346_1	130_0123456_40	491_012346_1	24_012346_1	1544_012346_9	27_0123456_1	1542_012346_28	1773_0123456_41	1079_012346_32	3_012346_1	819_012346_79	1373_0123456_13	546_012346_52	4_012346_23	666_012346_1	283_0123456_37	3176_0123456_7	409_012346_1	2708_012346_582	1150_012346_46	122_012346_8	123_012346_51	124_0123456_1	3336_0123456_34	2_0123456_1	55_012346_8	50_0123456_1	1067_012346_34	416_012346_27	533_012346_1	411_012346_18	531_0123456_188	370_012346_17	820_012346_1	1083_012346_44	195_012346_1	1124_012346_2	2775_012346_72	192_0123456_14	270_012346_1	116_012346_7	53_012346_1	279_012346_6	3304_012346_74
216_012346_21	1146_012346_4	210_012346_1	1780_012346_30	2222_012346_12	660_0123456_1	133_012346_1	130_0123456_38	491_012346_1	24_012346_1	1544_012346_9	27_0123456_1	1542_012346_26	1773_0123456_43	1079_012346_32	3_012346_1	819_012346_76	1373_0123456_11	546_012346_54	4_012346_21	666_012346_1	283_0123456_38	3176_0123456_8	409_012346_1	2708_012346_586	1150_012346_52	122_012346_7	123_012346_50	124_0123456_1	3336_0123456_30	2_0123456_1	55_012346_7	50_0123456_1	1067_012346_33	416_012346_22	533_012346_1	411_012346_16	531_0123456_190	370_012346_18	820_012346_1	1083_012346_53	195_012346_1	1124_012346_4	2775_012346_71	192_0123456_12	270_012346_1	116_012346_7	53_012346_1	279_012346_6	3304_012346_76
216_012346_23	1146_012346_4	210_012346_1	1780_012346_30	2222_012346_13	660_0123456_1	133_012346_1	130_0123456_32	491_012346_1	24_012346_1	1544_012346_9	27_0123456_1	1542_012346_28	1773_0123456_39	1079_012346_35	3_012346_1	819_012346_66	1373_0123456_12	546_012346_53	4_012346_20	666_012346_1	283_0123456_46	3176_0123456_7	409_012346_1	2708_012346_584	1150_012346_58	122_012346_8	123_012346_50	124_0123456_1	3336_0123456_26	2_0123456_1	55_012346_5	50_0123456_1	1067_012346_29	416_012346_24	533_012346_1	411_012346_19	531_0123456_183	370_012346_19	820_012346_1	1083_012346_55	195_012346_1	1124_012346_5	2775_012346_71	192_0123456_12	270_012346_1	116_012346_7	53_012346_1	279_012346_7	3304_012346_76
216_012346_21	1146_012346_3	210_012346_1	1780_012346_27	2222_012346_13	660_0123456_1	133_012346_1	130_0123456_32	491_012346_1	24_012346_1	1544_012346_10	27_0123456_1	1542_012346_28	1773_0123456_31	1079_012346_32	3_012346_1	819_012346_69	1373_0123456_9	546_012346_51	4_012346_23	666_012346_1	283_0123456_39	3176_0123456_6	409_012346_1	2708_012346_589	1150_012346_68	122_012346_9	123_012346_44	124_0123456_1	3336_0123456_23	2_0123456_1	55_012346_6	50_0123456_1	1067_012346_30	416_012346_21	533_012346_1	411_012346_22	531_0123456_181	370_012346_19	820_012346_1	1083_012346_59	195_012346_1	1124_012346_5	2775_012346_64	192_0123456_15	270_012346_1	116_012346_4	53_012346_1	279_012346_6	3304_012346_75
216_012346_26	1146_012346_4	210_012346_1	1780_012346_35	2222_012346_10	660_0123456_1	133_012346_1	130_0123456_29	491_012346_1	24_012346_1	1544_012346_13	27_0123456_1	1542_012346_31	1773_0123456_31	1079_012346_33	3_012346_1	819_012346_69	1373_0123456_7	546_012346_53	4_012346_25	666_012346_1	283_0123456_40	3176_0123456_7	409_012346_1	2708_012346_590	1150_012346_65	122_012346_7	123_012346_44	124_0123456_1	3336_0123456_20	2_0123456_1	55_012346_6	50_0123456_1	1067_012346_28	416_012346_17	533_012346_1	411_012346_23	531_0123456_178	370_012346_22	820_012346_1	1083_012346_65	195_012346_1	1124_012346_8	2775_012346_61	192_0123456_12	270_012346_1	116_012346_5	53_012346_1	279_012346_10	3304_012346_81
216_012346_23	1146_012346_5	210_012346_1	1780_012346_39	2222_012346_10	660_0123456_1	133_012346_1	130_0123456_28	491_012346_1	24_012346_1	1544_012346_12	27_0123456_1	1542_012346_30	1773_0123456_31	1079_012346_32	3_012346_1	819_012346_65	1373_0123456_7	546_012346_56	4_012346_26	666_012346_1	283_0123456_44	3176_0123456_5	409_012346_1	2708_012346_597	1150_012346_53	122_012346_7	123_012346_45	124_0123456_1	3336_0123456_21	2_0123456_1	55_012346_7	50_0123456_1	1067_012346_27	416_012346_15	533_012346_1	411_012346_18	531_0123456_176	370_012346_18	820_012346_1	1083_012346_55	195_012346_1	1124_012346_11	2775_012346_62	192_0123456_13	270_012346_1	116_012346_5	53_012346_1	279_012346_11	3304_012346_74
216_012346_26	1146_012346_5	210_012346_1	1780_012346_47	2222_012346_9	660_0123456_1	133_012346_1	130_0123456_27	491_012346_1	24_012346_1	1544_012346_12	27_0123456_1	1542_012346_32	1773_0123456_29	1079_012346_32	3_012346_1	819_012346_64	1373_0123456_8	546_012346_55	4_012346_27	666_012346_1	283_0123456_43	3176_0123456_5	409_012346_1	2708_012346_598	1150_012346_50	122_012346_9	123_012346_47	124_0123456_1	3336_0123456_21	2_0123456_1	55_012346_9	50_0123456_1	1067_012346_26	416_012346_13	533_012346_1	411_012346_15	531_0123456_173	370_012346_19	820_012346_1	1083_012346_52	195_012346_1	1124_012346_14	2775_012346_48	192_0123456_11	270_012346_1	116_012346_6	53_012346_1	279_012346_11	3304_012346_77
216_012346_21	1146_012346_6	210_012346_1	1780_012346_44	2222_012346_6	660_0123456_1	133_012346_1	130_0123456_27	491_012346_1	24_012346_1	1544_012346_14	27_0123456_1	1542_012346_31	1773_0123456_31	1079_012346_33	3_012346_1	819_012346_67	1373_0123456_5	546_012346_55	4_012346_21	666_012346_1	283_0123456_50	3176_0123456_2	409_012346_1	2708_012346_606	1150_012346_44	122_012346_9	123_012346_44	124_0123456_1	3336_0123456_20	2_0123456_1	55_012346_7	50_0123456_1	1067_012346_28	416_012346_11	533_012346_1	411_012346_11	531_0123456_184	370_012346_11	820_012346_1	1083_012346_51	195_012346_1	1124_012346_10	2775_012346_51	192_0123456_12	270_012346_1	116_012346_7	53_012346_1	279_012346_9	3304_012346_73
216_012346_20	1146_012346_6	210_012346_1	1780_012346_46	2222_012346_5	660_0123456_1	133_012346_1	130_0123456_28	491_012346_1	24_012346_1	1544_012346_18	27_0123456_1	1542_012346_30	1773_0123456_30	1079_012346_30	3_012346_1	819_012346_67	1373_0123456_5	546_012346_58	4_012346_23	666_012346_1	283_0123456_52	409_012346_1	2708_012346_624	1150_012346_41	122_012346_7	123_012346_47	124_0123456_1	3336_0123456_25	2_0123456_1	55_012346_5	50_0123456_1	1067_012346_22	416_012346_13	533_012346_1	411_012346_12	531_0123456_187	370_012346_13	820_012346_1	1083_012346_55	195_012346_1	1124_012346_13	2775_012346_50	192_0123456_13	270_012346_1	116_012346_6	53_012346_1	279_012346_11	3304_012346_78	81_012346_15
216_012346_20	1146_012346_6	210_012346_1	2846_012346_33	2222_012346_6	660_0123456_1	133_012346_1	130_0123456_26	491_012346_1	24_012346_1	1544_012346_18	27_0123456_1	1542_012346_31	1773_0123456_31	1079_012346_20	3_012346_1	819_012346_62	1373_0123456_6	546_012346_60	4_012346_26	666_012346_1	283_0123456_49	409_012346_1	2708_012346_618	1150_012346_43	122_012346_7	123_012346_46	124_0123456_1	3336_0123456_21	2_0123456_1	55_012346_5	50_0123456_1	1067_012346_25	416_012346_11	533_012346_1	411_012346_13	531_0123456_190	370_012346_11	820_012346_1	1083_012346_54	195_012346_1	1124_012346_12	2775_012346_48	192_0123456_12	270_012346_1	116_012346_5	53_012346_1	279_012346_13	3304_012346_75	81_012346_18
216_012346_22	1146_012346_6	210_012346_1	2846_012346_37	2222_012346_4	660_0123456_1	133_012346_1	130_0123456_26	491_012346_1	24_012346_1	1544_012346_19	27_0123456_1	1542_012346_35	1773_0123456_29	1079_012346_19	3_012346_1	819_012346_60	1373_0123456_7	546_012346_59	4_012346_28	666_012346_1	283_0123456_49	409_012346_1	2708_012346_630	1150_012346_43	122_012346_5	123_012346_48	124_0123456_1	3336_0123456_21	2_0123456_1	55_012346_4	50_0123456_1	1067_012346_21	416_012346_13	533_012346_1	411_012346_10	531_0123456_197	370_012346_9	820_012346_1	1083_012346_57	195_012346_1	1124_012346_9	2775_012346_50	192_0123456_10	270_012346_1	116_012346_3	53_012346_1	279_012346_18	3304_012346_84	81_012346_20
216_012346_26	1146_012346_7	210_012346_1	2846_012346_31	2222_012346_5	660_0123456_1	133_012346_1	130_0123456_25	491_012346_1	24_012346_1	1544_012346_19	27_0123456_1	1542_012346_39	1773_0123456_32	1079_012346_20	3_012346_1	819_012346_60	1373_0123456_6	546_012346_55	4_012346_30	666_012346_1	283_0123456_50	409_012346_1	2708_012346_640	1150_012346_44	122_012346_4	123_012346_52	124_0123456_1	3336_0123456_20	2_0123456_1	55_012346_4	50_0123456_1	1067_012346_25	416_012346_13	533_012346_1	411_012346_9	531_0123456_193	370_012346_8	820_012346_1	1083_012346_56	195_012346_1	1124_012346_11	2775_012346_46	192_0123456_9	270_012346_1	116_012346_2	53_012346_1	279_012346_18	3304_012346_87	81_012346_22
216_012346_26	1146_012346_6	210_012346_1	2846_012346_33	2222_012346_4	660_0123456_1	133_012346_1	130_0123456_22	491_012346_1	24_012346_1	1544_012346_18	27_0123456_1	1542_012346_38	1773_0123456_34	1079_012346_20	3_012346_1	819_012346_59	1373_0123456_8	546_012346_52	4_012346_28	666_012346_1	283_0123456_50	409_012346_1	2708_012346_655	1150_012346_43	122_012346_7	123_012346_47	124_0123456_1	3336_0123456_25	2_0123456_1	55_012346_5	50_0123456_1	1067_012346_27	416_012346_13	533_012346_1	411_012346_11	531_0123456_194	370_012346_6	820_012346_1	1083_012346_54	195_012346_1	1124_012346_12	2775_012346_51	192_0123456_8	270_012346_1	116_012346_1	53_012346_1	279_012346_18	3304_012346_85	81_012346_26
216_012346_29	1146_012346_6	210_012346_1	2846_012346_27	2222_012346_4	660_0123456_1	133_012346_1	130_0123456_20	491_012346_1	24_012346_1	1544_012346_15	27_0123456_1	1542_012346_36	1773_0123456_32	1079_012346_18	3_012346_1	819_012346_56	1373_0123456_12	546_012346_54	4_012346_28	666_012346_1	283_0123456_54	409_012346_1	2708_012346_650	1150_012346_41	122_012346_8	123_012346_46	124_0123456_1	3336_0123456_26	2_0123456_1	55_012346_6	50_0123456_1	1067_012346_22	416_012346_13	533_012346_1	411_012346_7	531_0123456_197	370_012346_7	820_012346_1	1083_012346_50	195_012346_1	1124_012346_10	2775_012346_49	192_0123456_6	270_012346_1	116_012346_1	53_012346_1	279_012346_18	3304_012346_84	81_012346_27
216_012346_23	1146_012346_9	210_012346_1	2846_012346_23	2222_012346_3	660_0123456_1	133_012346_1	130_0123456_16	491_012346_1	24_012346_1	1544_012346_17	27_0123456_1	1542_012346_34	1773_0123456_33	1079_012346_15	3_012346_1	819_012346_58	1373_0123456_15	546_012346_54	4_012346_30	666_012346_1	283_0123456_53	409_012346_1	2708_012346_641	1150_012346_42	122_012346_13	123_012346_54	124_0123456_1	3336_0123456_26	2_0123456_1	55_012346_6	50_0123456_1	1067_012346_22	416_012346_14	533_012346_1	411_012346_7	531_0123456_204	370_012346_6	820_012346_1	1083_012346_55	195_012346_1	1124_012346_10	2775_012346_54	192_0123456_8	270_012346_1	116_012346_1	53_012346_1	279_012346_17	3304_012346_81	81_012346_28
216_012346_21	1146_012346_10	210_012346_1	2846_012346_23	2222_012346_4	660_0123456_1	133_012346_1	130_0123456_16	491_012346_1	24_012346_1	1544_012346_17	27_0123456_1	1542_012346_32	1773_0123456_27	1079_012346_17	3_012346_1	819_012346_61	1373_0123456_14	546_012346_57	4_012346_30	666_012346_1	283_0123456_53	409_012346_1	2708_012346_647	1150_012346_40	122_012346_13	123_012346_56	124_0123456_1	3336_0123456_26	2_0123456_1	55_012346_5	50_0123456_1	1067_012346_22	416_012346_13	533_012346_1	411_012346_7	531_0123456_199	370_012346_7	820_012346_1	1083_012346_54	195_012346_1	1124_012346_11	2775_012346_57	192_0123456_6	270_012346_1	116_012346_2	53_012346_1	279_012346_16	3304_012346_86	81_012346_29
216_012346_17	1146_012346_10	210_012346_1	2846_012346_24	2222_012346_4	660_0123456_1	133_012346_1	130_0123456_14	491_012346_1	24_012346_1	1544_012346_16	27_0123456_1	1542_012346_29	1773_0123456_30	1079_012346_18	3_012346_1	819_012346_56	1373_0123456_9	546_012346_55	4_012346_26	666_012346_1	283_0123456_50	409_012346_1	2708_012346_666	1150_012346_38	122_012346_15	123_012346_55	124_0123456_1	3336_0123456_26	2_0123456_1	55_012346_4	50_0123456_1	1067_012346_20	416_012346_9	533_012346_1	411_012346_7	531_0123456_200	370_012346_5	820_012346_1	1083_012346_56	195_012346_1	1124_012346_11	2775_012346_56	192_0123456_6	270_012346_1	116_012346_6	53_012346_1	279_012346_14	3304_012346_87	81_012346_28
216_012346_17	1146_012346_9	210_012346_1	2846_012346_18	2222_012346_5	660_0123456_1	133_012346_1	130_0123456_9	491_012346_1	24_012346_1	1544_012346_15	27_0123456_1	1542_012346_29	1773_0123456_29	1079_012346_19	3_012346_1	819_012346_52	1373_0123456_7	546_012346_55	4_012346_26	666_012346_1	283_0123456_48	409_012346_1	2708_012346_678	1150_012346_35	122_012346_13	123_012346_64	124_0123456_1	3336_0123456_24	2_0123456_1	55_012346_5	50_0123456_1	1067_012346_22	416_012346_9	533_012346_1	411_012346_6	531_0123456_209	370_012346_7	820_012346_1	1083_012346_50	195_012346_1	1124_012346_5	2775_012346_54	192_0123456_5	270_012346_1	116_012346_5	53_012346_1	279_012346_14	3304_012346_82	81_012346_24
216_012346_13	1146_012346_11	210_012346_1	1780_012346_35	2222_012346_5	660_0123456_1	133_012346_1	130_0123456_9	491_012346_1	24_012346_1	1544_012346_19	27_0123456_1	1542_012346_30	1773_0123456_26	1079_012346_23	3_012346_1	819_012346_51	1373_0123456_5	546_012346_53	4_012346_24	666_012346_1	283_0123456_49	409_012346_1	2708_012346_671	1150_012346_38	122_012346_13	123_012346_74	124_0123456_1	3336_0123456_22	2_0123456_1	55_012346_3	50_0123456_1	1067_012346_22	416_012346_10	533_012346_1	411_012346_8	531_0123456_210	370_012346_6	820_012346_1	1083_012346_55	195_012346_1	1124_012346_6	2775_012346_52	192_0123456_5	270_012346_1	116_012346_3	53_012346_1	279_012346_14	3304_012346_85	81_012346_24
216_012346_16	1146_012346_13	210_012346_1	1780_012346_36	2222_012346_5	660_0123456_1	133_012346_1	130_0123456_8	491_012346_1	24_012346_1	1544_012346_21	27_0123456_1	1542_012346_32	1773_0123456_20	1079_012346_24	3_012346_1	819_012346_49	1373_0123456_5	546_012346_50	4_012346_19	666_012346_1	283_0123456_48	409_012346_1	2708_012346_673	1150_012346_32	122_012346_12	123_012346_70	124_0123456_1	3336_0123456_25	2_0123456_1	55_012346_3	50_0123456_1	1067_012346_19	416_012346_9	533_012346_1	411_012346_8	531_0123456_216	370_012346_4	820_012346_1	1083_012346_60	195_012346_1	1124_012346_6	2775_012346_51	192_0123456_6	270_012346_1	116_012346_3	53_012346_1	279_012346_15	3304_012346_89	81_012346_26
216_012346_19	1146_012346_11	210_012346_1	1780_012346_38	2222_012346_6	660_0123456_1	133_012346_1	130_0123456_5	491_012346_1	24_012346_1	1544_012346_20	27_0123456_1	1542_012346_35	1773_0123456_18	1079_012346_21	3_012346_1	819_012346_50	1373_0123456_6	546_012346_41	4_012346_17	666_012346_1	283_0123456_43	409_012346_1	2708_012346_673	1150_012346_32	122_012346_12	123_012346_74	124_0123456_1	3336_0123456_25	2_0123456_1	55_012346_2	50_0123456_1	1067_012346_17	416_012346_8	533_012346_1	411_012346_9	531_0123456_224	370_012346_4	820_012346_1	1083_012346_71	195_012346_1	1124_012346_6	2775_012346_54	192_0123456_5	270_012346_1	116_012346_3	53_012346_1	279_012346_15	3304_012346_85	81_012346_32
216_012346_18	1146_012346_11	210_012346_1	1780_012346_37	2222_012346_6	660_0123456_1	133_012346_1	130_0123456_4	491_012346_1	24_012346_1	1544_012346_15	27_0123456_1	1542_012346_30	1773_0123456_18	1079_012346_23	3_012346_1	819_012346_48	1373_0123456_6	546_012346_37	4_012346_14	666_012346_1	283_0123456_38	409_012346_1	2708_012346_682	1150_012346_28	122_012346_10	123_012346_68	124_0123456_1	3336_0123456_26	2_0123456_1	55_012346_3	50_0123456_1	1067_012346_17	416_012346_6	533_012346_1	411_012346_8	531_0123456_225	370_012346_3	820_012346_1	1083_012346_65	195_012346_1	1124_012346_7	2775_012346_47	192_0123456_6	270_012346_1	116_012346_4	53_012346_1	279_012346_11	3304_012346_89	81_012346_27
216_012346_17	1146_012346_12	210_012346_1	1780_012346_36	2222_012346_6	660_0123456_1	133_012346_1	130_0123456_6	491_012346_1	24_012346_1	1544_012346_14	27_0123456_1	1542_012346_30	1773_0123456_19	1079_012346_21	3_012346_1	819_012346_46	1373_0123456_5	546_012346_42	4_012346_16	666_012346_1	283_0123456_36	409_012346_1	2708_012346_693	1150_012346_28	122_012346_11	123_012346_72	124_0123456_1	3336_0123456_27	2_0123456_1	55_012346_4	50_0123456_1	1067_012346_20	416_012346_6	533_012346_1	411_012346_6	531_0123456_233	370_012346_2	820_012346_1	1083_012346_61	195_012346_1	1124_012346_3	2775_012346_45	192_0123456_5	270_012346_1	116_012346_3	53_012346_1	279_012346_11	3304_012346_86	81_012346_28
216_012346_17	1146_012346_13	210_012346_1	1780_012346_36	2222_012346_6	660_0123456_1	133_012346_1	130_0123456_7	491_012346_1	24_012346_1	1544_012346_13	27_0123456_1	1542_012346_32	1773_0123456_16	1079_012346_21	3_012346_1	819_012346_43	1373_0123456_5	546_012346_39	4_012346_19	666_012346_1	283_0123456_29	409_012346_1	2708_012346_701	1150_012346_27	122_012346_9	123_012346_71	124_0123456_1	3336_0123456_30	2_0123456_1	55_012346_3	50_0123456_1	1067_012346_23	416_012346_7	533_012346_1	411_012346_7	531_0123456_235	370_012346_2	820_012346_1	1083_012346_53	195_012346_1	1124_012346_3	2775_012346_44	192_0123456_5	270_012346_1	116_012346_4	53_012346_1	279_012346_11	3304_012346_84	81_012346_24
216_012346_12	1146_012346_12	210_012346_1	1780_012346_41	2222_012346_5	660_0123456_1	133_012346_1	130_0123456_7	491_012346_1	24_012346_1	1544_012346_14	27_0123456_1	1542_012346_34	1773_0123456_15	1079_012346_20	3_012346_1	819_012346_44	1373_0123456_4	546_012346_36	4_012346_18	666_012346_1	283_0123456_28	409_012346_1	2708_012346_702	1150_012346_19	122_012346_11	123_012346_64	124_0123456_1	3336_0123456_24	2_0123456_1	55_012346_3	50_0123456_1	1067_012346_25	416_012346_9	533_012346_1	411_012346_7	531_0123456_241	370_012346_2	820_012346_1	1083_012346_55	195_012346_1	1124_012346_4	2775_012346_51	192_0123456_5	270_012346_1	116_012346_5	53_012346_1	279_012346_11	3304_012346_86	81_012346_23
216_012346_12	1146_012346_6	210_012346_1	1780_012346_42	2222_012346_5	660_0123456_1	133_012346_1	130_0123456_8	491_012346_1	24_012346_1	1544_012346_9	27_0123456_1	1542_012346_32	1773_0123456_18	1079_012346_23	3_012346_1	819_012346_46	1373_0123456_3	546_012346_37	4_012346_19	666_012346_1	283_0123456_29	409_012346_1	2708_012346_704	1150_012346_20	122_012346_14	123_012346_64	3336_0123456_27	2_0123456_1	55_012346_2	50_0123456_1	1067_012346_24	416_012346_7	533_012346_1	411_012346_7	531_0123456_236	370_012346_3	820_012346_1	1083_012346_46	195_012346_1	1124_012346_5	2775_012346_48	192_0123456_3	270_012346_1	116_012346_6	53_012346_1	279_012346_9	3304_012346_88	81_012346_25	119_012346_1
216_012346_11	1146_012346_6	210_012346_1	1780_012346_43	2222_012346_2	660_0123456_1	133_012346_1	130_0123456_8	491_012346_1	24_012346_1	1544_012346_8	27_0123456_1	1542_012346_36	1773_0123456_17	1079_012346_18	819_012346_45	1373_0123456_3	546_012346_31	4_012346_21	666_012346_1	283_0123456_28	409_012346_1	2708_012346_715	1150_012346_18	122_012346_14	123_012346_62	3336_0123456_26	2_0123456_1	55_012346_1	50_0123456_1	1067_012346_25	416_012346_6	533_012346_1	411_012346_10	531_0123456_240	370_012346_1	820_012346_1	1083_012346_42	195_012346_1	1124_012346_4	2775_012346_48	192_0123456_4	270_012346_1	116_012346_5	53_012346_1	279_012346_10	3304_012346_84	81_012346_23	119_012346_1	85_012346_12
216_012346_9	1146_012346_4	210_012346_1	1780_012346_46	2222_012346_2	660_0123456_1	133_012346_1	130_0123456_8	491_012346_1	24_012346_1	1544_012346_7	27_0123456_1	1542_012346_37	1773_0123456_20	1079_012346_19	819_012346_39	1373_0123456_1	546_012346_29	4_012346_26	666_012346_1	283_0123456_26	409_012346_1	2708_012346_724	1150_012346_21	122_012346_12	123_012346_67	3336_0123456_30	2_0123456_1	55_012346_1	50_0123456_1	1067_012346_32	416_012346_5	533_012346_1	411_012346_13	531_0123456_259	370_012346_1	820_012346_1	1083_012346_38	195_012346_1	1124_012346_3	2775_012346_51	192_0123456_3	270_012346_1	116_012346_5	53_012346_1	279_012346_10	3304_012346_73	81_012346_22	119_012346_1	85_012346_12
216_012346_7	1146_012346_3	210_012346_1	1780_012346_39	2222_012346_1	660_0123456_1	133_012346_1	130_0123456_7	491_012346_1	24_012346_1	1544_012346_6	27_0123456_1	1542_012346_37	1773_0123456_21	1079_012346_17	819_012346_39	546_012346_28	4_012346_28	666_012346_1	283_0123456_26	409_012346_1	2708_012346_736	1150_012346_20	122_012346_12	123_012346_68	3336_0123456_28	2_0123456_1	55_012346_1	50_0123456_1	1067_012346_30	416_012346_6	533_012346_1	411_012346_12	531_0123456_263	370_012346_1	820_012346_1	1083_012346_44	195_012346_1	1124_012346_2	2775_012346_48	192_0123456_2	270_012346_1	116_012346_6	53_012346_1	279_012346_12	3304_012346_67	81_012346_17	119_012346_1	85_012346_11	3_012346_1
216_012346_7	1146_012346_4	210_012346_1	1780_012346_39	666_012346_1	660_0123456_1	133_012346_1	130_0123456_6	491_012346_1	24_012346_1	1544_012346_4	27_0123456_1	1542_012346_37	1773_0123456_23	1079_012346_16	819_012346_39	546_012346_29	4_012346_31	283_0123456_28	409_012346_1	2708_012346_716	1150_012346_20	122_012346_11	123_012346_66	3336_0123456_27	2_0123456_1	50_0123456_1	1067_012346_35	416_012346_5	533_012346_1	411_012346_14	531_0123456_273	370_012346_1	820_012346_1	1083_012346_36	195_012346_1	1124_012346_1	2775_012346_51	192_0123456_2	270_012346_1	116_012346_5	53_012346_1	279_012346_12	3304_012346_60	81_012346_13	119_012346_1	85_012346_11	3_012346_1	2604_012346_2	583_012346_66
216_012346_7	1146_012346_3	210_012346_1	1780_012346_43	666_012346_1	660_0123456_1	133_012346_1	130_0123456_4	491_012346_1	24_012346_1	1544_012346_4	27_0123456_1	1542_012346_38	1773_0123456_21	1079_012346_15	819_012346_35	546_012346_30	4_012346_36	283_0123456_30	409_012346_1	2708_012346_721	1150_012346_19	122_012346_9	123_012346_62	3336_0123456_25	2_0123456_1	50_0123456_1	1067_012346_32	416_012346_5	533_012346_1	411_012346_14	531_0123456_273	370_012346_1	820_012346_1	1083_012346_35	195_012346_1	1124_012346_1	2775_012346_49	192_0123456_2	270_012346_1	116_012346_5	53_012346_1	279_012346_13	3304_012346_60	81_012346_11	119_012346_1	85_012346_10	3_012346_1	2604_012346_3	583_012346_57
216_012346_6	210_012346_1	1780_012346_44	666_012346_1	660_0123456_1	133_012346_1	130_0123456_4	491_012346_1	24_012346_1	1544_012346_2	27_0123456_1	1542_012346_38	1773_0123456_17	1079_012346_14	819_012346_33	546_012346_33	4_012346_36	283_0123456_32	409_012346_1	2708_012346_721	1150_012346_19	122_012346_9	123_012346_62	3336_0123456_23	2_0123456_1	50_0123456_1	1067_012346_31	416_012346_4	533_012346_1	411_012346_15	531_0123456_263	820_012346_1	1083_012346_32	195_012346_1	1124_012346_1	2775_012346_44	270_012346_1	116_012346_5	53_012346_1	279_012346_14	3304_012346_63	81_012346_14	119_012346_1	85_012346_14	3_012346_1	2604_012346_4	583_012346_47	580_0123456_1	443_0123456_77	442_012346_933
216_012346_5	210_012346_1	1780_012346_43	666_012346_1	660_0123456_1	133_012346_1	130_0123456_6	491_012346_1	24_012346_1	1544_012346_3	27_0123456_1	1542_012346_35	1773_0123456_18	1079_012346_14	819_012346_34	546_012346_31	4_012346_38	283_0123456_32	409_012346_1	2708_012346_719	1150_012346_15	122_012346_6	123_012346_61	3336_0123456_20	2_0123456_1	50_0123456_1	1067_012346_26	416_012346_5	533_012346_1	411_012346_11	531_0123456_273	820_012346_1	1083_012346_25	195_012346_1	2775_012346_53	270_012346_1	116_012346_6	53_012346_1	279_012346_18	3304_012346_54	81_012346_16	119_012346_1	85_012346_14	3_012346_1	2604_012346_8	583_012346_41	580_0123456_1	443_0123456_80	442_012346_937	2932_0123456_13
216_012346_5	210_012346_1	1780_012346_46	666_012346_1	660_0123456_1	133_012346_1	130_0123456_6	491_012346_1	24_012346_1	1544_012346_3	27_0123456_1	1542_012346_37	1773_0123456_18	1079_012346_14	819_012346_32	546_012346_26	4_012346_39	283_0123456_34	409_012346_1	2708_012346_720	1150_012346_10	122_012346_8	123_012346_62	3336_0123456_18	2_0123456_1	50_0123456_1	1067_012346_29	416_012346_5	533_012346_1	411_012346_11	531_0123456_280	820_012346_1	1083_012346_27	195_012346_1	2775_012346_49	270_012346_1	116_012346_6	53_012346_1	279_012346_16	3304_012346_50	81_012346_16	119_012346_1	85_012346_10	3_012346_1	2604_012346_6	583_012346_40	580_0123456_1	443_0123456_74	442_012346_942	2932_0123456_15
216_012346_5	210_012346_1	1780_012346_49	666_012346_1	660_0123456_1	133_012346_1	130_0123456_5	491_012346_1	24_012346_1	1544_012346_3	27_0123456_1	1542_012346_33	1773_0123456_16	1079_012346_13	819_012346_34	546_012346_26	4_012346_35	283_0123456_35	409_012346_1	2708_012346_705	1150_012346_9	122_012346_11	123_012346_60	3336_0123456_13	2_0123456_1	50_0123456_1	1067_012346_27	416_012346_5	533_012346_1	411_012346_13	531_0123456_281	820_012346_1	1083_012346_35	195_012346_1	2775_012346_50	270_012346_1	116_012346_5	53_012346_1	279_012346_13	3304_012346_51	81_012346_15	119_012346_1	85_012346_8	3_012346_1	2604_012346_7	583_012346_41	580_0123456_1	443_0123456_75	442_012346_959	2932_0123456_14
216_012346_5	210_012346_1	1780_012346_56	660_0123456_1	133_012346_1	130_0123456_6	491_012346_1	24_012346_1	1544_012346_3	27_0123456_1	1542_012346_32	1773_0123456_12	1079_012346_12	819_012346_40	546_012346_22	4_012346_34	283_0123456_40	409_012346_1	2708_012346_705	1150_012346_11	122_012346_11	123_012346_57	3336_0123456_11	2_0123456_1	50_0123456_1	1067_012346_26	416_012346_3	533_012346_1	411_012346_11	531_0123456_281	820_012346_1	1083_012346_31	195_012346_1	2775_012346_46	270_012346_1	116_012346_5	53_012346_1	279_012346_16	3304_012346_54	81_012346_16	119_012346_1	85_012346_6	3_012346_1	2604_012346_6	583_012346_41	580_0123456_1	443_0123456_82	442_012346_957	2932_0123456_18	2766_012346_4
216_012346_5	210_012346_1	1780_012346_52	660_0123456_1	133_012346_1	130_0123456_3	491_012346_1	24_012346_1	1544_012346_5	27_0123456_1	1542_012346_30	1773_0123456_14	1079_012346_15	819_012346_37	546_012346_25	4_012346_31	283_0123456_44	409_012346_1	2708_012346_706	1150_012346_10	122_012346_10	123_012346_63	3336_0123456_10	2_0123456_1	50_0123456_1	1067_012346_32	416_012346_1	533_012346_1	411_012346_11	531_0123456_281	820_012346_1	1083_012346_32	195_012346_1	2775_012346_46	270_012346_1	116_012346_7	53_012346_1	279_012346_16	3304_012346_56	81_012346_15	119_012346_1	85_012346_7	3_012346_1	2604_012346_4	583_012346_39	580_0123456_1	443_0123456_93	442_012346_922	2932_0123456_20	2766_012346_5
216_012346_4	210_012346_1	1780_012346_52	660_0123456_1	133_012346_1	130_0123456_2	491_012346_1	24_012346_1	1544_012346_6	27_0123456_1	1542_012346_27	1773_0123456_11	1079_012346_10	819_012346_35	546_012346_26	4_012346_36	283_0123456_47	409_012346_1	2708_012346_716	1150_012346_12	122_012346_11	123_012346_59	3336_0123456_10	2_0123456_1	50_0123456_1	1067_012346_32	416_012346_1	533_012346_1	411_012346_11	531_0123456_284	820_012346_1	1083_012346_32	195_012346_1	2775_012346_47	270_012346_1	116_012346_6	53_012346_1	279_012346_16	3304_012346_55	81_012346_18	119_012346_1	85_012346_7	3_012346_1	2604_012346_3	583_012346_38	580_0123456_1	443_0123456_92	442_012346_922	2932_0123456_20	2766_012346_5
216_012346_4	210_012346_1	1780_012346_45	660_0123456_1	133_012346_1	130_0123456_2	491_012346_1	24_012346_1	1544_012346_6	27_0123456_1	1542_012346_25	1773_0123456_11	1079_012346_10	819_012346_33	546_012346_28	4_012346_38	283_0123456_52	409_012346_1	2708_012346_728	1150_012346_13	122_012346_10	123_012346_59	3336_0123456_12	2_0123456_1	50_0123456_1	1067_012346_33	416_012346_1	533_012346_1	411_012346_10	531_0123456_283	820_012346_1	1083_012346_35	195_012346_1	2775_012346_49	270_012346_1	116_012346_5	53_012346_1	279_012346_13	3304_012346_55	81_012346_17	119_012346_1	85_012346_7	3_012346_1	2604_012346_3	583_012346_37	580_0123456_1	443_0123456_85	442_012346_934	2932_0123456_18	2766_012346_5
216_012346_3	210_012346_1	1780_012346_50	660_0123456_1	133_012346_1	130_0123456_2	491_012346_1	24_012346_1	1544_012346_3	27_0123456_1	1542_012346_23	1773_0123456_9	1079_012346_10	819_012346_28	546_012346_23	4_012346_37	283_0123456_49	409_012346_1	2708_012346_734	1150_012346_12	122_012346_7	123_012346_62	3336_0123456_11	2_0123456_1	50_0123456_1	1067_012346_28	533_012346_1	411_012346_9	531_0123456_277	820_012346_1	1083_012346_35	195_012346_1	2775_012346_46	270_012346_1	116_012346_6	279_012346_14	3304_012346_54	81_012346_22	119_012346_1	85_012346_7	3_012346_1	2604_012346_3	583_012346_39	580_0123456_1	443_0123456_89	442_012346_939	2932_0123456_19	2766_012346_3	588_012346_13	108_012346_1
216_012346_3	210_012346_1	1780_012346_54	660_0123456_1	133_012346_1	130_0123456_1	491_012346_1	24_012346_1	1544_012346_5	27_0123456_1	1542_012346_24	1773_0123456_10	1079_012346_9	819_012346_25	546_012346_21	4_012346_42	283_0123456_50	409_012346_1	2708_012346_747	1150_012346_12	122_012346_9	123_012346_60	3336_0123456_14	2_0123456_1	50_0123456_1	1067_012346_31	533_012346_1	411_012346_6	531_0123456_278	820_012346_1	1083_012346_36	195_012346_1	2775_012346_47	270_012346_1	116_012346_9	279_012346_11	3304_012346_48	81_012346_22	119_012346_1	85_012346_5	3_012346_1	2604_012346_2	583_012346_35	580_0123456_1	443_0123456_98	442_012346_939	2932_0123456_15	2766_012346_4	588_012346_12	108_012346_1
216_012346_3	210_012346_1	1780_012346_56	660_0123456_1	133_012346_1	130_0123456_1	491_012346_1	24_012346_1	1544_012346_6	27_0123456_1	1542_012346_23	1773_0123456_11	1079_012346_9	819_012346_24	546_012346_21	4_012346_42	283_0123456_53	409_012346_1	2708_012346_757	1150_012346_10	122_012346_11	123_012346_56	3336_0123456_10	2_0123456_1	50_0123456_1	1067_012346_32	533_012346_1	411_012346_8	531_0123456_285	820_012346_1	1083_012346_35	195_012346_1	2775_012346_53	270_012346_1	116_012346_7	279_012346_8	3304_012346_45	81_012346_23	119_012346_1	85_012346_6	3_012346_1	2604_012346_2	583_012346_35	580_0123456_1	443_0123456_101	442_012346_974	2932_0123456_13	2766_012346_4	588_012346_13	108_012346_1
216_012346_2	210_012346_1	1780_012346_57	660_0123456_1	133_012346_1	130_0123456_1	491_012346_1	24_012346_1	1544_012346_4	27_0123456_1	1542_012346_22	1773_0123456_17	1079_012346_10	819_012346_24	546_012346_21	4_012346_46	283_0123456_51	409_012346_1	2708_012346_763	1150_012346_11	122_012346_10	123_012346_56	3336_0123456_9	2_0123456_1	50_0123456_1	1067_012346_29	533_012346_1	411_012346_8	531_0123456_277	820_012346_1	1083_012346_33	195_012346_1	2775_012346_45	270_012346_1	116_012346_8	279_012346_7	3304_012346_49	81_012346_20	119_012346_1	85_012346_6	3_012346_1	2604_012346_2	583_012346_31	580_0123456_1	443_0123456_101	442_012346_1008	2932_0123456_10	2766_012346_4	588_012346_15	108_012346_1
216_012346_2	210_012346_1	1780_012346_62	660_0123456_1	133_012346_1	130_0123456_1	491_012346_1	24_012346_1	1544_012346_5	27_0123456_1	1542_012346_22	1773_0123456_20	1079_012346_10	819_012346_30	546_012346_18	4_012346_46	283_0123456_50	409_012346_1	2708_012346_780	1150_012346_13	122_012346_4	123_012346_56	3336_0123456_6	2_0123456_1	50_0123456_1	1067_012346_31	533_012346_1	411_012346_8	531_0123456_262	820_012346_1	1083_012346_31	2775_012346_49	270_012346_1	116_012346_9	279_012346_8	3304_012346_49	81_012346_19	119_012346_1	85_012346_7	3_012346_1	2604_012346_3	583_012346_28	580_0123456_1	443_0123456_98	442_012346_1008	2932_0123456_8	2766_012346_3	588_012346_16	108_012346_1	109_012346_1
216_012346_2	210_012346_1	1780_012346_61	660_0123456_1	133_012346_1	130_0123456_2	491_012346_1	24_012346_1	1544_012346_5	27_0123456_1	1542_012346_22	1773_0123456_17	1079_012346_11	819_012346_31	546_012346_22	4_012346_42	283_0123456_45	409_012346_1	2708_012346_777	1150_012346_15	122_012346_4	123_012346_55	3336_0123456_5	2_0123456_1	50_0123456_1	1067_012346_30	533_012346_1	411_012346_8	531_0123456_274	820_012346_1	1083_012346_24	2775_012346_46	270_012346_1	116_012346_10	279_012346_7	3304_012346_46	81_012346_22	119_012346_1	85_012346_8	3_012346_1	2604_012346_2	583_012346_27	580_0123456_1	443_0123456_96	442_012346_1048	2932_0123456_10	2766_012346_4	588_012346_18	108_012346_1	109_012346_1
216_012346_2	210_012346_1	1780_012346_57	660_0123456_1	133_012346_1	130_0123456_2	491_012346_1	24_012346_1	1544_012346_3	27_0123456_1	1542_012346_22	1773_0123456_15	1079_012346_10	819_012346_33	546_012346_22	4_012346_42	283_0123456_39	409_012346_1	2708_012346_778	1150_012346_15	122_012346_3	123_012346_58	3336_0123456_4	2_0123456_1	50_0123456_1	1067_012346_34	533_012346_1	411_012346_6	531_0123456_280	820_012346_1	1083_012346_23	2775_012346_40	270_012346_1	116_012346_10	279_012346_7	3304_012346_46	81_012346_26	119_012346_1	85_012346_10	3_012346_1	2604_012346_3	583_012346_26	580_0123456_1	443_0123456_99	442_012346_1054	2932_0123456_10	2766_012346_4	588_012346_14	108_012346_1	109_012346_1
216_012346_4	210_012346_1	1780_012346_54	660_0123456_1	133_012346_1	130_0123456_2	491_012346_1	24_012346_1	1544_012346_4	27_0123456_1	1542_012346_20	1773_0123456_13	1079_012346_11	819_012346_31	546_012346_25	4_012346_39	283_0123456_40	409_012346_1	2708_012346_771	1150_012346_17	122_012346_2	123_012346_59	3336_0123456_3	2_0123456_1	50_0123456_1	1067_012346_37	533_012346_1	411_012346_9	531_0123456_272	820_012346_1	1083_012346_23	2775_012346_37	270_012346_1	116_012346_12	279_012346_5	3304_012346_43	81_012346_24	119_012346_1	85_012346_10	3_012346_1	2604_012346_4	583_012346_27	580_0123456_1	443_0123456_99	442_012346_1056	2932_0123456_12	2766_012346_3	588_012346_13	108_012346_1	109_012346_1
216_012346_4	210_012346_1	1780_012346_55	660_0123456_1	133_012346_1	130_0123456_1	491_012346_1	24_012346_1	1544_012346_2	27_0123456_1	1542_012346_17	1773_0123456_12	1079_012346_12	819_012346_33	546_012346_24	4_012346_38	283_0123456_34	409_012346_1	2708_012346_776	1150_012346_16	122_012346_2	123_012346_57	3336_0123456_3	2_0123456_1	50_0123456_1	1067_012346_38	533_012346_1	411_012346_7	531_0123456_266	820_012346_1	1083_012346_22	2775_012346_45	270_012346_1	116_012346_10	279_012346_5	3304_012346_43	81_012346_25	119_012346_1	85_012346_10	3_012346_1	2604_012346_5	583_012346_27	580_0123456_1	443_0123456_96	442_012346_1052	2932_0123456_16	2766_012346_4	588_012346_18	108_012346_1	109_012346_1
216_012346_4	210_012346_1	1780_012346_55	660_0123456_1	133_012346_1	130_0123456_2	491_012346_1	24_012346_1	1544_012346_4	27_0123456_1	1542_012346_18	1773_0123456_11	1079_012346_9	819_012346_33	546_012346_27	4_012346_40	283_0123456_34	409_012346_1	2708_012346_767	1150_012346_16	122_012346_2	123_012346_56	3336_0123456_2	2_0123456_1	50_0123456_1	1067_012346_36	533_012346_1	411_012346_8	531_0123456_266	820_012346_1	1083_012346_22	2775_012346_53	270_012346_1	116_012346_9	279_012346_8	3304_012346_38	81_012346_28	119_012346_1	85_012346_11	3_012346_1	2604_012346_6	583_012346_29	580_0123456_1	443_0123456_86	442_012346_1049	2932_0123456_16	2766_012346_4	588_012346_17	108_012346_1	109_012346_1
216_012346_3	210_012346_1	1780_012346_63	660_0123456_1	133_012346_1	130_0123456_3	491_012346_1	24_012346_1	1544_012346_5	27_0123456_1	1542_012346_16	1773_0123456_11	1079_012346_8	819_012346_29	546_012346_23	4_012346_41	283_0123456_30	409_012346_1	2708_012346_764	1150_012346_13	122_012346_2	123_012346_53	3336_0123456_2	2_0123456_1	50_0123456_1	1067_012346_32	533_012346_1	411_012346_10	531_0123456_260	820_012346_1	1083_012346_17	2775_012346_53	270_012346_1	116_012346_7	279_012346_10	3304_012346_33	81_012346_26	119_012346_1	85_012346_11	3_012346_1	2604_012346_6	583_012346_33	580_0123456_1	443_0123456_84	442_012346_1077	2932_0123456_14	2766_012346_3	588_012346_11	108_012346_1	109_012346_1
216_012346_3	210_012346_1	1780_012346_60	660_0123456_1	133_012346_1	130_0123456_3	491_012346_1	24_012346_1	1544_012346_6	1542_012346_18	1773_0123456_13	1079_012346_4	819_012346_21	546_012346_24	4_012346_42	283_0123456_39	409_012346_1	2708_012346_762	1150_012346_11	122_012346_3	123_012346_55	3336_0123456_1	2_0123456_1	50_0123456_1	1067_012346_29	533_012346_1	411_012346_10	531_0123456_268	820_012346_1	1083_012346_17	2775_012346_51	270_012346_1	116_012346_7	279_012346_8	3304_012346_31	81_012346_25	119_012346_1	85_012346_13	3_012346_1	2604_012346_6	583_012346_31	580_0123456_1	443_0123456_83	442_012346_1085	2932_0123456_13	2766_012346_5	588_012346_11	108_012346_1	109_012346_1	103_0123456_1
216_012346_3	210_012346_1	1780_012346_60	660_0123456_1	133_012346_1	130_0123456_2	491_012346_1	24_012346_1	1544_012346_5	1542_012346_19	1773_0123456_16	1079_012346_5	819_012346_20	546_012346_24	4_012346_46	283_0123456_41	409_012346_1	2708_012346_769	1150_012346_8	122_012346_3	123_012346_58	3336_0123456_1	2_0123456_1	50_0123456_1	1067_012346_30	533_012346_1	411_012346_12	531_0123456_273	820_012346_1	1083_012346_15	2775_012346_48	270_012346_1	116_012346_7	279_012346_7	3304_012346_31	81_012346_23	119_012346_1	85_012346_13	3_012346_1	2604_012346_4	583_012346_29	580_0123456_1	443_0123456_84	442_012346_1082	2932_0123456_12	2766_012346_3	588_012346_15	108_012346_1	109_012346_1	103_0123456_1
216_012346_5	210_012346_1	1780_012346_66	133_012346_1	130_0123456_1	491_012346_1	24_012346_1	1544_012346_5	1542_012346_20	1773_0123456_17	1079_012346_4	819_012346_18	546_012346_19	4_012346_46	283_0123456_49	409_012346_1	2708_012346_763	1150_012346_8	122_012346_3	123_012346_56	2_0123456_1	50_0123456_1	1067_012346_30	533_012346_1	411_012346_12	531_0123456_274	820_012346_1	1083_012346_16	2775_012346_51	270_012346_1	116_012346_6	279_012346_7	3304_012346_32	81_012346_18	119_012346_1	85_012346_12	3_012346_1	2604_012346_4	583_012346_29	580_0123456_1	443_0123456_77	442_012346_1107	2932_0123456_9	2766_012346_3	588_012346_12	108_012346_1	109_012346_1	103_0123456_1	101_012346_1	2832_012346_26
216_012346_6	210_012346_1	1780_012346_65	133_012346_1	130_0123456_1	491_012346_1	24_012346_1	1544_012346_4	1542_012346_14	1773_0123456_13	1079_012346_7	819_012346_16	546_012346_21	4_012346_39	283_0123456_54	409_012346_1	2708_012346_773	1150_012346_7	122_012346_3	123_012346_55	2_0123456_1	50_0123456_1	1067_012346_28	533_012346_1	411_012346_10	531_0123456_285	820_012346_1	1083_012346_16	2775_012346_48	270_012346_1	116_012346_4	279_012346_5	3304_012346_31	81_012346_14	119_012346_1	85_012346_11	3_012346_1	2604_012346_4	583_012346_31	580_0123456_1	443_0123456_71	442_012346_1111	2932_0123456_6	2766_012346_3	588_012346_13	108_012346_1	109_012346_1	103_0123456_1	101_012346_1	2832_012346_27
216_012346_6	210_012346_1	1780_012346_67	133_012346_1	130_0123456_1	491_012346_1	24_012346_1	1544_012346_6	1542_012346_13	1773_0123456_14	1079_012346_6	819_012346_17	546_012346_24	4_012346_45	283_0123456_51	409_012346_1	2708_012346_781	1150_012346_10	122_012346_4	123_012346_57	2_0123456_1	50_0123456_1	1067_012346_28	533_012346_1	411_012346_11	531_0123456_281	820_012346_1	1083_012346_14	2775_012346_47	270_012346_1	116_012346_1	279_012346_7	3304_012346_31	81_012346_8	119_012346_1	85_012346_8	3_012346_1	2604_012346_3	583_012346_31	580_0123456_1	443_0123456_73	442_012346_1134	2932_0123456_6	2766_012346_4	588_012346_12	108_012346_1	109_012346_1	103_0123456_1	101_012346_1	2832_012346_31
216_012346_9	210_012346_1	1780_012346_64	133_012346_1	130_0123456_1	491_012346_1	24_012346_1	1544_012346_8	1542_012346_16	1773_0123456_16	1079_012346_4	819_012346_19	546_012346_23	4_012346_47	283_0123456_54	409_012346_1	2708_012346_765	1150_012346_10	122_012346_5	123_012346_59	2_0123456_1	50_0123456_1	1067_012346_30	533_012346_1	411_012346_11	531_0123456_287	820_012346_1	1083_012346_13	2775_012346_54	270_012346_1	116_012346_1	279_012346_9	3304_012346_28	81_012346_7	119_012346_1	85_012346_8	3_012346_1	2604_012346_3	583_012346_33	580_0123456_1	443_0123456_74	442_012346_1126	2932_0123456_8	2766_012346_3	588_012346_9	108_012346_1	109_012346_1	103_0123456_1	101_012346_1	2832_012346_34
216_012346_12	210_012346_1	1780_012346_70	133_012346_1	130_0123456_1	491_012346_1	24_012346_1	1544_012346_11	1542_012346_16	1773_0123456_15	1079_012346_5	819_012346_22	546_012346_26	4_012346_48	283_0123456_61	409_012346_1	2708_012346_765	1150_012346_10	122_012346_4	123_012346_54	2_0123456_1	50_0123456_1	1067_012346_26	533_012346_1	411_012346_9	531_0123456_287	820_012346_1	1083_012346_17	2775_012346_58	270_012346_1	116_012346_2	279_012346_9	3304_012346_28	81_012346_3	119_012346_1	85_012346_8	3_012346_1	2604_012346_2	583_012346_33	580_0123456_1	443_0123456_68	442_012346_1142	2932_0123456_8	2766_012346_2	588_012346_6	108_012346_1	109_012346_1	103_0123456_1	101_012346_1	2832_012346_31
216_012346_14	210_012346_1	1780_012346_73	133_012346_1	491_012346_1	24_012346_1	1544_012346_13	1542_012346_14	1773_0123456_16	1079_012346_9	819_012346_15	546_012346_24	4_012346_46	283_0123456_60	409_012346_1	2708_012346_774	1150_012346_9	122_012346_3	123_012346_52	2_0123456_1	50_0123456_1	1067_012346_22	533_012346_1	411_012346_11	531_0123456_285	820_012346_1	1083_012346_18	2775_012346_60	270_012346_1	116_012346_2	279_012346_9	3304_012346_29	81_012346_1	119_012346_1	85_012346_7	3_012346_1	2604_012346_2	583_012346_34	580_0123456_1	443_0123456_69	442_012346_1146	2932_0123456_7	2766_012346_2	588_012346_7	108_012346_1	109_012346_1	103_0123456_1	101_012346_1	2832_012346_23	2273_0123456_25
216_012346_16	210_012346_1	1780_012346_73	133_012346_1	491_012346_1	24_012346_1	1544_012346_16	1542_012346_16	1773_0123456_18	1079_012346_8	819_012346_14	546_012346_25	4_012346_44	283_0123456_63	409_012346_1	2708_012346_786	1150_012346_11	122_012346_3	123_012346_46	2_0123456_1	50_0123456_1	1067_012346_19	533_012346_1	411_012346_13	531_0123456_287	820_012346_1	1083_012346_16	2775_012346_57	270_012346_1	116_012346_2	279_012346_4	3304_012346_27	81_012346_1	119_012346_1	85_012346_7	3_012346_1	2604_012346_2	583_012346_34	580_0123456_1	443_0123456_61	442_012346_1156	2932_0123456_9	2766_012346_2	588_012346_8	108_012346_1	109_012346_1	103_0123456_1	101_012346_1	2832_012346_26	2273_0123456_27
216_012346_16	210_012346_1	1780_012346_68	133_012346_1	491_012346_1	24_012346_1	1544_012346_16	1542_012346_14	1773_0123456_21	1079_012346_8	819_012346_17	546_012346_21	4_012346_44	283_0123456_64	409_012346_1	2708_012346_788	1150_012346_12	122_012346_4	123_012346_43	2_0123456_1	50_0123456_1	1067_012346_21	533_012346_1	411_012346_16	531_0123456_288	820_012346_1	1083_012346_15	2775_012346_54	270_012346_1	116_012346_3	279_012346_4	3304_012346_25	81_012346_1	119_012346_1	85_012346_8	3_012346_1	2604_012346_1	583_012346_31	580_0123456_1	443_0123456_55	442_012346_1168	2932_0123456_11	2766_012346_2	588_012346_9	108_012346_1	109_012346_1	103_0123456_1	101_012346_1	2832_012346_24	2273_0123456_29
216_012346_11	210_012346_1	1780_012346_67	133_012346_1	491_012346_1	24_012346_1	1544_012346_20	1542_012346_10	1773_0123456_23	1079_012346_7	819_012346_14	546_012346_22	4_012346_43	283_0123456_63	409_012346_1	2708_012346_784	1150_012346_13	122_012346_4	123_012346_41	2_0123456_1	50_0123456_1	1067_012346_17	533_012346_1	411_012346_16	531_0123456_292	820_012346_1	1083_012346_14	2775_012346_54	270_012346_1	116_012346_1	279_012346_3	3304_012346_25	81_012346_1	119_012346_1	85_012346_7	3_012346_1	2604_012346_1	583_012346_36	580_0123456_1	443_0123456_51	442_012346_1156	2932_0123456_11	2766_012346_2	588_012346_10	108_012346_1	109_012346_1	103_0123456_1	101_012346_1	2832_012346_23	2273_0123456_28
216_012346_10	210_012346_1	1780_012346_69	133_012346_1	491_012346_1	24_012346_1	1544_012346_17	1542_012346_11	1773_0123456_24	1079_012346_8	819_012346_17	546_012346_22	4_012346_46	283_0123456_61	409_012346_1	2708_012346_791	1150_012346_14	122_012346_5	123_012346_36	2_0123456_1	50_0123456_1	1067_012346_17	533_012346_1	411_012346_16	531_0123456_289	820_012346_1	1083_012346_17	2775_012346_63	270_012346_1	279_012346_2	3304_012346_22	81_012346_1	119_012346_1	85_012346_6	3_012346_1	2604_012346_2	583_012346_37	580_0123456_1	443_0123456_48	442_012346_1151	2932_0123456_13	2766_012346_2	588_012346_9	108_012346_1	109_012346_1	103_0123456_1	101_012346_1	2832_012346_24	2273_0123456_31	2846_012346_12
216_012346_8	210_012346_1	1780_012346_66	133_012346_1	491_012346_1	24_012346_1	1544_012346_17	1542_012346_10	1773_0123456_23	1079_012346_6	819_012346_19	546_012346_20	4_012346_47	283_0123456_57	409_012346_1	2708_012346_797	1150_012346_14	122_012346_7	123_012346_36	2_0123456_1	50_0123456_1	1067_012346_13	533_012346_1	411_012346_16	531_0123456_298	820_012346_1	1083_012346_16	2775_012346_62	270_012346_1	279_012346_2	3304_012346_18	119_012346_1	85_012346_5	3_012346_1	2604_012346_2	583_012346_36	580_0123456_1	443_0123456_48	442_012346_1144	2932_0123456_13	2766_012346_2	588_012346_6	108_012346_1	109_012346_1	103_0123456_1	101_012346_1	2832_012346_26	2273_0123456_29	2846_012346_13	37_0123456_1
216_012346_8	210_012346_1	1780_012346_66	133_012346_1	491_012346_1	24_012346_1	1544_012346_14	1542_012346_10	1773_0123456_21	1079_012346_7	819_012346_18	546_012346_16	4_012346_45	283_0123456_53	409_012346_1	2708_012346_791	1150_012346_17	122_012346_8	123_012346_37	2_0123456_1	50_0123456_1	1067_012346_12	533_012346_1	411_012346_17	531_0123456_293	820_012346_1	1083_012346_16	2775_012346_71	270_012346_1	279_012346_1	3304_012346_16	119_012346_1	85_012346_5	3_012346_1	2604_012346_2	583_012346_38	580_0123456_1	443_0123456_50	442_012346_1148	2932_0123456_12	2766_012346_1	588_012346_4	108_012346_1	109_012346_1	103_0123456_1	101_012346_1	2832_012346_27	2273_0123456_27	2846_012346_14	37_0123456_1
216_012346_8	210_012346_1	1780_012346_71	133_012346_1	491_012346_1	24_012346_1	1544_012346_12	1542_012346_9	1773_0123456_22	1079_012346_9	543_012346_1	546_012346_13	4_012346_43	283_0123456_52	409_012346_1	2708_012346_791	1150_012346_21	122_012346_5	123_012346_36	2_0123456_1	50_0123456_1	1067_012346_9	533_012346_1	411_012346_15	531_0123456_292	820_012346_1	1083_012346_23	2775_012346_71	270_012346_1	83_012346_6	3304_012346_17	119_012346_1	85_012346_4	3_012346_1	2604_012346_2	583_012346_39	580_0123456_1	443_0123456_58	442_012346_1152	2932_0123456_11	2766_012346_1	588_012346_5	108_012346_1	109_012346_1	103_0123456_1	101_012346_1	2832_012346_29	2273_0123456_28	2846_012346_18	37_0123456_1
216_012346_8	1780_012346_72	133_012346_1	491_012346_1	24_012346_1	1544_012346_11	1542_012346_8	1773_0123456_20	1079_012346_9	543_012346_1	546_012346_16	4_012346_41	283_0123456_48	409_012346_1	2708_012346_785	1150_012346_21	122_012346_4	123_012346_38	2_0123456_1	50_0123456_1	1067_012346_6	533_012346_1	411_012346_18	531_0123456_293	1083_012346_21	2775_012346_70	270_012346_1	83_012346_4	3304_012346_16	119_012346_1	85_012346_4	3_012346_1	2604_012346_1	583_012346_39	580_0123456_1	443_0123456_65	442_012346_1156	2932_0123456_13	588_012346_4	109_012346_1	103_0123456_1	101_012346_1	2832_012346_28	2273_0123456_26	2846_012346_16	37_0123456_1	2671_012346_85	1532_0123456_11	513_012346_1	412_0123456_1
216_012346_8	1780_012346_68	133_012346_1	491_012346_1	24_012346_1	1544_012346_8	1542_012346_5	1773_0123456_19	1079_012346_12	543_012346_1	546_012346_15	4_012346_41	283_0123456_48	409_012346_1	2708_012346_780	1150_012346_21	122_012346_4	123_012346_33	2_0123456_1	50_0123456_1	1067_012346_5	533_012346_1	411_012346_17	531_0123456_292	1083_012346_23	2775_012346_67	270_012346_1	83_012346_5	3304_012346_18	119_012346_1	85_012346_3	3_012346_1	2604_012346_1	583_012346_40	580_0123456_1	443_0123456_64	442_012346_1143	2932_0123456_12	588_012346_5	109_012346_1	103_0123456_1	101_012346_1	2832_012346_28	2273_0123456_20	2846_012346_16	37_0123456_1	2671_012346_81	1532_0123456_15	513_012346_1	412_0123456_1
216_012346_9	1780_012346_68	133_012346_1	24_012346_1	1544_012346_8	1542_012346_3	1773_0123456_16	1079_012346_11	543_012346_1	546_012346_10	4_012346_39	283_0123456_51	409_012346_1	2708_012346_785	1150_012346_27	122_012346_4	123_012346_29	2_0123456_1	50_0123456_1	1067_012346_5	533_012346_1	411_012346_17	531_0123456_304	1083_012346_21	2775_012346_63	270_012346_1	83_012346_4	3304_012346_20	119_012346_1	85_012346_3	3_012346_1	2604_012346_1	583_012346_38	580_0123456_1	443_0123456_72	442_012346_1160	2932_0123456_9	588_012346_5	109_012346_1	103_0123456_1	101_012346_1	2832_012346_27	2273_0123456_19	2846_012346_17	37_0123456_1	2671_012346_75	1532_0123456_11	513_012346_1	412_0123456_1	1348_0123456_1
216_012346_11	1780_012346_70	133_012346_1	24_012346_1	1544_012346_6	1542_012346_4	1773_0123456_16	1079_012346_11	543_012346_1	546_012346_11	4_012346_42	283_0123456_50	409_012346_1	2708_012346_791	1150_012346_24	122_012346_4	123_012346_28	2_0123456_1	50_0123456_1	1067_012346_6	533_012346_1	411_012346_16	531_0123456_314	1083_012346_16	2775_012346_63	270_012346_1	83_012346_4	3304_012346_14	119_012346_1	85_012346_2	3_012346_1	2604_012346_1	583_012346_35	580_0123456_1	443_0123456_71	442_012346_1157	2932_0123456_8	588_012346_3	109_012346_1	103_0123456_1	101_012346_1	2832_012346_24	2273_0123456_17	2846_012346_20	37_0123456_1	2671_012346_79	1532_0123456_11	513_012346_1	412_0123456_1	1348_0123456_1
216_012346_13	1780_012346_71	133_012346_1	24_012346_1	1544_012346_5	1542_012346_3	1773_0123456_13	1079_012346_11	543_012346_1	546_012346_11	4_012346_41	283_0123456_49	409_012346_1	2708_012346_804	1150_012346_23	122_012346_3	123_012346_31	2_0123456_1	50_0123456_1	1067_012346_4	533_012346_1	411_012346_18	531_0123456_314	1083_012346_12	2775_012346_67	270_012346_1	83_012346_4	3304_012346_16	119_012346_1	85_012346_2	3_012346_1	2604_012346_2	583_012346_36	580_0123456_1	443_0123456_69	442_012346_1141	2932_0123456_9	588_012346_3	109_012346_1	103_0123456_1	101_012346_1	2832_012346_24	2273_0123456_17	2846_012346_20	37_0123456_1	2671_012346_73	1532_0123456_11	513_012346_1	412_0123456_1	1348_0123456_1
216_012346_15	1780_012346_74	133_012346_1	24_012346_1	1544_012346_4	1542_012346_3	1773_0123456_10	1079_012346_11	543_012346_1	546_012346_11	4_012346_42	283_0123456_54	409_012346_1	2708_012346_808	1150_012346_22	122_012346_2	123_012346_31	2_0123456_1	50_0123456_1	1067_012346_3	533_012346_1	411_012346_19	531_0123456_313	1083_012346_10	2775_012346_65	270_012346_1	83_012346_4	3304_012346_17	119_012346_1	85_012346_2	3_012346_1	2604_012346_2	583_012346_29	580_0123456_1	443_0123456_69	442_012346_1132	2932_0123456_9	588_012346_2	109_012346_1	103_0123456_1	101_012346_1	2832_012346_25	2273_0123456_12	2846_012346_19	37_0123456_1	2671_012346_71	1532_0123456_11	513_012346_1	412_0123456_1	1348_0123456_1
216_012346_14	1780_012346_76	133_012346_1	24_012346_1	1544_012346_3	1542_012346_3	1773_0123456_9	1079_012346_13	543_012346_1	546_012346_10	4_012346_40	283_0123456_52	409_012346_1	2708_012346_799	1150_012346_14	122_012346_2	123_012346_27	2_0123456_1	50_0123456_1	1067_012346_4	533_012346_1	411_012346_18	531_0123456_314	1083_012346_10	2775_012346_61	270_012346_1	83_012346_5	3304_012346_14	119_012346_1	85_012346_2	3_012346_1	2604_012346_2	583_012346_28	580_0123456_1	443_0123456_68	442_012346_1102	2932_0123456_10	588_012346_3	109_012346_1	103_0123456_1	101_012346_1	2832_012346_22	2273_0123456_10	2846_012346_19	37_0123456_1	2671_012346_68	1532_0123456_11	513_012346_1	412_0123456_1	1348_0123456_1
216_012346_17	1780_012346_70	133_012346_1	24_012346_1	1544_012346_6	1542_012346_3	1773_0123456_9	1079_012346_13	543_012346_1	546_012346_10	4_012346_39	283_0123456_43	409_012346_1	2708_012346_800	1150_012346_13	122_012346_1	123_012346_33	2_0123456_1	50_0123456_1	1067_012346_4	533_012346_1	411_012346_22	531_0123456_304	1083_012346_14	2775_012346_59	270_012346_1	83_012346_4	3304_012346_15	119_012346_1	85_012346_3	3_012346_1	2604_012346_3	583_012346_26	580_0123456_1	443_0123456_64	442_012346_1103	2932_0123456_9	588_012346_2	109_012346_1	103_0123456_1	101_012346_1	2832_012346_25	2273_0123456_13	2846_012346_20	37_0123456_1	2671_012346_66	1532_0123456_8	513_012346_1	412_0123456_1	1348_0123456_1
216_012346_17	1780_012346_60	133_012346_1	24_012346_1	1544_012346_5	1542_012346_3	1773_0123456_8	1079_012346_14	543_012346_1	546_012346_12	4_012346_42	283_0123456_40	409_012346_1	2708_012346_816	1150_012346_13	122_012346_2	123_012346_29	2_0123456_1	50_0123456_1	1067_012346_4	533_012346_1	411_012346_21	531_0123456_323	1083_012346_11	2775_012346_56	270_012346_1	83_012346_3	3304_012346_14	119_012346_1	85_012346_2	3_012346_1	2604_012346_2	583_012346_24	580_0123456_1	443_0123456_59	442_012346_1098	2932_0123456_6	588_012346_2	109_012346_1	103_0123456_1	101_012346_1	2832_012346_25	2273_0123456_11	2846_012346_21	37_0123456_1	2671_012346_63	1532_0123456_9	513_012346_1	412_0123456_1	1348_0123456_1
216_012346_16	1780_012346_55	133_012346_1	24_012346_1	1544_012346_5	1542_012346_3	1773_0123456_8	1079_012346_15	543_012346_1	546_012346_10	4_012346_43	283_0123456_31	409_012346_1	2708_012346_817	1150_012346_13	122_012346_1	123_012346_24	2_0123456_1	50_0123456_1	1067_012346_3	533_012346_1	411_012346_20	531_0123456_327	1083_012346_10	2775_012346_56	270_012346_1	83_012346_3	3304_012346_13	119_012346_1	85_012346_2	3_012346_1	2604_012346_2	583_012346_22	580_0123456_1	443_0123456_63	442_012346_1120	2932_0123456_7	588_012346_4	109_012346_1	103_0123456_1	101_012346_1	2832_012346_23	2273_0123456_10	2846_012346_23	37_0123456_1	2671_012346_64	1532_0123456_10	513_012346_1	412_0123456_1	1348_0123456_1
216_012346_14	1780_012346_60	133_012346_1	24_012346_1	1544_012346_6	1542_012346_3	1773_0123456_9	1079_012346_18	543_012346_1	546_012346_8	4_012346_43	283_0123456_29	409_012346_1	2708_012346_819	1150_012346_13	122_012346_1	123_012346_23	2_0123456_1	50_0123456_1	1067_012346_2	533_012346_1	411_012346_20	531_0123456_324	1083_012346_12	2775_012346_57	270_012346_1	83_012346_2	3304_012346_13	119_012346_1	85_012346_1	3_012346_1	2604_012346_4	583_012346_23	580_0123456_1	443_0123456_58	442_012346_1100	2932_0123456_8	588_012346_4	109_012346_1	103_0123456_1	101_012346_1	2832_012346_21	2273_0123456_5	2846_012346_22	37_0123456_1	2671_012346_71	1532_0123456_11	513_012346_1	412_0123456_1	1348_0123456_1
216_012346_11	1780_012346_51	133_012346_1	24_012346_1	1544_012346_7	1542_012346_1	1773_0123456_8	1079_012346_17	543_012346_1	546_012346_8	4_012346_41	283_0123456_35	409_012346_1	2708_012346_818	1150_012346_14	122_012346_1	123_012346_24	2_0123456_1	50_0123456_1	1067_012346_2	533_012346_1	411_012346_20	531_0123456_320	1083_012346_13	2775_012346_54	270_012346_1	83_012346_2	3304_012346_15	119_012346_1	85_012346_1	3_012346_1	2604_012346_4	583_012346_25	580_0123456_1	443_0123456_57	442_012346_1118	2932_0123456_7	588_012346_6	109_012346_1	103_0123456_1	101_012346_1	2832_012346_21	2273_0123456_4	2846_012346_22	37_0123456_1	2671_012346_71	1532_0123456_12	513_012346_1	412_0123456_1	1348_0123456_1
216_012346_12	1780_012346_50	133_012346_1	24_012346_1	1544_012346_7	1773_0123456_9	1079_012346_19	543_012346_1	546_012346_7	4_012346_42	283_0123456_35	409_012346_1	2708_012346_806	1150_012346_12	122_012346_1	123_012346_22	2_0123456_1	50_0123456_1	1067_012346_2	533_012346_1	411_012346_22	531_0123456_319	1083_012346_11	2775_012346_53	270_012346_1	83_012346_2	3304_012346_15	119_012346_1	85_012346_1	2604_012346_3	583_012346_27	580_0123456_1	443_0123456_55	442_012346_1125	2932_0123456_6	588_012346_6	109_012346_1	103_0123456_1	101_012346_1	2832_012346_19	2273_0123456_5	2846_012346_22	37_0123456_1	2671_012346_69	1532_0123456_12	513_012346_1	412_0123456_1	1348_0123456_1	578_0123456_1464	178_012346_194
216_012346_14	1780_012346_51	133_012346_1	24_012346_1	1544_012346_4	1773_0123456_9	1079_012346_17	543_012346_1	546_012346_6	4_012346_41	283_0123456_33	409_012346_1	2708_012346_813	1150_012346_12	122_012346_1	123_012346_17	2_0123456_1	50_0123456_1	1067_012346_3	533_012346_1	411_012346_22	531_0123456_327	1083_012346_11	2775_012346_54	270_012346_1	83_012346_2	3304_012346_15	119_012346_1	85_012346_1	2604_012346_3	583_012346_24	580_0123456_1	443_0123456_58	442_012346_1130	2932_0123456_6	588_012346_6	109_012346_1	103_0123456_1	101_012346_1	2832_012346_15	2273_0123456_5	2846_012346_23	37_0123456_1	2671_012346_77	1532_0123456_14	513_012346_1	412_0123456_1	1348_0123456_1	578_0123456_1461	178_012346_185
216_012346_14	1780_012346_44	133_012346_1	24_012346_1	1544_012346_3	1773_0123456_9	1079_012346_19	543_012346_1	546_012346_3	4_012346_42	283_0123456_28	409_012346_1	2708_012346_807	1150_012346_12	122_012346_1	123_012346_18	2_0123456_1	50_0123456_1	1067_012346_4	533_012346_1	411_012346_22	531_0123456_337	1083_012346_6	2775_012346_54	270_012346_1	83_012346_2	3304_012346_12	119_012346_1	85_012346_1	2604_012346_4	583_012346_27	580_0123456_1	443_0123456_54	442_012346_1118	2932_0123456_4	588_012346_6	109_012346_1	103_0123456_1	101_012346_1	2832_012346_13	2273_0123456_6	2846_012346_23	37_0123456_1	2671_012346_80	1532_0123456_13	513_012346_1	412_0123456_1	1348_0123456_1	578_0123456_1465	178_012346_188
216_012346_12	1780_012346_45	133_012346_1	24_012346_1	1544_012346_3	1773_0123456_10	1079_012346_16	543_012346_1	546_012346_2	4_012346_39	283_0123456_28	409_012346_1	2708_012346_809	1150_012346_12	122_012346_1	123_012346_17	2_0123456_1	50_0123456_1	1067_012346_3	533_012346_1	411_012346_19	531_0123456_343	1083_012346_7	2775_012346_49	270_012346_1	83_012346_2	3304_012346_11	119_012346_1	85_012346_1	2604_012346_4	583_012346_29	580_0123456_1	443_0123456_57	442_012346_1135	2932_0123456_4	588_012346_8	109_012346_1	103_0123456_1	101_012346_1	2832_012346_13	2273_0123456_6	2846_012346_20	37_0123456_1	2671_012346_83	1532_0123456_12	513_012346_1	412_0123456_1	1348_0123456_1	578_0123456_1473	178_012346_184
216_012346_11	1780_012346_43	133_012346_1	24_012346_1	1544_012346_3	1773_0123456_11	1079_012346_14	543_012346_1	546_012346_1	4_012346_37	283_0123456_27	409_012346_1	2708_012346_794	1150_012346_12	122_012346_1	123_012346_18	2_0123456_1	50_0123456_1	1067_012346_2	533_012346_1	411_012346_18	531_0123456_339	1083_012346_7	2775_012346_39	270_012346_1	83_012346_2	3304_012346_10	119_012346_1	85_012346_1	2604_012346_3	583_012346_32	580_0123456_1	443_0123456_59	442_012346_1127	2932_0123456_4	588_012346_10	109_012346_1	103_0123456_1	101_012346_1	2832_012346_11	2273_0123456_5	2846_012346_20	37_0123456_1	2671_012346_83	1532_0123456_11	513_012346_1	412_0123456_1	1348_0123456_1	578_0123456_1485	178_012346_193
216_012346_13	1780_012346_45	133_012346_1	24_012346_1	1544_012346_2	1773_0123456_13	1079_012346_13	543_012346_1	4_012346_36	283_0123456_30	409_012346_1	2708_012346_788	1150_012346_12	261_0123456_1	123_012346_17	2_0123456_1	50_0123456_1	1067_012346_3	533_012346_1	411_012346_18	531_0123456_340	1083_012346_4	2775_012346_33	270_012346_1	83_012346_2	3304_012346_10	119_012346_1	2604_012346_3	583_012346_38	580_0123456_1	443_0123456_63	442_012346_1129	2932_0123456_4	588_012346_10	109_012346_1	103_0123456_1	101_012346_1	2832_012346_14	2273_0123456_4	2846_012346_23	37_0123456_1	2671_012346_93	1532_0123456_11	513_012346_1	412_0123456_1	1348_0123456_1	578_0123456_1476	178_012346_191	68_012346_9	253_012346_120
216_012346_8	1780_012346_46	133_012346_1	24_012346_1	1544_012346_2	1773_0123456_13	1079_012346_15	543_012346_1	4_012346_37	283_0123456_30	409_012346_1	2708_012346_786	1150_012346_15	261_0123456_1	123_012346_21	2_0123456_1	50_0123456_1	1067_012346_2	533_012346_1	411_012346_20	531_0123456_336	1083_012346_7	2775_012346_34	270_012346_1	83_012346_3	3304_012346_12	119_012346_1	2604_012346_3	583_012346_35	580_0123456_1	443_0123456_58	442_012346_1108	2932_0123456_4	588_012346_9	109_012346_1	103_0123456_1	101_012346_1	2832_012346_9	2273_0123456_3	2846_012346_27	37_0123456_1	2671_012346_86	1532_0123456_10	513_012346_1	412_0123456_1	1348_0123456_1	578_0123456_1484	178_012346_207	68_012346_7	253_012346_113
216_012346_7	1780_012346_47	133_012346_1	24_012346_1	1544_012346_3	1773_0123456_12	1079_012346_11	543_012346_1	4_012346_41	283_0123456_27	409_012346_1	2708_012346_793	1150_012346_15	261_0123456_1	123_012346_21	2_0123456_1	50_0123456_1	1067_012346_2	533_012346_1	411_012346_13	531_0123456_336	1083_012346_6	2775_012346_40	270_012346_1	83_012346_3	3304_012346_12	119_012346_1	2604_012346_3	583_012346_38	580_0123456_1	443_0123456_58	442_012346_1088	2932_0123456_2	588_012346_9	109_012346_1	103_0123456_1	101_012346_1	2832_012346_11	2273_0123456_1	2846_012346_25	37_0123456_1	2671_012346_88	1532_0123456_9	513_012346_1	412_0123456_1	1348_0123456_1	578_0123456_1492	178_012346_211	68_012346_7	253_012346_125
216_012346_7	1780_012346_41	133_012346_1	24_012346_1	1544_012346_3	1773_0123456_13	1079_012346_12	543_012346_1	4_012346_42	283_0123456_23	409_012346_1	2708_012346_777	1150_012346_15	261_0123456_1	123_012346_20	2_0123456_1	50_0123456_1	1067_012346_1	533_012346_1	411_012346_11	531_0123456_350	1083_012346_4	2775_012346_43	270_012346_1	83_012346_3	3304_012346_11	119_012346_1	2604_012346_3	583_012346_29	580_0123456_1	443_0123456_59	442_012346_1080	2932_0123456_2	588_012346_9	109_012346_1	103_0123456_1	101_012346_1	2832_012346_11	2273_0123456_1	2846_012346_23	37_0123456_1	2671_012346_82	1532_0123456_9	513_012346_1	412_0123456_1	1348_0123456_1	578_0123456_1518	178_012346_209	68_012346_5	253_012346_128
216_012346_5	1780_012346_36	133_012346_1	24_012346_1	1544_012346_2	1773_0123456_16	1079_012346_9	543_012346_1	4_012346_45	283_0123456_22	409_012346_1	2708_012346_774	1150_012346_17	261_0123456_1	123_012346_20	2_0123456_1	50_0123456_1	1067_012346_1	533_012346_1	411_012346_11	531_0123456_342	1083_012346_5	2775_012346_50	270_012346_1	83_012346_3	3304_012346_13	119_012346_1	2604_012346_3	583_012346_27	580_0123456_1	443_0123456_54	442_012346_1093	2932_0123456_3	588_012346_12	109_012346_1	103_0123456_1	101_012346_1	2832_012346_9	2273_0123456_1	2846_012346_26	37_0123456_1	2671_012346_88	1532_0123456_9	513_012346_1	412_0123456_1	1348_0123456_1	578_0123456_1517	178_012346_206	68_012346_7	253_012346_119
216_012346_5	1780_012346_36	133_012346_1	24_012346_1	1544_012346_3	1773_0123456_15	1079_012346_8	543_012346_1	4_012346_49	283_0123456_24	409_012346_1	2708_012346_769	1150_012346_13	261_0123456_1	123_012346_20	2_0123456_1	50_0123456_1	533_012346_1	411_012346_14	531_0123456_345	1083_012346_5	2775_012346_55	270_012346_1	83_012346_3	3304_012346_12	119_012346_1	2604_012346_3	583_012346_28	580_0123456_1	443_0123456_56	442_012346_1084	2932_0123456_3	588_012346_12	109_012346_1	103_0123456_1	101_012346_1	2832_012346_9	2273_0123456_1	2846_012346_29	37_0123456_1	2671_012346_92	1532_0123456_9	513_012346_1	412_0123456_1	1348_0123456_1	578_0123456_1510	178_012346_218	68_012346_8	253_012346_121	251_012346_1
216_012346_3	1780_012346_34	133_012346_1	24_012346_1	1544_012346_4	1773_0123456_13	1079_012346_9	543_012346_1	4_012346_49	283_0123456_22	409_012346_1	2708_012346_773	1150_012346_13	261_0123456_1	123_012346_21	2_0123456_1	50_0123456_1	533_012346_1	411_012346_14	531_0123456_347	1083_012346_5	2775_012346_62	270_012346_1	83_012346_3	3304_012346_11	119_012346_1	2604_012346_4	583_012346_27	580_0123456_1	443_0123456_55	442_012346_1093	2932_0123456_3	588_012346_13	109_012346_1	103_0123456_1	101_012346_1	2832_012346_9	2273_0123456_1	2846_012346_31	37_0123456_1	2671_012346_107	1532_0123456_7	513_012346_1	412_0123456_1	1348_0123456_1	578_0123456_1529	178_012346_222	68_012346_8	253_012346_121	251_012346_1
216_012346_3	1780_012346_31	133_012346_1	24_012346_1	1544_012346_6	1773_0123456_11	1079_012346_7	543_012346_1	4_012346_51	283_0123456_19	409_012346_1	2708_012346_779	1150_012346_12	261_0123456_1	123_012346_20	2_0123456_1	50_0123456_1	533_012346_1	411_012346_17	531_0123456_347	1083_012346_6	2775_012346_67	270_012346_1	83_012346_3	3304_012346_14	119_012346_1	2604_012346_3	583_012346_25	580_0123456_1	443_0123456_59	442_012346_1096	2932_0123456_2	588_012346_15	109_012346_1	103_0123456_1	101_012346_1	2832_012346_8	2846_012346_28	2671_012346_120	1532_0123456_5	513_012346_1	412_0123456_1	1348_0123456_1	578_0123456_1546	178_012346_214	68_012346_6	253_012346_115	251_012346_1	1633_012346_37	819_012346_4
216_012346_3	1780_012346_32	133_012346_1	24_012346_1	1544_012346_6	1773_0123456_10	1079_012346_7	543_012346_1	4_012346_48	283_0123456_20	409_012346_1	2708_012346_793	1150_012346_12	261_0123456_1	123_012346_20	2_0123456_1	50_0123456_1	533_012346_1	411_012346_15	531_0123456_348	1083_012346_7	2775_012346_60	270_012346_1	83_012346_2	3304_012346_14	119_012346_1	2604_012346_2	583_012346_26	580_0123456_1	443_0123456_55	442_012346_1116	2932_0123456_3	588_012346_17	109_012346_1	103_0123456_1	101_012346_1	2832_012346_9	2846_012346_27	2671_012346_112	1532_0123456_6	513_012346_1	412_0123456_1	1348_0123456_1	578_0123456_1558	178_012346_210	68_012346_5	253_012346_115	251_012346_1	1633_012346_38	819_012346_3
216_012346_3	1780_012346_33	133_012346_1	24_012346_1	1544_012346_8	1773_0123456_10	1079_012346_7	543_012346_1	4_012346_43	283_0123456_19	409_012346_1	2708_012346_786	1150_012346_14	261_0123456_1	123_012346_20	2_0123456_1	50_0123456_1	533_012346_1	411_012346_17	531_0123456_343	1083_012346_12	2775_012346_64	270_012346_1	83_012346_1	3304_012346_19	119_012346_1	2604_012346_2	583_012346_24	580_0123456_1	443_0123456_58	442_012346_1108	2932_0123456_2	588_012346_16	109_012346_1	103_0123456_1	101_012346_1	2832_012346_12	2846_012346_27	2671_012346_115	1532_0123456_5	513_012346_1	412_0123456_1	1348_0123456_1	578_0123456_1555	178_012346_200	68_012346_6	253_012346_119	251_012346_1	1633_012346_41	819_012346_1
216_012346_5	1780_012346_33	133_012346_1	24_012346_1	1544_012346_6	1773_0123456_11	1079_012346_8	543_012346_1	4_012346_41	283_0123456_16	409_012346_1	2708_012346_769	1150_012346_11	261_0123456_1	123_012346_18	2_0123456_1	50_0123456_1	533_012346_1	411_012346_17	531_0123456_349	1083_012346_16	2775_012346_66	270_012346_1	83_012346_1	3304_012346_22	119_012346_1	2604_012346_3	583_012346_22	580_0123456_1	443_0123456_58	442_012346_1096	2932_0123456_2	588_012346_14	109_012346_1	103_0123456_1	101_012346_1	2832_012346_10	2846_012346_27	2671_012346_121	1532_0123456_4	513_012346_1	1348_0123456_1	578_0123456_1562	178_012346_199	68_012346_7	253_012346_122	251_012346_1	1633_012346_46	1639_012346_174	1735_012346_1
216_012346_5	1780_012346_35	133_012346_1	24_012346_1	1544_012346_5	1773_0123456_12	1079_012346_11	543_012346_1	4_012346_39	283_0123456_15	409_012346_1	2708_012346_758	1150_012346_11	261_0123456_1	123_012346_15	2_0123456_1	50_0123456_1	533_012346_1	411_012346_18	531_0123456_345	1083_012346_16	2775_012346_62	270_012346_1	83_012346_1	3304_012346_21	119_012346_1	2604_012346_3	583_012346_22	580_0123456_1	443_0123456_62	442_012346_1088	2932_0123456_2	588_012346_17	109_012346_1	103_0123456_1	101_012346_1	2832_012346_7	2846_012346_28	2671_012346_111	1532_0123456_6	513_012346_1	1348_0123456_1	578_0123456_1578	178_012346_199	68_012346_7	253_012346_131	251_012346_1	1633_012346_50	1639_012346_191	1735_012346_1
216_012346_6	1780_012346_34	133_012346_1	24_012346_1	1544_012346_5	1773_0123456_9	1079_012346_10	543_012346_1	4_012346_37	283_0123456_15	409_012346_1	2708_012346_769	1150_012346_15	261_0123456_1	123_012346_15	2_0123456_1	50_0123456_1	533_012346_1	411_012346_15	531_0123456_349	1083_012346_16	2775_012346_69	270_012346_1	83_012346_2	3304_012346_23	119_012346_1	2604_012346_2	583_012346_23	580_0123456_1	443_0123456_61	442_012346_1080	2932_0123456_2	588_012346_17	109_012346_1	103_0123456_1	101_012346_1	2832_012346_7	2846_012346_29	2671_012346_114	1532_0123456_5	513_012346_1	1348_0123456_1	578_0123456_1544	178_012346_196	68_012346_6	253_012346_129	251_012346_1	1633_012346_52	1639_012346_194	1735_012346_1
216_012346_6	1780_012346_35	133_012346_1	24_012346_1	1544_012346_6	1773_0123456_7	1079_012346_8	543_012346_1	4_012346_35	283_0123456_18	409_012346_1	2708_012346_765	1150_012346_16	261_0123456_1	123_012346_15	2_0123456_1	50_0123456_1	533_012346_1	411_012346_13	531_0123456_349	1083_012346_18	2775_012346_74	270_012346_1	83_012346_1	3304_012346_21	119_012346_1	2604_012346_3	583_012346_27	580_0123456_1	443_0123456_56	442_012346_1071	2932_0123456_2	588_012346_18	109_012346_1	103_0123456_1	101_012346_1	2832_012346_9	2846_012346_31	2671_012346_117	1532_0123456_3	513_012346_1	1348_0123456_1	578_0123456_1544	178_012346_189	68_012346_4	253_012346_136	251_012346_1	1633_012346_53	1639_012346_186	1735_012346_1
216_012346_6	1780_012346_36	133_012346_1	24_012346_1	1544_012346_7	1773_0123456_7	1079_012346_8	543_012346_1	4_012346_36	283_0123456_23	409_012346_1	2708_012346_779	1150_012346_16	261_0123456_1	123_012346_17	2_0123456_1	50_0123456_1	533_012346_1	411_012346_14	531_0123456_346	1083_012346_19	2775_012346_72	270_012346_1	83_012346_1	3304_012346_19	119_012346_1	2604_012346_3	583_012346_26	580_0123456_1	443_0123456_55	442_012346_1066	2932_0123456_1	588_012346_14	109_012346_1	103_0123456_1	101_012346_1	2832_012346_10	2846_012346_26	2671_012346_105	1532_0123456_1	513_012346_1	1348_0123456_1	578_0123456_1547	178_012346_191	68_012346_5	253_012346_146	251_012346_1	1633_012346_50	1639_012346_197	1735_012346_1
216_012346_6	1780_012346_30	133_012346_1	1544_012346_6	1773_0123456_8	1079_012346_8	543_012346_1	4_012346_34	283_0123456_25	409_012346_1	2708_012346_787	1150_012346_18	261_0123456_1	123_012346_15	2_0123456_1	50_0123456_1	533_012346_1	411_012346_12	531_0123456_361	1083_012346_22	2775_012346_80	270_012346_1	83_012346_1	3304_012346_17	119_012346_1	583_012346_23	580_0123456_1	443_0123456_54	442_012346_1057	2932_0123456_2	588_012346_14	109_012346_1	103_0123456_1	101_012346_1	2832_012346_12	2846_012346_22	2671_012346_107	1532_0123456_1	513_012346_1	1348_0123456_1	578_0123456_1540	178_012346_200	68_012346_5	253_012346_153	251_012346_1	1633_012346_44	1639_012346_177	657_012346_8	655_012345_25	2365_012346_19
216_012346_4	1780_012346_31	133_012346_1	1544_012346_10	1773_0123456_6	1079_012346_10	543_012346_1	4_012346_35	283_0123456_25	409_012346_1	2708_012346_785	1150_012346_17	261_0123456_1	123_012346_17	2_0123456_1	50_0123456_1	533_012346_1	411_012346_16	531_0123456_368	1083_012346_19	2775_012346_78	270_012346_1	83_012346_3	3304_012346_15	119_012346_1	583_012346_23	580_0123456_1	443_0123456_55	442_012346_1083	2932_0123456_1	588_012346_8	109_012346_1	103_0123456_1	101_012346_1	2832_012346_11	2846_012346_23	2671_012346_106	1532_0123456_1	513_012346_1	1348_0123456_1	578_0123456_1536	178_012346_199	68_012346_6	253_012346_148	251_012346_1	1633_012346_36	1639_012346_177	657_012346_10	655_012345_25	2365_012346_17
216_012346_3	1780_012346_32	133_012346_1	1544_012346_12	1773_0123456_5	1079_012346_9	543_012346_1	4_012346_33	283_0123456_25	409_012346_1	2708_012346_783	1150_012346_15	261_0123456_1	123_012346_22	2_0123456_1	50_0123456_1	533_012346_1	411_012346_15	531_0123456_365	1083_012346_19	2775_012346_74	270_012346_1	83_012346_2	3304_012346_15	119_012346_1	583_012346_24	580_0123456_1	443_0123456_62	442_012346_1084	2932_0123456_1	588_012346_9	109_012346_1	103_0123456_1	101_012346_1	2832_012346_11	2846_012346_24	2671_012346_105	1532_0123456_1	513_012346_1	1348_0123456_1	578_0123456_1542	178_012346_196	68_012346_6	253_012346_150	251_012346_1	1633_012346_36	1639_012346_191	657_012346_11	655_012345_21	2365_012346_15
216_012346_4	1780_012346_28	133_012346_1	1544_012346_13	1773_0123456_3	1079_012346_11	543_012346_1	4_012346_36	283_0123456_27	409_012346_1	2708_012346_780	1150_012346_11	261_0123456_1	123_012346_25	2_0123456_1	50_0123456_1	533_012346_1	411_012346_10	531_0123456_364	1083_012346_19	2775_012346_77	270_012346_1	83_012346_3	3304_012346_13	119_012346_1	583_012346_28	580_0123456_1	443_0123456_63	442_012346_1080	2932_0123456_1	588_012346_8	109_012346_1	103_0123456_1	101_012346_1	2832_012346_11	2846_012346_25	2671_012346_116	1532_0123456_1	513_012346_1	1348_0123456_1	578_0123456_1551	178_012346_191	68_012346_7	253_012346_161	251_012346_1	1633_012346_35	1639_012346_203	657_012346_11	655_012345_16	2365_012346_12
216_012346_3	1780_012346_30	133_012346_1	1544_012346_12	1773_0123456_4	1079_012346_9	543_012346_1	4_012346_34	283_0123456_28	409_012346_1	2708_012346_778	1150_012346_11	261_0123456_1	123_012346_28	2_0123456_1	50_0123456_1	533_012346_1	411_012346_11	531_0123456_369	1083_012346_21	2775_012346_76	270_012346_1	83_012346_4	3304_012346_10	119_012346_1	583_012346_29	580_0123456_1	443_0123456_63	442_012346_1074	2932_0123456_1	588_012346_7	109_012346_1	103_0123456_1	101_012346_1	2832_012346_11	2846_012346_27	2671_012346_111	513_012346_1	1348_0123456_1	578_0123456_1574	178_012346_191	68_012346_8	253_012346_157	251_012346_1	1633_012346_29	1639_012346_189	657_012346_11	655_012345_19	2365_012346_13	659_012346_772
216_012346_5	1780_012346_29	133_012346_1	1544_012346_15	1773_0123456_4	1079_012346_8	543_012346_1	4_012346_39	283_0123456_26	409_012346_1	2708_012346_767	1150_012346_11	261_0123456_1	123_012346_26	2_0123456_1	50_0123456_1	533_012346_1	411_012346_12	531_0123456_375	1083_012346_20	2775_012346_71	270_012346_1	83_012346_4	3304_012346_10	119_012346_1	583_012346_34	580_0123456_1	443_0123456_63	442_012346_1069	2932_0123456_1	588_012346_8	109_012346_1	103_0123456_1	101_012346_1	2832_012346_13	2846_012346_30	2671_012346_112	513_012346_1	1348_0123456_1	578_0123456_1573	178_012346_202	68_012346_9	253_012346_159	251_012346_1	1633_012346_29	1639_012346_205	657_012346_10	655_012345_20	2365_012346_10	659_012346_769
216_012346_5	1780_012346_32	133_012346_1	1544_012346_20	1773_0123456_6	1079_012346_5	543_012346_1	4_012346_39	283_0123456_27	409_012346_1	2708_012346_771	1150_012346_13	261_0123456_1	123_012346_24	2_0123456_1	50_0123456_1	533_012346_1	411_012346_13	531_0123456_371	1083_012346_18	2775_012346_73	270_012346_1	83_012346_3	3304_012346_9	119_012346_1	583_012346_34	580_0123456_1	443_0123456_67	442_012346_1069	2932_0123456_1	588_012346_6	109_012346_1	103_0123456_1	101_012346_1	2832_012346_14	2846_012346_27	2671_012346_113	513_012346_1	1348_0123456_1	578_0123456_1583	178_012346_192	68_012346_10	253_012346_152	251_012346_1	1633_012346_25	1639_012346_201	657_012346_9	655_012345_21	2365_012346_8	659_012346_766
216_012346_5	1780_012346_35	133_012346_1	1544_012346_17	1773_0123456_5	1079_012346_1	543_012346_1	4_012346_41	283_0123456_25	409_012346_1	2708_012346_773	1150_012346_9	261_0123456_1	123_012346_22	2_0123456_1	50_0123456_1	533_012346_1	411_012346_14	531_0123456_368	1083_012346_20	2775_012346_74	270_012346_1	83_012346_2	3304_012346_9	119_012346_1	583_012346_33	580_0123456_1	443_0123456_63	442_012346_1061	2932_0123456_1	588_012346_8	109_012346_1	103_0123456_1	101_012346_1	2832_012346_13	2846_012346_29	2671_012346_114	513_012346_1	1348_0123456_1	578_0123456_1570	178_012346_201	68_012346_11	253_012346_152	251_012346_1	1633_012346_32	1639_012346_205	657_012346_6	655_012345_21	2365_012346_5	659_012346_790
216_012346_4	1780_012346_35	133_012346_1	1544_012346_19	1773_0123456_6	1079_012346_2	543_012346_1	4_012346_39	283_0123456_26	409_012346_1	2708_012346_776	1150_012346_11	261_0123456_1	123_012346_22	2_0123456_1	50_0123456_1	533_012346_1	411_012346_10	531_0123456_369	1083_012346_22	2775_012346_71	270_012346_1	83_012346_2	3304_012346_11	119_012346_1	583_012346_34	580_0123456_1	443_0123456_60	442_012346_1048	2932_0123456_2	588_012346_7	109_012346_1	103_0123456_1	101_012346_1	2832_012346_12	2846_012346_29	2671_012346_117	513_012346_1	1348_0123456_1	578_0123456_1591	178_012346_196	68_012346_10	253_012346_154	251_012346_1	1633_012346_34	1639_012346_211	657_012346_10	655_012345_19	2365_012346_4	659_012346_789
216_012346_4	1348_0123456_1	578_0123456_1596	1083_012346_19	154_012346_778	109_012346_1	884_012346_667	1780_012346_39	178_012346_208	551_012346_298	2775_012346_70	50_0123456_1	270_012346_1	543_012346_1	261_0123456_1	149_012346_1	83_012346_2	68_012346_11	253_012346_157	3304_012346_10	237_012346_16	119_012346_1	231_012346_51	2708_012346_772	1050_012346_1	1544_012346_20	1633_012346_31	1773_0123456_6	1079_012346_3	1639_012346_208	513_012346_1	1818_012346_50	2223_012346_517	41_012346_298	1_012346_417	657_012346_7	655_012345_18	326_012346_4	4_012346_37	101_012346_1	613_012346_10	533_012346_1	283_0123456_28	409_012346_1	659_012346_791	1176_012346_1	750_012346_1	583_012346_30	580_0123456_1	443_0123456_59
216_012346_2	1348_0123456_1	578_0123456_1585	1083_012346_20	154_012346_777	109_012346_1	884_012346_669	1780_012346_41	178_012346_204	551_012346_315	2775_012346_60	50_0123456_1	270_012346_1	543_012346_1	261_0123456_1	149_012346_1	83_012346_2	68_012346_11	253_012346_162	3304_012346_9	237_012346_11	119_012346_1	231_012346_54	2708_012346_762	1050_012346_1	1544_012346_19	1633_012346_30	1773_0123456_4	1079_012346_4	1639_012346_202	513_012346_1	1818_012346_53	2223_012346_516	41_012346_298	1_012346_413	657_012346_7	655_012345_16	326_012346_4	4_012346_39	101_012346_1	613_012346_8	533_012346_1	283_0123456_32	409_012346_1	659_012346_801	1176_012346_1	750_012346_1	583_012346_31	580_0123456_1	443_0123456_58
216_012346_2	1348_0123456_1	578_0123456_1609	1083_012346_21	154_012346_778	109_012346_1	884_012346_667	1780_012346_39	178_012346_193	551_012346_324	2775_012346_49	50_0123456_1	270_012346_1	543_012346_1	261_0123456_1	149_012346_1	83_012346_3	68_012346_11	253_012346_166	3304_012346_10	237_012346_11	119_012346_1	231_012346_58	2708_012346_762	1050_012346_1	1544_012346_22	1633_012346_32	1773_0123456_6	1079_012346_4	1639_012346_200	513_012346_1	1818_012346_52	2223_012346_507	41_012346_309	1_012346_419	657_012346_7	655_012345_15	326_012346_2	4_012346_39	101_012346_1	613_012346_6	533_012346_1	283_0123456_32	409_012346_1	659_012346_794	1176_012346_1	750_012346_1	583_012346_33	580_0123456_1	443_0123456_63
216_012346_1	1348_0123456_1	578_0123456_1603	1083_012346_21	154_012346_801	109_012346_1	884_012346_662	1780_012346_36	178_012346_209	551_012346_327	2775_012346_52	50_0123456_1	270_012346_1	543_012346_1	261_0123456_1	149_012346_1	83_012346_4	68_012346_12	253_012346_169	3304_012346_7	237_012346_11	119_012346_1	231_012346_50	2708_012346_762	1050_012346_1	1544_012346_25	1633_012346_29	1773_0123456_5	1079_012346_4	1639_012346_213	513_012346_1	1818_012346_47	2223_012346_500	41_012346_306	1_012346_413	657_012346_7	655_012345_11	326_012346_2	4_012346_40	101_012346_1	613_012346_5	533_012346_1	283_0123456_27	409_012346_1	659_012346_808	1176_012346_1	750_012346_1	583_012346_35	580_0123456_1	443_0123456_55
1348_0123456_1	578_0123456_1598	1083_012346_24	154_012346_827	109_012346_1	884_012346_670	1780_012346_35	178_012346_228	551_012346_323	2775_012346_45	50_0123456_1	270_012346_1	543_012346_1	261_0123456_1	149_012346_1	83_012346_4	68_012346_7	253_012346_169	3304_012346_7	237_012346_10	119_012346_1	231_012346_51	2708_012346_768	1050_012346_1	1544_012346_23	1633_012346_26	1773_0123456_4	1079_012346_5	1639_012346_204	513_012346_1	1818_012346_47	2223_012346_505	41_012346_302	1_012346_411	657_012346_8	655_012345_10	326_012346_1	4_012346_40	101_012346_1	613_012346_6	533_012346_1	283_0123456_24	409_012346_1	659_012346_801	1176_012346_1	750_012346_1	583_012346_37	580_0123456_1	443_0123456_49	442_012346_1078
1348_0123456_1	578_0123456_1590	1083_012346_26	154_012346_842	109_012346_1	884_012346_685	1780_012346_30	178_012346_244	551_012346_316	2775_012346_45	50_0123456_1	270_012346_1	543_012346_1	261_0123456_1	149_012346_1	83_012346_4	68_012346_8	253_012346_160	3304_012346_9	237_012346_7	119_012346_1	231_012346_49	2708_012346_769	1050_012346_1	1544_012346_21	1633_012346_28	1773_0123456_4	1079_012346_3	1639_012346_199	513_012346_1	1818_012346_46	2223_012346_519	41_012346_294	1_012346_411	657_012346_9	655_012345_11	326_012346_1	4_012346_42	101_012346_1	613_012346_6	533_012346_1	283_0123456_25	409_012346_1	659_012346_815	1176_012346_1	750_012346_1	583_012346_37	580_0123456_1	443_0123456_47	442_012346_1066
1348_0123456_1	578_0123456_1574	1083_012346_24	154_012346_845	109_012346_1	884_012346_710	1780_012346_33	178_012346_229	551_012346_311	2775_012346_44	50_0123456_1	270_012346_1	543_012346_1	261_0123456_1	149_012346_1	83_012346_3	68_012346_5	253_012346_172	3304_012346_10	237_012346_3	119_012346_1	231_012346_49	2708_012346_770	1050_012346_1	1544_012346_20	1633_012346_27	1773_0123456_5	1079_012346_3	1639_012346_204	513_012346_1	1818_012346_48	2223_012346_507	41_012346_296	1_012346_402	657_012346_9	655_012345_14	4_012346_40	101_012346_1	613_012346_8	533_012346_1	283_0123456_24	409_012346_1	659_012346_824	1176_012346_1	750_012346_1	583_012346_38	580_0123456_1	443_0123456_53	442_012346_1069	461_012346_2
1348_0123456_1	578_0123456_1582	1083_012346_25	154_012346_871	109_012346_1	884_012346_701	1780_012346_30	178_012346_237	551_012346_316	2775_012346_42	50_0123456_1	270_012346_1	543_012346_1	261_0123456_1	149_012346_1	83_012346_3	68_012346_7	253_012346_160	3304_012346_9	237_012346_3	119_012346_1	231_012346_47	2708_012346_769	1050_012346_1	1544_012346_21	1633_012346_28	1773_0123456_6	1079_012346_2	1639_012346_201	513_012346_1	1818_012346_48	2223_012346_493	41_012346_291	1_012346_413	657_012346_9	655_012345_14	4_012346_40	101_012346_1	613_012346_7	533_012346_1	283_0123456_23	409_012346_1	659_012346_827	1176_012346_1	750_012346_1	583_012346_36	580_0123456_1	443_0123456_51	442_012346_1082	461_012346_1
1348_0123456_1	578_0123456_1595	1083_012346_24	154_012346_881	109_012346_1	884_012346_693	1780_012346_29	178_012346_240	551_012346_329	2775_012346_40	50_0123456_1	270_012346_1	543_012346_1	261_0123456_1	149_012346_1	83_012346_3	68_012346_8	253_012346_147	3304_012346_9	237_012346_4	119_012346_1	231_012346_43	2708_012346_787	1050_012346_1	1544_012346_21	1633_012346_25	1773_0123456_8	1079_012346_2	1639_012346_215	513_012346_1	1818_012346_49	2223_012346_487	41_012346_295	1_012346_413	657_012346_9	655_012345_10	4_012346_40	101_012346_1	613_012346_6	533_012346_1	283_0123456_20	409_012346_1	659_012346_811	1176_012346_1	750_012346_1	583_012346_38	580_0123456_1	443_0123456_45	442_012346_1076	461_012346_1
1348_0123456_1	578_0123456_1608	1083_012346_25	154_012346_892	109_012346_1	884_012346_684	1780_012346_28	178_012346_242	551_012346_341	2775_012346_40	50_0123456_1	270_012346_1	543_012346_1	261_0123456_1	149_012346_1	83_012346_3	68_012346_8	253_012346_146	3304_012346_11	237_012346_6	119_012346_1	231_012346_44	2708_012346_795	1050_012346_1	1544_012346_24	1633_012346_29	1773_0123456_9	1079_012346_2	1639_012346_217	513_012346_1	1818_012346_48	2223_012346_500	41_012346_304	1_012346_396	657_012346_9	655_012345_11	4_012346_43	101_012346_1	613_012346_8	533_012346_1	283_0123456_17	409_012346_1	659_012346_791	1176_012346_1	750_012346_1	583_012346_38	580_0123456_1	443_0123456_47	442_012346_1071	2932_0123456_4
1348_0123456_1	578_0123456_1624	1083_012346_27	154_012346_890	109_012346_1	884_012346_702	1780_012346_31	178_012346_236	551_012346_351	2775_012346_35	50_0123456_1	270_012346_1	543_012346_1	261_0123456_1	149_012346_1	83_012346_3	68_012346_5	253_012346_130	3304_012346_10	237_012346_3	119_012346_1	231_012346_39	2708_012346_796	1050_012346_1	1544_012346_23	1633_012346_24	1773_0123456_7	1079_012346_3	1639_012346_213	513_012346_1	1818_012346_49	2223_012346_507	41_012346_307	1_012346_386	657_012346_7	655_012345_10	4_012346_44	101_012346_1	613_012346_6	533_012346_1	283_0123456_17	409_012346_1	659_012346_794	1176_012346_1	750_012346_1	583_012346_40	580_0123456_1	443_0123456_51	442_012346_1064	2932_0123456_3
1348_0123456_1	578_0123456_1625	1083_012346_29	154_012346_891	109_012346_1	884_012346_693	1780_012346_29	178_012346_244	551_012346_354	2775_012346_36	50_0123456_1	270_012346_1	543_012346_1	261_0123456_1	149_012346_1	83_012346_3	68_012346_5	253_012346_129	3304_012346_10	237_012346_3	119_012346_1	231_012346_38	2708_012346_787	1050_012346_1	1544_012346_22	1633_012346_23	1773_0123456_8	1079_012346_3	1639_012346_220	513_012346_1	1818_012346_53	2223_012346_517	41_012346_301	1_012346_373	657_012346_7	655_012345_10	4_012346_42	101_012346_1	613_012346_7	533_012346_1	283_0123456_20	409_012346_1	659_012346_794	1176_012346_1	750_012346_1	583_012346_38	580_0123456_1	443_0123456_57	442_012346_1067	2932_0123456_3
1348_0123456_1	578_0123456_1623	1083_012346_27	154_012346_894	109_012346_1	884_012346_689	1780_012346_28	178_012346_241	551_012346_352	2775_012346_37	50_0123456_1	270_012346_1	543_012346_1	261_0123456_1	149_012346_1	83_012346_2	68_012346_6	253_012346_127	3304_012346_12	237_012346_3	119_012346_1	231_012346_37	2708_012346_775	1050_012346_1	1544_012346_23	1633_012346_23	1773_0123456_6	1079_012346_4	1639_012346_222	513_012346_1	1818_012346_50	2223_012346_528	41_012346_301	1_012346_381	657_012346_7	655_012345_9	4_012346_42	101_012346_1	613_012346_8	533_012346_1	283_0123456_19	409_012346_1	659_012346_800	1176_012346_1	750_012346_1	583_012346_37	580_0123456_1	443_0123456_61	442_012346_1092	2932_0123456_2
1348_0123456_1	578_0123456_1632	1083_012346_26	154_012346_906	109_012346_1	884_012346_663	1780_012346_30	178_012346_238	551_012346_364	2775_012346_34	50_0123456_1	270_012346_1	543_012346_1	261_0123456_1	149_012346_1	83_012346_1	68_012346_6	253_012346_128	3304_012346_12	237_012346_2	119_012346_1	231_012346_43	2708_012346_778	1050_012346_1	1544_012346_22	1633_012346_20	1773_0123456_7	1079_012346_5	1639_012346_210	513_012346_1	1818_012346_48	2223_012346_524	41_012346_309	1_012346_384	657_012346_5	655_012345_9	4_012346_42	101_012346_1	613_012346_9	533_012346_1	283_0123456_15	409_012346_1	659_012346_804	1176_012346_1	750_012346_1	583_012346_38	580_0123456_1	443_0123456_58	442_012346_1102	2932_0123456_2
1348_0123456_1	578_0123456_1632	1083_012346_27	154_012346_912	109_012346_1	884_012346_667	1780_012346_30	551_012346_373	2775_012346_37	50_0123456_1	270_012346_1	543_012346_1	261_0123456_1	149_012346_1	178_012346_244	68_012346_5	253_012346_128	3304_012346_13	237_012346_1	119_012346_1	231_012346_42	2708_012346_770	1050_012346_1	1544_012346_22	1633_012346_21	1773_0123456_5	1079_012346_6	1639_012346_210	513_012346_1	1818_012346_44	2223_012346_522	41_012346_307	1_012346_376	657_012346_5	655_012345_10	4_012346_40	101_012346_1	613_012346_7	533_012346_1	283_0123456_14	409_012346_1	659_012346_806	1176_012346_1	750_012346_1	583_012346_41	580_0123456_1	443_0123456_62	442_012346_1106	2932_0123456_2	1150_012346_2
1348_0123456_1	578_0123456_1646	1083_012346_33	154_012346_907	109_012346_1	884_012346_675	1780_012346_31	551_012346_357	2775_012346_36	50_0123456_1	270_012346_1	543_012346_1	261_0123456_1	149_012346_1	178_012346_247	68_012346_6	253_012346_135	3304_012346_10	251_012346_1	119_012346_1	231_012346_43	2708_012346_764	1050_012346_1	1544_012346_19	1633_012346_23	1773_0123456_5	1079_012346_9	1639_012346_204	1818_012346_41	2223_012346_526	41_012346_307	1_012346_386	657_012346_4	655_012345_8	4_012346_39	101_012346_1	613_012346_8	533_012346_1	283_0123456_14	409_012346_1	659_012346_797	1176_012346_1	750_012346_1	583_012346_41	580_0123456_1	443_0123456_63	442_012346_1109	2932_0123456_1	1150_012346_2	1169_012346_27
1348_0123456_1	578_0123456_1657	1083_012346_38	154_012346_913	109_012346_1	884_012346_676	1780_012346_36	551_012346_377	2775_012346_38	50_0123456_1	270_012346_1	543_012346_1	261_0123456_1	149_012346_1	178_012346_246	68_012346_6	253_012346_116	3304_012346_12	251_012346_1	119_012346_1	231_012346_39	2708_012346_752	1050_012346_1	1544_012346_17	1633_012346_27	1773_0123456_5	1079_012346_7	1639_012346_191	1818_012346_39	2223_012346_519	41_012346_322	1_012346_383	657_012346_2	655_012345_7	4_012346_39	101_012346_1	613_012346_6	533_012346_1	283_0123456_13	409_012346_1	659_012346_805	1176_012346_1	750_012346_1	583_012346_38	580_0123456_1	443_0123456_59	442_012346_1095	2932_0123456_1	1150_012346_3	1169_012346_25
1348_0123456_1	578_0123456_1642	1083_012346_42	154_012346_935	109_012346_1	884_012346_678	1780_012346_42	551_012346_361	2775_012346_42	50_0123456_1	270_012346_1	543_012346_1	149_012346_1	178_012346_246	68_012346_7	253_012346_125	3304_012346_9	251_012346_1	119_012346_1	231_012346_44	2708_012346_769	1050_012346_1	1544_012346_14	1633_012346_22	1773_0123456_4	1079_012346_5	1639_012346_196	1818_012346_34	2223_012346_503	41_012346_343	1_012346_390	657_012346_1	655_012345_7	4_012346_37	101_012346_1	613_012346_6	533_012346_1	283_0123456_13	409_012346_1	659_012346_794	1176_012346_1	750_012346_1	583_012346_38	580_0123456_1	443_0123456_59	442_012346_1095	1150_012346_4	1169_012346_28	1861_012346_6	1863_0123456_46
1348_0123456_1	578_0123456_1645	1083_012346_42	154_012346_941	109_012346_1	884_012346_696	1780_012346_42	551_012346_370	2775_012346_42	50_0123456_1	270_012346_1	543_012346_1	149_012346_1	178_012346_234	68_012346_8	253_012346_136	3304_012346_6	251_012346_1	119_012346_1	231_012346_45	2708_012346_775	1050_012346_1	1544_012346_12	1633_012346_24	1773_0123456_6	1079_012346_5	1639_012346_199	1818_012346_35	2223_012346_488	41_012346_354	1_012346_388	657_012346_1	655_012345_7	4_012346_37	101_012346_1	613_012346_8	533_012346_1	283_0123456_13	409_012346_1	659_012346_797	1176_012346_1	750_012346_1	583_012346_34	580_0123456_1	443_0123456_52	442_012346_1094	1150_012346_4	1169_012346_27	1861_012346_5	1863_0123456_37
1348_0123456_1	578_0123456_1674	1083_012346_48	154_012346_952	109_012346_1	884_012346_712	1780_012346_46	551_012346_364	2775_012346_41	50_0123456_1	270_012346_1	543_012346_1	149_012346_1	178_012346_223	68_012346_8	253_012346_141	3304_012346_6	251_012346_1	119_012346_1	231_012346_46	2708_012346_771	1050_012346_1	1544_012346_16	1633_012346_22	1773_0123456_4	1079_012346_7	1639_012346_186	1818_012346_38	2223_012346_493	41_012346_356	1_012346_362	657_012346_1	655_012345_7	4_012346_41	101_012346_1	613_012346_11	533_012346_1	283_0123456_14	409_012346_1	659_012346_794	1176_012346_1	750_012346_1	583_012346_26	580_0123456_1	443_0123456_52	442_012346_1101	1150_012346_6	1169_012346_24	1861_012346_4	1863_0123456_39
1348_0123456_1	578_0123456_1660	1083_012346_48	154_012346_972	109_012346_1	884_012346_708	1780_012346_42	551_012346_351	2775_012346_39	50_0123456_1	270_012346_1	543_012346_1	149_012346_1	178_012346_224	68_012346_6	253_012346_143	3304_012346_4	251_012346_1	119_012346_1	231_012346_45	2708_012346_779	1050_012346_1	1544_012346_13	1633_012346_22	1773_0123456_4	1079_012346_7	1639_012346_179	1818_012346_37	2223_012346_493	41_012346_351	1_012346_370	657_012346_1	655_012345_6	4_012346_44	101_012346_1	613_012346_13	533_012346_1	283_0123456_16	409_012346_1	659_012346_786	1176_012346_1	750_012346_1	583_012346_25	580_0123456_1	443_0123456_55	442_012346_1131	1150_012346_5	1169_012346_25	1861_012346_3	1863_0123456_38
1348_0123456_1	578_0123456_1654	1083_012346_51	154_012346_951	109_012346_1	884_012346_724	1780_012346_42	551_012346_335	2775_012346_41	50_0123456_1	270_012346_1	543_012346_1	149_012346_1	178_012346_223	68_012346_7	253_012346_144	3304_012346_3	251_012346_1	119_012346_1	231_012346_48	2708_012346_779	1050_012346_1	1544_012346_14	1633_012346_22	1773_0123456_3	1079_012346_7	1639_012346_174	1818_012346_41	2223_012346_495	41_012346_351	1_012346_359	657_012346_1	655_012345_7	4_012346_43	101_012346_1	613_012346_13	533_012346_1	283_0123456_17	409_012346_1	659_012346_789	1176_012346_1	750_012346_1	583_012346_25	580_0123456_1	443_0123456_54	442_012346_1141	1150_012346_5	1169_012346_25	1861_012346_4	1863_0123456_36
1348_0123456_1	578_0123456_1652	1083_012346_56	154_012346_945	109_012346_1	884_012346_735	1780_012346_42	551_012346_334	2775_012346_38	50_0123456_1	270_012346_1	543_012346_1	149_012346_1	178_012346_219	68_012346_8	253_012346_150	3304_012346_2	251_012346_1	119_012346_1	231_012346_45	2708_012346_778	1050_012346_1	1544_012346_16	1633_012346_23	1773_0123456_3	1079_012346_7	1639_012346_167	1818_012346_38	2223_012346_507	41_012346_329	1_012346_353	657_012346_1	655_012345_6	4_012346_42	101_012346_1	613_012346_13	533_012346_1	283_0123456_16	409_012346_1	659_012346_816	1176_012346_1	750_012346_1	583_012346_24	580_0123456_1	443_0123456_57	442_012346_1136	1150_012346_4	1169_012346_21	1861_012346_3	1863_0123456_35
1348_0123456_1	578_0123456_1656	1083_012346_53	154_012346_931	109_012346_1	884_012346_747	1780_012346_48	551_012346_332	2775_012346_38	50_0123456_1	270_012346_1	543_012346_1	149_012346_1	178_012346_227	68_012346_7	253_012346_143	3304_012346_3	251_012346_1	119_012346_1	231_012346_42	2708_012346_777	1050_012346_1	1544_012346_15	1633_012346_24	1773_0123456_3	1079_012346_11	1639_012346_160	1818_012346_41	2223_012346_532	41_012346_321	1_012346_364	657_012346_1	655_012345_6	4_012346_35	101_012346_1	613_012346_12	533_012346_1	283_0123456_14	409_012346_1	659_012346_819	1176_012346_1	750_012346_1	583_012346_24	580_0123456_1	443_0123456_57	442_012346_1152	1150_012346_3	1169_012346_21	1861_012346_2	1863_0123456_35
1348_0123456_1	578_0123456_1644	1083_012346_49	154_012346_922	109_012346_1	884_012346_743	1780_012346_44	551_012346_331	2775_012346_37	50_0123456_1	270_012346_1	543_012346_1	149_012346_1	178_012346_222	68_012346_8	253_012346_156	3304_012346_2	251_012346_1	119_012346_1	231_012346_50	2708_012346_776	1050_012346_1	1544_012346_13	1633_012346_27	1773_0123456_4	1079_012346_9	1639_012346_167	1818_012346_41	2223_012346_521	41_012346_338	1_012346_362	657_012346_2	655_012345_6	4_012346_38	101_012346_1	613_012346_11	533_012346_1	283_0123456_13	409_012346_1	659_012346_819	1176_012346_1	750_012346_1	583_012346_26	580_0123456_1	443_0123456_53	442_012346_1162	1150_012346_3	1169_012346_20	1861_012346_1	1863_0123456_32
1348_0123456_1	578_0123456_1649	1083_012346_49	154_012346_936	109_012346_1	884_012346_742	1780_012346_44	551_012346_310	2775_012346_37	50_0123456_1	270_012346_1	543_012346_1	149_012346_1	178_012346_223	68_012346_6	253_012346_157	3304_012346_2	251_012346_1	119_012346_1	231_012346_52	2708_012346_775	1050_012346_1	1544_012346_12	1633_012346_28	1773_0123456_4	1079_012346_10	1639_012346_148	1818_012346_44	2223_012346_514	41_012346_343	1_012346_362	657_012346_1	655_012345_6	4_012346_37	101_012346_1	613_012346_13	533_012346_1	283_0123456_12	409_012346_1	659_012346_829	1176_012346_1	750_012346_1	583_012346_28	580_0123456_1	443_0123456_51	442_012346_1177	1150_012346_2	1169_012346_22	1861_012346_2	1863_0123456_30
1348_0123456_1	578_0123456_1644	1083_012346_51	154_012346_937	109_012346_1	884_012346_744	1780_012346_44	551_012346_317	2775_012346_39	50_0123456_1	270_012346_1	543_012346_1	149_012346_1	178_012346_222	68_012346_6	253_012346_165	3304_012346_2	251_012346_1	119_012346_1	231_012346_56	2708_012346_786	1050_012346_1	1544_012346_14	1633_012346_27	1773_0123456_2	1079_012346_8	1639_012346_148	1818_012346_41	2223_012346_514	41_012346_331	1_012346_350	657_012346_1	655_012345_5	4_012346_37	101_012346_1	613_012346_13	533_012346_1	283_0123456_11	409_012346_1	659_012346_822	1176_012346_1	750_012346_1	583_012346_26	580_0123456_1	443_0123456_53	442_012346_1176	1150_012346_2	1169_012346_21	1861_012346_2	1863_0123456_27
1348_0123456_1	578_0123456_1646	1083_012346_47	154_012346_926	109_012346_1	884_012346_744	1780_012346_44	551_012346_325	2775_012346_38	50_0123456_1	270_012346_1	543_012346_1	149_012346_1	178_012346_220	68_012346_5	253_012346_157	3304_012346_1	251_012346_1	119_012346_1	231_012346_48	2708_012346_777	1050_012346_1	1544_012346_12	1633_012346_25	1773_0123456_2	1079_012346_8	1639_012346_145	1818_012346_41	2223_012346_513	41_012346_346	1_012346_351	657_012346_1	655_012345_4	4_012346_33	101_012346_1	613_012346_12	533_012346_1	283_0123456_10	409_012346_1	659_012346_831	1176_012346_1	750_012346_1	583_012346_34	580_0123456_1	443_0123456_59	442_012346_1179	1150_012346_1	1169_012346_21	1861_012346_1	1863_0123456_23
1348_0123456_1	578_0123456_1641	1083_012346_43	154_012346_925	109_012346_1	884_012346_753	1780_012346_46	551_012346_325	2775_012346_37	50_0123456_1	270_012346_1	543_012346_1	149_012346_1	178_012346_225	68_012346_4	253_012346_165	3304_012346_1	251_012346_1	119_012346_1	231_012346_46	2708_012346_767	1050_012346_1	1544_012346_9	1633_012346_25	1773_0123456_2	1079_012346_6	1639_012346_153	1818_012346_37	2223_012346_525	41_012346_356	1_012346_350	2846_012346_7	655_012345_5	4_012346_35	101_012346_1	613_012346_11	533_012346_1	283_0123456_7	409_012346_1	659_012346_835	1176_012346_1	750_012346_1	583_012346_32	580_0123456_1	443_0123456_59	442_012346_1175	1169_012346_19	1861_012346_1	1863_0123456_24	123_012346_17
1348_0123456_1	578_0123456_1648	1083_012346_40	154_012346_921	109_012346_1	884_012346_759	1780_012346_44	551_012346_324	2775_012346_37	50_0123456_1	270_012346_1	543_012346_1	149_012346_1	178_012346_228	68_012346_5	253_012346_158	251_012346_1	119_012346_1	231_012346_47	2708_012346_763	1050_012346_1	1544_012346_10	1633_012346_24	1773_0123456_2	1079_012346_6	1639_012346_154	1818_012346_33	2223_012346_521	41_012346_384	1_012346_349	2846_012346_6	655_012345_5	4_012346_38	133_012346_1	613_012346_13	533_012346_1	283_0123456_8	409_012346_1	659_012346_835	1176_012346_1	750_012346_1	583_012346_25	580_0123456_1	443_0123456_58	442_012346_1183	1169_012346_17	1861_012346_1	1863_0123456_23	123_012346_16	513_012346_1
1348_0123456_1	578_0123456_1644	1083_012346_35	154_012346_915	109_012346_1	884_012346_784	1780_012346_43	551_012346_334	2775_012346_40	50_0123456_1	270_012346_1	543_012346_1	149_012346_1	178_012346_221	68_012346_5	253_012346_165	251_012346_1	119_012346_1	231_012346_43	2708_012346_762	1050_012346_1	1544_012346_13	1633_012346_21	1773_0123456_1	1079_012346_6	1639_012346_159	1818_012346_32	2223_012346_505	41_012346_387	1_012346_337	2846_012346_7	655_012345_3	4_012346_38	133_012346_1	613_012346_10	533_012346_1	283_0123456_9	409_012346_1	659_012346_848	1176_012346_1	750_012346_1	583_012346_24	580_0123456_1	443_0123456_51	442_012346_1187	1169_012346_18	1861_012346_1	1863_0123456_22	123_012346_16	513_012346_1
1348_0123456_1	578_0123456_1633	1083_012346_35	154_012346_925	109_012346_1	884_012346_800	1780_012346_44	551_012346_348	2775_012346_44	50_0123456_1	270_012346_1	543_012346_1	149_012346_1	178_012346_215	68_012346_7	253_012346_161	251_012346_1	119_012346_1	231_012346_49	2708_012346_765	1050_012346_1	1544_012346_12	1633_012346_24	1773_0123456_1	1079_012346_6	1639_012346_162	1818_012346_36	2223_012346_510	41_012346_377	1_012346_320	2846_012346_6	655_012345_2	4_012346_38	613_012346_14	533_012346_1	283_0123456_7	409_012346_1	659_012346_839	1176_012346_1	583_012346_26	580_0123456_1	443_0123456_44	442_012346_1194	1169_012346_16	77_012346_1	1863_0123456_21	123_012346_10	513_012346_1	103_0123456_1	166_012346_1
1348_0123456_1	578_0123456_1624	1083_012346_36	154_012346_932	109_012346_1	884_012346_813	1780_012346_46	551_012346_344	2775_012346_40	50_0123456_1	270_012346_1	543_012346_1	149_012346_1	178_012346_216	68_012346_7	253_012346_162	251_012346_1	119_012346_1	231_012346_48	2708_012346_768	1050_012346_1	1544_012346_12	1633_012346_23	1773_0123456_2	1079_012346_4	1639_012346_163	1818_012346_38	2223_012346_512	41_012346_381	1_012346_336	2846_012346_3	2_0123456_1	4_012346_42	613_012346_14	533_012346_1	283_0123456_9	409_012346_1	659_012346_834	1176_012346_1	583_012346_23	580_0123456_1	443_0123456_44	442_012346_1178	1169_012346_17	77_012346_1	1863_0123456_19	123_012346_10	513_012346_1	103_0123456_1	166_012346_1
1348_0123456_1	578_0123456_1624	1083_012346_37	154_012346_930	109_012346_1	884_012346_796	1780_012346_46	551_012346_349	2775_012346_41	50_0123456_1	270_012346_1	543_012346_1	149_012346_1	178_012346_222	68_012346_4	253_012346_145	251_012346_1	119_012346_1	231_012346_50	2708_012346_767	1050_012346_1	1544_012346_12	1633_012346_19	1773_0123456_4	1079_012346_2	1639_012346_179	1818_012346_31	2223_012346_520	41_012346_388	1_012346_339	2846_012346_3	2_0123456_1	4_012346_42	613_012346_12	533_012346_1	283_0123456_11	409_012346_1	659_012346_827	1176_012346_1	583_012346_19	580_0123456_1	443_0123456_41	442_012346_1186	1169_012346_17	77_012346_1	1863_0123456_15	123_012346_9	513_012346_1	103_0123456_1	166_012346_1
1348_0123456_1	578_0123456_1607	1083_012346_40	154_012346_920	109_012346_1	884_012346_806	1780_012346_47	551_012346_347	2775_012346_43	50_0123456_1	270_012346_1	543_012346_1	149_012346_1	178_012346_219	68_012346_5	253_012346_145	251_012346_1	119_012346_1	231_012346_44	2708_012346_764	1050_012346_1	1544_012346_14	1633_012346_19	1773_0123456_2	1079_012346_1	1639_012346_196	1818_012346_27	2223_012346_526	41_012346_393	1_012346_348	2846_012346_2	2_0123456_1	4_012346_44	613_012346_14	533_012346_1	283_0123456_11	409_012346_1	659_012346_830	1176_012346_1	583_012346_21	580_0123456_1	443_0123456_37	442_012346_1173	1169_012346_16	77_012346_1	1863_0123456_13	123_012346_9	513_012346_1	103_0123456_1	166_012346_1
1348_0123456_1	578_0123456_1621	1083_012346_39	154_012346_931	109_012346_1	884_012346_811	1780_012346_41	551_012346_348	2775_012346_42	50_0123456_1	270_012346_1	543_012346_1	149_012346_1	178_012346_211	68_012346_4	253_012346_142	251_012346_1	119_012346_1	231_012346_45	2708_012346_759	1050_012346_1	1544_012346_14	1633_012346_17	1773_0123456_3	1079_012346_2	1639_012346_178	1818_012346_34	2223_012346_519	41_012346_386	1_012346_353	2846_012346_4	2_0123456_1	4_012346_44	613_012346_11	533_012346_1	283_0123456_11	409_012346_1	659_012346_836	1176_012346_1	583_012346_18	580_0123456_1	443_0123456_37	442_012346_1198	1169_012346_18	77_012346_1	1863_0123456_15	123_012346_9	103_0123456_1	166_012346_1	484_0123456_50
1348_0123456_1	578_0123456_1614	1083_012346_43	154_012346_946	109_012346_1	884_012346_807	1780_012346_38	551_012346_352	2775_012346_42	50_0123456_1	270_012346_1	543_012346_1	149_012346_1	178_012346_214	68_012346_4	253_012346_144	251_012346_1	119_012346_1	231_012346_43	2708_012346_754	1050_012346_1	1544_012346_15	1633_012346_20	1773_0123456_3	1079_012346_2	1639_012346_182	1818_012346_31	2223_012346_497	41_012346_396	1_012346_359	2846_012346_3	2_0123456_1	4_012346_42	613_012346_12	533_012346_1	283_0123456_10	409_012346_1	659_012346_850	1176_012346_1	583_012346_17	580_0123456_1	443_0123456_38	442_012346_1190	1169_012346_16	77_012346_1	1863_0123456_13	123_012346_6	103_0123456_1	166_012346_1	484_0123456_47
1348_0123456_1	578_0123456_1628	1083_012346_43	154_012346_941	109_012346_1	884_012346_815	1780_012346_37	551_012346_352	2775_012346_40	50_0123456_1	270_012346_1	543_012346_1	149_012346_1	178_012346_196	68_012346_4	253_012346_154	251_012346_1	119_012346_1	231_012346_43	2708_012346_745	1050_012346_1	1544_012346_18	1633_012346_15	1773_0123456_2	1079_012346_1	1639_012346_180	1818_012346_27	2223_012346_499	41_012346_406	1_012346_365	2846_012346_4	2_0123456_1	4_012346_36	613_012346_12	533_012346_1	283_0123456_8	409_012346_1	659_012346_861	1176_012346_1	583_012346_16	580_0123456_1	443_0123456_40	442_012346_1202	1169_012346_15	77_012346_1	1863_0123456_12	123_012346_4	103_0123456_1	166_012346_1	484_0123456_44
1348_0123456_1	578_0123456_1627	1083_012346_40	154_012346_954	884_012346_791	1780_012346_37	551_012346_353	2775_012346_44	50_0123456_1	270_012346_1	543_012346_1	149_012346_1	178_012346_201	68_012346_2	253_012346_160	251_012346_1	119_012346_1	231_012346_47	2708_012346_744	1050_012346_1	1544_012346_20	1633_012346_16	1773_0123456_2	1079_012346_1	1639_012346_179	1818_012346_28	2223_012346_501	41_012346_405	1_012346_375	2846_012346_3	2_0123456_1	4_012346_39	613_012346_12	533_012346_1	283_0123456_10	409_012346_1	659_012346_870	1176_012346_1	583_012346_14	109_012346_1	443_0123456_39	442_012346_1185	1169_012346_13	77_012346_1	1863_0123456_12	123_012346_4	103_0123456_1	166_012346_1	484_0123456_47	513_012346_1
1348_0123456_1	578_0123456_1632	1083_012346_42	154_012346_946	884_012346_813	1780_012346_35	551_012346_363	2775_012346_38	50_0123456_1	270_012346_1	543_012346_1	149_012346_1	178_012346_196	68_012346_1	253_012346_154	251_012346_1	119_012346_1	231_012346_45	2708_012346_744	1050_012346_1	1544_012346_17	1633_012346_17	1773_0123456_2	1079_012346_2	1639_012346_176	1818_012346_24	2223_012346_505	41_012346_413	1_012346_366	2846_012346_3	2_0123456_1	4_012346_38	613_012346_14	533_012346_1	283_0123456_11	409_012346_1	659_012346_875	1176_012346_1	583_012346_13	109_012346_1	443_0123456_38	442_012346_1179	1169_012346_13	77_012346_1	1863_0123456_13	123_012346_4	103_0123456_1	166_012346_1	484_0123456_52	513_012346_1
1348_0123456_1	578_0123456_1656	1083_012346_42	154_012346_952	884_012346_816	1780_012346_33	551_012346_353	2775_012346_34	50_0123456_1	270_012346_1	543_012346_1	149_012346_1	178_012346_198	68_012346_1	253_012346_152	251_012346_1	119_012346_1	231_012346_46	2708_012346_745	1050_012346_1	1544_012346_16	1633_012346_15	1773_0123456_1	1079_012346_2	1639_012346_176	1818_012346_26	2223_012346_498	41_012346_418	1_012346_363	2846_012346_6	2_0123456_1	4_012346_40	613_012346_20	533_012346_1	283_0123456_11	409_012346_1	659_012346_868	1176_012346_1	583_012346_12	109_012346_1	443_0123456_42	442_012346_1181	1169_012346_11	77_012346_1	1863_0123456_13	123_012346_3	103_0123456_1	166_012346_1	484_0123456_46	513_012346_1
1348_0123456_1	578_0123456_1669	1083_012346_42	154_012346_948	884_012346_807	1780_012346_27	551_012346_357	2775_012346_30	50_0123456_1	270_012346_1	543_012346_1	149_012346_1	178_012346_199	68_012346_1	253_012346_150	251_012346_1	119_012346_1	231_012346_49	2708_012346_745	1050_012346_1	1544_012346_12	1633_012346_19	1773_0123456_1	1079_012346_1	1639_012346_178	1818_012346_29	2223_012346_504	41_012346_432	1_012346_361	2846_012346_4	2_0123456_1	4_012346_44	613_012346_19	533_012346_1	283_0123456_12	409_012346_1	659_012346_864	1176_012346_1	583_012346_9	109_012346_1	443_0123456_48	442_012346_1180	1169_012346_9	77_012346_1	1863_0123456_15	123_012346_3	103_0123456_1	166_012346_1	484_0123456_38	513_012346_1
1348_0123456_1	578_0123456_1653	1083_012346_46	154_012346_956	884_012346_805	1780_012346_30	551_012346_365	2775_012346_27	50_0123456_1	270_012346_1	543_012346_1	149_012346_1	178_012346_206	68_012346_1	253_012346_135	251_012346_1	119_012346_1	231_012346_49	2708_012346_759	1050_012346_1	1544_012346_12	1633_012346_19	1773_0123456_1	1079_012346_1	1639_012346_160	1818_012346_31	2223_012346_489	41_012346_446	1_012346_359	2846_012346_5	2_0123456_1	4_012346_40	613_012346_21	533_012346_1	283_0123456_10	409_012346_1	659_012346_879	1176_012346_1	583_012346_12	109_012346_1	443_0123456_48	442_012346_1196	1169_012346_9	77_012346_1	1863_0123456_16	123_012346_3	103_0123456_1	166_012346_1	484_0123456_39	513_012346_1
1348_0123456_1	578_0123456_1667	1083_012346_48	154_012346_966	884_012346_831	1780_012346_27	551_012346_357	2775_012346_20	50_0123456_1	270_012346_1	149_012346_1	178_012346_207	68_012346_1	253_012346_139	251_012346_1	119_012346_1	231_012346_46	2708_012346_751	1050_012346_1	1544_012346_15	1633_012346_19	1773_0123456_1	543_012346_1	1639_012346_165	1818_012346_30	2223_012346_496	41_012346_439	1_012346_349	2846_012346_4	2_0123456_1	4_012346_39	613_012346_21	533_012346_1	283_0123456_10	409_012346_1	659_012346_879	1176_012346_1	583_012346_14	109_012346_1	443_0123456_45	442_012346_1185	1169_012346_9	77_012346_1	1863_0123456_17	123_012346_2	103_0123456_1	166_012346_1	484_0123456_38	513_012346_1	163_012346_4
1348_0123456_1	578_0123456_1680	1083_012346_48	154_012346_958	884_012346_828	1780_012346_23	551_012346_360	2775_012346_18	50_0123456_1	270_012346_1	149_012346_1	178_012346_201	68_012346_1	253_012346_148	251_012346_1	119_012346_1	231_012346_43	2708_012346_764	1050_012346_1	1544_012346_19	1633_012346_17	1773_0123456_1	543_012346_1	1639_012346_165	1818_012346_34	2223_012346_503	41_012346_438	1_012346_344	2846_012346_2	2_0123456_1	4_012346_37	613_012346_20	533_012346_1	283_0123456_11	409_012346_1	659_012346_880	1176_012346_1	583_012346_14	109_012346_1	443_0123456_47	442_012346_1193	1169_012346_10	77_012346_1	1863_0123456_14	123_012346_1	103_0123456_1	166_012346_1	484_0123456_41	513_012346_1	163_012346_3
1348_0123456_1	578_0123456_1683	1083_012346_45	154_012346_949	884_012346_864	1780_012346_25	551_012346_350	2775_012346_14	50_0123456_1	270_012346_1	149_012346_1	178_012346_196	253_012346_153	251_012346_1	119_012346_1	231_012346_44	2708_012346_766	1050_012346_1	1544_012346_21	1633_012346_19	1639_012346_150	1818_012346_37	2223_012346_501	41_012346_433	1_012346_325	543_012346_1	2_0123456_1	4_012346_42	613_012346_21	533_012346_1	283_0123456_8	409_012346_1	659_012346_897	1176_012346_1	583_012346_13	109_012346_1	443_0123456_40	442_012346_1212	1169_012346_10	77_012346_1	1863_0123456_13	123_012346_1	166_012346_1	484_0123456_40	513_012346_1	163_012346_5	133_012346_1	13_012346_3	2124_012346_9	122_012346_1
1348_0123456_1	578_0123456_1695	1083_012346_44	154_012346_961	884_012346_889	1780_012346_25	551_012346_347	2775_012346_9	50_0123456_1	270_012346_1	149_012346_1	178_012346_189	253_012346_151	251_012346_1	119_012346_1	231_012346_36	2708_012346_769	1050_012346_1	1544_012346_20	1633_012346_19	1639_012346_143	1818_012346_37	2223_012346_500	41_012346_425	1_012346_332	543_012346_1	2_0123456_1	4_012346_40	613_012346_22	533_012346_1	283_0123456_9	409_012346_1	659_012346_887	1176_012346_1	583_012346_15	109_012346_1	443_0123456_40	442_012346_1215	1169_012346_11	77_012346_1	1863_0123456_13	123_012346_2	166_012346_1	484_0123456_44	513_012346_1	163_012346_5	133_012346_1	13_012346_4	2124_012346_10	122_012346_1
1348_0123456_1	578_0123456_1689	1083_012346_39	154_012346_967	884_012346_884	1780_012346_27	551_012346_356	2775_012346_6	50_0123456_1	270_012346_1	149_012346_1	178_012346_182	253_012346_150	251_012346_1	119_012346_1	231_012346_35	2708_012346_773	1050_012346_1	1544_012346_17	1633_012346_18	1639_012346_148	1818_012346_41	2223_012346_492	41_012346_421	1_012346_326	543_012346_1	2_0123456_1	4_012346_40	613_012346_21	533_012346_1	283_0123456_10	409_012346_1	659_012346_870	1176_012346_1	583_012346_15	109_012346_1	443_0123456_35	442_012346_1260	1169_012346_12	77_012346_1	1863_0123456_11	123_012346_2	166_012346_1	484_0123456_50	513_012346_1	163_012346_6	133_012346_1	13_012346_3	2124_012346_11	122_012346_1
1348_0123456_1	578_0123456_1684	1083_012346_35	154_012346_986	884_012346_877	1780_012346_26	551_012346_351	2775_012346_4	50_0123456_1	270_012346_1	149_012346_1	178_012346_173	253_012346_147	251_012346_1	119_012346_1	231_012346_36	2708_012346_773	1050_012346_1	1544_012346_18	1633_012346_18	1639_012346_150	1818_012346_48	2223_012346_486	41_012346_426	1_012346_324	543_012346_1	2_0123456_1	4_012346_41	613_012346_18	533_012346_1	283_0123456_10	409_012346_1	659_012346_853	1176_012346_1	583_012346_12	109_012346_1	443_0123456_34	442_012346_1294	1169_012346_12	77_012346_1	1863_0123456_12	123_012346_2	166_012346_1	484_0123456_55	513_012346_1	163_012346_8	133_012346_1	13_012346_2	2124_012346_11	122_012346_1
1348_0123456_1	578_0123456_1687	1083_012346_34	154_012346_994	884_012346_866	1780_012346_28	551_012346_359	2775_012346_5	50_0123456_1	270_012346_1	149_012346_1	178_012346_161	253_012346_144	251_012346_1	119_012346_1	231_012346_41	2708_012346_778	1050_012346_1	1544_012346_15	1633_012346_22	1639_012346_158	1818_012346_47	2223_012346_485	41_012346_431	1_012346_336	543_012346_1	2_0123456_1	4_012346_40	613_012346_22	533_012346_1	283_0123456_11	409_012346_1	659_012346_841	1176_012346_1	583_012346_11	443_0123456_29	442_012346_1284	1169_012346_14	77_012346_1	1863_0123456_13	109_012346_1	166_012346_1	484_0123456_57	513_012346_1	163_012346_8	133_012346_1	13_012346_2	2124_012346_9	122_012346_1	2671_012346_173
1348_0123456_1	578_0123456_1675	1083_012346_37	154_012346_1010	884_012346_875	1780_012346_31	551_012346_352	2775_012346_5	50_0123456_1	270_012346_1	149_012346_1	178_012346_163	253_012346_147	251_012346_1	119_012346_1	231_012346_37	2708_012346_782	1050_012346_1	1544_012346_18	1633_012346_21	1639_012346_158	1818_012346_49	2223_012346_481	41_012346_420	1_012346_346	543_012346_1	2_0123456_1	4_012346_37	613_012346_19	533_012346_1	283_0123456_11	409_012346_1	659_012346_837	1176_012346_1	583_012346_11	443_0123456_27	442_012346_1287	1169_012346_15	77_012346_1	1863_0123456_13	109_012346_1	166_012346_1	484_0123456_61	513_012346_1	163_012346_8	133_012346_1	13_012346_2	2124_012346_12	122_012346_1	2671_012346_165
1348_0123456_1	578_0123456_1663	1083_012346_33	154_012346_1015	884_012346_888	1780_012346_26	551_012346_350	2775_012346_7	50_0123456_1	270_012346_1	149_012346_1	178_012346_170	253_012346_140	251_012346_1	119_012346_1	231_012346_34	2708_012346_771	1050_012346_1	1544_012346_18	1633_012346_22	1639_012346_161	1818_012346_45	2223_012346_479	41_012346_416	1_012346_350	543_012346_1	2_0123456_1	4_012346_38	613_012346_19	533_012346_1	283_0123456_12	409_012346_1	659_012346_869	1176_012346_1	583_012346_10	443_0123456_26	442_012346_1271	1169_012346_15	77_012346_1	1863_0123456_11	109_012346_1	166_012346_1	484_0123456_60	513_012346_1	163_012346_8	133_012346_1	13_012346_2	2124_012346_15	122_012346_1	2671_012346_171
1348_0123456_1	578_0123456_1662	1083_012346_32	154_012346_1015	884_012346_878	1780_012346_20	551_012346_343	2775_012346_6	50_0123456_1	270_012346_1	149_012346_1	178_012346_181	253_012346_137	251_012346_1	119_012346_1	231_012346_36	2708_012346_765	1050_012346_1	1544_012346_19	1633_012346_25	1639_012346_152	1818_012346_45	2223_012346_498	41_012346_400	1_012346_349	543_012346_1	2_0123456_1	4_012346_36	613_012346_17	533_012346_1	283_0123456_10	409_012346_1	659_012346_878	1176_012346_1	583_012346_12	443_0123456_22	442_012346_1281	1169_012346_12	77_012346_1	1863_0123456_13	109_012346_1	166_012346_1	484_0123456_57	513_012346_1	163_012346_11	133_012346_1	13_012346_2	2124_012346_14	122_012346_1	2671_012346_180
1348_0123456_1	578_0123456_1666	1083_012346_35	154_012346_1036	884_012346_879	1780_012346_18	551_012346_358	2775_012346_9	50_0123456_1	270_012346_1	149_012346_1	178_012346_178	253_012346_128	251_012346_1	119_012346_1	231_012346_32	2708_012346_758	1050_012346_1	1544_012346_19	1633_012346_28	1639_012346_157	1818_012346_46	2223_012346_505	41_012346_382	1_012346_333	543_012346_1	2_0123456_1	4_012346_36	613_012346_20	533_012346_1	283_0123456_8	409_012346_1	659_012346_879	1176_012346_1	583_012346_12	443_0123456_24	442_012346_1294	1169_012346_13	77_012346_1	1863_0123456_12	109_012346_1	166_012346_1	484_0123456_61	513_012346_1	163_012346_10	133_012346_1	13_012346_4	2124_012346_14	122_012346_1	2671_012346_172
1348_0123456_1	578_0123456_1662	1083_012346_30	154_012346_1037	884_012346_885	1780_012346_19	551_012346_364	2775_012346_6	50_0123456_1	270_012346_1	149_012346_1	178_012346_180	253_012346_116	251_012346_1	119_012346_1	231_012346_31	2708_012346_765	1050_012346_1	1544_012346_18	1633_012346_27	1639_012346_145	1818_012346_42	2223_012346_508	41_012346_379	1_012346_330	543_012346_1	2_0123456_1	4_012346_36	613_012346_17	533_012346_1	283_0123456_8	409_012346_1	659_012346_883	1176_012346_1	583_012346_9	443_0123456_22	442_012346_1312	1169_012346_13	77_012346_1	1863_0123456_7	109_012346_1	166_012346_1	484_0123456_58	513_012346_1	163_012346_11	133_012346_1	13_012346_5	2124_012346_16	122_012346_1	2671_012346_169
1348_0123456_1	578_0123456_1670	1083_012346_31	154_012346_1024	884_012346_885	1780_012346_19	551_012346_367	2775_012346_6	50_0123456_1	270_012346_1	149_012346_1	178_012346_193	253_012346_112	251_012346_1	119_012346_1	231_012346_29	2708_012346_764	1050_012346_1	1544_012346_16	1633_012346_23	1639_012346_150	1818_012346_39	2223_012346_513	41_012346_403	1_012346_320	543_012346_1	2_0123456_1	4_012346_34	613_012346_17	533_012346_1	283_0123456_7	409_012346_1	659_012346_889	1176_012346_1	583_012346_5	443_0123456_25	442_012346_1303	1169_012346_12	77_012346_1	1863_0123456_8	109_012346_1	166_012346_1	484_0123456_54	513_012346_1	163_012346_12	133_012346_1	13_012346_6	2124_012346_18	122_012346_1	2671_012346_157
1348_0123456_1	578_0123456_1672	1083_012346_33	154_012346_1034	884_012346_879	1780_012346_19	551_012346_364	2775_012346_6	50_0123456_1	270_012346_1	149_012346_1	178_012346_195	253_012346_108	251_012346_1	119_012346_1	231_012346_30	2708_012346_771	1050_012346_1	1544_012346_15	1633_012346_22	1639_012346_145	1818_012346_41	2223_012346_506	41_012346_411	1_012346_329	543_012346_1	2_0123456_1	4_012346_29	613_012346_17	533_012346_1	283_0123456_7	409_012346_1	659_012346_890	1176_012346_1	583_012346_5	443_0123456_21	442_012346_1306	1169_012346_11	77_012346_1	1863_0123456_8	109_012346_1	166_012346_1	484_0123456_51	513_012346_1	163_012346_14	133_012346_1	13_012346_7	2124_012346_19	122_012346_1	2671_012346_156
1348_0123456_1	578_0123456_1656	1083_012346_32	154_012346_1033	884_012346_892	1780_012346_15	551_012346_370	2775_012346_4	50_0123456_1	270_012346_1	149_012346_1	178_012346_188	253_012346_106	251_012346_1	119_012346_1	231_012346_33	2708_012346_764	1050_012346_1	1544_012346_16	1633_012346_24	1639_012346_153	1818_012346_41	2223_012346_523	41_012346_412	1_012346_326	543_012346_1	2_0123456_1	4_012346_25	613_012346_19	533_012346_1	283_0123456_7	409_012346_1	659_012346_888	1176_012346_1	583_012346_6	443_0123456_21	442_012346_1332	1169_012346_12	77_012346_1	1863_0123456_5	109_012346_1	166_012346_1	484_0123456_48	513_012346_1	163_012346_14	133_012346_1	13_012346_6	2124_012346_18	122_012346_1	2671_012346_149
1348_0123456_1	578_0123456_1644	1083_012346_31	154_012346_1041	884_012346_908	1780_012346_20	551_012346_357	2775_012346_4	50_0123456_1	270_012346_1	149_012346_1	178_012346_187	253_012346_104	251_012346_1	119_012346_1	231_012346_37	2708_012346_769	1050_012346_1	1544_012346_15	1633_012346_21	1639_012346_151	1818_012346_42	2223_012346_512	41_012346_419	1_012346_321	543_012346_1	2_0123456_1	4_012346_24	613_012346_23	533_012346_1	283_0123456_6	409_012346_1	659_012346_872	1176_012346_1	583_012346_7	443_0123456_21	442_012346_1346	1169_012346_11	77_012346_1	1863_0123456_3	109_012346_1	166_012346_1	484_0123456_45	513_012346_1	163_012346_14	133_012346_1	13_012346_5	2124_012346_20	122_012346_1	2671_012346_141
1348_0123456_1	578_0123456_1625	1083_012346_31	154_012346_1059	884_012346_923	1780_012346_22	551_012346_364	2775_012346_3	50_0123456_1	270_012346_1	149_012346_1	178_012346_193	253_012346_106	251_012346_1	119_012346_1	231_012346_36	2708_012346_747	1050_012346_1	1544_012346_11	1633_012346_22	1639_012346_156	1818_012346_44	2223_012346_515	41_012346_401	1_012346_315	543_012346_1	2_0123456_1	4_012346_21	613_012346_23	533_012346_1	283_0123456_5	409_012346_1	659_012346_891	1176_012346_1	583_012346_7	443_0123456_23	442_012346_1341	1169_012346_9	77_012346_1	1863_0123456_4	109_012346_1	166_012346_1	484_0123456_41	513_012346_1	163_012346_16	133_012346_1	13_012346_5	2124_012346_12	122_012346_1	2671_012346_129
1348_0123456_1	578_0123456_1633	1083_012346_31	154_012346_1060	884_012346_922	1780_012346_22	551_012346_369	2775_012346_5	50_0123456_1	270_012346_1	149_012346_1	178_012346_183	253_012346_106	251_012346_1	119_012346_1	231_012346_36	2708_012346_739	1050_012346_1	1544_012346_11	1633_012346_23	1639_012346_148	1818_012346_42	2223_012346_524	41_012346_383	1_012346_309	543_012346_1	2_0123456_1	4_012346_20	613_012346_24	533_012346_1	283_0123456_4	409_012346_1	659_012346_892	1176_012346_1	583_012346_8	443_0123456_23	442_012346_1355	1169_012346_10	77_012346_1	1863_0123456_5	109_012346_1	166_012346_1	484_0123456_39	513_012346_1	163_012346_18	133_012346_1	13_012346_3	2124_012346_11	122_012346_1	2671_012346_140
1348_0123456_1	578_0123456_1635	1083_012346_33	154_012346_1052	884_012346_928	1780_012346_27	551_012346_375	2775_012346_5	50_0123456_1	270_012346_1	149_012346_1	178_012346_183	253_012346_97	251_012346_1	119_012346_1	231_012346_37	2708_012346_732	1050_012346_1	1544_012346_10	1633_012346_21	1639_012346_148	1818_012346_40	2223_012346_531	41_012346_384	1_012346_315	543_012346_1	2_0123456_1	4_012346_18	613_012346_23	533_012346_1	283_0123456_4	409_012346_1	659_012346_891	1176_012346_1	583_012346_8	443_0123456_22	442_012346_1374	1169_012346_10	77_012346_1	1863_0123456_5	109_012346_1	166_012346_1	484_0123456_44	513_012346_1	163_012346_21	133_012346_1	13_012346_3	2124_012346_12	122_012346_1	2671_012346_134
1348_0123456_1	578_0123456_1633	1083_012346_36	154_012346_1054	884_012346_936	1780_012346_30	551_012346_380	2775_012346_4	50_0123456_1	270_012346_1	149_012346_1	178_012346_174	253_012346_92	251_012346_1	119_012346_1	231_012346_35	2708_012346_730	1050_012346_1	1544_012346_9	1633_012346_23	1639_012346_134	1818_012346_36	2223_012346_527	41_012346_392	1_012346_322	543_012346_1	2_0123456_1	4_012346_17	613_012346_21	533_012346_1	283_0123456_4	409_012346_1	659_012346_908	1176_012346_1	583_012346_8	443_0123456_24	442_012346_1369	1169_012346_9	77_012346_1	1863_0123456_4	109_012346_1	166_012346_1	484_0123456_39	513_012346_1	163_012346_26	133_012346_1	13_012346_4	2124_012346_11	122_012346_1	2671_012346_136
1348_0123456_1	578_0123456_1636	1083_012346_34	154_012346_1058	884_012346_970	1780_012346_32	551_012346_372	2775_012346_4	50_0123456_1	270_012346_1	149_012346_1	178_012346_176	253_012346_85	251_012346_1	119_012346_1	231_012346_34	2708_012346_728	1050_012346_1	1544_012346_9	1633_012346_22	1639_012346_135	1818_012346_32	2223_012346_527	41_012346_396	1_012346_313	543_012346_1	2_0123456_1	4_012346_14	613_012346_26	533_012346_1	283_0123456_4	409_012346_1	659_012346_918	1176_012346_1	583_012346_8	443_0123456_25	442_012346_1364	1169_012346_7	77_012346_1	1863_0123456_4	109_012346_1	166_012346_1	484_0123456_35	513_012346_1	163_012346_28	133_012346_1	13_012346_4	2124_012346_10	122_012346_1	2671_012346_136
1348_0123456_1	578_0123456_1624	1083_012346_41	154_012346_1050	884_012346_961	1780_012346_34	551_012346_367	2775_012346_4	50_0123456_1	270_012346_1	149_012346_1	178_012346_182	253_012346_86	251_012346_1	119_012346_1	231_012346_36	2708_012346_725	1050_012346_1	1544_012346_8	1633_012346_17	1639_012346_138	1818_012346_36	2223_012346_526	41_012346_395	1_012346_309	543_012346_1	2_0123456_1	4_012346_18	613_012346_23	533_012346_1	283_0123456_4	409_012346_1	659_012346_922	1176_012346_1	583_012346_9	443_0123456_26	442_012346_1362	1169_012346_7	77_012346_1	1863_0123456_3	109_012346_1	166_012346_1	484_0123456_34	513_012346_1	163_012346_25	133_012346_1	13_012346_3	2124_012346_11	122_012346_1	2671_012346_138
1348_0123456_1	578_0123456_1614	1083_012346_42	154_012346_1076	884_012346_968	1780_012346_33	551_012346_357	2775_012346_3	50_0123456_1	270_012346_1	149_012346_1	178_012346_166	253_012346_80	251_012346_1	119_012346_1	231_012346_33	2708_012346_715	1050_012346_1	1544_012346_11	1633_012346_20	1639_012346_147	1818_012346_34	2223_012346_518	41_012346_399	1_012346_326	543_012346_1	2_0123456_1	4_012346_18	613_012346_23	533_012346_1	283_0123456_4	409_012346_1	659_012346_929	1176_012346_1	583_012346_7	443_0123456_19	442_012346_1375	1169_012346_6	77_012346_1	1863_0123456_3	109_012346_1	166_012346_1	484_0123456_34	513_012346_1	163_012346_22	133_012346_1	13_012346_3	2124_012346_9	122_012346_1	2671_012346_135
1348_0123456_1	578_0123456_1617	1083_012346_41	154_012346_1076	884_012346_984	1780_012346_32	551_012346_347	2775_012346_2	50_0123456_1	270_012346_1	149_012346_1	178_012346_166	253_012346_75	251_012346_1	119_012346_1	231_012346_31	2708_012346_714	1050_012346_1	1544_012346_12	1633_012346_22	1639_012346_136	1818_012346_33	2223_012346_521	41_012346_394	1_012346_338	543_012346_1	2_0123456_1	4_012346_18	613_012346_23	533_012346_1	283_0123456_4	409_012346_1	659_012346_943	1176_012346_1	583_012346_7	443_0123456_21	442_012346_1384	1169_012346_2	77_012346_1	1863_0123456_3	109_012346_1	166_012346_1	484_0123456_36	513_012346_1	163_012346_23	133_012346_1	13_012346_3	2124_012346_5	122_012346_1	2671_012346_127
1348_0123456_1	578_0123456_1615	1083_012346_40	154_012346_1072	884_012346_987	1780_012346_32	551_012346_355	2775_012346_1	50_0123456_1	270_012346_1	149_012346_1	178_012346_157	253_012346_69	251_012346_1	119_012346_1	231_012346_32	2708_012346_705	1050_012346_1	1544_012346_11	1633_012346_22	1639_012346_151	1818_012346_30	2223_012346_530	41_012346_393	1_012346_348	543_012346_1	2_0123456_1	4_012346_16	613_012346_27	533_012346_1	283_0123456_3	409_012346_1	659_012346_947	1176_012346_1	583_012346_8	443_0123456_14	442_012346_1385	1169_012346_1	77_012346_1	1863_0123456_3	109_012346_1	166_012346_1	484_0123456_38	513_012346_1	163_012346_22	133_012346_1	13_012346_3	2124_012346_7	122_012346_1	2671_012346_124
1348_0123456_1	578_0123456_1607	1083_012346_44	154_012346_1082	884_012346_996	1780_012346_32	551_012346_341	2775_012346_1	50_0123456_1	270_012346_1	149_012346_1	178_012346_153	253_012346_82	251_012346_1	119_012346_1	231_012346_31	2708_012346_700	1050_012346_1	1544_012346_8	1633_012346_20	1639_012346_149	1818_012346_36	2223_012346_529	41_012346_395	1_012346_340	543_012346_1	2_0123456_1	4_012346_19	613_012346_30	533_012346_1	283_0123456_3	409_012346_1	659_012346_946	1176_012346_1	583_012346_11	443_0123456_14	442_012346_1409	1169_012346_1	77_012346_1	1863_0123456_2	109_012346_1	166_012346_1	484_0123456_36	513_012346_1	163_012346_19	133_012346_1	13_012346_3	2124_012346_7	122_012346_1	2671_012346_115
1348_0123456_1	578_0123456_1610	1083_012346_39	154_012346_1077	884_012346_982	1780_012346_36	551_012346_337	2775_012346_1	50_0123456_1	270_012346_1	149_012346_1	178_012346_160	253_012346_89	251_012346_1	119_012346_1	231_012346_33	2708_012346_704	1050_012346_1	1544_012346_8	1633_012346_16	1639_012346_146	1818_012346_40	2223_012346_528	41_012346_408	1_012346_349	543_012346_1	2_0123456_1	4_012346_17	613_012346_30	533_012346_1	283_0123456_3	409_012346_1	659_012346_932	1176_012346_1	583_012346_10	443_0123456_15	442_012346_1423	1169_012346_1	77_012346_1	1863_0123456_1	109_012346_1	166_012346_1	484_0123456_40	513_012346_1	163_012346_17	133_012346_1	13_012346_3	2124_012346_8	122_012346_1	2671_012346_113
1348_0123456_1	578_0123456_1619	1083_012346_43	154_012346_1087	884_012346_993	1780_012346_32	551_012346_345	2775_012346_1	50_0123456_1	270_012346_1	149_012346_1	178_012346_173	253_012346_90	251_012346_1	119_012346_1	231_012346_40	2708_012346_695	1050_012346_1	1544_012346_8	1633_012346_14	1639_012346_151	1818_012346_37	2223_012346_518	41_012346_413	1_012346_335	543_012346_1	2_0123456_1	4_012346_15	613_012346_28	533_012346_1	283_0123456_2	409_012346_1	659_012346_938	1176_012346_1	583_012346_13	443_0123456_16	442_012346_1397	1169_012346_1	77_012346_1	1863_0123456_1	109_012346_1	166_012346_1	484_0123456_43	513_012346_1	163_012346_21	133_012346_1	13_012346_2	2124_012346_6	122_012346_1	2671_012346_108
1348_0123456_1	578_0123456_1600	1083_012346_44	154_012346_1089	884_012346_1011	1780_012346_31	551_012346_340	2775_012346_1	50_0123456_1	270_012346_1	149_012346_1	178_012346_165	253_012346_91	251_012346_1	119_012346_1	231_012346_41	2708_012346_697	1050_012346_1	1544_012346_9	1633_012346_14	1639_012346_151	1818_012346_35	2223_012346_513	41_012346_414	1_012346_325	543_012346_1	2_0123456_1	4_012346_16	613_012346_35	533_012346_1	283_0123456_2	409_012346_1	659_012346_946	1176_012346_1	583_012346_13	443_0123456_12	442_012346_1407	1169_012346_1	77_012346_1	1863_0123456_1	109_012346_1	166_012346_1	484_0123456_41	513_012346_1	163_012346_26	133_012346_1	13_012346_2	2124_012346_5	122_012346_1	2671_012346_106
1348_0123456_1	578_0123456_1619	1083_012346_45	154_012346_1090	884_012346_1033	1780_012346_32	551_012346_333	1169_012346_1	270_012346_1	178_012346_163	253_012346_93	251_012346_1	119_012346_1	231_012346_44	2708_012346_707	1050_012346_1	1544_012346_7	1633_012346_11	1639_012346_149	1818_012346_40	2223_012346_527	41_012346_404	1_012346_326	543_012346_1	2_0123456_1	4_012346_16	613_012346_38	533_012346_1	283_0123456_2	409_012346_1	659_012346_934	1176_012346_1	583_012346_13	443_0123456_12	442_012346_1393	149_012346_1	77_012346_1	122_012346_1	109_012346_1	484_0123456_32	163_012346_28	133_012346_1	13_012346_4	2124_012346_5	2671_012346_101	1748_0123456_14	531_0123456_204	685_012346_188	204_0123456_1	1516_012346_1
1348_0123456_1	578_0123456_1615	1083_012346_44	154_012346_1090	884_012346_1029	1780_012346_31	551_012346_338	1169_012346_1	270_012346_1	178_012346_160	253_012346_94	251_012346_1	119_012346_1	231_012346_44	2708_012346_705	1050_012346_1	1544_012346_6	1633_012346_9	1639_012346_143	1818_012346_36	2223_012346_523	41_012346_409	1_012346_325	543_012346_1	2_0123456_1	4_012346_14	613_012346_44	533_012346_1	283_0123456_2	409_012346_1	659_012346_950	1176_012346_1	583_012346_12	443_0123456_12	442_012346_1406	149_012346_1	77_012346_1	122_012346_1	109_012346_1	484_0123456_31	163_012346_24	133_012346_1	13_012346_6	2124_012346_5	2671_012346_102	1748_0123456_14	531_0123456_201	685_012346_179	204_0123456_1	1516_012346_1
1348_0123456_1	578_0123456_1618	1083_012346_41	154_012346_1095	884_012346_1039	1780_012346_24	551_012346_317	1169_012346_1	270_012346_1	178_012346_150	253_012346_98	251_012346_1	119_012346_1	231_012346_45	2708_012346_715	1050_012346_1	1544_012346_6	1633_012346_10	1639_012346_140	1818_012346_37	2223_012346_523	41_012346_414	1_012346_337	543_012346_1	2_0123456_1	4_012346_12	613_012346_43	533_012346_1	283_0123456_1	409_012346_1	659_012346_954	1176_012346_1	583_012346_13	443_0123456_10	442_012346_1422	149_012346_1	77_012346_1	122_012346_1	109_012346_1	484_0123456_33	163_012346_23	133_012346_1	13_012346_6	2124_012346_7	2671_012346_95	1748_0123456_10	531_0123456_199	685_012346_174	204_0123456_1	1516_012346_1
1348_0123456_1	578_0123456_1617	1083_012346_40	154_012346_1116	884_012346_1034	1780_012346_25	551_012346_308	1169_012346_2	270_012346_1	178_012346_147	253_012346_105	251_012346_1	119_012346_1	231_012346_40	2708_012346_711	1050_012346_1	1544_012346_5	1633_012346_10	1639_012346_145	1818_012346_41	2223_012346_507	41_012346_422	1_012346_341	543_012346_1	2_0123456_1	4_012346_9	613_012346_40	533_012346_1	283_0123456_1	409_012346_1	659_012346_953	1176_012346_1	583_012346_14	443_0123456_12	442_012346_1427	149_012346_1	77_012346_1	122_012346_1	109_012346_1	484_0123456_36	163_012346_25	133_012346_1	13_012346_7	2124_012346_5	2671_012346_93	1748_0123456_10	531_0123456_196	685_012346_168	204_0123456_1	1516_012346_1
1348_0123456_1	578_0123456_1618	1083_012346_40	154_012346_1112	884_012346_1045	1780_012346_21	551_012346_306	1169_012346_1	270_012346_1	178_012346_145	253_012346_112	251_012346_1	119_012346_1	231_012346_36	2708_012346_702	1050_012346_1	1544_012346_3	1633_012346_9	1639_012346_150	1818_012346_40	2223_012346_509	41_012346_413	1_012346_344	543_012346_1	2_0123456_1	4_012346_9	613_012346_38	533_012346_1	283_0123456_1	409_012346_1	659_012346_959	1176_012346_1	583_012346_13	443_0123456_10	442_012346_1419	149_012346_1	77_012346_1	122_012346_1	109_012346_1	484_0123456_37	163_012346_25	133_012346_1	13_012346_6	2124_012346_7	2671_012346_97	1748_0123456_13	531_0123456_194	685_012346_172	204_0123456_1	1516_012346_1
1348_0123456_1	578_0123456_1590	1083_012346_46	154_012346_1113	884_012346_1053	1780_012346_18	551_012346_298	1169_012346_1	270_012346_1	178_012346_138	253_012346_121	251_012346_1	119_012346_1	231_012346_34	2708_012346_699	1050_012346_1	1544_012346_3	1633_012346_9	1639_012346_150	1818_012346_38	2223_012346_506	41_012346_406	1_012346_353	543_012346_1	2_0123456_1	4_012346_9	613_012346_39	533_012346_1	283_0123456_1	409_012346_1	659_012346_958	1176_012346_1	583_012346_15	443_0123456_8	442_012346_1425	149_012346_1	77_012346_1	122_012346_1	109_012346_1	484_0123456_38	163_012346_23	133_012346_1	13_012346_6	2124_012346_7	2671_012346_101	1748_0123456_16	531_0123456_200	685_012346_179	204_0123456_1	1516_012346_1
1348_0123456_1	578_0123456_1589	1083_012346_46	154_012346_1099	884_012346_1041	1780_012346_15	551_012346_291	1169_012346_1	270_012346_1	178_012346_121	253_012346_118	251_012346_1	119_012346_1	231_012346_36	2708_012346_698	1050_012346_1	1544_012346_4	1633_012346_10	1639_012346_153	1818_012346_39	2223_012346_513	41_012346_401	1_012346_360	543_012346_1	2_0123456_1	4_012346_8	613_012346_41	533_012346_1	409_012346_1	659_012346_953	1176_012346_1	583_012346_13	443_0123456_7	442_012346_1460	149_012346_1	77_012346_1	122_012346_1	109_012346_1	484_0123456_39	163_012346_21	133_012346_1	13_012346_7	2124_012346_5	2671_012346_103	1748_0123456_16	531_0123456_200	685_012346_191	204_0123456_1	1516_012346_1
1348_0123456_1	578_0123456_1589	1083_012346_48	154_012346_1076	884_012346_1026	1780_012346_18	551_012346_284	1169_012346_1	270_012346_1	178_012346_127	253_012346_123	251_012346_1	119_012346_1	231_012346_37	2708_012346_714	1050_012346_1	1544_012346_3	1633_012346_12	1639_012346_156	1818_012346_41	2223_012346_518	41_012346_375	1_012346_366	543_012346_1	2_0123456_1	4_012346_7	613_012346_41	533_012346_1	409_012346_1	659_012346_939	1176_012346_1	583_012346_14	443_0123456_6	442_012346_1489	149_012346_1	77_012346_1	122_012346_1	109_012346_1	484_0123456_32	163_012346_21	133_012346_1	13_012346_7	2124_012346_5	2671_012346_104	1748_0123456_15	531_0123456_206	685_012346_199	204_0123456_1	1516_012346_1
1348_0123456_1	578_0123456_1594	1083_012346_47	154_012346_1067	884_012346_1031	1780_012346_23	551_012346_283	1169_012346_1	270_012346_1	178_012346_131	253_012346_120	251_012346_1	119_012346_1	231_012346_38	2708_012346_718	1050_012346_1	1544_012346_3	1633_012346_12	1639_012346_154	1818_012346_32	2223_012346_533	41_012346_370	1_012346_362	543_012346_1	2_0123456_1	4_012346_6	613_012346_40	533_012346_1	409_012346_1	659_012346_940	1176_012346_1	583_012346_14	443_0123456_4	442_012346_1496	149_012346_1	77_012346_1	122_012346_1	109_012346_1	484_0123456_28	163_012346_20	133_012346_1	13_012346_8	2124_012346_5	2671_012346_101	1748_0123456_14	531_0123456_192	685_012346_211	204_0123456_1	1516_012346_1
1348_0123456_1	578_0123456_1588	1083_012346_39	154_012346_1070	884_012346_1041	1780_012346_23	551_012346_270	1169_012346_1	270_012346_1	178_012346_127	253_012346_117	251_012346_1	119_012346_1	231_012346_35	2708_012346_710	1050_012346_1	1544_012346_2	1633_012346_12	1639_012346_164	1818_012346_33	2223_012346_542	41_012346_376	1_012346_348	543_012346_1	2_0123456_1	4_012346_7	613_012346_41	533_012346_1	409_012346_1	659_012346_935	1176_012346_1	583_012346_11	443_0123456_2	442_012346_1524	149_012346_1	77_012346_1	122_012346_1	109_012346_1	484_0123456_21	163_012346_21	133_012346_1	13_012346_8	2124_012346_6	2671_012346_99	1748_0123456_13	531_0123456_190	685_012346_222	204_0123456_1	1516_012346_1
1348_0123456_1	578_0123456_1577	1083_012346_31	154_012346_1077	884_012346_1042	1780_012346_21	551_012346_269	1169_012346_1	270_012346_1	178_012346_125	253_012346_119	251_012346_1	119_012346_1	231_012346_36	2708_012346_713	1050_012346_1	1544_012346_1	1633_012346_13	1639_012346_166	1818_012346_31	2223_012346_529	41_012346_380	1_012346_345	543_012346_1	2_0123456_1	4_012346_6	613_012346_44	533_012346_1	409_012346_1	659_012346_924	1176_012346_1	583_012346_6	443_0123456_1	442_012346_1541	149_012346_1	77_012346_1	122_012346_1	109_012346_1	484_0123456_23	163_012346_19	133_012346_1	13_012346_8	2124_012346_6	2671_012346_104	1748_0123456_13	531_0123456_196	685_012346_225	204_0123456_1	1516_012346_1
1348_0123456_1	578_0123456_1575	1083_012346_31	154_012346_1078	884_012346_1047	1780_012346_20	551_012346_264	1169_012346_1	270_012346_1	178_012346_134	253_012346_120	251_012346_1	119_012346_1	231_012346_34	2708_012346_707	1050_012346_1	1544_012346_2	1633_012346_13	1639_012346_158	1818_012346_32	2223_012346_521	41_012346_376	1_012346_360	543_012346_1	2_0123456_1	4_012346_5	613_012346_43	533_012346_1	409_012346_1	659_012346_930	1176_012346_1	583_012346_6	443_0123456_1	442_012346_1544	149_012346_1	77_012346_1	122_012346_1	109_012346_1	484_0123456_22	163_012346_18	133_012346_1	13_012346_6	2124_012346_7	2671_012346_103	1748_0123456_14	531_0123456_199	685_012346_221	204_0123456_1	1516_012346_1
1348_0123456_1	578_0123456_1588	1083_012346_30	154_012346_1093	884_012346_1063	1780_012346_18	551_012346_272	1169_012346_1	270_012346_1	178_012346_130	253_012346_127	251_012346_1	119_012346_1	231_012346_33	2708_012346_695	1050_012346_1	1544_012346_3	1633_012346_10	1639_012346_161	1818_012346_32	2223_012346_515	41_012346_371	1_012346_349	543_012346_1	4_012346_6	613_012346_41	533_012346_1	409_012346_1	659_012346_935	1176_012346_1	583_012346_4	442_012346_1524	149_012346_1	77_012346_1	122_012346_1	109_012346_1	484_0123456_26	163_012346_19	133_012346_1	13_012346_4	2124_012346_7	2671_012346_101	1748_0123456_14	531_0123456_199	685_012346_219	204_0123456_1	1516_012346_1
1348_0123456_1	578_0123456_1571	1083_012346_34	154_012346_1115	884_012346_1080	1780_012346_18	551_012346_269	1169_012346_1	270_012346_1	178_012346_126	253_012346_126	251_012346_1	119_012346_1	231_012346_31	2708_012346_686	1050_012346_1	1544_012346_4	1633_012346_11	1639_012346_173	1818_012346_33	2223_012346_522	41_012346_364	1_012346_330	543_012346_1	4_012346_7	613_012346_42	533_012346_1	409_012346_1	659_012346_943	1176_012346_1	583_012346_5	442_012346_1536	149_012346_1	77_012346_1	122_012346_1	109_012346_1	484_0123456_29	163_012346_16	133_012346_1	13_012346_5	2124_012346_5	2671_012346_99	1748_0123456_12	531_0123456_197	685_012346_205	204_0123456_1	1516_012346_1
1348_0123456_1	578_0123456_1574	1083_012346_33	154_012346_1122	884_012346_1084	1780_012346_16	551_012346_280	1169_012346_1	270_012346_1	178_012346_130	253_012346_124	251_012346_1	119_012346_1	231_012346_29	2708_012346_680	1050_012346_1	1544_012346_5	1633_012346_10	1639_012346_176	1818_012346_33	2223_012346_520	41_012346_341	1_012346_316	543_012346_1	4_012346_7	613_012346_38	533_012346_1	409_012346_1	659_012346_948	1176_012346_1	583_012346_5	442_012346_1533	149_012346_1	77_012346_1	122_012346_1	109_012346_1	484_0123456_27	163_012346_21	133_012346_1	13_012346_5	2124_012346_5	2671_012346_107	1748_0123456_13	531_0123456_199	685_012346_218	204_0123456_1	1516_012346_1
1348_0123456_1	578_0123456_1577	1083_012346_39	154_012346_1124	884_012346_1110	1780_012346_15	551_012346_290	1169_012346_1	270_012346_1	178_012346_121	253_012346_110	251_012346_1	119_012346_1	231_012346_33	2708_012346_670	1050_012346_1	1544_012346_5	1633_012346_9	1639_012346_183	1818_012346_29	2223_012346_534	41_012346_329	1_012346_318	543_012346_1	4_012346_8	613_012346_38	533_012346_1	409_012346_1	659_012346_938	1176_012346_1	583_012346_6	442_012346_1513	149_012346_1	77_012346_1	122_012346_1	109_012346_1	484_0123456_27	163_012346_29	133_012346_1	13_012346_5	2124_012346_4	2671_012346_114	1748_0123456_13	531_0123456_204	685_012346_208	204_0123456_1	1516_012346_1
1348_0123456_1	578_0123456_1577	1083_012346_37	154_012346_1121	884_012346_1132	1780_012346_15	551_012346_297	270_012346_1	178_012346_126	253_012346_112	251_012346_1	119_012346_1	231_012346_35	2708_012346_672	1050_012346_1	1544_012346_4	1633_012346_8	1639_012346_179	1818_012346_29	2223_012346_552	41_012346_315	1_012346_304	543_012346_1	4_012346_9	613_012346_37	533_012346_1	409_012346_1	659_012346_921	1176_012346_1	583_012346_7	442_012346_1507	149_012346_1	77_012346_1	122_012346_1	484_0123456_30	163_012346_30	133_012346_1	13_012346_4	2124_012346_2	2671_012346_106	1748_0123456_12	531_0123456_205	685_012346_209	204_0123456_1	1516_012346_1
1348_0123456_1	578_0123456_1568	1083_012346_34	154_012346_1153	884_012346_1137	1780_012346_13	551_012346_303	270_012346_1	178_012346_132	253_012346_115	251_012346_1	119_012346_1	231_012346_40	2708_012346_667	1050_012346_1	1544_012346_3	1633_012346_10	1639_012346_191	1818_012346_31	2223_012346_539	41_012346_320	1_012346_302	543_012346_1	4_012346_8	613_012346_35	533_012346_1	409_012346_1	659_012346_900	1176_012346_1	583_012346_7	442_012346_1502	149_012346_1	77_012346_1	122_012346_1	484_0123456_31	163_012346_31	133_012346_1	13_012346_3	2124_012346_1	2671_012346_106	1748_0123456_15	531_0123456_213	685_012346_191	204_0123456_1	1516_012346_1
1348_0123456_1	578_0123456_1576	1083_012346_33	154_012346_1148	884_012346_1141	1780_012346_13	551_012346_285	270_012346_1	178_012346_125	253_012346_121	251_012346_1	119_012346_1	231_012346_43	2708_012346_662	1050_012346_1	1544_012346_3	1633_012346_8	1639_012346_191	1818_012346_31	2223_012346_545	41_012346_316	1_012346_309	543_012346_1	4_012346_11	613_012346_37	533_012346_1	409_012346_1	659_012346_903	1176_012346_1	583_012346_7	442_012346_1493	149_012346_1	77_012346_1	122_012346_1	484_0123456_29	163_012346_30	133_012346_1	13_012346_4	2124_012346_2	2671_012346_104	1748_0123456_15	531_0123456_211	685_012346_196	204_0123456_1	1516_012346_1
1348_0123456_1	578_0123456_1574	1083_012346_31	154_012346_1153	884_012346_1160	1780_012346_12	551_012346_281	270_012346_1	178_012346_129	253_012346_123	251_012346_1	119_012346_1	231_012346_43	2708_012346_657	1050_012346_1	1544_012346_2	1633_012346_10	1639_012346_181	1818_012346_31	2223_012346_542	41_012346_317	1_012346_301	543_012346_1	4_012346_11	613_012346_38	533_012346_1	409_012346_1	659_012346_911	1176_012346_1	583_012346_8	442_012346_1514	149_012346_1	77_012346_1	122_012346_1	484_0123456_30	163_012346_34	133_012346_1	13_012346_2	2124_012346_2	2671_012346_100	1748_0123456_14	531_0123456_204	685_012346_178	204_0123456_1	1516_012346_1
1348_0123456_1	578_0123456_1569	1083_012346_33	154_012346_1150	884_012346_1160	1780_012346_11	551_012346_282	270_012346_1	178_012346_129	253_012346_132	251_012346_1	119_012346_1	231_012346_39	2708_012346_649	1050_012346_1	1544_012346_2	1633_012346_8	1639_012346_178	1818_012346_38	2223_012346_540	41_012346_322	1_012346_295	543_012346_1	4_012346_11	613_012346_39	533_012346_1	409_012346_1	659_012346_915	1176_012346_1	583_012346_10	442_012346_1513	149_012346_1	77_012346_1	122_012346_1	484_0123456_32	163_012346_40	133_012346_1	13_012346_2	2124_012346_3	2671_012346_103	1748_0123456_15	531_0123456_197	685_012346_178	204_0123456_1	1516_012346_1
1348_0123456_1	578_0123456_1560	1083_012346_39	154_012346_1135	884_012346_1168	1780_012346_13	551_012346_281	270_012346_1	178_012346_123	253_012346_138	251_012346_1	119_012346_1	231_012346_32	2708_012346_637	1050_012346_1	1544_012346_1	1633_012346_9	1639_012346_179	1818_012346_37	2223_012346_554	41_012346_323	1_012346_285	543_012346_1	4_012346_11	613_012346_42	533_012346_1	409_012346_1	659_012346_931	1176_012346_1	583_012346_11	442_012346_1536	149_012346_1	77_012346_1	122_012346_1	484_0123456_29	163_012346_42	133_012346_1	13_012346_2	2124_012346_2	2671_012346_101	1748_0123456_14	531_0123456_194	685_012346_171	204_0123456_1	1516_012346_1
1348_0123456_1	578_0123456_1554	1083_012346_37	154_012346_1142	884_012346_1178	1780_012346_13	551_012346_269	270_012346_1	178_012346_123	253_012346_138	251_012346_1	119_012346_1	231_012346_32	2708_012346_649	1050_012346_1	1544_012346_1	1633_012346_8	1639_012346_188	1818_012346_36	2223_012346_556	41_012346_324	1_012346_274	543_012346_1	4_012346_10	613_012346_39	533_012346_1	409_012346_1	659_012346_918	1176_012346_1	583_012346_9	442_012346_1542	149_012346_1	77_012346_1	122_012346_1	484_0123456_30	163_012346_38	133_012346_1	13_012346_1	2124_012346_1	2671_012346_105	1748_0123456_15	531_0123456_200	685_012346_176	204_0123456_1	1516_012346_1
1348_0123456_1	578_0123456_1571	1083_012346_36	154_012346_1136	884_012346_1174	1780_012346_14	551_012346_274	270_012346_1	178_012346_123	253_012346_133	251_012346_1	119_012346_1	231_012346_30	2708_012346_644	1050_012346_1	1544_012346_1	1633_012346_7	1639_012346_196	1818_012346_34	2223_012346_546	41_012346_333	1_012346_274	543_012346_1	4_012346_9	613_012346_34	533_012346_1	409_012346_1	659_012346_923	1176_012346_1	583_012346_8	442_012346_1531	149_012346_1	77_012346_1	122_012346_1	484_0123456_29	163_012346_37	133_012346_1	13_012346_1	2124_012346_1	2671_012346_106	1748_0123456_17	531_0123456_198	685_012346_185	204_0123456_1	1516_012346_1
1348_0123456_1	578_0123456_1586	1083_012346_26	154_012346_1132	884_012346_1176	1780_012346_14	551_012346_271	270_012346_1	178_012346_129	253_012346_140	251_012346_1	119_012346_1	231_012346_27	2708_012346_648	1050_012346_1	1544_012346_1	1633_012346_9	1639_012346_187	1818_012346_37	2223_012346_555	41_012346_332	1_012346_262	543_012346_1	4_012346_7	613_012346_36	533_012346_1	409_012346_1	659_012346_932	1176_012346_1	583_012346_6	442_012346_1529	149_012346_1	77_012346_1	122_012346_1	484_0123456_32	163_012346_39	133_012346_1	13_012346_1	2124_012346_1	2671_012346_105	1748_0123456_17	531_0123456_183	685_012346_182	204_0123456_1	1516_012346_1
1348_0123456_1	578_0123456_1564	1083_012346_30	154_012346_1131	884_012346_1182	1780_012346_11	551_012346_272	270_012346_1	178_012346_127	253_012346_146	119_012346_1	231_012346_27	2708_012346_653	1544_012346_1	1633_012346_12	1639_012346_189	1818_012346_36	2223_012346_548	41_012346_320	1_012346_267	543_012346_1	4_012346_7	613_012346_38	533_012346_1	409_012346_1	659_012346_925	1176_012346_1	583_012346_6	442_012346_1536	149_012346_1	77_012346_1	122_012346_1	484_0123456_34	163_012346_38	133_012346_1	13_012346_1	2671_012346_103	1748_0123456_18	531_0123456_195	685_012346_182	204_0123456_1	1516_012346_1
1348_0123456_1	578_0123456_1556	1083_012346_30	154_012346_1132	884_012346_1196	1780_012346_11	551_012346_274	270_012346_1	178_012346_126	253_012346_136	119_012346_1	231_012346_26	2708_012346_648	1544_012346_1	1633_012346_12	1639_012346_194	1818_012346_35	2223_012346_552	41_012346_307	1_012346_270	543_012346_1	4_012346_7	613_012346_38	533_012346_1	409_012346_1	659_012346_910	1176_012346_1	583_012346_6	442_012346_1559	149_012346_1	77_012346_1	122_012346_1	484_0123456_30	163_012346_35	133_012346_1	13_012346_1	2671_012346_99	1748_0123456_18	531_0123456_202	685_012346_188	204_0123456_1	1516_012346_1
1348_0123456_1	578_0123456_1549	1083_012346_30	154_012346_1132	884_012346_1230	1780_012346_8	551_012346_268	270_012346_1	178_012346_122	253_012346_133	119_012346_1	231_012346_21	2708_012346_654	1544_012346_1	1633_012346_15	1639_012346_201	1818_012346_31	2223_012346_551	41_012346_303	1_012346_269	543_012346_1	4_012346_5	613_012346_36	533_012346_1	409_012346_1	659_012346_898	1176_012346_1	583_012346_6	442_012346_1561	149_012346_1	77_012346_1	122_012346_1	484_0123456_25	163_012346_30	133_012346_1	13_012346_1	2671_012346_100	1748_0123456_17	531_0123456_211	685_012346_192	204_0123456_1	1516_012346_1
1348_0123456_1	578_0123456_1564	1083_012346_32	154_012346_1116	884_012346_1232	1780_012346_8	551_012346_265	270_012346_1	178_012346_121	253_012346_130	119_012346_1	231_012346_17	2708_012346_634	1544_012346_2	1633_012346_15	1639_012346_202	1818_012346_34	2223_012346_552	41_012346_291	1_012346_271	543_012346_1	4_012346_6	613_012346_34	533_012346_1	409_012346_1	659_012346_904	1176_012346_1	583_012346_7	442_012346_1596	149_012346_1	77_012346_1	122_012346_1	484_0123456_24	163_012346_29	133_012346_1	13_012346_1	2671_012346_96	1748_0123456_18	531_0123456_205	685_012346_198	204_0123456_1	1516_012346_1
1348_0123456_1	578_0123456_1544	1083_012346_35	154_012346_1103	884_012346_1242	1780_012346_11	551_012346_260	270_012346_1	178_012346_114	253_012346_138	119_012346_1	231_012346_17	2708_012346_636	1544_012346_2	1633_012346_13	1639_012346_204	1818_012346_35	2223_012346_561	41_012346_277	1_012346_264	543_012346_1	4_012346_5	613_012346_35	533_012346_1	409_012346_1	659_012346_904	1176_012346_1	583_012346_6	442_012346_1627	149_012346_1	77_012346_1	122_012346_1	484_0123456_21	163_012346_27	133_012346_1	13_012346_1	2671_012346_95	1748_0123456_19	531_0123456_207	685_012346_199	204_0123456_1	1516_012346_1
1348_0123456_1	578_0123456_1548	1083_012346_40	154_012346_1105	884_012346_1239	1780_012346_10	551_012346_252	270_012346_1	178_012346_107	253_012346_147	119_012346_1	231_012346_13	2708_012346_629	1544_012346_1	1633_012346_16	1639_012346_205	1818_012346_36	2223_012346_565	41_012346_282	1_012346_269	543_012346_1	4_012346_5	613_012346_32	533_012346_1	409_012346_1	659_012346_910	1176_012346_1	583_012346_6	442_012346_1622	149_012346_1	77_012346_1	122_012346_1	484_0123456_20	163_012346_26	133_012346_1	13_012346_1	2671_012346_96	1748_0123456_20	531_0123456_204	685_012346_195	204_0123456_1	1516_012346_1
1348_0123456_1	578_0123456_1545	1083_012346_40	154_012346_1102	884_012346_1233	1780_012346_13	551_012346_239	270_012346_1	178_012346_107	253_012346_149	119_012346_1	231_012346_11	2708_012346_625	1544_012346_1	1633_012346_19	1639_012346_208	1818_012346_34	2223_012346_580	41_012346_282	1_012346_279	543_012346_1	4_012346_6	613_012346_31	533_012346_1	409_012346_1	659_012346_923	1176_012346_1	583_012346_5	442_012346_1609	149_012346_1	77_012346_1	122_012346_1	484_0123456_20	163_012346_24	133_012346_1	13_012346_2	2671_012346_105	1748_0123456_22	531_0123456_199	685_012346_193	204_0123456_1	1516_012346_1
1348_0123456_1	578_0123456_1553	1083_012346_39	154_012346_1098	884_012346_1233	1780_012346_14	551_012346_246	270_012346_1	178_012346_101	253_012346_159	119_012346_1	231_012346_15	2708_012346_634	1544_012346_1	1633_012346_15	1639_012346_194	1818_012346_35	2223_012346_579	41_012346_282	1_012346_273	543_012346_1	4_012346_5	613_012346_29	533_012346_1	409_012346_1	659_012346_914	1176_012346_1	583_012346_5	442_012346_1612	149_012346_1	77_012346_1	122_012346_1	484_0123456_17	163_012346_29	133_012346_1	13_012346_1	2671_012346_106	1748_0123456_24	531_0123456_200	685_012346_194	204_0123456_1	1516_012346_1
1348_0123456_1	578_0123456_1542	1083_012346_35	154_012346_1111	884_012346_1234	1780_012346_13	551_012346_233	270_012346_1	178_012346_107	253_012346_164	119_012346_1	231_012346_15	2708_012346_633	1544_012346_1	1633_012346_16	1639_012346_189	1818_012346_34	2223_012346_592	41_012346_271	1_012346_278	543_012346_1	4_012346_4	613_012346_25	533_012346_1	409_012346_1	659_012346_921	1176_012346_1	583_012346_3	442_012346_1613	149_012346_1	77_012346_1	122_012346_1	484_0123456_17	163_012346_30	133_012346_1	13_012346_1	2671_012346_109	1748_0123456_23	531_0123456_199	685_012346_191	204_0123456_1	1516_012346_1
1348_0123456_1	578_0123456_1557	1083_012346_36	154_012346_1099	884_012346_1250	1780_012346_11	551_012346_224	270_012346_1	178_012346_103	253_012346_165	119_012346_1	231_012346_12	2708_012346_636	1544_012346_1	1633_012346_20	1639_012346_193	1818_012346_36	2223_012346_594	41_012346_272	1_012346_278	543_012346_1	4_012346_3	613_012346_24	533_012346_1	409_012346_1	659_012346_927	1176_012346_1	583_012346_2	442_012346_1580	149_012346_1	77_012346_1	122_012346_1	484_0123456_16	163_012346_31	133_012346_1	2671_012346_108	1748_0123456_23	531_0123456_193	685_012346_200	204_0123456_1	1516_012346_1
1348_0123456_1	578_0123456_1559	1083_012346_35	154_012346_1098	884_012346_1279	1780_012346_10	551_012346_212	270_012346_1	178_012346_101	253_012346_175	119_012346_1	231_012346_15	2708_012346_642	1544_012346_1	1633_012346_19	1639_012346_185	1818_012346_34	2223_012346_568	41_012346_272	1_012346_268	543_012346_1	4_012346_3	613_012346_26	533_012346_1	409_012346_1	659_012346_927	1176_012346_1	583_012346_2	442_012346_1588	149_012346_1	77_012346_1	122_012346_1	484_0123456_20	163_012346_29	133_012346_1	2671_012346_103	1748_0123456_21	531_0123456_191	685_012346_215	204_0123456_1	1516_012346_1
1348_0123456_1	578_0123456_1544	1083_012346_36	154_012346_1104	884_012346_1281	1780_012346_10	551_012346_219	270_012346_1	178_012346_96	253_012346_171	119_012346_1	231_012346_13	2708_012346_637	1544_012346_2	1633_012346_18	1639_012346_189	1818_012346_33	2223_012346_568	41_012346_268	1_012346_277	543_012346_1	4_012346_3	613_012346_32	533_012346_1	409_012346_1	659_012346_926	1176_012346_1	583_012346_2	442_012346_1603	149_012346_1	77_012346_1	122_012346_1	484_0123456_18	163_012346_29	133_012346_1	2671_012346_101	1748_0123456_18	531_0123456_196	685_012346_198	204_0123456_1	1516_012346_1
1348_0123456_1	578_0123456_1544	1083_012346_41	154_012346_1105	884_012346_1300	1780_012346_10	551_012346_209	270_012346_1	178_012346_98	253_012346_182	119_012346_1	231_012346_11	2708_012346_628	1544_012346_2	1633_012346_16	1639_012346_185	1818_012346_38	2223_012346_553	41_012346_262	1_012346_274	543_012346_1	4_012346_1	613_012346_34	533_012346_1	409_012346_1	659_012346_936	1176_012346_1	583_012346_2	442_012346_1611	149_012346_1	77_012346_1	122_012346_1	484_0123456_17	163_012346_27	133_012346_1	2671_012346_100	1748_0123456_18	531_0123456_188	685_012346_205	204_0123456_1	1516_012346_1
1348_0123456_1	578_0123456_1551	1083_012346_35	154_012346_1106	884_012346_1292	1780_012346_11	551_012346_222	270_012346_1	178_012346_100	253_012346_176	119_012346_1	231_012346_7	2708_012346_615	1544_012346_4	1633_012346_16	1639_012346_193	1818_012346_39	2223_012346_544	41_012346_255	1_012346_264	543_012346_1	4_012346_2	613_012346_32	533_012346_1	409_012346_1	659_012346_941	1176_012346_1	583_012346_1	442_012346_1637	149_012346_1	77_012346_1	122_012346_1	484_0123456_16	163_012346_25	133_012346_1	2671_012346_105	1748_0123456_20	531_0123456_189	685_012346_201	204_0123456_1	1516_012346_1
1348_0123456_1	578_0123456_1559	1083_012346_36	154_012346_1107	884_012346_1297	1780_012346_15	551_012346_209	270_012346_1	178_012346_94	253_012346_185	119_012346_1	231_012346_4	2708_012346_606	1544_012346_2	1633_012346_15	1639_012346_208	1818_012346_38	2223_012346_537	41_012346_241	1_012346_268	543_012346_1	4_012346_2	613_012346_33	533_012346_1	409_012346_1	659_012346_964	1176_012346_1	583_012346_1	442_012346_1610	149_012346_1	77_012346_1	122_012346_1	484_0123456_20	163_012346_28	133_012346_1	2671_012346_107	1748_0123456_20	531_0123456_176	685_012346_213	204_0123456_1	1516_012346_1
1348_0123456_1	578_0123456_1571	1083_012346_40	154_012346_1110	884_012346_1262	1780_012346_16	551_012346_216	270_012346_1	178_012346_94	253_012346_194	119_012346_1	231_012346_3	2708_012346_616	1544_012346_2	1633_012346_17	1639_012346_208	1818_012346_40	2223_012346_535	41_012346_251	1_012346_275	543_012346_1	4_012346_3	613_012346_33	533_012346_1	409_012346_1	659_012346_943	1176_012346_1	583_012346_2	442_012346_1621	149_012346_1	77_012346_1	122_012346_1	484_0123456_17	163_012346_29	133_012346_1	2671_012346_112	1748_0123456_21	531_0123456_169	685_012346_198	204_0123456_1	1516_012346_1
1348_0123456_1	578_0123456_1578	1083_012346_40	154_012346_1100	884_012346_1272	1780_012346_17	551_012346_215	270_012346_1	178_012346_92	253_012346_191	119_012346_1	231_012346_2	2708_012346_610	1544_012346_2	1633_012346_15	1639_012346_209	1818_012346_38	2223_012346_535	41_012346_251	1_012346_281	543_012346_1	4_012346_3	613_012346_33	533_012346_1	409_012346_1	659_012346_932	1176_012346_1	583_012346_2	442_012346_1638	149_012346_1	77_012346_1	122_012346_1	484_0123456_15	163_012346_29	133_012346_1	2671_012346_111	1748_0123456_21	531_0123456_170	685_012346_195	204_0123456_1	1516_012346_1
1348_0123456_1	578_0123456_1564	1083_012346_42	154_012346_1098	884_012346_1275	1780_012346_17	551_012346_227	270_012346_1	178_012346_92	253_012346_184	119_012346_1	231_012346_2	2708_012346_590	1544_012346_1	1633_012346_15	1639_012346_210	1818_012346_35	2223_012346_536	41_012346_252	1_012346_281	543_012346_1	4_012346_3	613_012346_32	533_012346_1	409_012346_1	659_012346_928	1176_012346_1	583_012346_1	442_012346_1660	149_012346_1	77_012346_1	122_012346_1	484_0123456_16	163_012346_25	133_012346_1	2671_012346_112	1748_0123456_24	531_0123456_169	685_012346_202	204_0123456_1	1516_012346_1
1348_0123456_1	578_0123456_1548	1083_012346_41	154_012346_1110	884_012346_1270	1780_012346_15	551_012346_239	270_012346_1	178_012346_88	253_012346_183	119_012346_1	231_012346_1	2708_012346_585	1633_012346_15	1639_012346_222	1818_012346_32	2223_012346_542	41_012346_237	1_012346_285	4_012346_5	442_012346_1652	533_012346_1	409_012346_1	659_012346_946	1176_012346_1	583_012346_2	613_012346_32	149_012346_1	77_012346_1	122_012346_1	484_0123456_21	163_012346_19	133_012346_1	2671_012346_105	1748_0123456_20	531_0123456_173	685_012346_206	204_0123456_1	1516_012346_1
1348_0123456_1	578_0123456_1558	1083_012346_41	154_012346_1120	884_012346_1250	1780_012346_16	551_012346_245	270_012346_1	178_012346_92	253_012346_187	119_012346_1	231_012346_2	2708_012346_581	1633_012346_15	1639_012346_219	1818_012346_34	2223_012346_528	41_012346_252	1_012346_282	4_012346_5	442_012346_1657	533_012346_1	409_012346_1	659_012346_939	1176_012346_1	583_012346_1	613_012346_33	149_012346_1	77_012346_1	122_012346_1	484_0123456_19	163_012346_19	133_012346_1	2671_012346_115	1748_0123456_26	531_0123456_163	685_012346_201	204_0123456_1	1516_012346_1
1348_0123456_1	578_0123456_1564	1083_012346_35	154_012346_1108	884_012346_1252	1780_012346_18	551_012346_251	270_012346_1	178_012346_91	253_012346_185	119_012346_1	231_012346_4	204_0123456_1	1633_012346_15	1639_012346_214	1818_012346_35	2223_012346_517	41_012346_268	1_012346_285	4_012346_5	442_012346_1653	533_012346_1	409_012346_1	659_012346_941	1176_012346_1	2708_012346_582	613_012346_31	149_012346_1	77_012346_1	122_012346_1	484_0123456_17	163_012346_15	133_012346_1	2671_012346_115	1748_0123456_28	531_0123456_169	685_012346_201	1516_012346_1
1348_0123456_1	578_0123456_1560	1083_012346_36	154_012346_1131	884_012346_1262	1780_012346_16	551_012346_236	270_012346_1	178_012346_96	253_012346_191	119_012346_1	231_012346_4	204_0123456_1	1633_012346_13	1639_012346_210	1818_012346_42	2223_012346_524	41_012346_266	1_012346_281	4_012346_4	442_012346_1645	533_012346_1	409_012346_1	659_012346_935	1176_012346_1	2708_012346_597	613_012346_30	149_012346_1	77_012346_1	122_012346_1	484_0123456_14	163_012346_17	133_012346_1	2671_012346_107	1748_0123456_30	531_0123456_169	685_012346_186	1516_012346_1
1348_0123456_1	578_0123456_1545	1083_012346_39	154_012346_1134	884_012346_1267	1780_012346_19	551_012346_235	270_012346_1	178_012346_87	253_012346_191	119_012346_1	231_012346_3	204_0123456_1	1633_012346_13	1639_012346_220	1818_012346_43	2223_012346_520	41_012346_259	1_012346_279	4_012346_4	442_012346_1643	533_012346_1	409_012346_1	659_012346_931	1176_012346_1	2708_012346_594	613_012346_26	149_012346_1	77_012346_1	122_012346_1	484_0123456_13	163_012346_22	133_012346_1	2671_012346_113	1748_0123456_27	531_0123456_173	685_012346_199	1516_012346_1
1348_0123456_1	578_0123456_1549	1083_012346_37	154_012346_1140	884_012346_1270	1780_012346_22	551_012346_231	270_012346_1	178_012346_87	253_012346_191	119_012346_1	231_012346_4	204_0123456_1	1633_012346_10	1639_012346_220	1818_012346_43	2223_012346_511	41_012346_271	1_012346_272	4_012346_4	442_012346_1647	533_012346_1	409_012346_1	659_012346_930	1176_012346_1	2708_012346_586	613_012346_21	149_012346_1	77_012346_1	122_012346_1	484_0123456_12	163_012346_25	133_012346_1	2671_012346_121	1748_0123456_28	531_0123456_175	685_012346_197	1516_012346_1
1348_0123456_1	578_0123456_1534	1083_012346_39	154_012346_1167	884_012346_1282	1780_012346_22	551_012346_233	270_012346_1	178_012346_98	253_012346_176	119_012346_1	231_012346_6	204_0123456_1	1633_012346_10	1639_012346_220	1818_012346_46	2223_012346_520	41_012346_267	1_012346_259	4_012346_5	442_012346_1649	533_012346_1	409_012346_1	659_012346_926	1176_012346_1	2708_012346_572	613_012346_21	149_012346_1	77_012346_1	122_012346_1	484_0123456_9	163_012346_23	133_012346_1	2671_012346_120	1748_0123456_26	531_0123456_187	685_012346_190	1516_012346_1
1348_0123456_1	578_0123456_1552	1083_012346_40	154_012346_1160	884_012346_1265	1780_012346_19	551_012346_236	270_012346_1	178_012346_96	253_012346_183	119_012346_1	231_012346_4	204_0123456_1	1633_012346_10	1639_012346_221	1818_012346_44	2223_012346_532	41_012346_262	1_012346_257	4_012346_4	442_012346_1669	533_012346_1	409_012346_1	659_012346_906	1176_012346_1	2708_012346_568	613_012346_19	149_012346_1	77_012346_1	122_012346_1	484_0123456_10	163_012346_26	133_012346_1	2671_012346_123	1748_0123456_28	531_0123456_185	685_012346_183	1516_012346_1
1348_0123456_1	578_0123456_1535	1083_012346_40	154_012346_1166	884_012346_1268	1780_012346_19	551_012346_224	270_012346_1	178_012346_103	253_012346_173	119_012346_1	231_012346_4	204_0123456_1	1633_012346_8	1639_012346_224	1818_012346_41	2223_012346_548	41_012346_260	1_012346_276	4_012346_5	442_012346_1657	533_012346_1	409_012346_1	659_012346_923	1176_012346_1	2708_012346_568	613_012346_18	149_012346_1	77_012346_1	122_012346_1	484_0123456_9	163_012346_24	133_012346_1	2671_012346_111	1748_0123456_25	531_0123456_186	685_012346_181	1516_012346_1
1348_0123456_1	578_0123456_1534	1083_012346_36	154_012346_1171	884_012346_1266	1780_012346_20	551_012346_230	270_012346_1	178_012346_105	253_012346_173	119_012346_1	231_012346_4	204_0123456_1	1633_012346_8	1639_012346_218	1818_012346_41	2223_012346_541	41_012346_259	1_012346_285	4_012346_6	442_012346_1636	533_012346_1	409_012346_1	659_012346_932	1176_012346_1	2708_012346_575	613_012346_19	149_012346_1	77_012346_1	122_012346_1	484_0123456_8	163_012346_20	133_012346_1	2671_012346_113	1748_0123456_22	531_0123456_183	685_012346_196	1516_012346_1
1348_0123456_1	578_0123456_1541	1083_012346_36	154_012346_1180	884_012346_1266	1780_012346_20	551_012346_229	270_012346_1	178_012346_113	253_012346_181	119_012346_1	231_012346_4	204_0123456_1	1633_012346_8	1639_012346_206	1818_012346_37	2223_012346_526	41_012346_250	1_012346_285	4_012346_9	442_012346_1645	533_012346_1	409_012346_1	659_012346_936	1176_012346_1	2708_012346_568	613_012346_24	149_012346_1	77_012346_1	122_012346_1	484_0123456_7	163_012346_21	133_012346_1	2671_012346_102	1748_0123456_22	531_0123456_175	685_012346_204	1516_012346_1
1348_0123456_1	578_0123456_1522	1083_012346_36	154_012346_1184	884_012346_1274	1780_012346_20	551_012346_232	270_012346_1	178_012346_108	253_012346_174	119_012346_1	231_012346_6	204_0123456_1	1633_012346_10	1639_012346_204	1818_012346_39	2223_012346_523	41_012346_254	1_012346_280	4_012346_7	442_012346_1639	533_012346_1	409_012346_1	659_012346_953	1176_012346_1	2708_012346_565	613_012346_21	149_012346_1	77_012346_1	122_012346_1	484_0123456_7	163_012346_24	133_012346_1	2671_012346_105	1748_0123456_20	531_0123456_179	685_012346_215	1516_012346_1
1348_0123456_1	578_0123456_1514	1083_012346_30	154_012346_1181	884_012346_1300	1780_012346_20	551_012346_227	270_012346_1	178_012346_97	253_012346_176	119_012346_1	231_012346_6	204_0123456_1	1633_012346_9	1639_012346_212	1818_012346_41	2223_012346_537	41_012346_257	1_012346_274	4_012346_7	442_012346_1612	533_012346_1	409_012346_1	659_012346_971	1176_012346_1	2708_012346_556	613_012346_19	149_012346_1	77_012346_1	122_012346_1	484_0123456_8	163_012346_22	133_012346_1	2671_012346_104	1748_0123456_21	531_0123456_176	685_012346_220	1516_012346_1
1348_0123456_1	578_0123456_1526	1083_012346_30	154_012346_1169	884_012346_1296	1780_012346_21	551_012346_224	270_012346_1	178_012346_103	253_012346_182	119_012346_1	231_012346_5	204_0123456_1	1633_012346_7	1639_012346_199	1818_012346_43	2223_012346_543	41_012346_255	1_012346_286	4_012346_7	442_012346_1617	533_012346_1	409_012346_1	659_012346_968	1176_012346_1	2708_012346_563	613_012346_19	149_012346_1	77_012346_1	122_012346_1	484_0123456_4	163_012346_20	133_012346_1	2671_012346_100	1748_0123456_23	531_0123456_170	685_012346_219	1516_012346_1
1348_0123456_1	578_0123456_1529	1083_012346_32	154_012346_1165	884_012346_1307	1780_012346_23	551_012346_219	270_012346_1	178_012346_101	253_012346_183	119_012346_1	231_012346_5	204_0123456_1	1633_012346_11	1639_012346_197	1818_012346_42	2223_012346_545	41_012346_266	1_012346_277	4_012346_8	442_012346_1611	533_012346_1	409_012346_1	659_012346_954	1176_012346_1	2708_012346_571	613_012346_15	149_012346_1	77_012346_1	122_012346_1	484_0123456_6	163_012346_15	133_012346_1	2671_012346_93	1748_0123456_23	531_0123456_170	685_012346_232	1516_012346_1
1348_0123456_1	578_0123456_1500	1083_012346_35	154_012346_1166	884_012346_1316	1780_012346_21	551_012346_219	270_012346_1	178_012346_102	253_012346_173	119_012346_1	231_012346_4	204_0123456_1	1633_012346_11	1639_012346_204	1818_012346_47	2223_012346_557	41_012346_266	1_012346_278	4_012346_6	442_012346_1620	533_012346_1	409_012346_1	659_012346_947	1176_012346_1	2708_012346_570	613_012346_18	149_012346_1	77_012346_1	122_012346_1	484_0123456_6	163_012346_14	133_012346_1	2671_012346_89	1748_0123456_24	531_0123456_178	685_012346_232	1516_012346_1
1348_0123456_1	578_0123456_1487	1083_012346_34	154_012346_1166	884_012346_1335	1780_012346_16	551_012346_208	270_012346_1	178_012346_102	253_012346_168	119_012346_1	231_012346_3	204_0123456_1	1633_012346_9	1639_012346_208	1818_012346_46	2223_012346_565	41_012346_272	1_012346_274	4_012346_5	442_012346_1631	533_012346_1	409_012346_1	659_012346_973	1176_012346_1	2708_012346_552	613_012346_17	149_012346_1	77_012346_1	122_012346_1	484_0123456_5	163_012346_17	133_012346_1	2671_012346_83	1748_0123456_25	531_0123456_169	685_012346_235	1516_012346_1
1348_0123456_1	578_0123456_1490	1083_012346_33	154_012346_1157	884_012346_1365	1780_012346_17	551_012346_195	270_012346_1	178_012346_98	253_012346_164	119_012346_1	231_012346_3	204_0123456_1	1633_012346_8	1639_012346_210	1818_012346_51	2223_012346_580	41_012346_271	1_012346_267	4_012346_5	442_012346_1617	533_012346_1	409_012346_1	659_012346_965	1176_012346_1	2708_012346_549	613_012346_15	149_012346_1	77_012346_1	122_012346_1	484_0123456_3	163_012346_20	133_012346_1	2671_012346_82	1748_0123456_29	531_0123456_175	685_012346_226	1516_012346_1
1348_0123456_1	578_0123456_1495	1083_012346_30	154_012346_1164	884_012346_1361	1780_012346_15	551_012346_184	270_012346_1	178_012346_100	253_012346_172	119_012346_1	231_012346_1	204_0123456_1	1633_012346_10	1639_012346_220	1818_012346_56	2223_012346_581	41_012346_267	1_012346_276	4_012346_3	442_012346_1589	533_012346_1	409_012346_1	659_012346_999	1176_012346_1	2708_012346_540	613_012346_16	149_012346_1	77_012346_1	122_012346_1	484_0123456_3	163_012346_18	133_012346_1	2671_012346_82	1748_0123456_29	531_0123456_152	685_012346_239	1516_012346_1
1348_0123456_1	578_0123456_1493	1083_012346_29	154_012346_1165	884_012346_1364	1780_012346_14	551_012346_182	270_012346_1	178_012346_106	253_012346_167	119_012346_1	231_012346_1	204_0123456_1	1633_012346_9	1639_012346_220	1818_012346_52	2223_012346_591	41_012346_254	1_012346_284	4_012346_2	442_012346_1596	533_012346_1	409_012346_1	659_012346_986	1176_012346_1	2708_012346_545	613_012346_18	149_012346_1	77_012346_1	122_012346_1	484_0123456_3	163_012346_21	133_012346_1	2671_012346_81	1748_0123456_28	531_0123456_151	685_012346_243	1516_012346_1
1348_0123456_1	578_0123456_1472	1083_012346_29	154_012346_1186	884_012346_1327	1780_012346_14	551_012346_188	270_012346_1	178_012346_114	253_012346_170	119_012346_1	231_012346_1	204_0123456_1	1633_012346_9	1639_012346_227	1818_012346_54	2223_012346_591	41_012346_271	1_012346_290	4_012346_2	442_012346_1584	533_012346_1	409_012346_1	659_012346_998	1176_012346_1	2708_012346_531	613_012346_15	149_012346_1	77_012346_1	122_012346_1	484_0123456_2	163_012346_21	133_012346_1	2671_012346_85	1748_0123456_32	531_0123456_155	685_012346_239	1516_012346_1
1348_0123456_1	578_0123456_1471	1083_012346_30	154_012346_1195	884_012346_1342	1780_012346_12	551_012346_190	270_012346_1	178_012346_114	253_012346_163	119_012346_1	231_012346_1	204_0123456_1	1633_012346_9	1639_012346_243	1818_012346_48	2223_012346_592	41_012346_255	1_012346_276	4_012346_2	442_012346_1613	533_012346_1	409_012346_1	659_012346_986	1176_012346_1	2708_012346_533	613_012346_16	149_012346_1	77_012346_1	122_012346_1	484_0123456_1	163_012346_20	133_012346_1	2671_012346_79	1748_0123456_32	531_0123456_155	685_012346_226	1516_012346_1
1348_0123456_1	578_0123456_1461	1083_012346_35	154_012346_1205	884_012346_1332	1780_012346_14	551_012346_185	270_012346_1	178_012346_124	253_012346_160	119_012346_1	231_012346_1	204_0123456_1	1633_012346_9	1639_012346_255	1818_012346_50	2223_012346_593	41_012346_266	1_012346_275	4_012346_3	442_012346_1599	533_012346_1	409_012346_1	659_012346_970	1176_012346_1	2708_012346_544	613_012346_18	149_012346_1	77_012346_1	122_012346_1	484_0123456_1	163_012346_21	133_012346_1	2671_012346_78	1748_0123456_29	531_0123456_152	685_012346_221	1516_012346_1
1348_0123456_1	578_0123456_1460	1083_012346_32	154_012346_1190	884_012346_1348	1780_012346_12	551_012346_185	270_012346_1	178_012346_131	253_012346_154	119_012346_1	231_012346_1	204_0123456_1	1633_012346_10	1639_012346_255	1818_012346_43	2223_012346_599	41_012346_263	1_012346_277	4_012346_3	442_012346_1607	533_012346_1	409_012346_1	659_012346_973	1176_012346_1	2708_012346_535	613_012346_17	149_012346_1	77_012346_1	122_012346_1	163_012346_20	133_012346_1	2671_012346_72	1748_0123456_30	531_0123456_150	685_012346_229	1516_012346_1
1348_0123456_1	578_0123456_1444	1083_012346_32	154_012346_1205	884_012346_1341	1780_012346_6	551_012346_189	270_012346_1	178_012346_133	253_012346_151	119_012346_1	231_012346_1	204_0123456_1	1633_012346_10	1639_012346_268	1818_012346_46	2223_012346_595	41_012346_267	1_012346_278	4_012346_3	442_012346_1594	533_012346_1	409_012346_1	659_012346_963	1176_012346_1	2708_012346_530	613_012346_20	149_012346_1	77_012346_1	122_012346_1	163_012346_23	133_012346_1	2671_012346_75	1748_0123456_34	531_0123456_157	685_012346_229	1516_012346_1
1348_0123456_1	578_0123456_1454	1083_012346_32	154_012346_1189	884_012346_1334	1780_012346_6	551_012346_177	270_012346_1	178_012346_140	253_012346_147	119_012346_1	204_0123456_1	1633_012346_7	1639_012346_268	1818_012346_43	2223_012346_589	41_012346_285	1_012346_286	4_012346_4	442_012346_1583	533_012346_1	409_012346_1	659_012346_965	1176_012346_1	2708_012346_540	613_012346_19	149_012346_1	77_012346_1	122_012346_1	163_012346_25	133_012346_1	2671_012346_78	1748_0123456_35	531_0123456_156	685_012346_235	1516_012346_1
1348_0123456_1	578_0123456_1450	1083_012346_32	154_012346_1197	884_012346_1348	1780_012346_6	551_012346_172	270_012346_1	178_012346_135	253_012346_154	119_012346_1	204_0123456_1	1633_012346_6	1639_012346_269	1818_012346_41	2223_012346_588	41_012346_275	1_012346_272	4_012346_5	442_012346_1588	533_012346_1	409_012346_1	659_012346_958	1176_012346_1	2708_012346_534	613_012346_18	149_012346_1	77_012346_1	122_012346_1	163_012346_29	133_012346_1	2671_012346_80	1748_0123456_39	531_0123456_164	685_012346_236	1516_012346_1
1348_0123456_1	578_0123456_1462	1083_012346_34	154_012346_1202	884_012346_1354	1780_012346_6	551_012346_175	270_012346_1	178_012346_134	253_012346_153	119_012346_1	204_0123456_1	1633_012346_7	1639_012346_261	1818_012346_41	2223_012346_580	41_012346_281	1_012346_271	4_012346_5	442_012346_1593	533_012346_1	409_012346_1	659_012346_953	1176_012346_1	2708_012346_534	613_012346_17	149_012346_1	77_012346_1	122_012346_1	163_012346_29	133_012346_1	2671_012346_78	1748_0123456_35	531_0123456_159	685_012346_231	1516_012346_1
1348_0123456_1	578_0123456_1458	1083_012346_33	154_012346_1211	884_012346_1350	1780_012346_6	551_012346_182	270_012346_1	178_012346_145	253_012346_147	119_012346_1	204_0123456_1	1633_012346_5	1639_012346_255	1818_012346_42	2223_012346_562	41_012346_285	1_012346_275	4_012346_2	442_012346_1586	533_012346_1	409_012346_1	659_012346_949	1176_012346_1	2708_012346_535	613_012346_18	149_012346_1	77_012346_1	122_012346_1	163_012346_32	133_012346_1	2671_012346_81	1748_0123456_33	531_0123456_155	685_012346_234	1516_012346_1
1348_0123456_1	578_0123456_1451	1083_012346_38	154_012346_1208	884_012346_1345	1780_012346_7	551_012346_174	270_012346_1	178_012346_137	253_012346_136	119_012346_1	204_0123456_1	1633_012346_6	1639_012346_264	1818_012346_46	2223_012346_582	41_012346_272	1_012346_282	4_012346_1	442_012346_1613	533_012346_1	409_012346_1	659_012346_928	1176_012346_1	2708_012346_527	613_012346_21	149_012346_1	77_012346_1	122_012346_1	163_012346_33	133_012346_1	2671_012346_83	1748_0123456_30	531_0123456_150	685_012346_250	1516_012346_1
1348_0123456_1	578_0123456_1457	1083_012346_34	154_012346_1214	884_012346_1366	1780_012346_7	551_012346_188	270_012346_1	178_012346_138	253_012346_140	119_012346_1	204_0123456_1	1633_012346_7	1639_012346_248	1818_012346_46	2223_012346_589	41_012346_271	1_012346_265	4_012346_2	442_012346_1616	533_012346_1	409_012346_1	659_012346_926	1176_012346_1	2708_012346_535	613_012346_22	149_012346_1	77_012346_1	122_012346_1	163_012346_36	133_012346_1	2671_012346_78	1748_0123456_27	531_0123456_144	685_012346_231	1516_012346_1
1348_0123456_1	578_0123456_1454	1083_012346_32	154_012346_1239	884_012346_1399	1780_012346_8	551_012346_185	270_012346_1	178_012346_144	253_012346_144	119_012346_1	204_0123456_1	1633_012346_8	1639_012346_240	1818_012346_44	2223_012346_577	41_012346_260	1_012346_264	4_012346_3	442_012346_1604	533_012346_1	409_012346_1	659_012346_917	1176_012346_1	2708_012346_538	613_012346_25	149_012346_1	77_012346_1	122_012346_1	163_012346_39	133_012346_1	2671_012346_71	1748_0123456_20	531_0123456_147	685_012346_225	1516_012346_1
1348_0123456_1	578_0123456_1433	1083_012346_28	154_012346_1242	884_012346_1403	1780_012346_9	551_012346_191	270_012346_1	178_012346_149	253_012346_152	119_012346_1	204_0123456_1	1633_012346_10	1639_012346_241	1818_012346_37	2223_012346_601	41_012346_250	1_012346_269	4_012346_2	442_012346_1611	533_012346_1	409_012346_1	659_012346_930	1176_012346_1	2708_012346_526	613_012346_24	149_012346_1	77_012346_1	122_012346_1	163_012346_42	133_012346_1	2671_012346_73	1748_0123456_19	531_0123456_151	685_012346_202	1516_012346_1
1348_0123456_1	578_0123456_1419	1083_012346_24	154_012346_1241	884_012346_1401	1780_012346_8	551_012346_179	270_012346_1	178_012346_154	253_012346_146	119_012346_1	204_0123456_1	1633_012346_10	1639_012346_244	1818_012346_41	2223_012346_602	41_012346_244	1_012346_272	4_012346_2	442_012346_1621	533_012346_1	409_012346_1	659_012346_946	1176_012346_1	2708_012346_523	613_012346_25	149_012346_1	77_012346_1	122_012346_1	163_012346_50	133_012346_1	2671_012346_63	1748_0123456_18	531_0123456_154	685_012346_214	1516_012346_1
1348_0123456_1	578_0123456_1415	1083_012346_22	154_012346_1238	884_012346_1394	1780_012346_8	551_012346_190	270_012346_1	178_012346_152	253_012346_138	119_012346_1	204_0123456_1	1633_012346_8	1639_012346_248	1818_012346_38	2223_012346_607	41_012346_246	1_012346_271	4_012346_2	442_012346_1636	533_012346_1	409_012346_1	659_012346_955	1176_012346_1	2708_012346_515	613_012346_23	149_012346_1	77_012346_1	122_012346_1	163_012346_48	133_012346_1	2671_012346_61	1748_0123456_21	531_0123456_152	685_012346_214	1516_012346_1
1348_0123456_1	578_0123456_1401	1083_012346_22	154_012346_1236	884_012346_1396	1780_012346_5	551_012346_199	270_012346_1	178_012346_160	253_012346_132	119_012346_1	204_0123456_1	1633_012346_7	1639_012346_257	1818_012346_38	2223_012346_599	41_012346_236	1_012346_261	4_012346_2	442_012346_1667	533_012346_1	409_012346_1	659_012346_974	1176_012346_1	2708_012346_500	613_012346_21	149_012346_1	77_012346_1	122_012346_1	163_012346_47	133_012346_1	2671_012346_55	1748_0123456_23	531_0123456_149	685_012346_217	1516_012346_1
1348_0123456_1	578_0123456_1389	1083_012346_25	154_012346_1255	884_012346_1393	1780_012346_2	551_012346_194	270_012346_1	178_012346_163	253_012346_113	119_012346_1	204_0123456_1	1633_012346_6	1639_012346_251	1818_012346_43	2223_012346_589	41_012346_244	1_012346_256	4_012346_2	442_012346_1686	533_012346_1	409_012346_1	659_012346_987	1176_012346_1	2708_012346_507	613_012346_17	149_012346_1	77_012346_1	122_012346_1	163_012346_37	133_012346_1	2671_012346_47	1748_0123456_25	531_0123456_154	685_012346_217	1516_012346_1
1348_0123456_1	578_0123456_1383	1083_012346_24	154_012346_1267	884_012346_1386	1780_012346_3	551_012346_199	270_012346_1	178_012346_176	253_012346_112	119_012346_1	204_0123456_1	1633_012346_8	1639_012346_252	1818_012346_46	2223_012346_580	41_012346_234	1_012346_262	4_012346_2	442_012346_1723	533_012346_1	409_012346_1	659_012346_967	1176_012346_1	2708_012346_502	613_012346_17	149_012346_1	77_012346_1	122_012346_1	163_012346_36	133_012346_1	2671_012346_48	1748_0123456_27	531_0123456_154	685_012346_201	1516_012346_1
1348_0123456_1	578_0123456_1386	1083_012346_24	154_012346_1263	884_012346_1411	1780_012346_5	551_012346_195	270_012346_1	178_012346_178	253_012346_112	119_012346_1	204_0123456_1	1633_012346_8	1639_012346_245	1818_012346_47	2223_012346_587	41_012346_247	1_012346_247	4_012346_2	442_012346_1710	533_012346_1	409_012346_1	659_012346_966	1176_012346_1	2708_012346_500	613_012346_10	149_012346_1	77_012346_1	122_012346_1	163_012346_34	133_012346_1	2671_012346_46	1748_0123456_24	531_0123456_146	685_012346_206	1516_012346_1
1348_0123456_1	578_0123456_1385	1083_012346_18	154_012346_1262	884_012346_1441	1780_012346_3	551_012346_205	270_012346_1	178_012346_181	253_012346_116	119_012346_1	204_0123456_1	1633_012346_9	1639_012346_228	1818_012346_43	2223_012346_573	41_012346_254	1_012346_230	4_012346_2	442_012346_1723	533_012346_1	409_012346_1	659_012346_972	1176_012346_1	2708_012346_489	613_012346_12	149_012346_1	77_012346_1	122_012346_1	163_012346_42	133_012346_1	2671_012346_45	1748_0123456_20	531_0123456_145	685_012346_204	1516_012346_1
1348_0123456_1	578_0123456_1365	1083_012346_19	154_012346_1261	884_012346_1444	1780_012346_3	551_012346_200	270_012346_1	178_012346_164	253_012346_115	119_012346_1	204_0123456_1	1633_012346_9	1639_012346_223	1818_012346_52	2223_012346_585	41_012346_258	1_012346_241	4_012346_1	442_012346_1704	533_012346_1	409_012346_1	659_012346_1005	1176_012346_1	2708_012346_476	613_012346_12	149_012346_1	77_012346_1	122_012346_1	163_012346_39	133_012346_1	2671_012346_46	1748_0123456_20	531_0123456_145	685_012346_202	1516_012346_1
1348_0123456_1	578_0123456_1362	1083_012346_18	154_012346_1254	884_012346_1463	1780_012346_4	551_012346_201	270_012346_1	178_012346_170	253_012346_110	119_012346_1	204_0123456_1	1633_012346_10	1639_012346_220	1818_012346_52	2223_012346_590	41_012346_260	1_012346_231	4_012346_1	442_012346_1693	533_012346_1	409_012346_1	659_012346_1012	1176_012346_1	2708_012346_476	613_012346_12	149_012346_1	77_012346_1	122_012346_1	163_012346_45	133_012346_1	2671_012346_43	1748_0123456_17	531_0123456_142	685_012346_203	1516_012346_1
1348_0123456_1	578_0123456_1376	1083_012346_17	154_012346_1262	884_012346_1473	1780_012346_6	551_012346_192	270_012346_1	178_012346_177	253_012346_104	119_012346_1	204_0123456_1	1633_012346_11	1639_012346_211	1818_012346_50	2223_012346_592	41_012346_252	1_012346_230	4_012346_1	442_012346_1703	533_012346_1	409_012346_1	659_012346_1016	1176_012346_1	2708_012346_472	613_012346_8	149_012346_1	77_012346_1	122_012346_1	163_012346_44	133_012346_1	2671_012346_41	1748_0123456_15	531_0123456_144	685_012346_196	1516_012346_1
1348_0123456_1	578_0123456_1390	1083_012346_14	154_012346_1262	884_012346_1458	1780_012346_5	551_012346_197	270_012346_1	178_012346_175	253_012346_98	119_012346_1	204_0123456_1	1633_012346_9	1639_012346_211	1818_012346_50	2223_012346_592	41_012346_246	1_012346_234	4_012346_1	442_012346_1717	533_012346_1	409_012346_1	659_012346_1020	1176_012346_1	2708_012346_466	613_012346_6	149_012346_1	77_012346_1	122_012346_1	163_012346_45	133_012346_1	2671_012346_43	1748_0123456_11	531_0123456_145	685_012346_193	1516_012346_1
1348_0123456_1	578_0123456_1381	1083_012346_13	154_012346_1270	884_012346_1483	1780_012346_4	551_012346_200	270_012346_1	178_012346_183	253_012346_97	119_012346_1	204_0123456_1	1633_012346_7	1639_012346_209	1818_012346_50	2223_012346_571	41_012346_243	1_012346_232	4_012346_1	442_012346_1727	533_012346_1	409_012346_1	659_012346_1014	1176_012346_1	2708_012346_457	613_012346_9	149_012346_1	77_012346_1	122_012346_1	163_012346_40	133_012346_1	2671_012346_41	1748_0123456_13	531_0123456_157	685_012346_197	1516_012346_1
1348_0123456_1	578_0123456_1406	1083_012346_14	154_012346_1259	884_012346_1488	1780_012346_5	551_012346_199	270_012346_1	178_012346_194	253_012346_91	119_012346_1	204_0123456_1	1633_012346_7	1639_012346_206	1818_012346_47	2223_012346_574	41_012346_256	1_012346_238	442_012346_1741	533_012346_1	409_012346_1	659_012346_979	1176_012346_1	2708_012346_456	613_012346_9	149_012346_1	77_012346_1	122_012346_1	163_012346_41	133_012346_1	2671_012346_43	1748_0123456_11	531_0123456_148	685_012346_190	1516_012346_1
1348_0123456_1	578_0123456_1425	1083_012346_11	154_012346_1253	884_012346_1499	1780_012346_2	551_012346_193	270_012346_1	178_012346_194	253_012346_86	119_012346_1	204_0123456_1	1633_012346_8	1639_012346_208	1818_012346_48	2223_012346_583	41_012346_256	1_012346_232	442_012346_1757	533_012346_1	409_012346_1	659_012346_964	1176_012346_1	2708_012346_466	613_012346_8	149_012346_1	77_012346_1	122_012346_1	163_012346_36	133_012346_1	2671_012346_46	1748_0123456_9	531_0123456_135	685_012346_187	1516_012346_1
1348_0123456_1	578_0123456_1422	1083_012346_9	154_012346_1261	884_012346_1502	1780_012346_2	551_012346_196	270_012346_1	178_012346_186	253_012346_83	119_012346_1	204_0123456_1	1633_012346_9	1639_012346_206	1818_012346_54	2223_012346_602	41_012346_237	1_012346_238	442_012346_1766	533_012346_1	409_012346_1	659_012346_977	1176_012346_1	2708_012346_459	613_012346_5	149_012346_1	77_012346_1	122_012346_1	163_012346_34	133_012346_1	2671_012346_44	1748_0123456_9	531_0123456_129	685_012346_181	1516_012346_1
1348_0123456_1	578_0123456_1396	1083_012346_8	154_012346_1257	884_012346_1503	1780_012346_2	551_012346_201	270_012346_1	178_012346_187	253_012346_83	119_012346_1	204_0123456_1	1633_012346_7	1639_012346_196	1818_012346_55	2223_012346_607	41_012346_224	1_012346_234	442_012346_1805	533_012346_1	409_012346_1	659_012346_983	1176_012346_1	2708_012346_456	613_012346_3	149_012346_1	77_012346_1	122_012346_1	163_012346_34	133_012346_1	2671_012346_46	1748_0123456_11	531_0123456_138	685_012346_177	1516_012346_1
1348_0123456_1	578_0123456_1400	1083_012346_6	154_012346_1252	884_012346_1498	1780_012346_2	551_012346_206	270_012346_1	178_012346_193	253_012346_80	119_012346_1	204_0123456_1	1633_012346_5	1639_012346_203	1818_012346_54	2223_012346_618	41_012346_227	1_012346_232	442_012346_1807	533_012346_1	409_012346_1	659_012346_978	1176_012346_1	2708_012346_457	613_012346_3	149_012346_1	77_012346_1	122_012346_1	163_012346_33	133_012346_1	2671_012346_47	1748_0123456_8	531_0123456_136	685_012346_170	1516_012346_1
1348_0123456_1	578_0123456_1398	1083_012346_9	154_012346_1239	884_012346_1506	1780_012346_1	551_012346_214	270_012346_1	178_012346_183	253_012346_68	119_012346_1	204_0123456_1	1633_012346_4	1639_012346_203	1818_012346_52	2223_012346_619	41_012346_237	1_012346_227	442_012346_1834	533_012346_1	409_012346_1	659_012346_978	1176_012346_1	2708_012346_464	613_012346_3	149_012346_1	77_012346_1	122_012346_1	163_012346_30	133_012346_1	2671_012346_48	1748_0123456_7	531_0123456_129	685_012346_161	1516_012346_1
1348_0123456_1	578_0123456_1404	1083_012346_9	154_012346_1224	884_012346_1521	1780_012346_1	551_012346_214	270_012346_1	178_012346_172	253_012346_72	119_012346_1	204_0123456_1	1633_012346_3	1639_012346_207	1818_012346_48	2223_012346_612	41_012346_246	1_012346_235	442_012346_1852	533_012346_1	409_012346_1	659_012346_940	1176_012346_1	2708_012346_471	613_012346_3	149_012346_1	77_012346_1	122_012346_1	163_012346_32	133_012346_1	2671_012346_40	1748_0123456_9	531_0123456_132	685_012346_171	1516_012346_1
1348_0123456_1	578_0123456_1401	1083_012346_11	154_012346_1226	884_012346_1505	1780_012346_1	551_012346_220	270_012346_1	178_012346_175	253_012346_74	119_012346_1	204_0123456_1	1633_012346_4	1639_012346_207	1818_012346_51	2223_012346_596	41_012346_241	1_012346_237	442_012346_1890	533_012346_1	409_012346_1	659_012346_924	1176_012346_1	2708_012346_475	613_012346_3	149_012346_1	77_012346_1	122_012346_1	163_012346_29	133_012346_1	2671_012346_36	1748_0123456_8	531_0123456_133	685_012346_170	1516_012346_1
1348_0123456_1	578_0123456_1392	1083_012346_10	154_012346_1248	884_012346_1500	1780_012346_1	551_012346_223	270_012346_1	178_012346_184	253_012346_69	119_012346_1	204_0123456_1	1633_012346_3	1639_012346_206	1818_012346_50	2223_012346_592	41_012346_225	1_012346_251	442_012346_1896	533_012346_1	409_012346_1	659_012346_925	1176_012346_1	2708_012346_483	613_012346_3	149_012346_1	77_012346_1	122_012346_1	163_012346_23	133_012346_1	2671_012346_33	1748_0123456_7	531_0123456_128	685_012346_163	1516_012346_1
1348_0123456_1	578_0123456_1422	1083_012346_11	154_012346_1257	884_012346_1474	1780_012346_1	551_012346_226	270_012346_1	178_012346_193	253_012346_69	119_012346_1	204_0123456_1	1633_012346_4	1639_012346_203	1818_012346_52	2223_012346_589	41_012346_230	1_012346_260	442_012346_1895	533_012346_1	409_012346_1	659_012346_894	1176_012346_1	2708_012346_469	613_012346_5	149_012346_1	77_012346_1	122_012346_1	163_012346_31	133_012346_1	2671_012346_38	1748_0123456_8	531_0123456_117	685_012346_160	1516_012346_1
1348_0123456_1	578_0123456_1402	1083_012346_12	154_012346_1242	884_012346_1486	1780_012346_1	551_012346_210	270_012346_1	178_012346_193	253_012346_73	119_012346_1	204_0123456_1	1633_012346_1	1639_012346_208	1818_012346_55	2223_012346_604	41_012346_221	1_012346_263	442_012346_1891	533_012346_1	409_012346_1	659_012346_902	1176_012346_1	2708_012346_465	613_012346_5	149_012346_1	77_012346_1	122_012346_1	163_012346_26	133_012346_1	2671_012346_38	1748_0123456_6	531_0123456_127	685_012346_159	1516_012346_1
1348_0123456_1	578_0123456_1401	1083_012346_11	154_012346_1252	884_012346_1504	1780_012346_1	551_012346_205	270_012346_1	178_012346_199	253_012346_65	119_012346_1	204_0123456_1	1633_012346_1	1639_012346_215	1818_012346_52	2223_012346_601	41_012346_223	1_012346_261	442_012346_1879	533_012346_1	409_012346_1	659_012346_913	1176_012346_1	2708_012346_457	613_012346_6	149_012346_1	77_012346_1	122_012346_1	163_012346_24	133_012346_1	2671_012346_40	1748_0123456_5	531_0123456_122	685_012346_152	1516_012346_1
1348_0123456_1	578_0123456_1398	1083_012346_9	154_012346_1270	884_012346_1529	551_012346_200	270_012346_1	178_012346_188	253_012346_59	119_012346_1	204_0123456_1	1633_012346_1	1639_012346_215	1818_012346_55	2223_012346_604	41_012346_225	1_012346_250	442_012346_1882	533_012346_1	409_012346_1	659_012346_893	1176_012346_1	2708_012346_457	613_012346_7	77_012346_1	122_012346_1	163_012346_23	2671_012346_40	1748_0123456_5	531_0123456_125	685_012346_155	1516_012346_1
1348_0123456_1	578_0123456_1396	1083_012346_9	154_012346_1262	884_012346_1519	551_012346_199	270_012346_1	178_012346_199	253_012346_51	119_012346_1	204_0123456_1	1633_012346_2	1639_012346_214	1818_012346_53	2223_012346_605	41_012346_232	1_012346_246	442_012346_1912	533_012346_1	409_012346_1	659_012346_891	1176_012346_1	2708_012346_459	613_012346_7	77_012346_1	122_012346_1	163_012346_23	2671_012346_35	1748_0123456_2	531_0123456_125	685_012346_157	1516_012346_1
1348_0123456_1	578_0123456_1394	1083_012346_9	154_012346_1253	884_012346_1527	551_012346_209	178_012346_193	253_012346_50	119_012346_1	2708_012346_448	1639_012346_208	1818_012346_52	2223_012346_574	41_012346_237	1_012346_247	442_012346_1919	533_012346_1	409_012346_1	659_012346_907	1176_012346_1	204_0123456_1	613_012346_6	77_012346_1	122_012346_1	163_012346_24	2671_012346_39	1748_0123456_1	531_0123456_129	685_012346_163	1516_012346_1
578_0123456_1380	1083_012346_9	154_012346_1249	884_012346_1509	551_012346_209	178_012346_190	253_012346_53	119_012346_1	2708_012346_453	1639_012346_199	1818_012346_56	2223_012346_573	41_012346_244	1_012346_249	442_012346_1930	409_012346_1	659_012346_906	1176_012346_1	204_0123456_1	613_012346_7	77_012346_1	122_012346_1	163_012346_25	2671_012346_38	533_012346_1	531_0123456_140	685_012346_170	1516_012346_1
578_0123456_1389	1083_012346_7	154_012346_1228	884_012346_1517	551_012346_216	178_012346_190	253_012346_52	119_012346_1	2708_012346_449	1639_012346_206	1818_012346_54	2223_012346_572	41_012346_250	1_012346_251	442_012346_1930	409_012346_1	659_012346_895	1176_012346_1	204_0123456_1	613_012346_8	77_012346_1	122_012346_1	163_012346_27	2671_012346_40	533_012346_1	531_0123456_135	685_012346_179	1516_012346_1
578_0123456_1404	1083_012346_7	154_012346_1226	884_012346_1519	551_012346_213	178_012346_191	253_012346_53	119_012346_1	2708_012346_453	1639_012346_209	1818_012346_59	2223_012346_561	41_012346_253	1_012346_249	442_012346_1935	409_012346_1	659_012346_890	1176_012346_1	204_0123456_1	613_012346_6	77_012346_1	122_012346_1	163_012346_28	2671_012346_41	533_012346_1	531_0123456_128	685_012346_174	1516_012346_1
578_0123456_1389	1083_012346_6	154_012346_1222	884_012346_1525	551_012346_210	178_012346_197	253_012346_56	119_012346_1	2708_012346_443	1639_012346_208	1818_012346_59	2223_012346_555	41_012346_243	1_012346_249	442_012346_1948	409_012346_1	659_012346_902	1176_012346_1	204_0123456_1	613_012346_4	77_012346_1	122_012346_1	163_012346_33	2671_012346_41	533_012346_1	531_0123456_134	685_012346_174	1516_012346_1
578_0123456_1386	1083_012346_5	154_012346_1207	884_012346_1535	551_012346_202	178_012346_201	253_012346_54	119_012346_1	2708_012346_434	1639_012346_196	1818_012346_57	2223_012346_572	41_012346_241	1_012346_245	442_012346_1939	409_012346_1	659_012346_906	1176_012346_1	204_0123456_1	613_012346_3	77_012346_1	122_012346_1	163_012346_40	2671_012346_43	533_012346_1	531_0123456_142	685_012346_187	1516_012346_1
578_0123456_1352	1083_012346_6	154_012346_1210	884_012346_1568	551_012346_198	178_012346_195	253_012346_59	119_012346_1	2708_012346_424	1639_012346_208	1818_012346_59	2223_012346_576	41_012346_244	1_012346_247	442_012346_1932	409_012346_1	659_012346_908	1176_012346_1	204_0123456_1	613_012346_2	77_012346_1	122_012346_1	163_012346_37	2671_012346_40	533_012346_1	531_0123456_148	685_012346_187	1516_012346_1
578_0123456_1356	1083_012346_9	154_012346_1223	884_012346_1537	551_012346_202	178_012346_195	253_012346_54	119_012346_1	2708_012346_432	1639_012346_202	1818_012346_61	2223_012346_577	41_012346_246	1_012346_246	442_012346_1958	409_012346_1	659_012346_897	1176_012346_1	204_0123456_1	613_012346_3	77_012346_1	122_012346_1	163_012346_40	2671_012346_42	533_012346_1	531_0123456_135	685_012346_177	1516_012346_1
578_0123456_1341	1083_012346_11	154_012346_1234	884_012346_1545	551_012346_201	178_012346_203	253_012346_57	119_012346_1	2708_012346_430	1639_012346_209	1818_012346_60	2223_012346_598	41_012346_238	1_012346_253	442_012346_1931	409_012346_1	659_012346_900	1176_012346_1	204_0123456_1	613_012346_3	77_012346_1	122_012346_1	163_012346_41	2671_012346_38	533_012346_1	531_0123456_132	685_012346_171	1516_012346_1
578_0123456_1336	1083_012346_12	154_012346_1244	884_012346_1542	551_012346_196	178_012346_197	253_012346_60	119_012346_1	2708_012346_434	1639_012346_219	1818_012346_61	2223_012346_601	41_012346_241	1_012346_242	442_012346_1942	409_012346_1	659_012346_896	1176_012346_1	204_0123456_1	613_012346_2	77_012346_1	122_012346_1	163_012346_44	2671_012346_37	533_012346_1	531_0123456_123	685_012346_173	1516_012346_1
578_0123456_1327	1083_012346_13	154_012346_1235	884_012346_1515	551_012346_213	178_012346_216	253_012346_56	119_012346_1	2708_012346_424	1639_012346_210	1818_012346_63	2223_012346_619	41_012346_240	1_012346_241	442_012346_1939	409_012346_1	659_012346_899	1176_012346_1	204_0123456_1	613_012346_2	77_012346_1	122_012346_1	163_012346_54	2671_012346_38	533_012346_1	531_0123456_124	685_012346_170	1516_012346_1
578_0123456_1327	1083_012346_13	154_012346_1262	884_012346_1510	551_012346_210	178_012346_210	253_012346_51	119_012346_1	2708_012346_430	1639_012346_204	1818_012346_64	2223_012346_610	41_012346_242	1_012346_250	442_012346_1939	409_012346_1	659_012346_883	1176_012346_1	204_0123456_1	613_012346_2	77_012346_1	122_012346_1	163_012346_56	2671_012346_43	533_012346_1	531_0123456_132	685_012346_157	1516_012346_1
578_0123456_1345	1083_012346_14	154_012346_1267	884_012346_1495	551_012346_206	178_012346_213	253_012346_52	119_012346_1	2708_012346_425	1639_012346_204	1818_012346_64	2223_012346_625	41_012346_245	1_012346_256	442_012346_1939	409_012346_1	659_012346_875	1176_012346_1	204_0123456_1	613_012346_1	77_012346_1	122_012346_1	163_012346_58	2671_012346_45	533_012346_1	531_0123456_124	685_012346_146	1516_012346_1
578_0123456_1331	1083_012346_17	154_012346_1271	884_012346_1496	551_012346_211	178_012346_212	253_012346_50	119_012346_1	2708_012346_433	1639_012346_199	1818_012346_66	2223_012346_639	41_012346_235	1_012346_257	442_012346_1932	409_012346_1	659_012346_869	1176_012346_1	204_0123456_1	613_012346_1	77_012346_1	122_012346_1	163_012346_56	2671_012346_47	533_012346_1	531_0123456_121	685_012346_155	1516_012346_1
578_0123456_1318	1083_012346_18	154_012346_1270	884_012346_1493	551_012346_207	178_012346_220	253_012346_54	119_012346_1	2708_012346_426	1639_012346_207	1818_012346_68	2223_012346_637	41_012346_223	1_012346_260	442_012346_1945	409_012346_1	659_012346_873	1176_012346_1	204_0123456_1	613_012346_1	77_012346_1	122_012346_1	163_012346_54	2671_012346_50	533_012346_1	531_0123456_125	685_012346_148	1516_012346_1
578_0123456_1331	1083_012346_16	154_012346_1270	884_012346_1491	551_012346_207	178_012346_223	253_012346_52	119_012346_1	2708_012346_425	1639_012346_200	1818_012346_61	2223_012346_644	41_012346_228	1_012346_273	442_012346_1944	409_012346_1	659_012346_872	1176_012346_1	204_0123456_1	613_012346_1	77_012346_1	122_012346_1	163_012346_51	2671_012346_46	533_012346_1	531_0123456_121	685_012346_135	1516_012346_1
578_0123456_1310	1083_012346_14	154_012346_1259	884_012346_1495	551_012346_204	178_012346_222	253_012346_48	119_012346_1	2708_012346_432	1639_012346_208	1818_012346_64	2223_012346_652	41_012346_238	1_012346_271	442_012346_1937	409_012346_1	659_012346_880	1176_012346_1	204_0123456_1	613_012346_1	77_012346_1	122_012346_1	163_012346_48	2671_012346_47	533_012346_1	531_0123456_128	685_012346_137	1516_012346_1
578_0123456_1313	1083_012346_14	154_012346_1254	884_012346_1483	551_012346_209	178_012346_220	253_012346_51	119_012346_1	2708_012346_439	1639_012346_205	1818_012346_68	2223_012346_669	41_012346_229	1_012346_263	442_012346_1941	409_012346_1	659_012346_885	1176_012346_1	204_0123456_1	613_012346_1	77_012346_1	122_012346_1	163_012346_46	2671_012346_47	533_012346_1	531_0123456_114	685_012346_143	1516_012346_1
578_0123456_1341	1083_012346_13	154_012346_1231	884_012346_1488	551_012346_207	178_012346_217	253_012346_48	119_012346_1	2708_012346_441	1639_012346_198	1818_012346_68	2223_012346_686	41_012346_229	1_012346_266	442_012346_1918	409_012346_1	659_012346_891	1176_012346_1	204_0123456_1	613_012346_2	77_012346_1	122_012346_1	163_012346_47	2671_012346_50	533_012346_1	531_0123456_108	685_012346_141	1516_012346_1
578_0123456_1351	1083_012346_13	154_012346_1210	884_012346_1491	551_012346_205	178_012346_223	253_012346_46	119_012346_1	2708_012346_430	1639_012346_189	1818_012346_67	2223_012346_699	41_012346_224	1_012346_255	442_012346_1948	409_012346_1	659_012346_891	1176_012346_1	204_0123456_1	613_012346_2	77_012346_1	122_012346_1	163_012346_50	2671_012346_56	533_012346_1	531_0123456_103	685_012346_133	1516_012346_1
578_0123456_1367	1083_012346_14	154_012346_1208	884_012346_1477	551_012346_208	178_012346_231	253_012346_51	119_012346_1	2708_012346_423	1639_012346_182	1818_012346_69	2223_012346_710	41_012346_223	1_012346_252	442_012346_1985	409_012346_1	659_012346_866	1176_012346_1	204_0123456_1	613_012346_3	77_012346_1	122_012346_1	163_012346_43	2671_012346_57	533_012346_1	531_0123456_97	685_012346_124	1516_012346_1
578_0123456_1357	1083_012346_19	154_012346_1215	884_012346_1477	551_012346_208	178_012346_223	253_012346_47	119_012346_1	2708_012346_412	1639_012346_175	1818_012346_69	2223_012346_694	41_012346_222	1_012346_249	442_012346_2023	409_012346_1	659_012346_873	1176_012346_1	204_0123456_1	613_012346_3	77_012346_1	122_012346_1	163_012346_48	2671_012346_61	533_012346_1	531_0123456_88	685_012346_124	1516_012346_1
578_0123456_1368	1083_012346_20	154_012346_1210	884_012346_1462	551_012346_213	178_012346_221	253_012346_48	119_012346_1	2708_012346_400	1639_012346_183	1818_012346_72	2223_012346_703	41_012346_219	1_012346_253	442_012346_2033	409_012346_1	659_012346_873	1176_012346_1	204_0123456_1	613_012346_3	77_012346_1	122_012346_1	163_012346_49	2671_012346_59	533_012346_1	531_0123456_81	685_012346_123	1516_012346_1
578_0123456_1370	1083_012346_18	154_012346_1213	884_012346_1463	551_012346_208	178_012346_228	253_012346_50	119_012346_1	2708_012346_384	1639_012346_196	1818_012346_73	2223_012346_728	41_012346_217	1_012346_261	442_012346_2023	409_012346_1	659_012346_872	1176_012346_1	204_0123456_1	613_012346_2	77_012346_1	122_012346_1	163_012346_48	2671_012346_52	533_012346_1	531_0123456_77	685_012346_117	1516_012346_1
578_0123456_1356	1083_012346_16	154_012346_1219	884_012346_1464	551_012346_199	178_012346_233	253_012346_58	119_012346_1	2708_012346_358	1639_012346_200	1818_012346_73	2223_012346_722	41_012346_210	1_012346_254	409_012346_1	659_012346_900	1176_012346_1	204_0123456_1	442_012346_2042	77_012346_1	122_012346_1	163_012346_47	2671_012346_48	533_012346_1	531_0123456_78	685_012346_128	1516_012346_1
578_0123456_1378	1083_012346_13	154_012346_1194	884_012346_1470	551_012346_195	178_012346_224	253_012346_58	119_012346_1	2708_012346_353	1639_012346_198	1818_012346_70	2223_012346_727	41_012346_212	1_012346_242	409_012346_1	659_012346_906	1176_012346_1	204_0123456_1	442_012346_2052	77_012346_1	122_012346_1	163_012346_49	2671_012346_54	533_012346_1	531_0123456_77	685_012346_128	1516_012346_1
578_0123456_1367	1083_012346_12	154_012346_1195	884_012346_1481	551_012346_189	178_012346_218	253_012346_54	119_012346_1	2708_012346_352	1639_012346_203	1818_012346_71	2223_012346_735	41_012346_206	1_012346_245	409_012346_1	659_012346_909	1176_012346_1	204_0123456_1	442_012346_2050	77_012346_1	122_012346_1	163_012346_52	2671_012346_52	533_012346_1	531_0123456_76	685_012346_138	1516_012346_1
578_0123456_1369	1083_012346_11	154_012346_1199	884_012346_1466	551_012346_185	178_012346_203	253_012346_49	119_012346_1	2708_012346_344	1639_012346_218	1818_012346_69	2223_012346_729	41_012346_211	1_012346_240	409_012346_1	659_012346_907	1176_012346_1	204_0123456_1	442_012346_2072	77_012346_1	122_012346_1	163_012346_47	2671_012346_59	533_012346_1	531_0123456_75	685_012346_142	1516_012346_1
578_0123456_1335	1083_012346_13	154_012346_1200	884_012346_1440	551_012346_189	178_012346_215	253_012346_53	119_012346_1	2708_012346_335	1639_012346_208	1818_012346_70	2223_012346_725	41_012346_211	1_012346_244	409_012346_1	659_012346_925	1176_012346_1	204_0123456_1	442_012346_2107	77_012346_1	122_012346_1	163_012346_43	2671_012346_61	533_012346_1	531_0123456_71	685_012346_153	1516_012346_1
578_0123456_1334	1083_012346_10	154_012346_1192	884_012346_1433	551_012346_196	178_012346_228	253_012346_56	119_012346_1	2708_012346_348	1639_012346_218	1818_012346_72	2223_012346_729	41_012346_208	1_012346_234	409_012346_1	659_012346_918	1176_012346_1	204_0123456_1	442_012346_2086	77_012346_1	122_012346_1	163_012346_41	2671_012346_61	533_012346_1	531_0123456_75	685_012346_154	1516_012346_1
578_0123456_1329	1083_012346_8	154_012346_1188	884_012346_1430	551_012346_196	178_012346_232	253_012346_52	119_012346_1	2708_012346_341	1639_012346_217	1818_012346_82	2223_012346_743	41_012346_205	1_012346_227	409_012346_1	659_012346_924	1176_012346_1	204_0123456_1	442_012346_2107	77_012346_1	122_012346_1	163_012346_39	2671_012346_53	533_012346_1	531_0123456_69	685_012346_151	1516_012346_1
578_0123456_1324	1083_012346_8	154_012346_1185	884_012346_1438	551_012346_203	178_012346_233	253_012346_49	119_012346_1	2708_012346_318	1639_012346_221	1818_012346_77	2223_012346_731	41_012346_205	1_012346_219	409_012346_1	659_012346_933	1176_012346_1	204_0123456_1	442_012346_2158	77_012346_1	122_012346_1	163_012346_39	2671_012346_45	533_012346_1	531_0123456_63	685_012346_147	1516_012346_1
578_0123456_1329	1083_012346_11	154_012346_1173	884_012346_1430	551_012346_198	178_012346_222	253_012346_55	119_012346_1	2708_012346_317	1639_012346_226	1818_012346_79	2223_012346_749	41_012346_210	1_012346_217	409_012346_1	659_012346_935	1176_012346_1	204_0123456_1	442_012346_2167	77_012346_1	122_012346_1	163_012346_42	2671_012346_41	533_012346_1	531_0123456_62	685_012346_132	1516_012346_1
578_0123456_1329	1083_012346_8	154_012346_1183	884_012346_1410	551_012346_200	178_012346_223	253_012346_51	119_012346_1	2708_012346_315	1639_012346_227	1818_012346_77	2223_012346_729	41_012346_207	1_012346_209	409_012346_1	659_012346_937	1176_012346_1	204_0123456_1	442_012346_2211	77_012346_1	122_012346_1	163_012346_38	2671_012346_47	533_012346_1	531_0123456_61	685_012346_131	1516_012346_1
578_0123456_1345	1083_012346_10	154_012346_1163	884_012346_1419	551_012346_191	178_012346_224	253_012346_51	119_012346_1	2708_012346_319	1639_012346_226	1818_012346_82	2223_012346_737	41_012346_199	1_012346_212	409_012346_1	659_012346_934	1176_012346_1	204_0123456_1	442_012346_2219	77_012346_1	122_012346_1	163_012346_35	2671_012346_47	533_012346_1	531_0123456_57	685_012346_127	1516_012346_1
578_0123456_1355	1083_012346_11	154_012346_1157	884_012346_1396	551_012346_204	178_012346_212	253_012346_52	119_012346_1	2708_012346_308	1639_012346_237	1818_012346_82	2223_012346_735	41_012346_214	1_012346_221	409_012346_1	659_012346_925	1176_012346_1	204_0123456_1	442_012346_2230	77_012346_1	122_012346_1	163_012346_35	2671_012346_49	533_012346_1	531_0123456_55	685_012346_119	1516_012346_1
578_0123456_1326	1083_012346_10	154_012346_1173	884_012346_1401	551_012346_195	178_012346_220	253_012346_54	119_012346_1	2708_012346_296	1639_012346_231	1818_012346_91	2223_012346_737	41_012346_207	1_012346_225	409_012346_1	659_012346_946	1176_012346_1	204_0123456_1	442_012346_2212	77_012346_1	122_012346_1	163_012346_35	2671_012346_43	533_012346_1	531_0123456_60	685_012346_129	1516_012346_1
578_0123456_1328	1083_012346_11	154_012346_1184	884_012346_1422	551_012346_185	178_012346_218	253_012346_52	119_012346_1	2708_012346_287	1639_012346_231	1818_012346_94	2223_012346_722	41_012346_215	1_012346_208	409_012346_1	659_012346_944	1176_012346_1	204_0123456_1	442_012346_2233	77_012346_1	122_012346_1	163_012346_32	2671_012346_48	533_012346_1	531_0123456_57	685_012346_120	1516_012346_1
578_0123456_1325	1083_012346_10	154_012346_1195	884_012346_1412	551_012346_181	178_012346_233	253_012346_52	119_012346_1	2708_012346_281	1639_012346_237	1818_012346_104	2223_012346_728	41_012346_225	1_012346_200	409_012346_1	659_012346_960	1176_012346_1	204_0123456_1	442_012346_2218	77_012346_1	122_012346_1	163_012346_31	2671_012346_46	533_012346_1	531_0123456_50	685_012346_107	1516_012346_1
578_0123456_1321	1083_012346_10	154_012346_1183	884_012346_1416	551_012346_178	178_012346_237	253_012346_54	119_012346_1	2708_012346_269	1639_012346_233	1818_012346_105	2223_012346_729	41_012346_215	1_012346_191	409_012346_1	659_012346_972	1176_012346_1	204_0123456_1	442_012346_2245	77_012346_1	122_012346_1	163_012346_28	2671_012346_47	533_012346_1	531_0123456_44	685_012346_104	1516_012346_1
578_0123456_1312	1083_012346_8	154_012346_1200	884_012346_1401	551_012346_184	178_012346_240	253_012346_53	119_012346_1	2708_012346_279	1639_012346_231	1818_012346_94	2223_012346_734	41_012346_223	1_012346_197	409_012346_1	659_012346_964	1176_012346_1	204_0123456_1	442_012346_2252	77_012346_1	122_012346_1	163_012346_20	2671_012346_51	533_012346_1	531_0123456_39	685_012346_101	1516_012346_1
578_0123456_1311	1083_012346_7	154_012346_1203	884_012346_1417	551_012346_180	178_012346_234	253_012346_58	119_012346_1	2708_012346_276	1639_012346_232	1818_012346_84	2223_012346_733	41_012346_219	1_012346_198	409_012346_1	659_012346_958	1176_012346_1	204_0123456_1	442_012346_2277	77_012346_1	122_012346_1	163_012346_20	2671_012346_45	533_012346_1	531_0123456_40	685_012346_91	1516_012346_1
578_0123456_1301	1083_012346_2	154_012346_1236	884_012346_1393	551_012346_188	178_012346_244	253_012346_61	119_012346_1	2708_012346_281	1639_012346_232	1818_012346_83	2223_012346_706	41_012346_223	1_012346_192	409_012346_1	659_012346_962	1176_012346_1	204_0123456_1	442_012346_2270	77_012346_1	122_012346_1	163_012346_20	2671_012346_53	533_012346_1	531_0123456_37	685_012346_99	1516_012346_1
578_0123456_1303	1083_012346_1	154_012346_1227	884_012346_1395	551_012346_192	178_012346_251	253_012346_61	119_012346_1	2708_012346_282	1639_012346_233	1818_012346_86	2223_012346_694	41_012346_236	1_012346_183	409_012346_1	659_012346_986	1176_012346_1	204_0123456_1	442_012346_2259	77_012346_1	122_012346_1	163_012346_19	2671_012346_47	533_012346_1	531_0123456_32	685_012346_103	1516_012346_1
578_0123456_1313	1083_012346_1	154_012346_1218	884_012346_1381	551_012346_193	178_012346_257	253_012346_72	119_012346_1	2708_012346_274	1639_012346_240	1818_012346_83	2223_012346_697	41_012346_240	1_012346_180	409_012346_1	659_012346_977	1176_012346_1	204_0123456_1	442_012346_2255	77_012346_1	122_012346_1	163_012346_16	2671_012346_52	533_012346_1	531_0123456_30	685_012346_112	1516_012346_1
578_0123456_1307	1083_012346_1	154_012346_1223	884_012346_1379	551_012346_194	178_012346_265	253_012346_71	119_012346_1	2708_012346_278	1639_012346_239	1818_012346_87	2223_012346_700	41_012346_235	1_012346_178	409_012346_1	659_012346_962	1176_012346_1	204_0123456_1	442_012346_2259	77_012346_1	122_012346_1	163_012346_14	2671_012346_54	533_012346_1	531_0123456_27	685_012346_116	1516_012346_1
578_0123456_1309	154_012346_1217	884_012346_1384	551_012346_204	178_012346_275	253_012346_75	2708_012346_287	1639_012346_234	1818_012346_93	2223_012346_690	41_012346_237	1_012346_173	409_012346_1	659_012346_976	1176_012346_1	204_0123456_1	442_012346_2213	77_012346_1	122_012346_1	163_012346_15	2671_012346_59	533_012346_1	531_0123456_25	685_012346_124	1516_012346_1
578_0123456_1293	154_012346_1239	884_012346_1379	551_012346_209	178_012346_284	253_012346_63	2708_012346_268	1639_012346_234	1818_012346_88	2223_012346_683	41_012346_240	1_012346_174	409_012346_1	659_012346_973	1176_012346_1	204_0123456_1	442_012346_2239	77_012346_1	122_012346_1	163_012346_15	2671_012346_60	533_012346_1	531_0123456_27	685_012346_120	1516_012346_1
578_0123456_1306	154_012346_1233	884_012346_1370	551_012346_212	178_012346_277	253_012346_69	2708_012346_273	1639_012346_232	1818_012346_86	2223_012346_680	41_012346_253	1_012346_175	409_012346_1	659_012346_951	1176_012346_1	204_0123456_1	442_012346_2246	77_012346_1	122_012346_1	163_012346_15	2671_012346_60	533_012346_1	531_0123456_25	685_012346_133	1516_012346_1
578_0123456_1289	154_012346_1245	884_012346_1378	551_012346_208	178_012346_273	253_012346_67	2708_012346_267	1639_012346_235	1818_012346_88	2223_012346_682	41_012346_249	1_012346_166	409_012346_1	659_012346_968	1176_012346_1	204_0123456_1	442_012346_2252	77_012346_1	122_012346_1	163_012346_18	2671_012346_61	533_012346_1	531_0123456_28	685_012346_126	1516_012346_1
578_0123456_1289	154_012346_1242	884_012346_1343	551_012346_212	178_012346_265	253_012346_70	2708_012346_253	1639_012346_238	1818_012346_91	2223_012346_687	41_012346_261	1_012346_170	409_012346_1	659_012346_963	1176_012346_1	204_0123456_1	442_012346_2282	77_012346_1	122_012346_1	163_012346_20	2671_012346_64	533_012346_1	531_0123456_30	685_012346_126	1516_012346_1
578_0123456_1283	154_012346_1253	884_012346_1349	551_012346_205	178_012346_273	253_012346_68	2708_012346_251	1639_012346_239	1818_012346_96	2223_012346_681	41_012346_251	1_012346_174	409_012346_1	659_012346_962	1176_012346_1	204_0123456_1	442_012346_2263	77_012346_1	122_012346_1	163_012346_22	2671_012346_63	533_012346_1	531_0123456_33	685_012346_130	1516_012346_1
578_0123456_1262	154_012346_1271	884_012346_1349	551_012346_203	178_012346_279	253_012346_68	2708_012346_247	1639_012346_233	1818_012346_92	2223_012346_684	41_012346_251	1_012346_180	409_012346_1	659_012346_983	1176_012346_1	204_0123456_1	442_012346_2251	77_012346_1	122_012346_1	163_012346_22	2671_012346_67	533_012346_1	531_0123456_36	685_012346_126	1516_012346_1
578_0123456_1240	154_012346_1308	884_012346_1349	551_012346_196	178_012346_281	253_012346_71	2708_012346_240	1639_012346_227	1818_012346_92	2223_012346_660	41_012346_260	1_012346_184	409_012346_1	659_012346_990	1176_012346_1	204_0123456_1	442_012346_2259	77_012346_1	122_012346_1	163_012346_23	2671_012346_68	533_012346_1	531_0123456_31	685_012346_122	1516_012346_1
578_0123456_1252	154_012346_1292	884_012346_1334	551_012346_194	178_012346_284	253_012346_81	2708_012346_240	1639_012346_229	1818_012346_87	2223_012346_676	41_012346_252	1_012346_182	409_012346_1	659_012346_987	1176_012346_1	204_0123456_1	442_012346_2257	77_012346_1	122_012346_1	163_012346_25	2671_012346_69	533_012346_1	531_0123456_34	685_012346_120	1516_012346_1
578_0123456_1252	154_012346_1287	884_012346_1346	551_012346_190	178_012346_282	253_012346_73	2708_012346_245	1639_012346_228	1818_012346_90	2223_012346_685	41_012346_252	1_012346_182	409_012346_1	659_012346_992	1176_012346_1	204_0123456_1	442_012346_2243	77_012346_1	122_012346_1	163_012346_24	2671_012346_67	533_012346_1	531_0123456_38	685_012346_120	1516_012346_1
578_0123456_1246	154_012346_1297	884_012346_1331	551_012346_191	178_012346_286	253_012346_77	2708_012346_244	1639_012346_226	1818_012346_97	2223_012346_696	41_012346_240	1_012346_181	409_012346_1	659_012346_988	1176_012346_1	204_0123456_1	442_012346_2262	77_012346_1	122_012346_1	163_012346_24	2671_012346_62	533_012346_1	531_0123456_42	685_012346_107	1516_012346_1
578_0123456_1255	154_012346_1297	884_012346_1342	551_012346_184	178_012346_296	253_012346_81	2708_012346_241	1639_012346_227	1818_012346_96	2223_012346_684	41_012346_236	1_012346_187	409_012346_1	659_012346_986	1176_012346_1	204_0123456_1	442_012346_2265	77_012346_1	122_012346_1	163_012346_19	2671_012346_59	533_012346_1	531_0123456_38	685_012346_105	1516_012346_1
578_0123456_1241	154_012346_1314	884_012346_1339	551_012346_178	178_012346_291	253_012346_88	2708_012346_228	1639_012346_236	1818_012346_88	2223_012346_679	41_012346_253	1_012346_188	409_012346_1	659_012346_1004	1176_012346_1	204_0123456_1	442_012346_2254	77_012346_1	122_012346_1	163_012346_18	2671_012346_58	533_012346_1	531_0123456_39	685_012346_97	1516_012346_1
578_0123456_1251	154_012346_1305	884_012346_1333	551_012346_187	178_012346_286	253_012346_86	2708_012346_229	1639_012346_229	1818_012346_86	2223_012346_686	41_012346_267	1_012346_184	409_012346_1	659_012346_1008	1176_012346_1	204_0123456_1	442_012346_2253	77_012346_1	122_012346_1	163_012346_17	2671_012346_58	533_012346_1	531_0123456_39	685_012346_92	1516_012346_1
578_0123456_1254	154_012346_1319	884_012346_1316	551_012346_184	178_012346_273	253_012346_83	2708_012346_231	1639_012346_238	1818_012346_92	2223_012346_699	41_012346_273	1_012346_195	409_012346_1	659_012346_998	1176_012346_1	204_0123456_1	442_012346_2242	77_012346_1	122_012346_1	163_012346_18	2671_012346_58	533_012346_1	531_0123456_38	685_012346_93	1516_012346_1
578_0123456_1240	154_012346_1307	884_012346_1349	551_012346_184	178_012346_274	253_012346_77	2708_012346_237	1639_012346_240	1818_012346_97	2223_012346_714	41_012346_264	1_012346_181	409_012346_1	659_012346_1017	1176_012346_1	204_0123456_1	442_012346_2229	77_012346_1	122_012346_1	163_012346_15	2671_012346_57	533_012346_1	531_0123456_28	685_012346_90	1516_012346_1
578_0123456_1229	154_012346_1338	884_012346_1368	551_012346_168	178_012346_261	253_012346_75	2708_012346_231	1639_012346_240	1818_012346_88	2223_012346_707	41_012346_268	1_012346_180	409_012346_1	659_012346_1010	1176_012346_1	204_0123456_1	442_012346_2242	77_012346_1	122_012346_1	163_012346_14	2671_012346_55	533_012346_1	531_0123456_27	685_012346_97	1516_012346_1
578_0123456_1231	154_012346_1322	884_012346_1377	551_012346_167	178_012346_250	253_012346_70	2708_012346_231	1639_012346_247	1818_012346_88	2223_012346_708	41_012346_281	1_012346_179	409_012346_1	659_012346_1009	1176_012346_1	204_0123456_1	442_012346_2244	77_012346_1	122_012346_1	163_012346_15	2671_012346_53	533_012346_1	531_0123456_31	685_012346_93	1516_012346_1
578_0123456_1243	154_012346_1314	884_012346_1365	551_012346_168	178_012346_244	253_012346_69	2708_012346_222	1639_012346_245	1818_012346_89	2223_012346_716	41_012346_285	1_012346_188	409_012346_1	659_012346_1008	1176_012346_1	204_0123456_1	442_012346_2249	77_012346_1	122_012346_1	163_012346_15	2671_012346_48	533_012346_1	531_0123456_27	685_012346_96	1516_012346_1
578_0123456_1241	154_012346_1342	884_012346_1372	551_012346_166	178_012346_240	253_012346_66	2708_012346_227	1639_012346_250	1818_012346_82	2223_012346_724	41_012346_276	1_012346_194	409_012346_1	659_012346_1004	1176_012346_1	204_0123456_1	442_012346_2254	77_012346_1	122_012346_1	163_012346_10	2671_012346_47	533_012346_1	531_0123456_23	685_012346_82	1516_012346_1
578_0123456_1225	154_012346_1334	884_012346_1371	551_012346_167	178_012346_239	253_012346_71	2708_012346_226	1639_012346_259	1818_012346_80	2223_012346_729	41_012346_274	1_012346_194	409_012346_1	659_012346_1016	1176_012346_1	204_0123456_1	442_012346_2260	77_012346_1	122_012346_1	163_012346_10	2671_012346_44	533_012346_1	531_0123456_22	685_012346_78	1516_012346_1
578_0123456_1215	154_012346_1340	884_012346_1371	551_012346_170	178_012346_249	253_012346_74	2708_012346_225	1639_012346_255	1818_012346_79	2223_012346_732	41_012346_265	1_012346_190	409_012346_1	659_012346_1017	1176_012346_1	204_0123456_1	442_012346_2284	77_012346_1	122_012346_1	163_012346_8	2671_012346_40	533_012346_1	531_0123456_20	685_012346_68	1516_012346_1
578_0123456_1204	154_012346_1342	884_012346_1374	551_012346_165	178_012346_274	253_012346_71	2708_012346_226	1639_012346_253	1818_012346_71	2223_012346_721	41_012346_270	1_012346_189	409_012346_1	659_012346_1014	1176_012346_1	204_0123456_1	442_012346_2297	77_012346_1	122_012346_1	163_012346_8	2671_012346_34	533_012346_1	531_0123456_22	685_012346_62	1516_012346_1
578_0123456_1214	154_012346_1345	884_012346_1378	551_012346_162	178_012346_263	253_012346_79	2708_012346_227	1639_012346_246	1818_012346_60	2223_012346_708	41_012346_269	1_012346_193	409_012346_1	659_012346_1009	1176_012346_1	204_0123456_1	442_012346_2312	77_012346_1	122_012346_1	163_012346_8	2671_012346_32	533_012346_1	531_0123456_25	685_012346_67	1516_012346_1
578_0123456_1201	154_012346_1340	884_012346_1370	551_012346_161	178_012346_261	253_012346_84	2708_012346_223	1639_012346_246	1818_012346_58	2223_012346_714	41_012346_270	1_012346_194	409_012346_1	659_012346_1009	1176_012346_1	204_0123456_1	442_012346_2324	77_012346_1	122_012346_1	163_012346_10	2671_012346_32	533_012346_1	531_0123456_28	685_012346_65	1516_012346_1
578_0123456_1202	154_012346_1351	884_012346_1382	551_012346_157	178_012346_250	253_012346_84	2708_012346_221	1639_012346_252	1818_012346_55	2223_012346_711	41_012346_275	1_012346_194	409_012346_1	659_012346_1002	1176_012346_1	204_0123456_1	442_012346_2333	77_012346_1	122_012346_1	163_012346_9	2671_012346_31	533_012346_1	531_0123456_34	685_012346_62	1516_012346_1
578_0123456_1191	154_012346_1311	884_012346_1388	551_012346_148	178_012346_248	253_012346_88	2708_012346_213	1639_012346_253	1818_012346_57	2223_012346_721	41_012346_279	1_012346_199	409_012346_1	659_012346_1010	1176_012346_1	204_0123456_1	442_012346_2353	77_012346_1	122_012346_1	163_012346_9	2671_012346_34	533_012346_1	531_0123456_44	685_012346_56	1516_012346_1
578_0123456_1181	154_012346_1313	884_012346_1376	551_012346_156	178_012346_251	253_012346_79	2708_012346_213	1639_012346_254	1818_012346_54	2223_012346_706	41_012346_291	1_012346_204	409_012346_1	659_012346_1031	1176_012346_1	204_0123456_1	442_012346_2330	77_012346_1	122_012346_1	163_012346_10	2671_012346_38	533_012346_1	531_0123456_46	685_012346_65	1516_012346_1
578_0123456_1168	154_012346_1325	884_012346_1391	551_012346_155	178_012346_254	253_012346_82	2708_012346_207	1639_012346_249	1818_012346_49	2223_012346_696	41_012346_288	1_012346_191	409_012346_1	659_012346_1029	1176_012346_1	204_0123456_1	442_012346_2363	77_012346_1	122_012346_1	163_012346_8	2671_012346_40	533_012346_1	531_0123456_48	685_012346_59	1516_012346_1
578_0123456_1168	154_012346_1333	884_012346_1402	551_012346_151	178_012346_260	253_012346_79	2708_012346_206	1639_012346_235	1818_012346_46	2223_012346_689	41_012346_305	1_012346_183	409_012346_1	659_012346_1034	1176_012346_1	204_0123456_1	442_012346_2378	77_012346_1	122_012346_1	163_012346_5	2671_012346_40	533_012346_1	531_0123456_38	685_012346_49	1516_012346_1
578_0123456_1155	154_012346_1335	884_012346_1362	551_012346_159	178_012346_266	253_012346_78	2708_012346_206	1639_012346_238	1818_012346_46	2223_012346_707	41_012346_312	1_012346_198	409_012346_1	659_012346_1025	1176_012346_1	204_0123456_1	442_012346_2380	77_012346_1	122_012346_1	163_012346_6	2671_012346_43	533_012346_1	531_0123456_42	685_012346_49	1516_012346_1
578_0123456_1146	154_012346_1341	884_012346_1365	551_012346_156	178_012346_257	253_012346_80	2708_012346_211	1639_012346_231	1818_012346_48	2223_012346_716	41_012346_315	1_012346_203	409_012346_1	659_012346_1014	1176_012346_1	204_0123456_1	442_012346_2389	77_012346_1	122_012346_1	163_012346_6	2671_012346_39	533_012346_1	531_0123456_39	685_012346_54	1516_012346_1
578_0123456_1136	154_012346_1335	884_012346_1366	551_012346_154	178_012346_261	253_012346_79	2708_012346_202	1639_012346_228	1818_012346_47	2223_012346_729	41_012346_317	1_012346_203	409_012346_1	659_012346_1024	1176_012346_1	204_0123456_1	442_012346_2385	77_012346_1	122_012346_1	163_012346_5	2671_012346_42	533_012346_1	531_0123456_36	685_012346_55	1516_012346_1
578_0123456_1106	154_012346_1367	884_012346_1359	551_012346_154	178_012346_266	253_012346_72	2708_012346_193	1639_012346_232	1818_012346_47	2223_012346_716	41_012346_324	1_012346_208	409_012346_1	659_012346_1049	1176_012346_1	204_0123456_1	442_012346_2378	77_012346_1	122_012346_1	163_012346_3	2671_012346_42	533_012346_1	531_0123456_37	685_012346_47	1516_012346_1
578_0123456_1098	154_012346_1348	884_012346_1380	551_012346_153	178_012346_276	253_012346_71	2708_012346_188	1639_012346_224	1818_012346_50	2223_012346_725	41_012346_314	1_012346_209	409_012346_1	659_012346_1074	1176_012346_1	204_0123456_1	442_012346_2347	77_012346_1	122_012346_1	163_012346_5	2671_012346_43	533_012346_1	531_0123456_37	685_012346_45	1516_012346_1
578_0123456_1104	154_012346_1363	884_012346_1383	551_012346_148	178_012346_289	253_012346_75	2708_012346_187	1639_012346_227	1818_012346_47	2223_012346_702	41_012346_319	1_012346_204	409_012346_1	659_012346_1068	1176_012346_1	204_0123456_1	442_012346_2343	77_012346_1	122_012346_1	163_012346_7	2671_012346_46	533_012346_1	531_0123456_35	685_012346_49	1516_012346_1
578_0123456_1115	154_012346_1365	884_012346_1391	551_012346_144	178_012346_299	253_012346_77	2708_012346_189	1639_012346_241	1818_012346_41	2223_012346_680	41_012346_311	1_012346_197	409_012346_1	659_012346_1054	1176_012346_1	204_0123456_1	442_012346_2335	77_012346_1	122_012346_1	163_012346_10	2671_012346_48	533_012346_1	531_0123456_37	685_012346_52	1516_012346_1
578_0123456_1093	154_012346_1370	884_012346_1398	551_012346_144	178_012346_285	253_012346_75	2708_012346_196	1639_012346_233	1818_012346_35	2223_012346_688	41_012346_317	1_012346_197	409_012346_1	659_012346_1051	1176_012346_1	204_0123456_1	442_012346_2350	77_012346_1	122_012346_1	163_012346_11	2671_012346_48	533_012346_1	531_0123456_41	685_012346_54	1516_012346_1
578_0123456_1095	154_012346_1377	884_012346_1381	551_012346_149	178_012346_283	253_012346_76	2708_012346_199	1639_012346_232	1818_012346_39	2223_012346_689	41_012346_329	1_012346_199	409_012346_1	659_012346_1045	1176_012346_1	204_0123456_1	442_012346_2342	77_012346_1	122_012346_1	163_012346_7	2671_012346_52	533_012346_1	531_0123456_39	685_012346_49	1516_012346_1
578_0123456_1087	154_012346_1371	884_012346_1366	551_012346_150	178_012346_282	253_012346_83	2708_012346_199	1639_012346_221	1818_012346_40	2223_012346_692	41_012346_329	1_012346_195	409_012346_1	659_012346_1053	1176_012346_1	204_0123456_1	442_012346_2355	77_012346_1	122_012346_1	163_012346_9	2671_012346_58	533_012346_1	531_0123456_39	685_012346_52	1516_012346_1
578_0123456_1107	154_012346_1388	884_012346_1380	551_012346_147	178_012346_296	253_012346_82	2708_012346_194	1639_012346_228	1818_012346_41	2223_012346_684	41_012346_322	1_012346_188	409_012346_1	659_012346_1047	1176_012346_1	204_0123456_1	442_012346_2339	77_012346_1	122_012346_1	163_012346_11	2671_012346_55	533_012346_1	531_0123456_37	685_012346_51	1516_012346_1
578_0123456_1094	154_012346_1414	884_012346_1385	551_012346_141	178_012346_297	253_012346_78	2708_012346_193	1639_012346_235	1818_012346_37	2223_012346_679	41_012346_326	1_012346_183	409_012346_1	659_012346_1047	1176_012346_1	204_0123456_1	442_012346_2332	77_012346_1	122_012346_1	163_012346_9	2671_012346_55	533_012346_1	531_0123456_39	685_012346_49	1516_012346_1
578_0123456_1103	154_012346_1419	884_012346_1385	551_012346_141	178_012346_293	253_012346_86	2708_012346_198	1639_012346_237	1818_012346_34	2223_012346_661	41_012346_310	1_012346_180	409_012346_1	659_012346_1074	1176_012346_1	204_0123456_1	442_012346_2321	77_012346_1	122_012346_1	163_012346_8	2671_012346_54	533_012346_1	531_0123456_33	685_012346_56	1516_012346_1
578_0123456_1120	154_012346_1409	884_012346_1392	551_012346_140	178_012346_286	253_012346_87	2708_012346_189	1639_012346_248	1818_012346_41	2223_012346_682	41_012346_303	1_012346_177	409_012346_1	659_012346_1063	1176_012346_1	204_0123456_1	442_012346_2308	77_012346_1	122_012346_1	163_012346_6	2671_012346_55	533_012346_1	531_0123456_33	685_012346_61	1516_012346_1
578_0123456_1132	154_012346_1405	884_012346_1389	551_012346_143	178_012346_281	253_012346_101	2708_012346_183	1639_012346_250	1818_012346_37	2223_012346_677	41_012346_291	1_012346_176	409_012346_1	659_012346_1061	1176_012346_1	204_0123456_1	442_012346_2312	77_012346_1	122_012346_1	163_012346_1	2671_012346_49	533_012346_1	531_0123456_37	685_012346_69	1516_012346_1
578_0123456_1138	154_012346_1376	884_012346_1410	551_012346_144	178_012346_273	253_012346_107	2708_012346_183	1639_012346_261	1818_012346_36	2223_012346_693	41_012346_297	1_012346_162	409_012346_1	659_012346_1063	1176_012346_1	204_0123456_1	442_012346_2311	77_012346_1	122_012346_1	2671_012346_46	533_012346_1	531_0123456_32	685_012346_63	1516_012346_1
578_0123456_1141	154_012346_1381	884_012346_1418	551_012346_146	178_012346_277	253_012346_98	2708_012346_185	1639_012346_243	1818_012346_34	2223_012346_677	41_012346_290	1_012346_163	409_012346_1	659_012346_1069	1176_012346_1	204_0123456_1	442_012346_2325	77_012346_1	122_012346_1	2671_012346_48	533_012346_1	531_0123456_30	685_012346_69	1516_012346_1
578_0123456_1138	154_012346_1384	884_012346_1445	551_012346_146	178_012346_262	253_012346_91	2708_012346_180	1639_012346_245	1818_012346_36	2223_012346_689	41_012346_281	1_012346_164	409_012346_1	659_012346_1078	1176_012346_1	204_0123456_1	442_012346_2320	77_012346_1	122_012346_1	2671_012346_46	533_012346_1	531_0123456_27	685_012346_69	1516_012346_1
578_0123456_1152	154_012346_1370	884_012346_1442	551_012346_153	178_012346_269	253_012346_85	2708_012346_183	1639_012346_237	1818_012346_33	2223_012346_702	41_012346_292	1_012346_164	409_012346_1	659_012346_1096	1176_012346_1	204_0123456_1	442_012346_2292	77_012346_1	122_012346_1	2671_012346_43	533_012346_1	531_0123456_22	685_012346_69	1516_012346_1
578_0123456_1149	154_012346_1374	884_012346_1417	551_012346_157	178_012346_278	253_012346_92	2708_012346_186	1639_012346_241	1818_012346_27	2223_012346_681	41_012346_292	1_012346_166	409_012346_1	659_012346_1109	1176_012346_1	204_0123456_1	442_012346_2296	77_012346_1	122_012346_1	2671_012346_44	533_012346_1	531_0123456_23	685_012346_64	1516_012346_1
578_0123456_1144	154_012346_1377	884_012346_1424	551_012346_155	178_012346_277	253_012346_88	2708_012346_191	1639_012346_248	1818_012346_22	2223_012346_687	41_012346_294	1_012346_172	409_012346_1	659_012346_1098	1176_012346_1	204_0123456_1	442_012346_2292	77_012346_1	122_012346_1	2671_012346_45	533_012346_1	531_0123456_22	685_012346_63	1516_012346_1
578_0123456_1152	154_012346_1377	884_012346_1432	551_012346_150	178_012346_280	253_012346_86	2708_012346_194	1639_012346_247	1818_012346_22	2223_012346_689	41_012346_286	1_012346_164	409_012346_1	659_012346_1092	1176_012346_1	204_0123456_1	442_012346_2306	77_012346_1	122_012346_1	2671_012346_41	533_012346_1	531_0123456_16	685_012346_64	1516_012346_1
578_0123456_1152	154_012346_1370	884_012346_1423	551_012346_159	178_012346_278	253_012346_81	2708_012346_192	1639_012346_244	1818_012346_29	2223_012346_695	41_012346_268	1_012346_161	409_012346_1	659_012346_1089	1176_012346_1	204_0123456_1	442_012346_2327	77_012346_1	122_012346_1	2671_012346_44	533_012346_1	531_0123456_15	685_012346_74	1516_012346_1
578_0123456_1141	154_012346_1368	884_012346_1429	551_012346_158	178_012346_275	253_012346_82	2708_012346_196	1639_012346_231	1818_012346_28	2223_012346_696	41_012346_265	1_012346_163	409_012346_1	659_012346_1106	1176_012346_1	204_0123456_1	442_012346_2325	77_012346_1	122_012346_1	2671_012346_44	533_012346_1	531_0123456_17	685_012346_77	1516_012346_1
578_0123456_1137	154_012346_1351	884_012346_1420	551_012346_161	178_012346_270	253_012346_88	2708_012346_200	1639_012346_229	1818_012346_36	2223_012346_722	41_012346_264	1_012346_167	409_012346_1	659_012346_1097	1176_012346_1	204_0123456_1	442_012346_2331	77_012346_1	122_012346_1	2671_012346_38	533_012346_1	531_0123456_14	685_012346_77	1516_012346_1
578_0123456_1120	154_012346_1351	884_012346_1423	551_012346_160	178_012346_260	253_012346_94	2708_012346_208	1639_012346_228	1818_012346_36	2223_012346_740	41_012346_267	1_012346_160	409_012346_1	659_012346_1099	1176_012346_1	204_0123456_1	442_012346_2339	77_012346_1	122_012346_1	2671_012346_35	533_012346_1	531_0123456_12	685_012346_74	1516_012346_1
578_0123456_1114	154_012346_1353	884_012346_1419	551_012346_173	178_012346_264	253_012346_88	2708_012346_210	1639_012346_227	1818_012346_30	2223_012346_733	41_012346_268	1_012346_154	409_012346_1	659_012346_1118	1176_012346_1	204_0123456_1	442_012346_2336	77_012346_1	122_012346_1	2671_012346_29	533_012346_1	531_0123456_8	685_012346_76	1516_012346_1
578_0123456_1118	154_012346_1352	884_012346_1422	551_012346_173	178_012346_275	253_012346_82	2708_012346_200	1639_012346_226	1818_012346_27	2223_012346_730	41_012346_276	1_012346_150	409_012346_1	659_012346_1128	1176_012346_1	204_0123456_1	442_012346_2324	77_012346_1	122_012346_1	2671_012346_30	533_012346_1	531_0123456_9	685_012346_77	1516_012346_1
578_0123456_1130	154_012346_1350	884_012346_1448	551_012346_167	178_012346_288	253_012346_75	2708_012346_200	1639_012346_235	1818_012346_20	2223_012346_733	41_012346_275	1_012346_140	409_012346_1	659_012346_1128	1176_012346_1	204_0123456_1	442_012346_2283	77_012346_1	122_012346_1	2671_012346_25	533_012346_1	531_0123456_10	685_012346_84	1516_012346_1
578_0123456_1117	154_012346_1349	884_012346_1453	551_012346_164	178_012346_321	253_012346_69	2708_012346_198	1639_012346_229	1818_012346_20	2223_012346_731	41_012346_261	1_012346_152	409_012346_1	659_012346_1122	1176_012346_1	204_0123456_1	442_012346_2291	77_012346_1	122_012346_1	2671_012346_20	533_012346_1	531_0123456_10	685_012346_86	1516_012346_1
578_0123456_1119	154_012346_1364	884_012346_1458	551_012346_164	178_012346_327	253_012346_73	2708_012346_196	1639_012346_221	1818_012346_19	2223_012346_720	41_012346_267	1_012346_149	409_012346_1	659_012346_1129	1176_012346_1	204_0123456_1	442_012346_2278	77_012346_1	122_012346_1	2671_012346_19	533_012346_1	531_0123456_8	685_012346_88	1516_012346_1
578_0123456_1112	154_012346_1363	884_012346_1451	551_012346_167	178_012346_321	253_012346_74	2708_012346_187	1639_012346_224	1818_012346_23	2223_012346_716	41_012346_267	1_012346_141	409_012346_1	659_012346_1150	1176_012346_1	204_0123456_1	442_012346_2289	77_012346_1	122_012346_1	2671_012346_20	533_012346_1	531_0123456_9	685_012346_81	1516_012346_1
578_0123456_1105	154_012346_1356	884_012346_1448	551_012346_170	178_012346_320	253_012346_82	2708_012346_185	1639_012346_226	1818_012346_27	2223_012346_711	41_012346_260	1_012346_132	409_012346_1	659_012346_1157	1176_012346_1	204_0123456_1	442_012346_2310	77_012346_1	122_012346_1	2671_012346_19	533_012346_1	531_0123456_10	685_012346_81	1516_012346_1
578_0123456_1104	154_012346_1353	884_012346_1421	551_012346_179	178_012346_321	253_012346_77	2708_012346_185	1639_012346_219	1818_012346_28	2223_012346_731	41_012346_271	1_012346_141	409_012346_1	659_012346_1157	1176_012346_1	204_0123456_1	442_012346_2317	77_012346_1	122_012346_1	2671_012346_16	533_012346_1	531_0123456_10	685_012346_81	1516_012346_1
578_0123456_1094	154_012346_1354	884_012346_1420	551_012346_173	178_012346_344	253_012346_73	2708_012346_182	1639_012346_217	1818_012346_29	2223_012346_740	41_012346_268	1_012346_144	409_012346_1	659_012346_1168	1176_012346_1	204_0123456_1	442_012346_2298	77_012346_1	122_012346_1	2671_012346_15	533_012346_1	531_0123456_9	685_012346_79	1516_012346_1
578_0123456_1079	154_012346_1372	884_012346_1420	551_012346_153	178_012346_358	253_012346_71	2708_012346_181	1639_012346_210	1818_012346_34	2223_012346_731	41_012346_268	1_012346_142	409_012346_1	659_012346_1171	1176_012346_1	204_0123456_1	442_012346_2319	77_012346_1	122_012346_1	2671_012346_13	533_012346_1	531_0123456_10	685_012346_77	1516_012346_1
578_0123456_1072	154_012346_1372	884_012346_1444	551_012346_149	178_012346_353	253_012346_72	2708_012346_173	1639_012346_215	1818_012346_30	2223_012346_714	41_012346_278	1_012346_125	409_012346_1	659_012346_1169	1176_012346_1	204_0123456_1	442_012346_2336	77_012346_1	122_012346_1	2671_012346_12	533_012346_1	531_0123456_12	685_012346_80	1516_012346_1
578_0123456_1081	154_012346_1368	884_012346_1452	551_012346_156	178_012346_365	253_012346_84	2708_012346_174	1639_012346_215	1818_012346_28	2223_012346_712	41_012346_275	1_012346_137	409_012346_1	659_012346_1149	1176_012346_1	204_0123456_1	442_012346_2314	77_012346_1	122_012346_1	2671_012346_9	533_012346_1	531_0123456_10	685_012346_74	1516_012346_1
578_0123456_1071	154_012346_1374	884_012346_1462	551_012346_153	178_012346_364	253_012346_88	2708_012346_171	1639_012346_214	1818_012346_27	2223_012346_706	41_012346_288	1_012346_126	409_012346_1	659_012346_1147	1176_012346_1	204_0123456_1	442_012346_2320	77_012346_1	122_012346_1	2671_012346_10	533_012346_1	531_0123456_8	685_012346_78	1516_012346_1
578_0123456_1064	154_012346_1388	884_012346_1471	551_012346_150	178_012346_368	253_012346_93	2708_012346_171	1639_012346_205	1818_012346_27	2223_012346_699	41_012346_294	1_012346_128	409_012346_1	659_012346_1148	1176_012346_1	204_0123456_1	442_012346_2304	77_012346_1	122_012346_1	2671_012346_10	533_012346_1	531_0123456_8	685_012346_73	1516_012346_1
578_0123456_1071	154_012346_1385	884_012346_1472	551_012346_157	178_012346_340	253_012346_96	2708_012346_163	1639_012346_214	1818_012346_25	2223_012346_701	41_012346_299	1_012346_130	409_012346_1	659_012346_1172	1176_012346_1	204_0123456_1	442_012346_2292	77_012346_1	122_012346_1	2671_012346_8	533_012346_1	531_0123456_6	685_012346_61	1516_012346_1
578_0123456_1062	154_012346_1375	884_012346_1513	551_012346_147	178_012346_316	253_012346_95	2708_012346_151	1639_012346_213	1818_012346_26	2223_012346_713	41_012346_296	1_012346_131	409_012346_1	659_012346_1182	1176_012346_1	204_0123456_1	442_012346_2306	77_012346_1	122_012346_1	2671_012346_4	533_012346_1	531_0123456_6	685_012346_53	1516_012346_1
578_0123456_1052	154_012346_1358	884_012346_1530	551_012346_147	178_012346_309	253_012346_103	2708_012346_150	1639_012346_212	1818_012346_22	2223_012346_737	41_012346_277	1_012346_131	409_012346_1	659_012346_1196	1176_012346_1	204_0123456_1	442_012346_2296	77_012346_1	122_012346_1	2671_012346_2	533_012346_1	531_0123456_5	685_012346_60	1516_012346_1
578_0123456_1065	154_012346_1360	884_012346_1533	551_012346_154	178_012346_306	253_012346_98	2708_012346_141	1639_012346_218	1818_012346_27	2223_012346_729	41_012346_270	1_012346_123	409_012346_1	659_012346_1171	1176_012346_1	204_0123456_1	442_012346_2324	77_012346_1	122_012346_1	2671_012346_2	533_012346_1	531_0123456_2	685_012346_63	1516_012346_1
578_0123456_1051	154_012346_1358	884_012346_1566	551_012346_146	178_012346_302	253_012346_96	2708_012346_149	1639_012346_223	1818_012346_27	2223_012346_735	41_012346_252	1_012346_118	409_012346_1	659_012346_1181	1176_012346_1	204_0123456_1	442_012346_2314	77_012346_1	122_012346_1	2671_012346_2	533_012346_1	531_0123456_2	685_012346_67	1516_012346_1
578_0123456_1060	154_012346_1345	884_012346_1562	551_012346_149	178_012346_294	253_012346_93	2708_012346_145	1639_012346_224	1818_012346_28	2223_012346_745	41_012346_255	1_012346_110	409_012346_1	659_012346_1175	1176_012346_1	204_0123456_1	442_012346_2336	77_012346_1	122_012346_1	533_012346_1	531_0123456_2	685_012346_70	1516_012346_1
578_0123456_1071	154_012346_1331	884_012346_1580	551_012346_148	178_012346_295	253_012346_95	2708_012346_150	1639_012346_220	1818_012346_26	2223_012346_736	41_012346_263	1_012346_110	409_012346_1	659_012346_1176	1176_012346_1	204_0123456_1	442_012346_2320	77_012346_1	122_012346_1	533_012346_1	531_0123456_2	685_012346_71	1516_012346_1
578_0123456_1080	154_012346_1329	884_012346_1579	551_012346_161	178_012346_278	253_012346_96	2708_012346_150	1639_012346_213	1818_012346_26	2223_012346_740	41_012346_272	1_012346_103	409_012346_1	659_012346_1168	1176_012346_1	204_0123456_1	442_012346_2321	77_012346_1	122_012346_1	533_012346_1	531_0123456_1	685_012346_69	1516_012346_1
578_0123456_1082	154_012346_1317	884_012346_1575	551_012346_151	178_012346_283	253_012346_102	2708_012346_157	1639_012346_230	1818_012346_30	2223_012346_739	41_012346_276	1_012346_108	409_012346_1	659_012346_1182	1176_012346_1	204_0123456_1	442_012346_2286	77_012346_1	122_012346_1	533_012346_1	531_0123456_1	685_012346_74	1516_012346_1
578_0123456_1078	154_012346_1314	884_012346_1576	551_012346_157	178_012346_291	253_012346_109	2708_012346_161	1639_012346_230	1818_012346_28	2223_012346_739	41_012346_280	1_012346_102	409_012346_1	659_012346_1166	1176_012346_1	204_0123456_1	442_012346_2292	77_012346_1	122_012346_1	533_012346_1	531_0123456_1	685_012346_76	1516_012346_1
578_0123456_1077	154_012346_1334	884_012346_1585	551_012346_153	178_012346_282	253_012346_103	2708_012346_159	1639_012346_240	1818_012346_25	2223_012346_725	41_012346_283	1_012346_102	409_012346_1	659_012346_1147	1176_012346_1	204_0123456_1	442_012346_2300	77_012346_1	122_012346_1	533_012346_1	531_0123456_1	685_012346_78	1516_012346_1
578_0123456_1063	154_012346_1331	884_012346_1587	551_012346_148	178_012346_279	253_012346_111	2708_012346_151	1639_012346_231	1818_012346_25	2223_012346_728	41_012346_280	1_012346_106	409_012346_1	659_012346_1146	1176_012346_1	204_0123456_1	442_012346_2322	77_012346_1	122_012346_1	533_012346_1	531_0123456_2	685_012346_78	1516_012346_1
578_0123456_1059	154_012346_1327	884_012346_1578	551_012346_154	178_012346_284	253_012346_113	2708_012346_158	1639_012346_233	1818_012346_25	2223_012346_723	41_012346_287	1_012346_103	409_012346_1	659_012346_1157	1176_012346_1	204_0123456_1	442_012346_2304	77_012346_1	122_012346_1	533_012346_1	531_0123456_2	685_012346_86	1516_012346_1
578_0123456_1063	154_012346_1334	884_012346_1583	551_012346_158	178_012346_280	253_012346_105	2708_012346_162	1639_012346_233	1818_012346_24	2223_012346_718	41_012346_287	1_012346_104	409_012346_1	659_012346_1162	1176_012346_1	204_0123456_1	442_012346_2283	77_012346_1	122_012346_1	533_012346_1	531_0123456_2	685_012346_89	1516_012346_1
578_0123456_1081	154_012346_1330	884_012346_1583	551_012346_164	178_012346_267	253_012346_106	2708_012346_148	1639_012346_237	1818_012346_25	2223_012346_726	41_012346_291	1_012346_105	409_012346_1	659_012346_1152	1176_012346_1	204_0123456_1	442_012346_2286	77_012346_1	122_012346_1	533_012346_1	531_0123456_2	685_012346_91	1516_012346_1
578_0123456_1085	154_012346_1338	884_012346_1586	551_012346_161	178_012346_261	253_012346_104	2708_012346_148	1639_012346_245	1818_012346_26	2223_012346_722	41_012346_282	1_012346_103	409_012346_1	659_012346_1150	1176_012346_1	204_0123456_1	442_012346_2291	77_012346_1	122_012346_1	533_012346_1	531_0123456_2	685_012346_88	1516_012346_1
578_0123456_1084	154_012346_1324	884_012346_1577	551_012346_166	178_012346_261	253_012346_107	2708_012346_149	1639_012346_244	1818_012346_21	2223_012346_716	41_012346_285	1_012346_99	409_012346_1	659_012346_1176	1176_012346_1	204_0123456_1	442_012346_2297	77_012346_1	122_012346_1	533_012346_1	531_0123456_2	685_012346_89	1516_012346_1
578_0123456_1077	154_012346_1327	884_012346_1590	551_012346_166	178_012346_249	253_012346_103	2708_012346_145	1639_012346_253	1818_012346_18	2223_012346_723	41_012346_289	1_012346_95	409_012346_1	659_012346_1170	1176_012346_1	204_0123456_1	442_012346_2305	77_012346_1	122_012346_1	533_012346_1	531_0123456_1	685_012346_82	1516_012346_1
578_0123456_1078	154_012346_1340	884_012346_1581	551_012346_172	178_012346_252	253_012346_105	2708_012346_138	1639_012346_254	1818_012346_16	2223_012346_705	41_012346_291	1_012346_97	409_012346_1	659_012346_1183	1176_012346_1	204_0123456_1	442_012346_2309	77_012346_1	122_012346_1	533_012346_1	531_0123456_1	685_012346_72	1516_012346_1
578_0123456_1065	154_012346_1352	884_012346_1556	551_012346_160	178_012346_249	253_012346_105	2708_012346_133	1639_012346_260	1818_012346_15	2223_012346_716	41_012346_285	1_012346_108	409_012346_1	659_012346_1185	1176_012346_1	204_0123456_1	442_012346_2335	77_012346_1	122_012346_1	533_012346_1	531_0123456_1	685_012346_68	1516_012346_1
578_0123456_1069	154_012346_1361	884_012346_1577	551_012346_158	178_012346_247	253_012346_112	2708_012346_142	1639_012346_263	1818_012346_13	2223_012346_708	41_012346_274	1_012346_103	409_012346_1	659_012346_1182	1176_012346_1	204_0123456_1	442_012346_2320	77_012346_1	122_012346_1	533_012346_1	531_0123456_1	685_012346_64	1516_012346_1
578_0123456_1084	154_012346_1365	884_012346_1594	551_012346_145	178_012346_232	253_012346_119	2708_012346_141	1639_012346_267	1818_012346_15	2223_012346_682	41_012346_272	1_012346_104	409_012346_1	659_012346_1182	1176_012346_1	204_0123456_1	442_012346_2329	77_012346_1	122_012346_1	533_012346_1	531_0123456_1	685_012346_64	1516_012346_1
77_012346_1	578_0123456_1075	154_012346_1380	884_012346_1594	1639_012346_282	178_012346_240	1818_012346_13	2223_012346_663	41_012346_274	1_012346_105	122_012346_1	1516_012346_1	533_012346_1	409_012346_1	442_012346_2313	685_012346_66	253_012346_125	551_012346_142	1176_012346_1	2708_012346_150	659_012346_1178
77_012346_1	578_0123456_1084	154_012346_1377	884_012346_1574	1639_012346_280	178_012346_236	1818_012346_12	2223_012346_677	41_012346_274	1_012346_101	122_012346_1	1516_012346_1	533_012346_1	409_012346_1	442_012346_2346	685_012346_63	253_012346_122	551_012346_138	1176_012346_1	2708_012346_153	659_012346_1170
77_012346_1	578_0123456_1084	154_012346_1379	884_012346_1594	1639_012346_273	178_012346_222	1818_012346_10	2223_012346_680	41_012346_277	1_012346_96	122_012346_1	1516_012346_1	533_012346_1	409_012346_1	442_012346_2354	685_012346_62	253_012346_122	551_012346_132	1176_012346_1	2708_012346_153	659_012346_1168
77_012346_1	578_0123456_1071	154_012346_1382	884_012346_1577	1639_012346_267	178_012346_212	1818_012346_13	2223_012346_688	41_012346_273	1_012346_94	122_012346_1	1516_012346_1	533_012346_1	409_012346_1	442_012346_2374	685_012346_59	253_012346_116	551_012346_139	1176_012346_1	2708_012346_141	659_012346_1194
77_012346_1	578_0123456_1068	154_012346_1389	884_012346_1580	1639_012346_270	178_012346_213	1818_012346_15	2223_012346_698	41_012346_277	1_012346_90	122_012346_1	1516_012346_1	533_012346_1	409_012346_1	442_012346_2358	685_012346_52	253_012346_109	551_012346_148	1176_012346_1	2708_012346_139	659_012346_1193
77_012346_1	578_0123456_1065	154_012346_1382	884_012346_1583	1639_012346_275	178_012346_228	1818_012346_13	2223_012346_692	41_012346_282	1_012346_89	122_012346_1	1516_012346_1	533_012346_1	409_012346_1	442_012346_2343	685_012346_50	253_012346_110	551_012346_157	1176_012346_1	2708_012346_139	659_012346_1189
77_012346_1	578_0123456_1054	154_012346_1369	884_012346_1605	1639_012346_283	178_012346_221	1818_012346_13	2223_012346_694	41_012346_294	1_012346_81	122_012346_1	1516_012346_1	533_012346_1	409_012346_1	442_012346_2343	685_012346_47	253_012346_107	551_012346_160	1176_012346_1	2708_012346_132	659_012346_1191
77_012346_1	578_0123456_1067	154_012346_1368	884_012346_1622	1639_012346_288	178_012346_226	1818_012346_12	2223_012346_713	41_012346_295	1_012346_77	122_012346_1	1516_012346_1	533_012346_1	409_012346_1	442_012346_2320	685_012346_42	253_012346_103	551_012346_153	1176_012346_1	2708_012346_136	659_012346_1180
77_012346_1	578_0123456_1050	154_012346_1374	884_012346_1599	1639_012346_301	178_012346_233	1818_012346_13	2223_012346_713	41_012346_286	1_012346_77	122_012346_1	1516_012346_1	533_012346_1	409_012346_1	442_012346_2330	685_012346_38	253_012346_98	551_012346_161	1176_012346_1	2708_012346_133	659_012346_1195
77_012346_1	578_0123456_1047	154_012346_1360	884_012346_1590	1639_012346_301	178_012346_235	1818_012346_14	2223_012346_715	41_012346_287	1_012346_77	122_012346_1	1516_012346_1	533_012346_1	409_012346_1	442_012346_2343	685_012346_41	253_012346_95	551_012346_163	1176_012346_1	2708_012346_138	659_012346_1201
77_012346_1	578_0123456_1047	154_012346_1363	884_012346_1591	1639_012346_291	178_012346_234	1818_012346_14	2223_012346_729	41_012346_284	1_012346_70	122_012346_1	1516_012346_1	533_012346_1	409_012346_1	442_012346_2366	685_012346_37	253_012346_87	551_012346_162	1176_012346_1	2708_012346_136	659_012346_1193
77_012346_1	578_0123456_1050	154_012346_1370	884_012346_1595	1639_012346_302	178_012346_243	1818_012346_15	2223_012346_728	41_012346_286	1_012346_62	122_012346_1	1516_012346_1	533_012346_1	409_012346_1	442_012346_2360	685_012346_34	253_012346_72	551_012346_168	1176_012346_1	2708_012346_134	659_012346_1177
77_012346_1	578_0123456_1031	154_012346_1381	884_012346_1597	1639_012346_310	178_012346_237	1818_012346_16	2223_012346_744	41_012346_273	1_012346_60	122_012346_1	1516_012346_1	533_012346_1	409_012346_1	442_012346_2331	685_012346_38	253_012346_78	551_012346_170	1176_012346_1	2708_012346_132	659_012346_1207
77_012346_1	578_0123456_1028	154_012346_1375	884_012346_1591	1639_012346_319	178_012346_234	1818_012346_14	2223_012346_750	41_012346_275	1_012346_58	122_012346_1	1516_012346_1	533_012346_1	409_012346_1	442_012346_2324	685_012346_41	253_012346_82	551_012346_180	1176_012346_1	2708_012346_127	659_012346_1206
77_012346_1	578_0123456_1024	154_012346_1383	884_012346_1601	1639_012346_321	178_012346_226	1818_012346_13	2223_012346_756	41_012346_279	1_012346_55	122_012346_1	1516_012346_1	533_012346_1	409_012346_1	442_012346_2289	685_012346_40	253_012346_75	551_012346_184	1176_012346_1	2708_012346_133	659_012346_1225
77_012346_1	578_0123456_1006	154_012346_1389	884_012346_1600	1639_012346_314	178_012346_222	1818_012346_12	2223_012346_748	41_012346_280	1_012346_51	122_012346_1	1516_012346_1	533_012346_1	409_012346_1	442_012346_2298	685_012346_42	253_012346_87	551_012346_186	1176_012346_1	2708_012346_129	659_012346_1229
77_012346_1	578_0123456_1000	154_012346_1380	884_012346_1610	1639_012346_322	178_012346_227	1818_012346_9	2223_012346_760	41_012346_285	1_012346_52	122_012346_1	1516_012346_1	533_012346_1	409_012346_1	442_012346_2297	685_012346_42	253_012346_80	551_012346_180	1176_012346_1	2708_012346_124	659_012346_1232
77_012346_1	578_0123456_987	154_012346_1378	884_012346_1610	1639_012346_318	178_012346_240	1818_012346_10	2223_012346_745	41_012346_300	1_012346_54	122_012346_1	1516_012346_1	533_012346_1	409_012346_1	442_012346_2293	685_012346_40	253_012346_82	551_012346_186	1176_012346_1	2708_012346_128	659_012346_1225
77_012346_1	578_0123456_978	154_012346_1395	884_012346_1619	1639_012346_332	178_012346_234	1818_012346_10	2223_012346_714	41_012346_304	1_012346_51	122_012346_1	1516_012346_1	533_012346_1	409_012346_1	442_012346_2324	685_012346_42	253_012346_90	551_012346_178	1176_012346_1	2708_012346_113	659_012346_1216
77_012346_1	578_0123456_967	154_012346_1402	884_012346_1609	1639_012346_332	178_012346_234	1818_012346_10	2223_012346_719	41_012346_314	1_012346_54	122_012346_1	1516_012346_1	533_012346_1	409_012346_1	442_012346_2323	685_012346_46	253_012346_79	551_012346_177	1176_012346_1	2708_012346_117	659_012346_1217
77_012346_1	578_0123456_966	154_012346_1409	884_012346_1621	1639_012346_325	178_012346_235	1818_012346_9	2223_012346_718	41_012346_322	1_012346_57	122_012346_1	1516_012346_1	533_012346_1	409_012346_1	442_012346_2335	685_012346_46	253_012346_85	551_012346_165	1176_012346_1	2708_012346_118	659_012346_1190
[truncated: 4,341 more rows]
[truncated: 3,003 more columns]
