# Supplementary material for: Environmental change makes robust ecological networks fragile
Source: Nat Commun. 2016 Aug 11;7:12462. doi: 10.1038/ncomms12462 (PMC4987532; doi:10.1038/ncomms12462)
Supplement: Supplementary Data 1 — Host-parasite networks and host extinction sequences in Avida experiments. The compressed archive includes the 100 co-evolved host-parasite networks and the host extinction sequences in the historical scenario. [file ncomms12462-s2.zip › Supplementary_data_S1/host_extinction_sequence_43.csv]

643_478_10	592_0148_1	344_0478_5	345_0478_1	346_0478_11	347_01348_5	340_0478_3	341_01348_6	342_01478_1	343_0478_1	348_01478_3	349_0478_4	594_04578_1	2318_478_1	2319_0478_1	2316_0478_1	2317_0345_1	2314_01348_1	2315_048_1	2312_01348_1	2313_01348_1	2310_01348_1	298_01348_2	299_01478_13	296_0148_3	297_0478_12	294_01348_3	295_01348_4	292_01348_4	293_0478_3	290_0478_1	291_478_20	270_01348_2	271_478_10	272_01348_3	273_01478_8	274_0478_3	275_01348_12	276_0478_3	277_0478_1	278_01348_4	279_01348_3	2262_0478_1	2263_01348_1	2260_0478_1	2261_01478_1	2267_01478_1	108_01478_1	109_0478_7	102_0478_9
643_478_11	592_0148_1	344_0478_5	345_0478_1	346_0478_12	347_01348_5	340_0478_3	341_01348_6	342_01478_1	343_0478_1	348_01478_3	349_0478_4	594_04578_1	2318_478_1	2319_0478_1	2316_0478_1	2317_0345_1	2314_01348_1	2315_048_1	2312_01348_1	2313_01348_1	2310_01348_1	298_01348_2	299_01478_12	296_0148_3	297_0478_12	294_01348_3	295_01348_4	292_01348_4	293_0478_3	290_0478_1	291_478_20	270_01348_2	271_478_10	272_01348_3	273_01478_8	274_0478_3	275_01348_12	276_0478_3	277_0478_1	278_01348_4	279_01348_3	2262_0478_1	2263_01348_1	2260_0478_1	2261_01478_1	2267_01478_1	108_01478_1	109_0478_8	102_0478_9
643_478_11	592_0148_1	344_0478_5	345_0478_1	346_0478_12	347_01348_5	340_0478_3	341_01348_6	342_01478_1	343_0478_1	348_01478_3	349_0478_4	594_04578_1	2318_478_1	2319_0478_1	2316_0478_1	2317_0345_1	2314_01348_1	2315_048_1	2312_01348_1	2313_01348_1	2310_01348_1	298_01348_2	299_01478_12	296_0148_3	297_0478_12	294_01348_3	295_01348_4	292_01348_3	293_0478_3	290_0478_1	291_478_19	270_01348_2	271_478_10	272_01348_3	273_01478_8	274_0478_3	275_01348_12	276_0478_3	277_0478_1	278_01348_4	279_01348_4	2262_0478_1	2263_01348_1	2260_0478_1	2261_01478_1	2267_01478_1	1004_01478_1	108_01478_1	109_0478_8
643_478_11	344_0478_6	345_0478_1	346_0478_12	347_01348_1	340_0478_1	341_01348_1	342_01478_2	343_0478_1	349_0478_1	594_04578_1	2318_478_1	2319_0478_1	2316_0478_1	2317_0345_1	2315_048_1	2312_01348_1	299_01478_1	296_0148_3	294_01348_1	295_01348_1	292_01348_1	293_0478_1	597_01348_1	291_478_19	587_01478_1	270_01348_1	271_478_10	272_01348_1	273_01478_1	274_0478_3	275_01348_1	277_0478_1	278_01348_1	279_01348_2	2262_0478_1	2260_0478_1	2189_048_1	109_0478_2	102_0478_1	103_0478_1	100_01348_1	106_0478_3	107_0478_1	104_01348_1	105_0478_1	2046_035_1	2047_35_1	2042_035_1	2043_0478_1
248_04578_1	452_0478_1	1140_04_1	965_01348_2	718_01348_1	507_01478_1	1147_0478_1	429_01348_1	1948_014_2	669_012348_1	1942_014_1	1946_014_1	419_01478_1	1944_01458_1	1945_014_1	344_0478_4	346_0478_1	347_01348_1	340_0478_1	341_01348_1	342_01478_1	666_048_1	717_478_1	811_01348_1	504_04578_1	349_0478_1	816_0345_1	2177_0478_1	1623_013_1	739_0478_1	719_01348_5	1566_04_1	1793_0345_1	663_01478_1	2175_013_1	713_0134_1	1795_034_1	1794_01348_1	1490_0248_1	1493_0148_1	1494_0478_1	1495_035_1	1496_0458_1	420_048_1	2071_013_1	1700_0148_1	1701_345_1	1702_01348_1	1705_0148_1	2318_478_1
452_0478_1	1140_04_1	718_01348_1	507_01478_1	1948_014_2	669_012348_1	1946_014_1	1944_01458_1	94_478_1	344_0478_6	347_01348_1	341_01348_1	1520_04_1	504_04578_1	349_0478_1	816_0345_1	1521_01_1	1522_01348_1	719_01348_5	1566_04_1	717_478_1	715_01478_1	1790_35_1	1794_01348_1	1062_0248_1	1494_0478_1	1497_04_2	2071_013_1	1701_345_1	422_01348_1	1061_0_1	1060_0_1	2315_048_1	299_01478_1	1664_04_1	293_0478_1	1661_478_1	291_478_1	590_0134_1	595_478_1	1082_1_1	1080_014_1	195_0478_1	197_01478_1	190_01348_1	1126_0_1	270_01348_1	271_478_1	585_0458_1	503_0478_1
452_0478_1	1140_04_1	507_01478_1	198_01478_7	1948_014_2	669_012348_1	1946_014_1	1944_01458_1	94_478_1	344_0478_3	347_01348_1	1520_04_1	349_0478_1	1521_01_1	719_01348_16	718_01348_1	717_478_1	715_01478_1	1790_35_1	1062_0248_1	1494_0478_2	420_048_1	2071_013_1	1701_345_1	422_01348_1	1061_0_1	1060_0_1	2315_048_1	1664_04_1	293_0478_1	291_478_1	595_478_1	1082_1_1	1080_014_1	195_0478_1	197_01478_1	1126_0_1	270_01348_1	271_478_1	585_0458_1	503_0478_1	277_0478_1	279_01348_1	2384_0478_1	2389_013_2	2388_03456_1	1131_04_1	1235_0124_1	1338_13_1	443_03478_1
1948_014_4	669_012348_1	344_0478_2	347_01348_1	719_01348_44	717_478_1	715_01478_1	1494_0478_2	1701_345_1	1061_0_1	1060_0_1	295_01348_1	293_0478_1	291_478_1	595_478_1	1082_1_1	195_0478_1	196_0478_1	1126_0_1	270_01348_1	271_478_1	273_01478_1	277_0478_1	279_01348_1	2384_0478_1	2389_013_2	2388_03456_1	1011_0_1	1231_01478_1	1334_03478_1	1332_0478_1	109_0478_1	102_0478_1	103_0478_1	902_4_1	2047_35_1	39_01348_10	901_1_1	31_0478_4	30_01348_1	36_01478_1	643_478_2	2169_0478_1	1244_0_1	1247_0_1	1530_0_1	436_0478_1	433_01478_1	1539_0123_1	337_0478_2
1948_014_9	344_0478_1	347_01348_1	719_01348_70	717_478_1	715_01478_1	1494_0478_2	1701_345_1	1061_0_1	1060_0_1	295_01348_1	293_0478_1	291_478_1	595_478_1	1082_1_1	195_0478_1	196_0478_1	1126_0_1	270_01348_1	271_478_1	273_01478_1	277_0478_1	279_01348_1	2384_0478_1	2389_013_2	2388_03456_1	1011_0_1	1231_01478_1	1334_03478_1	1332_0478_1	109_0478_4	103_0478_1	902_4_1	39_01348_13	31_0478_2	36_01478_1	643_478_2	2169_0478_1	1244_0_1	1247_0_1	1530_0_1	436_0478_1	433_01478_1	1539_0123_1	333_0478_1	1904_0_1	1480_0478_1	99_01348_1	8_04578_1	91_0478_1
1948_014_9	344_0478_1	347_01348_1	719_01348_79	717_478_1	715_01478_1	1701_345_1	1061_0_1	1060_0_1	295_01348_1	293_0478_1	291_478_1	595_478_1	1082_1_1	195_0478_1	196_0478_1	1126_0_1	270_01348_1	271_478_1	273_01478_1	277_0478_1	279_01348_1	2384_0478_1	2389_013_2	2388_03456_1	1011_0_1	1231_01478_1	1334_03478_1	1332_0478_1	109_0478_11	103_0478_1	902_4_1	39_01348_17	36_01478_1	643_478_1	2169_0478_1	1244_0_1	1247_0_1	1530_0_1	436_0478_1	433_01478_1	1539_0123_1	333_0478_1	1904_0_1	8_04578_1	91_0478_1	94_478_1	1991_012478_1	1997_04_1	1460_34578_1
1948_014_11	344_0478_1	347_01348_1	719_01348_71	717_478_1	715_01478_1	1701_345_1	1061_0_1	1060_0_1	295_01348_1	293_0478_1	291_478_1	595_478_1	1082_1_1	195_0478_1	196_0478_1	1126_0_1	270_01348_1	271_478_1	273_01478_1	277_0478_1	279_01348_1	2384_0478_2	2389_013_1	2388_03456_1	1011_0_1	1231_01478_1	1334_03478_1	1332_0478_1	109_0478_26	103_0478_1	902_4_1	39_01348_21	36_01478_1	2169_0478_1	1244_0_1	1247_0_1	1530_0_1	436_0478_1	433_01478_1	1539_0123_1	333_0478_1	1904_0_1	91_0478_1	94_478_1	1991_012478_1	1997_04_1	1460_34578_1	558_0478_1	1316_0_1
1948_014_12	344_0478_1	347_01348_1	719_01348_55	717_478_1	715_01478_1	1701_345_1	1061_0_1	1060_0_1	295_01348_1	293_0478_1	291_478_1	595_478_1	1082_1_1	195_0478_1	196_0478_1	1126_0_1	270_01348_1	271_478_1	273_01478_1	277_0478_1	279_01348_1	2384_0478_8	2389_013_1	2388_03456_1	1011_0_1	1231_01478_1	1334_03478_1	1332_0478_1	109_0478_40	103_0478_1	902_4_1	39_01348_33	2169_0478_1	1244_0_1	1247_0_1	1530_0_1	436_0478_1	433_01478_1	1539_0123_1	333_0478_1	1904_0_1	91_0478_1	94_478_1	1991_012478_1	1997_04_1	1460_34578_1	558_0478_1	1316_0_1	554_01348_151
1788_01345_1	216_0478_1	81_0478_1	213_01478_1	762_0478_1	452_0478_1	214_01478_1	1910_035_1	1787_0_1	130_01478_1	137_01348_1	136_0148_1	375_0478_1	165_01348_146	139_0478_1	956_04578_1	25_01458_1	1948_014_13	691_0478_1	2327_0478_1	211_0478_1	94_478_1	344_0478_1	543_0478_29	540_0478_1	347_01348_1	575_0478_1	1377_0478_81	545_0147_1	8_04578_1	930_01478_1	1460_34578_1	2384_0478_15	719_01348_58	717_478_1	1344_0478_21	369_0478_83	370_01478_1	9_0478_1	260_0478_1	218_01478_1	286_01478_1	69_01348_1	422_01348_1	58_0478_1	55_0148_1	1060_0_1	135_0478_1	50_01478_1	928_01478_1
1788_01345_1	216_0478_1	214_01478_1	213_01478_1	762_0478_1	452_0478_1	218_01478_1	130_01478_1	137_01348_1	136_0148_1	165_01348_110	139_0478_1	956_04578_1	25_01458_1	1948_014_17	691_0478_1	2327_0478_1	211_0478_1	94_478_1	344_0478_1	543_0478_25	405_04578_1	347_01348_1	575_0478_1	1377_0478_76	545_0147_1	8_04578_1	930_01478_1	1460_34578_1	2177_0478_1	719_01348_64	717_478_1	1344_0478_23	369_0478_106	120_478_1	9_0478_1	260_0478_1	125_0478_1	286_01478_1	422_01348_1	58_0478_1	55_0148_1	50_01478_1	52_01458_1	928_01478_1	19_01348_1	2144_01235_1	2392_0_2	2061_01348_2	295_01348_1
1788_01345_1	216_0478_1	214_01478_1	213_01478_1	762_0478_1	452_0478_1	218_01478_1	130_01478_1	137_01348_1	136_0148_1	165_01348_65	139_0478_1	956_04578_1	25_01458_1	1948_014_21	691_0478_1	2327_0478_1	211_0478_1	94_478_1	344_0478_1	543_0478_26	405_04578_1	347_01348_1	575_0478_1	1377_0478_72	545_0147_1	8_04578_1	930_01478_1	1460_34578_1	408_01458_1	719_01348_66	717_478_1	1344_0478_22	369_0478_126	120_478_1	9_0478_1	260_0478_1	125_0478_1	286_01478_1	422_01348_1	58_0478_1	55_0148_1	50_01478_1	52_01458_1	928_01478_1	19_01348_1	2144_01235_1	2392_0_3	2061_01348_2	295_01348_1
1788_01345_1	216_0478_1	214_01478_1	213_01478_1	762_0478_1	452_0478_1	218_01478_1	130_01478_1	137_01348_1	136_0148_1	165_01348_39	139_0478_1	956_04578_1	25_01458_1	1948_014_28	691_0478_1	2327_0478_1	211_0478_1	94_478_1	344_0478_1	543_0478_31	405_04578_1	575_0478_1	1377_0478_73	545_0147_1	8_04578_1	930_01478_1	1460_34578_1	408_01458_1	719_01348_69	717_478_1	2297_123_12	369_0478_137	120_478_1	9_0478_1	260_0478_1	125_0478_1	286_01478_1	422_01348_1	58_0478_1	55_0148_1	50_01478_1	52_01458_1	928_01478_1	19_01348_1	2144_01235_1	2392_0_3	2061_01348_2	295_01348_1	821_01478_75
1788_01345_1	216_0478_1	214_01478_1	213_01478_1	762_0478_1	452_0478_1	218_01478_1	130_01478_1	137_01348_1	136_0148_1	139_0478_1	956_04578_1	25_01458_1	1948_014_34	691_0478_1	2327_0478_1	211_0478_1	94_478_1	344_0478_1	543_0478_31	405_04578_1	575_0478_1	1377_0478_72	545_0147_1	8_04578_1	930_01478_1	1460_34578_1	408_01458_1	719_01348_93	717_478_1	2297_123_12	369_0478_123	120_478_1	9_0478_1	125_0478_1	286_01478_1	422_01348_1	58_0478_1	55_0148_1	50_01478_1	52_01458_1	928_01478_1	19_01348_1	2144_01235_1	2392_0_2	2061_01348_2	295_01348_1	821_01478_72	926_01478_1	291_478_1
1788_01345_1	216_0478_1	214_01478_1	213_01478_1	762_0478_1	452_0478_1	218_01478_1	130_01478_1	137_01348_1	136_0148_1	139_0478_1	956_04578_1	25_01458_1	1948_014_38	691_0478_1	2327_0478_1	211_0478_1	94_478_1	344_0478_1	543_0478_24	405_04578_1	575_0478_1	402_01348_1	1377_0478_52	545_0147_1	8_04578_1	930_01478_1	1460_34578_1	408_01458_1	719_01348_102	717_478_1	2297_123_12	369_0478_109	120_478_1	9_0478_1	125_0478_1	422_01348_1	58_0478_1	55_0148_1	50_01478_1	52_01458_1	928_01478_1	19_01348_1	2392_0_2	2061_01348_2	295_01348_1	821_01478_63	926_01478_1	291_478_1	319_0478_1
1788_01345_1	216_0478_1	214_01478_1	213_01478_1	762_0478_1	452_0478_1	218_01478_1	130_01478_1	137_01348_1	136_0148_1	139_0478_1	956_04578_1	25_01458_1	1948_014_46	691_0478_1	2327_0478_1	94_478_1	344_0478_1	543_0478_23	405_04578_1	575_0478_1	1377_0478_38	545_0147_1	8_04578_1	930_01478_1	1460_34578_1	408_01458_1	719_01348_93	717_478_1	2297_123_13	369_0478_92	120_478_1	9_0478_1	125_0478_1	422_01348_1	58_0478_1	55_0148_1	50_01478_1	52_01458_1	928_01478_1	19_01348_1	2392_0_1	2061_01348_2	295_01348_1	821_01478_61	926_01478_1	291_478_1	319_0478_1	198_01478_37	195_0478_1
1788_01345_1	216_0478_1	214_01478_1	213_01478_1	762_0478_1	452_0478_1	218_01478_1	137_01348_1	136_0148_1	139_0478_1	956_04578_1	25_01458_1	1948_014_51	691_0478_1	2327_0478_2	94_478_1	344_0478_1	543_0478_23	405_04578_1	1377_0478_23	545_0147_1	8_04578_1	930_01478_1	1460_34578_1	68_0478_1	408_01458_1	719_01348_59	717_478_1	2297_123_12	369_0478_69	120_478_1	9_0478_1	125_0478_1	422_01348_1	58_0478_1	55_0148_1	50_01478_1	52_01458_1	19_01348_1	2392_0_1	2061_01348_2	295_01348_1	821_01478_73	926_01478_1	291_478_1	319_0478_1	198_01478_47	195_0478_1	196_0478_1	315_01478_63
1788_01345_1	216_0478_1	214_01478_1	213_01478_1	762_0478_1	452_0478_1	218_01478_1	137_01348_1	136_0148_1	139_0478_1	956_04578_1	25_01458_1	1948_014_53	691_0478_1	2327_0478_4	94_478_1	344_0478_1	543_0478_21	405_04578_1	1377_0478_25	545_0147_1	8_04578_1	930_01478_1	1460_34578_1	408_01458_1	719_01348_45	717_478_1	1344_0478_16	369_0478_61	120_478_1	9_0478_1	125_0478_1	422_01348_1	55_0148_1	50_01478_1	52_01458_1	19_01348_1	2392_0_1	2391_0478_4	2061_01348_2	295_01348_1	821_01478_87	926_01478_1	291_478_1	319_0478_1	198_01478_63	195_0478_1	196_0478_1	315_01478_61	270_01348_1
1788_01345_1	216_0478_1	214_01478_1	213_01478_1	762_0478_1	452_0478_1	218_01478_1	137_01348_1	136_0148_1	139_0478_1	956_04578_1	25_01458_1	1948_014_54	691_0478_1	2327_0478_5	94_478_1	344_0478_1	543_0478_19	405_04578_1	1377_0478_25	545_0147_1	8_04578_1	1467_0345_102	930_01478_1	1460_34578_1	408_01458_1	719_01348_42	717_478_1	1344_0478_14	369_0478_56	120_478_1	9_0478_1	125_0478_1	422_01348_1	55_0148_1	50_01478_1	52_01458_1	19_01348_1	2392_0_1	2391_0478_3	2061_01348_2	295_01348_1	821_01478_83	926_01478_1	291_478_1	319_0478_1	198_01478_81	195_0478_1	196_0478_1	315_01478_60
1788_01345_1	214_01478_1	762_0478_1	452_0478_1	218_01478_1	137_01348_1	136_0148_1	139_0478_1	956_04578_1	25_01458_1	1948_014_54	691_0478_1	2327_0478_9	94_478_1	344_0478_1	543_0478_20	405_04578_1	1377_0478_33	545_0147_1	8_04578_1	1467_0345_111	930_01478_1	1460_34578_1	408_01458_1	719_01348_49	1344_0478_12	120_478_1	9_0478_1	125_0478_1	422_01348_1	55_0148_1	50_01478_1	52_01458_1	19_01348_1	2392_0_1	2061_01348_2	295_01348_1	821_01478_81	926_01478_1	291_478_1	319_0478_1	198_01478_90	195_0478_1	196_0478_1	315_01478_48	270_01348_1	68_0478_1	89_0478_1	113_01458_1	82_0478_1
1788_01345_1	214_01478_1	762_0478_1	218_01478_1	137_01348_1	1948_014_55	2327_0478_14	543_0478_20	405_04578_1	1377_0478_37	8_04578_1	408_01458_1	719_01348_69	1344_0478_9	125_0478_1	422_01348_1	52_01458_1	2392_0_1	2061_01348_2	295_01348_1	375_0478_1	376_0478_1	198_01478_84	195_0478_1	196_0478_1	315_01478_44	114_0478_1	89_0478_1	113_01458_1	82_0478_1	81_0478_1	119_0478_106	796_0478_1	795_0478_1	773_0478_54	2384_0478_189	369_0478_70	2388_03456_1	365_0478_26	301_0478_52	588_478_1	307_0478_1	109_0478_113	386_0478_1	388_0478_1	248_04578_1	39_01348_101	821_01478_76	1720_48_6	644_01478_1
579_478_1	198_01478_82	602_01478_1	762_0478_1	554_01348_253	2297_123_14	153_0478_1	315_01478_40	114_0478_1	89_0478_1	137_01348_1	68_0478_1	142_01478_1	119_0478_100	254_0478_1	796_0478_1	1948_014_58	2327_0478_16	207_0478_3	173_01348_77	956_04578_1	543_0478_19	180_0148_92	2384_0478_181	1377_0478_52	369_0478_71	9_0478_1	1467_0345_107	365_0478_23	2362_0478_7	658_0478_1	286_01478_1	752_0478_4	634_01478_33	719_01348_84	206_478_18	301_0478_56	611_0478_1	795_0478_1	588_478_1	109_0478_115	218_01478_1	386_0478_1	773_0478_62	165_01348_48	94_478_1	39_01348_105	1344_0478_7	19_01348_1	1720_48_5
153_0478_1	198_01478_83	602_01478_1	762_0478_1	554_01348_252	2297_123_15	315_01478_40	114_0478_1	89_0478_1	137_01348_1	68_0478_1	142_01478_1	119_0478_98	254_0478_1	796_0478_1	1948_014_63	2327_0478_15	207_0478_2	173_01348_100	956_04578_1	543_0478_17	180_0148_89	2384_0478_165	1377_0478_74	369_0478_72	9_0478_1	1467_0345_93	365_0478_19	2362_0478_8	658_0478_1	286_01478_1	752_0478_10	634_01478_20	719_01348_86	206_478_20	301_0478_60	611_0478_1	795_0478_1	109_0478_124	218_01478_1	386_0478_1	773_0478_67	165_01348_32	94_478_1	39_01348_98	1344_0478_5	19_01348_1	1720_48_6	2025_04_10	1470_478_1
153_0478_1	198_01478_80	602_01478_1	762_0478_1	554_01348_243	2297_123_17	315_01478_50	114_0478_1	89_0478_1	137_01348_1	68_0478_1	142_01478_1	119_0478_98	254_0478_1	796_0478_1	1948_014_62	2327_0478_15	207_0478_2	173_01348_120	956_04578_1	543_0478_13	180_0148_88	2384_0478_120	1377_0478_91	369_0478_72	9_0478_1	1467_0345_87	365_0478_12	2362_0478_12	658_0478_1	286_01478_1	752_0478_24	634_01478_18	719_01348_72	206_478_24	301_0478_54	611_0478_1	795_0478_1	109_0478_166	218_01478_1	386_0478_1	773_0478_74	165_01348_27	94_478_1	39_01348_99	1344_0478_3	19_01348_1	1720_48_7	2025_04_10	1470_478_1
153_0478_1	198_01478_77	602_01478_1	762_0478_1	554_01348_226	2297_123_15	315_01478_51	114_0478_1	89_0478_1	137_01348_1	68_0478_1	142_01478_1	119_0478_93	254_0478_1	796_0478_1	1948_014_61	2327_0478_11	207_0478_2	173_01348_121	956_04578_1	543_0478_14	180_0148_88	2384_0478_100	1377_0478_105	369_0478_58	9_0478_1	1467_0345_83	365_0478_9	2362_0478_17	658_0478_1	286_01478_1	752_0478_41	634_01478_16	719_01348_57	206_478_33	301_0478_50	611_0478_1	795_0478_1	109_0478_213	218_01478_1	386_0478_1	773_0478_81	165_01348_26	94_478_1	39_01348_94	1344_0478_2	19_01348_1	1720_48_7	2025_04_10	1470_478_1
153_0478_1	198_01478_69	602_01478_1	762_0478_1	554_01348_209	2297_123_17	315_01478_48	114_0478_1	89_0478_1	137_01348_1	68_0478_1	142_01478_1	119_0478_90	254_0478_1	796_0478_1	1948_014_60	2327_0478_6	207_0478_1	173_01348_123	956_04578_1	543_0478_20	180_0148_88	2384_0478_87	1377_0478_112	369_0478_43	9_0478_1	1467_0345_81	365_0478_5	2362_0478_20	658_0478_1	286_01478_1	752_0478_61	634_01478_10	719_01348_50	206_478_43	301_0478_47	611_0478_1	795_0478_1	109_0478_220	218_01478_1	386_0478_1	773_0478_88	165_01348_29	94_478_1	39_01348_119	1344_0478_1	19_01348_1	1720_48_7	2025_04_10	1470_478_1
153_0478_1	198_01478_66	602_01478_1	762_0478_1	554_01348_173	2297_123_18	315_01478_47	114_0478_1	89_0478_1	137_01348_1	68_0478_1	142_01478_1	119_0478_99	254_0478_1	796_0478_1	1948_014_65	2327_0478_2	207_0478_1	173_01348_112	956_04578_1	543_0478_22	180_0148_91	2384_0478_76	1377_0478_109	369_0478_28	9_0478_1	1467_0345_81	365_0478_4	2362_0478_21	658_0478_1	286_01478_1	752_0478_74	634_01478_8	719_01348_42	206_478_51	301_0478_39	611_0478_1	795_0478_1	109_0478_207	218_01478_1	386_0478_1	773_0478_90	165_01348_39	94_478_1	39_01348_153	1344_0478_1	19_01348_1	1720_48_7	2025_04_9	1470_478_1
153_0478_1	198_01478_60	602_01478_1	762_0478_1	554_01348_141	2297_123_19	315_01478_56	114_0478_1	89_0478_1	137_01348_1	68_0478_1	142_01478_1	119_0478_122	254_0478_1	796_0478_1	1948_014_67	2327_0478_1	207_0478_1	173_01348_87	956_04578_1	543_0478_27	180_0148_100	2384_0478_74	1377_0478_95	369_0478_10	9_0478_1	1467_0345_76	365_0478_3	2362_0478_20	658_0478_1	286_01478_1	752_0478_76	634_01478_8	719_01348_38	206_478_57	301_0478_32	611_0478_1	795_0478_1	109_0478_167	218_01478_1	386_0478_1	773_0478_99	165_01348_49	94_478_1	39_01348_192	1344_0478_1	19_01348_1	1720_48_8	2025_04_8	1470_478_1
153_0478_1	198_01478_49	602_01478_1	762_0478_1	554_01348_137	1344_0478_1	315_01478_56	68_0478_1	89_0478_1	137_01348_1	207_0478_1	142_01478_1	119_0478_139	254_0478_1	796_0478_1	1948_014_65	2327_0478_1	773_0478_105	173_01348_82	956_04578_1	543_0478_22	180_0148_109	2384_0478_69	1377_0478_65	369_0478_7	9_0478_1	1467_0345_77	365_0478_2	2362_0478_15	658_0478_1	286_01478_1	752_0478_67	634_01478_14	719_01348_45	206_478_61	2297_123_20	301_0478_28	611_0478_1	795_0478_1	109_0478_141	218_01478_1	386_0478_1	165_01348_49	94_478_1	39_01348_226	114_0478_1	19_01348_1	1720_48_9	2025_04_8	1470_478_1
153_0478_1	198_01478_39	602_01478_1	762_0478_1	554_01348_157	1344_0478_1	315_01478_62	68_0478_1	89_0478_1	137_01348_1	207_0478_1	142_01478_1	119_0478_157	254_0478_1	796_0478_1	1948_014_57	2327_0478_1	773_0478_94	173_01348_91	956_04578_1	543_0478_19	180_0148_116	2384_0478_84	1377_0478_49	369_0478_4	9_0478_1	1467_0345_80	365_0478_2	2362_0478_12	658_0478_1	286_01478_1	752_0478_56	634_01478_24	719_01348_52	206_478_67	2297_123_18	301_0478_20	611_0478_1	795_0478_1	109_0478_114	218_01478_1	386_0478_1	165_01348_41	94_478_1	39_01348_258	114_0478_1	19_01348_1	1720_48_11	2025_04_7	1470_478_1
153_0478_1	198_01478_33	602_01478_1	762_0478_1	554_01348_221	1344_0478_1	315_01478_65	68_0478_1	89_0478_1	137_01348_1	207_0478_1	142_01478_1	119_0478_157	254_0478_1	796_0478_1	1948_014_55	773_0478_97	173_01348_104	543_0478_14	180_0148_119	2384_0478_114	1377_0478_46	369_0478_4	9_0478_1	1467_0345_68	365_0478_2	2362_0478_8	658_0478_1	286_01478_1	752_0478_45	634_01478_40	719_01348_58	206_478_81	2297_123_18	301_0478_17	611_0478_1	795_0478_1	109_0478_107	218_01478_1	386_0478_1	165_01348_36	94_478_1	39_01348_265	114_0478_1	19_01348_1	1720_48_9	2025_04_7	1470_478_1	259_01348_1	2392_0_1
153_0478_1	198_01478_24	602_01478_1	762_0478_1	554_01348_298	1344_0478_1	315_01478_74	68_0478_1	89_0478_1	137_01348_1	207_0478_1	142_01478_1	119_0478_139	254_0478_1	796_0478_1	1948_014_55	773_0478_94	173_01348_124	543_0478_11	180_0148_121	2384_0478_130	1377_0478_44	369_0478_1	9_0478_1	1467_0345_69	365_0478_1	2362_0478_7	658_0478_1	286_01478_1	752_0478_46	634_01478_65	719_01348_70	206_478_91	2297_123_19	301_0478_11	611_0478_1	795_0478_1	109_0478_100	218_01478_1	386_0478_1	165_01348_32	94_478_1	39_01348_276	114_0478_1	19_01348_1	1720_48_9	2025_04_6	1470_478_1	259_01348_1	2392_0_1
153_0478_1	198_01478_15	602_01478_1	762_0478_1	554_01348_350	1344_0478_1	315_01478_73	68_0478_1	89_0478_1	137_01348_1	2297_123_21	207_0478_1	142_01478_1	119_0478_133	254_0478_1	796_0478_1	1948_014_54	773_0478_81	173_01348_144	543_0478_10	180_0148_126	2384_0478_137	1377_0478_60	9_0478_1	1467_0345_68	365_0478_1	2362_0478_4	658_0478_1	286_01478_1	752_0478_48	634_01478_87	719_01348_84	206_478_92	301_0478_10	611_0478_1	795_0478_1	109_0478_101	218_01478_1	386_0478_1	165_01348_27	94_478_1	39_01348_271	114_0478_1	19_01348_1	1720_48_8	2025_04_5	1470_478_1	259_01348_1	2392_0_1	644_01478_1
153_0478_1	198_01478_13	602_01478_1	762_0478_1	554_01348_357	1344_0478_1	315_01478_78	68_0478_1	89_0478_1	137_01348_1	2297_123_21	207_0478_1	142_01478_1	119_0478_130	254_0478_1	796_0478_1	1948_014_58	773_0478_76	173_01348_158	543_0478_10	180_0148_133	2384_0478_116	1377_0478_75	9_0478_1	1467_0345_76	365_0478_1	2362_0478_3	658_0478_1	286_01478_1	752_0478_49	634_01478_96	719_01348_87	206_478_94	301_0478_11	611_0478_1	795_0478_1	109_0478_116	218_01478_1	386_0478_1	165_01348_30	94_478_1	39_01348_240	114_0478_1	19_01348_1	1720_48_6	2025_04_5	1470_478_1	259_01348_1	2392_0_1	644_01478_1
153_0478_1	198_01478_14	602_01478_1	762_0478_1	554_01348_328	1344_0478_1	315_01478_76	68_0478_1	89_0478_1	137_01348_1	2297_123_22	207_0478_1	142_01478_1	119_0478_133	254_0478_1	796_0478_1	1948_014_57	773_0478_67	173_01348_150	543_0478_11	180_0148_141	2384_0478_88	1377_0478_92	9_0478_1	1467_0345_74	365_0478_1	2362_0478_3	658_0478_1	286_01478_1	752_0478_55	634_01478_95	719_01348_95	206_478_86	301_0478_11	611_0478_1	795_0478_1	109_0478_126	218_01478_1	386_0478_1	165_01348_35	94_478_1	39_01348_216	114_0478_1	19_01348_1	1720_48_6	2025_04_4	1470_478_1	259_01348_1	2392_0_1	644_01478_1
153_0478_1	198_01478_14	602_01478_1	762_0478_1	554_01348_286	1344_0478_1	315_01478_81	68_0478_1	89_0478_1	137_01348_1	2297_123_24	207_0478_1	142_01478_1	119_0478_154	254_0478_1	796_0478_1	1948_014_54	773_0478_68	173_01348_153	543_0478_9	180_0148_141	2384_0478_67	1377_0478_99	9_0478_1	1467_0345_73	365_0478_1	2362_0478_4	658_0478_1	286_01478_1	752_0478_67	634_01478_94	719_01348_107	206_478_85	301_0478_11	611_0478_1	795_0478_1	109_0478_149	218_01478_1	386_0478_1	165_01348_48	94_478_1	39_01348_203	114_0478_1	19_01348_1	1720_48_6	2025_04_4	1470_478_1	259_01348_1	2392_0_1	644_01478_1
153_0478_1	198_01478_12	602_01478_1	195_0478_1	554_01348_276	2297_123_26	315_01478_77	68_0478_1	259_01348_1	137_01348_1	207_0478_1	142_01478_1	119_0478_175	254_0478_1	796_0478_1	1948_014_53	773_0478_71	173_01348_161	543_0478_14	180_0148_143	2384_0478_55	1377_0478_99	9_0478_1	1467_0345_75	365_0478_1	2362_0478_2	658_0478_1	286_01478_1	752_0478_88	634_01478_93	719_01348_109	206_478_70	301_0478_14	611_0478_1	795_0478_1	109_0478_174	218_01478_1	386_0478_1	165_01348_53	94_478_1	39_01348_193	19_01348_1	1720_48_6	2025_04_4	1470_478_1	2392_0_1	644_01478_1	295_01348_1	821_01478_91	2371_0248_82
153_0478_1	198_01478_12	602_01478_1	195_0478_1	554_01348_285	2297_123_25	315_01478_81	68_0478_1	259_01348_1	137_01348_1	207_0478_1	142_01478_1	119_0478_191	254_0478_1	796_0478_1	1948_014_55	773_0478_67	173_01348_162	543_0478_29	180_0148_149	2384_0478_45	1377_0478_88	9_0478_1	1467_0345_73	365_0478_1	2362_0478_2	658_0478_1	286_01478_1	752_0478_100	634_01478_97	719_01348_92	206_478_75	301_0478_12	611_0478_1	795_0478_1	109_0478_197	218_01478_1	386_0478_1	165_01348_59	94_478_1	39_01348_207	19_01348_1	1720_48_5	2025_04_4	1470_478_1	2392_0_1	644_01478_1	295_01348_1	821_01478_85	2371_0248_91
153_0478_1	198_01478_10	602_01478_1	195_0478_1	554_01348_253	2297_123_22	315_01478_67	68_0478_1	259_01348_1	137_01348_1	207_0478_1	142_01478_1	119_0478_185	254_0478_1	796_0478_1	1948_014_51	773_0478_67	173_01348_164	543_0478_36	180_0148_144	2384_0478_43	1377_0478_62	9_0478_1	1467_0345_76	2362_0478_2	658_0478_1	286_01478_1	752_0478_108	634_01478_86	719_01348_82	206_478_83	301_0478_14	611_0478_1	109_0478_195	218_01478_1	386_0478_1	165_01348_55	94_478_1	39_01348_195	19_01348_1	1720_48_4	2025_04_4	1470_478_1	644_01478_1	295_01348_1	821_01478_81	2371_0248_97	376_0478_1
153_0478_1	198_01478_5	602_01478_1	195_0478_1	554_01348_212	2297_123_21	315_01478_53	68_0478_1	259_01348_1	137_01348_1	207_0478_1	142_01478_1	119_0478_184	254_0478_1	796_0478_1	1948_014_47	773_0478_66	173_01348_164	543_0478_39	180_0148_135	2384_0478_50	1377_0478_55	9_0478_1	1467_0345_81	2362_0478_4	658_0478_1	286_01478_1	752_0478_112	634_01478_92	719_01348_91	206_478_94	301_0478_12	611_0478_1	109_0478_179	218_01478_1	386_0478_1	165_01348_64	94_478_1	39_01348_203	19_01348_1	1720_48_3	2025_04_5	1470_478_1	644_01478_1	295_01348_1	821_01478_80	2371_0248_104	376_0478_1
153_0478_1	198_01478_3	602_01478_1	195_0478_1	554_01348_212	2297_123_22	315_01478_49	68_0478_1	259_01348_1	137_01348_1	207_0478_1	142_01478_1	119_0478_161	254_0478_1	796_0478_1	1948_014_43	773_0478_71	173_01348_152	543_0478_26	180_0148_133	2384_0478_56	1377_0478_45	9_0478_1	1467_0345_86	2362_0478_7	658_0478_1	286_01478_1	752_0478_102	634_01478_87	719_01348_84	206_478_95	301_0478_8	611_0478_1	109_0478_159	218_01478_1	386_0478_1	165_01348_74	94_478_1	39_01348_204	19_01348_1	1720_48_3	2025_04_6	1470_478_1	644_01478_1	295_01348_1	821_01478_82	2371_0248_111	376_0478_1
153_0478_1	198_01478_1	602_01478_1	195_0478_1	554_01348_229	2297_123_23	315_01478_53	68_0478_1	259_01348_1	137_01348_1	207_0478_1	142_01478_1	119_0478_133	254_0478_1	796_0478_1	1948_014_39	773_0478_73	173_01348_146	543_0478_22	180_0148_138	2384_0478_63	1377_0478_32	9_0478_1	1467_0345_94	2362_0478_9	658_0478_1	286_01478_1	752_0478_95	634_01478_87	719_01348_77	206_478_94	301_0478_1	611_0478_1	109_0478_127	218_01478_1	386_0478_1	165_01348_88	94_478_1	39_01348_202	19_01348_1	1720_48_1	2025_04_7	1470_478_1	644_01478_1	295_01348_1	821_01478_94	2371_0248_108	376_0478_1
153_0478_1	602_01478_1	195_0478_1	554_01348_270	2297_123_25	315_01478_51	68_0478_1	259_01348_1	137_01348_1	207_0478_1	142_01478_1	119_0478_120	254_0478_1	796_0478_1	1948_014_33	719_01348_66	173_01348_157	543_0478_14	180_0148_145	2384_0478_66	1377_0478_27	9_0478_1	1467_0345_97	2362_0478_7	658_0478_1	286_01478_1	752_0478_86	634_01478_88	773_0478_87	206_478_91	301_0478_1	611_0478_1	109_0478_113	218_01478_1	386_0478_1	165_01348_92	94_478_1	39_01348_177	19_01348_1	1720_48_1	2025_04_7	1470_478_1	644_01478_1	295_01348_1	821_01478_96	2371_0248_107	376_0478_1
153_0478_1	602_01478_1	195_0478_1	554_01348_279	2297_123_30	315_01478_48	68_0478_1	259_01348_1	137_01348_1	207_0478_1	142_01478_1	119_0478_96	254_0478_1	796_0478_1	1948_014_34	719_01348_65	173_01348_199	543_0478_9	180_0148_154	2384_0478_71	1377_0478_25	9_0478_1	1467_0345_99	2362_0478_3	658_0478_1	286_01478_1	752_0478_74	634_01478_65	773_0478_98	206_478_86	301_0478_1	611_0478_1	109_0478_105	218_01478_1	386_0478_1	165_01348_93	94_478_1	39_01348_149	19_01348_1	1720_48_1	2025_04_7	1470_478_1	644_01478_1	295_01348_1	821_01478_91	2371_0248_112	376_0478_1
153_0478_1	602_01478_1	195_0478_1	554_01348_275	2297_123_35	315_01478_57	68_0478_1	259_01348_1	137_01348_1	207_0478_1	142_01478_1	119_0478_98	254_0478_1	796_0478_1	1948_014_36	719_01348_70	173_01348_232	543_0478_4	180_0148_168	2384_0478_76	1377_0478_26	9_0478_1	1467_0345_100	2362_0478_1	658_0478_1	286_01478_1	752_0478_71	634_01478_61	773_0478_106	206_478_86	301_0478_1	611_0478_1	109_0478_110	218_01478_1	386_0478_1	165_01348_88	94_478_1	39_01348_138	19_01348_1	1720_48_1	2025_04_8	1470_478_1	644_01478_1	295_01348_1	821_01478_92	2371_0248_121	376_0478_1
153_0478_1	602_01478_1	195_0478_1	554_01348_239	2297_123_36	315_01478_61	68_0478_1	259_01348_1	137_01348_1	207_0478_1	142_01478_1	119_0478_106	254_0478_1	796_0478_1	1948_014_33	719_01348_71	173_01348_261	543_0478_2	180_0148_178	2384_0478_67	1377_0478_40	9_0478_1	1467_0345_93	2362_0478_1	658_0478_1	286_01478_1	752_0478_67	634_01478_50	773_0478_111	206_478_89	301_0478_1	611_0478_1	109_0478_120	218_01478_1	386_0478_1	165_01348_77	94_478_1	39_01348_131	19_01348_1	1720_48_1	2025_04_8	1470_478_1	644_01478_1	295_01348_1	821_01478_82	2371_0248_128	376_0478_1
153_0478_1	602_01478_1	195_0478_1	554_01348_202	2297_123_38	315_01478_56	68_0478_1	259_01348_1	137_01348_1	207_0478_1	142_01478_1	119_0478_113	254_0478_1	796_0478_1	1948_014_33	719_01348_73	173_01348_280	543_0478_1	180_0148_177	2384_0478_63	1377_0478_53	9_0478_1	1467_0345_87	2362_0478_1	658_0478_1	286_01478_1	752_0478_60	634_01478_49	773_0478_106	206_478_95	301_0478_1	611_0478_1	109_0478_128	218_01478_1	386_0478_1	165_01348_60	39_01348_134	19_01348_1	2025_04_8	644_01478_1	295_01348_1	821_01478_77	2371_0248_150	376_0478_1
153_0478_1	602_01478_1	195_0478_1	554_01348_175	2297_123_43	315_01478_58	68_0478_1	259_01348_1	137_01348_1	207_0478_1	142_01478_1	119_0478_107	254_0478_1	796_0478_1	1948_014_34	719_01348_70	173_01348_277	543_0478_1	180_0148_168	2384_0478_75	1377_0478_62	9_0478_1	1467_0345_77	2362_0478_1	658_0478_1	286_01478_1	752_0478_64	634_01478_47	773_0478_101	206_478_104	301_0478_1	611_0478_1	109_0478_147	218_01478_1	386_0478_1	165_01348_45	39_01348_149	19_01348_1	2025_04_8	644_01478_1	295_01348_1	821_01478_69	2371_0248_157	376_0478_1
153_0478_1	602_01478_1	195_0478_1	554_01348_154	2297_123_49	315_01478_61	259_01348_1	137_01348_1	68_0478_1	142_01478_1	119_0478_92	254_0478_1	796_0478_1	1948_014_41	719_01348_71	173_01348_259	543_0478_1	180_0148_162	2384_0478_80	1377_0478_69	9_0478_1	1467_0345_67	658_0478_1	286_01478_1	752_0478_58	634_01478_45	773_0478_92	206_478_113	301_0478_1	109_0478_174	218_01478_1	386_0478_1	165_01348_42	39_01348_171	19_01348_1	2025_04_8	644_01478_1	295_01348_1	821_01478_58	2371_0248_153	376_0478_1
153_0478_1	602_01478_1	195_0478_1	554_01348_132	2297_123_54	315_01478_68	259_01348_1	137_01348_1	68_0478_1	142_01478_1	119_0478_96	254_0478_1	796_0478_1	1948_014_42	719_01348_73	173_01348_214	543_0478_1	180_0148_163	2384_0478_87	1377_0478_70	9_0478_1	1467_0345_64	658_0478_1	286_01478_1	752_0478_61	634_01478_43	773_0478_87	206_478_111	301_0478_1	109_0478_184	218_01478_1	386_0478_1	165_01348_53	39_01348_215	19_01348_1	2025_04_7	644_01478_1	295_01348_1	821_01478_65	2371_0248_151	376_0478_1
153_0478_1	602_01478_1	195_0478_1	554_01348_136	2297_123_58	218_01478_1	259_01348_1	137_01348_1	68_0478_1	142_01478_1	119_0478_102	796_0478_1	1948_014_40	719_01348_80	173_01348_193	180_0148_174	2384_0478_87	1377_0478_56	9_0478_1	1467_0345_63	658_0478_1	286_01478_1	752_0478_60	634_01478_39	773_0478_81	206_478_112	109_0478_179	315_01478_76	386_0478_1	165_01348_44	39_01348_272	19_01348_1	2025_04_5	644_01478_1	295_01348_1	821_01478_75	2371_0248_146	376_0478_1
153_0478_1	602_01478_1	195_0478_1	554_01348_142	2297_123_62	218_01478_1	259_01348_1	137_01348_1	68_0478_1	142_01478_1	119_0478_117	796_0478_1	1948_014_40	719_01348_87	173_01348_172	180_0148_173	2384_0478_89	1377_0478_31	9_0478_1	1467_0345_66	658_0478_1	286_01478_1	752_0478_57	634_01478_41	773_0478_72	206_478_110	109_0478_152	315_01478_76	386_0478_1	165_01348_40	39_01348_314	19_01348_1	2025_04_4	644_01478_1	295_01348_1	821_01478_85	2371_0248_127	376_0478_1
153_0478_1	602_01478_1	195_0478_1	554_01348_153	2297_123_63	218_01478_1	259_01348_1	137_01348_1	68_0478_1	142_01478_1	119_0478_125	796_0478_1	1948_014_37	719_01348_94	173_01348_161	180_0148_180	2384_0478_82	1377_0478_33	9_0478_1	1467_0345_70	658_0478_1	286_01478_1	752_0478_58	634_01478_51	773_0478_66	206_478_104	109_0478_144	315_01478_74	386_0478_1	165_01348_49	39_01348_313	19_01348_1	2025_04_4	644_01478_1	295_01348_1	821_01478_83	2371_0248_113	376_0478_1
153_0478_1	602_01478_1	195_0478_1	554_01348_161	2297_123_64	218_01478_1	259_01348_1	137_01348_1	68_0478_1	142_01478_1	119_0478_144	796_0478_1	1948_014_38	719_01348_86	173_01348_186	180_0148_155	2384_0478_72	1377_0478_29	9_0478_1	1467_0345_73	658_0478_1	286_01478_1	752_0478_61	634_01478_63	773_0478_70	206_478_103	109_0478_136	315_01478_77	386_0478_1	165_01348_42	39_01348_296	19_01348_1	2025_04_3	644_01478_1	295_01348_1	821_01478_78	2371_0248_92	376_0478_1
153_0478_1	602_01478_1	195_0478_1	554_01348_174	2297_123_69	218_01478_1	259_01348_1	137_01348_1	68_0478_1	142_01478_1	119_0478_135	796_0478_1	1948_014_35	719_01348_82	173_01348_221	180_0148_139	2384_0478_68	1377_0478_25	9_0478_1	1467_0345_77	658_0478_1	286_01478_1	752_0478_65	634_01478_74	773_0478_61	206_478_92	109_0478_139	315_01478_93	386_0478_1	165_01348_46	39_01348_260	19_01348_1	2025_04_2	644_01478_1	295_01348_1	821_01478_62	2371_0248_81	376_0478_1
153_0478_1	602_01478_1	195_0478_1	554_01348_208	2297_123_74	218_01478_1	259_01348_1	137_01348_1	68_0478_1	142_01478_1	119_0478_120	796_0478_1	1948_014_35	719_01348_74	173_01348_246	180_0148_112	2384_0478_67	1377_0478_21	9_0478_1	1467_0345_86	658_0478_1	286_01478_1	752_0478_76	634_01478_87	773_0478_68	206_478_82	109_0478_152	315_01478_100	386_0478_1	165_01348_48	39_01348_251	19_01348_1	2025_04_2	644_01478_1	295_01348_1	821_01478_52	2371_0248_76	376_0478_1
153_0478_1	602_01478_1	195_0478_1	554_01348_235	2297_123_84	218_01478_1	259_01348_1	137_01348_1	68_0478_1	142_01478_1	119_0478_106	796_0478_1	1948_014_39	719_01348_60	173_01348_269	180_0148_88	2384_0478_68	1377_0478_19	9_0478_1	1467_0345_95	658_0478_1	286_01478_1	752_0478_91	634_01478_109	773_0478_74	206_478_83	109_0478_147	315_01478_104	386_0478_1	165_01348_45	39_01348_241	19_01348_1	2025_04_1	644_01478_1	295_01348_1	821_01478_42	2371_0248_72	376_0478_1
153_0478_1	602_01478_1	195_0478_1	554_01348_241	2297_123_87	218_01478_1	259_01348_1	137_01348_1	68_0478_1	142_01478_1	119_0478_98	796_0478_1	1948_014_39	719_01348_37	173_01348_259	180_0148_83	2384_0478_54	1377_0478_19	9_0478_1	1467_0345_111	658_0478_1	286_01478_1	752_0478_103	634_01478_116	773_0478_79	206_478_85	109_0478_148	315_01478_117	165_01348_40	39_01348_233	19_01348_1	644_01478_1	295_01348_1	821_01478_41	2371_0248_78	376_0478_1
153_0478_1	602_01478_1	195_0478_1	554_01348_214	2297_123_90	218_01478_1	259_01348_1	137_01348_1	68_0478_1	142_01478_1	119_0478_80	796_0478_1	1948_014_40	719_01348_24	173_01348_237	180_0148_90	2384_0478_55	1377_0478_25	9_0478_1	1467_0345_127	658_0478_1	286_01478_1	752_0478_114	634_01478_105	773_0478_81	206_478_100	109_0478_133	315_01478_111	165_01348_41	39_01348_221	19_01348_1	644_01478_1	295_01348_1	821_01478_38	2371_0248_97	376_0478_1
153_0478_1	602_01478_1	195_0478_1	554_01348_183	2297_123_89	218_01478_1	259_01348_1	137_01348_1	68_0478_1	142_01478_1	119_0478_80	796_0478_1	1948_014_41	719_01348_16	173_01348_194	180_0148_114	2384_0478_62	1377_0478_23	9_0478_1	1467_0345_130	658_0478_1	286_01478_1	752_0478_109	634_01478_102	773_0478_78	206_478_113	109_0478_109	315_01478_109	165_01348_51	39_01348_244	19_01348_1	644_01478_1	295_01348_1	821_01478_42	2371_0248_122	376_0478_1
153_0478_1	602_01478_1	195_0478_1	554_01348_179	2297_123_85	218_01478_1	259_01348_1	137_01348_1	68_0478_1	142_01478_1	119_0478_103	796_0478_1	1948_014_46	719_01348_9	173_01348_160	180_0148_138	2384_0478_61	1377_0478_36	9_0478_1	1467_0345_133	658_0478_1	286_01478_1	752_0478_108	634_01478_90	773_0478_80	206_478_104	109_0478_96	315_01478_111	165_01348_64	39_01348_270	19_01348_1	644_01478_1	295_01348_1	821_01478_51	2371_0248_150	376_0478_1
153_0478_1	602_01478_1	195_0478_1	554_01348_202	2297_123_84	218_01478_1	259_01348_1	137_01348_1	68_0478_1	142_01478_1	119_0478_123	796_0478_1	1948_014_42	719_01348_6	173_01348_157	180_0148_178	2384_0478_55	1377_0478_38	9_0478_1	1467_0345_126	658_0478_1	286_01478_1	752_0478_107	634_01478_91	773_0478_87	206_478_109	109_0478_99	315_01478_107	165_01348_85	39_01348_296	19_01348_1	644_01478_1	295_01348_1	821_01478_43	2371_0248_179	376_0478_1
153_0478_1	602_01478_1	195_0478_1	554_01348_215	2297_123_87	218_01478_1	259_01348_1	137_01348_1	68_0478_1	142_01478_1	119_0478_129	796_0478_1	1948_014_39	719_01348_6	173_01348_181	180_0148_197	2384_0478_64	1377_0478_46	9_0478_1	1467_0345_116	658_0478_1	286_01478_1	752_0478_108	634_01478_97	773_0478_89	206_478_103	109_0478_106	315_01478_88	165_01348_103	39_01348_288	19_01348_1	644_01478_1	295_01348_1	821_01478_34	2371_0248_195	376_0478_1
153_0478_1	602_01478_1	195_0478_1	554_01348_223	2297_123_85	218_01478_1	259_01348_1	137_01348_1	68_0478_1	142_01478_1	119_0478_148	796_0478_1	1948_014_40	719_01348_6	173_01348_243	180_0148_207	2384_0478_58	1377_0478_42	9_0478_1	1467_0345_108	658_0478_1	286_01478_1	752_0478_107	634_01478_121	773_0478_85	206_478_95	109_0478_95	315_01478_83	165_01348_98	39_01348_253	19_01348_1	644_01478_1	295_01348_1	821_01478_31	2371_0248_205	376_0478_1
153_0478_1	602_01478_1	195_0478_1	554_01348_249	2297_123_88	218_01478_1	259_01348_1	137_01348_1	68_0478_1	142_01478_1	119_0478_151	796_0478_1	1948_014_40	719_01348_6	173_01348_289	180_0148_179	2384_0478_57	1377_0478_35	9_0478_1	1467_0345_97	658_0478_1	286_01478_1	752_0478_112	634_01478_136	773_0478_78	206_478_77	109_0478_86	315_01478_75	165_01348_89	39_01348_216	19_01348_1	644_01478_1	295_01348_1	821_01478_26	2371_0248_206	376_0478_1
153_0478_1	602_01478_1	195_0478_1	554_01348_281	2297_123_91	218_01478_1	259_01348_1	137_01348_1	68_0478_1	142_01478_1	119_0478_147	796_0478_1	1948_014_40	719_01348_7	173_01348_315	180_0148_145	2384_0478_71	1377_0478_30	9_0478_1	1467_0345_76	658_0478_1	286_01478_1	752_0478_110	634_01478_151	773_0478_80	206_478_70	109_0478_90	315_01478_81	165_01348_79	39_01348_189	19_01348_1	644_01478_1	295_01348_1	821_01478_19	2371_0248_205	376_0478_1
153_0478_1	602_01478_1	195_0478_1	554_01348_294	2297_123_92	218_01478_1	259_01348_1	137_01348_1	68_0478_1	142_01478_1	119_0478_128	796_0478_1	1948_014_35	719_01348_7	173_01348_329	180_0148_115	2384_0478_93	1377_0478_26	9_0478_1	1467_0345_65	658_0478_1	286_01478_1	752_0478_111	634_01478_147	773_0478_82	206_478_70	109_0478_81	315_01478_86	165_01348_81	39_01348_195	19_01348_1	644_01478_1	295_01348_1	821_01478_7	2371_0248_200	376_0478_1
153_0478_1	602_01478_1	195_0478_1	554_01348_294	2297_123_87	218_01478_1	259_01348_1	137_01348_1	68_0478_1	142_01478_1	119_0478_118	796_0478_1	1948_014_37	719_01348_7	173_01348_307	180_0148_89	2384_0478_102	1377_0478_25	9_0478_1	1467_0345_63	658_0478_1	286_01478_1	752_0478_105	634_01478_133	773_0478_83	206_478_74	109_0478_68	315_01478_83	165_01348_80	39_01348_223	19_01348_1	644_01478_1	295_01348_1	821_01478_5	2371_0248_217	376_0478_1
153_0478_1	602_01478_1	195_0478_1	554_01348_262	2297_123_89	218_01478_1	259_01348_1	137_01348_1	68_0478_1	142_01478_1	119_0478_115	796_0478_1	1948_014_33	719_01348_5	173_01348_287	180_0148_83	2384_0478_85	1377_0478_20	9_0478_1	1467_0345_59	658_0478_1	286_01478_1	752_0478_101	634_01478_112	773_0478_77	206_478_76	109_0478_59	315_01478_92	165_01348_82	39_01348_251	19_01348_1	644_01478_1	295_01348_1	821_01478_7	2371_0248_227	376_0478_1
153_0478_1	602_01478_1	195_0478_1	554_01348_250	2297_123_94	218_01478_1	259_01348_1	137_01348_1	68_0478_1	142_01478_1	119_0478_105	796_0478_1	1948_014_32	719_01348_2	173_01348_253	180_0148_94	2384_0478_74	1377_0478_23	9_0478_1	1467_0345_59	658_0478_1	286_01478_1	752_0478_87	634_01478_93	773_0478_62	206_478_87	109_0478_47	315_01478_108	165_01348_90	39_01348_279	19_01348_1	644_01478_1	295_01348_1	821_01478_8	2371_0248_241	376_0478_1
153_0478_1	602_01478_1	195_0478_1	554_01348_247	2297_123_98	218_01478_1	259_01348_1	137_01348_1	68_0478_1	142_01478_1	119_0478_104	796_0478_1	1948_014_28	719_01348_4	173_01348_218	180_0148_114	2384_0478_72	1377_0478_26	9_0478_1	1467_0345_52	658_0478_1	286_01478_1	752_0478_85	634_01478_78	773_0478_64	206_478_101	109_0478_50	315_01478_103	165_01348_111	39_01348_278	19_01348_1	644_01478_1	295_01348_1	821_01478_6	2371_0248_255	376_0478_1
153_0478_1	602_01478_1	195_0478_1	554_01348_240	2297_123_103	218_01478_1	259_01348_1	137_01348_1	68_0478_1	142_01478_1	119_0478_119	796_0478_1	1948_014_27	719_01348_9	173_01348_199	180_0148_121	2384_0478_66	1377_0478_34	9_0478_1	1467_0345_54	658_0478_1	286_01478_1	752_0478_81	634_01478_74	773_0478_59	206_478_122	109_0478_40	315_01478_104	165_01348_131	39_01348_253	19_01348_1	644_01478_1	295_01348_1	821_01478_2	2371_0248_249	376_0478_1
153_0478_1	602_01478_1	195_0478_1	554_01348_263	2297_123_113	218_01478_1	259_01348_1	137_01348_1	68_0478_1	142_01478_1	119_0478_126	796_0478_1	1948_014_26	719_01348_17	173_01348_203	180_0148_110	2384_0478_59	1377_0478_56	9_0478_1	1467_0345_54	658_0478_1	286_01478_1	752_0478_80	634_01478_78	773_0478_54	206_478_120	109_0478_40	315_01478_90	165_01348_128	39_01348_229	19_01348_1	644_01478_1	295_01348_1	821_01478_2	2371_0248_254	376_0478_1
153_0478_1	602_01478_1	195_0478_1	554_01348_281	2297_123_113	218_01478_1	259_01348_1	137_01348_1	68_0478_1	142_01478_1	119_0478_132	796_0478_1	1948_014_20	719_01348_19	173_01348_220	180_0148_100	2384_0478_58	1377_0478_68	9_0478_1	1467_0345_60	658_0478_1	286_01478_1	752_0478_82	634_01478_79	773_0478_46	206_478_108	109_0478_38	315_01478_88	165_01348_112	39_01348_211	19_01348_1	644_01478_1	295_01348_1	821_01478_1	2371_0248_260	376_0478_1
153_0478_1	602_01478_1	195_0478_1	554_01348_284	2297_123_121	218_01478_1	259_01348_1	137_01348_1	68_0478_1	142_01478_1	119_0478_136	796_0478_1	1948_014_17	719_01348_20	173_01348_243	180_0148_81	2384_0478_66	1377_0478_71	9_0478_1	1467_0345_53	658_0478_1	286_01478_1	752_0478_82	634_01478_78	773_0478_46	206_478_107	109_0478_40	315_01478_91	165_01348_98	39_01348_226	19_01348_1	295_01348_1	2371_0248_249	376_0478_1
153_0478_1	602_01478_1	195_0478_1	554_01348_310	2297_123_123	218_01478_1	259_01348_1	137_01348_1	68_0478_1	142_01478_1	119_0478_140	796_0478_1	1948_014_16	719_01348_23	173_01348_277	180_0148_69	2384_0478_96	1377_0478_68	9_0478_1	1467_0345_55	658_0478_1	286_01478_1	752_0478_83	634_01478_69	773_0478_41	206_478_113	109_0478_40	315_01478_88	165_01348_75	39_01348_241	19_01348_1	295_01348_1	2371_0248_235	376_0478_1
153_0478_1	602_01478_1	195_0478_1	554_01348_337	2297_123_132	218_01478_1	259_01348_1	137_01348_1	68_0478_1	142_01478_1	119_0478_134	796_0478_1	1948_014_16	719_01348_19	173_01348_275	180_0148_82	2384_0478_109	1377_0478_59	9_0478_1	1467_0345_56	658_0478_1	286_01478_1	752_0478_94	634_01478_55	773_0478_45	206_478_126	109_0478_47	315_01478_79	165_01348_67	39_01348_258	19_01348_1	295_01348_1	2371_0248_230	376_0478_1
153_0478_1	602_01478_1	195_0478_1	554_01348_374	2297_123_137	218_01478_1	259_01348_1	137_01348_1	68_0478_1	142_01478_1	119_0478_135	796_0478_1	1948_014_15	719_01348_21	173_01348_249	180_0148_108	2384_0478_108	1377_0478_59	9_0478_1	1467_0345_55	658_0478_1	286_01478_1	752_0478_109	634_01478_44	773_0478_44	206_478_146	109_0478_57	315_01478_75	165_01348_59	39_01348_252	19_01348_1	295_01348_1	2371_0248_219	376_0478_1
153_0478_1	602_01478_1	195_0478_1	554_01348_395	2297_123_145	218_01478_1	259_01348_1	137_01348_1	68_0478_1	142_01478_1	119_0478_134	796_0478_1	1948_014_12	719_01348_17	173_01348_242	180_0148_115	2384_0478_91	1377_0478_50	9_0478_1	1467_0345_61	658_0478_1	286_01478_1	752_0478_116	634_01478_33	773_0478_42	206_478_164	109_0478_57	315_01478_74	165_01348_70	39_01348_241	19_01348_1	295_01348_1	2371_0248_207	376_0478_1
153_0478_1	602_01478_1	195_0478_1	554_01348_388	2297_123_156	218_01478_1	259_01348_1	137_01348_1	68_0478_1	142_01478_1	119_0478_132	796_0478_1	1948_014_12	719_01348_18	173_01348_246	180_0148_129	2384_0478_74	1377_0478_47	9_0478_1	1467_0345_64	658_0478_1	286_01478_1	752_0478_128	634_01478_31	773_0478_46	206_478_170	109_0478_58	315_01478_65	165_01348_69	39_01348_233	19_01348_1	295_01348_1	2371_0248_203	376_0478_1
153_0478_1	602_01478_1	195_0478_1	554_01348_354	2297_123_164	218_01478_1	259_01348_1	137_01348_1	68_0478_1	142_01478_1	119_0478_155	796_0478_1	1948_014_11	719_01348_19	173_01348_254	180_0148_132	2384_0478_69	1377_0478_39	9_0478_1	1467_0345_62	658_0478_1	286_01478_1	752_0478_127	634_01478_26	773_0478_45	206_478_163	109_0478_56	315_01478_50	165_01348_72	39_01348_215	19_01348_1	295_01348_1	2371_0248_207	376_0478_1
153_0478_1	602_01478_1	195_0478_1	554_01348_317	2297_123_165	218_01478_1	259_01348_1	137_01348_1	68_0478_1	142_01478_1	119_0478_178	796_0478_1	1948_014_11	719_01348_19	173_01348_284	180_0148_138	2384_0478_67	1377_0478_41	9_0478_1	1467_0345_59	658_0478_1	286_01478_1	752_0478_111	634_01478_25	773_0478_40	206_478_152	109_0478_60	315_01478_46	165_01348_65	39_01348_221	19_01348_1	295_01348_1	2371_0248_215	376_0478_1
153_0478_1	602_01478_1	195_0478_1	554_01348_289	2297_123_159	218_01478_1	259_01348_1	137_01348_1	68_0478_1	142_01478_1	119_0478_203	796_0478_1	1948_014_9	719_01348_20	173_01348_312	180_0148_139	2384_0478_60	1377_0478_32	9_0478_1	1467_0345_59	658_0478_1	286_01478_1	752_0478_98	634_01478_23	773_0478_39	206_478_163	109_0478_70	315_01478_37	165_01348_52	39_01348_227	19_01348_1	295_01348_1	2371_0248_226	376_0478_1
153_0478_1	602_01478_1	195_0478_1	554_01348_281	2297_123_159	218_01478_1	259_01348_1	137_01348_1	68_0478_1	142_01478_1	119_0478_216	796_0478_1	1948_014_9	719_01348_18	173_01348_315	180_0148_138	2384_0478_58	1377_0478_28	9_0478_1	1467_0345_56	658_0478_1	286_01478_1	752_0478_96	634_01478_23	773_0478_31	206_478_157	109_0478_80	315_01478_30	165_01348_41	39_01348_237	19_01348_1	295_01348_1	2371_0248_251	376_0478_1
153_0478_1	602_01478_1	195_0478_1	554_01348_276	2297_123_158	218_01478_1	259_01348_1	137_01348_1	68_0478_1	142_01478_1	119_0478_209	796_0478_1	1948_014_8	719_01348_15	173_01348_292	180_0148_132	2384_0478_52	1377_0478_28	9_0478_1	1467_0345_52	658_0478_1	286_01478_1	752_0478_97	634_01478_33	773_0478_29	206_478_162	109_0478_83	315_01478_25	165_01348_48	39_01348_230	19_01348_1	295_01348_1	2371_0248_254	376_0478_1
153_0478_1	602_01478_1	195_0478_1	554_01348_275	2297_123_149	218_01478_1	259_01348_1	137_01348_1	68_0478_1	142_01478_1	119_0478_195	796_0478_1	1948_014_9	719_01348_9	173_01348_251	180_0148_129	2384_0478_52	1377_0478_23	9_0478_1	1467_0345_56	658_0478_1	286_01478_1	752_0478_107	634_01478_41	773_0478_26	206_478_160	109_0478_87	315_01478_21	165_01348_56	39_01348_217	19_01348_1	295_01348_1	2371_0248_281	376_0478_1
153_0478_1	602_01478_1	195_0478_1	554_01348_285	2297_123_152	218_01478_1	259_01348_1	137_01348_1	68_0478_1	142_01478_1	119_0478_180	796_0478_1	1948_014_9	719_01348_8	173_01348_218	180_0148_133	2384_0478_44	1377_0478_24	9_0478_1	1467_0345_51	658_0478_1	286_01478_1	752_0478_106	634_01478_48	773_0478_27	206_478_157	109_0478_89	315_01478_15	165_01348_58	39_01348_203	19_01348_1	295_01348_1	2371_0248_286	376_0478_1
153_0478_1	602_01478_1	195_0478_1	554_01348_274	2297_123_159	218_01478_1	259_01348_1	137_01348_1	68_0478_1	142_01478_1	119_0478_169	796_0478_1	1948_014_10	719_01348_7	173_01348_189	180_0148_136	2384_0478_42	1377_0478_24	9_0478_1	1467_0345_50	658_0478_1	286_01478_1	752_0478_107	634_01478_48	773_0478_29	206_478_152	109_0478_105	315_01478_15	165_01348_55	39_01348_215	19_01348_1	295_01348_1	2371_0248_301	376_0478_1
153_0478_1	602_01478_1	195_0478_1	554_01348_269	2297_123_161	218_01478_1	259_01348_1	137_01348_1	68_0478_1	142_01478_1	119_0478_167	796_0478_1	1948_014_10	719_01348_6	173_01348_171	180_0148_125	2384_0478_42	1377_0478_22	9_0478_1	1467_0345_53	658_0478_1	286_01478_1	752_0478_97	634_01478_38	773_0478_29	206_478_149	109_0478_123	315_01478_12	165_01348_46	39_01348_227	19_01348_1	295_01348_1	2371_0248_301	376_0478_1
153_0478_1	602_01478_1	195_0478_1	554_01348_307	2297_123_165	218_01478_1	259_01348_1	137_01348_1	68_0478_1	142_01478_1	119_0478_160	796_0478_1	1948_014_9	719_01348_5	173_01348_203	180_0148_113	2384_0478_42	1377_0478_19	9_0478_1	1467_0345_47	658_0478_1	286_01478_1	752_0478_81	634_01478_29	773_0478_35	206_478_148	109_0478_130	315_01478_13	165_01348_39	39_01348_238	19_01348_1	295_01348_1	2371_0248_294	376_0478_1
153_0478_1	602_01478_1	195_0478_1	554_01348_327	2297_123_162	218_01478_1	259_01348_1	137_01348_1	68_0478_1	142_01478_1	119_0478_168	796_0478_1	1948_014_6	719_01348_4	173_01348_248	180_0148_110	2384_0478_33	1377_0478_14	9_0478_1	1467_0345_45	658_0478_1	286_01478_1	752_0478_74	634_01478_20	773_0478_36	206_478_158	109_0478_126	315_01478_16	165_01348_39	39_01348_248	19_01348_1	295_01348_1	2371_0248_286	376_0478_1
153_0478_1	602_01478_1	195_0478_1	554_01348_329	2297_123_155	218_01478_1	259_01348_1	137_01348_1	68_0478_1	142_01478_1	119_0478_182	796_0478_1	1948_014_5	719_01348_4	173_01348_309	180_0148_99	2384_0478_29	1377_0478_10	9_0478_1	1467_0345_42	658_0478_1	286_01478_1	752_0478_58	634_01478_14	773_0478_39	206_478_166	109_0478_114	315_01478_17	165_01348_45	39_01348_274	19_01348_1	295_01348_1	2371_0248_275	376_0478_1
153_0478_1	602_01478_1	195_0478_1	554_01348_331	2297_123_158	218_01478_1	259_01348_1	137_01348_1	68_0478_1	142_01478_1	119_0478_173	796_0478_1	1948_014_5	719_01348_1	173_01348_316	180_0148_97	2384_0478_29	1377_0478_13	9_0478_1	1467_0345_42	658_0478_1	286_01478_1	752_0478_47	634_01478_12	773_0478_34	206_478_156	109_0478_129	315_01478_19	165_01348_44	39_01348_299	19_01348_1	295_01348_1	2371_0248_269	376_0478_1
153_0478_1	602_01478_1	195_0478_1	554_01348_325	2297_123_160	218_01478_1	68_0478_1	142_01478_1	119_0478_170	796_0478_1	1948_014_5	173_01348_265	180_0148_102	2384_0478_30	1377_0478_23	9_0478_1	1467_0345_36	658_0478_1	286_01478_1	752_0478_36	634_01478_9	773_0478_29	206_478_163	109_0478_143	315_01478_17	165_01348_51	39_01348_297	19_01348_1	295_01348_1	2371_0248_246	376_0478_1
153_0478_1	602_01478_1	195_0478_1	554_01348_357	2297_123_159	218_01478_1	68_0478_1	142_01478_1	119_0478_182	796_0478_1	1948_014_5	173_01348_234	180_0148_113	2384_0478_31	1377_0478_24	9_0478_1	1467_0345_37	658_0478_1	286_01478_1	752_0478_34	634_01478_7	773_0478_22	206_478_160	109_0478_141	315_01478_19	165_01348_56	39_01348_266	19_01348_1	295_01348_1	2371_0248_256	376_0478_1
153_0478_1	602_01478_1	195_0478_1	554_01348_399	2297_123_163	218_01478_1	68_0478_1	142_01478_1	119_0478_200	796_0478_1	1948_014_4	173_01348_194	180_0148_121	2384_0478_30	1377_0478_25	9_0478_1	1467_0345_48	658_0478_1	286_01478_1	752_0478_35	634_01478_9	773_0478_18	206_478_157	109_0478_146	315_01478_24	165_01348_62	39_01348_248	19_01348_1	295_01348_1	2371_0248_250	376_0478_1
153_0478_1	602_01478_1	195_0478_1	554_01348_445	2297_123_158	218_01478_1	68_0478_1	142_01478_1	119_0478_224	796_0478_1	1948_014_4	173_01348_178	180_0148_124	2384_0478_26	1377_0478_25	9_0478_1	1467_0345_54	658_0478_1	286_01478_1	752_0478_27	634_01478_16	773_0478_12	206_478_155	109_0478_155	315_01478_28	165_01348_66	39_01348_252	19_01348_1	295_01348_1	2371_0248_266	376_0478_1
153_0478_1	602_01478_1	195_0478_1	554_01348_457	2297_123_151	218_01478_1	68_0478_1	142_01478_1	119_0478_249	796_0478_1	1948_014_5	173_01348_165	180_0148_119	2384_0478_20	1377_0478_29	9_0478_1	1467_0345_62	658_0478_1	286_01478_1	752_0478_17	634_01478_21	773_0478_9	206_478_159	109_0478_153	315_01478_28	165_01348_78	39_01348_269	19_01348_1	295_01348_1	2371_0248_290	376_0478_1
153_0478_1	602_01478_1	195_0478_1	554_01348_427	2297_123_152	218_01478_1	68_0478_1	142_01478_1	119_0478_261	796_0478_1	1948_014_4	173_01348_169	180_0148_95	2384_0478_23	1377_0478_23	9_0478_1	1467_0345_75	658_0478_1	286_01478_1	752_0478_10	634_01478_21	773_0478_6	206_478_165	109_0478_165	315_01478_31	165_01348_102	39_01348_257	19_01348_1	295_01348_1	2371_0248_315	376_0478_1
153_0478_1	602_01478_1	195_0478_1	554_01348_439	2297_123_147	218_01478_1	68_0478_1	142_01478_1	119_0478_265	796_0478_1	1948_014_4	173_01348_186	180_0148_87	2384_0478_34	1377_0478_22	9_0478_1	1467_0345_91	658_0478_1	286_01478_1	752_0478_3	634_01478_17	773_0478_4	206_478_163	109_0478_173	315_01478_24	165_01348_122	39_01348_209	19_01348_1	295_01348_1	2371_0248_350	376_0478_1
153_0478_1	602_01478_1	195_0478_1	554_01348_452	2297_123_142	218_01478_1	68_0478_1	142_01478_1	119_0478_262	796_0478_1	1948_014_5	173_01348_170	180_0148_89	2384_0478_37	1377_0478_17	9_0478_1	1467_0345_109	658_0478_1	286_01478_1	752_0478_1	634_01478_10	773_0478_3	206_478_165	109_0478_203	315_01478_22	165_01348_138	39_01348_194	19_01348_1	295_01348_1	2371_0248_353	376_0478_1
153_0478_1	602_01478_1	195_0478_1	554_01348_456	2297_123_138	218_01478_1	68_0478_1	142_01478_1	119_0478_275	796_0478_1	1948_014_3	173_01348_170	180_0148_100	2384_0478_34	1377_0478_11	9_0478_1	1467_0345_117	658_0478_1	286_01478_1	634_01478_9	773_0478_4	206_478_178	109_0478_238	315_01478_26	165_01348_134	39_01348_198	19_01348_1	295_01348_1	2371_0248_345	376_0478_1
153_0478_1	602_01478_1	195_0478_1	554_01348_457	2297_123_138	218_01478_1	68_0478_1	142_01478_1	119_0478_276	796_0478_1	1948_014_3	173_01348_146	180_0148_119	2384_0478_20	1377_0478_10	9_0478_1	1467_0345_124	658_0478_1	286_01478_1	634_01478_6	773_0478_4	206_478_172	109_0478_235	315_01478_25	165_01348_109	39_01348_237	19_01348_1	295_01348_1	2371_0248_328	376_0478_1
153_0478_1	602_01478_1	195_0478_1	554_01348_444	2297_123_129	218_01478_1	68_0478_1	142_01478_1	119_0478_271	796_0478_1	1948_014_3	173_01348_122	180_0148_140	2384_0478_16	1377_0478_5	9_0478_1	1467_0345_126	658_0478_1	286_01478_1	634_01478_6	773_0478_4	206_478_153	109_0478_212	315_01478_26	165_01348_98	39_01348_295	19_01348_1	295_01348_1	2371_0248_323	376_0478_1
153_0478_1	602_01478_1	195_0478_1	554_01348_433	2297_123_129	218_01478_1	68_0478_1	142_01478_1	119_0478_276	796_0478_1	1948_014_4	173_01348_111	180_0148_141	2384_0478_14	1377_0478_2	9_0478_1	1467_0345_124	658_0478_1	286_01478_1	634_01478_8	773_0478_4	206_478_121	109_0478_182	315_01478_27	165_01348_95	39_01348_347	19_01348_1	295_01348_1	2371_0248_321	376_0478_1
153_0478_1	602_01478_1	195_0478_1	554_01348_451	2297_123_136	218_01478_1	68_0478_1	142_01478_1	119_0478_276	796_0478_1	1948_014_4	173_01348_104	180_0148_155	2384_0478_7	1377_0478_1	9_0478_1	1467_0345_124	658_0478_1	286_01478_1	634_01478_9	773_0478_2	206_478_110	109_0478_158	315_01478_25	165_01348_90	39_01348_357	19_01348_1	295_01348_1	2371_0248_336	376_0478_1
153_0478_1	602_01478_1	195_0478_1	554_01348_428	2297_123_144	218_01478_1	68_0478_1	142_01478_1	119_0478_267	796_0478_1	1948_014_4	173_01348_107	180_0148_149	2384_0478_9	1467_0345_121	658_0478_1	286_01478_1	634_01478_9	773_0478_2	206_478_99	109_0478_129	315_01478_22	165_01348_84	39_01348_334	19_01348_1	295_01348_1	2371_0248_342	376_0478_1
153_0478_1	602_01478_1	195_0478_1	554_01348_417	2297_123_150	218_01478_1	68_0478_1	142_01478_1	119_0478_269	796_0478_1	1948_014_3	173_01348_107	180_0148_131	2384_0478_10	1467_0345_118	658_0478_1	286_01478_1	634_01478_10	773_0478_1	206_478_111	109_0478_125	315_01478_21	165_01348_92	39_01348_299	19_01348_1	295_01348_1	2371_0248_327	376_0478_1
153_0478_1	602_01478_1	195_0478_1	554_01348_427	2297_123_152	218_01478_1	68_0478_1	142_01478_1	119_0478_281	796_0478_1	1948_014_2	173_01348_102	180_0148_116	2384_0478_13	1467_0345_105	658_0478_1	286_01478_1	634_01478_7	773_0478_1	206_478_126	109_0478_123	315_01478_20	165_01348_92	39_01348_276	19_01348_1	295_01348_1	2371_0248_294	376_0478_1
153_0478_1	602_01478_1	195_0478_1	554_01348_468	2297_123_154	218_01478_1	68_0478_1	142_01478_1	119_0478_288	796_0478_1	1948_014_2	173_01348_107	180_0148_107	2384_0478_16	1467_0345_100	658_0478_1	286_01478_1	634_01478_4	773_0478_1	206_478_138	109_0478_135	315_01478_19	165_01348_93	39_01348_235	19_01348_1	295_01348_1	2371_0248_262	376_0478_1
153_0478_1	602_01478_1	195_0478_1	554_01348_494	2297_123_146	218_01478_1	68_0478_1	142_01478_1	119_0478_282	796_0478_1	1948_014_2	173_01348_132	180_0148_114	2384_0478_13	1467_0345_94	658_0478_1	286_01478_1	634_01478_4	773_0478_1	206_478_165	109_0478_138	315_01478_17	165_01348_94	39_01348_236	19_01348_1	295_01348_1	2371_0248_251	376_0478_1
153_0478_1	602_01478_1	195_0478_1	554_01348_512	2297_123_140	218_01478_1	142_01478_1	119_0478_281	796_0478_1	1948_014_2	173_01348_146	180_0148_117	2384_0478_12	1467_0345_99	658_0478_1	286_01478_1	634_01478_8	206_478_204	109_0478_127	315_01478_16	165_01348_75	39_01348_253	19_01348_1	295_01348_1	2371_0248_243	376_0478_1
153_0478_1	602_01478_1	195_0478_1	554_01348_504	2297_123_139	218_01478_1	142_01478_1	119_0478_264	796_0478_1	1948_014_2	173_01348_149	180_0148_145	2384_0478_13	1467_0345_109	658_0478_1	286_01478_1	634_01478_8	206_478_224	109_0478_114	315_01478_13	165_01348_56	39_01348_271	19_01348_1	295_01348_1	2371_0248_250	376_0478_1
153_0478_1	602_01478_1	195_0478_1	554_01348_481	2297_123_140	218_01478_1	142_01478_1	119_0478_266	796_0478_1	1948_014_3	173_01348_151	180_0148_172	2384_0478_18	1467_0345_116	658_0478_1	286_01478_1	634_01478_9	206_478_228	109_0478_98	315_01478_15	165_01348_55	39_01348_301	19_01348_1	295_01348_1	2371_0248_260	376_0478_1
153_0478_1	602_01478_1	195_0478_1	554_01348_485	2297_123_145	218_01478_1	142_01478_1	119_0478_269	796_0478_1	1948_014_2	173_01348_160	180_0148_178	2384_0478_15	1467_0345_119	658_0478_1	286_01478_1	634_01478_6	206_478_230	109_0478_87	315_01478_15	165_01348_57	39_01348_299	19_01348_1	295_01348_1	2371_0248_259	376_0478_1
153_0478_1	602_01478_1	195_0478_1	554_01348_522	2297_123_144	218_01478_1	142_01478_1	119_0478_303	796_0478_1	1948_014_2	173_01348_159	180_0148_168	2384_0478_18	1467_0345_117	658_0478_1	286_01478_1	634_01478_8	206_478_214	109_0478_96	315_01478_11	165_01348_67	39_01348_284	19_01348_1	295_01348_1	2371_0248_272	376_0478_1
153_0478_1	602_01478_1	195_0478_1	554_01348_545	2297_123_145	218_01478_1	142_01478_1	119_0478_327	796_0478_1	1948_014_2	173_01348_157	180_0148_163	2384_0478_20	1467_0345_110	658_0478_1	286_01478_1	634_01478_7	206_478_177	109_0478_88	315_01478_7	165_01348_76	39_01348_258	19_01348_1	295_01348_1	2371_0248_269	376_0478_1
153_0478_1	602_01478_1	195_0478_1	554_01348_573	2297_123_144	218_01478_1	142_01478_1	119_0478_346	796_0478_1	1948_014_2	173_01348_149	180_0148_145	2384_0478_13	1467_0345_114	658_0478_1	286_01478_1	634_01478_5	206_478_166	109_0478_108	315_01478_6	165_01348_73	39_01348_247	19_01348_1	295_01348_1	2371_0248_266	376_0478_1
153_0478_1	602_01478_1	195_0478_1	554_01348_563	2297_123_138	218_01478_1	142_01478_1	119_0478_353	796_0478_1	1948_014_2	173_01348_123	180_0148_144	2384_0478_11	1467_0345_115	658_0478_1	286_01478_1	634_01478_4	206_478_153	109_0478_122	315_01478_2	165_01348_84	39_01348_254	19_01348_1	295_01348_1	2371_0248_265	376_0478_1
153_0478_1	602_01478_1	195_0478_1	554_01348_542	2297_123_138	218_01478_1	142_01478_1	119_0478_348	796_0478_1	1948_014_2	173_01348_119	180_0148_135	2384_0478_10	1467_0345_119	658_0478_1	286_01478_1	634_01478_6	206_478_162	109_0478_110	315_01478_2	165_01348_100	39_01348_256	19_01348_1	295_01348_1	2371_0248_271	376_0478_1
153_0478_1	602_01478_1	195_0478_1	554_01348_506	2297_123_131	218_01478_1	142_01478_1	119_0478_330	796_0478_1	1948_014_3	173_01348_124	180_0148_112	2384_0478_6	1467_0345_119	658_0478_1	286_01478_1	634_01478_8	206_478_175	109_0478_98	315_01478_1	165_01348_92	39_01348_276	19_01348_1	295_01348_1	2371_0248_262	376_0478_1
153_0478_1	602_01478_1	195_0478_1	554_01348_498	2297_123_130	218_01478_1	142_01478_1	119_0478_301	796_0478_1	1948_014_4	173_01348_118	180_0148_110	2384_0478_9	1467_0345_121	658_0478_1	286_01478_1	634_01478_10	206_478_208	109_0478_81	315_01478_1	165_01348_87	39_01348_303	19_01348_1	295_01348_1	2371_0248_251	376_0478_1
153_0478_1	602_01478_1	195_0478_1	554_01348_515	2297_123_138	218_01478_1	142_01478_1	119_0478_278	796_0478_1	1948_014_3	173_01348_114	180_0148_102	2384_0478_14	1467_0345_124	658_0478_1	286_01478_1	634_01478_9	206_478_219	109_0478_80	315_01478_1	165_01348_86	39_01348_307	19_01348_1	295_01348_1	2371_0248_262	376_0478_1
153_0478_1	602_01478_1	195_0478_1	554_01348_505	2297_123_145	218_01478_1	142_01478_1	119_0478_287	796_0478_1	1948_014_3	173_01348_112	180_0148_95	2384_0478_13	1467_0345_133	658_0478_1	286_01478_1	634_01478_11	206_478_245	109_0478_89	315_01478_1	165_01348_96	39_01348_334	19_01348_1	295_01348_1	2371_0248_251	376_0478_1
153_0478_1	602_01478_1	195_0478_1	554_01348_485	2297_123_149	218_01478_1	142_01478_1	119_0478_296	796_0478_1	1948_014_3	173_01348_112	180_0148_91	2384_0478_14	1467_0345_134	658_0478_1	286_01478_1	634_01478_15	206_478_252	109_0478_91	315_01478_1	165_01348_90	39_01348_355	19_01348_1	295_01348_1	2371_0248_232	376_0478_1
153_0478_1	602_01478_1	195_0478_1	554_01348_480	2297_123_145	218_01478_1	142_01478_1	119_0478_328	796_0478_1	1948_014_2	173_01348_117	180_0148_92	2384_0478_15	1467_0345_132	658_0478_1	286_01478_1	634_01478_14	206_478_274	109_0478_87	315_01478_1	165_01348_71	39_01348_327	19_01348_1	295_01348_1	2371_0248_217	376_0478_1
153_0478_1	602_01478_1	195_0478_1	554_01348_476	2297_123_148	218_01478_1	142_01478_1	119_0478_342	796_0478_1	1948_014_3	173_01348_121	180_0148_99	2384_0478_13	1467_0345_131	658_0478_1	286_01478_1	634_01478_11	206_478_280	109_0478_83	165_01348_60	39_01348_304	19_01348_1	295_01348_1	2371_0248_218	376_0478_1
153_0478_1	602_01478_1	195_0478_1	554_01348_467	2297_123_147	218_01478_1	142_01478_1	119_0478_339	796_0478_1	1948_014_2	173_01348_113	180_0148_115	2384_0478_12	1467_0345_122	658_0478_1	286_01478_1	634_01478_8	206_478_275	109_0478_85	165_01348_52	39_01348_285	19_01348_1	295_01348_1	2371_0248_234	376_0478_1
153_0478_1	602_01478_1	195_0478_1	554_01348_479	2297_123_145	218_01478_1	142_01478_1	119_0478_352	796_0478_1	1948_014_2	173_01348_106	180_0148_125	2384_0478_9	1467_0345_116	658_0478_1	286_01478_1	634_01478_7	206_478_268	109_0478_86	165_01348_38	39_01348_270	19_01348_1	295_01348_1	2371_0248_218	376_0478_1
153_0478_1	602_01478_1	195_0478_1	554_01348_461	2297_123_154	218_01478_1	142_01478_1	119_0478_328	796_0478_1	1948_014_2	173_01348_105	180_0148_144	2384_0478_10	1467_0345_116	658_0478_1	286_01478_1	634_01478_19	206_478_276	109_0478_84	165_01348_27	39_01348_270	19_01348_1	295_01348_1	2371_0248_220	376_0478_1
153_0478_1	602_01478_1	195_0478_1	554_01348_480	2297_123_150	218_01478_1	142_01478_1	119_0478_307	796_0478_1	1948_014_2	173_01348_116	180_0148_153	2384_0478_12	1467_0345_111	658_0478_1	286_01478_1	634_01478_32	206_478_272	109_0478_87	165_01348_22	39_01348_282	19_01348_1	295_01348_1	2371_0248_247	376_0478_1
153_0478_1	602_01478_1	195_0478_1	554_01348_521	2297_123_154	218_01478_1	142_01478_1	119_0478_266	796_0478_1	1948_014_2	173_01348_124	180_0148_166	2384_0478_18	1467_0345_109	658_0478_1	286_01478_1	634_01478_36	206_478_291	109_0478_86	165_01348_18	39_01348_306	19_01348_1	295_01348_1	2371_0248_262	376_0478_1
153_0478_1	602_01478_1	195_0478_1	554_01348_533	2297_123_154	218_01478_1	142_01478_1	119_0478_251	796_0478_1	1948_014_2	173_01348_142	180_0148_154	2384_0478_15	1467_0345_111	658_0478_1	286_01478_1	634_01478_31	206_478_320	109_0478_77	165_01348_19	39_01348_351	19_01348_1	295_01348_1	2371_0248_276	376_0478_1
153_0478_1	602_01478_1	195_0478_1	554_01348_530	2297_123_156	218_01478_1	142_01478_1	119_0478_244	796_0478_1	1948_014_2	173_01348_166	180_0148_136	2384_0478_16	1467_0345_109	658_0478_1	286_01478_1	634_01478_26	206_478_323	109_0478_61	165_01348_14	39_01348_379	19_01348_1	295_01348_1	2371_0248_283	376_0478_1
153_0478_1	602_01478_1	195_0478_1	554_01348_547	2297_123_151	218_01478_1	142_01478_1	119_0478_274	796_0478_1	1948_014_3	173_01348_180	180_0148_117	2384_0478_15	1467_0345_106	658_0478_1	286_01478_1	634_01478_14	206_478_318	109_0478_53	165_01348_8	39_01348_382	19_01348_1	295_01348_1	2371_0248_271	376_0478_1
153_0478_1	602_01478_1	195_0478_1	554_01348_577	2297_123_162	218_01478_1	142_01478_1	119_0478_274	796_0478_1	1948_014_3	173_01348_176	180_0148_111	2384_0478_13	1467_0345_100	658_0478_1	286_01478_1	634_01478_8	206_478_310	109_0478_59	165_01348_9	39_01348_388	19_01348_1	295_01348_1	2371_0248_252	376_0478_1
153_0478_1	602_01478_1	195_0478_1	554_01348_542	2297_123_171	218_01478_1	142_01478_1	119_0478_271	796_0478_1	1948_014_3	173_01348_165	180_0148_121	2384_0478_11	1467_0345_97	658_0478_1	286_01478_1	634_01478_6	206_478_315	109_0478_87	165_01348_9	39_01348_419	19_01348_1	295_01348_1	2371_0248_246	376_0478_1
153_0478_1	602_01478_1	195_0478_1	554_01348_559	2297_123_174	218_01478_1	142_01478_1	119_0478_267	796_0478_1	1948_014_3	173_01348_148	180_0148_124	2384_0478_8	1467_0345_105	658_0478_1	286_01478_1	634_01478_3	206_478_327	109_0478_109	165_01348_9	39_01348_441	19_01348_1	295_01348_1	2371_0248_246	376_0478_1
153_0478_1	602_01478_1	195_0478_1	554_01348_537	2297_123_176	218_01478_1	142_01478_1	119_0478_256	796_0478_1	1948_014_3	173_01348_140	180_0148_114	2384_0478_8	1467_0345_100	658_0478_1	286_01478_1	634_01478_3	206_478_343	109_0478_110	165_01348_8	39_01348_432	19_01348_1	295_01348_1	2371_0248_239	376_0478_1
153_0478_1	602_01478_1	195_0478_1	554_01348_522	2297_123_177	218_01478_1	142_01478_1	119_0478_240	796_0478_1	1948_014_2	173_01348_138	180_0148_108	2384_0478_11	1467_0345_107	658_0478_1	286_01478_1	634_01478_3	206_478_349	109_0478_99	165_01348_5	39_01348_405	19_01348_1	295_01348_1	2371_0248_243	376_0478_1
153_0478_1	602_01478_1	195_0478_1	554_01348_524	2297_123_173	218_01478_1	142_01478_1	173_01348_130	796_0478_1	1948_014_3	119_0478_221	180_0148_93	2384_0478_14	1467_0345_121	658_0478_1	286_01478_1	634_01478_2	206_478_355	109_0478_78	165_01348_4	39_01348_391	19_01348_1	295_01348_1	2371_0248_242	376_0478_1
153_0478_1	602_01478_1	195_0478_1	554_01348_496	2297_123_181	218_01478_1	142_01478_1	173_01348_123	796_0478_1	1948_014_3	119_0478_211	180_0148_90	2384_0478_15	1467_0345_123	658_0478_1	286_01478_1	634_01478_1	206_478_352	109_0478_68	165_01348_2	39_01348_361	19_01348_1	295_01348_1	2371_0248_247	376_0478_1
153_0478_1	602_01478_1	195_0478_1	554_01348_469	2297_123_184	218_01478_1	173_01348_124	796_0478_1	1948_014_3	119_0478_211	180_0148_88	2384_0478_11	1467_0345_117	658_0478_1	142_01478_1	206_478_331	109_0478_60	165_01348_3	39_01348_353	19_01348_1	295_01348_1	2371_0248_244	376_0478_1
153_0478_1	602_01478_1	195_0478_1	554_01348_494	2297_123_179	218_01478_1	173_01348_116	796_0478_1	1948_014_3	119_0478_211	180_0148_83	2384_0478_9	1467_0345_115	658_0478_1	142_01478_1	206_478_334	109_0478_51	165_01348_4	39_01348_377	19_01348_1	295_01348_1	2371_0248_248	376_0478_1
153_0478_1	602_01478_1	195_0478_1	554_01348_504	2297_123_170	218_01478_1	173_01348_122	796_0478_1	1948_014_4	119_0478_216	180_0148_83	2384_0478_6	1467_0345_120	658_0478_1	142_01478_1	206_478_338	109_0478_43	165_01348_3	39_01348_383	19_01348_1	295_01348_1	2371_0248_228	376_0478_1
153_0478_1	602_01478_1	195_0478_1	554_01348_503	2297_123_158	218_01478_1	173_01348_124	796_0478_1	1948_014_3	119_0478_204	180_0148_85	2384_0478_5	1467_0345_119	658_0478_1	142_01478_1	206_478_335	109_0478_42	165_01348_4	39_01348_393	19_01348_1	295_01348_1	2371_0248_229	376_0478_1
153_0478_1	602_01478_1	195_0478_1	554_01348_469	2297_123_161	218_01478_1	173_01348_129	796_0478_1	1948_014_3	119_0478_203	180_0148_83	2384_0478_2	1467_0345_121	658_0478_1	142_01478_1	206_478_342	109_0478_49	165_01348_5	39_01348_397	19_01348_1	295_01348_1	2371_0248_217	376_0478_1
153_0478_1	602_01478_1	195_0478_1	554_01348_478	2297_123_161	218_01478_1	173_01348_121	796_0478_1	1948_014_4	119_0478_204	180_0148_96	2384_0478_2	1467_0345_129	658_0478_1	142_01478_1	206_478_347	109_0478_57	165_01348_4	39_01348_404	19_01348_1	295_01348_1	2371_0248_207	376_0478_1
153_0478_1	602_01478_1	195_0478_1	554_01348_501	2297_123_163	218_01478_1	173_01348_116	796_0478_1	1948_014_4	119_0478_202	180_0148_93	2384_0478_1	1467_0345_134	658_0478_1	142_01478_1	206_478_344	109_0478_59	165_01348_4	39_01348_402	19_01348_1	295_01348_1	2371_0248_207	376_0478_1
153_0478_1	602_01478_1	195_0478_1	554_01348_495	2297_123_165	218_01478_1	173_01348_118	796_0478_1	1948_014_4	119_0478_194	180_0148_89	2384_0478_1	1467_0345_126	658_0478_1	142_01478_1	206_478_321	109_0478_52	165_01348_4	39_01348_435	19_01348_1	295_01348_1	2371_0248_206	376_0478_1
153_0478_1	602_01478_1	195_0478_1	554_01348_497	2297_123_171	218_01478_1	119_0478_192	796_0478_1	1948_014_3	173_01348_131	180_0148_85	2384_0478_1	1467_0345_132	658_0478_1	142_01478_1	206_478_333	109_0478_58	165_01348_6	39_01348_482	19_01348_1	295_01348_1	2371_0248_219	376_0478_1
153_0478_1	602_01478_1	195_0478_1	554_01348_468	2297_123_167	218_01478_1	119_0478_184	796_0478_1	1948_014_2	173_01348_121	180_0148_81	2384_0478_1	1467_0345_136	658_0478_1	142_01478_1	206_478_340	109_0478_57	165_01348_5	39_01348_501	19_01348_1	295_01348_1	2371_0248_233	376_0478_1
153_0478_1	602_01478_1	195_0478_1	554_01348_490	2297_123_166	218_01478_1	119_0478_181	796_0478_1	1948_014_2	173_01348_137	180_0148_92	2384_0478_1	1467_0345_146	658_0478_1	142_01478_1	206_478_349	109_0478_44	165_01348_5	39_01348_495	19_01348_1	295_01348_1	2371_0248_225	376_0478_1
796_0478_1	119_0478_177	206_478_344	19_01348_1	554_01348_485	2297_123_160	39_01348_457	218_01478_1	180_0148_97	109_0478_31	658_0478_1	165_01348_2	1467_0345_144	295_01348_1	173_01348_139	2371_0248_220	153_0478_1	376_0478_1
796_0478_1	119_0478_170	206_478_367	19_01348_1	554_01348_464	2297_123_156	39_01348_446	218_01478_1	180_0148_93	109_0478_23	658_0478_1	165_01348_1	1467_0345_152	295_01348_1	173_01348_137	2371_0248_222	153_0478_1	376_0478_1
796_0478_1	39_01348_460	173_01348_161	206_478_383	19_01348_1	554_01348_432	2297_123_161	153_0478_1	218_01478_1	180_0148_88	109_0478_19	1467_0345_157	295_01348_1	119_0478_163	2371_0248_226	658_0478_1	376_0478_1
796_0478_1	39_01348_466	173_01348_184	206_478_423	19_01348_1	554_01348_441	2297_123_163	153_0478_1	218_01478_1	180_0148_93	109_0478_13	1467_0345_149	295_01348_1	119_0478_163	2371_0248_223	658_0478_1	376_0478_1
796_0478_1	39_01348_501	173_01348_179	206_478_433	19_01348_1	554_01348_422	2297_123_168	153_0478_1	218_01478_1	180_0148_95	109_0478_12	1467_0345_141	295_01348_1	119_0478_162	2371_0248_227	658_0478_1	376_0478_1
796_0478_1	39_01348_510	173_01348_178	206_478_456	19_01348_1	554_01348_444	2297_123_170	153_0478_1	218_01478_1	180_0148_105	109_0478_15	1467_0345_141	295_01348_1	119_0478_144	2371_0248_243	658_0478_1	376_0478_1
796_0478_1	39_01348_515	173_01348_167	206_478_467	19_01348_1	554_01348_456	2297_123_168	153_0478_1	218_01478_1	180_0148_122	109_0478_11	1467_0345_141	295_01348_1	119_0478_139	2371_0248_239	658_0478_1	376_0478_1
796_0478_1	39_01348_524	173_01348_166	206_478_479	19_01348_1	554_01348_442	2297_123_174	153_0478_1	218_01478_1	180_0148_125	109_0478_8	1467_0345_142	295_01348_1	119_0478_126	2371_0248_241	658_0478_1	376_0478_1
796_0478_1	39_01348_514	173_01348_162	206_478_489	19_01348_1	554_01348_422	2297_123_176	153_0478_1	218_01478_1	180_0148_129	109_0478_5	1467_0345_161	295_01348_1	119_0478_127	2371_0248_234	658_0478_1	376_0478_1
796_0478_1	39_01348_485	173_01348_152	206_478_490	19_01348_1	554_01348_383	2297_123_181	153_0478_1	218_01478_1	180_0148_116	109_0478_2	1467_0345_165	295_01348_1	119_0478_129	2371_0248_222	658_0478_1	376_0478_1
796_0478_1	39_01348_464	173_01348_167	206_478_475	19_01348_1	554_01348_364	2297_123_186	153_0478_1	218_01478_1	180_0148_100	109_0478_2	1467_0345_169	295_01348_1	119_0478_122	2371_0248_245	658_0478_1	376_0478_1
796_0478_1	39_01348_448	173_01348_190	206_478_488	19_01348_1	554_01348_356	2297_123_189	153_0478_1	218_01478_1	180_0148_91	109_0478_1	1467_0345_164	295_01348_1	119_0478_111	2371_0248_265	658_0478_1	376_0478_1
796_0478_1	39_01348_424	173_01348_222	206_478_471	19_01348_1	554_01348_362	2297_123_196	153_0478_1	218_01478_1	180_0148_93	1467_0345_168	295_01348_1	119_0478_94	2371_0248_276	658_0478_1	376_0478_1
796_0478_1	39_01348_387	173_01348_227	206_478_447	19_01348_1	554_01348_367	2297_123_200	153_0478_1	218_01478_1	180_0148_95	1467_0345_164	295_01348_1	119_0478_76	2371_0248_303	658_0478_1	376_0478_1
796_0478_1	39_01348_386	173_01348_219	206_478_434	19_01348_1	554_01348_376	2297_123_207	153_0478_1	218_01478_1	180_0148_93	1467_0345_168	295_01348_1	119_0478_61	2371_0248_345	658_0478_1	376_0478_1
796_0478_1	39_01348_410	173_01348_186	206_478_445	19_01348_1	554_01348_394	2297_123_220	153_0478_1	218_01478_1	180_0148_92	1467_0345_155	295_01348_1	119_0478_52	2371_0248_353	658_0478_1	376_0478_1
796_0478_1	39_01348_434	173_01348_150	206_478_455	19_01348_1	554_01348_372	2297_123_214	153_0478_1	218_01478_1	180_0148_109	1467_0345_139	295_01348_1	119_0478_44	2371_0248_353	658_0478_1	376_0478_1
796_0478_1	39_01348_446	173_01348_134	206_478_449	19_01348_1	554_01348_372	2297_123_220	153_0478_1	218_01478_1	180_0148_124	1467_0345_133	295_01348_1	119_0478_36	2371_0248_337	658_0478_1	376_0478_1
796_0478_1	39_01348_440	173_01348_111	206_478_487	19_01348_1	554_01348_414	2297_123_225	153_0478_1	218_01478_1	180_0148_131	1467_0345_134	295_01348_1	119_0478_29	2371_0248_343	658_0478_1	376_0478_1
796_0478_1	39_01348_430	173_01348_84	206_478_540	19_01348_1	554_01348_454	2297_123_223	153_0478_1	218_01478_1	180_0148_128	1467_0345_129	295_01348_1	119_0478_22	2371_0248_343	658_0478_1	376_0478_1
796_0478_1	39_01348_446	173_01348_68	206_478_580	19_01348_1	554_01348_490	2297_123_230	153_0478_1	218_01478_1	180_0148_113	1467_0345_129	295_01348_1	119_0478_17	2371_0248_343	658_0478_1	376_0478_1
796_0478_1	39_01348_478	173_01348_65	206_478_584	19_01348_1	554_01348_494	2297_123_230	153_0478_1	218_01478_1	180_0148_99	1467_0345_132	295_01348_1	119_0478_13	2371_0248_357	658_0478_1	376_0478_1
796_0478_1	39_01348_498	173_01348_69	206_478_571	19_01348_1	554_01348_466	2297_123_231	153_0478_1	218_01478_1	180_0148_95	1467_0345_131	295_01348_1	119_0478_9	2371_0248_360	658_0478_1	376_0478_1
796_0478_1	39_01348_494	173_01348_63	206_478_534	19_01348_1	554_01348_469	2297_123_232	153_0478_1	218_01478_1	180_0148_83	1467_0345_133	295_01348_1	119_0478_7	2371_0248_363	658_0478_1	376_0478_1
796_0478_1	39_01348_452	173_01348_82	206_478_499	19_01348_1	554_01348_492	2297_123_233	153_0478_1	218_01478_1	180_0148_89	1467_0345_130	295_01348_1	119_0478_8	2371_0248_347	658_0478_1	376_0478_1
796_0478_1	39_01348_443	173_01348_114	206_478_474	19_01348_1	554_01348_516	2297_123_238	153_0478_1	218_01478_1	180_0148_81	1467_0345_127	295_01348_1	119_0478_9	2371_0248_304	658_0478_1	376_0478_1
796_0478_1	39_01348_409	173_01348_131	206_478_475	19_01348_1	554_01348_483	2297_123_227	153_0478_1	218_01478_1	180_0148_65	1467_0345_120	295_01348_1	119_0478_7	2371_0248_256	658_0478_1	376_0478_1
796_0478_1	39_01348_403	173_01348_134	206_478_494	19_01348_1	554_01348_462	2297_123_226	153_0478_1	218_01478_1	180_0148_57	1467_0345_124	295_01348_1	119_0478_7	2371_0248_246	658_0478_1	376_0478_1
796_0478_1	39_01348_384	173_01348_115	206_478_495	19_01348_1	554_01348_444	2297_123_226	153_0478_1	218_01478_1	180_0148_61	1467_0345_133	295_01348_1	119_0478_8	2371_0248_248	658_0478_1	376_0478_1
796_0478_1	39_01348_370	173_01348_84	206_478_521	19_01348_1	554_01348_458	2297_123_218	153_0478_1	218_01478_1	180_0148_64	1467_0345_130	295_01348_1	119_0478_6	2371_0248_253	658_0478_1	376_0478_1
796_0478_1	39_01348_373	173_01348_64	206_478_559	19_01348_1	554_01348_467	2297_123_212	153_0478_1	218_01478_1	180_0148_69	1467_0345_142	295_01348_1	119_0478_2	2371_0248_267	658_0478_1	376_0478_1
796_0478_1	39_01348_361	173_01348_45	206_478_612	19_01348_1	554_01348_450	2297_123_214	153_0478_1	218_01478_1	180_0148_89	1467_0345_157	295_01348_1	119_0478_1	2371_0248_294	658_0478_1	376_0478_1
796_0478_1	39_01348_388	173_01348_55	206_478_689	19_01348_1	554_01348_446	2297_123_214	153_0478_1	218_01478_1	180_0148_102	1467_0345_160	295_01348_1	119_0478_1	2371_0248_326	658_0478_1	376_0478_1
796_0478_1	39_01348_380	206_478_733	19_01348_1	554_01348_407	2297_123_211	153_0478_1	218_01478_1	180_0148_101	1467_0345_161	295_01348_1	173_01348_65	2371_0248_346	658_0478_1	376_0478_1
796_0478_1	39_01348_400	206_478_738	19_01348_1	554_01348_380	2297_123_215	153_0478_1	218_01478_1	180_0148_87	1467_0345_161	295_01348_1	173_01348_68	2371_0248_362	658_0478_1	376_0478_1
796_0478_1	39_01348_410	206_478_723	19_01348_1	554_01348_390	2297_123_222	153_0478_1	218_01478_1	180_0148_77	1467_0345_168	295_01348_1	173_01348_68	2371_0248_348	658_0478_1	376_0478_1
796_0478_1	39_01348_425	206_478_648	19_01348_1	554_01348_423	2297_123_224	153_0478_1	218_01478_1	180_0148_62	1467_0345_167	295_01348_1	173_01348_73	2371_0248_357	658_0478_1	376_0478_1
796_0478_1	39_01348_455	206_478_573	19_01348_1	554_01348_425	2297_123_227	153_0478_1	218_01478_1	180_0148_65	1467_0345_171	295_01348_1	173_01348_69	2371_0248_353	658_0478_1	376_0478_1
796_0478_1	39_01348_468	206_478_524	19_01348_1	554_01348_396	2297_123_229	153_0478_1	218_01478_1	180_0148_67	1467_0345_178	295_01348_1	173_01348_60	2371_0248_359	658_0478_1	376_0478_1
796_0478_1	39_01348_446	206_478_503	19_01348_1	554_01348_357	2297_123_238	153_0478_1	218_01478_1	180_0148_86	1467_0345_179	295_01348_1	173_01348_55	2371_0248_360	658_0478_1	376_0478_1
796_0478_1	39_01348_463	206_478_524	19_01348_1	554_01348_335	2297_123_240	153_0478_1	218_01478_1	180_0148_92	1467_0345_181	295_01348_1	173_01348_50	2371_0248_345	658_0478_1	376_0478_1
796_0478_1	39_01348_462	206_478_571	19_01348_1	554_01348_330	2297_123_244	153_0478_1	218_01478_1	180_0148_88	1467_0345_176	295_01348_1	173_01348_59	2371_0248_343	658_0478_1	376_0478_1
796_0478_1	39_01348_456	206_478_627	19_01348_1	554_01348_367	2297_123_247	153_0478_1	218_01478_1	180_0148_78	1467_0345_173	295_01348_1	173_01348_61	2371_0248_347	658_0478_1	376_0478_1
796_0478_1	39_01348_449	206_478_660	19_01348_1	554_01348_383	2297_123_251	153_0478_1	218_01478_1	180_0148_65	1467_0345_160	295_01348_1	173_01348_68	2371_0248_363	658_0478_1	376_0478_1
796_0478_1	39_01348_446	206_478_669	19_01348_1	554_01348_395	2297_123_250	153_0478_1	218_01478_1	180_0148_63	1467_0345_165	295_01348_1	173_01348_54	2371_0248_370	658_0478_1	376_0478_1
796_0478_1	39_01348_435	206_478_695	19_01348_1	554_01348_417	2297_123_256	153_0478_1	218_01478_1	180_0148_62	1467_0345_154	295_01348_1	173_01348_35	2371_0248_393	658_0478_1	376_0478_1
796_0478_1	39_01348_430	206_478_714	19_01348_1	554_01348_385	2297_123_261	153_0478_1	218_01478_1	180_0148_54	1467_0345_150	295_01348_1	173_01348_25	2371_0248_397	658_0478_1	376_0478_1
796_0478_1	39_01348_386	206_478_693	19_01348_1	554_01348_345	2297_123_269	153_0478_1	218_01478_1	180_0148_53	1467_0345_141	295_01348_1	173_01348_18	2371_0248_421	658_0478_1	376_0478_1
796_0478_1	39_01348_371	206_478_686	19_01348_1	554_01348_359	2297_123_268	153_0478_1	218_01478_1	180_0148_48	1467_0345_139	295_01348_1	173_01348_20	2371_0248_430	658_0478_1	376_0478_1
796_0478_1	39_01348_326	206_478_676	19_01348_1	554_01348_397	2297_123_268	153_0478_1	218_01478_1	180_0148_46	1467_0345_134	295_01348_1	173_01348_17	2371_0248_434	658_0478_1	376_0478_1
796_0478_1	39_01348_304	206_478_686	19_01348_1	554_01348_428	2297_123_264	153_0478_1	218_01478_1	180_0148_38	1467_0345_125	295_01348_1	173_01348_16	2371_0248_417	658_0478_1	376_0478_1
796_0478_1	39_01348_285	206_478_679	19_01348_1	554_01348_445	2297_123_266	153_0478_1	218_01478_1	180_0148_36	1467_0345_128	295_01348_1	173_01348_12	2371_0248_401	658_0478_1	376_0478_1
796_0478_1	39_01348_286	206_478_682	19_01348_1	554_01348_436	2297_123_256	153_0478_1	218_01478_1	180_0148_38	1467_0345_131	295_01348_1	173_01348_10	2371_0248_392	658_0478_1	376_0478_1
796_0478_1	39_01348_283	206_478_678	19_01348_1	554_01348_402	2297_123_245	153_0478_1	218_01478_1	180_0148_49	1467_0345_145	295_01348_1	173_01348_4	2371_0248_388	658_0478_1	376_0478_1
796_0478_1	39_01348_282	206_478_694	19_01348_1	554_01348_391	2297_123_234	153_0478_1	218_01478_1	180_0148_62	1467_0345_140	295_01348_1	173_01348_10	2371_0248_361	658_0478_1	376_0478_1
796_0478_1	39_01348_292	206_478_706	19_01348_1	554_01348_392	2297_123_235	153_0478_1	218_01478_1	180_0148_74	1467_0345_151	295_01348_1	173_01348_21	2371_0248_349	658_0478_1	376_0478_1
796_0478_1	39_01348_308	206_478_707	19_01348_1	554_01348_394	2297_123_229	153_0478_1	218_01478_1	180_0148_76	1467_0345_147	295_01348_1	173_01348_42	2371_0248_343	658_0478_1	376_0478_1
796_0478_1	39_01348_321	206_478_683	19_01348_1	554_01348_399	2297_123_222	153_0478_1	218_01478_1	180_0148_76	1467_0345_141	295_01348_1	173_01348_60	2371_0248_349	658_0478_1	376_0478_1
796_0478_1	39_01348_301	206_478_678	19_01348_1	554_01348_410	2297_123_216	153_0478_1	218_01478_1	180_0148_76	1467_0345_146	295_01348_1	173_01348_69	2371_0248_357	658_0478_1	376_0478_1
796_0478_1	39_01348_305	206_478_672	19_01348_1	554_01348_407	2297_123_213	153_0478_1	218_01478_1	180_0148_95	1467_0345_135	295_01348_1	173_01348_64	2371_0248_352	658_0478_1	376_0478_1
796_0478_1	39_01348_309	206_478_642	19_01348_1	554_01348_383	2297_123_205	153_0478_1	218_01478_1	180_0148_112	1467_0345_134	295_01348_1	173_01348_55	2371_0248_380	658_0478_1	376_0478_1
796_0478_1	39_01348_286	206_478_640	19_01348_1	554_01348_376	2297_123_209	153_0478_1	218_01478_1	180_0148_129	1467_0345_131	295_01348_1	173_01348_45	2371_0248_436	658_0478_1	376_0478_1
796_0478_1	39_01348_261	206_478_630	19_01348_1	554_01348_354	2297_123_208	153_0478_1	218_01478_1	180_0148_133	1467_0345_140	295_01348_1	173_01348_30	2371_0248_457	658_0478_1	376_0478_1
796_0478_1	39_01348_258	206_478_629	19_01348_1	554_01348_331	2297_123_208	153_0478_1	218_01478_1	180_0148_134	1467_0345_147	295_01348_1	173_01348_31	2371_0248_498	658_0478_1	376_0478_1
796_0478_1	39_01348_252	206_478_634	19_01348_1	554_01348_318	2297_123_210	153_0478_1	218_01478_1	180_0148_145	1467_0345_145	295_01348_1	173_01348_23	2371_0248_489	658_0478_1	376_0478_1
796_0478_1	39_01348_213	206_478_618	19_01348_1	554_01348_318	2297_123_212	153_0478_1	218_01478_1	180_0148_150	1467_0345_140	295_01348_1	173_01348_16	2371_0248_468	658_0478_1	376_0478_1
796_0478_1	39_01348_170	206_478_635	19_01348_1	554_01348_320	2297_123_212	153_0478_1	218_01478_1	180_0148_146	1467_0345_134	295_01348_1	173_01348_12	2371_0248_414	658_0478_1	376_0478_1
796_0478_1	39_01348_133	206_478_630	19_01348_1	554_01348_318	2297_123_222	153_0478_1	218_01478_1	180_0148_128	1467_0345_134	295_01348_1	173_01348_8	2371_0248_383	658_0478_1	376_0478_1
796_0478_1	39_01348_125	206_478_634	19_01348_1	554_01348_332	2297_123_225	153_0478_1	218_01478_1	180_0148_118	1467_0345_129	295_01348_1	173_01348_4	2371_0248_370	658_0478_1	376_0478_1
796_0478_1	39_01348_141	206_478_622	19_01348_1	554_01348_374	2297_123_236	153_0478_1	218_01478_1	180_0148_116	1467_0345_117	295_01348_1	173_01348_3	2371_0248_356	658_0478_1	376_0478_1
796_0478_1	39_01348_147	206_478_635	19_01348_1	554_01348_417	2297_123_242	153_0478_1	218_01478_1	180_0148_107	1467_0345_111	295_01348_1	173_01348_2	2371_0248_372	658_0478_1	376_0478_1
796_0478_1	39_01348_155	206_478_635	19_01348_1	554_01348_398	2297_123_248	153_0478_1	218_01478_1	180_0148_91	1467_0345_117	295_01348_1	2371_0248_381	658_0478_1	376_0478_1
796_0478_1	39_01348_134	206_478_641	19_01348_1	554_01348_343	2297_123_254	153_0478_1	218_01478_1	180_0148_87	1467_0345_118	295_01348_1	2371_0248_412	658_0478_1	376_0478_1
796_0478_1	39_01348_138	206_478_682	19_01348_1	554_01348_340	2297_123_262	153_0478_1	218_01478_1	180_0148_73	1467_0345_106	295_01348_1	2371_0248_458	658_0478_1	376_0478_1
796_0478_1	39_01348_152	206_478_707	19_01348_1	554_01348_368	2297_123_272	153_0478_1	218_01478_1	180_0148_75	1467_0345_100	295_01348_1	2371_0248_506	658_0478_1	376_0478_1
796_0478_1	39_01348_151	206_478_733	19_01348_1	554_01348_381	2297_123_270	153_0478_1	218_01478_1	180_0148_67	1467_0345_97	295_01348_1	2371_0248_544	658_0478_1	376_0478_1
796_0478_1	39_01348_135	206_478_744	19_01348_1	554_01348_393	2297_123_268	153_0478_1	218_01478_1	180_0148_74	1467_0345_98	295_01348_1	2371_0248_576	658_0478_1	376_0478_1
796_0478_1	39_01348_120	206_478_736	19_01348_1	554_01348_442	2297_123_257	153_0478_1	218_01478_1	180_0148_81	1467_0345_112	295_01348_1	2371_0248_593	658_0478_1	376_0478_1
796_0478_1	39_01348_113	206_478_694	19_01348_1	554_01348_484	2297_123_237	153_0478_1	218_01478_1	180_0148_99	1467_0345_113	295_01348_1	2371_0248_571	658_0478_1	376_0478_1
796_0478_1	39_01348_113	206_478_646	19_01348_1	554_01348_530	2297_123_233	153_0478_1	218_01478_1	180_0148_121	1467_0345_118	295_01348_1	2371_0248_573	658_0478_1	376_0478_1
796_0478_1	39_01348_121	206_478_613	19_01348_1	554_01348_510	2297_123_212	153_0478_1	218_01478_1	180_0148_128	1467_0345_110	295_01348_1	2371_0248_570	658_0478_1	376_0478_1
796_0478_1	39_01348_159	206_478_581	19_01348_1	554_01348_490	2297_123_196	153_0478_1	218_01478_1	180_0148_127	1467_0345_109	295_01348_1	2371_0248_568	658_0478_1	376_0478_1
796_0478_1	39_01348_191	206_478_587	19_01348_1	554_01348_460	2297_123_181	153_0478_1	218_01478_1	180_0148_113	1467_0345_117	295_01348_1	2371_0248_553	658_0478_1	376_0478_1
796_0478_1	39_01348_215	206_478_582	19_01348_1	554_01348_469	2297_123_172	153_0478_1	218_01478_1	180_0148_98	1467_0345_103	295_01348_1	2371_0248_555	658_0478_1	376_0478_1
796_0478_1	39_01348_217	206_478_620	19_01348_1	554_01348_470	2297_123_175	153_0478_1	218_01478_1	180_0148_92	1467_0345_97	295_01348_1	2371_0248_548	658_0478_1	376_0478_1
796_0478_1	39_01348_217	206_478_645	19_01348_1	554_01348_482	2297_123_172	153_0478_1	218_01478_1	180_0148_74	1467_0345_104	295_01348_1	2371_0248_564	658_0478_1	376_0478_1
796_0478_1	39_01348_208	206_478_667	19_01348_1	554_01348_418	2297_123_172	153_0478_1	218_01478_1	180_0148_72	1467_0345_102	295_01348_1	2371_0248_610	658_0478_1	376_0478_1
796_0478_1	39_01348_190	206_478_689	19_01348_1	554_01348_338	2297_123_175	153_0478_1	218_01478_1	180_0148_66	1467_0345_106	295_01348_1	2371_0248_680	658_0478_1	376_0478_1
796_0478_1	39_01348_171	206_478_709	19_01348_1	554_01348_338	2297_123_178	153_0478_1	218_01478_1	180_0148_67	1467_0345_102	295_01348_1	2371_0248_697	658_0478_1	376_0478_1
796_0478_1	39_01348_156	206_478_730	19_01348_1	554_01348_361	2297_123_181	153_0478_1	218_01478_1	180_0148_68	1467_0345_98	295_01348_1	2371_0248_714	658_0478_1	376_0478_1
796_0478_1	39_01348_144	206_478_715	19_01348_1	554_01348_425	2297_123_182	153_0478_1	218_01478_1	180_0148_71	1467_0345_91	295_01348_1	2371_0248_684	658_0478_1	376_0478_1
796_0478_1	39_01348_153	206_478_693	19_01348_1	554_01348_504	2297_123_175	153_0478_1	218_01478_1	180_0148_79	1467_0345_81	295_01348_1	2371_0248_631	658_0478_1	376_0478_1
796_0478_1	39_01348_178	206_478_660	19_01348_1	554_01348_523	2297_123_180	153_0478_1	218_01478_1	180_0148_81	1467_0345_77	295_01348_1	2371_0248_613	658_0478_1	376_0478_1
796_0478_1	39_01348_180	206_478_643	19_01348_1	554_01348_529	2297_123_181	153_0478_1	218_01478_1	180_0148_92	1467_0345_74	295_01348_1	2371_0248_583	658_0478_1	376_0478_1
796_0478_1	39_01348_164	206_478_632	19_01348_1	554_01348_506	2297_123_169	153_0478_1	218_01478_1	180_0148_99	1467_0345_72	295_01348_1	2371_0248_580	658_0478_1	376_0478_1
796_0478_1	39_01348_132	206_478_626	19_01348_1	554_01348_468	2297_123_168	153_0478_1	218_01478_1	180_0148_102	1467_0345_71	295_01348_1	2371_0248_581	658_0478_1	376_0478_1
796_0478_1	39_01348_116	206_478_605	19_01348_1	554_01348_441	2297_123_168	153_0478_1	218_01478_1	180_0148_116	1467_0345_67	295_01348_1	2371_0248_573	658_0478_1	376_0478_1
796_0478_1	39_01348_113	206_478_606	19_01348_1	554_01348_408	2297_123_166	153_0478_1	218_01478_1	180_0148_132	1467_0345_61	295_01348_1	2371_0248_591	658_0478_1	376_0478_1
796_0478_1	39_01348_126	206_478_586	19_01348_1	554_01348_426	2297_123_169	153_0478_1	218_01478_1	180_0148_134	1467_0345_64	295_01348_1	2371_0248_596	658_0478_1	376_0478_1
796_0478_1	39_01348_139	206_478_550	19_01348_1	554_01348_461	2297_123_168	153_0478_1	218_01478_1	180_0148_137	1467_0345_68	295_01348_1	2371_0248_627	658_0478_1	376_0478_1
796_0478_1	39_01348_146	206_478_542	19_01348_1	554_01348_489	2297_123_172	153_0478_1	218_01478_1	180_0148_137	1467_0345_71	295_01348_1	2371_0248_598	658_0478_1	376_0478_1
796_0478_1	39_01348_141	206_478_535	19_01348_1	554_01348_518	2297_123_168	153_0478_1	218_01478_1	180_0148_119	1467_0345_71	295_01348_1	2371_0248_573	658_0478_1	376_0478_1
796_0478_1	39_01348_114	206_478_546	19_01348_1	554_01348_522	2297_123_170	153_0478_1	218_01478_1	180_0148_113	1467_0345_72	295_01348_1	2371_0248_536	658_0478_1	376_0478_1
796_0478_1	39_01348_84	206_478_567	19_01348_1	554_01348_535	2297_123_172	153_0478_1	218_01478_1	180_0148_114	1467_0345_69	295_01348_1	2371_0248_506	658_0478_1	376_0478_1
796_0478_1	39_01348_82	206_478_578	19_01348_1	554_01348_563	2297_123_174	153_0478_1	218_01478_1	180_0148_115	1467_0345_75	295_01348_1	2371_0248_494	658_0478_1	376_0478_1
796_0478_1	39_01348_84	206_478_581	19_01348_1	554_01348_589	2297_123_170	153_0478_1	218_01478_1	180_0148_94	1467_0345_74	295_01348_1	2371_0248_504	658_0478_1	376_0478_1
796_0478_1	39_01348_89	206_478_572	19_01348_1	554_01348_566	2297_123_178	153_0478_1	218_01478_1	180_0148_85	1467_0345_73	295_01348_1	2371_0248_535	658_0478_1	376_0478_1
796_0478_1	39_01348_95	206_478_555	19_01348_1	554_01348_547	2297_123_185	153_0478_1	218_01478_1	180_0148_73	1467_0345_76	295_01348_1	2371_0248_558	658_0478_1	376_0478_1
796_0478_1	39_01348_99	206_478_544	19_01348_1	554_01348_566	2297_123_196	153_0478_1	218_01478_1	180_0148_63	1467_0345_75	295_01348_1	2371_0248_571	658_0478_1	376_0478_1
796_0478_1	39_01348_91	206_478_550	19_01348_1	554_01348_635	2297_123_203	153_0478_1	218_01478_1	180_0148_53	1467_0345_79	295_01348_1	2371_0248_550	658_0478_1	376_0478_1
796_0478_1	39_01348_88	206_478_522	19_01348_1	554_01348_676	2297_123_208	153_0478_1	218_01478_1	180_0148_45	1467_0345_76	295_01348_1	2371_0248_583	658_0478_1	376_0478_1
796_0478_1	39_01348_88	206_478_526	19_01348_1	554_01348_655	2297_123_209	153_0478_1	218_01478_1	180_0148_40	1467_0345_77	295_01348_1	2371_0248_602	658_0478_1	376_0478_1
796_0478_1	39_01348_94	206_478_516	19_01348_1	554_01348_580	2297_123_212	153_0478_1	218_01478_1	180_0148_37	1467_0345_77	295_01348_1	2371_0248_613	658_0478_1	376_0478_1
796_0478_1	39_01348_96	206_478_524	19_01348_1	554_01348_523	2297_123_209	153_0478_1	218_01478_1	180_0148_24	1467_0345_69	295_01348_1	2371_0248_621	658_0478_1	376_0478_1
796_0478_1	39_01348_116	206_478_560	19_01348_1	554_01348_547	2297_123_209	153_0478_1	218_01478_1	180_0148_16	1467_0345_61	295_01348_1	2371_0248_624	658_0478_1	376_0478_1
796_0478_1	39_01348_124	206_478_583	19_01348_1	554_01348_618	2297_123_197	153_0478_1	218_01478_1	180_0148_10	1467_0345_57	295_01348_1	2371_0248_609	658_0478_1	376_0478_1
796_0478_1	39_01348_130	206_478_601	19_01348_1	554_01348_653	2297_123_189	153_0478_1	218_01478_1	180_0148_10	1467_0345_54	295_01348_1	2371_0248_619	658_0478_1	376_0478_1
796_0478_1	39_01348_127	206_478_593	19_01348_1	554_01348_657	2297_123_185	153_0478_1	218_01478_1	180_0148_11	1467_0345_57	295_01348_1	2371_0248_596	658_0478_1	376_0478_1
796_0478_1	39_01348_134	206_478_589	19_01348_1	554_01348_623	2297_123_185	153_0478_1	218_01478_1	180_0148_10	1467_0345_55	295_01348_1	2371_0248_575	658_0478_1	376_0478_1
796_0478_1	39_01348_120	206_478_575	19_01348_1	554_01348_582	2297_123_185	153_0478_1	218_01478_1	180_0148_8	1467_0345_60	295_01348_1	2371_0248_541	658_0478_1	376_0478_1
796_0478_1	39_01348_103	206_478_553	19_01348_1	554_01348_562	2297_123_180	153_0478_1	218_01478_1	180_0148_11	1467_0345_54	295_01348_1	2371_0248_529	658_0478_1	376_0478_1
796_0478_1	39_01348_94	206_478_544	19_01348_1	554_01348_533	2297_123_186	153_0478_1	218_01478_1	180_0148_16	1467_0345_55	295_01348_1	2371_0248_544	658_0478_1	376_0478_1
796_0478_1	39_01348_77	206_478_535	19_01348_1	554_01348_569	2297_123_189	153_0478_1	218_01478_1	180_0148_19	1467_0345_53	295_01348_1	2371_0248_588	658_0478_1	376_0478_1
796_0478_1	39_01348_64	206_478_544	19_01348_1	554_01348_645	2297_123_184	153_0478_1	218_01478_1	180_0148_18	1467_0345_52	295_01348_1	2371_0248_602	658_0478_1	376_0478_1
796_0478_1	39_01348_62	206_478_547	19_01348_1	554_01348_696	2297_123_186	153_0478_1	218_01478_1	180_0148_16	1467_0345_54	295_01348_1	2371_0248_608	658_0478_1	376_0478_1
796_0478_1	39_01348_63	206_478_548	19_01348_1	554_01348_703	2297_123_180	153_0478_1	218_01478_1	180_0148_12	1467_0345_48	295_01348_1	2371_0248_608	658_0478_1	376_0478_1
796_0478_1	39_01348_72	206_478_549	19_01348_1	554_01348_695	2297_123_172	153_0478_1	218_01478_1	180_0148_15	1467_0345_43	295_01348_1	2371_0248_634	658_0478_1	376_0478_1
796_0478_1	39_01348_74	206_478_514	19_01348_1	554_01348_712	2297_123_171	153_0478_1	218_01478_1	180_0148_13	1467_0345_39	295_01348_1	2371_0248_615	658_0478_1	376_0478_1
796_0478_1	39_01348_68	206_478_480	19_01348_1	554_01348_701	2297_123_173	153_0478_1	218_01478_1	180_0148_15	1467_0345_37	295_01348_1	2371_0248_589	658_0478_1	376_0478_1
796_0478_1	39_01348_60	206_478_455	19_01348_1	554_01348_715	2297_123_174	153_0478_1	218_01478_1	180_0148_15	1467_0345_38	295_01348_1	2371_0248_586	658_0478_1	376_0478_1
796_0478_1	39_01348_51	206_478_480	19_01348_1	554_01348_716	2297_123_178	153_0478_1	218_01478_1	180_0148_18	1467_0345_38	295_01348_1	2371_0248_578	658_0478_1	376_0478_1
796_0478_1	39_01348_48	206_478_469	19_01348_1	554_01348_704	2297_123_186	153_0478_1	218_01478_1	180_0148_19	1467_0345_36	295_01348_1	2371_0248_585	658_0478_1	376_0478_1
796_0478_1	39_01348_44	206_478_488	19_01348_1	554_01348_653	2297_123_183	153_0478_1	218_01478_1	180_0148_12	1467_0345_35	295_01348_1	2371_0248_588	658_0478_1	376_0478_1
796_0478_1	39_01348_38	206_478_496	19_01348_1	554_01348_650	2297_123_184	153_0478_1	218_01478_1	180_0148_9	1467_0345_34	295_01348_1	2371_0248_611	658_0478_1	376_0478_1
796_0478_1	39_01348_42	206_478_520	19_01348_1	554_01348_707	2297_123_188	153_0478_1	218_01478_1	180_0148_8	1467_0345_34	295_01348_1	2371_0248_604	658_0478_1	376_0478_1
796_0478_1	39_01348_43	206_478_523	19_01348_1	554_01348_698	2297_123_187	153_0478_1	218_01478_1	180_0148_6	1467_0345_28	295_01348_1	2371_0248_629	658_0478_1	376_0478_1
796_0478_1	39_01348_53	206_478_521	19_01348_1	554_01348_691	2297_123_187	153_0478_1	218_01478_1	180_0148_6	1467_0345_28	295_01348_1	2371_0248_653	658_0478_1	376_0478_1
796_0478_1	39_01348_55	206_478_515	19_01348_1	554_01348_712	2297_123_191	153_0478_1	218_01478_1	180_0148_4	1467_0345_25	295_01348_1	2371_0248_653	658_0478_1	376_0478_1
796_0478_1	39_01348_65	206_478_503	19_01348_1	554_01348_749	2297_123_199	153_0478_1	218_01478_1	180_0148_4	1467_0345_28	295_01348_1	2371_0248_628	658_0478_1	376_0478_1
796_0478_1	39_01348_72	206_478_493	19_01348_1	554_01348_809	2297_123_209	153_0478_1	218_01478_1	180_0148_3	1467_0345_23	295_01348_1	2371_0248_610	658_0478_1	376_0478_1
796_0478_1	39_01348_71	206_478_448	19_01348_1	554_01348_870	2297_123_211	153_0478_1	218_01478_1	180_0148_1	1467_0345_25	295_01348_1	2371_0248_559	658_0478_1	376_0478_1
796_0478_1	39_01348_57	206_478_415	19_01348_1	554_01348_887	2297_123_214	153_0478_1	218_01478_1	1467_0345_27	295_01348_1	2371_0248_525	658_0478_1	376_0478_1
796_0478_1	39_01348_53	206_478_397	19_01348_1	554_01348_872	2297_123_216	153_0478_1	218_01478_1	1467_0345_28	295_01348_1	2371_0248_514	658_0478_1	376_0478_1
796_0478_1	39_01348_49	206_478_367	19_01348_1	554_01348_836	2297_123_223	153_0478_1	218_01478_1	1467_0345_30	295_01348_1	2371_0248_478	658_0478_1	376_0478_1
796_0478_1	39_01348_50	206_478_364	19_01348_1	554_01348_788	2297_123_234	153_0478_1	218_01478_1	1467_0345_26	295_01348_1	2371_0248_479	658_0478_1	376_0478_1
796_0478_1	39_01348_53	206_478_362	19_01348_1	554_01348_798	2297_123_237	153_0478_1	218_01478_1	1467_0345_25	295_01348_1	2371_0248_503	658_0478_1	376_0478_1
796_0478_1	39_01348_59	206_478_383	19_01348_1	554_01348_800	2297_123_221	153_0478_1	218_01478_1	1467_0345_32	295_01348_1	2371_0248_550	658_0478_1	376_0478_1
796_0478_1	39_01348_68	206_478_394	19_01348_1	554_01348_775	2297_123_221	153_0478_1	218_01478_1	1467_0345_36	295_01348_1	2371_0248_582	658_0478_1	376_0478_1
796_0478_1	39_01348_66	206_478_414	19_01348_1	554_01348_761	2297_123_210	153_0478_1	218_01478_1	1467_0345_42	295_01348_1	2371_0248_626	658_0478_1	376_0478_1
796_0478_1	39_01348_60	206_478_418	19_01348_1	554_01348_762	2297_123_204	153_0478_1	218_01478_1	1467_0345_42	295_01348_1	2371_0248_638	658_0478_1	376_0478_1
796_0478_1	39_01348_57	206_478_437	19_01348_1	554_01348_800	2297_123_199	153_0478_1	218_01478_1	1467_0345_40	295_01348_1	2371_0248_639	658_0478_1	376_0478_1
796_0478_1	39_01348_76	206_478_445	19_01348_1	554_01348_836	2297_123_202	153_0478_1	218_01478_1	1467_0345_42	295_01348_1	2371_0248_639	658_0478_1	376_0478_1
796_0478_1	39_01348_91	206_478_467	19_01348_1	554_01348_897	2297_123_205	153_0478_1	218_01478_1	1467_0345_41	295_01348_1	2371_0248_600	658_0478_1	376_0478_1
796_0478_1	39_01348_91	206_478_456	19_01348_1	554_01348_946	2297_123_207	153_0478_1	218_01478_1	1467_0345_42	295_01348_1	2371_0248_558	658_0478_1	376_0478_1
796_0478_1	39_01348_86	206_478_437	19_01348_1	554_01348_978	2297_123_206	153_0478_1	218_01478_1	1467_0345_44	295_01348_1	2371_0248_532	658_0478_1	376_0478_1
796_0478_1	39_01348_88	206_478_392	19_01348_1	554_01348_966	2297_123_204	153_0478_1	218_01478_1	1467_0345_50	295_01348_1	2371_0248_517	658_0478_1	376_0478_1
796_0478_1	39_01348_81	206_478_390	19_01348_1	554_01348_960	2297_123_211	153_0478_1	218_01478_1	1467_0345_48	295_01348_1	2371_0248_502	658_0478_1	376_0478_1
796_0478_1	39_01348_90	206_478_396	19_01348_1	554_01348_943	2297_123_212	153_0478_1	218_01478_1	1467_0345_49	295_01348_1	2371_0248_481	658_0478_1	376_0478_1
796_0478_1	39_01348_83	206_478_394	19_01348_1	554_01348_876	2297_123_217	153_0478_1	218_01478_1	1467_0345_50	295_01348_1	2371_0248_504	658_0478_1	376_0478_1
796_0478_1	39_01348_83	206_478_390	19_01348_1	554_01348_775	2297_123_212	153_0478_1	218_01478_1	1467_0345_52	295_01348_1	2371_0248_521	658_0478_1	376_0478_1
796_0478_1	39_01348_82	206_478_418	19_01348_1	554_01348_713	2297_123_215	153_0478_1	218_01478_1	1467_0345_44	295_01348_1	2371_0248_525	658_0478_1	376_0478_1
796_0478_1	39_01348_86	206_478_429	19_01348_1	554_01348_711	2297_123_218	153_0478_1	218_01478_1	1467_0345_42	295_01348_1	2371_0248_564	658_0478_1	376_0478_1
796_0478_1	39_01348_83	206_478_448	19_01348_1	554_01348_779	2297_123_219	153_0478_1	218_01478_1	1467_0345_43	295_01348_1	2371_0248_593	658_0478_1	376_0478_1
796_0478_1	39_01348_76	206_478_479	19_01348_1	554_01348_790	2297_123_213	153_0478_1	218_01478_1	1467_0345_46	295_01348_1	2371_0248_573	658_0478_1	376_0478_1
796_0478_1	39_01348_65	206_478_511	19_01348_1	554_01348_873	2297_123_219	153_0478_1	218_01478_1	1467_0345_47	295_01348_1	2371_0248_555	658_0478_1	376_0478_1
796_0478_1	39_01348_62	206_478_494	19_01348_1	554_01348_941	2297_123_218	153_0478_1	218_01478_1	1467_0345_39	295_01348_1	2371_0248_550	658_0478_1	376_0478_1
796_0478_1	39_01348_58	206_478_482	19_01348_1	554_01348_964	2297_123_219	153_0478_1	218_01478_1	1467_0345_33	295_01348_1	2371_0248_560	658_0478_1	376_0478_1
796_0478_1	39_01348_54	206_478_452	19_01348_1	554_01348_888	2297_123_217	153_0478_1	218_01478_1	1467_0345_35	295_01348_1	2371_0248_556	658_0478_1	376_0478_1
796_0478_1	39_01348_61	206_478_409	19_01348_1	554_01348_858	2297_123_220	153_0478_1	218_01478_1	1467_0345_32	295_01348_1	2371_0248_559	658_0478_1	376_0478_1
796_0478_1	39_01348_69	206_478_379	19_01348_1	554_01348_860	2297_123_218	153_0478_1	218_01478_1	1467_0345_33	295_01348_1	2371_0248_575	658_0478_1	376_0478_1
796_0478_1	39_01348_88	206_478_347	19_01348_1	554_01348_829	2297_123_222	153_0478_1	218_01478_1	1467_0345_31	295_01348_1	2371_0248_569	658_0478_1	376_0478_1
796_0478_1	39_01348_107	206_478_344	19_01348_1	554_01348_837	2297_123_223	153_0478_1	218_01478_1	1467_0345_26	295_01348_1	2371_0248_584	658_0478_1	376_0478_1
796_0478_1	39_01348_134	206_478_332	19_01348_1	554_01348_855	2297_123_222	153_0478_1	218_01478_1	1467_0345_27	295_01348_1	2371_0248_574	658_0478_1	376_0478_1
796_0478_1	39_01348_140	206_478_343	19_01348_1	554_01348_873	2297_123_223	153_0478_1	218_01478_1	1467_0345_28	295_01348_1	2371_0248_571	658_0478_1	376_0478_1
796_0478_1	39_01348_127	206_478_394	19_01348_1	554_01348_892	2297_123_224	153_0478_1	218_01478_1	1467_0345_29	295_01348_1	2371_0248_589	658_0478_1	376_0478_1
796_0478_1	39_01348_105	206_478_410	19_01348_1	554_01348_840	2297_123_228	153_0478_1	218_01478_1	1467_0345_25	295_01348_1	2371_0248_618	658_0478_1	376_0478_1
796_0478_1	39_01348_89	206_478_433	19_01348_1	554_01348_800	2297_123_229	153_0478_1	218_01478_1	1467_0345_27	295_01348_1	2371_0248_627	658_0478_1	376_0478_1
796_0478_1	39_01348_97	206_478_439	19_01348_1	554_01348_826	2297_123_226	153_0478_1	218_01478_1	1467_0345_22	295_01348_1	2371_0248_651	658_0478_1	376_0478_1
796_0478_1	39_01348_112	206_478_433	19_01348_1	554_01348_813	2297_123_232	153_0478_1	218_01478_1	1467_0345_22	295_01348_1	2371_0248_643	658_0478_1	376_0478_1
796_0478_1	39_01348_110	206_478_402	19_01348_1	554_01348_845	2297_123_227	153_0478_1	218_01478_1	1467_0345_21	295_01348_1	2371_0248_643	658_0478_1	376_0478_1
796_0478_1	39_01348_99	206_478_388	19_01348_1	554_01348_861	2297_123_228	153_0478_1	218_01478_1	1467_0345_22	295_01348_1	2371_0248_617	658_0478_1	376_0478_1
796_0478_1	39_01348_83	206_478_358	19_01348_1	554_01348_874	2297_123_229	153_0478_1	218_01478_1	1467_0345_17	295_01348_1	2371_0248_614	658_0478_1	376_0478_1
796_0478_1	39_01348_71	206_478_327	19_01348_1	554_01348_877	2297_123_235	153_0478_1	218_01478_1	1467_0345_15	295_01348_1	2371_0248_601	658_0478_1	376_0478_1
796_0478_1	39_01348_70	206_478_311	19_01348_1	554_01348_870	2297_123_235	153_0478_1	218_01478_1	1467_0345_18	295_01348_1	2371_0248_571	658_0478_1	376_0478_1
796_0478_1	39_01348_67	206_478_299	19_01348_1	554_01348_888	2297_123_225	153_0478_1	218_01478_1	1467_0345_20	295_01348_1	2371_0248_554	658_0478_1	376_0478_1
796_0478_1	39_01348_71	206_478_297	19_01348_1	554_01348_902	2297_123_219	153_0478_1	218_01478_1	1467_0345_19	295_01348_1	2371_0248_543	658_0478_1	376_0478_1
796_0478_1	39_01348_82	206_478_312	19_01348_1	554_01348_911	2297_123_211	153_0478_1	218_01478_1	1467_0345_15	295_01348_1	2371_0248_557	658_0478_1	376_0478_1
796_0478_1	39_01348_95	206_478_313	19_01348_1	554_01348_940	2297_123_215	153_0478_1	218_01478_1	1467_0345_17	295_01348_1	2371_0248_567	658_0478_1	376_0478_1
796_0478_1	39_01348_99	206_478_336	19_01348_1	554_01348_958	2297_123_209	153_0478_1	218_01478_1	1467_0345_15	295_01348_1	2371_0248_549	658_0478_1	376_0478_1
796_0478_1	39_01348_112	206_478_352	19_01348_1	554_01348_975	2297_123_208	153_0478_1	218_01478_1	1467_0345_15	295_01348_1	2371_0248_543	658_0478_1	376_0478_1
796_0478_1	39_01348_125	206_478_365	19_01348_1	554_01348_924	2297_123_205	153_0478_1	218_01478_1	1467_0345_17	295_01348_1	2371_0248_531	658_0478_1	376_0478_1
796_0478_1	39_01348_131	206_478_373	19_01348_1	554_01348_916	2297_123_202	153_0478_1	218_01478_1	1467_0345_15	295_01348_1	2371_0248_537	658_0478_1	376_0478_1
796_0478_1	39_01348_120	206_478_382	19_01348_1	554_01348_943	2297_123_197	153_0478_1	218_01478_1	1467_0345_17	295_01348_1	2371_0248_550	658_0478_1	376_0478_1
796_0478_1	39_01348_122	206_478_391	19_01348_1	554_01348_947	2297_123_202	153_0478_1	218_01478_1	1467_0345_16	295_01348_1	2371_0248_551	658_0478_1	376_0478_1
796_0478_1	39_01348_108	206_478_374	19_01348_1	554_01348_962	2297_123_198	153_0478_1	218_01478_1	1467_0345_16	295_01348_1	2371_0248_561	658_0478_1	376_0478_1
796_0478_1	39_01348_88	206_478_367	19_01348_1	554_01348_948	2297_123_195	153_0478_1	218_01478_1	1467_0345_19	295_01348_1	2371_0248_570	658_0478_1	376_0478_1
796_0478_1	39_01348_89	206_478_354	19_01348_1	554_01348_903	2297_123_196	153_0478_1	218_01478_1	1467_0345_16	295_01348_1	2371_0248_574	658_0478_1	376_0478_1
796_0478_1	39_01348_101	206_478_330	19_01348_1	554_01348_837	2297_123_198	153_0478_1	218_01478_1	1467_0345_17	295_01348_1	2371_0248_596	658_0478_1	376_0478_1
796_0478_1	39_01348_117	206_478_309	19_01348_1	554_01348_792	2297_123_198	153_0478_1	218_01478_1	1467_0345_18	295_01348_1	2371_0248_604	658_0478_1	376_0478_1
796_0478_1	39_01348_132	206_478_294	19_01348_1	554_01348_823	2297_123_204	153_0478_1	218_01478_1	1467_0345_16	295_01348_1	2371_0248_586	658_0478_1	376_0478_1
796_0478_1	39_01348_141	206_478_283	19_01348_1	554_01348_843	2297_123_200	153_0478_1	218_01478_1	1467_0345_13	295_01348_1	2371_0248_581	658_0478_1	376_0478_1
796_0478_1	39_01348_148	206_478_294	19_01348_1	554_01348_909	2297_123_190	153_0478_1	218_01478_1	1467_0345_12	295_01348_1	2371_0248_563	658_0478_1	376_0478_1
796_0478_1	39_01348_143	206_478_313	19_01348_1	554_01348_951	2297_123_184	153_0478_1	218_01478_1	1467_0345_9	295_01348_1	2371_0248_526	658_0478_1	376_0478_1
796_0478_1	39_01348_129	206_478_315	19_01348_1	554_01348_992	2297_123_185	153_0478_1	218_01478_1	1467_0345_5	295_01348_1	2371_0248_516	658_0478_1	376_0478_1
796_0478_1	39_01348_119	206_478_349	19_01348_1	554_01348_989	2297_123_185	153_0478_1	218_01478_1	1467_0345_2	295_01348_1	2371_0248_499	658_0478_1	376_0478_1
796_0478_1	39_01348_122	206_478_345	19_01348_1	554_01348_986	2297_123_178	153_0478_1	218_01478_1	1467_0345_2	295_01348_1	2371_0248_499	658_0478_1	376_0478_1
796_0478_1	39_01348_121	206_478_354	19_01348_1	554_01348_1009	2297_123_171	153_0478_1	218_01478_1	1467_0345_1	295_01348_1	2371_0248_496	658_0478_1	376_0478_1
796_0478_1	39_01348_108	206_478_343	19_01348_1	554_01348_1029	2297_123_168	153_0478_1	218_01478_1	1467_0345_1	295_01348_1	2371_0248_498	658_0478_1	376_0478_1
796_0478_1	39_01348_96	206_478_326	19_01348_1	554_01348_999	2297_123_164	153_0478_1	218_01478_1	1467_0345_1	295_01348_1	2371_0248_540	658_0478_1	376_0478_1
39_01348_94	206_478_341	19_01348_1	554_01348_987	2297_123_164	153_0478_1	218_01478_1	295_01348_1	2371_0248_576	658_0478_1
39_01348_102	206_478_339	19_01348_1	554_01348_992	2297_123_156	153_0478_1	218_01478_1	295_01348_1	2371_0248_614	658_0478_1
39_01348_105	206_478_326	19_01348_1	554_01348_967	2297_123_151	153_0478_1	218_01478_1	295_01348_1	2371_0248_611	658_0478_1
39_01348_91	206_478_305	19_01348_1	554_01348_910	2297_123_157	153_0478_1	218_01478_1	295_01348_1	2371_0248_635	658_0478_1
39_01348_98	206_478_285	19_01348_1	554_01348_917	2297_123_158	153_0478_1	218_01478_1	295_01348_1	2371_0248_619	658_0478_1
39_01348_113	206_478_272	19_01348_1	554_01348_903	2297_123_164	153_0478_1	218_01478_1	295_01348_1	2371_0248_624	658_0478_1
39_01348_109	206_478_270	19_01348_1	554_01348_906	2297_123_168	153_0478_1	218_01478_1	295_01348_1	2371_0248_596	658_0478_1
39_01348_108	206_478_267	19_01348_1	554_01348_898	2297_123_173	153_0478_1	218_01478_1	295_01348_1	2371_0248_585	658_0478_1
39_01348_109	206_478_271	19_01348_1	554_01348_875	2297_123_180	153_0478_1	218_01478_1	295_01348_1	2371_0248_570	658_0478_1
39_01348_107	206_478_276	19_01348_1	554_01348_911	2297_123_182	153_0478_1	218_01478_1	295_01348_1	2371_0248_542	658_0478_1
39_01348_101	206_478_301	19_01348_1	554_01348_944	2297_123_187	153_0478_1	218_01478_1	295_01348_1	2371_0248_517	658_0478_1
39_01348_112	206_478_318	19_01348_1	554_01348_954	2297_123_188	153_0478_1	218_01478_1	295_01348_1	2371_0248_507	658_0478_1
39_01348_148	206_478_302	19_01348_1	554_01348_949	2297_123_194	153_0478_1	218_01478_1	295_01348_1	2371_0248_499	658_0478_1
39_01348_175	206_478_308	19_01348_1	554_01348_952	2297_123_197	153_0478_1	218_01478_1	295_01348_1	2371_0248_509	658_0478_1
39_01348_196	206_478_293	19_01348_1	554_01348_996	2297_123_190	153_0478_1	218_01478_1	295_01348_1	2371_0248_517	658_0478_1
39_01348_206	206_478_269	19_01348_1	554_01348_1044	2297_123_190	153_0478_1	218_01478_1	295_01348_1	2371_0248_543	658_0478_1
39_01348_200	206_478_268	19_01348_1	554_01348_1101	2297_123_186	153_0478_1	218_01478_1	295_01348_1	2371_0248_551	658_0478_1
39_01348_182	206_478_262	19_01348_1	554_01348_1096	2297_123_185	153_0478_1	218_01478_1	295_01348_1	2371_0248_561	658_0478_1
39_01348_172	206_478_258	19_01348_1	554_01348_1065	2297_123_180	153_0478_1	218_01478_1	295_01348_1	2371_0248_562	658_0478_1
39_01348_163	206_478_264	19_01348_1	554_01348_1025	2297_123_176	153_0478_1	218_01478_1	295_01348_1	2371_0248_576	658_0478_1
39_01348_147	206_478_246	19_01348_1	554_01348_991	2297_123_173	153_0478_1	218_01478_1	295_01348_1	2371_0248_562	658_0478_1
39_01348_135	206_478_258	19_01348_1	554_01348_1012	2297_123_170	153_0478_1	218_01478_1	295_01348_1	2371_0248_543	658_0478_1
39_01348_124	206_478_247	19_01348_1	554_01348_1051	2297_123_163	153_0478_1	218_01478_1	295_01348_1	2371_0248_540	658_0478_1
39_01348_119	206_478_261	19_01348_1	554_01348_1084	2297_123_158	153_0478_1	218_01478_1	295_01348_1	2371_0248_526	658_0478_1
39_01348_120	206_478_244	19_01348_1	554_01348_1086	2297_123_147	153_0478_1	218_01478_1	295_01348_1	2371_0248_510	658_0478_1
39_01348_136	206_478_249	19_01348_1	554_01348_1061	2297_123_146	153_0478_1	218_01478_1	295_01348_1	2371_0248_482	658_0478_1
39_01348_158	206_478_252	19_01348_1	554_01348_1039	2297_123_145	153_0478_1	218_01478_1	295_01348_1	2371_0248_461	658_0478_1
39_01348_173	206_478_251	19_01348_1	554_01348_1018	2297_123_147	153_0478_1	218_01478_1	295_01348_1	2371_0248_450	658_0478_1
39_01348_177	206_478_263	19_01348_1	554_01348_996	2297_123_146	153_0478_1	218_01478_1	295_01348_1	2371_0248_457	658_0478_1
39_01348_164	206_478_270	19_01348_1	554_01348_995	2297_123_142	153_0478_1	218_01478_1	295_01348_1	2371_0248_489	658_0478_1
39_01348_153	206_478_282	19_01348_1	554_01348_1019	2297_123_134	153_0478_1	218_01478_1	295_01348_1	2371_0248_493	658_0478_1
39_01348_146	206_478_283	19_01348_1	554_01348_1078	2297_123_132	153_0478_1	218_01478_1	295_01348_1	2371_0248_501	658_0478_1
39_01348_137	206_478_277	19_01348_1	554_01348_1071	2297_123_130	153_0478_1	218_01478_1	295_01348_1	2371_0248_491	658_0478_1
39_01348_120	206_478_279	19_01348_1	554_01348_1044	2297_123_131	153_0478_1	218_01478_1	295_01348_1	2371_0248_470	658_0478_1
39_01348_125	206_478_257	19_01348_1	554_01348_1057	2297_123_130	153_0478_1	218_01478_1	295_01348_1	2371_0248_451	658_0478_1
39_01348_126	206_478_261	19_01348_1	554_01348_1081	2297_123_127	153_0478_1	218_01478_1	295_01348_1	2371_0248_454	658_0478_1
39_01348_144	206_478_257	19_01348_1	554_01348_1084	2297_123_119	153_0478_1	218_01478_1	295_01348_1	2371_0248_465	658_0478_1
39_01348_156	206_478_239	19_01348_1	554_01348_1070	2297_123_123	153_0478_1	218_01478_1	295_01348_1	2371_0248_471	658_0478_1
39_01348_183	206_478_236	19_01348_1	554_01348_1062	2297_123_114	153_0478_1	218_01478_1	295_01348_1	2371_0248_489	658_0478_1
39_01348_218	206_478_230	19_01348_1	554_01348_1054	2297_123_114	153_0478_1	218_01478_1	295_01348_1	2371_0248_481	658_0478_1
39_01348_226	206_478_226	19_01348_1	554_01348_1017	2297_123_112	153_0478_1	218_01478_1	295_01348_1	2371_0248_494	658_0478_1
39_01348_204	206_478_223	19_01348_1	554_01348_1001	2297_123_110	153_0478_1	218_01478_1	295_01348_1	2371_0248_506	658_0478_1
39_01348_193	206_478_225	19_01348_1	554_01348_1021	2297_123_107	153_0478_1	218_01478_1	295_01348_1	2371_0248_514	658_0478_1
39_01348_160	206_478_233	19_01348_1	554_01348_1069	2297_123_109	153_0478_1	218_01478_1	295_01348_1	2371_0248_497	658_0478_1
39_01348_142	206_478_237	19_01348_1	554_01348_1133	2297_123_110	153_0478_1	218_01478_1	295_01348_1	2371_0248_507	658_0478_1
39_01348_133	206_478_230	19_01348_1	554_01348_1203	2297_123_110	153_0478_1	218_01478_1	295_01348_1	2371_0248_529	658_0478_1
39_01348_135	206_478_224	19_01348_1	554_01348_1252	2297_123_102	153_0478_1	218_01478_1	295_01348_1	2371_0248_527	658_0478_1
39_01348_154	206_478_209	19_01348_1	554_01348_1264	2297_123_93	153_0478_1	218_01478_1	295_01348_1	2371_0248_541	658_0478_1
39_01348_171	206_478_186	19_01348_1	554_01348_1260	2297_123_96	153_0478_1	218_01478_1	295_01348_1	2371_0248_518	658_0478_1
39_01348_176	206_478_174	19_01348_1	554_01348_1232	2297_123_95	153_0478_1	218_01478_1	295_01348_1	2371_0248_497	658_0478_1
39_01348_177	206_478_155	19_01348_1	554_01348_1214	2297_123_95	153_0478_1	218_01478_1	295_01348_1	2371_0248_508	658_0478_1
39_01348_165	206_478_160	19_01348_1	554_01348_1219	2297_123_94	153_0478_1	218_01478_1	295_01348_1	2371_0248_505	658_0478_1
39_01348_154	206_478_178	19_01348_1	554_01348_1197	2297_123_97	153_0478_1	218_01478_1	295_01348_1	2371_0248_494	658_0478_1
39_01348_165	206_478_196	19_01348_1	554_01348_1171	2297_123_99	153_0478_1	218_01478_1	295_01348_1	2371_0248_482	658_0478_1
39_01348_165	206_478_211	19_01348_1	554_01348_1117	2297_123_98	153_0478_1	218_01478_1	295_01348_1	2371_0248_486	658_0478_1
39_01348_165	206_478_203	19_01348_1	554_01348_1071	2297_123_105	153_0478_1	218_01478_1	295_01348_1	2371_0248_501	658_0478_1
39_01348_162	206_478_195	19_01348_1	554_01348_1090	2297_123_108	153_0478_1	218_01478_1	295_01348_1	2371_0248_494	658_0478_1
39_01348_159	206_478_182	19_01348_1	554_01348_1098	2297_123_103	153_0478_1	218_01478_1	295_01348_1	2371_0248_496	658_0478_1
39_01348_140	206_478_169	19_01348_1	554_01348_1106	2297_123_99	153_0478_1	218_01478_1	295_01348_1	2371_0248_517	658_0478_1
39_01348_142	206_478_160	19_01348_1	554_01348_1093	2297_123_100	153_0478_1	218_01478_1	295_01348_1	2371_0248_526	658_0478_1
39_01348_160	206_478_162	19_01348_1	554_01348_1053	2297_123_105	153_0478_1	218_01478_1	295_01348_1	2371_0248_543	658_0478_1
39_01348_161	206_478_171	19_01348_1	554_01348_975	2297_123_103	153_0478_1	218_01478_1	295_01348_1	2371_0248_530	658_0478_1
39_01348_158	206_478_175	19_01348_1	554_01348_904	2297_123_108	153_0478_1	218_01478_1	295_01348_1	2371_0248_550	658_0478_1
39_01348_156	206_478_184	19_01348_1	554_01348_902	2297_123_113	153_0478_1	218_01478_1	295_01348_1	2371_0248_532	658_0478_1
39_01348_141	206_478_187	19_01348_1	554_01348_922	2297_123_118	153_0478_1	218_01478_1	295_01348_1	2371_0248_554	658_0478_1
39_01348_126	206_478_218	19_01348_1	554_01348_968	2297_123_126	153_0478_1	218_01478_1	295_01348_1	2371_0248_571	658_0478_1
39_01348_122	206_478_227	19_01348_1	554_01348_1024	2297_123_134	153_0478_1	218_01478_1	295_01348_1	2371_0248_567	658_0478_1
39_01348_128	206_478_228	19_01348_1	554_01348_1085	2297_123_139	153_0478_1	218_01478_1	295_01348_1	2371_0248_564	658_0478_1
39_01348_120	206_478_219	19_01348_1	554_01348_1130	2297_123_138	153_0478_1	218_01478_1	295_01348_1	2371_0248_590	658_0478_1
39_01348_111	206_478_208	19_01348_1	554_01348_1162	2297_123_138	153_0478_1	218_01478_1	295_01348_1	2371_0248_594	658_0478_1
39_01348_97	206_478_203	19_01348_1	554_01348_1189	2297_123_137	153_0478_1	218_01478_1	295_01348_1	2371_0248_605	658_0478_1
39_01348_78	206_478_189	19_01348_1	554_01348_1197	2297_123_131	153_0478_1	218_01478_1	295_01348_1	2371_0248_601	658_0478_1
39_01348_81	206_478_182	19_01348_1	554_01348_1148	2297_123_135	153_0478_1	218_01478_1	295_01348_1	2371_0248_600	658_0478_1
39_01348_94	206_478_150	19_01348_1	554_01348_1086	2297_123_131	153_0478_1	218_01478_1	295_01348_1	2371_0248_620	658_0478_1
39_01348_100	206_478_141	19_01348_1	554_01348_1063	2297_123_132	153_0478_1	218_01478_1	295_01348_1	2371_0248_643	658_0478_1
39_01348_90	206_478_123	19_01348_1	554_01348_1081	2297_123_128	153_0478_1	218_01478_1	295_01348_1	2371_0248_622	658_0478_1
39_01348_86	206_478_116	19_01348_1	554_01348_1081	2297_123_132	153_0478_1	218_01478_1	295_01348_1	2371_0248_609	658_0478_1
39_01348_99	206_478_122	19_01348_1	554_01348_1118	2297_123_132	153_0478_1	218_01478_1	295_01348_1	2371_0248_632	658_0478_1
39_01348_116	206_478_130	19_01348_1	554_01348_1158	2297_123_129	153_0478_1	218_01478_1	295_01348_1	2371_0248_653	658_0478_1
39_01348_133	206_478_146	19_01348_1	554_01348_1177	2297_123_121	153_0478_1	218_01478_1	295_01348_1	2371_0248_670	658_0478_1
39_01348_147	206_478_173	19_01348_1	554_01348_1169	2297_123_121	153_0478_1	218_01478_1	295_01348_1	2371_0248_661	658_0478_1
39_01348_147	206_478_181	19_01348_1	554_01348_1160	2297_123_112	153_0478_1	218_01478_1	295_01348_1	2371_0248_647	658_0478_1
39_01348_130	206_478_194	19_01348_1	554_01348_1118	2297_123_102	153_0478_1	218_01478_1	295_01348_1	2371_0248_642	658_0478_1
39_01348_116	206_478_209	19_01348_1	554_01348_1080	2297_123_90	153_0478_1	218_01478_1	295_01348_1	2371_0248_632	658_0478_1
39_01348_103	206_478_196	19_01348_1	554_01348_1062	2297_123_94	153_0478_1	218_01478_1	295_01348_1	2371_0248_615	658_0478_1
39_01348_96	206_478_165	19_01348_1	554_01348_1086	2297_123_94	153_0478_1	218_01478_1	295_01348_1	2371_0248_572	658_0478_1
39_01348_89	206_478_156	19_01348_1	554_01348_1125	2297_123_95	153_0478_1	218_01478_1	295_01348_1	2371_0248_571	658_0478_1
39_01348_82	206_478_127	19_01348_1	554_01348_1193	2297_123_94	153_0478_1	218_01478_1	295_01348_1	2371_0248_588	658_0478_1
39_01348_84	206_478_128	19_01348_1	554_01348_1197	2297_123_97	153_0478_1	218_01478_1	295_01348_1	2371_0248_639	658_0478_1
39_01348_96	206_478_122	19_01348_1	554_01348_1211	2297_123_97	153_0478_1	218_01478_1	295_01348_1	2371_0248_673	658_0478_1
39_01348_100	206_478_134	19_01348_1	554_01348_1201	2297_123_104	153_0478_1	218_01478_1	295_01348_1	2371_0248_706	658_0478_1
39_01348_111	206_478_136	19_01348_1	554_01348_1186	2297_123_104	153_0478_1	218_01478_1	295_01348_1	2371_0248_727	658_0478_1
39_01348_131	206_478_141	19_01348_1	554_01348_1123	2297_123_95	153_0478_1	218_01478_1	295_01348_1	2371_0248_706	658_0478_1
39_01348_145	206_478_130	19_01348_1	554_01348_1055	2297_123_91	153_0478_1	218_01478_1	295_01348_1	2371_0248_671	658_0478_1
39_01348_157	206_478_126	19_01348_1	554_01348_1072	2297_123_88	153_0478_1	218_01478_1	295_01348_1	2371_0248_630	658_0478_1
39_01348_147	206_478_117	19_01348_1	554_01348_1069	2297_123_85	153_0478_1	218_01478_1	295_01348_1	2371_0248_602	658_0478_1
39_01348_127	206_478_115	19_01348_1	554_01348_1049	2297_123_84	153_0478_1	218_01478_1	295_01348_1	2371_0248_606	658_0478_1
39_01348_100	206_478_117	19_01348_1	554_01348_1127	2297_123_80	153_0478_1	218_01478_1	295_01348_1	2371_0248_594	658_0478_1
39_01348_76	206_478_107	19_01348_1	554_01348_1232	2297_123_79	153_0478_1	218_01478_1	295_01348_1	2371_0248_604	658_0478_1
39_01348_73	206_478_124	19_01348_1	554_01348_1258	2297_123_78	153_0478_1	218_01478_1	295_01348_1	2371_0248_607	658_0478_1
39_01348_65	206_478_126	19_01348_1	554_01348_1260	2297_123_76	153_0478_1	218_01478_1	295_01348_1	2371_0248_631	658_0478_1
39_01348_67	206_478_119	19_01348_1	554_01348_1236	2297_123_77	153_0478_1	218_01478_1	295_01348_1	2371_0248_658	658_0478_1
39_01348_77	206_478_121	19_01348_1	554_01348_1225	2297_123_73	153_0478_1	218_01478_1	295_01348_1	2371_0248_679	658_0478_1
39_01348_94	206_478_125	19_01348_1	554_01348_1208	2297_123_68	153_0478_1	218_01478_1	295_01348_1	2371_0248_686	658_0478_1
39_01348_112	206_478_131	19_01348_1	554_01348_1223	2297_123_65	153_0478_1	218_01478_1	295_01348_1	2371_0248_700	658_0478_1
39_01348_120	206_478_136	19_01348_1	554_01348_1178	2297_123_64	153_0478_1	218_01478_1	295_01348_1	2371_0248_683	658_0478_1
39_01348_109	206_478_148	19_01348_1	554_01348_1114	2297_123_61	153_0478_1	218_01478_1	295_01348_1	2371_0248_676	658_0478_1
39_01348_108	206_478_164	19_01348_1	554_01348_1063	2297_123_66	153_0478_1	218_01478_1	295_01348_1	2371_0248_664	658_0478_1
39_01348_105	206_478_175	19_01348_1	554_01348_1073	2297_123_63	153_0478_1	218_01478_1	295_01348_1	2371_0248_652	658_0478_1
39_01348_103	206_478_166	19_01348_1	554_01348_1146	2297_123_64	153_0478_1	218_01478_1	295_01348_1	2371_0248_636	658_0478_1
39_01348_93	206_478_149	19_01348_1	554_01348_1195	2297_123_65	153_0478_1	218_01478_1	295_01348_1	2371_0248_624	658_0478_1
39_01348_82	206_478_122	19_01348_1	554_01348_1237	2297_123_65	153_0478_1	218_01478_1	295_01348_1	2371_0248_615	658_0478_1
39_01348_72	206_478_112	19_01348_1	554_01348_1260	2297_123_62	153_0478_1	218_01478_1	295_01348_1	2371_0248_626	658_0478_1
39_01348_69	206_478_110	19_01348_1	554_01348_1305	2297_123_62	153_0478_1	218_01478_1	295_01348_1	2371_0248_622	658_0478_1
39_01348_62	206_478_103	19_01348_1	554_01348_1289	2297_123_62	153_0478_1	218_01478_1	295_01348_1	2371_0248_641	658_0478_1
39_01348_70	206_478_96	19_01348_1	554_01348_1180	2297_123_62	153_0478_1	218_01478_1	295_01348_1	2371_0248_645	658_0478_1
39_01348_68	206_478_99	19_01348_1	554_01348_1065	2297_123_66	153_0478_1	218_01478_1	295_01348_1	2371_0248_660	658_0478_1
39_01348_77	206_478_93	19_01348_1	554_01348_1027	2297_123_66	153_0478_1	218_01478_1	295_01348_1	2371_0248_632	658_0478_1
39_01348_83	206_478_91	19_01348_1	554_01348_1007	2297_123_68	153_0478_1	218_01478_1	295_01348_1	2371_0248_630	658_0478_1
39_01348_82	206_478_90	19_01348_1	554_01348_1051	2297_123_70	153_0478_1	218_01478_1	295_01348_1	2371_0248_633	658_0478_1
39_01348_79	206_478_86	19_01348_1	554_01348_1107	2297_123_71	153_0478_1	218_01478_1	295_01348_1	2371_0248_640	658_0478_1
39_01348_71	206_478_87	19_01348_1	554_01348_1178	2297_123_72	153_0478_1	218_01478_1	295_01348_1	2371_0248_636	658_0478_1
39_01348_74	206_478_79	19_01348_1	554_01348_1236	2297_123_72	153_0478_1	218_01478_1	295_01348_1	2371_0248_626	658_0478_1
39_01348_61	206_478_66	19_01348_1	554_01348_1247	2297_123_71	153_0478_1	218_01478_1	295_01348_1	2371_0248_609	658_0478_1
39_01348_67	206_478_59	19_01348_1	554_01348_1237	2297_123_68	153_0478_1	218_01478_1	295_01348_1	2371_0248_595	658_0478_1
39_01348_78	206_478_52	19_01348_1	554_01348_1233	2297_123_70	153_0478_1	218_01478_1	295_01348_1	2371_0248_606	658_0478_1
39_01348_95	206_478_55	19_01348_1	554_01348_1232	2297_123_69	153_0478_1	218_01478_1	295_01348_1	2371_0248_603	658_0478_1
39_01348_103	206_478_62	19_01348_1	554_01348_1187	2297_123_71	153_0478_1	218_01478_1	295_01348_1	2371_0248_608	658_0478_1
39_01348_108	206_478_73	19_01348_1	554_01348_1198	2297_123_70	153_0478_1	218_01478_1	295_01348_1	2371_0248_631	658_0478_1
39_01348_113	206_478_82	19_01348_1	554_01348_1205	2297_123_66	153_0478_1	218_01478_1	295_01348_1	2371_0248_635	658_0478_1
39_01348_106	206_478_108	19_01348_1	554_01348_1270	2297_123_62	153_0478_1	218_01478_1	295_01348_1	2371_0248_632	658_0478_1
39_01348_95	206_478_118	19_01348_1	554_01348_1309	2297_123_65	153_0478_1	218_01478_1	295_01348_1	2371_0248_622	658_0478_1
39_01348_96	206_478_114	19_01348_1	554_01348_1309	2297_123_66	153_0478_1	218_01478_1	295_01348_1	2371_0248_641	658_0478_1
39_01348_84	206_478_102	19_01348_1	554_01348_1242	2297_123_65	153_0478_1	218_01478_1	295_01348_1	2371_0248_667	658_0478_1
39_01348_79	206_478_88	19_01348_1	554_01348_1196	2297_123_65	153_0478_1	218_01478_1	295_01348_1	2371_0248_696	658_0478_1
39_01348_78	206_478_71	19_01348_1	554_01348_1191	2297_123_68	153_0478_1	218_01478_1	295_01348_1	2371_0248_714	658_0478_1
39_01348_68	206_478_66	19_01348_1	554_01348_1168	2297_123_70	153_0478_1	218_01478_1	295_01348_1	2371_0248_706	658_0478_1
39_01348_86	206_478_60	19_01348_1	554_01348_1200	2297_123_70	153_0478_1	218_01478_1	295_01348_1	2371_0248_681	658_0478_1
39_01348_92	206_478_53	19_01348_1	554_01348_1245	2297_123_67	153_0478_1	218_01478_1	295_01348_1	2371_0248_639	658_0478_1
39_01348_101	206_478_49	19_01348_1	554_01348_1232	2297_123_60	153_0478_1	218_01478_1	295_01348_1	2371_0248_625	658_0478_1
39_01348_104	206_478_51	19_01348_1	554_01348_1193	2297_123_59	153_0478_1	218_01478_1	295_01348_1	2371_0248_602	658_0478_1
39_01348_104	206_478_50	19_01348_1	554_01348_1201	2297_123_64	153_0478_1	218_01478_1	295_01348_1	2371_0248_576	658_0478_1
39_01348_114	206_478_49	19_01348_1	554_01348_1168	2297_123_65	153_0478_1	218_01478_1	295_01348_1	2371_0248_561	658_0478_1
39_01348_114	206_478_48	19_01348_1	554_01348_1180	2297_123_60	153_0478_1	218_01478_1	295_01348_1	2371_0248_550	658_0478_1
39_01348_125	206_478_44	19_01348_1	554_01348_1150	2297_123_57	153_0478_1	218_01478_1	295_01348_1	2371_0248_554	658_0478_1
39_01348_116	206_478_44	19_01348_1	554_01348_1125	2297_123_54	153_0478_1	218_01478_1	295_01348_1	2371_0248_558	658_0478_1
39_01348_95	206_478_44	19_01348_1	554_01348_1151	2297_123_54	153_0478_1	218_01478_1	295_01348_1	2371_0248_549	658_0478_1
39_01348_84	206_478_48	19_01348_1	554_01348_1205	2297_123_54	153_0478_1	218_01478_1	295_01348_1	2371_0248_537	658_0478_1
39_01348_76	206_478_50	19_01348_1	554_01348_1247	2297_123_51	153_0478_1	218_01478_1	295_01348_1	2371_0248_511	658_0478_1
39_01348_69	206_478_66	19_01348_1	554_01348_1297	2297_123_55	153_0478_1	218_01478_1	295_01348_1	2371_0248_503	658_0478_1
39_01348_63	206_478_68	19_01348_1	554_01348_1354	2297_123_54	153_0478_1	218_01478_1	295_01348_1	2371_0248_531	658_0478_1
39_01348_53	206_478_72	19_01348_1	554_01348_1355	2297_123_50	153_0478_1	218_01478_1	295_01348_1	2371_0248_546	658_0478_1
39_01348_58	206_478_71	19_01348_1	554_01348_1350	2297_123_44	153_0478_1	218_01478_1	295_01348_1	2371_0248_533	658_0478_1
39_01348_55	206_478_71	19_01348_1	554_01348_1311	2297_123_43	153_0478_1	218_01478_1	295_01348_1	2371_0248_543	658_0478_1
39_01348_64	206_478_62	19_01348_1	554_01348_1271	2297_123_42	153_0478_1	218_01478_1	295_01348_1	2371_0248_548	658_0478_1
39_01348_72	206_478_47	19_01348_1	554_01348_1284	2297_123_40	153_0478_1	218_01478_1	295_01348_1	2371_0248_572	658_0478_1
39_01348_74	206_478_39	19_01348_1	554_01348_1295	2297_123_41	153_0478_1	218_01478_1	295_01348_1	2371_0248_586	658_0478_1
39_01348_75	206_478_37	19_01348_1	554_01348_1330	2297_123_40	153_0478_1	218_01478_1	295_01348_1	2371_0248_631	658_0478_1
39_01348_75	206_478_38	19_01348_1	554_01348_1353	2297_123_43	153_0478_1	218_01478_1	295_01348_1	2371_0248_661	658_0478_1
39_01348_69	206_478_37	19_01348_1	554_01348_1347	2297_123_40	153_0478_1	218_01478_1	295_01348_1	2371_0248_709	658_0478_1
39_01348_63	206_478_37	19_01348_1	554_01348_1338	2297_123_39	153_0478_1	218_01478_1	295_01348_1	2371_0248_704	658_0478_1
39_01348_51	206_478_43	19_01348_1	554_01348_1301	2297_123_36	153_0478_1	218_01478_1	295_01348_1	2371_0248_718	658_0478_1
39_01348_47	206_478_49	19_01348_1	554_01348_1264	2297_123_36	153_0478_1	218_01478_1	295_01348_1	2371_0248_721	658_0478_1
39_01348_45	206_478_57	19_01348_1	554_01348_1237	2297_123_33	153_0478_1	218_01478_1	295_01348_1	2371_0248_707	658_0478_1
39_01348_48	206_478_66	19_01348_1	554_01348_1183	2297_123_34	153_0478_1	218_01478_1	295_01348_1	2371_0248_701	658_0478_1
39_01348_52	206_478_74	19_01348_1	554_01348_1234	2297_123_30	153_0478_1	218_01478_1	295_01348_1	2371_0248_683	658_0478_1
39_01348_65	206_478_84	19_01348_1	554_01348_1310	2297_123_30	153_0478_1	218_01478_1	295_01348_1	2371_0248_667	658_0478_1
39_01348_78	206_478_79	19_01348_1	554_01348_1313	2297_123_29	153_0478_1	218_01478_1	295_01348_1	2371_0248_635	658_0478_1
39_01348_75	206_478_75	19_01348_1	554_01348_1359	2297_123_28	153_0478_1	218_01478_1	295_01348_1	2371_0248_623	658_0478_1
39_01348_69	206_478_59	19_01348_1	554_01348_1356	2297_123_27	153_0478_1	218_01478_1	295_01348_1	2371_0248_631	658_0478_1
39_01348_53	206_478_47	19_01348_1	554_01348_1382	2297_123_25	153_0478_1	218_01478_1	295_01348_1	2371_0248_600	658_0478_1
39_01348_49	206_478_45	19_01348_1	554_01348_1347	2297_123_21	153_0478_1	218_01478_1	295_01348_1	2371_0248_595	658_0478_1
39_01348_46	206_478_34	19_01348_1	554_01348_1357	2297_123_20	153_0478_1	218_01478_1	295_01348_1	2371_0248_604	658_0478_1
39_01348_50	206_478_32	19_01348_1	554_01348_1383	2297_123_20	153_0478_1	218_01478_1	295_01348_1	2371_0248_595	658_0478_1
39_01348_53	206_478_32	19_01348_1	554_01348_1370	2297_123_20	153_0478_1	218_01478_1	295_01348_1	2371_0248_606	658_0478_1
39_01348_59	206_478_35	19_01348_1	554_01348_1353	2297_123_21	153_0478_1	218_01478_1	295_01348_1	2371_0248_634	658_0478_1
39_01348_62	206_478_32	19_01348_1	554_01348_1359	2297_123_20	153_0478_1	218_01478_1	295_01348_1	2371_0248_637	658_0478_1
39_01348_68	206_478_29	19_01348_1	554_01348_1389	2297_123_17	153_0478_1	218_01478_1	295_01348_1	2371_0248_654	658_0478_1
39_01348_72	206_478_21	19_01348_1	554_01348_1364	2297_123_16	153_0478_1	218_01478_1	295_01348_1	2371_0248_671	658_0478_1
39_01348_67	206_478_17	19_01348_1	554_01348_1343	2297_123_14	153_0478_1	218_01478_1	295_01348_1	2371_0248_680	658_0478_1
39_01348_68	206_478_13	19_01348_1	554_01348_1299	2297_123_12	153_0478_1	218_01478_1	295_01348_1	2371_0248_659	658_0478_1
39_01348_61	206_478_11	19_01348_1	554_01348_1249	2297_123_11	153_0478_1	218_01478_1	295_01348_1	2371_0248_641	658_0478_1
39_01348_54	206_478_11	19_01348_1	554_01348_1242	2297_123_11	153_0478_1	218_01478_1	295_01348_1	2371_0248_621	658_0478_1
39_01348_48	206_478_10	19_01348_1	554_01348_1272	2297_123_11	153_0478_1	218_01478_1	295_01348_1	2371_0248_625	658_0478_1
39_01348_43	206_478_7	19_01348_1	554_01348_1246	2297_123_11	153_0478_1	218_01478_1	295_01348_1	2371_0248_641	658_0478_1
39_01348_42	206_478_7	19_01348_1	554_01348_1303	2297_123_9	153_0478_1	218_01478_1	295_01348_1	2371_0248_624	658_0478_1
39_01348_32	206_478_6	19_01348_1	554_01348_1414	2297_123_8	153_0478_1	218_01478_1	295_01348_1	2371_0248_613	658_0478_1
39_01348_26	206_478_5	19_01348_1	554_01348_1488	2297_123_5	153_0478_1	218_01478_1	295_01348_1	2371_0248_617	658_0478_1
39_01348_23	206_478_5	19_01348_1	554_01348_1548	2297_123_4	153_0478_1	218_01478_1	295_01348_1	2371_0248_583	658_0478_1
39_01348_22	206_478_2	19_01348_1	554_01348_1588	2297_123_3	153_0478_1	218_01478_1	295_01348_1	2371_0248_572	658_0478_1
39_01348_29	206_478_2	19_01348_1	554_01348_1622	2297_123_3	153_0478_1	218_01478_1	295_01348_1	2371_0248_565	658_0478_1
153_0478_1	19_01348_1	554_01348_1652	2297_123_3	39_01348_42	218_01478_1	295_01348_1	2371_0248_553	658_0478_1
153_0478_1	19_01348_1	554_01348_1585	2297_123_2	39_01348_57	218_01478_1	295_01348_1	2371_0248_531	658_0478_1
153_0478_1	19_01348_1	554_01348_1550	2297_123_2	39_01348_65	218_01478_1	295_01348_1	2371_0248_543	658_0478_1
153_0478_1	19_01348_1	554_01348_1483	2297_123_2	39_01348_67	218_01478_1	295_01348_1	2371_0248_549	658_0478_1
153_0478_1	19_01348_1	554_01348_1402	2297_123_1	39_01348_66	218_01478_1	295_01348_1	2371_0248_543	658_0478_1
153_0478_1	19_01348_1	554_01348_1329	2297_123_1	39_01348_67	218_01478_1	295_01348_1	2371_0248_531	658_0478_1
39_01348_75	19_01348_1	554_01348_1322	153_0478_1	295_01348_1	2371_0248_520	658_0478_1
39_01348_77	19_01348_1	554_01348_1323	153_0478_1	295_01348_1	2371_0248_534	658_0478_1
39_01348_77	19_01348_1	554_01348_1373	153_0478_1	295_01348_1	2371_0248_547	658_0478_1
39_01348_71	19_01348_1	554_01348_1472	153_0478_1	295_01348_1	2371_0248_563	658_0478_1
39_01348_60	19_01348_1	554_01348_1511	153_0478_1	295_01348_1	2371_0248_560	658_0478_1
39_01348_44	19_01348_1	554_01348_1497	153_0478_1	295_01348_1	2371_0248_564	658_0478_1
39_01348_35	19_01348_1	554_01348_1452	153_0478_1	295_01348_1	2371_0248_548	658_0478_1
39_01348_32	19_01348_1	554_01348_1390	153_0478_1	295_01348_1	2371_0248_543	658_0478_1
39_01348_43	19_01348_1	554_01348_1361	153_0478_1	295_01348_1	2371_0248_546	658_0478_1
39_01348_43	19_01348_1	554_01348_1301	153_0478_1	295_01348_1	2371_0248_560	658_0478_1
39_01348_48	19_01348_1	554_01348_1281	153_0478_1	295_01348_1	2371_0248_565	658_0478_1
39_01348_53	19_01348_1	554_01348_1289	153_0478_1	295_01348_1	2371_0248_579	658_0478_1
39_01348_69	19_01348_1	554_01348_1361	153_0478_1	295_01348_1	2371_0248_588	658_0478_1
39_01348_75	19_01348_1	554_01348_1413	153_0478_1	295_01348_1	2371_0248_576	658_0478_1
39_01348_89	19_01348_1	554_01348_1432	153_0478_1	295_01348_1	2371_0248_570	658_0478_1
39_01348_92	19_01348_1	554_01348_1445	153_0478_1	295_01348_1	2371_0248_599	658_0478_1
39_01348_85	19_01348_1	554_01348_1410	153_0478_1	295_01348_1	2371_0248_637	658_0478_1
39_01348_76	19_01348_1	554_01348_1375	153_0478_1	295_01348_1	2371_0248_660	658_0478_1
39_01348_58	19_01348_1	554_01348_1323	153_0478_1	295_01348_1	2371_0248_663	658_0478_1
39_01348_52	19_01348_1	554_01348_1310	153_0478_1	295_01348_1	2371_0248_654	658_0478_1
39_01348_43	19_01348_1	554_01348_1286	153_0478_1	295_01348_1	2371_0248_637	658_0478_1
39_01348_43	19_01348_1	554_01348_1291	153_0478_1	295_01348_1	2371_0248_636	658_0478_1
39_01348_46	19_01348_1	554_01348_1363	153_0478_1	295_01348_1	2371_0248_605	658_0478_1
39_01348_55	19_01348_1	554_01348_1411	153_0478_1	295_01348_1	2371_0248_586	658_0478_1
39_01348_73	19_01348_1	554_01348_1484	153_0478_1	295_01348_1	2371_0248_591	658_0478_1
39_01348_90	19_01348_1	554_01348_1494	153_0478_1	295_01348_1	2371_0248_587	658_0478_1
39_01348_98	19_01348_1	554_01348_1481	153_0478_1	295_01348_1	2371_0248_585	658_0478_1
39_01348_107	19_01348_1	554_01348_1485	153_0478_1	295_01348_1	2371_0248_591	658_0478_1
39_01348_99	19_01348_1	554_01348_1509	153_0478_1	295_01348_1	2371_0248_601	658_0478_1
39_01348_90	19_01348_1	554_01348_1516	153_0478_1	295_01348_1	2371_0248_592	658_0478_1
39_01348_90	19_01348_1	554_01348_1525	153_0478_1	295_01348_1	2371_0248_582	658_0478_1
39_01348_87	19_01348_1	554_01348_1556	153_0478_1	295_01348_1	2371_0248_567	658_0478_1
39_01348_83	19_01348_1	554_01348_1537	153_0478_1	295_01348_1	2371_0248_553	658_0478_1
39_01348_82	19_01348_1	554_01348_1496	153_0478_1	295_01348_1	2371_0248_547	658_0478_1
39_01348_72	19_01348_1	554_01348_1435	153_0478_1	295_01348_1	2371_0248_531	658_0478_1
39_01348_74	19_01348_1	554_01348_1453	153_0478_1	295_01348_1	2371_0248_519	658_0478_1
39_01348_82	19_01348_1	554_01348_1437	153_0478_1	295_01348_1	2371_0248_517	658_0478_1
39_01348_100	19_01348_1	554_01348_1432	153_0478_1	295_01348_1	2371_0248_507	658_0478_1
39_01348_103	19_01348_1	554_01348_1370	153_0478_1	295_01348_1	2371_0248_485	658_0478_1
39_01348_105	19_01348_1	554_01348_1407	153_0478_1	295_01348_1	2371_0248_473	658_0478_1
39_01348_104	19_01348_1	554_01348_1424	153_0478_1	295_01348_1	2371_0248_469	658_0478_1
39_01348_89	19_01348_1	554_01348_1458	153_0478_1	295_01348_1	2371_0248_479	658_0478_1
39_01348_74	19_01348_1	554_01348_1489	153_0478_1	295_01348_1	2371_0248_486	658_0478_1
39_01348_67	19_01348_1	554_01348_1449	153_0478_1	295_01348_1	2371_0248_513	658_0478_1
39_01348_65	19_01348_1	554_01348_1403	153_0478_1	295_01348_1	2371_0248_519	658_0478_1
39_01348_63	19_01348_1	554_01348_1381	153_0478_1	295_01348_1	2371_0248_538	658_0478_1
39_01348_64	19_01348_1	554_01348_1364	153_0478_1	295_01348_1	2371_0248_562	658_0478_1
39_01348_71	19_01348_1	554_01348_1345	153_0478_1	295_01348_1	2371_0248_564	658_0478_1
39_01348_72	19_01348_1	554_01348_1367	153_0478_1	295_01348_1	2371_0248_560	658_0478_1
39_01348_65	19_01348_1	554_01348_1413	153_0478_1	295_01348_1	2371_0248_557	658_0478_1
39_01348_63	19_01348_1	554_01348_1434	153_0478_1	295_01348_1	2371_0248_566	658_0478_1
39_01348_61	19_01348_1	554_01348_1492	153_0478_1	295_01348_1	2371_0248_588	658_0478_1
39_01348_61	19_01348_1	554_01348_1517	153_0478_1	295_01348_1	2371_0248_597	658_0478_1
39_01348_59	19_01348_1	554_01348_1573	153_0478_1	295_01348_1	2371_0248_599	658_0478_1
39_01348_65	19_01348_1	554_01348_1571	153_0478_1	295_01348_1	2371_0248_574	658_0478_1
39_01348_62	19_01348_1	554_01348_1588	153_0478_1	295_01348_1	2371_0248_546	658_0478_1
39_01348_70	19_01348_1	554_01348_1539	153_0478_1	295_01348_1	2371_0248_511	658_0478_1
39_01348_83	19_01348_1	554_01348_1451	153_0478_1	295_01348_1	2371_0248_486	658_0478_1
39_01348_91	19_01348_1	554_01348_1360	153_0478_1	295_01348_1	2371_0248_486	658_0478_1
39_01348_104	19_01348_1	554_01348_1286	153_0478_1	295_01348_1	2371_0248_492	658_0478_1
39_01348_101	19_01348_1	554_01348_1307	153_0478_1	295_01348_1	2371_0248_486	658_0478_1
39_01348_104	19_01348_1	554_01348_1383	153_0478_1	295_01348_1	2371_0248_514	658_0478_1
39_01348_103	19_01348_1	554_01348_1486	153_0478_1	295_01348_1	2371_0248_494	658_0478_1
39_01348_94	19_01348_1	554_01348_1554	153_0478_1	295_01348_1	2371_0248_514	658_0478_1
39_01348_90	19_01348_1	554_01348_1557	153_0478_1	295_01348_1	2371_0248_531	658_0478_1
39_01348_95	19_01348_1	554_01348_1508	153_0478_1	295_01348_1	2371_0248_552	658_0478_1
39_01348_105	19_01348_1	554_01348_1439	153_0478_1	295_01348_1	2371_0248_556	658_0478_1
39_01348_109	19_01348_1	554_01348_1359	153_0478_1	295_01348_1	2371_0248_579	658_0478_1
39_01348_110	19_01348_1	554_01348_1294	153_0478_1	295_01348_1	2371_0248_554	658_0478_1
39_01348_101	19_01348_1	554_01348_1259	153_0478_1	295_01348_1	2371_0248_536	658_0478_1
39_01348_90	19_01348_1	554_01348_1228	153_0478_1	295_01348_1	2371_0248_507	658_0478_1
39_01348_83	19_01348_1	554_01348_1251	153_0478_1	295_01348_1	2371_0248_488	658_0478_1
39_01348_82	19_01348_1	554_01348_1287	153_0478_1	295_01348_1	2371_0248_472	658_0478_1
39_01348_94	19_01348_1	554_01348_1328	153_0478_1	295_01348_1	2371_0248_465	658_0478_1
39_01348_119	19_01348_1	554_01348_1444	153_0478_1	295_01348_1	2371_0248_464	658_0478_1
39_01348_133	19_01348_1	554_01348_1557	153_0478_1	295_01348_1	2371_0248_470	658_0478_1
39_01348_139	19_01348_1	554_01348_1615	153_0478_1	295_01348_1	2371_0248_483	658_0478_1
39_01348_124	19_01348_1	554_01348_1595	153_0478_1	295_01348_1	2371_0248_510	658_0478_1
39_01348_108	19_01348_1	554_01348_1565	153_0478_1	295_01348_1	2371_0248_509	658_0478_1
39_01348_86	19_01348_1	554_01348_1484	153_0478_1	295_01348_1	2371_0248_495	658_0478_1
39_01348_75	19_01348_1	554_01348_1373	153_0478_1	295_01348_1	2371_0248_468	658_0478_1
39_01348_77	19_01348_1	554_01348_1323	153_0478_1	295_01348_1	2371_0248_445	658_0478_1
39_01348_71	19_01348_1	554_01348_1320	153_0478_1	295_01348_1	2371_0248_433	658_0478_1
39_01348_75	19_01348_1	554_01348_1373	153_0478_1	295_01348_1	2371_0248_427	658_0478_1
39_01348_82	19_01348_1	554_01348_1455	153_0478_1	295_01348_1	2371_0248_404	658_0478_1
39_01348_95	19_01348_1	554_01348_1501	153_0478_1	295_01348_1	2371_0248_414	658_0478_1
39_01348_106	19_01348_1	554_01348_1560	153_0478_1	295_01348_1	2371_0248_428	658_0478_1
39_01348_115	19_01348_1	554_01348_1541	153_0478_1	295_01348_1	2371_0248_456	658_0478_1
39_01348_120	19_01348_1	554_01348_1559	153_0478_1	295_01348_1	2371_0248_456	658_0478_1
39_01348_110	19_01348_1	554_01348_1587	153_0478_1	295_01348_1	2371_0248_465	658_0478_1
39_01348_102	19_01348_1	554_01348_1566	153_0478_1	295_01348_1	2371_0248_468	658_0478_1
39_01348_96	19_01348_1	554_01348_1562	153_0478_1	295_01348_1	2371_0248_462	658_0478_1
39_01348_80	19_01348_1	554_01348_1549	153_0478_1	295_01348_1	2371_0248_478	658_0478_1
39_01348_61	19_01348_1	554_01348_1561	153_0478_1	295_01348_1	2371_0248_471	658_0478_1
39_01348_54	19_01348_1	554_01348_1586	153_0478_1	295_01348_1	2371_0248_451	658_0478_1
39_01348_48	19_01348_1	554_01348_1580	153_0478_1	295_01348_1	2371_0248_446	658_0478_1
39_01348_46	19_01348_1	554_01348_1630	153_0478_1	295_01348_1	2371_0248_473	658_0478_1
39_01348_44	19_01348_1	554_01348_1607	153_0478_1	295_01348_1	2371_0248_485	658_0478_1
39_01348_57	19_01348_1	554_01348_1610	153_0478_1	295_01348_1	2371_0248_482	658_0478_1
39_01348_63	19_01348_1	554_01348_1594	153_0478_1	295_01348_1	2371_0248_480	658_0478_1
39_01348_72	19_01348_1	554_01348_1575	153_0478_1	295_01348_1	2371_0248_469	658_0478_1
39_01348_76	19_01348_1	554_01348_1622	153_0478_1	295_01348_1	2371_0248_456	658_0478_1
39_01348_73	19_01348_1	554_01348_1653	153_0478_1	295_01348_1	2371_0248_444	658_0478_1
39_01348_71	19_01348_1	554_01348_1651	153_0478_1	295_01348_1	2371_0248_421	658_0478_1
39_01348_59	19_01348_1	554_01348_1636	153_0478_1	295_01348_1	2371_0248_405	658_0478_1
39_01348_48	19_01348_1	554_01348_1594	153_0478_1	295_01348_1	2371_0248_410	658_0478_1
39_01348_42	19_01348_1	554_01348_1562	153_0478_1	295_01348_1	2371_0248_420	658_0478_1
39_01348_32	19_01348_1	554_01348_1566	153_0478_1	295_01348_1	2371_0248_433	658_0478_1
39_01348_30	19_01348_1	554_01348_1641	153_0478_1	295_01348_1	2371_0248_426	658_0478_1
39_01348_26	19_01348_1	554_01348_1681	153_0478_1	295_01348_1	2371_0248_436	658_0478_1
39_01348_20	19_01348_1	554_01348_1710	153_0478_1	295_01348_1	2371_0248_440	658_0478_1
39_01348_18	19_01348_1	554_01348_1725	153_0478_1	295_01348_1	2371_0248_454	658_0478_1
39_01348_20	19_01348_1	554_01348_1781	153_0478_1	295_01348_1	2371_0248_457	658_0478_1
39_01348_18	19_01348_1	554_01348_1776	153_0478_1	295_01348_1	2371_0248_450	658_0478_1
39_01348_11	19_01348_1	554_01348_1775	153_0478_1	295_01348_1	2371_0248_454	658_0478_1
39_01348_9	19_01348_1	554_01348_1716	153_0478_1	295_01348_1	2371_0248_456	658_0478_1
39_01348_5	19_01348_1	554_01348_1643	153_0478_1	295_01348_1	2371_0248_477	658_0478_1
39_01348_6	19_01348_1	554_01348_1535	153_0478_1	295_01348_1	2371_0248_478	658_0478_1
39_01348_6	19_01348_1	554_01348_1477	153_0478_1	295_01348_1	2371_0248_487	658_0478_1
39_01348_7	19_01348_1	554_01348_1427	153_0478_1	295_01348_1	2371_0248_495	658_0478_1
39_01348_7	19_01348_1	554_01348_1380	153_0478_1	295_01348_1	2371_0248_500	658_0478_1
39_01348_7	19_01348_1	554_01348_1439	153_0478_1	295_01348_1	2371_0248_522	658_0478_1
39_01348_5	19_01348_1	554_01348_1497	153_0478_1	295_01348_1	2371_0248_527	658_0478_1
39_01348_4	19_01348_1	554_01348_1560	153_0478_1	295_01348_1	2371_0248_516	658_0478_1
39_01348_3	19_01348_1	554_01348_1623	153_0478_1	295_01348_1	2371_0248_495	658_0478_1
39_01348_2	19_01348_1	554_01348_1661	153_0478_1	295_01348_1	2371_0248_483	658_0478_1
39_01348_1	19_01348_1	554_01348_1648	153_0478_1	295_01348_1	2371_0248_484	658_0478_1
39_01348_2	19_01348_1	554_01348_1630	153_0478_1	295_01348_1	2371_0248_475	658_0478_1
39_01348_5	19_01348_1	554_01348_1616	153_0478_1	295_01348_1	2371_0248_468	658_0478_1
39_01348_9	19_01348_1	554_01348_1605	153_0478_1	295_01348_1	2371_0248_473	658_0478_1
39_01348_11	19_01348_1	554_01348_1630	153_0478_1	295_01348_1	2371_0248_491	658_0478_1
39_01348_11	19_01348_1	554_01348_1659	153_0478_1	295_01348_1	2371_0248_490	658_0478_1
39_01348_14	19_01348_1	554_01348_1638	153_0478_1	295_01348_1	2371_0248_481	658_0478_1
39_01348_12	19_01348_1	554_01348_1597	153_0478_1	295_01348_1	2371_0248_479	658_0478_1
39_01348_13	19_01348_1	554_01348_1565	153_0478_1	295_01348_1	2371_0248_468	658_0478_1
39_01348_11	19_01348_1	554_01348_1564	153_0478_1	295_01348_1	2371_0248_447	658_0478_1
39_01348_6	19_01348_1	554_01348_1618	153_0478_1	295_01348_1	2371_0248_428	658_0478_1
39_01348_5	19_01348_1	554_01348_1646	153_0478_1	295_01348_1	2371_0248_408	658_0478_1
39_01348_4	19_01348_1	554_01348_1645	153_0478_1	295_01348_1	2371_0248_393	658_0478_1
39_01348_1	19_01348_1	554_01348_1664	153_0478_1	295_01348_1	2371_0248_400	658_0478_1
39_01348_1	19_01348_1	554_01348_1651	153_0478_1	295_01348_1	2371_0248_421	658_0478_1
39_01348_1	19_01348_1	554_01348_1679	153_0478_1	295_01348_1	2371_0248_417	658_0478_1
39_01348_1	19_01348_1	554_01348_1693	153_0478_1	295_01348_1	2371_0248_418	658_0478_1
39_01348_1	19_01348_1	554_01348_1725	153_0478_1	295_01348_1	2371_0248_424	658_0478_1
153_0478_1	19_01348_1	554_01348_1742	295_01348_1	2371_0248_422	658_0478_1
153_0478_1	19_01348_1	554_01348_1775	295_01348_1	2371_0248_432	658_0478_1
153_0478_1	19_01348_1	554_01348_1805	295_01348_1	2371_0248_418	658_0478_1
153_0478_1	19_01348_1	554_01348_1749	295_01348_1	2371_0248_428	658_0478_1
153_0478_1	19_01348_1	554_01348_1721	295_01348_1	2371_0248_424	658_0478_1
153_0478_1	19_01348_1	554_01348_1649	295_01348_1	2371_0248_434	658_0478_1
153_0478_1	19_01348_1	554_01348_1548	295_01348_1	2371_0248_466	658_0478_1
153_0478_1	19_01348_1	554_01348_1549	295_01348_1	2371_0248_472	658_0478_1
153_0478_1	19_01348_1	554_01348_1575	295_01348_1	2371_0248_469	658_0478_1
153_0478_1	19_01348_1	554_01348_1621	295_01348_1	2371_0248_480	658_0478_1
153_0478_1	19_01348_1	554_01348_1666	295_01348_1	2371_0248_483	658_0478_1
153_0478_1	19_01348_1	554_01348_1682	295_01348_1	2371_0248_493	658_0478_1
153_0478_1	19_01348_1	554_01348_1702	295_01348_1	2371_0248_490	658_0478_1
153_0478_1	19_01348_1	554_01348_1654	295_01348_1	2371_0248_471	658_0478_1
153_0478_1	19_01348_1	554_01348_1590	295_01348_1	2371_0248_463	658_0478_1
153_0478_1	19_01348_1	554_01348_1563	295_01348_1	2371_0248_459	658_0478_1
153_0478_1	19_01348_1	554_01348_1584	295_01348_1	2371_0248_451	658_0478_1
153_0478_1	19_01348_1	554_01348_1597	295_01348_1	2371_0248_441	658_0478_1
153_0478_1	19_01348_1	554_01348_1617	295_01348_1	2371_0248_437	658_0478_1
153_0478_1	19_01348_1	554_01348_1531	295_01348_1	2371_0248_442	658_0478_1
153_0478_1	19_01348_1	554_01348_1510	295_01348_1	2371_0248_422	658_0478_1
153_0478_1	19_01348_1	554_01348_1449	295_01348_1	2371_0248_432	658_0478_1
153_0478_1	19_01348_1	554_01348_1444	295_01348_1	2371_0248_434	658_0478_1
153_0478_1	19_01348_1	554_01348_1532	295_01348_1	2371_0248_441	658_0478_1
153_0478_1	19_01348_1	554_01348_1625	295_01348_1	2371_0248_461	658_0478_1
153_0478_1	19_01348_1	554_01348_1683	295_01348_1	2371_0248_471	658_0478_1
153_0478_1	19_01348_1	554_01348_1719	295_01348_1	2371_0248_462	658_0478_1
153_0478_1	19_01348_1	554_01348_1746	295_01348_1	2371_0248_451	658_0478_1
153_0478_1	19_01348_1	554_01348_1750	295_01348_1	2371_0248_434	658_0478_1
153_0478_1	19_01348_1	554_01348_1685	295_01348_1	2371_0248_421	658_0478_1
153_0478_1	19_01348_1	554_01348_1652	295_01348_1	2371_0248_402	658_0478_1
153_0478_1	19_01348_1	554_01348_1606	295_01348_1	2371_0248_376	658_0478_1
153_0478_1	19_01348_1	554_01348_1582	295_01348_1	2371_0248_371	658_0478_1
153_0478_1	19_01348_1	554_01348_1608	295_01348_1	2371_0248_378	658_0478_1
153_0478_1	19_01348_1	554_01348_1654	295_01348_1	2371_0248_379	658_0478_1
153_0478_1	19_01348_1	554_01348_1710	295_01348_1	2371_0248_396	658_0478_1
153_0478_1	19_01348_1	554_01348_1772	295_01348_1	2371_0248_388	658_0478_1
153_0478_1	19_01348_1	554_01348_1799	295_01348_1	2371_0248_373	658_0478_1
153_0478_1	19_01348_1	554_01348_1790	295_01348_1	2371_0248_376	658_0478_1
153_0478_1	19_01348_1	554_01348_1754	295_01348_1	2371_0248_370	658_0478_1
153_0478_1	19_01348_1	554_01348_1700	295_01348_1	2371_0248_367	658_0478_1
153_0478_1	19_01348_1	554_01348_1714	295_01348_1	2371_0248_360	658_0478_1
153_0478_1	19_01348_1	554_01348_1716	295_01348_1	2371_0248_354	658_0478_1
153_0478_1	19_01348_1	554_01348_1716	295_01348_1	2371_0248_354	658_0478_1
153_0478_1	19_01348_1	554_01348_1734	295_01348_1	2371_0248_362	658_0478_1
153_0478_1	19_01348_1	554_01348_1748	295_01348_1	2371_0248_357	658_0478_1
153_0478_1	19_01348_1	554_01348_1788	295_01348_1	2371_0248_360	658_0478_1
153_0478_1	19_01348_1	554_01348_1880	295_01348_1	2371_0248_361	658_0478_1
153_0478_1	19_01348_1	554_01348_1867	295_01348_1	2371_0248_373	658_0478_1
153_0478_1	19_01348_1	554_01348_1836	295_01348_1	2371_0248_365	658_0478_1
153_0478_1	19_01348_1	554_01348_1825	295_01348_1	2371_0248_368	658_0478_1
153_0478_1	19_01348_1	554_01348_1822	295_01348_1	2371_0248_350	658_0478_1
153_0478_1	19_01348_1	554_01348_1819	295_01348_1	2371_0248_329	658_0478_1
153_0478_1	19_01348_1	554_01348_1791	295_01348_1	2371_0248_301	658_0478_1
153_0478_1	19_01348_1	554_01348_1762	295_01348_1	2371_0248_290	658_0478_1
153_0478_1	19_01348_1	554_01348_1742	295_01348_1	2371_0248_282	658_0478_1
153_0478_1	19_01348_1	554_01348_1748	295_01348_1	2371_0248_284	658_0478_1
153_0478_1	19_01348_1	554_01348_1729	295_01348_1	2371_0248_275	658_0478_1
153_0478_1	19_01348_1	554_01348_1748	295_01348_1	2371_0248_258	658_0478_1
153_0478_1	19_01348_1	554_01348_1790	295_01348_1	2371_0248_242	658_0478_1
153_0478_1	19_01348_1	554_01348_1827	295_01348_1	2371_0248_221	658_0478_1
153_0478_1	19_01348_1	554_01348_1881	295_01348_1	2371_0248_216	658_0478_1
153_0478_1	19_01348_1	554_01348_1899	295_01348_1	2371_0248_207	658_0478_1
153_0478_1	19_01348_1	554_01348_1890	295_01348_1	2371_0248_200	658_0478_1
153_0478_1	19_01348_1	554_01348_1865	295_01348_1	2371_0248_196	658_0478_1
153_0478_1	19_01348_1	554_01348_1821	295_01348_1	2371_0248_194	658_0478_1
153_0478_1	19_01348_1	554_01348_1813	295_01348_1	2371_0248_202	658_0478_1
153_0478_1	19_01348_1	554_01348_1788	295_01348_1	2371_0248_222	658_0478_1
153_0478_1	19_01348_1	554_01348_1806	295_01348_1	2371_0248_232	658_0478_1
153_0478_1	19_01348_1	554_01348_1855	295_01348_1	2371_0248_254	658_0478_1
153_0478_1	19_01348_1	554_01348_1876	295_01348_1	2371_0248_259	658_0478_1
153_0478_1	19_01348_1	554_01348_1921	295_01348_1	2371_0248_253	658_0478_1
153_0478_1	19_01348_1	554_01348_1928	295_01348_1	2371_0248_275	658_0478_1
153_0478_1	19_01348_1	554_01348_1978	295_01348_1	2371_0248_267	658_0478_1
153_0478_1	19_01348_1	554_01348_1946	295_01348_1	2371_0248_268	658_0478_1
153_0478_1	19_01348_1	554_01348_1948	295_01348_1	2371_0248_248	658_0478_1
153_0478_1	19_01348_1	554_01348_1892	295_01348_1	2371_0248_240	658_0478_1
153_0478_1	19_01348_1	554_01348_1879	295_01348_1	2371_0248_226	658_0478_1
153_0478_1	19_01348_1	554_01348_1895	295_01348_1	2371_0248_221	658_0478_1
153_0478_1	19_01348_1	554_01348_1861	295_01348_1	2371_0248_221	658_0478_1
153_0478_1	19_01348_1	554_01348_1836	295_01348_1	2371_0248_211	658_0478_1
153_0478_1	19_01348_1	554_01348_1797	295_01348_1	2371_0248_214	658_0478_1
153_0478_1	19_01348_1	554_01348_1732	295_01348_1	2371_0248_214	658_0478_1
153_0478_1	19_01348_1	554_01348_1718	295_01348_1	2371_0248_228	658_0478_1
153_0478_1	19_01348_1	554_01348_1682	295_01348_1	2371_0248_223	658_0478_1
153_0478_1	19_01348_1	554_01348_1633	295_01348_1	2371_0248_208	658_0478_1
153_0478_1	19_01348_1	554_01348_1657	295_01348_1	2371_0248_197	658_0478_1
153_0478_1	19_01348_1	554_01348_1653	295_01348_1	2371_0248_200	658_0478_1
153_0478_1	19_01348_1	554_01348_1665	295_01348_1	2371_0248_203	658_0478_1
153_0478_1	19_01348_1	554_01348_1765	295_01348_1	2371_0248_202	658_0478_1
153_0478_1	19_01348_1	554_01348_1850	295_01348_1	2371_0248_198	658_0478_1
153_0478_1	19_01348_1	554_01348_1943	295_01348_1	2371_0248_216	658_0478_1
153_0478_1	19_01348_1	554_01348_2031	295_01348_1	2371_0248_206	658_0478_1
153_0478_1	19_01348_1	554_01348_2073	295_01348_1	2371_0248_202	658_0478_1
153_0478_1	19_01348_1	554_01348_2112	295_01348_1	2371_0248_188	658_0478_1
153_0478_1	19_01348_1	554_01348_2071	295_01348_1	2371_0248_179	658_0478_1
153_0478_1	19_01348_1	554_01348_2038	295_01348_1	2371_0248_190	658_0478_1
153_0478_1	19_01348_1	554_01348_1980	295_01348_1	2371_0248_193	658_0478_1
153_0478_1	19_01348_1	554_01348_1907	295_01348_1	2371_0248_183	658_0478_1
153_0478_1	19_01348_1	554_01348_1882	295_01348_1	2371_0248_180	658_0478_1
153_0478_1	19_01348_1	554_01348_1878	295_01348_1	2371_0248_176	658_0478_1
153_0478_1	19_01348_1	554_01348_1805	295_01348_1	2371_0248_171	658_0478_1
153_0478_1	19_01348_1	554_01348_1834	295_01348_1	2371_0248_177	658_0478_1
153_0478_1	19_01348_1	554_01348_1896	295_01348_1	2371_0248_181	658_0478_1
153_0478_1	19_01348_1	554_01348_1895	295_01348_1	2371_0248_168	658_0478_1
153_0478_1	19_01348_1	554_01348_1927	295_01348_1	2371_0248_169	658_0478_1
153_0478_1	19_01348_1	554_01348_1952	295_01348_1	2371_0248_162	658_0478_1
153_0478_1	19_01348_1	554_01348_1943	295_01348_1	2371_0248_150	658_0478_1
153_0478_1	19_01348_1	554_01348_1971	295_01348_1	2371_0248_143	658_0478_1
153_0478_1	19_01348_1	554_01348_2021	295_01348_1	2371_0248_143	658_0478_1
153_0478_1	19_01348_1	554_01348_2007	295_01348_1	2371_0248_137	658_0478_1
153_0478_1	19_01348_1	554_01348_1989	295_01348_1	2371_0248_137	658_0478_1
153_0478_1	19_01348_1	554_01348_1948	295_01348_1	2371_0248_140	658_0478_1
153_0478_1	19_01348_1	554_01348_1908	295_01348_1	2371_0248_136	658_0478_1
153_0478_1	19_01348_1	554_01348_1874	295_01348_1	2371_0248_119	658_0478_1
153_0478_1	19_01348_1	554_01348_1843	295_01348_1	2371_0248_121	658_0478_1
153_0478_1	19_01348_1	554_01348_1793	295_01348_1	2371_0248_111	658_0478_1
153_0478_1	19_01348_1	554_01348_1816	295_01348_1	2371_0248_110	658_0478_1
153_0478_1	19_01348_1	554_01348_1833	295_01348_1	2371_0248_108	658_0478_1
153_0478_1	19_01348_1	554_01348_1888	295_01348_1	2371_0248_112	658_0478_1
153_0478_1	19_01348_1	554_01348_1956	295_01348_1	2371_0248_115	658_0478_1
153_0478_1	19_01348_1	554_01348_1966	295_01348_1	2371_0248_120	658_0478_1
153_0478_1	19_01348_1	554_01348_2028	295_01348_1	2371_0248_120	658_0478_1
153_0478_1	19_01348_1	554_01348_2043	295_01348_1	2371_0248_131	658_0478_1
153_0478_1	19_01348_1	554_01348_2016	295_01348_1	2371_0248_145	658_0478_1
153_0478_1	19_01348_1	554_01348_1996	295_01348_1	2371_0248_165	658_0478_1
153_0478_1	19_01348_1	554_01348_1966	295_01348_1	2371_0248_162	658_0478_1
153_0478_1	19_01348_1	554_01348_1943	295_01348_1	2371_0248_164	658_0478_1
153_0478_1	19_01348_1	554_01348_1908	295_01348_1	2371_0248_152	658_0478_1
153_0478_1	19_01348_1	554_01348_1901	295_01348_1	2371_0248_142	658_0478_1
153_0478_1	19_01348_1	554_01348_1888	295_01348_1	2371_0248_143	658_0478_1
153_0478_1	19_01348_1	554_01348_1853	295_01348_1	2371_0248_143	658_0478_1
153_0478_1	19_01348_1	554_01348_1880	295_01348_1	2371_0248_161	658_0478_1
153_0478_1	19_01348_1	554_01348_1917	295_01348_1	2371_0248_156	658_0478_1
153_0478_1	19_01348_1	554_01348_1948	295_01348_1	2371_0248_166	658_0478_1
153_0478_1	19_01348_1	554_01348_1963	295_01348_1	2371_0248_175	658_0478_1
153_0478_1	19_01348_1	554_01348_1897	295_01348_1	2371_0248_182	658_0478_1
153_0478_1	19_01348_1	554_01348_1889	295_01348_1	2371_0248_185	658_0478_1
153_0478_1	19_01348_1	554_01348_1879	295_01348_1	2371_0248_180	658_0478_1
153_0478_1	19_01348_1	554_01348_1970	295_01348_1	2371_0248_171	658_0478_1
153_0478_1	19_01348_1	554_01348_1998	295_01348_1	2371_0248_160	658_0478_1
153_0478_1	19_01348_1	554_01348_2009	295_01348_1	2371_0248_166	658_0478_1
153_0478_1	19_01348_1	554_01348_2011	295_01348_1	2371_0248_167	658_0478_1
153_0478_1	19_01348_1	554_01348_2006	295_01348_1	2371_0248_164	658_0478_1
153_0478_1	19_01348_1	554_01348_1942	295_01348_1	2371_0248_162	658_0478_1
153_0478_1	19_01348_1	554_01348_1788	295_01348_1	2371_0248_157	658_0478_1
153_0478_1	19_01348_1	554_01348_1765	295_01348_1	2371_0248_146	658_0478_1
153_0478_1	19_01348_1	554_01348_1741	295_01348_1	2371_0248_151	658_0478_1
153_0478_1	19_01348_1	554_01348_1708	295_01348_1	2371_0248_150	658_0478_1
153_0478_1	19_01348_1	554_01348_1686	295_01348_1	2371_0248_154	658_0478_1
153_0478_1	19_01348_1	554_01348_1732	295_01348_1	2371_0248_152	658_0478_1
153_0478_1	19_01348_1	554_01348_1777	295_01348_1	2371_0248_146	658_0478_1
153_0478_1	19_01348_1	554_01348_1869	295_01348_1	2371_0248_136	658_0478_1
153_0478_1	19_01348_1	554_01348_1885	295_01348_1	2371_0248_133	658_0478_1
153_0478_1	19_01348_1	554_01348_1850	295_01348_1	2371_0248_136	658_0478_1
153_0478_1	19_01348_1	554_01348_1868	295_01348_1	2371_0248_136	658_0478_1
153_0478_1	19_01348_1	554_01348_1887	295_01348_1	2371_0248_126	658_0478_1
153_0478_1	19_01348_1	554_01348_1850	295_01348_1	2371_0248_118	658_0478_1
153_0478_1	19_01348_1	554_01348_1869	295_01348_1	2371_0248_108	658_0478_1
153_0478_1	19_01348_1	554_01348_1846	295_01348_1	2371_0248_106	658_0478_1
153_0478_1	19_01348_1	554_01348_1911	295_01348_1	2371_0248_93	658_0478_1
153_0478_1	19_01348_1	554_01348_1962	295_01348_1	2371_0248_86	658_0478_1
153_0478_1	19_01348_1	554_01348_1996	295_01348_1	2371_0248_88	658_0478_1
153_0478_1	19_01348_1	554_01348_2015	295_01348_1	2371_0248_94	658_0478_1
153_0478_1	19_01348_1	554_01348_2086	295_01348_1	2371_0248_98	658_0478_1
153_0478_1	19_01348_1	554_01348_2117	295_01348_1	2371_0248_92	658_0478_1
153_0478_1	19_01348_1	554_01348_2142	295_01348_1	2371_0248_89	658_0478_1
153_0478_1	19_01348_1	554_01348_2106	295_01348_1	2371_0248_88	658_0478_1
153_0478_1	19_01348_1	554_01348_2091	295_01348_1	2371_0248_88	658_0478_1
153_0478_1	19_01348_1	554_01348_2054	295_01348_1	2371_0248_87	658_0478_1
153_0478_1	19_01348_1	554_01348_2060	295_01348_1	2371_0248_87	658_0478_1
153_0478_1	19_01348_1	554_01348_2015	295_01348_1	2371_0248_83	658_0478_1
153_0478_1	19_01348_1	554_01348_2013	295_01348_1	2371_0248_82	658_0478_1
153_0478_1	19_01348_1	554_01348_1989	295_01348_1	2371_0248_91	658_0478_1
153_0478_1	19_01348_1	554_01348_1936	295_01348_1	2371_0248_91	658_0478_1
153_0478_1	19_01348_1	554_01348_1931	295_01348_1	2371_0248_93	658_0478_1
153_0478_1	19_01348_1	554_01348_1922	295_01348_1	2371_0248_85	658_0478_1
153_0478_1	19_01348_1	554_01348_1899	295_01348_1	2371_0248_86	658_0478_1
153_0478_1	19_01348_1	554_01348_1819	295_01348_1	2371_0248_84	658_0478_1
153_0478_1	19_01348_1	554_01348_1858	295_01348_1	2371_0248_75	658_0478_1
153_0478_1	19_01348_1	554_01348_1906	295_01348_1	2371_0248_66	658_0478_1
153_0478_1	19_01348_1	554_01348_1988	295_01348_1	2371_0248_57	658_0478_1
153_0478_1	19_01348_1	554_01348_2095	295_01348_1	2371_0248_59	658_0478_1
153_0478_1	19_01348_1	554_01348_2153	295_01348_1	2371_0248_62	658_0478_1
153_0478_1	19_01348_1	554_01348_2161	295_01348_1	2371_0248_67	658_0478_1
153_0478_1	19_01348_1	554_01348_2128	295_01348_1	2371_0248_68	658_0478_1
153_0478_1	19_01348_1	554_01348_2051	295_01348_1	2371_0248_77	658_0478_1
153_0478_1	19_01348_1	554_01348_2022	295_01348_1	2371_0248_80	658_0478_1
153_0478_1	19_01348_1	554_01348_2001	295_01348_1	2371_0248_80	658_0478_1
153_0478_1	19_01348_1	554_01348_2068	295_01348_1	2371_0248_85	658_0478_1
153_0478_1	19_01348_1	554_01348_2078	295_01348_1	2371_0248_90	658_0478_1
153_0478_1	19_01348_1	554_01348_2056	295_01348_1	2371_0248_93	658_0478_1
153_0478_1	19_01348_1	554_01348_2052	295_01348_1	2371_0248_86	658_0478_1
153_0478_1	19_01348_1	554_01348_2044	295_01348_1	2371_0248_85	658_0478_1
153_0478_1	19_01348_1	554_01348_2006	295_01348_1	2371_0248_80	658_0478_1
153_0478_1	19_01348_1	554_01348_1964	295_01348_1	2371_0248_73	658_0478_1
153_0478_1	19_01348_1	554_01348_2026	295_01348_1	2371_0248_68	658_0478_1
153_0478_1	19_01348_1	554_01348_2092	295_01348_1	2371_0248_66	658_0478_1
153_0478_1	19_01348_1	554_01348_2118	295_01348_1	2371_0248_59	658_0478_1
153_0478_1	19_01348_1	554_01348_2075	295_01348_1	2371_0248_57	658_0478_1
153_0478_1	19_01348_1	554_01348_2014	295_01348_1	2371_0248_52	658_0478_1
153_0478_1	19_01348_1	554_01348_1935	295_01348_1	2371_0248_44	658_0478_1
153_0478_1	19_01348_1	554_01348_1895	295_01348_1	2371_0248_44	658_0478_1
153_0478_1	19_01348_1	554_01348_1910	295_01348_1	2371_0248_45	658_0478_1
153_0478_1	19_01348_1	554_01348_1979	295_01348_1	2371_0248_41	658_0478_1
153_0478_1	19_01348_1	554_01348_2021	295_01348_1	2371_0248_47	658_0478_1
153_0478_1	19_01348_1	554_01348_2012	295_01348_1	2371_0248_51	658_0478_1
153_0478_1	19_01348_1	554_01348_2066	295_01348_1	2371_0248_53	658_0478_1
153_0478_1	19_01348_1	554_01348_2077	295_01348_1	2371_0248_54	658_0478_1
153_0478_1	19_01348_1	554_01348_2091	295_01348_1	2371_0248_54	658_0478_1
153_0478_1	19_01348_1	554_01348_2102	295_01348_1	2371_0248_47	658_0478_1
153_0478_1	19_01348_1	554_01348_2102	295_01348_1	2371_0248_43	658_0478_1
153_0478_1	19_01348_1	554_01348_2092	295_01348_1	2371_0248_43	658_0478_1
153_0478_1	19_01348_1	554_01348_2068	295_01348_1	2371_0248_45	658_0478_1
153_0478_1	19_01348_1	554_01348_2075	295_01348_1	2371_0248_56	658_0478_1
153_0478_1	19_01348_1	554_01348_2058	295_01348_1	2371_0248_58	658_0478_1
153_0478_1	19_01348_1	554_01348_2040	295_01348_1	2371_0248_58	658_0478_1
153_0478_1	19_01348_1	554_01348_2062	295_01348_1	2371_0248_49	658_0478_1
153_0478_1	19_01348_1	554_01348_2084	295_01348_1	2371_0248_51	658_0478_1
153_0478_1	19_01348_1	554_01348_2051	295_01348_1	2371_0248_52	658_0478_1
153_0478_1	19_01348_1	554_01348_2023	295_01348_1	2371_0248_51	658_0478_1
153_0478_1	19_01348_1	554_01348_2003	295_01348_1	2371_0248_47	658_0478_1
153_0478_1	19_01348_1	554_01348_1960	295_01348_1	2371_0248_51	658_0478_1
153_0478_1	19_01348_1	554_01348_1987	295_01348_1	2371_0248_44	658_0478_1
153_0478_1	19_01348_1	554_01348_1968	295_01348_1	2371_0248_43	658_0478_1
153_0478_1	19_01348_1	554_01348_1959	295_01348_1	2371_0248_43	658_0478_1
153_0478_1	19_01348_1	554_01348_1960	295_01348_1	2371_0248_42	658_0478_1
153_0478_1	19_01348_1	554_01348_1939	295_01348_1	2371_0248_38	658_0478_1
153_0478_1	19_01348_1	554_01348_1917	295_01348_1	2371_0248_36	658_0478_1
153_0478_1	19_01348_1	554_01348_1862	295_01348_1	2371_0248_38	658_0478_1
153_0478_1	19_01348_1	554_01348_1867	295_01348_1	2371_0248_39	658_0478_1
153_0478_1	19_01348_1	554_01348_1929	295_01348_1	2371_0248_34	658_0478_1
153_0478_1	19_01348_1	554_01348_1990	295_01348_1	2371_0248_23	658_0478_1
153_0478_1	19_01348_1	554_01348_2094	295_01348_1	2371_0248_23	658_0478_1
153_0478_1	19_01348_1	554_01348_2168	295_01348_1	2371_0248_24	658_0478_1
153_0478_1	19_01348_1	554_01348_2228	295_01348_1	2371_0248_26	658_0478_1
153_0478_1	19_01348_1	554_01348_2275	295_01348_1	2371_0248_27	658_0478_1
153_0478_1	19_01348_1	554_01348_2300	295_01348_1	2371_0248_27	658_0478_1
153_0478_1	19_01348_1	554_01348_2237	295_01348_1	2371_0248_32	658_0478_1
153_0478_1	19_01348_1	554_01348_2182	295_01348_1	2371_0248_33	658_0478_1
153_0478_1	19_01348_1	554_01348_2140	295_01348_1	2371_0248_28	658_0478_1
153_0478_1	19_01348_1	554_01348_2082	295_01348_1	2371_0248_26	658_0478_1
153_0478_1	19_01348_1	554_01348_2112	295_01348_1	2371_0248_23	658_0478_1
153_0478_1	19_01348_1	554_01348_2062	295_01348_1	2371_0248_23	658_0478_1
153_0478_1	19_01348_1	554_01348_2017	295_01348_1	2371_0248_20	658_0478_1
153_0478_1	19_01348_1	554_01348_2013	295_01348_1	2371_0248_17	658_0478_1
153_0478_1	19_01348_1	554_01348_1956	295_01348_1	2371_0248_19	658_0478_1
153_0478_1	19_01348_1	554_01348_1950	295_01348_1	2371_0248_15	658_0478_1
153_0478_1	19_01348_1	554_01348_1967	295_01348_1	2371_0248_17	658_0478_1
153_0478_1	19_01348_1	554_01348_1993	295_01348_1	2371_0248_13	658_0478_1
153_0478_1	19_01348_1	554_01348_2018	295_01348_1	2371_0248_12	658_0478_1
153_0478_1	19_01348_1	554_01348_2041	295_01348_1	2371_0248_12	658_0478_1
153_0478_1	19_01348_1	554_01348_2065	295_01348_1	2371_0248_9	658_0478_1
153_0478_1	19_01348_1	554_01348_2099	295_01348_1	2371_0248_7	658_0478_1
153_0478_1	19_01348_1	554_01348_2113	295_01348_1	2371_0248_4	658_0478_1
153_0478_1	19_01348_1	554_01348_2142	295_01348_1	2371_0248_4	658_0478_1
153_0478_1	19_01348_1	554_01348_2177	295_01348_1	2371_0248_2	658_0478_1
153_0478_1	19_01348_1	554_01348_2200	295_01348_1	2371_0248_1	658_0478_1
19_01348_1	554_01348_2217	295_01348_1
19_01348_1	554_01348_2190	295_01348_1
19_01348_1	554_01348_2145	295_01348_1
19_01348_1	554_01348_2065	295_01348_1
19_01348_1	554_01348_2043	295_01348_1
19_01348_1	554_01348_2034	295_01348_1
19_01348_1	554_01348_2080	295_01348_1
19_01348_1	554_01348_2054	295_01348_1
19_01348_1	554_01348_2053	295_01348_1
19_01348_1	554_01348_2076	295_01348_1
19_01348_1	554_01348_2102	295_01348_1
19_01348_1	554_01348_2122	295_01348_1
19_01348_1	554_01348_2089	295_01348_1
19_01348_1	554_01348_2080	295_01348_1
19_01348_1	554_01348_2091	295_01348_1
19_01348_1	554_01348_2129	295_01348_1
19_01348_1	554_01348_2125	295_01348_1
19_01348_1	554_01348_2128	295_01348_1
19_01348_1	554_01348_2082	295_01348_1
19_01348_1	554_01348_2078	295_01348_1
19_01348_1	554_01348_2082	295_01348_1
19_01348_1	554_01348_2058	295_01348_1
19_01348_1	554_01348_2034	295_01348_1
19_01348_1	554_01348_2007	295_01348_1
19_01348_1	554_01348_2037	295_01348_1
19_01348_1	554_01348_2010	295_01348_1
19_01348_1	554_01348_2014	295_01348_1
19_01348_1	554_01348_2076	295_01348_1
19_01348_1	554_01348_2148	295_01348_1
19_01348_1	554_01348_2177	295_01348_1
19_01348_1	554_01348_2209	295_01348_1
19_01348_1	554_01348_2225	295_01348_1
19_01348_1	554_01348_2235	295_01348_1
19_01348_1	554_01348_2248	295_01348_1
19_01348_1	554_01348_2186	295_01348_1
19_01348_1	554_01348_2111	295_01348_1
19_01348_1	554_01348_2039	295_01348_1
19_01348_1	554_01348_1961	295_01348_1
19_01348_1	554_01348_1965	295_01348_1
19_01348_1	554_01348_1947	295_01348_1
19_01348_1	554_01348_1988	295_01348_1
19_01348_1	554_01348_2026	295_01348_1
19_01348_1	554_01348_2023	295_01348_1
19_01348_1	554_01348_2066	295_01348_1
19_01348_1	554_01348_2057	295_01348_1
19_01348_1	554_01348_2090	295_01348_1
19_01348_1	554_01348_2126	295_01348_1
19_01348_1	554_01348_2115	295_01348_1
19_01348_1	554_01348_2093	295_01348_1
19_01348_1	554_01348_2059	295_01348_1
19_01348_1	554_01348_2085	295_01348_1
19_01348_1	554_01348_2080	295_01348_1
19_01348_1	554_01348_2095	295_01348_1
19_01348_1	554_01348_2124	295_01348_1
19_01348_1	554_01348_2133	295_01348_1
19_01348_1	554_01348_2131	295_01348_1
19_01348_1	554_01348_2123	295_01348_1
19_01348_1	554_01348_2072	295_01348_1
19_01348_1	554_01348_1998	295_01348_1
19_01348_1	554_01348_1972	295_01348_1
19_01348_1	554_01348_2014	295_01348_1
19_01348_1	554_01348_2024	295_01348_1
19_01348_1	554_01348_2005	295_01348_1
19_01348_1	554_01348_2026	295_01348_1
19_01348_1	554_01348_2002	295_01348_1
19_01348_1	554_01348_2026	295_01348_1
19_01348_1	554_01348_2071	295_01348_1
19_01348_1	554_01348_2105	295_01348_1
19_01348_1	554_01348_2151	295_01348_1
19_01348_1	554_01348_2135	295_01348_1
19_01348_1	554_01348_2119	295_01348_1
19_01348_1	554_01348_2035	295_01348_1
19_01348_1	554_01348_1968	295_01348_1
19_01348_1	554_01348_1923	295_01348_1
19_01348_1	554_01348_1927	295_01348_1
19_01348_1	554_01348_2006	295_01348_1
19_01348_1	554_01348_2068	295_01348_1
19_01348_1	554_01348_2160	295_01348_1
19_01348_1	554_01348_2226	295_01348_1
19_01348_1	554_01348_2261	295_01348_1
19_01348_1	554_01348_2308	295_01348_1
19_01348_1	554_01348_2300	295_01348_1
19_01348_1	554_01348_2193	295_01348_1
19_01348_1	554_01348_2120	295_01348_1
19_01348_1	554_01348_2048	295_01348_1
19_01348_1	554_01348_1954	295_01348_1
19_01348_1	554_01348_1944	295_01348_1
19_01348_1	554_01348_1944	295_01348_1
19_01348_1	554_01348_2004	295_01348_1
19_01348_1	554_01348_2053	295_01348_1
19_01348_1	554_01348_2064	295_01348_1
19_01348_1	554_01348_2078	295_01348_1
19_01348_1	554_01348_2015	295_01348_1
19_01348_1	554_01348_2042	295_01348_1
19_01348_1	554_01348_2011	295_01348_1
19_01348_1	554_01348_1969	295_01348_1
19_01348_1	554_01348_2028	295_01348_1
19_01348_1	554_01348_2021	295_01348_1
19_01348_1	554_01348_1995	295_01348_1
19_01348_1	554_01348_1993	295_01348_1
19_01348_1	554_01348_1975	295_01348_1
19_01348_1	554_01348_1983	295_01348_1
19_01348_1	554_01348_2018	295_01348_1
19_01348_1	554_01348_2088	295_01348_1
19_01348_1	554_01348_2114	295_01348_1
19_01348_1	554_01348_2132	295_01348_1
19_01348_1	554_01348_2154	295_01348_1
19_01348_1	554_01348_2123	295_01348_1
19_01348_1	554_01348_2079	295_01348_1
19_01348_1	554_01348_1997	295_01348_1
19_01348_1	554_01348_1978	295_01348_1
19_01348_1	554_01348_1992	295_01348_1
19_01348_1	554_01348_1984	295_01348_1
19_01348_1	554_01348_2071	295_01348_1
19_01348_1	554_01348_2098	295_01348_1
19_01348_1	554_01348_2147	295_01348_1
19_01348_1	554_01348_2206	295_01348_1
19_01348_1	554_01348_2183	295_01348_1
19_01348_1	554_01348_2122	295_01348_1
19_01348_1	554_01348_2101	295_01348_1
19_01348_1	554_01348_2101	295_01348_1
19_01348_1	554_01348_2048	295_01348_1
19_01348_1	554_01348_2045	295_01348_1
19_01348_1	554_01348_2041	295_01348_1
19_01348_1	554_01348_2040	295_01348_1
19_01348_1	554_01348_2017	295_01348_1
19_01348_1	554_01348_1996	295_01348_1
19_01348_1	554_01348_2031	295_01348_1
19_01348_1	554_01348_2021	295_01348_1
19_01348_1	554_01348_2019	295_01348_1
19_01348_1	554_01348_2037	295_01348_1
19_01348_1	554_01348_2008	295_01348_1
19_01348_1	554_01348_1993	295_01348_1
19_01348_1	554_01348_2032	295_01348_1
19_01348_1	554_01348_2072	295_01348_1
19_01348_1	554_01348_2164	295_01348_1
19_01348_1	554_01348_2197	295_01348_1
19_01348_1	554_01348_2207	295_01348_1
19_01348_1	554_01348_2156	295_01348_1
19_01348_1	554_01348_2104	295_01348_1
19_01348_1	554_01348_2090	295_01348_1
19_01348_1	554_01348_2072	295_01348_1
19_01348_1	554_01348_2024	295_01348_1
19_01348_1	554_01348_2041	295_01348_1
19_01348_1	554_01348_2016	295_01348_1
19_01348_1	554_01348_2018	295_01348_1
19_01348_1	554_01348_2021	295_01348_1
19_01348_1	554_01348_2040	295_01348_1
19_01348_1	554_01348_2065	295_01348_1
19_01348_1	554_01348_2106	295_01348_1
19_01348_1	554_01348_2114	295_01348_1
19_01348_1	554_01348_2103	295_01348_1
19_01348_1	554_01348_2053	295_01348_1
19_01348_1	554_01348_2015	295_01348_1
19_01348_1	554_01348_2056	295_01348_1
19_01348_1	554_01348_2000	295_01348_1
19_01348_1	554_01348_1994	295_01348_1
19_01348_1	554_01348_2011	295_01348_1
19_01348_1	554_01348_1990	295_01348_1
19_01348_1	554_01348_2026	295_01348_1
19_01348_1	554_01348_2012	295_01348_1
19_01348_1	554_01348_2015	295_01348_1
19_01348_1	554_01348_1965	295_01348_1
19_01348_1	554_01348_1946	295_01348_1
19_01348_1	554_01348_1968	295_01348_1
19_01348_1	554_01348_1890	295_01348_1
19_01348_1	554_01348_1884	295_01348_1
19_01348_1	554_01348_1913	295_01348_1
19_01348_1	554_01348_1965	295_01348_1
19_01348_1	554_01348_1973	295_01348_1
19_01348_1	554_01348_2010	295_01348_1
19_01348_1	554_01348_2055	295_01348_1
19_01348_1	554_01348_2131	295_01348_1
19_01348_1	554_01348_2151	295_01348_1
19_01348_1	554_01348_2189	295_01348_1
19_01348_1	554_01348_2236	295_01348_1
19_01348_1	554_01348_2267	295_01348_1
19_01348_1	554_01348_2215	295_01348_1
19_01348_1	554_01348_2212	295_01348_1
19_01348_1	554_01348_2150	295_01348_1
19_01348_1	554_01348_2151	295_01348_1
19_01348_1	554_01348_2156	295_01348_1
19_01348_1	554_01348_2100	295_01348_1
19_01348_1	554_01348_2036	295_01348_1
19_01348_1	554_01348_1924	295_01348_1
19_01348_1	554_01348_1860	295_01348_1
19_01348_1	554_01348_1885	295_01348_1
19_01348_1	554_01348_1931	295_01348_1
19_01348_1	554_01348_2033	295_01348_1
19_01348_1	554_01348_2061	295_01348_1
19_01348_1	554_01348_2083	295_01348_1
19_01348_1	554_01348_2072	295_01348_1
19_01348_1	554_01348_2046	295_01348_1
19_01348_1	554_01348_2082	295_01348_1
19_01348_1	554_01348_2057	295_01348_1
19_01348_1	554_01348_2066	295_01348_1
19_01348_1	554_01348_2027	295_01348_1
19_01348_1	554_01348_1966	295_01348_1
19_01348_1	554_01348_1987	295_01348_1
19_01348_1	554_01348_1996	295_01348_1
19_01348_1	554_01348_2007	295_01348_1
19_01348_1	554_01348_2029	295_01348_1
19_01348_1	554_01348_2133	295_01348_1
19_01348_1	554_01348_2166	295_01348_1
19_01348_1	554_01348_2202	295_01348_1
19_01348_1	554_01348_2196	295_01348_1
19_01348_1	554_01348_2175	295_01348_1
19_01348_1	554_01348_2200	295_01348_1
19_01348_1	554_01348_2149	295_01348_1
19_01348_1	554_01348_2095	295_01348_1
19_01348_1	554_01348_2014	295_01348_1
19_01348_1	554_01348_1914	295_01348_1
19_01348_1	554_01348_1873	295_01348_1
19_01348_1	554_01348_1869	295_01348_1
19_01348_1	554_01348_1935	295_01348_1
19_01348_1	554_01348_2035	295_01348_1
19_01348_1	554_01348_2146	295_01348_1
19_01348_1	554_01348_2183	295_01348_1
19_01348_1	554_01348_2136	295_01348_1
19_01348_1	554_01348_2145	295_01348_1
19_01348_1	554_01348_2163	295_01348_1
19_01348_1	554_01348_2143	295_01348_1
19_01348_1	554_01348_2171	295_01348_1
19_01348_1	554_01348_2130	295_01348_1
19_01348_1	554_01348_2113	295_01348_1
19_01348_1	554_01348_2133	295_01348_1
19_01348_1	554_01348_2139	295_01348_1
19_01348_1	554_01348_2093	295_01348_1
19_01348_1	554_01348_2032	295_01348_1
19_01348_1	554_01348_2032	295_01348_1
19_01348_1	554_01348_2005	295_01348_1
19_01348_1	554_01348_2010	295_01348_1
19_01348_1	554_01348_1991	295_01348_1
19_01348_1	554_01348_2022	295_01348_1
19_01348_1	554_01348_2079	295_01348_1
19_01348_1	554_01348_2142	295_01348_1
19_01348_1	554_01348_2165	295_01348_1
19_01348_1	554_01348_2221	295_01348_1
19_01348_1	554_01348_2219	295_01348_1
19_01348_1	554_01348_2171	295_01348_1
19_01348_1	554_01348_2201	295_01348_1
19_01348_1	554_01348_2191	295_01348_1
19_01348_1	554_01348_2138	295_01348_1
19_01348_1	554_01348_2131	295_01348_1
19_01348_1	554_01348_2021	295_01348_1
19_01348_1	554_01348_1959	295_01348_1
19_01348_1	554_01348_1882	295_01348_1
19_01348_1	554_01348_1877	295_01348_1
19_01348_1	554_01348_1948	295_01348_1
19_01348_1	554_01348_2026	295_01348_1
19_01348_1	554_01348_2113	295_01348_1
19_01348_1	554_01348_2158	295_01348_1
19_01348_1	554_01348_2162	295_01348_1
19_01348_1	554_01348_2146	295_01348_1
19_01348_1	554_01348_2088	295_01348_1
19_01348_1	554_01348_2063	295_01348_1
19_01348_1	554_01348_2065	295_01348_1
19_01348_1	554_01348_2031	295_01348_1
19_01348_1	554_01348_2039	295_01348_1
19_01348_1	554_01348_2013	295_01348_1
19_01348_1	554_01348_1994	295_01348_1
19_01348_1	554_01348_2004	295_01348_1
19_01348_1	554_01348_2013	295_01348_1
19_01348_1	554_01348_2018	295_01348_1
19_01348_1	554_01348_2028	295_01348_1
19_01348_1	554_01348_2076	295_01348_1
19_01348_1	554_01348_2154	295_01348_1
19_01348_1	554_01348_2196	295_01348_1
19_01348_1	554_01348_2197	295_01348_1
19_01348_1	554_01348_2233	295_01348_1
19_01348_1	554_01348_2180	295_01348_1
19_01348_1	554_01348_2127	295_01348_1
19_01348_1	554_01348_2118	295_01348_1
19_01348_1	554_01348_2107	295_01348_1
19_01348_1	554_01348_2066	295_01348_1
19_01348_1	554_01348_2032	295_01348_1
19_01348_1	554_01348_2000	295_01348_1
19_01348_1	554_01348_1985	295_01348_1
19_01348_1	554_01348_1966	295_01348_1
19_01348_1	554_01348_1957	295_01348_1
19_01348_1	554_01348_1991	295_01348_1
19_01348_1	554_01348_2019	295_01348_1
19_01348_1	554_01348_2068	295_01348_1
19_01348_1	554_01348_2088	295_01348_1
19_01348_1	554_01348_2105	295_01348_1
19_01348_1	554_01348_2088	295_01348_1
19_01348_1	554_01348_2114	295_01348_1
19_01348_1	554_01348_2150	295_01348_1
19_01348_1	554_01348_2095	295_01348_1
19_01348_1	554_01348_2070	295_01348_1
19_01348_1	554_01348_2023	295_01348_1
19_01348_1	554_01348_2011	295_01348_1
19_01348_1	554_01348_1992	295_01348_1
19_01348_1	554_01348_1974	295_01348_1
19_01348_1	554_01348_1992	295_01348_1
19_01348_1	554_01348_2011	295_01348_1
19_01348_1	554_01348_1985	295_01348_1
19_01348_1	554_01348_2011	295_01348_1
19_01348_1	554_01348_2036	295_01348_1
19_01348_1	554_01348_2010	295_01348_1
19_01348_1	554_01348_2035	295_01348_1
19_01348_1	554_01348_2023	295_01348_1
19_01348_1	554_01348_2050	295_01348_1
19_01348_1	554_01348_2095	295_01348_1
19_01348_1	554_01348_2099	295_01348_1
19_01348_1	554_01348_2139	295_01348_1
19_01348_1	554_01348_2070	295_01348_1
19_01348_1	554_01348_2099	295_01348_1
19_01348_1	554_01348_2103	295_01348_1
19_01348_1	554_01348_2053	295_01348_1
19_01348_1	554_01348_2013	295_01348_1
19_01348_1	554_01348_1974	295_01348_1
19_01348_1	554_01348_2000	295_01348_1
19_01348_1	554_01348_2043	295_01348_1
19_01348_1	554_01348_2099	295_01348_1
19_01348_1	554_01348_2122	295_01348_1
19_01348_1	554_01348_2145	295_01348_1
19_01348_1	554_01348_2077	295_01348_1
19_01348_1	554_01348_2043	295_01348_1
19_01348_1	554_01348_1998	295_01348_1
19_01348_1	554_01348_1971	295_01348_1
19_01348_1	554_01348_1955	295_01348_1
19_01348_1	554_01348_1957	295_01348_1
19_01348_1	554_01348_2035	295_01348_1
19_01348_1	554_01348_2081	295_01348_1
19_01348_1	554_01348_2160	295_01348_1
19_01348_1	554_01348_2205	295_01348_1
19_01348_1	554_01348_2227	295_01348_1
19_01348_1	554_01348_2204	295_01348_1
19_01348_1	554_01348_2143	295_01348_1
19_01348_1	554_01348_2092	295_01348_1
19_01348_1	554_01348_2122	295_01348_1
19_01348_1	554_01348_2060	295_01348_1
19_01348_1	554_01348_2109	295_01348_1
19_01348_1	554_01348_2123	295_01348_1
19_01348_1	554_01348_2129	295_01348_1
19_01348_1	554_01348_2104	295_01348_1
19_01348_1	554_01348_2102	295_01348_1
19_01348_1	554_01348_2058	295_01348_1
19_01348_1	554_01348_2046	295_01348_1
19_01348_1	554_01348_1978	295_01348_1
19_01348_1	554_01348_1949	295_01348_1
19_01348_1	554_01348_1925	295_01348_1
19_01348_1	554_01348_1938	295_01348_1
19_01348_1	554_01348_1957	295_01348_1
19_01348_1	554_01348_1965	295_01348_1
19_01348_1	554_01348_2070	295_01348_1
19_01348_1	554_01348_2114	295_01348_1
19_01348_1	554_01348_2088	295_01348_1
19_01348_1	554_01348_2114	295_01348_1
19_01348_1	554_01348_2117	295_01348_1
19_01348_1	554_01348_2095	295_01348_1
19_01348_1	554_01348_2103	295_01348_1
19_01348_1	554_01348_2087	295_01348_1
19_01348_1	554_01348_2090	295_01348_1
19_01348_1	554_01348_2071	295_01348_1
19_01348_1	554_01348_2030	295_01348_1
19_01348_1	554_01348_1963	295_01348_1
19_01348_1	554_01348_1937	295_01348_1
19_01348_1	554_01348_1928	295_01348_1
19_01348_1	554_01348_1998	295_01348_1
19_01348_1	554_01348_2038	295_01348_1
19_01348_1	554_01348_2074	295_01348_1
19_01348_1	554_01348_2091	295_01348_1
19_01348_1	554_01348_2091	295_01348_1
19_01348_1	554_01348_2024	295_01348_1
19_01348_1	554_01348_1994	295_01348_1
19_01348_1	554_01348_1972	295_01348_1
19_01348_1	554_01348_1955	295_01348_1
19_01348_1	554_01348_1987	295_01348_1
19_01348_1	554_01348_2010	295_01348_1
19_01348_1	554_01348_2053	295_01348_1
19_01348_1	554_01348_2081	295_01348_1
19_01348_1	554_01348_2128	295_01348_1
19_01348_1	554_01348_2149	295_01348_1
19_01348_1	554_01348_2133	295_01348_1
19_01348_1	554_01348_2136	295_01348_1
19_01348_1	554_01348_2089	295_01348_1
19_01348_1	554_01348_2110	295_01348_1
19_01348_1	554_01348_2122	295_01348_1
19_01348_1	554_01348_2127	295_01348_1
19_01348_1	554_01348_2066	295_01348_1
19_01348_1	554_01348_2041	295_01348_1
19_01348_1	554_01348_2022	295_01348_1
19_01348_1	554_01348_1951	295_01348_1
19_01348_1	554_01348_1958	295_01348_1
19_01348_1	554_01348_1940	295_01348_1
19_01348_1	554_01348_1920	295_01348_1
19_01348_1	554_01348_1948	295_01348_1
19_01348_1	554_01348_1922	295_01348_1
19_01348_1	554_01348_1982	295_01348_1
19_01348_1	554_01348_2083	295_01348_1
19_01348_1	554_01348_2191	295_01348_1
19_01348_1	554_01348_2297	295_01348_1
19_01348_1	554_01348_2308	295_01348_1
19_01348_1	554_01348_2231	295_01348_1
19_01348_1	554_01348_2175	295_01348_1
19_01348_1	554_01348_2066	295_01348_1
19_01348_1	554_01348_2049	295_01348_1
19_01348_1	554_01348_2048	295_01348_1
19_01348_1	554_01348_2066	295_01348_1
19_01348_1	554_01348_2091	295_01348_1
19_01348_1	554_01348_2088	295_01348_1
19_01348_1	554_01348_2079	295_01348_1
19_01348_1	554_01348_2032	295_01348_1
19_01348_1	554_01348_1990	295_01348_1
19_01348_1	554_01348_1948	295_01348_1
19_01348_1	554_01348_1951	295_01348_1
19_01348_1	554_01348_2002	295_01348_1
19_01348_1	554_01348_2004	295_01348_1
19_01348_1	554_01348_2109	295_01348_1
19_01348_1	554_01348_2214	295_01348_1
19_01348_1	554_01348_2239	295_01348_1
19_01348_1	554_01348_2211	295_01348_1
19_01348_1	554_01348_2133	295_01348_1
19_01348_1	554_01348_2048	295_01348_1
19_01348_1	554_01348_1980	295_01348_1
19_01348_1	554_01348_1938	295_01348_1
19_01348_1	554_01348_1944	295_01348_1
19_01348_1	554_01348_1920	295_01348_1
19_01348_1	554_01348_1902	295_01348_1
19_01348_1	554_01348_1904	295_01348_1
19_01348_1	554_01348_1924	295_01348_1
19_01348_1	554_01348_1944	295_01348_1
19_01348_1	554_01348_2000	295_01348_1
19_01348_1	554_01348_2112	295_01348_1
19_01348_1	554_01348_2122	295_01348_1
19_01348_1	554_01348_2194	295_01348_1
19_01348_1	554_01348_2204	295_01348_1
19_01348_1	554_01348_2194	295_01348_1
19_01348_1	554_01348_2140	295_01348_1
19_01348_1	554_01348_2078	295_01348_1
19_01348_1	554_01348_2081	295_01348_1
19_01348_1	554_01348_2057	295_01348_1
19_01348_1	554_01348_2092	295_01348_1
19_01348_1	554_01348_2131	295_01348_1
19_01348_1	554_01348_2122	295_01348_1
19_01348_1	554_01348_2118	295_01348_1
19_01348_1	554_01348_2168	295_01348_1
19_01348_1	554_01348_2174	295_01348_1
19_01348_1	554_01348_2158	295_01348_1
19_01348_1	554_01348_2115	295_01348_1
19_01348_1	554_01348_2025	295_01348_1
19_01348_1	554_01348_1972	295_01348_1
19_01348_1	554_01348_1945	295_01348_1
19_01348_1	554_01348_1972	295_01348_1
19_01348_1	554_01348_2003	295_01348_1
19_01348_1	554_01348_2004	295_01348_1
19_01348_1	554_01348_1938	295_01348_1
19_01348_1	554_01348_1956	295_01348_1
19_01348_1	554_01348_1981	295_01348_1
19_01348_1	554_01348_1980	295_01348_1
19_01348_1	554_01348_1977	295_01348_1
19_01348_1	554_01348_1959	295_01348_1
19_01348_1	554_01348_1941	295_01348_1
19_01348_1	554_01348_1971	295_01348_1
19_01348_1	554_01348_2001	295_01348_1
19_01348_1	554_01348_2084	295_01348_1
19_01348_1	554_01348_2129	295_01348_1
19_01348_1	554_01348_2143	295_01348_1
19_01348_1	554_01348_2140	295_01348_1
19_01348_1	554_01348_2068	295_01348_1
19_01348_1	554_01348_2087	295_01348_1
19_01348_1	554_01348_2050	295_01348_1
19_01348_1	554_01348_2038	295_01348_1
19_01348_1	554_01348_1962	295_01348_1
19_01348_1	554_01348_1978	295_01348_1
19_01348_1	554_01348_1971	295_01348_1
19_01348_1	554_01348_1959	295_01348_1
19_01348_1	554_01348_1990	295_01348_1
19_01348_1	554_01348_2048	295_01348_1
19_01348_1	554_01348_2122	295_01348_1
19_01348_1	554_01348_2213	295_01348_1
19_01348_1	554_01348_2215	295_01348_1
19_01348_1	554_01348_2204	295_01348_1
19_01348_1	554_01348_2144	295_01348_1
19_01348_1	554_01348_2074	295_01348_1
19_01348_1	554_01348_1996	295_01348_1
19_01348_1	554_01348_1923	295_01348_1
19_01348_1	554_01348_1930	295_01348_1
19_01348_1	554_01348_1942	295_01348_1
19_01348_1	554_01348_1951	295_01348_1
19_01348_1	554_01348_1992	295_01348_1
19_01348_1	554_01348_2015	295_01348_1
19_01348_1	554_01348_2047	295_01348_1
19_01348_1	554_01348_2041	295_01348_1
19_01348_1	554_01348_2030	295_01348_1
19_01348_1	554_01348_2029	295_01348_1
19_01348_1	554_01348_2029	295_01348_1
19_01348_1	554_01348_2042	295_01348_1
19_01348_1	554_01348_2068	295_01348_1
19_01348_1	554_01348_2076	295_01348_1
19_01348_1	554_01348_2098	295_01348_1
19_01348_1	554_01348_2091	295_01348_1
19_01348_1	554_01348_2066	295_01348_1
19_01348_1	554_01348_2046	295_01348_1
19_01348_1	554_01348_2028	295_01348_1
19_01348_1	554_01348_2035	295_01348_1
19_01348_1	554_01348_2063	295_01348_1
19_01348_1	554_01348_2079	295_01348_1
19_01348_1	554_01348_2113	295_01348_1
19_01348_1	554_01348_2207	295_01348_1
19_01348_1	554_01348_2260	295_01348_1
19_01348_1	554_01348_2321	295_01348_1
19_01348_1	554_01348_2288	295_01348_1
19_01348_1	554_01348_2254	295_01348_1
19_01348_1	554_01348_2203	295_01348_1
19_01348_1	554_01348_2159	295_01348_1
19_01348_1	554_01348_2062	295_01348_1
19_01348_1	554_01348_2026	295_01348_1
19_01348_1	554_01348_2019	295_01348_1
19_01348_1	554_01348_2008	295_01348_1
19_01348_1	554_01348_2013	295_01348_1
19_01348_1	554_01348_2019	295_01348_1
19_01348_1	554_01348_2024	295_01348_1
19_01348_1	554_01348_2017	295_01348_1
19_01348_1	554_01348_2004	295_01348_1
19_01348_1	554_01348_1998	295_01348_1
19_01348_1	554_01348_1943	295_01348_1
19_01348_1	554_01348_1943	295_01348_1
19_01348_1	554_01348_1989	295_01348_1
19_01348_1	554_01348_1951	295_01348_1
19_01348_1	554_01348_1925	295_01348_1
19_01348_1	554_01348_1865	295_01348_1
19_01348_1	554_01348_1912	295_01348_1
19_01348_1	554_01348_1952	295_01348_1
19_01348_1	554_01348_2034	295_01348_1
19_01348_1	554_01348_2156	295_01348_1
19_01348_1	554_01348_2191	295_01348_1
19_01348_1	554_01348_2235	295_01348_1
19_01348_1	554_01348_2197	295_01348_1
19_01348_1	554_01348_2123	295_01348_1
19_01348_1	554_01348_2092	295_01348_1
19_01348_1	554_01348_2037	295_01348_1
19_01348_1	554_01348_2036	295_01348_1
19_01348_1	554_01348_2033	295_01348_1
19_01348_1	554_01348_2010	295_01348_1
19_01348_1	554_01348_2058	295_01348_1
19_01348_1	554_01348_2053	295_01348_1
19_01348_1	554_01348_2054	295_01348_1
19_01348_1	554_01348_2044	295_01348_1
19_01348_1	554_01348_2063	295_01348_1
19_01348_1	554_01348_2042	295_01348_1
19_01348_1	554_01348_2047	295_01348_1
19_01348_1	554_01348_2047	295_01348_1
19_01348_1	554_01348_2048	295_01348_1
19_01348_1	554_01348_2126	295_01348_1
19_01348_1	554_01348_2173	295_01348_1
19_01348_1	554_01348_2266	295_01348_1
19_01348_1	554_01348_2308	295_01348_1
19_01348_1	554_01348_2290	295_01348_1
19_01348_1	554_01348_2269	295_01348_1
19_01348_1	554_01348_2177	295_01348_1
19_01348_1	554_01348_2097	295_01348_1
19_01348_1	554_01348_2024	295_01348_1
19_01348_1	554_01348_1971	295_01348_1
19_01348_1	554_01348_1944	295_01348_1
19_01348_1	554_01348_1899	295_01348_1
19_01348_1	554_01348_1890	295_01348_1
19_01348_1	554_01348_1942	295_01348_1
19_01348_1	554_01348_1977	295_01348_1
19_01348_1	554_01348_2065	295_01348_1
19_01348_1	554_01348_2123	295_01348_1
19_01348_1	554_01348_2178	295_01348_1
19_01348_1	554_01348_2237	295_01348_1
19_01348_1	554_01348_2223	295_01348_1
19_01348_1	554_01348_2193	295_01348_1
19_01348_1	554_01348_2107	295_01348_1
19_01348_1	554_01348_2041	295_01348_1
19_01348_1	554_01348_1996	295_01348_1
19_01348_1	554_01348_1956	295_01348_1
19_01348_1	554_01348_1986	295_01348_1
19_01348_1	554_01348_2044	295_01348_1
19_01348_1	554_01348_2048	295_01348_1
19_01348_1	554_01348_2126	295_01348_1
19_01348_1	554_01348_2156	295_01348_1
19_01348_1	554_01348_2155	295_01348_1
19_01348_1	554_01348_2244	295_01348_1
19_01348_1	554_01348_2304	295_01348_1
19_01348_1	554_01348_2334	295_01348_1
19_01348_1	554_01348_2307	295_01348_1
19_01348_1	554_01348_2196	295_01348_1
19_01348_1	554_01348_2084	295_01348_1
19_01348_1	554_01348_1980	295_01348_1
19_01348_1	554_01348_1929	295_01348_1
19_01348_1	554_01348_1948	295_01348_1
19_01348_1	554_01348_1956	295_01348_1
19_01348_1	554_01348_1971	295_01348_1
19_01348_1	554_01348_1977	295_01348_1
19_01348_1	554_01348_1964	295_01348_1
19_01348_1	554_01348_1985	295_01348_1
19_01348_1	554_01348_2032	295_01348_1
19_01348_1	554_01348_2106	295_01348_1
19_01348_1	554_01348_2181	295_01348_1
19_01348_1	554_01348_2210	295_01348_1
19_01348_1	554_01348_2243	295_01348_1
19_01348_1	554_01348_2207	295_01348_1
19_01348_1	554_01348_2154	295_01348_1
19_01348_1	554_01348_2110	295_01348_1
19_01348_1	554_01348_2070	295_01348_1
19_01348_1	554_01348_2029	295_01348_1
19_01348_1	554_01348_2050	295_01348_1
19_01348_1	554_01348_2020	295_01348_1
19_01348_1	554_01348_2031	295_01348_1
19_01348_1	554_01348_2054	295_01348_1
19_01348_1	554_01348_2048	295_01348_1
19_01348_1	554_01348_2046	295_01348_1
19_01348_1	554_01348_2046	295_01348_1
19_01348_1	554_01348_2038	295_01348_1
19_01348_1	554_01348_2060	295_01348_1
19_01348_1	554_01348_2066	295_01348_1
19_01348_1	554_01348_2057	295_01348_1
19_01348_1	554_01348_2025	295_01348_1
19_01348_1	554_01348_2024	295_01348_1
19_01348_1	554_01348_1998	295_01348_1
19_01348_1	554_01348_1964	295_01348_1
19_01348_1	554_01348_1996	295_01348_1
19_01348_1	554_01348_2111	295_01348_1
19_01348_1	554_01348_2174	295_01348_1
19_01348_1	554_01348_2212	295_01348_1
19_01348_1	554_01348_2157	295_01348_1
19_01348_1	554_01348_2133	295_01348_1
19_01348_1	554_01348_2104	295_01348_1
19_01348_1	554_01348_2099	295_01348_1
19_01348_1	554_01348_2105	295_01348_1
19_01348_1	554_01348_2134	295_01348_1
19_01348_1	554_01348_2192	295_01348_1
19_01348_1	554_01348_2203	295_01348_1
19_01348_1	554_01348_2195	295_01348_1
19_01348_1	554_01348_2125	295_01348_1
19_01348_1	554_01348_2102	295_01348_1
19_01348_1	554_01348_2111	295_01348_1
19_01348_1	554_01348_2138	295_01348_1
19_01348_1	554_01348_2160	295_01348_1
19_01348_1	554_01348_2155	295_01348_1
19_01348_1	554_01348_2122	295_01348_1
19_01348_1	554_01348_2082	295_01348_1
19_01348_1	554_01348_2029	295_01348_1
19_01348_1	554_01348_1969	295_01348_1
19_01348_1	554_01348_1977	295_01348_1
19_01348_1	554_01348_1960	295_01348_1
19_01348_1	554_01348_1980	295_01348_1
19_01348_1	554_01348_2003	295_01348_1
19_01348_1	554_01348_1991	295_01348_1
19_01348_1	554_01348_2046	295_01348_1
19_01348_1	554_01348_2099	295_01348_1
19_01348_1	554_01348_2145	295_01348_1
19_01348_1	554_01348_2133	295_01348_1
19_01348_1	554_01348_2115	295_01348_1
19_01348_1	554_01348_2115	295_01348_1
19_01348_1	554_01348_2115	295_01348_1
19_01348_1	554_01348_2093	295_01348_1
19_01348_1	554_01348_2075	295_01348_1
19_01348_1	554_01348_2015	295_01348_1
19_01348_1	554_01348_1922	295_01348_1
19_01348_1	554_01348_1904	295_01348_1
19_01348_1	554_01348_1892	295_01348_1
19_01348_1	554_01348_1883	295_01348_1
19_01348_1	554_01348_1938	295_01348_1
19_01348_1	554_01348_1969	295_01348_1
19_01348_1	554_01348_2014	295_01348_1
19_01348_1	554_01348_2068	295_01348_1
19_01348_1	554_01348_2082	295_01348_1
19_01348_1	554_01348_2081	295_01348_1
19_01348_1	554_01348_2102	295_01348_1
19_01348_1	554_01348_2098	295_01348_1
19_01348_1	554_01348_2085	295_01348_1
19_01348_1	554_01348_2033	295_01348_1
19_01348_1	554_01348_2022	295_01348_1
19_01348_1	554_01348_2029	295_01348_1
19_01348_1	554_01348_2075	295_01348_1
19_01348_1	554_01348_2173	295_01348_1
19_01348_1	554_01348_2203	295_01348_1
19_01348_1	554_01348_2222	295_01348_1
19_01348_1	554_01348_2195	295_01348_1
19_01348_1	554_01348_2117	295_01348_1
19_01348_1	554_01348_2062	295_01348_1
19_01348_1	554_01348_2071	295_01348_1
19_01348_1	554_01348_2046	295_01348_1
19_01348_1	554_01348_2071	295_01348_1
19_01348_1	554_01348_2059	295_01348_1
19_01348_1	554_01348_2050	295_01348_1
19_01348_1	554_01348_2091	295_01348_1
19_01348_1	554_01348_2075	295_01348_1
19_01348_1	554_01348_2040	295_01348_1
19_01348_1	554_01348_2033	295_01348_1
19_01348_1	554_01348_2016	295_01348_1
19_01348_1	554_01348_2032	295_01348_1
19_01348_1	554_01348_2024	295_01348_1
19_01348_1	554_01348_2025	295_01348_1
19_01348_1	554_01348_2018	295_01348_1
19_01348_1	554_01348_1999	295_01348_1
19_01348_1	554_01348_2027	295_01348_1
19_01348_1	554_01348_2078	295_01348_1
19_01348_1	554_01348_2103	295_01348_1
19_01348_1	554_01348_2174	295_01348_1
19_01348_1	554_01348_2196	295_01348_1
19_01348_1	554_01348_2213	295_01348_1
19_01348_1	554_01348_2230	295_01348_1
19_01348_1	554_01348_2141	295_01348_1
19_01348_1	554_01348_2104	295_01348_1
19_01348_1	554_01348_2012	295_01348_1
19_01348_1	554_01348_1990	295_01348_1
19_01348_1	554_01348_1990	295_01348_1
19_01348_1	554_01348_1967	295_01348_1
19_01348_1	554_01348_1920	295_01348_1
19_01348_1	554_01348_1945	295_01348_1
19_01348_1	554_01348_1977	295_01348_1
19_01348_1	554_01348_1953	295_01348_1
19_01348_1	554_01348_1955	295_01348_1
19_01348_1	554_01348_1970	295_01348_1
19_01348_1	554_01348_2019	295_01348_1
19_01348_1	554_01348_1992	295_01348_1
19_01348_1	554_01348_2011	295_01348_1
19_01348_1	554_01348_2011	295_01348_1
19_01348_1	554_01348_2002	295_01348_1
19_01348_1	554_01348_2031	295_01348_1
19_01348_1	554_01348_2026	295_01348_1
19_01348_1	554_01348_2001	295_01348_1
19_01348_1	554_01348_1982	295_01348_1
19_01348_1	554_01348_1939	295_01348_1
19_01348_1	554_01348_1949	295_01348_1
19_01348_1	554_01348_1982	295_01348_1
19_01348_1	554_01348_2070	295_01348_1
19_01348_1	554_01348_2167	295_01348_1
19_01348_1	554_01348_2201	295_01348_1
19_01348_1	554_01348_2190	295_01348_1
19_01348_1	554_01348_2229	295_01348_1
19_01348_1	554_01348_2203	295_01348_1
19_01348_1	554_01348_2167	295_01348_1
19_01348_1	554_01348_2136	295_01348_1
19_01348_1	554_01348_2033	295_01348_1
19_01348_1	554_01348_1997	295_01348_1
19_01348_1	554_01348_1960	295_01348_1
19_01348_1	554_01348_1960	295_01348_1
19_01348_1	554_01348_1983	295_01348_1
19_01348_1	554_01348_1984	295_01348_1
19_01348_1	554_01348_2019	295_01348_1
19_01348_1	554_01348_2016	295_01348_1
19_01348_1	554_01348_2022	295_01348_1
19_01348_1	554_01348_1986	295_01348_1
19_01348_1	554_01348_1967	295_01348_1
19_01348_1	554_01348_1967	295_01348_1
19_01348_1	554_01348_1981	295_01348_1
19_01348_1	554_01348_2012	295_01348_1
19_01348_1	554_01348_2026	295_01348_1
19_01348_1	554_01348_2048	295_01348_1
19_01348_1	554_01348_2035	295_01348_1
19_01348_1	554_01348_2061	295_01348_1
19_01348_1	554_01348_2096	295_01348_1
19_01348_1	554_01348_2088	295_01348_1
19_01348_1	554_01348_2149	295_01348_1
19_01348_1	554_01348_2166	295_01348_1
19_01348_1	554_01348_2173	295_01348_1
19_01348_1	554_01348_2144	295_01348_1
19_01348_1	554_01348_2058	295_01348_1
19_01348_1	554_01348_2040	295_01348_1
19_01348_1	554_01348_2020	295_01348_1
19_01348_1	554_01348_2013	295_01348_1
19_01348_1	554_01348_2046	295_01348_1
19_01348_1	554_01348_2067	295_01348_1
19_01348_1	554_01348_2029	295_01348_1
19_01348_1	554_01348_1987	295_01348_1
19_01348_1	554_01348_2025	295_01348_1
19_01348_1	554_01348_2059	295_01348_1
19_01348_1	554_01348_2119	295_01348_1
19_01348_1	554_01348_2186	295_01348_1
19_01348_1	554_01348_2198	295_01348_1
19_01348_1	554_01348_2198	295_01348_1
19_01348_1	554_01348_2183	295_01348_1
19_01348_1	554_01348_2073	295_01348_1
19_01348_1	554_01348_2028	295_01348_1
19_01348_1	554_01348_1961	295_01348_1
19_01348_1	554_01348_1958	295_01348_1
19_01348_1	554_01348_1951	295_01348_1
19_01348_1	554_01348_1985	295_01348_1
19_01348_1	554_01348_2021	295_01348_1
19_01348_1	554_01348_2055	295_01348_1
19_01348_1	554_01348_2069	295_01348_1
19_01348_1	554_01348_2098	295_01348_1
19_01348_1	554_01348_2129	295_01348_1
19_01348_1	554_01348_2157	295_01348_1
19_01348_1	554_01348_2131	295_01348_1
19_01348_1	554_01348_2109	295_01348_1
19_01348_1	554_01348_2083	295_01348_1
19_01348_1	554_01348_2073	295_01348_1
19_01348_1	554_01348_2030	295_01348_1
19_01348_1	554_01348_1974	295_01348_1
19_01348_1	554_01348_1987	295_01348_1
19_01348_1	554_01348_1980	295_01348_1
19_01348_1	554_01348_1943	295_01348_1
19_01348_1	554_01348_1990	295_01348_1
19_01348_1	554_01348_1989	295_01348_1
19_01348_1	554_01348_1997	295_01348_1
19_01348_1	554_01348_1983	295_01348_1
19_01348_1	554_01348_1947	295_01348_1
19_01348_1	554_01348_1921	295_01348_1
19_01348_1	554_01348_1888	295_01348_1
19_01348_1	554_01348_1922	295_01348_1
19_01348_1	554_01348_1966	295_01348_1
19_01348_1	554_01348_1985	295_01348_1
19_01348_1	554_01348_1996	295_01348_1
19_01348_1	554_01348_2022	295_01348_1
19_01348_1	554_01348_2004	295_01348_1
19_01348_1	554_01348_2011	295_01348_1
19_01348_1	554_01348_1968	295_01348_1
19_01348_1	554_01348_1978	295_01348_1
19_01348_1	554_01348_2002	295_01348_1
19_01348_1	554_01348_1955	295_01348_1
19_01348_1	554_01348_1961	295_01348_1
19_01348_1	554_01348_1944	295_01348_1
19_01348_1	554_01348_1943	295_01348_1
19_01348_1	554_01348_1956	295_01348_1
19_01348_1	554_01348_1943	295_01348_1
19_01348_1	554_01348_1963	295_01348_1
19_01348_1	554_01348_2005	295_01348_1
19_01348_1	554_01348_2025	295_01348_1
19_01348_1	554_01348_2048	295_01348_1
19_01348_1	554_01348_2142	295_01348_1
19_01348_1	554_01348_2212	295_01348_1
19_01348_1	554_01348_2204	295_01348_1
19_01348_1	554_01348_2163	295_01348_1
19_01348_1	554_01348_2105	295_01348_1
19_01348_1	554_01348_2040	295_01348_1
19_01348_1	554_01348_2007	295_01348_1
19_01348_1	554_01348_1956	295_01348_1
19_01348_1	554_01348_1947	295_01348_1
19_01348_1	554_01348_1959	295_01348_1
19_01348_1	554_01348_2011	295_01348_1
19_01348_1	554_01348_2022	295_01348_1
19_01348_1	554_01348_2045	295_01348_1
19_01348_1	554_01348_2096	295_01348_1
19_01348_1	554_01348_2090	295_01348_1
19_01348_1	554_01348_2113	295_01348_1
19_01348_1	554_01348_2138	295_01348_1
19_01348_1	554_01348_2138	295_01348_1
19_01348_1	554_01348_2103	295_01348_1
19_01348_1	554_01348_2087	295_01348_1
19_01348_1	554_01348_2002	295_01348_1
19_01348_1	554_01348_1981	295_01348_1
19_01348_1	554_01348_1967	295_01348_1
19_01348_1	554_01348_1954	295_01348_1
19_01348_1	554_01348_1979	295_01348_1
19_01348_1	554_01348_2021	295_01348_1
19_01348_1	554_01348_2062	295_01348_1
19_01348_1	554_01348_2113	295_01348_1
19_01348_1	554_01348_2122	295_01348_1
19_01348_1	554_01348_2126	295_01348_1
19_01348_1	554_01348_2119	295_01348_1
19_01348_1	554_01348_2123	295_01348_1
19_01348_1	554_01348_2107	295_01348_1
19_01348_1	554_01348_2130	295_01348_1
19_01348_1	554_01348_2047	295_01348_1
19_01348_1	554_01348_2039	295_01348_1
19_01348_1	554_01348_1942	295_01348_1
19_01348_1	554_01348_1913	295_01348_1
19_01348_1	554_01348_1883	295_01348_1
19_01348_1	554_01348_1884	295_01348_1
19_01348_1	554_01348_1885	295_01348_1
19_01348_1	554_01348_1943	295_01348_1
19_01348_1	554_01348_2034	295_01348_1
19_01348_1	554_01348_2065	295_01348_1
19_01348_1	554_01348_2104	295_01348_1
19_01348_1	554_01348_2115	295_01348_1
19_01348_1	554_01348_2140	295_01348_1
19_01348_1	554_01348_2214	295_01348_1
19_01348_1	554_01348_2260	295_01348_1
19_01348_1	554_01348_2267	295_01348_1
19_01348_1	554_01348_2235	295_01348_1
19_01348_1	554_01348_2229	295_01348_1
19_01348_1	554_01348_2203	295_01348_1
19_01348_1	554_01348_2123	295_01348_1
19_01348_1	554_01348_2089	295_01348_1
19_01348_1	554_01348_2092	295_01348_1
19_01348_1	554_01348_2082	295_01348_1
19_01348_1	554_01348_2070	295_01348_1
19_01348_1	554_01348_2070	295_01348_1
19_01348_1	554_01348_2112	295_01348_1
19_01348_1	554_01348_2082	295_01348_1
19_01348_1	554_01348_2101	295_01348_1
19_01348_1	554_01348_2102	295_01348_1
19_01348_1	554_01348_2077	295_01348_1
19_01348_1	554_01348_2063	295_01348_1
19_01348_1	554_01348_2011	295_01348_1
19_01348_1	554_01348_1997	295_01348_1
19_01348_1	554_01348_1996	295_01348_1
19_01348_1	554_01348_2018	295_01348_1
19_01348_1	554_01348_2112	295_01348_1
19_01348_1	554_01348_2126	295_01348_1
19_01348_1	554_01348_2169	295_01348_1
19_01348_1	554_01348_2192	295_01348_1
19_01348_1	554_01348_2195	295_01348_1
19_01348_1	554_01348_2176	295_01348_1
19_01348_1	554_01348_2147	295_01348_1
19_01348_1	554_01348_2172	295_01348_1
19_01348_1	554_01348_2158	295_01348_1
19_01348_1	554_01348_2150	295_01348_1
19_01348_1	554_01348_2119	295_01348_1
19_01348_1	554_01348_2094	295_01348_1
19_01348_1	554_01348_2110	295_01348_1
19_01348_1	554_01348_2070	295_01348_1
19_01348_1	554_01348_2077	295_01348_1
19_01348_1	554_01348_2061	295_01348_1
19_01348_1	554_01348_2076	295_01348_1
19_01348_1	554_01348_2119	295_01348_1
19_01348_1	554_01348_2111	295_01348_1
19_01348_1	554_01348_2095	295_01348_1
19_01348_1	554_01348_2080	295_01348_1
19_01348_1	554_01348_2034	295_01348_1
19_01348_1	554_01348_2051	295_01348_1
19_01348_1	554_01348_2040	295_01348_1
19_01348_1	554_01348_2024	295_01348_1
19_01348_1	554_01348_2063	295_01348_1
19_01348_1	554_01348_2062	295_01348_1
19_01348_1	554_01348_2112	295_01348_1
19_01348_1	554_01348_2130	295_01348_1
19_01348_1	554_01348_2174	295_01348_1
19_01348_1	554_01348_2229	295_01348_1
19_01348_1	554_01348_2191	295_01348_1
19_01348_1	554_01348_2161	295_01348_1
19_01348_1	554_01348_2107	295_01348_1
19_01348_1	554_01348_2017	295_01348_1
19_01348_1	554_01348_1942	295_01348_1
19_01348_1	554_01348_1886	295_01348_1
19_01348_1	554_01348_1852	295_01348_1
19_01348_1	554_01348_1854	295_01348_1
19_01348_1	554_01348_1910	295_01348_1
19_01348_1	554_01348_1966	295_01348_1
19_01348_1	554_01348_2021	295_01348_1
19_01348_1	554_01348_2082	295_01348_1
19_01348_1	554_01348_2103	295_01348_1
19_01348_1	554_01348_2118	295_01348_1
19_01348_1	554_01348_2166	295_01348_1
19_01348_1	554_01348_2181	295_01348_1
19_01348_1	554_01348_2137	295_01348_1
19_01348_1	554_01348_2061	295_01348_1
19_01348_1	554_01348_2012	295_01348_1
19_01348_1	554_01348_1964	295_01348_1
19_01348_1	554_01348_1964	295_01348_1
19_01348_1	554_01348_1977	295_01348_1
19_01348_1	554_01348_1994	295_01348_1
19_01348_1	554_01348_2037	295_01348_1
19_01348_1	554_01348_2081	295_01348_1
19_01348_1	554_01348_2065	295_01348_1
19_01348_1	554_01348_2023	295_01348_1
19_01348_1	554_01348_2006	295_01348_1
19_01348_1	554_01348_1947	295_01348_1
19_01348_1	554_01348_1913	295_01348_1
19_01348_1	554_01348_1892	295_01348_1
19_01348_1	554_01348_1914	295_01348_1
19_01348_1	554_01348_1903	295_01348_1
19_01348_1	554_01348_1955	295_01348_1
19_01348_1	554_01348_2042	295_01348_1
19_01348_1	554_01348_2089	295_01348_1
19_01348_1	554_01348_2142	295_01348_1
19_01348_1	554_01348_2160	295_01348_1
19_01348_1	554_01348_2165	295_01348_1
19_01348_1	554_01348_2125	295_01348_1
19_01348_1	554_01348_2027	295_01348_1
19_01348_1	554_01348_1967	295_01348_1
19_01348_1	554_01348_1940	295_01348_1
19_01348_1	554_01348_1936	295_01348_1
19_01348_1	554_01348_1950	295_01348_1
19_01348_1	554_01348_1973	295_01348_1
19_01348_1	554_01348_1996	295_01348_1
19_01348_1	554_01348_2008	295_01348_1
19_01348_1	554_01348_2009	295_01348_1
19_01348_1	554_01348_2014	295_01348_1
19_01348_1	554_01348_1978	295_01348_1
19_01348_1	554_01348_1920	295_01348_1
19_01348_1	554_01348_1899	295_01348_1
19_01348_1	554_01348_1923	295_01348_1
19_01348_1	554_01348_1981	295_01348_1
19_01348_1	554_01348_2055	295_01348_1
19_01348_1	554_01348_2131	295_01348_1
19_01348_1	554_01348_2193	295_01348_1
19_01348_1	554_01348_2218	295_01348_1
19_01348_1	554_01348_2177	295_01348_1
19_01348_1	554_01348_2215	295_01348_1
19_01348_1	554_01348_2183	295_01348_1
19_01348_1	554_01348_2148	295_01348_1
19_01348_1	554_01348_2117	295_01348_1
19_01348_1	554_01348_2037	295_01348_1
19_01348_1	554_01348_2002	295_01348_1
19_01348_1	554_01348_1988	295_01348_1
19_01348_1	554_01348_2007	295_01348_1
19_01348_1	554_01348_2012	295_01348_1
19_01348_1	554_01348_2043	295_01348_1
19_01348_1	554_01348_2118	295_01348_1
19_01348_1	554_01348_2156	295_01348_1
19_01348_1	554_01348_2148	295_01348_1
19_01348_1	554_01348_2164	295_01348_1
19_01348_1	554_01348_2157	295_01348_1
19_01348_1	554_01348_2159	295_01348_1
19_01348_1	554_01348_2147	295_01348_1
19_01348_1	554_01348_2136	295_01348_1
19_01348_1	554_01348_2095	295_01348_1
19_01348_1	554_01348_2068	295_01348_1
19_01348_1	554_01348_2078	295_01348_1
19_01348_1	554_01348_2067	295_01348_1
19_01348_1	554_01348_2062	295_01348_1
19_01348_1	554_01348_2018	295_01348_1
19_01348_1	554_01348_2028	295_01348_1
19_01348_1	554_01348_2043	295_01348_1
19_01348_1	554_01348_2023	295_01348_1
19_01348_1	554_01348_1989	295_01348_1
19_01348_1	554_01348_2002	295_01348_1
19_01348_1	554_01348_1960	295_01348_1
19_01348_1	554_01348_1900	295_01348_1
19_01348_1	554_01348_1856	295_01348_1
19_01348_1	554_01348_1844	295_01348_1
19_01348_1	554_01348_1852	295_01348_1
19_01348_1	554_01348_1893	295_01348_1
19_01348_1	554_01348_1942	295_01348_1
19_01348_1	554_01348_1999	295_01348_1
19_01348_1	554_01348_2062	295_01348_1
19_01348_1	554_01348_2113	295_01348_1
19_01348_1	554_01348_2207	295_01348_1
19_01348_1	554_01348_2203	295_01348_1
19_01348_1	554_01348_2209	295_01348_1
19_01348_1	554_01348_2206	295_01348_1
19_01348_1	554_01348_2222	295_01348_1
19_01348_1	554_01348_2175	295_01348_1
19_01348_1	554_01348_2181	295_01348_1
19_01348_1	554_01348_2120	295_01348_1
19_01348_1	554_01348_2113	295_01348_1
19_01348_1	554_01348_2103	295_01348_1
19_01348_1	554_01348_2076	295_01348_1
19_01348_1	554_01348_2045	295_01348_1
19_01348_1	554_01348_2051	295_01348_1
19_01348_1	554_01348_1975	295_01348_1
19_01348_1	554_01348_1970	295_01348_1
19_01348_1	554_01348_1962	295_01348_1
19_01348_1	554_01348_1963	295_01348_1
19_01348_1	554_01348_2020	295_01348_1
19_01348_1	554_01348_2068	295_01348_1
[truncated: 3,001 more rows]
[truncated: 2,036 more columns]
