# Supplementary material for: Environmental change makes robust ecological networks fragile
Source: Nat Commun. 2016 Aug 11;7:12462. doi: 10.1038/ncomms12462 (PMC4987532; doi:10.1038/ncomms12462)
Supplement: Supplementary Data 1 — Host-parasite networks and host extinction sequences in Avida experiments. The compressed archive includes the 100 co-evolved host-parasite networks and the host extinction sequences in the historical scenario. [file ncomms12462-s2.zip › Supplementary_data_S1/host_extinction_sequence_44.csv]

1718_35_1	593_7_5	3725_35_1	643_5_1	592_2_1	344_35_5	345_148_1	346_67_4	347_7_2	340_67_4	341_7_3	342_78_8	343_7_8	2918_35_1	348_8_3	349_35_3	2919_5_1	1653_1_1	960_7_2	594_7_4	2319_345_1	2316_78_1	2314_2_1	2312_1467_1	2313_0_1	2310_2_1	2184_2_1	298_7_1	299_67_2	296_7_3	297_35_1	294_67_3	295_45_2	292_7_8	293_7_4	290_678_4	291_35_7	802_7_5	270_78_5	271_7_22	272_35_3	273_345_2	274_35_3	275_45_3	276_46_9	277_07_4	278_2_5	279_67_10	2268_35_1	2262_35_2
593_7_7	1200_2_1	592_2_1	344_35_5	345_148_1	346_67_3	347_7_2	340_67_4	341_7_3	342_78_7	343_7_8	348_8_5	349_35_1	2919_5_1	1653_1_1	2319_345_1	2312_1467_2	2313_0_2	2310_2_1	298_7_2	299_67_3	296_7_2	297_35_1	294_67_3	295_45_3	292_7_8	293_7_4	290_678_5	291_35_7	802_7_3	270_78_5	271_7_19	272_35_5	273_345_1	274_35_4	275_45_4	276_46_5	277_07_5	278_2_8	279_67_9	2268_35_1	2262_35_2	2263_7_2	2260_5_5	2267_46_1	2264_8_1	2265_4_2	2444_78_2	2448_7_2	2449_0_3
593_7_8	1200_2_4	344_35_3	345_148_1	346_67_3	347_7_1	340_67_3	341_7_5	342_78_12	343_7_9	348_8_3	349_35_1	2919_5_1	1653_1_1	2319_345_1	2313_0_3	2310_2_1	298_7_3	299_67_3	296_7_1	297_35_1	294_67_4	295_45_4	292_7_7	293_7_3	290_678_5	291_35_2	270_78_2	271_7_17	272_35_4	274_35_5	275_45_6	276_46_6	277_07_6	278_2_4	279_67_11	642_35_1	2263_7_4	2260_5_3	2267_46_1	2265_4_1	1004_7_1	2448_7_6	2449_0_4	108_12_18	109_7_1	102_78_2	103_78_1	100_7_6	101_67_3
593_7_3	1200_2_4	344_35_2	345_148_1	346_67_1	347_7_2	340_67_3	341_7_9	342_78_12	343_7_6	348_8_5	349_35_3	595_35_1	2319_345_1	2313_0_2	2310_2_1	298_7_8	299_67_4	296_7_1	297_35_1	294_67_6	1655_7_1	292_7_5	293_7_3	290_678_4	291_35_2	270_78_1	271_7_23	272_35_6	274_35_5	275_45_4	276_46_5	277_07_5	278_2_4	279_67_10	642_35_1	2263_7_1	2267_46_2	2265_4_3	1004_7_1	2448_7_6	2449_0_6	108_12_12	109_7_1	102_78_2	103_78_1	100_7_4	101_67_3	106_7_5	107_45_11
1200_2_1	346_67_1	347_7_3	340_67_1	341_7_4	342_78_16	343_7_4	348_8_5	349_35_3	2313_0_3	298_7_8	299_67_7	294_67_8	292_7_1	293_7_5	290_678_5	291_35_1	271_7_19	272_35_9	274_35_6	275_45_4	276_46_7	277_07_4	278_2_3	279_67_5	642_35_1	2263_7_1	2267_46_4	2265_4_2	1004_7_1	2448_7_8	2449_0_3	108_12_4	103_78_1	100_7_1	101_67_4	106_7_2	107_45_5	104_35_1	105_345_1	2043_7_4	2049_8_2	3519_5_11	3511_7_7	3510_4_1	3517_8_1	2688_7_7	2681_7_2	2683_67_5	99_35_2
346_67_1	347_7_4	340_67_1	341_7_11	342_78_15	343_7_9	348_8_8	349_35_8	2313_0_2	298_7_10	299_67_10	294_67_6	292_7_3	293_7_3	290_678_4	291_35_1	271_7_19	272_35_9	274_35_7	275_45_4	276_46_8	277_07_8	278_2_7	279_67_4	2263_7_1	2267_46_5	2448_7_4	2449_0_3	108_12_1	103_78_1	100_7_1	101_67_6	106_7_4	107_45_11	104_35_1	105_345_1	2043_7_9	2049_8_1	3519_5_11	3511_7_4	3517_8_1	2688_7_8	2681_7_4	2683_67_3	99_35_1	98_67_6	3392_67_4	90_7_25	93_2_30	92_67_9
1547_67_1	593_7_4	941_7_1	1149_67_5	1855_8_2	1141_67_1	1868_67_1	2917_04_8	620_2_4	198_2_9	2172_2_5	3555_5_34	453_67_4	3252_8_1	1145_67_6	1514_35_7	3559_7_1	818_7_15	819_7_1	346_67_1	347_7_1	340_67_1	341_7_10	342_78_14	343_7_9	810_678_6	811_46_18	812_13_1	813_8_1	348_8_8	349_35_6	817_7_9	595_35_1	1798_4_2	1399_2_4	719_7_7	718_2_21	716_78_3	715_67_20	1398_01_4	712_8_14	1795_345_1	710_7_6	1491_7_1	3688_67_5	1494_35_11	1499_78_2	3339_35_4	1089_7_1	409_2_9
1547_67_1	593_7_2	1855_8_2	1141_67_1	2917_04_7	620_2_7	198_2_15	2172_2_1	3555_5_40	453_67_4	3252_8_2	1145_67_3	1514_35_3	3559_7_4	818_7_8	819_7_2	346_67_1	347_7_1	340_67_1	341_7_11	342_78_8	343_7_13	810_678_8	811_46_22	813_8_1	348_8_10	349_35_5	817_7_14	595_35_1	1149_67_2	719_7_7	718_2_21	716_78_1	715_67_30	1398_01_6	712_8_22	3493_5_41	1491_7_1	3688_67_3	1494_35_11	1499_78_2	3339_35_7	409_2_9	1701_7_1	1703_467_1	1704_28_4	1705_78_1	1708_67_30	911_7_4	1062_46_2
593_7_1	1855_8_3	1141_67_1	2917_04_5	620_2_7	3258_8_8	2172_2_1	3555_5_38	453_67_3	3252_8_1	1145_67_4	3559_7_6	818_7_9	819_7_4	346_67_1	347_7_1	340_67_1	341_7_3	342_78_10	343_7_16	810_678_9	811_46_23	813_8_4	348_8_6	349_35_3	817_7_11	1149_67_2	719_7_6	718_2_24	716_78_1	715_67_31	1398_01_8	712_8_13	3493_5_32	3688_67_2	1494_35_25	1499_78_2	3339_35_9	409_2_2	1704_28_3	1705_78_1	1708_67_25	911_7_3	1062_46_1	1065_7_5	1064_12_17	910_67_5	298_7_18	299_67_10	294_67_8
593_7_1	1855_8_3	1141_67_1	2917_04_6	3258_8_11	1256_7_9	3555_5_36	3252_8_4	3559_7_8	818_7_4	819_7_5	346_67_1	347_7_1	340_67_1	341_7_3	342_78_8	343_7_22	810_678_8	811_46_29	813_8_1	348_8_7	349_35_2	817_7_19	1149_67_1	719_7_8	718_2_20	716_78_1	715_67_30	1398_01_8	712_8_19	3493_5_9	967_7_11	1494_35_18	1499_78_1	3339_35_12	1524_46_1	409_2_1	1704_28_2	1705_78_1	1708_67_26	911_7_2	1062_46_1	1065_7_6	1064_12_17	619_45_1	910_67_2	298_7_14	299_67_8	294_67_3	292_7_5
593_7_1	1855_8_3	2917_04_6	3258_8_15	1524_46_1	3555_5_39	3252_8_2	3559_7_11	818_7_7	819_7_3	346_67_1	347_7_1	340_67_1	341_7_2	342_78_8	343_7_25	810_678_11	811_46_29	813_8_2	348_8_7	817_7_18	1149_67_2	719_7_7	718_2_22	715_67_21	1398_01_11	712_8_14	662_7_3	967_7_12	1494_35_22	1499_78_1	3339_35_9	1069_4_1	1704_28_4	1708_67_15	534_67_1	1062_46_2	1065_7_7	1064_12_25	619_45_1	424_7_1	298_7_15	299_67_7	294_67_4	292_7_6	293_7_1	1661_35_1	291_35_1	591_7_24	1086_35_6
1855_8_2	2917_04_7	3258_8_15	1524_46_1	3555_5_35	3252_8_5	3559_7_15	818_7_8	819_7_1	346_67_1	347_7_1	340_67_1	341_7_3	342_78_8	343_7_33	810_678_5	811_46_28	813_8_1	348_8_10	817_7_25	1149_67_5	719_7_6	718_2_14	715_67_23	1398_01_14	712_8_8	710_7_2	1494_35_26	1499_78_1	3339_35_9	1069_4_1	1704_28_2	1708_67_7	534_67_1	1062_46_1	1065_7_3	1064_12_28	619_45_1	298_7_10	299_67_11	294_67_4	292_7_4	293_7_1	1661_35_2	591_7_31	1086_35_5	1085_8_1	595_35_1	198_2_16	596_17_14
1855_8_1	2917_04_7	3258_8_12	1524_46_1	3555_5_21	3252_8_2	3559_7_15	818_7_11	819_7_1	346_67_1	347_7_1	340_67_1	341_7_2	342_78_11	343_7_34	810_678_2	811_46_30	813_8_2	348_8_8	817_7_32	1149_67_8	719_7_9	718_2_15	715_67_30	1398_01_12	712_8_10	710_7_4	1494_35_29	1499_78_2	3339_35_4	1069_4_1	1708_67_5	534_67_1	1065_7_1	1064_12_32	298_7_8	299_67_9	294_67_5	292_7_1	293_7_1	1661_35_4	591_7_37	1086_35_6	1085_8_1	595_35_1	198_2_21	596_17_18	599_7_3	598_46_15	196_7_2
1855_8_2	2917_04_4	3258_8_13	1524_46_1	3555_5_7	3559_7_21	818_7_9	819_7_1	346_67_1	347_7_1	340_67_1	341_7_2	342_78_8	343_7_33	810_678_1	811_46_24	813_8_3	348_8_11	817_7_23	1149_67_8	719_7_6	718_2_13	715_67_19	1398_01_18	712_8_6	710_7_6	1494_35_28	3339_35_4	1069_4_1	1708_67_4	534_67_1	1065_7_2	1064_12_31	298_7_12	299_67_10	294_67_4	292_7_1	293_7_1	1661_35_3	591_7_50	1086_35_8	1085_8_1	595_35_1	198_2_20	596_17_18	599_7_4	598_46_16	196_7_1	1125_35_27	193_7_19
1855_8_1	2917_04_2	3258_8_7	1524_46_1	3555_5_7	3559_7_18	818_7_9	819_7_1	346_67_1	347_7_1	340_67_1	341_7_2	342_78_16	343_7_31	810_678_1	811_46_22	813_8_5	348_8_6	817_7_20	1149_67_9	719_7_9	718_2_15	715_67_9	1398_01_19	712_8_5	710_7_9	1494_35_24	3339_35_6	1069_4_1	1708_67_3	534_67_1	1065_7_2	1064_12_29	298_7_8	299_67_6	294_67_1	292_7_1	293_7_1	1661_35_5	591_7_66	1086_35_10	595_35_1	198_2_21	596_17_17	599_7_2	598_46_18	196_7_1	1125_35_26	193_7_28	3141_46_18
1855_8_2	2917_04_2	3258_8_9	1524_46_1	3555_5_5	3559_7_22	818_7_11	819_7_1	346_67_1	347_7_1	340_67_1	341_7_3	342_78_11	343_7_23	810_678_2	811_46_26	813_8_6	348_8_6	817_7_16	1149_67_12	719_7_11	718_2_13	715_67_8	1398_01_22	712_8_7	710_7_12	1494_35_14	3339_35_5	1069_4_1	1708_67_1	534_67_1	1065_7_4	1064_12_31	298_7_8	299_67_4	294_67_1	292_7_1	293_7_1	1661_35_6	591_7_76	1086_35_5	198_2_26	596_17_22	195_4_20	598_46_13	196_7_1	1125_35_22	193_7_34	3141_46_17	274_35_1
1855_8_2	2917_04_1	3258_8_10	1524_46_1	3555_5_2	3559_7_18	818_7_17	819_7_1	346_67_1	347_7_1	340_67_1	341_7_2	342_78_14	343_7_27	810_678_1	811_46_25	813_8_11	348_8_2	817_7_16	1149_67_6	719_7_10	718_2_8	715_67_13	1398_01_19	712_8_15	710_7_12	1494_35_13	3339_35_12	1069_4_1	1708_67_1	534_67_1	1064_12_32	298_7_5	299_67_5	294_67_1	292_7_1	293_7_1	1661_35_2	591_7_98	1086_35_7	198_2_37	596_17_20	195_4_20	598_46_10	1125_35_14	193_7_38	3141_46_17	277_07_10	2542_78_20	2989_7_6
1855_8_2	3258_8_10	1524_46_1	1948_7_4	3559_7_24	818_7_11	819_7_1	346_67_1	347_7_1	340_67_1	341_7_3	342_78_8	343_7_25	810_678_2	811_46_20	813_8_7	348_8_2	817_7_19	1149_67_9	719_7_14	718_2_8	715_67_14	1398_01_18	712_8_23	710_7_7	1494_35_9	3339_35_17	1069_4_1	1708_67_1	534_67_1	1064_12_36	298_7_4	299_67_4	294_67_2	292_7_1	293_7_1	1661_35_1	591_7_101	1086_35_6	198_2_30	596_17_31	195_4_16	598_46_5	1125_35_7	193_7_37	3141_46_12	277_07_7	2542_78_15	2989_7_8	2547_7_9
1855_8_2	3258_8_8	1524_46_1	1948_7_1	3559_7_17	818_7_14	819_7_1	346_67_1	347_7_1	341_7_5	342_78_10	343_7_21	810_678_1	811_46_25	813_8_10	348_8_2	817_7_16	1149_67_13	719_7_14	718_2_8	715_67_14	1398_01_16	712_8_28	710_7_4	1494_35_9	3339_35_26	1069_4_1	534_67_1	1064_12_38	298_7_3	299_67_2	294_67_2	292_7_1	293_7_1	290_678_18	591_7_117	1086_35_6	198_2_34	596_17_22	195_4_21	598_46_1	1125_35_8	193_7_35	3141_46_10	277_07_1	2542_78_13	2989_7_8	2547_7_9	1107_8_1	3022_46_36
1855_8_3	3258_8_6	1524_46_1	1948_7_2	3559_7_14	818_7_11	819_7_1	346_67_1	347_7_1	341_7_2	342_78_12	343_7_14	810_678_1	811_46_21	813_8_3	348_8_4	817_7_13	1149_67_12	719_7_10	718_2_6	715_67_14	1398_01_22	712_8_30	710_7_2	1494_35_9	3339_35_35	1069_4_1	534_67_1	1064_12_44	298_7_1	299_67_2	294_67_1	292_7_1	293_7_1	290_678_25	591_7_122	1086_35_6	198_2_35	596_17_22	195_4_8	598_46_1	1125_35_9	193_7_23	3141_46_11	2542_78_10	2989_7_5	2547_7_6	1107_8_1	3022_46_41	3388_3_2
1855_8_2	3258_8_4	3559_7_11	818_7_17	819_7_1	346_67_1	347_7_1	341_7_2	342_78_14	343_7_13	810_678_1	811_46_22	813_8_1	348_8_1	817_7_13	1149_67_11	719_7_10	718_2_2	715_67_15	712_8_31	710_7_1	1494_35_17	3339_35_57	1069_4_1	534_67_1	1064_12_44	298_7_2	299_67_5	292_7_1	293_7_1	290_678_27	591_7_130	1086_35_6	198_2_30	596_17_15	195_4_11	598_46_2	1125_35_12	193_7_25	3141_46_8	2542_78_10	2989_7_2	2547_7_1	1107_8_1	3022_46_44	3388_3_2	524_67_1	526_7_8	1408_7_22	521_8_23
3258_8_5	3559_7_8	818_7_18	819_7_1	346_67_1	347_7_1	341_7_2	342_78_20	343_7_9	810_678_1	811_46_21	813_8_1	348_8_2	817_7_13	1149_67_9	719_7_12	718_2_3	715_67_21	712_8_28	710_7_2	1494_35_22	3339_35_70	1069_4_1	534_67_1	1064_12_53	298_7_2	299_67_4	292_7_1	293_7_1	290_678_20	591_7_138	1086_35_5	198_2_35	596_17_13	195_4_6	598_46_1	1125_35_13	193_7_21	3141_46_6	2542_78_9	2989_7_2	2547_7_2	1107_8_1	3022_46_37	3388_3_1	524_67_1	526_7_2	1408_7_27	521_8_10	1407_8_10
3258_8_5	3559_7_8	818_7_22	819_7_1	346_67_1	347_7_1	341_7_5	342_78_15	343_7_10	810_678_1	811_46_15	813_8_1	348_8_1	817_7_6	1149_67_6	719_7_9	715_67_28	712_8_27	710_7_5	1494_35_22	3339_35_93	1069_4_1	534_67_1	1064_12_54	299_67_6	292_7_1	293_7_1	290_678_24	591_7_148	1086_35_3	198_2_27	596_17_11	195_4_11	598_46_1	1125_35_13	193_7_26	3141_46_5	2542_78_14	1107_8_1	3022_46_40	3388_3_1	524_67_1	526_7_2	1408_7_19	521_8_14	1407_8_13	529_2_11	1103_3_22	3580_7_14	3581_7_28
3258_8_5	3559_7_8	818_7_19	819_7_1	346_67_1	347_7_1	341_7_6	342_78_18	343_7_12	810_678_1	811_46_17	813_8_1	348_8_2	817_7_5	1149_67_6	719_7_10	715_67_35	712_8_33	710_7_5	1494_35_42	3339_35_96	1069_4_1	534_67_1	1064_12_49	299_67_6	292_7_1	293_7_1	290_678_24	591_7_158	1086_35_1	198_2_21	596_17_13	195_4_11	598_46_1	1125_35_13	193_7_24	3141_46_7	2542_78_17	1107_8_1	3022_46_42	3388_3_1	524_67_1	526_7_3	1408_7_22	521_8_9	1407_8_18	529_2_5	1103_3_24	3580_7_14	3581_7_26
3258_8_7	3559_7_6	818_7_25	819_7_1	341_7_6	342_78_12	343_7_14	810_678_1	811_46_15	813_8_1	348_8_4	817_7_5	1149_67_6	719_7_6	715_67_44	712_8_29	710_7_8	1494_35_51	3339_35_99	1069_4_1	534_67_1	1064_12_62	299_67_2	292_7_1	293_7_1	290_678_19	591_7_175	198_2_20	596_17_20	195_4_9	194_8_1	1125_35_6	193_7_33	3141_46_4	2542_78_18	1107_8_1	3022_46_47	3388_3_2	524_67_1	526_7_1	1408_7_14	521_8_12	1407_8_21	529_2_6	1103_3_36	3580_7_12	3581_7_30	1236_7_21	448_78_40	1232_678_8
3258_8_8	3559_7_8	818_7_22	819_7_1	341_7_6	342_78_20	343_7_10	810_678_1	811_46_13	813_8_1	348_8_3	817_7_10	1149_67_6	719_7_5	715_67_54	712_8_32	710_7_7	1494_35_81	3339_35_63	1069_4_1	534_67_1	1064_12_69	292_7_1	293_7_1	290_678_21	591_7_177	198_2_20	596_17_21	195_4_8	194_8_1	1125_35_5	193_7_34	3141_46_1	2542_78_20	1107_8_1	3022_46_48	3388_3_1	524_67_1	526_7_3	1408_7_17	521_8_16	1407_8_22	529_2_2	1103_3_33	3580_7_14	3581_7_31	1236_7_23	448_78_38	1232_678_9	1547_67_1
3258_8_9	3559_7_6	818_7_27	819_7_1	341_7_9	342_78_16	343_7_18	810_678_1	811_46_15	813_8_1	348_8_6	817_7_6	1149_67_4	719_7_3	715_67_55	712_8_31	710_7_5	1494_35_92	3339_35_28	1069_4_1	534_67_1	1064_12_80	292_7_1	293_7_1	290_678_21	591_7_172	198_2_25	596_17_20	195_4_6	194_8_1	1125_35_4	193_7_41	271_7_53	2542_78_17	1107_8_1	3022_46_47	524_67_1	1408_7_11	521_8_17	1010_0_12	1011_4_9	1103_3_43	3580_7_15	3581_7_34	1236_7_18	448_78_50	1232_678_8	1547_67_1	443_7_26	1336_2_1
3258_8_10	3559_7_2	818_7_24	819_7_1	341_7_12	342_78_20	343_7_18	810_678_1	811_46_15	813_8_1	348_8_3	817_7_6	1149_67_13	719_7_2	715_67_57	712_8_30	710_7_5	1494_35_108	3339_35_22	1069_4_1	534_67_1	1064_12_108	292_7_1	293_7_1	290_678_26	591_7_178	198_2_30	596_17_25	195_4_6	194_8_1	1125_35_4	193_7_48	271_7_38	2542_78_18	1107_8_1	3022_46_41	524_67_1	1408_7_19	521_8_15	1010_0_8	1011_4_4	1103_3_43	3580_7_12	3581_7_30	1236_7_27	448_78_49	1232_678_10	1547_67_1	443_7_22	1336_2_1
3258_8_10	818_7_30	819_7_1	341_7_19	342_78_13	343_7_20	810_678_1	811_46_16	813_8_1	348_8_5	817_7_6	1149_67_15	719_7_2	715_67_58	712_8_27	710_7_8	1494_35_128	3339_35_13	1069_4_1	534_67_1	1064_12_122	292_7_1	293_7_1	290_678_30	591_7_170	198_2_38	596_17_24	195_4_7	194_8_1	1125_35_5	193_7_54	271_7_38	2542_78_13	1107_8_1	3022_46_49	524_67_1	1408_7_13	521_8_25	1010_0_15	1011_4_1	1103_3_45	3580_7_19	3581_7_35	1236_7_23	448_78_61	1232_678_8	443_7_32	1336_2_1	447_7_24	446_0_1
3258_8_7	818_7_25	819_7_1	341_7_21	342_78_14	343_7_22	810_678_1	811_46_19	813_8_1	348_8_4	817_7_8	1149_67_12	719_7_1	715_67_59	712_8_20	710_7_4	1494_35_145	3339_35_5	1069_4_1	1064_12_150	293_7_1	290_678_28	591_7_176	198_2_29	596_17_27	195_4_5	194_8_1	1125_35_4	193_7_60	271_7_34	2542_78_23	1107_8_1	3022_46_53	524_67_1	1408_7_12	521_8_34	1010_0_8	1011_4_1	1518_7_6	3580_7_11	3581_7_36	1236_7_26	448_78_62	1232_678_9	443_7_24	1336_2_1	447_7_26	2285_35_22	108_12_1	103_78_1
3258_8_3	818_7_34	819_7_1	341_7_25	342_78_9	343_7_27	810_678_1	811_46_17	813_8_1	348_8_3	817_7_7	1149_67_10	719_7_4	715_67_63	712_8_20	710_7_7	1494_35_100	3339_35_3	1064_12_156	293_7_1	290_678_27	591_7_166	198_2_33	596_17_24	195_4_4	194_8_1	1125_35_2	193_7_40	271_7_35	2542_78_22	1107_8_1	3022_46_54	524_67_1	1408_7_11	521_8_42	1010_0_6	1011_4_3	1518_7_10	3580_7_13	3581_7_36	1236_7_31	448_78_61	1232_678_19	443_7_25	1336_2_1	447_7_29	2285_35_21	108_12_1	103_78_1	101_67_2
3258_8_6	818_7_29	819_7_1	341_7_28	342_78_16	343_7_23	810_678_1	811_46_16	813_8_1	348_8_4	817_7_10	1149_67_8	719_7_2	715_67_68	712_8_16	710_7_5	1494_35_81	3339_35_3	1064_12_153	293_7_1	290_678_30	591_7_173	198_2_25	596_17_34	195_4_4	194_8_1	1125_35_1	193_7_40	271_7_25	2542_78_27	1107_8_1	3022_46_49	524_67_1	1408_7_9	521_8_44	1010_0_2	1011_4_3	1518_7_9	3580_7_9	3581_7_26	1236_7_26	448_78_56	1232_678_19	443_7_16	1336_2_1	447_7_33	2285_35_11	108_12_1	103_78_1	101_67_2
3258_8_6	818_7_45	819_7_1	341_7_35	342_78_22	343_7_29	810_678_1	811_46_16	813_8_1	348_8_6	817_7_10	1149_67_9	719_7_5	715_67_62	712_8_20	710_7_4	1494_35_48	3339_35_1	1064_12_149	293_7_1	290_678_27	591_7_180	198_2_33	596_17_30	195_4_5	194_8_1	193_7_32	271_7_25	2542_78_15	1107_8_1	3022_46_39	524_67_1	1408_7_13	521_8_50	1010_0_1	1011_4_6	1518_7_14	3580_7_7	3581_7_33	1236_7_35	448_78_57	1232_678_22	443_7_28	1336_2_1	447_7_33	2285_35_9	108_12_1	103_78_1	101_67_2	106_7_1
3258_8_9	818_7_37	819_7_1	341_7_33	342_78_12	343_7_19	810_678_1	811_46_18	813_8_1	348_8_8	817_7_10	1149_67_12	719_7_4	715_67_61	712_8_16	1494_35_30	1064_12_154	293_7_1	290_678_30	591_7_198	198_2_29	596_17_44	195_4_7	194_8_1	193_7_32	271_7_26	2542_78_15	1107_8_1	3022_46_38	524_67_1	1408_7_16	521_8_40	1407_8_24	1011_4_5	1518_7_11	3580_7_2	3581_7_32	1236_7_19	448_78_59	1232_678_28	443_7_17	1336_2_1	447_7_40	2285_35_7	108_12_1	103_78_1	106_7_1	245_67_1	900_8_8	38_7_59
3258_8_9	818_7_48	819_7_1	341_7_36	342_78_17	343_7_33	810_678_1	811_46_15	813_8_1	348_8_9	817_7_11	1149_67_19	719_7_6	715_67_69	712_8_16	1494_35_19	1064_12_133	293_7_1	290_678_35	591_7_194	198_2_25	596_17_37	195_4_8	194_8_1	193_7_28	271_7_19	2542_78_6	1107_8_1	3022_46_24	1408_7_27	521_8_40	1407_8_19	1011_4_11	1518_7_14	3580_7_6	3581_7_37	1236_7_28	448_78_57	1232_678_32	443_7_10	1336_2_1	447_7_44	2285_35_10	108_12_1	103_78_1	106_7_1	245_67_1	900_8_14	38_7_57	244_35_1
3258_8_11	818_7_44	819_7_1	341_7_35	342_78_10	343_7_26	810_678_1	811_46_16	813_8_1	348_8_5	817_7_11	1149_67_18	719_7_6	715_67_77	712_8_18	1494_35_23	1064_12_143	293_7_1	290_678_42	591_7_204	198_2_15	596_17_40	195_4_12	194_8_1	193_7_30	271_7_18	2542_78_1	1107_8_1	3022_46_22	1408_7_13	521_8_39	1407_8_24	1011_4_6	1518_7_17	3580_7_5	3581_7_34	1236_7_26	448_78_66	1232_678_28	443_7_5	1336_2_1	447_7_46	2285_35_10	108_12_1	103_78_1	106_7_1	245_67_1	900_8_9	38_7_57	244_35_1
3258_8_9	818_7_45	819_7_1	341_7_33	342_78_13	343_7_28	810_678_1	811_46_23	813_8_1	348_8_4	817_7_16	1149_67_27	719_7_10	715_67_82	712_8_14	1494_35_21	1064_12_157	293_7_1	290_678_39	591_7_228	198_2_11	596_17_32	195_4_8	194_8_1	193_7_31	271_7_12	1107_8_1	3022_46_19	1408_7_17	521_8_43	1407_8_21	1011_4_9	1518_7_18	3580_7_8	3581_7_29	1236_7_42	448_78_66	1232_678_32	443_7_5	1336_2_1	447_7_50	2285_35_8	108_12_1	103_78_1	106_7_1	245_67_1	900_8_17	38_7_55	244_35_1	32_7_1
3258_8_13	818_7_36	819_7_1	341_7_34	342_78_9	343_7_22	810_678_1	811_46_19	813_8_1	348_8_5	817_7_16	1149_67_22	719_7_8	715_67_85	712_8_19	1494_35_14	1064_12_167	293_7_1	290_678_40	591_7_209	198_2_6	596_17_33	195_4_5	194_8_1	193_7_24	271_7_7	1107_8_1	3022_46_15	1408_7_14	521_8_52	1407_8_27	1011_4_6	1518_7_20	3580_7_7	3581_7_24	1236_7_42	448_78_84	1232_678_33	443_7_5	1336_2_1	447_7_43	2285_35_9	108_12_1	103_78_1	106_7_1	245_67_1	900_8_17	38_7_58	244_35_1	32_7_1
3258_8_9	818_7_39	819_7_1	341_7_28	342_78_13	343_7_26	810_678_1	811_46_13	813_8_1	348_8_4	817_7_16	1149_67_27	719_7_10	715_67_81	712_8_26	1494_35_7	1064_12_169	293_7_1	290_678_34	591_7_214	198_2_4	596_17_29	195_4_3	194_8_1	193_7_15	271_7_5	1107_8_1	3022_46_10	1408_7_15	521_8_48	1407_8_27	1011_4_6	1518_7_21	3580_7_8	3581_7_23	1236_7_56	448_78_75	1232_678_37	443_7_4	1336_2_1	447_7_49	2285_35_8	108_12_1	103_78_1	106_7_1	245_67_1	900_8_19	38_7_59	244_35_1	32_7_1
3258_8_15	818_7_50	819_7_1	341_7_27	342_78_12	343_7_34	810_678_1	811_46_15	813_8_1	348_8_1	817_7_13	1149_67_24	719_7_13	715_67_92	712_8_25	1494_35_10	1064_12_177	293_7_1	290_678_35	591_7_185	198_2_2	596_17_30	195_4_1	194_8_1	193_7_15	271_7_3	1107_8_1	3022_46_15	1408_7_17	521_8_51	1407_8_20	1011_4_4	1518_7_16	3580_7_11	3581_7_29	1236_7_72	448_78_77	1232_678_48	1336_2_1	447_7_38	2285_35_5	108_12_1	103_78_1	106_7_1	245_67_1	900_8_16	38_7_57	244_35_1	32_7_1	31_2_1
3258_8_12	818_7_51	819_7_1	341_7_27	342_78_4	343_7_26	810_678_1	811_46_18	813_8_1	817_7_11	1149_67_23	719_7_15	715_67_85	712_8_22	1494_35_3	1064_12_172	293_7_1	290_678_38	591_7_195	198_2_1	596_17_39	194_8_1	193_7_17	271_7_4	1107_8_1	3022_46_13	1408_7_13	521_8_42	1407_8_20	1011_4_3	1518_7_18	3580_7_20	3581_7_30	1236_7_64	448_78_64	1232_678_33	1336_2_1	447_7_43	2285_35_5	108_12_1	103_78_1	106_7_1	245_67_1	900_8_8	38_7_55	244_35_1	32_7_1	31_2_1	909_0_5	34_7_1
3258_8_16	818_7_65	819_7_1	341_7_31	342_78_6	343_7_26	810_678_1	811_46_10	813_8_1	817_7_10	1149_67_20	719_7_22	715_67_95	712_8_26	1494_35_2	1064_12_169	293_7_1	290_678_44	591_7_193	596_17_30	194_8_1	193_7_20	271_7_3	1107_8_1	3022_46_13	1408_7_16	521_8_43	1407_8_16	1011_4_3	1518_7_11	3580_7_30	3581_7_30	1236_7_76	448_78_72	1232_678_33	1336_2_1	447_7_37	2285_35_3	108_12_1	103_78_1	106_7_1	245_67_1	900_8_8	38_7_51	32_7_1	31_2_1	909_0_6	34_7_1	640_7_1	645_28_23
3258_8_20	818_7_52	819_7_1	341_7_30	342_78_3	343_7_18	810_678_1	811_46_17	813_8_1	817_7_13	1149_67_23	719_7_10	715_67_106	712_8_24	1494_35_2	1064_12_157	293_7_1	290_678_45	591_7_181	596_17_23	194_8_1	193_7_30	271_7_2	1455_2_10	3022_46_10	1408_7_11	521_8_42	1407_8_21	1011_4_3	1518_7_14	3580_7_21	3581_7_39	1236_7_71	448_78_69	1232_678_34	1336_2_1	447_7_42	2285_35_2	108_12_1	103_78_1	106_7_1	245_67_1	900_8_8	38_7_57	32_7_1	31_2_1	909_0_4	34_7_1	640_7_1	645_28_23
3258_8_12	818_7_57	819_7_1	341_7_28	342_78_1	343_7_26	810_678_1	811_46_18	813_8_1	817_7_12	1149_67_26	719_7_15	715_67_120	712_8_21	1494_35_1	1064_12_158	293_7_1	290_678_34	591_7_136	596_17_22	194_8_1	193_7_30	1455_2_8	3022_46_12	1408_7_6	521_8_51	1407_8_14	1011_4_2	1518_7_8	3580_7_30	3581_7_34	1236_7_81	448_78_72	1232_678_30	1336_2_1	447_7_30	108_12_1	103_78_1	106_7_1	245_67_1	900_8_6	38_7_41	32_7_1	31_2_1	909_0_1	34_7_1	640_7_1	645_28_17	1532_45_54	1248_12_54
3258_8_14	818_7_55	819_7_1	341_7_36	343_7_22	810_678_1	811_46_12	813_8_1	817_7_8	1149_67_27	719_7_16	715_67_115	712_8_13	1494_35_2	1064_12_159	293_7_1	290_678_30	591_7_141	596_17_28	194_8_1	193_7_35	1455_2_9	3022_46_11	1408_7_5	521_8_37	1407_8_16	1011_4_1	1518_7_13	3580_7_14	3581_7_39	1236_7_90	448_78_73	1232_678_28	1336_2_1	447_7_37	108_12_1	103_78_1	106_7_1	245_67_1	900_8_8	38_7_45	32_7_1	31_2_1	909_0_1	34_7_1	640_7_1	645_28_18	1532_45_59	1248_12_37	339_8_26
1789_78_14	215_78_1	813_8_1	213_8_52	3713_35_428	1236_7_85	1782_7_26	664_2_2	2656_7_70	218_67_67	3022_46_11	131_46_20	4_35_1	165_0_1	494_2_19	497_78_17	492_7_30	3258_8_15	25_8_32	86_47_18	224_7_25	734_7_13	23_7_1	1254_7_1	1070_7_28	161_7_1	289_7_49	543_78_22	405_8_1	1527_47_45	403_2_9	547_78_146	401_7_28	343_7_30	810_678_1	811_46_15	283_1467_17	220_67_9	285_78_1	817_7_7	1317_7_1	1095_7_71	462_4_1	1149_67_24	719_7_22	1093_46_40	577_7_1	715_67_103	712_8_10	673_7_10
1789_78_16	215_78_1	813_8_1	213_8_47	3713_35_356	1236_7_91	1782_7_32	1149_67_29	2656_7_87	218_67_82	3022_46_16	131_46_25	4_35_1	165_0_1	494_2_13	497_78_22	492_7_27	3258_8_22	25_8_40	86_47_13	224_7_16	734_7_10	23_7_1	1254_7_1	1070_7_37	161_7_1	289_7_44	543_78_10	405_8_1	541_78_7	403_2_6	547_78_136	401_7_25	343_7_27	810_678_1	811_46_20	283_1467_26	220_67_10	285_78_1	817_7_10	1317_7_1	1095_7_82	462_4_1	719_7_19	1093_46_58	577_7_1	715_67_89	712_8_8	673_7_10	120_7_13
1789_78_14	2369_7_5	813_8_1	213_8_50	3713_35_256	1236_7_91	1782_7_30	1149_67_44	2656_7_95	218_67_88	3022_46_24	131_46_25	215_78_1	4_35_1	165_0_1	494_2_12	497_78_26	492_7_19	3258_8_32	25_8_22	86_47_11	224_7_20	734_7_10	23_7_1	1254_7_1	1070_7_25	161_7_1	289_7_42	543_78_9	405_8_1	541_78_1	403_2_2	547_78_146	401_7_26	343_7_38	810_678_1	811_46_28	283_1467_20	220_67_10	285_78_1	817_7_9	1317_7_1	1095_7_78	462_4_1	719_7_12	1093_46_63	577_7_1	715_67_87	712_8_3	673_7_9
1789_78_19	2369_7_5	813_8_1	213_8_41	3713_35_169	1236_7_106	1782_7_33	1149_67_43	2656_7_102	218_67_92	3022_46_31	131_46_26	215_78_1	4_35_1	165_0_1	494_2_12	497_78_27	492_7_22	3258_8_39	25_8_13	86_47_5	224_7_22	1770_8_26	23_7_1	1254_7_1	1070_7_37	161_7_1	289_7_36	543_78_9	462_4_1	321_7_5	403_2_4	547_78_165	401_7_20	343_7_31	810_678_1	811_46_31	283_1467_24	220_67_11	285_78_1	817_7_7	1317_7_1	1095_7_101	719_7_8	1093_46_68	577_7_1	715_67_100	712_8_3	673_7_14	120_7_12
1789_78_18	2369_7_2	813_8_1	213_8_49	3713_35_132	1236_7_102	1782_7_30	1149_67_45	2656_7_88	218_67_105	3022_46_44	131_46_29	215_78_1	4_35_1	165_0_1	494_2_10	497_78_40	492_7_23	3258_8_42	25_8_6	86_47_6	224_7_27	1770_8_23	23_7_1	1254_7_1	1070_7_31	161_7_1	289_7_45	543_78_10	462_4_1	321_7_1	403_2_5	547_78_174	401_7_26	343_7_31	810_678_1	811_46_23	283_1467_25	220_67_8	285_78_1	817_7_10	1317_7_1	1095_7_76	719_7_14	1093_46_67	577_7_1	715_67_101	712_8_1	673_7_10	120_7_9
1789_78_14	2369_7_1	213_8_43	3713_35_101	1236_7_109	1782_7_34	1149_67_51	2656_7_86	218_67_104	2788_17_85	131_46_23	215_78_1	4_35_1	165_0_1	494_2_16	497_78_42	492_7_22	3258_8_40	25_8_3	86_47_4	224_7_33	1770_8_30	23_7_1	1254_7_1	1070_7_30	161_7_1	289_7_30	543_78_7	462_4_1	321_7_3	403_2_4	547_78_168	401_7_30	343_7_36	810_678_1	811_46_23	283_1467_31	220_67_8	285_78_1	817_7_4	1317_7_1	1095_7_88	719_7_17	1093_46_82	577_7_1	715_67_109	671_78_1	673_7_11	120_7_11	262_8_63
1789_78_15	215_78_1	213_8_43	3713_35_63	1236_7_108	1782_7_28	1149_67_47	2656_7_84	218_67_105	2788_17_85	131_46_18	4_35_1	165_0_1	494_2_22	497_78_35	492_7_17	3258_8_38	25_8_5	86_47_5	224_7_34	1770_8_30	23_7_1	1254_7_1	1070_7_19	161_7_1	289_7_30	543_78_9	462_4_1	321_7_5	403_2_5	547_78_147	401_7_32	343_7_27	810_678_1	811_46_21	283_1467_34	220_67_7	285_78_1	817_7_3	1317_7_1	1095_7_85	719_7_10	1093_46_96	577_7_1	715_67_114	671_78_1	673_7_18	120_7_7	1757_2_17	47_2_1
1789_78_21	215_78_1	213_8_45	3713_35_41	1236_7_106	1782_7_26	1149_67_47	2656_7_68	218_67_118	2788_17_90	131_46_16	4_35_1	165_0_1	494_2_23	497_78_34	492_7_17	3258_8_33	25_8_5	86_47_3	224_7_30	1770_8_25	23_7_1	1254_7_1	1070_7_24	161_7_1	289_7_20	543_78_4	462_4_1	321_7_3	403_2_4	547_78_146	401_7_38	343_7_33	810_678_1	811_46_29	283_1467_28	220_67_10	285_78_1	817_7_6	1317_7_1	1095_7_93	719_7_6	1093_46_92	577_7_1	715_67_125	671_78_1	673_7_25	120_7_10	1757_2_15	47_2_1
1789_78_28	215_78_1	213_8_29	3713_35_58	1236_7_93	1782_7_40	1149_67_53	2656_7_67	218_67_127	2788_17_70	131_46_18	4_35_1	165_0_1	494_2_28	497_78_31	492_7_16	3258_8_29	25_8_6	86_47_4	224_7_25	1770_8_34	23_7_1	1254_7_1	1070_7_24	161_7_1	289_7_23	543_78_1	462_4_1	321_7_2	403_2_1	547_78_134	401_7_39	343_7_23	810_678_1	811_46_13	283_1467_22	220_67_9	285_78_1	817_7_3	1317_7_1	1095_7_93	719_7_2	1093_46_96	577_7_1	715_67_114	671_78_1	673_7_24	120_7_13	1757_2_11	47_2_1
1789_78_42	215_78_1	213_8_34	3713_35_68	1236_7_85	1782_7_40	1149_67_55	2656_7_44	218_67_141	2788_17_75	131_46_26	4_35_1	165_0_1	494_2_35	497_78_32	492_7_18	3258_8_25	25_8_4	86_47_1	224_7_26	1770_8_30	23_7_1	1254_7_1	1070_7_29	161_7_1	289_7_17	819_7_1	462_4_1	321_7_2	403_2_1	547_78_161	401_7_48	343_7_29	810_678_1	811_46_8	283_1467_23	220_67_4	285_78_1	817_7_2	1317_7_1	1095_7_95	719_7_3	1093_46_106	577_7_1	715_67_128	671_78_1	673_7_19	120_7_12	1757_2_7	47_2_1
1789_78_51	215_78_1	213_8_27	3713_35_70	1236_7_98	1782_7_44	1149_67_53	2656_7_58	218_67_135	2788_17_67	131_46_24	4_35_1	165_0_1	494_2_31	497_78_27	492_7_11	3258_8_26	25_8_4	86_47_3	224_7_21	1770_8_37	23_7_1	1254_7_1	1070_7_29	161_7_1	289_7_9	819_7_1	462_4_1	321_7_1	403_2_1	547_78_167	401_7_37	343_7_26	810_678_1	811_46_9	283_1467_16	220_67_3	285_78_1	817_7_2	1317_7_1	1095_7_101	719_7_2	1093_46_109	577_7_1	715_67_112	671_78_1	673_7_16	120_7_11	1757_2_3	47_2_1
1789_78_59	215_78_1	213_8_28	3713_35_87	1236_7_90	1782_7_33	1149_67_59	2656_7_40	218_67_142	2788_17_77	131_46_20	4_35_1	165_0_1	494_2_26	497_78_19	492_7_12	3258_8_21	25_8_3	224_7_22	1770_8_30	23_7_1	1254_7_1	1070_7_29	161_7_1	289_7_7	819_7_1	462_4_1	321_7_2	547_78_157	401_7_44	343_7_28	810_678_1	811_46_13	283_1467_24	549_7_52	285_78_1	817_7_2	1317_7_1	1095_7_82	719_7_1	1093_46_129	577_7_1	715_67_117	671_78_1	673_7_23	120_7_13	1757_2_3	47_2_1	265_7_52	286_7_1
1789_78_75	215_78_1	213_8_17	3713_35_107	1236_7_99	1782_7_47	1149_67_66	2656_7_43	218_67_137	2788_17_72	131_46_12	4_35_1	165_0_1	494_2_26	497_78_27	492_7_12	3258_8_22	25_8_4	224_7_27	1770_8_35	23_7_1	1254_7_1	1070_7_33	161_7_1	289_7_6	819_7_1	462_4_1	321_7_1	547_78_161	401_7_39	343_7_28	810_678_1	811_46_9	283_1467_20	549_7_53	285_78_1	817_7_4	1317_7_1	1095_7_77	1093_46_134	577_7_1	715_67_109	671_78_1	673_7_34	120_7_13	262_8_72	265_7_58	286_7_1	268_7_1	1959_2_15
1789_78_86	215_78_1	213_8_17	3713_35_127	1236_7_92	1782_7_40	1149_67_74	2656_7_32	218_67_131	2788_17_80	131_46_8	4_35_1	165_0_1	494_2_25	497_78_38	492_7_18	3258_8_18	25_8_3	224_7_18	1770_8_32	23_7_1	1254_7_1	1070_7_32	161_7_1	289_7_9	819_7_1	462_4_1	321_7_3	547_78_154	401_7_58	343_7_33	810_678_1	811_46_9	283_1467_18	549_7_55	285_78_1	817_7_5	1317_7_1	1095_7_79	1093_46_149	577_7_1	715_67_117	671_78_1	673_7_29	120_7_15	262_8_78	265_7_59	286_7_1	268_7_1	1959_2_18
1789_78_109	215_78_1	213_8_11	3713_35_139	1236_7_104	1782_7_41	1149_67_80	2656_7_44	218_67_125	2788_17_71	131_46_1	4_35_1	165_0_1	494_2_26	497_78_42	492_7_15	3258_8_26	25_8_3	224_7_21	1770_8_48	23_7_1	1254_7_1	1070_7_33	161_7_1	289_7_7	819_7_1	462_4_1	321_7_2	547_78_137	401_7_39	343_7_25	810_678_1	811_46_7	283_1467_16	549_7_40	285_78_1	817_7_4	1317_7_1	1095_7_74	1093_46_141	577_7_1	715_67_124	671_78_1	673_7_39	120_7_8	262_8_73	265_7_72	286_7_1	268_7_1	1959_2_18
1789_78_107	215_78_1	213_8_6	3713_35_137	1236_7_95	1782_7_43	1149_67_75	2656_7_45	218_67_124	2788_17_68	131_46_1	4_35_1	165_0_1	494_2_23	497_78_62	492_7_17	3258_8_28	25_8_1	224_7_16	1770_8_53	23_7_1	1254_7_1	1070_7_41	161_7_1	289_7_11	819_7_1	462_4_1	547_78_146	401_7_50	343_7_27	810_678_1	811_46_8	283_1467_20	549_7_46	285_78_1	817_7_9	1317_7_1	1095_7_80	1093_46_138	577_7_1	715_67_143	671_78_1	673_7_32	120_7_10	262_8_77	265_7_66	286_7_1	268_7_1	1959_2_10	1020_7_1
1789_78_120	215_78_1	213_8_2	3713_35_96	1236_7_117	1782_7_44	1149_67_86	2656_7_49	218_67_138	2788_17_76	131_46_1	4_35_1	165_0_1	494_2_18	497_78_66	492_7_17	3258_8_27	25_8_1	224_7_16	1770_8_51	23_7_1	1254_7_1	1070_7_58	161_7_1	289_7_8	819_7_1	462_4_1	547_78_152	401_7_45	343_7_27	810_678_1	811_46_12	283_1467_16	549_7_45	285_78_1	817_7_6	1317_7_1	1095_7_58	1093_46_151	577_7_1	715_67_138	671_78_1	673_7_36	120_7_11	262_8_80	265_7_78	286_7_1	268_7_1	1959_2_8	1020_7_1
1789_78_140	215_78_1	213_8_2	3713_35_84	1236_7_110	1782_7_45	1149_67_81	2656_7_54	218_67_140	2788_17_77	131_46_1	165_0_1	494_2_21	497_78_67	492_7_15	3258_8_33	25_8_1	224_7_14	1770_8_54	23_7_1	1254_7_1	1070_7_48	161_7_1	289_7_10	819_7_1	462_4_1	547_78_148	401_7_64	343_7_22	810_678_1	811_46_12	283_1467_27	549_7_55	285_78_1	817_7_6	1317_7_1	1095_7_54	1093_46_161	577_7_1	715_67_133	671_78_1	673_7_34	120_7_7	262_8_90	265_7_89	286_7_1	268_7_1	1959_2_10	1020_7_1	1410_17_1
1789_78_152	215_78_1	213_8_2	3713_35_72	1236_7_122	1782_7_54	1149_67_65	2656_7_55	218_67_150	2788_17_74	131_46_1	165_0_1	494_2_15	497_78_78	492_7_15	3258_8_31	25_8_1	224_7_23	1770_8_48	23_7_1	1254_7_1	1070_7_50	161_7_1	289_7_9	819_7_1	462_4_1	547_78_152	401_7_40	343_7_33	810_678_1	811_46_10	283_1467_30	549_7_50	285_78_1	817_7_3	1317_7_1	1095_7_54	1093_46_182	577_7_1	715_67_130	671_78_1	673_7_24	120_7_10	262_8_114	265_7_110	286_7_1	268_7_1	1959_2_8	1020_7_1	1410_17_1
1789_78_171	215_78_1	3713_35_71	1236_7_114	1782_7_54	1149_67_62	2656_7_54	218_67_154	2788_17_66	131_46_1	165_0_1	494_2_18	497_78_83	492_7_12	3258_8_22	25_8_1	224_7_30	1770_8_45	23_7_1	1254_7_1	1070_7_31	161_7_1	289_7_17	819_7_1	462_4_1	547_78_155	401_7_40	343_7_22	810_678_1	811_46_10	283_1467_40	549_7_56	285_78_1	817_7_4	1317_7_1	1095_7_48	1093_46_205	577_7_1	715_67_127	671_78_1	673_7_25	120_7_7	262_8_118	265_7_104	286_7_1	268_7_1	1959_2_7	1020_7_1	1410_17_1	1555_7_193
1789_78_174	215_78_1	3713_35_79	1236_7_112	1782_7_55	1149_67_51	2656_7_39	218_67_158	2788_17_66	131_46_1	165_0_1	494_2_16	497_78_90	492_7_6	3258_8_26	25_8_1	224_7_28	1770_8_31	23_7_1	1254_7_1	1070_7_34	161_7_1	289_7_11	819_7_1	462_4_1	547_78_147	401_7_41	343_7_27	810_678_1	811_46_11	283_1467_36	549_7_58	285_78_1	817_7_6	1317_7_1	1095_7_51	1093_46_216	577_7_1	715_67_131	671_78_1	673_7_28	120_7_9	262_8_119	265_7_117	268_7_1	1959_2_2	1020_7_1	1410_17_1	1555_7_162	3039_1467_88
1789_78_185	215_78_1	3713_35_56	1236_7_114	1782_7_60	1149_67_40	2656_7_41	218_67_160	2788_17_67	131_46_1	165_0_1	494_2_11	497_78_94	492_7_9	3258_8_26	25_8_1	224_7_38	1770_8_27	23_7_1	1254_7_1	1070_7_32	161_7_1	289_7_10	819_7_1	462_4_1	547_78_143	401_7_30	343_7_28	810_678_1	811_46_5	283_1467_38	549_7_56	285_78_1	817_7_3	1317_7_1	1095_7_46	1093_46_219	577_7_1	715_67_144	671_78_1	673_7_27	120_7_8	262_8_132	265_7_121	268_7_1	1959_2_1	1020_7_1	1410_17_1	1555_7_174	3039_1467_103
1789_78_175	215_78_1	3713_35_46	1236_7_93	1782_7_48	1149_67_41	2656_7_56	218_67_165	2788_17_70	131_46_1	165_0_1	494_2_13	497_78_95	492_7_8	3258_8_31	25_8_1	224_7_12	1770_8_24	23_7_1	1254_7_1	1070_7_36	161_7_1	289_7_7	819_7_1	462_4_1	547_78_159	401_7_30	343_7_24	810_678_1	811_46_3	283_1467_30	549_7_77	285_78_1	817_7_4	1317_7_1	1095_7_31	1093_46_219	577_7_1	715_67_152	671_78_1	673_7_24	120_7_7	262_8_111	265_7_129	268_7_1	1959_2_1	1020_7_1	1410_17_1	1555_7_173	3039_1467_105
1789_78_167	215_78_1	3713_35_47	1236_7_101	1782_7_59	1149_67_32	2656_7_60	218_67_181	2788_17_75	131_46_1	165_0_1	494_2_15	497_78_92	492_7_8	3258_8_32	25_8_1	224_7_13	1770_8_15	23_7_1	1254_7_1	1070_7_28	289_7_2	819_7_1	462_4_1	547_78_159	401_7_24	343_7_33	810_678_1	811_46_3	283_1467_18	549_7_62	285_78_1	817_7_5	1317_7_1	1095_7_34	1093_46_206	577_7_1	715_67_162	671_78_1	673_7_31	120_7_9	262_8_119	265_7_141	268_7_1	1020_7_1	1410_17_1	1555_7_162	3039_1467_95	924_8_1	51_2_1
1789_78_158	215_78_1	3713_35_84	1236_7_114	1782_7_57	1149_67_29	2656_7_70	218_67_183	2788_17_64	131_46_1	165_0_1	494_2_10	497_78_89	492_7_8	3258_8_41	25_8_1	224_7_14	1770_8_4	23_7_1	1254_7_1	1070_7_31	289_7_3	819_7_1	462_4_1	547_78_150	401_7_28	343_7_36	810_678_1	811_46_1	283_1467_16	549_7_66	285_78_1	817_7_5	1317_7_1	1095_7_42	1093_46_220	577_7_1	715_67_164	671_78_1	673_7_39	120_7_5	262_8_130	265_7_119	268_7_1	1020_7_1	1410_17_1	1555_7_182	3039_1467_105	924_8_1	51_2_1
1789_78_161	215_78_1	3713_35_92	1236_7_94	1782_7_65	1149_67_29	2656_7_58	218_67_157	2788_17_71	131_46_1	165_0_1	494_2_10	497_78_80	492_7_6	3258_8_38	25_8_1	224_7_12	1770_8_4	23_7_1	1254_7_1	1070_7_46	289_7_1	819_7_1	462_4_1	547_78_128	401_7_26	343_7_43	810_678_1	283_1467_18	549_7_66	285_78_1	817_7_5	1317_7_1	1095_7_42	1093_46_238	577_7_1	676_7_34	671_78_1	673_7_34	120_7_6	262_8_119	265_7_125	268_7_1	1020_7_1	1555_7_172	3039_1467_101	924_8_1	51_2_1	1064_12_324	53_7_1
1789_78_168	215_78_1	3713_35_120	1236_7_91	1782_7_78	1149_67_27	2656_7_64	218_67_156	2788_17_62	131_46_1	165_0_1	494_2_11	497_78_90	492_7_9	3258_8_34	25_8_1	224_7_11	1770_8_10	23_7_1	1254_7_1	1070_7_39	289_7_3	819_7_1	462_4_1	547_78_117	401_7_25	343_7_50	810_678_1	283_1467_19	549_7_61	285_78_1	817_7_1	1317_7_1	1095_7_35	1093_46_261	577_7_1	676_7_26	671_78_1	673_7_29	120_7_5	262_8_117	265_7_128	268_7_1	1020_7_1	1555_7_181	3039_1467_97	924_8_1	51_2_1	1064_12_318	53_7_1
1789_78_161	215_78_1	3713_35_107	1236_7_109	1782_7_61	1149_67_30	2656_7_62	218_67_147	2788_17_45	131_46_1	165_0_1	494_2_11	497_78_99	492_7_3	3258_8_30	25_8_1	224_7_5	1770_8_6	23_7_1	1254_7_1	1070_7_23	289_7_5	819_7_1	462_4_1	547_78_118	401_7_33	343_7_45	810_678_1	283_1467_21	549_7_71	285_78_1	817_7_2	1317_7_1	1095_7_36	1093_46_270	577_7_1	676_7_26	671_78_1	673_7_23	120_7_8	262_8_89	265_7_112	268_7_1	1020_7_1	1555_7_208	3039_1467_110	924_8_1	51_2_1	1064_12_313	53_7_1
1789_78_148	215_78_1	3713_35_103	1236_7_97	1782_7_69	1149_67_28	2656_7_66	218_67_146	2788_17_42	131_46_1	165_0_1	494_2_9	497_78_90	492_7_8	3258_8_27	25_8_1	224_7_5	1770_8_4	23_7_1	1254_7_1	1070_7_27	289_7_2	819_7_1	462_4_1	547_78_104	401_7_23	343_7_47	810_678_1	283_1467_15	549_7_51	285_78_1	1317_7_1	1095_7_42	1093_46_283	577_7_1	676_7_20	671_78_1	673_7_24	120_7_12	262_8_66	265_7_139	268_7_1	1020_7_1	1555_7_203	3039_1467_121	924_8_1	51_2_1	1064_12_284	53_7_1	929_67_91
1789_78_164	3713_35_108	1236_7_109	1782_7_68	1149_67_29	2656_7_71	218_67_140	2788_17_33	131_46_1	165_0_1	494_2_4	497_78_84	492_7_9	3258_8_23	25_8_1	224_7_3	1770_8_1	23_7_1	1254_7_1	1070_7_27	289_7_2	819_7_1	462_4_1	547_78_117	401_7_30	343_7_51	810_678_1	283_1467_13	549_7_48	285_78_1	1317_7_1	1095_7_39	1093_46_293	577_7_1	676_7_31	671_78_1	673_7_28	120_7_10	262_8_72	265_7_120	268_7_1	1020_7_1	1555_7_212	3039_1467_117	51_2_1	1064_12_278	53_7_1	929_67_93	259_7_1	826_78_21
1789_78_172	3713_35_95	1236_7_103	1782_7_86	1149_67_35	2656_7_87	218_67_123	2788_17_40	131_46_1	165_0_1	494_2_4	497_78_65	492_7_6	3258_8_21	25_8_1	224_7_1	23_7_1	1254_7_1	1070_7_34	289_7_1	819_7_1	462_4_1	547_78_92	401_7_27	343_7_56	810_678_1	283_1467_20	549_7_50	1317_7_1	1095_7_32	1093_46_321	577_7_1	676_7_32	671_78_1	673_7_22	120_7_4	262_8_74	265_7_111	268_7_1	1020_7_1	1555_7_214	3039_1467_115	51_2_1	1064_12_288	53_7_1	929_67_68	259_7_1	826_78_14	532_7_1	531_67_1
1789_78_180	3713_35_71	1236_7_93	1782_7_84	1149_67_32	2656_7_81	218_67_109	2788_17_43	131_46_1	165_0_1	494_2_3	497_78_73	492_7_5	3258_8_28	25_8_1	224_7_2	23_7_1	1254_7_1	1070_7_31	819_7_1	462_4_1	547_78_93	401_7_30	343_7_57	810_678_1	283_1467_19	549_7_44	1317_7_1	1095_7_40	1093_46_335	577_7_1	676_7_14	671_78_1	673_7_29	120_7_4	262_8_79	265_7_102	268_7_1	1020_7_1	1555_7_214	3039_1467_112	51_2_1	1064_12_298	929_67_76	259_7_1	826_78_14	532_7_1	531_67_1	530_7_10	920_7_97
1789_78_178	3713_35_51	1236_7_106	1782_7_76	1149_67_33	2656_7_103	218_67_125	2788_17_29	131_46_1	165_0_1	494_2_1	497_78_66	492_7_1	3258_8_15	25_8_1	224_7_2	23_7_1	1254_7_1	1070_7_28	819_7_1	462_4_1	547_78_112	401_7_26	343_7_48	810_678_1	283_1467_18	549_7_36	1317_7_1	1095_7_33	1093_46_355	577_7_1	676_7_19	671_78_1	673_7_46	120_7_9	262_8_72	265_7_103	268_7_1	1020_7_1	1555_7_232	3039_1467_115	51_2_1	1064_12_294	929_67_90	259_7_1	826_78_12	532_7_1	531_67_1	530_7_4	920_7_84
1789_78_172	3713_35_47	1236_7_91	1782_7_79	1149_67_30	2656_7_95	218_67_127	2788_17_34	131_46_1	165_0_1	497_78_62	492_7_1	3258_8_23	25_8_1	224_7_4	23_7_1	1254_7_1	1070_7_29	819_7_1	462_4_1	547_78_93	401_7_23	343_7_47	810_678_1	283_1467_17	549_7_28	1317_7_1	1095_7_23	1093_46_362	577_7_1	676_7_22	671_78_1	673_7_42	120_7_13	262_8_64	265_7_124	268_7_1	1020_7_1	1555_7_218	3039_1467_106	51_2_1	1064_12_282	929_67_88	259_7_1	826_78_13	532_7_1	531_67_1	530_7_3	920_7_70	64_7_14
1789_78_179	3713_35_75	1236_7_80	1782_7_65	1149_67_35	2656_7_87	218_67_122	2788_17_23	131_46_1	165_0_1	497_78_50	3258_8_26	25_8_1	224_7_1	23_7_1	1254_7_1	1070_7_22	819_7_1	462_4_1	547_78_78	401_7_30	343_7_49	810_678_1	283_1467_12	549_7_26	1317_7_1	1095_7_16	1093_46_385	577_7_1	676_7_21	671_78_1	673_7_56	120_7_14	262_8_70	265_7_122	268_7_1	1020_7_1	1555_7_222	3039_1467_104	51_2_1	1064_12_296	929_67_104	259_7_1	826_78_13	532_7_1	531_67_1	530_7_3	920_7_68	64_7_17	923_67_161
1789_78_179	3713_35_117	1236_7_84	1782_7_70	1149_67_37	2656_7_116	218_67_122	2788_17_21	131_46_1	165_0_1	497_78_60	3258_8_17	25_8_1	224_7_1	23_7_1	1254_7_1	1070_7_23	819_7_1	462_4_1	547_78_86	401_7_16	343_7_31	810_678_1	283_1467_10	549_7_23	1317_7_1	1095_7_9	1093_46_391	577_7_1	676_7_25	671_78_1	673_7_70	120_7_21	262_8_77	265_7_119	268_7_1	1020_7_1	1555_7_210	3039_1467_76	51_2_1	1064_12_296	929_67_85	259_7_1	826_78_16	532_7_1	531_67_1	530_7_1	920_7_81	64_7_16	923_67_164
1789_78_178	3713_35_160	1236_7_80	1782_7_75	1149_67_40	2656_7_102	218_67_128	2788_17_22	131_46_1	165_0_1	497_78_55	3258_8_17	25_8_1	23_7_1	1254_7_1	1070_7_16	819_7_1	462_4_1	547_78_89	401_7_23	343_7_33	810_678_1	283_1467_9	549_7_28	1317_7_1	1095_7_6	1093_46_395	577_7_1	676_7_11	671_78_1	673_7_58	120_7_26	262_8_60	265_7_142	268_7_1	1555_7_202	3039_1467_63	51_2_1	1064_12_289	929_67_91	259_7_1	826_78_21	532_7_1	531_67_1	920_7_73	64_7_21	923_67_190	375_67_128	374_167_228	290_678_4
1789_78_185	3713_35_222	1236_7_92	1782_7_69	1149_67_49	2656_7_114	218_67_134	2788_17_14	131_46_1	165_0_1	497_78_47	3258_8_13	25_8_1	23_7_1	1254_7_1	1070_7_11	819_7_1	462_4_1	547_78_118	401_7_17	343_7_36	810_678_1	283_1467_8	549_7_20	1317_7_1	1095_7_5	1093_46_396	577_7_1	676_7_20	671_78_1	673_7_82	120_7_30	262_8_87	265_7_109	268_7_1	1555_7_224	3039_1467_40	51_2_1	1064_12_318	929_67_101	259_7_1	826_78_17	532_7_1	531_67_1	920_7_77	64_7_28	923_67_199	375_67_119	374_167_158	290_678_10
1789_78_191	3713_35_252	1236_7_77	1782_7_75	1149_67_56	2656_7_121	218_67_136	2788_17_17	131_46_1	165_0_1	497_78_59	3258_8_12	25_8_1	23_7_1	1254_7_1	1070_7_12	819_7_1	462_4_1	547_78_98	401_7_16	343_7_35	810_678_1	283_1467_11	549_7_25	1317_7_1	1095_7_3	1093_46_395	577_7_1	676_7_22	671_78_1	673_7_62	120_7_38	262_8_95	265_7_131	268_7_1	1555_7_227	3039_1467_32	51_2_1	1064_12_314	929_67_124	259_7_1	826_78_23	532_7_1	531_67_1	920_7_68	64_7_19	923_67_181	375_67_129	374_167_104	290_678_8
1789_78_203	3713_35_305	1236_7_73	1782_7_69	1149_67_64	2656_7_101	218_67_128	2788_17_15	131_46_1	497_78_60	3258_8_14	25_8_1	23_7_1	1254_7_1	1070_7_4	819_7_1	462_4_1	547_78_106	401_7_12	343_7_61	810_678_1	283_1467_10	549_7_27	1317_7_1	1095_7_4	1093_46_405	577_7_1	676_7_19	671_78_1	673_7_76	120_7_47	262_8_128	265_7_125	268_7_1	1555_7_218	3039_1467_26	51_2_1	1064_12_328	929_67_121	259_7_1	826_78_19	532_7_1	531_67_1	920_7_53	64_7_20	923_67_200	375_67_149	374_167_76	290_678_9	538_7_6
1789_78_180	3713_35_395	1236_7_82	1782_7_64	1149_67_70	2656_7_112	218_67_102	2788_17_13	131_46_1	497_78_67	3258_8_7	25_8_1	23_7_1	1254_7_1	1070_7_3	819_7_1	462_4_1	547_78_103	401_7_7	343_7_40	810_678_1	283_1467_5	549_7_35	1317_7_1	1095_7_2	1093_46_406	577_7_1	676_7_17	671_78_1	673_7_86	120_7_63	262_8_136	265_7_127	268_7_1	1555_7_230	3039_1467_12	51_2_1	1064_12_332	929_67_130	259_7_1	826_78_20	532_7_1	531_67_1	920_7_71	64_7_18	923_67_214	375_67_149	374_167_60	290_678_8	538_7_3
1789_78_155	3713_35_469	1236_7_84	1782_7_59	1149_67_67	2656_7_102	218_67_89	2788_17_13	131_46_1	497_78_76	3258_8_6	25_8_1	23_7_1	1254_7_1	819_7_1	462_4_1	547_78_105	401_7_7	343_7_45	810_678_1	283_1467_2	549_7_31	1317_7_1	1095_7_1	1093_46_415	577_7_1	676_7_12	671_78_1	673_7_91	120_7_76	262_8_118	265_7_141	268_7_1	1555_7_226	3039_1467_6	51_2_1	1064_12_320	929_67_127	259_7_1	826_78_14	532_7_1	531_67_1	920_7_53	64_7_15	923_67_211	375_67_175	374_167_57	290_678_12	538_7_1	591_7_48
1789_78_159	3713_35_513	1236_7_79	1782_7_46	1149_67_68	2656_7_90	218_67_82	2788_17_10	131_46_1	497_78_76	3258_8_7	25_8_1	23_7_1	1254_7_1	819_7_1	462_4_1	547_78_107	401_7_6	343_7_22	810_678_1	283_1467_1	549_7_34	1317_7_1	1093_46_409	577_7_1	676_7_7	671_78_1	673_7_99	120_7_77	262_8_126	265_7_112	1555_7_242	3039_1467_6	51_2_1	1064_12_307	929_67_145	259_7_1	826_78_16	532_7_1	531_67_1	920_7_43	64_7_25	923_67_210	375_67_177	374_167_45	290_678_18	538_7_2	591_7_57	982_8_22	194_8_1
1789_78_163	3713_35_463	1236_7_88	1782_7_58	1149_67_69	2656_7_99	218_67_73	2788_17_15	131_46_1	497_78_95	3258_8_10	25_8_1	23_7_1	1254_7_1	819_7_1	462_4_1	547_78_98	401_7_4	343_7_15	810_678_1	283_1467_1	549_7_32	1317_7_1	1093_46_398	577_7_1	676_7_4	671_78_1	673_7_81	120_7_86	262_8_108	265_7_115	1555_7_230	3039_1467_4	51_2_1	1064_12_323	929_67_145	259_7_1	826_78_13	532_7_1	531_67_1	920_7_40	64_7_16	923_67_185	375_67_164	374_167_39	290_678_21	538_7_1	591_7_51	982_8_22	194_8_1
1789_78_180	3713_35_306	1236_7_73	1782_7_45	1149_67_68	2656_7_88	218_67_62	2788_17_15	131_46_1	497_78_109	3258_8_8	25_8_1	23_7_1	1254_7_1	819_7_1	462_4_1	547_78_111	401_7_3	343_7_14	810_678_1	283_1467_1	549_7_30	1317_7_1	1093_46_387	577_7_1	676_7_2	673_7_99	120_7_95	262_8_81	265_7_113	1555_7_215	3039_1467_6	51_2_1	1064_12_322	929_67_153	259_7_1	826_78_19	532_7_1	531_67_1	920_7_30	64_7_21	923_67_195	375_67_176	374_167_17	290_678_25	538_7_1	591_7_66	982_8_22	194_8_1	706_8_209
1789_78_210	3713_35_183	1236_7_87	1782_7_60	1149_67_67	2656_7_79	218_67_64	2788_17_23	131_46_1	497_78_95	3258_8_9	25_8_1	23_7_1	1254_7_1	819_7_1	462_4_1	547_78_111	401_7_3	343_7_14	810_678_1	283_1467_1	549_7_27	1317_7_1	1093_46_365	577_7_1	676_7_2	673_7_102	120_7_99	262_8_98	265_7_135	1555_7_206	3039_1467_3	51_2_1	1064_12_324	929_67_160	259_7_1	532_7_1	531_67_1	920_7_39	64_7_10	923_67_210	375_67_175	374_167_15	290_678_16	538_7_1	591_7_55	982_8_17	194_8_1	706_8_188	316_78_21
1789_78_205	3713_35_158	1236_7_92	1782_7_56	1149_67_59	2656_7_83	218_67_64	2788_17_20	131_46_1	497_78_90	3258_8_9	25_8_1	23_7_1	1254_7_1	819_7_1	462_4_1	547_78_112	401_7_1	343_7_19	810_678_1	283_1467_1	549_7_29	1317_7_1	1093_46_343	577_7_1	676_7_2	673_7_89	120_7_87	262_8_95	265_7_113	1555_7_204	3039_1467_4	51_2_1	1064_12_311	929_67_169	259_7_1	532_7_1	531_67_1	920_7_43	64_7_14	923_67_209	375_67_172	374_167_22	290_678_9	538_7_1	591_7_58	982_8_15	194_8_1	706_8_223	316_78_28
1789_78_210	3713_35_146	1236_7_103	1782_7_50	1149_67_61	2656_7_84	218_67_74	2788_17_23	131_46_1	497_78_112	3258_8_6	25_8_1	23_7_1	1254_7_1	819_7_1	462_4_1	547_78_109	401_7_1	343_7_20	810_678_1	283_1467_1	549_7_35	1317_7_1	1093_46_313	577_7_1	676_7_3	673_7_93	120_7_71	262_8_81	265_7_119	1555_7_205	3039_1467_4	51_2_1	1064_12_253	929_67_188	259_7_1	532_7_1	531_67_1	920_7_52	64_7_20	923_67_211	375_67_178	374_167_27	290_678_8	538_7_1	591_7_72	982_8_20	194_8_1	706_8_226	316_78_35
1789_78_197	3713_35_141	1236_7_104	1782_7_54	1149_67_62	2656_7_94	218_67_76	2788_17_30	131_46_1	497_78_121	3258_8_7	25_8_1	23_7_1	1254_7_1	819_7_1	462_4_1	547_78_102	401_7_1	343_7_28	810_678_1	549_7_31	1317_7_1	1093_46_279	577_7_1	676_7_1	673_7_80	120_7_77	262_8_93	265_7_116	1555_7_199	1188_8_1	51_2_1	1064_12_212	929_67_210	259_7_1	532_7_1	531_67_1	920_7_54	64_7_22	923_67_219	375_67_163	374_167_39	290_678_8	538_7_1	591_7_58	982_8_22	194_8_1	706_8_206	316_78_36	193_7_173
1789_78_207	3713_35_133	1782_7_54	1149_67_69	2656_7_76	218_67_73	2788_17_18	131_46_1	497_78_121	3258_8_4	25_8_1	23_7_1	1254_7_1	819_7_1	462_4_1	547_78_95	343_7_24	810_678_1	549_7_30	1317_7_1	1093_46_246	577_7_1	715_67_270	673_7_117	120_7_70	262_8_98	265_7_103	1555_7_197	1188_8_1	51_2_1	1064_12_144	929_67_235	259_7_1	532_7_1	531_67_1	920_7_64	64_7_24	923_67_231	375_67_138	374_167_34	290_678_8	538_7_1	591_7_65	982_8_16	194_8_1	706_8_201	316_78_35	193_7_177	114_67_1	110_7_54
1789_78_197	3713_35_130	1782_7_41	1149_67_56	2656_7_73	218_67_69	2788_17_29	131_46_1	497_78_120	3258_8_2	25_8_1	23_7_1	1254_7_1	819_7_1	462_4_1	547_78_85	343_7_35	810_678_1	549_7_29	1317_7_1	1093_46_202	577_7_1	715_67_265	673_7_116	120_7_69	262_8_112	265_7_103	1555_7_206	1188_8_1	51_2_1	1064_12_81	929_67_253	259_7_1	532_7_1	531_67_1	920_7_64	64_7_22	923_67_270	375_67_121	374_167_29	290_678_8	538_7_1	591_7_68	982_8_17	194_8_1	706_8_189	316_78_38	193_7_165	114_67_1	110_7_44
1789_78_198	3713_35_107	1782_7_30	1149_67_50	2656_7_68	218_67_58	2788_17_29	131_46_1	497_78_95	3258_8_1	25_8_1	23_7_1	1254_7_1	819_7_1	462_4_1	547_78_97	343_7_46	810_678_1	549_7_37	1317_7_1	1093_46_158	577_7_1	715_67_273	673_7_103	120_7_84	262_8_114	265_7_109	1555_7_194	51_2_1	1064_12_51	929_67_279	259_7_1	532_7_1	531_67_1	920_7_59	64_7_28	923_67_272	375_67_134	374_167_36	290_678_9	538_7_1	591_7_57	982_8_17	194_8_1	706_8_209	316_78_39	193_7_188	114_67_1	110_7_51	82_0_22
1789_78_203	3713_35_84	1782_7_39	1149_67_38	2656_7_65	218_67_59	2788_17_25	131_46_1	497_78_84	25_8_1	23_7_1	1254_7_1	819_7_1	462_4_1	547_78_114	343_7_47	810_678_1	549_7_33	1317_7_1	1093_46_104	577_7_1	715_67_268	673_7_121	120_7_94	262_8_104	265_7_115	1555_7_188	51_2_1	1064_12_55	929_67_294	259_7_1	532_7_1	531_67_1	920_7_56	64_7_37	923_67_283	375_67_135	374_167_42	290_678_18	538_7_1	591_7_51	982_8_23	706_8_178	316_78_40	193_7_178	114_67_1	110_7_39	82_0_21	85_7_1	796_17_1
1789_78_173	3713_35_61	1782_7_37	1149_67_32	2656_7_99	218_67_64	2788_17_25	131_46_1	497_78_82	25_8_1	23_7_1	819_7_1	462_4_1	547_78_108	343_7_49	810_678_1	549_7_25	1317_7_1	1093_46_80	577_7_1	715_67_274	673_7_117	120_7_105	262_8_112	265_7_118	1555_7_190	51_2_1	1064_12_59	929_67_320	259_7_1	532_7_1	531_67_1	920_7_59	64_7_36	923_67_279	375_67_129	374_167_39	290_678_16	538_7_1	591_7_41	982_8_23	706_8_186	316_78_32	193_7_184	114_67_1	110_7_30	82_0_26	85_7_1	796_17_1	3476_78_18
1789_78_175	3713_35_59	1782_7_29	1149_67_36	2656_7_95	218_67_59	2788_17_13	131_46_1	497_78_64	25_8_1	23_7_1	819_7_1	462_4_1	547_78_115	343_7_44	810_678_1	549_7_28	1317_7_1	1093_46_72	577_7_1	715_67_279	673_7_116	120_7_84	262_8_109	265_7_104	1555_7_212	51_2_1	1064_12_51	929_67_340	259_7_1	532_7_1	531_67_1	920_7_58	64_7_41	923_67_275	375_67_117	374_167_32	290_678_15	538_7_1	591_7_33	982_8_20	706_8_169	316_78_26	193_7_195	114_67_1	110_7_29	82_0_32	85_7_1	796_17_1	3476_78_21
1789_78_194	3713_35_66	1782_7_39	1149_67_40	2656_7_88	218_67_59	2788_17_8	131_46_1	497_78_60	25_8_1	23_7_1	819_7_1	462_4_1	547_78_115	343_7_33	810_678_1	549_7_41	1317_7_1	1093_46_68	577_7_1	715_67_253	673_7_126	120_7_78	262_8_103	265_7_116	1555_7_222	51_2_1	1064_12_39	929_67_358	259_7_1	532_7_1	531_67_1	920_7_68	64_7_46	923_67_279	375_67_125	374_167_35	290_678_13	538_7_1	591_7_44	982_8_28	706_8_158	316_78_14	193_7_195	114_67_1	110_7_23	82_0_36	85_7_1	796_17_1	3476_78_25
1789_78_155	3713_35_97	1782_7_30	1149_67_34	2656_7_103	218_67_47	2788_17_10	131_46_1	497_78_73	25_8_1	23_7_1	819_7_1	462_4_1	547_78_116	343_7_25	810_678_1	549_7_34	1317_7_1	1093_46_65	577_7_1	715_67_272	673_7_130	120_7_79	262_8_100	265_7_122	1555_7_228	51_2_1	1064_12_23	929_67_387	259_7_1	532_7_1	531_67_1	920_7_60	64_7_42	923_67_270	375_67_124	374_167_36	290_678_14	538_7_1	591_7_29	982_8_36	706_8_176	316_78_16	193_7_186	114_67_1	110_7_16	82_0_28	85_7_1	796_17_1	3476_78_10
1789_78_157	3713_35_109	1782_7_30	1149_67_38	2656_7_73	218_67_38	2788_17_4	131_46_1	497_78_61	25_8_1	23_7_1	819_7_1	462_4_1	547_78_122	343_7_20	810_678_1	549_7_39	1317_7_1	1093_46_47	577_7_1	715_67_306	673_7_129	120_7_71	262_8_114	265_7_120	1555_7_233	51_2_1	1064_12_12	929_67_387	259_7_1	532_7_1	531_67_1	920_7_80	64_7_40	923_67_291	375_67_113	374_167_28	290_678_23	538_7_1	591_7_30	982_8_25	706_8_159	316_78_9	193_7_208	114_67_1	110_7_19	82_0_24	85_7_1	796_17_1	3476_78_10
1789_78_146	3713_35_90	1782_7_34	1149_67_31	2656_7_82	218_67_42	2788_17_4	131_46_1	497_78_69	25_8_1	23_7_1	819_7_1	462_4_1	547_78_112	343_7_25	810_678_1	549_7_33	1317_7_1	1093_46_42	577_7_1	715_67_322	673_7_132	120_7_72	262_8_108	265_7_133	1555_7_218	51_2_1	1064_12_4	929_67_410	259_7_1	532_7_1	531_67_1	920_7_73	64_7_27	923_67_293	375_67_112	374_167_34	290_678_26	538_7_1	591_7_30	982_8_28	706_8_168	316_78_4	193_7_188	114_67_1	110_7_17	82_0_23	85_7_1	796_17_1	3476_78_13
1789_78_130	3713_35_82	1782_7_37	1149_67_29	2656_7_106	218_67_36	2788_17_3	131_46_1	497_78_82	25_8_1	23_7_1	819_7_1	462_4_1	547_78_116	343_7_27	810_678_1	549_7_29	1317_7_1	1093_46_37	577_7_1	715_67_318	673_7_111	120_7_69	262_8_102	265_7_117	1555_7_224	51_2_1	1064_12_3	929_67_435	259_7_1	532_7_1	531_67_1	920_7_88	64_7_27	923_67_285	375_67_121	374_167_31	290_678_22	538_7_1	591_7_33	982_8_30	706_8_180	316_78_8	193_7_175	114_67_1	110_7_21	82_0_29	85_7_1	796_17_1	3476_78_11
1789_78_142	3713_35_84	1782_7_45	1149_67_27	2656_7_95	218_67_41	2788_17_5	131_46_1	497_78_71	25_8_1	23_7_1	819_7_1	462_4_1	547_78_136	343_7_17	549_7_29	1317_7_1	1093_46_23	577_7_1	715_67_330	673_7_149	120_7_67	262_8_97	265_7_127	1555_7_216	51_2_1	929_67_452	259_7_1	532_7_1	531_67_1	920_7_92	923_67_281	375_67_117	374_167_29	290_678_23	538_7_1	591_7_34	982_8_27	1328_8_19	316_78_8	193_7_198	114_67_1	110_7_14	82_0_42	85_7_1	796_17_1	3476_78_11	831_67_114	140_78_1	790_1467_112
1789_78_141	3713_35_106	1782_7_31	1149_67_20	2656_7_88	218_67_40	131_46_1	497_78_76	25_8_1	23_7_1	819_7_1	462_4_1	547_78_127	343_7_23	549_7_25	1317_7_1	1093_46_11	577_7_1	715_67_349	673_7_131	120_7_65	262_8_78	265_7_167	1555_7_231	51_2_1	929_67_462	259_7_1	532_7_1	531_67_1	920_7_66	923_67_277	375_67_125	374_167_37	290_678_23	538_7_1	591_7_37	982_8_28	1328_8_18	316_78_8	193_7_173	114_67_1	110_7_10	82_0_44	85_7_1	3476_78_15	831_67_113	140_78_1	790_1467_88	3022_46_98	2667_78_9
1789_78_137	3713_35_102	1782_7_40	1149_67_21	2656_7_73	218_67_33	131_46_1	497_78_80	25_8_1	23_7_1	819_7_1	462_4_1	547_78_146	343_7_32	549_7_24	1317_7_1	1093_46_8	577_7_1	715_67_362	673_7_147	120_7_67	262_8_78	265_7_154	1555_7_238	51_2_1	929_67_487	259_7_1	532_7_1	531_67_1	920_7_83	923_67_290	375_67_132	374_167_38	290_678_28	538_7_1	591_7_30	982_8_16	1328_8_31	316_78_5	193_7_178	114_67_1	110_7_6	82_0_36	85_7_1	3476_78_12	831_67_110	140_78_1	790_1467_91	3022_46_78	2667_78_8
1789_78_166	3713_35_88	1782_7_39	1149_67_27	2656_7_56	218_67_34	131_46_1	497_78_83	25_8_1	23_7_1	819_7_1	462_4_1	547_78_109	343_7_23	549_7_19	1317_7_1	1093_46_4	577_7_1	715_67_348	673_7_170	120_7_84	262_8_82	265_7_166	1555_7_251	51_2_1	929_67_491	259_7_1	532_7_1	531_67_1	920_7_80	923_67_288	375_67_134	374_167_58	290_678_21	538_7_1	591_7_41	982_8_25	1328_8_22	316_78_7	193_7_162	114_67_1	110_7_3	82_0_39	85_7_1	3476_78_7	831_67_104	140_78_1	790_1467_80	3022_46_57	2667_78_3
1789_78_156	3713_35_63	1782_7_35	1149_67_35	2656_7_67	218_67_36	131_46_1	497_78_93	25_8_1	23_7_1	819_7_1	462_4_1	547_78_100	343_7_25	549_7_20	1317_7_1	1093_46_2	577_7_1	715_67_345	673_7_133	120_7_70	262_8_68	265_7_161	1555_7_275	51_2_1	929_67_520	259_7_1	532_7_1	531_67_1	920_7_62	923_67_276	375_67_130	374_167_44	290_678_17	538_7_1	591_7_35	982_8_31	1328_8_24	316_78_5	193_7_164	114_67_1	110_7_5	82_0_40	85_7_1	3476_78_6	831_67_119	140_78_1	790_1467_93	3022_46_50	2667_78_5
1789_78_165	3713_35_36	1782_7_44	1149_67_39	2656_7_49	218_67_43	131_46_1	497_78_98	25_8_1	23_7_1	819_7_1	462_4_1	547_78_108	343_7_23	549_7_12	1317_7_1	1093_46_2	577_7_1	715_67_337	673_7_133	120_7_70	262_8_74	265_7_162	1555_7_249	51_2_1	929_67_526	259_7_1	532_7_1	531_67_1	920_7_73	923_67_276	375_67_120	374_167_50	290_678_19	538_7_1	591_7_40	982_8_30	1328_8_33	316_78_2	193_7_190	114_67_1	110_7_5	82_0_44	85_7_1	3476_78_2	831_67_124	140_78_1	790_1467_80	3022_46_42	2667_78_2
1789_78_189	3713_35_16	1782_7_33	1149_67_40	2656_7_47	218_67_46	131_46_1	497_78_98	25_8_1	23_7_1	819_7_1	462_4_1	547_78_90	343_7_34	549_7_13	1317_7_1	1093_46_2	577_7_1	715_67_318	673_7_144	120_7_59	262_8_77	265_7_159	1555_7_258	51_2_1	929_67_511	259_7_1	532_7_1	531_67_1	920_7_58	923_67_293	375_67_107	374_167_47	290_678_23	538_7_1	591_7_43	982_8_33	1328_8_23	316_78_2	193_7_167	114_67_1	110_7_2	82_0_47	85_7_1	3476_78_3	831_67_111	140_78_1	790_1467_79	3022_46_27	2667_78_2
1789_78_179	3713_35_11	1782_7_32	1149_67_45	2656_7_64	218_67_45	131_46_1	497_78_97	25_8_1	23_7_1	819_7_1	462_4_1	547_78_87	343_7_39	549_7_15	1317_7_1	1093_46_3	577_7_1	715_67_331	673_7_104	120_7_52	262_8_65	265_7_154	1555_7_272	51_2_1	929_67_539	259_7_1	532_7_1	531_67_1	920_7_46	923_67_288	375_67_117	374_167_44	290_678_21	538_7_1	591_7_34	982_8_24	1328_8_24	316_78_2	193_7_176	114_67_1	110_7_3	82_0_43	85_7_1	3476_78_2	831_67_98	140_78_1	790_1467_64	3022_46_22	2667_78_2
1789_78_194	3713_35_9	1782_7_29	1149_67_46	2656_7_66	218_67_56	131_46_1	497_78_96	25_8_1	23_7_1	819_7_1	462_4_1	547_78_87	343_7_34	549_7_7	1317_7_1	1093_46_5	577_7_1	715_67_370	673_7_105	120_7_49	262_8_59	265_7_158	1555_7_258	51_2_1	929_67_572	259_7_1	532_7_1	531_67_1	920_7_54	923_67_291	375_67_102	374_167_37	290_678_19	538_7_1	591_7_40	982_8_27	1328_8_31	316_78_2	193_7_186	114_67_1	110_7_4	82_0_38	85_7_1	3476_78_1	831_67_80	140_78_1	790_1467_59	3022_46_15	2667_78_5
1789_78_202	3713_35_5	1782_7_31	1149_67_46	2656_7_57	218_67_51	131_46_1	497_78_105	25_8_1	23_7_1	819_7_1	462_4_1	547_78_77	343_7_43	549_7_9	1317_7_1	1093_46_4	577_7_1	715_67_382	673_7_90	120_7_44	262_8_58	265_7_170	1555_7_262	51_2_1	929_67_563	259_7_1	532_7_1	531_67_1	920_7_41	923_67_312	375_67_95	374_167_36	290_678_10	538_7_1	591_7_52	982_8_28	1328_8_27	316_78_3	193_7_173	114_67_1	110_7_2	82_0_38	85_7_1	3476_78_2	831_67_74	140_78_1	790_1467_62	3022_46_17	2667_78_6
1789_78_175	3713_35_1	1782_7_41	1149_67_48	2656_7_60	218_67_48	131_46_1	497_78_101	25_8_1	23_7_1	819_7_1	462_4_1	547_78_62	343_7_44	549_7_5	1317_7_1	1093_46_4	577_7_1	715_67_397	673_7_89	120_7_40	262_8_43	265_7_160	1555_7_267	51_2_1	929_67_577	259_7_1	532_7_1	531_67_1	920_7_40	826_78_32	375_67_113	374_167_32	290_678_14	591_7_45	982_8_22	1328_8_33	316_78_4	193_7_172	114_67_1	110_7_3	82_0_45	85_7_1	3476_78_6	831_67_82	140_78_1	790_1467_68	3022_46_10	2667_78_2	3_67_1
1789_78_172	706_8_144	1782_7_42	1149_67_48	2656_7_49	218_67_45	131_46_1	497_78_81	25_8_1	23_7_1	819_7_1	462_4_1	547_78_65	343_7_42	549_7_5	1317_7_1	1093_46_3	577_7_1	715_67_382	673_7_91	120_7_51	262_8_50	265_7_171	1555_7_245	51_2_1	929_67_606	259_7_1	532_7_1	531_67_1	920_7_30	826_78_39	375_67_110	374_167_25	290_678_18	591_7_55	982_8_29	1328_8_41	316_78_4	193_7_168	114_67_1	110_7_4	82_0_47	85_7_1	831_67_71	140_78_1	790_1467_76	3022_46_11	2667_78_1	3_67_1	521_8_58
1789_78_182	1782_7_41	1149_67_44	2656_7_43	218_67_50	131_46_1	497_78_72	25_8_1	23_7_1	819_7_1	462_4_1	547_78_52	343_7_39	549_7_10	1317_7_1	1093_46_6	577_7_1	715_67_360	673_7_84	120_7_37	262_8_53	265_7_164	1555_7_246	51_2_1	929_67_611	259_7_1	532_7_1	531_67_1	920_7_17	826_78_37	375_67_110	374_167_13	290_678_10	591_7_70	982_8_29	1328_8_28	316_78_4	193_7_151	114_67_1	110_7_2	82_0_44	85_7_1	831_67_89	140_78_1	790_1467_69	3022_46_11	3_67_1	521_8_59	1236_7_70	448_78_45
1789_78_166	1782_7_43	1149_67_44	2656_7_50	218_67_49	131_46_1	497_78_77	25_8_1	23_7_1	819_7_1	462_4_1	547_78_57	343_7_45	549_7_9	1317_7_1	1093_46_8	577_7_1	715_67_355	673_7_87	120_7_45	262_8_46	265_7_179	1555_7_248	51_2_1	929_67_593	259_7_1	532_7_1	531_67_1	920_7_14	826_78_33	375_67_105	374_167_15	290_678_9	591_7_57	982_8_23	1328_8_31	316_78_5	193_7_161	114_67_1	110_7_2	82_0_50	85_7_1	831_67_97	140_78_1	790_1467_70	3022_46_7	3_67_1	521_8_42	1236_7_73	448_78_45
1789_78_174	1782_7_39	1149_67_47	2656_7_43	218_67_54	131_46_1	497_78_76	25_8_1	23_7_1	819_7_1	462_4_1	547_78_51	343_7_44	549_7_10	1317_7_1	1093_46_8	577_7_1	715_67_357	673_7_105	120_7_47	262_8_48	265_7_197	1555_7_238	51_2_1	929_67_610	259_7_1	532_7_1	531_67_1	920_7_16	826_78_29	375_67_126	374_167_22	290_678_11	591_7_64	982_8_38	1328_8_35	316_78_5	193_7_154	114_67_1	110_7_2	82_0_47	85_7_1	831_67_96	140_78_1	790_1467_53	3022_46_12	3_67_1	521_8_35	1236_7_59	448_78_30
1789_78_150	1782_7_37	1149_67_49	2656_7_49	218_67_57	131_46_1	497_78_68	25_8_1	23_7_1	819_7_1	462_4_1	547_78_39	343_7_53	549_7_16	1317_7_1	1093_46_5	577_7_1	715_67_371	673_7_80	120_7_32	262_8_41	265_7_182	1555_7_247	51_2_1	929_67_597	259_7_1	532_7_1	531_67_1	920_7_11	826_78_33	375_67_122	374_167_25	290_678_7	591_7_68	982_8_39	1328_8_31	316_78_3	193_7_135	114_67_1	82_0_43	85_7_1	831_67_83	140_78_1	790_1467_65	3022_46_14	3_67_1	521_8_46	1236_7_52	448_78_28	1232_678_51
1789_78_130	1782_7_47	1149_67_59	2656_7_45	218_67_46	131_46_1	497_78_78	25_8_1	23_7_1	819_7_1	462_4_1	547_78_39	343_7_54	549_7_9	1317_7_1	1093_46_7	577_7_1	715_67_366	673_7_84	120_7_44	262_8_38	265_7_170	1555_7_259	51_2_1	929_67_626	259_7_1	532_7_1	531_67_1	920_7_3	826_78_26	375_67_132	374_167_33	290_678_7	591_7_60	982_8_36	1328_8_35	316_78_3	193_7_164	114_67_1	82_0_43	85_7_1	831_67_91	140_78_1	790_1467_59	3022_46_14	3_67_1	521_8_26	1236_7_61	448_78_28	1232_678_57
1789_78_130	1782_7_52	1149_67_64	2656_7_31	218_67_66	131_46_1	497_78_76	25_8_1	23_7_1	819_7_1	462_4_1	547_78_29	343_7_68	549_7_6	1317_7_1	1093_46_6	577_7_1	715_67_371	673_7_100	120_7_45	262_8_35	265_7_175	1555_7_233	51_2_1	929_67_626	259_7_1	532_7_1	531_67_1	920_7_2	826_78_37	375_67_132	374_167_29	290_678_12	591_7_63	982_8_47	1328_8_28	316_78_1	193_7_142	114_67_1	82_0_34	85_7_1	831_67_81	140_78_1	790_1467_54	3022_46_16	3_67_1	521_8_26	1236_7_52	448_78_33	1232_678_59
1789_78_118	1782_7_50	1149_67_65	2656_7_34	218_67_69	131_46_1	497_78_64	25_8_1	23_7_1	819_7_1	462_4_1	547_78_21	343_7_74	549_7_8	1317_7_1	1093_46_3	577_7_1	715_67_400	673_7_82	120_7_37	262_8_34	265_7_167	1555_7_252	51_2_1	929_67_614	259_7_1	532_7_1	531_67_1	920_7_1	826_78_29	375_67_127	374_167_24	290_678_2	591_7_80	982_8_65	706_8_150	316_78_1	193_7_118	114_67_1	82_0_43	85_7_1	831_67_69	140_78_1	790_1467_71	3022_46_12	3_67_1	521_8_21	1236_7_62	448_78_31	1232_678_51
1789_78_118	1782_7_64	1149_67_70	2656_7_48	218_67_65	131_46_1	497_78_94	25_8_1	23_7_1	819_7_1	462_4_1	547_78_19	343_7_57	549_7_5	1317_7_1	1093_46_2	577_7_1	715_67_402	673_7_101	120_7_35	262_8_28	265_7_171	1555_7_243	51_2_1	929_67_620	259_7_1	532_7_1	531_67_1	920_7_1	826_78_36	375_67_132	374_167_33	290_678_5	591_7_54	982_8_54	706_8_161	316_78_1	193_7_115	114_67_1	82_0_37	85_7_1	831_67_54	140_78_1	790_1467_73	3022_46_14	3_67_1	521_8_19	1236_7_61	448_78_36	1232_678_43
1789_78_124	1782_7_55	1149_67_80	2656_7_36	218_67_68	131_46_1	497_78_80	25_8_1	23_7_1	819_7_1	462_4_1	547_78_16	343_7_58	549_7_3	1317_7_1	1093_46_5	577_7_1	715_67_392	673_7_90	120_7_25	262_8_34	265_7_162	1555_7_240	51_2_1	929_67_643	259_7_1	532_7_1	531_67_1	826_78_43	375_67_132	374_167_26	290_678_4	591_7_58	982_8_61	706_8_150	316_78_1	193_7_107	114_67_1	82_0_43	85_7_1	831_67_66	140_78_1	790_1467_73	3022_46_18	3_67_1	521_8_15	1236_7_55	448_78_43	1232_678_42	1137_67_141
1789_78_142	1782_7_53	1149_67_76	2656_7_33	218_67_61	131_46_1	497_78_69	25_8_1	23_7_1	819_7_1	462_4_1	547_78_14	343_7_61	549_7_2	1317_7_1	1093_46_1	577_7_1	715_67_380	673_7_54	120_7_29	262_8_18	265_7_159	1555_7_264	51_2_1	929_67_648	259_7_1	532_7_1	531_67_1	826_78_32	375_67_127	374_167_30	290_678_7	591_7_56	982_8_59	706_8_149	316_78_1	193_7_104	114_67_1	82_0_42	85_7_1	831_67_60	140_78_1	790_1467_78	3022_46_12	3_67_1	521_8_18	1236_7_53	448_78_30	1232_678_35	1137_67_131
1789_78_138	1782_7_53	1149_67_80	2656_7_43	218_67_47	131_46_1	497_78_88	25_8_1	23_7_1	819_7_1	462_4_1	547_78_13	343_7_62	549_7_1	1317_7_1	1093_46_2	577_7_1	715_67_401	673_7_69	120_7_30	262_8_19	265_7_161	1555_7_245	51_2_1	929_67_657	259_7_1	532_7_1	531_67_1	826_78_34	375_67_128	374_167_28	290_678_6	591_7_34	982_8_51	706_8_168	316_78_1	193_7_106	114_67_1	82_0_55	85_7_1	831_67_65	140_78_1	790_1467_78	3022_46_16	3_67_1	521_8_18	1236_7_53	448_78_30	1232_678_36	1137_67_111
1789_78_151	1782_7_43	1149_67_89	2656_7_32	218_67_55	131_46_1	497_78_71	25_8_1	23_7_1	819_7_1	462_4_1	547_78_14	343_7_74	549_7_4	1317_7_1	1093_46_1	577_7_1	715_67_412	673_7_66	120_7_16	262_8_12	265_7_173	1555_7_237	51_2_1	929_67_613	259_7_1	532_7_1	531_67_1	826_78_52	375_67_125	374_167_32	290_678_7	591_7_44	982_8_55	706_8_142	316_78_1	193_7_100	114_67_1	82_0_48	85_7_1	831_67_66	140_78_1	790_1467_77	3022_46_14	3_67_1	521_8_31	1236_7_54	448_78_25	1232_678_42	1137_67_110
1789_78_134	1782_7_49	1149_67_82	2656_7_28	218_67_57	131_46_1	497_78_64	25_8_1	23_7_1	819_7_1	462_4_1	547_78_11	343_7_78	549_7_5	1317_7_1	577_7_1	715_67_423	673_7_60	120_7_17	262_8_12	265_7_171	1555_7_232	51_2_1	929_67_613	259_7_1	532_7_1	531_67_1	826_78_43	375_67_129	374_167_29	290_678_7	591_7_57	982_8_45	706_8_141	316_78_1	193_7_89	114_67_1	82_0_34	85_7_1	831_67_61	140_78_1	790_1467_87	3022_46_16	3_67_1	521_8_22	1236_7_64	448_78_12	1232_678_36	1137_67_120	307_67_1
1789_78_143	1782_7_41	1149_67_88	2656_7_33	218_67_48	131_46_1	497_78_88	25_8_1	23_7_1	819_7_1	462_4_1	547_78_13	343_7_73	549_7_7	1317_7_1	577_7_1	715_67_410	673_7_74	120_7_17	262_8_11	265_7_187	1555_7_224	51_2_1	929_67_622	259_7_1	532_7_1	531_67_1	826_78_47	375_67_137	374_167_22	290_678_4	591_7_60	982_8_32	706_8_129	316_78_1	193_7_96	114_67_1	82_0_45	85_7_1	831_67_67	140_78_1	790_1467_85	3022_46_20	3_67_1	521_8_19	1236_7_45	448_78_14	1232_678_45	1137_67_126	34_7_1
1789_78_148	1782_7_42	1149_67_88	2656_7_32	218_67_57	131_46_1	497_78_75	25_8_1	23_7_1	819_7_1	462_4_1	547_78_15	343_7_84	549_7_7	1317_7_1	577_7_1	715_67_444	673_7_59	120_7_7	262_8_10	265_7_188	1555_7_209	51_2_1	929_67_574	259_7_1	532_7_1	531_67_1	826_78_62	375_67_138	374_167_18	290_678_5	591_7_61	982_8_46	706_8_102	316_78_1	193_7_100	114_67_1	82_0_33	85_7_1	831_67_63	140_78_1	790_1467_86	3022_46_17	3_67_1	521_8_31	1236_7_49	448_78_23	1232_678_37	1137_67_118	34_7_1
1789_78_118	1782_7_52	1149_67_94	2656_7_31	218_67_48	131_46_1	497_78_94	25_8_1	23_7_1	819_7_1	462_4_1	547_78_20	343_7_84	549_7_10	1317_7_1	577_7_1	715_67_430	673_7_76	120_7_11	262_8_7	265_7_176	1555_7_201	51_2_1	929_67_609	259_7_1	532_7_1	531_67_1	826_78_44	375_67_131	374_167_16	290_678_1	591_7_69	982_8_41	706_8_127	316_78_1	193_7_99	114_67_1	82_0_22	85_7_1	831_67_58	140_78_1	790_1467_91	3022_46_19	3_67_1	521_8_23	1236_7_55	448_78_16	1232_678_35	1137_67_123	34_7_1
1789_78_112	1782_7_49	1149_67_94	2656_7_38	218_67_53	131_46_1	497_78_100	25_8_1	23_7_1	819_7_1	462_4_1	547_78_26	343_7_85	549_7_7	1317_7_1	577_7_1	715_67_433	673_7_88	120_7_9	262_8_12	265_7_196	1555_7_187	51_2_1	929_67_627	259_7_1	532_7_1	531_67_1	826_78_41	375_67_142	374_167_20	290_678_2	591_7_80	982_8_48	706_8_118	316_78_1	193_7_114	114_67_1	82_0_19	831_67_68	140_78_1	790_1467_94	3022_46_19	3_67_1	521_8_26	1236_7_45	448_78_23	1232_678_49	1137_67_123	34_7_1	3153_8_72
1789_78_108	1782_7_58	1149_67_101	2656_7_41	218_67_48	131_46_1	497_78_82	25_8_1	23_7_1	819_7_1	462_4_1	547_78_24	343_7_97	549_7_9	1317_7_1	577_7_1	715_67_411	673_7_80	120_7_14	262_8_3	265_7_168	1555_7_211	51_2_1	929_67_608	259_7_1	532_7_1	531_67_1	826_78_33	375_67_154	374_167_14	290_678_4	591_7_78	982_8_58	706_8_85	316_78_1	193_7_104	114_67_1	82_0_19	831_67_65	140_78_1	790_1467_108	3022_46_16	3_67_1	521_8_29	1236_7_35	448_78_19	1232_678_52	1137_67_137	34_7_1	3153_8_78
1789_78_117	1782_7_60	1149_67_108	2656_7_48	218_67_65	131_46_1	497_78_89	25_8_1	23_7_1	819_7_1	462_4_1	547_78_30	343_7_80	549_7_9	1317_7_1	577_7_1	715_67_422	673_7_89	120_7_19	262_8_7	265_7_181	1555_7_197	51_2_1	929_67_608	259_7_1	532_7_1	531_67_1	826_78_33	375_67_153	374_167_12	290_678_3	591_7_78	982_8_42	706_8_98	316_78_1	193_7_116	114_67_1	82_0_15	831_67_79	140_78_1	790_1467_109	3022_46_24	3_67_1	521_8_20	1236_7_40	448_78_14	1232_678_57	1137_67_125	34_7_1	3153_8_66
1789_78_107	1782_7_57	1149_67_91	2656_7_37	218_67_68	131_46_1	497_78_98	25_8_1	23_7_1	819_7_1	462_4_1	547_78_35	343_7_86	549_7_9	1317_7_1	577_7_1	715_67_408	673_7_102	120_7_16	262_8_7	265_7_179	1555_7_184	51_2_1	929_67_609	259_7_1	532_7_1	531_67_1	826_78_36	375_67_158	374_167_14	290_678_1	591_7_68	982_8_51	706_8_79	316_78_1	193_7_125	114_67_1	82_0_23	831_67_68	140_78_1	790_1467_110	3022_46_12	3_67_1	521_8_19	1236_7_47	448_78_18	1232_678_50	1137_67_139	34_7_1	3153_8_54
1789_78_115	1782_7_74	1149_67_97	2656_7_40	218_67_62	131_46_1	497_78_80	25_8_1	23_7_1	819_7_1	462_4_1	547_78_42	343_7_85	549_7_15	1317_7_1	577_7_1	715_67_403	673_7_79	120_7_17	262_8_3	265_7_195	1555_7_186	51_2_1	929_67_569	259_7_1	532_7_1	531_67_1	826_78_30	375_67_154	374_167_14	591_7_71	982_8_50	706_8_59	316_78_1	193_7_117	114_67_1	82_0_19	831_67_67	140_78_1	790_1467_113	3022_46_7	3_67_1	521_8_25	1236_7_37	448_78_17	1232_678_52	1137_67_134	34_7_1	3153_8_60	245_67_1
1789_78_102	1782_7_69	1149_67_94	2656_7_58	218_67_64	131_46_1	497_78_95	25_8_1	23_7_1	819_7_1	462_4_1	547_78_54	343_7_79	549_7_8	1317_7_1	577_7_1	715_67_429	673_7_85	120_7_19	262_8_7	265_7_194	1555_7_188	51_2_1	929_67_601	259_7_1	532_7_1	531_67_1	826_78_27	375_67_137	374_167_15	591_7_77	982_8_45	706_8_72	316_78_1	193_7_115	114_67_1	82_0_20	831_67_69	140_78_1	790_1467_119	3022_46_8	3_67_1	521_8_19	1236_7_46	448_78_21	1232_678_47	1137_67_139	34_7_1	3153_8_71	245_67_1
1789_78_98	1782_7_58	1149_67_105	2656_7_60	218_67_54	131_46_1	497_78_90	25_8_1	23_7_1	819_7_1	462_4_1	547_78_49	343_7_82	1317_7_1	577_7_1	715_67_408	673_7_77	120_7_14	262_8_7	265_7_214	1555_7_177	51_2_1	929_67_601	532_7_1	531_67_1	826_78_33	375_67_133	374_167_21	591_7_69	982_8_52	706_8_68	316_78_1	193_7_128	114_67_1	82_0_23	831_67_78	140_78_1	790_1467_122	3022_46_17	3_67_1	521_8_21	1236_7_48	448_78_18	1232_678_42	1137_67_150	34_7_1	245_67_1	3153_8_58	39_2_1	923_67_318
1789_78_116	1782_7_56	1149_67_98	2656_7_66	218_67_49	131_46_1	497_78_86	25_8_1	23_7_1	819_7_1	462_4_1	547_78_53	343_7_87	1317_7_1	577_7_1	715_67_410	673_7_56	120_7_16	262_8_5	265_7_197	1555_7_199	51_2_1	929_67_633	532_7_1	531_67_1	826_78_24	375_67_126	374_167_26	591_7_82	982_8_43	706_8_75	316_78_1	193_7_131	114_67_1	82_0_16	831_67_87	140_78_1	790_1467_110	3022_46_11	3_67_1	521_8_16	1236_7_50	448_78_13	1232_678_54	1137_67_154	34_7_1	245_67_1	3153_8_66	39_2_1	923_67_323
1789_78_98	1782_7_33	1149_67_96	2656_7_58	218_67_35	131_46_1	497_78_101	25_8_1	23_7_1	819_7_1	462_4_1	547_78_59	343_7_70	1317_7_1	577_7_1	715_67_386	673_7_67	120_7_8	262_8_12	265_7_214	1555_7_190	51_2_1	929_67_635	532_7_1	531_67_1	826_78_25	375_67_130	374_167_23	591_7_81	982_8_36	706_8_100	316_78_1	193_7_130	114_67_1	82_0_17	831_67_89	140_78_1	790_1467_113	3022_46_6	3_67_1	521_8_7	1236_7_50	448_78_13	1232_678_61	1137_67_153	34_7_1	245_67_1	3153_8_53	39_2_1	923_67_332
1789_78_92	1782_7_34	1149_67_91	2656_7_57	218_67_29	131_46_1	497_78_86	25_8_1	23_7_1	819_7_1	462_4_1	547_78_46	343_7_82	1317_7_1	577_7_1	715_67_376	673_7_75	120_7_5	262_8_17	265_7_204	1555_7_184	51_2_1	929_67_647	532_7_1	531_67_1	826_78_19	375_67_144	374_167_26	591_7_65	982_8_45	706_8_81	316_78_1	193_7_129	114_67_1	82_0_15	831_67_93	140_78_1	790_1467_126	3022_46_6	3_67_1	521_8_7	1236_7_41	448_78_16	1232_678_51	1137_67_167	34_7_1	245_67_1	3153_8_39	39_2_1	923_67_333
1789_78_87	1782_7_36	1149_67_86	2656_7_58	218_67_29	131_46_1	497_78_85	25_8_1	23_7_1	819_7_1	462_4_1	547_78_43	343_7_76	1317_7_1	577_7_1	715_67_380	673_7_56	120_7_5	262_8_17	265_7_174	1555_7_190	51_2_1	929_67_648	532_7_1	531_67_1	826_78_23	375_67_153	374_167_26	591_7_55	982_8_36	706_8_84	316_78_1	193_7_122	114_67_1	82_0_10	831_67_103	140_78_1	790_1467_134	3022_46_4	3_67_1	521_8_7	1236_7_34	448_78_17	1232_678_55	1137_67_141	34_7_1	245_67_1	3153_8_47	39_2_1	923_67_349
1789_78_92	1782_7_36	1149_67_89	2656_7_57	218_67_39	131_46_1	497_78_102	25_8_1	23_7_1	819_7_1	462_4_1	547_78_48	343_7_75	1317_7_1	577_7_1	715_67_425	673_7_66	120_7_6	262_8_19	265_7_175	1555_7_195	51_2_1	929_67_653	532_7_1	531_67_1	826_78_22	375_67_140	374_167_31	591_7_54	982_8_40	706_8_85	316_78_1	193_7_121	114_67_1	82_0_14	831_67_110	140_78_1	790_1467_123	3022_46_7	3_67_1	521_8_8	1236_7_36	448_78_20	1232_678_53	1137_67_157	34_7_1	245_67_1	3153_8_33	39_2_1	923_67_343
1789_78_115	1782_7_37	1149_67_88	2656_7_37	218_67_38	131_46_1	497_78_96	25_8_1	23_7_1	819_7_1	462_4_1	547_78_42	343_7_92	1317_7_1	577_7_1	715_67_421	673_7_37	120_7_6	262_8_18	265_7_148	1555_7_204	51_2_1	929_67_681	532_7_1	531_67_1	826_78_17	375_67_148	374_167_28	591_7_39	982_8_48	706_8_71	316_78_1	193_7_111	114_67_1	82_0_18	831_67_98	140_78_1	790_1467_105	3022_46_10	3_67_1	521_8_9	1236_7_28	448_78_25	1232_678_55	1137_67_152	34_7_1	245_67_1	3153_8_41	39_2_1	923_67_373
1789_78_116	1782_7_29	1149_67_97	2656_7_25	218_67_38	131_46_1	497_78_85	25_8_1	23_7_1	819_7_1	462_4_1	547_78_51	343_7_87	1317_7_1	577_7_1	715_67_433	673_7_34	120_7_1	262_8_22	265_7_165	1555_7_204	51_2_1	929_67_699	532_7_1	531_67_1	826_78_12	375_67_135	374_167_29	591_7_45	982_8_37	706_8_85	316_78_1	193_7_110	114_67_1	82_0_10	831_67_99	140_78_1	790_1467_113	3022_46_11	3_67_1	521_8_10	1236_7_25	448_78_26	1232_678_59	1137_67_153	34_7_1	245_67_1	3153_8_43	39_2_1	923_67_388
1789_78_119	1782_7_27	1149_67_113	2656_7_26	218_67_30	131_46_1	497_78_106	25_8_1	23_7_1	819_7_1	462_4_1	547_78_40	343_7_95	1317_7_1	577_7_1	715_67_457	673_7_45	120_7_3	262_8_26	265_7_181	1555_7_206	51_2_1	929_67_661	532_7_1	531_67_1	826_78_13	375_67_133	374_167_34	591_7_52	982_8_38	706_8_87	316_78_1	193_7_105	114_67_1	82_0_13	831_67_97	140_78_1	790_1467_112	3022_46_9	3_67_1	521_8_11	1236_7_38	448_78_26	1232_678_45	1137_67_150	34_7_1	245_67_1	3153_8_27	39_2_1	923_67_372
1789_78_126	1782_7_40	1149_67_117	2656_7_12	218_67_23	131_46_1	497_78_84	25_8_1	23_7_1	819_7_1	462_4_1	547_78_33	343_7_113	1317_7_1	577_7_1	715_67_452	673_7_26	120_7_3	262_8_19	265_7_114	1555_7_220	51_2_1	929_67_678	532_7_1	531_67_1	826_78_11	375_67_137	374_167_35	591_7_55	982_8_28	706_8_69	316_78_1	193_7_109	114_67_1	82_0_15	831_67_119	140_78_1	790_1467_111	3022_46_5	3_67_1	521_8_10	1236_7_21	448_78_31	1232_678_45	1137_67_140	34_7_1	245_67_1	3153_8_35	39_2_1	923_67_388
1789_78_127	1782_7_28	1149_67_94	2656_7_19	218_67_17	131_46_1	497_78_99	25_8_1	23_7_1	819_7_1	462_4_1	547_78_31	343_7_96	1317_7_1	577_7_1	715_67_438	673_7_23	120_7_2	262_8_22	265_7_132	1555_7_232	51_2_1	929_67_692	532_7_1	531_67_1	826_78_4	375_67_120	374_167_36	591_7_62	982_8_22	706_8_77	316_78_1	193_7_118	114_67_1	82_0_13	831_67_115	140_78_1	790_1467_133	3022_46_7	3_67_1	521_8_2	1236_7_17	448_78_23	1232_678_43	1137_67_149	34_7_1	245_67_1	3153_8_29	39_2_1	923_67_369
1789_78_118	1782_7_32	1149_67_73	2656_7_26	218_67_14	131_46_1	497_78_105	25_8_1	23_7_1	819_7_1	462_4_1	547_78_27	343_7_112	1317_7_1	577_7_1	715_67_445	673_7_20	120_7_2	262_8_19	265_7_146	1555_7_219	51_2_1	929_67_677	532_7_1	531_67_1	826_78_4	375_67_133	293_7_1	591_7_48	982_8_26	706_8_74	316_78_1	193_7_116	114_67_1	82_0_14	831_67_127	140_78_1	790_1467_152	3022_46_9	3_67_1	521_8_3	1236_7_17	448_78_21	1232_678_52	1137_67_154	34_7_1	245_67_1	3153_8_33	39_2_1	923_67_376
1789_78_124	1782_7_37	1149_67_77	2656_7_21	218_67_16	131_46_1	497_78_66	25_8_1	23_7_1	819_7_1	547_78_18	343_7_117	1317_7_1	577_7_1	715_67_447	673_7_14	120_7_1	262_8_10	265_7_103	1555_7_232	51_2_1	929_67_708	532_7_1	531_67_1	826_78_4	375_67_130	293_7_1	591_7_61	982_8_25	706_8_83	316_78_1	193_7_110	114_67_1	82_0_17	831_67_113	140_78_1	790_1467_174	3022_46_9	3_67_1	521_8_3	1236_7_6	448_78_11	1232_678_54	1137_67_169	34_7_1	245_67_1	3153_8_34	39_2_1	923_67_369	781_178_19
1789_78_125	1782_7_30	1149_67_58	2656_7_22	218_67_15	131_46_1	497_78_75	25_8_1	23_7_1	819_7_1	547_78_17	343_7_95	1317_7_1	577_7_1	715_67_499	673_7_22	262_8_12	265_7_123	1555_7_237	51_2_1	929_67_667	532_7_1	531_67_1	826_78_3	924_8_1	293_7_1	591_7_70	982_8_18	706_8_89	316_78_1	193_7_109	114_67_1	82_0_11	831_67_112	140_78_1	790_1467_189	3022_46_9	3_67_1	521_8_1	1236_7_9	448_78_8	1232_678_54	1137_67_178	34_7_1	3153_8_29	245_67_1	39_2_1	923_67_354	781_178_15	375_67_117
1789_78_110	1782_7_30	1149_67_51	2656_7_22	218_67_14	131_46_1	497_78_99	25_8_1	23_7_1	819_7_1	547_78_11	343_7_112	1317_7_1	577_7_1	715_67_505	673_7_27	262_8_16	265_7_110	1555_7_227	51_2_1	929_67_671	532_7_1	531_67_1	826_78_4	924_8_1	293_7_1	591_7_71	982_8_19	706_8_63	316_78_1	193_7_101	114_67_1	82_0_6	831_67_95	140_78_1	790_1467_178	3022_46_6	3_67_1	1236_7_6	448_78_14	1232_678_58	1137_67_171	34_7_1	3153_8_25	245_67_1	39_2_1	923_67_339	781_178_15	375_67_122	1723_78_22
1789_78_115	1782_7_31	1149_67_44	2656_7_21	218_67_15	131_46_1	497_78_65	25_8_1	23_7_1	819_7_1	547_78_11	343_7_97	1317_7_1	577_7_1	715_67_509	673_7_25	262_8_15	265_7_79	1555_7_239	51_2_1	929_67_708	532_7_1	531_67_1	826_78_8	924_8_1	293_7_1	591_7_83	982_8_18	706_8_77	316_78_1	193_7_90	114_67_1	82_0_4	831_67_110	140_78_1	790_1467_186	3022_46_5	3_67_1	1236_7_4	448_78_10	1232_678_51	1137_67_170	34_7_1	3153_8_29	245_67_1	39_2_1	923_67_319	781_178_27	375_67_112	1723_78_12
1789_78_100	1782_7_29	1149_67_40	2656_7_19	218_67_18	131_46_1	497_78_73	25_8_1	23_7_1	819_7_1	547_78_10	343_7_76	1317_7_1	577_7_1	715_67_517	673_7_27	262_8_19	265_7_91	1555_7_234	51_2_1	929_67_712	532_7_1	531_67_1	826_78_5	924_8_1	374_167_35	591_7_95	982_8_15	706_8_86	316_78_1	193_7_95	114_67_1	82_0_5	831_67_121	140_78_1	790_1467_170	3022_46_10	3_67_1	1236_7_3	448_78_13	1232_678_56	1137_67_183	3153_8_25	245_67_1	39_2_1	923_67_330	781_178_27	375_67_107	1723_78_16	34_7_1
1789_78_105	1782_7_42	1149_67_47	2656_7_26	218_67_14	131_46_1	497_78_76	25_8_1	23_7_1	819_7_1	547_78_9	343_7_84	1317_7_1	577_7_1	715_67_571	673_7_14	262_8_18	265_7_80	1555_7_269	51_2_1	929_67_743	532_7_1	531_67_1	826_78_5	924_8_1	374_167_28	591_7_71	982_8_17	706_8_80	316_78_1	193_7_74	114_67_1	82_0_1	831_67_135	140_78_1	790_1467_173	3022_46_8	3_67_1	1236_7_4	448_78_11	1232_678_62	1137_67_191	3153_8_17	245_67_1	39_2_1	923_67_345	781_178_23	375_67_110	1723_78_10	34_7_1
1789_78_109	1782_7_27	1149_67_56	2656_7_19	218_67_7	131_46_1	497_78_77	25_8_1	23_7_1	819_7_1	547_78_9	343_7_80	1317_7_1	577_7_1	715_67_549	673_7_20	262_8_14	265_7_78	1555_7_267	51_2_1	929_67_776	532_7_1	531_67_1	826_78_5	924_8_1	374_167_30	591_7_75	982_8_14	706_8_86	316_78_1	193_7_76	114_67_1	831_67_121	140_78_1	790_1467_174	3022_46_6	3_67_1	1236_7_2	448_78_10	1232_678_59	1137_67_195	3153_8_20	245_67_1	39_2_1	923_67_359	781_178_31	375_67_114	1723_78_3	34_7_1	1003_8_111
1789_78_118	1782_7_26	1149_67_49	2656_7_19	218_67_7	131_46_1	497_78_85	25_8_1	23_7_1	819_7_1	547_78_8	343_7_67	1317_7_1	577_7_1	715_67_564	673_7_17	262_8_19	265_7_96	1555_7_257	51_2_1	929_67_789	532_7_1	531_67_1	826_78_3	924_8_1	374_167_35	591_7_62	982_8_13	706_8_78	316_78_1	193_7_65	114_67_1	831_67_119	140_78_1	790_1467_167	3022_46_13	3_67_1	448_78_6	1232_678_55	1137_67_205	3153_8_16	245_67_1	39_2_1	923_67_349	781_178_15	375_67_102	1723_78_6	34_7_1	1003_8_115	459_2_151
1789_78_112	1782_7_31	1149_67_39	2656_7_12	218_67_3	131_46_1	497_78_79	25_8_1	23_7_1	819_7_1	547_78_6	343_7_82	1317_7_1	577_7_1	715_67_609	673_7_11	262_8_26	265_7_76	1555_7_251	51_2_1	929_67_738	532_7_1	531_67_1	826_78_5	924_8_1	374_167_35	591_7_64	982_8_16	706_8_66	316_78_1	193_7_60	114_67_1	831_67_131	140_78_1	790_1467_187	3022_46_13	3_67_1	448_78_9	1232_678_41	1137_67_184	3153_8_17	245_67_1	39_2_1	923_67_353	781_178_13	375_67_114	1723_78_10	34_7_1	1003_8_106	459_2_145
1789_78_130	1782_7_24	1149_67_53	2656_7_11	218_67_4	131_46_1	497_78_74	25_8_1	23_7_1	819_7_1	547_78_5	343_7_58	577_7_1	715_67_580	673_7_11	262_8_21	265_7_89	1555_7_264	51_2_1	929_67_797	532_7_1	531_67_1	826_78_1	924_8_1	374_167_41	591_7_54	982_8_11	706_8_79	316_78_1	193_7_59	114_67_1	831_67_122	140_78_1	790_1467_189	3022_46_15	3_67_1	448_78_13	1232_678_56	1137_67_189	3153_8_28	245_67_1	39_2_1	923_67_341	781_178_20	375_67_112	1723_78_12	34_7_1	1003_8_105	459_2_136	454_7_1
1789_78_124	1782_7_34	1149_67_59	2656_7_8	218_67_3	131_46_1	497_78_66	25_8_1	23_7_1	819_7_1	547_78_7	343_7_56	577_7_1	715_67_594	673_7_4	262_8_16	265_7_75	1555_7_259	51_2_1	929_67_801	532_7_1	531_67_1	826_78_2	924_8_1	374_167_47	591_7_53	982_8_8	706_8_79	316_78_1	193_7_41	114_67_1	831_67_114	140_78_1	790_1467_161	3022_46_20	3_67_1	448_78_11	1232_678_42	1137_67_184	3153_8_21	245_67_1	39_2_1	923_67_341	781_178_15	375_67_99	1723_78_17	34_7_1	1003_8_101	459_2_145	454_7_1
591_7_47	1789_78_119	154_2_1	706_8_85	459_2_157	982_8_12	1782_7_24	1149_67_61	454_7_1	2656_7_4	193_7_42	1723_78_15	114_67_1	131_46_1	145_67_1	64_7_1	178_678_95	218_67_2	237_7_7	230_67_259	231_7_26	34_7_1	25_8_1	681_78_1	831_67_112	1171_7_14	790_1467_162	23_7_1	577_7_1	3022_46_15	924_8_1	819_7_1	1038_7_6	755_67_1	547_78_6	650_67_514	343_7_51	140_78_1	502_67_1	610_2_78	1566_67_364	3_67_1	497_78_63	187_67_1	448_78_19	1137_67_182	143_17_69	1232_678_50	637_67_505	208_78_731
591_7_38	1789_78_109	154_2_1	706_8_87	459_2_157	982_8_4	1782_7_28	1149_67_55	454_7_1	2656_7_5	193_7_46	1723_78_18	114_67_1	131_46_1	145_67_1	64_7_1	178_678_93	218_67_1	237_7_9	230_67_247	231_7_33	34_7_1	25_8_1	681_78_1	831_67_101	1171_7_7	790_1467_188	23_7_1	577_7_1	3022_46_11	924_8_1	819_7_1	1038_7_4	755_67_1	547_78_3	650_67_487	343_7_47	140_78_1	502_67_1	610_2_71	1566_67_383	3_67_1	497_78_65	187_67_1	448_78_16	1137_67_202	143_17_73	1232_678_41	637_67_532	208_78_740
591_7_36	1789_78_107	154_2_1	706_8_86	459_2_164	982_8_4	1782_7_33	1149_67_56	454_7_1	2656_7_4	193_7_57	1723_78_15	114_67_1	131_46_1	145_67_1	64_7_1	178_678_95	237_7_8	230_67_252	231_7_43	34_7_1	25_8_1	681_78_1	831_67_110	1171_7_7	790_1467_169	23_7_1	577_7_1	3022_46_9	924_8_1	819_7_1	1038_7_7	755_67_1	547_78_3	650_67_477	343_7_46	140_78_1	502_67_1	610_2_78	1566_67_384	3_67_1	497_78_73	187_67_1	448_78_23	1137_67_205	143_17_51	1232_678_51	637_67_498	208_78_713	715_67_605
591_7_36	1789_78_103	154_2_1	706_8_87	459_2_185	982_8_3	1782_7_20	1149_67_55	454_7_1	2656_7_3	193_7_51	1723_78_14	114_67_1	131_46_1	145_67_1	64_7_1	178_678_94	237_7_7	230_67_246	231_7_33	34_7_1	25_8_1	681_78_1	831_67_110	1171_7_5	790_1467_178	23_7_1	577_7_1	3022_46_13	924_8_1	819_7_1	1038_7_3	755_67_1	547_78_2	650_67_432	343_7_42	140_78_1	502_67_1	610_2_74	1566_67_388	3_67_1	497_78_56	187_67_1	448_78_22	1137_67_230	143_17_56	1232_678_54	637_67_500	208_78_698	715_67_638
591_7_26	1789_78_95	154_2_1	706_8_105	459_2_194	982_8_2	1782_7_21	1149_67_62	454_7_1	2656_7_6	193_7_47	1723_78_19	114_67_1	131_46_1	145_67_1	64_7_1	178_678_111	237_7_8	230_67_295	231_7_38	34_7_1	25_8_1	681_78_1	831_67_109	1171_7_4	790_1467_153	23_7_1	577_7_1	3022_46_7	924_8_1	819_7_1	1038_7_2	755_67_1	187_67_1	650_67_442	343_7_36	140_78_1	502_67_1	610_2_75	1566_67_392	3_67_1	497_78_73	448_78_19	1137_67_258	143_17_53	1232_678_53	637_67_484	208_78_683	715_67_616	1357_78_57
591_7_23	1789_78_86	154_2_1	706_8_86	459_2_196	982_8_1	1782_7_14	1149_67_48	454_7_1	2656_7_4	193_7_42	1723_78_25	114_67_1	131_46_1	145_67_1	64_7_1	178_678_105	237_7_6	230_67_313	231_7_33	34_7_1	25_8_1	681_78_1	831_67_119	1171_7_2	790_1467_156	23_7_1	577_7_1	3022_46_9	924_8_1	819_7_1	1038_7_4	755_67_1	187_67_1	650_67_423	343_7_48	140_78_1	502_67_1	610_2_70	1566_67_398	3_67_1	497_78_80	448_78_20	1137_67_255	143_17_47	1232_678_51	637_67_502	208_78_693	715_67_636	1357_78_49
591_7_20	1789_78_87	154_2_1	706_8_95	459_2_186	982_8_1	1782_7_12	1149_67_45	454_7_1	2656_7_1	193_7_45	1723_78_17	114_67_1	131_46_1	145_67_1	64_7_1	178_678_107	237_7_5	230_67_298	231_7_43	34_7_1	25_8_1	681_78_1	831_67_122	1171_7_2	790_1467_176	23_7_1	577_7_1	3022_46_9	924_8_1	819_7_1	1038_7_3	755_67_1	187_67_1	650_67_440	343_7_29	140_78_1	502_67_1	610_2_85	1566_67_405	3_67_1	497_78_71	448_78_25	1137_67_255	143_17_52	1232_678_62	637_67_472	208_78_684	715_67_648	1357_78_46
591_7_27	1789_78_81	154_2_1	706_8_112	459_2_190	140_78_1	1782_7_20	1149_67_37	577_7_1	316_78_1	193_7_35	1723_78_15	114_67_1	131_46_1	145_67_1	64_7_1	178_678_101	237_7_4	230_67_281	231_7_50	34_7_1	25_8_1	831_67_100	1171_7_1	790_1467_164	23_7_1	3022_46_11	924_8_1	819_7_1	1038_7_5	755_67_1	187_67_1	650_67_463	343_7_42	502_67_1	610_2_85	1566_67_403	497_78_85	448_78_21	1137_67_237	143_17_45	1232_678_67	637_67_475	208_78_685	715_67_623	1357_78_46	148_8_1	3_67_1	3153_8_21	262_8_19
591_7_27	1789_78_80	154_2_1	706_8_95	459_2_196	1782_7_23	1149_67_43	577_7_1	316_78_1	193_7_32	1723_78_19	114_67_1	131_46_1	145_67_1	64_7_1	178_678_91	237_7_2	230_67_279	231_7_39	34_7_1	25_8_1	831_67_86	140_78_1	790_1467_168	23_7_1	3022_46_12	924_8_1	819_7_1	1038_7_4	755_67_1	187_67_1	650_67_473	343_7_44	502_67_1	610_2_77	1566_67_415	497_78_80	448_78_23	1137_67_236	143_17_46	1232_678_61	637_67_488	208_78_689	715_67_647	1357_78_40	148_8_1	3_67_1	3153_8_19	262_8_22	72_67_173
591_7_32	1789_78_93	154_2_1	706_8_102	459_2_202	1782_7_12	1149_67_37	577_7_1	316_78_1	193_7_33	1723_78_13	114_67_1	131_46_1	145_67_1	64_7_1	178_678_85	237_7_3	230_67_281	231_7_55	34_7_1	25_8_1	831_67_68	140_78_1	790_1467_181	23_7_1	3022_46_10	924_8_1	819_7_1	1038_7_4	755_67_1	187_67_1	650_67_458	343_7_23	502_67_1	610_2_87	1566_67_414	497_78_83	448_78_21	1137_67_241	143_17_33	1232_678_62	637_67_481	208_78_665	715_67_648	1357_78_36	148_8_1	3_67_1	3153_8_27	262_8_20	72_67_158
591_7_23	1789_78_84	154_2_1	706_8_94	459_2_202	1782_7_11	1149_67_36	577_7_1	316_78_1	193_7_29	1723_78_12	114_67_1	131_46_1	145_67_1	64_7_1	178_678_101	497_78_93	230_67_273	231_7_52	34_7_1	25_8_1	831_67_73	140_78_1	790_1467_193	23_7_1	3022_46_12	924_8_1	819_7_1	1038_7_9	755_67_1	187_67_1	650_67_433	343_7_22	502_67_1	610_2_87	1566_67_427	448_78_20	1137_67_247	143_17_33	1232_678_58	637_67_478	208_78_647	715_67_631	1357_78_36	148_8_1	3_67_1	77_67_331	262_8_35	72_67_144	265_7_72
591_7_26	1789_78_82	154_2_1	706_8_86	459_2_198	1782_7_5	1149_67_40	577_7_1	316_78_1	193_7_33	1723_78_11	114_67_1	131_46_1	145_67_1	64_7_1	178_678_83	497_78_70	230_67_275	231_7_37	34_7_1	25_8_1	831_67_66	140_78_1	790_1467_197	23_7_1	3022_46_18	924_8_1	819_7_1	1038_7_9	755_67_1	187_67_1	650_67_468	343_7_28	502_67_1	610_2_83	1566_67_450	448_78_32	1137_67_256	143_17_37	1232_678_67	637_67_466	208_78_641	715_67_643	1357_78_25	148_8_1	3_67_1	77_67_323	262_8_29	72_67_145	265_7_80
591_7_29	1789_78_91	154_2_1	706_8_104	459_2_209	1782_7_5	1149_67_42	577_7_1	316_78_1	193_7_41	1723_78_14	114_67_1	131_46_1	145_67_1	64_7_1	178_678_77	497_78_58	230_67_271	231_7_38	34_7_1	25_8_1	831_67_84	140_78_1	790_1467_209	23_7_1	3022_46_12	924_8_1	819_7_1	1038_7_9	755_67_1	187_67_1	650_67_476	343_7_15	502_67_1	610_2_88	1566_67_442	448_78_26	1137_67_256	143_17_42	1232_678_74	637_67_455	208_78_642	715_67_637	1357_78_29	148_8_1	3_67_1	77_67_332	262_8_22	72_67_142	265_7_70
591_7_23	1789_78_59	154_2_1	706_8_89	459_2_203	1782_7_10	1149_67_38	577_7_1	316_78_1	193_7_34	1723_78_20	114_67_1	131_46_1	145_67_1	64_7_1	178_678_76	497_78_70	230_67_295	231_7_43	34_7_1	25_8_1	831_67_92	140_78_1	790_1467_209	23_7_1	3022_46_9	924_8_1	819_7_1	1038_7_9	755_67_1	187_67_1	650_67_443	343_7_17	502_67_1	610_2_108	1566_67_428	448_78_34	1137_67_253	143_17_44	1232_678_62	637_67_469	208_78_677	715_67_667	1357_78_37	148_8_1	3_67_1	77_67_322	262_8_23	72_67_134	265_7_81
591_7_21	1789_78_50	154_2_1	706_8_90	459_2_218	1782_7_13	1149_67_39	577_7_1	316_78_1	193_7_38	1723_78_9	114_67_1	131_46_1	145_67_1	64_7_1	178_678_83	497_78_72	230_67_289	231_7_30	34_7_1	25_8_1	831_67_97	140_78_1	790_1467_201	23_7_1	3022_46_15	924_8_1	819_7_1	1038_7_10	755_67_1	187_67_1	650_67_458	343_7_22	502_67_1	610_2_86	1566_67_448	448_78_41	1137_67_261	143_17_35	1232_678_50	637_67_473	208_78_685	715_67_689	1357_78_29	148_8_1	3_67_1	77_67_306	262_8_31	72_67_131	265_7_77
591_7_29	1789_78_48	154_2_1	706_8_93	459_2_195	1782_7_14	1149_67_41	577_7_1	316_78_1	193_7_45	1723_78_14	114_67_1	131_46_1	145_67_1	64_7_1	178_678_94	497_78_70	230_67_295	231_7_29	34_7_1	25_8_1	831_67_95	140_78_1	790_1467_193	23_7_1	3022_46_12	924_8_1	819_7_1	1038_7_11	755_67_1	187_67_1	650_67_465	343_7_14	502_67_1	610_2_76	1566_67_457	448_78_34	1137_67_271	143_17_33	1232_678_50	637_67_458	208_78_691	715_67_700	1357_78_33	148_8_1	3_67_1	77_67_325	262_8_21	72_67_135	265_7_83
591_7_25	1789_78_40	154_2_1	706_8_101	459_2_224	1782_7_19	1149_67_43	577_7_1	316_78_1	193_7_25	1723_78_19	114_67_1	131_46_1	145_67_1	64_7_1	178_678_100	497_78_79	230_67_318	231_7_27	34_7_1	25_8_1	831_67_101	140_78_1	790_1467_174	23_7_1	3022_46_12	924_8_1	819_7_1	1038_7_11	755_67_1	187_67_1	650_67_442	343_7_15	502_67_1	610_2_68	1566_67_424	448_78_40	1137_67_283	143_17_33	1232_678_58	637_67_426	208_78_677	715_67_706	1357_78_27	148_8_1	3_67_1	77_67_324	262_8_26	72_67_149	265_7_78
591_7_31	1789_78_31	154_2_1	706_8_94	459_2_224	1782_7_13	1149_67_47	577_7_1	316_78_1	193_7_34	1723_78_20	114_67_1	131_46_1	145_67_1	64_7_1	178_678_94	497_78_72	230_67_330	231_7_22	34_7_1	25_8_1	831_67_109	140_78_1	790_1467_180	23_7_1	3022_46_15	924_8_1	819_7_1	1038_7_14	755_67_1	187_67_1	650_67_432	343_7_12	502_67_1	610_2_64	1566_67_423	448_78_42	1137_67_285	143_17_32	1232_678_66	637_67_458	208_78_656	715_67_682	1357_78_16	148_8_1	3_67_1	77_67_312	262_8_29	72_67_127	265_7_65
591_7_27	1789_78_39	154_2_1	706_8_102	459_2_257	1782_7_14	1149_67_47	577_7_1	316_78_1	193_7_42	1723_78_21	114_67_1	131_46_1	145_67_1	64_7_1	178_678_86	497_78_73	230_67_368	231_7_21	34_7_1	25_8_1	831_67_108	140_78_1	790_1467_166	23_7_1	3022_46_14	924_8_1	819_7_1	1038_7_11	755_67_1	187_67_1	650_67_433	343_7_17	502_67_1	610_2_55	1566_67_400	448_78_32	1137_67_261	143_17_37	1232_678_65	637_67_450	208_78_655	715_67_671	1357_78_20	148_8_1	3_67_1	77_67_317	262_8_33	72_67_142	265_7_74
591_7_25	1789_78_35	154_2_1	706_8_80	459_2_232	1782_7_16	1149_67_43	577_7_1	316_78_1	193_7_21	1723_78_32	114_67_1	131_46_1	145_67_1	64_7_1	178_678_83	497_78_67	230_67_346	231_7_12	34_7_1	25_8_1	831_67_90	140_78_1	790_1467_184	23_7_1	3022_46_16	924_8_1	819_7_1	1038_7_7	755_67_1	187_67_1	650_67_473	343_7_14	502_67_1	610_2_63	1566_67_409	448_78_52	1137_67_229	143_17_41	1232_678_72	637_67_453	208_78_660	715_67_667	1357_78_25	148_8_1	3_67_1	77_67_304	262_8_46	72_67_144	265_7_59
591_7_24	1789_78_28	154_2_1	706_8_58	459_2_237	1782_7_12	1149_67_51	577_7_1	316_78_1	193_7_19	1723_78_20	114_67_1	131_46_1	145_67_1	64_7_1	178_678_98	497_78_75	230_67_327	231_7_10	34_7_1	25_8_1	831_67_96	140_78_1	790_1467_190	23_7_1	3022_46_7	924_8_1	819_7_1	1038_7_13	755_67_1	187_67_1	650_67_473	343_7_13	502_67_1	610_2_59	1566_67_435	448_78_41	1137_67_230	143_17_34	1232_678_88	637_67_435	208_78_686	715_67_644	1357_78_21	148_8_1	3_67_1	77_67_337	262_8_42	72_67_136	265_7_62
591_7_41	1789_78_31	154_2_1	706_8_79	459_2_258	1782_7_9	1149_67_52	577_7_1	316_78_1	193_7_19	1723_78_28	114_67_1	131_46_1	145_67_1	64_7_1	178_678_78	497_78_73	230_67_337	231_7_9	34_7_1	25_8_1	831_67_93	140_78_1	790_1467_165	23_7_1	3022_46_3	924_8_1	819_7_1	1038_7_15	755_67_1	187_67_1	650_67_493	343_7_14	502_67_1	610_2_63	1566_67_427	448_78_34	1137_67_233	143_17_33	1232_678_81	637_67_426	208_78_662	715_67_626	1357_78_27	148_8_1	3_67_1	77_67_315	262_8_48	72_67_137	265_7_61
591_7_40	1789_78_27	154_2_1	706_8_77	459_2_278	1782_7_5	1149_67_64	577_7_1	316_78_1	193_7_7	114_67_1	131_46_1	145_67_1	64_7_1	178_678_71	497_78_73	230_67_337	231_7_7	34_7_1	25_8_1	831_67_81	140_78_1	790_1467_171	23_7_1	3022_46_5	819_7_1	1038_7_22	755_67_1	187_67_1	650_67_454	343_7_21	502_67_1	610_2_58	1566_67_418	448_78_35	1137_67_249	143_17_31	1232_678_72	637_67_424	208_78_654	715_67_645	1357_78_18	148_8_1	3_67_1	77_67_320	262_8_46	72_67_139	265_7_54	488_67_1	93_2_106
591_7_45	1789_78_25	154_2_1	706_8_64	459_2_301	1782_7_7	1149_67_63	577_7_1	316_78_1	193_7_10	114_67_1	131_46_1	145_67_1	64_7_1	178_678_81	497_78_61	230_67_288	231_7_5	34_7_1	25_8_1	831_67_66	140_78_1	790_1467_164	23_7_1	3022_46_2	819_7_1	1038_7_21	755_67_1	187_67_1	650_67_477	343_7_14	502_67_1	610_2_46	1566_67_424	448_78_31	1137_67_242	143_17_28	1232_678_81	637_67_387	208_78_671	715_67_642	1357_78_6	148_8_1	3_67_1	77_67_347	262_8_21	72_67_173	265_7_59	488_67_1	93_2_111
591_7_31	1789_78_25	154_2_1	706_8_80	459_2_293	1782_7_12	1149_67_72	577_7_1	316_78_1	193_7_14	114_67_1	131_46_1	145_67_1	64_7_1	178_678_78	497_78_75	230_67_280	231_7_7	34_7_1	25_8_1	831_67_79	140_78_1	790_1467_162	23_7_1	3022_46_1	819_7_1	1038_7_23	755_67_1	187_67_1	650_67_476	343_7_16	502_67_1	610_2_47	1566_67_449	448_78_37	1137_67_226	143_17_26	1232_678_81	637_67_423	208_78_635	715_67_625	1357_78_6	148_8_1	3_67_1	77_67_359	262_8_24	72_67_185	265_7_56	488_67_1	93_2_107
591_7_29	1789_78_22	154_2_1	706_8_75	459_2_274	1782_7_7	1149_67_74	577_7_1	316_78_1	193_7_7	114_67_1	131_46_1	145_67_1	64_7_1	178_678_79	497_78_73	230_67_286	231_7_2	34_7_1	25_8_1	831_67_89	140_78_1	790_1467_166	23_7_1	3022_46_2	819_7_1	1038_7_32	755_67_1	187_67_1	650_67_490	343_7_19	502_67_1	610_2_65	1566_67_445	448_78_30	1137_67_214	143_17_24	1232_678_83	637_67_388	208_78_609	715_67_647	1357_78_7	148_8_1	3_67_1	77_67_369	262_8_27	72_67_168	265_7_47	488_67_1	93_2_119
591_7_30	1789_78_24	154_2_1	706_8_76	459_2_250	1782_7_8	1149_67_81	577_7_1	316_78_1	193_7_11	114_67_1	131_46_1	145_67_1	64_7_1	178_678_81	497_78_52	230_67_289	231_7_2	34_7_1	25_8_1	831_67_75	140_78_1	790_1467_172	23_7_1	3022_46_1	819_7_1	1038_7_25	755_67_1	187_67_1	650_67_484	343_7_19	502_67_1	610_2_56	1566_67_435	448_78_22	1137_67_232	143_17_25	1232_678_87	637_67_401	208_78_647	715_67_636	1357_78_11	148_8_1	3_67_1	77_67_395	262_8_20	72_67_190	265_7_64	488_67_1	93_2_125
591_7_32	1789_78_16	154_2_1	706_8_100	459_2_242	1782_7_3	1149_67_77	577_7_1	316_78_1	193_7_12	114_67_1	131_46_1	145_67_1	64_7_1	178_678_79	497_78_51	230_67_266	231_7_1	34_7_1	25_8_1	831_67_73	140_78_1	790_1467_177	23_7_1	3022_46_2	819_7_1	1038_7_30	755_67_1	187_67_1	650_67_485	343_7_14	502_67_1	610_2_63	1566_67_451	448_78_25	1137_67_209	143_17_26	1232_678_99	637_67_380	208_78_623	715_67_681	1357_78_11	148_8_1	3_67_1	77_67_370	262_8_28	72_67_182	265_7_46	488_67_1	93_2_124
591_7_22	1789_78_14	154_2_1	706_8_79	459_2_241	1782_7_3	1149_67_56	577_7_1	316_78_1	193_7_17	114_67_1	131_46_1	145_67_1	64_7_1	178_678_94	497_78_48	230_67_264	231_7_1	34_7_1	25_8_1	831_67_72	140_78_1	790_1467_169	23_7_1	3022_46_2	819_7_1	1038_7_33	755_67_1	187_67_1	650_67_450	343_7_16	502_67_1	610_2_66	1566_67_489	448_78_28	1137_67_209	143_17_20	1232_678_113	637_67_397	208_78_628	715_67_655	1357_78_5	148_8_1	3_67_1	77_67_364	262_8_29	72_67_189	265_7_42	488_67_1	93_2_116
591_7_19	1789_78_14	154_2_1	706_8_87	459_2_229	1782_7_1	1149_67_60	577_7_1	316_78_1	193_7_16	114_67_1	131_46_1	145_67_1	64_7_1	178_678_91	497_78_52	230_67_283	231_7_2	34_7_1	25_8_1	831_67_87	140_78_1	790_1467_161	23_7_1	3022_46_2	819_7_1	1038_7_24	755_67_1	187_67_1	650_67_467	343_7_10	502_67_1	610_2_73	1566_67_484	448_78_24	1137_67_240	143_17_18	1232_678_127	637_67_407	208_78_636	715_67_655	1357_78_4	148_8_1	3_67_1	77_67_344	262_8_22	72_67_197	265_7_50	488_67_1	93_2_114
591_7_21	1789_78_9	154_2_1	459_2_235	706_8_68	1149_67_57	316_78_1	193_7_10	114_67_1	131_46_1	145_67_1	64_7_1	178_678_73	497_78_49	230_67_294	231_7_2	34_7_1	25_8_1	831_67_55	140_78_1	790_1467_173	23_7_1	3022_46_2	819_7_1	1038_7_37	755_67_1	187_67_1	650_67_435	343_7_10	502_67_1	610_2_72	1566_67_477	448_78_30	1137_67_238	143_17_21	1232_678_134	637_67_401	208_78_640	715_67_675	1357_78_8	148_8_1	3_67_1	77_67_357	262_8_25	72_67_197	265_7_31	488_67_1	93_2_123	92_67_802	95_78_60
591_7_16	1789_78_13	154_2_1	459_2_236	706_8_59	1149_67_48	316_78_1	193_7_9	114_67_1	145_67_1	64_7_1	178_678_79	497_78_53	230_67_306	231_7_3	25_8_1	831_67_57	140_78_1	790_1467_178	23_7_1	3_67_1	819_7_1	1038_7_48	755_67_1	187_67_1	650_67_431	343_7_5	502_67_1	610_2_86	1566_67_512	448_78_36	1137_67_259	143_17_15	1232_678_136	637_67_411	208_78_647	715_67_651	1357_78_2	148_8_1	34_7_1	77_67_352	262_8_25	72_67_178	265_7_30	488_67_1	93_2_120	92_67_820	95_78_70	220_67_42	245_67_1
591_7_23	1789_78_12	154_2_1	459_2_233	706_8_69	1149_67_42	316_78_1	193_7_5	114_67_1	145_67_1	64_7_1	178_678_74	497_78_60	230_67_295	231_7_4	25_8_1	831_67_61	140_78_1	790_1467_162	23_7_1	3_67_1	819_7_1	1038_7_33	755_67_1	187_67_1	650_67_427	343_7_5	502_67_1	610_2_87	1566_67_521	448_78_29	1137_67_249	143_17_18	1232_678_120	637_67_425	208_78_646	715_67_680	1357_78_1	148_8_1	34_7_1	77_67_340	262_8_21	72_67_185	265_7_32	488_67_1	93_2_131	92_67_827	95_78_46	220_67_42	245_67_1
591_7_20	1789_78_6	154_2_1	459_2_221	706_8_57	1149_67_33	316_78_1	193_7_6	114_67_1	145_67_1	64_7_1	178_678_88	497_78_64	230_67_270	231_7_1	25_8_1	831_67_62	140_78_1	790_1467_160	23_7_1	3_67_1	819_7_1	1038_7_38	755_67_1	187_67_1	650_67_421	343_7_4	502_67_1	610_2_100	1566_67_534	448_78_44	143_17_10	1232_678_116	637_67_443	208_78_651	715_67_674	1137_67_250	148_8_1	34_7_1	77_67_333	262_8_22	72_67_174	265_7_36	488_67_1	1357_78_1	93_2_141	92_67_827	95_78_43	220_67_39	245_67_1
591_7_12	1789_78_4	154_2_1	459_2_220	706_8_52	1149_67_41	316_78_1	193_7_8	114_67_1	145_67_1	64_7_1	178_678_97	497_78_68	230_67_265	25_8_1	831_67_58	140_78_1	790_1467_166	23_7_1	3_67_1	819_7_1	1038_7_44	755_67_1	187_67_1	650_67_430	343_7_2	502_67_1	610_2_95	1566_67_542	448_78_55	143_17_14	1232_678_124	637_67_437	208_78_634	715_67_691	1137_67_273	148_8_1	34_7_1	77_67_305	262_8_22	72_67_151	265_7_47	488_67_1	1357_78_1	93_2_154	92_67_859	95_78_49	220_67_32	245_67_1	3153_8_5
591_7_12	1789_78_7	154_2_1	459_2_219	706_8_66	1149_67_38	316_78_1	193_7_14	114_67_1	145_67_1	64_7_1	178_678_96	497_78_69	230_67_261	25_8_1	831_67_64	140_78_1	790_1467_176	23_7_1	3_67_1	819_7_1	1038_7_23	755_67_1	187_67_1	650_67_468	343_7_4	502_67_1	610_2_93	1566_67_543	448_78_40	143_17_20	1232_678_116	637_67_443	208_78_631	715_67_686	1137_67_269	148_8_1	34_7_1	77_67_302	262_8_21	72_67_140	265_7_44	488_67_1	1357_78_1	93_2_163	92_67_859	95_78_38	220_67_38	245_67_1	3153_8_4
591_7_7	1789_78_8	154_2_1	459_2_225	706_8_55	1149_67_48	316_78_1	193_7_16	114_67_1	145_67_1	64_7_1	178_678_82	497_78_55	230_67_244	25_8_1	831_67_61	140_78_1	790_1467_192	23_7_1	3_67_1	819_7_1	1038_7_26	755_67_1	187_67_1	650_67_472	343_7_3	502_67_1	610_2_96	1566_67_569	448_78_43	143_17_19	1232_678_113	637_67_437	208_78_635	715_67_704	1137_67_243	148_8_1	34_7_1	77_67_306	262_8_19	72_67_134	265_7_31	488_67_1	1357_78_1	93_2_162	92_67_891	95_78_40	220_67_38	245_67_1	3153_8_2
591_7_7	1789_78_2	154_2_1	459_2_228	706_8_55	1149_67_51	316_78_1	193_7_18	114_67_1	145_67_1	64_7_1	178_678_76	497_78_69	230_67_232	25_8_1	831_67_61	140_78_1	790_1467_166	23_7_1	3_67_1	819_7_1	1038_7_22	755_67_1	187_67_1	650_67_473	343_7_1	502_67_1	610_2_101	1566_67_606	448_78_37	143_17_18	1232_678_109	637_67_444	208_78_641	715_67_684	1137_67_268	148_8_1	34_7_1	77_67_315	262_8_13	72_67_129	265_7_33	488_67_1	1357_78_1	93_2_158	92_67_887	95_78_22	220_67_37	245_67_1	3153_8_5
591_7_7	1789_78_1	154_2_1	459_2_237	706_8_48	1149_67_56	316_78_1	193_7_15	114_67_1	145_67_1	64_7_1	178_678_77	497_78_56	230_67_233	25_8_1	831_67_60	140_78_1	790_1467_168	23_7_1	3_67_1	819_7_1	1038_7_20	755_67_1	187_67_1	650_67_493	502_67_1	610_2_104	1566_67_627	448_78_32	143_17_19	1232_678_105	637_67_448	208_78_637	715_67_679	1137_67_254	148_8_1	34_7_1	77_67_298	262_8_19	72_67_127	265_7_32	488_67_1	1357_78_1	93_2_164	92_67_896	95_78_21	220_67_28	245_67_1	3153_8_6	39_2_1
591_7_7	1789_78_2	154_2_1	459_2_213	706_8_57	1149_67_66	316_78_1	193_7_11	114_67_1	145_67_1	64_7_1	178_678_88	497_78_45	230_67_245	25_8_1	831_67_62	140_78_1	790_1467_182	23_7_1	3_67_1	819_7_1	1038_7_20	755_67_1	187_67_1	650_67_479	502_67_1	610_2_104	1566_67_610	448_78_42	143_17_19	1232_678_97	637_67_471	208_78_632	715_67_675	1137_67_265	148_8_1	34_7_1	77_67_278	262_8_16	72_67_119	265_7_28	488_67_1	1357_78_1	93_2_141	92_67_936	95_78_22	220_67_40	245_67_1	3153_8_3	39_2_1
591_7_11	459_2_187	154_2_1	706_8_62	1149_67_61	316_78_1	193_7_18	114_67_1	145_67_1	64_7_1	178_678_84	497_78_65	230_67_231	25_8_1	831_67_60	140_78_1	790_1467_146	23_7_1	3_67_1	819_7_1	1038_7_16	755_67_1	187_67_1	650_67_445	502_67_1	610_2_95	1566_67_644	448_78_29	143_17_27	1232_678_99	637_67_447	208_78_624	715_67_698	1137_67_264	148_8_1	34_7_1	77_67_277	262_8_28	72_67_126	265_7_30	488_67_1	93_2_119	92_67_940	95_78_17	220_67_47	245_67_1	3153_8_5	39_2_1	1555_7_83	1283_67_71
591_7_15	459_2_188	154_2_1	706_8_52	1149_67_38	316_78_1	193_7_21	114_67_1	145_67_1	64_7_1	178_678_84	497_78_63	230_67_234	25_8_1	831_67_69	140_78_1	790_1467_172	23_7_1	3_67_1	819_7_1	1038_7_10	755_67_1	187_67_1	650_67_442	502_67_1	610_2_90	1566_67_632	448_78_32	143_17_33	1232_678_88	637_67_430	208_78_646	715_67_733	1137_67_264	148_8_1	34_7_1	77_67_276	262_8_24	72_67_140	265_7_28	488_67_1	93_2_140	92_67_938	95_78_22	220_67_54	245_67_1	3153_8_7	39_2_1	1555_7_88	1283_67_75
591_7_18	459_2_174	154_2_1	706_8_57	1149_67_37	316_78_1	193_7_14	114_67_1	145_67_1	64_7_1	178_678_78	497_78_58	230_67_222	25_8_1	831_67_68	140_78_1	790_1467_141	23_7_1	3_67_1	819_7_1	1038_7_9	755_67_1	187_67_1	650_67_415	502_67_1	610_2_83	1566_67_622	448_78_45	143_17_27	1232_678_97	637_67_470	208_78_641	715_67_724	1137_67_236	148_8_1	34_7_1	77_67_278	262_8_30	72_67_137	265_7_27	488_67_1	93_2_151	92_67_944	95_78_26	220_67_53	245_67_1	3153_8_9	39_2_1	1555_7_84	1283_67_82
591_7_17	459_2_185	154_2_1	706_8_65	1149_67_42	316_78_1	193_7_12	114_67_1	145_67_1	64_7_1	178_678_74	497_78_53	230_67_233	25_8_1	831_67_66	140_78_1	790_1467_136	23_7_1	3_67_1	819_7_1	1038_7_11	755_67_1	187_67_1	650_67_404	502_67_1	610_2_74	1566_67_600	448_78_40	143_17_32	1232_678_94	637_67_483	208_78_646	715_67_732	1137_67_213	148_8_1	34_7_1	77_67_271	262_8_24	72_67_125	265_7_22	488_67_1	93_2_151	92_67_944	95_78_16	220_67_51	245_67_1	3153_8_11	39_2_1	1555_7_79	1283_67_86
591_7_22	459_2_184	154_2_1	706_8_51	1149_67_39	316_78_1	193_7_17	114_67_1	145_67_1	64_7_1	178_678_74	497_78_47	230_67_233	25_8_1	831_67_76	140_78_1	790_1467_129	23_7_1	3_67_1	819_7_1	1038_7_10	755_67_1	187_67_1	650_67_435	502_67_1	610_2_60	1566_67_621	448_78_50	143_17_34	1232_678_88	637_67_468	208_78_641	715_67_733	1137_67_224	148_8_1	34_7_1	77_67_247	262_8_30	72_67_97	265_7_23	488_67_1	93_2_156	92_67_915	95_78_25	220_67_52	245_67_1	3153_8_12	39_2_1	1555_7_92	1283_67_89
591_7_12	459_2_170	154_2_1	706_8_51	1149_67_40	316_78_1	193_7_18	114_67_1	145_67_1	64_7_1	178_678_74	497_78_46	230_67_266	25_8_1	831_67_83	140_78_1	790_1467_117	23_7_1	3_67_1	819_7_1	1038_7_8	755_67_1	187_67_1	650_67_440	502_67_1	610_2_45	1566_67_618	448_78_60	143_17_28	1232_678_96	637_67_432	208_78_635	715_67_734	1137_67_217	148_8_1	34_7_1	77_67_262	262_8_46	72_67_120	265_7_26	488_67_1	93_2_163	92_67_894	95_78_24	220_67_51	245_67_1	3153_8_14	39_2_1	1555_7_93	1283_67_88
591_7_11	459_2_161	154_2_1	706_8_55	1149_67_41	316_78_1	193_7_25	114_67_1	145_67_1	64_7_1	178_678_67	497_78_52	230_67_259	25_8_1	831_67_83	140_78_1	790_1467_126	23_7_1	3_67_1	819_7_1	1038_7_5	755_67_1	187_67_1	650_67_473	502_67_1	610_2_44	1566_67_640	448_78_50	143_17_36	1232_678_87	637_67_465	208_78_632	715_67_725	1137_67_208	148_8_1	34_7_1	77_67_239	262_8_33	72_67_114	265_7_36	488_67_1	93_2_171	92_67_901	95_78_19	220_67_64	245_67_1	3153_8_15	39_2_1	1555_7_91	1283_67_92
591_7_4	459_2_162	154_2_1	706_8_53	1149_67_44	316_78_1	193_7_35	114_67_1	145_67_1	64_7_1	178_678_70	497_78_39	230_67_295	25_8_1	831_67_94	140_78_1	790_1467_127	23_7_1	3_67_1	819_7_1	1038_7_3	755_67_1	187_67_1	650_67_480	502_67_1	610_2_42	1566_67_648	448_78_45	143_17_33	1232_678_86	637_67_478	208_78_647	715_67_715	1137_67_206	148_8_1	34_7_1	77_67_255	262_8_30	72_67_106	265_7_35	488_67_1	93_2_182	92_67_906	95_78_27	220_67_64	245_67_1	3153_8_10	39_2_1	1555_7_97	1283_67_107
591_7_5	459_2_163	154_2_1	706_8_65	1149_67_46	316_78_1	193_7_28	114_67_1	145_67_1	64_7_1	178_678_61	497_78_47	230_67_299	25_8_1	831_67_100	140_78_1	790_1467_132	23_7_1	3_67_1	819_7_1	1038_7_2	755_67_1	187_67_1	650_67_487	502_67_1	610_2_54	1566_67_645	448_78_42	143_17_31	1232_678_84	637_67_496	208_78_624	715_67_703	1137_67_171	148_8_1	34_7_1	77_67_263	262_8_32	72_67_120	265_7_31	488_67_1	93_2_177	92_67_894	95_78_27	220_67_52	245_67_1	3153_8_10	39_2_1	1555_7_97	1283_67_103
591_7_7	459_2_162	154_2_1	706_8_67	1149_67_46	316_78_1	193_7_34	114_67_1	145_67_1	64_7_1	178_678_74	497_78_59	230_67_313	25_8_1	831_67_116	140_78_1	790_1467_114	23_7_1	3_67_1	819_7_1	1038_7_2	755_67_1	187_67_1	650_67_475	502_67_1	610_2_53	1566_67_640	448_78_31	143_17_39	1232_678_73	637_67_491	208_78_638	715_67_688	1137_67_185	148_8_1	34_7_1	77_67_263	262_8_18	72_67_113	265_7_29	488_67_1	93_2_186	92_67_857	95_78_17	220_67_55	245_67_1	3153_8_14	39_2_1	1555_7_104	1283_67_104
591_7_11	459_2_185	154_2_1	706_8_45	1149_67_48	316_78_1	193_7_35	114_67_1	145_67_1	64_7_1	178_678_77	497_78_60	230_67_277	25_8_1	831_67_110	140_78_1	790_1467_131	23_7_1	819_7_1	3_67_1	755_67_1	187_67_1	650_67_486	502_67_1	610_2_47	1566_67_642	448_78_32	143_17_32	1232_678_77	637_67_503	208_78_631	715_67_697	1137_67_176	148_8_1	34_7_1	77_67_282	262_8_18	72_67_104	265_7_19	488_67_1	93_2_167	92_67_878	95_78_18	220_67_47	245_67_1	3153_8_7	39_2_1	1555_7_81	1283_67_108	1003_8_11
591_7_13	459_2_180	154_2_1	706_8_49	1149_67_49	316_78_1	193_7_37	114_67_1	145_67_1	64_7_1	178_678_87	497_78_57	230_67_317	25_8_1	831_67_108	140_78_1	790_1467_114	23_7_1	819_7_1	3_67_1	755_67_1	187_67_1	650_67_469	502_67_1	610_2_47	1566_67_640	448_78_22	143_17_31	1232_678_91	637_67_499	208_78_644	715_67_710	1137_67_186	148_8_1	34_7_1	77_67_247	262_8_23	72_67_107	265_7_19	488_67_1	93_2_167	92_67_892	95_78_22	220_67_50	245_67_1	3153_8_8	39_2_1	1555_7_77	1283_67_111	1003_8_16
591_7_10	459_2_198	154_2_1	706_8_31	1149_67_39	316_78_1	193_7_50	114_67_1	145_67_1	64_7_1	178_678_97	497_78_71	230_67_304	25_8_1	831_67_112	140_78_1	790_1467_116	23_7_1	819_7_1	3_67_1	755_67_1	187_67_1	650_67_509	502_67_1	610_2_37	1566_67_668	448_78_19	143_17_40	1232_678_100	637_67_472	208_78_667	715_67_693	1137_67_178	148_8_1	34_7_1	77_67_264	262_8_17	72_67_94	265_7_26	488_67_1	93_2_164	92_67_877	95_78_20	220_67_61	245_67_1	3153_8_10	39_2_1	1555_7_88	1283_67_117	1003_8_9
591_7_10	459_2_197	154_2_1	706_8_30	1149_67_46	316_78_1	193_7_38	114_67_1	145_67_1	64_7_1	178_678_97	497_78_62	230_67_288	25_8_1	831_67_132	140_78_1	790_1467_122	23_7_1	819_7_1	3_67_1	755_67_1	187_67_1	650_67_522	502_67_1	610_2_37	1566_67_663	448_78_14	143_17_26	1232_678_103	637_67_447	208_78_689	715_67_705	1137_67_175	148_8_1	34_7_1	77_67_261	262_8_11	72_67_84	265_7_16	488_67_1	93_2_153	92_67_870	95_78_23	220_67_62	245_67_1	3153_8_11	39_2_1	1555_7_73	1283_67_95	1003_8_7
591_7_18	459_2_188	154_2_1	706_8_34	1149_67_47	316_78_1	193_7_43	114_67_1	145_67_1	64_7_1	178_678_104	497_78_56	230_67_291	25_8_1	831_67_135	140_78_1	790_1467_95	23_7_1	819_7_1	3_67_1	755_67_1	187_67_1	650_67_527	502_67_1	610_2_42	1566_67_663	448_78_7	143_17_27	1232_678_114	637_67_429	208_78_682	715_67_738	1137_67_159	148_8_1	34_7_1	77_67_242	262_8_6	72_67_81	265_7_15	488_67_1	93_2_175	92_67_910	95_78_19	220_67_70	245_67_1	3153_8_12	39_2_1	1555_7_77	1283_67_94	1003_8_4
591_7_10	459_2_191	154_2_1	706_8_23	1149_67_45	316_78_1	193_7_42	114_67_1	145_67_1	64_7_1	178_678_111	497_78_60	230_67_286	25_8_1	831_67_121	140_78_1	790_1467_99	23_7_1	819_7_1	3_67_1	755_67_1	187_67_1	650_67_493	502_67_1	610_2_36	1566_67_683	448_78_8	143_17_33	1232_678_115	637_67_447	208_78_709	715_67_725	1137_67_153	148_8_1	34_7_1	77_67_265	262_8_2	72_67_92	265_7_17	488_67_1	93_2_173	92_67_901	95_78_19	220_67_57	245_67_1	3153_8_9	39_2_1	1555_7_87	1283_67_87	1003_8_3
591_7_8	459_2_183	154_2_1	706_8_21	1149_67_39	316_78_1	193_7_36	114_67_1	145_67_1	64_7_1	178_678_123	497_78_47	230_67_306	25_8_1	831_67_121	140_78_1	790_1467_93	23_7_1	819_7_1	3_67_1	755_67_1	187_67_1	650_67_448	502_67_1	610_2_35	1566_67_666	448_78_6	143_17_21	1232_678_125	637_67_466	208_78_759	715_67_694	1137_67_134	148_8_1	34_7_1	77_67_262	262_8_2	72_67_90	265_7_18	488_67_1	93_2_160	92_67_936	95_78_21	220_67_55	245_67_1	3153_8_13	39_2_1	1555_7_74	1283_67_88	1003_8_3
591_7_12	459_2_175	154_2_1	706_8_23	1149_67_30	316_78_1	193_7_54	114_67_1	145_67_1	64_7_1	178_678_114	497_78_53	230_67_303	25_8_1	831_67_119	140_78_1	790_1467_87	23_7_1	3_67_1	755_67_1	187_67_1	650_67_443	502_67_1	610_2_36	1566_67_677	448_78_1	143_17_16	1232_678_128	637_67_437	208_78_743	715_67_716	1137_67_114	148_8_1	77_67_264	262_8_2	72_67_77	265_7_19	488_67_1	93_2_174	92_67_964	95_78_12	220_67_73	245_67_1	3153_8_18	39_2_1	1555_7_77	1283_67_80	1003_8_5	1628_67_904	51_2_1
591_7_15	459_2_185	154_2_1	706_8_18	1149_67_21	316_78_1	193_7_50	114_67_1	145_67_1	64_7_1	178_678_117	497_78_54	230_67_307	25_8_1	831_67_116	140_78_1	790_1467_86	23_7_1	3_67_1	755_67_1	187_67_1	650_67_458	502_67_1	610_2_35	1566_67_690	448_78_2	143_17_19	1232_678_116	637_67_458	208_78_753	715_67_710	1137_67_112	148_8_1	77_67_287	262_8_3	72_67_81	265_7_13	488_67_1	93_2_180	92_67_930	95_78_15	220_67_69	245_67_1	3153_8_12	39_2_1	1555_7_76	1283_67_89	1003_8_4	1628_67_888	51_2_1
591_7_19	459_2_207	154_2_1	706_8_27	1149_67_25	316_78_1	193_7_41	114_67_1	145_67_1	64_7_1	178_678_100	497_78_43	230_67_279	25_8_1	831_67_127	140_78_1	790_1467_88	23_7_1	3_67_1	755_67_1	187_67_1	650_67_456	502_67_1	610_2_52	1566_67_683	448_78_6	143_17_17	1232_678_135	637_67_415	208_78_763	715_67_726	1137_67_115	148_8_1	77_67_309	262_8_2	72_67_69	265_7_16	488_67_1	93_2_188	92_67_943	95_78_15	220_67_71	245_67_1	3153_8_18	39_2_1	1555_7_65	1283_67_103	1003_8_3	1628_67_871	51_2_1
591_7_16	459_2_204	154_2_1	706_8_25	1149_67_31	316_78_1	193_7_47	114_67_1	145_67_1	64_7_1	178_678_98	497_78_54	230_67_281	831_67_124	140_78_1	790_1467_88	23_7_1	3_67_1	755_67_1	187_67_1	650_67_464	502_67_1	610_2_46	1566_67_670	448_78_5	143_17_20	1232_678_140	637_67_397	208_78_737	715_67_717	1137_67_115	148_8_1	77_67_296	72_67_75	265_7_21	488_67_1	93_2_175	92_67_997	95_78_7	220_67_64	245_67_1	3153_8_24	39_2_1	1555_7_61	1283_67_108	1511_2_8	1628_67_863	51_2_1	1723_78_9	929_67_794
591_7_15	459_2_194	154_2_1	706_8_18	1149_67_25	316_78_1	193_7_48	114_67_1	145_67_1	64_7_1	178_678_92	497_78_47	230_67_258	831_67_118	140_78_1	790_1467_81	23_7_1	3_67_1	755_67_1	187_67_1	650_67_486	502_67_1	610_2_47	1566_67_715	448_78_10	143_17_23	1232_678_137	637_67_398	208_78_746	715_67_730	1137_67_122	148_8_1	77_67_304	72_67_64	265_7_16	488_67_1	93_2_180	92_67_1021	95_78_6	220_67_67	245_67_1	3153_8_20	39_2_1	1555_7_58	1283_67_97	1511_2_10	1628_67_888	51_2_1	1723_78_9	929_67_776
591_7_8	459_2_197	154_2_1	706_8_25	1149_67_36	316_78_1	193_7_27	114_67_1	145_67_1	64_7_1	178_678_82	497_78_40	230_67_260	831_67_118	140_78_1	790_1467_82	23_7_1	3_67_1	755_67_1	187_67_1	650_67_490	502_67_1	610_2_41	1566_67_720	448_78_7	143_17_16	1232_678_142	637_67_398	208_78_748	715_67_742	1137_67_102	148_8_1	77_67_304	72_67_70	265_7_14	488_67_1	93_2_183	92_67_1051	95_78_5	220_67_67	245_67_1	3153_8_21	39_2_1	1555_7_65	1283_67_104	1511_2_13	1628_67_872	51_2_1	1723_78_6	929_67_786
591_7_2	459_2_225	154_2_1	706_8_25	1149_67_31	316_78_1	193_7_31	114_67_1	145_67_1	64_7_1	178_678_79	497_78_44	230_67_256	831_67_112	140_78_1	790_1467_94	23_7_1	3_67_1	755_67_1	187_67_1	650_67_476	502_67_1	610_2_41	1566_67_711	448_78_5	143_17_21	1232_678_149	637_67_378	208_78_735	715_67_766	1137_67_103	148_8_1	77_67_282	72_67_63	265_7_16	488_67_1	93_2_214	92_67_989	95_78_7	220_67_72	245_67_1	3153_8_16	39_2_1	1555_7_62	1283_67_113	1511_2_7	1628_67_877	51_2_1	1723_78_4	929_67_796
591_7_2	459_2_220	154_2_1	706_8_20	1149_67_36	316_78_1	193_7_35	114_67_1	145_67_1	64_7_1	178_678_89	497_78_34	230_67_255	831_67_109	140_78_1	790_1467_96	23_7_1	3_67_1	755_67_1	187_67_1	650_67_490	502_67_1	610_2_36	1566_67_694	448_78_7	143_17_20	1232_678_136	637_67_362	208_78_762	715_67_796	1137_67_109	148_8_1	77_67_291	72_67_57	265_7_7	488_67_1	93_2_215	92_67_980	95_78_7	220_67_79	245_67_1	3153_8_11	39_2_1	1555_7_58	1283_67_112	1511_2_4	1628_67_906	51_2_1	1723_78_7	929_67_798
591_7_4	459_2_211	154_2_1	706_8_25	1149_67_37	316_78_1	193_7_23	114_67_1	145_67_1	64_7_1	178_678_103	497_78_37	230_67_273	831_67_96	140_78_1	790_1467_111	23_7_1	3_67_1	755_67_1	187_67_1	650_67_462	502_67_1	610_2_27	1566_67_680	448_78_4	143_17_18	1232_678_133	637_67_346	208_78_767	715_67_815	1137_67_128	148_8_1	77_67_307	72_67_62	265_7_6	488_67_1	93_2_221	92_67_984	95_78_6	220_67_92	245_67_1	3153_8_15	39_2_1	1555_7_63	1283_67_88	1511_2_4	1628_67_927	51_2_1	1723_78_10	929_67_818
591_7_1	459_2_183	154_2_1	706_8_11	1149_67_25	316_78_1	193_7_28	114_67_1	145_67_1	64_7_1	178_678_102	497_78_45	230_67_270	831_67_101	140_78_1	790_1467_125	23_7_1	3_67_1	755_67_1	187_67_1	650_67_480	502_67_1	610_2_23	1566_67_704	448_78_2	143_17_14	1232_678_144	637_67_336	208_78_751	715_67_832	1137_67_128	148_8_1	77_67_332	72_67_54	265_7_2	488_67_1	93_2_225	92_67_973	95_78_4	220_67_94	245_67_1	3153_8_11	39_2_1	1555_7_55	1283_67_101	1511_2_9	1628_67_956	51_2_1	1723_78_11	929_67_824
591_7_2	459_2_170	154_2_1	706_8_9	1149_67_20	316_78_1	193_7_32	114_67_1	145_67_1	64_7_1	178_678_103	497_78_45	230_67_250	831_67_109	140_78_1	790_1467_145	23_7_1	3_67_1	755_67_1	187_67_1	650_67_515	502_67_1	610_2_25	1566_67_685	448_78_4	143_17_10	1232_678_142	637_67_320	208_78_767	715_67_836	1137_67_100	148_8_1	77_67_336	72_67_59	265_7_2	488_67_1	93_2_200	92_67_1028	95_78_7	220_67_95	245_67_1	3153_8_9	39_2_1	1555_7_50	1283_67_111	1511_2_10	1628_67_920	51_2_1	1723_78_11	929_67_830
591_7_3	459_2_187	154_2_1	706_8_13	1149_67_17	316_78_1	193_7_16	114_67_1	145_67_1	64_7_1	178_678_110	497_78_40	230_67_241	831_67_112	140_78_1	790_1467_147	23_7_1	3_67_1	755_67_1	187_67_1	650_67_528	502_67_1	610_2_18	1566_67_688	448_78_1	143_17_8	1232_678_143	637_67_303	208_78_782	715_67_849	1137_67_88	148_8_1	77_67_299	72_67_69	488_67_1	93_2_212	92_67_1073	95_78_4	220_67_98	245_67_1	3153_8_13	39_2_1	1555_7_65	1283_67_94	1511_2_8	1628_67_897	51_2_1	1723_78_2	929_67_844	353_7_60
591_7_2	459_2_183	154_2_1	706_8_8	1149_67_22	316_78_1	193_7_18	114_67_1	145_67_1	64_7_1	178_678_103	497_78_38	230_67_241	831_67_104	140_78_1	790_1467_169	23_7_1	3_67_1	755_67_1	187_67_1	650_67_527	502_67_1	610_2_17	1566_67_674	448_78_2	143_17_9	1232_678_126	637_67_310	208_78_781	715_67_850	1137_67_77	148_8_1	77_67_311	72_67_70	488_67_1	93_2_202	92_67_1085	95_78_1	220_67_107	245_67_1	3153_8_9	39_2_1	1555_7_64	1283_67_99	1511_2_9	1628_67_847	51_2_1	1723_78_2	929_67_839	353_7_49
591_7_3	459_2_201	154_2_1	706_8_14	1149_67_14	316_78_1	193_7_18	114_67_1	145_67_1	64_7_1	178_678_103	497_78_32	230_67_265	831_67_98	140_78_1	790_1467_172	23_7_1	3_67_1	755_67_1	187_67_1	650_67_507	502_67_1	610_2_23	1566_67_668	448_78_3	143_17_5	1232_678_113	637_67_327	208_78_778	715_67_862	1137_67_70	148_8_1	77_67_345	72_67_55	488_67_1	93_2_201	92_67_1027	95_78_4	220_67_103	245_67_1	3153_8_12	39_2_1	1555_7_61	1283_67_105	1511_2_13	1628_67_866	51_2_1	1723_78_3	929_67_846	353_7_44
591_7_3	459_2_183	154_2_1	706_8_14	1149_67_15	316_78_1	193_7_8	114_67_1	145_67_1	64_7_1	178_678_105	497_78_38	230_67_254	831_67_100	140_78_1	790_1467_162	23_7_1	3_67_1	755_67_1	187_67_1	650_67_535	502_67_1	610_2_26	1566_67_640	448_78_2	143_17_9	1232_678_109	637_67_326	208_78_773	715_67_868	1137_67_90	148_8_1	77_67_359	72_67_51	488_67_1	93_2_219	92_67_1062	95_78_4	220_67_93	245_67_1	3153_8_24	39_2_1	1555_7_70	1283_67_114	1511_2_17	1628_67_845	51_2_1	1723_78_2	929_67_817	353_7_33
591_7_3	459_2_174	154_2_1	706_8_13	1149_67_12	316_78_1	193_7_7	114_67_1	145_67_1	64_7_1	178_678_116	497_78_39	230_67_268	831_67_106	140_78_1	790_1467_172	23_7_1	3_67_1	755_67_1	187_67_1	650_67_546	502_67_1	610_2_29	1566_67_635	448_78_6	143_17_5	1232_678_108	637_67_335	208_78_741	715_67_857	1137_67_96	148_8_1	77_67_330	72_67_53	488_67_1	93_2_228	92_67_1057	95_78_7	220_67_82	245_67_1	3153_8_23	39_2_1	1555_7_64	1283_67_105	1511_2_15	1628_67_807	51_2_1	929_67_830	353_7_32	532_7_1
591_7_1	459_2_168	154_2_1	706_8_15	1149_67_12	316_78_1	193_7_8	114_67_1	145_67_1	64_7_1	178_678_122	497_78_33	230_67_284	831_67_124	140_78_1	790_1467_153	23_7_1	3_67_1	755_67_1	187_67_1	650_67_526	502_67_1	610_2_24	1566_67_593	448_78_5	143_17_9	1232_678_117	637_67_341	208_78_761	715_67_866	1137_67_83	148_8_1	77_67_364	72_67_49	488_67_1	93_2_224	92_67_1086	95_78_5	220_67_103	245_67_1	3153_8_20	39_2_1	1555_7_71	1283_67_113	1511_2_22	1628_67_783	51_2_1	929_67_839	353_7_17	532_7_1
459_2_175	154_2_1	706_8_17	1149_67_10	316_78_1	193_7_6	114_67_1	145_67_1	64_7_1	178_678_132	497_78_28	230_67_284	831_67_124	140_78_1	790_1467_170	3_67_1	755_67_1	187_67_1	650_67_521	502_67_1	610_2_28	1566_67_575	448_78_3	143_17_4	1232_678_117	637_67_310	208_78_754	715_67_899	1137_67_93	148_8_1	77_67_369	72_67_45	488_67_1	93_2_256	92_67_1024	95_78_2	220_67_79	245_67_1	3153_8_26	39_2_1	1555_7_72	1283_67_105	1511_2_21	1628_67_808	51_2_1	929_67_865	353_7_18	532_7_1	531_67_1	721_67_903
459_2_166	154_2_1	706_8_11	1149_67_8	316_78_1	193_7_7	114_67_1	145_67_1	64_7_1	178_678_126	497_78_34	230_67_260	831_67_129	140_78_1	790_1467_188	3_67_1	755_67_1	187_67_1	650_67_497	502_67_1	610_2_25	1566_67_592	448_78_6	143_17_1	1232_678_121	637_67_339	208_78_746	715_67_927	1137_67_97	148_8_1	77_67_358	72_67_32	488_67_1	93_2_252	92_67_978	95_78_2	220_67_70	245_67_1	3153_8_23	39_2_1	1555_7_66	1283_67_113	1511_2_18	1628_67_818	51_2_1	929_67_915	353_7_29	532_7_1	531_67_1	721_67_880
459_2_157	154_2_1	706_8_14	1149_67_11	316_78_1	193_7_3	114_67_1	145_67_1	64_7_1	178_678_117	497_78_31	230_67_257	831_67_132	140_78_1	790_1467_195	3_67_1	755_67_1	187_67_1	650_67_486	502_67_1	610_2_27	1566_67_592	448_78_8	143_17_2	1232_678_137	637_67_320	208_78_760	715_67_955	1137_67_100	148_8_1	77_67_316	72_67_25	488_67_1	93_2_241	92_67_1046	95_78_3	220_67_56	245_67_1	3153_8_19	39_2_1	1555_7_65	1283_67_108	1511_2_13	1628_67_858	51_2_1	929_67_867	353_7_28	532_7_1	531_67_1	721_67_870
459_2_147	154_2_1	706_8_13	1149_67_13	316_78_1	193_7_3	114_67_1	145_67_1	64_7_1	178_678_112	497_78_39	230_67_289	831_67_126	140_78_1	790_1467_194	3_67_1	755_67_1	187_67_1	650_67_497	502_67_1	610_2_26	1566_67_573	448_78_7	143_17_2	1232_678_151	637_67_342	208_78_734	715_67_933	1137_67_106	148_8_1	77_67_342	72_67_27	488_67_1	93_2_236	92_67_1026	220_67_55	245_67_1	3153_8_14	39_2_1	1555_7_64	1283_67_103	1511_2_10	1628_67_851	51_2_1	929_67_877	353_7_29	532_7_1	531_67_1	721_67_859	923_67_457
459_2_140	154_2_1	706_8_8	1149_67_10	316_78_1	193_7_3	114_67_1	145_67_1	64_7_1	178_678_110	497_78_39	230_67_295	831_67_158	140_78_1	790_1467_191	3_67_1	755_67_1	187_67_1	650_67_495	502_67_1	610_2_20	1566_67_617	448_78_4	143_17_4	1232_678_161	637_67_368	208_78_737	715_67_901	1137_67_85	148_8_1	77_67_310	72_67_29	488_67_1	93_2_251	92_67_1006	220_67_62	245_67_1	3153_8_15	39_2_1	1555_7_62	1283_67_111	1511_2_6	1628_67_789	51_2_1	929_67_930	353_7_26	532_7_1	531_67_1	721_67_868	923_67_438
459_2_140	154_2_1	706_8_6	1149_67_6	316_78_1	193_7_1	114_67_1	145_67_1	64_7_1	178_678_116	497_78_49	230_67_284	831_67_150	140_78_1	790_1467_191	3_67_1	755_67_1	187_67_1	650_67_520	502_67_1	610_2_11	1566_67_616	448_78_2	143_17_10	1232_678_151	637_67_337	208_78_745	715_67_908	1137_67_82	148_8_1	77_67_326	72_67_25	488_67_1	93_2_255	92_67_1027	220_67_55	245_67_1	3153_8_14	39_2_1	1555_7_66	1283_67_117	1628_67_814	51_2_1	929_67_897	353_7_24	532_7_1	531_67_1	721_67_873	923_67_402	375_67_56
459_2_119	154_2_1	706_8_4	1149_67_10	316_78_1	114_67_1	145_67_1	64_7_1	178_678_108	497_78_52	230_67_267	831_67_164	140_78_1	790_1467_167	3_67_1	755_67_1	187_67_1	650_67_537	502_67_1	715_67_873	1566_67_601	448_78_2	143_17_8	1232_678_174	637_67_357	208_78_739	610_2_10	1137_67_89	148_8_1	77_67_341	72_67_31	488_67_1	93_2_260	92_67_997	220_67_54	245_67_1	3153_8_13	39_2_1	1555_7_65	1283_67_132	1628_67_774	51_2_1	929_67_877	353_7_23	532_7_1	531_67_1	721_67_889	923_67_465	375_67_61	374_167_249
459_2_114	154_2_1	706_8_7	1149_67_6	316_78_1	114_67_1	145_67_1	64_7_1	178_678_104	497_78_41	230_67_285	831_67_162	140_78_1	790_1467_162	3_67_1	755_67_1	187_67_1	650_67_547	502_67_1	715_67_886	1566_67_598	448_78_2	143_17_10	1232_678_179	637_67_356	208_78_738	610_2_11	1137_67_89	148_8_1	77_67_329	72_67_26	488_67_1	93_2_279	92_67_966	220_67_51	245_67_1	3153_8_18	39_2_1	1555_7_65	1283_67_125	1628_67_771	51_2_1	929_67_916	353_7_30	532_7_1	531_67_1	721_67_882	923_67_447	375_67_66	374_167_244
459_2_118	154_2_1	706_8_10	1149_67_2	114_67_1	64_7_1	178_678_98	497_78_47	230_67_274	831_67_177	755_67_1	790_1467_150	3_67_1	187_67_1	650_67_561	502_67_1	715_67_901	1566_67_594	145_67_1	143_17_5	1232_678_176	637_67_353	208_78_735	610_2_5	1137_67_93	148_8_1	77_67_320	72_67_27	488_67_1	93_2_246	92_67_1009	220_67_51	245_67_1	3153_8_15	39_2_1	1555_7_57	1283_67_112	1628_67_736	51_2_1	929_67_953	353_7_22	532_7_1	531_67_1	721_67_892	923_67_479	375_67_66	374_167_228
459_2_116	154_2_1	706_8_7	1149_67_4	114_67_1	64_7_1	178_678_101	497_78_47	230_67_294	831_67_190	755_67_1	790_1467_165	3_67_1	187_67_1	650_67_546	502_67_1	715_67_883	1566_67_604	145_67_1	143_17_2	1232_678_205	637_67_345	208_78_717	610_2_2	1137_67_84	148_8_1	77_67_348	72_67_34	488_67_1	93_2_232	92_67_965	220_67_57	245_67_1	3153_8_8	39_2_1	1555_7_56	1283_67_119	1628_67_739	51_2_1	929_67_951	353_7_27	532_7_1	531_67_1	721_67_872	923_67_475	375_67_57	374_167_260
459_2_124	154_2_1	706_8_6	1149_67_6	114_67_1	64_7_1	178_678_104	497_78_45	230_67_276	831_67_198	755_67_1	790_1467_141	3_67_1	187_67_1	650_67_516	502_67_1	715_67_921	1566_67_636	145_67_1	143_17_2	1232_678_196	637_67_336	208_78_729	610_2_2	1137_67_80	148_8_1	77_67_349	72_67_27	488_67_1	93_2_222	92_67_993	220_67_50	245_67_1	3153_8_12	39_2_1	1555_7_69	1283_67_118	1628_67_706	51_2_1	929_67_963	353_7_33	532_7_1	531_67_1	721_67_872	923_67_447	375_67_57	374_167_275
459_2_122	706_8_11	1149_67_2	114_67_1	178_678_107	497_78_59	230_67_299	831_67_182	755_67_1	790_1467_155	3_67_1	187_67_1	650_67_497	502_67_1	245_67_1	1566_67_648	145_67_1	1232_678_177	637_67_333	208_78_708	715_67_934	1137_67_73	148_8_1	77_67_339	72_67_18	488_67_1	93_2_222	92_67_1048	220_67_58	3153_8_18	39_2_1	1555_7_70	1283_67_102	1628_67_698	51_2_1	929_67_1035	353_7_22	532_7_1	531_67_1	721_67_868	923_67_415	375_67_40	374_167_252
459_2_121	706_8_12	1149_67_1	114_67_1	178_678_116	497_78_55	230_67_298	831_67_184	755_67_1	790_1467_154	3_67_1	187_67_1	650_67_492	502_67_1	245_67_1	1566_67_619	145_67_1	1232_678_181	637_67_329	208_78_719	715_67_921	1137_67_77	148_8_1	77_67_330	72_67_16	488_67_1	93_2_235	92_67_1037	220_67_49	3153_8_13	39_2_1	1555_7_63	1283_67_123	1628_67_688	51_2_1	929_67_1078	353_7_20	532_7_1	531_67_1	721_67_857	923_67_409	375_67_44	374_167_271
459_2_101	706_8_14	114_67_1	178_678_96	497_78_44	230_67_289	831_67_185	755_67_1	790_1467_168	3_67_1	187_67_1	650_67_503	502_67_1	245_67_1	1566_67_631	145_67_1	1232_678_187	637_67_320	208_78_727	715_67_942	1137_67_73	148_8_1	77_67_349	72_67_12	488_67_1	93_2_224	92_67_1053	220_67_64	3153_8_14	39_2_1	1555_7_72	1283_67_125	1628_67_707	51_2_1	929_67_1057	353_7_37	532_7_1	531_67_1	721_67_821	923_67_390	375_67_47	374_167_260
459_2_103	706_8_18	114_67_1	178_678_100	497_78_43	230_67_309	831_67_156	755_67_1	790_1467_149	3_67_1	187_67_1	650_67_514	502_67_1	245_67_1	1566_67_631	145_67_1	1232_678_174	637_67_332	208_78_747	715_67_947	1137_67_78	148_8_1	77_67_357	72_67_13	488_67_1	93_2_222	92_67_1023	220_67_56	3153_8_21	39_2_1	1555_7_73	1283_67_116	1628_67_701	51_2_1	929_67_1075	353_7_21	532_7_1	531_67_1	721_67_840	923_67_394	375_67_47	374_167_252
459_2_117	706_8_13	114_67_1	178_678_92	497_78_42	230_67_297	831_67_140	755_67_1	790_1467_136	3_67_1	187_67_1	650_67_495	502_67_1	245_67_1	1566_67_655	145_67_1	1232_678_180	637_67_331	208_78_739	715_67_927	1137_67_74	148_8_1	77_67_361	72_67_13	488_67_1	93_2_235	92_67_1039	220_67_55	3153_8_18	39_2_1	1555_7_63	1283_67_108	1628_67_711	51_2_1	929_67_1059	353_7_29	532_7_1	531_67_1	721_67_873	923_67_378	375_67_47	374_167_285
459_2_130	706_8_21	114_67_1	178_678_74	497_78_41	230_67_315	831_67_159	755_67_1	790_1467_140	3_67_1	187_67_1	650_67_471	502_67_1	245_67_1	1566_67_664	145_67_1	1232_678_165	637_67_354	208_78_721	715_67_914	1137_67_67	148_8_1	77_67_349	72_67_13	488_67_1	93_2_210	92_67_1054	220_67_50	3153_8_21	39_2_1	1555_7_67	1283_67_121	1628_67_746	51_2_1	929_67_1067	353_7_29	532_7_1	531_67_1	721_67_853	923_67_384	375_67_35	374_167_277
459_2_119	706_8_13	114_67_1	178_678_69	497_78_50	230_67_344	831_67_177	755_67_1	790_1467_118	3_67_1	187_67_1	650_67_515	502_67_1	245_67_1	1566_67_663	145_67_1	1232_678_167	637_67_352	208_78_715	715_67_939	1137_67_72	148_8_1	77_67_342	72_67_10	488_67_1	93_2_219	92_67_1065	220_67_35	3153_8_19	39_2_1	1555_7_63	1283_67_136	1628_67_703	51_2_1	929_67_1063	353_7_15	532_7_1	531_67_1	721_67_861	923_67_360	375_67_50	374_167_258
459_2_128	706_8_3	114_67_1	178_678_73	497_78_36	230_67_339	831_67_160	755_67_1	790_1467_116	3_67_1	187_67_1	650_67_515	502_67_1	245_67_1	1566_67_685	145_67_1	1232_678_173	637_67_330	208_78_705	715_67_960	1137_67_71	148_8_1	77_67_342	72_67_7	488_67_1	93_2_216	92_67_1065	220_67_29	3153_8_12	39_2_1	1555_7_58	1283_67_157	1628_67_718	51_2_1	929_67_1037	353_7_20	532_7_1	531_67_1	721_67_856	923_67_354	375_67_45	374_167_302
459_2_138	706_8_4	114_67_1	178_678_78	497_78_39	230_67_316	831_67_159	755_67_1	790_1467_107	3_67_1	187_67_1	650_67_506	502_67_1	245_67_1	1566_67_704	145_67_1	1232_678_172	637_67_347	208_78_711	715_67_942	1137_67_65	148_8_1	77_67_315	72_67_9	488_67_1	93_2_244	92_67_1042	220_67_27	3153_8_14	39_2_1	1555_7_63	1283_67_132	1628_67_733	51_2_1	929_67_1017	353_7_27	532_7_1	531_67_1	721_67_870	923_67_373	375_67_48	374_167_310
459_2_164	706_8_5	114_67_1	178_678_81	497_78_30	230_67_327	831_67_162	755_67_1	790_1467_94	3_67_1	187_67_1	650_67_479	502_67_1	245_67_1	1566_67_685	145_67_1	1232_678_145	637_67_345	208_78_704	715_67_974	1137_67_70	148_8_1	77_67_308	72_67_15	488_67_1	93_2_239	92_67_1059	220_67_30	3153_8_13	39_2_1	1555_7_59	1283_67_131	1628_67_728	51_2_1	929_67_1010	353_7_22	532_7_1	531_67_1	721_67_891	923_67_393	375_67_50	374_167_299
459_2_166	706_8_1	114_67_1	178_678_75	497_78_29	230_67_341	831_67_156	755_67_1	790_1467_90	3_67_1	187_67_1	650_67_481	502_67_1	245_67_1	1566_67_711	145_67_1	1232_678_155	637_67_328	208_78_722	715_67_990	1137_67_59	148_8_1	77_67_307	72_67_8	488_67_1	93_2_230	92_67_1077	220_67_35	3153_8_7	39_2_1	1555_7_69	1283_67_121	1628_67_732	51_2_1	929_67_1010	353_7_23	532_7_1	531_67_1	721_67_896	923_67_363	375_67_45	374_167_285
459_2_144	114_67_1	178_678_81	497_78_29	230_67_327	831_67_154	755_67_1	790_1467_93	3_67_1	187_67_1	650_67_488	502_67_1	245_67_1	1566_67_710	145_67_1	1232_678_171	637_67_361	208_78_718	715_67_981	1137_67_54	148_8_1	77_67_337	72_67_9	488_67_1	93_2_242	92_67_1046	220_67_31	3153_8_5	39_2_1	1555_7_62	1283_67_144	1628_67_697	51_2_1	929_67_1029	353_7_25	532_7_1	531_67_1	721_67_880	923_67_371	375_67_51	374_167_272
459_2_143	114_67_1	178_678_81	497_78_35	230_67_347	831_67_166	755_67_1	790_1467_107	3_67_1	187_67_1	650_67_473	502_67_1	245_67_1	1566_67_718	145_67_1	1232_678_167	637_67_346	208_78_684	715_67_1009	1137_67_37	148_8_1	77_67_309	72_67_12	488_67_1	93_2_257	92_67_1084	220_67_28	3153_8_1	39_2_1	1555_7_57	1283_67_146	1628_67_674	51_2_1	929_67_1039	353_7_21	532_7_1	531_67_1	721_67_880	923_67_376	375_67_47	374_167_268
459_2_135	114_67_1	178_678_74	497_78_29	230_67_332	831_67_176	755_67_1	790_1467_97	3_67_1	187_67_1	650_67_465	502_67_1	245_67_1	1566_67_728	145_67_1	1232_678_179	637_67_340	208_78_708	715_67_992	1137_67_43	148_8_1	77_67_322	72_67_15	488_67_1	93_2_254	92_67_1109	220_67_26	3153_8_1	39_2_1	1555_7_58	1283_67_136	1628_67_675	51_2_1	929_67_1040	353_7_23	532_7_1	531_67_1	721_67_860	923_67_376	375_67_43	374_167_276
459_2_118	114_67_1	178_678_73	497_78_38	230_67_327	831_67_185	755_67_1	790_1467_101	3_67_1	187_67_1	650_67_474	502_67_1	245_67_1	1566_67_722	145_67_1	1232_678_188	637_67_366	208_78_706	715_67_939	1137_67_39	148_8_1	77_67_318	72_67_22	488_67_1	93_2_203	92_67_1154	220_67_25	3153_8_2	39_2_1	1555_7_57	1283_67_131	1628_67_703	51_2_1	929_67_1058	353_7_17	532_7_1	531_67_1	721_67_832	923_67_386	375_67_51	374_167_277
459_2_111	114_67_1	178_678_71	497_78_38	230_67_330	831_67_172	755_67_1	790_1467_96	3_67_1	187_67_1	650_67_454	502_67_1	245_67_1	1566_67_728	145_67_1	1232_678_178	637_67_361	208_78_710	715_67_964	1137_67_34	148_8_1	77_67_297	72_67_15	488_67_1	93_2_205	92_67_1131	220_67_26	3153_8_2	39_2_1	1555_7_60	1283_67_133	1628_67_680	51_2_1	929_67_1105	353_7_10	532_7_1	531_67_1	721_67_834	923_67_411	375_67_50	374_167_306
459_2_108	114_67_1	178_678_63	497_78_35	230_67_323	831_67_174	755_67_1	790_1467_101	3_67_1	187_67_1	650_67_460	502_67_1	245_67_1	1566_67_717	145_67_1	1232_678_183	637_67_355	208_78_704	715_67_962	1137_67_36	148_8_1	77_67_301	72_67_18	488_67_1	93_2_201	92_67_1164	220_67_22	3153_8_4	39_2_1	1555_7_61	1283_67_130	1628_67_677	51_2_1	929_67_1096	353_7_13	532_7_1	531_67_1	721_67_826	923_67_424	375_67_41	374_167_313
459_2_104	114_67_1	178_678_68	497_78_33	230_67_334	831_67_168	755_67_1	790_1467_92	3_67_1	187_67_1	650_67_444	502_67_1	245_67_1	1566_67_759	145_67_1	1232_678_183	637_67_370	208_78_689	715_67_931	1137_67_41	148_8_1	77_67_272	72_67_20	488_67_1	93_2_211	92_67_1165	220_67_28	3153_8_3	39_2_1	1555_7_61	1283_67_144	1628_67_698	51_2_1	929_67_1083	353_7_11	532_7_1	531_67_1	721_67_799	923_67_459	375_67_38	374_167_304
459_2_97	114_67_1	178_678_74	497_78_46	230_67_328	831_67_177	755_67_1	790_1467_75	3_67_1	187_67_1	650_67_433	502_67_1	245_67_1	1566_67_776	145_67_1	1232_678_171	637_67_368	208_78_689	715_67_939	1137_67_31	148_8_1	77_67_282	72_67_15	488_67_1	93_2_200	92_67_1129	220_67_35	3153_8_4	39_2_1	1555_7_60	1283_67_146	1628_67_722	51_2_1	929_67_1086	353_7_18	532_7_1	531_67_1	721_67_797	923_67_492	375_67_28	374_167_294
459_2_89	114_67_1	178_678_76	497_78_46	230_67_371	831_67_160	755_67_1	790_1467_79	3_67_1	187_67_1	650_67_449	502_67_1	245_67_1	1566_67_775	145_67_1	1232_678_177	637_67_378	208_78_656	715_67_963	1137_67_21	148_8_1	77_67_300	72_67_13	488_67_1	93_2_197	92_67_1071	220_67_38	3153_8_2	39_2_1	1555_7_65	1283_67_145	1628_67_744	51_2_1	929_67_1111	353_7_13	532_7_1	531_67_1	721_67_740	923_67_491	375_67_25	374_167_317
459_2_96	114_67_1	178_678_72	497_78_32	230_67_365	831_67_163	755_67_1	790_1467_72	3_67_1	187_67_1	650_67_462	502_67_1	245_67_1	1566_67_761	145_67_1	1232_678_180	637_67_366	208_78_667	715_67_958	1137_67_19	148_8_1	77_67_304	72_67_16	488_67_1	93_2_197	92_67_1059	220_67_38	3153_8_5	39_2_1	1555_7_46	1283_67_152	1628_67_735	51_2_1	929_67_1101	353_7_15	532_7_1	531_67_1	721_67_765	923_67_521	375_67_26	374_167_319
459_2_122	114_67_1	178_678_70	497_78_31	230_67_353	831_67_185	755_67_1	790_1467_80	3_67_1	187_67_1	650_67_435	502_67_1	245_67_1	1566_67_792	145_67_1	1232_678_176	637_67_383	208_78_663	715_67_943	1137_67_29	148_8_1	77_67_285	72_67_20	488_67_1	93_2_224	92_67_1096	220_67_43	3153_8_4	39_2_1	1555_7_62	1283_67_133	1628_67_709	51_2_1	929_67_1071	353_7_15	532_7_1	531_67_1	721_67_778	923_67_456	375_67_27	374_167_326
459_2_119	114_67_1	178_678_72	497_78_27	230_67_393	831_67_181	755_67_1	790_1467_75	3_67_1	187_67_1	650_67_419	502_67_1	245_67_1	1566_67_774	145_67_1	1232_678_189	637_67_371	208_78_638	715_67_976	1137_67_32	148_8_1	77_67_263	72_67_16	488_67_1	93_2_241	92_67_1074	220_67_52	3153_8_4	39_2_1	1555_7_62	1283_67_140	1628_67_741	51_2_1	929_67_1078	353_7_20	532_7_1	531_67_1	721_67_742	923_67_460	375_67_14	374_167_339
459_2_116	114_67_1	178_678_80	497_78_30	230_67_417	831_67_189	755_67_1	790_1467_73	3_67_1	187_67_1	650_67_435	502_67_1	1566_67_750	145_67_1	1232_678_199	637_67_371	208_78_636	715_67_979	1137_67_28	77_67_260	72_67_13	488_67_1	93_2_233	92_67_1034	220_67_51	245_67_1	39_2_1	1555_7_65	1283_67_143	1628_67_731	51_2_1	929_67_1073	353_7_15	532_7_1	531_67_1	721_67_740	923_67_503	375_67_9	374_167_339
459_2_126	114_67_1	178_678_89	497_78_26	230_67_342	831_67_228	755_67_1	790_1467_66	3_67_1	187_67_1	650_67_453	502_67_1	1566_67_769	145_67_1	1232_678_186	637_67_378	208_78_657	715_67_973	1137_67_31	77_67_265	72_67_15	488_67_1	93_2_234	92_67_1065	220_67_42	245_67_1	39_2_1	1555_7_64	1283_67_154	1628_67_731	51_2_1	929_67_1055	353_7_16	532_7_1	531_67_1	721_67_713	923_67_481	375_67_15	374_167_338
459_2_137	114_67_1	178_678_93	497_78_24	230_67_375	831_67_238	755_67_1	790_1467_80	3_67_1	187_67_1	650_67_452	502_67_1	1566_67_751	145_67_1	1232_678_196	637_67_355	208_78_615	715_67_984	1137_67_24	77_67_290	72_67_12	488_67_1	93_2_208	92_67_1102	220_67_42	245_67_1	39_2_1	1555_7_60	1283_67_133	1628_67_724	51_2_1	929_67_1019	353_7_13	532_7_1	531_67_1	721_67_770	923_67_465	375_67_9	374_167_341
459_2_124	114_67_1	178_678_89	497_78_22	230_67_374	831_67_234	755_67_1	790_1467_88	3_67_1	187_67_1	650_67_455	502_67_1	1566_67_796	145_67_1	1232_678_187	637_67_365	208_78_619	715_67_982	1137_67_14	77_67_255	72_67_15	488_67_1	93_2_196	92_67_1132	220_67_45	245_67_1	39_2_1	1555_7_63	1283_67_132	1628_67_686	51_2_1	929_67_1029	353_7_12	532_7_1	531_67_1	721_67_806	923_67_454	375_67_3	374_167_335
459_2_137	114_67_1	178_678_107	497_78_20	230_67_348	831_67_219	755_67_1	790_1467_95	3_67_1	187_67_1	650_67_455	502_67_1	1566_67_801	145_67_1	1232_678_177	637_67_355	208_78_634	715_67_988	1137_67_15	77_67_289	72_67_18	488_67_1	93_2_178	92_67_1111	220_67_53	245_67_1	39_2_1	1555_7_76	1283_67_138	1628_67_684	51_2_1	929_67_983	353_7_5	532_7_1	531_67_1	721_67_792	923_67_506	375_67_1	374_167_327
459_2_135	114_67_1	178_678_98	497_78_25	230_67_364	831_67_225	755_67_1	790_1467_92	3_67_1	187_67_1	650_67_449	502_67_1	1566_67_810	145_67_1	1232_678_190	637_67_312	208_78_616	715_67_1035	1137_67_10	77_67_300	72_67_24	488_67_1	93_2_193	92_67_1099	220_67_56	245_67_1	39_2_1	1555_7_67	1283_67_134	1628_67_696	51_2_1	929_67_1004	353_7_9	532_7_1	531_67_1	721_67_758	923_67_485	375_67_3	374_167_323
459_2_136	114_67_1	178_678_106	497_78_14	230_67_356	831_67_217	755_67_1	790_1467_99	3_67_1	187_67_1	650_67_435	502_67_1	1566_67_814	145_67_1	1232_678_176	637_67_320	208_78_636	715_67_1033	1137_67_6	77_67_331	72_67_24	488_67_1	93_2_194	92_67_1108	220_67_53	245_67_1	39_2_1	1555_7_58	1283_67_156	1628_67_701	51_2_1	929_67_1022	353_7_7	532_7_1	531_67_1	721_67_742	923_67_440	375_67_4	374_167_324
459_2_134	114_67_1	178_678_101	497_78_11	230_67_376	831_67_207	755_67_1	790_1467_99	3_67_1	187_67_1	650_67_404	502_67_1	1566_67_804	145_67_1	1232_678_152	637_67_342	208_78_657	715_67_1006	1137_67_4	77_67_314	72_67_25	488_67_1	93_2_220	92_67_1151	220_67_66	245_67_1	39_2_1	1555_7_60	1283_67_164	1628_67_682	51_2_1	929_67_985	353_7_9	532_7_1	531_67_1	721_67_776	923_67_414	375_67_6	374_167_343
459_2_158	114_67_1	178_678_95	497_78_12	230_67_378	831_67_212	755_67_1	790_1467_92	3_67_1	187_67_1	650_67_444	502_67_1	1566_67_790	145_67_1	1232_678_143	637_67_349	208_78_618	715_67_1041	1137_67_2	77_67_283	72_67_22	488_67_1	93_2_205	92_67_1151	220_67_80	245_67_1	39_2_1	1555_7_59	1283_67_173	1628_67_691	51_2_1	929_67_995	353_7_11	532_7_1	531_67_1	721_67_732	923_67_431	375_67_6	374_167_339
459_2_174	114_67_1	178_678_92	497_78_14	230_67_356	831_67_200	755_67_1	790_1467_80	3_67_1	187_67_1	650_67_446	502_67_1	1566_67_785	145_67_1	1232_678_164	637_67_333	208_78_638	715_67_1016	1137_67_4	77_67_289	72_67_29	488_67_1	93_2_214	92_67_1176	220_67_91	245_67_1	39_2_1	1555_7_64	1283_67_166	1628_67_684	51_2_1	929_67_992	353_7_7	532_7_1	531_67_1	721_67_711	923_67_419	375_67_7	374_167_361
459_2_163	114_67_1	178_678_72	497_78_12	230_67_358	831_67_190	755_67_1	790_1467_85	3_67_1	187_67_1	650_67_465	1566_67_745	145_67_1	1232_678_159	637_67_333	208_78_629	715_67_1085	77_67_285	72_67_28	488_67_1	93_2_237	92_67_1169	220_67_87	245_67_1	39_2_1	1555_7_61	1283_67_176	1628_67_676	51_2_1	929_67_1012	353_7_5	532_7_1	531_67_1	721_67_698	923_67_414	375_67_5	374_167_363
459_2_184	114_67_1	178_678_67	497_78_19	230_67_336	831_67_180	755_67_1	790_1467_97	3_67_1	187_67_1	650_67_473	1566_67_733	145_67_1	1232_678_163	637_67_343	208_78_606	715_67_1098	77_67_284	72_67_23	488_67_1	93_2_237	92_67_1159	220_67_71	245_67_1	39_2_1	1555_7_70	1283_67_173	1628_67_691	51_2_1	929_67_1015	353_7_7	532_7_1	531_67_1	721_67_691	923_67_384	375_67_2	374_167_406
459_2_181	114_67_1	178_678_65	497_78_21	230_67_316	831_67_174	755_67_1	790_1467_109	3_67_1	187_67_1	650_67_463	1566_67_759	145_67_1	1232_678_154	637_67_338	208_78_622	715_67_1054	77_67_275	72_67_26	488_67_1	93_2_246	92_67_1165	220_67_80	245_67_1	39_2_1	1555_7_72	1283_67_169	1628_67_691	51_2_1	929_67_1005	353_7_4	532_7_1	531_67_1	721_67_715	923_67_387	375_67_2	374_167_419
459_2_195	114_67_1	178_678_57	497_78_15	230_67_331	831_67_165	755_67_1	790_1467_112	3_67_1	187_67_1	650_67_476	1566_67_765	145_67_1	1232_678_154	637_67_340	208_78_606	715_67_1069	77_67_252	72_67_32	488_67_1	93_2_195	92_67_1171	220_67_70	245_67_1	39_2_1	1555_7_70	1283_67_169	1628_67_719	51_2_1	929_67_993	532_7_1	531_67_1	721_67_694	923_67_419	375_67_3	374_167_440
459_2_212	114_67_1	178_678_52	497_78_26	230_67_320	831_67_154	755_67_1	790_1467_116	3_67_1	187_67_1	650_67_496	1566_67_737	145_67_1	1232_678_163	637_67_309	208_78_592	715_67_1077	77_67_288	72_67_35	488_67_1	93_2_167	92_67_1176	220_67_60	245_67_1	39_2_1	1555_7_72	1283_67_183	1628_67_698	51_2_1	929_67_1027	532_7_1	531_67_1	721_67_695	923_67_405	374_167_451
459_2_218	114_67_1	178_678_46	497_78_26	230_67_265	831_67_156	755_67_1	790_1467_125	3_67_1	187_67_1	650_67_500	1566_67_759	145_67_1	1232_678_168	637_67_305	208_78_626	715_67_1062	77_67_308	72_67_33	488_67_1	93_2_156	92_67_1153	220_67_70	245_67_1	39_2_1	1555_7_69	1283_67_189	1628_67_678	51_2_1	929_67_1028	532_7_1	531_67_1	721_67_724	923_67_406	374_167_441
459_2_211	114_67_1	178_678_47	497_78_17	230_67_247	831_67_152	755_67_1	790_1467_112	3_67_1	187_67_1	650_67_539	1566_67_771	145_67_1	1232_678_191	637_67_292	208_78_625	715_67_1040	77_67_274	72_67_27	488_67_1	93_2_163	92_67_1171	220_67_69	245_67_1	39_2_1	1555_7_68	1283_67_189	1628_67_685	51_2_1	929_67_1024	532_7_1	531_67_1	721_67_708	923_67_424	374_167_465
459_2_219	114_67_1	178_678_53	497_78_28	230_67_272	831_67_139	755_67_1	790_1467_113	3_67_1	187_67_1	650_67_539	1566_67_745	145_67_1	1232_678_178	637_67_299	208_78_583	715_67_1094	77_67_261	72_67_39	488_67_1	93_2_162	92_67_1204	220_67_80	245_67_1	39_2_1	1555_7_68	1283_67_193	1628_67_709	51_2_1	929_67_984	532_7_1	531_67_1	721_67_646	923_67_432	374_167_472
459_2_211	114_67_1	178_678_53	497_78_26	230_67_265	831_67_160	755_67_1	790_1467_115	3_67_1	187_67_1	650_67_517	1566_67_714	145_67_1	1232_678_165	637_67_289	208_78_623	715_67_1091	77_67_274	72_67_41	488_67_1	93_2_141	92_67_1239	220_67_79	245_67_1	39_2_1	1555_7_49	1283_67_184	1628_67_673	51_2_1	929_67_1038	532_7_1	531_67_1	721_67_658	923_67_421	374_167_486
459_2_227	114_67_1	178_678_52	497_78_27	230_67_263	831_67_125	755_67_1	790_1467_96	3_67_1	187_67_1	650_67_532	1566_67_739	145_67_1	1232_678_163	637_67_266	208_78_609	715_67_1110	77_67_288	72_67_47	488_67_1	93_2_138	92_67_1232	220_67_66	245_67_1	39_2_1	1555_7_48	1283_67_169	1628_67_650	51_2_1	929_67_1036	532_7_1	531_67_1	721_67_719	923_67_418	374_167_492
459_2_219	114_67_1	178_678_37	497_78_37	230_67_293	831_67_137	755_67_1	790_1467_98	3_67_1	187_67_1	650_67_502	1566_67_745	145_67_1	1232_678_173	637_67_265	208_78_564	715_67_1104	77_67_251	72_67_43	488_67_1	93_2_159	92_67_1193	220_67_66	245_67_1	39_2_1	1555_7_67	1283_67_157	1628_67_657	51_2_1	929_67_1042	532_7_1	531_67_1	721_67_730	923_67_439	374_167_534
459_2_218	114_67_1	178_678_44	497_78_27	230_67_279	831_67_137	755_67_1	790_1467_113	3_67_1	187_67_1	650_67_503	1566_67_755	145_67_1	1232_678_148	637_67_243	208_78_596	715_67_1113	77_67_259	72_67_46	488_67_1	93_2_141	92_67_1169	220_67_68	245_67_1	39_2_1	1555_7_50	1283_67_166	1628_67_657	51_2_1	929_67_1044	532_7_1	531_67_1	721_67_733	923_67_460	374_167_543
459_2_219	114_67_1	178_678_40	497_78_24	230_67_267	831_67_145	755_67_1	790_1467_138	3_67_1	187_67_1	650_67_489	1566_67_721	145_67_1	1232_678_167	637_67_257	208_78_565	715_67_1126	77_67_250	72_67_48	488_67_1	93_2_131	92_67_1156	220_67_60	245_67_1	39_2_1	1555_7_56	1283_67_157	1628_67_621	51_2_1	929_67_1076	532_7_1	531_67_1	721_67_770	923_67_464	374_167_564
459_2_207	114_67_1	178_678_40	497_78_30	230_67_247	831_67_120	755_67_1	790_1467_129	3_67_1	187_67_1	650_67_475	1566_67_754	145_67_1	1232_678_153	637_67_260	208_78_537	715_67_1171	77_67_287	72_67_38	488_67_1	93_2_145	92_67_1116	220_67_66	245_67_1	39_2_1	1555_7_57	1283_67_150	1628_67_617	51_2_1	929_67_1124	532_7_1	531_67_1	721_67_773	923_67_450	374_167_566
459_2_232	114_67_1	178_678_49	497_78_23	230_67_250	831_67_130	755_67_1	790_1467_118	3_67_1	187_67_1	650_67_493	1566_67_768	145_67_1	1232_678_171	637_67_242	208_78_545	715_67_1173	77_67_260	72_67_35	488_67_1	93_2_143	92_67_1112	220_67_67	245_67_1	39_2_1	1555_7_50	1283_67_143	1628_67_624	51_2_1	929_67_1114	532_7_1	531_67_1	721_67_770	923_67_439	374_167_561
459_2_217	114_67_1	178_678_47	497_78_42	230_67_233	831_67_133	755_67_1	790_1467_132	3_67_1	187_67_1	650_67_492	1566_67_797	145_67_1	1232_678_177	637_67_249	208_78_520	715_67_1168	77_67_255	72_67_36	488_67_1	93_2_121	92_67_1137	220_67_71	245_67_1	39_2_1	1555_7_66	1283_67_144	1628_67_626	51_2_1	929_67_1081	532_7_1	531_67_1	721_67_758	923_67_438	374_167_571
459_2_209	114_67_1	178_678_36	497_78_45	230_67_251	831_67_128	755_67_1	790_1467_121	3_67_1	187_67_1	650_67_464	1566_67_807	145_67_1	1232_678_181	637_67_213	208_78_535	715_67_1175	77_67_240	72_67_53	488_67_1	93_2_134	92_67_1179	220_67_60	245_67_1	39_2_1	1555_7_47	1283_67_140	1628_67_581	51_2_1	929_67_1104	532_7_1	531_67_1	721_67_781	923_67_461	374_167_567
459_2_232	114_67_1	178_678_33	497_78_35	230_67_238	831_67_151	755_67_1	790_1467_127	3_67_1	187_67_1	650_67_444	1566_67_819	145_67_1	1232_678_179	637_67_216	208_78_538	715_67_1155	77_67_250	72_67_38	488_67_1	93_2_128	92_67_1178	220_67_69	245_67_1	39_2_1	1555_7_48	1283_67_128	1628_67_562	51_2_1	929_67_1100	532_7_1	531_67_1	721_67_808	923_67_440	374_167_595
459_2_202	114_67_1	178_678_33	497_78_55	230_67_234	831_67_156	755_67_1	790_1467_143	3_67_1	187_67_1	650_67_462	1566_67_825	145_67_1	1232_678_166	637_67_237	208_78_516	715_67_1147	77_67_244	72_67_32	488_67_1	93_2_129	92_67_1230	220_67_73	245_67_1	39_2_1	1555_7_50	1283_67_127	1628_67_574	51_2_1	929_67_1042	532_7_1	531_67_1	721_67_776	923_67_440	374_167_619
459_2_220	114_67_1	178_678_35	497_78_60	230_67_215	831_67_154	755_67_1	790_1467_139	3_67_1	187_67_1	650_67_453	1566_67_840	145_67_1	1232_678_180	637_67_225	208_78_530	715_67_1102	77_67_246	72_67_26	488_67_1	93_2_127	92_67_1237	220_67_83	245_67_1	39_2_1	1555_7_33	1283_67_139	1628_67_564	51_2_1	929_67_1044	532_7_1	531_67_1	721_67_768	923_67_450	374_167_642
459_2_219	114_67_1	178_678_36	497_78_49	230_67_209	831_67_154	755_67_1	790_1467_155	3_67_1	187_67_1	650_67_408	1566_67_824	145_67_1	1232_678_212	637_67_215	208_78_542	715_67_1091	77_67_228	72_67_22	488_67_1	93_2_126	92_67_1231	220_67_78	245_67_1	39_2_1	1555_7_24	1283_67_139	1628_67_568	51_2_1	929_67_1081	532_7_1	531_67_1	721_67_759	923_67_471	374_167_671
459_2_233	114_67_1	178_678_38	497_78_67	230_67_217	831_67_163	755_67_1	790_1467_155	3_67_1	187_67_1	650_67_409	1566_67_846	145_67_1	1232_678_187	637_67_199	208_78_496	715_67_1096	77_67_218	72_67_20	488_67_1	93_2_123	92_67_1203	220_67_79	245_67_1	39_2_1	1555_7_16	1283_67_143	1628_67_557	51_2_1	929_67_1122	532_7_1	531_67_1	721_67_742	923_67_480	374_167_703
459_2_212	114_67_1	178_678_31	497_78_52	230_67_212	831_67_185	755_67_1	790_1467_168	3_67_1	187_67_1	650_67_428	1566_67_831	145_67_1	1232_678_185	637_67_235	208_78_522	715_67_1076	77_67_236	72_67_29	488_67_1	93_2_129	92_67_1183	220_67_70	245_67_1	39_2_1	1555_7_13	1283_67_136	1628_67_543	51_2_1	929_67_1117	532_7_1	531_67_1	721_67_755	923_67_453	374_167_711
459_2_194	114_67_1	178_678_38	497_78_54	230_67_217	831_67_196	755_67_1	790_1467_171	3_67_1	187_67_1	650_67_394	1566_67_840	145_67_1	1232_678_164	637_67_239	208_78_533	715_67_1077	77_67_228	72_67_27	488_67_1	93_2_127	92_67_1195	220_67_90	245_67_1	39_2_1	1555_7_21	1283_67_150	1628_67_522	51_2_1	929_67_1123	532_7_1	531_67_1	721_67_766	923_67_433	374_167_713
459_2_203	114_67_1	178_678_34	497_78_52	230_67_194	831_67_202	755_67_1	790_1467_146	3_67_1	187_67_1	650_67_404	1566_67_891	145_67_1	1232_678_165	637_67_266	208_78_499	715_67_1110	77_67_219	72_67_22	488_67_1	93_2_130	92_67_1202	220_67_80	245_67_1	39_2_1	1555_7_14	1283_67_161	1628_67_505	51_2_1	929_67_1127	532_7_1	531_67_1	721_67_746	923_67_480	374_167_660
459_2_196	114_67_1	178_678_34	497_78_46	230_67_171	831_67_210	755_67_1	790_1467_147	3_67_1	187_67_1	650_67_395	1566_67_898	145_67_1	1232_678_144	637_67_268	208_78_494	715_67_1077	77_67_219	72_67_25	488_67_1	93_2_115	92_67_1198	220_67_71	245_67_1	39_2_1	1555_7_10	1283_67_175	1628_67_473	51_2_1	929_67_1162	532_7_1	531_67_1	721_67_746	923_67_504	374_167_734
459_2_183	114_67_1	178_678_41	497_78_35	230_67_163	831_67_188	755_67_1	790_1467_154	3_67_1	187_67_1	650_67_395	1566_67_917	145_67_1	1232_678_146	637_67_275	208_78_518	715_67_1076	77_67_234	72_67_26	488_67_1	93_2_123	92_67_1197	220_67_70	245_67_1	39_2_1	1555_7_11	1283_67_157	1628_67_456	51_2_1	929_67_1195	532_7_1	531_67_1	721_67_762	923_67_479	374_167_711
459_2_183	114_67_1	178_678_41	497_78_38	230_67_179	831_67_176	755_67_1	790_1467_162	3_67_1	187_67_1	650_67_420	1566_67_886	145_67_1	1232_678_139	637_67_288	208_78_500	715_67_1091	77_67_236	72_67_33	488_67_1	93_2_120	92_67_1171	220_67_82	245_67_1	39_2_1	1555_7_17	1283_67_162	1628_67_450	51_2_1	929_67_1192	532_7_1	531_67_1	721_67_727	923_67_493	374_167_726
459_2_195	114_67_1	178_678_41	497_78_30	230_67_189	831_67_174	755_67_1	790_1467_165	3_67_1	187_67_1	650_67_440	1566_67_874	145_67_1	1232_678_118	637_67_270	208_78_533	715_67_1071	77_67_216	72_67_33	488_67_1	93_2_126	92_67_1227	220_67_77	245_67_1	39_2_1	1555_7_19	1283_67_152	1628_67_437	51_2_1	929_67_1180	532_7_1	531_67_1	721_67_741	923_67_458	374_167_746
459_2_183	114_67_1	178_678_45	497_78_29	230_67_194	831_67_192	755_67_1	790_1467_185	3_67_1	187_67_1	650_67_443	1566_67_876	145_67_1	1232_678_119	637_67_254	208_78_525	715_67_1020	77_67_239	72_67_43	488_67_1	93_2_119	92_67_1245	220_67_61	245_67_1	39_2_1	1555_7_21	1283_67_153	1628_67_455	51_2_1	929_67_1199	532_7_1	531_67_1	721_67_737	923_67_416	374_167_759
459_2_198	114_67_1	178_678_44	497_78_30	230_67_208	831_67_186	755_67_1	790_1467_223	3_67_1	187_67_1	650_67_414	1566_67_863	145_67_1	1232_678_104	637_67_270	208_78_491	715_67_1060	77_67_272	72_67_38	488_67_1	93_2_109	92_67_1196	220_67_65	245_67_1	39_2_1	1555_7_17	1283_67_155	1628_67_459	51_2_1	929_67_1241	532_7_1	531_67_1	721_67_704	923_67_409	374_167_756
459_2_218	114_67_1	178_678_46	497_78_18	230_67_195	831_67_181	755_67_1	790_1467_209	3_67_1	187_67_1	650_67_397	1566_67_872	145_67_1	1232_678_102	637_67_264	208_78_510	715_67_1082	77_67_264	72_67_39	488_67_1	93_2_113	92_67_1187	220_67_79	245_67_1	39_2_1	1555_7_15	1283_67_153	1628_67_473	51_2_1	929_67_1250	532_7_1	531_67_1	721_67_712	923_67_403	374_167_730
459_2_217	114_67_1	178_678_48	497_78_18	230_67_201	831_67_142	755_67_1	790_1467_207	3_67_1	187_67_1	650_67_403	1566_67_918	145_67_1	1232_678_110	637_67_253	208_78_516	715_67_1055	77_67_262	72_67_35	488_67_1	93_2_122	92_67_1190	220_67_86	245_67_1	39_2_1	1555_7_15	1283_67_165	1628_67_473	51_2_1	929_67_1245	532_7_1	531_67_1	721_67_697	923_67_405	374_167_729
459_2_204	114_67_1	178_678_44	497_78_28	230_67_199	831_67_135	755_67_1	790_1467_191	3_67_1	187_67_1	650_67_409	1566_67_942	145_67_1	1232_678_122	637_67_246	208_78_507	715_67_1062	77_67_270	72_67_29	488_67_1	93_2_121	92_67_1186	220_67_87	245_67_1	39_2_1	1555_7_10	1283_67_189	1628_67_418	51_2_1	929_67_1282	532_7_1	531_67_1	721_67_716	923_67_386	374_167_729
459_2_224	114_67_1	178_678_50	497_78_22	230_67_203	831_67_123	755_67_1	790_1467_157	3_67_1	187_67_1	650_67_404	1566_67_949	145_67_1	1232_678_111	637_67_244	208_78_499	715_67_1043	77_67_249	72_67_36	488_67_1	93_2_134	92_67_1230	220_67_96	245_67_1	39_2_1	1555_7_13	1283_67_203	1628_67_414	51_2_1	929_67_1250	532_7_1	531_67_1	721_67_724	923_67_366	374_167_768
459_2_206	114_67_1	178_678_40	497_78_28	230_67_197	831_67_133	755_67_1	790_1467_171	3_67_1	187_67_1	650_67_377	1566_67_992	145_67_1	1232_678_95	637_67_233	208_78_433	715_67_1135	77_67_244	72_67_36	488_67_1	93_2_134	92_67_1187	220_67_96	245_67_1	39_2_1	1555_7_14	1283_67_203	1628_67_434	51_2_1	929_67_1296	532_7_1	531_67_1	721_67_694	923_67_374	374_167_760
459_2_216	114_67_1	178_678_38	497_78_23	230_67_195	831_67_128	755_67_1	790_1467_176	3_67_1	187_67_1	650_67_396	1566_67_1015	145_67_1	1232_678_119	637_67_247	208_78_425	715_67_1095	77_67_230	72_67_27	488_67_1	93_2_139	92_67_1221	220_67_95	245_67_1	39_2_1	1555_7_15	1283_67_203	1628_67_433	51_2_1	929_67_1257	532_7_1	531_67_1	721_67_702	923_67_357	374_167_760
459_2_237	114_67_1	178_678_46	497_78_24	230_67_180	831_67_121	755_67_1	790_1467_162	3_67_1	187_67_1	650_67_367	1566_67_1023	145_67_1	1232_678_111	637_67_259	208_78_414	715_67_1090	77_67_250	72_67_26	488_67_1	93_2_139	92_67_1267	220_67_93	245_67_1	39_2_1	1555_7_12	1283_67_212	1628_67_444	51_2_1	929_67_1274	532_7_1	531_67_1	721_67_665	923_67_329	374_167_767
459_2_235	114_67_1	178_678_50	497_78_17	230_67_186	831_67_120	755_67_1	790_1467_148	3_67_1	187_67_1	650_67_360	1566_67_1053	145_67_1	1232_678_105	637_67_251	208_78_390	715_67_1123	77_67_256	72_67_15	488_67_1	93_2_125	92_67_1240	220_67_95	245_67_1	39_2_1	1555_7_17	1283_67_206	1628_67_434	51_2_1	929_67_1307	532_7_1	531_67_1	721_67_655	923_67_321	374_167_803
459_2_233	114_67_1	178_678_41	497_78_14	230_67_163	831_67_112	755_67_1	790_1467_135	3_67_1	187_67_1	650_67_353	1566_67_1116	145_67_1	1232_678_102	637_67_245	208_78_357	715_67_1145	77_67_276	72_67_20	488_67_1	93_2_135	92_67_1214	220_67_84	245_67_1	39_2_1	1555_7_30	1283_67_220	1628_67_465	51_2_1	929_67_1273	532_7_1	531_67_1	721_67_603	923_67_332	374_167_843
459_2_225	114_67_1	178_678_45	497_78_19	230_67_141	831_67_116	755_67_1	790_1467_128	3_67_1	187_67_1	650_67_341	1566_67_1140	145_67_1	1232_678_77	637_67_259	208_78_332	715_67_1114	77_67_279	72_67_20	488_67_1	93_2_138	92_67_1183	220_67_95	245_67_1	39_2_1	1555_7_25	1283_67_215	1628_67_449	51_2_1	929_67_1327	532_7_1	531_67_1	721_67_628	923_67_320	374_167_895
459_2_196	114_67_1	178_678_58	497_78_18	230_67_168	831_67_131	755_67_1	790_1467_146	3_67_1	187_67_1	650_67_354	1566_67_1131	145_67_1	1232_678_75	637_67_273	208_78_313	715_67_1104	77_67_277	72_67_18	488_67_1	93_2_138	92_67_1189	220_67_121	245_67_1	39_2_1	1555_7_31	1283_67_222	1628_67_423	51_2_1	929_67_1286	532_7_1	531_67_1	721_67_682	923_67_315	374_167_843
459_2_204	114_67_1	178_678_48	497_78_27	230_67_156	831_67_142	755_67_1	790_1467_131	3_67_1	187_67_1	650_67_353	1566_67_1121	145_67_1	1232_678_81	637_67_256	208_78_286	715_67_1124	77_67_284	72_67_14	488_67_1	93_2_133	92_67_1190	220_67_145	245_67_1	39_2_1	1555_7_32	1283_67_221	1628_67_443	51_2_1	929_67_1297	532_7_1	531_67_1	721_67_668	923_67_307	374_167_849
459_2_204	114_67_1	178_678_44	497_78_25	230_67_153	831_67_141	755_67_1	790_1467_132	3_67_1	187_67_1	650_67_332	1566_67_1095	145_67_1	1232_678_74	637_67_261	208_78_285	715_67_1121	77_67_272	72_67_17	488_67_1	93_2_141	92_67_1195	220_67_162	245_67_1	39_2_1	1555_7_23	1283_67_228	1628_67_449	51_2_1	929_67_1301	532_7_1	531_67_1	721_67_645	923_67_295	374_167_917
459_2_178	114_67_1	178_678_40	497_78_43	230_67_134	831_67_129	755_67_1	790_1467_116	3_67_1	187_67_1	650_67_342	1566_67_1137	145_67_1	1232_678_80	637_67_264	208_78_263	715_67_1148	77_67_297	72_67_15	488_67_1	93_2_151	92_67_1180	220_67_166	245_67_1	39_2_1	1555_7_33	1283_67_237	1628_67_473	51_2_1	929_67_1290	532_7_1	531_67_1	721_67_569	923_67_309	374_167_918
459_2_186	114_67_1	178_678_33	497_78_25	230_67_116	831_67_144	755_67_1	790_1467_131	3_67_1	187_67_1	650_67_344	1566_67_1155	145_67_1	1232_678_61	637_67_268	208_78_279	715_67_1126	77_67_286	72_67_23	488_67_1	93_2_112	92_67_1207	220_67_176	245_67_1	39_2_1	1555_7_30	1283_67_231	1628_67_444	51_2_1	929_67_1309	532_7_1	531_67_1	721_67_591	923_67_300	374_167_935
459_2_192	114_67_1	178_678_35	497_78_22	230_67_125	831_67_126	755_67_1	790_1467_146	3_67_1	187_67_1	650_67_366	1566_67_1158	145_67_1	1232_678_70	637_67_265	208_78_277	715_67_1118	77_67_286	72_67_24	488_67_1	93_2_122	92_67_1197	220_67_162	245_67_1	39_2_1	1555_7_30	1283_67_216	1628_67_439	51_2_1	929_67_1297	532_7_1	531_67_1	721_67_605	923_67_285	374_167_949
459_2_214	114_67_1	178_678_44	497_78_31	230_67_110	831_67_112	755_67_1	790_1467_143	3_67_1	187_67_1	650_67_358	1566_67_1181	145_67_1	1232_678_61	637_67_256	208_78_237	715_67_1178	77_67_297	72_67_26	488_67_1	93_2_118	92_67_1216	220_67_155	245_67_1	39_2_1	1555_7_42	1283_67_201	1628_67_434	51_2_1	929_67_1236	532_7_1	531_67_1	721_67_615	923_67_284	374_167_963
459_2_199	114_67_1	178_678_50	497_78_29	230_67_102	831_67_106	755_67_1	790_1467_147	3_67_1	187_67_1	650_67_331	1566_67_1207	145_67_1	1232_678_75	637_67_243	208_78_218	715_67_1168	77_67_281	72_67_18	488_67_1	93_2_126	92_67_1228	220_67_136	245_67_1	39_2_1	1555_7_42	1283_67_200	1628_67_465	51_2_1	929_67_1260	532_7_1	531_67_1	721_67_619	923_67_292	374_167_970
459_2_195	114_67_1	178_678_40	497_78_32	230_67_131	831_67_111	755_67_1	790_1467_157	3_67_1	187_67_1	650_67_353	1566_67_1227	145_67_1	1232_678_83	637_67_233	208_78_202	715_67_1168	77_67_268	72_67_18	488_67_1	93_2_109	92_67_1223	220_67_137	245_67_1	39_2_1	1555_7_48	1283_67_188	1628_67_449	51_2_1	929_67_1240	532_7_1	531_67_1	721_67_646	923_67_275	374_167_978
459_2_196	114_67_1	178_678_34	497_78_44	230_67_133	831_67_102	755_67_1	790_1467_154	3_67_1	187_67_1	650_67_348	1566_67_1243	145_67_1	1232_678_95	637_67_213	208_78_201	715_67_1174	77_67_244	72_67_15	488_67_1	93_2_108	92_67_1206	220_67_138	245_67_1	39_2_1	1555_7_47	1283_67_192	1628_67_450	51_2_1	929_67_1296	532_7_1	531_67_1	721_67_643	923_67_257	374_167_979
459_2_211	114_67_1	178_678_41	497_78_33	230_67_150	831_67_101	755_67_1	790_1467_150	3_67_1	187_67_1	650_67_339	1566_67_1203	145_67_1	1232_678_100	637_67_231	208_78_197	715_67_1186	77_67_254	72_67_18	488_67_1	93_2_110	92_67_1231	220_67_131	245_67_1	39_2_1	1555_7_39	1283_67_213	1628_67_445	51_2_1	929_67_1303	532_7_1	531_67_1	721_67_607	923_67_235	374_167_984
459_2_217	114_67_1	178_678_43	497_78_42	230_67_145	831_67_117	755_67_1	790_1467_138	3_67_1	187_67_1	650_67_337	1566_67_1189	145_67_1	1232_678_94	637_67_239	208_78_201	715_67_1160	77_67_237	72_67_17	488_67_1	93_2_117	92_67_1220	220_67_129	245_67_1	39_2_1	1555_7_44	1283_67_218	1628_67_436	51_2_1	929_67_1352	532_7_1	531_67_1	721_67_600	923_67_211	374_167_1009
459_2_191	114_67_1	178_678_51	497_78_47	230_67_159	831_67_105	755_67_1	790_1467_139	3_67_1	187_67_1	650_67_358	1566_67_1205	145_67_1	1232_678_72	637_67_227	208_78_176	715_67_1174	77_67_263	72_67_23	488_67_1	93_2_108	92_67_1171	220_67_118	245_67_1	39_2_1	1555_7_40	1283_67_228	1628_67_421	51_2_1	929_67_1401	532_7_1	531_67_1	721_67_572	923_67_237	374_167_1026
459_2_205	114_67_1	178_678_54	497_78_36	230_67_158	831_67_117	755_67_1	790_1467_137	3_67_1	187_67_1	650_67_371	1566_67_1184	145_67_1	1232_678_62	637_67_248	208_78_182	715_67_1160	77_67_257	72_67_17	488_67_1	93_2_105	92_67_1170	220_67_120	245_67_1	39_2_1	1555_7_42	1283_67_238	1628_67_421	51_2_1	929_67_1398	532_7_1	531_67_1	721_67_563	923_67_244	374_167_1022
459_2_199	114_67_1	178_678_45	497_78_50	230_67_156	831_67_99	755_67_1	790_1467_150	3_67_1	187_67_1	650_67_374	1566_67_1193	145_67_1	1232_678_59	637_67_282	208_78_170	715_67_1192	77_67_273	72_67_15	488_67_1	93_2_102	92_67_1132	220_67_115	245_67_1	39_2_1	1555_7_43	1283_67_254	1628_67_422	51_2_1	929_67_1381	532_7_1	531_67_1	721_67_536	923_67_252	374_167_1018
459_2_235	114_67_1	178_678_59	497_78_46	230_67_146	831_67_95	755_67_1	790_1467_136	3_67_1	187_67_1	650_67_374	1566_67_1209	145_67_1	1232_678_58	637_67_273	208_78_162	715_67_1239	77_67_290	72_67_20	488_67_1	93_2_103	92_67_1125	220_67_99	245_67_1	39_2_1	1555_7_40	1283_67_241	1628_67_427	51_2_1	929_67_1346	532_7_1	531_67_1	721_67_522	923_67_237	374_167_1030
459_2_234	114_67_1	178_678_52	497_78_34	230_67_138	831_67_113	755_67_1	790_1467_113	3_67_1	187_67_1	650_67_369	1566_67_1246	145_67_1	1232_678_69	637_67_263	208_78_140	715_67_1202	77_67_276	72_67_29	488_67_1	93_2_105	92_67_1122	220_67_91	245_67_1	39_2_1	1555_7_36	1283_67_243	1628_67_399	51_2_1	929_67_1367	532_7_1	531_67_1	721_67_556	923_67_244	374_167_1071
459_2_217	114_67_1	178_678_55	497_78_43	230_67_139	831_67_103	755_67_1	790_1467_118	3_67_1	187_67_1	650_67_375	1566_67_1266	145_67_1	1232_678_66	637_67_265	208_78_140	715_67_1214	77_67_266	72_67_24	488_67_1	93_2_119	92_67_1160	220_67_91	245_67_1	39_2_1	1555_7_37	1283_67_243	1628_67_377	51_2_1	929_67_1334	532_7_1	531_67_1	721_67_563	923_67_259	374_167_1038
459_2_201	114_67_1	178_678_52	497_78_42	230_67_137	831_67_116	755_67_1	790_1467_124	3_67_1	187_67_1	650_67_356	1566_67_1288	145_67_1	1232_678_66	637_67_261	208_78_126	715_67_1230	77_67_259	72_67_19	488_67_1	93_2_105	92_67_1167	220_67_96	245_67_1	39_2_1	1555_7_27	1283_67_255	1628_67_324	51_2_1	929_67_1367	532_7_1	531_67_1	721_67_601	923_67_246	374_167_1047
459_2_200	114_67_1	178_678_60	497_78_39	230_67_148	831_67_90	755_67_1	790_1467_106	3_67_1	187_67_1	650_67_369	1566_67_1264	145_67_1	1232_678_63	637_67_262	208_78_111	715_67_1241	77_67_260	72_67_9	488_67_1	93_2_109	92_67_1176	220_67_87	245_67_1	39_2_1	1555_7_18	1283_67_271	1628_67_323	51_2_1	929_67_1354	532_7_1	531_67_1	721_67_574	923_67_274	374_167_1104
459_2_179	114_67_1	178_678_59	497_78_40	230_67_145	831_67_91	755_67_1	790_1467_95	3_67_1	187_67_1	650_67_391	1566_67_1251	145_67_1	1232_678_63	637_67_288	208_78_103	715_67_1252	77_67_272	72_67_13	488_67_1	93_2_109	92_67_1168	220_67_86	245_67_1	39_2_1	1555_7_22	1283_67_260	1628_67_306	51_2_1	929_67_1376	532_7_1	531_67_1	721_67_563	923_67_275	374_167_1105
459_2_182	114_67_1	178_678_68	497_78_23	230_67_131	831_67_115	755_67_1	790_1467_88	3_67_1	187_67_1	650_67_358	1566_67_1268	145_67_1	1232_678_74	637_67_255	208_78_92	715_67_1267	77_67_284	72_67_7	488_67_1	93_2_117	92_67_1144	220_67_83	245_67_1	39_2_1	1555_7_20	1283_67_257	1628_67_307	51_2_1	929_67_1408	532_7_1	531_67_1	721_67_552	923_67_276	374_167_1135
459_2_171	114_67_1	178_678_75	497_78_22	230_67_120	831_67_109	755_67_1	790_1467_94	3_67_1	187_67_1	650_67_381	1566_67_1274	145_67_1	1232_678_81	637_67_252	208_78_86	715_67_1278	77_67_293	72_67_10	488_67_1	93_2_120	92_67_1156	220_67_92	245_67_1	39_2_1	1555_7_25	1283_67_254	1628_67_308	51_2_1	929_67_1317	532_7_1	531_67_1	721_67_552	923_67_279	374_167_1162
459_2_175	114_67_1	178_678_66	497_78_20	230_67_125	831_67_103	755_67_1	790_1467_113	3_67_1	187_67_1	650_67_363	1566_67_1251	145_67_1	1232_678_76	637_67_214	208_78_87	715_67_1272	77_67_316	72_67_6	488_67_1	93_2_106	92_67_1156	220_67_111	245_67_1	39_2_1	1555_7_23	1283_67_255	1628_67_295	51_2_1	929_67_1278	532_7_1	531_67_1	721_67_590	923_67_285	374_167_1225
459_2_137	114_67_1	178_678_74	497_78_18	230_67_116	831_67_88	755_67_1	790_1467_112	3_67_1	187_67_1	650_67_376	1566_67_1285	145_67_1	1232_678_91	637_67_227	208_78_83	715_67_1234	77_67_315	72_67_6	488_67_1	93_2_102	92_67_1153	220_67_105	245_67_1	39_2_1	1555_7_23	1283_67_261	1628_67_288	51_2_1	929_67_1280	532_7_1	531_67_1	721_67_608	923_67_300	374_167_1229
459_2_131	114_67_1	178_678_67	497_78_28	230_67_129	831_67_86	755_67_1	790_1467_123	3_67_1	187_67_1	650_67_407	1566_67_1271	145_67_1	1232_678_95	637_67_234	208_78_87	715_67_1211	77_67_329	72_67_1	488_67_1	93_2_108	92_67_1105	220_67_75	245_67_1	39_2_1	1555_7_21	1283_67_266	1628_67_264	51_2_1	929_67_1298	532_7_1	531_67_1	721_67_620	923_67_296	374_167_1260
459_2_118	114_67_1	178_678_82	497_78_25	230_67_141	831_67_92	755_67_1	790_1467_123	3_67_1	187_67_1	650_67_414	1566_67_1228	145_67_1	1232_678_98	637_67_224	208_78_66	715_67_1222	77_67_303	72_67_3	488_67_1	93_2_125	92_67_1119	220_67_77	245_67_1	39_2_1	1555_7_20	1283_67_274	1628_67_263	51_2_1	929_67_1330	532_7_1	531_67_1	721_67_604	923_67_305	374_167_1256
459_2_116	114_67_1	178_678_85	497_78_19	230_67_144	831_67_78	755_67_1	790_1467_126	3_67_1	187_67_1	650_67_402	1566_67_1246	145_67_1	1232_678_104	637_67_188	208_78_54	715_67_1229	77_67_302	72_67_3	488_67_1	93_2_119	92_67_1136	220_67_80	245_67_1	39_2_1	1555_7_17	1283_67_277	1628_67_292	51_2_1	929_67_1331	532_7_1	531_67_1	721_67_586	923_67_299	374_167_1279
459_2_107	114_67_1	178_678_86	497_78_23	230_67_150	831_67_80	755_67_1	790_1467_112	3_67_1	187_67_1	650_67_423	1566_67_1266	145_67_1	1232_678_101	637_67_191	208_78_55	715_67_1267	77_67_293	488_67_1	93_2_121	92_67_1136	220_67_93	245_67_1	39_2_1	1555_7_17	1283_67_294	1628_67_284	51_2_1	929_67_1323	532_7_1	531_67_1	721_67_548	923_67_288	374_167_1254
459_2_115	114_67_1	178_678_89	497_78_15	230_67_163	831_67_66	755_67_1	790_1467_112	3_67_1	187_67_1	650_67_432	1566_67_1224	145_67_1	1232_678_102	637_67_216	208_78_52	715_67_1228	77_67_309	488_67_1	93_2_126	92_67_1148	220_67_76	245_67_1	39_2_1	1555_7_5	1283_67_308	1628_67_250	51_2_1	929_67_1365	532_7_1	531_67_1	721_67_552	923_67_283	374_167_1276
459_2_115	114_67_1	178_678_100	497_78_12	230_67_142	831_67_51	755_67_1	790_1467_109	3_67_1	187_67_1	650_67_434	1566_67_1273	145_67_1	1232_678_100	637_67_212	208_78_41	715_67_1245	77_67_290	488_67_1	93_2_110	92_67_1182	220_67_67	245_67_1	39_2_1	1555_7_4	1283_67_303	1628_67_241	51_2_1	929_67_1349	532_7_1	531_67_1	721_67_561	923_67_289	374_167_1282
459_2_103	114_67_1	178_678_103	497_78_9	230_67_156	831_67_62	755_67_1	790_1467_114	3_67_1	187_67_1	650_67_434	1566_67_1250	145_67_1	1232_678_85	637_67_206	208_78_37	715_67_1237	77_67_285	488_67_1	93_2_107	92_67_1188	220_67_61	245_67_1	39_2_1	1555_7_5	1283_67_303	1628_67_236	51_2_1	929_67_1382	532_7_1	531_67_1	721_67_558	923_67_289	374_167_1302
459_2_88	114_67_1	178_678_96	497_78_7	230_67_160	831_67_66	755_67_1	790_1467_105	3_67_1	187_67_1	650_67_434	1566_67_1251	145_67_1	1232_678_99	637_67_219	208_78_31	715_67_1235	77_67_261	488_67_1	93_2_123	92_67_1215	220_67_58	245_67_1	39_2_1	1555_7_7	1283_67_315	1628_67_223	51_2_1	929_67_1374	532_7_1	531_67_1	721_67_534	923_67_288	374_167_1323
459_2_98	114_67_1	178_678_111	497_78_7	230_67_144	831_67_69	755_67_1	790_1467_136	3_67_1	187_67_1	650_67_428	1566_67_1292	145_67_1	1232_678_101	637_67_226	208_78_27	715_67_1246	77_67_251	488_67_1	93_2_118	92_67_1192	220_67_51	245_67_1	39_2_1	1555_7_9	1283_67_321	1628_67_197	51_2_1	929_67_1377	532_7_1	531_67_1	721_67_553	923_67_273	374_167_1285
459_2_107	114_67_1	178_678_114	497_78_6	230_67_142	831_67_57	755_67_1	790_1467_123	3_67_1	187_67_1	650_67_418	1566_67_1329	145_67_1	1232_678_117	637_67_208	208_78_31	715_67_1210	77_67_240	488_67_1	93_2_113	92_67_1203	220_67_44	245_67_1	39_2_1	1555_7_13	1283_67_328	1628_67_193	51_2_1	929_67_1366	532_7_1	531_67_1	721_67_574	923_67_268	374_167_1308
459_2_95	114_67_1	178_678_110	497_78_6	230_67_147	831_67_50	755_67_1	790_1467_135	3_67_1	187_67_1	650_67_424	1566_67_1328	145_67_1	1232_678_99	637_67_202	208_78_24	715_67_1204	77_67_234	488_67_1	93_2_128	92_67_1198	220_67_41	245_67_1	39_2_1	1555_7_7	1283_67_334	1628_67_187	51_2_1	929_67_1373	532_7_1	531_67_1	721_67_581	923_67_281	374_167_1324
459_2_100	114_67_1	178_678_134	497_78_11	230_67_132	831_67_47	755_67_1	790_1467_147	3_67_1	187_67_1	650_67_403	1566_67_1365	145_67_1	1232_678_110	637_67_217	208_78_32	715_67_1174	77_67_227	488_67_1	93_2_117	92_67_1224	220_67_39	245_67_1	39_2_1	1555_7_11	1283_67_341	1628_67_154	51_2_1	929_67_1396	532_7_1	531_67_1	721_67_580	923_67_268	374_167_1283
459_2_108	114_67_1	178_678_131	497_78_11	230_67_145	831_67_41	755_67_1	790_1467_122	3_67_1	187_67_1	650_67_430	1566_67_1372	145_67_1	1232_678_121	637_67_207	208_78_17	715_67_1165	77_67_245	488_67_1	93_2_119	92_67_1215	220_67_33	245_67_1	39_2_1	1555_7_4	1283_67_358	1628_67_140	51_2_1	929_67_1380	532_7_1	531_67_1	721_67_571	923_67_266	374_167_1311
459_2_119	114_67_1	178_678_128	497_78_5	230_67_145	831_67_39	755_67_1	790_1467_121	3_67_1	187_67_1	650_67_440	1566_67_1351	145_67_1	1232_678_113	637_67_204	208_78_21	715_67_1159	77_67_232	488_67_1	93_2_125	92_67_1262	220_67_27	245_67_1	39_2_1	1555_7_4	1283_67_365	1628_67_127	51_2_1	929_67_1360	532_7_1	531_67_1	721_67_569	923_67_224	374_167_1372
459_2_139	114_67_1	178_678_121	497_78_4	230_67_142	831_67_39	755_67_1	790_1467_137	3_67_1	187_67_1	650_67_454	1566_67_1298	145_67_1	1232_678_96	637_67_212	208_78_30	715_67_1149	77_67_239	488_67_1	93_2_126	92_67_1244	220_67_30	245_67_1	39_2_1	1555_7_6	1283_67_356	1628_67_115	51_2_1	929_67_1369	532_7_1	531_67_1	721_67_574	923_67_234	374_167_1398
459_2_122	114_67_1	178_678_131	497_78_5	230_67_127	831_67_36	755_67_1	790_1467_136	3_67_1	187_67_1	650_67_489	1566_67_1283	145_67_1	1232_678_92	637_67_221	208_78_29	715_67_1141	77_67_247	488_67_1	93_2_130	92_67_1226	220_67_28	245_67_1	39_2_1	1555_7_1	1283_67_341	1628_67_119	51_2_1	929_67_1386	532_7_1	531_67_1	721_67_572	923_67_260	374_167_1390
459_2_116	114_67_1	178_678_148	497_78_4	230_67_130	831_67_36	755_67_1	790_1467_138	3_67_1	187_67_1	650_67_465	1566_67_1276	145_67_1	1232_678_81	637_67_227	208_78_31	715_67_1164	77_67_242	488_67_1	93_2_116	92_67_1255	220_67_37	245_67_1	39_2_1	1555_7_2	1283_67_337	1628_67_109	51_2_1	929_67_1380	532_7_1	531_67_1	721_67_546	923_67_289	374_167_1383
459_2_130	114_67_1	178_678_141	497_78_6	230_67_139	831_67_39	755_67_1	790_1467_147	3_67_1	187_67_1	650_67_437	1566_67_1236	145_67_1	1232_678_74	637_67_217	208_78_46	715_67_1152	77_67_242	488_67_1	93_2_110	92_67_1283	220_67_30	245_67_1	39_2_1	1555_7_2	1283_67_351	1628_67_107	51_2_1	929_67_1386	532_7_1	531_67_1	721_67_555	923_67_260	374_167_1422
459_2_134	114_67_1	178_678_147	497_78_10	230_67_143	831_67_50	755_67_1	790_1467_171	3_67_1	187_67_1	650_67_407	1566_67_1206	145_67_1	1232_678_82	637_67_223	208_78_41	715_67_1153	77_67_247	488_67_1	93_2_101	92_67_1219	220_67_30	245_67_1	39_2_1	1555_7_1	1283_67_347	1628_67_106	51_2_1	929_67_1447	532_7_1	531_67_1	721_67_559	923_67_266	374_167_1422
459_2_156	114_67_1	178_678_160	497_78_7	230_67_145	831_67_61	755_67_1	790_1467_174	3_67_1	187_67_1	650_67_397	1566_67_1210	145_67_1	1232_678_90	637_67_224	208_78_25	715_67_1185	77_67_241	488_67_1	93_2_95	92_67_1233	220_67_36	245_67_1	39_2_1	1555_7_2	1283_67_389	1628_67_96	51_2_1	929_67_1442	532_7_1	531_67_1	721_67_509	923_67_232	374_167_1403
459_2_150	114_67_1	178_678_162	497_78_9	230_67_138	831_67_67	755_67_1	790_1467_160	3_67_1	187_67_1	650_67_376	1566_67_1233	145_67_1	1232_678_77	637_67_214	208_78_26	715_67_1194	77_67_227	488_67_1	93_2_108	92_67_1269	220_67_38	245_67_1	39_2_1	1555_7_1	1283_67_374	1628_67_92	51_2_1	929_67_1414	532_7_1	531_67_1	721_67_508	923_67_256	374_167_1419
459_2_150	114_67_1	178_678_163	497_78_15	230_67_132	831_67_72	755_67_1	790_1467_148	3_67_1	187_67_1	650_67_350	1566_67_1261	145_67_1	1232_678_84	637_67_231	208_78_24	715_67_1187	77_67_228	488_67_1	93_2_103	92_67_1253	220_67_42	245_67_1	39_2_1	1283_67_370	1628_67_88	51_2_1	929_67_1400	531_67_1	721_67_529	923_67_294	374_167_1388
459_2_147	114_67_1	178_678_154	497_78_7	230_67_138	831_67_61	755_67_1	790_1467_122	3_67_1	187_67_1	650_67_383	1566_67_1268	145_67_1	1232_678_85	637_67_228	208_78_28	715_67_1137	77_67_238	488_67_1	93_2_125	92_67_1255	220_67_31	245_67_1	39_2_1	1283_67_382	1628_67_97	51_2_1	929_67_1413	531_67_1	721_67_511	923_67_271	374_167_1431
459_2_124	114_67_1	178_678_164	497_78_10	230_67_148	831_67_57	755_67_1	790_1467_128	3_67_1	187_67_1	650_67_383	1566_67_1272	145_67_1	1232_678_78	637_67_248	208_78_35	715_67_1094	77_67_239	488_67_1	93_2_124	92_67_1280	220_67_33	245_67_1	39_2_1	1283_67_378	1628_67_95	51_2_1	929_67_1396	531_67_1	721_67_506	923_67_307	374_167_1413
459_2_120	114_67_1	178_678_163	497_78_19	230_67_134	831_67_54	755_67_1	790_1467_134	3_67_1	187_67_1	650_67_394	1566_67_1274	145_67_1	1232_678_89	637_67_220	208_78_27	715_67_1061	77_67_229	488_67_1	93_2_118	92_67_1248	220_67_41	245_67_1	39_2_1	1283_67_403	1628_67_88	51_2_1	929_67_1458	531_67_1	721_67_487	923_67_300	374_167_1451
459_2_110	114_67_1	178_678_161	497_78_13	230_67_133	831_67_63	755_67_1	790_1467_133	3_67_1	187_67_1	650_67_407	1566_67_1273	145_67_1	1232_678_102	637_67_194	208_78_29	715_67_1045	77_67_243	488_67_1	93_2_101	92_67_1263	220_67_45	245_67_1	39_2_1	1283_67_376	1628_67_89	51_2_1	929_67_1402	531_67_1	721_67_493	923_67_292	374_167_1545
459_2_95	114_67_1	178_678_149	497_78_15	230_67_142	831_67_59	755_67_1	790_1467_125	3_67_1	187_67_1	650_67_406	1566_67_1298	145_67_1	1232_678_79	637_67_213	208_78_20	715_67_1070	77_67_270	488_67_1	93_2_117	92_67_1248	220_67_49	245_67_1	39_2_1	1283_67_366	1628_67_94	51_2_1	929_67_1388	531_67_1	721_67_492	923_67_279	374_167_1538
459_2_95	114_67_1	178_678_144	497_78_16	230_67_122	831_67_77	755_67_1	790_1467_116	3_67_1	187_67_1	650_67_404	1566_67_1310	145_67_1	1232_678_81	637_67_202	208_78_20	715_67_1071	77_67_267	488_67_1	93_2_120	92_67_1257	220_67_58	245_67_1	39_2_1	1283_67_363	1628_67_102	51_2_1	929_67_1364	531_67_1	721_67_476	923_67_269	374_167_1578
459_2_94	114_67_1	178_678_165	497_78_13	230_67_138	831_67_68	755_67_1	790_1467_110	3_67_1	187_67_1	650_67_390	1566_67_1292	145_67_1	1232_678_87	637_67_169	208_78_24	715_67_1033	77_67_284	488_67_1	93_2_124	92_67_1222	220_67_54	245_67_1	39_2_1	1283_67_383	1628_67_111	51_2_1	929_67_1370	531_67_1	721_67_460	923_67_282	374_167_1639
459_2_91	114_67_1	178_678_160	497_78_11	230_67_141	831_67_60	755_67_1	790_1467_120	3_67_1	187_67_1	650_67_400	1566_67_1286	145_67_1	1232_678_84	637_67_159	208_78_15	715_67_1031	77_67_281	488_67_1	93_2_123	92_67_1220	220_67_56	245_67_1	39_2_1	1283_67_403	1628_67_119	51_2_1	929_67_1375	531_67_1	721_67_465	923_67_293	374_167_1619
459_2_104	114_67_1	178_678_145	497_78_20	230_67_137	831_67_65	755_67_1	790_1467_114	3_67_1	187_67_1	650_67_409	1566_67_1291	145_67_1	1232_678_81	637_67_161	208_78_16	715_67_1010	77_67_275	488_67_1	93_2_131	92_67_1164	220_67_51	245_67_1	39_2_1	1283_67_401	1628_67_121	51_2_1	929_67_1386	531_67_1	721_67_462	923_67_280	374_167_1688
459_2_92	114_67_1	178_678_125	497_78_15	230_67_115	831_67_58	755_67_1	790_1467_110	3_67_1	187_67_1	650_67_424	1566_67_1331	145_67_1	1232_678_83	637_67_151	208_78_16	715_67_1024	77_67_275	488_67_1	93_2_128	92_67_1129	220_67_67	245_67_1	39_2_1	1283_67_402	1628_67_133	51_2_1	929_67_1379	531_67_1	721_67_458	923_67_275	374_167_1722
459_2_98	114_67_1	178_678_117	497_78_16	230_67_116	831_67_52	755_67_1	790_1467_110	3_67_1	187_67_1	650_67_405	1566_67_1338	145_67_1	1232_678_80	637_67_139	208_78_18	715_67_1054	77_67_280	488_67_1	93_2_118	92_67_1098	220_67_69	245_67_1	39_2_1	1283_67_390	1628_67_141	51_2_1	929_67_1413	531_67_1	721_67_447	923_67_297	374_167_1716
459_2_108	114_67_1	178_678_112	497_78_14	230_67_98	831_67_66	755_67_1	790_1467_114	3_67_1	187_67_1	650_67_424	1566_67_1322	145_67_1	1232_678_90	637_67_152	208_78_9	715_67_1046	77_67_279	488_67_1	93_2_113	92_67_1125	220_67_66	245_67_1	39_2_1	1283_67_393	1628_67_116	51_2_1	929_67_1440	531_67_1	721_67_441	923_67_289	374_167_1695
459_2_123	114_67_1	178_678_100	497_78_12	230_67_100	831_67_57	755_67_1	790_1467_108	3_67_1	187_67_1	650_67_435	1566_67_1305	145_67_1	1232_678_94	637_67_186	208_78_8	715_67_966	77_67_303	488_67_1	93_2_137	92_67_1102	220_67_66	245_67_1	39_2_1	1283_67_407	1628_67_105	51_2_1	929_67_1446	531_67_1	721_67_441	923_67_282	374_167_1729
459_2_116	114_67_1	178_678_103	497_78_13	230_67_112	831_67_49	755_67_1	790_1467_106	3_67_1	187_67_1	650_67_419	1566_67_1325	145_67_1	1232_678_92	637_67_178	208_78_3	715_67_925	77_67_269	488_67_1	93_2_149	92_67_1108	220_67_68	245_67_1	39_2_1	1283_67_375	1628_67_90	51_2_1	929_67_1461	531_67_1	721_67_498	923_67_251	374_167_1802
459_2_100	114_67_1	178_678_84	497_78_11	230_67_106	831_67_57	755_67_1	790_1467_102	3_67_1	187_67_1	650_67_410	1566_67_1331	145_67_1	1232_678_78	637_67_182	208_78_4	715_67_929	77_67_243	488_67_1	93_2_156	92_67_1115	220_67_77	245_67_1	39_2_1	1283_67_373	1628_67_87	51_2_1	929_67_1416	531_67_1	721_67_510	923_67_254	374_167_1887
459_2_91	114_67_1	178_678_92	497_78_16	230_67_108	831_67_50	755_67_1	790_1467_90	3_67_1	187_67_1	650_67_431	1566_67_1354	145_67_1	1232_678_66	637_67_180	208_78_6	715_67_899	77_67_227	488_67_1	93_2_153	92_67_1135	220_67_74	245_67_1	39_2_1	1283_67_375	1628_67_74	51_2_1	929_67_1421	531_67_1	721_67_489	923_67_266	374_167_1915
459_2_108	114_67_1	178_678_90	497_78_18	230_67_107	831_67_51	755_67_1	790_1467_80	3_67_1	187_67_1	650_67_386	1566_67_1361	145_67_1	1232_678_83	637_67_185	208_78_6	715_67_895	77_67_206	488_67_1	93_2_153	92_67_1155	220_67_73	245_67_1	39_2_1	1283_67_372	1628_67_85	51_2_1	929_67_1455	531_67_1	721_67_503	923_67_256	374_167_1884
459_2_89	114_67_1	178_678_78	497_78_15	230_67_106	831_67_50	755_67_1	790_1467_74	3_67_1	187_67_1	650_67_386	1566_67_1386	145_67_1	1232_678_82	637_67_215	208_78_4	715_67_846	77_67_202	488_67_1	93_2_144	92_67_1155	220_67_72	245_67_1	39_2_1	1283_67_384	1628_67_79	51_2_1	929_67_1459	531_67_1	721_67_499	923_67_271	374_167_1916
459_2_108	114_67_1	178_678_90	497_78_16	230_67_76	831_67_43	755_67_1	790_1467_77	3_67_1	187_67_1	650_67_341	1566_67_1380	145_67_1	1232_678_94	637_67_198	208_78_6	715_67_898	77_67_211	488_67_1	93_2_140	92_67_1125	220_67_69	245_67_1	39_2_1	1283_67_380	1628_67_99	51_2_1	929_67_1471	531_67_1	721_67_474	923_67_275	374_167_1941
459_2_112	114_67_1	178_678_86	497_78_16	230_67_80	831_67_43	755_67_1	790_1467_69	3_67_1	187_67_1	650_67_354	1566_67_1415	145_67_1	1232_678_90	637_67_205	208_78_8	715_67_860	77_67_170	488_67_1	93_2_129	92_67_1134	220_67_60	245_67_1	39_2_1	1283_67_399	1628_67_97	51_2_1	929_67_1500	531_67_1	721_67_482	923_67_300	374_167_1903
459_2_105	114_67_1	178_678_80	497_78_8	230_67_64	831_67_41	755_67_1	790_1467_68	3_67_1	187_67_1	650_67_329	1566_67_1434	145_67_1	1232_678_87	637_67_206	208_78_4	715_67_884	77_67_181	488_67_1	93_2_118	92_67_1121	220_67_51	245_67_1	39_2_1	1283_67_438	1628_67_98	51_2_1	929_67_1522	531_67_1	721_67_430	923_67_312	374_167_1931
459_2_114	114_67_1	178_678_71	497_78_15	230_67_66	831_67_37	755_67_1	790_1467_68	3_67_1	187_67_1	650_67_338	1566_67_1424	145_67_1	1232_678_93	637_67_227	208_78_3	715_67_854	77_67_201	488_67_1	93_2_97	92_67_1126	220_67_51	245_67_1	39_2_1	1283_67_463	1628_67_103	51_2_1	929_67_1500	531_67_1	721_67_417	923_67_335	374_167_1909
459_2_139	114_67_1	178_678_63	497_78_20	230_67_73	831_67_29	755_67_1	790_1467_82	3_67_1	187_67_1	650_67_335	1566_67_1358	145_67_1	1232_678_91	637_67_209	208_78_3	715_67_839	77_67_205	488_67_1	93_2_108	92_67_1151	220_67_46	245_67_1	39_2_1	1283_67_441	1628_67_125	51_2_1	929_67_1436	531_67_1	721_67_451	923_67_326	374_167_1982
459_2_120	114_67_1	178_678_70	497_78_21	230_67_61	831_67_24	755_67_1	790_1467_97	3_67_1	187_67_1	650_67_340	1566_67_1366	145_67_1	1232_678_89	637_67_179	208_78_1	715_67_817	77_67_238	488_67_1	93_2_103	92_67_1135	220_67_47	245_67_1	39_2_1	1283_67_449	1628_67_136	51_2_1	929_67_1425	531_67_1	721_67_434	923_67_324	374_167_2036
459_2_131	114_67_1	178_678_57	497_78_29	230_67_56	831_67_33	755_67_1	790_1467_98	3_67_1	187_67_1	650_67_358	1566_67_1370	145_67_1	1232_678_96	637_67_178	208_78_4	715_67_794	77_67_212	488_67_1	93_2_98	92_67_1150	220_67_41	245_67_1	39_2_1	1283_67_474	1628_67_144	51_2_1	929_67_1453	531_67_1	721_67_374	923_67_322	374_167_2040
459_2_111	114_67_1	178_678_47	497_78_32	230_67_77	831_67_33	755_67_1	790_1467_71	3_67_1	187_67_1	650_67_375	1566_67_1387	145_67_1	1232_678_100	637_67_176	208_78_4	715_67_832	77_67_203	488_67_1	93_2_94	92_67_1170	220_67_48	245_67_1	39_2_1	1283_67_466	1628_67_135	51_2_1	929_67_1419	531_67_1	721_67_402	923_67_339	374_167_1991
459_2_92	114_67_1	178_678_42	497_78_24	230_67_82	831_67_41	755_67_1	790_1467_73	3_67_1	187_67_1	650_67_427	1566_67_1346	145_67_1	1232_678_102	637_67_158	208_78_5	715_67_810	77_67_211	488_67_1	93_2_98	92_67_1172	220_67_49	245_67_1	39_2_1	1283_67_434	1628_67_137	51_2_1	929_67_1417	531_67_1	721_67_426	923_67_329	374_167_2037
459_2_77	114_67_1	178_678_35	497_78_23	230_67_79	831_67_42	755_67_1	790_1467_57	3_67_1	187_67_1	650_67_418	1566_67_1349	145_67_1	1232_678_99	637_67_155	208_78_2	715_67_803	77_67_201	488_67_1	93_2_100	92_67_1201	220_67_49	245_67_1	39_2_1	1283_67_423	1628_67_154	51_2_1	929_67_1425	531_67_1	721_67_409	923_67_335	374_167_2076
459_2_85	114_67_1	178_678_28	497_78_19	230_67_93	831_67_64	755_67_1	790_1467_55	3_67_1	187_67_1	650_67_416	1566_67_1302	145_67_1	1232_678_109	637_67_152	208_78_3	715_67_766	77_67_196	488_67_1	93_2_92	92_67_1194	220_67_29	245_67_1	39_2_1	1283_67_394	1628_67_152	51_2_1	929_67_1460	531_67_1	721_67_433	923_67_326	374_167_2144
459_2_80	114_67_1	178_678_26	497_78_23	230_67_90	831_67_65	755_67_1	790_1467_45	3_67_1	187_67_1	650_67_403	1566_67_1326	145_67_1	1232_678_89	637_67_145	208_78_2	715_67_769	77_67_182	488_67_1	93_2_93	92_67_1197	220_67_28	245_67_1	39_2_1	1283_67_395	1628_67_168	51_2_1	929_67_1453	531_67_1	721_67_425	923_67_303	374_167_2205
459_2_75	114_67_1	178_678_40	497_78_22	230_67_77	831_67_52	755_67_1	790_1467_42	3_67_1	187_67_1	650_67_374	1566_67_1327	145_67_1	1232_678_87	637_67_153	208_78_1	715_67_760	77_67_168	488_67_1	93_2_109	92_67_1222	220_67_32	245_67_1	39_2_1	1283_67_369	1628_67_178	51_2_1	929_67_1422	531_67_1	721_67_484	923_67_291	374_167_2227
459_2_86	114_67_1	178_678_40	497_78_27	230_67_66	831_67_50	755_67_1	790_1467_52	3_67_1	187_67_1	650_67_373	1566_67_1288	145_67_1	1232_678_101	637_67_138	208_78_3	715_67_733	77_67_178	488_67_1	93_2_112	92_67_1185	220_67_33	245_67_1	39_2_1	1283_67_389	1628_67_156	51_2_1	929_67_1453	531_67_1	721_67_482	923_67_291	374_167_2276
459_2_74	114_67_1	178_678_43	497_78_24	230_67_59	831_67_63	755_67_1	790_1467_53	3_67_1	187_67_1	650_67_372	1566_67_1314	145_67_1	1232_678_74	637_67_134	208_78_1	715_67_722	77_67_163	488_67_1	93_2_97	92_67_1166	220_67_36	245_67_1	39_2_1	1283_67_382	1628_67_142	51_2_1	929_67_1488	531_67_1	721_67_482	923_67_297	374_167_2326
459_2_62	114_67_1	178_678_44	497_78_28	230_67_56	831_67_60	755_67_1	790_1467_47	3_67_1	187_67_1	650_67_369	1566_67_1300	145_67_1	1232_678_71	637_67_135	208_78_2	715_67_738	77_67_148	488_67_1	93_2_95	92_67_1176	220_67_28	245_67_1	39_2_1	1283_67_394	1628_67_152	51_2_1	929_67_1507	531_67_1	721_67_451	923_67_262	374_167_2387
459_2_57	114_67_1	178_678_46	497_78_18	230_67_69	831_67_63	755_67_1	790_1467_35	3_67_1	187_67_1	650_67_370	1566_67_1265	145_67_1	1232_678_77	637_67_143	208_78_1	715_67_750	77_67_144	488_67_1	93_2_92	92_67_1229	220_67_41	245_67_1	39_2_1	1283_67_363	1628_67_167	51_2_1	929_67_1508	531_67_1	721_67_456	923_67_256	374_167_2363
459_2_71	114_67_1	178_678_44	497_78_16	230_67_70	831_67_64	755_67_1	790_1467_39	3_67_1	187_67_1	650_67_371	1566_67_1277	145_67_1	1232_678_65	637_67_144	208_78_1	715_67_768	77_67_135	488_67_1	93_2_93	92_67_1225	220_67_40	245_67_1	39_2_1	1283_67_381	1628_67_161	51_2_1	929_67_1495	531_67_1	721_67_463	923_67_233	374_167_2357
459_2_81	114_67_1	178_678_35	497_78_14	230_67_73	831_67_75	755_67_1	790_1467_40	3_67_1	187_67_1	650_67_407	1566_67_1245	145_67_1	1232_678_74	637_67_118	208_78_1	715_67_766	77_67_141	488_67_1	93_2_97	92_67_1224	220_67_35	245_67_1	39_2_1	1283_67_364	1628_67_163	51_2_1	929_67_1488	531_67_1	721_67_477	923_67_235	374_167_2360
459_2_74	114_67_1	178_678_43	497_78_8	230_67_72	831_67_87	755_67_1	790_1467_42	3_67_1	187_67_1	650_67_410	1566_67_1250	145_67_1	1232_678_78	637_67_127	208_78_1	715_67_773	77_67_160	488_67_1	93_2_93	92_67_1238	220_67_42	245_67_1	39_2_1	1283_67_361	1628_67_166	51_2_1	929_67_1479	531_67_1	721_67_474	923_67_204	374_167_2331
459_2_72	114_67_1	178_678_44	497_78_6	230_67_82	831_67_83	755_67_1	790_1467_32	3_67_1	187_67_1	650_67_420	1566_67_1226	145_67_1	1232_678_71	637_67_133	208_78_1	715_67_740	77_67_159	488_67_1	93_2_108	92_67_1258	220_67_27	245_67_1	39_2_1	1283_67_370	1628_67_168	51_2_1	929_67_1474	531_67_1	721_67_488	923_67_180	374_167_2371
459_2_76	114_67_1	178_678_48	497_78_9	230_67_89	831_67_74	755_67_1	790_1467_33	3_67_1	187_67_1	650_67_373	1566_67_1229	145_67_1	1232_678_85	637_67_141	208_78_1	715_67_711	77_67_136	488_67_1	93_2_132	92_67_1248	220_67_23	245_67_1	39_2_1	1283_67_350	1628_67_171	51_2_1	929_67_1464	531_67_1	721_67_523	923_67_172	374_167_2425
459_2_86	114_67_1	178_678_53	497_78_15	230_67_71	831_67_76	755_67_1	790_1467_47	3_67_1	187_67_1	650_67_379	1566_67_1214	145_67_1	1232_678_72	637_67_126	208_78_1	715_67_725	77_67_147	488_67_1	93_2_122	92_67_1220	220_67_20	245_67_1	39_2_1	1283_67_366	1628_67_150	51_2_1	929_67_1471	531_67_1	721_67_522	923_67_182	374_167_2448
459_2_81	114_67_1	178_678_49	497_78_10	230_67_77	831_67_61	755_67_1	790_1467_45	3_67_1	187_67_1	650_67_371	1566_67_1224	145_67_1	1232_678_69	637_67_114	208_78_1	715_67_727	77_67_161	488_67_1	93_2_101	92_67_1197	220_67_24	245_67_1	39_2_1	1283_67_359	1628_67_144	51_2_1	929_67_1494	531_67_1	721_67_520	923_67_183	374_167_2501
459_2_74	114_67_1	178_678_55	497_78_7	230_67_77	831_67_64	755_67_1	790_1467_44	3_67_1	187_67_1	650_67_343	1566_67_1231	145_67_1	1232_678_77	637_67_110	208_78_1	715_67_687	77_67_162	488_67_1	93_2_96	92_67_1190	220_67_21	245_67_1	39_2_1	1283_67_349	1628_67_144	51_2_1	929_67_1492	531_67_1	721_67_537	923_67_166	374_167_2586
459_2_70	114_67_1	178_678_50	497_78_6	230_67_75	831_67_61	755_67_1	790_1467_56	3_67_1	187_67_1	650_67_319	1566_67_1239	145_67_1	1232_678_68	637_67_115	208_78_1	715_67_706	77_67_145	488_67_1	93_2_97	92_67_1217	220_67_16	245_67_1	39_2_1	1283_67_355	1628_67_128	51_2_1	929_67_1503	531_67_1	721_67_514	923_67_153	374_167_2619
459_2_74	114_67_1	178_678_41	497_78_7	230_67_96	831_67_70	755_67_1	790_1467_44	3_67_1	187_67_1	650_67_297	1566_67_1226	145_67_1	1232_678_74	637_67_129	208_78_1	715_67_660	77_67_150	488_67_1	93_2_115	92_67_1218	220_67_20	245_67_1	39_2_1	1283_67_339	1628_67_148	51_2_1	929_67_1514	531_67_1	721_67_492	923_67_160	374_167_2638
459_2_86	114_67_1	178_678_33	497_78_6	230_67_84	831_67_67	755_67_1	790_1467_41	3_67_1	187_67_1	650_67_293	1566_67_1229	145_67_1	1232_678_88	637_67_129	208_78_1	715_67_632	77_67_143	488_67_1	93_2_141	92_67_1252	220_67_13	245_67_1	39_2_1	1283_67_374	1628_67_119	51_2_1	929_67_1504	531_67_1	721_67_484	923_67_133	374_167_2661
459_2_114	114_67_1	178_678_34	497_78_2	230_67_73	831_67_61	755_67_1	790_1467_46	3_67_1	187_67_1	650_67_319	1566_67_1265	145_67_1	1232_678_83	637_67_120	208_78_1	715_67_639	77_67_141	488_67_1	93_2_145	92_67_1280	220_67_10	245_67_1	39_2_1	1283_67_382	1628_67_123	51_2_1	929_67_1487	531_67_1	721_67_486	923_67_128	374_167_2574
459_2_115	114_67_1	178_678_34	497_78_3	230_67_66	831_67_62	755_67_1	790_1467_47	3_67_1	187_67_1	650_67_332	1566_67_1241	145_67_1	1232_678_95	637_67_140	208_78_1	715_67_592	77_67_134	488_67_1	93_2_150	92_67_1263	220_67_10	245_67_1	39_2_1	1283_67_410	1628_67_113	51_2_1	929_67_1485	531_67_1	721_67_473	923_67_140	374_167_2607
459_2_108	114_67_1	178_678_41	497_78_2	230_67_75	831_67_63	755_67_1	790_1467_41	3_67_1	187_67_1	650_67_331	1566_67_1226	145_67_1	1232_678_88	637_67_135	208_78_1	715_67_599	77_67_145	488_67_1	93_2_136	92_67_1278	220_67_15	245_67_1	39_2_1	1283_67_401	1628_67_102	51_2_1	929_67_1489	531_67_1	721_67_458	923_67_136	374_167_2643
459_2_103	114_67_1	178_678_46	497_78_1	230_67_89	831_67_69	755_67_1	790_1467_37	3_67_1	187_67_1	650_67_301	1566_67_1206	145_67_1	1232_678_68	637_67_138	208_78_1	715_67_570	77_67_133	488_67_1	93_2_143	92_67_1295	220_67_15	245_67_1	39_2_1	1283_67_382	1628_67_131	51_2_1	929_67_1494	531_67_1	721_67_457	923_67_152	374_167_2682
459_2_89	114_67_1	178_678_46	497_78_2	230_67_81	831_67_70	755_67_1	790_1467_39	3_67_1	187_67_1	650_67_293	1566_67_1192	145_67_1	1232_678_64	637_67_126	208_78_1	715_67_568	77_67_131	488_67_1	93_2_131	92_67_1363	220_67_19	245_67_1	39_2_1	1283_67_374	1628_67_147	51_2_1	929_67_1455	531_67_1	721_67_466	923_67_133	374_167_2723
459_2_90	114_67_1	178_678_38	497_78_4	230_67_65	831_67_74	755_67_1	790_1467_45	3_67_1	187_67_1	650_67_281	1566_67_1228	145_67_1	1232_678_69	637_67_125	208_78_1	715_67_532	77_67_116	488_67_1	93_2_153	92_67_1373	220_67_23	245_67_1	39_2_1	1283_67_364	1628_67_128	51_2_1	929_67_1445	531_67_1	721_67_485	923_67_136	374_167_2738
459_2_85	114_67_1	178_678_33	497_78_2	230_67_62	831_67_61	755_67_1	790_1467_49	3_67_1	187_67_1	650_67_264	1566_67_1230	145_67_1	1232_678_69	637_67_124	208_78_1	715_67_528	77_67_127	488_67_1	93_2_146	92_67_1340	220_67_21	245_67_1	39_2_1	1283_67_354	1628_67_127	51_2_1	929_67_1507	531_67_1	721_67_474	923_67_125	374_167_2784
459_2_87	114_67_1	178_678_26	230_67_65	831_67_52	755_67_1	790_1467_38	3_67_1	187_67_1	650_67_266	1566_67_1243	145_67_1	1232_678_70	637_67_123	715_67_543	77_67_128	488_67_1	93_2_139	92_67_1341	220_67_22	245_67_1	39_2_1	1283_67_356	1628_67_134	51_2_1	929_67_1484	531_67_1	721_67_509	923_67_154	374_167_2732
459_2_94	114_67_1	178_678_29	230_67_66	831_67_56	755_67_1	790_1467_37	3_67_1	187_67_1	650_67_261	1566_67_1217	145_67_1	1232_678_59	637_67_120	715_67_544	77_67_121	488_67_1	93_2_116	92_67_1402	220_67_25	245_67_1	39_2_1	1283_67_359	1628_67_135	51_2_1	929_67_1448	531_67_1	721_67_477	923_67_148	374_167_2798
459_2_97	114_67_1	178_678_33	230_67_64	831_67_41	755_67_1	790_1467_34	3_67_1	187_67_1	650_67_223	1566_67_1251	145_67_1	1232_678_62	637_67_133	715_67_532	77_67_122	488_67_1	93_2_133	92_67_1397	220_67_17	245_67_1	39_2_1	1283_67_338	1628_67_138	51_2_1	929_67_1446	531_67_1	721_67_473	923_67_128	374_167_2850
459_2_97	114_67_1	178_678_31	230_67_63	831_67_35	755_67_1	790_1467_43	3_67_1	187_67_1	650_67_215	1566_67_1260	145_67_1	1232_678_69	637_67_132	715_67_539	77_67_111	488_67_1	93_2_120	92_67_1433	220_67_22	245_67_1	39_2_1	1283_67_337	1628_67_152	51_2_1	929_67_1435	531_67_1	721_67_451	923_67_137	374_167_2830
459_2_75	114_67_1	178_678_32	230_67_66	831_67_38	755_67_1	790_1467_42	3_67_1	187_67_1	650_67_219	1566_67_1235	145_67_1	1232_678_65	637_67_155	715_67_544	77_67_108	488_67_1	93_2_113	92_67_1495	220_67_27	245_67_1	39_2_1	1283_67_334	1628_67_160	51_2_1	929_67_1413	531_67_1	721_67_456	923_67_114	374_167_2821
459_2_79	114_67_1	178_678_25	230_67_58	831_67_45	755_67_1	790_1467_37	3_67_1	187_67_1	650_67_213	1566_67_1244	145_67_1	1232_678_68	637_67_142	715_67_502	77_67_112	488_67_1	93_2_117	92_67_1526	220_67_26	245_67_1	39_2_1	1283_67_348	1628_67_125	51_2_1	929_67_1423	531_67_1	721_67_477	923_67_106	374_167_2839
459_2_84	114_67_1	178_678_31	230_67_62	831_67_51	755_67_1	790_1467_24	3_67_1	187_67_1	650_67_202	1566_67_1253	145_67_1	1232_678_64	637_67_138	715_67_472	77_67_122	488_67_1	93_2_112	92_67_1551	220_67_19	245_67_1	39_2_1	1283_67_342	1628_67_138	51_2_1	929_67_1387	531_67_1	721_67_468	923_67_100	374_167_2892
459_2_88	114_67_1	178_678_33	230_67_61	831_67_52	755_67_1	790_1467_18	3_67_1	187_67_1	650_67_202	1566_67_1265	145_67_1	1232_678_63	637_67_146	715_67_501	77_67_105	488_67_1	93_2_102	92_67_1552	220_67_19	245_67_1	39_2_1	1283_67_350	1628_67_133	51_2_1	929_67_1398	531_67_1	721_67_450	923_67_86	374_167_2888
459_2_92	114_67_1	178_678_31	230_67_55	831_67_46	755_67_1	790_1467_9	3_67_1	187_67_1	650_67_160	1566_67_1287	145_67_1	1232_678_57	637_67_163	715_67_536	77_67_106	488_67_1	93_2_105	92_67_1538	220_67_26	245_67_1	39_2_1	1283_67_347	1628_67_136	51_2_1	929_67_1395	531_67_1	721_67_460	923_67_72	374_167_2891
459_2_82	114_67_1	178_678_35	230_67_54	831_67_44	755_67_1	790_1467_8	3_67_1	187_67_1	650_67_153	1566_67_1280	145_67_1	1232_678_53	637_67_167	715_67_520	77_67_112	488_67_1	93_2_72	92_67_1541	220_67_30	245_67_1	39_2_1	1283_67_347	1628_67_134	51_2_1	929_67_1448	531_67_1	721_67_420	923_67_81	374_167_2931
459_2_75	114_67_1	178_678_36	230_67_62	831_67_40	755_67_1	790_1467_12	3_67_1	187_67_1	650_67_143	1566_67_1270	145_67_1	1232_678_51	637_67_181	715_67_538	77_67_113	488_67_1	93_2_63	92_67_1518	220_67_32	245_67_1	39_2_1	1283_67_345	1628_67_145	51_2_1	929_67_1453	531_67_1	721_67_426	923_67_97	374_167_2912
459_2_74	114_67_1	178_678_43	230_67_82	831_67_37	755_67_1	790_1467_10	3_67_1	187_67_1	650_67_151	1566_67_1252	145_67_1	1232_678_58	637_67_167	715_67_522	77_67_117	488_67_1	93_2_78	92_67_1514	220_67_28	245_67_1	39_2_1	1283_67_323	1628_67_152	51_2_1	929_67_1423	531_67_1	721_67_424	923_67_90	374_167_2967
459_2_65	114_67_1	178_678_67	230_67_84	831_67_46	755_67_1	790_1467_10	3_67_1	187_67_1	650_67_157	1566_67_1259	145_67_1	1232_678_58	637_67_169	715_67_509	77_67_116	488_67_1	93_2_86	92_67_1518	220_67_20	245_67_1	39_2_1	1283_67_323	1628_67_149	51_2_1	929_67_1386	531_67_1	721_67_446	923_67_83	374_167_2961
459_2_73	114_67_1	178_678_67	230_67_82	831_67_42	755_67_1	790_1467_14	3_67_1	187_67_1	650_67_160	1566_67_1259	145_67_1	1232_678_54	637_67_154	715_67_495	77_67_113	488_67_1	93_2_98	92_67_1482	220_67_13	245_67_1	39_2_1	1283_67_320	1628_67_143	51_2_1	929_67_1385	531_67_1	721_67_453	923_67_96	374_167_3009
459_2_69	114_67_1	178_678_65	230_67_81	831_67_49	755_67_1	790_1467_15	3_67_1	187_67_1	650_67_172	1566_67_1239	145_67_1	1232_678_51	637_67_148	715_67_488	77_67_99	488_67_1	93_2_96	92_67_1510	220_67_11	245_67_1	39_2_1	1283_67_296	1628_67_153	51_2_1	929_67_1348	531_67_1	721_67_498	923_67_104	374_167_3020
459_2_55	114_67_1	178_678_68	230_67_81	831_67_51	755_67_1	790_1467_14	3_67_1	187_67_1	650_67_163	1566_67_1279	145_67_1	1232_678_47	637_67_145	715_67_483	77_67_106	488_67_1	93_2_101	92_67_1491	220_67_11	245_67_1	39_2_1	1283_67_293	1628_67_141	51_2_1	929_67_1324	531_67_1	721_67_502	923_67_91	374_167_3066
459_2_53	114_67_1	178_678_72	230_67_79	831_67_64	755_67_1	790_1467_11	3_67_1	187_67_1	650_67_187	1566_67_1207	145_67_1	1232_678_54	637_67_134	715_67_465	77_67_113	488_67_1	93_2_90	92_67_1563	220_67_12	245_67_1	39_2_1	1283_67_298	1628_67_152	51_2_1	929_67_1312	531_67_1	721_67_451	923_67_96	374_167_3099
459_2_58	114_67_1	178_678_78	230_67_74	831_67_71	755_67_1	790_1467_10	3_67_1	187_67_1	650_67_193	1566_67_1216	145_67_1	1232_678_57	637_67_143	715_67_479	77_67_112	488_67_1	93_2_101	92_67_1528	220_67_12	245_67_1	39_2_1	1283_67_331	1628_67_151	51_2_1	929_67_1269	531_67_1	721_67_420	923_67_91	374_167_3118
459_2_43	114_67_1	178_678_85	230_67_72	831_67_66	755_67_1	790_1467_12	3_67_1	187_67_1	650_67_193	1566_67_1221	145_67_1	1232_678_65	637_67_140	715_67_458	77_67_112	488_67_1	93_2_96	92_67_1494	220_67_13	245_67_1	39_2_1	1283_67_338	1628_67_151	51_2_1	929_67_1320	531_67_1	721_67_442	923_67_89	374_167_3102
459_2_36	114_67_1	178_678_81	230_67_73	831_67_71	755_67_1	790_1467_13	3_67_1	187_67_1	650_67_196	1566_67_1232	145_67_1	1232_678_58	637_67_141	715_67_455	77_67_113	488_67_1	93_2_81	92_67_1520	220_67_10	245_67_1	39_2_1	1283_67_346	1628_67_155	51_2_1	929_67_1325	531_67_1	721_67_427	923_67_95	374_167_3084
459_2_31	114_67_1	178_678_92	230_67_65	831_67_83	755_67_1	790_1467_11	3_67_1	187_67_1	650_67_193	1566_67_1226	145_67_1	1232_678_39	637_67_153	715_67_445	77_67_112	488_67_1	93_2_60	92_67_1552	220_67_6	245_67_1	39_2_1	1283_67_330	1628_67_151	51_2_1	929_67_1304	531_67_1	721_67_428	923_67_88	374_167_3143
459_2_33	114_67_1	178_678_90	230_67_70	831_67_80	755_67_1	790_1467_12	3_67_1	187_67_1	650_67_198	1566_67_1200	145_67_1	1232_678_35	637_67_152	715_67_455	77_67_104	488_67_1	93_2_83	92_67_1536	220_67_5	245_67_1	39_2_1	1283_67_317	1628_67_140	51_2_1	929_67_1312	531_67_1	721_67_419	923_67_89	374_167_3182
459_2_39	114_67_1	178_678_85	230_67_61	831_67_81	755_67_1	790_1467_8	3_67_1	187_67_1	650_67_176	1566_67_1209	145_67_1	1232_678_40	637_67_150	715_67_432	77_67_116	488_67_1	93_2_84	92_67_1520	220_67_7	245_67_1	39_2_1	1283_67_331	1628_67_133	51_2_1	929_67_1341	531_67_1	721_67_410	923_67_73	374_167_3216
459_2_32	114_67_1	178_678_75	230_67_49	831_67_64	755_67_1	790_1467_18	3_67_1	187_67_1	650_67_196	1566_67_1194	145_67_1	1232_678_32	637_67_161	715_67_408	77_67_123	488_67_1	93_2_110	92_67_1533	220_67_10	245_67_1	39_2_1	1283_67_321	1628_67_142	51_2_1	929_67_1328	531_67_1	721_67_420	923_67_70	374_167_3226
459_2_36	114_67_1	178_678_78	230_67_41	831_67_63	755_67_1	790_1467_21	3_67_1	187_67_1	650_67_172	1566_67_1193	145_67_1	1232_678_33	637_67_172	715_67_399	77_67_120	488_67_1	93_2_110	92_67_1536	220_67_8	245_67_1	39_2_1	1283_67_323	1628_67_143	51_2_1	929_67_1313	531_67_1	721_67_414	923_67_65	374_167_3272
459_2_44	114_67_1	178_678_75	230_67_45	831_67_67	755_67_1	790_1467_22	3_67_1	187_67_1	650_67_181	1566_67_1147	145_67_1	1232_678_38	637_67_192	715_67_364	77_67_113	488_67_1	93_2_106	92_67_1568	220_67_7	245_67_1	39_2_1	1283_67_330	1628_67_155	51_2_1	929_67_1308	531_67_1	721_67_426	923_67_60	374_167_3264
459_2_41	114_67_1	178_678_72	230_67_60	831_67_62	755_67_1	790_1467_15	3_67_1	187_67_1	650_67_166	1566_67_1164	145_67_1	1232_678_33	637_67_185	715_67_335	77_67_103	488_67_1	93_2_101	92_67_1592	220_67_11	245_67_1	39_2_1	1283_67_330	1628_67_160	51_2_1	929_67_1230	531_67_1	721_67_443	923_67_43	374_167_3366
459_2_42	114_67_1	178_678_59	230_67_53	831_67_54	755_67_1	790_1467_13	3_67_1	187_67_1	650_67_146	1566_67_1160	145_67_1	1232_678_32	637_67_186	715_67_352	77_67_105	488_67_1	93_2_99	92_67_1593	220_67_14	245_67_1	39_2_1	1283_67_336	1628_67_157	51_2_1	929_67_1250	531_67_1	721_67_457	923_67_39	374_167_3365
459_2_59	114_67_1	178_678_50	230_67_56	831_67_43	755_67_1	790_1467_12	3_67_1	187_67_1	650_67_159	1566_67_1167	145_67_1	1232_678_26	637_67_184	715_67_314	77_67_94	488_67_1	93_2_101	92_67_1593	220_67_7	245_67_1	39_2_1	1283_67_327	1628_67_164	51_2_1	929_67_1236	531_67_1	721_67_450	923_67_39	374_167_3431
459_2_43	114_67_1	178_678_44	230_67_62	831_67_49	755_67_1	790_1467_14	3_67_1	187_67_1	650_67_157	1566_67_1173	145_67_1	1232_678_14	637_67_152	715_67_323	77_67_80	488_67_1	93_2_121	92_67_1579	220_67_11	245_67_1	39_2_1	1283_67_335	1628_67_161	51_2_1	929_67_1233	531_67_1	721_67_460	923_67_34	374_167_3467
459_2_40	114_67_1	178_678_29	230_67_82	831_67_62	755_67_1	790_1467_17	3_67_1	187_67_1	650_67_158	1566_67_1139	145_67_1	1232_678_12	637_67_159	715_67_322	77_67_90	488_67_1	93_2_115	92_67_1573	220_67_9	245_67_1	39_2_1	1283_67_349	1628_67_161	51_2_1	929_67_1252	531_67_1	721_67_452	923_67_36	374_167_3455
459_2_44	114_67_1	178_678_32	230_67_81	831_67_56	755_67_1	790_1467_13	3_67_1	187_67_1	650_67_167	1566_67_1156	145_67_1	1232_678_15	637_67_167	715_67_367	77_67_89	488_67_1	93_2_88	92_67_1573	220_67_14	245_67_1	39_2_1	1283_67_325	1628_67_183	51_2_1	929_67_1239	531_67_1	721_67_439	923_67_33	374_167_3431
459_2_46	114_67_1	178_678_40	230_67_84	831_67_62	755_67_1	790_1467_9	3_67_1	187_67_1	650_67_190	1566_67_1119	145_67_1	1232_678_13	637_67_176	715_67_350	77_67_91	488_67_1	93_2_78	92_67_1573	220_67_13	245_67_1	39_2_1	1283_67_303	1628_67_179	51_2_1	929_67_1249	531_67_1	721_67_436	923_67_27	374_167_3474
459_2_48	114_67_1	178_678_30	230_67_83	831_67_52	755_67_1	790_1467_6	3_67_1	187_67_1	650_67_185	1566_67_1138	145_67_1	1232_678_8	637_67_167	715_67_320	77_67_96	488_67_1	93_2_80	92_67_1584	220_67_7	245_67_1	39_2_1	1283_67_301	1628_67_175	51_2_1	929_67_1264	531_67_1	721_67_426	923_67_33	374_167_3509
459_2_49	114_67_1	178_678_30	230_67_82	831_67_48	755_67_1	790_1467_7	3_67_1	187_67_1	650_67_180	1566_67_1163	145_67_1	1232_678_6	637_67_163	715_67_332	77_67_90	488_67_1	93_2_73	92_67_1598	220_67_5	245_67_1	39_2_1	1283_67_299	1628_67_183	51_2_1	929_67_1276	531_67_1	721_67_402	923_67_25	374_167_3501
459_2_58	114_67_1	178_678_33	230_67_74	831_67_55	755_67_1	790_1467_10	3_67_1	187_67_1	650_67_212	1566_67_1186	145_67_1	1232_678_2	637_67_136	715_67_351	77_67_103	488_67_1	93_2_56	92_67_1577	220_67_3	245_67_1	39_2_1	1283_67_296	1628_67_191	51_2_1	929_67_1275	531_67_1	721_67_394	923_67_33	374_167_3467
459_2_59	114_67_1	178_678_40	230_67_62	831_67_61	755_67_1	790_1467_6	3_67_1	187_67_1	650_67_178	1566_67_1221	145_67_1	1232_678_2	637_67_125	715_67_356	77_67_96	488_67_1	93_2_57	92_67_1553	220_67_4	245_67_1	39_2_1	1283_67_305	1628_67_182	51_2_1	929_67_1269	531_67_1	721_67_405	923_67_30	374_167_3501
459_2_70	114_67_1	178_678_33	230_67_55	831_67_55	790_1467_5	3_67_1	187_67_1	650_67_174	1566_67_1228	145_67_1	755_67_1	637_67_131	715_67_322	245_67_1	488_67_1	93_2_49	92_67_1525	220_67_3	77_67_85	39_2_1	1283_67_304	1628_67_183	51_2_1	929_67_1285	531_67_1	721_67_398	923_67_29	374_167_3578
459_2_68	114_67_1	178_678_29	230_67_51	831_67_53	790_1467_4	3_67_1	187_67_1	650_67_162	1566_67_1239	145_67_1	755_67_1	637_67_135	715_67_333	245_67_1	488_67_1	93_2_49	92_67_1560	220_67_5	77_67_78	39_2_1	1283_67_320	1628_67_204	51_2_1	929_67_1253	531_67_1	721_67_401	923_67_22	374_167_3546
459_2_67	114_67_1	178_678_31	230_67_56	831_67_54	790_1467_3	3_67_1	187_67_1	650_67_158	1566_67_1190	145_67_1	755_67_1	637_67_134	715_67_336	245_67_1	488_67_1	93_2_56	92_67_1527	220_67_8	77_67_85	39_2_1	1283_67_321	1628_67_206	51_2_1	929_67_1279	531_67_1	721_67_391	923_67_34	374_167_3576
459_2_65	114_67_1	178_678_24	230_67_47	831_67_66	790_1467_8	3_67_1	187_67_1	650_67_147	1566_67_1172	145_67_1	755_67_1	637_67_151	715_67_327	245_67_1	488_67_1	93_2_58	92_67_1529	220_67_7	77_67_92	39_2_1	1283_67_306	1628_67_201	51_2_1	929_67_1271	531_67_1	721_67_375	923_67_43	374_167_3623
459_2_67	114_67_1	178_678_21	230_67_49	831_67_73	790_1467_4	3_67_1	187_67_1	650_67_128	1566_67_1194	145_67_1	755_67_1	637_67_156	715_67_337	245_67_1	488_67_1	93_2_64	92_67_1568	220_67_8	77_67_77	39_2_1	1283_67_306	1628_67_192	51_2_1	929_67_1265	531_67_1	721_67_362	923_67_31	374_167_3610
459_2_56	114_67_1	178_678_22	230_67_53	831_67_72	790_1467_8	3_67_1	187_67_1	650_67_155	1566_67_1176	145_67_1	755_67_1	637_67_165	715_67_324	245_67_1	488_67_1	93_2_62	92_67_1530	220_67_7	77_67_87	39_2_1	1283_67_302	1628_67_178	51_2_1	929_67_1297	531_67_1	721_67_376	923_67_36	374_167_3606
459_2_61	114_67_1	178_678_21	230_67_54	831_67_69	790_1467_9	3_67_1	187_67_1	650_67_157	1566_67_1149	145_67_1	755_67_1	637_67_167	715_67_353	245_67_1	488_67_1	93_2_65	92_67_1576	220_67_7	77_67_104	39_2_1	1283_67_295	1628_67_177	51_2_1	929_67_1266	531_67_1	721_67_350	923_67_35	374_167_3597
459_2_67	114_67_1	178_678_29	230_67_44	831_67_68	790_1467_9	3_67_1	187_67_1	650_67_161	1566_67_1177	145_67_1	755_67_1	637_67_147	715_67_366	245_67_1	488_67_1	93_2_60	92_67_1606	220_67_6	77_67_106	39_2_1	1283_67_290	1628_67_169	51_2_1	929_67_1211	531_67_1	721_67_355	923_67_32	374_167_3609
459_2_75	114_67_1	178_678_23	230_67_48	831_67_92	790_1467_11	3_67_1	187_67_1	650_67_151	1566_67_1137	145_67_1	755_67_1	637_67_150	715_67_349	245_67_1	488_67_1	93_2_75	92_67_1611	220_67_3	77_67_105	39_2_1	1283_67_290	1628_67_181	51_2_1	929_67_1179	531_67_1	721_67_348	923_67_43	374_167_3641
459_2_82	114_67_1	178_678_36	230_67_50	831_67_84	790_1467_6	3_67_1	187_67_1	650_67_141	1566_67_1138	145_67_1	755_67_1	637_67_150	715_67_339	245_67_1	488_67_1	93_2_60	92_67_1596	220_67_2	77_67_117	39_2_1	1283_67_275	1628_67_195	51_2_1	929_67_1179	531_67_1	721_67_360	923_67_31	374_167_3671
459_2_93	114_67_1	178_678_41	230_67_47	831_67_79	790_1467_6	3_67_1	187_67_1	650_67_147	1566_67_1104	145_67_1	755_67_1	637_67_144	715_67_306	245_67_1	488_67_1	93_2_52	92_67_1556	220_67_1	77_67_134	39_2_1	1283_67_291	1628_67_210	51_2_1	929_67_1202	531_67_1	721_67_375	923_67_34	374_167_3691
459_2_77	114_67_1	178_678_40	230_67_40	831_67_65	790_1467_4	3_67_1	187_67_1	650_67_127	1566_67_1116	145_67_1	755_67_1	637_67_123	715_67_307	245_67_1	488_67_1	93_2_58	92_67_1566	220_67_1	77_67_125	39_2_1	1283_67_274	1628_67_225	51_2_1	929_67_1197	531_67_1	721_67_365	923_67_38	374_167_3765
459_2_68	114_67_1	178_678_45	230_67_39	831_67_62	790_1467_2	3_67_1	187_67_1	650_67_123	1566_67_1175	145_67_1	755_67_1	637_67_123	715_67_299	245_67_1	488_67_1	93_2_51	92_67_1558	220_67_1	77_67_124	39_2_1	1283_67_255	1628_67_216	51_2_1	929_67_1187	531_67_1	721_67_372	923_67_40	374_167_3773
459_2_59	114_67_1	178_678_49	230_67_38	831_67_63	790_1467_2	3_67_1	187_67_1	650_67_104	1566_67_1137	145_67_1	755_67_1	637_67_123	715_67_283	245_67_1	488_67_1	93_2_57	92_67_1554	220_67_1	77_67_138	39_2_1	1283_67_277	1628_67_205	51_2_1	929_67_1168	531_67_1	721_67_369	923_67_34	374_167_3852
459_2_57	114_67_1	178_678_47	230_67_42	831_67_64	790_1467_2	3_67_1	187_67_1	650_67_102	1566_67_1144	145_67_1	755_67_1	637_67_108	715_67_285	245_67_1	488_67_1	93_2_40	92_67_1525	220_67_1	77_67_147	39_2_1	1283_67_284	1628_67_209	51_2_1	929_67_1203	531_67_1	721_67_377	923_67_22	374_167_3854
459_2_61	114_67_1	178_678_38	230_67_37	831_67_66	790_1467_3	3_67_1	187_67_1	650_67_99	1566_67_1121	145_67_1	755_67_1	637_67_120	715_67_296	245_67_1	488_67_1	93_2_39	92_67_1489	220_67_1	77_67_158	39_2_1	1283_67_291	1628_67_202	51_2_1	929_67_1226	531_67_1	721_67_367	923_67_20	374_167_3879
459_2_73	114_67_1	178_678_40	230_67_37	831_67_77	790_1467_2	3_67_1	187_67_1	650_67_94	1566_67_1076	145_67_1	755_67_1	637_67_119	715_67_294	245_67_1	488_67_1	93_2_38	92_67_1537	220_67_1	77_67_158	39_2_1	1283_67_285	1628_67_199	51_2_1	929_67_1199	531_67_1	721_67_352	923_67_25	374_167_3907
459_2_81	114_67_1	178_678_39	230_67_36	831_67_82	790_1467_1	3_67_1	187_67_1	650_67_107	1566_67_1084	145_67_1	755_67_1	637_67_115	715_67_287	245_67_1	488_67_1	93_2_40	92_67_1547	220_67_1	77_67_151	39_2_1	1283_67_280	1628_67_212	51_2_1	929_67_1151	531_67_1	721_67_354	923_67_21	374_167_3924
459_2_66	114_67_1	178_678_34	230_67_43	831_67_79	790_1467_2	3_67_1	187_67_1	650_67_108	1566_67_1076	145_67_1	755_67_1	637_67_108	715_67_301	245_67_1	488_67_1	93_2_47	92_67_1559	220_67_1	77_67_146	39_2_1	1283_67_260	1628_67_205	51_2_1	929_67_1161	531_67_1	721_67_343	923_67_17	374_167_3956
459_2_57	114_67_1	178_678_30	230_67_43	831_67_89	790_1467_2	3_67_1	187_67_1	650_67_113	1566_67_1033	145_67_1	755_67_1	637_67_116	715_67_319	245_67_1	488_67_1	93_2_43	92_67_1630	220_67_1	77_67_147	39_2_1	1283_67_248	1628_67_223	51_2_1	929_67_1078	531_67_1	721_67_319	923_67_27	374_167_3994
459_2_50	114_67_1	178_678_25	230_67_43	831_67_77	790_1467_6	3_67_1	187_67_1	650_67_116	1566_67_1052	145_67_1	755_67_1	637_67_119	715_67_310	245_67_1	488_67_1	93_2_51	92_67_1583	220_67_1	77_67_149	39_2_1	1283_67_236	1628_67_227	51_2_1	929_67_1120	531_67_1	721_67_322	923_67_30	374_167_3996
459_2_47	114_67_1	178_678_33	230_67_45	831_67_59	790_1467_4	3_67_1	187_67_1	650_67_109	1566_67_1047	145_67_1	755_67_1	637_67_109	715_67_300	245_67_1	488_67_1	93_2_32	92_67_1604	220_67_1	77_67_166	39_2_1	1283_67_222	1628_67_250	51_2_1	929_67_1092	531_67_1	721_67_341	923_67_37	374_167_4015
459_2_44	114_67_1	178_678_35	230_67_53	831_67_55	790_1467_2	3_67_1	187_67_1	650_67_110	1566_67_1050	145_67_1	755_67_1	637_67_108	715_67_300	245_67_1	488_67_1	93_2_26	92_67_1618	220_67_1	77_67_158	39_2_1	1283_67_226	1628_67_255	51_2_1	929_67_1123	531_67_1	721_67_348	923_67_43	374_167_3958
459_2_43	114_67_1	178_678_22	230_67_47	831_67_54	790_1467_2	3_67_1	187_67_1	650_67_138	1566_67_1065	145_67_1	755_67_1	637_67_128	715_67_321	245_67_1	488_67_1	93_2_28	92_67_1631	220_67_1	77_67_158	39_2_1	1283_67_237	1628_67_222	51_2_1	929_67_1126	531_67_1	721_67_357	923_67_41	374_167_3892
459_2_46	114_67_1	178_678_22	230_67_66	831_67_38	790_1467_3	3_67_1	187_67_1	650_67_134	1566_67_1034	145_67_1	755_67_1	637_67_129	715_67_352	245_67_1	488_67_1	93_2_30	92_67_1673	220_67_1	77_67_154	39_2_1	1283_67_218	1628_67_201	51_2_1	929_67_1105	531_67_1	721_67_332	923_67_42	374_167_3933
459_2_48	114_67_1	178_678_20	230_67_60	831_67_41	790_1467_4	3_67_1	187_67_1	650_67_153	1566_67_1084	145_67_1	755_67_1	637_67_118	715_67_350	245_67_1	488_67_1	93_2_39	92_67_1646	220_67_1	77_67_158	39_2_1	1283_67_214	1628_67_205	51_2_1	929_67_1096	531_67_1	721_67_338	923_67_41	374_167_3897
459_2_40	114_67_1	178_678_19	230_67_52	831_67_36	790_1467_8	3_67_1	187_67_1	650_67_123	1566_67_1081	145_67_1	755_67_1	637_67_131	715_67_355	245_67_1	488_67_1	93_2_26	92_67_1726	220_67_1	77_67_169	39_2_1	1283_67_209	1628_67_204	51_2_1	929_67_1093	531_67_1	721_67_334	923_67_35	374_167_3871
459_2_52	114_67_1	178_678_27	230_67_61	831_67_43	790_1467_5	3_67_1	187_67_1	650_67_145	1566_67_1072	145_67_1	755_67_1	637_67_136	715_67_378	245_67_1	488_67_1	93_2_31	92_67_1700	220_67_1	77_67_150	39_2_1	1283_67_218	1628_67_189	51_2_1	929_67_1097	531_67_1	721_67_333	923_67_37	374_167_3838
459_2_55	114_67_1	178_678_27	230_67_68	831_67_52	790_1467_9	3_67_1	187_67_1	650_67_135	1566_67_1071	145_67_1	755_67_1	637_67_123	715_67_396	245_67_1	488_67_1	93_2_21	92_67_1679	220_67_1	77_67_169	39_2_1	1283_67_193	1628_67_175	51_2_1	929_67_1104	531_67_1	721_67_316	923_67_33	374_167_3886
459_2_53	114_67_1	178_678_30	230_67_70	831_67_49	790_1467_9	3_67_1	187_67_1	650_67_131	1566_67_1059	145_67_1	755_67_1	637_67_120	715_67_379	245_67_1	488_67_1	93_2_28	92_67_1678	220_67_1	77_67_176	39_2_1	1283_67_217	1628_67_160	51_2_1	929_67_1075	531_67_1	721_67_303	923_67_31	374_167_3944
459_2_49	114_67_1	178_678_44	230_67_55	831_67_46	790_1467_12	3_67_1	187_67_1	650_67_136	1566_67_1032	145_67_1	755_67_1	637_67_106	715_67_368	245_67_1	488_67_1	93_2_26	92_67_1694	220_67_1	77_67_193	39_2_1	1283_67_209	1628_67_146	51_2_1	929_67_1093	531_67_1	721_67_299	923_67_34	374_167_3970
459_2_50	114_67_1	178_678_44	230_67_64	831_67_45	790_1467_6	3_67_1	187_67_1	650_67_137	1566_67_1028	145_67_1	755_67_1	637_67_106	715_67_384	245_67_1	488_67_1	93_2_34	92_67_1640	220_67_1	77_67_195	39_2_1	1283_67_216	1628_67_126	51_2_1	929_67_1102	531_67_1	721_67_308	923_67_36	374_167_3991
459_2_52	114_67_1	178_678_34	230_67_55	831_67_44	790_1467_3	3_67_1	187_67_1	650_67_147	1566_67_1027	145_67_1	755_67_1	637_67_106	715_67_355	245_67_1	488_67_1	93_2_30	92_67_1656	220_67_1	77_67_198	39_2_1	1283_67_208	1628_67_128	51_2_1	929_67_1112	531_67_1	721_67_310	923_67_38	374_167_4009
459_2_65	114_67_1	178_678_32	230_67_60	831_67_35	790_1467_1	3_67_1	187_67_1	650_67_166	1566_67_1021	145_67_1	755_67_1	637_67_100	715_67_359	245_67_1	488_67_1	93_2_34	92_67_1672	220_67_1	77_67_207	39_2_1	1283_67_193	1628_67_119	51_2_1	929_67_1106	531_67_1	721_67_269	923_67_29	374_167_4044
459_2_63	114_67_1	178_678_25	230_67_51	831_67_42	3_67_1	187_67_1	650_67_143	1566_67_1053	145_67_1	755_67_1	637_67_98	715_67_372	245_67_1	488_67_1	93_2_30	92_67_1622	220_67_1	77_67_190	39_2_1	1283_67_210	1628_67_108	51_2_1	929_67_1107	531_67_1	721_67_265	923_67_21	374_167_4112
459_2_64	114_67_1	178_678_12	230_67_55	831_67_43	3_67_1	187_67_1	650_67_147	1566_67_1046	145_67_1	755_67_1	637_67_125	715_67_381	245_67_1	488_67_1	93_2_31	92_67_1633	220_67_1	77_67_180	39_2_1	1283_67_214	1628_67_116	51_2_1	929_67_1088	531_67_1	721_67_256	923_67_25	374_167_4096
459_2_66	114_67_1	178_678_16	230_67_53	831_67_52	3_67_1	187_67_1	650_67_148	1566_67_1051	145_67_1	755_67_1	637_67_118	715_67_383	245_67_1	488_67_1	93_2_31	92_67_1672	220_67_1	77_67_158	39_2_1	1283_67_219	1628_67_119	51_2_1	929_67_1035	531_67_1	721_67_241	923_67_30	374_167_4120
459_2_73	114_67_1	178_678_23	230_67_49	831_67_39	3_67_1	187_67_1	650_67_126	1566_67_1047	145_67_1	755_67_1	637_67_99	715_67_368	245_67_1	488_67_1	93_2_25	92_67_1633	220_67_1	77_67_180	39_2_1	1283_67_212	1628_67_117	51_2_1	929_67_1021	531_67_1	721_67_259	923_67_30	374_167_4211
459_2_78	114_67_1	178_678_17	230_67_49	831_67_42	3_67_1	187_67_1	650_67_103	1566_67_1018	145_67_1	755_67_1	637_67_96	715_67_365	245_67_1	488_67_1	93_2_22	92_67_1665	220_67_1	77_67_204	39_2_1	1283_67_228	1628_67_116	51_2_1	929_67_977	531_67_1	721_67_247	923_67_34	374_167_4251
459_2_69	114_67_1	178_678_20	230_67_58	831_67_28	3_67_1	187_67_1	650_67_93	1566_67_1002	145_67_1	755_67_1	637_67_96	715_67_355	245_67_1	488_67_1	93_2_24	92_67_1660	220_67_1	77_67_193	39_2_1	1283_67_236	1628_67_90	51_2_1	929_67_1045	531_67_1	721_67_232	923_67_40	374_167_4271
459_2_70	114_67_1	178_678_16	230_67_43	831_67_23	3_67_1	187_67_1	650_67_100	1566_67_1011	145_67_1	755_67_1	637_67_85	715_67_356	245_67_1	488_67_1	93_2_22	92_67_1700	220_67_1	77_67_197	39_2_1	1283_67_233	1628_67_94	51_2_1	929_67_991	531_67_1	721_67_230	923_67_41	374_167_4300
459_2_77	114_67_1	178_678_19	230_67_34	831_67_26	3_67_1	187_67_1	650_67_98	1566_67_978	145_67_1	755_67_1	637_67_59	715_67_358	245_67_1	488_67_1	93_2_28	92_67_1703	220_67_1	77_67_206	39_2_1	1283_67_235	1628_67_108	51_2_1	929_67_977	531_67_1	721_67_208	923_67_51	374_167_4347
459_2_78	114_67_1	178_678_24	230_67_33	831_67_28	3_67_1	187_67_1	650_67_107	1566_67_992	145_67_1	755_67_1	637_67_47	715_67_347	245_67_1	488_67_1	93_2_30	92_67_1660	220_67_1	77_67_215	39_2_1	1283_67_220	1628_67_107	51_2_1	929_67_1020	531_67_1	721_67_194	923_67_35	374_167_4375
459_2_92	114_67_1	178_678_28	230_67_38	831_67_19	3_67_1	187_67_1	650_67_95	1566_67_1005	145_67_1	755_67_1	637_67_42	715_67_342	245_67_1	488_67_1	93_2_33	92_67_1625	220_67_1	77_67_203	39_2_1	1283_67_204	1628_67_99	51_2_1	929_67_1031	531_67_1	721_67_187	923_67_34	374_167_4435
459_2_84	114_67_1	178_678_24	230_67_48	831_67_23	3_67_1	187_67_1	650_67_120	1566_67_999	145_67_1	755_67_1	637_67_55	715_67_352	245_67_1	488_67_1	93_2_29	92_67_1631	220_67_1	77_67_209	39_2_1	1283_67_194	1628_67_81	51_2_1	929_67_1030	531_67_1	721_67_175	923_67_27	374_167_4431
459_2_91	114_67_1	178_678_27	230_67_50	831_67_10	3_67_1	187_67_1	650_67_117	1566_67_1011	145_67_1	755_67_1	637_67_60	715_67_366	245_67_1	488_67_1	93_2_19	92_67_1617	220_67_1	77_67_223	39_2_1	1283_67_190	1628_67_78	51_2_1	929_67_988	531_67_1	721_67_166	923_67_31	374_167_4468
459_2_100	114_67_1	178_678_30	230_67_44	831_67_6	3_67_1	187_67_1	650_67_106	1566_67_1010	145_67_1	755_67_1	637_67_66	715_67_349	245_67_1	488_67_1	93_2_29	92_67_1670	220_67_1	77_67_214	39_2_1	1283_67_191	1628_67_79	51_2_1	929_67_962	531_67_1	721_67_160	923_67_38	374_167_4458
459_2_88	114_67_1	178_678_32	230_67_52	831_67_6	3_67_1	187_67_1	650_67_94	1566_67_1015	145_67_1	755_67_1	637_67_50	715_67_334	245_67_1	488_67_1	93_2_29	92_67_1677	220_67_1	77_67_209	39_2_1	1283_67_182	1628_67_86	51_2_1	929_67_964	531_67_1	721_67_161	923_67_45	374_167_4488
459_2_79	114_67_1	178_678_35	230_67_47	831_67_8	3_67_1	187_67_1	650_67_107	1566_67_1038	145_67_1	755_67_1	637_67_57	715_67_318	245_67_1	488_67_1	93_2_15	92_67_1688	220_67_1	77_67_213	39_2_1	1283_67_201	1628_67_76	51_2_1	929_67_977	531_67_1	721_67_154	923_67_46	374_167_4453
459_2_66	114_67_1	178_678_42	230_67_51	831_67_6	3_67_1	187_67_1	650_67_118	1566_67_1029	145_67_1	755_67_1	637_67_47	715_67_321	245_67_1	488_67_1	93_2_12	92_67_1694	220_67_1	77_67_204	39_2_1	1283_67_195	1628_67_72	51_2_1	929_67_943	531_67_1	721_67_158	923_67_42	374_167_4512
459_2_61	114_67_1	178_678_37	230_67_43	831_67_5	3_67_1	187_67_1	650_67_104	1566_67_1087	145_67_1	755_67_1	637_67_53	715_67_319	245_67_1	488_67_1	93_2_5	92_67_1689	220_67_1	77_67_200	39_2_1	1283_67_176	1628_67_76	51_2_1	929_67_939	531_67_1	721_67_167	923_67_43	374_167_4508
459_2_58	114_67_1	178_678_37	230_67_27	831_67_9	3_67_1	187_67_1	650_67_118	1566_67_1065	145_67_1	755_67_1	637_67_48	715_67_302	245_67_1	488_67_1	93_2_4	92_67_1681	220_67_1	77_67_204	39_2_1	1283_67_182	1628_67_70	51_2_1	929_67_929	531_67_1	721_67_146	923_67_45	374_167_4587
459_2_66	114_67_1	178_678_28	230_67_24	831_67_12	3_67_1	187_67_1	650_67_123	1566_67_1078	145_67_1	755_67_1	637_67_36	715_67_281	245_67_1	488_67_1	93_2_1	92_67_1674	220_67_1	77_67_182	39_2_1	1283_67_163	1628_67_63	51_2_1	929_67_930	531_67_1	721_67_127	923_67_51	374_167_4673
459_2_59	114_67_1	178_678_17	230_67_24	831_67_11	3_67_1	187_67_1	650_67_96	1566_67_1051	145_67_1	755_67_1	637_67_36	715_67_275	245_67_1	488_67_1	93_2_1	92_67_1746	220_67_1	77_67_187	39_2_1	1283_67_170	1628_67_57	51_2_1	929_67_885	531_67_1	721_67_115	923_67_54	374_167_4728
459_2_60	114_67_1	178_678_21	230_67_27	831_67_14	3_67_1	187_67_1	650_67_108	1566_67_1013	145_67_1	755_67_1	637_67_39	715_67_273	245_67_1	488_67_1	93_2_1	92_67_1711	220_67_1	77_67_183	39_2_1	1283_67_169	1628_67_63	51_2_1	929_67_897	531_67_1	721_67_106	923_67_70	374_167_4757
459_2_63	114_67_1	178_678_18	230_67_19	831_67_16	3_67_1	187_67_1	650_67_115	1566_67_1015	145_67_1	755_67_1	637_67_34	715_67_278	245_67_1	488_67_1	93_2_1	92_67_1716	220_67_1	77_67_183	39_2_1	1283_67_170	1628_67_65	51_2_1	929_67_897	531_67_1	721_67_88	923_67_70	374_167_4764
459_2_68	114_67_1	178_678_14	230_67_27	831_67_18	3_67_1	187_67_1	650_67_119	1566_67_1037	145_67_1	755_67_1	637_67_30	715_67_262	245_67_1	488_67_1	93_2_1	92_67_1680	220_67_1	77_67_216	39_2_1	1283_67_181	1628_67_77	51_2_1	929_67_885	531_67_1	721_67_70	923_67_70	374_167_4757
459_2_76	114_67_1	178_678_17	230_67_36	831_67_15	3_67_1	187_67_1	650_67_114	1566_67_1002	145_67_1	755_67_1	637_67_22	715_67_250	245_67_1	488_67_1	92_67_1666	220_67_1	77_67_225	1283_67_156	1628_67_60	51_2_1	929_67_908	531_67_1	721_67_80	923_67_72	374_167_4813
459_2_88	114_67_1	178_678_18	230_67_45	831_67_13	3_67_1	187_67_1	650_67_108	1566_67_967	145_67_1	755_67_1	637_67_29	715_67_239	245_67_1	488_67_1	92_67_1713	220_67_1	77_67_205	1283_67_176	1628_67_64	51_2_1	929_67_886	531_67_1	721_67_69	923_67_79	374_167_4813
459_2_97	114_67_1	178_678_19	230_67_39	831_67_14	3_67_1	187_67_1	650_67_104	1566_67_975	145_67_1	755_67_1	637_67_30	715_67_239	245_67_1	488_67_1	92_67_1717	220_67_1	77_67_192	1283_67_169	1628_67_76	51_2_1	929_67_871	531_67_1	721_67_59	923_67_86	374_167_4825
459_2_109	114_67_1	178_678_10	230_67_43	831_67_13	3_67_1	187_67_1	650_67_111	1566_67_1007	145_67_1	755_67_1	637_67_34	715_67_255	245_67_1	488_67_1	92_67_1699	220_67_1	77_67_198	1283_67_170	1628_67_77	51_2_1	929_67_888	531_67_1	721_67_59	923_67_78	374_167_4761
459_2_107	114_67_1	178_678_15	230_67_49	831_67_11	3_67_1	187_67_1	650_67_127	1566_67_998	145_67_1	755_67_1	637_67_31	715_67_240	245_67_1	488_67_1	92_67_1689	220_67_1	77_67_192	1283_67_157	1628_67_74	51_2_1	929_67_895	531_67_1	721_67_62	923_67_85	374_167_4780
459_2_101	114_67_1	178_678_17	230_67_55	831_67_14	3_67_1	187_67_1	650_67_120	1566_67_981	145_67_1	755_67_1	637_67_20	715_67_260	245_67_1	488_67_1	92_67_1693	220_67_1	77_67_210	1283_67_153	1628_67_64	51_2_1	929_67_846	531_67_1	721_67_52	923_67_89	374_167_4837
459_2_104	114_67_1	178_678_13	230_67_48	831_67_18	3_67_1	187_67_1	650_67_122	1566_67_1005	145_67_1	755_67_1	637_67_15	715_67_263	245_67_1	488_67_1	92_67_1682	220_67_1	77_67_200	1283_67_154	1628_67_59	51_2_1	929_67_850	531_67_1	721_67_48	923_67_99	374_167_4832
459_2_102	114_67_1	178_678_8	230_67_39	831_67_16	3_67_1	187_67_1	650_67_115	1566_67_1031	145_67_1	755_67_1	637_67_15	715_67_238	245_67_1	488_67_1	92_67_1724	220_67_1	77_67_177	1283_67_148	1628_67_64	51_2_1	929_67_825	531_67_1	721_67_47	923_67_100	374_167_4863
459_2_102	114_67_1	178_678_7	230_67_33	831_67_21	3_67_1	187_67_1	650_67_110	1566_67_1024	145_67_1	755_67_1	637_67_10	715_67_241	245_67_1	488_67_1	92_67_1664	220_67_1	77_67_185	1283_67_144	1628_67_57	51_2_1	929_67_827	531_67_1	721_67_38	923_67_113	374_167_4936
459_2_118	114_67_1	178_678_10	230_67_27	831_67_13	3_67_1	187_67_1	650_67_100	1566_67_976	145_67_1	755_67_1	637_67_13	715_67_224	245_67_1	488_67_1	92_67_1671	220_67_1	77_67_197	1283_67_158	1628_67_59	51_2_1	929_67_818	531_67_1	721_67_30	923_67_109	374_167_4989
459_2_125	114_67_1	178_678_9	230_67_25	831_67_13	3_67_1	187_67_1	650_67_94	1566_67_933	145_67_1	755_67_1	637_67_11	715_67_226	245_67_1	488_67_1	92_67_1720	220_67_1	77_67_185	1283_67_165	1628_67_62	51_2_1	929_67_803	531_67_1	721_67_29	923_67_125	374_167_4987
459_2_135	114_67_1	178_678_9	230_67_36	831_67_16	3_67_1	187_67_1	650_67_84	1566_67_902	145_67_1	755_67_1	637_67_16	715_67_243	245_67_1	488_67_1	92_67_1722	220_67_1	77_67_190	1283_67_160	1628_67_57	51_2_1	929_67_826	531_67_1	721_67_32	923_67_124	374_167_4960
459_2_131	114_67_1	178_678_7	230_67_38	831_67_6	3_67_1	187_67_1	650_67_72	1566_67_904	145_67_1	755_67_1	637_67_16	715_67_217	245_67_1	488_67_1	92_67_1696	220_67_1	77_67_212	1283_67_142	1628_67_67	51_2_1	929_67_825	531_67_1	721_67_25	923_67_142	374_167_5012
459_2_136	114_67_1	178_678_5	230_67_41	831_67_9	3_67_1	187_67_1	650_67_87	1566_67_911	145_67_1	755_67_1	637_67_19	715_67_220	245_67_1	488_67_1	92_67_1722	220_67_1	77_67_203	1283_67_130	1628_67_60	51_2_1	929_67_810	531_67_1	721_67_24	923_67_146	374_167_4989
459_2_142	114_67_1	178_678_3	230_67_41	831_67_9	3_67_1	187_67_1	650_67_90	1566_67_852	145_67_1	755_67_1	637_67_23	715_67_220	245_67_1	488_67_1	92_67_1727	220_67_1	77_67_250	1283_67_120	1628_67_52	51_2_1	929_67_842	531_67_1	721_67_18	923_67_143	374_167_4980
459_2_156	114_67_1	178_678_3	230_67_35	831_67_11	3_67_1	187_67_1	650_67_91	1566_67_841	145_67_1	755_67_1	637_67_25	715_67_226	245_67_1	488_67_1	92_67_1753	220_67_1	77_67_224	1283_67_127	1628_67_37	51_2_1	929_67_829	531_67_1	721_67_19	923_67_130	374_167_5005
459_2_153	114_67_1	178_678_2	230_67_31	831_67_14	3_67_1	187_67_1	650_67_85	1566_67_850	145_67_1	755_67_1	637_67_36	715_67_229	245_67_1	488_67_1	92_67_1710	220_67_1	77_67_201	1283_67_127	1628_67_37	51_2_1	929_67_842	531_67_1	721_67_10	923_67_139	374_167_5046
459_2_144	114_67_1	230_67_38	831_67_9	3_67_1	187_67_1	650_67_81	1566_67_844	145_67_1	755_67_1	637_67_33	715_67_210	245_67_1	488_67_1	92_67_1731	220_67_1	77_67_204	1283_67_118	1628_67_34	51_2_1	929_67_809	531_67_1	721_67_14	923_67_143	374_167_5100
459_2_125	114_67_1	230_67_33	831_67_10	3_67_1	187_67_1	650_67_70	1566_67_883	145_67_1	755_67_1	637_67_40	715_67_189	245_67_1	488_67_1	92_67_1746	220_67_1	77_67_206	1283_67_121	1628_67_32	51_2_1	929_67_797	531_67_1	721_67_9	923_67_145	374_167_5106
459_2_106	114_67_1	230_67_29	831_67_4	3_67_1	187_67_1	650_67_80	1566_67_841	145_67_1	755_67_1	637_67_31	715_67_186	245_67_1	488_67_1	92_67_1728	220_67_1	77_67_236	1283_67_117	1628_67_31	51_2_1	929_67_807	531_67_1	721_67_19	923_67_149	374_167_5148
459_2_119	114_67_1	230_67_30	831_67_2	3_67_1	187_67_1	650_67_72	1566_67_822	145_67_1	755_67_1	637_67_31	715_67_193	245_67_1	488_67_1	92_67_1747	220_67_1	77_67_258	1283_67_129	1628_67_17	51_2_1	929_67_806	531_67_1	721_67_18	923_67_124	374_167_5144
459_2_129	114_67_1	230_67_37	831_67_2	3_67_1	187_67_1	650_67_68	1566_67_842	145_67_1	755_67_1	637_67_30	715_67_183	245_67_1	488_67_1	92_67_1769	220_67_1	77_67_221	1283_67_104	1628_67_11	51_2_1	929_67_790	531_67_1	721_67_20	923_67_138	374_167_5168
459_2_133	114_67_1	230_67_34	831_67_5	3_67_1	187_67_1	650_67_74	1566_67_860	145_67_1	755_67_1	637_67_15	715_67_163	245_67_1	488_67_1	92_67_1689	220_67_1	77_67_227	1283_67_97	1628_67_5	51_2_1	929_67_822	531_67_1	721_67_24	923_67_138	374_167_5226
459_2_145	114_67_1	230_67_35	831_67_3	3_67_1	187_67_1	650_67_61	1566_67_850	145_67_1	755_67_1	637_67_10	715_67_172	245_67_1	488_67_1	92_67_1770	220_67_1	77_67_222	1283_67_109	1628_67_2	51_2_1	929_67_778	531_67_1	721_67_16	923_67_120	374_167_5219
459_2_144	114_67_1	230_67_34	831_67_3	3_67_1	187_67_1	650_67_67	1566_67_837	145_67_1	755_67_1	637_67_8	715_67_168	245_67_1	488_67_1	92_67_1773	220_67_1	77_67_234	1283_67_121	1628_67_1	51_2_1	929_67_788	531_67_1	721_67_18	923_67_106	374_167_5210
245_67_1	459_2_139	923_67_120	755_67_1	1283_67_124	637_67_6	715_67_176	488_67_1	51_2_1	77_67_252	929_67_776	3_67_1	650_67_57	721_67_16	114_67_1	92_67_1825	230_67_38	374_167_5181	1566_67_802	220_67_1
245_67_1	459_2_144	923_67_129	755_67_1	1283_67_122	637_67_5	715_67_188	488_67_1	51_2_1	77_67_261	929_67_782	3_67_1	650_67_40	721_67_18	114_67_1	92_67_1833	230_67_34	374_167_5141	1566_67_815	220_67_1
245_67_1	459_2_143	923_67_137	755_67_1	1283_67_120	637_67_5	715_67_170	488_67_1	51_2_1	77_67_216	929_67_789	3_67_1	650_67_48	721_67_15	114_67_1	92_67_1794	230_67_40	374_167_5186	1566_67_849	220_67_1
245_67_1	459_2_140	923_67_142	755_67_1	1283_67_118	637_67_5	715_67_161	488_67_1	51_2_1	77_67_232	929_67_773	3_67_1	650_67_51	721_67_20	114_67_1	92_67_1788	230_67_38	374_167_5227	1566_67_817	220_67_1
245_67_1	459_2_114	923_67_136	755_67_1	1283_67_105	637_67_4	715_67_158	488_67_1	51_2_1	77_67_245	929_67_790	3_67_1	650_67_50	721_67_31	114_67_1	92_67_1763	230_67_40	374_167_5262	1566_67_814	220_67_1
245_67_1	459_2_111	923_67_130	755_67_1	1283_67_93	637_67_2	715_67_164	488_67_1	51_2_1	77_67_241	929_67_755	3_67_1	650_67_54	721_67_32	114_67_1	92_67_1778	230_67_39	374_167_5297	1566_67_816	220_67_1
245_67_1	459_2_96	923_67_151	755_67_1	1283_67_101	637_67_5	715_67_143	488_67_1	51_2_1	77_67_247	929_67_735	3_67_1	650_67_46	721_67_32	114_67_1	92_67_1782	230_67_46	374_167_5299	1566_67_829	220_67_1
245_67_1	459_2_99	923_67_141	755_67_1	1283_67_104	637_67_1	715_67_166	488_67_1	51_2_1	77_67_224	929_67_724	3_67_1	650_67_38	721_67_34	114_67_1	92_67_1800	230_67_41	374_167_5308	1566_67_832	220_67_1
245_67_1	459_2_106	923_67_125	755_67_1	1283_67_121	637_67_1	715_67_156	488_67_1	51_2_1	77_67_206	929_67_732	3_67_1	650_67_39	721_67_39	114_67_1	92_67_1738	230_67_56	374_167_5343	1566_67_850	220_67_1
245_67_1	459_2_107	923_67_131	755_67_1	1283_67_109	114_67_1	715_67_168	488_67_1	51_2_1	77_67_195	929_67_727	3_67_1	650_67_34	721_67_49	92_67_1760	230_67_49	374_167_5339	1566_67_844	220_67_1
245_67_1	459_2_101	923_67_146	755_67_1	1283_67_105	114_67_1	715_67_180	488_67_1	51_2_1	77_67_201	929_67_741	3_67_1	650_67_34	721_67_38	92_67_1767	230_67_48	374_167_5322	1566_67_829	220_67_1
245_67_1	459_2_91	923_67_131	755_67_1	1283_67_102	114_67_1	715_67_170	488_67_1	51_2_1	77_67_226	929_67_724	3_67_1	650_67_34	721_67_37	92_67_1764	230_67_43	374_167_5377	1566_67_813	220_67_1
245_67_1	459_2_79	923_67_118	755_67_1	1283_67_103	114_67_1	715_67_145	488_67_1	51_2_1	77_67_223	929_67_719	3_67_1	650_67_36	721_67_37	92_67_1750	230_67_47	374_167_5397	1566_67_858	220_67_1
245_67_1	459_2_102	923_67_99	755_67_1	1283_67_101	114_67_1	715_67_137	488_67_1	51_2_1	77_67_208	929_67_721	3_67_1	650_67_39	721_67_34	92_67_1683	230_67_45	374_167_5461	1566_67_882	220_67_1
245_67_1	459_2_110	923_67_87	755_67_1	1283_67_108	114_67_1	715_67_135	488_67_1	51_2_1	77_67_203	929_67_698	3_67_1	650_67_41	721_67_22	92_67_1693	230_67_59	374_167_5506	1566_67_850	220_67_1
245_67_1	459_2_102	923_67_86	755_67_1	1283_67_103	114_67_1	715_67_148	488_67_1	51_2_1	77_67_208	929_67_709	3_67_1	650_67_42	721_67_31	92_67_1692	230_67_54	374_167_5485	1566_67_852	220_67_1
245_67_1	459_2_104	923_67_103	755_67_1	1283_67_92	114_67_1	715_67_136	488_67_1	51_2_1	77_67_218	929_67_717	3_67_1	650_67_35	721_67_26	92_67_1703	230_67_60	374_167_5493	1566_67_825	220_67_1
245_67_1	459_2_98	923_67_85	755_67_1	1283_67_94	114_67_1	715_67_137	488_67_1	51_2_1	77_67_234	929_67_709	3_67_1	650_67_35	721_67_30	92_67_1693	230_67_65	374_167_5502	1566_67_830	220_67_1
245_67_1	459_2_111	923_67_90	755_67_1	1283_67_104	114_67_1	715_67_149	488_67_1	51_2_1	77_67_212	929_67_722	3_67_1	650_67_27	721_67_19	92_67_1707	230_67_59	374_167_5471	1566_67_841	220_67_1
245_67_1	459_2_114	923_67_104	755_67_1	1283_67_112	114_67_1	715_67_146	488_67_1	51_2_1	77_67_229	929_67_691	3_67_1	650_67_32	721_67_13	92_67_1740	230_67_82	374_167_5461	1566_67_788	220_67_1
245_67_1	459_2_100	923_67_114	755_67_1	1283_67_111	114_67_1	715_67_117	488_67_1	51_2_1	77_67_233	929_67_696	3_67_1	650_67_28	721_67_14	92_67_1712	230_67_80	374_167_5504	1566_67_803	220_67_1
245_67_1	459_2_87	923_67_111	755_67_1	1283_67_108	114_67_1	715_67_100	488_67_1	51_2_1	77_67_269	929_67_699	3_67_1	650_67_31	721_67_24	92_67_1761	230_67_85	374_167_5510	1566_67_727	220_67_1
245_67_1	459_2_88	923_67_102	755_67_1	1283_67_111	114_67_1	715_67_108	488_67_1	51_2_1	77_67_270	929_67_697	3_67_1	650_67_22	721_67_13	92_67_1774	230_67_88	374_167_5532	1566_67_707	220_67_1
245_67_1	459_2_103	923_67_108	755_67_1	1283_67_123	114_67_1	715_67_115	488_67_1	51_2_1	77_67_268	929_67_689	3_67_1	650_67_24	721_67_18	92_67_1786	230_67_92	374_167_5476	1566_67_710	220_67_1
245_67_1	459_2_121	923_67_95	755_67_1	1283_67_120	114_67_1	715_67_125	488_67_1	51_2_1	77_67_254	929_67_657	3_67_1	650_67_25	721_67_15	92_67_1836	230_67_106	374_167_5456	1566_67_702	220_67_1
245_67_1	459_2_112	923_67_91	755_67_1	1283_67_132	114_67_1	715_67_111	488_67_1	51_2_1	77_67_254	929_67_700	3_67_1	650_67_20	721_67_12	92_67_1798	230_67_103	374_167_5470	1566_67_709	220_67_1
245_67_1	459_2_119	923_67_96	755_67_1	1283_67_114	114_67_1	715_67_115	488_67_1	51_2_1	77_67_268	929_67_684	3_67_1	650_67_14	721_67_15	92_67_1844	230_67_127	374_167_5447	1566_67_669	220_67_1
245_67_1	459_2_118	923_67_99	755_67_1	1283_67_97	114_67_1	715_67_114	488_67_1	51_2_1	77_67_293	929_67_678	3_67_1	650_67_15	721_67_17	92_67_1831	230_67_118	374_167_5434	1566_67_698	220_67_1
245_67_1	459_2_111	923_67_97	755_67_1	1283_67_92	114_67_1	715_67_122	488_67_1	51_2_1	77_67_272	929_67_654	3_67_1	650_67_16	721_67_17	92_67_1825	230_67_105	374_167_5492	1566_67_709	220_67_1
245_67_1	459_2_116	923_67_90	755_67_1	1283_67_87	114_67_1	715_67_118	488_67_1	51_2_1	77_67_296	929_67_667	3_67_1	650_67_16	721_67_22	92_67_1831	230_67_95	374_167_5472	1566_67_702	220_67_1
245_67_1	459_2_95	923_67_94	755_67_1	1283_67_73	114_67_1	715_67_113	488_67_1	51_2_1	77_67_280	929_67_687	3_67_1	650_67_13	721_67_19	92_67_1799	230_67_90	374_167_5529	1566_67_720	220_67_1
245_67_1	459_2_99	923_67_123	755_67_1	1283_67_74	114_67_1	715_67_125	488_67_1	51_2_1	77_67_275	929_67_667	3_67_1	650_67_16	721_67_17	92_67_1838	230_67_90	374_167_5505	1566_67_683	220_67_1
245_67_1	459_2_111	923_67_121	755_67_1	1283_67_69	114_67_1	715_67_125	488_67_1	51_2_1	77_67_302	929_67_652	3_67_1	650_67_24	721_67_16	92_67_1834	230_67_90	374_167_5512	1566_67_656	220_67_1
245_67_1	459_2_115	923_67_118	755_67_1	1283_67_65	114_67_1	715_67_133	488_67_1	51_2_1	77_67_308	929_67_617	3_67_1	650_67_21	721_67_22	92_67_1834	230_67_85	374_167_5541	1566_67_653	220_67_1
245_67_1	459_2_98	923_67_103	755_67_1	1283_67_73	114_67_1	715_67_145	488_67_1	51_2_1	77_67_311	929_67_615	3_67_1	650_67_24	721_67_23	92_67_1803	230_67_99	374_167_5559	1566_67_659	220_67_1
245_67_1	459_2_100	923_67_95	755_67_1	1283_67_76	114_67_1	715_67_133	488_67_1	51_2_1	77_67_312	929_67_620	3_67_1	650_67_25	721_67_24	92_67_1861	230_67_95	374_167_5543	1566_67_628	220_67_1
245_67_1	459_2_96	923_67_105	755_67_1	1283_67_60	114_67_1	715_67_132	488_67_1	51_2_1	77_67_308	929_67_609	3_67_1	650_67_24	721_67_27	92_67_1901	230_67_86	374_167_5539	1566_67_625	220_67_1
245_67_1	459_2_93	923_67_96	755_67_1	1283_67_62	114_67_1	715_67_116	488_67_1	51_2_1	77_67_313	929_67_571	3_67_1	650_67_16	721_67_24	92_67_1945	230_67_81	374_167_5602	1566_67_593	220_67_1
245_67_1	459_2_83	923_67_115	755_67_1	1283_67_68	114_67_1	715_67_98	488_67_1	51_2_1	77_67_300	929_67_550	3_67_1	650_67_22	721_67_17	92_67_1990	230_67_81	374_167_5614	1566_67_574	220_67_1
245_67_1	459_2_85	923_67_104	755_67_1	1283_67_76	114_67_1	715_67_89	488_67_1	51_2_1	77_67_309	929_67_563	3_67_1	650_67_18	721_67_19	92_67_1923	230_67_73	374_167_5681	1566_67_572	220_67_1
245_67_1	459_2_70	923_67_111	755_67_1	1283_67_98	114_67_1	715_67_72	488_67_1	51_2_1	77_67_313	929_67_568	3_67_1	650_67_19	721_67_20	92_67_1961	230_67_72	374_167_5628	1566_67_580	220_67_1
245_67_1	459_2_62	923_67_105	755_67_1	1283_67_79	114_67_1	715_67_79	488_67_1	51_2_1	77_67_314	929_67_551	3_67_1	650_67_24	721_67_18	92_67_1963	230_67_75	374_167_5663	1566_67_579	220_67_1
245_67_1	459_2_53	923_67_102	755_67_1	1283_67_85	114_67_1	715_67_74	488_67_1	51_2_1	77_67_302	929_67_590	3_67_1	650_67_17	721_67_26	92_67_1943	230_67_66	374_167_5682	1566_67_572	220_67_1
245_67_1	459_2_46	923_67_97	755_67_1	1283_67_75	114_67_1	715_67_71	488_67_1	51_2_1	77_67_318	929_67_548	3_67_1	650_67_16	721_67_21	92_67_1955	230_67_61	374_167_5727	1566_67_577	220_67_1
245_67_1	459_2_53	923_67_94	755_67_1	1283_67_70	114_67_1	715_67_66	488_67_1	51_2_1	77_67_314	929_67_509	3_67_1	650_67_21	721_67_21	92_67_1967	230_67_56	374_167_5755	1566_67_586	220_67_1
245_67_1	459_2_48	923_67_104	755_67_1	1283_67_46	114_67_1	715_67_53	488_67_1	51_2_1	77_67_310	929_67_527	3_67_1	650_67_13	721_67_19	92_67_1994	230_67_59	374_167_5756	1566_67_583	220_67_1
245_67_1	459_2_39	923_67_92	755_67_1	1283_67_48	114_67_1	715_67_54	488_67_1	51_2_1	77_67_309	929_67_497	3_67_1	650_67_8	721_67_20	92_67_2019	230_67_62	374_167_5787	1566_67_577	220_67_1
245_67_1	459_2_28	923_67_98	755_67_1	1283_67_56	114_67_1	715_67_64	488_67_1	51_2_1	77_67_303	929_67_516	3_67_1	650_67_6	721_67_21	92_67_1982	230_67_58	374_167_5801	1566_67_579	220_67_1
245_67_1	459_2_23	923_67_99	755_67_1	1283_67_43	114_67_1	715_67_67	488_67_1	51_2_1	77_67_276	929_67_509	3_67_1	650_67_3	721_67_18	92_67_2031	230_67_67	374_167_5837	1566_67_539	220_67_1
245_67_1	459_2_23	923_67_101	755_67_1	1283_67_39	114_67_1	715_67_70	488_67_1	51_2_1	77_67_279	929_67_474	3_67_1	650_67_7	721_67_17	92_67_1980	230_67_71	374_167_5918	1566_67_533	220_67_1
245_67_1	459_2_30	923_67_108	755_67_1	1283_67_32	114_67_1	715_67_59	488_67_1	51_2_1	77_67_292	929_67_481	3_67_1	650_67_11	721_67_8	92_67_1957	230_67_59	374_167_5941	1566_67_534	220_67_1
245_67_1	459_2_26	923_67_94	755_67_1	1283_67_33	114_67_1	715_67_66	488_67_1	51_2_1	77_67_272	929_67_484	3_67_1	650_67_10	721_67_9	92_67_1948	230_67_74	374_167_5965	1566_67_531	220_67_1
245_67_1	459_2_29	923_67_101	755_67_1	1283_67_28	114_67_1	715_67_80	488_67_1	51_2_1	77_67_270	929_67_460	3_67_1	650_67_11	721_67_8	92_67_2000	230_67_84	374_167_5942	1566_67_499	220_67_1
245_67_1	459_2_36	923_67_114	755_67_1	1283_67_26	114_67_1	715_67_80	488_67_1	51_2_1	77_67_257	929_67_478	3_67_1	650_67_12	721_67_8	92_67_2017	230_67_102	374_167_5878	1566_67_504	220_67_1
245_67_1	459_2_32	923_67_95	755_67_1	1283_67_28	114_67_1	715_67_84	488_67_1	51_2_1	77_67_248	929_67_490	3_67_1	650_67_7	721_67_5	92_67_1982	230_67_96	374_167_5910	1566_67_535	220_67_1
245_67_1	459_2_24	923_67_87	755_67_1	1283_67_36	114_67_1	715_67_64	488_67_1	51_2_1	77_67_260	929_67_486	3_67_1	650_67_4	721_67_6	92_67_1966	230_67_85	374_167_5924	1566_67_570	220_67_1
245_67_1	459_2_37	923_67_94	755_67_1	1283_67_19	114_67_1	715_67_62	488_67_1	51_2_1	77_67_246	929_67_482	721_67_2	92_67_2002	230_67_70	374_167_5910	1566_67_587	220_67_1
245_67_1	459_2_35	923_67_98	755_67_1	1283_67_18	114_67_1	715_67_42	51_2_1	77_67_240	929_67_456	488_67_1	92_67_1993	230_67_70	374_167_5974	1566_67_586
245_67_1	459_2_47	923_67_117	755_67_1	1283_67_18	114_67_1	715_67_51	51_2_1	77_67_244	929_67_438	488_67_1	92_67_2009	230_67_64	374_167_5943	1566_67_581
245_67_1	459_2_47	923_67_129	755_67_1	1283_67_16	114_67_1	715_67_54	51_2_1	77_67_264	929_67_406	488_67_1	92_67_2019	230_67_48	374_167_5990	1566_67_539
245_67_1	459_2_43	923_67_114	755_67_1	1283_67_19	114_67_1	715_67_64	51_2_1	77_67_254	929_67_409	488_67_1	92_67_2017	230_67_35	374_167_6019	1566_67_538
245_67_1	459_2_52	923_67_111	755_67_1	1283_67_16	114_67_1	715_67_61	51_2_1	77_67_276	929_67_399	488_67_1	92_67_2005	230_67_46	374_167_6021	1566_67_525
245_67_1	459_2_46	923_67_119	755_67_1	1283_67_21	114_67_1	715_67_75	51_2_1	77_67_254	929_67_386	488_67_1	92_67_2076	230_67_56	374_167_5952	1566_67_527
245_67_1	459_2_40	923_67_120	755_67_1	1283_67_27	114_67_1	715_67_69	51_2_1	77_67_246	929_67_401	488_67_1	92_67_2049	230_67_48	374_167_5963	1566_67_549
245_67_1	459_2_49	923_67_127	755_67_1	1283_67_28	114_67_1	715_67_58	51_2_1	77_67_260	929_67_374	488_67_1	92_67_2060	230_67_55	374_167_5965	1566_67_536
245_67_1	459_2_55	923_67_130	755_67_1	1283_67_29	114_67_1	715_67_71	51_2_1	77_67_258	929_67_404	488_67_1	92_67_2042	230_67_57	374_167_5922	1566_67_544
245_67_1	459_2_45	923_67_127	755_67_1	1283_67_23	114_67_1	715_67_63	51_2_1	77_67_249	929_67_394	488_67_1	92_67_2028	230_67_51	374_167_5984	1566_67_548
245_67_1	459_2_44	923_67_132	755_67_1	1283_67_14	114_67_1	715_67_64	51_2_1	77_67_258	929_67_401	488_67_1	92_67_1970	230_67_42	374_167_6036	1566_67_551
245_67_1	459_2_34	923_67_144	755_67_1	1283_67_16	114_67_1	715_67_63	51_2_1	77_67_275	929_67_392	488_67_1	92_67_1966	230_67_53	374_167_6057	1566_67_512
245_67_1	459_2_24	923_67_145	755_67_1	1283_67_11	114_67_1	715_67_65	51_2_1	77_67_281	929_67_366	488_67_1	92_67_1986	230_67_62	374_167_6043	1566_67_529
245_67_1	459_2_23	923_67_141	755_67_1	1283_67_2	114_67_1	715_67_60	51_2_1	77_67_272	929_67_330	488_67_1	92_67_2005	230_67_53	374_167_6078	1566_67_548
245_67_1	459_2_24	923_67_151	755_67_1	1283_67_4	114_67_1	715_67_60	51_2_1	77_67_290	929_67_324	488_67_1	92_67_1987	230_67_63	374_167_6069	1566_67_540
245_67_1	459_2_30	923_67_150	755_67_1	1283_67_6	114_67_1	715_67_56	51_2_1	77_67_267	929_67_345	488_67_1	92_67_1972	230_67_62	374_167_6071	1566_67_553
245_67_1	459_2_30	923_67_177	755_67_1	1283_67_7	114_67_1	715_67_51	51_2_1	77_67_254	929_67_363	488_67_1	92_67_1989	230_67_59	374_167_6032	1566_67_550
245_67_1	459_2_31	923_67_176	755_67_1	1283_67_2	114_67_1	715_67_63	51_2_1	77_67_291	929_67_355	488_67_1	92_67_1961	230_67_55	374_167_6042	1566_67_536
245_67_1	459_2_33	923_67_179	715_67_61	51_2_1	77_67_291	929_67_354	488_67_1	92_67_1925	230_67_44	374_167_6071	1566_67_554
245_67_1	459_2_45	923_67_179	715_67_56	51_2_1	77_67_266	929_67_351	488_67_1	92_67_1916	230_67_38	374_167_6115	1566_67_546
245_67_1	459_2_53	923_67_188	715_67_53	51_2_1	77_67_265	929_67_368	488_67_1	92_67_1909	230_67_48	374_167_6080	1566_67_548
245_67_1	459_2_50	923_67_197	715_67_61	51_2_1	77_67_260	929_67_378	488_67_1	92_67_1878	230_67_43	374_167_6101	1566_67_544
245_67_1	459_2_40	923_67_206	715_67_61	51_2_1	77_67_254	929_67_382	488_67_1	92_67_1838	230_67_44	374_167_6111	1566_67_576
245_67_1	459_2_37	923_67_217	715_67_58	51_2_1	77_67_258	929_67_407	488_67_1	92_67_1827	230_67_42	374_167_6114	1566_67_552
245_67_1	459_2_40	923_67_225	715_67_67	51_2_1	77_67_251	929_67_391	488_67_1	92_67_1802	230_67_41	374_167_6137	1566_67_558
245_67_1	459_2_51	923_67_215	715_67_67	51_2_1	77_67_241	929_67_365	488_67_1	92_67_1793	230_67_55	374_167_6161	1566_67_564
245_67_1	459_2_54	923_67_218	715_67_52	51_2_1	77_67_273	929_67_389	488_67_1	92_67_1765	230_67_46	374_167_6175	1566_67_540
245_67_1	459_2_43	923_67_220	715_67_55	51_2_1	77_67_300	929_67_384	488_67_1	92_67_1797	230_67_39	374_167_6127	1566_67_547
245_67_1	459_2_38	923_67_235	715_67_40	51_2_1	77_67_283	929_67_368	488_67_1	92_67_1813	230_67_36	374_167_6157	1566_67_542
245_67_1	459_2_41	923_67_252	715_67_47	51_2_1	77_67_263	929_67_355	488_67_1	92_67_1828	230_67_32	374_167_6147	1566_67_547
245_67_1	459_2_35	923_67_271	715_67_52	51_2_1	77_67_271	929_67_357	488_67_1	92_67_1827	230_67_29	374_167_6126	1566_67_544
245_67_1	459_2_26	923_67_244	715_67_66	51_2_1	77_67_301	929_67_337	488_67_1	92_67_1856	230_67_26	374_167_6117	1566_67_539
245_67_1	459_2_22	923_67_224	715_67_56	51_2_1	77_67_295	929_67_336	488_67_1	92_67_1822	230_67_37	374_167_6172	1566_67_548
245_67_1	459_2_22	923_67_223	715_67_63	51_2_1	77_67_300	929_67_320	488_67_1	92_67_1808	230_67_28	374_167_6212	1566_67_536
245_67_1	459_2_37	923_67_203	715_67_60	51_2_1	77_67_318	929_67_318	488_67_1	92_67_1821	230_67_31	374_167_6201	1566_67_523
245_67_1	459_2_34	923_67_228	715_67_69	51_2_1	77_67_302	929_67_334	488_67_1	92_67_1759	230_67_39	374_167_6214	1566_67_533
245_67_1	459_2_32	923_67_223	715_67_84	51_2_1	77_67_287	929_67_316	488_67_1	92_67_1745	230_67_41	374_167_6247	1566_67_537
245_67_1	459_2_28	923_67_196	715_67_90	51_2_1	77_67_271	929_67_309	488_67_1	92_67_1756	230_67_40	374_167_6307	1566_67_515
245_67_1	459_2_27	923_67_207	715_67_87	51_2_1	77_67_258	929_67_322	488_67_1	92_67_1771	230_67_37	374_167_6290	1566_67_513
245_67_1	459_2_32	923_67_203	715_67_85	51_2_1	77_67_243	929_67_315	488_67_1	92_67_1777	230_67_41	374_167_6284	1566_67_532
245_67_1	459_2_22	923_67_210	715_67_85	51_2_1	77_67_209	929_67_330	488_67_1	92_67_1768	230_67_41	374_167_6292	1566_67_555
245_67_1	459_2_28	923_67_202	715_67_86	51_2_1	77_67_221	929_67_367	488_67_1	92_67_1739	230_67_46	374_167_6271	1566_67_552
245_67_1	459_2_28	923_67_195	715_67_84	51_2_1	77_67_215	929_67_380	488_67_1	92_67_1673	230_67_57	374_167_6367	1566_67_513
245_67_1	459_2_35	923_67_190	715_67_87	51_2_1	77_67_222	929_67_381	488_67_1	92_67_1650	230_67_49	374_167_6398	1566_67_500
245_67_1	459_2_39	923_67_195	715_67_84	51_2_1	77_67_217	929_67_364	488_67_1	92_67_1652	230_67_43	374_167_6372	1566_67_546
245_67_1	459_2_45	923_67_190	715_67_93	51_2_1	77_67_213	929_67_369	488_67_1	92_67_1677	230_67_46	374_167_6344	1566_67_535
245_67_1	459_2_49	923_67_184	715_67_100	51_2_1	77_67_218	929_67_363	488_67_1	92_67_1674	230_67_45	374_167_6358	1566_67_521
245_67_1	459_2_53	923_67_174	715_67_106	51_2_1	77_67_211	929_67_339	488_67_1	92_67_1706	230_67_49	374_167_6372	1566_67_502
245_67_1	459_2_52	923_67_177	715_67_86	51_2_1	77_67_212	929_67_336	488_67_1	92_67_1695	230_67_39	374_167_6419	1566_67_496
245_67_1	459_2_50	923_67_165	715_67_80	51_2_1	77_67_202	929_67_345	488_67_1	92_67_1686	230_67_45	374_167_6447	1566_67_492
245_67_1	459_2_46	923_67_183	715_67_80	51_2_1	77_67_226	929_67_318	488_67_1	92_67_1732	230_67_43	374_167_6435	1566_67_449
245_67_1	459_2_47	923_67_180	715_67_79	51_2_1	77_67_230	929_67_300	488_67_1	92_67_1721	230_67_50	374_167_6481	1566_67_424
245_67_1	459_2_50	923_67_188	715_67_74	51_2_1	77_67_223	929_67_296	488_67_1	92_67_1701	230_67_51	374_167_6495	1566_67_434
245_67_1	459_2_64	923_67_184	715_67_82	51_2_1	77_67_215	929_67_280	488_67_1	92_67_1733	230_67_63	374_167_6450	1566_67_441
245_67_1	459_2_76	923_67_164	715_67_76	51_2_1	77_67_214	929_67_312	488_67_1	92_67_1683	230_67_66	374_167_6475	1566_67_446
245_67_1	459_2_72	923_67_189	715_67_96	51_2_1	77_67_204	929_67_316	488_67_1	92_67_1688	230_67_82	374_167_6421	1566_67_444
245_67_1	459_2_76	923_67_195	715_67_85	51_2_1	77_67_184	929_67_313	488_67_1	92_67_1673	230_67_83	374_167_6462	1566_67_441
245_67_1	459_2_72	923_67_178	715_67_88	51_2_1	77_67_204	929_67_343	488_67_1	92_67_1654	230_67_81	374_167_6444	1566_67_448
245_67_1	459_2_71	923_67_176	715_67_77	51_2_1	77_67_187	929_67_346	488_67_1	92_67_1631	230_67_73	374_167_6486	1566_67_465
245_67_1	459_2_78	923_67_184	715_67_66	51_2_1	77_67_189	929_67_338	488_67_1	92_67_1604	230_67_66	374_167_6521	1566_67_466
245_67_1	459_2_76	923_67_166	715_67_71	51_2_1	77_67_193	929_67_310	488_67_1	92_67_1664	230_67_70	374_167_6524	1566_67_438
245_67_1	459_2_55	923_67_181	715_67_72	51_2_1	77_67_169	929_67_333	488_67_1	92_67_1616	230_67_85	374_167_6558	1566_67_443
245_67_1	459_2_55	923_67_184	715_67_76	51_2_1	77_67_175	929_67_321	488_67_1	92_67_1589	230_67_90	374_167_6627	1566_67_395
245_67_1	459_2_49	923_67_167	715_67_59	51_2_1	77_67_163	929_67_334	488_67_1	92_67_1553	230_67_82	374_167_6696	1566_67_409
245_67_1	459_2_57	923_67_161	715_67_64	51_2_1	77_67_175	929_67_358	488_67_1	92_67_1523	230_67_77	374_167_6682	1566_67_415
245_67_1	459_2_41	923_67_163	715_67_56	51_2_1	77_67_192	929_67_363	488_67_1	92_67_1530	230_67_82	374_167_6683	1566_67_402
245_67_1	459_2_37	923_67_163	715_67_59	51_2_1	77_67_206	929_67_354	488_67_1	92_67_1549	230_67_84	374_167_6688	1566_67_372
245_67_1	459_2_39	923_67_170	715_67_70	51_2_1	77_67_194	929_67_353	488_67_1	92_67_1555	230_67_85	374_167_6685	1566_67_361
245_67_1	459_2_42	923_67_167	715_67_77	51_2_1	77_67_208	929_67_365	488_67_1	92_67_1570	230_67_82	374_167_6626	1566_67_375
245_67_1	459_2_38	923_67_161	715_67_93	51_2_1	77_67_223	929_67_353	488_67_1	92_67_1557	230_67_72	374_167_6642	1566_67_373
245_67_1	459_2_41	923_67_148	715_67_99	51_2_1	77_67_233	929_67_338	488_67_1	92_67_1547	230_67_69	374_167_6637	1566_67_400
245_67_1	459_2_33	923_67_162	715_67_110	51_2_1	77_67_234	929_67_312	488_67_1	92_67_1560	230_67_69	374_167_6640	1566_67_392
245_67_1	459_2_41	923_67_141	715_67_113	51_2_1	77_67_232	929_67_333	488_67_1	92_67_1552	230_67_74	374_167_6625	1566_67_401
245_67_1	459_2_37	923_67_142	715_67_109	51_2_1	77_67_230	929_67_301	488_67_1	92_67_1562	230_67_79	374_167_6659	1566_67_393
245_67_1	459_2_36	923_67_114	715_67_112	51_2_1	77_67_228	929_67_300	488_67_1	92_67_1545	230_67_97	374_167_6701	1566_67_379
245_67_1	459_2_37	923_67_120	715_67_110	51_2_1	77_67_204	929_67_283	488_67_1	92_67_1546	230_67_108	374_167_6729	1566_67_375
245_67_1	459_2_29	923_67_103	715_67_111	51_2_1	77_67_191	929_67_283	488_67_1	92_67_1535	230_67_106	374_167_6769	1566_67_385
245_67_1	459_2_32	923_67_104	715_67_124	51_2_1	77_67_173	929_67_297	488_67_1	92_67_1496	230_67_109	374_167_6794	1566_67_383
245_67_1	459_2_30	923_67_110	715_67_140	51_2_1	77_67_166	929_67_313	488_67_1	92_67_1493	230_67_101	374_167_6773	1566_67_386
245_67_1	459_2_31	923_67_102	715_67_121	51_2_1	77_67_177	929_67_316	488_67_1	92_67_1463	230_67_103	374_167_6815	1566_67_384
245_67_1	459_2_35	923_67_108	715_67_120	51_2_1	77_67_184	929_67_305	488_67_1	92_67_1484	230_67_118	374_167_6775	1566_67_383
245_67_1	459_2_33	923_67_112	715_67_114	51_2_1	77_67_146	929_67_304	488_67_1	92_67_1523	230_67_116	374_167_6762	1566_67_402
245_67_1	459_2_28	923_67_114	715_67_123	51_2_1	77_67_147	929_67_341	488_67_1	92_67_1493	230_67_113	374_167_6745	1566_67_408
245_67_1	459_2_32	923_67_107	715_67_131	51_2_1	77_67_144	929_67_333	488_67_1	92_67_1499	230_67_105	374_167_6750	1566_67_411
245_67_1	459_2_23	923_67_115	715_67_124	51_2_1	77_67_138	929_67_348	488_67_1	92_67_1506	230_67_100	374_167_6751	1566_67_407
245_67_1	459_2_22	923_67_116	715_67_139	51_2_1	77_67_145	929_67_318	488_67_1	92_67_1475	230_67_103	374_167_6775	1566_67_419
245_67_1	459_2_13	923_67_128	715_67_139	51_2_1	77_67_144	929_67_298	488_67_1	92_67_1470	230_67_115	374_167_6801	1566_67_404
245_67_1	459_2_12	923_67_130	715_67_135	51_2_1	77_67_136	929_67_311	488_67_1	92_67_1435	230_67_119	374_167_6823	1566_67_411
245_67_1	459_2_9	923_67_130	715_67_156	51_2_1	77_67_124	929_67_316	488_67_1	92_67_1467	230_67_106	374_167_6771	1566_67_433
245_67_1	459_2_14	923_67_106	715_67_153	51_2_1	77_67_108	929_67_315	488_67_1	92_67_1468	230_67_99	374_167_6793	1566_67_456
245_67_1	459_2_13	923_67_99	715_67_146	51_2_1	77_67_98	929_67_313	488_67_1	92_67_1496	230_67_99	374_167_6784	1566_67_464
245_67_1	459_2_14	923_67_93	715_67_138	51_2_1	77_67_118	929_67_328	488_67_1	92_67_1495	230_67_85	374_167_6778	1566_67_463
245_67_1	459_2_15	923_67_90	715_67_117	51_2_1	77_67_112	929_67_314	488_67_1	92_67_1508	230_67_93	374_167_6823	1566_67_440
245_67_1	459_2_14	923_67_95	715_67_134	51_2_1	77_67_114	929_67_310	488_67_1	92_67_1494	230_67_89	374_167_6844	1566_67_418
245_67_1	459_2_9	923_67_89	715_67_139	51_2_1	77_67_109	929_67_288	488_67_1	92_67_1498	230_67_98	374_167_6845	1566_67_437
245_67_1	459_2_11	923_67_77	715_67_141	51_2_1	77_67_91	929_67_314	488_67_1	92_67_1502	230_67_89	374_167_6845	1566_67_442
245_67_1	459_2_12	923_67_92	715_67_139	51_2_1	77_67_94	929_67_312	488_67_1	92_67_1516	230_67_86	374_167_6812	1566_67_449
245_67_1	459_2_15	923_67_89	715_67_135	51_2_1	77_67_87	929_67_323	488_67_1	92_67_1517	230_67_107	374_167_6791	1566_67_448
245_67_1	459_2_13	923_67_76	715_67_141	51_2_1	77_67_75	929_67_294	488_67_1	92_67_1469	230_67_116	374_167_6862	1566_67_466
245_67_1	459_2_13	923_67_71	715_67_144	51_2_1	77_67_60	929_67_295	488_67_1	92_67_1500	230_67_125	374_167_6874	1566_67_430
245_67_1	459_2_11	923_67_68	715_67_141	51_2_1	77_67_60	929_67_315	488_67_1	92_67_1524	230_67_118	374_167_6854	1566_67_421
245_67_1	459_2_10	923_67_64	715_67_146	51_2_1	77_67_65	929_67_291	488_67_1	92_67_1524	230_67_114	374_167_6892	1566_67_406
245_67_1	459_2_7	923_67_56	715_67_138	51_2_1	77_67_67	929_67_273	488_67_1	92_67_1528	230_67_100	374_167_6950	1566_67_393
245_67_1	459_2_9	923_67_65	715_67_136	51_2_1	77_67_62	929_67_266	488_67_1	92_67_1535	230_67_83	374_167_6946	1566_67_410
245_67_1	459_2_6	923_67_65	715_67_156	51_2_1	77_67_54	929_67_294	488_67_1	92_67_1512	230_67_83	374_167_6948	1566_67_394
245_67_1	459_2_7	923_67_77	715_67_138	51_2_1	77_67_62	929_67_286	488_67_1	92_67_1474	230_67_86	374_167_6997	1566_67_385
245_67_1	459_2_4	923_67_71	715_67_120	51_2_1	77_67_45	929_67_257	488_67_1	92_67_1476	230_67_79	374_167_7087	1566_67_373
245_67_1	459_2_2	923_67_71	715_67_137	51_2_1	77_67_37	929_67_262	488_67_1	92_67_1436	230_67_65	374_167_7137	1566_67_365
245_67_1	459_2_2	923_67_62	715_67_130	51_2_1	77_67_33	929_67_257	488_67_1	92_67_1461	230_67_65	374_167_7109	1566_67_393
245_67_1	459_2_1	923_67_51	715_67_138	51_2_1	77_67_36	929_67_255	488_67_1	92_67_1472	230_67_53	374_167_7119	1566_67_387
245_67_1	923_67_65	715_67_134	77_67_34	929_67_269	488_67_1	92_67_1478	230_67_58	374_167_7101	1566_67_373
245_67_1	923_67_55	715_67_118	77_67_33	929_67_258	488_67_1	92_67_1455	230_67_46	374_167_7147	1566_67_400
245_67_1	923_67_50	715_67_107	77_67_32	929_67_263	488_67_1	92_67_1447	230_67_56	374_167_7166	1566_67_391
245_67_1	923_67_49	715_67_121	77_67_28	929_67_258	488_67_1	92_67_1474	230_67_65	374_167_7155	1566_67_362
245_67_1	923_67_52	715_67_129	77_67_20	929_67_268	488_67_1	92_67_1519	230_67_59	374_167_7101	1566_67_364
245_67_1	923_67_49	715_67_112	77_67_14	929_67_260	488_67_1	92_67_1506	230_67_63	374_167_7158	1566_67_350
245_67_1	923_67_51	715_67_113	77_67_11	929_67_249	488_67_1	92_67_1499	230_67_78	374_167_7173	1566_67_338
245_67_1	923_67_54	715_67_87	77_67_10	929_67_249	488_67_1	92_67_1487	230_67_63	374_167_7242	1566_67_320
245_67_1	923_67_38	715_67_100	77_67_6	929_67_260	488_67_1	92_67_1496	230_67_82	374_167_7220	1566_67_310
245_67_1	923_67_47	715_67_110	77_67_6	929_67_263	488_67_1	92_67_1503	230_67_83	374_167_7181	1566_67_319
245_67_1	923_67_52	715_67_134	77_67_16	929_67_280	488_67_1	92_67_1482	230_67_78	374_167_7172	1566_67_298
245_67_1	923_67_58	715_67_135	77_67_8	929_67_297	488_67_1	92_67_1403	230_67_88	374_167_7193	1566_67_330
245_67_1	923_67_46	715_67_116	77_67_5	929_67_280	488_67_1	92_67_1423	230_67_87	374_167_7244	1566_67_311
245_67_1	923_67_40	715_67_122	77_67_2	929_67_281	488_67_1	92_67_1442	230_67_92	374_167_7229	1566_67_304
245_67_1	923_67_46	715_67_113	77_67_7	929_67_274	488_67_1	92_67_1444	230_67_75	374_167_7226	1566_67_327
245_67_1	923_67_47	715_67_96	77_67_12	929_67_232	488_67_1	92_67_1442	230_67_78	374_167_7305	1566_67_300
245_67_1	923_67_41	715_67_97	77_67_6	929_67_228	488_67_1	92_67_1430	230_67_77	374_167_7317	1566_67_316
245_67_1	923_67_37	715_67_85	77_67_9	929_67_227	488_67_1	92_67_1469	230_67_71	374_167_7288	1566_67_326
245_67_1	923_67_32	715_67_76	77_67_4	929_67_219	488_67_1	92_67_1491	230_67_88	374_167_7294	1566_67_308
245_67_1	923_67_31	715_67_47	77_67_4	929_67_230	488_67_1	92_67_1482	230_67_93	374_167_7316	1566_67_309
245_67_1	923_67_38	715_67_54	77_67_6	929_67_231	488_67_1	92_67_1521	230_67_88	374_167_7226	1566_67_348
245_67_1	923_67_39	715_67_61	77_67_6	929_67_216	488_67_1	92_67_1484	230_67_89	374_167_7276	1566_67_341
245_67_1	923_67_33	715_67_75	77_67_6	929_67_186	488_67_1	92_67_1459	230_67_85	374_167_7303	1566_67_365
245_67_1	923_67_40	715_67_68	77_67_6	929_67_207	488_67_1	92_67_1429	230_67_84	374_167_7322	1566_67_356
245_67_1	923_67_43	715_67_76	77_67_5	929_67_200	488_67_1	92_67_1439	230_67_81	374_167_7328	1566_67_340
245_67_1	923_67_46	715_67_72	77_67_5	929_67_187	488_67_1	92_67_1431	230_67_85	374_167_7358	1566_67_328
245_67_1	923_67_49	715_67_78	77_67_7	929_67_208	488_67_1	92_67_1396	230_67_96	374_167_7345	1566_67_333
245_67_1	923_67_45	715_67_94	77_67_7	929_67_210	488_67_1	92_67_1416	230_67_95	374_167_7297	1566_67_348
245_67_1	923_67_36	715_67_81	77_67_6	929_67_226	488_67_1	92_67_1377	230_67_95	374_167_7346	1566_67_345
245_67_1	923_67_45	715_67_85	77_67_7	929_67_235	488_67_1	92_67_1394	230_67_74	374_167_7334	1566_67_338
245_67_1	923_67_43	715_67_78	77_67_7	929_67_242	488_67_1	92_67_1405	230_67_80	374_167_7313	1566_67_344
245_67_1	923_67_41	715_67_81	77_67_8	929_67_255	488_67_1	92_67_1373	230_67_76	374_167_7327	1566_67_351
245_67_1	923_67_39	715_67_69	77_67_8	929_67_246	488_67_1	92_67_1388	230_67_75	374_167_7350	1566_67_337
245_67_1	923_67_44	715_67_68	77_67_7	929_67_241	488_67_1	92_67_1322	230_67_68	374_167_7445	1566_67_317
245_67_1	923_67_28	715_67_60	77_67_5	929_67_195	488_67_1	92_67_1405	230_67_81	374_167_7414	1566_67_324
245_67_1	923_67_18	715_67_64	77_67_4	929_67_186	488_67_1	92_67_1445	230_67_76	374_167_7375	1566_67_344
245_67_1	923_67_12	715_67_62	77_67_3	929_67_185	488_67_1	92_67_1442	230_67_89	374_167_7377	1566_67_342
245_67_1	923_67_13	715_67_64	77_67_1	929_67_173	488_67_1	92_67_1478	230_67_93	374_167_7353	1566_67_337
245_67_1	923_67_14	715_67_63	77_67_2	929_67_138	488_67_1	92_67_1474	230_67_92	374_167_7415	1566_67_314
245_67_1	923_67_13	715_67_65	77_67_2	929_67_138	488_67_1	92_67_1498	230_67_83	374_167_7411	1566_67_302
245_67_1	923_67_16	715_67_65	77_67_4	929_67_145	488_67_1	92_67_1498	230_67_94	374_167_7414	1566_67_276
245_67_1	923_67_16	715_67_64	77_67_3	929_67_142	488_67_1	92_67_1537	230_67_100	374_167_7386	1566_67_264
245_67_1	923_67_19	715_67_70	77_67_3	929_67_149	488_67_1	92_67_1574	230_67_113	374_167_7361	1566_67_223
923_67_14	715_67_63	245_67_1	929_67_127	488_67_1	92_67_1598	230_67_108	374_167_7360	1566_67_242
923_67_8	715_67_66	245_67_1	929_67_137	488_67_1	92_67_1564	230_67_114	374_167_7393	1566_67_230
923_67_13	715_67_62	245_67_1	929_67_164	488_67_1	92_67_1508	230_67_103	374_167_7433	1566_67_229
923_67_12	715_67_55	245_67_1	929_67_174	488_67_1	92_67_1499	230_67_96	374_167_7452	1566_67_224
923_67_14	715_67_48	245_67_1	929_67_157	488_67_1	92_67_1504	230_67_108	374_167_7455	1566_67_226
923_67_10	715_67_43	245_67_1	929_67_144	488_67_1	92_67_1511	230_67_110	374_167_7456	1566_67_238
923_67_5	715_67_38	245_67_1	929_67_150	488_67_1	92_67_1507	230_67_112	374_167_7475	1566_67_225
923_67_6	715_67_38	245_67_1	929_67_149	488_67_1	92_67_1499	230_67_103	374_167_7491	1566_67_226
923_67_6	715_67_30	245_67_1	929_67_183	488_67_1	92_67_1484	230_67_112	374_167_7491	1566_67_206
923_67_2	715_67_37	245_67_1	929_67_155	488_67_1	92_67_1507	230_67_106	374_167_7499	1566_67_206
715_67_31	245_67_1	929_67_128	92_67_1508	230_67_100	374_167_7535	1566_67_210
715_67_25	245_67_1	929_67_124	92_67_1485	230_67_93	374_167_7589	1566_67_196
715_67_23	245_67_1	929_67_132	92_67_1464	230_67_90	374_167_7604	1566_67_199
715_67_20	245_67_1	929_67_120	92_67_1515	230_67_99	374_167_7573	1566_67_185
715_67_37	245_67_1	929_67_99	92_67_1500	230_67_102	374_167_7585	1566_67_189
715_67_35	245_67_1	929_67_80	92_67_1503	230_67_100	374_167_7601	1566_67_193
715_67_42	245_67_1	929_67_91	92_67_1504	230_67_97	374_167_7575	1566_67_203
715_67_46	245_67_1	929_67_82	92_67_1495	230_67_94	374_167_7581	1566_67_214
715_67_46	245_67_1	929_67_89	92_67_1511	230_67_79	374_167_7567	1566_67_220
715_67_42	245_67_1	929_67_69	92_67_1527	230_67_81	374_167_7566	1566_67_227
715_67_42	245_67_1	929_67_68	92_67_1546	230_67_71	374_167_7578	1566_67_207
715_67_32	245_67_1	929_67_65	92_67_1524	230_67_67	374_167_7622	1566_67_202
715_67_30	245_67_1	929_67_48	92_67_1509	230_67_68	374_167_7645	1566_67_212
715_67_25	245_67_1	929_67_42	92_67_1451	230_67_60	374_167_7713	1566_67_221
715_67_23	245_67_1	929_67_49	92_67_1505	230_67_53	374_167_7651	1566_67_231
715_67_29	245_67_1	929_67_46	92_67_1505	230_67_43	374_167_7671	1566_67_218
715_67_26	245_67_1	929_67_40	92_67_1501	230_67_44	374_167_7696	1566_67_205
715_67_24	245_67_1	929_67_37	92_67_1533	230_67_38	374_167_7673	1566_67_207
715_67_26	245_67_1	929_67_34	92_67_1539	230_67_35	374_167_7658	1566_67_220
715_67_23	245_67_1	929_67_31	92_67_1539	230_67_34	374_167_7662	1566_67_223
715_67_31	245_67_1	929_67_33	92_67_1502	230_67_38	374_167_7675	1566_67_233
715_67_26	245_67_1	929_67_36	92_67_1499	230_67_30	374_167_7697	1566_67_224
715_67_14	245_67_1	929_67_29	92_67_1482	230_67_25	374_167_7740	1566_67_222
715_67_10	245_67_1	929_67_26	92_67_1500	230_67_21	374_167_7741	1566_67_214
715_67_4	245_67_1	929_67_26	92_67_1461	230_67_25	374_167_7778	1566_67_218
715_67_4	245_67_1	929_67_24	92_67_1457	230_67_26	374_167_7793	1566_67_208
715_67_4	245_67_1	929_67_32	92_67_1428	230_67_20	374_167_7808	1566_67_220
715_67_4	245_67_1	929_67_30	92_67_1399	230_67_13	374_167_7855	1566_67_211
715_67_1	245_67_1	929_67_17	92_67_1363	230_67_10	374_167_7926	1566_67_195
715_67_2	245_67_1	929_67_15	92_67_1363	230_67_22	374_167_7902	1566_67_208
245_67_1	929_67_20	92_67_1363	230_67_13	374_167_7921	1566_67_195
245_67_1	929_67_27	92_67_1339	230_67_19	374_167_7934	1566_67_193
245_67_1	929_67_33	92_67_1309	230_67_11	374_167_7962	1566_67_197
245_67_1	929_67_37	92_67_1296	230_67_12	374_167_7994	1566_67_173
245_67_1	929_67_43	92_67_1293	230_67_6	374_167_7989	1566_67_181
245_67_1	929_67_44	92_67_1292	230_67_10	374_167_7993	1566_67_173
245_67_1	929_67_38	92_67_1315	230_67_7	374_167_7971	1566_67_181
245_67_1	929_67_47	92_67_1313	230_67_9	374_167_7930	1566_67_213
245_67_1	929_67_51	92_67_1292	230_67_9	374_167_7953	1566_67_207
245_67_1	929_67_56	92_67_1311	230_67_7	374_167_7924	1566_67_214
245_67_1	929_67_53	92_67_1334	230_67_9	374_167_7909	1566_67_207
245_67_1	929_67_44	92_67_1356	230_67_6	374_167_7922	1566_67_184
245_67_1	929_67_46	92_67_1371	230_67_2	374_167_7922	1566_67_171
245_67_1	929_67_43	92_67_1403	230_67_1	374_167_7907	1566_67_158
245_67_1	929_67_42	92_67_1420	230_67_2	374_167_7910	1566_67_138
245_67_1	929_67_40	92_67_1423	230_67_4	374_167_7910	1566_67_135
245_67_1	929_67_45	92_67_1435	230_67_2	374_167_7896	1566_67_134
245_67_1	929_67_36	92_67_1390	230_67_1	374_167_7938	1566_67_147
245_67_1	929_67_31	92_67_1450	230_67_1	374_167_7894	1566_67_136
245_67_1	929_67_38	92_67_1433	230_67_2	374_167_7907	1566_67_132
245_67_1	929_67_33	92_67_1438	230_67_2	374_167_7909	1566_67_130
245_67_1	929_67_31	92_67_1429	230_67_2	374_167_7918	1566_67_132
245_67_1	929_67_38	92_67_1423	230_67_2	374_167_7930	1566_67_119
245_67_1	929_67_44	92_67_1406	230_67_1	374_167_7944	1566_67_117
245_67_1	929_67_44	92_67_1409	230_67_3	374_167_7938	1566_67_118
245_67_1	929_67_46	92_67_1403	230_67_3	374_167_7952	1566_67_108
245_67_1	929_67_42	92_67_1397	230_67_9	374_167_7951	1566_67_113
245_67_1	929_67_50	92_67_1401	230_67_4	374_167_7943	1566_67_114
245_67_1	929_67_50	92_67_1381	230_67_4	374_167_7959	1566_67_118
245_67_1	929_67_45	92_67_1386	230_67_6	374_167_7967	1566_67_108
245_67_1	929_67_34	92_67_1379	230_67_7	374_167_7995	1566_67_97
245_67_1	929_67_38	92_67_1374	230_67_4	374_167_8010	1566_67_86
245_67_1	929_67_46	92_67_1324	230_67_3	374_167_8057	1566_67_82
245_67_1	929_67_53	92_67_1353	230_67_6	374_167_8014	1566_67_86
245_67_1	929_67_67	92_67_1322	230_67_4	374_167_8028	1566_67_91
245_67_1	929_67_68	92_67_1318	230_67_3	374_167_8044	1566_67_79
245_67_1	929_67_63	92_67_1346	230_67_2	374_167_8020	1566_67_81
245_67_1	929_67_64	92_67_1326	230_67_3	374_167_8039	1566_67_80
245_67_1	929_67_63	92_67_1313	230_67_1	374_167_8042	1566_67_93
245_67_1	929_67_40	92_67_1333	374_167_8062	1566_67_77
245_67_1	929_67_37	92_67_1339	374_167_8056	1566_67_80
245_67_1	929_67_36	92_67_1369	374_167_8040	1566_67_67
245_67_1	929_67_32	92_67_1355	374_167_8055	1566_67_70
245_67_1	929_67_32	92_67_1385	374_167_8021	1566_67_74
245_67_1	929_67_33	92_67_1363	374_167_8040	1566_67_76
245_67_1	929_67_31	92_67_1319	374_167_8088	1566_67_74
245_67_1	929_67_36	92_67_1324	374_167_8089	1566_67_63
245_67_1	929_67_29	92_67_1362	374_167_8071	1566_67_50
245_67_1	929_67_32	92_67_1353	374_167_8070	1566_67_57
245_67_1	929_67_29	92_67_1331	374_167_8092	1566_67_60
245_67_1	929_67_28	92_67_1330	374_167_8095	1566_67_59
245_67_1	929_67_37	92_67_1353	374_167_8052	1566_67_70
245_67_1	929_67_31	92_67_1345	374_167_8071	1566_67_65
245_67_1	929_67_29	92_67_1315	374_167_8108	1566_67_60
245_67_1	929_67_36	92_67_1308	374_167_8098	1566_67_70
245_67_1	929_67_30	92_67_1316	374_167_8101	1566_67_65
245_67_1	929_67_34	92_67_1272	374_167_8132	1566_67_74
245_67_1	929_67_35	92_67_1266	374_167_8131	1566_67_80
245_67_1	929_67_36	92_67_1260	374_167_8140	1566_67_76
245_67_1	929_67_25	92_67_1249	374_167_8165	1566_67_73
245_67_1	929_67_15	92_67_1254	374_167_8176	1566_67_67
245_67_1	929_67_15	92_67_1269	374_167_8147	1566_67_81
245_67_1	929_67_12	92_67_1296	374_167_8124	1566_67_80
245_67_1	929_67_10	92_67_1318	374_167_8125	1566_67_59
245_67_1	929_67_13	92_67_1343	374_167_8093	1566_67_63
245_67_1	929_67_13	92_67_1339	374_167_8094	1566_67_66
245_67_1	929_67_8	92_67_1368	374_167_8062	1566_67_74
245_67_1	929_67_3	92_67_1417	374_167_8014	1566_67_78
245_67_1	929_67_1	92_67_1387	374_167_8045	1566_67_79
245_67_1	929_67_2	92_67_1424	374_167_8005	1566_67_81
245_67_1	929_67_4	92_67_1424	374_167_8003	1566_67_81
245_67_1	929_67_9	92_67_1427	374_167_8000	1566_67_76
245_67_1	929_67_6	92_67_1426	374_167_8014	1566_67_66
245_67_1	929_67_3	92_67_1426	374_167_8017	1566_67_66
245_67_1	929_67_2	92_67_1429	374_167_8009	1566_67_72
245_67_1	929_67_4	92_67_1449	374_167_7986	1566_67_73
92_67_1450	374_167_7978	1566_67_84
92_67_1440	374_167_7996	1566_67_76
92_67_1471	374_167_7958	1566_67_83
92_67_1498	374_167_7934	1566_67_80
92_67_1468	374_167_7955	1566_67_89
92_67_1456	374_167_7968	1566_67_88
92_67_1430	374_167_8012	1566_67_70
92_67_1398	374_167_8041	1566_67_73
92_67_1454	374_167_8002	1566_67_56
92_67_1471	374_167_7984	1566_67_57
92_67_1477	374_167_7979	1566_67_56
92_67_1514	374_167_7945	1566_67_53
92_67_1544	374_167_7912	1566_67_56
92_67_1536	374_167_7924	1566_67_52
92_67_1550	374_167_7912	1566_67_50
92_67_1552	374_167_7902	1566_67_58
92_67_1478	374_167_7970	1566_67_64
92_67_1565	374_167_7889	1566_67_58
92_67_1527	374_167_7928	1566_67_57
92_67_1553	374_167_7900	1566_67_59
92_67_1587	374_167_7871	1566_67_54
92_67_1570	374_167_7875	1566_67_67
92_67_1556	374_167_7875	1566_67_81
92_67_1518	374_167_7925	1566_67_69
92_67_1474	374_167_7974	1566_67_64
92_67_1451	374_167_8004	1566_67_57
92_67_1474	374_167_7979	1566_67_59
92_67_1444	374_167_8013	1566_67_55
92_67_1459	374_167_8002	1566_67_51
92_67_1484	374_167_7982	1566_67_46
92_67_1426	374_167_8031	1566_67_55
92_67_1388	374_167_8069	1566_67_55
92_67_1401	374_167_8051	1566_67_60
92_67_1418	374_167_8033	1566_67_61
92_67_1426	374_167_8022	1566_67_64
92_67_1438	374_167_8011	1566_67_63
92_67_1401	374_167_8058	1566_67_53
92_67_1366	374_167_8091	1566_67_55
92_67_1312	374_167_8140	1566_67_60
92_67_1312	374_167_8136	1566_67_64
92_67_1323	374_167_8135	1566_67_54
92_67_1355	374_167_8101	1566_67_56
92_67_1346	374_167_8111	1566_67_55
92_67_1331	374_167_8130	1566_67_51
92_67_1308	374_167_8163	1566_67_41
92_67_1268	374_167_8201	1566_67_43
92_67_1257	374_167_8204	1566_67_51
92_67_1245	374_167_8205	1566_67_62
92_67_1285	374_167_8170	1566_67_57
92_67_1219	374_167_8232	1566_67_61
92_67_1214	374_167_8222	1566_67_76
92_67_1235	374_167_8215	1566_67_62
92_67_1199	374_167_8244	1566_67_69
92_67_1217	374_167_8237	1566_67_58
92_67_1187	374_167_8274	1566_67_51
92_67_1156	374_167_8308	1566_67_48
92_67_1123	374_167_8349	1566_67_40
92_67_1188	374_167_8292	1566_67_32
92_67_1211	374_167_8272	1566_67_29
92_67_1245	374_167_8226	1566_67_41
92_67_1284	374_167_8182	1566_67_46
92_67_1329	374_167_8123	1566_67_60
92_67_1372	374_167_8083	1566_67_57
92_67_1379	374_167_8064	1566_67_69
92_67_1411	374_167_8025	1566_67_76
92_67_1414	374_167_8016	1566_67_82
92_67_1393	374_167_8045	1566_67_74
92_67_1436	374_167_8019	1566_67_57
92_67_1476	374_167_7981	1566_67_55
92_67_1457	374_167_8011	1566_67_44
92_67_1460	374_167_8002	1566_67_50
92_67_1436	374_167_8026	1566_67_50
92_67_1454	374_167_8008	1566_67_50
92_67_1444	374_167_8006	1566_67_62
92_67_1431	374_167_8040	1566_67_41
92_67_1412	374_167_8062	1566_67_38
92_67_1328	374_167_8138	1566_67_46
92_67_1307	374_167_8160	1566_67_45
92_67_1270	374_167_8207	1566_67_35
92_67_1296	374_167_8184	1566_67_32
92_67_1262	374_167_8217	1566_67_33
92_67_1265	374_167_8219	1566_67_28
92_67_1248	374_167_8230	1566_67_34
92_67_1261	374_167_8226	1566_67_25
92_67_1260	374_167_8227	1566_67_25
92_67_1227	374_167_8254	1566_67_31
92_67_1197	374_167_8286	1566_67_29
92_67_1177	374_167_8299	1566_67_36
92_67_1139	374_167_8342	1566_67_31
92_67_1082	374_167_8400	1566_67_30
92_67_1095	374_167_8396	1566_67_21
92_67_1138	374_167_8351	1566_67_23
92_67_1113	374_167_8375	1566_67_24
92_67_1126	374_167_8371	1566_67_15
92_67_1131	374_167_8369	1566_67_12
92_67_1124	374_167_8378	1566_67_10
92_67_1175	374_167_8330	1566_67_7
92_67_1243	374_167_8263	1566_67_6
92_67_1240	374_167_8267	1566_67_5
92_67_1234	374_167_8276	1566_67_2
92_67_1196	374_167_8314	1566_67_2
92_67_1241	374_167_8270	1566_67_1
92_67_1213	374_167_8298	1566_67_1
92_67_1203	374_167_8307	1566_67_2
92_67_1120	374_167_8391	1566_67_1
92_67_1124	374_167_8384	1566_67_4
92_67_1127	374_167_8381	1566_67_4
92_67_1178	374_167_8334
92_67_1202	374_167_8310
92_67_1220	374_167_8292
92_67_1180	374_167_8332
92_67_1219	374_167_8293
92_67_1249	374_167_8263
92_67_1194	374_167_8318
92_67_1190	374_167_8322
92_67_1176	374_167_8336
92_67_1210	374_167_8302
92_67_1223	374_167_8289
92_67_1207	374_167_8305
92_67_1170	374_167_8342
92_67_1174	374_167_8338
92_67_1206	374_167_8306
92_67_1216	374_167_8296
92_67_1220	374_167_8292
92_67_1172	374_167_8340
92_67_1128	374_167_8384
92_67_1155	374_167_8357
92_67_1113	374_167_8399
92_67_1103	374_167_8409
92_67_1076	374_167_8436
92_67_1057	374_167_8455
92_67_1106	374_167_8406
92_67_1056	374_167_8456
92_67_1094	374_167_8418
92_67_1102	374_167_8410
92_67_1108	374_167_8404
92_67_1118	374_167_8394
92_67_1141	374_167_8371
92_67_1178	374_167_8334
92_67_1161	374_167_8351
92_67_1143	374_167_8369
92_67_1124	374_167_8388
92_67_1141	374_167_8371
92_67_1099	374_167_8413
92_67_1084	374_167_8428
92_67_1078	374_167_8434
92_67_1101	374_167_8411
92_67_1084	374_167_8428
92_67_1053	374_167_8459
92_67_1068	374_167_8444
92_67_1051	374_167_8461
92_67_1061	374_167_8451
92_67_1030	374_167_8482
92_67_1003	374_167_8509
92_67_996	374_167_8516
92_67_1030	374_167_8482
92_67_988	374_167_8524
92_67_959	374_167_8553
92_67_901	374_167_8611
92_67_856	374_167_8656
92_67_905	374_167_8607
92_67_892	374_167_8620
92_67_869	374_167_8643
92_67_840	374_167_8672
92_67_833	374_167_8679
92_67_836	374_167_8676
92_67_826	374_167_8686
92_67_871	374_167_8641
92_67_859	374_167_8653
92_67_835	374_167_8677
92_67_845	374_167_8667
92_67_875	374_167_8637
92_67_873	374_167_8639
92_67_868	374_167_8644
92_67_871	374_167_8641
92_67_871	374_167_8641
92_67_821	374_167_8691
92_67_851	374_167_8661
92_67_886	374_167_8626
92_67_884	374_167_8628
92_67_872	374_167_8640
92_67_849	374_167_8663
92_67_826	374_167_8686
92_67_781	374_167_8731
92_67_803	374_167_8709
92_67_801	374_167_8711
92_67_811	374_167_8701
92_67_818	374_167_8694
92_67_837	374_167_8675
92_67_858	374_167_8654
92_67_870	374_167_8642
92_67_853	374_167_8659
92_67_831	374_167_8681
92_67_870	374_167_8642
92_67_842	374_167_8670
92_67_853	374_167_8659
92_67_859	374_167_8653
92_67_866	374_167_8646
92_67_860	374_167_8652
92_67_850	374_167_8662
92_67_898	374_167_8614
92_67_854	374_167_8658
92_67_833	374_167_8679
92_67_804	374_167_8708
92_67_797	374_167_8715
92_67_745	374_167_8767
92_67_761	374_167_8751
92_67_747	374_167_8765
92_67_762	374_167_8750
92_67_787	374_167_8725
92_67_767	374_167_8745
92_67_762	374_167_8750
92_67_743	374_167_8769
92_67_753	374_167_8759
92_67_743	374_167_8769
92_67_745	374_167_8767
92_67_747	374_167_8765
92_67_759	374_167_8753
92_67_752	374_167_8760
92_67_750	374_167_8762
92_67_794	374_167_8718
92_67_797	374_167_8715
92_67_784	374_167_8728
92_67_804	374_167_8708
92_67_788	374_167_8724
92_67_798	374_167_8714
92_67_824	374_167_8688
92_67_797	374_167_8715
92_67_773	374_167_8739
92_67_810	374_167_8702
92_67_779	374_167_8733
92_67_728	374_167_8784
92_67_732	374_167_8780
92_67_739	374_167_8773
92_67_768	374_167_8744
92_67_795	374_167_8717
92_67_811	374_167_8701
92_67_813	374_167_8699
92_67_842	374_167_8670
92_67_856	374_167_8656
92_67_809	374_167_8703
92_67_805	374_167_8707
92_67_798	374_167_8714
92_67_788	374_167_8724
92_67_753	374_167_8759
92_67_733	374_167_8779
92_67_717	374_167_8795
92_67_750	374_167_8762
92_67_759	374_167_8753
92_67_751	374_167_8761
92_67_792	374_167_8720
92_67_788	374_167_8724
92_67_797	374_167_8715
92_67_761	374_167_8751
92_67_771	374_167_8741
92_67_733	374_167_8779
92_67_692	374_167_8820
92_67_674	374_167_8838
92_67_670	374_167_8842
92_67_677	374_167_8835
92_67_673	374_167_8839
92_67_685	374_167_8827
92_67_687	374_167_8825
92_67_679	374_167_8833
92_67_644	374_167_8868
92_67_701	374_167_8811
92_67_672	374_167_8840
92_67_658	374_167_8854
92_67_614	374_167_8898
92_67_647	374_167_8865
92_67_683	374_167_8829
92_67_706	374_167_8806
92_67_686	374_167_8826
92_67_689	374_167_8823
92_67_686	374_167_8826
92_67_682	374_167_8830
92_67_708	374_167_8804
92_67_702	374_167_8810
92_67_741	374_167_8771
92_67_697	374_167_8815
92_67_699	374_167_8813
92_67_738	374_167_8774
92_67_718	374_167_8794
92_67_723	374_167_8789
92_67_742	374_167_8770
92_67_750	374_167_8762
92_67_764	374_167_8748
92_67_748	374_167_8764
92_67_758	374_167_8754
92_67_798	374_167_8714
92_67_790	374_167_8722
92_67_759	374_167_8753
92_67_768	374_167_8744
92_67_730	374_167_8782
92_67_793	374_167_8719
92_67_805	374_167_8707
92_67_805	374_167_8707
92_67_827	374_167_8685
92_67_821	374_167_8691
92_67_835	374_167_8677
92_67_861	374_167_8651
92_67_877	374_167_8635
92_67_892	374_167_8620
92_67_884	374_167_8628
92_67_891	374_167_8621
92_67_846	374_167_8666
92_67_865	374_167_8647
92_67_841	374_167_8671
92_67_846	374_167_8666
92_67_823	374_167_8689
92_67_820	374_167_8692
92_67_839	374_167_8673
92_67_846	374_167_8666
92_67_841	374_167_8671
92_67_867	374_167_8645
92_67_834	374_167_8678
92_67_835	374_167_8677
92_67_829	374_167_8683
92_67_782	374_167_8730
92_67_798	374_167_8714
92_67_771	374_167_8741
92_67_783	374_167_8729
92_67_805	374_167_8707
92_67_806	374_167_8706
92_67_812	374_167_8700
92_67_785	374_167_8727
92_67_787	374_167_8725
92_67_759	374_167_8753
92_67_722	374_167_8790
92_67_739	374_167_8773
92_67_733	374_167_8779
92_67_767	374_167_8745
92_67_733	374_167_8779
92_67_692	374_167_8820
92_67_710	374_167_8802
92_67_736	374_167_8776
92_67_731	374_167_8781
92_67_740	374_167_8772
92_67_731	374_167_8781
92_67_732	374_167_8780
92_67_760	374_167_8752
92_67_743	374_167_8769
92_67_749	374_167_8763
92_67_753	374_167_8759
92_67_718	374_167_8794
92_67_721	374_167_8791
92_67_682	374_167_8830
92_67_733	374_167_8779
92_67_722	374_167_8790
92_67_700	374_167_8812
92_67_706	374_167_8806
92_67_711	374_167_8801
92_67_703	374_167_8809
92_67_706	374_167_8806
92_67_698	374_167_8814
92_67_711	374_167_8801
92_67_752	374_167_8760
92_67_704	374_167_8808
92_67_685	374_167_8827
92_67_706	374_167_8806
92_67_700	374_167_8812
92_67_695	374_167_8817
92_67_697	374_167_8815
92_67_710	374_167_8802
92_67_735	374_167_8777
92_67_736	374_167_8776
92_67_766	374_167_8746
92_67_753	374_167_8759
92_67_770	374_167_8742
92_67_756	374_167_8756
92_67_749	374_167_8763
92_67_725	374_167_8787
92_67_746	374_167_8766
92_67_771	374_167_8741
92_67_747	374_167_8765
92_67_736	374_167_8776
92_67_740	374_167_8772
92_67_706	374_167_8806
92_67_706	374_167_8806
92_67_710	374_167_8802
92_67_686	374_167_8826
92_67_635	374_167_8877
92_67_649	374_167_8863
92_67_662	374_167_8850
92_67_682	374_167_8830
92_67_664	374_167_8848
92_67_636	374_167_8876
92_67_672	374_167_8840
92_67_657	374_167_8855
92_67_648	374_167_8864
92_67_652	374_167_8860
92_67_596	374_167_8916
92_67_664	374_167_8848
92_67_641	374_167_8871
92_67_641	374_167_8871
92_67_608	374_167_8904
92_67_597	374_167_8915
92_67_597	374_167_8915
92_67_588	374_167_8924
92_67_603	374_167_8909
92_67_598	374_167_8914
92_67_572	374_167_8940
92_67_598	374_167_8914
92_67_575	374_167_8937
92_67_592	374_167_8920
92_67_626	374_167_8886
92_67_676	374_167_8836
92_67_627	374_167_8885
92_67_591	374_167_8921
92_67_571	374_167_8941
92_67_548	374_167_8964
92_67_538	374_167_8974
92_67_509	374_167_9003
92_67_491	374_167_9021
92_67_433	374_167_9079
92_67_433	374_167_9079
92_67_413	374_167_9099
92_67_408	374_167_9104
92_67_402	374_167_9110
92_67_401	374_167_9111
92_67_378	374_167_9134
92_67_355	374_167_9157
92_67_354	374_167_9158
92_67_368	374_167_9144
92_67_356	374_167_9156
92_67_342	374_167_9170
92_67_330	374_167_9182
92_67_317	374_167_9195
92_67_342	374_167_9170
92_67_347	374_167_9165
92_67_360	374_167_9152
92_67_362	374_167_9150
92_67_347	374_167_9165
92_67_327	374_167_9185
92_67_329	374_167_9183
92_67_319	374_167_9193
92_67_300	374_167_9212
92_67_337	374_167_9175
92_67_336	374_167_9176
92_67_320	374_167_9192
92_67_322	374_167_9190
92_67_317	374_167_9195
92_67_311	374_167_9201
92_67_307	374_167_9205
92_67_292	374_167_9220
92_67_321	374_167_9191
92_67_281	374_167_9231
92_67_296	374_167_9216
92_67_290	374_167_9222
92_67_277	374_167_9235
92_67_310	374_167_9202
92_67_321	374_167_9191
92_67_331	374_167_9181
92_67_340	374_167_9172
92_67_353	374_167_9159
92_67_341	374_167_9171
92_67_329	374_167_9183
92_67_321	374_167_9191
92_67_309	374_167_9203
92_67_328	374_167_9184
92_67_335	374_167_9177
92_67_338	374_167_9174
92_67_338	374_167_9174
92_67_342	374_167_9170
92_67_339	374_167_9173
92_67_325	374_167_9187
92_67_368	374_167_9144
92_67_332	374_167_9180
92_67_316	374_167_9196
92_67_316	374_167_9196
92_67_331	374_167_9181
92_67_310	374_167_9202
92_67_279	374_167_9233
92_67_280	374_167_9232
92_67_295	374_167_9217
92_67_290	374_167_9222
92_67_288	374_167_9224
92_67_259	374_167_9253
92_67_250	374_167_9262
92_67_242	374_167_9270
92_67_223	374_167_9289
92_67_219	374_167_9293
92_67_233	374_167_9279
92_67_220	374_167_9292
92_67_230	374_167_9282
92_67_262	374_167_9250
92_67_296	374_167_9216
92_67_265	374_167_9247
92_67_285	374_167_9227
92_67_278	374_167_9234
92_67_301	374_167_9211
92_67_313	374_167_9199
92_67_313	374_167_9199
92_67_290	374_167_9222
92_67_324	374_167_9188
92_67_320	374_167_9192
92_67_345	374_167_9167
92_67_347	374_167_9165
92_67_373	374_167_9139
92_67_366	374_167_9146
92_67_351	374_167_9161
92_67_369	374_167_9143
92_67_328	374_167_9184
92_67_300	374_167_9212
92_67_280	374_167_9232
92_67_252	374_167_9260
92_67_265	374_167_9247
92_67_253	374_167_9259
92_67_247	374_167_9265
92_67_247	374_167_9265
92_67_258	374_167_9254
92_67_276	374_167_9236
92_67_296	374_167_9216
92_67_295	374_167_9217
92_67_284	374_167_9228
92_67_279	374_167_9233
92_67_288	374_167_9224
92_67_279	374_167_9233
92_67_290	374_167_9222
92_67_277	374_167_9235
92_67_277	374_167_9235
92_67_307	374_167_9205
92_67_329	374_167_9183
92_67_320	374_167_9192
92_67_299	374_167_9213
92_67_292	374_167_9220
92_67_316	374_167_9196
92_67_291	374_167_9221
92_67_286	374_167_9226
92_67_295	374_167_9217
92_67_279	374_167_9233
92_67_270	374_167_9242
92_67_247	374_167_9265
92_67_234	374_167_9278
92_67_234	374_167_9278
92_67_254	374_167_9258
92_67_241	374_167_9271
92_67_229	374_167_9283
92_67_220	374_167_9292
92_67_212	374_167_9300
92_67_204	374_167_9308
92_67_172	374_167_9340
92_67_158	374_167_9354
92_67_159	374_167_9353
92_67_155	374_167_9357
92_67_194	374_167_9318
92_67_158	374_167_9354
92_67_186	374_167_9326
92_67_186	374_167_9326
92_67_178	374_167_9334
92_67_193	374_167_9319
92_67_202	374_167_9310
92_67_202	374_167_9310
92_67_189	374_167_9323
92_67_189	374_167_9323
92_67_194	374_167_9318
92_67_168	374_167_9344
92_67_192	374_167_9320
92_67_188	374_167_9324
92_67_186	374_167_9326
92_67_189	374_167_9323
92_67_191	374_167_9321
92_67_164	374_167_9348
92_67_163	374_167_9349
92_67_151	374_167_9361
92_67_157	374_167_9355
92_67_172	374_167_9340
92_67_170	374_167_9342
92_67_161	374_167_9351
92_67_159	374_167_9353
92_67_144	374_167_9368
92_67_122	374_167_9390
92_67_122	374_167_9390
92_67_119	374_167_9393
92_67_111	374_167_9401
92_67_117	374_167_9395
92_67_109	374_167_9403
92_67_105	374_167_9407
92_67_98	374_167_9414
92_67_81	374_167_9431
92_67_81	374_167_9431
92_67_66	374_167_9446
92_67_63	374_167_9449
92_67_52	374_167_9460
92_67_62	374_167_9450
92_67_58	374_167_9454
92_67_57	374_167_9455
92_67_48	374_167_9464
92_67_49	374_167_9463
92_67_55	374_167_9457
92_67_50	374_167_9462
92_67_51	374_167_9461
92_67_50	374_167_9462
92_67_52	374_167_9460
92_67_47	374_167_9465
92_67_51	374_167_9461
92_67_44	374_167_9468
92_67_43	374_167_9469
92_67_44	374_167_9468
92_67_41	374_167_9471
92_67_51	374_167_9461
92_67_58	374_167_9454
92_67_63	374_167_9449
92_67_69	374_167_9443
92_67_71	374_167_9441
92_67_63	374_167_9449
92_67_61	374_167_9451
92_67_77	374_167_9435
92_67_85	374_167_9427
92_67_87	374_167_9425
92_67_73	374_167_9439
92_67_79	374_167_9433
92_67_76	374_167_9436
92_67_73	374_167_9439
92_67_71	374_167_9441
92_67_68	374_167_9444
92_67_73	374_167_9439
92_67_69	374_167_9443
92_67_74	374_167_9438
92_67_75	374_167_9437
92_67_79	374_167_9433
92_67_72	374_167_9440
92_67_88	374_167_9424
92_67_99	374_167_9413
92_67_89	374_167_9423
92_67_95	374_167_9417
92_67_94	374_167_9418
92_67_110	374_167_9402
92_67_107	374_167_9405
92_67_97	374_167_9415
92_67_82	374_167_9430
92_67_84	374_167_9428
92_67_71	374_167_9441
92_67_75	374_167_9437
92_67_70	374_167_9442
92_67_87	374_167_9425
92_67_98	374_167_9414
92_67_84	374_167_9428
92_67_74	374_167_9438
92_67_73	374_167_9439
92_67_73	374_167_9439
92_67_83	374_167_9429
92_67_68	374_167_9444
92_67_77	374_167_9435
92_67_92	374_167_9420
92_67_108	374_167_9404
92_67_106	374_167_9406
92_67_97	374_167_9415
92_67_100	374_167_9412
92_67_88	374_167_9424
92_67_95	374_167_9417
92_67_115	374_167_9397
92_67_112	374_167_9400
92_67_98	374_167_9414
92_67_106	374_167_9406
92_67_113	374_167_9399
92_67_100	374_167_9412
92_67_107	374_167_9405
92_67_97	374_167_9415
92_67_106	374_167_9406
92_67_120	374_167_9392
92_67_104	374_167_9408
92_67_91	374_167_9421
92_67_89	374_167_9423
92_67_88	374_167_9424
92_67_82	374_167_9430
92_67_69	374_167_9443
92_67_70	374_167_9442
92_67_82	374_167_9430
92_67_92	374_167_9420
92_67_94	374_167_9418
92_67_101	374_167_9411
92_67_99	374_167_9413
92_67_101	374_167_9411
92_67_115	374_167_9397
92_67_105	374_167_9407
92_67_111	374_167_9401
92_67_111	374_167_9401
92_67_110	374_167_9402
92_67_101	374_167_9411
92_67_89	374_167_9423
92_67_94	374_167_9418
92_67_96	374_167_9416
92_67_85	374_167_9427
92_67_71	374_167_9441
92_67_83	374_167_9429
92_67_80	374_167_9432
92_67_77	374_167_9435
92_67_95	374_167_9417
92_67_78	374_167_9434
92_67_91	374_167_9421
92_67_84	374_167_9428
92_67_94	374_167_9418
92_67_93	374_167_9419
92_67_92	374_167_9420
92_67_93	374_167_9419
92_67_103	374_167_9409
92_67_114	374_167_9398
92_67_107	374_167_9405
92_67_97	374_167_9415
92_67_105	374_167_9407
92_67_97	374_167_9415
92_67_86	374_167_9426
92_67_94	374_167_9418
92_67_87	374_167_9425
92_67_84	374_167_9428
92_67_76	374_167_9436
92_67_56	374_167_9456
92_67_49	374_167_9463
92_67_52	374_167_9460
92_67_45	374_167_9467
92_67_49	374_167_9463
92_67_48	374_167_9464
92_67_48	374_167_9464
92_67_52	374_167_9460
92_67_56	374_167_9456
92_67_64	374_167_9448
92_67_61	374_167_9451
92_67_55	374_167_9457
92_67_50	374_167_9462
92_67_62	374_167_9450
92_67_62	374_167_9450
92_67_47	374_167_9465
92_67_55	374_167_9457
92_67_69	374_167_9443
92_67_74	374_167_9438
92_67_69	374_167_9443
92_67_64	374_167_9448
92_67_53	374_167_9459
92_67_46	374_167_9466
92_67_47	374_167_9465
92_67_38	374_167_9474
92_67_43	374_167_9469
92_67_49	374_167_9463
92_67_49	374_167_9463
92_67_45	374_167_9467
92_67_42	374_167_9470
92_67_32	374_167_9480
92_67_25	374_167_9487
92_67_27	374_167_9485
92_67_33	374_167_9479
92_67_29	374_167_9483
92_67_35	374_167_9477
92_67_33	374_167_9479
92_67_35	374_167_9477
92_67_32	374_167_9480
92_67_39	374_167_9473
92_67_30	374_167_9482
92_67_30	374_167_9482
92_67_22	374_167_9490
92_67_12	374_167_9500
92_67_13	374_167_9499
92_67_15	374_167_9497
92_67_15	374_167_9497
92_67_10	374_167_9502
92_67_9	374_167_9503
92_67_4	374_167_9508
92_67_2	374_167_9510
92_67_2	374_167_9510
92_67_2	374_167_9510
92_67_1	374_167_9511
92_67_4	374_167_9508
92_67_4	374_167_9508
92_67_5	374_167_9507
92_67_5	374_167_9507
92_67_5	374_167_9507
92_67_5	374_167_9507
92_67_8	374_167_9504
92_67_6	374_167_9506
92_67_6	374_167_9506
92_67_8	374_167_9504
92_67_9	374_167_9503
92_67_8	374_167_9504
92_67_7	374_167_9505
92_67_9	374_167_9503
92_67_7	374_167_9505
92_67_6	374_167_9506
92_67_9	374_167_9503
92_67_12	374_167_9500
92_67_7	374_167_9505
92_67_9	374_167_9503
92_67_7	374_167_9505
92_67_8	374_167_9504
92_67_7	374_167_9505
92_67_5	374_167_9507
92_67_2	374_167_9510
374_167_9512
374_167_9512
374_167_9512
374_167_9512
374_167_9512
374_167_9512
374_167_9512
374_167_9512
374_167_9512
374_167_9512
374_167_9512
374_167_9512
374_167_9512
374_167_9512
374_167_9512
374_167_9512
374_167_9512
374_167_9512
374_167_9512
374_167_9512
374_167_9512
374_167_9512
374_167_9512
374_167_9512
374_167_9512
374_167_9512
374_167_9512
374_167_9512
374_167_9512
374_167_9512
374_167_9512
374_167_9512
374_167_9512
374_167_9512
374_167_9512
374_167_9512
374_167_9512
374_167_9512
374_167_9512
374_167_9512
374_167_9512
374_167_9512
374_167_9512
374_167_9512
374_167_9512
374_167_9512
374_167_9512
374_167_9512
374_167_9512
374_167_9512
374_167_9512
374_167_9512
374_167_9512
374_167_9512
374_167_9512
374_167_9512
374_167_9512
374_167_9512
374_167_9512
374_167_9512
374_167_9512
374_167_9512
374_167_9512
374_167_9512
374_167_9512
374_167_9512
374_167_9512
374_167_9512
374_167_9512
374_167_9512
374_167_9512
374_167_9512
374_167_9512
374_167_9512
374_167_9512
374_167_9512
374_167_9512
374_167_9512
374_167_9512
374_167_9512
374_167_9512
374_167_9512
374_167_9512
374_167_9512
374_167_9512
374_167_9512
374_167_9512
374_167_9512
374_167_9512
374_167_9512
374_167_9512
374_167_9512
374_167_9512
374_167_9512
374_167_9512
374_167_9512
374_167_9512
374_167_9512
374_167_9512
374_167_9512
374_167_9512
374_167_9512
374_167_9512
374_167_9512
374_167_9512
374_167_9512
374_167_9512
374_167_9512
374_167_9512
374_167_9512
374_167_9512
374_167_9512
374_167_9512
374_167_9512
374_167_9512
374_167_9512
374_167_9512
374_167_9512
374_167_9512
374_167_9512
374_167_9512
374_167_9512
374_167_9512
374_167_9512
374_167_9512
374_167_9512
374_167_9512
374_167_9512
374_167_9512
374_167_9512
374_167_9512
374_167_9512
374_167_9512
374_167_9512
374_167_9512
374_167_9512
374_167_9512
374_167_9512
374_167_9512
374_167_9512
374_167_9512
374_167_9512
374_167_9512
374_167_9512
374_167_9512
374_167_9512
374_167_9512
374_167_9512
374_167_9512
374_167_9512
374_167_9512
374_167_9512
374_167_9512
374_167_9512
374_167_9512
374_167_9512
374_167_9512
374_167_9512
374_167_9512
374_167_9512
374_167_9512
374_167_9512
374_167_9512
374_167_9512
374_167_9512
374_167_9512
374_167_9512
374_167_9512
374_167_9512
374_167_9512
374_167_9512
374_167_9512
374_167_9512
374_167_9512
374_167_9512
374_167_9512
374_167_9512
374_167_9512
374_167_9512
374_167_9512
374_167_9512
374_167_9512
374_167_9512
374_167_9512
374_167_9512
374_167_9512
374_167_9512
374_167_9512
374_167_9512
374_167_9512
374_167_9512
374_167_9512
374_167_9512
374_167_9512
374_167_9512
374_167_9512
374_167_9512
374_167_9512
374_167_9512
374_167_9512
374_167_9512
374_167_9512
374_167_9512
374_167_9512
374_167_9512
374_167_9512
374_167_9512
374_167_9512
374_167_9512
374_167_9512
374_167_9512
374_167_9512
374_167_9512
374_167_9512
374_167_9512
374_167_9512
374_167_9512
374_167_9512
374_167_9512
374_167_9512
374_167_9512
374_167_9512
374_167_9512
374_167_9512
374_167_9512
374_167_9512
374_167_9512
374_167_9512
374_167_9512
374_167_9512
374_167_9512
374_167_9512
374_167_9512
374_167_9512
374_167_9512
374_167_9512
374_167_9512
374_167_9512
374_167_9512
374_167_9512
374_167_9512
374_167_9512
374_167_9512
374_167_9512
374_167_9512
374_167_9512
374_167_9512
374_167_9512
374_167_9512
374_167_9512
374_167_9512
374_167_9512
374_167_9512
374_167_9512
374_167_9512
374_167_9512
374_167_9512
374_167_9512
374_167_9512
374_167_9512
374_167_9512
374_167_9512
374_167_9512
374_167_9512
374_167_9512
374_167_9512
374_167_9512
374_167_9512
374_167_9512
374_167_9512
374_167_9512
374_167_9512
374_167_9512
374_167_9512
374_167_9512
374_167_9512
374_167_9512
374_167_9512
374_167_9512
374_167_9512
374_167_9512
374_167_9512
374_167_9512
374_167_9512
374_167_9512
374_167_9512
374_167_9512
374_167_9512
374_167_9512
374_167_9512
374_167_9512
374_167_9512
374_167_9512
374_167_9512
374_167_9512
374_167_9512
374_167_9512
374_167_9512
374_167_9512
374_167_9512
374_167_9512
374_167_9512
374_167_9512
374_167_9512
374_167_9512
374_167_9512
374_167_9512
374_167_9512
374_167_9512
374_167_9512
374_167_9512
374_167_9512
374_167_9512
374_167_9512
374_167_9512
374_167_9512
374_167_9512
374_167_9512
374_167_9512
374_167_9512
374_167_9512
374_167_9512
374_167_9512
374_167_9512
374_167_9512
374_167_9512
374_167_9512
374_167_9512
374_167_9512
374_167_9512
374_167_9512
374_167_9512
374_167_9512
374_167_9512
374_167_9512
374_167_9512
374_167_9512
374_167_9512
374_167_9512
374_167_9512
374_167_9512
374_167_9512
374_167_9512
374_167_9512
374_167_9512
374_167_9512
374_167_9512
374_167_9512
[truncated: 3,001 more rows]
[truncated: 2,959 more columns]
