# Supplementary material for: Environmental change makes robust ecological networks fragile
Source: Nat Commun. 2016 Aug 11;7:12462. doi: 10.1038/ncomms12462 (PMC4987532; doi:10.1038/ncomms12462)
Supplement: Supplementary Data 1 — Host-parasite networks and host extinction sequences in Avida experiments. The compressed archive includes the 100 co-evolved host-parasite networks and the host extinction sequences in the historical scenario. [file ncomms12462-s2.zip › Supplementary_data_S1/host_extinction_sequence_45.csv]

818_0_1	345_5_2	346_27_3	347_5_2	340_2_2	341_35_1	342_5_1	343_35_4	810_3_1	811_0_1	812_3_1	349_12_3	816_5_1	817_5_1	595_0_1	719_0_1	714_346_1	713_0_2	712_5_1	711_5_2	662_27_2	618_5_1	298_5_3	299_5_9	296_0_2	297_5_8	292_5_1	290_0_6	291_3_1	590_2_1	593_5_1	199_27_2	198_3_9	597_0_2	596_2_1	598_5_1	197_0_4	196_27_4	191_0_1	190_5_5	193_5_1	192_27_2	271_35_1	272_5_3	273_356_3	274_0_18	275_5_3	276_0_2	277_2_3	279_2_5
818_0_1	345_5_3	346_27_2	347_5_2	340_2_2	341_35_1	342_5_1	343_35_4	810_3_2	811_0_2	812_3_2	349_12_3	816_5_1	817_5_1	595_0_1	719_0_1	714_346_2	713_0_7	712_5_1	711_5_2	662_27_2	618_5_1	298_5_3	299_5_10	296_0_2	297_5_8	292_5_1	290_0_6	291_3_1	590_2_1	593_5_1	199_27_2	198_3_9	597_0_5	596_2_1	598_5_1	197_0_4	196_27_4	191_0_1	190_5_4	193_5_1	192_27_2	271_35_1	272_5_1	273_356_3	274_0_18	275_5_2	276_0_2	277_2_3	279_2_5
818_0_1	345_5_2	346_27_2	347_5_1	340_2_2	341_35_1	342_5_1	343_35_4	810_3_1	811_0_2	812_3_3	816_5_1	817_5_1	595_0_1	719_0_1	714_346_2	713_0_10	712_5_1	711_5_2	662_27_1	618_5_1	298_5_4	299_5_10	296_0_2	297_5_6	292_5_1	290_0_6	291_3_1	590_2_1	593_5_1	199_27_2	198_3_9	597_0_9	596_2_1	598_5_2	197_0_4	196_27_4	190_5_3	193_5_1	192_27_2	271_35_1	273_356_3	274_0_18	275_5_1	276_0_2	277_2_3	279_2_5	524_27_1	525_12_1	526_35_1
345_5_1	347_5_1	342_5_1	343_35_5	810_3_1	812_3_6	816_5_1	817_5_3	714_346_2	713_0_16	712_5_1	298_5_5	299_5_9	297_5_5	291_3_1	590_2_1	593_5_3	199_27_2	198_3_8	597_0_7	596_2_1	598_5_2	197_0_1	196_27_1	193_5_1	192_27_1	271_35_1	273_356_3	274_0_4	525_12_1	522_135_2	523_27_1	443_27_19	442_5_1	446_5_1	444_35_2	108_3_6	109_5_1	102_5_3	103_346_36	100_5_1	106_2_19	107_5_11	105_5_4	39_5_4	38_27_35	33_3_4	32_5_3	31_5_3	30_257_9
345_5_1	342_5_1	343_35_7	812_3_9	816_5_1	817_5_6	714_346_1	713_0_20	712_5_2	298_5_5	299_5_9	297_5_4	291_3_1	590_2_1	593_5_4	199_27_2	198_3_8	597_0_7	596_2_1	598_5_2	197_0_1	196_27_1	193_5_1	192_27_1	273_356_3	274_0_2	522_135_2	523_27_1	443_27_23	442_5_1	446_5_1	444_35_4	108_3_6	109_5_1	102_5_1	103_346_32	100_5_1	106_2_25	107_5_9	105_5_8	39_5_3	38_27_47	33_3_4	32_5_5	31_5_6	30_257_7	37_5_1	36_5_1	35_5_2	34_5_1
216_5_6	217_135_1	769_5_7	224_0_28	265_3_4	668_356_2	127_35_29	663_3_4	764_3_1	219_346_4	133_12_9	91_2_4	131_3_1	130_5_1	137_35_31	134_5_1	25_5_1	690_15_3	27_5_60	696_12_1	21_5_1	23_0_12	29_36_1	345_5_1	804_01_4	541_3_4	4_5_4	342_5_1	343_35_8	326_046_10	812_3_8	96_257_1	409_0_19	817_5_9	522_135_1	252_0_14	454_0_4	714_346_1	713_0_20	712_5_2	120_5_13	262_0_2	122_5_1	266_5_2	126_5_1	264_5_2	129_27_28	777_27_3	58_5_5	54_346_7
216_5_7	217_135_1	769_5_9	224_0_26	265_3_4	264_5_2	663_3_1	219_346_2	133_12_13	91_2_2	130_5_2	137_35_41	90_0_3	25_5_1	690_15_2	27_5_70	20_5_4	21_5_1	23_0_5	29_36_1	804_01_1	541_3_8	402_27_31	342_5_1	343_35_8	5_35_2	812_3_10	549_5_1	409_0_24	817_5_9	7_5_1	252_0_5	454_0_2	714_346_2	713_0_11	712_5_2	120_5_14	262_0_2	122_5_1	266_5_2	126_5_1	127_35_20	129_27_14	58_5_6	54_346_6	56_0_34	51_5_1	50_5_1	53_3_1	52_5_12
216_5_10	217_135_1	769_5_13	224_0_26	264_5_1	663_3_1	133_12_10	130_5_2	137_35_42	134_5_1	25_5_1	690_15_1	27_5_84	20_5_3	21_5_1	23_0_10	29_36_1	541_3_10	402_27_39	342_5_1	343_35_10	5_35_1	812_3_11	549_5_1	409_0_14	817_5_12	714_346_2	713_0_3	712_5_1	120_5_20	262_0_3	266_5_1	265_3_12	127_35_18	129_27_10	58_5_5	54_346_7	56_0_34	51_5_1	53_3_1	52_5_18	414_5_11	536_0_1	417_5_5	410_5_6	531_35_3	299_5_5	297_5_3	827_5_7	826_5_81
216_5_13	217_135_1	769_5_17	224_0_23	264_5_1	133_12_10	130_5_5	137_35_45	134_5_1	25_5_1	26_27_1	27_5_85	20_5_2	21_5_1	23_0_15	29_36_1	541_3_12	402_27_44	342_5_1	343_35_13	5_35_2	812_3_12	549_5_1	409_0_8	817_5_8	714_346_2	712_5_1	120_5_20	262_0_8	265_3_15	127_35_19	129_27_11	58_5_4	54_346_5	56_0_56	51_5_1	53_3_1	52_5_20	414_5_10	536_0_1	417_5_5	410_5_6	531_35_1	299_5_2	297_5_1	827_5_7	826_5_86	418_5_1	539_35_15	593_5_6
216_5_16	217_135_1	769_5_21	133_12_14	130_5_4	137_35_41	134_5_1	25_5_1	26_27_1	27_5_79	20_5_1	21_5_1	23_0_35	29_36_1	541_3_13	402_27_40	342_5_1	343_35_18	5_35_3	812_3_11	549_5_1	409_0_7	817_5_10	714_346_2	712_5_1	120_5_17	262_0_27	265_3_20	127_35_19	129_27_11	58_5_4	54_346_10	56_0_88	51_5_1	53_3_1	52_5_31	414_5_9	536_0_1	417_5_7	410_5_5	531_35_1	299_5_2	297_5_1	827_5_6	826_5_85	539_35_18	593_5_5	198_3_1	195_0_1	598_5_2
216_5_21	769_5_20	133_12_31	130_5_4	137_35_38	134_5_1	25_5_1	26_27_1	27_5_82	20_5_1	21_5_1	23_0_36	29_36_1	541_3_28	402_27_29	342_5_1	343_35_24	5_35_2	812_3_12	549_5_1	409_0_7	817_5_8	714_346_2	712_5_1	120_5_15	262_0_59	265_3_23	127_35_19	129_27_10	58_5_2	54_346_10	56_0_129	51_5_1	53_3_1	52_5_37	414_5_8	536_0_1	417_5_9	410_5_4	531_35_1	299_5_2	827_5_6	826_5_87	539_35_18	593_5_5	198_3_1	195_0_1	598_5_2	314_35_16	115_5_1
216_5_22	769_5_26	133_12_55	130_5_3	137_35_30	134_5_1	25_5_1	27_5_80	20_5_1	21_5_1	23_0_40	29_36_1	541_3_35	402_27_23	342_5_1	343_35_28	5_35_2	812_3_7	549_5_1	409_0_8	817_5_6	120_5_16	262_0_98	265_3_31	127_35_21	129_27_10	58_5_2	54_346_13	56_0_157	51_5_1	53_3_1	52_5_46	414_5_7	536_0_1	417_5_8	410_5_2	531_35_1	299_5_7	827_5_5	826_5_90	539_35_17	593_5_4	198_3_1	195_0_1	598_5_2	314_35_18	115_5_1	68_5_53	110_5_9	82_5_22
216_5_20	769_5_23	133_12_79	130_5_3	137_35_25	134_5_1	25_5_1	27_5_75	20_5_1	21_5_1	23_0_32	29_36_1	541_3_37	402_27_24	342_5_1	343_35_32	5_35_2	812_3_4	549_5_1	409_0_5	817_5_4	120_5_16	262_0_126	265_3_27	127_35_24	129_27_9	58_5_1	54_346_11	56_0_191	51_5_1	53_3_1	52_5_50	414_5_7	536_0_1	417_5_10	410_5_3	412_5_64	299_5_10	827_5_3	826_5_92	539_35_17	593_5_3	198_3_1	195_0_1	598_5_2	314_35_13	115_5_1	68_5_54	110_5_10	82_5_19
216_5_15	769_5_25	133_12_80	130_5_1	137_35_22	134_5_1	25_5_1	27_5_75	20_5_1	21_5_1	23_0_29	29_36_1	541_3_48	402_27_24	342_5_1	343_35_24	5_35_1	812_3_2	549_5_1	817_5_4	120_5_14	262_0_123	265_3_30	127_35_27	129_27_4	58_5_1	54_346_8	56_0_216	51_5_1	53_3_1	52_5_58	414_5_4	536_0_1	417_5_7	410_5_5	412_5_68	299_5_9	827_5_1	826_5_94	539_35_10	593_5_2	198_3_1	195_0_1	598_5_1	314_35_14	115_5_1	68_5_61	110_5_10	82_5_15	86_35_1
216_5_12	769_5_27	133_12_70	130_5_1	137_35_21	134_5_1	25_5_1	27_5_72	20_5_1	21_5_1	23_0_22	29_36_1	541_3_60	402_27_21	342_5_1	343_35_26	5_35_1	549_5_1	817_5_4	120_5_13	262_0_91	265_3_29	127_35_28	129_27_2	58_5_1	54_346_4	56_0_229	51_5_1	53_3_1	52_5_60	414_5_3	536_0_1	417_5_10	410_5_10	412_5_68	299_5_7	826_5_98	539_35_8	593_5_1	198_3_1	195_0_1	314_35_12	115_5_1	68_5_59	110_5_10	82_5_17	86_35_1	797_3_2	796_5_3	378_35_1
216_5_7	769_5_28	133_12_59	137_35_23	134_5_1	25_5_1	27_5_72	20_5_1	21_5_1	23_0_29	29_36_1	541_3_67	402_27_14	342_5_1	343_35_26	5_35_1	549_5_1	817_5_3	120_5_14	262_0_64	265_3_24	127_35_24	129_27_1	58_5_1	54_346_4	56_0_183	51_5_1	53_3_1	52_5_55	414_5_1	536_0_1	417_5_8	410_5_12	412_5_66	299_5_7	826_5_97	539_35_5	198_3_1	195_0_1	314_35_10	115_5_1	177_27_55	110_5_10	82_5_14	86_35_1	797_3_2	796_5_1	799_3_7	7_5_1	92_5_17
216_5_5	769_5_25	133_12_43	137_35_21	134_5_1	25_5_1	27_5_72	20_5_1	21_5_1	23_0_40	29_36_1	541_3_79	402_27_8	342_5_1	343_35_23	5_35_1	549_5_1	817_5_2	120_5_12	262_0_53	265_3_16	127_35_27	58_5_1	54_346_4	56_0_132	51_5_1	53_3_1	52_5_48	536_0_1	417_5_12	410_5_15	412_5_61	299_5_6	826_5_100	539_35_4	198_3_1	195_0_1	314_35_10	115_5_1	177_27_53	110_5_10	82_5_13	86_35_1	796_5_1	799_3_3	7_5_1	92_5_18	424_5_2	360_5_1	581_5_54
216_5_2	769_5_21	133_12_35	137_35_19	134_5_1	25_5_1	27_5_67	20_5_1	21_5_1	23_0_46	29_36_1	541_3_92	402_27_3	342_5_1	343_35_21	5_35_1	549_5_1	817_5_3	120_5_12	262_0_65	265_3_9	127_35_23	58_5_1	54_346_3	56_0_123	51_5_1	53_3_1	52_5_47	536_0_1	417_5_16	410_5_19	412_5_58	299_5_7	826_5_100	539_35_2	195_0_1	314_35_10	115_5_1	177_27_42	110_5_13	82_5_11	86_35_1	796_5_1	7_5_1	424_5_2	360_5_1	581_5_48	443_27_25	302_0_34	305_27_169
769_5_20	133_12_43	137_35_18	134_5_1	25_5_1	27_5_67	20_5_1	21_5_1	23_0_44	29_36_1	541_3_88	4_5_1	342_5_1	343_35_21	5_35_1	549_5_1	817_5_1	120_5_16	262_0_88	265_3_7	127_35_20	58_5_1	54_346_2	56_0_134	51_5_1	53_3_1	52_5_43	536_0_1	417_5_14	410_5_23	412_5_62	299_5_6	826_5_94	195_0_1	314_35_14	115_5_1	177_27_29	110_5_9	82_5_12	7_5_1	424_5_1	360_5_1	581_5_53	443_27_18	302_0_44	305_27_134	444_35_30	380_5_78	109_5_1	241_5_1
769_5_20	133_12_64	137_35_15	134_5_1	25_5_1	27_5_73	20_5_1	21_5_1	23_0_27	29_36_1	541_3_92	4_5_1	342_5_1	343_35_26	5_35_1	549_5_1	120_5_15	262_0_101	265_3_7	127_35_17	58_5_1	54_346_1	56_0_166	51_5_1	53_3_1	52_5_38	536_0_1	417_5_16	410_5_26	412_5_65	299_5_5	826_5_102	195_0_1	314_35_17	115_5_1	177_27_20	110_5_10	82_5_12	7_5_1	424_5_2	360_5_1	581_5_53	443_27_15	302_0_44	305_27_95	444_35_31	380_5_82	109_5_1	241_5_1	388_36_80
769_5_28	133_12_90	137_35_15	134_5_1	25_5_1	27_5_78	20_5_1	21_5_1	23_0_18	29_36_1	541_3_98	4_5_1	342_5_1	343_35_26	5_35_1	549_5_1	120_5_16	262_0_97	265_3_5	127_35_17	58_5_1	54_346_1	56_0_204	51_5_1	53_3_1	52_5_30	536_0_1	417_5_15	410_5_25	412_5_66	299_5_1	826_5_102	195_0_1	314_35_19	115_5_1	177_27_30	110_5_11	82_5_9	7_5_1	424_5_1	360_5_1	581_5_52	443_27_22	302_0_38	305_27_61	444_35_29	380_5_90	109_5_1	241_5_1	388_36_78
769_5_27	133_12_95	137_35_15	134_5_1	25_5_1	27_5_87	20_5_1	21_5_1	23_0_17	29_36_1	541_3_96	4_5_1	342_5_1	343_35_29	5_35_1	549_5_1	120_5_13	262_0_52	265_3_1	127_35_17	58_5_1	56_0_239	51_5_1	53_3_1	52_5_29	536_0_1	417_5_14	410_5_25	412_5_71	826_5_106	195_0_1	314_35_18	115_5_1	177_27_37	110_5_8	82_5_9	7_5_1	424_5_1	360_5_1	581_5_54	443_27_25	302_0_37	305_27_37	444_35_33	380_5_93	109_5_1	241_5_1	388_36_63	103_346_1	167_5_110
769_5_32	133_12_91	137_35_15	134_5_1	25_5_1	27_5_90	20_5_1	21_5_1	23_0_38	29_36_1	541_3_91	4_5_1	342_5_1	343_35_39	5_35_1	549_5_1	120_5_12	262_0_33	127_35_17	58_5_1	56_0_258	51_5_1	52_5_28	536_0_1	417_5_13	410_5_25	412_5_75	826_5_110	195_0_1	314_35_23	115_5_1	177_27_44	110_5_12	82_5_10	7_5_1	424_5_1	360_5_1	581_5_50	443_27_24	302_0_26	305_27_32	444_35_37	380_5_94	109_5_1	241_5_1	388_36_50	103_346_1	167_5_103	106_2_44	107_5_4
769_5_36	133_12_88	137_35_19	134_5_1	25_5_1	27_5_96	20_5_1	21_5_1	23_0_51	29_36_1	541_3_95	4_5_1	342_5_1	343_35_46	5_35_1	549_5_1	120_5_10	262_0_27	127_35_21	58_5_1	56_0_242	51_5_1	52_5_28	536_0_1	417_5_11	410_5_25	412_5_80	826_5_102	195_0_1	314_35_26	115_5_1	177_27_50	110_5_10	82_5_7	7_5_1	360_5_1	581_5_51	443_27_17	302_0_27	305_27_34	444_35_43	380_5_92	109_5_1	241_5_1	388_36_36	103_346_1	167_5_104	106_2_46	107_5_8	38_27_17
769_5_35	133_12_79	137_35_19	134_5_1	25_5_1	27_5_87	20_5_1	21_5_1	23_0_66	29_36_1	541_3_96	4_5_1	342_5_1	343_35_46	5_35_1	549_5_1	120_5_8	262_0_34	127_35_28	58_5_1	56_0_215	51_5_1	52_5_25	536_0_1	417_5_10	410_5_26	412_5_79	826_5_119	195_0_1	314_35_29	115_5_1	177_27_46	110_5_11	82_5_6	7_5_1	360_5_1	581_5_49	443_27_10	302_0_38	305_27_54	444_35_49	380_5_96	109_5_1	241_5_1	388_36_30	103_346_1	167_5_109	106_2_47	107_5_10	38_27_14
769_5_36	133_12_53	137_35_22	134_5_1	25_5_1	27_5_86	20_5_1	21_5_1	23_0_83	29_36_1	541_3_91	4_5_1	342_5_1	343_35_54	5_35_1	549_5_1	120_5_7	262_0_51	127_35_25	58_5_1	56_0_189	51_5_1	52_5_30	536_0_1	417_5_12	410_5_26	412_5_80	826_5_125	195_0_1	314_35_36	115_5_1	177_27_48	110_5_13	82_5_4	7_5_1	360_5_1	581_5_44	443_27_5	302_0_45	305_27_75	444_35_53	380_5_96	109_5_1	241_5_1	388_36_18	103_346_1	167_5_114	106_2_49	107_5_11	38_27_12
769_5_45	133_12_48	137_35_25	134_5_1	25_5_1	27_5_92	20_5_1	21_5_1	23_0_87	29_36_1	541_3_90	4_5_1	342_5_1	343_35_60	5_35_1	549_5_1	120_5_3	262_0_45	127_35_26	56_0_125	51_5_1	52_5_34	536_0_1	417_5_11	410_5_31	412_5_69	826_5_134	195_0_1	314_35_37	115_5_1	177_27_48	110_5_13	82_5_2	7_5_1	360_5_1	581_5_49	443_27_1	302_0_63	305_27_86	444_35_52	380_5_89	109_5_1	241_5_1	388_36_11	103_346_1	167_5_113	106_2_47	107_5_8	38_27_9	31_5_12
151_0_11	150_5_2	769_5_44	640_5_14	159_5_21	127_35_34	380_5_86	342_5_1	314_35_42	133_12_63	61_5_10	238_5_34	110_5_14	179_5_18	134_5_1	177_27_31	69_5_1	34_5_1	170_356_102	25_5_1	27_5_99	20_5_1	21_5_1	29_36_1	23_0_82	44_5_20	45_5_19	43_5_42	109_5_1	1_5_1	195_0_1	541_3_90	326_046_151	4_5_1	7_5_1	343_35_59	5_35_1	92_5_12	549_5_1	503_5_14	68_5_139	201_0_1	826_5_128	412_5_74	207_2_32	581_5_48	612_5_15	302_0_85	305_27_93	60_0_1
151_0_15	150_5_2	769_5_54	159_5_28	640_5_12	380_5_81	342_5_1	314_35_39	133_12_116	61_5_12	238_5_33	110_5_19	179_5_15	134_5_1	177_27_15	69_5_1	34_5_1	170_356_114	25_5_1	27_5_99	20_5_1	21_5_1	29_36_1	23_0_76	44_5_16	45_5_20	43_5_47	109_5_1	1_5_1	195_0_1	541_3_97	326_046_152	4_5_1	7_5_1	343_35_54	5_35_1	92_5_16	549_5_1	503_5_14	68_5_155	201_0_1	826_5_128	412_5_75	207_2_19	581_5_44	612_5_15	302_0_88	305_27_82	60_0_1	444_35_63
151_0_28	150_5_1	769_5_55	159_5_31	640_5_11	380_5_87	342_5_1	314_35_37	133_12_157	61_5_13	238_5_35	110_5_27	179_5_14	134_5_1	177_27_11	69_5_1	34_5_1	170_356_140	25_5_1	27_5_94	20_5_1	21_5_1	29_36_1	23_0_55	44_5_16	45_5_21	43_5_42	109_5_1	1_5_1	195_0_1	541_3_89	326_046_168	4_5_1	7_5_1	343_35_46	5_35_1	92_5_13	549_5_1	503_5_11	68_5_155	201_0_1	826_5_117	412_5_73	207_2_12	581_5_45	612_5_15	302_0_82	305_27_84	60_0_1	444_35_63
151_0_42	769_5_57	159_5_32	640_5_13	380_5_78	342_5_1	314_35_29	133_12_177	61_5_16	238_5_36	110_5_30	179_5_16	134_5_1	177_27_7	69_5_1	34_5_1	170_356_152	25_5_1	27_5_92	20_5_1	21_5_1	29_36_1	23_0_50	44_5_12	45_5_23	43_5_45	109_5_1	1_5_1	195_0_1	541_3_77	326_046_172	4_5_1	7_5_1	343_35_35	5_35_1	92_5_18	549_5_1	503_5_10	68_5_162	201_0_1	826_5_107	412_5_78	207_2_16	581_5_35	612_5_12	302_0_87	305_27_90	60_0_1	444_35_64	99_5_11
151_0_34	769_5_59	159_5_35	640_5_11	380_5_81	342_5_1	314_35_23	133_12_163	61_5_16	238_5_37	110_5_25	179_5_21	134_5_1	177_27_3	69_5_1	34_5_1	170_356_146	25_5_1	27_5_80	20_5_1	21_5_1	29_36_1	23_0_61	44_5_12	45_5_21	43_5_42	109_5_1	1_5_1	195_0_1	541_3_71	326_046_174	4_5_1	7_5_1	343_35_22	5_35_1	92_5_20	549_5_1	503_5_10	68_5_170	201_0_1	826_5_95	412_5_79	207_2_20	581_5_37	612_5_11	302_0_84	305_27_118	60_0_1	444_35_65	99_5_11
151_0_30	769_5_69	159_5_32	640_5_8	380_5_79	342_5_1	314_35_20	133_12_112	61_5_16	238_5_45	110_5_25	179_5_23	134_5_1	68_5_172	69_5_1	34_5_1	170_356_128	25_5_1	27_5_80	20_5_1	21_5_1	29_36_1	23_0_84	44_5_13	45_5_20	43_5_44	109_5_1	1_5_1	195_0_1	541_3_61	326_046_169	4_5_1	7_5_1	343_35_14	5_35_1	92_5_20	549_5_1	503_5_8	360_5_1	201_0_1	826_5_93	412_5_85	207_2_44	581_5_34	612_5_8	302_0_75	305_27_124	60_0_1	444_35_63	99_5_8
151_0_41	769_5_72	159_5_28	640_5_11	380_5_77	342_5_1	314_35_19	133_12_74	61_5_16	238_5_40	110_5_22	179_5_26	134_5_1	68_5_188	69_5_1	34_5_1	170_356_122	25_5_1	27_5_76	20_5_1	21_5_1	29_36_1	23_0_95	44_5_12	45_5_17	43_5_50	109_5_1	1_5_1	195_0_1	541_3_52	326_046_154	4_5_1	7_5_1	343_35_8	5_35_1	92_5_15	549_5_1	503_5_6	360_5_1	201_0_1	826_5_95	412_5_91	207_2_51	581_5_30	612_5_8	302_0_66	305_27_128	60_0_1	444_35_50	99_5_7
151_0_54	769_5_65	159_5_28	640_5_10	380_5_69	342_5_1	314_35_16	133_12_59	61_5_18	238_5_35	110_5_21	179_5_26	134_5_1	68_5_192	69_5_1	34_5_1	170_356_128	25_5_1	27_5_84	20_5_1	21_5_1	29_36_1	23_0_112	44_5_12	45_5_19	43_5_51	109_5_1	1_5_1	195_0_1	541_3_38	326_046_136	4_5_1	7_5_1	343_35_8	5_35_1	92_5_13	549_5_1	503_5_7	360_5_1	201_0_1	826_5_95	412_5_95	207_2_49	581_5_32	612_5_7	302_0_64	305_27_115	60_0_1	444_35_56	99_5_5
151_0_53	769_5_64	159_5_30	640_5_12	380_5_68	342_5_1	314_35_11	133_12_50	61_5_12	238_5_47	110_5_22	179_5_29	134_5_1	68_5_179	69_5_1	34_5_1	170_356_131	25_5_1	27_5_88	20_5_1	21_5_1	29_36_1	23_0_130	44_5_13	45_5_20	43_5_54	109_5_1	1_5_1	195_0_1	541_3_29	326_046_137	4_5_1	7_5_1	343_35_8	5_35_1	92_5_14	549_5_1	503_5_3	360_5_1	201_0_1	826_5_90	412_5_94	207_2_38	581_5_31	612_5_6	302_0_65	305_27_90	60_0_1	444_35_59	99_5_5
151_0_50	769_5_63	159_5_33	640_5_14	380_5_63	342_5_1	314_35_10	133_12_51	61_5_9	238_5_48	110_5_19	179_5_24	134_5_1	68_5_186	69_5_1	34_5_1	170_356_132	25_5_1	27_5_74	20_5_1	21_5_1	29_36_1	23_0_103	44_5_13	45_5_25	43_5_60	109_5_1	1_5_1	195_0_1	541_3_24	326_046_133	4_5_1	7_5_1	343_35_10	5_35_1	92_5_19	549_5_1	503_5_3	360_5_1	201_0_1	412_5_83	207_2_37	581_5_33	612_5_5	302_0_92	305_27_95	60_0_1	444_35_62	99_5_6	262_0_44
151_0_24	769_5_66	159_5_39	640_5_15	380_5_63	342_5_1	314_35_8	133_12_68	61_5_7	238_5_42	110_5_16	179_5_27	134_5_1	68_5_193	69_5_1	34_5_1	170_356_131	25_5_1	27_5_68	20_5_1	21_5_1	29_36_1	23_0_89	44_5_10	45_5_28	43_5_65	109_5_1	1_5_1	195_0_1	541_3_21	326_046_154	4_5_1	7_5_1	343_35_11	5_35_1	92_5_18	549_5_1	503_5_3	360_5_1	201_0_1	412_5_78	207_2_55	581_5_39	612_5_4	302_0_112	305_27_96	60_0_1	444_35_60	99_5_7	262_0_59
151_0_13	769_5_74	159_5_39	640_5_15	380_5_64	314_35_6	133_12_95	61_5_6	238_5_45	110_5_17	179_5_29	134_5_1	68_5_198	69_5_1	34_5_1	170_356_123	25_5_1	27_5_59	20_5_1	21_5_1	29_36_1	23_0_90	44_5_11	45_5_30	43_5_67	109_5_1	1_5_1	195_0_1	541_3_20	326_046_173	4_5_1	7_5_1	343_35_14	5_35_1	92_5_20	549_5_1	503_5_1	360_5_1	201_0_1	412_5_84	207_2_48	581_5_37	612_5_3	302_0_101	305_27_94	60_0_1	444_35_50	99_5_8	262_0_76	2_5_1
151_0_9	769_5_75	159_5_47	640_5_10	380_5_67	314_35_5	133_12_116	61_5_6	238_5_41	110_5_13	179_5_30	134_5_1	68_5_186	69_5_1	34_5_1	170_356_91	25_5_1	27_5_54	20_5_1	21_5_1	29_36_1	23_0_93	44_5_10	45_5_34	43_5_72	109_5_1	1_5_1	195_0_1	541_3_24	326_046_191	4_5_1	7_5_1	343_35_17	5_35_1	92_5_20	549_5_1	360_5_1	201_0_1	412_5_84	207_2_35	581_5_28	612_5_3	302_0_79	305_27_104	60_0_1	444_35_49	99_5_7	262_0_72	2_5_1	74_35_1
151_0_2	769_5_84	159_5_43	640_5_9	380_5_74	314_35_3	133_12_83	61_5_7	238_5_44	110_5_7	179_5_31	134_5_1	68_5_196	69_5_1	34_5_1	170_356_73	25_5_1	27_5_56	20_5_1	21_5_1	29_36_1	23_0_91	44_5_9	45_5_42	43_5_73	109_5_1	1_5_1	195_0_1	541_3_23	326_046_184	4_5_1	7_5_1	343_35_17	5_35_1	92_5_18	549_5_1	360_5_1	201_0_1	412_5_85	207_2_31	581_5_28	612_5_2	302_0_35	305_27_83	60_0_1	444_35_51	99_5_7	262_0_58	2_5_1	74_35_1
151_0_3	769_5_99	159_5_40	640_5_8	314_35_2	133_12_68	61_5_9	238_5_49	110_5_8	179_5_25	134_5_1	68_5_198	69_5_1	34_5_1	170_356_63	25_5_1	27_5_51	20_5_1	21_5_1	29_36_1	23_0_88	44_5_13	45_5_43	43_5_72	109_5_1	1_5_1	195_0_1	541_3_26	326_046_183	4_5_1	7_5_1	343_35_22	5_35_1	92_5_17	549_5_1	360_5_1	201_0_1	412_5_85	207_2_31	581_5_27	120_5_2	302_0_22	305_27_68	60_0_1	444_35_46	99_5_9	262_0_57	2_5_1	74_35_1	127_35_53
151_0_2	769_5_105	159_5_34	640_5_4	314_35_3	133_12_99	61_5_10	238_5_46	110_5_7	179_5_24	134_5_1	68_5_191	69_5_1	34_5_1	170_356_45	25_5_1	27_5_45	20_5_1	21_5_1	29_36_1	23_0_102	44_5_11	45_5_48	43_5_72	109_5_1	195_0_1	541_3_28	326_046_172	4_5_1	342_5_1	343_35_23	5_35_1	92_5_14	549_5_1	360_5_1	201_0_1	207_2_31	581_5_23	120_5_3	302_0_24	305_27_57	60_0_1	444_35_51	99_5_14	262_0_63	2_5_1	74_35_1	127_35_65	388_36_13	103_346_1
151_0_4	769_5_109	159_5_41	640_5_2	314_35_5	133_12_118	61_5_12	238_5_37	110_5_4	179_5_25	134_5_1	68_5_198	69_5_1	34_5_1	170_356_35	25_5_1	27_5_40	20_5_1	21_5_1	29_36_1	23_0_115	44_5_8	45_5_48	43_5_77	109_5_1	195_0_1	541_3_27	326_046_164	4_5_1	342_5_1	343_35_28	5_35_1	92_5_10	549_5_1	360_5_1	201_0_1	207_2_34	581_5_26	120_5_2	302_0_33	305_27_58	60_0_1	444_35_60	99_5_15	262_0_88	2_5_1	74_35_1	127_35_72	388_36_6	103_346_1
151_0_8	769_5_108	159_5_44	640_5_3	314_35_9	133_12_115	61_5_13	238_5_36	110_5_8	179_5_25	134_5_1	68_5_190	69_5_1	34_5_1	170_356_32	25_5_1	27_5_34	20_5_1	21_5_1	29_36_1	23_0_114	44_5_11	45_5_46	43_5_75	195_0_1	541_3_28	326_046_146	4_5_1	342_5_1	343_35_24	5_35_1	92_5_11	549_5_1	360_5_1	201_0_1	207_2_44	581_5_33	120_5_2	302_0_51	305_27_64	60_0_1	444_35_76	99_5_17	262_0_108	2_5_1	74_35_1	127_35_78	388_36_6	103_346_1	167_5_111
151_0_20	769_5_99	159_5_34	640_5_4	314_35_9	133_12_97	61_5_15	238_5_32	110_5_10	179_5_26	134_5_1	68_5_195	69_5_1	34_5_1	170_356_41	25_5_1	27_5_35	20_5_1	21_5_1	29_36_1	23_0_103	44_5_10	45_5_46	43_5_72	195_0_1	541_3_25	326_046_148	4_5_1	342_5_1	343_35_21	5_35_1	92_5_12	549_5_1	360_5_1	201_0_1	207_2_61	581_5_30	120_5_3	302_0_65	305_27_75	60_0_1	444_35_78	99_5_20	262_0_112	2_5_1	74_35_1	127_35_87	388_36_6	103_346_1	167_5_107
151_0_35	769_5_93	159_5_39	640_5_3	314_35_10	133_12_59	61_5_16	238_5_33	110_5_10	179_5_27	134_5_1	68_5_205	69_5_1	34_5_1	170_356_56	25_5_1	27_5_39	20_5_1	21_5_1	29_36_1	23_0_85	44_5_11	45_5_47	43_5_70	195_0_1	541_3_22	326_046_145	4_5_1	342_5_1	343_35_15	5_35_1	92_5_9	549_5_1	360_5_1	201_0_1	207_2_94	581_5_33	120_5_3	302_0_70	305_27_97	60_0_1	444_35_78	99_5_19	262_0_92	2_5_1	74_35_1	127_35_95	388_36_5	103_346_1	167_5_100
151_0_55	769_5_93	159_5_36	640_5_2	314_35_10	133_12_39	61_5_19	238_5_32	110_5_8	179_5_23	134_5_1	68_5_209	69_5_1	34_5_1	170_356_72	25_5_1	27_5_36	20_5_1	21_5_1	29_36_1	23_0_77	44_5_9	45_5_51	43_5_79	195_0_1	541_3_18	326_046_143	4_5_1	342_5_1	343_35_11	5_35_1	92_5_12	549_5_1	360_5_1	201_0_1	207_2_110	581_5_33	120_5_3	302_0_77	305_27_111	60_0_1	444_35_72	99_5_17	262_0_55	2_5_1	74_35_1	127_35_92	388_36_7	103_346_1	167_5_100
151_0_68	769_5_89	159_5_39	640_5_2	314_35_9	133_12_52	61_5_17	238_5_31	110_5_8	179_5_24	134_5_1	68_5_203	69_5_1	34_5_1	170_356_86	25_5_1	27_5_38	20_5_1	21_5_1	29_36_1	23_0_56	44_5_9	45_5_57	43_5_82	195_0_1	541_3_22	326_046_139	4_5_1	342_5_1	343_35_8	5_35_1	92_5_8	549_5_1	360_5_1	201_0_1	207_2_109	581_5_36	120_5_3	302_0_102	305_27_140	60_0_1	444_35_69	99_5_14	262_0_27	2_5_1	74_35_1	127_35_100	388_36_6	103_346_1	167_5_87
151_0_71	769_5_93	159_5_37	640_5_2	314_35_10	133_12_72	61_5_17	238_5_34	110_5_7	179_5_23	134_5_1	68_5_202	69_5_1	34_5_1	170_356_94	25_5_1	27_5_35	20_5_1	21_5_1	29_36_1	23_0_62	44_5_8	45_5_51	43_5_87	195_0_1	541_3_20	326_046_164	4_5_1	342_5_1	343_35_7	5_35_1	92_5_13	549_5_1	360_5_1	201_0_1	207_2_75	581_5_34	120_5_4	302_0_131	305_27_152	60_0_1	444_35_56	99_5_12	262_0_19	2_5_1	74_35_1	127_35_95	388_36_10	103_346_1	167_5_91
151_0_67	769_5_86	159_5_36	314_35_9	133_12_76	61_5_16	238_5_36	110_5_10	179_5_22	134_5_1	68_5_197	69_5_1	34_5_1	170_356_100	25_5_1	27_5_39	20_5_1	21_5_1	29_36_1	23_0_55	44_5_5	45_5_49	43_5_96	195_0_1	541_3_18	326_046_173	4_5_1	342_5_1	343_35_5	5_35_1	92_5_10	360_5_1	201_0_1	207_2_43	581_5_35	120_5_4	302_0_157	305_27_165	60_0_1	444_35_60	99_5_12	262_0_34	2_5_1	74_35_1	127_35_93	388_36_16	103_346_1	167_5_90	321_5_13	11_5_1
151_0_53	769_5_91	159_5_31	314_35_7	133_12_54	61_5_18	238_5_40	110_5_9	179_5_22	134_5_1	68_5_197	69_5_1	34_5_1	170_356_98	25_5_1	27_5_44	20_5_1	21_5_1	29_36_1	23_0_56	44_5_3	45_5_44	43_5_96	195_0_1	541_3_19	326_046_181	4_5_1	342_5_1	343_35_2	5_35_1	92_5_9	360_5_1	201_0_1	207_2_28	581_5_40	120_5_4	302_0_156	305_27_164	60_0_1	444_35_55	99_5_15	262_0_55	2_5_1	74_35_1	127_35_97	388_36_21	103_346_1	167_5_95	321_5_14	11_5_1
151_0_32	769_5_92	159_5_24	314_35_7	133_12_40	61_5_18	238_5_46	110_5_11	179_5_22	134_5_1	68_5_182	69_5_1	34_5_1	170_356_81	25_5_1	27_5_45	20_5_1	21_5_1	29_36_1	23_0_43	44_5_5	45_5_36	43_5_97	195_0_1	541_3_19	326_046_178	4_5_1	342_5_1	343_35_2	5_35_1	92_5_9	360_5_1	201_0_1	207_2_25	581_5_44	120_5_4	302_0_132	305_27_140	60_0_1	444_35_63	99_5_15	262_0_82	2_5_1	74_35_1	127_35_98	388_36_23	103_346_1	167_5_104	321_5_14	11_5_1
151_0_18	769_5_105	159_5_26	314_35_5	133_12_51	61_5_18	238_5_42	110_5_7	179_5_20	134_5_1	68_5_167	69_5_1	34_5_1	170_356_71	25_5_1	27_5_48	20_5_1	21_5_1	29_36_1	23_0_41	44_5_10	45_5_32	43_5_102	195_0_1	541_3_21	326_046_179	4_5_1	342_5_1	343_35_2	5_35_1	92_5_6	360_5_1	201_0_1	207_2_17	581_5_52	120_5_2	302_0_104	305_27_134	60_0_1	444_35_63	99_5_18	262_0_86	2_5_1	74_35_1	127_35_101	388_36_21	103_346_1	167_5_108	321_5_14	11_5_1
151_0_20	769_5_115	159_5_23	314_35_2	133_12_76	61_5_13	238_5_39	110_5_9	179_5_15	134_5_1	68_5_158	69_5_1	34_5_1	170_356_55	25_5_1	27_5_47	20_5_1	21_5_1	29_36_1	23_0_35	44_5_9	45_5_35	43_5_101	195_0_1	541_3_21	326_046_172	4_5_1	342_5_1	343_35_2	5_35_1	92_5_6	360_5_1	201_0_1	207_2_7	581_5_62	120_5_1	302_0_99	305_27_92	60_0_1	444_35_72	99_5_22	262_0_69	2_5_1	74_35_1	127_35_93	388_36_19	103_346_1	167_5_120	321_5_17	11_5_1
151_0_23	769_5_110	159_5_26	314_35_1	133_12_58	61_5_13	238_5_40	110_5_9	179_5_13	134_5_1	68_5_150	69_5_1	34_5_1	170_356_46	25_5_1	27_5_46	20_5_1	21_5_1	29_36_1	23_0_24	44_5_11	45_5_29	43_5_111	195_0_1	541_3_17	326_046_183	4_5_1	342_5_1	5_35_1	92_5_6	360_5_1	201_0_1	207_2_7	581_5_63	120_5_1	302_0_140	305_27_79	60_0_1	444_35_62	99_5_25	262_0_50	2_5_1	74_35_1	127_35_90	388_36_18	103_346_1	167_5_121	321_5_17	11_5_1	380_5_65
151_0_26	769_5_124	159_5_25	29_36_1	133_12_48	61_5_9	238_5_42	110_5_8	179_5_14	134_5_1	68_5_144	69_5_1	34_5_1	170_356_42	25_5_1	27_5_47	20_5_1	21_5_1	23_0_21	44_5_8	45_5_30	43_5_110	195_0_1	541_3_16	326_046_187	4_5_1	342_5_1	5_35_1	92_5_6	360_5_1	201_0_1	207_2_8	581_5_66	120_5_1	302_0_202	305_27_83	60_0_1	444_35_70	99_5_21	262_0_43	2_5_1	74_35_1	127_35_95	388_36_13	103_346_1	167_5_128	321_5_17	11_5_1	380_5_66	826_5_94
151_0_25	769_5_124	159_5_26	29_36_1	133_12_58	61_5_10	238_5_42	110_5_5	179_5_16	134_5_1	68_5_140	69_5_1	34_5_1	170_356_41	25_5_1	27_5_49	20_5_1	21_5_1	23_0_18	44_5_9	45_5_28	43_5_112	195_0_1	541_3_13	326_046_186	4_5_1	342_5_1	5_35_1	92_5_6	360_5_1	201_0_1	207_2_8	581_5_64	302_0_264	305_27_103	60_0_1	444_35_76	380_5_64	262_0_46	2_5_1	74_35_1	127_35_95	388_36_6	103_346_1	167_5_120	321_5_18	11_5_1	99_5_24	826_5_96	56_0_170
151_0_19	769_5_124	159_5_29	29_36_1	133_12_84	61_5_8	238_5_40	110_5_5	179_5_15	134_5_1	68_5_127	69_5_1	34_5_1	170_356_40	25_5_1	27_5_53	20_5_1	21_5_1	23_0_25	44_5_13	45_5_31	43_5_116	195_0_1	541_3_8	326_046_198	4_5_1	342_5_1	5_35_1	92_5_8	360_5_1	201_0_1	207_2_7	581_5_72	302_0_294	305_27_129	60_0_1	444_35_76	380_5_55	262_0_65	2_5_1	109_5_1	127_35_89	388_36_2	103_346_1	167_5_116	321_5_19	11_5_1	99_5_21	826_5_98	56_0_191
151_0_28	769_5_122	159_5_27	29_36_1	133_12_100	61_5_9	238_5_41	110_5_5	179_5_12	134_5_1	68_5_127	69_5_1	34_5_1	170_356_39	25_5_1	27_5_51	20_5_1	21_5_1	23_0_22	44_5_12	45_5_25	43_5_122	195_0_1	541_3_13	326_046_204	4_5_1	342_5_1	5_35_1	92_5_5	360_5_1	201_0_1	207_2_12	581_5_67	302_0_252	305_27_141	60_0_1	444_35_77	380_5_45	262_0_74	2_5_1	109_5_1	127_35_91	388_36_2	103_346_1	167_5_113	321_5_23	11_5_1	99_5_25	826_5_99	56_0_200
151_0_46	769_5_133	159_5_22	133_12_128	61_5_7	238_5_40	110_5_3	179_5_10	134_5_1	68_5_135	69_5_1	34_5_1	170_356_37	25_5_1	27_5_56	20_5_1	21_5_1	23_0_28	44_5_11	45_5_27	43_5_122	195_0_1	541_3_11	326_046_200	4_5_1	342_5_1	5_35_1	92_5_4	360_5_1	201_0_1	207_2_15	581_5_65	302_0_166	305_27_124	60_0_1	444_35_77	380_5_40	262_0_65	2_5_1	109_5_1	127_35_96	103_346_1	167_5_113	321_5_22	11_5_1	99_5_22	826_5_102	56_0_244	51_5_1	52_5_87
151_0_69	769_5_130	159_5_23	133_12_124	61_5_8	238_5_43	110_5_3	179_5_8	134_5_1	68_5_143	69_5_1	34_5_1	170_356_37	25_5_1	27_5_60	20_5_1	21_5_1	23_0_34	44_5_12	45_5_26	43_5_126	195_0_1	541_3_8	326_046_191	4_5_1	342_5_1	5_35_1	92_5_3	360_5_1	201_0_1	207_2_16	581_5_60	302_0_88	305_27_86	60_0_1	444_35_73	380_5_34	262_0_61	2_5_1	109_5_1	127_35_105	103_346_1	167_5_110	321_5_20	11_5_1	99_5_24	826_5_105	56_0_272	51_5_1	52_5_92
151_0_83	769_5_138	159_5_24	133_12_86	61_5_6	238_5_40	110_5_3	179_5_8	134_5_1	68_5_149	69_5_1	34_5_1	170_356_32	25_5_1	27_5_55	20_5_1	21_5_1	23_0_36	44_5_15	45_5_25	43_5_136	195_0_1	541_3_6	326_046_183	4_5_1	342_5_1	5_35_1	92_5_3	360_5_1	201_0_1	207_2_15	581_5_55	302_0_30	305_27_61	60_0_1	444_35_71	380_5_29	262_0_44	2_5_1	109_5_1	127_35_107	103_346_1	167_5_102	321_5_14	11_5_1	99_5_21	826_5_107	56_0_253	51_5_1	52_5_93
151_0_125	769_5_142	159_5_32	133_12_68	61_5_7	238_5_32	110_5_5	179_5_6	134_5_1	68_5_149	69_5_1	34_5_1	170_356_28	25_5_1	27_5_64	20_5_1	21_5_1	23_0_30	44_5_13	45_5_24	43_5_142	195_0_1	541_3_5	326_046_183	4_5_1	342_5_1	5_35_1	92_5_1	360_5_1	201_0_1	207_2_9	581_5_60	302_0_21	305_27_49	60_0_1	444_35_79	380_5_21	262_0_53	2_5_1	109_5_1	127_35_108	103_346_1	167_5_87	321_5_13	11_5_1	99_5_26	826_5_92	56_0_233	51_5_1	52_5_94
151_0_119	769_5_148	159_5_33	133_12_73	61_5_7	238_5_29	110_5_5	179_5_7	134_5_1	68_5_153	69_5_1	34_5_1	170_356_21	25_5_1	27_5_71	20_5_1	21_5_1	23_0_27	44_5_8	45_5_21	43_5_140	195_0_1	321_5_15	326_046_188	4_5_1	342_5_1	5_35_1	360_5_1	201_0_1	207_2_9	581_5_54	302_0_27	305_27_48	60_0_1	444_35_78	380_5_17	262_0_73	2_5_1	109_5_1	127_35_117	103_346_1	167_5_82	11_5_1	99_5_30	826_5_102	56_0_142	51_5_1	52_5_91	727_0_5	412_5_96
151_0_109	769_5_142	159_5_31	133_12_62	61_5_4	238_5_23	110_5_6	179_5_9	134_5_1	68_5_153	69_5_1	34_5_1	170_356_15	25_5_1	27_5_80	20_5_1	21_5_1	23_0_26	44_5_9	45_5_24	43_5_146	321_5_15	326_046_192	4_5_1	342_5_1	5_35_1	360_5_1	201_0_1	207_2_6	581_5_53	302_0_30	305_27_55	60_0_1	444_35_75	380_5_16	262_0_91	2_5_1	109_5_1	127_35_112	103_346_1	167_5_73	11_5_1	99_5_29	826_5_103	56_0_88	51_5_1	52_5_96	412_5_93	358_3_31	729_5_187
151_0_81	769_5_152	159_5_27	133_12_45	61_5_3	238_5_26	110_5_6	179_5_11	134_5_1	68_5_166	69_5_1	34_5_1	170_356_12	25_5_1	27_5_77	20_5_1	21_5_1	23_0_23	44_5_4	45_5_20	43_5_135	321_5_16	326_046_183	4_5_1	342_5_1	5_35_1	360_5_1	201_0_1	207_2_1	581_5_48	302_0_19	305_27_52	60_0_1	444_35_76	380_5_16	262_0_122	2_5_1	109_5_1	127_35_109	103_346_1	167_5_67	11_5_1	99_5_33	826_5_94	56_0_62	51_5_1	52_5_93	412_5_101	358_3_31	729_5_188
151_0_83	769_5_154	159_5_34	133_12_30	61_5_2	238_5_28	110_5_4	179_5_14	134_5_1	68_5_162	69_5_1	34_5_1	170_356_12	25_5_1	27_5_80	20_5_1	21_5_1	23_0_21	44_5_4	45_5_22	43_5_138	321_5_18	326_046_202	4_5_1	342_5_1	5_35_1	360_5_1	201_0_1	581_5_48	302_0_12	305_27_55	60_0_1	444_35_67	380_5_23	262_0_117	2_5_1	109_5_1	127_35_111	103_346_1	167_5_57	11_5_1	99_5_37	826_5_88	56_0_83	51_5_1	52_5_90	412_5_98	358_3_25	729_5_186
151_0_78	769_5_170	159_5_27	133_12_39	61_5_4	238_5_28	110_5_6	179_5_12	134_5_1	68_5_165	69_5_1	34_5_1	170_356_12	25_5_1	27_5_77	20_5_1	21_5_1	23_0_31	44_5_3	45_5_20	43_5_132	321_5_17	326_046_208	4_5_1	342_5_1	5_35_1	360_5_1	201_0_1	581_5_45	302_0_11	305_27_69	60_0_1	444_35_57	380_5_25	262_0_120	2_5_1	109_5_1	127_35_117	103_346_1	167_5_52	11_5_1	99_5_41	826_5_75	56_0_108	51_5_1	52_5_82	412_5_104	358_3_20	729_5_185
151_0_114	769_5_172	159_5_26	133_12_40	61_5_3	238_5_25	110_5_5	179_5_12	134_5_1	68_5_161	69_5_1	34_5_1	170_356_14	25_5_1	27_5_76	20_5_1	21_5_1	23_0_41	45_5_18	43_5_129	321_5_19	326_046_198	4_5_1	342_5_1	5_35_1	360_5_1	201_0_1	581_5_34	302_0_11	305_27_68	60_0_1	444_35_45	380_5_23	262_0_114	2_5_1	109_5_1	127_35_126	103_346_1	167_5_51	11_5_1	99_5_39	826_5_76	56_0_152	51_5_1	52_5_82	412_5_108	358_3_18	729_5_189
151_0_186	769_5_170	159_5_25	133_12_42	61_5_3	238_5_19	110_5_6	179_5_14	134_5_1	68_5_153	69_5_1	34_5_1	170_356_19	25_5_1	27_5_78	20_5_1	21_5_1	23_0_51	45_5_17	43_5_126	321_5_13	326_046_206	4_5_1	342_5_1	5_35_1	360_5_1	201_0_1	581_5_26	302_0_16	305_27_80	60_0_1	444_35_45	380_5_23	262_0_94	2_5_1	109_5_1	127_35_149	103_346_1	167_5_56	11_5_1	99_5_29	826_5_71	56_0_174	51_5_1	52_5_85	412_5_112	358_3_17	729_5_202
151_0_273	769_5_166	159_5_24	133_12_46	61_5_2	238_5_22	110_5_6	179_5_13	134_5_1	68_5_139	69_5_1	34_5_1	170_356_23	25_5_1	27_5_68	20_5_1	21_5_1	23_0_48	45_5_18	43_5_133	321_5_19	326_046_222	4_5_1	342_5_1	5_35_1	360_5_1	201_0_1	581_5_15	302_0_22	305_27_92	60_0_1	444_35_38	380_5_17	262_0_84	2_5_1	109_5_1	127_35_187	103_346_1	167_5_56	11_5_1	99_5_32	826_5_60	56_0_195	51_5_1	52_5_87	412_5_111	358_3_18	729_5_208
151_0_332	769_5_155	159_5_18	133_12_40	61_5_1	238_5_20	110_5_6	179_5_8	134_5_1	68_5_137	69_5_1	34_5_1	170_356_24	25_5_1	27_5_64	20_5_1	21_5_1	23_0_49	45_5_18	43_5_130	321_5_25	326_046_227	4_5_1	342_5_1	5_35_1	360_5_1	201_0_1	581_5_10	302_0_27	305_27_98	60_0_1	444_35_42	380_5_18	262_0_90	2_5_1	109_5_1	127_35_198	103_346_1	167_5_59	11_5_1	99_5_41	826_5_63	56_0_181	51_5_1	52_5_84	412_5_106	358_3_21	729_5_230
151_0_316	769_5_150	159_5_15	133_12_27	61_5_1	238_5_21	110_5_6	179_5_7	134_5_1	68_5_126	69_5_1	34_5_1	170_356_26	25_5_1	27_5_60	20_5_1	21_5_1	23_0_50	45_5_21	43_5_136	321_5_23	326_046_232	4_5_1	342_5_1	5_35_1	360_5_1	201_0_1	581_5_12	302_0_18	305_27_111	60_0_1	444_35_46	380_5_16	262_0_112	2_5_1	109_5_1	127_35_216	103_346_1	167_5_65	11_5_1	99_5_38	826_5_64	56_0_173	51_5_1	52_5_91	412_5_107	358_3_20	729_5_248
151_0_218	769_5_147	159_5_14	133_12_26	238_5_21	110_5_11	179_5_6	134_5_1	68_5_123	69_5_1	170_356_23	25_5_1	27_5_59	20_5_1	21_5_1	23_0_29	45_5_28	43_5_128	321_5_23	326_046_225	4_5_1	342_5_1	5_35_1	360_5_1	201_0_1	581_5_14	302_0_15	305_27_102	60_0_1	444_35_47	380_5_18	262_0_162	2_5_1	109_5_1	127_35_225	103_346_1	167_5_59	11_5_1	99_5_42	826_5_70	56_0_157	51_5_1	52_5_94	412_5_116	358_3_20	729_5_274
151_0_139	769_5_140	159_5_15	133_12_22	238_5_19	110_5_12	179_5_5	134_5_1	68_5_122	69_5_1	170_356_22	25_5_1	27_5_57	20_5_1	21_5_1	23_0_21	45_5_24	43_5_137	321_5_26	326_046_222	4_5_1	342_5_1	5_35_1	360_5_1	201_0_1	581_5_15	302_0_18	305_27_104	60_0_1	444_35_53	380_5_21	262_0_233	2_5_1	109_5_1	127_35_226	103_346_1	167_5_53	11_5_1	99_5_45	826_5_69	56_0_138	51_5_1	52_5_84	412_5_119	358_3_16	729_5_289
151_0_86	769_5_141	159_5_11	133_12_10	238_5_31	110_5_17	179_5_4	134_5_1	68_5_115	69_5_1	170_356_17	25_5_1	27_5_54	20_5_1	21_5_1	23_0_27	45_5_24	43_5_135	321_5_22	326_046_218	4_5_1	342_5_1	5_35_1	360_5_1	201_0_1	581_5_11	302_0_12	305_27_90	60_0_1	444_35_54	380_5_24	262_0_278	2_5_1	109_5_1	127_35_200	103_346_1	167_5_46	11_5_1	99_5_50	826_5_64	56_0_156	51_5_1	52_5_87	412_5_125	358_3_15	729_5_304
151_0_58	769_5_135	159_5_14	133_12_4	238_5_41	110_5_22	179_5_2	134_5_1	68_5_101	69_5_1	170_356_17	25_5_1	27_5_50	20_5_1	21_5_1	23_0_29	45_5_22	43_5_134	321_5_20	326_046_216	4_5_1	342_5_1	5_35_1	360_5_1	201_0_1	581_5_8	302_0_26	305_27_77	60_0_1	444_35_53	380_5_25	262_0_292	2_5_1	109_5_1	127_35_168	103_346_1	167_5_39	11_5_1	99_5_46	826_5_59	56_0_194	51_5_1	52_5_75	412_5_121	358_3_10	729_5_311
151_0_55	769_5_131	159_5_9	60_0_1	238_5_44	110_5_27	179_5_3	134_5_1	68_5_89	69_5_1	170_356_20	25_5_1	27_5_46	20_5_1	21_5_1	23_0_31	45_5_20	43_5_136	321_5_19	326_046_210	4_5_1	342_5_1	5_35_1	360_5_1	201_0_1	581_5_7	302_0_39	305_27_67	444_35_47	380_5_31	262_0_282	2_5_1	109_5_1	127_35_142	103_346_1	167_5_26	11_5_1	99_5_45	826_5_53	56_0_213	51_5_1	52_5_73	412_5_120	358_3_7	729_5_319
151_0_53	769_5_131	159_5_8	60_0_1	238_5_49	110_5_27	179_5_4	134_5_1	68_5_74	69_5_1	170_356_21	25_5_1	27_5_38	20_5_1	21_5_1	23_0_36	45_5_25	43_5_133	321_5_22	326_046_203	4_5_1	342_5_1	5_35_1	360_5_1	201_0_1	581_5_6	302_0_42	305_27_81	444_35_42	380_5_32	262_0_204	2_5_1	109_5_1	127_35_133	103_346_1	167_5_28	11_5_1	99_5_38	826_5_44	56_0_197	51_5_1	52_5_68	412_5_119	358_3_7	729_5_313
151_0_57	769_5_133	159_5_9	60_0_1	238_5_56	110_5_29	179_5_6	134_5_1	68_5_75	69_5_1	170_356_22	25_5_1	27_5_31	20_5_1	21_5_1	23_0_35	45_5_29	43_5_131	321_5_23	326_046_201	4_5_1	342_5_1	5_35_1	360_5_1	201_0_1	581_5_7	302_0_38	305_27_109	444_35_39	380_5_37	262_0_154	2_5_1	109_5_1	127_35_113	103_346_1	167_5_28	11_5_1	99_5_36	826_5_46	56_0_171	51_5_1	52_5_69	412_5_120	358_3_1	729_5_324
151_0_66	769_5_136	159_5_11	60_0_1	238_5_63	110_5_32	179_5_4	134_5_1	68_5_63	69_5_1	170_356_22	25_5_1	27_5_29	20_5_1	21_5_1	23_0_24	45_5_31	43_5_126	321_5_26	326_046_200	4_5_1	342_5_1	5_35_1	360_5_1	201_0_1	581_5_10	302_0_32	305_27_108	444_35_35	380_5_39	262_0_145	2_5_1	109_5_1	127_35_98	103_346_1	167_5_35	11_5_1	99_5_32	56_0_158	51_5_1	52_5_69	412_5_121	826_5_46	729_5_325
151_0_58	769_5_127	159_5_12	60_0_1	238_5_64	110_5_37	179_5_3	134_5_1	68_5_53	69_5_1	170_356_18	25_5_1	27_5_36	20_5_1	21_5_1	23_0_10	45_5_32	43_5_129	321_5_24	326_046_183	4_5_1	342_5_1	5_35_1	360_5_1	201_0_1	581_5_12	302_0_18	305_27_103	444_35_39	380_5_36	262_0_137	2_5_1	109_5_1	127_35_105	103_346_1	167_5_39	11_5_1	99_5_30	56_0_161	51_5_1	52_5_71	412_5_122	826_5_43	729_5_334
151_0_53	769_5_105	159_5_12	60_0_1	238_5_74	110_5_33	179_5_4	134_5_1	68_5_52	69_5_1	170_356_17	25_5_1	27_5_33	20_5_1	21_5_1	23_0_7	45_5_29	43_5_125	321_5_24	326_046_183	4_5_1	342_5_1	5_35_1	360_5_1	201_0_1	581_5_15	302_0_13	305_27_87	444_35_51	380_5_39	262_0_167	2_5_1	109_5_1	127_35_111	103_346_1	167_5_47	11_5_1	99_5_29	56_0_175	51_5_1	52_5_80	412_5_120	826_5_47	729_5_336
151_0_65	769_5_96	159_5_13	60_0_1	238_5_79	110_5_35	179_5_3	134_5_1	68_5_51	69_5_1	170_356_14	25_5_1	27_5_38	20_5_1	21_5_1	23_0_2	45_5_25	43_5_120	321_5_25	326_046_183	4_5_1	342_5_1	5_35_1	360_5_1	201_0_1	581_5_19	302_0_12	305_27_63	444_35_57	380_5_33	262_0_206	2_5_1	109_5_1	127_35_128	103_346_1	167_5_56	11_5_1	99_5_29	56_0_224	51_5_1	52_5_81	412_5_124	826_5_46	729_5_347
151_0_78	769_5_91	159_5_16	60_0_1	238_5_80	110_5_34	179_5_2	134_5_1	68_5_45	69_5_1	170_356_11	25_5_1	27_5_39	20_5_1	21_5_1	23_0_1	45_5_31	43_5_121	321_5_20	326_046_193	4_5_1	342_5_1	5_35_1	360_5_1	201_0_1	581_5_25	302_0_10	305_27_42	444_35_63	380_5_39	262_0_238	2_5_1	109_5_1	127_35_142	103_346_1	167_5_54	11_5_1	99_5_28	56_0_254	51_5_1	52_5_87	412_5_120	826_5_38	729_5_363
151_0_83	769_5_97	159_5_15	60_0_1	238_5_79	110_5_33	179_5_2	134_5_1	68_5_45	69_5_1	170_356_12	25_5_1	27_5_40	20_5_1	21_5_1	23_0_1	45_5_31	43_5_116	321_5_16	326_046_207	4_5_1	342_5_1	5_35_1	360_5_1	201_0_1	581_5_29	302_0_7	305_27_35	444_35_70	380_5_39	262_0_245	2_5_1	109_5_1	127_35_161	103_346_1	167_5_55	11_5_1	99_5_35	56_0_353	51_5_1	52_5_88	412_5_117	826_5_54	729_5_371
151_0_95	769_5_93	159_5_21	60_0_1	238_5_78	110_5_38	179_5_4	134_5_1	68_5_39	69_5_1	170_356_15	25_5_1	27_5_48	20_5_1	21_5_1	23_0_1	45_5_30	43_5_118	321_5_18	326_046_214	4_5_1	342_5_1	5_35_1	360_5_1	201_0_1	581_5_35	302_0_4	305_27_42	444_35_80	380_5_44	262_0_234	2_5_1	109_5_1	127_35_179	103_346_1	167_5_58	11_5_1	99_5_30	56_0_436	51_5_1	52_5_82	412_5_110	826_5_60	729_5_384
151_0_116	769_5_97	159_5_21	60_0_1	238_5_72	110_5_40	179_5_5	134_5_1	68_5_41	69_5_1	170_356_14	25_5_1	27_5_56	20_5_1	21_5_1	23_0_1	45_5_32	43_5_104	321_5_17	326_046_214	4_5_1	342_5_1	5_35_1	360_5_1	201_0_1	581_5_35	302_0_4	305_27_44	444_35_73	380_5_41	262_0_193	2_5_1	109_5_1	127_35_195	103_346_1	167_5_62	11_5_1	99_5_33	56_0_510	51_5_1	52_5_70	412_5_108	826_5_58	729_5_397
151_0_149	769_5_93	159_5_18	238_5_76	110_5_46	179_5_2	134_5_1	68_5_42	69_5_1	170_356_11	25_5_1	27_5_46	20_5_1	21_5_1	23_0_1	45_5_29	43_5_104	321_5_17	326_046_209	4_5_1	342_5_1	5_35_1	360_5_1	581_5_37	305_27_52	444_35_75	380_5_43	262_0_179	2_5_1	109_5_1	127_35_217	103_346_1	167_5_63	11_5_1	99_5_38	56_0_483	51_5_1	52_5_69	412_5_109	826_5_65	729_5_390
151_0_183	769_5_95	159_5_17	238_5_76	110_5_39	179_5_2	134_5_1	68_5_30	69_5_1	170_356_8	25_5_1	27_5_44	20_5_1	21_5_1	23_0_1	45_5_25	43_5_95	321_5_18	326_046_205	4_5_1	342_5_1	5_35_1	360_5_1	581_5_39	305_27_43	444_35_76	380_5_41	262_0_164	2_5_1	109_5_1	127_35_258	103_346_1	167_5_66	11_5_1	99_5_42	56_0_366	51_5_1	52_5_67	412_5_104	826_5_72	729_5_384
151_0_221	769_5_97	159_5_15	238_5_79	110_5_31	134_5_1	68_5_26	69_5_1	170_356_8	25_5_1	27_5_42	20_5_1	21_5_1	23_0_1	45_5_26	43_5_89	321_5_14	326_046_207	4_5_1	342_5_1	5_35_1	360_5_1	581_5_44	305_27_38	444_35_93	380_5_32	262_0_146	2_5_1	109_5_1	127_35_284	103_346_1	167_5_70	11_5_1	99_5_42	56_0_261	51_5_1	52_5_70	412_5_103	826_5_65	729_5_391
151_0_282	769_5_101	159_5_10	238_5_76	110_5_31	134_5_1	68_5_23	69_5_1	170_356_7	25_5_1	27_5_35	20_5_1	21_5_1	23_0_1	45_5_23	43_5_88	321_5_16	326_046_215	4_5_1	342_5_1	5_35_1	360_5_1	581_5_48	305_27_21	444_35_101	380_5_16	262_0_122	2_5_1	109_5_1	127_35_318	103_346_1	167_5_80	11_5_1	99_5_49	56_0_198	51_5_1	52_5_76	412_5_105	826_5_64	729_5_366
151_0_304	769_5_92	159_5_8	238_5_72	110_5_31	134_5_1	68_5_25	69_5_1	170_356_8	25_5_1	27_5_31	20_5_1	21_5_1	23_0_1	45_5_19	43_5_87	321_5_20	326_046_208	4_5_1	342_5_1	5_35_1	360_5_1	581_5_48	305_27_18	444_35_107	380_5_18	262_0_112	2_5_1	109_5_1	127_35_343	103_346_1	167_5_84	11_5_1	99_5_55	56_0_150	51_5_1	52_5_71	412_5_110	826_5_69	729_5_336
151_0_315	769_5_91	159_5_8	238_5_69	110_5_37	134_5_1	68_5_25	69_5_1	170_356_9	25_5_1	27_5_25	20_5_1	21_5_1	23_0_1	45_5_14	43_5_76	321_5_20	326_046_214	4_5_1	342_5_1	5_35_1	360_5_1	581_5_47	305_27_12	444_35_111	380_5_20	262_0_103	2_5_1	109_5_1	127_35_356	103_346_1	167_5_79	11_5_1	99_5_61	56_0_133	51_5_1	52_5_71	412_5_108	826_5_71	729_5_327
151_0_260	769_5_90	159_5_6	238_5_72	110_5_39	134_5_1	68_5_27	69_5_1	170_356_6	25_5_1	27_5_21	20_5_1	21_5_1	23_0_1	45_5_16	43_5_70	321_5_25	326_046_215	4_5_1	342_5_1	5_35_1	360_5_1	581_5_47	305_27_9	444_35_98	380_5_21	262_0_87	2_5_1	109_5_1	127_35_351	103_346_1	167_5_80	11_5_1	99_5_69	56_0_174	51_5_1	52_5_74	412_5_114	826_5_70	729_5_318
151_0_160	769_5_85	159_5_6	238_5_67	110_5_36	134_5_1	68_5_31	69_5_1	170_356_2	25_5_1	27_5_26	20_5_1	21_5_1	23_0_1	45_5_14	43_5_72	321_5_30	326_046_221	4_5_1	342_5_1	5_35_1	360_5_1	581_5_52	305_27_2	444_35_85	380_5_20	262_0_87	2_5_1	109_5_1	127_35_333	103_346_1	167_5_73	11_5_1	99_5_78	56_0_248	51_5_1	52_5_78	412_5_110	826_5_74	729_5_304
151_0_123	769_5_81	159_5_5	238_5_75	110_5_39	134_5_1	68_5_29	69_5_1	170_356_3	25_5_1	27_5_19	20_5_1	21_5_1	23_0_1	45_5_15	43_5_65	321_5_33	326_046_217	4_5_1	342_5_1	5_35_1	360_5_1	581_5_50	305_27_2	444_35_69	380_5_22	262_0_97	2_5_1	109_5_1	127_35_317	103_346_1	167_5_79	11_5_1	99_5_87	56_0_332	51_5_1	52_5_82	412_5_109	826_5_71	729_5_287
151_0_118	769_5_74	159_5_7	238_5_80	110_5_32	134_5_1	68_5_32	69_5_1	170_356_3	25_5_1	27_5_12	20_5_1	21_5_1	23_0_1	45_5_17	43_5_57	321_5_28	326_046_218	4_5_1	342_5_1	5_35_1	360_5_1	581_5_56	444_35_64	380_5_21	262_0_102	2_5_1	109_5_1	127_35_287	103_346_1	167_5_78	11_5_1	99_5_96	56_0_366	51_5_1	52_5_87	412_5_104	826_5_74	729_5_279
151_0_145	769_5_71	159_5_9	238_5_77	110_5_28	134_5_1	68_5_34	69_5_1	170_356_3	25_5_1	27_5_9	20_5_1	21_5_1	23_0_1	45_5_19	43_5_46	321_5_28	326_046_223	4_5_1	342_5_1	5_35_1	360_5_1	581_5_49	444_35_44	380_5_20	262_0_107	2_5_1	109_5_1	127_35_262	103_346_1	167_5_82	11_5_1	99_5_95	56_0_384	51_5_1	52_5_84	412_5_103	826_5_67	729_5_276
151_0_150	769_5_68	159_5_10	238_5_75	110_5_24	134_5_1	68_5_35	69_5_1	170_356_2	25_5_1	27_5_7	20_5_1	21_5_1	23_0_1	45_5_21	43_5_53	321_5_26	326_046_233	4_5_1	342_5_1	5_35_1	360_5_1	581_5_44	444_35_39	380_5_22	262_0_90	2_5_1	109_5_1	127_35_230	103_346_1	167_5_87	11_5_1	99_5_103	56_0_373	51_5_1	52_5_95	412_5_101	826_5_70	729_5_270
151_0_152	769_5_68	159_5_11	238_5_72	110_5_24	134_5_1	68_5_38	69_5_1	170_356_1	25_5_1	27_5_7	20_5_1	21_5_1	23_0_1	45_5_21	43_5_50	321_5_24	326_046_235	4_5_1	342_5_1	5_35_1	360_5_1	581_5_51	444_35_39	380_5_22	262_0_68	2_5_1	109_5_1	127_35_215	103_346_1	167_5_83	11_5_1	99_5_102	56_0_373	51_5_1	52_5_96	412_5_97	826_5_71	729_5_270
151_0_163	769_5_64	159_5_8	238_5_73	110_5_22	134_5_1	68_5_35	69_5_1	25_5_1	27_5_9	20_5_1	21_5_1	23_0_1	45_5_20	43_5_60	321_5_16	326_046_225	4_5_1	342_5_1	5_35_1	360_5_1	581_5_51	444_35_44	380_5_24	262_0_58	2_5_1	109_5_1	127_35_214	103_346_1	167_5_79	11_5_1	99_5_102	56_0_364	51_5_1	52_5_97	412_5_104	826_5_71	729_5_265
151_0_170	769_5_58	159_5_8	238_5_82	110_5_22	134_5_1	68_5_31	69_5_1	25_5_1	27_5_10	20_5_1	21_5_1	23_0_1	45_5_20	43_5_59	321_5_13	326_046_219	4_5_1	342_5_1	5_35_1	360_5_1	581_5_53	444_35_37	380_5_31	262_0_47	2_5_1	109_5_1	127_35_221	103_346_1	167_5_73	11_5_1	99_5_97	56_0_386	51_5_1	52_5_98	412_5_101	826_5_73	729_5_274
151_0_177	769_5_57	159_5_6	238_5_87	110_5_23	134_5_1	68_5_28	69_5_1	25_5_1	27_5_9	20_5_1	21_5_1	23_0_1	45_5_13	43_5_62	321_5_12	326_046_198	4_5_1	342_5_1	5_35_1	360_5_1	581_5_62	444_35_38	380_5_34	262_0_41	2_5_1	109_5_1	127_35_223	103_346_1	167_5_69	11_5_1	99_5_93	56_0_445	51_5_1	52_5_100	412_5_95	826_5_72	729_5_283
151_0_198	769_5_60	159_5_7	238_5_90	110_5_23	134_5_1	68_5_18	69_5_1	25_5_1	27_5_11	20_5_1	21_5_1	23_0_1	45_5_11	43_5_62	321_5_7	326_046_190	4_5_1	342_5_1	5_35_1	360_5_1	581_5_72	444_35_47	380_5_40	262_0_44	2_5_1	109_5_1	127_35_239	103_346_1	167_5_67	11_5_1	99_5_89	56_0_467	51_5_1	52_5_99	412_5_89	826_5_81	729_5_289
151_0_192	769_5_66	159_5_6	238_5_102	110_5_26	134_5_1	68_5_17	69_5_1	25_5_1	27_5_9	20_5_1	21_5_1	23_0_1	45_5_9	43_5_66	321_5_8	326_046_191	4_5_1	342_5_1	5_35_1	360_5_1	581_5_75	444_35_49	380_5_43	262_0_47	2_5_1	109_5_1	127_35_235	103_346_1	167_5_60	11_5_1	99_5_93	56_0_485	51_5_1	52_5_100	412_5_82	826_5_81	729_5_303
151_0_207	769_5_62	159_5_5	238_5_95	110_5_30	134_5_1	68_5_17	69_5_1	25_5_1	27_5_8	20_5_1	21_5_1	23_0_1	45_5_8	43_5_61	321_5_6	326_046_185	4_5_1	342_5_1	5_35_1	360_5_1	581_5_83	444_35_50	380_5_51	262_0_45	2_5_1	109_5_1	127_35_242	103_346_1	167_5_55	11_5_1	99_5_90	56_0_424	51_5_1	52_5_92	412_5_88	826_5_86	729_5_300
151_0_195	769_5_70	159_5_3	238_5_105	110_5_30	134_5_1	68_5_11	69_5_1	25_5_1	27_5_7	20_5_1	21_5_1	23_0_1	45_5_3	43_5_66	321_5_4	326_046_185	4_5_1	342_5_1	5_35_1	360_5_1	581_5_80	444_35_49	380_5_60	262_0_32	2_5_1	109_5_1	127_35_241	103_346_1	167_5_54	11_5_1	99_5_88	56_0_340	51_5_1	52_5_99	412_5_85	826_5_89	729_5_301
151_0_167	769_5_76	159_5_5	238_5_111	110_5_38	134_5_1	68_5_12	69_5_1	25_5_1	27_5_7	20_5_1	21_5_1	23_0_1	45_5_3	43_5_65	321_5_4	326_046_189	4_5_1	342_5_1	5_35_1	360_5_1	581_5_75	444_35_40	380_5_74	262_0_14	2_5_1	109_5_1	127_35_278	103_346_1	167_5_55	11_5_1	99_5_85	56_0_286	51_5_1	52_5_95	412_5_85	826_5_92	729_5_312
151_0_141	769_5_91	159_5_4	238_5_119	110_5_45	134_5_1	68_5_16	69_5_1	25_5_1	27_5_8	20_5_1	21_5_1	23_0_1	45_5_1	43_5_64	321_5_6	326_046_196	4_5_1	342_5_1	5_35_1	360_5_1	581_5_72	444_35_41	380_5_83	262_0_6	2_5_1	109_5_1	127_35_279	103_346_1	167_5_59	11_5_1	99_5_76	56_0_279	51_5_1	52_5_98	412_5_87	826_5_94	729_5_308
151_0_118	769_5_100	159_5_4	238_5_128	110_5_49	134_5_1	68_5_17	69_5_1	25_5_1	27_5_6	20_5_1	21_5_1	23_0_1	43_5_61	321_5_7	326_046_203	4_5_1	342_5_1	5_35_1	360_5_1	581_5_71	444_35_48	380_5_97	262_0_4	2_5_1	109_5_1	127_35_280	103_346_1	167_5_64	11_5_1	99_5_83	56_0_270	51_5_1	52_5_92	412_5_83	826_5_92	729_5_294
151_0_164	769_5_107	159_5_4	238_5_133	110_5_49	134_5_1	68_5_21	69_5_1	25_5_1	27_5_3	20_5_1	21_5_1	23_0_1	43_5_61	321_5_9	326_046_194	4_5_1	342_5_1	5_35_1	360_5_1	581_5_75	444_35_54	380_5_92	262_0_4	2_5_1	109_5_1	127_35_281	103_346_1	167_5_67	11_5_1	99_5_84	56_0_262	51_5_1	52_5_80	412_5_76	826_5_93	729_5_291
151_0_214	769_5_111	159_5_2	238_5_138	110_5_41	134_5_1	68_5_18	69_5_1	25_5_1	27_5_2	20_5_1	21_5_1	23_0_1	43_5_65	321_5_11	326_046_187	4_5_1	342_5_1	5_35_1	360_5_1	581_5_70	444_35_69	380_5_85	262_0_4	2_5_1	109_5_1	127_35_267	103_346_1	167_5_81	11_5_1	99_5_79	56_0_271	51_5_1	52_5_76	412_5_75	826_5_92	729_5_293
151_0_269	769_5_90	159_5_2	238_5_143	110_5_26	134_5_1	68_5_20	69_5_1	25_5_1	27_5_3	20_5_1	21_5_1	23_0_1	43_5_66	321_5_12	326_046_197	4_5_1	342_5_1	5_35_1	360_5_1	581_5_68	444_35_86	380_5_69	262_0_19	2_5_1	109_5_1	127_35_265	103_346_1	167_5_92	11_5_1	99_5_63	56_0_390	51_5_1	52_5_76	412_5_84	826_5_93	729_5_285
151_0_331	769_5_82	159_5_3	238_5_146	110_5_19	134_5_1	68_5_18	69_5_1	25_5_1	27_5_2	20_5_1	21_5_1	23_0_1	43_5_67	321_5_15	326_046_211	4_5_1	342_5_1	5_35_1	360_5_1	581_5_64	444_35_103	380_5_63	262_0_36	2_5_1	109_5_1	127_35_267	103_346_1	167_5_107	11_5_1	99_5_49	56_0_466	51_5_1	52_5_78	412_5_77	826_5_88	729_5_275
151_0_374	769_5_78	159_5_3	238_5_150	110_5_14	134_5_1	68_5_22	69_5_1	25_5_1	27_5_2	20_5_1	21_5_1	23_0_1	43_5_62	321_5_15	326_046_218	4_5_1	342_5_1	5_35_1	360_5_1	581_5_66	444_35_115	380_5_54	262_0_66	2_5_1	109_5_1	127_35_253	103_346_1	167_5_115	11_5_1	99_5_41	56_0_523	51_5_1	52_5_79	412_5_78	826_5_99	729_5_265
151_0_424	769_5_68	159_5_3	238_5_158	110_5_11	134_5_1	68_5_22	69_5_1	25_5_1	27_5_1	20_5_1	21_5_1	23_0_1	43_5_62	321_5_18	326_046_241	4_5_1	342_5_1	5_35_1	360_5_1	581_5_66	444_35_119	380_5_55	262_0_106	2_5_1	109_5_1	127_35_232	103_346_1	167_5_113	11_5_1	99_5_38	56_0_509	51_5_1	52_5_73	412_5_83	826_5_103	729_5_245
151_0_422	769_5_67	159_5_3	238_5_163	110_5_7	134_5_1	68_5_19	69_5_1	25_5_1	20_5_1	21_5_1	23_0_1	43_5_55	321_5_18	326_046_252	4_5_1	342_5_1	5_35_1	360_5_1	581_5_60	444_35_135	380_5_48	262_0_150	2_5_1	109_5_1	127_35_226	103_346_1	167_5_120	11_5_1	99_5_44	56_0_451	51_5_1	52_5_71	412_5_75	826_5_109	729_5_243
151_0_384	769_5_65	159_5_4	238_5_156	110_5_3	134_5_1	68_5_14	69_5_1	25_5_1	20_5_1	21_5_1	23_0_1	43_5_63	321_5_15	326_046_262	4_5_1	342_5_1	5_35_1	360_5_1	581_5_65	444_35_138	380_5_42	262_0_180	2_5_1	109_5_1	127_35_223	103_346_1	167_5_125	11_5_1	99_5_52	56_0_329	51_5_1	52_5_71	412_5_73	826_5_112	729_5_229
151_0_324	769_5_58	159_5_5	238_5_160	110_5_2	134_5_1	68_5_15	69_5_1	25_5_1	20_5_1	21_5_1	23_0_1	43_5_58	321_5_16	326_046_267	4_5_1	342_5_1	5_35_1	360_5_1	581_5_59	444_35_132	380_5_45	262_0_159	2_5_1	109_5_1	127_35_219	103_346_1	167_5_133	11_5_1	99_5_48	56_0_273	51_5_1	52_5_69	412_5_59	826_5_113	729_5_241
151_0_219	769_5_55	159_5_5	238_5_159	110_5_2	134_5_1	68_5_10	69_5_1	25_5_1	20_5_1	21_5_1	23_0_1	43_5_59	321_5_14	326_046_273	4_5_1	342_5_1	5_35_1	360_5_1	581_5_64	444_35_122	380_5_42	262_0_114	2_5_1	109_5_1	127_35_222	103_346_1	167_5_130	11_5_1	99_5_45	56_0_258	51_5_1	52_5_77	412_5_57	826_5_125	729_5_233
151_0_170	769_5_47	159_5_6	238_5_159	110_5_3	134_5_1	68_5_9	69_5_1	25_5_1	20_5_1	21_5_1	23_0_1	43_5_68	321_5_15	326_046_274	4_5_1	342_5_1	5_35_1	360_5_1	581_5_66	444_35_106	380_5_42	262_0_59	2_5_1	109_5_1	127_35_220	103_346_1	167_5_130	11_5_1	99_5_38	56_0_315	51_5_1	52_5_73	412_5_55	826_5_127	729_5_239
151_0_207	769_5_40	159_5_7	238_5_147	110_5_4	134_5_1	68_5_8	69_5_1	25_5_1	20_5_1	21_5_1	23_0_1	43_5_67	321_5_14	326_046_276	4_5_1	342_5_1	5_35_1	360_5_1	581_5_59	444_35_91	380_5_43	262_0_30	2_5_1	109_5_1	127_35_218	103_346_1	167_5_121	11_5_1	99_5_23	56_0_352	51_5_1	52_5_79	412_5_55	826_5_117	729_5_250
151_0_250	769_5_47	159_5_10	238_5_147	110_5_4	134_5_1	68_5_12	69_5_1	25_5_1	20_5_1	21_5_1	23_0_1	43_5_66	321_5_14	326_046_267	4_5_1	342_5_1	5_35_1	360_5_1	581_5_56	444_35_73	380_5_44	262_0_29	2_5_1	109_5_1	127_35_228	103_346_1	167_5_113	11_5_1	99_5_26	56_0_339	51_5_1	52_5_79	412_5_51	826_5_119	729_5_254
151_0_275	769_5_55	159_5_8	238_5_144	110_5_3	134_5_1	68_5_16	69_5_1	25_5_1	20_5_1	21_5_1	23_0_1	43_5_68	321_5_13	326_046_258	4_5_1	342_5_1	5_35_1	360_5_1	581_5_57	444_35_81	380_5_46	262_0_38	2_5_1	109_5_1	127_35_219	103_346_1	167_5_119	11_5_1	99_5_30	56_0_296	51_5_1	52_5_78	412_5_49	826_5_115	729_5_267
151_0_257	769_5_61	159_5_6	238_5_145	110_5_2	134_5_1	68_5_17	69_5_1	25_5_1	20_5_1	21_5_1	23_0_1	43_5_77	321_5_13	326_046_247	4_5_1	342_5_1	5_35_1	360_5_1	581_5_56	444_35_80	380_5_45	262_0_50	2_5_1	109_5_1	127_35_223	103_346_1	167_5_124	11_5_1	99_5_29	56_0_250	51_5_1	52_5_75	412_5_52	826_5_107	729_5_286
151_0_181	769_5_70	159_5_8	238_5_156	110_5_2	134_5_1	68_5_14	69_5_1	25_5_1	20_5_1	21_5_1	23_0_1	43_5_68	321_5_11	326_046_263	4_5_1	342_5_1	5_35_1	360_5_1	581_5_52	444_35_67	380_5_49	262_0_40	2_5_1	109_5_1	127_35_202	103_346_1	167_5_141	11_5_1	99_5_27	56_0_244	51_5_1	52_5_81	412_5_48	826_5_99	729_5_306
151_0_174	769_5_77	159_5_6	238_5_169	110_5_1	134_5_1	68_5_13	69_5_1	25_5_1	20_5_1	21_5_1	23_0_1	43_5_63	321_5_12	326_046_261	4_5_1	342_5_1	5_35_1	360_5_1	581_5_49	444_35_63	380_5_53	262_0_26	2_5_1	109_5_1	127_35_208	103_346_1	167_5_144	11_5_1	99_5_22	56_0_249	51_5_1	52_5_73	412_5_43	826_5_95	729_5_315
151_0_184	769_5_85	159_5_4	238_5_157	134_5_1	68_5_13	69_5_1	25_5_1	20_5_1	21_5_1	23_0_1	43_5_57	321_5_12	326_046_260	4_5_1	342_5_1	5_35_1	360_5_1	581_5_47	444_35_61	380_5_50	262_0_22	109_5_1	127_35_211	103_346_1	167_5_137	11_5_1	99_5_15	56_0_332	51_5_1	52_5_76	412_5_41	826_5_100	729_5_337
151_0_198	769_5_88	159_5_4	238_5_164	134_5_1	68_5_13	69_5_1	25_5_1	20_5_1	21_5_1	23_0_1	43_5_52	321_5_10	326_046_269	4_5_1	342_5_1	5_35_1	360_5_1	581_5_45	444_35_62	380_5_56	262_0_16	109_5_1	127_35_212	103_346_1	167_5_144	11_5_1	99_5_10	56_0_372	51_5_1	52_5_75	412_5_43	826_5_101	729_5_338
151_0_190	769_5_94	159_5_3	238_5_172	134_5_1	68_5_15	69_5_1	25_5_1	20_5_1	21_5_1	23_0_1	43_5_46	321_5_10	326_046_266	4_5_1	342_5_1	5_35_1	360_5_1	581_5_49	444_35_59	380_5_57	262_0_21	109_5_1	127_35_204	103_346_1	167_5_155	11_5_1	99_5_9	56_0_375	51_5_1	52_5_95	412_5_39	826_5_100	729_5_349
151_0_151	769_5_97	159_5_3	238_5_182	134_5_1	68_5_24	69_5_1	25_5_1	20_5_1	21_5_1	23_0_1	43_5_46	321_5_12	326_046_265	4_5_1	342_5_1	5_35_1	360_5_1	581_5_46	444_35_60	380_5_49	262_0_29	109_5_1	127_35_211	103_346_1	167_5_155	11_5_1	99_5_10	56_0_281	51_5_1	52_5_104	412_5_34	826_5_105	729_5_358
151_0_154	769_5_105	159_5_2	238_5_187	134_5_1	68_5_28	69_5_1	25_5_1	20_5_1	21_5_1	23_0_1	43_5_50	321_5_9	326_046_265	4_5_1	342_5_1	5_35_1	360_5_1	581_5_46	444_35_60	380_5_48	262_0_40	109_5_1	127_35_202	103_346_1	167_5_153	11_5_1	99_5_12	56_0_219	51_5_1	52_5_103	412_5_31	826_5_104	729_5_362
151_0_189	769_5_111	159_5_5	238_5_179	134_5_1	68_5_33	69_5_1	25_5_1	20_5_1	21_5_1	23_0_1	43_5_58	321_5_9	326_046_276	4_5_1	342_5_1	5_35_1	360_5_1	581_5_53	444_35_68	380_5_41	262_0_79	109_5_1	127_35_193	103_346_1	167_5_143	11_5_1	99_5_15	56_0_174	51_5_1	52_5_106	412_5_31	826_5_101	729_5_375
151_0_227	769_5_107	159_5_5	238_5_179	134_5_1	68_5_33	69_5_1	25_5_1	20_5_1	21_5_1	23_0_1	43_5_70	321_5_11	326_046_259	4_5_1	342_5_1	5_35_1	360_5_1	581_5_47	444_35_67	380_5_35	262_0_103	109_5_1	127_35_193	103_346_1	167_5_141	11_5_1	99_5_13	56_0_150	51_5_1	52_5_113	412_5_32	826_5_91	729_5_369
151_0_231	769_5_109	159_5_9	238_5_178	134_5_1	68_5_31	69_5_1	25_5_1	20_5_1	21_5_1	23_0_1	43_5_65	321_5_15	326_046_274	4_5_1	342_5_1	5_35_1	360_5_1	581_5_48	444_35_65	380_5_34	262_0_112	109_5_1	127_35_187	103_346_1	167_5_143	11_5_1	99_5_14	56_0_127	51_5_1	52_5_116	412_5_33	826_5_90	729_5_382
151_0_199	769_5_119	159_5_8	238_5_191	134_5_1	68_5_29	69_5_1	25_5_1	20_5_1	21_5_1	23_0_1	43_5_63	321_5_19	326_046_284	4_5_1	342_5_1	5_35_1	360_5_1	581_5_40	444_35_62	380_5_35	262_0_86	109_5_1	127_35_191	103_346_1	167_5_132	11_5_1	99_5_12	56_0_115	51_5_1	52_5_112	412_5_29	826_5_92	729_5_386
151_0_176	769_5_116	159_5_6	238_5_199	134_5_1	68_5_24	69_5_1	25_5_1	20_5_1	21_5_1	23_0_1	43_5_70	321_5_23	326_046_319	4_5_1	342_5_1	5_35_1	360_5_1	581_5_36	444_35_56	380_5_32	262_0_51	109_5_1	127_35_188	103_346_1	167_5_131	11_5_1	99_5_13	56_0_143	51_5_1	52_5_106	412_5_30	826_5_90	729_5_397
151_0_169	769_5_107	159_5_4	238_5_207	134_5_1	68_5_19	69_5_1	25_5_1	20_5_1	21_5_1	23_0_1	43_5_75	321_5_28	326_046_345	4_5_1	342_5_1	5_35_1	360_5_1	581_5_40	444_35_44	380_5_38	262_0_23	109_5_1	127_35_194	103_346_1	167_5_119	11_5_1	99_5_8	56_0_206	51_5_1	52_5_98	412_5_32	826_5_84	729_5_381
151_0_181	769_5_104	159_5_2	238_5_212	134_5_1	68_5_19	69_5_1	25_5_1	20_5_1	21_5_1	23_0_1	43_5_82	321_5_29	326_046_371	4_5_1	342_5_1	5_35_1	360_5_1	581_5_32	444_35_47	380_5_43	262_0_13	109_5_1	127_35_194	103_346_1	167_5_109	11_5_1	99_5_5	56_0_296	51_5_1	52_5_80	412_5_21	826_5_79	729_5_393
151_0_189	769_5_106	159_5_1	238_5_214	134_5_1	68_5_20	69_5_1	25_5_1	20_5_1	21_5_1	23_0_1	43_5_88	321_5_24	326_046_384	4_5_1	342_5_1	5_35_1	360_5_1	581_5_34	444_35_50	380_5_46	262_0_19	109_5_1	127_35_185	103_346_1	167_5_107	11_5_1	99_5_5	56_0_376	51_5_1	52_5_74	412_5_27	826_5_88	729_5_402
151_0_199	769_5_106	238_5_218	134_5_1	68_5_21	69_5_1	25_5_1	21_5_1	23_0_1	43_5_86	321_5_23	326_046_373	4_5_1	342_5_1	5_35_1	360_5_1	581_5_32	444_35_53	380_5_40	262_0_37	109_5_1	127_35_177	103_346_1	167_5_113	11_5_1	99_5_5	56_0_378	51_5_1	52_5_72	412_5_30	826_5_92	729_5_403
151_0_205	769_5_108	238_5_218	134_5_1	68_5_23	69_5_1	25_5_1	21_5_1	23_0_1	43_5_88	321_5_21	326_046_357	4_5_1	342_5_1	5_35_1	360_5_1	581_5_33	444_35_61	380_5_40	262_0_56	109_5_1	127_35_170	103_346_1	167_5_118	11_5_1	99_5_2	56_0_319	51_5_1	52_5_70	412_5_31	826_5_96	729_5_394
151_0_224	769_5_100	238_5_223	134_5_1	68_5_22	69_5_1	25_5_1	21_5_1	23_0_1	43_5_87	321_5_26	326_046_313	4_5_1	342_5_1	5_35_1	360_5_1	581_5_30	444_35_63	380_5_39	262_0_82	109_5_1	127_35_170	103_346_1	167_5_114	11_5_1	99_5_3	56_0_255	51_5_1	52_5_66	412_5_31	826_5_100	729_5_372
151_0_244	769_5_90	238_5_232	134_5_1	68_5_23	69_5_1	25_5_1	21_5_1	23_0_1	43_5_96	321_5_20	326_046_283	4_5_1	342_5_1	5_35_1	360_5_1	581_5_31	444_35_68	380_5_36	262_0_116	109_5_1	127_35_163	103_346_1	167_5_120	11_5_1	99_5_3	56_0_179	51_5_1	52_5_62	412_5_31	826_5_104	729_5_374
151_0_229	769_5_89	238_5_246	134_5_1	68_5_23	69_5_1	25_5_1	21_5_1	23_0_1	43_5_98	321_5_19	326_046_258	4_5_1	342_5_1	5_35_1	360_5_1	581_5_36	444_35_72	380_5_34	262_0_120	109_5_1	127_35_163	103_346_1	167_5_114	11_5_1	99_5_2	56_0_175	51_5_1	52_5_65	412_5_26	826_5_96	729_5_377
151_0_203	769_5_84	238_5_243	134_5_1	68_5_24	69_5_1	25_5_1	21_5_1	23_0_1	43_5_94	321_5_22	326_046_230	4_5_1	342_5_1	5_35_1	360_5_1	581_5_39	444_35_69	380_5_39	262_0_93	109_5_1	127_35_182	103_346_1	167_5_111	11_5_1	99_5_3	56_0_218	51_5_1	52_5_61	412_5_20	826_5_102	729_5_391
151_0_203	769_5_92	238_5_239	134_5_1	68_5_31	69_5_1	25_5_1	21_5_1	23_0_1	43_5_84	321_5_21	326_046_229	4_5_1	342_5_1	5_35_1	360_5_1	581_5_42	444_35_69	380_5_39	262_0_52	109_5_1	127_35_194	103_346_1	167_5_106	11_5_1	99_5_4	56_0_291	51_5_1	52_5_70	412_5_18	826_5_103	729_5_399
151_0_222	769_5_87	238_5_241	134_5_1	68_5_33	69_5_1	25_5_1	21_5_1	23_0_1	43_5_82	321_5_21	326_046_227	4_5_1	342_5_1	5_35_1	360_5_1	581_5_42	444_35_61	380_5_35	262_0_30	109_5_1	127_35_213	103_346_1	167_5_97	11_5_1	99_5_8	56_0_407	51_5_1	52_5_73	412_5_16	826_5_106	729_5_411
151_0_239	769_5_89	238_5_243	134_5_1	68_5_37	69_5_1	25_5_1	21_5_1	23_0_1	43_5_78	321_5_16	326_046_246	4_5_1	342_5_1	5_35_1	360_5_1	581_5_43	444_35_49	380_5_31	262_0_20	109_5_1	127_35_237	103_346_1	167_5_89	11_5_1	99_5_9	56_0_502	51_5_1	52_5_70	412_5_16	826_5_105	729_5_413
151_0_216	769_5_95	238_5_257	134_5_1	68_5_40	69_5_1	25_5_1	21_5_1	23_0_1	43_5_66	321_5_14	326_046_265	4_5_1	342_5_1	5_35_1	360_5_1	581_5_39	444_35_41	380_5_30	262_0_13	109_5_1	127_35_233	103_346_1	167_5_82	11_5_1	99_5_10	56_0_542	51_5_1	52_5_69	412_5_13	826_5_97	729_5_426
151_0_157	769_5_85	238_5_266	134_5_1	68_5_42	69_5_1	25_5_1	21_5_1	23_0_1	43_5_72	321_5_14	326_046_296	4_5_1	342_5_1	5_35_1	360_5_1	581_5_42	444_35_39	380_5_34	262_0_5	109_5_1	127_35_217	103_346_1	167_5_81	11_5_1	99_5_9	56_0_500	51_5_1	52_5_75	412_5_13	826_5_91	729_5_428
151_0_106	769_5_78	238_5_271	134_5_1	68_5_39	69_5_1	25_5_1	21_5_1	23_0_1	43_5_79	321_5_11	326_046_308	4_5_1	342_5_1	5_35_1	360_5_1	581_5_36	444_35_22	380_5_33	262_0_8	109_5_1	127_35_213	103_346_1	167_5_79	11_5_1	99_5_5	56_0_335	51_5_1	52_5_81	412_5_10	826_5_84	729_5_431
151_0_121	769_5_84	238_5_264	134_5_1	68_5_38	69_5_1	25_5_1	21_5_1	23_0_1	43_5_80	321_5_12	326_046_310	4_5_1	342_5_1	5_35_1	360_5_1	581_5_36	444_35_23	380_5_31	262_0_7	109_5_1	127_35_204	103_346_1	167_5_88	11_5_1	99_5_4	56_0_219	51_5_1	52_5_86	412_5_11	826_5_84	729_5_432
151_0_162	769_5_79	238_5_253	134_5_1	68_5_37	69_5_1	25_5_1	21_5_1	23_0_1	43_5_83	321_5_13	326_046_289	4_5_1	342_5_1	5_35_1	360_5_1	581_5_28	444_35_30	380_5_33	262_0_15	109_5_1	127_35_200	103_346_1	167_5_84	11_5_1	99_5_2	56_0_193	51_5_1	52_5_88	412_5_11	826_5_83	729_5_429
151_0_196	769_5_81	238_5_246	134_5_1	68_5_37	69_5_1	25_5_1	21_5_1	23_0_1	43_5_88	321_5_10	326_046_272	4_5_1	342_5_1	5_35_1	360_5_1	581_5_23	444_35_39	380_5_37	262_0_36	109_5_1	127_35_226	103_346_1	167_5_81	11_5_1	99_5_1	56_0_238	51_5_1	52_5_85	412_5_12	826_5_79	729_5_438
151_0_197	769_5_68	238_5_249	134_5_1	68_5_31	69_5_1	25_5_1	21_5_1	23_0_1	43_5_87	321_5_13	326_046_252	342_5_1	5_35_1	360_5_1	581_5_19	444_35_47	380_5_37	262_0_65	109_5_1	127_35_226	103_346_1	167_5_87	11_5_1	56_0_329	51_5_1	52_5_83	412_5_14	826_5_82	729_5_437
151_0_154	769_5_69	238_5_253	134_5_1	68_5_30	69_5_1	25_5_1	21_5_1	23_0_1	43_5_93	321_5_12	326_046_238	342_5_1	5_35_1	360_5_1	581_5_19	444_35_60	380_5_38	262_0_69	109_5_1	127_35_216	103_346_1	167_5_76	11_5_1	56_0_417	51_5_1	52_5_79	412_5_14	826_5_80	729_5_441
151_0_138	769_5_66	238_5_260	134_5_1	68_5_27	69_5_1	25_5_1	21_5_1	23_0_1	43_5_89	321_5_11	326_046_235	342_5_1	5_35_1	360_5_1	581_5_27	444_35_63	380_5_37	262_0_62	109_5_1	127_35_211	103_346_1	167_5_77	11_5_1	56_0_463	51_5_1	52_5_75	412_5_12	826_5_73	729_5_453
151_0_158	769_5_72	238_5_282	134_5_1	68_5_21	69_5_1	25_5_1	21_5_1	23_0_1	43_5_87	321_5_6	326_046_227	342_5_1	5_35_1	360_5_1	581_5_25	444_35_62	380_5_29	262_0_36	109_5_1	127_35_192	103_346_1	167_5_81	11_5_1	56_0_486	51_5_1	52_5_71	412_5_11	826_5_62	729_5_463
151_0_205	769_5_78	238_5_299	134_5_1	68_5_17	69_5_1	25_5_1	21_5_1	23_0_1	43_5_83	321_5_4	326_046_239	342_5_1	5_35_1	360_5_1	581_5_22	444_35_57	380_5_32	262_0_22	109_5_1	127_35_148	103_346_1	167_5_87	11_5_1	56_0_454	51_5_1	52_5_54	412_5_5	826_5_61	729_5_470
151_0_258	769_5_68	238_5_299	134_5_1	68_5_9	69_5_1	25_5_1	21_5_1	23_0_1	43_5_82	321_5_3	326_046_227	342_5_1	5_35_1	360_5_1	581_5_21	444_35_52	380_5_24	262_0_9	109_5_1	127_35_122	103_346_1	167_5_91	11_5_1	56_0_398	51_5_1	52_5_44	412_5_3	826_5_58	729_5_491
151_0_284	769_5_74	238_5_292	134_5_1	68_5_3	69_5_1	25_5_1	21_5_1	23_0_1	43_5_89	321_5_1	326_046_212	342_5_1	5_35_1	360_5_1	581_5_23	444_35_35	380_5_18	262_0_5	109_5_1	127_35_92	103_346_1	167_5_109	11_5_1	56_0_348	51_5_1	52_5_44	412_5_1	826_5_54	729_5_497
151_0_260	769_5_79	238_5_305	134_5_1	68_5_2	25_5_1	21_5_1	23_0_1	43_5_87	321_5_1	326_046_198	342_5_1	5_35_1	360_5_1	581_5_25	444_35_34	380_5_17	262_0_6	109_5_1	127_35_74	103_346_1	167_5_112	11_5_1	56_0_331	52_5_36	826_5_47	729_5_503
151_0_240	769_5_83	238_5_319	134_5_1	25_5_1	21_5_1	23_0_1	43_5_89	321_5_1	5_35_1	342_5_1	326_046_212	360_5_1	581_5_28	444_35_37	380_5_16	262_0_6	109_5_1	127_35_81	103_346_1	167_5_121	11_5_1	56_0_332	52_5_33	826_5_42	729_5_503
151_0_249	769_5_76	238_5_327	134_5_1	25_5_1	21_5_1	23_0_1	43_5_91	321_5_1	5_35_1	342_5_1	326_046_221	360_5_1	581_5_28	444_35_35	380_5_22	262_0_2	109_5_1	127_35_97	103_346_1	167_5_124	11_5_1	56_0_308	52_5_29	826_5_48	729_5_508
151_0_275	769_5_80	238_5_319	134_5_1	25_5_1	21_5_1	23_0_1	43_5_82	321_5_1	5_35_1	342_5_1	326_046_216	360_5_1	581_5_26	444_35_33	380_5_21	109_5_1	127_35_111	103_346_1	167_5_140	11_5_1	56_0_311	52_5_29	826_5_54	729_5_504
151_0_321	769_5_88	238_5_306	134_5_1	25_5_1	21_5_1	23_0_1	43_5_85	321_5_1	5_35_1	342_5_1	326_046_209	360_5_1	581_5_29	444_35_31	380_5_30	109_5_1	127_35_129	103_346_1	167_5_145	11_5_1	56_0_324	52_5_28	826_5_54	729_5_494
151_0_376	769_5_91	238_5_306	134_5_1	25_5_1	21_5_1	23_0_1	43_5_75	321_5_1	5_35_1	342_5_1	326_046_221	360_5_1	581_5_25	444_35_32	380_5_26	109_5_1	127_35_154	103_346_1	167_5_155	11_5_1	56_0_338	52_5_28	826_5_52	729_5_490
151_0_365	769_5_97	238_5_290	134_5_1	25_5_1	21_5_1	23_0_1	43_5_67	321_5_1	5_35_1	342_5_1	326_046_224	360_5_1	581_5_25	444_35_36	380_5_33	109_5_1	127_35_168	103_346_1	167_5_156	11_5_1	56_0_325	52_5_31	826_5_57	729_5_484
151_0_328	769_5_107	238_5_293	134_5_1	25_5_1	21_5_1	23_0_1	43_5_64	321_5_1	5_35_1	342_5_1	326_046_228	360_5_1	581_5_22	444_35_39	380_5_31	109_5_1	127_35_172	103_346_1	167_5_164	11_5_1	56_0_269	52_5_25	826_5_65	729_5_503
151_0_316	769_5_106	238_5_291	134_5_1	25_5_1	21_5_1	23_0_1	43_5_62	321_5_1	5_35_1	342_5_1	326_046_233	360_5_1	581_5_28	444_35_39	380_5_31	109_5_1	127_35_193	103_346_1	167_5_165	11_5_1	56_0_238	52_5_24	826_5_59	729_5_506
151_0_359	769_5_110	238_5_292	134_5_1	25_5_1	21_5_1	23_0_1	43_5_67	321_5_1	5_35_1	342_5_1	326_046_228	360_5_1	581_5_33	444_35_44	380_5_33	109_5_1	127_35_174	103_346_1	167_5_159	11_5_1	56_0_231	52_5_21	826_5_58	729_5_516
151_0_421	769_5_102	238_5_279	134_5_1	25_5_1	21_5_1	23_0_1	43_5_63	321_5_1	5_35_1	342_5_1	326_046_232	360_5_1	581_5_37	444_35_45	380_5_30	109_5_1	127_35_163	103_346_1	167_5_161	11_5_1	56_0_225	52_5_22	826_5_50	729_5_538
151_0_449	769_5_97	238_5_285	134_5_1	25_5_1	21_5_1	23_0_1	43_5_56	321_5_1	5_35_1	342_5_1	326_046_228	360_5_1	581_5_40	444_35_47	380_5_23	109_5_1	127_35_146	103_346_1	167_5_159	11_5_1	56_0_221	52_5_21	826_5_45	729_5_537
151_0_373	769_5_94	238_5_274	134_5_1	25_5_1	21_5_1	23_0_1	43_5_66	321_5_1	5_35_1	342_5_1	326_046_228	360_5_1	581_5_38	444_35_51	380_5_27	109_5_1	127_35_127	103_346_1	167_5_178	11_5_1	56_0_285	52_5_21	826_5_50	729_5_540
151_0_327	769_5_87	238_5_291	134_5_1	25_5_1	21_5_1	23_0_1	43_5_66	321_5_1	5_35_1	342_5_1	326_046_211	360_5_1	581_5_43	444_35_49	380_5_28	109_5_1	127_35_105	103_346_1	167_5_185	11_5_1	56_0_334	52_5_23	826_5_42	729_5_545
151_0_262	769_5_85	238_5_298	134_5_1	25_5_1	21_5_1	23_0_1	43_5_56	321_5_1	5_35_1	342_5_1	326_046_204	360_5_1	581_5_43	444_35_52	380_5_32	109_5_1	127_35_94	103_346_1	167_5_196	11_5_1	56_0_358	52_5_28	826_5_50	729_5_547
151_0_269	769_5_76	238_5_300	134_5_1	25_5_1	21_5_1	23_0_1	43_5_50	321_5_1	5_35_1	342_5_1	326_046_191	360_5_1	581_5_44	444_35_51	380_5_37	109_5_1	127_35_83	103_346_1	167_5_208	11_5_1	56_0_283	52_5_24	826_5_57	729_5_573
151_0_249	769_5_69	238_5_298	134_5_1	25_5_1	21_5_1	23_0_1	43_5_46	321_5_1	5_35_1	342_5_1	326_046_197	360_5_1	581_5_47	444_35_45	380_5_36	109_5_1	127_35_61	103_346_1	167_5_225	11_5_1	56_0_215	52_5_26	826_5_54	729_5_572
151_0_231	769_5_69	238_5_292	134_5_1	25_5_1	21_5_1	23_0_1	43_5_53	321_5_1	5_35_1	342_5_1	326_046_203	360_5_1	581_5_51	444_35_43	380_5_40	109_5_1	127_35_55	103_346_1	167_5_231	11_5_1	56_0_171	52_5_25	826_5_56	729_5_562
151_0_241	769_5_63	238_5_291	134_5_1	25_5_1	21_5_1	23_0_1	43_5_51	321_5_1	5_35_1	342_5_1	326_046_205	360_5_1	581_5_51	444_35_39	380_5_38	109_5_1	127_35_42	103_346_1	167_5_234	11_5_1	56_0_147	52_5_23	826_5_63	729_5_546
151_0_284	769_5_59	238_5_288	134_5_1	25_5_1	21_5_1	23_0_1	43_5_45	321_5_1	5_35_1	342_5_1	326_046_203	360_5_1	581_5_54	444_35_31	380_5_43	109_5_1	127_35_30	103_346_1	167_5_245	11_5_1	56_0_146	52_5_22	826_5_59	729_5_522
151_0_321	769_5_55	238_5_310	134_5_1	25_5_1	21_5_1	23_0_1	43_5_37	321_5_1	5_35_1	342_5_1	326_046_207	360_5_1	581_5_59	444_35_26	380_5_41	109_5_1	127_35_23	103_346_1	167_5_252	11_5_1	56_0_198	52_5_20	826_5_65	729_5_525
151_0_321	769_5_58	238_5_324	134_5_1	25_5_1	21_5_1	23_0_1	43_5_40	321_5_1	5_35_1	342_5_1	326_046_194	360_5_1	581_5_66	444_35_22	380_5_38	109_5_1	127_35_18	103_346_1	167_5_248	11_5_1	56_0_253	52_5_19	826_5_70	729_5_525
151_0_272	769_5_63	238_5_332	134_5_1	25_5_1	21_5_1	23_0_1	43_5_34	321_5_1	5_35_1	342_5_1	326_046_195	360_5_1	581_5_71	444_35_25	380_5_43	109_5_1	127_35_9	103_346_1	167_5_249	11_5_1	56_0_354	52_5_24	826_5_67	729_5_517
151_0_210	769_5_69	238_5_347	134_5_1	25_5_1	21_5_1	23_0_1	43_5_32	321_5_1	5_35_1	342_5_1	326_046_197	360_5_1	581_5_73	444_35_42	380_5_47	109_5_1	127_35_8	103_346_1	167_5_249	11_5_1	56_0_438	52_5_28	826_5_69	729_5_519
151_0_180	769_5_79	238_5_347	134_5_1	25_5_1	21_5_1	23_0_1	43_5_26	321_5_1	5_35_1	342_5_1	326_046_220	360_5_1	581_5_73	444_35_62	380_5_51	109_5_1	127_35_9	103_346_1	167_5_255	11_5_1	56_0_460	52_5_30	826_5_75	729_5_524
151_0_212	769_5_79	238_5_341	134_5_1	25_5_1	21_5_1	23_0_1	43_5_24	321_5_1	5_35_1	342_5_1	326_046_232	360_5_1	581_5_69	444_35_83	380_5_60	109_5_1	127_35_10	103_346_1	167_5_249	11_5_1	56_0_478	52_5_33	826_5_72	729_5_516
151_0_267	769_5_84	238_5_343	134_5_1	25_5_1	21_5_1	23_0_1	43_5_24	321_5_1	5_35_1	342_5_1	326_046_219	360_5_1	581_5_66	444_35_110	380_5_62	109_5_1	127_35_15	103_346_1	167_5_242	11_5_1	56_0_427	52_5_34	826_5_66	729_5_522
151_0_275	769_5_84	238_5_350	134_5_1	25_5_1	21_5_1	23_0_1	43_5_20	321_5_1	5_35_1	342_5_1	326_046_215	360_5_1	581_5_70	444_35_123	380_5_68	109_5_1	127_35_21	103_346_1	167_5_239	11_5_1	56_0_358	52_5_42	826_5_66	729_5_525
151_0_322	769_5_79	238_5_347	134_5_1	25_5_1	21_5_1	23_0_1	43_5_18	321_5_1	5_35_1	342_5_1	326_046_233	360_5_1	581_5_65	444_35_134	380_5_78	109_5_1	127_35_27	103_346_1	167_5_233	11_5_1	56_0_295	52_5_35	826_5_70	729_5_526
151_0_305	769_5_77	238_5_340	134_5_1	25_5_1	21_5_1	23_0_1	43_5_24	321_5_1	5_35_1	342_5_1	326_046_250	360_5_1	581_5_70	444_35_131	380_5_74	109_5_1	127_35_32	103_346_1	167_5_234	11_5_1	56_0_257	52_5_36	826_5_69	729_5_512
151_0_301	769_5_77	238_5_337	134_5_1	25_5_1	21_5_1	23_0_1	43_5_25	321_5_1	5_35_1	342_5_1	326_046_251	360_5_1	581_5_70	444_35_130	380_5_75	109_5_1	127_35_31	103_346_1	167_5_228	11_5_1	56_0_226	52_5_39	826_5_74	729_5_487
151_0_271	769_5_81	238_5_347	134_5_1	25_5_1	21_5_1	23_0_1	43_5_24	321_5_1	5_35_1	342_5_1	326_046_261	360_5_1	581_5_61	444_35_121	380_5_70	109_5_1	127_35_30	103_346_1	167_5_235	11_5_1	56_0_206	52_5_41	826_5_62	729_5_486
151_0_214	769_5_78	238_5_353	134_5_1	25_5_1	21_5_1	23_0_1	43_5_26	321_5_1	5_35_1	342_5_1	326_046_258	360_5_1	581_5_55	444_35_108	380_5_72	109_5_1	127_35_27	103_346_1	167_5_226	11_5_1	56_0_239	52_5_42	826_5_62	729_5_476
151_0_206	769_5_81	238_5_345	134_5_1	25_5_1	21_5_1	23_0_1	43_5_24	321_5_1	5_35_1	342_5_1	326_046_257	360_5_1	581_5_51	444_35_108	380_5_76	109_5_1	127_35_22	103_346_1	167_5_234	11_5_1	56_0_251	52_5_45	826_5_57	729_5_455
151_0_236	769_5_86	238_5_357	134_5_1	25_5_1	21_5_1	23_0_1	43_5_26	321_5_1	5_35_1	342_5_1	326_046_246	360_5_1	581_5_47	444_35_107	380_5_79	109_5_1	127_35_11	103_346_1	167_5_215	11_5_1	56_0_257	52_5_52	826_5_53	729_5_444
151_0_299	769_5_85	238_5_353	134_5_1	25_5_1	21_5_1	23_0_1	43_5_28	321_5_1	5_35_1	342_5_1	326_046_237	360_5_1	581_5_49	444_35_108	380_5_85	109_5_1	127_35_4	103_346_1	167_5_229	11_5_1	56_0_248	52_5_54	826_5_48	729_5_436
151_0_304	769_5_79	238_5_371	134_5_1	25_5_1	21_5_1	23_0_1	43_5_24	321_5_1	5_35_1	342_5_1	326_046_239	360_5_1	581_5_51	444_35_95	380_5_84	109_5_1	127_35_3	103_346_1	167_5_256	11_5_1	56_0_238	52_5_49	826_5_42	729_5_442
151_0_299	769_5_86	238_5_380	134_5_1	25_5_1	21_5_1	23_0_1	43_5_22	321_5_1	5_35_1	342_5_1	326_046_233	360_5_1	581_5_59	444_35_85	380_5_80	109_5_1	127_35_3	103_346_1	167_5_251	11_5_1	56_0_268	52_5_49	826_5_38	729_5_423
151_0_293	769_5_88	238_5_368	134_5_1	25_5_1	21_5_1	23_0_1	43_5_20	321_5_1	5_35_1	342_5_1	326_046_227	360_5_1	581_5_66	444_35_76	380_5_82	109_5_1	127_35_2	103_346_1	167_5_249	11_5_1	56_0_344	52_5_49	826_5_41	729_5_435
151_0_269	769_5_82	238_5_367	134_5_1	25_5_1	21_5_1	23_0_1	43_5_21	321_5_1	326_046_215	342_5_1	360_5_1	581_5_64	444_35_71	380_5_86	109_5_1	103_346_1	167_5_239	11_5_1	56_0_391	52_5_47	826_5_44	729_5_429
151_0_245	769_5_85	238_5_359	134_5_1	25_5_1	21_5_1	23_0_1	43_5_25	321_5_1	326_046_208	342_5_1	360_5_1	581_5_67	444_35_82	380_5_86	109_5_1	103_346_1	167_5_229	11_5_1	56_0_365	52_5_40	826_5_47	729_5_416
151_0_261	769_5_96	238_5_339	134_5_1	25_5_1	21_5_1	23_0_1	43_5_26	321_5_1	326_046_219	342_5_1	360_5_1	581_5_67	444_35_120	380_5_87	109_5_1	103_346_1	167_5_225	11_5_1	56_0_308	52_5_41	826_5_43	729_5_419
151_0_329	769_5_88	238_5_320	134_5_1	25_5_1	21_5_1	23_0_1	43_5_27	321_5_1	326_046_232	342_5_1	360_5_1	581_5_68	444_35_141	380_5_91	109_5_1	103_346_1	167_5_222	11_5_1	56_0_264	52_5_39	826_5_41	729_5_382
151_0_398	769_5_85	238_5_330	134_5_1	25_5_1	21_5_1	23_0_1	43_5_34	321_5_1	326_046_247	342_5_1	360_5_1	581_5_62	444_35_195	380_5_85	109_5_1	103_346_1	167_5_212	11_5_1	56_0_216	52_5_39	826_5_40	729_5_383
151_0_449	769_5_87	238_5_303	134_5_1	25_5_1	21_5_1	23_0_1	43_5_39	321_5_1	326_046_268	342_5_1	360_5_1	581_5_58	444_35_217	380_5_92	109_5_1	103_346_1	167_5_211	11_5_1	56_0_185	52_5_36	826_5_44	729_5_367
151_0_428	769_5_96	238_5_307	134_5_1	25_5_1	21_5_1	23_0_1	43_5_34	321_5_1	326_046_287	342_5_1	360_5_1	581_5_43	444_35_264	380_5_94	109_5_1	103_346_1	167_5_211	11_5_1	56_0_186	52_5_34	826_5_42	729_5_360
151_0_389	769_5_94	238_5_310	134_5_1	25_5_1	21_5_1	23_0_1	43_5_36	321_5_1	326_046_286	342_5_1	360_5_1	581_5_45	444_35_280	380_5_94	109_5_1	103_346_1	167_5_204	11_5_1	56_0_225	52_5_35	826_5_41	729_5_357
151_0_338	769_5_95	238_5_309	134_5_1	25_5_1	21_5_1	23_0_1	43_5_34	321_5_1	326_046_286	342_5_1	360_5_1	581_5_43	444_35_291	380_5_102	109_5_1	103_346_1	167_5_199	11_5_1	56_0_281	52_5_32	826_5_42	729_5_331
151_0_311	769_5_95	238_5_310	134_5_1	25_5_1	21_5_1	23_0_1	43_5_31	321_5_1	326_046_277	342_5_1	360_5_1	581_5_36	444_35_284	380_5_107	109_5_1	103_346_1	167_5_196	11_5_1	56_0_364	52_5_34	826_5_39	729_5_331
151_0_300	769_5_93	238_5_319	134_5_1	25_5_1	21_5_1	23_0_1	43_5_33	321_5_1	326_046_258	342_5_1	360_5_1	581_5_34	444_35_273	380_5_112	109_5_1	103_346_1	167_5_196	11_5_1	56_0_396	52_5_35	826_5_32	729_5_346
151_0_321	769_5_84	238_5_333	134_5_1	25_5_1	21_5_1	23_0_1	43_5_38	321_5_1	326_046_235	342_5_1	360_5_1	581_5_33	444_35_256	380_5_102	109_5_1	103_346_1	167_5_190	11_5_1	56_0_386	52_5_33	826_5_28	729_5_348
151_0_344	769_5_81	238_5_355	134_5_1	25_5_1	21_5_1	23_0_1	43_5_33	321_5_1	326_046_232	342_5_1	360_5_1	581_5_35	444_35_237	380_5_105	109_5_1	103_346_1	167_5_192	11_5_1	56_0_332	52_5_31	826_5_26	729_5_350
151_0_362	769_5_86	238_5_362	134_5_1	25_5_1	21_5_1	23_0_1	43_5_35	321_5_1	326_046_228	342_5_1	360_5_1	581_5_33	444_35_196	380_5_102	109_5_1	103_346_1	167_5_201	11_5_1	56_0_287	52_5_28	826_5_25	729_5_354
151_0_371	769_5_76	238_5_387	134_5_1	25_5_1	21_5_1	23_0_1	43_5_39	321_5_1	326_046_232	342_5_1	360_5_1	581_5_40	444_35_147	380_5_98	109_5_1	103_346_1	167_5_197	11_5_1	56_0_255	52_5_31	826_5_17	729_5_349
151_0_417	769_5_73	238_5_391	134_5_1	25_5_1	21_5_1	23_0_1	43_5_42	321_5_1	326_046_253	342_5_1	360_5_1	581_5_38	444_35_111	380_5_99	109_5_1	103_346_1	167_5_204	11_5_1	56_0_252	52_5_35	826_5_16	729_5_329
151_0_393	769_5_75	238_5_392	134_5_1	25_5_1	21_5_1	23_0_1	43_5_48	321_5_1	326_046_273	342_5_1	360_5_1	581_5_37	444_35_92	380_5_88	109_5_1	103_346_1	167_5_201	11_5_1	56_0_250	52_5_29	826_5_15	729_5_337
151_0_319	769_5_75	238_5_390	134_5_1	25_5_1	21_5_1	23_0_1	43_5_58	321_5_1	326_046_300	342_5_1	360_5_1	581_5_36	444_35_81	380_5_93	109_5_1	103_346_1	167_5_202	11_5_1	56_0_255	52_5_28	826_5_10	729_5_343
151_0_232	769_5_67	238_5_395	134_5_1	25_5_1	21_5_1	23_0_1	43_5_59	321_5_1	326_046_311	342_5_1	360_5_1	581_5_35	444_35_84	380_5_96	109_5_1	103_346_1	167_5_220	11_5_1	56_0_278	52_5_23	826_5_8	729_5_348
151_0_247	769_5_53	238_5_395	134_5_1	25_5_1	21_5_1	23_0_1	43_5_64	321_5_1	326_046_301	342_5_1	360_5_1	581_5_36	444_35_89	380_5_102	109_5_1	103_346_1	167_5_226	11_5_1	56_0_285	52_5_21	826_5_5	729_5_349
151_0_244	769_5_50	238_5_388	134_5_1	25_5_1	21_5_1	23_0_1	43_5_63	321_5_1	326_046_308	342_5_1	360_5_1	581_5_37	444_35_106	380_5_104	109_5_1	103_346_1	167_5_244	11_5_1	56_0_266	52_5_19	826_5_4	729_5_339
151_0_296	769_5_43	238_5_393	134_5_1	25_5_1	21_5_1	23_0_1	43_5_61	321_5_1	326_046_323	342_5_1	360_5_1	581_5_41	444_35_107	380_5_101	109_5_1	103_346_1	167_5_267	11_5_1	56_0_236	52_5_13	826_5_2	729_5_324
151_0_358	769_5_42	238_5_389	134_5_1	25_5_1	21_5_1	23_0_1	43_5_67	321_5_1	326_046_318	342_5_1	360_5_1	581_5_40	444_35_110	380_5_103	109_5_1	103_346_1	167_5_253	11_5_1	56_0_307	52_5_11	826_5_2	729_5_323
151_0_357	11_5_1	769_5_45	109_5_1	581_5_42	134_5_1	23_0_1	56_0_371	43_5_60	444_35_126	52_5_15	380_5_106	321_5_1	238_5_372	25_5_1	342_5_1	103_346_1	326_046_315	167_5_245	729_5_320
151_0_351	11_5_1	769_5_41	109_5_1	581_5_38	134_5_1	23_0_1	56_0_478	43_5_57	444_35_130	52_5_18	380_5_105	321_5_1	238_5_396	25_5_1	342_5_1	103_346_1	326_046_309	167_5_249	729_5_320
151_0_326	11_5_1	769_5_35	109_5_1	581_5_45	134_5_1	23_0_1	56_0_589	43_5_46	444_35_131	52_5_17	380_5_106	321_5_1	238_5_421	25_5_1	342_5_1	103_346_1	326_046_280	167_5_233	729_5_317
151_0_298	11_5_1	769_5_34	109_5_1	581_5_42	134_5_1	23_0_1	56_0_607	43_5_41	444_35_137	52_5_20	380_5_110	321_5_1	238_5_422	25_5_1	342_5_1	103_346_1	326_046_274	167_5_219	729_5_320
151_0_294	11_5_1	769_5_30	109_5_1	581_5_43	134_5_1	23_0_1	56_0_537	43_5_45	444_35_125	52_5_26	380_5_121	321_5_1	238_5_419	25_5_1	342_5_1	103_346_1	326_046_267	167_5_216	729_5_322
151_0_269	11_5_1	769_5_30	109_5_1	581_5_52	134_5_1	23_0_1	56_0_397	43_5_41	444_35_109	52_5_26	380_5_129	321_5_1	238_5_407	25_5_1	342_5_1	103_346_1	326_046_265	167_5_193	729_5_333
151_0_282	11_5_1	769_5_30	109_5_1	581_5_55	134_5_1	23_0_1	56_0_301	43_5_43	444_35_94	52_5_25	380_5_136	321_5_1	238_5_416	25_5_1	342_5_1	103_346_1	326_046_269	167_5_184	729_5_341
151_0_301	11_5_1	769_5_26	109_5_1	581_5_60	134_5_1	23_0_1	56_0_297	43_5_38	444_35_92	52_5_24	380_5_142	321_5_1	238_5_401	25_5_1	342_5_1	103_346_1	326_046_259	167_5_185	729_5_350
151_0_303	11_5_1	769_5_23	109_5_1	581_5_58	134_5_1	23_0_1	56_0_276	43_5_29	444_35_87	52_5_25	380_5_150	321_5_1	238_5_405	25_5_1	342_5_1	103_346_1	326_046_257	167_5_185	729_5_358
151_0_308	11_5_1	769_5_23	109_5_1	581_5_56	134_5_1	23_0_1	56_0_263	43_5_20	444_35_78	52_5_21	380_5_159	321_5_1	238_5_416	25_5_1	342_5_1	103_346_1	326_046_250	167_5_188	729_5_360
151_0_334	11_5_1	769_5_21	109_5_1	581_5_60	134_5_1	23_0_1	56_0_243	43_5_16	444_35_76	52_5_18	380_5_156	321_5_1	238_5_420	25_5_1	342_5_1	103_346_1	326_046_249	167_5_201	729_5_358
151_0_405	11_5_1	769_5_23	109_5_1	581_5_62	134_5_1	23_0_1	56_0_212	43_5_10	444_35_88	52_5_14	380_5_155	321_5_1	238_5_400	25_5_1	342_5_1	103_346_1	326_046_235	167_5_216	729_5_365
151_0_470	11_5_1	769_5_30	109_5_1	581_5_59	134_5_1	23_0_1	56_0_254	43_5_12	444_35_83	52_5_8	380_5_156	321_5_1	238_5_380	25_5_1	342_5_1	103_346_1	326_046_234	167_5_227	729_5_373
151_0_496	11_5_1	769_5_29	109_5_1	581_5_54	134_5_1	23_0_1	56_0_308	43_5_13	444_35_88	52_5_6	380_5_160	321_5_1	238_5_379	25_5_1	342_5_1	103_346_1	326_046_235	167_5_233	729_5_371
151_0_536	11_5_1	769_5_29	109_5_1	581_5_59	134_5_1	23_0_1	56_0_340	43_5_8	444_35_98	52_5_4	380_5_163	321_5_1	238_5_377	25_5_1	342_5_1	103_346_1	326_046_244	167_5_241	729_5_369
151_0_530	11_5_1	769_5_31	109_5_1	581_5_61	134_5_1	23_0_1	56_0_335	43_5_9	444_35_103	52_5_4	380_5_152	321_5_1	238_5_369	25_5_1	342_5_1	103_346_1	326_046_243	167_5_265	729_5_355
151_0_523	11_5_1	769_5_28	109_5_1	581_5_59	134_5_1	23_0_1	56_0_265	43_5_9	444_35_110	52_5_5	380_5_147	321_5_1	238_5_372	25_5_1	342_5_1	103_346_1	326_046_232	167_5_289	729_5_338
151_0_521	11_5_1	769_5_32	109_5_1	581_5_63	134_5_1	23_0_1	56_0_242	43_5_11	444_35_111	52_5_4	380_5_131	321_5_1	238_5_383	25_5_1	342_5_1	103_346_1	326_046_223	167_5_289	729_5_331
151_0_441	11_5_1	769_5_34	109_5_1	581_5_64	134_5_1	23_0_1	56_0_242	43_5_10	444_35_109	52_5_3	380_5_133	321_5_1	238_5_383	25_5_1	342_5_1	103_346_1	326_046_210	167_5_314	729_5_326
151_0_387	11_5_1	769_5_29	109_5_1	581_5_63	134_5_1	23_0_1	56_0_269	43_5_13	444_35_98	52_5_5	380_5_135	321_5_1	238_5_387	25_5_1	342_5_1	103_346_1	326_046_204	167_5_323	729_5_342
151_0_424	11_5_1	769_5_36	109_5_1	581_5_62	134_5_1	23_0_1	56_0_268	43_5_15	444_35_88	52_5_4	380_5_128	321_5_1	238_5_381	25_5_1	342_5_1	103_346_1	326_046_204	167_5_313	729_5_329
151_0_515	11_5_1	769_5_45	109_5_1	581_5_55	134_5_1	23_0_1	56_0_293	43_5_14	444_35_72	52_5_6	380_5_123	321_5_1	238_5_388	25_5_1	342_5_1	103_346_1	326_046_197	167_5_320	729_5_322
151_0_624	11_5_1	769_5_44	109_5_1	581_5_48	134_5_1	23_0_1	56_0_280	43_5_14	444_35_65	52_5_9	380_5_127	321_5_1	238_5_381	25_5_1	342_5_1	103_346_1	326_046_195	167_5_335	729_5_320
151_0_688	11_5_1	769_5_44	109_5_1	581_5_58	134_5_1	23_0_1	56_0_274	43_5_13	444_35_52	52_5_9	380_5_127	321_5_1	238_5_382	25_5_1	342_5_1	103_346_1	326_046_204	167_5_346	729_5_320
151_0_725	11_5_1	769_5_49	109_5_1	581_5_59	134_5_1	23_0_1	56_0_298	43_5_12	444_35_44	52_5_4	380_5_122	321_5_1	238_5_379	25_5_1	342_5_1	103_346_1	326_046_210	167_5_347	729_5_341
151_0_748	11_5_1	769_5_54	109_5_1	581_5_62	134_5_1	23_0_1	56_0_293	43_5_12	444_35_29	52_5_5	380_5_124	321_5_1	238_5_366	25_5_1	342_5_1	103_346_1	326_046_219	167_5_341	729_5_341
151_0_748	11_5_1	769_5_49	109_5_1	581_5_64	134_5_1	23_0_1	56_0_285	43_5_12	444_35_22	52_5_4	380_5_122	321_5_1	238_5_377	25_5_1	342_5_1	103_346_1	326_046_222	167_5_333	729_5_344
151_0_655	11_5_1	769_5_52	109_5_1	581_5_61	134_5_1	23_0_1	56_0_234	43_5_16	444_35_23	52_5_3	380_5_119	321_5_1	238_5_367	25_5_1	342_5_1	103_346_1	326_046_227	167_5_342	729_5_353
151_0_469	11_5_1	769_5_54	109_5_1	581_5_56	134_5_1	23_0_1	56_0_209	43_5_16	444_35_13	52_5_1	380_5_125	321_5_1	238_5_369	25_5_1	342_5_1	103_346_1	326_046_211	167_5_348	729_5_355
151_0_345	11_5_1	769_5_50	109_5_1	581_5_53	134_5_1	23_0_1	56_0_206	43_5_14	444_35_13	380_5_122	321_5_1	238_5_360	25_5_1	342_5_1	103_346_1	326_046_209	167_5_359	729_5_358
151_0_337	11_5_1	769_5_50	109_5_1	581_5_51	134_5_1	23_0_1	56_0_229	43_5_16	444_35_17	380_5_124	321_5_1	238_5_352	25_5_1	342_5_1	103_346_1	326_046_208	167_5_372	729_5_345
151_0_389	11_5_1	769_5_52	109_5_1	581_5_56	134_5_1	23_0_1	56_0_242	43_5_17	444_35_16	380_5_124	321_5_1	238_5_352	25_5_1	342_5_1	103_346_1	326_046_208	167_5_389	729_5_324
151_0_419	11_5_1	769_5_49	109_5_1	581_5_60	134_5_1	23_0_1	56_0_285	43_5_17	444_35_17	380_5_114	321_5_1	238_5_363	25_5_1	342_5_1	103_346_1	326_046_213	167_5_383	729_5_323
151_0_454	11_5_1	769_5_42	109_5_1	581_5_57	134_5_1	23_0_1	56_0_284	43_5_15	444_35_14	380_5_121	321_5_1	238_5_363	25_5_1	342_5_1	103_346_1	326_046_211	167_5_381	729_5_334
151_0_501	11_5_1	769_5_42	109_5_1	581_5_61	134_5_1	23_0_1	56_0_275	43_5_16	444_35_9	380_5_117	321_5_1	238_5_377	25_5_1	342_5_1	103_346_1	326_046_228	167_5_394	729_5_339
151_0_513	11_5_1	769_5_39	109_5_1	581_5_59	134_5_1	23_0_1	56_0_289	43_5_14	444_35_7	380_5_120	321_5_1	238_5_382	25_5_1	342_5_1	103_346_1	326_046_228	167_5_377	729_5_340
151_0_543	11_5_1	769_5_40	109_5_1	581_5_57	134_5_1	23_0_1	56_0_297	43_5_9	444_35_5	380_5_126	321_5_1	238_5_383	25_5_1	342_5_1	103_346_1	326_046_217	167_5_383	729_5_337
151_0_589	11_5_1	769_5_37	109_5_1	581_5_63	134_5_1	23_0_1	56_0_346	43_5_5	444_35_4	380_5_130	321_5_1	238_5_370	25_5_1	342_5_1	103_346_1	326_046_212	167_5_374	729_5_335
151_0_611	11_5_1	769_5_36	109_5_1	581_5_62	134_5_1	23_0_1	56_0_340	43_5_4	444_35_5	380_5_133	321_5_1	238_5_377	25_5_1	342_5_1	103_346_1	326_046_214	167_5_362	729_5_342
151_0_562	11_5_1	769_5_32	109_5_1	581_5_59	134_5_1	23_0_1	56_0_294	43_5_3	444_35_4	380_5_135	321_5_1	238_5_372	25_5_1	342_5_1	103_346_1	326_046_181	167_5_369	729_5_370
151_0_522	11_5_1	769_5_36	109_5_1	581_5_47	134_5_1	23_0_1	56_0_291	43_5_3	444_35_4	380_5_131	321_5_1	238_5_377	25_5_1	342_5_1	103_346_1	326_046_180	167_5_358	729_5_377
151_0_479	11_5_1	769_5_42	109_5_1	581_5_44	134_5_1	23_0_1	56_0_290	43_5_1	444_35_3	380_5_121	321_5_1	238_5_384	25_5_1	342_5_1	103_346_1	326_046_192	167_5_345	729_5_385
151_0_409	11_5_1	769_5_36	109_5_1	581_5_46	134_5_1	23_0_1	56_0_329	43_5_1	380_5_109	321_5_1	238_5_384	25_5_1	342_5_1	103_346_1	326_046_212	167_5_334	729_5_388
151_0_339	11_5_1	769_5_39	109_5_1	581_5_46	134_5_1	23_0_1	56_0_353	43_5_1	380_5_103	321_5_1	238_5_386	25_5_1	342_5_1	103_346_1	326_046_230	167_5_334	729_5_395
151_0_294	11_5_1	769_5_41	109_5_1	581_5_46	134_5_1	23_0_1	56_0_388	43_5_1	380_5_105	321_5_1	238_5_405	25_5_1	342_5_1	103_346_1	326_046_234	167_5_305	729_5_392
151_0_338	11_5_1	769_5_39	109_5_1	581_5_49	134_5_1	23_0_1	56_0_399	43_5_1	380_5_101	321_5_1	238_5_407	25_5_1	342_5_1	103_346_1	326_046_236	167_5_289	729_5_399
151_0_483	11_5_1	769_5_36	109_5_1	581_5_44	134_5_1	23_0_1	56_0_360	43_5_1	380_5_91	321_5_1	238_5_414	25_5_1	342_5_1	103_346_1	326_046_244	167_5_296	729_5_390
151_0_614	11_5_1	769_5_41	109_5_1	581_5_43	134_5_1	23_0_1	56_0_312	43_5_1	380_5_94	321_5_1	238_5_404	25_5_1	342_5_1	103_346_1	326_046_233	167_5_282	729_5_385
151_0_737	11_5_1	769_5_52	109_5_1	581_5_40	134_5_1	23_0_1	56_0_292	43_5_1	380_5_86	321_5_1	238_5_396	25_5_1	342_5_1	103_346_1	326_046_233	167_5_278	729_5_389
151_0_685	11_5_1	769_5_47	109_5_1	581_5_43	134_5_1	23_0_1	56_0_281	43_5_1	380_5_92	321_5_1	238_5_394	25_5_1	342_5_1	103_346_1	326_046_228	167_5_272	729_5_374
151_0_634	11_5_1	769_5_49	109_5_1	581_5_42	134_5_1	23_0_1	56_0_338	43_5_1	380_5_104	321_5_1	238_5_395	25_5_1	342_5_1	103_346_1	326_046_221	167_5_258	729_5_376
151_0_542	11_5_1	769_5_46	109_5_1	581_5_37	134_5_1	23_0_1	56_0_389	43_5_1	380_5_112	321_5_1	238_5_397	25_5_1	342_5_1	103_346_1	326_046_212	167_5_264	729_5_374
151_0_448	11_5_1	769_5_41	109_5_1	581_5_35	134_5_1	23_0_1	56_0_407	43_5_1	380_5_122	321_5_1	238_5_418	25_5_1	342_5_1	103_346_1	326_046_211	167_5_266	729_5_373
151_0_358	11_5_1	769_5_46	109_5_1	581_5_35	134_5_1	23_0_1	56_0_380	43_5_1	380_5_117	321_5_1	238_5_424	25_5_1	342_5_1	103_346_1	326_046_227	167_5_259	729_5_372
151_0_287	11_5_1	769_5_39	109_5_1	581_5_28	134_5_1	23_0_1	56_0_315	43_5_1	380_5_119	321_5_1	238_5_419	25_5_1	342_5_1	103_346_1	326_046_241	167_5_262	729_5_364
151_0_261	11_5_1	769_5_39	109_5_1	581_5_17	134_5_1	23_0_1	56_0_350	43_5_1	380_5_117	321_5_1	238_5_423	25_5_1	342_5_1	103_346_1	326_046_250	167_5_259	729_5_369
151_0_285	11_5_1	769_5_49	109_5_1	581_5_14	134_5_1	23_0_1	56_0_437	43_5_1	380_5_111	321_5_1	238_5_432	25_5_1	342_5_1	103_346_1	326_046_254	167_5_259	729_5_372
151_0_337	11_5_1	769_5_55	109_5_1	581_5_13	134_5_1	23_0_1	56_0_488	43_5_1	380_5_100	321_5_1	238_5_424	25_5_1	342_5_1	103_346_1	326_046_274	167_5_259	729_5_379
151_0_368	11_5_1	769_5_55	109_5_1	581_5_9	134_5_1	23_0_1	56_0_437	43_5_1	380_5_92	321_5_1	238_5_438	25_5_1	342_5_1	103_346_1	326_046_293	167_5_259	729_5_375
151_0_394	11_5_1	769_5_57	109_5_1	581_5_5	134_5_1	23_0_1	56_0_340	43_5_1	380_5_74	321_5_1	238_5_428	25_5_1	342_5_1	103_346_1	326_046_293	167_5_256	729_5_403
151_0_462	11_5_1	769_5_52	109_5_1	581_5_6	134_5_1	23_0_1	56_0_322	43_5_1	380_5_73	321_5_1	238_5_423	25_5_1	342_5_1	103_346_1	326_046_282	167_5_251	729_5_416
151_0_491	11_5_1	769_5_53	109_5_1	581_5_6	134_5_1	23_0_1	56_0_345	43_5_1	380_5_75	321_5_1	238_5_426	25_5_1	342_5_1	103_346_1	326_046_262	167_5_258	729_5_439
151_0_495	11_5_1	769_5_52	109_5_1	581_5_9	134_5_1	23_0_1	56_0_388	43_5_1	380_5_64	321_5_1	238_5_437	25_5_1	342_5_1	103_346_1	326_046_248	167_5_252	729_5_462
151_0_485	11_5_1	769_5_56	109_5_1	581_5_11	134_5_1	23_0_1	56_0_420	43_5_1	380_5_59	321_5_1	238_5_413	25_5_1	342_5_1	103_346_1	326_046_241	167_5_257	729_5_479
151_0_490	11_5_1	769_5_53	109_5_1	581_5_8	134_5_1	23_0_1	56_0_419	43_5_1	380_5_47	321_5_1	238_5_410	25_5_1	342_5_1	103_346_1	326_046_246	167_5_248	729_5_479
151_0_504	11_5_1	769_5_56	109_5_1	581_5_7	134_5_1	23_0_1	56_0_375	43_5_1	380_5_50	321_5_1	238_5_422	25_5_1	342_5_1	103_346_1	326_046_239	167_5_262	729_5_501
151_0_505	11_5_1	769_5_55	109_5_1	581_5_5	134_5_1	23_0_1	56_0_320	43_5_1	380_5_44	321_5_1	238_5_409	25_5_1	342_5_1	103_346_1	326_046_252	167_5_268	729_5_496
151_0_485	11_5_1	769_5_54	109_5_1	581_5_5	134_5_1	23_0_1	56_0_268	43_5_1	380_5_44	321_5_1	238_5_425	25_5_1	342_5_1	103_346_1	326_046_248	167_5_271	729_5_489
151_0_504	11_5_1	769_5_51	109_5_1	581_5_4	134_5_1	23_0_1	56_0_259	43_5_1	380_5_53	321_5_1	238_5_413	25_5_1	342_5_1	103_346_1	326_046_252	167_5_264	729_5_481
151_0_458	11_5_1	769_5_57	109_5_1	581_5_2	134_5_1	23_0_1	56_0_256	43_5_1	380_5_47	321_5_1	238_5_390	25_5_1	342_5_1	103_346_1	326_046_255	167_5_278	729_5_484
151_0_412	11_5_1	769_5_50	109_5_1	581_5_2	134_5_1	23_0_1	56_0_283	43_5_1	380_5_43	321_5_1	238_5_406	25_5_1	342_5_1	103_346_1	326_046_261	167_5_286	729_5_476
151_0_391	11_5_1	769_5_52	109_5_1	581_5_1	134_5_1	23_0_1	56_0_329	43_5_1	380_5_36	321_5_1	238_5_415	25_5_1	342_5_1	103_346_1	326_046_252	167_5_286	729_5_480
151_0_390	11_5_1	769_5_52	23_0_1	134_5_1	56_0_354	43_5_1	380_5_33	321_5_1	238_5_412	25_5_1	103_346_1	326_046_239	167_5_300	729_5_488
151_0_434	11_5_1	769_5_46	23_0_1	134_5_1	56_0_298	43_5_1	380_5_36	321_5_1	238_5_428	25_5_1	103_346_1	326_046_232	167_5_297	729_5_486
151_0_451	11_5_1	769_5_50	23_0_1	134_5_1	56_0_247	43_5_1	380_5_35	321_5_1	238_5_434	25_5_1	103_346_1	326_046_217	167_5_312	729_5_485
151_0_483	11_5_1	769_5_49	23_0_1	134_5_1	56_0_214	43_5_1	380_5_31	321_5_1	238_5_441	25_5_1	103_346_1	326_046_230	167_5_328	729_5_477
151_0_458	11_5_1	769_5_48	23_0_1	134_5_1	56_0_205	43_5_1	380_5_39	321_5_1	238_5_434	25_5_1	103_346_1	326_046_260	167_5_338	729_5_463
151_0_437	11_5_1	769_5_42	23_0_1	134_5_1	56_0_203	43_5_1	380_5_46	321_5_1	238_5_442	25_5_1	103_346_1	326_046_262	167_5_355	729_5_436
151_0_501	11_5_1	769_5_37	23_0_1	134_5_1	56_0_172	43_5_1	380_5_45	321_5_1	238_5_455	25_5_1	103_346_1	326_046_260	167_5_345	729_5_440
151_0_507	11_5_1	769_5_39	23_0_1	134_5_1	56_0_186	43_5_1	380_5_45	321_5_1	238_5_469	25_5_1	103_346_1	326_046_269	167_5_326	729_5_430
151_0_500	11_5_1	769_5_38	23_0_1	134_5_1	56_0_198	43_5_1	380_5_43	321_5_1	238_5_465	25_5_1	103_346_1	326_046_263	167_5_332	729_5_436
151_0_466	11_5_1	769_5_40	23_0_1	134_5_1	56_0_241	43_5_1	380_5_37	321_5_1	238_5_473	25_5_1	103_346_1	326_046_251	167_5_350	729_5_427
151_0_468	11_5_1	769_5_43	23_0_1	134_5_1	56_0_262	43_5_1	380_5_36	321_5_1	238_5_477	25_5_1	103_346_1	326_046_258	167_5_343	729_5_432
151_0_406	11_5_1	769_5_43	23_0_1	134_5_1	56_0_270	43_5_1	380_5_36	321_5_1	238_5_470	25_5_1	103_346_1	326_046_255	167_5_331	729_5_430
151_0_382	11_5_1	769_5_46	23_0_1	134_5_1	56_0_249	43_5_1	380_5_35	321_5_1	238_5_462	25_5_1	103_346_1	326_046_252	167_5_330	729_5_446
151_0_413	11_5_1	769_5_47	23_0_1	134_5_1	56_0_216	43_5_1	380_5_34	321_5_1	238_5_459	25_5_1	103_346_1	326_046_248	167_5_317	729_5_442
151_0_450	11_5_1	769_5_53	23_0_1	134_5_1	56_0_167	43_5_1	380_5_33	321_5_1	238_5_448	25_5_1	103_346_1	326_046_239	167_5_291	729_5_475
151_0_447	11_5_1	769_5_60	23_0_1	134_5_1	56_0_127	43_5_1	380_5_29	321_5_1	238_5_451	25_5_1	103_346_1	326_046_246	167_5_268	729_5_481
151_0_376	11_5_1	769_5_72	23_0_1	134_5_1	56_0_98	43_5_1	380_5_25	321_5_1	238_5_467	25_5_1	103_346_1	326_046_236	167_5_263	729_5_494
151_0_303	11_5_1	769_5_76	23_0_1	134_5_1	56_0_93	43_5_1	380_5_23	321_5_1	238_5_471	25_5_1	103_346_1	326_046_232	167_5_252	729_5_485
151_0_294	11_5_1	769_5_82	23_0_1	134_5_1	56_0_125	43_5_1	380_5_30	321_5_1	238_5_470	25_5_1	103_346_1	326_046_213	167_5_253	729_5_506
151_0_371	11_5_1	769_5_86	23_0_1	134_5_1	56_0_171	43_5_1	380_5_28	321_5_1	238_5_473	25_5_1	103_346_1	326_046_221	167_5_238	729_5_522
151_0_480	11_5_1	769_5_98	23_0_1	134_5_1	56_0_255	43_5_1	380_5_28	321_5_1	238_5_472	25_5_1	103_346_1	326_046_234	167_5_224	729_5_527
151_0_602	11_5_1	769_5_100	23_0_1	134_5_1	56_0_327	43_5_1	380_5_29	321_5_1	238_5_453	25_5_1	103_346_1	326_046_246	167_5_225	729_5_543
151_0_660	11_5_1	769_5_102	23_0_1	134_5_1	56_0_366	43_5_1	380_5_28	321_5_1	238_5_448	25_5_1	103_346_1	326_046_257	167_5_222	729_5_545
151_0_619	11_5_1	769_5_97	23_0_1	134_5_1	56_0_361	43_5_1	380_5_28	321_5_1	238_5_433	25_5_1	103_346_1	326_046_270	167_5_223	729_5_536
151_0_517	11_5_1	769_5_104	23_0_1	134_5_1	56_0_287	43_5_1	380_5_23	321_5_1	238_5_436	25_5_1	103_346_1	326_046_282	167_5_219	729_5_551
151_0_414	11_5_1	769_5_108	23_0_1	134_5_1	56_0_227	43_5_1	380_5_19	321_5_1	238_5_432	25_5_1	103_346_1	326_046_296	167_5_231	729_5_553
151_0_409	11_5_1	769_5_108	23_0_1	134_5_1	56_0_200	43_5_1	380_5_21	321_5_1	238_5_438	25_5_1	103_346_1	326_046_315	167_5_219	729_5_570
151_0_422	11_5_1	769_5_110	23_0_1	134_5_1	56_0_231	43_5_1	380_5_21	321_5_1	238_5_428	25_5_1	103_346_1	326_046_323	167_5_207	729_5_566
151_0_441	11_5_1	769_5_109	23_0_1	134_5_1	56_0_297	43_5_1	380_5_23	321_5_1	238_5_409	25_5_1	103_346_1	326_046_331	167_5_198	729_5_585
151_0_437	11_5_1	769_5_118	23_0_1	134_5_1	56_0_309	43_5_1	380_5_25	321_5_1	238_5_369	25_5_1	103_346_1	326_046_347	167_5_196	729_5_576
151_0_439	11_5_1	769_5_122	23_0_1	134_5_1	56_0_237	43_5_1	380_5_28	321_5_1	238_5_376	25_5_1	103_346_1	326_046_351	167_5_179	729_5_576
151_0_427	11_5_1	769_5_127	23_0_1	134_5_1	56_0_212	43_5_1	380_5_30	321_5_1	238_5_380	25_5_1	103_346_1	326_046_335	167_5_185	729_5_572
151_0_424	11_5_1	769_5_129	23_0_1	134_5_1	56_0_221	43_5_1	380_5_28	321_5_1	238_5_386	25_5_1	103_346_1	326_046_329	167_5_177	729_5_573
151_0_406	11_5_1	769_5_133	23_0_1	134_5_1	56_0_247	43_5_1	380_5_31	321_5_1	238_5_378	25_5_1	103_346_1	326_046_307	167_5_166	729_5_580
151_0_367	11_5_1	769_5_122	23_0_1	134_5_1	56_0_251	43_5_1	380_5_39	321_5_1	238_5_384	25_5_1	103_346_1	326_046_297	167_5_159	729_5_590
151_0_387	11_5_1	769_5_116	23_0_1	134_5_1	56_0_218	43_5_1	380_5_40	321_5_1	238_5_385	25_5_1	103_346_1	326_046_302	167_5_179	729_5_592
151_0_398	11_5_1	769_5_113	23_0_1	134_5_1	56_0_205	43_5_1	380_5_38	321_5_1	238_5_399	25_5_1	103_346_1	326_046_302	167_5_173	729_5_587
151_0_426	11_5_1	769_5_109	23_0_1	134_5_1	56_0_205	43_5_1	380_5_37	321_5_1	238_5_415	25_5_1	103_346_1	326_046_303	167_5_180	729_5_585
151_0_430	11_5_1	769_5_109	23_0_1	134_5_1	56_0_210	43_5_1	380_5_41	321_5_1	238_5_426	25_5_1	103_346_1	326_046_296	167_5_170	729_5_575
151_0_446	11_5_1	769_5_112	23_0_1	134_5_1	56_0_231	43_5_1	380_5_36	321_5_1	238_5_417	25_5_1	103_346_1	326_046_294	167_5_169	729_5_578
151_0_474	11_5_1	769_5_103	23_0_1	134_5_1	56_0_264	43_5_1	380_5_36	321_5_1	238_5_386	25_5_1	103_346_1	326_046_305	167_5_162	729_5_575
151_0_463	11_5_1	769_5_113	23_0_1	134_5_1	56_0_283	43_5_1	380_5_35	321_5_1	238_5_388	25_5_1	103_346_1	326_046_307	167_5_163	729_5_572
151_0_426	11_5_1	769_5_117	23_0_1	134_5_1	56_0_264	43_5_1	380_5_31	321_5_1	238_5_392	25_5_1	103_346_1	326_046_334	167_5_158	729_5_562
151_0_335	11_5_1	769_5_134	23_0_1	134_5_1	56_0_218	43_5_1	380_5_32	321_5_1	238_5_398	25_5_1	103_346_1	326_046_341	167_5_163	729_5_587
151_0_248	11_5_1	769_5_141	23_0_1	134_5_1	56_0_177	43_5_1	380_5_31	321_5_1	238_5_405	25_5_1	103_346_1	326_046_342	167_5_173	729_5_580
151_0_231	11_5_1	769_5_149	23_0_1	134_5_1	56_0_213	43_5_1	380_5_27	321_5_1	238_5_402	25_5_1	103_346_1	326_046_352	167_5_162	729_5_575
151_0_288	11_5_1	769_5_157	23_0_1	134_5_1	56_0_248	43_5_1	380_5_19	321_5_1	238_5_417	25_5_1	103_346_1	326_046_346	167_5_146	729_5_572
151_0_338	11_5_1	769_5_157	23_0_1	134_5_1	56_0_285	43_5_1	380_5_14	321_5_1	238_5_428	25_5_1	103_346_1	326_046_321	167_5_120	729_5_579
151_0_380	11_5_1	769_5_158	23_0_1	134_5_1	56_0_274	43_5_1	380_5_14	321_5_1	238_5_429	25_5_1	103_346_1	326_046_307	167_5_110	729_5_574
151_0_367	11_5_1	769_5_153	23_0_1	134_5_1	56_0_225	43_5_1	380_5_16	321_5_1	238_5_444	25_5_1	103_346_1	326_046_303	167_5_96	729_5_570
151_0_332	11_5_1	769_5_166	23_0_1	134_5_1	56_0_208	43_5_1	380_5_17	321_5_1	238_5_422	25_5_1	103_346_1	326_046_290	167_5_84	729_5_582
151_0_320	11_5_1	769_5_172	23_0_1	134_5_1	56_0_212	43_5_1	380_5_15	321_5_1	238_5_412	25_5_1	103_346_1	326_046_280	167_5_86	729_5_584
151_0_315	11_5_1	769_5_192	23_0_1	134_5_1	56_0_293	43_5_1	380_5_12	321_5_1	238_5_392	25_5_1	103_346_1	326_046_288	167_5_81	729_5_587
151_0_374	11_5_1	769_5_197	23_0_1	134_5_1	56_0_435	43_5_1	380_5_10	321_5_1	238_5_368	25_5_1	103_346_1	326_046_281	167_5_68	729_5_597
151_0_441	11_5_1	769_5_198	23_0_1	134_5_1	56_0_525	43_5_1	380_5_11	321_5_1	238_5_353	25_5_1	103_346_1	326_046_292	167_5_76	729_5_585
151_0_459	11_5_1	769_5_194	23_0_1	134_5_1	56_0_549	43_5_1	380_5_10	321_5_1	238_5_349	25_5_1	103_346_1	326_046_304	167_5_74	729_5_589
151_0_478	11_5_1	769_5_189	23_0_1	134_5_1	56_0_464	43_5_1	380_5_15	321_5_1	238_5_351	25_5_1	103_346_1	326_046_308	167_5_75	729_5_590
151_0_457	11_5_1	769_5_192	23_0_1	134_5_1	56_0_300	43_5_1	380_5_21	321_5_1	238_5_347	25_5_1	103_346_1	326_046_299	167_5_88	729_5_602
151_0_397	11_5_1	769_5_188	23_0_1	134_5_1	56_0_215	43_5_1	380_5_25	321_5_1	238_5_343	25_5_1	103_346_1	326_046_297	167_5_89	729_5_613
151_0_401	11_5_1	769_5_183	23_0_1	134_5_1	56_0_169	43_5_1	380_5_33	321_5_1	238_5_344	25_5_1	103_346_1	326_046_298	167_5_99	729_5_609
151_0_420	11_5_1	769_5_186	23_0_1	134_5_1	56_0_173	43_5_1	380_5_32	321_5_1	238_5_320	25_5_1	103_346_1	326_046_286	167_5_105	729_5_622
151_0_486	11_5_1	769_5_170	23_0_1	134_5_1	56_0_153	43_5_1	380_5_33	321_5_1	238_5_295	25_5_1	103_346_1	326_046_277	167_5_99	729_5_614
151_0_566	11_5_1	769_5_174	23_0_1	134_5_1	56_0_126	43_5_1	380_5_25	321_5_1	238_5_285	25_5_1	103_346_1	326_046_281	167_5_89	729_5_637
151_0_644	11_5_1	769_5_178	23_0_1	134_5_1	56_0_180	43_5_1	380_5_16	321_5_1	238_5_262	25_5_1	103_346_1	326_046_278	167_5_84	729_5_640
151_0_664	11_5_1	769_5_175	23_0_1	134_5_1	56_0_246	43_5_1	380_5_17	321_5_1	238_5_248	25_5_1	103_346_1	326_046_272	167_5_68	729_5_645
151_0_614	11_5_1	769_5_176	23_0_1	134_5_1	56_0_313	43_5_1	380_5_18	321_5_1	238_5_248	25_5_1	103_346_1	326_046_251	167_5_79	729_5_658
151_0_494	11_5_1	769_5_183	23_0_1	134_5_1	56_0_330	43_5_1	380_5_23	321_5_1	238_5_242	25_5_1	103_346_1	326_046_257	167_5_73	729_5_668
151_0_449	11_5_1	769_5_189	23_0_1	134_5_1	56_0_262	43_5_1	380_5_27	321_5_1	238_5_227	25_5_1	103_346_1	326_046_247	167_5_82	729_5_683
151_0_434	11_5_1	769_5_194	23_0_1	134_5_1	56_0_213	43_5_1	380_5_24	321_5_1	238_5_232	25_5_1	103_346_1	326_046_246	167_5_83	729_5_688
151_0_436	11_5_1	769_5_197	23_0_1	134_5_1	56_0_160	43_5_1	380_5_24	321_5_1	238_5_232	25_5_1	103_346_1	326_046_243	167_5_85	729_5_682
151_0_469	11_5_1	769_5_173	23_0_1	134_5_1	56_0_133	43_5_1	380_5_22	321_5_1	238_5_235	25_5_1	103_346_1	326_046_239	167_5_82	729_5_679
151_0_547	11_5_1	769_5_152	23_0_1	134_5_1	56_0_141	43_5_1	380_5_24	321_5_1	238_5_230	25_5_1	103_346_1	326_046_239	167_5_93	729_5_663
151_0_637	11_5_1	769_5_143	23_0_1	134_5_1	56_0_164	43_5_1	380_5_28	321_5_1	238_5_234	25_5_1	103_346_1	326_046_232	167_5_106	729_5_651
151_0_635	11_5_1	769_5_138	23_0_1	134_5_1	56_0_182	43_5_1	380_5_25	321_5_1	238_5_254	25_5_1	103_346_1	326_046_229	167_5_117	729_5_633
151_0_560	11_5_1	769_5_130	23_0_1	134_5_1	56_0_175	43_5_1	380_5_23	321_5_1	238_5_266	25_5_1	103_346_1	326_046_224	167_5_125	729_5_641
151_0_431	11_5_1	769_5_125	23_0_1	134_5_1	56_0_173	43_5_1	380_5_23	321_5_1	238_5_285	25_5_1	103_346_1	326_046_227	167_5_135	729_5_627
151_0_393	11_5_1	769_5_123	23_0_1	134_5_1	56_0_152	43_5_1	380_5_22	321_5_1	238_5_301	25_5_1	103_346_1	326_046_236	167_5_139	729_5_614
151_0_444	11_5_1	769_5_121	23_0_1	134_5_1	56_0_151	43_5_1	380_5_25	321_5_1	238_5_322	25_5_1	103_346_1	326_046_252	167_5_147	729_5_609
151_0_513	11_5_1	769_5_116	23_0_1	134_5_1	56_0_163	43_5_1	380_5_27	321_5_1	238_5_338	25_5_1	103_346_1	326_046_252	167_5_151	729_5_594
151_0_613	11_5_1	769_5_127	23_0_1	134_5_1	56_0_154	43_5_1	380_5_31	321_5_1	238_5_348	25_5_1	103_346_1	326_046_264	167_5_169	729_5_584
151_0_674	11_5_1	769_5_135	23_0_1	134_5_1	56_0_160	43_5_1	380_5_36	321_5_1	238_5_364	25_5_1	103_346_1	326_046_255	167_5_159	729_5_570
151_0_659	11_5_1	769_5_140	23_0_1	134_5_1	56_0_178	43_5_1	380_5_45	321_5_1	238_5_381	25_5_1	103_346_1	326_046_229	167_5_149	729_5_567
151_0_558	11_5_1	769_5_148	23_0_1	134_5_1	56_0_188	43_5_1	380_5_45	321_5_1	238_5_383	25_5_1	103_346_1	326_046_211	167_5_151	729_5_560
151_0_511	11_5_1	769_5_164	23_0_1	134_5_1	56_0_199	43_5_1	380_5_49	321_5_1	238_5_379	25_5_1	103_346_1	326_046_222	167_5_150	729_5_549
151_0_434	11_5_1	769_5_181	23_0_1	134_5_1	56_0_217	43_5_1	380_5_56	321_5_1	238_5_369	25_5_1	103_346_1	326_046_209	167_5_150	729_5_539
151_0_368	11_5_1	769_5_191	23_0_1	134_5_1	56_0_218	43_5_1	380_5_59	321_5_1	238_5_363	25_5_1	103_346_1	326_046_220	167_5_151	729_5_514
151_0_422	11_5_1	769_5_193	23_0_1	134_5_1	56_0_208	43_5_1	380_5_66	321_5_1	238_5_369	25_5_1	103_346_1	326_046_240	167_5_160	729_5_504
151_0_501	11_5_1	769_5_186	23_0_1	134_5_1	56_0_179	43_5_1	380_5_64	321_5_1	238_5_370	25_5_1	103_346_1	326_046_265	167_5_159	729_5_482
151_0_540	11_5_1	769_5_193	23_0_1	134_5_1	56_0_136	43_5_1	380_5_63	321_5_1	238_5_363	25_5_1	103_346_1	326_046_270	167_5_171	729_5_477
151_0_630	11_5_1	769_5_210	23_0_1	134_5_1	56_0_115	43_5_1	380_5_59	321_5_1	238_5_348	25_5_1	103_346_1	326_046_274	167_5_185	729_5_469
151_0_662	11_5_1	769_5_237	23_0_1	134_5_1	56_0_104	43_5_1	380_5_55	321_5_1	238_5_326	25_5_1	103_346_1	326_046_271	167_5_203	729_5_489
151_0_706	11_5_1	769_5_226	23_0_1	134_5_1	56_0_143	43_5_1	380_5_62	321_5_1	238_5_327	25_5_1	103_346_1	326_046_244	167_5_211	729_5_499
151_0_665	11_5_1	769_5_226	23_0_1	134_5_1	56_0_208	43_5_1	380_5_59	321_5_1	238_5_319	25_5_1	103_346_1	326_046_233	167_5_223	729_5_507
151_0_619	11_5_1	769_5_227	23_0_1	134_5_1	56_0_243	43_5_1	380_5_56	321_5_1	238_5_322	25_5_1	103_346_1	326_046_229	167_5_234	729_5_514
151_0_542	11_5_1	769_5_225	23_0_1	134_5_1	56_0_213	43_5_1	380_5_49	321_5_1	238_5_336	25_5_1	103_346_1	326_046_228	167_5_235	729_5_511
151_0_503	11_5_1	769_5_216	23_0_1	134_5_1	56_0_154	43_5_1	380_5_50	321_5_1	238_5_359	25_5_1	103_346_1	326_046_220	167_5_243	729_5_514
151_0_489	11_5_1	769_5_215	23_0_1	134_5_1	56_0_107	43_5_1	380_5_45	321_5_1	238_5_366	25_5_1	103_346_1	326_046_231	167_5_241	729_5_514
151_0_480	11_5_1	769_5_205	23_0_1	134_5_1	56_0_91	43_5_1	380_5_43	321_5_1	238_5_371	25_5_1	103_346_1	326_046_256	167_5_240	729_5_523
151_0_471	11_5_1	769_5_197	23_0_1	134_5_1	56_0_86	43_5_1	380_5_38	321_5_1	238_5_371	25_5_1	103_346_1	326_046_257	167_5_238	729_5_532
151_0_454	11_5_1	769_5_204	23_0_1	134_5_1	56_0_91	43_5_1	380_5_32	321_5_1	238_5_365	25_5_1	103_346_1	326_046_267	167_5_221	729_5_541
151_0_436	11_5_1	769_5_193	23_0_1	134_5_1	56_0_126	43_5_1	380_5_41	321_5_1	238_5_378	25_5_1	103_346_1	326_046_256	167_5_222	729_5_555
151_0_410	11_5_1	769_5_198	23_0_1	134_5_1	56_0_153	43_5_1	380_5_44	321_5_1	238_5_358	25_5_1	103_346_1	326_046_251	167_5_209	729_5_564
151_0_424	11_5_1	769_5_193	23_0_1	134_5_1	56_0_177	43_5_1	380_5_46	321_5_1	238_5_341	25_5_1	103_346_1	326_046_229	167_5_215	729_5_573
151_0_403	11_5_1	769_5_203	23_0_1	134_5_1	56_0_159	43_5_1	380_5_54	321_5_1	238_5_319	25_5_1	103_346_1	326_046_230	167_5_219	729_5_564
151_0_405	11_5_1	769_5_191	23_0_1	134_5_1	56_0_95	43_5_1	380_5_56	321_5_1	238_5_337	25_5_1	103_346_1	326_046_214	167_5_211	729_5_565
151_0_416	11_5_1	769_5_199	23_0_1	134_5_1	56_0_54	43_5_1	380_5_63	321_5_1	238_5_327	25_5_1	103_346_1	326_046_198	167_5_220	729_5_557
151_0_503	11_5_1	769_5_193	23_0_1	134_5_1	56_0_41	43_5_1	380_5_65	321_5_1	238_5_320	25_5_1	103_346_1	326_046_190	167_5_232	729_5_544
151_0_602	11_5_1	769_5_205	23_0_1	134_5_1	56_0_60	43_5_1	380_5_47	321_5_1	238_5_304	25_5_1	103_346_1	326_046_193	167_5_237	729_5_543
151_0_666	11_5_1	769_5_214	23_0_1	134_5_1	56_0_99	43_5_1	380_5_57	321_5_1	238_5_275	25_5_1	103_346_1	326_046_188	167_5_256	729_5_537
151_0_699	11_5_1	769_5_223	23_0_1	134_5_1	56_0_156	43_5_1	380_5_64	321_5_1	238_5_254	25_5_1	103_346_1	326_046_194	167_5_260	729_5_548
151_0_636	11_5_1	769_5_219	23_0_1	134_5_1	56_0_196	43_5_1	380_5_70	321_5_1	238_5_236	25_5_1	103_346_1	326_046_206	167_5_271	729_5_534
151_0_628	11_5_1	769_5_221	23_0_1	134_5_1	56_0_190	43_5_1	380_5_68	321_5_1	238_5_237	25_5_1	103_346_1	326_046_218	167_5_281	729_5_528
151_0_616	11_5_1	769_5_226	23_0_1	134_5_1	56_0_132	43_5_1	380_5_65	321_5_1	238_5_239	25_5_1	103_346_1	326_046_244	167_5_294	729_5_526
151_0_649	11_5_1	769_5_226	23_0_1	134_5_1	56_0_105	43_5_1	380_5_62	321_5_1	238_5_249	25_5_1	103_346_1	326_046_262	167_5_269	729_5_528
151_0_672	11_5_1	769_5_226	23_0_1	134_5_1	56_0_78	43_5_1	380_5_52	321_5_1	238_5_251	25_5_1	103_346_1	326_046_282	167_5_267	729_5_521
151_0_737	11_5_1	769_5_217	23_0_1	134_5_1	56_0_104	43_5_1	380_5_56	321_5_1	238_5_260	25_5_1	103_346_1	326_046_283	167_5_259	729_5_521
151_0_799	11_5_1	769_5_206	23_0_1	134_5_1	56_0_130	43_5_1	380_5_52	321_5_1	238_5_270	25_5_1	103_346_1	326_046_278	167_5_248	729_5_532
151_0_860	11_5_1	769_5_218	23_0_1	134_5_1	56_0_151	43_5_1	380_5_58	321_5_1	238_5_278	25_5_1	103_346_1	326_046_263	167_5_236	729_5_520
151_0_828	11_5_1	769_5_228	23_0_1	134_5_1	56_0_140	43_5_1	380_5_60	321_5_1	238_5_287	25_5_1	103_346_1	326_046_220	167_5_236	729_5_509
151_0_759	11_5_1	769_5_249	23_0_1	134_5_1	56_0_122	43_5_1	380_5_60	321_5_1	238_5_292	25_5_1	103_346_1	326_046_188	167_5_234	729_5_518
151_0_687	11_5_1	769_5_260	23_0_1	134_5_1	56_0_93	43_5_1	380_5_49	321_5_1	238_5_295	25_5_1	103_346_1	326_046_170	167_5_228	729_5_495
151_0_607	11_5_1	769_5_258	23_0_1	134_5_1	56_0_85	43_5_1	380_5_51	321_5_1	238_5_293	25_5_1	103_346_1	326_046_168	167_5_235	729_5_481
151_0_572	11_5_1	769_5_258	23_0_1	134_5_1	56_0_125	43_5_1	380_5_46	321_5_1	238_5_294	25_5_1	103_346_1	326_046_186	167_5_233	729_5_479
151_0_520	11_5_1	769_5_276	23_0_1	134_5_1	56_0_180	43_5_1	380_5_47	321_5_1	238_5_300	25_5_1	103_346_1	326_046_196	167_5_226	729_5_475
151_0_504	11_5_1	769_5_274	23_0_1	134_5_1	56_0_288	43_5_1	380_5_48	321_5_1	238_5_289	25_5_1	103_346_1	326_046_210	167_5_239	729_5_455
151_0_521	11_5_1	769_5_264	23_0_1	134_5_1	56_0_341	43_5_1	380_5_45	321_5_1	238_5_295	25_5_1	103_346_1	326_046_221	167_5_245	729_5_444
151_0_504	11_5_1	769_5_263	23_0_1	134_5_1	56_0_345	43_5_1	380_5_39	321_5_1	238_5_296	25_5_1	103_346_1	326_046_217	167_5_248	729_5_455
151_0_448	11_5_1	769_5_278	23_0_1	134_5_1	56_0_283	43_5_1	380_5_35	321_5_1	238_5_302	25_5_1	103_346_1	326_046_214	167_5_250	729_5_446
151_0_448	11_5_1	769_5_267	23_0_1	134_5_1	56_0_291	43_5_1	380_5_36	321_5_1	238_5_304	25_5_1	103_346_1	326_046_210	167_5_265	729_5_449
151_0_480	11_5_1	769_5_274	23_0_1	134_5_1	56_0_324	43_5_1	380_5_37	321_5_1	238_5_297	25_5_1	103_346_1	326_046_203	167_5_265	729_5_454
151_0_585	11_5_1	769_5_250	23_0_1	134_5_1	56_0_367	43_5_1	380_5_35	321_5_1	238_5_311	25_5_1	103_346_1	326_046_211	167_5_261	729_5_455
151_0_697	11_5_1	769_5_236	23_0_1	134_5_1	56_0_347	43_5_1	380_5_34	321_5_1	238_5_314	25_5_1	103_346_1	326_046_214	167_5_270	729_5_453
151_0_780	11_5_1	769_5_238	23_0_1	134_5_1	56_0_271	43_5_1	380_5_30	321_5_1	238_5_305	25_5_1	103_346_1	326_046_233	167_5_284	729_5_470
151_0_776	11_5_1	769_5_214	23_0_1	134_5_1	56_0_170	43_5_1	380_5_28	321_5_1	238_5_303	25_5_1	103_346_1	326_046_239	167_5_297	729_5_487
151_0_744	11_5_1	769_5_199	23_0_1	134_5_1	56_0_123	43_5_1	380_5_24	321_5_1	238_5_302	25_5_1	103_346_1	326_046_242	167_5_296	729_5_494
151_0_650	11_5_1	769_5_199	23_0_1	134_5_1	56_0_111	43_5_1	380_5_17	321_5_1	238_5_305	25_5_1	103_346_1	326_046_239	167_5_292	729_5_496
151_0_615	11_5_1	769_5_199	23_0_1	134_5_1	56_0_125	43_5_1	380_5_14	321_5_1	238_5_289	25_5_1	103_346_1	326_046_211	167_5_275	729_5_495
151_0_635	11_5_1	769_5_213	23_0_1	134_5_1	56_0_145	43_5_1	380_5_13	321_5_1	238_5_280	25_5_1	103_346_1	326_046_196	167_5_268	729_5_482
151_0_655	11_5_1	769_5_230	23_0_1	134_5_1	56_0_166	43_5_1	380_5_8	321_5_1	238_5_278	25_5_1	103_346_1	326_046_190	167_5_285	729_5_484
151_0_621	11_5_1	769_5_227	23_0_1	134_5_1	56_0_155	43_5_1	380_5_8	321_5_1	238_5_276	25_5_1	103_346_1	326_046_198	167_5_285	729_5_478
151_0_616	11_5_1	769_5_233	23_0_1	134_5_1	56_0_135	43_5_1	380_5_7	321_5_1	238_5_273	25_5_1	103_346_1	326_046_210	167_5_286	729_5_474
151_0_571	11_5_1	769_5_251	23_0_1	134_5_1	56_0_134	43_5_1	380_5_6	321_5_1	238_5_263	25_5_1	103_346_1	326_046_215	167_5_280	729_5_476
151_0_512	11_5_1	769_5_282	23_0_1	134_5_1	56_0_132	43_5_1	380_5_6	321_5_1	238_5_252	25_5_1	103_346_1	326_046_222	167_5_294	729_5_467
151_0_445	11_5_1	769_5_282	23_0_1	134_5_1	56_0_134	43_5_1	380_5_6	321_5_1	238_5_256	25_5_1	103_346_1	326_046_228	167_5_282	729_5_464
151_0_428	11_5_1	769_5_283	23_0_1	134_5_1	56_0_118	43_5_1	380_5_7	321_5_1	238_5_256	25_5_1	103_346_1	326_046_234	167_5_271	729_5_468
151_0_428	11_5_1	769_5_277	23_0_1	134_5_1	56_0_90	43_5_1	380_5_7	321_5_1	238_5_252	25_5_1	103_346_1	326_046_221	167_5_284	729_5_457
151_0_458	11_5_1	769_5_266	23_0_1	134_5_1	56_0_102	43_5_1	380_5_8	321_5_1	238_5_251	25_5_1	103_346_1	326_046_212	167_5_285	729_5_463
151_0_523	11_5_1	769_5_247	23_0_1	134_5_1	56_0_116	43_5_1	380_5_8	321_5_1	238_5_246	25_5_1	103_346_1	326_046_201	167_5_298	729_5_449
151_0_645	11_5_1	769_5_243	23_0_1	134_5_1	56_0_127	43_5_1	380_5_10	321_5_1	238_5_245	25_5_1	103_346_1	326_046_194	167_5_300	729_5_448
151_0_768	11_5_1	769_5_257	23_0_1	134_5_1	56_0_146	43_5_1	380_5_11	321_5_1	238_5_240	25_5_1	103_346_1	326_046_196	167_5_300	729_5_449
151_0_882	11_5_1	769_5_261	23_0_1	134_5_1	56_0_189	43_5_1	380_5_11	321_5_1	238_5_250	25_5_1	103_346_1	326_046_196	167_5_300	729_5_437
151_0_976	11_5_1	769_5_243	23_0_1	134_5_1	56_0_207	43_5_1	380_5_10	321_5_1	238_5_261	25_5_1	103_346_1	326_046_192	167_5_311	729_5_425
151_0_1078	11_5_1	769_5_248	23_0_1	134_5_1	56_0_201	43_5_1	380_5_12	321_5_1	238_5_258	25_5_1	103_346_1	326_046_209	167_5_306	729_5_411
151_0_1095	11_5_1	769_5_246	23_0_1	134_5_1	56_0_191	43_5_1	380_5_11	321_5_1	238_5_257	25_5_1	103_346_1	326_046_219	167_5_308	729_5_410
151_0_1134	11_5_1	769_5_244	23_0_1	134_5_1	56_0_140	43_5_1	380_5_10	321_5_1	238_5_271	25_5_1	103_346_1	326_046_223	167_5_301	729_5_411
151_0_1083	11_5_1	769_5_236	23_0_1	134_5_1	56_0_95	43_5_1	380_5_15	321_5_1	238_5_275	25_5_1	103_346_1	326_046_234	167_5_303	729_5_397
151_0_926	11_5_1	769_5_237	23_0_1	134_5_1	56_0_49	43_5_1	380_5_18	321_5_1	238_5_294	25_5_1	103_346_1	326_046_234	167_5_321	729_5_401
151_0_670	11_5_1	769_5_254	23_0_1	134_5_1	56_0_29	43_5_1	380_5_20	321_5_1	238_5_290	25_5_1	103_346_1	326_046_244	167_5_320	729_5_411
151_0_360	11_5_1	769_5_246	23_0_1	134_5_1	56_0_25	43_5_1	380_5_22	321_5_1	238_5_292	25_5_1	103_346_1	326_046_233	167_5_313	729_5_432
151_0_262	11_5_1	769_5_238	23_0_1	134_5_1	56_0_23	43_5_1	380_5_24	321_5_1	238_5_303	25_5_1	103_346_1	326_046_228	167_5_302	729_5_448
151_0_276	11_5_1	769_5_251	23_0_1	134_5_1	56_0_28	43_5_1	380_5_25	321_5_1	238_5_304	25_5_1	103_346_1	326_046_216	167_5_299	729_5_440
151_0_347	11_5_1	769_5_247	23_0_1	134_5_1	56_0_30	43_5_1	380_5_24	321_5_1	238_5_298	25_5_1	103_346_1	326_046_200	167_5_309	729_5_456
151_0_423	11_5_1	769_5_236	23_0_1	134_5_1	56_0_48	43_5_1	380_5_25	321_5_1	238_5_289	25_5_1	103_346_1	326_046_195	167_5_320	729_5_460
151_0_586	11_5_1	769_5_230	23_0_1	134_5_1	56_0_64	43_5_1	380_5_25	321_5_1	238_5_273	25_5_1	103_346_1	326_046_185	167_5_323	729_5_476
151_0_721	11_5_1	769_5_229	23_0_1	134_5_1	56_0_82	43_5_1	380_5_21	321_5_1	238_5_265	25_5_1	103_346_1	326_046_192	167_5_329	729_5_477
151_0_782	11_5_1	769_5_236	23_0_1	134_5_1	56_0_87	43_5_1	380_5_23	321_5_1	238_5_263	25_5_1	103_346_1	326_046_199	167_5_330	729_5_500
151_0_748	11_5_1	769_5_247	23_0_1	134_5_1	56_0_97	43_5_1	380_5_17	321_5_1	238_5_266	25_5_1	103_346_1	326_046_196	167_5_348	729_5_502
151_0_665	11_5_1	769_5_238	23_0_1	134_5_1	56_0_80	43_5_1	380_5_13	321_5_1	238_5_258	25_5_1	103_346_1	326_046_214	167_5_336	729_5_520
151_0_628	11_5_1	769_5_244	23_0_1	134_5_1	56_0_85	43_5_1	380_5_11	321_5_1	238_5_259	25_5_1	103_346_1	326_046_235	167_5_315	729_5_540
151_0_583	11_5_1	769_5_244	23_0_1	134_5_1	56_0_86	43_5_1	380_5_9	321_5_1	238_5_265	25_5_1	103_346_1	326_046_240	167_5_304	729_5_548
151_0_603	11_5_1	769_5_240	23_0_1	134_5_1	56_0_82	43_5_1	380_5_7	321_5_1	238_5_261	25_5_1	103_346_1	326_046_235	167_5_294	729_5_549
151_0_635	11_5_1	769_5_226	23_0_1	134_5_1	56_0_85	43_5_1	380_5_4	321_5_1	238_5_275	25_5_1	103_346_1	326_046_229	167_5_277	729_5_542
151_0_720	11_5_1	769_5_220	23_0_1	134_5_1	56_0_75	43_5_1	380_5_5	321_5_1	238_5_276	25_5_1	103_346_1	326_046_237	167_5_263	729_5_556
151_0_741	11_5_1	769_5_221	23_0_1	134_5_1	56_0_82	43_5_1	380_5_2	321_5_1	238_5_286	25_5_1	103_346_1	326_046_241	167_5_260	729_5_574
151_0_731	11_5_1	769_5_242	23_0_1	134_5_1	56_0_97	43_5_1	380_5_3	321_5_1	238_5_304	25_5_1	103_346_1	326_046_240	167_5_267	729_5_568
151_0_693	11_5_1	769_5_250	23_0_1	134_5_1	56_0_100	43_5_1	380_5_3	321_5_1	238_5_295	25_5_1	103_346_1	326_046_238	167_5_270	729_5_565
151_0_621	11_5_1	769_5_243	23_0_1	134_5_1	56_0_86	43_5_1	380_5_3	321_5_1	238_5_292	25_5_1	103_346_1	326_046_245	167_5_258	729_5_561
151_0_664	11_5_1	769_5_223	23_0_1	134_5_1	56_0_52	43_5_1	380_5_2	321_5_1	238_5_295	25_5_1	103_346_1	326_046_253	167_5_244	729_5_566
151_0_711	11_5_1	769_5_212	23_0_1	134_5_1	56_0_23	43_5_1	380_5_3	321_5_1	238_5_294	25_5_1	103_346_1	326_046_273	167_5_242	729_5_543
151_0_763	11_5_1	769_5_196	23_0_1	134_5_1	56_0_9	43_5_1	380_5_1	321_5_1	238_5_274	25_5_1	103_346_1	326_046_281	167_5_223	729_5_553
151_0_806	11_5_1	769_5_196	23_0_1	134_5_1	43_5_1	380_5_3	321_5_1	238_5_276	25_5_1	103_346_1	326_046_288	167_5_221	729_5_561
151_0_750	11_5_1	769_5_200	23_0_1	134_5_1	43_5_1	380_5_4	321_5_1	238_5_258	25_5_1	103_346_1	326_046_297	167_5_202	729_5_571
151_0_769	11_5_1	769_5_212	23_0_1	134_5_1	43_5_1	380_5_4	321_5_1	238_5_251	25_5_1	103_346_1	326_046_282	167_5_183	729_5_575
151_0_757	11_5_1	769_5_213	23_0_1	134_5_1	43_5_1	380_5_8	321_5_1	238_5_235	25_5_1	103_346_1	326_046_292	167_5_179	729_5_569
151_0_698	11_5_1	769_5_203	23_0_1	134_5_1	43_5_1	380_5_9	321_5_1	238_5_232	25_5_1	103_346_1	326_046_291	167_5_172	729_5_572
151_0_703	11_5_1	769_5_204	23_0_1	134_5_1	43_5_1	380_5_8	321_5_1	238_5_230	25_5_1	103_346_1	326_046_277	167_5_175	729_5_555
151_0_634	11_5_1	769_5_195	23_0_1	134_5_1	43_5_1	380_5_11	321_5_1	238_5_236	25_5_1	103_346_1	326_046_268	167_5_182	729_5_540
151_0_616	11_5_1	769_5_208	23_0_1	134_5_1	43_5_1	380_5_11	321_5_1	238_5_243	25_5_1	103_346_1	326_046_254	167_5_199	729_5_526
151_0_583	11_5_1	769_5_216	23_0_1	134_5_1	43_5_1	380_5_17	321_5_1	238_5_248	25_5_1	103_346_1	326_046_259	167_5_218	729_5_523
151_0_598	11_5_1	769_5_230	23_0_1	134_5_1	43_5_1	380_5_18	321_5_1	238_5_232	25_5_1	103_346_1	326_046_277	167_5_225	729_5_537
151_0_631	11_5_1	769_5_234	23_0_1	134_5_1	43_5_1	380_5_23	321_5_1	238_5_231	25_5_1	103_346_1	326_046_286	167_5_243	729_5_536
151_0_632	11_5_1	769_5_220	23_0_1	134_5_1	43_5_1	380_5_26	321_5_1	238_5_225	25_5_1	103_346_1	326_046_304	167_5_247	729_5_535
151_0_556	11_5_1	769_5_224	23_0_1	134_5_1	43_5_1	380_5_32	321_5_1	238_5_219	25_5_1	103_346_1	326_046_324	167_5_266	729_5_520
151_0_537	11_5_1	769_5_232	23_0_1	134_5_1	43_5_1	380_5_30	321_5_1	238_5_220	25_5_1	103_346_1	326_046_332	167_5_271	729_5_528
151_0_513	11_5_1	769_5_221	23_0_1	134_5_1	43_5_1	380_5_30	321_5_1	238_5_235	25_5_1	103_346_1	326_046_330	167_5_276	729_5_519
151_0_532	11_5_1	769_5_217	23_0_1	134_5_1	43_5_1	380_5_34	321_5_1	238_5_242	25_5_1	103_346_1	326_046_347	167_5_287	729_5_501
151_0_649	11_5_1	769_5_195	23_0_1	134_5_1	43_5_1	380_5_29	321_5_1	238_5_253	25_5_1	103_346_1	326_046_333	167_5_282	729_5_489
151_0_745	11_5_1	769_5_194	23_0_1	134_5_1	43_5_1	380_5_33	321_5_1	238_5_250	25_5_1	103_346_1	326_046_315	167_5_283	729_5_484
151_0_768	11_5_1	769_5_195	23_0_1	134_5_1	43_5_1	380_5_34	321_5_1	238_5_250	25_5_1	103_346_1	326_046_296	167_5_294	729_5_476
151_0_776	11_5_1	769_5_194	23_0_1	134_5_1	43_5_1	380_5_40	321_5_1	238_5_254	25_5_1	103_346_1	326_046_295	167_5_289	729_5_479
151_0_771	11_5_1	769_5_188	23_0_1	134_5_1	43_5_1	380_5_45	321_5_1	238_5_256	25_5_1	103_346_1	326_046_298	167_5_290	729_5_479
151_0_777	11_5_1	769_5_194	23_0_1	134_5_1	43_5_1	380_5_48	321_5_1	238_5_245	25_5_1	103_346_1	326_046_293	167_5_285	729_5_475
151_0_775	11_5_1	769_5_208	23_0_1	134_5_1	43_5_1	380_5_49	321_5_1	238_5_231	25_5_1	103_346_1	326_046_294	167_5_284	729_5_468
151_0_749	11_5_1	769_5_197	23_0_1	134_5_1	43_5_1	380_5_42	321_5_1	238_5_238	25_5_1	103_346_1	326_046_295	167_5_279	729_5_480
151_0_740	11_5_1	769_5_186	23_0_1	134_5_1	43_5_1	380_5_44	321_5_1	238_5_239	25_5_1	103_346_1	326_046_286	167_5_274	729_5_495
151_0_726	11_5_1	769_5_183	23_0_1	134_5_1	43_5_1	380_5_46	321_5_1	238_5_245	25_5_1	103_346_1	326_046_276	167_5_283	729_5_499
151_0_652	11_5_1	769_5_166	23_0_1	134_5_1	43_5_1	380_5_45	321_5_1	238_5_246	25_5_1	103_346_1	326_046_277	167_5_299	729_5_506
151_0_613	11_5_1	769_5_165	23_0_1	134_5_1	43_5_1	380_5_51	321_5_1	238_5_249	25_5_1	103_346_1	326_046_270	167_5_295	729_5_503
151_0_651	11_5_1	769_5_160	23_0_1	134_5_1	43_5_1	380_5_52	321_5_1	238_5_252	25_5_1	103_346_1	326_046_268	167_5_297	729_5_485
151_0_725	11_5_1	769_5_155	23_0_1	134_5_1	43_5_1	380_5_47	321_5_1	238_5_235	25_5_1	103_346_1	326_046_278	167_5_296	729_5_479
151_0_774	11_5_1	769_5_143	23_0_1	134_5_1	43_5_1	380_5_46	321_5_1	238_5_238	25_5_1	103_346_1	326_046_277	167_5_317	729_5_468
151_0_752	11_5_1	769_5_145	23_0_1	134_5_1	43_5_1	380_5_36	321_5_1	238_5_243	25_5_1	103_346_1	326_046_285	167_5_334	729_5_490
151_0_674	11_5_1	769_5_155	23_0_1	134_5_1	43_5_1	380_5_31	321_5_1	238_5_252	25_5_1	103_346_1	326_046_278	167_5_361	729_5_474
151_0_647	11_5_1	769_5_165	23_0_1	134_5_1	43_5_1	380_5_40	321_5_1	238_5_253	25_5_1	103_346_1	326_046_277	167_5_379	729_5_456
151_0_659	11_5_1	769_5_176	23_0_1	134_5_1	43_5_1	380_5_40	321_5_1	238_5_248	25_5_1	103_346_1	326_046_281	167_5_396	729_5_425
151_0_608	11_5_1	769_5_194	23_0_1	134_5_1	43_5_1	380_5_40	321_5_1	238_5_228	25_5_1	103_346_1	326_046_281	167_5_397	729_5_422
151_0_626	11_5_1	769_5_207	23_0_1	134_5_1	43_5_1	380_5_42	321_5_1	238_5_219	25_5_1	103_346_1	326_046_281	167_5_405	729_5_414
151_0_690	11_5_1	769_5_206	23_0_1	134_5_1	43_5_1	380_5_33	321_5_1	238_5_214	25_5_1	103_346_1	326_046_278	167_5_406	729_5_402
151_0_738	11_5_1	769_5_208	23_0_1	134_5_1	43_5_1	380_5_41	321_5_1	238_5_206	25_5_1	103_346_1	326_046_273	167_5_405	729_5_395
151_0_748	11_5_1	769_5_201	23_0_1	134_5_1	43_5_1	380_5_44	321_5_1	238_5_223	25_5_1	103_346_1	326_046_269	167_5_424	729_5_385
151_0_813	11_5_1	769_5_203	23_0_1	134_5_1	43_5_1	380_5_42	321_5_1	238_5_215	25_5_1	103_346_1	326_046_277	167_5_425	729_5_386
151_0_880	11_5_1	769_5_185	23_0_1	134_5_1	43_5_1	380_5_34	321_5_1	238_5_209	25_5_1	103_346_1	326_046_279	167_5_418	729_5_386
151_0_998	11_5_1	769_5_175	23_0_1	134_5_1	43_5_1	380_5_33	321_5_1	238_5_216	25_5_1	103_346_1	326_046_275	167_5_410	729_5_393
151_0_1132	11_5_1	769_5_172	23_0_1	134_5_1	43_5_1	380_5_31	321_5_1	238_5_205	25_5_1	103_346_1	326_046_264	167_5_404	729_5_407
151_0_1204	11_5_1	769_5_163	23_0_1	134_5_1	43_5_1	380_5_33	321_5_1	238_5_200	25_5_1	103_346_1	326_046_251	167_5_410	729_5_399
151_0_1199	11_5_1	769_5_157	23_0_1	134_5_1	43_5_1	380_5_37	321_5_1	238_5_214	25_5_1	103_346_1	326_046_237	167_5_410	729_5_392
151_0_1037	11_5_1	769_5_163	23_0_1	134_5_1	43_5_1	380_5_43	321_5_1	238_5_220	25_5_1	103_346_1	326_046_233	167_5_412	729_5_394
151_0_830	11_5_1	769_5_163	23_0_1	134_5_1	43_5_1	380_5_44	321_5_1	238_5_234	25_5_1	103_346_1	326_046_218	167_5_407	729_5_385
151_0_681	11_5_1	769_5_159	23_0_1	134_5_1	43_5_1	380_5_45	321_5_1	238_5_243	25_5_1	103_346_1	326_046_202	167_5_400	729_5_373
151_0_649	11_5_1	769_5_148	23_0_1	134_5_1	43_5_1	380_5_41	321_5_1	238_5_246	25_5_1	103_346_1	326_046_184	167_5_402	729_5_362
151_0_666	11_5_1	769_5_156	23_0_1	134_5_1	43_5_1	380_5_40	321_5_1	238_5_244	25_5_1	103_346_1	326_046_185	167_5_428	729_5_353
151_0_651	11_5_1	769_5_162	23_0_1	134_5_1	43_5_1	380_5_39	321_5_1	238_5_243	25_5_1	103_346_1	326_046_185	167_5_425	729_5_356
151_0_583	11_5_1	769_5_175	23_0_1	134_5_1	43_5_1	380_5_43	321_5_1	238_5_232	25_5_1	103_346_1	326_046_188	167_5_426	729_5_361
151_0_575	11_5_1	769_5_190	23_0_1	134_5_1	43_5_1	380_5_37	321_5_1	238_5_223	25_5_1	103_346_1	326_046_186	167_5_431	729_5_362
151_0_601	11_5_1	769_5_171	23_0_1	134_5_1	43_5_1	380_5_34	321_5_1	238_5_224	25_5_1	103_346_1	326_046_191	167_5_445	729_5_367
151_0_658	11_5_1	769_5_187	23_0_1	134_5_1	43_5_1	380_5_33	321_5_1	238_5_209	25_5_1	103_346_1	326_046_181	167_5_451	729_5_383
151_0_706	11_5_1	769_5_194	23_0_1	134_5_1	43_5_1	380_5_29	321_5_1	238_5_182	25_5_1	103_346_1	326_046_196	167_5_462	729_5_396
151_0_732	11_5_1	769_5_194	23_0_1	134_5_1	43_5_1	380_5_32	321_5_1	238_5_171	25_5_1	103_346_1	326_046_200	167_5_485	729_5_402
151_0_693	11_5_1	769_5_190	23_0_1	134_5_1	43_5_1	380_5_32	321_5_1	238_5_163	25_5_1	103_346_1	326_046_199	167_5_490	729_5_414
151_0_617	11_5_1	769_5_188	23_0_1	134_5_1	43_5_1	380_5_30	321_5_1	238_5_164	25_5_1	103_346_1	326_046_200	167_5_515	729_5_425
151_0_551	11_5_1	769_5_200	23_0_1	134_5_1	43_5_1	380_5_31	321_5_1	238_5_165	25_5_1	103_346_1	326_046_196	167_5_534	729_5_424
151_0_579	11_5_1	769_5_210	23_0_1	134_5_1	43_5_1	380_5_35	321_5_1	238_5_167	25_5_1	103_346_1	326_046_190	167_5_565	729_5_423
151_0_645	11_5_1	769_5_197	23_0_1	134_5_1	43_5_1	380_5_32	321_5_1	238_5_162	25_5_1	103_346_1	326_046_189	167_5_578	729_5_431
151_0_727	11_5_1	769_5_191	23_0_1	134_5_1	43_5_1	380_5_29	321_5_1	238_5_171	25_5_1	103_346_1	326_046_183	167_5_573	729_5_437
151_0_711	11_5_1	769_5_172	23_0_1	134_5_1	43_5_1	380_5_30	321_5_1	238_5_182	25_5_1	103_346_1	326_046_190	167_5_562	729_5_450
151_0_646	11_5_1	769_5_164	23_0_1	134_5_1	43_5_1	380_5_31	321_5_1	238_5_196	25_5_1	103_346_1	326_046_177	167_5_544	729_5_453
151_0_553	11_5_1	769_5_153	23_0_1	134_5_1	43_5_1	380_5_32	321_5_1	238_5_200	25_5_1	103_346_1	326_046_180	167_5_527	729_5_473
151_0_519	11_5_1	769_5_150	23_0_1	134_5_1	43_5_1	380_5_34	321_5_1	238_5_208	25_5_1	103_346_1	326_046_181	167_5_518	729_5_478
151_0_522	11_5_1	769_5_152	23_0_1	134_5_1	43_5_1	380_5_38	321_5_1	238_5_212	25_5_1	103_346_1	326_046_193	167_5_503	729_5_472
151_0_494	11_5_1	769_5_161	23_0_1	134_5_1	43_5_1	380_5_40	321_5_1	238_5_219	25_5_1	103_346_1	326_046_197	167_5_503	729_5_460
151_0_568	11_5_1	769_5_157	23_0_1	134_5_1	43_5_1	380_5_38	321_5_1	238_5_235	25_5_1	103_346_1	326_046_186	167_5_496	729_5_430
151_0_670	11_5_1	769_5_157	23_0_1	134_5_1	43_5_1	380_5_34	321_5_1	238_5_238	25_5_1	103_346_1	326_046_185	167_5_497	729_5_428
151_0_729	11_5_1	769_5_157	23_0_1	134_5_1	43_5_1	380_5_29	321_5_1	238_5_250	25_5_1	103_346_1	326_046_183	167_5_490	729_5_436
151_0_654	11_5_1	769_5_159	23_0_1	134_5_1	43_5_1	380_5_24	321_5_1	238_5_252	25_5_1	103_346_1	326_046_195	167_5_494	729_5_440
151_0_601	11_5_1	769_5_168	23_0_1	134_5_1	43_5_1	380_5_23	321_5_1	238_5_254	25_5_1	103_346_1	326_046_209	167_5_506	729_5_446
151_0_486	11_5_1	769_5_169	23_0_1	134_5_1	43_5_1	380_5_22	321_5_1	238_5_256	25_5_1	103_346_1	326_046_225	167_5_511	729_5_448
151_0_481	11_5_1	769_5_154	23_0_1	134_5_1	43_5_1	380_5_27	321_5_1	238_5_251	25_5_1	103_346_1	326_046_245	167_5_541	729_5_446
151_0_521	11_5_1	769_5_146	23_0_1	134_5_1	43_5_1	380_5_28	321_5_1	238_5_249	25_5_1	103_346_1	326_046_238	167_5_546	729_5_437
151_0_558	11_5_1	769_5_138	23_0_1	134_5_1	43_5_1	380_5_26	321_5_1	238_5_270	25_5_1	103_346_1	326_046_235	167_5_554	729_5_438
151_0_591	11_5_1	769_5_138	23_0_1	134_5_1	43_5_1	380_5_24	321_5_1	238_5_273	25_5_1	103_346_1	326_046_226	167_5_537	729_5_428
151_0_583	11_5_1	769_5_136	23_0_1	134_5_1	43_5_1	380_5_21	321_5_1	238_5_270	25_5_1	103_346_1	326_046_230	167_5_516	729_5_452
151_0_594	11_5_1	769_5_130	23_0_1	134_5_1	43_5_1	380_5_17	321_5_1	238_5_287	25_5_1	103_346_1	326_046_246	167_5_513	729_5_443
151_0_608	11_5_1	769_5_139	23_0_1	134_5_1	43_5_1	380_5_15	321_5_1	238_5_292	25_5_1	103_346_1	326_046_244	167_5_506	729_5_438
151_0_597	11_5_1	769_5_125	23_0_1	134_5_1	43_5_1	380_5_14	321_5_1	238_5_291	25_5_1	103_346_1	326_046_237	167_5_496	729_5_455
151_0_584	11_5_1	769_5_116	23_0_1	134_5_1	43_5_1	380_5_16	321_5_1	238_5_293	25_5_1	103_346_1	326_046_241	167_5_482	729_5_470
151_0_568	11_5_1	769_5_117	23_0_1	134_5_1	43_5_1	380_5_13	321_5_1	238_5_299	25_5_1	103_346_1	326_046_253	167_5_467	729_5_481
151_0_638	11_5_1	769_5_119	23_0_1	134_5_1	43_5_1	380_5_11	321_5_1	238_5_312	25_5_1	103_346_1	326_046_268	167_5_464	729_5_486
151_0_661	11_5_1	769_5_110	23_0_1	134_5_1	43_5_1	380_5_13	321_5_1	238_5_326	25_5_1	103_346_1	326_046_279	167_5_467	729_5_476
151_0_692	11_5_1	769_5_105	23_0_1	134_5_1	43_5_1	380_5_11	321_5_1	238_5_327	25_5_1	103_346_1	326_046_277	167_5_472	729_5_465
151_0_690	11_5_1	769_5_98	23_0_1	134_5_1	43_5_1	380_5_6	321_5_1	238_5_334	25_5_1	103_346_1	326_046_267	167_5_465	729_5_459
151_0_644	11_5_1	769_5_95	23_0_1	134_5_1	43_5_1	380_5_5	321_5_1	238_5_349	25_5_1	103_346_1	326_046_246	167_5_450	729_5_462
151_0_620	11_5_1	769_5_86	23_0_1	134_5_1	43_5_1	380_5_5	321_5_1	238_5_352	25_5_1	103_346_1	326_046_244	167_5_456	729_5_443
151_0_591	11_5_1	769_5_89	23_0_1	134_5_1	43_5_1	380_5_4	321_5_1	238_5_360	25_5_1	103_346_1	326_046_243	167_5_457	729_5_430
151_0_541	11_5_1	769_5_88	23_0_1	134_5_1	43_5_1	380_5_3	321_5_1	238_5_358	25_5_1	103_346_1	326_046_244	167_5_464	729_5_416
151_0_547	11_5_1	769_5_83	23_0_1	134_5_1	43_5_1	380_5_2	321_5_1	238_5_350	25_5_1	103_346_1	326_046_256	167_5_489	729_5_442
151_0_574	11_5_1	769_5_88	23_0_1	134_5_1	43_5_1	380_5_2	321_5_1	238_5_359	25_5_1	103_346_1	326_046_267	167_5_506	729_5_448
151_0_600	11_5_1	769_5_85	23_0_1	134_5_1	43_5_1	321_5_1	238_5_361	103_346_1	326_046_259	167_5_519	729_5_440
151_0_601	11_5_1	769_5_72	23_0_1	134_5_1	43_5_1	321_5_1	238_5_363	103_346_1	326_046_255	167_5_533	729_5_450
151_0_657	11_5_1	769_5_72	23_0_1	134_5_1	43_5_1	321_5_1	238_5_343	103_346_1	326_046_236	167_5_533	729_5_430
151_0_701	11_5_1	769_5_76	23_0_1	134_5_1	43_5_1	321_5_1	238_5_342	103_346_1	326_046_207	167_5_527	729_5_436
151_0_777	11_5_1	769_5_80	23_0_1	134_5_1	43_5_1	321_5_1	238_5_337	103_346_1	326_046_199	167_5_531	729_5_420
151_0_890	11_5_1	769_5_84	23_0_1	134_5_1	43_5_1	321_5_1	238_5_338	103_346_1	326_046_193	167_5_535	729_5_400
151_0_953	11_5_1	769_5_83	23_0_1	134_5_1	43_5_1	321_5_1	238_5_349	103_346_1	326_046_189	167_5_524	729_5_394
151_0_989	11_5_1	769_5_75	23_0_1	134_5_1	43_5_1	321_5_1	238_5_360	103_346_1	326_046_202	167_5_522	729_5_394
151_0_859	11_5_1	769_5_74	23_0_1	134_5_1	43_5_1	321_5_1	238_5_361	103_346_1	326_046_217	167_5_522	729_5_391
151_0_706	11_5_1	769_5_73	23_0_1	134_5_1	43_5_1	321_5_1	238_5_392	103_346_1	326_046_243	167_5_513	729_5_384
151_0_655	11_5_1	769_5_74	23_0_1	134_5_1	43_5_1	321_5_1	238_5_386	103_346_1	326_046_255	167_5_501	729_5_378
151_0_711	11_5_1	769_5_82	23_0_1	134_5_1	43_5_1	321_5_1	238_5_364	103_346_1	326_046_274	167_5_492	729_5_353
151_0_827	11_5_1	769_5_85	23_0_1	134_5_1	43_5_1	321_5_1	238_5_361	103_346_1	326_046_289	167_5_501	729_5_338
151_0_902	11_5_1	769_5_81	23_0_1	134_5_1	43_5_1	321_5_1	238_5_358	103_346_1	326_046_298	167_5_500	729_5_334
151_0_940	11_5_1	769_5_75	23_0_1	134_5_1	43_5_1	321_5_1	238_5_362	103_346_1	326_046_315	167_5_512	729_5_340
151_0_927	11_5_1	769_5_77	23_0_1	134_5_1	43_5_1	321_5_1	238_5_347	103_346_1	326_046_305	167_5_514	729_5_350
151_0_939	11_5_1	769_5_84	23_0_1	134_5_1	43_5_1	321_5_1	238_5_334	103_346_1	326_046_277	167_5_510	729_5_355
151_0_951	11_5_1	769_5_85	23_0_1	134_5_1	43_5_1	321_5_1	238_5_328	103_346_1	326_046_250	167_5_516	729_5_351
151_0_935	11_5_1	769_5_83	23_0_1	134_5_1	43_5_1	321_5_1	238_5_311	103_346_1	326_046_230	167_5_526	729_5_337
151_0_883	11_5_1	769_5_90	23_0_1	134_5_1	43_5_1	321_5_1	238_5_302	103_346_1	326_046_239	167_5_527	729_5_331
151_0_793	11_5_1	769_5_90	23_0_1	134_5_1	43_5_1	321_5_1	238_5_295	103_346_1	326_046_243	167_5_549	729_5_333
151_0_748	11_5_1	769_5_95	23_0_1	134_5_1	43_5_1	321_5_1	238_5_289	103_346_1	326_046_262	167_5_545	729_5_339
151_0_726	11_5_1	769_5_91	23_0_1	134_5_1	43_5_1	321_5_1	238_5_299	103_346_1	326_046_262	167_5_547	729_5_340
151_0_687	11_5_1	769_5_84	23_0_1	134_5_1	43_5_1	321_5_1	238_5_314	103_346_1	326_046_254	167_5_559	729_5_342
151_0_708	11_5_1	769_5_88	23_0_1	134_5_1	43_5_1	321_5_1	238_5_317	103_346_1	326_046_238	167_5_533	729_5_334
151_0_734	11_5_1	769_5_84	23_0_1	134_5_1	43_5_1	321_5_1	238_5_312	103_346_1	326_046_233	167_5_535	729_5_319
151_0_747	11_5_1	769_5_80	23_0_1	134_5_1	43_5_1	321_5_1	238_5_315	103_346_1	326_046_227	167_5_527	729_5_312
151_0_776	11_5_1	769_5_75	23_0_1	134_5_1	43_5_1	321_5_1	238_5_320	103_346_1	326_046_226	167_5_545	729_5_304
151_0_786	11_5_1	769_5_81	23_0_1	134_5_1	43_5_1	321_5_1	238_5_328	103_346_1	326_046_224	167_5_540	729_5_287
151_0_802	11_5_1	769_5_73	23_0_1	134_5_1	43_5_1	321_5_1	238_5_332	103_346_1	326_046_215	167_5_553	729_5_281
151_0_814	11_5_1	769_5_70	23_0_1	134_5_1	43_5_1	321_5_1	238_5_346	103_346_1	326_046_215	167_5_566	729_5_276
151_0_879	11_5_1	769_5_79	23_0_1	134_5_1	43_5_1	321_5_1	238_5_337	103_346_1	326_046_227	167_5_571	729_5_253
151_0_932	11_5_1	769_5_63	23_0_1	134_5_1	43_5_1	321_5_1	238_5_344	103_346_1	326_046_237	167_5_550	729_5_249
151_0_941	11_5_1	769_5_60	23_0_1	134_5_1	43_5_1	321_5_1	238_5_342	103_346_1	326_046_239	167_5_550	729_5_243
151_0_872	11_5_1	769_5_55	23_0_1	134_5_1	43_5_1	321_5_1	238_5_352	103_346_1	326_046_244	167_5_562	729_5_259
151_0_804	11_5_1	769_5_46	23_0_1	134_5_1	43_5_1	321_5_1	238_5_373	103_346_1	326_046_244	167_5_552	729_5_264
151_0_691	11_5_1	769_5_52	23_0_1	134_5_1	43_5_1	321_5_1	238_5_391	103_346_1	326_046_231	167_5_546	729_5_264
151_0_703	11_5_1	769_5_46	23_0_1	134_5_1	43_5_1	321_5_1	238_5_395	103_346_1	326_046_222	167_5_534	729_5_276
151_0_731	11_5_1	769_5_57	23_0_1	134_5_1	43_5_1	321_5_1	238_5_394	103_346_1	326_046_225	167_5_520	729_5_256
151_0_769	11_5_1	769_5_61	23_0_1	134_5_1	43_5_1	321_5_1	238_5_380	103_346_1	326_046_208	167_5_520	729_5_260
151_0_770	11_5_1	769_5_60	23_0_1	134_5_1	43_5_1	321_5_1	238_5_389	103_346_1	326_046_207	167_5_518	729_5_254
151_0_749	11_5_1	769_5_61	23_0_1	134_5_1	43_5_1	321_5_1	238_5_385	103_346_1	326_046_213	167_5_523	729_5_260
151_0_723	11_5_1	769_5_63	23_0_1	134_5_1	43_5_1	321_5_1	238_5_376	103_346_1	326_046_213	167_5_522	729_5_271
151_0_737	11_5_1	769_5_62	23_0_1	134_5_1	43_5_1	321_5_1	238_5_385	103_346_1	326_046_220	167_5_528	729_5_284
151_0_767	11_5_1	769_5_66	23_0_1	134_5_1	43_5_1	321_5_1	238_5_395	103_346_1	326_046_214	167_5_526	729_5_285
151_0_719	11_5_1	769_5_68	23_0_1	134_5_1	43_5_1	321_5_1	238_5_396	103_346_1	326_046_212	167_5_520	729_5_306
151_0_620	11_5_1	769_5_80	23_0_1	134_5_1	43_5_1	321_5_1	238_5_388	103_346_1	326_046_193	167_5_507	729_5_302
151_0_606	11_5_1	769_5_84	23_0_1	134_5_1	43_5_1	321_5_1	238_5_402	103_346_1	326_046_188	167_5_509	729_5_299
151_0_610	11_5_1	769_5_91	23_0_1	134_5_1	43_5_1	321_5_1	238_5_407	103_346_1	326_046_201	167_5_512	729_5_311
151_0_542	11_5_1	769_5_93	23_0_1	134_5_1	43_5_1	321_5_1	238_5_417	103_346_1	326_046_183	167_5_522	729_5_323
151_0_496	11_5_1	769_5_87	23_0_1	134_5_1	43_5_1	321_5_1	238_5_428	103_346_1	326_046_179	167_5_517	729_5_328
151_0_517	11_5_1	769_5_81	23_0_1	134_5_1	43_5_1	321_5_1	238_5_439	103_346_1	326_046_174	167_5_497	729_5_354
151_0_592	11_5_1	769_5_89	23_0_1	134_5_1	43_5_1	321_5_1	238_5_451	103_346_1	326_046_174	167_5_493	729_5_338
151_0_681	11_5_1	769_5_87	23_0_1	134_5_1	43_5_1	321_5_1	238_5_450	103_346_1	326_046_180	167_5_474	729_5_348
151_0_795	11_5_1	769_5_86	23_0_1	134_5_1	43_5_1	321_5_1	238_5_445	103_346_1	326_046_187	167_5_455	729_5_360
151_0_899	11_5_1	769_5_85	23_0_1	134_5_1	43_5_1	321_5_1	238_5_452	103_346_1	326_046_190	167_5_428	729_5_382
151_0_920	11_5_1	769_5_82	23_0_1	134_5_1	43_5_1	321_5_1	238_5_440	103_346_1	326_046_204	167_5_419	729_5_394
151_0_942	11_5_1	769_5_88	23_0_1	134_5_1	43_5_1	321_5_1	238_5_429	103_346_1	326_046_205	167_5_401	729_5_388
151_0_825	11_5_1	769_5_90	23_0_1	134_5_1	43_5_1	321_5_1	238_5_425	103_346_1	326_046_204	167_5_402	729_5_407
151_0_691	11_5_1	769_5_86	23_0_1	134_5_1	43_5_1	321_5_1	238_5_421	103_346_1	326_046_205	167_5_408	729_5_425
151_0_523	11_5_1	769_5_93	23_0_1	134_5_1	43_5_1	321_5_1	238_5_409	103_346_1	326_046_192	167_5_417	729_5_426
151_0_484	11_5_1	769_5_89	23_0_1	134_5_1	43_5_1	321_5_1	238_5_401	103_346_1	326_046_177	167_5_408	729_5_446
151_0_510	11_5_1	769_5_89	23_0_1	134_5_1	43_5_1	321_5_1	238_5_393	103_346_1	326_046_181	167_5_416	729_5_452
151_0_606	11_5_1	769_5_97	23_0_1	134_5_1	43_5_1	321_5_1	238_5_377	103_346_1	326_046_164	167_5_407	729_5_442
151_0_709	11_5_1	769_5_93	23_0_1	134_5_1	43_5_1	321_5_1	238_5_378	103_346_1	326_046_169	167_5_405	729_5_451
151_0_735	11_5_1	769_5_99	23_0_1	134_5_1	43_5_1	321_5_1	238_5_361	103_346_1	326_046_179	167_5_392	729_5_448
151_0_818	11_5_1	769_5_107	23_0_1	134_5_1	43_5_1	321_5_1	238_5_360	103_346_1	326_046_183	167_5_388	729_5_450
151_0_889	11_5_1	769_5_106	23_0_1	134_5_1	43_5_1	321_5_1	238_5_352	103_346_1	326_046_191	167_5_394	729_5_442
151_0_943	11_5_1	769_5_106	23_0_1	134_5_1	43_5_1	321_5_1	238_5_347	103_346_1	326_046_192	167_5_398	729_5_439
151_0_939	11_5_1	769_5_104	23_0_1	134_5_1	43_5_1	321_5_1	238_5_354	103_346_1	326_046_171	167_5_387	729_5_442
151_0_980	11_5_1	769_5_107	23_0_1	134_5_1	43_5_1	321_5_1	238_5_356	103_346_1	326_046_166	167_5_380	729_5_427
151_0_1024	11_5_1	769_5_97	23_0_1	134_5_1	43_5_1	321_5_1	238_5_369	103_346_1	326_046_165	167_5_357	729_5_411
151_0_956	11_5_1	769_5_88	23_0_1	134_5_1	43_5_1	321_5_1	238_5_381	103_346_1	326_046_168	167_5_355	729_5_418
151_0_801	11_5_1	769_5_88	23_0_1	134_5_1	43_5_1	321_5_1	238_5_371	103_346_1	326_046_169	167_5_349	729_5_427
151_0_663	11_5_1	769_5_83	23_0_1	134_5_1	43_5_1	321_5_1	238_5_373	103_346_1	326_046_189	167_5_353	729_5_436
151_0_674	11_5_1	769_5_74	23_0_1	134_5_1	43_5_1	321_5_1	238_5_374	103_346_1	326_046_214	167_5_358	729_5_443
151_0_692	11_5_1	769_5_78	23_0_1	134_5_1	43_5_1	321_5_1	238_5_365	103_346_1	326_046_244	167_5_357	729_5_444
151_0_802	11_5_1	769_5_71	23_0_1	134_5_1	43_5_1	321_5_1	238_5_382	103_346_1	326_046_257	167_5_356	729_5_450
151_0_860	11_5_1	769_5_75	23_0_1	134_5_1	43_5_1	321_5_1	238_5_374	103_346_1	326_046_256	167_5_362	729_5_444
151_0_935	11_5_1	769_5_73	23_0_1	134_5_1	43_5_1	321_5_1	238_5_369	103_346_1	326_046_245	167_5_372	729_5_459
151_0_978	11_5_1	769_5_72	23_0_1	134_5_1	43_5_1	321_5_1	238_5_356	103_346_1	326_046_225	167_5_385	729_5_459
151_0_952	11_5_1	769_5_75	23_0_1	134_5_1	43_5_1	321_5_1	238_5_354	103_346_1	326_046_223	167_5_414	729_5_449
151_0_866	11_5_1	769_5_69	23_0_1	134_5_1	43_5_1	321_5_1	238_5_374	103_346_1	326_046_222	167_5_425	729_5_452
151_0_715	11_5_1	769_5_70	23_0_1	134_5_1	43_5_1	321_5_1	238_5_364	103_346_1	326_046_224	167_5_428	729_5_463
151_0_552	11_5_1	769_5_76	23_0_1	134_5_1	43_5_1	321_5_1	238_5_371	103_346_1	326_046_232	167_5_435	729_5_430
151_0_487	11_5_1	769_5_72	23_0_1	134_5_1	43_5_1	321_5_1	238_5_368	103_346_1	326_046_241	167_5_437	729_5_402
151_0_506	11_5_1	769_5_66	23_0_1	134_5_1	43_5_1	321_5_1	238_5_387	103_346_1	326_046_241	167_5_430	729_5_380
151_0_548	11_5_1	769_5_64	23_0_1	134_5_1	43_5_1	321_5_1	238_5_389	103_346_1	326_046_243	167_5_435	729_5_376
151_0_662	11_5_1	769_5_65	23_0_1	134_5_1	43_5_1	321_5_1	238_5_405	103_346_1	326_046_224	167_5_466	729_5_373
151_0_803	11_5_1	769_5_59	23_0_1	134_5_1	43_5_1	321_5_1	238_5_408	103_346_1	326_046_209	167_5_480	729_5_385
151_0_929	11_5_1	769_5_56	23_0_1	134_5_1	43_5_1	321_5_1	238_5_412	103_346_1	326_046_208	167_5_468	729_5_402
151_0_918	11_5_1	769_5_47	23_0_1	134_5_1	43_5_1	321_5_1	238_5_404	103_346_1	326_046_208	167_5_440	729_5_394
151_0_853	11_5_1	769_5_40	23_0_1	134_5_1	43_5_1	321_5_1	238_5_403	103_346_1	326_046_211	167_5_408	729_5_414
151_0_829	11_5_1	769_5_43	23_0_1	134_5_1	43_5_1	321_5_1	238_5_399	103_346_1	326_046_236	167_5_379	729_5_432
151_0_822	11_5_1	769_5_35	23_0_1	134_5_1	43_5_1	321_5_1	238_5_394	103_346_1	326_046_244	167_5_354	729_5_461
151_0_817	11_5_1	769_5_38	23_0_1	134_5_1	43_5_1	321_5_1	238_5_390	103_346_1	326_046_255	167_5_368	729_5_501
151_0_748	11_5_1	769_5_43	23_0_1	134_5_1	43_5_1	321_5_1	238_5_389	103_346_1	326_046_260	167_5_356	729_5_533
151_0_699	11_5_1	769_5_47	23_0_1	134_5_1	43_5_1	321_5_1	238_5_374	103_346_1	326_046_260	167_5_342	729_5_562
151_0_652	11_5_1	769_5_45	23_0_1	134_5_1	43_5_1	321_5_1	238_5_380	103_346_1	326_046_258	167_5_335	729_5_603
151_0_627	11_5_1	769_5_47	23_0_1	134_5_1	43_5_1	321_5_1	238_5_384	103_346_1	326_046_259	167_5_323	729_5_642
151_0_673	11_5_1	769_5_49	23_0_1	134_5_1	43_5_1	321_5_1	238_5_393	103_346_1	326_046_256	167_5_297	729_5_653
151_0_750	11_5_1	769_5_44	23_0_1	134_5_1	43_5_1	321_5_1	238_5_396	103_346_1	326_046_265	167_5_271	729_5_670
151_0_850	11_5_1	769_5_40	23_0_1	134_5_1	43_5_1	321_5_1	238_5_391	103_346_1	326_046_256	167_5_275	729_5_675
151_0_903	11_5_1	769_5_38	23_0_1	134_5_1	43_5_1	321_5_1	238_5_392	103_346_1	326_046_251	167_5_272	729_5_658
151_0_854	11_5_1	769_5_35	23_0_1	134_5_1	43_5_1	321_5_1	238_5_375	103_346_1	326_046_239	167_5_261	729_5_677
151_0_750	11_5_1	769_5_30	23_0_1	134_5_1	43_5_1	321_5_1	238_5_393	103_346_1	326_046_227	167_5_264	729_5_684
151_0_594	11_5_1	769_5_29	23_0_1	134_5_1	43_5_1	321_5_1	238_5_391	103_346_1	326_046_221	167_5_247	729_5_694
151_0_550	11_5_1	769_5_23	23_0_1	134_5_1	43_5_1	321_5_1	238_5_383	103_346_1	326_046_192	167_5_254	729_5_675
151_0_535	11_5_1	769_5_29	23_0_1	134_5_1	43_5_1	321_5_1	238_5_384	103_346_1	326_046_182	167_5_237	729_5_666
151_0_619	11_5_1	769_5_35	23_0_1	134_5_1	43_5_1	321_5_1	238_5_364	103_346_1	326_046_188	167_5_235	729_5_667
151_0_673	11_5_1	769_5_35	23_0_1	134_5_1	43_5_1	321_5_1	238_5_366	103_346_1	326_046_191	167_5_237	729_5_657
151_0_740	11_5_1	769_5_31	23_0_1	134_5_1	43_5_1	321_5_1	238_5_365	103_346_1	326_046_209	167_5_253	729_5_654
151_0_739	11_5_1	769_5_30	23_0_1	134_5_1	43_5_1	321_5_1	238_5_377	103_346_1	326_046_220	167_5_259	729_5_649
151_0_674	11_5_1	769_5_30	23_0_1	134_5_1	43_5_1	321_5_1	238_5_393	103_346_1	326_046_250	167_5_263	729_5_660
151_0_678	11_5_1	769_5_35	23_0_1	134_5_1	43_5_1	321_5_1	238_5_410	103_346_1	326_046_261	167_5_256	729_5_662
151_0_628	11_5_1	769_5_29	23_0_1	134_5_1	43_5_1	321_5_1	238_5_405	103_346_1	326_046_263	167_5_269	729_5_652
151_0_673	11_5_1	769_5_30	23_0_1	134_5_1	43_5_1	321_5_1	238_5_415	103_346_1	326_046_270	167_5_260	729_5_636
151_0_724	11_5_1	769_5_22	23_0_1	134_5_1	43_5_1	321_5_1	238_5_418	103_346_1	326_046_265	167_5_273	729_5_603
151_0_827	11_5_1	769_5_24	23_0_1	134_5_1	43_5_1	321_5_1	238_5_428	103_346_1	326_046_265	167_5_279	729_5_595
151_0_877	11_5_1	769_5_27	23_0_1	134_5_1	43_5_1	321_5_1	238_5_429	103_346_1	326_046_267	167_5_271	729_5_584
151_0_875	11_5_1	769_5_25	23_0_1	134_5_1	43_5_1	321_5_1	238_5_447	103_346_1	326_046_282	167_5_253	729_5_573
151_0_829	11_5_1	769_5_21	23_0_1	134_5_1	43_5_1	321_5_1	238_5_434	103_346_1	326_046_302	167_5_253	729_5_570
151_0_843	11_5_1	769_5_20	23_0_1	134_5_1	43_5_1	321_5_1	238_5_437	103_346_1	326_046_302	167_5_257	729_5_581
151_0_852	11_5_1	769_5_19	23_0_1	134_5_1	43_5_1	321_5_1	238_5_438	103_346_1	326_046_306	167_5_242	729_5_548
151_0_855	11_5_1	769_5_20	23_0_1	134_5_1	43_5_1	321_5_1	238_5_441	103_346_1	326_046_282	167_5_224	729_5_533
151_0_777	11_5_1	769_5_21	23_0_1	134_5_1	43_5_1	321_5_1	238_5_436	103_346_1	326_046_272	167_5_232	729_5_515
151_0_802	11_5_1	769_5_22	23_0_1	134_5_1	43_5_1	321_5_1	238_5_426	103_346_1	326_046_257	167_5_228	729_5_509
151_0_807	11_5_1	769_5_28	23_0_1	134_5_1	43_5_1	321_5_1	238_5_444	103_346_1	326_046_245	167_5_239	729_5_501
151_0_849	11_5_1	769_5_31	23_0_1	134_5_1	43_5_1	321_5_1	238_5_452	103_346_1	326_046_240	167_5_251	729_5_488
151_0_868	11_5_1	769_5_31	23_0_1	134_5_1	43_5_1	321_5_1	238_5_461	103_346_1	326_046_234	167_5_256	729_5_479
151_0_831	11_5_1	769_5_34	23_0_1	134_5_1	43_5_1	321_5_1	238_5_466	103_346_1	326_046_239	167_5_260	729_5_465
151_0_786	11_5_1	769_5_38	23_0_1	134_5_1	43_5_1	321_5_1	238_5_466	103_346_1	326_046_242	167_5_256	729_5_449
151_0_739	11_5_1	769_5_33	23_0_1	134_5_1	43_5_1	321_5_1	238_5_465	103_346_1	326_046_253	167_5_271	729_5_437
151_0_679	11_5_1	769_5_30	23_0_1	134_5_1	43_5_1	321_5_1	238_5_477	103_346_1	326_046_268	167_5_290	729_5_395
151_0_669	11_5_1	769_5_36	23_0_1	134_5_1	43_5_1	321_5_1	238_5_466	103_346_1	326_046_289	167_5_307	729_5_377
151_0_685	11_5_1	769_5_33	23_0_1	134_5_1	43_5_1	321_5_1	238_5_479	103_346_1	326_046_298	167_5_314	729_5_351
151_0_671	11_5_1	769_5_26	23_0_1	134_5_1	43_5_1	321_5_1	238_5_501	103_346_1	326_046_300	167_5_321	729_5_344
151_0_650	11_5_1	769_5_28	23_0_1	134_5_1	43_5_1	321_5_1	238_5_509	103_346_1	326_046_303	167_5_320	729_5_334
151_0_649	11_5_1	769_5_24	23_0_1	134_5_1	43_5_1	321_5_1	238_5_508	103_346_1	326_046_311	167_5_339	729_5_322
151_0_617	11_5_1	769_5_24	23_0_1	134_5_1	43_5_1	321_5_1	238_5_522	103_346_1	326_046_309	167_5_352	729_5_321
151_0_668	11_5_1	769_5_16	23_0_1	134_5_1	43_5_1	321_5_1	238_5_541	103_346_1	326_046_328	167_5_361	729_5_318
151_0_706	11_5_1	769_5_16	23_0_1	134_5_1	43_5_1	321_5_1	238_5_528	103_346_1	326_046_336	167_5_368	729_5_311
151_0_721	11_5_1	769_5_16	23_0_1	134_5_1	43_5_1	321_5_1	238_5_523	103_346_1	326_046_338	167_5_355	729_5_307
151_0_745	11_5_1	769_5_19	23_0_1	134_5_1	43_5_1	321_5_1	238_5_503	103_346_1	326_046_335	167_5_351	729_5_311
151_0_715	11_5_1	769_5_25	23_0_1	134_5_1	43_5_1	321_5_1	238_5_483	103_346_1	326_046_336	167_5_365	729_5_317
151_0_709	11_5_1	769_5_20	23_0_1	134_5_1	43_5_1	321_5_1	238_5_475	103_346_1	326_046_337	167_5_370	729_5_331
151_0_697	11_5_1	769_5_22	23_0_1	134_5_1	43_5_1	321_5_1	238_5_473	103_346_1	326_046_315	167_5_392	729_5_343
151_0_660	11_5_1	769_5_17	23_0_1	134_5_1	43_5_1	321_5_1	238_5_467	103_346_1	326_046_309	167_5_414	729_5_357
151_0_717	11_5_1	769_5_19	23_0_1	134_5_1	43_5_1	321_5_1	238_5_471	103_346_1	326_046_277	167_5_417	729_5_367
151_0_715	11_5_1	769_5_23	23_0_1	134_5_1	43_5_1	321_5_1	238_5_467	103_346_1	326_046_249	167_5_415	729_5_369
151_0_709	11_5_1	769_5_22	23_0_1	134_5_1	43_5_1	321_5_1	238_5_465	103_346_1	326_046_228	167_5_388	729_5_383
151_0_676	11_5_1	769_5_22	23_0_1	134_5_1	43_5_1	321_5_1	238_5_459	103_346_1	326_046_218	167_5_401	729_5_392
151_0_613	11_5_1	769_5_22	23_0_1	134_5_1	43_5_1	321_5_1	238_5_456	103_346_1	326_046_215	167_5_409	729_5_397
151_0_552	11_5_1	769_5_23	23_0_1	134_5_1	43_5_1	321_5_1	238_5_436	103_346_1	326_046_228	167_5_421	729_5_420
151_0_489	11_5_1	769_5_14	23_0_1	134_5_1	43_5_1	321_5_1	238_5_446	103_346_1	326_046_242	167_5_432	729_5_429
151_0_466	11_5_1	769_5_12	23_0_1	134_5_1	43_5_1	321_5_1	238_5_444	103_346_1	326_046_257	167_5_431	729_5_433
151_0_536	11_5_1	769_5_9	23_0_1	134_5_1	43_5_1	321_5_1	238_5_423	103_346_1	326_046_247	167_5_435	729_5_427
151_0_638	11_5_1	769_5_9	23_0_1	134_5_1	43_5_1	321_5_1	238_5_398	103_346_1	326_046_242	167_5_438	729_5_439
151_0_818	11_5_1	769_5_6	23_0_1	134_5_1	43_5_1	321_5_1	238_5_387	103_346_1	326_046_219	167_5_435	729_5_456
151_0_936	11_5_1	769_5_7	23_0_1	134_5_1	43_5_1	321_5_1	238_5_372	103_346_1	326_046_207	167_5_443	729_5_465
151_0_1017	11_5_1	769_5_7	23_0_1	134_5_1	43_5_1	321_5_1	238_5_366	103_346_1	326_046_203	167_5_436	729_5_462
151_0_1066	11_5_1	769_5_7	23_0_1	134_5_1	43_5_1	321_5_1	238_5_368	103_346_1	326_046_219	167_5_410	729_5_449
151_0_995	11_5_1	769_5_4	23_0_1	134_5_1	43_5_1	321_5_1	238_5_366	103_346_1	326_046_228	167_5_406	729_5_436
151_0_935	11_5_1	769_5_2	23_0_1	134_5_1	43_5_1	321_5_1	238_5_353	103_346_1	326_046_239	167_5_426	729_5_443
151_0_845	11_5_1	769_5_2	23_0_1	134_5_1	43_5_1	321_5_1	238_5_340	103_346_1	326_046_238	167_5_424	729_5_431
151_0_868	11_5_1	769_5_2	23_0_1	134_5_1	43_5_1	321_5_1	238_5_333	103_346_1	326_046_237	167_5_415	729_5_442
151_0_863	11_5_1	23_0_1	134_5_1	43_5_1	238_5_321	103_346_1	326_046_226	167_5_413	729_5_442
151_0_835	11_5_1	23_0_1	134_5_1	43_5_1	238_5_325	103_346_1	326_046_215	167_5_399	729_5_441
151_0_774	11_5_1	23_0_1	134_5_1	43_5_1	238_5_342	103_346_1	326_046_221	167_5_395	729_5_433
151_0_753	11_5_1	23_0_1	134_5_1	43_5_1	238_5_355	103_346_1	326_046_204	167_5_387	729_5_453
151_0_735	11_5_1	23_0_1	134_5_1	43_5_1	238_5_368	103_346_1	326_046_206	167_5_377	729_5_450
151_0_750	11_5_1	23_0_1	134_5_1	43_5_1	238_5_355	103_346_1	326_046_204	167_5_371	729_5_459
151_0_752	11_5_1	23_0_1	134_5_1	43_5_1	238_5_356	103_346_1	326_046_200	167_5_376	729_5_470
151_0_742	11_5_1	23_0_1	134_5_1	43_5_1	238_5_337	103_346_1	326_046_204	167_5_389	729_5_495
151_0_696	11_5_1	23_0_1	134_5_1	43_5_1	238_5_343	103_346_1	326_046_208	167_5_401	729_5_507
151_0_701	11_5_1	23_0_1	134_5_1	43_5_1	238_5_354	103_346_1	326_046_219	167_5_403	729_5_501
151_0_748	11_5_1	23_0_1	134_5_1	43_5_1	238_5_344	103_346_1	326_046_228	167_5_394	729_5_503
151_0_859	11_5_1	23_0_1	134_5_1	43_5_1	238_5_356	103_346_1	326_046_222	167_5_373	729_5_515
151_0_899	11_5_1	23_0_1	134_5_1	43_5_1	238_5_363	103_346_1	326_046_223	167_5_374	729_5_510
151_0_833	11_5_1	23_0_1	134_5_1	43_5_1	238_5_370	103_346_1	326_046_225	167_5_391	729_5_517
151_0_763	11_5_1	23_0_1	134_5_1	43_5_1	238_5_382	103_346_1	326_046_244	167_5_404	729_5_510
151_0_651	11_5_1	23_0_1	134_5_1	43_5_1	238_5_382	103_346_1	326_046_253	167_5_416	729_5_509
151_0_580	11_5_1	23_0_1	134_5_1	43_5_1	238_5_384	103_346_1	326_046_264	167_5_440	729_5_512
151_0_528	11_5_1	23_0_1	134_5_1	43_5_1	238_5_389	103_346_1	326_046_257	167_5_448	729_5_504
151_0_497	11_5_1	23_0_1	134_5_1	43_5_1	238_5_387	103_346_1	326_046_259	167_5_453	729_5_500
151_0_438	11_5_1	23_0_1	134_5_1	43_5_1	238_5_393	103_346_1	326_046_257	167_5_451	729_5_507
151_0_450	11_5_1	23_0_1	134_5_1	43_5_1	238_5_382	103_346_1	326_046_255	167_5_467	729_5_498
151_0_499	11_5_1	23_0_1	134_5_1	43_5_1	238_5_394	103_346_1	326_046_260	167_5_486	729_5_500
151_0_573	11_5_1	23_0_1	134_5_1	43_5_1	238_5_393	103_346_1	326_046_265	167_5_482	729_5_521
151_0_651	11_5_1	23_0_1	134_5_1	43_5_1	238_5_391	103_346_1	326_046_263	167_5_471	729_5_508
151_0_618	11_5_1	23_0_1	134_5_1	43_5_1	238_5_400	103_346_1	326_046_248	167_5_446	729_5_516
151_0_541	11_5_1	23_0_1	134_5_1	43_5_1	238_5_393	103_346_1	326_046_235	167_5_446	729_5_538
151_0_475	11_5_1	23_0_1	134_5_1	43_5_1	238_5_410	103_346_1	326_046_242	167_5_456	729_5_551
151_0_513	11_5_1	23_0_1	134_5_1	43_5_1	238_5_419	103_346_1	326_046_245	167_5_437	729_5_559
151_0_576	11_5_1	23_0_1	134_5_1	43_5_1	238_5_422	103_346_1	326_046_245	167_5_433	729_5_548
151_0_684	11_5_1	23_0_1	134_5_1	43_5_1	238_5_417	103_346_1	326_046_258	167_5_435	729_5_557
151_0_727	11_5_1	23_0_1	134_5_1	43_5_1	238_5_421	103_346_1	326_046_246	167_5_424	729_5_551
151_0_703	11_5_1	23_0_1	134_5_1	43_5_1	238_5_424	103_346_1	326_046_244	167_5_408	729_5_561
151_0_572	11_5_1	23_0_1	134_5_1	43_5_1	238_5_446	103_346_1	326_046_215	167_5_385	729_5_566
151_0_540	11_5_1	23_0_1	134_5_1	43_5_1	238_5_465	103_346_1	326_046_220	167_5_351	729_5_576
151_0_571	11_5_1	23_0_1	134_5_1	43_5_1	238_5_453	103_346_1	326_046_224	167_5_341	729_5_603
151_0_651	11_5_1	23_0_1	134_5_1	43_5_1	238_5_457	103_346_1	326_046_230	167_5_315	729_5_603
151_0_715	11_5_1	23_0_1	134_5_1	43_5_1	238_5_451	103_346_1	326_046_247	167_5_310	729_5_620
151_0_818	11_5_1	23_0_1	134_5_1	43_5_1	238_5_435	103_346_1	326_046_249	167_5_307	729_5_612
151_0_824	11_5_1	23_0_1	134_5_1	43_5_1	238_5_423	103_346_1	326_046_243	167_5_326	729_5_607
151_0_757	11_5_1	23_0_1	134_5_1	43_5_1	238_5_420	103_346_1	326_046_255	167_5_327	729_5_604
151_0_750	11_5_1	23_0_1	134_5_1	43_5_1	238_5_419	103_346_1	326_046_251	167_5_319	729_5_595
151_0_769	11_5_1	23_0_1	134_5_1	43_5_1	238_5_415	103_346_1	326_046_254	167_5_326	729_5_594
151_0_775	11_5_1	23_0_1	134_5_1	43_5_1	238_5_426	103_346_1	326_046_258	167_5_346	729_5_576
151_0_837	11_5_1	23_0_1	134_5_1	43_5_1	238_5_442	103_346_1	326_046_256	167_5_366	729_5_568
151_0_787	11_5_1	23_0_1	134_5_1	43_5_1	238_5_444	103_346_1	326_046_260	167_5_384	729_5_537
151_0_704	11_5_1	23_0_1	134_5_1	43_5_1	238_5_449	103_346_1	326_046_280	167_5_399	729_5_522
151_0_562	11_5_1	23_0_1	134_5_1	43_5_1	238_5_460	103_346_1	326_046_277	167_5_413	729_5_507
151_0_591	11_5_1	23_0_1	134_5_1	43_5_1	238_5_452	103_346_1	326_046_278	167_5_402	729_5_493
151_0_687	11_5_1	23_0_1	134_5_1	43_5_1	238_5_451	103_346_1	326_046_265	167_5_407	729_5_482
151_0_803	11_5_1	23_0_1	134_5_1	43_5_1	238_5_449	103_346_1	326_046_247	167_5_387	729_5_479
151_0_804	11_5_1	23_0_1	134_5_1	43_5_1	238_5_455	103_346_1	326_046_238	167_5_391	729_5_476
151_0_750	11_5_1	23_0_1	134_5_1	43_5_1	238_5_456	103_346_1	326_046_243	167_5_395	729_5_471
151_0_705	11_5_1	23_0_1	134_5_1	43_5_1	238_5_451	103_346_1	326_046_222	167_5_405	729_5_460
151_0_663	11_5_1	23_0_1	134_5_1	43_5_1	238_5_442	103_346_1	326_046_214	167_5_391	729_5_466
151_0_661	11_5_1	23_0_1	134_5_1	43_5_1	238_5_443	103_346_1	326_046_227	167_5_386	729_5_464
151_0_664	11_5_1	23_0_1	134_5_1	43_5_1	238_5_458	103_346_1	326_046_236	167_5_375	729_5_470
151_0_690	11_5_1	23_0_1	134_5_1	43_5_1	238_5_454	103_346_1	326_046_241	167_5_401	729_5_497
151_0_718	11_5_1	23_0_1	134_5_1	43_5_1	238_5_428	103_346_1	326_046_244	167_5_392	729_5_500
151_0_779	11_5_1	23_0_1	134_5_1	43_5_1	238_5_427	103_346_1	326_046_237	167_5_384	729_5_512
151_0_766	11_5_1	23_0_1	134_5_1	43_5_1	238_5_428	103_346_1	326_046_234	167_5_387	729_5_516
151_0_678	11_5_1	23_0_1	134_5_1	43_5_1	238_5_413	103_346_1	326_046_225	167_5_398	729_5_533
151_0_580	11_5_1	23_0_1	134_5_1	43_5_1	238_5_413	103_346_1	326_046_207	167_5_391	729_5_535
151_0_514	11_5_1	23_0_1	134_5_1	43_5_1	238_5_411	103_346_1	326_046_198	167_5_393	729_5_541
151_0_552	11_5_1	23_0_1	134_5_1	43_5_1	238_5_418	103_346_1	326_046_212	167_5_393	729_5_543
151_0_674	11_5_1	23_0_1	134_5_1	43_5_1	238_5_397	103_346_1	326_046_218	167_5_402	729_5_536
151_0_819	11_5_1	23_0_1	134_5_1	43_5_1	238_5_389	103_346_1	326_046_232	167_5_406	729_5_535
151_0_983	11_5_1	23_0_1	134_5_1	43_5_1	238_5_395	103_346_1	326_046_251	167_5_392	729_5_523
151_0_1047	11_5_1	23_0_1	134_5_1	43_5_1	238_5_391	103_346_1	326_046_246	167_5_392	729_5_528
151_0_978	11_5_1	23_0_1	134_5_1	43_5_1	238_5_378	103_346_1	326_046_264	167_5_401	729_5_537
151_0_825	11_5_1	23_0_1	134_5_1	43_5_1	238_5_376	103_346_1	326_046_271	167_5_425	729_5_524
151_0_707	11_5_1	23_0_1	134_5_1	43_5_1	238_5_374	103_346_1	326_046_275	167_5_442	729_5_515
151_0_643	11_5_1	23_0_1	134_5_1	43_5_1	238_5_370	103_346_1	326_046_257	167_5_452	729_5_507
151_0_708	11_5_1	23_0_1	134_5_1	43_5_1	238_5_361	103_346_1	326_046_249	167_5_453	729_5_519
151_0_861	11_5_1	23_0_1	134_5_1	43_5_1	238_5_351	103_346_1	326_046_250	167_5_435	729_5_504
151_0_901	11_5_1	23_0_1	134_5_1	43_5_1	238_5_359	103_346_1	326_046_246	167_5_413	729_5_496
151_0_935	11_5_1	23_0_1	134_5_1	43_5_1	238_5_375	103_346_1	326_046_236	167_5_397	729_5_510
151_0_827	11_5_1	23_0_1	134_5_1	43_5_1	238_5_389	103_346_1	326_046_227	167_5_411	729_5_516
151_0_668	11_5_1	23_0_1	134_5_1	43_5_1	238_5_417	103_346_1	326_046_218	167_5_397	729_5_516
151_0_511	11_5_1	23_0_1	134_5_1	43_5_1	238_5_429	103_346_1	326_046_215	167_5_367	729_5_520
151_0_467	11_5_1	23_0_1	134_5_1	43_5_1	238_5_436	103_346_1	326_046_217	167_5_342	729_5_520
151_0_476	11_5_1	23_0_1	134_5_1	43_5_1	238_5_444	103_346_1	326_046_220	167_5_326	729_5_495
151_0_577	11_5_1	23_0_1	134_5_1	43_5_1	238_5_431	103_346_1	326_046_234	167_5_298	729_5_508
151_0_623	11_5_1	23_0_1	134_5_1	43_5_1	238_5_425	103_346_1	326_046_240	167_5_308	729_5_536
151_0_643	11_5_1	23_0_1	134_5_1	43_5_1	238_5_419	103_346_1	326_046_245	167_5_305	729_5_554
151_0_681	11_5_1	23_0_1	134_5_1	43_5_1	238_5_404	103_346_1	326_046_229	167_5_303	729_5_575
151_0_677	11_5_1	23_0_1	134_5_1	43_5_1	238_5_424	103_346_1	326_046_222	167_5_297	729_5_567
151_0_713	11_5_1	23_0_1	134_5_1	43_5_1	238_5_423	103_346_1	326_046_210	167_5_300	729_5_557
151_0_782	11_5_1	23_0_1	134_5_1	43_5_1	238_5_430	103_346_1	326_046_208	167_5_303	729_5_541
151_0_804	11_5_1	23_0_1	134_5_1	43_5_1	238_5_428	103_346_1	326_046_200	167_5_309	729_5_557
151_0_882	11_5_1	23_0_1	134_5_1	43_5_1	238_5_434	103_346_1	326_046_192	167_5_319	729_5_550
151_0_950	11_5_1	23_0_1	134_5_1	43_5_1	238_5_444	103_346_1	326_046_179	167_5_313	729_5_549
151_0_1041	11_5_1	23_0_1	134_5_1	43_5_1	238_5_438	103_346_1	326_046_168	167_5_305	729_5_561
151_0_1012	11_5_1	23_0_1	134_5_1	43_5_1	238_5_447	103_346_1	326_046_168	167_5_296	729_5_552
151_0_879	11_5_1	23_0_1	134_5_1	43_5_1	238_5_456	103_346_1	326_046_183	167_5_272	729_5_556
151_0_735	11_5_1	23_0_1	134_5_1	43_5_1	238_5_478	103_346_1	326_046_201	167_5_261	729_5_554
151_0_595	11_5_1	23_0_1	134_5_1	43_5_1	238_5_461	103_346_1	326_046_218	167_5_256	729_5_570
151_0_626	11_5_1	23_0_1	134_5_1	43_5_1	238_5_474	103_346_1	326_046_238	167_5_256	729_5_562
151_0_716	11_5_1	23_0_1	134_5_1	43_5_1	238_5_483	103_346_1	326_046_242	167_5_264	729_5_547
151_0_878	11_5_1	23_0_1	134_5_1	43_5_1	238_5_464	103_346_1	326_046_238	167_5_257	729_5_556
151_0_1103	11_5_1	23_0_1	134_5_1	43_5_1	238_5_454	103_346_1	326_046_236	167_5_255	729_5_527
151_0_1229	11_5_1	23_0_1	134_5_1	43_5_1	238_5_433	103_346_1	326_046_221	167_5_280	729_5_525
151_0_1295	11_5_1	23_0_1	134_5_1	43_5_1	238_5_438	103_346_1	326_046_214	167_5_280	729_5_509
151_0_1277	11_5_1	23_0_1	134_5_1	43_5_1	238_5_429	103_346_1	326_046_206	167_5_282	729_5_492
151_0_1177	11_5_1	23_0_1	134_5_1	43_5_1	238_5_418	103_346_1	326_046_214	167_5_296	729_5_490
151_0_1009	11_5_1	23_0_1	134_5_1	43_5_1	238_5_438	103_346_1	326_046_211	167_5_301	729_5_479
151_0_873	11_5_1	23_0_1	134_5_1	43_5_1	238_5_446	103_346_1	326_046_230	167_5_318	729_5_453
151_0_879	11_5_1	23_0_1	134_5_1	43_5_1	238_5_442	103_346_1	326_046_238	167_5_320	729_5_459
151_0_847	11_5_1	23_0_1	134_5_1	43_5_1	238_5_429	103_346_1	326_046_240	167_5_329	729_5_468
151_0_891	11_5_1	23_0_1	134_5_1	43_5_1	238_5_415	103_346_1	326_046_222	167_5_345	729_5_484
151_0_967	11_5_1	23_0_1	134_5_1	43_5_1	238_5_407	103_346_1	326_046_200	167_5_350	729_5_491
151_0_992	11_5_1	23_0_1	134_5_1	43_5_1	238_5_393	103_346_1	326_046_173	167_5_379	729_5_496
151_0_890	11_5_1	23_0_1	134_5_1	43_5_1	238_5_368	103_346_1	326_046_150	167_5_386	729_5_504
151_0_699	11_5_1	23_0_1	134_5_1	43_5_1	238_5_355	103_346_1	326_046_142	167_5_383	729_5_513
151_0_594	11_5_1	23_0_1	134_5_1	43_5_1	238_5_348	103_346_1	326_046_136	167_5_367	729_5_549
151_0_561	11_5_1	23_0_1	134_5_1	43_5_1	238_5_333	103_346_1	326_046_147	167_5_340	729_5_586
151_0_656	11_5_1	23_0_1	134_5_1	43_5_1	238_5_352	103_346_1	326_046_146	167_5_312	729_5_600
151_0_759	11_5_1	23_0_1	134_5_1	43_5_1	238_5_358	103_346_1	326_046_157	167_5_299	729_5_603
151_0_862	11_5_1	23_0_1	134_5_1	43_5_1	238_5_371	103_346_1	326_046_149	167_5_285	729_5_619
151_0_934	11_5_1	23_0_1	134_5_1	43_5_1	238_5_388	103_346_1	326_046_150	167_5_279	729_5_634
151_0_955	11_5_1	23_0_1	134_5_1	43_5_1	238_5_404	103_346_1	326_046_152	167_5_259	729_5_644
151_0_852	11_5_1	23_0_1	134_5_1	43_5_1	238_5_412	103_346_1	326_046_155	167_5_242	729_5_656
151_0_705	11_5_1	23_0_1	134_5_1	43_5_1	238_5_408	103_346_1	326_046_162	167_5_243	729_5_683
151_0_585	11_5_1	23_0_1	134_5_1	43_5_1	238_5_426	103_346_1	326_046_170	167_5_223	729_5_693
151_0_602	11_5_1	23_0_1	134_5_1	43_5_1	238_5_430	103_346_1	326_046_177	167_5_222	729_5_679
151_0_696	11_5_1	23_0_1	134_5_1	43_5_1	238_5_443	103_346_1	326_046_176	167_5_210	729_5_674
151_0_814	11_5_1	23_0_1	134_5_1	43_5_1	238_5_448	103_346_1	326_046_182	167_5_216	729_5_653
151_0_903	11_5_1	23_0_1	134_5_1	43_5_1	238_5_446	103_346_1	326_046_198	167_5_204	729_5_622
151_0_882	11_5_1	23_0_1	134_5_1	43_5_1	238_5_457	103_346_1	326_046_206	167_5_198	729_5_603
151_0_793	11_5_1	23_0_1	134_5_1	43_5_1	238_5_468	103_346_1	326_046_226	167_5_199	729_5_589
151_0_725	11_5_1	23_0_1	134_5_1	43_5_1	238_5_459	103_346_1	326_046_244	167_5_207	729_5_597
151_0_696	11_5_1	23_0_1	134_5_1	43_5_1	238_5_439	103_346_1	326_046_250	167_5_218	729_5_590
151_0_637	11_5_1	23_0_1	134_5_1	43_5_1	238_5_442	103_346_1	326_046_249	167_5_229	729_5_586
151_0_596	11_5_1	23_0_1	134_5_1	43_5_1	238_5_447	103_346_1	326_046_243	167_5_257	729_5_586
151_0_606	11_5_1	23_0_1	134_5_1	43_5_1	238_5_453	103_346_1	326_046_233	167_5_253	729_5_568
151_0_617	11_5_1	23_0_1	134_5_1	43_5_1	238_5_442	103_346_1	326_046_228	167_5_257	729_5_573
151_0_678	11_5_1	23_0_1	134_5_1	43_5_1	238_5_449	103_346_1	326_046_213	167_5_259	729_5_578
151_0_747	11_5_1	23_0_1	134_5_1	43_5_1	238_5_463	103_346_1	326_046_216	167_5_281	729_5_578
151_0_787	11_5_1	23_0_1	134_5_1	43_5_1	238_5_475	103_346_1	326_046_220	167_5_268	729_5_575
151_0_837	11_5_1	23_0_1	134_5_1	43_5_1	238_5_465	103_346_1	326_046_217	167_5_276	729_5_568
151_0_957	11_5_1	23_0_1	134_5_1	43_5_1	238_5_468	103_346_1	326_046_218	167_5_278	729_5_545
151_0_1092	11_5_1	23_0_1	134_5_1	43_5_1	238_5_462	103_346_1	326_046_221	167_5_266	729_5_541
151_0_1148	11_5_1	23_0_1	134_5_1	43_5_1	238_5_460	103_346_1	326_046_225	167_5_275	729_5_520
151_0_1173	11_5_1	23_0_1	134_5_1	43_5_1	238_5_461	103_346_1	326_046_227	167_5_281	729_5_525
151_0_1087	11_5_1	23_0_1	134_5_1	43_5_1	238_5_464	103_346_1	326_046_216	167_5_272	729_5_513
151_0_998	11_5_1	23_0_1	134_5_1	43_5_1	238_5_477	103_346_1	326_046_208	167_5_290	729_5_521
151_0_880	11_5_1	23_0_1	134_5_1	43_5_1	238_5_484	103_346_1	326_046_199	167_5_321	729_5_510
151_0_842	11_5_1	23_0_1	134_5_1	43_5_1	238_5_472	103_346_1	326_046_196	167_5_333	729_5_523
151_0_739	11_5_1	23_0_1	134_5_1	43_5_1	238_5_476	103_346_1	326_046_192	167_5_341	729_5_522
151_0_716	11_5_1	23_0_1	134_5_1	43_5_1	238_5_476	103_346_1	326_046_192	167_5_355	729_5_510
151_0_718	11_5_1	23_0_1	134_5_1	43_5_1	238_5_465	103_346_1	326_046_194	167_5_369	729_5_498
151_0_713	11_5_1	23_0_1	134_5_1	43_5_1	238_5_465	103_346_1	326_046_206	167_5_360	729_5_505
151_0_658	11_5_1	23_0_1	134_5_1	43_5_1	238_5_462	103_346_1	326_046_209	167_5_361	729_5_498
151_0_647	11_5_1	23_0_1	134_5_1	43_5_1	238_5_446	103_346_1	326_046_223	167_5_365	729_5_494
151_0_648	11_5_1	23_0_1	134_5_1	43_5_1	238_5_433	103_346_1	326_046_229	167_5_358	729_5_516
151_0_681	11_5_1	23_0_1	134_5_1	43_5_1	238_5_433	103_346_1	326_046_226	167_5_350	729_5_530
151_0_748	11_5_1	23_0_1	134_5_1	43_5_1	238_5_434	103_346_1	326_046_219	167_5_362	729_5_533
151_0_785	11_5_1	23_0_1	134_5_1	43_5_1	238_5_424	103_346_1	326_046_215	167_5_368	729_5_562
151_0_763	11_5_1	23_0_1	134_5_1	43_5_1	238_5_410	103_346_1	326_046_212	167_5_372	729_5_573
151_0_744	11_5_1	23_0_1	134_5_1	43_5_1	238_5_392	103_346_1	326_046_223	167_5_374	729_5_573
151_0_674	11_5_1	23_0_1	134_5_1	43_5_1	238_5_379	103_346_1	326_046_229	167_5_382	729_5_580
151_0_617	11_5_1	23_0_1	134_5_1	43_5_1	238_5_379	103_346_1	326_046_249	167_5_383	729_5_580
151_0_632	11_5_1	23_0_1	134_5_1	43_5_1	238_5_364	103_346_1	326_046_258	167_5_402	729_5_596
151_0_624	11_5_1	23_0_1	134_5_1	43_5_1	238_5_357	103_346_1	326_046_276	167_5_407	729_5_597
151_0_642	11_5_1	23_0_1	134_5_1	43_5_1	238_5_345	103_346_1	326_046_286	167_5_415	729_5_577
151_0_657	11_5_1	23_0_1	134_5_1	43_5_1	238_5_342	103_346_1	326_046_286	167_5_406	729_5_577
151_0_667	11_5_1	23_0_1	134_5_1	43_5_1	238_5_342	103_346_1	326_046_286	167_5_418	729_5_576
151_0_667	11_5_1	23_0_1	134_5_1	43_5_1	238_5_341	103_346_1	326_046_283	167_5_442	729_5_571
151_0_608	11_5_1	23_0_1	134_5_1	43_5_1	238_5_363	103_346_1	326_046_267	167_5_441	729_5_569
151_0_598	11_5_1	23_0_1	134_5_1	43_5_1	238_5_364	103_346_1	326_046_243	167_5_454	729_5_527
151_0_655	11_5_1	23_0_1	134_5_1	43_5_1	238_5_370	103_346_1	326_046_245	167_5_444	729_5_502
151_0_746	11_5_1	23_0_1	134_5_1	43_5_1	238_5_382	103_346_1	326_046_231	167_5_442	729_5_485
151_0_822	11_5_1	23_0_1	134_5_1	43_5_1	238_5_378	103_346_1	326_046_220	167_5_442	729_5_494
151_0_875	11_5_1	23_0_1	134_5_1	43_5_1	238_5_359	103_346_1	326_046_225	167_5_438	729_5_481
151_0_848	11_5_1	23_0_1	134_5_1	43_5_1	238_5_336	103_346_1	326_046_235	167_5_443	729_5_493
151_0_795	11_5_1	23_0_1	134_5_1	43_5_1	238_5_327	103_346_1	326_046_249	167_5_439	729_5_510
151_0_733	11_5_1	23_0_1	134_5_1	43_5_1	238_5_316	103_346_1	326_046_263	167_5_463	729_5_514
151_0_735	11_5_1	23_0_1	134_5_1	43_5_1	238_5_321	103_346_1	326_046_293	167_5_460	729_5_497
151_0_727	11_5_1	23_0_1	134_5_1	43_5_1	238_5_307	103_346_1	326_046_318	167_5_478	729_5_479
151_0_761	11_5_1	23_0_1	134_5_1	43_5_1	238_5_320	103_346_1	326_046_319	167_5_491	729_5_454
151_0_811	11_5_1	23_0_1	134_5_1	43_5_1	238_5_324	103_346_1	326_046_311	167_5_506	729_5_439
151_0_912	11_5_1	23_0_1	134_5_1	43_5_1	238_5_342	103_346_1	326_046_294	167_5_528	729_5_443
151_0_952	11_5_1	23_0_1	134_5_1	43_5_1	238_5_333	103_346_1	326_046_251	167_5_541	729_5_450
151_0_888	11_5_1	23_0_1	134_5_1	43_5_1	238_5_328	103_346_1	326_046_245	167_5_549	729_5_439
151_0_830	11_5_1	23_0_1	134_5_1	43_5_1	238_5_325	103_346_1	326_046_207	167_5_540	729_5_436
151_0_736	11_5_1	23_0_1	134_5_1	43_5_1	238_5_317	103_346_1	326_046_186	167_5_539	729_5_435
151_0_681	11_5_1	23_0_1	134_5_1	43_5_1	238_5_306	103_346_1	326_046_193	167_5_540	729_5_440
151_0_605	11_5_1	23_0_1	134_5_1	43_5_1	238_5_307	103_346_1	326_046_213	167_5_528	729_5_449
151_0_654	11_5_1	23_0_1	134_5_1	43_5_1	238_5_309	103_346_1	326_046_228	167_5_516	729_5_449
151_0_673	11_5_1	23_0_1	134_5_1	43_5_1	238_5_319	103_346_1	326_046_253	167_5_514	729_5_446
151_0_660	11_5_1	23_0_1	134_5_1	43_5_1	238_5_326	103_346_1	326_046_255	167_5_503	729_5_435
151_0_670	11_5_1	23_0_1	134_5_1	43_5_1	238_5_331	103_346_1	326_046_253	167_5_495	729_5_423
151_0_669	11_5_1	23_0_1	134_5_1	43_5_1	238_5_326	103_346_1	326_046_235	167_5_494	729_5_429
151_0_681	11_5_1	23_0_1	134_5_1	43_5_1	238_5_314	103_346_1	326_046_227	167_5_478	729_5_437
151_0_716	11_5_1	23_0_1	134_5_1	43_5_1	238_5_323	103_346_1	326_046_215	167_5_458	729_5_433
151_0_721	11_5_1	23_0_1	134_5_1	43_5_1	238_5_328	103_346_1	326_046_206	167_5_439	729_5_445
151_0_782	11_5_1	23_0_1	134_5_1	43_5_1	238_5_340	103_346_1	326_046_213	167_5_428	729_5_454
151_0_828	11_5_1	23_0_1	134_5_1	43_5_1	238_5_341	103_346_1	326_046_219	167_5_438	729_5_448
151_0_776	11_5_1	23_0_1	134_5_1	43_5_1	238_5_338	103_346_1	326_046_240	167_5_439	729_5_461
151_0_694	11_5_1	23_0_1	134_5_1	43_5_1	238_5_337	103_346_1	326_046_254	167_5_446	729_5_452
151_0_693	11_5_1	23_0_1	134_5_1	43_5_1	238_5_349	103_346_1	326_046_265	167_5_461	729_5_432
151_0_723	11_5_1	23_0_1	134_5_1	43_5_1	238_5_346	103_346_1	326_046_271	167_5_462	729_5_408
151_0_705	11_5_1	23_0_1	134_5_1	43_5_1	238_5_337	103_346_1	326_046_281	167_5_467	729_5_405
151_0_683	11_5_1	23_0_1	134_5_1	43_5_1	238_5_337	103_346_1	326_046_263	167_5_463	729_5_421
151_0_746	11_5_1	23_0_1	134_5_1	43_5_1	238_5_338	103_346_1	326_046_277	167_5_473	729_5_433
151_0_795	11_5_1	23_0_1	134_5_1	43_5_1	238_5_310	103_346_1	326_046_288	167_5_478	729_5_446
151_0_880	11_5_1	23_0_1	134_5_1	43_5_1	238_5_323	103_346_1	326_046_290	167_5_484	729_5_439
151_0_874	11_5_1	23_0_1	134_5_1	43_5_1	238_5_333	103_346_1	326_046_306	167_5_483	729_5_437
151_0_877	11_5_1	23_0_1	134_5_1	43_5_1	238_5_335	103_346_1	326_046_317	167_5_488	729_5_429
151_0_800	11_5_1	23_0_1	134_5_1	43_5_1	238_5_327	103_346_1	326_046_347	167_5_491	729_5_450
151_0_760	11_5_1	23_0_1	134_5_1	43_5_1	238_5_323	103_346_1	326_046_346	167_5_489	729_5_461
151_0_749	11_5_1	23_0_1	134_5_1	43_5_1	238_5_311	103_346_1	326_046_338	167_5_484	729_5_480
151_0_699	11_5_1	23_0_1	134_5_1	43_5_1	238_5_316	103_346_1	326_046_323	167_5_483	729_5_472
151_0_633	11_5_1	23_0_1	134_5_1	43_5_1	238_5_324	103_346_1	326_046_303	167_5_476	729_5_470
151_0_627	11_5_1	23_0_1	134_5_1	43_5_1	238_5_317	103_346_1	326_046_302	167_5_469	729_5_456
151_0_612	11_5_1	23_0_1	134_5_1	43_5_1	238_5_328	103_346_1	326_046_302	167_5_457	729_5_464
151_0_674	11_5_1	23_0_1	134_5_1	43_5_1	238_5_329	103_346_1	326_046_295	167_5_469	729_5_478
151_0_792	11_5_1	23_0_1	134_5_1	43_5_1	238_5_338	103_346_1	326_046_281	167_5_448	729_5_469
151_0_918	11_5_1	23_0_1	134_5_1	43_5_1	238_5_335	103_346_1	326_046_275	167_5_465	729_5_463
151_0_998	11_5_1	23_0_1	134_5_1	43_5_1	238_5_344	103_346_1	326_046_270	167_5_462	729_5_457
151_0_921	11_5_1	23_0_1	134_5_1	43_5_1	238_5_358	103_346_1	326_046_251	167_5_483	729_5_462
151_0_778	11_5_1	23_0_1	134_5_1	43_5_1	238_5_343	103_346_1	326_046_244	167_5_516	729_5_472
151_0_587	11_5_1	23_0_1	134_5_1	43_5_1	238_5_332	103_346_1	326_046_240	167_5_534	729_5_462
151_0_496	11_5_1	23_0_1	134_5_1	43_5_1	238_5_333	103_346_1	326_046_229	167_5_548	729_5_461
151_0_504	11_5_1	23_0_1	134_5_1	43_5_1	238_5_336	103_346_1	326_046_243	167_5_579	729_5_438
151_0_551	11_5_1	23_0_1	134_5_1	43_5_1	238_5_346	103_346_1	326_046_252	167_5_575	729_5_406
151_0_650	11_5_1	23_0_1	134_5_1	43_5_1	238_5_343	103_346_1	326_046_266	167_5_582	729_5_386
151_0_757	11_5_1	23_0_1	134_5_1	43_5_1	238_5_329	103_346_1	326_046_292	167_5_596	729_5_395
151_0_763	11_5_1	23_0_1	134_5_1	43_5_1	238_5_304	103_346_1	326_046_309	167_5_590	729_5_402
151_0_778	11_5_1	23_0_1	134_5_1	43_5_1	238_5_294	103_346_1	326_046_329	167_5_588	729_5_406
151_0_804	11_5_1	23_0_1	134_5_1	43_5_1	238_5_284	103_346_1	326_046_350	167_5_603	729_5_400
151_0_801	11_5_1	23_0_1	134_5_1	43_5_1	238_5_289	103_346_1	326_046_339	167_5_621	729_5_370
151_0_766	11_5_1	23_0_1	134_5_1	43_5_1	238_5_277	103_346_1	326_046_328	167_5_624	729_5_356
151_0_645	11_5_1	23_0_1	134_5_1	43_5_1	238_5_264	103_346_1	326_046_314	167_5_641	729_5_365
151_0_605	11_5_1	23_0_1	134_5_1	43_5_1	238_5_253	103_346_1	326_046_284	167_5_649	729_5_368
151_0_644	11_5_1	23_0_1	134_5_1	43_5_1	238_5_257	103_346_1	326_046_250	167_5_648	729_5_366
151_0_700	11_5_1	23_0_1	134_5_1	43_5_1	238_5_262	103_346_1	326_046_244	167_5_642	729_5_392
151_0_695	11_5_1	23_0_1	134_5_1	43_5_1	238_5_258	103_346_1	326_046_231	167_5_650	729_5_394
151_0_655	11_5_1	23_0_1	134_5_1	43_5_1	238_5_253	103_346_1	326_046_235	167_5_621	729_5_406
151_0_595	11_5_1	23_0_1	134_5_1	43_5_1	238_5_246	103_346_1	326_046_244	167_5_610	729_5_406
151_0_656	11_5_1	23_0_1	134_5_1	43_5_1	238_5_245	103_346_1	326_046_254	167_5_608	729_5_415
151_0_701	11_5_1	23_0_1	134_5_1	43_5_1	238_5_249	103_346_1	326_046_266	167_5_610	729_5_410
151_0_810	11_5_1	23_0_1	134_5_1	43_5_1	238_5_245	103_346_1	326_046_270	167_5_600	729_5_406
151_0_856	11_5_1	23_0_1	134_5_1	43_5_1	238_5_247	103_346_1	326_046_284	167_5_593	729_5_394
151_0_879	11_5_1	23_0_1	134_5_1	43_5_1	238_5_244	103_346_1	326_046_294	167_5_591	729_5_397
151_0_870	11_5_1	23_0_1	134_5_1	43_5_1	238_5_248	103_346_1	326_046_309	167_5_579	729_5_390
151_0_849	11_5_1	23_0_1	134_5_1	43_5_1	238_5_251	103_346_1	326_046_317	167_5_584	729_5_403
151_0_731	11_5_1	23_0_1	134_5_1	43_5_1	238_5_251	103_346_1	326_046_327	167_5_591	729_5_421
151_0_684	11_5_1	23_0_1	134_5_1	43_5_1	238_5_251	103_346_1	326_046_335	167_5_591	729_5_429
151_0_668	11_5_1	23_0_1	134_5_1	43_5_1	238_5_247	103_346_1	326_046_322	167_5_601	729_5_435
151_0_703	11_5_1	23_0_1	134_5_1	43_5_1	238_5_248	103_346_1	326_046_326	167_5_606	729_5_442
151_0_745	11_5_1	23_0_1	134_5_1	43_5_1	238_5_247	103_346_1	326_046_300	167_5_603	729_5_435
151_0_757	11_5_1	23_0_1	134_5_1	43_5_1	238_5_243	103_346_1	326_046_290	167_5_601	729_5_440
151_0_755	11_5_1	23_0_1	134_5_1	43_5_1	238_5_248	103_346_1	326_046_282	167_5_620	729_5_431
151_0_686	11_5_1	23_0_1	134_5_1	43_5_1	238_5_258	103_346_1	326_046_261	167_5_631	729_5_410
151_0_629	11_5_1	23_0_1	134_5_1	43_5_1	238_5_263	103_346_1	326_046_258	167_5_624	729_5_411
151_0_552	11_5_1	23_0_1	134_5_1	43_5_1	238_5_267	103_346_1	326_046_240	167_5_624	729_5_396
151_0_619	11_5_1	23_0_1	134_5_1	43_5_1	238_5_258	103_346_1	326_046_238	167_5_626	729_5_416
151_0_655	11_5_1	23_0_1	134_5_1	43_5_1	238_5_254	103_346_1	326_046_233	167_5_629	729_5_430
151_0_700	11_5_1	23_0_1	134_5_1	43_5_1	238_5_258	103_346_1	326_046_261	167_5_594	729_5_420
151_0_743	11_5_1	23_0_1	134_5_1	43_5_1	238_5_250	103_346_1	326_046_272	167_5_566	729_5_428
151_0_746	11_5_1	23_0_1	134_5_1	43_5_1	238_5_253	103_346_1	326_046_301	167_5_559	729_5_436
151_0_809	11_5_1	23_0_1	134_5_1	43_5_1	238_5_264	103_346_1	326_046_314	167_5_573	729_5_442
151_0_900	11_5_1	23_0_1	134_5_1	43_5_1	238_5_270	103_346_1	326_046_310	167_5_582	729_5_420
151_0_967	11_5_1	23_0_1	134_5_1	43_5_1	238_5_265	103_346_1	326_046_312	167_5_580	729_5_421
151_0_879	11_5_1	23_0_1	134_5_1	43_5_1	238_5_263	103_346_1	326_046_319	167_5_600	729_5_407
151_0_816	11_5_1	23_0_1	134_5_1	43_5_1	238_5_256	103_346_1	326_046_301	167_5_612	729_5_413
151_0_761	11_5_1	23_0_1	134_5_1	43_5_1	238_5_256	103_346_1	326_046_255	167_5_630	729_5_402
151_0_783	11_5_1	23_0_1	134_5_1	43_5_1	238_5_250	103_346_1	326_046_230	167_5_616	729_5_411
151_0_762	11_5_1	23_0_1	134_5_1	43_5_1	238_5_242	103_346_1	326_046_216	167_5_611	729_5_419
151_0_776	11_5_1	23_0_1	134_5_1	43_5_1	238_5_240	103_346_1	326_046_197	167_5_611	729_5_403
151_0_752	11_5_1	23_0_1	134_5_1	43_5_1	238_5_232	103_346_1	326_046_190	167_5_630	729_5_398
151_0_662	11_5_1	23_0_1	134_5_1	43_5_1	238_5_228	103_346_1	326_046_187	167_5_636	729_5_409
151_0_604	11_5_1	23_0_1	134_5_1	43_5_1	238_5_233	103_346_1	326_046_197	167_5_653	729_5_428
151_0_541	11_5_1	23_0_1	134_5_1	43_5_1	238_5_237	103_346_1	326_046_206	167_5_651	729_5_414
151_0_482	11_5_1	23_0_1	134_5_1	43_5_1	238_5_239	103_346_1	326_046_198	167_5_657	729_5_402
151_0_504	11_5_1	23_0_1	134_5_1	43_5_1	238_5_248	103_346_1	326_046_212	167_5_661	729_5_401
151_0_610	11_5_1	23_0_1	134_5_1	43_5_1	238_5_248	103_346_1	326_046_219	167_5_644	729_5_408
151_0_785	11_5_1	23_0_1	134_5_1	43_5_1	238_5_251	103_346_1	326_046_218	167_5_641	729_5_401
151_0_1002	11_5_1	23_0_1	134_5_1	43_5_1	238_5_252	103_346_1	326_046_220	167_5_645	729_5_415
151_0_1129	11_5_1	23_0_1	134_5_1	43_5_1	238_5_262	103_346_1	326_046_233	167_5_617	729_5_445
151_0_1141	11_5_1	23_0_1	134_5_1	43_5_1	238_5_253	103_346_1	326_046_242	167_5_602	729_5_466
151_0_1078	11_5_1	23_0_1	134_5_1	43_5_1	238_5_257	103_346_1	326_046_231	167_5_602	729_5_462
151_0_971	11_5_1	23_0_1	134_5_1	43_5_1	238_5_266	103_346_1	326_046_239	167_5_564	729_5_466
151_0_870	11_5_1	23_0_1	134_5_1	43_5_1	238_5_273	103_346_1	326_046_236	167_5_553	729_5_461
151_0_811	11_5_1	23_0_1	134_5_1	43_5_1	238_5_292	103_346_1	326_046_235	167_5_541	729_5_434
151_0_826	11_5_1	23_0_1	134_5_1	43_5_1	238_5_301	103_346_1	326_046_255	167_5_543	729_5_412
151_0_818	11_5_1	23_0_1	134_5_1	43_5_1	238_5_322	103_346_1	326_046_251	167_5_539	729_5_402
151_0_771	11_5_1	23_0_1	134_5_1	43_5_1	238_5_334	103_346_1	326_046_248	167_5_547	729_5_394
151_0_692	11_5_1	23_0_1	134_5_1	43_5_1	238_5_336	103_346_1	326_046_246	167_5_558	729_5_381
151_0_672	11_5_1	23_0_1	134_5_1	43_5_1	238_5_348	103_346_1	326_046_244	167_5_551	729_5_361
151_0_708	11_5_1	23_0_1	134_5_1	43_5_1	238_5_345	103_346_1	326_046_243	167_5_559	729_5_363
151_0_694	11_5_1	23_0_1	134_5_1	43_5_1	238_5_356	103_346_1	326_046_223	167_5_551	729_5_357
151_0_746	11_5_1	23_0_1	134_5_1	43_5_1	238_5_346	103_346_1	326_046_206	167_5_564	729_5_378
151_0_809	11_5_1	23_0_1	134_5_1	43_5_1	238_5_356	103_346_1	326_046_212	167_5_562	729_5_368
151_0_946	11_5_1	23_0_1	134_5_1	43_5_1	238_5_346	103_346_1	326_046_210	167_5_558	729_5_357
151_0_1016	11_5_1	23_0_1	134_5_1	43_5_1	238_5_340	103_346_1	326_046_222	167_5_550	729_5_344
151_0_1000	11_5_1	23_0_1	134_5_1	43_5_1	238_5_330	103_346_1	326_046_231	167_5_556	729_5_339
151_0_895	11_5_1	23_0_1	134_5_1	43_5_1	238_5_329	103_346_1	326_046_229	167_5_582	729_5_338
151_0_748	11_5_1	23_0_1	134_5_1	43_5_1	238_5_333	103_346_1	326_046_215	167_5_575	729_5_332
151_0_692	11_5_1	23_0_1	134_5_1	43_5_1	238_5_335	103_346_1	326_046_217	167_5_595	729_5_333
151_0_699	11_5_1	23_0_1	134_5_1	43_5_1	238_5_339	103_346_1	326_046_208	167_5_600	729_5_318
151_0_735	11_5_1	23_0_1	134_5_1	43_5_1	238_5_348	103_346_1	326_046_230	167_5_610	729_5_327
151_0_727	11_5_1	23_0_1	134_5_1	43_5_1	238_5_352	103_346_1	326_046_227	167_5_598	729_5_326
151_0_860	11_5_1	23_0_1	134_5_1	43_5_1	238_5_361	103_346_1	326_046_230	167_5_575	729_5_313
151_0_974	11_5_1	23_0_1	134_5_1	43_5_1	238_5_350	103_346_1	326_046_227	167_5_567	729_5_324
151_0_1027	11_5_1	23_0_1	134_5_1	43_5_1	238_5_350	103_346_1	326_046_243	167_5_555	729_5_320
151_0_958	11_5_1	23_0_1	134_5_1	43_5_1	238_5_348	103_346_1	326_046_259	167_5_554	729_5_335
151_0_910	11_5_1	23_0_1	134_5_1	43_5_1	238_5_351	103_346_1	326_046_282	167_5_564	729_5_344
151_0_861	11_5_1	23_0_1	134_5_1	43_5_1	238_5_345	103_346_1	326_046_293	167_5_563	729_5_348
151_0_824	11_5_1	23_0_1	134_5_1	43_5_1	238_5_345	103_346_1	326_046_305	167_5_559	729_5_325
151_0_795	11_5_1	23_0_1	134_5_1	43_5_1	238_5_355	103_346_1	326_046_321	167_5_565	729_5_301
151_0_802	11_5_1	23_0_1	134_5_1	43_5_1	238_5_360	103_346_1	326_046_329	167_5_581	729_5_294
151_0_732	11_5_1	23_0_1	134_5_1	43_5_1	238_5_359	103_346_1	326_046_347	167_5_573	729_5_296
151_0_788	11_5_1	23_0_1	134_5_1	43_5_1	238_5_344	103_346_1	326_046_333	167_5_567	729_5_314
151_0_820	11_5_1	23_0_1	134_5_1	43_5_1	238_5_347	103_346_1	326_046_337	167_5_567	729_5_338
151_0_857	11_5_1	23_0_1	134_5_1	43_5_1	238_5_353	103_346_1	326_046_331	167_5_581	729_5_347
151_0_894	11_5_1	23_0_1	134_5_1	43_5_1	238_5_353	103_346_1	326_046_336	167_5_595	729_5_341
151_0_852	11_5_1	23_0_1	134_5_1	43_5_1	238_5_355	103_346_1	326_046_316	167_5_596	729_5_336
151_0_800	11_5_1	23_0_1	134_5_1	43_5_1	238_5_345	103_346_1	326_046_280	167_5_602	729_5_341
151_0_775	11_5_1	23_0_1	134_5_1	43_5_1	238_5_341	103_346_1	326_046_277	167_5_599	729_5_352
151_0_768	11_5_1	23_0_1	134_5_1	43_5_1	238_5_349	103_346_1	326_046_242	167_5_587	729_5_348
151_0_816	11_5_1	23_0_1	134_5_1	43_5_1	238_5_345	103_346_1	326_046_227	167_5_569	729_5_337
151_0_936	11_5_1	23_0_1	134_5_1	43_5_1	238_5_339	103_346_1	326_046_236	167_5_548	729_5_316
151_0_1000	11_5_1	23_0_1	134_5_1	43_5_1	238_5_360	103_346_1	326_046_231	167_5_545	729_5_293
151_0_1001	11_5_1	23_0_1	134_5_1	43_5_1	238_5_358	103_346_1	326_046_251	167_5_555	729_5_295
151_0_969	11_5_1	23_0_1	134_5_1	43_5_1	238_5_379	103_346_1	326_046_268	167_5_573	729_5_285
151_0_919	11_5_1	23_0_1	134_5_1	43_5_1	238_5_388	103_346_1	326_046_271	167_5_600	729_5_271
151_0_856	11_5_1	23_0_1	134_5_1	43_5_1	238_5_404	103_346_1	326_046_282	167_5_624	729_5_260
151_0_782	11_5_1	23_0_1	134_5_1	43_5_1	238_5_397	103_346_1	326_046_307	167_5_642	729_5_263
151_0_677	11_5_1	23_0_1	134_5_1	43_5_1	238_5_396	103_346_1	326_046_308	167_5_655	729_5_246
151_0_605	11_5_1	23_0_1	134_5_1	43_5_1	238_5_382	103_346_1	326_046_328	167_5_672	729_5_266
151_0_526	11_5_1	23_0_1	134_5_1	43_5_1	238_5_378	103_346_1	326_046_332	167_5_675	729_5_266
151_0_553	11_5_1	23_0_1	134_5_1	43_5_1	238_5_381	103_346_1	326_046_309	167_5_667	729_5_263
151_0_788	11_5_1	23_0_1	134_5_1	43_5_1	238_5_386	103_346_1	326_046_275	167_5_654	729_5_254
151_0_1088	11_5_1	23_0_1	134_5_1	43_5_1	238_5_382	103_346_1	326_046_253	167_5_639	729_5_240
151_0_1354	11_5_1	23_0_1	134_5_1	43_5_1	238_5_359	103_346_1	326_046_231	167_5_611	729_5_232
151_0_1481	11_5_1	23_0_1	134_5_1	43_5_1	238_5_348	103_346_1	326_046_222	167_5_592	729_5_246
151_0_1488	11_5_1	23_0_1	134_5_1	43_5_1	238_5_353	103_346_1	326_046_192	167_5_599	729_5_235
151_0_1267	11_5_1	23_0_1	134_5_1	43_5_1	238_5_364	103_346_1	326_046_181	167_5_618	729_5_228
151_0_962	11_5_1	23_0_1	134_5_1	43_5_1	238_5_364	103_346_1	326_046_192	167_5_626	729_5_227
151_0_696	11_5_1	23_0_1	134_5_1	43_5_1	238_5_373	103_346_1	326_046_205	167_5_651	729_5_224
151_0_587	11_5_1	23_0_1	134_5_1	43_5_1	238_5_365	103_346_1	326_046_204	167_5_671	729_5_223
151_0_633	11_5_1	23_0_1	134_5_1	43_5_1	238_5_349	103_346_1	326_046_205	167_5_667	729_5_223
151_0_695	11_5_1	23_0_1	134_5_1	43_5_1	238_5_340	103_346_1	326_046_220	167_5_665	729_5_227
151_0_757	11_5_1	23_0_1	134_5_1	43_5_1	238_5_320	103_346_1	326_046_213	167_5_676	729_5_235
151_0_797	11_5_1	23_0_1	134_5_1	43_5_1	238_5_325	103_346_1	326_046_206	167_5_684	729_5_241
151_0_884	11_5_1	23_0_1	134_5_1	43_5_1	238_5_331	103_346_1	326_046_202	167_5_672	729_5_237
151_0_942	11_5_1	23_0_1	134_5_1	43_5_1	238_5_343	103_346_1	326_046_192	167_5_674	729_5_243
151_0_978	11_5_1	23_0_1	134_5_1	43_5_1	238_5_358	103_346_1	326_046_194	167_5_662	729_5_250
151_0_928	11_5_1	23_0_1	134_5_1	43_5_1	238_5_383	103_346_1	326_046_215	167_5_654	729_5_251
151_0_805	11_5_1	23_0_1	134_5_1	43_5_1	238_5_394	103_346_1	326_046_235	167_5_641	729_5_241
151_0_737	11_5_1	23_0_1	134_5_1	43_5_1	238_5_401	103_346_1	326_046_241	167_5_626	729_5_236
151_0_760	11_5_1	23_0_1	134_5_1	43_5_1	238_5_390	103_346_1	326_046_246	167_5_628	729_5_226
151_0_831	11_5_1	23_0_1	134_5_1	43_5_1	238_5_397	103_346_1	326_046_240	167_5_630	729_5_226
151_0_944	11_5_1	23_0_1	134_5_1	43_5_1	238_5_390	103_346_1	326_046_231	167_5_617	729_5_223
151_0_1058	11_5_1	23_0_1	134_5_1	43_5_1	238_5_381	103_346_1	326_046_235	167_5_605	729_5_221
151_0_1078	11_5_1	23_0_1	134_5_1	43_5_1	238_5_372	103_346_1	326_046_244	167_5_601	729_5_206
151_0_1121	11_5_1	23_0_1	134_5_1	43_5_1	238_5_350	103_346_1	326_046_245	167_5_600	729_5_197
151_0_1076	11_5_1	23_0_1	134_5_1	43_5_1	238_5_345	103_346_1	326_046_256	167_5_611	729_5_208
151_0_944	11_5_1	23_0_1	134_5_1	43_5_1	238_5_335	103_346_1	326_046_258	167_5_621	729_5_224
151_0_770	11_5_1	23_0_1	134_5_1	43_5_1	238_5_345	103_346_1	326_046_271	167_5_637	729_5_214
151_0_745	11_5_1	23_0_1	134_5_1	43_5_1	238_5_371	103_346_1	326_046_273	167_5_641	729_5_216
151_0_699	11_5_1	23_0_1	134_5_1	43_5_1	238_5_377	103_346_1	326_046_254	167_5_664	729_5_222
151_0_690	11_5_1	23_0_1	134_5_1	43_5_1	238_5_389	103_346_1	326_046_256	167_5_646	729_5_219
151_0_646	11_5_1	23_0_1	134_5_1	43_5_1	238_5_366	103_346_1	326_046_241	167_5_641	729_5_221
151_0_602	11_5_1	23_0_1	134_5_1	43_5_1	238_5_378	103_346_1	326_046_219	167_5_660	729_5_208
151_0_599	11_5_1	23_0_1	134_5_1	43_5_1	238_5_414	103_346_1	326_046_220	167_5_679	729_5_201
151_0_608	11_5_1	23_0_1	134_5_1	43_5_1	238_5_430	103_346_1	326_046_211	167_5_676	729_5_187
151_0_678	11_5_1	23_0_1	134_5_1	43_5_1	238_5_448	103_346_1	326_046_221	167_5_658	729_5_189
151_0_749	11_5_1	23_0_1	134_5_1	43_5_1	238_5_460	103_346_1	326_046_231	167_5_656	729_5_179
151_0_812	11_5_1	23_0_1	134_5_1	43_5_1	238_5_469	103_346_1	326_046_238	167_5_633	729_5_185
151_0_832	11_5_1	23_0_1	134_5_1	43_5_1	238_5_478	103_346_1	326_046_272	167_5_633	729_5_182
151_0_744	11_5_1	23_0_1	134_5_1	43_5_1	238_5_478	103_346_1	326_046_273	167_5_649	729_5_196
151_0_662	11_5_1	23_0_1	134_5_1	43_5_1	238_5_482	103_346_1	326_046_268	167_5_647	729_5_212
151_0_626	11_5_1	23_0_1	134_5_1	43_5_1	238_5_471	103_346_1	326_046_265	167_5_633	729_5_220
151_0_639	11_5_1	23_0_1	134_5_1	43_5_1	238_5_481	103_346_1	326_046_268	167_5_621	729_5_225
151_0_632	11_5_1	23_0_1	134_5_1	43_5_1	238_5_487	103_346_1	326_046_268	167_5_621	729_5_206
151_0_620	11_5_1	23_0_1	134_5_1	43_5_1	238_5_481	103_346_1	326_046_271	167_5_638	729_5_195
151_0_588	11_5_1	23_0_1	134_5_1	43_5_1	238_5_509	103_346_1	326_046_280	167_5_650	729_5_179
151_0_559	11_5_1	23_0_1	134_5_1	43_5_1	238_5_497	103_346_1	326_046_291	167_5_638	729_5_186
151_0_600	11_5_1	23_0_1	134_5_1	43_5_1	238_5_495	103_346_1	326_046_290	167_5_626	729_5_195
151_0_713	11_5_1	23_0_1	134_5_1	43_5_1	238_5_492	103_346_1	326_046_295	167_5_622	729_5_217
151_0_819	11_5_1	23_0_1	134_5_1	43_5_1	238_5_468	103_346_1	326_046_291	167_5_618	729_5_224
151_0_843	11_5_1	23_0_1	134_5_1	43_5_1	238_5_439	103_346_1	326_046_290	167_5_625	729_5_236
151_0_824	11_5_1	23_0_1	134_5_1	43_5_1	238_5_429	103_346_1	326_046_276	167_5_638	729_5_237
151_0_761	11_5_1	23_0_1	134_5_1	43_5_1	238_5_418	103_346_1	326_046_266	167_5_625	729_5_231
151_0_695	11_5_1	23_0_1	134_5_1	43_5_1	238_5_402	103_346_1	326_046_264	167_5_623	729_5_220
151_0_647	11_5_1	23_0_1	134_5_1	43_5_1	238_5_409	103_346_1	326_046_273	167_5_600	729_5_213
151_0_691	11_5_1	23_0_1	134_5_1	43_5_1	238_5_412	103_346_1	326_046_267	167_5_585	729_5_218
151_0_729	11_5_1	23_0_1	134_5_1	43_5_1	238_5_414	103_346_1	326_046_249	167_5_575	729_5_221
151_0_760	11_5_1	23_0_1	134_5_1	43_5_1	238_5_430	103_346_1	326_046_237	167_5_554	729_5_235
151_0_817	11_5_1	23_0_1	134_5_1	43_5_1	238_5_438	103_346_1	326_046_214	167_5_537	729_5_251
151_0_843	11_5_1	23_0_1	134_5_1	43_5_1	238_5_452	103_346_1	326_046_183	167_5_524	729_5_257
151_0_877	11_5_1	23_0_1	134_5_1	43_5_1	238_5_454	103_346_1	326_046_183	167_5_520	729_5_273
151_0_926	11_5_1	23_0_1	134_5_1	43_5_1	238_5_463	103_346_1	326_046_173	167_5_510	729_5_280
151_0_884	11_5_1	23_0_1	134_5_1	43_5_1	238_5_461	103_346_1	326_046_167	167_5_515	729_5_286
151_0_809	11_5_1	23_0_1	134_5_1	43_5_1	238_5_478	103_346_1	326_046_171	167_5_511	729_5_293
151_0_686	11_5_1	23_0_1	134_5_1	43_5_1	238_5_480	103_346_1	326_046_176	167_5_502	729_5_289
151_0_584	11_5_1	23_0_1	134_5_1	43_5_1	238_5_478	103_346_1	326_046_195	167_5_501	729_5_285
151_0_617	11_5_1	23_0_1	134_5_1	43_5_1	238_5_491	103_346_1	326_046_196	167_5_495	729_5_275
151_0_697	11_5_1	23_0_1	134_5_1	43_5_1	238_5_483	103_346_1	326_046_192	167_5_504	729_5_271
151_0_770	11_5_1	23_0_1	134_5_1	43_5_1	238_5_478	103_346_1	326_046_198	167_5_522	729_5_257
151_0_770	11_5_1	23_0_1	134_5_1	43_5_1	238_5_462	103_346_1	326_046_205	167_5_532	729_5_267
151_0_718	11_5_1	23_0_1	134_5_1	43_5_1	238_5_462	103_346_1	326_046_192	167_5_540	729_5_262
151_0_677	11_5_1	23_0_1	134_5_1	43_5_1	238_5_467	103_346_1	326_046_203	167_5_521	729_5_245
151_0_671	11_5_1	23_0_1	134_5_1	43_5_1	238_5_465	103_346_1	326_046_209	167_5_525	729_5_232
151_0_725	11_5_1	23_0_1	134_5_1	43_5_1	238_5_456	103_346_1	326_046_218	167_5_505	729_5_227
151_0_782	11_5_1	23_0_1	134_5_1	43_5_1	238_5_464	103_346_1	326_046_222	167_5_507	729_5_219
151_0_822	11_5_1	23_0_1	134_5_1	43_5_1	238_5_451	103_346_1	326_046_213	167_5_525	729_5_192
151_0_791	11_5_1	23_0_1	134_5_1	43_5_1	238_5_452	103_346_1	326_046_210	167_5_529	729_5_183
151_0_716	11_5_1	23_0_1	134_5_1	43_5_1	238_5_448	103_346_1	326_046_206	167_5_563	729_5_180
151_0_680	11_5_1	23_0_1	134_5_1	43_5_1	238_5_445	103_346_1	326_046_201	167_5_556	729_5_175
151_0_687	11_5_1	23_0_1	134_5_1	43_5_1	238_5_451	103_346_1	326_046_201	167_5_569	729_5_174
151_0_753	11_5_1	23_0_1	134_5_1	43_5_1	238_5_470	103_346_1	326_046_212	167_5_566	729_5_174
151_0_836	11_5_1	23_0_1	134_5_1	43_5_1	238_5_464	103_346_1	326_046_208	167_5_580	729_5_182
151_0_866	11_5_1	23_0_1	134_5_1	43_5_1	238_5_461	103_346_1	326_046_199	167_5_601	729_5_200
151_0_761	11_5_1	23_0_1	134_5_1	43_5_1	238_5_452	103_346_1	326_046_184	167_5_614	729_5_199
151_0_630	11_5_1	23_0_1	134_5_1	43_5_1	238_5_459	103_346_1	326_046_188	167_5_620	729_5_212
151_0_598	11_5_1	23_0_1	134_5_1	43_5_1	238_5_482	103_346_1	326_046_184	167_5_625	729_5_221
151_0_640	11_5_1	23_0_1	134_5_1	43_5_1	238_5_477	103_346_1	326_046_192	167_5_625	729_5_224
151_0_655	11_5_1	23_0_1	134_5_1	43_5_1	238_5_460	103_346_1	326_046_194	167_5_616	729_5_223
151_0_705	11_5_1	23_0_1	134_5_1	43_5_1	238_5_451	103_346_1	326_046_198	167_5_638	729_5_213
151_0_741	11_5_1	23_0_1	134_5_1	43_5_1	238_5_433	103_346_1	326_046_198	167_5_649	729_5_200
151_0_891	11_5_1	23_0_1	134_5_1	43_5_1	238_5_410	103_346_1	326_046_204	167_5_664	729_5_201
151_0_1008	11_5_1	23_0_1	134_5_1	43_5_1	238_5_406	103_346_1	326_046_202	167_5_659	729_5_206
151_0_1021	11_5_1	23_0_1	134_5_1	43_5_1	238_5_391	103_346_1	326_046_199	167_5_636	729_5_205
151_0_922	11_5_1	23_0_1	134_5_1	43_5_1	238_5_395	103_346_1	326_046_204	167_5_642	729_5_206
151_0_824	11_5_1	23_0_1	134_5_1	43_5_1	238_5_388	103_346_1	326_046_211	167_5_657	729_5_195
151_0_753	11_5_1	23_0_1	134_5_1	43_5_1	238_5_354	103_346_1	326_046_215	167_5_688	729_5_185
151_0_735	11_5_1	23_0_1	134_5_1	43_5_1	238_5_339	103_346_1	326_046_221	167_5_702	729_5_182
151_0_721	11_5_1	23_0_1	134_5_1	43_5_1	238_5_342	103_346_1	326_046_232	167_5_718	729_5_180
151_0_719	11_5_1	23_0_1	134_5_1	43_5_1	238_5_339	103_346_1	326_046_235	167_5_723	729_5_192
151_0_654	11_5_1	23_0_1	134_5_1	43_5_1	238_5_338	103_346_1	326_046_245	167_5_727	729_5_197
151_0_626	11_5_1	23_0_1	134_5_1	43_5_1	238_5_337	103_346_1	326_046_241	167_5_755	729_5_183
151_0_648	11_5_1	23_0_1	134_5_1	43_5_1	238_5_341	103_346_1	326_046_234	167_5_779	729_5_187
151_0_716	11_5_1	23_0_1	134_5_1	43_5_1	238_5_345	103_346_1	326_046_231	167_5_790	729_5_190
151_0_793	11_5_1	23_0_1	134_5_1	43_5_1	238_5_334	103_346_1	326_046_203	167_5_806	729_5_201
151_0_796	11_5_1	23_0_1	134_5_1	43_5_1	238_5_312	103_346_1	326_046_193	167_5_805	729_5_209
151_0_797	11_5_1	23_0_1	134_5_1	43_5_1	238_5_302	103_346_1	326_046_181	167_5_818	729_5_205
151_0_745	11_5_1	23_0_1	134_5_1	43_5_1	238_5_291	103_346_1	326_046_203	167_5_815	729_5_199
151_0_725	11_5_1	23_0_1	134_5_1	43_5_1	238_5_270	103_346_1	326_046_198	167_5_823	729_5_188
151_0_693	11_5_1	23_0_1	134_5_1	43_5_1	238_5_285	103_346_1	326_046_207	167_5_806	729_5_183
151_0_684	11_5_1	23_0_1	134_5_1	43_5_1	238_5_280	103_346_1	326_046_204	167_5_804	729_5_198
151_0_677	11_5_1	23_0_1	134_5_1	43_5_1	238_5_275	103_346_1	326_046_201	167_5_825	729_5_204
151_0_667	11_5_1	23_0_1	134_5_1	43_5_1	238_5_287	103_346_1	326_046_199	167_5_832	729_5_216
151_0_634	11_5_1	23_0_1	134_5_1	43_5_1	238_5_290	103_346_1	326_046_199	167_5_830	729_5_224
151_0_604	11_5_1	23_0_1	134_5_1	43_5_1	238_5_288	103_346_1	326_046_199	167_5_811	729_5_219
151_0_584	11_5_1	23_0_1	134_5_1	43_5_1	238_5_296	103_346_1	326_046_206	167_5_822	729_5_230
151_0_614	11_5_1	23_0_1	134_5_1	43_5_1	238_5_306	103_346_1	326_046_198	167_5_821	729_5_233
151_0_694	11_5_1	23_0_1	134_5_1	43_5_1	238_5_298	103_346_1	326_046_208	167_5_785	729_5_234
151_0_782	11_5_1	23_0_1	134_5_1	43_5_1	238_5_309	103_346_1	326_046_202	167_5_784	729_5_234
151_0_833	11_5_1	23_0_1	134_5_1	43_5_1	238_5_324	103_346_1	326_046_221	167_5_793	729_5_241
151_0_850	11_5_1	23_0_1	134_5_1	43_5_1	238_5_332	103_346_1	326_046_230	167_5_776	729_5_230
151_0_846	11_5_1	23_0_1	134_5_1	43_5_1	238_5_334	103_346_1	326_046_231	167_5_772	729_5_222
151_0_790	11_5_1	23_0_1	134_5_1	43_5_1	238_5_332	103_346_1	326_046_231	167_5_761	729_5_224
151_0_763	11_5_1	23_0_1	134_5_1	43_5_1	238_5_329	103_346_1	326_046_244	167_5_759	729_5_222
151_0_783	11_5_1	23_0_1	134_5_1	43_5_1	238_5_335	103_346_1	326_046_248	167_5_770	729_5_202
151_0_795	11_5_1	23_0_1	134_5_1	43_5_1	238_5_359	103_346_1	326_046_241	167_5_782	729_5_211
151_0_844	11_5_1	23_0_1	134_5_1	43_5_1	238_5_374	103_346_1	326_046_230	167_5_775	729_5_223
151_0_819	11_5_1	23_0_1	134_5_1	43_5_1	238_5_384	103_346_1	326_046_205	167_5_776	729_5_212
151_0_829	11_5_1	23_0_1	134_5_1	43_5_1	238_5_383	103_346_1	326_046_208	167_5_769	729_5_219
151_0_822	11_5_1	23_0_1	134_5_1	43_5_1	238_5_373	103_346_1	326_046_206	167_5_767	729_5_224
151_0_769	11_5_1	23_0_1	134_5_1	43_5_1	238_5_375	103_346_1	326_046_214	167_5_769	729_5_226
151_0_680	11_5_1	23_0_1	134_5_1	43_5_1	238_5_369	103_346_1	326_046_228	167_5_777	729_5_225
151_0_574	11_5_1	23_0_1	134_5_1	43_5_1	238_5_355	103_346_1	326_046_235	167_5_766	729_5_227
151_0_486	11_5_1	23_0_1	134_5_1	43_5_1	238_5_342	103_346_1	326_046_229	167_5_769	729_5_234
151_0_449	11_5_1	23_0_1	134_5_1	43_5_1	238_5_345	103_346_1	326_046_215	167_5_746	729_5_245
151_0_449	11_5_1	23_0_1	134_5_1	43_5_1	238_5_340	103_346_1	326_046_240	167_5_729	729_5_264
151_0_561	11_5_1	23_0_1	134_5_1	43_5_1	238_5_358	103_346_1	326_046_243	167_5_726	729_5_247
151_0_658	11_5_1	23_0_1	134_5_1	43_5_1	238_5_372	103_346_1	326_046_262	167_5_704	729_5_248
151_0_771	11_5_1	23_0_1	134_5_1	43_5_1	238_5_365	103_346_1	326_046_264	167_5_693	729_5_264
151_0_815	11_5_1	23_0_1	134_5_1	43_5_1	238_5_358	103_346_1	326_046_267	167_5_696	729_5_276
151_0_885	11_5_1	23_0_1	134_5_1	43_5_1	238_5_352	103_346_1	326_046_273	167_5_705	729_5_284
151_0_890	11_5_1	23_0_1	134_5_1	43_5_1	238_5_349	103_346_1	326_046_269	167_5_709	729_5_296
151_0_845	11_5_1	23_0_1	134_5_1	43_5_1	238_5_333	103_346_1	326_046_269	167_5_723	729_5_297
151_0_798	11_5_1	23_0_1	134_5_1	43_5_1	238_5_325	103_346_1	326_046_256	167_5_733	729_5_305
151_0_697	11_5_1	23_0_1	134_5_1	43_5_1	238_5_320	103_346_1	326_046_252	167_5_711	729_5_308
151_0_656	11_5_1	23_0_1	134_5_1	43_5_1	238_5_323	103_346_1	326_046_216	167_5_720	729_5_320
151_0_654	11_5_1	23_0_1	134_5_1	43_5_1	238_5_320	103_346_1	326_046_208	167_5_741	729_5_319
151_0_753	11_5_1	23_0_1	134_5_1	43_5_1	238_5_309	103_346_1	326_046_198	167_5_734	729_5_323
151_0_851	11_5_1	23_0_1	134_5_1	43_5_1	238_5_315	103_346_1	326_046_210	167_5_723	729_5_319
151_0_816	11_5_1	23_0_1	134_5_1	43_5_1	238_5_312	103_346_1	326_046_210	167_5_716	729_5_322
151_0_797	11_5_1	23_0_1	134_5_1	43_5_1	238_5_310	103_346_1	326_046_225	167_5_706	729_5_327
151_0_789	11_5_1	23_0_1	134_5_1	43_5_1	238_5_310	103_346_1	326_046_236	167_5_703	729_5_326
151_0_816	11_5_1	23_0_1	134_5_1	43_5_1	238_5_305	103_346_1	326_046_240	167_5_683	729_5_318
151_0_869	11_5_1	23_0_1	134_5_1	43_5_1	238_5_302	103_346_1	326_046_231	167_5_671	729_5_321
151_0_871	11_5_1	23_0_1	134_5_1	43_5_1	238_5_313	103_346_1	326_046_240	167_5_642	729_5_320
151_0_778	11_5_1	23_0_1	134_5_1	43_5_1	238_5_313	103_346_1	326_046_246	167_5_632	729_5_336
151_0_661	11_5_1	23_0_1	134_5_1	43_5_1	238_5_302	103_346_1	326_046_243	167_5_638	729_5_344
151_0_628	11_5_1	23_0_1	134_5_1	43_5_1	238_5_291	103_346_1	326_046_231	167_5_651	729_5_331
151_0_608	11_5_1	23_0_1	134_5_1	43_5_1	238_5_290	103_346_1	326_046_217	167_5_640	729_5_317
151_0_745	11_5_1	23_0_1	134_5_1	43_5_1	238_5_285	103_346_1	326_046_214	167_5_641	729_5_307
151_0_917	11_5_1	23_0_1	134_5_1	43_5_1	238_5_278	103_346_1	326_046_215	167_5_635	729_5_276
151_0_1029	11_5_1	23_0_1	134_5_1	43_5_1	238_5_292	103_346_1	326_046_230	167_5_623	729_5_253
151_0_1083	11_5_1	23_0_1	134_5_1	43_5_1	238_5_302	103_346_1	326_046_243	167_5_646	729_5_234
151_0_1002	11_5_1	23_0_1	134_5_1	43_5_1	238_5_302	103_346_1	326_046_259	167_5_662	729_5_232
151_0_841	11_5_1	23_0_1	134_5_1	43_5_1	238_5_302	103_346_1	326_046_263	167_5_678	729_5_231
151_0_746	11_5_1	23_0_1	134_5_1	43_5_1	238_5_299	103_346_1	326_046_277	167_5_708	729_5_241
151_0_729	11_5_1	23_0_1	134_5_1	43_5_1	238_5_307	103_346_1	326_046_278	167_5_727	729_5_236
151_0_729	11_5_1	23_0_1	134_5_1	43_5_1	238_5_303	103_346_1	326_046_257	167_5_737	729_5_225
151_0_800	11_5_1	23_0_1	134_5_1	43_5_1	238_5_300	103_346_1	326_046_253	167_5_728	729_5_216
151_0_833	11_5_1	23_0_1	134_5_1	43_5_1	238_5_293	103_346_1	326_046_235	167_5_727	729_5_215
151_0_921	11_5_1	23_0_1	134_5_1	43_5_1	238_5_298	103_346_1	326_046_230	167_5_706	729_5_222
151_0_1008	11_5_1	23_0_1	134_5_1	43_5_1	238_5_295	103_346_1	326_046_226	167_5_707	729_5_234
151_0_1056	11_5_1	23_0_1	134_5_1	43_5_1	238_5_283	103_346_1	326_046_220	167_5_707	729_5_242
151_0_1081	11_5_1	23_0_1	134_5_1	43_5_1	238_5_274	103_346_1	326_046_205	167_5_706	729_5_249
151_0_1010	11_5_1	23_0_1	134_5_1	43_5_1	238_5_272	103_346_1	326_046_207	167_5_713	729_5_254
151_0_954	11_5_1	23_0_1	134_5_1	43_5_1	238_5_264	103_346_1	326_046_220	167_5_700	729_5_261
151_0_845	11_5_1	23_0_1	134_5_1	43_5_1	238_5_247	103_346_1	326_046_227	167_5_720	729_5_268
151_0_807	11_5_1	23_0_1	134_5_1	43_5_1	238_5_225	103_346_1	326_046_220	167_5_750	729_5_271
151_0_723	11_5_1	23_0_1	134_5_1	43_5_1	238_5_222	103_346_1	326_046_233	167_5_765	729_5_252
151_0_672	11_5_1	23_0_1	134_5_1	43_5_1	238_5_222	103_346_1	326_046_236	167_5_800	729_5_252
151_0_645	11_5_1	23_0_1	134_5_1	43_5_1	238_5_215	103_346_1	326_046_244	167_5_814	729_5_252
151_0_616	11_5_1	23_0_1	134_5_1	43_5_1	238_5_213	103_346_1	326_046_238	167_5_808	729_5_249
151_0_581	11_5_1	23_0_1	134_5_1	43_5_1	238_5_220	103_346_1	326_046_234	167_5_813	729_5_244
151_0_525	11_5_1	23_0_1	134_5_1	43_5_1	238_5_217	103_346_1	326_046_226	167_5_822	729_5_251
151_0_535	11_5_1	23_0_1	134_5_1	43_5_1	238_5_221	103_346_1	326_046_222	167_5_795	729_5_257
151_0_509	11_5_1	23_0_1	134_5_1	43_5_1	238_5_235	103_346_1	326_046_204	167_5_787	729_5_254
151_0_524	11_5_1	23_0_1	134_5_1	43_5_1	238_5_233	103_346_1	326_046_174	167_5_794	729_5_271
151_0_587	11_5_1	23_0_1	134_5_1	43_5_1	238_5_236	103_346_1	326_046_165	167_5_801	729_5_293
151_0_680	11_5_1	23_0_1	134_5_1	43_5_1	238_5_251	103_346_1	326_046_162	167_5_805	729_5_289
151_0_728	11_5_1	23_0_1	134_5_1	43_5_1	238_5_272	103_346_1	326_046_168	167_5_783	729_5_299
151_0_723	11_5_1	23_0_1	134_5_1	43_5_1	238_5_292	103_346_1	326_046_176	167_5_777	729_5_297
151_0_747	11_5_1	23_0_1	134_5_1	43_5_1	238_5_297	103_346_1	326_046_168	167_5_774	729_5_295
151_0_817	11_5_1	23_0_1	134_5_1	43_5_1	238_5_314	103_346_1	326_046_177	167_5_747	729_5_294
151_0_826	11_5_1	23_0_1	134_5_1	43_5_1	238_5_340	103_346_1	326_046_179	167_5_723	729_5_277
151_0_748	11_5_1	23_0_1	134_5_1	43_5_1	238_5_356	103_346_1	326_046_174	167_5_701	729_5_283
151_0_651	11_5_1	23_0_1	134_5_1	43_5_1	238_5_360	103_346_1	326_046_177	167_5_687	729_5_284
151_0_538	11_5_1	23_0_1	134_5_1	43_5_1	238_5_376	103_346_1	326_046_175	167_5_670	729_5_270
151_0_453	11_5_1	23_0_1	134_5_1	43_5_1	238_5_395	103_346_1	326_046_196	167_5_658	729_5_264
151_0_364	11_5_1	23_0_1	134_5_1	43_5_1	238_5_390	103_346_1	326_046_202	167_5_641	729_5_270
151_0_350	11_5_1	23_0_1	134_5_1	43_5_1	238_5_400	103_346_1	326_046_215	167_5_620	729_5_271
151_0_371	11_5_1	23_0_1	134_5_1	43_5_1	238_5_397	103_346_1	326_046_204	167_5_635	729_5_285
151_0_449	11_5_1	23_0_1	134_5_1	43_5_1	238_5_401	103_346_1	326_046_200	167_5_628	729_5_302
151_0_615	11_5_1	23_0_1	134_5_1	43_5_1	238_5_399	103_346_1	326_046_210	167_5_611	729_5_329
151_0_773	11_5_1	23_0_1	134_5_1	43_5_1	238_5_415	103_346_1	326_046_218	167_5_566	729_5_323
151_0_856	11_5_1	23_0_1	134_5_1	43_5_1	238_5_413	103_346_1	326_046_220	167_5_561	729_5_334
151_0_883	11_5_1	23_0_1	134_5_1	43_5_1	238_5_418	103_346_1	326_046_240	167_5_559	729_5_337
151_0_839	11_5_1	23_0_1	134_5_1	43_5_1	238_5_421	103_346_1	326_046_226	167_5_564	729_5_354
151_0_807	11_5_1	23_0_1	134_5_1	43_5_1	238_5_425	103_346_1	326_046_230	167_5_547	729_5_367
151_0_818	11_5_1	23_0_1	134_5_1	43_5_1	238_5_425	103_346_1	326_046_230	167_5_540	729_5_378
151_0_888	11_5_1	23_0_1	134_5_1	43_5_1	238_5_431	103_346_1	326_046_224	167_5_523	729_5_388
151_0_885	11_5_1	23_0_1	134_5_1	43_5_1	238_5_438	103_346_1	326_046_222	167_5_512	729_5_390
151_0_935	11_5_1	23_0_1	134_5_1	43_5_1	238_5_436	103_346_1	326_046_204	167_5_506	729_5_404
151_0_952	11_5_1	23_0_1	134_5_1	43_5_1	238_5_428	103_346_1	326_046_203	167_5_512	729_5_392
151_0_1011	11_5_1	23_0_1	134_5_1	43_5_1	238_5_417	103_346_1	326_046_207	167_5_507	729_5_368
151_0_968	11_5_1	23_0_1	134_5_1	43_5_1	238_5_412	103_346_1	326_046_207	167_5_521	729_5_377
151_0_907	11_5_1	23_0_1	134_5_1	43_5_1	238_5_418	103_346_1	326_046_212	167_5_510	729_5_374
151_0_797	11_5_1	23_0_1	134_5_1	43_5_1	238_5_408	103_346_1	326_046_223	167_5_497	729_5_380
151_0_731	11_5_1	23_0_1	134_5_1	43_5_1	238_5_422	103_346_1	326_046_221	167_5_497	729_5_368
151_0_778	11_5_1	23_0_1	134_5_1	43_5_1	238_5_425	103_346_1	326_046_215	167_5_492	729_5_356
151_0_789	11_5_1	23_0_1	134_5_1	43_5_1	238_5_420	103_346_1	326_046_225	167_5_489	729_5_353
151_0_776	11_5_1	23_0_1	134_5_1	43_5_1	238_5_418	103_346_1	326_046_213	167_5_498	729_5_357
151_0_710	11_5_1	23_0_1	134_5_1	43_5_1	238_5_418	103_346_1	326_046_206	167_5_493	729_5_359
151_0_720	11_5_1	23_0_1	134_5_1	43_5_1	238_5_410	103_346_1	326_046_184	167_5_507	729_5_367
151_0_803	11_5_1	23_0_1	134_5_1	43_5_1	238_5_417	103_346_1	326_046_185	167_5_496	729_5_365
151_0_852	11_5_1	23_0_1	134_5_1	43_5_1	238_5_419	103_346_1	326_046_179	167_5_497	729_5_363
151_0_839	11_5_1	23_0_1	134_5_1	43_5_1	238_5_415	103_346_1	326_046_173	167_5_491	729_5_382
151_0_754	11_5_1	23_0_1	134_5_1	43_5_1	238_5_411	103_346_1	326_046_171	167_5_492	729_5_391
151_0_643	11_5_1	23_0_1	134_5_1	43_5_1	238_5_427	103_346_1	326_046_193	167_5_498	729_5_386
151_0_631	11_5_1	23_0_1	134_5_1	43_5_1	238_5_432	103_346_1	326_046_202	167_5_496	729_5_388
151_0_687	11_5_1	23_0_1	134_5_1	43_5_1	238_5_442	103_346_1	326_046_210	167_5_470	729_5_384
151_0_767	11_5_1	23_0_1	134_5_1	43_5_1	238_5_459	103_346_1	326_046_217	167_5_481	729_5_363
151_0_777	11_5_1	23_0_1	134_5_1	43_5_1	238_5_470	103_346_1	326_046_229	167_5_483	729_5_354
151_0_810	11_5_1	23_0_1	134_5_1	43_5_1	238_5_478	103_346_1	326_046_216	167_5_478	729_5_327
151_0_809	11_5_1	23_0_1	134_5_1	43_5_1	238_5_492	103_346_1	326_046_218	167_5_477	729_5_302
151_0_898	11_5_1	23_0_1	134_5_1	43_5_1	238_5_489	103_346_1	326_046_231	167_5_472	729_5_300
151_0_1006	11_5_1	23_0_1	134_5_1	43_5_1	238_5_489	103_346_1	326_046_251	167_5_467	729_5_284
151_0_1095	11_5_1	23_0_1	134_5_1	43_5_1	238_5_489	103_346_1	326_046_250	167_5_470	729_5_283
151_0_1073	11_5_1	23_0_1	134_5_1	43_5_1	238_5_502	103_346_1	326_046_249	167_5_487	729_5_280
151_0_1024	11_5_1	23_0_1	134_5_1	43_5_1	238_5_485	103_346_1	326_046_232	167_5_495	729_5_281
151_0_870	11_5_1	23_0_1	134_5_1	43_5_1	238_5_500	103_346_1	326_046_240	167_5_488	729_5_259
151_0_803	11_5_1	23_0_1	134_5_1	43_5_1	238_5_505	103_346_1	326_046_231	167_5_466	729_5_245
151_0_770	11_5_1	23_0_1	134_5_1	43_5_1	238_5_517	103_346_1	326_046_237	167_5_448	729_5_236
151_0_761	11_5_1	23_0_1	134_5_1	43_5_1	238_5_506	103_346_1	326_046_240	167_5_435	729_5_254
151_0_788	11_5_1	23_0_1	134_5_1	43_5_1	238_5_496	103_346_1	326_046_245	167_5_423	729_5_251
151_0_846	11_5_1	23_0_1	134_5_1	43_5_1	238_5_468	103_346_1	326_046_240	167_5_440	729_5_260
151_0_901	11_5_1	23_0_1	134_5_1	43_5_1	238_5_468	103_346_1	326_046_230	167_5_462	729_5_247
151_0_969	11_5_1	23_0_1	134_5_1	43_5_1	238_5_461	103_346_1	326_046_217	167_5_458	729_5_257
151_0_960	11_5_1	23_0_1	134_5_1	43_5_1	238_5_456	103_346_1	326_046_211	167_5_459	729_5_279
151_0_863	11_5_1	23_0_1	134_5_1	43_5_1	238_5_474	103_346_1	326_046_187	167_5_464	729_5_267
151_0_690	11_5_1	23_0_1	134_5_1	43_5_1	238_5_456	103_346_1	326_046_186	167_5_466	729_5_288
151_0_623	11_5_1	23_0_1	134_5_1	43_5_1	238_5_469	103_346_1	326_046_192	167_5_461	729_5_286
151_0_591	11_5_1	23_0_1	134_5_1	43_5_1	238_5_472	103_346_1	326_046_198	167_5_465	729_5_276
151_0_590	11_5_1	23_0_1	134_5_1	43_5_1	238_5_477	103_346_1	326_046_210	167_5_471	729_5_281
151_0_621	11_5_1	23_0_1	134_5_1	43_5_1	238_5_475	103_346_1	326_046_189	167_5_488	729_5_286
151_0_671	11_5_1	23_0_1	134_5_1	43_5_1	238_5_473	103_346_1	326_046_192	167_5_505	729_5_298
151_0_699	11_5_1	23_0_1	134_5_1	43_5_1	238_5_474	103_346_1	326_046_194	167_5_521	729_5_308
151_0_750	11_5_1	23_0_1	134_5_1	43_5_1	238_5_480	103_346_1	326_046_187	167_5_534	729_5_323
151_0_697	11_5_1	23_0_1	134_5_1	43_5_1	238_5_474	103_346_1	326_046_184	167_5_557	729_5_334
151_0_644	11_5_1	23_0_1	134_5_1	43_5_1	238_5_472	103_346_1	326_046_174	167_5_574	729_5_333
151_0_687	11_5_1	23_0_1	134_5_1	43_5_1	238_5_475	103_346_1	326_046_166	167_5_578	729_5_328
151_0_823	11_5_1	23_0_1	134_5_1	43_5_1	238_5_480	103_346_1	326_046_186	167_5_588	729_5_322
151_0_969	11_5_1	23_0_1	134_5_1	43_5_1	238_5_496	103_346_1	326_046_189	167_5_582	729_5_318
151_0_1033	11_5_1	23_0_1	134_5_1	43_5_1	238_5_480	103_346_1	326_046_179	167_5_565	729_5_302
151_0_946	11_5_1	23_0_1	134_5_1	43_5_1	238_5_468	103_346_1	326_046_184	167_5_579	729_5_299
151_0_771	11_5_1	23_0_1	134_5_1	43_5_1	238_5_465	103_346_1	326_046_187	167_5_594	729_5_293
151_0_701	11_5_1	23_0_1	134_5_1	43_5_1	238_5_443	103_346_1	326_046_195	167_5_591	729_5_282
151_0_682	11_5_1	23_0_1	134_5_1	43_5_1	238_5_441	103_346_1	326_046_203	167_5_596	729_5_273
151_0_722	11_5_1	23_0_1	134_5_1	43_5_1	238_5_438	103_346_1	326_046_225	167_5_587	729_5_257
151_0_826	11_5_1	23_0_1	134_5_1	43_5_1	238_5_430	103_346_1	326_046_235	167_5_581	729_5_240
151_0_850	11_5_1	23_0_1	134_5_1	43_5_1	238_5_440	103_346_1	326_046_241	167_5_584	729_5_226
151_0_849	11_5_1	23_0_1	134_5_1	43_5_1	238_5_434	103_346_1	326_046_230	167_5_590	729_5_229
151_0_786	11_5_1	23_0_1	134_5_1	43_5_1	238_5_412	103_346_1	326_046_241	167_5_596	729_5_253
151_0_732	11_5_1	23_0_1	134_5_1	43_5_1	238_5_404	103_346_1	326_046_237	167_5_624	729_5_249
151_0_747	11_5_1	23_0_1	134_5_1	43_5_1	238_5_394	103_346_1	326_046_233	167_5_629	729_5_267
151_0_745	11_5_1	23_0_1	134_5_1	43_5_1	238_5_388	103_346_1	326_046_234	167_5_635	729_5_270
151_0_747	11_5_1	23_0_1	134_5_1	43_5_1	238_5_378	103_346_1	326_046_238	167_5_633	729_5_270
151_0_791	11_5_1	23_0_1	134_5_1	43_5_1	238_5_400	103_346_1	326_046_260	167_5_634	729_5_262
151_0_844	11_5_1	23_0_1	134_5_1	43_5_1	238_5_398	103_346_1	326_046_250	167_5_627	729_5_268
151_0_882	11_5_1	23_0_1	134_5_1	43_5_1	238_5_396	103_346_1	326_046_268	167_5_606	729_5_277
151_0_922	11_5_1	23_0_1	134_5_1	43_5_1	238_5_368	103_346_1	326_046_274	167_5_625	729_5_285
151_0_944	11_5_1	23_0_1	134_5_1	43_5_1	238_5_383	103_346_1	326_046_265	167_5_623	729_5_291
151_0_923	11_5_1	23_0_1	134_5_1	43_5_1	238_5_376	103_346_1	326_046_252	167_5_590	729_5_295
151_0_895	11_5_1	23_0_1	134_5_1	43_5_1	238_5_385	103_346_1	326_046_245	167_5_571	729_5_307
151_0_812	11_5_1	23_0_1	134_5_1	43_5_1	238_5_406	103_346_1	326_046_239	167_5_555	729_5_302
151_0_784	11_5_1	23_0_1	134_5_1	43_5_1	238_5_424	103_346_1	326_046_227	167_5_539	729_5_305
151_0_710	11_5_1	23_0_1	134_5_1	43_5_1	238_5_436	103_346_1	326_046_213	167_5_517	729_5_309
151_0_692	11_5_1	23_0_1	134_5_1	43_5_1	238_5_446	103_346_1	326_046_203	167_5_504	729_5_337
151_0_717	11_5_1	23_0_1	134_5_1	43_5_1	238_5_469	103_346_1	326_046_195	167_5_499	729_5_345
151_0_715	11_5_1	23_0_1	134_5_1	43_5_1	238_5_478	103_346_1	326_046_179	167_5_491	729_5_359
151_0_684	11_5_1	23_0_1	134_5_1	43_5_1	238_5_500	103_346_1	326_046_166	167_5_459	729_5_360
151_0_658	11_5_1	23_0_1	134_5_1	43_5_1	238_5_483	103_346_1	326_046_163	167_5_464	729_5_374
151_0_668	11_5_1	23_0_1	134_5_1	43_5_1	238_5_483	103_346_1	326_046_166	167_5_470	729_5_354
151_0_624	11_5_1	23_0_1	134_5_1	43_5_1	238_5_475	103_346_1	326_046_177	167_5_466	729_5_360
151_0_588	11_5_1	23_0_1	134_5_1	43_5_1	238_5_463	103_346_1	326_046_197	167_5_479	729_5_366
151_0_521	11_5_1	23_0_1	134_5_1	43_5_1	238_5_465	103_346_1	326_046_220	167_5_499	729_5_384
151_0_520	11_5_1	23_0_1	134_5_1	43_5_1	238_5_482	103_346_1	326_046_240	167_5_494	729_5_394
151_0_581	11_5_1	23_0_1	134_5_1	43_5_1	238_5_482	103_346_1	326_046_263	167_5_476	729_5_413
151_0_701	11_5_1	23_0_1	134_5_1	43_5_1	238_5_479	103_346_1	326_046_261	167_5_462	729_5_424
151_0_860	11_5_1	23_0_1	134_5_1	43_5_1	238_5_477	103_346_1	326_046_242	167_5_454	729_5_435
151_0_862	11_5_1	23_0_1	134_5_1	43_5_1	238_5_483	103_346_1	326_046_236	167_5_449	729_5_433
151_0_739	11_5_1	23_0_1	134_5_1	43_5_1	238_5_497	103_346_1	326_046_227	167_5_441	729_5_439
151_0_608	11_5_1	23_0_1	134_5_1	43_5_1	238_5_506	103_346_1	326_046_241	167_5_427	729_5_444
151_0_588	11_5_1	23_0_1	134_5_1	43_5_1	238_5_507	103_346_1	326_046_210	167_5_409	729_5_451
151_0_599	11_5_1	23_0_1	134_5_1	43_5_1	238_5_510	103_346_1	326_046_199	167_5_386	729_5_463
151_0_622	11_5_1	23_0_1	134_5_1	43_5_1	238_5_499	103_346_1	326_046_181	167_5_377	729_5_492
151_0_649	11_5_1	23_0_1	134_5_1	43_5_1	238_5_482	103_346_1	326_046_170	167_5_390	729_5_494
151_0_690	11_5_1	23_0_1	134_5_1	43_5_1	238_5_496	103_346_1	326_046_172	167_5_387	729_5_477
151_0_705	11_5_1	23_0_1	134_5_1	43_5_1	238_5_474	103_346_1	326_046_201	167_5_401	729_5_490
151_0_697	11_5_1	23_0_1	134_5_1	43_5_1	238_5_468	103_346_1	326_046_210	167_5_407	729_5_506
151_0_704	11_5_1	23_0_1	134_5_1	43_5_1	238_5_474	103_346_1	326_046_218	167_5_415	729_5_480
151_0_734	11_5_1	23_0_1	134_5_1	43_5_1	238_5_457	103_346_1	326_046_221	167_5_424	729_5_471
151_0_752	11_5_1	23_0_1	134_5_1	43_5_1	238_5_446	103_346_1	326_046_229	167_5_433	729_5_454
151_0_717	11_5_1	23_0_1	134_5_1	43_5_1	238_5_454	103_346_1	326_046_220	167_5_439	729_5_437
151_0_640	11_5_1	23_0_1	134_5_1	43_5_1	238_5_420	103_346_1	326_046_212	167_5_444	729_5_443
151_0_554	11_5_1	23_0_1	134_5_1	43_5_1	238_5_442	103_346_1	326_046_224	167_5_435	729_5_463
151_0_641	11_5_1	23_0_1	134_5_1	43_5_1	238_5_441	103_346_1	326_046_223	167_5_431	729_5_452
151_0_712	11_5_1	23_0_1	134_5_1	43_5_1	238_5_442	103_346_1	326_046_222	167_5_438	729_5_438
151_0_768	11_5_1	23_0_1	134_5_1	43_5_1	238_5_480	103_346_1	326_046_206	167_5_438	729_5_415
151_0_773	11_5_1	23_0_1	134_5_1	43_5_1	238_5_497	103_346_1	326_046_200	167_5_440	729_5_404
151_0_776	11_5_1	23_0_1	134_5_1	43_5_1	238_5_512	103_346_1	326_046_190	167_5_452	729_5_370
151_0_724	11_5_1	23_0_1	134_5_1	43_5_1	238_5_521	103_346_1	326_046_189	167_5_449	729_5_378
151_0_679	11_5_1	23_0_1	134_5_1	43_5_1	238_5_542	103_346_1	326_046_196	167_5_422	729_5_375
151_0_634	11_5_1	23_0_1	134_5_1	43_5_1	238_5_549	103_346_1	326_046_189	167_5_408	729_5_387
151_0_670	11_5_1	23_0_1	134_5_1	43_5_1	238_5_562	103_346_1	326_046_180	167_5_410	729_5_405
151_0_742	11_5_1	23_0_1	134_5_1	43_5_1	238_5_576	103_346_1	326_046_179	167_5_389	729_5_397
151_0_826	11_5_1	23_0_1	134_5_1	43_5_1	238_5_580	103_346_1	326_046_169	167_5_390	729_5_383
151_0_923	11_5_1	23_0_1	134_5_1	43_5_1	238_5_562	103_346_1	326_046_168	167_5_378	729_5_384
151_0_946	11_5_1	23_0_1	134_5_1	43_5_1	238_5_592	103_346_1	326_046_179	167_5_369	729_5_366
151_0_919	11_5_1	23_0_1	134_5_1	43_5_1	238_5_601	103_346_1	326_046_178	167_5_392	729_5_356
151_0_800	11_5_1	23_0_1	134_5_1	43_5_1	238_5_600	103_346_1	326_046_185	167_5_414	729_5_367
151_0_705	11_5_1	23_0_1	134_5_1	43_5_1	238_5_594	103_346_1	326_046_181	167_5_429	729_5_361
151_0_666	11_5_1	23_0_1	134_5_1	43_5_1	238_5_589	103_346_1	326_046_176	167_5_416	729_5_344
151_0_657	11_5_1	23_0_1	134_5_1	43_5_1	238_5_576	103_346_1	326_046_184	167_5_411	729_5_350
151_0_659	11_5_1	23_0_1	134_5_1	43_5_1	238_5_560	103_346_1	326_046_153	167_5_412	729_5_342
151_0_643	11_5_1	23_0_1	134_5_1	43_5_1	238_5_564	103_346_1	326_046_159	167_5_412	729_5_362
151_0_638	11_5_1	23_0_1	134_5_1	43_5_1	238_5_559	103_346_1	326_046_164	167_5_398	729_5_366
151_0_683	11_5_1	23_0_1	134_5_1	43_5_1	238_5_576	103_346_1	326_046_168	167_5_383	729_5_380
151_0_740	11_5_1	23_0_1	134_5_1	43_5_1	238_5_571	103_346_1	326_046_190	167_5_396	729_5_390
151_0_775	11_5_1	23_0_1	134_5_1	43_5_1	238_5_617	103_346_1	326_046_192	167_5_384	729_5_394
151_0_755	11_5_1	23_0_1	134_5_1	43_5_1	238_5_625	103_346_1	326_046_210	167_5_383	729_5_397
151_0_723	11_5_1	23_0_1	134_5_1	43_5_1	238_5_619	103_346_1	326_046_224	167_5_373	729_5_404
151_0_709	11_5_1	23_0_1	134_5_1	43_5_1	238_5_605	103_346_1	326_046_228	167_5_351	729_5_402
151_0_682	11_5_1	23_0_1	134_5_1	43_5_1	238_5_612	103_346_1	326_046_227	167_5_349	729_5_403
151_0_687	11_5_1	23_0_1	134_5_1	43_5_1	238_5_619	103_346_1	326_046_235	167_5_329	729_5_402
151_0_709	11_5_1	23_0_1	134_5_1	43_5_1	238_5_618	103_346_1	326_046_226	167_5_325	729_5_381
151_0_764	11_5_1	23_0_1	134_5_1	43_5_1	238_5_641	103_346_1	326_046_233	167_5_321	729_5_379
151_0_767	11_5_1	23_0_1	134_5_1	43_5_1	238_5_639	103_346_1	326_046_232	167_5_329	729_5_380
151_0_775	11_5_1	23_0_1	134_5_1	43_5_1	238_5_643	103_346_1	326_046_235	167_5_331	729_5_376
151_0_831	11_5_1	23_0_1	134_5_1	43_5_1	238_5_639	103_346_1	326_046_263	167_5_320	729_5_393
151_0_879	11_5_1	23_0_1	134_5_1	43_5_1	238_5_629	103_346_1	326_046_265	167_5_308	729_5_392
151_0_914	11_5_1	23_0_1	134_5_1	43_5_1	238_5_643	103_346_1	326_046_242	167_5_329	729_5_390
151_0_890	11_5_1	23_0_1	134_5_1	43_5_1	238_5_656	103_346_1	326_046_257	167_5_340	729_5_375
151_0_795	11_5_1	23_0_1	134_5_1	43_5_1	238_5_661	103_346_1	326_046_242	167_5_335	729_5_380
151_0_638	11_5_1	23_0_1	134_5_1	43_5_1	238_5_657	103_346_1	326_046_211	167_5_333	729_5_390
151_0_493	11_5_1	23_0_1	134_5_1	43_5_1	238_5_674	103_346_1	326_046_208	167_5_319	729_5_386
151_0_418	11_5_1	23_0_1	134_5_1	43_5_1	238_5_692	103_346_1	326_046_196	167_5_302	729_5_388
151_0_444	11_5_1	23_0_1	134_5_1	43_5_1	238_5_710	103_346_1	326_046_193	167_5_281	729_5_398
151_0_535	11_5_1	23_0_1	134_5_1	43_5_1	238_5_702	103_346_1	326_046_198	167_5_265	729_5_386
151_0_692	11_5_1	23_0_1	134_5_1	43_5_1	238_5_724	103_346_1	326_046_191	167_5_238	729_5_377
151_0_866	11_5_1	23_0_1	134_5_1	43_5_1	238_5_743	103_346_1	326_046_194	167_5_208	729_5_348
151_0_1054	11_5_1	23_0_1	134_5_1	43_5_1	238_5_745	103_346_1	326_046_193	167_5_190	729_5_343
151_0_1192	11_5_1	23_0_1	134_5_1	43_5_1	238_5_773	103_346_1	326_046_198	167_5_189	729_5_351
151_0_1221	11_5_1	23_0_1	134_5_1	43_5_1	238_5_791	103_346_1	326_046_209	167_5_171	729_5_351
151_0_1143	11_5_1	23_0_1	134_5_1	43_5_1	238_5_792	103_346_1	326_046_236	167_5_157	729_5_364
151_0_945	11_5_1	23_0_1	134_5_1	43_5_1	238_5_768	103_346_1	326_046_244	167_5_147	729_5_384
151_0_752	11_5_1	23_0_1	134_5_1	43_5_1	238_5_780	103_346_1	326_046_242	167_5_152	729_5_386
151_0_624	11_5_1	23_0_1	134_5_1	43_5_1	238_5_790	103_346_1	326_046_243	167_5_162	729_5_374
151_0_545	11_5_1	23_0_1	134_5_1	43_5_1	238_5_787	103_346_1	326_046_241	167_5_174	729_5_367
151_0_511	11_5_1	23_0_1	134_5_1	43_5_1	238_5_773	103_346_1	326_046_237	167_5_183	729_5_368
151_0_550	11_5_1	23_0_1	134_5_1	43_5_1	238_5_754	103_346_1	326_046_252	167_5_183	729_5_351
151_0_595	11_5_1	23_0_1	134_5_1	43_5_1	238_5_770	103_346_1	326_046_256	167_5_195	729_5_337
151_0_641	11_5_1	23_0_1	134_5_1	43_5_1	238_5_776	103_346_1	326_046_253	167_5_195	729_5_329
151_0_644	11_5_1	23_0_1	134_5_1	43_5_1	238_5_777	103_346_1	326_046_258	167_5_206	729_5_304
151_0_701	11_5_1	23_0_1	134_5_1	43_5_1	238_5_775	103_346_1	326_046_250	167_5_216	729_5_279
151_0_695	11_5_1	23_0_1	134_5_1	43_5_1	238_5_747	103_346_1	326_046_257	167_5_234	729_5_277
151_0_667	11_5_1	23_0_1	134_5_1	43_5_1	238_5_754	103_346_1	326_046_259	167_5_245	729_5_289
151_0_644	11_5_1	23_0_1	134_5_1	43_5_1	238_5_763	103_346_1	326_046_254	167_5_265	729_5_284
151_0_715	11_5_1	23_0_1	134_5_1	43_5_1	238_5_761	103_346_1	326_046_251	167_5_265	729_5_265
151_0_808	11_5_1	23_0_1	134_5_1	43_5_1	238_5_749	103_346_1	326_046_263	167_5_262	729_5_267
151_0_896	11_5_1	23_0_1	134_5_1	43_5_1	238_5_748	103_346_1	326_046_259	167_5_257	729_5_264
151_0_936	11_5_1	23_0_1	134_5_1	43_5_1	238_5_733	103_346_1	326_046_234	167_5_250	729_5_264
151_0_897	11_5_1	23_0_1	134_5_1	43_5_1	238_5_728	103_346_1	326_046_214	167_5_241	729_5_267
151_0_834	11_5_1	23_0_1	134_5_1	43_5_1	238_5_705	103_346_1	326_046_194	167_5_241	729_5_283
151_0_785	11_5_1	23_0_1	134_5_1	43_5_1	238_5_711	103_346_1	326_046_178	167_5_230	729_5_293
151_0_777	11_5_1	23_0_1	134_5_1	43_5_1	238_5_734	103_346_1	326_046_172	167_5_210	729_5_313
151_0_840	11_5_1	23_0_1	134_5_1	43_5_1	238_5_749	103_346_1	326_046_156	167_5_195	729_5_311
151_0_885	11_5_1	23_0_1	134_5_1	43_5_1	238_5_769	103_346_1	326_046_149	167_5_201	729_5_310
151_0_847	11_5_1	23_0_1	134_5_1	43_5_1	238_5_778	103_346_1	326_046_150	167_5_207	729_5_298
151_0_758	11_5_1	23_0_1	134_5_1	43_5_1	238_5_771	103_346_1	326_046_156	167_5_215	729_5_313
151_0_678	11_5_1	23_0_1	134_5_1	43_5_1	238_5_769	103_346_1	326_046_166	167_5_233	729_5_310
151_0_665	11_5_1	23_0_1	134_5_1	43_5_1	238_5_782	103_346_1	326_046_199	167_5_236	729_5_291
151_0_719	11_5_1	23_0_1	134_5_1	43_5_1	238_5_765	103_346_1	326_046_212	167_5_238	729_5_276
151_0_770	11_5_1	23_0_1	134_5_1	43_5_1	238_5_749	103_346_1	326_046_230	167_5_259	729_5_262
151_0_804	11_5_1	23_0_1	134_5_1	43_5_1	238_5_763	103_346_1	326_046_256	167_5_273	729_5_231
151_0_895	11_5_1	23_0_1	134_5_1	43_5_1	238_5_781	103_346_1	326_046_272	167_5_286	729_5_218
151_0_925	11_5_1	23_0_1	134_5_1	43_5_1	238_5_775	103_346_1	326_046_282	167_5_279	729_5_225
151_0_879	11_5_1	23_0_1	134_5_1	43_5_1	238_5_767	103_346_1	326_046_283	167_5_273	729_5_224
151_0_846	11_5_1	23_0_1	134_5_1	43_5_1	238_5_772	103_346_1	326_046_270	167_5_267	729_5_213
151_0_909	11_5_1	23_0_1	134_5_1	43_5_1	238_5_756	103_346_1	326_046_250	167_5_270	729_5_229
151_0_956	11_5_1	23_0_1	134_5_1	43_5_1	238_5_759	103_346_1	326_046_236	167_5_273	729_5_222
151_0_937	11_5_1	23_0_1	134_5_1	43_5_1	238_5_768	103_346_1	326_046_225	167_5_278	729_5_215
151_0_799	11_5_1	23_0_1	134_5_1	43_5_1	238_5_783	103_346_1	326_046_219	167_5_285	729_5_211
151_0_696	11_5_1	23_0_1	134_5_1	43_5_1	238_5_791	103_346_1	326_046_221	167_5_275	729_5_202
151_0_640	11_5_1	23_0_1	134_5_1	43_5_1	238_5_781	103_346_1	326_046_211	167_5_279	729_5_202
151_0_596	11_5_1	23_0_1	134_5_1	43_5_1	238_5_788	103_346_1	326_046_225	167_5_281	729_5_196
151_0_556	11_5_1	23_0_1	134_5_1	43_5_1	238_5_782	103_346_1	326_046_233	167_5_290	729_5_190
151_0_562	11_5_1	23_0_1	134_5_1	43_5_1	238_5_785	103_346_1	326_046_242	167_5_289	729_5_193
151_0_573	11_5_1	23_0_1	134_5_1	43_5_1	238_5_779	103_346_1	326_046_259	167_5_289	729_5_195
151_0_592	11_5_1	23_0_1	134_5_1	43_5_1	238_5_779	103_346_1	326_046_274	167_5_293	729_5_205
151_0_711	11_5_1	23_0_1	134_5_1	43_5_1	238_5_801	103_346_1	326_046_290	167_5_283	729_5_205
151_0_768	11_5_1	23_0_1	134_5_1	43_5_1	238_5_813	103_346_1	326_046_275	167_5_308	729_5_208
151_0_774	11_5_1	23_0_1	134_5_1	43_5_1	238_5_804	103_346_1	326_046_278	167_5_314	729_5_212
151_0_770	11_5_1	23_0_1	134_5_1	43_5_1	238_5_812	103_346_1	326_046_264	167_5_316	729_5_209
151_0_720	11_5_1	23_0_1	134_5_1	43_5_1	238_5_826	103_346_1	326_046_269	167_5_297	729_5_196
151_0_675	11_5_1	23_0_1	134_5_1	43_5_1	238_5_817	103_346_1	326_046_280	167_5_287	729_5_193
151_0_677	11_5_1	23_0_1	134_5_1	43_5_1	238_5_812	103_346_1	326_046_278	167_5_276	729_5_193
151_0_729	11_5_1	23_0_1	134_5_1	43_5_1	238_5_824	103_346_1	326_046_279	167_5_258	729_5_198
151_0_787	11_5_1	23_0_1	134_5_1	43_5_1	238_5_809	103_346_1	326_046_277	167_5_267	729_5_202
151_0_791	11_5_1	23_0_1	134_5_1	43_5_1	238_5_807	103_346_1	326_046_284	167_5_259	729_5_201
151_0_752	11_5_1	23_0_1	134_5_1	43_5_1	238_5_790	103_346_1	326_046_280	167_5_264	729_5_210
151_0_726	11_5_1	23_0_1	134_5_1	43_5_1	238_5_797	103_346_1	326_046_271	167_5_264	729_5_221
151_0_647	11_5_1	23_0_1	134_5_1	43_5_1	238_5_797	103_346_1	326_046_260	167_5_267	729_5_218
151_0_666	11_5_1	23_0_1	134_5_1	43_5_1	238_5_793	103_346_1	326_046_266	167_5_260	729_5_198
151_0_768	11_5_1	23_0_1	134_5_1	43_5_1	238_5_783	103_346_1	326_046_253	167_5_250	729_5_192
151_0_925	11_5_1	23_0_1	134_5_1	43_5_1	238_5_782	103_346_1	326_046_263	167_5_248	729_5_174
151_0_1018	11_5_1	23_0_1	134_5_1	43_5_1	238_5_783	103_346_1	326_046_274	167_5_244	729_5_172
151_0_1010	11_5_1	23_0_1	134_5_1	43_5_1	238_5_769	103_346_1	326_046_278	167_5_252	729_5_193
151_0_864	11_5_1	23_0_1	134_5_1	43_5_1	238_5_764	103_346_1	326_046_281	167_5_257	729_5_211
151_0_738	11_5_1	23_0_1	134_5_1	43_5_1	238_5_771	103_346_1	326_046_284	167_5_260	729_5_225
151_0_628	11_5_1	23_0_1	134_5_1	43_5_1	238_5_771	103_346_1	326_046_273	167_5_281	729_5_231
151_0_555	11_5_1	23_0_1	134_5_1	43_5_1	238_5_775	103_346_1	326_046_261	167_5_277	729_5_236
151_0_544	11_5_1	23_0_1	134_5_1	43_5_1	238_5_783	103_346_1	326_046_261	167_5_277	729_5_240
151_0_539	11_5_1	23_0_1	134_5_1	43_5_1	238_5_797	103_346_1	326_046_265	167_5_276	729_5_238
151_0_560	11_5_1	23_0_1	134_5_1	43_5_1	238_5_811	103_346_1	326_046_252	167_5_267	729_5_249
151_0_602	11_5_1	23_0_1	134_5_1	43_5_1	238_5_818	103_346_1	326_046_247	167_5_274	729_5_243
151_0_621	11_5_1	23_0_1	134_5_1	43_5_1	238_5_809	103_346_1	326_046_231	167_5_273	729_5_250
151_0_697	11_5_1	23_0_1	134_5_1	43_5_1	238_5_819	103_346_1	326_046_219	167_5_277	729_5_262
151_0_755	11_5_1	23_0_1	134_5_1	43_5_1	238_5_844	103_346_1	326_046_221	167_5_265	729_5_251
151_0_774	11_5_1	23_0_1	134_5_1	43_5_1	238_5_832	103_346_1	326_046_230	167_5_294	729_5_250
151_0_717	11_5_1	23_0_1	134_5_1	43_5_1	238_5_815	103_346_1	326_046_235	167_5_302	729_5_236
151_0_686	11_5_1	23_0_1	134_5_1	43_5_1	238_5_803	103_346_1	326_046_246	167_5_317	729_5_220
151_0_713	11_5_1	23_0_1	134_5_1	43_5_1	238_5_765	103_346_1	326_046_251	167_5_330	729_5_214
151_0_722	11_5_1	23_0_1	134_5_1	43_5_1	238_5_745	103_346_1	326_046_260	167_5_339	729_5_198
151_0_721	11_5_1	23_0_1	134_5_1	43_5_1	238_5_741	103_346_1	326_046_253	167_5_368	729_5_203
151_0_698	11_5_1	23_0_1	134_5_1	43_5_1	238_5_736	103_346_1	326_046_257	167_5_377	729_5_188
151_0_628	11_5_1	23_0_1	134_5_1	43_5_1	238_5_741	103_346_1	326_046_257	167_5_392	729_5_166
151_0_543	11_5_1	23_0_1	134_5_1	43_5_1	238_5_736	103_346_1	326_046_247	167_5_421	729_5_154
151_0_523	11_5_1	23_0_1	134_5_1	43_5_1	238_5_711	103_346_1	326_046_246	167_5_456	729_5_144
151_0_580	11_5_1	23_0_1	134_5_1	43_5_1	238_5_722	103_346_1	326_046_248	167_5_458	729_5_138
151_0_656	11_5_1	23_0_1	134_5_1	43_5_1	238_5_703	103_346_1	326_046_231	167_5_467	729_5_141
151_0_694	11_5_1	23_0_1	134_5_1	43_5_1	238_5_701	103_346_1	326_046_213	167_5_460	729_5_140
151_0_755	11_5_1	23_0_1	134_5_1	43_5_1	238_5_696	103_346_1	326_046_234	167_5_470	729_5_129
151_0_794	11_5_1	23_0_1	134_5_1	43_5_1	238_5_683	103_346_1	326_046_257	167_5_464	729_5_132
151_0_888	11_5_1	23_0_1	134_5_1	43_5_1	238_5_671	103_346_1	326_046_266	167_5_448	729_5_136
151_0_953	11_5_1	23_0_1	134_5_1	43_5_1	238_5_650	103_346_1	326_046_284	167_5_446	729_5_136
151_0_966	11_5_1	23_0_1	134_5_1	43_5_1	238_5_666	103_346_1	326_046_259	167_5_445	729_5_118
151_0_937	11_5_1	23_0_1	134_5_1	43_5_1	238_5_683	103_346_1	326_046_244	167_5_437	729_5_109
151_0_949	11_5_1	23_0_1	134_5_1	43_5_1	238_5_699	103_346_1	326_046_230	167_5_450	729_5_104
151_0_868	11_5_1	23_0_1	134_5_1	43_5_1	238_5_702	103_346_1	326_046_203	167_5_446	729_5_108
151_0_813	11_5_1	23_0_1	134_5_1	43_5_1	238_5_711	103_346_1	326_046_184	167_5_447	729_5_110
151_0_856	11_5_1	23_0_1	134_5_1	43_5_1	238_5_701	103_346_1	326_046_179	167_5_425	729_5_110
151_0_961	11_5_1	23_0_1	134_5_1	43_5_1	238_5_717	103_346_1	326_046_195	167_5_419	729_5_110
151_0_1109	11_5_1	23_0_1	134_5_1	43_5_1	238_5_731	103_346_1	326_046_191	167_5_439	729_5_106
151_0_1235	11_5_1	23_0_1	134_5_1	43_5_1	238_5_730	103_346_1	326_046_196	167_5_434	729_5_96
151_0_1285	11_5_1	23_0_1	134_5_1	43_5_1	238_5_752	103_346_1	326_046_211	167_5_430	729_5_91
151_0_1136	11_5_1	23_0_1	134_5_1	43_5_1	238_5_749	103_346_1	326_046_217	167_5_449	729_5_90
151_0_901	11_5_1	23_0_1	134_5_1	43_5_1	238_5_754	103_346_1	326_046_230	167_5_462	729_5_88
151_0_691	11_5_1	23_0_1	134_5_1	43_5_1	238_5_750	103_346_1	326_046_248	167_5_453	729_5_93
151_0_606	11_5_1	23_0_1	134_5_1	43_5_1	238_5_741	103_346_1	326_046_253	167_5_463	729_5_92
151_0_498	11_5_1	23_0_1	134_5_1	43_5_1	238_5_735	103_346_1	326_046_257	167_5_453	729_5_87
151_0_459	11_5_1	23_0_1	134_5_1	43_5_1	238_5_742	103_346_1	326_046_268	167_5_449	729_5_96
151_0_441	11_5_1	23_0_1	134_5_1	43_5_1	238_5_741	103_346_1	326_046_269	167_5_452	729_5_84
151_0_520	11_5_1	23_0_1	134_5_1	43_5_1	238_5_720	103_346_1	326_046_252	167_5_490	729_5_91
151_0_639	11_5_1	23_0_1	134_5_1	43_5_1	238_5_698	103_346_1	326_046_228	167_5_476	729_5_89
151_0_704	11_5_1	23_0_1	134_5_1	43_5_1	238_5_708	103_346_1	326_046_225	167_5_466	729_5_92
151_0_768	11_5_1	23_0_1	134_5_1	43_5_1	238_5_700	103_346_1	326_046_217	167_5_474	729_5_83
151_0_790	11_5_1	23_0_1	134_5_1	43_5_1	238_5_711	103_346_1	326_046_231	167_5_487	729_5_84
151_0_699	11_5_1	23_0_1	134_5_1	43_5_1	238_5_716	103_346_1	326_046_239	167_5_502	729_5_85
151_0_631	11_5_1	23_0_1	134_5_1	43_5_1	238_5_719	103_346_1	326_046_245	167_5_514	729_5_81
151_0_640	11_5_1	23_0_1	134_5_1	43_5_1	238_5_723	103_346_1	326_046_251	167_5_532	729_5_72
151_0_688	11_5_1	23_0_1	134_5_1	43_5_1	238_5_718	103_346_1	326_046_246	167_5_531	729_5_68
151_0_675	11_5_1	23_0_1	134_5_1	43_5_1	238_5_708	103_346_1	326_046_272	167_5_542	729_5_63
151_0_699	11_5_1	23_0_1	134_5_1	43_5_1	238_5_690	103_346_1	326_046_259	167_5_541	729_5_64
151_0_736	11_5_1	23_0_1	134_5_1	43_5_1	238_5_696	103_346_1	326_046_260	167_5_564	729_5_67
151_0_809	11_5_1	23_0_1	134_5_1	43_5_1	238_5_692	103_346_1	326_046_247	167_5_583	729_5_65
151_0_834	11_5_1	23_0_1	134_5_1	43_5_1	238_5_688	103_346_1	326_046_229	167_5_584	729_5_67
151_0_828	11_5_1	23_0_1	134_5_1	43_5_1	238_5_648	103_346_1	326_046_223	167_5_616	729_5_68
151_0_767	11_5_1	23_0_1	134_5_1	43_5_1	238_5_649	103_346_1	326_046_230	167_5_634	729_5_75
151_0_693	11_5_1	23_0_1	134_5_1	43_5_1	238_5_641	103_346_1	326_046_234	167_5_640	729_5_66
151_0_673	11_5_1	23_0_1	134_5_1	43_5_1	238_5_630	103_346_1	326_046_248	167_5_651	729_5_71
151_0_589	11_5_1	23_0_1	134_5_1	43_5_1	238_5_619	103_346_1	326_046_233	167_5_655	729_5_86
151_0_569	11_5_1	23_0_1	134_5_1	43_5_1	238_5_609	103_346_1	326_046_237	167_5_656	729_5_96
151_0_609	11_5_1	23_0_1	134_5_1	43_5_1	238_5_576	103_346_1	326_046_244	167_5_649	729_5_102
151_0_702	11_5_1	23_0_1	134_5_1	43_5_1	238_5_571	103_346_1	326_046_246	167_5_643	729_5_108
151_0_795	11_5_1	23_0_1	134_5_1	43_5_1	238_5_538	103_346_1	326_046_249	167_5_644	729_5_103
151_0_824	11_5_1	23_0_1	134_5_1	43_5_1	238_5_499	103_346_1	326_046_259	167_5_651	729_5_102
151_0_817	11_5_1	23_0_1	134_5_1	43_5_1	238_5_486	103_346_1	326_046_253	167_5_656	729_5_98
151_0_766	11_5_1	23_0_1	134_5_1	43_5_1	238_5_504	103_346_1	326_046_258	167_5_678	729_5_99
151_0_725	11_5_1	23_0_1	134_5_1	43_5_1	238_5_529	103_346_1	326_046_249	167_5_684	729_5_103
151_0_648	11_5_1	23_0_1	134_5_1	43_5_1	238_5_548	103_346_1	326_046_238	167_5_705	729_5_101
151_0_659	11_5_1	23_0_1	134_5_1	43_5_1	238_5_548	103_346_1	326_046_243	167_5_713	729_5_99
151_0_687	11_5_1	23_0_1	134_5_1	43_5_1	238_5_545	103_346_1	326_046_235	167_5_709	729_5_88
151_0_640	11_5_1	23_0_1	134_5_1	43_5_1	238_5_555	103_346_1	326_046_228	167_5_712	729_5_88
151_0_610	11_5_1	23_0_1	134_5_1	43_5_1	238_5_552	103_346_1	326_046_234	167_5_712	729_5_89
151_0_585	11_5_1	23_0_1	134_5_1	43_5_1	238_5_550	103_346_1	326_046_236	167_5_730	729_5_91
151_0_614	11_5_1	23_0_1	134_5_1	43_5_1	238_5_571	103_346_1	326_046_242	167_5_720	729_5_89
151_0_587	11_5_1	23_0_1	134_5_1	43_5_1	238_5_576	103_346_1	326_046_236	167_5_730	729_5_87
151_0_599	11_5_1	23_0_1	134_5_1	43_5_1	238_5_581	103_346_1	326_046_233	167_5_722	729_5_91
151_0_604	11_5_1	23_0_1	134_5_1	43_5_1	238_5_596	103_346_1	326_046_230	167_5_702	729_5_80
151_0_642	11_5_1	23_0_1	134_5_1	43_5_1	238_5_613	103_346_1	326_046_232	167_5_666	729_5_87
151_0_676	11_5_1	23_0_1	134_5_1	43_5_1	238_5_620	103_346_1	326_046_244	167_5_648	729_5_84
151_0_713	11_5_1	23_0_1	134_5_1	43_5_1	238_5_631	103_346_1	326_046_258	167_5_622	729_5_82
151_0_773	11_5_1	23_0_1	134_5_1	43_5_1	238_5_632	103_346_1	326_046_265	167_5_625	729_5_80
151_0_829	11_5_1	23_0_1	134_5_1	43_5_1	238_5_648	103_346_1	326_046_281	167_5_618	729_5_76
151_0_865	11_5_1	23_0_1	134_5_1	43_5_1	238_5_669	103_346_1	326_046_281	167_5_611	729_5_77
151_0_895	11_5_1	23_0_1	134_5_1	43_5_1	238_5_685	103_346_1	326_046_266	167_5_600	729_5_70
151_0_895	11_5_1	23_0_1	134_5_1	43_5_1	238_5_686	103_346_1	326_046_250	167_5_596	729_5_72
151_0_862	11_5_1	23_0_1	134_5_1	43_5_1	238_5_712	103_346_1	326_046_234	167_5_582	729_5_81
151_0_770	11_5_1	23_0_1	134_5_1	43_5_1	238_5_729	103_346_1	326_046_221	167_5_571	729_5_88
151_0_686	11_5_1	23_0_1	134_5_1	43_5_1	238_5_745	103_346_1	326_046_214	167_5_567	729_5_83
151_0_585	11_5_1	23_0_1	134_5_1	43_5_1	238_5_754	103_346_1	326_046_209	167_5_553	729_5_84
151_0_498	11_5_1	23_0_1	134_5_1	43_5_1	238_5_760	103_346_1	326_046_222	167_5_553	729_5_84
151_0_494	11_5_1	23_0_1	134_5_1	43_5_1	238_5_763	103_346_1	326_046_209	167_5_559	729_5_84
151_0_507	11_5_1	23_0_1	134_5_1	43_5_1	238_5_756	103_346_1	326_046_222	167_5_566	729_5_83
151_0_508	11_5_1	23_0_1	134_5_1	43_5_1	238_5_747	103_346_1	326_046_228	167_5_575	729_5_79
151_0_531	11_5_1	23_0_1	134_5_1	43_5_1	238_5_743	103_346_1	326_046_227	167_5_606	729_5_59
151_0_630	11_5_1	23_0_1	134_5_1	43_5_1	238_5_731	103_346_1	326_046_219	167_5_611	729_5_58
151_0_718	11_5_1	23_0_1	134_5_1	43_5_1	238_5_738	103_346_1	326_046_216	167_5_621	729_5_48
151_0_765	11_5_1	23_0_1	134_5_1	43_5_1	238_5_737	103_346_1	326_046_225	167_5_629	729_5_46
151_0_644	11_5_1	23_0_1	134_5_1	43_5_1	238_5_737	103_346_1	326_046_223	167_5_626	729_5_48
151_0_600	11_5_1	23_0_1	134_5_1	43_5_1	238_5_760	103_346_1	326_046_242	167_5_635	729_5_47
151_0_610	11_5_1	23_0_1	134_5_1	43_5_1	238_5_752	103_346_1	326_046_243	167_5_629	729_5_48
151_0_607	11_5_1	23_0_1	134_5_1	43_5_1	238_5_762	103_346_1	326_046_235	167_5_629	729_5_54
151_0_638	11_5_1	23_0_1	134_5_1	43_5_1	238_5_751	103_346_1	326_046_217	167_5_614	729_5_60
151_0_668	11_5_1	23_0_1	134_5_1	43_5_1	238_5_749	103_346_1	326_046_219	167_5_606	729_5_69
151_0_711	11_5_1	23_0_1	134_5_1	43_5_1	238_5_746	103_346_1	326_046_219	167_5_603	729_5_73
151_0_792	11_5_1	23_0_1	134_5_1	43_5_1	238_5_748	103_346_1	326_046_219	167_5_594	729_5_82
151_0_873	11_5_1	23_0_1	134_5_1	43_5_1	238_5_757	103_346_1	326_046_227	167_5_577	729_5_89
151_0_932	11_5_1	23_0_1	134_5_1	43_5_1	238_5_752	103_346_1	326_046_226	167_5_575	729_5_97
151_0_952	11_5_1	23_0_1	134_5_1	43_5_1	238_5_768	103_346_1	326_046_229	167_5_563	729_5_104
151_0_906	11_5_1	23_0_1	134_5_1	43_5_1	238_5_773	103_346_1	326_046_223	167_5_532	729_5_107
151_0_951	11_5_1	23_0_1	134_5_1	43_5_1	238_5_747	103_346_1	326_046_222	167_5_521	729_5_113
151_0_956	11_5_1	23_0_1	134_5_1	43_5_1	238_5_721	103_346_1	326_046_209	167_5_532	729_5_122
151_0_925	11_5_1	23_0_1	134_5_1	43_5_1	238_5_693	103_346_1	326_046_214	167_5_538	729_5_125
151_0_778	11_5_1	23_0_1	134_5_1	43_5_1	238_5_696	103_346_1	326_046_214	167_5_533	729_5_125
151_0_651	11_5_1	23_0_1	134_5_1	43_5_1	238_5_705	103_346_1	326_046_223	167_5_533	729_5_127
151_0_531	11_5_1	23_0_1	134_5_1	43_5_1	238_5_691	103_346_1	326_046_231	167_5_533	729_5_123
151_0_495	11_5_1	23_0_1	134_5_1	43_5_1	238_5_660	103_346_1	326_046_226	167_5_525	729_5_116
151_0_582	11_5_1	23_0_1	134_5_1	43_5_1	238_5_633	103_346_1	326_046_227	167_5_525	729_5_122
151_0_628	11_5_1	23_0_1	134_5_1	43_5_1	238_5_615	103_346_1	326_046_231	167_5_525	729_5_125
151_0_709	11_5_1	23_0_1	134_5_1	43_5_1	238_5_616	103_346_1	326_046_225	167_5_532	729_5_124
151_0_726	11_5_1	23_0_1	134_5_1	43_5_1	238_5_628	103_346_1	326_046_226	167_5_556	729_5_127
151_0_802	11_5_1	23_0_1	134_5_1	43_5_1	238_5_623	103_346_1	326_046_232	167_5_579	729_5_133
151_0_931	11_5_1	23_0_1	134_5_1	43_5_1	238_5_607	103_346_1	326_046_221	167_5_585	729_5_154
151_0_1034	11_5_1	23_0_1	134_5_1	43_5_1	238_5_589	103_346_1	326_046_222	167_5_572	729_5_159
151_0_1013	11_5_1	23_0_1	134_5_1	43_5_1	238_5_600	103_346_1	326_046_228	167_5_554	729_5_170
151_0_857	11_5_1	23_0_1	134_5_1	43_5_1	238_5_594	103_346_1	326_046_231	167_5_553	729_5_168
151_0_696	11_5_1	23_0_1	134_5_1	43_5_1	238_5_607	103_346_1	326_046_225	167_5_559	729_5_180
151_0_598	11_5_1	23_0_1	134_5_1	43_5_1	238_5_608	103_346_1	326_046_233	167_5_565	729_5_177
151_0_598	11_5_1	23_0_1	134_5_1	43_5_1	238_5_583	103_346_1	326_046_228	167_5_549	729_5_182
151_0_622	11_5_1	23_0_1	134_5_1	43_5_1	238_5_585	103_346_1	326_046_216	167_5_565	729_5_181
151_0_630	11_5_1	23_0_1	134_5_1	43_5_1	238_5_584	103_346_1	326_046_211	167_5_583	729_5_171
151_0_662	11_5_1	23_0_1	134_5_1	43_5_1	238_5_586	103_346_1	326_046_214	167_5_603	729_5_165
151_0_678	11_5_1	23_0_1	134_5_1	43_5_1	238_5_605	103_346_1	326_046_212	167_5_639	729_5_158
151_0_704	11_5_1	23_0_1	134_5_1	43_5_1	238_5_584	103_346_1	326_046_217	167_5_623	729_5_160
151_0_668	11_5_1	23_0_1	134_5_1	43_5_1	238_5_588	103_346_1	326_046_235	167_5_622	729_5_155
151_0_694	11_5_1	23_0_1	134_5_1	43_5_1	238_5_574	103_346_1	326_046_242	167_5_622	729_5_149
151_0_698	11_5_1	23_0_1	134_5_1	43_5_1	238_5_581	103_346_1	326_046_245	167_5_632	729_5_148
151_0_688	11_5_1	23_0_1	134_5_1	43_5_1	238_5_595	103_346_1	326_046_243	167_5_634	729_5_142
151_0_704	11_5_1	23_0_1	134_5_1	43_5_1	238_5_581	103_346_1	326_046_257	167_5_625	729_5_155
151_0_715	11_5_1	23_0_1	134_5_1	43_5_1	238_5_586	103_346_1	326_046_262	167_5_597	729_5_154
151_0_760	11_5_1	23_0_1	134_5_1	43_5_1	238_5_583	103_346_1	326_046_266	167_5_589	729_5_159
151_0_774	11_5_1	23_0_1	134_5_1	43_5_1	238_5_578	103_346_1	326_046_257	167_5_580	729_5_163
151_0_754	11_5_1	23_0_1	134_5_1	43_5_1	238_5_563	103_346_1	326_046_252	167_5_612	729_5_163
151_0_765	11_5_1	23_0_1	134_5_1	43_5_1	238_5_534	103_346_1	326_046_249	167_5_606	729_5_169
151_0_789	11_5_1	23_0_1	134_5_1	43_5_1	238_5_541	103_346_1	326_046_236	167_5_605	729_5_162
151_0_930	11_5_1	23_0_1	134_5_1	43_5_1	238_5_517	103_346_1	326_046_239	167_5_608	729_5_167
151_0_980	11_5_1	23_0_1	134_5_1	43_5_1	238_5_503	103_346_1	326_046_232	167_5_602	729_5_170
151_0_938	11_5_1	23_0_1	134_5_1	43_5_1	238_5_501	103_346_1	326_046_227	167_5_589	729_5_166
151_0_876	11_5_1	23_0_1	134_5_1	43_5_1	238_5_498	103_346_1	326_046_219	167_5_605	729_5_152
151_0_810	11_5_1	23_0_1	134_5_1	43_5_1	238_5_474	103_346_1	326_046_223	167_5_607	729_5_144
151_0_795	11_5_1	23_0_1	134_5_1	43_5_1	238_5_494	103_346_1	326_046_230	167_5_593	729_5_135
151_0_835	11_5_1	23_0_1	134_5_1	43_5_1	238_5_502	103_346_1	326_046_226	167_5_574	729_5_128
151_0_850	11_5_1	23_0_1	134_5_1	43_5_1	238_5_510	103_346_1	326_046_242	167_5_574	729_5_114
151_0_794	11_5_1	23_0_1	134_5_1	43_5_1	238_5_526	103_346_1	326_046_228	167_5_583	729_5_113
151_0_749	11_5_1	23_0_1	134_5_1	43_5_1	238_5_527	103_346_1	326_046_205	167_5_603	729_5_111
151_0_693	11_5_1	23_0_1	134_5_1	43_5_1	238_5_517	103_346_1	326_046_190	167_5_633	729_5_106
151_0_657	11_5_1	23_0_1	134_5_1	43_5_1	238_5_517	103_346_1	326_046_196	167_5_629	729_5_109
151_0_651	11_5_1	23_0_1	134_5_1	43_5_1	238_5_528	103_346_1	326_046_192	167_5_656	729_5_118
151_0_614	11_5_1	23_0_1	134_5_1	43_5_1	238_5_521	103_346_1	326_046_199	167_5_668	729_5_117
151_0_547	11_5_1	23_0_1	134_5_1	43_5_1	238_5_515	103_346_1	326_046_198	167_5_692	729_5_126
151_0_558	11_5_1	23_0_1	134_5_1	43_5_1	238_5_501	103_346_1	326_046_197	167_5_718	729_5_122
151_0_571	11_5_1	23_0_1	134_5_1	43_5_1	238_5_498	103_346_1	326_046_207	167_5_716	729_5_132
151_0_655	11_5_1	23_0_1	134_5_1	43_5_1	238_5_490	103_346_1	326_046_210	167_5_715	729_5_127
151_0_737	11_5_1	23_0_1	134_5_1	43_5_1	238_5_469	103_346_1	326_046_224	167_5_703	729_5_128
151_0_754	11_5_1	23_0_1	134_5_1	43_5_1	238_5_457	103_346_1	326_046_253	167_5_689	729_5_127
151_0_723	11_5_1	23_0_1	134_5_1	43_5_1	238_5_481	103_346_1	326_046_267	167_5_702	729_5_124
151_0_643	11_5_1	23_0_1	134_5_1	43_5_1	238_5_469	103_346_1	326_046_274	167_5_715	729_5_118
151_0_605	11_5_1	23_0_1	134_5_1	43_5_1	238_5_472	103_346_1	326_046_273	167_5_724	729_5_109
151_0_529	11_5_1	23_0_1	134_5_1	43_5_1	238_5_477	103_346_1	326_046_266	167_5_748	729_5_103
151_0_460	11_5_1	23_0_1	134_5_1	43_5_1	238_5_454	103_346_1	326_046_253	167_5_765	729_5_98
151_0_403	11_5_1	23_0_1	134_5_1	43_5_1	238_5_449	103_346_1	326_046_230	167_5_797	729_5_94
151_0_377	11_5_1	23_0_1	134_5_1	43_5_1	238_5_440	103_346_1	326_046_222	167_5_814	729_5_94
151_0_456	11_5_1	23_0_1	134_5_1	43_5_1	238_5_448	103_346_1	326_046_233	167_5_807	729_5_98
151_0_580	11_5_1	23_0_1	134_5_1	43_5_1	238_5_474	103_346_1	326_046_233	167_5_789	729_5_100
151_0_703	11_5_1	23_0_1	134_5_1	43_5_1	238_5_488	103_346_1	326_046_248	167_5_802	729_5_107
151_0_715	11_5_1	23_0_1	134_5_1	43_5_1	238_5_501	103_346_1	326_046_254	167_5_812	729_5_98
151_0_657	11_5_1	23_0_1	134_5_1	43_5_1	238_5_488	103_346_1	326_046_269	167_5_841	729_5_89
151_0_643	11_5_1	23_0_1	134_5_1	43_5_1	238_5_502	103_346_1	326_046_281	167_5_841	729_5_78
151_0_711	11_5_1	23_0_1	134_5_1	43_5_1	238_5_473	103_346_1	326_046_282	167_5_830	729_5_73
151_0_784	11_5_1	23_0_1	134_5_1	43_5_1	238_5_476	103_346_1	326_046_280	167_5_827	729_5_68
151_0_836	11_5_1	23_0_1	134_5_1	43_5_1	238_5_460	103_346_1	326_046_272	167_5_822	729_5_74
151_0_845	11_5_1	23_0_1	134_5_1	43_5_1	238_5_454	103_346_1	326_046_266	167_5_812	729_5_76
151_0_802	11_5_1	23_0_1	134_5_1	43_5_1	238_5_460	103_346_1	326_046_254	167_5_790	729_5_75
151_0_681	11_5_1	23_0_1	134_5_1	43_5_1	238_5_457	103_346_1	326_046_255	167_5_823	729_5_69
151_0_595	11_5_1	23_0_1	134_5_1	43_5_1	238_5_456	103_346_1	326_046_257	167_5_831	729_5_74
151_0_536	11_5_1	23_0_1	134_5_1	43_5_1	238_5_466	103_346_1	326_046_249	167_5_814	729_5_70
151_0_579	11_5_1	23_0_1	134_5_1	43_5_1	238_5_465	103_346_1	326_046_249	167_5_814	729_5_62
151_0_634	11_5_1	23_0_1	134_5_1	43_5_1	238_5_472	103_346_1	326_046_245	167_5_803	729_5_61
151_0_702	11_5_1	23_0_1	134_5_1	43_5_1	238_5_463	103_346_1	326_046_257	167_5_792	729_5_50
151_0_717	11_5_1	23_0_1	134_5_1	43_5_1	238_5_458	103_346_1	326_046_250	167_5_790	729_5_54
151_0_702	11_5_1	23_0_1	134_5_1	43_5_1	238_5_435	103_346_1	326_046_240	167_5_804	729_5_53
151_0_701	11_5_1	23_0_1	134_5_1	43_5_1	238_5_429	103_346_1	326_046_245	167_5_811	729_5_61
151_0_646	11_5_1	23_0_1	134_5_1	43_5_1	238_5_414	103_346_1	326_046_261	167_5_817	729_5_68
151_0_579	11_5_1	23_0_1	134_5_1	43_5_1	238_5_399	103_346_1	326_046_261	167_5_820	729_5_74
151_0_564	11_5_1	23_0_1	134_5_1	43_5_1	238_5_391	103_346_1	326_046_266	167_5_827	729_5_78
151_0_621	11_5_1	23_0_1	134_5_1	43_5_1	238_5_392	103_346_1	326_046_284	167_5_845	729_5_79
151_0_684	11_5_1	23_0_1	134_5_1	43_5_1	238_5_400	103_346_1	326_046_293	167_5_851	729_5_71
151_0_737	11_5_1	23_0_1	134_5_1	43_5_1	238_5_401	103_346_1	326_046_275	167_5_863	729_5_70
151_0_761	11_5_1	23_0_1	134_5_1	43_5_1	238_5_400	103_346_1	326_046_272	167_5_871	729_5_71
151_0_766	11_5_1	23_0_1	134_5_1	43_5_1	238_5_391	103_346_1	326_046_265	167_5_864	729_5_73
151_0_716	11_5_1	23_0_1	134_5_1	43_5_1	238_5_388	103_346_1	326_046_273	167_5_854	729_5_73
151_0_692	11_5_1	23_0_1	134_5_1	43_5_1	238_5_374	103_346_1	326_046_268	167_5_853	729_5_70
151_0_723	11_5_1	23_0_1	134_5_1	43_5_1	238_5_377	103_346_1	326_046_260	167_5_856	729_5_71
151_0_807	11_5_1	23_0_1	134_5_1	43_5_1	238_5_378	103_346_1	326_046_251	167_5_851	729_5_67
151_0_889	11_5_1	23_0_1	134_5_1	43_5_1	238_5_372	103_346_1	326_046_250	167_5_842	729_5_64
151_0_987	11_5_1	23_0_1	134_5_1	43_5_1	238_5_374	103_346_1	326_046_251	167_5_830	729_5_64
151_0_953	11_5_1	23_0_1	134_5_1	43_5_1	238_5_369	103_346_1	326_046_250	167_5_841	729_5_64
151_0_835	11_5_1	23_0_1	134_5_1	43_5_1	238_5_383	103_346_1	326_046_236	167_5_855	729_5_61
151_0_740	11_5_1	23_0_1	134_5_1	43_5_1	238_5_383	103_346_1	326_046_243	167_5_866	729_5_56
151_0_625	11_5_1	23_0_1	134_5_1	43_5_1	238_5_373	103_346_1	326_046_232	167_5_874	729_5_57
151_0_563	11_5_1	23_0_1	134_5_1	43_5_1	238_5_373	103_346_1	326_046_221	167_5_880	729_5_68
151_0_626	11_5_1	23_0_1	134_5_1	43_5_1	238_5_357	103_346_1	326_046_199	167_5_874	729_5_64
151_0_701	11_5_1	23_0_1	134_5_1	43_5_1	238_5_338	103_346_1	326_046_204	167_5_870	729_5_74
151_0_801	11_5_1	23_0_1	134_5_1	43_5_1	238_5_357	103_346_1	326_046_223	167_5_873	729_5_76
151_0_823	11_5_1	23_0_1	134_5_1	43_5_1	238_5_358	103_346_1	326_046_223	167_5_879	729_5_70
151_0_848	11_5_1	23_0_1	134_5_1	43_5_1	238_5_356	103_346_1	326_046_218	167_5_894	729_5_63
151_0_875	11_5_1	23_0_1	134_5_1	43_5_1	238_5_356	103_346_1	326_046_221	167_5_909	729_5_55
151_0_818	11_5_1	23_0_1	134_5_1	43_5_1	238_5_349	103_346_1	326_046_224	167_5_916	729_5_58
151_0_719	11_5_1	23_0_1	134_5_1	43_5_1	238_5_351	103_346_1	326_046_221	167_5_906	729_5_55
151_0_670	11_5_1	23_0_1	134_5_1	43_5_1	238_5_343	103_346_1	326_046_229	167_5_895	729_5_52
151_0_658	11_5_1	23_0_1	134_5_1	43_5_1	238_5_324	103_346_1	326_046_239	167_5_877	729_5_49
151_0_637	11_5_1	23_0_1	134_5_1	43_5_1	238_5_304	103_346_1	326_046_239	167_5_874	729_5_40
151_0_593	11_5_1	23_0_1	134_5_1	43_5_1	238_5_296	103_346_1	326_046_237	167_5_864	729_5_39
151_0_557	11_5_1	23_0_1	134_5_1	43_5_1	238_5_303	103_346_1	326_046_256	167_5_848	729_5_45
151_0_572	11_5_1	23_0_1	134_5_1	43_5_1	238_5_309	103_346_1	326_046_250	167_5_835	729_5_44
151_0_638	11_5_1	23_0_1	134_5_1	43_5_1	238_5_303	103_346_1	326_046_232	167_5_828	729_5_48
151_0_681	11_5_1	23_0_1	134_5_1	43_5_1	238_5_302	103_346_1	326_046_225	167_5_824	729_5_54
151_0_746	11_5_1	23_0_1	134_5_1	43_5_1	238_5_321	103_346_1	326_046_238	167_5_815	729_5_61
151_0_755	11_5_1	23_0_1	134_5_1	43_5_1	238_5_345	103_346_1	326_046_232	167_5_822	729_5_74
151_0_790	11_5_1	23_0_1	134_5_1	43_5_1	238_5_351	103_346_1	326_046_227	167_5_817	729_5_85
151_0_783	11_5_1	23_0_1	134_5_1	43_5_1	238_5_367	103_346_1	326_046_227	167_5_810	729_5_100
151_0_741	11_5_1	23_0_1	134_5_1	43_5_1	238_5_371	103_346_1	326_046_208	167_5_807	729_5_117
151_0_682	11_5_1	23_0_1	134_5_1	43_5_1	238_5_382	103_346_1	326_046_191	167_5_808	729_5_133
151_0_629	11_5_1	23_0_1	134_5_1	43_5_1	238_5_399	103_346_1	326_046_175	167_5_801	729_5_149
151_0_657	11_5_1	23_0_1	134_5_1	43_5_1	238_5_410	103_346_1	326_046_173	167_5_798	729_5_141
151_0_721	11_5_1	23_0_1	134_5_1	43_5_1	238_5_410	103_346_1	326_046_173	167_5_806	729_5_143
151_0_782	11_5_1	23_0_1	134_5_1	43_5_1	238_5_407	103_346_1	326_046_180	167_5_799	729_5_143
151_0_785	11_5_1	23_0_1	134_5_1	43_5_1	238_5_415	103_346_1	326_046_185	167_5_795	729_5_143
151_0_749	11_5_1	23_0_1	134_5_1	43_5_1	238_5_432	103_346_1	326_046_173	167_5_798	729_5_147
151_0_601	11_5_1	23_0_1	134_5_1	43_5_1	238_5_460	103_346_1	326_046_190	167_5_793	729_5_137
151_0_555	11_5_1	23_0_1	134_5_1	43_5_1	238_5_483	103_346_1	326_046_197	167_5_762	729_5_141
151_0_620	11_5_1	23_0_1	134_5_1	43_5_1	238_5_501	103_346_1	326_046_208	167_5_745	729_5_135
151_0_718	11_5_1	23_0_1	134_5_1	43_5_1	238_5_542	103_346_1	326_046_217	167_5_713	729_5_124
151_0_732	11_5_1	23_0_1	134_5_1	43_5_1	238_5_555	103_346_1	326_046_223	167_5_678	729_5_115
151_0_739	11_5_1	23_0_1	134_5_1	43_5_1	238_5_574	103_346_1	326_046_230	167_5_645	729_5_112
151_0_736	11_5_1	23_0_1	134_5_1	43_5_1	238_5_590	103_346_1	326_046_241	167_5_630	729_5_103
151_0_714	11_5_1	23_0_1	134_5_1	43_5_1	238_5_598	103_346_1	326_046_249	167_5_624	729_5_109
151_0_690	11_5_1	23_0_1	134_5_1	43_5_1	238_5_616	103_346_1	326_046_232	167_5_633	729_5_106
151_0_711	11_5_1	23_0_1	134_5_1	43_5_1	238_5_624	103_346_1	326_046_229	167_5_595	729_5_107
151_0_798	11_5_1	23_0_1	134_5_1	43_5_1	238_5_647	103_346_1	326_046_219	167_5_586	729_5_114
151_0_834	11_5_1	23_0_1	134_5_1	43_5_1	238_5_650	103_346_1	326_046_201	167_5_587	729_5_106
151_0_811	11_5_1	23_0_1	134_5_1	43_5_1	238_5_657	103_346_1	326_046_192	167_5_586	729_5_107
151_0_786	11_5_1	23_0_1	134_5_1	43_5_1	238_5_661	103_346_1	326_046_180	167_5_590	729_5_105
151_0_673	11_5_1	23_0_1	134_5_1	43_5_1	238_5_659	103_346_1	326_046_188	167_5_586	729_5_103
151_0_630	11_5_1	23_0_1	134_5_1	43_5_1	238_5_643	103_346_1	326_046_193	167_5_602	729_5_101
151_0_741	11_5_1	23_0_1	134_5_1	43_5_1	238_5_615	103_346_1	326_046_211	167_5_608	729_5_92
151_0_874	11_5_1	23_0_1	134_5_1	43_5_1	238_5_601	103_346_1	326_046_224	167_5_603	729_5_88
151_0_925	11_5_1	23_0_1	134_5_1	43_5_1	238_5_582	103_346_1	326_046_239	167_5_609	729_5_86
151_0_893	11_5_1	23_0_1	134_5_1	43_5_1	238_5_557	103_346_1	326_046_246	167_5_628	729_5_88
151_0_902	11_5_1	23_0_1	134_5_1	43_5_1	238_5_519	103_346_1	326_046_244	167_5_648	729_5_98
151_0_837	11_5_1	23_0_1	134_5_1	43_5_1	238_5_495	103_346_1	326_046_252	167_5_680	729_5_104
151_0_785	11_5_1	23_0_1	134_5_1	43_5_1	238_5_463	103_346_1	326_046_240	167_5_695	729_5_109
151_0_719	11_5_1	23_0_1	134_5_1	43_5_1	238_5_461	103_346_1	326_046_226	167_5_721	729_5_120
151_0_647	11_5_1	23_0_1	134_5_1	43_5_1	238_5_445	103_346_1	326_046_218	167_5_733	729_5_120
151_0_677	11_5_1	23_0_1	134_5_1	43_5_1	238_5_441	103_346_1	326_046_219	167_5_759	729_5_127
151_0_707	11_5_1	23_0_1	134_5_1	43_5_1	238_5_420	103_346_1	326_046_219	167_5_765	729_5_128
151_0_805	11_5_1	23_0_1	134_5_1	43_5_1	238_5_428	103_346_1	326_046_220	167_5_767	729_5_141
151_0_848	11_5_1	23_0_1	134_5_1	43_5_1	238_5_422	103_346_1	326_046_217	167_5_777	729_5_135
151_0_787	11_5_1	23_0_1	134_5_1	43_5_1	238_5_411	103_346_1	326_046_210	167_5_772	729_5_135
151_0_822	11_5_1	23_0_1	134_5_1	43_5_1	238_5_416	103_346_1	326_046_217	167_5_765	729_5_126
151_0_844	11_5_1	23_0_1	134_5_1	43_5_1	238_5_427	103_346_1	326_046_219	167_5_742	729_5_125
151_0_850	11_5_1	23_0_1	134_5_1	43_5_1	238_5_440	103_346_1	326_046_227	167_5_732	729_5_123
151_0_767	11_5_1	23_0_1	134_5_1	43_5_1	238_5_443	103_346_1	326_046_227	167_5_715	729_5_119
151_0_698	11_5_1	23_0_1	134_5_1	43_5_1	238_5_460	103_346_1	326_046_213	167_5_699	729_5_118
151_0_668	11_5_1	23_0_1	134_5_1	43_5_1	238_5_460	103_346_1	326_046_196	167_5_701	729_5_117
151_0_699	11_5_1	23_0_1	134_5_1	43_5_1	238_5_463	103_346_1	326_046_194	167_5_696	729_5_109
151_0_759	11_5_1	23_0_1	134_5_1	43_5_1	238_5_458	103_346_1	326_046_189	167_5_697	729_5_107
151_0_829	11_5_1	23_0_1	134_5_1	43_5_1	238_5_478	103_346_1	326_046_188	167_5_687	729_5_113
151_0_826	11_5_1	23_0_1	134_5_1	43_5_1	238_5_498	103_346_1	326_046_195	167_5_659	729_5_121
151_0_849	11_5_1	23_0_1	134_5_1	43_5_1	238_5_511	103_346_1	326_046_208	167_5_612	729_5_119
151_0_853	11_5_1	23_0_1	134_5_1	43_5_1	238_5_540	103_346_1	326_046_198	167_5_577	729_5_137
151_0_811	11_5_1	23_0_1	134_5_1	43_5_1	238_5_576	103_346_1	326_046_219	167_5_551	729_5_153
151_0_797	11_5_1	23_0_1	134_5_1	43_5_1	238_5_585	103_346_1	326_046_220	167_5_528	729_5_165
151_0_846	11_5_1	23_0_1	134_5_1	43_5_1	238_5_604	103_346_1	326_046_206	167_5_502	729_5_172
151_0_905	11_5_1	23_0_1	134_5_1	43_5_1	238_5_607	103_346_1	326_046_202	167_5_494	729_5_180
151_0_1029	11_5_1	23_0_1	134_5_1	43_5_1	238_5_609	103_346_1	326_046_205	167_5_453	729_5_200
151_0_1105	11_5_1	23_0_1	134_5_1	43_5_1	238_5_590	103_346_1	326_046_205	167_5_425	729_5_210
151_0_1061	11_5_1	23_0_1	134_5_1	43_5_1	238_5_575	103_346_1	326_046_203	167_5_424	729_5_216
151_0_923	11_5_1	23_0_1	134_5_1	43_5_1	238_5_581	103_346_1	326_046_223	167_5_414	729_5_216
151_0_788	11_5_1	23_0_1	134_5_1	43_5_1	238_5_578	103_346_1	326_046_228	167_5_435	729_5_212
151_0_673	11_5_1	23_0_1	134_5_1	43_5_1	238_5_586	103_346_1	326_046_246	167_5_440	729_5_210
151_0_665	11_5_1	23_0_1	134_5_1	43_5_1	238_5_586	103_346_1	326_046_253	167_5_440	729_5_199
151_0_657	11_5_1	23_0_1	134_5_1	43_5_1	238_5_599	103_346_1	326_046_243	167_5_461	729_5_198
151_0_615	11_5_1	23_0_1	134_5_1	43_5_1	238_5_602	103_346_1	326_046_254	167_5_463	729_5_195
151_0_591	11_5_1	23_0_1	134_5_1	43_5_1	238_5_619	103_346_1	326_046_243	167_5_468	729_5_184
151_0_678	11_5_1	23_0_1	134_5_1	43_5_1	238_5_635	103_346_1	326_046_234	167_5_486	729_5_182
151_0_798	11_5_1	23_0_1	134_5_1	43_5_1	238_5_642	103_346_1	326_046_238	167_5_474	729_5_186
151_0_965	11_5_1	23_0_1	134_5_1	43_5_1	238_5_636	103_346_1	326_046_237	167_5_485	729_5_186
151_0_1129	11_5_1	23_0_1	134_5_1	43_5_1	238_5_663	103_346_1	326_046_231	167_5_481	729_5_188
151_0_1174	11_5_1	23_0_1	134_5_1	43_5_1	238_5_662	103_346_1	326_046_230	167_5_493	729_5_203
151_0_1141	11_5_1	23_0_1	134_5_1	43_5_1	238_5_651	103_346_1	326_046_241	167_5_499	729_5_200
151_0_1004	11_5_1	23_0_1	134_5_1	43_5_1	238_5_645	103_346_1	326_046_254	167_5_507	729_5_210
151_0_782	11_5_1	23_0_1	134_5_1	43_5_1	238_5_640	103_346_1	326_046_251	167_5_511	729_5_219
151_0_593	11_5_1	23_0_1	134_5_1	43_5_1	238_5_623	103_346_1	326_046_246	167_5_540	729_5_224
151_0_443	11_5_1	23_0_1	134_5_1	43_5_1	238_5_614	103_346_1	326_046_248	167_5_560	729_5_231
151_0_434	11_5_1	23_0_1	134_5_1	43_5_1	238_5_590	103_346_1	326_046_246	167_5_537	729_5_218
151_0_546	11_5_1	23_0_1	134_5_1	43_5_1	238_5_549	103_346_1	326_046_242	167_5_557	729_5_214
151_0_670	11_5_1	23_0_1	134_5_1	43_5_1	238_5_527	103_346_1	326_046_238	167_5_536	729_5_215
151_0_734	11_5_1	23_0_1	134_5_1	43_5_1	238_5_546	103_346_1	326_046_240	167_5_541	729_5_207
151_0_685	11_5_1	23_0_1	134_5_1	43_5_1	238_5_563	103_346_1	326_046_223	167_5_524	729_5_195
151_0_573	11_5_1	23_0_1	134_5_1	43_5_1	238_5_570	103_346_1	326_046_226	167_5_517	729_5_194
151_0_573	11_5_1	23_0_1	134_5_1	43_5_1	238_5_591	103_346_1	326_046_236	167_5_513	729_5_185
151_0_608	11_5_1	23_0_1	134_5_1	43_5_1	238_5_612	103_346_1	326_046_242	167_5_525	729_5_177
151_0_686	11_5_1	23_0_1	134_5_1	43_5_1	238_5_612	103_346_1	326_046_260	167_5_549	729_5_182
151_0_715	11_5_1	23_0_1	134_5_1	43_5_1	238_5_620	103_346_1	326_046_289	167_5_559	729_5_191
151_0_668	11_5_1	23_0_1	134_5_1	43_5_1	238_5_602	103_346_1	326_046_317	167_5_547	729_5_188
151_0_701	11_5_1	23_0_1	134_5_1	43_5_1	238_5_593	103_346_1	326_046_327	167_5_569	729_5_197
151_0_715	11_5_1	23_0_1	134_5_1	43_5_1	238_5_586	103_346_1	326_046_338	167_5_581	729_5_201
151_0_747	11_5_1	23_0_1	134_5_1	43_5_1	238_5_592	103_346_1	326_046_346	167_5_564	729_5_216
151_0_793	11_5_1	23_0_1	134_5_1	43_5_1	238_5_591	103_346_1	326_046_342	167_5_568	729_5_223
151_0_792	11_5_1	23_0_1	134_5_1	43_5_1	238_5_592	103_346_1	326_046_339	167_5_577	729_5_222
151_0_698	11_5_1	23_0_1	134_5_1	43_5_1	238_5_600	103_346_1	326_046_323	167_5_553	729_5_218
151_0_571	11_5_1	23_0_1	134_5_1	43_5_1	238_5_593	103_346_1	326_046_295	167_5_543	729_5_202
151_0_515	11_5_1	23_0_1	134_5_1	43_5_1	238_5_611	103_346_1	326_046_266	167_5_524	729_5_192
151_0_495	11_5_1	23_0_1	134_5_1	43_5_1	238_5_610	103_346_1	326_046_240	167_5_517	729_5_185
151_0_519	11_5_1	23_0_1	134_5_1	43_5_1	238_5_607	103_346_1	326_046_216	167_5_532	729_5_181
151_0_579	11_5_1	23_0_1	134_5_1	43_5_1	238_5_614	103_346_1	326_046_195	167_5_548	729_5_175
151_0_663	11_5_1	23_0_1	134_5_1	43_5_1	238_5_611	103_346_1	326_046_192	167_5_558	729_5_168
151_0_746	11_5_1	23_0_1	134_5_1	43_5_1	238_5_603	103_346_1	326_046_200	167_5_544	729_5_173
151_0_830	11_5_1	23_0_1	134_5_1	43_5_1	238_5_585	103_346_1	326_046_202	167_5_533	729_5_170
151_0_892	11_5_1	23_0_1	134_5_1	43_5_1	238_5_577	103_346_1	326_046_206	167_5_528	729_5_183
151_0_994	11_5_1	23_0_1	134_5_1	43_5_1	238_5_562	103_346_1	326_046_213	167_5_515	729_5_196
151_0_1023	11_5_1	23_0_1	134_5_1	43_5_1	238_5_565	103_346_1	326_046_206	167_5_502	729_5_206
151_0_973	11_5_1	23_0_1	134_5_1	43_5_1	238_5_552	103_346_1	326_046_209	167_5_475	729_5_239
151_0_940	11_5_1	23_0_1	134_5_1	43_5_1	238_5_560	103_346_1	326_046_209	167_5_466	729_5_264
151_0_824	11_5_1	23_0_1	134_5_1	43_5_1	238_5_554	103_346_1	326_046_226	167_5_455	729_5_279
151_0_705	11_5_1	23_0_1	134_5_1	43_5_1	238_5_556	103_346_1	326_046_240	167_5_454	729_5_274
151_0_607	11_5_1	23_0_1	134_5_1	43_5_1	238_5_563	103_346_1	326_046_242	167_5_435	729_5_306
151_0_537	11_5_1	23_0_1	134_5_1	43_5_1	238_5_557	103_346_1	326_046_252	167_5_408	729_5_337
151_0_504	11_5_1	23_0_1	134_5_1	43_5_1	238_5_538	103_346_1	326_046_268	167_5_388	729_5_347
151_0_496	11_5_1	23_0_1	134_5_1	43_5_1	238_5_524	103_346_1	326_046_290	167_5_374	729_5_354
151_0_525	11_5_1	23_0_1	134_5_1	43_5_1	238_5_516	103_346_1	326_046_286	167_5_374	729_5_369
151_0_578	11_5_1	23_0_1	134_5_1	43_5_1	238_5_508	103_346_1	326_046_293	167_5_379	729_5_374
151_0_640	11_5_1	23_0_1	134_5_1	43_5_1	238_5_509	103_346_1	326_046_287	167_5_370	729_5_382
151_0_722	11_5_1	23_0_1	134_5_1	43_5_1	238_5_508	103_346_1	326_046_285	167_5_362	729_5_391
151_0_818	11_5_1	23_0_1	134_5_1	43_5_1	238_5_497	103_346_1	326_046_271	167_5_351	729_5_398
151_0_815	11_5_1	23_0_1	134_5_1	43_5_1	238_5_497	103_346_1	326_046_257	167_5_351	729_5_404
151_0_820	11_5_1	23_0_1	134_5_1	43_5_1	238_5_499	103_346_1	326_046_250	167_5_362	729_5_414
151_0_805	11_5_1	23_0_1	134_5_1	43_5_1	238_5_472	103_346_1	326_046_235	167_5_379	729_5_428
151_0_886	11_5_1	23_0_1	134_5_1	43_5_1	238_5_433	103_346_1	326_046_222	167_5_370	729_5_437
151_0_956	11_5_1	23_0_1	134_5_1	43_5_1	238_5_401	103_346_1	326_046_246	167_5_367	729_5_448
151_0_942	11_5_1	23_0_1	134_5_1	43_5_1	238_5_378	103_346_1	326_046_250	167_5_380	729_5_460
151_0_870	11_5_1	23_0_1	134_5_1	43_5_1	238_5_372	103_346_1	326_046_250	167_5_391	729_5_485
151_0_774	11_5_1	23_0_1	134_5_1	43_5_1	238_5_372	103_346_1	326_046_268	167_5_379	729_5_501
151_0_669	11_5_1	23_0_1	134_5_1	43_5_1	238_5_367	103_346_1	326_046_277	167_5_391	729_5_511
151_0_628	11_5_1	23_0_1	134_5_1	43_5_1	238_5_362	103_346_1	326_046_277	167_5_402	729_5_523
151_0_664	11_5_1	23_0_1	134_5_1	43_5_1	238_5_353	103_346_1	326_046_273	167_5_410	729_5_517
151_0_742	11_5_1	23_0_1	134_5_1	43_5_1	238_5_344	103_346_1	326_046_256	167_5_412	729_5_521
151_0_738	11_5_1	23_0_1	134_5_1	43_5_1	238_5_335	103_346_1	326_046_259	167_5_426	729_5_516
151_0_728	11_5_1	23_0_1	134_5_1	43_5_1	238_5_333	103_346_1	326_046_228	167_5_442	729_5_530
151_0_696	11_5_1	23_0_1	134_5_1	43_5_1	238_5_337	103_346_1	326_046_224	167_5_445	729_5_531
151_0_695	11_5_1	23_0_1	134_5_1	43_5_1	238_5_346	103_346_1	326_046_221	167_5_446	729_5_513
151_0_732	11_5_1	23_0_1	134_5_1	43_5_1	238_5_345	103_346_1	326_046_223	167_5_449	729_5_504
151_0_731	11_5_1	23_0_1	134_5_1	43_5_1	238_5_354	103_346_1	326_046_233	167_5_464	729_5_497
151_0_780	11_5_1	23_0_1	134_5_1	43_5_1	238_5_367	103_346_1	326_046_232	167_5_443	729_5_499
151_0_793	11_5_1	23_0_1	134_5_1	43_5_1	238_5_390	103_346_1	326_046_244	167_5_430	729_5_506
151_0_769	11_5_1	23_0_1	134_5_1	43_5_1	238_5_400	103_346_1	326_046_246	167_5_431	729_5_512
151_0_807	11_5_1	23_0_1	134_5_1	43_5_1	238_5_398	103_346_1	326_046_233	167_5_437	729_5_503
151_0_837	11_5_1	23_0_1	134_5_1	43_5_1	238_5_397	103_346_1	326_046_221	167_5_431	729_5_507
151_0_813	11_5_1	23_0_1	134_5_1	43_5_1	238_5_399	103_346_1	326_046_218	167_5_423	729_5_484
151_0_851	11_5_1	23_0_1	134_5_1	43_5_1	238_5_405	103_346_1	326_046_228	167_5_415	729_5_478
151_0_872	11_5_1	23_0_1	134_5_1	43_5_1	238_5_411	103_346_1	326_046_236	167_5_417	729_5_480
151_0_795	11_5_1	23_0_1	134_5_1	43_5_1	238_5_390	103_346_1	326_046_226	167_5_424	729_5_490
151_0_747	11_5_1	23_0_1	134_5_1	43_5_1	238_5_407	103_346_1	326_046_217	167_5_431	729_5_509
151_0_683	11_5_1	23_0_1	134_5_1	43_5_1	238_5_414	103_346_1	326_046_189	167_5_430	729_5_528
151_0_680	11_5_1	23_0_1	134_5_1	43_5_1	238_5_424	103_346_1	326_046_166	167_5_434	729_5_532
151_0_681	11_5_1	23_0_1	134_5_1	43_5_1	238_5_423	103_346_1	326_046_165	167_5_434	729_5_543
151_0_676	11_5_1	23_0_1	134_5_1	43_5_1	238_5_419	103_346_1	326_046_157	167_5_444	729_5_542
151_0_617	11_5_1	23_0_1	134_5_1	43_5_1	238_5_428	103_346_1	326_046_165	167_5_441	729_5_542
151_0_608	11_5_1	23_0_1	134_5_1	43_5_1	238_5_438	103_346_1	326_046_192	167_5_451	729_5_531
151_0_605	11_5_1	23_0_1	134_5_1	43_5_1	238_5_449	103_346_1	326_046_214	167_5_435	729_5_528
151_0_640	11_5_1	23_0_1	134_5_1	43_5_1	238_5_441	103_346_1	326_046_221	167_5_428	729_5_505
151_0_608	11_5_1	23_0_1	134_5_1	43_5_1	238_5_426	103_346_1	326_046_225	167_5_422	729_5_523
151_0_548	11_5_1	23_0_1	134_5_1	43_5_1	238_5_411	103_346_1	326_046_230	167_5_434	729_5_529
151_0_488	11_5_1	23_0_1	134_5_1	43_5_1	238_5_413	103_346_1	326_046_239	167_5_439	729_5_530
151_0_567	11_5_1	23_0_1	134_5_1	43_5_1	238_5_418	103_346_1	326_046_243	167_5_439	729_5_526
151_0_694	11_5_1	23_0_1	134_5_1	43_5_1	238_5_451	103_346_1	326_046_230	167_5_426	729_5_529
151_0_802	11_5_1	23_0_1	134_5_1	43_5_1	238_5_464	103_346_1	326_046_241	167_5_420	729_5_530
151_0_841	11_5_1	23_0_1	134_5_1	43_5_1	238_5_473	103_346_1	326_046_234	167_5_411	729_5_525
151_0_894	11_5_1	23_0_1	134_5_1	43_5_1	238_5_482	103_346_1	326_046_219	167_5_417	729_5_518
151_0_855	11_5_1	23_0_1	134_5_1	43_5_1	238_5_471	103_346_1	326_046_217	167_5_411	729_5_507
151_0_825	11_5_1	23_0_1	134_5_1	43_5_1	238_5_446	103_346_1	326_046_211	167_5_415	729_5_494
151_0_826	11_5_1	23_0_1	134_5_1	43_5_1	238_5_445	103_346_1	326_046_208	167_5_429	729_5_492
151_0_840	11_5_1	23_0_1	134_5_1	43_5_1	238_5_411	103_346_1	326_046_202	167_5_436	729_5_489
151_0_878	11_5_1	23_0_1	134_5_1	43_5_1	238_5_407	103_346_1	326_046_209	167_5_440	729_5_493
151_0_916	11_5_1	23_0_1	134_5_1	43_5_1	238_5_393	103_346_1	326_046_221	167_5_430	729_5_515
151_0_917	11_5_1	23_0_1	134_5_1	43_5_1	238_5_379	103_346_1	326_046_220	167_5_438	729_5_520
151_0_797	11_5_1	23_0_1	134_5_1	43_5_1	238_5_367	103_346_1	326_046_232	167_5_421	729_5_525
151_0_726	11_5_1	23_0_1	134_5_1	43_5_1	238_5_350	103_346_1	326_046_231	167_5_428	729_5_523
151_0_636	11_5_1	23_0_1	134_5_1	43_5_1	238_5_340	103_346_1	326_046_231	167_5_436	729_5_520
151_0_592	11_5_1	23_0_1	134_5_1	43_5_1	238_5_350	103_346_1	326_046_221	167_5_448	729_5_531
151_0_523	11_5_1	23_0_1	134_5_1	43_5_1	238_5_339	103_346_1	326_046_220	167_5_453	729_5_523
151_0_484	11_5_1	23_0_1	134_5_1	43_5_1	238_5_346	103_346_1	326_046_206	167_5_458	729_5_541
151_0_502	11_5_1	23_0_1	134_5_1	43_5_1	238_5_353	103_346_1	326_046_210	167_5_464	729_5_513
151_0_585	11_5_1	23_0_1	134_5_1	43_5_1	238_5_363	103_346_1	326_046_221	167_5_467	729_5_492
151_0_644	11_5_1	23_0_1	134_5_1	43_5_1	238_5_394	103_346_1	326_046_236	167_5_470	729_5_474
151_0_696	11_5_1	23_0_1	134_5_1	43_5_1	238_5_408	103_346_1	326_046_233	167_5_469	729_5_446
151_0_694	11_5_1	23_0_1	134_5_1	43_5_1	238_5_421	103_346_1	326_046_255	167_5_482	729_5_459
151_0_710	11_5_1	23_0_1	134_5_1	43_5_1	238_5_434	103_346_1	326_046_272	167_5_510	729_5_459
151_0_724	11_5_1	23_0_1	134_5_1	43_5_1	238_5_451	103_346_1	326_046_281	167_5_517	729_5_450
151_0_684	11_5_1	23_0_1	134_5_1	43_5_1	238_5_443	103_346_1	326_046_289	167_5_494	729_5_453
151_0_760	11_5_1	23_0_1	134_5_1	43_5_1	238_5_448	103_346_1	326_046_301	167_5_494	729_5_440
151_0_786	11_5_1	23_0_1	134_5_1	43_5_1	238_5_437	103_346_1	326_046_299	167_5_492	729_5_446
151_0_847	11_5_1	23_0_1	134_5_1	43_5_1	238_5_416	103_346_1	326_046_291	167_5_508	729_5_448
151_0_820	11_5_1	23_0_1	134_5_1	43_5_1	238_5_407	103_346_1	326_046_274	167_5_514	729_5_424
151_0_773	11_5_1	23_0_1	134_5_1	43_5_1	238_5_384	103_346_1	326_046_257	167_5_522	729_5_443
151_0_721	11_5_1	23_0_1	134_5_1	43_5_1	238_5_374	103_346_1	326_046_262	167_5_524	729_5_453
151_0_688	11_5_1	23_0_1	134_5_1	43_5_1	238_5_359	103_346_1	326_046_260	167_5_532	729_5_460
151_0_634	11_5_1	23_0_1	134_5_1	43_5_1	238_5_339	103_346_1	326_046_264	167_5_517	729_5_480
151_0_561	11_5_1	23_0_1	134_5_1	43_5_1	238_5_340	103_346_1	326_046_267	167_5_519	729_5_504
151_0_504	11_5_1	23_0_1	134_5_1	43_5_1	238_5_340	103_346_1	326_046_283	167_5_507	729_5_489
151_0_522	11_5_1	23_0_1	134_5_1	43_5_1	238_5_334	103_346_1	326_046_294	167_5_481	729_5_477
151_0_565	11_5_1	23_0_1	134_5_1	43_5_1	238_5_337	103_346_1	326_046_306	167_5_477	729_5_486
151_0_601	11_5_1	23_0_1	134_5_1	43_5_1	238_5_328	103_346_1	326_046_323	167_5_476	729_5_479
151_0_671	11_5_1	23_0_1	134_5_1	43_5_1	238_5_332	103_346_1	326_046_317	167_5_484	729_5_507
151_0_807	11_5_1	23_0_1	134_5_1	43_5_1	238_5_328	103_346_1	326_046_310	167_5_504	729_5_495
151_0_884	11_5_1	23_0_1	134_5_1	43_5_1	238_5_322	103_346_1	326_046_314	167_5_549	729_5_488
151_0_825	11_5_1	23_0_1	134_5_1	43_5_1	238_5_313	103_346_1	326_046_310	167_5_540	729_5_495
151_0_779	11_5_1	23_0_1	134_5_1	43_5_1	238_5_316	103_346_1	326_046_299	167_5_541	729_5_495
151_0_632	11_5_1	23_0_1	134_5_1	43_5_1	238_5_318	103_346_1	326_046_289	167_5_562	729_5_506
151_0_658	11_5_1	23_0_1	134_5_1	43_5_1	238_5_317	103_346_1	326_046_298	167_5_551	729_5_498
151_0_699	11_5_1	23_0_1	134_5_1	43_5_1	238_5_323	103_346_1	326_046_295	167_5_561	729_5_490
151_0_756	11_5_1	23_0_1	134_5_1	43_5_1	238_5_327	103_346_1	326_046_288	167_5_576	729_5_480
151_0_783	11_5_1	23_0_1	134_5_1	43_5_1	238_5_327	103_346_1	326_046_278	167_5_575	729_5_476
151_0_776	11_5_1	23_0_1	134_5_1	43_5_1	238_5_336	103_346_1	326_046_285	167_5_569	729_5_439
151_0_688	11_5_1	23_0_1	134_5_1	43_5_1	238_5_347	103_346_1	326_046_268	167_5_547	729_5_441
151_0_642	11_5_1	23_0_1	134_5_1	43_5_1	238_5_332	103_346_1	326_046_241	167_5_527	729_5_460
151_0_526	11_5_1	23_0_1	134_5_1	43_5_1	238_5_335	103_346_1	326_046_247	167_5_540	729_5_440
151_0_527	11_5_1	23_0_1	134_5_1	43_5_1	238_5_330	103_346_1	326_046_251	167_5_530	729_5_461
151_0_586	11_5_1	23_0_1	134_5_1	43_5_1	238_5_327	103_346_1	326_046_260	167_5_515	729_5_476
151_0_725	11_5_1	23_0_1	134_5_1	43_5_1	238_5_320	103_346_1	326_046_259	167_5_510	729_5_493
151_0_863	11_5_1	23_0_1	134_5_1	43_5_1	238_5_324	103_346_1	326_046_254	167_5_527	729_5_502
151_0_951	11_5_1	23_0_1	134_5_1	43_5_1	238_5_320	103_346_1	326_046_255	167_5_548	729_5_529
151_0_1004	11_5_1	23_0_1	134_5_1	43_5_1	238_5_314	103_346_1	326_046_267	167_5_542	729_5_555
151_0_950	11_5_1	23_0_1	134_5_1	43_5_1	238_5_302	103_346_1	326_046_264	167_5_555	729_5_573
151_0_756	11_5_1	23_0_1	134_5_1	43_5_1	238_5_293	103_346_1	326_046_253	167_5_569	729_5_592
151_0_642	11_5_1	23_0_1	134_5_1	43_5_1	238_5_269	103_346_1	326_046_236	167_5_571	729_5_612
151_0_640	11_5_1	23_0_1	134_5_1	43_5_1	238_5_251	103_346_1	326_046_221	167_5_561	729_5_643
151_0_708	11_5_1	23_0_1	134_5_1	43_5_1	238_5_240	103_346_1	326_046_214	167_5_555	729_5_635
151_0_837	11_5_1	23_0_1	134_5_1	43_5_1	238_5_226	103_346_1	326_046_205	167_5_547	729_5_617
151_0_883	11_5_1	23_0_1	134_5_1	43_5_1	238_5_234	103_346_1	326_046_199	167_5_530	729_5_604
151_0_900	11_5_1	23_0_1	134_5_1	43_5_1	238_5_244	103_346_1	326_046_185	167_5_540	729_5_596
151_0_848	11_5_1	23_0_1	134_5_1	43_5_1	238_5_236	103_346_1	326_046_168	167_5_539	729_5_607
151_0_805	11_5_1	23_0_1	134_5_1	43_5_1	238_5_230	103_346_1	326_046_165	167_5_530	729_5_628
151_0_800	11_5_1	23_0_1	134_5_1	43_5_1	238_5_212	103_346_1	326_046_169	167_5_539	729_5_649
151_0_893	11_5_1	23_0_1	134_5_1	43_5_1	238_5_214	103_346_1	326_046_184	167_5_517	729_5_666
151_0_986	11_5_1	23_0_1	134_5_1	43_5_1	238_5_199	103_346_1	326_046_191	167_5_503	729_5_685
151_0_994	11_5_1	23_0_1	134_5_1	43_5_1	238_5_197	103_346_1	326_046_209	167_5_509	729_5_708
151_0_888	11_5_1	23_0_1	134_5_1	43_5_1	238_5_197	103_346_1	326_046_223	167_5_499	729_5_694
151_0_688	11_5_1	23_0_1	134_5_1	43_5_1	238_5_198	103_346_1	326_046_244	167_5_494	729_5_688
151_0_587	11_5_1	23_0_1	134_5_1	43_5_1	238_5_196	103_346_1	326_046_252	167_5_474	729_5_695
151_0_525	11_5_1	23_0_1	134_5_1	43_5_1	238_5_191	103_346_1	326_046_278	167_5_466	729_5_705
151_0_517	11_5_1	23_0_1	134_5_1	43_5_1	238_5_186	103_346_1	326_046_293	167_5_466	729_5_722
151_0_534	11_5_1	23_0_1	134_5_1	43_5_1	238_5_189	103_346_1	326_046_282	167_5_453	729_5_736
151_0_616	11_5_1	23_0_1	134_5_1	43_5_1	238_5_191	103_346_1	326_046_281	167_5_458	729_5_743
151_0_682	11_5_1	23_0_1	134_5_1	43_5_1	238_5_190	103_346_1	326_046_260	167_5_463	729_5_729
151_0_732	11_5_1	23_0_1	134_5_1	43_5_1	238_5_205	103_346_1	326_046_240	167_5_464	729_5_708
151_0_766	11_5_1	23_0_1	134_5_1	43_5_1	238_5_204	103_346_1	326_046_224	167_5_464	729_5_712
151_0_807	11_5_1	23_0_1	134_5_1	43_5_1	238_5_204	103_346_1	326_046_195	167_5_473	729_5_708
151_0_899	11_5_1	23_0_1	134_5_1	43_5_1	238_5_196	103_346_1	326_046_189	167_5_468	729_5_693
151_0_883	11_5_1	23_0_1	134_5_1	43_5_1	238_5_188	103_346_1	326_046_187	167_5_479	729_5_680
151_0_838	11_5_1	23_0_1	134_5_1	43_5_1	238_5_185	103_346_1	326_046_178	167_5_464	729_5_664
151_0_864	11_5_1	23_0_1	134_5_1	43_5_1	238_5_164	103_346_1	326_046_179	167_5_453	729_5_643
151_0_879	11_5_1	23_0_1	134_5_1	43_5_1	238_5_160	103_346_1	326_046_181	167_5_450	729_5_668
151_0_804	11_5_1	23_0_1	134_5_1	43_5_1	238_5_155	103_346_1	326_046_184	167_5_448	729_5_684
151_0_686	11_5_1	23_0_1	134_5_1	43_5_1	238_5_147	103_346_1	326_046_191	167_5_443	729_5_702
151_0_629	11_5_1	23_0_1	134_5_1	43_5_1	238_5_139	103_346_1	326_046_211	167_5_439	729_5_716
151_0_633	11_5_1	23_0_1	134_5_1	43_5_1	238_5_150	103_346_1	326_046_225	167_5_447	729_5_712
151_0_667	11_5_1	23_0_1	134_5_1	43_5_1	238_5_158	103_346_1	326_046_232	167_5_461	729_5_702
151_0_694	11_5_1	23_0_1	134_5_1	43_5_1	238_5_166	103_346_1	326_046_231	167_5_456	729_5_693
151_0_669	11_5_1	23_0_1	134_5_1	43_5_1	238_5_172	103_346_1	326_046_248	167_5_435	729_5_698
151_0_631	11_5_1	23_0_1	134_5_1	43_5_1	238_5_179	103_346_1	326_046_245	167_5_396	729_5_684
151_0_661	11_5_1	23_0_1	134_5_1	43_5_1	238_5_179	103_346_1	326_046_249	167_5_391	729_5_701
151_0_674	11_5_1	23_0_1	134_5_1	43_5_1	238_5_186	103_346_1	326_046_260	167_5_376	729_5_704
151_0_705	11_5_1	23_0_1	134_5_1	43_5_1	238_5_206	103_346_1	326_046_246	167_5_379	729_5_705
151_0_739	11_5_1	23_0_1	134_5_1	43_5_1	238_5_230	103_346_1	326_046_230	167_5_377	729_5_694
151_0_744	11_5_1	23_0_1	134_5_1	43_5_1	238_5_252	103_346_1	326_046_227	167_5_377	729_5_695
151_0_789	11_5_1	23_0_1	134_5_1	43_5_1	238_5_269	103_346_1	326_046_226	167_5_376	729_5_699
151_0_850	11_5_1	23_0_1	134_5_1	43_5_1	238_5_281	103_346_1	326_046_234	167_5_374	729_5_675
151_0_825	11_5_1	23_0_1	134_5_1	43_5_1	238_5_271	103_346_1	326_046_222	167_5_376	729_5_664
151_0_787	11_5_1	23_0_1	134_5_1	43_5_1	238_5_268	103_346_1	326_046_217	167_5_392	729_5_644
151_0_755	11_5_1	23_0_1	134_5_1	43_5_1	238_5_275	103_346_1	326_046_199	167_5_404	729_5_652
151_0_696	11_5_1	23_0_1	134_5_1	43_5_1	238_5_278	103_346_1	326_046_180	167_5_435	729_5_650
151_0_635	11_5_1	23_0_1	134_5_1	43_5_1	238_5_278	103_346_1	326_046_170	167_5_448	729_5_650
151_0_633	11_5_1	23_0_1	134_5_1	43_5_1	238_5_283	103_346_1	326_046_151	167_5_473	729_5_637
151_0_589	11_5_1	23_0_1	134_5_1	43_5_1	238_5_276	103_346_1	326_046_150	167_5_491	729_5_651
151_0_547	11_5_1	23_0_1	134_5_1	43_5_1	238_5_262	103_346_1	326_046_151	167_5_508	729_5_638
[truncated: 3,001 more rows]
[truncated: 598 more columns]
