# Supplementary material for: Environmental change makes robust ecological networks fragile
Source: Nat Commun. 2016 Aug 11;7:12462. doi: 10.1038/ncomms12462 (PMC4987532; doi:10.1038/ncomms12462)
Supplement: Supplementary Data 1 — Host-parasite networks and host extinction sequences in Avida experiments. The compressed archive includes the 100 co-evolved host-parasite networks and the host extinction sequences in the historical scenario. [file ncomms12462-s2.zip › Supplementary_data_S1/host_extinction_sequence_46.csv]

1200_01235_1	592_123457_2	344_0_1	345_0123457_2	346_01_1	340_012457_7	341_023457_7	342_123457_9	343_123457_15	348_023457_8	349_01234_1	1653_12345_1	594_013_3	298_123457_21	299_13457_12	296_023457_1	294_0123457_1	295_012345_3	292_0125_1	293_0123457_1	290_0123457_1	291_012457_3	270_0123457_5	271_0123457_11	274_0_1	275_0123457_15	279_012_1	642_0123457_28	108_023457_2	109_0123457_19	102_0123457_17	103_013457_1	100_0135_2	101_0123457_1	106_012_1	107_013457_1	104_012457_1	105_012_1	1212_0125_1	1373_012345_2	1375_0123457_3	1655_0123457_1	99_0123457_1	98_123457_27	91_0123457_19	93_012345_1	92_012457_1	95_012345_1	94_0123457_4	97_013457_1
1200_01235_1	344_0_1	345_0123457_2	346_01_1	340_012457_7	341_023457_8	342_123457_9	343_123457_14	348_023457_8	1653_12345_2	594_013_3	298_123457_22	299_13457_13	296_023457_1	295_012345_2	292_0125_1	293_0123457_1	290_0123457_1	291_012457_3	270_0123457_2	271_0123457_11	274_0_1	275_0123457_15	279_012_1	642_0123457_33	108_023457_2	109_0123457_24	102_0123457_17	103_013457_1	100_0135_1	106_012_1	107_013457_1	104_012457_1	105_012_1	1373_012345_3	1375_0123457_3	1655_0123457_1	99_0123457_1	98_123457_26	91_0123457_23	93_012345_1	92_012457_1	95_012345_1	94_0123457_4	97_013457_1	96_13457_2	1622_0125_2	1621_235_1	1627_013457_3	1626_012345_3
1200_01235_1	344_0_1	346_01_1	340_012457_7	341_023457_10	342_123457_11	343_123457_11	348_023457_5	1653_12345_2	298_123457_26	299_13457_9	295_012345_1	292_0125_1	270_0123457_1	271_0123457_1	274_0_1	275_0123457_1	279_012_1	108_023457_2	109_0123457_17	102_0123457_2	103_013457_1	100_0135_1	106_012_1	104_012457_1	105_012_1	1375_0123457_3	1655_0123457_1	99_0123457_1	98_123457_18	91_0123457_8	93_012345_1	95_012345_1	94_0123457_1	97_013457_1	96_13457_2	1622_0125_3	1621_235_1	1627_013457_2	1626_012345_2	1625_1235_1	1629_023457_2	1628_13457_1	558_1245_1	557_013457_1	556_0123457_1	550_13457_23	1199_0123457_3	1191_01_1	1192_123457_3
392_0123457_1	1547_0123457_1	918_012345_1	164_0123_1	632_0123457_1	429_012345_1	1948_012345678_1	690_0123457_1	1257_0235_2	1940_013457_1	1941_012457_8	1944_012345_3	818_23457_5	819_0125_1	346_01_1	340_012457_1	341_023457_6	342_123457_10	1441_0123457_2	1373_012345_2	811_012_1	812_013457_1	813_0124_6	814_012457_14	1253_013457_1	1798_123457_1	718_01235_1	717_0123457_2	716_123457_6	1791_013457_1	1398_01235_1	1796_0123457_10	1795_123457_2	710_01235_1	618_0123457_1	1491_012457_5	1492_0123457_1	1493_12345_4	1495_012457_24	1497_123457_3	1499_012345_1	880_0123457_1	1524_01235_1	1701_0123457_1	1702_1245_1	1394_23457_6	1705_0123457_1	1708_123_1	1063_123457_2	1065_025_3
1547_0123457_1	164_0123_1	632_0123457_1	429_012345_1	1948_012345678_1	1257_0235_2	1940_013457_1	1941_012457_10	1944_012345_3	818_23457_7	346_01_1	340_012457_1	341_023457_12	342_123457_5	1441_0123457_2	811_012_1	812_013457_1	813_0124_4	814_012457_24	817_0123_1	1798_123457_1	718_01235_1	717_0123457_2	716_123457_5	1791_013457_1	1398_01235_1	713_1235_1	1796_0123457_12	1795_123457_4	618_0123457_1	1491_012457_10	1492_0123457_1	1493_12345_3	1495_012457_23	1497_123457_12	1499_012345_1	1702_1245_1	1705_0123457_1	1709_01_1	1063_123457_3	1065_025_2	1067_0123457_1	298_123457_28	299_13457_10	1667_0235_1	1666_0123457_1	1665_012345_1	237_012457_1	1660_01_1	1128_0245_1
164_0123_1	429_012345_1	1948_012345678_1	1257_0235_1	1941_012457_7	1944_012345_2	818_23457_12	346_01_1	340_012457_1	341_023457_18	342_123457_3	343_123457_6	812_013457_1	813_0124_3	814_012457_34	817_0123_1	717_0123457_2	716_123457_3	1791_013457_1	1398_01235_1	713_1235_1	1796_0123457_14	1795_123457_3	618_0123457_1	1491_012457_7	1492_0123457_1	1493_12345_5	1495_012457_25	1497_123457_11	1499_012345_1	1702_1245_1	1705_0123457_1	1063_123457_3	1065_025_1	1067_0123457_1	298_123457_31	299_13457_13	1665_012345_1	237_012457_1	1660_01_1	1128_0245_1	1086_01235_1	1082_013457_1	1080_123457_5	1120_13457_1	598_0_1	197_01_2	196_012457_1	191_0123457_82	893_0_1
164_0123_1	429_012345_1	1948_012345678_1	1257_0235_1	1941_012457_6	1944_012345_2	818_23457_10	346_01_1	340_012457_1	341_023457_21	342_123457_1	343_123457_8	812_013457_1	813_0124_1	814_012457_51	817_0123_1	717_0123457_2	1791_013457_1	1398_01235_1	713_1235_1	1796_0123457_18	1795_123457_2	618_0123457_1	1491_012457_4	1492_0123457_1	1495_012457_25	1497_123457_11	1499_012345_1	1705_0123457_1	1063_123457_1	1067_0123457_1	298_123457_39	299_13457_22	237_012457_1	1660_01_1	1087_012_1	1086_01235_1	1082_013457_1	1080_123457_16	1120_13457_1	598_0_2	197_01_1	196_012457_1	191_0123457_84	893_0_1	1088_01_1	157_0123457_1	19_012457_1	275_0123457_1	344_0_1
164_0123_1	1941_012457_4	1944_012345_2	818_23457_18	346_01_1	340_012457_1	341_023457_32	342_123457_1	343_123457_12	812_013457_1	813_0124_1	814_012457_59	817_0123_1	717_0123457_1	1791_013457_1	1398_01235_1	713_1235_1	1796_0123457_13	711_0123457_15	1491_012457_4	1492_0123457_1	1495_012457_24	1497_123457_9	1499_012345_1	1705_0123457_1	1063_123457_1	1067_0123457_1	298_123457_44	299_13457_31	237_012457_1	1660_01_1	1087_012_1	1086_01235_1	1082_013457_1	1080_123457_15	1120_13457_1	598_0_2	1122_013_1	196_012457_1	191_0123457_89	893_0_1	1088_01_1	157_0123457_1	19_012457_1	275_0123457_1	18_0123457_1	525_01_1	1018_0123457_1	1019_02457_4	1403_13457_1
1941_012457_3	1944_012345_1	818_23457_22	346_01_1	340_012457_1	341_023457_41	342_123457_1	343_123457_25	812_013457_1	813_0124_1	814_012457_61	1793_0123457_1	1791_013457_1	1398_01235_1	1796_0123457_8	711_0123457_11	1491_012457_3	1492_0123457_1	1495_012457_35	1497_123457_12	1499_012345_1	1705_0123457_1	1063_123457_1	1067_0123457_1	1391_01245_1	298_123457_39	299_13457_33	1660_01_1	456_0_1	1080_123457_18	1120_13457_1	598_0_1	1122_013_1	196_012457_1	191_0123457_87	1088_01_1	157_0123457_1	275_0123457_1	18_0123457_1	1018_0123457_1	1019_02457_2	1403_13457_1	1010_012457_50	1406_0123457_112	449_123457_3	1230_012345_2	1231_0123457_1	1239_01245_13	445_02345_1	108_023457_1
1941_012457_2	818_23457_25	346_01_1	340_012457_1	341_023457_59	342_123457_1	343_123457_29	812_013457_1	813_0124_1	814_012457_71	1793_0123457_1	1796_0123457_5	711_0123457_8	1491_012457_3	1492_0123457_1	1495_012457_56	1497_123457_7	1499_012345_1	1393_0123457_1	1063_123457_1	1067_0123457_1	1391_01245_1	298_123457_39	299_13457_35	1660_01_1	1080_123457_25	1120_13457_1	598_0_1	1122_013_1	196_012457_1	191_0123457_64	1088_01_1	157_0123457_1	275_0123457_1	18_0123457_1	1018_0123457_1	1019_02457_1	1403_13457_1	1401_12_1	1010_012457_46	1406_0123457_129	1230_012345_2	1239_01245_10	445_02345_1	108_023457_1	109_0123457_44	102_0123457_1	105_012_1	1843_0123457_2	32_0123457_1
1941_012457_2	818_23457_40	340_012457_1	341_023457_78	342_123457_1	343_123457_38	812_013457_1	814_012457_81	1793_0123457_1	1796_0123457_4	711_0123457_4	1491_012457_3	1492_0123457_1	1495_012457_68	1497_123457_10	1499_012345_1	1393_0123457_1	1063_123457_1	1067_0123457_1	1391_01245_1	298_123457_32	299_13457_30	1080_123457_23	1120_13457_1	598_0_1	1122_013_1	196_012457_1	191_0123457_58	1088_01_1	157_0123457_1	275_0123457_1	18_0123457_1	1018_0123457_1	1019_02457_1	1403_13457_1	1401_12_1	1010_012457_39	1406_0123457_150	1230_012345_2	1239_01245_4	445_02345_1	109_0123457_30	102_0123457_1	1843_0123457_1	32_0123457_1	31_01245_1	35_013457_2	641_13457_6	1534_123457_11	1245_123457_22
1941_012457_2	818_23457_37	341_023457_85	342_123457_1	343_123457_44	814_012457_86	1793_0123457_1	1796_0123457_4	711_0123457_2	1491_012457_3	1492_0123457_1	1495_012457_60	1497_123457_4	1063_123457_1	298_123457_20	299_13457_27	1080_123457_21	599_0123457_1	598_0_1	191_0123457_58	1088_01_1	18_0123457_1	1019_02457_1	1403_13457_1	1401_12_1	1010_012457_27	1406_0123457_155	1239_01245_4	445_02345_1	109_0123457_28	102_0123457_1	32_0123457_1	31_01245_1	35_013457_1	641_13457_5	1534_123457_9	1245_123457_18	646_0123457_1	649_0123457_1	648_0124_2	334_0123457_134	1906_012457_2	855_123457_1	852_0123457_1	853_0125_1	6_013_8	98_123457_1	91_0123457_1	96_13457_1	743_0123457_1
1788_023457_1	1140_02345_154	5_023457_1	210_0123457_1	735_0123457_1	666_012457_1	761_0123457_161	1266_13457_18	765_023457_5	130_023457_90	136_123457_1	135_023457_68	496_0125_1	497_13457_1	1774_0123457_1	1777_0123457_1	20_13457_34	22_0123457_1	23_0123457_1	698_123457_4	1941_012457_1	320_12457_13	1549_012345_2	818_23457_34	288_123457_85	540_0123457_49	404_0123457_1	403_123457_7	341_023457_92	544_0123457_63	334_0123457_159	1692_012345_1	930_123457_101	814_012457_89	11_123457_1	119_012345_1	1092_0123457_2	1093_0123457_2	1793_0123457_1	1157_1_1	671_123457_10	672_02345_1	1318_13457_1	1652_123457_7	122_023457_153	1956_123457_3	1495_012457_62	126_13457_1	1497_123457_3	457_0123457_1
1140_02345_169	5_023457_1	210_0123457_1	445_02345_1	666_012457_1	761_0123457_172	1266_13457_15	765_023457_3	130_023457_91	136_123457_1	135_023457_58	1774_0123457_1	1777_0123457_1	20_13457_27	22_0123457_1	23_0123457_1	698_123457_4	29_0123457_1	1549_012345_2	818_23457_39	288_123457_87	540_0123457_41	404_0123457_1	403_123457_5	341_023457_86	544_0123457_54	334_0123457_168	1692_012345_1	930_123457_91	814_012457_114	735_0123457_1	11_123457_1	119_012345_1	1092_0123457_2	1093_0123457_2	1793_0123457_1	1157_1_1	671_123457_8	672_02345_1	1318_13457_1	1652_123457_4	122_023457_194	1956_123457_1	1495_012457_53	126_13457_1	1497_123457_2	457_0123457_1	365_0123457_1	59_02345_102	1188_02345_1
1140_02345_165	5_023457_1	210_0123457_1	445_02345_1	666_012457_1	761_0123457_198	1266_13457_12	765_023457_2	130_023457_88	136_123457_1	135_023457_52	1774_0123457_1	1777_0123457_1	20_13457_18	22_0123457_1	23_0123457_1	698_123457_4	29_0123457_1	1549_012345_2	818_23457_35	288_123457_77	540_0123457_34	404_0123457_1	403_123457_4	341_023457_67	544_0123457_34	334_0123457_170	1443_123457_13	930_123457_95	814_012457_163	735_0123457_1	11_123457_1	119_012345_1	1092_0123457_1	1093_0123457_1	1793_0123457_1	1157_1_1	671_123457_8	672_02345_1	363_123457_1	1652_123457_3	122_023457_191	1495_012457_39	126_13457_1	1497_123457_2	457_0123457_1	365_0123457_1	59_02345_79	1188_02345_1	55_0123457_1
1140_02345_146	210_0123457_1	735_0123457_1	666_012457_1	761_0123457_216	1266_13457_12	130_023457_75	136_123457_1	135_023457_57	25_0123457_1	1777_0123457_1	20_13457_15	22_0123457_1	23_0123457_1	698_123457_3	29_0123457_1	1549_012345_2	818_23457_45	288_123457_76	540_0123457_26	404_0123457_1	403_123457_4	341_023457_57	544_0123457_28	1341_0123457_1	5_023457_1	930_123457_87	814_012457_209	11_123457_1	119_012345_1	1092_0123457_1	1093_0123457_1	1793_0123457_1	1157_1_1	1796_0123457_1	672_02345_1	363_123457_1	366_0123457_1	122_023457_175	1495_012457_26	126_13457_1	1497_123457_2	2_0123457_1	457_0123457_1	365_0123457_1	59_02345_57	1188_02345_1	55_0123457_1	54_012457_17	1063_123457_1
1140_02345_138	210_0123457_1	735_0123457_1	666_012457_1	761_0123457_244	1266_13457_12	130_023457_67	136_123457_1	135_023457_54	25_0123457_1	1777_0123457_1	20_13457_14	22_0123457_1	23_0123457_1	698_123457_2	29_0123457_1	818_23457_47	288_123457_69	540_0123457_19	404_0123457_1	403_123457_4	341_023457_48	544_0123457_17	343_123457_13	5_023457_1	930_123457_101	814_012457_218	11_123457_1	1092_0123457_1	1093_0123457_1	1793_0123457_1	1157_1_1	671_123457_6	672_02345_1	363_123457_1	366_0123457_1	122_023457_156	1495_012457_17	126_13457_1	1497_123457_2	2_0123457_1	457_0123457_1	365_0123457_1	59_02345_37	1188_02345_1	55_0123457_1	54_012457_16	1063_123457_1	1189_13457_1	910_023457_32
1140_02345_148	210_0123457_1	735_0123457_1	666_012457_1	761_0123457_267	1266_13457_8	130_023457_59	135_023457_63	25_0123457_1	1777_0123457_1	20_13457_9	22_0123457_1	23_0123457_1	29_0123457_1	818_23457_54	288_123457_61	540_0123457_12	404_0123457_1	403_123457_3	341_023457_52	544_0123457_10	343_123457_13	8_0123457_1	930_123457_100	814_012457_200	1093_0123457_1	1793_0123457_1	671_123457_6	363_123457_1	122_023457_139	1495_012457_14	126_13457_1	1497_123457_2	2_0123457_1	457_0123457_1	365_0123457_1	59_02345_23	1023_0125_7	54_012457_12	1063_123457_1	1189_13457_1	910_023457_31	379_012345_3	19_012457_1	829_123457_9	411_23457_45	298_123457_7	299_13457_6	827_0125_1	374_13457_1
1140_02345_161	210_0123457_1	735_0123457_1	666_012457_1	761_0123457_278	1266_13457_5	130_023457_46	135_023457_66	25_0123457_1	1777_0123457_1	20_13457_5	22_0123457_1	23_0123457_1	29_0123457_1	818_23457_49	288_123457_53	540_0123457_9	404_0123457_1	403_123457_3	341_023457_61	544_0123457_7	343_123457_13	8_0123457_1	930_123457_86	814_012457_173	1093_0123457_1	1793_0123457_1	671_123457_6	363_123457_1	122_023457_140	1495_012457_10	126_13457_1	1497_123457_1	2_0123457_1	457_0123457_1	365_0123457_1	59_02345_14	1023_0125_6	54_012457_14	1063_123457_1	910_023457_24	379_012345_2	19_012457_1	829_123457_8	411_23457_45	298_123457_6	299_13457_6	827_0125_1	374_13457_1	376_123457_3
1140_02345_186	210_0123457_1	735_0123457_1	666_012457_1	761_0123457_294	1266_13457_3	130_023457_31	135_023457_78	25_0123457_1	1777_0123457_1	20_13457_3	22_0123457_1	23_0123457_1	29_0123457_1	818_23457_53	288_123457_50	540_0123457_5	404_0123457_1	403_123457_3	341_023457_83	544_0123457_5	343_123457_12	8_0123457_1	930_123457_74	814_012457_137	1093_0123457_1	1793_0123457_1	671_123457_6	363_123457_1	122_023457_138	1495_012457_8	126_13457_1	1497_123457_1	2_0123457_1	457_0123457_1	365_0123457_1	59_02345_8	1023_0125_6	54_012457_11	1063_123457_1	1406_0123457_135	379_012345_1	19_012457_1	829_123457_8	411_23457_36	298_123457_5	299_13457_5	827_0125_1	374_13457_1	376_123457_3
1140_02345_225	210_0123457_1	735_0123457_1	666_012457_1	761_0123457_307	1266_13457_2	130_023457_22	135_023457_98	25_0123457_1	1777_0123457_1	20_13457_3	22_0123457_1	23_0123457_1	29_0123457_1	818_23457_53	288_123457_48	540_0123457_5	404_0123457_1	403_123457_3	341_023457_100	544_0123457_1	343_123457_11	8_0123457_1	930_123457_67	814_012457_111	1793_0123457_1	671_123457_6	363_123457_1	122_023457_123	1495_012457_7	126_13457_1	1497_123457_1	2_0123457_1	457_0123457_1	365_0123457_1	59_02345_2	1023_0125_8	54_012457_9	1063_123457_1	1406_0123457_114	379_012345_1	19_012457_1	829_123457_4	411_23457_32	298_123457_4	299_13457_3	374_13457_1	376_123457_3	1323_012457_177	318_123457_16
1140_02345_230	210_0123457_1	666_012457_1	761_0123457_319	1266_13457_2	130_023457_17	135_023457_97	25_0123457_1	1777_0123457_1	20_13457_1	22_0123457_1	23_0123457_1	29_0123457_1	818_23457_56	288_123457_49	540_0123457_3	404_0123457_1	403_123457_3	341_023457_122	544_0123457_1	343_123457_10	8_0123457_1	930_123457_62	814_012457_91	1793_0123457_1	671_123457_3	363_123457_1	122_023457_125	1495_012457_4	126_13457_1	1497_123457_1	457_0123457_1	365_0123457_1	59_02345_1	1188_02345_1	54_012457_7	1063_123457_1	910_023457_11	379_012345_1	19_012457_1	410_123457_132	411_23457_33	298_123457_1	299_13457_2	374_13457_1	376_123457_2	1323_012457_171	318_123457_9	1327_123457_12	1080_123457_5
1140_02345_254	210_0123457_1	666_012457_1	761_0123457_301	1266_13457_2	130_023457_13	135_023457_81	25_0123457_1	1777_0123457_1	20_13457_1	22_0123457_1	23_0123457_1	29_0123457_1	818_23457_67	288_123457_62	540_0123457_2	404_0123457_1	403_123457_2	341_023457_106	342_123457_1	343_123457_9	8_0123457_1	930_123457_57	814_012457_70	1793_0123457_1	671_123457_1	363_123457_1	122_023457_107	1495_012457_4	126_13457_1	1561_123457_8	457_0123457_1	365_0123457_1	59_02345_1	1188_02345_1	54_012457_4	1063_123457_1	910_023457_8	379_012345_1	19_012457_1	410_123457_136	411_23457_32	298_123457_1	299_13457_1	374_13457_1	1323_012457_161	318_123457_6	1327_123457_10	1080_123457_4	362_0123457_1
1140_02345_238	210_0123457_1	666_012457_1	761_0123457_268	1266_13457_1	130_023457_6	135_023457_56	25_0123457_1	20_13457_1	22_0123457_1	23_0123457_1	29_0123457_1	818_23457_76	288_123457_73	540_0123457_2	404_0123457_1	403_123457_1	341_023457_95	342_123457_1	343_123457_7	8_0123457_1	930_123457_44	814_012457_77	1793_0123457_1	671_123457_1	363_123457_1	122_023457_118	1495_012457_3	126_13457_1	1561_123457_8	457_0123457_1	365_0123457_1	59_02345_1	1188_02345_1	54_012457_4	1063_123457_1	910_023457_6	379_012345_1	19_012457_1	410_123457_155	411_23457_25	298_123457_1	299_13457_1	374_13457_1	1323_012457_168	318_123457_4	1327_123457_10	1080_123457_1	362_0123457_1	191_0123457_222
1140_02345_226	210_0123457_1	666_012457_1	761_0123457_231	130_023457_2	135_023457_53	25_0123457_1	20_13457_1	22_0123457_1	23_0123457_1	29_0123457_1	818_23457_91	288_123457_78	540_0123457_2	404_0123457_1	1469_0123457_1	341_023457_85	342_123457_1	343_123457_7	8_0123457_1	930_123457_37	814_012457_97	671_123457_1	363_123457_1	122_023457_134	1495_012457_2	126_13457_1	1561_123457_7	365_0123457_1	59_02345_1	54_012457_3	1063_123457_1	910_023457_2	379_012345_1	19_012457_1	410_123457_174	411_23457_22	298_123457_1	299_13457_1	374_13457_1	1323_012457_164	318_123457_3	1327_123457_8	1080_123457_1	362_0123457_1	191_0123457_258	701_02345_1	115_0123457_1	111_012457_53	113_013457_1
1140_02345_174	210_0123457_1	666_012457_1	761_0123457_197	130_023457_1	135_023457_62	25_0123457_1	20_13457_1	22_0123457_1	23_0123457_1	29_0123457_1	818_23457_102	288_123457_66	540_0123457_1	404_0123457_1	1469_0123457_1	341_023457_79	342_123457_1	343_123457_7	8_0123457_1	930_123457_31	814_012457_122	671_123457_1	363_123457_1	122_023457_131	126_13457_1	1561_123457_5	365_0123457_1	59_02345_1	54_012457_2	1063_123457_1	910_023457_2	410_123457_179	411_23457_15	298_123457_1	299_13457_1	374_13457_1	1323_012457_185	318_123457_2	1327_123457_8	362_0123457_1	191_0123457_245	701_02345_1	115_0123457_1	111_012457_40	113_013457_1	83_0123457_1	118_123457_1	173_0123457_403	1857_0123457_251
1140_02345_140	210_0123457_1	666_012457_1	761_0123457_153	130_023457_1	135_023457_55	25_0123457_1	20_13457_1	23_0123457_1	29_0123457_1	818_23457_121	288_123457_68	404_0123457_1	1469_0123457_1	341_023457_67	342_123457_1	343_123457_7	8_0123457_1	930_123457_26	814_012457_159	671_123457_1	363_123457_1	122_023457_124	126_13457_1	1561_123457_4	365_0123457_1	59_02345_1	54_012457_1	1063_123457_1	910_023457_1	410_123457_183	411_23457_15	298_123457_1	299_13457_1	374_13457_1	1323_012457_197	318_123457_1	1327_123457_6	191_0123457_208	701_02345_1	115_0123457_1	111_012457_31	113_013457_1	83_0123457_1	118_123457_1	173_0123457_402	1857_0123457_321	829_123457_1	1394_23457_57	1406_0123457_174
1140_02345_118	210_0123457_1	666_012457_1	761_0123457_127	130_023457_1	135_023457_47	25_0123457_1	20_13457_1	23_0123457_1	29_0123457_1	818_23457_138	288_123457_63	404_0123457_1	341_023457_61	342_123457_1	343_123457_5	930_123457_19	814_012457_212	671_123457_1	122_023457_107	126_13457_1	1561_123457_1	365_0123457_1	59_02345_1	54_012457_1	1063_123457_1	363_123457_1	410_123457_179	411_23457_14	298_123457_1	299_13457_1	374_13457_1	1323_012457_198	318_123457_1	1327_123457_5	191_0123457_177	701_02345_1	115_0123457_1	111_012457_26	113_013457_1	83_0123457_1	118_123457_1	910_023457_1	173_0123457_395	1857_0123457_369	829_123457_1	1394_23457_54	1406_0123457_247	303_0123457_1	588_0123457_2
1140_02345_104	210_0123457_1	666_012457_1	761_0123457_109	130_023457_1	135_023457_30	25_0123457_1	20_13457_1	23_0123457_1	29_0123457_1	818_23457_156	288_123457_63	404_0123457_1	341_023457_71	342_123457_1	343_123457_3	930_123457_11	814_012457_233	671_123457_1	122_023457_94	126_13457_1	365_0123457_1	59_02345_1	54_012457_1	1063_123457_1	363_123457_1	410_123457_175	411_23457_13	298_123457_1	299_13457_1	374_13457_1	1323_012457_205	318_123457_1	1327_123457_4	191_0123457_167	115_0123457_1	111_012457_20	83_0123457_1	118_123457_1	173_0123457_420	1857_0123457_363	829_123457_1	1394_23457_54	1406_0123457_305	303_0123457_1	249_0123457_1	852_0123457_1	1724_13457_96	1245_123457_1	1006_0123457_1
1140_02345_97	210_0123457_1	666_012457_1	761_0123457_98	130_023457_1	135_023457_17	25_0123457_1	20_13457_1	23_0123457_1	29_0123457_1	818_23457_160	288_123457_59	404_0123457_1	341_023457_73	342_123457_1	343_123457_2	930_123457_6	814_012457_224	671_123457_1	122_023457_80	126_13457_1	365_0123457_1	59_02345_1	54_012457_1	1063_123457_1	363_123457_1	410_123457_184	411_23457_12	298_123457_1	299_13457_1	374_13457_1	1323_012457_227	1327_123457_3	191_0123457_145	115_0123457_1	111_012457_12	83_0123457_1	87_023457_1	173_0123457_442	1857_0123457_330	1394_23457_51	1406_0123457_359	303_0123457_1	249_0123457_1	852_0123457_1	1724_13457_104	1006_0123457_1	459_01_2	579_0123457_367	334_0123457_156
1140_02345_105	210_0123457_1	666_012457_1	761_0123457_100	130_023457_1	135_023457_14	25_0123457_1	20_13457_1	23_0123457_1	29_0123457_1	818_23457_163	288_123457_50	404_0123457_1	341_023457_65	342_123457_1	343_123457_2	930_123457_3	814_012457_186	671_123457_1	122_023457_70	126_13457_1	365_0123457_1	59_02345_1	1063_123457_1	363_123457_1	410_123457_185	411_23457_9	298_123457_1	299_13457_1	374_13457_1	1323_012457_244	1327_123457_3	191_0123457_143	115_0123457_1	111_012457_6	83_0123457_1	87_023457_1	256_023457_76	1857_0123457_291	1394_23457_53	1406_0123457_382	303_0123457_1	249_0123457_1	852_0123457_1	1724_13457_93	1006_0123457_1	459_01_3	579_0123457_452	334_0123457_153	1345_123457_99
1140_02345_114	210_0123457_1	666_012457_1	761_0123457_94	135_023457_12	25_0123457_1	20_13457_1	23_0123457_1	29_0123457_1	818_23457_145	288_123457_47	404_0123457_1	341_023457_58	342_123457_1	343_123457_1	930_123457_2	814_012457_167	671_123457_1	122_023457_65	126_13457_1	365_0123457_1	59_02345_1	1063_123457_1	363_123457_1	410_123457_192	411_23457_8	298_123457_1	374_13457_1	1323_012457_284	1327_123457_1	191_0123457_150	115_0123457_1	111_012457_1	83_0123457_1	87_023457_1	256_023457_61	1857_0123457_262	1394_23457_48	1406_0123457_370	303_0123457_1	249_0123457_1	852_0123457_1	1724_13457_90	1006_0123457_1	459_01_4	579_0123457_503	334_0123457_130	1345_123457_99	61_0123457_1	258_0123457_1
1323_012457_336	579_0123457_550	744_0123457_1	126_13457_1	603_123457_1	459_01_3	334_0123457_105	761_0123457_92	191_0123457_134	1345_123457_91	115_0123457_1	404_0123457_1	258_0123457_1	64_0123457_1	1584_23457_476	135_023457_10	67_0123457_4	83_0123457_1	175_012457_1	251_123457_6	173_0123457_612	87_023457_1	233_0123457_1	182_123457_88	20_13457_1	1162_123457_1	971_123457_1	23_0123457_1	1063_123457_1	256_023457_49	210_0123457_1	1732_123457_1	872_0123457_3	29_0123457_1	1197_23457_94	1857_0123457_268	818_23457_134	288_123457_47	2_0123457_1	666_012457_1	341_023457_44	737_012345_10	343_123457_1	1293_0123457_86	1394_23457_45	814_012457_138	1406_0123457_322	4_0123457_1	201_0123457_223	303_0123457_1
1323_012457_395	579_0123457_585	744_0123457_1	126_13457_1	1162_123457_1	459_01_2	334_0123457_93	761_0123457_103	191_0123457_122	1345_123457_86	115_0123457_1	404_0123457_1	258_0123457_1	64_0123457_1	1584_23457_453	135_023457_8	67_0123457_1	83_0123457_1	175_012457_1	251_123457_5	173_0123457_707	87_023457_1	233_0123457_1	182_123457_96	20_13457_1	210_0123457_1	971_123457_1	23_0123457_1	1063_123457_1	256_023457_34	872_0123457_1	29_0123457_1	1197_23457_85	1857_0123457_324	818_23457_132	288_123457_42	2_0123457_1	666_012457_1	341_023457_43	737_012345_10	343_123457_1	1293_0123457_82	1394_23457_39	814_012457_110	1406_0123457_271	4_0123457_1	201_0123457_233	303_0123457_1	25_0123457_1	1272_23457_127
1323_012457_425	579_0123457_559	744_0123457_1	126_13457_1	210_0123457_1	459_01_2	334_0123457_84	761_0123457_140	191_0123457_93	1345_123457_73	115_0123457_1	404_0123457_1	258_0123457_1	64_0123457_1	1584_23457_411	135_023457_6	67_0123457_1	83_0123457_1	175_012457_1	251_123457_4	173_0123457_796	87_023457_1	233_0123457_1	182_123457_117	20_13457_1	971_123457_1	23_0123457_1	1063_123457_1	256_023457_25	872_0123457_1	29_0123457_1	1197_23457_67	1857_0123457_373	818_23457_138	288_123457_36	2_0123457_1	666_012457_1	341_023457_31	737_012345_8	343_123457_1	1293_0123457_83	1394_23457_42	814_012457_120	1406_0123457_230	4_0123457_1	201_0123457_259	303_0123457_1	25_0123457_1	1272_23457_101	545_0123457_1
1323_012457_474	579_0123457_521	744_0123457_1	126_13457_1	210_0123457_1	459_01_3	334_0123457_70	761_0123457_133	191_0123457_66	1345_123457_70	115_0123457_1	404_0123457_1	258_0123457_1	64_0123457_1	1584_23457_388	135_023457_5	83_0123457_1	175_012457_1	251_123457_3	173_0123457_850	87_023457_1	233_0123457_1	182_123457_132	20_13457_1	971_123457_1	23_0123457_1	1063_123457_1	256_023457_13	872_0123457_1	29_0123457_1	1197_23457_55	1857_0123457_418	818_23457_131	288_123457_34	2_0123457_1	666_012457_1	341_023457_36	737_012345_6	343_123457_1	1293_0123457_76	1394_23457_40	814_012457_169	1406_0123457_174	4_0123457_1	201_0123457_240	303_0123457_1	25_0123457_1	1272_23457_78	545_0123457_1	149_0123457_1
1323_012457_517	579_0123457_503	744_0123457_1	126_13457_1	210_0123457_1	459_01_3	334_0123457_55	761_0123457_159	191_0123457_53	1345_123457_73	115_0123457_1	404_0123457_1	258_0123457_1	64_0123457_1	1584_23457_391	135_023457_2	83_0123457_1	175_012457_1	251_123457_3	173_0123457_844	87_023457_1	233_0123457_1	182_123457_167	20_13457_1	971_123457_1	23_0123457_1	1063_123457_1	256_023457_8	872_0123457_1	29_0123457_1	1197_23457_44	1857_0123457_414	818_23457_133	288_123457_29	2_0123457_1	341_023457_25	737_012345_5	666_012457_1	1293_0123457_83	1394_23457_40	814_012457_240	1406_0123457_149	4_0123457_1	201_0123457_232	303_0123457_1	25_0123457_1	1272_23457_63	545_0123457_1	149_0123457_1	122_023457_9
1323_012457_530	579_0123457_455	744_0123457_1	126_13457_1	210_0123457_1	459_01_1	334_0123457_40	761_0123457_146	191_0123457_38	1345_123457_72	115_0123457_1	404_0123457_1	258_0123457_1	64_0123457_1	1584_23457_377	83_0123457_1	175_012457_1	251_123457_3	173_0123457_869	87_023457_1	233_0123457_1	182_123457_184	20_13457_1	971_123457_1	23_0123457_1	1063_123457_1	256_023457_6	872_0123457_1	29_0123457_1	1197_23457_39	1857_0123457_411	818_23457_136	288_123457_20	2_0123457_1	341_023457_14	737_012345_3	666_012457_1	1293_0123457_120	1394_23457_31	814_012457_210	1406_0123457_140	4_0123457_1	201_0123457_229	303_0123457_1	25_0123457_1	1272_23457_71	545_0123457_1	149_0123457_1	122_023457_4	71_123457_757
1323_012457_546	579_0123457_431	744_0123457_1	126_13457_1	210_0123457_1	459_01_1	334_0123457_32	761_0123457_125	191_0123457_24	1345_123457_76	115_0123457_1	404_0123457_1	258_0123457_1	64_0123457_1	1584_23457_381	83_0123457_1	175_012457_1	251_123457_1	173_0123457_845	87_023457_1	233_0123457_1	182_123457_179	20_13457_1	971_123457_1	23_0123457_1	1063_123457_1	256_023457_5	872_0123457_1	29_0123457_1	1197_23457_34	1857_0123457_464	818_23457_136	288_123457_10	2_0123457_1	341_023457_7	737_012345_2	666_012457_1	1293_0123457_202	1394_23457_24	814_012457_175	1406_0123457_160	4_0123457_1	201_0123457_235	303_0123457_1	25_0123457_1	1272_23457_94	545_0123457_1	149_0123457_1	122_023457_2	71_123457_683
1323_012457_556	579_0123457_461	744_0123457_1	126_13457_1	210_0123457_1	459_01_1	334_0123457_26	761_0123457_104	191_0123457_16	1345_123457_86	115_0123457_1	404_0123457_1	258_0123457_1	64_0123457_1	1584_23457_376	83_0123457_1	175_012457_1	173_0123457_848	87_023457_1	233_0123457_1	182_123457_178	20_13457_1	971_123457_1	23_0123457_1	1063_123457_1	256_023457_2	872_0123457_1	29_0123457_1	1197_23457_36	1857_0123457_484	818_23457_132	288_123457_6	2_0123457_1	341_023457_3	737_012345_1	666_012457_1	1293_0123457_250	1394_23457_18	814_012457_143	1406_0123457_210	4_0123457_1	201_0123457_246	303_0123457_1	25_0123457_1	1272_23457_109	545_0123457_1	149_0123457_1	122_023457_2	71_123457_616	1006_0123457_1
1323_012457_569	579_0123457_498	744_0123457_1	126_13457_1	210_0123457_1	459_01_1	334_0123457_19	761_0123457_84	191_0123457_8	1345_123457_98	115_0123457_1	404_0123457_1	258_0123457_1	64_0123457_1	1584_23457_366	83_0123457_1	175_012457_1	173_0123457_813	87_023457_1	233_0123457_1	182_123457_151	20_13457_1	971_123457_1	23_0123457_1	256_023457_1	872_0123457_1	29_0123457_1	1197_23457_24	1857_0123457_456	818_23457_120	288_123457_4	2_0123457_1	341_023457_1	737_012345_1	666_012457_1	1293_0123457_276	1394_23457_17	814_012457_120	1406_0123457_272	4_0123457_1	201_0123457_308	303_0123457_1	25_0123457_1	1272_23457_124	545_0123457_1	149_0123457_1	122_023457_2	71_123457_582	487_0123457_1	167_0123457_1
1323_012457_582	579_0123457_568	744_0123457_1	126_13457_1	210_0123457_1	459_01_1	334_0123457_9	761_0123457_65	191_0123457_4	1345_123457_90	115_0123457_1	404_0123457_1	258_0123457_1	64_0123457_1	1584_23457_336	83_0123457_1	175_012457_1	173_0123457_719	87_023457_1	233_0123457_1	182_123457_122	20_13457_1	971_123457_1	23_0123457_1	256_023457_1	872_0123457_1	29_0123457_1	1197_23457_20	1857_0123457_428	818_23457_110	288_123457_4	2_0123457_1	341_023457_1	666_012457_1	1293_0123457_328	1394_23457_14	814_012457_105	1406_0123457_292	4_0123457_1	201_0123457_377	303_0123457_1	25_0123457_1	1272_23457_137	545_0123457_1	149_0123457_1	122_023457_2	71_123457_533	487_0123457_1	167_0123457_1	249_0123457_1
1323_012457_589	579_0123457_618	744_0123457_1	126_13457_1	334_0123457_2	761_0123457_56	191_0123457_3	1345_123457_73	115_0123457_1	404_0123457_1	258_0123457_1	64_0123457_1	1584_23457_337	83_0123457_1	175_012457_1	173_0123457_656	233_0123457_1	182_123457_100	20_13457_1	971_123457_1	23_0123457_1	872_0123457_1	29_0123457_1	1197_23457_17	1857_0123457_416	818_23457_113	288_123457_2	2_0123457_1	341_023457_1	666_012457_1	1293_0123457_357	1394_23457_13	814_012457_95	1406_0123457_284	4_0123457_1	201_0123457_411	303_0123457_1	25_0123457_1	1272_23457_149	545_0123457_1	149_0123457_1	122_023457_2	71_123457_480	487_0123457_1	167_0123457_1	249_0123457_1	96_13457_1	11_123457_1	1140_02345_15	365_0123457_1
1323_012457_601	579_0123457_584	744_0123457_1	126_13457_1	334_0123457_2	761_0123457_38	191_0123457_3	1345_123457_59	115_0123457_1	404_0123457_1	258_0123457_1	64_0123457_1	1584_23457_331	83_0123457_1	175_012457_1	173_0123457_643	233_0123457_1	182_123457_85	20_13457_1	971_123457_1	23_0123457_1	872_0123457_1	29_0123457_1	1197_23457_8	1857_0123457_455	818_23457_111	288_123457_2	2_0123457_1	341_023457_1	666_012457_1	1293_0123457_403	1394_23457_11	814_012457_80	1406_0123457_263	4_0123457_1	201_0123457_392	303_0123457_1	25_0123457_1	1272_23457_158	545_0123457_1	149_0123457_1	122_023457_2	71_123457_415	487_0123457_1	167_0123457_1	249_0123457_1	96_13457_1	11_123457_1	1140_02345_7	365_0123457_1
1323_012457_596	579_0123457_639	744_0123457_1	126_13457_1	334_0123457_1	761_0123457_26	191_0123457_2	1345_123457_49	115_0123457_1	404_0123457_1	258_0123457_1	64_0123457_1	1584_23457_319	83_0123457_1	175_012457_1	173_0123457_628	233_0123457_1	182_123457_66	20_13457_1	971_123457_1	23_0123457_1	872_0123457_1	29_0123457_1	1197_23457_2	1857_0123457_532	818_23457_110	288_123457_2	2_0123457_1	341_023457_1	666_012457_1	1293_0123457_414	1394_23457_10	814_012457_62	1406_0123457_235	4_0123457_1	201_0123457_355	303_0123457_1	25_0123457_1	1272_23457_181	545_0123457_1	149_0123457_1	122_023457_1	71_123457_347	487_0123457_1	167_0123457_1	249_0123457_1	96_13457_1	11_123457_1	1140_02345_4	365_0123457_1
1323_012457_583	579_0123457_754	744_0123457_1	126_13457_1	666_012457_1	761_0123457_20	1345_123457_42	115_0123457_1	404_0123457_1	258_0123457_1	64_0123457_1	1584_23457_322	83_0123457_1	175_012457_1	173_0123457_591	233_0123457_1	182_123457_51	20_13457_1	971_123457_1	23_0123457_1	872_0123457_1	29_0123457_1	1197_23457_1	1857_0123457_629	818_23457_116	288_123457_2	2_0123457_1	341_023457_1	545_0123457_1	1293_0123457_426	1394_23457_10	814_012457_56	1406_0123457_211	4_0123457_1	201_0123457_313	25_0123457_1	1272_23457_197	303_0123457_1	149_0123457_1	122_023457_1	71_123457_295	487_0123457_1	167_0123457_1	249_0123457_1	96_13457_1	11_123457_1	1140_02345_4	365_0123457_1	59_02345_1	852_0123457_1
1323_012457_553	579_0123457_855	744_0123457_1	126_13457_1	666_012457_1	761_0123457_9	1345_123457_38	115_0123457_1	404_0123457_1	258_0123457_1	64_0123457_1	1584_23457_330	83_0123457_1	175_012457_1	173_0123457_591	233_0123457_1	818_23457_118	20_13457_1	971_123457_1	23_0123457_1	29_0123457_1	1197_23457_1	1857_0123457_665	182_123457_39	288_123457_2	2_0123457_1	4_0123457_1	545_0123457_1	1293_0123457_456	1394_23457_9	814_012457_41	1406_0123457_187	201_0123457_284	25_0123457_1	1272_23457_190	303_0123457_1	149_0123457_1	71_123457_275	487_0123457_1	167_0123457_1	249_0123457_1	96_13457_1	11_123457_1	1140_02345_4	365_0123457_1	59_02345_1	48_0123457_1	1189_13457_1	1724_13457_289	61_0123457_1
1323_012457_545	579_0123457_965	744_0123457_1	126_13457_1	666_012457_1	761_0123457_4	1345_123457_34	115_0123457_1	404_0123457_1	258_0123457_1	64_0123457_1	1584_23457_323	83_0123457_1	175_012457_1	173_0123457_619	233_0123457_1	818_23457_130	20_13457_1	971_123457_1	23_0123457_1	29_0123457_1	1197_23457_1	1857_0123457_731	182_123457_30	288_123457_1	2_0123457_1	4_0123457_1	545_0123457_1	1293_0123457_477	1394_23457_9	814_012457_28	1406_0123457_155	201_0123457_232	25_0123457_1	1272_23457_196	303_0123457_1	149_0123457_1	71_123457_250	487_0123457_1	167_0123457_1	249_0123457_1	96_13457_1	11_123457_1	1140_02345_4	365_0123457_1	59_02345_1	48_0123457_1	1189_13457_1	1724_13457_281	61_0123457_1
1323_012457_501	579_0123457_991	744_0123457_1	126_13457_1	666_012457_1	761_0123457_1	1345_123457_28	115_0123457_1	404_0123457_1	258_0123457_1	64_0123457_1	1584_23457_306	83_0123457_1	175_012457_1	173_0123457_726	233_0123457_1	818_23457_137	20_13457_1	971_123457_1	23_0123457_1	29_0123457_1	1197_23457_1	1857_0123457_784	182_123457_22	288_123457_1	2_0123457_1	4_0123457_1	545_0123457_1	1293_0123457_545	1394_23457_6	814_012457_14	1406_0123457_113	201_0123457_193	25_0123457_1	1272_23457_203	303_0123457_1	149_0123457_1	71_123457_226	487_0123457_1	167_0123457_1	249_0123457_1	96_13457_1	11_123457_1	1140_02345_3	365_0123457_1	59_02345_1	48_0123457_1	1189_13457_1	1724_13457_263	61_0123457_1
1323_012457_472	579_0123457_1013	744_0123457_1	126_13457_1	666_012457_1	761_0123457_1	1345_123457_24	115_0123457_1	404_0123457_1	258_0123457_1	64_0123457_1	1584_23457_299	83_0123457_1	175_012457_1	173_0123457_830	233_0123457_1	818_23457_147	20_13457_1	971_123457_1	23_0123457_1	29_0123457_1	1197_23457_1	1857_0123457_779	182_123457_12	288_123457_1	2_0123457_1	4_0123457_1	545_0123457_1	1293_0123457_583	1394_23457_5	814_012457_8	1406_0123457_89	201_0123457_183	25_0123457_1	1272_23457_213	303_0123457_1	149_0123457_1	71_123457_213	487_0123457_1	167_0123457_1	249_0123457_1	96_13457_1	11_123457_1	1140_02345_2	365_0123457_1	59_02345_1	48_0123457_1	1189_13457_1	1724_13457_260	61_0123457_1
1323_012457_436	579_0123457_988	744_0123457_1	126_13457_1	666_012457_1	761_0123457_1	1345_123457_17	115_0123457_1	404_0123457_1	258_0123457_1	64_0123457_1	83_0123457_1	175_012457_1	173_0123457_867	233_0123457_1	182_123457_6	20_13457_1	971_123457_1	23_0123457_1	29_0123457_1	1584_23457_282	1857_0123457_719	818_23457_155	288_123457_1	2_0123457_1	4_0123457_1	545_0123457_1	1293_0123457_587	1394_23457_5	814_012457_4	1406_0123457_59	201_0123457_156	25_0123457_1	1272_23457_214	303_0123457_1	149_0123457_1	71_123457_186	487_0123457_1	167_0123457_1	249_0123457_1	96_13457_1	11_123457_1	365_0123457_1	48_0123457_1	1189_13457_1	1724_13457_266	61_0123457_1	410_123457_65	411_23457_1	1006_0123457_1
1323_012457_414	579_0123457_1045	744_0123457_1	126_13457_1	666_012457_1	761_0123457_1	1345_123457_15	115_0123457_1	404_0123457_1	258_0123457_1	64_0123457_1	83_0123457_1	175_012457_1	173_0123457_817	233_0123457_1	182_123457_3	20_13457_1	971_123457_1	23_0123457_1	29_0123457_1	1584_23457_267	1857_0123457_673	818_23457_161	288_123457_1	2_0123457_1	4_0123457_1	545_0123457_1	1293_0123457_628	1394_23457_3	814_012457_2	1406_0123457_46	201_0123457_143	25_0123457_1	1272_23457_234	303_0123457_1	149_0123457_1	71_123457_155	487_0123457_1	167_0123457_1	249_0123457_1	96_13457_1	11_123457_1	365_0123457_1	48_0123457_1	1189_13457_1	1724_13457_302	61_0123457_1	410_123457_55	411_23457_1	1006_0123457_1
1323_012457_390	579_0123457_1112	744_0123457_1	126_13457_1	666_012457_1	761_0123457_1	1345_123457_14	115_0123457_1	404_0123457_1	258_0123457_1	64_0123457_1	83_0123457_1	175_012457_1	173_0123457_750	233_0123457_1	182_123457_2	20_13457_1	971_123457_1	23_0123457_1	29_0123457_1	1584_23457_253	1857_0123457_663	818_23457_172	288_123457_1	2_0123457_1	4_0123457_1	545_0123457_1	1293_0123457_686	1394_23457_3	814_012457_1	1406_0123457_26	201_0123457_144	25_0123457_1	1272_23457_240	303_0123457_1	149_0123457_1	71_123457_122	487_0123457_1	167_0123457_1	249_0123457_1	96_13457_1	11_123457_1	365_0123457_1	48_0123457_1	1189_13457_1	1724_13457_325	61_0123457_1	410_123457_53	411_23457_1	1006_0123457_1
1323_012457_386	579_0123457_1096	744_0123457_1	126_13457_1	666_012457_1	761_0123457_1	1345_123457_9	115_0123457_1	404_0123457_1	258_0123457_1	64_0123457_1	83_0123457_1	175_012457_1	173_0123457_714	233_0123457_1	182_123457_2	20_13457_1	971_123457_1	23_0123457_1	29_0123457_1	1584_23457_242	1857_0123457_630	818_23457_175	288_123457_1	2_0123457_1	4_0123457_1	545_0123457_1	1293_0123457_784	1394_23457_3	814_012457_1	1406_0123457_8	201_0123457_150	25_0123457_1	1272_23457_244	303_0123457_1	149_0123457_1	71_123457_96	487_0123457_1	167_0123457_1	249_0123457_1	96_13457_1	11_123457_1	365_0123457_1	48_0123457_1	1189_13457_1	1724_13457_353	61_0123457_1	410_123457_44	411_23457_1	1006_0123457_1
1323_012457_375	579_0123457_1115	744_0123457_1	126_13457_1	666_012457_1	761_0123457_1	1345_123457_4	115_0123457_1	404_0123457_1	258_0123457_1	64_0123457_1	83_0123457_1	175_012457_1	173_0123457_677	233_0123457_1	182_123457_1	20_13457_1	971_123457_1	23_0123457_1	29_0123457_1	1584_23457_239	1857_0123457_621	818_23457_171	288_123457_1	2_0123457_1	4_0123457_1	545_0123457_1	1293_0123457_875	1394_23457_3	814_012457_1	1406_0123457_4	201_0123457_158	25_0123457_1	1272_23457_265	303_0123457_1	149_0123457_1	71_123457_85	487_0123457_1	167_0123457_1	249_0123457_1	96_13457_1	11_123457_1	365_0123457_1	48_0123457_1	1189_13457_1	1724_13457_341	61_0123457_1	410_123457_31	411_23457_1	1006_0123457_1
1323_012457_375	579_0123457_1196	744_0123457_1	126_13457_1	761_0123457_1	1345_123457_4	115_0123457_1	404_0123457_1	258_0123457_1	64_0123457_1	83_0123457_1	173_0123457_675	233_0123457_1	182_123457_1	20_13457_1	971_123457_1	23_0123457_1	29_0123457_1	1584_23457_230	1857_0123457_661	818_23457_156	288_123457_1	2_0123457_1	4_0123457_1	545_0123457_1	1293_0123457_878	1394_23457_3	1406_0123457_1	201_0123457_158	25_0123457_1	1272_23457_269	303_0123457_1	149_0123457_1	71_123457_62	487_0123457_1	167_0123457_1	249_0123457_1	96_13457_1	11_123457_1	365_0123457_1	48_0123457_1	1189_13457_1	1724_13457_334	410_123457_18	411_23457_1	1006_0123457_1	800_0123457_313	374_13457_1
1323_012457_407	579_0123457_1244	744_0123457_1	126_13457_1	761_0123457_1	1345_123457_3	115_0123457_1	404_0123457_1	258_0123457_1	64_0123457_1	83_0123457_1	173_0123457_689	233_0123457_1	182_123457_1	20_13457_1	971_123457_1	23_0123457_1	29_0123457_1	1584_23457_220	1857_0123457_689	818_23457_158	288_123457_1	2_0123457_1	4_0123457_1	545_0123457_1	1293_0123457_891	1394_23457_3	1406_0123457_1	201_0123457_155	25_0123457_1	1272_23457_258	303_0123457_1	149_0123457_1	71_123457_45	487_0123457_1	167_0123457_1	249_0123457_1	96_13457_1	11_123457_1	365_0123457_1	48_0123457_1	1189_13457_1	1724_13457_313	410_123457_15	411_23457_1	1006_0123457_1	800_0123457_343	374_13457_1
1323_012457_455	579_0123457_1268	744_0123457_1	126_13457_1	761_0123457_1	1345_123457_2	115_0123457_1	404_0123457_1	258_0123457_1	64_0123457_1	83_0123457_1	173_0123457_698	233_0123457_1	182_123457_1	20_13457_1	971_123457_1	23_0123457_1	29_0123457_1	1584_23457_194	1857_0123457_700	818_23457_151	288_123457_1	2_0123457_1	4_0123457_1	545_0123457_1	1293_0123457_898	1394_23457_2	1406_0123457_1	201_0123457_175	25_0123457_1	1272_23457_240	303_0123457_1	149_0123457_1	71_123457_32	487_0123457_1	167_0123457_1	249_0123457_1	96_13457_1	11_123457_1	365_0123457_1	48_0123457_1	1189_13457_1	1724_13457_275	410_123457_9	411_23457_1	1006_0123457_1	800_0123457_373	374_13457_1
1323_012457_481	579_0123457_1263	126_13457_1	761_0123457_1	1345_123457_1	115_0123457_1	404_0123457_1	258_0123457_1	64_0123457_1	83_0123457_1	173_0123457_693	233_0123457_1	182_123457_1	20_13457_1	971_123457_1	23_0123457_1	29_0123457_1	1584_23457_156	1857_0123457_736	818_23457_141	288_123457_1	2_0123457_1	4_0123457_1	545_0123457_1	1293_0123457_870	1394_23457_1	201_0123457_217	1272_23457_210	149_0123457_1	71_123457_26	487_0123457_1	167_0123457_1	96_13457_1	11_123457_1	365_0123457_1	48_0123457_1	1189_13457_1	1724_13457_246	410_123457_4	411_23457_1	1006_0123457_1	800_0123457_354	374_13457_1
1323_012457_514	579_0123457_1210	126_13457_1	761_0123457_1	1345_123457_1	115_0123457_1	404_0123457_1	258_0123457_1	64_0123457_1	83_0123457_1	173_0123457_722	233_0123457_1	20_13457_1	971_123457_1	23_0123457_1	29_0123457_1	1584_23457_127	1857_0123457_798	818_23457_128	288_123457_1	2_0123457_1	4_0123457_1	545_0123457_1	1293_0123457_864	1394_23457_1	201_0123457_220	1272_23457_204	149_0123457_1	71_123457_22	487_0123457_1	167_0123457_1	96_13457_1	365_0123457_1	48_0123457_1	1189_13457_1	1724_13457_230	410_123457_2	411_23457_1	1006_0123457_1	800_0123457_370	374_13457_1
1323_012457_568	579_0123457_1142	126_13457_1	761_0123457_1	115_0123457_1	404_0123457_1	258_0123457_1	64_0123457_1	83_0123457_1	173_0123457_764	233_0123457_1	20_13457_1	48_0123457_1	23_0123457_1	29_0123457_1	1584_23457_130	1857_0123457_789	818_23457_111	2_0123457_1	4_0123457_1	545_0123457_1	1293_0123457_872	1394_23457_1	201_0123457_219	1272_23457_174	149_0123457_1	71_123457_13	487_0123457_1	167_0123457_1	96_13457_1	365_0123457_1	1189_13457_1	1724_13457_236	410_123457_1	411_23457_1	1006_0123457_1	800_0123457_353	374_13457_1
1323_012457_631	579_0123457_1149	126_13457_1	761_0123457_1	115_0123457_1	404_0123457_1	258_0123457_1	64_0123457_1	83_0123457_1	173_0123457_807	233_0123457_1	20_13457_1	48_0123457_1	23_0123457_1	29_0123457_1	1584_23457_141	1857_0123457_723	818_23457_87	2_0123457_1	4_0123457_1	545_0123457_1	1293_0123457_906	1394_23457_1	201_0123457_196	1272_23457_144	149_0123457_1	71_123457_5	487_0123457_1	167_0123457_1	96_13457_1	365_0123457_1	1189_13457_1	1724_13457_243	411_23457_1	1006_0123457_1	800_0123457_316	374_13457_1
1323_012457_672	579_0123457_1177	71_123457_3	761_0123457_1	115_0123457_1	404_0123457_1	258_0123457_1	64_0123457_1	83_0123457_1	173_0123457_791	233_0123457_1	20_13457_1	48_0123457_1	23_0123457_1	29_0123457_1	1584_23457_159	1857_0123457_657	818_23457_71	2_0123457_1	4_0123457_1	545_0123457_1	1293_0123457_912	365_0123457_1	201_0123457_200	1272_23457_121	149_0123457_1	126_13457_1	487_0123457_1	167_0123457_1	96_13457_1	1189_13457_1	1724_13457_240	411_23457_1	1006_0123457_1	800_0123457_341	374_13457_1
1323_012457_694	579_0123457_1146	71_123457_2	761_0123457_1	115_0123457_1	404_0123457_1	258_0123457_1	64_0123457_1	83_0123457_1	173_0123457_837	233_0123457_1	20_13457_1	48_0123457_1	23_0123457_1	29_0123457_1	1584_23457_150	1857_0123457_606	818_23457_59	2_0123457_1	4_0123457_1	545_0123457_1	1293_0123457_966	365_0123457_1	201_0123457_185	1272_23457_108	149_0123457_1	126_13457_1	487_0123457_1	167_0123457_1	96_13457_1	1189_13457_1	1724_13457_256	411_23457_1	1006_0123457_1	800_0123457_357	374_13457_1
1323_012457_710	579_0123457_1149	71_123457_1	761_0123457_1	115_0123457_1	404_0123457_1	258_0123457_1	64_0123457_1	83_0123457_1	173_0123457_913	233_0123457_1	20_13457_1	48_0123457_1	23_0123457_1	29_0123457_1	1584_23457_146	1857_0123457_615	818_23457_42	2_0123457_1	4_0123457_1	545_0123457_1	1293_0123457_924	365_0123457_1	201_0123457_161	1272_23457_91	149_0123457_1	126_13457_1	487_0123457_1	167_0123457_1	96_13457_1	1189_13457_1	1724_13457_275	411_23457_1	1006_0123457_1	800_0123457_406	374_13457_1
1323_012457_755	579_0123457_1118	71_123457_1	761_0123457_1	115_0123457_1	404_0123457_1	258_0123457_1	64_0123457_1	83_0123457_1	173_0123457_995	233_0123457_1	20_13457_1	48_0123457_1	23_0123457_1	29_0123457_1	1584_23457_146	1857_0123457_637	818_23457_29	2_0123457_1	4_0123457_1	545_0123457_1	1293_0123457_887	365_0123457_1	201_0123457_141	1272_23457_83	149_0123457_1	126_13457_1	487_0123457_1	167_0123457_1	96_13457_1	1189_13457_1	1724_13457_284	411_23457_1	1006_0123457_1	800_0123457_403	374_13457_1
1323_012457_775	579_0123457_1038	761_0123457_1	115_0123457_1	404_0123457_1	258_0123457_1	64_0123457_1	83_0123457_1	173_0123457_1004	233_0123457_1	20_13457_1	48_0123457_1	23_0123457_1	1584_23457_167	1857_0123457_691	818_23457_28	2_0123457_1	545_0123457_1	1293_0123457_854	365_0123457_1	201_0123457_129	1272_23457_80	149_0123457_1	126_13457_1	487_0123457_1	167_0123457_1	96_13457_1	1189_13457_1	1724_13457_284	411_23457_1	1006_0123457_1	800_0123457_367	374_13457_1
1323_012457_801	579_0123457_1011	761_0123457_1	115_0123457_1	404_0123457_1	258_0123457_1	64_0123457_1	83_0123457_1	173_0123457_1030	233_0123457_1	20_13457_1	48_0123457_1	23_0123457_1	1584_23457_175	1857_0123457_719	818_23457_23	2_0123457_1	545_0123457_1	1293_0123457_798	365_0123457_1	201_0123457_110	1272_23457_86	149_0123457_1	126_13457_1	487_0123457_1	167_0123457_1	96_13457_1	1189_13457_1	1724_13457_271	411_23457_1	1006_0123457_1	800_0123457_337	374_13457_1
1323_012457_731	579_0123457_1006	761_0123457_1	115_0123457_1	404_0123457_1	258_0123457_1	64_0123457_1	83_0123457_1	173_0123457_1043	233_0123457_1	20_13457_1	48_0123457_1	23_0123457_1	1584_23457_203	1857_0123457_831	818_23457_20	2_0123457_1	545_0123457_1	1293_0123457_758	365_0123457_1	201_0123457_86	1272_23457_82	149_0123457_1	126_13457_1	487_0123457_1	167_0123457_1	96_13457_1	1189_13457_1	1724_13457_262	411_23457_1	1006_0123457_1	800_0123457_301	374_13457_1
1323_012457_693	579_0123457_999	761_0123457_1	115_0123457_1	404_0123457_1	258_0123457_1	64_0123457_1	83_0123457_1	173_0123457_1061	233_0123457_1	20_13457_1	48_0123457_1	23_0123457_1	1584_23457_211	1857_0123457_907	818_23457_16	2_0123457_1	545_0123457_1	1293_0123457_741	365_0123457_1	201_0123457_67	1272_23457_77	149_0123457_1	126_13457_1	487_0123457_1	167_0123457_1	96_13457_1	1189_13457_1	1724_13457_246	411_23457_1	1006_0123457_1	800_0123457_279	374_13457_1
1323_012457_661	579_0123457_1053	761_0123457_1	115_0123457_1	404_0123457_1	258_0123457_1	64_0123457_1	83_0123457_1	173_0123457_1036	233_0123457_1	20_13457_1	48_0123457_1	23_0123457_1	1584_23457_209	1857_0123457_869	818_23457_16	2_0123457_1	545_0123457_1	1293_0123457_743	365_0123457_1	201_0123457_42	1272_23457_63	149_0123457_1	126_13457_1	487_0123457_1	167_0123457_1	96_13457_1	1189_13457_1	1724_13457_279	411_23457_1	1006_0123457_1	800_0123457_281	374_13457_1
1323_012457_630	579_0123457_1165	761_0123457_1	115_0123457_1	404_0123457_1	258_0123457_1	64_0123457_1	83_0123457_1	173_0123457_1038	233_0123457_1	20_13457_1	48_0123457_1	23_0123457_1	1584_23457_186	1857_0123457_790	818_23457_15	2_0123457_1	545_0123457_1	1293_0123457_737	365_0123457_1	201_0123457_27	1272_23457_58	149_0123457_1	126_13457_1	487_0123457_1	167_0123457_1	96_13457_1	1189_13457_1	1724_13457_309	411_23457_1	1006_0123457_1	800_0123457_345	374_13457_1
1323_012457_615	579_0123457_1191	761_0123457_1	115_0123457_1	404_0123457_1	258_0123457_1	64_0123457_1	83_0123457_1	173_0123457_1030	233_0123457_1	20_13457_1	48_0123457_1	23_0123457_1	1584_23457_164	1857_0123457_768	818_23457_11	2_0123457_1	545_0123457_1	1293_0123457_805	365_0123457_1	201_0123457_14	1272_23457_41	149_0123457_1	126_13457_1	487_0123457_1	167_0123457_1	96_13457_1	1189_13457_1	1724_13457_331	411_23457_1	1006_0123457_1	800_0123457_349	374_13457_1
1323_012457_600	579_0123457_1238	761_0123457_1	115_0123457_1	404_0123457_1	258_0123457_1	64_0123457_1	83_0123457_1	173_0123457_1033	233_0123457_1	20_13457_1	48_0123457_1	23_0123457_1	1584_23457_160	1857_0123457_763	818_23457_9	2_0123457_1	545_0123457_1	1293_0123457_882	365_0123457_1	201_0123457_9	1272_23457_35	149_0123457_1	126_13457_1	487_0123457_1	167_0123457_1	96_13457_1	1189_13457_1	1724_13457_334	411_23457_1	1006_0123457_1	800_0123457_314	374_13457_1
1323_012457_551	579_0123457_1314	761_0123457_1	115_0123457_1	404_0123457_1	258_0123457_1	64_0123457_1	83_0123457_1	173_0123457_1064	233_0123457_1	20_13457_1	48_0123457_1	23_0123457_1	1584_23457_153	1857_0123457_747	818_23457_7	2_0123457_1	545_0123457_1	1293_0123457_954	365_0123457_1	201_0123457_4	1272_23457_27	149_0123457_1	126_13457_1	487_0123457_1	167_0123457_1	96_13457_1	1189_13457_1	1724_13457_327	411_23457_1	1006_0123457_1	800_0123457_290	374_13457_1
1323_012457_511	579_0123457_1323	761_0123457_1	115_0123457_1	404_0123457_1	258_0123457_1	64_0123457_1	83_0123457_1	173_0123457_1052	233_0123457_1	20_13457_1	48_0123457_1	23_0123457_1	1584_23457_148	1857_0123457_747	818_23457_6	2_0123457_1	545_0123457_1	1293_0123457_1020	365_0123457_1	201_0123457_3	1272_23457_18	149_0123457_1	126_13457_1	487_0123457_1	167_0123457_1	96_13457_1	1189_13457_1	1724_13457_297	411_23457_1	1006_0123457_1	800_0123457_263	374_13457_1
1323_012457_444	579_0123457_1379	761_0123457_1	115_0123457_1	404_0123457_1	258_0123457_1	64_0123457_1	83_0123457_1	173_0123457_1095	233_0123457_1	20_13457_1	48_0123457_1	23_0123457_1	1584_23457_141	1857_0123457_711	818_23457_6	2_0123457_1	545_0123457_1	1293_0123457_1055	365_0123457_1	201_0123457_2	1272_23457_11	149_0123457_1	126_13457_1	487_0123457_1	167_0123457_1	96_13457_1	1189_13457_1	1724_13457_290	411_23457_1	1006_0123457_1	800_0123457_243	374_13457_1
1323_012457_399	579_0123457_1390	761_0123457_1	115_0123457_1	404_0123457_1	258_0123457_1	64_0123457_1	83_0123457_1	173_0123457_1119	233_0123457_1	20_13457_1	48_0123457_1	23_0123457_1	1584_23457_115	1857_0123457_724	818_23457_5	2_0123457_1	545_0123457_1	1293_0123457_1037	365_0123457_1	201_0123457_1	1272_23457_8	149_0123457_1	126_13457_1	487_0123457_1	167_0123457_1	96_13457_1	1189_13457_1	1724_13457_291	411_23457_1	1006_0123457_1	800_0123457_217	374_13457_1
1323_012457_341	579_0123457_1384	761_0123457_1	115_0123457_1	404_0123457_1	258_0123457_1	64_0123457_1	83_0123457_1	173_0123457_1128	233_0123457_1	20_13457_1	48_0123457_1	23_0123457_1	1584_23457_101	1857_0123457_797	818_23457_4	2_0123457_1	545_0123457_1	1293_0123457_1003	365_0123457_1	201_0123457_1	1272_23457_5	149_0123457_1	126_13457_1	487_0123457_1	167_0123457_1	96_13457_1	1189_13457_1	1724_13457_310	411_23457_1	1006_0123457_1	800_0123457_179	374_13457_1
1323_012457_279	579_0123457_1425	761_0123457_1	115_0123457_1	258_0123457_1	64_0123457_1	83_0123457_1	173_0123457_1119	233_0123457_1	20_13457_1	48_0123457_1	23_0123457_1	1584_23457_81	1857_0123457_966	818_23457_3	404_0123457_1	545_0123457_1	1293_0123457_931	365_0123457_1	1272_23457_4	149_0123457_1	126_13457_1	487_0123457_1	2_0123457_1	167_0123457_1	96_13457_1	1189_13457_1	1724_13457_346	411_23457_1	1006_0123457_1	800_0123457_185	374_13457_1
1323_012457_242	579_0123457_1464	761_0123457_1	115_0123457_1	258_0123457_1	64_0123457_1	83_0123457_1	173_0123457_1053	233_0123457_1	20_13457_1	48_0123457_1	23_0123457_1	1584_23457_69	1857_0123457_1100	818_23457_2	404_0123457_1	545_0123457_1	1293_0123457_866	365_0123457_1	1272_23457_2	149_0123457_1	126_13457_1	487_0123457_1	2_0123457_1	167_0123457_1	96_13457_1	1189_13457_1	1724_13457_410	411_23457_1	1006_0123457_1	800_0123457_193	374_13457_1
1323_012457_206	579_0123457_1539	761_0123457_1	115_0123457_1	258_0123457_1	64_0123457_1	83_0123457_1	173_0123457_981	233_0123457_1	20_13457_1	48_0123457_1	23_0123457_1	1584_23457_57	1857_0123457_1099	818_23457_2	404_0123457_1	545_0123457_1	1293_0123457_848	365_0123457_1	1272_23457_1	149_0123457_1	126_13457_1	487_0123457_1	2_0123457_1	167_0123457_1	96_13457_1	1189_13457_1	1724_13457_466	411_23457_1	1006_0123457_1	800_0123457_209	374_13457_1
1323_012457_166	579_0123457_1557	761_0123457_1	115_0123457_1	258_0123457_1	64_0123457_1	83_0123457_1	173_0123457_938	233_0123457_1	20_13457_1	48_0123457_1	23_0123457_1	1584_23457_49	1857_0123457_1070	818_23457_1	404_0123457_1	545_0123457_1	1293_0123457_820	365_0123457_1	1272_23457_1	149_0123457_1	126_13457_1	487_0123457_1	2_0123457_1	167_0123457_1	96_13457_1	1189_13457_1	1724_13457_510	411_23457_1	1006_0123457_1	800_0123457_223	374_13457_1
1323_012457_143	579_0123457_1501	761_0123457_1	115_0123457_1	258_0123457_1	64_0123457_1	83_0123457_1	173_0123457_909	233_0123457_1	20_13457_1	48_0123457_1	23_0123457_1	1584_23457_38	1857_0123457_996	404_0123457_1	545_0123457_1	1293_0123457_803	365_0123457_1	1272_23457_1	149_0123457_1	126_13457_1	487_0123457_1	2_0123457_1	167_0123457_1	96_13457_1	1189_13457_1	1724_13457_545	411_23457_1	1006_0123457_1	800_0123457_246	374_13457_1
1323_012457_125	579_0123457_1497	761_0123457_1	115_0123457_1	258_0123457_1	64_0123457_1	83_0123457_1	173_0123457_872	233_0123457_1	20_13457_1	48_0123457_1	23_0123457_1	1584_23457_31	1857_0123457_988	404_0123457_1	545_0123457_1	1293_0123457_847	365_0123457_1	149_0123457_1	126_13457_1	487_0123457_1	2_0123457_1	167_0123457_1	96_13457_1	1189_13457_1	1724_13457_577	411_23457_1	1006_0123457_1	800_0123457_249	374_13457_1
1323_012457_108	579_0123457_1539	761_0123457_1	115_0123457_1	258_0123457_1	64_0123457_1	83_0123457_1	173_0123457_803	233_0123457_1	20_13457_1	48_0123457_1	23_0123457_1	1584_23457_28	1857_0123457_1012	404_0123457_1	545_0123457_1	1293_0123457_841	365_0123457_1	149_0123457_1	126_13457_1	487_0123457_1	2_0123457_1	167_0123457_1	96_13457_1	1189_13457_1	1724_13457_597	411_23457_1	1006_0123457_1	800_0123457_272	374_13457_1
1323_012457_87	579_0123457_1707	761_0123457_1	115_0123457_1	258_0123457_1	64_0123457_1	83_0123457_1	173_0123457_797	233_0123457_1	20_13457_1	48_0123457_1	23_0123457_1	1584_23457_15	1857_0123457_1008	404_0123457_1	545_0123457_1	1293_0123457_847	365_0123457_1	149_0123457_1	126_13457_1	487_0123457_1	2_0123457_1	167_0123457_1	96_13457_1	1189_13457_1	1724_13457_613	411_23457_1	1006_0123457_1	800_0123457_248	374_13457_1
1323_012457_64	579_0123457_1729	761_0123457_1	115_0123457_1	258_0123457_1	64_0123457_1	83_0123457_1	173_0123457_809	233_0123457_1	20_13457_1	48_0123457_1	23_0123457_1	1584_23457_9	1857_0123457_1062	404_0123457_1	545_0123457_1	1293_0123457_859	365_0123457_1	149_0123457_1	126_13457_1	487_0123457_1	2_0123457_1	167_0123457_1	96_13457_1	1189_13457_1	1724_13457_592	411_23457_1	1006_0123457_1	800_0123457_210	374_13457_1
1323_012457_51	579_0123457_1734	761_0123457_1	115_0123457_1	258_0123457_1	64_0123457_1	83_0123457_1	173_0123457_859	233_0123457_1	20_13457_1	48_0123457_1	23_0123457_1	1584_23457_6	1857_0123457_1155	404_0123457_1	545_0123457_1	1293_0123457_839	365_0123457_1	149_0123457_1	126_13457_1	487_0123457_1	2_0123457_1	167_0123457_1	96_13457_1	1189_13457_1	1724_13457_518	411_23457_1	1006_0123457_1	800_0123457_183	374_13457_1
1323_012457_39	579_0123457_1700	761_0123457_1	115_0123457_1	258_0123457_1	64_0123457_1	83_0123457_1	173_0123457_885	233_0123457_1	20_13457_1	48_0123457_1	23_0123457_1	1584_23457_4	1857_0123457_1144	404_0123457_1	545_0123457_1	1293_0123457_867	365_0123457_1	149_0123457_1	126_13457_1	487_0123457_1	2_0123457_1	167_0123457_1	96_13457_1	1189_13457_1	1724_13457_463	411_23457_1	1006_0123457_1	800_0123457_192	374_13457_1
1323_012457_22	579_0123457_1649	761_0123457_1	115_0123457_1	258_0123457_1	64_0123457_1	83_0123457_1	173_0123457_954	233_0123457_1	20_13457_1	48_0123457_1	23_0123457_1	1584_23457_4	1857_0123457_1088	404_0123457_1	545_0123457_1	1293_0123457_892	365_0123457_1	149_0123457_1	126_13457_1	487_0123457_1	2_0123457_1	167_0123457_1	96_13457_1	1189_13457_1	1724_13457_426	411_23457_1	1006_0123457_1	800_0123457_188	374_13457_1
1323_012457_14	579_0123457_1730	761_0123457_1	115_0123457_1	258_0123457_1	64_0123457_1	83_0123457_1	173_0123457_986	233_0123457_1	20_13457_1	48_0123457_1	23_0123457_1	1584_23457_3	1857_0123457_992	404_0123457_1	545_0123457_1	1293_0123457_866	365_0123457_1	149_0123457_1	126_13457_1	487_0123457_1	2_0123457_1	167_0123457_1	96_13457_1	1189_13457_1	1724_13457_378	411_23457_1	1006_0123457_1	800_0123457_180	374_13457_1
1323_012457_9	579_0123457_1828	761_0123457_1	115_0123457_1	258_0123457_1	64_0123457_1	83_0123457_1	173_0123457_975	233_0123457_1	20_13457_1	48_0123457_1	23_0123457_1	1584_23457_2	1857_0123457_908	404_0123457_1	545_0123457_1	1293_0123457_850	365_0123457_1	149_0123457_1	126_13457_1	487_0123457_1	2_0123457_1	167_0123457_1	96_13457_1	1189_13457_1	1724_13457_318	411_23457_1	1006_0123457_1	800_0123457_140	374_13457_1
1323_012457_4	579_0123457_1869	761_0123457_1	115_0123457_1	258_0123457_1	64_0123457_1	83_0123457_1	173_0123457_968	233_0123457_1	20_13457_1	48_0123457_1	23_0123457_1	1584_23457_2	1857_0123457_917	404_0123457_1	545_0123457_1	1293_0123457_865	365_0123457_1	149_0123457_1	126_13457_1	487_0123457_1	2_0123457_1	167_0123457_1	96_13457_1	1189_13457_1	1724_13457_270	411_23457_1	1006_0123457_1	800_0123457_111	374_13457_1
1323_012457_3	579_0123457_1896	761_0123457_1	115_0123457_1	258_0123457_1	64_0123457_1	83_0123457_1	173_0123457_983	233_0123457_1	20_13457_1	48_0123457_1	23_0123457_1	1584_23457_1	1857_0123457_987	404_0123457_1	545_0123457_1	1293_0123457_867	365_0123457_1	149_0123457_1	126_13457_1	487_0123457_1	2_0123457_1	167_0123457_1	96_13457_1	1189_13457_1	1724_13457_237	411_23457_1	1006_0123457_1	800_0123457_70	374_13457_1
1323_012457_2	579_0123457_1901	761_0123457_1	115_0123457_1	258_0123457_1	64_0123457_1	83_0123457_1	173_0123457_1037	233_0123457_1	20_13457_1	48_0123457_1	23_0123457_1	1584_23457_1	1857_0123457_996	404_0123457_1	545_0123457_1	1293_0123457_845	365_0123457_1	149_0123457_1	126_13457_1	487_0123457_1	2_0123457_1	167_0123457_1	96_13457_1	1189_13457_1	1724_13457_221	411_23457_1	1006_0123457_1	800_0123457_59	374_13457_1
1323_012457_2	579_0123457_2003	761_0123457_1	115_0123457_1	258_0123457_1	64_0123457_1	83_0123457_1	173_0123457_1016	233_0123457_1	20_13457_1	48_0123457_1	23_0123457_1	1584_23457_1	1857_0123457_1108	404_0123457_1	545_0123457_1	1293_0123457_871	365_0123457_1	149_0123457_1	126_13457_1	487_0123457_1	2_0123457_1	167_0123457_1	96_13457_1	1189_13457_1	1724_13457_215	411_23457_1	1006_0123457_1	800_0123457_35	374_13457_1
1323_012457_1	579_0123457_2086	761_0123457_1	115_0123457_1	258_0123457_1	64_0123457_1	83_0123457_1	173_0123457_956	233_0123457_1	20_13457_1	48_0123457_1	23_0123457_1	1584_23457_1	1857_0123457_1167	404_0123457_1	545_0123457_1	1293_0123457_899	365_0123457_1	149_0123457_1	126_13457_1	487_0123457_1	2_0123457_1	167_0123457_1	96_13457_1	1189_13457_1	1724_13457_191	411_23457_1	1006_0123457_1	800_0123457_26	374_13457_1
1323_012457_1	579_0123457_2177	761_0123457_1	115_0123457_1	258_0123457_1	64_0123457_1	83_0123457_1	173_0123457_893	233_0123457_1	20_13457_1	48_0123457_1	23_0123457_1	1584_23457_1	1857_0123457_1191	404_0123457_1	545_0123457_1	1293_0123457_923	365_0123457_1	149_0123457_1	126_13457_1	487_0123457_1	2_0123457_1	167_0123457_1	96_13457_1	1189_13457_1	1724_13457_178	411_23457_1	1006_0123457_1	800_0123457_17	374_13457_1
1323_012457_1	579_0123457_2229	761_0123457_1	115_0123457_1	258_0123457_1	64_0123457_1	83_0123457_1	173_0123457_848	233_0123457_1	20_13457_1	48_0123457_1	23_0123457_1	1857_0123457_1223	404_0123457_1	545_0123457_1	1293_0123457_930	365_0123457_1	149_0123457_1	487_0123457_1	2_0123457_1	167_0123457_1	1189_13457_1	1724_13457_147	1006_0123457_1	800_0123457_14	374_13457_1
1323_012457_1	579_0123457_2205	761_0123457_1	115_0123457_1	258_0123457_1	64_0123457_1	83_0123457_1	173_0123457_894	233_0123457_1	20_13457_1	48_0123457_1	23_0123457_1	1857_0123457_1199	404_0123457_1	545_0123457_1	1293_0123457_890	365_0123457_1	149_0123457_1	487_0123457_1	2_0123457_1	167_0123457_1	1189_13457_1	1724_13457_125	1006_0123457_1	800_0123457_5	374_13457_1
579_0123457_2161	167_0123457_1	20_13457_1	48_0123457_1	1189_13457_1	1724_13457_106	761_0123457_1	545_0123457_1	1857_0123457_1217	115_0123457_1	258_0123457_1	2_0123457_1	64_0123457_1	365_0123457_1	1006_0123457_1	487_0123457_1	1293_0123457_825	800_0123457_4	173_0123457_953	374_13457_1	233_0123457_1
579_0123457_2122	167_0123457_1	20_13457_1	48_0123457_1	1189_13457_1	1724_13457_83	761_0123457_1	545_0123457_1	1857_0123457_1187	115_0123457_1	258_0123457_1	2_0123457_1	64_0123457_1	365_0123457_1	1006_0123457_1	487_0123457_1	1293_0123457_771	800_0123457_3	173_0123457_977	374_13457_1	233_0123457_1
579_0123457_1997	167_0123457_1	20_13457_1	48_0123457_1	1189_13457_1	1724_13457_69	761_0123457_1	545_0123457_1	1857_0123457_1172	115_0123457_1	258_0123457_1	2_0123457_1	64_0123457_1	365_0123457_1	1006_0123457_1	487_0123457_1	1293_0123457_757	800_0123457_3	173_0123457_1065	374_13457_1	233_0123457_1
579_0123457_1939	167_0123457_1	20_13457_1	48_0123457_1	1189_13457_1	1724_13457_54	761_0123457_1	545_0123457_1	1857_0123457_1096	115_0123457_1	258_0123457_1	2_0123457_1	64_0123457_1	365_0123457_1	1006_0123457_1	487_0123457_1	1293_0123457_801	800_0123457_3	173_0123457_1105	374_13457_1	233_0123457_1
579_0123457_1937	167_0123457_1	20_13457_1	48_0123457_1	1189_13457_1	1724_13457_40	761_0123457_1	545_0123457_1	1857_0123457_1065	115_0123457_1	258_0123457_1	2_0123457_1	64_0123457_1	365_0123457_1	1006_0123457_1	487_0123457_1	1293_0123457_861	800_0123457_2	173_0123457_1116	374_13457_1	233_0123457_1
579_0123457_1968	167_0123457_1	20_13457_1	48_0123457_1	1189_13457_1	1724_13457_25	761_0123457_1	545_0123457_1	1857_0123457_1048	115_0123457_1	258_0123457_1	2_0123457_1	64_0123457_1	365_0123457_1	1006_0123457_1	487_0123457_1	1293_0123457_895	800_0123457_2	173_0123457_1118	374_13457_1	233_0123457_1
579_0123457_2013	167_0123457_1	20_13457_1	48_0123457_1	1189_13457_1	1724_13457_12	761_0123457_1	545_0123457_1	1857_0123457_1018	115_0123457_1	258_0123457_1	2_0123457_1	64_0123457_1	365_0123457_1	1006_0123457_1	487_0123457_1	1293_0123457_942	800_0123457_2	173_0123457_1083	374_13457_1	233_0123457_1
579_0123457_1952	167_0123457_1	20_13457_1	48_0123457_1	1189_13457_1	1724_13457_8	761_0123457_1	545_0123457_1	1857_0123457_1080	115_0123457_1	258_0123457_1	2_0123457_1	64_0123457_1	365_0123457_1	1006_0123457_1	487_0123457_1	1293_0123457_966	800_0123457_2	173_0123457_997	374_13457_1	233_0123457_1
579_0123457_1845	167_0123457_1	20_13457_1	48_0123457_1	1189_13457_1	1724_13457_7	761_0123457_1	545_0123457_1	1857_0123457_1161	115_0123457_1	258_0123457_1	2_0123457_1	64_0123457_1	365_0123457_1	1006_0123457_1	487_0123457_1	1293_0123457_997	800_0123457_1	173_0123457_977	374_13457_1	233_0123457_1
579_0123457_1777	20_13457_1	48_0123457_1	1189_13457_1	1724_13457_6	761_0123457_1	545_0123457_1	1857_0123457_1227	115_0123457_1	258_0123457_1	2_0123457_1	1006_0123457_1	487_0123457_1	1293_0123457_1028	365_0123457_1	173_0123457_1005	374_13457_1	233_0123457_1
579_0123457_1573	20_13457_1	48_0123457_1	1189_13457_1	1724_13457_4	761_0123457_1	545_0123457_1	1857_0123457_1297	115_0123457_1	258_0123457_1	2_0123457_1	1006_0123457_1	487_0123457_1	1293_0123457_1121	365_0123457_1	173_0123457_1072	374_13457_1	233_0123457_1
579_0123457_1494	20_13457_1	48_0123457_1	1189_13457_1	1724_13457_3	761_0123457_1	545_0123457_1	1857_0123457_1305	115_0123457_1	258_0123457_1	2_0123457_1	1006_0123457_1	487_0123457_1	1293_0123457_1190	365_0123457_1	173_0123457_1154	374_13457_1	233_0123457_1
579_0123457_1512	48_0123457_1	761_0123457_1	545_0123457_1	1857_0123457_1254	115_0123457_1	258_0123457_1	2_0123457_1	1006_0123457_1	487_0123457_1	1293_0123457_1216	365_0123457_1	173_0123457_1226	233_0123457_1
579_0123457_1473	48_0123457_1	761_0123457_1	545_0123457_1	1857_0123457_1231	115_0123457_1	258_0123457_1	2_0123457_1	1006_0123457_1	487_0123457_1	1293_0123457_1187	365_0123457_1	173_0123457_1218	233_0123457_1
579_0123457_1430	48_0123457_1	761_0123457_1	545_0123457_1	1857_0123457_1360	115_0123457_1	258_0123457_1	2_0123457_1	1006_0123457_1	487_0123457_1	1293_0123457_1148	365_0123457_1	173_0123457_1178	233_0123457_1
579_0123457_1364	48_0123457_1	761_0123457_1	545_0123457_1	1857_0123457_1515	115_0123457_1	258_0123457_1	2_0123457_1	1006_0123457_1	487_0123457_1	1293_0123457_1073	365_0123457_1	173_0123457_1203	233_0123457_1
579_0123457_1324	48_0123457_1	761_0123457_1	545_0123457_1	1857_0123457_1623	115_0123457_1	258_0123457_1	2_0123457_1	1006_0123457_1	487_0123457_1	1293_0123457_1035	365_0123457_1	173_0123457_1298	233_0123457_1
579_0123457_1322	48_0123457_1	761_0123457_1	545_0123457_1	1857_0123457_1675	115_0123457_1	258_0123457_1	2_0123457_1	1006_0123457_1	487_0123457_1	1293_0123457_1015	365_0123457_1	173_0123457_1385	233_0123457_1
579_0123457_1289	48_0123457_1	761_0123457_1	545_0123457_1	1857_0123457_1664	115_0123457_1	258_0123457_1	2_0123457_1	1006_0123457_1	487_0123457_1	1293_0123457_1022	365_0123457_1	173_0123457_1467	233_0123457_1
579_0123457_1280	48_0123457_1	761_0123457_1	545_0123457_1	1857_0123457_1655	115_0123457_1	258_0123457_1	2_0123457_1	1006_0123457_1	487_0123457_1	1293_0123457_1001	365_0123457_1	173_0123457_1441	233_0123457_1
579_0123457_1240	48_0123457_1	761_0123457_1	545_0123457_1	1857_0123457_1603	115_0123457_1	258_0123457_1	2_0123457_1	1006_0123457_1	487_0123457_1	1293_0123457_988	365_0123457_1	173_0123457_1456	233_0123457_1
579_0123457_1171	48_0123457_1	761_0123457_1	545_0123457_1	1857_0123457_1686	115_0123457_1	258_0123457_1	2_0123457_1	1006_0123457_1	487_0123457_1	1293_0123457_929	365_0123457_1	173_0123457_1512	233_0123457_1
579_0123457_1124	48_0123457_1	761_0123457_1	545_0123457_1	1857_0123457_1686	115_0123457_1	258_0123457_1	2_0123457_1	1006_0123457_1	487_0123457_1	1293_0123457_883	365_0123457_1	173_0123457_1556	233_0123457_1
579_0123457_1080	48_0123457_1	761_0123457_1	545_0123457_1	1857_0123457_1660	115_0123457_1	258_0123457_1	2_0123457_1	1006_0123457_1	487_0123457_1	1293_0123457_904	365_0123457_1	173_0123457_1577	233_0123457_1
579_0123457_1023	48_0123457_1	761_0123457_1	545_0123457_1	1857_0123457_1582	115_0123457_1	258_0123457_1	2_0123457_1	1006_0123457_1	487_0123457_1	1293_0123457_952	365_0123457_1	173_0123457_1589	233_0123457_1
579_0123457_1022	48_0123457_1	761_0123457_1	545_0123457_1	1857_0123457_1496	115_0123457_1	258_0123457_1	2_0123457_1	1006_0123457_1	487_0123457_1	1293_0123457_1050	365_0123457_1	173_0123457_1631	233_0123457_1
579_0123457_988	48_0123457_1	761_0123457_1	545_0123457_1	1857_0123457_1455	115_0123457_1	258_0123457_1	2_0123457_1	1006_0123457_1	487_0123457_1	1293_0123457_1064	365_0123457_1	173_0123457_1659	233_0123457_1
579_0123457_946	48_0123457_1	761_0123457_1	545_0123457_1	1857_0123457_1402	115_0123457_1	258_0123457_1	2_0123457_1	1006_0123457_1	487_0123457_1	1293_0123457_1117	365_0123457_1	173_0123457_1596	233_0123457_1
579_0123457_901	48_0123457_1	761_0123457_1	545_0123457_1	1857_0123457_1504	115_0123457_1	258_0123457_1	2_0123457_1	1006_0123457_1	487_0123457_1	1293_0123457_1125	365_0123457_1	173_0123457_1567	233_0123457_1
579_0123457_864	48_0123457_1	761_0123457_1	545_0123457_1	1857_0123457_1585	115_0123457_1	258_0123457_1	2_0123457_1	1006_0123457_1	487_0123457_1	1293_0123457_1113	365_0123457_1	173_0123457_1504	233_0123457_1
579_0123457_887	48_0123457_1	761_0123457_1	545_0123457_1	1857_0123457_1677	115_0123457_1	258_0123457_1	2_0123457_1	1006_0123457_1	487_0123457_1	1293_0123457_1060	365_0123457_1	173_0123457_1455	233_0123457_1
579_0123457_901	48_0123457_1	761_0123457_1	545_0123457_1	1857_0123457_1663	115_0123457_1	258_0123457_1	2_0123457_1	1006_0123457_1	487_0123457_1	1293_0123457_1062	365_0123457_1	173_0123457_1470	233_0123457_1
579_0123457_982	48_0123457_1	761_0123457_1	545_0123457_1	1857_0123457_1676	115_0123457_1	258_0123457_1	2_0123457_1	1006_0123457_1	487_0123457_1	1293_0123457_1054	365_0123457_1	173_0123457_1509	233_0123457_1
579_0123457_1003	48_0123457_1	761_0123457_1	545_0123457_1	1857_0123457_1665	115_0123457_1	258_0123457_1	2_0123457_1	1006_0123457_1	487_0123457_1	1293_0123457_1055	365_0123457_1	173_0123457_1513	233_0123457_1
579_0123457_996	48_0123457_1	761_0123457_1	545_0123457_1	1857_0123457_1645	115_0123457_1	258_0123457_1	2_0123457_1	1006_0123457_1	487_0123457_1	1293_0123457_1044	365_0123457_1	173_0123457_1528	233_0123457_1
579_0123457_980	48_0123457_1	761_0123457_1	545_0123457_1	1857_0123457_1528	115_0123457_1	258_0123457_1	2_0123457_1	1006_0123457_1	487_0123457_1	1293_0123457_1060	365_0123457_1	173_0123457_1538	233_0123457_1
579_0123457_932	48_0123457_1	761_0123457_1	545_0123457_1	1857_0123457_1453	115_0123457_1	258_0123457_1	2_0123457_1	1006_0123457_1	487_0123457_1	1293_0123457_1190	365_0123457_1	173_0123457_1475	233_0123457_1
579_0123457_958	48_0123457_1	761_0123457_1	545_0123457_1	1857_0123457_1412	115_0123457_1	258_0123457_1	2_0123457_1	1006_0123457_1	487_0123457_1	1293_0123457_1261	365_0123457_1	173_0123457_1471	233_0123457_1
579_0123457_967	48_0123457_1	761_0123457_1	545_0123457_1	1857_0123457_1323	115_0123457_1	258_0123457_1	2_0123457_1	1006_0123457_1	487_0123457_1	1293_0123457_1313	365_0123457_1	173_0123457_1449	233_0123457_1
579_0123457_935	48_0123457_1	761_0123457_1	545_0123457_1	1857_0123457_1255	115_0123457_1	258_0123457_1	2_0123457_1	1006_0123457_1	487_0123457_1	1293_0123457_1436	365_0123457_1	173_0123457_1497	233_0123457_1
579_0123457_908	48_0123457_1	761_0123457_1	545_0123457_1	1857_0123457_1208	115_0123457_1	258_0123457_1	2_0123457_1	1006_0123457_1	487_0123457_1	1293_0123457_1531	365_0123457_1	173_0123457_1524	233_0123457_1
579_0123457_878	48_0123457_1	761_0123457_1	545_0123457_1	1857_0123457_1191	115_0123457_1	258_0123457_1	2_0123457_1	1006_0123457_1	487_0123457_1	1293_0123457_1619	365_0123457_1	173_0123457_1500	233_0123457_1
579_0123457_888	48_0123457_1	761_0123457_1	545_0123457_1	1857_0123457_1191	115_0123457_1	258_0123457_1	2_0123457_1	1006_0123457_1	487_0123457_1	1293_0123457_1699	365_0123457_1	173_0123457_1480	233_0123457_1
579_0123457_904	48_0123457_1	761_0123457_1	545_0123457_1	1857_0123457_1267	115_0123457_1	258_0123457_1	2_0123457_1	1006_0123457_1	487_0123457_1	1293_0123457_1746	365_0123457_1	173_0123457_1347	233_0123457_1
579_0123457_907	48_0123457_1	761_0123457_1	545_0123457_1	1857_0123457_1365	115_0123457_1	258_0123457_1	2_0123457_1	1006_0123457_1	487_0123457_1	1293_0123457_1785	365_0123457_1	173_0123457_1255	233_0123457_1
579_0123457_914	48_0123457_1	761_0123457_1	545_0123457_1	1857_0123457_1426	115_0123457_1	258_0123457_1	2_0123457_1	1006_0123457_1	487_0123457_1	1293_0123457_1724	365_0123457_1	173_0123457_1199	233_0123457_1
579_0123457_884	48_0123457_1	761_0123457_1	545_0123457_1	1857_0123457_1449	115_0123457_1	258_0123457_1	2_0123457_1	1006_0123457_1	487_0123457_1	1293_0123457_1699	365_0123457_1	173_0123457_1216	233_0123457_1
579_0123457_865	48_0123457_1	761_0123457_1	545_0123457_1	1857_0123457_1447	115_0123457_1	258_0123457_1	2_0123457_1	1006_0123457_1	487_0123457_1	1293_0123457_1612	365_0123457_1	173_0123457_1280	233_0123457_1
579_0123457_869	48_0123457_1	761_0123457_1	545_0123457_1	1857_0123457_1409	115_0123457_1	258_0123457_1	2_0123457_1	1006_0123457_1	487_0123457_1	1293_0123457_1583	365_0123457_1	173_0123457_1283	233_0123457_1
579_0123457_869	48_0123457_1	761_0123457_1	545_0123457_1	1857_0123457_1402	115_0123457_1	258_0123457_1	2_0123457_1	1006_0123457_1	487_0123457_1	1293_0123457_1589	365_0123457_1	173_0123457_1339	233_0123457_1
579_0123457_897	48_0123457_1	761_0123457_1	545_0123457_1	1857_0123457_1389	115_0123457_1	258_0123457_1	2_0123457_1	1006_0123457_1	487_0123457_1	1293_0123457_1559	365_0123457_1	173_0123457_1416	233_0123457_1
579_0123457_911	48_0123457_1	761_0123457_1	545_0123457_1	1857_0123457_1297	115_0123457_1	258_0123457_1	2_0123457_1	1006_0123457_1	487_0123457_1	1293_0123457_1539	365_0123457_1	173_0123457_1463	233_0123457_1
579_0123457_905	48_0123457_1	761_0123457_1	545_0123457_1	1857_0123457_1254	115_0123457_1	258_0123457_1	2_0123457_1	1006_0123457_1	487_0123457_1	1293_0123457_1601	365_0123457_1	173_0123457_1464	233_0123457_1
579_0123457_863	48_0123457_1	761_0123457_1	545_0123457_1	1857_0123457_1213	115_0123457_1	258_0123457_1	2_0123457_1	1006_0123457_1	487_0123457_1	1293_0123457_1602	365_0123457_1	173_0123457_1420	233_0123457_1
579_0123457_845	48_0123457_1	761_0123457_1	545_0123457_1	1857_0123457_1274	115_0123457_1	258_0123457_1	2_0123457_1	1006_0123457_1	487_0123457_1	1293_0123457_1525	365_0123457_1	173_0123457_1433	233_0123457_1
579_0123457_814	48_0123457_1	761_0123457_1	545_0123457_1	1857_0123457_1269	115_0123457_1	258_0123457_1	2_0123457_1	1006_0123457_1	487_0123457_1	1293_0123457_1466	365_0123457_1	173_0123457_1575	233_0123457_1
579_0123457_796	48_0123457_1	761_0123457_1	545_0123457_1	1857_0123457_1237	115_0123457_1	258_0123457_1	2_0123457_1	1006_0123457_1	487_0123457_1	1293_0123457_1456	365_0123457_1	173_0123457_1727	233_0123457_1
579_0123457_795	48_0123457_1	761_0123457_1	545_0123457_1	1857_0123457_1269	115_0123457_1	258_0123457_1	2_0123457_1	1006_0123457_1	487_0123457_1	1293_0123457_1413	365_0123457_1	173_0123457_1842	233_0123457_1
579_0123457_801	48_0123457_1	761_0123457_1	545_0123457_1	1857_0123457_1266	115_0123457_1	258_0123457_1	2_0123457_1	1006_0123457_1	487_0123457_1	1293_0123457_1367	365_0123457_1	173_0123457_1876	233_0123457_1
579_0123457_884	48_0123457_1	761_0123457_1	545_0123457_1	1857_0123457_1300	115_0123457_1	258_0123457_1	2_0123457_1	1006_0123457_1	487_0123457_1	1293_0123457_1308	365_0123457_1	173_0123457_1863	233_0123457_1
579_0123457_923	48_0123457_1	761_0123457_1	545_0123457_1	1857_0123457_1308	115_0123457_1	258_0123457_1	2_0123457_1	1006_0123457_1	487_0123457_1	1293_0123457_1264	365_0123457_1	173_0123457_1825	233_0123457_1
579_0123457_936	48_0123457_1	761_0123457_1	545_0123457_1	1857_0123457_1343	115_0123457_1	258_0123457_1	2_0123457_1	1006_0123457_1	487_0123457_1	1293_0123457_1299	365_0123457_1	173_0123457_1715	233_0123457_1
579_0123457_935	48_0123457_1	761_0123457_1	545_0123457_1	1857_0123457_1384	115_0123457_1	258_0123457_1	2_0123457_1	1006_0123457_1	487_0123457_1	1293_0123457_1291	365_0123457_1	173_0123457_1669	233_0123457_1
579_0123457_899	48_0123457_1	761_0123457_1	545_0123457_1	1857_0123457_1472	115_0123457_1	258_0123457_1	2_0123457_1	1006_0123457_1	487_0123457_1	1293_0123457_1293	365_0123457_1	173_0123457_1599	233_0123457_1
579_0123457_864	48_0123457_1	761_0123457_1	545_0123457_1	1857_0123457_1548	115_0123457_1	258_0123457_1	2_0123457_1	1006_0123457_1	487_0123457_1	1293_0123457_1322	365_0123457_1	173_0123457_1550	233_0123457_1
579_0123457_821	48_0123457_1	761_0123457_1	545_0123457_1	1857_0123457_1577	115_0123457_1	258_0123457_1	2_0123457_1	1006_0123457_1	487_0123457_1	1293_0123457_1315	365_0123457_1	173_0123457_1537	233_0123457_1
579_0123457_865	48_0123457_1	761_0123457_1	545_0123457_1	1857_0123457_1560	115_0123457_1	258_0123457_1	2_0123457_1	1006_0123457_1	487_0123457_1	1293_0123457_1314	365_0123457_1	173_0123457_1483	233_0123457_1
579_0123457_914	48_0123457_1	761_0123457_1	545_0123457_1	1857_0123457_1611	115_0123457_1	258_0123457_1	2_0123457_1	1006_0123457_1	487_0123457_1	1293_0123457_1357	365_0123457_1	173_0123457_1433	233_0123457_1
579_0123457_917	48_0123457_1	761_0123457_1	545_0123457_1	1857_0123457_1655	115_0123457_1	258_0123457_1	2_0123457_1	1006_0123457_1	487_0123457_1	1293_0123457_1303	365_0123457_1	173_0123457_1425	233_0123457_1
579_0123457_935	48_0123457_1	761_0123457_1	545_0123457_1	1857_0123457_1650	115_0123457_1	258_0123457_1	2_0123457_1	1006_0123457_1	487_0123457_1	1293_0123457_1221	365_0123457_1	173_0123457_1414	233_0123457_1
579_0123457_895	48_0123457_1	761_0123457_1	545_0123457_1	1857_0123457_1642	115_0123457_1	258_0123457_1	2_0123457_1	1006_0123457_1	487_0123457_1	1293_0123457_1160	365_0123457_1	173_0123457_1426	233_0123457_1
579_0123457_869	48_0123457_1	761_0123457_1	545_0123457_1	1857_0123457_1624	115_0123457_1	258_0123457_1	2_0123457_1	1006_0123457_1	487_0123457_1	1293_0123457_1113	365_0123457_1	173_0123457_1437	233_0123457_1
579_0123457_814	48_0123457_1	761_0123457_1	545_0123457_1	1857_0123457_1675	115_0123457_1	258_0123457_1	2_0123457_1	1006_0123457_1	487_0123457_1	1293_0123457_1074	365_0123457_1	173_0123457_1496	233_0123457_1
579_0123457_774	48_0123457_1	761_0123457_1	545_0123457_1	1857_0123457_1754	115_0123457_1	258_0123457_1	2_0123457_1	1006_0123457_1	487_0123457_1	1293_0123457_959	365_0123457_1	173_0123457_1592	233_0123457_1
579_0123457_750	48_0123457_1	761_0123457_1	545_0123457_1	1857_0123457_1802	115_0123457_1	258_0123457_1	2_0123457_1	1006_0123457_1	487_0123457_1	1293_0123457_906	365_0123457_1	173_0123457_1652	233_0123457_1
579_0123457_810	48_0123457_1	761_0123457_1	545_0123457_1	1857_0123457_1844	115_0123457_1	258_0123457_1	2_0123457_1	1006_0123457_1	487_0123457_1	1293_0123457_885	365_0123457_1	173_0123457_1633	233_0123457_1
579_0123457_900	48_0123457_1	761_0123457_1	545_0123457_1	1857_0123457_1898	115_0123457_1	258_0123457_1	2_0123457_1	1006_0123457_1	487_0123457_1	1293_0123457_870	365_0123457_1	173_0123457_1518	233_0123457_1
579_0123457_978	48_0123457_1	761_0123457_1	545_0123457_1	1857_0123457_1949	115_0123457_1	258_0123457_1	2_0123457_1	1006_0123457_1	487_0123457_1	1293_0123457_866	365_0123457_1	173_0123457_1456	233_0123457_1
579_0123457_1054	48_0123457_1	761_0123457_1	545_0123457_1	1857_0123457_1958	115_0123457_1	258_0123457_1	2_0123457_1	1006_0123457_1	487_0123457_1	1293_0123457_807	365_0123457_1	173_0123457_1365	233_0123457_1
579_0123457_1069	48_0123457_1	761_0123457_1	545_0123457_1	1857_0123457_1926	115_0123457_1	258_0123457_1	2_0123457_1	1006_0123457_1	487_0123457_1	1293_0123457_773	365_0123457_1	173_0123457_1342	233_0123457_1
579_0123457_1020	48_0123457_1	761_0123457_1	545_0123457_1	1857_0123457_1947	115_0123457_1	258_0123457_1	2_0123457_1	1006_0123457_1	487_0123457_1	1293_0123457_719	365_0123457_1	173_0123457_1316	233_0123457_1
579_0123457_1033	48_0123457_1	761_0123457_1	545_0123457_1	1857_0123457_1921	115_0123457_1	258_0123457_1	2_0123457_1	1006_0123457_1	487_0123457_1	1293_0123457_712	365_0123457_1	173_0123457_1306	233_0123457_1
579_0123457_1019	48_0123457_1	761_0123457_1	545_0123457_1	1857_0123457_1891	115_0123457_1	258_0123457_1	2_0123457_1	1006_0123457_1	487_0123457_1	1293_0123457_696	365_0123457_1	173_0123457_1363	233_0123457_1
579_0123457_1032	48_0123457_1	761_0123457_1	545_0123457_1	1857_0123457_1933	115_0123457_1	258_0123457_1	2_0123457_1	1006_0123457_1	487_0123457_1	1293_0123457_703	365_0123457_1	173_0123457_1370	233_0123457_1
579_0123457_1025	48_0123457_1	761_0123457_1	545_0123457_1	1857_0123457_1997	115_0123457_1	258_0123457_1	2_0123457_1	1006_0123457_1	487_0123457_1	1293_0123457_661	365_0123457_1	173_0123457_1417	233_0123457_1
579_0123457_1044	48_0123457_1	761_0123457_1	545_0123457_1	1857_0123457_2115	115_0123457_1	258_0123457_1	2_0123457_1	1006_0123457_1	487_0123457_1	1293_0123457_643	365_0123457_1	173_0123457_1434	233_0123457_1
579_0123457_1069	48_0123457_1	761_0123457_1	545_0123457_1	1857_0123457_2225	115_0123457_1	258_0123457_1	2_0123457_1	1006_0123457_1	487_0123457_1	1293_0123457_595	365_0123457_1	173_0123457_1358	233_0123457_1
579_0123457_1075	48_0123457_1	761_0123457_1	545_0123457_1	1857_0123457_2319	115_0123457_1	258_0123457_1	2_0123457_1	1006_0123457_1	487_0123457_1	1293_0123457_569	365_0123457_1	173_0123457_1250	233_0123457_1
579_0123457_1030	48_0123457_1	761_0123457_1	545_0123457_1	1857_0123457_2356	115_0123457_1	258_0123457_1	2_0123457_1	1006_0123457_1	487_0123457_1	1293_0123457_565	365_0123457_1	173_0123457_1196	233_0123457_1
579_0123457_1002	48_0123457_1	761_0123457_1	545_0123457_1	1857_0123457_2323	115_0123457_1	258_0123457_1	2_0123457_1	1006_0123457_1	487_0123457_1	1293_0123457_572	365_0123457_1	173_0123457_1261	233_0123457_1
579_0123457_1039	48_0123457_1	761_0123457_1	545_0123457_1	1857_0123457_2281	115_0123457_1	258_0123457_1	2_0123457_1	1006_0123457_1	487_0123457_1	1293_0123457_564	365_0123457_1	173_0123457_1279	233_0123457_1
579_0123457_1064	48_0123457_1	761_0123457_1	545_0123457_1	1857_0123457_2314	115_0123457_1	258_0123457_1	2_0123457_1	1006_0123457_1	487_0123457_1	1293_0123457_526	365_0123457_1	173_0123457_1270	233_0123457_1
579_0123457_1036	48_0123457_1	761_0123457_1	545_0123457_1	1857_0123457_2332	115_0123457_1	258_0123457_1	2_0123457_1	1006_0123457_1	487_0123457_1	1293_0123457_493	365_0123457_1	173_0123457_1248	233_0123457_1
579_0123457_1052	48_0123457_1	761_0123457_1	545_0123457_1	1857_0123457_2323	115_0123457_1	258_0123457_1	2_0123457_1	1006_0123457_1	487_0123457_1	1293_0123457_484	365_0123457_1	173_0123457_1197	233_0123457_1
579_0123457_1100	48_0123457_1	761_0123457_1	545_0123457_1	1857_0123457_2280	115_0123457_1	258_0123457_1	2_0123457_1	1006_0123457_1	487_0123457_1	1293_0123457_474	365_0123457_1	173_0123457_1196	233_0123457_1
579_0123457_1134	48_0123457_1	761_0123457_1	545_0123457_1	1857_0123457_2213	115_0123457_1	258_0123457_1	2_0123457_1	1006_0123457_1	487_0123457_1	1293_0123457_461	365_0123457_1	173_0123457_1186	233_0123457_1
579_0123457_1126	48_0123457_1	761_0123457_1	545_0123457_1	1857_0123457_2199	115_0123457_1	258_0123457_1	2_0123457_1	1006_0123457_1	487_0123457_1	1293_0123457_466	365_0123457_1	173_0123457_1199	233_0123457_1
579_0123457_1152	48_0123457_1	761_0123457_1	545_0123457_1	1857_0123457_2095	115_0123457_1	258_0123457_1	2_0123457_1	1006_0123457_1	487_0123457_1	1293_0123457_447	365_0123457_1	173_0123457_1259	233_0123457_1
579_0123457_1129	48_0123457_1	761_0123457_1	545_0123457_1	1857_0123457_2073	115_0123457_1	258_0123457_1	2_0123457_1	1006_0123457_1	487_0123457_1	1293_0123457_437	365_0123457_1	173_0123457_1339	233_0123457_1
579_0123457_1148	48_0123457_1	761_0123457_1	545_0123457_1	1857_0123457_2078	115_0123457_1	258_0123457_1	2_0123457_1	1006_0123457_1	487_0123457_1	1293_0123457_423	365_0123457_1	173_0123457_1384	233_0123457_1
579_0123457_1223	48_0123457_1	761_0123457_1	545_0123457_1	1857_0123457_2120	115_0123457_1	258_0123457_1	2_0123457_1	1006_0123457_1	487_0123457_1	1293_0123457_424	365_0123457_1	173_0123457_1352	233_0123457_1
579_0123457_1238	48_0123457_1	761_0123457_1	545_0123457_1	1857_0123457_2120	115_0123457_1	258_0123457_1	2_0123457_1	1006_0123457_1	487_0123457_1	1293_0123457_443	365_0123457_1	173_0123457_1306	233_0123457_1
579_0123457_1259	48_0123457_1	761_0123457_1	545_0123457_1	1857_0123457_2145	115_0123457_1	258_0123457_1	2_0123457_1	1006_0123457_1	487_0123457_1	1293_0123457_435	365_0123457_1	173_0123457_1244	233_0123457_1
579_0123457_1325	48_0123457_1	761_0123457_1	545_0123457_1	1857_0123457_2226	115_0123457_1	258_0123457_1	2_0123457_1	1006_0123457_1	487_0123457_1	1293_0123457_416	365_0123457_1	173_0123457_1163	233_0123457_1
579_0123457_1357	48_0123457_1	761_0123457_1	545_0123457_1	1857_0123457_2294	115_0123457_1	258_0123457_1	2_0123457_1	1006_0123457_1	487_0123457_1	1293_0123457_407	365_0123457_1	173_0123457_1150	233_0123457_1
579_0123457_1406	48_0123457_1	761_0123457_1	545_0123457_1	1857_0123457_2338	115_0123457_1	258_0123457_1	2_0123457_1	1006_0123457_1	487_0123457_1	1293_0123457_356	365_0123457_1	173_0123457_1093	233_0123457_1
579_0123457_1412	48_0123457_1	761_0123457_1	545_0123457_1	1857_0123457_2390	115_0123457_1	258_0123457_1	2_0123457_1	1006_0123457_1	487_0123457_1	1293_0123457_302	365_0123457_1	173_0123457_1048	233_0123457_1
579_0123457_1435	48_0123457_1	761_0123457_1	545_0123457_1	1857_0123457_2319	115_0123457_1	258_0123457_1	2_0123457_1	1006_0123457_1	487_0123457_1	1293_0123457_281	365_0123457_1	173_0123457_1035	233_0123457_1
579_0123457_1559	48_0123457_1	761_0123457_1	545_0123457_1	1857_0123457_2129	115_0123457_1	258_0123457_1	2_0123457_1	1006_0123457_1	487_0123457_1	1293_0123457_270	365_0123457_1	173_0123457_1081	233_0123457_1
579_0123457_1656	48_0123457_1	761_0123457_1	545_0123457_1	1857_0123457_1932	115_0123457_1	258_0123457_1	2_0123457_1	1006_0123457_1	487_0123457_1	1293_0123457_278	365_0123457_1	173_0123457_1175	233_0123457_1
579_0123457_1799	48_0123457_1	761_0123457_1	545_0123457_1	1857_0123457_1825	115_0123457_1	258_0123457_1	2_0123457_1	1006_0123457_1	487_0123457_1	1293_0123457_284	365_0123457_1	173_0123457_1165	233_0123457_1
579_0123457_1839	48_0123457_1	761_0123457_1	545_0123457_1	1857_0123457_1820	115_0123457_1	258_0123457_1	2_0123457_1	1006_0123457_1	487_0123457_1	1293_0123457_295	365_0123457_1	173_0123457_1127	233_0123457_1
579_0123457_1824	48_0123457_1	761_0123457_1	545_0123457_1	1857_0123457_1784	115_0123457_1	258_0123457_1	2_0123457_1	1006_0123457_1	487_0123457_1	1293_0123457_320	365_0123457_1	173_0123457_1119	233_0123457_1
579_0123457_1865	48_0123457_1	761_0123457_1	545_0123457_1	1857_0123457_1793	115_0123457_1	258_0123457_1	2_0123457_1	1006_0123457_1	487_0123457_1	1293_0123457_350	365_0123457_1	173_0123457_1089	233_0123457_1
579_0123457_1882	48_0123457_1	761_0123457_1	545_0123457_1	1857_0123457_1829	115_0123457_1	258_0123457_1	2_0123457_1	1006_0123457_1	487_0123457_1	1293_0123457_379	365_0123457_1	173_0123457_1108	233_0123457_1
579_0123457_1892	48_0123457_1	761_0123457_1	545_0123457_1	1857_0123457_1859	115_0123457_1	258_0123457_1	2_0123457_1	1006_0123457_1	487_0123457_1	1293_0123457_371	365_0123457_1	173_0123457_1120	233_0123457_1
579_0123457_1910	48_0123457_1	761_0123457_1	545_0123457_1	1857_0123457_1806	115_0123457_1	258_0123457_1	2_0123457_1	1006_0123457_1	487_0123457_1	1293_0123457_352	365_0123457_1	173_0123457_1187	233_0123457_1
579_0123457_1845	48_0123457_1	761_0123457_1	545_0123457_1	1857_0123457_1790	115_0123457_1	258_0123457_1	2_0123457_1	1006_0123457_1	487_0123457_1	1293_0123457_322	365_0123457_1	173_0123457_1283	233_0123457_1
579_0123457_1845	48_0123457_1	761_0123457_1	545_0123457_1	1857_0123457_1786	115_0123457_1	258_0123457_1	2_0123457_1	1006_0123457_1	487_0123457_1	1293_0123457_256	365_0123457_1	173_0123457_1386	233_0123457_1
579_0123457_1925	48_0123457_1	761_0123457_1	545_0123457_1	1857_0123457_1723	115_0123457_1	258_0123457_1	2_0123457_1	1006_0123457_1	487_0123457_1	1293_0123457_205	365_0123457_1	173_0123457_1392	233_0123457_1
579_0123457_1977	48_0123457_1	761_0123457_1	545_0123457_1	1857_0123457_1731	115_0123457_1	258_0123457_1	2_0123457_1	1006_0123457_1	487_0123457_1	1293_0123457_173	365_0123457_1	173_0123457_1354	233_0123457_1
579_0123457_2003	48_0123457_1	761_0123457_1	545_0123457_1	1857_0123457_1737	115_0123457_1	258_0123457_1	2_0123457_1	1006_0123457_1	487_0123457_1	1293_0123457_157	365_0123457_1	173_0123457_1344	233_0123457_1
579_0123457_2045	48_0123457_1	761_0123457_1	545_0123457_1	1857_0123457_1656	115_0123457_1	258_0123457_1	2_0123457_1	1006_0123457_1	487_0123457_1	1293_0123457_143	365_0123457_1	173_0123457_1386	233_0123457_1
579_0123457_2091	48_0123457_1	761_0123457_1	545_0123457_1	1857_0123457_1620	115_0123457_1	258_0123457_1	2_0123457_1	1006_0123457_1	487_0123457_1	1293_0123457_118	365_0123457_1	173_0123457_1400	233_0123457_1
579_0123457_2165	48_0123457_1	761_0123457_1	545_0123457_1	1857_0123457_1591	115_0123457_1	258_0123457_1	2_0123457_1	1006_0123457_1	487_0123457_1	1293_0123457_80	365_0123457_1	173_0123457_1390	233_0123457_1
579_0123457_2068	48_0123457_1	761_0123457_1	545_0123457_1	1857_0123457_1635	115_0123457_1	258_0123457_1	2_0123457_1	1006_0123457_1	487_0123457_1	1293_0123457_78	365_0123457_1	173_0123457_1343	233_0123457_1
579_0123457_1959	48_0123457_1	761_0123457_1	545_0123457_1	1857_0123457_1713	115_0123457_1	258_0123457_1	2_0123457_1	1006_0123457_1	487_0123457_1	1293_0123457_79	365_0123457_1	173_0123457_1329	233_0123457_1
579_0123457_1906	48_0123457_1	761_0123457_1	545_0123457_1	1857_0123457_1769	115_0123457_1	258_0123457_1	2_0123457_1	1006_0123457_1	487_0123457_1	1293_0123457_64	365_0123457_1	173_0123457_1310	233_0123457_1
579_0123457_1896	48_0123457_1	761_0123457_1	545_0123457_1	1857_0123457_1863	115_0123457_1	258_0123457_1	2_0123457_1	1006_0123457_1	487_0123457_1	1293_0123457_67	365_0123457_1	173_0123457_1282	233_0123457_1
579_0123457_1964	48_0123457_1	761_0123457_1	545_0123457_1	1857_0123457_1910	115_0123457_1	258_0123457_1	2_0123457_1	1006_0123457_1	487_0123457_1	1293_0123457_73	365_0123457_1	173_0123457_1261	233_0123457_1
579_0123457_1971	48_0123457_1	761_0123457_1	545_0123457_1	1857_0123457_1975	115_0123457_1	258_0123457_1	2_0123457_1	1006_0123457_1	487_0123457_1	1293_0123457_71	365_0123457_1	173_0123457_1191	233_0123457_1
579_0123457_1954	48_0123457_1	761_0123457_1	545_0123457_1	1857_0123457_2001	115_0123457_1	258_0123457_1	2_0123457_1	1006_0123457_1	487_0123457_1	1293_0123457_62	365_0123457_1	173_0123457_1114	233_0123457_1
579_0123457_1955	48_0123457_1	761_0123457_1	545_0123457_1	1857_0123457_1963	115_0123457_1	258_0123457_1	2_0123457_1	1006_0123457_1	487_0123457_1	1293_0123457_52	365_0123457_1	173_0123457_1072	233_0123457_1
579_0123457_2027	48_0123457_1	761_0123457_1	545_0123457_1	1857_0123457_1855	115_0123457_1	258_0123457_1	2_0123457_1	1006_0123457_1	487_0123457_1	1293_0123457_64	365_0123457_1	173_0123457_1042	233_0123457_1
579_0123457_2020	48_0123457_1	761_0123457_1	545_0123457_1	1857_0123457_1866	115_0123457_1	258_0123457_1	2_0123457_1	1006_0123457_1	487_0123457_1	1293_0123457_69	365_0123457_1	173_0123457_1014	233_0123457_1
579_0123457_2033	48_0123457_1	761_0123457_1	545_0123457_1	1857_0123457_1940	115_0123457_1	258_0123457_1	2_0123457_1	1006_0123457_1	487_0123457_1	1293_0123457_78	365_0123457_1	173_0123457_979	233_0123457_1
579_0123457_2075	48_0123457_1	761_0123457_1	545_0123457_1	1857_0123457_1993	115_0123457_1	258_0123457_1	2_0123457_1	1006_0123457_1	487_0123457_1	1293_0123457_68	365_0123457_1	173_0123457_934	233_0123457_1
579_0123457_2095	48_0123457_1	761_0123457_1	545_0123457_1	1857_0123457_2024	115_0123457_1	258_0123457_1	2_0123457_1	1006_0123457_1	487_0123457_1	1293_0123457_60	365_0123457_1	173_0123457_933	233_0123457_1
579_0123457_2177	48_0123457_1	761_0123457_1	545_0123457_1	1857_0123457_2013	115_0123457_1	258_0123457_1	2_0123457_1	1006_0123457_1	487_0123457_1	1293_0123457_62	365_0123457_1	173_0123457_882	233_0123457_1
579_0123457_2282	48_0123457_1	761_0123457_1	545_0123457_1	1857_0123457_1991	115_0123457_1	258_0123457_1	2_0123457_1	1006_0123457_1	487_0123457_1	1293_0123457_63	365_0123457_1	173_0123457_832	233_0123457_1
579_0123457_2335	48_0123457_1	761_0123457_1	545_0123457_1	1857_0123457_1985	115_0123457_1	258_0123457_1	2_0123457_1	1006_0123457_1	487_0123457_1	1293_0123457_71	365_0123457_1	173_0123457_800	233_0123457_1
579_0123457_2357	48_0123457_1	761_0123457_1	545_0123457_1	1857_0123457_1960	115_0123457_1	258_0123457_1	2_0123457_1	1006_0123457_1	487_0123457_1	1293_0123457_68	365_0123457_1	173_0123457_764	233_0123457_1
579_0123457_2336	48_0123457_1	761_0123457_1	545_0123457_1	1857_0123457_1950	115_0123457_1	258_0123457_1	2_0123457_1	1006_0123457_1	487_0123457_1	1293_0123457_53	365_0123457_1	173_0123457_716	233_0123457_1
579_0123457_2349	48_0123457_1	761_0123457_1	545_0123457_1	1857_0123457_1912	115_0123457_1	258_0123457_1	2_0123457_1	1006_0123457_1	487_0123457_1	1293_0123457_40	365_0123457_1	173_0123457_675	233_0123457_1
579_0123457_2410	48_0123457_1	761_0123457_1	545_0123457_1	1857_0123457_1873	115_0123457_1	258_0123457_1	2_0123457_1	1006_0123457_1	487_0123457_1	1293_0123457_23	365_0123457_1	173_0123457_587	233_0123457_1
579_0123457_2470	48_0123457_1	761_0123457_1	545_0123457_1	1857_0123457_1911	115_0123457_1	258_0123457_1	2_0123457_1	1006_0123457_1	487_0123457_1	1293_0123457_14	365_0123457_1	173_0123457_533	233_0123457_1
579_0123457_2478	48_0123457_1	761_0123457_1	545_0123457_1	1857_0123457_1969	115_0123457_1	258_0123457_1	2_0123457_1	1006_0123457_1	487_0123457_1	1293_0123457_12	365_0123457_1	173_0123457_492	233_0123457_1
579_0123457_2438	48_0123457_1	761_0123457_1	545_0123457_1	1857_0123457_2020	115_0123457_1	258_0123457_1	2_0123457_1	1006_0123457_1	487_0123457_1	1293_0123457_7	365_0123457_1	173_0123457_452	233_0123457_1
579_0123457_2430	48_0123457_1	761_0123457_1	545_0123457_1	1857_0123457_2102	115_0123457_1	258_0123457_1	2_0123457_1	1006_0123457_1	487_0123457_1	1293_0123457_4	365_0123457_1	173_0123457_486	233_0123457_1
579_0123457_2444	48_0123457_1	761_0123457_1	545_0123457_1	1857_0123457_2231	115_0123457_1	258_0123457_1	2_0123457_1	1006_0123457_1	487_0123457_1	1293_0123457_1	365_0123457_1	173_0123457_502	233_0123457_1
579_0123457_2409	48_0123457_1	761_0123457_1	1857_0123457_2291	258_0123457_1	2_0123457_1	545_0123457_1	365_0123457_1	173_0123457_492	233_0123457_1
579_0123457_2236	48_0123457_1	761_0123457_1	1857_0123457_2363	258_0123457_1	2_0123457_1	545_0123457_1	365_0123457_1	173_0123457_526	233_0123457_1
579_0123457_2077	48_0123457_1	761_0123457_1	1857_0123457_2389	258_0123457_1	2_0123457_1	545_0123457_1	365_0123457_1	173_0123457_559	233_0123457_1
579_0123457_2008	48_0123457_1	761_0123457_1	1857_0123457_2401	258_0123457_1	2_0123457_1	545_0123457_1	365_0123457_1	173_0123457_552	233_0123457_1
579_0123457_1985	48_0123457_1	761_0123457_1	1857_0123457_2442	258_0123457_1	2_0123457_1	545_0123457_1	365_0123457_1	173_0123457_572	233_0123457_1
579_0123457_2011	48_0123457_1	761_0123457_1	1857_0123457_2456	258_0123457_1	2_0123457_1	545_0123457_1	365_0123457_1	173_0123457_579	233_0123457_1
579_0123457_2050	48_0123457_1	761_0123457_1	1857_0123457_2420	258_0123457_1	2_0123457_1	545_0123457_1	365_0123457_1	173_0123457_557	233_0123457_1
579_0123457_2180	48_0123457_1	761_0123457_1	1857_0123457_2336	258_0123457_1	2_0123457_1	545_0123457_1	365_0123457_1	173_0123457_550	233_0123457_1
579_0123457_2236	48_0123457_1	761_0123457_1	1857_0123457_2292	258_0123457_1	2_0123457_1	545_0123457_1	365_0123457_1	173_0123457_517	233_0123457_1
579_0123457_2271	48_0123457_1	761_0123457_1	1857_0123457_2320	258_0123457_1	2_0123457_1	545_0123457_1	365_0123457_1	173_0123457_535	233_0123457_1
579_0123457_2223	48_0123457_1	761_0123457_1	1857_0123457_2409	258_0123457_1	2_0123457_1	545_0123457_1	365_0123457_1	173_0123457_547	233_0123457_1
579_0123457_2136	48_0123457_1	761_0123457_1	1857_0123457_2517	258_0123457_1	2_0123457_1	545_0123457_1	365_0123457_1	173_0123457_553	233_0123457_1
579_0123457_2043	48_0123457_1	761_0123457_1	1857_0123457_2602	258_0123457_1	2_0123457_1	545_0123457_1	365_0123457_1	173_0123457_547	233_0123457_1
579_0123457_1891	48_0123457_1	761_0123457_1	1857_0123457_2674	258_0123457_1	2_0123457_1	545_0123457_1	365_0123457_1	173_0123457_556	233_0123457_1
579_0123457_1842	48_0123457_1	761_0123457_1	1857_0123457_2689	258_0123457_1	2_0123457_1	545_0123457_1	365_0123457_1	173_0123457_612	233_0123457_1
579_0123457_1766	48_0123457_1	761_0123457_1	1857_0123457_2659	258_0123457_1	2_0123457_1	545_0123457_1	365_0123457_1	173_0123457_686	233_0123457_1
579_0123457_1696	48_0123457_1	761_0123457_1	1857_0123457_2652	258_0123457_1	2_0123457_1	545_0123457_1	365_0123457_1	173_0123457_711	233_0123457_1
579_0123457_1716	48_0123457_1	761_0123457_1	1857_0123457_2612	258_0123457_1	2_0123457_1	545_0123457_1	365_0123457_1	173_0123457_734	233_0123457_1
579_0123457_1750	48_0123457_1	761_0123457_1	1857_0123457_2506	258_0123457_1	2_0123457_1	545_0123457_1	365_0123457_1	173_0123457_784	233_0123457_1
579_0123457_1799	48_0123457_1	761_0123457_1	1857_0123457_2382	258_0123457_1	2_0123457_1	545_0123457_1	365_0123457_1	173_0123457_804	233_0123457_1
579_0123457_1851	48_0123457_1	761_0123457_1	1857_0123457_2270	258_0123457_1	2_0123457_1	545_0123457_1	365_0123457_1	173_0123457_819	233_0123457_1
579_0123457_2005	48_0123457_1	761_0123457_1	1857_0123457_2158	258_0123457_1	2_0123457_1	545_0123457_1	365_0123457_1	173_0123457_886	233_0123457_1
579_0123457_2180	48_0123457_1	761_0123457_1	1857_0123457_2049	258_0123457_1	2_0123457_1	545_0123457_1	365_0123457_1	173_0123457_896	233_0123457_1
579_0123457_2205	48_0123457_1	761_0123457_1	1857_0123457_1992	258_0123457_1	2_0123457_1	545_0123457_1	365_0123457_1	173_0123457_885	233_0123457_1
579_0123457_2214	48_0123457_1	761_0123457_1	1857_0123457_1952	258_0123457_1	2_0123457_1	545_0123457_1	365_0123457_1	173_0123457_894	233_0123457_1
579_0123457_2196	48_0123457_1	761_0123457_1	1857_0123457_1971	258_0123457_1	2_0123457_1	545_0123457_1	365_0123457_1	173_0123457_912	233_0123457_1
579_0123457_2109	48_0123457_1	761_0123457_1	1857_0123457_2126	258_0123457_1	2_0123457_1	545_0123457_1	365_0123457_1	173_0123457_937	233_0123457_1
579_0123457_2033	48_0123457_1	761_0123457_1	1857_0123457_2166	258_0123457_1	2_0123457_1	545_0123457_1	365_0123457_1	173_0123457_951	233_0123457_1
579_0123457_2015	48_0123457_1	761_0123457_1	1857_0123457_2189	258_0123457_1	2_0123457_1	545_0123457_1	365_0123457_1	173_0123457_940	233_0123457_1
579_0123457_2041	48_0123457_1	761_0123457_1	1857_0123457_2200	258_0123457_1	2_0123457_1	545_0123457_1	365_0123457_1	173_0123457_882	233_0123457_1
579_0123457_2030	48_0123457_1	761_0123457_1	1857_0123457_2189	258_0123457_1	2_0123457_1	545_0123457_1	365_0123457_1	173_0123457_788	233_0123457_1
579_0123457_2007	48_0123457_1	761_0123457_1	1857_0123457_2219	258_0123457_1	2_0123457_1	545_0123457_1	365_0123457_1	173_0123457_744	233_0123457_1
579_0123457_1958	48_0123457_1	761_0123457_1	1857_0123457_2225	258_0123457_1	2_0123457_1	545_0123457_1	365_0123457_1	173_0123457_711	233_0123457_1
579_0123457_1982	48_0123457_1	761_0123457_1	1857_0123457_2146	258_0123457_1	2_0123457_1	545_0123457_1	365_0123457_1	173_0123457_690	233_0123457_1
579_0123457_2113	48_0123457_1	761_0123457_1	1857_0123457_2034	258_0123457_1	2_0123457_1	545_0123457_1	365_0123457_1	173_0123457_726	233_0123457_1
579_0123457_2211	48_0123457_1	761_0123457_1	1857_0123457_1912	258_0123457_1	2_0123457_1	545_0123457_1	365_0123457_1	173_0123457_790	233_0123457_1
579_0123457_2271	48_0123457_1	761_0123457_1	1857_0123457_1807	258_0123457_1	2_0123457_1	545_0123457_1	365_0123457_1	173_0123457_904	233_0123457_1
579_0123457_2242	48_0123457_1	761_0123457_1	1857_0123457_1830	258_0123457_1	2_0123457_1	545_0123457_1	365_0123457_1	173_0123457_953	233_0123457_1
579_0123457_2237	48_0123457_1	761_0123457_1	1857_0123457_1854	258_0123457_1	2_0123457_1	545_0123457_1	365_0123457_1	173_0123457_949	233_0123457_1
579_0123457_2244	48_0123457_1	761_0123457_1	1857_0123457_1908	258_0123457_1	2_0123457_1	545_0123457_1	365_0123457_1	173_0123457_913	233_0123457_1
579_0123457_2306	48_0123457_1	761_0123457_1	1857_0123457_1952	258_0123457_1	2_0123457_1	545_0123457_1	365_0123457_1	173_0123457_847	233_0123457_1
579_0123457_2279	48_0123457_1	761_0123457_1	1857_0123457_2015	258_0123457_1	2_0123457_1	545_0123457_1	365_0123457_1	173_0123457_834	233_0123457_1
579_0123457_2236	48_0123457_1	761_0123457_1	1857_0123457_2082	258_0123457_1	2_0123457_1	545_0123457_1	365_0123457_1	173_0123457_840	233_0123457_1
579_0123457_2194	48_0123457_1	761_0123457_1	1857_0123457_2154	258_0123457_1	2_0123457_1	545_0123457_1	365_0123457_1	173_0123457_817	233_0123457_1
579_0123457_2153	48_0123457_1	761_0123457_1	1857_0123457_2249	258_0123457_1	2_0123457_1	545_0123457_1	365_0123457_1	173_0123457_789	233_0123457_1
579_0123457_2062	48_0123457_1	761_0123457_1	1857_0123457_2269	258_0123457_1	2_0123457_1	545_0123457_1	365_0123457_1	173_0123457_766	233_0123457_1
579_0123457_2029	48_0123457_1	761_0123457_1	1857_0123457_2285	258_0123457_1	2_0123457_1	545_0123457_1	365_0123457_1	173_0123457_751	233_0123457_1
579_0123457_1963	48_0123457_1	761_0123457_1	1857_0123457_2335	258_0123457_1	2_0123457_1	545_0123457_1	365_0123457_1	173_0123457_782	233_0123457_1
579_0123457_1876	48_0123457_1	761_0123457_1	1857_0123457_2315	258_0123457_1	2_0123457_1	545_0123457_1	365_0123457_1	173_0123457_844	233_0123457_1
579_0123457_1810	48_0123457_1	761_0123457_1	1857_0123457_2281	258_0123457_1	2_0123457_1	545_0123457_1	365_0123457_1	173_0123457_919	233_0123457_1
579_0123457_1763	48_0123457_1	761_0123457_1	1857_0123457_2278	258_0123457_1	2_0123457_1	545_0123457_1	365_0123457_1	173_0123457_911	233_0123457_1
579_0123457_1800	48_0123457_1	761_0123457_1	1857_0123457_2242	258_0123457_1	2_0123457_1	545_0123457_1	365_0123457_1	173_0123457_909	233_0123457_1
579_0123457_1858	48_0123457_1	761_0123457_1	1857_0123457_2295	258_0123457_1	2_0123457_1	545_0123457_1	365_0123457_1	173_0123457_854	233_0123457_1
579_0123457_1901	48_0123457_1	761_0123457_1	1857_0123457_2370	258_0123457_1	2_0123457_1	545_0123457_1	365_0123457_1	173_0123457_809	233_0123457_1
579_0123457_1881	48_0123457_1	761_0123457_1	1857_0123457_2505	258_0123457_1	2_0123457_1	545_0123457_1	365_0123457_1	173_0123457_807	233_0123457_1
579_0123457_1830	48_0123457_1	761_0123457_1	1857_0123457_2474	258_0123457_1	2_0123457_1	545_0123457_1	365_0123457_1	173_0123457_853	233_0123457_1
579_0123457_1699	48_0123457_1	761_0123457_1	1857_0123457_2484	258_0123457_1	2_0123457_1	545_0123457_1	365_0123457_1	173_0123457_983	233_0123457_1
579_0123457_1582	48_0123457_1	761_0123457_1	1857_0123457_2367	258_0123457_1	2_0123457_1	545_0123457_1	365_0123457_1	173_0123457_1089	233_0123457_1
579_0123457_1515	48_0123457_1	761_0123457_1	1857_0123457_2243	258_0123457_1	2_0123457_1	545_0123457_1	365_0123457_1	173_0123457_1206	233_0123457_1
579_0123457_1523	48_0123457_1	761_0123457_1	1857_0123457_2078	258_0123457_1	2_0123457_1	545_0123457_1	365_0123457_1	173_0123457_1336	233_0123457_1
579_0123457_1545	48_0123457_1	761_0123457_1	1857_0123457_2004	258_0123457_1	2_0123457_1	545_0123457_1	365_0123457_1	173_0123457_1454	233_0123457_1
579_0123457_1511	48_0123457_1	761_0123457_1	1857_0123457_2033	258_0123457_1	2_0123457_1	545_0123457_1	365_0123457_1	173_0123457_1446	233_0123457_1
579_0123457_1542	48_0123457_1	761_0123457_1	1857_0123457_2161	258_0123457_1	2_0123457_1	545_0123457_1	365_0123457_1	173_0123457_1395	233_0123457_1
579_0123457_1522	48_0123457_1	761_0123457_1	1857_0123457_2277	258_0123457_1	2_0123457_1	545_0123457_1	365_0123457_1	173_0123457_1279	233_0123457_1
579_0123457_1473	48_0123457_1	761_0123457_1	1857_0123457_2370	258_0123457_1	2_0123457_1	545_0123457_1	365_0123457_1	173_0123457_1170	233_0123457_1
579_0123457_1437	48_0123457_1	761_0123457_1	1857_0123457_2385	258_0123457_1	2_0123457_1	545_0123457_1	365_0123457_1	173_0123457_1159	233_0123457_1
579_0123457_1388	48_0123457_1	761_0123457_1	1857_0123457_2377	258_0123457_1	2_0123457_1	545_0123457_1	365_0123457_1	173_0123457_1175	233_0123457_1
579_0123457_1377	48_0123457_1	761_0123457_1	1857_0123457_2303	258_0123457_1	2_0123457_1	545_0123457_1	365_0123457_1	173_0123457_1194	233_0123457_1
579_0123457_1416	48_0123457_1	761_0123457_1	1857_0123457_2262	258_0123457_1	2_0123457_1	545_0123457_1	365_0123457_1	173_0123457_1228	233_0123457_1
579_0123457_1532	48_0123457_1	761_0123457_1	1857_0123457_2196	258_0123457_1	2_0123457_1	545_0123457_1	365_0123457_1	173_0123457_1229	233_0123457_1
579_0123457_1543	48_0123457_1	761_0123457_1	1857_0123457_2143	258_0123457_1	2_0123457_1	545_0123457_1	365_0123457_1	173_0123457_1225	233_0123457_1
579_0123457_1580	48_0123457_1	761_0123457_1	1857_0123457_2130	258_0123457_1	2_0123457_1	545_0123457_1	365_0123457_1	173_0123457_1281	233_0123457_1
579_0123457_1574	48_0123457_1	761_0123457_1	1857_0123457_2147	258_0123457_1	2_0123457_1	545_0123457_1	365_0123457_1	173_0123457_1309	233_0123457_1
579_0123457_1553	48_0123457_1	761_0123457_1	1857_0123457_2136	258_0123457_1	2_0123457_1	545_0123457_1	365_0123457_1	173_0123457_1358	233_0123457_1
579_0123457_1537	48_0123457_1	761_0123457_1	1857_0123457_2136	258_0123457_1	2_0123457_1	545_0123457_1	365_0123457_1	173_0123457_1396	233_0123457_1
579_0123457_1521	48_0123457_1	761_0123457_1	1857_0123457_2167	258_0123457_1	2_0123457_1	545_0123457_1	365_0123457_1	173_0123457_1443	233_0123457_1
579_0123457_1517	48_0123457_1	761_0123457_1	1857_0123457_2180	258_0123457_1	2_0123457_1	545_0123457_1	365_0123457_1	173_0123457_1417	233_0123457_1
579_0123457_1477	48_0123457_1	761_0123457_1	1857_0123457_2173	258_0123457_1	2_0123457_1	545_0123457_1	365_0123457_1	173_0123457_1490	233_0123457_1
579_0123457_1397	48_0123457_1	761_0123457_1	1857_0123457_2221	258_0123457_1	2_0123457_1	545_0123457_1	365_0123457_1	173_0123457_1450	233_0123457_1
579_0123457_1356	48_0123457_1	761_0123457_1	1857_0123457_2190	258_0123457_1	2_0123457_1	545_0123457_1	365_0123457_1	173_0123457_1394	233_0123457_1
579_0123457_1377	48_0123457_1	761_0123457_1	1857_0123457_2197	258_0123457_1	2_0123457_1	545_0123457_1	365_0123457_1	173_0123457_1320	233_0123457_1
579_0123457_1410	48_0123457_1	761_0123457_1	1857_0123457_2253	258_0123457_1	2_0123457_1	545_0123457_1	365_0123457_1	173_0123457_1269	233_0123457_1
579_0123457_1373	48_0123457_1	761_0123457_1	1857_0123457_2309	258_0123457_1	2_0123457_1	545_0123457_1	365_0123457_1	173_0123457_1277	233_0123457_1
579_0123457_1369	48_0123457_1	761_0123457_1	1857_0123457_2402	258_0123457_1	2_0123457_1	545_0123457_1	365_0123457_1	173_0123457_1253	233_0123457_1
579_0123457_1288	48_0123457_1	761_0123457_1	1857_0123457_2478	258_0123457_1	2_0123457_1	545_0123457_1	365_0123457_1	173_0123457_1230	233_0123457_1
579_0123457_1176	48_0123457_1	761_0123457_1	1857_0123457_2574	258_0123457_1	2_0123457_1	545_0123457_1	365_0123457_1	173_0123457_1256	233_0123457_1
579_0123457_1112	48_0123457_1	761_0123457_1	1857_0123457_2574	258_0123457_1	2_0123457_1	545_0123457_1	365_0123457_1	173_0123457_1353	233_0123457_1
579_0123457_1042	48_0123457_1	761_0123457_1	1857_0123457_2542	258_0123457_1	2_0123457_1	545_0123457_1	365_0123457_1	173_0123457_1396	233_0123457_1
579_0123457_1016	48_0123457_1	761_0123457_1	1857_0123457_2532	258_0123457_1	2_0123457_1	545_0123457_1	365_0123457_1	173_0123457_1424	233_0123457_1
579_0123457_963	48_0123457_1	761_0123457_1	1857_0123457_2469	258_0123457_1	2_0123457_1	545_0123457_1	365_0123457_1	173_0123457_1404	233_0123457_1
579_0123457_917	48_0123457_1	761_0123457_1	1857_0123457_2533	258_0123457_1	2_0123457_1	545_0123457_1	365_0123457_1	173_0123457_1360	233_0123457_1
579_0123457_900	48_0123457_1	761_0123457_1	1857_0123457_2604	258_0123457_1	2_0123457_1	545_0123457_1	365_0123457_1	173_0123457_1315	233_0123457_1
579_0123457_916	48_0123457_1	761_0123457_1	1857_0123457_2579	258_0123457_1	2_0123457_1	545_0123457_1	365_0123457_1	173_0123457_1273	233_0123457_1
579_0123457_930	48_0123457_1	761_0123457_1	1857_0123457_2596	258_0123457_1	2_0123457_1	545_0123457_1	365_0123457_1	173_0123457_1233	233_0123457_1
579_0123457_962	48_0123457_1	761_0123457_1	1857_0123457_2606	258_0123457_1	2_0123457_1	545_0123457_1	365_0123457_1	173_0123457_1250	233_0123457_1
579_0123457_942	48_0123457_1	761_0123457_1	1857_0123457_2653	258_0123457_1	2_0123457_1	545_0123457_1	365_0123457_1	173_0123457_1303	233_0123457_1
579_0123457_938	48_0123457_1	761_0123457_1	1857_0123457_2668	258_0123457_1	2_0123457_1	545_0123457_1	365_0123457_1	173_0123457_1329	233_0123457_1
579_0123457_855	48_0123457_1	761_0123457_1	1857_0123457_2661	258_0123457_1	2_0123457_1	545_0123457_1	365_0123457_1	173_0123457_1409	233_0123457_1
579_0123457_829	48_0123457_1	761_0123457_1	1857_0123457_2571	258_0123457_1	2_0123457_1	545_0123457_1	365_0123457_1	173_0123457_1491	233_0123457_1
579_0123457_838	48_0123457_1	761_0123457_1	1857_0123457_2536	258_0123457_1	2_0123457_1	545_0123457_1	365_0123457_1	173_0123457_1535	233_0123457_1
579_0123457_829	48_0123457_1	761_0123457_1	1857_0123457_2550	258_0123457_1	2_0123457_1	545_0123457_1	365_0123457_1	173_0123457_1564	233_0123457_1
579_0123457_858	48_0123457_1	761_0123457_1	1857_0123457_2524	258_0123457_1	2_0123457_1	545_0123457_1	365_0123457_1	173_0123457_1574	233_0123457_1
579_0123457_890	48_0123457_1	761_0123457_1	1857_0123457_2513	258_0123457_1	2_0123457_1	545_0123457_1	365_0123457_1	173_0123457_1600	233_0123457_1
579_0123457_886	48_0123457_1	761_0123457_1	1857_0123457_2517	258_0123457_1	2_0123457_1	545_0123457_1	365_0123457_1	173_0123457_1567	233_0123457_1
579_0123457_894	48_0123457_1	761_0123457_1	1857_0123457_2511	258_0123457_1	2_0123457_1	545_0123457_1	365_0123457_1	173_0123457_1596	233_0123457_1
579_0123457_913	48_0123457_1	761_0123457_1	1857_0123457_2420	258_0123457_1	2_0123457_1	545_0123457_1	365_0123457_1	173_0123457_1596	233_0123457_1
579_0123457_949	48_0123457_1	761_0123457_1	1857_0123457_2438	258_0123457_1	2_0123457_1	545_0123457_1	365_0123457_1	173_0123457_1547	233_0123457_1
579_0123457_894	48_0123457_1	761_0123457_1	1857_0123457_2525	258_0123457_1	2_0123457_1	545_0123457_1	365_0123457_1	173_0123457_1495	233_0123457_1
579_0123457_916	48_0123457_1	761_0123457_1	1857_0123457_2554	258_0123457_1	2_0123457_1	545_0123457_1	365_0123457_1	173_0123457_1371	233_0123457_1
579_0123457_938	48_0123457_1	761_0123457_1	1857_0123457_2595	258_0123457_1	2_0123457_1	545_0123457_1	365_0123457_1	173_0123457_1257	233_0123457_1
579_0123457_927	48_0123457_1	761_0123457_1	1857_0123457_2633	258_0123457_1	2_0123457_1	545_0123457_1	365_0123457_1	173_0123457_1139	233_0123457_1
579_0123457_959	48_0123457_1	761_0123457_1	1857_0123457_2686	258_0123457_1	2_0123457_1	545_0123457_1	365_0123457_1	173_0123457_1079	233_0123457_1
579_0123457_1006	48_0123457_1	761_0123457_1	1857_0123457_2749	258_0123457_1	2_0123457_1	545_0123457_1	365_0123457_1	173_0123457_1039	233_0123457_1
579_0123457_1017	48_0123457_1	761_0123457_1	1857_0123457_2761	258_0123457_1	2_0123457_1	545_0123457_1	365_0123457_1	173_0123457_1044	233_0123457_1
579_0123457_1032	48_0123457_1	761_0123457_1	1857_0123457_2854	258_0123457_1	2_0123457_1	545_0123457_1	365_0123457_1	173_0123457_1054	233_0123457_1
579_0123457_1022	48_0123457_1	761_0123457_1	1857_0123457_2916	258_0123457_1	2_0123457_1	545_0123457_1	365_0123457_1	173_0123457_1083	233_0123457_1
579_0123457_997	48_0123457_1	761_0123457_1	1857_0123457_2951	258_0123457_1	2_0123457_1	545_0123457_1	365_0123457_1	173_0123457_1091	233_0123457_1
579_0123457_991	48_0123457_1	761_0123457_1	1857_0123457_3018	258_0123457_1	2_0123457_1	545_0123457_1	365_0123457_1	173_0123457_1054	233_0123457_1
579_0123457_996	48_0123457_1	761_0123457_1	1857_0123457_3054	258_0123457_1	2_0123457_1	545_0123457_1	365_0123457_1	173_0123457_969	233_0123457_1
579_0123457_972	48_0123457_1	761_0123457_1	1857_0123457_3046	258_0123457_1	2_0123457_1	545_0123457_1	365_0123457_1	173_0123457_935	233_0123457_1
579_0123457_951	48_0123457_1	761_0123457_1	1857_0123457_3105	258_0123457_1	2_0123457_1	545_0123457_1	365_0123457_1	173_0123457_901	233_0123457_1
579_0123457_927	48_0123457_1	761_0123457_1	1857_0123457_3193	258_0123457_1	2_0123457_1	545_0123457_1	365_0123457_1	173_0123457_889	233_0123457_1
579_0123457_943	48_0123457_1	761_0123457_1	1857_0123457_3254	258_0123457_1	2_0123457_1	545_0123457_1	365_0123457_1	173_0123457_851	233_0123457_1
579_0123457_1013	48_0123457_1	761_0123457_1	1857_0123457_3257	258_0123457_1	2_0123457_1	545_0123457_1	365_0123457_1	173_0123457_794	233_0123457_1
579_0123457_1068	48_0123457_1	761_0123457_1	1857_0123457_3287	258_0123457_1	2_0123457_1	545_0123457_1	365_0123457_1	173_0123457_767	233_0123457_1
579_0123457_1123	48_0123457_1	761_0123457_1	1857_0123457_3149	258_0123457_1	2_0123457_1	545_0123457_1	365_0123457_1	173_0123457_727	233_0123457_1
579_0123457_1221	48_0123457_1	761_0123457_1	1857_0123457_3006	258_0123457_1	2_0123457_1	545_0123457_1	365_0123457_1	173_0123457_698	233_0123457_1
579_0123457_1232	48_0123457_1	761_0123457_1	1857_0123457_2949	258_0123457_1	2_0123457_1	545_0123457_1	365_0123457_1	173_0123457_646	233_0123457_1
579_0123457_1306	48_0123457_1	761_0123457_1	1857_0123457_2888	258_0123457_1	2_0123457_1	545_0123457_1	365_0123457_1	173_0123457_588	233_0123457_1
579_0123457_1331	48_0123457_1	761_0123457_1	1857_0123457_2972	258_0123457_1	2_0123457_1	545_0123457_1	365_0123457_1	173_0123457_593	233_0123457_1
579_0123457_1336	48_0123457_1	761_0123457_1	1857_0123457_3042	258_0123457_1	2_0123457_1	545_0123457_1	365_0123457_1	173_0123457_591	233_0123457_1
579_0123457_1379	48_0123457_1	761_0123457_1	1857_0123457_3044	258_0123457_1	2_0123457_1	545_0123457_1	365_0123457_1	173_0123457_551	233_0123457_1
579_0123457_1374	48_0123457_1	761_0123457_1	1857_0123457_3142	258_0123457_1	2_0123457_1	545_0123457_1	365_0123457_1	173_0123457_527	233_0123457_1
579_0123457_1284	48_0123457_1	761_0123457_1	1857_0123457_3180	258_0123457_1	2_0123457_1	545_0123457_1	365_0123457_1	173_0123457_568	233_0123457_1
579_0123457_1239	48_0123457_1	761_0123457_1	1857_0123457_3223	258_0123457_1	2_0123457_1	545_0123457_1	365_0123457_1	173_0123457_563	233_0123457_1
579_0123457_1190	48_0123457_1	761_0123457_1	1857_0123457_3249	258_0123457_1	2_0123457_1	545_0123457_1	365_0123457_1	173_0123457_547	233_0123457_1
579_0123457_1136	48_0123457_1	761_0123457_1	1857_0123457_3317	258_0123457_1	2_0123457_1	545_0123457_1	365_0123457_1	173_0123457_534	233_0123457_1
579_0123457_1102	48_0123457_1	761_0123457_1	1857_0123457_3273	258_0123457_1	2_0123457_1	545_0123457_1	365_0123457_1	173_0123457_495	233_0123457_1
579_0123457_1040	48_0123457_1	761_0123457_1	1857_0123457_3319	258_0123457_1	2_0123457_1	545_0123457_1	365_0123457_1	173_0123457_443	233_0123457_1
579_0123457_966	48_0123457_1	761_0123457_1	1857_0123457_3468	258_0123457_1	2_0123457_1	545_0123457_1	365_0123457_1	173_0123457_373	233_0123457_1
579_0123457_850	48_0123457_1	761_0123457_1	1857_0123457_3638	258_0123457_1	2_0123457_1	545_0123457_1	365_0123457_1	173_0123457_341	233_0123457_1
579_0123457_772	48_0123457_1	761_0123457_1	1857_0123457_3858	258_0123457_1	2_0123457_1	545_0123457_1	365_0123457_1	173_0123457_302	233_0123457_1
579_0123457_697	48_0123457_1	761_0123457_1	1857_0123457_4111	258_0123457_1	2_0123457_1	545_0123457_1	365_0123457_1	173_0123457_258	233_0123457_1
579_0123457_634	48_0123457_1	761_0123457_1	1857_0123457_4247	258_0123457_1	2_0123457_1	545_0123457_1	365_0123457_1	173_0123457_239	233_0123457_1
579_0123457_593	48_0123457_1	761_0123457_1	1857_0123457_4280	258_0123457_1	2_0123457_1	545_0123457_1	365_0123457_1	173_0123457_225	233_0123457_1
579_0123457_553	48_0123457_1	761_0123457_1	1857_0123457_4291	258_0123457_1	2_0123457_1	545_0123457_1	365_0123457_1	173_0123457_219	233_0123457_1
579_0123457_568	48_0123457_1	761_0123457_1	1857_0123457_4188	258_0123457_1	2_0123457_1	545_0123457_1	365_0123457_1	173_0123457_219	233_0123457_1
579_0123457_586	48_0123457_1	761_0123457_1	1857_0123457_4202	258_0123457_1	2_0123457_1	545_0123457_1	365_0123457_1	173_0123457_217	233_0123457_1
579_0123457_618	48_0123457_1	761_0123457_1	1857_0123457_4115	258_0123457_1	2_0123457_1	545_0123457_1	365_0123457_1	173_0123457_244	233_0123457_1
579_0123457_598	48_0123457_1	761_0123457_1	1857_0123457_4210	258_0123457_1	2_0123457_1	545_0123457_1	365_0123457_1	173_0123457_234	233_0123457_1
579_0123457_561	48_0123457_1	761_0123457_1	1857_0123457_4309	258_0123457_1	2_0123457_1	545_0123457_1	365_0123457_1	173_0123457_188	233_0123457_1
579_0123457_593	48_0123457_1	761_0123457_1	1857_0123457_4367	258_0123457_1	2_0123457_1	545_0123457_1	365_0123457_1	173_0123457_152	233_0123457_1
579_0123457_608	48_0123457_1	761_0123457_1	1857_0123457_4309	258_0123457_1	2_0123457_1	545_0123457_1	365_0123457_1	173_0123457_124	233_0123457_1
579_0123457_596	48_0123457_1	761_0123457_1	1857_0123457_4321	258_0123457_1	2_0123457_1	545_0123457_1	365_0123457_1	173_0123457_100	233_0123457_1
579_0123457_608	48_0123457_1	761_0123457_1	1857_0123457_4314	258_0123457_1	2_0123457_1	545_0123457_1	365_0123457_1	173_0123457_84	233_0123457_1
579_0123457_599	48_0123457_1	761_0123457_1	1857_0123457_4279	258_0123457_1	2_0123457_1	545_0123457_1	365_0123457_1	173_0123457_84	233_0123457_1
579_0123457_595	48_0123457_1	761_0123457_1	1857_0123457_4347	258_0123457_1	2_0123457_1	545_0123457_1	365_0123457_1	173_0123457_77	233_0123457_1
579_0123457_601	48_0123457_1	761_0123457_1	1857_0123457_4267	258_0123457_1	2_0123457_1	545_0123457_1	365_0123457_1	173_0123457_73	233_0123457_1
579_0123457_622	48_0123457_1	761_0123457_1	1857_0123457_4241	258_0123457_1	2_0123457_1	545_0123457_1	365_0123457_1	173_0123457_70	233_0123457_1
579_0123457_581	48_0123457_1	761_0123457_1	1857_0123457_4295	258_0123457_1	2_0123457_1	545_0123457_1	365_0123457_1	173_0123457_80	233_0123457_1
579_0123457_524	48_0123457_1	761_0123457_1	1857_0123457_4223	258_0123457_1	2_0123457_1	545_0123457_1	365_0123457_1	173_0123457_96	233_0123457_1
579_0123457_519	48_0123457_1	761_0123457_1	1857_0123457_4252	258_0123457_1	2_0123457_1	545_0123457_1	365_0123457_1	173_0123457_127	233_0123457_1
579_0123457_510	48_0123457_1	761_0123457_1	1857_0123457_4284	258_0123457_1	2_0123457_1	545_0123457_1	365_0123457_1	173_0123457_131	233_0123457_1
579_0123457_509	48_0123457_1	761_0123457_1	1857_0123457_4345	258_0123457_1	2_0123457_1	545_0123457_1	365_0123457_1	173_0123457_112	233_0123457_1
579_0123457_493	48_0123457_1	761_0123457_1	1857_0123457_4330	258_0123457_1	2_0123457_1	545_0123457_1	365_0123457_1	173_0123457_101	233_0123457_1
579_0123457_451	48_0123457_1	761_0123457_1	1857_0123457_4296	258_0123457_1	2_0123457_1	545_0123457_1	365_0123457_1	173_0123457_91	233_0123457_1
579_0123457_403	48_0123457_1	761_0123457_1	1857_0123457_4315	258_0123457_1	2_0123457_1	545_0123457_1	365_0123457_1	173_0123457_86	233_0123457_1
579_0123457_403	48_0123457_1	761_0123457_1	1857_0123457_4316	258_0123457_1	2_0123457_1	545_0123457_1	365_0123457_1	173_0123457_77	233_0123457_1
579_0123457_403	48_0123457_1	761_0123457_1	1857_0123457_4255	258_0123457_1	2_0123457_1	545_0123457_1	365_0123457_1	173_0123457_58	233_0123457_1
579_0123457_421	48_0123457_1	761_0123457_1	1857_0123457_4252	258_0123457_1	2_0123457_1	545_0123457_1	365_0123457_1	173_0123457_40	233_0123457_1
579_0123457_422	48_0123457_1	761_0123457_1	1857_0123457_4317	258_0123457_1	2_0123457_1	545_0123457_1	365_0123457_1	173_0123457_33	233_0123457_1
579_0123457_437	48_0123457_1	761_0123457_1	1857_0123457_4320	258_0123457_1	2_0123457_1	545_0123457_1	365_0123457_1	173_0123457_22	233_0123457_1
579_0123457_433	48_0123457_1	761_0123457_1	1857_0123457_4319	258_0123457_1	2_0123457_1	545_0123457_1	365_0123457_1	173_0123457_21	233_0123457_1
579_0123457_452	48_0123457_1	761_0123457_1	1857_0123457_4375	258_0123457_1	2_0123457_1	545_0123457_1	365_0123457_1	173_0123457_20	233_0123457_1
579_0123457_430	48_0123457_1	761_0123457_1	1857_0123457_4424	258_0123457_1	2_0123457_1	545_0123457_1	365_0123457_1	173_0123457_17	233_0123457_1
579_0123457_397	48_0123457_1	761_0123457_1	1857_0123457_4492	258_0123457_1	2_0123457_1	545_0123457_1	365_0123457_1	173_0123457_8	233_0123457_1
579_0123457_379	48_0123457_1	761_0123457_1	1857_0123457_4491	258_0123457_1	2_0123457_1	545_0123457_1	365_0123457_1	173_0123457_1	233_0123457_1
579_0123457_410	48_0123457_1	761_0123457_1	1857_0123457_4488	258_0123457_1	2_0123457_1	545_0123457_1	365_0123457_1	233_0123457_1
579_0123457_460	48_0123457_1	761_0123457_1	1857_0123457_4419	258_0123457_1	2_0123457_1	545_0123457_1	365_0123457_1	233_0123457_1
579_0123457_485	48_0123457_1	761_0123457_1	1857_0123457_4379	258_0123457_1	2_0123457_1	545_0123457_1	365_0123457_1	233_0123457_1
579_0123457_528	48_0123457_1	761_0123457_1	1857_0123457_4284	258_0123457_1	2_0123457_1	545_0123457_1	365_0123457_1	233_0123457_1
579_0123457_551	48_0123457_1	761_0123457_1	1857_0123457_4243	258_0123457_1	2_0123457_1	545_0123457_1	365_0123457_1	233_0123457_1
579_0123457_541	48_0123457_1	761_0123457_1	1857_0123457_4285	258_0123457_1	2_0123457_1	545_0123457_1	365_0123457_1	233_0123457_1
579_0123457_509	48_0123457_1	761_0123457_1	1857_0123457_4344	258_0123457_1	2_0123457_1	545_0123457_1	365_0123457_1	233_0123457_1
579_0123457_497	48_0123457_1	761_0123457_1	1857_0123457_4376	258_0123457_1	2_0123457_1	545_0123457_1	365_0123457_1	233_0123457_1
579_0123457_467	48_0123457_1	761_0123457_1	1857_0123457_4489	258_0123457_1	2_0123457_1	545_0123457_1	365_0123457_1	233_0123457_1
579_0123457_411	48_0123457_1	761_0123457_1	1857_0123457_4599	258_0123457_1	2_0123457_1	545_0123457_1	365_0123457_1	233_0123457_1
579_0123457_362	48_0123457_1	761_0123457_1	1857_0123457_4710	258_0123457_1	2_0123457_1	545_0123457_1	365_0123457_1	233_0123457_1
579_0123457_289	48_0123457_1	761_0123457_1	1857_0123457_4828	258_0123457_1	2_0123457_1	545_0123457_1	365_0123457_1	233_0123457_1
579_0123457_237	48_0123457_1	761_0123457_1	1857_0123457_4837	258_0123457_1	2_0123457_1	545_0123457_1	365_0123457_1	233_0123457_1
579_0123457_208	48_0123457_1	761_0123457_1	1857_0123457_4812	258_0123457_1	2_0123457_1	545_0123457_1	365_0123457_1	233_0123457_1
579_0123457_211	48_0123457_1	761_0123457_1	1857_0123457_4790	258_0123457_1	2_0123457_1	545_0123457_1	365_0123457_1	233_0123457_1
579_0123457_200	48_0123457_1	761_0123457_1	1857_0123457_4741	258_0123457_1	2_0123457_1	545_0123457_1	365_0123457_1	233_0123457_1
579_0123457_189	48_0123457_1	761_0123457_1	1857_0123457_4707	258_0123457_1	2_0123457_1	545_0123457_1	365_0123457_1	233_0123457_1
579_0123457_176	48_0123457_1	761_0123457_1	1857_0123457_4637	258_0123457_1	2_0123457_1	545_0123457_1	365_0123457_1	233_0123457_1
579_0123457_160	48_0123457_1	761_0123457_1	1857_0123457_4616	258_0123457_1	2_0123457_1	545_0123457_1	365_0123457_1	233_0123457_1
579_0123457_146	48_0123457_1	761_0123457_1	1857_0123457_4655	258_0123457_1	2_0123457_1	545_0123457_1	365_0123457_1	233_0123457_1
579_0123457_148	48_0123457_1	761_0123457_1	1857_0123457_4684	258_0123457_1	2_0123457_1	545_0123457_1	365_0123457_1	233_0123457_1
579_0123457_143	48_0123457_1	761_0123457_1	1857_0123457_4689	258_0123457_1	2_0123457_1	545_0123457_1	365_0123457_1	233_0123457_1
579_0123457_164	48_0123457_1	761_0123457_1	1857_0123457_4777	258_0123457_1	2_0123457_1	545_0123457_1	365_0123457_1	233_0123457_1
579_0123457_202	48_0123457_1	761_0123457_1	1857_0123457_4829	258_0123457_1	2_0123457_1	545_0123457_1	365_0123457_1	233_0123457_1
579_0123457_227	48_0123457_1	761_0123457_1	1857_0123457_4770	258_0123457_1	2_0123457_1	545_0123457_1	365_0123457_1	233_0123457_1
579_0123457_287	48_0123457_1	761_0123457_1	1857_0123457_4702	258_0123457_1	2_0123457_1	545_0123457_1	365_0123457_1	233_0123457_1
579_0123457_290	48_0123457_1	761_0123457_1	1857_0123457_4624	258_0123457_1	2_0123457_1	545_0123457_1	365_0123457_1	233_0123457_1
579_0123457_288	48_0123457_1	761_0123457_1	1857_0123457_4550	258_0123457_1	2_0123457_1	545_0123457_1	365_0123457_1	233_0123457_1
579_0123457_312	48_0123457_1	761_0123457_1	1857_0123457_4528	258_0123457_1	2_0123457_1	545_0123457_1	365_0123457_1	233_0123457_1
579_0123457_308	48_0123457_1	761_0123457_1	1857_0123457_4566	258_0123457_1	2_0123457_1	545_0123457_1	365_0123457_1	233_0123457_1
579_0123457_336	48_0123457_1	761_0123457_1	1857_0123457_4479	258_0123457_1	2_0123457_1	545_0123457_1	365_0123457_1	233_0123457_1
579_0123457_345	48_0123457_1	761_0123457_1	1857_0123457_4563	258_0123457_1	2_0123457_1	545_0123457_1	365_0123457_1	233_0123457_1
579_0123457_335	48_0123457_1	761_0123457_1	1857_0123457_4709	258_0123457_1	2_0123457_1	545_0123457_1	365_0123457_1	233_0123457_1
579_0123457_326	48_0123457_1	761_0123457_1	1857_0123457_4786	258_0123457_1	2_0123457_1	545_0123457_1	365_0123457_1	233_0123457_1
579_0123457_316	48_0123457_1	761_0123457_1	1857_0123457_4781	258_0123457_1	2_0123457_1	545_0123457_1	365_0123457_1	233_0123457_1
579_0123457_317	48_0123457_1	761_0123457_1	1857_0123457_4744	258_0123457_1	2_0123457_1	545_0123457_1	365_0123457_1	233_0123457_1
579_0123457_292	48_0123457_1	761_0123457_1	1857_0123457_4678	258_0123457_1	2_0123457_1	545_0123457_1	365_0123457_1	233_0123457_1
579_0123457_246	48_0123457_1	761_0123457_1	1857_0123457_4706	258_0123457_1	2_0123457_1	545_0123457_1	365_0123457_1	233_0123457_1
579_0123457_246	48_0123457_1	761_0123457_1	1857_0123457_4751	258_0123457_1	2_0123457_1	545_0123457_1	365_0123457_1	233_0123457_1
579_0123457_286	48_0123457_1	761_0123457_1	1857_0123457_4794	258_0123457_1	2_0123457_1	545_0123457_1	365_0123457_1	233_0123457_1
579_0123457_294	48_0123457_1	761_0123457_1	1857_0123457_4749	258_0123457_1	2_0123457_1	545_0123457_1	365_0123457_1	233_0123457_1
579_0123457_299	48_0123457_1	761_0123457_1	1857_0123457_4735	258_0123457_1	2_0123457_1	545_0123457_1	365_0123457_1	233_0123457_1
579_0123457_266	48_0123457_1	761_0123457_1	1857_0123457_4703	258_0123457_1	2_0123457_1	545_0123457_1	365_0123457_1	233_0123457_1
579_0123457_285	48_0123457_1	761_0123457_1	1857_0123457_4593	258_0123457_1	2_0123457_1	545_0123457_1	365_0123457_1	233_0123457_1
579_0123457_298	48_0123457_1	761_0123457_1	1857_0123457_4567	258_0123457_1	2_0123457_1	545_0123457_1	365_0123457_1	233_0123457_1
579_0123457_332	48_0123457_1	761_0123457_1	1857_0123457_4649	258_0123457_1	2_0123457_1	545_0123457_1	365_0123457_1	233_0123457_1
579_0123457_345	48_0123457_1	761_0123457_1	1857_0123457_4725	258_0123457_1	2_0123457_1	545_0123457_1	365_0123457_1	233_0123457_1
579_0123457_326	48_0123457_1	761_0123457_1	1857_0123457_4756	258_0123457_1	2_0123457_1	545_0123457_1	365_0123457_1	233_0123457_1
579_0123457_317	48_0123457_1	761_0123457_1	1857_0123457_4815	258_0123457_1	2_0123457_1	545_0123457_1	365_0123457_1	233_0123457_1
579_0123457_282	48_0123457_1	761_0123457_1	1857_0123457_4787	258_0123457_1	2_0123457_1	545_0123457_1	365_0123457_1	233_0123457_1
579_0123457_260	48_0123457_1	761_0123457_1	1857_0123457_4800	258_0123457_1	2_0123457_1	545_0123457_1	365_0123457_1	233_0123457_1
579_0123457_236	48_0123457_1	761_0123457_1	1857_0123457_4791	258_0123457_1	2_0123457_1	545_0123457_1	365_0123457_1	233_0123457_1
579_0123457_190	48_0123457_1	761_0123457_1	1857_0123457_4778	258_0123457_1	2_0123457_1	545_0123457_1	365_0123457_1	233_0123457_1
579_0123457_166	48_0123457_1	761_0123457_1	1857_0123457_4700	258_0123457_1	2_0123457_1	545_0123457_1	365_0123457_1	233_0123457_1
579_0123457_140	48_0123457_1	761_0123457_1	1857_0123457_4724	258_0123457_1	2_0123457_1	545_0123457_1	365_0123457_1	233_0123457_1
579_0123457_126	48_0123457_1	761_0123457_1	1857_0123457_4757	258_0123457_1	2_0123457_1	545_0123457_1	365_0123457_1	233_0123457_1
579_0123457_130	48_0123457_1	761_0123457_1	1857_0123457_4801	258_0123457_1	2_0123457_1	545_0123457_1	365_0123457_1	233_0123457_1
579_0123457_140	48_0123457_1	761_0123457_1	1857_0123457_4829	258_0123457_1	2_0123457_1	545_0123457_1	365_0123457_1	233_0123457_1
579_0123457_153	48_0123457_1	761_0123457_1	1857_0123457_4881	258_0123457_1	2_0123457_1	545_0123457_1	365_0123457_1	233_0123457_1
579_0123457_177	48_0123457_1	761_0123457_1	1857_0123457_4763	258_0123457_1	2_0123457_1	545_0123457_1	365_0123457_1	233_0123457_1
579_0123457_184	48_0123457_1	761_0123457_1	1857_0123457_4670	258_0123457_1	2_0123457_1	545_0123457_1	365_0123457_1	233_0123457_1
579_0123457_162	48_0123457_1	761_0123457_1	1857_0123457_4674	258_0123457_1	2_0123457_1	545_0123457_1	365_0123457_1	233_0123457_1
579_0123457_162	48_0123457_1	761_0123457_1	1857_0123457_4731	258_0123457_1	2_0123457_1	545_0123457_1	365_0123457_1	233_0123457_1
579_0123457_144	48_0123457_1	761_0123457_1	1857_0123457_4765	258_0123457_1	2_0123457_1	545_0123457_1	365_0123457_1	233_0123457_1
579_0123457_136	48_0123457_1	761_0123457_1	1857_0123457_4743	258_0123457_1	2_0123457_1	545_0123457_1	365_0123457_1	233_0123457_1
579_0123457_157	48_0123457_1	761_0123457_1	1857_0123457_4659	258_0123457_1	2_0123457_1	545_0123457_1	365_0123457_1	233_0123457_1
579_0123457_175	48_0123457_1	761_0123457_1	1857_0123457_4639	258_0123457_1	2_0123457_1	545_0123457_1	365_0123457_1	233_0123457_1
579_0123457_201	48_0123457_1	761_0123457_1	1857_0123457_4696	258_0123457_1	2_0123457_1	545_0123457_1	365_0123457_1	233_0123457_1
579_0123457_244	48_0123457_1	761_0123457_1	1857_0123457_4721	258_0123457_1	2_0123457_1	545_0123457_1	365_0123457_1	233_0123457_1
579_0123457_272	48_0123457_1	761_0123457_1	1857_0123457_4694	258_0123457_1	2_0123457_1	545_0123457_1	365_0123457_1	233_0123457_1
579_0123457_302	48_0123457_1	761_0123457_1	1857_0123457_4621	258_0123457_1	2_0123457_1	545_0123457_1	365_0123457_1	233_0123457_1
579_0123457_324	48_0123457_1	761_0123457_1	1857_0123457_4552	258_0123457_1	2_0123457_1	545_0123457_1	365_0123457_1	233_0123457_1
579_0123457_333	48_0123457_1	761_0123457_1	1857_0123457_4570	258_0123457_1	2_0123457_1	545_0123457_1	365_0123457_1	233_0123457_1
579_0123457_321	48_0123457_1	761_0123457_1	1857_0123457_4648	258_0123457_1	2_0123457_1	545_0123457_1	365_0123457_1	233_0123457_1
579_0123457_308	48_0123457_1	761_0123457_1	1857_0123457_4541	258_0123457_1	2_0123457_1	545_0123457_1	365_0123457_1	233_0123457_1
579_0123457_307	48_0123457_1	761_0123457_1	1857_0123457_4542	258_0123457_1	2_0123457_1	545_0123457_1	365_0123457_1	233_0123457_1
579_0123457_320	48_0123457_1	761_0123457_1	1857_0123457_4516	258_0123457_1	2_0123457_1	545_0123457_1	365_0123457_1	233_0123457_1
579_0123457_348	48_0123457_1	761_0123457_1	1857_0123457_4482	258_0123457_1	2_0123457_1	545_0123457_1	365_0123457_1	233_0123457_1
579_0123457_408	48_0123457_1	761_0123457_1	1857_0123457_4377	258_0123457_1	2_0123457_1	545_0123457_1	365_0123457_1	233_0123457_1
579_0123457_458	48_0123457_1	761_0123457_1	1857_0123457_4278	258_0123457_1	2_0123457_1	545_0123457_1	365_0123457_1	233_0123457_1
579_0123457_477	48_0123457_1	761_0123457_1	1857_0123457_4279	258_0123457_1	2_0123457_1	545_0123457_1	365_0123457_1	233_0123457_1
579_0123457_531	48_0123457_1	761_0123457_1	1857_0123457_4237	258_0123457_1	2_0123457_1	545_0123457_1	365_0123457_1	233_0123457_1
579_0123457_582	48_0123457_1	761_0123457_1	1857_0123457_4228	258_0123457_1	2_0123457_1	545_0123457_1	365_0123457_1	233_0123457_1
579_0123457_677	48_0123457_1	761_0123457_1	1857_0123457_4208	258_0123457_1	2_0123457_1	545_0123457_1	365_0123457_1	233_0123457_1
579_0123457_777	48_0123457_1	761_0123457_1	1857_0123457_4138	258_0123457_1	2_0123457_1	545_0123457_1	365_0123457_1	233_0123457_1
579_0123457_878	48_0123457_1	761_0123457_1	1857_0123457_4091	258_0123457_1	2_0123457_1	545_0123457_1	365_0123457_1	233_0123457_1
579_0123457_972	48_0123457_1	761_0123457_1	1857_0123457_3978	258_0123457_1	2_0123457_1	545_0123457_1	365_0123457_1	233_0123457_1
579_0123457_1017	48_0123457_1	761_0123457_1	1857_0123457_3859	258_0123457_1	2_0123457_1	545_0123457_1	365_0123457_1	233_0123457_1
579_0123457_1055	48_0123457_1	761_0123457_1	1857_0123457_3731	258_0123457_1	2_0123457_1	545_0123457_1	365_0123457_1	233_0123457_1
579_0123457_1033	48_0123457_1	761_0123457_1	1857_0123457_3743	258_0123457_1	2_0123457_1	545_0123457_1	365_0123457_1	233_0123457_1
579_0123457_959	48_0123457_1	761_0123457_1	1857_0123457_3829	258_0123457_1	2_0123457_1	545_0123457_1	365_0123457_1	233_0123457_1
579_0123457_881	48_0123457_1	761_0123457_1	1857_0123457_3890	258_0123457_1	2_0123457_1	545_0123457_1	365_0123457_1	233_0123457_1
579_0123457_842	48_0123457_1	761_0123457_1	1857_0123457_3912	258_0123457_1	2_0123457_1	545_0123457_1	365_0123457_1	233_0123457_1
579_0123457_861	48_0123457_1	761_0123457_1	1857_0123457_3943	258_0123457_1	2_0123457_1	545_0123457_1	365_0123457_1	233_0123457_1
579_0123457_885	48_0123457_1	761_0123457_1	1857_0123457_3968	258_0123457_1	2_0123457_1	545_0123457_1	365_0123457_1	233_0123457_1
579_0123457_930	48_0123457_1	761_0123457_1	1857_0123457_3962	258_0123457_1	2_0123457_1	545_0123457_1	365_0123457_1	233_0123457_1
579_0123457_991	48_0123457_1	761_0123457_1	1857_0123457_3965	258_0123457_1	2_0123457_1	545_0123457_1	365_0123457_1	233_0123457_1
579_0123457_1031	48_0123457_1	761_0123457_1	1857_0123457_3889	258_0123457_1	2_0123457_1	545_0123457_1	365_0123457_1	233_0123457_1
579_0123457_1071	48_0123457_1	761_0123457_1	1857_0123457_3858	258_0123457_1	2_0123457_1	545_0123457_1	365_0123457_1	233_0123457_1
579_0123457_1017	48_0123457_1	761_0123457_1	1857_0123457_3872	258_0123457_1	2_0123457_1	545_0123457_1	365_0123457_1	233_0123457_1
579_0123457_942	48_0123457_1	761_0123457_1	1857_0123457_3987	258_0123457_1	2_0123457_1	545_0123457_1	365_0123457_1	233_0123457_1
579_0123457_848	48_0123457_1	761_0123457_1	1857_0123457_4008	258_0123457_1	2_0123457_1	545_0123457_1	365_0123457_1	233_0123457_1
579_0123457_816	48_0123457_1	761_0123457_1	1857_0123457_4026	258_0123457_1	2_0123457_1	545_0123457_1	365_0123457_1	233_0123457_1
579_0123457_870	48_0123457_1	761_0123457_1	1857_0123457_4010	258_0123457_1	2_0123457_1	545_0123457_1	365_0123457_1	233_0123457_1
579_0123457_919	48_0123457_1	761_0123457_1	1857_0123457_3858	258_0123457_1	2_0123457_1	545_0123457_1	365_0123457_1	233_0123457_1
579_0123457_1034	48_0123457_1	761_0123457_1	1857_0123457_3744	258_0123457_1	2_0123457_1	545_0123457_1	365_0123457_1	233_0123457_1
579_0123457_1169	48_0123457_1	761_0123457_1	1857_0123457_3688	258_0123457_1	2_0123457_1	545_0123457_1	365_0123457_1	233_0123457_1
579_0123457_1188	48_0123457_1	761_0123457_1	1857_0123457_3565	258_0123457_1	2_0123457_1	545_0123457_1	365_0123457_1	233_0123457_1
579_0123457_1218	48_0123457_1	761_0123457_1	1857_0123457_3420	258_0123457_1	2_0123457_1	545_0123457_1	365_0123457_1	233_0123457_1
579_0123457_1250	48_0123457_1	761_0123457_1	1857_0123457_3227	258_0123457_1	2_0123457_1	545_0123457_1	365_0123457_1	233_0123457_1
579_0123457_1253	48_0123457_1	761_0123457_1	1857_0123457_3186	258_0123457_1	2_0123457_1	545_0123457_1	365_0123457_1	233_0123457_1
579_0123457_1256	48_0123457_1	761_0123457_1	1857_0123457_3158	258_0123457_1	2_0123457_1	545_0123457_1	365_0123457_1	233_0123457_1
579_0123457_1222	48_0123457_1	761_0123457_1	1857_0123457_3195	258_0123457_1	2_0123457_1	545_0123457_1	365_0123457_1	233_0123457_1
579_0123457_1114	48_0123457_1	761_0123457_1	1857_0123457_3401	258_0123457_1	2_0123457_1	545_0123457_1	365_0123457_1	233_0123457_1
579_0123457_1006	48_0123457_1	761_0123457_1	1857_0123457_3596	258_0123457_1	2_0123457_1	545_0123457_1	365_0123457_1	233_0123457_1
579_0123457_896	48_0123457_1	761_0123457_1	1857_0123457_3819	258_0123457_1	2_0123457_1	545_0123457_1	365_0123457_1	233_0123457_1
579_0123457_786	48_0123457_1	761_0123457_1	1857_0123457_3954	258_0123457_1	2_0123457_1	545_0123457_1	365_0123457_1	233_0123457_1
579_0123457_649	48_0123457_1	761_0123457_1	1857_0123457_4021	258_0123457_1	2_0123457_1	545_0123457_1	365_0123457_1	233_0123457_1
579_0123457_583	48_0123457_1	761_0123457_1	1857_0123457_4114	258_0123457_1	2_0123457_1	545_0123457_1	365_0123457_1	233_0123457_1
579_0123457_530	48_0123457_1	761_0123457_1	1857_0123457_4197	258_0123457_1	2_0123457_1	545_0123457_1	365_0123457_1	233_0123457_1
579_0123457_511	48_0123457_1	761_0123457_1	1857_0123457_4295	258_0123457_1	2_0123457_1	545_0123457_1	365_0123457_1	233_0123457_1
579_0123457_524	48_0123457_1	761_0123457_1	1857_0123457_4308	258_0123457_1	2_0123457_1	545_0123457_1	365_0123457_1	233_0123457_1
579_0123457_574	48_0123457_1	761_0123457_1	1857_0123457_4210	258_0123457_1	2_0123457_1	545_0123457_1	365_0123457_1	233_0123457_1
579_0123457_589	48_0123457_1	761_0123457_1	1857_0123457_4124	258_0123457_1	2_0123457_1	545_0123457_1	365_0123457_1	233_0123457_1
579_0123457_624	48_0123457_1	761_0123457_1	1857_0123457_4073	258_0123457_1	2_0123457_1	545_0123457_1	365_0123457_1	233_0123457_1
579_0123457_642	48_0123457_1	761_0123457_1	1857_0123457_3984	258_0123457_1	2_0123457_1	545_0123457_1	365_0123457_1	233_0123457_1
579_0123457_644	48_0123457_1	761_0123457_1	1857_0123457_4038	258_0123457_1	2_0123457_1	545_0123457_1	365_0123457_1	233_0123457_1
579_0123457_646	48_0123457_1	761_0123457_1	1857_0123457_4151	258_0123457_1	2_0123457_1	545_0123457_1	365_0123457_1	233_0123457_1
579_0123457_637	48_0123457_1	761_0123457_1	1857_0123457_4191	258_0123457_1	2_0123457_1	545_0123457_1	365_0123457_1	233_0123457_1
579_0123457_634	48_0123457_1	761_0123457_1	1857_0123457_4255	258_0123457_1	2_0123457_1	545_0123457_1	365_0123457_1	233_0123457_1
579_0123457_616	48_0123457_1	761_0123457_1	1857_0123457_4300	258_0123457_1	2_0123457_1	545_0123457_1	365_0123457_1	233_0123457_1
579_0123457_614	48_0123457_1	761_0123457_1	1857_0123457_4359	258_0123457_1	2_0123457_1	545_0123457_1	365_0123457_1	233_0123457_1
579_0123457_600	48_0123457_1	761_0123457_1	1857_0123457_4374	258_0123457_1	2_0123457_1	545_0123457_1	365_0123457_1	233_0123457_1
579_0123457_558	48_0123457_1	761_0123457_1	1857_0123457_4345	258_0123457_1	2_0123457_1	545_0123457_1	365_0123457_1	233_0123457_1
579_0123457_570	48_0123457_1	761_0123457_1	1857_0123457_4211	258_0123457_1	2_0123457_1	545_0123457_1	365_0123457_1	233_0123457_1
579_0123457_574	48_0123457_1	761_0123457_1	1857_0123457_4222	258_0123457_1	2_0123457_1	545_0123457_1	365_0123457_1	233_0123457_1
579_0123457_598	48_0123457_1	761_0123457_1	1857_0123457_4248	258_0123457_1	2_0123457_1	545_0123457_1	365_0123457_1	233_0123457_1
579_0123457_583	48_0123457_1	761_0123457_1	1857_0123457_4257	258_0123457_1	2_0123457_1	545_0123457_1	365_0123457_1	233_0123457_1
579_0123457_577	48_0123457_1	761_0123457_1	1857_0123457_4259	258_0123457_1	2_0123457_1	545_0123457_1	365_0123457_1	233_0123457_1
579_0123457_611	48_0123457_1	761_0123457_1	1857_0123457_4193	258_0123457_1	2_0123457_1	545_0123457_1	365_0123457_1	233_0123457_1
579_0123457_630	48_0123457_1	761_0123457_1	1857_0123457_4198	258_0123457_1	2_0123457_1	545_0123457_1	365_0123457_1	233_0123457_1
579_0123457_644	48_0123457_1	761_0123457_1	1857_0123457_4212	258_0123457_1	2_0123457_1	545_0123457_1	365_0123457_1	233_0123457_1
579_0123457_645	48_0123457_1	761_0123457_1	1857_0123457_4135	258_0123457_1	2_0123457_1	545_0123457_1	365_0123457_1	233_0123457_1
579_0123457_635	48_0123457_1	761_0123457_1	1857_0123457_4168	258_0123457_1	2_0123457_1	545_0123457_1	365_0123457_1	233_0123457_1
579_0123457_607	48_0123457_1	761_0123457_1	1857_0123457_4229	258_0123457_1	2_0123457_1	545_0123457_1	365_0123457_1	233_0123457_1
579_0123457_628	48_0123457_1	761_0123457_1	1857_0123457_4249	258_0123457_1	2_0123457_1	545_0123457_1	365_0123457_1	233_0123457_1
579_0123457_642	48_0123457_1	761_0123457_1	1857_0123457_4322	258_0123457_1	2_0123457_1	545_0123457_1	365_0123457_1	233_0123457_1
579_0123457_664	48_0123457_1	761_0123457_1	1857_0123457_4317	258_0123457_1	2_0123457_1	545_0123457_1	365_0123457_1	233_0123457_1
579_0123457_709	48_0123457_1	761_0123457_1	1857_0123457_4256	258_0123457_1	2_0123457_1	545_0123457_1	365_0123457_1	233_0123457_1
579_0123457_748	48_0123457_1	761_0123457_1	1857_0123457_4210	258_0123457_1	2_0123457_1	545_0123457_1	365_0123457_1	233_0123457_1
579_0123457_794	48_0123457_1	761_0123457_1	1857_0123457_4067	258_0123457_1	2_0123457_1	545_0123457_1	365_0123457_1	233_0123457_1
579_0123457_849	48_0123457_1	761_0123457_1	1857_0123457_4054	258_0123457_1	2_0123457_1	545_0123457_1	365_0123457_1	233_0123457_1
579_0123457_857	48_0123457_1	761_0123457_1	1857_0123457_3949	258_0123457_1	2_0123457_1	545_0123457_1	365_0123457_1	233_0123457_1
579_0123457_838	48_0123457_1	761_0123457_1	1857_0123457_3931	258_0123457_1	2_0123457_1	545_0123457_1	365_0123457_1	233_0123457_1
579_0123457_851	48_0123457_1	761_0123457_1	1857_0123457_3895	258_0123457_1	2_0123457_1	545_0123457_1	365_0123457_1	233_0123457_1
579_0123457_863	48_0123457_1	761_0123457_1	1857_0123457_3868	258_0123457_1	2_0123457_1	545_0123457_1	365_0123457_1	233_0123457_1
579_0123457_889	48_0123457_1	761_0123457_1	1857_0123457_3901	258_0123457_1	2_0123457_1	545_0123457_1	365_0123457_1	233_0123457_1
579_0123457_921	48_0123457_1	761_0123457_1	1857_0123457_3861	258_0123457_1	2_0123457_1	545_0123457_1	365_0123457_1	233_0123457_1
579_0123457_905	48_0123457_1	761_0123457_1	1857_0123457_3872	258_0123457_1	2_0123457_1	545_0123457_1	365_0123457_1	233_0123457_1
579_0123457_928	48_0123457_1	761_0123457_1	1857_0123457_3844	258_0123457_1	2_0123457_1	545_0123457_1	365_0123457_1	233_0123457_1
579_0123457_944	48_0123457_1	761_0123457_1	1857_0123457_3922	258_0123457_1	2_0123457_1	545_0123457_1	365_0123457_1	233_0123457_1
579_0123457_997	48_0123457_1	761_0123457_1	1857_0123457_3868	258_0123457_1	2_0123457_1	545_0123457_1	365_0123457_1	233_0123457_1
579_0123457_1074	48_0123457_1	761_0123457_1	1857_0123457_3934	258_0123457_1	2_0123457_1	545_0123457_1	365_0123457_1	233_0123457_1
579_0123457_1090	48_0123457_1	761_0123457_1	1857_0123457_3961	258_0123457_1	2_0123457_1	545_0123457_1	365_0123457_1	233_0123457_1
579_0123457_1085	48_0123457_1	761_0123457_1	1857_0123457_3910	258_0123457_1	2_0123457_1	545_0123457_1	365_0123457_1	233_0123457_1
579_0123457_1057	48_0123457_1	761_0123457_1	1857_0123457_3953	258_0123457_1	2_0123457_1	545_0123457_1	365_0123457_1	233_0123457_1
579_0123457_996	48_0123457_1	761_0123457_1	1857_0123457_3991	258_0123457_1	2_0123457_1	545_0123457_1	365_0123457_1	233_0123457_1
579_0123457_1017	48_0123457_1	761_0123457_1	1857_0123457_3937	258_0123457_1	2_0123457_1	545_0123457_1	365_0123457_1	233_0123457_1
579_0123457_986	48_0123457_1	761_0123457_1	1857_0123457_3890	258_0123457_1	2_0123457_1	545_0123457_1	365_0123457_1	233_0123457_1
579_0123457_940	48_0123457_1	761_0123457_1	1857_0123457_3885	258_0123457_1	2_0123457_1	545_0123457_1	365_0123457_1	233_0123457_1
579_0123457_943	48_0123457_1	761_0123457_1	1857_0123457_3854	258_0123457_1	2_0123457_1	545_0123457_1	365_0123457_1	233_0123457_1
579_0123457_947	48_0123457_1	761_0123457_1	1857_0123457_3839	258_0123457_1	2_0123457_1	545_0123457_1	365_0123457_1	233_0123457_1
579_0123457_957	48_0123457_1	761_0123457_1	1857_0123457_3837	258_0123457_1	2_0123457_1	545_0123457_1	365_0123457_1	233_0123457_1
579_0123457_975	48_0123457_1	761_0123457_1	1857_0123457_3874	258_0123457_1	2_0123457_1	545_0123457_1	365_0123457_1	233_0123457_1
579_0123457_996	48_0123457_1	761_0123457_1	1857_0123457_3795	258_0123457_1	2_0123457_1	545_0123457_1	365_0123457_1	233_0123457_1
579_0123457_1007	48_0123457_1	761_0123457_1	1857_0123457_3743	258_0123457_1	2_0123457_1	545_0123457_1	365_0123457_1	233_0123457_1
579_0123457_1014	48_0123457_1	761_0123457_1	1857_0123457_3820	258_0123457_1	2_0123457_1	545_0123457_1	365_0123457_1	233_0123457_1
579_0123457_927	48_0123457_1	761_0123457_1	1857_0123457_3853	258_0123457_1	2_0123457_1	545_0123457_1	365_0123457_1	233_0123457_1
579_0123457_891	48_0123457_1	761_0123457_1	1857_0123457_3906	258_0123457_1	2_0123457_1	545_0123457_1	365_0123457_1	233_0123457_1
579_0123457_816	48_0123457_1	761_0123457_1	1857_0123457_4004	258_0123457_1	2_0123457_1	545_0123457_1	365_0123457_1	233_0123457_1
579_0123457_744	48_0123457_1	761_0123457_1	1857_0123457_4178	258_0123457_1	2_0123457_1	545_0123457_1	365_0123457_1	233_0123457_1
579_0123457_658	48_0123457_1	761_0123457_1	1857_0123457_4314	258_0123457_1	2_0123457_1	545_0123457_1	365_0123457_1	233_0123457_1
579_0123457_597	48_0123457_1	761_0123457_1	1857_0123457_4219	258_0123457_1	2_0123457_1	545_0123457_1	365_0123457_1	233_0123457_1
579_0123457_617	48_0123457_1	761_0123457_1	1857_0123457_4139	258_0123457_1	2_0123457_1	545_0123457_1	365_0123457_1	233_0123457_1
579_0123457_623	48_0123457_1	761_0123457_1	1857_0123457_4035	258_0123457_1	2_0123457_1	545_0123457_1	365_0123457_1	233_0123457_1
579_0123457_621	48_0123457_1	761_0123457_1	1857_0123457_3985	258_0123457_1	2_0123457_1	545_0123457_1	365_0123457_1	233_0123457_1
579_0123457_688	48_0123457_1	761_0123457_1	1857_0123457_3956	258_0123457_1	2_0123457_1	545_0123457_1	365_0123457_1	233_0123457_1
579_0123457_721	48_0123457_1	761_0123457_1	1857_0123457_3924	258_0123457_1	2_0123457_1	545_0123457_1	365_0123457_1	233_0123457_1
579_0123457_736	48_0123457_1	761_0123457_1	1857_0123457_4007	258_0123457_1	2_0123457_1	545_0123457_1	365_0123457_1	233_0123457_1
579_0123457_712	48_0123457_1	761_0123457_1	1857_0123457_4042	258_0123457_1	2_0123457_1	545_0123457_1	365_0123457_1	233_0123457_1
579_0123457_658	48_0123457_1	761_0123457_1	1857_0123457_4120	258_0123457_1	2_0123457_1	545_0123457_1	365_0123457_1	233_0123457_1
579_0123457_607	48_0123457_1	761_0123457_1	1857_0123457_4149	258_0123457_1	2_0123457_1	545_0123457_1	365_0123457_1	233_0123457_1
579_0123457_575	48_0123457_1	761_0123457_1	1857_0123457_4248	258_0123457_1	2_0123457_1	545_0123457_1	365_0123457_1	233_0123457_1
579_0123457_530	48_0123457_1	761_0123457_1	1857_0123457_4365	258_0123457_1	2_0123457_1	545_0123457_1	365_0123457_1	233_0123457_1
579_0123457_483	48_0123457_1	761_0123457_1	1857_0123457_4468	258_0123457_1	2_0123457_1	545_0123457_1	365_0123457_1	233_0123457_1
579_0123457_430	48_0123457_1	761_0123457_1	1857_0123457_4491	258_0123457_1	2_0123457_1	545_0123457_1	365_0123457_1	233_0123457_1
579_0123457_395	48_0123457_1	761_0123457_1	1857_0123457_4482	258_0123457_1	2_0123457_1	545_0123457_1	365_0123457_1	233_0123457_1
579_0123457_376	48_0123457_1	761_0123457_1	1857_0123457_4341	258_0123457_1	2_0123457_1	545_0123457_1	365_0123457_1	233_0123457_1
579_0123457_374	48_0123457_1	761_0123457_1	1857_0123457_4316	258_0123457_1	2_0123457_1	545_0123457_1	365_0123457_1	233_0123457_1
579_0123457_374	48_0123457_1	761_0123457_1	1857_0123457_4273	258_0123457_1	2_0123457_1	545_0123457_1	365_0123457_1	233_0123457_1
579_0123457_366	48_0123457_1	761_0123457_1	1857_0123457_4313	258_0123457_1	2_0123457_1	545_0123457_1	365_0123457_1	233_0123457_1
579_0123457_383	48_0123457_1	761_0123457_1	1857_0123457_4273	258_0123457_1	2_0123457_1	545_0123457_1	365_0123457_1	233_0123457_1
579_0123457_391	48_0123457_1	761_0123457_1	1857_0123457_4374	258_0123457_1	2_0123457_1	545_0123457_1	365_0123457_1	233_0123457_1
579_0123457_372	48_0123457_1	761_0123457_1	1857_0123457_4257	258_0123457_1	2_0123457_1	545_0123457_1	365_0123457_1	233_0123457_1
579_0123457_394	48_0123457_1	761_0123457_1	1857_0123457_4285	258_0123457_1	2_0123457_1	545_0123457_1	365_0123457_1	233_0123457_1
579_0123457_392	48_0123457_1	761_0123457_1	1857_0123457_4242	258_0123457_1	2_0123457_1	545_0123457_1	365_0123457_1	233_0123457_1
579_0123457_349	48_0123457_1	761_0123457_1	1857_0123457_4347	258_0123457_1	2_0123457_1	545_0123457_1	365_0123457_1	233_0123457_1
579_0123457_305	48_0123457_1	761_0123457_1	1857_0123457_4375	258_0123457_1	2_0123457_1	545_0123457_1	365_0123457_1	233_0123457_1
579_0123457_292	48_0123457_1	761_0123457_1	1857_0123457_4447	258_0123457_1	2_0123457_1	545_0123457_1	365_0123457_1	233_0123457_1
579_0123457_310	48_0123457_1	761_0123457_1	1857_0123457_4500	258_0123457_1	2_0123457_1	545_0123457_1	365_0123457_1	233_0123457_1
579_0123457_345	48_0123457_1	761_0123457_1	1857_0123457_4395	258_0123457_1	2_0123457_1	545_0123457_1	365_0123457_1	233_0123457_1
579_0123457_384	48_0123457_1	761_0123457_1	1857_0123457_4395	258_0123457_1	2_0123457_1	545_0123457_1	365_0123457_1	233_0123457_1
579_0123457_442	48_0123457_1	761_0123457_1	1857_0123457_4324	258_0123457_1	2_0123457_1	545_0123457_1	365_0123457_1	233_0123457_1
579_0123457_531	48_0123457_1	761_0123457_1	1857_0123457_4301	258_0123457_1	2_0123457_1	545_0123457_1	365_0123457_1	233_0123457_1
579_0123457_583	48_0123457_1	761_0123457_1	1857_0123457_4200	258_0123457_1	2_0123457_1	545_0123457_1	365_0123457_1	233_0123457_1
579_0123457_632	48_0123457_1	761_0123457_1	1857_0123457_4181	258_0123457_1	2_0123457_1	545_0123457_1	365_0123457_1	233_0123457_1
579_0123457_654	48_0123457_1	761_0123457_1	1857_0123457_4193	258_0123457_1	2_0123457_1	545_0123457_1	365_0123457_1	233_0123457_1
579_0123457_674	48_0123457_1	761_0123457_1	1857_0123457_4303	258_0123457_1	2_0123457_1	545_0123457_1	365_0123457_1	233_0123457_1
579_0123457_693	48_0123457_1	761_0123457_1	1857_0123457_4320	258_0123457_1	2_0123457_1	545_0123457_1	365_0123457_1	233_0123457_1
579_0123457_666	48_0123457_1	761_0123457_1	1857_0123457_4293	258_0123457_1	2_0123457_1	545_0123457_1	365_0123457_1	233_0123457_1
579_0123457_644	48_0123457_1	761_0123457_1	1857_0123457_4282	258_0123457_1	2_0123457_1	545_0123457_1	365_0123457_1	233_0123457_1
579_0123457_644	48_0123457_1	761_0123457_1	1857_0123457_4269	258_0123457_1	2_0123457_1	545_0123457_1	365_0123457_1	233_0123457_1
579_0123457_582	48_0123457_1	761_0123457_1	1857_0123457_4306	258_0123457_1	2_0123457_1	545_0123457_1	365_0123457_1	233_0123457_1
579_0123457_565	48_0123457_1	761_0123457_1	1857_0123457_4211	258_0123457_1	2_0123457_1	545_0123457_1	365_0123457_1	233_0123457_1
579_0123457_544	48_0123457_1	761_0123457_1	1857_0123457_4212	258_0123457_1	2_0123457_1	545_0123457_1	365_0123457_1	233_0123457_1
579_0123457_564	48_0123457_1	761_0123457_1	1857_0123457_4134	258_0123457_1	2_0123457_1	545_0123457_1	365_0123457_1	233_0123457_1
579_0123457_585	48_0123457_1	761_0123457_1	1857_0123457_4129	258_0123457_1	2_0123457_1	545_0123457_1	365_0123457_1	233_0123457_1
579_0123457_533	48_0123457_1	761_0123457_1	1857_0123457_4140	258_0123457_1	2_0123457_1	545_0123457_1	365_0123457_1	233_0123457_1
579_0123457_522	48_0123457_1	761_0123457_1	1857_0123457_4180	258_0123457_1	2_0123457_1	545_0123457_1	365_0123457_1	233_0123457_1
579_0123457_515	48_0123457_1	761_0123457_1	1857_0123457_4141	258_0123457_1	2_0123457_1	545_0123457_1	365_0123457_1	233_0123457_1
579_0123457_512	48_0123457_1	761_0123457_1	1857_0123457_4152	258_0123457_1	2_0123457_1	545_0123457_1	365_0123457_1	233_0123457_1
579_0123457_540	48_0123457_1	761_0123457_1	1857_0123457_4190	258_0123457_1	2_0123457_1	545_0123457_1	365_0123457_1	233_0123457_1
579_0123457_544	48_0123457_1	761_0123457_1	1857_0123457_4176	258_0123457_1	2_0123457_1	545_0123457_1	365_0123457_1	233_0123457_1
579_0123457_503	48_0123457_1	761_0123457_1	1857_0123457_4112	258_0123457_1	2_0123457_1	545_0123457_1	365_0123457_1	233_0123457_1
579_0123457_475	48_0123457_1	761_0123457_1	1857_0123457_4168	258_0123457_1	2_0123457_1	545_0123457_1	365_0123457_1	233_0123457_1
579_0123457_452	48_0123457_1	761_0123457_1	1857_0123457_4354	258_0123457_1	2_0123457_1	545_0123457_1	365_0123457_1	233_0123457_1
579_0123457_430	48_0123457_1	761_0123457_1	1857_0123457_4319	258_0123457_1	2_0123457_1	545_0123457_1	365_0123457_1	233_0123457_1
579_0123457_426	48_0123457_1	761_0123457_1	1857_0123457_4306	258_0123457_1	2_0123457_1	545_0123457_1	365_0123457_1	233_0123457_1
579_0123457_436	48_0123457_1	761_0123457_1	1857_0123457_4245	258_0123457_1	2_0123457_1	545_0123457_1	365_0123457_1	233_0123457_1
579_0123457_430	48_0123457_1	761_0123457_1	1857_0123457_4191	258_0123457_1	2_0123457_1	545_0123457_1	365_0123457_1	233_0123457_1
579_0123457_437	48_0123457_1	761_0123457_1	1857_0123457_4205	258_0123457_1	2_0123457_1	545_0123457_1	365_0123457_1	233_0123457_1
579_0123457_435	48_0123457_1	761_0123457_1	1857_0123457_4289	258_0123457_1	2_0123457_1	545_0123457_1	365_0123457_1	233_0123457_1
579_0123457_460	48_0123457_1	761_0123457_1	1857_0123457_4354	258_0123457_1	2_0123457_1	545_0123457_1	365_0123457_1	233_0123457_1
579_0123457_443	48_0123457_1	761_0123457_1	1857_0123457_4368	258_0123457_1	2_0123457_1	545_0123457_1	365_0123457_1	233_0123457_1
579_0123457_401	48_0123457_1	761_0123457_1	1857_0123457_4395	258_0123457_1	2_0123457_1	545_0123457_1	365_0123457_1	233_0123457_1
579_0123457_373	48_0123457_1	761_0123457_1	1857_0123457_4419	258_0123457_1	2_0123457_1	545_0123457_1	365_0123457_1	233_0123457_1
579_0123457_344	48_0123457_1	761_0123457_1	1857_0123457_4409	258_0123457_1	2_0123457_1	545_0123457_1	365_0123457_1	233_0123457_1
579_0123457_359	48_0123457_1	761_0123457_1	1857_0123457_4368	258_0123457_1	2_0123457_1	545_0123457_1	365_0123457_1	233_0123457_1
579_0123457_405	48_0123457_1	761_0123457_1	1857_0123457_4340	258_0123457_1	2_0123457_1	545_0123457_1	365_0123457_1	233_0123457_1
579_0123457_441	48_0123457_1	761_0123457_1	1857_0123457_4392	258_0123457_1	2_0123457_1	545_0123457_1	365_0123457_1	233_0123457_1
579_0123457_447	48_0123457_1	761_0123457_1	1857_0123457_4434	258_0123457_1	2_0123457_1	545_0123457_1	365_0123457_1	233_0123457_1
579_0123457_425	48_0123457_1	761_0123457_1	1857_0123457_4479	258_0123457_1	2_0123457_1	545_0123457_1	365_0123457_1	233_0123457_1
579_0123457_416	48_0123457_1	761_0123457_1	1857_0123457_4482	258_0123457_1	2_0123457_1	545_0123457_1	365_0123457_1	233_0123457_1
579_0123457_382	48_0123457_1	761_0123457_1	1857_0123457_4487	258_0123457_1	2_0123457_1	545_0123457_1	365_0123457_1	233_0123457_1
579_0123457_326	48_0123457_1	761_0123457_1	1857_0123457_4534	258_0123457_1	2_0123457_1	545_0123457_1	365_0123457_1	233_0123457_1
579_0123457_294	48_0123457_1	761_0123457_1	1857_0123457_4489	258_0123457_1	2_0123457_1	545_0123457_1	365_0123457_1	233_0123457_1
579_0123457_268	48_0123457_1	761_0123457_1	1857_0123457_4443	258_0123457_1	2_0123457_1	545_0123457_1	365_0123457_1	233_0123457_1
579_0123457_234	48_0123457_1	761_0123457_1	1857_0123457_4393	258_0123457_1	2_0123457_1	545_0123457_1	365_0123457_1	233_0123457_1
579_0123457_214	48_0123457_1	761_0123457_1	1857_0123457_4413	258_0123457_1	2_0123457_1	545_0123457_1	365_0123457_1	233_0123457_1
579_0123457_203	48_0123457_1	761_0123457_1	1857_0123457_4424	258_0123457_1	2_0123457_1	545_0123457_1	365_0123457_1	233_0123457_1
579_0123457_217	48_0123457_1	761_0123457_1	1857_0123457_4411	258_0123457_1	2_0123457_1	545_0123457_1	365_0123457_1	233_0123457_1
579_0123457_225	48_0123457_1	761_0123457_1	1857_0123457_4474	258_0123457_1	2_0123457_1	545_0123457_1	365_0123457_1	233_0123457_1
579_0123457_223	48_0123457_1	761_0123457_1	1857_0123457_4503	258_0123457_1	2_0123457_1	545_0123457_1	365_0123457_1	233_0123457_1
579_0123457_222	48_0123457_1	761_0123457_1	1857_0123457_4570	258_0123457_1	2_0123457_1	545_0123457_1	365_0123457_1	233_0123457_1
579_0123457_239	48_0123457_1	761_0123457_1	1857_0123457_4552	258_0123457_1	2_0123457_1	545_0123457_1	365_0123457_1	233_0123457_1
579_0123457_250	48_0123457_1	761_0123457_1	1857_0123457_4508	258_0123457_1	2_0123457_1	545_0123457_1	365_0123457_1	233_0123457_1
579_0123457_246	48_0123457_1	761_0123457_1	1857_0123457_4523	258_0123457_1	2_0123457_1	545_0123457_1	365_0123457_1	233_0123457_1
579_0123457_261	48_0123457_1	761_0123457_1	1857_0123457_4551	258_0123457_1	2_0123457_1	545_0123457_1	365_0123457_1	233_0123457_1
579_0123457_300	48_0123457_1	761_0123457_1	1857_0123457_4519	258_0123457_1	2_0123457_1	545_0123457_1	365_0123457_1	233_0123457_1
579_0123457_322	48_0123457_1	761_0123457_1	1857_0123457_4460	258_0123457_1	2_0123457_1	545_0123457_1	365_0123457_1	233_0123457_1
579_0123457_337	48_0123457_1	761_0123457_1	1857_0123457_4393	258_0123457_1	2_0123457_1	545_0123457_1	365_0123457_1	233_0123457_1
579_0123457_376	48_0123457_1	761_0123457_1	1857_0123457_4348	258_0123457_1	2_0123457_1	545_0123457_1	365_0123457_1	233_0123457_1
579_0123457_424	48_0123457_1	761_0123457_1	1857_0123457_4321	258_0123457_1	2_0123457_1	545_0123457_1	365_0123457_1	233_0123457_1
579_0123457_502	48_0123457_1	761_0123457_1	1857_0123457_4225	258_0123457_1	2_0123457_1	545_0123457_1	365_0123457_1	233_0123457_1
579_0123457_588	48_0123457_1	761_0123457_1	1857_0123457_4194	258_0123457_1	2_0123457_1	545_0123457_1	365_0123457_1	233_0123457_1
579_0123457_687	48_0123457_1	761_0123457_1	1857_0123457_4107	258_0123457_1	2_0123457_1	545_0123457_1	365_0123457_1	233_0123457_1
579_0123457_752	48_0123457_1	761_0123457_1	1857_0123457_4061	258_0123457_1	2_0123457_1	545_0123457_1	365_0123457_1	233_0123457_1
579_0123457_757	48_0123457_1	761_0123457_1	1857_0123457_4075	258_0123457_1	2_0123457_1	545_0123457_1	365_0123457_1	233_0123457_1
579_0123457_696	48_0123457_1	761_0123457_1	1857_0123457_4180	258_0123457_1	2_0123457_1	545_0123457_1	365_0123457_1	233_0123457_1
579_0123457_647	48_0123457_1	761_0123457_1	1857_0123457_4240	258_0123457_1	2_0123457_1	545_0123457_1	365_0123457_1	233_0123457_1
579_0123457_623	48_0123457_1	761_0123457_1	1857_0123457_4263	258_0123457_1	2_0123457_1	545_0123457_1	365_0123457_1	233_0123457_1
579_0123457_609	48_0123457_1	761_0123457_1	1857_0123457_4203	258_0123457_1	2_0123457_1	545_0123457_1	365_0123457_1	233_0123457_1
579_0123457_584	48_0123457_1	761_0123457_1	1857_0123457_4169	258_0123457_1	2_0123457_1	545_0123457_1	365_0123457_1	233_0123457_1
579_0123457_553	48_0123457_1	761_0123457_1	1857_0123457_4277	258_0123457_1	2_0123457_1	545_0123457_1	365_0123457_1	233_0123457_1
579_0123457_469	48_0123457_1	761_0123457_1	1857_0123457_4419	258_0123457_1	2_0123457_1	545_0123457_1	365_0123457_1	233_0123457_1
579_0123457_394	48_0123457_1	761_0123457_1	1857_0123457_4537	258_0123457_1	2_0123457_1	545_0123457_1	365_0123457_1	233_0123457_1
579_0123457_389	48_0123457_1	761_0123457_1	1857_0123457_4525	258_0123457_1	2_0123457_1	545_0123457_1	365_0123457_1	233_0123457_1
579_0123457_407	48_0123457_1	761_0123457_1	1857_0123457_4474	258_0123457_1	2_0123457_1	545_0123457_1	365_0123457_1	233_0123457_1
579_0123457_428	48_0123457_1	761_0123457_1	1857_0123457_4466	258_0123457_1	2_0123457_1	545_0123457_1	365_0123457_1	233_0123457_1
579_0123457_405	48_0123457_1	761_0123457_1	1857_0123457_4425	258_0123457_1	2_0123457_1	545_0123457_1	365_0123457_1	233_0123457_1
579_0123457_365	48_0123457_1	761_0123457_1	1857_0123457_4436	258_0123457_1	2_0123457_1	545_0123457_1	365_0123457_1	233_0123457_1
579_0123457_398	48_0123457_1	761_0123457_1	1857_0123457_4433	258_0123457_1	2_0123457_1	545_0123457_1	365_0123457_1	233_0123457_1
579_0123457_456	48_0123457_1	761_0123457_1	1857_0123457_4326	258_0123457_1	2_0123457_1	545_0123457_1	365_0123457_1	233_0123457_1
579_0123457_488	48_0123457_1	761_0123457_1	1857_0123457_4397	258_0123457_1	2_0123457_1	545_0123457_1	365_0123457_1	233_0123457_1
579_0123457_475	48_0123457_1	761_0123457_1	1857_0123457_4486	258_0123457_1	2_0123457_1	545_0123457_1	365_0123457_1	233_0123457_1
579_0123457_446	48_0123457_1	761_0123457_1	1857_0123457_4610	258_0123457_1	2_0123457_1	545_0123457_1	365_0123457_1	233_0123457_1
579_0123457_407	48_0123457_1	761_0123457_1	1857_0123457_4634	258_0123457_1	2_0123457_1	545_0123457_1	365_0123457_1	233_0123457_1
579_0123457_362	48_0123457_1	761_0123457_1	1857_0123457_4625	258_0123457_1	2_0123457_1	545_0123457_1	365_0123457_1	233_0123457_1
579_0123457_338	48_0123457_1	761_0123457_1	1857_0123457_4562	258_0123457_1	2_0123457_1	545_0123457_1	365_0123457_1	233_0123457_1
579_0123457_344	48_0123457_1	761_0123457_1	1857_0123457_4554	258_0123457_1	2_0123457_1	545_0123457_1	365_0123457_1	233_0123457_1
579_0123457_369	48_0123457_1	761_0123457_1	1857_0123457_4476	258_0123457_1	2_0123457_1	545_0123457_1	365_0123457_1	233_0123457_1
579_0123457_396	48_0123457_1	761_0123457_1	1857_0123457_4514	258_0123457_1	2_0123457_1	545_0123457_1	365_0123457_1	233_0123457_1
579_0123457_458	48_0123457_1	761_0123457_1	1857_0123457_4493	258_0123457_1	2_0123457_1	545_0123457_1	365_0123457_1	233_0123457_1
579_0123457_501	48_0123457_1	761_0123457_1	1857_0123457_4425	258_0123457_1	2_0123457_1	545_0123457_1	365_0123457_1	233_0123457_1
579_0123457_511	48_0123457_1	761_0123457_1	1857_0123457_4357	258_0123457_1	2_0123457_1	545_0123457_1	365_0123457_1	233_0123457_1
579_0123457_509	48_0123457_1	761_0123457_1	1857_0123457_4290	258_0123457_1	2_0123457_1	545_0123457_1	365_0123457_1	233_0123457_1
579_0123457_462	48_0123457_1	761_0123457_1	1857_0123457_4258	258_0123457_1	2_0123457_1	545_0123457_1	365_0123457_1	233_0123457_1
579_0123457_489	48_0123457_1	761_0123457_1	1857_0123457_4271	258_0123457_1	2_0123457_1	545_0123457_1	365_0123457_1	233_0123457_1
579_0123457_558	48_0123457_1	761_0123457_1	1857_0123457_4303	258_0123457_1	2_0123457_1	545_0123457_1	365_0123457_1	233_0123457_1
579_0123457_601	48_0123457_1	761_0123457_1	1857_0123457_4278	258_0123457_1	2_0123457_1	545_0123457_1	365_0123457_1	233_0123457_1
579_0123457_705	48_0123457_1	761_0123457_1	1857_0123457_4235	258_0123457_1	2_0123457_1	545_0123457_1	365_0123457_1	233_0123457_1
579_0123457_774	48_0123457_1	761_0123457_1	1857_0123457_4215	258_0123457_1	2_0123457_1	545_0123457_1	365_0123457_1	233_0123457_1
579_0123457_779	48_0123457_1	761_0123457_1	1857_0123457_4235	258_0123457_1	2_0123457_1	545_0123457_1	365_0123457_1	233_0123457_1
579_0123457_776	48_0123457_1	761_0123457_1	1857_0123457_4191	258_0123457_1	2_0123457_1	545_0123457_1	365_0123457_1	233_0123457_1
579_0123457_741	48_0123457_1	761_0123457_1	1857_0123457_4240	258_0123457_1	2_0123457_1	545_0123457_1	365_0123457_1	233_0123457_1
579_0123457_711	48_0123457_1	761_0123457_1	1857_0123457_4258	258_0123457_1	2_0123457_1	545_0123457_1	365_0123457_1	233_0123457_1
579_0123457_695	48_0123457_1	761_0123457_1	1857_0123457_4264	258_0123457_1	2_0123457_1	545_0123457_1	365_0123457_1	233_0123457_1
579_0123457_693	48_0123457_1	761_0123457_1	1857_0123457_4328	258_0123457_1	2_0123457_1	545_0123457_1	365_0123457_1	233_0123457_1
579_0123457_645	48_0123457_1	761_0123457_1	1857_0123457_4390	258_0123457_1	2_0123457_1	545_0123457_1	365_0123457_1	233_0123457_1
579_0123457_551	48_0123457_1	761_0123457_1	1857_0123457_4386	258_0123457_1	2_0123457_1	545_0123457_1	365_0123457_1	233_0123457_1
579_0123457_472	48_0123457_1	761_0123457_1	1857_0123457_4389	258_0123457_1	2_0123457_1	545_0123457_1	365_0123457_1	233_0123457_1
579_0123457_430	48_0123457_1	761_0123457_1	1857_0123457_4384	258_0123457_1	2_0123457_1	545_0123457_1	365_0123457_1	233_0123457_1
579_0123457_401	48_0123457_1	761_0123457_1	1857_0123457_4343	258_0123457_1	2_0123457_1	545_0123457_1	365_0123457_1	233_0123457_1
579_0123457_406	48_0123457_1	761_0123457_1	1857_0123457_4308	258_0123457_1	2_0123457_1	545_0123457_1	365_0123457_1	233_0123457_1
579_0123457_422	48_0123457_1	761_0123457_1	1857_0123457_4289	258_0123457_1	2_0123457_1	545_0123457_1	365_0123457_1	233_0123457_1
579_0123457_432	48_0123457_1	761_0123457_1	1857_0123457_4319	258_0123457_1	2_0123457_1	545_0123457_1	365_0123457_1	233_0123457_1
579_0123457_426	48_0123457_1	761_0123457_1	1857_0123457_4383	258_0123457_1	2_0123457_1	545_0123457_1	365_0123457_1	233_0123457_1
579_0123457_416	48_0123457_1	761_0123457_1	1857_0123457_4431	258_0123457_1	2_0123457_1	545_0123457_1	365_0123457_1	233_0123457_1
579_0123457_430	48_0123457_1	761_0123457_1	1857_0123457_4508	258_0123457_1	2_0123457_1	545_0123457_1	365_0123457_1	233_0123457_1
579_0123457_468	48_0123457_1	761_0123457_1	1857_0123457_4540	258_0123457_1	2_0123457_1	545_0123457_1	365_0123457_1	233_0123457_1
579_0123457_474	48_0123457_1	761_0123457_1	1857_0123457_4571	258_0123457_1	2_0123457_1	545_0123457_1	365_0123457_1	233_0123457_1
579_0123457_448	48_0123457_1	761_0123457_1	1857_0123457_4507	258_0123457_1	2_0123457_1	545_0123457_1	365_0123457_1	233_0123457_1
579_0123457_431	48_0123457_1	761_0123457_1	1857_0123457_4459	258_0123457_1	2_0123457_1	545_0123457_1	365_0123457_1	233_0123457_1
579_0123457_391	48_0123457_1	761_0123457_1	1857_0123457_4486	258_0123457_1	2_0123457_1	545_0123457_1	365_0123457_1	233_0123457_1
579_0123457_347	48_0123457_1	761_0123457_1	1857_0123457_4440	258_0123457_1	2_0123457_1	545_0123457_1	365_0123457_1	233_0123457_1
579_0123457_303	48_0123457_1	761_0123457_1	1857_0123457_4515	258_0123457_1	2_0123457_1	545_0123457_1	365_0123457_1	233_0123457_1
579_0123457_264	48_0123457_1	761_0123457_1	1857_0123457_4567	258_0123457_1	2_0123457_1	545_0123457_1	365_0123457_1	233_0123457_1
579_0123457_235	48_0123457_1	761_0123457_1	1857_0123457_4612	258_0123457_1	2_0123457_1	545_0123457_1	365_0123457_1	233_0123457_1
579_0123457_211	48_0123457_1	761_0123457_1	1857_0123457_4590	258_0123457_1	2_0123457_1	545_0123457_1	365_0123457_1	233_0123457_1
579_0123457_225	48_0123457_1	761_0123457_1	1857_0123457_4556	258_0123457_1	2_0123457_1	545_0123457_1	365_0123457_1	233_0123457_1
579_0123457_253	48_0123457_1	761_0123457_1	1857_0123457_4537	258_0123457_1	2_0123457_1	545_0123457_1	365_0123457_1	233_0123457_1
579_0123457_282	48_0123457_1	761_0123457_1	1857_0123457_4473	258_0123457_1	2_0123457_1	545_0123457_1	365_0123457_1	233_0123457_1
579_0123457_326	48_0123457_1	761_0123457_1	1857_0123457_4390	258_0123457_1	2_0123457_1	545_0123457_1	365_0123457_1	233_0123457_1
579_0123457_368	48_0123457_1	761_0123457_1	1857_0123457_4361	258_0123457_1	2_0123457_1	545_0123457_1	365_0123457_1	233_0123457_1
579_0123457_419	48_0123457_1	761_0123457_1	1857_0123457_4241	258_0123457_1	2_0123457_1	545_0123457_1	365_0123457_1	233_0123457_1
579_0123457_476	48_0123457_1	761_0123457_1	1857_0123457_4236	258_0123457_1	2_0123457_1	545_0123457_1	365_0123457_1	233_0123457_1
579_0123457_496	48_0123457_1	761_0123457_1	1857_0123457_4235	258_0123457_1	2_0123457_1	545_0123457_1	365_0123457_1	233_0123457_1
579_0123457_446	48_0123457_1	761_0123457_1	1857_0123457_4313	258_0123457_1	2_0123457_1	545_0123457_1	365_0123457_1	233_0123457_1
579_0123457_449	48_0123457_1	761_0123457_1	1857_0123457_4306	258_0123457_1	2_0123457_1	545_0123457_1	365_0123457_1	233_0123457_1
579_0123457_466	48_0123457_1	761_0123457_1	1857_0123457_4232	258_0123457_1	2_0123457_1	545_0123457_1	365_0123457_1	233_0123457_1
579_0123457_469	48_0123457_1	761_0123457_1	1857_0123457_4253	258_0123457_1	2_0123457_1	545_0123457_1	365_0123457_1	233_0123457_1
579_0123457_467	48_0123457_1	761_0123457_1	1857_0123457_4264	258_0123457_1	2_0123457_1	545_0123457_1	365_0123457_1	233_0123457_1
579_0123457_479	48_0123457_1	761_0123457_1	1857_0123457_4335	258_0123457_1	2_0123457_1	545_0123457_1	365_0123457_1	233_0123457_1
579_0123457_463	48_0123457_1	761_0123457_1	1857_0123457_4416	258_0123457_1	2_0123457_1	545_0123457_1	365_0123457_1	233_0123457_1
579_0123457_430	48_0123457_1	761_0123457_1	1857_0123457_4492	258_0123457_1	2_0123457_1	545_0123457_1	365_0123457_1	233_0123457_1
579_0123457_428	48_0123457_1	761_0123457_1	1857_0123457_4461	258_0123457_1	2_0123457_1	545_0123457_1	365_0123457_1	233_0123457_1
579_0123457_455	48_0123457_1	761_0123457_1	1857_0123457_4420	258_0123457_1	2_0123457_1	545_0123457_1	365_0123457_1	233_0123457_1
579_0123457_508	48_0123457_1	761_0123457_1	1857_0123457_4361	258_0123457_1	2_0123457_1	545_0123457_1	365_0123457_1	233_0123457_1
579_0123457_536	48_0123457_1	761_0123457_1	1857_0123457_4363	258_0123457_1	2_0123457_1	545_0123457_1	365_0123457_1	233_0123457_1
579_0123457_540	48_0123457_1	761_0123457_1	1857_0123457_4344	258_0123457_1	2_0123457_1	545_0123457_1	365_0123457_1	233_0123457_1
579_0123457_511	48_0123457_1	761_0123457_1	1857_0123457_4288	258_0123457_1	2_0123457_1	545_0123457_1	365_0123457_1	233_0123457_1
579_0123457_526	48_0123457_1	761_0123457_1	1857_0123457_4239	258_0123457_1	2_0123457_1	545_0123457_1	365_0123457_1	233_0123457_1
579_0123457_502	48_0123457_1	761_0123457_1	1857_0123457_4370	258_0123457_1	2_0123457_1	545_0123457_1	365_0123457_1	233_0123457_1
579_0123457_457	48_0123457_1	761_0123457_1	1857_0123457_4480	258_0123457_1	2_0123457_1	545_0123457_1	365_0123457_1	233_0123457_1
579_0123457_419	48_0123457_1	761_0123457_1	1857_0123457_4517	258_0123457_1	2_0123457_1	545_0123457_1	365_0123457_1	233_0123457_1
579_0123457_409	48_0123457_1	761_0123457_1	1857_0123457_4502	258_0123457_1	2_0123457_1	545_0123457_1	365_0123457_1	233_0123457_1
579_0123457_408	48_0123457_1	761_0123457_1	1857_0123457_4367	258_0123457_1	2_0123457_1	545_0123457_1	365_0123457_1	233_0123457_1
579_0123457_426	48_0123457_1	761_0123457_1	1857_0123457_4300	258_0123457_1	2_0123457_1	545_0123457_1	365_0123457_1	233_0123457_1
579_0123457_418	48_0123457_1	761_0123457_1	1857_0123457_4408	258_0123457_1	2_0123457_1	545_0123457_1	365_0123457_1	233_0123457_1
579_0123457_392	48_0123457_1	761_0123457_1	1857_0123457_4454	258_0123457_1	2_0123457_1	545_0123457_1	365_0123457_1	233_0123457_1
579_0123457_351	48_0123457_1	761_0123457_1	1857_0123457_4371	258_0123457_1	2_0123457_1	545_0123457_1	365_0123457_1	233_0123457_1
579_0123457_330	48_0123457_1	761_0123457_1	1857_0123457_4463	258_0123457_1	2_0123457_1	545_0123457_1	365_0123457_1	233_0123457_1
579_0123457_363	48_0123457_1	761_0123457_1	1857_0123457_4466	258_0123457_1	2_0123457_1	545_0123457_1	365_0123457_1	233_0123457_1
579_0123457_355	48_0123457_1	761_0123457_1	1857_0123457_4445	258_0123457_1	2_0123457_1	545_0123457_1	365_0123457_1	233_0123457_1
579_0123457_354	48_0123457_1	761_0123457_1	1857_0123457_4463	258_0123457_1	2_0123457_1	545_0123457_1	365_0123457_1	233_0123457_1
579_0123457_347	48_0123457_1	761_0123457_1	1857_0123457_4486	258_0123457_1	2_0123457_1	545_0123457_1	365_0123457_1	233_0123457_1
579_0123457_348	48_0123457_1	761_0123457_1	1857_0123457_4437	258_0123457_1	2_0123457_1	545_0123457_1	365_0123457_1	233_0123457_1
579_0123457_355	48_0123457_1	761_0123457_1	1857_0123457_4418	258_0123457_1	2_0123457_1	545_0123457_1	365_0123457_1	233_0123457_1
579_0123457_344	48_0123457_1	761_0123457_1	1857_0123457_4349	258_0123457_1	2_0123457_1	545_0123457_1	365_0123457_1	233_0123457_1
579_0123457_329	48_0123457_1	761_0123457_1	1857_0123457_4260	258_0123457_1	2_0123457_1	545_0123457_1	365_0123457_1	233_0123457_1
579_0123457_303	48_0123457_1	761_0123457_1	1857_0123457_4312	258_0123457_1	2_0123457_1	545_0123457_1	365_0123457_1	233_0123457_1
579_0123457_254	48_0123457_1	761_0123457_1	1857_0123457_4375	258_0123457_1	2_0123457_1	545_0123457_1	365_0123457_1	233_0123457_1
579_0123457_223	48_0123457_1	761_0123457_1	1857_0123457_4475	258_0123457_1	2_0123457_1	545_0123457_1	365_0123457_1	233_0123457_1
579_0123457_209	48_0123457_1	761_0123457_1	1857_0123457_4582	258_0123457_1	2_0123457_1	545_0123457_1	365_0123457_1	233_0123457_1
579_0123457_191	48_0123457_1	761_0123457_1	1857_0123457_4635	258_0123457_1	2_0123457_1	545_0123457_1	365_0123457_1	233_0123457_1
579_0123457_184	48_0123457_1	761_0123457_1	1857_0123457_4673	258_0123457_1	2_0123457_1	545_0123457_1	365_0123457_1	233_0123457_1
579_0123457_187	48_0123457_1	761_0123457_1	1857_0123457_4742	258_0123457_1	2_0123457_1	545_0123457_1	365_0123457_1	233_0123457_1
579_0123457_192	48_0123457_1	761_0123457_1	1857_0123457_4764	258_0123457_1	2_0123457_1	545_0123457_1	365_0123457_1	233_0123457_1
579_0123457_192	48_0123457_1	761_0123457_1	1857_0123457_4695	258_0123457_1	2_0123457_1	545_0123457_1	365_0123457_1	233_0123457_1
579_0123457_158	48_0123457_1	761_0123457_1	1857_0123457_4595	258_0123457_1	2_0123457_1	545_0123457_1	365_0123457_1	233_0123457_1
579_0123457_143	48_0123457_1	761_0123457_1	1857_0123457_4533	258_0123457_1	2_0123457_1	545_0123457_1	365_0123457_1	233_0123457_1
579_0123457_136	48_0123457_1	761_0123457_1	1857_0123457_4539	258_0123457_1	2_0123457_1	545_0123457_1	365_0123457_1	233_0123457_1
579_0123457_136	48_0123457_1	761_0123457_1	1857_0123457_4588	258_0123457_1	2_0123457_1	545_0123457_1	365_0123457_1	233_0123457_1
579_0123457_158	48_0123457_1	761_0123457_1	1857_0123457_4544	258_0123457_1	2_0123457_1	545_0123457_1	365_0123457_1	233_0123457_1
579_0123457_168	48_0123457_1	761_0123457_1	1857_0123457_4598	258_0123457_1	2_0123457_1	545_0123457_1	365_0123457_1	233_0123457_1
579_0123457_183	48_0123457_1	761_0123457_1	1857_0123457_4657	258_0123457_1	2_0123457_1	545_0123457_1	365_0123457_1	233_0123457_1
579_0123457_225	48_0123457_1	761_0123457_1	1857_0123457_4642	258_0123457_1	2_0123457_1	545_0123457_1	365_0123457_1	233_0123457_1
579_0123457_222	48_0123457_1	761_0123457_1	1857_0123457_4600	258_0123457_1	2_0123457_1	545_0123457_1	365_0123457_1	233_0123457_1
579_0123457_218	48_0123457_1	761_0123457_1	1857_0123457_4613	258_0123457_1	2_0123457_1	545_0123457_1	365_0123457_1	233_0123457_1
579_0123457_206	48_0123457_1	761_0123457_1	1857_0123457_4545	258_0123457_1	2_0123457_1	545_0123457_1	365_0123457_1	233_0123457_1
579_0123457_195	48_0123457_1	761_0123457_1	1857_0123457_4501	258_0123457_1	2_0123457_1	545_0123457_1	365_0123457_1	233_0123457_1
579_0123457_205	48_0123457_1	761_0123457_1	1857_0123457_4483	258_0123457_1	2_0123457_1	545_0123457_1	365_0123457_1	233_0123457_1
579_0123457_201	48_0123457_1	761_0123457_1	1857_0123457_4505	258_0123457_1	2_0123457_1	545_0123457_1	365_0123457_1	233_0123457_1
579_0123457_185	48_0123457_1	761_0123457_1	1857_0123457_4549	258_0123457_1	2_0123457_1	545_0123457_1	365_0123457_1	233_0123457_1
579_0123457_184	48_0123457_1	761_0123457_1	1857_0123457_4633	258_0123457_1	2_0123457_1	545_0123457_1	365_0123457_1	233_0123457_1
579_0123457_192	48_0123457_1	761_0123457_1	1857_0123457_4672	258_0123457_1	2_0123457_1	545_0123457_1	365_0123457_1	233_0123457_1
579_0123457_163	48_0123457_1	761_0123457_1	1857_0123457_4644	258_0123457_1	2_0123457_1	545_0123457_1	365_0123457_1	233_0123457_1
579_0123457_163	48_0123457_1	761_0123457_1	1857_0123457_4693	258_0123457_1	2_0123457_1	545_0123457_1	365_0123457_1	233_0123457_1
579_0123457_150	48_0123457_1	761_0123457_1	1857_0123457_4727	258_0123457_1	2_0123457_1	545_0123457_1	365_0123457_1	233_0123457_1
579_0123457_126	48_0123457_1	761_0123457_1	1857_0123457_4804	258_0123457_1	2_0123457_1	545_0123457_1	365_0123457_1	233_0123457_1
579_0123457_123	48_0123457_1	761_0123457_1	1857_0123457_4778	258_0123457_1	2_0123457_1	545_0123457_1	365_0123457_1	233_0123457_1
579_0123457_106	48_0123457_1	761_0123457_1	1857_0123457_4810	258_0123457_1	2_0123457_1	545_0123457_1	365_0123457_1	233_0123457_1
579_0123457_82	48_0123457_1	761_0123457_1	1857_0123457_4842	258_0123457_1	2_0123457_1	545_0123457_1	365_0123457_1	233_0123457_1
579_0123457_84	48_0123457_1	761_0123457_1	1857_0123457_4839	258_0123457_1	2_0123457_1	545_0123457_1	365_0123457_1	233_0123457_1
579_0123457_80	48_0123457_1	761_0123457_1	1857_0123457_4804	258_0123457_1	2_0123457_1	545_0123457_1	365_0123457_1	233_0123457_1
579_0123457_92	48_0123457_1	761_0123457_1	1857_0123457_4854	258_0123457_1	2_0123457_1	545_0123457_1	365_0123457_1	233_0123457_1
579_0123457_86	48_0123457_1	761_0123457_1	1857_0123457_4803	258_0123457_1	2_0123457_1	545_0123457_1	365_0123457_1	233_0123457_1
579_0123457_77	48_0123457_1	761_0123457_1	1857_0123457_4863	258_0123457_1	2_0123457_1	545_0123457_1	365_0123457_1	233_0123457_1
579_0123457_78	48_0123457_1	761_0123457_1	1857_0123457_4832	258_0123457_1	2_0123457_1	545_0123457_1	365_0123457_1	233_0123457_1
579_0123457_69	48_0123457_1	761_0123457_1	1857_0123457_4864	258_0123457_1	2_0123457_1	545_0123457_1	365_0123457_1	233_0123457_1
579_0123457_71	48_0123457_1	761_0123457_1	1857_0123457_4814	258_0123457_1	2_0123457_1	545_0123457_1	365_0123457_1	233_0123457_1
579_0123457_57	48_0123457_1	761_0123457_1	1857_0123457_4803	258_0123457_1	2_0123457_1	545_0123457_1	365_0123457_1	233_0123457_1
579_0123457_39	48_0123457_1	761_0123457_1	1857_0123457_4730	258_0123457_1	2_0123457_1	545_0123457_1	365_0123457_1	233_0123457_1
579_0123457_39	48_0123457_1	761_0123457_1	1857_0123457_4775	258_0123457_1	2_0123457_1	545_0123457_1	365_0123457_1	233_0123457_1
579_0123457_34	48_0123457_1	761_0123457_1	1857_0123457_4843	258_0123457_1	2_0123457_1	545_0123457_1	365_0123457_1	233_0123457_1
579_0123457_23	48_0123457_1	761_0123457_1	1857_0123457_4854	258_0123457_1	2_0123457_1	545_0123457_1	365_0123457_1	233_0123457_1
579_0123457_15	48_0123457_1	761_0123457_1	1857_0123457_4823	258_0123457_1	2_0123457_1	545_0123457_1	365_0123457_1	233_0123457_1
579_0123457_9	48_0123457_1	761_0123457_1	1857_0123457_4879	258_0123457_1	2_0123457_1	545_0123457_1	365_0123457_1	233_0123457_1
579_0123457_7	48_0123457_1	761_0123457_1	1857_0123457_4843	258_0123457_1	2_0123457_1	545_0123457_1	365_0123457_1	233_0123457_1
579_0123457_6	48_0123457_1	761_0123457_1	1857_0123457_4821	258_0123457_1	2_0123457_1	545_0123457_1	365_0123457_1	233_0123457_1
579_0123457_4	48_0123457_1	761_0123457_1	1857_0123457_4888	258_0123457_1	2_0123457_1	545_0123457_1	365_0123457_1	233_0123457_1
579_0123457_2	48_0123457_1	761_0123457_1	1857_0123457_4908	258_0123457_1	2_0123457_1	545_0123457_1	365_0123457_1	233_0123457_1
579_0123457_1	48_0123457_1	761_0123457_1	1857_0123457_5017	258_0123457_1	2_0123457_1	545_0123457_1	365_0123457_1	233_0123457_1
579_0123457_1	48_0123457_1	761_0123457_1	1857_0123457_4985	258_0123457_1	2_0123457_1	545_0123457_1	365_0123457_1	233_0123457_1
2_0123457_1	761_0123457_1	545_0123457_1	233_0123457_1	1857_0123457_4975
2_0123457_1	761_0123457_1	545_0123457_1	233_0123457_1	1857_0123457_4923
2_0123457_1	761_0123457_1	545_0123457_1	233_0123457_1	1857_0123457_4889
2_0123457_1	761_0123457_1	545_0123457_1	233_0123457_1	1857_0123457_4812
2_0123457_1	761_0123457_1	545_0123457_1	233_0123457_1	1857_0123457_4714
2_0123457_1	761_0123457_1	545_0123457_1	233_0123457_1	1857_0123457_4686
2_0123457_1	761_0123457_1	545_0123457_1	233_0123457_1	1857_0123457_4611
2_0123457_1	761_0123457_1	545_0123457_1	233_0123457_1	1857_0123457_4573
2_0123457_1	761_0123457_1	545_0123457_1	233_0123457_1	1857_0123457_4669
2_0123457_1	761_0123457_1	545_0123457_1	233_0123457_1	1857_0123457_4693
2_0123457_1	761_0123457_1	545_0123457_1	233_0123457_1	1857_0123457_4783
2_0123457_1	761_0123457_1	545_0123457_1	233_0123457_1	1857_0123457_4850
2_0123457_1	761_0123457_1	545_0123457_1	233_0123457_1	1857_0123457_4832
2_0123457_1	761_0123457_1	545_0123457_1	233_0123457_1	1857_0123457_4810
2_0123457_1	761_0123457_1	545_0123457_1	233_0123457_1	1857_0123457_4876
2_0123457_1	761_0123457_1	545_0123457_1	233_0123457_1	1857_0123457_4870
2_0123457_1	761_0123457_1	545_0123457_1	233_0123457_1	1857_0123457_4911
2_0123457_1	761_0123457_1	545_0123457_1	233_0123457_1	1857_0123457_4977
2_0123457_1	761_0123457_1	545_0123457_1	233_0123457_1	1857_0123457_5015
2_0123457_1	761_0123457_1	545_0123457_1	233_0123457_1	1857_0123457_4967
2_0123457_1	761_0123457_1	545_0123457_1	233_0123457_1	1857_0123457_4871
2_0123457_1	761_0123457_1	545_0123457_1	233_0123457_1	1857_0123457_4819
2_0123457_1	761_0123457_1	545_0123457_1	233_0123457_1	1857_0123457_4791
2_0123457_1	761_0123457_1	545_0123457_1	233_0123457_1	1857_0123457_4865
2_0123457_1	761_0123457_1	545_0123457_1	233_0123457_1	1857_0123457_4892
2_0123457_1	761_0123457_1	545_0123457_1	233_0123457_1	1857_0123457_4899
2_0123457_1	761_0123457_1	545_0123457_1	233_0123457_1	1857_0123457_4907
2_0123457_1	761_0123457_1	545_0123457_1	233_0123457_1	1857_0123457_4926
2_0123457_1	761_0123457_1	545_0123457_1	233_0123457_1	1857_0123457_4942
2_0123457_1	761_0123457_1	545_0123457_1	233_0123457_1	1857_0123457_4936
2_0123457_1	761_0123457_1	545_0123457_1	233_0123457_1	1857_0123457_4823
2_0123457_1	761_0123457_1	545_0123457_1	233_0123457_1	1857_0123457_4772
2_0123457_1	761_0123457_1	545_0123457_1	233_0123457_1	1857_0123457_4738
2_0123457_1	761_0123457_1	545_0123457_1	233_0123457_1	1857_0123457_4725
2_0123457_1	761_0123457_1	545_0123457_1	233_0123457_1	1857_0123457_4702
2_0123457_1	761_0123457_1	545_0123457_1	233_0123457_1	1857_0123457_4758
2_0123457_1	761_0123457_1	545_0123457_1	233_0123457_1	1857_0123457_4836
2_0123457_1	761_0123457_1	545_0123457_1	233_0123457_1	1857_0123457_4911
2_0123457_1	761_0123457_1	545_0123457_1	233_0123457_1	1857_0123457_4939
2_0123457_1	761_0123457_1	545_0123457_1	233_0123457_1	1857_0123457_4870
2_0123457_1	761_0123457_1	545_0123457_1	233_0123457_1	1857_0123457_4833
2_0123457_1	761_0123457_1	545_0123457_1	233_0123457_1	1857_0123457_4862
2_0123457_1	761_0123457_1	545_0123457_1	233_0123457_1	1857_0123457_4832
2_0123457_1	761_0123457_1	545_0123457_1	233_0123457_1	1857_0123457_4812
2_0123457_1	761_0123457_1	545_0123457_1	233_0123457_1	1857_0123457_4771
2_0123457_1	761_0123457_1	545_0123457_1	233_0123457_1	1857_0123457_4789
2_0123457_1	761_0123457_1	545_0123457_1	233_0123457_1	1857_0123457_4823
2_0123457_1	761_0123457_1	545_0123457_1	233_0123457_1	1857_0123457_4874
2_0123457_1	761_0123457_1	545_0123457_1	233_0123457_1	1857_0123457_4875
2_0123457_1	761_0123457_1	545_0123457_1	233_0123457_1	1857_0123457_4822
2_0123457_1	761_0123457_1	545_0123457_1	233_0123457_1	1857_0123457_4768
2_0123457_1	761_0123457_1	545_0123457_1	233_0123457_1	1857_0123457_4749
2_0123457_1	761_0123457_1	545_0123457_1	233_0123457_1	1857_0123457_4748
2_0123457_1	761_0123457_1	545_0123457_1	233_0123457_1	1857_0123457_4795
2_0123457_1	761_0123457_1	545_0123457_1	233_0123457_1	1857_0123457_4820
2_0123457_1	761_0123457_1	545_0123457_1	233_0123457_1	1857_0123457_4855
2_0123457_1	761_0123457_1	545_0123457_1	233_0123457_1	1857_0123457_4884
2_0123457_1	761_0123457_1	545_0123457_1	233_0123457_1	1857_0123457_4941
2_0123457_1	761_0123457_1	545_0123457_1	233_0123457_1	1857_0123457_4973
2_0123457_1	761_0123457_1	545_0123457_1	233_0123457_1	1857_0123457_4900
2_0123457_1	761_0123457_1	545_0123457_1	233_0123457_1	1857_0123457_4819
2_0123457_1	761_0123457_1	545_0123457_1	233_0123457_1	1857_0123457_4788
2_0123457_1	761_0123457_1	545_0123457_1	233_0123457_1	1857_0123457_4808
2_0123457_1	761_0123457_1	545_0123457_1	233_0123457_1	1857_0123457_4803
2_0123457_1	761_0123457_1	545_0123457_1	233_0123457_1	1857_0123457_4698
2_0123457_1	761_0123457_1	545_0123457_1	233_0123457_1	1857_0123457_4724
2_0123457_1	761_0123457_1	545_0123457_1	233_0123457_1	1857_0123457_4815
2_0123457_1	761_0123457_1	545_0123457_1	233_0123457_1	1857_0123457_4819
2_0123457_1	761_0123457_1	545_0123457_1	233_0123457_1	1857_0123457_4863
2_0123457_1	761_0123457_1	545_0123457_1	233_0123457_1	1857_0123457_4875
2_0123457_1	761_0123457_1	545_0123457_1	233_0123457_1	1857_0123457_4871
2_0123457_1	761_0123457_1	545_0123457_1	233_0123457_1	1857_0123457_4873
2_0123457_1	761_0123457_1	545_0123457_1	233_0123457_1	1857_0123457_4832
2_0123457_1	761_0123457_1	545_0123457_1	233_0123457_1	1857_0123457_4868
2_0123457_1	761_0123457_1	545_0123457_1	233_0123457_1	1857_0123457_4803
2_0123457_1	761_0123457_1	545_0123457_1	233_0123457_1	1857_0123457_4776
2_0123457_1	761_0123457_1	545_0123457_1	233_0123457_1	1857_0123457_4769
2_0123457_1	761_0123457_1	545_0123457_1	233_0123457_1	1857_0123457_4801
2_0123457_1	761_0123457_1	545_0123457_1	233_0123457_1	1857_0123457_4715
2_0123457_1	761_0123457_1	545_0123457_1	233_0123457_1	1857_0123457_4742
2_0123457_1	761_0123457_1	545_0123457_1	233_0123457_1	1857_0123457_4762
2_0123457_1	761_0123457_1	545_0123457_1	233_0123457_1	1857_0123457_4808
2_0123457_1	761_0123457_1	545_0123457_1	233_0123457_1	1857_0123457_4779
2_0123457_1	761_0123457_1	545_0123457_1	233_0123457_1	1857_0123457_4804
2_0123457_1	761_0123457_1	545_0123457_1	233_0123457_1	1857_0123457_4742
2_0123457_1	761_0123457_1	545_0123457_1	233_0123457_1	1857_0123457_4680
2_0123457_1	761_0123457_1	545_0123457_1	233_0123457_1	1857_0123457_4674
2_0123457_1	761_0123457_1	545_0123457_1	233_0123457_1	1857_0123457_4652
2_0123457_1	761_0123457_1	545_0123457_1	233_0123457_1	1857_0123457_4638
2_0123457_1	761_0123457_1	545_0123457_1	233_0123457_1	1857_0123457_4669
2_0123457_1	761_0123457_1	545_0123457_1	233_0123457_1	1857_0123457_4656
2_0123457_1	761_0123457_1	545_0123457_1	233_0123457_1	1857_0123457_4585
2_0123457_1	761_0123457_1	545_0123457_1	233_0123457_1	1857_0123457_4646
2_0123457_1	761_0123457_1	545_0123457_1	233_0123457_1	1857_0123457_4701
2_0123457_1	761_0123457_1	545_0123457_1	233_0123457_1	1857_0123457_4755
2_0123457_1	761_0123457_1	545_0123457_1	233_0123457_1	1857_0123457_4806
2_0123457_1	761_0123457_1	545_0123457_1	233_0123457_1	1857_0123457_4843
2_0123457_1	761_0123457_1	545_0123457_1	233_0123457_1	1857_0123457_4788
2_0123457_1	761_0123457_1	545_0123457_1	233_0123457_1	1857_0123457_4609
2_0123457_1	761_0123457_1	545_0123457_1	233_0123457_1	1857_0123457_4601
2_0123457_1	761_0123457_1	545_0123457_1	233_0123457_1	1857_0123457_4583
2_0123457_1	761_0123457_1	545_0123457_1	233_0123457_1	1857_0123457_4578
2_0123457_1	761_0123457_1	545_0123457_1	233_0123457_1	1857_0123457_4603
2_0123457_1	761_0123457_1	545_0123457_1	233_0123457_1	1857_0123457_4644
2_0123457_1	761_0123457_1	545_0123457_1	233_0123457_1	1857_0123457_4645
2_0123457_1	761_0123457_1	545_0123457_1	233_0123457_1	1857_0123457_4680
2_0123457_1	761_0123457_1	545_0123457_1	233_0123457_1	1857_0123457_4694
2_0123457_1	761_0123457_1	545_0123457_1	233_0123457_1	1857_0123457_4658
2_0123457_1	761_0123457_1	545_0123457_1	233_0123457_1	1857_0123457_4685
2_0123457_1	761_0123457_1	545_0123457_1	233_0123457_1	1857_0123457_4713
2_0123457_1	761_0123457_1	545_0123457_1	233_0123457_1	1857_0123457_4750
2_0123457_1	761_0123457_1	545_0123457_1	233_0123457_1	1857_0123457_4757
2_0123457_1	761_0123457_1	545_0123457_1	233_0123457_1	1857_0123457_4731
2_0123457_1	761_0123457_1	545_0123457_1	233_0123457_1	1857_0123457_4653
2_0123457_1	761_0123457_1	545_0123457_1	233_0123457_1	1857_0123457_4774
2_0123457_1	761_0123457_1	545_0123457_1	233_0123457_1	1857_0123457_4863
2_0123457_1	761_0123457_1	545_0123457_1	233_0123457_1	1857_0123457_4847
2_0123457_1	761_0123457_1	545_0123457_1	233_0123457_1	1857_0123457_4806
2_0123457_1	761_0123457_1	545_0123457_1	233_0123457_1	1857_0123457_4815
2_0123457_1	761_0123457_1	545_0123457_1	233_0123457_1	1857_0123457_4817
2_0123457_1	761_0123457_1	545_0123457_1	233_0123457_1	1857_0123457_4870
2_0123457_1	761_0123457_1	545_0123457_1	233_0123457_1	1857_0123457_4895
2_0123457_1	761_0123457_1	545_0123457_1	233_0123457_1	1857_0123457_4954
2_0123457_1	761_0123457_1	545_0123457_1	233_0123457_1	1857_0123457_4902
2_0123457_1	761_0123457_1	545_0123457_1	233_0123457_1	1857_0123457_4877
2_0123457_1	761_0123457_1	545_0123457_1	233_0123457_1	1857_0123457_4781
2_0123457_1	761_0123457_1	545_0123457_1	233_0123457_1	1857_0123457_4798
2_0123457_1	761_0123457_1	545_0123457_1	233_0123457_1	1857_0123457_4817
2_0123457_1	761_0123457_1	545_0123457_1	233_0123457_1	1857_0123457_4897
2_0123457_1	761_0123457_1	545_0123457_1	233_0123457_1	1857_0123457_4899
2_0123457_1	761_0123457_1	545_0123457_1	233_0123457_1	1857_0123457_4887
2_0123457_1	761_0123457_1	545_0123457_1	233_0123457_1	1857_0123457_4909
2_0123457_1	761_0123457_1	545_0123457_1	233_0123457_1	1857_0123457_4830
2_0123457_1	761_0123457_1	545_0123457_1	233_0123457_1	1857_0123457_4820
2_0123457_1	761_0123457_1	545_0123457_1	233_0123457_1	1857_0123457_4858
2_0123457_1	761_0123457_1	545_0123457_1	233_0123457_1	1857_0123457_4929
2_0123457_1	761_0123457_1	545_0123457_1	233_0123457_1	1857_0123457_4953
2_0123457_1	761_0123457_1	545_0123457_1	233_0123457_1	1857_0123457_4899
2_0123457_1	761_0123457_1	545_0123457_1	233_0123457_1	1857_0123457_4861
2_0123457_1	761_0123457_1	545_0123457_1	233_0123457_1	1857_0123457_4896
2_0123457_1	761_0123457_1	545_0123457_1	233_0123457_1	1857_0123457_4817
2_0123457_1	761_0123457_1	545_0123457_1	233_0123457_1	1857_0123457_4787
2_0123457_1	761_0123457_1	545_0123457_1	233_0123457_1	1857_0123457_4899
2_0123457_1	761_0123457_1	545_0123457_1	233_0123457_1	1857_0123457_4965
2_0123457_1	761_0123457_1	545_0123457_1	233_0123457_1	1857_0123457_4966
2_0123457_1	761_0123457_1	545_0123457_1	233_0123457_1	1857_0123457_4871
2_0123457_1	761_0123457_1	545_0123457_1	233_0123457_1	1857_0123457_4957
2_0123457_1	761_0123457_1	545_0123457_1	233_0123457_1	1857_0123457_4940
2_0123457_1	761_0123457_1	545_0123457_1	233_0123457_1	1857_0123457_4935
2_0123457_1	761_0123457_1	545_0123457_1	233_0123457_1	1857_0123457_4929
2_0123457_1	761_0123457_1	545_0123457_1	233_0123457_1	1857_0123457_4865
2_0123457_1	761_0123457_1	545_0123457_1	233_0123457_1	1857_0123457_4839
2_0123457_1	761_0123457_1	545_0123457_1	233_0123457_1	1857_0123457_4764
2_0123457_1	761_0123457_1	545_0123457_1	233_0123457_1	1857_0123457_4665
2_0123457_1	761_0123457_1	545_0123457_1	233_0123457_1	1857_0123457_4684
2_0123457_1	761_0123457_1	545_0123457_1	233_0123457_1	1857_0123457_4618
2_0123457_1	761_0123457_1	545_0123457_1	233_0123457_1	1857_0123457_4690
2_0123457_1	761_0123457_1	545_0123457_1	233_0123457_1	1857_0123457_4735
2_0123457_1	761_0123457_1	545_0123457_1	233_0123457_1	1857_0123457_4814
2_0123457_1	761_0123457_1	545_0123457_1	233_0123457_1	1857_0123457_4855
2_0123457_1	761_0123457_1	545_0123457_1	233_0123457_1	1857_0123457_4819
2_0123457_1	761_0123457_1	545_0123457_1	233_0123457_1	1857_0123457_4750
2_0123457_1	761_0123457_1	545_0123457_1	233_0123457_1	1857_0123457_4724
2_0123457_1	761_0123457_1	545_0123457_1	233_0123457_1	1857_0123457_4676
2_0123457_1	761_0123457_1	545_0123457_1	233_0123457_1	1857_0123457_4621
2_0123457_1	761_0123457_1	545_0123457_1	233_0123457_1	1857_0123457_4638
2_0123457_1	761_0123457_1	545_0123457_1	233_0123457_1	1857_0123457_4667
2_0123457_1	761_0123457_1	545_0123457_1	233_0123457_1	1857_0123457_4709
2_0123457_1	761_0123457_1	545_0123457_1	233_0123457_1	1857_0123457_4762
2_0123457_1	761_0123457_1	545_0123457_1	233_0123457_1	1857_0123457_4827
2_0123457_1	761_0123457_1	545_0123457_1	233_0123457_1	1857_0123457_4872
2_0123457_1	761_0123457_1	545_0123457_1	233_0123457_1	1857_0123457_4919
2_0123457_1	761_0123457_1	545_0123457_1	233_0123457_1	1857_0123457_4910
2_0123457_1	761_0123457_1	545_0123457_1	233_0123457_1	1857_0123457_4928
2_0123457_1	761_0123457_1	545_0123457_1	233_0123457_1	1857_0123457_4918
2_0123457_1	761_0123457_1	545_0123457_1	233_0123457_1	1857_0123457_4956
2_0123457_1	761_0123457_1	545_0123457_1	233_0123457_1	1857_0123457_4954
2_0123457_1	761_0123457_1	545_0123457_1	233_0123457_1	1857_0123457_4958
2_0123457_1	761_0123457_1	545_0123457_1	233_0123457_1	1857_0123457_4943
2_0123457_1	761_0123457_1	545_0123457_1	233_0123457_1	1857_0123457_4927
2_0123457_1	761_0123457_1	545_0123457_1	233_0123457_1	1857_0123457_4748
2_0123457_1	761_0123457_1	545_0123457_1	233_0123457_1	1857_0123457_4686
2_0123457_1	761_0123457_1	545_0123457_1	233_0123457_1	1857_0123457_4762
2_0123457_1	761_0123457_1	545_0123457_1	233_0123457_1	1857_0123457_4765
2_0123457_1	761_0123457_1	545_0123457_1	233_0123457_1	1857_0123457_4812
2_0123457_1	761_0123457_1	545_0123457_1	233_0123457_1	1857_0123457_4858
2_0123457_1	761_0123457_1	545_0123457_1	233_0123457_1	1857_0123457_4744
2_0123457_1	761_0123457_1	545_0123457_1	233_0123457_1	1857_0123457_4681
2_0123457_1	761_0123457_1	545_0123457_1	233_0123457_1	1857_0123457_4657
2_0123457_1	761_0123457_1	545_0123457_1	233_0123457_1	1857_0123457_4677
2_0123457_1	761_0123457_1	545_0123457_1	233_0123457_1	1857_0123457_4724
2_0123457_1	761_0123457_1	545_0123457_1	233_0123457_1	1857_0123457_4724
2_0123457_1	761_0123457_1	545_0123457_1	233_0123457_1	1857_0123457_4765
2_0123457_1	761_0123457_1	545_0123457_1	233_0123457_1	1857_0123457_4813
2_0123457_1	761_0123457_1	545_0123457_1	233_0123457_1	1857_0123457_4879
2_0123457_1	761_0123457_1	545_0123457_1	233_0123457_1	1857_0123457_4989
2_0123457_1	761_0123457_1	545_0123457_1	233_0123457_1	1857_0123457_5010
2_0123457_1	761_0123457_1	545_0123457_1	233_0123457_1	1857_0123457_4941
2_0123457_1	761_0123457_1	545_0123457_1	233_0123457_1	1857_0123457_4961
2_0123457_1	761_0123457_1	545_0123457_1	233_0123457_1	1857_0123457_5031
2_0123457_1	761_0123457_1	545_0123457_1	233_0123457_1	1857_0123457_5030
2_0123457_1	761_0123457_1	545_0123457_1	233_0123457_1	1857_0123457_4978
2_0123457_1	761_0123457_1	545_0123457_1	233_0123457_1	1857_0123457_4963
2_0123457_1	761_0123457_1	545_0123457_1	233_0123457_1	1857_0123457_4943
2_0123457_1	761_0123457_1	545_0123457_1	233_0123457_1	1857_0123457_4866
2_0123457_1	761_0123457_1	545_0123457_1	233_0123457_1	1857_0123457_4799
2_0123457_1	761_0123457_1	545_0123457_1	233_0123457_1	1857_0123457_4797
2_0123457_1	761_0123457_1	545_0123457_1	233_0123457_1	1857_0123457_4738
2_0123457_1	761_0123457_1	545_0123457_1	233_0123457_1	1857_0123457_4689
2_0123457_1	761_0123457_1	545_0123457_1	233_0123457_1	1857_0123457_4778
2_0123457_1	761_0123457_1	545_0123457_1	233_0123457_1	1857_0123457_4811
2_0123457_1	761_0123457_1	545_0123457_1	233_0123457_1	1857_0123457_4761
2_0123457_1	761_0123457_1	545_0123457_1	233_0123457_1	1857_0123457_4818
2_0123457_1	761_0123457_1	545_0123457_1	233_0123457_1	1857_0123457_4803
2_0123457_1	761_0123457_1	545_0123457_1	233_0123457_1	1857_0123457_4737
2_0123457_1	761_0123457_1	545_0123457_1	233_0123457_1	1857_0123457_4703
2_0123457_1	761_0123457_1	545_0123457_1	233_0123457_1	1857_0123457_4772
2_0123457_1	761_0123457_1	545_0123457_1	233_0123457_1	1857_0123457_4801
2_0123457_1	761_0123457_1	545_0123457_1	233_0123457_1	1857_0123457_4809
2_0123457_1	761_0123457_1	545_0123457_1	233_0123457_1	1857_0123457_4776
2_0123457_1	761_0123457_1	545_0123457_1	233_0123457_1	1857_0123457_4818
2_0123457_1	761_0123457_1	545_0123457_1	233_0123457_1	1857_0123457_4877
2_0123457_1	761_0123457_1	545_0123457_1	233_0123457_1	1857_0123457_4991
2_0123457_1	761_0123457_1	545_0123457_1	233_0123457_1	1857_0123457_5020
2_0123457_1	761_0123457_1	545_0123457_1	233_0123457_1	1857_0123457_5049
2_0123457_1	761_0123457_1	545_0123457_1	233_0123457_1	1857_0123457_4990
2_0123457_1	761_0123457_1	545_0123457_1	233_0123457_1	1857_0123457_5030
2_0123457_1	761_0123457_1	545_0123457_1	233_0123457_1	1857_0123457_5002
2_0123457_1	761_0123457_1	545_0123457_1	233_0123457_1	1857_0123457_4949
2_0123457_1	761_0123457_1	545_0123457_1	233_0123457_1	1857_0123457_4923
2_0123457_1	761_0123457_1	545_0123457_1	233_0123457_1	1857_0123457_4847
2_0123457_1	761_0123457_1	545_0123457_1	233_0123457_1	1857_0123457_4850
2_0123457_1	761_0123457_1	545_0123457_1	233_0123457_1	1857_0123457_4848
2_0123457_1	761_0123457_1	545_0123457_1	233_0123457_1	1857_0123457_4812
2_0123457_1	761_0123457_1	545_0123457_1	233_0123457_1	1857_0123457_4773
2_0123457_1	761_0123457_1	545_0123457_1	233_0123457_1	1857_0123457_4724
2_0123457_1	761_0123457_1	545_0123457_1	233_0123457_1	1857_0123457_4671
2_0123457_1	761_0123457_1	545_0123457_1	233_0123457_1	1857_0123457_4684
2_0123457_1	761_0123457_1	545_0123457_1	233_0123457_1	1857_0123457_4719
2_0123457_1	761_0123457_1	545_0123457_1	233_0123457_1	1857_0123457_4677
2_0123457_1	761_0123457_1	545_0123457_1	233_0123457_1	1857_0123457_4575
2_0123457_1	761_0123457_1	545_0123457_1	233_0123457_1	1857_0123457_4591
2_0123457_1	761_0123457_1	545_0123457_1	233_0123457_1	1857_0123457_4584
2_0123457_1	761_0123457_1	545_0123457_1	233_0123457_1	1857_0123457_4605
2_0123457_1	761_0123457_1	545_0123457_1	233_0123457_1	1857_0123457_4585
2_0123457_1	761_0123457_1	545_0123457_1	233_0123457_1	1857_0123457_4653
2_0123457_1	761_0123457_1	545_0123457_1	233_0123457_1	1857_0123457_4649
2_0123457_1	761_0123457_1	545_0123457_1	233_0123457_1	1857_0123457_4713
2_0123457_1	761_0123457_1	545_0123457_1	233_0123457_1	1857_0123457_4705
2_0123457_1	761_0123457_1	545_0123457_1	233_0123457_1	1857_0123457_4647
2_0123457_1	761_0123457_1	545_0123457_1	233_0123457_1	1857_0123457_4585
2_0123457_1	761_0123457_1	545_0123457_1	233_0123457_1	1857_0123457_4630
2_0123457_1	761_0123457_1	545_0123457_1	233_0123457_1	1857_0123457_4709
2_0123457_1	761_0123457_1	545_0123457_1	233_0123457_1	1857_0123457_4794
2_0123457_1	761_0123457_1	545_0123457_1	233_0123457_1	1857_0123457_4777
2_0123457_1	761_0123457_1	545_0123457_1	233_0123457_1	1857_0123457_4801
2_0123457_1	761_0123457_1	545_0123457_1	233_0123457_1	1857_0123457_4887
2_0123457_1	761_0123457_1	545_0123457_1	233_0123457_1	1857_0123457_4876
2_0123457_1	761_0123457_1	545_0123457_1	233_0123457_1	1857_0123457_4874
2_0123457_1	761_0123457_1	545_0123457_1	233_0123457_1	1857_0123457_4888
2_0123457_1	761_0123457_1	545_0123457_1	233_0123457_1	1857_0123457_4898
2_0123457_1	761_0123457_1	545_0123457_1	233_0123457_1	1857_0123457_4903
2_0123457_1	761_0123457_1	545_0123457_1	233_0123457_1	1857_0123457_4705
2_0123457_1	761_0123457_1	545_0123457_1	233_0123457_1	1857_0123457_4623
2_0123457_1	761_0123457_1	545_0123457_1	233_0123457_1	1857_0123457_4642
2_0123457_1	761_0123457_1	545_0123457_1	233_0123457_1	1857_0123457_4715
2_0123457_1	761_0123457_1	545_0123457_1	233_0123457_1	1857_0123457_4779
2_0123457_1	761_0123457_1	545_0123457_1	233_0123457_1	1857_0123457_4787
2_0123457_1	761_0123457_1	545_0123457_1	233_0123457_1	1857_0123457_4782
2_0123457_1	761_0123457_1	545_0123457_1	233_0123457_1	1857_0123457_4757
2_0123457_1	761_0123457_1	545_0123457_1	233_0123457_1	1857_0123457_4673
2_0123457_1	761_0123457_1	545_0123457_1	233_0123457_1	1857_0123457_4599
2_0123457_1	761_0123457_1	545_0123457_1	233_0123457_1	1857_0123457_4593
2_0123457_1	761_0123457_1	545_0123457_1	233_0123457_1	1857_0123457_4595
2_0123457_1	761_0123457_1	545_0123457_1	233_0123457_1	1857_0123457_4596
2_0123457_1	761_0123457_1	545_0123457_1	233_0123457_1	1857_0123457_4586
2_0123457_1	761_0123457_1	545_0123457_1	233_0123457_1	1857_0123457_4592
2_0123457_1	761_0123457_1	545_0123457_1	233_0123457_1	1857_0123457_4626
2_0123457_1	761_0123457_1	545_0123457_1	233_0123457_1	1857_0123457_4710
2_0123457_1	761_0123457_1	545_0123457_1	233_0123457_1	1857_0123457_4801
2_0123457_1	761_0123457_1	545_0123457_1	233_0123457_1	1857_0123457_4827
2_0123457_1	761_0123457_1	545_0123457_1	233_0123457_1	1857_0123457_4844
2_0123457_1	761_0123457_1	545_0123457_1	233_0123457_1	1857_0123457_4789
2_0123457_1	761_0123457_1	545_0123457_1	233_0123457_1	1857_0123457_4818
2_0123457_1	761_0123457_1	545_0123457_1	233_0123457_1	1857_0123457_4801
2_0123457_1	761_0123457_1	545_0123457_1	233_0123457_1	1857_0123457_4862
2_0123457_1	761_0123457_1	545_0123457_1	233_0123457_1	1857_0123457_4908
2_0123457_1	761_0123457_1	545_0123457_1	233_0123457_1	1857_0123457_4971
2_0123457_1	761_0123457_1	545_0123457_1	233_0123457_1	1857_0123457_4948
2_0123457_1	761_0123457_1	545_0123457_1	233_0123457_1	1857_0123457_4919
2_0123457_1	761_0123457_1	545_0123457_1	233_0123457_1	1857_0123457_4885
2_0123457_1	761_0123457_1	545_0123457_1	233_0123457_1	1857_0123457_4830
2_0123457_1	761_0123457_1	545_0123457_1	233_0123457_1	1857_0123457_4858
2_0123457_1	761_0123457_1	545_0123457_1	233_0123457_1	1857_0123457_4849
2_0123457_1	761_0123457_1	545_0123457_1	233_0123457_1	1857_0123457_4842
2_0123457_1	761_0123457_1	545_0123457_1	233_0123457_1	1857_0123457_4853
2_0123457_1	761_0123457_1	545_0123457_1	233_0123457_1	1857_0123457_4935
2_0123457_1	761_0123457_1	545_0123457_1	233_0123457_1	1857_0123457_4909
2_0123457_1	761_0123457_1	545_0123457_1	233_0123457_1	1857_0123457_4954
2_0123457_1	761_0123457_1	545_0123457_1	233_0123457_1	1857_0123457_4834
2_0123457_1	761_0123457_1	545_0123457_1	233_0123457_1	1857_0123457_4844
2_0123457_1	761_0123457_1	545_0123457_1	233_0123457_1	1857_0123457_4838
2_0123457_1	761_0123457_1	545_0123457_1	233_0123457_1	1857_0123457_4815
2_0123457_1	761_0123457_1	545_0123457_1	233_0123457_1	1857_0123457_4786
2_0123457_1	761_0123457_1	545_0123457_1	233_0123457_1	1857_0123457_4791
2_0123457_1	761_0123457_1	545_0123457_1	233_0123457_1	1857_0123457_4873
2_0123457_1	761_0123457_1	545_0123457_1	233_0123457_1	1857_0123457_4776
2_0123457_1	761_0123457_1	545_0123457_1	233_0123457_1	1857_0123457_4801
2_0123457_1	761_0123457_1	545_0123457_1	233_0123457_1	1857_0123457_4780
2_0123457_1	761_0123457_1	545_0123457_1	233_0123457_1	1857_0123457_4758
2_0123457_1	761_0123457_1	545_0123457_1	233_0123457_1	1857_0123457_4817
2_0123457_1	761_0123457_1	545_0123457_1	233_0123457_1	1857_0123457_4873
2_0123457_1	761_0123457_1	545_0123457_1	233_0123457_1	1857_0123457_4902
2_0123457_1	761_0123457_1	545_0123457_1	233_0123457_1	1857_0123457_4918
2_0123457_1	761_0123457_1	545_0123457_1	233_0123457_1	1857_0123457_4828
2_0123457_1	761_0123457_1	545_0123457_1	233_0123457_1	1857_0123457_4780
2_0123457_1	761_0123457_1	545_0123457_1	233_0123457_1	1857_0123457_4775
2_0123457_1	761_0123457_1	545_0123457_1	233_0123457_1	1857_0123457_4773
2_0123457_1	761_0123457_1	545_0123457_1	233_0123457_1	1857_0123457_4786
2_0123457_1	761_0123457_1	545_0123457_1	233_0123457_1	1857_0123457_4774
2_0123457_1	761_0123457_1	545_0123457_1	233_0123457_1	1857_0123457_4807
2_0123457_1	761_0123457_1	545_0123457_1	233_0123457_1	1857_0123457_4864
2_0123457_1	761_0123457_1	545_0123457_1	233_0123457_1	1857_0123457_4871
2_0123457_1	761_0123457_1	545_0123457_1	233_0123457_1	1857_0123457_4849
2_0123457_1	761_0123457_1	545_0123457_1	233_0123457_1	1857_0123457_4945
2_0123457_1	761_0123457_1	545_0123457_1	233_0123457_1	1857_0123457_5022
2_0123457_1	761_0123457_1	545_0123457_1	233_0123457_1	1857_0123457_4922
2_0123457_1	761_0123457_1	545_0123457_1	233_0123457_1	1857_0123457_4880
2_0123457_1	761_0123457_1	545_0123457_1	233_0123457_1	1857_0123457_4817
2_0123457_1	761_0123457_1	545_0123457_1	233_0123457_1	1857_0123457_4788
2_0123457_1	761_0123457_1	545_0123457_1	233_0123457_1	1857_0123457_4731
2_0123457_1	761_0123457_1	545_0123457_1	233_0123457_1	1857_0123457_4730
2_0123457_1	761_0123457_1	545_0123457_1	233_0123457_1	1857_0123457_4695
2_0123457_1	761_0123457_1	545_0123457_1	233_0123457_1	1857_0123457_4694
2_0123457_1	761_0123457_1	545_0123457_1	233_0123457_1	1857_0123457_4727
2_0123457_1	761_0123457_1	545_0123457_1	233_0123457_1	1857_0123457_4848
2_0123457_1	761_0123457_1	545_0123457_1	233_0123457_1	1857_0123457_4845
2_0123457_1	761_0123457_1	545_0123457_1	233_0123457_1	1857_0123457_4861
2_0123457_1	761_0123457_1	545_0123457_1	233_0123457_1	1857_0123457_4862
2_0123457_1	761_0123457_1	545_0123457_1	233_0123457_1	1857_0123457_4763
2_0123457_1	761_0123457_1	545_0123457_1	233_0123457_1	1857_0123457_4697
2_0123457_1	761_0123457_1	545_0123457_1	233_0123457_1	1857_0123457_4809
2_0123457_1	761_0123457_1	545_0123457_1	233_0123457_1	1857_0123457_4906
2_0123457_1	761_0123457_1	545_0123457_1	233_0123457_1	1857_0123457_4919
2_0123457_1	761_0123457_1	545_0123457_1	233_0123457_1	1857_0123457_4952
2_0123457_1	761_0123457_1	545_0123457_1	233_0123457_1	1857_0123457_4953
2_0123457_1	761_0123457_1	545_0123457_1	233_0123457_1	1857_0123457_4909
2_0123457_1	761_0123457_1	545_0123457_1	233_0123457_1	1857_0123457_4875
2_0123457_1	761_0123457_1	545_0123457_1	233_0123457_1	1857_0123457_4785
2_0123457_1	761_0123457_1	545_0123457_1	233_0123457_1	1857_0123457_4773
2_0123457_1	761_0123457_1	545_0123457_1	233_0123457_1	1857_0123457_4789
2_0123457_1	761_0123457_1	545_0123457_1	233_0123457_1	1857_0123457_4809
2_0123457_1	761_0123457_1	545_0123457_1	233_0123457_1	1857_0123457_4814
2_0123457_1	761_0123457_1	545_0123457_1	233_0123457_1	1857_0123457_4907
2_0123457_1	761_0123457_1	545_0123457_1	233_0123457_1	1857_0123457_4859
2_0123457_1	761_0123457_1	545_0123457_1	233_0123457_1	1857_0123457_4842
2_0123457_1	761_0123457_1	545_0123457_1	233_0123457_1	1857_0123457_4821
2_0123457_1	761_0123457_1	545_0123457_1	233_0123457_1	1857_0123457_4748
2_0123457_1	761_0123457_1	545_0123457_1	233_0123457_1	1857_0123457_4854
2_0123457_1	761_0123457_1	545_0123457_1	233_0123457_1	1857_0123457_4930
2_0123457_1	761_0123457_1	545_0123457_1	233_0123457_1	1857_0123457_4872
2_0123457_1	761_0123457_1	545_0123457_1	233_0123457_1	1857_0123457_4755
2_0123457_1	761_0123457_1	545_0123457_1	233_0123457_1	1857_0123457_4699
2_0123457_1	761_0123457_1	545_0123457_1	233_0123457_1	1857_0123457_4666
2_0123457_1	761_0123457_1	545_0123457_1	233_0123457_1	1857_0123457_4647
2_0123457_1	761_0123457_1	545_0123457_1	233_0123457_1	1857_0123457_4682
2_0123457_1	761_0123457_1	545_0123457_1	233_0123457_1	1857_0123457_4700
2_0123457_1	761_0123457_1	545_0123457_1	233_0123457_1	1857_0123457_4723
2_0123457_1	761_0123457_1	545_0123457_1	233_0123457_1	1857_0123457_4866
2_0123457_1	761_0123457_1	545_0123457_1	233_0123457_1	1857_0123457_4943
2_0123457_1	761_0123457_1	545_0123457_1	233_0123457_1	1857_0123457_4982
2_0123457_1	761_0123457_1	545_0123457_1	233_0123457_1	1857_0123457_5027
2_0123457_1	761_0123457_1	545_0123457_1	233_0123457_1	1857_0123457_4991
2_0123457_1	761_0123457_1	545_0123457_1	233_0123457_1	1857_0123457_4979
2_0123457_1	761_0123457_1	545_0123457_1	233_0123457_1	1857_0123457_4908
2_0123457_1	761_0123457_1	545_0123457_1	233_0123457_1	1857_0123457_4842
2_0123457_1	761_0123457_1	545_0123457_1	233_0123457_1	1857_0123457_4809
2_0123457_1	761_0123457_1	545_0123457_1	233_0123457_1	1857_0123457_4794
2_0123457_1	761_0123457_1	545_0123457_1	233_0123457_1	1857_0123457_4818
2_0123457_1	761_0123457_1	545_0123457_1	233_0123457_1	1857_0123457_4844
2_0123457_1	761_0123457_1	545_0123457_1	233_0123457_1	1857_0123457_4795
2_0123457_1	761_0123457_1	545_0123457_1	233_0123457_1	1857_0123457_4836
2_0123457_1	761_0123457_1	545_0123457_1	233_0123457_1	1857_0123457_4856
2_0123457_1	761_0123457_1	545_0123457_1	233_0123457_1	1857_0123457_4818
2_0123457_1	761_0123457_1	545_0123457_1	233_0123457_1	1857_0123457_4729
2_0123457_1	761_0123457_1	545_0123457_1	233_0123457_1	1857_0123457_4699
2_0123457_1	761_0123457_1	545_0123457_1	233_0123457_1	1857_0123457_4747
2_0123457_1	761_0123457_1	545_0123457_1	233_0123457_1	1857_0123457_4841
2_0123457_1	761_0123457_1	545_0123457_1	233_0123457_1	1857_0123457_4957
2_0123457_1	761_0123457_1	545_0123457_1	233_0123457_1	1857_0123457_4975
2_0123457_1	761_0123457_1	545_0123457_1	233_0123457_1	1857_0123457_4796
2_0123457_1	761_0123457_1	545_0123457_1	233_0123457_1	1857_0123457_4665
2_0123457_1	761_0123457_1	545_0123457_1	233_0123457_1	1857_0123457_4679
2_0123457_1	761_0123457_1	545_0123457_1	233_0123457_1	1857_0123457_4633
2_0123457_1	761_0123457_1	545_0123457_1	233_0123457_1	1857_0123457_4678
2_0123457_1	761_0123457_1	545_0123457_1	233_0123457_1	1857_0123457_4732
2_0123457_1	761_0123457_1	545_0123457_1	233_0123457_1	1857_0123457_4704
2_0123457_1	761_0123457_1	545_0123457_1	233_0123457_1	1857_0123457_4785
2_0123457_1	761_0123457_1	545_0123457_1	233_0123457_1	1857_0123457_4740
2_0123457_1	761_0123457_1	545_0123457_1	233_0123457_1	1857_0123457_4700
2_0123457_1	761_0123457_1	545_0123457_1	233_0123457_1	1857_0123457_4744
2_0123457_1	761_0123457_1	545_0123457_1	233_0123457_1	1857_0123457_4767
2_0123457_1	761_0123457_1	545_0123457_1	233_0123457_1	1857_0123457_4909
2_0123457_1	761_0123457_1	545_0123457_1	233_0123457_1	1857_0123457_4983
2_0123457_1	761_0123457_1	545_0123457_1	233_0123457_1	1857_0123457_5025
2_0123457_1	761_0123457_1	545_0123457_1	233_0123457_1	1857_0123457_5049
2_0123457_1	761_0123457_1	545_0123457_1	233_0123457_1	1857_0123457_4956
2_0123457_1	761_0123457_1	545_0123457_1	233_0123457_1	1857_0123457_4959
2_0123457_1	761_0123457_1	545_0123457_1	233_0123457_1	1857_0123457_4970
2_0123457_1	761_0123457_1	545_0123457_1	233_0123457_1	1857_0123457_4869
2_0123457_1	761_0123457_1	545_0123457_1	233_0123457_1	1857_0123457_4802
2_0123457_1	761_0123457_1	545_0123457_1	233_0123457_1	1857_0123457_4719
2_0123457_1	761_0123457_1	545_0123457_1	233_0123457_1	1857_0123457_4711
2_0123457_1	761_0123457_1	545_0123457_1	233_0123457_1	1857_0123457_4761
2_0123457_1	761_0123457_1	545_0123457_1	233_0123457_1	1857_0123457_4831
2_0123457_1	761_0123457_1	545_0123457_1	233_0123457_1	1857_0123457_4761
2_0123457_1	761_0123457_1	545_0123457_1	233_0123457_1	1857_0123457_4725
2_0123457_1	761_0123457_1	545_0123457_1	233_0123457_1	1857_0123457_4672
2_0123457_1	761_0123457_1	545_0123457_1	233_0123457_1	1857_0123457_4694
2_0123457_1	761_0123457_1	545_0123457_1	233_0123457_1	1857_0123457_4811
2_0123457_1	761_0123457_1	545_0123457_1	233_0123457_1	1857_0123457_4773
2_0123457_1	761_0123457_1	545_0123457_1	233_0123457_1	1857_0123457_4831
2_0123457_1	761_0123457_1	545_0123457_1	233_0123457_1	1857_0123457_4885
2_0123457_1	761_0123457_1	545_0123457_1	233_0123457_1	1857_0123457_4923
2_0123457_1	761_0123457_1	545_0123457_1	233_0123457_1	1857_0123457_4811
2_0123457_1	761_0123457_1	545_0123457_1	233_0123457_1	1857_0123457_4775
2_0123457_1	761_0123457_1	545_0123457_1	233_0123457_1	1857_0123457_4679
2_0123457_1	761_0123457_1	545_0123457_1	233_0123457_1	1857_0123457_4685
2_0123457_1	761_0123457_1	545_0123457_1	233_0123457_1	1857_0123457_4708
2_0123457_1	761_0123457_1	545_0123457_1	233_0123457_1	1857_0123457_4803
2_0123457_1	761_0123457_1	545_0123457_1	233_0123457_1	1857_0123457_4851
2_0123457_1	761_0123457_1	545_0123457_1	233_0123457_1	1857_0123457_4930
2_0123457_1	761_0123457_1	545_0123457_1	233_0123457_1	1857_0123457_5005
2_0123457_1	761_0123457_1	545_0123457_1	233_0123457_1	1857_0123457_4996
2_0123457_1	761_0123457_1	545_0123457_1	233_0123457_1	1857_0123457_4957
2_0123457_1	761_0123457_1	545_0123457_1	233_0123457_1	1857_0123457_4907
2_0123457_1	761_0123457_1	545_0123457_1	233_0123457_1	1857_0123457_4817
2_0123457_1	761_0123457_1	545_0123457_1	233_0123457_1	1857_0123457_4803
2_0123457_1	761_0123457_1	545_0123457_1	233_0123457_1	1857_0123457_4879
2_0123457_1	761_0123457_1	545_0123457_1	233_0123457_1	1857_0123457_4933
2_0123457_1	761_0123457_1	545_0123457_1	233_0123457_1	1857_0123457_4828
2_0123457_1	761_0123457_1	545_0123457_1	233_0123457_1	1857_0123457_4789
2_0123457_1	761_0123457_1	545_0123457_1	233_0123457_1	1857_0123457_4788
2_0123457_1	761_0123457_1	545_0123457_1	233_0123457_1	1857_0123457_4794
2_0123457_1	761_0123457_1	545_0123457_1	233_0123457_1	1857_0123457_4787
2_0123457_1	761_0123457_1	545_0123457_1	233_0123457_1	1857_0123457_4836
2_0123457_1	761_0123457_1	545_0123457_1	233_0123457_1	1857_0123457_4834
2_0123457_1	761_0123457_1	545_0123457_1	233_0123457_1	1857_0123457_4829
2_0123457_1	761_0123457_1	545_0123457_1	233_0123457_1	1857_0123457_4760
2_0123457_1	761_0123457_1	545_0123457_1	233_0123457_1	1857_0123457_4713
2_0123457_1	761_0123457_1	545_0123457_1	233_0123457_1	1857_0123457_4626
2_0123457_1	761_0123457_1	545_0123457_1	233_0123457_1	1857_0123457_4612
2_0123457_1	761_0123457_1	545_0123457_1	233_0123457_1	1857_0123457_4725
2_0123457_1	761_0123457_1	545_0123457_1	233_0123457_1	1857_0123457_4738
2_0123457_1	761_0123457_1	545_0123457_1	233_0123457_1	1857_0123457_4803
2_0123457_1	761_0123457_1	545_0123457_1	233_0123457_1	1857_0123457_4860
2_0123457_1	761_0123457_1	545_0123457_1	233_0123457_1	1857_0123457_4923
2_0123457_1	761_0123457_1	545_0123457_1	233_0123457_1	1857_0123457_5001
2_0123457_1	761_0123457_1	545_0123457_1	233_0123457_1	1857_0123457_5001
2_0123457_1	761_0123457_1	545_0123457_1	233_0123457_1	1857_0123457_4944
2_0123457_1	761_0123457_1	545_0123457_1	233_0123457_1	1857_0123457_4993
2_0123457_1	761_0123457_1	545_0123457_1	233_0123457_1	1857_0123457_4986
2_0123457_1	761_0123457_1	545_0123457_1	233_0123457_1	1857_0123457_4994
2_0123457_1	761_0123457_1	545_0123457_1	233_0123457_1	1857_0123457_4950
2_0123457_1	761_0123457_1	545_0123457_1	233_0123457_1	1857_0123457_4925
2_0123457_1	761_0123457_1	545_0123457_1	233_0123457_1	1857_0123457_4955
2_0123457_1	761_0123457_1	545_0123457_1	233_0123457_1	1857_0123457_4878
2_0123457_1	761_0123457_1	545_0123457_1	233_0123457_1	1857_0123457_4896
2_0123457_1	761_0123457_1	545_0123457_1	233_0123457_1	1857_0123457_4824
2_0123457_1	761_0123457_1	545_0123457_1	233_0123457_1	1857_0123457_4794
2_0123457_1	761_0123457_1	545_0123457_1	233_0123457_1	1857_0123457_4688
2_0123457_1	761_0123457_1	545_0123457_1	233_0123457_1	1857_0123457_4646
2_0123457_1	761_0123457_1	545_0123457_1	233_0123457_1	1857_0123457_4678
2_0123457_1	761_0123457_1	545_0123457_1	233_0123457_1	1857_0123457_4663
2_0123457_1	761_0123457_1	545_0123457_1	233_0123457_1	1857_0123457_4707
2_0123457_1	761_0123457_1	545_0123457_1	233_0123457_1	1857_0123457_4700
2_0123457_1	761_0123457_1	545_0123457_1	233_0123457_1	1857_0123457_4679
2_0123457_1	761_0123457_1	545_0123457_1	233_0123457_1	1857_0123457_4782
2_0123457_1	761_0123457_1	545_0123457_1	233_0123457_1	1857_0123457_4863
2_0123457_1	761_0123457_1	545_0123457_1	233_0123457_1	1857_0123457_4919
2_0123457_1	761_0123457_1	545_0123457_1	233_0123457_1	1857_0123457_4896
2_0123457_1	761_0123457_1	545_0123457_1	233_0123457_1	1857_0123457_4800
2_0123457_1	761_0123457_1	545_0123457_1	233_0123457_1	1857_0123457_4711
2_0123457_1	761_0123457_1	545_0123457_1	233_0123457_1	1857_0123457_4625
2_0123457_1	761_0123457_1	545_0123457_1	233_0123457_1	1857_0123457_4633
2_0123457_1	761_0123457_1	545_0123457_1	233_0123457_1	1857_0123457_4674
2_0123457_1	761_0123457_1	545_0123457_1	233_0123457_1	1857_0123457_4777
2_0123457_1	761_0123457_1	545_0123457_1	233_0123457_1	1857_0123457_4731
2_0123457_1	761_0123457_1	545_0123457_1	233_0123457_1	1857_0123457_4752
2_0123457_1	761_0123457_1	545_0123457_1	233_0123457_1	1857_0123457_4866
2_0123457_1	761_0123457_1	545_0123457_1	233_0123457_1	1857_0123457_4947
2_0123457_1	761_0123457_1	545_0123457_1	233_0123457_1	1857_0123457_4900
2_0123457_1	761_0123457_1	545_0123457_1	233_0123457_1	1857_0123457_4841
2_0123457_1	761_0123457_1	545_0123457_1	233_0123457_1	1857_0123457_4804
2_0123457_1	761_0123457_1	545_0123457_1	233_0123457_1	1857_0123457_4758
2_0123457_1	761_0123457_1	545_0123457_1	233_0123457_1	1857_0123457_4754
2_0123457_1	761_0123457_1	545_0123457_1	233_0123457_1	1857_0123457_4804
2_0123457_1	761_0123457_1	545_0123457_1	233_0123457_1	1857_0123457_4734
2_0123457_1	761_0123457_1	545_0123457_1	233_0123457_1	1857_0123457_4771
2_0123457_1	761_0123457_1	545_0123457_1	233_0123457_1	1857_0123457_4824
2_0123457_1	761_0123457_1	545_0123457_1	233_0123457_1	1857_0123457_4830
2_0123457_1	761_0123457_1	545_0123457_1	233_0123457_1	1857_0123457_4821
2_0123457_1	761_0123457_1	545_0123457_1	233_0123457_1	1857_0123457_4841
2_0123457_1	761_0123457_1	545_0123457_1	233_0123457_1	1857_0123457_4909
2_0123457_1	761_0123457_1	545_0123457_1	233_0123457_1	1857_0123457_4979
2_0123457_1	761_0123457_1	545_0123457_1	233_0123457_1	1857_0123457_5010
2_0123457_1	761_0123457_1	545_0123457_1	233_0123457_1	1857_0123457_4903
2_0123457_1	761_0123457_1	545_0123457_1	233_0123457_1	1857_0123457_4830
2_0123457_1	761_0123457_1	545_0123457_1	233_0123457_1	1857_0123457_4798
2_0123457_1	761_0123457_1	545_0123457_1	233_0123457_1	1857_0123457_4756
2_0123457_1	761_0123457_1	545_0123457_1	233_0123457_1	1857_0123457_4768
2_0123457_1	761_0123457_1	545_0123457_1	233_0123457_1	1857_0123457_4807
2_0123457_1	761_0123457_1	545_0123457_1	233_0123457_1	1857_0123457_4821
2_0123457_1	761_0123457_1	545_0123457_1	233_0123457_1	1857_0123457_4856
2_0123457_1	761_0123457_1	545_0123457_1	233_0123457_1	1857_0123457_4853
2_0123457_1	761_0123457_1	545_0123457_1	233_0123457_1	1857_0123457_4814
2_0123457_1	761_0123457_1	545_0123457_1	233_0123457_1	1857_0123457_4800
2_0123457_1	761_0123457_1	545_0123457_1	233_0123457_1	1857_0123457_4786
2_0123457_1	761_0123457_1	545_0123457_1	233_0123457_1	1857_0123457_4770
2_0123457_1	761_0123457_1	545_0123457_1	233_0123457_1	1857_0123457_4737
2_0123457_1	761_0123457_1	545_0123457_1	233_0123457_1	1857_0123457_4754
2_0123457_1	761_0123457_1	545_0123457_1	233_0123457_1	1857_0123457_4688
2_0123457_1	761_0123457_1	545_0123457_1	233_0123457_1	1857_0123457_4755
2_0123457_1	761_0123457_1	545_0123457_1	233_0123457_1	1857_0123457_4791
2_0123457_1	761_0123457_1	545_0123457_1	233_0123457_1	1857_0123457_4846
2_0123457_1	761_0123457_1	545_0123457_1	233_0123457_1	1857_0123457_4841
2_0123457_1	761_0123457_1	545_0123457_1	233_0123457_1	1857_0123457_4826
2_0123457_1	761_0123457_1	545_0123457_1	233_0123457_1	1857_0123457_4811
2_0123457_1	761_0123457_1	545_0123457_1	233_0123457_1	1857_0123457_4692
2_0123457_1	761_0123457_1	545_0123457_1	233_0123457_1	1857_0123457_4692
2_0123457_1	761_0123457_1	545_0123457_1	233_0123457_1	1857_0123457_4669
2_0123457_1	761_0123457_1	545_0123457_1	233_0123457_1	1857_0123457_4712
2_0123457_1	761_0123457_1	545_0123457_1	233_0123457_1	1857_0123457_4756
2_0123457_1	761_0123457_1	545_0123457_1	233_0123457_1	1857_0123457_4855
2_0123457_1	761_0123457_1	545_0123457_1	233_0123457_1	1857_0123457_4879
2_0123457_1	761_0123457_1	545_0123457_1	233_0123457_1	1857_0123457_4968
2_0123457_1	761_0123457_1	545_0123457_1	233_0123457_1	1857_0123457_4959
2_0123457_1	761_0123457_1	545_0123457_1	233_0123457_1	1857_0123457_4956
2_0123457_1	761_0123457_1	545_0123457_1	233_0123457_1	1857_0123457_4938
2_0123457_1	761_0123457_1	545_0123457_1	233_0123457_1	1857_0123457_4981
2_0123457_1	761_0123457_1	545_0123457_1	233_0123457_1	1857_0123457_4961
2_0123457_1	761_0123457_1	545_0123457_1	233_0123457_1	1857_0123457_4906
2_0123457_1	761_0123457_1	545_0123457_1	233_0123457_1	1857_0123457_4796
2_0123457_1	761_0123457_1	545_0123457_1	233_0123457_1	1857_0123457_4717
2_0123457_1	761_0123457_1	545_0123457_1	233_0123457_1	1857_0123457_4778
2_0123457_1	761_0123457_1	545_0123457_1	233_0123457_1	1857_0123457_4823
2_0123457_1	761_0123457_1	545_0123457_1	233_0123457_1	1857_0123457_4849
2_0123457_1	761_0123457_1	545_0123457_1	233_0123457_1	1857_0123457_4853
2_0123457_1	761_0123457_1	545_0123457_1	233_0123457_1	1857_0123457_4844
2_0123457_1	761_0123457_1	545_0123457_1	233_0123457_1	1857_0123457_4876
2_0123457_1	761_0123457_1	545_0123457_1	233_0123457_1	1857_0123457_4901
2_0123457_1	761_0123457_1	545_0123457_1	233_0123457_1	1857_0123457_4897
2_0123457_1	761_0123457_1	545_0123457_1	233_0123457_1	1857_0123457_4923
2_0123457_1	761_0123457_1	545_0123457_1	233_0123457_1	1857_0123457_4909
2_0123457_1	761_0123457_1	545_0123457_1	233_0123457_1	1857_0123457_4867
2_0123457_1	761_0123457_1	545_0123457_1	233_0123457_1	1857_0123457_4835
2_0123457_1	761_0123457_1	545_0123457_1	233_0123457_1	1857_0123457_4879
2_0123457_1	761_0123457_1	545_0123457_1	233_0123457_1	1857_0123457_4869
2_0123457_1	761_0123457_1	545_0123457_1	233_0123457_1	1857_0123457_4770
2_0123457_1	761_0123457_1	545_0123457_1	233_0123457_1	1857_0123457_4689
2_0123457_1	761_0123457_1	545_0123457_1	233_0123457_1	1857_0123457_4776
2_0123457_1	761_0123457_1	545_0123457_1	233_0123457_1	1857_0123457_4862
2_0123457_1	761_0123457_1	545_0123457_1	233_0123457_1	1857_0123457_4912
2_0123457_1	761_0123457_1	545_0123457_1	233_0123457_1	1857_0123457_4912
2_0123457_1	761_0123457_1	545_0123457_1	233_0123457_1	1857_0123457_4906
2_0123457_1	761_0123457_1	545_0123457_1	233_0123457_1	1857_0123457_4909
2_0123457_1	761_0123457_1	545_0123457_1	233_0123457_1	1857_0123457_4862
2_0123457_1	761_0123457_1	545_0123457_1	233_0123457_1	1857_0123457_4910
2_0123457_1	761_0123457_1	545_0123457_1	233_0123457_1	1857_0123457_4864
2_0123457_1	761_0123457_1	545_0123457_1	233_0123457_1	1857_0123457_4804
2_0123457_1	761_0123457_1	545_0123457_1	233_0123457_1	1857_0123457_4707
2_0123457_1	761_0123457_1	545_0123457_1	233_0123457_1	1857_0123457_4652
2_0123457_1	761_0123457_1	545_0123457_1	233_0123457_1	1857_0123457_4694
2_0123457_1	761_0123457_1	545_0123457_1	233_0123457_1	1857_0123457_4755
2_0123457_1	761_0123457_1	545_0123457_1	233_0123457_1	1857_0123457_4896
2_0123457_1	761_0123457_1	545_0123457_1	233_0123457_1	1857_0123457_4922
2_0123457_1	761_0123457_1	545_0123457_1	233_0123457_1	1857_0123457_4848
2_0123457_1	761_0123457_1	545_0123457_1	233_0123457_1	1857_0123457_4722
2_0123457_1	761_0123457_1	545_0123457_1	233_0123457_1	1857_0123457_4654
2_0123457_1	761_0123457_1	545_0123457_1	233_0123457_1	1857_0123457_4655
2_0123457_1	761_0123457_1	545_0123457_1	233_0123457_1	1857_0123457_4690
2_0123457_1	761_0123457_1	545_0123457_1	233_0123457_1	1857_0123457_4795
2_0123457_1	761_0123457_1	545_0123457_1	233_0123457_1	1857_0123457_4811
2_0123457_1	761_0123457_1	545_0123457_1	233_0123457_1	1857_0123457_4793
2_0123457_1	761_0123457_1	545_0123457_1	233_0123457_1	1857_0123457_4834
2_0123457_1	761_0123457_1	545_0123457_1	233_0123457_1	1857_0123457_4788
2_0123457_1	761_0123457_1	545_0123457_1	233_0123457_1	1857_0123457_4765
2_0123457_1	761_0123457_1	545_0123457_1	233_0123457_1	1857_0123457_4738
2_0123457_1	761_0123457_1	545_0123457_1	233_0123457_1	1857_0123457_4747
2_0123457_1	761_0123457_1	545_0123457_1	233_0123457_1	1857_0123457_4752
2_0123457_1	761_0123457_1	545_0123457_1	233_0123457_1	1857_0123457_4809
2_0123457_1	761_0123457_1	545_0123457_1	233_0123457_1	1857_0123457_4889
2_0123457_1	761_0123457_1	545_0123457_1	233_0123457_1	1857_0123457_4890
2_0123457_1	761_0123457_1	545_0123457_1	233_0123457_1	1857_0123457_4895
2_0123457_1	761_0123457_1	545_0123457_1	233_0123457_1	1857_0123457_4871
2_0123457_1	761_0123457_1	545_0123457_1	233_0123457_1	1857_0123457_4866
2_0123457_1	761_0123457_1	545_0123457_1	233_0123457_1	1857_0123457_4830
2_0123457_1	761_0123457_1	545_0123457_1	233_0123457_1	1857_0123457_4928
2_0123457_1	761_0123457_1	545_0123457_1	233_0123457_1	1857_0123457_4979
2_0123457_1	761_0123457_1	545_0123457_1	233_0123457_1	1857_0123457_5018
2_0123457_1	761_0123457_1	545_0123457_1	233_0123457_1	1857_0123457_4972
2_0123457_1	761_0123457_1	545_0123457_1	233_0123457_1	1857_0123457_4956
2_0123457_1	761_0123457_1	545_0123457_1	233_0123457_1	1857_0123457_4928
2_0123457_1	761_0123457_1	545_0123457_1	233_0123457_1	1857_0123457_4869
2_0123457_1	761_0123457_1	545_0123457_1	233_0123457_1	1857_0123457_4849
2_0123457_1	761_0123457_1	545_0123457_1	233_0123457_1	1857_0123457_4768
2_0123457_1	761_0123457_1	545_0123457_1	233_0123457_1	1857_0123457_4776
2_0123457_1	761_0123457_1	545_0123457_1	233_0123457_1	1857_0123457_4824
2_0123457_1	761_0123457_1	545_0123457_1	233_0123457_1	1857_0123457_4870
2_0123457_1	761_0123457_1	545_0123457_1	233_0123457_1	1857_0123457_4905
2_0123457_1	761_0123457_1	545_0123457_1	233_0123457_1	1857_0123457_4907
2_0123457_1	761_0123457_1	545_0123457_1	233_0123457_1	1857_0123457_4972
2_0123457_1	761_0123457_1	545_0123457_1	233_0123457_1	1857_0123457_4988
2_0123457_1	761_0123457_1	545_0123457_1	233_0123457_1	1857_0123457_4904
2_0123457_1	761_0123457_1	545_0123457_1	233_0123457_1	1857_0123457_4828
2_0123457_1	761_0123457_1	545_0123457_1	233_0123457_1	1857_0123457_4848
2_0123457_1	761_0123457_1	545_0123457_1	233_0123457_1	1857_0123457_4830
2_0123457_1	761_0123457_1	545_0123457_1	233_0123457_1	1857_0123457_4791
2_0123457_1	761_0123457_1	545_0123457_1	233_0123457_1	1857_0123457_4851
2_0123457_1	761_0123457_1	545_0123457_1	233_0123457_1	1857_0123457_4859
2_0123457_1	761_0123457_1	545_0123457_1	233_0123457_1	1857_0123457_4805
2_0123457_1	761_0123457_1	545_0123457_1	233_0123457_1	1857_0123457_4771
2_0123457_1	761_0123457_1	545_0123457_1	233_0123457_1	1857_0123457_4790
2_0123457_1	761_0123457_1	545_0123457_1	233_0123457_1	1857_0123457_4773
2_0123457_1	761_0123457_1	545_0123457_1	233_0123457_1	1857_0123457_4756
2_0123457_1	761_0123457_1	545_0123457_1	233_0123457_1	1857_0123457_4825
2_0123457_1	761_0123457_1	545_0123457_1	233_0123457_1	1857_0123457_4873
2_0123457_1	761_0123457_1	545_0123457_1	233_0123457_1	1857_0123457_4869
2_0123457_1	761_0123457_1	545_0123457_1	233_0123457_1	1857_0123457_4859
2_0123457_1	761_0123457_1	545_0123457_1	233_0123457_1	1857_0123457_4796
2_0123457_1	761_0123457_1	545_0123457_1	233_0123457_1	1857_0123457_4780
2_0123457_1	761_0123457_1	545_0123457_1	233_0123457_1	1857_0123457_4723
2_0123457_1	761_0123457_1	545_0123457_1	233_0123457_1	1857_0123457_4735
2_0123457_1	761_0123457_1	545_0123457_1	233_0123457_1	1857_0123457_4769
2_0123457_1	761_0123457_1	545_0123457_1	233_0123457_1	1857_0123457_4865
2_0123457_1	761_0123457_1	545_0123457_1	233_0123457_1	1857_0123457_4916
2_0123457_1	761_0123457_1	545_0123457_1	233_0123457_1	1857_0123457_4942
2_0123457_1	761_0123457_1	545_0123457_1	233_0123457_1	1857_0123457_4934
2_0123457_1	761_0123457_1	545_0123457_1	233_0123457_1	1857_0123457_4923
2_0123457_1	761_0123457_1	545_0123457_1	233_0123457_1	1857_0123457_4953
2_0123457_1	761_0123457_1	545_0123457_1	233_0123457_1	1857_0123457_4820
2_0123457_1	761_0123457_1	545_0123457_1	233_0123457_1	1857_0123457_4737
2_0123457_1	761_0123457_1	545_0123457_1	233_0123457_1	1857_0123457_4801
2_0123457_1	761_0123457_1	545_0123457_1	233_0123457_1	1857_0123457_4802
2_0123457_1	761_0123457_1	545_0123457_1	233_0123457_1	1857_0123457_4858
2_0123457_1	761_0123457_1	545_0123457_1	233_0123457_1	1857_0123457_4861
2_0123457_1	761_0123457_1	545_0123457_1	233_0123457_1	1857_0123457_4853
2_0123457_1	761_0123457_1	545_0123457_1	233_0123457_1	1857_0123457_4737
2_0123457_1	761_0123457_1	545_0123457_1	233_0123457_1	1857_0123457_4730
2_0123457_1	761_0123457_1	545_0123457_1	233_0123457_1	1857_0123457_4753
2_0123457_1	761_0123457_1	545_0123457_1	233_0123457_1	1857_0123457_4775
2_0123457_1	761_0123457_1	545_0123457_1	233_0123457_1	1857_0123457_4807
2_0123457_1	761_0123457_1	545_0123457_1	233_0123457_1	1857_0123457_4922
2_0123457_1	761_0123457_1	545_0123457_1	233_0123457_1	1857_0123457_4953
2_0123457_1	761_0123457_1	545_0123457_1	233_0123457_1	1857_0123457_5007
2_0123457_1	761_0123457_1	545_0123457_1	233_0123457_1	1857_0123457_4983
2_0123457_1	761_0123457_1	545_0123457_1	233_0123457_1	1857_0123457_5013
2_0123457_1	761_0123457_1	545_0123457_1	233_0123457_1	1857_0123457_4920
2_0123457_1	761_0123457_1	545_0123457_1	233_0123457_1	1857_0123457_4941
2_0123457_1	761_0123457_1	545_0123457_1	233_0123457_1	1857_0123457_4783
2_0123457_1	761_0123457_1	545_0123457_1	233_0123457_1	1857_0123457_4688
2_0123457_1	761_0123457_1	545_0123457_1	233_0123457_1	1857_0123457_4625
2_0123457_1	761_0123457_1	545_0123457_1	233_0123457_1	1857_0123457_4635
2_0123457_1	761_0123457_1	545_0123457_1	233_0123457_1	1857_0123457_4642
2_0123457_1	761_0123457_1	545_0123457_1	233_0123457_1	1857_0123457_4703
2_0123457_1	761_0123457_1	545_0123457_1	233_0123457_1	1857_0123457_4761
2_0123457_1	761_0123457_1	545_0123457_1	233_0123457_1	1857_0123457_4885
2_0123457_1	761_0123457_1	545_0123457_1	233_0123457_1	1857_0123457_4889
2_0123457_1	761_0123457_1	545_0123457_1	233_0123457_1	1857_0123457_4836
2_0123457_1	761_0123457_1	545_0123457_1	233_0123457_1	1857_0123457_4905
2_0123457_1	761_0123457_1	545_0123457_1	233_0123457_1	1857_0123457_4866
2_0123457_1	761_0123457_1	545_0123457_1	233_0123457_1	1857_0123457_4861
2_0123457_1	761_0123457_1	545_0123457_1	233_0123457_1	1857_0123457_4796
2_0123457_1	761_0123457_1	545_0123457_1	233_0123457_1	1857_0123457_4798
2_0123457_1	761_0123457_1	545_0123457_1	233_0123457_1	1857_0123457_4878
2_0123457_1	761_0123457_1	545_0123457_1	233_0123457_1	1857_0123457_4931
2_0123457_1	761_0123457_1	545_0123457_1	233_0123457_1	1857_0123457_4922
2_0123457_1	761_0123457_1	545_0123457_1	233_0123457_1	1857_0123457_4869
2_0123457_1	761_0123457_1	545_0123457_1	233_0123457_1	1857_0123457_4791
2_0123457_1	761_0123457_1	545_0123457_1	233_0123457_1	1857_0123457_4805
2_0123457_1	761_0123457_1	545_0123457_1	233_0123457_1	1857_0123457_4800
2_0123457_1	761_0123457_1	545_0123457_1	233_0123457_1	1857_0123457_4777
2_0123457_1	761_0123457_1	545_0123457_1	233_0123457_1	1857_0123457_4722
2_0123457_1	761_0123457_1	545_0123457_1	233_0123457_1	1857_0123457_4791
2_0123457_1	761_0123457_1	545_0123457_1	233_0123457_1	1857_0123457_4780
2_0123457_1	761_0123457_1	545_0123457_1	233_0123457_1	1857_0123457_4798
2_0123457_1	761_0123457_1	545_0123457_1	233_0123457_1	1857_0123457_4741
2_0123457_1	761_0123457_1	545_0123457_1	233_0123457_1	1857_0123457_4846
2_0123457_1	761_0123457_1	545_0123457_1	233_0123457_1	1857_0123457_4800
2_0123457_1	761_0123457_1	545_0123457_1	233_0123457_1	1857_0123457_4760
2_0123457_1	761_0123457_1	545_0123457_1	233_0123457_1	1857_0123457_4735
2_0123457_1	761_0123457_1	545_0123457_1	233_0123457_1	1857_0123457_4692
2_0123457_1	761_0123457_1	545_0123457_1	233_0123457_1	1857_0123457_4787
2_0123457_1	761_0123457_1	545_0123457_1	233_0123457_1	1857_0123457_4814
2_0123457_1	761_0123457_1	545_0123457_1	233_0123457_1	1857_0123457_4776
2_0123457_1	761_0123457_1	545_0123457_1	233_0123457_1	1857_0123457_4788
2_0123457_1	761_0123457_1	545_0123457_1	233_0123457_1	1857_0123457_4810
2_0123457_1	761_0123457_1	545_0123457_1	233_0123457_1	1857_0123457_4847
2_0123457_1	761_0123457_1	545_0123457_1	233_0123457_1	1857_0123457_4893
2_0123457_1	761_0123457_1	545_0123457_1	233_0123457_1	1857_0123457_4928
2_0123457_1	761_0123457_1	545_0123457_1	233_0123457_1	1857_0123457_4944
2_0123457_1	761_0123457_1	545_0123457_1	233_0123457_1	1857_0123457_4892
2_0123457_1	761_0123457_1	545_0123457_1	233_0123457_1	1857_0123457_4898
2_0123457_1	761_0123457_1	545_0123457_1	233_0123457_1	1857_0123457_4860
2_0123457_1	761_0123457_1	545_0123457_1	233_0123457_1	1857_0123457_4805
2_0123457_1	761_0123457_1	545_0123457_1	233_0123457_1	1857_0123457_4785
2_0123457_1	761_0123457_1	545_0123457_1	233_0123457_1	1857_0123457_4824
2_0123457_1	761_0123457_1	545_0123457_1	233_0123457_1	1857_0123457_4704
2_0123457_1	761_0123457_1	545_0123457_1	233_0123457_1	1857_0123457_4702
2_0123457_1	761_0123457_1	545_0123457_1	233_0123457_1	1857_0123457_4741
2_0123457_1	761_0123457_1	545_0123457_1	233_0123457_1	1857_0123457_4702
2_0123457_1	761_0123457_1	545_0123457_1	233_0123457_1	1857_0123457_4647
2_0123457_1	761_0123457_1	545_0123457_1	233_0123457_1	1857_0123457_4652
2_0123457_1	761_0123457_1	545_0123457_1	233_0123457_1	1857_0123457_4596
2_0123457_1	761_0123457_1	545_0123457_1	233_0123457_1	1857_0123457_4544
2_0123457_1	761_0123457_1	545_0123457_1	233_0123457_1	1857_0123457_4518
2_0123457_1	761_0123457_1	545_0123457_1	233_0123457_1	1857_0123457_4547
2_0123457_1	761_0123457_1	545_0123457_1	233_0123457_1	1857_0123457_4575
2_0123457_1	761_0123457_1	545_0123457_1	233_0123457_1	1857_0123457_4657
2_0123457_1	761_0123457_1	545_0123457_1	233_0123457_1	1857_0123457_4658
2_0123457_1	761_0123457_1	545_0123457_1	233_0123457_1	1857_0123457_4708
2_0123457_1	761_0123457_1	545_0123457_1	233_0123457_1	1857_0123457_4753
2_0123457_1	761_0123457_1	545_0123457_1	233_0123457_1	1857_0123457_4794
2_0123457_1	761_0123457_1	545_0123457_1	233_0123457_1	1857_0123457_4863
2_0123457_1	761_0123457_1	545_0123457_1	233_0123457_1	1857_0123457_4786
2_0123457_1	761_0123457_1	545_0123457_1	233_0123457_1	1857_0123457_4774
2_0123457_1	761_0123457_1	545_0123457_1	233_0123457_1	1857_0123457_4727
2_0123457_1	761_0123457_1	545_0123457_1	233_0123457_1	1857_0123457_4727
2_0123457_1	761_0123457_1	545_0123457_1	233_0123457_1	1857_0123457_4686
2_0123457_1	761_0123457_1	545_0123457_1	233_0123457_1	1857_0123457_4750
2_0123457_1	761_0123457_1	545_0123457_1	233_0123457_1	1857_0123457_4746
2_0123457_1	761_0123457_1	545_0123457_1	233_0123457_1	1857_0123457_4791
2_0123457_1	761_0123457_1	545_0123457_1	233_0123457_1	1857_0123457_4811
2_0123457_1	761_0123457_1	545_0123457_1	233_0123457_1	1857_0123457_4753
2_0123457_1	761_0123457_1	545_0123457_1	233_0123457_1	1857_0123457_4723
2_0123457_1	761_0123457_1	545_0123457_1	233_0123457_1	1857_0123457_4645
2_0123457_1	761_0123457_1	545_0123457_1	233_0123457_1	1857_0123457_4605
2_0123457_1	761_0123457_1	545_0123457_1	233_0123457_1	1857_0123457_4691
2_0123457_1	761_0123457_1	545_0123457_1	233_0123457_1	1857_0123457_4751
2_0123457_1	761_0123457_1	545_0123457_1	233_0123457_1	1857_0123457_4787
2_0123457_1	761_0123457_1	545_0123457_1	233_0123457_1	1857_0123457_4822
2_0123457_1	761_0123457_1	545_0123457_1	233_0123457_1	1857_0123457_4824
2_0123457_1	761_0123457_1	545_0123457_1	233_0123457_1	1857_0123457_4808
2_0123457_1	761_0123457_1	545_0123457_1	233_0123457_1	1857_0123457_4792
2_0123457_1	761_0123457_1	545_0123457_1	233_0123457_1	1857_0123457_4782
2_0123457_1	761_0123457_1	545_0123457_1	233_0123457_1	1857_0123457_4830
2_0123457_1	761_0123457_1	545_0123457_1	233_0123457_1	1857_0123457_4860
2_0123457_1	761_0123457_1	545_0123457_1	233_0123457_1	1857_0123457_4873
2_0123457_1	761_0123457_1	545_0123457_1	233_0123457_1	1857_0123457_4927
2_0123457_1	761_0123457_1	545_0123457_1	233_0123457_1	1857_0123457_4877
2_0123457_1	761_0123457_1	545_0123457_1	233_0123457_1	1857_0123457_4867
2_0123457_1	761_0123457_1	545_0123457_1	233_0123457_1	1857_0123457_4917
2_0123457_1	761_0123457_1	545_0123457_1	233_0123457_1	1857_0123457_4870
2_0123457_1	761_0123457_1	545_0123457_1	233_0123457_1	1857_0123457_4818
2_0123457_1	761_0123457_1	545_0123457_1	233_0123457_1	1857_0123457_4738
2_0123457_1	761_0123457_1	545_0123457_1	233_0123457_1	1857_0123457_4695
2_0123457_1	761_0123457_1	545_0123457_1	233_0123457_1	1857_0123457_4741
2_0123457_1	761_0123457_1	545_0123457_1	233_0123457_1	1857_0123457_4726
2_0123457_1	761_0123457_1	545_0123457_1	233_0123457_1	1857_0123457_4776
2_0123457_1	761_0123457_1	545_0123457_1	233_0123457_1	1857_0123457_4814
2_0123457_1	761_0123457_1	545_0123457_1	233_0123457_1	1857_0123457_4850
2_0123457_1	761_0123457_1	545_0123457_1	233_0123457_1	1857_0123457_4743
2_0123457_1	761_0123457_1	545_0123457_1	233_0123457_1	1857_0123457_4726
2_0123457_1	761_0123457_1	545_0123457_1	233_0123457_1	1857_0123457_4698
2_0123457_1	761_0123457_1	545_0123457_1	233_0123457_1	1857_0123457_4761
2_0123457_1	761_0123457_1	545_0123457_1	233_0123457_1	1857_0123457_4791
2_0123457_1	761_0123457_1	545_0123457_1	233_0123457_1	1857_0123457_4870
2_0123457_1	761_0123457_1	545_0123457_1	233_0123457_1	1857_0123457_4865
2_0123457_1	761_0123457_1	545_0123457_1	233_0123457_1	1857_0123457_4889
2_0123457_1	761_0123457_1	545_0123457_1	233_0123457_1	1857_0123457_4854
2_0123457_1	761_0123457_1	545_0123457_1	233_0123457_1	1857_0123457_4861
2_0123457_1	761_0123457_1	545_0123457_1	233_0123457_1	1857_0123457_4948
2_0123457_1	761_0123457_1	545_0123457_1	233_0123457_1	1857_0123457_4982
2_0123457_1	761_0123457_1	545_0123457_1	233_0123457_1	1857_0123457_5014
2_0123457_1	761_0123457_1	545_0123457_1	233_0123457_1	1857_0123457_5003
2_0123457_1	761_0123457_1	545_0123457_1	233_0123457_1	1857_0123457_4983
2_0123457_1	761_0123457_1	545_0123457_1	233_0123457_1	1857_0123457_5009
2_0123457_1	761_0123457_1	545_0123457_1	233_0123457_1	1857_0123457_5032
2_0123457_1	761_0123457_1	545_0123457_1	233_0123457_1	1857_0123457_4946
2_0123457_1	761_0123457_1	545_0123457_1	233_0123457_1	1857_0123457_4963
2_0123457_1	761_0123457_1	545_0123457_1	233_0123457_1	1857_0123457_4911
2_0123457_1	761_0123457_1	545_0123457_1	233_0123457_1	1857_0123457_4888
2_0123457_1	761_0123457_1	545_0123457_1	233_0123457_1	1857_0123457_4810
2_0123457_1	761_0123457_1	545_0123457_1	233_0123457_1	1857_0123457_4803
2_0123457_1	761_0123457_1	545_0123457_1	233_0123457_1	1857_0123457_4827
2_0123457_1	761_0123457_1	545_0123457_1	233_0123457_1	1857_0123457_4881
2_0123457_1	761_0123457_1	545_0123457_1	233_0123457_1	1857_0123457_4902
2_0123457_1	761_0123457_1	545_0123457_1	233_0123457_1	1857_0123457_5001
2_0123457_1	761_0123457_1	545_0123457_1	233_0123457_1	1857_0123457_4943
2_0123457_1	761_0123457_1	545_0123457_1	233_0123457_1	1857_0123457_4879
2_0123457_1	761_0123457_1	545_0123457_1	233_0123457_1	1857_0123457_4797
2_0123457_1	761_0123457_1	545_0123457_1	233_0123457_1	1857_0123457_4722
2_0123457_1	761_0123457_1	545_0123457_1	233_0123457_1	1857_0123457_4673
2_0123457_1	761_0123457_1	545_0123457_1	233_0123457_1	1857_0123457_4715
2_0123457_1	761_0123457_1	545_0123457_1	233_0123457_1	1857_0123457_4715
2_0123457_1	761_0123457_1	545_0123457_1	233_0123457_1	1857_0123457_4788
2_0123457_1	761_0123457_1	545_0123457_1	233_0123457_1	1857_0123457_4913
2_0123457_1	761_0123457_1	545_0123457_1	233_0123457_1	1857_0123457_5001
2_0123457_1	761_0123457_1	545_0123457_1	233_0123457_1	1857_0123457_5045
2_0123457_1	761_0123457_1	545_0123457_1	233_0123457_1	1857_0123457_4981
2_0123457_1	761_0123457_1	545_0123457_1	233_0123457_1	1857_0123457_4886
2_0123457_1	761_0123457_1	545_0123457_1	233_0123457_1	1857_0123457_4853
2_0123457_1	761_0123457_1	545_0123457_1	233_0123457_1	1857_0123457_4788
2_0123457_1	761_0123457_1	545_0123457_1	233_0123457_1	1857_0123457_4722
2_0123457_1	761_0123457_1	545_0123457_1	233_0123457_1	1857_0123457_4691
2_0123457_1	761_0123457_1	545_0123457_1	233_0123457_1	1857_0123457_4767
2_0123457_1	761_0123457_1	545_0123457_1	233_0123457_1	1857_0123457_4772
2_0123457_1	761_0123457_1	545_0123457_1	233_0123457_1	1857_0123457_4858
2_0123457_1	761_0123457_1	545_0123457_1	233_0123457_1	1857_0123457_4971
2_0123457_1	761_0123457_1	545_0123457_1	233_0123457_1	1857_0123457_4940
2_0123457_1	761_0123457_1	545_0123457_1	233_0123457_1	1857_0123457_4909
2_0123457_1	761_0123457_1	545_0123457_1	233_0123457_1	1857_0123457_4856
2_0123457_1	761_0123457_1	545_0123457_1	233_0123457_1	1857_0123457_4832
2_0123457_1	761_0123457_1	545_0123457_1	233_0123457_1	1857_0123457_4825
2_0123457_1	761_0123457_1	545_0123457_1	233_0123457_1	1857_0123457_4792
2_0123457_1	761_0123457_1	545_0123457_1	233_0123457_1	1857_0123457_4861
2_0123457_1	761_0123457_1	545_0123457_1	233_0123457_1	1857_0123457_4765
2_0123457_1	761_0123457_1	545_0123457_1	233_0123457_1	1857_0123457_4749
2_0123457_1	761_0123457_1	545_0123457_1	233_0123457_1	1857_0123457_4871
2_0123457_1	761_0123457_1	545_0123457_1	233_0123457_1	1857_0123457_4922
2_0123457_1	761_0123457_1	545_0123457_1	233_0123457_1	1857_0123457_4872
2_0123457_1	761_0123457_1	545_0123457_1	233_0123457_1	1857_0123457_4878
2_0123457_1	761_0123457_1	545_0123457_1	233_0123457_1	1857_0123457_4832
2_0123457_1	761_0123457_1	545_0123457_1	233_0123457_1	1857_0123457_4834
2_0123457_1	761_0123457_1	545_0123457_1	233_0123457_1	1857_0123457_4809
2_0123457_1	761_0123457_1	545_0123457_1	233_0123457_1	1857_0123457_4769
2_0123457_1	761_0123457_1	545_0123457_1	233_0123457_1	1857_0123457_4702
2_0123457_1	761_0123457_1	545_0123457_1	233_0123457_1	1857_0123457_4766
2_0123457_1	761_0123457_1	545_0123457_1	233_0123457_1	1857_0123457_4841
2_0123457_1	761_0123457_1	545_0123457_1	233_0123457_1	1857_0123457_4914
2_0123457_1	761_0123457_1	545_0123457_1	233_0123457_1	1857_0123457_4894
2_0123457_1	761_0123457_1	545_0123457_1	233_0123457_1	1857_0123457_4824
2_0123457_1	761_0123457_1	545_0123457_1	233_0123457_1	1857_0123457_4806
2_0123457_1	761_0123457_1	545_0123457_1	233_0123457_1	1857_0123457_4844
2_0123457_1	761_0123457_1	545_0123457_1	233_0123457_1	1857_0123457_4854
2_0123457_1	761_0123457_1	545_0123457_1	233_0123457_1	1857_0123457_4971
2_0123457_1	761_0123457_1	545_0123457_1	233_0123457_1	1857_0123457_4957
2_0123457_1	761_0123457_1	545_0123457_1	233_0123457_1	1857_0123457_4903
2_0123457_1	761_0123457_1	545_0123457_1	233_0123457_1	1857_0123457_4950
2_0123457_1	761_0123457_1	545_0123457_1	233_0123457_1	1857_0123457_4901
2_0123457_1	761_0123457_1	545_0123457_1	233_0123457_1	1857_0123457_4889
2_0123457_1	761_0123457_1	545_0123457_1	233_0123457_1	1857_0123457_4905
2_0123457_1	761_0123457_1	545_0123457_1	233_0123457_1	1857_0123457_4852
2_0123457_1	761_0123457_1	545_0123457_1	233_0123457_1	1857_0123457_4868
2_0123457_1	761_0123457_1	545_0123457_1	233_0123457_1	1857_0123457_4872
2_0123457_1	761_0123457_1	545_0123457_1	233_0123457_1	1857_0123457_4827
2_0123457_1	761_0123457_1	545_0123457_1	233_0123457_1	1857_0123457_4870
2_0123457_1	761_0123457_1	545_0123457_1	233_0123457_1	1857_0123457_4841
2_0123457_1	761_0123457_1	545_0123457_1	233_0123457_1	1857_0123457_4830
2_0123457_1	761_0123457_1	545_0123457_1	233_0123457_1	1857_0123457_4790
2_0123457_1	761_0123457_1	545_0123457_1	233_0123457_1	1857_0123457_4816
2_0123457_1	761_0123457_1	545_0123457_1	233_0123457_1	1857_0123457_4764
2_0123457_1	761_0123457_1	545_0123457_1	233_0123457_1	1857_0123457_4706
2_0123457_1	761_0123457_1	545_0123457_1	233_0123457_1	1857_0123457_4701
2_0123457_1	761_0123457_1	545_0123457_1	233_0123457_1	1857_0123457_4722
2_0123457_1	761_0123457_1	545_0123457_1	233_0123457_1	1857_0123457_4763
2_0123457_1	761_0123457_1	545_0123457_1	233_0123457_1	1857_0123457_4780
2_0123457_1	761_0123457_1	545_0123457_1	233_0123457_1	1857_0123457_4837
2_0123457_1	761_0123457_1	545_0123457_1	233_0123457_1	1857_0123457_4876
2_0123457_1	761_0123457_1	545_0123457_1	233_0123457_1	1857_0123457_4864
2_0123457_1	761_0123457_1	545_0123457_1	233_0123457_1	1857_0123457_4867
2_0123457_1	761_0123457_1	545_0123457_1	233_0123457_1	1857_0123457_4949
2_0123457_1	761_0123457_1	545_0123457_1	233_0123457_1	1857_0123457_4969
2_0123457_1	761_0123457_1	545_0123457_1	233_0123457_1	1857_0123457_4961
2_0123457_1	761_0123457_1	545_0123457_1	233_0123457_1	1857_0123457_4969
2_0123457_1	761_0123457_1	545_0123457_1	233_0123457_1	1857_0123457_4939
2_0123457_1	761_0123457_1	545_0123457_1	233_0123457_1	1857_0123457_4868
2_0123457_1	761_0123457_1	545_0123457_1	233_0123457_1	1857_0123457_4840
2_0123457_1	761_0123457_1	545_0123457_1	233_0123457_1	1857_0123457_4794
2_0123457_1	761_0123457_1	545_0123457_1	233_0123457_1	1857_0123457_4830
2_0123457_1	761_0123457_1	545_0123457_1	233_0123457_1	1857_0123457_4839
2_0123457_1	761_0123457_1	545_0123457_1	233_0123457_1	1857_0123457_4900
2_0123457_1	761_0123457_1	545_0123457_1	233_0123457_1	1857_0123457_4923
2_0123457_1	761_0123457_1	545_0123457_1	233_0123457_1	1857_0123457_4824
2_0123457_1	761_0123457_1	545_0123457_1	233_0123457_1	1857_0123457_4797
2_0123457_1	761_0123457_1	545_0123457_1	233_0123457_1	1857_0123457_4753
2_0123457_1	761_0123457_1	545_0123457_1	233_0123457_1	1857_0123457_4619
2_0123457_1	761_0123457_1	545_0123457_1	233_0123457_1	1857_0123457_4523
2_0123457_1	761_0123457_1	545_0123457_1	233_0123457_1	1857_0123457_4563
2_0123457_1	761_0123457_1	545_0123457_1	233_0123457_1	1857_0123457_4583
2_0123457_1	761_0123457_1	545_0123457_1	233_0123457_1	1857_0123457_4576
2_0123457_1	761_0123457_1	545_0123457_1	233_0123457_1	1857_0123457_4601
2_0123457_1	761_0123457_1	545_0123457_1	233_0123457_1	1857_0123457_4661
2_0123457_1	761_0123457_1	545_0123457_1	233_0123457_1	1857_0123457_4650
2_0123457_1	761_0123457_1	545_0123457_1	233_0123457_1	1857_0123457_4764
2_0123457_1	761_0123457_1	545_0123457_1	233_0123457_1	1857_0123457_4776
2_0123457_1	761_0123457_1	545_0123457_1	233_0123457_1	1857_0123457_4910
2_0123457_1	761_0123457_1	545_0123457_1	233_0123457_1	1857_0123457_4912
2_0123457_1	761_0123457_1	545_0123457_1	233_0123457_1	1857_0123457_4877
2_0123457_1	761_0123457_1	545_0123457_1	233_0123457_1	1857_0123457_4811
2_0123457_1	761_0123457_1	545_0123457_1	233_0123457_1	1857_0123457_4764
2_0123457_1	761_0123457_1	545_0123457_1	233_0123457_1	1857_0123457_4751
2_0123457_1	761_0123457_1	545_0123457_1	233_0123457_1	1857_0123457_4727
2_0123457_1	761_0123457_1	545_0123457_1	233_0123457_1	1857_0123457_4638
2_0123457_1	761_0123457_1	545_0123457_1	233_0123457_1	1857_0123457_4628
2_0123457_1	761_0123457_1	545_0123457_1	233_0123457_1	1857_0123457_4663
2_0123457_1	761_0123457_1	545_0123457_1	233_0123457_1	1857_0123457_4735
2_0123457_1	761_0123457_1	545_0123457_1	233_0123457_1	1857_0123457_4821
2_0123457_1	761_0123457_1	545_0123457_1	233_0123457_1	1857_0123457_4811
2_0123457_1	761_0123457_1	545_0123457_1	233_0123457_1	1857_0123457_4806
2_0123457_1	761_0123457_1	545_0123457_1	233_0123457_1	1857_0123457_4699
2_0123457_1	761_0123457_1	545_0123457_1	233_0123457_1	1857_0123457_4637
2_0123457_1	761_0123457_1	545_0123457_1	233_0123457_1	1857_0123457_4642
2_0123457_1	761_0123457_1	545_0123457_1	233_0123457_1	1857_0123457_4736
2_0123457_1	761_0123457_1	545_0123457_1	233_0123457_1	1857_0123457_4741
2_0123457_1	761_0123457_1	545_0123457_1	233_0123457_1	1857_0123457_4682
2_0123457_1	761_0123457_1	545_0123457_1	233_0123457_1	1857_0123457_4636
2_0123457_1	761_0123457_1	545_0123457_1	233_0123457_1	1857_0123457_4662
2_0123457_1	761_0123457_1	545_0123457_1	233_0123457_1	1857_0123457_4684
2_0123457_1	761_0123457_1	545_0123457_1	233_0123457_1	1857_0123457_4690
2_0123457_1	761_0123457_1	545_0123457_1	233_0123457_1	1857_0123457_4791
2_0123457_1	761_0123457_1	545_0123457_1	233_0123457_1	1857_0123457_4939
2_0123457_1	761_0123457_1	545_0123457_1	233_0123457_1	1857_0123457_4993
2_0123457_1	761_0123457_1	545_0123457_1	233_0123457_1	1857_0123457_4927
2_0123457_1	761_0123457_1	545_0123457_1	233_0123457_1	1857_0123457_4794
2_0123457_1	761_0123457_1	545_0123457_1	233_0123457_1	1857_0123457_4690
2_0123457_1	761_0123457_1	545_0123457_1	233_0123457_1	1857_0123457_4633
2_0123457_1	761_0123457_1	545_0123457_1	233_0123457_1	1857_0123457_4683
2_0123457_1	761_0123457_1	545_0123457_1	233_0123457_1	1857_0123457_4718
2_0123457_1	761_0123457_1	545_0123457_1	233_0123457_1	1857_0123457_4706
2_0123457_1	761_0123457_1	545_0123457_1	233_0123457_1	1857_0123457_4811
2_0123457_1	761_0123457_1	545_0123457_1	233_0123457_1	1857_0123457_4831
2_0123457_1	761_0123457_1	545_0123457_1	233_0123457_1	1857_0123457_4836
2_0123457_1	761_0123457_1	545_0123457_1	233_0123457_1	1857_0123457_4879
2_0123457_1	761_0123457_1	545_0123457_1	233_0123457_1	1857_0123457_4840
2_0123457_1	761_0123457_1	545_0123457_1	233_0123457_1	1857_0123457_4760
2_0123457_1	761_0123457_1	545_0123457_1	233_0123457_1	1857_0123457_4701
2_0123457_1	761_0123457_1	545_0123457_1	233_0123457_1	1857_0123457_4659
2_0123457_1	761_0123457_1	545_0123457_1	233_0123457_1	1857_0123457_4710
2_0123457_1	761_0123457_1	545_0123457_1	233_0123457_1	1857_0123457_4774
2_0123457_1	761_0123457_1	545_0123457_1	233_0123457_1	1857_0123457_4765
2_0123457_1	761_0123457_1	545_0123457_1	233_0123457_1	1857_0123457_4752
2_0123457_1	761_0123457_1	545_0123457_1	233_0123457_1	1857_0123457_4779
2_0123457_1	761_0123457_1	545_0123457_1	233_0123457_1	1857_0123457_4837
2_0123457_1	761_0123457_1	545_0123457_1	233_0123457_1	1857_0123457_4897
2_0123457_1	761_0123457_1	545_0123457_1	233_0123457_1	1857_0123457_4736
2_0123457_1	761_0123457_1	545_0123457_1	233_0123457_1	1857_0123457_4679
2_0123457_1	761_0123457_1	545_0123457_1	233_0123457_1	1857_0123457_4542
2_0123457_1	761_0123457_1	545_0123457_1	233_0123457_1	1857_0123457_4452
2_0123457_1	761_0123457_1	545_0123457_1	233_0123457_1	1857_0123457_4440
2_0123457_1	761_0123457_1	545_0123457_1	233_0123457_1	1857_0123457_4414
2_0123457_1	761_0123457_1	545_0123457_1	233_0123457_1	1857_0123457_4523
2_0123457_1	761_0123457_1	545_0123457_1	233_0123457_1	1857_0123457_4550
2_0123457_1	761_0123457_1	545_0123457_1	233_0123457_1	1857_0123457_4628
2_0123457_1	761_0123457_1	545_0123457_1	233_0123457_1	1857_0123457_4696
2_0123457_1	761_0123457_1	545_0123457_1	233_0123457_1	1857_0123457_4716
2_0123457_1	761_0123457_1	545_0123457_1	233_0123457_1	1857_0123457_4769
2_0123457_1	761_0123457_1	545_0123457_1	233_0123457_1	1857_0123457_4850
2_0123457_1	761_0123457_1	545_0123457_1	233_0123457_1	1857_0123457_4885
2_0123457_1	761_0123457_1	545_0123457_1	233_0123457_1	1857_0123457_4906
2_0123457_1	761_0123457_1	545_0123457_1	233_0123457_1	1857_0123457_4948
2_0123457_1	761_0123457_1	545_0123457_1	233_0123457_1	1857_0123457_4961
2_0123457_1	761_0123457_1	545_0123457_1	233_0123457_1	1857_0123457_4921
2_0123457_1	761_0123457_1	545_0123457_1	233_0123457_1	1857_0123457_4833
2_0123457_1	761_0123457_1	545_0123457_1	233_0123457_1	1857_0123457_4765
2_0123457_1	761_0123457_1	545_0123457_1	233_0123457_1	1857_0123457_4654
2_0123457_1	761_0123457_1	545_0123457_1	233_0123457_1	1857_0123457_4652
2_0123457_1	761_0123457_1	545_0123457_1	233_0123457_1	1857_0123457_4614
2_0123457_1	761_0123457_1	545_0123457_1	233_0123457_1	1857_0123457_4663
2_0123457_1	761_0123457_1	545_0123457_1	233_0123457_1	1857_0123457_4678
2_0123457_1	761_0123457_1	545_0123457_1	233_0123457_1	1857_0123457_4697
2_0123457_1	761_0123457_1	545_0123457_1	233_0123457_1	1857_0123457_4748
2_0123457_1	761_0123457_1	545_0123457_1	233_0123457_1	1857_0123457_4823
2_0123457_1	761_0123457_1	545_0123457_1	233_0123457_1	1857_0123457_4858
2_0123457_1	761_0123457_1	545_0123457_1	233_0123457_1	1857_0123457_4864
2_0123457_1	761_0123457_1	545_0123457_1	233_0123457_1	1857_0123457_4930
2_0123457_1	761_0123457_1	545_0123457_1	233_0123457_1	1857_0123457_4999
2_0123457_1	761_0123457_1	545_0123457_1	233_0123457_1	1857_0123457_4996
2_0123457_1	761_0123457_1	545_0123457_1	233_0123457_1	1857_0123457_4961
2_0123457_1	761_0123457_1	545_0123457_1	233_0123457_1	1857_0123457_4946
2_0123457_1	761_0123457_1	545_0123457_1	233_0123457_1	1857_0123457_4943
2_0123457_1	761_0123457_1	545_0123457_1	233_0123457_1	1857_0123457_4990
2_0123457_1	761_0123457_1	545_0123457_1	233_0123457_1	1857_0123457_4997
2_0123457_1	761_0123457_1	545_0123457_1	233_0123457_1	1857_0123457_4909
2_0123457_1	761_0123457_1	545_0123457_1	233_0123457_1	1857_0123457_4830
2_0123457_1	761_0123457_1	545_0123457_1	233_0123457_1	1857_0123457_4797
2_0123457_1	761_0123457_1	545_0123457_1	233_0123457_1	1857_0123457_4762
2_0123457_1	761_0123457_1	545_0123457_1	233_0123457_1	1857_0123457_4806
2_0123457_1	761_0123457_1	545_0123457_1	233_0123457_1	1857_0123457_4787
2_0123457_1	761_0123457_1	545_0123457_1	233_0123457_1	1857_0123457_4812
2_0123457_1	761_0123457_1	545_0123457_1	233_0123457_1	1857_0123457_4817
2_0123457_1	761_0123457_1	545_0123457_1	233_0123457_1	1857_0123457_4875
2_0123457_1	761_0123457_1	545_0123457_1	233_0123457_1	1857_0123457_4949
2_0123457_1	761_0123457_1	545_0123457_1	233_0123457_1	1857_0123457_4940
2_0123457_1	761_0123457_1	545_0123457_1	233_0123457_1	1857_0123457_4822
2_0123457_1	761_0123457_1	545_0123457_1	233_0123457_1	1857_0123457_4750
2_0123457_1	761_0123457_1	545_0123457_1	233_0123457_1	1857_0123457_4773
2_0123457_1	761_0123457_1	545_0123457_1	233_0123457_1	1857_0123457_4888
2_0123457_1	761_0123457_1	545_0123457_1	233_0123457_1	1857_0123457_4960
2_0123457_1	761_0123457_1	545_0123457_1	233_0123457_1	1857_0123457_4947
2_0123457_1	761_0123457_1	545_0123457_1	233_0123457_1	1857_0123457_4984
2_0123457_1	761_0123457_1	545_0123457_1	233_0123457_1	1857_0123457_4892
2_0123457_1	761_0123457_1	545_0123457_1	233_0123457_1	1857_0123457_4887
2_0123457_1	761_0123457_1	545_0123457_1	233_0123457_1	1857_0123457_4818
2_0123457_1	761_0123457_1	545_0123457_1	233_0123457_1	1857_0123457_4813
2_0123457_1	761_0123457_1	545_0123457_1	233_0123457_1	1857_0123457_4846
2_0123457_1	761_0123457_1	545_0123457_1	233_0123457_1	1857_0123457_4871
2_0123457_1	761_0123457_1	545_0123457_1	233_0123457_1	1857_0123457_4929
2_0123457_1	761_0123457_1	545_0123457_1	233_0123457_1	1857_0123457_4948
2_0123457_1	761_0123457_1	545_0123457_1	233_0123457_1	1857_0123457_4927
2_0123457_1	761_0123457_1	545_0123457_1	233_0123457_1	1857_0123457_4912
2_0123457_1	761_0123457_1	545_0123457_1	233_0123457_1	1857_0123457_4863
2_0123457_1	761_0123457_1	545_0123457_1	233_0123457_1	1857_0123457_4890
2_0123457_1	761_0123457_1	545_0123457_1	233_0123457_1	1857_0123457_4901
2_0123457_1	761_0123457_1	545_0123457_1	233_0123457_1	1857_0123457_4913
2_0123457_1	761_0123457_1	545_0123457_1	233_0123457_1	1857_0123457_4884
2_0123457_1	761_0123457_1	545_0123457_1	233_0123457_1	1857_0123457_4886
2_0123457_1	761_0123457_1	545_0123457_1	233_0123457_1	1857_0123457_4877
2_0123457_1	761_0123457_1	545_0123457_1	233_0123457_1	1857_0123457_4963
2_0123457_1	761_0123457_1	545_0123457_1	233_0123457_1	1857_0123457_4885
2_0123457_1	761_0123457_1	545_0123457_1	233_0123457_1	1857_0123457_4803
2_0123457_1	761_0123457_1	545_0123457_1	233_0123457_1	1857_0123457_4809
2_0123457_1	761_0123457_1	545_0123457_1	233_0123457_1	1857_0123457_4785
2_0123457_1	761_0123457_1	545_0123457_1	233_0123457_1	1857_0123457_4802
2_0123457_1	761_0123457_1	545_0123457_1	233_0123457_1	1857_0123457_4857
2_0123457_1	761_0123457_1	545_0123457_1	233_0123457_1	1857_0123457_4883
2_0123457_1	761_0123457_1	545_0123457_1	233_0123457_1	1857_0123457_4934
2_0123457_1	761_0123457_1	545_0123457_1	233_0123457_1	1857_0123457_4966
2_0123457_1	761_0123457_1	545_0123457_1	233_0123457_1	1857_0123457_4961
2_0123457_1	761_0123457_1	545_0123457_1	233_0123457_1	1857_0123457_4902
2_0123457_1	761_0123457_1	545_0123457_1	233_0123457_1	1857_0123457_4872
2_0123457_1	761_0123457_1	545_0123457_1	233_0123457_1	1857_0123457_4921
2_0123457_1	761_0123457_1	545_0123457_1	233_0123457_1	1857_0123457_4945
2_0123457_1	761_0123457_1	545_0123457_1	233_0123457_1	1857_0123457_4892
2_0123457_1	761_0123457_1	545_0123457_1	233_0123457_1	1857_0123457_4899
2_0123457_1	761_0123457_1	545_0123457_1	233_0123457_1	1857_0123457_4879
2_0123457_1	761_0123457_1	545_0123457_1	233_0123457_1	1857_0123457_4971
2_0123457_1	761_0123457_1	545_0123457_1	233_0123457_1	1857_0123457_4968
2_0123457_1	761_0123457_1	545_0123457_1	233_0123457_1	1857_0123457_4906
2_0123457_1	761_0123457_1	545_0123457_1	233_0123457_1	1857_0123457_4899
2_0123457_1	761_0123457_1	545_0123457_1	233_0123457_1	1857_0123457_4847
2_0123457_1	761_0123457_1	545_0123457_1	233_0123457_1	1857_0123457_4829
2_0123457_1	761_0123457_1	545_0123457_1	233_0123457_1	1857_0123457_4828
2_0123457_1	761_0123457_1	545_0123457_1	233_0123457_1	1857_0123457_4826
2_0123457_1	761_0123457_1	545_0123457_1	233_0123457_1	1857_0123457_4819
2_0123457_1	761_0123457_1	545_0123457_1	233_0123457_1	1857_0123457_4771
2_0123457_1	761_0123457_1	545_0123457_1	233_0123457_1	1857_0123457_4814
2_0123457_1	761_0123457_1	545_0123457_1	233_0123457_1	1857_0123457_4789
2_0123457_1	761_0123457_1	545_0123457_1	233_0123457_1	1857_0123457_4705
2_0123457_1	761_0123457_1	545_0123457_1	233_0123457_1	1857_0123457_4741
2_0123457_1	761_0123457_1	545_0123457_1	233_0123457_1	1857_0123457_4725
2_0123457_1	761_0123457_1	545_0123457_1	233_0123457_1	1857_0123457_4762
2_0123457_1	761_0123457_1	545_0123457_1	233_0123457_1	1857_0123457_4752
2_0123457_1	761_0123457_1	545_0123457_1	233_0123457_1	1857_0123457_4800
2_0123457_1	761_0123457_1	545_0123457_1	233_0123457_1	1857_0123457_4882
2_0123457_1	761_0123457_1	545_0123457_1	233_0123457_1	1857_0123457_4911
2_0123457_1	761_0123457_1	545_0123457_1	233_0123457_1	1857_0123457_4915
2_0123457_1	761_0123457_1	545_0123457_1	233_0123457_1	1857_0123457_4933
2_0123457_1	761_0123457_1	545_0123457_1	233_0123457_1	1857_0123457_4845
2_0123457_1	761_0123457_1	545_0123457_1	233_0123457_1	1857_0123457_4864
2_0123457_1	761_0123457_1	545_0123457_1	233_0123457_1	1857_0123457_4919
2_0123457_1	761_0123457_1	545_0123457_1	233_0123457_1	1857_0123457_4897
2_0123457_1	761_0123457_1	545_0123457_1	233_0123457_1	1857_0123457_4824
2_0123457_1	761_0123457_1	545_0123457_1	233_0123457_1	1857_0123457_4777
2_0123457_1	761_0123457_1	545_0123457_1	233_0123457_1	1857_0123457_4808
2_0123457_1	761_0123457_1	545_0123457_1	233_0123457_1	1857_0123457_4929
2_0123457_1	761_0123457_1	545_0123457_1	233_0123457_1	1857_0123457_4859
2_0123457_1	761_0123457_1	545_0123457_1	233_0123457_1	1857_0123457_4894
2_0123457_1	761_0123457_1	545_0123457_1	233_0123457_1	1857_0123457_4852
2_0123457_1	761_0123457_1	545_0123457_1	233_0123457_1	1857_0123457_4852
2_0123457_1	761_0123457_1	545_0123457_1	233_0123457_1	1857_0123457_4819
2_0123457_1	761_0123457_1	545_0123457_1	233_0123457_1	1857_0123457_4811
2_0123457_1	761_0123457_1	545_0123457_1	233_0123457_1	1857_0123457_4839
2_0123457_1	761_0123457_1	545_0123457_1	233_0123457_1	1857_0123457_4888
2_0123457_1	761_0123457_1	545_0123457_1	233_0123457_1	1857_0123457_4913
2_0123457_1	761_0123457_1	545_0123457_1	233_0123457_1	1857_0123457_4942
2_0123457_1	761_0123457_1	545_0123457_1	233_0123457_1	1857_0123457_4941
2_0123457_1	761_0123457_1	545_0123457_1	233_0123457_1	1857_0123457_4868
2_0123457_1	761_0123457_1	545_0123457_1	233_0123457_1	1857_0123457_4836
2_0123457_1	761_0123457_1	545_0123457_1	233_0123457_1	1857_0123457_4822
2_0123457_1	761_0123457_1	545_0123457_1	233_0123457_1	1857_0123457_4912
2_0123457_1	761_0123457_1	545_0123457_1	233_0123457_1	1857_0123457_4914
2_0123457_1	761_0123457_1	545_0123457_1	233_0123457_1	1857_0123457_4882
2_0123457_1	761_0123457_1	545_0123457_1	233_0123457_1	1857_0123457_4858
2_0123457_1	761_0123457_1	545_0123457_1	233_0123457_1	1857_0123457_4794
2_0123457_1	761_0123457_1	545_0123457_1	233_0123457_1	1857_0123457_4862
2_0123457_1	761_0123457_1	545_0123457_1	233_0123457_1	1857_0123457_4916
2_0123457_1	761_0123457_1	545_0123457_1	233_0123457_1	1857_0123457_4852
2_0123457_1	761_0123457_1	545_0123457_1	233_0123457_1	1857_0123457_4820
2_0123457_1	761_0123457_1	545_0123457_1	233_0123457_1	1857_0123457_4765
2_0123457_1	761_0123457_1	545_0123457_1	233_0123457_1	1857_0123457_4729
2_0123457_1	761_0123457_1	545_0123457_1	233_0123457_1	1857_0123457_4635
2_0123457_1	761_0123457_1	545_0123457_1	233_0123457_1	1857_0123457_4735
2_0123457_1	761_0123457_1	545_0123457_1	233_0123457_1	1857_0123457_4730
2_0123457_1	761_0123457_1	545_0123457_1	233_0123457_1	1857_0123457_4788
2_0123457_1	761_0123457_1	545_0123457_1	233_0123457_1	1857_0123457_4698
2_0123457_1	761_0123457_1	545_0123457_1	233_0123457_1	1857_0123457_4630
2_0123457_1	761_0123457_1	545_0123457_1	233_0123457_1	1857_0123457_4773
2_0123457_1	761_0123457_1	545_0123457_1	233_0123457_1	1857_0123457_4771
2_0123457_1	761_0123457_1	545_0123457_1	233_0123457_1	1857_0123457_4756
2_0123457_1	761_0123457_1	545_0123457_1	233_0123457_1	1857_0123457_4722
2_0123457_1	761_0123457_1	545_0123457_1	233_0123457_1	1857_0123457_4754
2_0123457_1	761_0123457_1	545_0123457_1	233_0123457_1	1857_0123457_4730
2_0123457_1	761_0123457_1	545_0123457_1	233_0123457_1	1857_0123457_4739
2_0123457_1	761_0123457_1	545_0123457_1	233_0123457_1	1857_0123457_4795
2_0123457_1	761_0123457_1	545_0123457_1	233_0123457_1	1857_0123457_4766
2_0123457_1	761_0123457_1	545_0123457_1	233_0123457_1	1857_0123457_4853
2_0123457_1	761_0123457_1	545_0123457_1	233_0123457_1	1857_0123457_4794
2_0123457_1	761_0123457_1	545_0123457_1	233_0123457_1	1857_0123457_4735
2_0123457_1	761_0123457_1	545_0123457_1	233_0123457_1	1857_0123457_4832
2_0123457_1	761_0123457_1	545_0123457_1	233_0123457_1	1857_0123457_4974
2_0123457_1	761_0123457_1	545_0123457_1	233_0123457_1	1857_0123457_4932
2_0123457_1	761_0123457_1	545_0123457_1	233_0123457_1	1857_0123457_4833
2_0123457_1	761_0123457_1	545_0123457_1	233_0123457_1	1857_0123457_4718
2_0123457_1	761_0123457_1	545_0123457_1	233_0123457_1	1857_0123457_4693
2_0123457_1	761_0123457_1	545_0123457_1	233_0123457_1	1857_0123457_4701
2_0123457_1	761_0123457_1	545_0123457_1	233_0123457_1	1857_0123457_4666
2_0123457_1	761_0123457_1	545_0123457_1	233_0123457_1	1857_0123457_4635
2_0123457_1	761_0123457_1	545_0123457_1	233_0123457_1	1857_0123457_4519
2_0123457_1	761_0123457_1	545_0123457_1	233_0123457_1	1857_0123457_4502
2_0123457_1	761_0123457_1	545_0123457_1	233_0123457_1	1857_0123457_4460
2_0123457_1	761_0123457_1	545_0123457_1	233_0123457_1	1857_0123457_4425
2_0123457_1	761_0123457_1	545_0123457_1	233_0123457_1	1857_0123457_4467
2_0123457_1	761_0123457_1	545_0123457_1	233_0123457_1	1857_0123457_4556
2_0123457_1	761_0123457_1	545_0123457_1	233_0123457_1	1857_0123457_4669
2_0123457_1	761_0123457_1	545_0123457_1	233_0123457_1	1857_0123457_4627
2_0123457_1	761_0123457_1	545_0123457_1	233_0123457_1	1857_0123457_4691
2_0123457_1	761_0123457_1	545_0123457_1	233_0123457_1	1857_0123457_4711
2_0123457_1	761_0123457_1	545_0123457_1	233_0123457_1	1857_0123457_4740
2_0123457_1	761_0123457_1	545_0123457_1	233_0123457_1	1857_0123457_4746
2_0123457_1	761_0123457_1	545_0123457_1	233_0123457_1	1857_0123457_4815
2_0123457_1	761_0123457_1	545_0123457_1	233_0123457_1	1857_0123457_4871
2_0123457_1	761_0123457_1	545_0123457_1	233_0123457_1	1857_0123457_4836
2_0123457_1	761_0123457_1	545_0123457_1	233_0123457_1	1857_0123457_4859
2_0123457_1	761_0123457_1	545_0123457_1	233_0123457_1	1857_0123457_4797
2_0123457_1	761_0123457_1	545_0123457_1	233_0123457_1	1857_0123457_4787
2_0123457_1	761_0123457_1	545_0123457_1	233_0123457_1	1857_0123457_4697
2_0123457_1	761_0123457_1	545_0123457_1	233_0123457_1	1857_0123457_4611
2_0123457_1	761_0123457_1	545_0123457_1	233_0123457_1	1857_0123457_4610
2_0123457_1	761_0123457_1	545_0123457_1	233_0123457_1	1857_0123457_4711
2_0123457_1	761_0123457_1	545_0123457_1	233_0123457_1	1857_0123457_4815
2_0123457_1	761_0123457_1	545_0123457_1	233_0123457_1	1857_0123457_4847
2_0123457_1	761_0123457_1	545_0123457_1	233_0123457_1	1857_0123457_4871
2_0123457_1	761_0123457_1	545_0123457_1	233_0123457_1	1857_0123457_4955
2_0123457_1	761_0123457_1	545_0123457_1	233_0123457_1	1857_0123457_4952
2_0123457_1	761_0123457_1	545_0123457_1	233_0123457_1	1857_0123457_4893
2_0123457_1	761_0123457_1	545_0123457_1	233_0123457_1	1857_0123457_4796
2_0123457_1	761_0123457_1	545_0123457_1	233_0123457_1	1857_0123457_4772
[truncated: 3,001 more rows]
[truncated: 1,511 more columns]
