# Supplementary material for: Environmental change makes robust ecological networks fragile
Source: Nat Commun. 2016 Aug 11;7:12462. doi: 10.1038/ncomms12462 (PMC4987532; doi:10.1038/ncomms12462)
Supplement: Supplementary Data 1 — Host-parasite networks and host extinction sequences in Avida experiments. The compressed archive includes the 100 co-evolved host-parasite networks and the host extinction sequences in the historical scenario. [file ncomms12462-s2.zip › Supplementary_data_S1/host_extinction_sequence_47.csv]

593_2_4	643_4_6	592_123_2	344_04_16	345_013_3	346_34_26	347_23_1	340_23_13	341_345_4	342_23_1	343_13_2	348_4_1	349_34_2	594_34_1	2318_345_1	2316_2_1	2317_013_1	2310_235_1	2311_4_1	298_0_5	299_2_15	296_35_4	297_23_10	294_013_5	295_14_17	292_4_5	293_4_3	290_46_1	291_46_3	270_12_11	271_23_1	272_12_1	273_023_17	274_2_2	275_234_8	276_35_9	277_123_10	278_1_18	279_2_2	738_45_14	2268_0_1	2269_14_1	2262_234_1	2263_23_1	2266_45_1	2267_46_1	2265_03_1	2442_04_1	2440_2_1	2441_45_1
593_2_5	643_4_4	344_04_19	345_013_3	346_34_24	347_23_1	340_23_15	341_345_6	342_23_1	343_13_2	348_4_1	349_34_2	594_34_1	2318_345_2	2316_2_1	2317_013_2	2310_235_1	2311_4_1	298_0_6	299_2_14	296_35_5	297_23_12	294_013_7	295_14_18	292_4_5	293_4_2	290_46_1	291_46_3	270_12_11	272_12_1	273_023_20	274_2_2	275_234_10	276_35_15	277_123_8	278_1_22	279_2_2	738_45_16	2268_0_1	2269_14_2	2262_234_2	2266_45_2	2267_46_1	2265_03_1	2442_04_1	2440_2_1	2441_45_1	2446_2_2	2444_23_2	2445_5_2
643_4_3	344_04_23	345_013_3	346_34_17	347_23_1	340_23_14	341_345_6	342_23_1	343_13_2	348_4_1	349_34_1	2318_345_3	2316_2_1	2310_235_1	2311_4_2	298_0_4	299_2_14	296_35_6	297_23_13	294_013_6	295_14_19	292_4_5	293_4_1	597_35_8	291_46_2	270_12_12	272_12_1	273_023_25	274_2_2	275_234_15	276_35_17	277_123_9	278_1_22	279_2_2	738_45_18	2268_0_1	2262_234_2	2266_45_2	2442_04_2	2440_2_1	2446_2_1	2445_5_3	2449_35_3	108_4_16	109_35_9	102_4_10	103_35_1	101_235_5	106_45_29	107_12_3
344_04_23	345_013_1	346_34_18	347_23_1	340_23_11	341_345_6	342_23_1	343_13_1	348_4_1	2318_345_3	2310_235_1	2311_4_1	298_0_2	299_2_13	296_35_8	297_23_12	294_013_10	295_14_13	292_4_2	293_4_1	597_35_10	291_46_1	270_12_12	272_12_1	273_023_37	274_2_2	275_234_24	276_35_22	277_123_8	278_1_15	279_2_2	2268_0_1	2262_234_5	2266_45_2	2442_04_2	2440_2_1	2445_5_2	2449_35_2	108_4_13	109_35_7	102_4_1	103_35_1	101_235_3	106_45_25	107_12_3	104_45_3	105_23_19	2046_12_6	2044_3_1	2042_04_1
248_45_6	1718_35_1	1020_45_1	2320_35_2	429_4_2	1257_1_1	1944_4_9	344_04_20	819_1_1	346_34_25	2120_1_1	340_23_8	341_345_3	810_4_5	595_2_2	717_46_29	716_1_3	714_23_26	713_35_3	1993_35_3	1794_45_1	1397_5_5	1495_46_12	1496_01_1	1499_45_1	1069_0123_2	1068_13_8	1702_4_23	2318_345_3	1707_4_1	1061_05_10	911_35_13	1168_0_1	2311_4_1	1669_04_4	299_2_5	296_35_5	1666_14_2	294_013_13	1390_35_6	292_4_2	293_4_1	597_35_7	739_4_2	591_235_2	1129_4_1	1085_46_4	199_45_1	198_01_19	1081_05_3
1718_35_1	2320_35_2	1257_1_1	1944_4_10	344_04_14	819_1_1	346_34_28	2120_1_1	340_23_3	341_345_2	810_4_5	595_2_2	717_46_36	714_23_25	713_35_3	1993_35_3	710_23_13	1397_5_3	1495_46_17	1496_01_1	420_034_14	1499_45_3	1069_0123_2	1068_13_8	1702_4_35	2318_345_2	1707_4_1	1061_05_7	911_35_16	2311_4_1	1669_04_6	299_2_5	296_35_4	1666_14_1	294_013_21	295_14_3	292_4_4	293_4_1	597_35_11	591_235_2	1129_4_1	1085_46_3	199_45_1	198_01_19	1081_05_1	309_23_20	195_13_2	1121_5_28	196_34_25	191_4_10
2320_35_2	1257_1_1	1944_4_8	344_04_9	819_1_1	346_34_34	340_23_1	810_4_6	717_46_38	714_23_17	713_35_3	710_23_17	1397_5_2	1495_46_25	1499_45_4	1068_13_7	1702_4_35	2318_345_2	1707_4_1	1061_05_10	911_35_17	910_4_2	1669_04_6	299_2_5	296_35_4	1666_14_1	294_013_29	295_14_6	292_4_5	293_4_1	290_46_1	591_235_1	1086_45_4	1085_46_3	199_45_1	198_01_17	597_35_15	309_23_14	195_13_1	1121_5_31	196_34_25	191_4_14	190_45_1	193_46_23	192_45_25	270_12_2	19_23_1	273_023_72	275_234_22	276_35_23
1257_1_1	1944_4_6	344_04_4	346_34_32	810_4_6	717_46_42	714_23_14	713_35_3	710_23_19	915_4_2	1495_46_30	1499_45_1	1068_13_5	1702_4_39	1707_4_1	1061_05_12	1528_23_1	910_4_1	1669_04_5	299_2_4	296_35_3	1666_14_3	294_013_36	295_14_12	292_4_6	293_4_1	290_46_1	1086_45_2	1085_46_3	198_01_15	597_35_21	309_23_13	195_13_1	1121_5_36	196_34_23	191_4_16	190_45_1	193_46_21	192_45_23	270_12_2	273_023_69	275_234_17	276_35_23	278_1_1	2542_34_14	2540_2_2	2547_0_16	2545_4_3	524_04_18	525_45_5
1257_1_1	1944_4_2	344_04_1	346_34_40	810_4_7	717_46_33	714_23_7	713_35_6	710_23_21	915_4_2	1495_46_35	1068_13_2	1702_4_50	1707_4_1	1061_05_16	1669_04_4	296_35_5	1666_14_5	294_013_43	295_14_16	292_4_6	293_4_1	290_46_1	1086_45_1	1085_46_3	198_01_9	597_35_28	309_23_18	1121_5_30	196_34_28	191_4_14	190_45_1	193_46_22	192_45_21	270_12_1	273_023_68	275_234_11	276_35_16	278_1_1	2542_34_14	2547_0_13	2545_4_5	524_04_22	525_45_3	2383_46_5	527_35_2	522_01_3	2386_45_3	2262_234_18	1402_4_7
1257_1_1	1944_4_1	346_34_42	810_4_8	717_46_44	714_23_5	713_35_14	710_23_26	915_4_1	1495_46_42	1068_13_1	1702_4_39	1707_4_1	1061_05_19	1669_04_2	296_35_9	1666_14_7	294_013_43	295_14_28	292_4_10	293_4_1	290_46_1	1085_46_2	198_01_9	597_35_45	309_23_22	1121_5_31	196_34_27	191_4_11	190_45_1	193_46_28	192_45_30	270_12_1	273_023_48	275_234_15	276_35_12	278_1_1	2542_34_16	2547_0_16	2545_4_3	524_04_24	525_45_4	2383_46_5	522_01_4	2262_234_21	1402_4_3	1012_23_1	1234_35_29	448_4_6	440_35_7
1257_1_1	346_34_41	810_4_8	717_46_44	714_23_4	713_35_23	710_23_16	915_4_2	1495_46_47	1702_4_41	1707_4_1	1061_05_22	298_0_10	296_35_14	1666_14_7	294_013_47	295_14_31	292_4_12	293_4_1	290_46_1	1085_46_1	198_01_5	597_35_58	309_23_24	1121_5_25	196_34_25	191_4_8	193_46_29	192_45_44	270_12_1	273_023_28	275_234_13	276_35_6	278_1_1	2542_34_15	2547_0_20	2545_4_4	524_04_32	525_45_6	2383_46_6	522_01_3	2262_234_19	1402_4_3	1234_35_34	448_4_7	440_35_4	108_4_45	2286_046_7	102_4_1	103_35_1
346_34_48	810_4_10	717_46_35	714_23_2	713_35_40	710_23_12	915_4_2	1495_46_44	1702_4_38	1061_05_25	298_0_11	296_35_19	1666_14_9	294_013_49	295_14_51	292_4_16	293_4_1	290_46_1	198_01_8	597_35_62	309_23_21	1121_5_23	196_34_21	191_4_4	193_46_28	192_45_60	270_12_1	273_023_15	275_234_9	276_35_2	278_1_1	2542_34_9	2547_0_21	2545_4_3	524_04_34	525_45_9	2383_46_3	522_01_2	2262_234_17	1402_4_3	1234_35_46	448_4_10	440_35_7	108_4_45	2286_046_6	102_4_1	103_35_1	106_45_35	107_12_1	105_23_20
346_34_48	810_4_11	717_46_31	713_35_64	710_23_10	915_4_3	1495_46_37	1702_4_35	1061_05_18	298_0_12	296_35_22	1666_14_7	294_013_42	295_14_60	292_4_19	293_4_1	290_46_1	198_01_8	597_35_64	309_23_20	1121_5_14	196_34_24	191_4_4	193_46_35	192_45_68	270_12_1	273_023_14	275_234_8	276_35_2	278_1_1	2542_34_8	2547_0_18	2545_4_3	524_04_37	525_45_13	2383_46_5	522_01_3	2262_234_16	1402_4_4	1234_35_56	448_4_12	440_35_8	108_4_37	2286_046_5	102_4_1	103_35_1	106_45_25	107_12_1	105_23_17	903_23_93
346_34_52	810_4_8	717_46_31	713_35_91	710_23_4	915_4_2	1495_46_24	1702_4_30	1061_05_12	298_0_14	296_35_21	1666_14_4	294_013_36	295_14_58	292_4_17	293_4_1	290_46_1	198_01_8	597_35_62	2605_4_7	1121_5_11	196_34_20	191_4_5	193_46_32	192_45_73	270_12_1	273_023_27	275_234_9	276_35_2	278_1_1	2542_34_9	2547_0_20	2545_4_4	524_04_44	525_45_14	2383_46_3	522_01_2	2262_234_11	1402_4_2	1234_35_70	448_4_10	440_35_11	108_4_41	2286_046_6	102_4_1	103_35_1	106_45_18	107_12_1	105_23_18	903_23_92
346_34_46	810_4_8	717_46_29	713_35_120	710_23_6	421_46_39	1495_46_20	1702_4_28	1061_05_6	298_0_14	296_35_21	1666_14_2	294_013_32	295_14_54	292_4_19	293_4_1	290_46_1	198_01_5	597_35_48	2605_4_8	1121_5_9	196_34_22	191_4_4	193_46_33	192_45_76	270_12_1	273_023_39	275_234_11	276_35_1	278_1_1	2542_34_9	2547_0_20	2545_4_5	524_04_47	525_45_12	2383_46_1	522_01_1	2262_234_11	1402_4_1	1234_35_75	448_4_8	440_35_10	108_4_41	2286_046_4	102_4_1	103_35_1	106_45_4	107_12_1	105_23_7	903_23_74
346_34_38	810_4_3	717_46_28	713_35_148	710_23_6	421_46_42	1495_46_17	1702_4_22	1061_05_4	298_0_19	296_35_21	294_013_20	295_14_53	292_4_14	293_4_1	290_46_1	198_01_7	597_35_28	2605_4_9	1121_5_5	196_34_29	191_4_4	193_46_40	192_45_82	270_12_1	273_023_57	275_234_9	276_35_1	278_1_1	2542_34_7	2547_0_16	2545_4_4	524_04_53	525_45_9	2383_46_1	522_01_1	2262_234_10	1402_4_2	1234_35_73	448_4_6	440_35_11	108_4_46	2286_046_4	102_4_1	103_35_1	106_45_1	107_12_1	105_23_3	903_23_65	39_34_1
346_34_41	810_4_2	717_46_22	713_35_163	710_23_4	421_46_46	1495_46_25	1702_4_28	1061_05_3	298_0_27	296_35_27	294_013_22	295_14_44	292_4_12	293_4_1	290_46_1	198_01_4	597_35_19	2605_4_10	1121_5_2	196_34_26	191_4_3	193_46_37	192_45_86	270_12_1	273_023_78	275_234_7	276_35_1	278_1_1	2542_34_5	2547_0_13	2545_4_4	524_04_51	525_45_3	2383_46_1	2262_234_12	1402_4_2	1234_35_77	448_4_3	440_35_13	108_4_50	103_35_1	107_12_1	105_23_3	903_23_57	39_34_1	38_4_14	904_23_1	32_345_47	31_46_10
346_34_41	810_4_1	717_46_16	713_35_179	710_23_4	1495_46_32	1702_4_37	1061_05_2	298_0_24	296_35_28	294_013_32	295_14_34	292_4_10	293_4_1	290_46_1	198_01_4	597_35_14	2605_4_8	196_34_28	191_4_5	193_46_35	192_45_91	270_12_1	273_023_105	275_234_1	276_35_1	278_1_1	2542_34_6	2547_0_10	2545_4_2	524_04_51	525_45_1	2262_234_13	1402_4_1	1234_35_78	448_4_4	440_35_14	108_4_54	103_35_1	107_12_1	105_23_1	903_23_48	39_34_1	38_4_20	904_23_1	32_345_46	31_46_8	909_46_10	37_1_1	35_34_1
346_34_46	717_46_15	713_35_169	710_23_8	1495_46_36	1702_4_44	298_0_20	296_35_28	294_013_38	295_14_29	292_4_9	293_4_1	290_46_1	198_01_4	597_35_15	2605_4_9	196_34_29	191_4_4	193_46_39	192_45_105	270_12_1	273_023_116	275_234_1	276_35_1	278_1_1	2542_34_6	2547_0_7	2545_4_2	524_04_52	525_45_1	2262_234_8	1402_4_1	1234_35_84	448_4_1	440_35_10	108_4_69	103_35_1	107_12_1	105_23_1	903_23_61	39_34_1	38_4_21	904_23_1	32_345_42	31_46_7	909_46_7	37_1_1	35_34_1	34_4_54	645_234_4
346_34_57	717_46_11	713_35_158	710_23_9	1495_46_32	606_035_4	1702_4_53	298_0_15	296_35_24	294_013_41	295_14_22	292_4_5	293_4_1	290_46_1	198_01_4	597_35_22	2605_4_11	196_34_24	191_4_7	193_46_36	192_45_99	270_12_1	273_023_126	275_234_1	276_35_1	278_1_1	2542_34_4	2547_0_4	2545_4_2	524_04_49	2262_234_7	1234_35_82	448_4_2	440_35_10	108_4_72	103_35_1	107_12_1	105_23_1	903_23_73	39_34_1	38_4_21	904_23_1	32_345_31	31_46_6	909_46_7	37_1_1	35_34_1	34_4_48	645_234_4	647_34_1
45_35_87	213_45_8	667_234_1	666_01_28	665_046_3	664_12_14	766_5_32	2656_4_2	661_13_14	219_23_10	91_234_1	131_35_1	130_45_24	137_46_47	375_35_1	495_013_22	138_46_13	557_1_1	491_45_1	24_23_58	524_04_40	26_4_1	691_4_14	22_45_45	2487_23_64	264_23_1	1839_35_4	28_34_1	29_2_20	161_2_10	542_4_36	406_4_1	346_34_59	404_4_1	401_1_20	1379_35_33	8_35_1	2246_34_33	504_4_19	1671_35_1	119_46_1	2460_46_7	679_035_45	992_35_1	717_46_16	713_35_113	998_23_1	1209_04_15	330_1_3	421_46_37
45_35_79	213_45_6	667_234_1	666_01_29	665_046_3	664_12_9	766_5_42	2656_4_3	661_13_7	219_23_6	91_234_1	131_35_1	130_45_36	137_46_51	375_35_1	495_013_15	138_46_7	491_45_1	24_23_41	524_04_40	26_4_1	691_4_13	22_45_43	2487_23_74	264_23_1	1839_35_2	28_34_1	29_2_19	94_46_23	542_4_30	406_4_1	346_34_73	404_4_1	401_1_27	1379_35_34	8_35_1	2246_34_37	504_4_21	1671_35_1	119_46_1	2460_46_4	679_035_27	992_35_1	717_46_16	713_35_80	998_23_1	1209_04_15	330_1_5	421_46_38	122_235_1
45_35_76	213_45_4	667_234_1	666_01_29	665_046_4	664_12_7	766_5_47	2656_4_2	661_13_4	219_23_4	91_234_1	131_35_1	130_45_46	137_46_61	375_35_1	495_013_15	138_46_7	491_45_1	24_23_29	524_04_48	26_4_1	691_4_16	22_45_38	2487_23_79	264_23_1	1839_35_4	28_34_1	29_2_17	94_46_18	407_046_3	406_4_1	346_34_74	404_4_1	401_1_36	1379_35_36	8_35_1	2246_34_44	504_4_17	1671_35_1	119_46_1	2460_46_3	679_035_13	992_35_1	717_46_25	713_35_60	998_23_1	1209_04_16	330_1_3	421_46_54	122_235_1
45_35_64	213_45_4	667_234_1	666_01_28	665_046_4	664_12_3	766_5_48	2656_4_1	661_13_1	219_23_4	91_234_1	131_35_1	130_45_49	137_46_59	375_35_1	495_013_18	138_46_9	491_45_1	24_23_26	524_04_50	691_4_19	22_45_28	2487_23_86	1839_35_3	28_34_1	29_2_13	94_46_17	407_046_7	406_4_1	346_34_77	404_4_1	401_1_60	1379_35_45	8_35_1	2246_34_44	504_4_20	1671_35_1	119_46_1	2460_46_2	679_035_10	992_35_1	717_46_33	713_35_38	998_23_1	1209_04_19	710_23_8	262_0345_1	122_235_1	123_4_12	267_4_137
45_35_67	213_45_5	667_234_1	666_01_29	665_046_3	664_12_2	766_5_52	2656_4_1	375_35_1	219_23_4	91_234_1	131_35_1	130_45_52	137_46_68	495_013_22	138_46_9	491_45_1	24_23_33	524_04_58	691_4_22	22_45_25	2487_23_97	1839_35_9	28_34_1	29_2_7	94_46_20	407_046_6	406_4_1	346_34_79	404_4_1	401_1_62	1379_35_43	8_35_1	2246_34_45	1671_35_1	119_46_1	2460_46_2	679_035_9	992_35_1	717_46_38	713_35_23	998_23_1	1209_04_24	710_23_2	262_0345_1	122_235_1	123_4_11	267_4_147	1495_46_26	126_2_1
45_35_68	213_45_5	667_234_1	666_01_38	665_046_6	228_46_1	766_5_44	375_35_1	219_23_3	91_234_1	131_35_1	130_45_66	137_46_65	495_013_28	138_46_11	491_45_1	24_23_41	524_04_59	691_4_19	22_45_24	2487_23_97	1839_35_15	28_34_1	29_2_8	94_46_16	407_046_10	346_34_73	404_4_1	401_1_78	1379_35_46	8_35_1	2246_34_46	1671_35_1	119_46_1	679_035_14	992_35_1	717_46_33	713_35_9	998_23_1	710_23_1	262_0345_1	122_235_1	123_4_11	267_4_142	1495_46_29	126_2_1	264_23_1	2_34_1	1228_4_28	328_46_1
213_45_8	667_234_1	666_01_39	665_046_5	228_46_1	766_5_36	375_35_1	219_23_2	91_234_1	131_35_1	130_45_57	137_46_54	495_013_24	138_46_10	491_45_1	24_23_53	524_04_54	691_4_17	22_45_27	2487_23_94	1839_35_23	28_34_1	29_2_9	94_46_21	542_4_17	346_34_68	404_4_1	401_1_87	1379_35_59	8_35_1	2246_34_42	1671_35_1	119_46_1	679_035_19	992_35_1	717_46_32	713_35_5	998_23_1	710_23_1	262_0345_1	122_235_1	123_4_10	267_4_149	1495_46_32	126_2_1	264_23_1	2_34_1	1228_4_27	328_46_1	14_2_1
213_45_9	667_234_1	666_01_43	665_046_5	766_5_30	375_35_1	219_23_1	91_234_1	131_35_1	130_45_58	137_46_45	495_013_24	138_46_10	24_23_57	524_04_56	691_4_11	22_45_38	2487_23_105	1839_35_26	28_34_1	29_2_9	94_46_24	542_4_21	346_34_59	404_4_1	401_1_101	1379_35_72	8_35_1	2246_34_44	119_46_1	679_035_25	992_35_1	717_46_32	713_35_3	998_23_1	262_0345_1	122_235_1	123_4_8	267_4_157	1495_46_32	126_2_1	2_34_1	1228_4_21	328_46_1	14_2_1	1702_4_56	2553_23_55	59_2_161	1554_4_64	55_14_1
213_45_11	667_234_1	666_01_39	665_046_3	766_5_20	375_35_1	219_23_1	91_234_1	131_35_1	130_45_62	137_46_40	495_013_27	138_46_9	24_23_54	524_04_45	691_4_9	22_45_49	2487_23_96	1839_35_21	28_34_1	29_2_12	94_46_25	542_4_18	346_34_57	404_4_1	401_1_103	1379_35_87	8_35_1	2246_34_40	119_46_1	679_035_37	992_35_1	717_46_33	713_35_3	998_23_1	262_0345_1	122_235_1	123_4_8	267_4_157	1495_46_33	126_2_1	2_34_1	1228_4_21	328_46_1	14_2_1	1702_4_56	2553_23_57	59_2_184	1554_4_63	55_14_1
213_45_14	667_234_1	666_01_47	766_5_15	375_35_1	219_23_1	131_35_1	130_45_54	137_46_46	495_013_27	138_46_5	24_23_50	691_4_9	22_45_62	2487_23_96	1839_35_16	28_34_1	29_2_11	94_46_30	542_4_15	346_34_62	404_4_1	401_1_98	1379_35_92	8_35_1	2246_34_44	119_46_1	679_035_44	992_35_1	717_46_31	713_35_2	998_23_1	262_0345_1	122_235_1	123_4_9	267_4_145	1495_46_42	126_2_1	2_34_1	1228_4_19	328_46_1	14_2_1	1702_4_53	2553_23_72	59_2_189	1554_4_69	55_14_1	54_2_1	57_4_80	56_2_37
213_45_21	667_234_1	666_01_55	766_5_15	375_35_1	219_23_1	131_35_1	130_45_46	137_46_47	495_013_21	138_46_2	24_23_47	691_4_9	22_45_75	2487_23_96	1839_35_11	28_34_1	29_2_11	542_4_11	346_34_57	404_4_1	401_1_102	1379_35_97	8_35_1	2246_34_40	119_46_1	679_035_42	992_35_1	717_46_30	713_35_2	998_23_1	262_0345_1	122_235_1	123_4_12	267_4_137	1495_46_45	126_2_1	2_34_1	1228_4_16	328_46_1	14_2_1	1702_4_57	2553_23_74	59_2_182	1554_4_71	55_14_1	54_2_1	57_4_73	56_2_34	50_46_86
213_45_23	667_234_1	666_01_66	766_5_20	375_35_1	219_23_1	131_35_1	130_45_52	137_46_53	495_013_18	138_46_1	24_23_52	691_4_9	22_45_77	2487_23_91	1839_35_9	28_34_1	29_2_8	542_4_11	346_34_55	404_4_1	401_1_102	1379_35_97	8_35_1	2246_34_41	119_46_1	679_035_36	992_35_1	717_46_31	713_35_2	998_23_1	262_0345_1	122_235_1	123_4_14	267_4_133	1495_46_54	126_2_1	2_34_1	1228_4_23	328_46_1	14_2_1	1702_4_56	2553_23_67	59_2_156	1554_4_74	55_14_1	54_2_1	57_4_70	56_2_37	50_46_92
213_45_24	667_234_1	666_01_76	766_5_24	375_35_1	219_23_1	130_45_48	137_46_62	495_013_13	138_46_1	24_23_58	691_4_6	22_45_81	2487_23_97	1839_35_6	28_34_1	29_2_8	542_4_9	346_34_53	404_4_1	401_1_91	1379_35_96	8_35_1	2246_34_37	119_46_1	679_035_24	992_35_1	717_46_32	998_23_1	262_0345_1	122_235_1	123_4_18	267_4_142	1495_46_47	126_2_1	2_34_1	1228_4_24	328_46_1	14_2_1	1702_4_56	2553_23_60	59_2_115	1554_4_78	55_14_1	54_2_1	57_4_67	56_2_37	50_46_91	2146_23_33	2412_05_43
213_45_21	667_234_1	666_01_64	766_5_35	375_35_1	219_23_1	130_45_45	137_46_72	495_013_16	138_46_1	24_23_57	691_4_3	22_45_77	2487_23_81	1839_35_4	28_34_1	29_2_5	542_4_6	346_34_56	404_4_1	401_1_89	1379_35_79	8_35_1	2246_34_35	119_46_1	679_035_15	992_35_1	717_46_31	998_23_1	262_0345_1	122_235_1	123_4_15	267_4_151	1495_46_56	126_2_1	1228_4_21	328_46_1	14_2_1	1702_4_48	2553_23_50	59_2_82	1554_4_84	55_14_1	54_2_1	57_4_54	56_2_38	50_46_98	2146_23_37	2412_05_49	2392_0345_7
213_45_16	667_234_1	666_01_58	766_5_46	375_35_1	219_23_1	130_45_39	137_46_65	495_013_14	138_46_1	24_23_60	22_45_75	2487_23_77	1839_35_4	28_34_1	29_2_5	542_4_6	346_34_56	404_4_1	401_1_87	1379_35_90	8_35_1	2246_34_39	119_46_1	679_035_6	992_35_1	717_46_31	998_23_1	262_0345_1	122_235_1	123_4_11	267_4_163	1495_46_56	126_2_1	1228_4_27	328_46_1	14_2_1	1702_4_53	2553_23_24	59_2_65	1554_4_81	55_14_1	54_2_1	57_4_45	56_2_36	50_46_106	2146_23_34	2412_05_48	2392_0345_3	828_4_1
213_45_14	667_234_1	666_01_60	766_5_53	375_35_1	219_23_1	130_45_29	137_46_63	495_013_13	138_46_1	24_23_67	22_45_81	2487_23_76	1839_35_3	28_34_1	29_2_7	542_4_9	346_34_53	404_4_1	401_1_101	1379_35_84	8_35_1	2246_34_40	119_46_1	679_035_3	992_35_1	717_46_31	998_23_1	262_0345_1	122_235_1	123_4_5	267_4_169	1495_46_57	126_2_1	1228_4_30	328_46_1	14_2_1	1702_4_48	2553_23_19	59_2_51	1554_4_87	55_14_1	54_2_1	57_4_44	56_2_24	50_46_105	2146_23_39	2412_05_43	2392_0345_2	828_4_1
213_45_9	667_234_1	666_01_31	766_5_51	375_35_1	219_23_1	130_45_19	137_46_69	495_013_11	138_46_1	24_23_59	22_45_75	2487_23_77	1839_35_3	28_34_1	29_2_7	542_4_12	346_34_61	404_4_1	401_1_118	1379_35_86	8_35_1	2246_34_44	119_46_1	679_035_2	992_35_1	717_46_34	998_23_1	121_45_1	122_235_1	123_4_3	267_4_164	1495_46_58	126_2_1	1228_4_33	328_46_1	14_2_1	1702_4_47	2553_23_21	59_2_53	1554_4_88	55_14_1	54_2_1	57_4_50	56_2_23	50_46_103	2146_23_51	2412_05_43	828_4_1	531_4_15
213_45_3	667_234_1	666_01_27	766_5_52	375_35_1	219_23_1	130_45_19	137_46_75	495_013_7	138_46_1	24_23_57	22_45_77	2487_23_69	1839_35_3	28_34_1	29_2_12	542_4_11	346_34_63	404_4_1	401_1_136	1379_35_90	8_35_1	2246_34_47	119_46_1	992_35_1	717_46_34	998_23_1	121_45_1	122_235_1	123_4_5	267_4_168	1495_46_58	126_2_1	1228_4_39	328_46_1	14_2_1	1702_4_38	2553_23_21	59_2_61	1554_4_84	55_14_1	54_2_1	57_4_46	56_2_18	50_46_110	2146_23_63	2412_05_34	828_4_1	531_4_19	2257_4_22
213_45_6	667_234_1	666_01_18	766_5_34	219_23_1	130_45_10	137_46_74	495_013_2	138_46_1	24_23_62	22_45_83	2487_23_61	1839_35_1	28_34_1	29_2_15	542_4_11	346_34_68	404_4_1	401_1_153	1379_35_103	8_35_1	2246_34_43	717_46_36	998_23_1	121_45_1	122_235_1	123_4_2	267_4_145	1495_46_62	126_2_1	1228_4_42	328_46_1	14_2_1	1702_4_39	2553_23_25	59_2_52	1554_4_82	55_14_1	54_2_1	57_4_43	56_2_10	50_46_105	2146_23_73	2412_05_37	828_4_1	531_4_19	2257_4_16	827_34_41	372_4_109	821_46_42
213_45_7	667_234_1	666_01_6	766_5_24	219_23_1	130_45_16	137_46_79	138_46_1	24_23_80	22_45_106	2487_23_54	28_34_1	29_2_17	542_4_15	346_34_72	404_4_1	401_1_162	1379_35_120	2246_34_44	717_46_38	998_23_1	121_45_1	122_235_1	123_4_1	267_4_136	1495_46_72	126_2_1	1228_4_44	328_46_1	14_2_1	1702_4_37	2553_23_32	59_2_51	1554_4_79	55_14_1	54_2_1	1827_2_27	56_2_11	50_46_94	2146_23_73	2412_05_35	828_4_1	531_4_23	2257_4_18	827_34_49	372_4_105	821_46_42	57_4_38	377_01_1	1322_034_44
213_45_7	667_234_1	666_01_2	766_5_15	219_23_1	130_45_21	137_46_73	138_46_1	24_23_100	22_45_119	2487_23_43	28_34_1	29_2_19	542_4_17	346_34_74	404_4_1	401_1_178	1379_35_157	2246_34_36	717_46_34	998_23_1	121_45_1	122_235_1	267_4_141	1495_46_74	126_2_1	1228_4_44	328_46_1	14_2_1	1702_4_27	2553_23_34	59_2_53	1554_4_85	55_14_1	54_2_1	1827_2_43	56_2_13	50_46_92	2146_23_63	2412_05_34	828_4_1	531_4_26	2257_4_13	827_34_54	372_4_94	821_46_38	57_4_37	377_01_1	1322_034_49	1320_05_25
213_45_7	667_234_1	666_01_1	766_5_9	219_23_1	130_45_28	137_46_61	138_46_1	24_23_112	22_45_151	2487_23_40	28_34_1	29_2_16	542_4_19	346_34_65	404_4_1	401_1_183	1379_35_187	2246_34_32	717_46_33	998_23_1	121_45_1	122_235_1	267_4_139	1495_46_75	126_2_1	1228_4_36	328_46_1	14_2_1	1702_4_24	2553_23_30	59_2_53	1554_4_88	55_14_1	54_2_1	1827_2_47	56_2_15	50_46_102	2146_23_41	2412_05_27	828_4_1	531_4_25	2257_4_18	827_34_58	372_4_95	821_46_39	57_4_27	377_01_1	1322_034_56	1320_05_27
213_45_4	667_234_1	666_01_1	766_5_11	219_23_1	130_45_30	137_46_64	138_46_1	24_23_121	22_45_177	2487_23_44	28_34_1	29_2_15	542_4_14	346_34_52	404_4_1	401_1_199	1379_35_224	2246_34_25	717_46_27	998_23_1	121_45_1	122_235_1	267_4_131	1495_46_81	126_2_1	1228_4_35	328_46_1	14_2_1	1702_4_21	2553_23_24	59_2_53	1554_4_88	54_2_1	1827_2_62	56_2_26	50_46_94	2146_23_24	2412_05_16	828_4_1	531_4_26	2257_4_15	827_34_59	372_4_105	821_46_39	57_4_25	377_01_1	1322_034_59	1320_05_42	311_4_31
213_45_2	667_234_1	766_5_12	219_23_1	130_45_31	137_46_70	138_46_1	24_23_127	22_45_194	2487_23_44	28_34_1	29_2_14	542_4_12	346_34_53	404_4_1	401_1_182	1379_35_263	2246_34_24	717_46_19	998_23_1	121_45_1	122_235_1	267_4_126	1495_46_78	126_2_1	1228_4_31	328_46_1	14_2_1	1702_4_25	2553_23_15	59_2_52	1554_4_90	54_2_1	1827_2_77	56_2_35	50_46_87	2146_23_21	2412_05_15	828_4_1	531_4_28	2257_4_14	827_34_50	372_4_106	821_46_48	57_4_22	290_46_1	1322_034_67	1320_05_60	311_4_33	196_34_44
213_45_2	667_234_1	766_5_21	219_23_1	130_45_29	137_46_77	138_46_1	24_23_123	22_45_197	2487_23_48	28_34_1	29_2_12	542_4_10	346_34_39	404_4_1	401_1_183	1379_35_308	2246_34_20	717_46_19	998_23_1	121_45_1	122_235_1	267_4_138	1495_46_78	126_2_1	1228_4_24	328_46_1	14_2_1	1702_4_25	2553_23_11	59_2_43	1554_4_77	54_2_1	1827_2_90	56_2_45	50_46_74	2146_23_22	2412_05_16	828_4_1	531_4_24	2257_4_21	827_34_38	372_4_100	821_46_56	57_4_21	290_46_1	1322_034_57	1320_05_71	311_4_31	196_34_46
213_45_1	667_234_1	766_5_25	219_23_1	130_45_26	137_46_76	138_46_1	24_23_120	22_45_197	2487_23_60	28_34_1	29_2_11	542_4_9	346_34_34	404_4_1	401_1_170	1379_35_329	2246_34_20	717_46_20	998_23_1	121_45_1	122_235_1	267_4_154	1495_46_83	126_2_1	1228_4_26	328_46_1	1702_4_21	2553_23_7	59_2_30	1554_4_63	54_2_1	1827_2_77	56_2_52	50_46_70	2146_23_26	2412_05_15	828_4_1	531_4_22	2257_4_18	827_34_35	372_4_98	821_46_58	57_4_18	290_46_1	1322_034_47	1320_05_84	311_4_32	196_34_43	317_34_187
213_45_1	667_234_1	766_5_28	219_23_1	130_45_25	137_46_70	138_46_1	24_23_132	22_45_198	2487_23_77	28_34_1	29_2_14	542_4_11	346_34_30	404_4_1	401_1_192	1379_35_322	2246_34_18	717_46_15	998_23_1	121_45_1	122_235_1	267_4_152	1495_46_83	126_2_1	1228_4_26	328_46_1	1702_4_21	2553_23_3	59_2_25	1554_4_73	54_2_1	1827_2_82	56_2_70	50_46_69	2146_23_41	2412_05_18	828_4_1	531_4_19	2257_4_19	827_34_23	372_4_88	821_46_65	57_4_14	290_46_1	1322_034_44	1320_05_92	311_4_23	196_34_41	317_34_196
667_234_1	766_5_34	219_23_1	130_45_22	137_46_81	138_46_1	24_23_128	22_45_193	2487_23_69	28_34_1	29_2_15	542_4_10	346_34_25	404_4_1	401_1_190	1379_35_295	2246_34_20	717_46_11	998_23_1	122_235_1	267_4_154	1495_46_73	126_2_1	1228_4_25	328_46_1	1702_4_18	2553_23_2	59_2_23	1554_4_64	54_2_1	1827_2_76	56_2_78	50_46_66	2146_23_52	2412_05_26	828_4_1	531_4_14	2257_4_17	827_34_24	372_4_84	821_46_54	57_4_12	290_46_1	1322_034_45	1320_05_93	311_4_21	196_34_39	317_34_200	193_46_101	192_45_120
667_234_1	766_5_50	219_23_1	130_45_25	137_46_80	138_46_1	24_23_120	22_45_179	2487_23_73	28_34_1	29_2_21	542_4_13	346_34_31	404_4_1	401_1_191	1379_35_248	2246_34_22	717_46_10	998_23_1	122_235_1	267_4_147	1495_46_79	126_2_1	1228_4_30	328_46_1	1702_4_12	2553_23_1	59_2_22	1554_4_72	54_2_1	1827_2_66	56_2_87	50_46_70	2146_23_57	2412_05_25	828_4_1	531_4_15	2257_4_16	827_34_23	372_4_82	821_46_57	57_4_7	290_46_1	1322_034_46	1320_05_83	311_4_27	196_34_39	317_34_201	193_46_94	192_45_136
667_234_1	766_5_45	219_23_1	130_45_25	137_46_89	138_46_1	24_23_96	22_45_170	2487_23_61	28_34_1	29_2_25	542_4_12	346_34_29	404_4_1	401_1_198	1379_35_194	2246_34_22	717_46_8	998_23_1	122_235_1	267_4_146	1495_46_79	126_2_1	1228_4_33	328_46_1	1702_4_9	59_2_20	1554_4_76	54_2_1	1827_2_60	56_2_91	50_46_79	2146_23_59	2412_05_22	828_4_1	531_4_8	2257_4_14	827_34_21	372_4_95	821_46_59	57_4_6	290_46_1	1322_034_49	1320_05_58	311_4_27	196_34_32	317_34_190	193_46_96	192_45_151	273_023_219
667_234_1	766_5_52	219_23_1	130_45_26	137_46_97	138_46_1	24_23_58	22_45_154	2487_23_43	28_34_1	29_2_25	542_4_10	346_34_28	404_4_1	401_1_185	1379_35_150	2246_34_15	717_46_9	998_23_1	122_235_1	267_4_130	1495_46_79	126_2_1	1228_4_40	328_46_1	1702_4_10	59_2_18	1554_4_76	54_2_1	1827_2_57	56_2_81	50_46_95	2146_23_50	2412_05_21	828_4_1	531_4_11	2257_4_13	827_34_15	372_4_90	821_46_65	57_4_6	290_46_1	1322_034_50	1320_05_24	311_4_28	196_34_28	317_34_202	193_46_93	192_45_162	273_023_243
667_234_1	766_5_46	219_23_1	130_45_30	137_46_107	138_46_1	24_23_36	22_45_173	2487_23_26	28_34_1	29_2_24	542_4_12	346_34_32	404_4_1	401_1_184	1379_35_134	2246_34_17	717_46_8	998_23_1	122_235_1	267_4_139	1495_46_88	126_2_1	1228_4_40	328_46_1	1702_4_12	59_2_12	1554_4_71	54_2_1	1827_2_45	56_2_75	50_46_87	2146_23_50	2412_05_20	828_4_1	531_4_10	2257_4_11	827_34_10	372_4_83	821_46_70	57_4_5	290_46_1	1322_034_46	1320_05_11	311_4_24	196_34_24	317_34_210	193_46_93	192_45_173	273_023_242
667_234_1	766_5_39	219_23_1	130_45_35	137_46_123	138_46_1	24_23_21	22_45_173	2487_23_18	28_34_1	29_2_19	542_4_11	346_34_29	404_4_1	401_1_164	1379_35_120	2246_34_14	717_46_8	998_23_1	122_235_1	267_4_153	1495_46_88	126_2_1	1228_4_36	328_46_1	1702_4_15	59_2_14	1554_4_68	54_2_1	1827_2_59	56_2_59	50_46_88	2146_23_53	2412_05_18	828_4_1	531_4_12	2257_4_12	827_34_10	372_4_90	821_46_60	57_4_4	290_46_1	1322_034_46	1320_05_7	311_4_20	196_34_22	317_34_213	193_46_88	192_45_178	273_023_231
667_234_1	766_5_31	219_23_1	130_45_41	137_46_131	138_46_1	24_23_23	22_45_183	2487_23_16	28_34_1	29_2_13	542_4_10	346_34_38	404_4_1	401_1_154	1379_35_149	2246_34_14	717_46_8	998_23_1	122_235_1	267_4_161	1495_46_80	126_2_1	1228_4_32	328_46_1	1702_4_18	59_2_10	1554_4_72	54_2_1	1827_2_54	56_2_40	50_46_87	2146_23_48	2412_05_12	828_4_1	531_4_12	2257_4_12	827_34_7	372_4_84	821_46_56	57_4_3	290_46_1	1322_034_45	1320_05_8	311_4_18	196_34_24	317_34_219	193_46_87	192_45_176	273_023_169
667_234_1	766_5_23	219_23_1	130_45_51	137_46_140	138_46_1	24_23_23	22_45_209	2487_23_18	28_34_1	29_2_10	542_4_11	346_34_38	404_4_1	401_1_154	1379_35_166	2246_34_17	717_46_12	998_23_1	122_235_1	267_4_165	1495_46_67	126_2_1	1228_4_30	328_46_1	1702_4_15	59_2_9	1554_4_80	54_2_1	1827_2_71	56_2_29	50_46_87	2146_23_46	2412_05_4	828_4_1	531_4_9	2257_4_10	827_34_7	372_4_85	821_46_58	57_4_5	290_46_1	1322_034_49	1320_05_7	311_4_15	196_34_25	317_34_208	193_46_81	192_45_147	273_023_122
667_234_1	766_5_19	219_23_1	130_45_77	137_46_150	138_46_1	24_23_22	22_45_232	2487_23_22	28_34_1	29_2_8	542_4_10	346_34_37	404_4_1	401_1_144	1379_35_193	2246_34_16	717_46_12	998_23_1	122_235_1	267_4_183	1495_46_58	1228_4_33	328_46_1	1702_4_18	59_2_5	1554_4_81	54_2_1	1827_2_75	56_2_16	50_46_94	2146_23_50	2412_05_2	828_4_1	531_4_9	2257_4_11	827_34_10	372_4_89	821_46_66	57_4_5	290_46_1	1322_034_42	1320_05_5	311_4_22	196_34_21	317_34_233	193_46_76	192_45_128	273_023_94	111_23_80
667_234_1	766_5_11	219_23_1	130_45_114	137_46_149	138_46_1	24_23_25	22_45_248	2487_23_28	28_34_1	29_2_4	542_4_9	346_34_36	404_4_1	401_1_151	1379_35_197	2246_34_16	717_46_10	998_23_1	122_235_1	267_4_191	1495_46_51	1228_4_32	328_46_1	1702_4_14	59_2_9	1554_4_76	54_2_1	1827_2_90	56_2_12	50_46_103	2146_23_43	828_4_1	531_4_12	2257_4_15	827_34_7	372_4_101	821_46_61	57_4_6	290_46_1	1322_034_43	1320_05_2	311_4_23	196_34_17	317_34_239	193_46_72	192_45_129	273_023_104	111_23_84	278_1_1
667_234_1	766_5_8	219_23_1	130_45_141	137_46_144	138_46_1	24_23_26	22_45_261	2487_23_33	28_34_1	29_2_1	542_4_11	346_34_43	404_4_1	401_1_139	1379_35_194	2246_34_15	717_46_7	998_23_1	122_235_1	267_4_221	1495_46_37	328_46_1	1702_4_13	59_2_10	1554_4_74	54_2_1	1827_2_87	56_2_23	50_46_107	2146_23_35	828_4_1	531_4_12	2257_4_18	827_34_9	372_4_100	821_46_48	57_4_6	290_46_1	1322_034_36	319_46_119	311_4_19	196_34_13	317_34_246	193_46_76	192_45_139	273_023_129	111_23_83	278_1_1	81_0345_23
667_234_1	766_5_5	219_23_1	130_45_164	137_46_134	138_46_1	24_23_21	22_45_308	2487_23_31	28_34_1	542_4_6	540_4_3	404_4_1	401_1_148	1379_35_170	2246_34_18	717_46_6	998_23_1	122_235_1	267_4_229	1495_46_28	328_46_1	1702_4_7	59_2_15	1554_4_67	54_2_1	1827_2_82	56_2_35	50_46_116	2146_23_33	828_4_1	531_4_16	2257_4_20	827_34_7	372_4_91	821_46_41	57_4_5	290_46_1	1322_034_33	319_46_128	311_4_20	196_34_13	317_34_252	193_46_84	192_45_136	273_023_148	111_23_81	278_1_1	81_0345_21	86_35_1
667_234_1	766_5_2	219_23_1	130_45_179	137_46_141	138_46_1	24_23_31	22_45_304	2487_23_28	28_34_1	542_4_3	540_4_2	404_4_1	401_1_152	1379_35_156	2246_34_22	717_46_5	998_23_1	122_235_1	267_4_233	1495_46_28	328_46_1	1702_4_9	59_2_25	1554_4_56	54_2_1	1827_2_62	56_2_50	50_46_120	2146_23_24	828_4_1	531_4_16	2257_4_17	827_34_7	372_4_86	821_46_37	57_4_7	290_46_1	1322_034_26	319_46_141	311_4_18	196_34_13	317_34_249	193_46_89	192_45_149	273_023_160	111_23_72	278_1_1	81_0345_34	86_35_1
667_234_1	766_5_2	219_23_1	130_45_172	137_46_150	138_46_1	24_23_48	22_45_323	2487_23_24	28_34_1	542_4_3	540_4_2	404_4_1	401_1_148	1379_35_141	2246_34_21	717_46_4	998_23_1	122_235_1	267_4_242	1495_46_34	328_46_1	1702_4_8	59_2_23	1554_4_55	54_2_1	1827_2_50	56_2_67	50_46_107	2146_23_22	828_4_1	531_4_20	2257_4_22	827_34_6	372_4_82	821_46_36	57_4_9	290_46_1	1322_034_13	319_46_151	311_4_15	196_34_17	317_34_247	193_46_88	192_45_158	273_023_165	111_23_71	278_1_1	81_0345_35	86_35_1
667_234_1	219_23_1	130_45_148	137_46_156	138_46_1	24_23_73	22_45_334	2487_23_19	28_34_1	542_4_2	540_4_2	404_4_1	401_1_149	1379_35_134	2246_34_24	717_46_1	998_23_1	122_235_1	267_4_234	1495_46_23	328_46_1	1702_4_7	59_2_23	1554_4_56	54_2_1	1827_2_40	56_2_75	50_46_105	2146_23_19	828_4_1	531_4_15	2257_4_21	827_34_5	372_4_84	821_46_38	57_4_9	290_46_1	1322_034_10	319_46_179	311_4_15	196_34_13	317_34_256	193_46_88	192_45_150	273_023_156	111_23_62	278_1_1	81_0345_36	86_35_1	1711_4_78
667_234_1	219_23_1	130_45_108	137_46_157	138_46_1	24_23_103	22_45_366	2487_23_10	28_34_1	542_4_1	540_4_1	404_4_1	401_1_143	1379_35_141	2246_34_26	998_23_1	122_235_1	267_4_234	1495_46_26	328_46_1	1702_4_10	59_2_20	1554_4_66	54_2_1	1827_2_40	56_2_75	50_46_106	2146_23_11	828_4_1	531_4_13	2257_4_15	827_34_4	372_4_82	821_46_35	57_4_10	290_46_1	1322_034_10	319_46_184	311_4_18	196_34_14	317_34_262	193_46_95	192_45_144	273_023_137	111_23_61	278_1_1	81_0345_36	86_35_1	1711_4_69	1715_1_31
667_234_1	219_23_1	130_45_90	137_46_145	138_46_1	24_23_129	22_45_344	2487_23_8	28_34_1	540_4_1	404_4_1	401_1_136	1379_35_124	2246_34_26	998_23_1	122_235_1	267_4_226	1495_46_26	328_46_1	1702_4_10	59_2_18	1554_4_63	54_2_1	1827_2_30	56_2_66	50_46_100	2146_23_7	828_4_1	531_4_11	2257_4_7	827_34_2	372_4_86	821_46_29	57_4_8	290_46_1	1322_034_11	319_46_197	311_4_21	196_34_11	317_34_268	193_46_98	192_45_122	273_023_94	111_23_54	278_1_1	81_0345_20	86_35_1	1711_4_63	1715_1_27	524_04_40
667_234_1	219_23_1	130_45_82	137_46_152	138_46_1	24_23_149	22_45_306	2487_23_3	28_34_1	540_4_1	404_4_1	401_1_132	1379_35_132	2246_34_31	122_235_1	267_4_212	1495_46_20	1702_4_9	59_2_19	1554_4_70	54_2_1	1827_2_37	56_2_57	50_46_103	2146_23_9	828_4_1	531_4_3	2257_4_5	372_4_68	821_46_19	57_4_6	290_46_1	1322_034_12	319_46_201	311_4_21	196_34_8	317_34_274	193_46_110	192_45_108	273_023_83	111_23_38	278_1_1	81_0345_21	86_35_1	1711_4_57	1715_1_19	524_04_41	3_4_1	919_34_12	7_4_9
667_234_1	219_23_1	130_45_76	137_46_149	138_46_1	24_23_161	22_45_265	2487_23_2	28_34_1	346_34_24	404_4_1	401_1_120	1379_35_127	2246_34_20	122_235_1	267_4_211	1495_46_21	1702_4_5	59_2_12	1554_4_65	54_2_1	1827_2_39	56_2_39	50_46_105	2146_23_18	828_4_1	2390_46_144	2257_4_6	372_4_69	821_46_14	57_4_3	290_46_1	1322_034_15	319_46_209	311_4_27	196_34_3	317_34_283	193_46_120	192_45_98	273_023_69	111_23_32	278_1_1	81_0345_22	86_35_1	1711_4_55	1715_1_15	524_04_42	3_4_1	919_34_9	7_4_6
667_234_1	219_23_1	130_45_60	137_46_148	138_46_1	24_23_163	22_45_206	28_34_1	346_34_31	404_4_1	401_1_121	1379_35_128	2246_34_22	122_235_1	267_4_208	1495_46_18	1702_4_6	59_2_5	1554_4_62	54_2_1	1827_2_33	56_2_39	50_46_96	2146_23_27	828_4_1	2390_46_162	2257_4_2	372_4_78	821_46_19	57_4_3	290_46_1	1322_034_12	319_46_216	311_4_25	196_34_5	317_34_277	193_46_117	192_45_94	273_023_69	111_23_34	278_1_1	81_0345_17	86_35_1	1711_4_54	1715_1_18	524_04_41	3_4_1	919_34_8	7_4_9	421_46_62
667_234_1	219_23_1	130_45_51	137_46_162	138_46_1	24_23_142	22_45_168	28_34_1	346_34_31	404_4_1	401_1_119	1379_35_125	2246_34_14	122_235_1	267_4_188	1495_46_20	1702_4_8	59_2_3	1554_4_67	54_2_1	1827_2_31	56_2_41	50_46_101	2146_23_34	828_4_1	2390_46_169	372_4_76	821_46_20	57_4_4	290_46_1	1322_034_11	319_46_220	311_4_27	196_34_7	317_34_293	193_46_129	192_45_99	273_023_68	111_23_35	278_1_1	81_0345_18	86_35_1	1711_4_50	1715_1_15	524_04_40	3_4_1	919_34_9	7_4_11	421_46_65	300_034_182
667_234_1	219_23_1	130_45_44	137_46_169	138_46_1	24_23_100	22_45_158	28_34_1	346_34_29	404_4_1	401_1_142	1379_35_127	2246_34_10	122_235_1	267_4_167	1495_46_20	1702_4_5	1554_4_72	54_2_1	1827_2_28	56_2_44	50_46_99	2146_23_39	828_4_1	2390_46_192	372_4_72	821_46_20	57_4_4	290_46_1	1322_034_8	319_46_239	311_4_29	196_34_10	317_34_293	193_46_139	192_45_109	273_023_86	111_23_47	278_1_1	81_0345_17	86_35_1	1711_4_57	1715_1_15	524_04_31	3_4_1	919_34_7	7_4_7	421_46_58	300_034_204	301_04_1
667_234_1	219_23_1	130_45_50	137_46_177	138_46_1	24_23_74	22_45_151	346_34_29	404_4_1	401_1_172	1379_35_121	2246_34_12	122_235_1	267_4_164	1495_46_24	1702_4_4	1554_4_71	54_2_1	1827_2_32	56_2_43	50_46_103	2146_23_44	828_4_1	2390_46_185	372_4_65	821_46_22	57_4_3	290_46_1	1322_034_11	319_46_237	311_4_32	196_34_11	317_34_290	193_46_151	192_45_116	273_023_110	111_23_53	278_1_1	81_0345_18	86_35_1	1711_4_69	1715_1_17	524_04_29	3_4_1	919_34_6	7_4_8	421_46_58	300_034_213	301_04_1	306_1_91
667_234_1	219_23_1	130_45_51	137_46_170	138_46_1	24_23_68	22_45_148	346_34_22	404_4_1	401_1_195	1379_35_136	2246_34_10	122_235_1	267_4_175	1495_46_21	1702_4_5	1554_4_78	54_2_1	1827_2_32	56_2_39	50_46_79	2146_23_52	828_4_1	2390_46_181	372_4_56	821_46_19	57_4_4	290_46_1	1322_034_14	319_46_243	311_4_36	196_34_12	317_34_296	193_46_168	192_45_124	273_023_126	111_23_56	278_1_1	81_0345_26	86_35_1	1711_4_68	1715_1_23	524_04_29	3_4_1	919_34_5	7_4_5	421_46_60	300_034_237	301_04_1	306_1_104
667_234_1	219_23_1	130_45_53	137_46_172	138_46_1	24_23_60	22_45_159	346_34_21	404_4_1	401_1_217	1379_35_125	2246_34_8	122_235_1	267_4_159	1495_46_21	1702_4_4	1554_4_81	54_2_1	1827_2_43	56_2_35	50_46_77	2146_23_62	828_4_1	2390_46_162	372_4_51	821_46_17	57_4_5	290_46_1	1322_034_15	319_46_236	311_4_38	196_34_11	317_34_289	193_46_151	192_45_141	273_023_146	111_23_48	278_1_1	81_0345_39	86_35_1	1711_4_70	1715_1_31	524_04_30	3_4_1	919_34_5	7_4_8	421_46_58	300_034_248	301_04_1	306_1_121
667_234_1	219_23_1	130_45_57	137_46_185	138_46_1	24_23_55	22_45_179	346_34_12	404_4_1	401_1_234	1379_35_114	2246_34_8	122_235_1	267_4_151	1495_46_24	1702_4_5	1554_4_79	54_2_1	1827_2_51	56_2_33	50_46_67	2146_23_69	828_4_1	2390_46_153	372_4_56	821_46_17	57_4_5	290_46_1	1322_034_19	319_46_210	311_4_47	196_34_12	317_34_290	193_46_154	192_45_156	273_023_154	111_23_43	278_1_1	81_0345_49	86_35_1	1711_4_72	1715_1_56	524_04_26	3_4_1	7_4_5	421_46_60	300_034_248	301_04_1	306_1_130	380_4_41
667_234_1	219_23_1	130_45_55	137_46_201	138_46_1	24_23_56	22_45_194	346_34_11	404_4_1	401_1_248	1379_35_91	2246_34_9	122_235_1	267_4_151	1495_46_20	1702_4_5	1554_4_65	54_2_1	1827_2_65	56_2_32	50_46_70	2146_23_63	828_4_1	2390_46_141	372_4_49	821_46_17	57_4_5	290_46_1	1322_034_18	319_46_204	311_4_46	196_34_8	317_34_304	193_46_159	192_45_158	273_023_148	111_23_40	278_1_1	81_0345_53	86_35_1	1711_4_75	1715_1_77	524_04_27	3_4_1	7_4_4	421_46_59	300_034_229	301_04_1	306_1_138	380_4_30
667_234_1	219_23_1	130_45_65	137_46_208	138_46_1	24_23_67	22_45_207	346_34_9	404_4_1	401_1_274	1379_35_73	2246_34_7	122_235_1	267_4_153	1495_46_23	1702_4_6	1554_4_58	54_2_1	1827_2_66	56_2_28	50_46_73	2146_23_66	828_4_1	2390_46_147	372_4_50	821_46_24	57_4_5	290_46_1	1322_034_16	319_46_202	311_4_52	196_34_9	317_34_303	193_46_176	192_45_142	273_023_143	111_23_42	278_1_1	81_0345_50	86_35_1	1711_4_70	1715_1_108	524_04_16	3_4_1	7_4_2	421_46_57	300_034_229	301_04_1	306_1_145	380_4_25
667_234_1	219_23_1	130_45_63	137_46_204	138_46_1	24_23_82	22_45_217	346_34_10	404_4_1	401_1_309	1379_35_54	2246_34_7	122_235_1	267_4_162	1495_46_21	1702_4_7	1554_4_64	54_2_1	1827_2_76	56_2_28	50_46_84	2146_23_77	828_4_1	2390_46_136	372_4_50	821_46_24	57_4_6	290_46_1	1322_034_15	319_46_185	311_4_52	196_34_10	317_34_318	193_46_184	192_45_120	273_023_138	111_23_45	278_1_1	81_0345_45	86_35_1	1711_4_59	1715_1_112	524_04_16	3_4_1	7_4_1	421_46_58	300_034_238	301_04_1	306_1_135	380_4_19
667_234_1	219_23_1	130_45_71	137_46_221	138_46_1	24_23_87	22_45_208	346_34_11	404_4_1	401_1_335	1379_35_51	2246_34_6	122_235_1	267_4_155	1495_46_18	1702_4_8	1554_4_66	54_2_1	1827_2_68	56_2_27	50_46_79	2146_23_82	828_4_1	2390_46_140	372_4_45	821_46_26	57_4_7	290_46_1	1322_034_15	319_46_183	311_4_60	196_34_9	317_34_309	193_46_182	192_45_101	273_023_116	111_23_45	278_1_1	81_0345_35	86_35_1	1711_4_53	1715_1_128	524_04_11	3_4_1	7_4_1	421_46_55	300_034_250	301_04_1	306_1_132	380_4_19
667_234_1	219_23_1	130_45_75	137_46_222	138_46_1	24_23_91	22_45_210	346_34_14	404_4_1	401_1_337	1379_35_57	2246_34_8	122_235_1	267_4_167	1495_46_11	1702_4_8	1554_4_67	54_2_1	1827_2_55	56_2_25	50_46_87	2146_23_80	828_4_1	2390_46_137	372_4_41	821_46_23	57_4_8	290_46_1	1322_034_12	319_46_201	311_4_63	196_34_9	317_34_333	193_46_174	192_45_96	273_023_101	111_23_53	278_1_1	81_0345_38	86_35_1	1711_4_55	1715_1_119	524_04_12	3_4_1	7_4_1	421_46_63	300_034_260	301_04_1	306_1_96	380_4_12
667_234_1	219_23_1	130_45_66	137_46_239	138_46_1	24_23_94	22_45_218	346_34_14	404_4_1	401_1_322	1379_35_60	2246_34_9	122_235_1	267_4_172	1495_46_7	1702_4_6	1554_4_68	54_2_1	1827_2_50	56_2_22	50_46_82	2146_23_94	828_4_1	2390_46_137	372_4_41	821_46_21	57_4_8	290_46_1	1322_034_11	319_46_192	311_4_63	196_34_5	317_34_350	193_46_171	192_45_61	273_023_88	111_23_46	278_1_1	81_0345_39	86_35_1	1711_4_45	1715_1_115	524_04_11	3_4_1	7_4_1	421_46_64	300_034_262	301_04_1	306_1_78	380_4_13
667_234_1	219_23_1	130_45_58	137_46_239	138_46_1	24_23_94	22_45_199	346_34_14	404_4_1	401_1_323	1379_35_56	2246_34_13	122_235_1	267_4_172	1495_46_3	1702_4_3	1554_4_69	54_2_1	1827_2_58	56_2_16	50_46_87	2146_23_101	828_4_1	2390_46_148	372_4_34	821_46_27	57_4_7	290_46_1	1322_034_12	319_46_202	311_4_61	196_34_4	317_34_366	193_46_170	192_45_56	273_023_73	111_23_46	278_1_1	81_0345_39	86_35_1	1711_4_44	1715_1_96	524_04_8	3_4_1	7_4_1	421_46_66	300_034_254	301_04_1	306_1_68	380_4_9
667_234_1	219_23_1	130_45_56	137_46_249	138_46_1	24_23_103	22_45_177	346_34_12	404_4_1	401_1_299	1379_35_46	2246_34_12	122_235_1	267_4_171	1495_46_1	1702_4_1	1554_4_66	54_2_1	1827_2_54	56_2_12	50_46_84	2146_23_103	828_4_1	2390_46_142	372_4_40	821_46_24	57_4_8	290_46_1	1322_034_12	319_46_193	311_4_58	196_34_2	317_34_361	193_46_154	192_45_57	273_023_64	111_23_57	278_1_1	81_0345_39	86_35_1	1711_4_36	1715_1_79	524_04_7	3_4_1	7_4_1	421_46_69	300_034_261	301_04_1	306_1_73	380_4_8
667_234_1	219_23_1	130_45_40	137_46_243	138_46_1	24_23_111	22_45_170	346_34_15	404_4_1	401_1_305	1379_35_39	2246_34_12	122_235_1	267_4_172	1554_4_71	54_2_1	1827_2_64	56_2_10	50_46_80	2146_23_100	828_4_1	2390_46_146	372_4_43	821_46_19	57_4_6	290_46_1	1322_034_10	319_46_190	311_4_59	196_34_2	317_34_374	193_46_147	192_45_50	273_023_54	111_23_52	278_1_1	81_0345_36	86_35_1	1711_4_29	1715_1_58	524_04_3	3_4_1	7_4_1	421_46_62	300_034_259	301_04_1	306_1_79	380_4_8	108_4_185	241_34_74
667_234_1	219_23_1	130_45_34	137_46_227	138_46_1	24_23_104	22_45_148	346_34_13	404_4_1	401_1_283	1379_35_27	2246_34_14	122_235_1	267_4_166	1554_4_67	54_2_1	1827_2_59	56_2_7	50_46_82	2146_23_74	828_4_1	2390_46_162	372_4_45	821_46_17	57_4_5	290_46_1	1322_034_10	319_46_195	311_4_63	196_34_3	317_34_376	193_46_136	192_45_56	273_023_44	111_23_60	278_1_1	81_0345_34	86_35_1	1711_4_37	1715_1_41	524_04_2	3_4_1	7_4_1	421_46_71	300_034_269	301_04_1	306_1_101	380_4_13	108_4_182	241_34_67
667_234_1	219_23_1	130_45_19	137_46_201	138_46_1	24_23_104	22_45_140	346_34_17	404_4_1	401_1_282	1379_35_17	2246_34_10	122_235_1	267_4_169	1554_4_77	54_2_1	1827_2_60	56_2_8	50_46_84	2146_23_52	828_4_1	2390_46_177	372_4_49	821_46_13	57_4_4	290_46_1	1322_034_8	319_46_202	311_4_63	196_34_4	317_34_388	193_46_138	192_45_58	273_023_23	111_23_56	278_1_1	81_0345_34	86_35_1	1711_4_36	1715_1_27	524_04_2	3_4_1	7_4_1	421_46_76	300_034_263	301_04_1	306_1_114	380_4_14	108_4_177	241_34_64
667_234_1	219_23_1	130_45_14	137_46_217	138_46_1	24_23_96	22_45_149	346_34_20	404_4_1	401_1_262	1379_35_11	2246_34_8	122_235_1	267_4_172	1554_4_82	54_2_1	1827_2_63	56_2_10	50_46_76	2146_23_46	828_4_1	2390_46_180	372_4_47	821_46_16	57_4_4	290_46_1	1322_034_11	319_46_189	311_4_53	196_34_2	317_34_378	193_46_136	192_45_65	273_023_19	111_23_60	278_1_1	81_0345_50	86_35_1	1711_4_35	1715_1_17	524_04_1	3_4_1	7_4_1	421_46_77	300_034_289	301_04_1	306_1_144	380_4_15	108_4_181	241_34_64
667_234_1	219_23_1	130_45_6	137_46_227	138_46_1	24_23_91	22_45_189	346_34_25	404_4_1	401_1_268	1379_35_14	2246_34_9	122_235_1	267_4_191	1554_4_79	54_2_1	1827_2_56	56_2_10	50_46_72	2146_23_59	828_4_1	2390_46_192	372_4_50	821_46_16	57_4_4	290_46_1	1322_034_12	319_46_192	311_4_58	196_34_2	317_34_380	193_46_139	192_45_74	273_023_27	111_23_62	278_1_1	81_0345_60	86_35_1	1711_4_40	1715_1_17	524_04_1	3_4_1	7_4_1	421_46_73	300_034_318	301_04_1	306_1_155	380_4_15	108_4_187	241_34_58
667_234_1	219_23_1	130_45_5	137_46_241	138_46_1	24_23_83	22_45_224	346_34_28	404_4_1	401_1_256	1379_35_14	2246_34_8	122_235_1	267_4_214	1554_4_81	54_2_1	1827_2_54	56_2_13	50_46_75	2146_23_81	828_4_1	2390_46_195	372_4_52	821_46_20	57_4_2	290_46_1	1322_034_8	319_46_192	311_4_58	196_34_2	317_34_396	193_46_148	192_45_78	273_023_41	111_23_52	278_1_1	81_0345_63	86_35_1	1711_4_41	1715_1_15	524_04_1	3_4_1	7_4_1	421_46_65	300_034_318	301_04_1	306_1_159	380_4_14	108_4_184	241_34_49
667_234_1	219_23_1	130_45_3	137_46_242	138_46_1	24_23_72	22_45_251	346_34_28	404_4_1	401_1_247	1379_35_11	2246_34_6	122_235_1	267_4_219	1554_4_80	54_2_1	1827_2_39	56_2_19	50_46_75	2146_23_107	828_4_1	2390_46_187	372_4_48	821_46_24	57_4_1	290_46_1	1322_034_8	319_46_181	311_4_58	317_34_405	193_46_160	192_45_105	273_023_52	111_23_49	278_1_1	81_0345_62	86_35_1	1711_4_35	1715_1_12	3_4_1	7_4_1	421_46_74	300_034_348	306_1_162	380_4_9	108_4_172	241_34_44	242_4_1	388_34_98	105_23_1
667_234_1	219_23_1	130_45_3	137_46_234	138_46_1	24_23_78	22_45_261	346_34_18	404_4_1	401_1_239	1379_35_11	2246_34_5	122_235_1	267_4_216	1554_4_75	54_2_1	1827_2_42	56_2_27	50_46_70	2146_23_122	828_4_1	2390_46_193	372_4_47	821_46_27	290_46_1	1322_034_11	319_46_180	311_4_50	317_34_404	193_46_164	192_45_109	273_023_47	111_23_42	278_1_1	81_0345_56	86_35_1	1711_4_32	1715_1_9	3_4_1	7_4_1	421_46_76	300_034_378	306_1_159	380_4_7	108_4_186	241_34_43	242_4_1	388_34_108	105_23_1	903_23_182
667_234_1	219_23_1	130_45_2	137_46_230	138_46_1	24_23_77	22_45_244	346_34_18	404_4_1	401_1_235	1379_35_14	2246_34_7	122_235_1	267_4_210	1554_4_61	54_2_1	1827_2_33	56_2_36	50_46_67	2146_23_131	828_4_1	2390_46_190	372_4_45	821_46_22	290_46_1	1322_034_12	319_46_176	311_4_52	317_34_393	193_46_171	192_45_116	273_023_46	111_23_41	278_1_1	81_0345_48	86_35_1	1711_4_32	1715_1_10	3_4_1	7_4_1	421_46_83	300_034_394	306_1_164	380_4_9	108_4_186	241_34_44	242_4_1	388_34_104	105_23_1	903_23_158
667_234_1	219_23_1	130_45_3	137_46_213	138_46_1	24_23_82	22_45_222	346_34_12	404_4_1	401_1_217	1379_35_12	2246_34_7	122_235_1	267_4_202	1554_4_59	54_2_1	1827_2_42	56_2_38	50_46_66	2146_23_117	828_4_1	2390_46_197	372_4_45	821_46_27	290_46_1	1322_034_16	319_46_171	311_4_42	317_34_387	193_46_188	192_45_117	273_023_45	111_23_38	278_1_1	81_0345_34	86_35_1	1711_4_35	1715_1_17	3_4_1	7_4_1	421_46_85	300_034_410	306_1_147	380_4_13	108_4_183	241_34_48	242_4_1	388_34_109	105_23_1	903_23_130
219_23_1	130_45_4	137_46_210	138_46_1	24_23_99	22_45_198	346_34_9	404_4_1	401_1_205	1379_35_9	2246_34_7	122_235_1	267_4_215	1554_4_67	54_2_1	1827_2_40	56_2_41	50_46_67	2146_23_97	828_4_1	2390_46_205	372_4_44	821_46_22	290_46_1	1322_034_18	319_46_176	311_4_35	317_34_379	193_46_201	192_45_119	273_023_42	111_23_40	278_1_1	81_0345_28	86_35_1	1711_4_27	1715_1_18	3_4_1	7_4_1	421_46_88	300_034_398	306_1_135	380_4_15	108_4_184	241_34_47	242_4_1	388_34_111	105_23_1	903_23_107	39_34_1
219_23_1	130_45_4	137_46_211	138_46_1	24_23_107	22_45_180	346_34_11	404_4_1	401_1_217	1379_35_7	2246_34_5	122_235_1	267_4_220	1554_4_68	54_2_1	1827_2_47	56_2_41	50_46_71	2146_23_75	828_4_1	2390_46_204	372_4_31	821_46_28	290_46_1	1322_034_22	319_46_173	311_4_34	317_34_382	193_46_221	192_45_109	273_023_53	111_23_26	278_1_1	81_0345_21	86_35_1	1711_4_29	1715_1_16	3_4_1	7_4_1	421_46_87	300_034_402	306_1_118	380_4_9	108_4_185	241_34_38	242_4_1	388_34_113	105_23_1	903_23_94	39_34_1
219_23_1	130_45_4	137_46_208	138_46_1	24_23_128	22_45_158	346_34_10	404_4_1	401_1_209	1379_35_9	2246_34_4	122_235_1	267_4_224	1554_4_63	54_2_1	1827_2_51	56_2_39	50_46_79	2146_23_56	828_4_1	2390_46_213	372_4_22	821_46_25	290_46_1	1322_034_23	319_46_173	311_4_24	317_34_385	193_46_222	192_45_105	273_023_58	111_23_33	278_1_1	81_0345_15	86_35_1	1711_4_19	1715_1_14	3_4_1	7_4_1	421_46_76	300_034_414	306_1_94	380_4_9	108_4_167	241_34_34	242_4_1	388_34_109	105_23_1	903_23_82	39_34_1
219_23_1	130_45_1	137_46_220	138_46_1	24_23_133	22_45_152	346_34_13	404_4_1	401_1_208	1379_35_9	2246_34_4	122_235_1	267_4_225	1554_4_63	54_2_1	1827_2_65	56_2_34	50_46_92	2146_23_43	828_4_1	2390_46_233	372_4_19	821_46_18	290_46_1	1322_034_19	319_46_182	311_4_26	317_34_401	193_46_216	192_45_96	273_023_51	111_23_33	278_1_1	81_0345_12	86_35_1	1711_4_20	1715_1_16	3_4_1	7_4_1	421_46_76	300_034_448	306_1_84	380_4_13	108_4_163	241_34_28	242_4_1	388_34_106	105_23_1	903_23_72	39_34_1
219_23_1	137_46_245	138_46_1	24_23_140	22_45_177	346_34_16	404_4_1	401_1_219	1379_35_9	2246_34_4	122_235_1	267_4_227	1554_4_45	54_2_1	1827_2_67	56_2_37	50_46_98	2146_23_34	828_4_1	2390_46_239	372_4_22	821_46_15	290_46_1	1322_034_12	319_46_186	311_4_27	317_34_402	193_46_223	192_45_91	273_023_45	111_23_56	278_1_1	81_0345_10	86_35_1	1711_4_27	1715_1_14	3_4_1	7_4_1	421_46_80	300_034_452	306_1_87	380_4_13	108_4_152	241_34_26	242_4_1	388_34_88	105_23_1	903_23_65	39_34_1	924_235_1
219_23_1	137_46_255	138_46_1	24_23_134	22_45_201	346_34_14	404_4_1	401_1_230	1379_35_6	2246_34_5	122_235_1	267_4_238	1554_4_46	54_2_1	1827_2_92	56_2_35	50_46_99	2146_23_30	828_4_1	2390_46_245	372_4_26	821_46_17	290_46_1	1322_034_12	319_46_202	311_4_22	317_34_401	193_46_233	192_45_94	273_023_36	111_23_76	278_1_1	81_0345_9	86_35_1	1711_4_25	1715_1_13	3_4_1	7_4_1	421_46_81	300_034_465	306_1_113	380_4_13	108_4_149	241_34_28	242_4_1	388_34_78	105_23_1	903_23_67	39_34_1	924_235_1
219_23_1	137_46_277	138_46_1	24_23_135	22_45_229	346_34_15	404_4_1	401_1_248	1379_35_5	2246_34_6	122_235_1	267_4_237	1554_4_45	54_2_1	1827_2_92	56_2_38	50_46_97	2146_23_27	828_4_1	2390_46_259	372_4_26	821_46_16	290_46_1	1322_034_16	319_46_217	311_4_25	317_34_407	193_46_226	192_45_96	273_023_25	111_23_103	278_1_1	81_0345_5	86_35_1	1711_4_33	1715_1_15	3_4_1	7_4_1	421_46_78	300_034_464	306_1_124	380_4_16	108_4_136	241_34_28	242_4_1	388_34_69	105_23_1	903_23_63	39_34_1	924_235_1
219_23_1	137_46_294	138_46_1	24_23_124	22_45_259	346_34_17	404_4_1	401_1_250	1379_35_5	2246_34_10	122_235_1	267_4_227	1554_4_47	54_2_1	1827_2_97	56_2_37	50_46_86	2146_23_26	828_4_1	2390_46_260	372_4_23	821_46_24	290_46_1	1322_034_16	319_46_236	311_4_18	317_34_400	193_46_222	192_45_113	273_023_25	111_23_115	278_1_1	81_0345_4	86_35_1	1711_4_29	1715_1_19	3_4_1	7_4_1	421_46_60	300_034_475	306_1_141	380_4_14	108_4_124	241_34_28	242_4_1	388_34_68	105_23_1	903_23_70	39_34_1	924_235_1
219_23_1	137_46_307	138_46_1	24_23_102	22_45_264	346_34_20	404_4_1	401_1_238	1379_35_5	2246_34_12	122_235_1	267_4_216	1554_4_54	54_2_1	1827_2_88	56_2_39	50_46_85	2146_23_33	828_4_1	2390_46_280	372_4_27	821_46_24	290_46_1	1322_034_5	319_46_224	311_4_18	317_34_386	193_46_228	192_45_124	273_023_18	111_23_123	278_1_1	86_35_1	1711_4_25	1715_1_34	3_4_1	7_4_1	421_46_51	300_034_487	306_1_176	380_4_13	108_4_121	241_34_30	242_4_1	388_34_63	105_23_1	903_23_85	39_34_1	924_235_1	908_035_124
219_23_1	137_46_311	138_46_1	24_23_106	22_45_252	346_34_27	404_4_1	401_1_238	1379_35_3	2246_34_13	122_235_1	267_4_238	1554_4_63	54_2_1	1827_2_72	56_2_31	50_46_70	2146_23_47	828_4_1	2390_46_269	372_4_24	821_46_30	290_46_1	1322_034_4	319_46_230	311_4_26	317_34_366	193_46_228	192_45_137	273_023_13	111_23_124	278_1_1	86_35_1	1711_4_25	1715_1_48	3_4_1	7_4_1	421_46_51	300_034_475	306_1_213	380_4_8	108_4_117	241_34_31	242_4_1	388_34_62	105_23_1	903_23_112	39_34_1	924_235_1	908_035_112
219_23_1	137_46_295	138_46_1	24_23_103	22_45_229	346_34_19	404_4_1	401_1_244	1379_35_1	2246_34_17	122_235_1	267_4_249	1554_4_66	54_2_1	1827_2_54	56_2_32	50_46_72	2146_23_66	828_4_1	2390_46_274	372_4_26	821_46_28	290_46_1	1322_034_3	319_46_218	311_4_26	317_34_367	193_46_226	192_45_141	273_023_12	111_23_105	278_1_1	86_35_1	1711_4_22	1715_1_66	3_4_1	7_4_1	421_46_50	300_034_476	306_1_216	380_4_9	108_4_101	241_34_37	242_4_1	388_34_69	105_23_1	903_23_161	39_34_1	924_235_1	908_035_101
219_23_1	137_46_268	138_46_1	24_23_110	22_45_191	346_34_16	404_4_1	401_1_258	2246_34_21	122_235_1	267_4_266	1554_4_59	54_2_1	1827_2_35	56_2_32	50_46_66	2146_23_76	828_4_1	2390_46_260	372_4_34	821_46_25	290_46_1	1322_034_2	319_46_196	311_4_27	317_34_382	193_46_216	192_45_151	273_023_7	111_23_63	278_1_1	1711_4_21	1715_1_81	3_4_1	7_4_1	421_46_45	300_034_497	306_1_222	380_4_8	108_4_93	241_34_33	242_4_1	388_34_74	105_23_1	903_23_196	39_34_1	924_235_1	908_035_93	37_1_1	511_46_410
219_23_1	137_46_231	138_46_1	24_23_107	22_45_160	346_34_10	404_4_1	401_1_247	2246_34_29	122_235_1	267_4_258	1554_4_54	54_2_1	1827_2_27	56_2_38	50_46_70	2146_23_89	828_4_1	2390_46_268	372_4_40	821_46_20	290_46_1	1322_034_2	319_46_198	311_4_25	317_34_409	193_46_211	192_45_168	273_023_15	111_23_46	278_1_1	1711_4_20	1715_1_106	3_4_1	7_4_1	421_46_39	300_034_496	306_1_203	380_4_5	108_4_93	241_34_36	242_4_1	388_34_69	105_23_1	903_23_230	39_34_1	924_235_1	908_035_88	37_1_1	511_46_402
219_23_1	137_46_226	138_46_1	24_23_82	22_45_122	346_34_9	404_4_1	401_1_240	2246_34_33	122_235_1	267_4_254	1554_4_54	54_2_1	1827_2_12	56_2_39	50_46_65	2146_23_81	828_4_1	2390_46_260	372_4_46	821_46_23	290_46_1	1322_034_2	319_46_218	311_4_25	317_34_427	193_46_196	192_45_164	273_023_27	111_23_38	278_1_1	1711_4_20	1715_1_103	3_4_1	7_4_1	421_46_43	300_034_484	306_1_172	380_4_5	108_4_94	241_34_36	242_4_1	388_34_57	105_23_1	903_23_238	39_34_1	924_235_1	908_035_99	37_1_1	511_46_398
219_23_1	137_46_219	138_46_1	24_23_67	22_45_95	346_34_6	404_4_1	401_1_199	2246_34_33	122_235_1	267_4_245	1554_4_54	54_2_1	1827_2_10	56_2_39	50_46_64	2146_23_74	828_4_1	2390_46_242	372_4_56	821_46_19	290_46_1	319_46_222	311_4_26	317_34_441	193_46_199	192_45_151	273_023_30	111_23_56	278_1_1	1711_4_25	1715_1_108	3_4_1	7_4_1	421_46_40	300_034_478	306_1_143	380_4_8	108_4_94	241_34_34	242_4_1	388_34_52	105_23_1	903_23_231	39_34_1	924_235_1	908_035_106	37_1_1	511_46_407	578_01_147
219_23_1	137_46_228	138_46_1	24_23_49	22_45_74	346_34_5	404_4_1	401_1_162	2246_34_35	122_235_1	267_4_237	1554_4_67	54_2_1	1827_2_8	56_2_47	50_46_69	2146_23_72	828_4_1	2390_46_245	372_4_62	821_46_25	290_46_1	319_46_236	311_4_30	317_34_443	193_46_200	192_45_127	273_023_38	111_23_84	278_1_1	1711_4_22	1715_1_92	3_4_1	7_4_1	421_46_40	300_034_485	306_1_136	380_4_6	108_4_97	241_34_40	242_4_1	388_34_50	105_23_1	903_23_198	39_34_1	924_235_1	908_035_129	37_1_1	511_46_398	578_01_167
219_23_1	137_46_224	138_46_1	24_23_41	22_45_60	346_34_5	404_4_1	401_1_128	2246_34_35	122_235_1	267_4_229	1554_4_68	54_2_1	1827_2_9	56_2_46	50_46_72	2146_23_72	828_4_1	2390_46_229	372_4_69	821_46_23	290_46_1	319_46_239	311_4_29	317_34_445	193_46_192	192_45_124	273_023_38	111_23_138	278_1_1	1711_4_23	1715_1_79	3_4_1	7_4_1	421_46_44	300_034_475	306_1_126	380_4_13	108_4_102	241_34_40	242_4_1	388_34_59	105_23_1	903_23_157	39_34_1	924_235_1	908_035_149	37_1_1	511_46_432	578_01_196
219_23_1	137_46_227	138_46_1	24_23_54	22_45_63	346_34_5	404_4_1	401_1_102	2246_34_38	122_235_1	267_4_222	1554_4_65	54_2_1	1827_2_15	56_2_58	50_46_80	2146_23_75	828_4_1	2390_46_208	372_4_70	821_46_22	290_46_1	319_46_214	311_4_31	317_34_424	193_46_184	192_45_113	273_023_28	111_23_175	278_1_1	1711_4_23	1715_1_46	3_4_1	7_4_1	421_46_38	300_034_475	306_1_119	380_4_14	108_4_107	241_34_40	242_4_1	388_34_56	105_23_1	903_23_134	39_34_1	924_235_1	908_035_158	37_1_1	511_46_425	578_01_210
219_23_1	137_46_218	138_46_1	24_23_78	22_45_77	346_34_4	404_4_1	401_1_105	2246_34_43	122_235_1	267_4_227	1554_4_59	54_2_1	1827_2_14	56_2_58	50_46_81	2146_23_80	828_4_1	2390_46_199	372_4_68	821_46_30	290_46_1	319_46_204	311_4_30	317_34_400	193_46_178	192_45_105	273_023_32	111_23_237	278_1_1	1711_4_18	1715_1_30	3_4_1	7_4_1	421_46_45	300_034_487	306_1_118	380_4_16	108_4_104	241_34_39	242_4_1	388_34_58	105_23_1	903_23_121	39_34_1	924_235_1	908_035_155	37_1_1	511_46_449	578_01_220
219_23_1	137_46_209	138_46_1	24_23_90	22_45_101	346_34_5	404_4_1	401_1_113	2246_34_44	122_235_1	267_4_213	1554_4_71	54_2_1	1827_2_19	56_2_75	50_46_91	2146_23_77	828_4_1	2390_46_201	372_4_56	821_46_32	290_46_1	319_46_197	311_4_30	317_34_385	193_46_165	192_45_109	273_023_29	111_23_271	278_1_1	1711_4_20	1715_1_26	3_4_1	7_4_1	421_46_42	300_034_519	306_1_135	380_4_22	108_4_95	241_34_43	242_4_1	388_34_63	105_23_1	903_23_123	39_34_1	924_235_1	908_035_147	37_1_1	511_46_458	578_01_206
219_23_1	137_46_204	138_46_1	24_23_118	22_45_144	346_34_4	404_4_1	401_1_127	2246_34_44	122_235_1	267_4_207	1554_4_70	54_2_1	1827_2_22	56_2_72	50_46_89	2146_23_72	828_4_1	2390_46_196	372_4_50	821_46_31	290_46_1	319_46_198	311_4_24	317_34_352	193_46_166	192_45_110	273_023_34	111_23_302	278_1_1	1711_4_18	1715_1_26	3_4_1	7_4_1	421_46_47	300_034_508	306_1_135	380_4_25	108_4_85	241_34_44	242_4_1	388_34_64	105_23_1	903_23_147	39_34_1	924_235_1	908_035_126	37_1_1	511_46_469	578_01_210
219_23_1	137_46_210	138_46_1	24_23_160	22_45_168	346_34_3	404_4_1	401_1_150	2246_34_39	122_235_1	267_4_219	1554_4_82	54_2_1	1827_2_25	56_2_81	50_46_94	2146_23_86	828_4_1	2390_46_195	372_4_43	821_46_29	290_46_1	319_46_199	311_4_15	317_34_333	193_46_155	192_45_106	273_023_44	111_23_300	278_1_1	1711_4_15	1715_1_33	3_4_1	7_4_1	421_46_45	300_034_501	306_1_137	380_4_25	108_4_85	241_34_35	242_4_1	388_34_62	105_23_1	903_23_167	39_34_1	924_235_1	908_035_104	37_1_1	511_46_469	578_01_189
219_23_1	137_46_220	138_46_1	24_23_201	22_45_194	346_34_2	404_4_1	401_1_191	2246_34_29	122_235_1	267_4_223	1554_4_95	54_2_1	1827_2_30	56_2_74	50_46_92	2146_23_104	828_4_1	2390_46_195	372_4_38	821_46_23	290_46_1	319_46_191	311_4_12	317_34_329	193_46_160	192_45_96	273_023_49	111_23_293	278_1_1	1711_4_15	1715_1_42	3_4_1	7_4_1	421_46_53	300_034_488	306_1_135	380_4_28	108_4_88	241_34_29	242_4_1	388_34_63	105_23_1	903_23_218	39_34_1	924_235_1	908_035_80	37_1_1	511_46_452	578_01_182
219_23_1	137_46_241	138_46_1	24_23_243	22_45_199	346_34_2	404_4_1	401_1_231	2246_34_26	122_235_1	267_4_220	1554_4_86	54_2_1	1827_2_32	56_2_73	50_46_88	2146_23_129	828_4_1	2390_46_198	372_4_42	821_46_23	290_46_1	319_46_188	311_4_5	317_34_307	193_46_150	192_45_97	273_023_46	111_23_244	278_1_1	1711_4_8	1715_1_60	3_4_1	7_4_1	421_46_45	300_034_491	306_1_120	380_4_31	108_4_86	241_34_22	242_4_1	388_34_66	105_23_1	903_23_246	39_34_1	924_235_1	908_035_83	37_1_1	511_46_445	578_01_146
219_23_1	137_46_248	138_46_1	24_23_275	22_45_189	346_34_2	404_4_1	401_1_263	2246_34_22	122_235_1	267_4_201	1554_4_79	54_2_1	1827_2_30	56_2_53	50_46_83	2146_23_137	828_4_1	2390_46_198	372_4_40	821_46_21	290_46_1	319_46_188	311_4_1	317_34_293	193_46_144	192_45_98	273_023_38	111_23_197	278_1_1	1711_4_7	1715_1_82	3_4_1	7_4_1	421_46_50	300_034_492	306_1_111	380_4_28	108_4_81	241_34_8	242_4_1	388_34_54	105_23_1	903_23_260	39_34_1	924_235_1	908_035_84	37_1_1	511_46_445	578_01_115
219_23_1	137_46_239	138_46_1	24_23_274	22_45_158	346_34_1	404_4_1	401_1_273	2246_34_21	122_235_1	267_4_186	1554_4_71	54_2_1	1827_2_40	56_2_47	50_46_79	2146_23_143	828_4_1	2390_46_193	372_4_45	821_46_18	290_46_1	319_46_198	317_34_289	193_46_145	192_45_98	273_023_35	111_23_178	278_1_1	1711_4_6	1715_1_95	3_4_1	7_4_1	421_46_57	300_034_497	306_1_104	380_4_31	108_4_79	241_34_5	242_4_1	388_34_46	105_23_1	903_23_268	39_34_1	924_235_1	908_035_81	37_1_1	511_46_411	578_01_92	339_46_57
219_23_1	137_46_249	138_46_1	24_23_255	22_45_113	404_4_1	401_1_275	2246_34_14	122_235_1	267_4_189	1554_4_70	54_2_1	1827_2_47	56_2_42	50_46_78	2146_23_127	828_4_1	2390_46_206	372_4_49	821_46_21	290_46_1	319_46_196	317_34_290	193_46_136	192_45_90	273_023_38	111_23_149	278_1_1	1711_4_4	1715_1_112	3_4_1	7_4_1	421_46_50	300_034_499	306_1_99	380_4_26	108_4_90	241_34_2	242_4_1	388_34_41	105_23_1	903_23_254	39_34_1	924_235_1	908_035_96	37_1_1	511_46_392	578_01_74	339_46_63	337_13_158
219_23_1	137_46_268	138_46_1	24_23_193	22_45_82	404_4_1	401_1_224	2246_34_12	122_235_1	267_4_183	1554_4_72	54_2_1	1827_2_53	56_2_39	50_46_93	2146_23_93	828_4_1	2390_46_216	372_4_51	821_46_22	290_46_1	319_46_207	317_34_307	193_46_130	192_45_88	273_023_38	111_23_163	278_1_1	1711_4_5	1715_1_118	3_4_1	7_4_1	421_46_49	300_034_540	306_1_90	380_4_26	108_4_99	241_34_2	242_4_1	388_34_39	105_23_1	903_23_218	39_34_1	924_235_1	908_035_105	37_1_1	511_46_364	578_01_62	339_46_61	337_13_140
219_23_1	137_46_267	138_46_1	24_23_155	22_45_36	404_4_1	401_1_205	2246_34_14	122_235_1	267_4_188	1554_4_74	54_2_1	1827_2_55	56_2_34	50_46_92	2146_23_78	828_4_1	2390_46_224	372_4_60	821_46_22	290_46_1	319_46_215	317_34_306	193_46_129	192_45_72	273_023_33	111_23_205	278_1_1	1711_4_6	1715_1_127	3_4_1	7_4_1	421_46_50	300_034_531	306_1_78	380_4_28	108_4_108	241_34_4	242_4_1	388_34_31	105_23_1	903_23_192	39_34_1	924_235_1	908_035_127	37_1_1	511_46_380	578_01_57	339_46_65	337_13_114
219_23_1	137_46_277	138_46_1	24_23_142	22_45_32	404_4_1	401_1_178	2246_34_24	122_235_1	267_4_192	1554_4_80	54_2_1	1827_2_60	56_2_34	50_46_83	2146_23_69	828_4_1	2390_46_261	372_4_61	821_46_20	290_46_1	319_46_208	317_34_301	193_46_127	192_45_59	273_023_23	111_23_235	278_1_1	1711_4_6	1715_1_132	3_4_1	7_4_1	421_46_57	300_034_541	306_1_76	380_4_25	108_4_111	241_34_3	242_4_1	388_34_25	105_23_1	903_23_151	39_34_1	924_235_1	908_035_162	37_1_1	511_46_387	578_01_56	339_46_61	337_13_81
219_23_1	137_46_269	138_46_1	24_23_124	22_45_33	404_4_1	401_1_174	2246_34_31	122_235_1	267_4_187	1554_4_95	54_2_1	1827_2_52	56_2_31	50_46_72	2146_23_53	828_4_1	2390_46_274	372_4_60	821_46_15	290_46_1	319_46_214	317_34_316	193_46_120	192_45_40	273_023_17	111_23_262	278_1_1	1711_4_5	1715_1_140	3_4_1	7_4_1	421_46_63	300_034_556	306_1_68	380_4_26	108_4_117	241_34_3	242_4_1	388_34_19	105_23_1	903_23_148	39_34_1	924_235_1	908_035_187	37_1_1	511_46_397	578_01_72	339_46_64	337_13_51
219_23_1	137_46_275	138_46_1	24_23_124	22_45_44	404_4_1	401_1_160	2246_34_40	122_235_1	267_4_175	1554_4_102	54_2_1	1827_2_50	56_2_24	50_46_66	2146_23_65	828_4_1	2390_46_286	372_4_66	821_46_13	290_46_1	319_46_222	317_34_344	193_46_119	192_45_28	273_023_10	111_23_280	278_1_1	1711_4_4	1715_1_137	3_4_1	7_4_1	421_46_65	300_034_556	306_1_63	380_4_27	108_4_111	241_34_3	242_4_1	388_34_17	105_23_1	903_23_154	39_34_1	924_235_1	908_035_213	37_1_1	511_46_402	578_01_75	339_46_65	337_13_38
219_23_1	137_46_278	138_46_1	24_23_112	22_45_62	404_4_1	401_1_166	2246_34_40	122_235_1	267_4_160	1554_4_111	54_2_1	1827_2_39	56_2_20	50_46_71	2146_23_75	828_4_1	2390_46_299	372_4_63	821_46_12	290_46_1	319_46_227	317_34_364	193_46_115	192_45_26	273_023_6	111_23_276	278_1_1	1711_4_3	1715_1_121	3_4_1	7_4_1	421_46_65	300_034_569	306_1_52	380_4_28	108_4_112	241_34_1	242_4_1	388_34_13	105_23_1	903_23_167	39_34_1	924_235_1	908_035_235	37_1_1	511_46_404	578_01_105	339_46_61	337_13_40
219_23_1	137_46_294	138_46_1	24_23_107	22_45_83	404_4_1	401_1_157	2246_34_36	122_235_1	267_4_160	1554_4_119	54_2_1	1827_2_22	56_2_20	50_46_71	2146_23_94	828_4_1	2390_46_299	372_4_63	821_46_5	290_46_1	319_46_227	317_34_385	193_46_100	192_45_28	273_023_5	111_23_264	278_1_1	1711_4_2	1715_1_106	3_4_1	7_4_1	421_46_61	300_034_575	306_1_51	380_4_28	108_4_103	241_34_3	242_4_1	388_34_12	105_23_1	903_23_189	39_34_1	924_235_1	908_035_221	37_1_1	511_46_415	578_01_121	339_46_62	337_13_47
219_23_1	137_46_287	138_46_1	24_23_112	22_45_97	404_4_1	401_1_159	2246_34_30	122_235_1	267_4_151	1554_4_129	54_2_1	1827_2_19	56_2_18	50_46_78	2146_23_112	828_4_1	2390_46_300	372_4_57	821_46_1	290_46_1	319_46_232	317_34_406	193_46_105	192_45_49	273_023_6	111_23_251	278_1_1	1715_1_88	3_4_1	7_4_1	421_46_53	300_034_586	306_1_38	380_4_20	108_4_111	241_34_6	242_4_1	388_34_16	105_23_1	903_23_215	39_34_1	924_235_1	908_035_177	37_1_1	511_46_419	578_01_155	339_46_56	337_13_47	331_4_133
219_23_1	137_46_288	138_46_1	24_23_110	22_45_109	404_4_1	401_1_162	2246_34_30	122_235_1	267_4_141	1554_4_124	54_2_1	1827_2_18	56_2_15	50_46_83	2146_23_129	828_4_1	2390_46_307	372_4_50	821_46_1	290_46_1	319_46_249	317_34_417	193_46_106	192_45_64	273_023_6	111_23_217	278_1_1	1715_1_89	3_4_1	7_4_1	421_46_49	300_034_615	306_1_34	380_4_21	108_4_128	241_34_6	242_4_1	388_34_19	105_23_1	903_23_221	39_34_1	924_235_1	908_035_139	37_1_1	511_46_419	578_01_174	339_46_55	337_13_50	331_4_134
219_23_1	137_46_302	138_46_1	24_23_100	22_45_129	404_4_1	401_1_158	2246_34_29	122_235_1	267_4_149	1554_4_127	54_2_1	1827_2_15	56_2_21	50_46_76	2146_23_130	828_4_1	2390_46_309	372_4_51	924_235_1	319_46_261	317_34_399	193_46_109	192_45_82	273_023_4	111_23_194	278_1_1	1715_1_92	3_4_1	7_4_1	421_46_57	300_034_619	306_1_27	380_4_21	108_4_118	241_34_8	242_4_1	388_34_19	105_23_1	903_23_203	39_34_1	908_035_105	37_1_1	511_46_439	578_01_194	339_46_51	337_13_49	331_4_132	1228_4_49	259_1_1
219_23_1	137_46_311	138_46_1	24_23_92	22_45_147	404_4_1	401_1_146	2246_34_30	122_235_1	267_4_159	1554_4_129	54_2_1	1827_2_14	56_2_18	50_46_76	2146_23_128	828_4_1	2390_46_327	372_4_46	924_235_1	319_46_251	317_34_398	193_46_111	192_45_81	273_023_3	111_23_186	278_1_1	1715_1_113	3_4_1	7_4_1	421_46_54	300_034_655	306_1_15	380_4_22	108_4_112	241_34_11	242_4_1	388_34_14	105_23_1	903_23_200	39_34_1	908_035_99	37_1_1	511_46_436	578_01_199	339_46_52	337_13_47	331_4_139	1228_4_50	259_1_1
219_23_1	137_46_309	138_46_1	24_23_97	22_45_162	404_4_1	401_1_128	2246_34_29	122_235_1	267_4_174	1554_4_128	54_2_1	1827_2_10	56_2_22	50_46_63	2146_23_119	828_4_1	2390_46_335	372_4_39	924_235_1	319_46_262	317_34_399	193_46_128	192_45_71	273_023_1	111_23_190	278_1_1	1715_1_134	3_4_1	7_4_1	421_46_59	300_034_656	306_1_13	380_4_19	108_4_107	241_34_9	242_4_1	388_34_11	105_23_1	903_23_193	39_34_1	908_035_114	37_1_1	511_46_421	578_01_210	339_46_47	337_13_41	331_4_142	1228_4_44	259_1_1
219_23_1	137_46_301	138_46_1	24_23_83	22_45_183	404_4_1	401_1_110	2246_34_23	122_235_1	267_4_177	1554_4_119	54_2_1	1827_2_13	56_2_22	50_46_70	2146_23_105	828_4_1	2390_46_333	372_4_36	924_235_1	319_46_271	317_34_413	193_46_137	192_45_61	111_23_173	278_1_1	1715_1_160	3_4_1	7_4_1	421_46_57	300_034_659	306_1_7	380_4_18	108_4_108	241_34_10	242_4_1	388_34_8	105_23_1	903_23_173	39_34_1	908_035_148	37_1_1	511_46_405	578_01_197	339_46_47	337_13_31	331_4_143	1228_4_52	259_1_1	256_4_11
219_23_1	137_46_319	138_46_1	24_23_83	22_45_219	404_4_1	401_1_115	2246_34_23	122_235_1	267_4_176	1554_4_112	54_2_1	1827_2_11	56_2_18	50_46_52	2146_23_110	828_4_1	2390_46_322	372_4_29	924_235_1	319_46_267	317_34_404	193_46_156	192_45_56	111_23_169	278_1_1	1715_1_160	3_4_1	7_4_1	421_46_47	300_034_673	306_1_9	380_4_20	108_4_112	241_34_10	242_4_1	388_34_10	105_23_1	903_23_176	39_34_1	908_035_175	37_1_1	511_46_398	578_01_193	339_46_51	337_13_19	331_4_156	1228_4_46	259_1_1	256_4_8
219_23_1	137_46_317	138_46_1	24_23_89	22_45_227	404_4_1	401_1_110	2246_34_27	122_235_1	267_4_182	1554_4_110	54_2_1	1827_2_12	56_2_15	50_46_49	2146_23_113	828_4_1	2390_46_297	372_4_25	924_235_1	319_46_252	317_34_396	193_46_170	192_45_49	111_23_177	278_1_1	1715_1_174	3_4_1	7_4_1	421_46_34	300_034_697	306_1_8	380_4_19	108_4_124	241_34_11	242_4_1	388_34_7	105_23_1	903_23_172	39_34_1	908_035_210	37_1_1	511_46_381	578_01_175	339_46_50	337_13_11	331_4_151	1228_4_56	259_1_1	256_4_4
219_23_1	137_46_329	138_46_1	24_23_97	22_45_244	404_4_1	401_1_125	2246_34_21	122_235_1	267_4_195	1554_4_105	54_2_1	1827_2_9	56_2_13	50_46_52	2146_23_134	828_4_1	2390_46_302	372_4_17	924_235_1	319_46_240	317_34_385	193_46_185	192_45_43	111_23_172	278_1_1	1715_1_141	3_4_1	7_4_1	421_46_26	300_034_664	306_1_14	380_4_19	108_4_118	241_34_11	242_4_1	388_34_6	105_23_1	903_23_170	39_34_1	908_035_224	37_1_1	511_46_392	578_01_180	339_46_57	337_13_10	331_4_152	1228_4_67	259_1_1	256_4_4
219_23_1	137_46_329	138_46_1	24_23_111	22_45_227	404_4_1	401_1_123	2246_34_14	122_235_1	267_4_205	1554_4_120	54_2_1	1827_2_9	56_2_5	50_46_47	2146_23_163	828_4_1	2390_46_290	372_4_15	924_235_1	319_46_243	317_34_376	193_46_191	192_45_31	111_23_177	278_1_1	1715_1_120	3_4_1	7_4_1	421_46_26	300_034_662	306_1_16	380_4_19	108_4_121	241_34_13	242_4_1	388_34_6	105_23_1	903_23_194	39_34_1	908_035_215	37_1_1	511_46_408	578_01_175	339_46_56	337_13_7	331_4_153	1228_4_71	259_1_1	256_4_3
219_23_1	137_46_336	138_46_1	24_23_111	22_45_199	404_4_1	401_1_119	2246_34_7	122_235_1	267_4_207	1554_4_122	54_2_1	1827_2_7	56_2_7	50_46_49	2146_23_204	828_4_1	2390_46_281	372_4_12	924_235_1	319_46_250	317_34_376	193_46_205	192_45_19	111_23_155	278_1_1	1715_1_102	3_4_1	7_4_1	421_46_30	300_034_655	306_1_16	380_4_17	108_4_112	241_34_11	242_4_1	388_34_2	105_23_1	903_23_212	39_34_1	908_035_204	37_1_1	511_46_396	578_01_213	339_46_60	337_13_17	331_4_171	1228_4_72	259_1_1	256_4_2
219_23_1	137_46_340	138_46_1	24_23_111	22_45_154	404_4_1	401_1_114	2246_34_8	122_235_1	267_4_206	1554_4_125	54_2_1	1827_2_10	56_2_7	50_46_49	2146_23_231	828_4_1	2390_46_272	372_4_13	924_235_1	319_46_254	317_34_369	193_46_201	192_45_16	111_23_164	278_1_1	1715_1_77	3_4_1	7_4_1	421_46_27	300_034_682	306_1_15	380_4_17	108_4_109	241_34_10	242_4_1	388_34_2	105_23_1	903_23_217	39_34_1	908_035_179	37_1_1	511_46_411	578_01_214	339_46_62	337_13_33	331_4_169	1228_4_84	259_1_1	256_4_2
219_23_1	137_46_346	138_46_1	24_23_113	22_45_157	404_4_1	401_1_95	2246_34_10	122_235_1	267_4_198	1554_4_108	54_2_1	1827_2_19	56_2_11	50_46_50	2146_23_244	828_4_1	2390_46_284	372_4_13	924_235_1	319_46_266	317_34_363	193_46_192	192_45_13	111_23_163	278_1_1	1715_1_70	3_4_1	7_4_1	421_46_22	300_034_686	306_1_15	380_4_22	108_4_112	241_34_6	242_4_1	388_34_2	105_23_1	903_23_230	39_34_1	908_035_185	37_1_1	511_46_400	578_01_274	339_46_79	337_13_50	331_4_180	1228_4_74	259_1_1	256_4_2
219_23_1	137_46_337	138_46_1	24_23_126	22_45_155	404_4_1	401_1_73	2246_34_11	122_235_1	267_4_194	1554_4_107	54_2_1	1827_2_28	56_2_12	50_46_45	2146_23_237	828_4_1	2390_46_286	372_4_16	924_235_1	319_46_264	317_34_351	193_46_188	192_45_10	111_23_161	278_1_1	1715_1_70	3_4_1	7_4_1	421_46_21	300_034_672	306_1_10	380_4_24	108_4_106	241_34_4	242_4_1	388_34_1	105_23_1	903_23_218	39_34_1	908_035_190	37_1_1	511_46_388	578_01_302	339_46_84	337_13_66	331_4_194	1228_4_64	259_1_1	257_23_250
883_01_348	150_01_1	319_46_247	578_01_321	1209_04_3	603_4_27	156_4_1	168_4_1	158_45_428	337_13_90	22_45_158	331_4_164	193_46_194	192_45_8	404_4_1	259_1_1	111_23_167	278_1_1	339_46_80	138_46_1	257_23_249	24_23_140	206_46_103	122_235_1	48_4_67	46_4_1	44_46_1	45_35_120	137_46_343	41_034_1	1_46_1	3_4_1	181_5_1	219_23_1	508_46_40	105_23_1	421_46_21	738_45_6	2246_34_8	504_4_78	75_23_1	147_035_1	634_34_14	401_1_80	2331_4_31	300_034_684	317_34_344	185_45_1	862_13_1	306_1_11
883_01_344	150_01_1	319_46_258	578_01_364	1209_04_3	603_4_35	156_4_1	168_4_1	158_45_435	337_13_105	22_45_160	331_4_166	193_46_186	192_45_9	404_4_1	259_1_1	111_23_183	278_1_1	339_46_82	138_46_1	257_23_261	24_23_144	206_46_89	122_235_1	48_4_58	46_4_1	44_46_1	45_35_125	137_46_360	41_034_1	1_46_1	3_4_1	181_5_1	219_23_1	508_46_29	105_23_1	421_46_20	738_45_6	2246_34_8	504_4_86	75_23_1	147_035_1	634_34_13	401_1_57	2331_4_26	300_034_664	317_34_342	185_45_1	862_13_1	306_1_8
883_01_359	150_01_1	319_46_258	578_01_350	1209_04_7	603_4_33	156_4_1	168_4_1	158_45_466	337_13_118	22_45_170	331_4_165	193_46_181	192_45_8	404_4_1	259_1_1	111_23_199	278_1_1	339_46_80	138_46_1	257_23_282	24_23_140	206_46_78	122_235_1	48_4_59	46_4_1	44_46_1	45_35_118	137_46_360	41_034_1	1_46_1	3_4_1	181_5_1	219_23_1	508_46_22	105_23_1	421_46_14	738_45_4	2246_34_4	504_4_97	75_23_1	147_035_1	634_34_11	401_1_60	2331_4_17	300_034_703	317_34_330	185_45_1	862_13_1	306_1_10
883_01_346	150_01_1	319_46_252	578_01_312	1209_04_7	603_4_35	156_4_1	168_4_1	158_45_454	337_13_132	22_45_179	331_4_169	193_46_163	192_45_10	404_4_1	259_1_1	111_23_208	278_1_1	339_46_69	138_46_1	257_23_324	24_23_139	206_46_64	122_235_1	48_4_50	46_4_1	44_46_1	45_35_108	137_46_359	41_034_1	1_46_1	3_4_1	181_5_1	219_23_1	508_46_15	105_23_1	421_46_16	738_45_1	2246_34_4	504_4_109	75_23_1	147_035_1	634_34_9	401_1_60	2331_4_11	300_034_745	317_34_325	185_45_1	862_13_1	306_1_9
883_01_332	150_01_1	319_46_244	578_01_226	1209_04_4	603_4_33	156_4_1	168_4_1	158_45_431	337_13_127	22_45_186	331_4_169	193_46_168	192_45_14	404_4_1	259_1_1	111_23_205	278_1_1	339_46_62	138_46_1	257_23_375	24_23_132	206_46_60	122_235_1	48_4_53	46_4_1	44_46_1	45_35_91	137_46_349	41_034_1	1_46_1	3_4_1	181_5_1	219_23_1	508_46_14	105_23_1	421_46_13	738_45_1	2246_34_1	504_4_113	75_23_1	147_035_1	634_34_8	401_1_62	2331_4_11	300_034_798	317_34_322	185_45_1	862_13_1	306_1_19
883_01_295	150_01_1	319_46_243	578_01_166	1209_04_6	603_4_39	156_4_1	168_4_1	158_45_390	337_13_130	22_45_163	331_4_189	193_46_170	192_45_14	404_4_1	259_1_1	111_23_188	278_1_1	339_46_63	138_46_1	257_23_438	24_23_138	206_46_65	122_235_1	48_4_55	46_4_1	44_46_1	45_35_81	137_46_341	41_034_1	1_46_1	3_4_1	181_5_1	219_23_1	508_46_13	105_23_1	421_46_14	2246_34_2	504_4_117	75_23_1	147_035_1	634_34_7	401_1_48	2331_4_7	300_034_845	317_34_316	862_13_1	306_1_27	380_4_7	2110_35_39
883_01_270	150_01_1	319_46_238	578_01_125	1209_04_7	603_4_49	156_4_1	168_4_1	158_45_355	337_13_126	22_45_178	331_4_186	193_46_176	192_45_14	404_4_1	259_1_1	111_23_176	278_1_1	339_46_67	138_46_1	257_23_465	24_23_160	206_46_69	122_235_1	48_4_54	46_4_1	44_46_1	45_35_70	137_46_326	41_034_1	1_46_1	3_4_1	181_5_1	219_23_1	508_46_12	105_23_1	421_46_12	2246_34_3	504_4_110	75_23_1	147_035_1	634_34_7	401_1_44	2331_4_8	300_034_874	317_34_295	862_13_1	306_1_39	380_4_5	2110_35_34
883_01_275	150_01_1	319_46_230	578_01_125	1209_04_8	603_4_59	156_4_1	168_4_1	158_45_349	337_13_96	22_45_213	331_4_174	193_46_175	192_45_19	404_4_1	259_1_1	111_23_163	278_1_1	339_46_73	138_46_1	257_23_492	24_23_161	206_46_69	122_235_1	48_4_54	46_4_1	44_46_1	45_35_52	137_46_314	41_034_1	1_46_1	3_4_1	181_5_1	219_23_1	508_46_10	105_23_1	421_46_8	2246_34_4	504_4_113	75_23_1	147_035_1	634_34_7	401_1_45	2331_4_6	300_034_874	317_34_280	862_13_1	306_1_38	380_4_6	2110_35_32
883_01_277	150_01_1	319_46_228	578_01_115	1209_04_9	603_4_63	156_4_1	168_4_1	158_45_375	337_13_74	22_45_223	331_4_169	193_46_177	192_45_27	404_4_1	259_1_1	111_23_156	278_1_1	339_46_70	138_46_1	257_23_510	24_23_168	206_46_66	122_235_1	48_4_47	46_4_1	44_46_1	45_35_48	137_46_315	41_034_1	1_46_1	3_4_1	181_5_1	219_23_1	508_46_12	105_23_1	421_46_9	2246_34_4	504_4_108	75_23_1	147_035_1	634_34_10	401_1_36	2331_4_7	300_034_866	317_34_293	862_13_1	306_1_54	380_4_6	2110_35_35
883_01_276	150_01_1	319_46_235	578_01_123	1209_04_10	603_4_69	156_4_1	168_4_1	158_45_400	337_13_51	22_45_241	331_4_164	193_46_174	192_45_32	404_4_1	259_1_1	111_23_140	278_1_1	339_46_66	138_46_1	257_23_470	24_23_170	206_46_63	122_235_1	48_4_46	46_4_1	44_46_1	45_35_55	137_46_314	41_034_1	1_46_1	3_4_1	181_5_1	219_23_1	508_46_17	105_23_1	421_46_10	2246_34_4	504_4_104	75_23_1	147_035_1	634_34_9	401_1_29	2331_4_8	300_034_872	317_34_296	862_13_1	306_1_55	380_4_4	2110_35_34
883_01_285	150_01_1	319_46_242	578_01_126	1209_04_14	603_4_82	156_4_1	168_4_1	158_45_416	337_13_58	22_45_236	331_4_159	193_46_170	192_45_46	404_4_1	259_1_1	111_23_147	278_1_1	339_46_67	138_46_1	257_23_405	24_23_151	206_46_58	122_235_1	48_4_40	46_4_1	44_46_1	45_35_62	137_46_321	41_034_1	1_46_1	3_4_1	181_5_1	219_23_1	508_46_16	105_23_1	421_46_9	2246_34_6	504_4_109	75_23_1	147_035_1	634_34_8	401_1_21	2331_4_10	300_034_859	317_34_337	862_13_1	306_1_52	380_4_4	2110_35_44
883_01_302	150_01_1	319_46_235	578_01_157	1209_04_14	603_4_86	156_4_1	168_4_1	158_45_429	337_13_51	22_45_242	331_4_143	193_46_175	192_45_57	404_4_1	259_1_1	111_23_147	278_1_1	339_46_69	138_46_1	257_23_340	24_23_119	206_46_49	122_235_1	48_4_32	46_4_1	44_46_1	45_35_72	137_46_336	41_034_1	1_46_1	3_4_1	181_5_1	219_23_1	508_46_15	105_23_1	421_46_8	2246_34_5	504_4_120	75_23_1	147_035_1	634_34_9	401_1_19	2331_4_8	300_034_867	317_34_357	306_1_46	380_4_1	2110_35_54	108_4_99
883_01_312	150_01_1	319_46_223	578_01_163	1209_04_16	603_4_94	156_4_1	168_4_1	158_45_446	337_13_53	22_45_232	331_4_141	193_46_171	192_45_57	404_4_1	259_1_1	111_23_202	278_1_1	339_46_64	138_46_1	257_23_289	24_23_103	206_46_52	122_235_1	48_4_27	46_4_1	44_46_1	45_35_71	137_46_330	41_034_1	1_46_1	3_4_1	181_5_1	219_23_1	508_46_10	105_23_1	421_46_5	2246_34_5	504_4_132	75_23_1	147_035_1	634_34_9	401_1_21	2331_4_9	300_034_860	317_34_355	306_1_31	380_4_1	2110_35_63	108_4_80
883_01_334	150_01_1	319_46_222	578_01_199	1209_04_13	603_4_88	156_4_1	168_4_1	158_45_456	337_13_46	22_45_204	331_4_153	193_46_161	192_45_57	404_4_1	259_1_1	111_23_242	278_1_1	339_46_70	138_46_1	257_23_272	24_23_86	206_46_47	122_235_1	48_4_30	46_4_1	44_46_1	45_35_68	137_46_347	41_034_1	1_46_1	3_4_1	181_5_1	219_23_1	508_46_8	105_23_1	421_46_4	2246_34_3	504_4_150	75_23_1	147_035_1	634_34_11	401_1_17	2331_4_10	300_034_856	317_34_365	306_1_26	380_4_1	2110_35_90	108_4_78
883_01_358	150_01_1	319_46_217	578_01_217	1209_04_12	603_4_89	156_4_1	168_4_1	158_45_468	337_13_50	22_45_178	331_4_151	193_46_169	192_45_44	404_4_1	259_1_1	111_23_284	278_1_1	339_46_72	138_46_1	257_23_251	24_23_90	206_46_38	122_235_1	48_4_36	46_4_1	44_46_1	45_35_66	137_46_346	41_034_1	1_46_1	3_4_1	181_5_1	219_23_1	508_46_5	421_46_3	504_4_166	105_23_1	75_23_1	147_035_1	634_34_11	401_1_27	2331_4_11	300_034_861	317_34_355	306_1_30	2110_35_113	108_4_70	241_34_9	2479_5_16
883_01_351	150_01_1	319_46_187	578_01_236	1209_04_10	603_4_82	156_4_1	168_4_1	158_45_440	337_13_51	22_45_157	331_4_151	193_46_161	192_45_27	404_4_1	259_1_1	111_23_298	278_1_1	339_46_68	138_46_1	257_23_261	24_23_100	206_46_27	122_235_1	48_4_39	46_4_1	44_46_1	45_35_62	137_46_340	41_034_1	1_46_1	3_4_1	181_5_1	219_23_1	508_46_4	421_46_1	504_4_163	105_23_1	75_23_1	147_035_1	634_34_13	401_1_30	2331_4_12	300_034_856	317_34_346	306_1_34	2110_35_138	108_4_64	241_34_10	2479_5_9
883_01_350	150_01_1	319_46_174	578_01_237	1209_04_6	603_4_83	156_4_1	168_4_1	158_45_401	337_13_53	22_45_151	331_4_148	193_46_163	1228_4_57	404_4_1	259_1_1	111_23_294	278_1_1	339_46_63	138_46_1	257_23_287	24_23_112	206_46_26	122_235_1	48_4_44	46_4_1	45_35_58	137_46_346	41_034_1	1_46_1	3_4_1	181_5_1	219_23_1	508_46_4	2110_35_157	504_4_168	105_23_1	75_23_1	147_035_1	634_34_16	401_1_37	2331_4_17	300_034_808	317_34_356	306_1_48	108_4_65	241_34_10	2479_5_10	242_4_1	93_4_81
883_01_330	150_01_1	319_46_180	578_01_238	1209_04_1	603_4_77	156_4_1	168_4_1	158_45_398	337_13_53	22_45_157	331_4_147	193_46_173	1228_4_49	404_4_1	259_1_1	111_23_273	278_1_1	339_46_60	138_46_1	257_23_316	24_23_128	206_46_21	122_235_1	48_4_41	46_4_1	45_35_56	137_46_349	41_034_1	1_46_1	3_4_1	181_5_1	219_23_1	508_46_5	2110_35_160	504_4_175	105_23_1	75_23_1	147_035_1	634_34_15	401_1_36	2331_4_17	300_034_789	317_34_357	306_1_58	108_4_68	241_34_13	2479_5_5	242_4_1	93_4_87
883_01_289	150_01_1	319_46_175	578_01_209	339_46_65	603_4_79	156_4_1	168_4_1	158_45_408	337_13_59	22_45_188	331_4_135	193_46_173	1228_4_44	404_4_1	259_1_1	111_23_266	278_1_1	122_235_1	138_46_1	257_23_328	24_23_147	206_46_20	48_4_52	46_4_1	45_35_52	137_46_339	41_034_1	1_46_1	3_4_1	181_5_1	219_23_1	508_46_5	2110_35_170	504_4_175	105_23_1	75_23_1	147_035_1	634_34_16	401_1_35	2331_4_15	300_034_778	317_34_371	306_1_78	108_4_65	241_34_15	2479_5_9	242_4_1	93_4_84	192_45_14
883_01_280	150_01_1	319_46_168	578_01_199	339_46_66	603_4_79	156_4_1	168_4_1	158_45_427	337_13_53	22_45_213	331_4_130	193_46_188	1228_4_48	404_4_1	259_1_1	111_23_254	278_1_1	122_235_1	138_46_1	257_23_350	24_23_172	206_46_16	48_4_58	46_4_1	45_35_53	137_46_343	41_034_1	1_46_1	3_4_1	181_5_1	219_23_1	508_46_5	2110_35_176	504_4_174	105_23_1	75_23_1	147_035_1	634_34_16	401_1_38	2331_4_16	300_034_771	317_34_369	306_1_83	108_4_70	241_34_17	2479_5_9	242_4_1	93_4_88	192_45_24
883_01_274	150_01_1	319_46_173	578_01_180	339_46_70	603_4_75	156_4_1	168_4_1	158_45_425	337_13_67	22_45_234	331_4_137	193_46_201	1228_4_46	404_4_1	259_1_1	111_23_257	278_1_1	122_235_1	138_46_1	257_23_384	24_23_180	206_46_20	48_4_60	46_4_1	45_35_53	137_46_339	41_034_1	1_46_1	3_4_1	181_5_1	219_23_1	508_46_5	2110_35_156	504_4_167	105_23_1	75_23_1	147_035_1	634_34_15	401_1_47	2331_4_14	300_034_766	317_34_379	306_1_104	108_4_65	241_34_15	2479_5_11	242_4_1	93_4_98	192_45_38
883_01_261	150_01_1	319_46_169	578_01_191	339_46_71	603_4_67	156_4_1	168_4_1	158_45_425	337_13_63	22_45_248	331_4_146	193_46_206	1228_4_36	404_4_1	259_1_1	111_23_244	278_1_1	122_235_1	138_46_1	257_23_392	24_23_193	206_46_20	48_4_74	46_4_1	45_35_49	137_46_332	41_034_1	1_46_1	3_4_1	181_5_1	219_23_1	508_46_5	2110_35_133	504_4_163	105_23_1	75_23_1	147_035_1	634_34_12	401_1_56	2331_4_17	300_034_746	317_34_382	306_1_102	108_4_66	241_34_15	2479_5_13	242_4_1	93_4_97	192_45_58
883_01_239	150_01_1	319_46_169	578_01_178	339_46_63	603_4_60	156_4_1	168_4_1	158_45_404	337_13_66	22_45_254	331_4_151	193_46_211	1228_4_33	404_4_1	259_1_1	111_23_240	278_1_1	122_235_1	138_46_1	257_23_439	24_23_192	206_46_23	48_4_69	46_4_1	45_35_48	137_46_346	41_034_1	1_46_1	3_4_1	181_5_1	219_23_1	508_46_8	2110_35_84	504_4_164	105_23_1	75_23_1	147_035_1	634_34_13	401_1_55	2331_4_17	300_034_755	317_34_374	306_1_116	108_4_65	241_34_22	2479_5_17	242_4_1	93_4_97	192_45_85
883_01_218	150_01_1	319_46_171	578_01_210	339_46_59	603_4_62	156_4_1	168_4_1	158_45_392	337_13_63	22_45_245	331_4_157	193_46_206	1228_4_25	404_4_1	259_1_1	111_23_242	278_1_1	122_235_1	138_46_1	257_23_485	24_23_181	206_46_28	48_4_74	46_4_1	45_35_52	137_46_339	41_034_1	1_46_1	3_4_1	181_5_1	219_23_1	508_46_5	2110_35_45	504_4_176	105_23_1	75_23_1	147_035_1	634_34_11	401_1_54	2331_4_15	300_034_751	317_34_373	306_1_118	108_4_59	241_34_26	2479_5_17	242_4_1	93_4_105	192_45_113
883_01_211	150_01_1	319_46_159	578_01_240	339_46_65	603_4_57	156_4_1	168_4_1	158_45_401	337_13_57	22_45_240	331_4_147	193_46_184	1228_4_28	404_4_1	259_1_1	111_23_259	278_1_1	122_235_1	138_46_1	257_23_484	24_23_187	206_46_27	48_4_69	46_4_1	45_35_55	137_46_335	41_034_1	1_46_1	3_4_1	181_5_1	219_23_1	508_46_4	2110_35_30	504_4_170	105_23_1	75_23_1	147_035_1	634_34_10	401_1_46	2331_4_15	300_034_724	317_34_367	306_1_128	108_4_56	241_34_25	2479_5_18	242_4_1	93_4_101	192_45_115
883_01_194	150_01_1	319_46_154	578_01_274	339_46_64	603_4_62	156_4_1	168_4_1	158_45_447	337_13_52	22_45_205	331_4_153	193_46_185	1228_4_27	404_4_1	259_1_1	111_23_276	278_1_1	122_235_1	138_46_1	257_23_483	24_23_181	206_46_32	48_4_68	46_4_1	45_35_51	137_46_342	41_034_1	1_46_1	3_4_1	181_5_1	219_23_1	508_46_5	2110_35_26	504_4_158	105_23_1	75_23_1	147_035_1	634_34_8	401_1_36	2331_4_9	300_034_722	317_34_371	306_1_122	108_4_63	241_34_28	2479_5_11	242_4_1	93_4_95	192_45_108
883_01_192	150_01_1	319_46_155	578_01_310	339_46_70	603_4_56	156_4_1	168_4_1	158_45_489	337_13_53	22_45_174	331_4_159	193_46_176	1228_4_24	404_4_1	259_1_1	111_23_305	278_1_1	122_235_1	138_46_1	257_23_447	24_23_168	206_46_30	48_4_59	46_4_1	45_35_41	137_46_358	41_034_1	1_46_1	3_4_1	181_5_1	219_23_1	508_46_3	2110_35_36	504_4_150	105_23_1	75_23_1	147_035_1	634_34_3	401_1_29	2331_4_5	300_034_737	317_34_373	306_1_109	108_4_58	241_34_24	2479_5_8	242_4_1	93_4_98	192_45_94
883_01_203	150_01_1	319_46_149	578_01_319	339_46_68	603_4_57	156_4_1	168_4_1	158_45_519	337_13_49	22_45_158	331_4_148	193_46_164	1228_4_31	404_4_1	259_1_1	111_23_320	278_1_1	122_235_1	138_46_1	257_23_403	24_23_160	206_46_36	48_4_62	46_4_1	45_35_37	137_46_371	41_034_1	1_46_1	3_4_1	181_5_1	219_23_1	508_46_6	2110_35_54	504_4_154	105_23_1	75_23_1	147_035_1	634_34_4	401_1_22	2331_4_5	300_034_781	317_34_387	306_1_82	108_4_58	241_34_22	2479_5_5	242_4_1	93_4_94	192_45_48
883_01_205	150_01_1	319_46_146	578_01_311	339_46_71	603_4_63	156_4_1	168_4_1	158_45_516	337_13_43	22_45_123	331_4_143	193_46_156	1228_4_36	404_4_1	259_1_1	111_23_338	278_1_1	122_235_1	138_46_1	257_23_367	24_23_160	206_46_31	48_4_63	46_4_1	45_35_33	137_46_373	41_034_1	1_46_1	3_4_1	181_5_1	219_23_1	508_46_8	2110_35_67	504_4_168	105_23_1	75_23_1	147_035_1	634_34_5	401_1_17	2331_4_4	300_034_817	317_34_415	306_1_63	108_4_55	241_34_19	2479_5_3	242_4_1	93_4_96	192_45_37
883_01_271	150_01_1	319_46_146	578_01_282	339_46_84	603_4_63	156_4_1	168_4_1	158_45_515	337_13_44	22_45_114	331_4_136	193_46_166	1228_4_40	404_4_1	259_1_1	111_23_318	278_1_1	122_235_1	138_46_1	257_23_360	24_23_177	206_46_23	48_4_61	46_4_1	45_35_23	137_46_375	41_034_1	1_46_1	3_4_1	181_5_1	219_23_1	508_46_8	2110_35_73	504_4_177	105_23_1	75_23_1	147_035_1	634_34_7	401_1_26	2331_4_4	300_034_787	317_34_436	306_1_62	108_4_52	241_34_19	2479_5_3	242_4_1	93_4_83	192_45_37
883_01_300	150_01_1	319_46_137	578_01_208	339_46_82	603_4_56	156_4_1	168_4_1	158_45_480	337_13_38	22_45_113	331_4_141	193_46_161	1228_4_42	404_4_1	259_1_1	111_23_297	278_1_1	122_235_1	138_46_1	257_23_340	24_23_194	206_46_18	48_4_69	46_4_1	45_35_17	137_46_401	41_034_1	1_46_1	3_4_1	181_5_1	219_23_1	508_46_8	2110_35_83	504_4_184	105_23_1	75_23_1	147_035_1	634_34_9	401_1_28	2331_4_3	300_034_788	317_34_466	306_1_67	108_4_52	241_34_16	2479_5_3	242_4_1	93_4_76	192_45_44
883_01_364	150_01_1	319_46_136	578_01_171	339_46_84	603_4_58	156_4_1	168_4_1	158_45_446	337_13_33	22_45_126	331_4_139	193_46_163	1228_4_41	404_4_1	259_1_1	111_23_292	278_1_1	122_235_1	138_46_1	257_23_380	24_23_173	206_46_20	48_4_75	46_4_1	45_35_8	137_46_398	41_034_1	1_46_1	3_4_1	181_5_1	219_23_1	508_46_6	2110_35_88	504_4_187	105_23_1	75_23_1	147_035_1	634_34_5	401_1_37	2331_4_1	300_034_761	317_34_488	306_1_76	108_4_46	241_34_15	2479_5_2	242_4_1	93_4_87	192_45_53
883_01_387	150_01_1	319_46_131	578_01_146	339_46_84	603_4_65	156_4_1	168_4_1	158_45_439	337_13_29	22_45_142	331_4_154	193_46_163	1228_4_38	404_4_1	259_1_1	111_23_267	278_1_1	122_235_1	138_46_1	257_23_398	24_23_144	206_46_18	48_4_82	46_4_1	45_35_5	137_46_416	41_034_1	1_46_1	3_4_1	181_5_1	219_23_1	508_46_4	2110_35_95	504_4_201	105_23_1	75_23_1	147_035_1	634_34_7	401_1_33	2331_4_1	300_034_761	317_34_489	306_1_80	108_4_44	241_34_9	2479_5_2	242_4_1	93_4_87	192_45_53
883_01_398	150_01_1	319_46_132	578_01_117	339_46_80	603_4_68	156_4_1	168_4_1	158_45_414	337_13_19	22_45_169	331_4_152	193_46_161	1228_4_39	404_4_1	259_1_1	111_23_242	278_1_1	122_235_1	138_46_1	257_23_448	24_23_118	48_4_84	46_4_1	45_35_3	137_46_436	41_034_1	1_46_1	3_4_1	181_5_1	219_23_1	508_46_3	2110_35_94	504_4_198	105_23_1	75_23_1	147_035_1	634_34_6	401_1_33	206_46_17	300_034_765	317_34_491	306_1_72	108_4_43	241_34_8	2479_5_1	242_4_1	93_4_90	192_45_59	94_46_39
883_01_415	150_01_1	319_46_139	578_01_92	339_46_84	603_4_70	156_4_1	168_4_1	158_45_399	337_13_17	22_45_189	331_4_146	193_46_167	1228_4_36	259_1_1	111_23_234	278_1_1	122_235_1	138_46_1	257_23_498	24_23_112	48_4_85	46_4_1	45_35_1	137_46_434	41_034_1	1_46_1	3_4_1	404_4_1	219_23_1	401_1_24	2110_35_91	504_4_200	105_23_1	75_23_1	147_035_1	634_34_7	7_4_1	206_46_21	300_034_772	317_34_522	306_1_70	108_4_38	241_34_10	553_23_1	242_4_1	93_4_79	192_45_53	94_46_41	1554_4_87
883_01_382	150_01_1	319_46_150	578_01_96	339_46_95	603_4_79	156_4_1	168_4_1	158_45_381	337_13_17	22_45_205	331_4_137	193_46_164	1228_4_35	259_1_1	111_23_244	278_1_1	122_235_1	138_46_1	257_23_471	24_23_117	48_4_88	46_4_1	137_46_427	41_034_1	1_46_1	3_4_1	404_4_1	219_23_1	401_1_20	2110_35_80	504_4_201	105_23_1	75_23_1	147_035_1	634_34_11	7_4_1	206_46_17	300_034_776	317_34_544	306_1_53	108_4_37	241_34_7	553_23_1	242_4_1	93_4_70	192_45_50	94_46_44	1554_4_79	11_23_1
883_01_401	150_01_1	319_46_149	578_01_91	339_46_100	603_4_83	156_4_1	168_4_1	158_45_354	337_13_19	22_45_209	331_4_123	193_46_175	1228_4_39	259_1_1	111_23_244	278_1_1	122_235_1	138_46_1	257_23_442	24_23_132	48_4_81	46_4_1	137_46_425	41_034_1	1_46_1	3_4_1	404_4_1	219_23_1	401_1_17	2110_35_54	504_4_209	105_23_1	75_23_1	147_035_1	634_34_12	7_4_1	206_46_16	300_034_771	317_34_559	306_1_40	108_4_38	241_34_7	553_23_1	242_4_1	93_4_65	192_45_48	94_46_47	1554_4_78	11_23_1
883_01_379	150_01_1	319_46_137	578_01_108	339_46_96	603_4_82	156_4_1	168_4_1	158_45_376	337_13_19	22_45_207	331_4_125	193_46_175	1228_4_37	259_1_1	111_23_263	278_1_1	122_235_1	138_46_1	257_23_427	24_23_154	48_4_78	46_4_1	137_46_439	41_034_1	1_46_1	3_4_1	404_4_1	219_23_1	401_1_13	2110_35_45	504_4_197	105_23_1	75_23_1	147_035_1	634_34_15	7_4_1	206_46_14	300_034_763	317_34_597	306_1_35	108_4_48	241_34_4	553_23_1	242_4_1	93_4_66	192_45_44	94_46_49	1554_4_72	11_23_1
883_01_404	150_01_1	319_46_135	578_01_108	339_46_99	603_4_69	156_4_1	168_4_1	158_45_425	337_13_17	22_45_192	331_4_118	193_46_186	1228_4_41	259_1_1	111_23_268	278_1_1	122_235_1	138_46_1	257_23_396	24_23_191	48_4_61	46_4_1	137_46_438	41_034_1	1_46_1	3_4_1	404_4_1	219_23_1	401_1_15	2110_35_39	504_4_192	105_23_1	75_23_1	147_035_1	634_34_16	7_4_1	206_46_11	300_034_754	317_34_602	306_1_41	108_4_57	241_34_1	553_23_1	242_4_1	93_4_61	192_45_51	94_46_56	1554_4_68	11_23_1
883_01_399	150_01_1	319_46_139	578_01_125	339_46_104	603_4_78	156_4_1	168_4_1	158_45_468	337_13_17	22_45_173	331_4_118	193_46_195	1228_4_39	259_1_1	111_23_275	278_1_1	122_235_1	138_46_1	257_23_385	24_23_231	48_4_59	46_4_1	137_46_440	41_034_1	1_46_1	3_4_1	404_4_1	219_23_1	401_1_14	2110_35_45	504_4_189	105_23_1	75_23_1	147_035_1	634_34_17	7_4_1	206_46_18	300_034_751	317_34_602	306_1_42	108_4_52	241_34_1	553_23_1	242_4_1	93_4_56	192_45_67	94_46_58	1554_4_62	11_23_1
883_01_381	150_01_1	319_46_126	578_01_124	339_46_103	603_4_86	156_4_1	168_4_1	158_45_527	337_13_24	22_45_155	331_4_120	193_46_180	1228_4_37	259_1_1	111_23_265	278_1_1	122_235_1	138_46_1	257_23_395	24_23_248	48_4_66	46_4_1	41_034_1	1_46_1	3_4_1	404_4_1	219_23_1	401_1_13	2110_35_52	504_4_185	105_23_1	75_23_1	147_035_1	634_34_11	7_4_1	206_46_15	300_034_733	317_34_612	306_1_36	108_4_52	267_4_77	553_23_1	242_4_1	93_4_63	192_45_90	94_46_67	1554_4_64	11_23_1	903_23_25
883_01_371	150_01_1	319_46_122	578_01_145	339_46_87	603_4_79	156_4_1	168_4_1	158_45_578	337_13_26	22_45_156	331_4_99	193_46_174	1228_4_44	259_1_1	111_23_274	278_1_1	122_235_1	138_46_1	257_23_432	24_23_248	48_4_59	46_4_1	41_034_1	1_46_1	3_4_1	404_4_1	219_23_1	401_1_16	2110_35_67	504_4_181	105_23_1	75_23_1	147_035_1	634_34_13	7_4_1	206_46_18	300_034_710	317_34_621	306_1_34	108_4_53	267_4_81	553_23_1	242_4_1	93_4_68	192_45_127	94_46_65	1554_4_73	11_23_1	903_23_24
883_01_385	150_01_1	319_46_122	578_01_129	339_46_78	603_4_84	156_4_1	168_4_1	158_45_627	337_13_40	22_45_167	331_4_96	193_46_161	1228_4_51	259_1_1	111_23_278	278_1_1	122_235_1	138_46_1	257_23_455	24_23_226	48_4_57	46_4_1	41_034_1	1_46_1	3_4_1	404_4_1	219_23_1	401_1_18	2110_35_75	504_4_174	105_23_1	75_23_1	147_035_1	634_34_7	7_4_1	206_46_23	300_034_673	317_34_647	306_1_25	108_4_42	267_4_87	553_23_1	242_4_1	93_4_58	192_45_168	94_46_62	1554_4_80	11_23_1	903_23_30
883_01_381	150_01_1	319_46_113	578_01_131	339_46_71	603_4_85	156_4_1	168_4_1	158_45_653	337_13_57	22_45_182	331_4_85	193_46_155	1228_4_57	259_1_1	111_23_264	278_1_1	122_235_1	138_46_1	257_23_457	24_23_173	48_4_48	46_4_1	41_034_1	1_46_1	3_4_1	404_4_1	219_23_1	401_1_18	2110_35_71	504_4_176	105_23_1	75_23_1	147_035_1	634_34_7	7_4_1	206_46_26	300_034_679	317_34_658	306_1_22	108_4_40	267_4_79	553_23_1	242_4_1	93_4_53	192_45_179	94_46_53	1554_4_81	11_23_1	903_23_36
883_01_359	150_01_1	319_46_100	578_01_116	339_46_71	603_4_81	156_4_1	168_4_1	158_45_645	337_13_64	22_45_201	331_4_93	193_46_167	1228_4_65	259_1_1	111_23_249	278_1_1	122_235_1	138_46_1	257_23_443	24_23_141	48_4_45	46_4_1	41_034_1	1_46_1	3_4_1	404_4_1	219_23_1	401_1_18	2110_35_71	504_4_163	105_23_1	75_23_1	147_035_1	634_34_5	7_4_1	206_46_29	300_034_661	317_34_664	306_1_14	108_4_37	267_4_84	553_23_1	242_4_1	93_4_51	192_45_191	94_46_49	1554_4_85	11_23_1	903_23_42
883_01_358	150_01_1	319_46_109	578_01_109	339_46_70	603_4_84	156_4_1	168_4_1	158_45_621	337_13_72	22_45_217	331_4_95	193_46_183	1228_4_71	259_1_1	111_23_213	278_1_1	122_235_1	138_46_1	257_23_439	24_23_123	48_4_46	46_4_1	41_034_1	1_46_1	3_4_1	404_4_1	219_23_1	401_1_9	2110_35_58	504_4_158	105_23_1	75_23_1	147_035_1	634_34_3	7_4_1	206_46_37	300_034_654	317_34_686	306_1_9	108_4_42	267_4_93	553_23_1	242_4_1	93_4_55	192_45_177	94_46_41	1554_4_89	11_23_1	903_23_50
883_01_347	150_01_1	319_46_89	578_01_100	339_46_77	603_4_82	156_4_1	168_4_1	158_45_626	337_13_68	22_45_240	331_4_103	193_46_197	1228_4_78	259_1_1	111_23_193	278_1_1	122_235_1	138_46_1	257_23_419	24_23_94	48_4_39	46_4_1	41_034_1	1_46_1	3_4_1	404_4_1	219_23_1	401_1_9	2110_35_46	504_4_168	105_23_1	75_23_1	147_035_1	634_34_1	7_4_1	206_46_39	300_034_672	317_34_688	306_1_8	108_4_43	267_4_94	553_23_1	242_4_1	93_4_55	192_45_154	94_46_39	1554_4_87	11_23_1	903_23_53
883_01_351	150_01_1	319_46_80	578_01_96	339_46_80	603_4_70	156_4_1	168_4_1	158_45_592	337_13_80	22_45_227	331_4_122	193_46_194	1228_4_76	259_1_1	111_23_179	278_1_1	138_46_1	257_23_409	24_23_78	48_4_37	46_4_1	41_034_1	1_46_1	3_4_1	404_4_1	219_23_1	401_1_8	2110_35_42	504_4_168	105_23_1	75_23_1	147_035_1	122_235_1	7_4_1	206_46_51	300_034_682	317_34_707	306_1_13	108_4_43	267_4_86	553_23_1	242_4_1	93_4_54	192_45_121	94_46_32	1554_4_90	11_23_1	903_23_59	39_34_1
883_01_365	150_01_1	319_46_68	578_01_85	339_46_72	603_4_80	156_4_1	168_4_1	158_45_580	337_13_77	22_45_223	331_4_126	193_46_191	1228_4_77	259_1_1	111_23_145	278_1_1	138_46_1	257_23_373	24_23_69	48_4_37	46_4_1	41_034_1	1_46_1	3_4_1	404_4_1	219_23_1	401_1_13	2110_35_48	504_4_163	105_23_1	75_23_1	147_035_1	122_235_1	7_4_1	206_46_57	300_034_664	317_34_684	306_1_13	108_4_43	267_4_95	553_23_1	242_4_1	93_4_44	192_45_107	94_46_31	1554_4_92	11_23_1	903_23_56	39_34_1
883_01_360	150_01_1	319_46_65	578_01_88	339_46_71	603_4_78	156_4_1	168_4_1	158_45_600	337_13_82	22_45_191	331_4_137	193_46_198	1228_4_74	259_1_1	111_23_118	278_1_1	138_46_1	257_23_374	24_23_72	48_4_41	46_4_1	41_034_1	1_46_1	3_4_1	404_4_1	219_23_1	401_1_14	2110_35_59	504_4_177	105_23_1	75_23_1	147_035_1	122_235_1	7_4_1	206_46_57	300_034_665	317_34_643	306_1_20	108_4_44	267_4_99	553_23_1	242_4_1	93_4_39	192_45_76	94_46_29	1554_4_101	11_23_1	903_23_59	39_34_1
883_01_367	150_01_1	319_46_56	578_01_89	339_46_76	603_4_70	156_4_1	168_4_1	158_45_610	337_13_86	22_45_174	331_4_158	193_46_200	1228_4_68	259_1_1	111_23_94	278_1_1	138_46_1	257_23_380	24_23_91	48_4_38	46_4_1	41_034_1	1_46_1	3_4_1	404_4_1	219_23_1	401_1_17	2110_35_68	504_4_183	105_23_1	75_23_1	147_035_1	122_235_1	7_4_1	206_46_58	300_034_641	317_34_646	306_1_26	108_4_48	267_4_92	553_23_1	242_4_1	93_4_42	192_45_64	94_46_23	1554_4_106	11_23_1	903_23_51	39_34_1
883_01_376	150_01_1	319_46_58	578_01_74	339_46_71	603_4_70	156_4_1	168_4_1	158_45_643	337_13_86	22_45_167	331_4_162	193_46_215	1228_4_73	259_1_1	111_23_73	278_1_1	138_46_1	257_23_401	24_23_111	48_4_44	46_4_1	41_034_1	1_46_1	3_4_1	404_4_1	219_23_1	401_1_19	2110_35_80	504_4_182	105_23_1	75_23_1	147_035_1	122_235_1	7_4_1	206_46_49	300_034_623	317_34_637	306_1_39	108_4_48	267_4_95	553_23_1	242_4_1	93_4_40	192_45_59	94_46_21	1554_4_111	11_23_1	903_23_38	39_34_1
883_01_391	150_01_1	319_46_54	578_01_83	339_46_68	603_4_59	156_4_1	168_4_1	158_45_684	337_13_79	22_45_177	331_4_147	193_46_236	1228_4_73	259_1_1	111_23_82	278_1_1	138_46_1	257_23_433	24_23_151	48_4_53	46_4_1	41_034_1	1_46_1	3_4_1	404_4_1	219_23_1	401_1_19	2110_35_105	504_4_190	105_23_1	75_23_1	147_035_1	122_235_1	7_4_1	206_46_51	300_034_611	317_34_644	306_1_42	108_4_50	267_4_102	553_23_1	242_4_1	93_4_39	192_45_57	94_46_16	1554_4_104	11_23_1	903_23_24	39_34_1
883_01_414	150_01_1	319_46_55	578_01_85	339_46_74	603_4_56	156_4_1	168_4_1	158_45_740	337_13_74	22_45_179	331_4_131	193_46_246	1228_4_78	259_1_1	111_23_99	278_1_1	138_46_1	257_23_481	24_23_172	48_4_54	46_4_1	41_034_1	1_46_1	3_4_1	404_4_1	219_23_1	401_1_14	2110_35_112	504_4_180	105_23_1	75_23_1	147_035_1	122_235_1	7_4_1	206_46_44	300_034_615	317_34_616	306_1_61	108_4_44	267_4_103	553_23_1	242_4_1	93_4_36	192_45_53	94_46_13	1554_4_96	11_23_1	903_23_11	39_34_1
883_01_408	150_01_1	319_46_54	578_01_92	339_46_74	603_4_49	156_4_1	168_4_1	158_45_764	337_13_71	22_45_189	331_4_116	193_46_242	1228_4_66	259_1_1	111_23_124	278_1_1	138_46_1	257_23_547	24_23_189	48_4_52	46_4_1	41_034_1	1_46_1	3_4_1	404_4_1	219_23_1	401_1_10	2110_35_113	504_4_164	105_23_1	75_23_1	147_035_1	122_235_1	7_4_1	206_46_47	300_034_648	317_34_608	306_1_64	108_4_30	267_4_115	553_23_1	242_4_1	93_4_29	192_45_52	94_46_14	1554_4_99	11_23_1	903_23_7	39_34_1
883_01_416	150_01_1	319_46_43	578_01_85	339_46_81	603_4_37	156_4_1	168_4_1	158_45_782	337_13_76	22_45_180	331_4_100	193_46_232	1228_4_57	259_1_1	111_23_139	278_1_1	138_46_1	257_23_567	24_23_187	48_4_48	46_4_1	41_034_1	1_46_1	3_4_1	404_4_1	219_23_1	401_1_8	2110_35_112	504_4_169	105_23_1	75_23_1	147_035_1	122_235_1	7_4_1	206_46_55	300_034_668	317_34_605	306_1_80	108_4_26	267_4_113	553_23_1	242_4_1	93_4_29	192_45_76	94_46_16	1554_4_108	11_23_1	903_23_2	39_34_1
883_01_390	150_01_1	319_46_39	578_01_95	339_46_81	603_4_39	156_4_1	168_4_1	158_45_794	337_13_78	22_45_181	331_4_98	193_46_241	1228_4_52	259_1_1	111_23_136	278_1_1	138_46_1	257_23_573	24_23_192	48_4_51	46_4_1	41_034_1	1_46_1	3_4_1	404_4_1	219_23_1	401_1_2	2110_35_108	504_4_175	105_23_1	75_23_1	147_035_1	122_235_1	7_4_1	206_46_59	300_034_680	317_34_591	306_1_65	108_4_28	267_4_119	553_23_1	242_4_1	93_4_28	192_45_94	94_46_13	1554_4_113	11_23_1	903_23_2	39_34_1
883_01_374	150_01_1	319_46_36	578_01_87	339_46_80	603_4_33	156_4_1	168_4_1	158_45_812	337_13_86	22_45_175	331_4_99	193_46_236	1228_4_55	259_1_1	111_23_150	278_1_1	138_46_1	257_23_597	24_23_162	48_4_53	46_4_1	41_034_1	1_46_1	3_4_1	404_4_1	219_23_1	401_1_1	2110_35_91	504_4_173	105_23_1	75_23_1	147_035_1	122_235_1	7_4_1	206_46_48	300_034_700	317_34_586	306_1_58	108_4_30	267_4_120	553_23_1	242_4_1	93_4_31	192_45_132	94_46_15	1554_4_115	11_23_1	39_34_1	1715_1_65
883_01_327	150_01_1	319_46_38	578_01_95	339_46_63	603_4_29	156_4_1	168_4_1	158_45_829	337_13_87	22_45_175	331_4_106	193_46_230	1228_4_53	111_23_139	278_1_1	138_46_1	257_23_602	24_23_144	48_4_48	46_4_1	41_034_1	1_46_1	3_4_1	404_4_1	219_23_1	7_4_1	2110_35_77	504_4_162	105_23_1	75_23_1	147_035_1	122_235_1	206_46_44	300_034_689	317_34_590	306_1_42	108_4_26	267_4_125	553_23_1	242_4_1	93_4_34	192_45_155	94_46_20	1554_4_113	11_23_1	39_34_1	1715_1_66	924_235_1	908_035_160
883_01_278	150_01_1	319_46_35	578_01_102	339_46_62	603_4_26	156_4_1	168_4_1	158_45_829	337_13_91	22_45_184	331_4_113	193_46_242	1228_4_59	111_23_124	278_1_1	138_46_1	257_23_651	24_23_125	48_4_36	46_4_1	41_034_1	1_46_1	3_4_1	404_4_1	219_23_1	7_4_1	2110_35_74	504_4_159	105_23_1	75_23_1	147_035_1	122_235_1	206_46_44	300_034_693	317_34_565	306_1_48	108_4_23	267_4_112	553_23_1	242_4_1	93_4_42	192_45_166	94_46_20	1554_4_109	11_23_1	39_34_1	1715_1_54	924_235_1	908_035_153
883_01_245	150_01_1	319_46_31	578_01_126	339_46_71	603_4_28	156_4_1	168_4_1	158_45_818	337_13_85	22_45_192	331_4_118	193_46_239	1228_4_61	111_23_113	278_1_1	138_46_1	257_23_670	24_23_121	48_4_35	46_4_1	41_034_1	1_46_1	3_4_1	404_4_1	219_23_1	7_4_1	2110_35_64	504_4_154	105_23_1	75_23_1	147_035_1	122_235_1	206_46_45	300_034_704	317_34_575	306_1_44	108_4_26	267_4_121	553_23_1	242_4_1	93_4_47	192_45_164	94_46_25	1554_4_112	11_23_1	39_34_1	1715_1_43	924_235_1	908_035_134
883_01_224	150_01_1	319_46_37	578_01_137	339_46_65	603_4_35	156_4_1	168_4_1	158_45_781	337_13_91	22_45_204	331_4_121	193_46_245	1228_4_63	111_23_95	278_1_1	138_46_1	257_23_671	24_23_115	48_4_34	46_4_1	41_034_1	1_46_1	3_4_1	404_4_1	219_23_1	7_4_1	2110_35_51	504_4_164	105_23_1	75_23_1	147_035_1	122_235_1	206_46_42	300_034_710	317_34_580	306_1_46	108_4_18	267_4_128	553_23_1	242_4_1	93_4_48	192_45_162	94_46_24	1554_4_113	11_23_1	39_34_1	1715_1_42	924_235_1	908_035_115
883_01_255	150_01_1	319_46_39	578_01_164	339_46_73	603_4_41	156_4_1	168_4_1	158_45_748	337_13_70	22_45_181	331_4_115	193_46_255	1228_4_67	111_23_73	278_1_1	138_46_1	257_23_671	24_23_116	48_4_37	46_4_1	41_034_1	1_46_1	3_4_1	404_4_1	219_23_1	7_4_1	2110_35_38	504_4_165	105_23_1	75_23_1	147_035_1	122_235_1	206_46_35	300_034_766	317_34_564	306_1_41	108_4_24	267_4_134	553_23_1	242_4_1	93_4_53	192_45_141	94_46_26	1554_4_106	11_23_1	39_34_1	1715_1_42	924_235_1	908_035_94
883_01_249	150_01_1	319_46_39	578_01_158	339_46_67	603_4_43	156_4_1	168_4_1	158_45_679	337_13_66	22_45_181	331_4_107	193_46_229	1228_4_66	111_23_71	278_1_1	138_46_1	257_23_635	24_23_108	48_4_37	46_4_1	41_034_1	1_46_1	3_4_1	404_4_1	219_23_1	7_4_1	2110_35_32	504_4_170	105_23_1	75_23_1	147_035_1	122_235_1	206_46_34	300_034_795	317_34_569	306_1_36	108_4_25	267_4_149	553_23_1	242_4_1	93_4_55	192_45_127	94_46_25	1554_4_102	11_23_1	39_34_1	1715_1_32	924_235_1	908_035_85
883_01_289	150_01_1	319_46_41	578_01_155	339_46_69	603_4_47	156_4_1	168_4_1	158_45_670	337_13_60	22_45_163	331_4_106	193_46_223	1228_4_81	111_23_68	278_1_1	138_46_1	257_23_567	24_23_116	48_4_26	46_4_1	41_034_1	1_46_1	3_4_1	404_4_1	219_23_1	7_4_1	2110_35_29	504_4_176	105_23_1	75_23_1	147_035_1	122_235_1	206_46_28	300_034_794	317_34_589	306_1_28	108_4_25	267_4_139	553_23_1	242_4_1	93_4_53	192_45_132	94_46_34	1554_4_96	11_23_1	39_34_1	1715_1_32	924_235_1	908_035_78
883_01_298	150_01_1	319_46_37	578_01_141	339_46_65	603_4_40	156_4_1	168_4_1	158_45_699	337_13_63	22_45_150	331_4_108	193_46_225	1228_4_82	111_23_71	278_1_1	138_46_1	257_23_518	24_23_130	48_4_19	46_4_1	41_034_1	1_46_1	3_4_1	404_4_1	219_23_1	7_4_1	2110_35_22	504_4_175	105_23_1	75_23_1	147_035_1	122_235_1	206_46_31	300_034_825	317_34_566	306_1_32	108_4_23	267_4_137	553_23_1	242_4_1	93_4_57	192_45_134	94_46_33	1554_4_105	11_23_1	39_34_1	1715_1_32	924_235_1	908_035_59
883_01_305	150_01_1	319_46_39	578_01_121	339_46_63	603_4_45	156_4_1	168_4_1	158_45_727	337_13_81	22_45_133	331_4_109	193_46_228	1228_4_81	111_23_100	278_1_1	138_46_1	257_23_528	24_23_155	48_4_11	46_4_1	41_034_1	1_46_1	3_4_1	404_4_1	219_23_1	7_4_1	2110_35_14	504_4_184	105_23_1	75_23_1	147_035_1	122_235_1	206_46_32	300_034_852	317_34_541	306_1_36	108_4_20	267_4_148	553_23_1	242_4_1	93_4_47	192_45_119	94_46_34	1554_4_103	11_23_1	39_34_1	1715_1_34	924_235_1	908_035_40
883_01_310	150_01_1	319_46_41	578_01_105	339_46_63	603_4_52	156_4_1	168_4_1	158_45_748	337_13_99	22_45_161	331_4_113	193_46_226	1228_4_78	111_23_118	278_1_1	138_46_1	257_23_538	24_23_180	48_4_10	46_4_1	41_034_1	1_46_1	3_4_1	404_4_1	219_23_1	7_4_1	2110_35_11	504_4_179	105_23_1	75_23_1	147_035_1	122_235_1	206_46_24	300_034_826	317_34_524	306_1_58	108_4_22	267_4_166	553_23_1	242_4_1	93_4_48	192_45_116	94_46_35	1554_4_117	11_23_1	39_34_1	1715_1_40	924_235_1	908_035_24
883_01_300	150_01_1	319_46_41	578_01_81	339_46_69	603_4_60	156_4_1	168_4_1	158_45_767	337_13_118	22_45_168	331_4_108	193_46_238	1228_4_81	111_23_118	278_1_1	138_46_1	257_23_562	24_23_195	48_4_10	46_4_1	41_034_1	1_46_1	3_4_1	404_4_1	219_23_1	7_4_1	2110_35_9	504_4_182	105_23_1	75_23_1	147_035_1	122_235_1	206_46_35	300_034_839	317_34_494	306_1_74	108_4_23	267_4_168	553_23_1	242_4_1	93_4_48	192_45_91	94_46_31	1554_4_127	11_23_1	39_34_1	1715_1_61	924_235_1	908_035_22
883_01_313	150_01_1	319_46_39	578_01_70	339_46_70	603_4_59	156_4_1	168_4_1	158_45_759	337_13_121	22_45_186	331_4_107	193_46_239	1228_4_74	111_23_112	278_1_1	138_46_1	257_23_595	24_23_192	48_4_11	46_4_1	41_034_1	1_46_1	3_4_1	404_4_1	219_23_1	7_4_1	2110_35_11	504_4_177	105_23_1	75_23_1	147_035_1	122_235_1	206_46_40	300_034_813	317_34_470	306_1_95	108_4_29	267_4_180	553_23_1	242_4_1	93_4_46	192_45_74	94_46_32	1554_4_121	11_23_1	39_34_1	1715_1_69	924_235_1	908_035_28
883_01_319	150_01_1	319_46_39	578_01_57	339_46_85	603_4_63	156_4_1	168_4_1	158_45_720	337_13_115	22_45_198	331_4_93	193_46_236	1228_4_77	111_23_99	278_1_1	138_46_1	257_23_632	24_23_179	48_4_8	46_4_1	41_034_1	1_46_1	3_4_1	404_4_1	219_23_1	7_4_1	2110_35_10	504_4_163	105_23_1	75_23_1	147_035_1	122_235_1	206_46_46	300_034_813	317_34_446	306_1_108	108_4_30	267_4_175	553_23_1	242_4_1	93_4_48	192_45_95	94_46_30	1554_4_106	11_23_1	39_34_1	1715_1_90	924_235_1	908_035_37
883_01_311	150_01_1	319_46_40	578_01_45	339_46_84	603_4_70	156_4_1	168_4_1	158_45_653	337_13_100	22_45_198	331_4_72	193_46_236	1228_4_74	111_23_96	278_1_1	138_46_1	257_23_662	24_23_151	48_4_7	46_4_1	41_034_1	1_46_1	3_4_1	404_4_1	219_23_1	7_4_1	2110_35_9	504_4_161	105_23_1	75_23_1	147_035_1	122_235_1	206_46_57	300_034_829	317_34_420	306_1_137	108_4_32	267_4_167	553_23_1	242_4_1	93_4_50	192_45_132	94_46_25	1554_4_106	11_23_1	39_34_1	1715_1_93	924_235_1	908_035_59
883_01_323	150_01_1	319_46_43	578_01_38	339_46_93	603_4_67	156_4_1	168_4_1	158_45_616	337_13_88	22_45_208	331_4_76	193_46_224	1228_4_76	111_23_94	278_1_1	138_46_1	257_23_655	24_23_139	48_4_10	46_4_1	41_034_1	1_46_1	3_4_1	404_4_1	219_23_1	7_4_1	2110_35_8	504_4_152	105_23_1	75_23_1	147_035_1	122_235_1	206_46_74	300_034_815	317_34_398	306_1_143	108_4_34	267_4_156	553_23_1	242_4_1	93_4_45	192_45_200	94_46_29	1554_4_94	11_23_1	39_34_1	1715_1_103	924_235_1	908_035_87
883_01_308	150_01_1	319_46_48	578_01_41	339_46_94	603_4_62	156_4_1	168_4_1	158_45_576	337_13_85	22_45_197	331_4_68	193_46_224	1228_4_62	111_23_85	278_1_1	138_46_1	257_23_628	24_23_138	48_4_11	46_4_1	41_034_1	1_46_1	3_4_1	404_4_1	219_23_1	7_4_1	2110_35_11	504_4_164	105_23_1	75_23_1	147_035_1	122_235_1	206_46_85	300_034_855	317_34_389	306_1_157	108_4_34	267_4_144	553_23_1	242_4_1	93_4_47	192_45_256	94_46_23	1554_4_88	11_23_1	39_34_1	1715_1_110	924_235_1	908_035_102
883_01_270	150_01_1	319_46_44	578_01_55	339_46_103	603_4_63	156_4_1	168_4_1	158_45_573	337_13_83	22_45_186	331_4_69	193_46_219	1228_4_58	111_23_87	278_1_1	138_46_1	257_23_618	24_23_142	48_4_12	46_4_1	41_034_1	1_46_1	3_4_1	404_4_1	219_23_1	7_4_1	2110_35_16	504_4_163	105_23_1	75_23_1	147_035_1	122_235_1	206_46_93	300_034_861	317_34_365	306_1_163	108_4_32	267_4_147	553_23_1	242_4_1	93_4_41	192_45_315	94_46_21	1554_4_85	11_23_1	39_34_1	1715_1_116	924_235_1	908_035_136
883_01_260	150_01_1	319_46_49	578_01_64	339_46_98	603_4_56	156_4_1	168_4_1	158_45_595	337_13_74	22_45_165	331_4_67	193_46_208	1228_4_59	111_23_84	278_1_1	138_46_1	257_23_559	24_23_153	48_4_13	46_4_1	41_034_1	1_46_1	3_4_1	404_4_1	219_23_1	7_4_1	2110_35_16	504_4_156	105_23_1	75_23_1	147_035_1	122_235_1	206_46_102	300_034_854	317_34_394	306_1_152	108_4_32	267_4_140	553_23_1	242_4_1	93_4_39	192_45_344	94_46_20	1554_4_75	11_23_1	39_34_1	1715_1_118	924_235_1	908_035_149
883_01_258	150_01_1	319_46_45	578_01_78	339_46_103	603_4_49	156_4_1	168_4_1	158_45_639	337_13_79	22_45_136	331_4_52	193_46_214	1228_4_64	111_23_84	278_1_1	138_46_1	257_23_522	24_23_186	48_4_10	46_4_1	41_034_1	1_46_1	3_4_1	404_4_1	219_23_1	7_4_1	2110_35_17	504_4_149	105_23_1	75_23_1	147_035_1	122_235_1	206_46_108	300_034_852	317_34_387	306_1_143	108_4_30	267_4_145	553_23_1	242_4_1	93_4_37	192_45_345	94_46_16	1554_4_58	11_23_1	39_34_1	1715_1_93	924_235_1	908_035_147
883_01_235	150_01_1	319_46_33	578_01_88	339_46_103	603_4_48	156_4_1	168_4_1	158_45_662	337_13_81	22_45_111	331_4_39	193_46_200	1228_4_70	111_23_91	278_1_1	138_46_1	257_23_520	24_23_217	48_4_10	46_4_1	41_034_1	1_46_1	3_4_1	404_4_1	219_23_1	7_4_1	2110_35_11	504_4_137	105_23_1	75_23_1	147_035_1	122_235_1	206_46_94	300_034_875	317_34_393	306_1_125	108_4_24	267_4_150	553_23_1	242_4_1	93_4_31	192_45_317	94_46_16	1554_4_54	11_23_1	39_34_1	1715_1_81	924_235_1	908_035_123
883_01_212	150_01_1	319_46_33	578_01_107	339_46_90	603_4_42	156_4_1	168_4_1	158_45_663	337_13_76	22_45_89	331_4_32	193_46_200	1228_4_72	111_23_91	278_1_1	138_46_1	257_23_552	24_23_229	48_4_7	46_4_1	41_034_1	1_46_1	3_4_1	404_4_1	219_23_1	7_4_1	2110_35_11	504_4_159	105_23_1	75_23_1	147_035_1	122_235_1	206_46_95	300_034_875	317_34_387	306_1_111	108_4_19	267_4_146	553_23_1	242_4_1	93_4_33	192_45_247	94_46_17	1554_4_60	11_23_1	39_34_1	1715_1_61	924_235_1	908_035_81
883_01_194	150_01_1	319_46_32	578_01_106	339_46_93	603_4_41	156_4_1	168_4_1	158_45_630	337_13_73	22_45_81	331_4_28	193_46_206	1228_4_69	111_23_103	278_1_1	138_46_1	257_23_635	24_23_239	48_4_6	46_4_1	41_034_1	1_46_1	3_4_1	404_4_1	219_23_1	7_4_1	2110_35_15	504_4_161	105_23_1	75_23_1	147_035_1	122_235_1	206_46_95	300_034_901	317_34_382	306_1_100	108_4_19	267_4_144	553_23_1	242_4_1	93_4_27	192_45_188	94_46_15	1554_4_60	11_23_1	39_34_1	1715_1_48	924_235_1	908_035_60
883_01_176	150_01_1	319_46_31	578_01_110	339_46_82	603_4_34	156_4_1	168_4_1	158_45_677	337_13_80	22_45_74	331_4_21	193_46_209	1228_4_73	111_23_107	278_1_1	138_46_1	257_23_677	24_23_238	48_4_4	46_4_1	41_034_1	1_46_1	3_4_1	404_4_1	219_23_1	7_4_1	2110_35_22	504_4_167	105_23_1	75_23_1	147_035_1	122_235_1	206_46_93	300_034_908	317_34_386	306_1_102	108_4_19	267_4_149	553_23_1	242_4_1	93_4_32	192_45_165	94_46_19	1554_4_70	11_23_1	39_34_1	1715_1_38	924_235_1	908_035_35
883_01_156	150_01_1	319_46_25	578_01_108	339_46_97	603_4_26	156_4_1	168_4_1	158_45_690	337_13_78	22_45_83	331_4_33	193_46_207	1228_4_73	111_23_120	278_1_1	138_46_1	257_23_710	24_23_235	48_4_3	46_4_1	41_034_1	1_46_1	3_4_1	404_4_1	219_23_1	7_4_1	2110_35_24	504_4_168	105_23_1	75_23_1	147_035_1	122_235_1	206_46_83	300_034_864	317_34_382	306_1_106	108_4_20	267_4_157	553_23_1	242_4_1	93_4_34	192_45_167	94_46_19	1554_4_73	11_23_1	39_34_1	1715_1_28	924_235_1	908_035_19
883_01_147	150_01_1	319_46_24	578_01_97	339_46_105	603_4_22	156_4_1	168_4_1	158_45_695	337_13_74	22_45_87	331_4_42	193_46_217	1228_4_71	111_23_119	278_1_1	138_46_1	257_23_721	24_23_250	48_4_2	46_4_1	41_034_1	1_46_1	3_4_1	404_4_1	219_23_1	7_4_1	2110_35_25	504_4_180	105_23_1	75_23_1	147_035_1	122_235_1	206_46_81	300_034_866	317_34_391	306_1_97	108_4_17	267_4_160	553_23_1	242_4_1	93_4_34	192_45_201	94_46_17	1554_4_82	11_23_1	39_34_1	1715_1_26	924_235_1	908_035_11
883_01_145	150_01_1	319_46_20	578_01_82	339_46_113	603_4_17	156_4_1	168_4_1	158_45_700	337_13_75	22_45_85	331_4_50	193_46_196	1228_4_71	111_23_135	278_1_1	138_46_1	257_23_699	24_23_254	48_4_1	46_4_1	41_034_1	1_46_1	3_4_1	404_4_1	219_23_1	7_4_1	2110_35_26	504_4_181	105_23_1	75_23_1	147_035_1	122_235_1	206_46_76	300_034_826	317_34_408	306_1_93	108_4_21	267_4_167	553_23_1	242_4_1	93_4_38	192_45_236	94_46_19	1554_4_86	11_23_1	39_34_1	1715_1_28	924_235_1	908_035_12
883_01_170	150_01_1	319_46_22	578_01_83	339_46_117	603_4_16	156_4_1	168_4_1	158_45_708	337_13_62	22_45_91	331_4_58	193_46_177	1228_4_63	111_23_147	278_1_1	138_46_1	257_23_653	24_23_232	1715_1_42	46_4_1	41_034_1	1_46_1	3_4_1	404_4_1	219_23_1	7_4_1	2110_35_26	504_4_195	75_23_1	147_035_1	122_235_1	206_46_71	300_034_790	317_34_412	306_1_85	108_4_25	267_4_186	553_23_1	242_4_1	93_4_37	192_45_259	94_46_18	105_23_1	11_23_1	39_34_1	1554_4_84	924_235_1	908_035_15	862_13_1
883_01_183	150_01_1	319_46_25	578_01_74	339_46_110	603_4_14	156_4_1	168_4_1	158_45_658	337_13_55	22_45_90	331_4_64	193_46_177	1228_4_66	111_23_156	278_1_1	138_46_1	257_23_588	24_23_200	1715_1_46	46_4_1	41_034_1	1_46_1	3_4_1	404_4_1	219_23_1	7_4_1	2110_35_23	504_4_213	75_23_1	147_035_1	122_235_1	206_46_74	300_034_773	317_34_406	306_1_70	108_4_22	267_4_190	553_23_1	242_4_1	93_4_43	192_45_279	94_46_14	105_23_1	11_23_1	39_34_1	1554_4_92	924_235_1	908_035_16	862_13_1
883_01_208	150_01_1	319_46_32	578_01_86	339_46_108	603_4_9	156_4_1	168_4_1	158_45_604	337_13_46	22_45_94	331_4_80	193_46_186	1228_4_64	111_23_186	278_1_1	138_46_1	257_23_536	24_23_168	1715_1_44	46_4_1	41_034_1	1_46_1	3_4_1	404_4_1	219_23_1	7_4_1	2110_35_19	504_4_232	75_23_1	147_035_1	122_235_1	206_46_82	300_034_763	317_34_418	306_1_65	108_4_27	267_4_200	553_23_1	242_4_1	93_4_40	192_45_278	94_46_13	105_23_1	11_23_1	39_34_1	1554_4_74	924_235_1	908_035_14	862_13_1
883_01_213	150_01_1	319_46_34	578_01_84	339_46_109	603_4_8	156_4_1	168_4_1	158_45_563	337_13_28	22_45_90	331_4_92	193_46_184	1228_4_67	111_23_198	278_1_1	138_46_1	257_23_507	24_23_133	1715_1_38	46_4_1	41_034_1	1_46_1	3_4_1	404_4_1	219_23_1	7_4_1	2110_35_22	504_4_242	75_23_1	147_035_1	122_235_1	206_46_89	300_034_762	317_34_456	306_1_58	108_4_31	267_4_206	553_23_1	242_4_1	93_4_38	192_45_255	94_46_10	105_23_1	11_23_1	39_34_1	1554_4_82	924_235_1	908_035_7	862_13_1
883_01_217	150_01_1	319_46_29	578_01_94	339_46_105	603_4_9	156_4_1	168_4_1	158_45_543	337_13_28	22_45_83	331_4_101	193_46_176	1228_4_66	111_23_200	278_1_1	138_46_1	257_23_480	24_23_87	1715_1_27	46_4_1	41_034_1	1_46_1	3_4_1	404_4_1	219_23_1	7_4_1	2110_35_22	504_4_259	75_23_1	147_035_1	122_235_1	206_46_107	300_034_751	317_34_491	306_1_58	108_4_34	267_4_211	553_23_1	242_4_1	93_4_38	192_45_248	94_46_17	105_23_1	11_23_1	39_34_1	1554_4_88	924_235_1	908_035_6	862_13_1
883_01_209	150_01_1	319_46_22	578_01_98	339_46_107	603_4_12	156_4_1	168_4_1	158_45_532	337_13_24	22_45_76	331_4_110	193_46_182	1228_4_66	111_23_219	278_1_1	138_46_1	257_23_447	24_23_71	1715_1_16	46_4_1	41_034_1	1_46_1	3_4_1	404_4_1	219_23_1	7_4_1	2110_35_36	504_4_264	75_23_1	147_035_1	122_235_1	206_46_119	300_034_742	317_34_510	306_1_67	108_4_39	267_4_207	553_23_1	242_4_1	93_4_34	192_45_215	94_46_16	105_23_1	11_23_1	39_34_1	1554_4_89	924_235_1	908_035_2	862_13_1
883_01_208	150_01_1	319_46_20	578_01_96	339_46_105	603_4_12	156_4_1	168_4_1	158_45_521	337_13_19	22_45_63	331_4_104	193_46_183	1228_4_57	111_23_200	278_1_1	138_46_1	257_23_455	24_23_70	1715_1_14	46_4_1	41_034_1	1_46_1	3_4_1	404_4_1	219_23_1	7_4_1	2110_35_46	504_4_262	75_23_1	147_035_1	122_235_1	206_46_120	300_034_720	317_34_517	306_1_79	108_4_42	267_4_211	553_23_1	242_4_1	93_4_39	192_45_213	94_46_14	105_23_1	11_23_1	39_34_1	1554_4_85	924_235_1	908_035_2	862_13_1
883_01_201	150_01_1	319_46_27	578_01_82	339_46_106	603_4_12	156_4_1	168_4_1	158_45_507	337_13_16	22_45_53	331_4_100	193_46_188	1228_4_54	111_23_206	278_1_1	138_46_1	257_23_459	24_23_87	1715_1_8	46_4_1	41_034_1	1_46_1	3_4_1	404_4_1	219_23_1	7_4_1	2110_35_70	504_4_274	75_23_1	122_235_1	206_46_128	300_034_708	317_34_513	306_1_86	108_4_38	267_4_211	553_23_1	242_4_1	93_4_29	192_45_201	94_46_11	105_23_1	11_23_1	39_34_1	1554_4_84	924_235_1	862_13_1	50_46_29	2002_235_259
883_01_223	150_01_1	319_46_24	578_01_78	339_46_112	603_4_11	156_4_1	168_4_1	158_45_511	337_13_18	22_45_51	331_4_112	193_46_189	1228_4_62	111_23_198	278_1_1	138_46_1	257_23_495	24_23_108	1715_1_7	46_4_1	41_034_1	1_46_1	3_4_1	404_4_1	219_23_1	7_4_1	2110_35_95	504_4_281	75_23_1	122_235_1	206_46_131	300_034_686	317_34_503	306_1_98	108_4_35	267_4_220	553_23_1	242_4_1	93_4_27	192_45_220	94_46_9	105_23_1	11_23_1	39_34_1	1554_4_76	924_235_1	862_13_1	50_46_33	2002_235_239
883_01_224	150_01_1	319_46_23	578_01_71	339_46_118	603_4_12	156_4_1	168_4_1	158_45_522	337_13_21	22_45_44	331_4_112	193_46_201	1228_4_58	111_23_206	278_1_1	138_46_1	257_23_489	24_23_116	1715_1_4	46_4_1	41_034_1	1_46_1	3_4_1	404_4_1	219_23_1	7_4_1	2110_35_118	504_4_291	75_23_1	122_235_1	206_46_136	300_034_698	317_34_476	306_1_101	108_4_32	267_4_214	553_23_1	242_4_1	93_4_27	192_45_259	94_46_10	105_23_1	11_23_1	39_34_1	1554_4_68	924_235_1	862_13_1	50_46_38	2002_235_216
883_01_254	150_01_1	319_46_21	578_01_59	339_46_121	603_4_13	156_4_1	168_4_1	158_45_521	337_13_25	22_45_40	331_4_110	193_46_215	1228_4_45	111_23_217	278_1_1	138_46_1	257_23_519	24_23_120	1715_1_3	46_4_1	41_034_1	1_46_1	3_4_1	404_4_1	219_23_1	7_4_1	2110_35_131	504_4_301	75_23_1	122_235_1	206_46_148	300_034_698	317_34_443	306_1_121	108_4_29	267_4_214	553_23_1	242_4_1	93_4_30	192_45_284	94_46_9	105_23_1	11_23_1	39_34_1	1554_4_75	924_235_1	862_13_1	50_46_36	2002_235_218
883_01_260	150_01_1	319_46_19	578_01_51	339_46_116	603_4_12	156_4_1	168_4_1	158_45_492	337_13_26	22_45_38	331_4_112	193_46_229	1228_4_50	111_23_230	278_1_1	138_46_1	257_23_551	24_23_119	1715_1_5	46_4_1	41_034_1	1_46_1	3_4_1	404_4_1	219_23_1	7_4_1	2110_35_134	504_4_297	75_23_1	122_235_1	206_46_163	300_034_699	317_34_436	306_1_134	108_4_29	267_4_203	553_23_1	242_4_1	93_4_38	192_45_317	94_46_10	105_23_1	11_23_1	39_34_1	1554_4_80	924_235_1	862_13_1	50_46_41	2002_235_216
883_01_254	150_01_1	319_46_14	578_01_48	339_46_123	603_4_15	156_4_1	168_4_1	158_45_479	337_13_35	22_45_42	331_4_98	193_46_230	1228_4_48	111_23_267	278_1_1	138_46_1	257_23_562	24_23_110	1715_1_10	46_4_1	41_034_1	1_46_1	3_4_1	404_4_1	219_23_1	7_4_1	2110_35_134	504_4_298	75_23_1	122_235_1	206_46_171	300_034_691	317_34_412	306_1_138	108_4_37	267_4_204	553_23_1	242_4_1	93_4_40	192_45_334	94_46_10	105_23_1	11_23_1	39_34_1	1554_4_79	924_235_1	862_13_1	50_46_52	2002_235_246
883_01_248	150_01_1	319_46_15	578_01_49	339_46_130	603_4_18	156_4_1	168_4_1	158_45_451	337_13_34	22_45_50	331_4_99	193_46_220	1228_4_46	111_23_277	278_1_1	138_46_1	257_23_613	24_23_103	1715_1_11	46_4_1	41_034_1	1_46_1	3_4_1	404_4_1	219_23_1	7_4_1	2110_35_107	504_4_309	75_23_1	122_235_1	206_46_176	300_034_662	317_34_424	306_1_137	108_4_37	267_4_201	553_23_1	242_4_1	93_4_40	192_45_354	94_46_13	105_23_1	11_23_1	39_34_1	1554_4_84	924_235_1	862_13_1	50_46_58	2002_235_256
883_01_202	150_01_1	319_46_19	578_01_57	339_46_136	603_4_16	156_4_1	168_4_1	158_45_449	337_13_36	22_45_55	331_4_90	193_46_236	1228_4_42	111_23_289	278_1_1	138_46_1	257_23_649	24_23_107	1715_1_22	46_4_1	41_034_1	1_46_1	3_4_1	404_4_1	219_23_1	7_4_1	2110_35_100	504_4_308	75_23_1	122_235_1	206_46_169	300_034_642	317_34_430	306_1_141	108_4_45	267_4_199	553_23_1	242_4_1	93_4_41	192_45_346	94_46_14	105_23_1	11_23_1	39_34_1	1554_4_79	924_235_1	862_13_1	50_46_59	2002_235_253
883_01_205	150_01_1	319_46_27	578_01_63	339_46_155	603_4_18	156_4_1	168_4_1	158_45_432	337_13_37	22_45_61	331_4_89	193_46_224	1228_4_40	111_23_277	278_1_1	138_46_1	257_23_673	24_23_106	1715_1_25	46_4_1	41_034_1	1_46_1	3_4_1	404_4_1	219_23_1	7_4_1	2110_35_92	504_4_312	75_23_1	122_235_1	206_46_170	300_034_613	317_34_423	306_1_120	108_4_49	267_4_176	553_23_1	242_4_1	93_4_41	192_45_337	94_46_15	105_23_1	11_23_1	39_34_1	1554_4_78	924_235_1	862_13_1	50_46_62	2002_235_257
883_01_205	150_01_1	319_46_34	578_01_75	339_46_153	603_4_17	156_4_1	168_4_1	158_45_432	337_13_36	22_45_96	331_4_94	193_46_226	1228_4_36	111_23_228	278_1_1	138_46_1	257_23_661	24_23_111	1715_1_36	46_4_1	41_034_1	1_46_1	3_4_1	404_4_1	219_23_1	7_4_1	2110_35_83	504_4_305	75_23_1	122_235_1	206_46_183	300_034_606	317_34_412	306_1_88	108_4_43	267_4_165	553_23_1	242_4_1	93_4_37	192_45_360	94_46_15	105_23_1	11_23_1	39_34_1	1554_4_84	924_235_1	862_13_1	50_46_66	2002_235_274
883_01_225	150_01_1	319_46_33	578_01_81	339_46_167	603_4_13	156_4_1	168_4_1	158_45_390	337_13_36	22_45_113	331_4_97	193_46_216	1228_4_30	111_23_212	278_1_1	138_46_1	257_23_678	24_23_125	1715_1_35	46_4_1	41_034_1	1_46_1	3_4_1	404_4_1	219_23_1	7_4_1	2110_35_80	504_4_313	75_23_1	122_235_1	206_46_177	300_034_589	317_34_384	306_1_60	108_4_53	267_4_155	553_23_1	242_4_1	93_4_42	192_45_390	94_46_16	105_23_1	11_23_1	39_34_1	1554_4_72	924_235_1	862_13_1	50_46_64	2002_235_297
883_01_237	150_01_1	319_46_30	578_01_81	339_46_165	603_4_13	156_4_1	168_4_1	158_45_383	337_13_29	22_45_127	331_4_97	193_46_225	1228_4_33	111_23_194	278_1_1	138_46_1	257_23_672	24_23_130	1715_1_44	46_4_1	41_034_1	1_46_1	3_4_1	404_4_1	219_23_1	7_4_1	2110_35_61	504_4_308	75_23_1	122_235_1	206_46_176	300_034_587	317_34_384	306_1_55	108_4_52	267_4_145	553_23_1	242_4_1	93_4_46	192_45_411	94_46_15	105_23_1	11_23_1	39_34_1	1554_4_78	924_235_1	862_13_1	50_46_51	2002_235_339
883_01_268	150_01_1	319_46_30	578_01_70	339_46_171	603_4_9	156_4_1	168_4_1	158_45_403	337_13_36	22_45_146	331_4_99	193_46_239	1228_4_30	111_23_193	278_1_1	138_46_1	257_23_670	24_23_127	1715_1_37	46_4_1	41_034_1	1_46_1	3_4_1	404_4_1	219_23_1	7_4_1	2110_35_59	504_4_314	75_23_1	122_235_1	206_46_183	300_034_584	317_34_376	306_1_46	108_4_57	267_4_140	553_23_1	242_4_1	93_4_51	192_45_439	94_46_16	105_23_1	11_23_1	39_34_1	1554_4_74	924_235_1	862_13_1	50_46_45	2002_235_356
883_01_289	150_01_1	319_46_28	578_01_67	339_46_179	603_4_5	156_4_1	168_4_1	158_45_429	337_13_48	22_45_146	331_4_93	193_46_234	1228_4_35	111_23_225	278_1_1	138_46_1	257_23_638	24_23_103	1715_1_41	46_4_1	41_034_1	1_46_1	3_4_1	404_4_1	219_23_1	7_4_1	2110_35_50	504_4_321	75_23_1	122_235_1	206_46_180	300_034_592	317_34_347	306_1_50	108_4_60	267_4_130	553_23_1	242_4_1	93_4_57	192_45_430	94_46_15	105_23_1	11_23_1	39_34_1	1554_4_78	924_235_1	862_13_1	50_46_37	2002_235_350
883_01_296	150_01_1	319_46_28	578_01_54	339_46_178	603_4_7	156_4_1	168_4_1	158_45_480	337_13_44	22_45_139	331_4_100	193_46_242	1228_4_31	111_23_235	278_1_1	138_46_1	257_23_615	24_23_93	1715_1_35	46_4_1	41_034_1	1_46_1	3_4_1	404_4_1	219_23_1	7_4_1	2110_35_58	504_4_314	75_23_1	122_235_1	206_46_196	300_034_598	317_34_334	306_1_44	108_4_60	267_4_120	553_23_1	242_4_1	93_4_58	192_45_382	94_46_11	105_23_1	11_23_1	39_34_1	1554_4_72	924_235_1	862_13_1	50_46_33	2002_235_350
883_01_275	150_01_1	319_46_26	578_01_39	339_46_185	603_4_7	156_4_1	168_4_1	158_45_556	337_13_42	22_45_107	331_4_91	193_46_246	1228_4_33	111_23_258	278_1_1	138_46_1	257_23_617	24_23_100	1715_1_42	46_4_1	41_034_1	1_46_1	3_4_1	404_4_1	219_23_1	7_4_1	2110_35_74	504_4_326	75_23_1	122_235_1	206_46_210	300_034_616	317_34_327	306_1_40	108_4_59	267_4_121	553_23_1	242_4_1	93_4_57	192_45_314	94_46_9	105_23_1	11_23_1	39_34_1	1554_4_66	924_235_1	862_13_1	50_46_27	2002_235_319
883_01_249	150_01_1	319_46_24	578_01_37	339_46_169	603_4_8	156_4_1	168_4_1	158_45_561	337_13_41	22_45_99	331_4_95	193_46_255	1228_4_30	111_23_240	278_1_1	138_46_1	257_23_644	24_23_80	1715_1_41	46_4_1	41_034_1	1_46_1	3_4_1	404_4_1	219_23_1	7_4_1	2110_35_92	504_4_338	75_23_1	122_235_1	206_46_227	300_034_646	317_34_308	306_1_38	108_4_64	267_4_119	553_23_1	242_4_1	93_4_54	192_45_288	94_46_5	105_23_1	11_23_1	39_34_1	1554_4_60	924_235_1	862_13_1	50_46_26	2002_235_279
883_01_236	150_01_1	319_46_24	578_01_47	339_46_176	603_4_5	156_4_1	168_4_1	158_45_568	337_13_27	22_45_92	331_4_92	193_46_273	1228_4_27	111_23_218	278_1_1	138_46_1	257_23_641	24_23_82	1715_1_43	46_4_1	41_034_1	1_46_1	3_4_1	404_4_1	219_23_1	7_4_1	2110_35_103	504_4_340	75_23_1	122_235_1	206_46_225	300_034_636	317_34_295	306_1_36	108_4_66	267_4_129	553_23_1	242_4_1	93_4_52	192_45_274	94_46_5	105_23_1	11_23_1	39_34_1	1554_4_62	924_235_1	862_13_1	50_46_27	2002_235_280
883_01_219	150_01_1	319_46_22	578_01_38	339_46_176	603_4_6	156_4_1	168_4_1	158_45_553	337_13_19	22_45_90	331_4_98	193_46_272	1228_4_26	111_23_180	278_1_1	138_46_1	257_23_637	24_23_89	1715_1_48	46_4_1	41_034_1	1_46_1	3_4_1	404_4_1	219_23_1	7_4_1	2110_35_113	504_4_354	75_23_1	122_235_1	206_46_222	300_034_632	317_34_301	306_1_27	108_4_56	267_4_141	553_23_1	242_4_1	93_4_52	192_45_276	94_46_6	105_23_1	11_23_1	39_34_1	1554_4_63	924_235_1	862_13_1	50_46_26	2002_235_287
883_01_207	150_01_1	319_46_21	578_01_45	339_46_180	603_4_9	156_4_1	168_4_1	158_45_529	337_13_9	22_45_78	331_4_108	193_46_296	1228_4_26	111_23_134	278_1_1	138_46_1	257_23_637	24_23_100	1715_1_41	46_4_1	41_034_1	1_46_1	3_4_1	404_4_1	219_23_1	7_4_1	2110_35_126	504_4_354	75_23_1	122_235_1	206_46_202	300_034_622	317_34_312	306_1_32	108_4_50	267_4_146	553_23_1	242_4_1	93_4_52	192_45_305	94_46_8	105_23_1	11_23_1	39_34_1	1554_4_64	924_235_1	862_13_1	50_46_26	2002_235_297
883_01_213	150_01_1	319_46_22	578_01_49	339_46_177	603_4_10	156_4_1	168_4_1	158_45_486	337_13_2	22_45_57	331_4_118	193_46_308	1228_4_27	111_23_121	278_1_1	138_46_1	257_23_636	24_23_122	1715_1_30	46_4_1	41_034_1	1_46_1	3_4_1	404_4_1	219_23_1	7_4_1	2110_35_137	504_4_361	75_23_1	122_235_1	206_46_185	300_034_600	317_34_308	306_1_34	108_4_52	267_4_149	553_23_1	242_4_1	93_4_54	192_45_306	94_46_10	105_23_1	11_23_1	39_34_1	1554_4_59	924_235_1	862_13_1	50_46_28	2002_235_310
883_01_219	150_01_1	319_46_22	578_01_56	339_46_166	603_4_10	156_4_1	168_4_1	158_45_436	22_45_47	331_4_117	193_46_310	1228_4_38	111_23_109	278_1_1	138_46_1	257_23_591	24_23_148	1715_1_35	46_4_1	41_034_1	1_46_1	3_4_1	404_4_1	219_23_1	7_4_1	2110_35_139	504_4_335	75_23_1	122_235_1	206_46_179	300_034_595	317_34_307	306_1_43	108_4_47	267_4_166	553_23_1	242_4_1	93_4_46	192_45_306	94_46_8	105_23_1	11_23_1	39_34_1	1554_4_51	924_235_1	862_13_1	50_46_28	2002_235_336	2146_23_132
883_01_242	150_01_1	319_46_18	578_01_62	339_46_160	603_4_11	156_4_1	168_4_1	158_45_404	22_45_43	331_4_120	193_46_326	1228_4_40	111_23_100	278_1_1	138_46_1	257_23_583	24_23_177	1715_1_28	46_4_1	41_034_1	1_46_1	3_4_1	404_4_1	219_23_1	7_4_1	2110_35_127	504_4_320	75_23_1	122_235_1	206_46_166	300_034_611	317_34_300	306_1_37	108_4_50	267_4_179	553_23_1	242_4_1	93_4_55	192_45_309	94_46_7	105_23_1	11_23_1	39_34_1	1554_4_55	924_235_1	862_13_1	50_46_25	2002_235_371	2146_23_149
883_01_237	150_01_1	319_46_20	578_01_64	339_46_133	603_4_11	156_4_1	168_4_1	158_45_406	22_45_50	331_4_126	193_46_336	1228_4_44	111_23_115	278_1_1	138_46_1	257_23_570	24_23_183	1715_1_23	46_4_1	41_034_1	1_46_1	3_4_1	404_4_1	219_23_1	7_4_1	2110_35_96	504_4_310	75_23_1	122_235_1	206_46_153	300_034_625	317_34_319	306_1_41	108_4_57	267_4_203	553_23_1	242_4_1	93_4_49	192_45_316	94_46_10	105_23_1	11_23_1	39_34_1	1554_4_53	924_235_1	862_13_1	50_46_22	2002_235_459	2146_23_150
883_01_204	150_01_1	319_46_22	578_01_66	339_46_117	603_4_10	156_4_1	168_4_1	158_45_392	22_45_58	331_4_118	193_46_326	1228_4_43	111_23_122	278_1_1	138_46_1	257_23_556	24_23_179	1715_1_21	46_4_1	41_034_1	1_46_1	3_4_1	404_4_1	219_23_1	7_4_1	2110_35_97	504_4_311	75_23_1	122_235_1	206_46_140	300_034_612	317_34_334	306_1_43	108_4_58	267_4_220	553_23_1	242_4_1	93_4_58	192_45_341	94_46_9	105_23_1	11_23_1	39_34_1	1554_4_64	924_235_1	862_13_1	50_46_19	2002_235_511	2146_23_145
883_01_192	150_01_1	319_46_20	578_01_64	339_46_98	603_4_10	156_4_1	168_4_1	158_45_394	22_45_80	331_4_118	193_46_324	1228_4_50	111_23_134	278_1_1	138_46_1	257_23_550	24_23_178	1715_1_21	46_4_1	41_034_1	1_46_1	3_4_1	404_4_1	219_23_1	7_4_1	2110_35_119	504_4_298	75_23_1	122_235_1	206_46_140	300_034_620	317_34_320	306_1_49	108_4_70	267_4_219	553_23_1	242_4_1	93_4_66	192_45_356	94_46_5	105_23_1	11_23_1	39_34_1	1554_4_64	924_235_1	862_13_1	50_46_25	2002_235_512	2146_23_121
883_01_158	150_01_1	319_46_19	578_01_54	339_46_78	603_4_9	156_4_1	168_4_1	158_45_414	22_45_99	331_4_118	193_46_326	1228_4_53	111_23_139	278_1_1	138_46_1	257_23_597	24_23_179	1715_1_19	46_4_1	41_034_1	1_46_1	3_4_1	404_4_1	219_23_1	7_4_1	2110_35_155	504_4_304	75_23_1	122_235_1	206_46_133	300_034_617	317_34_301	306_1_44	108_4_76	267_4_221	553_23_1	242_4_1	93_4_72	192_45_366	94_46_5	105_23_1	11_23_1	39_34_1	1554_4_68	924_235_1	862_13_1	50_46_29	2002_235_495	2146_23_107
883_01_148	150_01_1	319_46_26	578_01_46	339_46_72	603_4_9	156_4_1	168_4_1	158_45_411	22_45_106	331_4_126	193_46_332	1228_4_53	111_23_156	278_1_1	138_46_1	257_23_628	24_23_172	1715_1_18	46_4_1	41_034_1	1_46_1	3_4_1	404_4_1	219_23_1	7_4_1	2110_35_194	504_4_312	75_23_1	122_235_1	206_46_131	300_034_638	317_34_270	306_1_50	108_4_75	267_4_197	553_23_1	242_4_1	93_4_69	192_45_360	94_46_3	105_23_1	11_23_1	39_34_1	1554_4_66	924_235_1	862_13_1	50_46_32	2002_235_420	2146_23_80
883_01_129	150_01_1	319_46_28	578_01_46	339_46_72	603_4_5	156_4_1	168_4_1	158_45_408	22_45_109	331_4_135	193_46_328	1228_4_47	111_23_166	278_1_1	138_46_1	257_23_680	24_23_157	1715_1_14	46_4_1	41_034_1	1_46_1	3_4_1	404_4_1	219_23_1	7_4_1	2110_35_223	504_4_296	75_23_1	122_235_1	206_46_130	300_034_676	317_34_268	306_1_44	108_4_76	267_4_191	553_23_1	242_4_1	93_4_78	192_45_367	94_46_3	105_23_1	11_23_1	39_34_1	1554_4_71	924_235_1	862_13_1	50_46_35	2002_235_317	2146_23_75
883_01_110	150_01_1	319_46_30	578_01_55	339_46_69	603_4_2	156_4_1	168_4_1	158_45_366	22_45_100	331_4_136	193_46_320	1228_4_50	111_23_182	278_1_1	138_46_1	257_23_717	24_23_149	1715_1_11	46_4_1	41_034_1	1_46_1	3_4_1	404_4_1	219_23_1	7_4_1	2110_35_225	504_4_292	75_23_1	122_235_1	206_46_123	300_034_711	317_34_272	306_1_57	108_4_82	267_4_185	553_23_1	242_4_1	93_4_88	192_45_365	94_46_2	105_23_1	11_23_1	39_34_1	1554_4_81	924_235_1	862_13_1	50_46_33	2002_235_240	2146_23_77
883_01_104	150_01_1	319_46_31	578_01_64	339_46_85	603_4_1	156_4_1	168_4_1	158_45_324	22_45_88	331_4_142	193_46_316	1228_4_62	111_23_189	278_1_1	138_46_1	257_23_694	24_23_136	1715_1_7	46_4_1	41_034_1	1_46_1	3_4_1	404_4_1	219_23_1	7_4_1	2110_35_200	504_4_308	75_23_1	122_235_1	206_46_116	300_034_716	317_34_288	306_1_64	108_4_75	267_4_189	553_23_1	242_4_1	93_4_100	192_45_380	94_46_2	105_23_1	11_23_1	39_34_1	1554_4_89	924_235_1	862_13_1	50_46_26	2002_235_218	2146_23_79
883_01_89	150_01_1	319_46_40	578_01_70	339_46_84	156_4_1	168_4_1	158_45_336	22_45_88	331_4_157	193_46_288	1228_4_58	111_23_182	278_1_1	138_46_1	257_23_673	24_23_134	1715_1_3	46_4_1	41_034_1	1_46_1	3_4_1	404_4_1	219_23_1	7_4_1	2110_35_172	504_4_296	75_23_1	122_235_1	206_46_108	300_034_719	317_34_280	306_1_65	108_4_68	267_4_193	553_23_1	242_4_1	93_4_97	192_45_396	94_46_3	105_23_1	11_23_1	39_34_1	1554_4_94	924_235_1	862_13_1	50_46_27	2002_235_219	2146_23_89	228_46_1
883_01_79	150_01_1	319_46_44	578_01_69	339_46_86	156_4_1	168_4_1	158_45_317	22_45_84	331_4_163	193_46_316	1228_4_57	111_23_152	278_1_1	138_46_1	257_23_624	24_23_155	1715_1_1	46_4_1	41_034_1	1_46_1	3_4_1	404_4_1	219_23_1	7_4_1	2110_35_159	504_4_272	75_23_1	122_235_1	206_46_121	300_034_745	317_34_265	306_1_62	108_4_64	267_4_194	553_23_1	242_4_1	93_4_91	192_45_356	94_46_4	105_23_1	11_23_1	39_34_1	1554_4_94	924_235_1	862_13_1	50_46_21	2002_235_255	2146_23_86	228_46_1
883_01_76	150_01_1	319_46_48	578_01_73	339_46_69	156_4_1	168_4_1	158_45_351	228_46_1	331_4_162	193_46_307	1228_4_62	111_23_112	138_46_1	257_23_575	24_23_163	22_45_100	46_4_1	41_034_1	1_46_1	3_4_1	404_4_1	219_23_1	7_4_1	2110_35_155	504_4_263	75_23_1	122_235_1	206_46_111	300_034_747	317_34_254	306_1_70	108_4_63	267_4_197	553_23_1	242_4_1	93_4_75	192_45_333	94_46_3	105_23_1	11_23_1	39_34_1	1554_4_105	924_235_1	862_13_1	50_46_16	2002_235_314	2146_23_83	828_4_1	2390_46_547
883_01_68	150_01_1	319_46_53	578_01_66	339_46_71	156_4_1	168_4_1	158_45_369	228_46_1	331_4_157	193_46_308	1228_4_65	111_23_79	138_46_1	257_23_590	24_23_179	22_45_129	46_4_1	41_034_1	1_46_1	3_4_1	404_4_1	219_23_1	7_4_1	2110_35_170	504_4_253	75_23_1	122_235_1	206_46_132	300_034_757	317_34_239	306_1_54	108_4_68	267_4_193	553_23_1	242_4_1	93_4_75	192_45_300	94_46_3	105_23_1	11_23_1	39_34_1	1554_4_106	924_235_1	862_13_1	50_46_6	2002_235_365	2146_23_80	828_4_1	2390_46_543
883_01_75	150_01_1	319_46_54	578_01_58	339_46_81	156_4_1	168_4_1	158_45_378	228_46_1	331_4_176	193_46_311	1228_4_59	111_23_54	138_46_1	257_23_575	24_23_177	22_45_148	46_4_1	41_034_1	1_46_1	3_4_1	404_4_1	219_23_1	7_4_1	2110_35_197	504_4_250	75_23_1	122_235_1	206_46_145	300_034_736	317_34_239	306_1_64	108_4_63	267_4_197	553_23_1	242_4_1	93_4_70	192_45_329	94_46_4	105_23_1	11_23_1	39_34_1	1554_4_105	924_235_1	862_13_1	50_46_5	2002_235_432	2146_23_84	828_4_1	2390_46_568
883_01_82	150_01_1	319_46_51	578_01_47	339_46_81	156_4_1	168_4_1	158_45_409	228_46_1	331_4_189	193_46_292	1228_4_51	111_23_38	138_46_1	257_23_540	24_23_175	22_45_155	46_4_1	41_034_1	1_46_1	3_4_1	404_4_1	219_23_1	7_4_1	2110_35_232	504_4_238	75_23_1	122_235_1	206_46_147	300_034_742	317_34_222	306_1_76	108_4_55	267_4_198	553_23_1	242_4_1	93_4_72	192_45_355	94_46_3	105_23_1	11_23_1	39_34_1	1554_4_107	924_235_1	862_13_1	50_46_4	2002_235_466	2146_23_80	828_4_1	2390_46_550
883_01_84	150_01_1	319_46_50	578_01_42	339_46_87	156_4_1	168_4_1	158_45_393	228_46_1	331_4_187	193_46_288	1228_4_47	111_23_30	138_46_1	257_23_525	24_23_168	22_45_152	46_4_1	41_034_1	1_46_1	3_4_1	404_4_1	219_23_1	7_4_1	2110_35_241	504_4_230	75_23_1	122_235_1	206_46_160	300_034_771	317_34_230	306_1_85	108_4_51	267_4_199	553_23_1	242_4_1	93_4_76	192_45_377	94_46_5	105_23_1	11_23_1	39_34_1	1554_4_103	924_235_1	862_13_1	50_46_4	2002_235_487	2146_23_81	828_4_1	2390_46_567
883_01_92	150_01_1	319_46_46	578_01_32	339_46_77	156_4_1	168_4_1	158_45_388	228_46_1	331_4_187	193_46_290	1228_4_48	111_23_36	138_46_1	257_23_491	24_23_160	22_45_120	46_4_1	41_034_1	1_46_1	3_4_1	404_4_1	219_23_1	7_4_1	2110_35_251	504_4_217	75_23_1	122_235_1	206_46_171	300_034_763	317_34_236	306_1_83	108_4_45	267_4_193	553_23_1	242_4_1	93_4_87	192_45_400	94_46_6	105_23_1	11_23_1	39_34_1	1554_4_92	924_235_1	862_13_1	50_46_4	2002_235_466	2146_23_71	828_4_1	2390_46_606
883_01_90	150_01_1	319_46_42	578_01_44	339_46_84	156_4_1	168_4_1	158_45_393	228_46_1	331_4_200	193_46_301	1228_4_45	111_23_47	138_46_1	257_23_477	24_23_159	22_45_94	46_4_1	41_034_1	1_46_1	3_4_1	404_4_1	219_23_1	7_4_1	2110_35_242	504_4_192	75_23_1	122_235_1	206_46_154	300_034_784	317_34_237	306_1_83	108_4_36	267_4_200	553_23_1	242_4_1	93_4_108	192_45_416	94_46_6	105_23_1	11_23_1	39_34_1	1554_4_97	924_235_1	862_13_1	50_46_5	2002_235_412	2146_23_60	828_4_1	2390_46_620
883_01_98	150_01_1	319_46_46	578_01_42	339_46_86	156_4_1	168_4_1	158_45_404	228_46_1	331_4_195	193_46_300	1228_4_33	111_23_65	138_46_1	257_23_520	24_23_176	22_45_83	46_4_1	41_034_1	1_46_1	3_4_1	404_4_1	219_23_1	7_4_1	2110_35_208	504_4_180	75_23_1	122_235_1	206_46_156	300_034_799	317_34_215	306_1_74	108_4_30	267_4_184	553_23_1	242_4_1	93_4_106	192_45_412	94_46_4	105_23_1	11_23_1	39_34_1	1554_4_99	924_235_1	862_13_1	50_46_4	2002_235_332	2146_23_49	828_4_1	2390_46_631
883_01_100	150_01_1	319_46_48	578_01_54	339_46_77	156_4_1	168_4_1	158_45_424	228_46_1	331_4_186	193_46_298	1228_4_38	111_23_79	138_46_1	257_23_536	24_23_178	22_45_76	46_4_1	41_034_1	1_46_1	3_4_1	404_4_1	219_23_1	7_4_1	2110_35_169	504_4_195	75_23_1	122_235_1	206_46_160	300_034_832	317_34_217	306_1_60	108_4_34	267_4_182	553_23_1	242_4_1	93_4_120	192_45_416	94_46_3	105_23_1	11_23_1	39_34_1	1554_4_84	924_235_1	862_13_1	50_46_2	2002_235_264	2146_23_51	828_4_1	2390_46_623
883_01_88	150_01_1	319_46_54	578_01_58	339_46_78	156_4_1	168_4_1	158_45_413	228_46_1	331_4_183	193_46_287	1228_4_36	111_23_87	138_46_1	257_23_570	24_23_163	22_45_71	46_4_1	41_034_1	1_46_1	3_4_1	404_4_1	219_23_1	7_4_1	2110_35_171	504_4_203	75_23_1	122_235_1	206_46_168	300_034_850	317_34_220	306_1_52	108_4_39	267_4_182	553_23_1	242_4_1	93_4_125	192_45_419	94_46_1	105_23_1	11_23_1	39_34_1	1554_4_73	924_235_1	862_13_1	50_46_1	2002_235_235	2146_23_59	828_4_1	2390_46_601
883_01_70	150_01_1	319_46_46	578_01_60	339_46_73	156_4_1	168_4_1	158_45_409	228_46_1	331_4_182	193_46_278	1228_4_39	111_23_80	138_46_1	257_23_617	24_23_143	22_45_58	46_4_1	41_034_1	1_46_1	3_4_1	404_4_1	219_23_1	7_4_1	2110_35_169	504_4_204	75_23_1	122_235_1	206_46_175	300_034_847	317_34_217	306_1_45	108_4_37	267_4_178	553_23_1	242_4_1	93_4_128	192_45_424	94_46_1	105_23_1	11_23_1	39_34_1	1554_4_75	924_235_1	862_13_1	50_46_1	2002_235_242	2146_23_84	828_4_1	2390_46_590
883_01_49	150_01_1	319_46_40	578_01_58	339_46_78	156_4_1	168_4_1	158_45_410	228_46_1	331_4_175	193_46_290	1228_4_39	111_23_87	138_46_1	257_23_657	24_23_124	22_45_43	46_4_1	41_034_1	1_46_1	3_4_1	404_4_1	219_23_1	7_4_1	2110_35_180	504_4_207	75_23_1	122_235_1	206_46_179	300_034_848	317_34_215	306_1_30	108_4_44	267_4_184	553_23_1	242_4_1	93_4_131	192_45_454	94_46_1	105_23_1	11_23_1	39_34_1	1554_4_71	924_235_1	862_13_1	50_46_1	2002_235_259	2146_23_98	828_4_1	2390_46_585
883_01_44	150_01_1	319_46_37	578_01_44	339_46_82	156_4_1	168_4_1	158_45_369	228_46_1	331_4_167	193_46_282	1228_4_42	111_23_90	138_46_1	257_23_659	24_23_115	22_45_36	46_4_1	41_034_1	1_46_1	3_4_1	404_4_1	219_23_1	7_4_1	2110_35_216	504_4_193	75_23_1	122_235_1	206_46_179	300_034_821	317_34_215	306_1_18	108_4_41	267_4_172	553_23_1	242_4_1	93_4_129	192_45_503	105_23_1	11_23_1	39_34_1	1554_4_77	924_235_1	862_13_1	50_46_1	2002_235_288	2146_23_119	828_4_1	2390_46_595	2005_46_56
883_01_31	150_01_1	319_46_33	578_01_33	339_46_79	156_4_1	168_4_1	158_45_323	228_46_1	331_4_164	193_46_300	1228_4_37	111_23_90	138_46_1	257_23_644	24_23_90	22_45_31	46_4_1	41_034_1	1_46_1	3_4_1	404_4_1	219_23_1	7_4_1	2110_35_231	504_4_185	75_23_1	122_235_1	206_46_177	300_034_833	317_34_227	306_1_18	108_4_37	267_4_172	553_23_1	242_4_1	93_4_123	192_45_513	105_23_1	11_23_1	39_34_1	1554_4_85	924_235_1	862_13_1	50_46_1	2002_235_314	2146_23_127	828_4_1	2390_46_619	2005_46_70
883_01_32	150_01_1	319_46_38	578_01_29	339_46_74	156_4_1	168_4_1	158_45_292	228_46_1	331_4_157	193_46_307	1228_4_39	111_23_84	138_46_1	257_23_586	24_23_94	22_45_22	46_4_1	41_034_1	1_46_1	3_4_1	404_4_1	219_23_1	7_4_1	2110_35_248	504_4_181	75_23_1	122_235_1	206_46_170	300_034_821	317_34_233	306_1_17	108_4_46	267_4_169	553_23_1	242_4_1	93_4_134	192_45_558	105_23_1	11_23_1	39_34_1	1554_4_101	924_235_1	862_13_1	50_46_1	2002_235_299	2146_23_123	828_4_1	2390_46_622	2005_46_73
883_01_22	150_01_1	319_46_33	578_01_29	339_46_58	156_4_1	168_4_1	158_45_290	228_46_1	331_4_137	193_46_331	1228_4_49	111_23_79	138_46_1	257_23_523	24_23_107	22_45_23	46_4_1	41_034_1	1_46_1	3_4_1	404_4_1	219_23_1	7_4_1	2110_35_259	504_4_186	75_23_1	122_235_1	206_46_164	300_034_878	317_34_233	306_1_19	108_4_42	267_4_166	553_23_1	242_4_1	93_4_136	192_45_532	105_23_1	11_23_1	39_34_1	1554_4_98	924_235_1	862_13_1	50_46_1	2002_235_299	2146_23_121	828_4_1	2390_46_612	2005_46_79
883_01_25	150_01_1	319_46_34	578_01_35	339_46_59	156_4_1	168_4_1	158_45_318	228_46_1	331_4_154	193_46_349	1228_4_57	111_23_86	138_46_1	257_23_466	24_23_137	22_45_28	46_4_1	41_034_1	1_46_1	3_4_1	404_4_1	219_23_1	7_4_1	2110_35_271	504_4_178	75_23_1	122_235_1	206_46_166	300_034_900	317_34_242	306_1_21	108_4_45	267_4_167	553_23_1	242_4_1	93_4_132	192_45_507	105_23_1	11_23_1	39_34_1	1554_4_101	924_235_1	862_13_1	50_46_1	2002_235_295	2146_23_108	828_4_1	2390_46_620	2005_46_86
883_01_26	150_01_1	319_46_26	578_01_65	339_46_62	156_4_1	168_4_1	158_45_365	228_46_1	331_4_174	193_46_363	1228_4_55	111_23_97	138_46_1	257_23_439	24_23_158	22_45_34	46_4_1	41_034_1	1_46_1	3_4_1	404_4_1	219_23_1	7_4_1	2110_35_284	504_4_179	75_23_1	122_235_1	206_46_174	300_034_874	317_34_244	306_1_24	108_4_45	267_4_167	553_23_1	242_4_1	93_4_130	192_45_521	105_23_1	11_23_1	39_34_1	1554_4_98	924_235_1	862_13_1	50_46_1	2002_235_306	2146_23_91	828_4_1	2390_46_611	2005_46_78
883_01_27	150_01_1	319_46_22	578_01_84	339_46_75	156_4_1	168_4_1	158_45_411	228_46_1	331_4_168	193_46_372	1228_4_59	111_23_121	138_46_1	257_23_445	24_23_176	22_45_48	46_4_1	41_034_1	1_46_1	3_4_1	404_4_1	219_23_1	7_4_1	2110_35_283	504_4_164	75_23_1	122_235_1	206_46_168	300_034_842	317_34_245	306_1_20	108_4_41	267_4_177	553_23_1	242_4_1	93_4_131	192_45_510	105_23_1	11_23_1	39_34_1	1554_4_103	924_235_1	862_13_1	50_46_1	2002_235_306	2146_23_98	828_4_1	2390_46_588	2005_46_75
883_01_21	150_01_1	319_46_22	578_01_110	339_46_81	156_4_1	168_4_1	158_45_453	228_46_1	331_4_174	193_46_387	1228_4_56	111_23_155	138_46_1	257_23_434	24_23_189	22_45_56	46_4_1	41_034_1	1_46_1	3_4_1	404_4_1	219_23_1	7_4_1	2110_35_279	504_4_153	75_23_1	122_235_1	206_46_191	300_034_834	317_34_253	306_1_23	108_4_43	267_4_198	553_23_1	242_4_1	93_4_131	192_45_476	105_23_1	11_23_1	39_34_1	1554_4_112	924_235_1	862_13_1	50_46_1	2002_235_320	2146_23_100	828_4_1	2390_46_559	2005_46_71
883_01_22	150_01_1	319_46_26	578_01_117	339_46_70	156_4_1	168_4_1	158_45_468	228_46_1	331_4_172	193_46_364	1228_4_49	111_23_180	138_46_1	257_23_459	24_23_179	22_45_55	46_4_1	41_034_1	1_46_1	3_4_1	404_4_1	219_23_1	7_4_1	2110_35_250	504_4_154	75_23_1	122_235_1	206_46_191	300_034_831	317_34_244	306_1_18	108_4_46	267_4_203	553_23_1	242_4_1	93_4_130	192_45_470	105_23_1	11_23_1	39_34_1	1554_4_112	924_235_1	862_13_1	50_46_1	2002_235_337	2146_23_112	828_4_1	2390_46_553	2005_46_72
883_01_17	150_01_1	319_46_23	578_01_135	339_46_62	156_4_1	168_4_1	158_45_434	228_46_1	331_4_166	193_46_361	1228_4_50	111_23_207	138_46_1	257_23_473	24_23_159	22_45_57	46_4_1	41_034_1	1_46_1	3_4_1	404_4_1	219_23_1	7_4_1	2110_35_235	504_4_147	75_23_1	122_235_1	206_46_189	300_034_819	317_34_248	306_1_19	108_4_38	267_4_224	553_23_1	242_4_1	93_4_128	192_45_491	105_23_1	11_23_1	39_34_1	1554_4_114	924_235_1	862_13_1	50_46_1	2002_235_405	2146_23_112	828_4_1	2390_46_572	2005_46_67
883_01_12	150_01_1	319_46_27	578_01_124	339_46_62	156_4_1	168_4_1	158_45_413	228_46_1	331_4_178	193_46_339	1228_4_59	111_23_200	138_46_1	257_23_501	24_23_121	22_45_52	46_4_1	41_034_1	1_46_1	3_4_1	404_4_1	219_23_1	7_4_1	2110_35_239	504_4_156	75_23_1	122_235_1	206_46_192	300_034_805	317_34_272	306_1_15	108_4_30	267_4_227	553_23_1	242_4_1	93_4_132	192_45_482	105_23_1	11_23_1	39_34_1	1554_4_101	924_235_1	862_13_1	50_46_1	2002_235_427	2146_23_115	828_4_1	2390_46_567	2005_46_64
883_01_11	150_01_1	319_46_27	578_01_117	339_46_56	156_4_1	168_4_1	158_45_416	228_46_1	331_4_176	193_46_351	1228_4_56	111_23_171	138_46_1	257_23_514	24_23_104	22_45_35	46_4_1	41_034_1	1_46_1	3_4_1	404_4_1	219_23_1	7_4_1	2110_35_261	504_4_155	75_23_1	122_235_1	206_46_196	300_034_800	317_34_275	306_1_13	108_4_20	267_4_225	553_23_1	242_4_1	93_4_137	192_45_483	105_23_1	11_23_1	39_34_1	1554_4_110	924_235_1	862_13_1	50_46_1	2002_235_468	2146_23_111	828_4_1	2390_46_573	2005_46_66
883_01_14	150_01_1	319_46_32	578_01_96	339_46_63	156_4_1	168_4_1	158_45_424	228_46_1	331_4_178	193_46_357	1228_4_52	111_23_143	138_46_1	257_23_548	24_23_105	22_45_18	46_4_1	41_034_1	1_46_1	3_4_1	404_4_1	219_23_1	7_4_1	2110_35_286	504_4_155	75_23_1	122_235_1	206_46_183	300_034_780	317_34_295	306_1_14	108_4_17	267_4_227	553_23_1	242_4_1	93_4_139	192_45_483	105_23_1	11_23_1	39_34_1	1554_4_109	924_235_1	862_13_1	50_46_1	2002_235_477	2146_23_91	828_4_1	2390_46_576	2005_46_65
883_01_18	150_01_1	319_46_32	578_01_66	339_46_59	156_4_1	168_4_1	158_45_407	228_46_1	331_4_193	193_46_360	1228_4_52	111_23_109	138_46_1	257_23_527	24_23_90	22_45_6	46_4_1	41_034_1	1_46_1	3_4_1	404_4_1	219_23_1	7_4_1	2110_35_324	504_4_153	75_23_1	122_235_1	206_46_187	300_034_769	317_34_329	306_1_15	108_4_16	267_4_240	553_23_1	242_4_1	93_4_136	192_45_475	105_23_1	11_23_1	39_34_1	1554_4_108	924_235_1	862_13_1	50_46_1	2002_235_447	2146_23_78	828_4_1	2390_46_579	2005_46_64
883_01_14	150_01_1	319_46_36	578_01_41	339_46_64	156_4_1	168_4_1	158_45_401	228_46_1	331_4_185	193_46_360	1228_4_51	111_23_119	138_46_1	257_23_503	24_23_92	22_45_1	46_4_1	41_034_1	1_46_1	3_4_1	404_4_1	219_23_1	7_4_1	2110_35_345	504_4_151	75_23_1	122_235_1	206_46_182	300_034_779	317_34_324	306_1_20	108_4_15	267_4_254	553_23_1	242_4_1	93_4_131	192_45_493	105_23_1	11_23_1	39_34_1	1554_4_107	924_235_1	862_13_1	50_46_1	2002_235_417	2146_23_62	828_4_1	2390_46_578	2005_46_68
883_01_15	150_01_1	319_46_41	578_01_33	339_46_67	156_4_1	168_4_1	158_45_423	228_46_1	331_4_194	193_46_345	1228_4_47	111_23_124	138_46_1	257_23_468	24_23_99	22_45_1	46_4_1	41_034_1	1_46_1	3_4_1	404_4_1	219_23_1	7_4_1	2110_35_351	504_4_141	75_23_1	122_235_1	206_46_195	300_034_813	317_34_349	306_1_24	108_4_14	267_4_260	553_23_1	242_4_1	93_4_133	192_45_497	105_23_1	11_23_1	39_34_1	1554_4_103	924_235_1	862_13_1	50_46_1	2002_235_361	2146_23_56	828_4_1	2390_46_563	2005_46_74
883_01_12	150_01_1	319_46_36	578_01_32	339_46_80	156_4_1	168_4_1	158_45_450	228_46_1	331_4_189	193_46_345	1228_4_49	111_23_129	138_46_1	257_23_418	24_23_118	22_45_1	46_4_1	41_034_1	1_46_1	3_4_1	404_4_1	219_23_1	7_4_1	2110_35_345	504_4_135	75_23_1	122_235_1	206_46_192	300_034_798	317_34_349	306_1_25	108_4_15	267_4_264	553_23_1	242_4_1	93_4_129	192_45_512	105_23_1	11_23_1	39_34_1	1554_4_107	924_235_1	862_13_1	50_46_1	2002_235_327	2146_23_47	828_4_1	2390_46_531	2005_46_76
883_01_17	150_01_1	319_46_31	578_01_38	339_46_79	156_4_1	168_4_1	158_45_476	228_46_1	331_4_180	193_46_361	1228_4_50	111_23_144	138_46_1	257_23_424	24_23_113	22_45_1	46_4_1	41_034_1	1_46_1	3_4_1	404_4_1	219_23_1	7_4_1	2110_35_312	504_4_138	75_23_1	122_235_1	206_46_178	300_034_771	317_34_346	306_1_33	108_4_19	267_4_249	553_23_1	242_4_1	93_4_127	192_45_534	105_23_1	11_23_1	39_34_1	1554_4_103	924_235_1	862_13_1	50_46_1	2002_235_283	2146_23_46	828_4_1	2390_46_540	2005_46_75
883_01_20	150_01_1	319_46_31	578_01_45	339_46_82	156_4_1	168_4_1	158_45_511	228_46_1	331_4_175	193_46_346	1228_4_43	111_23_146	138_46_1	257_23_434	24_23_112	22_45_1	46_4_1	41_034_1	1_46_1	3_4_1	404_4_1	219_23_1	7_4_1	2110_35_286	504_4_142	75_23_1	122_235_1	206_46_178	300_034_751	317_34_350	306_1_41	108_4_23	267_4_244	553_23_1	242_4_1	93_4_124	192_45_532	105_23_1	11_23_1	39_34_1	1554_4_108	924_235_1	862_13_1	50_46_1	2002_235_258	2146_23_53	828_4_1	2390_46_540	2005_46_78
883_01_30	150_01_1	319_46_30	578_01_44	339_46_85	156_4_1	168_4_1	158_45_553	228_46_1	331_4_178	193_46_358	1228_4_38	111_23_133	138_46_1	257_23_454	24_23_97	22_45_2	46_4_1	41_034_1	1_46_1	3_4_1	404_4_1	219_23_1	7_4_1	2110_35_256	504_4_143	75_23_1	122_235_1	206_46_175	300_034_713	317_34_361	306_1_44	108_4_18	267_4_234	553_23_1	242_4_1	93_4_132	192_45_533	105_23_1	11_23_1	39_34_1	1554_4_103	924_235_1	862_13_1	50_46_1	2002_235_248	2146_23_69	828_4_1	2390_46_516	2005_46_78
883_01_40	150_01_1	319_46_28	578_01_40	339_46_80	156_4_1	168_4_1	158_45_556	228_46_1	331_4_163	193_46_361	1228_4_32	111_23_151	138_46_1	257_23_473	24_23_97	22_45_1	46_4_1	41_034_1	1_46_1	3_4_1	404_4_1	219_23_1	7_4_1	2110_35_240	504_4_124	75_23_1	122_235_1	206_46_169	300_034_714	317_34_365	306_1_45	108_4_16	267_4_234	553_23_1	242_4_1	93_4_129	192_45_520	105_23_1	11_23_1	39_34_1	1554_4_108	924_235_1	862_13_1	50_46_1	2002_235_266	2146_23_95	828_4_1	2390_46_509	2005_46_81
883_01_51	150_01_1	319_46_26	578_01_36	339_46_77	156_4_1	168_4_1	158_45_553	228_46_1	331_4_156	193_46_340	1228_4_32	111_23_162	138_46_1	257_23_491	24_23_88	22_45_1	46_4_1	41_034_1	1_46_1	3_4_1	404_4_1	219_23_1	7_4_1	2110_35_232	504_4_123	75_23_1	122_235_1	206_46_172	300_034_724	317_34_394	306_1_41	108_4_23	267_4_227	553_23_1	242_4_1	93_4_130	192_45_503	105_23_1	11_23_1	39_34_1	1554_4_105	924_235_1	862_13_1	50_46_1	2002_235_250	2146_23_131	828_4_1	2390_46_508	2005_46_90
883_01_71	150_01_1	319_46_25	578_01_41	339_46_87	156_4_1	168_4_1	158_45_515	228_46_1	331_4_153	193_46_343	1228_4_30	111_23_187	138_46_1	257_23_504	24_23_70	22_45_1	46_4_1	41_034_1	1_46_1	3_4_1	404_4_1	219_23_1	7_4_1	2110_35_213	504_4_121	75_23_1	122_235_1	206_46_172	300_034_719	317_34_393	306_1_41	108_4_23	267_4_233	553_23_1	242_4_1	93_4_126	192_45_492	105_23_1	11_23_1	39_34_1	1554_4_99	924_235_1	862_13_1	50_46_1	2002_235_234	2146_23_159	828_4_1	2390_46_508	2005_46_98
883_01_74	150_01_1	319_46_28	578_01_50	339_46_89	156_4_1	168_4_1	158_45_465	228_46_1	331_4_147	193_46_344	1228_4_19	111_23_207	138_46_1	257_23_510	24_23_64	22_45_1	46_4_1	41_034_1	1_46_1	3_4_1	404_4_1	219_23_1	7_4_1	2110_35_172	504_4_110	75_23_1	122_235_1	206_46_170	300_034_706	317_34_415	306_1_39	108_4_29	267_4_218	553_23_1	242_4_1	93_4_107	192_45_536	105_23_1	11_23_1	39_34_1	1554_4_109	924_235_1	862_13_1	50_46_1	2002_235_237	2146_23_175	828_4_1	2390_46_475	2005_46_109
883_01_76	150_01_1	319_46_26	578_01_64	339_46_93	156_4_1	168_4_1	158_45_404	228_46_1	331_4_134	193_46_362	1228_4_21	111_23_224	138_46_1	257_23_542	24_23_54	22_45_1	46_4_1	41_034_1	1_46_1	3_4_1	404_4_1	219_23_1	7_4_1	2110_35_161	504_4_102	75_23_1	122_235_1	206_46_159	300_034_728	317_34_403	306_1_45	108_4_28	267_4_205	553_23_1	242_4_1	93_4_114	192_45_545	105_23_1	11_23_1	39_34_1	1554_4_115	924_235_1	862_13_1	50_46_1	2002_235_224	2146_23_182	828_4_1	2390_46_471	2005_46_107
883_01_66	150_01_1	319_46_25	578_01_68	339_46_97	156_4_1	168_4_1	158_45_370	228_46_1	331_4_125	193_46_403	1228_4_15	111_23_237	138_46_1	257_23_573	24_23_68	46_4_1	41_034_1	1_46_1	3_4_1	404_4_1	219_23_1	7_4_1	2110_35_142	504_4_85	75_23_1	122_235_1	206_46_162	300_034_732	317_34_393	306_1_42	108_4_28	267_4_197	553_23_1	242_4_1	93_4_94	192_45_583	105_23_1	11_23_1	39_34_1	1554_4_106	924_235_1	862_13_1	50_46_1	2002_235_248	2146_23_163	828_4_1	2390_46_464	2005_46_112	511_46_364
883_01_56	150_01_1	319_46_26	578_01_82	339_46_101	156_4_1	168_4_1	158_45_360	228_46_1	331_4_131	193_46_402	1228_4_10	111_23_235	138_46_1	257_23_570	24_23_93	46_4_1	41_034_1	1_46_1	3_4_1	404_4_1	219_23_1	7_4_1	2110_35_141	504_4_78	75_23_1	122_235_1	206_46_161	300_034_742	317_34_382	306_1_49	108_4_24	267_4_188	553_23_1	242_4_1	93_4_98	192_45_630	105_23_1	11_23_1	39_34_1	1554_4_109	924_235_1	862_13_1	50_46_1	2002_235_272	2146_23_133	828_4_1	2390_46_459	2005_46_106	511_46_394
883_01_43	150_01_1	319_46_21	578_01_73	339_46_101	156_4_1	168_4_1	158_45_364	228_46_1	331_4_129	193_46_409	1228_4_5	111_23_217	138_46_1	257_23_529	24_23_115	46_4_1	41_034_1	1_46_1	3_4_1	404_4_1	219_23_1	7_4_1	2110_35_151	504_4_70	75_23_1	122_235_1	206_46_166	300_034_741	317_34_380	306_1_48	108_4_19	267_4_186	553_23_1	242_4_1	93_4_100	192_45_651	105_23_1	11_23_1	39_34_1	1554_4_108	924_235_1	862_13_1	50_46_1	2002_235_289	2146_23_88	828_4_1	2390_46_461	2005_46_109	511_46_420
883_01_41	150_01_1	319_46_21	578_01_56	339_46_109	156_4_1	168_4_1	158_45_390	228_46_1	331_4_136	193_46_418	1228_4_3	111_23_170	138_46_1	257_23_488	24_23_149	46_4_1	41_034_1	1_46_1	3_4_1	404_4_1	219_23_1	7_4_1	2110_35_150	504_4_70	75_23_1	122_235_1	206_46_175	300_034_700	317_34_375	306_1_56	108_4_20	267_4_183	553_23_1	242_4_1	93_4_102	192_45_665	105_23_1	11_23_1	39_34_1	1554_4_121	924_235_1	862_13_1	50_46_1	2002_235_340	2146_23_66	828_4_1	2390_46_458	2005_46_98	511_46_439
883_01_43	150_01_1	319_46_16	578_01_45	339_46_112	156_4_1	168_4_1	158_45_377	228_46_1	331_4_138	193_46_406	1228_4_2	111_23_137	138_46_1	257_23_450	24_23_174	46_4_1	41_034_1	1_46_1	3_4_1	404_4_1	219_23_1	7_4_1	2110_35_162	504_4_70	75_23_1	122_235_1	206_46_176	300_034_698	317_34_369	306_1_57	108_4_25	267_4_185	553_23_1	242_4_1	93_4_97	192_45_654	105_23_1	11_23_1	39_34_1	1554_4_113	924_235_1	862_13_1	50_46_1	2002_235_343	2146_23_54	828_4_1	2390_46_463	2005_46_110	511_46_444
883_01_46	150_01_1	319_46_14	578_01_41	339_46_107	156_4_1	168_4_1	158_45_368	228_46_1	331_4_142	193_46_403	1228_4_3	111_23_114	138_46_1	257_23_402	24_23_190	46_4_1	41_034_1	1_46_1	3_4_1	404_4_1	219_23_1	7_4_1	2110_35_161	504_4_68	75_23_1	122_235_1	206_46_184	300_034_703	317_34_357	306_1_48	108_4_25	267_4_186	553_23_1	242_4_1	93_4_94	192_45_618	105_23_1	11_23_1	39_34_1	1554_4_107	924_235_1	862_13_1	50_46_1	2002_235_323	2146_23_48	828_4_1	2390_46_457	2005_46_124	511_46_441
883_01_37	150_01_1	319_46_17	578_01_39	339_46_100	156_4_1	168_4_1	158_45_377	228_46_1	331_4_154	193_46_405	1228_4_8	111_23_105	138_46_1	257_23_354	24_23_167	46_4_1	41_034_1	1_46_1	3_4_1	404_4_1	219_23_1	7_4_1	2110_35_164	504_4_70	75_23_1	122_235_1	206_46_175	300_034_730	317_34_343	306_1_45	108_4_30	267_4_182	553_23_1	242_4_1	93_4_83	192_45_585	105_23_1	11_23_1	39_34_1	1554_4_114	924_235_1	862_13_1	50_46_1	2002_235_312	2146_23_59	828_4_1	2390_46_466	2005_46_130	511_46_433
883_01_36	150_01_1	319_46_17	578_01_37	339_46_96	156_4_1	168_4_1	158_45_359	228_46_1	331_4_161	193_46_407	1228_4_7	111_23_102	138_46_1	257_23_310	24_23_147	46_4_1	41_034_1	1_46_1	3_4_1	404_4_1	219_23_1	7_4_1	2110_35_167	504_4_72	75_23_1	122_235_1	206_46_170	300_034_732	317_34_341	306_1_44	108_4_28	267_4_185	553_23_1	242_4_1	93_4_74	192_45_527	105_23_1	11_23_1	39_34_1	1554_4_120	924_235_1	862_13_1	50_46_1	2002_235_296	2146_23_64	828_4_1	2390_46_485	2005_46_139	511_46_436
883_01_28	150_01_1	319_46_17	578_01_25	339_46_94	156_4_1	168_4_1	158_45_362	228_46_1	331_4_161	193_46_398	1228_4_7	111_23_106	138_46_1	257_23_319	24_23_108	46_4_1	41_034_1	1_46_1	3_4_1	404_4_1	219_23_1	7_4_1	2110_35_153	504_4_67	75_23_1	122_235_1	206_46_170	300_034_752	317_34_349	306_1_43	108_4_27	267_4_199	553_23_1	242_4_1	93_4_66	192_45_529	105_23_1	11_23_1	39_34_1	1554_4_127	924_235_1	862_13_1	50_46_1	2002_235_281	2146_23_77	828_4_1	2390_46_496	2005_46_140	511_46_437
883_01_21	150_01_1	319_46_20	578_01_19	339_46_100	156_4_1	168_4_1	158_45_390	228_46_1	331_4_175	193_46_399	1228_4_9	111_23_114	138_46_1	257_23_355	24_23_90	46_4_1	41_034_1	1_46_1	3_4_1	404_4_1	219_23_1	7_4_1	2110_35_137	504_4_80	75_23_1	122_235_1	206_46_155	300_034_758	317_34_363	306_1_44	108_4_25	267_4_210	553_23_1	242_4_1	93_4_55	192_45_559	105_23_1	11_23_1	39_34_1	1554_4_124	924_235_1	862_13_1	50_46_1	2002_235_297	2146_23_94	828_4_1	2390_46_474	2005_46_133	511_46_441
883_01_18	150_01_1	319_46_18	578_01_8	339_46_106	156_4_1	168_4_1	158_45_404	228_46_1	331_4_179	193_46_380	1228_4_7	111_23_112	138_46_1	257_23_421	24_23_67	46_4_1	41_034_1	1_46_1	3_4_1	404_4_1	219_23_1	7_4_1	2110_35_149	504_4_71	75_23_1	122_235_1	206_46_152	300_034_762	317_34_358	306_1_45	108_4_28	267_4_220	553_23_1	242_4_1	93_4_50	192_45_605	105_23_1	11_23_1	39_34_1	1554_4_125	924_235_1	862_13_1	50_46_1	2002_235_287	2146_23_112	828_4_1	2390_46_481	2005_46_136	511_46_428
883_01_27	150_01_1	319_46_15	578_01_6	339_46_101	156_4_1	168_4_1	158_45_430	228_46_1	331_4_181	193_46_358	1228_4_5	111_23_110	138_46_1	257_23_502	24_23_61	46_4_1	41_034_1	1_46_1	3_4_1	404_4_1	219_23_1	7_4_1	2110_35_127	504_4_68	75_23_1	122_235_1	206_46_132	300_034_756	317_34_345	306_1_57	108_4_22	267_4_230	553_23_1	242_4_1	93_4_43	192_45_627	105_23_1	11_23_1	39_34_1	1554_4_121	924_235_1	862_13_1	50_46_1	2002_235_279	2146_23_121	828_4_1	2390_46_455	2005_46_137	511_46_431
883_01_32	150_01_1	319_46_12	578_01_2	339_46_101	156_4_1	168_4_1	158_45_403	228_46_1	331_4_180	193_46_336	1228_4_3	111_23_105	138_46_1	257_23_555	24_23_68	46_4_1	41_034_1	1_46_1	3_4_1	404_4_1	219_23_1	7_4_1	2110_35_112	504_4_62	75_23_1	122_235_1	206_46_125	300_034_770	317_34_345	306_1_70	108_4_20	267_4_228	553_23_1	242_4_1	93_4_41	192_45_686	105_23_1	11_23_1	39_34_1	1554_4_122	924_235_1	862_13_1	50_46_1	2002_235_275	2146_23_132	828_4_1	2390_46_459	2005_46_131	511_46_420
883_01_46	150_01_1	319_46_8	578_01_1	339_46_107	156_4_1	168_4_1	158_45_410	228_46_1	331_4_166	193_46_310	1228_4_3	111_23_97	138_46_1	257_23_600	24_23_100	46_4_1	41_034_1	1_46_1	3_4_1	404_4_1	219_23_1	7_4_1	2110_35_102	504_4_65	75_23_1	122_235_1	206_46_129	300_034_775	317_34_324	306_1_90	108_4_17	267_4_214	553_23_1	242_4_1	93_4_41	192_45_708	105_23_1	11_23_1	39_34_1	1554_4_121	924_235_1	862_13_1	50_46_1	2002_235_274	2146_23_130	828_4_1	2390_46_463	2005_46_128	511_46_390
883_01_49	150_01_1	319_46_7	339_46_104	156_4_1	168_4_1	158_45_413	228_46_1	317_34_324	193_46_297	1228_4_3	111_23_97	138_46_1	257_23_621	24_23_136	46_4_1	41_034_1	1_46_1	3_4_1	404_4_1	219_23_1	7_4_1	2110_35_106	504_4_63	75_23_1	122_235_1	206_46_123	300_034_768	331_4_165	306_1_108	108_4_19	267_4_209	553_23_1	242_4_1	93_4_39	192_45_695	105_23_1	11_23_1	39_34_1	1554_4_133	924_235_1	862_13_1	50_46_1	2002_235_258	2146_23_119	828_4_1	2390_46_490	2005_46_104	511_46_386	137_46_538
883_01_57	150_01_1	319_46_8	339_46_88	156_4_1	168_4_1	158_45_406	228_46_1	317_34_287	193_46_312	1228_4_3	111_23_93	138_46_1	257_23_622	24_23_166	46_4_1	41_034_1	1_46_1	3_4_1	404_4_1	219_23_1	7_4_1	2110_35_124	504_4_66	75_23_1	122_235_1	206_46_115	300_034_771	331_4_152	306_1_134	108_4_21	267_4_196	553_23_1	242_4_1	93_4_59	192_45_643	105_23_1	11_23_1	39_34_1	1554_4_142	924_235_1	862_13_1	50_46_1	2002_235_244	2146_23_96	828_4_1	2390_46_484	2005_46_104	511_46_355	137_46_570
883_01_54	150_01_1	319_46_10	339_46_88	156_4_1	168_4_1	158_45_397	228_46_1	317_34_279	193_46_292	1228_4_3	111_23_73	138_46_1	257_23_629	24_23_194	46_4_1	41_034_1	1_46_1	3_4_1	404_4_1	219_23_1	7_4_1	2110_35_136	504_4_65	75_23_1	122_235_1	206_46_97	300_034_797	331_4_151	306_1_148	108_4_22	267_4_182	553_23_1	242_4_1	93_4_63	192_45_556	105_23_1	11_23_1	39_34_1	1554_4_155	924_235_1	862_13_1	50_46_1	2002_235_235	2146_23_67	828_4_1	2390_46_470	2005_46_105	511_46_340	137_46_610
883_01_66	150_01_1	319_46_13	339_46_101	156_4_1	168_4_1	158_45_401	228_46_1	317_34_269	193_46_290	1228_4_3	111_23_71	138_46_1	257_23_623	24_23_189	46_4_1	41_034_1	1_46_1	3_4_1	404_4_1	219_23_1	7_4_1	2110_35_155	504_4_63	75_23_1	122_235_1	206_46_88	300_034_815	331_4_141	306_1_151	108_4_25	267_4_178	553_23_1	242_4_1	93_4_69	192_45_498	105_23_1	11_23_1	39_34_1	1554_4_172	924_235_1	862_13_1	50_46_1	2002_235_241	2146_23_49	828_4_1	2390_46_483	2005_46_108	511_46_335	137_46_640
883_01_61	150_01_1	319_46_14	339_46_112	156_4_1	168_4_1	158_45_407	228_46_1	317_34_243	193_46_298	1228_4_3	111_23_63	138_46_1	257_23_621	24_23_181	46_4_1	41_034_1	1_46_1	3_4_1	404_4_1	219_23_1	7_4_1	2110_35_157	504_4_64	75_23_1	122_235_1	206_46_78	300_034_839	331_4_143	306_1_130	108_4_25	267_4_155	553_23_1	242_4_1	93_4_74	192_45_512	105_23_1	11_23_1	39_34_1	1554_4_181	924_235_1	862_13_1	50_46_1	2002_235_240	2146_23_46	828_4_1	2390_46_488	2005_46_119	511_46_313	137_46_659
883_01_74	150_01_1	319_46_16	339_46_111	156_4_1	168_4_1	158_45_417	228_46_1	317_34_238	193_46_255	1228_4_2	111_23_65	138_46_1	257_23_631	24_23_161	46_4_1	41_034_1	1_46_1	3_4_1	404_4_1	219_23_1	7_4_1	2110_35_176	504_4_60	75_23_1	122_235_1	206_46_77	300_034_849	331_4_157	306_1_98	108_4_21	267_4_154	553_23_1	242_4_1	93_4_73	192_45_558	105_23_1	11_23_1	39_34_1	1554_4_194	924_235_1	862_13_1	50_46_1	2002_235_252	2146_23_61	828_4_1	2390_46_483	2005_46_123	511_46_328	137_46_645
883_01_72	150_01_1	319_46_15	339_46_113	156_4_1	168_4_1	158_45_405	228_46_1	317_34_222	193_46_261	1228_4_1	111_23_71	138_46_1	257_23_668	24_23_134	46_4_1	41_034_1	1_46_1	3_4_1	404_4_1	219_23_1	7_4_1	2110_35_180	504_4_67	75_23_1	122_235_1	206_46_79	300_034_814	331_4_155	306_1_71	108_4_20	267_4_144	553_23_1	242_4_1	93_4_70	192_45_611	105_23_1	11_23_1	39_34_1	1554_4_193	924_235_1	862_13_1	50_46_1	2002_235_241	2146_23_61	828_4_1	2390_46_512	2005_46_123	511_46_345	137_46_672
883_01_80	150_01_1	319_46_16	339_46_121	168_4_1	158_45_407	228_46_1	317_34_213	193_46_240	192_45_686	111_23_81	138_46_1	257_23_688	24_23_124	46_4_1	41_034_1	1_46_1	3_4_1	404_4_1	7_4_1	2110_35_183	504_4_76	75_23_1	122_235_1	206_46_84	300_034_794	331_4_146	306_1_41	108_4_19	267_4_128	553_23_1	242_4_1	93_4_71	219_23_1	105_23_1	11_23_1	39_34_1	1554_4_198	924_235_1	862_13_1	50_46_1	2002_235_220	2146_23_61	828_4_1	2390_46_539	2005_46_133	511_46_329	137_46_650	372_4_57	1511_35_425
883_01_88	150_01_1	319_46_18	339_46_121	168_4_1	158_45_416	228_46_1	317_34_200	193_46_247	192_45_742	111_23_92	138_46_1	257_23_709	24_23_118	46_4_1	41_034_1	1_46_1	3_4_1	404_4_1	7_4_1	2110_35_181	504_4_87	75_23_1	122_235_1	206_46_90	300_034_772	331_4_139	306_1_30	108_4_17	267_4_129	553_23_1	242_4_1	93_4_78	219_23_1	105_23_1	11_23_1	39_34_1	1554_4_186	924_235_1	862_13_1	50_46_1	2002_235_201	2146_23_70	828_4_1	2390_46_555	2005_46_125	511_46_314	137_46_613	372_4_60	1511_35_397
883_01_80	150_01_1	319_46_20	339_46_123	168_4_1	158_45_457	228_46_1	317_34_195	193_46_236	192_45_812	111_23_112	138_46_1	257_23_704	24_23_121	46_4_1	41_034_1	1_46_1	3_4_1	404_4_1	7_4_1	2110_35_172	504_4_102	75_23_1	122_235_1	206_46_92	300_034_761	331_4_121	306_1_32	108_4_19	267_4_126	553_23_1	242_4_1	93_4_83	219_23_1	105_23_1	11_23_1	39_34_1	1554_4_177	924_235_1	862_13_1	50_46_1	2002_235_215	2146_23_76	828_4_1	2390_46_536	2005_46_123	511_46_284	137_46_581	372_4_63	1511_35_400
883_01_80	150_01_1	319_46_24	339_46_106	168_4_1	158_45_475	228_46_1	317_34_188	193_46_246	192_45_836	111_23_123	138_46_1	257_23_665	24_23_113	46_4_1	41_034_1	1_46_1	3_4_1	404_4_1	7_4_1	2110_35_174	504_4_113	75_23_1	122_235_1	206_46_101	300_034_748	331_4_112	306_1_34	108_4_22	267_4_127	553_23_1	242_4_1	93_4_86	219_23_1	105_23_1	11_23_1	39_34_1	1554_4_172	924_235_1	862_13_1	50_46_1	2002_235_223	2146_23_86	828_4_1	2390_46_524	2005_46_117	511_46_271	137_46_571	372_4_66	1511_35_393
883_01_67	150_01_1	319_46_28	339_46_110	168_4_1	158_45_494	228_46_1	317_34_187	193_46_259	192_45_840	111_23_125	138_46_1	257_23_620	24_23_106	46_4_1	41_034_1	1_46_1	3_4_1	404_4_1	7_4_1	2110_35_197	504_4_124	75_23_1	122_235_1	206_46_108	300_034_729	331_4_98	306_1_33	108_4_27	267_4_133	553_23_1	242_4_1	93_4_79	219_23_1	105_23_1	11_23_1	39_34_1	1554_4_181	924_235_1	862_13_1	50_46_1	2002_235_241	2146_23_106	828_4_1	2390_46_501	2005_46_126	511_46_262	137_46_542	372_4_60	1511_35_400
883_01_72	150_01_1	319_46_29	339_46_114	168_4_1	158_45_456	228_46_1	317_34_196	193_46_279	192_45_802	111_23_132	138_46_1	257_23_581	24_23_83	46_4_1	41_034_1	1_46_1	3_4_1	404_4_1	7_4_1	2110_35_220	504_4_124	75_23_1	122_235_1	206_46_111	300_034_723	331_4_81	306_1_41	108_4_33	267_4_134	553_23_1	242_4_1	93_4_78	219_23_1	105_23_1	11_23_1	39_34_1	1554_4_167	924_235_1	862_13_1	50_46_1	2002_235_266	2146_23_143	828_4_1	2390_46_479	2005_46_136	511_46_260	137_46_524	372_4_65	1511_35_425
883_01_55	150_01_1	319_46_31	339_46_129	168_4_1	158_45_417	228_46_1	317_34_194	193_46_311	192_45_786	111_23_116	138_46_1	257_23_568	24_23_63	46_4_1	41_034_1	1_46_1	3_4_1	404_4_1	7_4_1	2110_35_245	504_4_134	75_23_1	122_235_1	206_46_112	300_034_725	331_4_70	306_1_47	108_4_42	267_4_134	553_23_1	242_4_1	93_4_71	219_23_1	105_23_1	11_23_1	39_34_1	1554_4_165	924_235_1	862_13_1	50_46_1	2002_235_312	2146_23_172	828_4_1	2390_46_478	2005_46_146	511_46_242	137_46_500	372_4_75	1511_35_425
883_01_67	150_01_1	319_46_31	339_46_137	168_4_1	158_45_382	228_46_1	317_34_216	193_46_330	192_45_743	111_23_102	138_46_1	257_23_599	24_23_53	46_4_1	41_034_1	1_46_1	3_4_1	404_4_1	7_4_1	2110_35_262	504_4_142	75_23_1	122_235_1	206_46_115	300_034_729	331_4_73	306_1_55	108_4_44	267_4_130	553_23_1	242_4_1	93_4_63	219_23_1	105_23_1	11_23_1	39_34_1	1554_4_136	924_235_1	862_13_1	50_46_1	2002_235_320	2146_23_206	828_4_1	2390_46_463	2005_46_156	511_46_234	137_46_474	372_4_75	1511_35_410
883_01_64	150_01_1	319_46_39	339_46_150	168_4_1	158_45_354	228_46_1	317_34_235	193_46_366	192_45_751	111_23_85	138_46_1	257_23_597	24_23_68	46_4_1	41_034_1	1_46_1	3_4_1	404_4_1	7_4_1	2110_35_259	504_4_145	75_23_1	122_235_1	206_46_132	300_034_749	331_4_78	306_1_52	108_4_46	267_4_138	553_23_1	242_4_1	93_4_60	219_23_1	105_23_1	11_23_1	39_34_1	1554_4_133	924_235_1	862_13_1	50_46_1	2002_235_296	2146_23_216	828_4_1	2390_46_487	2005_46_168	511_46_233	137_46_481	372_4_74	1511_35_386
883_01_66	150_01_1	319_46_39	339_46_152	168_4_1	158_45_354	228_46_1	317_34_252	193_46_374	192_45_724	111_23_97	138_46_1	257_23_637	24_23_69	46_4_1	41_034_1	1_46_1	3_4_1	404_4_1	7_4_1	2110_35_243	504_4_146	75_23_1	122_235_1	206_46_132	300_034_762	331_4_68	306_1_52	108_4_37	267_4_161	553_23_1	242_4_1	93_4_66	219_23_1	105_23_1	11_23_1	39_34_1	1554_4_133	924_235_1	862_13_1	50_46_1	2002_235_266	2146_23_234	828_4_1	2390_46_482	2005_46_172	511_46_235	137_46_508	372_4_79	1511_35_373
883_01_60	150_01_1	319_46_41	339_46_168	168_4_1	158_45_336	228_46_1	317_34_261	193_46_379	192_45_671	111_23_131	138_46_1	257_23_592	24_23_66	46_4_1	41_034_1	1_46_1	3_4_1	404_4_1	7_4_1	2110_35_221	504_4_155	75_23_1	122_235_1	206_46_134	300_034_802	331_4_79	306_1_49	108_4_38	267_4_170	553_23_1	242_4_1	93_4_64	219_23_1	105_23_1	11_23_1	39_34_1	1554_4_126	924_235_1	862_13_1	50_46_1	2002_235_217	2146_23_241	828_4_1	2390_46_468	2005_46_193	511_46_207	137_46_500	372_4_83	1511_35_383
883_01_54	150_01_1	319_46_46	339_46_162	168_4_1	158_45_346	228_46_1	317_34_250	193_46_404	192_45_629	111_23_167	138_46_1	257_23_597	24_23_59	46_4_1	41_034_1	1_46_1	3_4_1	404_4_1	7_4_1	2110_35_207	504_4_160	75_23_1	122_235_1	206_46_130	300_034_817	331_4_90	306_1_43	108_4_34	267_4_184	553_23_1	242_4_1	93_4_54	219_23_1	105_23_1	11_23_1	39_34_1	1554_4_132	924_235_1	862_13_1	50_46_1	2002_235_193	2146_23_247	828_4_1	2390_46_450	2005_46_197	511_46_189	137_46_505	372_4_89	1511_35_362
883_01_56	150_01_1	319_46_51	339_46_162	168_4_1	158_45_349	228_46_1	317_34_242	193_46_406	192_45_614	111_23_195	138_46_1	257_23_666	24_23_50	46_4_1	41_034_1	1_46_1	3_4_1	404_4_1	7_4_1	2110_35_186	504_4_160	75_23_1	122_235_1	206_46_140	300_034_835	331_4_99	306_1_48	108_4_29	267_4_186	553_23_1	242_4_1	93_4_55	219_23_1	105_23_1	11_23_1	39_34_1	1554_4_120	924_235_1	862_13_1	50_46_1	2002_235_188	2146_23_270	828_4_1	2390_46_440	2005_46_201	511_46_165	137_46_505	372_4_107	1511_35_391
883_01_69	150_01_1	319_46_46	339_46_160	168_4_1	158_45_383	228_46_1	317_34_223	193_46_372	192_45_611	111_23_221	138_46_1	257_23_706	24_23_47	46_4_1	41_034_1	1_46_1	3_4_1	404_4_1	7_4_1	2110_35_172	504_4_167	75_23_1	122_235_1	206_46_147	300_034_840	331_4_99	306_1_57	108_4_22	267_4_187	553_23_1	242_4_1	93_4_62	219_23_1	105_23_1	11_23_1	39_34_1	1554_4_132	924_235_1	862_13_1	50_46_1	2002_235_194	2146_23_284	828_4_1	2390_46_455	2005_46_181	511_46_148	137_46_488	372_4_111	1511_35_384
883_01_74	150_01_1	319_46_47	339_46_143	168_4_1	158_45_428	228_46_1	317_34_229	193_46_368	192_45_631	111_23_231	138_46_1	257_23_753	24_23_57	46_4_1	41_034_1	1_46_1	3_4_1	404_4_1	7_4_1	2110_35_165	504_4_161	75_23_1	122_235_1	206_46_148	300_034_831	331_4_104	306_1_59	108_4_17	267_4_200	553_23_1	242_4_1	93_4_66	219_23_1	105_23_1	11_23_1	39_34_1	1554_4_135	924_235_1	862_13_1	50_46_1	2002_235_205	2146_23_295	828_4_1	2390_46_459	2005_46_195	511_46_149	137_46_462	372_4_118	1511_35_370
883_01_85	150_01_1	319_46_54	339_46_142	168_4_1	158_45_441	228_46_1	317_34_208	193_46_342	192_45_679	111_23_229	138_46_1	257_23_785	24_23_81	46_4_1	41_034_1	1_46_1	3_4_1	404_4_1	7_4_1	2110_35_163	504_4_144	75_23_1	122_235_1	206_46_153	300_034_834	331_4_95	306_1_43	108_4_12	267_4_209	553_23_1	242_4_1	93_4_74	219_23_1	105_23_1	11_23_1	39_34_1	1554_4_138	924_235_1	862_13_1	50_46_1	2002_235_190	2146_23_320	828_4_1	2390_46_461	2005_46_177	511_46_143	137_46_439	372_4_121	1511_35_342
883_01_82	150_01_1	319_46_45	339_46_145	168_4_1	158_45_497	228_46_1	317_34_216	193_46_308	192_45_749	111_23_208	138_46_1	257_23_744	24_23_108	46_4_1	41_034_1	1_46_1	3_4_1	404_4_1	7_4_1	2110_35_176	504_4_134	75_23_1	122_235_1	206_46_158	300_034_814	331_4_102	306_1_35	108_4_15	267_4_205	553_23_1	242_4_1	93_4_83	219_23_1	105_23_1	11_23_1	39_34_1	1554_4_130	924_235_1	862_13_1	50_46_1	2002_235_196	2146_23_316	828_4_1	2390_46_453	2005_46_178	511_46_132	137_46_415	372_4_135	1511_35_341
883_01_77	150_01_1	319_46_56	339_46_132	168_4_1	158_45_553	228_46_1	317_34_212	193_46_292	192_45_791	111_23_191	138_46_1	257_23_675	24_23_122	46_4_1	41_034_1	1_46_1	3_4_1	404_4_1	7_4_1	2110_35_200	504_4_122	75_23_1	122_235_1	206_46_158	300_034_830	331_4_102	306_1_25	108_4_12	267_4_215	553_23_1	242_4_1	93_4_82	219_23_1	105_23_1	11_23_1	39_34_1	1554_4_127	924_235_1	862_13_1	50_46_1	2002_235_184	2146_23_314	828_4_1	2390_46_440	2005_46_194	511_46_145	137_46_406	372_4_139	1511_35_338
883_01_56	150_01_1	319_46_46	339_46_135	168_4_1	158_45_611	228_46_1	317_34_218	193_46_283	192_45_769	111_23_166	138_46_1	257_23_629	24_23_136	46_4_1	41_034_1	1_46_1	3_4_1	404_4_1	7_4_1	2110_35_212	504_4_137	75_23_1	122_235_1	206_46_165	300_034_832	331_4_110	306_1_14	108_4_13	267_4_216	553_23_1	242_4_1	93_4_91	219_23_1	105_23_1	11_23_1	39_34_1	1554_4_126	924_235_1	862_13_1	50_46_1	2002_235_165	2146_23_294	828_4_1	2390_46_424	2005_46_203	511_46_143	137_46_396	372_4_134	1511_35_335
883_01_50	150_01_1	319_46_41	339_46_128	168_4_1	158_45_602	228_46_1	317_34_219	193_46_290	192_45_743	111_23_133	138_46_1	257_23_606	24_23_133	46_4_1	41_034_1	1_46_1	3_4_1	404_4_1	7_4_1	2110_35_230	504_4_140	75_23_1	122_235_1	206_46_157	300_034_847	331_4_110	306_1_9	108_4_13	267_4_225	553_23_1	242_4_1	93_4_95	219_23_1	105_23_1	11_23_1	39_34_1	1554_4_120	924_235_1	862_13_1	50_46_1	2002_235_150	2146_23_236	828_4_1	2390_46_412	2005_46_208	511_46_158	137_46_399	372_4_131	1511_35_322
883_01_38	150_01_1	319_46_39	339_46_131	168_4_1	158_45_583	228_46_1	317_34_214	193_46_309	192_45_701	111_23_119	138_46_1	257_23_615	24_23_113	46_4_1	41_034_1	1_46_1	3_4_1	404_4_1	7_4_1	2110_35_238	504_4_147	75_23_1	122_235_1	206_46_154	300_034_867	331_4_118	306_1_10	108_4_19	267_4_226	553_23_1	242_4_1	93_4_100	219_23_1	105_23_1	11_23_1	39_34_1	1554_4_112	924_235_1	862_13_1	50_46_1	2002_235_121	2146_23_223	828_4_1	2390_46_398	2005_46_207	511_46_196	137_46_399	372_4_123	1511_35_325
883_01_25	150_01_1	319_46_35	339_46_133	168_4_1	158_45_570	228_46_1	317_34_234	193_46_317	192_45_606	111_23_135	138_46_1	257_23_647	24_23_88	46_4_1	41_034_1	1_46_1	3_4_1	404_4_1	7_4_1	2110_35_251	504_4_144	75_23_1	122_235_1	206_46_139	300_034_875	331_4_119	306_1_13	108_4_24	267_4_243	553_23_1	242_4_1	93_4_109	219_23_1	105_23_1	11_23_1	39_34_1	1554_4_110	924_235_1	862_13_1	50_46_1	2002_235_112	2146_23_209	828_4_1	2390_46_392	2005_46_199	511_46_210	137_46_368	372_4_124	1511_35_328
883_01_26	150_01_1	319_46_35	339_46_132	168_4_1	158_45_525	228_46_1	317_34_244	193_46_309	192_45_589	111_23_148	138_46_1	257_23_675	24_23_59	46_4_1	41_034_1	1_46_1	3_4_1	404_4_1	7_4_1	2110_35_265	504_4_148	75_23_1	122_235_1	206_46_141	300_034_881	331_4_120	306_1_20	108_4_24	267_4_249	553_23_1	242_4_1	93_4_119	219_23_1	105_23_1	11_23_1	39_34_1	1554_4_112	924_235_1	862_13_1	50_46_1	2002_235_97	2146_23_212	828_4_1	2390_46_386	2005_46_179	511_46_231	137_46_370	372_4_129	1511_35_321
883_01_15	150_01_1	319_46_29	339_46_131	168_4_1	158_45_481	228_46_1	317_34_262	193_46_325	192_45_550	111_23_157	138_46_1	257_23_687	24_23_40	46_4_1	41_034_1	1_46_1	3_4_1	404_4_1	7_4_1	2110_35_268	504_4_161	75_23_1	122_235_1	206_46_148	300_034_867	331_4_102	306_1_25	108_4_28	267_4_270	553_23_1	242_4_1	93_4_116	219_23_1	105_23_1	11_23_1	39_34_1	1554_4_108	924_235_1	862_13_1	50_46_1	2002_235_76	2146_23_216	828_4_1	2390_46_358	2005_46_182	511_46_253	137_46_380	372_4_135	1511_35_311
883_01_18	150_01_1	319_46_26	339_46_128	168_4_1	158_45_431	228_46_1	317_34_271	193_46_329	192_45_578	111_23_162	138_46_1	257_23_659	24_23_29	46_4_1	41_034_1	1_46_1	3_4_1	404_4_1	7_4_1	2110_35_258	504_4_165	75_23_1	122_235_1	206_46_145	300_034_891	331_4_94	306_1_36	108_4_35	267_4_273	553_23_1	242_4_1	93_4_121	219_23_1	105_23_1	11_23_1	39_34_1	1554_4_102	924_235_1	862_13_1	50_46_1	2002_235_76	2146_23_221	828_4_1	2390_46_333	2005_46_178	511_46_263	137_46_396	372_4_146	1511_35_307
883_01_19	150_01_1	319_46_23	339_46_126	168_4_1	158_45_417	228_46_1	317_34_286	193_46_327	192_45_632	111_23_159	138_46_1	257_23_617	24_23_36	46_4_1	41_034_1	1_46_1	3_4_1	404_4_1	7_4_1	2110_35_242	504_4_176	75_23_1	122_235_1	206_46_166	300_034_860	331_4_101	306_1_29	108_4_31	267_4_280	553_23_1	242_4_1	93_4_131	219_23_1	105_23_1	11_23_1	39_34_1	1554_4_101	924_235_1	862_13_1	50_46_1	2002_235_74	2146_23_226	828_4_1	2390_46_323	2005_46_172	511_46_262	137_46_412	372_4_148	1511_35_294
883_01_20	150_01_1	319_46_20	339_46_131	168_4_1	158_45_447	228_46_1	317_34_305	193_46_310	192_45_678	111_23_160	138_46_1	257_23_589	24_23_41	46_4_1	41_034_1	1_46_1	3_4_1	404_4_1	7_4_1	2110_35_247	504_4_184	75_23_1	122_235_1	206_46_164	300_034_824	331_4_97	306_1_32	108_4_32	267_4_278	553_23_1	242_4_1	93_4_146	219_23_1	105_23_1	11_23_1	39_34_1	1554_4_101	924_235_1	862_13_1	50_46_1	2002_235_60	2146_23_244	828_4_1	2390_46_315	2005_46_175	511_46_252	137_46_422	372_4_139	1511_35_300
883_01_22	150_01_1	319_46_16	339_46_143	168_4_1	158_45_491	228_46_1	317_34_302	193_46_309	192_45_719	111_23_189	138_46_1	257_23_563	24_23_66	46_4_1	41_034_1	1_46_1	3_4_1	404_4_1	7_4_1	2110_35_246	504_4_184	75_23_1	122_235_1	206_46_184	300_034_836	331_4_93	306_1_28	108_4_32	267_4_264	553_23_1	242_4_1	93_4_153	219_23_1	105_23_1	11_23_1	39_34_1	1554_4_93	924_235_1	862_13_1	50_46_1	2002_235_62	2146_23_246	828_4_1	2390_46_300	2005_46_159	511_46_263	137_46_432	372_4_128	1511_35_282
883_01_19	150_01_1	319_46_16	339_46_128	168_4_1	158_45_536	228_46_1	317_34_298	193_46_294	192_45_737	111_23_217	138_46_1	257_23_571	24_23_92	46_4_1	41_034_1	1_46_1	3_4_1	404_4_1	7_4_1	2110_35_241	504_4_187	75_23_1	122_235_1	206_46_186	300_034_836	331_4_90	306_1_28	108_4_37	267_4_245	553_23_1	242_4_1	93_4_167	219_23_1	105_23_1	11_23_1	39_34_1	1554_4_88	924_235_1	862_13_1	50_46_1	2002_235_77	2146_23_245	828_4_1	2390_46_276	2005_46_170	511_46_271	137_46_456	372_4_128	1511_35_285
883_01_20	150_01_1	319_46_18	339_46_136	168_4_1	158_45_588	228_46_1	317_34_315	193_46_292	192_45_746	111_23_250	138_46_1	257_23_596	24_23_129	46_4_1	41_034_1	1_46_1	3_4_1	404_4_1	7_4_1	2110_35_249	504_4_194	75_23_1	122_235_1	206_46_190	300_034_829	331_4_88	306_1_22	108_4_28	267_4_221	553_23_1	242_4_1	93_4_180	219_23_1	105_23_1	11_23_1	39_34_1	1554_4_90	924_235_1	862_13_1	50_46_1	2002_235_107	2146_23_245	828_4_1	2390_46_272	2005_46_182	511_46_270	137_46_429	372_4_130	1511_35_284
883_01_15	150_01_1	319_46_14	339_46_126	168_4_1	158_45_604	228_46_1	317_34_311	193_46_275	192_45_711	111_23_255	138_46_1	257_23_588	24_23_152	46_4_1	41_034_1	1_46_1	3_4_1	404_4_1	7_4_1	2110_35_256	504_4_193	75_23_1	122_235_1	206_46_188	300_034_825	331_4_80	306_1_16	108_4_24	267_4_210	553_23_1	242_4_1	93_4_184	219_23_1	105_23_1	11_23_1	39_34_1	1554_4_85	924_235_1	862_13_1	50_46_1	2002_235_136	2146_23_206	828_4_1	2390_46_267	2005_46_207	511_46_273	137_46_419	372_4_133	1511_35_307
883_01_12	150_01_1	319_46_12	339_46_124	168_4_1	158_45_588	228_46_1	317_34_312	193_46_254	192_45_675	111_23_259	138_46_1	257_23_569	24_23_155	46_4_1	41_034_1	1_46_1	3_4_1	404_4_1	7_4_1	2110_35_269	504_4_194	75_23_1	122_235_1	206_46_206	300_034_819	331_4_84	306_1_5	108_4_17	267_4_200	553_23_1	242_4_1	93_4_172	219_23_1	105_23_1	11_23_1	39_34_1	1554_4_87	924_235_1	862_13_1	50_46_1	2002_235_162	2146_23_182	828_4_1	2390_46_274	2005_46_211	511_46_277	137_46_419	372_4_141	1511_35_324
883_01_10	150_01_1	319_46_11	339_46_115	168_4_1	158_45_577	228_46_1	317_34_313	193_46_264	192_45_619	111_23_234	138_46_1	257_23_553	24_23_144	46_4_1	41_034_1	1_46_1	3_4_1	404_4_1	7_4_1	2110_35_279	504_4_202	75_23_1	122_235_1	206_46_218	300_034_830	331_4_84	306_1_4	108_4_14	267_4_195	553_23_1	242_4_1	93_4_175	219_23_1	105_23_1	11_23_1	39_34_1	1554_4_90	924_235_1	862_13_1	50_46_1	2002_235_181	2146_23_134	828_4_1	2390_46_256	2005_46_205	511_46_270	137_46_449	372_4_143	1511_35_362
883_01_16	150_01_1	319_46_14	339_46_111	168_4_1	158_45_561	228_46_1	317_34_320	193_46_259	192_45_586	111_23_216	138_46_1	257_23_508	24_23_116	46_4_1	41_034_1	1_46_1	3_4_1	404_4_1	7_4_1	2110_35_306	504_4_202	75_23_1	122_235_1	206_46_235	300_034_824	331_4_81	306_1_7	108_4_11	267_4_206	553_23_1	242_4_1	93_4_164	219_23_1	105_23_1	11_23_1	39_34_1	1554_4_87	924_235_1	862_13_1	50_46_1	2002_235_188	2146_23_117	828_4_1	2390_46_251	2005_46_196	511_46_277	137_46_463	372_4_161	1511_35_379
883_01_20	150_01_1	319_46_16	339_46_123	168_4_1	158_45_492	228_46_1	317_34_304	193_46_257	192_45_600	111_23_206	138_46_1	257_23_515	24_23_86	46_4_1	41_034_1	1_46_1	3_4_1	404_4_1	7_4_1	2110_35_331	504_4_194	75_23_1	122_235_1	206_46_249	300_034_822	331_4_90	306_1_6	108_4_7	267_4_207	553_23_1	242_4_1	93_4_168	219_23_1	105_23_1	11_23_1	39_34_1	1554_4_84	924_235_1	862_13_1	50_46_1	2002_235_198	2146_23_115	828_4_1	2390_46_250	2005_46_179	511_46_281	137_46_477	372_4_166	1511_35_402
883_01_29	150_01_1	319_46_16	339_46_109	168_4_1	158_45_475	228_46_1	317_34_301	193_46_259	192_45_592	111_23_179	138_46_1	257_23_529	24_23_68	46_4_1	41_034_1	1_46_1	3_4_1	404_4_1	7_4_1	2110_35_309	504_4_193	75_23_1	122_235_1	206_46_257	300_034_838	331_4_85	306_1_9	108_4_3	267_4_227	553_23_1	242_4_1	93_4_166	219_23_1	105_23_1	11_23_1	39_34_1	1554_4_83	924_235_1	862_13_1	50_46_1	2002_235_191	2146_23_122	828_4_1	2390_46_249	2005_46_175	511_46_281	137_46_463	372_4_165	1511_35_400
883_01_31	150_01_1	319_46_15	339_46_106	168_4_1	158_45_441	228_46_1	317_34_303	193_46_260	192_45_606	111_23_166	138_46_1	257_23_538	24_23_72	46_4_1	41_034_1	1_46_1	3_4_1	404_4_1	7_4_1	2110_35_292	504_4_195	122_235_1	206_46_259	300_034_822	331_4_86	306_1_8	75_23_1	267_4_241	553_23_1	242_4_1	93_4_154	219_23_1	105_23_1	11_23_1	39_34_1	1554_4_93	924_235_1	862_13_1	50_46_1	2002_235_185	2146_23_124	828_4_1	2390_46_262	2005_46_162	511_46_293	137_46_486	372_4_162	1511_35_374	1764_23_1
883_01_31	150_01_1	319_46_13	339_46_106	168_4_1	158_45_395	228_46_1	317_34_306	193_46_284	192_45_593	111_23_166	138_46_1	257_23_500	24_23_72	46_4_1	41_034_1	1_46_1	3_4_1	404_4_1	7_4_1	2110_35_277	504_4_180	122_235_1	206_46_267	300_034_834	331_4_90	306_1_11	75_23_1	267_4_244	553_23_1	242_4_1	93_4_144	219_23_1	105_23_1	11_23_1	39_34_1	1554_4_94	924_235_1	862_13_1	50_46_1	2002_235_189	2146_23_138	828_4_1	2390_46_279	2005_46_155	511_46_295	137_46_473	372_4_160	1511_35_338	1764_23_1
883_01_32	150_01_1	319_46_13	339_46_108	168_4_1	158_45_361	228_46_1	317_34_304	193_46_305	192_45_563	111_23_169	138_46_1	257_23_472	24_23_73	46_4_1	41_034_1	1_46_1	3_4_1	404_4_1	7_4_1	2110_35_269	504_4_157	122_235_1	206_46_286	300_034_833	331_4_84	306_1_9	75_23_1	267_4_252	553_23_1	242_4_1	93_4_134	219_23_1	105_23_1	11_23_1	39_34_1	1554_4_95	924_235_1	862_13_1	50_46_1	2002_235_190	2146_23_143	828_4_1	2390_46_302	2005_46_158	511_46_307	137_46_482	372_4_165	1511_35_291	1764_23_1
883_01_39	150_01_1	319_46_18	339_46_117	168_4_1	158_45_362	228_46_1	317_34_304	193_46_300	192_45_549	111_23_191	138_46_1	257_23_416	24_23_82	46_4_1	41_034_1	1_46_1	3_4_1	404_4_1	7_4_1	2110_35_261	504_4_168	122_235_1	206_46_278	300_034_829	331_4_93	306_1_8	75_23_1	267_4_256	553_23_1	242_4_1	93_4_127	219_23_1	105_23_1	11_23_1	39_34_1	1554_4_99	924_235_1	862_13_1	50_46_1	2002_235_198	2146_23_152	828_4_1	2390_46_340	2005_46_157	511_46_330	137_46_498	372_4_157	1511_35_232	1764_23_1
883_01_36	150_01_1	319_46_19	339_46_119	168_4_1	158_45_371	228_46_1	317_34_293	193_46_290	192_45_530	111_23_241	138_46_1	257_23_385	24_23_81	46_4_1	41_034_1	1_46_1	3_4_1	404_4_1	7_4_1	2110_35_287	504_4_166	122_235_1	206_46_268	300_034_831	331_4_84	306_1_4	75_23_1	267_4_261	553_23_1	242_4_1	93_4_134	219_23_1	105_23_1	11_23_1	39_34_1	1554_4_107	924_235_1	862_13_1	50_46_1	2002_235_200	2146_23_153	828_4_1	2390_46_371	2005_46_158	511_46_318	137_46_508	372_4_155	1511_35_222	1764_23_1
883_01_31	150_01_1	319_46_18	339_46_130	168_4_1	158_45_397	228_46_1	317_34_297	193_46_285	192_45_517	111_23_256	138_46_1	257_23_404	24_23_80	46_4_1	41_034_1	1_46_1	3_4_1	404_4_1	7_4_1	2110_35_301	504_4_164	122_235_1	206_46_269	300_034_839	331_4_80	306_1_2	75_23_1	267_4_261	553_23_1	242_4_1	93_4_127	219_23_1	105_23_1	11_23_1	39_34_1	1554_4_93	924_235_1	862_13_1	50_46_1	2002_235_210	2146_23_162	828_4_1	2390_46_387	2005_46_157	511_46_321	137_46_509	372_4_151	1511_35_228	1764_23_1
883_01_26	150_01_1	319_46_17	339_46_122	168_4_1	158_45_420	228_46_1	317_34_308	193_46_287	192_45_538	111_23_280	138_46_1	257_23_446	24_23_83	46_4_1	41_034_1	1_46_1	3_4_1	404_4_1	7_4_1	2110_35_325	504_4_157	122_235_1	206_46_270	300_034_867	331_4_74	75_23_1	267_4_259	553_23_1	242_4_1	93_4_124	219_23_1	105_23_1	11_23_1	39_34_1	1554_4_106	924_235_1	862_13_1	50_46_1	2002_235_218	2146_23_158	828_4_1	2390_46_398	2005_46_147	511_46_316	137_46_491	372_4_138	1511_35_242	1764_23_1
883_01_26	150_01_1	319_46_15	339_46_118	168_4_1	158_45_441	228_46_1	317_34_304	193_46_296	192_45_561	111_23_320	138_46_1	257_23_482	24_23_93	46_4_1	41_034_1	1_46_1	3_4_1	404_4_1	7_4_1	2110_35_343	504_4_144	122_235_1	206_46_245	300_034_868	331_4_70	75_23_1	267_4_254	553_23_1	242_4_1	93_4_120	219_23_1	105_23_1	11_23_1	39_34_1	1554_4_111	924_235_1	862_13_1	50_46_1	2002_235_227	2146_23_151	828_4_1	2390_46_405	2005_46_143	511_46_311	137_46_475	372_4_133	1511_35_255	1764_23_1
883_01_24	150_01_1	319_46_22	339_46_113	168_4_1	158_45_498	228_46_1	317_34_307	193_46_298	192_45_610	111_23_353	138_46_1	257_23_508	24_23_101	46_4_1	41_034_1	1_46_1	3_4_1	404_4_1	7_4_1	2110_35_372	504_4_138	122_235_1	206_46_231	300_034_845	331_4_78	75_23_1	267_4_268	553_23_1	242_4_1	93_4_109	219_23_1	105_23_1	11_23_1	39_34_1	1554_4_103	924_235_1	862_13_1	50_46_1	2002_235_232	2146_23_137	828_4_1	2390_46_397	2005_46_128	511_46_313	137_46_468	372_4_125	1511_35_280	1764_23_1
883_01_16	150_01_1	319_46_26	339_46_98	168_4_1	158_45_538	228_46_1	317_34_314	193_46_303	192_45_653	111_23_373	138_46_1	257_23_528	24_23_104	46_4_1	41_034_1	1_46_1	3_4_1	404_4_1	7_4_1	2110_35_360	504_4_152	122_235_1	206_46_204	300_034_832	331_4_77	75_23_1	267_4_261	553_23_1	242_4_1	93_4_93	219_23_1	105_23_1	11_23_1	39_34_1	1554_4_99	924_235_1	862_13_1	50_46_1	2002_235_237	2146_23_131	828_4_1	2390_46_397	2005_46_122	511_46_295	137_46_450	372_4_129	1511_35_277	1764_23_1
883_01_11	150_01_1	319_46_29	339_46_93	168_4_1	158_45_576	228_46_1	317_34_311	193_46_305	192_45_677	111_23_382	138_46_1	257_23_573	24_23_98	46_4_1	41_034_1	1_46_1	3_4_1	404_4_1	7_4_1	2110_35_324	504_4_157	122_235_1	206_46_184	300_034_829	331_4_74	75_23_1	267_4_254	553_23_1	242_4_1	93_4_88	219_23_1	105_23_1	11_23_1	39_34_1	1554_4_91	924_235_1	862_13_1	50_46_1	2002_235_221	2146_23_140	828_4_1	2390_46_390	2005_46_111	511_46_279	137_46_452	372_4_132	1511_35_304	1764_23_1
883_01_6	150_01_1	319_46_31	339_46_95	168_4_1	158_45_617	228_46_1	317_34_323	193_46_286	192_45_696	111_23_393	138_46_1	257_23_569	24_23_85	46_4_1	41_034_1	1_46_1	3_4_1	404_4_1	7_4_1	2110_35_301	504_4_160	122_235_1	206_46_188	300_034_820	331_4_71	75_23_1	267_4_254	553_23_1	242_4_1	93_4_85	219_23_1	105_23_1	11_23_1	39_34_1	1554_4_83	924_235_1	862_13_1	50_46_1	2002_235_190	2146_23_157	828_4_1	2390_46_384	2005_46_107	511_46_261	137_46_458	372_4_127	1511_35_312	1764_23_1
883_01_3	150_01_1	319_46_29	339_46_101	168_4_1	158_45_660	228_46_1	317_34_319	193_46_270	192_45_675	111_23_416	138_46_1	257_23_534	24_23_90	46_4_1	41_034_1	1_46_1	3_4_1	404_4_1	7_4_1	2110_35_274	504_4_186	122_235_1	206_46_176	300_034_840	331_4_67	75_23_1	267_4_256	553_23_1	242_4_1	93_4_80	219_23_1	105_23_1	11_23_1	39_34_1	1554_4_79	924_235_1	862_13_1	50_46_1	2002_235_169	2146_23_164	828_4_1	2390_46_381	2005_46_112	511_46_251	137_46_459	372_4_122	1511_35_292	1764_23_1
883_01_2	150_01_1	319_46_32	339_46_103	168_4_1	158_45_667	228_46_1	317_34_314	193_46_251	192_45_659	111_23_421	138_46_1	257_23_490	24_23_99	46_4_1	41_034_1	1_46_1	3_4_1	404_4_1	7_4_1	2110_35_295	504_4_185	122_235_1	206_46_173	300_034_825	331_4_62	75_23_1	267_4_271	553_23_1	242_4_1	93_4_90	219_23_1	105_23_1	11_23_1	39_34_1	1554_4_78	924_235_1	862_13_1	50_46_1	2002_235_144	2146_23_183	828_4_1	2390_46_367	2005_46_105	511_46_258	137_46_473	372_4_129	1511_35_282	1764_23_1
319_46_29	339_46_110	168_4_1	158_45_685	228_46_1	317_34_331	193_46_244	192_45_628	111_23_412	138_46_1	257_23_424	24_23_104	46_4_1	41_034_1	1_46_1	3_4_1	404_4_1	7_4_1	2110_35_335	504_4_196	122_235_1	206_46_157	300_034_847	331_4_52	75_23_1	267_4_278	553_23_1	242_4_1	93_4_90	219_23_1	105_23_1	11_23_1	39_34_1	1554_4_77	924_235_1	862_13_1	50_46_1	2002_235_129	2146_23_185	828_4_1	2390_46_352	2005_46_98	511_46_270	137_46_475	372_4_127	1511_35_287	1764_23_1
319_46_23	339_46_110	168_4_1	158_45_689	228_46_1	317_34_342	193_46_246	192_45_626	111_23_363	138_46_1	257_23_446	24_23_116	46_4_1	41_034_1	1_46_1	3_4_1	404_4_1	7_4_1	2110_35_398	504_4_203	122_235_1	206_46_136	300_034_819	331_4_39	75_23_1	267_4_296	553_23_1	242_4_1	93_4_106	219_23_1	105_23_1	11_23_1	39_34_1	1554_4_70	924_235_1	862_13_1	50_46_1	2002_235_134	2146_23_194	828_4_1	2390_46_353	2005_46_100	511_46_266	137_46_453	372_4_134	1511_35_286	1764_23_1
319_46_15	339_46_118	168_4_1	158_45_683	228_46_1	317_34_352	193_46_232	192_45_576	111_23_304	138_46_1	257_23_453	24_23_130	46_4_1	41_034_1	1_46_1	3_4_1	404_4_1	7_4_1	2110_35_464	504_4_205	122_235_1	206_46_117	300_034_804	331_4_33	75_23_1	267_4_311	553_23_1	242_4_1	93_4_106	219_23_1	105_23_1	11_23_1	39_34_1	1554_4_79	924_235_1	862_13_1	50_46_1	2002_235_134	2146_23_199	828_4_1	2390_46_355	2005_46_100	511_46_300	137_46_454	372_4_130	1511_35_303	1764_23_1
319_46_9	339_46_135	168_4_1	158_45_666	228_46_1	317_34_364	193_46_230	192_45_545	111_23_264	138_46_1	257_23_515	24_23_139	46_4_1	41_034_1	1_46_1	3_4_1	404_4_1	7_4_1	2110_35_493	504_4_203	122_235_1	206_46_101	300_034_792	331_4_22	75_23_1	267_4_316	553_23_1	242_4_1	93_4_109	219_23_1	105_23_1	11_23_1	39_34_1	1554_4_94	924_235_1	862_13_1	50_46_1	2002_235_143	2146_23_198	828_4_1	2390_46_330	2005_46_109	511_46_302	137_46_440	372_4_131	1511_35_296	1764_23_1
319_46_4	339_46_126	168_4_1	158_45_652	228_46_1	317_34_357	193_46_202	192_45_537	111_23_231	138_46_1	257_23_613	24_23_145	46_4_1	41_034_1	1_46_1	3_4_1	404_4_1	7_4_1	2110_35_523	504_4_206	122_235_1	206_46_100	300_034_794	331_4_20	75_23_1	267_4_319	553_23_1	242_4_1	93_4_132	219_23_1	105_23_1	11_23_1	39_34_1	1554_4_96	924_235_1	862_13_1	50_46_1	2002_235_156	2146_23_198	828_4_1	2390_46_323	2005_46_109	511_46_308	137_46_434	372_4_132	1511_35_326	1764_23_1
319_46_3	339_46_137	168_4_1	158_45_573	228_46_1	317_34_346	193_46_212	192_45_513	111_23_200	138_46_1	257_23_671	24_23_151	46_4_1	41_034_1	1_46_1	3_4_1	404_4_1	7_4_1	2110_35_519	504_4_209	122_235_1	206_46_100	300_034_761	331_4_11	75_23_1	267_4_305	553_23_1	242_4_1	93_4_132	219_23_1	105_23_1	11_23_1	39_34_1	1554_4_114	924_235_1	862_13_1	50_46_1	2002_235_169	2146_23_185	828_4_1	2390_46_346	2005_46_115	511_46_315	137_46_463	372_4_136	1511_35_326	1764_23_1
319_46_1	339_46_149	168_4_1	158_45_539	228_46_1	317_34_369	193_46_202	192_45_520	111_23_198	138_46_1	257_23_722	24_23_158	46_4_1	41_034_1	1_46_1	3_4_1	404_4_1	7_4_1	2110_35_493	504_4_212	122_235_1	206_46_100	300_034_765	331_4_10	75_23_1	267_4_288	553_23_1	242_4_1	93_4_147	219_23_1	105_23_1	11_23_1	39_34_1	1554_4_107	924_235_1	862_13_1	50_46_1	2002_235_192	2146_23_160	828_4_1	2390_46_343	2005_46_117	511_46_332	137_46_448	372_4_137	1511_35_319	1764_23_1
319_46_1	339_46_139	168_4_1	158_45_513	228_46_1	317_34_372	193_46_209	192_45_501	111_23_216	138_46_1	257_23_739	24_23_170	46_4_1	41_034_1	1_46_1	3_4_1	404_4_1	7_4_1	2110_35_424	504_4_209	122_235_1	206_46_101	300_034_768	331_4_13	75_23_1	267_4_301	553_23_1	242_4_1	93_4_157	219_23_1	105_23_1	11_23_1	39_34_1	1554_4_110	924_235_1	862_13_1	50_46_1	2002_235_213	2146_23_136	828_4_1	2390_46_341	2005_46_129	511_46_340	137_46_447	372_4_146	1511_35_294	1764_23_1
339_46_157	168_4_1	158_45_471	228_46_1	317_34_370	193_46_217	192_45_492	111_23_231	257_23_715	24_23_175	46_4_1	41_034_1	3_4_1	404_4_1	7_4_1	2110_35_376	504_4_222	122_235_1	206_46_99	300_034_783	331_4_17	75_23_1	267_4_281	553_23_1	242_4_1	93_4_132	219_23_1	105_23_1	11_23_1	39_34_1	1554_4_120	924_235_1	862_13_1	50_46_1	2002_235_234	2146_23_141	828_4_1	2390_46_359	2005_46_132	511_46_350	137_46_451	372_4_150	1511_35_258	1764_23_1
339_46_163	168_4_1	158_45_450	228_46_1	317_34_377	193_46_223	192_45_502	111_23_268	257_23_630	24_23_146	46_4_1	41_034_1	3_4_1	404_4_1	7_4_1	2110_35_340	504_4_229	122_235_1	206_46_105	300_034_796	331_4_21	75_23_1	267_4_270	553_23_1	242_4_1	93_4_131	219_23_1	105_23_1	11_23_1	39_34_1	1554_4_120	924_235_1	862_13_1	50_46_1	2002_235_239	2146_23_116	828_4_1	2390_46_373	2005_46_153	511_46_351	137_46_432	372_4_152	1511_35_250	1764_23_1
339_46_173	168_4_1	158_45_446	228_46_1	317_34_362	193_46_218	192_45_536	111_23_311	257_23_554	24_23_129	46_4_1	41_034_1	3_4_1	404_4_1	7_4_1	2110_35_319	504_4_207	122_235_1	206_46_115	300_034_812	331_4_26	75_23_1	267_4_266	553_23_1	242_4_1	93_4_124	219_23_1	105_23_1	11_23_1	39_34_1	1554_4_129	924_235_1	862_13_1	50_46_1	2002_235_242	2146_23_136	828_4_1	2390_46_412	2005_46_162	511_46_365	137_46_400	372_4_144	1511_35_257	1764_23_1
339_46_176	168_4_1	158_45_429	228_46_1	317_34_380	193_46_236	192_45_538	111_23_360	257_23_468	24_23_123	46_4_1	41_034_1	3_4_1	404_4_1	7_4_1	2110_35_345	504_4_205	122_235_1	206_46_114	300_034_801	331_4_38	75_23_1	267_4_245	553_23_1	242_4_1	93_4_132	219_23_1	105_23_1	11_23_1	39_34_1	1554_4_126	924_235_1	862_13_1	50_46_1	2002_235_216	2146_23_147	828_4_1	2390_46_436	2005_46_166	511_46_374	137_46_422	372_4_143	1511_35_258	1764_23_1
339_46_171	168_4_1	158_45_423	228_46_1	317_34_380	193_46_232	192_45_531	111_23_413	257_23_411	24_23_95	46_4_1	41_034_1	3_4_1	404_4_1	7_4_1	2110_35_357	504_4_182	122_235_1	206_46_120	300_034_785	331_4_34	75_23_1	267_4_227	553_23_1	242_4_1	93_4_133	219_23_1	105_23_1	11_23_1	39_34_1	1554_4_116	924_235_1	862_13_1	50_46_1	2002_235_196	2146_23_153	828_4_1	2390_46_469	2005_46_191	511_46_366	137_46_406	372_4_128	1511_35_307	1764_23_1
339_46_173	168_4_1	158_45_423	228_46_1	317_34_371	193_46_242	192_45_467	111_23_446	257_23_383	24_23_94	46_4_1	41_034_1	3_4_1	404_4_1	7_4_1	2110_35_385	504_4_166	122_235_1	206_46_120	300_034_782	331_4_41	75_23_1	267_4_242	553_23_1	242_4_1	93_4_131	219_23_1	105_23_1	11_23_1	39_34_1	1554_4_121	924_235_1	862_13_1	50_46_1	2002_235_165	2146_23_164	828_4_1	2390_46_484	2005_46_199	511_46_368	137_46_419	372_4_126	1511_35_337	1764_23_1
339_46_177	168_4_1	158_45_411	228_46_1	317_34_365	193_46_246	192_45_408	111_23_470	257_23_326	24_23_119	46_4_1	41_034_1	3_4_1	404_4_1	7_4_1	2110_35_387	504_4_152	122_235_1	206_46_136	300_034_812	331_4_42	75_23_1	267_4_255	553_23_1	242_4_1	93_4_133	219_23_1	105_23_1	11_23_1	39_34_1	1554_4_115	924_235_1	862_13_1	50_46_1	2002_235_149	2146_23_175	828_4_1	2390_46_505	2005_46_205	511_46_378	137_46_423	372_4_114	1511_35_358	1764_23_1
339_46_176	168_4_1	158_45_402	228_46_1	317_34_368	193_46_232	192_45_362	111_23_441	257_23_349	24_23_144	46_4_1	41_034_1	3_4_1	404_4_1	7_4_1	2110_35_404	504_4_137	122_235_1	206_46_149	300_034_821	331_4_44	75_23_1	267_4_260	553_23_1	242_4_1	93_4_134	219_23_1	105_23_1	11_23_1	39_34_1	1554_4_122	924_235_1	862_13_1	50_46_1	2002_235_113	2146_23_199	828_4_1	2390_46_520	2005_46_211	511_46_391	137_46_397	372_4_101	1511_35_370	1764_23_1
339_46_169	168_4_1	158_45_384	228_46_1	317_34_347	193_46_227	192_45_361	111_23_397	257_23_368	24_23_169	46_4_1	41_034_1	3_4_1	404_4_1	7_4_1	2110_35_404	504_4_128	122_235_1	206_46_148	300_034_825	331_4_45	75_23_1	267_4_256	553_23_1	242_4_1	93_4_151	219_23_1	105_23_1	11_23_1	39_34_1	1554_4_135	924_235_1	862_13_1	50_46_1	2002_235_99	2146_23_201	828_4_1	2390_46_533	2005_46_194	511_46_385	137_46_422	372_4_98	1511_35_376	1764_23_1
339_46_169	168_4_1	158_45_383	228_46_1	317_34_337	193_46_226	192_45_416	111_23_360	257_23_427	24_23_193	46_4_1	41_034_1	3_4_1	404_4_1	7_4_1	2110_35_371	504_4_114	122_235_1	206_46_154	300_034_833	331_4_50	75_23_1	267_4_226	553_23_1	242_4_1	93_4_149	219_23_1	105_23_1	11_23_1	39_34_1	1554_4_128	924_235_1	862_13_1	50_46_1	2002_235_98	2146_23_198	828_4_1	2390_46_554	2005_46_182	511_46_376	137_46_413	372_4_99	1511_35_389	1764_23_1
339_46_180	168_4_1	158_45_388	228_46_1	317_34_335	193_46_217	192_45_441	111_23_323	257_23_486	24_23_212	46_4_1	41_034_1	3_4_1	404_4_1	7_4_1	2110_35_359	504_4_103	122_235_1	206_46_154	300_034_817	331_4_46	75_23_1	267_4_222	553_23_1	242_4_1	93_4_143	219_23_1	105_23_1	11_23_1	39_34_1	1554_4_128	924_235_1	862_13_1	50_46_1	2002_235_105	2146_23_189	828_4_1	2390_46_560	2005_46_181	511_46_375	137_46_423	372_4_99	1511_35_386	1764_23_1
339_46_172	168_4_1	158_45_387	228_46_1	317_34_338	193_46_224	192_45_502	111_23_307	257_23_557	24_23_204	46_4_1	41_034_1	3_4_1	404_4_1	7_4_1	2110_35_339	504_4_96	122_235_1	206_46_160	300_034_790	331_4_48	75_23_1	267_4_221	553_23_1	242_4_1	93_4_163	219_23_1	105_23_1	11_23_1	39_34_1	1554_4_136	924_235_1	862_13_1	50_46_1	2002_235_117	2146_23_168	828_4_1	2390_46_567	2005_46_186	511_46_377	137_46_413	372_4_94	1511_35_363	1764_23_1
339_46_167	168_4_1	158_45_410	228_46_1	317_34_334	193_46_232	192_45_505	111_23_298	257_23_620	24_23_194	46_4_1	41_034_1	3_4_1	404_4_1	7_4_1	2110_35_310	504_4_83	122_235_1	206_46_172	300_034_781	331_4_49	75_23_1	267_4_219	553_23_1	242_4_1	93_4_169	219_23_1	105_23_1	11_23_1	39_34_1	1554_4_140	924_235_1	862_13_1	50_46_1	2002_235_130	2146_23_162	828_4_1	2390_46_543	2005_46_201	511_46_382	137_46_410	372_4_95	1511_35_321	1764_23_1
339_46_154	168_4_1	158_45_429	228_46_1	317_34_331	193_46_240	192_45_519	111_23_286	257_23_617	24_23_193	46_4_1	41_034_1	3_4_1	404_4_1	7_4_1	2110_35_291	504_4_76	122_235_1	206_46_170	300_034_771	331_4_60	75_23_1	267_4_212	553_23_1	242_4_1	93_4_162	219_23_1	105_23_1	11_23_1	39_34_1	1554_4_135	924_235_1	862_13_1	50_46_1	2002_235_125	2146_23_167	828_4_1	2390_46_570	2005_46_204	511_46_402	137_46_389	372_4_89	1511_35_280	1764_23_1
339_46_153	168_4_1	158_45_432	228_46_1	317_34_332	193_46_246	192_45_480	111_23_297	257_23_655	24_23_174	46_4_1	41_034_1	3_4_1	404_4_1	7_4_1	2110_35_283	504_4_75	122_235_1	206_46_181	300_034_786	331_4_75	75_23_1	267_4_180	553_23_1	242_4_1	93_4_175	219_23_1	105_23_1	11_23_1	39_34_1	1554_4_146	924_235_1	862_13_1	50_46_1	2002_235_117	2146_23_175	828_4_1	2390_46_590	2005_46_186	511_46_409	137_46_382	372_4_85	1511_35_268	1764_23_1
339_46_159	168_4_1	158_45_461	228_46_1	317_34_331	193_46_255	192_45_436	111_23_308	257_23_656	24_23_176	46_4_1	41_034_1	3_4_1	404_4_1	7_4_1	2110_35_316	504_4_62	122_235_1	206_46_193	300_034_767	331_4_99	75_23_1	267_4_164	553_23_1	242_4_1	93_4_184	219_23_1	105_23_1	11_23_1	39_34_1	1554_4_147	924_235_1	862_13_1	50_46_1	2002_235_96	2146_23_175	828_4_1	2390_46_587	2005_46_191	511_46_414	137_46_354	372_4_87	1511_35_266	1764_23_1
339_46_165	168_4_1	158_45_462	228_46_1	317_34_319	193_46_277	192_45_404	111_23_324	257_23_674	24_23_178	46_4_1	41_034_1	3_4_1	404_4_1	7_4_1	2110_35_346	504_4_52	122_235_1	206_46_211	300_034_788	331_4_107	75_23_1	267_4_143	553_23_1	242_4_1	93_4_179	219_23_1	105_23_1	11_23_1	39_34_1	1554_4_150	924_235_1	862_13_1	50_46_1	2002_235_61	2146_23_195	828_4_1	2390_46_559	2005_46_179	511_46_436	137_46_344	372_4_71	1511_35_268	1764_23_1
339_46_183	168_4_1	158_45_463	228_46_1	317_34_315	193_46_277	192_45_354	111_23_344	257_23_659	24_23_179	46_4_1	41_034_1	3_4_1	404_4_1	7_4_1	2110_35_384	504_4_50	122_235_1	206_46_203	300_034_797	331_4_107	75_23_1	267_4_136	553_23_1	242_4_1	93_4_176	219_23_1	105_23_1	11_23_1	39_34_1	1554_4_143	924_235_1	862_13_1	50_46_1	2002_235_56	2146_23_206	828_4_1	2390_46_551	2005_46_190	511_46_429	137_46_343	372_4_60	1511_35_281	1764_23_1
339_46_180	168_4_1	158_45_498	228_46_1	317_34_326	193_46_288	192_45_327	111_23_358	257_23_652	24_23_182	46_4_1	41_034_1	3_4_1	404_4_1	7_4_1	2110_35_401	504_4_58	122_235_1	206_46_208	300_034_809	331_4_101	75_23_1	267_4_128	553_23_1	242_4_1	93_4_172	219_23_1	105_23_1	11_23_1	39_34_1	1554_4_144	924_235_1	862_13_1	50_46_1	2002_235_60	2146_23_236	828_4_1	2390_46_514	2005_46_207	511_46_437	137_46_357	372_4_62	1511_35_291	1764_23_1
339_46_190	168_4_1	158_45_522	228_46_1	317_34_334	193_46_276	192_45_283	111_23_391	257_23_596	24_23_193	46_4_1	41_034_1	3_4_1	404_4_1	7_4_1	2110_35_423	504_4_69	122_235_1	206_46_185	300_034_820	331_4_95	75_23_1	267_4_129	553_23_1	242_4_1	93_4_166	219_23_1	105_23_1	11_23_1	39_34_1	1554_4_153	924_235_1	862_13_1	50_46_1	2002_235_71	2146_23_262	828_4_1	2390_46_470	2005_46_214	511_46_435	137_46_352	372_4_66	1511_35_305	1764_23_1
339_46_190	168_4_1	158_45_533	228_46_1	317_34_341	193_46_285	192_45_268	111_23_415	257_23_568	24_23_214	46_4_1	41_034_1	3_4_1	404_4_1	7_4_1	2110_35_413	504_4_71	122_235_1	206_46_180	300_034_814	331_4_96	75_23_1	267_4_132	553_23_1	242_4_1	93_4_170	219_23_1	105_23_1	11_23_1	39_34_1	1554_4_139	924_235_1	862_13_1	50_46_1	2002_235_83	2146_23_282	828_4_1	2390_46_456	2005_46_201	511_46_428	137_46_357	372_4_76	1511_35_309	1764_23_1
339_46_196	168_4_1	158_45_538	228_46_1	317_34_361	193_46_290	192_45_251	111_23_459	257_23_538	24_23_220	46_4_1	41_034_1	3_4_1	404_4_1	7_4_1	2110_35_401	504_4_76	122_235_1	206_46_171	300_034_803	331_4_93	75_23_1	267_4_143	553_23_1	242_4_1	93_4_177	219_23_1	105_23_1	11_23_1	39_34_1	1554_4_133	924_235_1	862_13_1	50_46_1	2002_235_110	2146_23_286	828_4_1	2390_46_464	2005_46_195	511_46_403	137_46_371	372_4_78	1511_35_294	1764_23_1
339_46_195	168_4_1	158_45_549	228_46_1	317_34_350	193_46_297	192_45_261	111_23_441	257_23_545	24_23_228	46_4_1	41_034_1	3_4_1	404_4_1	7_4_1	2110_35_383	504_4_82	122_235_1	206_46_160	300_034_788	331_4_83	75_23_1	267_4_136	553_23_1	242_4_1	93_4_180	219_23_1	105_23_1	11_23_1	39_34_1	1554_4_122	924_235_1	862_13_1	50_46_1	2002_235_125	2146_23_265	828_4_1	2390_46_437	2005_46_186	511_46_398	137_46_390	372_4_75	1511_35_298	1764_23_1
339_46_199	168_4_1	158_45_556	228_46_1	317_34_341	193_46_297	192_45_262	111_23_448	257_23_527	24_23_236	46_4_1	41_034_1	3_4_1	404_4_1	7_4_1	2110_35_358	504_4_80	122_235_1	206_46_161	300_034_788	331_4_87	75_23_1	267_4_155	553_23_1	242_4_1	93_4_163	219_23_1	105_23_1	11_23_1	39_34_1	1554_4_120	924_235_1	862_13_1	50_46_1	2002_235_141	2146_23_258	828_4_1	2390_46_426	2005_46_178	511_46_385	137_46_390	372_4_81	1511_35_291	1764_23_1
339_46_188	168_4_1	158_45_541	228_46_1	317_34_353	193_46_286	192_45_267	111_23_405	257_23_529	24_23_235	46_4_1	41_034_1	3_4_1	404_4_1	7_4_1	2110_35_362	504_4_81	122_235_1	206_46_173	300_034_791	331_4_78	75_23_1	267_4_144	553_23_1	242_4_1	93_4_148	219_23_1	105_23_1	11_23_1	39_34_1	1554_4_122	924_235_1	862_13_1	50_46_1	2002_235_162	2146_23_248	828_4_1	2390_46_438	2005_46_189	511_46_398	137_46_379	372_4_81	1511_35_276	1764_23_1
339_46_184	168_4_1	158_45_509	228_46_1	317_34_370	193_46_290	192_45_260	111_23_360	257_23_506	24_23_223	46_4_1	41_034_1	3_4_1	404_4_1	7_4_1	2110_35_364	504_4_72	122_235_1	206_46_165	300_034_783	331_4_72	75_23_1	267_4_139	553_23_1	242_4_1	93_4_127	219_23_1	105_23_1	11_23_1	39_34_1	1554_4_117	924_235_1	862_13_1	50_46_1	2002_235_175	2146_23_252	828_4_1	2390_46_461	2005_46_194	511_46_395	137_46_390	372_4_88	1511_35_275	1764_23_1
339_46_185	168_4_1	158_45_451	228_46_1	317_34_396	193_46_281	192_45_265	111_23_301	257_23_488	24_23_200	46_4_1	41_034_1	3_4_1	404_4_1	7_4_1	2110_35_371	504_4_58	122_235_1	206_46_163	300_034_772	331_4_67	75_23_1	267_4_143	553_23_1	242_4_1	93_4_118	219_23_1	105_23_1	11_23_1	39_34_1	1554_4_104	924_235_1	862_13_1	50_46_1	2002_235_186	2146_23_281	828_4_1	2390_46_480	2005_46_212	511_46_411	137_46_403	372_4_93	1511_35_271	1764_23_1
339_46_202	168_4_1	158_45_428	228_46_1	317_34_407	193_46_271	192_45_304	111_23_251	257_23_487	24_23_196	46_4_1	41_034_1	3_4_1	404_4_1	7_4_1	2110_35_377	504_4_46	122_235_1	206_46_167	300_034_763	331_4_74	75_23_1	267_4_154	553_23_1	242_4_1	93_4_109	219_23_1	105_23_1	11_23_1	39_34_1	1554_4_114	924_235_1	862_13_1	50_46_1	2002_235_196	2146_23_283	828_4_1	2390_46_501	2005_46_229	511_46_394	137_46_411	372_4_102	1511_35_266	1764_23_1
339_46_207	168_4_1	158_45_412	228_46_1	317_34_383	193_46_276	192_45_355	111_23_223	257_23_522	24_23_183	46_4_1	41_034_1	3_4_1	404_4_1	7_4_1	2110_35_420	504_4_54	122_235_1	206_46_163	300_034_782	331_4_87	75_23_1	267_4_148	553_23_1	242_4_1	93_4_108	219_23_1	105_23_1	11_23_1	39_34_1	1554_4_129	924_235_1	862_13_1	50_46_1	2002_235_194	2146_23_315	828_4_1	2390_46_507	2005_46_238	511_46_388	137_46_399	372_4_95	1511_35_229	1764_23_1
339_46_222	168_4_1	158_45_395	228_46_1	317_34_367	193_46_283	192_45_413	111_23_194	257_23_567	24_23_169	46_4_1	41_034_1	3_4_1	404_4_1	7_4_1	2110_35_458	504_4_55	122_235_1	206_46_160	300_034_765	331_4_91	75_23_1	267_4_137	553_23_1	242_4_1	93_4_91	219_23_1	105_23_1	11_23_1	39_34_1	1554_4_128	924_235_1	862_13_1	50_46_1	2002_235_181	2146_23_312	828_4_1	2390_46_529	2005_46_239	511_46_408	137_46_400	372_4_88	1511_35_213	1764_23_1
339_46_220	168_4_1	158_45_409	228_46_1	317_34_353	193_46_280	192_45_465	111_23_215	257_23_609	24_23_165	46_4_1	41_034_1	3_4_1	404_4_1	7_4_1	2110_35_482	504_4_49	122_235_1	206_46_156	300_034_798	331_4_102	75_23_1	267_4_144	553_23_1	242_4_1	93_4_87	219_23_1	105_23_1	11_23_1	39_34_1	1554_4_129	924_235_1	862_13_1	50_46_1	2002_235_157	2146_23_306	828_4_1	2390_46_499	2005_46_241	511_46_413	137_46_386	372_4_95	1511_35_220	1764_23_1
339_46_200	168_4_1	158_45_430	228_46_1	317_34_355	193_46_274	192_45_495	111_23_235	257_23_626	24_23_166	46_4_1	41_034_1	3_4_1	404_4_1	7_4_1	2110_35_478	504_4_53	122_235_1	206_46_158	300_034_801	331_4_108	75_23_1	267_4_160	553_23_1	242_4_1	93_4_78	219_23_1	105_23_1	11_23_1	39_34_1	1554_4_130	924_235_1	862_13_1	50_46_1	2002_235_125	2146_23_259	828_4_1	2390_46_485	2005_46_224	511_46_426	137_46_381	372_4_83	1511_35_224	1764_23_1
339_46_202	168_4_1	158_45_429	228_46_1	317_34_343	193_46_264	192_45_499	111_23_272	257_23_646	24_23_172	46_4_1	41_034_1	3_4_1	404_4_1	7_4_1	2110_35_454	504_4_53	122_235_1	206_46_179	300_034_810	331_4_124	75_23_1	267_4_147	553_23_1	242_4_1	93_4_68	219_23_1	105_23_1	11_23_1	39_34_1	1554_4_153	924_235_1	862_13_1	50_46_1	2002_235_99	2146_23_232	828_4_1	2390_46_495	2005_46_226	511_46_422	137_46_356	372_4_80	1511_35_248	1764_23_1
339_46_205	168_4_1	158_45_440	228_46_1	317_34_339	193_46_259	192_45_501	111_23_298	257_23_641	24_23_188	46_4_1	41_034_1	3_4_1	404_4_1	7_4_1	2110_35_412	504_4_50	122_235_1	206_46_203	300_034_828	331_4_138	75_23_1	267_4_128	553_23_1	242_4_1	93_4_69	219_23_1	105_23_1	11_23_1	39_34_1	1554_4_152	924_235_1	862_13_1	50_46_1	2002_235_84	2146_23_229	828_4_1	2390_46_492	2005_46_229	511_46_405	137_46_337	372_4_80	1511_35_270	1764_23_1
339_46_207	168_4_1	158_45_463	228_46_1	317_34_328	193_46_283	192_45_474	111_23_312	257_23_603	24_23_209	46_4_1	41_034_1	3_4_1	404_4_1	7_4_1	2110_35_372	504_4_58	122_235_1	206_46_195	300_034_836	331_4_152	75_23_1	267_4_134	553_23_1	242_4_1	93_4_59	219_23_1	105_23_1	11_23_1	39_34_1	1554_4_150	924_235_1	862_13_1	50_46_1	2002_235_66	2146_23_216	828_4_1	2390_46_499	2005_46_220	511_46_374	137_46_318	372_4_76	1511_35_290	1764_23_1
339_46_194	168_4_1	158_45_473	228_46_1	317_34_320	193_46_292	192_45_445	111_23_330	257_23_563	24_23_244	46_4_1	41_034_1	3_4_1	404_4_1	7_4_1	2110_35_333	504_4_60	122_235_1	206_46_198	300_034_861	331_4_171	75_23_1	267_4_139	553_23_1	242_4_1	93_4_54	219_23_1	105_23_1	11_23_1	39_34_1	1554_4_154	924_235_1	862_13_1	50_46_1	2002_235_64	2146_23_211	828_4_1	2390_46_491	2005_46_223	511_46_371	137_46_314	372_4_69	1511_35_299	1764_23_1
339_46_194	168_4_1	158_45_495	228_46_1	317_34_308	193_46_298	192_45_432	111_23_343	257_23_536	24_23_290	46_4_1	41_034_1	3_4_1	404_4_1	7_4_1	2110_35_327	504_4_60	122_235_1	206_46_192	300_034_876	331_4_180	75_23_1	267_4_146	553_23_1	242_4_1	93_4_54	219_23_1	105_23_1	11_23_1	39_34_1	1554_4_140	924_235_1	862_13_1	50_46_1	2002_235_65	2146_23_205	828_4_1	2390_46_479	2005_46_225	511_46_349	137_46_305	372_4_65	1511_35_293	1764_23_1
339_46_182	168_4_1	158_45_527	228_46_1	317_34_322	193_46_285	192_45_433	111_23_353	257_23_554	24_23_296	46_4_1	41_034_1	3_4_1	404_4_1	7_4_1	2110_35_303	504_4_58	122_235_1	206_46_188	300_034_871	331_4_176	75_23_1	267_4_146	553_23_1	242_4_1	93_4_54	219_23_1	105_23_1	11_23_1	39_34_1	1554_4_135	924_235_1	862_13_1	50_46_1	2002_235_86	2146_23_206	828_4_1	2390_46_461	2005_46_192	511_46_351	137_46_299	372_4_58	1511_35_305	1764_23_1
339_46_180	168_4_1	158_45_534	228_46_1	317_34_317	193_46_255	192_45_417	111_23_368	257_23_543	24_23_313	46_4_1	41_034_1	3_4_1	404_4_1	7_4_1	2110_35_306	504_4_58	122_235_1	206_46_187	300_034_872	331_4_190	75_23_1	267_4_154	553_23_1	242_4_1	93_4_52	219_23_1	105_23_1	11_23_1	39_34_1	1554_4_147	924_235_1	862_13_1	50_46_1	2002_235_114	2146_23_206	828_4_1	2390_46_466	2005_46_177	511_46_322	137_46_307	372_4_46	1511_35_293	1764_23_1
339_46_170	168_4_1	158_45_534	228_46_1	317_34_335	193_46_250	192_45_409	111_23_389	257_23_549	24_23_312	46_4_1	41_034_1	3_4_1	404_4_1	7_4_1	2110_35_310	504_4_56	122_235_1	206_46_193	300_034_884	331_4_176	75_23_1	267_4_160	553_23_1	242_4_1	93_4_52	219_23_1	105_23_1	11_23_1	39_34_1	1554_4_155	924_235_1	862_13_1	50_46_1	2002_235_155	2146_23_204	828_4_1	2390_46_450	2005_46_176	511_46_337	137_46_316	372_4_51	1511_35_287	1764_23_1
339_46_182	168_4_1	158_45_504	228_46_1	317_34_350	193_46_264	192_45_368	111_23_393	257_23_554	24_23_280	46_4_1	41_034_1	3_4_1	404_4_1	7_4_1	2110_35_308	504_4_58	122_235_1	206_46_199	300_034_895	331_4_180	75_23_1	267_4_166	553_23_1	242_4_1	93_4_59	219_23_1	105_23_1	11_23_1	39_34_1	1554_4_156	924_235_1	862_13_1	50_46_1	2002_235_175	2146_23_205	828_4_1	2390_46_475	2005_46_165	511_46_352	137_46_325	372_4_53	1511_35_280	1764_23_1
339_46_192	168_4_1	158_45_454	228_46_1	317_34_347	193_46_273	192_45_349	111_23_442	257_23_536	24_23_254	46_4_1	41_034_1	3_4_1	404_4_1	7_4_1	2110_35_320	504_4_53	122_235_1	206_46_204	300_034_922	331_4_186	75_23_1	267_4_180	553_23_1	242_4_1	93_4_63	219_23_1	105_23_1	11_23_1	39_34_1	1554_4_167	924_235_1	862_13_1	50_46_1	2002_235_187	2146_23_220	828_4_1	2390_46_495	2005_46_165	511_46_345	137_46_325	372_4_61	1511_35_260	1764_23_1
339_46_197	168_4_1	158_45_439	228_46_1	317_34_359	193_46_284	192_45_338	111_23_459	257_23_511	24_23_243	46_4_1	41_034_1	3_4_1	404_4_1	7_4_1	2110_35_302	504_4_46	122_235_1	206_46_183	300_034_934	331_4_164	75_23_1	267_4_175	553_23_1	242_4_1	93_4_80	219_23_1	105_23_1	11_23_1	39_34_1	1554_4_164	924_235_1	862_13_1	50_46_1	2002_235_174	2146_23_228	828_4_1	2390_46_514	2005_46_161	511_46_357	137_46_318	372_4_67	1511_35_235	1764_23_1
339_46_213	168_4_1	158_45_436	228_46_1	317_34_365	193_46_289	192_45_355	111_23_460	257_23_506	24_23_233	46_4_1	41_034_1	3_4_1	404_4_1	7_4_1	2110_35_309	504_4_46	122_235_1	206_46_159	300_034_933	331_4_157	75_23_1	267_4_195	553_23_1	242_4_1	93_4_72	219_23_1	105_23_1	11_23_1	39_34_1	1554_4_159	924_235_1	862_13_1	50_46_1	2002_235_160	2146_23_261	828_4_1	2390_46_524	2005_46_157	511_46_320	137_46_305	372_4_73	1511_35_226	1764_23_1
339_46_221	168_4_1	158_45_453	228_46_1	317_34_384	193_46_291	192_45_370	111_23_459	257_23_499	24_23_250	46_4_1	41_034_1	3_4_1	404_4_1	7_4_1	2110_35_307	504_4_43	122_235_1	206_46_144	300_034_956	331_4_131	75_23_1	267_4_222	553_23_1	242_4_1	93_4_68	219_23_1	105_23_1	11_23_1	39_34_1	1554_4_148	924_235_1	862_13_1	50_46_1	2002_235_143	2146_23_310	828_4_1	2390_46_506	2005_46_151	511_46_320	137_46_281	372_4_74	1511_35_219	1764_23_1
339_46_202	168_4_1	158_45_479	228_46_1	317_34_400	193_46_294	192_45_367	111_23_442	257_23_509	24_23_254	46_4_1	41_034_1	3_4_1	404_4_1	7_4_1	2110_35_327	504_4_46	122_235_1	206_46_130	300_034_979	331_4_117	75_23_1	267_4_222	553_23_1	242_4_1	93_4_67	219_23_1	105_23_1	11_23_1	39_34_1	1554_4_146	924_235_1	862_13_1	50_46_1	2002_235_131	2146_23_327	828_4_1	2390_46_504	2005_46_163	511_46_319	137_46_257	372_4_81	1511_35_205	1764_23_1
339_46_230	168_4_1	158_45_508	228_46_1	317_34_416	193_46_284	192_45_343	111_23_428	257_23_525	24_23_240	46_4_1	41_034_1	3_4_1	404_4_1	7_4_1	2110_35_348	504_4_44	122_235_1	206_46_122	300_034_984	331_4_113	75_23_1	267_4_212	553_23_1	242_4_1	93_4_61	219_23_1	105_23_1	11_23_1	39_34_1	1554_4_136	924_235_1	862_13_1	50_46_1	2002_235_131	2146_23_362	828_4_1	2390_46_514	2005_46_160	511_46_315	137_46_234	372_4_80	1511_35_209	1764_23_1
339_46_241	168_4_1	158_45_525	228_46_1	317_34_428	193_46_281	192_45_324	111_23_374	257_23_551	24_23_235	46_4_1	41_034_1	3_4_1	404_4_1	7_4_1	2110_35_385	504_4_46	122_235_1	206_46_132	300_034_1002	331_4_104	75_23_1	267_4_206	553_23_1	242_4_1	93_4_63	219_23_1	105_23_1	11_23_1	39_34_1	1554_4_116	924_235_1	862_13_1	50_46_1	2002_235_106	2146_23_362	828_4_1	2390_46_520	2005_46_151	511_46_326	137_46_227	372_4_88	1511_35_219	1764_23_1
339_46_260	168_4_1	158_45_501	228_46_1	317_34_431	193_46_292	192_45_307	111_23_349	257_23_576	24_23_199	46_4_1	41_034_1	3_4_1	404_4_1	7_4_1	2110_35_421	504_4_44	122_235_1	206_46_127	300_034_1003	331_4_97	75_23_1	267_4_216	553_23_1	242_4_1	93_4_60	219_23_1	105_23_1	11_23_1	39_34_1	1554_4_125	924_235_1	862_13_1	50_46_1	2002_235_110	2146_23_350	828_4_1	2390_46_520	2005_46_165	511_46_334	137_46_234	372_4_85	1511_35_233	1764_23_1
339_46_258	168_4_1	158_45_457	228_46_1	317_34_436	193_46_305	192_45_331	111_23_315	257_23_628	24_23_198	46_4_1	41_034_1	3_4_1	404_4_1	7_4_1	2110_35_443	504_4_39	122_235_1	206_46_119	300_034_1009	331_4_111	75_23_1	267_4_200	553_23_1	242_4_1	93_4_62	219_23_1	105_23_1	11_23_1	39_34_1	1554_4_119	924_235_1	862_13_1	50_46_1	2002_235_100	2146_23_335	828_4_1	2390_46_496	2005_46_177	511_46_333	137_46_234	372_4_84	1511_35_254	1764_23_1
339_46_266	168_4_1	158_45_436	228_46_1	317_34_429	193_46_300	192_45_338	111_23_295	257_23_623	24_23_184	46_4_1	41_034_1	3_4_1	404_4_1	7_4_1	2110_35_447	504_4_31	122_235_1	206_46_107	300_034_972	331_4_108	75_23_1	267_4_197	553_23_1	242_4_1	93_4_68	219_23_1	105_23_1	11_23_1	39_34_1	1554_4_123	924_235_1	862_13_1	50_46_1	2002_235_101	2146_23_342	828_4_1	2390_46_489	2005_46_174	511_46_343	137_46_250	372_4_84	1511_35_245	1764_23_1
339_46_261	168_4_1	158_45_425	228_46_1	317_34_418	193_46_294	192_45_348	111_23_299	257_23_641	24_23_208	46_4_1	41_034_1	3_4_1	404_4_1	7_4_1	2110_35_448	504_4_34	122_235_1	206_46_99	300_034_955	331_4_121	75_23_1	267_4_204	553_23_1	242_4_1	93_4_64	219_23_1	105_23_1	11_23_1	39_34_1	1554_4_121	924_235_1	862_13_1	50_46_1	2002_235_90	2146_23_335	828_4_1	2390_46_486	2005_46_183	511_46_351	137_46_256	372_4_76	1511_35_247	1764_23_1
339_46_265	168_4_1	158_45_396	228_46_1	317_34_374	193_46_296	192_45_373	111_23_290	257_23_641	24_23_222	46_4_1	41_034_1	3_4_1	404_4_1	7_4_1	2110_35_438	504_4_37	122_235_1	206_46_102	300_034_942	331_4_130	75_23_1	267_4_213	553_23_1	242_4_1	93_4_62	219_23_1	105_23_1	11_23_1	39_34_1	1554_4_119	924_235_1	862_13_1	50_46_1	2002_235_92	2146_23_362	828_4_1	2390_46_467	2005_46_186	511_46_336	137_46_265	372_4_71	1511_35_242	1764_23_1
339_46_263	168_4_1	158_45_355	228_46_1	317_34_355	193_46_315	192_45_365	111_23_279	257_23_616	24_23_257	46_4_1	41_034_1	3_4_1	404_4_1	7_4_1	2110_35_416	504_4_37	122_235_1	206_46_104	300_034_920	331_4_138	75_23_1	267_4_210	553_23_1	242_4_1	93_4_66	219_23_1	105_23_1	11_23_1	39_34_1	1554_4_114	924_235_1	862_13_1	50_46_1	2002_235_111	2146_23_360	828_4_1	2390_46_463	2005_46_194	511_46_341	137_46_289	372_4_73	1511_35_238	1764_23_1
339_46_272	168_4_1	158_45_316	228_46_1	317_34_329	193_46_316	192_45_348	111_23_230	257_23_581	24_23_281	46_4_1	41_034_1	3_4_1	404_4_1	7_4_1	2110_35_403	504_4_37	122_235_1	206_46_103	300_034_925	331_4_138	75_23_1	267_4_215	553_23_1	242_4_1	93_4_65	219_23_1	105_23_1	11_23_1	39_34_1	1554_4_122	924_235_1	862_13_1	50_46_1	2002_235_114	2146_23_339	828_4_1	2390_46_460	2005_46_202	511_46_351	137_46_305	372_4_87	1511_35_252	1764_23_1
339_46_284	168_4_1	158_45_278	228_46_1	317_34_335	193_46_321	192_45_318	111_23_227	257_23_559	24_23_296	46_4_1	41_034_1	3_4_1	404_4_1	7_4_1	2110_35_431	504_4_31	122_235_1	206_46_112	300_034_925	331_4_150	75_23_1	267_4_193	553_23_1	242_4_1	93_4_67	219_23_1	105_23_1	11_23_1	39_34_1	1554_4_120	924_235_1	862_13_1	50_46_1	2002_235_108	2146_23_338	828_4_1	2390_46_498	2005_46_204	511_46_362	137_46_327	372_4_96	1511_35_279	1764_23_1
339_46_289	168_4_1	158_45_253	228_46_1	317_34_349	193_46_347	192_45_309	111_23_234	257_23_519	24_23_305	46_4_1	41_034_1	3_4_1	404_4_1	7_4_1	2110_35_445	504_4_27	122_235_1	206_46_118	300_034_892	331_4_172	75_23_1	267_4_192	553_23_1	242_4_1	93_4_74	219_23_1	105_23_1	11_23_1	39_34_1	1554_4_119	924_235_1	862_13_1	50_46_1	2002_235_100	2146_23_298	828_4_1	2390_46_503	2005_46_210	511_46_367	137_46_322	372_4_87	1511_35_298	1764_23_1
339_46_289	168_4_1	158_45_275	228_46_1	317_34_354	193_46_372	192_45_315	111_23_250	257_23_474	24_23_283	46_4_1	41_034_1	3_4_1	404_4_1	7_4_1	2110_35_435	504_4_24	122_235_1	206_46_127	300_034_874	331_4_177	75_23_1	267_4_199	553_23_1	242_4_1	93_4_79	219_23_1	105_23_1	11_23_1	39_34_1	1554_4_117	924_235_1	862_13_1	50_46_1	2002_235_96	2146_23_275	828_4_1	2390_46_520	2005_46_208	511_46_382	137_46_330	372_4_79	1511_35_331	1764_23_1
339_46_275	168_4_1	158_45_272	228_46_1	317_34_345	193_46_373	192_45_282	111_23_287	257_23_473	24_23_253	46_4_1	41_034_1	3_4_1	404_4_1	7_4_1	2110_35_388	504_4_18	122_235_1	206_46_132	300_034_853	331_4_181	75_23_1	267_4_193	553_23_1	242_4_1	93_4_81	219_23_1	105_23_1	11_23_1	39_34_1	1554_4_109	924_235_1	862_13_1	50_46_1	2002_235_88	2146_23_280	828_4_1	2390_46_563	2005_46_203	511_46_394	137_46_342	372_4_77	1511_35_354	1764_23_1
339_46_287	168_4_1	158_45_298	228_46_1	317_34_362	193_46_374	192_45_232	111_23_316	257_23_435	24_23_254	46_4_1	41_034_1	3_4_1	404_4_1	7_4_1	2110_35_363	504_4_12	122_235_1	206_46_129	300_034_831	331_4_184	75_23_1	267_4_205	553_23_1	242_4_1	93_4_86	219_23_1	105_23_1	11_23_1	39_34_1	1554_4_105	924_235_1	862_13_1	50_46_1	2002_235_94	2146_23_260	828_4_1	2390_46_584	2005_46_208	511_46_387	137_46_338	372_4_76	1511_35_392	1764_23_1
339_46_264	168_4_1	158_45_334	228_46_1	317_34_342	193_46_377	192_45_215	111_23_317	257_23_442	24_23_253	46_4_1	41_034_1	3_4_1	404_4_1	7_4_1	2110_35_337	504_4_8	122_235_1	206_46_140	300_034_827	331_4_185	75_23_1	267_4_200	553_23_1	242_4_1	93_4_79	219_23_1	105_23_1	11_23_1	39_34_1	1554_4_98	924_235_1	862_13_1	50_46_1	2002_235_96	2146_23_279	828_4_1	2390_46_586	2005_46_202	511_46_384	137_46_336	372_4_76	1511_35_415	1764_23_1
339_46_265	168_4_1	158_45_360	228_46_1	317_34_365	193_46_373	192_45_187	111_23_349	257_23_462	24_23_292	46_4_1	41_034_1	3_4_1	404_4_1	7_4_1	2110_35_316	504_4_8	122_235_1	206_46_151	300_034_822	331_4_184	75_23_1	267_4_213	553_23_1	242_4_1	93_4_79	219_23_1	105_23_1	11_23_1	39_34_1	1554_4_85	924_235_1	862_13_1	50_46_1	2002_235_82	2146_23_302	828_4_1	2390_46_611	2005_46_194	511_46_359	137_46_337	372_4_80	1511_35_416	1764_23_1
339_46_251	168_4_1	158_45_409	228_46_1	317_34_347	193_46_381	192_45_173	111_23_350	257_23_525	24_23_320	46_4_1	41_034_1	3_4_1	404_4_1	7_4_1	2110_35_310	504_4_8	122_235_1	206_46_153	300_034_815	331_4_184	75_23_1	267_4_198	553_23_1	242_4_1	93_4_93	219_23_1	105_23_1	11_23_1	39_34_1	1554_4_86	924_235_1	862_13_1	50_46_1	2002_235_82	2146_23_339	828_4_1	2390_46_597	2005_46_199	511_46_340	137_46_325	372_4_79	1511_35_407	1764_23_1
339_46_243	168_4_1	158_45_471	228_46_1	317_34_360	193_46_372	192_45_175	111_23_372	257_23_621	24_23_357	46_4_1	41_034_1	3_4_1	404_4_1	7_4_1	2110_35_316	504_4_9	122_235_1	206_46_155	300_034_815	331_4_199	75_23_1	267_4_176	553_23_1	242_4_1	93_4_103	219_23_1	105_23_1	11_23_1	39_34_1	1554_4_79	924_235_1	862_13_1	50_46_1	2002_235_68	2146_23_400	828_4_1	2390_46_549	2005_46_191	511_46_340	137_46_330	372_4_75	1511_35_389	1764_23_1
339_46_241	168_4_1	158_45_526	228_46_1	317_34_374	193_46_366	192_45_172	111_23_365	257_23_662	24_23_372	46_4_1	41_034_1	3_4_1	404_4_1	7_4_1	2110_35_318	504_4_7	122_235_1	206_46_156	300_034_802	331_4_209	75_23_1	267_4_175	553_23_1	242_4_1	93_4_107	219_23_1	105_23_1	11_23_1	39_34_1	1554_4_71	924_235_1	862_13_1	50_46_1	2002_235_62	2146_23_442	828_4_1	2390_46_529	2005_46_172	511_46_318	137_46_341	372_4_89	1511_35_368	1764_23_1
339_46_228	168_4_1	158_45_548	228_46_1	317_34_378	193_46_357	192_45_194	111_23_373	257_23_702	24_23_375	46_4_1	41_034_1	3_4_1	404_4_1	7_4_1	2110_35_339	504_4_7	122_235_1	206_46_153	300_034_802	331_4_192	75_23_1	267_4_175	553_23_1	242_4_1	93_4_111	219_23_1	105_23_1	11_23_1	39_34_1	1554_4_70	924_235_1	862_13_1	50_46_1	2002_235_47	2146_23_460	828_4_1	2390_46_526	2005_46_161	511_46_321	137_46_328	372_4_93	1511_35_323	1764_23_1
339_46_219	168_4_1	158_45_527	228_46_1	317_34_347	193_46_359	192_45_223	111_23_408	257_23_719	24_23_367	46_4_1	41_034_1	3_4_1	404_4_1	7_4_1	2110_35_374	504_4_6	122_235_1	206_46_158	300_034_780	331_4_205	75_23_1	267_4_175	553_23_1	242_4_1	93_4_118	219_23_1	105_23_1	11_23_1	39_34_1	1554_4_65	924_235_1	862_13_1	50_46_1	2002_235_28	2146_23_455	828_4_1	2390_46_512	2005_46_152	511_46_325	137_46_318	372_4_87	1511_35_319	1764_23_1
339_46_202	168_4_1	158_45_517	228_46_1	317_34_329	193_46_347	192_45_249	111_23_419	257_23_689	24_23_325	46_4_1	41_034_1	3_4_1	404_4_1	7_4_1	2110_35_382	504_4_5	122_235_1	206_46_174	300_034_774	331_4_198	75_23_1	267_4_169	553_23_1	242_4_1	93_4_118	219_23_1	105_23_1	11_23_1	39_34_1	1554_4_59	924_235_1	862_13_1	50_46_1	2002_235_22	2146_23_446	828_4_1	2390_46_521	2005_46_138	511_46_331	137_46_334	372_4_96	1511_35_344	1764_23_1
339_46_192	168_4_1	158_45_483	228_46_1	317_34_323	193_46_349	192_45_255	111_23_383	257_23_628	24_23_283	46_4_1	41_034_1	3_4_1	404_4_1	7_4_1	2110_35_373	504_4_3	122_235_1	206_46_183	300_034_790	331_4_195	75_23_1	267_4_171	553_23_1	242_4_1	93_4_134	219_23_1	105_23_1	11_23_1	39_34_1	1554_4_67	924_235_1	862_13_1	50_46_1	2002_235_17	2146_23_415	828_4_1	2390_46_527	2005_46_130	511_46_336	137_46_346	372_4_93	1511_35_373	1764_23_1
339_46_201	168_4_1	158_45_448	228_46_1	317_34_318	193_46_345	192_45_256	111_23_344	257_23_543	24_23_282	46_4_1	41_034_1	3_4_1	404_4_1	7_4_1	2110_35_359	504_4_3	122_235_1	206_46_191	300_034_808	331_4_195	75_23_1	267_4_182	553_23_1	242_4_1	93_4_134	219_23_1	105_23_1	11_23_1	39_34_1	1554_4_68	924_235_1	862_13_1	50_46_1	2002_235_23	2146_23_413	828_4_1	2390_46_553	2005_46_130	511_46_329	137_46_365	372_4_101	1511_35_385	1764_23_1
339_46_196	168_4_1	158_45_420	228_46_1	317_34_334	193_46_351	192_45_209	111_23_286	257_23_483	24_23_304	46_4_1	41_034_1	3_4_1	404_4_1	7_4_1	2110_35_320	504_4_1	122_235_1	206_46_178	300_034_862	331_4_187	75_23_1	267_4_184	553_23_1	242_4_1	93_4_134	219_23_1	105_23_1	11_23_1	39_34_1	1554_4_79	924_235_1	862_13_1	50_46_1	2002_235_31	2146_23_436	828_4_1	2390_46_551	2005_46_143	511_46_335	137_46_349	372_4_121	1511_35_396	1764_23_1
339_46_190	158_45_382	228_46_1	317_34_346	193_46_345	192_45_156	137_46_364	257_23_471	24_23_375	41_034_1	404_4_1	7_4_1	2110_35_291	122_235_1	206_46_188	300_034_859	331_4_190	75_23_1	267_4_180	553_23_1	242_4_1	93_4_138	219_23_1	105_23_1	11_23_1	39_34_1	1554_4_87	924_235_1	862_13_1	50_46_1	2002_235_47	2146_23_445	828_4_1	2390_46_537	2005_46_148	511_46_311	111_23_269	372_4_125	1511_35_391	1764_23_1
339_46_198	158_45_348	228_46_1	317_34_329	193_46_330	192_45_134	137_46_360	257_23_520	24_23_423	41_034_1	404_4_1	7_4_1	2110_35_283	122_235_1	206_46_180	300_034_895	331_4_178	75_23_1	267_4_179	553_23_1	242_4_1	93_4_142	219_23_1	105_23_1	11_23_1	39_34_1	1554_4_82	924_235_1	862_13_1	50_46_1	2002_235_54	2146_23_445	828_4_1	2390_46_555	2005_46_155	511_46_295	111_23_256	372_4_136	1511_35_377	1764_23_1
339_46_201	158_45_290	228_46_1	317_34_337	193_46_339	192_45_113	137_46_350	257_23_582	24_23_477	41_034_1	404_4_1	7_4_1	2110_35_298	122_235_1	206_46_183	300_034_882	331_4_180	75_23_1	267_4_187	553_23_1	242_4_1	93_4_147	219_23_1	105_23_1	11_23_1	39_34_1	1554_4_82	924_235_1	862_13_1	50_46_1	2002_235_60	2146_23_437	828_4_1	2390_46_562	2005_46_154	511_46_293	111_23_224	372_4_143	1511_35_351	1764_23_1
339_46_219	158_45_287	228_46_1	317_34_352	193_46_337	192_45_135	137_46_339	257_23_631	24_23_486	41_034_1	404_4_1	7_4_1	2110_35_305	122_235_1	206_46_187	300_034_874	331_4_174	75_23_1	267_4_189	553_23_1	242_4_1	93_4_147	219_23_1	105_23_1	11_23_1	39_34_1	1554_4_82	924_235_1	862_13_1	50_46_1	2002_235_59	2146_23_454	828_4_1	2390_46_575	2005_46_138	511_46_286	111_23_209	372_4_142	1511_35_338	1764_23_1
339_46_209	158_45_292	228_46_1	317_34_356	193_46_328	192_45_151	137_46_341	257_23_650	24_23_487	41_034_1	404_4_1	7_4_1	2110_35_313	122_235_1	206_46_185	300_034_896	331_4_155	75_23_1	267_4_193	553_23_1	242_4_1	93_4_148	219_23_1	105_23_1	11_23_1	39_34_1	1554_4_79	924_235_1	862_13_1	50_46_1	2002_235_74	2146_23_424	828_4_1	2390_46_599	2005_46_150	511_46_284	111_23_223	372_4_155	1511_35_328	1764_23_1
339_46_227	158_45_319	228_46_1	317_34_340	193_46_298	192_45_156	137_46_335	257_23_631	24_23_448	41_034_1	404_4_1	7_4_1	2110_35_302	122_235_1	206_46_191	300_034_932	331_4_140	75_23_1	267_4_187	553_23_1	242_4_1	93_4_149	219_23_1	105_23_1	11_23_1	39_34_1	1554_4_74	924_235_1	862_13_1	50_46_1	2002_235_77	2146_23_399	828_4_1	2390_46_601	2005_46_150	511_46_267	111_23_230	372_4_156	1511_35_353	1764_23_1
339_46_203	158_45_327	228_46_1	317_34_355	193_46_298	192_45_162	137_46_327	257_23_566	24_23_405	41_034_1	404_4_1	7_4_1	2110_35_293	122_235_1	206_46_182	300_034_952	331_4_118	75_23_1	267_4_189	553_23_1	242_4_1	93_4_156	219_23_1	105_23_1	11_23_1	39_34_1	1554_4_71	924_235_1	862_13_1	50_46_1	2002_235_88	2146_23_358	828_4_1	2390_46_633	2005_46_158	511_46_268	111_23_232	372_4_164	1511_35_383	1764_23_1
339_46_185	158_45_360	228_46_1	317_34_335	193_46_291	192_45_153	137_46_346	257_23_503	24_23_373	41_034_1	404_4_1	7_4_1	2110_35_272	122_235_1	206_46_179	300_034_968	331_4_105	75_23_1	267_4_202	553_23_1	242_4_1	93_4_161	219_23_1	105_23_1	11_23_1	39_34_1	1554_4_75	924_235_1	862_13_1	50_46_1	2002_235_94	2146_23_352	828_4_1	2390_46_616	2005_46_151	511_46_246	111_23_251	372_4_187	1511_35_413	1764_23_1
339_46_199	158_45_369	228_46_1	317_34_319	193_46_283	192_45_165	137_46_368	257_23_475	24_23_355	41_034_1	404_4_1	7_4_1	2110_35_267	122_235_1	206_46_201	300_034_968	331_4_106	75_23_1	267_4_204	553_23_1	242_4_1	93_4_174	219_23_1	105_23_1	11_23_1	39_34_1	1554_4_67	924_235_1	862_13_1	50_46_1	2002_235_104	2146_23_326	828_4_1	2390_46_603	2005_46_150	511_46_234	111_23_269	372_4_201	1511_35_439	1764_23_1
339_46_195	158_45_374	228_46_1	317_34_311	193_46_274	192_45_176	137_46_403	257_23_507	24_23_375	41_034_1	404_4_1	7_4_1	2110_35_253	122_235_1	206_46_193	300_034_933	331_4_111	75_23_1	267_4_207	553_23_1	242_4_1	93_4_177	219_23_1	105_23_1	11_23_1	39_34_1	1554_4_73	924_235_1	862_13_1	50_46_1	2002_235_106	2146_23_350	828_4_1	2390_46_608	2005_46_147	511_46_237	111_23_286	372_4_196	1511_35_449	1764_23_1
339_46_211	158_45_361	228_46_1	317_34_301	193_46_285	192_45_194	137_46_417	257_23_520	24_23_393	41_034_1	404_4_1	7_4_1	2110_35_271	122_235_1	206_46_189	300_034_919	331_4_115	75_23_1	267_4_228	553_23_1	242_4_1	93_4_174	219_23_1	105_23_1	11_23_1	39_34_1	1554_4_79	924_235_1	862_13_1	50_46_1	2002_235_103	2146_23_382	828_4_1	2390_46_582	2005_46_137	511_46_218	111_23_285	372_4_184	1511_35_457	1764_23_1
339_46_211	158_45_325	228_46_1	317_34_294	193_46_294	192_45_191	137_46_429	257_23_565	24_23_396	41_034_1	404_4_1	7_4_1	2110_35_284	122_235_1	206_46_181	300_034_919	331_4_121	75_23_1	267_4_226	553_23_1	242_4_1	93_4_168	219_23_1	105_23_1	11_23_1	39_34_1	1554_4_91	924_235_1	862_13_1	50_46_1	2002_235_115	2146_23_390	828_4_1	2390_46_558	2005_46_138	511_46_232	111_23_255	372_4_186	1511_35_442	1764_23_1
339_46_219	158_45_284	228_46_1	317_34_287	193_46_309	192_45_197	137_46_418	257_23_596	24_23_420	41_034_1	404_4_1	7_4_1	2110_35_302	122_235_1	206_46_168	300_034_948	331_4_128	75_23_1	267_4_234	553_23_1	242_4_1	93_4_161	219_23_1	105_23_1	11_23_1	39_34_1	1554_4_97	924_235_1	862_13_1	50_46_1	2002_235_105	2146_23_410	828_4_1	2390_46_555	2005_46_132	511_46_220	111_23_216	372_4_194	1511_35_440	1764_23_1
339_46_228	158_45_282	228_46_1	317_34_289	193_46_308	192_45_180	137_46_431	257_23_612	24_23_408	41_034_1	404_4_1	7_4_1	2110_35_297	122_235_1	206_46_164	300_034_980	331_4_125	75_23_1	267_4_230	553_23_1	242_4_1	93_4_168	219_23_1	105_23_1	11_23_1	39_34_1	1554_4_90	924_235_1	862_13_1	50_46_1	2002_235_106	2146_23_457	828_4_1	2390_46_546	2005_46_134	511_46_214	111_23_149	372_4_192	1511_35_437	1764_23_1
339_46_246	158_45_293	228_46_1	317_34_286	193_46_301	192_45_197	137_46_419	257_23_602	24_23_401	41_034_1	404_4_1	7_4_1	2110_35_276	122_235_1	206_46_165	300_034_998	331_4_124	75_23_1	267_4_236	553_23_1	242_4_1	93_4_158	219_23_1	105_23_1	11_23_1	39_34_1	1554_4_77	924_235_1	862_13_1	50_46_1	2002_235_106	2146_23_483	828_4_1	2390_46_547	2005_46_135	511_46_219	111_23_115	372_4_199	1511_35_403	1764_23_1
339_46_261	158_45_318	228_46_1	317_34_293	193_46_300	192_45_206	137_46_406	257_23_582	24_23_382	41_034_1	404_4_1	7_4_1	2110_35_269	122_235_1	206_46_150	300_034_1003	331_4_134	75_23_1	267_4_245	553_23_1	242_4_1	93_4_145	219_23_1	105_23_1	11_23_1	39_34_1	1554_4_74	924_235_1	862_13_1	50_46_1	2002_235_101	2146_23_474	828_4_1	2390_46_545	2005_46_142	511_46_230	111_23_107	372_4_191	1511_35_361	1764_23_1
339_46_277	158_45_343	228_46_1	317_34_297	193_46_307	192_45_243	137_46_386	257_23_558	24_23_345	41_034_1	404_4_1	7_4_1	2110_35_273	122_235_1	206_46_140	300_034_997	331_4_134	75_23_1	267_4_246	553_23_1	242_4_1	93_4_146	219_23_1	105_23_1	11_23_1	39_34_1	1554_4_56	924_235_1	862_13_1	50_46_1	2002_235_86	2146_23_468	828_4_1	2390_46_518	2005_46_135	511_46_241	111_23_112	372_4_202	1511_35_322	1764_23_1
339_46_278	158_45_358	228_46_1	317_34_281	193_46_326	192_45_271	137_46_377	257_23_537	24_23_346	41_034_1	404_4_1	7_4_1	2110_35_296	122_235_1	206_46_133	300_034_1000	331_4_129	75_23_1	267_4_236	553_23_1	242_4_1	93_4_153	219_23_1	105_23_1	11_23_1	39_34_1	1554_4_57	924_235_1	862_13_1	50_46_1	2002_235_84	2146_23_449	828_4_1	2390_46_510	2005_46_126	511_46_224	111_23_137	372_4_207	1511_35_300	1764_23_1
339_46_273	158_45_358	228_46_1	317_34_288	193_46_315	192_45_282	137_46_376	257_23_519	24_23_359	41_034_1	404_4_1	7_4_1	2110_35_325	122_235_1	206_46_126	300_034_972	331_4_121	75_23_1	267_4_222	553_23_1	242_4_1	93_4_157	219_23_1	105_23_1	11_23_1	39_34_1	1554_4_60	924_235_1	862_13_1	50_46_1	2002_235_90	2146_23_442	828_4_1	2390_46_502	2005_46_126	511_46_219	111_23_199	372_4_207	1511_35_267	1764_23_1
339_46_297	158_45_352	228_46_1	317_34_288	193_46_300	192_45_269	137_46_366	257_23_537	24_23_354	41_034_1	404_4_1	7_4_1	2110_35_348	122_235_1	206_46_123	300_034_965	331_4_131	75_23_1	267_4_232	553_23_1	242_4_1	93_4_175	219_23_1	105_23_1	11_23_1	39_34_1	1554_4_62	924_235_1	862_13_1	50_46_1	2002_235_100	2146_23_458	828_4_1	2390_46_478	2005_46_130	511_46_201	111_23_254	372_4_214	1511_35_247	1764_23_1
339_46_311	158_45_315	228_46_1	317_34_294	193_46_306	192_45_259	137_46_357	257_23_570	24_23_358	41_034_1	404_4_1	7_4_1	2110_35_347	122_235_1	206_46_140	300_034_971	331_4_136	75_23_1	267_4_244	553_23_1	242_4_1	93_4_167	219_23_1	105_23_1	11_23_1	39_34_1	1554_4_63	924_235_1	862_13_1	50_46_1	2002_235_136	2146_23_490	828_4_1	2390_46_449	2005_46_130	511_46_189	111_23_303	372_4_203	1511_35_250	1764_23_1
339_46_330	158_45_293	228_46_1	317_34_307	193_46_311	192_45_265	137_46_357	257_23_639	24_23_316	41_034_1	404_4_1	7_4_1	2110_35_347	122_235_1	206_46_154	300_034_934	331_4_143	75_23_1	267_4_239	553_23_1	242_4_1	93_4_189	219_23_1	105_23_1	11_23_1	39_34_1	1554_4_60	924_235_1	862_13_1	50_46_1	2002_235_177	2146_23_475	828_4_1	2390_46_464	2005_46_142	511_46_188	111_23_338	372_4_193	1511_35_243	1764_23_1
339_46_321	158_45_287	228_46_1	317_34_304	193_46_305	192_45_270	137_46_337	257_23_703	24_23_295	41_034_1	404_4_1	7_4_1	2110_35_330	122_235_1	206_46_162	300_034_928	331_4_165	75_23_1	267_4_233	553_23_1	242_4_1	93_4_199	219_23_1	105_23_1	11_23_1	39_34_1	1554_4_62	924_235_1	862_13_1	50_46_1	2002_235_204	2146_23_487	828_4_1	2390_46_469	2005_46_156	511_46_191	111_23_349	372_4_173	1511_35_284	1764_23_1
339_46_303	158_45_287	228_46_1	317_34_281	193_46_314	192_45_277	137_46_306	257_23_729	24_23_295	41_034_1	404_4_1	7_4_1	2110_35_292	122_235_1	206_46_150	300_034_930	331_4_166	75_23_1	267_4_215	553_23_1	242_4_1	93_4_195	219_23_1	105_23_1	11_23_1	39_34_1	1554_4_81	924_235_1	862_13_1	50_46_1	2002_235_225	2146_23_494	828_4_1	2390_46_468	2005_46_151	511_46_197	111_23_339	372_4_173	1511_35_326	1764_23_1
339_46_335	158_45_281	228_46_1	317_34_285	193_46_299	192_45_279	137_46_313	257_23_745	24_23_302	41_034_1	404_4_1	7_4_1	2110_35_241	122_235_1	206_46_161	300_034_930	331_4_178	75_23_1	267_4_208	553_23_1	242_4_1	93_4_196	219_23_1	105_23_1	11_23_1	39_34_1	1554_4_90	924_235_1	862_13_1	50_46_1	2002_235_232	2146_23_487	828_4_1	2390_46_480	2005_46_149	511_46_195	111_23_266	372_4_186	1511_35_364	1764_23_1
339_46_342	158_45_297	228_46_1	317_34_273	193_46_296	192_45_253	137_46_292	257_23_742	24_23_318	41_034_1	404_4_1	7_4_1	2110_35_220	122_235_1	206_46_160	300_034_957	331_4_183	75_23_1	267_4_211	553_23_1	242_4_1	93_4_192	219_23_1	105_23_1	11_23_1	39_34_1	1554_4_92	924_235_1	862_13_1	50_46_1	2002_235_232	2146_23_475	828_4_1	2390_46_465	2005_46_149	511_46_181	111_23_193	372_4_183	1511_35_431	1764_23_1
339_46_338	158_45_305	228_46_1	317_34_262	193_46_295	192_45_254	137_46_294	257_23_752	24_23_319	41_034_1	404_4_1	7_4_1	2110_35_196	122_235_1	206_46_171	300_034_959	331_4_199	75_23_1	267_4_202	553_23_1	242_4_1	93_4_194	219_23_1	105_23_1	11_23_1	39_34_1	1554_4_103	924_235_1	862_13_1	50_46_1	2002_235_186	2146_23_384	828_4_1	2390_46_501	2005_46_135	511_46_199	111_23_146	372_4_190	1511_35_479	1764_23_1
339_46_351	158_45_304	228_46_1	317_34_264	193_46_302	192_45_257	137_46_291	257_23_764	24_23_372	41_034_1	404_4_1	7_4_1	2110_35_198	122_235_1	206_46_164	300_034_944	331_4_206	75_23_1	267_4_190	553_23_1	242_4_1	93_4_198	219_23_1	105_23_1	11_23_1	39_34_1	1554_4_108	924_235_1	862_13_1	50_46_1	2002_235_142	2146_23_314	828_4_1	2390_46_516	2005_46_125	511_46_218	111_23_121	372_4_174	1511_35_494	1764_23_1
339_46_344	158_45_316	228_46_1	317_34_249	193_46_311	192_45_306	137_46_280	257_23_777	24_23_422	41_034_1	404_4_1	7_4_1	2110_35_226	122_235_1	206_46_169	300_034_927	331_4_209	75_23_1	267_4_166	553_23_1	242_4_1	93_4_200	219_23_1	105_23_1	11_23_1	39_34_1	1554_4_112	924_235_1	862_13_1	50_46_1	2002_235_119	2146_23_297	828_4_1	2390_46_502	2005_46_112	511_46_219	111_23_119	372_4_192	1511_35_479	1764_23_1
339_46_311	158_45_312	228_46_1	317_34_231	193_46_307	192_45_371	137_46_284	257_23_763	24_23_472	41_034_1	404_4_1	7_4_1	2110_35_253	122_235_1	206_46_175	300_034_921	331_4_212	75_23_1	267_4_148	553_23_1	242_4_1	93_4_201	219_23_1	105_23_1	11_23_1	39_34_1	1554_4_105	924_235_1	862_13_1	50_46_1	2002_235_103	2146_23_289	828_4_1	2390_46_499	2005_46_103	511_46_221	111_23_122	372_4_175	1511_35_478	1764_23_1
339_46_305	158_45_313	228_46_1	317_34_215	193_46_312	192_45_426	137_46_274	257_23_737	24_23_504	41_034_1	404_4_1	7_4_1	2110_35_305	122_235_1	206_46_178	300_034_924	331_4_207	75_23_1	267_4_144	553_23_1	242_4_1	93_4_198	219_23_1	105_23_1	11_23_1	39_34_1	1554_4_91	924_235_1	862_13_1	50_46_1	2002_235_91	2146_23_288	828_4_1	2390_46_483	2005_46_94	511_46_241	111_23_142	372_4_173	1511_35_434	1764_23_1
339_46_319	158_45_313	228_46_1	317_34_201	193_46_306	192_45_464	137_46_234	257_23_681	24_23_517	41_034_1	404_4_1	7_4_1	2110_35_317	122_235_1	206_46_171	300_034_915	331_4_220	75_23_1	267_4_160	553_23_1	242_4_1	93_4_192	219_23_1	105_23_1	11_23_1	39_34_1	1554_4_92	924_235_1	862_13_1	50_46_1	2002_235_85	2146_23_296	828_4_1	2390_46_451	2005_46_92	511_46_245	111_23_151	372_4_155	1511_35_419	1764_23_1
339_46_327	158_45_308	228_46_1	317_34_195	193_46_332	192_45_470	137_46_222	257_23_640	24_23_500	41_034_1	404_4_1	7_4_1	2110_35_338	122_235_1	206_46_162	300_034_934	331_4_222	75_23_1	267_4_170	553_23_1	242_4_1	93_4_194	219_23_1	105_23_1	11_23_1	39_34_1	1554_4_84	924_235_1	862_13_1	50_46_1	2002_235_87	2146_23_313	828_4_1	2390_46_434	2005_46_96	511_46_247	111_23_164	372_4_138	1511_35_393	1764_23_1
339_46_341	158_45_320	228_46_1	317_34_194	193_46_332	192_45_432	137_46_203	257_23_606	24_23_468	41_034_1	404_4_1	7_4_1	2110_35_328	122_235_1	206_46_176	300_034_970	331_4_229	75_23_1	267_4_172	553_23_1	242_4_1	93_4_198	219_23_1	105_23_1	11_23_1	39_34_1	1554_4_84	924_235_1	862_13_1	50_46_1	2002_235_91	2146_23_356	828_4_1	2390_46_430	2005_46_102	511_46_243	111_23_175	372_4_131	1511_35_386	1764_23_1
339_46_362	158_45_317	228_46_1	317_34_205	193_46_326	192_45_381	137_46_187	257_23_604	24_23_444	41_034_1	404_4_1	7_4_1	2110_35_320	122_235_1	206_46_184	300_034_963	331_4_227	75_23_1	267_4_197	553_23_1	242_4_1	93_4_215	219_23_1	105_23_1	11_23_1	39_34_1	1554_4_82	924_235_1	862_13_1	50_46_1	2002_235_103	2146_23_389	828_4_1	2390_46_437	2005_46_115	511_46_247	111_23_207	372_4_120	1511_35_323	1764_23_1
339_46_379	158_45_328	228_46_1	317_34_209	193_46_305	192_45_316	137_46_174	257_23_607	24_23_420	41_034_1	404_4_1	7_4_1	2110_35_305	122_235_1	206_46_200	300_034_949	331_4_228	75_23_1	267_4_209	553_23_1	242_4_1	93_4_223	219_23_1	105_23_1	11_23_1	39_34_1	1554_4_92	924_235_1	862_13_1	50_46_1	2002_235_123	2146_23_412	828_4_1	2390_46_427	2005_46_125	511_46_243	111_23_219	372_4_121	1511_35_260	1764_23_1
339_46_381	158_45_332	228_46_1	317_34_214	193_46_295	192_45_276	137_46_166	257_23_643	24_23_386	41_034_1	404_4_1	7_4_1	2110_35_302	122_235_1	206_46_211	300_034_923	331_4_219	75_23_1	267_4_215	553_23_1	242_4_1	93_4_226	219_23_1	105_23_1	11_23_1	39_34_1	1554_4_94	924_235_1	862_13_1	50_46_1	2002_235_143	2146_23_413	828_4_1	2390_46_420	2005_46_127	511_46_259	111_23_256	372_4_130	1511_35_232	1764_23_1
339_46_386	158_45_337	228_46_1	317_34_228	193_46_288	192_45_278	137_46_154	257_23_706	24_23_385	41_034_1	404_4_1	7_4_1	2110_35_332	122_235_1	206_46_199	300_034_929	331_4_207	75_23_1	267_4_227	553_23_1	242_4_1	93_4_232	219_23_1	105_23_1	11_23_1	39_34_1	1554_4_89	924_235_1	862_13_1	50_46_1	2002_235_178	2146_23_395	828_4_1	2390_46_406	2005_46_115	511_46_265	111_23_293	372_4_138	1511_35_205	1764_23_1
339_46_384	158_45_356	228_46_1	317_34_233	193_46_275	192_45_305	137_46_141	257_23_746	24_23_370	41_034_1	404_4_1	7_4_1	2110_35_337	122_235_1	206_46_201	300_034_937	331_4_212	75_23_1	267_4_239	553_23_1	242_4_1	93_4_240	219_23_1	105_23_1	11_23_1	39_34_1	1554_4_92	924_235_1	862_13_1	50_46_1	2002_235_201	2146_23_367	828_4_1	2390_46_398	2005_46_112	511_46_251	111_23_326	372_4_135	1511_35_204	1764_23_1
339_46_367	158_45_348	228_46_1	317_34_230	193_46_248	192_45_318	137_46_150	257_23_775	24_23_372	41_034_1	404_4_1	7_4_1	2110_35_365	122_235_1	206_46_185	300_034_936	331_4_203	75_23_1	267_4_252	553_23_1	242_4_1	93_4_239	219_23_1	105_23_1	11_23_1	39_34_1	1554_4_90	924_235_1	862_13_1	50_46_1	2002_235_222	2146_23_381	828_4_1	2390_46_416	2005_46_106	511_46_235	111_23_344	372_4_139	1511_35_216	1764_23_1
339_46_371	158_45_357	228_46_1	317_34_233	193_46_254	192_45_360	137_46_156	257_23_810	24_23_423	41_034_1	404_4_1	7_4_1	2110_35_372	122_235_1	206_46_190	300_034_901	331_4_196	75_23_1	267_4_251	553_23_1	242_4_1	93_4_238	219_23_1	105_23_1	11_23_1	39_34_1	1554_4_87	924_235_1	862_13_1	50_46_1	2002_235_237	2146_23_407	828_4_1	2390_46_414	2005_46_97	511_46_219	111_23_331	372_4_142	1511_35_227	1764_23_1
339_46_360	158_45_364	228_46_1	317_34_230	193_46_222	192_45_421	137_46_142	257_23_780	24_23_474	41_034_1	404_4_1	7_4_1	2110_35_356	122_235_1	206_46_175	300_034_895	331_4_202	75_23_1	267_4_296	553_23_1	242_4_1	93_4_233	219_23_1	105_23_1	11_23_1	39_34_1	1554_4_94	924_235_1	862_13_1	50_46_1	2002_235_213	2146_23_427	828_4_1	2390_46_405	2005_46_100	511_46_237	111_23_328	372_4_143	1511_35_257	1764_23_1
339_46_359	158_45_368	228_46_1	317_34_245	193_46_194	192_45_418	137_46_143	257_23_743	24_23_503	41_034_1	404_4_1	7_4_1	2110_35_343	122_235_1	206_46_175	300_034_885	331_4_201	75_23_1	267_4_311	553_23_1	242_4_1	93_4_238	219_23_1	105_23_1	11_23_1	39_34_1	1554_4_93	924_235_1	862_13_1	50_46_1	2002_235_184	2146_23_420	828_4_1	2390_46_408	2005_46_90	511_46_247	111_23_341	372_4_141	1511_35_270	1764_23_1
339_46_350	158_45_323	228_46_1	317_34_260	193_46_183	192_45_391	137_46_142	257_23_700	24_23_486	41_034_1	404_4_1	7_4_1	2110_35_306	122_235_1	206_46_174	300_034_925	331_4_190	75_23_1	267_4_350	553_23_1	242_4_1	93_4_240	219_23_1	105_23_1	11_23_1	39_34_1	1554_4_106	924_235_1	862_13_1	50_46_1	2002_235_156	2146_23_430	828_4_1	2390_46_424	2005_46_85	511_46_241	111_23_323	372_4_160	1511_35_282	1764_23_1
339_46_349	158_45_270	228_46_1	317_34_271	193_46_152	192_45_370	137_46_149	257_23_663	24_23_455	41_034_1	404_4_1	7_4_1	2110_35_282	122_235_1	206_46_172	300_034_958	331_4_177	75_23_1	267_4_364	553_23_1	242_4_1	93_4_244	219_23_1	105_23_1	11_23_1	39_34_1	1554_4_111	924_235_1	862_13_1	50_46_1	2002_235_117	2146_23_400	828_4_1	2390_46_458	2005_46_93	511_46_229	111_23_310	372_4_165	1511_35_280	1764_23_1
339_46_359	158_45_213	228_46_1	317_34_275	193_46_141	192_45_355	137_46_151	257_23_685	24_23_406	41_034_1	404_4_1	7_4_1	2110_35_277	122_235_1	206_46_175	300_034_999	331_4_171	75_23_1	267_4_389	553_23_1	242_4_1	93_4_235	219_23_1	105_23_1	11_23_1	39_34_1	1554_4_105	924_235_1	862_13_1	50_46_1	2002_235_81	2146_23_380	828_4_1	2390_46_492	2005_46_90	511_46_216	111_23_301	372_4_157	1511_35_265	1764_23_1
339_46_373	158_45_175	228_46_1	317_34_285	193_46_151	192_45_338	137_46_161	257_23_733	24_23_368	41_034_1	404_4_1	7_4_1	2110_35_280	122_235_1	206_46_150	300_034_1005	331_4_172	75_23_1	267_4_399	553_23_1	242_4_1	93_4_224	219_23_1	105_23_1	11_23_1	39_34_1	1554_4_118	924_235_1	862_13_1	50_46_1	2002_235_70	2146_23_330	828_4_1	2390_46_503	2005_46_92	511_46_196	111_23_288	372_4_159	1511_35_250	1764_23_1
339_46_383	158_45_166	228_46_1	317_34_281	193_46_147	192_45_319	137_46_157	257_23_719	24_23_345	41_034_1	404_4_1	7_4_1	2110_35_305	122_235_1	206_46_149	300_034_1041	331_4_157	75_23_1	267_4_395	553_23_1	242_4_1	93_4_235	219_23_1	105_23_1	11_23_1	39_34_1	1554_4_111	924_235_1	862_13_1	50_46_1	2002_235_65	2146_23_299	828_4_1	2390_46_532	2005_46_85	511_46_193	111_23_305	372_4_151	1511_35_225	1764_23_1
339_46_382	158_45_172	228_46_1	317_34_280	193_46_170	192_45_292	137_46_162	257_23_759	24_23_309	41_034_1	404_4_1	7_4_1	2110_35_352	122_235_1	206_46_142	300_034_1033	331_4_153	75_23_1	267_4_377	553_23_1	242_4_1	93_4_232	219_23_1	105_23_1	11_23_1	39_34_1	1554_4_118	924_235_1	862_13_1	50_46_1	2002_235_60	2146_23_283	828_4_1	2390_46_540	2005_46_80	511_46_216	111_23_290	372_4_151	1511_35_229	1764_23_1
339_46_398	158_45_209	228_46_1	317_34_278	193_46_163	192_45_264	137_46_166	257_23_803	24_23_312	41_034_1	404_4_1	7_4_1	2110_35_398	122_235_1	206_46_139	300_034_984	331_4_160	75_23_1	267_4_370	553_23_1	242_4_1	93_4_222	219_23_1	105_23_1	11_23_1	39_34_1	1554_4_115	924_235_1	862_13_1	50_46_1	2002_235_60	2146_23_299	828_4_1	2390_46_544	2005_46_76	511_46_219	111_23_284	372_4_134	1511_35_221	1764_23_1
339_46_390	158_45_249	228_46_1	317_34_259	193_46_163	192_45_288	137_46_180	257_23_853	24_23_316	41_034_1	404_4_1	7_4_1	2110_35_432	122_235_1	206_46_123	300_034_969	331_4_167	75_23_1	267_4_378	553_23_1	242_4_1	93_4_217	219_23_1	105_23_1	11_23_1	39_34_1	1554_4_110	924_235_1	862_13_1	50_46_1	2002_235_58	2146_23_342	828_4_1	2390_46_540	2005_46_74	511_46_231	111_23_270	372_4_137	1511_35_230	1764_23_1
339_46_414	158_45_287	228_46_1	317_34_259	193_46_176	192_45_293	137_46_179	257_23_902	24_23_321	41_034_1	404_4_1	7_4_1	2110_35_488	122_235_1	206_46_124	300_034_929	331_4_174	75_23_1	267_4_370	553_23_1	242_4_1	93_4_211	219_23_1	105_23_1	11_23_1	39_34_1	1554_4_114	924_235_1	862_13_1	50_46_1	2002_235_60	2146_23_348	828_4_1	2390_46_533	2005_46_70	511_46_233	111_23_251	372_4_137	1511_35_235	1764_23_1
339_46_422	158_45_300	228_46_1	317_34_263	193_46_172	192_45_316	137_46_174	257_23_926	24_23_316	41_034_1	404_4_1	7_4_1	2110_35_511	122_235_1	206_46_121	300_034_900	331_4_171	75_23_1	267_4_373	553_23_1	242_4_1	93_4_201	219_23_1	105_23_1	11_23_1	39_34_1	1554_4_117	924_235_1	862_13_1	50_46_1	2002_235_62	2146_23_374	828_4_1	2390_46_536	2005_46_68	511_46_251	111_23_275	372_4_134	1511_35_232	1764_23_1
339_46_421	158_45_302	228_46_1	317_34_248	193_46_171	192_45_341	137_46_181	257_23_935	24_23_298	41_034_1	404_4_1	7_4_1	2110_35_534	122_235_1	206_46_126	300_034_877	331_4_166	75_23_1	267_4_381	553_23_1	242_4_1	93_4_195	219_23_1	105_23_1	11_23_1	39_34_1	1554_4_118	924_235_1	862_13_1	50_46_1	2002_235_68	2146_23_360	828_4_1	2390_46_542	2005_46_75	511_46_255	111_23_283	372_4_135	1511_35_227	1764_23_1
339_46_420	158_45_249	228_46_1	317_34_245	193_46_169	192_45_320	137_46_180	257_23_905	24_23_289	41_034_1	404_4_1	7_4_1	2110_35_564	122_235_1	206_46_135	300_034_836	331_4_172	75_23_1	267_4_377	553_23_1	242_4_1	93_4_195	219_23_1	105_23_1	11_23_1	39_34_1	1554_4_113	924_235_1	862_13_1	50_46_1	2002_235_75	2146_23_327	828_4_1	2390_46_558	2005_46_78	511_46_264	111_23_295	372_4_134	1511_35_230	1764_23_1
339_46_403	158_45_216	228_46_1	317_34_244	193_46_178	192_45_295	137_46_192	257_23_899	24_23_275	41_034_1	404_4_1	7_4_1	2110_35_597	122_235_1	206_46_151	300_034_820	331_4_180	75_23_1	267_4_381	553_23_1	242_4_1	93_4_191	219_23_1	105_23_1	11_23_1	39_34_1	1554_4_106	924_235_1	862_13_1	50_46_1	2002_235_74	2146_23_285	828_4_1	2390_46_593	2005_46_69	511_46_270	111_23_307	372_4_120	1511_35_204	1764_23_1
339_46_406	158_45_199	228_46_1	317_34_243	193_46_186	192_45_310	137_46_196	257_23_812	24_23_289	41_034_1	404_4_1	7_4_1	2110_35_612	122_235_1	206_46_158	300_034_766	331_4_186	75_23_1	267_4_393	553_23_1	242_4_1	93_4_211	219_23_1	105_23_1	11_23_1	39_34_1	1554_4_100	924_235_1	862_13_1	50_46_1	2002_235_74	2146_23_243	828_4_1	2390_46_572	2005_46_84	511_46_256	111_23_296	372_4_114	1511_35_212	1764_23_1
339_46_416	158_45_191	228_46_1	317_34_234	193_46_206	192_45_314	137_46_198	257_23_752	24_23_297	41_034_1	404_4_1	7_4_1	2110_35_631	122_235_1	206_46_166	300_034_743	331_4_191	75_23_1	267_4_383	553_23_1	242_4_1	93_4_201	219_23_1	105_23_1	11_23_1	39_34_1	1554_4_94	924_235_1	862_13_1	50_46_1	2002_235_89	2146_23_222	828_4_1	2390_46_559	2005_46_87	511_46_245	111_23_276	372_4_110	1511_35_210	1764_23_1
339_46_380	158_45_189	228_46_1	317_34_217	193_46_230	192_45_346	137_46_207	257_23_743	24_23_305	41_034_1	404_4_1	7_4_1	2110_35_615	122_235_1	206_46_160	300_034_745	331_4_191	75_23_1	267_4_380	553_23_1	242_4_1	93_4_218	219_23_1	105_23_1	11_23_1	39_34_1	1554_4_86	924_235_1	862_13_1	50_46_1	2002_235_97	2146_23_219	828_4_1	2390_46_533	2005_46_95	511_46_268	111_23_247	372_4_118	1511_35_199	1764_23_1
339_46_361	158_45_186	228_46_1	317_34_230	193_46_227	192_45_369	137_46_216	257_23_721	24_23_297	41_034_1	404_4_1	7_4_1	2110_35_581	122_235_1	206_46_159	300_034_766	331_4_189	75_23_1	267_4_365	553_23_1	242_4_1	93_4_215	219_23_1	105_23_1	11_23_1	39_34_1	1554_4_80	924_235_1	862_13_1	50_46_1	2002_235_107	2146_23_214	828_4_1	2390_46_539	2005_46_102	511_46_273	111_23_218	372_4_125	1511_35_195	1764_23_1
339_46_356	158_45_190	228_46_1	317_34_248	193_46_218	192_45_375	137_46_226	257_23_696	24_23_319	41_034_1	404_4_1	7_4_1	2110_35_522	122_235_1	206_46_157	300_034_772	331_4_184	75_23_1	267_4_362	553_23_1	242_4_1	93_4_232	219_23_1	105_23_1	11_23_1	39_34_1	1554_4_93	924_235_1	862_13_1	50_46_1	2002_235_117	2146_23_218	828_4_1	2390_46_546	2005_46_101	511_46_280	111_23_201	372_4_125	1511_35_192	1764_23_1
339_46_363	158_45_188	228_46_1	317_34_256	193_46_223	192_45_388	137_46_247	257_23_684	24_23_320	41_034_1	404_4_1	7_4_1	2110_35_440	122_235_1	206_46_166	300_034_784	331_4_203	75_23_1	267_4_368	553_23_1	242_4_1	93_4_246	219_23_1	105_23_1	11_23_1	39_34_1	1554_4_109	924_235_1	862_13_1	50_46_1	2002_235_120	2146_23_239	828_4_1	2390_46_548	2005_46_111	511_46_284	111_23_167	372_4_127	1511_35_184	1764_23_1
339_46_346	158_45_192	228_46_1	317_34_267	193_46_221	192_45_397	137_46_240	257_23_713	24_23_284	41_034_1	404_4_1	7_4_1	2110_35_401	122_235_1	206_46_190	300_034_792	331_4_200	75_23_1	267_4_368	553_23_1	242_4_1	93_4_238	219_23_1	105_23_1	11_23_1	39_34_1	1554_4_126	924_235_1	862_13_1	50_46_1	2002_235_129	2146_23_243	828_4_1	2390_46_563	2005_46_109	511_46_256	111_23_161	372_4_130	1511_35_171	1764_23_1
339_46_347	158_45_197	228_46_1	317_34_259	193_46_203	192_45_397	137_46_234	257_23_723	24_23_275	41_034_1	404_4_1	7_4_1	2110_35_410	122_235_1	206_46_208	300_034_782	331_4_203	75_23_1	267_4_360	553_23_1	242_4_1	93_4_237	219_23_1	105_23_1	11_23_1	39_34_1	1554_4_119	924_235_1	862_13_1	50_46_1	2002_235_147	2146_23_249	828_4_1	2390_46_575	2005_46_106	511_46_249	111_23_162	372_4_130	1511_35_163	1764_23_1
339_46_312	158_45_186	228_46_1	317_34_263	193_46_189	192_45_428	137_46_222	257_23_782	24_23_258	41_034_1	404_4_1	7_4_1	2110_35_475	122_235_1	206_46_222	300_034_772	331_4_205	75_23_1	267_4_345	553_23_1	242_4_1	93_4_250	219_23_1	105_23_1	11_23_1	39_34_1	1554_4_120	924_235_1	862_13_1	50_46_1	2002_235_169	2146_23_258	828_4_1	2390_46_589	2005_46_89	511_46_233	111_23_172	372_4_114	1511_35_168	1764_23_1
339_46_287	158_45_176	228_46_1	317_34_249	193_46_199	192_45_457	137_46_211	257_23_843	24_23_240	41_034_1	404_4_1	7_4_1	2110_35_567	122_235_1	206_46_228	300_034_777	331_4_221	75_23_1	267_4_344	553_23_1	242_4_1	93_4_241	219_23_1	105_23_1	11_23_1	39_34_1	1554_4_128	924_235_1	862_13_1	50_46_1	2002_235_197	2146_23_264	828_4_1	2390_46_600	2005_46_90	511_46_233	111_23_206	372_4_108	1511_35_167	1764_23_1
339_46_270	158_45_163	228_46_1	317_34_240	193_46_211	192_45_488	137_46_197	257_23_938	24_23_231	41_034_1	404_4_1	7_4_1	2110_35_679	122_235_1	206_46_198	300_034_768	331_4_223	75_23_1	267_4_347	553_23_1	242_4_1	93_4_256	219_23_1	105_23_1	11_23_1	39_34_1	1554_4_134	924_235_1	862_13_1	50_46_1	2002_235_215	2146_23_253	828_4_1	2390_46_579	2005_46_96	511_46_225	111_23_242	372_4_120	1511_35_169	1764_23_1
339_46_263	158_45_171	228_46_1	317_34_226	193_46_210	192_45_503	137_46_191	257_23_1004	24_23_218	41_034_1	404_4_1	7_4_1	2110_35_757	122_235_1	206_46_195	300_034_769	331_4_217	75_23_1	267_4_347	553_23_1	242_4_1	93_4_265	219_23_1	105_23_1	11_23_1	39_34_1	1554_4_151	924_235_1	862_13_1	50_46_1	2002_235_231	2146_23_255	828_4_1	2390_46_569	2005_46_92	511_46_204	111_23_284	372_4_134	1511_35_164	1764_23_1
339_46_296	158_45_163	228_46_1	317_34_223	193_46_196	192_45_483	137_46_205	257_23_999	24_23_205	41_034_1	404_4_1	7_4_1	2110_35_833	122_235_1	206_46_179	300_034_745	331_4_223	75_23_1	267_4_361	553_23_1	242_4_1	93_4_268	219_23_1	105_23_1	11_23_1	39_34_1	1554_4_127	924_235_1	862_13_1	50_46_1	2002_235_268	2146_23_228	828_4_1	2390_46_564	2005_46_90	511_46_175	111_23_322	372_4_124	1511_35_146	1764_23_1
339_46_299	158_45_164	228_46_1	317_34_219	193_46_213	192_45_436	137_46_204	257_23_969	24_23_196	41_034_1	404_4_1	7_4_1	2110_35_823	122_235_1	206_46_185	300_034_768	331_4_212	75_23_1	267_4_364	553_23_1	242_4_1	93_4_291	219_23_1	105_23_1	11_23_1	39_34_1	1554_4_132	924_235_1	862_13_1	50_46_1	2002_235_299	2146_23_181	828_4_1	2390_46_554	2005_46_86	511_46_180	111_23_347	372_4_127	1511_35_150	1764_23_1
339_46_316	158_45_178	228_46_1	317_34_219	193_46_217	192_45_435	137_46_222	257_23_947	24_23_189	41_034_1	404_4_1	7_4_1	2110_35_741	122_235_1	206_46_185	300_034_734	331_4_193	75_23_1	267_4_349	553_23_1	242_4_1	93_4_279	219_23_1	105_23_1	11_23_1	39_34_1	1554_4_145	924_235_1	862_13_1	50_46_1	2002_235_331	2146_23_179	828_4_1	2390_46_529	2005_46_81	511_46_175	111_23_371	372_4_126	1511_35_127	1764_23_1
339_46_328	158_45_201	228_46_1	317_34_230	193_46_222	192_45_414	137_46_236	257_23_876	24_23_192	41_034_1	404_4_1	7_4_1	2110_35_627	122_235_1	206_46_190	300_034_749	331_4_178	75_23_1	267_4_342	553_23_1	242_4_1	93_4_267	219_23_1	105_23_1	11_23_1	39_34_1	1554_4_148	924_235_1	862_13_1	50_46_1	2002_235_379	2146_23_169	828_4_1	2390_46_515	2005_46_75	511_46_184	111_23_371	372_4_127	1511_35_126	1764_23_1
339_46_333	158_45_214	228_46_1	317_34_232	193_46_225	192_45_398	137_46_239	257_23_834	24_23_222	41_034_1	404_4_1	7_4_1	2110_35_474	122_235_1	206_46_190	300_034_755	331_4_168	75_23_1	267_4_361	553_23_1	242_4_1	93_4_228	219_23_1	105_23_1	11_23_1	39_34_1	1554_4_181	924_235_1	862_13_1	50_46_1	2002_235_415	2146_23_168	828_4_1	2390_46_491	2005_46_70	511_46_188	111_23_322	372_4_133	1511_35_113	1764_23_1
339_46_343	158_45_212	228_46_1	317_34_236	193_46_238	192_45_368	137_46_244	257_23_794	24_23_248	41_034_1	404_4_1	7_4_1	2110_35_381	122_235_1	206_46_205	300_034_769	331_4_162	75_23_1	267_4_366	553_23_1	242_4_1	93_4_210	219_23_1	105_23_1	11_23_1	39_34_1	1554_4_191	924_235_1	862_13_1	50_46_1	2002_235_453	2146_23_210	828_4_1	2390_46_494	2005_46_64	511_46_166	111_23_307	372_4_131	1511_35_105	1764_23_1
339_46_348	158_45_200	228_46_1	317_34_241	193_46_224	192_45_325	137_46_246	257_23_773	24_23_246	41_034_1	404_4_1	7_4_1	2110_35_314	122_235_1	206_46_224	300_034_792	331_4_153	75_23_1	267_4_361	553_23_1	242_4_1	93_4_181	219_23_1	105_23_1	11_23_1	39_34_1	1554_4_201	924_235_1	862_13_1	50_46_1	2002_235_488	2146_23_240	828_4_1	2390_46_499	2005_46_63	511_46_158	111_23_281	372_4_136	1511_35_99	1764_23_1
339_46_375	158_45_196	228_46_1	317_34_244	193_46_193	192_45_308	137_46_251	257_23_768	24_23_244	41_034_1	404_4_1	7_4_1	2110_35_308	122_235_1	206_46_222	300_034_810	331_4_149	75_23_1	267_4_350	553_23_1	242_4_1	93_4_169	219_23_1	105_23_1	11_23_1	39_34_1	1554_4_209	924_235_1	862_13_1	50_46_1	2002_235_503	2146_23_281	828_4_1	2390_46_501	2005_46_60	511_46_151	111_23_256	372_4_130	1511_35_107	1764_23_1
339_46_392	158_45_205	228_46_1	317_34_240	193_46_195	192_45_287	137_46_261	257_23_751	24_23_217	41_034_1	404_4_1	7_4_1	2110_35_324	122_235_1	206_46_234	300_034_862	331_4_159	75_23_1	267_4_374	553_23_1	242_4_1	93_4_160	219_23_1	105_23_1	11_23_1	39_34_1	1554_4_198	924_235_1	862_13_1	50_46_1	2002_235_516	2146_23_307	828_4_1	2390_46_512	2005_46_60	511_46_142	111_23_210	372_4_122	1511_35_136	1764_23_1
339_46_372	158_45_197	228_46_1	317_34_250	193_46_188	192_45_283	137_46_266	257_23_784	24_23_207	41_034_1	404_4_1	7_4_1	2110_35_378	122_235_1	206_46_237	300_034_898	331_4_166	75_23_1	267_4_388	553_23_1	242_4_1	93_4_162	219_23_1	105_23_1	11_23_1	39_34_1	1554_4_201	924_235_1	862_13_1	50_46_1	2002_235_477	2146_23_338	828_4_1	2390_46_543	2005_46_67	511_46_128	111_23_180	372_4_118	1511_35_155	1764_23_1
339_46_382	158_45_193	228_46_1	317_34_232	193_46_175	192_45_272	137_46_281	257_23_896	24_23_194	41_034_1	404_4_1	7_4_1	2110_35_415	122_235_1	206_46_231	300_034_849	331_4_170	75_23_1	267_4_397	553_23_1	242_4_1	93_4_148	219_23_1	105_23_1	11_23_1	39_34_1	1554_4_198	924_235_1	862_13_1	50_46_1	2002_235_411	2146_23_352	828_4_1	2390_46_589	2005_46_73	511_46_121	111_23_152	372_4_114	1511_35_156	1764_23_1
339_46_379	158_45_209	228_46_1	317_34_236	193_46_177	192_45_257	137_46_284	257_23_982	24_23_209	41_034_1	404_4_1	7_4_1	2110_35_473	122_235_1	206_46_233	300_034_805	331_4_182	75_23_1	267_4_418	553_23_1	242_4_1	93_4_141	219_23_1	105_23_1	11_23_1	39_34_1	1554_4_202	924_235_1	862_13_1	50_46_1	2002_235_314	2146_23_340	828_4_1	2390_46_633	2005_46_75	511_46_110	111_23_155	372_4_108	1511_35_160	1764_23_1
339_46_389	158_45_236	228_46_1	317_34_225	193_46_167	192_45_251	137_46_292	257_23_1014	24_23_228	41_034_1	404_4_1	7_4_1	2110_35_494	122_235_1	206_46_227	300_034_754	331_4_196	75_23_1	267_4_417	553_23_1	242_4_1	93_4_140	219_23_1	105_23_1	11_23_1	39_34_1	1554_4_204	924_235_1	862_13_1	50_46_1	2002_235_204	2146_23_307	828_4_1	2390_46_671	2005_46_84	511_46_104	111_23_176	372_4_111	1511_35_156	1764_23_1
339_46_397	158_45_279	228_46_1	317_34_215	193_46_146	192_45_231	137_46_291	257_23_1012	24_23_248	41_034_1	404_4_1	7_4_1	2110_35_544	122_235_1	206_46_235	300_034_743	331_4_198	75_23_1	267_4_450	553_23_1	242_4_1	93_4_130	219_23_1	105_23_1	11_23_1	39_34_1	1554_4_193	924_235_1	862_13_1	50_46_1	2002_235_165	2146_23_254	828_4_1	2390_46_696	2005_46_77	511_46_95	111_23_184	372_4_114	1511_35_137	1764_23_1
339_46_405	158_45_310	228_46_1	317_34_205	193_46_144	192_45_246	137_46_276	257_23_1024	24_23_282	41_034_1	404_4_1	7_4_1	2110_35_587	122_235_1	206_46_240	300_034_727	331_4_195	75_23_1	267_4_483	553_23_1	242_4_1	93_4_115	219_23_1	105_23_1	11_23_1	39_34_1	1554_4_180	924_235_1	862_13_1	50_46_1	2002_235_139	2146_23_196	828_4_1	2390_46_722	2005_46_80	511_46_90	111_23_205	372_4_130	1511_35_118	1764_23_1
339_46_419	158_45_326	228_46_1	317_34_181	193_46_143	192_45_269	137_46_278	257_23_1010	24_23_307	41_034_1	404_4_1	7_4_1	2110_35_591	122_235_1	206_46_249	300_034_682	331_4_204	75_23_1	267_4_496	553_23_1	242_4_1	93_4_114	219_23_1	105_23_1	11_23_1	39_34_1	1554_4_171	924_235_1	862_13_1	50_46_1	2002_235_119	2146_23_149	828_4_1	2390_46_733	2005_46_79	511_46_85	111_23_201	372_4_147	1511_35_107	1764_23_1
339_46_402	158_45_351	228_46_1	317_34_171	193_46_130	192_45_316	137_46_284	257_23_992	24_23_333	41_034_1	404_4_1	7_4_1	2110_35_553	122_235_1	206_46_253	300_034_672	331_4_208	75_23_1	267_4_513	553_23_1	242_4_1	93_4_113	219_23_1	105_23_1	11_23_1	39_34_1	1554_4_157	924_235_1	862_13_1	50_46_1	2002_235_110	2146_23_107	828_4_1	2390_46_735	2005_46_85	511_46_83	111_23_195	372_4_152	1511_35_106	1764_23_1
339_46_400	158_45_357	228_46_1	317_34_145	193_46_122	192_45_353	137_46_305	257_23_973	24_23_340	41_034_1	404_4_1	7_4_1	2110_35_507	122_235_1	206_46_276	300_034_609	331_4_214	75_23_1	267_4_522	553_23_1	242_4_1	93_4_117	219_23_1	105_23_1	11_23_1	39_34_1	1554_4_158	924_235_1	862_13_1	50_46_1	2002_235_105	2146_23_74	828_4_1	2390_46_752	2005_46_74	511_46_89	111_23_176	372_4_143	1511_35_94	1764_23_1
339_46_395	158_45_364	228_46_1	317_34_138	193_46_123	192_45_421	137_46_308	257_23_919	24_23_303	41_034_1	404_4_1	7_4_1	2110_35_450	122_235_1	206_46_295	300_034_582	331_4_210	75_23_1	267_4_527	553_23_1	242_4_1	93_4_141	219_23_1	105_23_1	11_23_1	39_34_1	1554_4_162	924_235_1	862_13_1	50_46_1	2002_235_110	2146_23_44	828_4_1	2390_46_730	2005_46_78	511_46_96	111_23_191	372_4_135	1511_35_82	1764_23_1
339_46_377	158_45_380	228_46_1	317_34_132	193_46_130	192_45_446	137_46_304	257_23_884	24_23_285	41_034_1	404_4_1	7_4_1	2110_35_434	122_235_1	206_46_312	300_034_530	331_4_217	75_23_1	267_4_506	553_23_1	242_4_1	93_4_150	219_23_1	105_23_1	11_23_1	39_34_1	1554_4_175	924_235_1	862_13_1	50_46_1	2002_235_136	2146_23_45	828_4_1	2390_46_760	2005_46_77	511_46_108	111_23_214	372_4_143	1511_35_68	1764_23_1
339_46_375	158_45_373	228_46_1	317_34_126	193_46_131	192_45_465	137_46_318	257_23_811	24_23_262	41_034_1	404_4_1	7_4_1	2110_35_435	122_235_1	206_46_304	300_034_526	331_4_218	75_23_1	267_4_518	553_23_1	242_4_1	93_4_161	219_23_1	105_23_1	11_23_1	39_34_1	1554_4_191	924_235_1	862_13_1	50_46_1	2002_235_167	2146_23_51	828_4_1	2390_46_771	2005_46_77	511_46_119	111_23_261	372_4_136	1511_35_64	1764_23_1
339_46_375	158_45_343	228_46_1	317_34_119	193_46_133	192_45_457	137_46_328	257_23_757	24_23_224	41_034_1	404_4_1	7_4_1	2110_35_417	122_235_1	206_46_299	300_034_531	331_4_202	75_23_1	267_4_514	553_23_1	242_4_1	93_4_158	219_23_1	105_23_1	11_23_1	39_34_1	1554_4_182	924_235_1	862_13_1	50_46_1	2002_235_201	2146_23_62	828_4_1	2390_46_772	2005_46_70	511_46_130	111_23_288	372_4_133	1511_35_70	1764_23_1
339_46_396	158_45_333	228_46_1	317_34_123	193_46_145	192_45_446	137_46_317	257_23_707	24_23_183	41_034_1	404_4_1	7_4_1	2110_35_401	122_235_1	206_46_296	300_034_536	331_4_183	75_23_1	267_4_488	553_23_1	242_4_1	93_4_148	219_23_1	105_23_1	11_23_1	39_34_1	1554_4_186	924_235_1	862_13_1	50_46_1	2002_235_230	2146_23_75	828_4_1	2390_46_779	2005_46_71	511_46_128	111_23_348	372_4_138	1511_35_83	1764_23_1
339_46_394	158_45_304	228_46_1	317_34_134	193_46_140	192_45_446	137_46_321	257_23_723	24_23_180	41_034_1	404_4_1	7_4_1	2110_35_397	122_235_1	206_46_292	300_034_528	331_4_154	75_23_1	267_4_462	553_23_1	242_4_1	93_4_144	219_23_1	105_23_1	11_23_1	39_34_1	1554_4_196	924_235_1	862_13_1	50_46_1	2002_235_262	2146_23_83	828_4_1	2390_46_774	2005_46_71	511_46_126	111_23_413	372_4_145	1511_35_88	1764_23_1
339_46_393	158_45_263	228_46_1	317_34_130	193_46_158	192_45_397	137_46_324	257_23_775	24_23_159	41_034_1	404_4_1	7_4_1	2110_35_402	122_235_1	206_46_282	300_034_532	331_4_144	75_23_1	267_4_450	553_23_1	242_4_1	93_4_134	219_23_1	105_23_1	11_23_1	39_34_1	1554_4_202	924_235_1	862_13_1	50_46_1	2002_235_267	2146_23_95	828_4_1	2390_46_785	2005_46_68	511_46_134	111_23_446	372_4_146	1511_35_87	1764_23_1
339_46_401	158_45_250	228_46_1	317_34_154	193_46_141	192_45_369	137_46_289	257_23_874	24_23_175	41_034_1	404_4_1	7_4_1	2110_35_403	122_235_1	206_46_259	300_034_540	331_4_129	75_23_1	267_4_441	553_23_1	242_4_1	93_4_137	219_23_1	105_23_1	11_23_1	39_34_1	1554_4_215	924_235_1	862_13_1	50_46_1	2002_235_274	2146_23_98	828_4_1	2390_46_825	2005_46_66	511_46_154	111_23_478	372_4_134	1511_35_101	1764_23_1
339_46_406	158_45_262	228_46_1	317_34_162	193_46_136	192_45_342	137_46_296	257_23_943	24_23_180	41_034_1	404_4_1	7_4_1	2110_35_448	122_235_1	206_46_260	300_034_542	331_4_124	75_23_1	267_4_432	553_23_1	242_4_1	93_4_134	219_23_1	105_23_1	11_23_1	39_34_1	1554_4_214	924_235_1	862_13_1	50_46_1	2002_235_256	2146_23_103	828_4_1	2390_46_825	2005_46_62	511_46_143	111_23_491	372_4_144	1511_35_109	1764_23_1
339_46_423	158_45_270	228_46_1	317_34_162	193_46_137	192_45_361	137_46_310	257_23_983	24_23_170	41_034_1	404_4_1	7_4_1	2110_35_449	122_235_1	206_46_264	300_034_540	331_4_116	75_23_1	267_4_427	553_23_1	242_4_1	93_4_133	219_23_1	105_23_1	11_23_1	39_34_1	1554_4_216	924_235_1	862_13_1	50_46_1	2002_235_245	2146_23_115	828_4_1	2390_46_808	2005_46_63	511_46_152	111_23_478	372_4_148	1511_35_140	1764_23_1
339_46_420	158_45_299	228_46_1	317_34_164	193_46_156	192_45_395	137_46_322	257_23_1019	24_23_160	41_034_1	404_4_1	7_4_1	2110_35_475	122_235_1	206_46_274	300_034_529	331_4_107	75_23_1	267_4_436	553_23_1	242_4_1	93_4_126	219_23_1	105_23_1	11_23_1	39_34_1	1554_4_220	924_235_1	862_13_1	50_46_1	2002_235_245	2146_23_130	828_4_1	2390_46_763	2005_46_63	511_46_132	111_23_455	372_4_151	1511_35_153	1764_23_1
339_46_427	158_45_325	228_46_1	317_34_158	193_46_167	192_45_411	137_46_314	257_23_977	24_23_163	41_034_1	404_4_1	7_4_1	2110_35_523	122_235_1	206_46_279	300_034_548	331_4_99	75_23_1	267_4_440	553_23_1	242_4_1	93_4_111	219_23_1	105_23_1	11_23_1	39_34_1	1554_4_223	924_235_1	862_13_1	50_46_1	2002_235_230	2146_23_122	828_4_1	2390_46_727	2005_46_68	511_46_126	111_23_416	372_4_164	1511_35_148	1764_23_1
339_46_429	158_45_352	228_46_1	317_34_160	193_46_183	192_45_460	137_46_275	257_23_935	24_23_163	41_034_1	404_4_1	7_4_1	2110_35_562	122_235_1	206_46_260	300_034_549	331_4_89	75_23_1	267_4_426	553_23_1	242_4_1	93_4_95	219_23_1	105_23_1	11_23_1	39_34_1	1554_4_225	924_235_1	862_13_1	50_46_1	2002_235_227	2146_23_104	828_4_1	2390_46_743	2005_46_75	511_46_110	111_23_351	372_4_174	1511_35_125	1764_23_1
339_46_435	158_45_372	228_46_1	317_34_163	193_46_198	192_45_473	137_46_272	257_23_882	24_23_170	41_034_1	404_4_1	7_4_1	2110_35_551	122_235_1	206_46_266	300_034_575	331_4_81	75_23_1	267_4_432	553_23_1	242_4_1	93_4_95	219_23_1	105_23_1	11_23_1	39_34_1	1554_4_224	924_235_1	862_13_1	50_46_1	2002_235_233	2146_23_91	828_4_1	2390_46_716	2005_46_76	511_46_105	111_23_275	372_4_177	1511_35_75	1764_23_1
339_46_421	158_45_368	228_46_1	317_34_169	193_46_203	192_45_493	137_46_260	257_23_849	24_23_172	41_034_1	404_4_1	7_4_1	2110_35_555	122_235_1	206_46_281	300_034_564	331_4_78	75_23_1	267_4_458	553_23_1	242_4_1	93_4_86	219_23_1	105_23_1	11_23_1	39_34_1	1554_4_229	924_235_1	862_13_1	50_46_1	2002_235_229	2146_23_67	828_4_1	2390_46_733	2005_46_80	511_46_113	111_23_245	372_4_185	1511_35_53	1764_23_1
339_46_395	158_45_361	228_46_1	317_34_177	193_46_223	192_45_481	137_46_262	257_23_840	24_23_171	41_034_1	404_4_1	7_4_1	2110_35_534	122_235_1	206_46_276	300_034_567	331_4_79	75_23_1	267_4_476	553_23_1	242_4_1	93_4_91	219_23_1	105_23_1	11_23_1	39_34_1	1554_4_233	924_235_1	862_13_1	50_46_1	2002_235_221	2146_23_56	828_4_1	2390_46_694	2005_46_83	511_46_122	111_23_245	372_4_180	1511_35_30	1764_23_1
339_46_390	158_45_379	228_46_1	317_34_173	193_46_230	192_45_461	137_46_267	257_23_810	24_23_153	41_034_1	404_4_1	7_4_1	2110_35_507	122_235_1	206_46_274	300_034_545	331_4_87	75_23_1	267_4_475	553_23_1	242_4_1	93_4_97	219_23_1	105_23_1	11_23_1	39_34_1	1554_4_209	924_235_1	862_13_1	50_46_1	2002_235_219	2146_23_51	828_4_1	2390_46_708	2005_46_84	511_46_124	111_23_290	372_4_189	1511_35_25	1764_23_1
339_46_383	158_45_388	228_46_1	317_34_172	193_46_241	192_45_479	137_46_270	257_23_802	24_23_118	41_034_1	404_4_1	7_4_1	2110_35_466	122_235_1	206_46_262	300_034_527	331_4_97	75_23_1	267_4_484	553_23_1	242_4_1	93_4_106	219_23_1	105_23_1	11_23_1	39_34_1	1554_4_204	924_235_1	862_13_1	50_46_1	2002_235_211	2146_23_50	828_4_1	2390_46_690	2005_46_81	511_46_121	111_23_371	372_4_183	1511_35_35	1764_23_1
339_46_382	158_45_384	228_46_1	317_34_176	193_46_243	192_45_485	137_46_270	257_23_766	24_23_87	41_034_1	404_4_1	7_4_1	2110_35_427	122_235_1	206_46_261	300_034_533	331_4_106	75_23_1	267_4_492	553_23_1	242_4_1	93_4_109	219_23_1	105_23_1	11_23_1	39_34_1	1554_4_214	924_235_1	862_13_1	50_46_1	2002_235_220	2146_23_43	828_4_1	2390_46_679	2005_46_93	511_46_124	111_23_459	372_4_167	1511_35_46	1764_23_1
339_46_372	158_45_366	228_46_1	317_34_171	193_46_260	192_45_496	137_46_292	257_23_741	24_23_71	41_034_1	404_4_1	7_4_1	2110_35_379	122_235_1	206_46_254	300_034_535	331_4_118	75_23_1	267_4_501	553_23_1	242_4_1	93_4_115	219_23_1	105_23_1	11_23_1	39_34_1	1554_4_208	924_235_1	862_13_1	50_46_1	2002_235_217	2146_23_44	828_4_1	2390_46_679	2005_46_103	511_46_129	111_23_508	372_4_165	1511_35_52	1764_23_1
339_46_361	158_45_352	228_46_1	317_34_171	193_46_259	192_45_489	137_46_288	257_23_705	24_23_64	41_034_1	404_4_1	7_4_1	2110_35_399	122_235_1	206_46_275	300_034_533	331_4_133	75_23_1	267_4_514	553_23_1	242_4_1	93_4_119	219_23_1	105_23_1	11_23_1	39_34_1	1554_4_218	924_235_1	862_13_1	50_46_1	2002_235_242	2146_23_44	828_4_1	2390_46_682	2005_46_101	511_46_137	111_23_514	372_4_179	1511_35_53	1764_23_1
339_46_360	158_45_327	228_46_1	317_34_173	193_46_284	192_45_479	137_46_300	257_23_671	24_23_71	41_034_1	404_4_1	7_4_1	2110_35_381	122_235_1	206_46_273	300_034_575	331_4_127	75_23_1	267_4_532	553_23_1	242_4_1	93_4_119	219_23_1	105_23_1	11_23_1	39_34_1	1554_4_227	924_235_1	862_13_1	50_46_1	2002_235_223	2146_23_49	828_4_1	2390_46_669	2005_46_100	511_46_136	111_23_491	372_4_170	1511_35_50	1764_23_1
339_46_375	158_45_304	228_46_1	317_34_181	193_46_285	192_45_464	137_46_318	257_23_641	24_23_71	41_034_1	404_4_1	7_4_1	2110_35_361	122_235_1	206_46_283	300_034_568	331_4_124	75_23_1	267_4_525	553_23_1	242_4_1	93_4_132	219_23_1	105_23_1	11_23_1	39_34_1	1554_4_220	924_235_1	862_13_1	50_46_1	2002_235_209	2146_23_63	828_4_1	2390_46_648	2005_46_85	511_46_142	111_23_457	372_4_181	1511_35_41	1764_23_1
339_46_365	158_45_295	228_46_1	317_34_171	193_46_270	192_45_442	137_46_307	257_23_622	24_23_80	41_034_1	404_4_1	7_4_1	2110_35_342	122_235_1	206_46_296	300_034_594	331_4_132	75_23_1	267_4_548	553_23_1	242_4_1	93_4_148	219_23_1	105_23_1	11_23_1	39_34_1	1554_4_212	924_235_1	862_13_1	50_46_1	2002_235_206	2146_23_67	828_4_1	2390_46_653	2005_46_90	511_46_150	111_23_406	372_4_198	1511_35_39	1764_23_1
339_46_368	158_45_309	228_46_1	317_34_171	193_46_271	192_45_423	137_46_311	257_23_611	24_23_97	41_034_1	404_4_1	7_4_1	2110_35_305	122_235_1	206_46_298	300_034_618	331_4_127	75_23_1	267_4_541	553_23_1	242_4_1	93_4_146	219_23_1	105_23_1	11_23_1	39_34_1	1554_4_215	924_235_1	862_13_1	50_46_1	2002_235_203	2146_23_64	828_4_1	2390_46_642	2005_46_91	511_46_149	111_23_392	372_4_204	1511_35_40	1764_23_1
339_46_344	158_45_340	228_46_1	317_34_173	193_46_275	192_45_432	137_46_295	257_23_636	24_23_110	41_034_1	404_4_1	7_4_1	2110_35_288	122_235_1	206_46_310	300_034_648	331_4_134	75_23_1	267_4_525	553_23_1	242_4_1	93_4_158	219_23_1	105_23_1	11_23_1	39_34_1	1554_4_226	924_235_1	862_13_1	50_46_1	2002_235_193	2146_23_56	828_4_1	2390_46_634	2005_46_107	511_46_142	111_23_429	372_4_200	1511_35_41	1764_23_1
339_46_335	158_45_369	228_46_1	317_34_164	193_46_248	192_45_423	137_46_265	257_23_654	24_23_127	41_034_1	404_4_1	7_4_1	2110_35_311	122_235_1	206_46_329	300_034_661	331_4_134	75_23_1	267_4_537	553_23_1	242_4_1	93_4_152	219_23_1	105_23_1	11_23_1	39_34_1	1554_4_241	924_235_1	862_13_1	50_46_1	2002_235_196	2146_23_40	828_4_1	2390_46_612	2005_46_108	511_46_151	111_23_471	372_4_203	1511_35_38	1764_23_1
339_46_322	158_45_409	228_46_1	317_34_143	193_46_251	192_45_395	137_46_268	257_23_711	24_23_141	41_034_1	404_4_1	7_4_1	2110_35_361	122_235_1	206_46_331	300_034_666	331_4_125	75_23_1	267_4_541	553_23_1	242_4_1	93_4_151	219_23_1	105_23_1	11_23_1	39_34_1	1554_4_236	924_235_1	862_13_1	50_46_1	2002_235_192	2146_23_26	828_4_1	2390_46_605	2005_46_97	511_46_146	111_23_497	372_4_198	1511_35_31	1764_23_1
339_46_337	158_45_452	228_46_1	317_34_142	193_46_248	192_45_347	137_46_275	257_23_777	24_23_140	41_034_1	404_4_1	7_4_1	2110_35_424	122_235_1	206_46_334	300_034_639	331_4_130	75_23_1	267_4_571	553_23_1	242_4_1	93_4_142	219_23_1	105_23_1	11_23_1	39_34_1	1554_4_226	924_235_1	862_13_1	50_46_1	2002_235_193	2146_23_19	828_4_1	2390_46_613	2005_46_92	511_46_157	111_23_478	372_4_179	1511_35_24	1764_23_1
339_46_340	158_45_484	228_46_1	317_34_143	193_46_238	192_45_323	137_46_270	257_23_831	24_23_126	41_034_1	404_4_1	7_4_1	2110_35_478	122_235_1	206_46_314	300_034_627	331_4_125	75_23_1	267_4_588	553_23_1	242_4_1	93_4_140	219_23_1	105_23_1	11_23_1	39_34_1	1554_4_240	924_235_1	862_13_1	50_46_1	2002_235_184	2146_23_5	828_4_1	2390_46_612	2005_46_85	511_46_171	111_23_485	372_4_162	1511_35_23	1764_23_1
339_46_329	158_45_491	228_46_1	317_34_146	193_46_246	192_45_314	137_46_269	257_23_859	24_23_107	41_034_1	404_4_1	7_4_1	2110_35_511	122_235_1	206_46_300	300_034_645	331_4_116	75_23_1	267_4_613	553_23_1	242_4_1	93_4_136	219_23_1	105_23_1	11_23_1	39_34_1	1554_4_222	924_235_1	862_13_1	50_46_1	2002_235_194	2146_23_2	828_4_1	2390_46_607	2005_46_84	511_46_178	111_23_440	372_4_151	1511_35_17	1764_23_1
339_46_336	158_45_464	228_46_1	317_34_143	193_46_235	192_45_306	137_46_266	257_23_834	24_23_98	41_034_1	404_4_1	7_4_1	2110_35_538	122_235_1	206_46_280	300_034_634	331_4_108	75_23_1	267_4_641	553_23_1	242_4_1	93_4_129	11_23_1	39_34_1	1554_4_217	924_235_1	862_13_1	50_46_1	2002_235_204	828_4_1	2390_46_610	2005_46_85	511_46_191	111_23_399	372_4_158	1511_35_16	1764_23_1
339_46_320	158_45_416	228_46_1	317_34_127	193_46_242	192_45_296	137_46_260	257_23_882	24_23_94	41_034_1	404_4_1	7_4_1	2110_35_524	122_235_1	206_46_257	300_034_646	331_4_105	75_23_1	267_4_677	553_23_1	242_4_1	93_4_136	11_23_1	39_34_1	1554_4_203	924_235_1	862_13_1	50_46_1	2002_235_208	828_4_1	2390_46_599	2005_46_80	511_46_205	111_23_357	372_4_158	1511_35_14	1764_23_1
339_46_322	158_45_394	228_46_1	317_34_109	193_46_249	192_45_300	137_46_263	257_23_916	24_23_95	41_034_1	404_4_1	7_4_1	2110_35_493	122_235_1	206_46_242	300_034_683	331_4_113	75_23_1	267_4_701	553_23_1	242_4_1	93_4_137	11_23_1	39_34_1	1554_4_196	924_235_1	862_13_1	50_46_1	2002_235_221	828_4_1	2390_46_622	2005_46_81	511_46_206	111_23_291	372_4_166	1511_35_11	1764_23_1
339_46_328	158_45_393	228_46_1	317_34_93	193_46_251	192_45_301	137_46_257	257_23_917	24_23_93	41_034_1	404_4_1	7_4_1	2110_35_450	122_235_1	206_46_241	300_034_674	331_4_111	75_23_1	267_4_687	553_23_1	242_4_1	93_4_127	11_23_1	39_34_1	1554_4_189	924_235_1	862_13_1	50_46_1	2002_235_235	828_4_1	2390_46_638	2005_46_70	511_46_223	111_23_246	372_4_165	1511_35_13	1764_23_1
339_46_317	158_45_398	228_46_1	317_34_87	193_46_283	192_45_309	137_46_269	257_23_934	24_23_89	41_034_1	404_4_1	7_4_1	2110_35_384	122_235_1	206_46_212	300_034_692	331_4_113	75_23_1	267_4_686	553_23_1	242_4_1	93_4_129	11_23_1	39_34_1	1554_4_190	924_235_1	862_13_1	50_46_1	2002_235_239	828_4_1	2390_46_626	2005_46_60	511_46_231	111_23_243	372_4_176	1511_35_14	1764_23_1
339_46_295	158_45_384	228_46_1	317_34_75	193_46_301	192_45_315	137_46_299	257_23_926	24_23_77	41_034_1	404_4_1	7_4_1	2110_35_355	122_235_1	206_46_213	300_034_699	331_4_117	75_23_1	267_4_676	553_23_1	242_4_1	93_4_124	11_23_1	39_34_1	1554_4_190	924_235_1	862_13_1	50_46_1	2002_235_248	828_4_1	2390_46_629	2005_46_54	511_46_236	111_23_264	372_4_163	1511_35_16	1764_23_1
339_46_284	158_45_406	228_46_1	317_34_77	193_46_330	192_45_323	137_46_301	257_23_901	24_23_90	41_034_1	404_4_1	7_4_1	2110_35_333	122_235_1	206_46_209	300_034_708	331_4_116	75_23_1	267_4_674	553_23_1	242_4_1	93_4_123	11_23_1	39_34_1	1554_4_190	924_235_1	862_13_1	50_46_1	2002_235_274	828_4_1	2390_46_618	2005_46_48	511_46_234	111_23_329	372_4_157	1511_35_17	1764_23_1
339_46_284	158_45_398	228_46_1	317_34_73	193_46_354	192_45_342	137_46_311	257_23_916	24_23_104	41_034_1	404_4_1	7_4_1	2110_35_319	122_235_1	206_46_207	300_034_705	331_4_135	75_23_1	267_4_666	553_23_1	242_4_1	93_4_133	11_23_1	39_34_1	1554_4_188	924_235_1	862_13_1	50_46_1	2002_235_291	828_4_1	2390_46_604	2005_46_53	511_46_203	111_23_392	372_4_157	1511_35_15	1764_23_1
339_46_273	158_45_380	228_46_1	317_34_72	193_46_357	192_45_368	137_46_298	257_23_966	24_23_116	41_034_1	404_4_1	7_4_1	2110_35_322	122_235_1	206_46_225	300_034_690	331_4_127	75_23_1	267_4_638	553_23_1	242_4_1	93_4_139	11_23_1	39_34_1	1554_4_196	924_235_1	862_13_1	50_46_1	2002_235_344	828_4_1	2390_46_598	2005_46_57	511_46_220	111_23_449	372_4_146	1511_35_16	1764_23_1
339_46_249	158_45_347	228_46_1	317_34_72	193_46_352	192_45_384	137_46_299	257_23_998	24_23_118	41_034_1	404_4_1	7_4_1	2110_35_302	122_235_1	206_46_230	300_034_678	331_4_113	75_23_1	267_4_622	553_23_1	242_4_1	93_4_141	11_23_1	39_34_1	1554_4_202	924_235_1	862_13_1	50_46_1	2002_235_366	828_4_1	2390_46_615	2005_46_66	511_46_235	111_23_513	372_4_141	1511_35_14	1764_23_1
339_46_248	158_45_340	228_46_1	317_34_75	193_46_330	192_45_421	137_46_303	257_23_1067	24_23_120	41_034_1	404_4_1	7_4_1	2110_35_294	122_235_1	206_46_239	300_034_663	331_4_102	75_23_1	267_4_617	553_23_1	242_4_1	93_4_147	11_23_1	39_34_1	1554_4_213	924_235_1	862_13_1	50_46_1	2002_235_384	828_4_1	2390_46_596	2005_46_74	511_46_222	111_23_533	372_4_142	1511_35_12	1764_23_1
339_46_230	158_45_341	228_46_1	317_34_65	193_46_300	192_45_480	137_46_305	257_23_1130	24_23_110	41_034_1	404_4_1	7_4_1	2110_35_299	122_235_1	206_46_238	300_034_687	331_4_88	75_23_1	267_4_590	553_23_1	242_4_1	93_4_164	11_23_1	39_34_1	1554_4_226	924_235_1	862_13_1	50_46_1	2002_235_393	828_4_1	2390_46_553	2005_46_72	511_46_206	111_23_551	372_4_139	1511_35_8	1764_23_1
339_46_226	158_45_382	228_46_1	317_34_57	193_46_277	192_45_514	137_46_303	257_23_1133	24_23_100	41_034_1	404_4_1	7_4_1	2110_35_300	122_235_1	206_46_222	300_034_713	331_4_79	75_23_1	267_4_575	553_23_1	242_4_1	93_4_162	11_23_1	39_34_1	1554_4_239	924_235_1	862_13_1	50_46_1	2002_235_389	828_4_1	2390_46_505	2005_46_75	511_46_211	111_23_535	372_4_146	1511_35_7	1764_23_1
339_46_215	158_45_429	228_46_1	317_34_45	193_46_270	192_45_549	137_46_297	257_23_1085	24_23_96	41_034_1	404_4_1	7_4_1	2110_35_299	122_235_1	206_46_235	300_034_715	331_4_76	75_23_1	267_4_537	553_23_1	242_4_1	93_4_151	11_23_1	39_34_1	1554_4_242	924_235_1	862_13_1	50_46_1	2002_235_365	828_4_1	2390_46_490	2005_46_68	511_46_180	111_23_518	372_4_142	1511_35_4	1764_23_1
339_46_198	158_45_486	228_46_1	317_34_41	193_46_273	192_45_578	137_46_304	257_23_1029	24_23_93	41_034_1	404_4_1	7_4_1	2110_35_308	122_235_1	206_46_233	300_034_722	331_4_74	75_23_1	267_4_521	553_23_1	242_4_1	93_4_141	11_23_1	39_34_1	1554_4_243	924_235_1	862_13_1	50_46_1	2002_235_337	828_4_1	2390_46_459	2005_46_62	511_46_171	111_23_450	372_4_146	1511_35_5	1764_23_1
339_46_199	158_45_503	228_46_1	317_34_38	193_46_239	192_45_563	137_46_307	257_23_1010	24_23_87	41_034_1	404_4_1	7_4_1	2110_35_301	122_235_1	206_46_235	300_034_740	331_4_77	75_23_1	267_4_516	553_23_1	242_4_1	93_4_128	11_23_1	39_34_1	1554_4_245	924_235_1	862_13_1	50_46_1	2002_235_300	828_4_1	2390_46_452	2005_46_55	511_46_189	111_23_388	372_4_148	1511_35_10	1764_23_1
339_46_208	158_45_545	228_46_1	317_34_36	193_46_229	192_45_537	137_46_291	257_23_1012	24_23_98	41_034_1	404_4_1	7_4_1	2110_35_293	122_235_1	206_46_217	300_034_769	331_4_84	75_23_1	267_4_534	553_23_1	242_4_1	93_4_123	11_23_1	39_34_1	1554_4_239	924_235_1	862_13_1	50_46_1	2002_235_293	828_4_1	2390_46_444	2005_46_57	511_46_182	111_23_341	372_4_154	1511_35_16	1764_23_1
339_46_207	158_45_564	228_46_1	317_34_38	193_46_240	192_45_476	137_46_285	257_23_1000	24_23_104	41_034_1	404_4_1	7_4_1	2110_35_252	122_235_1	206_46_222	300_034_797	331_4_69	75_23_1	267_4_533	553_23_1	242_4_1	93_4_117	11_23_1	39_34_1	1554_4_256	924_235_1	862_13_1	50_46_1	2002_235_288	828_4_1	2390_46_439	2005_46_55	511_46_175	111_23_305	372_4_186	1511_35_21	1764_23_1
339_46_204	158_45_529	228_46_1	317_34_40	193_46_245	192_45_409	137_46_281	257_23_977	24_23_108	41_034_1	404_4_1	7_4_1	2110_35_230	122_235_1	206_46_230	300_034_833	331_4_75	75_23_1	267_4_535	553_23_1	242_4_1	93_4_109	11_23_1	39_34_1	1554_4_253	924_235_1	862_13_1	50_46_1	2002_235_304	828_4_1	2390_46_433	2005_46_56	511_46_188	111_23_290	372_4_211	1511_35_21	1764_23_1
339_46_201	158_45_499	228_46_1	317_34_43	193_46_273	192_45_362	137_46_269	257_23_967	24_23_95	41_034_1	404_4_1	7_4_1	2110_35_204	122_235_1	206_46_228	300_034_871	331_4_68	75_23_1	267_4_533	553_23_1	242_4_1	93_4_120	11_23_1	39_34_1	1554_4_275	924_235_1	862_13_1	50_46_1	2002_235_317	828_4_1	2390_46_446	2005_46_64	511_46_191	111_23_291	372_4_222	1511_35_23	1764_23_1
339_46_207	158_45_443	228_46_1	317_34_39	193_46_275	192_45_320	137_46_266	257_23_942	24_23_81	41_034_1	404_4_1	7_4_1	2110_35_186	122_235_1	206_46_252	300_034_910	331_4_70	75_23_1	267_4_549	553_23_1	242_4_1	93_4_110	11_23_1	39_34_1	1554_4_295	924_235_1	862_13_1	50_46_1	2002_235_345	828_4_1	2390_46_449	2005_46_68	511_46_200	111_23_295	372_4_228	1511_35_19	1764_23_1
339_46_213	158_45_444	228_46_1	317_34_41	193_46_296	192_45_274	137_46_295	257_23_926	24_23_71	41_034_1	404_4_1	7_4_1	2110_35_187	122_235_1	206_46_255	300_034_941	331_4_67	75_23_1	267_4_574	553_23_1	242_4_1	93_4_106	11_23_1	39_34_1	1554_4_294	924_235_1	862_13_1	50_46_1	2002_235_359	828_4_1	2390_46_462	2005_46_65	511_46_199	111_23_284	372_4_230	1511_35_17	1764_23_1
339_46_226	158_45_404	228_46_1	317_34_42	193_46_296	192_45_284	137_46_299	257_23_876	24_23_45	41_034_1	404_4_1	7_4_1	2110_35_212	122_235_1	206_46_271	300_034_929	331_4_56	75_23_1	267_4_588	553_23_1	242_4_1	93_4_105	11_23_1	39_34_1	1554_4_277	924_235_1	862_13_1	50_46_1	2002_235_354	828_4_1	2390_46_489	2005_46_71	511_46_198	111_23_308	372_4_245	1511_35_13	1764_23_1
339_46_234	158_45_380	228_46_1	317_34_41	193_46_304	192_45_314	137_46_310	257_23_825	24_23_32	41_034_1	404_4_1	7_4_1	2110_35_243	122_235_1	206_46_268	300_034_955	331_4_44	75_23_1	267_4_612	553_23_1	242_4_1	93_4_112	11_23_1	39_34_1	1554_4_262	924_235_1	862_13_1	50_46_1	2002_235_352	828_4_1	2390_46_489	2005_46_81	511_46_196	111_23_333	372_4_248	1511_35_12	1764_23_1
339_46_257	158_45_379	228_46_1	317_34_44	193_46_296	192_45_371	137_46_319	257_23_809	24_23_23	41_034_1	404_4_1	7_4_1	2110_35_300	122_235_1	206_46_269	300_034_930	331_4_33	75_23_1	267_4_595	553_23_1	242_4_1	93_4_119	11_23_1	39_34_1	1554_4_254	924_235_1	862_13_1	50_46_1	2002_235_329	828_4_1	2390_46_498	2005_46_96	511_46_186	111_23_362	372_4_238	1511_35_12	1764_23_1
339_46_258	158_45_383	228_46_1	317_34_41	193_46_283	192_45_421	137_46_327	257_23_797	24_23_20	41_034_1	404_4_1	7_4_1	2110_35_388	122_235_1	206_46_282	300_034_872	331_4_33	75_23_1	267_4_599	553_23_1	242_4_1	93_4_117	11_23_1	39_34_1	1554_4_246	924_235_1	862_13_1	50_46_1	2002_235_331	828_4_1	2390_46_492	2005_46_98	511_46_186	111_23_359	372_4_238	1511_35_12	1764_23_1
339_46_264	158_45_393	228_46_1	317_34_40	193_46_270	192_45_471	137_46_325	257_23_873	24_23_15	41_034_1	404_4_1	7_4_1	2110_35_460	122_235_1	206_46_287	300_034_817	331_4_23	75_23_1	267_4_593	553_23_1	242_4_1	93_4_126	11_23_1	39_34_1	1554_4_241	924_235_1	862_13_1	50_46_1	2002_235_348	828_4_1	2390_46_484	2005_46_104	511_46_187	111_23_372	372_4_238	1511_35_15	1764_23_1
339_46_284	158_45_403	228_46_1	317_34_38	193_46_251	192_45_512	137_46_312	257_23_1002	24_23_15	41_034_1	404_4_1	7_4_1	2110_35_514	122_235_1	206_46_289	300_034_764	331_4_25	75_23_1	267_4_551	553_23_1	242_4_1	93_4_116	11_23_1	39_34_1	1554_4_257	924_235_1	862_13_1	50_46_1	2002_235_367	828_4_1	2390_46_464	2005_46_108	511_46_173	111_23_359	372_4_245	1511_35_14	1764_23_1
339_46_272	158_45_441	228_46_1	317_34_41	193_46_235	192_45_551	137_46_322	257_23_1100	24_23_13	41_034_1	404_4_1	7_4_1	2110_35_551	122_235_1	206_46_291	300_034_695	331_4_22	75_23_1	267_4_534	553_23_1	242_4_1	93_4_111	11_23_1	39_34_1	1554_4_256	924_235_1	862_13_1	50_46_1	2002_235_390	828_4_1	2390_46_435	2005_46_112	511_46_164	111_23_374	372_4_249	1511_35_18	1764_23_1
339_46_247	158_45_490	228_46_1	317_34_48	193_46_237	192_45_554	137_46_319	257_23_1148	24_23_15	41_034_1	404_4_1	7_4_1	2110_35_540	122_235_1	206_46_294	300_034_667	331_4_21	75_23_1	267_4_511	553_23_1	242_4_1	93_4_114	11_23_1	39_34_1	1554_4_252	924_235_1	862_13_1	50_46_1	2002_235_414	828_4_1	2390_46_409	2005_46_115	511_46_156	111_23_370	372_4_242	1511_35_24	1764_23_1
339_46_241	158_45_584	228_46_1	317_34_47	193_46_266	192_45_526	137_46_313	257_23_1183	24_23_12	41_034_1	404_4_1	7_4_1	2110_35_517	122_235_1	206_46_301	300_034_635	331_4_22	75_23_1	267_4_511	553_23_1	242_4_1	93_4_111	11_23_1	39_34_1	1554_4_253	924_235_1	862_13_1	50_46_1	2002_235_469	828_4_1	2390_46_392	2005_46_114	511_46_148	111_23_339	372_4_229	1511_35_33	1764_23_1
339_46_244	158_45_619	228_46_1	317_34_46	193_46_268	192_45_484	137_46_320	257_23_1226	24_23_12	41_034_1	404_4_1	7_4_1	2110_35_452	122_235_1	206_46_314	300_034_643	331_4_23	75_23_1	267_4_500	553_23_1	242_4_1	93_4_106	11_23_1	39_34_1	1554_4_260	924_235_1	862_13_1	50_46_1	2002_235_500	828_4_1	2390_46_372	2005_46_113	511_46_149	111_23_325	372_4_218	1511_35_32	1764_23_1
339_46_224	158_45_635	228_46_1	317_34_40	193_46_278	192_45_429	137_46_308	257_23_1192	24_23_13	41_034_1	404_4_1	7_4_1	2110_35_388	122_235_1	206_46_318	300_034_612	331_4_21	75_23_1	267_4_511	553_23_1	242_4_1	93_4_115	11_23_1	39_34_1	1554_4_276	924_235_1	862_13_1	50_46_1	2002_235_556	828_4_1	2390_46_389	2005_46_124	511_46_139	111_23_278	372_4_221	1511_35_32	1764_23_1
339_46_208	158_45_611	228_46_1	317_34_39	193_46_277	192_45_380	137_46_289	257_23_1135	24_23_17	41_034_1	404_4_1	7_4_1	2110_35_367	122_235_1	206_46_318	300_034_619	331_4_18	75_23_1	267_4_534	553_23_1	242_4_1	93_4_126	11_23_1	39_34_1	1554_4_289	924_235_1	862_13_1	50_46_1	2002_235_591	828_4_1	2390_46_397	2005_46_115	511_46_136	111_23_274	372_4_232	1511_35_27	1764_23_1
339_46_207	158_45_572	228_46_1	317_34_36	193_46_281	192_45_354	137_46_288	257_23_1047	24_23_19	41_034_1	404_4_1	7_4_1	2110_35_372	122_235_1	206_46_322	300_034_586	331_4_21	75_23_1	267_4_552	553_23_1	242_4_1	93_4_130	11_23_1	39_34_1	1554_4_285	924_235_1	862_13_1	50_46_1	2002_235_607	828_4_1	2390_46_421	2005_46_103	511_46_149	111_23_255	372_4_231	1511_35_31	1764_23_1
339_46_195	158_45_547	228_46_1	317_34_35	193_46_289	192_45_315	137_46_290	257_23_991	24_23_16	41_034_1	404_4_1	7_4_1	2110_35_385	122_235_1	206_46_289	300_034_566	331_4_17	75_23_1	267_4_560	553_23_1	242_4_1	93_4_136	11_23_1	39_34_1	1554_4_287	924_235_1	862_13_1	50_46_1	2002_235_581	828_4_1	2390_46_417	2005_46_114	511_46_160	111_23_272	372_4_227	1511_35_43	1764_23_1
339_46_200	158_45_529	228_46_1	317_34_32	193_46_296	192_45_304	137_46_295	257_23_1004	24_23_15	41_034_1	404_4_1	7_4_1	2110_35_376	122_235_1	206_46_269	300_034_565	331_4_11	75_23_1	267_4_560	553_23_1	242_4_1	93_4_137	11_23_1	39_34_1	1554_4_287	924_235_1	862_13_1	50_46_1	2002_235_562	828_4_1	2390_46_428	2005_46_103	511_46_174	111_23_290	372_4_235	1511_35_61	1764_23_1
339_46_216	158_45_482	228_46_1	317_34_30	193_46_289	192_45_335	137_46_312	257_23_1046	24_23_11	41_034_1	404_4_1	7_4_1	2110_35_406	122_235_1	206_46_246	300_034_562	331_4_6	75_23_1	267_4_555	553_23_1	242_4_1	93_4_140	11_23_1	39_34_1	1554_4_290	924_235_1	862_13_1	50_46_1	2002_235_525	828_4_1	2390_46_439	2005_46_98	511_46_190	111_23_328	372_4_220	1511_35_78	1764_23_1
339_46_225	158_45_429	228_46_1	317_34_26	193_46_318	192_45_344	137_46_320	257_23_1113	24_23_16	41_034_1	404_4_1	7_4_1	2110_35_399	122_235_1	206_46_211	300_034_573	331_4_5	75_23_1	267_4_545	553_23_1	242_4_1	93_4_153	11_23_1	39_34_1	1554_4_289	924_235_1	862_13_1	50_46_1	2002_235_455	828_4_1	2390_46_460	2005_46_76	511_46_198	111_23_344	372_4_216	1511_35_80	1764_23_1
339_46_226	158_45_397	228_46_1	317_34_23	193_46_343	192_45_331	137_46_306	257_23_1131	24_23_26	41_034_1	404_4_1	7_4_1	2110_35_423	122_235_1	206_46_194	300_034_553	331_4_3	75_23_1	267_4_545	553_23_1	242_4_1	93_4_156	11_23_1	39_34_1	1554_4_299	924_235_1	862_13_1	50_46_1	2002_235_402	828_4_1	2390_46_462	2005_46_78	511_46_223	111_23_354	372_4_223	1511_35_80	1764_23_1
339_46_227	158_45_375	228_46_1	317_34_22	193_46_360	192_45_343	137_46_313	257_23_1117	24_23_30	41_034_1	404_4_1	7_4_1	2110_35_448	122_235_1	206_46_199	300_034_517	331_4_3	75_23_1	267_4_549	553_23_1	242_4_1	93_4_162	11_23_1	39_34_1	1554_4_320	924_235_1	862_13_1	50_46_1	2002_235_358	828_4_1	2390_46_450	2005_46_69	511_46_245	111_23_373	372_4_221	1511_35_56	1764_23_1
339_46_229	158_45_357	228_46_1	317_34_24	193_46_368	192_45_326	137_46_303	257_23_1115	24_23_34	41_034_1	404_4_1	7_4_1	2110_35_451	122_235_1	206_46_214	300_034_518	331_4_2	75_23_1	267_4_548	553_23_1	242_4_1	93_4_162	11_23_1	39_34_1	1554_4_327	924_235_1	862_13_1	50_46_1	2002_235_340	828_4_1	2390_46_463	2005_46_65	511_46_251	111_23_394	372_4_218	1511_35_34	1764_23_1
339_46_218	158_45_370	228_46_1	317_34_23	193_46_364	192_45_346	137_46_273	257_23_1074	24_23_29	41_034_1	404_4_1	7_4_1	2110_35_442	122_235_1	206_46_227	300_034_521	331_4_3	75_23_1	267_4_571	553_23_1	242_4_1	93_4_160	11_23_1	39_34_1	1554_4_326	924_235_1	862_13_1	50_46_1	2002_235_330	828_4_1	2390_46_477	2005_46_75	511_46_256	111_23_400	372_4_232	1511_35_19	1764_23_1
339_46_206	158_45_371	228_46_1	317_34_24	193_46_391	192_45_385	137_46_276	257_23_994	24_23_27	41_034_1	404_4_1	7_4_1	2110_35_430	122_235_1	206_46_231	300_034_525	331_4_4	75_23_1	267_4_567	553_23_1	242_4_1	93_4_157	11_23_1	39_34_1	1554_4_323	924_235_1	862_13_1	50_46_1	2002_235_322	828_4_1	2390_46_501	2005_46_80	511_46_266	111_23_423	372_4_228	1511_35_18	1764_23_1
339_46_188	158_45_382	228_46_1	317_34_24	193_46_393	192_45_431	137_46_270	257_23_848	24_23_31	41_034_1	404_4_1	7_4_1	2110_35_394	122_235_1	206_46_234	300_034_542	331_4_4	75_23_1	267_4_572	553_23_1	242_4_1	93_4_159	11_23_1	39_34_1	1554_4_332	924_235_1	862_13_1	50_46_1	2002_235_336	828_4_1	2390_46_517	2005_46_88	511_46_277	111_23_443	372_4_238	1511_35_19	1764_23_1
339_46_191	158_45_392	228_46_1	317_34_22	193_46_404	192_45_461	137_46_270	257_23_789	24_23_31	41_034_1	404_4_1	7_4_1	2110_35_367	122_235_1	206_46_242	300_034_568	331_4_4	75_23_1	267_4_578	553_23_1	242_4_1	93_4_152	11_23_1	39_34_1	1554_4_324	924_235_1	862_13_1	50_46_1	2002_235_354	828_4_1	2390_46_519	2005_46_86	511_46_288	111_23_466	372_4_266	1511_35_17	1764_23_1
339_46_173	158_45_391	228_46_1	317_34_22	193_46_373	192_45_486	137_46_283	257_23_789	24_23_48	41_034_1	404_4_1	7_4_1	2110_35_357	122_235_1	206_46_249	300_034_572	331_4_5	75_23_1	267_4_597	553_23_1	242_4_1	93_4_163	11_23_1	39_34_1	1554_4_316	924_235_1	862_13_1	50_46_1	2002_235_363	828_4_1	2390_46_515	2005_46_90	511_46_296	111_23_506	372_4_276	1511_35_19	1764_23_1
339_46_177	158_45_387	228_46_1	317_34_20	193_46_356	192_45_481	137_46_274	257_23_844	24_23_67	41_034_1	404_4_1	7_4_1	2110_35_308	122_235_1	206_46_277	300_034_572	331_4_5	75_23_1	267_4_599	553_23_1	242_4_1	93_4_160	11_23_1	39_34_1	1554_4_321	924_235_1	862_13_1	50_46_1	2002_235_381	828_4_1	2390_46_505	2005_46_85	511_46_305	111_23_498	372_4_268	1511_35_11	1764_23_1
339_46_180	158_45_380	228_46_1	317_34_16	193_46_359	192_45_486	137_46_272	257_23_918	24_23_73	41_034_1	404_4_1	7_4_1	2110_35_299	122_235_1	206_46_283	300_034_575	331_4_3	75_23_1	267_4_621	553_23_1	242_4_1	93_4_161	11_23_1	39_34_1	1554_4_312	924_235_1	862_13_1	50_46_1	2002_235_413	828_4_1	2390_46_480	2005_46_91	511_46_304	111_23_488	372_4_282	1511_35_11	1764_23_1
339_46_186	158_45_360	228_46_1	317_34_13	193_46_341	192_45_489	137_46_265	257_23_995	24_23_77	41_034_1	404_4_1	7_4_1	2110_35_308	122_235_1	206_46_292	300_034_575	331_4_2	75_23_1	267_4_620	553_23_1	242_4_1	93_4_153	11_23_1	39_34_1	1554_4_313	924_235_1	862_13_1	50_46_1	2002_235_406	828_4_1	2390_46_467	2005_46_94	511_46_318	111_23_489	372_4_275	1511_35_8	1764_23_1
339_46_169	158_45_346	228_46_1	317_34_10	193_46_333	192_45_513	137_46_290	257_23_1046	24_23_73	41_034_1	404_4_1	7_4_1	2110_35_348	122_235_1	206_46_299	300_034_578	331_4_2	75_23_1	267_4_600	553_23_1	242_4_1	93_4_142	11_23_1	39_34_1	1554_4_320	924_235_1	862_13_1	50_46_1	2002_235_425	828_4_1	2390_46_423	2005_46_90	511_46_303	111_23_464	372_4_252	1511_35_8	1764_23_1
339_46_158	158_45_368	228_46_1	317_34_12	193_46_326	192_45_560	137_46_280	257_23_1097	24_23_54	41_034_1	404_4_1	7_4_1	2110_35_396	122_235_1	206_46_322	300_034_579	75_23_1	267_4_563	553_23_1	242_4_1	93_4_139	11_23_1	39_34_1	1554_4_320	924_235_1	862_13_1	50_46_1	2002_235_423	828_4_1	2390_46_420	2005_46_89	511_46_290	111_23_434	372_4_249	1511_35_16	1764_23_1
339_46_167	158_45_390	228_46_1	317_34_15	193_46_326	192_45_581	137_46_270	257_23_1067	24_23_50	41_034_1	404_4_1	7_4_1	2110_35_458	122_235_1	206_46_326	300_034_569	75_23_1	267_4_545	553_23_1	242_4_1	93_4_118	11_23_1	39_34_1	1554_4_315	924_235_1	862_13_1	50_46_1	2002_235_406	828_4_1	2390_46_425	2005_46_83	511_46_263	111_23_436	372_4_261	1511_35_30	1764_23_1
339_46_171	158_45_409	228_46_1	317_34_15	193_46_316	192_45_596	137_46_266	257_23_1057	24_23_52	41_034_1	404_4_1	7_4_1	2110_35_508	122_235_1	206_46_314	300_034_543	75_23_1	267_4_546	553_23_1	242_4_1	93_4_114	11_23_1	39_34_1	1554_4_319	924_235_1	862_13_1	50_46_1	2002_235_385	828_4_1	2390_46_424	2005_46_94	511_46_260	111_23_432	372_4_256	1511_35_41	1764_23_1
339_46_170	158_45_408	228_46_1	317_34_12	193_46_315	192_45_598	137_46_256	257_23_1011	24_23_50	41_034_1	404_4_1	7_4_1	2110_35_528	122_235_1	206_46_308	300_034_546	75_23_1	267_4_577	553_23_1	242_4_1	93_4_115	11_23_1	39_34_1	1554_4_296	924_235_1	862_13_1	50_46_1	2002_235_366	828_4_1	2390_46_430	2005_46_91	511_46_242	111_23_451	372_4_252	1511_35_45	1764_23_1
339_46_170	158_45_411	228_46_1	317_34_7	193_46_301	192_45_521	137_46_240	257_23_914	24_23_49	41_034_1	404_4_1	7_4_1	2110_35_535	122_235_1	206_46_304	300_034_562	75_23_1	267_4_604	553_23_1	242_4_1	93_4_109	11_23_1	39_34_1	1554_4_299	924_235_1	862_13_1	50_46_1	2002_235_349	828_4_1	2390_46_436	2005_46_104	511_46_250	111_23_446	372_4_247	1511_35_52	1764_23_1
339_46_176	158_45_423	228_46_1	317_34_2	193_46_312	192_45_440	137_46_229	257_23_807	24_23_37	41_034_1	404_4_1	7_4_1	2110_35_544	122_235_1	206_46_304	300_034_548	75_23_1	267_4_644	553_23_1	242_4_1	93_4_110	11_23_1	39_34_1	1554_4_277	924_235_1	862_13_1	50_46_1	2002_235_316	828_4_1	2390_46_467	2005_46_101	511_46_258	111_23_445	372_4_248	1511_35_54	1764_23_1
339_46_170	158_45_430	228_46_1	317_34_2	193_46_327	192_45_355	137_46_238	257_23_687	24_23_30	41_034_1	404_4_1	7_4_1	2110_35_542	122_235_1	206_46_323	300_034_570	75_23_1	267_4_676	553_23_1	242_4_1	93_4_112	11_23_1	39_34_1	1554_4_265	924_235_1	862_13_1	50_46_1	2002_235_320	828_4_1	2390_46_487	2005_46_103	511_46_252	111_23_436	372_4_260	1511_35_47	1764_23_1
339_46_179	158_45_434	228_46_1	193_46_347	192_45_300	137_46_244	257_23_654	24_23_27	41_034_1	404_4_1	7_4_1	2110_35_506	122_235_1	206_46_319	300_034_581	75_23_1	267_4_713	553_23_1	242_4_1	93_4_105	11_23_1	1554_4_265	924_235_1	862_13_1	50_46_1	2002_235_330	828_4_1	2390_46_504	2005_46_99	511_46_258	111_23_419	372_4_272	1511_35_49	1764_23_1
339_46_201	158_45_440	228_46_1	193_46_348	192_45_259	137_46_242	257_23_689	24_23_35	41_034_1	404_4_1	7_4_1	2110_35_467	122_235_1	206_46_315	300_034_593	75_23_1	267_4_719	553_23_1	242_4_1	93_4_105	11_23_1	1554_4_261	924_235_1	862_13_1	50_46_1	2002_235_329	828_4_1	2390_46_528	2005_46_96	511_46_252	111_23_425	372_4_279	1511_35_47	1764_23_1
339_46_209	158_45_440	228_46_1	193_46_347	192_45_236	137_46_246	257_23_712	24_23_32	41_034_1	404_4_1	7_4_1	2110_35_402	122_235_1	206_46_319	300_034_613	75_23_1	267_4_726	553_23_1	242_4_1	93_4_111	11_23_1	1554_4_255	924_235_1	862_13_1	50_46_1	2002_235_321	828_4_1	2390_46_536	2005_46_100	511_46_262	111_23_445	372_4_290	1511_35_35	1764_23_1
339_46_222	158_45_426	228_46_1	193_46_356	192_45_255	137_46_261	257_23_776	24_23_33	41_034_1	404_4_1	7_4_1	2110_35_340	122_235_1	206_46_325	300_034_627	75_23_1	267_4_698	553_23_1	242_4_1	93_4_112	11_23_1	1554_4_239	924_235_1	862_13_1	50_46_1	2002_235_312	828_4_1	2390_46_542	2005_46_109	511_46_258	111_23_447	372_4_313	1511_35_34	1764_23_1
339_46_228	158_45_402	228_46_1	193_46_357	192_45_299	137_46_275	257_23_801	24_23_40	41_034_1	404_4_1	7_4_1	2110_35_317	122_235_1	206_46_334	300_034_625	75_23_1	267_4_712	553_23_1	242_4_1	93_4_113	11_23_1	1554_4_237	924_235_1	862_13_1	50_46_1	2002_235_321	828_4_1	2390_46_554	2005_46_118	511_46_267	111_23_443	372_4_315	1511_35_37	1764_23_1
339_46_227	158_45_392	228_46_1	193_46_339	192_45_356	137_46_273	257_23_811	24_23_42	41_034_1	404_4_1	7_4_1	2110_35_310	122_235_1	206_46_348	300_034_620	75_23_1	267_4_710	553_23_1	242_4_1	93_4_119	11_23_1	1554_4_246	924_235_1	862_13_1	50_46_1	2002_235_311	828_4_1	2390_46_556	2005_46_121	511_46_270	111_23_421	372_4_311	1511_35_43	1764_23_1
339_46_240	158_45_355	228_46_1	193_46_311	192_45_431	137_46_284	257_23_856	24_23_42	41_034_1	404_4_1	7_4_1	2110_35_330	122_235_1	206_46_322	300_034_588	75_23_1	267_4_678	553_23_1	242_4_1	93_4_116	11_23_1	1554_4_244	924_235_1	862_13_1	50_46_1	2002_235_328	828_4_1	2390_46_564	2005_46_120	511_46_272	111_23_390	372_4_313	1511_35_46	1764_23_1
339_46_242	158_45_376	228_46_1	193_46_292	192_45_508	137_46_285	257_23_915	24_23_45	41_034_1	404_4_1	7_4_1	2110_35_353	122_235_1	206_46_301	300_034_575	75_23_1	267_4_664	553_23_1	242_4_1	93_4_126	11_23_1	1554_4_241	924_235_1	862_13_1	50_46_1	2002_235_345	828_4_1	2390_46_578	2005_46_119	511_46_263	111_23_362	372_4_317	1511_35_42	1764_23_1
339_46_236	158_45_426	228_46_1	193_46_284	192_45_544	137_46_292	257_23_1028	24_23_36	41_034_1	404_4_1	7_4_1	2110_35_351	122_235_1	206_46_270	300_034_573	75_23_1	267_4_628	553_23_1	242_4_1	93_4_133	11_23_1	1554_4_238	924_235_1	862_13_1	50_46_1	2002_235_364	828_4_1	2390_46_591	2005_46_121	511_46_271	111_23_347	372_4_326	1511_35_42	1764_23_1
339_46_241	158_45_464	228_46_1	193_46_271	192_45_485	137_46_270	257_23_1096	24_23_28	41_034_1	404_4_1	7_4_1	2110_35_336	122_235_1	206_46_264	300_034_593	75_23_1	267_4_628	553_23_1	242_4_1	93_4_146	11_23_1	1554_4_237	924_235_1	862_13_1	50_46_1	2002_235_384	828_4_1	2390_46_601	2005_46_109	511_46_268	111_23_315	372_4_330	1511_35_39	1764_23_1
339_46_234	158_45_505	228_46_1	193_46_280	192_45_431	137_46_273	257_23_1197	24_23_24	41_034_1	404_4_1	7_4_1	2110_35_342	122_235_1	206_46_257	300_034_609	75_23_1	267_4_581	553_23_1	242_4_1	93_4_155	11_23_1	1554_4_246	924_235_1	862_13_1	50_46_1	2002_235_404	828_4_1	2390_46_599	2005_46_105	511_46_257	111_23_277	372_4_334	1511_35_50	1764_23_1
339_46_242	158_45_473	228_46_1	193_46_268	192_45_382	137_46_296	257_23_1225	24_23_17	41_034_1	404_4_1	7_4_1	2110_35_340	122_235_1	206_46_269	300_034_620	75_23_1	267_4_569	553_23_1	242_4_1	93_4_174	11_23_1	1554_4_250	924_235_1	862_13_1	50_46_1	2002_235_409	828_4_1	2390_46_602	2005_46_93	511_46_264	111_23_253	372_4_346	1511_35_44	1764_23_1
339_46_231	158_45_435	228_46_1	193_46_250	192_45_329	137_46_299	257_23_1190	24_23_19	41_034_1	404_4_1	7_4_1	2110_35_351	122_235_1	206_46_245	300_034_633	75_23_1	267_4_551	553_23_1	242_4_1	93_4_188	11_23_1	1554_4_248	924_235_1	862_13_1	50_46_1	2002_235_422	828_4_1	2390_46_635	2005_46_81	511_46_259	111_23_243	372_4_356	1511_35_36	1764_23_1
339_46_223	158_45_425	228_46_1	193_46_225	192_45_355	137_46_303	257_23_1127	24_23_17	41_034_1	404_4_1	7_4_1	2110_35_405	122_235_1	206_46_232	300_034_646	75_23_1	267_4_550	553_23_1	242_4_1	93_4_194	11_23_1	1554_4_240	924_235_1	862_13_1	50_46_1	2002_235_414	828_4_1	2390_46_639	2005_46_92	511_46_249	111_23_246	372_4_357	1511_35_28	1764_23_1
339_46_211	158_45_435	228_46_1	193_46_228	192_45_352	137_46_305	257_23_1018	24_23_10	41_034_1	404_4_1	7_4_1	2110_35_433	122_235_1	206_46_226	300_034_643	75_23_1	267_4_555	553_23_1	242_4_1	93_4_188	11_23_1	1554_4_242	924_235_1	862_13_1	50_46_1	2002_235_401	828_4_1	2390_46_640	2005_46_96	511_46_264	111_23_258	372_4_367	1511_35_21	1764_23_1
339_46_190	158_45_457	228_46_1	193_46_194	192_45_375	137_46_282	257_23_938	24_23_5	41_034_1	404_4_1	7_4_1	2110_35_462	122_235_1	206_46_229	300_034_641	75_23_1	267_4_585	553_23_1	242_4_1	93_4_189	11_23_1	1554_4_242	924_235_1	862_13_1	50_46_1	2002_235_393	828_4_1	2390_46_639	2005_46_97	511_46_254	111_23_283	372_4_361	1511_35_11	1764_23_1
339_46_187	158_45_467	228_46_1	193_46_200	192_45_391	137_46_288	257_23_832	24_23_2	41_034_1	404_4_1	7_4_1	2110_35_479	122_235_1	206_46_218	300_034_607	75_23_1	267_4_593	553_23_1	242_4_1	93_4_191	11_23_1	1554_4_234	924_235_1	862_13_1	50_46_1	2002_235_347	828_4_1	2390_46_644	2005_46_109	511_46_240	111_23_318	372_4_377	1511_35_7	1764_23_1
339_46_179	158_45_484	228_46_1	193_46_199	192_45_395	137_46_280	257_23_794	404_4_1	7_4_1	2110_35_476	122_235_1	206_46_230	300_034_591	75_23_1	267_4_601	553_23_1	242_4_1	93_4_185	11_23_1	1554_4_223	50_46_1	2002_235_323	828_4_1	2390_46_639	2005_46_112	511_46_241	111_23_343	372_4_377	924_235_1	1764_23_1
339_46_195	158_45_538	228_46_1	193_46_193	192_45_416	137_46_284	257_23_790	404_4_1	7_4_1	2110_35_514	122_235_1	206_46_222	300_034_569	75_23_1	267_4_621	553_23_1	242_4_1	93_4_178	11_23_1	1554_4_219	50_46_1	2002_235_299	828_4_1	2390_46_641	2005_46_134	511_46_240	111_23_369	372_4_365	924_235_1	1764_23_1
339_46_202	158_45_604	228_46_1	193_46_181	192_45_411	137_46_256	257_23_856	404_4_1	7_4_1	2110_35_526	122_235_1	206_46_220	300_034_547	75_23_1	267_4_635	553_23_1	242_4_1	93_4_170	11_23_1	1554_4_203	50_46_1	2002_235_277	828_4_1	2390_46_657	2005_46_143	511_46_252	111_23_371	372_4_360	924_235_1	1764_23_1
339_46_206	158_45_630	228_46_1	193_46_184	192_45_395	137_46_239	257_23_919	404_4_1	7_4_1	2110_35_560	122_235_1	206_46_212	300_034_522	75_23_1	267_4_656	553_23_1	242_4_1	93_4_168	11_23_1	1554_4_197	50_46_1	2002_235_283	828_4_1	2390_46_678	2005_46_140	511_46_242	111_23_376	372_4_376	924_235_1	1764_23_1
339_46_190	158_45_646	228_46_1	193_46_180	192_45_346	137_46_234	257_23_960	404_4_1	7_4_1	2110_35_568	122_235_1	206_46_210	300_034_508	75_23_1	267_4_655	553_23_1	242_4_1	93_4_161	11_23_1	1554_4_216	50_46_1	2002_235_289	828_4_1	2390_46_679	2005_46_148	511_46_272	111_23_359	372_4_408	924_235_1	1764_23_1
339_46_195	158_45_669	228_46_1	193_46_176	192_45_317	137_46_230	257_23_1010	404_4_1	7_4_1	2110_35_549	122_235_1	206_46_229	300_034_487	75_23_1	267_4_651	553_23_1	242_4_1	93_4_160	11_23_1	1554_4_222	50_46_1	2002_235_279	828_4_1	2390_46_678	2005_46_137	511_46_277	111_23_340	372_4_435	924_235_1	1764_23_1
339_46_194	158_45_678	228_46_1	193_46_193	192_45_278	137_46_232	257_23_1001	404_4_1	7_4_1	2110_35_527	122_235_1	206_46_237	300_034_477	75_23_1	267_4_660	553_23_1	242_4_1	93_4_164	11_23_1	1554_4_209	50_46_1	2002_235_282	828_4_1	2390_46_667	2005_46_139	511_46_268	111_23_308	372_4_444	924_235_1	1764_23_1
339_46_193	158_45_704	228_46_1	193_46_183	192_45_271	137_46_222	257_23_1012	404_4_1	7_4_1	2110_35_490	122_235_1	206_46_243	300_034_473	75_23_1	267_4_664	553_23_1	242_4_1	93_4_172	11_23_1	1554_4_197	50_46_1	2002_235_256	828_4_1	2390_46_649	2005_46_126	511_46_275	111_23_311	372_4_458	924_235_1	1764_23_1
339_46_189	158_45_717	228_46_1	193_46_192	192_45_254	137_46_222	257_23_1034	404_4_1	7_4_1	2110_35_472	122_235_1	206_46_234	300_034_478	75_23_1	267_4_652	553_23_1	242_4_1	93_4_176	11_23_1	1554_4_198	50_46_1	2002_235_242	828_4_1	2390_46_650	2005_46_141	511_46_261	111_23_301	372_4_476	924_235_1	1764_23_1
339_46_204	158_45_719	228_46_1	193_46_189	192_45_264	137_46_232	257_23_1033	404_4_1	7_4_1	2110_35_469	122_235_1	206_46_220	300_034_482	75_23_1	267_4_647	553_23_1	242_4_1	93_4_171	11_23_1	1554_4_198	50_46_1	2002_235_210	828_4_1	2390_46_653	2005_46_149	511_46_266	111_23_293	372_4_473	924_235_1	1764_23_1
339_46_212	158_45_717	228_46_1	193_46_199	192_45_257	137_46_234	257_23_1039	404_4_1	7_4_1	2110_35_502	122_235_1	206_46_219	300_034_487	75_23_1	267_4_651	553_23_1	242_4_1	93_4_152	11_23_1	1554_4_184	50_46_1	2002_235_212	828_4_1	2390_46_662	2005_46_155	511_46_253	111_23_285	372_4_487	924_235_1	1764_23_1
339_46_227	158_45_661	228_46_1	193_46_191	192_45_288	137_46_240	257_23_1037	404_4_1	7_4_1	2110_35_506	122_235_1	206_46_212	300_034_492	75_23_1	267_4_613	553_23_1	242_4_1	93_4_133	11_23_1	1554_4_194	50_46_1	2002_235_220	828_4_1	2390_46_639	2005_46_162	511_46_232	111_23_278	372_4_497	924_235_1	1764_23_1
339_46_235	158_45_571	228_46_1	193_46_180	192_45_316	137_46_264	257_23_1033	404_4_1	7_4_1	2110_35_489	122_235_1	206_46_192	300_034_507	75_23_1	267_4_628	553_23_1	242_4_1	93_4_137	11_23_1	1554_4_184	50_46_1	2002_235_259	828_4_1	2390_46_629	2005_46_153	511_46_245	111_23_272	372_4_470	924_235_1	1764_23_1
339_46_236	158_45_492	228_46_1	193_46_170	192_45_354	137_46_277	257_23_1012	404_4_1	7_4_1	2110_35_488	122_235_1	206_46_173	300_034_518	75_23_1	267_4_615	553_23_1	242_4_1	93_4_146	11_23_1	1554_4_172	50_46_1	2002_235_282	828_4_1	2390_46_630	2005_46_136	511_46_264	111_23_302	372_4_475	924_235_1	1764_23_1
339_46_236	158_45_428	228_46_1	193_46_167	192_45_395	137_46_295	257_23_959	404_4_1	7_4_1	2110_35_480	122_235_1	206_46_162	300_034_533	75_23_1	267_4_638	553_23_1	242_4_1	93_4_147	11_23_1	1554_4_179	50_46_1	2002_235_336	828_4_1	2390_46_621	2005_46_135	511_46_274	111_23_340	372_4_462	924_235_1	1764_23_1
339_46_242	158_45_370	228_46_1	193_46_155	192_45_418	137_46_293	257_23_910	404_4_1	7_4_1	2110_35_441	122_235_1	206_46_153	300_034_546	75_23_1	267_4_651	553_23_1	242_4_1	93_4_124	11_23_1	1554_4_178	50_46_1	2002_235_389	828_4_1	2390_46_633	2005_46_125	511_46_277	111_23_382	372_4_457	924_235_1	1764_23_1
339_46_222	158_45_299	228_46_1	193_46_154	192_45_402	137_46_305	257_23_887	404_4_1	7_4_1	2110_35_421	122_235_1	206_46_154	300_034_559	75_23_1	267_4_664	553_23_1	242_4_1	93_4_122	11_23_1	1554_4_183	50_46_1	2002_235_444	828_4_1	2390_46_661	2005_46_133	511_46_277	111_23_437	372_4_463	924_235_1	1764_23_1
339_46_209	158_45_272	228_46_1	193_46_134	192_45_399	137_46_305	257_23_856	404_4_1	7_4_1	2110_35_391	122_235_1	206_46_153	300_034_556	75_23_1	267_4_668	553_23_1	242_4_1	93_4_115	11_23_1	1554_4_191	50_46_1	2002_235_497	828_4_1	2390_46_695	2005_46_138	511_46_263	111_23_466	372_4_449	924_235_1	1764_23_1
339_46_182	158_45_273	228_46_1	193_46_117	192_45_370	137_46_326	257_23_838	404_4_1	7_4_1	2110_35_366	122_235_1	206_46_143	300_034_570	75_23_1	267_4_697	553_23_1	242_4_1	93_4_112	11_23_1	1554_4_207	50_46_1	2002_235_513	828_4_1	2390_46_700	2005_46_153	511_46_273	111_23_489	372_4_447	924_235_1	1764_23_1
339_46_163	158_45_304	228_46_1	193_46_103	192_45_325	137_46_348	257_23_871	404_4_1	7_4_1	2110_35_370	122_235_1	206_46_150	300_034_582	75_23_1	267_4_685	553_23_1	242_4_1	93_4_100	11_23_1	1554_4_220	50_46_1	2002_235_515	828_4_1	2390_46_700	2005_46_151	511_46_272	111_23_473	372_4_453	924_235_1	1764_23_1
339_46_155	158_45_369	228_46_1	193_46_91	192_45_315	137_46_321	257_23_842	404_4_1	7_4_1	2110_35_418	122_235_1	206_46_149	300_034_603	75_23_1	267_4_702	553_23_1	242_4_1	93_4_108	11_23_1	1554_4_227	50_46_1	2002_235_495	828_4_1	2390_46_680	2005_46_169	511_46_273	111_23_446	372_4_444	924_235_1	1764_23_1
339_46_135	158_45_432	228_46_1	193_46_83	192_45_324	137_46_327	257_23_844	404_4_1	7_4_1	2110_35_457	122_235_1	206_46_157	300_034_625	75_23_1	267_4_695	553_23_1	242_4_1	93_4_114	11_23_1	1554_4_225	50_46_1	2002_235_480	828_4_1	2390_46_646	2005_46_171	511_46_273	111_23_399	372_4_431	924_235_1	1764_23_1
339_46_130	158_45_519	228_46_1	193_46_86	192_45_349	137_46_343	257_23_897	404_4_1	7_4_1	2110_35_515	122_235_1	206_46_152	300_034_631	75_23_1	267_4_665	553_23_1	242_4_1	93_4_110	11_23_1	1554_4_243	50_46_1	2002_235_452	828_4_1	2390_46_613	2005_46_175	511_46_274	111_23_348	372_4_404	924_235_1	1764_23_1
339_46_129	158_45_549	228_46_1	193_46_82	192_45_354	137_46_331	257_23_924	404_4_1	7_4_1	2110_35_574	122_235_1	206_46_164	300_034_649	75_23_1	267_4_660	553_23_1	242_4_1	93_4_108	11_23_1	1554_4_258	50_46_1	2002_235_396	828_4_1	2390_46_587	2005_46_175	511_46_296	111_23_297	372_4_389	924_235_1	1764_23_1
339_46_127	158_45_551	228_46_1	193_46_80	192_45_325	137_46_339	257_23_957	404_4_1	7_4_1	2110_35_624	122_235_1	206_46_167	300_034_645	75_23_1	267_4_652	553_23_1	242_4_1	93_4_98	11_23_1	1554_4_267	50_46_1	2002_235_357	828_4_1	2390_46_596	2005_46_174	511_46_321	111_23_227	372_4_381	924_235_1	1764_23_1
339_46_105	158_45_534	228_46_1	193_46_79	192_45_303	137_46_356	257_23_995	404_4_1	7_4_1	2110_35_652	122_235_1	206_46_170	300_034_625	75_23_1	267_4_643	553_23_1	242_4_1	93_4_115	11_23_1	1554_4_266	50_46_1	2002_235_333	828_4_1	2390_46_602	2005_46_165	511_46_317	111_23_188	372_4_379	924_235_1	1764_23_1
339_46_102	158_45_521	228_46_1	193_46_89	192_45_280	137_46_368	257_23_983	404_4_1	7_4_1	2110_35_692	122_235_1	206_46_179	300_034_621	75_23_1	267_4_664	553_23_1	242_4_1	93_4_126	11_23_1	1554_4_286	50_46_1	2002_235_326	828_4_1	2390_46_594	2005_46_161	511_46_313	111_23_179	372_4_358	924_235_1	1764_23_1
339_46_100	158_45_475	228_46_1	193_46_89	192_45_292	137_46_355	257_23_916	404_4_1	7_4_1	2110_35_700	122_235_1	206_46_171	300_034_620	75_23_1	267_4_656	553_23_1	242_4_1	93_4_127	11_23_1	1554_4_269	50_46_1	2002_235_345	828_4_1	2390_46_588	2005_46_178	511_46_324	111_23_216	372_4_339	924_235_1	1764_23_1
339_46_116	158_45_456	228_46_1	193_46_105	192_45_295	137_46_351	257_23_847	404_4_1	7_4_1	2110_35_697	122_235_1	206_46_174	300_034_614	75_23_1	267_4_642	553_23_1	242_4_1	93_4_132	11_23_1	1554_4_278	50_46_1	2002_235_366	828_4_1	2390_46_579	2005_46_197	511_46_338	111_23_265	372_4_330	924_235_1	1764_23_1
339_46_128	158_45_387	228_46_1	193_46_116	192_45_328	137_46_353	257_23_807	404_4_1	7_4_1	2110_35_709	122_235_1	206_46_170	300_034_597	75_23_1	267_4_621	553_23_1	242_4_1	93_4_131	11_23_1	1554_4_275	50_46_1	2002_235_405	828_4_1	2390_46_581	2005_46_200	511_46_352	111_23_339	372_4_313	924_235_1	1764_23_1
339_46_146	158_45_367	228_46_1	193_46_120	192_45_371	137_46_353	257_23_784	404_4_1	7_4_1	2110_35_682	122_235_1	206_46_173	300_034_574	75_23_1	267_4_598	553_23_1	242_4_1	93_4_140	11_23_1	1554_4_273	50_46_1	2002_235_462	828_4_1	2390_46_573	2005_46_203	511_46_347	111_23_398	372_4_286	924_235_1	1764_23_1
339_46_147	158_45_392	228_46_1	193_46_124	192_45_371	137_46_338	257_23_806	404_4_1	7_4_1	2110_35_658	122_235_1	206_46_173	300_034_560	75_23_1	267_4_588	553_23_1	242_4_1	93_4_151	11_23_1	1554_4_260	50_46_1	2002_235_475	828_4_1	2390_46_568	2005_46_218	511_46_342	111_23_451	372_4_277	924_235_1	1764_23_1
339_46_142	158_45_390	228_46_1	193_46_125	192_45_383	137_46_317	257_23_822	404_4_1	7_4_1	2110_35_639	122_235_1	206_46_185	300_034_534	75_23_1	267_4_551	553_23_1	242_4_1	93_4_144	11_23_1	1554_4_238	50_46_1	2002_235_499	828_4_1	2390_46_572	2005_46_212	511_46_354	111_23_534	372_4_274	924_235_1	1764_23_1
339_46_142	158_45_389	228_46_1	193_46_135	192_45_396	137_46_314	257_23_844	404_4_1	7_4_1	2110_35_635	122_235_1	206_46_196	300_034_545	75_23_1	267_4_549	553_23_1	242_4_1	93_4_146	11_23_1	1554_4_218	50_46_1	2002_235_487	828_4_1	2390_46_560	2005_46_215	511_46_368	111_23_559	372_4_274	924_235_1	1764_23_1
339_46_148	158_45_372	228_46_1	193_46_133	192_45_358	137_46_298	257_23_825	404_4_1	7_4_1	2110_35_612	122_235_1	206_46_224	300_034_551	75_23_1	267_4_548	553_23_1	242_4_1	93_4_157	11_23_1	1554_4_212	50_46_1	2002_235_450	828_4_1	2390_46_587	2005_46_218	511_46_384	111_23_571	372_4_264	924_235_1	1764_23_1
339_46_167	158_45_395	228_46_1	193_46_124	192_45_371	137_46_292	257_23_822	404_4_1	7_4_1	2110_35_581	122_235_1	206_46_223	300_034_565	75_23_1	267_4_553	553_23_1	242_4_1	93_4_173	11_23_1	1554_4_205	50_46_1	2002_235_400	828_4_1	2390_46_637	2005_46_231	511_46_393	111_23_522	372_4_235	924_235_1	1764_23_1
339_46_186	158_45_413	228_46_1	193_46_121	192_45_378	137_46_319	257_23_826	404_4_1	7_4_1	2110_35_583	122_235_1	206_46_220	300_034_569	75_23_1	267_4_539	553_23_1	242_4_1	93_4_161	11_23_1	1554_4_214	50_46_1	2002_235_346	828_4_1	2390_46_657	2005_46_230	511_46_398	111_23_476	372_4_213	924_235_1	1764_23_1
339_46_200	158_45_436	228_46_1	193_46_109	192_45_374	137_46_296	257_23_791	404_4_1	7_4_1	2110_35_561	122_235_1	206_46_217	300_034_577	75_23_1	267_4_549	553_23_1	242_4_1	93_4_168	11_23_1	1554_4_231	50_46_1	2002_235_295	828_4_1	2390_46_680	2005_46_237	511_46_413	111_23_408	372_4_194	924_235_1	1764_23_1
339_46_224	158_45_487	228_46_1	193_46_99	192_45_385	137_46_309	257_23_814	404_4_1	7_4_1	2110_35_570	122_235_1	206_46_209	300_034_584	75_23_1	267_4_556	553_23_1	242_4_1	93_4_158	11_23_1	1554_4_224	50_46_1	2002_235_272	828_4_1	2390_46_708	2005_46_229	511_46_403	111_23_365	372_4_190	924_235_1	1764_23_1
339_46_218	158_45_512	228_46_1	193_46_93	192_45_394	137_46_303	257_23_833	404_4_1	7_4_1	2110_35_552	122_235_1	206_46_209	300_034_611	75_23_1	267_4_564	553_23_1	242_4_1	93_4_161	11_23_1	1554_4_225	50_46_1	2002_235_267	828_4_1	2390_46_733	2005_46_207	511_46_398	111_23_321	372_4_206	924_235_1	1764_23_1
339_46_219	158_45_524	228_46_1	193_46_92	192_45_407	137_46_296	257_23_868	404_4_1	7_4_1	2110_35_551	122_235_1	206_46_195	300_034_593	75_23_1	267_4_587	553_23_1	242_4_1	93_4_153	11_23_1	1554_4_226	50_46_1	2002_235_286	828_4_1	2390_46_753	2005_46_221	511_46_383	111_23_325	372_4_204	924_235_1	1764_23_1
339_46_213	158_45_524	228_46_1	193_46_88	192_45_436	137_46_287	257_23_847	404_4_1	7_4_1	2110_35_567	122_235_1	206_46_174	300_034_588	75_23_1	267_4_609	553_23_1	242_4_1	93_4_157	11_23_1	1554_4_222	50_46_1	2002_235_301	828_4_1	2390_46_743	2005_46_217	511_46_368	111_23_317	372_4_198	924_235_1	1764_23_1
339_46_201	158_45_493	228_46_1	193_46_99	192_45_448	137_46_282	257_23_834	404_4_1	7_4_1	2110_35_633	122_235_1	206_46_182	300_034_583	75_23_1	267_4_614	553_23_1	242_4_1	93_4_160	11_23_1	1554_4_208	50_46_1	2002_235_342	828_4_1	2390_46_729	2005_46_210	511_46_360	111_23_352	372_4_195	924_235_1	1764_23_1
339_46_203	158_45_487	228_46_1	193_46_93	192_45_453	137_46_259	257_23_875	404_4_1	7_4_1	2110_35_679	122_235_1	206_46_179	300_034_577	75_23_1	267_4_613	553_23_1	242_4_1	93_4_166	11_23_1	1554_4_210	50_46_1	2002_235_381	828_4_1	2390_46_700	2005_46_220	511_46_344	111_23_370	372_4_198	924_235_1	1764_23_1
339_46_205	158_45_472	228_46_1	193_46_104	192_45_425	137_46_253	257_23_941	404_4_1	7_4_1	2110_35_713	122_235_1	206_46_179	300_034_569	75_23_1	267_4_609	553_23_1	242_4_1	93_4_173	11_23_1	1554_4_212	50_46_1	2002_235_385	828_4_1	2390_46_707	2005_46_227	511_46_310	111_23_404	372_4_192	924_235_1	1764_23_1
339_46_198	158_45_464	228_46_1	193_46_116	192_45_414	137_46_254	257_23_983	404_4_1	7_4_1	2110_35_753	122_235_1	206_46_180	300_034_583	75_23_1	267_4_621	553_23_1	242_4_1	93_4_171	11_23_1	1554_4_200	50_46_1	2002_235_383	828_4_1	2390_46_690	2005_46_222	511_46_303	111_23_453	372_4_190	924_235_1	1764_23_1
339_46_191	158_45_453	228_46_1	193_46_127	192_45_360	137_46_253	257_23_997	404_4_1	7_4_1	2110_35_721	122_235_1	206_46_180	300_034_548	75_23_1	267_4_636	553_23_1	242_4_1	93_4_181	11_23_1	1554_4_217	50_46_1	2002_235_384	828_4_1	2390_46_694	2005_46_225	511_46_287	111_23_484	372_4_195	924_235_1	1764_23_1
339_46_189	158_45_421	228_46_1	193_46_126	192_45_311	137_46_255	257_23_950	404_4_1	7_4_1	2110_35_708	122_235_1	206_46_199	300_034_533	75_23_1	267_4_677	553_23_1	242_4_1	93_4_191	11_23_1	1554_4_217	50_46_1	2002_235_361	828_4_1	2390_46_681	2005_46_225	511_46_284	111_23_500	372_4_219	924_235_1	1764_23_1
339_46_191	158_45_399	228_46_1	193_46_132	192_45_293	137_46_263	257_23_942	404_4_1	7_4_1	2110_35_670	122_235_1	206_46_203	300_034_533	75_23_1	267_4_697	553_23_1	242_4_1	93_4_191	11_23_1	1554_4_219	50_46_1	2002_235_348	828_4_1	2390_46_671	2005_46_254	511_46_288	111_23_470	372_4_223	924_235_1	1764_23_1
339_46_196	158_45_393	228_46_1	193_46_131	192_45_264	137_46_261	257_23_931	404_4_1	7_4_1	2110_35_646	122_235_1	206_46_227	300_034_548	75_23_1	267_4_681	553_23_1	242_4_1	93_4_200	11_23_1	1554_4_232	50_46_1	2002_235_308	828_4_1	2390_46_673	2005_46_260	511_46_293	111_23_401	372_4_220	924_235_1	1764_23_1
339_46_206	158_45_399	228_46_1	193_46_132	192_45_265	137_46_270	257_23_873	404_4_1	7_4_1	2110_35_622	122_235_1	206_46_228	300_034_553	75_23_1	267_4_703	553_23_1	242_4_1	93_4_199	11_23_1	1554_4_237	50_46_1	2002_235_261	828_4_1	2390_46_653	2005_46_277	511_46_311	111_23_348	372_4_223	924_235_1	1764_23_1
339_46_209	158_45_448	228_46_1	193_46_145	192_45_241	137_46_257	257_23_810	404_4_1	7_4_1	2110_35_616	122_235_1	206_46_252	300_034_555	75_23_1	267_4_699	553_23_1	242_4_1	93_4_217	11_23_1	1554_4_223	50_46_1	2002_235_239	828_4_1	2390_46_648	2005_46_278	511_46_324	111_23_298	372_4_237	924_235_1	1764_23_1
339_46_219	158_45_484	228_46_1	193_46_139	192_45_232	137_46_285	257_23_760	404_4_1	7_4_1	2110_35_600	122_235_1	206_46_258	300_034_559	75_23_1	267_4_678	553_23_1	242_4_1	93_4_225	11_23_1	1554_4_208	50_46_1	2002_235_205	828_4_1	2390_46_627	2005_46_296	511_46_326	111_23_282	372_4_229	924_235_1	1764_23_1
339_46_225	158_45_484	228_46_1	193_46_148	192_45_222	137_46_287	257_23_732	404_4_1	7_4_1	2110_35_628	122_235_1	206_46_246	300_034_554	75_23_1	267_4_660	553_23_1	242_4_1	93_4_238	11_23_1	1554_4_208	50_46_1	2002_235_207	828_4_1	2390_46_638	2005_46_305	511_46_313	111_23_307	372_4_237	924_235_1	1764_23_1
339_46_219	158_45_475	228_46_1	193_46_148	192_45_226	137_46_293	257_23_706	404_4_1	7_4_1	2110_35_630	122_235_1	206_46_248	300_034_564	75_23_1	267_4_664	553_23_1	242_4_1	93_4_257	11_23_1	1554_4_218	50_46_1	2002_235_246	828_4_1	2390_46_637	2005_46_296	511_46_317	111_23_365	372_4_239	924_235_1	1764_23_1
339_46_218	158_45_458	228_46_1	193_46_153	192_45_252	137_46_288	257_23_684	404_4_1	7_4_1	2110_35_602	122_235_1	206_46_254	300_034_554	75_23_1	267_4_660	553_23_1	242_4_1	93_4_274	11_23_1	1554_4_228	50_46_1	2002_235_292	828_4_1	2390_46_661	2005_46_306	511_46_289	111_23_424	372_4_249	924_235_1	1764_23_1
339_46_216	158_45_402	228_46_1	193_46_158	192_45_299	137_46_286	257_23_672	404_4_1	7_4_1	2110_35_576	122_235_1	206_46_261	300_034_551	75_23_1	267_4_671	553_23_1	242_4_1	93_4_269	11_23_1	1554_4_247	50_46_1	2002_235_337	828_4_1	2390_46_673	2005_46_328	511_46_273	111_23_456	372_4_275	924_235_1	1764_23_1
339_46_202	158_45_368	228_46_1	193_46_159	192_45_369	137_46_276	257_23_701	404_4_1	7_4_1	2110_35_504	122_235_1	206_46_281	300_034_544	75_23_1	267_4_660	553_23_1	242_4_1	93_4_262	11_23_1	1554_4_256	50_46_1	2002_235_374	828_4_1	2390_46_681	2005_46_332	511_46_271	111_23_494	372_4_272	924_235_1	1764_23_1
339_46_206	158_45_361	228_46_1	193_46_162	192_45_429	137_46_252	257_23_693	404_4_1	7_4_1	2110_35_407	122_235_1	206_46_311	300_034_536	75_23_1	267_4_655	553_23_1	242_4_1	93_4_258	11_23_1	1554_4_263	50_46_1	2002_235_383	828_4_1	2390_46_664	2005_46_324	511_46_257	111_23_533	372_4_266	924_235_1	1764_23_1
339_46_187	158_45_366	228_46_1	193_46_170	192_45_461	137_46_241	257_23_720	404_4_1	7_4_1	2110_35_373	122_235_1	206_46_300	300_034_524	75_23_1	267_4_648	553_23_1	242_4_1	93_4_250	11_23_1	1554_4_255	50_46_1	2002_235_402	828_4_1	2390_46_646	2005_46_323	511_46_241	111_23_547	372_4_268	924_235_1	1764_23_1
339_46_194	158_45_352	228_46_1	193_46_161	192_45_471	137_46_238	257_23_771	404_4_1	7_4_1	2110_35_368	122_235_1	206_46_298	300_034_542	75_23_1	267_4_626	553_23_1	242_4_1	93_4_242	11_23_1	1554_4_256	50_46_1	2002_235_420	828_4_1	2390_46_593	2005_46_342	511_46_238	111_23_561	372_4_265	924_235_1	1764_23_1
339_46_197	158_45_380	228_46_1	193_46_167	192_45_441	137_46_232	257_23_821	404_4_1	7_4_1	2110_35_385	122_235_1	206_46_310	300_034_539	75_23_1	267_4_613	553_23_1	242_4_1	93_4_227	11_23_1	1554_4_260	50_46_1	2002_235_413	828_4_1	2390_46_590	2005_46_337	511_46_229	111_23_525	372_4_265	924_235_1	1764_23_1
339_46_219	158_45_383	228_46_1	193_46_179	192_45_402	137_46_237	257_23_859	404_4_1	7_4_1	2110_35_433	122_235_1	206_46_336	300_034_551	75_23_1	267_4_594	553_23_1	242_4_1	93_4_220	11_23_1	1554_4_258	50_46_1	2002_235_394	828_4_1	2390_46_579	2005_46_336	511_46_230	111_23_471	372_4_269	924_235_1	1764_23_1
339_46_226	158_45_389	228_46_1	193_46_183	192_45_381	137_46_239	257_23_898	404_4_1	7_4_1	2110_35_502	122_235_1	206_46_363	300_034_541	75_23_1	267_4_567	553_23_1	242_4_1	93_4_200	11_23_1	1554_4_263	50_46_1	2002_235_385	828_4_1	2390_46_588	2005_46_313	511_46_232	111_23_403	372_4_279	924_235_1	1764_23_1
339_46_234	158_45_415	228_46_1	193_46_183	192_45_359	137_46_215	257_23_936	404_4_1	7_4_1	2110_35_575	122_235_1	206_46_370	300_034_519	75_23_1	267_4_563	553_23_1	242_4_1	93_4_177	11_23_1	1554_4_261	50_46_1	2002_235_411	828_4_1	2390_46_574	2005_46_328	511_46_250	111_23_370	372_4_268	924_235_1	1764_23_1
339_46_247	158_45_455	228_46_1	193_46_165	192_45_348	137_46_208	257_23_906	404_4_1	7_4_1	2110_35_601	122_235_1	206_46_369	300_034_500	75_23_1	267_4_556	553_23_1	242_4_1	93_4_149	11_23_1	1554_4_270	50_46_1	2002_235_476	828_4_1	2390_46_569	2005_46_337	511_46_258	111_23_354	372_4_272	924_235_1	1764_23_1
339_46_230	158_45_486	228_46_1	193_46_152	192_45_354	137_46_206	257_23_886	404_4_1	7_4_1	2110_35_632	122_235_1	206_46_383	300_034_474	75_23_1	267_4_553	553_23_1	242_4_1	93_4_137	11_23_1	1554_4_277	50_46_1	2002_235_469	828_4_1	2390_46_544	2005_46_334	511_46_270	111_23_379	372_4_272	924_235_1	1764_23_1
339_46_238	158_45_487	228_46_1	193_46_146	192_45_381	137_46_221	257_23_834	404_4_1	7_4_1	2110_35_602	122_235_1	206_46_413	300_034_450	75_23_1	267_4_557	553_23_1	242_4_1	93_4_131	11_23_1	1554_4_258	50_46_1	2002_235_463	828_4_1	2390_46_556	2005_46_323	511_46_268	111_23_393	372_4_266	924_235_1	1764_23_1
339_46_233	158_45_466	228_46_1	193_46_135	192_45_447	137_46_224	257_23_848	404_4_1	7_4_1	2110_35_597	122_235_1	206_46_425	300_034_439	75_23_1	267_4_562	553_23_1	242_4_1	93_4_132	11_23_1	1554_4_217	50_46_1	2002_235_459	828_4_1	2390_46_530	2005_46_324	511_46_264	111_23_411	372_4_273	924_235_1	1764_23_1
339_46_204	158_45_428	228_46_1	193_46_131	192_45_489	137_46_235	257_23_867	404_4_1	7_4_1	2110_35_564	122_235_1	206_46_420	300_034_447	75_23_1	267_4_559	553_23_1	242_4_1	93_4_135	11_23_1	1554_4_187	50_46_1	2002_235_433	828_4_1	2390_46_530	2005_46_313	511_46_277	111_23_437	372_4_255	924_235_1	1764_23_1
339_46_199	158_45_407	228_46_1	193_46_134	192_45_471	137_46_213	257_23_881	404_4_1	7_4_1	2110_35_530	122_235_1	206_46_434	300_034_450	75_23_1	267_4_556	553_23_1	242_4_1	93_4_138	11_23_1	1554_4_205	50_46_1	2002_235_411	828_4_1	2390_46_547	2005_46_306	511_46_274	111_23_439	372_4_269	924_235_1	1764_23_1
339_46_178	158_45_417	228_46_1	193_46_112	192_45_443	137_46_230	257_23_875	404_4_1	7_4_1	2110_35_519	122_235_1	206_46_429	300_034_464	75_23_1	267_4_547	553_23_1	242_4_1	93_4_123	11_23_1	1554_4_205	50_46_1	2002_235_417	828_4_1	2390_46_570	2005_46_309	511_46_282	111_23_473	372_4_273	924_235_1	1764_23_1
339_46_171	158_45_425	228_46_1	193_46_107	192_45_387	137_46_252	257_23_874	404_4_1	7_4_1	2110_35_485	122_235_1	206_46_445	300_034_467	75_23_1	267_4_549	553_23_1	242_4_1	93_4_110	11_23_1	1554_4_231	50_46_1	2002_235_423	828_4_1	2390_46_569	2005_46_298	511_46_283	111_23_504	372_4_263	924_235_1	1764_23_1
339_46_184	158_45_445	228_46_1	193_46_103	192_45_346	137_46_274	257_23_842	404_4_1	7_4_1	2110_35_482	122_235_1	206_46_415	300_034_482	75_23_1	267_4_557	553_23_1	242_4_1	93_4_105	11_23_1	1554_4_231	50_46_1	2002_235_427	828_4_1	2390_46_551	2005_46_308	511_46_277	111_23_539	372_4_241	924_235_1	1764_23_1
339_46_187	158_45_476	228_46_1	193_46_94	192_45_312	137_46_282	257_23_864	404_4_1	7_4_1	2110_35_450	122_235_1	206_46_417	300_034_482	75_23_1	267_4_559	553_23_1	242_4_1	93_4_101	11_23_1	1554_4_240	50_46_1	2002_235_414	828_4_1	2390_46_515	2005_46_319	511_46_272	111_23_556	372_4_243	924_235_1	1764_23_1
339_46_193	158_45_508	228_46_1	193_46_93	192_45_318	137_46_279	257_23_892	404_4_1	7_4_1	2110_35_450	122_235_1	206_46_423	300_034_477	75_23_1	267_4_574	553_23_1	242_4_1	93_4_93	11_23_1	1554_4_228	50_46_1	2002_235_408	828_4_1	2390_46_525	2005_46_327	511_46_281	111_23_560	372_4_217	924_235_1	1764_23_1
339_46_198	158_45_547	228_46_1	193_46_91	192_45_337	137_46_275	257_23_871	404_4_1	7_4_1	2110_35_458	122_235_1	206_46_427	300_034_459	75_23_1	267_4_582	553_23_1	242_4_1	93_4_108	11_23_1	1554_4_226	50_46_1	2002_235_389	828_4_1	2390_46_532	2005_46_350	511_46_293	111_23_550	372_4_203	924_235_1	1764_23_1
339_46_190	158_45_538	228_46_1	193_46_94	192_45_365	137_46_292	257_23_766	404_4_1	7_4_1	2110_35_452	122_235_1	206_46_425	300_034_462	75_23_1	267_4_602	553_23_1	242_4_1	93_4_119	11_23_1	1554_4_223	50_46_1	2002_235_371	828_4_1	2390_46_537	2005_46_350	511_46_303	111_23_541	372_4_190	924_235_1	1764_23_1
339_46_180	158_45_526	228_46_1	193_46_95	192_45_399	137_46_311	257_23_731	404_4_1	7_4_1	2110_35_486	122_235_1	206_46_401	300_034_461	75_23_1	267_4_611	553_23_1	242_4_1	93_4_126	11_23_1	1554_4_226	50_46_1	2002_235_346	828_4_1	2390_46_542	2005_46_339	511_46_275	111_23_490	372_4_191	924_235_1	1764_23_1
339_46_190	158_45_495	228_46_1	193_46_111	192_45_466	137_46_304	257_23_694	404_4_1	7_4_1	2110_35_518	122_235_1	206_46_399	300_034_439	75_23_1	267_4_617	553_23_1	242_4_1	93_4_124	11_23_1	1554_4_228	50_46_1	2002_235_332	828_4_1	2390_46_529	2005_46_343	511_46_246	111_23_428	372_4_193	924_235_1	1764_23_1
339_46_183	158_45_451	228_46_1	193_46_122	192_45_491	137_46_317	257_23_709	404_4_1	7_4_1	2110_35_582	122_235_1	206_46_376	300_034_428	75_23_1	267_4_616	553_23_1	242_4_1	93_4_117	11_23_1	1554_4_217	50_46_1	2002_235_363	828_4_1	2390_46_517	2005_46_340	511_46_234	111_23_365	372_4_191	924_235_1	1764_23_1
339_46_164	158_45_430	228_46_1	193_46_131	192_45_529	137_46_315	257_23_704	404_4_1	7_4_1	2110_35_613	122_235_1	206_46_378	300_034_448	75_23_1	267_4_622	553_23_1	242_4_1	93_4_110	11_23_1	1554_4_201	50_46_1	2002_235_384	828_4_1	2390_46_527	2005_46_339	511_46_228	111_23_382	372_4_199	924_235_1	1764_23_1
339_46_154	158_45_400	228_46_1	193_46_123	192_45_574	137_46_313	257_23_687	404_4_1	7_4_1	2110_35_640	122_235_1	206_46_393	300_034_459	75_23_1	267_4_628	553_23_1	242_4_1	93_4_120	11_23_1	1554_4_180	50_46_1	2002_235_465	828_4_1	2390_46_521	2005_46_340	511_46_231	111_23_369	372_4_208	924_235_1	1764_23_1
339_46_147	158_45_403	228_46_1	193_46_144	192_45_597	137_46_317	257_23_710	404_4_1	7_4_1	2110_35_645	122_235_1	206_46_416	300_034_473	75_23_1	267_4_615	553_23_1	242_4_1	93_4_127	11_23_1	1554_4_174	50_46_1	2002_235_541	828_4_1	2390_46_509	2005_46_335	511_46_227	111_23_395	372_4_196	924_235_1	1764_23_1
339_46_142	158_45_398	228_46_1	193_46_135	192_45_603	137_46_322	257_23_703	404_4_1	7_4_1	2110_35_573	122_235_1	206_46_410	300_034_499	75_23_1	267_4_630	553_23_1	242_4_1	93_4_141	11_23_1	1554_4_162	50_46_1	2002_235_589	828_4_1	2390_46_501	2005_46_353	511_46_223	111_23_416	372_4_179	924_235_1	1764_23_1
339_46_136	158_45_414	228_46_1	193_46_148	192_45_610	137_46_318	257_23_743	404_4_1	7_4_1	2110_35_503	122_235_1	206_46_400	300_034_504	75_23_1	267_4_657	553_23_1	242_4_1	93_4_155	11_23_1	1554_4_164	50_46_1	2002_235_626	828_4_1	2390_46_492	2005_46_362	511_46_224	111_23_411	372_4_179	924_235_1	1764_23_1
339_46_111	158_45_384	228_46_1	193_46_156	192_45_584	137_46_328	257_23_770	404_4_1	7_4_1	2110_35_407	122_235_1	206_46_384	300_034_522	75_23_1	267_4_680	553_23_1	242_4_1	93_4_159	11_23_1	1554_4_158	50_46_1	2002_235_650	828_4_1	2390_46_493	2005_46_364	511_46_219	111_23_443	372_4_180	924_235_1	1764_23_1
339_46_104	158_45_361	228_46_1	193_46_163	192_45_578	137_46_325	257_23_803	404_4_1	7_4_1	2110_35_323	122_235_1	206_46_394	300_034_558	75_23_1	267_4_707	553_23_1	242_4_1	93_4_158	11_23_1	1554_4_173	50_46_1	2002_235_638	828_4_1	2390_46_480	2005_46_369	511_46_226	111_23_414	372_4_172	924_235_1	1764_23_1
339_46_106	158_45_314	228_46_1	193_46_163	192_45_577	137_46_344	257_23_818	404_4_1	7_4_1	2110_35_315	122_235_1	206_46_387	300_034_573	75_23_1	267_4_722	553_23_1	242_4_1	93_4_172	11_23_1	1554_4_179	50_46_1	2002_235_592	828_4_1	2390_46_483	2005_46_383	511_46_241	111_23_408	372_4_164	924_235_1	1764_23_1
339_46_92	158_45_304	228_46_1	193_46_171	192_45_542	137_46_337	257_23_806	404_4_1	7_4_1	2110_35_306	122_235_1	206_46_404	300_034_597	75_23_1	267_4_745	553_23_1	242_4_1	93_4_168	11_23_1	1554_4_195	50_46_1	2002_235_562	828_4_1	2390_46_489	2005_46_380	511_46_238	111_23_414	372_4_156	924_235_1	1764_23_1
339_46_87	158_45_283	228_46_1	193_46_179	192_45_492	137_46_329	257_23_828	404_4_1	7_4_1	2110_35_287	122_235_1	206_46_406	300_034_584	75_23_1	267_4_759	553_23_1	242_4_1	93_4_158	11_23_1	1554_4_204	50_46_1	2002_235_501	828_4_1	2390_46_513	2005_46_387	511_46_242	111_23_440	372_4_160	924_235_1	1764_23_1
339_46_86	158_45_280	228_46_1	193_46_171	192_45_459	137_46_327	257_23_816	404_4_1	7_4_1	2110_35_304	122_235_1	206_46_404	300_034_609	75_23_1	267_4_727	553_23_1	242_4_1	93_4_154	11_23_1	1554_4_192	50_46_1	2002_235_420	828_4_1	2390_46_545	2005_46_376	511_46_241	111_23_457	372_4_162	924_235_1	1764_23_1
339_46_77	158_45_303	228_46_1	193_46_184	192_45_487	137_46_299	257_23_822	404_4_1	7_4_1	2110_35_339	122_235_1	206_46_375	300_034_604	75_23_1	267_4_739	553_23_1	242_4_1	93_4_152	11_23_1	1554_4_204	50_46_1	2002_235_346	828_4_1	2390_46_566	2005_46_377	511_46_238	111_23_460	372_4_157	924_235_1	1764_23_1
339_46_77	158_45_324	228_46_1	193_46_178	192_45_501	137_46_310	257_23_807	404_4_1	7_4_1	2110_35_395	122_235_1	206_46_366	300_034_595	75_23_1	267_4_721	553_23_1	242_4_1	93_4_138	11_23_1	1554_4_193	50_46_1	2002_235_284	828_4_1	2390_46_593	2005_46_373	511_46_232	111_23_465	372_4_161	924_235_1	1764_23_1
339_46_80	158_45_368	228_46_1	193_46_187	192_45_496	137_46_299	257_23_792	404_4_1	7_4_1	2110_35_442	122_235_1	206_46_340	300_034_565	75_23_1	267_4_742	553_23_1	242_4_1	93_4_133	11_23_1	1554_4_194	50_46_1	2002_235_194	828_4_1	2390_46_616	2005_46_359	511_46_255	111_23_463	372_4_157	924_235_1	1764_23_1
339_46_83	158_45_399	228_46_1	193_46_193	192_45_484	137_46_278	257_23_814	404_4_1	7_4_1	2110_35_516	122_235_1	206_46_353	300_034_513	75_23_1	267_4_739	553_23_1	242_4_1	93_4_130	11_23_1	1554_4_183	50_46_1	2002_235_129	828_4_1	2390_46_652	2005_46_368	511_46_270	111_23_446	372_4_151	924_235_1	1764_23_1
339_46_81	158_45_421	228_46_1	193_46_193	192_45_490	137_46_253	257_23_848	404_4_1	7_4_1	2110_35_587	122_235_1	206_46_349	300_034_474	75_23_1	267_4_733	553_23_1	242_4_1	93_4_128	11_23_1	1554_4_165	50_46_1	2002_235_102	828_4_1	2390_46_675	2005_46_368	511_46_254	111_23_423	372_4_159	924_235_1	1764_23_1
339_46_85	158_45_435	228_46_1	193_46_197	192_45_462	137_46_222	257_23_847	404_4_1	7_4_1	2110_35_620	122_235_1	206_46_346	300_034_439	75_23_1	267_4_727	553_23_1	242_4_1	93_4_121	11_23_1	1554_4_160	50_46_1	2002_235_118	828_4_1	2390_46_668	2005_46_362	511_46_252	111_23_400	372_4_166	924_235_1	1764_23_1
339_46_98	158_45_468	228_46_1	193_46_211	192_45_486	137_46_231	257_23_899	404_4_1	7_4_1	2110_35_645	122_235_1	206_46_334	300_034_408	75_23_1	267_4_718	553_23_1	242_4_1	93_4_107	11_23_1	1554_4_144	50_46_1	2002_235_149	828_4_1	2390_46_634	2005_46_348	511_46_246	111_23_387	372_4_188	924_235_1	1764_23_1
339_46_92	158_45_485	228_46_1	193_46_216	192_45_487	137_46_225	257_23_934	404_4_1	7_4_1	2110_35_636	122_235_1	206_46_323	300_034_399	75_23_1	267_4_725	553_23_1	242_4_1	93_4_102	11_23_1	1554_4_152	50_46_1	2002_235_209	828_4_1	2390_46_630	2005_46_371	511_46_248	111_23_364	372_4_185	924_235_1	1764_23_1
339_46_93	158_45_508	228_46_1	193_46_222	192_45_466	137_46_225	257_23_966	404_4_1	7_4_1	2110_35_592	122_235_1	206_46_330	300_034_389	75_23_1	267_4_699	553_23_1	242_4_1	93_4_98	11_23_1	1554_4_167	50_46_1	2002_235_260	828_4_1	2390_46_646	2005_46_374	511_46_244	111_23_365	372_4_196	924_235_1	1764_23_1
339_46_104	158_45_505	228_46_1	193_46_214	192_45_429	137_46_229	257_23_977	404_4_1	7_4_1	2110_35_537	122_235_1	206_46_335	300_034_384	75_23_1	267_4_716	553_23_1	242_4_1	93_4_100	11_23_1	1554_4_159	50_46_1	2002_235_329	828_4_1	2390_46_631	2005_46_406	511_46_244	111_23_391	372_4_203	924_235_1	1764_23_1
339_46_90	158_45_485	228_46_1	193_46_202	192_45_462	137_46_233	257_23_1086	404_4_1	7_4_1	2110_35_455	122_235_1	206_46_349	300_034_366	75_23_1	267_4_726	553_23_1	242_4_1	93_4_98	11_23_1	1554_4_169	50_46_1	2002_235_394	828_4_1	2390_46_622	2005_46_401	511_46_225	111_23_440	372_4_202	924_235_1	1764_23_1
339_46_91	158_45_433	228_46_1	193_46_199	192_45_471	137_46_233	257_23_1135	404_4_1	7_4_1	2110_35_367	122_235_1	206_46_346	300_034_348	75_23_1	267_4_752	553_23_1	242_4_1	93_4_96	11_23_1	1554_4_189	50_46_1	2002_235_465	828_4_1	2390_46_634	2005_46_399	511_46_219	111_23_504	372_4_196	924_235_1	1764_23_1
339_46_89	158_45_370	228_46_1	193_46_192	192_45_517	137_46_228	257_23_1140	404_4_1	7_4_1	2110_35_296	122_235_1	206_46_344	300_034_348	75_23_1	267_4_770	553_23_1	242_4_1	93_4_97	11_23_1	1554_4_199	50_46_1	2002_235_504	828_4_1	2390_46_644	2005_46_429	511_46_205	111_23_550	372_4_184	924_235_1	1764_23_1
339_46_85	158_45_348	228_46_1	193_46_182	192_45_550	137_46_230	257_23_1095	404_4_1	7_4_1	2110_35_272	122_235_1	206_46_348	300_034_331	75_23_1	267_4_803	553_23_1	242_4_1	93_4_92	11_23_1	1554_4_212	50_46_1	2002_235_495	828_4_1	2390_46_652	2005_46_421	511_46_199	111_23_576	372_4_192	924_235_1	1764_23_1
339_46_87	158_45_349	228_46_1	193_46_176	192_45_574	137_46_236	257_23_1030	404_4_1	7_4_1	2110_35_279	122_235_1	206_46_341	300_034_318	75_23_1	267_4_798	553_23_1	242_4_1	93_4_94	11_23_1	1554_4_220	50_46_1	2002_235_459	828_4_1	2390_46_629	2005_46_434	511_46_197	111_23_567	372_4_176	924_235_1	1764_23_1
339_46_92	158_45_347	228_46_1	193_46_178	192_45_574	137_46_241	257_23_1010	404_4_1	7_4_1	2110_35_299	122_235_1	206_46_357	300_034_330	75_23_1	267_4_813	553_23_1	242_4_1	93_4_90	11_23_1	1554_4_228	50_46_1	2002_235_400	828_4_1	2390_46_670	2005_46_411	511_46_201	111_23_516	372_4_183	924_235_1	1764_23_1
339_46_96	158_45_353	228_46_1	193_46_170	192_45_565	137_46_243	257_23_925	404_4_1	7_4_1	2110_35_324	122_235_1	206_46_370	300_034_356	75_23_1	267_4_800	553_23_1	242_4_1	93_4_98	11_23_1	1554_4_227	50_46_1	2002_235_283	828_4_1	2390_46_680	2005_46_408	511_46_201	111_23_425	372_4_191	924_235_1	1764_23_1
339_46_89	158_45_380	228_46_1	193_46_170	192_45_563	137_46_235	257_23_886	404_4_1	7_4_1	2110_35_321	122_235_1	206_46_372	300_034_351	75_23_1	267_4_815	553_23_1	242_4_1	93_4_100	11_23_1	1554_4_232	50_46_1	2002_235_187	828_4_1	2390_46_689	2005_46_406	511_46_216	111_23_403	372_4_183	924_235_1	1764_23_1
339_46_89	158_45_370	228_46_1	193_46_176	192_45_580	137_46_247	257_23_881	404_4_1	7_4_1	2110_35_332	122_235_1	206_46_375	300_034_353	75_23_1	267_4_799	553_23_1	242_4_1	93_4_103	11_23_1	1554_4_233	50_46_1	2002_235_121	828_4_1	2390_46_689	2005_46_421	511_46_221	111_23_377	372_4_188	924_235_1	1764_23_1
339_46_83	158_45_359	228_46_1	193_46_185	192_45_566	137_46_236	257_23_860	404_4_1	7_4_1	2110_35_359	122_235_1	206_46_378	300_034_352	75_23_1	267_4_833	553_23_1	242_4_1	93_4_106	11_23_1	1554_4_235	50_46_1	2002_235_95	828_4_1	2390_46_712	2005_46_417	511_46_236	111_23_386	372_4_180	924_235_1	1764_23_1
339_46_71	158_45_373	228_46_1	193_46_184	192_45_532	137_46_266	257_23_890	404_4_1	7_4_1	2110_35_382	122_235_1	206_46_322	300_034_338	75_23_1	267_4_865	553_23_1	242_4_1	93_4_104	11_23_1	1554_4_232	50_46_1	2002_235_87	828_4_1	2390_46_725	2005_46_417	511_46_238	111_23_428	372_4_176	924_235_1	1764_23_1
339_46_75	158_45_400	228_46_1	193_46_193	192_45_546	137_46_282	257_23_911	404_4_1	7_4_1	2110_35_430	122_235_1	206_46_309	300_034_318	75_23_1	267_4_877	553_23_1	242_4_1	93_4_104	11_23_1	1554_4_236	50_46_1	2002_235_103	828_4_1	2390_46_703	2005_46_386	511_46_231	111_23_482	372_4_193	924_235_1	1764_23_1
339_46_66	158_45_371	228_46_1	193_46_189	192_45_545	137_46_290	257_23_911	404_4_1	7_4_1	2110_35_451	122_235_1	206_46_296	300_034_285	75_23_1	267_4_879	553_23_1	242_4_1	93_4_112	11_23_1	1554_4_240	50_46_1	2002_235_123	828_4_1	2390_46_719	2005_46_392	511_46_231	111_23_531	372_4_198	924_235_1	1764_23_1
339_46_61	158_45_356	228_46_1	193_46_203	192_45_532	137_46_302	257_23_917	404_4_1	7_4_1	2110_35_456	122_235_1	206_46_267	300_034_277	75_23_1	267_4_882	553_23_1	242_4_1	93_4_117	11_23_1	1554_4_247	50_46_1	2002_235_174	828_4_1	2390_46_718	2005_46_388	511_46_205	111_23_593	372_4_197	924_235_1	1764_23_1
339_46_64	158_45_321	228_46_1	193_46_221	192_45_506	137_46_296	257_23_916	404_4_1	7_4_1	2110_35_456	122_235_1	206_46_264	300_034_268	75_23_1	267_4_885	553_23_1	242_4_1	93_4_113	11_23_1	1554_4_246	50_46_1	2002_235_241	828_4_1	2390_46_719	2005_46_377	511_46_205	111_23_617	372_4_201	924_235_1	1764_23_1
339_46_69	158_45_268	228_46_1	193_46_219	192_45_525	137_46_304	257_23_895	404_4_1	7_4_1	2110_35_441	122_235_1	206_46_239	300_034_262	75_23_1	267_4_879	553_23_1	242_4_1	93_4_115	11_23_1	1554_4_238	50_46_1	2002_235_288	828_4_1	2390_46_724	2005_46_363	511_46_204	111_23_626	372_4_200	924_235_1	1764_23_1
339_46_68	158_45_228	228_46_1	193_46_224	192_45_558	137_46_299	257_23_908	404_4_1	7_4_1	2110_35_405	122_235_1	206_46_216	300_034_275	75_23_1	267_4_866	553_23_1	242_4_1	93_4_108	11_23_1	1554_4_229	50_46_1	2002_235_318	828_4_1	2390_46_740	2005_46_371	511_46_199	111_23_625	372_4_214	924_235_1	1764_23_1
339_46_62	158_45_239	228_46_1	193_46_219	192_45_594	137_46_293	257_23_913	404_4_1	7_4_1	2110_35_402	122_235_1	206_46_204	300_034_277	75_23_1	267_4_868	553_23_1	242_4_1	93_4_99	11_23_1	1554_4_235	50_46_1	2002_235_347	828_4_1	2390_46_748	2005_46_371	511_46_210	111_23_604	372_4_207	924_235_1	1764_23_1
339_46_67	158_45_240	228_46_1	193_46_205	192_45_648	137_46_268	257_23_964	404_4_1	7_4_1	2110_35_365	122_235_1	206_46_201	300_034_263	75_23_1	267_4_848	553_23_1	242_4_1	93_4_103	11_23_1	1554_4_231	50_46_1	2002_235_317	828_4_1	2390_46_767	2005_46_407	511_46_213	111_23_609	372_4_210	924_235_1	1764_23_1
339_46_73	158_45_278	228_46_1	193_46_200	192_45_704	137_46_276	257_23_1010	404_4_1	7_4_1	2110_35_341	122_235_1	206_46_180	300_034_269	75_23_1	267_4_841	553_23_1	242_4_1	93_4_100	11_23_1	1554_4_228	50_46_1	2002_235_293	828_4_1	2390_46_738	2005_46_421	511_46_207	111_23_617	372_4_200	924_235_1	1764_23_1
339_46_65	158_45_308	228_46_1	193_46_204	192_45_753	137_46_256	257_23_1014	404_4_1	7_4_1	2110_35_315	122_235_1	206_46_167	300_034_301	75_23_1	267_4_830	553_23_1	242_4_1	93_4_106	11_23_1	1554_4_224	50_46_1	2002_235_239	828_4_1	2390_46_699	2005_46_404	511_46_206	111_23_631	372_4_177	924_235_1	1764_23_1
339_46_68	158_45_350	228_46_1	193_46_188	192_45_802	137_46_255	257_23_998	404_4_1	7_4_1	2110_35_321	122_235_1	206_46_161	300_034_332	75_23_1	267_4_784	553_23_1	242_4_1	93_4_103	11_23_1	1554_4_189	50_46_1	2002_235_203	828_4_1	2390_46_698	2005_46_404	511_46_200	111_23_608	372_4_178	924_235_1	1764_23_1
339_46_72	158_45_392	228_46_1	193_46_186	192_45_814	137_46_254	257_23_972	404_4_1	7_4_1	2110_35_351	122_235_1	206_46_149	300_034_353	75_23_1	267_4_744	553_23_1	242_4_1	93_4_98	11_23_1	1554_4_182	50_46_1	2002_235_172	828_4_1	2390_46_668	2005_46_387	511_46_204	111_23_586	372_4_174	924_235_1	1764_23_1
339_46_75	158_45_424	228_46_1	193_46_193	192_45_785	137_46_281	257_23_956	404_4_1	7_4_1	2110_35_373	122_235_1	206_46_140	300_034_372	75_23_1	267_4_716	553_23_1	242_4_1	93_4_111	11_23_1	1554_4_164	50_46_1	2002_235_145	828_4_1	2390_46_648	2005_46_398	511_46_194	111_23_555	372_4_169	924_235_1	1764_23_1
339_46_76	158_45_450	228_46_1	193_46_188	192_45_754	137_46_304	257_23_964	404_4_1	7_4_1	2110_35_443	122_235_1	206_46_133	300_034_390	75_23_1	267_4_729	553_23_1	242_4_1	93_4_106	11_23_1	1554_4_139	50_46_1	2002_235_142	828_4_1	2390_46_644	2005_46_358	511_46_217	111_23_532	372_4_165	924_235_1	1764_23_1
339_46_91	158_45_463	228_46_1	193_46_181	192_45_734	137_46_307	257_23_978	404_4_1	7_4_1	2110_35_488	122_235_1	206_46_137	300_034_380	75_23_1	267_4_713	553_23_1	242_4_1	93_4_112	11_23_1	1554_4_135	50_46_1	2002_235_155	828_4_1	2390_46_637	2005_46_356	511_46_216	111_23_493	372_4_174	924_235_1	1764_23_1
339_46_90	158_45_495	228_46_1	193_46_191	192_45_718	137_46_319	257_23_1010	404_4_1	7_4_1	2110_35_507	122_235_1	206_46_130	300_034_378	75_23_1	267_4_747	553_23_1	242_4_1	93_4_114	11_23_1	1554_4_122	50_46_1	2002_235_174	828_4_1	2390_46_603	2005_46_365	511_46_196	111_23_438	372_4_177	924_235_1	1764_23_1
339_46_102	158_45_494	228_46_1	193_46_192	192_45_682	137_46_353	257_23_1038	404_4_1	7_4_1	2110_35_481	122_235_1	206_46_130	300_034_359	75_23_1	267_4_752	553_23_1	242_4_1	93_4_124	11_23_1	1554_4_128	50_46_1	2002_235_203	828_4_1	2390_46_592	2005_46_360	511_46_195	111_23_401	372_4_200	924_235_1	1764_23_1
339_46_108	158_45_476	228_46_1	193_46_200	192_45_645	137_46_368	257_23_1032	404_4_1	7_4_1	2110_35_409	122_235_1	206_46_146	300_034_365	75_23_1	267_4_776	553_23_1	242_4_1	93_4_128	11_23_1	1554_4_129	50_46_1	2002_235_217	828_4_1	2390_46_588	2005_46_392	511_46_205	111_23_345	372_4_212	924_235_1	1764_23_1
339_46_127	158_45_430	228_46_1	193_46_215	192_45_594	137_46_375	257_23_1035	404_4_1	7_4_1	2110_35_335	122_235_1	206_46_158	300_034_398	75_23_1	267_4_811	553_23_1	242_4_1	93_4_131	11_23_1	1554_4_134	50_46_1	2002_235_234	828_4_1	2390_46_588	2005_46_414	511_46_205	111_23_302	372_4_225	924_235_1	1764_23_1
339_46_132	158_45_392	228_46_1	193_46_211	192_45_572	137_46_378	257_23_994	404_4_1	7_4_1	2110_35_296	122_235_1	206_46_180	300_034_385	75_23_1	267_4_810	553_23_1	242_4_1	93_4_122	11_23_1	1554_4_140	50_46_1	2002_235_242	828_4_1	2390_46_627	2005_46_443	511_46_200	111_23_281	372_4_235	924_235_1	1764_23_1
339_46_138	158_45_351	228_46_1	193_46_209	192_45_573	137_46_374	257_23_1029	404_4_1	7_4_1	2110_35_265	122_235_1	206_46_184	300_034_395	75_23_1	267_4_803	553_23_1	242_4_1	93_4_122	11_23_1	1554_4_159	50_46_1	2002_235_230	828_4_1	2390_46_638	2005_46_490	511_46_196	111_23_283	372_4_219	924_235_1	1764_23_1
339_46_138	158_45_324	228_46_1	193_46_209	192_45_614	137_46_344	257_23_1064	404_4_1	7_4_1	2110_35_258	122_235_1	206_46_183	300_034_401	75_23_1	267_4_771	553_23_1	242_4_1	93_4_129	11_23_1	1554_4_170	50_46_1	2002_235_238	828_4_1	2390_46_626	2005_46_504	511_46_184	111_23_281	372_4_229	924_235_1	1764_23_1
339_46_128	158_45_325	228_46_1	193_46_223	192_45_630	137_46_319	257_23_1148	404_4_1	7_4_1	2110_35_262	122_235_1	206_46_189	300_034_396	75_23_1	267_4_764	553_23_1	242_4_1	93_4_141	11_23_1	1554_4_162	50_46_1	2002_235_253	828_4_1	2390_46_634	2005_46_501	511_46_189	111_23_340	372_4_249	924_235_1	1764_23_1
339_46_127	158_45_341	228_46_1	193_46_245	192_45_612	137_46_300	257_23_1171	404_4_1	7_4_1	2110_35_264	122_235_1	206_46_187	300_034_390	75_23_1	267_4_759	553_23_1	242_4_1	93_4_145	11_23_1	1554_4_168	50_46_1	2002_235_284	828_4_1	2390_46_609	2005_46_491	511_46_178	111_23_431	372_4_264	924_235_1	1764_23_1
339_46_117	158_45_362	228_46_1	193_46_259	192_45_579	137_46_286	257_23_1208	404_4_1	7_4_1	2110_35_274	122_235_1	206_46_187	300_034_437	75_23_1	267_4_706	553_23_1	242_4_1	93_4_151	11_23_1	1554_4_171	50_46_1	2002_235_328	828_4_1	2390_46_603	2005_46_457	511_46_169	111_23_503	372_4_264	924_235_1	1764_23_1
339_46_100	158_45_382	228_46_1	193_46_258	192_45_565	137_46_278	257_23_1264	404_4_1	7_4_1	2110_35_310	122_235_1	206_46_181	300_034_446	75_23_1	267_4_679	553_23_1	242_4_1	93_4_151	11_23_1	1554_4_176	50_46_1	2002_235_342	828_4_1	2390_46_600	2005_46_441	511_46_170	111_23_559	372_4_248	924_235_1	1764_23_1
339_46_90	158_45_415	228_46_1	193_46_249	192_45_585	137_46_273	257_23_1273	404_4_1	7_4_1	2110_35_353	122_235_1	206_46_179	300_034_438	75_23_1	267_4_623	553_23_1	242_4_1	93_4_148	11_23_1	1554_4_176	50_46_1	2002_235_359	828_4_1	2390_46_596	2005_46_470	511_46_160	111_23_608	372_4_248	924_235_1	1764_23_1
339_46_77	158_45_417	228_46_1	193_46_239	192_45_624	137_46_274	257_23_1271	404_4_1	7_4_1	2110_35_396	122_235_1	206_46_179	300_034_434	75_23_1	267_4_599	553_23_1	242_4_1	93_4_143	11_23_1	1554_4_161	50_46_1	2002_235_337	828_4_1	2390_46_591	2005_46_486	511_46_153	111_23_619	372_4_254	924_235_1	1764_23_1
339_46_86	158_45_421	228_46_1	193_46_252	192_45_666	137_46_278	257_23_1219	404_4_1	7_4_1	2110_35_464	122_235_1	206_46_182	300_034_439	75_23_1	267_4_552	553_23_1	242_4_1	93_4_129	11_23_1	1554_4_146	50_46_1	2002_235_330	828_4_1	2390_46_579	2005_46_495	511_46_148	111_23_638	372_4_245	924_235_1	1764_23_1
339_46_79	158_45_397	228_46_1	193_46_250	192_45_726	137_46_281	257_23_1139	404_4_1	7_4_1	2110_35_491	122_235_1	206_46_188	300_034_463	75_23_1	267_4_542	553_23_1	242_4_1	93_4_143	11_23_1	1554_4_130	50_46_1	2002_235_297	828_4_1	2390_46_556	2005_46_519	511_46_152	111_23_600	372_4_238	924_235_1	1764_23_1
339_46_82	158_45_348	228_46_1	193_46_256	192_45_730	137_46_292	257_23_1090	404_4_1	7_4_1	2110_35_498	122_235_1	206_46_197	300_034_449	75_23_1	267_4_536	553_23_1	242_4_1	93_4_151	11_23_1	1554_4_137	50_46_1	2002_235_260	828_4_1	2390_46_565	2005_46_527	511_46_162	111_23_533	372_4_240	924_235_1	1764_23_1
339_46_79	158_45_337	228_46_1	193_46_267	192_45_735	137_46_289	257_23_1087	404_4_1	7_4_1	2110_35_491	122_235_1	206_46_186	300_034_435	75_23_1	267_4_533	553_23_1	242_4_1	93_4_162	11_23_1	1554_4_133	50_46_1	2002_235_226	828_4_1	2390_46_573	2005_46_526	511_46_170	111_23_444	372_4_230	924_235_1	1764_23_1
339_46_89	158_45_313	228_46_1	193_46_262	192_45_753	137_46_304	257_23_1068	404_4_1	7_4_1	2110_35_432	122_235_1	206_46_190	300_034_445	75_23_1	267_4_525	553_23_1	242_4_1	93_4_165	11_23_1	1554_4_124	50_46_1	2002_235_191	828_4_1	2390_46_568	2005_46_534	511_46_189	111_23_411	372_4_232	924_235_1	1764_23_1
339_46_100	158_45_301	228_46_1	193_46_258	192_45_775	137_46_316	257_23_1050	404_4_1	7_4_1	2110_35_373	122_235_1	206_46_194	300_034_465	75_23_1	267_4_508	553_23_1	242_4_1	93_4_160	11_23_1	1554_4_96	50_46_1	2002_235_179	828_4_1	2390_46_595	2005_46_529	511_46_193	111_23_387	372_4_225	924_235_1	1764_23_1
339_46_103	158_45_267	228_46_1	193_46_259	192_45_758	137_46_332	257_23_1052	404_4_1	7_4_1	2110_35_327	122_235_1	206_46_188	300_034_474	75_23_1	267_4_486	553_23_1	242_4_1	93_4_181	11_23_1	1554_4_88	50_46_1	2002_235_181	828_4_1	2390_46_638	2005_46_539	511_46_192	111_23_368	372_4_223	924_235_1	1764_23_1
339_46_109	158_45_225	228_46_1	193_46_268	192_45_752	137_46_348	257_23_1028	404_4_1	7_4_1	2110_35_303	122_235_1	206_46_204	300_034_471	75_23_1	267_4_490	553_23_1	242_4_1	93_4_178	11_23_1	1554_4_88	50_46_1	2002_235_197	828_4_1	2390_46_634	2005_46_547	511_46_206	111_23_340	372_4_228	924_235_1	1764_23_1
339_46_122	158_45_209	228_46_1	193_46_272	192_45_693	137_46_356	257_23_1007	404_4_1	7_4_1	2110_35_320	122_235_1	206_46_215	300_034_462	75_23_1	267_4_514	553_23_1	242_4_1	93_4_204	11_23_1	1554_4_87	50_46_1	2002_235_209	828_4_1	2390_46_620	2005_46_551	511_46_223	111_23_344	372_4_226	924_235_1	1764_23_1
339_46_125	158_45_235	228_46_1	193_46_273	192_45_666	137_46_344	257_23_1024	404_4_1	7_4_1	2110_35_322	122_235_1	206_46_219	300_034_457	75_23_1	267_4_511	553_23_1	242_4_1	93_4_199	11_23_1	1554_4_92	50_46_1	2002_235_228	828_4_1	2390_46_626	2005_46_528	511_46_227	111_23_361	372_4_225	924_235_1	1764_23_1
339_46_147	158_45_236	228_46_1	193_46_268	192_45_614	137_46_346	257_23_1009	404_4_1	7_4_1	2110_35_389	122_235_1	206_46_211	300_034_447	75_23_1	267_4_551	553_23_1	242_4_1	93_4_187	11_23_1	1554_4_93	50_46_1	2002_235_215	828_4_1	2390_46_601	2005_46_508	511_46_212	111_23_389	372_4_212	924_235_1	1764_23_1
339_46_156	158_45_223	228_46_1	193_46_283	192_45_637	137_46_343	257_23_1008	404_4_1	7_4_1	2110_35_451	122_235_1	206_46_209	300_034_438	75_23_1	267_4_570	553_23_1	242_4_1	93_4_179	11_23_1	1554_4_93	50_46_1	2002_235_203	828_4_1	2390_46_557	2005_46_471	511_46_206	111_23_446	372_4_204	924_235_1	1764_23_1
339_46_166	158_45_218	228_46_1	193_46_281	192_45_667	137_46_356	257_23_1012	404_4_1	7_4_1	2110_35_536	122_235_1	206_46_195	300_034_440	75_23_1	267_4_585	553_23_1	242_4_1	93_4_171	11_23_1	1554_4_93	50_46_1	2002_235_189	828_4_1	2390_46_555	2005_46_416	511_46_210	111_23_503	372_4_185	924_235_1	1764_23_1
339_46_170	158_45_218	228_46_1	193_46_272	192_45_679	137_46_358	257_23_1024	404_4_1	7_4_1	2110_35_625	122_235_1	206_46_190	300_034_461	75_23_1	267_4_585	553_23_1	242_4_1	93_4_173	11_23_1	1554_4_84	50_46_1	2002_235_158	828_4_1	2390_46_561	2005_46_381	511_46_208	111_23_539	372_4_192	924_235_1	1764_23_1
339_46_159	158_45_218	228_46_1	193_46_263	192_45_705	137_46_357	257_23_1017	404_4_1	7_4_1	2110_35_686	122_235_1	206_46_187	300_034_485	75_23_1	267_4_582	553_23_1	242_4_1	93_4_185	11_23_1	1554_4_85	50_46_1	2002_235_135	828_4_1	2390_46_546	2005_46_378	511_46_234	111_23_536	372_4_187	924_235_1	1764_23_1
339_46_145	158_45_189	228_46_1	193_46_272	192_45_742	137_46_355	257_23_1069	404_4_1	7_4_1	2110_35_712	122_235_1	206_46_175	300_034_518	75_23_1	267_4_572	553_23_1	242_4_1	93_4_184	11_23_1	1554_4_84	50_46_1	2002_235_114	828_4_1	2390_46_564	2005_46_386	511_46_250	111_23_554	372_4_199	924_235_1	1764_23_1
339_46_158	158_45_149	228_46_1	193_46_279	192_45_728	137_46_339	257_23_1047	404_4_1	7_4_1	2110_35_701	122_235_1	206_46_179	300_034_546	75_23_1	267_4_564	553_23_1	242_4_1	93_4_177	11_23_1	1554_4_79	50_46_1	2002_235_97	828_4_1	2390_46_587	2005_46_382	511_46_253	111_23_542	372_4_200	924_235_1	1764_23_1
339_46_150	158_45_151	228_46_1	193_46_301	192_45_741	137_46_330	257_23_1018	404_4_1	7_4_1	2110_35_674	122_235_1	206_46_168	300_034_558	75_23_1	267_4_549	553_23_1	242_4_1	93_4_170	11_23_1	1554_4_72	50_46_1	2002_235_82	828_4_1	2390_46_598	2005_46_395	511_46_259	111_23_494	372_4_198	924_235_1	1764_23_1
339_46_143	158_45_138	228_46_1	193_46_339	192_45_698	137_46_330	257_23_935	404_4_1	7_4_1	2110_35_639	122_235_1	206_46_163	300_034_580	75_23_1	267_4_530	553_23_1	242_4_1	93_4_168	11_23_1	1554_4_64	50_46_1	2002_235_68	828_4_1	2390_46_619	2005_46_415	511_46_239	111_23_488	372_4_213	924_235_1	1764_23_1
339_46_145	158_45_171	228_46_1	193_46_343	192_45_690	137_46_311	257_23_906	404_4_1	7_4_1	2110_35_626	122_235_1	206_46_172	300_034_606	75_23_1	267_4_517	553_23_1	242_4_1	93_4_164	11_23_1	1554_4_61	50_46_1	2002_235_68	828_4_1	2390_46_624	2005_46_430	511_46_245	111_23_507	372_4_194	924_235_1	1764_23_1
339_46_130	158_45_191	228_46_1	193_46_347	192_45_684	137_46_304	257_23_849	404_4_1	7_4_1	2110_35_604	122_235_1	206_46_179	300_034_611	75_23_1	267_4_526	553_23_1	242_4_1	93_4_182	11_23_1	1554_4_47	50_46_1	2002_235_48	828_4_1	2390_46_634	2005_46_428	511_46_260	111_23_513	372_4_189	924_235_1	1764_23_1
339_46_118	158_45_234	228_46_1	193_46_359	192_45_709	137_46_306	257_23_790	404_4_1	7_4_1	2110_35_590	122_235_1	206_46_172	300_034_614	75_23_1	267_4_558	553_23_1	242_4_1	93_4_193	11_23_1	1554_4_43	50_46_1	2002_235_50	828_4_1	2390_46_598	2005_46_426	511_46_271	111_23_491	372_4_176	924_235_1	1764_23_1
339_46_114	158_45_255	228_46_1	193_46_356	192_45_750	137_46_318	257_23_752	404_4_1	7_4_1	2110_35_621	122_235_1	206_46_180	300_034_597	75_23_1	267_4_594	553_23_1	242_4_1	93_4_195	11_23_1	1554_4_45	50_46_1	2002_235_52	828_4_1	2390_46_597	2005_46_431	511_46_266	111_23_500	372_4_167	924_235_1	1764_23_1
339_46_101	158_45_286	228_46_1	193_46_361	192_45_772	137_46_316	257_23_723	404_4_1	7_4_1	2110_35_620	122_235_1	206_46_155	300_034_597	75_23_1	267_4_593	553_23_1	242_4_1	93_4_201	11_23_1	1554_4_41	50_46_1	2002_235_57	828_4_1	2390_46_582	2005_46_437	511_46_275	111_23_516	372_4_149	924_235_1	1764_23_1
339_46_101	158_45_300	228_46_1	193_46_370	192_45_805	137_46_308	257_23_704	404_4_1	7_4_1	2110_35_602	122_235_1	206_46_142	300_034_574	75_23_1	267_4_590	553_23_1	242_4_1	93_4_203	11_23_1	1554_4_46	50_46_1	2002_235_70	828_4_1	2390_46_579	2005_46_449	511_46_274	111_23_556	372_4_160	924_235_1	1764_23_1
339_46_94	158_45_305	228_46_1	193_46_352	192_45_833	137_46_293	257_23_694	404_4_1	7_4_1	2110_35_582	122_235_1	206_46_149	300_034_562	75_23_1	267_4_584	553_23_1	242_4_1	93_4_205	11_23_1	1554_4_50	50_46_1	2002_235_76	828_4_1	2390_46_595	2005_46_436	511_46_270	111_23_580	372_4_165	924_235_1	1764_23_1
339_46_85	158_45_294	228_46_1	193_46_351	192_45_845	137_46_270	257_23_716	404_4_1	7_4_1	2110_35_607	122_235_1	206_46_151	300_034_555	75_23_1	267_4_600	553_23_1	242_4_1	93_4_193	11_23_1	1554_4_50	50_46_1	2002_235_80	828_4_1	2390_46_596	2005_46_429	511_46_270	111_23_612	372_4_166	924_235_1	1764_23_1
339_46_84	158_45_273	228_46_1	193_46_342	192_45_837	137_46_273	257_23_746	404_4_1	7_4_1	2110_35_590	122_235_1	206_46_155	300_034_542	75_23_1	267_4_620	553_23_1	242_4_1	93_4_176	11_23_1	1554_4_48	50_46_1	2002_235_78	828_4_1	2390_46_583	2005_46_423	511_46_254	111_23_620	372_4_166	924_235_1	1764_23_1
339_46_84	158_45_236	228_46_1	193_46_341	192_45_875	137_46_272	257_23_845	404_4_1	7_4_1	2110_35_559	122_235_1	206_46_155	300_034_534	75_23_1	267_4_629	553_23_1	242_4_1	93_4_168	11_23_1	1554_4_46	50_46_1	2002_235_71	828_4_1	2390_46_594	2005_46_436	511_46_232	111_23_598	372_4_175	924_235_1	1764_23_1
339_46_90	158_45_204	228_46_1	193_46_344	192_45_921	137_46_269	257_23_857	404_4_1	7_4_1	2110_35_555	122_235_1	206_46_130	300_034_531	75_23_1	267_4_631	553_23_1	242_4_1	93_4_167	11_23_1	1554_4_43	50_46_1	2002_235_64	828_4_1	2390_46_610	2005_46_443	511_46_209	111_23_613	372_4_169	924_235_1	1764_23_1
339_46_95	158_45_184	228_46_1	193_46_336	192_45_932	137_46_273	257_23_872	404_4_1	7_4_1	2110_35_540	122_235_1	206_46_130	300_034_544	75_23_1	267_4_638	553_23_1	242_4_1	93_4_172	11_23_1	1554_4_46	50_46_1	2002_235_61	828_4_1	2390_46_607	2005_46_440	511_46_191	111_23_580	372_4_178	924_235_1	1764_23_1
339_46_83	158_45_164	228_46_1	193_46_323	192_45_966	137_46_267	257_23_859	404_4_1	7_4_1	2110_35_527	122_235_1	206_46_141	300_034_567	75_23_1	267_4_623	553_23_1	242_4_1	93_4_178	11_23_1	1554_4_39	50_46_1	2002_235_48	828_4_1	2390_46_606	2005_46_428	511_46_180	111_23_510	372_4_197	924_235_1	1764_23_1
339_46_82	158_45_174	228_46_1	193_46_318	192_45_954	137_46_260	257_23_765	404_4_1	7_4_1	2110_35_551	122_235_1	206_46_140	300_034_596	75_23_1	267_4_612	553_23_1	242_4_1	93_4_157	11_23_1	1554_4_33	50_46_1	2002_235_42	828_4_1	2390_46_603	2005_46_452	511_46_181	111_23_438	372_4_207	924_235_1	1764_23_1
339_46_93	158_45_197	228_46_1	193_46_323	192_45_955	137_46_256	257_23_709	404_4_1	7_4_1	2110_35_560	122_235_1	206_46_141	300_034_636	75_23_1	267_4_630	553_23_1	242_4_1	93_4_160	11_23_1	1554_4_39	50_46_1	2002_235_38	828_4_1	2390_46_604	2005_46_457	511_46_175	111_23_365	372_4_208	924_235_1	1764_23_1
339_46_105	158_45_222	228_46_1	193_46_329	192_45_966	137_46_243	257_23_619	404_4_1	7_4_1	2110_35_583	122_235_1	206_46_135	300_034_642	75_23_1	267_4_635	553_23_1	242_4_1	93_4_147	11_23_1	1554_4_37	50_46_1	2002_235_25	828_4_1	2390_46_620	2005_46_448	511_46_173	111_23_363	372_4_228	924_235_1	1764_23_1
339_46_107	158_45_227	228_46_1	193_46_338	192_45_972	137_46_238	257_23_593	404_4_1	7_4_1	2110_35_645	122_235_1	206_46_129	300_034_629	75_23_1	267_4_631	553_23_1	242_4_1	93_4_132	11_23_1	1554_4_38	50_46_1	2002_235_26	828_4_1	2390_46_640	2005_46_439	511_46_180	111_23_364	372_4_242	924_235_1	1764_23_1
339_46_113	158_45_211	228_46_1	193_46_369	192_45_989	137_46_230	257_23_600	404_4_1	7_4_1	2110_35_690	122_235_1	206_46_134	300_034_634	75_23_1	267_4_636	553_23_1	242_4_1	93_4_124	11_23_1	1554_4_42	50_46_1	2002_235_34	828_4_1	2390_46_641	2005_46_442	511_46_179	111_23_391	372_4_252	924_235_1	1764_23_1
339_46_114	158_45_166	228_46_1	193_46_382	192_45_943	137_46_229	257_23_606	404_4_1	7_4_1	2110_35_787	122_235_1	206_46_138	300_034_642	75_23_1	267_4_617	553_23_1	242_4_1	93_4_121	11_23_1	1554_4_41	50_46_1	2002_235_38	828_4_1	2390_46_653	2005_46_418	511_46_190	111_23_443	372_4_261	924_235_1	1764_23_1
339_46_114	158_45_136	228_46_1	193_46_417	192_45_868	137_46_223	257_23_598	404_4_1	7_4_1	2110_35_832	122_235_1	206_46_150	300_034_618	75_23_1	267_4_586	553_23_1	242_4_1	93_4_119	11_23_1	1554_4_49	50_46_1	2002_235_47	828_4_1	2390_46_650	2005_46_455	511_46_202	111_23_499	372_4_237	924_235_1	1764_23_1
339_46_115	158_45_109	228_46_1	193_46_437	192_45_829	137_46_213	257_23_618	404_4_1	7_4_1	2110_35_872	122_235_1	206_46_163	300_034_592	75_23_1	267_4_581	553_23_1	242_4_1	93_4_118	11_23_1	1554_4_55	50_46_1	2002_235_45	828_4_1	2390_46_658	2005_46_460	511_46_208	111_23_552	372_4_233	924_235_1	1764_23_1
339_46_108	158_45_109	228_46_1	193_46_440	192_45_779	137_46_199	257_23_601	404_4_1	7_4_1	2110_35_874	122_235_1	206_46_151	300_034_571	75_23_1	267_4_590	553_23_1	242_4_1	93_4_126	11_23_1	1554_4_57	50_46_1	2002_235_43	828_4_1	2390_46_667	2005_46_464	511_46_228	111_23_576	372_4_223	924_235_1	1764_23_1
339_46_103	158_45_116	228_46_1	193_46_441	192_45_757	137_46_203	257_23_614	404_4_1	7_4_1	2110_35_832	122_235_1	206_46_156	300_034_591	75_23_1	267_4_611	553_23_1	242_4_1	93_4_125	11_23_1	1554_4_46	50_46_1	2002_235_45	828_4_1	2390_46_678	2005_46_474	511_46_252	111_23_554	372_4_226	924_235_1	1764_23_1
339_46_94	158_45_122	228_46_1	193_46_421	192_45_787	137_46_203	257_23_631	404_4_1	7_4_1	2110_35_781	122_235_1	206_46_151	300_034_590	75_23_1	267_4_624	553_23_1	242_4_1	93_4_127	11_23_1	1554_4_49	50_46_1	2002_235_49	828_4_1	2390_46_700	2005_46_465	511_46_261	111_23_488	372_4_231	924_235_1	1764_23_1
339_46_102	158_45_152	228_46_1	193_46_428	192_45_841	137_46_222	257_23_665	404_4_1	7_4_1	2110_35_713	122_235_1	206_46_165	300_034_573	75_23_1	267_4_640	553_23_1	242_4_1	93_4_108	11_23_1	1554_4_37	50_46_1	2002_235_41	828_4_1	2390_46_696	2005_46_455	511_46_281	111_23_399	372_4_212	924_235_1	1764_23_1
339_46_105	158_45_183	228_46_1	193_46_447	192_45_935	137_46_218	257_23_657	404_4_1	7_4_1	2110_35_668	122_235_1	206_46_152	300_034_559	75_23_1	267_4_669	553_23_1	242_4_1	93_4_101	11_23_1	1554_4_39	50_46_1	2002_235_36	828_4_1	2390_46_668	2005_46_430	511_46_291	111_23_352	372_4_215	924_235_1	1764_23_1
339_46_111	158_45_215	228_46_1	193_46_438	192_45_1015	137_46_208	257_23_630	404_4_1	7_4_1	2110_35_631	122_235_1	206_46_134	300_034_537	75_23_1	267_4_664	553_23_1	242_4_1	93_4_87	11_23_1	1554_4_32	50_46_1	2002_235_29	828_4_1	2390_46_626	2005_46_432	511_46_310	111_23_332	372_4_206	924_235_1	1764_23_1
339_46_110	158_45_260	228_46_1	193_46_442	192_45_1033	137_46_218	257_23_625	404_4_1	7_4_1	2110_35_630	122_235_1	206_46_139	300_034_567	75_23_1	267_4_686	553_23_1	242_4_1	93_4_78	11_23_1	1554_4_30	50_46_1	2002_235_24	828_4_1	2390_46_609	2005_46_413	511_46_302	111_23_348	372_4_205	924_235_1	1764_23_1
339_46_109	158_45_291	228_46_1	193_46_430	192_45_1053	137_46_226	257_23_661	404_4_1	7_4_1	2110_35_624	122_235_1	206_46_146	300_034_587	75_23_1	267_4_696	553_23_1	242_4_1	93_4_74	11_23_1	1554_4_25	50_46_1	2002_235_20	828_4_1	2390_46_583	2005_46_420	511_46_290	111_23_379	372_4_199	924_235_1	1764_23_1
339_46_112	158_45_300	228_46_1	193_46_443	192_45_1013	137_46_230	257_23_732	404_4_1	7_4_1	2110_35_631	122_235_1	206_46_156	300_034_604	75_23_1	267_4_696	553_23_1	242_4_1	93_4_65	11_23_1	1554_4_22	50_46_1	2002_235_20	828_4_1	2390_46_555	2005_46_420	511_46_292	111_23_446	372_4_188	924_235_1	1764_23_1
339_46_109	158_45_329	228_46_1	193_46_457	192_45_918	137_46_242	257_23_780	404_4_1	7_4_1	2110_35_604	122_235_1	206_46_154	300_034_624	75_23_1	267_4_707	553_23_1	242_4_1	93_4_60	11_23_1	1554_4_19	50_46_1	2002_235_21	828_4_1	2390_46_507	2005_46_420	511_46_285	111_23_515	372_4_182	924_235_1	1764_23_1
339_46_105	158_45_349	228_46_1	193_46_469	192_45_824	137_46_256	257_23_834	404_4_1	7_4_1	2110_35_625	122_235_1	206_46_145	300_034_648	75_23_1	267_4_696	553_23_1	242_4_1	93_4_60	11_23_1	1554_4_18	50_46_1	2002_235_18	828_4_1	2390_46_489	2005_46_440	511_46_266	111_23_551	372_4_178	924_235_1	1764_23_1
339_46_89	158_45_381	228_46_1	193_46_464	192_45_757	137_46_266	257_23_867	404_4_1	7_4_1	2110_35_632	122_235_1	206_46_158	300_034_660	75_23_1	267_4_697	553_23_1	242_4_1	93_4_58	11_23_1	1554_4_22	50_46_1	2002_235_20	828_4_1	2390_46_485	2005_46_465	511_46_258	111_23_563	372_4_175	924_235_1	1764_23_1
339_46_90	158_45_391	228_46_1	193_46_463	192_45_729	137_46_284	257_23_852	404_4_1	7_4_1	2110_35_648	122_235_1	206_46_153	300_034_686	75_23_1	267_4_686	553_23_1	242_4_1	93_4_59	11_23_1	1554_4_16	50_46_1	2002_235_18	828_4_1	2390_46_468	2005_46_466	511_46_253	111_23_528	372_4_172	924_235_1	1764_23_1
339_46_86	158_45_395	228_46_1	193_46_458	192_45_740	137_46_283	257_23_817	404_4_1	7_4_1	2110_35_716	122_235_1	206_46_151	300_034_687	75_23_1	267_4_688	553_23_1	242_4_1	93_4_57	11_23_1	1554_4_13	50_46_1	2002_235_19	828_4_1	2390_46_454	2005_46_468	511_46_257	111_23_519	372_4_165	924_235_1	1764_23_1
339_46_82	158_45_381	228_46_1	193_46_475	192_45_773	137_46_292	257_23_770	404_4_1	7_4_1	2110_35_753	122_235_1	206_46_150	300_034_695	75_23_1	267_4_688	553_23_1	242_4_1	93_4_64	11_23_1	1554_4_11	50_46_1	2002_235_22	828_4_1	2390_46_435	2005_46_451	511_46_255	111_23_484	372_4_166	924_235_1	1764_23_1
339_46_78	158_45_353	228_46_1	193_46_487	192_45_894	137_46_299	257_23_664	404_4_1	7_4_1	2110_35_736	122_235_1	206_46_129	300_034_702	75_23_1	267_4_693	553_23_1	242_4_1	93_4_73	11_23_1	1554_4_7	50_46_1	2002_235_37	828_4_1	2390_46_397	2005_46_441	511_46_247	111_23_499	372_4_165	924_235_1	1764_23_1
339_46_77	158_45_326	228_46_1	193_46_495	192_45_958	137_46_306	257_23_558	404_4_1	7_4_1	2110_35_710	122_235_1	206_46_119	300_034_675	75_23_1	267_4_661	553_23_1	242_4_1	93_4_76	11_23_1	1554_4_7	50_46_1	2002_235_51	828_4_1	2390_46_400	2005_46_422	511_46_248	111_23_523	372_4_157	924_235_1	1764_23_1
339_46_79	158_45_268	228_46_1	193_46_511	192_45_957	137_46_314	257_23_495	404_4_1	7_4_1	2110_35_679	122_235_1	206_46_111	300_034_656	75_23_1	267_4_663	553_23_1	242_4_1	93_4_84	11_23_1	1554_4_10	50_46_1	2002_235_72	828_4_1	2390_46_415	2005_46_397	511_46_236	111_23_542	372_4_164	924_235_1	1764_23_1
339_46_76	158_45_224	228_46_1	193_46_535	192_45_976	137_46_311	257_23_469	404_4_1	7_4_1	2110_35_650	122_235_1	206_46_110	300_034_640	75_23_1	267_4_678	553_23_1	242_4_1	93_4_90	11_23_1	1554_4_9	50_46_1	2002_235_85	828_4_1	2390_46_413	2005_46_392	511_46_243	111_23_535	372_4_160	924_235_1	1764_23_1
339_46_75	158_45_209	228_46_1	193_46_509	192_45_942	137_46_324	257_23_465	404_4_1	7_4_1	2110_35_650	122_235_1	206_46_105	300_034_647	75_23_1	267_4_704	553_23_1	242_4_1	93_4_88	11_23_1	1554_4_7	50_46_1	2002_235_90	828_4_1	2390_46_441	2005_46_393	511_46_268	111_23_519	372_4_155	924_235_1	1764_23_1
339_46_87	158_45_214	228_46_1	193_46_519	192_45_902	137_46_323	257_23_553	404_4_1	7_4_1	2110_35_646	122_235_1	206_46_95	300_034_650	75_23_1	267_4_747	553_23_1	242_4_1	93_4_94	11_23_1	1554_4_8	50_46_1	2002_235_88	828_4_1	2390_46_476	2005_46_387	511_46_268	111_23_485	372_4_162	924_235_1	1764_23_1
339_46_92	158_45_230	228_46_1	193_46_533	192_45_849	137_46_343	257_23_612	404_4_1	7_4_1	2110_35_670	122_235_1	206_46_86	300_034_639	75_23_1	267_4_734	553_23_1	242_4_1	93_4_93	11_23_1	1554_4_3	50_46_1	2002_235_78	828_4_1	2390_46_518	2005_46_381	511_46_265	111_23_456	372_4_165	924_235_1	1764_23_1
339_46_97	158_45_269	228_46_1	193_46_523	192_45_798	137_46_359	257_23_679	404_4_1	7_4_1	2110_35_668	122_235_1	206_46_84	300_034_636	75_23_1	267_4_750	553_23_1	242_4_1	93_4_94	11_23_1	1554_4_1	50_46_1	2002_235_58	828_4_1	2390_46_538	2005_46_396	511_46_274	111_23_419	372_4_166	924_235_1	1764_23_1
339_46_98	158_45_305	228_46_1	193_46_495	192_45_802	137_46_341	257_23_705	404_4_1	7_4_1	2110_35_653	122_235_1	206_46_83	300_034_642	75_23_1	267_4_710	553_23_1	242_4_1	93_4_88	11_23_1	1554_4_3	50_46_1	2002_235_58	828_4_1	2390_46_565	2005_46_400	511_46_285	111_23_402	372_4_182	924_235_1	1764_23_1
339_46_96	158_45_366	228_46_1	193_46_474	192_45_795	137_46_367	257_23_680	404_4_1	7_4_1	2110_35_653	122_235_1	206_46_90	300_034_649	75_23_1	267_4_703	553_23_1	242_4_1	93_4_73	11_23_1	1554_4_4	50_46_1	2002_235_51	828_4_1	2390_46_586	2005_46_410	511_46_287	111_23_393	372_4_178	924_235_1	1764_23_1
339_46_100	158_45_425	228_46_1	193_46_435	192_45_776	137_46_361	257_23_615	404_4_1	7_4_1	2110_35_641	122_235_1	206_46_96	300_034_676	75_23_1	267_4_688	553_23_1	242_4_1	93_4_64	11_23_1	1554_4_2	50_46_1	2002_235_63	828_4_1	2390_46_614	2005_46_400	511_46_289	111_23_406	372_4_173	924_235_1	1764_23_1
339_46_97	158_45_459	228_46_1	193_46_438	192_45_754	137_46_369	257_23_568	404_4_1	7_4_1	2110_35_650	122_235_1	206_46_85	300_034_680	75_23_1	267_4_669	553_23_1	242_4_1	93_4_63	11_23_1	1554_4_1	50_46_1	2002_235_60	828_4_1	2390_46_630	2005_46_397	511_46_272	111_23_449	372_4_164	924_235_1	1764_23_1
339_46_90	158_45_474	228_46_1	193_46_444	192_45_759	137_46_363	257_23_537	404_4_1	7_4_1	2110_35_702	122_235_1	206_46_76	300_034_673	75_23_1	267_4_648	553_23_1	242_4_1	93_4_58	11_23_1	1554_4_1	50_46_1	2002_235_73	828_4_1	2390_46_614	2005_46_408	511_46_268	111_23_511	372_4_155	924_235_1	1764_23_1
339_46_86	158_45_446	228_46_1	193_46_452	192_45_808	137_46_361	257_23_562	404_4_1	7_4_1	2110_35_738	122_235_1	206_46_68	300_034_671	75_23_1	267_4_668	553_23_1	242_4_1	93_4_56	11_23_1	1554_4_1	50_46_1	2002_235_76	828_4_1	2390_46_587	2005_46_402	511_46_262	111_23_543	372_4_145	924_235_1	1764_23_1
339_46_90	158_45_385	228_46_1	193_46_478	192_45_843	137_46_347	257_23_640	404_4_1	7_4_1	2110_35_754	122_235_1	206_46_63	300_034_708	75_23_1	267_4_654	553_23_1	242_4_1	93_4_62	11_23_1	1554_4_3	50_46_1	2002_235_74	828_4_1	2390_46_544	2005_46_386	511_46_219	111_23_555	372_4_149	924_235_1	1764_23_1
339_46_79	158_45_306	228_46_1	193_46_486	192_45_882	137_46_329	257_23_724	404_4_1	7_4_1	2110_35_737	122_235_1	206_46_59	300_034_742	75_23_1	267_4_638	553_23_1	242_4_1	93_4_70	11_23_1	1554_4_4	50_46_1	2002_235_79	828_4_1	2390_46_555	2005_46_361	511_46_195	111_23_576	372_4_144	924_235_1	1764_23_1
339_46_75	158_45_268	228_46_1	193_46_508	192_45_965	137_46_309	257_23_831	404_4_1	7_4_1	2110_35_708	122_235_1	206_46_61	300_034_760	75_23_1	267_4_613	553_23_1	242_4_1	93_4_84	11_23_1	1554_4_4	50_46_1	2002_235_66	828_4_1	2390_46_546	2005_46_342	511_46_186	111_23_585	372_4_141	924_235_1	1764_23_1
339_46_71	158_45_263	228_46_1	193_46_528	192_45_1011	137_46_298	257_23_901	404_4_1	7_4_1	2110_35_692	122_235_1	206_46_53	300_034_768	75_23_1	267_4_594	553_23_1	242_4_1	93_4_89	11_23_1	1554_4_4	50_46_1	2002_235_57	828_4_1	2390_46_527	2005_46_326	511_46_154	111_23_571	372_4_143	924_235_1	1764_23_1
339_46_57	158_45_291	228_46_1	193_46_535	192_45_1073	137_46_287	257_23_886	404_4_1	7_4_1	2110_35_642	122_235_1	206_46_62	300_034_739	75_23_1	267_4_600	553_23_1	242_4_1	93_4_95	11_23_1	1554_4_3	50_46_1	2002_235_54	828_4_1	2390_46_524	2005_46_324	511_46_152	111_23_518	372_4_153	924_235_1	1764_23_1
339_46_70	158_45_348	228_46_1	193_46_517	192_45_1141	137_46_269	257_23_860	404_4_1	7_4_1	2110_35_595	122_235_1	206_46_61	300_034_742	75_23_1	267_4_603	553_23_1	242_4_1	93_4_101	11_23_1	1554_4_2	50_46_1	2002_235_46	828_4_1	2390_46_510	2005_46_303	511_46_147	111_23_465	372_4_153	924_235_1	1764_23_1
339_46_65	158_45_426	228_46_1	193_46_529	192_45_1157	137_46_261	257_23_807	404_4_1	7_4_1	2110_35_578	122_235_1	206_46_61	300_034_707	75_23_1	267_4_586	553_23_1	242_4_1	93_4_89	11_23_1	1554_4_2	50_46_1	2002_235_40	828_4_1	2390_46_489	2005_46_305	511_46_147	111_23_422	372_4_161	924_235_1	1764_23_1
339_46_59	158_45_490	193_46_559	192_45_1194	137_46_244	257_23_664	404_4_1	2110_35_577	75_23_1	206_46_67	300_034_690	122_235_1	267_4_577	553_23_1	228_46_1	93_4_92	11_23_1	50_46_1	2002_235_35	2390_46_497	2005_46_310	511_46_143	111_23_402	372_4_166	924_235_1	1764_23_1
339_46_61	158_45_545	193_46_576	192_45_1155	137_46_239	257_23_590	404_4_1	2110_35_579	75_23_1	206_46_72	300_034_655	122_235_1	267_4_580	553_23_1	228_46_1	93_4_83	11_23_1	50_46_1	2002_235_38	2390_46_523	2005_46_306	511_46_143	111_23_380	372_4_161	924_235_1	1764_23_1
339_46_76	158_45_597	193_46_587	192_45_1088	137_46_242	257_23_565	404_4_1	2110_35_588	75_23_1	206_46_86	300_034_613	122_235_1	267_4_604	553_23_1	228_46_1	93_4_90	11_23_1	50_46_1	2002_235_42	2390_46_509	2005_46_288	511_46_148	111_23_370	372_4_161	924_235_1	1764_23_1
339_46_79	158_45_575	193_46_606	192_45_991	137_46_255	257_23_555	404_4_1	2110_35_587	75_23_1	206_46_87	300_034_598	122_235_1	267_4_651	553_23_1	228_46_1	93_4_83	11_23_1	50_46_1	2002_235_52	2390_46_537	2005_46_317	511_46_138	111_23_354	372_4_144	924_235_1	1764_23_1
339_46_71	158_45_557	193_46_648	192_45_846	137_46_258	257_23_558	404_4_1	2110_35_572	75_23_1	206_46_96	300_034_598	122_235_1	267_4_687	553_23_1	228_46_1	93_4_85	11_23_1	50_46_1	2002_235_65	2390_46_565	2005_46_324	511_46_136	111_23_356	372_4_141	924_235_1	1764_23_1
339_46_68	158_45_522	193_46_641	192_45_751	137_46_281	257_23_604	404_4_1	2110_35_552	75_23_1	206_46_102	300_034_620	122_235_1	267_4_712	553_23_1	228_46_1	93_4_81	11_23_1	50_46_1	2002_235_80	2390_46_572	2005_46_341	511_46_117	111_23_333	372_4_147	924_235_1	1764_23_1
339_46_70	158_45_524	193_46_650	192_45_722	137_46_310	257_23_647	404_4_1	2110_35_524	75_23_1	206_46_99	300_034_642	122_235_1	267_4_706	553_23_1	228_46_1	93_4_83	11_23_1	50_46_1	2002_235_97	2390_46_588	2005_46_348	511_46_110	111_23_323	372_4_144	924_235_1	1764_23_1
339_46_69	158_45_521	193_46_667	192_45_735	137_46_319	257_23_692	404_4_1	2110_35_513	75_23_1	206_46_97	300_034_660	122_235_1	267_4_699	553_23_1	228_46_1	93_4_80	11_23_1	50_46_1	2002_235_104	2390_46_581	2005_46_380	511_46_117	111_23_344	372_4_145	924_235_1	1764_23_1
339_46_67	158_45_492	193_46_687	192_45_776	137_46_313	257_23_712	404_4_1	2110_35_484	75_23_1	206_46_93	300_034_688	122_235_1	267_4_663	553_23_1	228_46_1	93_4_67	11_23_1	50_46_1	2002_235_107	2390_46_551	2005_46_388	511_46_121	111_23_406	372_4_149	924_235_1	1764_23_1
339_46_66	158_45_518	193_46_641	192_45_839	137_46_303	257_23_743	404_4_1	2110_35_501	75_23_1	206_46_77	300_034_646	122_235_1	267_4_637	553_23_1	228_46_1	93_4_67	11_23_1	50_46_1	2002_235_104	2390_46_536	2005_46_402	511_46_123	111_23_450	372_4_147	924_235_1	1764_23_1
339_46_70	158_45_556	193_46_633	192_45_921	137_46_278	257_23_748	404_4_1	2110_35_534	75_23_1	206_46_77	300_034_624	122_235_1	267_4_617	553_23_1	228_46_1	93_4_67	11_23_1	50_46_1	2002_235_91	2390_46_507	2005_46_425	511_46_130	111_23_485	372_4_137	924_235_1	1764_23_1
339_46_74	158_45_606	193_46_606	192_45_1050	137_46_284	257_23_753	404_4_1	2110_35_572	75_23_1	206_46_73	300_034_613	122_235_1	267_4_603	553_23_1	228_46_1	93_4_77	11_23_1	50_46_1	2002_235_71	2390_46_481	2005_46_438	511_46_123	111_23_502	372_4_120	924_235_1	1764_23_1
339_46_78	158_45_628	193_46_590	192_45_1166	137_46_276	257_23_740	404_4_1	2110_35_632	75_23_1	206_46_75	300_034_576	122_235_1	267_4_598	553_23_1	228_46_1	93_4_84	11_23_1	50_46_1	2002_235_48	2390_46_468	2005_46_454	511_46_115	111_23_517	372_4_116	924_235_1	1764_23_1
339_46_89	158_45_659	193_46_573	192_45_1239	137_46_266	257_23_705	404_4_1	2110_35_653	75_23_1	206_46_73	300_034_580	122_235_1	267_4_609	553_23_1	228_46_1	93_4_77	11_23_1	50_46_1	2002_235_22	2390_46_445	2005_46_474	511_46_106	111_23_512	372_4_105	924_235_1	1764_23_1
339_46_94	158_45_646	193_46_559	192_45_1273	137_46_270	257_23_705	404_4_1	2110_35_692	75_23_1	206_46_68	300_034_559	122_235_1	267_4_604	553_23_1	228_46_1	93_4_78	11_23_1	50_46_1	2002_235_21	2390_46_450	2005_46_483	511_46_110	111_23_498	372_4_99	924_235_1	1764_23_1
339_46_95	158_45_602	193_46_565	192_45_1257	137_46_282	257_23_718	404_4_1	2110_35_679	75_23_1	206_46_73	300_034_558	122_235_1	267_4_623	553_23_1	228_46_1	93_4_65	11_23_1	50_46_1	2002_235_21	2390_46_466	2005_46_477	511_46_117	111_23_443	372_4_103	924_235_1	1764_23_1
339_46_86	158_45_556	193_46_580	192_45_1179	137_46_310	257_23_695	404_4_1	2110_35_630	75_23_1	206_46_72	300_034_572	122_235_1	267_4_651	553_23_1	228_46_1	93_4_65	11_23_1	50_46_1	2002_235_32	2390_46_489	2005_46_466	511_46_106	111_23_367	372_4_104	924_235_1	1764_23_1
339_46_78	158_45_497	193_46_564	192_45_1094	137_46_326	257_23_726	404_4_1	2110_35_557	75_23_1	206_46_72	300_034_587	122_235_1	267_4_664	553_23_1	228_46_1	93_4_67	11_23_1	50_46_1	2002_235_42	2390_46_530	2005_46_471	511_46_100	111_23_313	372_4_117	924_235_1	1764_23_1
339_46_78	158_45_431	193_46_569	192_45_952	137_46_332	257_23_765	404_4_1	2110_35_478	75_23_1	206_46_80	300_034_598	122_235_1	267_4_661	553_23_1	228_46_1	93_4_67	11_23_1	50_46_1	2002_235_48	2390_46_573	2005_46_462	511_46_107	111_23_293	372_4_124	924_235_1	1764_23_1
339_46_79	158_45_421	193_46_602	192_45_825	137_46_332	257_23_774	404_4_1	2110_35_462	75_23_1	206_46_78	300_034_616	122_235_1	267_4_679	553_23_1	228_46_1	93_4_65	11_23_1	50_46_1	2002_235_55	2390_46_566	2005_46_472	511_46_101	111_23_281	372_4_134	924_235_1	1764_23_1
339_46_76	158_45_444	193_46_618	192_45_773	137_46_314	257_23_799	404_4_1	2110_35_462	75_23_1	206_46_72	300_034_624	122_235_1	267_4_684	553_23_1	228_46_1	93_4_68	11_23_1	50_46_1	2002_235_63	2390_46_526	2005_46_471	511_46_113	111_23_303	372_4_148	924_235_1	1764_23_1
339_46_73	158_45_526	193_46_602	192_45_720	137_46_297	257_23_803	404_4_1	2110_35_454	75_23_1	206_46_67	300_034_616	122_235_1	267_4_683	553_23_1	228_46_1	93_4_72	11_23_1	50_46_1	2002_235_63	2390_46_507	2005_46_476	511_46_105	111_23_358	372_4_161	924_235_1	1764_23_1
339_46_78	158_45_581	193_46_570	192_45_748	137_46_288	257_23_805	404_4_1	2110_35_477	75_23_1	206_46_67	300_034_609	122_235_1	267_4_673	553_23_1	228_46_1	93_4_71	11_23_1	50_46_1	2002_235_65	2390_46_488	2005_46_462	511_46_113	111_23_441	372_4_172	924_235_1	1764_23_1
339_46_84	158_45_618	193_46_561	192_45_805	137_46_283	257_23_763	404_4_1	2110_35_456	75_23_1	206_46_82	300_034_611	122_235_1	267_4_665	553_23_1	228_46_1	93_4_65	11_23_1	50_46_1	2002_235_52	2390_46_487	2005_46_483	511_46_120	111_23_511	372_4_171	924_235_1	1764_23_1
339_46_92	158_45_664	193_46_562	192_45_881	137_46_274	257_23_669	404_4_1	2110_35_453	75_23_1	206_46_81	300_034_633	122_235_1	267_4_665	553_23_1	228_46_1	93_4_64	11_23_1	50_46_1	2002_235_60	2390_46_482	2005_46_472	511_46_115	111_23_560	372_4_170	924_235_1	1764_23_1
339_46_91	158_45_683	193_46_543	192_45_887	137_46_269	257_23_633	404_4_1	2110_35_437	75_23_1	206_46_87	300_034_643	122_235_1	267_4_679	553_23_1	228_46_1	93_4_63	11_23_1	50_46_1	2002_235_60	2390_46_494	2005_46_471	511_46_126	111_23_588	372_4_140	924_235_1	1764_23_1
339_46_81	158_45_640	193_46_542	192_45_897	137_46_261	257_23_612	404_4_1	2110_35_458	75_23_1	206_46_89	300_034_672	122_235_1	267_4_661	553_23_1	228_46_1	93_4_67	11_23_1	50_46_1	2002_235_53	2390_46_505	2005_46_490	511_46_114	111_23_559	372_4_152	924_235_1	1764_23_1
339_46_68	158_45_632	193_46_514	192_45_886	137_46_255	257_23_621	404_4_1	2110_35_482	75_23_1	206_46_97	300_034_685	122_235_1	267_4_674	553_23_1	228_46_1	93_4_64	11_23_1	50_46_1	2002_235_60	2390_46_520	2005_46_480	511_46_110	111_23_517	372_4_149	924_235_1	1764_23_1
339_46_59	158_45_609	193_46_519	192_45_930	137_46_265	257_23_634	404_4_1	2110_35_524	75_23_1	206_46_105	300_034_705	122_235_1	267_4_672	553_23_1	228_46_1	93_4_57	11_23_1	50_46_1	2002_235_52	2390_46_491	2005_46_481	511_46_121	111_23_446	372_4_142	924_235_1	1764_23_1
339_46_62	158_45_593	193_46_506	192_45_955	137_46_241	257_23_686	404_4_1	2110_35_598	75_23_1	206_46_103	300_034_758	122_235_1	267_4_666	553_23_1	228_46_1	93_4_54	11_23_1	50_46_1	2002_235_44	2390_46_478	2005_46_482	511_46_116	111_23_370	372_4_148	924_235_1	1764_23_1
339_46_65	158_45_559	193_46_514	192_45_967	137_46_241	257_23_700	404_4_1	2110_35_659	75_23_1	206_46_103	300_034_790	122_235_1	267_4_660	553_23_1	228_46_1	93_4_54	11_23_1	50_46_1	2002_235_45	2390_46_482	2005_46_450	511_46_103	111_23_292	372_4_152	924_235_1	1764_23_1
339_46_75	158_45_535	193_46_528	192_45_984	137_46_247	257_23_684	404_4_1	2110_35_724	75_23_1	206_46_104	300_034_818	122_235_1	267_4_653	553_23_1	228_46_1	93_4_61	11_23_1	50_46_1	2002_235_39	2390_46_473	2005_46_433	511_46_85	111_23_254	372_4_165	924_235_1	1764_23_1
339_46_73	158_45_487	193_46_521	192_45_951	137_46_252	257_23_720	404_4_1	2110_35_794	75_23_1	206_46_122	300_034_820	122_235_1	267_4_631	553_23_1	228_46_1	93_4_60	11_23_1	50_46_1	2002_235_53	2390_46_483	2005_46_440	511_46_73	111_23_231	372_4_187	924_235_1	1764_23_1
339_46_76	158_45_448	193_46_515	192_45_920	137_46_256	257_23_716	404_4_1	2110_35_803	75_23_1	206_46_124	300_034_818	122_235_1	267_4_638	553_23_1	228_46_1	93_4_63	11_23_1	50_46_1	2002_235_53	2390_46_500	2005_46_441	511_46_64	111_23_236	372_4_194	924_235_1	1764_23_1
339_46_84	158_45_398	193_46_538	192_45_853	137_46_254	257_23_715	404_4_1	2110_35_789	75_23_1	206_46_120	300_034_807	122_235_1	267_4_646	553_23_1	228_46_1	93_4_64	11_23_1	50_46_1	2002_235_56	2390_46_507	2005_46_417	511_46_64	111_23_251	372_4_196	924_235_1	1764_23_1
339_46_81	158_45_360	193_46_502	192_45_808	137_46_244	257_23_752	404_4_1	2110_35_786	75_23_1	206_46_122	300_034_814	122_235_1	267_4_651	553_23_1	228_46_1	93_4_66	11_23_1	50_46_1	2002_235_46	2390_46_525	2005_46_400	511_46_60	111_23_294	372_4_210	924_235_1	1764_23_1
339_46_97	158_45_371	193_46_482	192_45_824	137_46_244	257_23_795	404_4_1	2110_35_797	75_23_1	206_46_123	300_034_810	122_235_1	267_4_664	553_23_1	228_46_1	93_4_79	11_23_1	50_46_1	2002_235_36	2390_46_528	2005_46_382	511_46_66	111_23_314	372_4_204	924_235_1	1764_23_1
339_46_101	158_45_433	193_46_499	192_45_836	137_46_241	257_23_832	404_4_1	2110_35_756	75_23_1	206_46_128	300_034_798	122_235_1	267_4_643	553_23_1	228_46_1	93_4_80	11_23_1	50_46_1	2002_235_19	2390_46_525	2005_46_376	511_46_75	111_23_328	372_4_218	924_235_1	1764_23_1
339_46_115	158_45_478	193_46_543	192_45_879	137_46_259	257_23_841	404_4_1	2110_35_711	75_23_1	206_46_129	300_034_792	122_235_1	267_4_633	553_23_1	228_46_1	93_4_81	11_23_1	50_46_1	2002_235_12	2390_46_537	2005_46_343	511_46_74	111_23_324	372_4_227	924_235_1	1764_23_1
339_46_130	158_45_516	193_46_569	192_45_942	137_46_245	257_23_827	404_4_1	2110_35_673	75_23_1	206_46_123	300_034_791	122_235_1	267_4_614	553_23_1	228_46_1	93_4_83	11_23_1	50_46_1	2002_235_8	2390_46_539	2005_46_332	511_46_78	111_23_310	372_4_217	924_235_1	1764_23_1
339_46_142	158_45_565	193_46_583	192_45_1028	137_46_241	257_23_795	404_4_1	2110_35_587	75_23_1	206_46_120	300_034_791	122_235_1	267_4_611	553_23_1	228_46_1	93_4_84	11_23_1	50_46_1	2002_235_6	2390_46_549	2005_46_339	511_46_85	111_23_307	372_4_210	924_235_1	1764_23_1
339_46_145	158_45_595	193_46_579	192_45_1089	137_46_226	257_23_726	404_4_1	2110_35_493	75_23_1	206_46_112	300_034_815	122_235_1	267_4_592	553_23_1	228_46_1	93_4_70	11_23_1	50_46_1	2002_235_2	2390_46_521	2005_46_340	511_46_89	111_23_316	372_4_202	924_235_1	1764_23_1
339_46_142	158_45_625	193_46_568	192_45_1109	137_46_218	257_23_693	404_4_1	2110_35_469	206_46_99	300_034_819	75_23_1	267_4_582	553_23_1	228_46_1	93_4_71	11_23_1	50_46_1	2390_46_537	2005_46_323	511_46_96	111_23_315	372_4_180	1764_23_1
339_46_141	158_45_652	193_46_553	192_45_1165	137_46_197	257_23_691	404_4_1	2110_35_439	206_46_97	300_034_813	75_23_1	267_4_575	553_23_1	228_46_1	93_4_74	11_23_1	50_46_1	2390_46_525	2005_46_303	511_46_108	111_23_300	372_4_177	1764_23_1
339_46_130	158_45_676	193_46_521	192_45_1193	137_46_204	257_23_722	404_4_1	2110_35_451	206_46_86	300_034_788	75_23_1	267_4_569	553_23_1	228_46_1	93_4_77	11_23_1	50_46_1	2390_46_501	2005_46_295	511_46_116	111_23_326	372_4_163	1764_23_1
339_46_134	158_45_669	193_46_521	192_45_1240	137_46_198	257_23_748	404_4_1	2110_35_460	206_46_77	300_034_771	75_23_1	267_4_544	553_23_1	228_46_1	93_4_81	11_23_1	50_46_1	2390_46_501	2005_46_301	511_46_120	111_23_349	372_4_169	1764_23_1
339_46_134	158_45_677	193_46_495	192_45_1233	137_46_208	257_23_723	404_4_1	2110_35_470	206_46_78	300_034_754	75_23_1	267_4_546	553_23_1	228_46_1	93_4_93	11_23_1	50_46_1	2390_46_469	2005_46_294	511_46_125	111_23_355	372_4_169	1764_23_1
339_46_158	158_45_707	193_46_510	192_45_1157	137_46_212	257_23_710	404_4_1	2110_35_472	206_46_82	300_034_774	75_23_1	267_4_543	553_23_1	228_46_1	93_4_102	11_23_1	50_46_1	2390_46_481	2005_46_296	511_46_133	111_23_330	372_4_164	1764_23_1
339_46_173	158_45_700	193_46_512	192_45_1090	137_46_230	257_23_706	404_4_1	2110_35_490	206_46_85	300_034_778	75_23_1	267_4_542	553_23_1	228_46_1	93_4_107	11_23_1	50_46_1	2390_46_485	2005_46_330	511_46_147	111_23_303	372_4_151	1764_23_1
339_46_174	158_45_678	193_46_520	192_45_1008	137_46_226	257_23_678	404_4_1	2110_35_530	206_46_74	300_034_823	75_23_1	267_4_558	553_23_1	228_46_1	93_4_125	11_23_1	50_46_1	2390_46_493	2005_46_325	511_46_144	111_23_251	372_4_144	1764_23_1
339_46_175	158_45_696	193_46_531	192_45_928	137_46_236	257_23_609	404_4_1	2110_35_548	206_46_64	300_034_849	75_23_1	267_4_561	553_23_1	228_46_1	93_4_122	11_23_1	50_46_1	2390_46_531	2005_46_344	511_46_126	111_23_217	372_4_160	1764_23_1
339_46_185	158_45_698	193_46_533	192_45_894	137_46_248	257_23_573	404_4_1	2110_35_597	206_46_58	300_034_843	75_23_1	267_4_566	553_23_1	228_46_1	93_4_106	11_23_1	50_46_1	2390_46_571	2005_46_340	511_46_124	111_23_188	372_4_176	1764_23_1
339_46_186	158_45_743	193_46_541	192_45_888	137_46_261	257_23_536	404_4_1	2110_35_588	206_46_54	300_034_856	75_23_1	267_4_553	553_23_1	228_46_1	93_4_113	11_23_1	50_46_1	2390_46_574	2005_46_340	511_46_108	111_23_178	372_4_190	1764_23_1
339_46_180	158_45_759	193_46_548	192_45_896	137_46_275	257_23_493	404_4_1	2110_35_567	206_46_58	300_034_866	75_23_1	267_4_542	553_23_1	228_46_1	93_4_112	11_23_1	50_46_1	2390_46_583	2005_46_329	511_46_108	111_23_172	372_4_199	1764_23_1
339_46_198	158_45_740	193_46_548	192_45_932	137_46_281	257_23_419	404_4_1	2110_35_528	206_46_57	300_034_860	75_23_1	267_4_529	553_23_1	228_46_1	93_4_104	11_23_1	50_46_1	2390_46_606	2005_46_329	511_46_97	111_23_175	372_4_223	1764_23_1
339_46_213	158_45_703	193_46_534	192_45_949	137_46_269	257_23_411	404_4_1	2110_35_492	206_46_81	300_034_860	75_23_1	267_4_541	553_23_1	228_46_1	93_4_103	11_23_1	50_46_1	2390_46_594	2005_46_329	511_46_93	111_23_190	372_4_220	1764_23_1
339_46_226	158_45_653	193_46_557	192_45_946	137_46_270	257_23_436	404_4_1	2110_35_459	206_46_100	300_034_847	75_23_1	267_4_556	553_23_1	228_46_1	93_4_88	11_23_1	50_46_1	2390_46_606	2005_46_322	511_46_89	111_23_213	372_4_213	1764_23_1
339_46_226	158_45_605	193_46_570	192_45_947	137_46_267	257_23_482	404_4_1	2110_35_438	206_46_116	300_034_828	75_23_1	267_4_595	553_23_1	228_46_1	93_4_87	11_23_1	50_46_1	2390_46_619	2005_46_298	511_46_88	111_23_264	372_4_217	1764_23_1
339_46_225	158_45_543	193_46_565	192_45_996	137_46_260	257_23_542	404_4_1	2110_35_438	206_46_126	300_034_814	75_23_1	267_4_613	553_23_1	228_46_1	93_4_86	11_23_1	50_46_1	2390_46_661	2005_46_300	511_46_85	111_23_258	372_4_214	1764_23_1
339_46_212	158_45_541	193_46_557	192_45_1012	137_46_278	257_23_632	404_4_1	2110_35_426	206_46_123	300_034_800	75_23_1	267_4_618	553_23_1	228_46_1	93_4_78	11_23_1	50_46_1	2390_46_659	2005_46_328	511_46_78	111_23_277	372_4_222	1764_23_1
339_46_206	158_45_553	193_46_581	192_45_1007	137_46_264	257_23_698	404_4_1	2110_35_460	206_46_120	300_034_789	75_23_1	267_4_597	553_23_1	228_46_1	93_4_79	11_23_1	50_46_1	2390_46_668	2005_46_338	511_46_74	111_23_279	372_4_209	1764_23_1
339_46_197	158_45_588	193_46_583	192_45_982	137_46_252	257_23_739	404_4_1	2110_35_441	206_46_122	300_034_792	75_23_1	267_4_567	553_23_1	228_46_1	93_4_83	11_23_1	50_46_1	2390_46_660	2005_46_330	511_46_74	111_23_281	372_4_211	1764_23_1
339_46_211	158_45_630	193_46_602	192_45_977	137_46_212	257_23_734	404_4_1	2110_35_489	206_46_118	300_034_761	75_23_1	267_4_554	553_23_1	228_46_1	93_4_86	11_23_1	50_46_1	2390_46_630	2005_46_330	511_46_70	111_23_270	372_4_200	1764_23_1
339_46_213	158_45_642	193_46_603	192_45_950	137_46_215	257_23_679	404_4_1	2110_35_532	206_46_115	300_034_757	75_23_1	267_4_574	553_23_1	228_46_1	93_4_100	11_23_1	50_46_1	2390_46_640	2005_46_305	511_46_73	111_23_246	372_4_175	1764_23_1
339_46_199	158_45_641	193_46_617	192_45_1006	137_46_205	257_23_654	404_4_1	2110_35_563	206_46_113	300_034_755	75_23_1	267_4_585	553_23_1	228_46_1	93_4_113	11_23_1	50_46_1	2390_46_662	2005_46_278	511_46_75	111_23_220	372_4_164	1764_23_1
339_46_195	158_45_645	193_46_603	192_45_1064	137_46_202	257_23_630	404_4_1	2110_35_616	206_46_113	300_034_781	75_23_1	267_4_574	553_23_1	228_46_1	93_4_112	11_23_1	50_46_1	2390_46_688	2005_46_270	511_46_70	111_23_203	372_4_151	1764_23_1
339_46_200	158_45_621	193_46_588	192_45_1104	137_46_177	257_23_614	404_4_1	2110_35_665	206_46_116	300_034_800	75_23_1	267_4_544	553_23_1	228_46_1	93_4_117	11_23_1	50_46_1	2390_46_682	2005_46_261	511_46_71	111_23_194	372_4_151	1764_23_1
339_46_204	158_45_631	193_46_578	192_45_1092	137_46_176	257_23_624	404_4_1	2110_35_676	206_46_110	300_034_814	75_23_1	267_4_501	553_23_1	228_46_1	93_4_107	11_23_1	50_46_1	2390_46_684	2005_46_248	511_46_54	111_23_234	372_4_128	1764_23_1
339_46_197	158_45_641	193_46_607	192_45_1054	137_46_180	257_23_658	404_4_1	2110_35_664	206_46_103	300_034_828	75_23_1	267_4_460	553_23_1	228_46_1	93_4_113	11_23_1	50_46_1	2390_46_662	2005_46_253	511_46_63	111_23_284	372_4_123	1764_23_1
339_46_207	158_45_637	193_46_598	192_45_997	137_46_186	257_23_647	404_4_1	2110_35_589	206_46_102	300_034_861	75_23_1	267_4_475	553_23_1	228_46_1	93_4_113	11_23_1	50_46_1	2390_46_666	2005_46_258	511_46_65	111_23_342	372_4_118	1764_23_1
339_46_198	158_45_624	193_46_582	192_45_926	137_46_196	257_23_675	404_4_1	2110_35_519	206_46_103	300_034_898	75_23_1	267_4_513	553_23_1	228_46_1	93_4_104	11_23_1	50_46_1	2390_46_678	2005_46_257	511_46_57	111_23_378	372_4_109	1764_23_1
339_46_197	158_45_594	193_46_577	192_45_872	137_46_187	257_23_740	404_4_1	2110_35_417	206_46_105	300_034_911	75_23_1	267_4_511	553_23_1	228_46_1	93_4_111	11_23_1	50_46_1	2390_46_698	2005_46_275	511_46_49	111_23_376	372_4_105	1764_23_1
339_46_198	158_45_579	193_46_538	192_45_881	137_46_190	257_23_739	404_4_1	2110_35_362	206_46_102	300_034_904	75_23_1	267_4_527	553_23_1	228_46_1	93_4_112	11_23_1	50_46_1	2390_46_692	2005_46_270	511_46_44	111_23_387	372_4_90	1764_23_1
339_46_192	158_45_541	193_46_525	192_45_938	137_46_194	257_23_744	404_4_1	2110_35_343	206_46_107	300_034_912	75_23_1	267_4_539	553_23_1	228_46_1	93_4_101	11_23_1	50_46_1	2390_46_695	2005_46_265	511_46_45	111_23_393	372_4_88	1764_23_1
339_46_208	158_45_562	193_46_520	192_45_1004	137_46_194	257_23_714	404_4_1	2110_35_359	206_46_120	300_034_935	75_23_1	267_4_528	553_23_1	228_46_1	93_4_90	11_23_1	50_46_1	2390_46_684	2005_46_277	511_46_40	111_23_380	372_4_96	1764_23_1
339_46_198	158_45_546	193_46_533	192_45_1117	137_46_214	257_23_693	404_4_1	2110_35_378	206_46_118	300_034_929	75_23_1	267_4_540	553_23_1	228_46_1	93_4_79	11_23_1	50_46_1	2390_46_676	2005_46_267	511_46_41	111_23_359	372_4_85	1764_23_1
339_46_194	158_45_587	193_46_523	192_45_1216	137_46_204	257_23_641	404_4_1	2110_35_416	206_46_130	300_034_952	75_23_1	267_4_534	553_23_1	228_46_1	93_4_72	11_23_1	50_46_1	2390_46_655	2005_46_262	511_46_41	111_23_356	372_4_83	1764_23_1
339_46_199	158_45_621	193_46_507	192_45_1277	137_46_183	257_23_640	404_4_1	2110_35_429	206_46_131	300_034_922	75_23_1	267_4_556	553_23_1	228_46_1	93_4_67	11_23_1	50_46_1	2390_46_672	2005_46_266	511_46_45	111_23_329	372_4_84	1764_23_1
339_46_208	158_45_676	193_46_502	192_45_1297	137_46_176	257_23_665	404_4_1	2110_35_452	206_46_120	300_034_898	75_23_1	267_4_536	553_23_1	228_46_1	93_4_68	11_23_1	50_46_1	2390_46_641	2005_46_256	511_46_49	111_23_336	372_4_82	1764_23_1
339_46_205	158_45_744	193_46_492	192_45_1249	137_46_180	257_23_628	404_4_1	2110_35_464	206_46_121	300_034_909	75_23_1	267_4_536	553_23_1	228_46_1	93_4_67	11_23_1	50_46_1	2390_46_618	2005_46_270	511_46_60	111_23_340	372_4_82	1764_23_1
339_46_212	158_45_782	193_46_458	192_45_1199	137_46_183	257_23_630	404_4_1	2110_35_476	206_46_128	300_034_902	75_23_1	267_4_552	553_23_1	228_46_1	93_4_64	11_23_1	50_46_1	2390_46_603	2005_46_247	511_46_59	111_23_348	372_4_88	1764_23_1
339_46_214	158_45_804	193_46_434	192_45_1163	137_46_184	257_23_640	404_4_1	2110_35_513	206_46_133	300_034_888	75_23_1	267_4_553	553_23_1	228_46_1	93_4_59	11_23_1	50_46_1	2390_46_585	2005_46_253	511_46_66	111_23_371	372_4_90	1764_23_1
339_46_232	158_45_803	193_46_432	192_45_1054	137_46_201	257_23_642	404_4_1	2110_35_555	206_46_144	300_034_849	75_23_1	267_4_552	553_23_1	228_46_1	93_4_52	11_23_1	50_46_1	2390_46_593	2005_46_261	511_46_66	111_23_408	372_4_91	1764_23_1
339_46_230	158_45_789	193_46_467	192_45_953	137_46_193	257_23_624	404_4_1	2110_35_566	206_46_159	300_034_861	75_23_1	267_4_594	553_23_1	228_46_1	93_4_67	11_23_1	50_46_1	2390_46_608	2005_46_243	511_46_68	111_23_407	372_4_94	1764_23_1
339_46_255	158_45_752	193_46_490	192_45_900	137_46_189	257_23_614	404_4_1	2110_35_542	206_46_144	300_034_873	75_23_1	267_4_596	553_23_1	228_46_1	93_4_69	11_23_1	50_46_1	2390_46_646	2005_46_254	511_46_71	111_23_389	372_4_92	1764_23_1
339_46_274	158_45_670	193_46_524	192_45_860	137_46_188	257_23_603	404_4_1	2110_35_506	206_46_147	300_034_857	75_23_1	267_4_601	553_23_1	228_46_1	93_4_75	11_23_1	50_46_1	2390_46_673	2005_46_239	511_46_81	111_23_381	372_4_95	1764_23_1
339_46_268	158_45_575	193_46_565	192_45_917	137_46_170	257_23_615	404_4_1	2110_35_453	206_46_148	300_034_829	75_23_1	267_4_573	553_23_1	228_46_1	93_4_75	11_23_1	50_46_1	2390_46_679	2005_46_242	511_46_83	111_23_358	372_4_114	1764_23_1
339_46_274	158_45_500	193_46_604	192_45_990	137_46_172	257_23_614	404_4_1	2110_35_419	206_46_145	300_034_788	75_23_1	267_4_534	553_23_1	228_46_1	93_4_72	11_23_1	50_46_1	2390_46_673	2005_46_239	511_46_79	111_23_387	372_4_114	1764_23_1
339_46_285	158_45_432	193_46_606	192_45_1083	137_46_156	257_23_634	404_4_1	2110_35_403	206_46_153	300_034_777	75_23_1	267_4_495	553_23_1	228_46_1	93_4_73	11_23_1	50_46_1	2390_46_666	2005_46_247	511_46_88	111_23_411	372_4_125	1764_23_1
339_46_274	158_45_384	193_46_630	192_45_1183	137_46_152	257_23_662	404_4_1	2110_35_362	206_46_165	300_034_789	75_23_1	267_4_477	553_23_1	228_46_1	93_4_71	11_23_1	50_46_1	2390_46_648	2005_46_267	511_46_81	111_23_441	372_4_110	1764_23_1
339_46_280	158_45_393	193_46_617	192_45_1242	137_46_161	257_23_667	404_4_1	2110_35_333	206_46_179	300_034_789	75_23_1	267_4_461	553_23_1	228_46_1	93_4_65	11_23_1	50_46_1	2390_46_644	2005_46_272	511_46_71	111_23_459	372_4_106	1764_23_1
339_46_282	158_45_395	193_46_625	192_45_1210	137_46_171	257_23_701	404_4_1	2110_35_285	206_46_182	300_034_799	75_23_1	267_4_456	553_23_1	228_46_1	93_4_71	11_23_1	50_46_1	2390_46_638	2005_46_271	511_46_70	111_23_496	372_4_108	1764_23_1
339_46_284	158_45_430	193_46_601	192_45_1132	137_46_173	257_23_720	404_4_1	2110_35_315	206_46_179	300_034_795	75_23_1	267_4_470	553_23_1	228_46_1	93_4_71	11_23_1	50_46_1	2390_46_635	2005_46_268	511_46_71	111_23_506	372_4_108	1764_23_1
339_46_294	158_45_462	193_46_589	192_45_1020	137_46_181	257_23_771	404_4_1	2110_35_326	206_46_185	300_034_785	75_23_1	267_4_459	553_23_1	228_46_1	93_4_68	11_23_1	50_46_1	2390_46_639	2005_46_283	511_46_73	111_23_485	372_4_117	1764_23_1
339_46_299	158_45_483	193_46_578	192_45_951	137_46_190	257_23_776	404_4_1	2110_35_359	206_46_183	300_034_768	75_23_1	267_4_451	553_23_1	228_46_1	93_4_69	11_23_1	50_46_1	2390_46_643	2005_46_310	511_46_65	111_23_474	372_4_113	1764_23_1
339_46_299	158_45_536	193_46_568	192_45_940	137_46_177	257_23_806	404_4_1	2110_35_346	206_46_175	300_034_737	75_23_1	267_4_434	553_23_1	228_46_1	93_4_68	11_23_1	50_46_1	2390_46_636	2005_46_324	511_46_57	111_23_452	372_4_107	1764_23_1
339_46_308	158_45_551	193_46_561	192_45_925	137_46_175	257_23_868	404_4_1	2110_35_368	206_46_171	300_034_727	75_23_1	267_4_423	553_23_1	228_46_1	93_4_75	11_23_1	50_46_1	2390_46_665	2005_46_338	511_46_60	111_23_471	372_4_101	1764_23_1
339_46_306	158_45_543	193_46_534	192_45_995	137_46_179	257_23_897	404_4_1	2110_35_403	206_46_165	300_034_701	75_23_1	267_4_411	553_23_1	228_46_1	93_4_75	11_23_1	50_46_1	2390_46_682	2005_46_323	511_46_59	111_23_486	372_4_109	1764_23_1
339_46_310	158_45_547	193_46_528	192_45_1014	137_46_175	257_23_914	404_4_1	2110_35_392	206_46_179	300_034_735	75_23_1	267_4_409	553_23_1	228_46_1	93_4_73	11_23_1	50_46_1	2390_46_702	2005_46_308	511_46_58	111_23_542	372_4_96	1764_23_1
339_46_318	158_45_507	193_46_519	192_45_1109	137_46_173	257_23_909	404_4_1	2110_35_420	206_46_182	300_034_697	75_23_1	267_4_409	553_23_1	228_46_1	93_4_72	11_23_1	50_46_1	2390_46_692	2005_46_306	511_46_55	111_23_578	372_4_94	1764_23_1
339_46_318	158_45_461	193_46_542	192_45_1133	137_46_170	257_23_878	404_4_1	2110_35_429	206_46_178	300_034_712	75_23_1	267_4_412	553_23_1	228_46_1	93_4_79	11_23_1	50_46_1	2390_46_691	2005_46_302	511_46_50	111_23_620	372_4_76	1764_23_1
339_46_328	158_45_379	193_46_558	192_45_1130	137_46_155	257_23_826	404_4_1	2110_35_423	206_46_179	300_034_706	75_23_1	267_4_425	553_23_1	228_46_1	93_4_80	11_23_1	50_46_1	2390_46_698	2005_46_315	511_46_46	111_23_625	372_4_84	1764_23_1
339_46_333	158_45_338	193_46_565	192_45_1139	137_46_140	257_23_786	404_4_1	2110_35_387	206_46_178	300_034_707	75_23_1	267_4_414	553_23_1	228_46_1	93_4_76	11_23_1	50_46_1	2390_46_692	2005_46_326	511_46_40	111_23_586	372_4_87	1764_23_1
339_46_347	158_45_330	193_46_560	192_45_1138	137_46_135	257_23_756	404_4_1	2110_35_351	206_46_165	300_034_701	75_23_1	267_4_436	553_23_1	228_46_1	93_4_68	11_23_1	50_46_1	2390_46_679	2005_46_319	511_46_26	111_23_515	372_4_92	1764_23_1
339_46_368	158_45_311	193_46_551	192_45_1175	137_46_125	257_23_719	404_4_1	2110_35_285	206_46_170	300_034_692	75_23_1	267_4_461	553_23_1	228_46_1	93_4_68	11_23_1	50_46_1	2390_46_681	2005_46_324	511_46_20	111_23_513	372_4_98	1764_23_1
339_46_359	158_45_316	193_46_574	192_45_1195	137_46_116	257_23_643	404_4_1	2110_35_251	206_46_171	300_034_691	75_23_1	267_4_457	553_23_1	228_46_1	93_4_66	11_23_1	50_46_1	2390_46_693	2005_46_326	511_46_23	111_23_499	372_4_110	1764_23_1
339_46_361	158_45_325	193_46_632	192_45_1213	137_46_127	257_23_617	404_4_1	2110_35_219	206_46_170	300_034_690	75_23_1	267_4_462	553_23_1	228_46_1	93_4_51	11_23_1	50_46_1	2390_46_687	2005_46_344	511_46_21	111_23_477	372_4_106	1764_23_1
339_46_352	158_45_318	193_46_673	192_45_1212	137_46_140	257_23_596	404_4_1	2110_35_215	206_46_179	300_034_693	75_23_1	267_4_467	553_23_1	228_46_1	93_4_42	11_23_1	50_46_1	2390_46_694	2005_46_380	511_46_22	111_23_474	372_4_103	1764_23_1
339_46_367	158_45_290	193_46_685	192_45_1231	137_46_142	257_23_608	404_4_1	2110_35_214	206_46_182	300_034_716	75_23_1	267_4_467	553_23_1	228_46_1	93_4_40	11_23_1	50_46_1	2390_46_646	2005_46_375	511_46_24	111_23_491	372_4_95	1764_23_1
339_46_380	158_45_309	193_46_700	192_45_1277	137_46_140	257_23_656	404_4_1	2110_35_205	206_46_193	300_034_705	75_23_1	267_4_485	553_23_1	228_46_1	93_4_34	11_23_1	50_46_1	2390_46_622	2005_46_382	511_46_21	111_23_507	372_4_91	1764_23_1
339_46_355	158_45_335	193_46_719	192_45_1295	137_46_134	257_23_693	404_4_1	2110_35_201	206_46_191	300_034_703	75_23_1	267_4_498	553_23_1	228_46_1	93_4_40	11_23_1	50_46_1	2390_46_571	2005_46_392	511_46_26	111_23_535	372_4_93	1764_23_1
339_46_363	158_45_335	193_46_717	192_45_1364	137_46_130	257_23_738	404_4_1	2110_35_196	206_46_188	300_034_693	75_23_1	267_4_503	553_23_1	228_46_1	93_4_34	11_23_1	50_46_1	2390_46_542	2005_46_386	511_46_25	111_23_532	372_4_102	1764_23_1
339_46_361	158_45_341	193_46_737	192_45_1360	137_46_129	257_23_800	404_4_1	2110_35_175	206_46_179	300_034_690	75_23_1	267_4_512	553_23_1	228_46_1	93_4_31	11_23_1	50_46_1	2390_46_513	2005_46_372	511_46_25	111_23_538	372_4_102	1764_23_1
339_46_374	158_45_342	193_46_709	192_45_1369	137_46_127	257_23_879	404_4_1	2110_35_160	206_46_168	300_034_662	75_23_1	267_4_516	553_23_1	228_46_1	93_4_35	11_23_1	50_46_1	2390_46_494	2005_46_370	511_46_22	111_23_549	372_4_98	1764_23_1
339_46_350	158_45_317	193_46_687	192_45_1335	137_46_138	257_23_996	404_4_1	2110_35_157	206_46_159	300_034_668	75_23_1	267_4_509	553_23_1	228_46_1	93_4_35	11_23_1	50_46_1	2390_46_468	2005_46_375	511_46_23	111_23_539	372_4_89	1764_23_1
339_46_318	158_45_305	193_46_666	192_45_1273	137_46_133	257_23_1061	404_4_1	2110_35_166	206_46_138	300_034_666	75_23_1	267_4_517	553_23_1	228_46_1	93_4_45	11_23_1	50_46_1	2390_46_453	2005_46_379	511_46_20	111_23_504	372_4_102	1764_23_1
339_46_302	158_45_284	193_46_677	192_45_1195	137_46_127	257_23_1114	404_4_1	2110_35_167	206_46_130	300_034_696	75_23_1	267_4_522	553_23_1	228_46_1	93_4_49	11_23_1	50_46_1	2390_46_482	2005_46_372	511_46_19	111_23_490	372_4_110	1764_23_1
339_46_278	158_45_235	193_46_719	192_45_1099	137_46_129	257_23_1132	404_4_1	2110_35_161	206_46_125	300_034_738	75_23_1	267_4_516	553_23_1	228_46_1	93_4_58	11_23_1	50_46_1	2390_46_479	2005_46_400	511_46_25	111_23_434	372_4_111	1764_23_1
339_46_300	158_45_215	193_46_724	192_45_1005	137_46_130	257_23_1109	404_4_1	2110_35_162	206_46_132	300_034_749	75_23_1	267_4_515	553_23_1	228_46_1	93_4_65	11_23_1	50_46_1	2390_46_495	2005_46_430	511_46_33	111_23_389	372_4_112	1764_23_1
339_46_304	158_45_198	193_46_759	192_45_947	137_46_131	257_23_1044	404_4_1	2110_35_174	206_46_138	300_034_788	75_23_1	267_4_503	553_23_1	228_46_1	93_4_72	11_23_1	50_46_1	2390_46_495	2005_46_455	511_46_37	111_23_354	372_4_109	1764_23_1
339_46_317	158_45_175	193_46_755	192_45_975	137_46_131	257_23_963	404_4_1	2110_35_194	206_46_137	300_034_784	75_23_1	267_4_520	553_23_1	228_46_1	93_4_79	11_23_1	50_46_1	2390_46_484	2005_46_472	511_46_38	111_23_308	372_4_114	1764_23_1
339_46_301	158_45_173	193_46_796	192_45_1018	137_46_132	257_23_880	404_4_1	2110_35_203	206_46_138	300_034_795	75_23_1	267_4_531	553_23_1	228_46_1	93_4_86	11_23_1	50_46_1	2390_46_518	2005_46_476	511_46_35	111_23_316	372_4_110	1764_23_1
339_46_279	158_45_194	193_46_825	192_45_1107	137_46_118	257_23_808	404_4_1	2110_35_235	206_46_152	300_034_795	75_23_1	267_4_509	553_23_1	228_46_1	93_4_85	11_23_1	50_46_1	2390_46_512	2005_46_482	511_46_37	111_23_326	372_4_97	1764_23_1
339_46_232	158_45_228	193_46_836	192_45_1209	137_46_105	257_23_811	404_4_1	2110_35_245	206_46_154	300_034_783	75_23_1	267_4_512	553_23_1	228_46_1	93_4_81	11_23_1	50_46_1	2390_46_519	2005_46_496	511_46_34	111_23_324	372_4_79	1764_23_1
339_46_214	158_45_285	193_46_821	192_45_1263	137_46_102	257_23_816	404_4_1	2110_35_254	206_46_163	300_034_769	75_23_1	267_4_505	553_23_1	228_46_1	93_4_81	11_23_1	50_46_1	2390_46_511	2005_46_508	511_46_40	111_23_325	372_4_72	1764_23_1
339_46_215	158_45_326	193_46_817	192_45_1348	137_46_100	257_23_840	404_4_1	2110_35_255	206_46_166	300_034_753	75_23_1	267_4_489	553_23_1	228_46_1	93_4_84	11_23_1	50_46_1	2390_46_482	2005_46_502	511_46_44	111_23_350	372_4_73	1764_23_1
339_46_198	158_45_311	193_46_805	192_45_1368	137_46_103	257_23_840	404_4_1	2110_35_251	206_46_180	300_034_711	75_23_1	267_4_508	553_23_1	228_46_1	93_4_86	11_23_1	50_46_1	2390_46_468	2005_46_524	511_46_40	111_23_373	372_4_81	1764_23_1
339_46_198	158_45_299	193_46_801	192_45_1348	137_46_95	257_23_854	404_4_1	2110_35_227	206_46_184	300_034_686	75_23_1	267_4_508	553_23_1	228_46_1	93_4_87	11_23_1	50_46_1	2390_46_468	2005_46_528	511_46_40	111_23_364	372_4_82	1764_23_1
339_46_181	158_45_263	193_46_815	192_45_1322	137_46_89	257_23_869	404_4_1	2110_35_231	206_46_189	300_034_700	75_23_1	267_4_520	553_23_1	228_46_1	93_4_100	11_23_1	50_46_1	2390_46_488	2005_46_505	511_46_38	111_23_390	372_4_78	1764_23_1
339_46_190	158_45_216	193_46_835	192_45_1252	137_46_92	257_23_906	404_4_1	2110_35_235	206_46_186	300_034_691	75_23_1	267_4_541	553_23_1	228_46_1	93_4_113	11_23_1	50_46_1	2390_46_498	2005_46_485	511_46_39	111_23_392	372_4_66	1764_23_1
339_46_193	158_45_191	193_46_848	192_45_1202	137_46_88	257_23_935	404_4_1	2110_35_217	206_46_199	300_034_694	75_23_1	267_4_566	553_23_1	228_46_1	93_4_125	11_23_1	50_46_1	2390_46_515	2005_46_492	511_46_47	111_23_397	372_4_60	1764_23_1
339_46_182	158_45_183	193_46_891	192_45_1106	137_46_89	257_23_998	404_4_1	2110_35_207	206_46_198	300_034_723	75_23_1	267_4_584	553_23_1	228_46_1	93_4_126	11_23_1	50_46_1	2390_46_539	2005_46_459	511_46_54	111_23_401	372_4_53	1764_23_1
339_46_170	158_45_189	193_46_894	192_45_1051	137_46_75	257_23_1063	404_4_1	2110_35_215	206_46_191	300_034_707	75_23_1	267_4_601	553_23_1	228_46_1	93_4_120	11_23_1	50_46_1	2390_46_538	2005_46_475	511_46_53	111_23_409	372_4_51	1764_23_1
339_46_168	158_45_185	193_46_846	192_45_1064	137_46_58	257_23_1087	404_4_1	2110_35_212	206_46_192	300_034_714	75_23_1	267_4_612	553_23_1	228_46_1	93_4_107	11_23_1	50_46_1	2390_46_534	2005_46_470	511_46_59	111_23_408	372_4_57	1764_23_1
339_46_176	158_45_191	193_46_810	192_45_1068	137_46_65	257_23_1088	404_4_1	2110_35_238	206_46_192	300_034_682	75_23_1	267_4_605	553_23_1	228_46_1	93_4_94	11_23_1	50_46_1	2390_46_548	2005_46_464	511_46_64	111_23_433	372_4_44	1764_23_1
339_46_156	158_45_178	193_46_820	192_45_1129	137_46_72	257_23_1082	404_4_1	2110_35_254	206_46_186	300_034_681	75_23_1	267_4_599	553_23_1	228_46_1	93_4_85	11_23_1	50_46_1	2390_46_567	2005_46_460	511_46_64	111_23_420	372_4_41	1764_23_1
339_46_162	158_45_165	193_46_840	192_45_1208	137_46_78	257_23_1063	404_4_1	2110_35_290	206_46_190	300_034_695	75_23_1	267_4_581	553_23_1	228_46_1	93_4_91	11_23_1	50_46_1	2390_46_547	2005_46_455	511_46_68	111_23_433	372_4_29	1764_23_1
339_46_146	158_45_160	193_46_841	192_45_1286	137_46_89	257_23_1066	404_4_1	2110_35_311	206_46_190	300_034_685	75_23_1	267_4_564	553_23_1	228_46_1	93_4_84	11_23_1	50_46_1	2390_46_548	2005_46_430	511_46_74	111_23_441	372_4_27	1764_23_1
339_46_142	158_45_187	193_46_843	192_45_1347	137_46_85	257_23_1058	404_4_1	2110_35_326	206_46_200	300_034_685	75_23_1	267_4_551	553_23_1	228_46_1	93_4_75	11_23_1	50_46_1	2390_46_528	2005_46_402	511_46_86	111_23_413	372_4_22	1764_23_1
339_46_138	158_45_200	193_46_817	192_45_1413	137_46_83	257_23_1034	404_4_1	2110_35_304	206_46_192	300_034_693	75_23_1	267_4_556	553_23_1	228_46_1	93_4_68	11_23_1	50_46_1	2390_46_512	2005_46_397	511_46_93	111_23_364	372_4_23	1764_23_1
339_46_133	158_45_234	193_46_859	192_45_1373	137_46_88	257_23_964	404_4_1	2110_35_315	206_46_185	300_034_703	75_23_1	267_4_554	553_23_1	228_46_1	93_4_59	11_23_1	50_46_1	2390_46_520	2005_46_367	511_46_101	111_23_310	372_4_19	1764_23_1
339_46_125	158_45_245	193_46_878	192_45_1323	137_46_106	257_23_885	404_4_1	2110_35_290	206_46_177	300_034_707	75_23_1	267_4_580	553_23_1	228_46_1	93_4_64	11_23_1	50_46_1	2390_46_520	2005_46_360	511_46_104	111_23_306	372_4_12	1764_23_1
339_46_129	158_45_254	193_46_910	192_45_1224	137_46_117	257_23_853	404_4_1	2110_35_288	206_46_196	300_034_709	75_23_1	267_4_576	553_23_1	228_46_1	93_4_70	11_23_1	50_46_1	2390_46_533	2005_46_354	511_46_106	111_23_289	372_4_15	1764_23_1
339_46_126	158_45_227	193_46_935	192_45_1077	137_46_117	257_23_797	404_4_1	2110_35_296	206_46_203	300_034_733	75_23_1	267_4_570	553_23_1	228_46_1	93_4_68	11_23_1	50_46_1	2390_46_540	2005_46_345	511_46_120	111_23_295	372_4_12	1764_23_1
339_46_118	158_45_182	193_46_929	192_45_979	137_46_131	257_23_772	404_4_1	2110_35_315	206_46_209	300_034_734	75_23_1	267_4_593	553_23_1	228_46_1	93_4_80	11_23_1	50_46_1	2390_46_562	2005_46_349	511_46_126	111_23_301	372_4_11	1764_23_1
339_46_106	158_45_141	193_46_951	192_45_926	137_46_142	257_23_740	404_4_1	2110_35_324	206_46_208	300_034_773	75_23_1	267_4_604	553_23_1	228_46_1	93_4_88	11_23_1	50_46_1	2390_46_555	2005_46_323	511_46_134	111_23_314	372_4_8	1764_23_1
339_46_104	158_45_126	193_46_943	192_45_939	137_46_149	257_23_723	404_4_1	2110_35_314	206_46_215	300_034_797	75_23_1	267_4_629	553_23_1	228_46_1	93_4_88	11_23_1	50_46_1	2390_46_534	2005_46_321	511_46_130	111_23_341	372_4_3	1764_23_1
339_46_96	158_45_112	193_46_944	192_45_1054	137_46_156	257_23_713	404_4_1	2110_35_307	206_46_208	300_034_801	75_23_1	267_4_607	553_23_1	228_46_1	93_4_99	11_23_1	50_46_1	2390_46_529	2005_46_312	511_46_127	111_23_368	1764_23_1
339_46_98	158_45_141	193_46_920	192_45_1196	137_46_166	257_23_792	404_4_1	2110_35_302	206_46_224	300_034_801	75_23_1	267_4_618	553_23_1	228_46_1	93_4_103	11_23_1	50_46_1	2390_46_519	2005_46_300	511_46_111	111_23_412	1764_23_1
339_46_108	158_45_168	193_46_861	192_45_1370	137_46_175	257_23_882	404_4_1	2110_35_272	206_46_226	300_034_767	75_23_1	267_4_630	553_23_1	228_46_1	93_4_101	11_23_1	50_46_1	2390_46_499	2005_46_312	511_46_97	111_23_436	1764_23_1
339_46_93	158_45_205	193_46_790	192_45_1509	137_46_168	257_23_992	404_4_1	2110_35_273	206_46_216	300_034_748	75_23_1	267_4_595	553_23_1	228_46_1	93_4_114	11_23_1	50_46_1	2390_46_480	2005_46_306	511_46_88	111_23_460	1764_23_1
339_46_86	158_45_230	193_46_723	192_45_1550	137_46_165	257_23_1077	404_4_1	2110_35_274	206_46_202	300_034_738	75_23_1	267_4_586	553_23_1	228_46_1	93_4_125	11_23_1	50_46_1	2390_46_452	2005_46_331	511_46_82	111_23_449	1764_23_1
339_46_75	158_45_237	193_46_686	192_45_1602	137_46_153	257_23_1174	404_4_1	2110_35_265	206_46_192	300_034_723	75_23_1	267_4_580	553_23_1	228_46_1	93_4_123	11_23_1	50_46_1	2390_46_445	2005_46_319	511_46_78	111_23_419	1764_23_1
339_46_74	158_45_224	193_46_662	192_45_1537	137_46_158	257_23_1210	404_4_1	2110_35_255	206_46_192	300_034_749	75_23_1	267_4_566	553_23_1	228_46_1	93_4_128	11_23_1	50_46_1	2390_46_466	2005_46_330	511_46_88	111_23_370	1764_23_1
339_46_76	158_45_169	193_46_644	192_45_1444	137_46_164	257_23_1189	404_4_1	2110_35_231	206_46_177	300_034_767	75_23_1	267_4_571	553_23_1	228_46_1	93_4_117	11_23_1	50_46_1	2390_46_487	2005_46_352	511_46_92	111_23_368	1764_23_1
339_46_74	158_45_123	193_46_641	192_45_1365	137_46_157	257_23_1123	404_4_1	2110_35_234	206_46_175	300_034_762	75_23_1	267_4_587	553_23_1	228_46_1	93_4_118	11_23_1	50_46_1	2390_46_500	2005_46_379	511_46_85	111_23_367	1764_23_1
339_46_67	158_45_96	193_46_650	192_45_1360	137_46_152	257_23_1074	404_4_1	2110_35_240	206_46_166	300_034_775	75_23_1	267_4_596	553_23_1	228_46_1	93_4_121	11_23_1	50_46_1	2390_46_507	2005_46_379	511_46_91	111_23_392	1764_23_1
339_46_61	158_45_90	193_46_676	192_45_1391	137_46_149	257_23_965	404_4_1	2110_35_241	206_46_158	300_034_772	75_23_1	267_4_595	553_23_1	228_46_1	93_4_120	11_23_1	50_46_1	2390_46_502	2005_46_399	511_46_96	111_23_437	1764_23_1
339_46_61	158_45_89	193_46_679	192_45_1457	137_46_145	257_23_821	404_4_1	2110_35_239	206_46_150	300_034_790	75_23_1	267_4_605	553_23_1	228_46_1	93_4_110	11_23_1	50_46_1	2390_46_504	2005_46_380	511_46_102	111_23_492	1764_23_1
339_46_61	158_45_114	193_46_699	192_45_1393	137_46_150	257_23_705	404_4_1	2110_35_258	206_46_151	300_034_838	75_23_1	267_4_634	553_23_1	228_46_1	93_4_102	11_23_1	50_46_1	2390_46_506	2005_46_348	511_46_99	111_23_510	1764_23_1
339_46_70	158_45_137	193_46_729	192_45_1369	137_46_134	257_23_651	404_4_1	2110_35_258	206_46_151	300_034_876	75_23_1	267_4_651	553_23_1	228_46_1	93_4_88	11_23_1	50_46_1	2390_46_506	2005_46_360	511_46_104	111_23_510	1764_23_1
339_46_68	158_45_162	193_46_734	192_45_1339	137_46_119	257_23_634	404_4_1	2110_35_262	206_46_145	300_034_881	75_23_1	267_4_642	553_23_1	228_46_1	93_4_84	11_23_1	50_46_1	2390_46_510	2005_46_350	511_46_112	111_23_519	1764_23_1
339_46_66	158_45_162	193_46_779	192_45_1296	137_46_116	257_23_678	404_4_1	2110_35_255	206_46_138	300_034_893	75_23_1	267_4_671	553_23_1	228_46_1	93_4_78	11_23_1	50_46_1	2390_46_522	2005_46_335	511_46_120	111_23_511	1764_23_1
339_46_80	158_45_150	193_46_783	192_45_1294	137_46_113	257_23_751	404_4_1	2110_35_224	206_46_143	300_034_884	75_23_1	267_4_663	553_23_1	228_46_1	93_4_69	11_23_1	50_46_1	2390_46_511	2005_46_340	511_46_126	111_23_499	1764_23_1
339_46_78	158_45_130	193_46_832	192_45_1290	137_46_114	257_23_821	404_4_1	2110_35_200	206_46_141	300_034_856	75_23_1	267_4_663	553_23_1	228_46_1	93_4_64	11_23_1	50_46_1	2390_46_510	2005_46_348	511_46_122	111_23_483	1764_23_1
339_46_87	158_45_100	193_46_863	192_45_1290	137_46_124	257_23_890	404_4_1	2110_35_189	206_46_132	300_034_849	75_23_1	267_4_664	553_23_1	228_46_1	93_4_55	11_23_1	50_46_1	2390_46_531	2005_46_361	511_46_116	111_23_434	1764_23_1
339_46_82	158_45_94	193_46_906	192_45_1281	137_46_132	257_23_920	404_4_1	2110_35_173	206_46_136	300_034_847	75_23_1	267_4_644	553_23_1	228_46_1	93_4_56	11_23_1	50_46_1	2390_46_542	2005_46_368	511_46_103	111_23_409	1764_23_1
339_46_90	158_45_96	193_46_919	192_45_1271	137_46_138	257_23_971	404_4_1	2110_35_152	206_46_140	300_034_877	75_23_1	267_4_639	553_23_1	228_46_1	93_4_54	11_23_1	50_46_1	2390_46_538	2005_46_377	511_46_101	111_23_395	1764_23_1
339_46_88	158_45_111	193_46_885	192_45_1337	137_46_134	257_23_966	404_4_1	2110_35_152	206_46_137	300_034_866	75_23_1	267_4_637	553_23_1	228_46_1	93_4_58	11_23_1	50_46_1	2390_46_538	2005_46_402	511_46_99	111_23_398	1764_23_1
339_46_94	158_45_115	193_46_885	192_45_1412	137_46_144	257_23_953	404_4_1	2110_35_201	206_46_124	300_034_836	75_23_1	267_4_626	553_23_1	228_46_1	93_4_58	11_23_1	50_46_1	2390_46_515	2005_46_396	511_46_92	111_23_390	1764_23_1
339_46_106	158_45_117	193_46_850	192_45_1397	137_46_144	257_23_959	404_4_1	2110_35_244	206_46_117	300_034_835	75_23_1	267_4_617	553_23_1	228_46_1	93_4_57	11_23_1	50_46_1	2390_46_504	2005_46_423	511_46_90	111_23_374	1764_23_1
339_46_99	158_45_117	193_46_830	192_45_1352	137_46_159	257_23_1012	404_4_1	2110_35_265	206_46_119	300_034_848	75_23_1	267_4_577	553_23_1	228_46_1	93_4_64	11_23_1	50_46_1	2390_46_537	2005_46_422	511_46_87	111_23_384	1764_23_1
339_46_100	158_45_93	193_46_818	192_45_1330	137_46_175	257_23_1062	404_4_1	2110_35_292	206_46_115	300_034_842	75_23_1	267_4_543	553_23_1	228_46_1	93_4_64	11_23_1	50_46_1	2390_46_554	2005_46_455	511_46_85	111_23_400	1764_23_1
339_46_109	158_45_113	193_46_815	192_45_1241	137_46_175	257_23_1094	404_4_1	2110_35_321	206_46_115	300_034_850	75_23_1	267_4_540	553_23_1	228_46_1	93_4_74	11_23_1	50_46_1	2390_46_554	2005_46_476	511_46_86	111_23_440	1764_23_1
339_46_125	158_45_130	193_46_792	192_45_1186	137_46_172	257_23_1075	404_4_1	2110_35_286	206_46_111	300_034_848	75_23_1	267_4_524	553_23_1	228_46_1	93_4_78	11_23_1	50_46_1	2390_46_542	2005_46_508	511_46_94	111_23_461	1764_23_1
339_46_127	158_45_174	193_46_758	192_45_1182	137_46_168	257_23_1053	404_4_1	2110_35_236	206_46_104	300_034_838	75_23_1	267_4_542	553_23_1	228_46_1	93_4_84	11_23_1	50_46_1	2390_46_532	2005_46_548	511_46_96	111_23_511	1764_23_1
339_46_132	158_45_205	193_46_777	192_45_1205	137_46_173	257_23_978	404_4_1	2110_35_225	206_46_109	300_034_834	75_23_1	267_4_514	553_23_1	228_46_1	93_4_91	11_23_1	50_46_1	2390_46_526	2005_46_571	511_46_109	111_23_504	1764_23_1
339_46_147	158_45_246	193_46_751	192_45_1284	137_46_179	257_23_910	404_4_1	2110_35_209	206_46_107	300_034_809	75_23_1	267_4_498	553_23_1	228_46_1	93_4_99	11_23_1	50_46_1	2390_46_513	2005_46_577	511_46_103	111_23_463	1764_23_1
339_46_133	158_45_272	193_46_811	192_45_1357	137_46_176	257_23_873	404_4_1	2110_35_213	206_46_94	300_034_791	75_23_1	267_4_495	553_23_1	228_46_1	93_4_103	11_23_1	50_46_1	2390_46_481	2005_46_560	511_46_105	111_23_435	1764_23_1
339_46_135	158_45_278	193_46_817	192_45_1398	137_46_179	257_23_864	404_4_1	2110_35_260	206_46_104	300_034_778	75_23_1	267_4_479	553_23_1	228_46_1	93_4_111	11_23_1	50_46_1	2390_46_465	2005_46_539	511_46_112	111_23_381	1764_23_1
339_46_139	158_45_248	193_46_830	192_45_1428	137_46_180	257_23_844	404_4_1	2110_35_285	206_46_103	300_034_784	75_23_1	267_4_445	553_23_1	228_46_1	93_4_111	11_23_1	50_46_1	2390_46_477	2005_46_504	511_46_98	111_23_347	1764_23_1
339_46_144	158_45_222	193_46_861	192_45_1430	137_46_184	257_23_797	404_4_1	2110_35_359	206_46_108	300_034_772	75_23_1	267_4_441	553_23_1	228_46_1	93_4_108	11_23_1	50_46_1	2390_46_478	2005_46_500	511_46_85	111_23_309	1764_23_1
339_46_145	158_45_175	193_46_853	192_45_1381	137_46_184	257_23_796	404_4_1	2110_35_442	206_46_111	300_034_759	75_23_1	267_4_440	553_23_1	228_46_1	93_4_113	11_23_1	50_46_1	2390_46_501	2005_46_481	511_46_89	111_23_279	1764_23_1
339_46_148	158_45_146	193_46_884	192_45_1401	137_46_179	257_23_791	404_4_1	2110_35_512	206_46_136	300_034_718	75_23_1	267_4_425	553_23_1	228_46_1	93_4_112	11_23_1	50_46_1	2390_46_498	2005_46_468	511_46_76	111_23_284	1764_23_1
339_46_136	158_45_130	193_46_869	192_45_1431	137_46_171	257_23_798	404_4_1	2110_35_534	206_46_142	300_034_686	75_23_1	267_4_411	553_23_1	228_46_1	93_4_107	11_23_1	50_46_1	2390_46_482	2005_46_467	511_46_75	111_23_332	1764_23_1
339_46_148	158_45_133	193_46_823	192_45_1510	137_46_179	257_23_825	404_4_1	2110_35_541	206_46_139	300_034_646	75_23_1	267_4_410	553_23_1	228_46_1	93_4_93	11_23_1	50_46_1	2390_46_467	2005_46_462	511_46_66	111_23_386	1764_23_1
339_46_148	158_45_125	193_46_788	192_45_1588	137_46_176	257_23_862	404_4_1	2110_35_497	206_46_127	300_034_593	75_23_1	267_4_418	553_23_1	228_46_1	93_4_96	11_23_1	50_46_1	2390_46_472	2005_46_489	511_46_55	111_23_444	1764_23_1
339_46_145	158_45_124	193_46_777	192_45_1552	137_46_173	257_23_884	404_4_1	2110_35_453	206_46_127	300_034_584	75_23_1	267_4_436	553_23_1	228_46_1	93_4_95	11_23_1	50_46_1	2390_46_466	2005_46_480	511_46_51	111_23_506	1764_23_1
339_46_135	158_45_135	193_46_793	192_45_1532	137_46_179	257_23_851	404_4_1	2110_35_387	206_46_118	300_034_601	75_23_1	267_4_453	553_23_1	228_46_1	93_4_94	11_23_1	50_46_1	2390_46_465	2005_46_465	511_46_41	111_23_546	1764_23_1
339_46_129	158_45_129	193_46_797	192_45_1412	137_46_182	257_23_845	404_4_1	2110_35_320	206_46_104	300_034_617	75_23_1	267_4_483	553_23_1	228_46_1	93_4_96	11_23_1	50_46_1	2390_46_502	2005_46_484	511_46_39	111_23_535	1764_23_1
339_46_130	158_45_151	193_46_780	192_45_1308	137_46_187	257_23_792	404_4_1	2110_35_282	206_46_104	300_034_631	75_23_1	267_4_501	553_23_1	228_46_1	93_4_98	11_23_1	50_46_1	2390_46_530	2005_46_474	511_46_48	111_23_517	1764_23_1
339_46_135	158_45_176	193_46_781	192_45_1306	137_46_191	257_23_774	404_4_1	2110_35_259	206_46_113	300_034_651	75_23_1	267_4_523	553_23_1	228_46_1	93_4_98	11_23_1	50_46_1	2390_46_552	2005_46_473	511_46_55	111_23_491	1764_23_1
339_46_134	158_45_184	193_46_813	192_45_1341	137_46_185	257_23_827	404_4_1	2110_35_259	206_46_108	300_034_664	75_23_1	267_4_512	553_23_1	228_46_1	93_4_104	11_23_1	50_46_1	2390_46_543	2005_46_466	511_46_48	111_23_440	1764_23_1
339_46_119	158_45_207	193_46_851	192_45_1344	137_46_190	257_23_840	404_4_1	2110_35_267	206_46_110	300_034_645	75_23_1	267_4_475	553_23_1	228_46_1	93_4_96	11_23_1	50_46_1	2390_46_589	2005_46_458	511_46_45	111_23_398	1764_23_1
339_46_128	158_45_216	193_46_868	192_45_1344	137_46_206	257_23_826	404_4_1	2110_35_286	206_46_98	300_034_647	75_23_1	267_4_461	553_23_1	228_46_1	93_4_93	11_23_1	50_46_1	2390_46_584	2005_46_455	511_46_33	111_23_362	1764_23_1
339_46_139	158_45_220	193_46_893	192_45_1354	137_46_198	257_23_818	404_4_1	2110_35_289	206_46_84	300_034_661	75_23_1	267_4_440	553_23_1	228_46_1	93_4_95	11_23_1	50_46_1	2390_46_601	2005_46_438	511_46_29	111_23_326	1764_23_1
[truncated: 3,946 more rows]
[truncated: 2,115 more columns]
