# Supplementary material for: Environmental change makes robust ecological networks fragile
Source: Nat Commun. 2016 Aug 11;7:12462. doi: 10.1038/ncomms12462 (PMC4987532; doi:10.1038/ncomms12462)
Supplement: Supplementary Data 1 — Host-parasite networks and host extinction sequences in Avida experiments. The compressed archive includes the 100 co-evolved host-parasite networks and the host extinction sequences in the historical scenario. [file ncomms12462-s2.zip › Supplementary_data_S1/host_extinction_sequence_48.csv]

593_2_1	1200_6_1	643_5_4	592_03_7	344_6_5	345_4_4	346_0_4	347_6_2	340_6_2	341_03_3	342_6_12	343_6_3	348_35_1	349_6_4	1653_35_5	960_3_1	594_01_6	2316_4_1	2317_6_1	2314_6_1	2313_4_1	2311_6_1	298_6_5	299_6_6	296_35_6	297_6_8	294_6_5	295_6_3	292_3_9	293_4_1	290_03_5	291_6_10	270_6_3	271_6_1	272_6_9	273_6_2	274_6_5	275_6_15	276_3_3	277_6_4	278_6_2	279_6_1	2262_4_1	2260_0_1	2266_6_1	2267_35_1	2264_2_1	2265_5_1	2442_6_1	2443_6_1
1200_6_1	643_5_4	344_6_6	345_4_5	346_0_5	347_6_2	340_6_2	341_03_2	342_6_14	343_6_1	348_35_1	349_6_6	1653_35_3	594_01_5	2316_4_1	2317_6_2	298_6_6	299_6_5	296_35_5	297_6_9	294_6_6	295_6_4	292_3_5	293_4_1	290_03_7	291_6_10	270_6_5	271_6_1	272_6_12	273_6_1	274_6_5	275_6_15	276_3_5	277_6_4	278_6_3	279_6_1	642_4_4	2262_4_2	2260_0_1	2267_35_1	2442_6_2	2443_6_1	2444_5_2	108_5_12	109_03_15	1370_35_1	102_5_2	103_35_13	100_5_22	101_6_6
344_6_7	345_4_5	346_0_4	347_6_3	340_6_3	341_03_2	342_6_18	343_6_1	348_35_1	349_6_8	2316_4_1	2317_6_2	298_6_8	299_6_7	296_35_4	297_6_8	294_6_4	295_6_4	292_3_1	293_4_1	290_03_5	291_6_10	270_6_2	271_6_1	272_6_16	273_6_1	274_6_7	275_6_17	276_3_8	277_6_2	278_6_2	279_6_1	642_4_4	2442_6_6	2443_6_1	108_5_8	109_03_5	102_5_3	103_35_7	100_5_25	101_6_7	106_6_19	107_5_7	104_35_2	105_4_1	2047_6_1	2044_6_3	2042_6_1	2043_5_1	2040_0_1
344_6_5	345_4_5	346_0_8	347_6_5	340_6_2	342_6_16	343_6_1	348_35_1	349_6_10	2317_6_2	298_6_5	299_6_3	296_35_2	297_6_9	294_6_3	295_6_6	292_3_1	293_4_1	290_03_3	291_6_13	270_6_1	272_6_18	273_6_1	274_6_15	275_6_14	276_3_7	277_6_4	278_6_1	279_6_1	2442_6_11	108_5_14	109_03_6	102_5_4	103_35_6	100_5_30	101_6_4	106_6_13	107_5_9	104_35_2	105_4_3	2047_6_2	2044_6_5	2042_6_1	2043_5_1	2041_6_3	2048_6_3	2686_0_1	2687_5_8	2680_5_4	1655_6_5
625_6_1	527_3_2	165_35_1	798_2_5	1218_5_8	1943_3_1	407_35_6	1254_3_8	1944_6_4	818_6_6	345_4_4	346_0_7	347_6_5	340_6_2	2425_6_3	343_6_1	810_1_1	811_6_4	812_6_7	813_6_12	814_6_4	349_6_14	1799_6_2	718_4_3	717_5_1	716_6_5	1791_03_5	714_35_1	713_0_6	712_5_1	711_56_5	1794_6_11	1491_6_1	1493_6_10	129_6_1	1396_6_2	1498_0_6	2178_6_5	594_01_1	1701_14_5	1702_6_1	916_5_4	1997_3_8	1706_35_1	1061_6_6	2317_6_1	1063_6_2	1062_4_3	1064_2_3	424_5_1
625_6_1	798_2_6	1218_5_9	1943_3_1	407_35_4	1254_3_5	818_6_9	345_4_4	346_0_7	347_6_2	340_6_1	2425_6_4	343_6_1	810_1_1	811_6_3	812_6_3	813_6_12	814_6_5	349_6_16	1799_6_4	739_5_1	718_4_6	717_5_4	716_6_4	1791_03_5	714_35_1	713_0_5	32_35_1	711_56_2	1794_6_12	1491_6_1	1493_6_10	129_6_1	1396_6_3	1498_0_7	2178_6_11	1701_14_3	1702_6_1	916_5_5	1997_3_9	1706_35_7	1061_6_6	2317_6_2	1063_6_4	1062_4_4	1064_2_3	424_5_2	427_35_2	298_6_4	299_6_4
625_6_1	1857_6_8	1218_5_10	1943_3_1	407_35_3	1254_3_4	818_6_14	345_4_4	346_0_10	347_6_1	2425_6_2	343_6_1	811_6_3	813_6_15	814_6_4	349_6_19	1799_6_3	739_5_1	718_4_5	717_5_1	716_6_3	1791_03_6	714_35_1	713_0_5	32_35_1	711_56_1	1794_6_11	1491_6_1	1493_6_6	1396_6_3	1498_0_9	2178_6_5	1701_14_2	1702_6_1	916_5_10	1997_3_9	1706_35_11	1061_6_3	2317_6_1	1063_6_5	1062_4_3	1064_2_1	424_5_3	427_35_3	298_6_4	299_6_2	1667_6_3	297_6_19	195_2_1	1664_56_1
625_6_1	1857_6_5	1218_5_14	1943_3_1	407_35_1	1254_3_2	818_6_17	345_4_1	346_0_4	347_6_1	2425_6_1	343_6_1	811_6_8	813_6_15	814_6_2	349_6_22	1799_6_2	739_5_1	718_4_3	716_6_1	1791_03_6	714_35_1	713_0_1	32_35_1	711_56_1	1794_6_5	1491_6_1	1493_6_4	1396_6_4	1498_0_7	2178_6_6	1701_14_2	1702_6_1	916_5_10	1997_3_14	1706_35_17	1061_6_5	2317_6_1	1063_6_2	1062_4_6	1064_2_3	424_5_8	427_35_1	298_6_2	299_6_2	1667_6_4	297_6_11	195_2_1	1664_56_1	292_3_1
625_6_1	1857_6_9	1943_3_1	818_6_14	345_4_2	346_0_5	347_6_1	342_6_11	343_6_1	811_6_13	813_6_17	814_6_4	349_6_21	1799_6_2	739_5_1	718_4_4	716_6_2	1791_03_8	714_35_1	32_35_1	711_56_2	1794_6_8	1491_6_1	1493_6_5	914_6_2	1498_0_11	2178_6_2	1701_14_2	1702_6_1	916_5_15	1997_3_17	1706_35_17	1061_6_6	2317_6_1	1063_6_2	1062_4_6	1064_2_4	2076_6_14	427_35_1	298_6_2	299_6_1	1667_6_6	297_6_11	195_2_2	1664_56_1	292_3_1	1662_6_9	1661_6_5	291_6_10	1129_6_3
625_6_1	1857_6_10	818_6_12	1263_03_2	346_0_3	347_6_1	342_6_12	343_6_1	811_6_22	813_6_28	814_6_4	349_6_25	1799_6_2	718_4_4	716_6_1	1791_03_15	714_35_1	32_35_1	1794_6_9	1491_6_1	1493_6_5	914_6_1	1498_0_9	2178_6_3	1701_14_2	1702_6_1	916_5_20	1997_3_20	1706_35_11	1061_6_10	2317_6_1	1062_4_6	1064_2_6	2076_6_21	427_35_6	298_6_5	299_6_3	1667_6_5	297_6_16	294_6_2	1664_56_1	292_3_1	1662_6_10	1661_6_3	291_6_11	1129_6_2	1085_2_1	592_03_4	595_6_14	198_56_6
625_6_1	1857_6_9	818_6_11	1263_03_1	346_0_2	347_6_1	342_6_9	343_6_1	811_6_22	813_6_23	814_6_5	349_6_23	1799_6_2	718_4_6	716_6_1	1791_03_29	714_35_1	32_35_1	1794_6_15	1491_6_1	1493_6_3	914_6_1	1498_0_7	1701_14_6	1702_6_1	916_5_23	1997_3_25	1706_35_15	1061_6_5	1060_6_1	1062_4_3	1064_2_5	2076_6_18	427_35_2	298_6_4	299_6_3	1667_6_10	297_6_20	294_6_2	1664_56_2	292_3_1	1662_6_11	1661_6_3	291_6_7	1129_6_3	1085_2_1	592_03_5	595_6_13	198_56_3	1081_1_3
625_6_1	1857_6_9	818_6_8	1263_03_2	346_0_3	347_6_1	342_6_10	343_6_1	811_6_23	813_6_28	814_6_6	349_6_29	1799_6_1	718_4_4	716_6_1	1791_03_29	714_35_1	32_35_1	1794_6_14	1491_6_1	1493_6_2	1498_0_5	1701_14_6	1702_6_1	916_5_18	1997_3_28	1706_35_16	1061_6_11	1060_6_1	1062_4_2	1064_2_6	2076_6_19	427_35_4	298_6_4	299_6_2	1667_6_7	297_6_22	294_6_2	1664_56_1	292_3_1	1662_6_9	1661_6_1	291_6_5	1129_6_1	1085_2_1	592_03_1	595_6_11	198_56_3	1081_1_2	1080_2_1
625_6_1	818_6_11	1263_03_3	347_6_1	342_6_12	343_6_1	811_6_20	813_6_20	814_6_11	349_6_28	718_4_5	716_6_2	1791_03_30	714_35_1	32_35_1	1794_6_9	1491_6_1	1493_6_3	1498_0_1	1701_14_7	1702_6_1	916_5_28	1997_3_40	1706_35_14	1061_6_12	1060_6_1	1062_4_1	1064_2_8	2076_6_13	427_35_7	298_6_2	299_6_1	1667_6_9	297_6_12	294_6_6	1664_56_1	292_3_1	1662_6_2	291_6_4	1129_6_1	1085_2_1	592_03_5	595_6_10	198_56_2	1081_1_2	1080_2_1	195_2_5	194_5_14	191_5_36	190_6_14
625_6_1	818_6_10	1263_03_4	347_6_1	342_6_9	343_6_1	811_6_25	813_6_21	814_6_9	349_6_28	718_4_8	716_6_1	1791_03_29	714_35_1	32_35_1	1794_6_4	1491_6_1	1493_6_4	1701_14_3	1702_6_1	916_5_22	1997_3_40	1706_35_10	1061_6_15	1060_6_1	1062_4_1	1064_2_7	424_5_14	427_35_6	298_6_3	299_6_1	1667_6_3	297_6_11	294_6_3	1655_6_4	292_3_1	1662_6_3	291_6_2	590_6_16	1085_2_1	592_03_1	595_6_13	1081_1_6	1080_2_1	195_2_5	194_5_19	191_5_32	190_6_16	193_6_39	192_2_1
625_6_1	818_6_13	1263_03_5	347_6_1	342_6_18	343_6_1	811_6_24	813_6_27	814_6_9	349_6_24	718_4_6	1791_03_24	714_35_1	1794_6_5	1491_6_1	1493_6_4	1701_14_1	1702_6_1	916_5_21	1997_3_36	1706_35_9	1061_6_14	1060_6_1	1064_2_8	424_5_9	427_35_10	298_6_2	299_6_1	1667_6_6	297_6_4	294_6_2	1655_6_5	292_3_1	1662_6_2	291_6_2	590_6_11	1085_2_1	592_03_2	595_6_8	1081_1_7	1080_2_1	195_2_6	194_5_19	191_5_40	190_6_14	193_6_29	192_2_1	272_6_44	273_6_1	274_6_20
625_6_1	818_6_12	1263_03_5	347_6_1	342_6_20	343_6_1	811_6_30	813_6_37	814_6_10	349_6_23	718_4_6	1791_03_16	714_35_1	1794_6_5	1491_6_1	1493_6_2	1701_14_1	1702_6_1	916_5_15	1997_3_37	1706_35_8	1061_6_20	1060_6_1	1064_2_6	424_5_4	427_35_19	298_6_3	299_6_1	1667_6_4	297_6_3	294_6_1	1655_6_4	292_3_1	1662_6_1	291_6_2	590_6_12	1085_2_1	592_03_4	595_6_5	1081_1_6	1080_2_1	195_2_5	194_5_22	191_5_33	190_6_22	193_6_42	192_2_1	272_6_39	273_6_1	274_6_18
625_6_1	818_6_16	1263_03_8	347_6_1	342_6_24	343_6_1	811_6_27	813_6_42	814_6_12	349_6_29	718_4_5	1791_03_18	714_35_1	1794_6_3	1491_6_1	1493_6_4	1702_6_1	916_5_15	1997_3_24	1706_35_11	1061_6_12	1060_6_1	1064_2_4	424_5_2	427_35_27	298_6_1	299_6_1	1667_6_5	297_6_1	294_6_1	1655_6_3	292_3_1	1662_6_2	291_6_1	590_6_11	1085_2_1	592_03_1	595_6_7	1081_1_3	1080_2_1	195_2_6	194_5_32	191_5_46	190_6_22	193_6_37	192_2_1	272_6_41	273_6_1	274_6_21	275_6_4
818_6_13	1263_03_6	347_6_1	342_6_26	343_6_1	811_6_29	813_6_50	814_6_6	349_6_26	718_4_10	1791_03_16	714_35_1	1794_6_4	1491_6_1	1493_6_3	1702_6_1	916_5_22	1997_3_24	1706_35_9	1061_6_12	1060_6_1	1064_2_4	424_5_2	1258_5_17	299_6_1	1667_6_6	294_6_1	426_56_1	292_3_1	1662_6_4	291_6_1	590_6_10	1085_2_1	595_6_8	1081_1_4	1080_2_1	195_2_4	194_5_25	191_5_37	190_6_20	193_6_34	192_2_1	272_6_45	273_6_1	274_6_24	275_6_4	2825_6_32	2545_3_7	1104_5_5	1409_6_24
818_6_16	1263_03_4	347_6_1	342_6_34	343_6_1	811_6_32	813_6_50	814_6_6	349_6_24	718_4_11	1791_03_16	714_35_1	1794_6_7	1491_6_1	1493_6_2	1702_6_1	422_6_1	1997_3_21	1706_35_9	1061_6_9	1060_6_1	1064_2_2	424_5_3	1258_5_12	299_6_1	1667_6_7	294_6_1	426_56_1	292_3_1	1662_6_1	291_6_1	590_6_11	1085_2_1	595_6_13	1081_1_4	1080_2_1	195_2_5	194_5_29	191_5_34	190_6_15	193_6_25	192_2_1	272_6_37	273_6_1	274_6_28	275_6_2	2825_6_30	2545_3_9	1104_5_5	1409_6_19
818_6_16	1263_03_5	347_6_1	342_6_31	343_6_1	811_6_38	813_6_55	814_6_8	349_6_20	718_4_8	1791_03_19	714_35_1	1794_6_3	1491_6_1	1493_6_2	1702_6_1	422_6_1	1997_3_19	1706_35_3	1061_6_4	1060_6_1	1064_2_1	424_5_2	1258_5_11	299_6_1	1667_6_6	294_6_1	426_56_1	292_3_1	293_4_1	291_6_1	590_6_12	1085_2_1	595_6_10	1081_1_8	1080_2_1	195_2_5	194_5_32	191_5_27	190_6_23	193_6_24	192_2_1	272_6_51	273_6_1	274_6_30	275_6_4	2825_6_33	2545_3_5	1104_5_5	1409_6_20
818_6_8	1263_03_2	347_6_1	342_6_38	343_6_1	811_6_29	813_6_55	814_6_8	349_6_16	718_4_12	1791_03_22	1794_6_1	1493_6_1	1702_6_1	422_6_1	1997_3_13	1706_35_3	1061_6_3	1060_6_1	1064_2_1	424_5_2	1258_5_6	299_6_1	1667_6_7	294_6_1	426_56_1	292_3_1	293_4_1	291_6_1	590_6_21	1085_2_1	595_6_14	1081_1_5	1080_2_1	195_2_7	194_5_29	191_5_30	190_6_17	193_6_13	192_2_1	272_6_51	273_6_1	274_6_30	275_6_5	2825_6_34	2545_3_9	1104_5_10	1409_6_19	1408_5_1	521_6_6
818_6_7	1263_03_2	347_6_1	342_6_31	343_6_1	811_6_42	813_6_61	814_6_13	349_6_12	718_4_13	1791_03_23	1794_6_1	1493_6_1	1702_6_1	422_6_1	1997_3_15	1706_35_3	1061_6_1	1060_6_1	1064_2_1	424_5_2	1258_5_4	299_6_1	1667_6_11	294_6_1	426_56_1	292_3_1	293_4_1	291_6_1	590_6_23	595_6_15	1081_1_4	1080_2_1	195_2_9	194_5_28	191_5_23	190_6_18	193_6_10	192_2_1	272_6_54	273_6_1	274_6_30	275_6_7	2825_6_36	2545_3_8	1104_5_8	1409_6_16	1408_5_1	521_6_7	522_6_4
818_6_7	1263_03_3	347_6_1	342_6_34	343_6_1	811_6_43	813_6_57	814_6_10	349_6_10	718_4_19	1791_03_27	1493_6_1	1702_6_1	422_6_1	1997_3_8	1706_35_3	1061_6_2	1060_6_1	1064_2_1	424_5_3	1258_5_1	299_6_1	1667_6_13	294_6_1	426_56_1	292_3_1	293_4_1	291_6_1	590_6_27	595_6_12	1081_1_2	1080_2_1	195_2_9	194_5_37	191_5_15	190_6_21	193_6_7	192_2_1	272_6_55	273_6_1	274_6_30	275_6_7	2825_6_31	2545_3_9	1104_5_8	1409_6_21	1408_5_1	521_6_4	522_6_4	1402_6_23
818_6_10	1263_03_1	347_6_1	342_6_37	343_6_1	811_6_48	813_6_77	814_6_14	349_6_10	718_4_21	1791_03_28	1493_6_1	1702_6_1	422_6_1	1625_6_7	1706_35_4	1061_6_2	1060_6_1	1064_2_1	424_5_3	299_6_1	1667_6_14	294_6_1	426_56_1	292_3_1	293_4_1	291_6_1	590_6_25	595_6_13	1081_1_3	1080_2_1	195_2_13	194_5_30	191_5_11	190_6_15	193_6_7	272_6_47	273_6_1	274_6_34	275_6_5	2825_6_32	2545_3_12	1104_5_6	1409_6_17	1408_5_1	521_6_3	522_6_4	1402_6_19	1016_5_1	1406_6_15
818_6_10	347_6_1	342_6_42	343_6_1	811_6_47	813_6_72	814_6_16	349_6_21	718_4_21	1791_03_15	1493_6_1	1702_6_1	422_6_1	1625_6_3	1706_35_2	1061_6_6	1060_6_1	1064_2_1	424_5_7	299_6_1	1667_6_11	294_6_1	426_56_1	292_3_1	293_4_1	291_6_1	590_6_20	595_6_8	1081_1_2	1080_2_1	195_2_10	194_5_36	191_5_7	190_6_14	193_6_8	272_6_40	273_6_1	274_6_38	275_6_7	2825_6_29	2545_3_26	1104_5_5	1409_6_20	1408_5_1	521_6_2	522_6_3	1402_6_18	1016_5_1	1406_6_13	2442_6_11
818_6_14	347_6_1	342_6_51	343_6_1	811_6_41	813_6_82	814_6_19	349_6_18	718_4_15	1791_03_22	1702_6_1	422_6_1	1625_6_4	1706_35_4	1061_6_9	1060_6_1	1064_2_1	424_5_6	299_6_1	1667_6_9	294_6_1	426_56_1	292_3_1	293_4_1	291_6_1	590_6_20	595_6_11	1081_1_3	1080_2_1	195_2_11	194_5_36	191_5_7	190_6_13	193_6_3	272_6_45	273_6_1	274_6_33	275_6_12	2825_6_38	2545_3_35	1104_5_4	1409_6_24	1408_5_1	521_6_3	522_6_1	1402_6_19	1016_5_1	1406_6_17	2442_6_10	1335_6_1
818_6_9	347_6_1	342_6_59	343_6_1	811_6_23	813_6_56	814_6_21	349_6_15	718_4_15	1791_03_30	1702_6_1	422_6_1	1625_6_7	1706_35_5	1061_6_15	1060_6_1	1064_2_1	424_5_5	299_6_1	1667_6_6	294_6_1	426_56_1	292_3_1	293_4_1	291_6_1	590_6_18	595_6_10	1081_1_2	1080_2_1	195_2_8	194_5_41	191_5_5	190_6_12	193_6_3	272_6_45	273_6_1	274_6_34	275_6_8	2825_6_40	2545_3_32	1104_5_6	1409_6_28	1408_5_1	521_6_3	522_6_1	1402_6_22	1016_5_1	1406_6_19	2442_6_9	1335_6_1
818_6_11	347_6_1	342_6_57	343_6_1	811_6_24	813_6_71	814_6_23	349_6_13	718_4_14	1791_03_33	1702_6_1	422_6_1	1625_6_6	1706_35_9	1061_6_12	1060_6_1	1064_2_1	424_5_9	299_6_1	1667_6_9	294_6_1	426_56_1	292_3_1	293_4_1	291_6_1	590_6_13	595_6_15	1081_1_2	1080_2_1	195_2_11	194_5_37	191_5_5	190_6_10	193_6_2	272_6_50	273_6_1	274_6_31	275_6_8	2825_6_33	2545_3_37	1409_6_30	1408_5_1	521_6_3	1402_6_11	1016_5_1	1406_6_24	2442_6_9	1335_6_1	440_6_1	444_35_45
818_6_9	347_6_1	342_6_61	343_6_1	811_6_25	813_6_55	814_6_28	349_6_8	718_4_17	1791_03_35	1702_6_1	422_6_1	1625_6_5	1706_35_7	1061_6_13	1060_6_1	1064_2_1	424_5_7	299_6_1	1667_6_12	294_6_1	426_56_1	292_3_1	293_4_1	291_6_1	590_6_9	595_6_19	1081_1_1	1080_2_1	195_2_9	194_5_40	191_5_3	190_6_6	193_6_3	272_6_62	273_6_1	274_6_35	275_6_9	2825_6_28	2545_3_32	1409_6_48	1408_5_1	521_6_3	1402_6_15	1016_5_1	1406_6_22	2442_6_10	1335_6_1	444_35_52	108_5_16
818_6_14	347_6_1	342_6_59	343_6_1	811_6_19	813_6_70	814_6_21	349_6_6	718_4_18	1791_03_28	129_6_1	1702_6_1	422_6_1	1625_6_1	1706_35_4	1061_6_4	1060_6_1	1064_2_1	424_5_4	299_6_1	1667_6_9	294_6_1	426_56_1	292_3_1	293_4_1	291_6_1	590_6_9	595_6_13	1081_1_1	1080_2_1	195_2_5	194_5_45	191_5_4	190_6_6	193_6_2	272_6_72	273_6_1	274_6_33	275_6_11	2825_6_20	2545_3_33	1409_6_37	1408_5_1	521_6_1	1402_6_14	1016_5_1	1406_6_31	2442_6_8	1335_6_1	444_35_43
344_6_17	347_6_1	342_6_71	343_6_1	811_6_19	813_6_54	814_6_21	349_6_6	718_4_12	1791_03_31	129_6_1	1702_6_1	422_6_1	1625_6_2	1706_35_1	1061_6_5	1060_6_1	1064_2_1	424_5_1	299_6_1	1667_6_9	294_6_1	426_56_1	292_3_1	293_4_1	291_6_1	590_6_9	595_6_16	1081_1_1	1080_2_1	195_2_1	194_5_51	191_5_4	190_6_2	193_6_2	272_6_59	273_6_1	274_6_32	275_6_7	2825_6_11	2545_3_24	1409_6_29	1408_5_1	521_6_1	1402_6_18	1016_5_1	1406_6_29	2442_6_5	1335_6_1	444_35_31
344_6_18	347_6_1	342_6_61	343_6_1	811_6_19	813_6_63	814_6_24	349_6_6	718_4_13	1791_03_28	129_6_1	1702_6_1	422_6_1	1625_6_4	1061_6_3	1060_6_1	1064_2_1	299_6_1	1667_6_8	294_6_1	426_56_1	292_3_1	293_4_1	291_6_1	590_6_5	595_6_13	1081_1_1	1080_2_1	194_5_45	191_5_1	1125_6_1	193_6_1	272_6_60	273_6_1	274_6_35	275_6_7	2825_6_12	2545_3_18	1409_6_31	1402_6_16	1016_5_1	1406_6_30	2442_6_7	1335_6_1	444_35_19	108_5_11	109_03_94	102_5_1	100_5_3	101_6_1
344_6_18	347_6_1	342_6_64	343_6_1	811_6_22	813_6_58	814_6_38	349_6_5	718_4_12	1791_03_22	129_6_1	1702_6_1	422_6_1	1625_6_2	1061_6_6	1060_6_1	1064_2_1	299_6_1	1667_6_3	294_6_1	426_56_1	292_3_1	293_4_1	291_6_1	590_6_4	595_6_11	1081_1_1	1080_2_1	194_5_45	191_5_1	1125_6_1	1126_5_1	272_6_52	273_6_1	274_6_43	275_6_4	2825_6_11	2545_3_18	1409_6_34	1402_6_11	1016_5_1	1406_6_31	2442_6_5	1335_6_1	444_35_19	108_5_8	109_03_112	102_5_1	100_5_2	101_6_1
344_6_14	347_6_1	342_6_58	343_6_1	811_6_23	813_6_62	814_6_46	349_6_8	718_4_10	1791_03_26	129_6_1	1702_6_1	422_6_1	1061_6_7	1060_6_1	299_6_1	1667_6_3	294_6_1	426_56_1	292_3_1	293_4_1	291_6_1	590_6_5	595_6_8	1081_1_1	1080_2_1	194_5_38	191_5_1	1125_6_1	1126_5_1	272_6_48	273_6_1	274_6_40	275_6_1	2825_6_8	2545_3_24	1409_6_26	1402_6_12	1016_5_1	1406_6_25	2442_6_6	1335_6_1	444_35_24	108_5_7	109_03_109	102_5_1	100_5_1	101_6_1	106_6_14	107_5_2
344_6_17	347_6_1	342_6_65	343_6_1	811_6_26	813_6_66	814_6_48	349_6_6	718_4_14	1791_03_24	129_6_1	1702_6_1	422_6_1	1061_6_6	1060_6_1	299_6_1	1667_6_2	294_6_1	426_56_1	292_3_1	293_4_1	291_6_1	590_6_3	595_6_5	1081_1_1	1080_2_1	194_5_46	191_5_1	1125_6_1	1126_5_1	272_6_40	274_6_41	275_6_1	2825_6_9	2545_3_20	1409_6_27	1402_6_10	1016_5_1	1406_6_20	2442_6_5	1335_6_1	444_35_21	108_5_5	109_03_109	102_5_1	100_5_1	101_6_1	106_6_13	104_35_1	2044_6_65
818_6_5	342_6_58	343_6_1	811_6_31	813_6_67	814_6_52	349_6_5	718_4_12	1791_03_34	129_6_1	1702_6_1	422_6_1	1061_6_6	1060_6_1	299_6_1	294_6_1	426_56_1	292_3_1	293_4_1	291_6_1	590_6_6	595_6_9	1080_2_1	194_5_43	191_5_1	1125_6_1	1126_5_1	272_6_34	274_6_49	275_6_1	2825_6_12	2545_3_16	1409_6_22	1402_6_6	1016_5_1	529_013_18	2442_6_2	1335_6_1	444_35_26	108_5_4	109_03_96	102_5_1	100_5_1	101_6_1	106_6_14	104_35_1	2044_6_64	38_0_30	33_6_9	32_35_1
818_6_1	342_6_66	343_6_1	811_6_28	813_6_65	814_6_50	349_6_4	718_4_25	1791_03_38	129_6_1	1702_6_1	422_6_1	1061_6_9	1060_6_1	299_6_1	294_6_1	426_56_1	292_3_1	293_4_1	291_6_1	590_6_5	595_6_7	1080_2_1	194_5_56	191_5_1	1126_5_1	272_6_43	274_6_48	275_6_1	2825_6_8	2545_3_9	1409_6_17	1402_6_3	1016_5_1	529_013_22	2442_6_3	1335_6_1	444_35_16	108_5_2	109_03_104	102_5_1	100_5_1	101_6_1	106_6_17	104_35_1	2044_6_64	38_0_30	33_6_9	32_35_1	31_6_18
818_6_1	342_6_46	343_6_1	811_6_24	813_6_65	814_6_57	349_6_5	718_4_22	1791_03_40	129_6_1	1702_6_1	422_6_1	1061_6_11	1060_6_1	299_6_1	294_6_1	912_35_16	292_3_1	293_4_1	291_6_1	590_6_5	595_6_8	1080_2_1	194_5_57	191_5_1	1126_5_1	272_6_36	274_6_51	275_6_1	2825_6_6	2545_3_9	1409_6_14	1402_6_4	1016_5_1	529_013_19	2442_6_3	1335_6_1	444_35_18	108_5_4	109_03_98	102_5_1	100_5_1	101_6_1	106_6_19	104_35_1	2044_6_62	38_0_20	33_6_4	32_35_1	31_6_13
344_6_18	342_6_53	343_6_1	811_6_19	813_6_61	814_6_61	349_6_1	718_4_23	1791_03_37	129_6_1	1702_6_1	422_6_1	1061_6_22	1060_6_1	299_6_1	294_6_1	912_35_16	292_3_1	291_6_1	590_6_4	595_6_10	1080_2_1	194_5_59	191_5_1	1126_5_1	272_6_36	274_6_47	275_6_1	2825_6_9	2545_3_5	1409_6_16	1402_6_3	1016_5_1	529_013_11	2442_6_2	1335_6_1	444_35_18	108_5_2	109_03_89	102_5_1	100_5_1	101_6_1	106_6_24	104_35_1	2044_6_58	38_0_12	33_6_7	32_35_1	31_6_25	35_6_1
344_6_15	342_6_54	343_6_1	811_6_21	813_6_55	814_6_58	718_4_25	1791_03_38	1702_6_1	422_6_1	1061_6_18	1060_6_1	299_6_1	294_6_1	912_35_19	292_3_1	291_6_1	590_6_1	595_6_14	1080_2_1	194_5_63	191_5_1	1126_5_1	272_6_30	274_6_51	275_6_1	2825_6_7	2545_3_4	1409_6_12	1016_5_1	1406_6_25	2442_6_2	1335_6_1	444_35_16	108_5_2	109_03_86	102_5_1	100_5_1	101_6_1	106_6_22	2044_6_58	38_0_6	33_6_11	31_6_21	35_6_1	643_5_1	438_35_2	435_4_43	433_2_1	2163_6_3
1269_6_25	215_1_50	1300_6_10	1147_5_18	565_6_37	211_03_49	667_35_97	2652_03_61	1261_6_1	1952_6_22	953_5_1	1306_6_13	764_6_10	342_6_70	131_6_1	498_35_5	499_6_46	134_6_10	1146_6_3	139_35_20	1812_6_1	491_6_18	492_6_1	24_35_1	690_6_11	691_35_39	980_6_10	23_35_22	2486_6_10	1029_6_22	1303_6_50	1548_6_1	1371_6_1	2455_5_39	938_5_41	4_35_30	401_6_78	2401_6_15	811_6_18	2017_5_26	813_6_45	814_6_63	1582_5_13	994_5_13	618_6_16	1314_5_97	1159_6_16	7_6_1	718_4_30	1155_6_16
1269_6_22	215_1_49	1300_6_8	1147_5_24	565_6_28	211_03_41	667_35_102	2652_03_55	1261_6_1	1952_6_20	953_5_1	1306_6_12	764_6_13	342_6_83	131_6_1	498_35_3	499_6_46	134_6_12	1146_6_1	139_35_21	1812_6_1	491_6_21	492_6_1	24_35_1	690_6_6	691_35_32	980_6_7	23_35_17	2486_6_8	1029_6_27	1303_6_51	1548_6_1	1371_6_1	2455_5_41	938_5_36	4_35_29	401_6_99	2401_6_15	811_6_14	2017_5_20	813_6_46	814_6_64	1582_5_7	994_5_10	618_6_20	1314_5_88	1159_6_17	7_6_1	718_4_30	1155_6_16
1269_6_25	215_1_58	1300_6_6	1147_5_24	565_6_32	211_03_42	667_35_85	2652_03_56	1261_6_1	1952_6_26	953_5_1	1306_6_12	764_6_12	342_6_97	131_6_1	498_35_1	499_6_37	134_6_12	139_35_18	1812_6_1	491_6_21	492_6_1	24_35_1	690_6_6	691_35_36	980_6_8	23_35_16	2486_6_6	1029_6_21	1303_6_44	1548_6_1	1371_6_1	2455_5_34	938_5_33	4_35_27	401_6_96	2401_6_13	811_6_10	2017_5_15	813_6_38	814_6_63	1582_5_3	994_5_14	618_6_12	1314_5_110	1159_6_9	7_6_1	718_4_36	1155_6_12	676_5_30
1269_6_18	215_1_60	1300_6_10	1147_5_29	565_6_22	211_03_39	667_35_93	2652_03_62	1261_6_1	1952_6_22	953_5_1	1306_6_13	764_6_8	342_6_90	131_6_1	498_35_1	499_6_36	134_6_11	139_35_15	1812_6_1	491_6_27	492_6_1	24_35_1	690_6_3	691_35_40	980_6_5	23_35_9	2486_6_9	1029_6_23	1303_6_41	1548_6_1	344_6_12	2455_5_40	938_5_29	4_35_24	401_6_101	2401_6_5	811_6_14	2017_5_17	813_6_36	814_6_72	1582_5_1	994_5_14	618_6_12	1314_5_99	1159_6_12	7_6_1	718_4_34	1155_6_11	676_5_31
1269_6_23	215_1_55	1300_6_12	1147_5_16	565_6_29	211_03_31	667_35_79	2652_03_68	1261_6_1	1952_6_21	953_5_1	1306_6_15	218_6_14	342_6_97	131_6_1	498_35_4	499_6_40	134_6_9	139_35_17	491_6_24	492_6_1	24_35_1	690_6_3	691_35_45	980_6_6	23_35_7	2486_6_10	1029_6_19	1303_6_34	1548_6_1	344_6_14	2455_5_33	938_5_29	4_35_23	401_6_104	2401_6_6	811_6_21	2017_5_16	813_6_30	814_6_70	1462_4_1	994_5_20	595_6_14	1314_5_108	1159_6_11	7_6_1	718_4_34	1155_6_17	676_5_40	136_6_1
1269_6_16	215_1_77	1300_6_14	1147_5_12	565_6_27	211_03_29	667_35_68	2652_03_62	1261_6_1	1952_6_15	953_5_1	1306_6_11	218_6_14	342_6_87	131_6_1	498_35_10	499_6_40	134_6_14	139_35_15	491_6_33	492_6_1	24_35_1	690_6_1	691_35_37	980_6_11	23_35_7	2486_6_7	1029_6_19	1303_6_40	1548_6_1	344_6_21	2455_5_32	938_5_29	4_35_24	401_6_113	2401_6_4	811_6_30	2017_5_7	813_6_37	814_6_67	1462_4_1	994_5_20	595_6_8	1314_5_102	1159_6_18	7_6_1	718_4_30	1155_6_16	676_5_42	136_6_1
1269_6_11	215_1_64	1300_6_17	1147_5_9	565_6_30	211_03_33	667_35_61	2652_03_53	1261_6_1	1952_6_22	953_5_1	1306_6_16	218_6_15	342_6_100	131_6_1	498_35_15	499_6_48	134_6_12	139_35_15	491_6_45	492_6_1	24_35_1	86_6_1	691_35_28	980_6_10	23_35_4	2486_6_6	1029_6_23	1303_6_35	1548_6_1	344_6_20	2455_5_32	938_5_40	4_35_24	401_6_104	2401_6_4	811_6_28	2017_5_6	813_6_40	814_6_65	1462_4_1	994_5_21	595_6_4	1314_5_110	1159_6_16	7_6_1	718_4_33	1155_6_16	676_5_48	136_6_1
1269_6_10	215_1_71	1300_6_19	1147_5_5	565_6_26	211_03_25	667_35_63	2652_03_47	1261_6_1	1952_6_21	953_5_1	1306_6_14	218_6_28	342_6_87	131_6_1	498_35_11	499_6_52	134_6_22	139_35_11	491_6_33	492_6_1	24_35_1	86_6_1	691_35_28	980_6_11	23_35_5	2486_6_6	1029_6_25	1303_6_34	1548_6_1	344_6_23	2455_5_40	938_5_30	4_35_28	401_6_114	2401_6_2	811_6_27	2017_5_5	813_6_34	814_6_69	1462_4_1	994_5_14	595_6_7	1314_5_94	1159_6_16	7_6_1	718_4_32	1155_6_15	676_5_38	136_6_1
1269_6_10	215_1_68	1300_6_18	1147_5_1	565_6_22	211_03_32	667_35_67	2652_03_42	1261_6_1	1952_6_25	953_5_1	1306_6_15	218_6_25	342_6_89	131_6_1	498_35_4	499_6_55	134_6_19	139_35_8	491_6_39	492_6_1	24_35_1	86_6_1	691_35_27	980_6_7	23_35_6	2486_6_7	1029_6_27	1303_6_15	1548_6_1	344_6_16	2455_5_41	938_5_28	4_35_22	401_6_105	811_6_26	2017_5_10	813_6_30	814_6_78	1462_4_1	994_5_11	595_6_7	1314_5_86	1159_6_15	7_6_1	718_4_39	1155_6_12	676_5_37	136_6_1	618_6_11
1269_6_9	215_1_80	1300_6_19	1147_5_1	565_6_21	211_03_41	667_35_81	2652_03_38	1261_6_1	1952_6_21	953_5_1	1306_6_11	218_6_32	342_6_72	131_6_1	498_35_3	499_6_50	134_6_15	139_35_7	491_6_50	492_6_1	24_35_1	86_6_1	691_35_23	980_6_12	23_35_5	2486_6_5	1029_6_26	1303_6_13	1548_6_1	344_6_8	2455_5_40	938_5_23	4_35_17	401_6_117	811_6_24	2017_5_7	813_6_27	814_6_76	1462_4_1	994_5_2	595_6_9	1314_5_90	1159_6_21	7_6_1	718_4_34	1155_6_13	676_5_30	136_6_1	618_6_8
1269_6_13	215_1_72	1300_6_23	565_6_14	211_03_65	667_35_92	2652_03_33	1261_6_1	1952_6_30	1306_6_11	218_6_18	342_6_70	131_6_1	498_35_3	499_6_44	134_6_16	139_35_5	491_6_47	492_6_1	24_35_1	86_6_1	691_35_18	980_6_11	23_35_9	2486_6_5	1029_6_29	1303_6_7	1548_6_1	344_6_1	2455_5_55	938_5_17	4_35_10	401_6_123	811_6_32	2017_5_13	813_6_26	814_6_75	1462_4_1	994_5_2	595_6_11	1314_5_92	1159_6_22	7_6_1	718_4_31	1155_6_15	676_5_26	136_6_1	618_6_8	122_5_28	260_5_1
1269_6_7	215_1_67	1300_6_25	565_6_16	211_03_71	667_35_114	2652_03_29	1261_6_1	1952_6_24	1306_6_9	218_6_19	342_6_79	131_6_1	498_35_2	499_6_43	134_6_19	139_35_2	491_6_44	492_6_1	86_6_1	691_35_15	980_6_20	23_35_6	2486_6_3	1029_6_28	1303_6_6	1548_6_1	344_6_1	2455_5_59	938_5_21	4_35_10	401_6_119	811_6_25	2017_5_11	813_6_25	814_6_60	1462_4_1	994_5_1	595_6_17	1314_5_92	1159_6_31	7_6_1	718_4_42	1155_6_14	676_5_22	136_6_1	618_6_8	122_5_30	260_5_1	127_6_32
1269_6_8	215_1_64	1300_6_17	565_6_19	211_03_73	667_35_172	2652_03_25	1261_6_1	1952_6_32	1306_6_9	218_6_20	342_6_93	131_6_1	498_35_1	499_6_31	134_6_20	139_35_1	491_6_55	492_6_1	86_6_1	691_35_16	980_6_23	23_35_3	2486_6_2	1029_6_41	1303_6_3	1548_6_1	344_6_1	2455_5_70	938_5_22	4_35_16	401_6_116	811_6_21	2017_5_15	813_6_22	814_6_80	1462_4_1	1095_3_51	595_6_11	1314_5_78	1159_6_27	7_6_1	718_4_38	1155_6_11	676_5_21	136_6_1	618_6_9	122_5_31	260_5_1	127_6_29
1269_6_5	215_1_74	1300_6_16	565_6_23	211_03_72	667_35_217	2652_03_23	1261_6_1	1952_6_30	1306_6_5	218_6_23	342_6_90	131_6_1	499_6_24	134_6_19	496_5_15	491_6_49	492_6_1	86_6_1	691_35_19	980_6_17	323_6_1	2486_6_1	1029_6_35	1303_6_4	1548_6_1	344_6_1	2455_5_69	938_5_21	4_35_23	401_6_109	811_6_18	2017_5_10	813_6_21	814_6_81	1462_4_1	1095_3_70	595_6_14	1314_5_68	1159_6_26	7_6_1	718_4_36	1155_6_16	676_5_15	136_6_1	618_6_11	122_5_43	260_5_1	127_6_23	129_6_1
1269_6_4	215_1_79	1300_6_19	565_6_22	211_03_59	667_35_221	2652_03_38	1261_6_1	1952_6_34	1306_6_2	218_6_21	342_6_93	131_6_1	499_6_26	134_6_22	496_5_13	491_6_46	492_6_1	86_6_1	691_35_20	980_6_16	323_6_1	1029_6_32	1303_6_3	1548_6_1	344_6_1	2455_5_65	938_5_17	4_35_30	401_6_90	811_6_18	2017_5_7	813_6_21	814_6_88	1462_4_1	1095_3_75	595_6_10	1314_5_69	1159_6_26	7_6_1	718_4_35	1155_6_7	676_5_14	136_6_1	618_6_12	122_5_42	260_5_1	127_6_17	129_6_1	269_6_1
1269_6_2	215_1_84	1300_6_20	565_6_25	211_03_61	667_35_217	2652_03_51	1261_6_1	1952_6_27	1306_6_3	218_6_21	342_6_98	131_6_1	499_6_31	134_6_18	496_5_10	491_6_44	492_6_1	86_6_1	691_35_19	980_6_23	323_6_1	1029_6_29	1303_6_7	1548_6_1	344_6_1	2455_5_67	938_5_12	4_35_43	401_6_97	811_6_18	2017_5_3	813_6_21	814_6_82	1462_4_1	1095_3_83	595_6_12	1314_5_69	1159_6_27	7_6_1	718_4_36	1155_6_12	676_5_20	136_6_1	618_6_8	122_5_38	260_5_1	127_6_17	129_6_1	269_6_1
1269_6_1	215_1_89	1300_6_16	565_6_21	211_03_74	667_35_226	2652_03_51	1261_6_1	1952_6_23	1306_6_6	218_6_18	342_6_122	131_6_1	499_6_26	134_6_27	496_5_5	491_6_46	492_6_1	691_35_24	980_6_21	323_6_1	1029_6_23	1303_6_4	1548_6_1	344_6_1	2455_5_59	938_5_18	4_35_53	401_6_99	811_6_27	2017_5_3	813_6_22	814_6_83	1462_4_1	1095_3_87	595_6_14	1314_5_66	1159_6_20	7_6_1	718_4_38	1155_6_9	676_5_19	136_6_1	122_5_39	260_5_1	127_6_13	129_6_1	269_6_1	268_6_30	220_6_1
1269_6_1	215_1_72	1300_6_21	565_6_26	211_03_82	667_35_230	2652_03_58	1261_6_1	1952_6_18	1306_6_9	218_6_19	342_6_107	131_6_1	499_6_22	134_6_19	496_5_3	491_6_42	492_6_1	691_35_18	980_6_23	323_6_1	1029_6_26	1303_6_4	1548_6_1	344_6_1	2455_5_61	938_5_21	4_35_53	401_6_92	811_6_24	2017_5_2	813_6_19	814_6_80	1462_4_1	1095_3_101	595_6_11	1314_5_78	1159_6_16	7_6_1	718_4_43	1155_6_10	676_5_15	136_6_1	122_5_35	260_5_1	127_6_13	129_6_1	269_6_1	268_6_26	220_6_1
1269_6_1	215_1_60	1300_6_17	565_6_23	211_03_77	667_35_240	2652_03_70	1261_6_1	1952_6_23	1306_6_6	218_6_17	342_6_110	131_6_1	499_6_26	134_6_21	496_5_2	491_6_53	492_6_1	691_35_10	980_6_17	323_6_1	1029_6_24	1303_6_5	1548_6_1	344_6_1	2455_5_49	938_5_15	4_35_51	401_6_106	811_6_21	813_6_25	814_6_80	1462_4_1	1095_3_114	595_6_11	1314_5_69	1159_6_11	7_6_1	718_4_55	1155_6_5	676_5_13	136_6_1	122_5_36	260_5_1	127_6_13	129_6_1	269_6_1	268_6_29	220_6_1	1702_6_1
1306_6_5	215_1_53	1300_6_14	565_6_24	211_03_65	667_35_250	2652_03_75	1261_6_1	1952_6_22	218_6_18	342_6_120	131_6_1	499_6_34	134_6_23	496_5_4	491_6_48	492_6_1	691_35_10	980_6_26	323_6_1	1029_6_28	1303_6_7	1548_6_1	2455_5_40	938_5_17	4_35_48	401_6_95	811_6_28	813_6_27	814_6_95	1462_4_1	1095_3_109	595_6_12	1314_5_73	1159_6_17	7_6_1	718_4_55	1155_6_6	676_5_9	136_6_1	122_5_31	260_5_1	127_6_12	129_6_1	269_6_1	268_6_31	220_6_1	1702_6_1	1563_6_90	61_6_1
1306_6_3	215_1_48	1300_6_14	211_03_44	667_35_242	2652_03_66	1261_6_1	1952_6_22	218_6_26	342_6_117	131_6_1	499_6_32	134_6_20	496_5_1	491_6_34	492_6_1	691_35_9	980_6_21	323_6_1	1029_6_21	1303_6_8	1548_6_1	2455_5_50	938_5_20	4_35_39	401_6_110	811_6_28	813_6_21	814_6_93	1462_4_1	1095_3_120	595_6_11	1314_5_69	1159_6_13	7_6_1	718_4_57	1155_6_4	676_5_5	136_6_1	122_5_37	260_5_1	127_6_20	129_6_1	269_6_1	268_6_29	220_6_1	1702_6_1	1563_6_99	61_6_1	54_6_23
1306_6_3	215_1_46	1300_6_17	211_03_35	667_35_240	2652_03_68	1261_6_1	1952_6_18	218_6_26	342_6_104	131_6_1	499_6_31	134_6_21	491_6_40	492_6_1	691_35_14	980_6_19	323_6_1	1029_6_22	1303_6_8	1548_6_1	2455_5_59	938_5_20	4_35_37	401_6_104	811_6_41	813_6_28	814_6_81	1462_4_1	1095_3_107	595_6_9	1314_5_84	1159_6_17	7_6_1	718_4_55	1155_6_7	676_5_4	136_6_1	122_5_36	260_5_1	127_6_24	129_6_1	269_6_1	268_6_29	220_6_1	1702_6_1	1563_6_97	61_6_1	54_6_25	52_6_1
1306_6_7	215_1_45	1300_6_22	211_03_38	667_35_255	2652_03_68	1261_6_1	1952_6_17	218_6_25	342_6_114	131_6_1	499_6_26	134_6_17	491_6_37	492_6_1	691_35_17	980_6_22	323_6_1	1029_6_20	1303_6_12	1548_6_1	2455_5_64	938_5_19	4_35_29	401_6_126	811_6_31	813_6_26	814_6_90	1462_4_1	1095_3_99	595_6_6	1314_5_82	1159_6_18	7_6_1	718_4_49	1155_6_8	676_5_2	136_6_1	122_5_34	260_5_1	127_6_31	129_6_1	269_6_1	268_6_31	220_6_1	1702_6_1	1563_6_108	61_6_1	54_6_28	52_6_1
1306_6_5	215_1_54	1300_6_28	211_03_34	667_35_266	2652_03_66	1261_6_1	1952_6_20	218_6_19	342_6_121	131_6_1	499_6_33	134_6_18	491_6_36	492_6_1	691_35_15	980_6_26	323_6_1	1029_6_13	1303_6_13	1548_6_1	2455_5_59	938_5_21	4_35_24	401_6_101	811_6_40	813_6_40	814_6_82	1462_4_1	1095_3_69	595_6_6	1314_5_93	1159_6_16	7_6_1	718_4_62	1155_6_6	676_5_3	136_6_1	122_5_33	260_5_1	127_6_31	129_6_1	269_6_1	268_6_36	220_6_1	1702_6_1	1563_6_100	61_6_1	54_6_37	52_6_1
1306_6_3	215_1_50	1300_6_26	211_03_37	667_35_272	2652_03_51	1261_6_1	1952_6_23	218_6_20	342_6_146	131_6_1	499_6_31	134_6_16	491_6_43	492_6_1	691_35_17	980_6_29	323_6_1	1029_6_17	1303_6_14	1548_6_1	2455_5_59	938_5_15	4_35_32	401_6_124	811_6_35	813_6_43	814_6_82	1462_4_1	1095_3_53	595_6_8	1314_5_98	1159_6_13	7_6_1	718_4_52	1155_6_5	676_5_3	136_6_1	122_5_34	260_5_1	127_6_28	129_6_1	269_6_1	268_6_28	220_6_1	1702_6_1	1563_6_98	61_6_1	54_6_32	52_6_1
1306_6_2	215_1_58	1300_6_33	211_03_33	667_35_265	2652_03_35	1261_6_1	1952_6_10	218_6_12	342_6_145	131_6_1	499_6_39	134_6_19	491_6_55	492_6_1	691_35_22	980_6_31	323_6_1	1029_6_15	1303_6_14	1548_6_1	2455_5_64	938_5_13	4_35_36	401_6_124	811_6_52	813_6_44	814_6_83	1462_4_1	1095_3_62	595_6_3	1314_5_106	1159_6_18	7_6_1	718_4_46	1155_6_8	676_5_2	136_6_1	122_5_30	260_5_1	127_6_29	129_6_1	269_6_1	268_6_29	220_6_1	1702_6_1	1563_6_95	61_6_1	54_6_35	52_6_1
1306_6_1	215_1_65	1300_6_28	211_03_32	667_35_271	2652_03_33	1261_6_1	1952_6_7	218_6_11	342_6_140	131_6_1	499_6_38	134_6_21	491_6_58	492_6_1	691_35_19	980_6_29	323_6_1	1029_6_15	1303_6_6	1548_6_1	2455_5_64	938_5_21	4_35_53	401_6_137	811_6_37	813_6_36	814_6_89	1462_4_1	1095_3_68	595_6_4	1314_5_113	1159_6_18	7_6_1	718_4_45	1155_6_7	676_5_1	122_5_33	260_5_1	127_6_23	129_6_1	269_6_1	268_6_23	220_6_1	1702_6_1	1563_6_101	61_6_1	54_6_38	52_6_1	415_4_9
215_1_72	1300_6_38	211_03_27	667_35_267	2652_03_39	1261_6_1	1952_6_9	218_6_10	342_6_126	131_6_1	499_6_40	134_6_38	491_6_62	492_6_1	691_35_19	980_6_27	323_6_1	1029_6_18	1303_6_8	1548_6_1	2455_5_73	938_5_19	4_35_49	401_6_132	811_6_47	813_6_42	814_6_80	1462_4_1	1095_3_56	595_6_1	1314_5_119	1159_6_15	7_6_1	718_4_49	1155_6_5	122_5_36	260_5_1	127_6_30	129_6_1	269_6_1	268_6_30	1702_6_1	1563_6_96	61_6_1	54_6_43	52_6_1	415_4_12	63_6_1	2415_6_78	2142_2_126
215_1_71	1300_6_33	211_03_38	667_35_262	2652_03_41	1261_6_1	1952_6_15	218_6_9	342_6_136	131_6_1	499_6_42	134_6_34	491_6_66	492_6_1	691_35_24	980_6_32	323_6_1	1029_6_20	1303_6_9	1548_6_1	2455_5_65	938_5_17	4_35_45	401_6_155	811_6_36	813_6_43	814_6_91	1462_4_1	1095_3_64	1314_5_124	1159_6_6	7_6_1	718_4_57	1155_6_4	122_5_23	260_5_1	127_6_19	129_6_1	269_6_1	268_6_27	1702_6_1	1563_6_100	61_6_1	54_6_34	52_6_1	415_4_8	2415_6_59	2142_2_116	412_6_4	299_6_1
215_1_67	1300_6_37	211_03_29	667_35_240	2652_03_41	1261_6_1	1952_6_10	218_6_12	342_6_138	131_6_1	499_6_37	134_6_45	491_6_60	492_6_1	691_35_20	980_6_33	323_6_1	1029_6_15	1303_6_8	1548_6_1	2455_5_75	938_5_16	4_35_36	401_6_159	811_6_46	813_6_47	814_6_99	1462_4_1	1095_3_55	1314_5_127	1159_6_5	7_6_1	718_4_52	1155_6_3	122_5_19	260_5_1	127_6_20	129_6_1	269_6_1	268_6_27	1702_6_1	1563_6_111	61_6_1	54_6_32	52_6_1	415_4_11	2415_6_66	2142_2_118	412_6_5	299_6_1
215_1_68	1300_6_30	211_03_27	667_35_213	2652_03_34	1261_6_1	1952_6_7	218_6_8	342_6_148	131_6_1	499_6_37	134_6_30	491_6_58	492_6_1	691_35_23	980_6_34	323_6_1	1029_6_14	1303_6_5	1548_6_1	2455_5_59	938_5_20	4_35_47	401_6_185	811_6_37	813_6_46	814_6_95	1462_4_1	1095_3_54	1314_5_126	1159_6_4	7_6_1	718_4_65	1155_6_1	122_5_14	260_5_1	127_6_12	129_6_1	269_6_1	268_6_21	1702_6_1	1563_6_118	61_6_1	54_6_27	52_6_1	415_4_9	2415_6_62	2142_2_98	412_6_5	299_6_1
215_1_71	1300_6_24	211_03_28	667_35_198	2652_03_28	1261_6_1	1952_6_8	218_6_8	342_6_160	131_6_1	499_6_35	134_6_34	491_6_49	492_6_1	691_35_24	980_6_25	323_6_1	1029_6_16	1303_6_6	1548_6_1	2455_5_66	938_5_10	4_35_33	401_6_160	811_6_51	813_6_40	814_6_99	1462_4_1	1095_3_46	1314_5_132	1159_6_5	7_6_1	718_4_48	1155_6_2	122_5_18	260_5_1	127_6_11	129_6_1	269_6_1	268_6_21	1702_6_1	1563_6_118	61_6_1	54_6_29	52_6_1	415_4_11	2415_6_66	2142_2_109	412_6_2	299_6_1
215_1_64	1300_6_18	211_03_28	667_35_202	2652_03_21	1261_6_1	1952_6_15	218_6_8	342_6_169	499_6_35	134_6_30	491_6_44	492_6_1	691_35_29	1029_6_16	1303_6_6	1548_6_1	2455_5_58	938_5_6	4_35_29	401_6_178	811_6_40	813_6_34	814_6_88	1462_4_1	1095_3_58	1314_5_143	1159_6_4	7_6_1	718_4_64	1155_6_1	122_5_16	260_5_1	127_6_9	129_6_1	269_6_1	268_6_12	1702_6_1	1563_6_127	61_6_1	54_6_27	52_6_1	415_4_11	2415_6_59	2142_2_101	412_6_3	299_6_1	1411_4_2	294_6_1	292_3_1
215_1_57	1300_6_20	211_03_35	667_35_200	2652_03_16	1261_6_1	1952_6_12	218_6_9	342_6_175	499_6_48	134_6_39	491_6_44	492_6_1	691_35_28	1029_6_9	1303_6_11	1548_6_1	2455_5_77	938_5_7	4_35_29	401_6_177	811_6_48	813_6_42	814_6_93	1462_4_1	1095_3_57	1314_5_134	1159_6_1	7_6_1	718_4_58	1155_6_3	122_5_20	260_5_1	127_6_11	129_6_1	269_6_1	268_6_13	1702_6_1	1563_6_96	61_6_1	54_6_28	52_6_1	415_4_9	2415_6_59	2142_2_101	412_6_3	299_6_1	1411_4_1	294_6_1	292_3_1
215_1_59	1300_6_25	211_03_29	667_35_212	2652_03_17	1261_6_1	1952_6_10	218_6_12	342_6_150	499_6_43	134_6_30	491_6_38	492_6_1	691_35_31	1029_6_4	1303_6_11	1548_6_1	2455_5_72	938_5_8	4_35_35	401_6_183	811_6_36	813_6_41	814_6_88	1462_4_1	1095_3_56	1314_5_119	1159_6_2	7_6_1	718_4_65	1155_6_2	330_3_1	122_5_14	260_5_1	127_6_8	129_6_1	269_6_1	268_6_12	1702_6_1	1563_6_113	61_6_1	54_6_24	52_6_1	415_4_3	2415_6_72	2142_2_94	412_6_6	299_6_1	1411_4_2	294_6_1
215_1_56	1300_6_22	211_03_43	667_35_237	2652_03_12	1261_6_1	1952_6_8	218_6_18	342_6_153	499_6_35	134_6_40	491_6_43	492_6_1	691_35_31	1029_6_6	1303_6_14	1548_6_1	2455_5_79	938_5_11	4_35_31	401_6_191	811_6_51	813_6_38	814_6_85	1462_4_1	1095_3_75	1314_5_105	1159_6_1	7_6_1	718_4_43	1155_6_3	330_3_1	122_5_11	260_5_1	127_6_9	129_6_1	269_6_1	268_6_13	1702_6_1	1563_6_100	61_6_1	54_6_33	52_6_1	415_4_4	2415_6_70	2142_2_85	412_6_4	299_6_1	294_6_1	292_3_1
215_1_69	1300_6_27	211_03_42	667_35_238	2652_03_9	1261_6_1	1952_6_11	218_6_14	342_6_152	499_6_33	134_6_29	491_6_45	492_6_1	691_35_53	1029_6_6	1303_6_15	1548_6_1	2455_5_72	938_5_11	4_35_37	401_6_192	811_6_45	813_6_38	814_6_84	1462_4_1	1095_3_76	1314_5_105	7_6_1	718_4_48	1155_6_4	330_3_1	122_5_7	260_5_1	127_6_6	129_6_1	269_6_1	268_6_7	1702_6_1	1563_6_96	61_6_1	54_6_31	52_6_1	415_4_3	2415_6_71	2142_2_80	412_6_7	299_6_1	294_6_1	292_3_1	1416_6_75
215_1_67	1300_6_33	211_03_36	667_35_219	2652_03_6	1261_6_1	1952_6_7	218_6_11	499_6_35	134_6_34	491_6_46	691_35_84	1029_6_8	1303_6_18	1548_6_1	2455_5_64	938_5_9	4_35_49	401_6_185	811_6_47	813_6_47	814_6_75	1462_4_1	1095_3_84	1314_5_90	7_6_1	718_4_45	1155_6_3	330_3_1	122_5_6	260_5_1	127_6_12	129_6_1	269_6_1	268_6_8	1702_6_1	1563_6_91	61_6_1	54_6_30	52_6_1	415_4_4	2415_6_69	2142_2_87	412_6_5	299_6_1	294_6_1	292_3_1	1416_6_74	136_6_1	308_6_1
215_1_81	1300_6_36	211_03_37	667_35_195	2652_03_4	1261_6_1	1952_6_9	218_6_10	499_6_25	134_6_26	491_6_49	691_35_99	1029_6_8	1303_6_16	1548_6_1	2455_5_74	938_5_15	4_35_75	401_6_192	811_6_33	813_6_48	814_6_70	1462_4_1	1095_3_98	1314_5_84	7_6_1	718_4_53	1155_6_5	330_3_1	122_5_4	260_5_1	127_6_11	129_6_1	269_6_1	268_6_3	1702_6_1	1563_6_110	61_6_1	54_6_21	52_6_1	415_4_3	2415_6_73	2142_2_90	412_6_2	299_6_1	294_6_1	292_3_1	1416_6_80	136_6_1	308_6_1
215_1_74	1300_6_25	211_03_29	667_35_174	2652_03_2	1261_6_1	1952_6_5	218_6_4	499_6_27	134_6_30	491_6_52	691_35_104	1029_6_6	1303_6_13	1548_6_1	2455_5_76	938_5_15	4_35_81	401_6_205	811_6_24	813_6_56	814_6_68	1462_4_1	1095_3_87	1314_5_77	7_6_1	718_4_56	1155_6_8	122_5_3	260_5_1	127_6_13	129_6_1	269_6_1	268_6_3	1702_6_1	1563_6_114	61_6_1	54_6_31	52_6_1	929_6_1	2415_6_71	2142_2_83	412_6_1	299_6_1	294_6_1	292_3_1	1416_6_82	136_6_1	308_6_1	318_5_20
215_1_73	1300_6_26	211_03_21	667_35_164	2652_03_1	1261_6_1	1952_6_6	218_6_1	499_6_28	134_6_29	491_6_58	691_35_95	1029_6_1	1303_6_21	1548_6_1	2455_5_90	938_5_16	4_35_77	401_6_230	811_6_22	813_6_48	814_6_66	1462_4_1	1095_3_94	1314_5_73	7_6_1	718_4_57	1155_6_7	330_3_1	122_5_3	260_5_1	127_6_7	129_6_1	269_6_1	268_6_3	1702_6_1	1563_6_119	61_6_1	54_6_23	52_6_1	929_6_1	2415_6_70	2142_2_74	412_6_2	299_6_1	294_6_1	292_3_1	1416_6_77	136_6_1	308_6_1
215_1_77	1300_6_27	211_03_15	667_35_199	1261_6_1	1952_6_3	218_6_2	499_6_28	134_6_30	491_6_64	691_35_103	1029_6_2	1303_6_13	1548_6_1	2455_5_85	938_5_18	4_35_65	401_6_233	811_6_21	813_6_49	814_6_60	1462_4_1	1095_3_76	1314_5_78	7_6_1	718_4_53	1155_6_9	330_3_1	122_5_4	260_5_1	127_6_4	129_6_1	269_6_1	268_6_3	1563_6_113	61_6_1	54_6_26	52_6_1	929_6_1	2415_6_80	2142_2_68	412_6_1	299_6_1	294_6_1	292_3_1	1416_6_71	136_6_1	308_6_1	318_5_20	1326_6_26
215_1_89	1300_6_28	211_03_8	667_35_221	1261_6_1	1952_6_6	218_6_1	499_6_29	134_6_22	491_6_72	691_35_82	1029_6_3	1303_6_20	1548_6_1	2455_5_83	938_5_22	4_35_60	401_6_247	811_6_21	813_6_42	814_6_59	1462_4_1	1095_3_63	1314_5_88	7_6_1	718_4_61	1155_6_7	330_3_1	122_5_3	260_5_1	127_6_4	129_6_1	269_6_1	268_6_4	1563_6_140	61_6_1	54_6_23	52_6_1	929_6_1	2415_6_75	2142_2_66	412_6_1	299_6_1	294_6_1	292_3_1	1416_6_73	136_6_1	308_6_1	318_5_24	1326_6_31
215_1_89	1300_6_28	211_03_8	667_35_207	1261_6_1	1952_6_4	218_6_1	499_6_22	134_6_24	491_6_73	691_35_77	1029_6_3	1303_6_17	1548_6_1	2455_5_80	938_5_23	4_35_47	401_6_248	811_6_21	813_6_39	814_6_55	1462_4_1	1095_3_66	1314_5_101	7_6_1	718_4_62	1155_6_6	330_3_1	122_5_3	260_5_1	127_6_5	129_6_1	269_6_1	268_6_3	1563_6_131	61_6_1	54_6_19	52_6_1	929_6_1	2415_6_78	2142_2_77	299_6_1	294_6_1	292_3_1	1416_6_67	136_6_1	308_6_1	318_5_24	1326_6_27	194_5_53
215_1_96	1300_6_35	211_03_10	667_35_215	1261_6_1	1952_6_4	499_6_20	134_6_25	491_6_94	691_35_73	1029_6_1	1303_6_18	1548_6_1	2455_5_75	938_5_13	4_35_51	401_6_248	811_6_16	813_6_46	814_6_59	1462_4_1	1095_3_44	1314_5_115	7_6_1	718_4_61	1155_6_7	330_3_1	122_5_5	260_5_1	127_6_4	129_6_1	269_6_1	268_6_6	1563_6_142	61_6_1	54_6_25	52_6_1	929_6_1	2415_6_79	2142_2_85	299_6_1	294_6_1	292_3_1	1416_6_65	136_6_1	308_6_1	318_5_24	1326_6_26	194_5_66	2772_3_88
215_1_82	1300_6_36	211_03_13	667_35_225	1261_6_1	1952_6_3	499_6_27	134_6_29	491_6_99	691_35_56	1029_6_2	1303_6_13	1548_6_1	2455_5_70	938_5_17	4_35_49	401_6_249	811_6_22	813_6_47	814_6_57	1462_4_1	1095_3_53	1314_5_129	7_6_1	718_4_53	1155_6_9	330_3_1	122_5_3	260_5_1	127_6_4	129_6_1	269_6_1	268_6_5	1563_6_119	61_6_1	54_6_25	52_6_1	929_6_1	2415_6_65	2142_2_75	299_6_1	294_6_1	292_3_1	1416_6_65	136_6_1	308_6_1	318_5_21	1326_6_33	194_5_64	2772_3_92
215_1_95	1300_6_38	211_03_21	667_35_278	1261_6_1	1952_6_2	499_6_36	134_6_21	491_6_109	691_35_44	1029_6_1	1303_6_17	1548_6_1	2455_5_64	938_5_22	4_35_42	401_6_243	811_6_29	813_6_59	814_6_54	1462_4_1	1095_3_58	1314_5_126	7_6_1	718_4_66	1155_6_10	122_5_5	260_5_1	127_6_3	129_6_1	269_6_1	268_6_4	1563_6_133	61_6_1	54_6_27	52_6_1	929_6_1	2415_6_53	2142_2_83	299_6_1	294_6_1	292_3_1	1416_6_67	136_6_1	308_6_1	318_5_20	1326_6_31	194_5_65	2772_3_102	317_6_100
215_1_90	1300_6_32	211_03_33	667_35_293	1261_6_1	1952_6_1	499_6_33	134_6_17	491_6_105	691_35_36	1303_6_15	1548_6_1	335_6_161	938_5_22	4_35_42	401_6_235	811_6_36	813_6_57	814_6_54	1462_4_1	1095_3_49	1314_5_122	7_6_1	718_4_74	1155_6_11	122_5_6	260_5_1	127_6_2	129_6_1	269_6_1	268_6_6	1563_6_121	61_6_1	54_6_28	52_6_1	929_6_1	2415_6_61	2142_2_90	299_6_1	294_6_1	292_3_1	1416_6_75	136_6_1	590_6_1	318_5_19	1326_6_38	194_5_55	2772_3_134	317_6_96	618_6_1
215_1_89	1300_6_40	211_03_54	667_35_262	1261_6_1	1952_6_1	499_6_41	134_6_12	491_6_116	691_35_36	1303_6_21	1548_6_1	335_6_143	938_5_24	4_35_35	401_6_251	811_6_33	813_6_61	814_6_58	1462_4_1	1095_3_62	1314_5_112	7_6_1	718_4_62	1155_6_5	122_5_10	260_5_1	127_6_2	129_6_1	269_6_1	268_6_5	1563_6_140	61_6_1	54_6_33	52_6_1	929_6_1	2415_6_51	2142_2_99	299_6_1	294_6_1	292_3_1	1416_6_78	136_6_1	590_6_1	318_5_20	1326_6_42	194_5_61	2772_3_162	317_6_92	618_6_1
215_1_92	1300_6_24	211_03_71	667_35_265	1261_6_1	1952_6_1	499_6_36	134_6_10	491_6_106	691_35_16	1303_6_19	1548_6_1	335_6_146	938_5_27	4_35_36	401_6_252	811_6_29	813_6_61	814_6_61	1462_4_1	1095_3_60	1314_5_109	7_6_1	718_4_73	1155_6_4	122_5_9	260_5_1	127_6_4	129_6_1	269_6_1	268_6_4	1563_6_137	61_6_1	54_6_43	52_6_1	929_6_1	2415_6_50	2142_2_114	299_6_1	294_6_1	292_3_1	1416_6_60	136_6_1	590_6_1	318_5_14	1326_6_44	194_5_52	2772_3_184	317_6_92	618_6_1
215_1_80	1300_6_17	211_03_86	667_35_280	1261_6_1	1952_6_1	499_6_32	134_6_10	491_6_102	691_35_14	1303_6_25	1548_6_1	335_6_149	938_5_27	4_35_42	401_6_271	811_6_26	813_6_55	814_6_57	1462_4_1	1095_3_76	1314_5_102	7_6_1	718_4_77	1155_6_2	122_5_7	260_5_1	127_6_3	129_6_1	269_6_1	268_6_4	1563_6_134	61_6_1	54_6_48	52_6_1	929_6_1	2415_6_38	2142_2_116	299_6_1	294_6_1	292_3_1	1416_6_52	136_6_1	590_6_1	318_5_12	1326_6_42	194_5_56	2772_3_171	317_6_108	618_6_1
215_1_86	1300_6_13	211_03_104	667_35_282	1261_6_1	499_6_21	134_6_13	491_6_100	691_35_22	1303_6_22	1548_6_1	335_6_133	938_5_22	4_35_47	401_6_259	811_6_17	813_6_56	814_6_48	1462_4_1	1095_3_92	1314_5_100	7_6_1	718_4_79	1155_6_3	122_5_8	260_5_1	127_6_5	129_6_1	269_6_1	268_6_3	1563_6_125	61_6_1	54_6_60	52_6_1	929_6_1	2415_6_34	2142_2_118	299_6_1	294_6_1	292_3_1	1416_6_50	136_6_1	590_6_1	318_5_9	1326_6_46	194_5_46	2772_3_162	317_6_98	618_6_1	315_6_56
215_1_77	1300_6_7	211_03_130	667_35_285	1261_6_1	499_6_16	134_6_18	491_6_89	691_35_28	1303_6_24	1548_6_1	335_6_147	938_5_21	4_35_71	401_6_264	811_6_20	813_6_64	814_6_49	1462_4_1	1095_3_112	1314_5_98	7_6_1	718_4_70	1155_6_3	122_5_6	260_5_1	127_6_7	129_6_1	269_6_1	268_6_3	1563_6_133	61_6_1	54_6_73	52_6_1	929_6_1	2415_6_32	2142_2_109	299_6_1	294_6_1	292_3_1	1416_6_51	136_6_1	590_6_1	318_5_8	1326_6_34	194_5_52	2772_3_168	317_6_108	618_6_1	315_6_55
215_1_92	1300_6_9	211_03_132	667_35_269	1261_6_1	499_6_14	134_6_12	491_6_81	691_35_39	1303_6_28	335_6_146	938_5_15	4_35_55	401_6_259	811_6_18	813_6_59	814_6_46	1462_4_1	1095_3_143	1314_5_87	7_6_1	718_4_79	1155_6_1	122_5_7	260_5_1	127_6_8	129_6_1	269_6_1	268_6_5	1563_6_131	61_6_1	54_6_62	52_6_1	929_6_1	2415_6_38	2142_2_114	299_6_1	294_6_1	292_3_1	1416_6_56	136_6_1	318_5_7	1326_6_31	194_5_39	2772_3_146	317_6_104	618_6_1	315_6_51	114_6_1	1487_6_25
215_1_95	1300_6_7	211_03_126	667_35_287	1261_6_1	499_6_19	134_6_13	491_6_89	691_35_49	1303_6_33	335_6_155	938_5_15	4_35_63	401_6_266	811_6_17	813_6_61	814_6_51	1462_4_1	1095_3_174	1314_5_104	7_6_1	718_4_68	122_5_7	260_5_1	127_6_10	129_6_1	269_6_1	268_6_4	1563_6_119	61_6_1	54_6_55	52_6_1	929_6_1	2415_6_41	2142_2_110	299_6_1	294_6_1	292_3_1	1416_6_59	136_6_1	318_5_10	1326_6_29	194_5_58	2772_3_156	317_6_98	618_6_1	315_6_45	114_6_1	1487_6_27	1486_6_4
215_1_94	1300_6_10	211_03_122	667_35_280	1261_6_1	499_6_24	134_6_21	491_6_96	691_35_66	1303_6_33	335_6_139	938_5_10	4_35_61	401_6_247	811_6_13	813_6_54	814_6_38	1462_4_1	1095_3_191	1314_5_105	7_6_1	718_4_74	122_5_7	260_5_1	127_6_9	129_6_1	269_6_1	268_6_3	1563_6_122	61_6_1	54_6_47	52_6_1	929_6_1	2415_6_40	2142_2_110	299_6_1	294_6_1	292_3_1	1416_6_62	136_6_1	318_5_4	1326_6_27	194_5_56	2772_3_145	317_6_93	618_6_1	315_6_40	114_6_1	1487_6_22	1486_6_6
215_1_86	1300_6_9	211_03_106	667_35_283	1261_6_1	499_6_28	134_6_20	491_6_96	691_35_71	1303_6_47	335_6_146	938_5_9	4_35_57	401_6_224	811_6_14	813_6_57	814_6_27	1462_4_1	1095_3_188	1314_5_124	7_6_1	718_4_76	122_5_16	260_5_1	127_6_6	129_6_1	269_6_1	1563_6_122	61_6_1	54_6_43	52_6_1	929_6_1	2415_6_40	2142_2_115	299_6_1	294_6_1	292_3_1	1416_6_56	136_6_1	318_5_6	1326_6_32	194_5_62	2772_3_142	317_6_91	618_6_1	315_6_40	114_6_1	1487_6_22	1486_6_5	1929_6_88
215_1_83	1300_6_12	211_03_97	667_35_245	1261_6_1	499_6_28	134_6_18	491_6_104	691_35_61	1303_6_44	335_6_129	938_5_6	4_35_62	401_6_224	811_6_13	813_6_51	814_6_31	1462_4_1	1095_3_164	1314_5_120	7_6_1	718_4_79	122_5_21	260_5_1	127_6_8	129_6_1	269_6_1	1563_6_137	61_6_1	54_6_46	52_6_1	929_6_1	2415_6_41	2142_2_109	299_6_1	294_6_1	292_3_1	1416_6_68	136_6_1	318_5_4	1326_6_24	194_5_68	2772_3_137	317_6_105	618_6_1	315_6_47	114_6_1	1487_6_15	1486_6_8	1929_6_76
215_1_81	1300_6_10	211_03_83	667_35_204	1261_6_1	499_6_22	134_6_20	491_6_116	691_35_60	1303_6_57	335_6_152	938_5_8	4_35_72	401_6_217	811_6_19	813_6_47	814_6_29	1462_4_1	1095_3_157	1314_5_127	7_6_1	718_4_64	122_5_25	260_5_1	127_6_8	129_6_1	269_6_1	1563_6_144	61_6_1	54_6_43	52_6_1	929_6_1	2415_6_43	2142_2_120	299_6_1	294_6_1	292_3_1	1416_6_56	136_6_1	318_5_6	1326_6_25	194_5_82	2772_3_120	317_6_99	315_6_45	114_6_1	1487_6_17	1486_6_6	1929_6_80	1488_5_15
215_1_96	1300_6_11	211_03_71	667_35_205	1261_6_1	499_6_22	134_6_28	491_6_127	691_35_47	1303_6_54	335_6_133	938_5_8	4_35_71	401_6_234	811_6_18	813_6_44	814_6_22	1462_4_1	1095_3_154	1314_5_120	7_6_1	718_4_64	122_5_28	260_5_1	127_6_6	129_6_1	269_6_1	1563_6_140	61_6_1	54_6_43	52_6_1	929_6_1	2415_6_43	2142_2_111	299_6_1	294_6_1	292_3_1	1416_6_72	136_6_1	318_5_7	1326_6_38	194_5_72	2772_3_102	317_6_102	315_6_53	114_6_1	1487_6_12	1486_6_12	1929_6_69	1488_5_18
215_1_94	1300_6_13	211_03_72	667_35_207	1261_6_1	499_6_17	134_6_24	491_6_130	691_35_33	1303_6_59	2455_5_17	938_5_8	4_35_59	401_6_226	811_6_14	813_6_44	814_6_32	1095_3_130	1314_5_134	7_6_1	718_4_59	122_5_23	260_5_1	127_6_4	129_6_1	269_6_1	1563_6_122	61_6_1	54_6_48	52_6_1	929_6_1	2415_6_42	2142_2_113	299_6_1	294_6_1	292_3_1	1416_6_64	136_6_1	318_5_10	1326_6_35	194_5_77	2772_3_72	317_6_109	315_6_46	114_6_1	1487_6_12	1486_6_14	1929_6_83	1488_5_18	119_2_189
215_1_93	1300_6_15	211_03_52	667_35_200	1261_6_1	499_6_20	134_6_27	491_6_141	691_35_23	1303_6_57	2455_5_22	938_5_7	4_35_69	401_6_240	811_6_14	813_6_45	814_6_34	1095_3_121	1314_5_132	7_6_1	718_4_52	122_5_14	260_5_1	127_6_5	129_6_1	269_6_1	1563_6_125	61_6_1	54_6_48	52_6_1	929_6_1	2415_6_57	2142_2_90	299_6_1	294_6_1	292_3_1	1416_6_89	136_6_1	318_5_10	1326_6_31	194_5_64	2772_3_56	317_6_114	315_6_48	114_6_1	1487_6_12	1486_6_21	1929_6_67	1488_5_27	119_2_205
215_1_92	1300_6_14	211_03_43	667_35_208	1261_6_1	499_6_16	134_6_26	491_6_136	691_35_18	1303_6_62	2455_5_17	938_5_2	4_35_59	401_6_214	811_6_14	813_6_43	814_6_42	1095_3_105	1314_5_136	7_6_1	718_4_60	122_5_15	260_5_1	127_6_10	129_6_1	269_6_1	1563_6_136	61_6_1	54_6_39	52_6_1	929_6_1	2415_6_56	2142_2_95	299_6_1	294_6_1	292_3_1	1416_6_71	136_6_1	318_5_12	1326_6_29	194_5_73	2772_3_56	317_6_112	315_6_54	114_6_1	1487_6_10	1486_6_15	1929_6_79	1488_5_23	119_2_190
215_1_89	1300_6_8	211_03_47	667_35_202	1261_6_1	499_6_15	134_6_34	491_6_143	691_35_17	1303_6_64	2455_5_18	938_5_2	4_35_49	401_6_247	811_6_12	813_6_38	814_6_40	1095_3_115	1314_5_116	7_6_1	718_4_57	122_5_14	260_5_1	127_6_10	129_6_1	269_6_1	1563_6_136	61_6_1	54_6_39	52_6_1	929_6_1	2415_6_40	2142_2_96	299_6_1	294_6_1	292_3_1	1416_6_79	136_6_1	318_5_17	1326_6_24	194_5_63	2772_3_63	317_6_102	315_6_50	114_6_1	1487_6_17	1486_6_18	1929_6_74	1488_5_28	119_2_187
215_1_76	1300_6_3	211_03_45	667_35_195	1261_6_1	499_6_14	134_6_26	491_6_154	691_35_21	1303_6_55	2455_5_16	938_5_2	4_35_33	401_6_215	811_6_11	813_6_49	814_6_33	1095_3_134	1314_5_126	7_6_1	718_4_47	122_5_17	260_5_1	127_6_4	129_6_1	269_6_1	1563_6_150	61_6_1	54_6_40	52_6_1	929_6_1	2415_6_46	2142_2_121	299_6_1	294_6_1	292_3_1	1416_6_62	136_6_1	318_5_15	1326_6_30	194_5_62	2772_3_64	317_6_112	315_6_43	114_6_1	1487_6_19	1486_6_17	1929_6_70	1488_5_29	119_2_191
215_1_68	1300_6_6	211_03_46	667_35_192	1261_6_1	499_6_9	134_6_26	491_6_153	691_35_21	1303_6_64	2455_5_17	938_5_2	4_35_37	401_6_242	811_6_11	813_6_34	814_6_33	1095_3_182	1314_5_116	7_6_1	718_4_41	122_5_14	260_5_1	127_6_7	129_6_1	269_6_1	1563_6_136	61_6_1	54_6_41	52_6_1	929_6_1	2415_6_39	2142_2_116	299_6_1	294_6_1	292_3_1	1416_6_76	136_6_1	318_5_14	1326_6_35	194_5_56	2772_3_85	317_6_119	315_6_37	114_6_1	1487_6_25	1486_6_17	1929_6_60	1488_5_39	119_2_207
215_1_52	1300_6_5	211_03_41	667_35_212	1261_6_1	499_6_6	134_6_21	491_6_152	691_35_19	1303_6_66	335_6_176	938_5_3	4_35_41	401_6_218	811_6_12	813_6_21	814_6_32	1095_3_208	1314_5_111	7_6_1	718_4_46	122_5_26	260_5_1	127_6_5	129_6_1	269_6_1	1563_6_143	61_6_1	54_6_37	52_6_1	929_6_1	2415_6_49	2142_2_114	299_6_1	294_6_1	292_3_1	1416_6_69	136_6_1	318_5_10	1326_6_33	194_5_61	2772_3_96	317_6_117	315_6_35	114_6_1	1487_6_23	1486_6_20	1929_6_61	1488_5_27	119_2_191
215_1_54	1300_6_5	211_03_38	667_35_233	1261_6_1	499_6_8	134_6_28	491_6_154	691_35_25	1303_6_67	2455_5_18	938_5_5	4_35_42	401_6_219	811_6_10	813_6_24	814_6_33	1095_3_224	1314_5_110	7_6_1	718_4_41	122_5_31	260_5_1	127_6_8	129_6_1	269_6_1	1563_6_159	61_6_1	54_6_28	52_6_1	929_6_1	2415_6_37	2142_2_118	299_6_1	294_6_1	292_3_1	1416_6_63	136_6_1	318_5_8	1326_6_39	194_5_56	2772_3_103	317_6_117	315_6_39	114_6_1	1487_6_29	1486_6_28	1929_6_66	1488_5_23	119_2_204
215_1_54	1300_6_7	211_03_41	667_35_260	1261_6_1	499_6_8	134_6_21	491_6_144	691_35_28	1303_6_60	2455_5_18	938_5_2	4_35_49	401_6_217	811_6_16	813_6_25	814_6_31	1095_3_230	1314_5_101	7_6_1	718_4_56	122_5_29	260_5_1	127_6_10	129_6_1	269_6_1	1563_6_159	61_6_1	54_6_27	52_6_1	929_6_1	2415_6_43	2142_2_127	299_6_1	294_6_1	292_3_1	1416_6_55	136_6_1	318_5_7	1326_6_38	194_5_60	2772_3_114	317_6_107	315_6_48	114_6_1	1487_6_21	1486_6_27	1929_6_70	1488_5_18	119_2_197
215_1_62	1300_6_7	211_03_45	667_35_261	1261_6_1	499_6_4	134_6_29	491_6_137	691_35_28	1303_6_59	2455_5_15	938_5_2	4_35_57	401_6_245	811_6_12	813_6_23	814_6_29	1095_3_195	1314_5_95	7_6_1	718_4_60	122_5_30	260_5_1	127_6_9	129_6_1	269_6_1	1563_6_161	61_6_1	54_6_31	52_6_1	929_6_1	2415_6_36	2142_2_135	299_6_1	294_6_1	292_3_1	1416_6_49	136_6_1	318_5_12	1326_6_37	194_5_40	2772_3_119	317_6_118	315_6_44	114_6_1	1487_6_31	1486_6_31	1929_6_74	1488_5_17	119_2_202
215_1_71	1300_6_6	211_03_45	667_35_264	1261_6_1	499_6_7	134_6_27	491_6_123	691_35_53	1303_6_59	2455_5_16	938_5_3	4_35_63	401_6_234	811_6_12	813_6_25	814_6_32	1095_3_183	1314_5_100	7_6_1	718_4_73	122_5_29	260_5_1	127_6_4	129_6_1	269_6_1	1563_6_137	61_6_1	54_6_26	52_6_1	929_6_1	2415_6_49	2142_2_140	299_6_1	294_6_1	292_3_1	1416_6_42	136_6_1	318_5_13	1326_6_32	194_5_42	2772_3_114	317_6_94	315_6_48	114_6_1	1487_6_25	1486_6_30	1929_6_67	1488_5_10	119_2_205
215_1_89	1300_6_3	211_03_46	667_35_250	1261_6_1	499_6_9	134_6_30	491_6_119	691_35_52	1303_6_63	2455_5_22	938_5_1	4_35_68	401_6_254	811_6_10	813_6_21	814_6_43	1095_3_164	1314_5_90	7_6_1	718_4_72	122_5_25	260_5_1	127_6_3	129_6_1	269_6_1	1563_6_142	61_6_1	54_6_30	52_6_1	929_6_1	2415_6_50	2142_2_146	299_6_1	294_6_1	292_3_1	1416_6_45	136_6_1	318_5_19	1326_6_36	194_5_29	2772_3_101	317_6_82	315_6_53	114_6_1	1487_6_27	1486_6_28	1929_6_71	1488_5_14	119_2_221
215_1_81	1300_6_3	211_03_42	667_35_266	1261_6_1	499_6_13	134_6_33	491_6_118	691_35_54	1303_6_58	2455_5_21	4_35_83	401_6_250	811_6_11	813_6_16	814_6_50	1095_3_166	1314_5_91	7_6_1	718_4_71	330_3_1	122_5_23	260_5_1	127_6_1	129_6_1	269_6_1	1563_6_139	61_6_1	54_6_27	52_6_1	929_6_1	2415_6_55	2142_2_145	299_6_1	294_6_1	292_3_1	1416_6_58	136_6_1	318_5_13	1326_6_40	194_5_39	2772_3_79	317_6_90	315_6_57	114_6_1	1487_6_25	1486_6_29	1929_6_66	1488_5_15	119_2_220
215_1_85	1300_6_4	211_03_46	667_35_220	1261_6_1	499_6_15	134_6_39	491_6_126	691_35_48	1303_6_60	2455_5_23	4_35_98	401_6_257	811_6_8	813_6_9	814_6_51	1095_3_157	1314_5_91	7_6_1	718_4_68	330_3_1	122_5_20	260_5_1	127_6_1	129_6_1	269_6_1	1563_6_148	61_6_1	54_6_29	52_6_1	929_6_1	2415_6_60	2142_2_146	299_6_1	294_6_1	292_3_1	1416_6_63	136_6_1	318_5_12	1326_6_35	194_5_35	2772_3_56	317_6_86	315_6_66	114_6_1	1487_6_31	1486_6_38	1929_6_53	1488_5_23	119_2_230
215_1_102	1300_6_3	211_03_50	667_35_220	1261_6_1	499_6_14	134_6_35	491_6_118	691_35_41	1303_6_57	2455_5_28	4_35_107	401_6_249	811_6_18	813_6_7	814_6_50	1095_3_129	1314_5_86	1487_6_18	718_4_71	122_5_22	260_5_1	127_6_1	129_6_1	269_6_1	1563_6_143	61_6_1	54_6_26	52_6_1	929_6_1	2415_6_60	2142_2_146	299_6_1	294_6_1	292_3_1	1416_6_76	136_6_1	318_5_15	1326_6_41	194_5_38	2772_3_50	317_6_80	315_6_62	274_6_4	1486_6_31	1929_6_43	1488_5_16	119_2_218	1905_6_36	1409_6_105
215_1_84	1300_6_3	211_03_54	667_35_199	1261_6_1	499_6_14	134_6_30	491_6_108	691_35_47	1303_6_56	2455_5_27	4_35_112	401_6_255	811_6_16	813_6_8	814_6_51	1095_3_131	1314_5_102	1487_6_10	718_4_59	122_5_21	260_5_1	127_6_1	129_6_1	269_6_1	1563_6_146	61_6_1	54_6_26	52_6_1	929_6_1	2415_6_80	2142_2_131	299_6_1	294_6_1	292_3_1	1416_6_69	136_6_1	318_5_16	1326_6_36	194_5_29	2772_3_52	317_6_72	315_6_53	274_6_6	1486_6_48	1929_6_62	1488_5_20	119_2_230	1905_6_25	1409_6_100
215_1_83	1300_6_2	211_03_39	667_35_211	1261_6_1	499_6_12	134_6_31	491_6_120	691_35_55	1303_6_64	2455_5_28	4_35_111	401_6_251	811_6_25	813_6_9	814_6_49	1095_3_129	1314_5_95	1487_6_10	718_4_65	122_5_19	260_5_1	127_6_1	129_6_1	269_6_1	1563_6_157	61_6_1	54_6_27	52_6_1	929_6_1	2415_6_76	2142_2_126	299_6_1	294_6_1	292_3_1	1416_6_80	136_6_1	318_5_20	1326_6_40	194_5_34	2772_3_55	317_6_66	315_6_52	274_6_7	1486_6_43	1929_6_58	1488_5_23	119_2_229	1905_6_25	1409_6_117
215_1_79	1300_6_2	211_03_38	667_35_223	1261_6_1	499_6_18	134_6_28	491_6_115	691_35_49	1303_6_68	2455_5_27	4_35_95	401_6_243	811_6_17	813_6_12	814_6_56	1095_3_130	1314_5_82	1487_6_9	718_4_51	122_5_15	260_5_1	127_6_1	129_6_1	269_6_1	1563_6_159	61_6_1	54_6_35	52_6_1	929_6_1	2415_6_68	2142_2_129	299_6_1	294_6_1	292_3_1	1416_6_80	136_6_1	318_5_25	1326_6_40	194_5_33	2772_3_60	317_6_72	315_6_47	274_6_8	1486_6_39	1929_6_64	1488_5_27	119_2_219	1905_6_26	1409_6_99
215_1_82	211_03_51	667_35_219	1261_6_1	499_6_17	134_6_20	491_6_108	691_35_38	1303_6_64	2455_5_34	4_35_86	401_6_247	811_6_22	813_6_12	814_6_57	1095_3_127	1314_5_75	1487_6_8	718_4_51	330_3_1	122_5_18	260_5_1	127_6_1	129_6_1	269_6_1	1563_6_158	61_6_1	54_6_25	52_6_1	929_6_1	2415_6_72	2142_2_134	299_6_1	294_6_1	292_3_1	1416_6_82	136_6_1	318_5_21	1326_6_42	194_5_29	2772_3_55	317_6_84	315_6_48	274_6_6	1486_6_39	1929_6_56	1488_5_23	119_2_219	251_35_64	1409_6_99
215_1_75	211_03_46	667_35_209	1261_6_1	499_6_24	134_6_24	491_6_132	691_35_29	1303_6_61	2455_5_25	4_35_94	401_6_258	811_6_16	813_6_15	814_6_53	1095_3_119	1314_5_64	1487_6_15	718_4_46	330_3_1	122_5_16	260_5_1	127_6_1	129_6_1	269_6_1	1563_6_165	61_6_1	54_6_36	52_6_1	929_6_1	2415_6_70	2142_2_117	299_6_1	294_6_1	292_3_1	1416_6_79	136_6_1	318_5_20	1326_6_49	194_5_35	2772_3_53	317_6_77	315_6_51	274_6_12	1486_6_45	1929_6_54	1488_5_26	119_2_202	251_35_70	1409_6_107
215_1_78	211_03_40	667_35_217	1261_6_1	499_6_20	134_6_23	491_6_127	691_35_22	1303_6_68	2455_5_38	4_35_107	401_6_227	811_6_17	813_6_13	814_6_50	1095_3_136	1314_5_53	1487_6_9	718_4_46	330_3_1	122_5_12	260_5_1	127_6_1	129_6_1	269_6_1	1563_6_152	61_6_1	54_6_22	52_6_1	929_6_1	2415_6_81	2142_2_110	299_6_1	294_6_1	292_3_1	1416_6_87	136_6_1	318_5_26	1326_6_47	194_5_29	2772_3_53	317_6_72	315_6_59	274_6_10	1486_6_37	1929_6_52	1488_5_22	119_2_200	251_35_85	1409_6_108
215_1_72	211_03_45	667_35_201	1261_6_1	499_6_28	134_6_28	491_6_136	691_35_19	1303_6_62	2455_5_29	4_35_89	401_6_232	811_6_14	813_6_15	814_6_48	1095_3_122	1314_5_62	1487_6_9	718_4_56	330_3_1	122_5_15	260_5_1	127_6_1	129_6_1	269_6_1	1563_6_147	61_6_1	54_6_23	52_6_1	929_6_1	2415_6_71	2142_2_112	299_6_1	294_6_1	292_3_1	1416_6_82	136_6_1	318_5_25	1326_6_54	194_5_29	2772_3_73	317_6_70	315_6_68	274_6_10	1486_6_37	1929_6_48	1488_5_20	119_2_192	251_35_88	1409_6_105
215_1_77	211_03_46	667_35_198	1261_6_1	499_6_30	134_6_29	491_6_130	691_35_16	1303_6_60	2455_5_33	4_35_71	401_6_231	811_6_18	813_6_16	814_6_40	1095_3_97	1314_5_54	1487_6_5	718_4_55	122_5_13	260_5_1	127_6_1	129_6_1	269_6_1	1563_6_149	61_6_1	54_6_18	52_6_1	929_6_1	2415_6_89	2142_2_113	299_6_1	294_6_1	292_3_1	1416_6_100	136_6_1	318_5_22	1326_6_48	194_5_22	2772_3_96	317_6_84	315_6_63	274_6_4	1486_6_27	1929_6_52	1488_5_17	119_2_175	251_35_89	1409_6_107	368_3_1
215_1_72	211_03_41	667_35_190	1261_6_1	499_6_28	134_6_34	491_6_154	691_35_17	1303_6_55	2455_5_18	4_35_58	401_6_229	811_6_19	813_6_14	814_6_35	1095_3_104	1314_5_48	1487_6_7	718_4_58	122_5_10	260_5_1	127_6_1	129_6_1	269_6_1	1563_6_152	61_6_1	54_6_19	52_6_1	929_6_1	2415_6_76	2142_2_115	299_6_1	294_6_1	292_3_1	1416_6_85	136_6_1	318_5_13	1326_6_56	194_5_23	2772_3_127	317_6_82	315_6_77	274_6_2	1486_6_15	1929_6_50	1488_5_13	119_2_168	251_35_87	1409_6_122	368_3_1
215_1_72	211_03_38	667_35_185	1261_6_1	499_6_29	134_6_30	491_6_144	691_35_17	1303_6_69	2455_5_18	4_35_63	401_6_227	811_6_14	813_6_11	814_6_41	1095_3_108	1314_5_59	7_6_1	718_4_50	122_5_15	260_5_1	127_6_1	129_6_1	269_6_1	1563_6_164	61_6_1	54_6_23	52_6_1	929_6_1	2415_6_70	2142_2_117	299_6_1	294_6_1	292_3_1	1416_6_86	136_6_1	318_5_14	1326_6_53	194_5_14	2772_3_155	317_6_106	315_6_76	1487_6_6	1486_6_15	1929_6_51	1488_5_13	119_2_169	251_35_101	1409_6_112	368_3_1
215_1_60	211_03_39	667_35_170	1261_6_1	499_6_23	134_6_27	491_6_161	691_35_20	1303_6_43	2455_5_11	4_35_69	401_6_226	811_6_17	813_6_15	814_6_49	1095_3_98	1314_5_76	7_6_1	718_4_42	122_5_13	260_5_1	127_6_1	129_6_1	269_6_1	1563_6_159	61_6_1	54_6_29	52_6_1	929_6_1	2415_6_63	2142_2_108	299_6_1	294_6_1	292_3_1	1416_6_73	136_6_1	318_5_15	1326_6_50	194_5_14	2772_3_188	317_6_101	315_6_87	1487_6_6	1486_6_22	1929_6_43	1488_5_11	119_2_177	251_35_118	1409_6_96	368_3_1
215_1_60	211_03_34	667_35_159	1261_6_1	499_6_28	134_6_17	491_6_151	691_35_14	1303_6_48	2455_5_12	4_35_64	401_6_227	811_6_17	813_6_19	814_6_47	1095_3_110	1314_5_84	7_6_1	718_4_42	122_5_23	260_5_1	127_6_1	129_6_1	269_6_1	1563_6_156	61_6_1	54_6_27	52_6_1	929_6_1	2415_6_53	2142_2_114	299_6_1	294_6_1	292_3_1	1416_6_75	136_6_1	318_5_25	1326_6_41	194_5_9	2772_3_219	317_6_102	315_6_79	1487_6_4	1486_6_17	1929_6_49	1488_5_8	119_2_169	251_35_110	1409_6_97	368_3_1
215_1_45	211_03_42	667_35_181	1261_6_1	499_6_33	134_6_19	491_6_159	691_35_12	1303_6_57	2455_5_7	4_35_61	401_6_230	811_6_16	813_6_21	814_6_47	1095_3_135	1314_5_82	7_6_1	718_4_49	122_5_22	260_5_1	127_6_1	129_6_1	269_6_1	1563_6_164	61_6_1	54_6_25	52_6_1	929_6_1	2415_6_46	2142_2_123	299_6_1	294_6_1	292_3_1	1416_6_45	136_6_1	318_5_22	1326_6_34	194_5_9	2772_3_230	317_6_106	315_6_73	1487_6_3	1486_6_23	1929_6_42	1488_5_10	119_2_181	251_35_131	1409_6_86	368_3_1
215_1_45	211_03_50	667_35_153	1261_6_1	499_6_32	134_6_21	491_6_135	691_35_7	1303_6_64	2455_5_7	4_35_60	401_6_226	811_6_22	813_6_16	814_6_48	1095_3_152	1314_5_79	7_6_1	718_4_53	122_5_17	260_5_1	127_6_1	129_6_1	269_6_1	1563_6_153	61_6_1	54_6_27	52_6_1	929_6_1	2415_6_46	2142_2_124	299_6_1	294_6_1	292_3_1	1416_6_33	136_6_1	318_5_18	1326_6_47	194_5_12	2772_3_202	317_6_116	315_6_99	1487_6_5	1486_6_21	1929_6_49	1488_5_17	119_2_187	251_35_135	1409_6_93	368_3_1
215_1_47	211_03_52	667_35_188	1261_6_1	499_6_36	134_6_24	491_6_150	691_35_6	1303_6_52	2455_5_10	4_35_90	401_6_218	811_6_23	813_6_11	814_6_49	1095_3_151	1314_5_63	7_6_1	718_4_53	122_5_25	260_5_1	127_6_1	129_6_1	269_6_1	1563_6_171	61_6_1	54_6_33	52_6_1	929_6_1	2415_6_47	2142_2_120	299_6_1	294_6_1	292_3_1	1416_6_22	136_6_1	318_5_13	1326_6_47	194_5_5	2772_3_191	317_6_112	315_6_91	1487_6_3	1486_6_21	1929_6_38	1488_5_19	119_2_163	251_35_146	1409_6_97	368_3_1
215_1_50	211_03_45	667_35_254	1261_6_1	499_6_33	134_6_24	491_6_133	691_35_7	1303_6_61	2455_5_11	4_35_98	401_6_222	811_6_21	813_6_15	814_6_56	1095_3_173	1314_5_74	7_6_1	718_4_49	122_5_29	260_5_1	127_6_1	129_6_1	269_6_1	1563_6_161	61_6_1	54_6_30	52_6_1	929_6_1	2415_6_47	2142_2_111	299_6_1	294_6_1	292_3_1	1416_6_18	136_6_1	318_5_15	1326_6_44	194_5_2	2772_3_162	317_6_114	315_6_83	1487_6_1	1486_6_18	1929_6_37	1488_5_18	119_2_140	251_35_143	1409_6_103	368_3_1
215_1_50	211_03_41	667_35_302	1261_6_1	499_6_36	134_6_20	491_6_116	691_35_10	1303_6_71	2455_5_13	4_35_122	401_6_217	811_6_17	813_6_15	814_6_55	1095_3_198	1314_5_53	7_6_1	718_4_54	122_5_34	260_5_1	127_6_1	129_6_1	269_6_1	1563_6_156	61_6_1	54_6_33	52_6_1	929_6_1	2415_6_40	2142_2_105	299_6_1	294_6_1	292_3_1	1416_6_23	291_6_1	318_5_16	1326_6_50	194_5_2	2772_3_142	317_6_116	315_6_84	1486_6_17	1929_6_39	1488_5_24	119_2_132	251_35_144	1409_6_107	368_3_1	366_5_1
215_1_59	211_03_43	667_35_310	1261_6_1	499_6_34	134_6_12	491_6_98	691_35_7	1303_6_71	2455_5_12	4_35_138	401_6_225	811_6_18	813_6_10	814_6_72	1095_3_187	1314_5_66	7_6_1	718_4_51	122_5_31	260_5_1	127_6_1	129_6_1	269_6_1	1563_6_147	61_6_1	54_6_35	52_6_1	929_6_1	2415_6_33	2142_2_101	299_6_1	294_6_1	292_3_1	1416_6_33	291_6_1	318_5_18	1326_6_52	194_5_2	2772_3_141	317_6_116	315_6_72	1486_6_21	1929_6_34	1488_5_28	119_2_118	251_35_138	1409_6_112	368_3_1	366_5_1
215_1_60	211_03_67	667_35_299	1261_6_1	499_6_42	134_6_8	491_6_91	691_35_11	1303_6_60	2455_5_14	4_35_134	401_6_235	811_6_11	813_6_5	814_6_65	1095_3_209	1314_5_49	7_6_1	718_4_37	122_5_24	260_5_1	127_6_1	129_6_1	269_6_1	1563_6_135	61_6_1	54_6_37	52_6_1	929_6_1	2415_6_25	2142_2_100	299_6_1	294_6_1	292_3_1	1416_6_33	291_6_1	318_5_20	1326_6_61	194_5_3	2772_3_141	317_6_107	315_6_63	1486_6_23	1929_6_42	1488_5_22	119_2_113	251_35_156	1409_6_120	368_3_1	366_5_1
215_1_63	211_03_85	667_35_273	1261_6_1	499_6_33	134_6_10	491_6_86	691_35_15	1303_6_69	2455_5_17	4_35_125	401_6_231	811_6_16	813_6_5	814_6_66	1095_3_233	1314_5_55	7_6_1	718_4_34	122_5_17	260_5_1	127_6_1	129_6_1	269_6_1	1563_6_149	61_6_1	54_6_32	52_6_1	929_6_1	2415_6_21	2142_2_107	299_6_1	294_6_1	292_3_1	1416_6_36	291_6_1	318_5_16	1326_6_59	194_5_3	2772_3_149	317_6_101	315_6_53	1486_6_19	1929_6_38	1488_5_28	119_2_122	251_35_176	1409_6_115	368_3_1	366_5_1
215_1_56	211_03_96	667_35_232	1261_6_1	499_6_38	134_6_13	491_6_85	691_35_19	1303_6_68	2455_5_11	4_35_117	401_6_252	811_6_15	813_6_2	814_6_61	1095_3_250	1314_5_60	7_6_1	718_4_30	122_5_11	260_5_1	127_6_1	129_6_1	269_6_1	1563_6_140	61_6_1	54_6_26	52_6_1	929_6_1	2415_6_14	2142_2_100	299_6_1	294_6_1	292_3_1	1416_6_36	291_6_1	318_5_18	1326_6_71	194_5_1	2772_3_154	317_6_108	315_6_58	1486_6_26	1929_6_37	1488_5_25	119_2_134	251_35_210	1409_6_94	368_3_1	366_5_1
215_1_49	211_03_95	667_35_216	1261_6_1	499_6_25	134_6_13	491_6_89	691_35_10	1303_6_81	2455_5_8	4_35_109	401_6_249	811_6_22	813_6_3	814_6_69	1095_3_227	1314_5_70	7_6_1	718_4_22	122_5_16	260_5_1	127_6_1	129_6_1	269_6_1	1563_6_143	61_6_1	54_6_35	52_6_1	929_6_1	2415_6_12	2142_2_103	299_6_1	294_6_1	292_3_1	1416_6_38	291_6_1	318_5_14	1326_6_82	194_5_1	2772_3_159	317_6_116	315_6_64	1486_6_20	1929_6_35	1488_5_28	119_2_129	251_35_190	1409_6_95	368_3_1	366_5_1
215_1_50	211_03_93	667_35_184	1261_6_1	499_6_23	134_6_16	491_6_97	691_35_10	1303_6_61	2455_5_8	4_35_99	401_6_234	811_6_14	813_6_2	814_6_56	1095_3_218	1314_5_74	7_6_1	718_4_23	122_5_16	260_5_1	127_6_1	129_6_1	269_6_1	1563_6_159	61_6_1	54_6_47	52_6_1	929_6_1	2415_6_12	2142_2_99	299_6_1	294_6_1	292_3_1	1416_6_34	291_6_1	318_5_14	1326_6_76	194_5_1	2772_3_169	317_6_113	315_6_75	1486_6_18	1929_6_40	1488_5_29	119_2_124	251_35_202	1409_6_93	368_3_1	366_5_1
215_1_48	211_03_84	667_35_182	1261_6_1	499_6_18	134_6_19	491_6_98	691_35_15	1303_6_59	2455_5_5	4_35_95	401_6_213	811_6_11	813_6_2	814_6_46	1095_3_255	1314_5_76	7_6_1	718_4_28	122_5_16	260_5_1	127_6_1	129_6_1	269_6_1	1563_6_166	61_6_1	54_6_40	52_6_1	929_6_1	2415_6_8	2142_2_127	299_6_1	294_6_1	292_3_1	1416_6_29	291_6_1	318_5_9	1326_6_82	194_5_1	2772_3_184	317_6_99	315_6_69	1486_6_11	1929_6_43	1488_5_24	119_2_124	251_35_211	1409_6_97	368_3_1	366_5_1
215_1_46	211_03_80	667_35_170	1261_6_1	499_6_19	134_6_22	491_6_107	691_35_17	1303_6_51	2455_5_7	4_35_103	401_6_195	811_6_15	813_6_3	814_6_31	1095_3_257	1314_5_78	7_6_1	718_4_27	122_5_24	260_5_1	127_6_1	129_6_1	269_6_1	1563_6_169	61_6_1	54_6_32	52_6_1	929_6_1	2415_6_4	2142_2_127	299_6_1	294_6_1	292_3_1	1416_6_31	291_6_1	318_5_7	1326_6_73	194_5_1	2772_3_180	317_6_96	315_6_69	1486_6_7	1929_6_47	1488_5_24	119_2_118	251_35_213	1409_6_90	368_3_1	366_5_1
215_1_34	211_03_76	667_35_169	1261_6_1	499_6_15	134_6_21	491_6_112	691_35_17	1303_6_58	2455_5_9	4_35_105	401_6_198	811_6_8	813_6_4	814_6_37	1095_3_246	1314_5_94	7_6_1	718_4_24	122_5_25	260_5_1	127_6_1	129_6_1	269_6_1	1563_6_176	61_6_1	54_6_33	52_6_1	929_6_1	2415_6_2	2142_2_125	299_6_1	294_6_1	292_3_1	1416_6_32	291_6_1	318_5_7	1326_6_57	194_5_1	2772_3_165	317_6_89	315_6_64	1486_6_10	1929_6_43	1488_5_21	119_2_135	251_35_192	1409_6_92	368_3_1	366_5_1
215_1_34	211_03_84	667_35_171	1261_6_1	499_6_13	134_6_17	491_6_142	691_35_15	1303_6_63	2455_5_6	4_35_131	401_6_187	811_6_13	813_6_4	814_6_33	1095_3_221	1314_5_82	7_6_1	718_4_21	122_5_27	260_5_1	127_6_1	129_6_1	269_6_1	1563_6_169	61_6_1	54_6_36	52_6_1	929_6_1	2415_6_4	2142_2_129	299_6_1	294_6_1	292_3_1	1416_6_30	291_6_1	318_5_6	1326_6_61	194_5_1	2772_3_144	317_6_92	315_6_66	1486_6_17	1929_6_36	1488_5_24	119_2_133	251_35_179	1409_6_113	368_3_1	366_5_1
215_1_24	211_03_84	667_35_158	1261_6_1	499_6_6	134_6_14	491_6_137	691_35_10	1303_6_55	2455_5_7	4_35_127	401_6_207	811_6_9	813_6_2	814_6_40	1095_3_217	1314_5_79	7_6_1	718_4_17	122_5_23	260_5_1	127_6_1	129_6_1	269_6_1	1563_6_139	61_6_1	54_6_32	52_6_1	929_6_1	2415_6_2	2142_2_136	299_6_1	294_6_1	292_3_1	1416_6_30	291_6_1	318_5_5	1326_6_63	194_5_1	2772_3_146	317_6_88	315_6_62	1486_6_11	1929_6_36	1488_5_19	119_2_158	251_35_172	1409_6_120	368_3_1	366_5_1
215_1_32	211_03_71	667_35_163	1261_6_1	499_6_7	134_6_14	491_6_142	691_35_8	1303_6_51	2455_5_6	4_35_122	401_6_223	811_6_18	813_6_3	814_6_37	1095_3_204	1314_5_83	7_6_1	718_4_15	122_5_22	260_5_1	127_6_1	129_6_1	269_6_1	1563_6_138	61_6_1	54_6_30	52_6_1	929_6_1	2415_6_2	2142_2_141	299_6_1	294_6_1	292_3_1	1416_6_26	291_6_1	318_5_5	1326_6_61	194_5_1	2772_3_165	317_6_100	315_6_59	1486_6_11	1929_6_40	1488_5_22	119_2_160	251_35_176	1409_6_139	368_3_1	366_5_1
215_1_27	211_03_68	667_35_167	1261_6_1	499_6_1	134_6_17	491_6_150	691_35_6	1303_6_62	2455_5_6	4_35_88	401_6_234	811_6_15	813_6_6	814_6_43	1095_3_199	1314_5_83	7_6_1	718_4_15	122_5_15	260_5_1	127_6_1	129_6_1	269_6_1	1563_6_144	61_6_1	54_6_35	52_6_1	929_6_1	2142_2_152	299_6_1	294_6_1	292_3_1	1416_6_34	291_6_1	318_5_6	1326_6_60	194_5_1	2772_3_214	317_6_100	315_6_62	1486_6_11	1929_6_51	1488_5_21	119_2_163	251_35_133	1409_6_133	368_3_1	366_5_1	365_6_1
215_1_27	211_03_90	667_35_165	1261_6_1	134_6_17	491_6_151	691_35_4	1303_6_69	2455_5_7	4_35_82	401_6_229	811_6_17	813_6_2	814_6_44	1095_3_188	1314_5_89	7_6_1	718_4_18	122_5_19	260_5_1	127_6_1	129_6_1	269_6_1	1563_6_139	54_6_36	52_6_1	929_6_1	2142_2_147	299_6_1	294_6_1	292_3_1	1416_6_43	291_6_1	318_5_5	1326_6_45	194_5_1	2772_3_246	317_6_107	315_6_65	1486_6_9	1929_6_49	1488_5_30	119_2_156	251_35_143	1409_6_124	368_3_1	366_5_1	365_6_1	1406_6_60	2442_6_96
215_1_19	211_03_98	667_35_163	1261_6_1	134_6_14	491_6_153	691_35_4	1303_6_57	2455_5_4	4_35_87	401_6_251	811_6_10	813_6_2	814_6_43	1095_3_188	1314_5_82	718_4_16	122_5_11	260_5_1	127_6_1	129_6_1	251_35_150	1563_6_159	54_6_44	52_6_1	929_6_1	2142_2_154	299_6_1	294_6_1	292_3_1	1416_6_36	291_6_1	318_5_4	1326_6_45	194_5_1	2772_3_247	317_6_114	315_6_72	1486_6_11	1929_6_53	1488_5_29	119_2_178	174_6_1	1409_6_121	7_6_1	366_5_1	365_6_1	1406_6_68	2442_6_103	269_6_1
215_1_12	211_03_101	667_35_169	1261_6_1	134_6_21	491_6_147	691_35_3	1303_6_56	2455_5_8	4_35_82	401_6_263	811_6_15	813_6_4	814_6_42	1095_3_221	1314_5_93	718_4_11	122_5_11	260_5_1	127_6_1	129_6_1	251_35_151	1563_6_152	54_6_35	52_6_1	929_6_1	2142_2_151	299_6_1	294_6_1	292_3_1	1416_6_37	291_6_1	318_5_5	1326_6_45	194_5_1	2772_3_248	317_6_128	315_6_69	1486_6_13	1929_6_52	1488_5_32	119_2_164	174_6_1	1409_6_123	7_6_1	366_5_1	365_6_1	1406_6_51	2442_6_105	269_6_1
215_1_14	211_03_90	667_35_172	1261_6_1	134_6_17	491_6_164	1303_6_56	2455_5_6	4_35_93	401_6_281	811_6_13	813_6_1	814_6_53	1095_3_223	1314_5_91	718_4_10	122_5_11	260_5_1	127_6_1	129_6_1	269_6_1	1563_6_171	54_6_33	52_6_1	929_6_1	2142_2_159	299_6_1	294_6_1	292_3_1	1416_6_30	291_6_1	318_5_7	1326_6_53	194_5_1	2772_3_257	317_6_105	315_6_76	1486_6_17	1929_6_50	1488_5_34	119_2_178	174_6_1	1409_6_114	7_6_1	366_5_1	365_6_1	1406_6_51	2442_6_106	1335_6_1	244_6_267
215_1_9	211_03_78	667_35_172	1261_6_1	134_6_24	491_6_164	1303_6_52	2455_5_10	4_35_93	401_6_249	811_6_10	813_6_4	814_6_43	1095_3_226	1314_5_100	718_4_14	122_5_15	260_5_1	127_6_1	129_6_1	269_6_1	1563_6_177	54_6_33	52_6_1	929_6_1	2142_2_165	299_6_1	294_6_1	292_3_1	1416_6_30	291_6_1	318_5_13	1326_6_67	194_5_1	2772_3_266	317_6_103	315_6_65	1486_6_16	1929_6_56	1488_5_29	119_2_179	174_6_1	1409_6_129	7_6_1	366_5_1	365_6_1	1406_6_48	2442_6_130	1335_6_1	244_6_269
215_1_10	211_03_52	667_35_164	1261_6_1	134_6_19	491_6_152	1303_6_52	2455_5_5	4_35_80	401_6_255	811_6_13	813_6_4	814_6_48	1095_3_225	1314_5_99	718_4_12	122_5_10	260_5_1	127_6_1	129_6_1	269_6_1	1563_6_187	54_6_44	52_6_1	929_6_1	2142_2_154	299_6_1	294_6_1	292_3_1	1416_6_36	291_6_1	318_5_11	1326_6_80	194_5_1	2772_3_240	317_6_99	315_6_64	1486_6_15	1929_6_51	1488_5_30	119_2_208	174_6_1	1409_6_102	7_6_1	366_5_1	365_6_1	1406_6_47	2442_6_137	1335_6_1	244_6_255
215_1_5	211_03_49	667_35_185	1261_6_1	134_6_19	491_6_119	1303_6_50	2455_5_8	4_35_66	401_6_235	811_6_12	813_6_1	814_6_40	1095_3_204	1314_5_103	718_4_9	122_5_7	260_5_1	127_6_1	129_6_1	269_6_1	1563_6_163	54_6_48	52_6_1	929_6_1	2142_2_175	299_6_1	294_6_1	292_3_1	1416_6_32	291_6_1	318_5_23	1326_6_80	194_5_1	2772_3_223	317_6_102	315_6_67	1486_6_11	1929_6_60	1488_5_33	119_2_221	174_6_1	1409_6_115	7_6_1	366_5_1	365_6_1	1406_6_38	2442_6_143	1335_6_1	244_6_257
215_1_5	211_03_35	667_35_159	1261_6_1	134_6_19	491_6_101	1303_6_45	2455_5_6	4_35_56	401_6_257	811_6_7	813_6_1	814_6_41	1095_3_234	1314_5_111	718_4_7	122_5_9	260_5_1	127_6_1	129_6_1	269_6_1	1563_6_167	54_6_35	52_6_1	929_6_1	2142_2_169	299_6_1	294_6_1	292_3_1	1416_6_35	291_6_1	318_5_23	1326_6_82	194_5_1	2772_3_207	317_6_99	315_6_78	1486_6_16	1929_6_63	1488_5_22	119_2_217	174_6_1	1409_6_123	7_6_1	366_5_1	365_6_1	1406_6_47	2442_6_138	1335_6_1	244_6_258
215_1_7	211_03_23	667_35_170	1261_6_1	134_6_23	491_6_88	1303_6_30	2455_5_12	4_35_46	401_6_241	811_6_10	814_6_37	1095_3_219	1314_5_107	718_4_4	122_5_8	260_5_1	127_6_1	129_6_1	269_6_1	1563_6_167	54_6_39	52_6_1	929_6_1	2142_2_167	299_6_1	294_6_1	292_3_1	1416_6_49	291_6_1	318_5_17	1326_6_85	194_5_1	2772_3_190	317_6_110	315_6_82	1486_6_12	1929_6_62	1488_5_26	119_2_216	174_6_1	1409_6_128	7_6_1	366_5_1	1406_6_37	2442_6_137	1335_6_1	244_6_274	246_6_21	149_6_76
215_1_8	211_03_15	667_35_173	1261_6_1	134_6_24	491_6_94	1303_6_34	2455_5_5	4_35_46	401_6_253	811_6_7	814_6_44	1095_3_225	1314_5_121	718_4_1	122_5_10	260_5_1	127_6_1	129_6_1	269_6_1	1563_6_155	54_6_42	52_6_1	929_6_1	2142_2_152	299_6_1	294_6_1	292_3_1	1416_6_42	291_6_1	318_5_7	1326_6_92	194_5_1	2772_3_188	317_6_106	315_6_81	1486_6_12	1929_6_54	1488_5_30	119_2_222	174_6_1	1409_6_135	7_6_1	366_5_1	1406_6_29	2442_6_130	1335_6_1	244_6_278	246_6_24	149_6_70
215_1_5	211_03_15	667_35_173	1261_6_1	134_6_23	491_6_93	1303_6_40	2455_5_11	4_35_68	401_6_254	811_6_9	814_6_44	1095_3_224	1314_5_135	1310_6_62	122_5_8	260_5_1	127_6_1	129_6_1	269_6_1	1563_6_170	54_6_48	52_6_1	929_6_1	2142_2_154	299_6_1	294_6_1	292_3_1	1416_6_47	291_6_1	318_5_16	1326_6_82	194_5_1	2772_3_177	317_6_112	315_6_68	1486_6_9	1929_6_62	1488_5_31	119_2_220	174_6_1	1409_6_152	7_6_1	366_5_1	1406_6_31	2442_6_121	1335_6_1	244_6_326	246_6_20	149_6_64
215_1_7	211_03_13	667_35_164	1261_6_1	134_6_22	491_6_104	1303_6_48	2455_5_8	4_35_81	401_6_256	811_6_12	814_6_63	1095_3_226	1314_5_127	1310_6_50	122_5_13	260_5_1	127_6_1	129_6_1	269_6_1	1563_6_155	54_6_35	52_6_1	929_6_1	2142_2_165	299_6_1	294_6_1	292_3_1	1416_6_46	291_6_1	318_5_13	1326_6_78	194_5_1	2772_3_166	317_6_99	315_6_78	1486_6_16	1929_6_76	1488_5_27	119_2_199	174_6_1	1409_6_146	7_6_1	366_5_1	1406_6_21	2442_6_108	1335_6_1	244_6_318	246_6_13	149_6_57
215_1_4	211_03_18	667_35_154	1261_6_1	134_6_25	491_6_96	1303_6_42	2455_5_7	4_35_86	401_6_248	811_6_9	814_6_53	1095_3_239	1314_5_119	1310_6_59	122_5_12	260_5_1	127_6_1	129_6_1	269_6_1	1563_6_155	54_6_30	52_6_1	929_6_1	2142_2_178	299_6_1	294_6_1	292_3_1	1416_6_47	291_6_1	318_5_4	1326_6_81	194_5_1	2772_3_155	317_6_95	315_6_77	1486_6_9	1929_6_88	1488_5_31	119_2_199	174_6_1	1409_6_132	7_6_1	366_5_1	1406_6_17	2442_6_111	1335_6_1	244_6_335	246_6_14	149_6_61
215_1_5	211_03_18	667_35_162	1261_6_1	134_6_15	491_6_107	1303_6_56	2455_5_6	4_35_95	401_6_260	811_6_11	814_6_49	1095_3_218	1314_5_123	1310_6_55	122_5_8	260_5_1	127_6_1	129_6_1	269_6_1	1563_6_154	54_6_30	52_6_1	929_6_1	2142_2_181	299_6_1	294_6_1	292_3_1	1416_6_46	291_6_1	318_5_5	1326_6_75	194_5_1	311_6_23	317_6_98	315_6_70	1486_6_11	1929_6_80	1488_5_31	119_2_197	174_6_1	1409_6_122	7_6_1	366_5_1	1406_6_22	2442_6_121	1335_6_1	244_6_323	246_6_19	149_6_70
215_1_9	211_03_20	667_35_179	1261_6_1	134_6_17	491_6_93	1303_6_60	2455_5_5	4_35_105	401_6_241	811_6_19	814_6_60	1095_3_199	1314_5_130	1310_6_55	122_5_6	260_5_1	127_6_1	129_6_1	269_6_1	1563_6_152	54_6_26	52_6_1	929_6_1	2142_2_169	299_6_1	294_6_1	292_3_1	1416_6_41	291_6_1	318_5_5	1326_6_78	194_5_1	311_6_26	317_6_99	315_6_68	1486_6_15	1929_6_76	1488_5_32	119_2_192	174_6_1	1409_6_117	7_6_1	366_5_1	1406_6_8	2442_6_125	1335_6_1	244_6_315	246_6_20	149_6_72
215_1_11	211_03_22	667_35_174	1261_6_1	134_6_13	491_6_91	1303_6_54	2455_5_4	4_35_83	401_6_246	811_6_22	814_6_62	1095_3_180	1314_5_141	1310_6_53	122_5_7	260_5_1	127_6_1	129_6_1	269_6_1	1563_6_149	54_6_23	52_6_1	929_6_1	2142_2_163	299_6_1	294_6_1	292_3_1	1416_6_42	291_6_1	318_5_8	1326_6_89	194_5_1	311_6_26	317_6_108	315_6_72	1486_6_10	1929_6_77	1488_5_39	119_2_180	174_6_1	1409_6_99	7_6_1	366_5_1	1406_6_8	2442_6_140	1335_6_1	244_6_332	246_6_24	149_6_78
215_1_16	211_03_15	667_35_163	1261_6_1	134_6_11	491_6_80	1303_6_47	2455_5_4	4_35_81	401_6_240	811_6_19	814_6_63	1095_3_179	1314_5_134	1310_6_53	122_5_6	260_5_1	127_6_1	129_6_1	269_6_1	1563_6_159	54_6_29	52_6_1	929_6_1	2142_2_154	299_6_1	294_6_1	292_3_1	1416_6_43	291_6_1	318_5_9	1326_6_78	194_5_1	311_6_35	317_6_110	315_6_65	1486_6_7	1929_6_75	1488_5_39	119_2_175	174_6_1	1409_6_92	7_6_1	366_5_1	1406_6_7	2442_6_140	1335_6_1	244_6_343	246_6_29	149_6_74
215_1_23	211_03_14	667_35_151	1261_6_1	134_6_17	491_6_78	1303_6_56	2455_5_7	4_35_70	401_6_231	811_6_19	814_6_51	1095_3_226	1314_5_157	1310_6_44	122_5_7	260_5_1	127_6_1	129_6_1	269_6_1	1563_6_144	54_6_31	52_6_1	929_6_1	2142_2_163	299_6_1	294_6_1	292_3_1	1416_6_41	291_6_1	318_5_10	1326_6_80	194_5_1	311_6_28	317_6_104	315_6_70	1486_6_7	1929_6_80	1488_5_27	119_2_164	174_6_1	1409_6_90	7_6_1	366_5_1	1406_6_8	2442_6_147	1335_6_1	244_6_309	246_6_37	149_6_70
215_1_26	211_03_10	667_35_133	1261_6_1	134_6_15	491_6_69	1303_6_60	2455_5_9	4_35_87	401_6_250	811_6_22	814_6_38	1095_3_232	1314_5_163	1310_6_40	122_5_3	260_5_1	127_6_1	129_6_1	269_6_1	1563_6_150	54_6_27	52_6_1	929_6_1	2142_2_159	299_6_1	294_6_1	292_3_1	1416_6_45	291_6_1	318_5_6	1326_6_66	194_5_1	311_6_38	317_6_114	315_6_70	1486_6_4	1929_6_77	1488_5_29	119_2_160	174_6_1	1409_6_92	7_6_1	366_5_1	1406_6_5	2442_6_167	1335_6_1	244_6_328	246_6_30	149_6_77
215_1_35	211_03_12	667_35_123	1261_6_1	134_6_12	491_6_75	1303_6_62	2455_5_13	4_35_100	401_6_245	811_6_16	814_6_51	1095_3_215	1314_5_158	1310_6_31	122_5_4	260_5_1	127_6_1	129_6_1	269_6_1	1563_6_157	54_6_22	52_6_1	929_6_1	2142_2_168	299_6_1	294_6_1	292_3_1	1416_6_50	291_6_1	318_5_5	1326_6_62	194_5_1	311_6_41	317_6_99	315_6_70	1486_6_3	1929_6_79	1488_5_30	119_2_155	174_6_1	1409_6_106	7_6_1	366_5_1	1406_6_4	2442_6_170	1335_6_1	244_6_344	246_6_32	149_6_83
215_1_30	211_03_10	667_35_123	1261_6_1	134_6_9	491_6_70	1303_6_64	2455_5_7	4_35_101	401_6_244	811_6_18	814_6_46	1095_3_226	1314_5_143	1310_6_37	122_5_2	260_5_1	127_6_1	129_6_1	269_6_1	1563_6_153	54_6_23	52_6_1	929_6_1	2142_2_172	299_6_1	294_6_1	292_3_1	1416_6_39	291_6_1	318_5_5	1326_6_63	194_5_1	311_6_49	317_6_98	315_6_64	1486_6_4	1929_6_62	1488_5_37	119_2_147	174_6_1	1409_6_126	7_6_1	366_5_1	1406_6_6	2442_6_183	1335_6_1	244_6_341	246_6_30	149_6_90
215_1_39	211_03_7	667_35_139	1261_6_1	134_6_8	491_6_68	1303_6_62	2455_5_8	4_35_116	401_6_216	811_6_23	814_6_45	1095_3_218	1314_5_150	1310_6_36	260_5_1	127_6_1	129_6_1	251_35_105	1563_6_149	54_6_32	52_6_1	929_6_1	2142_2_181	299_6_1	294_6_1	292_3_1	1416_6_37	291_6_1	318_5_5	1326_6_78	194_5_1	2772_3_166	317_6_105	315_6_47	1486_6_5	1929_6_71	1488_5_40	119_2_148	174_6_1	1409_6_126	7_6_1	366_5_1	1406_6_6	2442_6_185	1335_6_1	244_6_324	246_6_40	1645_6_202	782_6_48
215_1_43	211_03_10	667_35_130	1261_6_1	134_6_6	491_6_83	1303_6_73	2455_5_4	4_35_129	401_6_218	811_6_31	814_6_51	1095_3_207	1314_5_152	1310_6_38	260_5_1	127_6_1	129_6_1	251_35_99	1563_6_146	54_6_44	52_6_1	929_6_1	2142_2_171	299_6_1	294_6_1	292_3_1	1416_6_43	291_6_1	318_5_5	1326_6_73	194_5_1	311_6_40	317_6_110	315_6_55	1486_6_4	1929_6_60	1488_5_41	119_2_135	174_6_1	1409_6_112	7_6_1	366_5_1	1406_6_10	2442_6_190	1335_6_1	244_6_328	246_6_32	1645_6_182	782_6_47
215_1_42	211_03_17	667_35_166	1261_6_1	134_6_10	491_6_82	1303_6_77	2455_5_6	4_35_164	401_6_193	811_6_32	814_6_51	1095_3_205	1314_5_154	1310_6_40	260_5_1	127_6_1	129_6_1	251_35_74	1563_6_140	54_6_48	52_6_1	929_6_1	2142_2_175	299_6_1	294_6_1	292_3_1	1416_6_53	291_6_1	318_5_7	1326_6_79	194_5_1	2772_3_155	317_6_114	315_6_62	1486_6_4	1929_6_73	1488_5_48	119_2_130	174_6_1	1409_6_120	7_6_1	366_5_1	1406_6_11	2442_6_191	1335_6_1	244_6_330	246_6_30	1645_6_190	782_6_46
215_1_42	211_03_14	667_35_162	1261_6_1	134_6_8	491_6_82	1303_6_78	2455_5_7	4_35_190	401_6_215	811_6_29	814_6_62	1095_3_247	1314_5_155	1310_6_41	260_5_1	127_6_1	129_6_1	251_35_77	1563_6_140	54_6_43	52_6_1	929_6_1	2142_2_181	299_6_1	294_6_1	292_3_1	1416_6_60	291_6_1	318_5_6	1326_6_72	194_5_1	2772_3_187	317_6_100	315_6_66	1486_6_3	1929_6_65	1488_5_44	119_2_125	174_6_1	1409_6_127	7_6_1	366_5_1	1406_6_15	2442_6_201	1335_6_1	244_6_335	246_6_22	1645_6_169	782_6_48
215_1_42	211_03_20	667_35_167	1261_6_1	134_6_14	491_6_93	1303_6_76	2455_5_7	4_35_205	401_6_202	811_6_35	814_6_52	1095_3_247	1314_5_136	1310_6_42	260_5_1	127_6_1	129_6_1	251_35_70	1563_6_154	54_6_38	52_6_1	929_6_1	2142_2_196	299_6_1	294_6_1	292_3_1	1416_6_56	291_6_1	318_5_7	1326_6_79	194_5_1	2772_3_207	317_6_101	315_6_73	1486_6_5	1929_6_81	1488_5_44	119_2_128	174_6_1	1409_6_136	7_6_1	366_5_1	1406_6_16	2442_6_200	1335_6_1	244_6_321	246_6_22	1645_6_155	782_6_50
215_1_36	211_03_24	667_35_176	1261_6_1	134_6_11	491_6_89	1303_6_71	2455_5_11	4_35_223	401_6_231	811_6_36	814_6_61	1095_3_273	1314_5_138	1310_6_38	260_5_1	127_6_1	129_6_1	251_35_89	1563_6_137	54_6_32	52_6_1	929_6_1	2142_2_186	299_6_1	294_6_1	292_3_1	1416_6_48	291_6_1	318_5_7	1326_6_78	194_5_1	2772_3_243	317_6_95	315_6_72	1486_6_1	1929_6_77	1488_5_33	119_2_129	174_6_1	1409_6_141	7_6_1	366_5_1	1406_6_15	2442_6_198	1335_6_1	244_6_327	246_6_18	1645_6_162	782_6_45
215_1_44	211_03_22	667_35_182	1261_6_1	134_6_12	491_6_97	1303_6_71	2455_5_12	4_35_194	401_6_222	811_6_33	814_6_60	1095_3_269	1314_5_146	1310_6_39	260_5_1	127_6_1	129_6_1	251_35_89	1563_6_145	54_6_43	52_6_1	929_6_1	2142_2_193	299_6_1	294_6_1	292_3_1	1416_6_40	291_6_1	318_5_8	1326_6_84	194_5_1	2772_3_239	317_6_108	315_6_56	1929_6_82	1488_5_38	119_2_122	174_6_1	1409_6_159	7_6_1	366_5_1	1406_6_16	2442_6_199	1335_6_1	244_6_323	246_6_29	1645_6_157	782_6_38	789_6_154
215_1_37	211_03_12	667_35_184	1261_6_1	134_6_9	491_6_103	1303_6_85	2455_5_9	4_35_195	401_6_255	811_6_44	814_6_62	1095_3_261	1314_5_144	1310_6_40	260_5_1	127_6_1	129_6_1	251_35_73	1563_6_123	54_6_45	52_6_1	929_6_1	2142_2_181	299_6_1	294_6_1	292_3_1	1416_6_38	291_6_1	318_5_6	1326_6_78	194_5_1	2772_3_234	317_6_105	315_6_57	1929_6_73	1488_5_35	119_2_138	174_6_1	1409_6_163	7_6_1	366_5_1	1406_6_17	2442_6_206	1335_6_1	244_6_317	246_6_31	1645_6_189	782_6_32	789_6_153
215_1_28	211_03_11	667_35_212	1261_6_1	134_6_5	491_6_104	1303_6_97	2455_5_15	4_35_177	401_6_229	811_6_36	814_6_50	1095_3_251	1314_5_132	1310_6_48	260_5_1	127_6_1	129_6_1	251_35_68	1563_6_131	54_6_36	52_6_1	929_6_1	2142_2_191	299_6_1	294_6_1	292_3_1	1416_6_33	291_6_1	318_5_7	1326_6_72	194_5_1	2772_3_210	317_6_117	315_6_57	1929_6_81	1488_5_44	119_2_140	174_6_1	1409_6_167	7_6_1	366_5_1	1406_6_17	2442_6_210	1335_6_1	244_6_312	246_6_36	1645_6_158	782_6_39	789_6_154
215_1_20	211_03_6	667_35_239	1261_6_1	134_6_4	491_6_103	1303_6_109	2455_5_16	4_35_199	401_6_238	811_6_41	814_6_39	1095_3_245	1314_5_152	1310_6_47	260_5_1	127_6_1	129_6_1	251_35_85	1563_6_114	54_6_22	52_6_1	929_6_1	2142_2_172	299_6_1	294_6_1	292_3_1	1416_6_37	291_6_1	318_5_9	1326_6_57	194_5_1	2772_3_179	317_6_117	315_6_51	1929_6_74	1488_5_39	119_2_148	174_6_1	1409_6_181	7_6_1	366_5_1	1406_6_13	2442_6_196	1335_6_1	244_6_298	246_6_33	1645_6_153	782_6_34	789_6_144
215_1_16	211_03_7	667_35_234	1261_6_1	134_6_6	491_6_104	1303_6_99	2455_5_13	4_35_195	401_6_222	811_6_37	814_6_35	1095_3_228	1314_5_156	1310_6_39	260_5_1	127_6_1	129_6_1	251_35_67	1563_6_127	54_6_23	52_6_1	929_6_1	2142_2_194	299_6_1	294_6_1	292_3_1	1416_6_38	291_6_1	318_5_7	1326_6_69	194_5_1	2772_3_176	317_6_129	315_6_68	1929_6_73	1488_5_35	119_2_159	174_6_1	1409_6_175	7_6_1	366_5_1	1406_6_13	2442_6_193	1335_6_1	244_6_317	246_6_30	1645_6_126	782_6_35	789_6_163
215_1_10	211_03_8	667_35_222	1261_6_1	134_6_4	491_6_79	1303_6_124	2455_5_14	4_35_188	401_6_255	811_6_40	814_6_45	1095_3_216	1314_5_150	1310_6_37	260_5_1	127_6_1	129_6_1	251_35_68	1563_6_129	54_6_24	52_6_1	929_6_1	2142_2_179	299_6_1	294_6_1	292_3_1	1416_6_35	291_6_1	318_5_9	1326_6_66	194_5_1	2772_3_160	317_6_113	315_6_69	1929_6_76	1488_5_42	119_2_168	174_6_1	1409_6_176	7_6_1	366_5_1	1406_6_16	2442_6_208	1335_6_1	244_6_319	246_6_33	1645_6_121	782_6_31	789_6_157
215_1_15	211_03_3	667_35_216	1261_6_1	134_6_3	491_6_88	1303_6_122	2455_5_14	4_35_162	401_6_255	811_6_38	814_6_59	1095_3_237	1314_5_158	1310_6_26	260_5_1	127_6_1	129_6_1	251_35_78	1563_6_142	54_6_33	52_6_1	929_6_1	2142_2_171	299_6_1	294_6_1	292_3_1	1416_6_33	291_6_1	318_5_7	1326_6_83	194_5_1	2772_3_146	317_6_126	315_6_77	1929_6_82	1488_5_51	119_2_160	174_6_1	1409_6_144	7_6_1	366_5_1	1406_6_9	2442_6_205	1335_6_1	244_6_321	246_6_34	1645_6_122	782_6_29	789_6_157
215_1_12	211_03_2	667_35_200	1261_6_1	134_6_4	491_6_78	1303_6_127	2455_5_21	4_35_135	401_6_278	811_6_40	814_6_64	1095_3_274	1314_5_169	1310_6_26	260_5_1	127_6_1	129_6_1	251_35_72	1563_6_142	54_6_25	52_6_1	929_6_1	2142_2_164	299_6_1	294_6_1	292_3_1	1416_6_34	291_6_1	318_5_5	1326_6_69	194_5_1	2772_3_158	317_6_126	315_6_59	1929_6_94	1488_5_50	119_2_176	174_6_1	1409_6_162	7_6_1	366_5_1	1406_6_14	2442_6_205	1335_6_1	244_6_303	246_6_35	1645_6_122	782_6_32	789_6_143
215_1_16	211_03_1	667_35_229	1261_6_1	134_6_3	491_6_82	1303_6_116	2455_5_16	4_35_121	401_6_276	811_6_43	814_6_51	1095_3_266	1314_5_155	1310_6_19	260_5_1	127_6_1	129_6_1	251_35_68	1563_6_147	54_6_28	52_6_1	929_6_1	2142_2_147	299_6_1	294_6_1	292_3_1	1416_6_35	291_6_1	318_5_8	1326_6_95	194_5_1	2772_3_176	317_6_131	315_6_74	1929_6_105	1488_5_50	119_2_173	174_6_1	1409_6_163	7_6_1	366_5_1	1406_6_8	2442_6_197	1335_6_1	244_6_338	246_6_34	1645_6_125	782_6_45	789_6_160
215_1_17	211_03_1	667_35_266	1261_6_1	134_6_2	491_6_63	1303_6_138	2455_5_20	4_35_111	401_6_273	811_6_47	814_6_48	1095_3_236	1314_5_151	1310_6_22	260_5_1	127_6_1	129_6_1	251_35_73	1563_6_141	54_6_17	52_6_1	929_6_1	2142_2_129	299_6_1	294_6_1	292_3_1	1416_6_33	291_6_1	318_5_8	1326_6_94	194_5_1	2772_3_160	317_6_142	315_6_58	1929_6_106	1488_5_47	119_2_168	174_6_1	1409_6_165	7_6_1	366_5_1	1406_6_8	2442_6_220	1335_6_1	244_6_350	246_6_31	1645_6_121	782_6_39	789_6_145
215_1_17	1303_6_132	667_35_223	1261_6_1	134_6_3	491_6_81	2455_5_16	4_35_111	401_6_244	811_6_45	814_6_47	1095_3_208	1314_5_152	1310_6_18	260_5_1	127_6_1	129_6_1	251_35_66	1563_6_143	54_6_12	52_6_1	929_6_1	2142_2_132	299_6_1	294_6_1	292_3_1	1416_6_39	291_6_1	318_5_5	1326_6_110	194_5_1	2772_3_164	317_6_139	315_6_61	1929_6_101	1488_5_38	119_2_184	174_6_1	1409_6_156	7_6_1	366_5_1	1406_6_5	2442_6_206	1335_6_1	244_6_357	246_6_36	1645_6_126	782_6_42	789_6_168	430_2_1
215_1_18	1303_6_132	667_35_201	1261_6_1	134_6_4	491_6_59	2455_5_21	4_35_132	401_6_265	811_6_49	814_6_47	1095_3_208	1314_5_124	1310_6_20	260_5_1	127_6_1	129_6_1	251_35_74	1563_6_152	54_6_11	52_6_1	929_6_1	2142_2_103	299_6_1	294_6_1	292_3_1	1416_6_37	291_6_1	318_5_6	1326_6_111	194_5_1	2772_3_141	317_6_141	315_6_62	1929_6_95	1488_5_45	119_2_183	174_6_1	1409_6_159	7_6_1	366_5_1	1406_6_2	2442_6_195	1335_6_1	244_6_358	246_6_42	1645_6_130	782_6_33	789_6_171	430_2_1
215_1_16	1303_6_130	667_35_179	1261_6_1	134_6_2	491_6_73	2455_5_20	4_35_145	401_6_250	811_6_55	814_6_48	1095_3_198	1314_5_146	1310_6_17	260_5_1	127_6_1	129_6_1	251_35_85	1563_6_176	54_6_11	52_6_1	929_6_1	2142_2_117	299_6_1	294_6_1	292_3_1	1416_6_37	291_6_1	318_5_3	1326_6_119	194_5_1	2772_3_148	317_6_156	315_6_68	1929_6_97	1488_5_41	119_2_195	174_6_1	1409_6_150	7_6_1	366_5_1	2442_6_191	1335_6_1	244_6_367	246_6_41	1645_6_132	782_6_40	789_6_166	430_2_1	624_6_88
215_1_16	1303_6_133	667_35_185	1261_6_1	491_6_74	2455_5_33	4_35_170	401_6_266	811_6_58	814_6_45	1095_3_218	1314_5_121	1310_6_11	260_5_1	127_6_1	129_6_1	251_35_70	1563_6_162	54_6_9	52_6_1	929_6_1	2142_2_91	299_6_1	294_6_1	292_3_1	1416_6_44	291_6_1	318_5_9	1326_6_103	194_5_1	2772_3_148	317_6_140	315_6_73	1929_6_88	1488_5_54	119_2_195	174_6_1	1409_6_151	7_6_1	366_5_1	2442_6_191	1335_6_1	244_6_367	246_6_47	1645_6_143	782_6_37	789_6_151	430_2_1	624_6_84	335_6_107
215_1_23	1303_6_131	667_35_211	1261_6_1	491_6_73	2455_5_27	4_35_192	401_6_253	811_6_58	814_6_56	1095_3_200	1314_5_141	1310_6_11	260_5_1	127_6_1	129_6_1	251_35_56	1563_6_170	54_6_6	52_6_1	929_6_1	2142_2_103	299_6_1	294_6_1	292_3_1	1416_6_45	291_6_1	318_5_5	1326_6_101	194_5_1	2772_3_176	317_6_123	315_6_57	1929_6_97	1488_5_51	119_2_187	174_6_1	1409_6_151	7_6_1	366_5_1	2442_6_191	1335_6_1	244_6_346	246_6_42	1645_6_126	782_6_34	789_6_182	430_2_1	624_6_88	335_6_109
215_1_23	1303_6_142	667_35_229	1261_6_1	491_6_64	2455_5_34	4_35_193	401_6_269	811_6_56	814_6_44	1095_3_191	1314_5_132	1310_6_9	260_5_1	127_6_1	129_6_1	251_35_58	1563_6_163	54_6_7	52_6_1	929_6_1	2142_2_98	299_6_1	294_6_1	292_3_1	1416_6_48	291_6_1	318_5_11	1326_6_90	194_5_1	2772_3_200	317_6_141	315_6_52	1929_6_116	1488_5_55	119_2_179	174_6_1	1409_6_170	7_6_1	366_5_1	2442_6_200	1335_6_1	244_6_340	246_6_42	1645_6_131	782_6_29	789_6_166	430_2_1	624_6_94	335_6_104
215_1_18	1303_6_146	667_35_231	1261_6_1	491_6_59	2455_5_30	4_35_183	401_6_283	811_6_56	814_6_58	1095_3_214	1314_5_129	1310_6_8	260_5_1	127_6_1	129_6_1	251_35_52	1563_6_154	54_6_3	52_6_1	929_6_1	2142_2_106	299_6_1	294_6_1	292_3_1	1416_6_33	291_6_1	318_5_7	1326_6_105	194_5_1	2772_3_217	317_6_143	315_6_56	1929_6_127	1488_5_37	119_2_181	174_6_1	1409_6_174	7_6_1	366_5_1	2442_6_197	1335_6_1	244_6_330	246_6_42	1645_6_128	782_6_33	789_6_178	430_2_1	624_6_82	335_6_95
215_1_16	1303_6_164	667_35_234	1261_6_1	491_6_47	2455_5_29	4_35_177	401_6_288	811_6_62	814_6_70	1095_3_223	1314_5_136	1310_6_11	260_5_1	127_6_1	129_6_1	251_35_45	1563_6_151	54_6_2	52_6_1	929_6_1	2142_2_106	299_6_1	294_6_1	292_3_1	1416_6_38	291_6_1	318_5_8	1326_6_87	194_5_1	2772_3_247	317_6_137	315_6_53	1929_6_118	1488_5_34	119_2_178	174_6_1	1409_6_177	7_6_1	366_5_1	2442_6_233	1335_6_1	244_6_341	246_6_41	1645_6_123	782_6_17	789_6_154	430_2_1	624_6_91	335_6_94
215_1_24	1303_6_163	667_35_249	1261_6_1	491_6_43	2455_5_22	4_35_159	401_6_269	811_6_52	814_6_75	1095_3_250	1314_5_111	1310_6_11	260_5_1	127_6_1	129_6_1	251_35_42	1563_6_153	52_6_1	929_6_1	2142_2_127	299_6_1	294_6_1	292_3_1	1416_6_43	291_6_1	318_5_7	1326_6_89	194_5_1	2772_3_254	317_6_136	315_6_58	1929_6_121	1488_5_40	119_2_186	174_6_1	1409_6_172	366_5_1	2442_6_232	1335_6_1	244_6_347	246_6_44	1645_6_106	782_6_21	789_6_167	430_2_1	624_6_90	335_6_85	572_5_9	330_3_1
215_1_20	1303_6_170	667_35_268	1261_6_1	491_6_43	2455_5_24	4_35_141	401_6_264	811_6_64	814_6_76	1095_3_278	1314_5_133	1310_6_7	260_5_1	127_6_1	129_6_1	251_35_39	1563_6_165	52_6_1	929_6_1	2142_2_135	299_6_1	294_6_1	292_3_1	1416_6_34	291_6_1	318_5_12	1326_6_76	194_5_1	2772_3_224	317_6_131	315_6_62	1929_6_115	1488_5_42	119_2_180	174_6_1	1409_6_183	366_5_1	2442_6_215	1335_6_1	244_6_330	246_6_44	1645_6_92	782_6_16	789_6_162	430_2_1	624_6_88	335_6_79	572_5_8	330_3_1
215_1_18	1303_6_172	667_35_265	1261_6_1	491_6_33	2455_5_19	4_35_150	401_6_273	811_6_55	814_6_64	1095_3_292	1314_5_138	1310_6_10	260_5_1	127_6_1	129_6_1	251_35_41	1563_6_165	52_6_1	929_6_1	2142_2_139	299_6_1	294_6_1	292_3_1	1416_6_41	291_6_1	318_5_13	1326_6_71	194_5_1	2772_3_211	317_6_128	315_6_71	1929_6_126	1488_5_46	119_2_184	174_6_1	1409_6_180	366_5_1	2442_6_206	1335_6_1	244_6_321	246_6_48	1645_6_107	782_6_20	789_6_185	430_2_1	624_6_95	335_6_70	572_5_7	330_3_1
215_1_18	1303_6_155	667_35_245	1261_6_1	491_6_24	2455_5_23	4_35_150	401_6_257	811_6_53	814_6_60	1095_3_278	1314_5_164	1310_6_11	260_5_1	127_6_1	129_6_1	251_35_41	1563_6_166	52_6_1	929_6_1	2142_2_131	299_6_1	294_6_1	292_3_1	1416_6_35	291_6_1	318_5_11	1326_6_72	194_5_1	311_6_17	317_6_116	315_6_78	1929_6_115	1488_5_56	119_2_187	174_6_1	1409_6_181	366_5_1	2442_6_201	1335_6_1	244_6_328	246_6_36	1645_6_109	782_6_13	789_6_179	430_2_1	624_6_92	335_6_69	572_5_6	330_3_1
215_1_20	1303_6_155	667_35_225	1261_6_1	491_6_24	2455_5_19	4_35_147	401_6_267	811_6_62	814_6_58	1095_3_271	1314_5_156	1310_6_4	260_5_1	127_6_1	129_6_1	251_35_39	1563_6_152	52_6_1	929_6_1	2142_2_131	299_6_1	294_6_1	292_3_1	1416_6_33	291_6_1	318_5_8	1326_6_92	194_5_1	311_6_14	317_6_113	315_6_66	1929_6_116	1488_5_58	119_2_187	174_6_1	1409_6_172	366_5_1	2442_6_201	1335_6_1	244_6_343	246_6_27	1645_6_121	782_6_10	789_6_189	430_2_1	624_6_115	335_6_50	572_5_8	330_3_1
430_2_1	200_6_33	215_1_16	1326_6_84	624_6_102	667_35_238	572_5_8	311_6_14	317_6_104	1166_6_39	315_6_75	91_5_1	318_5_7	64_6_1	1929_6_105	887_6_1	1488_5_62	119_2_199	491_6_27	569_6_48	1905_6_50	773_6_63	48_6_95	953_5_1	1303_6_149	1113_6_1	40_6_1	45_6_313	335_6_50	1409_6_175	4_35_136	401_6_240	194_5_1	366_5_1	811_6_64	1291_6_70	814_6_67	2772_3_208	561_5_1	2455_5_19	2442_6_217	1623_5_23	892_6_201	1314_5_158	342_6_357	2813_6_209	1335_6_1	551_6_209	299_6_1	778_6_12
430_2_1	200_6_32	215_1_13	1326_6_92	624_6_119	667_35_210	572_5_9	311_6_10	317_6_108	1166_6_41	315_6_66	91_5_1	318_5_6	64_6_1	1929_6_121	887_6_1	1488_5_56	119_2_196	491_6_28	569_6_49	1905_6_53	773_6_56	48_6_94	953_5_1	1303_6_141	1113_6_1	40_6_1	45_6_312	335_6_53	1409_6_174	4_35_129	401_6_265	194_5_1	366_5_1	811_6_70	1291_6_81	814_6_62	2772_3_208	561_5_1	2455_5_18	2442_6_218	1623_5_21	892_6_187	1314_5_143	342_6_364	2813_6_223	1335_6_1	551_6_209	299_6_1	778_6_14
430_2_1	200_6_34	215_1_17	1326_6_87	624_6_124	667_35_189	572_5_7	2772_3_202	317_6_117	1166_6_43	315_6_77	91_5_1	318_5_2	64_6_1	1929_6_116	887_6_1	1488_5_55	119_2_193	491_6_30	569_6_60	1905_6_45	773_6_61	48_6_101	953_5_1	1303_6_135	1113_6_1	40_6_1	45_6_306	335_6_46	1409_6_180	4_35_146	401_6_278	194_5_1	366_5_1	811_6_66	1291_6_66	814_6_57	311_6_8	561_5_1	2455_5_14	2442_6_219	1623_5_23	892_6_197	1314_5_139	342_6_399	2813_6_203	1335_6_1	551_6_204	299_6_1	778_6_12
430_2_1	200_6_48	215_1_12	1326_6_100	624_6_131	667_35_182	572_5_15	2772_3_200	317_6_132	1166_6_46	315_6_85	91_5_1	318_5_1	64_6_1	1929_6_125	887_6_1	1488_5_53	119_2_173	491_6_29	569_6_69	1905_6_46	773_6_63	48_6_91	953_5_1	1303_6_138	1113_6_1	40_6_1	45_6_302	335_6_50	1409_6_169	4_35_158	401_6_289	194_5_1	366_5_1	811_6_71	1291_6_69	814_6_64	311_6_10	561_5_1	2455_5_15	2442_6_214	1623_5_15	892_6_194	1314_5_156	342_6_403	2813_6_204	1335_6_1	551_6_197	299_6_1	778_6_12
52_6_1	200_6_37	215_1_6	1326_6_84	624_6_126	667_35_196	572_5_8	2772_3_194	317_6_136	1166_6_39	315_6_92	430_2_1	64_6_1	1929_6_103	887_6_1	1488_5_68	119_2_172	491_6_17	569_6_73	1905_6_45	773_6_53	48_6_100	953_5_1	1303_6_134	1113_6_1	40_6_1	45_6_301	335_6_61	1409_6_183	4_35_173	401_6_298	194_5_1	366_5_1	811_6_68	1291_6_54	814_6_69	311_6_14	561_5_1	2455_5_12	2442_6_215	1623_5_15	892_6_206	1314_5_154	342_6_421	2813_6_184	1335_6_1	551_6_224	299_6_1	778_6_17	148_6_37
52_6_1	200_6_24	215_1_4	1326_6_104	624_6_118	667_35_239	572_5_16	2772_3_200	317_6_137	1166_6_44	315_6_89	430_2_1	64_6_1	1929_6_97	887_6_1	1488_5_63	119_2_152	491_6_17	569_6_79	1905_6_44	773_6_47	48_6_107	953_5_1	1303_6_120	1113_6_1	40_6_1	45_6_272	335_6_53	1409_6_178	4_35_179	401_6_278	194_5_1	366_5_1	811_6_56	1291_6_53	814_6_71	311_6_13	561_5_1	2455_5_10	2442_6_183	1623_5_14	892_6_213	1314_5_159	342_6_416	2813_6_205	1335_6_1	551_6_201	299_6_1	778_6_16	148_6_41
52_6_1	200_6_20	215_1_4	1326_6_101	624_6_117	667_35_262	572_5_8	2772_3_179	317_6_140	1166_6_33	315_6_88	430_2_1	64_6_1	1929_6_119	887_6_1	1488_5_69	119_2_151	491_6_11	569_6_82	1905_6_43	773_6_43	48_6_104	953_5_1	1303_6_120	1113_6_1	40_6_1	45_6_278	335_6_61	1409_6_168	4_35_163	401_6_274	194_5_1	366_5_1	811_6_42	1291_6_47	814_6_51	311_6_18	561_5_1	2455_5_10	2442_6_167	1623_5_20	892_6_213	1314_5_143	342_6_437	2813_6_199	1335_6_1	551_6_214	299_6_1	778_6_21	148_6_49
52_6_1	200_6_12	215_1_5	1326_6_112	624_6_132	667_35_304	572_5_6	2772_3_204	317_6_150	1166_6_33	315_6_67	430_2_1	64_6_1	1929_6_104	887_6_1	1488_5_52	119_2_133	491_6_10	569_6_96	1905_6_39	773_6_49	48_6_110	953_5_1	1303_6_110	1113_6_1	40_6_1	45_6_262	335_6_49	1409_6_148	4_35_157	401_6_292	194_5_1	366_5_1	811_6_43	1291_6_53	814_6_57	311_6_12	561_5_1	2455_5_11	2442_6_153	1623_5_25	892_6_216	1314_5_152	342_6_417	2813_6_212	1335_6_1	551_6_213	299_6_1	778_6_20	148_6_52
52_6_1	200_6_13	215_1_5	1326_6_107	624_6_144	667_35_318	572_5_5	2772_3_204	317_6_152	1166_6_28	315_6_78	430_2_1	64_6_1	1929_6_93	887_6_1	1488_5_46	119_2_123	491_6_8	569_6_96	1905_6_31	773_6_55	48_6_125	953_5_1	1303_6_93	1113_6_1	40_6_1	45_6_257	335_6_51	1409_6_164	4_35_137	401_6_278	194_5_1	366_5_1	811_6_42	1291_6_59	814_6_60	311_6_16	561_5_1	2455_5_8	2442_6_152	1623_5_21	892_6_213	1314_5_158	342_6_434	2813_6_204	1335_6_1	551_6_198	299_6_1	778_6_20	148_6_52
52_6_1	200_6_16	215_1_1	1326_6_108	624_6_159	667_35_302	572_5_7	2772_3_190	317_6_164	1166_6_27	315_6_67	430_2_1	64_6_1	1929_6_93	887_6_1	1488_5_42	119_2_133	491_6_4	569_6_98	1905_6_25	773_6_57	48_6_121	953_5_1	1303_6_98	1113_6_1	40_6_1	45_6_263	335_6_39	1409_6_159	4_35_130	401_6_270	194_5_1	366_5_1	811_6_39	1291_6_60	814_6_61	311_6_11	561_5_1	2455_5_11	2442_6_139	1623_5_21	892_6_219	1314_5_165	342_6_453	2813_6_224	1335_6_1	551_6_179	299_6_1	778_6_24	148_6_43
52_6_1	200_6_13	45_6_296	1326_6_117	624_6_152	667_35_269	572_5_13	2772_3_169	317_6_164	1166_6_27	315_6_72	430_2_1	215_1_1	64_6_1	1929_6_92	887_6_1	1488_5_36	119_2_153	491_6_4	569_6_98	1905_6_27	773_6_78	48_6_109	953_5_1	1303_6_100	1113_6_1	40_6_1	335_6_50	1409_6_175	4_35_127	401_6_275	194_5_1	366_5_1	811_6_40	1291_6_65	814_6_57	311_6_16	561_5_1	2455_5_6	2442_6_163	1623_5_26	892_6_217	1314_5_158	342_6_428	2813_6_206	1335_6_1	551_6_181	299_6_1	778_6_30	148_6_42
52_6_1	200_6_11	45_6_292	1326_6_123	624_6_159	667_35_220	572_5_13	2772_3_159	317_6_171	1166_6_30	315_6_71	430_2_1	215_1_1	64_6_1	1929_6_89	887_6_1	1488_5_33	119_2_154	491_6_3	569_6_100	1905_6_30	773_6_68	48_6_112	953_5_1	1303_6_112	1113_6_1	40_6_1	335_6_32	1409_6_161	4_35_106	401_6_283	194_5_1	366_5_1	811_6_45	1291_6_54	814_6_65	311_6_11	561_5_1	2455_5_8	2442_6_130	1623_5_22	892_6_244	1314_5_165	342_6_457	2813_6_202	1335_6_1	551_6_164	299_6_1	778_6_35	148_6_51
52_6_1	200_6_11	45_6_288	1326_6_122	624_6_150	667_35_198	572_5_12	311_6_13	317_6_162	1166_6_30	315_6_69	430_2_1	215_1_1	64_6_1	1929_6_84	887_6_1	1488_5_49	119_2_172	491_6_4	569_6_100	1905_6_29	773_6_75	48_6_108	953_5_1	1303_6_122	1113_6_1	40_6_1	335_6_37	1409_6_153	4_35_101	401_6_296	194_5_1	366_5_1	811_6_44	1291_6_52	814_6_49	2772_3_164	561_5_1	2455_5_7	2442_6_133	1623_5_23	892_6_246	1314_5_163	342_6_450	2813_6_199	1335_6_1	551_6_175	299_6_1	778_6_27	148_6_56
52_6_1	200_6_15	45_6_285	1326_6_127	624_6_143	667_35_185	572_5_5	311_6_10	317_6_164	1166_6_39	315_6_66	430_2_1	215_1_1	64_6_1	1929_6_88	887_6_1	1488_5_46	119_2_166	491_6_6	569_6_88	1905_6_34	773_6_63	48_6_95	953_5_1	1303_6_119	1113_6_1	40_6_1	335_6_36	1409_6_158	4_35_107	401_6_286	194_5_1	366_5_1	811_6_41	1291_6_51	814_6_57	2772_3_160	561_5_1	2455_5_6	2442_6_123	1623_5_29	892_6_253	1314_5_158	342_6_451	2813_6_199	1335_6_1	551_6_173	299_6_1	778_6_24	148_6_59
52_6_1	200_6_14	45_6_303	1326_6_117	624_6_147	667_35_146	572_5_2	311_6_11	317_6_148	1166_6_27	315_6_54	430_2_1	215_1_1	64_6_1	1929_6_95	887_6_1	1488_5_56	119_2_190	491_6_4	569_6_84	1905_6_32	773_6_58	48_6_93	953_5_1	1303_6_105	1113_6_1	40_6_1	335_6_37	1409_6_173	4_35_108	401_6_291	194_5_1	366_5_1	811_6_39	1291_6_49	814_6_52	2772_3_153	561_5_1	2455_5_6	2442_6_130	1623_5_38	892_6_249	1314_5_150	342_6_460	2813_6_178	1335_6_1	551_6_203	299_6_1	778_6_22	148_6_50
52_6_1	200_6_5	45_6_325	1326_6_103	624_6_143	667_35_139	572_5_2	311_6_6	317_6_151	1166_6_33	315_6_62	430_2_1	215_1_1	64_6_1	1929_6_95	887_6_1	1488_5_44	119_2_197	491_6_5	569_6_71	1905_6_27	773_6_57	48_6_85	953_5_1	1303_6_109	1113_6_1	40_6_1	335_6_36	1409_6_193	4_35_115	401_6_286	194_5_1	366_5_1	811_6_41	1291_6_51	814_6_50	2772_3_151	561_5_1	2455_5_6	2442_6_140	1623_5_44	892_6_259	1314_5_154	342_6_454	2813_6_165	1335_6_1	551_6_216	299_6_1	778_6_19	148_6_55
52_6_1	200_6_7	45_6_333	1326_6_97	624_6_151	667_35_147	572_5_2	311_6_7	317_6_153	1166_6_25	315_6_68	430_2_1	215_1_1	64_6_1	1929_6_98	887_6_1	1488_5_53	119_2_207	491_6_6	569_6_87	1905_6_19	773_6_57	48_6_77	953_5_1	1303_6_94	1113_6_1	40_6_1	335_6_40	1409_6_157	4_35_105	401_6_287	194_5_1	366_5_1	811_6_45	1291_6_46	814_6_42	2772_3_152	561_5_1	2455_5_9	2442_6_136	1623_5_43	892_6_246	1314_5_161	342_6_474	2813_6_138	1335_6_1	551_6_215	299_6_1	778_6_18	148_6_48
52_6_1	200_6_9	45_6_303	1326_6_93	624_6_162	667_35_152	572_5_2	311_6_13	317_6_142	1166_6_18	315_6_60	430_2_1	215_1_1	64_6_1	1929_6_86	887_6_1	1488_5_52	119_2_232	491_6_5	569_6_76	1905_6_17	773_6_58	48_6_77	953_5_1	1303_6_89	1113_6_1	40_6_1	335_6_42	1409_6_155	4_35_119	401_6_277	194_5_1	366_5_1	811_6_45	1291_6_53	814_6_50	2772_3_149	561_5_1	2455_5_9	2442_6_140	1623_5_43	892_6_247	1314_5_181	342_6_458	2813_6_147	1335_6_1	551_6_191	299_6_1	778_6_22	148_6_49
52_6_1	200_6_6	45_6_313	1326_6_96	624_6_174	667_35_159	572_5_2	2772_3_125	317_6_133	1166_6_16	315_6_63	430_2_1	215_1_1	64_6_1	1929_6_82	887_6_1	1488_5_53	119_2_241	491_6_2	569_6_81	1905_6_16	773_6_59	48_6_78	953_5_1	1303_6_90	1113_6_1	40_6_1	335_6_42	1409_6_147	4_35_131	401_6_275	194_5_1	366_5_1	811_6_45	1291_6_55	814_6_56	311_6_13	561_5_1	2455_5_13	2442_6_141	1623_5_39	892_6_237	1314_5_179	342_6_483	2813_6_153	1335_6_1	551_6_215	299_6_1	778_6_21	148_6_63
52_6_1	1166_6_24	45_6_327	1326_6_104	624_6_169	667_35_152	572_5_4	2772_3_124	317_6_117	330_3_1	315_6_60	430_2_1	215_1_1	64_6_1	1929_6_88	887_6_1	1488_5_53	119_2_248	491_6_5	569_6_78	1905_6_18	773_6_55	48_6_63	953_5_1	1303_6_95	1113_6_1	40_6_1	335_6_43	1409_6_145	4_35_140	401_6_284	194_5_1	366_5_1	811_6_39	200_6_2	1291_6_56	814_6_68	311_6_12	561_5_1	2455_5_16	2442_6_148	1623_5_44	892_6_244	1314_5_169	342_6_462	2813_6_156	1335_6_1	551_6_201	299_6_1	778_6_20
52_6_1	1166_6_20	45_6_338	1326_6_111	624_6_146	667_35_145	572_5_3	2772_3_134	317_6_119	330_3_1	315_6_52	430_2_1	215_1_1	64_6_1	1929_6_87	887_6_1	1488_5_57	119_2_274	491_6_4	569_6_80	1905_6_14	773_6_58	48_6_74	953_5_1	1303_6_98	1113_6_1	40_6_1	335_6_43	1409_6_138	4_35_133	401_6_277	194_5_1	366_5_1	811_6_38	200_6_2	1291_6_59	814_6_66	311_6_9	561_5_1	2455_5_13	2442_6_143	1623_5_32	892_6_239	1314_5_162	342_6_491	2813_6_141	1335_6_1	551_6_211	299_6_1	778_6_23
52_6_1	1166_6_18	45_6_335	1326_6_112	624_6_144	667_35_151	572_5_4	2772_3_183	317_6_125	330_3_1	315_6_47	430_2_1	215_1_1	64_6_1	1929_6_93	887_6_1	1488_5_72	119_2_257	491_6_8	569_6_70	1905_6_12	773_6_52	48_6_75	953_5_1	1303_6_100	1113_6_1	40_6_1	335_6_37	1409_6_132	4_35_128	401_6_266	194_5_1	366_5_1	811_6_42	200_6_2	1291_6_68	814_6_72	311_6_20	561_5_1	2455_5_4	2442_6_154	1623_5_38	892_6_202	1314_5_174	342_6_446	2813_6_149	1335_6_1	551_6_224	299_6_1	778_6_20
52_6_1	1166_6_17	45_6_327	1326_6_108	624_6_123	667_35_154	572_5_4	2772_3_205	317_6_128	330_3_1	315_6_51	430_2_1	215_1_1	64_6_1	1929_6_96	887_6_1	1488_5_56	119_2_268	491_6_7	569_6_67	1905_6_8	773_6_45	48_6_79	953_5_1	1303_6_102	1113_6_1	40_6_1	335_6_31	1409_6_144	4_35_122	401_6_276	194_5_1	811_6_40	200_6_3	1291_6_47	814_6_67	311_6_20	561_5_1	2442_6_168	1623_5_43	892_6_219	1314_5_162	342_6_425	2813_6_142	1335_6_1	551_6_190	299_6_1	778_6_19	148_6_73	149_6_7
52_6_1	1166_6_23	45_6_339	1326_6_90	624_6_136	667_35_135	572_5_5	2772_3_255	317_6_130	330_3_1	315_6_63	430_2_1	215_1_1	64_6_1	1929_6_100	887_6_1	1488_5_51	119_2_281	491_6_8	569_6_75	1905_6_8	773_6_41	48_6_75	953_5_1	1303_6_102	1113_6_1	40_6_1	335_6_28	1409_6_138	4_35_131	401_6_285	194_5_1	811_6_41	200_6_3	1291_6_49	814_6_72	311_6_18	561_5_1	2442_6_157	1623_5_38	892_6_205	1314_5_138	342_6_415	2813_6_140	1335_6_1	551_6_173	299_6_1	778_6_17	148_6_71	149_6_5
52_6_1	1166_6_19	45_6_326	1326_6_107	624_6_118	667_35_142	572_5_4	2772_3_263	317_6_125	330_3_1	315_6_59	430_2_1	215_1_1	64_6_1	1929_6_88	887_6_1	1488_5_49	119_2_254	491_6_8	569_6_62	1905_6_12	773_6_41	48_6_82	953_5_1	1303_6_87	1113_6_1	40_6_1	335_6_37	1409_6_139	4_35_123	401_6_311	194_5_1	811_6_43	200_6_2	1291_6_48	814_6_58	311_6_10	561_5_1	2442_6_146	1623_5_34	892_6_213	1314_5_149	342_6_424	2813_6_124	1335_6_1	551_6_170	299_6_1	778_6_17	148_6_73	149_6_3
52_6_1	1166_6_19	45_6_338	1326_6_102	624_6_122	667_35_167	572_5_4	2772_3_301	317_6_111	330_3_1	315_6_51	430_2_1	215_1_1	64_6_1	1929_6_83	887_6_1	1488_5_56	119_2_264	491_6_7	569_6_56	1905_6_4	773_6_32	48_6_82	953_5_1	1303_6_92	1113_6_1	40_6_1	335_6_36	1409_6_132	4_35_121	401_6_321	194_5_1	811_6_46	200_6_3	1291_6_56	814_6_66	311_6_11	561_5_1	2442_6_153	1623_5_33	892_6_198	1314_5_140	342_6_417	2813_6_129	1335_6_1	551_6_158	299_6_1	778_6_13	148_6_73	149_6_2
52_6_1	1166_6_18	45_6_331	1326_6_105	624_6_103	667_35_169	572_5_7	2772_3_279	317_6_105	330_3_1	315_6_48	430_2_1	215_1_1	64_6_1	1929_6_87	887_6_1	1488_5_48	119_2_260	491_6_7	569_6_44	1905_6_6	773_6_36	48_6_83	953_5_1	1303_6_82	1113_6_1	40_6_1	335_6_36	1409_6_132	4_35_117	401_6_352	194_5_1	811_6_42	200_6_4	1291_6_57	814_6_73	311_6_9	561_5_1	2442_6_151	1623_5_35	892_6_204	1314_5_137	342_6_467	2813_6_134	1335_6_1	551_6_155	299_6_1	778_6_11	148_6_84	149_6_4
52_6_1	1166_6_20	45_6_335	1326_6_103	624_6_99	667_35_172	572_5_4	2772_3_234	317_6_106	330_3_1	315_6_48	430_2_1	215_1_1	64_6_1	1929_6_97	887_6_1	1488_5_52	119_2_259	491_6_2	569_6_47	1905_6_3	773_6_36	48_6_77	953_5_1	1303_6_84	1113_6_1	40_6_1	335_6_30	1409_6_128	4_35_125	401_6_349	194_5_1	811_6_43	200_6_4	1291_6_56	814_6_78	311_6_7	561_5_1	2442_6_141	1623_5_36	892_6_222	1314_5_126	342_6_484	2813_6_119	1335_6_1	551_6_144	299_6_1	778_6_9	148_6_65	149_6_8
52_6_1	1166_6_24	45_6_322	1326_6_102	624_6_82	667_35_172	572_5_5	2772_3_225	317_6_106	330_3_1	315_6_53	430_2_1	215_1_1	64_6_1	1929_6_100	887_6_1	1488_5_56	119_2_290	200_6_3	569_6_42	1905_6_2	773_6_41	48_6_76	953_5_1	1303_6_72	1113_6_1	40_6_1	335_6_42	1409_6_118	4_35_110	401_6_357	194_5_1	811_6_52	1291_6_51	814_6_70	311_6_6	561_5_1	2442_6_142	1623_5_32	892_6_237	1314_5_122	342_6_523	2813_6_118	1335_6_1	551_6_146	299_6_1	778_6_10	148_6_74	149_6_9	244_6_484
52_6_1	1166_6_28	45_6_329	1326_6_100	624_6_81	667_35_167	572_5_5	2772_3_219	317_6_114	330_3_1	315_6_58	430_2_1	215_1_1	64_6_1	1929_6_100	887_6_1	1488_5_48	119_2_307	200_6_4	569_6_43	1905_6_1	773_6_35	48_6_62	953_5_1	1303_6_81	1113_6_1	40_6_1	335_6_30	1409_6_110	4_35_84	401_6_371	194_5_1	811_6_51	1291_6_62	814_6_81	311_6_7	561_5_1	2442_6_152	1623_5_29	892_6_238	1314_5_119	342_6_554	2813_6_121	1335_6_1	551_6_142	299_6_1	778_6_11	148_6_75	149_6_6	244_6_495
52_6_1	1166_6_28	45_6_337	1326_6_110	624_6_61	667_35_174	572_5_10	2772_3_201	317_6_124	330_3_1	315_6_50	430_2_1	215_1_1	64_6_1	1929_6_84	887_6_1	1488_5_55	119_2_306	200_6_3	569_6_39	1905_6_2	773_6_57	48_6_71	953_5_1	1303_6_68	1113_6_1	40_6_1	335_6_42	1409_6_113	4_35_80	401_6_348	194_5_1	811_6_52	1291_6_63	814_6_81	311_6_8	561_5_1	2442_6_154	1623_5_32	892_6_239	1314_5_129	342_6_534	2813_6_135	1335_6_1	551_6_169	299_6_1	778_6_14	148_6_94	149_6_3	244_6_493
52_6_1	1166_6_38	45_6_374	1326_6_119	624_6_60	667_35_180	572_5_12	2772_3_219	317_6_107	330_3_1	315_6_50	430_2_1	215_1_1	64_6_1	1929_6_89	887_6_1	1488_5_53	119_2_288	200_6_6	569_6_38	251_35_13	773_6_37	48_6_69	953_5_1	1303_6_77	1113_6_1	40_6_1	335_6_30	1409_6_120	4_35_91	401_6_345	194_5_1	811_6_54	1291_6_64	814_6_96	311_6_5	561_5_1	2442_6_171	1623_5_28	892_6_215	1314_5_146	342_6_531	2813_6_116	1335_6_1	551_6_168	299_6_1	778_6_21	148_6_86	149_6_2	244_6_517
52_6_1	1166_6_36	45_6_365	1326_6_115	624_6_48	667_35_184	572_5_9	2772_3_249	317_6_107	330_3_1	315_6_51	430_2_1	215_1_1	64_6_1	1929_6_83	887_6_1	1488_5_59	119_2_300	200_6_4	569_6_38	251_35_10	773_6_33	48_6_54	953_5_1	1303_6_77	1113_6_1	40_6_1	335_6_34	1409_6_108	4_35_118	401_6_364	194_5_1	811_6_66	1291_6_43	814_6_96	311_6_2	561_5_1	2442_6_148	1623_5_30	892_6_215	1314_5_155	342_6_528	2813_6_133	1335_6_1	551_6_184	299_6_1	778_6_28	148_6_97	149_6_1	244_6_511
1166_6_38	45_6_391	1326_6_108	624_6_48	667_35_200	572_5_9	2772_3_267	317_6_93	330_3_1	315_6_49	430_2_1	215_1_1	64_6_1	1929_6_87	887_6_1	1488_5_56	119_2_311	200_6_3	569_6_38	251_35_11	773_6_39	48_6_35	953_5_1	1303_6_72	1113_6_1	40_6_1	335_6_41	1409_6_131	4_35_133	401_6_318	194_5_1	811_6_58	1291_6_48	814_6_101	311_6_5	561_5_1	2442_6_144	1623_5_28	892_6_208	1314_5_156	342_6_545	2813_6_121	1335_6_1	551_6_193	299_6_1	778_6_27	148_6_92	149_6_1	244_6_483	1261_6_1
1166_6_30	45_6_382	1326_6_112	624_6_48	667_35_193	572_5_8	2772_3_251	317_6_91	330_3_1	315_6_44	430_2_1	215_1_1	64_6_1	1929_6_82	887_6_1	1488_5_61	119_2_334	200_6_3	569_6_26	251_35_11	773_6_32	48_6_36	953_5_1	1303_6_69	1113_6_1	40_6_1	335_6_36	1409_6_114	4_35_151	401_6_324	194_5_1	811_6_70	1291_6_40	814_6_88	311_6_5	561_5_1	2442_6_136	1623_5_30	892_6_200	1314_5_154	342_6_558	2813_6_127	1335_6_1	551_6_173	299_6_1	778_6_35	148_6_96	244_6_479	1261_6_1	246_6_58
1166_6_36	45_6_402	1326_6_111	624_6_61	667_35_193	572_5_6	2772_3_251	317_6_86	330_3_1	315_6_44	430_2_1	215_1_1	64_6_1	1929_6_88	887_6_1	1488_5_62	119_2_331	200_6_5	569_6_30	251_35_13	773_6_38	48_6_39	953_5_1	1303_6_65	1113_6_1	40_6_1	335_6_31	1409_6_126	4_35_141	401_6_326	194_5_1	811_6_72	1291_6_34	814_6_91	311_6_7	561_5_1	2442_6_161	1623_5_37	892_6_197	1314_5_168	342_6_573	2813_6_106	1335_6_1	551_6_161	299_6_1	778_6_37	148_6_76	244_6_478	1261_6_1	246_6_69
1166_6_36	45_6_409	1326_6_137	624_6_61	667_35_184	572_5_2	2772_3_247	317_6_90	330_3_1	315_6_43	430_2_1	215_1_1	64_6_1	1929_6_76	887_6_1	1488_5_57	119_2_331	200_6_3	569_6_26	251_35_18	773_6_39	48_6_40	953_5_1	1303_6_57	1113_6_1	40_6_1	335_6_36	1409_6_115	4_35_134	401_6_333	194_5_1	811_6_76	1291_6_50	814_6_86	311_6_4	561_5_1	2442_6_153	1623_5_39	892_6_178	1314_5_164	342_6_536	2813_6_116	1335_6_1	551_6_163	299_6_1	778_6_42	148_6_89	244_6_476	1261_6_1	246_6_55
1166_6_40	45_6_430	1326_6_134	624_6_56	667_35_197	572_5_2	311_6_5	317_6_74	330_3_1	315_6_37	430_2_1	215_1_1	64_6_1	1929_6_75	887_6_1	1488_5_53	119_2_324	200_6_3	569_6_36	251_35_24	773_6_57	48_6_52	953_5_1	1303_6_58	1113_6_1	40_6_1	335_6_34	1409_6_121	4_35_121	401_6_326	194_5_1	811_6_74	1291_6_42	814_6_104	2772_3_272	561_5_1	2442_6_155	1623_5_33	892_6_195	1314_5_154	342_6_517	2813_6_108	1335_6_1	551_6_169	299_6_1	778_6_28	148_6_78	244_6_478	1261_6_1	246_6_48
1166_6_40	45_6_414	1326_6_142	624_6_51	667_35_203	572_5_1	311_6_5	317_6_74	330_3_1	315_6_32	430_2_1	215_1_1	64_6_1	1929_6_81	887_6_1	1488_5_46	119_2_346	200_6_1	569_6_29	251_35_31	773_6_52	48_6_48	953_5_1	1303_6_62	1113_6_1	40_6_1	335_6_35	1409_6_109	4_35_116	401_6_362	194_5_1	811_6_66	1291_6_36	814_6_99	2772_3_249	561_5_1	2442_6_155	1623_5_37	892_6_187	1314_5_157	342_6_494	2813_6_113	1335_6_1	551_6_164	299_6_1	778_6_25	148_6_93	244_6_486	1261_6_1	246_6_53
1166_6_38	45_6_420	1326_6_140	624_6_64	667_35_209	572_5_2	311_6_4	317_6_65	330_3_1	315_6_32	430_2_1	215_1_1	64_6_1	1929_6_94	887_6_1	1488_5_38	119_2_362	200_6_2	569_6_31	251_35_41	773_6_60	48_6_48	953_5_1	1303_6_63	1113_6_1	40_6_1	335_6_22	1409_6_113	4_35_100	401_6_343	194_5_1	811_6_54	1291_6_31	814_6_112	2772_3_260	561_5_1	2442_6_145	1623_5_31	892_6_227	1314_5_157	342_6_502	2813_6_106	1335_6_1	551_6_164	299_6_1	778_6_25	148_6_92	244_6_478	1261_6_1	246_6_59
1166_6_33	45_6_426	1326_6_152	624_6_66	667_35_239	572_5_2	2772_3_297	317_6_74	330_3_1	315_6_34	430_2_1	215_1_1	64_6_1	1929_6_98	887_6_1	1488_5_31	119_2_372	200_6_2	569_6_30	251_35_43	773_6_51	48_6_51	953_5_1	1303_6_60	1113_6_1	40_6_1	335_6_21	1409_6_100	4_35_99	401_6_323	194_5_1	811_6_57	1291_6_39	814_6_118	311_6_4	561_5_1	2442_6_153	1623_5_27	892_6_225	1314_5_136	342_6_490	2813_6_111	1335_6_1	551_6_170	299_6_1	778_6_24	148_6_98	244_6_461	1261_6_1	246_6_65
200_6_3	45_6_413	1326_6_125	624_6_59	667_35_243	572_5_1	2772_3_288	317_6_70	1166_6_33	315_6_44	430_2_1	215_1_1	64_6_1	1929_6_101	887_6_1	1488_5_47	119_2_372	569_6_41	251_35_52	773_6_46	48_6_53	953_5_1	1303_6_52	1113_6_1	40_6_1	335_6_21	1409_6_96	4_35_92	401_6_323	194_5_1	811_6_47	1291_6_45	814_6_110	1261_6_1	561_5_1	2442_6_144	1623_5_26	892_6_237	1314_5_146	342_6_524	2813_6_120	1335_6_1	551_6_180	299_6_1	778_6_25	148_6_83	330_3_1	244_6_433	246_6_55	1095_3_133
200_6_3	45_6_404	1326_6_125	624_6_72	667_35_266	194_5_1	2772_3_278	317_6_57	1166_6_28	315_6_41	430_2_1	64_6_1	1929_6_102	887_6_1	1488_5_40	119_2_363	569_6_34	251_35_47	773_6_43	48_6_51	953_5_1	1303_6_63	1113_6_1	40_6_1	335_6_28	1409_6_100	4_35_116	401_6_311	561_5_1	811_6_46	1291_6_41	814_6_115	1261_6_1	2442_6_153	1623_5_23	892_6_240	1314_5_119	342_6_525	2813_6_116	1335_6_1	551_6_173	299_6_1	778_6_17	148_6_89	330_3_1	244_6_415	246_6_48	1095_3_151	129_6_1	95_6_1
200_6_6	45_6_414	1326_6_130	624_6_63	667_35_235	194_5_1	2772_3_263	317_6_59	1166_6_26	315_6_37	430_2_1	64_6_1	1929_6_88	887_6_1	1488_5_42	119_2_382	569_6_27	251_35_33	773_6_25	48_6_67	953_5_1	1303_6_65	1113_6_1	40_6_1	335_6_34	1409_6_80	4_35_108	401_6_320	561_5_1	811_6_47	1291_6_38	814_6_115	1261_6_1	2442_6_140	1623_5_27	892_6_254	1314_5_153	342_6_569	2813_6_102	1335_6_1	551_6_193	299_6_1	778_6_14	148_6_66	330_3_1	244_6_436	246_6_42	1095_3_133	129_6_1	95_6_1
200_6_2	45_6_407	1326_6_136	624_6_52	667_35_256	194_5_1	2772_3_237	317_6_55	1166_6_29	315_6_36	430_2_1	64_6_1	1929_6_90	887_6_1	1488_5_49	119_2_372	569_6_20	251_35_22	773_6_23	48_6_65	953_5_1	1303_6_63	1113_6_1	40_6_1	335_6_31	1409_6_93	4_35_92	401_6_299	561_5_1	811_6_55	1291_6_49	814_6_130	1261_6_1	2442_6_121	1623_5_28	892_6_216	1314_5_158	342_6_596	2813_6_102	1335_6_1	551_6_201	299_6_1	778_6_20	148_6_86	330_3_1	244_6_473	246_6_54	1095_3_112	129_6_1	95_6_1
1166_6_28	45_6_398	1326_6_130	624_6_40	667_35_270	194_5_1	2772_3_236	317_6_60	330_3_1	315_6_37	430_2_1	64_6_1	1929_6_82	887_6_1	1488_5_55	119_2_357	200_6_1	569_6_23	251_35_17	773_6_19	48_6_72	953_5_1	1303_6_62	1113_6_1	40_6_1	335_6_34	1409_6_80	4_35_85	401_6_266	561_5_1	811_6_56	1291_6_47	814_6_132	1261_6_1	2442_6_127	1623_5_24	892_6_236	1314_5_170	342_6_637	2813_6_116	1335_6_1	551_6_216	299_6_1	778_6_14	148_6_83	244_6_457	246_6_46	1095_3_91	129_6_1	95_6_1
1166_6_20	45_6_372	1326_6_128	624_6_43	667_35_287	194_5_1	2772_3_237	317_6_68	330_3_1	315_6_28	430_2_1	64_6_1	1929_6_74	887_6_1	1488_5_67	119_2_349	200_6_2	569_6_12	251_35_15	773_6_16	48_6_70	953_5_1	1303_6_75	1113_6_1	40_6_1	335_6_33	1409_6_100	4_35_92	401_6_256	561_5_1	811_6_67	1291_6_55	814_6_146	1261_6_1	2442_6_118	1623_5_29	892_6_210	1314_5_166	342_6_647	2813_6_122	1335_6_1	551_6_183	299_6_1	778_6_16	148_6_92	244_6_469	246_6_44	1095_3_83	129_6_1	95_6_1
1166_6_20	45_6_368	1326_6_121	624_6_43	667_35_302	194_5_1	2772_3_239	317_6_75	330_3_1	315_6_39	430_2_1	64_6_1	1929_6_76	887_6_1	1488_5_74	119_2_339	200_6_4	569_6_16	251_35_11	773_6_13	48_6_73	953_5_1	1303_6_81	1113_6_1	40_6_1	335_6_28	1409_6_103	4_35_97	401_6_264	561_5_1	811_6_64	1291_6_36	814_6_142	1261_6_1	2442_6_131	1623_5_28	892_6_222	1314_5_192	342_6_655	2813_6_133	1335_6_1	551_6_182	299_6_1	778_6_8	148_6_88	244_6_472	246_6_32	1095_3_79	129_6_1	95_6_1
1166_6_26	45_6_353	1326_6_114	624_6_42	667_35_305	194_5_1	2772_3_214	317_6_68	330_3_1	315_6_33	430_2_1	64_6_1	1929_6_79	887_6_1	1488_5_78	119_2_357	200_6_5	569_6_14	251_35_12	773_6_15	48_6_67	953_5_1	1303_6_90	1113_6_1	40_6_1	335_6_25	1409_6_118	4_35_70	401_6_247	561_5_1	811_6_68	1291_6_40	814_6_150	1261_6_1	2442_6_149	1623_5_36	892_6_198	1314_5_198	342_6_659	2813_6_129	1335_6_1	551_6_188	299_6_1	778_6_10	148_6_105	244_6_464	246_6_37	1095_3_81	129_6_1	95_6_1
1166_6_32	45_6_347	1326_6_121	624_6_45	667_35_310	194_5_1	2772_3_232	317_6_67	330_3_1	315_6_39	430_2_1	64_6_1	1929_6_80	887_6_1	1488_5_71	119_2_386	200_6_5	569_6_10	251_35_9	773_6_17	48_6_64	953_5_1	1303_6_88	1113_6_1	40_6_1	335_6_24	1409_6_111	4_35_64	401_6_268	561_5_1	811_6_66	1291_6_37	814_6_165	1261_6_1	2442_6_143	1623_5_33	892_6_192	1314_5_197	342_6_668	2813_6_136	1335_6_1	551_6_205	299_6_1	778_6_12	148_6_103	244_6_431	246_6_33	1095_3_84	129_6_1	95_6_1
200_6_5	45_6_342	1326_6_118	624_6_43	667_35_306	194_5_1	2772_3_266	317_6_60	1166_6_38	315_6_26	430_2_1	64_6_1	1929_6_79	887_6_1	1488_5_78	119_2_376	569_6_8	251_35_13	773_6_17	48_6_49	953_5_1	1303_6_84	1113_6_1	40_6_1	335_6_18	1409_6_121	4_35_64	401_6_262	561_5_1	811_6_78	1291_6_46	814_6_168	1261_6_1	2442_6_152	1623_5_37	892_6_174	1314_5_206	342_6_677	2813_6_142	1335_6_1	551_6_186	299_6_1	778_6_11	148_6_99	330_3_1	244_6_437	246_6_40	1095_3_88	129_6_1	95_6_1
200_6_10	45_6_332	1326_6_110	624_6_57	667_35_303	194_5_1	2772_3_271	317_6_65	1166_6_36	315_6_35	430_2_1	64_6_1	1929_6_71	887_6_1	1488_5_68	119_2_370	569_6_5	251_35_19	773_6_22	48_6_47	953_5_1	1303_6_89	1113_6_1	40_6_1	335_6_25	1409_6_106	4_35_80	401_6_249	561_5_1	811_6_65	1291_6_33	814_6_172	1261_6_1	2442_6_156	1623_5_34	892_6_183	1314_5_196	342_6_708	2813_6_146	1335_6_1	551_6_198	299_6_1	778_6_11	148_6_89	330_3_1	244_6_438	246_6_42	1095_3_91	129_6_1	95_6_1
200_6_7	45_6_320	1326_6_108	624_6_57	667_35_265	194_5_1	2772_3_262	317_6_53	1166_6_36	315_6_23	430_2_1	64_6_1	1929_6_65	887_6_1	1488_5_71	119_2_373	569_6_2	251_35_28	773_6_13	48_6_57	953_5_1	1303_6_74	1113_6_1	40_6_1	335_6_18	1409_6_114	4_35_84	401_6_269	561_5_1	811_6_59	1291_6_44	814_6_190	1261_6_1	2442_6_153	1623_5_40	892_6_184	1314_5_203	342_6_696	2813_6_153	1335_6_1	551_6_207	299_6_1	778_6_9	148_6_68	330_3_1	244_6_473	246_6_44	1095_3_124	129_6_1	95_6_1
200_6_11	45_6_344	1326_6_105	624_6_73	667_35_241	194_5_1	2772_3_221	317_6_68	1166_6_41	315_6_25	430_2_1	64_6_1	1929_6_72	887_6_1	1488_5_75	119_2_361	569_6_2	251_35_22	773_6_20	48_6_56	953_5_1	1303_6_71	1113_6_1	40_6_1	335_6_26	1409_6_94	4_35_79	401_6_302	561_5_1	811_6_45	1291_6_35	814_6_174	1261_6_1	2442_6_172	1623_5_37	892_6_189	1314_5_214	342_6_723	2813_6_136	1335_6_1	551_6_206	299_6_1	778_6_10	148_6_82	330_3_1	244_6_484	246_6_49	1095_3_117	129_6_1	95_6_1
200_6_11	45_6_347	1326_6_104	624_6_75	667_35_232	194_5_1	2772_3_201	317_6_84	1166_6_41	315_6_23	430_2_1	64_6_1	1929_6_71	887_6_1	1488_5_88	119_2_359	569_6_2	251_35_17	773_6_22	48_6_57	953_5_1	1303_6_67	1113_6_1	40_6_1	335_6_19	1409_6_105	4_35_78	401_6_343	561_5_1	811_6_33	1291_6_47	814_6_176	1261_6_1	2442_6_155	1623_5_39	892_6_184	1314_5_222	342_6_686	2813_6_134	1335_6_1	551_6_214	299_6_1	778_6_7	148_6_71	330_3_1	244_6_493	246_6_53	1095_3_120	129_6_1	95_6_1
200_6_18	45_6_360	1326_6_110	624_6_79	667_35_226	194_5_1	2772_3_184	317_6_85	1166_6_45	315_6_21	430_2_1	64_6_1	1929_6_72	887_6_1	1488_5_90	119_2_364	569_6_4	251_35_12	773_6_28	48_6_43	953_5_1	1303_6_81	1113_6_1	40_6_1	335_6_23	1409_6_103	4_35_77	401_6_334	561_5_1	811_6_26	1291_6_45	814_6_186	1261_6_1	2442_6_157	1623_5_45	892_6_180	1314_5_197	342_6_695	2813_6_134	1335_6_1	551_6_196	299_6_1	778_6_5	148_6_75	330_3_1	244_6_523	246_6_45	1095_3_98	129_6_1	95_6_1
200_6_19	45_6_362	1326_6_122	624_6_68	667_35_235	194_5_1	2772_3_183	317_6_91	1166_6_49	315_6_31	430_2_1	64_6_1	1929_6_65	887_6_1	1488_5_90	119_2_392	569_6_6	251_35_5	773_6_24	48_6_51	953_5_1	1303_6_88	1113_6_1	40_6_1	335_6_15	1409_6_113	4_35_88	401_6_330	561_5_1	811_6_20	1291_6_47	814_6_204	1261_6_1	2442_6_142	1623_5_47	892_6_176	1314_5_205	342_6_697	2813_6_139	1335_6_1	551_6_184	299_6_1	778_6_2	148_6_69	330_3_1	244_6_509	246_6_57	1095_3_79	129_6_1	95_6_1
200_6_17	45_6_350	1326_6_129	624_6_65	667_35_248	194_5_1	2772_3_191	317_6_90	1166_6_39	315_6_30	430_2_1	64_6_1	1929_6_73	887_6_1	1488_5_85	119_2_370	569_6_5	251_35_3	773_6_19	48_6_43	953_5_1	1303_6_108	1113_6_1	40_6_1	335_6_16	1409_6_135	4_35_105	401_6_311	561_5_1	811_6_28	1291_6_36	814_6_169	1261_6_1	2442_6_139	1623_5_39	892_6_177	1314_5_183	342_6_741	2813_6_161	1335_6_1	551_6_185	299_6_1	778_6_4	148_6_69	330_3_1	244_6_531	246_6_50	1095_3_71	129_6_1	95_6_1
200_6_13	45_6_368	1326_6_103	624_6_58	667_35_235	194_5_1	2772_3_203	317_6_84	1166_6_43	315_6_38	430_2_1	64_6_1	1929_6_80	887_6_1	1488_5_72	119_2_403	569_6_5	773_6_20	48_6_39	953_5_1	1303_6_99	1113_6_1	40_6_1	335_6_10	1409_6_116	4_35_114	401_6_325	561_5_1	811_6_17	1291_6_56	814_6_176	1261_6_1	2442_6_151	1623_5_39	892_6_164	1314_5_178	342_6_724	2813_6_149	1335_6_1	551_6_183	299_6_1	778_6_2	148_6_66	330_3_1	244_6_542	246_6_53	1095_3_79	129_6_1	95_6_1	294_6_1
200_6_10	45_6_347	1326_6_104	624_6_68	667_35_252	194_5_1	2772_3_213	317_6_81	1166_6_46	315_6_37	430_2_1	64_6_1	1929_6_81	887_6_1	1488_5_65	119_2_427	569_6_6	773_6_24	48_6_33	953_5_1	1303_6_93	1113_6_1	40_6_1	335_6_17	1409_6_132	4_35_112	401_6_311	561_5_1	811_6_21	1291_6_53	814_6_155	1261_6_1	2442_6_158	1623_5_26	892_6_150	1314_5_152	342_6_743	2813_6_149	1335_6_1	551_6_183	299_6_1	778_6_4	148_6_73	330_3_1	244_6_548	246_6_51	1095_3_80	129_6_1	95_6_1	294_6_1
200_6_18	45_6_338	1326_6_88	624_6_77	667_35_247	194_5_1	2772_3_229	317_6_87	1166_6_62	315_6_40	430_2_1	64_6_1	1929_6_70	887_6_1	1488_5_53	119_2_406	569_6_7	773_6_28	48_6_32	953_5_1	1303_6_97	1113_6_1	40_6_1	335_6_5	1409_6_126	4_35_126	401_6_322	561_5_1	811_6_24	1291_6_57	814_6_149	1261_6_1	2442_6_159	1623_5_23	892_6_164	1314_5_154	342_6_765	2813_6_119	1335_6_1	551_6_187	299_6_1	778_6_2	148_6_68	330_3_1	244_6_505	246_6_39	1095_3_91	129_6_1	95_6_1	294_6_1
200_6_20	45_6_335	1326_6_87	624_6_75	667_35_251	194_5_1	2772_3_237	317_6_95	1166_6_40	315_6_31	430_2_1	64_6_1	1929_6_66	887_6_1	1488_5_61	119_2_410	569_6_5	773_6_41	48_6_27	953_5_1	1303_6_89	1113_6_1	40_6_1	335_6_3	1409_6_138	4_35_134	401_6_320	561_5_1	811_6_21	1291_6_47	814_6_154	1261_6_1	2442_6_163	1623_5_18	892_6_162	1314_5_172	342_6_765	2813_6_125	1335_6_1	551_6_188	299_6_1	778_6_2	148_6_63	330_3_1	244_6_505	246_6_37	1095_3_116	129_6_1	95_6_1	294_6_1
200_6_31	45_6_317	1326_6_99	624_6_78	667_35_287	194_5_1	2772_3_229	317_6_86	1166_6_44	315_6_22	430_2_1	64_6_1	1929_6_58	887_6_1	1488_5_49	119_2_395	569_6_2	773_6_33	48_6_22	953_5_1	1303_6_90	1113_6_1	40_6_1	335_6_2	1409_6_134	4_35_137	401_6_309	561_5_1	811_6_21	1291_6_52	814_6_149	1261_6_1	2442_6_178	1623_5_12	892_6_142	1314_5_194	342_6_800	2813_6_108	1335_6_1	551_6_187	299_6_1	148_6_55	330_3_1	244_6_485	246_6_37	1095_3_120	129_6_1	95_6_1	294_6_1	79_6_1
200_6_28	45_6_303	1326_6_98	624_6_74	667_35_290	194_5_1	2772_3_237	317_6_87	1166_6_38	315_6_16	430_2_1	64_6_1	1929_6_47	887_6_1	1488_5_57	119_2_425	569_6_4	773_6_36	48_6_13	953_5_1	1303_6_85	1113_6_1	40_6_1	335_6_1	1409_6_135	4_35_162	401_6_313	561_5_1	811_6_29	1291_6_54	814_6_154	1261_6_1	2442_6_174	1623_5_10	892_6_127	1314_5_206	342_6_771	2813_6_116	1335_6_1	551_6_197	299_6_1	148_6_54	330_3_1	244_6_496	246_6_34	1095_3_141	129_6_1	95_6_1	294_6_1	79_6_1
200_6_29	45_6_313	1326_6_101	624_6_73	667_35_281	194_5_1	2772_3_209	317_6_91	1166_6_49	315_6_25	430_2_1	64_6_1	1929_6_43	887_6_1	1488_5_47	119_2_445	569_6_4	773_6_44	48_6_16	953_5_1	1303_6_100	1113_6_1	40_6_1	335_6_2	1409_6_124	4_35_177	401_6_300	561_5_1	811_6_35	1291_6_56	814_6_157	1261_6_1	2442_6_154	1623_5_14	892_6_127	1314_5_175	342_6_780	2813_6_106	1335_6_1	551_6_198	299_6_1	148_6_43	330_3_1	244_6_505	246_6_34	1095_3_131	129_6_1	95_6_1	294_6_1	79_6_1
200_6_28	45_6_333	1326_6_112	624_6_80	667_35_272	194_5_1	2772_3_208	317_6_86	1166_6_45	315_6_26	430_2_1	64_6_1	1929_6_48	887_6_1	1488_5_55	119_2_426	569_6_2	773_6_57	48_6_14	953_5_1	1303_6_99	1113_6_1	40_6_1	1409_6_129	4_35_175	401_6_295	561_5_1	811_6_39	1291_6_64	814_6_155	1261_6_1	2442_6_164	1623_5_17	892_6_106	1314_5_172	342_6_772	2813_6_102	1335_6_1	551_6_206	299_6_1	148_6_49	330_3_1	244_6_489	246_6_34	1095_3_134	129_6_1	95_6_1	294_6_1	79_6_1	1645_6_46
200_6_23	45_6_343	1326_6_105	624_6_82	667_35_239	194_5_1	2772_3_191	317_6_83	1166_6_56	315_6_28	430_2_1	64_6_1	1929_6_52	887_6_1	1488_5_52	119_2_437	773_6_50	48_6_18	953_5_1	1303_6_130	1113_6_1	40_6_1	1409_6_123	4_35_153	401_6_308	561_5_1	811_6_33	1291_6_59	814_6_146	1261_6_1	2442_6_181	1623_5_24	892_6_106	1314_5_171	342_6_781	2813_6_84	1335_6_1	551_6_201	299_6_1	148_6_51	330_3_1	244_6_509	246_6_24	1095_3_134	129_6_1	95_6_1	294_6_1	79_6_1	1645_6_54	1563_6_149
200_6_21	45_6_333	1326_6_122	624_6_82	667_35_244	194_5_1	2772_3_204	317_6_82	1166_6_58	315_6_26	430_2_1	64_6_1	1929_6_53	887_6_1	1488_5_66	119_2_463	773_6_59	48_6_18	953_5_1	1303_6_130	1113_6_1	40_6_1	1409_6_137	4_35_133	401_6_296	561_5_1	811_6_36	1291_6_71	814_6_139	1261_6_1	2442_6_182	1623_5_25	892_6_99	1314_5_184	342_6_753	2813_6_82	1335_6_1	551_6_209	299_6_1	148_6_64	330_3_1	244_6_515	246_6_24	1095_3_144	129_6_1	95_6_1	294_6_1	79_6_1	1645_6_53	1563_6_147
200_6_21	45_6_344	1326_6_129	624_6_83	667_35_220	194_5_1	2772_3_193	317_6_93	1166_6_52	315_6_31	430_2_1	64_6_1	1929_6_50	887_6_1	1488_5_53	119_2_476	773_6_55	48_6_24	953_5_1	1303_6_152	1113_6_1	40_6_1	1409_6_137	4_35_115	401_6_292	561_5_1	811_6_39	1291_6_70	814_6_141	1261_6_1	2442_6_174	1623_5_30	892_6_96	1314_5_182	342_6_762	2813_6_81	1335_6_1	551_6_209	299_6_1	148_6_56	330_3_1	244_6_533	246_6_28	1095_3_139	129_6_1	95_6_1	294_6_1	79_6_1	1645_6_64	1563_6_149
200_6_22	45_6_333	1326_6_149	624_6_95	667_35_205	194_5_1	2772_3_178	317_6_89	1166_6_54	315_6_30	430_2_1	64_6_1	1929_6_50	887_6_1	1488_5_47	119_2_507	773_6_56	48_6_22	953_5_1	1303_6_144	1113_6_1	40_6_1	1409_6_158	4_35_95	401_6_309	561_5_1	811_6_39	1291_6_74	814_6_135	1261_6_1	2442_6_186	1623_5_32	892_6_96	1314_5_187	342_6_804	2813_6_71	1335_6_1	551_6_194	299_6_1	148_6_49	330_3_1	244_6_474	246_6_25	1095_3_120	129_6_1	95_6_1	294_6_1	79_6_1	1645_6_55	1563_6_177
200_6_25	45_6_339	1326_6_143	624_6_108	667_35_176	194_5_1	2772_3_187	317_6_93	1166_6_61	315_6_24	430_2_1	64_6_1	1929_6_49	887_6_1	1488_5_47	119_2_513	773_6_43	48_6_31	953_5_1	1303_6_159	1113_6_1	40_6_1	1409_6_178	4_35_97	401_6_294	561_5_1	811_6_34	1291_6_66	814_6_158	1261_6_1	2442_6_180	1623_5_30	892_6_92	1314_5_183	342_6_784	2813_6_86	1335_6_1	551_6_191	299_6_1	148_6_52	330_3_1	244_6_499	246_6_37	1095_3_97	129_6_1	95_6_1	294_6_1	79_6_1	1645_6_57	1563_6_183
200_6_26	45_6_350	1326_6_142	624_6_108	667_35_139	194_5_1	2772_3_188	317_6_95	1166_6_64	315_6_17	430_2_1	64_6_1	1929_6_45	887_6_1	1488_5_46	119_2_531	773_6_44	48_6_27	953_5_1	1303_6_147	1113_6_1	40_6_1	1409_6_180	4_35_111	401_6_292	561_5_1	811_6_44	1291_6_65	814_6_150	1261_6_1	2442_6_182	1623_5_31	892_6_92	1314_5_189	342_6_818	2813_6_94	1335_6_1	551_6_181	299_6_1	148_6_44	330_3_1	244_6_526	246_6_36	1095_3_87	129_6_1	95_6_1	294_6_1	79_6_1	1645_6_51	1563_6_186
1166_6_79	45_6_335	1326_6_134	624_6_109	667_35_142	194_5_1	2772_3_188	317_6_87	330_3_1	315_6_16	430_2_1	64_6_1	1929_6_51	887_6_1	1488_5_35	119_2_533	200_6_35	773_6_32	48_6_50	953_5_1	1303_6_148	1113_6_1	40_6_1	1409_6_198	4_35_120	401_6_260	561_5_1	811_6_46	1291_6_59	814_6_156	1261_6_1	2442_6_154	1623_5_26	892_6_99	1314_5_190	342_6_853	2813_6_88	1335_6_1	551_6_184	299_6_1	148_6_53	244_6_536	246_6_38	1095_3_74	129_6_1	95_6_1	294_6_1	79_6_1	1645_6_28	1563_6_178
200_6_31	45_6_304	1326_6_139	624_6_100	667_35_169	194_5_1	2772_3_217	317_6_78	1166_6_71	315_6_11	430_2_1	64_6_1	1929_6_49	887_6_1	1488_5_30	119_2_540	773_6_45	48_6_54	953_5_1	1303_6_142	1113_6_1	40_6_1	1409_6_205	4_35_118	401_6_262	561_5_1	811_6_53	1291_6_66	814_6_167	1261_6_1	2442_6_154	1623_5_29	892_6_99	1314_5_205	342_6_836	2813_6_88	1335_6_1	551_6_187	299_6_1	148_6_51	330_3_1	244_6_542	246_6_30	1095_3_74	129_6_1	95_6_1	294_6_1	79_6_1	1645_6_30	1563_6_181
200_6_32	45_6_315	1326_6_160	624_6_99	667_35_185	194_5_1	2772_3_217	317_6_75	1166_6_72	315_6_10	430_2_1	64_6_1	1929_6_46	887_6_1	1488_5_33	119_2_525	773_6_33	48_6_65	953_5_1	1303_6_153	1113_6_1	40_6_1	1409_6_242	4_35_131	401_6_263	561_5_1	811_6_54	1291_6_64	814_6_151	1261_6_1	2442_6_161	1623_5_21	892_6_87	1314_5_193	342_6_798	2813_6_97	1335_6_1	551_6_171	299_6_1	148_6_53	330_3_1	244_6_521	246_6_24	1095_3_77	129_6_1	95_6_1	294_6_1	79_6_1	1645_6_24	1563_6_162
200_6_22	45_6_306	1326_6_148	624_6_109	667_35_184	194_5_1	2772_3_192	317_6_68	1166_6_68	315_6_9	430_2_1	64_6_1	1929_6_50	887_6_1	1488_5_43	119_2_509	773_6_47	48_6_65	953_5_1	1303_6_172	1113_6_1	40_6_1	1409_6_214	4_35_146	401_6_268	561_5_1	811_6_61	1291_6_70	814_6_156	1261_6_1	2442_6_151	1623_5_26	892_6_98	1314_5_214	342_6_831	2813_6_88	1335_6_1	551_6_171	299_6_1	148_6_50	330_3_1	244_6_489	246_6_23	1095_3_104	129_6_1	95_6_1	294_6_1	79_6_1	1645_6_27	1563_6_152
200_6_33	45_6_323	1326_6_144	624_6_112	667_35_180	194_5_1	2772_3_195	317_6_64	1166_6_75	315_6_9	430_2_1	64_6_1	1929_6_53	887_6_1	1488_5_30	119_2_486	773_6_46	48_6_79	953_5_1	1303_6_167	1113_6_1	40_6_1	1409_6_233	4_35_146	401_6_251	561_5_1	811_6_70	1291_6_66	814_6_147	1261_6_1	2442_6_162	1623_5_23	892_6_80	1314_5_198	342_6_847	2813_6_77	1335_6_1	551_6_183	299_6_1	148_6_47	330_3_1	244_6_478	246_6_26	1095_3_122	129_6_1	95_6_1	294_6_1	79_6_1	1645_6_22	1563_6_151
200_6_32	45_6_320	1326_6_131	624_6_108	667_35_201	194_5_1	2772_3_174	317_6_55	1166_6_73	315_6_13	430_2_1	64_6_1	1929_6_52	887_6_1	1488_5_40	119_2_494	773_6_49	48_6_77	953_5_1	1303_6_188	1113_6_1	40_6_1	1409_6_230	4_35_166	401_6_290	561_5_1	811_6_78	1291_6_62	814_6_140	1261_6_1	2442_6_172	1623_5_32	892_6_82	1314_5_196	342_6_810	2813_6_55	1335_6_1	551_6_155	299_6_1	148_6_45	330_3_1	244_6_510	246_6_28	1095_3_109	129_6_1	95_6_1	294_6_1	79_6_1	1645_6_23	1563_6_144
200_6_42	45_6_326	1326_6_147	624_6_94	667_35_209	194_5_1	2772_3_161	317_6_52	1166_6_74	315_6_10	430_2_1	64_6_1	1929_6_38	887_6_1	1488_5_33	119_2_517	773_6_53	48_6_92	953_5_1	1303_6_157	1113_6_1	40_6_1	1409_6_248	4_35_165	401_6_269	561_5_1	811_6_75	1291_6_69	814_6_145	1261_6_1	2442_6_177	1623_5_33	892_6_85	1314_5_178	342_6_823	2813_6_54	1335_6_1	551_6_152	299_6_1	148_6_51	330_3_1	244_6_505	246_6_18	1095_3_102	129_6_1	95_6_1	294_6_1	79_6_1	1645_6_24	1563_6_160
200_6_38	45_6_347	1326_6_133	624_6_97	667_35_220	194_5_1	2772_3_138	317_6_58	1166_6_81	315_6_12	430_2_1	64_6_1	1929_6_47	887_6_1	1488_5_38	119_2_513	773_6_53	48_6_95	953_5_1	1303_6_159	1113_6_1	40_6_1	1409_6_245	4_35_178	401_6_279	561_5_1	811_6_63	1291_6_64	814_6_144	1261_6_1	2442_6_187	1623_5_33	892_6_92	1314_5_185	342_6_841	2813_6_43	1335_6_1	551_6_158	299_6_1	148_6_46	330_3_1	244_6_537	246_6_21	1095_3_78	129_6_1	95_6_1	294_6_1	79_6_1	1645_6_24	1563_6_128
200_6_51	45_6_312	1326_6_134	624_6_81	667_35_235	194_5_1	2772_3_119	317_6_62	1166_6_92	315_6_7	430_2_1	64_6_1	1929_6_50	887_6_1	1488_5_33	119_2_514	773_6_63	48_6_107	953_5_1	1303_6_166	1113_6_1	40_6_1	1409_6_248	4_35_194	401_6_275	561_5_1	811_6_64	1291_6_75	814_6_134	1261_6_1	2442_6_189	1623_5_33	892_6_78	1314_5_185	342_6_845	2813_6_48	1335_6_1	551_6_169	299_6_1	148_6_43	330_3_1	244_6_518	246_6_20	1095_3_68	129_6_1	95_6_1	294_6_1	79_6_1	1645_6_26	1563_6_129
200_6_31	45_6_290	1326_6_106	624_6_85	667_35_241	194_5_1	2772_3_115	317_6_63	1166_6_91	315_6_4	430_2_1	64_6_1	1929_6_55	887_6_1	1488_5_35	119_2_495	773_6_52	48_6_106	953_5_1	1303_6_156	1113_6_1	40_6_1	1409_6_250	4_35_210	401_6_248	561_5_1	811_6_64	1291_6_83	814_6_124	1261_6_1	2442_6_176	1623_5_34	892_6_79	1314_5_190	342_6_856	2813_6_48	1335_6_1	551_6_162	299_6_1	148_6_37	330_3_1	244_6_553	246_6_20	1095_3_88	129_6_1	95_6_1	294_6_1	79_6_1	1645_6_25	1563_6_131
200_6_41	45_6_276	1326_6_107	624_6_67	667_35_243	194_5_1	2772_3_132	317_6_56	1166_6_101	315_6_6	430_2_1	64_6_1	1929_6_56	887_6_1	1488_5_37	119_2_508	773_6_49	48_6_109	953_5_1	1303_6_147	1113_6_1	40_6_1	1409_6_237	4_35_206	401_6_234	561_5_1	811_6_51	1291_6_80	814_6_126	1261_6_1	2442_6_173	1623_5_34	892_6_63	1314_5_197	342_6_857	2813_6_47	1335_6_1	551_6_176	299_6_1	148_6_32	330_3_1	244_6_547	246_6_20	1095_3_95	129_6_1	95_6_1	294_6_1	79_6_1	1645_6_17	1563_6_128
200_6_41	45_6_283	1326_6_109	624_6_79	667_35_221	194_5_1	2772_3_136	317_6_53	1166_6_90	315_6_6	430_2_1	64_6_1	1929_6_50	887_6_1	1488_5_54	119_2_512	773_6_38	48_6_110	953_5_1	1303_6_163	1113_6_1	40_6_1	1409_6_254	4_35_188	401_6_214	561_5_1	811_6_65	1291_6_79	814_6_143	1261_6_1	2442_6_158	1623_5_40	892_6_59	1314_5_203	342_6_873	2813_6_44	1335_6_1	551_6_173	299_6_1	148_6_24	330_3_1	244_6_559	246_6_16	1095_3_104	129_6_1	95_6_1	294_6_1	79_6_1	1645_6_20	1563_6_128
200_6_45	45_6_265	1326_6_108	624_6_78	667_35_201	194_5_1	2772_3_134	317_6_52	1166_6_94	315_6_5	430_2_1	64_6_1	1929_6_64	887_6_1	1488_5_54	119_2_511	773_6_40	48_6_116	953_5_1	1303_6_168	1113_6_1	40_6_1	1409_6_266	4_35_140	401_6_236	561_5_1	811_6_58	1291_6_89	814_6_137	1261_6_1	2442_6_159	1623_5_38	892_6_48	1314_5_179	342_6_888	2813_6_47	1335_6_1	551_6_163	299_6_1	148_6_20	330_3_1	244_6_567	246_6_18	1095_3_121	129_6_1	95_6_1	294_6_1	79_6_1	1645_6_21	1563_6_121
200_6_44	45_6_273	1326_6_96	624_6_76	667_35_253	194_5_1	2772_3_141	317_6_33	1166_6_82	315_6_5	430_2_1	64_6_1	1929_6_64	887_6_1	1488_5_46	119_2_501	773_6_30	48_6_115	953_5_1	1303_6_166	1113_6_1	40_6_1	1409_6_280	4_35_133	401_6_248	561_5_1	811_6_65	1291_6_72	814_6_139	1261_6_1	2442_6_148	1623_5_24	892_6_62	1314_5_178	342_6_879	2813_6_40	1335_6_1	551_6_166	299_6_1	148_6_20	330_3_1	244_6_556	246_6_20	1095_3_115	129_6_1	95_6_1	294_6_1	79_6_1	1645_6_30	1563_6_124
200_6_42	45_6_271	1326_6_83	624_6_55	667_35_294	194_5_1	2772_3_143	317_6_38	1166_6_79	315_6_8	430_2_1	64_6_1	1929_6_65	887_6_1	1488_5_45	119_2_523	773_6_36	48_6_126	953_5_1	1303_6_177	1113_6_1	40_6_1	1409_6_264	4_35_111	401_6_270	561_5_1	811_6_67	1291_6_76	814_6_148	1261_6_1	2442_6_157	1623_5_32	892_6_47	1314_5_197	342_6_893	2813_6_35	1335_6_1	551_6_161	299_6_1	148_6_26	330_3_1	244_6_554	246_6_21	1095_3_97	129_6_1	95_6_1	294_6_1	79_6_1	1645_6_22	1563_6_117
200_6_35	45_6_281	1326_6_82	624_6_51	667_35_276	194_5_1	2772_3_144	317_6_28	1166_6_88	315_6_9	430_2_1	64_6_1	1929_6_71	887_6_1	1488_5_43	119_2_544	773_6_39	48_6_117	953_5_1	1303_6_168	1113_6_1	40_6_1	1409_6_253	4_35_112	401_6_263	561_5_1	811_6_62	1291_6_75	814_6_155	1261_6_1	2442_6_157	1623_5_23	892_6_53	1314_5_196	342_6_901	2813_6_35	1335_6_1	551_6_173	299_6_1	148_6_30	330_3_1	244_6_570	246_6_21	1095_3_77	129_6_1	95_6_1	294_6_1	79_6_1	1645_6_26	1563_6_108
200_6_37	45_6_260	1326_6_72	624_6_54	667_35_264	194_5_1	2772_3_144	317_6_23	1166_6_80	315_6_10	430_2_1	64_6_1	1929_6_71	887_6_1	1488_5_33	119_2_582	773_6_45	48_6_121	953_5_1	1303_6_198	1113_6_1	40_6_1	1409_6_258	4_35_117	401_6_267	561_5_1	811_6_58	1291_6_69	814_6_157	1261_6_1	2442_6_168	1623_5_26	892_6_48	1314_5_191	342_6_934	2813_6_32	1335_6_1	551_6_169	299_6_1	148_6_41	330_3_1	244_6_547	246_6_25	1095_3_73	129_6_1	95_6_1	294_6_1	79_6_1	1645_6_27	1563_6_105
200_6_28	45_6_259	1326_6_72	624_6_55	667_35_238	194_5_1	2772_3_160	317_6_15	1166_6_73	315_6_13	430_2_1	64_6_1	1929_6_78	887_6_1	1488_5_30	119_2_609	773_6_47	48_6_103	953_5_1	1303_6_207	1113_6_1	40_6_1	1409_6_232	4_35_120	401_6_273	561_5_1	811_6_54	1291_6_59	814_6_170	1261_6_1	2442_6_170	1623_5_30	892_6_41	1314_5_185	342_6_948	2813_6_32	1335_6_1	551_6_195	299_6_1	148_6_45	330_3_1	244_6_548	246_6_30	1095_3_67	129_6_1	95_6_1	294_6_1	79_6_1	1645_6_32	1563_6_101
200_6_28	45_6_270	1326_6_62	624_6_53	667_35_199	194_5_1	2772_3_168	317_6_18	1166_6_71	315_6_10	430_2_1	64_6_1	1929_6_55	887_6_1	1488_5_24	119_2_611	773_6_55	48_6_111	953_5_1	1303_6_206	1113_6_1	40_6_1	1409_6_209	4_35_125	401_6_269	561_5_1	811_6_51	1291_6_61	814_6_167	1261_6_1	2442_6_163	1623_5_31	892_6_45	1314_5_189	342_6_982	2813_6_22	1335_6_1	551_6_199	299_6_1	148_6_39	330_3_1	244_6_535	246_6_29	1095_3_52	129_6_1	95_6_1	294_6_1	79_6_1	1645_6_34	1563_6_99
200_6_26	45_6_267	1326_6_59	624_6_50	667_35_186	194_5_1	2772_3_164	317_6_19	1166_6_72	315_6_13	430_2_1	64_6_1	1929_6_55	887_6_1	1488_5_26	119_2_647	773_6_67	48_6_108	953_5_1	1303_6_229	1113_6_1	40_6_1	1409_6_196	4_35_131	401_6_296	561_5_1	811_6_49	1291_6_50	814_6_161	1261_6_1	2442_6_161	1623_5_26	892_6_47	1314_5_180	342_6_930	2813_6_20	1335_6_1	551_6_219	299_6_1	148_6_42	330_3_1	244_6_546	246_6_34	1095_3_50	129_6_1	95_6_1	294_6_1	79_6_1	1645_6_25	1563_6_96
200_6_18	45_6_259	1326_6_67	624_6_45	667_35_187	194_5_1	2772_3_161	317_6_21	1166_6_62	315_6_14	430_2_1	64_6_1	1929_6_42	887_6_1	1488_5_21	119_2_638	773_6_67	48_6_107	953_5_1	1303_6_217	1113_6_1	40_6_1	1409_6_208	4_35_120	401_6_282	561_5_1	811_6_47	1291_6_47	814_6_156	1261_6_1	2442_6_163	1623_5_34	892_6_43	1314_5_178	342_6_955	2813_6_19	1335_6_1	551_6_212	299_6_1	148_6_42	330_3_1	244_6_549	246_6_31	1095_3_61	129_6_1	95_6_1	294_6_1	79_6_1	1645_6_23	1563_6_95
200_6_13	45_6_271	1326_6_60	624_6_38	667_35_219	194_5_1	2772_3_166	317_6_18	1166_6_66	315_6_18	430_2_1	64_6_1	1929_6_47	887_6_1	1488_5_19	119_2_600	773_6_68	48_6_107	953_5_1	1303_6_234	1113_6_1	40_6_1	1409_6_188	4_35_140	401_6_257	561_5_1	811_6_37	1291_6_47	814_6_163	1261_6_1	2442_6_156	1623_5_20	892_6_38	1314_5_165	342_6_936	2813_6_16	1335_6_1	551_6_216	299_6_1	148_6_57	330_3_1	244_6_548	246_6_45	1095_3_89	129_6_1	95_6_1	294_6_1	79_6_1	1645_6_27	1563_6_115
200_6_9	45_6_271	1326_6_71	624_6_40	667_35_240	194_5_1	2772_3_156	317_6_10	1166_6_64	315_6_21	430_2_1	64_6_1	1929_6_30	887_6_1	1488_5_15	119_2_585	773_6_63	48_6_109	953_5_1	1303_6_207	1113_6_1	40_6_1	1409_6_187	4_35_142	401_6_265	561_5_1	811_6_46	1291_6_37	814_6_186	1261_6_1	2442_6_152	1623_5_26	892_6_36	1314_5_196	342_6_937	2813_6_17	1335_6_1	551_6_242	299_6_1	148_6_56	330_3_1	244_6_544	246_6_45	1095_3_134	129_6_1	95_6_1	294_6_1	79_6_1	1645_6_19	1563_6_86
1166_6_61	45_6_264	1326_6_62	624_6_26	667_35_246	194_5_1	2772_3_154	317_6_8	330_3_1	315_6_22	430_2_1	64_6_1	1929_6_31	887_6_1	1488_5_19	119_2_565	200_6_13	773_6_52	48_6_102	953_5_1	1303_6_217	1113_6_1	40_6_1	1409_6_169	4_35_159	401_6_286	561_5_1	811_6_43	1291_6_41	814_6_187	1261_6_1	2442_6_154	1623_5_16	892_6_29	1314_5_212	342_6_914	2813_6_24	1335_6_1	551_6_235	299_6_1	148_6_62	244_6_528	246_6_54	1095_3_169	129_6_1	95_6_1	294_6_1	79_6_1	1645_6_19	1563_6_98
1166_6_59	45_6_252	1326_6_74	624_6_25	667_35_240	194_5_1	2772_3_155	317_6_7	330_3_1	315_6_25	430_2_1	64_6_1	1929_6_26	887_6_1	1488_5_14	119_2_570	200_6_5	773_6_51	48_6_100	953_5_1	1303_6_168	1113_6_1	40_6_1	1409_6_175	4_35_209	401_6_276	561_5_1	811_6_55	1291_6_41	814_6_182	1261_6_1	2442_6_146	1623_5_18	892_6_35	1314_5_213	342_6_891	2813_6_16	1335_6_1	551_6_252	299_6_1	148_6_55	244_6_609	246_6_62	1095_3_209	129_6_1	95_6_1	294_6_1	79_6_1	1645_6_14	1563_6_89
1166_6_50	45_6_260	1326_6_69	624_6_20	667_35_225	194_5_1	2772_3_154	317_6_10	330_3_1	315_6_22	430_2_1	64_6_1	1929_6_23	887_6_1	1488_5_11	119_2_589	200_6_6	773_6_56	48_6_102	953_5_1	1303_6_196	1113_6_1	40_6_1	1409_6_169	4_35_265	401_6_259	561_5_1	811_6_45	1291_6_55	814_6_183	1261_6_1	2442_6_146	1623_5_10	892_6_26	1314_5_206	342_6_904	2813_6_20	1335_6_1	551_6_265	299_6_1	148_6_48	244_6_592	246_6_60	1095_3_224	129_6_1	95_6_1	294_6_1	79_6_1	1645_6_18	1563_6_82
1166_6_49	45_6_261	1326_6_71	624_6_23	667_35_222	194_5_1	2772_3_137	317_6_8	330_3_1	315_6_27	430_2_1	64_6_1	1929_6_18	887_6_1	1488_5_13	119_2_579	200_6_6	773_6_48	48_6_103	953_5_1	1303_6_161	1113_6_1	40_6_1	1409_6_186	4_35_289	401_6_270	561_5_1	811_6_41	1291_6_51	814_6_197	1261_6_1	2442_6_136	1623_5_15	892_6_28	1314_5_227	342_6_892	2813_6_21	1335_6_1	551_6_312	299_6_1	148_6_46	244_6_603	246_6_50	1095_3_213	129_6_1	95_6_1	294_6_1	79_6_1	1645_6_18	1563_6_79
1166_6_56	45_6_263	1326_6_68	624_6_15	667_35_220	194_5_1	2772_3_138	317_6_6	330_3_1	315_6_22	430_2_1	64_6_1	1929_6_22	887_6_1	1488_5_12	119_2_634	200_6_8	773_6_68	48_6_81	953_5_1	1303_6_169	1113_6_1	40_6_1	1409_6_183	4_35_274	401_6_292	561_5_1	811_6_26	1291_6_53	814_6_211	1261_6_1	2442_6_141	1623_5_13	892_6_23	1314_5_217	342_6_845	2813_6_30	1335_6_1	551_6_300	299_6_1	148_6_46	244_6_581	246_6_43	1095_3_197	129_6_1	95_6_1	294_6_1	79_6_1	1645_6_18	1563_6_79
1166_6_59	45_6_284	1326_6_72	624_6_16	667_35_231	194_5_1	2772_3_132	317_6_8	330_3_1	315_6_24	430_2_1	64_6_1	1929_6_22	887_6_1	1488_5_12	119_2_629	200_6_12	773_6_55	48_6_102	953_5_1	1303_6_145	1113_6_1	40_6_1	1409_6_189	4_35_234	401_6_257	561_5_1	811_6_23	1291_6_43	814_6_210	1261_6_1	2442_6_127	1623_5_17	892_6_24	1314_5_228	342_6_856	2813_6_30	1335_6_1	551_6_281	299_6_1	148_6_41	244_6_633	246_6_50	1095_3_187	129_6_1	95_6_1	294_6_1	79_6_1	1645_6_14	1563_6_81
1166_6_60	45_6_307	1326_6_76	624_6_10	667_35_264	194_5_1	2772_3_144	317_6_15	330_3_1	315_6_15	430_2_1	64_6_1	1929_6_21	887_6_1	1488_5_13	119_2_630	200_6_13	773_6_48	48_6_108	953_5_1	1303_6_150	1113_6_1	40_6_1	1409_6_187	4_35_191	401_6_261	561_5_1	811_6_17	1291_6_55	814_6_200	1261_6_1	2442_6_137	1623_5_15	892_6_29	1314_5_234	342_6_890	2813_6_23	1335_6_1	551_6_251	299_6_1	148_6_32	244_6_592	246_6_44	1095_3_179	129_6_1	95_6_1	294_6_1	79_6_1	1645_6_17	1563_6_81
1166_6_46	45_6_327	1326_6_79	624_6_14	667_35_324	2772_3_174	317_6_9	330_3_1	315_6_14	430_2_1	64_6_1	1929_6_25	887_6_1	1488_5_10	119_2_624	200_6_11	773_6_39	48_6_110	1303_6_134	1113_6_1	40_6_1	1409_6_201	4_35_181	401_6_226	561_5_1	811_6_8	1291_6_51	814_6_209	1261_6_1	2442_6_139	1623_5_17	892_6_25	1314_5_222	342_6_912	2813_6_31	1335_6_1	551_6_252	299_6_1	148_6_35	244_6_589	246_6_47	1095_3_189	129_6_1	95_6_1	294_6_1	79_6_1	1645_6_19	1563_6_68	948_6_12	862_35_149
1166_6_44	45_6_337	1326_6_75	624_6_12	667_35_384	2772_3_200	317_6_10	330_3_1	315_6_11	430_2_1	64_6_1	1929_6_13	887_6_1	1488_5_10	119_2_626	200_6_12	773_6_35	48_6_118	1303_6_130	1113_6_1	40_6_1	1409_6_198	4_35_160	401_6_231	561_5_1	811_6_2	1291_6_60	814_6_198	1261_6_1	2442_6_137	1623_5_11	892_6_16	1314_5_203	342_6_921	2813_6_20	1335_6_1	551_6_252	299_6_1	148_6_33	244_6_589	246_6_43	1095_3_164	129_6_1	95_6_1	294_6_1	79_6_1	1645_6_26	1563_6_73	948_6_10	862_35_150
1166_6_34	45_6_333	1326_6_81	624_6_16	667_35_440	2772_3_206	317_6_13	330_3_1	315_6_11	430_2_1	64_6_1	1929_6_15	887_6_1	1488_5_9	119_2_587	200_6_11	773_6_40	48_6_125	1303_6_126	1113_6_1	40_6_1	1409_6_209	4_35_172	401_6_220	561_5_1	811_6_2	1291_6_61	814_6_206	1261_6_1	2442_6_106	1623_5_15	892_6_13	1314_5_216	342_6_941	2813_6_18	1335_6_1	551_6_255	299_6_1	148_6_47	244_6_561	246_6_56	1095_3_165	129_6_1	95_6_1	294_6_1	79_6_1	1645_6_26	1563_6_64	948_6_6	862_35_135
1166_6_47	45_6_342	1326_6_78	624_6_13	667_35_481	2772_3_217	317_6_11	330_3_1	315_6_9	430_2_1	64_6_1	1929_6_17	887_6_1	1488_5_8	119_2_576	200_6_9	773_6_39	48_6_124	1303_6_153	1113_6_1	40_6_1	1409_6_172	4_35_191	401_6_219	561_5_1	811_6_1	1291_6_59	814_6_214	1261_6_1	2442_6_107	1623_5_10	892_6_5	1314_5_228	342_6_969	2813_6_8	1335_6_1	551_6_268	299_6_1	148_6_40	244_6_505	246_6_46	1095_3_154	129_6_1	95_6_1	294_6_1	79_6_1	1645_6_31	1563_6_51	948_6_8	862_35_106
1166_6_32	45_6_334	1326_6_89	624_6_15	667_35_507	2772_3_232	317_6_10	330_3_1	315_6_8	430_2_1	64_6_1	1929_6_22	887_6_1	1488_5_12	119_2_571	200_6_13	773_6_50	48_6_137	1303_6_124	1113_6_1	40_6_1	1409_6_173	4_35_176	401_6_214	561_5_1	811_6_2	1291_6_49	814_6_201	1261_6_1	2442_6_119	1623_5_13	892_6_4	1314_5_226	342_6_1002	2813_6_5	1335_6_1	551_6_284	299_6_1	148_6_47	244_6_471	246_6_56	1095_3_140	129_6_1	95_6_1	294_6_1	79_6_1	1645_6_29	1563_6_51	948_6_11	862_35_89
1166_6_36	45_6_322	1326_6_86	624_6_13	667_35_447	2772_3_222	317_6_11	330_3_1	315_6_7	430_2_1	64_6_1	1929_6_20	887_6_1	1488_5_10	119_2_577	200_6_8	773_6_39	48_6_132	1303_6_130	1113_6_1	40_6_1	1409_6_163	4_35_178	401_6_204	561_5_1	811_6_1	1291_6_59	814_6_206	1261_6_1	2442_6_115	1623_5_13	892_6_2	1314_5_239	342_6_994	2813_6_6	1335_6_1	551_6_294	299_6_1	148_6_52	244_6_498	246_6_48	1095_3_142	129_6_1	95_6_1	294_6_1	79_6_1	1645_6_23	1563_6_55	948_6_11	862_35_67
1166_6_30	45_6_319	1326_6_91	624_6_26	667_35_439	2772_3_198	317_6_10	330_3_1	315_6_6	430_2_1	64_6_1	1929_6_21	887_6_1	1488_5_9	119_2_579	200_6_14	773_6_35	48_6_146	1303_6_126	1113_6_1	40_6_1	1409_6_179	4_35_174	401_6_219	561_5_1	811_6_2	1291_6_58	814_6_185	1261_6_1	2442_6_112	1623_5_20	892_6_2	1314_5_246	342_6_977	2813_6_5	1335_6_1	551_6_274	299_6_1	148_6_48	244_6_496	246_6_50	1095_3_146	129_6_1	95_6_1	294_6_1	79_6_1	1645_6_20	1563_6_59	948_6_13	862_35_58
1166_6_32	45_6_340	1326_6_96	624_6_20	667_35_397	2772_3_175	317_6_16	330_3_1	315_6_5	430_2_1	64_6_1	1929_6_17	887_6_1	1488_5_4	119_2_588	200_6_16	773_6_33	48_6_149	1303_6_116	1113_6_1	40_6_1	1409_6_164	4_35_149	401_6_211	561_5_1	811_6_1	1291_6_59	814_6_191	1261_6_1	2442_6_109	1623_5_27	892_6_2	1314_5_238	342_6_993	2813_6_9	1335_6_1	551_6_304	299_6_1	148_6_59	244_6_502	246_6_45	1095_3_155	129_6_1	95_6_1	294_6_1	79_6_1	1645_6_19	1563_6_56	948_6_14	862_35_55
1166_6_34	45_6_342	1326_6_88	624_6_18	667_35_309	2772_3_185	317_6_16	330_3_1	315_6_11	430_2_1	64_6_1	1929_6_17	887_6_1	1488_5_2	119_2_601	200_6_19	773_6_26	48_6_158	1303_6_124	1113_6_1	40_6_1	1409_6_188	4_35_137	401_6_208	561_5_1	811_6_2	1291_6_50	814_6_185	1261_6_1	2442_6_115	1623_5_28	892_6_3	1314_5_252	342_6_1028	2813_6_11	1335_6_1	551_6_292	299_6_1	148_6_64	244_6_528	246_6_50	1095_3_122	129_6_1	95_6_1	294_6_1	79_6_1	1645_6_23	1563_6_52	948_6_15	862_35_60
1166_6_39	45_6_350	1326_6_94	624_6_15	667_35_304	2772_3_220	317_6_12	330_3_1	315_6_7	430_2_1	64_6_1	1929_6_21	887_6_1	119_2_605	200_6_16	773_6_34	48_6_159	1303_6_114	1113_6_1	40_6_1	1409_6_188	4_35_122	401_6_185	811_6_1	1291_6_49	814_6_192	1261_6_1	2442_6_107	1623_5_31	892_6_4	1314_5_238	342_6_985	2813_6_6	1335_6_1	551_6_300	299_6_1	148_6_64	244_6_508	246_6_45	1095_3_122	129_6_1	95_6_1	294_6_1	79_6_1	1645_6_20	1563_6_49	948_6_11	862_35_65	789_6_216	260_5_1
1166_6_29	45_6_332	1326_6_107	624_6_16	667_35_311	2772_3_209	317_6_7	330_3_1	315_6_11	430_2_1	64_6_1	1929_6_26	887_6_1	119_2_618	200_6_12	773_6_31	48_6_156	1303_6_135	1113_6_1	40_6_1	1409_6_182	4_35_111	401_6_208	1291_6_45	814_6_191	1261_6_1	2442_6_96	1623_5_30	892_6_3	1314_5_253	342_6_984	2813_6_6	1335_6_1	551_6_308	299_6_1	148_6_56	244_6_533	246_6_48	1095_3_126	129_6_1	95_6_1	294_6_1	79_6_1	1645_6_27	1563_6_54	948_6_11	862_35_74	789_6_221	260_5_1	1362_6_484
1166_6_25	45_6_329	1326_6_87	624_6_13	667_35_320	2772_3_231	317_6_3	330_3_1	315_6_11	430_2_1	64_6_1	1929_6_34	887_6_1	119_2_608	200_6_12	773_6_32	48_6_160	1303_6_129	1113_6_1	40_6_1	1409_6_161	4_35_93	401_6_222	1291_6_65	814_6_183	1261_6_1	2442_6_96	1623_5_24	1314_5_268	342_6_990	2813_6_6	1335_6_1	551_6_290	299_6_1	148_6_49	244_6_534	246_6_49	1095_3_141	129_6_1	95_6_1	294_6_1	79_6_1	1645_6_29	1563_6_57	948_6_15	862_35_72	789_6_231	260_5_1	1362_6_500	2142_2_74
1166_6_29	45_6_324	1326_6_87	624_6_9	667_35_289	2772_3_261	317_6_2	330_3_1	315_6_12	430_2_1	64_6_1	1929_6_32	887_6_1	119_2_599	200_6_13	773_6_18	48_6_179	1303_6_128	1113_6_1	40_6_1	1409_6_166	4_35_92	401_6_190	1291_6_60	814_6_174	1261_6_1	2442_6_82	1623_5_24	1314_5_283	342_6_994	2813_6_10	1335_6_1	551_6_323	299_6_1	148_6_46	244_6_532	246_6_47	1095_3_186	129_6_1	95_6_1	294_6_1	79_6_1	1645_6_40	1563_6_63	948_6_22	862_35_72	789_6_211	260_5_1	1362_6_504	2142_2_70
1166_6_28	45_6_332	1326_6_81	624_6_12	667_35_253	2772_3_276	317_6_3	330_3_1	315_6_14	430_2_1	64_6_1	1929_6_32	887_6_1	119_2_604	200_6_14	773_6_18	48_6_174	1303_6_138	1113_6_1	40_6_1	1409_6_173	4_35_86	401_6_173	1291_6_76	814_6_169	1261_6_1	2442_6_89	1623_5_26	1314_5_279	342_6_1024	2813_6_13	1335_6_1	551_6_312	299_6_1	148_6_53	244_6_505	246_6_45	1095_3_200	129_6_1	95_6_1	294_6_1	79_6_1	1645_6_43	1563_6_70	948_6_26	862_35_65	789_6_202	260_5_1	1362_6_490	2142_2_75
1166_6_28	45_6_324	1326_6_76	624_6_11	667_35_245	2772_3_303	317_6_1	330_3_1	315_6_17	430_2_1	64_6_1	1929_6_44	887_6_1	119_2_626	200_6_14	773_6_13	48_6_150	1303_6_120	1113_6_1	40_6_1	1409_6_179	4_35_86	401_6_180	1291_6_66	814_6_155	1261_6_1	2442_6_94	1623_5_26	1314_5_268	342_6_996	2813_6_9	1335_6_1	551_6_318	299_6_1	148_6_58	244_6_486	246_6_51	1095_3_232	129_6_1	95_6_1	294_6_1	79_6_1	1645_6_48	1563_6_79	948_6_26	862_35_58	789_6_202	260_5_1	1362_6_481	2142_2_58
1166_6_16	45_6_303	1326_6_84	624_6_13	667_35_240	2772_3_323	317_6_2	330_3_1	315_6_20	430_2_1	64_6_1	1929_6_38	887_6_1	119_2_638	200_6_19	773_6_11	48_6_170	1303_6_114	1113_6_1	40_6_1	1409_6_188	4_35_86	401_6_170	1291_6_68	814_6_179	1261_6_1	2442_6_105	1623_5_31	1314_5_254	342_6_980	2813_6_8	1335_6_1	551_6_342	299_6_1	148_6_63	244_6_460	246_6_53	1095_3_241	129_6_1	95_6_1	294_6_1	79_6_1	1645_6_50	1563_6_84	948_6_23	862_35_45	789_6_204	260_5_1	1362_6_484	2142_2_54
200_6_16	45_6_282	1326_6_85	624_6_15	667_35_258	2772_3_318	317_6_2	1166_6_12	315_6_19	430_2_1	64_6_1	1929_6_35	887_6_1	119_2_630	773_6_9	48_6_152	1303_6_113	1113_6_1	40_6_1	1409_6_178	4_35_109	401_6_177	1291_6_60	814_6_188	1261_6_1	2442_6_108	1623_5_31	1314_5_263	342_6_970	2813_6_11	1335_6_1	551_6_348	299_6_1	148_6_59	330_3_1	244_6_463	246_6_62	1095_3_254	129_6_1	95_6_1	294_6_1	79_6_1	1645_6_51	1563_6_95	948_6_21	862_35_34	789_6_217	260_5_1	1362_6_477	2142_2_39
1166_6_14	45_6_289	1326_6_82	624_6_26	667_35_265	2772_3_277	317_6_3	330_3_1	315_6_13	430_2_1	64_6_1	1929_6_35	887_6_1	119_2_671	200_6_11	773_6_7	48_6_157	1303_6_103	1113_6_1	40_6_1	1409_6_176	4_35_125	401_6_165	1291_6_66	814_6_184	1261_6_1	2442_6_125	1623_5_36	1314_5_242	342_6_1001	2813_6_11	1335_6_1	551_6_339	299_6_1	148_6_61	244_6_433	246_6_64	1095_3_258	129_6_1	95_6_1	294_6_1	79_6_1	1645_6_46	1563_6_95	948_6_16	862_35_35	789_6_213	260_5_1	1362_6_485	2142_2_37
200_6_11	45_6_316	1326_6_84	624_6_27	667_35_256	2772_3_252	317_6_2	1166_6_13	315_6_14	430_2_1	64_6_1	1929_6_40	887_6_1	119_2_646	773_6_7	48_6_142	1303_6_91	1113_6_1	40_6_1	1409_6_161	4_35_136	401_6_182	1291_6_68	814_6_179	1261_6_1	2442_6_124	1623_5_38	1314_5_229	342_6_967	2813_6_16	1335_6_1	551_6_340	299_6_1	148_6_63	330_3_1	244_6_436	246_6_64	1095_3_274	129_6_1	95_6_1	294_6_1	79_6_1	1645_6_61	1563_6_100	948_6_16	862_35_36	789_6_235	260_5_1	1362_6_506	2142_2_42
200_6_5	45_6_323	1326_6_87	624_6_27	667_35_262	2772_3_209	317_6_2	1166_6_16	315_6_11	430_2_1	64_6_1	1929_6_41	887_6_1	119_2_680	773_6_10	48_6_150	1303_6_101	1113_6_1	40_6_1	1409_6_154	4_35_160	401_6_169	1291_6_73	814_6_193	1261_6_1	2442_6_107	1623_5_36	1314_5_209	342_6_949	2813_6_17	1335_6_1	551_6_337	299_6_1	148_6_51	330_3_1	244_6_468	246_6_78	1095_3_273	129_6_1	95_6_1	294_6_1	79_6_1	1645_6_63	1563_6_69	948_6_21	862_35_30	789_6_243	260_5_1	1362_6_538	2142_2_41
1166_6_22	45_6_321	1326_6_82	624_6_26	667_35_257	2772_3_207	551_6_334	330_3_1	315_6_10	430_2_1	64_6_1	1929_6_33	887_6_1	119_2_674	200_6_6	773_6_7	48_6_150	1303_6_106	1113_6_1	40_6_1	1409_6_171	4_35_213	401_6_143	1291_6_68	814_6_184	1261_6_1	2442_6_126	1623_5_49	1314_5_226	342_6_914	2813_6_15	1335_6_1	299_6_1	148_6_63	244_6_456	246_6_70	1095_3_263	129_6_1	95_6_1	294_6_1	79_6_1	1645_6_65	1563_6_63	948_6_27	862_35_26	789_6_263	260_5_1	1362_6_505	2142_2_48	1101_2_101
1166_6_20	45_6_315	1326_6_107	624_6_21	667_35_238	2772_3_216	551_6_333	330_3_1	315_6_13	430_2_1	64_6_1	1929_6_30	887_6_1	119_2_680	200_6_3	773_6_7	48_6_149	1303_6_112	1113_6_1	40_6_1	1409_6_182	4_35_220	401_6_140	1291_6_74	814_6_186	1261_6_1	2442_6_132	1623_5_41	1314_5_239	342_6_904	2813_6_13	1335_6_1	299_6_1	148_6_56	244_6_477	246_6_64	1095_3_212	129_6_1	95_6_1	294_6_1	79_6_1	1645_6_56	1563_6_58	948_6_38	862_35_18	789_6_285	260_5_1	1362_6_526	2142_2_40	1101_2_81
1166_6_23	45_6_315	1326_6_108	624_6_24	667_35_252	2772_3_226	551_6_350	330_3_1	315_6_10	430_2_1	64_6_1	1929_6_24	887_6_1	119_2_665	200_6_4	773_6_7	48_6_153	1303_6_114	1113_6_1	40_6_1	1409_6_167	4_35_213	401_6_137	1291_6_67	814_6_175	1261_6_1	2442_6_145	1623_5_33	1314_5_239	342_6_900	2813_6_9	1335_6_1	299_6_1	148_6_61	244_6_519	246_6_64	1095_3_205	129_6_1	95_6_1	294_6_1	79_6_1	1645_6_57	1563_6_56	948_6_39	862_35_16	789_6_286	260_5_1	1362_6_490	2142_2_40	1101_2_80
200_6_3	45_6_316	1326_6_121	624_6_18	667_35_288	2772_3_243	551_6_347	1166_6_18	315_6_13	430_2_1	64_6_1	1929_6_25	887_6_1	119_2_686	773_6_5	48_6_168	1303_6_109	1113_6_1	40_6_1	1409_6_166	4_35_192	401_6_123	1291_6_79	814_6_184	1261_6_1	2442_6_152	1623_5_28	1314_5_212	342_6_908	2813_6_9	1335_6_1	299_6_1	148_6_64	330_3_1	244_6_499	246_6_66	1095_3_195	129_6_1	95_6_1	294_6_1	79_6_1	1645_6_62	1563_6_55	948_6_41	862_35_17	789_6_275	260_5_1	1362_6_481	2142_2_38	1101_2_64
1166_6_21	45_6_332	1326_6_107	624_6_18	667_35_340	2772_3_245	551_6_329	330_3_1	315_6_10	430_2_1	64_6_1	1929_6_27	887_6_1	119_2_664	200_6_4	773_6_4	48_6_163	1303_6_128	1113_6_1	40_6_1	1409_6_170	4_35_192	401_6_106	1291_6_73	814_6_163	1261_6_1	2442_6_150	1623_5_25	1314_5_219	342_6_899	2813_6_3	1335_6_1	299_6_1	148_6_77	244_6_510	246_6_65	1095_3_211	129_6_1	95_6_1	294_6_1	79_6_1	1645_6_53	1563_6_59	948_6_46	862_35_15	789_6_278	260_5_1	1362_6_448	2142_2_37	1101_2_74
200_6_7	45_6_348	1326_6_127	624_6_13	667_35_344	2772_3_238	551_6_357	1166_6_12	315_6_5	430_2_1	64_6_1	1929_6_34	887_6_1	119_2_651	773_6_6	48_6_158	1303_6_111	1113_6_1	40_6_1	1409_6_168	4_35_178	401_6_109	1291_6_72	814_6_173	1261_6_1	2442_6_157	1623_5_26	1314_5_209	342_6_940	2813_6_3	1335_6_1	299_6_1	148_6_79	330_3_1	244_6_494	246_6_71	1095_3_216	129_6_1	95_6_1	294_6_1	79_6_1	1645_6_65	1563_6_67	948_6_50	862_35_12	789_6_254	260_5_1	1362_6_454	2142_2_27	1101_2_75
1166_6_18	45_6_363	1326_6_96	624_6_9	667_35_358	2772_3_255	551_6_356	330_3_1	315_6_6	430_2_1	64_6_1	1929_6_38	887_6_1	119_2_660	200_6_3	773_6_7	48_6_170	1303_6_119	1113_6_1	40_6_1	1409_6_162	4_35_146	401_6_89	1291_6_70	814_6_157	1261_6_1	2442_6_147	1623_5_31	1314_5_203	342_6_964	2813_6_3	1335_6_1	299_6_1	148_6_76	244_6_503	246_6_76	1095_3_219	129_6_1	95_6_1	294_6_1	79_6_1	1645_6_56	1563_6_80	948_6_52	862_35_9	789_6_256	260_5_1	1362_6_458	2142_2_30	1101_2_81
1166_6_13	45_6_361	1326_6_99	624_6_11	667_35_329	2772_3_242	551_6_324	330_3_1	315_6_7	430_2_1	64_6_1	1929_6_37	887_6_1	119_2_681	200_6_6	773_6_10	48_6_161	1303_6_112	1113_6_1	40_6_1	1409_6_180	4_35_119	401_6_110	1291_6_81	814_6_163	1261_6_1	2442_6_159	1623_5_26	1314_5_184	342_6_979	2813_6_4	1335_6_1	299_6_1	148_6_76	244_6_492	246_6_76	1095_3_225	129_6_1	95_6_1	294_6_1	79_6_1	1645_6_65	1563_6_86	948_6_54	862_35_11	789_6_243	260_5_1	1362_6_489	2142_2_26	1101_2_83
200_6_7	45_6_360	1326_6_73	624_6_11	667_35_298	2772_3_222	551_6_327	1166_6_11	315_6_4	430_2_1	64_6_1	1929_6_41	887_6_1	119_2_683	773_6_9	48_6_170	1303_6_116	1113_6_1	40_6_1	1409_6_165	4_35_97	401_6_103	1291_6_74	814_6_158	1261_6_1	2442_6_161	1623_5_27	1314_5_206	342_6_1020	2813_6_5	1335_6_1	299_6_1	148_6_83	330_3_1	244_6_491	246_6_82	1095_3_228	129_6_1	95_6_1	294_6_1	79_6_1	1645_6_63	1563_6_91	948_6_56	862_35_9	789_6_248	260_5_1	1362_6_474	2142_2_45	1101_2_93
200_6_4	45_6_362	1326_6_71	624_6_10	667_35_282	2772_3_196	551_6_342	1166_6_9	315_6_3	430_2_1	64_6_1	1929_6_50	887_6_1	119_2_701	773_6_11	48_6_177	1303_6_108	1113_6_1	40_6_1	1409_6_160	4_35_83	401_6_99	1291_6_80	814_6_188	1261_6_1	2442_6_165	1623_5_25	1314_5_184	342_6_1059	2813_6_7	1335_6_1	299_6_1	148_6_83	330_3_1	244_6_462	246_6_84	1095_3_218	129_6_1	95_6_1	294_6_1	79_6_1	1645_6_69	1563_6_87	948_6_58	862_35_10	789_6_231	260_5_1	1362_6_502	2142_2_30	1101_2_85
200_6_6	45_6_374	1326_6_66	624_6_8	667_35_274	2772_3_181	551_6_334	1166_6_8	315_6_4	430_2_1	64_6_1	1929_6_55	887_6_1	119_2_709	773_6_7	48_6_166	1303_6_116	1113_6_1	40_6_1	1409_6_142	4_35_79	401_6_102	1291_6_77	814_6_178	1261_6_1	2442_6_134	1623_5_31	1314_5_190	342_6_1085	2813_6_7	1335_6_1	299_6_1	148_6_95	330_3_1	244_6_483	246_6_77	1095_3_225	129_6_1	95_6_1	294_6_1	79_6_1	1645_6_61	1563_6_90	948_6_58	862_35_8	789_6_239	260_5_1	1362_6_525	2142_2_23	1101_2_88
200_6_9	45_6_380	1326_6_72	624_6_6	667_35_317	2772_3_205	551_6_356	1166_6_10	315_6_1	430_2_1	64_6_1	1929_6_45	887_6_1	119_2_699	773_6_1	48_6_153	1303_6_116	1113_6_1	40_6_1	1409_6_151	4_35_74	401_6_111	1291_6_73	814_6_187	1261_6_1	2442_6_162	1623_5_26	1314_5_166	342_6_1081	2813_6_4	1335_6_1	299_6_1	148_6_92	330_3_1	244_6_471	246_6_76	1095_3_222	129_6_1	95_6_1	294_6_1	79_6_1	1645_6_58	1563_6_102	948_6_62	862_35_14	789_6_233	260_5_1	1362_6_488	2142_2_12	1101_2_86
200_6_6	45_6_402	1326_6_70	624_6_11	667_35_330	2772_3_212	551_6_348	1166_6_9	315_6_2	430_2_1	64_6_1	1929_6_37	887_6_1	119_2_713	773_6_1	48_6_156	1303_6_102	1113_6_1	40_6_1	1409_6_158	4_35_67	401_6_106	1291_6_73	814_6_184	1261_6_1	2442_6_148	1623_5_27	1314_5_183	342_6_1093	2813_6_7	1335_6_1	299_6_1	148_6_89	330_3_1	244_6_458	246_6_71	1095_3_222	129_6_1	95_6_1	294_6_1	79_6_1	1645_6_48	1563_6_117	948_6_64	862_35_14	789_6_214	260_5_1	1362_6_494	2142_2_14	1101_2_83
200_6_7	45_6_405	1326_6_74	624_6_14	667_35_316	2772_3_186	551_6_329	1166_6_21	315_6_4	430_2_1	64_6_1	1929_6_42	887_6_1	119_2_730	773_6_2	48_6_154	1303_6_117	1113_6_1	40_6_1	1409_6_154	4_35_75	401_6_110	1291_6_65	814_6_186	1261_6_1	2442_6_168	1623_5_23	1314_5_169	342_6_1092	2813_6_7	1335_6_1	299_6_1	148_6_74	330_3_1	244_6_464	246_6_67	1095_3_242	129_6_1	95_6_1	294_6_1	79_6_1	1645_6_47	1563_6_103	948_6_66	862_35_17	789_6_206	260_5_1	1362_6_487	2142_2_13	1101_2_80
200_6_3	45_6_376	1326_6_74	624_6_15	667_35_289	2772_3_159	551_6_337	1166_6_22	315_6_2	430_2_1	64_6_1	1929_6_42	887_6_1	119_2_715	773_6_4	48_6_165	1303_6_109	1113_6_1	40_6_1	1409_6_137	4_35_100	401_6_113	1291_6_69	814_6_186	1261_6_1	2442_6_152	1623_5_21	1314_5_172	342_6_1130	2813_6_7	1335_6_1	299_6_1	148_6_78	330_3_1	244_6_476	246_6_72	1095_3_230	129_6_1	95_6_1	294_6_1	79_6_1	1645_6_50	1563_6_120	948_6_70	862_35_17	789_6_198	260_5_1	1362_6_526	2142_2_14	1101_2_91
200_6_4	45_6_377	1326_6_78	624_6_15	667_35_268	2772_3_154	551_6_332	1166_6_23	315_6_2	430_2_1	64_6_1	1929_6_58	887_6_1	119_2_704	773_6_7	48_6_161	1303_6_97	1113_6_1	40_6_1	1409_6_143	4_35_95	401_6_124	1291_6_78	814_6_196	1261_6_1	2442_6_161	1623_5_15	1314_5_161	342_6_1136	2813_6_6	1335_6_1	299_6_1	148_6_85	330_3_1	244_6_471	246_6_68	1095_3_232	129_6_1	95_6_1	294_6_1	79_6_1	1645_6_67	1563_6_122	948_6_74	862_35_22	789_6_193	260_5_1	1362_6_501	2142_2_7	1101_2_105
200_6_4	45_6_375	1326_6_79	624_6_18	667_35_239	2772_3_141	551_6_323	1166_6_24	430_2_1	64_6_1	1929_6_57	887_6_1	119_2_716	773_6_4	48_6_170	1303_6_98	1113_6_1	40_6_1	1409_6_125	4_35_105	401_6_117	1291_6_82	814_6_188	1261_6_1	2442_6_151	1623_5_16	1314_5_150	342_6_1205	2813_6_4	1335_6_1	299_6_1	148_6_100	330_3_1	244_6_487	246_6_65	1095_3_212	129_6_1	95_6_1	294_6_1	79_6_1	1645_6_67	1563_6_115	948_6_92	862_35_17	789_6_201	260_5_1	1362_6_517	2142_2_9	1101_2_99	1745_56_171
200_6_5	45_6_395	1326_6_77	624_6_19	667_35_213	2772_3_150	551_6_313	1166_6_20	430_2_1	64_6_1	1929_6_64	887_6_1	119_2_718	773_6_5	48_6_162	1303_6_96	1113_6_1	40_6_1	1409_6_135	4_35_101	401_6_115	1291_6_69	814_6_182	1261_6_1	2442_6_160	1623_5_17	1314_5_158	342_6_1182	2813_6_5	1335_6_1	299_6_1	148_6_98	330_3_1	244_6_514	246_6_75	1095_3_205	129_6_1	95_6_1	294_6_1	79_6_1	1645_6_55	1563_6_119	948_6_97	862_35_17	789_6_198	260_5_1	1362_6_514	2142_2_10	1101_2_88	1745_56_155
200_6_7	45_6_399	1326_6_77	624_6_20	667_35_200	2772_3_148	551_6_329	1166_6_23	430_2_1	64_6_1	1929_6_74	887_6_1	119_2_695	773_6_6	48_6_152	1303_6_103	1113_6_1	40_6_1	1409_6_118	4_35_120	401_6_127	1291_6_83	814_6_183	1261_6_1	2442_6_137	1623_5_16	1314_5_188	342_6_1188	2813_6_13	1335_6_1	299_6_1	148_6_117	330_3_1	244_6_475	246_6_67	1095_3_207	129_6_1	95_6_1	294_6_1	79_6_1	1645_6_62	1563_6_124	948_6_104	862_35_20	789_6_156	260_5_1	1362_6_545	2142_2_9	1101_2_78	1745_56_169
200_6_4	45_6_421	1326_6_83	624_6_26	667_35_187	2772_3_150	551_6_328	1166_6_20	430_2_1	64_6_1	1929_6_69	887_6_1	119_2_722	773_6_5	48_6_131	1303_6_102	1113_6_1	40_6_1	1409_6_124	4_35_140	401_6_106	1291_6_72	814_6_176	1261_6_1	2442_6_143	1623_5_15	1314_5_178	342_6_1123	2813_6_11	1335_6_1	299_6_1	148_6_100	330_3_1	244_6_507	246_6_76	1095_3_222	129_6_1	95_6_1	294_6_1	79_6_1	1645_6_45	1563_6_113	948_6_99	862_35_34	789_6_167	260_5_1	1362_6_567	2142_2_3	1101_2_73	1745_56_175
200_6_4	45_6_402	1326_6_87	624_6_20	667_35_171	2772_3_145	551_6_359	1166_6_19	430_2_1	64_6_1	1929_6_67	887_6_1	119_2_715	773_6_6	48_6_133	1303_6_104	1113_6_1	40_6_1	1409_6_128	4_35_166	401_6_100	1291_6_66	814_6_180	1261_6_1	2442_6_163	1623_5_12	1314_5_167	342_6_1152	2813_6_11	1335_6_1	299_6_1	148_6_100	330_3_1	244_6_477	246_6_78	1095_3_224	129_6_1	95_6_1	294_6_1	79_6_1	1645_6_42	1563_6_121	948_6_103	862_35_39	789_6_149	260_5_1	1362_6_577	2142_2_6	1101_2_54	1745_56_195
200_6_4	45_6_385	1326_6_76	624_6_14	667_35_204	2772_3_126	551_6_363	1166_6_28	430_2_1	64_6_1	1929_6_63	887_6_1	119_2_727	773_6_5	48_6_125	1303_6_99	1113_6_1	40_6_1	1409_6_130	4_35_173	401_6_105	1291_6_55	814_6_155	1261_6_1	2442_6_178	1623_5_11	1314_5_164	342_6_1130	2813_6_10	1335_6_1	299_6_1	148_6_109	330_3_1	244_6_488	246_6_74	1095_3_234	129_6_1	95_6_1	294_6_1	79_6_1	1645_6_46	1563_6_118	948_6_107	862_35_48	789_6_174	260_5_1	1362_6_561	2142_2_7	1101_2_58	1745_56_189
200_6_2	45_6_362	1326_6_89	624_6_16	667_35_224	2772_3_134	551_6_363	1166_6_36	430_2_1	64_6_1	1929_6_68	887_6_1	119_2_685	773_6_6	48_6_115	1303_6_100	1113_6_1	40_6_1	1409_6_138	4_35_171	401_6_106	1291_6_48	814_6_150	1261_6_1	2442_6_198	1623_5_10	1314_5_166	342_6_1154	2813_6_12	1335_6_1	299_6_1	148_6_105	330_3_1	244_6_485	246_6_78	1095_3_240	129_6_1	95_6_1	294_6_1	79_6_1	1645_6_38	1563_6_121	948_6_105	862_35_57	789_6_147	260_5_1	1362_6_572	2142_2_9	1101_2_50	1745_56_198
1166_6_34	45_6_353	1326_6_81	624_6_21	667_35_251	2772_3_141	551_6_351	330_3_1	430_2_1	64_6_1	1929_6_58	887_6_1	119_2_690	773_6_5	48_6_119	1303_6_97	1113_6_1	40_6_1	1409_6_145	4_35_138	401_6_106	1291_6_46	814_6_150	1261_6_1	2442_6_172	1623_5_10	1314_5_134	342_6_1198	2813_6_9	1335_6_1	299_6_1	148_6_104	244_6_494	246_6_87	1095_3_238	129_6_1	95_6_1	294_6_1	79_6_1	1645_6_30	1563_6_121	948_6_108	862_35_43	789_6_182	260_5_1	1362_6_572	2142_2_12	1101_2_51	1745_56_196	2008_5_18
1166_6_23	45_6_351	1326_6_98	624_6_22	667_35_258	2772_3_145	551_6_359	330_3_1	430_2_1	64_6_1	1929_6_61	887_6_1	119_2_674	773_6_10	48_6_125	1303_6_99	1113_6_1	40_6_1	1409_6_123	4_35_107	401_6_107	1291_6_43	814_6_182	1261_6_1	2442_6_184	1623_5_8	1314_5_159	342_6_1190	2813_6_10	1335_6_1	299_6_1	148_6_99	244_6_489	246_6_101	1095_3_216	129_6_1	95_6_1	294_6_1	79_6_1	1645_6_33	1563_6_121	948_6_108	862_35_40	789_6_160	260_5_1	1362_6_578	2142_2_16	1101_2_47	1745_56_214	2008_5_21
1166_6_24	45_6_344	1326_6_111	624_6_22	667_35_231	2772_3_148	551_6_346	330_3_1	430_2_1	64_6_1	1929_6_55	887_6_1	119_2_665	773_6_11	48_6_133	1303_6_92	1113_6_1	40_6_1	1409_6_117	4_35_116	401_6_119	1291_6_39	814_6_173	1261_6_1	2442_6_172	1623_5_9	1314_5_159	342_6_1198	2813_6_9	1335_6_1	299_6_1	148_6_96	244_6_512	246_6_107	1095_3_211	129_6_1	95_6_1	294_6_1	79_6_1	1645_6_32	1563_6_111	948_6_121	862_35_31	789_6_181	260_5_1	1362_6_561	2142_2_19	1101_2_64	1745_56_215	2008_5_29
1166_6_19	45_6_350	1326_6_125	624_6_18	667_35_234	2772_3_159	551_6_336	330_3_1	430_2_1	64_6_1	1929_6_65	887_6_1	119_2_661	773_6_14	48_6_153	1303_6_98	1113_6_1	40_6_1	1409_6_130	4_35_115	401_6_122	1291_6_48	814_6_201	1261_6_1	2442_6_192	1623_5_7	1314_5_177	342_6_1131	2813_6_14	1335_6_1	299_6_1	148_6_95	244_6_528	246_6_103	1095_3_223	129_6_1	95_6_1	294_6_1	79_6_1	1645_6_35	1563_6_104	948_6_113	862_35_26	789_6_155	260_5_1	1362_6_537	2142_2_21	1101_2_59	1745_56_218	2008_5_20
1166_6_15	45_6_347	1326_6_124	624_6_14	667_35_259	2772_3_160	551_6_324	330_3_1	430_2_1	64_6_1	1929_6_61	887_6_1	119_2_620	773_6_13	48_6_166	1303_6_107	1113_6_1	40_6_1	1409_6_134	4_35_125	401_6_136	1291_6_47	814_6_190	1261_6_1	2442_6_176	1623_5_9	1314_5_174	342_6_1166	2813_6_7	1335_6_1	299_6_1	148_6_94	244_6_540	246_6_89	1095_3_248	129_6_1	95_6_1	294_6_1	79_6_1	1645_6_35	1563_6_109	948_6_129	862_35_24	789_6_140	260_5_1	1362_6_521	2142_2_28	1101_2_60	1745_56_203	2008_5_15
1166_6_12	45_6_344	1326_6_124	624_6_14	667_35_281	2772_3_174	551_6_320	330_3_1	430_2_1	64_6_1	1929_6_62	887_6_1	119_2_647	773_6_12	48_6_160	1303_6_109	1113_6_1	40_6_1	1409_6_142	4_35_131	401_6_136	1291_6_52	814_6_174	1261_6_1	2442_6_186	1623_5_3	1314_5_146	342_6_1167	2813_6_8	1335_6_1	299_6_1	148_6_89	244_6_560	246_6_90	1095_3_253	129_6_1	95_6_1	294_6_1	79_6_1	1645_6_34	1563_6_97	948_6_128	862_35_26	789_6_152	260_5_1	1362_6_492	2142_2_34	1101_2_62	1745_56_212	2008_5_11
1166_6_25	45_6_331	1326_6_122	624_6_19	667_35_309	2772_3_182	551_6_298	330_3_1	430_2_1	64_6_1	1929_6_71	887_6_1	119_2_651	773_6_7	48_6_151	1303_6_103	1113_6_1	40_6_1	1409_6_126	4_35_131	401_6_127	1291_6_53	814_6_196	1261_6_1	2442_6_189	1623_5_4	1314_5_130	342_6_1198	2813_6_4	1335_6_1	299_6_1	148_6_66	244_6_537	246_6_93	1095_3_222	129_6_1	95_6_1	294_6_1	79_6_1	1645_6_30	1563_6_112	948_6_121	862_35_22	789_6_152	260_5_1	1362_6_513	2142_2_34	1101_2_73	1745_56_210	2008_5_15
1166_6_30	45_6_326	1326_6_145	624_6_15	667_35_286	2772_3_162	551_6_309	330_3_1	430_2_1	64_6_1	1929_6_60	887_6_1	119_2_651	773_6_5	48_6_151	1303_6_103	1113_6_1	40_6_1	1409_6_142	4_35_151	401_6_121	1291_6_56	814_6_183	1261_6_1	2442_6_191	1623_5_4	1314_5_153	342_6_1172	2813_6_3	1335_6_1	299_6_1	148_6_75	244_6_544	246_6_104	1095_3_177	129_6_1	95_6_1	294_6_1	79_6_1	1645_6_31	1563_6_100	948_6_127	862_35_23	789_6_175	260_5_1	1362_6_518	2142_2_33	1101_2_69	1745_56_221	2008_5_13
1166_6_37	45_6_302	1326_6_142	624_6_26	667_35_287	2772_3_144	551_6_299	330_3_1	430_2_1	64_6_1	1929_6_80	887_6_1	119_2_620	773_6_3	48_6_136	1303_6_125	1113_6_1	40_6_1	1409_6_138	4_35_178	401_6_148	1291_6_51	814_6_216	1261_6_1	2442_6_202	1623_5_5	1314_5_160	342_6_1185	2813_6_2	1335_6_1	299_6_1	148_6_68	244_6_520	246_6_93	1095_3_142	129_6_1	95_6_1	294_6_1	79_6_1	1645_6_25	1563_6_95	948_6_101	862_35_17	789_6_184	260_5_1	1362_6_527	2142_2_32	1101_2_86	1745_56_227	2008_5_14
1166_6_34	45_6_302	1326_6_144	624_6_25	667_35_261	2772_3_127	551_6_312	330_3_1	430_2_1	64_6_1	1929_6_59	887_6_1	119_2_663	773_6_2	48_6_113	1303_6_130	1113_6_1	40_6_1	1409_6_134	4_35_216	401_6_142	1291_6_45	814_6_207	1261_6_1	2442_6_210	1623_5_6	1314_5_165	342_6_1126	2813_6_2	1335_6_1	299_6_1	148_6_73	244_6_567	246_6_78	1095_3_147	129_6_1	95_6_1	294_6_1	79_6_1	1645_6_33	1563_6_113	948_6_114	862_35_12	789_6_195	260_5_1	1362_6_515	2142_2_33	1101_2_75	1745_56_227	2008_5_12
1166_6_38	45_6_314	1326_6_130	624_6_22	667_35_250	2772_3_130	551_6_337	330_3_1	430_2_1	64_6_1	1929_6_68	887_6_1	119_2_645	773_6_2	48_6_101	1303_6_142	1113_6_1	40_6_1	1409_6_146	4_35_257	401_6_132	1291_6_41	814_6_219	1261_6_1	2442_6_189	1623_5_5	1314_5_162	342_6_1139	2813_6_1	1335_6_1	299_6_1	148_6_75	244_6_530	246_6_94	1095_3_159	129_6_1	95_6_1	294_6_1	79_6_1	1645_6_27	1563_6_106	948_6_105	862_35_11	789_6_196	260_5_1	1362_6_507	2142_2_31	1101_2_67	1745_56_206	2008_5_18
1166_6_37	45_6_311	1326_6_118	624_6_24	667_35_222	2772_3_141	551_6_349	330_3_1	430_2_1	64_6_1	1929_6_59	887_6_1	119_2_690	48_6_100	1303_6_158	1113_6_1	40_6_1	1409_6_122	4_35_257	401_6_134	1291_6_48	814_6_215	1261_6_1	2442_6_194	1623_5_4	1314_5_161	342_6_1127	773_6_5	1335_6_1	299_6_1	148_6_81	244_6_547	246_6_94	1095_3_152	129_6_1	95_6_1	294_6_1	79_6_1	1645_6_27	1563_6_113	948_6_104	862_35_10	789_6_194	260_5_1	1362_6_492	2142_2_31	1101_2_78	1745_56_192	2008_5_15	292_3_1
1166_6_37	45_6_355	1326_6_119	624_6_34	667_35_227	2772_3_152	551_6_351	330_3_1	430_2_1	64_6_1	1929_6_65	887_6_1	119_2_647	48_6_110	1303_6_160	1113_6_1	40_6_1	1409_6_133	4_35_230	401_6_136	1291_6_57	814_6_235	1261_6_1	2442_6_177	1623_5_4	1314_5_152	342_6_1154	773_6_7	1335_6_1	299_6_1	148_6_80	244_6_525	246_6_97	1095_3_150	129_6_1	95_6_1	294_6_1	79_6_1	1645_6_27	1563_6_117	948_6_83	862_35_11	789_6_189	260_5_1	1362_6_504	2142_2_26	1101_2_77	1745_56_171	2008_5_15	292_3_1
1166_6_34	45_6_351	1326_6_107	624_6_29	667_35_201	2772_3_143	551_6_349	330_3_1	430_2_1	64_6_1	1929_6_66	887_6_1	119_2_679	48_6_119	1303_6_178	1113_6_1	40_6_1	1409_6_139	4_35_183	401_6_150	1291_6_50	814_6_253	1261_6_1	2442_6_183	1623_5_4	1314_5_144	342_6_1124	773_6_13	1335_6_1	299_6_1	148_6_85	244_6_559	246_6_105	1095_3_166	129_6_1	95_6_1	294_6_1	79_6_1	1645_6_30	1563_6_121	948_6_94	862_35_12	789_6_188	260_5_1	1362_6_478	2142_2_26	1101_2_76	1745_56_156	2008_5_18	292_3_1
1166_6_25	45_6_371	1326_6_114	624_6_29	667_35_191	2772_3_160	551_6_386	330_3_1	430_2_1	64_6_1	1929_6_67	887_6_1	119_2_664	48_6_124	1303_6_133	1113_6_1	40_6_1	1409_6_137	4_35_151	401_6_162	1291_6_43	814_6_268	1261_6_1	2442_6_184	1623_5_2	1314_5_138	342_6_1110	773_6_14	1335_6_1	299_6_1	148_6_85	244_6_539	246_6_109	1095_3_188	129_6_1	95_6_1	294_6_1	79_6_1	1645_6_36	1563_6_120	948_6_95	862_35_13	789_6_191	260_5_1	1362_6_485	2142_2_21	1101_2_70	1745_56_172	2008_5_14	292_3_1
1166_6_35	45_6_368	1326_6_99	624_6_28	667_35_172	2772_3_149	551_6_371	330_3_1	430_2_1	64_6_1	1929_6_69	887_6_1	119_2_700	48_6_124	1303_6_140	1113_6_1	40_6_1	1409_6_134	4_35_129	401_6_170	1291_6_39	814_6_249	1261_6_1	2442_6_195	1095_3_224	1314_5_135	342_6_1071	773_6_16	1335_6_1	299_6_1	148_6_94	244_6_546	246_6_96	129_6_1	95_6_1	294_6_1	79_6_1	1645_6_32	1563_6_142	948_6_103	862_35_11	789_6_192	1362_6_502	2142_2_22	1101_2_76	1745_56_175	2008_5_11	292_3_1	806_6_1	517_6_95
1166_6_28	45_6_387	1326_6_100	624_6_26	667_35_159	2772_3_140	551_6_396	330_3_1	430_2_1	64_6_1	1929_6_83	887_6_1	119_2_660	48_6_120	1303_6_133	1113_6_1	40_6_1	1409_6_137	4_35_109	401_6_154	1291_6_48	814_6_265	1261_6_1	2442_6_206	1095_3_209	1314_5_144	342_6_1081	773_6_19	1335_6_1	299_6_1	148_6_100	244_6_537	246_6_108	129_6_1	95_6_1	294_6_1	79_6_1	1645_6_41	1563_6_142	948_6_102	862_35_9	789_6_178	1362_6_498	2142_2_25	1101_2_79	1745_56_180	2008_5_12	292_3_1	806_6_1	517_6_116
1166_6_26	45_6_375	1326_6_97	624_6_28	667_35_162	2772_3_139	551_6_359	330_3_1	430_2_1	64_6_1	1929_6_92	887_6_1	119_2_660	48_6_113	1303_6_145	1113_6_1	40_6_1	1409_6_165	4_35_93	401_6_138	1291_6_48	814_6_248	1261_6_1	2442_6_201	1095_3_164	1314_5_135	342_6_1136	773_6_26	1335_6_1	299_6_1	148_6_107	244_6_563	246_6_107	129_6_1	95_6_1	294_6_1	79_6_1	1645_6_39	1563_6_147	948_6_88	862_35_10	789_6_175	1362_6_519	2142_2_35	1101_2_92	1745_56_186	2008_5_12	292_3_1	806_6_1	517_6_107
1166_6_30	45_6_353	1326_6_100	624_6_25	667_35_167	2772_3_166	551_6_365	330_3_1	430_2_1	64_6_1	1929_6_91	887_6_1	119_2_638	48_6_132	1303_6_144	1113_6_1	40_6_1	1409_6_183	4_35_96	401_6_127	1291_6_52	814_6_254	1261_6_1	2442_6_189	1095_3_142	1314_5_134	342_6_1131	773_6_20	1335_6_1	299_6_1	148_6_98	244_6_565	246_6_105	129_6_1	95_6_1	294_6_1	79_6_1	1645_6_44	1563_6_158	948_6_101	862_35_10	789_6_191	1362_6_510	2142_2_30	1101_2_85	1745_56_203	2008_5_9	292_3_1	806_6_1	517_6_107
1166_6_26	45_6_351	1326_6_109	624_6_22	667_35_195	2772_3_166	551_6_336	330_3_1	430_2_1	64_6_1	1929_6_91	887_6_1	119_2_655	48_6_120	1303_6_143	1113_6_1	40_6_1	1409_6_191	4_35_82	401_6_121	1291_6_41	814_6_242	1261_6_1	2442_6_194	1095_3_124	1314_5_147	342_6_1151	773_6_21	1335_6_1	299_6_1	148_6_96	244_6_565	246_6_88	129_6_1	95_6_1	294_6_1	79_6_1	1645_6_31	1563_6_186	948_6_103	862_35_15	789_6_214	1362_6_510	2142_2_36	1101_2_81	1745_56_200	2008_5_7	292_3_1	806_6_1	517_6_110
1166_6_22	45_6_349	1326_6_121	624_6_19	667_35_202	2772_3_165	551_6_315	330_3_1	430_2_1	64_6_1	1929_6_86	887_6_1	119_2_637	48_6_124	1303_6_166	1113_6_1	40_6_1	1409_6_194	4_35_94	401_6_113	1291_6_41	814_6_283	1261_6_1	2442_6_188	1095_3_109	1314_5_145	342_6_1117	773_6_22	1335_6_1	299_6_1	148_6_82	244_6_562	246_6_99	129_6_1	95_6_1	294_6_1	79_6_1	1645_6_37	1563_6_176	948_6_118	862_35_26	789_6_232	1362_6_482	2142_2_28	1101_2_79	1745_56_207	2008_5_2	292_3_1	806_6_1	517_6_121
1166_6_22	45_6_357	1326_6_113	624_6_15	667_35_189	2772_3_149	551_6_328	330_3_1	430_2_1	64_6_1	1929_6_97	887_6_1	119_2_603	48_6_115	1303_6_159	1113_6_1	40_6_1	1409_6_194	4_35_132	401_6_115	1291_6_45	814_6_291	1261_6_1	2442_6_186	1095_3_109	1314_5_154	342_6_1137	773_6_15	1335_6_1	299_6_1	148_6_84	244_6_560	246_6_91	129_6_1	95_6_1	294_6_1	79_6_1	1645_6_39	1563_6_176	948_6_120	862_35_34	789_6_231	1362_6_495	2142_2_39	1101_2_69	1745_56_203	2008_5_1	292_3_1	806_6_1	517_6_96
1166_6_16	45_6_349	1326_6_109	624_6_15	667_35_192	2772_3_138	551_6_297	330_3_1	430_2_1	64_6_1	1929_6_80	887_6_1	119_2_613	48_6_135	1303_6_171	1113_6_1	40_6_1	1409_6_208	4_35_158	401_6_92	1291_6_37	814_6_278	1261_6_1	2442_6_182	1095_3_134	1314_5_159	342_6_1097	773_6_11	1335_6_1	299_6_1	148_6_87	244_6_588	246_6_100	129_6_1	95_6_1	294_6_1	79_6_1	1645_6_37	1563_6_172	948_6_119	862_35_34	789_6_216	1362_6_527	2142_2_28	1101_2_71	1745_56_213	2008_5_1	292_3_1	806_6_1	517_6_108
1166_6_24	45_6_329	1326_6_104	624_6_14	667_35_216	2772_3_139	551_6_300	330_3_1	430_2_1	64_6_1	1929_6_88	887_6_1	119_2_562	48_6_125	1303_6_142	1113_6_1	40_6_1	1409_6_197	4_35_222	401_6_106	1291_6_47	814_6_259	1261_6_1	2442_6_182	1095_3_162	1314_5_147	342_6_1129	773_6_13	1335_6_1	299_6_1	148_6_101	244_6_586	246_6_106	129_6_1	95_6_1	294_6_1	79_6_1	1645_6_44	1563_6_166	948_6_122	862_35_39	789_6_215	1362_6_515	2142_2_28	1101_2_53	1745_56_212	2008_5_1	292_3_1	806_6_1	517_6_87
1166_6_22	45_6_328	1326_6_101	624_6_20	667_35_221	2772_3_151	551_6_263	330_3_1	430_2_1	64_6_1	1929_6_94	887_6_1	119_2_581	48_6_150	1303_6_160	1113_6_1	40_6_1	1409_6_186	4_35_210	401_6_103	1291_6_42	814_6_225	1261_6_1	2442_6_188	1095_3_181	1314_5_159	342_6_1140	773_6_7	1335_6_1	299_6_1	148_6_100	244_6_587	246_6_90	129_6_1	95_6_1	294_6_1	79_6_1	1645_6_48	1563_6_160	948_6_113	862_35_35	789_6_217	1362_6_521	2142_2_24	1101_2_53	1745_56_212	2008_5_2	292_3_1	806_6_1	517_6_83
1166_6_18	45_6_318	1326_6_94	624_6_15	667_35_247	2772_3_147	551_6_288	330_3_1	430_2_1	64_6_1	1929_6_92	887_6_1	119_2_586	48_6_139	1303_6_146	1113_6_1	40_6_1	1409_6_187	4_35_215	401_6_119	1291_6_44	814_6_232	1261_6_1	2442_6_177	1095_3_164	1314_5_160	342_6_1133	773_6_10	1335_6_1	299_6_1	148_6_94	244_6_584	246_6_117	129_6_1	95_6_1	79_6_1	1645_6_59	1563_6_152	948_6_123	862_35_36	789_6_212	1362_6_507	2142_2_24	1101_2_43	1745_56_202	294_6_1	292_3_1	806_6_1	517_6_82	291_6_1
1166_6_22	45_6_315	1326_6_86	624_6_12	667_35_257	2772_3_142	551_6_284	330_3_1	430_2_1	64_6_1	1929_6_106	887_6_1	119_2_566	48_6_153	1303_6_150	1113_6_1	40_6_1	1409_6_194	4_35_199	401_6_117	1291_6_46	814_6_217	1261_6_1	2442_6_173	1095_3_158	1314_5_162	342_6_1130	773_6_9	1335_6_1	299_6_1	148_6_103	244_6_566	246_6_106	129_6_1	95_6_1	79_6_1	1645_6_59	1563_6_152	948_6_115	862_35_45	789_6_232	1362_6_498	2142_2_22	1101_2_45	1745_56_205	294_6_1	292_3_1	806_6_1	517_6_93	291_6_1
1166_6_22	45_6_326	1326_6_80	624_6_11	667_35_286	2772_3_153	551_6_297	330_3_1	430_2_1	64_6_1	1929_6_94	887_6_1	119_2_534	48_6_171	1303_6_132	1113_6_1	40_6_1	1409_6_210	4_35_211	401_6_135	1291_6_59	814_6_226	1261_6_1	2442_6_176	1095_3_163	1314_5_160	342_6_1123	773_6_10	1335_6_1	299_6_1	148_6_100	244_6_531	246_6_109	129_6_1	95_6_1	79_6_1	1645_6_57	1563_6_124	948_6_133	862_35_47	789_6_237	1362_6_465	2142_2_13	1101_2_30	1745_56_201	294_6_1	292_3_1	806_6_1	517_6_100	291_6_1
1166_6_36	45_6_325	1326_6_86	624_6_17	667_35_294	2772_3_168	551_6_264	330_3_1	430_2_1	64_6_1	1929_6_92	887_6_1	119_2_516	48_6_172	1303_6_127	1113_6_1	40_6_1	1409_6_210	4_35_240	401_6_123	1291_6_48	814_6_211	1261_6_1	2442_6_176	1095_3_167	1314_5_173	342_6_1145	773_6_8	1335_6_1	299_6_1	148_6_93	244_6_543	246_6_103	129_6_1	95_6_1	79_6_1	1645_6_48	1563_6_123	948_6_129	862_35_43	789_6_250	1362_6_466	2142_2_20	1101_2_35	1745_56_187	294_6_1	292_3_1	806_6_1	517_6_86	291_6_1
1166_6_28	45_6_314	1326_6_74	624_6_13	667_35_338	2772_3_189	551_6_266	330_3_1	430_2_1	64_6_1	1929_6_85	887_6_1	119_2_510	48_6_183	1303_6_112	1113_6_1	40_6_1	1409_6_217	4_35_234	401_6_131	1291_6_56	814_6_224	1261_6_1	2442_6_160	1095_3_168	1314_5_194	342_6_1100	773_6_14	1335_6_1	299_6_1	148_6_123	244_6_522	246_6_115	129_6_1	95_6_1	79_6_1	1645_6_46	1563_6_112	948_6_135	862_35_46	789_6_256	1362_6_430	2142_2_14	1101_2_32	1745_56_185	294_6_1	292_3_1	806_6_1	517_6_103	291_6_1
1166_6_31	45_6_294	1326_6_79	624_6_18	667_35_392	2772_3_205	551_6_243	330_3_1	430_2_1	64_6_1	1929_6_86	887_6_1	119_2_523	48_6_179	1303_6_118	1113_6_1	40_6_1	1409_6_218	4_35_238	401_6_135	1291_6_57	814_6_235	1261_6_1	2442_6_160	1095_3_153	1314_5_205	342_6_1068	773_6_13	1335_6_1	299_6_1	148_6_103	244_6_518	246_6_90	129_6_1	95_6_1	79_6_1	1645_6_45	1563_6_98	948_6_123	862_35_42	789_6_267	1362_6_429	2142_2_15	1101_2_35	1745_56_198	294_6_1	292_3_1	806_6_1	517_6_102	291_6_1
1166_6_24	45_6_323	1326_6_62	624_6_17	667_35_414	2772_3_211	551_6_249	330_3_1	430_2_1	64_6_1	1929_6_97	887_6_1	119_2_545	48_6_167	1303_6_103	1113_6_1	40_6_1	1409_6_232	4_35_234	401_6_152	1291_6_67	814_6_228	1261_6_1	2442_6_150	1095_3_160	1314_5_188	342_6_1057	773_6_16	1335_6_1	299_6_1	148_6_125	244_6_497	246_6_98	129_6_1	95_6_1	79_6_1	1645_6_37	1563_6_92	948_6_125	862_35_36	789_6_254	1362_6_418	2142_2_11	1101_2_28	1745_56_181	294_6_1	292_3_1	806_6_1	517_6_106	291_6_1
1166_6_33	45_6_325	1326_6_73	624_6_18	667_35_412	2772_3_209	551_6_240	330_3_1	430_2_1	64_6_1	1929_6_105	887_6_1	119_2_536	48_6_178	1303_6_121	1113_6_1	40_6_1	1409_6_194	4_35_209	401_6_152	1291_6_67	814_6_200	1261_6_1	2442_6_181	1095_3_127	1314_5_193	342_6_1123	773_6_12	1335_6_1	299_6_1	148_6_115	244_6_480	246_6_114	129_6_1	95_6_1	79_6_1	1645_6_33	1563_6_90	948_6_130	862_35_43	789_6_263	1362_6_431	2142_2_10	1101_2_25	1745_56_153	294_6_1	292_3_1	806_6_1	517_6_99	291_6_1
1166_6_29	45_6_316	1326_6_61	624_6_17	667_35_396	2772_3_179	551_6_249	330_3_1	430_2_1	64_6_1	1929_6_104	887_6_1	119_2_548	48_6_153	1303_6_107	1113_6_1	40_6_1	1409_6_222	4_35_220	401_6_154	1291_6_89	814_6_206	1261_6_1	2442_6_173	1095_3_116	1314_5_208	342_6_1085	773_6_10	1335_6_1	299_6_1	148_6_125	244_6_488	246_6_124	129_6_1	95_6_1	79_6_1	1645_6_39	1563_6_89	948_6_142	862_35_40	789_6_258	1362_6_421	2142_2_5	1101_2_30	1745_56_158	294_6_1	292_3_1	806_6_1	517_6_108	291_6_1
1166_6_33	45_6_343	1326_6_66	624_6_29	667_35_373	2772_3_178	551_6_269	330_3_1	430_2_1	64_6_1	1929_6_109	887_6_1	119_2_562	48_6_160	1303_6_118	1113_6_1	40_6_1	1409_6_227	4_35_217	401_6_143	1291_6_84	814_6_216	1261_6_1	2442_6_196	1095_3_104	1314_5_198	342_6_1051	773_6_8	1335_6_1	299_6_1	148_6_116	244_6_485	246_6_116	129_6_1	95_6_1	79_6_1	1645_6_40	1563_6_84	948_6_129	862_35_42	789_6_263	1362_6_422	2142_2_4	1101_2_34	1745_56_160	294_6_1	292_3_1	806_6_1	517_6_98	291_6_1
1166_6_31	45_6_353	1326_6_57	624_6_31	667_35_354	2772_3_185	551_6_257	330_3_1	430_2_1	64_6_1	1929_6_98	887_6_1	119_2_563	48_6_160	1303_6_126	1113_6_1	40_6_1	1409_6_250	4_35_217	401_6_154	1291_6_89	814_6_237	1261_6_1	2442_6_202	1095_3_99	1314_5_182	342_6_1056	773_6_13	1335_6_1	299_6_1	148_6_101	244_6_472	246_6_134	129_6_1	95_6_1	79_6_1	1645_6_43	1563_6_81	948_6_136	862_35_48	789_6_242	1362_6_421	2142_2_2	1101_2_33	1745_56_158	294_6_1	292_3_1	806_6_1	517_6_93	291_6_1
1166_6_45	45_6_337	1326_6_68	624_6_33	667_35_330	2772_3_182	551_6_258	330_3_1	430_2_1	64_6_1	1929_6_94	887_6_1	119_2_575	48_6_164	1303_6_143	1113_6_1	40_6_1	1409_6_226	4_35_204	401_6_154	1291_6_81	814_6_235	1261_6_1	2442_6_254	1095_3_90	1314_5_187	342_6_1079	773_6_13	1335_6_1	299_6_1	148_6_90	244_6_486	246_6_128	129_6_1	95_6_1	79_6_1	1645_6_45	1563_6_72	948_6_127	862_35_35	789_6_243	1362_6_399	2142_2_1	1101_2_41	1745_56_161	294_6_1	292_3_1	806_6_1	517_6_95	291_6_1
1166_6_52	45_6_352	1326_6_45	624_6_38	667_35_340	2772_3_155	551_6_255	330_3_1	430_2_1	64_6_1	1929_6_88	887_6_1	119_2_574	48_6_172	1303_6_138	1113_6_1	40_6_1	1409_6_233	4_35_195	401_6_154	1291_6_74	814_6_250	1261_6_1	2442_6_232	1095_3_83	1314_5_183	342_6_1130	773_6_15	1335_6_1	299_6_1	148_6_84	244_6_493	246_6_137	129_6_1	95_6_1	79_6_1	1645_6_45	1563_6_66	948_6_137	862_35_31	789_6_249	1362_6_419	2142_2_2	1101_2_36	1745_56_151	294_6_1	292_3_1	806_6_1	517_6_90	291_6_1
1166_6_55	45_6_374	1326_6_60	624_6_39	667_35_351	2772_3_139	551_6_219	330_3_1	430_2_1	64_6_1	1929_6_69	887_6_1	119_2_592	48_6_157	1303_6_144	1113_6_1	40_6_1	1409_6_209	4_35_176	401_6_137	1291_6_55	814_6_246	1261_6_1	2442_6_233	1095_3_92	1314_5_188	342_6_1165	773_6_10	1335_6_1	299_6_1	148_6_77	244_6_560	246_6_152	129_6_1	95_6_1	79_6_1	1645_6_52	1563_6_62	948_6_147	862_35_22	789_6_223	1362_6_407	2142_2_3	1101_2_43	1745_56_141	294_6_1	292_3_1	806_6_1	517_6_95	291_6_1
1166_6_42	45_6_355	1326_6_52	624_6_41	667_35_371	2772_3_143	551_6_223	330_3_1	430_2_1	64_6_1	1929_6_79	887_6_1	119_2_566	48_6_160	1303_6_132	1113_6_1	40_6_1	1409_6_226	4_35_173	401_6_139	1291_6_76	814_6_243	1261_6_1	2442_6_211	1095_3_108	1314_5_216	342_6_1143	773_6_12	1335_6_1	299_6_1	148_6_67	244_6_538	246_6_148	129_6_1	95_6_1	79_6_1	1645_6_41	1563_6_47	948_6_154	862_35_21	789_6_246	1362_6_442	2142_2_4	1101_2_39	1745_56_149	294_6_1	292_3_1	806_6_1	517_6_91	291_6_1
1166_6_47	45_6_375	1326_6_59	624_6_42	667_35_385	2772_3_130	551_6_216	330_3_1	430_2_1	64_6_1	1929_6_83	887_6_1	119_2_586	48_6_154	1303_6_137	1113_6_1	40_6_1	1409_6_214	4_35_192	401_6_120	1291_6_61	814_6_230	1261_6_1	2442_6_205	1095_3_115	1314_5_209	342_6_1133	773_6_11	1335_6_1	299_6_1	148_6_72	244_6_531	246_6_167	129_6_1	95_6_1	79_6_1	1645_6_44	1563_6_45	948_6_162	862_35_18	789_6_261	1362_6_429	2142_2_4	1101_2_44	1745_56_150	294_6_1	292_3_1	806_6_1	517_6_95	291_6_1
1166_6_39	45_6_413	1326_6_48	624_6_33	667_35_354	2772_3_128	551_6_199	330_3_1	430_2_1	64_6_1	1929_6_84	887_6_1	119_2_606	48_6_154	1303_6_131	1113_6_1	40_6_1	1409_6_248	4_35_184	401_6_131	1291_6_59	814_6_251	1261_6_1	2442_6_212	1095_3_137	1314_5_209	342_6_1064	773_6_13	1335_6_1	299_6_1	148_6_66	244_6_564	246_6_163	129_6_1	95_6_1	79_6_1	1645_6_32	1563_6_40	948_6_173	862_35_21	789_6_262	1362_6_413	2142_2_2	1101_2_40	1745_56_144	294_6_1	292_3_1	806_6_1	517_6_106	291_6_1
1166_6_38	45_6_411	1326_6_61	624_6_36	667_35_357	2772_3_116	551_6_208	330_3_1	430_2_1	64_6_1	1929_6_82	887_6_1	119_2_611	48_6_155	1303_6_127	1113_6_1	40_6_1	1409_6_233	4_35_177	401_6_124	1291_6_48	814_6_268	1261_6_1	2442_6_222	1095_3_133	1314_5_186	342_6_1043	773_6_11	1335_6_1	299_6_1	148_6_71	244_6_575	246_6_170	129_6_1	95_6_1	79_6_1	1645_6_33	1563_6_45	948_6_169	862_35_28	789_6_251	1362_6_426	2142_2_1	1101_2_52	1745_56_140	294_6_1	292_3_1	806_6_1	517_6_105	291_6_1
1166_6_36	45_6_419	1326_6_52	624_6_40	667_35_353	2772_3_100	551_6_217	330_3_1	430_2_1	64_6_1	1929_6_74	887_6_1	119_2_650	48_6_159	1303_6_118	1113_6_1	40_6_1	1409_6_248	4_35_205	401_6_111	1291_6_56	814_6_253	1261_6_1	2442_6_206	1095_3_147	1314_5_201	342_6_1013	773_6_10	1335_6_1	299_6_1	148_6_64	244_6_577	246_6_133	129_6_1	95_6_1	79_6_1	1645_6_30	1563_6_40	948_6_182	862_35_30	789_6_268	1362_6_443	2142_2_2	1101_2_46	1745_56_115	294_6_1	292_3_1	806_6_1	517_6_103	291_6_1
1166_6_34	45_6_419	1326_6_64	624_6_47	667_35_323	2772_3_95	551_6_246	330_3_1	430_2_1	64_6_1	1929_6_83	887_6_1	119_2_646	48_6_176	1303_6_106	1113_6_1	40_6_1	1409_6_258	4_35_240	401_6_105	1291_6_46	814_6_248	1261_6_1	2442_6_205	1095_3_185	1314_5_191	342_6_953	773_6_15	1335_6_1	299_6_1	148_6_68	244_6_599	246_6_144	129_6_1	95_6_1	79_6_1	1645_6_32	1563_6_31	948_6_167	862_35_29	789_6_274	1362_6_423	2142_2_4	1101_2_51	1745_56_119	294_6_1	292_3_1	806_6_1	517_6_91	291_6_1
1166_6_30	45_6_415	1326_6_68	624_6_56	667_35_345	2772_3_94	551_6_230	330_3_1	430_2_1	64_6_1	1929_6_80	887_6_1	119_2_678	48_6_178	1303_6_107	1113_6_1	40_6_1	1409_6_241	4_35_232	401_6_106	1291_6_62	814_6_220	1261_6_1	2442_6_198	1095_3_216	1314_5_215	342_6_913	773_6_8	1335_6_1	299_6_1	148_6_69	244_6_628	246_6_118	129_6_1	95_6_1	79_6_1	1645_6_30	1563_6_30	948_6_174	862_35_38	789_6_262	1362_6_427	2142_2_4	1101_2_55	1745_56_116	294_6_1	292_3_1	806_6_1	517_6_87	291_6_1
1166_6_36	45_6_413	1326_6_66	624_6_49	667_35_306	2772_3_93	551_6_229	330_3_1	430_2_1	64_6_1	1929_6_83	887_6_1	119_2_708	48_6_192	1303_6_111	1113_6_1	40_6_1	1409_6_271	4_35_231	401_6_111	1291_6_57	814_6_234	1261_6_1	2442_6_197	1095_3_223	1314_5_205	342_6_919	773_6_13	1335_6_1	299_6_1	148_6_63	244_6_629	246_6_125	129_6_1	95_6_1	79_6_1	1645_6_31	1563_6_20	948_6_172	862_35_40	789_6_243	1362_6_425	2142_2_4	1101_2_49	1745_56_113	294_6_1	292_3_1	806_6_1	517_6_59	291_6_1
1166_6_32	45_6_419	1326_6_62	624_6_54	667_35_303	2772_3_89	551_6_214	330_3_1	430_2_1	64_6_1	1929_6_83	887_6_1	119_2_712	48_6_192	1303_6_115	1113_6_1	40_6_1	1409_6_272	4_35_200	401_6_112	1291_6_61	814_6_220	1261_6_1	2442_6_202	1095_3_214	1314_5_233	342_6_909	773_6_8	1335_6_1	299_6_1	148_6_60	244_6_675	246_6_109	129_6_1	95_6_1	79_6_1	1645_6_34	1563_6_20	948_6_167	862_35_61	789_6_254	1362_6_415	2142_2_3	1101_2_37	1745_56_129	294_6_1	292_3_1	806_6_1	517_6_52	291_6_1
1166_6_36	45_6_440	1326_6_71	624_6_40	667_35_283	2772_3_78	551_6_211	330_3_1	430_2_1	64_6_1	1929_6_95	887_6_1	119_2_715	48_6_188	1303_6_109	1113_6_1	40_6_1	1409_6_289	4_35_182	401_6_102	1291_6_57	814_6_224	1261_6_1	2442_6_189	1095_3_199	1314_5_232	342_6_952	773_6_8	1335_6_1	299_6_1	148_6_64	244_6_655	246_6_117	129_6_1	95_6_1	79_6_1	1645_6_38	1563_6_23	948_6_155	862_35_68	789_6_258	1362_6_429	2142_2_2	1101_2_40	1745_56_121	294_6_1	292_3_1	806_6_1	517_6_40	291_6_1
1166_6_36	45_6_409	1326_6_84	624_6_49	667_35_300	2772_3_74	551_6_187	330_3_1	430_2_1	64_6_1	1929_6_94	887_6_1	119_2_693	48_6_176	1303_6_114	1113_6_1	40_6_1	1409_6_291	4_35_168	401_6_117	1291_6_52	814_6_237	1261_6_1	2442_6_180	1095_3_186	1314_5_252	342_6_963	773_6_14	1335_6_1	299_6_1	148_6_60	244_6_660	246_6_113	129_6_1	95_6_1	79_6_1	1645_6_41	1563_6_35	948_6_160	862_35_58	789_6_250	1362_6_457	2142_2_2	1101_2_31	1745_56_115	294_6_1	292_3_1	806_6_1	517_6_40	291_6_1
1166_6_33	45_6_406	1326_6_79	624_6_36	667_35_333	2772_3_61	551_6_193	330_3_1	430_2_1	64_6_1	1929_6_123	887_6_1	119_2_675	48_6_159	1303_6_110	1113_6_1	40_6_1	1409_6_290	4_35_154	401_6_108	1291_6_55	814_6_237	1261_6_1	2442_6_187	1095_3_197	1314_5_253	342_6_994	773_6_8	1335_6_1	299_6_1	148_6_56	244_6_672	246_6_121	129_6_1	95_6_1	79_6_1	1645_6_45	1563_6_28	948_6_160	862_35_42	789_6_264	1362_6_464	2142_2_6	1101_2_31	1745_56_109	294_6_1	292_3_1	806_6_1	517_6_37	291_6_1
1166_6_32	45_6_396	1326_6_73	624_6_32	667_35_352	2772_3_74	551_6_180	330_3_1	430_2_1	64_6_1	1929_6_111	887_6_1	119_2_666	48_6_155	1303_6_112	1113_6_1	40_6_1	1409_6_266	4_35_177	401_6_115	1291_6_54	814_6_257	1261_6_1	2442_6_175	1095_3_191	1314_5_279	342_6_992	773_6_10	1335_6_1	299_6_1	148_6_56	244_6_707	246_6_114	129_6_1	95_6_1	79_6_1	1645_6_46	1563_6_24	948_6_166	862_35_37	789_6_243	1362_6_455	2142_2_6	1101_2_24	1745_56_113	294_6_1	292_3_1	806_6_1	517_6_36	291_6_1
1166_6_30	45_6_394	1326_6_84	624_6_26	667_35_370	2772_3_68	551_6_188	330_3_1	430_2_1	64_6_1	1929_6_133	887_6_1	119_2_658	48_6_148	1303_6_94	1113_6_1	40_6_1	1409_6_295	4_35_206	401_6_85	1291_6_50	814_6_247	1261_6_1	2442_6_173	1095_3_165	1314_5_265	342_6_1042	773_6_7	1335_6_1	299_6_1	148_6_67	244_6_668	246_6_107	129_6_1	95_6_1	79_6_1	1645_6_40	1563_6_26	948_6_167	862_35_43	789_6_251	1362_6_476	2142_2_8	1101_2_27	1745_56_93	294_6_1	292_3_1	806_6_1	517_6_28	291_6_1
1166_6_28	45_6_370	1326_6_83	624_6_37	667_35_346	2772_3_80	551_6_198	330_3_1	430_2_1	64_6_1	1929_6_139	887_6_1	119_2_632	48_6_154	1303_6_101	1113_6_1	40_6_1	1409_6_278	4_35_190	401_6_100	1291_6_70	814_6_252	1261_6_1	2442_6_166	1095_3_145	1314_5_275	342_6_1085	773_6_5	1335_6_1	299_6_1	148_6_69	244_6_664	246_6_99	129_6_1	95_6_1	79_6_1	1645_6_35	1563_6_21	948_6_179	862_35_55	789_6_217	1362_6_466	2142_2_5	1101_2_28	1745_56_119	294_6_1	292_3_1	806_6_1	517_6_30	291_6_1
1166_6_25	45_6_385	1326_6_90	624_6_24	667_35_362	2772_3_109	551_6_170	330_3_1	430_2_1	64_6_1	1929_6_140	887_6_1	119_2_631	48_6_149	1303_6_94	1113_6_1	40_6_1	1409_6_290	4_35_189	401_6_91	1291_6_58	814_6_218	1261_6_1	2442_6_165	1095_3_133	1314_5_252	342_6_1117	773_6_6	1335_6_1	299_6_1	148_6_70	244_6_663	246_6_104	129_6_1	95_6_1	79_6_1	1645_6_31	1563_6_15	948_6_180	862_35_75	789_6_218	1362_6_470	2142_2_10	1101_2_30	1745_56_110	294_6_1	292_3_1	806_6_1	517_6_24	291_6_1
1166_6_19	45_6_365	1326_6_94	624_6_31	667_35_370	2772_3_136	551_6_167	330_3_1	430_2_1	64_6_1	1929_6_142	887_6_1	119_2_627	48_6_138	1303_6_95	1113_6_1	40_6_1	1409_6_268	4_35_191	401_6_95	1291_6_71	814_6_214	1261_6_1	2442_6_177	1095_3_143	1314_5_266	342_6_1162	773_6_9	1335_6_1	299_6_1	148_6_66	244_6_640	246_6_108	129_6_1	95_6_1	79_6_1	1645_6_33	1563_6_24	948_6_170	862_35_74	789_6_178	1362_6_442	2142_2_12	1101_2_28	1745_56_134	294_6_1	292_3_1	806_6_1	517_6_23	291_6_1
1166_6_16	45_6_366	1326_6_99	624_6_25	667_35_373	2772_3_145	551_6_167	330_3_1	430_2_1	64_6_1	1929_6_134	887_6_1	119_2_639	48_6_136	1303_6_97	1113_6_1	40_6_1	1409_6_305	4_35_202	401_6_86	1291_6_65	814_6_193	1261_6_1	2442_6_164	1095_3_146	1314_5_237	342_6_1180	773_6_11	1335_6_1	299_6_1	148_6_64	244_6_597	246_6_111	129_6_1	95_6_1	79_6_1	1645_6_42	1563_6_17	948_6_174	862_35_98	789_6_192	1362_6_428	2142_2_15	1101_2_45	1745_56_125	294_6_1	292_3_1	806_6_1	517_6_19	291_6_1
1166_6_19	45_6_388	1326_6_89	624_6_26	667_35_390	2772_3_144	551_6_175	330_3_1	430_2_1	64_6_1	1929_6_126	887_6_1	119_2_643	48_6_144	1303_6_98	1113_6_1	40_6_1	1409_6_262	4_35_188	401_6_88	1291_6_56	814_6_194	1261_6_1	2442_6_164	1095_3_147	1314_5_238	342_6_1237	773_6_15	1335_6_1	299_6_1	148_6_57	244_6_604	246_6_100	129_6_1	95_6_1	79_6_1	1645_6_36	1563_6_19	948_6_162	862_35_124	789_6_180	1362_6_399	2142_2_9	1101_2_44	1745_56_137	294_6_1	292_3_1	806_6_1	517_6_21	291_6_1
1166_6_19	45_6_376	1326_6_96	624_6_22	667_35_416	2772_3_114	551_6_174	330_3_1	430_2_1	64_6_1	1929_6_138	887_6_1	119_2_655	48_6_144	1303_6_96	1113_6_1	40_6_1	1409_6_262	4_35_169	401_6_77	1291_6_64	814_6_190	1261_6_1	2442_6_180	1095_3_144	1314_5_228	342_6_1213	773_6_13	1335_6_1	299_6_1	148_6_70	244_6_606	246_6_92	129_6_1	95_6_1	79_6_1	1645_6_36	1563_6_19	948_6_140	862_35_137	789_6_193	1362_6_413	2142_2_8	1101_2_42	1745_56_135	294_6_1	292_3_1	806_6_1	517_6_23	291_6_1
1166_6_27	45_6_375	1326_6_91	624_6_27	667_35_368	2772_3_99	551_6_172	330_3_1	430_2_1	64_6_1	1929_6_122	887_6_1	119_2_680	48_6_146	1303_6_101	1113_6_1	40_6_1	1409_6_247	4_35_140	401_6_96	1291_6_62	814_6_193	1261_6_1	2442_6_174	1095_3_125	1314_5_241	342_6_1246	773_6_15	1335_6_1	299_6_1	148_6_68	244_6_604	246_6_80	129_6_1	95_6_1	79_6_1	1645_6_32	1563_6_24	948_6_159	862_35_127	789_6_185	1362_6_431	2142_2_9	1101_2_42	1745_56_151	294_6_1	292_3_1	806_6_1	517_6_31	291_6_1
1166_6_17	45_6_393	1326_6_100	624_6_21	667_35_343	2772_3_77	551_6_175	330_3_1	430_2_1	64_6_1	1929_6_120	887_6_1	119_2_681	48_6_143	1303_6_106	1113_6_1	40_6_1	1409_6_285	4_35_116	401_6_80	1291_6_67	814_6_196	1261_6_1	2442_6_166	1095_3_128	1314_5_229	342_6_1236	773_6_16	1335_6_1	299_6_1	148_6_76	244_6_584	246_6_78	129_6_1	95_6_1	79_6_1	1645_6_33	1563_6_24	948_6_169	862_35_110	789_6_213	1362_6_447	2142_2_10	1101_2_54	1745_56_155	294_6_1	292_3_1	806_6_1	517_6_18	291_6_1
1166_6_19	45_6_370	1326_6_92	624_6_11	667_35_347	2772_3_58	551_6_168	330_3_1	430_2_1	64_6_1	1929_6_127	887_6_1	119_2_693	48_6_149	1303_6_114	1113_6_1	40_6_1	1409_6_275	4_35_106	401_6_81	1291_6_52	814_6_192	1261_6_1	2442_6_165	1095_3_134	1314_5_247	342_6_1263	773_6_17	1335_6_1	299_6_1	148_6_71	244_6_631	246_6_67	129_6_1	95_6_1	79_6_1	1645_6_26	1563_6_27	948_6_174	862_35_102	789_6_196	1362_6_448	2142_2_6	1101_2_54	1745_56_171	294_6_1	292_3_1	806_6_1	517_6_18	291_6_1
1166_6_17	45_6_375	1326_6_94	624_6_11	667_35_381	2772_3_72	551_6_182	330_3_1	430_2_1	64_6_1	1929_6_120	887_6_1	119_2_681	48_6_146	1303_6_125	1113_6_1	40_6_1	1409_6_299	4_35_95	401_6_60	1291_6_53	814_6_189	1261_6_1	2442_6_167	1095_3_145	1314_5_240	342_6_1277	773_6_15	1335_6_1	299_6_1	148_6_58	244_6_626	246_6_75	129_6_1	95_6_1	79_6_1	1645_6_26	1563_6_25	948_6_171	862_35_86	789_6_195	1362_6_442	2142_2_6	1101_2_59	1745_56_156	294_6_1	292_3_1	806_6_1	517_6_16	291_6_1
1166_6_23	45_6_375	1326_6_96	624_6_14	667_35_398	2772_3_89	551_6_171	330_3_1	430_2_1	64_6_1	1929_6_115	887_6_1	119_2_681	48_6_144	1303_6_118	1113_6_1	40_6_1	1409_6_298	4_35_98	401_6_68	1291_6_56	814_6_183	1261_6_1	2442_6_156	1095_3_194	1314_5_250	342_6_1300	773_6_21	1335_6_1	299_6_1	148_6_56	244_6_638	246_6_68	129_6_1	95_6_1	79_6_1	1645_6_13	1563_6_27	948_6_171	862_35_69	789_6_158	1362_6_440	2142_2_2	1101_2_62	1745_56_144	294_6_1	292_3_1	806_6_1	517_6_12	291_6_1
1166_6_20	45_6_410	1326_6_83	624_6_9	667_35_390	2772_3_112	551_6_174	330_3_1	430_2_1	64_6_1	1929_6_100	887_6_1	119_2_682	48_6_129	1303_6_155	1113_6_1	40_6_1	1409_6_306	4_35_83	401_6_56	1291_6_56	814_6_201	1261_6_1	2442_6_161	1095_3_241	1314_5_216	342_6_1320	773_6_19	1335_6_1	299_6_1	148_6_46	244_6_609	246_6_70	129_6_1	95_6_1	79_6_1	1645_6_15	1563_6_26	948_6_154	862_35_61	789_6_144	1362_6_446	2142_2_2	1101_2_65	1745_56_135	294_6_1	292_3_1	806_6_1	517_6_10	291_6_1
1166_6_29	45_6_397	1326_6_90	624_6_2	667_35_391	2772_3_99	551_6_144	330_3_1	64_6_1	1929_6_106	887_6_1	119_2_678	48_6_106	1303_6_148	1113_6_1	40_6_1	1409_6_301	4_35_75	401_6_64	1291_6_53	814_6_210	1261_6_1	2442_6_183	1095_3_245	1314_5_199	342_6_1368	773_6_20	1335_6_1	299_6_1	148_6_61	244_6_616	246_6_70	129_6_1	95_6_1	79_6_1	1645_6_11	1563_6_35	948_6_171	862_35_54	789_6_142	1362_6_445	430_2_1	1101_2_59	1745_56_142	294_6_1	292_3_1	806_6_1	517_6_12	291_6_1
1166_6_26	1326_6_82	1303_6_156	667_35_409	2772_3_105	551_6_118	330_3_1	64_6_1	1929_6_96	887_6_1	119_2_664	48_6_100	45_6_414	1113_6_1	40_6_1	1409_6_302	4_35_70	401_6_65	1291_6_57	814_6_229	1261_6_1	2442_6_171	1095_3_233	1314_5_212	342_6_1353	773_6_14	1335_6_1	299_6_1	148_6_48	244_6_622	246_6_65	129_6_1	95_6_1	79_6_1	1645_6_19	1563_6_37	948_6_182	862_35_57	789_6_165	1362_6_448	430_2_1	1101_2_55	1745_56_144	294_6_1	292_3_1	806_6_1	517_6_8	291_6_1
1166_6_27	1326_6_96	1303_6_127	667_35_415	2772_3_117	551_6_122	330_3_1	64_6_1	1929_6_108	887_6_1	119_2_640	48_6_91	45_6_397	1113_6_1	40_6_1	1409_6_295	4_35_68	401_6_59	1291_6_61	814_6_235	1261_6_1	2442_6_173	1095_3_238	1314_5_197	342_6_1363	773_6_19	1335_6_1	299_6_1	148_6_61	244_6_629	246_6_62	129_6_1	95_6_1	79_6_1	1645_6_22	1563_6_27	948_6_181	862_35_59	789_6_161	1362_6_462	430_2_1	1101_2_47	1745_56_160	294_6_1	292_3_1	806_6_1	517_6_5	291_6_1
1166_6_20	1326_6_87	1303_6_143	667_35_433	2772_3_115	551_6_138	330_3_1	64_6_1	1929_6_97	887_6_1	119_2_616	48_6_81	45_6_426	1113_6_1	40_6_1	1409_6_312	4_35_83	401_6_57	1291_6_49	814_6_240	1261_6_1	2442_6_179	1095_3_244	1314_5_192	342_6_1346	773_6_23	1335_6_1	299_6_1	148_6_50	244_6_633	246_6_65	129_6_1	95_6_1	79_6_1	1645_6_27	1563_6_21	948_6_167	862_35_60	789_6_154	1362_6_451	430_2_1	1101_2_53	1745_56_156	294_6_1	292_3_1	806_6_1	517_6_2	291_6_1
1166_6_15	1326_6_95	1303_6_128	667_35_420	2772_3_96	551_6_145	330_3_1	64_6_1	1929_6_106	887_6_1	119_2_611	48_6_83	45_6_426	1113_6_1	40_6_1	1409_6_289	4_35_74	401_6_62	1291_6_45	814_6_235	1261_6_1	2442_6_178	1095_3_266	1314_5_192	342_6_1373	773_6_27	1335_6_1	299_6_1	148_6_46	244_6_652	246_6_55	129_6_1	95_6_1	79_6_1	1645_6_27	1563_6_15	948_6_164	862_35_50	789_6_171	1362_6_459	430_2_1	1101_2_43	1745_56_150	294_6_1	292_3_1	806_6_1	517_6_2	291_6_1
1166_6_24	1326_6_97	1303_6_138	667_35_472	2772_3_81	551_6_127	330_3_1	64_6_1	1929_6_98	887_6_1	119_2_613	48_6_83	45_6_434	1113_6_1	40_6_1	1409_6_312	4_35_63	401_6_63	1291_6_36	814_6_253	1261_6_1	2442_6_178	1095_3_258	1314_5_197	342_6_1350	773_6_27	1335_6_1	299_6_1	148_6_45	244_6_622	246_6_55	129_6_1	95_6_1	79_6_1	1645_6_26	1563_6_12	948_6_153	862_35_51	789_6_159	1362_6_474	430_2_1	1101_2_40	1745_56_151	294_6_1	292_3_1	806_6_1	517_6_3	291_6_1
1166_6_25	1326_6_99	1303_6_131	667_35_490	2772_3_90	551_6_133	330_3_1	64_6_1	1929_6_104	887_6_1	119_2_621	48_6_73	45_6_447	1113_6_1	40_6_1	1409_6_299	4_35_58	401_6_66	1291_6_31	814_6_278	1261_6_1	2442_6_155	1095_3_231	1314_5_195	342_6_1347	773_6_36	1335_6_1	299_6_1	148_6_46	244_6_616	246_6_52	129_6_1	95_6_1	79_6_1	1645_6_23	1563_6_8	948_6_153	862_35_60	789_6_161	1362_6_463	430_2_1	1101_2_43	1745_56_165	294_6_1	292_3_1	806_6_1	517_6_6	291_6_1
1166_6_30	1326_6_102	1303_6_132	667_35_495	2772_3_98	551_6_134	330_3_1	64_6_1	1929_6_92	887_6_1	119_2_593	48_6_61	45_6_469	1113_6_1	40_6_1	1409_6_312	4_35_74	401_6_68	1291_6_34	814_6_275	1261_6_1	2442_6_164	1095_3_214	1314_5_195	342_6_1298	773_6_34	1335_6_1	299_6_1	148_6_47	244_6_634	246_6_60	129_6_1	95_6_1	79_6_1	1645_6_18	1563_6_8	948_6_153	862_35_57	789_6_164	1362_6_453	430_2_1	1101_2_52	1745_56_171	294_6_1	292_3_1	806_6_1	517_6_5	291_6_1
1166_6_26	1326_6_107	1303_6_128	667_35_473	2772_3_97	551_6_137	330_3_1	64_6_1	1929_6_90	887_6_1	119_2_592	48_6_66	45_6_434	1113_6_1	40_6_1	1409_6_287	4_35_49	401_6_83	1291_6_36	814_6_251	1261_6_1	2442_6_155	1095_3_191	1314_5_222	342_6_1364	773_6_21	1335_6_1	299_6_1	148_6_56	244_6_668	246_6_47	129_6_1	95_6_1	79_6_1	1645_6_14	1563_6_5	948_6_157	862_35_67	789_6_176	1362_6_445	430_2_1	1101_2_45	1745_56_185	294_6_1	292_3_1	806_6_1	517_6_7	291_6_1
1166_6_29	1326_6_101	1303_6_132	667_35_443	2772_3_98	551_6_130	330_3_1	64_6_1	1929_6_94	887_6_1	119_2_619	48_6_59	45_6_482	1113_6_1	40_6_1	1409_6_311	4_35_49	401_6_81	1291_6_33	814_6_249	1261_6_1	2442_6_172	1095_3_162	1314_5_215	342_6_1345	773_6_24	1335_6_1	299_6_1	148_6_47	244_6_709	246_6_51	129_6_1	95_6_1	79_6_1	1645_6_13	1563_6_9	948_6_159	862_35_59	789_6_164	1362_6_412	430_2_1	1101_2_42	1745_56_172	294_6_1	292_3_1	806_6_1	517_6_3	291_6_1
1166_6_31	1326_6_93	1303_6_126	667_35_473	2772_3_93	551_6_130	330_3_1	64_6_1	1929_6_74	887_6_1	119_2_619	48_6_63	45_6_456	1113_6_1	40_6_1	1409_6_270	4_35_63	401_6_67	1291_6_44	814_6_233	1261_6_1	2442_6_166	1095_3_145	1314_5_224	342_6_1449	773_6_19	1335_6_1	299_6_1	148_6_69	244_6_649	246_6_48	129_6_1	95_6_1	79_6_1	1645_6_15	1563_6_11	948_6_143	862_35_70	789_6_162	1362_6_432	430_2_1	1101_2_45	1745_56_177	294_6_1	292_3_1	806_6_1	517_6_1	291_6_1
1166_6_34	1326_6_95	1303_6_126	667_35_475	2772_3_85	551_6_108	330_3_1	64_6_1	1929_6_76	887_6_1	119_2_633	48_6_52	45_6_449	1113_6_1	40_6_1	1409_6_283	4_35_79	401_6_64	1291_6_37	814_6_231	1261_6_1	2442_6_191	1095_3_167	1314_5_204	342_6_1473	773_6_24	1335_6_1	299_6_1	148_6_62	244_6_652	246_6_48	129_6_1	95_6_1	79_6_1	1645_6_15	1563_6_14	948_6_131	862_35_60	789_6_162	1362_6_434	1101_2_42	1745_56_171	292_3_1	806_6_1	430_2_1	291_6_1
1166_6_24	1326_6_96	1303_6_116	667_35_468	2772_3_73	551_6_129	330_3_1	64_6_1	1929_6_70	887_6_1	119_2_654	48_6_63	45_6_430	1113_6_1	40_6_1	1409_6_269	4_35_78	401_6_70	1291_6_39	814_6_256	1261_6_1	2442_6_195	1095_3_191	1314_5_183	342_6_1471	773_6_18	1335_6_1	299_6_1	148_6_71	244_6_626	246_6_48	129_6_1	95_6_1	79_6_1	1645_6_15	1563_6_8	948_6_153	862_35_46	789_6_174	1362_6_441	1101_2_35	1745_56_189	292_3_1	806_6_1	430_2_1	291_6_1
1166_6_25	1326_6_113	1303_6_124	667_35_467	2772_3_79	551_6_133	330_3_1	64_6_1	1929_6_69	887_6_1	119_2_650	48_6_61	45_6_427	1113_6_1	40_6_1	1409_6_246	4_35_99	401_6_64	1291_6_33	814_6_243	1261_6_1	2442_6_197	1095_3_228	1314_5_173	342_6_1443	773_6_15	1335_6_1	299_6_1	148_6_68	244_6_641	246_6_50	129_6_1	95_6_1	79_6_1	1645_6_8	1563_6_16	948_6_164	862_35_43	789_6_170	1362_6_430	1101_2_40	1745_56_191	292_3_1	806_6_1	430_2_1	291_6_1
1166_6_22	1326_6_113	1303_6_120	667_35_433	2772_3_87	551_6_130	330_3_1	64_6_1	1929_6_69	887_6_1	119_2_674	48_6_60	45_6_405	1113_6_1	40_6_1	1409_6_248	4_35_87	401_6_78	1291_6_34	814_6_232	1261_6_1	2442_6_187	1095_3_251	1314_5_180	342_6_1464	773_6_14	1335_6_1	299_6_1	148_6_67	244_6_628	246_6_43	129_6_1	95_6_1	79_6_1	1645_6_9	1563_6_11	948_6_162	862_35_32	789_6_179	1362_6_476	1101_2_28	1745_56_189	292_3_1	806_6_1	430_2_1	291_6_1
1166_6_24	1326_6_136	1303_6_119	667_35_431	2772_3_108	551_6_123	330_3_1	64_6_1	1929_6_79	887_6_1	119_2_708	48_6_54	45_6_387	1113_6_1	40_6_1	1409_6_266	4_35_73	401_6_84	1291_6_33	814_6_238	1261_6_1	2442_6_207	1095_3_239	1314_5_173	342_6_1427	773_6_13	1335_6_1	299_6_1	148_6_71	244_6_611	246_6_32	129_6_1	95_6_1	79_6_1	1645_6_13	1563_6_21	948_6_163	862_35_28	789_6_179	1362_6_470	1101_2_29	1745_56_197	292_3_1	806_6_1	430_2_1	291_6_1
1166_6_23	1326_6_130	1303_6_137	667_35_460	2772_3_107	551_6_109	330_3_1	64_6_1	1929_6_79	887_6_1	119_2_707	48_6_46	45_6_353	1113_6_1	40_6_1	1409_6_277	4_35_58	401_6_99	1291_6_35	814_6_228	1261_6_1	2442_6_207	1095_3_203	1314_5_190	342_6_1511	773_6_16	1335_6_1	299_6_1	148_6_84	244_6_560	246_6_27	129_6_1	95_6_1	79_6_1	1645_6_19	1563_6_16	948_6_158	862_35_27	789_6_164	1362_6_473	1101_2_24	1745_56_199	292_3_1	806_6_1	430_2_1	291_6_1
1166_6_23	1326_6_144	1303_6_148	667_35_472	2772_3_107	551_6_99	330_3_1	64_6_1	1929_6_72	887_6_1	119_2_708	48_6_43	45_6_329	1113_6_1	40_6_1	1409_6_257	4_35_61	401_6_96	1291_6_28	814_6_235	1261_6_1	2442_6_214	1095_3_179	1314_5_189	342_6_1546	773_6_13	1335_6_1	299_6_1	148_6_76	244_6_571	246_6_28	129_6_1	95_6_1	79_6_1	1645_6_21	1563_6_21	948_6_147	862_35_33	789_6_162	1362_6_469	1101_2_37	1745_56_179	292_3_1	806_6_1	430_2_1	291_6_1
1166_6_22	1326_6_136	1303_6_137	667_35_470	2772_3_115	551_6_90	330_3_1	64_6_1	1929_6_58	887_6_1	119_2_743	48_6_62	45_6_340	1113_6_1	40_6_1	1409_6_253	4_35_55	401_6_90	1291_6_25	814_6_229	1261_6_1	2442_6_211	1095_3_146	1314_5_188	342_6_1567	773_6_15	1335_6_1	299_6_1	148_6_74	244_6_553	246_6_41	129_6_1	95_6_1	79_6_1	1645_6_20	1563_6_13	948_6_152	862_35_40	789_6_167	1362_6_482	1101_2_27	1745_56_172	292_3_1	806_6_1	430_2_1	291_6_1
1166_6_25	1326_6_161	1303_6_138	667_35_430	2772_3_120	551_6_101	330_3_1	64_6_1	1929_6_67	887_6_1	119_2_741	48_6_68	45_6_338	1113_6_1	40_6_1	1409_6_223	4_35_67	401_6_86	1291_6_22	814_6_258	1261_6_1	2442_6_228	1095_3_105	1314_5_167	342_6_1632	773_6_8	1335_6_1	299_6_1	148_6_68	244_6_543	246_6_34	129_6_1	95_6_1	79_6_1	1645_6_15	1563_6_18	948_6_177	862_35_30	789_6_163	1362_6_476	1101_2_29	1745_56_162	292_3_1	806_6_1	430_2_1	291_6_1
1166_6_20	1326_6_149	1303_6_123	667_35_382	2772_3_141	551_6_125	330_3_1	64_6_1	1929_6_67	887_6_1	119_2_715	48_6_73	45_6_337	1113_6_1	40_6_1	1409_6_212	4_35_78	401_6_80	1291_6_23	814_6_253	1261_6_1	2442_6_235	1095_3_103	1314_5_170	342_6_1636	773_6_6	1335_6_1	299_6_1	148_6_95	244_6_561	246_6_44	129_6_1	95_6_1	79_6_1	1645_6_10	1563_6_19	948_6_186	862_35_33	789_6_147	1362_6_506	1101_2_18	1745_56_155	292_3_1	806_6_1	430_2_1	291_6_1
1166_6_23	1326_6_151	1303_6_127	667_35_321	2772_3_150	551_6_109	330_3_1	64_6_1	1929_6_61	887_6_1	119_2_693	48_6_66	45_6_352	1113_6_1	40_6_1	1409_6_230	4_35_92	401_6_86	1291_6_22	814_6_278	1261_6_1	2442_6_227	1095_3_96	1314_5_169	342_6_1644	773_6_8	1335_6_1	299_6_1	148_6_79	244_6_563	246_6_37	129_6_1	95_6_1	79_6_1	1645_6_14	1563_6_23	948_6_189	862_35_42	789_6_179	1362_6_491	1101_2_23	1745_56_165	292_3_1	806_6_1	430_2_1	291_6_1
1166_6_25	1326_6_141	1303_6_139	667_35_357	2772_3_155	551_6_111	330_3_1	64_6_1	1929_6_63	887_6_1	119_2_710	48_6_72	45_6_335	1113_6_1	40_6_1	1409_6_240	4_35_118	401_6_85	1291_6_20	814_6_285	1261_6_1	2442_6_213	1095_3_99	1314_5_166	342_6_1610	773_6_10	1335_6_1	299_6_1	148_6_92	244_6_540	246_6_39	129_6_1	95_6_1	79_6_1	1645_6_9	1563_6_14	948_6_176	862_35_49	789_6_166	1362_6_473	1101_2_22	1745_56_178	292_3_1	806_6_1	430_2_1	291_6_1
1166_6_27	1326_6_147	1303_6_122	667_35_386	2772_3_153	551_6_107	330_3_1	64_6_1	1929_6_73	887_6_1	119_2_705	48_6_71	45_6_320	1113_6_1	40_6_1	1409_6_268	4_35_88	401_6_93	1291_6_21	814_6_273	1261_6_1	2442_6_213	1095_3_96	1314_5_170	342_6_1645	773_6_16	1335_6_1	299_6_1	148_6_78	244_6_485	246_6_32	129_6_1	95_6_1	79_6_1	1645_6_4	1563_6_16	948_6_179	862_35_45	789_6_181	1362_6_501	1101_2_22	1745_56_185	292_3_1	806_6_1	430_2_1	291_6_1
1166_6_32	1326_6_162	1303_6_138	667_35_448	2772_3_159	551_6_110	330_3_1	64_6_1	1929_6_69	887_6_1	119_2_681	48_6_82	45_6_302	1113_6_1	40_6_1	1409_6_281	4_35_91	401_6_89	1291_6_24	814_6_273	1261_6_1	2442_6_202	1095_3_82	1314_5_175	342_6_1655	773_6_14	1335_6_1	299_6_1	148_6_95	244_6_476	246_6_28	129_6_1	95_6_1	79_6_1	1645_6_3	1563_6_15	948_6_165	862_35_37	789_6_179	1362_6_472	1101_2_19	1745_56_175	292_3_1	806_6_1	430_2_1	291_6_1
1166_6_32	1326_6_172	1303_6_130	667_35_444	2772_3_149	551_6_106	330_3_1	64_6_1	1929_6_77	887_6_1	119_2_687	48_6_73	45_6_291	1113_6_1	40_6_1	1409_6_300	4_35_75	401_6_95	1291_6_19	814_6_272	1261_6_1	2442_6_226	1095_3_78	1314_5_179	342_6_1663	773_6_15	1335_6_1	299_6_1	148_6_79	244_6_465	246_6_26	129_6_1	95_6_1	79_6_1	1645_6_3	1563_6_20	948_6_157	862_35_36	789_6_168	1362_6_495	1101_2_26	1745_56_180	292_3_1	806_6_1	430_2_1	291_6_1
1166_6_41	1326_6_177	1303_6_134	667_35_450	2772_3_144	551_6_117	330_3_1	64_6_1	1929_6_70	887_6_1	119_2_704	48_6_76	45_6_278	1113_6_1	40_6_1	1409_6_306	4_35_80	401_6_86	1291_6_18	814_6_266	1261_6_1	2442_6_201	1095_3_83	1314_5_174	342_6_1677	773_6_12	1335_6_1	299_6_1	148_6_108	244_6_462	246_6_30	129_6_1	95_6_1	79_6_1	1645_6_1	1563_6_19	948_6_163	862_35_39	789_6_145	1362_6_464	1101_2_19	1745_56_194	292_3_1	806_6_1	430_2_1	291_6_1
1166_6_32	1326_6_183	1303_6_120	667_35_462	2772_3_127	551_6_113	330_3_1	64_6_1	1929_6_77	887_6_1	119_2_717	48_6_61	45_6_285	1113_6_1	40_6_1	1409_6_304	4_35_76	401_6_95	1291_6_17	814_6_267	1261_6_1	2442_6_213	1095_3_111	1314_5_166	342_6_1642	773_6_16	1335_6_1	148_6_86	244_6_495	246_6_27	129_6_1	95_6_1	79_6_1	1563_6_16	948_6_161	862_35_52	789_6_148	1362_6_474	1101_2_19	1745_56_174	292_3_1	430_2_1	291_6_1
1166_6_28	1326_6_180	1303_6_120	667_35_464	2772_3_113	551_6_104	330_3_1	64_6_1	1929_6_79	887_6_1	119_2_729	48_6_69	45_6_288	1113_6_1	40_6_1	1409_6_286	4_35_65	401_6_87	1291_6_11	814_6_261	1261_6_1	2442_6_181	1095_3_146	1314_5_183	342_6_1648	773_6_18	1335_6_1	148_6_93	244_6_522	246_6_28	129_6_1	95_6_1	79_6_1	1563_6_16	948_6_176	862_35_46	789_6_143	1362_6_456	1101_2_20	1745_56_167	292_3_1	430_2_1	291_6_1
1166_6_26	1326_6_194	1303_6_130	667_35_476	2772_3_102	551_6_92	330_3_1	64_6_1	1929_6_78	887_6_1	119_2_736	48_6_67	45_6_274	1113_6_1	40_6_1	1409_6_292	4_35_70	401_6_95	1291_6_13	814_6_253	1261_6_1	2442_6_199	1095_3_160	1314_5_153	342_6_1675	773_6_23	1335_6_1	148_6_81	244_6_511	246_6_28	129_6_1	95_6_1	79_6_1	1563_6_8	948_6_168	862_35_39	789_6_130	1362_6_468	1101_2_19	1745_56_170	292_3_1	430_2_1	291_6_1
1166_6_33	1326_6_193	1303_6_126	667_35_499	2772_3_95	551_6_93	330_3_1	64_6_1	1929_6_80	887_6_1	119_2_709	48_6_79	45_6_261	1113_6_1	40_6_1	1409_6_296	4_35_83	401_6_96	1291_6_10	814_6_245	1261_6_1	2442_6_179	1095_3_173	1314_5_160	342_6_1675	773_6_14	1335_6_1	148_6_98	244_6_518	246_6_22	129_6_1	95_6_1	79_6_1	1563_6_9	948_6_163	862_35_48	789_6_142	1362_6_435	1101_2_21	1745_56_164	292_3_1	430_2_1	291_6_1
1166_6_22	1326_6_206	1303_6_111	667_35_550	2772_3_91	551_6_103	330_3_1	64_6_1	1929_6_75	887_6_1	119_2_713	48_6_83	45_6_236	1113_6_1	40_6_1	1409_6_314	4_35_108	401_6_86	1291_6_20	814_6_246	1261_6_1	2442_6_209	1095_3_159	1314_5_160	342_6_1664	773_6_20	1335_6_1	148_6_95	244_6_492	246_6_24	129_6_1	95_6_1	79_6_1	1563_6_7	948_6_138	862_35_43	789_6_140	1362_6_425	1101_2_15	1745_56_149	292_3_1	430_2_1	291_6_1
1166_6_30	1326_6_217	1303_6_113	667_35_607	2772_3_102	551_6_85	330_3_1	64_6_1	1929_6_75	887_6_1	119_2_684	48_6_89	45_6_235	1113_6_1	40_6_1	1409_6_281	4_35_137	401_6_83	1291_6_10	814_6_232	1261_6_1	2442_6_191	1095_3_161	1314_5_144	342_6_1648	773_6_16	1335_6_1	148_6_121	244_6_485	246_6_21	129_6_1	95_6_1	79_6_1	1563_6_7	948_6_155	862_35_42	789_6_152	1362_6_404	1101_2_11	1745_56_159	292_3_1	430_2_1	291_6_1
1166_6_29	1326_6_257	1303_6_116	667_35_596	2772_3_113	551_6_104	330_3_1	64_6_1	1929_6_78	887_6_1	119_2_680	48_6_86	45_6_211	1113_6_1	40_6_1	1409_6_282	4_35_128	401_6_83	1291_6_18	814_6_243	1261_6_1	2442_6_226	1095_3_165	1314_5_120	342_6_1634	773_6_16	1335_6_1	148_6_104	244_6_496	246_6_21	129_6_1	95_6_1	79_6_1	1563_6_12	948_6_124	862_35_36	789_6_142	1362_6_408	1101_2_11	1745_56_171	292_3_1	430_2_1	291_6_1
1166_6_25	1326_6_247	1303_6_119	667_35_561	2772_3_119	551_6_90	330_3_1	64_6_1	1929_6_80	887_6_1	119_2_657	48_6_95	45_6_196	1113_6_1	40_6_1	1409_6_285	4_35_150	401_6_83	1291_6_10	814_6_225	1261_6_1	2442_6_212	1095_3_159	1314_5_123	342_6_1640	773_6_15	1335_6_1	148_6_118	244_6_514	246_6_28	129_6_1	95_6_1	79_6_1	1563_6_12	948_6_117	862_35_24	789_6_163	1362_6_433	1101_2_12	1745_56_185	292_3_1	430_2_1	291_6_1
1166_6_26	1326_6_237	1303_6_125	667_35_499	2772_3_122	551_6_102	330_3_1	64_6_1	1929_6_77	887_6_1	119_2_658	48_6_98	45_6_211	1113_6_1	40_6_1	1409_6_274	4_35_131	401_6_94	1291_6_16	814_6_237	1261_6_1	2442_6_226	1095_3_161	1314_5_123	342_6_1680	773_6_20	1335_6_1	148_6_93	244_6_565	246_6_18	129_6_1	95_6_1	79_6_1	1563_6_11	948_6_111	862_35_23	789_6_145	1362_6_430	1101_2_11	1745_56_178	292_3_1	430_2_1	291_6_1
1166_6_14	1326_6_223	1303_6_114	667_35_463	2772_3_125	551_6_94	330_3_1	64_6_1	1929_6_75	887_6_1	119_2_679	48_6_119	45_6_203	1113_6_1	40_6_1	1409_6_259	4_35_118	401_6_111	1291_6_8	814_6_252	1261_6_1	2442_6_225	1095_3_142	1314_5_142	342_6_1684	773_6_17	1335_6_1	148_6_102	244_6_546	246_6_18	129_6_1	95_6_1	79_6_1	1563_6_4	948_6_120	862_35_30	789_6_168	1362_6_441	1101_2_15	1745_56_189	292_3_1	430_2_1	291_6_1
1166_6_15	1326_6_229	1303_6_109	667_35_417	2772_3_118	551_6_101	330_3_1	64_6_1	1929_6_82	887_6_1	119_2_668	48_6_100	45_6_221	1113_6_1	40_6_1	1409_6_267	4_35_92	401_6_114	1291_6_12	814_6_250	1261_6_1	2442_6_244	1095_3_106	1314_5_135	342_6_1706	773_6_18	1335_6_1	148_6_95	244_6_581	246_6_14	129_6_1	95_6_1	79_6_1	1563_6_8	948_6_119	862_35_36	789_6_153	1362_6_448	1101_2_15	1745_56_206	292_3_1	430_2_1	291_6_1
1166_6_3	1326_6_213	1303_6_111	667_35_377	2772_3_126	551_6_84	330_3_1	64_6_1	1929_6_85	887_6_1	119_2_685	48_6_100	45_6_254	1113_6_1	40_6_1	1409_6_260	4_35_100	401_6_95	1291_6_9	814_6_236	1261_6_1	2442_6_247	1095_3_101	1314_5_159	342_6_1736	773_6_12	1335_6_1	148_6_131	244_6_533	246_6_13	129_6_1	95_6_1	79_6_1	1563_6_6	948_6_120	862_35_36	789_6_164	1362_6_460	1101_2_13	1745_56_205	292_3_1	430_2_1	291_6_1
1166_6_6	1326_6_219	1303_6_108	667_35_375	2772_3_130	551_6_88	330_3_1	64_6_1	1929_6_78	887_6_1	119_2_706	48_6_87	45_6_244	1113_6_1	40_6_1	1409_6_234	4_35_97	401_6_90	1291_6_13	814_6_237	1261_6_1	2442_6_246	1095_3_96	1314_5_180	342_6_1764	773_6_16	1335_6_1	148_6_108	244_6_586	246_6_13	129_6_1	95_6_1	79_6_1	1563_6_5	948_6_117	862_35_49	789_6_143	1362_6_459	1101_2_12	1745_56_200	292_3_1	430_2_1	291_6_1
1166_6_6	1326_6_200	1303_6_91	667_35_379	2772_3_147	551_6_77	330_3_1	64_6_1	1929_6_71	887_6_1	119_2_680	48_6_101	45_6_256	1113_6_1	40_6_1	1409_6_246	4_35_116	401_6_76	1291_6_8	814_6_237	1261_6_1	2442_6_264	1095_3_89	1314_5_197	342_6_1755	773_6_14	1335_6_1	148_6_119	244_6_574	246_6_11	129_6_1	95_6_1	79_6_1	1563_6_5	948_6_133	862_35_48	789_6_148	1362_6_451	1101_2_19	1745_56_206	292_3_1	430_2_1	291_6_1
1166_6_5	1326_6_203	1303_6_112	667_35_392	2772_3_157	551_6_86	330_3_1	64_6_1	1929_6_75	887_6_1	119_2_716	48_6_84	45_6_269	1113_6_1	40_6_1	1409_6_226	4_35_102	401_6_78	1291_6_9	814_6_252	1261_6_1	2442_6_268	1095_3_98	1314_5_206	342_6_1725	773_6_15	1335_6_1	148_6_102	244_6_584	246_6_10	129_6_1	95_6_1	79_6_1	1563_6_5	948_6_129	862_35_46	789_6_138	1362_6_428	1101_2_19	1745_56_190	292_3_1	430_2_1	291_6_1
1166_6_5	1326_6_181	1303_6_116	667_35_374	2772_3_156	551_6_60	330_3_1	64_6_1	1929_6_78	887_6_1	119_2_713	48_6_93	45_6_248	1113_6_1	40_6_1	1409_6_229	4_35_96	401_6_61	1291_6_10	814_6_252	1261_6_1	2442_6_247	1095_3_86	1314_5_213	342_6_1775	773_6_13	1335_6_1	148_6_113	244_6_609	246_6_10	129_6_1	95_6_1	79_6_1	1563_6_5	948_6_131	862_35_41	789_6_145	1362_6_450	1101_2_18	1745_56_201	292_3_1	430_2_1	291_6_1
1166_6_8	1326_6_203	1303_6_110	667_35_331	2772_3_144	551_6_63	330_3_1	64_6_1	1929_6_71	887_6_1	119_2_728	48_6_89	45_6_244	1113_6_1	40_6_1	1409_6_219	4_35_76	401_6_77	1291_6_12	814_6_244	1261_6_1	2442_6_233	1095_3_68	1314_5_207	342_6_1834	773_6_8	1335_6_1	148_6_109	244_6_599	246_6_11	129_6_1	95_6_1	79_6_1	1563_6_3	948_6_151	862_35_44	789_6_153	1362_6_446	1101_2_22	1745_56_193	292_3_1	430_2_1	291_6_1
1166_6_7	1326_6_193	1303_6_103	667_35_339	2772_3_144	551_6_61	330_3_1	64_6_1	1929_6_64	887_6_1	119_2_709	48_6_86	45_6_267	1113_6_1	40_6_1	1409_6_221	4_35_69	401_6_50	1291_6_16	814_6_248	1261_6_1	2442_6_211	1095_3_70	1314_5_225	342_6_1865	773_6_10	1335_6_1	148_6_108	244_6_564	246_6_10	129_6_1	95_6_1	79_6_1	1563_6_4	948_6_143	862_35_43	789_6_169	1362_6_475	1101_2_24	1745_56_219	292_3_1	430_2_1	291_6_1
1166_6_6	1326_6_188	1303_6_113	667_35_309	2772_3_179	551_6_49	330_3_1	64_6_1	1929_6_66	887_6_1	119_2_743	48_6_80	45_6_262	1113_6_1	40_6_1	1409_6_210	4_35_60	401_6_55	1291_6_14	814_6_233	1261_6_1	2442_6_212	1095_3_53	1314_5_247	342_6_1836	773_6_10	1335_6_1	148_6_93	244_6_585	246_6_9	129_6_1	95_6_1	79_6_1	1563_6_3	948_6_147	862_35_47	789_6_189	1362_6_474	1101_2_27	1745_56_226	292_3_1	430_2_1	291_6_1
1166_6_6	1326_6_199	1303_6_110	667_35_300	2772_3_187	551_6_46	330_3_1	64_6_1	1929_6_62	887_6_1	119_2_739	48_6_84	45_6_267	1113_6_1	40_6_1	1409_6_195	4_35_59	401_6_54	1291_6_12	814_6_238	1261_6_1	2442_6_212	1095_3_58	1314_5_234	342_6_1881	773_6_8	1335_6_1	148_6_94	244_6_565	246_6_15	129_6_1	95_6_1	79_6_1	1563_6_2	948_6_128	862_35_45	789_6_165	1362_6_503	1101_2_28	1745_56_223	292_3_1	430_2_1	291_6_1
1166_6_3	1326_6_201	1303_6_97	667_35_318	2772_3_181	551_6_59	330_3_1	64_6_1	1929_6_61	887_6_1	119_2_770	48_6_72	45_6_252	1113_6_1	40_6_1	1409_6_204	4_35_70	401_6_55	1291_6_15	814_6_234	1261_6_1	2442_6_226	1095_3_69	1314_5_236	342_6_1881	773_6_5	1335_6_1	148_6_97	244_6_526	246_6_12	129_6_1	95_6_1	79_6_1	1563_6_4	948_6_142	862_35_43	789_6_166	1362_6_486	1101_2_32	1745_56_222	292_3_1	430_2_1	291_6_1
1166_6_3	1326_6_209	1303_6_101	667_35_370	2772_3_145	551_6_68	330_3_1	64_6_1	1929_6_54	887_6_1	119_2_772	48_6_75	45_6_250	1113_6_1	40_6_1	1409_6_233	4_35_69	401_6_65	1291_6_13	814_6_254	1261_6_1	2442_6_206	1095_3_79	1314_5_207	342_6_1866	773_6_4	1335_6_1	148_6_105	244_6_554	246_6_19	129_6_1	95_6_1	79_6_1	1563_6_6	948_6_156	862_35_48	789_6_138	1362_6_455	1101_2_26	1745_56_200	292_3_1	430_2_1	291_6_1
1166_6_2	1326_6_181	1303_6_108	667_35_461	2772_3_142	551_6_62	330_3_1	64_6_1	1929_6_53	887_6_1	119_2_784	48_6_70	45_6_233	1113_6_1	40_6_1	1409_6_221	4_35_66	401_6_59	1291_6_18	814_6_241	1261_6_1	2442_6_197	1095_3_99	1314_5_205	342_6_1844	773_6_5	1335_6_1	148_6_102	244_6_543	246_6_21	129_6_1	95_6_1	79_6_1	1563_6_4	948_6_154	862_35_57	789_6_148	1362_6_460	1101_2_34	1745_56_189	292_3_1	430_2_1	291_6_1
1166_6_3	1326_6_212	1303_6_121	667_35_495	2772_3_145	551_6_80	330_3_1	64_6_1	1929_6_53	887_6_1	119_2_755	48_6_67	45_6_236	1113_6_1	40_6_1	1409_6_207	4_35_61	401_6_54	1291_6_14	814_6_255	1261_6_1	2442_6_214	1095_3_104	1314_5_199	342_6_1865	773_6_6	1335_6_1	148_6_86	244_6_545	246_6_14	129_6_1	95_6_1	79_6_1	1563_6_2	948_6_123	862_35_61	789_6_137	1362_6_424	1101_2_36	1745_56_175	292_3_1	430_2_1	291_6_1
1326_6_219	1303_6_134	667_35_520	2772_3_182	551_6_63	330_3_1	64_6_1	1929_6_62	887_6_1	119_2_711	48_6_84	45_6_241	1113_6_1	40_6_1	1409_6_206	4_35_55	401_6_56	1291_6_8	814_6_224	1261_6_1	2442_6_238	1095_3_113	1314_5_186	342_6_1830	773_6_4	148_6_88	244_6_598	246_6_12	95_6_1	948_6_128	862_35_49	789_6_139	1362_6_413	1101_2_27	1745_56_165	292_3_1	430_2_1	291_6_1
1326_6_197	1303_6_146	667_35_523	2772_3_173	551_6_70	330_3_1	64_6_1	1929_6_70	887_6_1	119_2_735	48_6_70	45_6_264	1113_6_1	40_6_1	1409_6_191	4_35_48	401_6_40	1291_6_9	814_6_218	1261_6_1	2442_6_229	1095_3_142	1314_5_174	342_6_1846	773_6_7	148_6_88	244_6_614	246_6_6	95_6_1	948_6_128	862_35_44	789_6_123	1362_6_396	1101_2_18	1745_56_167	292_3_1	430_2_1	291_6_1
1326_6_185	1303_6_142	667_35_527	2772_3_162	551_6_65	330_3_1	64_6_1	1929_6_65	887_6_1	119_2_719	48_6_80	45_6_272	1113_6_1	40_6_1	1409_6_196	4_35_47	401_6_50	1291_6_9	814_6_229	1261_6_1	2442_6_226	1095_3_176	1314_5_168	342_6_1812	773_6_8	148_6_69	244_6_632	246_6_5	95_6_1	948_6_126	862_35_34	789_6_137	1362_6_413	1101_2_16	1745_56_169	292_3_1	430_2_1	291_6_1
1326_6_191	1303_6_151	667_35_553	2772_3_145	551_6_74	330_3_1	64_6_1	1929_6_50	887_6_1	119_2_758	48_6_75	45_6_277	1113_6_1	40_6_1	1409_6_190	4_35_51	401_6_49	1291_6_10	814_6_236	1261_6_1	2442_6_206	1095_3_152	1314_5_138	342_6_1795	773_6_7	148_6_91	244_6_652	246_6_5	95_6_1	948_6_116	862_35_38	789_6_138	1362_6_384	1101_2_13	1745_56_147	292_3_1	430_2_1	291_6_1
1326_6_195	1303_6_163	667_35_501	2772_3_128	551_6_76	330_3_1	64_6_1	1929_6_46	887_6_1	119_2_783	48_6_87	45_6_295	1113_6_1	40_6_1	1409_6_166	4_35_61	401_6_59	1291_6_6	814_6_212	1261_6_1	2442_6_208	1095_3_192	1314_5_138	342_6_1794	773_6_6	148_6_83	244_6_611	246_6_6	95_6_1	948_6_116	862_35_39	789_6_157	1362_6_400	1101_2_14	1745_56_146	292_3_1	430_2_1	291_6_1
1326_6_199	1303_6_165	667_35_448	2772_3_122	551_6_90	330_3_1	64_6_1	1929_6_34	887_6_1	119_2_802	48_6_95	45_6_283	1113_6_1	40_6_1	1409_6_154	4_35_61	401_6_61	1291_6_7	814_6_214	1261_6_1	2442_6_215	1095_3_209	1314_5_139	342_6_1818	773_6_3	148_6_85	244_6_635	246_6_2	95_6_1	948_6_105	862_35_38	789_6_144	1362_6_409	1101_2_15	1745_56_151	292_3_1	430_2_1	291_6_1
1326_6_199	1303_6_164	667_35_416	2772_3_119	551_6_81	330_3_1	64_6_1	1929_6_45	887_6_1	119_2_797	48_6_104	45_6_270	1113_6_1	40_6_1	1409_6_170	4_35_61	401_6_58	1291_6_5	814_6_209	1261_6_1	2442_6_221	1095_3_208	1314_5_130	342_6_1836	773_6_1	148_6_88	244_6_624	246_6_1	95_6_1	948_6_89	862_35_34	789_6_145	1362_6_447	1101_2_16	1745_56_163	292_3_1	430_2_1	291_6_1
1326_6_207	1303_6_142	667_35_432	2772_3_106	551_6_86	330_3_1	64_6_1	1929_6_42	887_6_1	119_2_805	48_6_91	45_6_280	1113_6_1	40_6_1	1409_6_183	4_35_63	342_6_1857	1291_6_4	814_6_238	1261_6_1	2442_6_229	1095_3_195	1314_5_127	401_6_47	148_6_81	244_6_590	948_6_91	862_35_40	789_6_135	1362_6_446	1101_2_14	1745_56_165	292_3_1	430_2_1	291_6_1
1326_6_199	1303_6_128	667_35_430	2772_3_111	551_6_62	330_3_1	64_6_1	1929_6_47	887_6_1	119_2_754	48_6_93	45_6_299	1113_6_1	40_6_1	1409_6_169	4_35_73	342_6_1910	1291_6_3	814_6_263	1261_6_1	2442_6_222	1095_3_148	1314_5_124	401_6_48	148_6_79	244_6_598	948_6_102	862_35_46	789_6_123	1362_6_483	1101_2_16	1745_56_171	292_3_1	430_2_1	291_6_1
1326_6_209	1303_6_115	667_35_428	2772_3_106	551_6_55	330_3_1	64_6_1	1929_6_52	887_6_1	119_2_711	48_6_87	45_6_316	1113_6_1	40_6_1	1409_6_160	4_35_108	342_6_1975	1291_6_3	814_6_268	1261_6_1	2442_6_214	1095_3_122	1314_5_121	401_6_59	148_6_86	244_6_599	948_6_91	862_35_41	789_6_128	1362_6_491	1101_2_8	1745_56_154	292_3_1	430_2_1	291_6_1
1326_6_203	1303_6_120	667_35_432	2772_3_131	551_6_52	330_3_1	64_6_1	1929_6_55	887_6_1	119_2_668	48_6_91	45_6_312	1113_6_1	40_6_1	1409_6_155	4_35_138	342_6_1981	1291_6_3	814_6_305	1261_6_1	2442_6_212	1095_3_105	1314_5_123	401_6_59	148_6_103	244_6_592	948_6_89	862_35_39	789_6_112	1362_6_494	1101_2_9	1745_56_140	292_3_1	430_2_1	291_6_1
1326_6_197	1303_6_107	667_35_417	2772_3_139	551_6_58	330_3_1	64_6_1	1929_6_47	887_6_1	119_2_613	48_6_87	45_6_317	1113_6_1	40_6_1	1409_6_171	4_35_149	342_6_2017	1291_6_5	814_6_335	1261_6_1	2442_6_185	1095_3_86	1314_5_134	401_6_56	148_6_105	244_6_626	948_6_106	862_35_39	789_6_109	1362_6_469	1101_2_3	1745_56_151	292_3_1	430_2_1	291_6_1
1326_6_219	1303_6_131	667_35_388	2772_3_131	551_6_73	330_3_1	64_6_1	1929_6_46	887_6_1	119_2_621	48_6_98	45_6_310	1113_6_1	40_6_1	1409_6_169	4_35_135	342_6_2019	1291_6_5	814_6_334	1261_6_1	2442_6_181	1095_3_72	1314_5_146	401_6_59	148_6_99	244_6_609	948_6_101	862_35_44	789_6_114	1362_6_492	1101_2_2	1745_56_136	292_3_1	430_2_1	291_6_1
1326_6_202	1303_6_135	667_35_408	2772_3_110	551_6_70	330_3_1	64_6_1	1929_6_42	887_6_1	119_2_647	48_6_97	45_6_293	1113_6_1	40_6_1	1409_6_187	4_35_111	342_6_2034	1291_6_6	814_6_338	1261_6_1	2442_6_174	1095_3_69	1314_5_149	401_6_55	148_6_88	244_6_595	948_6_112	862_35_35	789_6_118	1362_6_487	1101_2_3	1745_56_145	292_3_1	430_2_1	291_6_1
1326_6_213	1303_6_138	667_35_440	2772_3_94	551_6_83	330_3_1	64_6_1	1929_6_38	887_6_1	119_2_642	48_6_107	45_6_283	1113_6_1	40_6_1	1409_6_184	4_35_93	342_6_2071	1291_6_8	814_6_308	1261_6_1	2442_6_177	1095_3_77	1314_5_138	401_6_56	148_6_91	244_6_593	948_6_103	862_35_31	789_6_110	1362_6_502	1101_2_4	1745_56_127	292_3_1	430_2_1	291_6_1
1326_6_221	1303_6_137	667_35_428	2772_3_84	551_6_79	330_3_1	64_6_1	1929_6_40	887_6_1	119_2_633	48_6_110	45_6_285	1113_6_1	40_6_1	1409_6_201	4_35_75	342_6_2058	1291_6_11	814_6_298	1261_6_1	2442_6_170	1095_3_91	1314_5_168	401_6_49	148_6_85	244_6_585	948_6_103	862_35_33	789_6_128	1362_6_511	1101_2_3	1745_56_136	292_3_1	430_2_1	291_6_1
1326_6_232	1303_6_147	667_35_413	2772_3_75	551_6_75	330_3_1	64_6_1	1929_6_38	887_6_1	119_2_667	48_6_121	45_6_277	1113_6_1	40_6_1	1409_6_191	4_35_63	342_6_2056	1291_6_7	814_6_328	1261_6_1	2442_6_177	1095_3_71	1314_5_152	401_6_36	148_6_81	244_6_571	948_6_81	862_35_40	789_6_134	1362_6_552	1101_2_3	1745_56_127	292_3_1	430_2_1	291_6_1
1326_6_218	1303_6_152	667_35_414	2772_3_75	551_6_69	330_3_1	64_6_1	1929_6_44	887_6_1	119_2_627	48_6_101	45_6_275	1113_6_1	40_6_1	1409_6_223	4_35_57	342_6_2047	1291_6_11	814_6_309	1261_6_1	2442_6_183	1095_3_65	1314_5_155	401_6_34	148_6_95	244_6_600	948_6_78	862_35_38	789_6_138	1362_6_565	1101_2_3	1745_56_146	292_3_1	430_2_1	291_6_1
1326_6_279	1303_6_152	667_35_416	2772_3_73	551_6_83	330_3_1	64_6_1	1929_6_37	887_6_1	119_2_617	48_6_111	45_6_267	1113_6_1	40_6_1	1409_6_211	4_35_61	342_6_2057	1291_6_8	814_6_364	1261_6_1	2442_6_188	1095_3_60	1314_5_126	401_6_26	148_6_92	244_6_595	948_6_79	862_35_36	789_6_99	1362_6_571	1101_2_3	1745_56_122	292_3_1	430_2_1	291_6_1
1326_6_257	1303_6_151	667_35_388	2772_3_83	551_6_79	330_3_1	64_6_1	1929_6_36	887_6_1	119_2_621	48_6_112	45_6_269	1113_6_1	40_6_1	1409_6_220	4_35_57	342_6_2014	1291_6_8	814_6_341	1261_6_1	2442_6_173	1095_3_72	1314_5_140	401_6_27	148_6_95	244_6_628	948_6_83	862_35_16	789_6_132	1362_6_594	1101_2_1	1745_56_134	292_3_1	430_2_1	291_6_1
1326_6_288	1303_6_156	667_35_354	2772_3_103	551_6_70	330_3_1	64_6_1	1929_6_27	887_6_1	119_2_614	48_6_126	45_6_254	1113_6_1	40_6_1	1409_6_218	4_35_63	342_6_2038	1291_6_7	814_6_341	1261_6_1	2442_6_184	1095_3_71	1314_5_132	401_6_32	148_6_76	244_6_638	948_6_88	862_35_11	789_6_130	1362_6_588	1745_56_126	292_3_1	291_6_1
1326_6_294	1303_6_166	667_35_318	2772_3_181	551_6_71	330_3_1	64_6_1	1929_6_29	887_6_1	119_2_603	48_6_106	45_6_246	1113_6_1	40_6_1	1409_6_236	4_35_93	342_6_1968	1291_6_3	814_6_335	1261_6_1	2442_6_171	1095_3_113	1314_5_131	401_6_48	148_6_77	244_6_636	948_6_92	862_35_10	789_6_141	1362_6_581	1745_56_110	292_3_1	291_6_1
1326_6_287	1303_6_175	667_35_276	2772_3_216	551_6_77	330_3_1	64_6_1	1929_6_25	887_6_1	119_2_565	48_6_117	45_6_260	1113_6_1	40_6_1	1409_6_224	4_35_125	342_6_1981	1291_6_4	814_6_343	1261_6_1	2442_6_157	1095_3_144	1314_5_145	401_6_44	148_6_55	244_6_599	948_6_96	862_35_16	789_6_131	1362_6_594	1745_56_109	292_3_1	291_6_1
1326_6_315	1303_6_169	667_35_276	2772_3_215	551_6_74	330_3_1	64_6_1	1929_6_26	887_6_1	119_2_554	48_6_118	45_6_247	1113_6_1	40_6_1	1409_6_253	4_35_152	342_6_1920	1291_6_2	814_6_344	1261_6_1	2442_6_129	1095_3_172	1314_5_145	401_6_38	148_6_64	244_6_573	948_6_95	862_35_13	789_6_149	1362_6_624	1745_56_100	292_3_1	291_6_1
1326_6_283	1303_6_147	667_35_300	2772_3_215	551_6_68	330_3_1	64_6_1	1929_6_27	887_6_1	119_2_546	48_6_118	45_6_251	1113_6_1	40_6_1	1409_6_234	4_35_155	401_6_34	814_6_358	1261_6_1	2442_6_131	1095_3_194	1314_5_171	342_6_1912	148_6_59	244_6_569	948_6_93	862_35_5	789_6_171	1362_6_625	1745_56_97	292_3_1
1326_6_286	1303_6_126	667_35_318	2772_3_189	551_6_76	330_3_1	64_6_1	1929_6_32	887_6_1	119_2_589	48_6_112	45_6_234	1113_6_1	40_6_1	1409_6_222	4_35_152	401_6_30	814_6_360	1261_6_1	2442_6_128	1095_3_182	1314_5_148	342_6_1910	148_6_66	244_6_555	948_6_105	862_35_3	789_6_188	1362_6_641	1745_56_96	292_3_1
1326_6_272	1303_6_109	667_35_325	2772_3_176	551_6_72	330_3_1	64_6_1	1929_6_30	887_6_1	119_2_577	48_6_124	45_6_211	1113_6_1	40_6_1	1409_6_226	4_35_122	401_6_19	814_6_380	1261_6_1	2442_6_123	1095_3_165	1314_5_180	342_6_1934	148_6_68	244_6_553	948_6_100	862_35_5	789_6_185	1362_6_660	1745_56_93	292_3_1
1326_6_288	1303_6_111	667_35_314	2772_3_173	551_6_68	330_3_1	64_6_1	1929_6_33	887_6_1	119_2_607	48_6_112	45_6_214	1113_6_1	40_6_1	1409_6_209	4_35_110	401_6_21	814_6_377	1261_6_1	2442_6_122	1095_3_142	1314_5_183	342_6_1939	148_6_67	244_6_545	948_6_98	862_35_4	789_6_179	1362_6_701	1745_56_89	292_3_1
1326_6_247	1303_6_108	667_35_337	2772_3_174	551_6_75	330_3_1	64_6_1	1929_6_35	887_6_1	119_2_571	48_6_129	45_6_252	1113_6_1	40_6_1	1409_6_196	4_35_100	401_6_12	814_6_382	1261_6_1	2442_6_101	1095_3_156	1314_5_200	342_6_1978	148_6_71	244_6_566	948_6_97	862_35_2	789_6_183	1362_6_663	1745_56_89	292_3_1
1326_6_273	1303_6_87	667_35_331	2772_3_165	551_6_66	330_3_1	64_6_1	1929_6_34	887_6_1	119_2_590	48_6_137	45_6_254	1113_6_1	40_6_1	1409_6_180	4_35_92	401_6_11	814_6_383	1261_6_1	2442_6_146	1095_3_167	1314_5_177	342_6_1972	148_6_55	244_6_552	948_6_104	789_6_173	1362_6_674	1745_56_96	292_3_1
1326_6_251	1303_6_99	667_35_325	2772_3_187	551_6_78	330_3_1	64_6_1	1929_6_36	887_6_1	119_2_589	48_6_127	45_6_248	1113_6_1	40_6_1	1409_6_167	4_35_86	401_6_15	814_6_399	1261_6_1	2442_6_112	1095_3_172	1314_5_217	342_6_1981	148_6_50	244_6_542	948_6_104	789_6_175	1362_6_675	1745_56_88	292_3_1
1326_6_269	1303_6_88	667_35_368	2772_3_193	551_6_73	330_3_1	64_6_1	1929_6_43	887_6_1	119_2_580	48_6_147	45_6_232	1113_6_1	40_6_1	1409_6_156	4_35_82	401_6_11	814_6_384	1261_6_1	2442_6_121	1095_3_188	1314_5_215	342_6_1971	148_6_54	244_6_498	948_6_110	789_6_174	1362_6_690	1745_56_84	292_3_1
1326_6_245	1303_6_76	667_35_406	2772_3_191	551_6_91	330_3_1	64_6_1	1929_6_35	887_6_1	119_2_579	48_6_150	45_6_238	1113_6_1	40_6_1	1409_6_183	4_35_76	401_6_13	814_6_363	1261_6_1	2442_6_99	1095_3_238	1314_5_228	342_6_1927	148_6_42	244_6_481	948_6_117	789_6_177	1362_6_681	1745_56_92	292_3_1
1326_6_291	1303_6_60	667_35_407	2772_3_223	551_6_83	330_3_1	64_6_1	1929_6_30	887_6_1	119_2_576	48_6_154	45_6_252	1113_6_1	40_6_1	1409_6_159	4_35_79	401_6_14	814_6_357	1261_6_1	2442_6_99	1095_3_305	1314_5_233	342_6_1846	148_6_38	244_6_463	948_6_119	789_6_170	1362_6_694	1745_56_87	292_3_1
1326_6_283	1303_6_59	667_35_384	2772_3_242	551_6_100	330_3_1	64_6_1	1929_6_33	887_6_1	119_2_583	48_6_163	45_6_253	1113_6_1	40_6_1	1409_6_178	4_35_66	401_6_18	814_6_352	1261_6_1	2442_6_104	1095_3_300	1314_5_249	342_6_1837	148_6_44	244_6_475	948_6_123	789_6_156	1362_6_667	1745_56_75	292_3_1
1326_6_323	1303_6_56	667_35_359	2772_3_262	551_6_95	330_3_1	64_6_1	1929_6_36	887_6_1	119_2_590	48_6_160	45_6_270	1113_6_1	40_6_1	1409_6_152	4_35_60	401_6_19	814_6_376	1261_6_1	2442_6_106	1095_3_306	1314_5_210	342_6_1816	148_6_51	244_6_438	948_6_115	789_6_161	1362_6_673	1745_56_78	292_3_1
1326_6_295	1303_6_70	667_35_332	2772_3_240	551_6_92	330_3_1	64_6_1	1929_6_34	887_6_1	119_2_595	48_6_168	45_6_266	1113_6_1	40_6_1	1409_6_178	4_35_54	401_6_26	814_6_375	1261_6_1	2442_6_112	1095_3_286	1314_5_235	342_6_1828	148_6_44	244_6_435	948_6_128	789_6_159	1362_6_656	1745_56_80	292_3_1
1326_6_294	1303_6_59	667_35_320	2772_3_234	551_6_98	330_3_1	64_6_1	1929_6_25	887_6_1	119_2_582	48_6_173	45_6_268	1113_6_1	40_6_1	1409_6_175	4_35_62	401_6_31	814_6_393	1261_6_1	2442_6_117	1095_3_296	1314_5_242	342_6_1797	148_6_39	244_6_428	948_6_113	789_6_157	1362_6_681	1745_56_91	292_3_1
1326_6_310	1303_6_76	667_35_313	2772_3_218	551_6_90	330_3_1	64_6_1	1929_6_24	887_6_1	119_2_567	48_6_172	45_6_288	1113_6_1	40_6_1	1409_6_177	4_35_65	401_6_30	814_6_359	1261_6_1	2442_6_92	1095_3_287	1314_5_242	342_6_1845	148_6_41	244_6_439	948_6_108	789_6_170	1362_6_691	1745_56_86	292_3_1
1326_6_328	1303_6_67	667_35_287	2772_3_210	551_6_95	330_3_1	64_6_1	1929_6_29	887_6_1	119_2_573	48_6_170	45_6_300	1113_6_1	40_6_1	1409_6_195	4_35_61	401_6_30	814_6_376	1261_6_1	2442_6_97	1095_3_257	1314_5_217	342_6_1822	148_6_41	244_6_434	948_6_104	789_6_165	1362_6_725	1745_56_97	292_3_1
1326_6_328	1303_6_65	667_35_276	2772_3_189	551_6_114	330_3_1	64_6_1	1929_6_24	887_6_1	119_2_576	48_6_164	45_6_298	1113_6_1	40_6_1	1409_6_198	4_35_67	401_6_30	814_6_322	1261_6_1	2442_6_115	1095_3_249	1314_5_234	342_6_1828	148_6_38	244_6_475	948_6_117	789_6_156	1362_6_709	1745_56_95	292_3_1
1326_6_345	1303_6_52	667_35_260	2772_3_195	551_6_133	330_3_1	64_6_1	1929_6_16	887_6_1	119_2_599	48_6_169	45_6_300	1113_6_1	40_6_1	1409_6_204	4_35_60	401_6_26	814_6_349	1261_6_1	2442_6_119	1095_3_255	1314_5_214	342_6_1813	148_6_52	244_6_464	948_6_124	789_6_142	1362_6_717	1745_56_91	292_3_1
1326_6_357	1303_6_61	667_35_263	2772_3_183	551_6_130	330_3_1	64_6_1	1929_6_10	887_6_1	119_2_580	48_6_183	45_6_280	1113_6_1	40_6_1	1409_6_200	4_35_68	401_6_30	814_6_336	1261_6_1	2442_6_115	1095_3_240	1314_5_233	342_6_1851	148_6_41	244_6_451	948_6_115	789_6_140	1362_6_753	1745_56_95	292_3_1
1326_6_357	1303_6_58	667_35_293	2772_3_190	551_6_118	330_3_1	64_6_1	1929_6_7	887_6_1	119_2_573	48_6_174	45_6_265	1113_6_1	40_6_1	1409_6_218	4_35_89	401_6_37	814_6_360	1261_6_1	2442_6_103	1095_3_280	1314_5_215	342_6_1781	148_6_48	244_6_433	948_6_124	789_6_143	1362_6_751	1745_56_109	292_3_1
1326_6_342	1303_6_45	667_35_250	2772_3_217	551_6_116	330_3_1	64_6_1	1929_6_6	887_6_1	119_2_534	48_6_188	45_6_273	1113_6_1	40_6_1	1409_6_225	4_35_113	401_6_25	814_6_324	1261_6_1	2442_6_109	1095_3_318	1314_5_212	342_6_1815	148_6_37	244_6_462	948_6_123	789_6_119	1362_6_781	1745_56_100	292_3_1
1326_6_322	1303_6_49	667_35_262	2772_3_217	551_6_138	330_3_1	64_6_1	1929_6_9	887_6_1	119_2_542	48_6_178	45_6_273	1113_6_1	40_6_1	1409_6_211	4_35_118	401_6_27	814_6_337	1261_6_1	2442_6_101	1095_3_321	1314_5_197	342_6_1811	148_6_39	244_6_522	948_6_116	789_6_114	1362_6_735	1745_56_105	292_3_1
1326_6_303	1303_6_58	667_35_297	2772_3_203	551_6_123	330_3_1	64_6_1	1929_6_5	887_6_1	119_2_532	48_6_197	45_6_267	1113_6_1	40_6_1	1409_6_206	4_35_127	401_6_28	814_6_315	1261_6_1	2442_6_86	1095_3_338	1314_5_193	342_6_1858	148_6_32	244_6_493	948_6_110	789_6_109	1362_6_745	1745_56_105	292_3_1
1326_6_292	1303_6_49	667_35_299	2772_3_177	551_6_128	330_3_1	64_6_1	1929_6_4	887_6_1	119_2_522	48_6_199	45_6_276	1113_6_1	40_6_1	1409_6_184	4_35_133	401_6_22	814_6_327	1261_6_1	2442_6_93	1095_3_330	1314_5_203	342_6_1820	148_6_41	244_6_537	948_6_108	789_6_103	1362_6_764	1745_56_100	292_3_1
1326_6_291	1303_6_55	667_35_326	2772_3_170	551_6_114	330_3_1	64_6_1	1929_6_1	887_6_1	119_2_536	48_6_210	45_6_256	1113_6_1	40_6_1	1409_6_178	4_35_105	401_6_27	814_6_314	1261_6_1	2442_6_94	1095_3_318	1314_5_219	342_6_1877	148_6_38	244_6_525	948_6_95	789_6_113	1362_6_754	1745_56_94	292_3_1
1326_6_295	1303_6_57	667_35_361	2772_3_156	551_6_120	330_3_1	64_6_1	1929_6_3	887_6_1	119_2_549	48_6_217	45_6_235	1113_6_1	40_6_1	1409_6_172	4_35_84	401_6_21	814_6_334	1261_6_1	2442_6_87	1095_3_311	1314_5_222	342_6_1889	148_6_52	244_6_537	948_6_81	789_6_110	1362_6_711	1745_56_99	292_3_1
1326_6_315	1303_6_60	667_35_325	2772_3_143	551_6_122	330_3_1	64_6_1	1929_6_2	887_6_1	119_2_575	48_6_212	45_6_237	1113_6_1	40_6_1	1409_6_174	4_35_78	401_6_22	814_6_335	1261_6_1	2442_6_94	1095_3_292	1314_5_206	342_6_1914	148_6_55	244_6_515	948_6_76	789_6_106	1362_6_731	1745_56_104	292_3_1
1326_6_309	1303_6_57	667_35_365	2772_3_136	551_6_123	330_3_1	64_6_1	887_6_1	119_2_581	48_6_226	45_6_249	1113_6_1	40_6_1	1409_6_165	4_35_72	401_6_28	814_6_372	2442_6_109	1095_3_281	1314_5_220	342_6_1859	148_6_69	244_6_516	948_6_86	789_6_101	1362_6_665	1745_56_110	292_3_1
1326_6_276	1303_6_57	667_35_389	2772_3_139	551_6_90	330_3_1	64_6_1	887_6_1	119_2_588	48_6_229	45_6_253	1113_6_1	40_6_1	1409_6_164	4_35_65	401_6_25	814_6_364	2442_6_105	1095_3_257	1314_5_205	342_6_1923	148_6_52	244_6_510	948_6_103	789_6_107	1362_6_686	1745_56_118	292_3_1
1326_6_285	1303_6_54	667_35_422	2772_3_129	551_6_101	330_3_1	64_6_1	887_6_1	119_2_569	48_6_238	45_6_266	1113_6_1	40_6_1	1409_6_152	4_35_60	401_6_23	814_6_378	2442_6_108	1095_3_233	1314_5_194	342_6_1948	148_6_55	244_6_532	948_6_102	789_6_110	1362_6_662	1745_56_111	292_3_1
1326_6_301	1303_6_56	667_35_408	2772_3_137	551_6_79	330_3_1	64_6_1	887_6_1	119_2_579	48_6_227	45_6_255	1113_6_1	40_6_1	1409_6_157	4_35_63	401_6_18	814_6_391	2442_6_114	1095_3_219	1314_5_207	342_6_1965	148_6_46	244_6_503	948_6_86	789_6_113	1362_6_688	1745_56_114	292_3_1
1326_6_306	1303_6_55	667_35_417	2772_3_160	551_6_94	330_3_1	64_6_1	887_6_1	119_2_560	48_6_214	45_6_261	1113_6_1	40_6_1	1409_6_138	4_35_79	401_6_18	814_6_402	2442_6_116	1095_3_180	1314_5_224	342_6_1993	148_6_42	244_6_499	948_6_96	789_6_131	1362_6_623	1745_56_111	292_3_1
1326_6_316	1303_6_53	667_35_404	2772_3_216	551_6_87	330_3_1	64_6_1	887_6_1	119_2_589	48_6_224	45_6_257	1113_6_1	40_6_1	1409_6_129	4_35_77	401_6_12	814_6_398	2442_6_93	1095_3_166	1314_5_224	342_6_2003	148_6_35	244_6_500	948_6_90	789_6_122	1362_6_623	1745_56_106	292_3_1
1326_6_296	1303_6_49	667_35_407	2772_3_240	551_6_91	330_3_1	64_6_1	887_6_1	119_2_566	48_6_207	45_6_311	1113_6_1	40_6_1	1409_6_126	4_35_86	401_6_7	814_6_415	2442_6_110	1095_3_174	1314_5_227	342_6_1966	148_6_34	244_6_472	948_6_95	789_6_119	1362_6_613	1745_56_98	292_3_1
1326_6_314	1303_6_53	667_35_449	2772_3_219	551_6_84	330_3_1	64_6_1	887_6_1	119_2_601	48_6_195	45_6_292	1113_6_1	40_6_1	1409_6_117	4_35_104	401_6_8	814_6_408	2442_6_88	1095_3_176	1314_5_237	342_6_1942	148_6_35	244_6_478	948_6_84	789_6_117	1362_6_631	1745_56_87	292_3_1
1326_6_310	1303_6_59	667_35_458	2772_3_222	551_6_98	330_3_1	64_6_1	887_6_1	119_2_578	48_6_171	45_6_304	1113_6_1	40_6_1	1409_6_123	4_35_118	401_6_5	814_6_445	2442_6_95	1095_3_164	1314_5_271	342_6_1914	148_6_31	244_6_451	948_6_88	789_6_115	1362_6_616	1745_56_82	292_3_1
1326_6_297	1303_6_49	667_35_471	2772_3_192	551_6_84	330_3_1	64_6_1	887_6_1	119_2_579	48_6_165	45_6_277	1113_6_1	40_6_1	1409_6_114	4_35_125	401_6_9	814_6_434	2442_6_89	1095_3_177	1314_5_255	342_6_1967	148_6_26	244_6_475	948_6_88	789_6_113	1362_6_664	1745_56_89	292_3_1
1326_6_275	1303_6_57	667_35_459	2772_3_180	551_6_84	330_3_1	64_6_1	887_6_1	119_2_584	48_6_151	45_6_295	1113_6_1	40_6_1	1409_6_134	4_35_131	401_6_5	814_6_478	2442_6_86	1095_3_190	1314_5_258	342_6_1912	148_6_24	244_6_470	948_6_78	789_6_113	1362_6_661	1745_56_84	292_3_1
1326_6_262	1303_6_57	667_35_426	2772_3_178	551_6_77	330_3_1	64_6_1	887_6_1	119_2_581	48_6_155	45_6_286	1113_6_1	40_6_1	1409_6_122	4_35_149	401_6_5	814_6_428	2442_6_97	1095_3_207	1314_5_250	342_6_1926	148_6_24	244_6_456	948_6_82	789_6_127	1362_6_709	1745_56_105	292_3_1
1326_6_248	1303_6_61	667_35_431	2772_3_177	551_6_93	330_3_1	64_6_1	887_6_1	119_2_567	48_6_147	45_6_304	1113_6_1	40_6_1	1409_6_149	4_35_165	401_6_1	814_6_472	2442_6_109	1095_3_230	1314_5_244	342_6_1879	148_6_15	244_6_423	948_6_78	789_6_134	1362_6_687	1745_56_97	292_3_1
1326_6_249	1303_6_56	667_35_411	2772_3_151	551_6_78	330_3_1	64_6_1	887_6_1	119_2_569	48_6_140	45_6_284	1113_6_1	40_6_1	1409_6_141	4_35_186	401_6_1	814_6_434	2442_6_117	1095_3_245	1314_5_234	342_6_1879	148_6_24	244_6_438	948_6_81	789_6_139	1362_6_733	1745_56_105	292_3_1
1326_6_256	1303_6_77	667_35_401	2772_3_158	551_6_79	330_3_1	64_6_1	887_6_1	119_2_601	48_6_141	45_6_268	1113_6_1	40_6_1	1409_6_158	4_35_172	401_6_4	814_6_454	2442_6_89	1095_3_274	1314_5_239	342_6_1831	148_6_11	244_6_427	948_6_75	789_6_146	1362_6_730	1745_56_101	292_3_1
1326_6_240	1303_6_56	667_35_394	2772_3_150	551_6_66	330_3_1	64_6_1	887_6_1	119_2_632	48_6_130	45_6_260	1113_6_1	40_6_1	1409_6_150	4_35_171	401_6_4	814_6_420	2442_6_102	1095_3_324	1314_5_227	342_6_1853	148_6_14	244_6_385	948_6_86	789_6_163	1362_6_751	1745_56_111	292_3_1
1326_6_238	1303_6_63	667_35_397	2772_3_146	551_6_68	330_3_1	64_6_1	887_6_1	119_2_605	48_6_157	45_6_264	1113_6_1	40_6_1	1409_6_169	4_35_156	401_6_3	814_6_444	2442_6_99	1095_3_328	1314_5_224	342_6_1855	148_6_8	244_6_390	948_6_80	789_6_155	1362_6_742	1745_56_90	292_3_1
1326_6_227	1303_6_48	667_35_392	2772_3_143	551_6_59	330_3_1	64_6_1	887_6_1	119_2_600	48_6_165	45_6_261	1113_6_1	40_6_1	1409_6_157	4_35_150	401_6_4	814_6_445	2442_6_95	1095_3_338	1314_5_238	342_6_1883	148_6_12	244_6_395	948_6_92	789_6_159	1362_6_727	1745_56_86	292_3_1
1326_6_235	1303_6_48	667_35_364	2772_3_141	551_6_68	330_3_1	64_6_1	887_6_1	119_2_611	48_6_182	45_6_261	1113_6_1	40_6_1	1409_6_177	4_35_123	401_6_5	814_6_467	2442_6_80	1095_3_337	1314_5_239	342_6_1878	148_6_7	244_6_385	948_6_98	789_6_158	1362_6_719	1745_56_88	292_3_1
1326_6_224	1303_6_47	667_35_355	2772_3_122	551_6_58	330_3_1	64_6_1	887_6_1	119_2_591	48_6_184	45_6_271	1113_6_1	40_6_1	1409_6_165	4_35_127	401_6_4	814_6_439	2442_6_81	1095_3_342	1314_5_243	342_6_1930	148_6_7	244_6_415	948_6_91	789_6_159	1362_6_729	1745_56_100	292_3_1
1326_6_239	1303_6_46	667_35_371	2772_3_126	551_6_59	330_3_1	64_6_1	887_6_1	119_2_598	48_6_185	45_6_275	1113_6_1	40_6_1	1409_6_154	4_35_124	401_6_3	814_6_430	2442_6_85	1095_3_315	1314_5_233	342_6_1946	148_6_8	244_6_421	948_6_92	789_6_169	1362_6_700	1745_56_102	292_3_1
1326_6_198	1303_6_39	667_35_390	2772_3_125	551_6_43	330_3_1	64_6_1	887_6_1	119_2_575	48_6_172	45_6_313	1113_6_1	40_6_1	1409_6_134	4_35_135	401_6_2	814_6_424	2442_6_90	1095_3_300	1314_5_252	342_6_1954	148_6_11	244_6_437	948_6_95	789_6_171	1362_6_708	1745_56_114	292_3_1
1326_6_206	1303_6_41	667_35_399	2772_3_127	551_6_54	330_3_1	64_6_1	887_6_1	119_2_593	48_6_161	45_6_320	1113_6_1	40_6_1	1409_6_136	4_35_149	401_6_3	814_6_431	2442_6_76	1095_3_261	1314_5_240	342_6_1953	148_6_9	244_6_459	948_6_104	789_6_178	1362_6_660	1745_56_126	292_3_1
1326_6_216	1303_6_40	667_35_351	2772_3_118	551_6_59	330_3_1	64_6_1	887_6_1	119_2_558	48_6_154	45_6_332	1113_6_1	40_6_1	1409_6_145	4_35_165	401_6_5	814_6_444	2442_6_94	1095_3_212	1314_5_231	342_6_1974	148_6_10	244_6_495	948_6_110	789_6_157	1362_6_680	1745_56_138	292_3_1
1326_6_225	1303_6_52	667_35_348	2772_3_100	551_6_68	330_3_1	64_6_1	887_6_1	119_2_567	48_6_147	45_6_314	1113_6_1	40_6_1	1409_6_153	4_35_187	401_6_6	814_6_435	2442_6_112	1095_3_192	1314_5_232	342_6_1973	148_6_7	244_6_488	948_6_104	789_6_182	1362_6_677	1745_56_146	292_3_1
1326_6_214	1303_6_34	667_35_343	2772_3_93	551_6_67	330_3_1	64_6_1	887_6_1	119_2_559	48_6_147	45_6_319	1113_6_1	40_6_1	1409_6_171	4_35_195	401_6_8	814_6_425	2442_6_120	1095_3_194	1314_5_237	342_6_1943	148_6_5	244_6_523	948_6_122	789_6_180	1362_6_674	1745_56_140	292_3_1
1326_6_229	1303_6_47	667_35_323	2772_3_88	551_6_67	330_3_1	64_6_1	887_6_1	119_2_577	48_6_150	45_6_324	1113_6_1	40_6_1	1409_6_160	4_35_179	401_6_7	814_6_416	2442_6_121	1095_3_186	1314_5_238	342_6_1953	148_6_3	244_6_539	948_6_127	789_6_184	1362_6_676	1745_56_128	292_3_1
1326_6_228	1303_6_40	667_35_292	2772_3_104	551_6_59	330_3_1	887_6_1	119_2_552	48_6_138	45_6_328	1113_6_1	40_6_1	1409_6_152	4_35_165	401_6_6	814_6_388	2442_6_136	1095_3_216	1314_5_227	342_6_1951	244_6_568	948_6_145	789_6_179	1362_6_696	1745_56_142	292_3_1
1326_6_223	1303_6_37	667_35_282	2772_3_126	551_6_55	330_3_1	887_6_1	119_2_579	48_6_152	45_6_321	1113_6_1	40_6_1	1409_6_151	4_35_148	401_6_8	814_6_376	2442_6_113	1095_3_250	1314_5_240	342_6_1957	244_6_524	948_6_145	789_6_180	1362_6_730	1745_56_127	292_3_1
1326_6_214	1303_6_32	667_35_284	2772_3_144	551_6_56	330_3_1	887_6_1	119_2_586	48_6_160	45_6_326	1113_6_1	40_6_1	1409_6_153	4_35_138	401_6_9	814_6_348	2442_6_106	1095_3_287	1314_5_233	342_6_1948	244_6_527	948_6_150	789_6_158	1362_6_750	1745_56_130	292_3_1
1326_6_209	1303_6_27	667_35_268	2772_3_145	551_6_55	330_3_1	887_6_1	119_2_569	48_6_179	45_6_327	1113_6_1	40_6_1	1409_6_166	4_35_129	401_6_10	814_6_332	2442_6_91	1095_3_321	1314_5_231	342_6_1946	244_6_503	948_6_141	789_6_166	1362_6_814	1745_56_117	292_3_1
1326_6_231	1303_6_24	667_35_272	2772_3_174	551_6_58	330_3_1	887_6_1	119_2_582	48_6_203	45_6_316	1113_6_1	40_6_1	1409_6_130	4_35_108	401_6_5	814_6_334	2442_6_95	1095_3_310	1314_5_227	342_6_1881	244_6_542	948_6_138	789_6_157	1362_6_812	1745_56_126	292_3_1
1326_6_234	1303_6_24	667_35_271	2772_3_162	551_6_49	330_3_1	887_6_1	119_2_607	48_6_197	45_6_313	1113_6_1	40_6_1	1409_6_133	4_35_102	401_6_11	814_6_368	2442_6_95	1095_3_267	1314_5_223	342_6_1866	244_6_540	948_6_129	789_6_161	1362_6_827	1745_56_122	292_3_1
1326_6_248	1303_6_19	667_35_242	2772_3_150	551_6_46	330_3_1	887_6_1	119_2_607	48_6_210	45_6_311	1113_6_1	40_6_1	1409_6_130	4_35_103	401_6_6	814_6_368	2442_6_112	1095_3_249	1314_5_232	342_6_1903	244_6_524	948_6_132	789_6_158	1362_6_805	1745_56_125	292_3_1
1326_6_258	1303_6_11	667_35_223	2772_3_157	551_6_39	330_3_1	887_6_1	119_2_617	48_6_206	45_6_294	1113_6_1	40_6_1	1409_6_133	4_35_104	401_6_6	814_6_368	2442_6_100	1095_3_200	1314_5_224	342_6_2019	244_6_504	948_6_104	789_6_167	1362_6_814	1745_56_134	292_3_1
1326_6_274	1303_6_9	667_35_212	2772_3_173	551_6_44	330_3_1	887_6_1	119_2_659	48_6_205	45_6_292	1113_6_1	40_6_1	1409_6_121	4_35_98	401_6_6	814_6_354	2442_6_95	1095_3_178	1314_5_231	342_6_1970	244_6_548	948_6_113	789_6_185	1362_6_809	1745_56_132	292_3_1
1326_6_286	1303_6_1	667_35_194	2772_3_163	551_6_32	330_3_1	887_6_1	119_2_674	48_6_205	45_6_297	1113_6_1	40_6_1	1409_6_130	4_35_82	401_6_11	814_6_373	2442_6_87	1095_3_232	1314_5_229	342_6_1925	244_6_544	948_6_95	789_6_176	1362_6_860	1745_56_128	292_3_1
1326_6_282	667_35_213	2772_3_147	551_6_32	330_3_1	887_6_1	119_2_610	48_6_236	45_6_290	1113_6_1	40_6_1	1409_6_143	4_35_95	401_6_12	814_6_352	2442_6_91	1095_3_250	1314_5_217	342_6_1973	244_6_569	948_6_104	789_6_176	1362_6_841	1745_56_110	292_3_1
1326_6_277	667_35_235	2772_3_144	551_6_23	330_3_1	887_6_1	119_2_594	48_6_228	45_6_283	1113_6_1	40_6_1	1409_6_147	4_35_110	401_6_12	814_6_390	2442_6_90	1095_3_256	1314_5_216	342_6_1961	244_6_543	948_6_110	789_6_164	1362_6_856	1745_56_110	292_3_1
1326_6_272	667_35_260	2772_3_139	551_6_25	330_3_1	887_6_1	119_2_590	48_6_214	45_6_283	1113_6_1	40_6_1	1409_6_148	4_35_123	401_6_9	814_6_405	2442_6_86	1095_3_224	1314_5_222	342_6_2001	244_6_561	948_6_88	789_6_165	1362_6_844	1745_56_98	292_3_1
1326_6_237	667_35_272	2772_3_126	551_6_17	330_3_1	887_6_1	119_2_575	48_6_217	45_6_284	1113_6_1	40_6_1	1409_6_149	4_35_132	401_6_11	814_6_395	2442_6_85	1095_3_235	1314_5_230	342_6_2048	244_6_546	948_6_84	789_6_163	1362_6_834	1745_56_107	292_3_1
1326_6_250	667_35_298	2772_3_152	551_6_22	330_3_1	887_6_1	119_2_581	48_6_208	45_6_266	1113_6_1	40_6_1	1409_6_137	4_35_139	401_6_11	814_6_353	2442_6_85	1095_3_218	1314_5_202	342_6_2094	244_6_524	948_6_74	789_6_171	1362_6_846	1745_56_115	292_3_1
1326_6_268	667_35_319	2772_3_144	551_6_20	330_3_1	887_6_1	119_2_558	48_6_206	45_6_256	1113_6_1	40_6_1	1409_6_119	4_35_154	401_6_10	814_6_369	2442_6_96	1095_3_206	1314_5_210	342_6_2074	244_6_577	948_6_76	789_6_162	1362_6_796	1745_56_112	292_3_1
1326_6_280	667_35_353	2772_3_130	551_6_26	330_3_1	887_6_1	119_2_572	48_6_186	45_6_265	1113_6_1	40_6_1	1409_6_121	4_35_146	401_6_9	814_6_404	2442_6_89	1095_3_197	1314_5_197	342_6_2081	244_6_572	948_6_86	789_6_157	1362_6_775	1745_56_95	292_3_1
1326_6_287	667_35_386	2772_3_121	551_6_23	330_3_1	887_6_1	119_2_574	48_6_190	45_6_279	1113_6_1	40_6_1	1409_6_113	4_35_157	401_6_11	814_6_386	2442_6_95	1095_3_176	1314_5_180	342_6_2094	244_6_562	948_6_76	789_6_155	1362_6_755	1745_56_103	292_3_1
1326_6_295	667_35_394	2772_3_125	551_6_33	330_3_1	887_6_1	119_2_547	48_6_208	45_6_247	1113_6_1	40_6_1	1409_6_133	4_35_169	401_6_5	814_6_406	2442_6_99	1095_3_170	1314_5_176	342_6_2139	244_6_519	948_6_77	789_6_153	1362_6_738	1745_56_90	292_3_1
1326_6_291	667_35_382	2772_3_109	551_6_35	330_3_1	887_6_1	119_2_562	48_6_184	45_6_256	1113_6_1	40_6_1	1409_6_133	4_35_166	401_6_5	814_6_399	2442_6_117	1095_3_165	1314_5_186	342_6_2157	244_6_479	948_6_80	789_6_165	1362_6_747	1745_56_89	292_3_1
1326_6_294	667_35_384	2772_3_100	551_6_26	330_3_1	887_6_1	119_2_574	48_6_191	45_6_245	1113_6_1	40_6_1	1409_6_145	4_35_157	401_6_3	814_6_408	2442_6_101	1095_3_204	1314_5_198	342_6_2146	244_6_476	948_6_76	789_6_150	1362_6_751	1745_56_79	292_3_1
1326_6_334	667_35_338	2772_3_107	551_6_26	330_3_1	887_6_1	119_2_589	48_6_193	45_6_239	1113_6_1	40_6_1	1409_6_132	4_35_140	401_6_4	814_6_408	2442_6_112	1095_3_223	1314_5_187	342_6_2128	244_6_468	948_6_67	789_6_154	1362_6_769	1745_56_94	292_3_1
1326_6_329	667_35_315	2772_3_122	551_6_22	330_3_1	887_6_1	119_2_582	48_6_207	45_6_242	1113_6_1	40_6_1	1409_6_131	4_35_130	401_6_5	814_6_427	2442_6_100	1095_3_222	1314_5_174	342_6_2153	244_6_460	948_6_77	789_6_148	1362_6_785	1745_56_90	292_3_1
1326_6_342	667_35_337	2772_3_100	551_6_35	330_3_1	887_6_1	119_2_579	48_6_220	45_6_236	1113_6_1	40_6_1	1409_6_137	4_35_129	401_6_5	814_6_425	2442_6_106	1095_3_238	1314_5_154	342_6_2152	244_6_390	948_6_75	789_6_151	1362_6_792	1745_56_114	292_3_1
1326_6_324	667_35_425	2772_3_88	551_6_27	330_3_1	887_6_1	119_2_563	48_6_218	45_6_246	1113_6_1	40_6_1	1409_6_142	4_35_119	401_6_6	814_6_441	2442_6_99	1095_3_241	1314_5_127	342_6_2123	244_6_421	948_6_84	789_6_133	1362_6_825	1745_56_88	292_3_1
1326_6_321	667_35_445	2772_3_76	551_6_29	330_3_1	887_6_1	119_2_580	48_6_219	45_6_247	1113_6_1	40_6_1	1409_6_149	4_35_108	401_6_9	814_6_423	2442_6_111	1095_3_229	1314_5_127	342_6_2089	244_6_407	948_6_85	789_6_129	1362_6_862	1745_56_93	292_3_1
1326_6_320	667_35_475	2772_3_65	551_6_24	330_3_1	887_6_1	119_2_562	48_6_210	45_6_264	1113_6_1	40_6_1	1409_6_160	4_35_113	401_6_6	814_6_457	2442_6_114	1095_3_211	1314_5_116	342_6_2022	244_6_425	948_6_88	789_6_130	1362_6_896	1745_56_68	292_3_1
1326_6_335	667_35_484	2772_3_91	551_6_24	330_3_1	887_6_1	119_2_581	48_6_206	45_6_265	1113_6_1	40_6_1	1409_6_167	4_35_100	401_6_11	814_6_446	2442_6_120	1095_3_223	1314_5_113	342_6_1899	244_6_443	948_6_60	789_6_154	1362_6_922	1745_56_68	292_3_1
1326_6_309	667_35_583	2772_3_111	551_6_23	330_3_1	887_6_1	119_2_559	48_6_211	45_6_299	1113_6_1	40_6_1	1409_6_154	4_35_95	401_6_8	814_6_438	2442_6_95	1095_3_221	1314_5_115	342_6_1861	244_6_450	948_6_53	789_6_148	1362_6_927	1745_56_57	292_3_1
1326_6_297	667_35_610	2772_3_124	551_6_27	330_3_1	887_6_1	119_2_587	48_6_208	45_6_297	1113_6_1	40_6_1	1409_6_165	4_35_70	401_6_13	814_6_435	2442_6_120	1095_3_215	1314_5_128	342_6_1810	244_6_433	948_6_42	789_6_164	1362_6_907	1745_56_70	292_3_1
1326_6_278	667_35_590	2772_3_134	551_6_23	330_3_1	887_6_1	119_2_570	48_6_227	45_6_300	1113_6_1	40_6_1	1409_6_167	4_35_63	401_6_12	814_6_418	2442_6_115	1095_3_258	1314_5_122	342_6_1753	244_6_466	948_6_50	789_6_152	1362_6_922	1745_56_66	292_3_1
1326_6_284	667_35_528	2772_3_119	551_6_18	330_3_1	887_6_1	119_2_598	48_6_226	45_6_298	1113_6_1	40_6_1	1409_6_166	4_35_76	401_6_11	814_6_384	2442_6_125	1095_3_278	1314_5_122	342_6_1750	244_6_456	948_6_52	789_6_177	1362_6_934	1745_56_63	292_3_1
1326_6_305	667_35_487	2772_3_115	551_6_16	330_3_1	887_6_1	119_2_609	48_6_232	45_6_295	1113_6_1	40_6_1	1409_6_162	4_35_79	401_6_10	814_6_338	2442_6_121	1095_3_291	1314_5_115	342_6_1827	244_6_462	948_6_52	789_6_162	1362_6_940	1745_56_59	292_3_1
1326_6_285	667_35_451	2772_3_111	551_6_16	330_3_1	887_6_1	119_2_612	48_6_216	45_6_297	1113_6_1	40_6_1	1409_6_161	4_35_75	401_6_10	814_6_307	2442_6_128	1095_3_299	1314_5_124	342_6_1917	244_6_455	948_6_53	789_6_170	1362_6_906	1745_56_64	292_3_1
1326_6_293	667_35_389	2772_3_105	551_6_14	330_3_1	887_6_1	119_2_604	48_6_194	45_6_303	1113_6_1	40_6_1	1409_6_164	4_35_77	401_6_17	814_6_289	2442_6_112	1095_3_303	1314_5_131	342_6_2014	244_6_438	948_6_62	789_6_170	1362_6_914	1745_56_58	292_3_1
1326_6_283	667_35_393	2772_3_97	551_6_20	330_3_1	887_6_1	119_2_624	48_6_188	45_6_281	1113_6_1	40_6_1	1409_6_181	4_35_69	401_6_21	814_6_304	2442_6_116	1095_3_284	1314_5_138	342_6_2040	244_6_425	948_6_51	789_6_184	1362_6_874	1745_56_71	292_3_1
1326_6_282	667_35_363	2772_3_103	551_6_22	330_3_1	887_6_1	119_2_588	48_6_190	45_6_281	1113_6_1	40_6_1	1409_6_191	4_35_76	401_6_29	814_6_321	2442_6_101	1095_3_265	1314_5_136	342_6_2099	244_6_425	948_6_55	789_6_169	1362_6_913	1745_56_61	292_3_1
1326_6_300	667_35_323	2772_3_123	551_6_25	330_3_1	887_6_1	119_2_590	48_6_206	45_6_266	1113_6_1	40_6_1	1409_6_184	4_35_61	401_6_31	814_6_322	2442_6_108	1095_3_225	1314_5_137	342_6_2148	244_6_431	948_6_55	789_6_182	1362_6_901	1745_56_70	292_3_1
1326_6_299	667_35_339	2772_3_149	551_6_20	330_3_1	887_6_1	119_2_595	48_6_184	45_6_255	1113_6_1	40_6_1	1409_6_166	4_35_58	401_6_36	814_6_328	2442_6_105	1095_3_194	1314_5_148	342_6_2203	244_6_412	948_6_45	789_6_169	1362_6_934	1745_56_70	292_3_1
1326_6_311	667_35_349	2772_3_153	551_6_13	330_3_1	887_6_1	119_2_612	48_6_195	45_6_227	1113_6_1	40_6_1	1409_6_149	4_35_50	401_6_40	814_6_339	2442_6_103	1095_3_204	1314_5_156	342_6_2229	244_6_418	948_6_46	789_6_169	1362_6_893	1745_56_76	292_3_1
1326_6_292	667_35_313	2772_3_149	551_6_13	330_3_1	887_6_1	119_2_654	48_6_172	45_6_254	1113_6_1	40_6_1	1409_6_143	4_35_50	401_6_42	814_6_360	2442_6_92	1095_3_221	1314_5_140	342_6_2241	244_6_389	948_6_32	789_6_156	1362_6_924	1745_56_87	292_3_1
1326_6_306	667_35_292	2772_3_131	551_6_11	330_3_1	887_6_1	119_2_649	48_6_182	45_6_246	1113_6_1	40_6_1	1409_6_153	4_35_54	401_6_42	814_6_345	2442_6_96	1095_3_256	1314_5_122	342_6_2262	244_6_402	948_6_29	789_6_151	1362_6_915	1745_56_84	292_3_1
1326_6_277	667_35_316	2772_3_122	551_6_7	330_3_1	887_6_1	119_2_648	48_6_185	45_6_243	1113_6_1	40_6_1	1409_6_161	4_35_47	401_6_48	814_6_378	2442_6_85	1095_3_273	1314_5_125	342_6_2225	244_6_410	948_6_25	789_6_151	1362_6_921	1745_56_77	292_3_1
1326_6_267	667_35_335	2772_3_112	551_6_6	330_3_1	887_6_1	119_2_620	48_6_187	45_6_225	1113_6_1	40_6_1	1409_6_160	4_35_45	401_6_51	814_6_360	2442_6_72	1095_3_316	1314_5_133	342_6_2224	244_6_449	948_6_21	789_6_146	1362_6_928	1745_56_78	292_3_1
1326_6_257	667_35_359	2772_3_100	551_6_10	330_3_1	887_6_1	119_2_605	48_6_191	45_6_226	1113_6_1	40_6_1	1409_6_156	4_35_53	401_6_54	814_6_379	2442_6_65	1095_3_307	1314_5_125	342_6_2227	244_6_456	948_6_22	789_6_138	1362_6_941	1745_56_82	292_3_1
1326_6_245	667_35_383	2772_3_85	551_6_3	330_3_1	887_6_1	119_2_604	48_6_180	45_6_205	1113_6_1	40_6_1	1409_6_175	4_35_54	401_6_54	814_6_367	2442_6_64	1095_3_291	1314_5_133	342_6_2233	244_6_480	948_6_14	789_6_138	1362_6_945	1745_56_90	292_3_1
1326_6_245	667_35_349	2772_3_60	551_6_3	330_3_1	887_6_1	119_2_603	48_6_179	45_6_235	1113_6_1	40_6_1	1409_6_177	4_35_61	401_6_58	814_6_367	2442_6_58	1095_3_254	1314_5_136	342_6_2282	244_6_484	948_6_19	789_6_129	1362_6_948	1745_56_70	292_3_1
1326_6_247	667_35_327	2772_3_44	551_6_2	330_3_1	887_6_1	119_2_618	48_6_179	45_6_244	1113_6_1	40_6_1	1409_6_192	4_35_62	401_6_64	814_6_372	2442_6_63	1095_3_245	1314_5_157	342_6_2250	244_6_493	948_6_20	789_6_125	1362_6_951	1745_56_63	292_3_1
1326_6_270	667_35_327	2772_3_40	551_6_2	330_3_1	887_6_1	119_2_613	48_6_185	45_6_231	1113_6_1	40_6_1	1409_6_195	4_35_72	401_6_55	814_6_358	2442_6_58	1095_3_246	1314_5_146	342_6_2258	244_6_489	948_6_15	789_6_136	1362_6_935	1745_56_84	292_3_1
1326_6_266	667_35_328	2772_3_47	551_6_3	330_3_1	887_6_1	119_2_603	48_6_182	45_6_252	1113_6_1	40_6_1	1409_6_202	4_35_78	401_6_56	814_6_379	2442_6_55	1095_3_260	1314_5_135	342_6_2253	244_6_511	948_6_13	789_6_128	1362_6_914	1745_56_79	292_3_1
1326_6_279	667_35_355	2772_3_41	551_6_4	330_3_1	887_6_1	119_2_602	48_6_168	45_6_257	1113_6_1	40_6_1	1409_6_205	4_35_95	401_6_56	814_6_354	2442_6_59	1095_3_289	1314_5_148	342_6_2279	244_6_476	948_6_13	789_6_135	1362_6_860	1745_56_82	292_3_1
1326_6_295	667_35_410	2772_3_45	551_6_4	330_3_1	887_6_1	119_2_604	48_6_162	45_6_270	1113_6_1	40_6_1	1409_6_181	4_35_91	401_6_50	814_6_391	2442_6_56	1095_3_273	1314_5_149	342_6_2234	244_6_480	948_6_9	789_6_124	1362_6_844	1745_56_76	292_3_1
1326_6_256	667_35_484	2772_3_45	551_6_3	330_3_1	887_6_1	119_2_618	48_6_165	45_6_258	1113_6_1	40_6_1	1409_6_190	4_35_97	401_6_59	814_6_379	2442_6_48	1095_3_274	1314_5_167	342_6_2216	244_6_465	948_6_8	789_6_127	1362_6_810	1745_56_82	292_3_1
1326_6_268	667_35_541	2772_3_64	551_6_1	330_3_1	887_6_1	119_2_622	48_6_153	45_6_262	1113_6_1	40_6_1	1409_6_182	4_35_106	401_6_63	814_6_409	2442_6_45	1095_3_261	1314_5_137	342_6_2132	244_6_484	948_6_10	789_6_123	1362_6_807	1745_56_71	292_3_1
1326_6_268	667_35_543	2772_3_67	330_3_1	887_6_1	119_2_617	48_6_131	45_6_272	1113_6_1	40_6_1	1409_6_168	4_35_100	401_6_63	814_6_371	2442_6_34	1095_3_233	1314_5_141	342_6_2163	244_6_498	948_6_12	789_6_124	1362_6_842	1745_56_80	292_3_1
1326_6_288	667_35_529	2772_3_73	330_3_1	887_6_1	119_2_613	48_6_133	45_6_279	1113_6_1	40_6_1	1409_6_180	4_35_102	401_6_59	814_6_391	2442_6_45	1095_3_256	1314_5_117	342_6_2098	244_6_478	948_6_15	789_6_117	1362_6_858	1745_56_74	292_3_1
1326_6_269	667_35_512	2772_3_79	330_3_1	887_6_1	119_2_615	48_6_117	45_6_287	1113_6_1	40_6_1	1409_6_214	4_35_101	401_6_71	814_6_369	2442_6_43	1095_3_259	1314_5_114	342_6_2116	244_6_457	948_6_12	789_6_124	1362_6_856	1745_56_84	292_3_1
1326_6_281	667_35_502	2772_3_73	330_3_1	887_6_1	119_2_592	48_6_118	45_6_292	1113_6_1	40_6_1	1409_6_220	4_35_122	401_6_72	814_6_383	2442_6_55	1095_3_277	1314_5_114	342_6_2077	244_6_439	948_6_16	789_6_125	1362_6_856	1745_56_92	292_3_1
1326_6_292	667_35_446	2772_3_80	330_3_1	887_6_1	119_2_558	48_6_122	45_6_274	1113_6_1	40_6_1	1409_6_233	4_35_126	401_6_72	814_6_403	2442_6_47	1095_3_275	1314_5_120	342_6_2117	244_6_438	948_6_15	789_6_129	1362_6_866	1745_56_83	292_3_1
1326_6_301	667_35_446	2772_3_73	330_3_1	887_6_1	119_2_533	48_6_116	45_6_289	1113_6_1	40_6_1	1409_6_200	4_35_141	401_6_74	814_6_406	2442_6_44	1095_3_269	1314_5_132	342_6_2172	244_6_397	948_6_13	789_6_128	1362_6_880	1745_56_67	292_3_1
1326_6_269	667_35_452	2772_3_64	330_3_1	887_6_1	119_2_507	48_6_115	45_6_282	1113_6_1	40_6_1	1409_6_219	4_35_127	401_6_70	814_6_388	2442_6_48	1095_3_278	1314_5_134	342_6_2221	244_6_402	948_6_13	789_6_123	1362_6_894	1745_56_68	292_3_1
1326_6_293	667_35_457	2772_3_52	330_3_1	887_6_1	119_2_524	48_6_115	45_6_271	1113_6_1	40_6_1	1409_6_210	4_35_127	401_6_65	814_6_384	2442_6_44	1095_3_308	1314_5_151	342_6_2196	244_6_408	948_6_12	789_6_116	1362_6_889	1745_56_65	292_3_1
1326_6_281	667_35_457	2772_3_41	330_3_1	887_6_1	119_2_529	48_6_145	45_6_269	1113_6_1	40_6_1	1409_6_222	4_35_111	401_6_55	814_6_366	2442_6_45	1095_3_357	1314_5_127	342_6_2199	244_6_414	948_6_11	789_6_123	1362_6_884	1745_56_59	292_3_1
1326_6_283	667_35_443	2772_3_45	330_3_1	887_6_1	119_2_549	48_6_148	45_6_275	1113_6_1	40_6_1	1409_6_206	4_35_84	401_6_47	814_6_373	2442_6_42	1095_3_329	1314_5_142	342_6_2182	244_6_396	948_6_11	789_6_123	1362_6_945	1745_56_62	292_3_1
1326_6_288	667_35_416	2772_3_37	330_3_1	887_6_1	119_2_529	48_6_157	45_6_257	1113_6_1	40_6_1	1409_6_217	4_35_76	401_6_59	814_6_362	2442_6_39	1095_3_317	1314_5_139	342_6_2236	244_6_407	948_6_13	789_6_113	1362_6_970	1745_56_78	292_3_1
1326_6_279	667_35_405	2772_3_30	330_3_1	887_6_1	119_2_536	48_6_147	45_6_267	1113_6_1	40_6_1	1409_6_231	4_35_58	401_6_63	814_6_382	2442_6_38	1095_3_317	1314_5_174	342_6_2239	244_6_399	948_6_13	789_6_105	1362_6_949	1745_56_76	292_3_1
1326_6_286	667_35_425	2772_3_31	330_3_1	887_6_1	119_2_525	48_6_169	45_6_268	1113_6_1	40_6_1	1409_6_214	4_35_59	401_6_46	814_6_383	2442_6_37	1095_3_305	1314_5_147	342_6_2241	244_6_387	948_6_11	789_6_118	1362_6_985	1745_56_81	292_3_1
1326_6_281	667_35_386	2772_3_37	330_3_1	887_6_1	119_2_535	48_6_172	45_6_276	1113_6_1	40_6_1	1409_6_194	4_35_62	401_6_49	814_6_403	2442_6_31	1095_3_327	1314_5_156	342_6_2233	244_6_406	948_6_11	789_6_102	1362_6_985	1745_56_85	292_3_1
1326_6_298	667_35_370	2772_3_38	330_3_1	887_6_1	119_2_546	48_6_176	45_6_258	1113_6_1	40_6_1	1409_6_185	4_35_62	401_6_57	814_6_389	2442_6_37	1095_3_312	1314_5_164	342_6_2204	244_6_411	948_6_14	789_6_122	1362_6_1007	1745_56_83	292_3_1
1326_6_282	667_35_348	2772_3_35	330_3_1	887_6_1	119_2_573	48_6_163	45_6_283	1113_6_1	40_6_1	1409_6_166	4_35_56	401_6_52	814_6_393	2442_6_41	1095_3_293	1314_5_151	342_6_2240	244_6_403	948_6_21	789_6_111	1362_6_1028	1745_56_82	292_3_1
1326_6_276	667_35_348	2772_3_46	330_3_1	887_6_1	119_2_606	48_6_163	45_6_273	1113_6_1	40_6_1	1409_6_150	4_35_67	401_6_53	814_6_394	2442_6_46	1095_3_268	1314_5_123	342_6_2297	244_6_393	948_6_18	789_6_95	1362_6_1019	1745_56_85	292_3_1
1326_6_272	667_35_363	2772_3_47	330_3_1	887_6_1	119_2_646	48_6_151	45_6_268	1113_6_1	40_6_1	1409_6_160	4_35_67	401_6_43	814_6_398	2442_6_32	1095_3_225	1314_5_123	342_6_2360	244_6_388	948_6_16	789_6_81	1362_6_983	1745_56_88	292_3_1
1326_6_266	667_35_365	2772_3_63	330_3_1	887_6_1	119_2_618	48_6_170	45_6_276	1113_6_1	40_6_1	1409_6_157	4_35_58	401_6_38	814_6_414	2442_6_34	1095_3_228	1314_5_107	342_6_2371	244_6_402	948_6_9	789_6_81	1362_6_971	1745_56_90	292_3_1
1326_6_260	667_35_371	2772_3_52	330_3_1	887_6_1	119_2_631	48_6_168	45_6_293	1113_6_1	40_6_1	1409_6_162	4_35_63	401_6_46	814_6_394	2442_6_30	1095_3_248	1314_5_107	342_6_2373	244_6_404	948_6_6	789_6_78	1362_6_960	1745_56_92	292_3_1
1326_6_239	667_35_377	2772_3_73	330_3_1	887_6_1	119_2_635	48_6_170	45_6_308	1113_6_1	40_6_1	1409_6_138	4_35_65	401_6_42	814_6_379	2442_6_37	1095_3_259	1314_5_95	342_6_2340	244_6_417	948_6_8	789_6_80	1362_6_965	1745_56_103	292_3_1
1326_6_242	667_35_394	2772_3_70	330_3_1	887_6_1	119_2_611	48_6_170	45_6_304	1113_6_1	40_6_1	1409_6_143	4_35_76	401_6_48	814_6_371	2442_6_38	1095_3_265	1314_5_84	342_6_2311	244_6_422	948_6_7	789_6_94	1362_6_990	1745_56_96	292_3_1
1326_6_230	667_35_402	2772_3_69	330_3_1	887_6_1	119_2_635	48_6_154	45_6_306	1113_6_1	40_6_1	1409_6_130	4_35_74	401_6_58	814_6_386	2442_6_48	1095_3_265	1314_5_62	342_6_2327	244_6_417	948_6_4	789_6_81	1362_6_992	1745_56_94	292_3_1
1326_6_235	667_35_389	2772_3_59	330_3_1	887_6_1	119_2_637	48_6_158	45_6_300	1113_6_1	40_6_1	1409_6_144	4_35_71	401_6_75	814_6_366	2442_6_37	1095_3_278	1314_5_56	342_6_2359	244_6_404	948_6_5	789_6_84	1362_6_988	1745_56_72	292_3_1
1326_6_217	667_35_387	2772_3_57	330_3_1	887_6_1	119_2_653	48_6_160	45_6_322	1113_6_1	40_6_1	1409_6_149	4_35_72	401_6_83	814_6_337	2442_6_40	1095_3_297	1314_5_48	342_6_2354	244_6_385	948_6_9	789_6_90	1362_6_973	1745_56_82	292_3_1
1326_6_218	667_35_372	2772_3_49	330_3_1	887_6_1	119_2_673	48_6_163	45_6_298	1113_6_1	40_6_1	1409_6_132	4_35_66	401_6_92	814_6_357	2442_6_51	1095_3_299	1314_5_41	342_6_2378	244_6_381	948_6_12	789_6_79	1362_6_972	1745_56_83	292_3_1
1326_6_208	667_35_358	2772_3_39	330_3_1	887_6_1	119_2_662	48_6_178	45_6_293	1113_6_1	40_6_1	1409_6_125	4_35_51	401_6_100	814_6_364	2442_6_42	1095_3_300	1314_5_54	342_6_2416	244_6_387	948_6_9	789_6_83	1362_6_976	1745_56_84	292_3_1
1326_6_225	667_35_356	2772_3_38	330_3_1	887_6_1	119_2_691	48_6_169	45_6_288	1113_6_1	40_6_1	1409_6_129	4_35_42	401_6_107	814_6_351	2442_6_42	1095_3_312	1314_5_48	342_6_2402	244_6_398	948_6_11	789_6_90	1362_6_960	1745_56_69	292_3_1
1326_6_200	667_35_350	2772_3_34	330_3_1	887_6_1	119_2_657	48_6_158	45_6_303	1113_6_1	40_6_1	1409_6_139	4_35_44	401_6_99	814_6_357	2442_6_41	1095_3_324	1314_5_53	342_6_2370	244_6_433	948_6_7	789_6_98	1362_6_1002	1745_56_69	292_3_1
1326_6_204	667_35_394	2772_3_27	330_3_1	887_6_1	119_2_675	48_6_160	45_6_302	1113_6_1	40_6_1	1409_6_129	4_35_56	401_6_104	814_6_350	2442_6_45	1095_3_359	1314_5_52	342_6_2273	244_6_465	948_6_3	789_6_102	1362_6_964	1745_56_65	292_3_1
1326_6_209	667_35_406	2772_3_27	330_3_1	887_6_1	119_2_641	48_6_156	45_6_300	1113_6_1	40_6_1	1409_6_138	4_35_84	401_6_93	814_6_332	2442_6_58	1095_3_354	1314_5_52	342_6_2290	244_6_461	948_6_1	789_6_95	1362_6_964	1745_56_73	292_3_1
1326_6_216	667_35_430	2772_3_38	330_3_1	887_6_1	119_2_662	48_6_159	45_6_266	1113_6_1	1409_6_138	4_35_81	342_6_2259	814_6_300	2442_6_56	1095_3_396	1314_5_52	401_6_101	244_6_464	789_6_81	1362_6_988	1745_56_63	292_3_1
1326_6_207	667_35_422	2772_3_33	330_3_1	887_6_1	119_2_617	48_6_177	45_6_278	1113_6_1	1409_6_151	4_35_86	342_6_2277	814_6_296	2442_6_66	1095_3_355	1314_5_46	401_6_101	244_6_451	789_6_84	1362_6_1011	1745_56_67	292_3_1
1326_6_209	667_35_412	2772_3_27	330_3_1	887_6_1	119_2_602	48_6_190	45_6_286	1113_6_1	1409_6_152	4_35_80	342_6_2238	814_6_285	2442_6_68	1095_3_342	1314_5_42	401_6_98	244_6_474	789_6_91	1362_6_1049	1745_56_65	292_3_1
1326_6_203	667_35_401	2772_3_23	330_3_1	887_6_1	119_2_558	48_6_196	45_6_301	1113_6_1	1409_6_143	4_35_86	342_6_2221	814_6_298	2442_6_79	1095_3_373	1314_5_48	401_6_90	244_6_462	789_6_80	1362_6_1066	1745_56_72	292_3_1
1326_6_209	667_35_384	2772_3_22	330_3_1	887_6_1	119_2_570	48_6_219	45_6_306	1113_6_1	1409_6_114	4_35_73	342_6_2217	814_6_304	2442_6_67	1095_3_406	1314_5_46	401_6_90	244_6_427	789_6_79	1362_6_1084	1745_56_67	292_3_1
1326_6_217	667_35_363	2772_3_25	330_3_1	887_6_1	119_2_553	48_6_217	45_6_275	1113_6_1	1409_6_128	4_35_61	342_6_2206	814_6_315	2442_6_70	1095_3_412	1314_5_58	401_6_76	244_6_403	789_6_77	1362_6_1143	1745_56_83	292_3_1
1326_6_201	667_35_294	2772_3_19	330_3_1	887_6_1	119_2_580	48_6_203	45_6_308	1113_6_1	1409_6_128	4_35_66	342_6_2178	814_6_322	2442_6_63	1095_3_446	1314_5_55	401_6_85	244_6_388	789_6_98	1362_6_1168	1745_56_87	292_3_1
1326_6_208	667_35_278	2772_3_22	330_3_1	887_6_1	119_2_566	48_6_215	45_6_291	1113_6_1	1409_6_147	4_35_72	342_6_2158	814_6_324	2442_6_59	1095_3_520	1314_5_60	401_6_74	244_6_372	789_6_94	1362_6_1151	1745_56_89	292_3_1
1326_6_223	667_35_284	2772_3_24	330_3_1	887_6_1	119_2_564	48_6_232	45_6_288	1113_6_1	1409_6_139	4_35_56	342_6_2206	814_6_360	2442_6_61	1095_3_512	1314_5_61	401_6_78	244_6_383	789_6_83	1362_6_1091	1745_56_78	292_3_1
1326_6_233	667_35_309	2772_3_26	330_3_1	887_6_1	119_2_554	48_6_219	45_6_291	1113_6_1	1409_6_153	4_35_52	342_6_2189	814_6_369	2442_6_62	1095_3_492	1314_5_65	401_6_63	244_6_379	789_6_77	1362_6_1106	1745_56_76	292_3_1
1326_6_226	667_35_322	2772_3_29	330_3_1	887_6_1	119_2_541	48_6_216	45_6_294	1113_6_1	1409_6_136	4_35_54	342_6_2251	814_6_375	2442_6_77	1095_3_471	1314_5_77	401_6_56	244_6_360	789_6_78	1362_6_1072	1745_56_75	292_3_1
1326_6_237	667_35_302	2772_3_33	330_3_1	887_6_1	119_2_548	48_6_218	45_6_303	1113_6_1	1409_6_149	4_35_62	342_6_2209	814_6_416	2442_6_68	1095_3_433	1314_5_66	401_6_58	244_6_370	789_6_72	1362_6_1086	1745_56_85	292_3_1
1326_6_213	667_35_299	2772_3_37	330_3_1	887_6_1	119_2_522	48_6_251	45_6_305	1113_6_1	1409_6_127	4_35_60	342_6_2237	814_6_431	2442_6_45	1095_3_407	1314_5_69	401_6_62	244_6_367	789_6_75	1362_6_1118	1745_56_77	292_3_1
1326_6_239	667_35_289	2772_3_34	330_3_1	887_6_1	119_2_497	48_6_240	45_6_285	1113_6_1	1409_6_148	4_35_92	342_6_2233	814_6_423	2442_6_46	1095_3_386	1314_5_54	401_6_57	244_6_371	789_6_82	1362_6_1126	1745_56_92	292_3_1
1326_6_222	667_35_298	2772_3_34	330_3_1	887_6_1	119_2_477	48_6_236	45_6_285	1113_6_1	1409_6_134	4_35_105	342_6_2280	814_6_420	2442_6_56	1095_3_364	1314_5_58	401_6_67	244_6_375	789_6_68	1362_6_1135	1745_56_85	292_3_1
1326_6_241	667_35_303	2772_3_35	330_3_1	887_6_1	119_2_480	48_6_225	45_6_263	1113_6_1	1409_6_136	4_35_124	342_6_2239	814_6_443	2442_6_54	1095_3_363	1314_5_65	401_6_75	244_6_384	789_6_64	1362_6_1124	1745_56_100	292_3_1
1326_6_236	667_35_318	2772_3_25	330_3_1	887_6_1	119_2_467	48_6_228	45_6_272	1113_6_1	1409_6_130	4_35_143	342_6_2226	814_6_437	2442_6_55	1095_3_337	1314_5_55	401_6_69	244_6_387	789_6_64	1362_6_1164	1745_56_98	292_3_1
1326_6_226	667_35_305	2772_3_17	330_3_1	887_6_1	119_2_474	48_6_221	45_6_277	1113_6_1	1409_6_124	4_35_145	342_6_2210	814_6_433	2442_6_59	1095_3_301	1314_5_54	401_6_66	244_6_402	789_6_75	1362_6_1188	1745_56_111	292_3_1
1326_6_234	667_35_302	2772_3_16	330_3_1	887_6_1	119_2_473	48_6_216	45_6_288	1113_6_1	1409_6_134	4_35_146	342_6_2189	814_6_448	2442_6_58	1095_3_295	1314_5_44	401_6_66	244_6_391	789_6_79	1362_6_1203	1745_56_107	292_3_1
1326_6_250	667_35_292	2772_3_23	330_3_1	887_6_1	119_2_467	48_6_231	45_6_277	1113_6_1	1409_6_123	4_35_145	342_6_2181	814_6_418	2442_6_62	1095_3_351	1314_5_44	401_6_61	244_6_400	789_6_76	1362_6_1181	1745_56_118	292_3_1
1326_6_251	667_35_275	2772_3_17	330_3_1	887_6_1	119_2_489	48_6_230	45_6_271	1113_6_1	1409_6_123	4_35_143	342_6_2220	814_6_421	2442_6_65	1095_3_379	1314_5_51	401_6_67	244_6_361	789_6_80	1362_6_1150	1745_56_114	292_3_1
1326_6_246	667_35_280	2772_3_17	330_3_1	887_6_1	119_2_511	48_6_233	45_6_267	1113_6_1	1409_6_119	4_35_124	342_6_2219	814_6_397	2442_6_71	1095_3_391	1314_5_54	401_6_64	244_6_382	789_6_88	1362_6_1131	1745_56_124	292_3_1
1326_6_246	667_35_319	2772_3_12	330_3_1	887_6_1	119_2_485	48_6_233	45_6_277	1113_6_1	1409_6_142	4_35_123	342_6_2173	814_6_402	2442_6_59	1095_3_392	1314_5_58	401_6_60	244_6_390	789_6_79	1362_6_1140	1745_56_121	292_3_1
1326_6_303	667_35_343	2772_3_8	330_3_1	887_6_1	119_2_509	48_6_240	45_6_232	1113_6_1	1409_6_158	4_35_113	342_6_2166	814_6_382	2442_6_59	1095_3_359	1314_5_59	401_6_64	244_6_408	789_6_82	1362_6_1106	1745_56_123	292_3_1
1326_6_297	667_35_370	2772_3_8	330_3_1	887_6_1	119_2_509	48_6_253	45_6_246	1113_6_1	1409_6_148	4_35_95	342_6_2162	814_6_373	2442_6_61	1095_3_337	1314_5_62	401_6_60	244_6_414	789_6_81	1362_6_1121	1745_56_112	292_3_1
1326_6_292	667_35_387	2772_3_11	330_3_1	887_6_1	119_2_505	48_6_269	45_6_227	1113_6_1	1409_6_149	4_35_90	342_6_2151	814_6_315	2442_6_73	1095_3_351	1314_5_56	401_6_52	244_6_422	789_6_81	1362_6_1157	1745_56_112	292_3_1
1326_6_294	667_35_357	2772_3_11	330_3_1	887_6_1	119_2_523	48_6_275	45_6_231	1113_6_1	1409_6_148	4_35_87	342_6_2139	814_6_295	2442_6_74	1095_3_397	1314_5_49	401_6_48	244_6_424	789_6_103	1362_6_1145	1745_56_115	292_3_1
1326_6_312	667_35_315	2772_3_8	330_3_1	887_6_1	119_2_561	48_6_267	45_6_206	1113_6_1	1409_6_155	4_35_75	342_6_2095	814_6_261	2442_6_78	1095_3_486	1314_5_59	401_6_67	244_6_420	789_6_97	1362_6_1126	1745_56_115	292_3_1
1326_6_289	667_35_288	2772_3_4	330_3_1	887_6_1	119_2_575	48_6_272	45_6_221	1113_6_1	1409_6_166	4_35_59	342_6_2112	814_6_238	2442_6_69	1095_3_523	1314_5_57	401_6_67	244_6_430	789_6_115	1362_6_1104	1745_56_125	292_3_1
1326_6_308	667_35_243	2772_3_3	330_3_1	887_6_1	119_2_537	48_6_286	45_6_202	1113_6_1	1409_6_157	4_35_55	342_6_2146	814_6_207	2442_6_68	1095_3_594	1314_5_59	401_6_66	244_6_462	789_6_108	1362_6_1095	1745_56_131	292_3_1
1326_6_298	667_35_241	2772_3_4	330_3_1	887_6_1	119_2_563	48_6_295	45_6_207	1113_6_1	1409_6_158	4_35_33	342_6_2099	814_6_181	2442_6_62	1095_3_633	1314_5_65	401_6_72	244_6_474	789_6_113	1362_6_1099	1745_56_139	292_3_1
1326_6_295	667_35_231	2772_3_3	330_3_1	887_6_1	119_2_569	48_6_302	45_6_195	1113_6_1	1409_6_161	4_35_30	342_6_2063	814_6_175	2442_6_93	1095_3_695	1314_5_66	401_6_90	244_6_472	789_6_121	1362_6_1043	1745_56_137	292_3_1
1326_6_290	667_35_242	2772_3_2	330_3_1	887_6_1	119_2_562	48_6_308	45_6_200	1113_6_1	1409_6_165	4_35_34	342_6_2123	814_6_178	2442_6_90	1095_3_672	1314_5_60	401_6_72	244_6_444	789_6_132	1362_6_1032	1745_56_139	292_3_1
2442_6_96	1095_3_633	1314_5_61	1326_6_306	342_6_2188	48_6_312	667_35_242	814_6_193	45_6_183	789_6_121	244_6_422	1409_6_151	1362_6_1038	4_35_36	401_6_68	1745_56_131	887_6_1	119_2_529	292_3_1	1113_6_1
2442_6_81	1095_3_588	1314_5_52	1326_6_321	342_6_2196	48_6_307	667_35_293	814_6_191	45_6_183	789_6_111	244_6_428	1409_6_149	1362_6_1013	4_35_33	401_6_53	1745_56_127	887_6_1	119_2_537	292_3_1	1113_6_1
2442_6_98	1095_3_600	1314_5_56	1326_6_334	342_6_2233	48_6_306	667_35_293	814_6_185	45_6_186	789_6_89	244_6_416	1409_6_125	1362_6_1017	4_35_37	401_6_62	1745_56_106	887_6_1	119_2_520	292_3_1	1113_6_1
2442_6_95	1095_3_617	1314_5_54	1326_6_302	342_6_2180	48_6_305	667_35_337	814_6_174	45_6_182	789_6_95	244_6_426	1409_6_131	1362_6_999	4_35_47	401_6_58	1745_56_127	887_6_1	119_2_540	292_3_1	1113_6_1
2442_6_97	1095_3_605	1314_5_59	1326_6_300	342_6_2198	48_6_293	667_35_338	814_6_193	45_6_170	789_6_95	244_6_403	1409_6_123	1362_6_984	4_35_61	401_6_69	1745_56_128	887_6_1	119_2_516	292_3_1	1113_6_1
2442_6_83	1095_3_555	1314_5_61	1326_6_283	342_6_2195	48_6_286	667_35_339	814_6_211	45_6_179	789_6_93	244_6_383	1409_6_145	1362_6_1008	4_35_72	401_6_64	1745_56_136	887_6_1	119_2_528	292_3_1	1113_6_1
2442_6_80	1095_3_518	1314_5_72	1326_6_280	342_6_2192	48_6_273	667_35_356	814_6_232	45_6_169	789_6_109	244_6_410	1409_6_157	1362_6_1011	4_35_64	401_6_72	1745_56_117	887_6_1	119_2_505	292_3_1	1113_6_1
2442_6_67	1095_3_512	1314_5_76	1326_6_270	342_6_2194	48_6_259	667_35_374	814_6_253	45_6_191	789_6_113	244_6_392	1409_6_159	1362_6_1033	4_35_82	401_6_55	1745_56_118	887_6_1	119_2_487	292_3_1	1113_6_1
2442_6_63	1095_3_476	1314_5_84	1326_6_294	342_6_2260	48_6_239	667_35_385	814_6_247	45_6_156	789_6_108	244_6_394	1409_6_166	1362_6_1046	4_35_97	401_6_44	1745_56_127	887_6_1	119_2_464	292_3_1	1113_6_1
2442_6_52	1095_3_462	1314_5_70	1326_6_304	342_6_2277	48_6_241	667_35_400	814_6_260	45_6_165	789_6_116	244_6_406	1409_6_160	1362_6_1026	4_35_103	401_6_41	1745_56_121	887_6_1	119_2_461	292_3_1	1113_6_1
2442_6_53	1095_3_467	1314_5_56	1326_6_327	342_6_2328	48_6_212	667_35_412	814_6_240	45_6_172	789_6_101	244_6_399	1409_6_150	1362_6_1064	4_35_110	401_6_42	1745_56_110	887_6_1	119_2_442	292_3_1	1113_6_1
2442_6_48	1095_3_464	1314_5_48	1326_6_308	342_6_2348	48_6_207	667_35_435	814_6_241	45_6_186	789_6_113	244_6_391	1409_6_153	1362_6_1055	4_35_113	401_6_38	1745_56_111	887_6_1	119_2_434	292_3_1	1113_6_1
2442_6_56	1095_3_499	1314_5_51	1326_6_317	342_6_2368	48_6_212	667_35_451	814_6_215	45_6_187	789_6_98	244_6_357	1409_6_151	1362_6_1082	4_35_95	401_6_32	1745_56_120	887_6_1	119_2_404	292_3_1	1113_6_1
2442_6_52	1095_3_501	1314_5_44	1326_6_309	342_6_2338	48_6_230	667_35_515	814_6_224	45_6_179	789_6_103	244_6_332	1409_6_149	1362_6_1070	4_35_73	401_6_39	1745_56_127	887_6_1	119_2_410	292_3_1	1113_6_1
2442_6_46	1095_3_492	1314_5_67	1326_6_305	342_6_2346	48_6_240	667_35_522	814_6_215	45_6_178	789_6_99	244_6_345	1409_6_169	1362_6_1070	4_35_61	401_6_32	1745_56_130	887_6_1	119_2_370	292_3_1	1113_6_1
2442_6_47	1095_3_458	1314_5_67	1326_6_325	342_6_2353	48_6_255	667_35_520	814_6_231	45_6_187	789_6_93	244_6_374	1409_6_150	1362_6_1044	4_35_61	401_6_33	1745_56_116	887_6_1	119_2_378	292_3_1	1113_6_1
2442_6_53	1095_3_422	1314_5_67	1326_6_327	342_6_2369	48_6_265	667_35_493	814_6_254	45_6_162	789_6_83	244_6_396	1409_6_189	1362_6_1027	4_35_59	401_6_36	1745_56_110	887_6_1	119_2_364	292_3_1	1113_6_1
2442_6_55	1095_3_399	1314_5_58	1326_6_323	342_6_2422	48_6_265	667_35_472	814_6_261	45_6_185	789_6_89	244_6_383	1409_6_177	1362_6_987	4_35_64	401_6_36	1745_56_109	887_6_1	119_2_376	292_3_1	1113_6_1
2442_6_50	1095_3_342	1314_5_64	1326_6_327	342_6_2435	48_6_267	667_35_457	814_6_283	45_6_170	789_6_90	244_6_404	1409_6_187	1362_6_985	4_35_74	401_6_26	1745_56_116	887_6_1	119_2_377	292_3_1	1113_6_1
2442_6_50	1095_3_322	1314_5_62	1326_6_312	342_6_2438	48_6_292	667_35_414	814_6_288	45_6_193	789_6_81	244_6_420	1409_6_165	1362_6_982	4_35_59	401_6_33	1745_56_132	887_6_1	119_2_389	292_3_1	1113_6_1
2442_6_52	1095_3_308	1314_5_60	1326_6_314	342_6_2487	48_6_319	667_35_371	814_6_310	45_6_173	789_6_91	244_6_422	1409_6_183	1362_6_975	4_35_51	401_6_31	1745_56_135	887_6_1	119_2_392	292_3_1	1113_6_1
2442_6_61	1095_3_306	1314_5_65	1326_6_310	342_6_2453	48_6_313	667_35_345	814_6_324	45_6_190	789_6_80	244_6_409	1409_6_170	1362_6_1011	4_35_51	401_6_45	1745_56_136	887_6_1	119_2_416	292_3_1	1113_6_1
2442_6_53	1095_3_288	1314_5_72	1326_6_332	342_6_2488	48_6_315	667_35_349	814_6_297	45_6_160	789_6_83	244_6_426	1409_6_179	1362_6_1014	4_35_47	401_6_37	1745_56_127	887_6_1	119_2_436	292_3_1	1113_6_1
2442_6_62	1095_3_255	1314_5_60	1326_6_314	342_6_2508	48_6_296	667_35_332	814_6_305	45_6_187	789_6_89	244_6_443	1409_6_170	1362_6_1036	4_35_58	401_6_44	1745_56_140	887_6_1	119_2_426	292_3_1	1113_6_1
2442_6_66	1095_3_244	1314_5_55	1326_6_321	342_6_2523	48_6_312	667_35_318	814_6_293	45_6_179	789_6_78	244_6_448	1409_6_171	1362_6_1043	4_35_59	401_6_36	1745_56_131	887_6_1	119_2_452	292_3_1	1113_6_1
2442_6_80	1095_3_244	1314_5_42	1326_6_328	342_6_2505	48_6_313	667_35_277	814_6_283	45_6_185	789_6_82	244_6_456	1409_6_161	1362_6_1092	4_35_51	401_6_42	1745_56_140	887_6_1	119_2_451	292_3_1	1113_6_1
2442_6_76	1095_3_269	1314_5_47	1326_6_343	342_6_2511	48_6_314	667_35_269	814_6_280	45_6_175	789_6_80	244_6_459	1409_6_168	1362_6_1062	4_35_55	401_6_45	1745_56_132	887_6_1	119_2_464	292_3_1	1113_6_1
2442_6_67	1095_3_302	1314_5_34	1326_6_326	342_6_2491	48_6_321	667_35_305	814_6_259	45_6_168	789_6_76	244_6_437	1409_6_165	1362_6_1124	4_35_52	401_6_46	1745_56_140	887_6_1	119_2_436	292_3_1	1113_6_1
2442_6_86	1095_3_338	1314_5_24	1326_6_323	342_6_2392	48_6_336	667_35_341	814_6_241	45_6_184	789_6_80	244_6_492	1409_6_142	1362_6_1110	4_35_39	401_6_49	1745_56_151	887_6_1	119_2_414	292_3_1	1113_6_1
2442_6_79	1095_3_390	1314_5_22	1326_6_327	342_6_2390	48_6_356	667_35_392	814_6_240	45_6_159	789_6_89	244_6_477	1409_6_142	1362_6_1079	4_35_28	401_6_48	1745_56_139	887_6_1	119_2_385	292_3_1	1113_6_1
2442_6_95	1095_3_421	1314_5_12	1326_6_333	342_6_2360	48_6_343	667_35_419	814_6_239	45_6_141	789_6_73	244_6_496	1409_6_140	1362_6_1061	4_35_32	401_6_49	1745_56_136	887_6_1	119_2_405	292_3_1	1113_6_1
2442_6_72	1095_3_437	1314_5_14	1326_6_339	342_6_2348	48_6_350	667_35_421	814_6_245	45_6_137	789_6_84	244_6_489	1409_6_158	1362_6_1065	4_35_30	401_6_39	1745_56_123	887_6_1	119_2_396	292_3_1	1113_6_1
2442_6_78	1095_3_485	1314_5_10	1326_6_321	342_6_2299	48_6_342	667_35_383	814_6_245	45_6_154	789_6_78	244_6_506	1409_6_143	1362_6_1071	4_35_14	401_6_43	1745_56_135	887_6_1	119_2_423	292_3_1	1113_6_1
2442_6_72	1095_3_545	1314_5_14	1326_6_326	342_6_2218	48_6_355	667_35_382	814_6_239	45_6_156	789_6_99	244_6_515	1409_6_178	1362_6_1054	4_35_10	401_6_44	1745_56_117	887_6_1	119_2_403	292_3_1	1113_6_1
2442_6_83	1095_3_554	1314_5_9	1326_6_282	342_6_2158	48_6_354	667_35_429	814_6_273	45_6_157	789_6_84	244_6_509	1409_6_178	1362_6_1047	4_35_19	401_6_43	1745_56_130	887_6_1	119_2_399	292_3_1	1113_6_1
2442_6_71	1095_3_507	1314_5_11	1326_6_273	342_6_2181	48_6_359	667_35_506	814_6_277	45_6_131	789_6_95	244_6_529	1409_6_190	1362_6_1050	4_35_21	401_6_46	1745_56_128	887_6_1	119_2_354	292_3_1	1113_6_1
2442_6_74	1095_3_501	1314_5_8	1326_6_256	342_6_2254	48_6_339	667_35_517	814_6_292	45_6_121	789_6_81	244_6_532	1409_6_207	1362_6_1025	4_35_25	401_6_37	1745_56_112	887_6_1	119_2_331	292_3_1	1113_6_1
2442_6_71	1095_3_444	1314_5_9	1326_6_241	342_6_2210	48_6_374	667_35_558	814_6_281	45_6_112	789_6_80	244_6_546	1409_6_224	1362_6_1046	4_35_25	401_6_51	1745_56_113	887_6_1	119_2_316	292_3_1	1113_6_1
2442_6_76	1095_3_426	1314_5_3	1326_6_244	342_6_2238	48_6_355	667_35_541	814_6_294	45_6_110	789_6_78	244_6_572	1409_6_235	1362_6_1030	4_35_27	401_6_54	1745_56_97	887_6_1	119_2_307	292_3_1	1113_6_1
2442_6_72	1095_3_387	1314_5_4	1326_6_232	342_6_2292	48_6_341	667_35_514	814_6_280	45_6_101	789_6_82	244_6_580	1409_6_245	1362_6_1067	4_35_43	401_6_66	1745_56_105	887_6_1	119_2_268	292_3_1	1113_6_1
2442_6_72	1095_3_383	1314_5_3	1326_6_240	342_6_2263	48_6_347	667_35_463	814_6_276	45_6_103	789_6_92	244_6_610	1409_6_259	1362_6_1075	4_35_56	401_6_61	1745_56_101	887_6_1	119_2_262	292_3_1	1113_6_1
2442_6_74	1095_3_363	1314_5_3	1326_6_243	342_6_2252	48_6_337	667_35_454	814_6_268	45_6_93	789_6_101	244_6_646	1409_6_265	1362_6_1104	4_35_74	401_6_68	1745_56_104	887_6_1	119_2_255	292_3_1	1113_6_1
2442_6_83	1095_3_320	1314_5_5	1326_6_246	342_6_2297	48_6_325	667_35_430	814_6_292	45_6_102	789_6_82	244_6_682	1409_6_245	1362_6_1107	4_35_67	401_6_57	1745_56_99	887_6_1	119_2_263	292_3_1	1113_6_1
2442_6_65	1095_3_283	1314_5_5	1326_6_244	342_6_2363	48_6_304	667_35_385	814_6_296	45_6_101	789_6_86	244_6_675	1409_6_263	1362_6_1107	4_35_83	401_6_71	1745_56_102	887_6_1	119_2_263	292_3_1	1113_6_1
2442_6_54	1095_3_264	1314_5_3	1326_6_244	342_6_2441	48_6_307	667_35_348	814_6_288	45_6_123	789_6_76	244_6_680	1409_6_237	1362_6_1141	4_35_74	401_6_61	1745_56_103	887_6_1	119_2_263	292_3_1	1113_6_1
2442_6_45	1095_3_266	1314_5_5	1326_6_256	342_6_2444	48_6_303	667_35_334	814_6_280	45_6_113	789_6_84	244_6_712	1409_6_255	1362_6_1117	4_35_71	401_6_71	1745_56_91	887_6_1	119_2_260	292_3_1	1113_6_1
2442_6_44	1095_3_240	1314_5_4	1326_6_265	342_6_2417	48_6_340	667_35_356	814_6_305	45_6_91	789_6_74	244_6_701	1409_6_241	1362_6_1163	4_35_57	401_6_65	1745_56_97	887_6_1	119_2_254	292_3_1	1113_6_1
2442_6_29	1095_3_271	1314_5_7	1326_6_274	342_6_2446	48_6_351	667_35_374	814_6_295	45_6_85	789_6_75	244_6_723	1409_6_228	1362_6_1127	4_35_59	401_6_71	1745_56_97	887_6_1	119_2_215	292_3_1	1113_6_1
2442_6_29	1095_3_275	1314_5_4	1326_6_269	342_6_2429	48_6_371	667_35_445	814_6_309	45_6_91	789_6_81	244_6_669	1409_6_242	1362_6_1108	4_35_50	401_6_68	1745_56_98	887_6_1	119_2_200	292_3_1	1113_6_1
2442_6_34	1095_3_339	1314_5_5	1326_6_255	342_6_2391	48_6_378	667_35_494	814_6_266	45_6_99	789_6_76	244_6_634	1409_6_241	1362_6_1095	4_35_65	401_6_74	1745_56_100	887_6_1	119_2_202	292_3_1	1113_6_1
2442_6_35	1095_3_371	1314_5_2	1326_6_241	342_6_2345	48_6_376	667_35_499	814_6_271	45_6_99	789_6_91	244_6_625	1409_6_248	1362_6_1091	4_35_86	401_6_67	1745_56_112	887_6_1	119_2_192	292_3_1	1113_6_1
2442_6_21	1095_3_382	1314_5_2	1326_6_254	342_6_2332	48_6_381	667_35_529	814_6_254	45_6_98	789_6_78	244_6_615	1409_6_236	1362_6_1091	4_35_97	401_6_67	1745_56_106	887_6_1	119_2_197	292_3_1	1113_6_1
2442_6_26	1095_3_341	1314_5_1	1326_6_259	342_6_2280	48_6_360	667_35_570	814_6_280	45_6_119	789_6_75	244_6_604	1409_6_245	1362_6_1093	4_35_99	401_6_69	1745_56_100	887_6_1	119_2_187	292_3_1	1113_6_1
2442_6_24	1095_3_375	1314_5_1	1326_6_289	342_6_2237	48_6_362	667_35_590	814_6_242	45_6_114	789_6_88	244_6_585	1409_6_242	1362_6_1089	4_35_95	401_6_70	1745_56_94	887_6_1	119_2_198	292_3_1	1113_6_1
2442_6_26	1095_3_410	1314_5_2	1326_6_280	342_6_2279	48_6_347	667_35_569	814_6_252	45_6_121	789_6_93	244_6_572	1409_6_227	1362_6_1046	4_35_101	401_6_60	1745_56_93	887_6_1	119_2_225	292_3_1	1113_6_1
2442_6_31	1095_3_416	1314_5_1	1326_6_288	342_6_2305	48_6_364	667_35_527	814_6_208	45_6_118	789_6_95	244_6_535	1409_6_226	1362_6_1087	4_35_94	401_6_63	1745_56_94	887_6_1	119_2_230	292_3_1	1113_6_1
2442_6_21	1095_3_434	1314_5_3	1326_6_291	342_6_2301	48_6_372	667_35_525	814_6_231	45_6_120	789_6_82	244_6_529	1409_6_208	1362_6_1107	4_35_74	401_6_54	1745_56_87	887_6_1	119_2_229	292_3_1	1113_6_1
2442_6_22	1095_3_409	1314_5_4	1326_6_299	342_6_2345	48_6_358	667_35_506	814_6_212	45_6_121	789_6_80	244_6_567	1409_6_228	1362_6_1115	4_35_62	401_6_49	1745_56_82	887_6_1	119_2_223	292_3_1	1113_6_1
2442_6_23	1095_3_385	1314_5_4	1326_6_334	342_6_2338	48_6_347	667_35_479	814_6_231	45_6_123	789_6_90	244_6_592	1409_6_223	1362_6_1106	4_35_51	401_6_53	1745_56_85	887_6_1	119_2_234	292_3_1	1113_6_1
2442_6_23	1095_3_350	1314_5_5	1326_6_321	342_6_2333	48_6_346	667_35_498	814_6_227	45_6_125	789_6_100	244_6_570	1409_6_238	1362_6_1122	4_35_36	401_6_50	1745_56_93	887_6_1	119_2_245	292_3_1	1113_6_1
2442_6_24	1095_3_342	1314_5_6	1326_6_320	342_6_2364	48_6_365	667_35_486	814_6_231	45_6_131	789_6_79	244_6_583	1409_6_220	1362_6_1138	4_35_30	401_6_46	1745_56_89	887_6_1	119_2_228	292_3_1	1113_6_1
2442_6_24	1095_3_330	1314_5_9	1326_6_307	342_6_2384	48_6_385	667_35_442	814_6_222	45_6_124	789_6_77	244_6_586	1409_6_213	1362_6_1172	4_35_18	401_6_56	1745_56_106	887_6_1	119_2_243	292_3_1	1113_6_1
2442_6_20	1095_3_299	1314_5_11	1326_6_320	342_6_2397	48_6_392	667_35_387	814_6_249	45_6_123	789_6_71	244_6_593	1409_6_198	1362_6_1219	4_35_26	401_6_57	1745_56_100	887_6_1	119_2_241	292_3_1	1113_6_1
2442_6_22	1095_3_305	1314_5_13	1326_6_307	342_6_2390	48_6_426	667_35_414	814_6_243	45_6_123	789_6_69	244_6_584	1409_6_181	1362_6_1226	4_35_26	401_6_53	1745_56_96	887_6_1	119_2_246	292_3_1	1113_6_1
2442_6_22	1095_3_310	1314_5_18	1326_6_304	342_6_2421	48_6_407	667_35_373	814_6_250	45_6_124	789_6_68	244_6_608	1409_6_184	1362_6_1211	4_35_31	401_6_59	1745_56_92	887_6_1	119_2_242	292_3_1	1113_6_1
2442_6_20	1095_3_321	1314_5_18	1326_6_303	342_6_2438	48_6_385	667_35_374	814_6_227	45_6_120	789_6_66	244_6_617	1409_6_162	1362_6_1229	4_35_48	401_6_52	1745_56_93	887_6_1	119_2_249	292_3_1	1113_6_1
2442_6_17	1095_3_351	1314_5_18	1326_6_288	342_6_2496	48_6_342	667_35_381	814_6_217	45_6_119	789_6_54	244_6_597	1409_6_174	1362_6_1219	4_35_86	401_6_43	1745_56_100	887_6_1	119_2_231	292_3_1	1113_6_1
2442_6_13	1095_3_378	1314_5_9	1326_6_286	342_6_2516	48_6_331	667_35_375	814_6_223	45_6_115	789_6_48	244_6_596	1409_6_163	1362_6_1177	4_35_112	401_6_42	1745_56_104	887_6_1	119_2_252	292_3_1	1113_6_1
2442_6_13	1095_3_350	1314_5_10	1326_6_294	342_6_2576	48_6_334	667_35_395	814_6_199	45_6_111	789_6_44	244_6_564	1409_6_177	1362_6_1170	4_35_119	401_6_44	1745_56_86	887_6_1	119_2_255	292_3_1	1113_6_1
2442_6_11	1095_3_339	1314_5_13	1326_6_263	342_6_2627	48_6_323	667_35_432	814_6_186	45_6_113	789_6_46	244_6_553	1409_6_154	1362_6_1138	4_35_108	401_6_51	1745_56_91	887_6_1	119_2_266	292_3_1	1113_6_1
2442_6_8	1095_3_348	1314_5_16	1326_6_286	342_6_2628	48_6_300	667_35_453	814_6_190	45_6_114	789_6_59	244_6_542	1409_6_142	1362_6_1123	4_35_94	401_6_57	1745_56_82	887_6_1	119_2_262	292_3_1	1113_6_1
2442_6_9	1095_3_332	1314_5_21	1326_6_278	342_6_2582	48_6_310	667_35_523	814_6_162	45_6_131	789_6_70	244_6_562	1409_6_170	1362_6_1051	4_35_84	401_6_49	1745_56_79	887_6_1	119_2_277	292_3_1	1113_6_1
2442_6_7	1095_3_305	1314_5_27	1326_6_274	342_6_2650	48_6_322	667_35_535	814_6_173	45_6_112	789_6_66	244_6_568	1409_6_155	1362_6_1039	4_35_76	401_6_50	1745_56_66	887_6_1	119_2_243	292_3_1	1113_6_1
2442_6_13	1095_3_302	1314_5_26	1326_6_244	342_6_2678	48_6_326	667_35_542	814_6_167	45_6_126	789_6_69	244_6_569	1409_6_157	1362_6_1020	4_35_66	401_6_55	1745_56_73	887_6_1	119_2_259	292_3_1	1113_6_1
2442_6_10	1095_3_304	1314_5_28	1326_6_237	342_6_2677	48_6_330	667_35_580	814_6_158	45_6_109	789_6_81	244_6_562	1409_6_154	1362_6_1027	4_35_56	401_6_58	1745_56_54	887_6_1	119_2_256	292_3_1	1113_6_1
2442_6_9	1095_3_262	1314_5_19	1326_6_190	342_6_2697	48_6_322	667_35_659	814_6_161	45_6_99	789_6_77	244_6_606	1409_6_139	1362_6_981	4_35_56	401_6_53	1745_56_73	887_6_1	119_2_264	292_3_1	1113_6_1
2442_6_13	1095_3_248	1314_5_23	1326_6_203	342_6_2702	48_6_320	667_35_688	814_6_178	45_6_98	789_6_75	244_6_584	1409_6_143	1362_6_973	4_35_58	401_6_57	1745_56_54	887_6_1	119_2_260	292_3_1	1113_6_1
2442_6_12	1095_3_242	1314_5_25	1326_6_197	342_6_2735	48_6_333	667_35_600	814_6_181	45_6_99	789_6_95	244_6_627	1409_6_158	1362_6_945	4_35_53	401_6_56	1745_56_66	887_6_1	119_2_262	292_3_1	1113_6_1
2442_6_16	1095_3_217	1314_5_29	1326_6_198	342_6_2784	48_6_329	667_35_522	814_6_173	45_6_102	789_6_89	244_6_621	1409_6_143	1362_6_999	4_35_62	401_6_59	1745_56_51	887_6_1	119_2_268	292_3_1	1113_6_1
2442_6_22	1095_3_203	1314_5_34	1326_6_203	342_6_2774	48_6_354	667_35_461	814_6_163	45_6_94	789_6_95	244_6_635	1409_6_145	1362_6_1040	4_35_51	401_6_57	1745_56_64	887_6_1	119_2_274	292_3_1	1113_6_1
2442_6_15	1095_3_200	1314_5_37	1326_6_213	342_6_2849	48_6_340	667_35_451	814_6_170	45_6_82	789_6_84	244_6_624	1409_6_120	1362_6_1080	4_35_46	401_6_55	1745_56_67	887_6_1	119_2_258	292_3_1	1113_6_1
2442_6_11	1095_3_220	1314_5_34	1326_6_216	342_6_2807	48_6_340	667_35_461	814_6_157	45_6_90	789_6_97	244_6_627	1409_6_139	1362_6_1087	4_35_41	401_6_61	1745_56_63	887_6_1	119_2_258	292_3_1	1113_6_1
2442_6_13	1095_3_230	1314_5_30	1326_6_223	342_6_2844	48_6_360	667_35_418	814_6_168	45_6_88	789_6_81	244_6_610	1409_6_125	1362_6_1132	4_35_47	401_6_56	1745_56_59	887_6_1	119_2_242	292_3_1	1113_6_1
2442_6_14	1095_3_223	1314_5_35	1326_6_219	342_6_2834	48_6_363	667_35_422	814_6_163	45_6_92	789_6_76	244_6_606	1409_6_144	1362_6_1132	4_35_50	401_6_66	1745_56_68	887_6_1	119_2_229	292_3_1	1113_6_1
2442_6_16	1095_3_214	1314_5_40	1326_6_213	342_6_2909	48_6_358	667_35_431	814_6_172	45_6_83	789_6_94	244_6_588	1409_6_146	1362_6_1094	4_35_46	401_6_50	1745_56_68	887_6_1	119_2_225	292_3_1	1113_6_1
2442_6_12	1095_3_223	1314_5_45	1326_6_206	342_6_2937	48_6_361	667_35_445	814_6_159	45_6_84	789_6_87	244_6_565	1409_6_143	1362_6_1106	4_35_49	401_6_38	1745_56_79	887_6_1	119_2_208	292_3_1	1113_6_1
2442_6_10	1095_3_215	1314_5_41	1326_6_215	342_6_2928	48_6_348	667_35_452	814_6_130	45_6_93	789_6_94	244_6_593	1409_6_145	1362_6_1107	4_35_52	401_6_36	1745_56_65	887_6_1	119_2_225	292_3_1	1113_6_1
2442_6_10	1095_3_230	1314_5_42	1326_6_213	342_6_2932	48_6_354	667_35_484	814_6_126	45_6_98	789_6_78	244_6_574	1409_6_154	1362_6_1090	4_35_50	401_6_33	1745_56_71	887_6_1	119_2_212	292_3_1	1113_6_1
2442_6_15	1095_3_224	1314_5_37	1326_6_185	342_6_2976	48_6_362	667_35_502	814_6_117	45_6_106	789_6_77	244_6_585	1409_6_146	1362_6_1090	4_35_39	401_6_30	1745_56_78	887_6_1	119_2_193	292_3_1	1113_6_1
2442_6_22	1095_3_215	1314_5_41	1326_6_184	342_6_2984	48_6_394	667_35_519	814_6_118	45_6_117	789_6_61	244_6_533	1409_6_110	1362_6_1120	4_35_33	401_6_34	1745_56_76	887_6_1	119_2_189	292_3_1	1113_6_1
2442_6_22	1095_3_219	1314_5_44	1326_6_172	342_6_2991	48_6_403	667_35_567	814_6_109	45_6_126	789_6_58	244_6_551	1409_6_108	1362_6_1097	4_35_27	401_6_37	1745_56_59	887_6_1	119_2_168	292_3_1	1113_6_1
2442_6_23	1095_3_243	1314_5_43	1326_6_197	342_6_2890	48_6_402	667_35_596	814_6_121	45_6_120	789_6_47	244_6_569	1409_6_99	1362_6_1090	4_35_22	401_6_37	1745_56_65	887_6_1	119_2_175	292_3_1	1113_6_1
2442_6_13	1095_3_231	1314_5_39	1326_6_169	342_6_2976	48_6_402	667_35_605	814_6_112	45_6_104	789_6_45	244_6_583	1409_6_86	1362_6_1069	4_35_14	401_6_31	1745_56_76	887_6_1	119_2_174	292_3_1	1113_6_1
2442_6_15	1095_3_222	1314_5_36	1326_6_186	342_6_2955	48_6_386	667_35_576	814_6_116	45_6_118	789_6_53	244_6_614	1409_6_78	1362_6_1076	4_35_14	401_6_40	1745_56_66	887_6_1	119_2_166	292_3_1	1113_6_1
2442_6_9	1095_3_202	1314_5_38	1326_6_164	342_6_3016	48_6_391	667_35_584	814_6_110	45_6_112	789_6_63	244_6_606	1409_6_65	1362_6_1093	4_35_11	401_6_45	1745_56_55	887_6_1	119_2_149	292_3_1	1113_6_1
2442_6_11	1095_3_206	1314_5_40	1326_6_180	342_6_2979	48_6_395	667_35_579	814_6_119	45_6_117	789_6_73	244_6_563	1409_6_58	1362_6_1129	4_35_8	401_6_59	1745_56_47	887_6_1	119_2_134	292_3_1	1113_6_1
2442_6_5	1095_3_175	1314_5_36	1326_6_164	342_6_2967	48_6_390	667_35_639	814_6_119	45_6_123	789_6_68	244_6_541	1409_6_62	1362_6_1158	4_35_8	401_6_50	1745_56_43	887_6_1	119_2_148	292_3_1	1113_6_1
2442_6_6	1095_3_179	1314_5_31	1326_6_154	342_6_2956	48_6_405	667_35_667	814_6_142	45_6_135	789_6_87	244_6_532	1409_6_40	1362_6_1111	4_35_12	401_6_65	1745_56_45	887_6_1	119_2_143	292_3_1	1113_6_1
2442_6_3	1095_3_207	1314_5_31	1326_6_144	342_6_2940	48_6_402	667_35_754	814_6_125	45_6_137	789_6_81	244_6_533	1409_6_41	1362_6_1069	4_35_8	401_6_59	1745_56_46	887_6_1	119_2_147	292_3_1	1113_6_1
2442_6_3	1095_3_247	1314_5_29	1326_6_168	342_6_2876	48_6_380	667_35_835	814_6_133	45_6_141	789_6_97	244_6_510	1409_6_31	1362_6_1030	4_35_3	401_6_67	1745_56_44	887_6_1	119_2_153	292_3_1	1113_6_1
2442_6_4	1095_3_270	1314_5_24	1326_6_150	342_6_2880	48_6_390	667_35_846	814_6_112	45_6_136	789_6_108	244_6_477	1409_6_47	1362_6_1019	4_35_5	401_6_72	1745_56_54	887_6_1	119_2_143	292_3_1	1113_6_1
2442_6_5	1095_3_254	1314_5_28	1326_6_167	342_6_2887	48_6_386	667_35_881	814_6_123	45_6_128	789_6_118	244_6_461	1409_6_37	1362_6_1026	4_35_6	401_6_63	1745_56_46	887_6_1	119_2_110	292_3_1	1113_6_1
2442_6_6	1095_3_241	1314_5_24	1326_6_161	342_6_2907	48_6_378	667_35_841	814_6_120	45_6_130	789_6_130	244_6_462	1409_6_43	1362_6_1043	4_35_6	401_6_65	1745_56_55	887_6_1	119_2_103	292_3_1	1113_6_1
2442_6_9	1095_3_222	1314_5_30	1326_6_178	342_6_2979	48_6_344	667_35_765	814_6_134	45_6_111	789_6_123	244_6_466	1409_6_35	1362_6_1038	4_35_4	401_6_60	1745_56_58	887_6_1	119_2_115	292_3_1	1113_6_1
2442_6_12	1095_3_191	1314_5_31	1326_6_176	342_6_2995	48_6_339	667_35_690	814_6_110	45_6_118	789_6_129	244_6_442	1409_6_48	1362_6_1096	4_35_7	401_6_54	1745_56_73	887_6_1	119_2_133	292_3_1	1113_6_1
2442_6_15	1095_3_177	1314_5_31	1326_6_196	342_6_3030	48_6_341	667_35_685	814_6_101	45_6_101	789_6_138	244_6_432	1409_6_44	1362_6_1110	4_35_7	401_6_55	1745_56_64	887_6_1	119_2_127	292_3_1	1113_6_1
2442_6_21	1095_3_198	1314_5_33	1326_6_199	342_6_2996	48_6_346	667_35_699	814_6_105	45_6_108	789_6_115	244_6_432	1409_6_45	1362_6_1130	4_35_7	401_6_55	1745_56_72	887_6_1	119_2_117	292_3_1	1113_6_1
2442_6_25	1095_3_216	1314_5_37	1326_6_211	342_6_3027	48_6_355	667_35_627	814_6_99	45_6_117	789_6_125	244_6_468	1409_6_35	1362_6_1113	4_35_7	401_6_47	1745_56_66	887_6_1	119_2_114	292_3_1	1113_6_1
2442_6_24	1095_3_242	1314_5_34	1326_6_193	342_6_3061	48_6_350	667_35_607	814_6_92	45_6_123	789_6_133	244_6_448	1409_6_46	1362_6_1123	4_35_8	401_6_51	1745_56_67	887_6_1	119_2_106	292_3_1	1113_6_1
2442_6_27	1095_3_263	1314_5_40	1326_6_195	342_6_3111	48_6_355	667_35_549	814_6_94	45_6_122	789_6_129	244_6_462	1409_6_38	1362_6_1093	4_35_5	401_6_63	1745_56_64	887_6_1	119_2_107	292_3_1	1113_6_1
2442_6_21	1095_3_271	1314_5_37	1326_6_167	342_6_3104	48_6_361	667_35_554	814_6_112	45_6_112	789_6_140	244_6_474	1409_6_42	1362_6_1089	4_35_4	401_6_61	1745_56_72	887_6_1	119_2_110	292_3_1	1113_6_1
2442_6_26	1095_3_270	1314_5_38	1326_6_168	342_6_3131	48_6_363	667_35_558	814_6_114	45_6_111	789_6_138	244_6_465	1409_6_35	1362_6_1060	4_35_4	401_6_54	1745_56_62	887_6_1	119_2_115	292_3_1	1113_6_1
2442_6_23	1095_3_280	1314_5_43	1326_6_155	342_6_3133	48_6_357	667_35_614	814_6_102	45_6_98	789_6_127	244_6_439	1409_6_29	1362_6_1095	4_35_2	401_6_54	1745_56_58	887_6_1	119_2_109	292_3_1	1113_6_1
2442_6_16	1095_3_269	1314_5_47	1326_6_164	342_6_3067	48_6_344	667_35_707	814_6_94	45_6_99	789_6_132	244_6_480	1409_6_36	1362_6_1064	401_6_45	1745_56_50	887_6_1	119_2_109	292_3_1	1113_6_1
2442_6_15	1095_3_248	1314_5_46	1326_6_174	342_6_3029	48_6_330	667_35_783	814_6_97	45_6_96	789_6_130	244_6_482	1409_6_41	1362_6_1079	401_6_44	1745_56_33	887_6_1	119_2_98	292_3_1	1113_6_1
2442_6_17	1095_3_223	1314_5_42	1326_6_166	342_6_3030	48_6_334	667_35_794	814_6_114	45_6_115	789_6_128	244_6_498	1409_6_36	1362_6_1075	401_6_33	1745_56_34	887_6_1	119_2_84	292_3_1	1113_6_1
2442_6_12	1095_3_216	1314_5_38	1326_6_163	342_6_3041	48_6_341	667_35_807	814_6_123	45_6_107	789_6_132	244_6_452	1409_6_37	1362_6_1085	401_6_30	1745_56_32	887_6_1	119_2_85	292_3_1	1113_6_1
2442_6_10	1095_3_248	1314_5_41	1326_6_149	342_6_3051	48_6_325	667_35_806	814_6_123	45_6_113	789_6_120	244_6_478	1409_6_32	1362_6_1070	401_6_35	1745_56_33	887_6_1	119_2_62	292_3_1	1113_6_1
2442_6_12	1095_3_235	1314_5_40	1326_6_167	342_6_3076	48_6_333	667_35_787	814_6_123	45_6_102	789_6_126	244_6_458	1409_6_26	1362_6_1076	401_6_39	1745_56_27	887_6_1	119_2_55	292_3_1	1113_6_1
2442_6_13	1095_3_255	1314_5_46	1326_6_172	342_6_3041	48_6_360	667_35_740	814_6_139	45_6_105	789_6_119	244_6_453	1409_6_41	1362_6_1062	401_6_41	1745_56_36	887_6_1	119_2_62	292_3_1	1113_6_1
2442_6_12	1095_3_240	1314_5_47	1326_6_180	342_6_3057	48_6_351	667_35_747	814_6_131	45_6_104	789_6_134	244_6_418	1409_6_37	1362_6_1086	401_6_37	1745_56_29	887_6_1	119_2_49	292_3_1	1113_6_1
2442_6_9	1095_3_211	1314_5_45	1326_6_178	342_6_3143	48_6_339	667_35_700	814_6_150	45_6_106	789_6_123	244_6_442	1409_6_35	1362_6_1077	401_6_40	1745_56_29	887_6_1	119_2_41	292_3_1	1113_6_1
2442_6_9	1095_3_190	1314_5_47	1326_6_173	342_6_3205	48_6_330	667_35_622	814_6_159	45_6_107	789_6_125	244_6_435	1409_6_35	1362_6_1099	401_6_41	1745_56_33	887_6_1	119_2_49	292_3_1	1113_6_1
2442_6_8	1095_3_174	1314_5_42	1326_6_154	342_6_3261	48_6_333	667_35_622	814_6_152	45_6_118	789_6_119	244_6_450	1409_6_30	1362_6_1092	401_6_47	1745_56_37	887_6_1	119_2_46	292_3_1	1113_6_1
2442_6_7	1095_3_168	1314_5_40	1326_6_159	342_6_3247	48_6_312	667_35_634	814_6_157	45_6_133	789_6_130	244_6_452	1409_6_26	1362_6_1138	401_6_39	1745_56_30	887_6_1	119_2_44	292_3_1	1113_6_1
2442_6_7	1095_3_182	1314_5_37	1326_6_161	342_6_3261	48_6_316	667_35_619	814_6_134	45_6_136	789_6_126	244_6_440	1409_6_34	1362_6_1162	401_6_46	1745_56_27	887_6_1	119_2_46	292_3_1	1113_6_1
2442_6_8	1095_3_205	1314_5_31	1326_6_168	342_6_3205	48_6_325	667_35_679	814_6_112	45_6_141	789_6_128	244_6_430	1409_6_25	1362_6_1149	401_6_50	1745_56_32	887_6_1	119_2_46	292_3_1	1113_6_1
2442_6_6	1095_3_201	1314_5_34	1326_6_172	342_6_3165	48_6_349	667_35_643	814_6_99	45_6_156	789_6_124	244_6_454	1409_6_24	1362_6_1187	401_6_54	1745_56_27	887_6_1	119_2_39	292_3_1	1113_6_1
2442_6_8	1095_3_197	1314_5_32	1326_6_176	342_6_3159	48_6_363	667_35_636	814_6_85	45_6_159	789_6_124	244_6_436	1409_6_17	1362_6_1200	401_6_58	1745_56_34	887_6_1	119_2_40	292_3_1	1113_6_1
2442_6_5	1095_3_195	1314_5_37	1326_6_171	342_6_3125	48_6_387	667_35_596	814_6_77	45_6_158	789_6_114	244_6_450	1409_6_22	1362_6_1231	401_6_67	1745_56_30	887_6_1	119_2_47	292_3_1	1113_6_1
2442_6_5	1095_3_199	1314_5_33	1326_6_190	342_6_3116	48_6_373	667_35_599	814_6_71	45_6_151	789_6_122	244_6_460	1409_6_28	1362_6_1235	401_6_64	1745_56_39	887_6_1	119_2_33	292_3_1	1113_6_1
2442_6_2	1095_3_160	1314_5_32	1326_6_208	342_6_3095	48_6_402	667_35_585	814_6_92	45_6_157	789_6_106	244_6_457	1409_6_30	1362_6_1254	401_6_60	1745_56_31	887_6_1	119_2_45	292_3_1	1113_6_1
2442_6_2	1095_3_208	1314_5_32	1326_6_230	342_6_3102	48_6_414	667_35_597	814_6_82	45_6_133	789_6_103	244_6_399	1409_6_32	1362_6_1260	401_6_55	1745_56_30	887_6_1	119_2_40	292_3_1	1113_6_1
1095_3_266	1314_5_38	1326_6_214	342_6_3055	48_6_410	667_35_621	814_6_69	45_6_154	789_6_105	244_6_435	1409_6_33	1362_6_1228	401_6_45	1745_56_18	887_6_1	119_2_36	292_3_1
1095_3_281	1314_5_32	1326_6_241	342_6_3110	48_6_386	667_35_615	814_6_69	45_6_118	789_6_90	244_6_418	1409_6_29	1362_6_1223	401_6_58	1745_56_20	887_6_1	119_2_39	292_3_1
1095_3_268	1314_5_40	1326_6_222	342_6_3085	48_6_389	667_35_608	814_6_63	45_6_122	789_6_89	244_6_435	1409_6_40	1362_6_1235	401_6_63	1745_56_17	887_6_1	119_2_55	292_3_1
1095_3_290	1314_5_36	1326_6_219	342_6_3100	48_6_369	667_35_622	814_6_65	45_6_124	789_6_85	244_6_444	1409_6_31	1362_6_1224	401_6_63	1745_56_14	887_6_1	119_2_50	292_3_1
1095_3_279	1314_5_38	1326_6_196	342_6_3027	48_6_372	667_35_642	814_6_74	45_6_135	789_6_90	244_6_463	1409_6_35	1362_6_1235	401_6_70	1745_56_16	887_6_1	119_2_48	292_3_1
1095_3_257	1314_5_32	1326_6_202	342_6_3043	48_6_362	667_35_669	814_6_69	45_6_121	789_6_88	244_6_447	1409_6_24	1362_6_1259	401_6_74	1745_56_11	887_6_1	119_2_46	292_3_1
1095_3_233	1314_5_36	1326_6_192	342_6_3058	48_6_365	667_35_636	814_6_60	45_6_133	789_6_92	244_6_462	1409_6_35	1362_6_1259	401_6_77	1745_56_15	887_6_1	119_2_54	292_3_1
1095_3_260	1314_5_31	1326_6_184	342_6_3042	48_6_358	667_35_660	814_6_69	45_6_136	789_6_92	244_6_432	1409_6_23	1362_6_1271	401_6_74	1745_56_9	887_6_1	119_2_56	292_3_1
1095_3_268	1314_5_32	1326_6_190	342_6_3005	48_6_357	667_35_691	814_6_76	45_6_146	789_6_86	244_6_442	1409_6_26	1362_6_1261	401_6_76	1745_56_11	887_6_1	119_2_45	292_3_1
1095_3_268	1314_5_36	1326_6_178	342_6_3020	48_6_342	667_35_727	814_6_67	45_6_143	789_6_82	244_6_416	1409_6_24	1362_6_1245	401_6_85	1745_56_15	887_6_1	119_2_50	292_3_1
1095_3_263	1314_5_29	1326_6_167	342_6_3094	48_6_352	667_35_682	814_6_57	45_6_144	789_6_84	244_6_395	1409_6_29	1362_6_1272	401_6_81	1745_56_22	887_6_1	119_2_41	292_3_1
1095_3_270	1314_5_27	1326_6_176	342_6_3132	48_6_356	667_35_658	814_6_69	45_6_123	789_6_82	244_6_395	1409_6_21	1362_6_1238	401_6_95	1745_56_22	887_6_1	119_2_39	292_3_1
1095_3_291	1314_5_27	1326_6_166	342_6_3120	48_6_372	667_35_663	814_6_69	45_6_135	789_6_85	244_6_406	1409_6_22	1362_6_1202	401_6_83	1745_56_27	887_6_1	119_2_36	292_3_1
1095_3_243	1314_5_34	1326_6_162	342_6_3186	48_6_360	667_35_672	814_6_61	45_6_128	789_6_71	244_6_420	1409_6_14	1362_6_1191	401_6_84	1745_56_22	887_6_1	119_2_36	292_3_1
1095_3_226	1314_5_44	1326_6_169	342_6_3193	48_6_389	667_35_704	814_6_71	45_6_118	789_6_64	244_6_446	1409_6_13	1362_6_1154	401_6_75	1745_56_22	887_6_1	119_2_32	292_3_1
1095_3_217	1314_5_43	1326_6_164	342_6_3248	48_6_408	667_35_664	814_6_82	45_6_103	789_6_67	244_6_441	1409_6_11	1362_6_1140	401_6_71	1745_56_18	887_6_1	119_2_29	292_3_1
1095_3_213	1314_5_54	1326_6_163	342_6_3326	48_6_372	667_35_612	814_6_82	45_6_111	789_6_55	244_6_446	1409_6_12	1362_6_1129	401_6_77	1745_56_23	887_6_1	119_2_25	292_3_1
1095_3_223	1314_5_45	1326_6_168	342_6_3320	48_6_387	667_35_614	814_6_89	45_6_105	789_6_60	244_6_464	1409_6_17	1362_6_1093	401_6_72	1745_56_21	887_6_1	119_2_36	292_3_1
1095_3_214	1314_5_49	1326_6_178	342_6_3293	48_6_405	667_35_605	814_6_88	45_6_96	789_6_66	244_6_455	1409_6_19	1362_6_1127	401_6_67	1745_56_30	887_6_1	119_2_35	292_3_1
1095_3_199	1314_5_49	1326_6_185	342_6_3278	48_6_431	667_35_590	814_6_99	45_6_97	789_6_62	244_6_453	1409_6_17	1362_6_1144	401_6_51	1745_56_25	887_6_1	119_2_45	292_3_1
1095_3_187	1314_5_50	1326_6_197	342_6_3285	48_6_438	667_35_576	814_6_96	45_6_96	789_6_54	244_6_469	1409_6_20	1362_6_1131	401_6_52	1745_56_27	887_6_1	119_2_30	292_3_1
1095_3_210	1314_5_55	1326_6_216	342_6_3224	48_6_452	667_35_571	814_6_105	45_6_105	789_6_43	244_6_483	1409_6_22	1362_6_1113	401_6_50	1745_56_25	887_6_1	119_2_37	292_3_1
1095_3_215	1314_5_59	1326_6_213	342_6_3216	48_6_444	667_35_585	814_6_92	45_6_116	789_6_41	244_6_463	1409_6_21	1362_6_1148	401_6_53	1745_56_36	887_6_1	119_2_23	292_3_1
1095_3_228	1314_5_46	1326_6_192	342_6_3162	48_6_455	667_35_576	814_6_98	45_6_128	789_6_42	244_6_483	1409_6_25	1362_6_1174	401_6_64	1745_56_33	887_6_1	119_2_20	292_3_1
1095_3_214	1314_5_43	1326_6_186	342_6_3134	48_6_440	667_35_599	814_6_93	45_6_137	789_6_53	244_6_502	1409_6_27	1362_6_1174	401_6_58	1745_56_35	887_6_1	119_2_14	292_3_1
1095_3_256	1314_5_44	1326_6_170	342_6_3034	48_6_443	667_35_665	814_6_103	45_6_136	789_6_53	244_6_524	1409_6_24	1362_6_1157	401_6_68	1745_56_38	887_6_1	119_2_10	292_3_1
1095_3_282	1314_5_43	1326_6_167	342_6_2984	48_6_421	667_35_732	814_6_114	45_6_135	789_6_44	244_6_544	1409_6_22	1362_6_1147	401_6_60	1745_56_36	887_6_1	119_2_10	292_3_1
1095_3_277	1314_5_37	1326_6_168	342_6_2951	48_6_420	667_35_771	814_6_128	45_6_123	789_6_50	244_6_527	1409_6_28	1362_6_1153	401_6_60	1745_56_31	887_6_1	119_2_16	292_3_1
1095_3_272	1314_5_52	1326_6_165	342_6_2920	48_6_419	667_35_780	814_6_129	45_6_109	789_6_53	244_6_508	1409_6_14	1362_6_1229	401_6_43	1745_56_29	887_6_1	119_2_9	292_3_1
1095_3_259	1314_5_48	1326_6_174	342_6_2853	48_6_411	667_35_773	814_6_138	45_6_103	789_6_53	244_6_561	1409_6_17	1362_6_1239	401_6_35	1745_56_35	887_6_1	119_2_9	292_3_1
1095_3_252	1314_5_38	1326_6_181	342_6_2865	48_6_415	667_35_787	814_6_137	45_6_89	789_6_46	244_6_536	1409_6_10	1362_6_1254	401_6_28	1745_56_32	887_6_1	119_2_6	292_3_1
1095_3_228	1314_5_41	1326_6_181	342_6_2812	48_6_393	667_35_884	814_6_134	45_6_73	789_6_32	244_6_529	1409_6_8	1362_6_1283	401_6_29	1745_56_40	887_6_1	119_2_6	292_3_1
1095_3_237	1314_5_35	1326_6_181	342_6_2814	48_6_399	667_35_924	814_6_134	45_6_71	789_6_38	244_6_536	1409_6_4	1362_6_1231	401_6_31	1745_56_44	887_6_1	119_2_6	292_3_1
1095_3_245	1314_5_48	1326_6_202	342_6_2832	48_6_397	667_35_877	814_6_125	45_6_76	789_6_37	244_6_546	1409_6_2	1362_6_1238	401_6_24	1745_56_37	887_6_1	119_2_5	292_3_1
1095_3_233	1314_5_49	1326_6_197	342_6_2815	48_6_379	667_35_878	814_6_143	45_6_72	789_6_40	244_6_555	1409_6_2	1362_6_1246	401_6_23	1745_56_42	887_6_1	119_2_6	292_3_1
1095_3_247	1314_5_42	1326_6_191	342_6_2882	48_6_400	667_35_790	814_6_155	45_6_82	789_6_38	244_6_531	1409_6_5	1362_6_1249	401_6_14	1745_56_38	887_6_1	119_2_3	292_3_1
1095_3_227	1314_5_48	1326_6_211	342_6_2953	48_6_403	667_35_700	814_6_152	45_6_82	789_6_45	244_6_522	1409_6_5	1362_6_1241	401_6_18	1745_56_42	887_6_1	119_2_3	292_3_1
1095_3_238	1314_5_54	1326_6_224	342_6_2924	48_6_444	667_35_628	814_6_168	45_6_80	789_6_41	244_6_505	1409_6_4	1362_6_1284	401_6_17	1745_56_42	887_6_1	119_2_1	292_3_1
1095_3_280	1314_5_53	1326_6_247	342_6_2955	48_6_407	667_35_599	292_3_1	45_6_73	789_6_37	244_6_527	1409_6_3	1362_6_1282	401_6_20	1745_56_47	887_6_1	814_6_166
1095_3_278	1314_5_58	1326_6_243	342_6_2977	48_6_421	667_35_564	292_3_1	45_6_71	789_6_32	244_6_499	1409_6_5	1362_6_1295	401_6_22	1745_56_53	887_6_1	814_6_183
1095_3_246	1314_5_55	1326_6_255	342_6_3004	48_6_430	667_35_568	292_3_1	45_6_74	789_6_32	244_6_491	1409_6_7	1362_6_1305	401_6_15	1745_56_55	887_6_1	814_6_174
1095_3_224	1314_5_51	1326_6_238	342_6_2934	48_6_428	667_35_597	292_3_1	45_6_85	789_6_36	244_6_510	1409_6_9	1362_6_1353	401_6_14	1745_56_51	887_6_1	814_6_191
1095_3_223	1314_5_59	1326_6_238	342_6_2917	48_6_459	667_35_591	292_3_1	45_6_81	789_6_34	244_6_527	1409_6_5	1362_6_1338	401_6_12	1745_56_61	887_6_1	814_6_175
1095_3_227	1314_5_65	1326_6_216	342_6_2983	48_6_467	667_35_598	292_3_1	45_6_88	789_6_32	244_6_493	1409_6_7	1362_6_1316	401_6_11	1745_56_50	887_6_1	814_6_176
1095_3_230	1314_5_69	1326_6_205	342_6_3030	48_6_446	667_35_608	292_3_1	45_6_81	789_6_36	244_6_530	1409_6_10	1362_6_1264	401_6_8	1745_56_31	887_6_1	814_6_175
1095_3_232	1314_5_74	1326_6_209	342_6_3032	48_6_434	667_35_570	292_3_1	45_6_102	789_6_36	244_6_532	1409_6_11	1362_6_1266	401_6_10	1745_56_27	887_6_1	814_6_186
1095_3_257	1314_5_70	1326_6_212	342_6_3106	48_6_426	667_35_539	292_3_1	45_6_107	789_6_30	244_6_512	1409_6_12	1362_6_1234	401_6_10	1745_56_26	887_6_1	814_6_183
1095_3_290	1314_5_73	1326_6_213	342_6_3092	48_6_417	667_35_529	292_3_1	45_6_103	789_6_34	244_6_497	1409_6_10	1362_6_1236	401_6_11	1745_56_30	887_6_1	814_6_182
1095_3_312	1314_5_84	1326_6_205	342_6_3119	48_6_394	667_35_509	292_3_1	45_6_111	789_6_41	244_6_508	1409_6_9	1362_6_1213	401_6_11	1745_56_37	887_6_1	814_6_180
1095_3_305	1314_5_77	1326_6_182	342_6_3130	48_6_377	667_35_530	292_3_1	45_6_124	789_6_39	244_6_541	1409_6_14	1362_6_1228	401_6_8	1745_56_27	887_6_1	814_6_159
1095_3_282	1314_5_83	1326_6_178	342_6_3234	48_6_385	667_35_495	292_3_1	45_6_113	789_6_42	244_6_545	1409_6_14	1362_6_1185	401_6_10	1745_56_18	887_6_1	814_6_150
1095_3_288	1314_5_97	1326_6_188	342_6_3157	48_6_385	667_35_501	292_3_1	45_6_107	789_6_39	244_6_551	1409_6_17	1362_6_1206	401_6_11	1745_56_11	887_6_1	814_6_149
1095_3_296	1314_5_107	1326_6_165	342_6_3234	48_6_399	667_35_479	292_3_1	45_6_87	789_6_41	244_6_528	1409_6_22	1362_6_1185	401_6_9	1745_56_10	887_6_1	814_6_144
1095_3_331	1314_5_109	1326_6_172	342_6_3206	48_6_359	667_35_475	292_3_1	45_6_88	789_6_42	244_6_495	1409_6_32	1362_6_1200	401_6_6	1745_56_13	887_6_1	814_6_174
1095_3_360	1314_5_90	1326_6_167	342_6_3207	48_6_401	667_35_500	292_3_1	45_6_86	789_6_48	244_6_485	1409_6_23	1362_6_1181	401_6_7	1745_56_12	887_6_1	814_6_160
1095_3_348	1314_5_97	1326_6_171	342_6_3213	48_6_394	667_35_521	292_3_1	45_6_99	789_6_55	244_6_483	1409_6_15	1362_6_1164	401_6_4	1745_56_11	887_6_1	814_6_159
1095_3_360	1314_5_115	1326_6_183	342_6_3187	48_6_417	667_35_498	292_3_1	45_6_89	789_6_69	244_6_485	1409_6_7	1362_6_1147	401_6_4	1745_56_11	887_6_1	814_6_129
1095_3_314	1314_5_101	1326_6_207	342_6_3211	48_6_405	667_35_534	292_3_1	45_6_92	789_6_64	244_6_489	1409_6_9	1362_6_1124	401_6_3	1745_56_6	887_6_1	814_6_141
1095_3_290	1314_5_127	1326_6_199	342_6_3222	48_6_419	667_35_575	292_3_1	45_6_90	789_6_53	244_6_455	1409_6_11	1362_6_1124	401_6_2	1745_56_9	887_6_1	814_6_125
1095_3_285	1314_5_114	1326_6_214	342_6_3186	48_6_409	667_35_628	292_3_1	45_6_78	789_6_51	244_6_444	1409_6_10	1362_6_1127	401_6_2	1745_56_11	887_6_1	814_6_148
1095_3_276	1314_5_129	1326_6_226	342_6_3170	48_6_389	667_35_640	292_3_1	45_6_63	789_6_53	244_6_434	1409_6_10	1362_6_1150	401_6_1	1745_56_10	887_6_1	814_6_158
1095_3_277	1314_5_111	1326_6_219	48_6_374	667_35_700	292_3_1	45_6_58	789_6_54	244_6_443	1409_6_12	1362_6_1163	342_6_3137	1745_56_11	887_6_1	814_6_162
1095_3_289	1314_5_107	1326_6_236	48_6_388	667_35_672	292_3_1	45_6_52	789_6_47	244_6_455	1409_6_13	1362_6_1125	342_6_3171	1745_56_14	887_6_1	814_6_147
1095_3_308	1314_5_106	1326_6_234	48_6_398	667_35_615	292_3_1	45_6_64	789_6_48	244_6_448	1409_6_13	1362_6_1125	342_6_3175	1745_56_12	887_6_1	814_6_169
1095_3_314	1314_5_111	1326_6_223	48_6_407	667_35_590	292_3_1	45_6_54	789_6_54	244_6_432	1409_6_10	1362_6_1108	342_6_3213	1745_56_16	887_6_1	814_6_169
1095_3_330	1314_5_103	1326_6_221	48_6_368	667_35_632	292_3_1	45_6_52	789_6_65	244_6_438	1409_6_10	1362_6_1079	342_6_3235	1745_56_16	887_6_1	814_6_170
1095_3_323	1314_5_109	1326_6_215	48_6_381	667_35_672	292_3_1	45_6_42	789_6_60	244_6_438	1409_6_7	1362_6_1065	342_6_3229	1745_56_14	887_6_1	814_6_169
1095_3_316	1314_5_114	1326_6_227	48_6_389	667_35_626	292_3_1	45_6_34	789_6_61	244_6_430	1409_6_7	1362_6_1043	342_6_3294	1745_56_12	887_6_1	814_6_135
1095_3_314	1314_5_112	1326_6_228	48_6_427	667_35_568	292_3_1	45_6_25	789_6_52	244_6_473	1409_6_6	1362_6_1023	342_6_3291	1745_56_9	887_6_1	814_6_142
1095_3_320	1314_5_105	1326_6_223	48_6_411	667_35_491	292_3_1	45_6_28	789_6_66	244_6_471	1409_6_4	1362_6_1046	342_6_3377	1745_56_12	887_6_1	814_6_122
1095_3_326	1314_5_118	1326_6_220	48_6_432	667_35_486	292_3_1	45_6_25	789_6_48	244_6_534	1409_6_6	1362_6_1027	342_6_3306	1745_56_10	887_6_1	814_6_152
1095_3_299	1314_5_124	1326_6_201	48_6_416	667_35_511	292_3_1	45_6_20	789_6_49	244_6_512	1409_6_3	1362_6_1086	342_6_3301	1745_56_18	887_6_1	814_6_147
1095_3_295	1314_5_135	1326_6_222	48_6_387	667_35_602	292_3_1	45_6_20	789_6_37	244_6_536	1362_6_1066	342_6_3250	1745_56_9	887_6_1	814_6_149
1095_3_297	1314_5_136	1326_6_183	48_6_352	667_35_696	292_3_1	45_6_20	789_6_48	244_6_540	1362_6_1075	342_6_3211	1745_56_9	887_6_1	814_6_145
1095_3_335	1314_5_127	1326_6_197	48_6_330	667_35_753	292_3_1	45_6_16	789_6_47	244_6_553	1362_6_1067	342_6_3131	1745_56_8	887_6_1	814_6_159
1095_3_317	1314_5_128	1326_6_201	48_6_311	667_35_790	292_3_1	45_6_20	789_6_38	244_6_560	1362_6_1061	342_6_3162	1745_56_3	887_6_1	814_6_153
1095_3_303	1314_5_129	1326_6_179	48_6_313	667_35_762	292_3_1	45_6_25	789_6_39	244_6_570	1362_6_1039	342_6_3217	1745_56_4	887_6_1	814_6_138
1095_3_320	1314_5_129	1326_6_169	48_6_294	667_35_732	292_3_1	45_6_26	789_6_41	244_6_543	1362_6_1017	342_6_3266	1745_56_7	887_6_1	814_6_139
1095_3_313	1314_5_142	1326_6_156	48_6_275	667_35_708	292_3_1	45_6_28	789_6_37	244_6_577	1362_6_969	342_6_3323	1745_56_5	887_6_1	814_6_133
1095_3_324	1314_5_143	1326_6_174	48_6_248	667_35_656	292_3_1	45_6_22	789_6_41	244_6_524	1362_6_981	342_6_3394	1745_56_5	887_6_1	814_6_148
1095_3_296	1314_5_138	1326_6_171	48_6_256	667_35_662	292_3_1	45_6_26	789_6_36	244_6_576	1362_6_981	342_6_3353	1745_56_3	887_6_1	814_6_148
1095_3_275	1314_5_136	1326_6_199	48_6_252	667_35_677	292_3_1	45_6_13	789_6_30	244_6_561	1362_6_997	342_6_3371	1745_56_2	887_6_1	814_6_143
1095_3_288	1314_5_140	1326_6_195	48_6_256	667_35_677	292_3_1	45_6_12	789_6_20	244_6_599	1362_6_961	342_6_3410	1745_56_1	887_6_1	814_6_125
1095_3_282	1314_5_140	1326_6_215	48_6_250	667_35_631	292_3_1	45_6_11	789_6_15	244_6_578	1362_6_981	342_6_3449	1745_56_1	887_6_1	814_6_133
1095_3_245	1314_5_146	1326_6_204	48_6_246	667_35_613	292_3_1	45_6_9	789_6_13	244_6_615	1362_6_1027	342_6_3427	887_6_1	814_6_125
1095_3_241	1314_5_139	1326_6_220	48_6_227	667_35_605	292_3_1	45_6_10	789_6_18	244_6_604	1362_6_1033	342_6_3458	887_6_1	814_6_122
1095_3_224	1314_5_125	1326_6_219	48_6_241	667_35_671	292_3_1	45_6_8	789_6_15	244_6_581	1362_6_1054	342_6_3400	887_6_1	814_6_131
1095_3_249	1314_5_137	1326_6_229	48_6_246	667_35_702	292_3_1	45_6_4	789_6_21	244_6_589	1362_6_1049	342_6_3358	887_6_1	814_6_127
1095_3_233	1314_5_135	1326_6_241	48_6_227	667_35_665	292_3_1	45_6_6	789_6_8	244_6_588	1362_6_1034	342_6_3432	887_6_1	814_6_149
1095_3_244	1314_5_149	1326_6_258	48_6_251	667_35_658	292_3_1	45_6_8	789_6_7	244_6_607	1362_6_1028	342_6_3359	887_6_1	814_6_145
1095_3_256	1314_5_147	1326_6_266	48_6_242	667_35_662	292_3_1	45_6_6	789_6_2	244_6_584	1362_6_1023	342_6_3379	887_6_1	814_6_152
1095_3_249	1314_5_158	1326_6_258	48_6_270	667_35_659	292_3_1	45_6_7	789_6_6	244_6_592	1362_6_1013	342_6_3362	887_6_1	814_6_146
1095_3_247	1314_5_164	1326_6_243	48_6_285	667_35_665	292_3_1	45_6_7	789_6_7	244_6_599	1362_6_1003	342_6_3353	887_6_1	814_6_133
1095_3_240	1314_5_143	1326_6_226	48_6_300	667_35_702	292_3_1	45_6_4	789_6_7	244_6_591	1362_6_978	342_6_3368	887_6_1	814_6_140
1095_3_225	1314_5_141	1326_6_211	48_6_269	667_35_696	292_3_1	789_6_8	244_6_606	1362_6_982	342_6_3387	887_6_1	814_6_169
1095_3_210	1314_5_129	1326_6_204	48_6_273	667_35_708	292_3_1	789_6_9	244_6_630	1362_6_959	342_6_3411	887_6_1	814_6_165
1095_3_189	1314_5_122	1326_6_193	48_6_263	667_35_723	292_3_1	789_6_7	244_6_647	1362_6_950	342_6_3462	887_6_1	814_6_169
1095_3_169	1314_5_125	1326_6_186	48_6_269	667_35_705	292_3_1	789_6_9	244_6_624	1362_6_971	342_6_3498	887_6_1	814_6_171
1095_3_165	1314_5_122	1326_6_187	48_6_273	667_35_704	292_3_1	789_6_6	244_6_635	1362_6_980	342_6_3486	887_6_1	814_6_174
1095_3_188	1314_5_124	1326_6_184	48_6_277	667_35_660	292_3_1	789_6_9	244_6_619	1362_6_993	342_6_3461	887_6_1	814_6_182
1095_3_195	1314_5_119	1326_6_191	48_6_289	667_35_641	292_3_1	789_6_13	244_6_642	1362_6_981	342_6_3453	887_6_1	814_6_177
1095_3_184	1314_5_129	1326_6_195	48_6_296	667_35_592	292_3_1	789_6_14	244_6_613	1362_6_998	342_6_3523	887_6_1	814_6_165
1095_3_207	1314_5_128	1326_6_184	48_6_288	667_35_596	292_3_1	789_6_11	244_6_590	1362_6_1011	342_6_3540	887_6_1	814_6_151
1095_3_246	1314_5_115	1326_6_183	48_6_287	667_35_557	292_3_1	789_6_7	244_6_572	1362_6_1007	342_6_3620	887_6_1	814_6_130
1095_3_292	1314_5_128	1326_6_183	48_6_264	667_35_548	292_3_1	789_6_2	244_6_618	1362_6_994	342_6_3577	887_6_1	814_6_134
1095_3_298	1314_5_104	1326_6_172	48_6_283	667_35_607	292_3_1	789_6_2	244_6_609	1362_6_951	342_6_3590	887_6_1	814_6_137
1095_3_292	1314_5_121	1326_6_168	48_6_261	667_35_648	292_3_1	789_6_4	244_6_611	1362_6_927	342_6_3557	887_6_1	814_6_143
1095_3_277	1314_5_103	1326_6_167	48_6_256	667_35_681	292_3_1	789_6_1	244_6_568	1362_6_912	342_6_3617	887_6_1	814_6_162
1095_3_273	1314_5_98	1326_6_164	48_6_262	667_35_714	292_3_1	789_6_2	244_6_586	1362_6_895	342_6_3560	887_6_1	814_6_177
1095_3_258	1314_5_86	1326_6_159	48_6_255	667_35_771	292_3_1	789_6_2	244_6_568	1362_6_903	342_6_3558	887_6_1	814_6_168
1095_3_237	1314_5_99	1326_6_159	48_6_259	667_35_855	292_3_1	789_6_3	244_6_569	1362_6_861	342_6_3481	887_6_1	814_6_184
1095_3_195	1314_5_79	1326_6_158	48_6_223	667_35_869	292_3_1	789_6_2	244_6_552	1362_6_906	342_6_3531	887_6_1	814_6_184
1095_3_156	1314_5_78	1326_6_154	48_6_237	667_35_911	292_3_1	789_6_1	244_6_581	1362_6_899	342_6_3487	887_6_1	814_6_201
1095_3_120	1314_5_70	1326_6_151	48_6_225	667_35_879	292_3_1	244_6_574	1362_6_924	342_6_3553	887_6_1	814_6_205
1095_3_124	1314_5_71	1326_6_147	48_6_240	667_35_790	292_3_1	244_6_636	1362_6_915	342_6_3561	887_6_1	814_6_191
1095_3_126	1314_5_73	1326_6_152	48_6_227	667_35_736	292_3_1	244_6_630	1362_6_917	342_6_3598	887_6_1	814_6_192
1095_3_123	1314_5_75	1326_6_152	48_6_223	667_35_746	292_3_1	244_6_631	1362_6_918	342_6_3594	887_6_1	814_6_191
1095_3_109	1314_5_74	1326_6_139	48_6_217	667_35_797	292_3_1	244_6_641	1362_6_895	342_6_3626	887_6_1	814_6_184
1095_3_89	1314_5_68	1326_6_135	48_6_218	667_35_788	292_3_1	244_6_645	1362_6_916	342_6_3654	887_6_1	814_6_198
1095_3_83	1314_5_73	1326_6_109	48_6_223	667_35_754	292_3_1	244_6_612	1362_6_921	342_6_3717	887_6_1	814_6_195
1095_3_81	1314_5_78	1326_6_122	48_6_225	667_35_775	292_3_1	244_6_628	1362_6_902	342_6_3689	887_6_1	814_6_199
1095_3_107	1314_5_83	1326_6_98	48_6_205	667_35_749	292_3_1	244_6_659	1362_6_889	342_6_3727	887_6_1	814_6_209
1095_3_141	1314_5_74	1326_6_111	48_6_184	667_35_700	292_3_1	244_6_687	1362_6_862	342_6_3771	887_6_1	814_6_198
1095_3_158	1314_5_72	1326_6_105	48_6_175	667_35_663	292_3_1	244_6_662	1362_6_864	342_6_3820	887_6_1	814_6_193
1095_3_167	1314_5_65	1326_6_107	48_6_170	667_35_642	292_3_1	244_6_699	1362_6_865	342_6_3814	887_6_1	814_6_181
1095_3_139	1314_5_68	1326_6_92	48_6_185	667_35_551	292_3_1	244_6_671	1362_6_881	342_6_3896	887_6_1	814_6_213
1095_3_139	1314_5_64	1326_6_114	48_6_202	667_35_508	292_3_1	244_6_668	1362_6_890	342_6_3867	887_6_1	814_6_223
1095_3_128	1314_5_62	1326_6_100	48_6_188	667_35_541	292_3_1	244_6_631	1362_6_914	342_6_3897	887_6_1	814_6_253
1095_3_156	1314_5_69	1326_6_117	48_6_185	667_35_554	292_3_1	244_6_655	1362_6_854	342_6_3915	887_6_1	814_6_221
1095_3_164	1314_5_80	1326_6_100	48_6_185	667_35_577	292_3_1	244_6_641	1362_6_897	342_6_3854	887_6_1	814_6_241
1095_3_164	1314_5_83	1326_6_97	48_6_186	667_35_635	292_3_1	244_6_687	1362_6_867	342_6_3795	887_6_1	814_6_215
1095_3_166	1314_5_88	1326_6_90	48_6_174	667_35_722	292_3_1	244_6_622	1362_6_885	342_6_3772	887_6_1	814_6_223
1095_3_136	1314_5_99	1326_6_108	48_6_174	667_35_793	292_3_1	244_6_647	1362_6_912	342_6_3647	887_6_1	814_6_225
1095_3_138	1314_5_91	1326_6_116	48_6_178	667_35_788	292_3_1	244_6_651	1362_6_941	342_6_3619	887_6_1	814_6_206
1095_3_159	1314_5_92	1326_6_125	48_6_184	667_35_766	292_3_1	244_6_660	1362_6_909	342_6_3621	887_6_1	814_6_209
1095_3_136	1314_5_97	1326_6_128	48_6_189	667_35_750	292_3_1	244_6_654	1362_6_966	342_6_3618	887_6_1	814_6_178
1095_3_144	1314_5_103	1326_6_155	48_6_186	667_35_780	292_3_1	244_6_660	1362_6_956	342_6_3538	887_6_1	814_6_188
1095_3_138	1314_5_91	1326_6_142	48_6_168	667_35_759	292_3_1	244_6_652	1362_6_994	342_6_3576	887_6_1	814_6_186
1095_3_155	1314_5_104	1326_6_139	48_6_175	667_35_750	292_3_1	244_6_682	1362_6_992	342_6_3557	887_6_1	814_6_148
1095_3_142	1314_5_108	1326_6_114	48_6_161	667_35_747	292_3_1	244_6_667	1362_6_1024	342_6_3592	887_6_1	814_6_143
1095_3_150	1314_5_125	1326_6_121	48_6_170	667_35_651	292_3_1	244_6_647	1362_6_1022	342_6_3675	887_6_1	814_6_142
1095_3_122	1314_5_116	1326_6_117	48_6_143	667_35_636	292_3_1	244_6_617	1362_6_1046	342_6_3792	887_6_1	814_6_102
1095_3_124	1314_5_125	1326_6_129	48_6_150	667_35_566	292_3_1	244_6_640	1362_6_1024	342_6_3804	887_6_1	814_6_112
1095_3_121	1314_5_125	1326_6_126	48_6_142	667_35_570	292_3_1	244_6_634	1362_6_1039	342_6_3826	887_6_1	814_6_114
1095_3_134	1314_5_129	1326_6_120	48_6_142	667_35_582	292_3_1	244_6_641	1362_6_998	342_6_3861	887_6_1	814_6_113
1095_3_135	1314_5_137	1326_6_130	48_6_134	667_35_615	292_3_1	244_6_656	1362_6_1007	342_6_3771	887_6_1	814_6_125
1095_3_166	1314_5_108	1326_6_123	48_6_137	667_35_705	292_3_1	244_6_617	1362_6_997	342_6_3740	887_6_1	814_6_122
1095_3_173	1314_5_112	1326_6_126	48_6_123	667_35_727	292_3_1	244_6_639	1362_6_971	342_6_3747	887_6_1	814_6_137
1095_3_203	1314_5_102	1326_6_118	48_6_149	667_35_759	292_3_1	244_6_635	1362_6_952	342_6_3695	887_6_1	814_6_147
1095_3_234	1314_5_91	1326_6_121	48_6_129	667_35_836	292_3_1	244_6_634	1362_6_947	342_6_3604	887_6_1	814_6_147
1095_3_243	1314_5_96	1326_6_115	48_6_148	667_35_815	292_3_1	244_6_644	1362_6_925	342_6_3567	887_6_1	814_6_152
1095_3_242	1314_5_105	1326_6_130	48_6_147	667_35_824	292_3_1	244_6_659	1362_6_885	342_6_3537	887_6_1	814_6_159
1095_3_245	1314_5_99	1326_6_131	48_6_151	667_35_798	292_3_1	244_6_685	1362_6_887	342_6_3543	887_6_1	814_6_156
1095_3_255	1314_5_102	1326_6_127	48_6_134	667_35_766	292_3_1	244_6_699	1362_6_877	342_6_3563	887_6_1	814_6_174
1095_3_268	1314_5_104	1326_6_135	48_6_141	667_35_677	292_3_1	244_6_719	1362_6_899	342_6_3566	887_6_1	814_6_160
1095_3_239	1314_5_103	1326_6_130	48_6_130	667_35_653	292_3_1	244_6_721	1362_6_891	342_6_3632	887_6_1	814_6_164
1095_3_197	1314_5_97	1326_6_146	48_6_127	667_35_647	292_3_1	244_6_684	1362_6_907	342_6_3714	887_6_1	814_6_156
1095_3_193	1314_5_90	1326_6_132	48_6_130	667_35_647	292_3_1	244_6_714	1362_6_894	342_6_3716	887_6_1	814_6_166
1095_3_208	1314_5_72	1326_6_115	48_6_131	667_35_638	292_3_1	244_6_698	1362_6_877	342_6_3803	887_6_1	814_6_148
1095_3_215	1314_5_81	1326_6_110	48_6_124	667_35_694	292_3_1	244_6_713	1362_6_855	342_6_3773	887_6_1	814_6_147
1095_3_209	1314_5_97	1326_6_117	48_6_121	667_35_683	292_3_1	244_6_697	1362_6_851	342_6_3820	887_6_1	814_6_138
1095_3_234	1314_5_107	1326_6_128	48_6_124	667_35_687	292_3_1	244_6_676	1362_6_858	342_6_3794	887_6_1	814_6_129
1095_3_234	1314_5_99	1326_6_134	48_6_112	667_35_707	292_3_1	244_6_684	1362_6_863	342_6_3763	887_6_1	814_6_120
1095_3_219	1314_5_103	1326_6_141	48_6_124	667_35_661	292_3_1	244_6_704	1362_6_861	342_6_3783	887_6_1	814_6_124
1095_3_230	1314_5_92	1326_6_139	48_6_113	667_35_677	292_3_1	244_6_692	1362_6_857	342_6_3801	887_6_1	814_6_123
1095_3_223	1314_5_101	1326_6_147	48_6_127	667_35_704	292_3_1	244_6_679	1362_6_888	342_6_3745	887_6_1	814_6_103
1095_3_226	1314_5_88	1326_6_156	48_6_117	667_35_707	292_3_1	244_6_653	1362_6_904	342_6_3762	887_6_1	814_6_94
1095_3_249	1314_5_96	1326_6_164	48_6_124	667_35_756	292_3_1	244_6_626	1362_6_912	342_6_3674	887_6_1	814_6_94
1095_3_278	1314_5_94	1326_6_163	48_6_129	667_35_762	292_3_1	244_6_612	1362_6_883	342_6_3692	887_6_1	814_6_90
1095_3_294	1314_5_97	1326_6_161	48_6_126	667_35_719	292_3_1	244_6_631	1362_6_892	342_6_3704	887_6_1	814_6_90
1095_3_346	1314_5_89	1326_6_166	48_6_129	667_35_644	292_3_1	244_6_616	1362_6_909	342_6_3718	887_6_1	814_6_86
1095_3_380	1314_5_79	1326_6_175	48_6_126	667_35_611	292_3_1	244_6_598	1362_6_903	342_6_3727	887_6_1	814_6_93
1095_3_361	1314_5_74	1326_6_188	48_6_141	667_35_589	292_3_1	244_6_593	1362_6_917	342_6_3728	887_6_1	814_6_94
1095_3_316	1314_5_70	1326_6_188	48_6_135	667_35_584	292_3_1	244_6_630	1362_6_914	342_6_3737	887_6_1	814_6_94
1095_3_274	1314_5_67	1326_6_188	48_6_145	667_35_577	292_3_1	244_6_667	1362_6_949	342_6_3690	887_6_1	814_6_112
1095_3_262	1314_5_72	1326_6_197	48_6_152	667_35_507	292_3_1	244_6_673	1362_6_949	342_6_3764	887_6_1	814_6_99
1095_3_254	1314_5_64	1326_6_199	48_6_148	667_35_499	292_3_1	244_6_659	1362_6_975	342_6_3796	887_6_1	814_6_104
1095_3_259	1314_5_61	1326_6_175	48_6_149	667_35_548	292_3_1	244_6_649	1362_6_985	342_6_3797	887_6_1	814_6_95
1095_3_288	1314_5_48	1326_6_155	48_6_145	667_35_542	292_3_1	244_6_649	1362_6_1035	342_6_3773	887_6_1	814_6_98
1095_3_248	1314_5_54	1326_6_153	48_6_154	667_35_536	292_3_1	244_6_664	1362_6_1053	342_6_3777	887_6_1	814_6_92
1095_3_240	1314_5_47	1326_6_152	48_6_160	667_35_513	292_3_1	244_6_707	1362_6_1026	342_6_3779	887_6_1	814_6_104
1095_3_181	1314_5_50	1326_6_144	48_6_167	667_35_503	292_3_1	244_6_708	1362_6_1051	342_6_3820	887_6_1	814_6_98
1095_3_153	1314_5_43	1326_6_131	48_6_155	667_35_509	292_3_1	244_6_702	1362_6_1086	342_6_3829	887_6_1	814_6_102
1095_3_139	1314_5_42	1326_6_141	48_6_136	667_35_512	292_3_1	244_6_729	1362_6_1042	342_6_3861	887_6_1	814_6_111
1095_3_144	1314_5_44	1326_6_115	48_6_141	667_35_549	292_3_1	244_6_732	1362_6_1030	342_6_3877	887_6_1	814_6_106
1095_3_157	1314_5_50	1326_6_126	48_6_118	667_35_591	292_3_1	244_6_730	1362_6_1034	342_6_3821	887_6_1	814_6_111
1095_3_141	1314_5_56	1326_6_121	48_6_117	667_35_605	292_3_1	244_6_745	1362_6_1057	342_6_3789	887_6_1	814_6_110
1095_3_163	1314_5_50	1326_6_129	48_6_93	667_35_651	292_3_1	244_6_692	1362_6_1054	342_6_3804	887_6_1	814_6_110
1095_3_157	1314_5_59	1326_6_131	48_6_100	667_35_702	292_3_1	244_6_696	1362_6_1060	342_6_3738	887_6_1	814_6_99
1095_3_178	1314_5_45	1326_6_137	48_6_104	667_35_730	292_3_1	244_6_629	1362_6_1047	342_6_3758	887_6_1	814_6_114
1095_3_177	1314_5_57	1326_6_145	48_6_120	667_35_791	292_3_1	244_6_597	1362_6_1055	342_6_3684	887_6_1	814_6_99
1095_3_164	1314_5_51	1326_6_140	48_6_107	667_35_784	292_3_1	244_6_576	1362_6_1057	342_6_3750	887_6_1	814_6_94
1095_3_165	1314_5_58	1326_6_140	48_6_111	667_35_741	292_3_1	244_6_576	1362_6_1061	342_6_3744	887_6_1	814_6_101
1095_3_171	1314_5_45	1326_6_135	48_6_108	667_35_772	292_3_1	244_6_576	1362_6_1020	342_6_3771	887_6_1	814_6_97
1095_3_162	1314_5_48	1326_6_138	48_6_135	667_35_842	292_3_1	244_6_580	1362_6_1033	342_6_3673	887_6_1	814_6_102
1095_3_151	1314_5_44	1326_6_145	48_6_119	667_35_862	292_3_1	244_6_579	1362_6_1027	342_6_3694	887_6_1	814_6_87
1095_3_159	1314_5_43	1326_6_155	48_6_125	667_35_832	292_3_1	244_6_579	1362_6_1058	342_6_3643	887_6_1	814_6_106
1095_3_170	1314_5_45	1326_6_149	48_6_106	667_35_814	292_3_1	244_6_588	1362_6_1060	342_6_3678	887_6_1	814_6_91
1095_3_164	1314_5_46	1326_6_151	48_6_119	667_35_801	292_3_1	244_6_539	1362_6_1105	342_6_3673	887_6_1	814_6_99
1095_3_172	1314_5_53	1326_6_136	48_6_119	667_35_761	292_3_1	244_6_570	1362_6_1099	342_6_3668	887_6_1	814_6_100
1095_3_173	1314_5_53	1326_6_144	48_6_110	667_35_746	292_3_1	244_6_541	1362_6_1122	342_6_3676	887_6_1	814_6_117
1095_3_157	1314_5_39	1326_6_150	48_6_115	667_35_705	292_3_1	244_6_558	1362_6_1125	342_6_3718	887_6_1	814_6_123
1095_3_152	1314_5_36	1326_6_156	48_6_113	667_35_757	292_3_1	244_6_558	1362_6_1122	342_6_3683	887_6_1	814_6_113
1095_3_151	1314_5_23	1326_6_153	48_6_106	667_35_693	292_3_1	244_6_556	1362_6_1098	342_6_3798	887_6_1	814_6_120
1095_3_129	1314_5_19	1326_6_155	48_6_92	667_35_679	292_3_1	244_6_572	1362_6_1085	342_6_3847	887_6_1	814_6_103
1095_3_121	1314_5_30	1326_6_161	48_6_75	667_35_657	292_3_1	244_6_563	1362_6_1110	342_6_3877	887_6_1	814_6_109
1095_3_132	1314_5_26	1326_6_173	48_6_76	667_35_612	292_3_1	244_6_560	1362_6_1095	342_6_3913	887_6_1	814_6_117
1095_3_136	1314_5_27	1326_6_173	48_6_78	667_35_601	292_3_1	244_6_570	1362_6_1124	342_6_3904	887_6_1	814_6_101
1095_3_127	1314_5_25	1326_6_174	48_6_80	667_35_600	292_3_1	244_6_548	1362_6_1167	342_6_3911	887_6_1	814_6_93
1095_3_136	1314_5_31	1326_6_169	48_6_93	667_35_597	292_3_1	244_6_582	1362_6_1164	342_6_3853	887_6_1	814_6_104
1095_3_148	1314_5_34	1326_6_187	48_6_78	667_35_591	292_3_1	244_6_616	1362_6_1154	342_6_3830	887_6_1	814_6_92
1095_3_172	1314_5_37	1326_6_185	48_6_89	667_35_605	292_3_1	244_6_642	1362_6_1149	342_6_3776	887_6_1	814_6_80
1095_3_182	1314_5_34	1326_6_190	48_6_82	667_35_622	292_3_1	244_6_674	1362_6_1135	342_6_3733	887_6_1	814_6_76
1095_3_188	1314_5_34	1326_6_193	48_6_88	667_35_673	292_3_1	244_6_640	1362_6_1120	342_6_3708	887_6_1	814_6_85
1095_3_212	1314_5_39	1326_6_195	48_6_74	667_35_728	292_3_1	244_6_658	1362_6_1099	342_6_3644	887_6_1	814_6_78
1095_3_186	1314_5_34	1326_6_189	48_6_80	667_35_767	292_3_1	244_6_637	1362_6_1112	342_6_3643	887_6_1	814_6_71
1095_3_170	1314_5_46	1326_6_178	48_6_71	667_35_830	292_3_1	244_6_653	1362_6_1118	342_6_3583	887_6_1	814_6_60
1095_3_149	1314_5_44	1326_6_180	48_6_85	667_35_919	292_3_1	244_6_597	1362_6_1135	342_6_3538	887_6_1	814_6_54
1095_3_140	1314_5_38	1326_6_181	48_6_75	667_35_874	292_3_1	244_6_635	1362_6_1148	342_6_3543	887_6_1	814_6_70
1095_3_138	1314_5_41	1326_6_160	48_6_63	667_35_893	292_3_1	244_6_593	1362_6_1182	342_6_3551	887_6_1	814_6_59
1095_3_150	1314_5_39	1326_6_157	48_6_66	667_35_876	292_3_1	244_6_563	1362_6_1197	342_6_3580	887_6_1	814_6_50
1095_3_177	1314_5_47	1326_6_140	48_6_69	667_35_882	292_3_1	244_6_547	1362_6_1166	342_6_3602	887_6_1	814_6_48
1095_3_203	1314_5_54	1326_6_132	48_6_73	667_35_873	292_3_1	244_6_556	1362_6_1101	342_6_3629	887_6_1	814_6_29
1095_3_267	1314_5_51	1326_6_149	48_6_82	667_35_850	292_3_1	244_6_541	1362_6_1068	342_6_3609	887_6_1	814_6_28
1095_3_291	1314_5_47	1326_6_155	48_6_78	667_35_817	292_3_1	244_6_563	1362_6_1019	342_6_3643	887_6_1	814_6_25
1095_3_322	1314_5_53	1326_6_167	48_6_86	667_35_810	292_3_1	244_6_560	1362_6_991	342_6_3623	887_6_1	814_6_24
1095_3_327	1314_5_64	1326_6_179	48_6_74	667_35_755	292_3_1	244_6_570	1362_6_1003	342_6_3640	887_6_1	814_6_25
1095_3_292	1314_5_62	1326_6_173	48_6_73	667_35_728	292_3_1	244_6_561	1362_6_1001	342_6_3715	887_6_1	814_6_27
1095_3_256	1314_5_63	1326_6_178	48_6_68	667_35_756	292_3_1	244_6_519	1362_6_1034	342_6_3721	887_6_1	814_6_28
1095_3_219	1314_5_72	1326_6_184	48_6_74	667_35_770	292_3_1	244_6_520	1362_6_1034	342_6_3738	887_6_1	814_6_31
1095_3_207	1314_5_66	1326_6_184	48_6_65	667_35_817	292_3_1	244_6_489	1362_6_1062	342_6_3736	887_6_1	814_6_23
1095_3_178	1314_5_75	1326_6_174	48_6_66	667_35_799	292_3_1	244_6_480	1362_6_1114	342_6_3750	887_6_1	814_6_20
1095_3_171	1314_5_67	1326_6_173	48_6_67	667_35_820	292_3_1	244_6_465	1362_6_1145	342_6_3732	887_6_1	814_6_15
1095_3_164	1314_5_75	1326_6_171	48_6_68	667_35_783	292_3_1	244_6_504	1362_6_1141	342_6_3747	887_6_1	814_6_18
1095_3_170	1314_5_81	1326_6_175	48_6_60	667_35_771	292_3_1	244_6_489	1362_6_1163	342_6_3752	887_6_1	814_6_16
1095_3_162	1314_5_81	1326_6_160	48_6_57	667_35_767	292_3_1	244_6_494	1362_6_1154	342_6_3763	887_6_1	814_6_15
1095_3_168	1314_5_83	1326_6_164	48_6_59	667_35_781	292_3_1	244_6_441	1362_6_1198	342_6_3756	887_6_1	814_6_18
1095_3_169	1314_5_75	1326_6_165	48_6_67	667_35_753	292_3_1	244_6_463	1362_6_1205	342_6_3765	887_6_1	814_6_14
1095_3_152	1314_5_81	1326_6_154	48_6_67	667_35_707	292_3_1	244_6_449	1362_6_1194	342_6_3862	887_6_1	814_6_10
1095_3_162	1314_5_92	1326_6_154	48_6_68	667_35_673	292_3_1	244_6_481	1362_6_1175	342_6_3867	887_6_1	814_6_6
1095_3_145	1314_5_111	1326_6_154	48_6_46	667_35_594	292_3_1	244_6_463	1362_6_1239	342_6_3938	887_6_1	814_6_5
1095_3_175	1314_5_88	1326_6_150	48_6_41	667_35_593	292_3_1	244_6_458	1362_6_1223	342_6_3936	887_6_1	814_6_8
1095_3_176	1314_5_107	1326_6_138	48_6_37	667_35_621	292_3_1	244_6_466	1362_6_1204	342_6_3934	887_6_1	814_6_8
1095_3_160	1314_5_106	1326_6_137	48_6_43	667_35_541	292_3_1	244_6_457	1362_6_1219	342_6_4014	887_6_1	814_6_14
1095_3_152	1314_5_120	1326_6_150	48_6_43	667_35_505	292_3_1	244_6_489	1362_6_1254	342_6_3964	887_6_1	814_6_18
1095_3_137	1314_5_123	1326_6_143	48_6_38	667_35_531	292_3_1	244_6_482	1362_6_1238	342_6_4000	887_6_1	814_6_22
1095_3_137	1314_5_127	1326_6_150	48_6_34	667_35_572	292_3_1	244_6_448	1362_6_1273	342_6_3962	887_6_1	814_6_14
1095_3_146	1314_5_134	1326_6_134	48_6_37	667_35_598	292_3_1	244_6_440	1362_6_1263	342_6_3960	887_6_1	814_6_18
1095_3_143	1314_5_141	1326_6_135	48_6_30	667_35_635	292_3_1	244_6_414	1362_6_1261	342_6_3966	887_6_1	814_6_14
1095_3_121	1314_5_147	1326_6_129	48_6_32	667_35_658	292_3_1	244_6_444	1362_6_1259	342_6_3941	887_6_1	814_6_15
1095_3_118	1314_5_154	1326_6_130	48_6_30	667_35_681	292_3_1	244_6_458	1362_6_1237	342_6_3901	887_6_1	814_6_21
1095_3_125	1314_5_139	1326_6_125	48_6_32	667_35_658	292_3_1	244_6_451	1362_6_1196	342_6_3990	887_6_1	814_6_19
1095_3_121	1314_5_138	1326_6_119	48_6_34	667_35_705	292_3_1	244_6_448	1362_6_1222	342_6_3916	887_6_1	814_6_27
1095_3_171	1314_5_131	1326_6_119	48_6_40	667_35_736	292_3_1	244_6_410	1362_6_1249	342_6_3854	887_6_1	814_6_24
1095_3_163	1314_5_115	1326_6_132	48_6_45	667_35_755	292_3_1	244_6_426	1362_6_1213	342_6_3862	887_6_1	814_6_26
1095_3_186	1314_5_100	1326_6_122	48_6_39	667_35_790	292_3_1	244_6_437	1362_6_1166	342_6_3838	887_6_1	814_6_28
1095_3_178	1314_5_112	1326_6_122	48_6_42	667_35_872	292_3_1	244_6_464	1362_6_1104	342_6_3767	887_6_1	814_6_27
1095_3_183	1314_5_105	1326_6_104	48_6_42	667_35_934	292_3_1	244_6_445	1362_6_1126	342_6_3743	887_6_1	814_6_20
1095_3_179	1314_5_98	1326_6_90	48_6_42	667_35_967	292_3_1	244_6_471	1362_6_1097	342_6_3713	887_6_1	814_6_22
1095_3_163	1314_5_98	1326_6_87	48_6_35	667_35_1005	292_3_1	244_6_443	1362_6_1142	342_6_3676	887_6_1	814_6_37
1095_3_155	1314_5_85	1326_6_98	48_6_24	667_35_1027	292_3_1	244_6_480	1362_6_1112	342_6_3673	887_6_1	814_6_40
1095_3_141	1314_5_91	1326_6_89	48_6_26	667_35_996	292_3_1	244_6_470	1362_6_1122	342_6_3690	887_6_1	814_6_46
1095_3_117	1314_5_96	1326_6_103	48_6_26	667_35_1014	292_3_1	244_6_461	1362_6_1141	342_6_3667	887_6_1	814_6_45
1095_3_100	1314_5_104	1326_6_93	48_6_22	667_35_962	292_3_1	244_6_455	1362_6_1188	342_6_3685	887_6_1	814_6_57
1095_3_95	1314_5_109	1326_6_83	48_6_25	667_35_917	292_3_1	244_6_447	1362_6_1235	342_6_3676	887_6_1	814_6_53
1095_3_107	1314_5_115	1326_6_99	48_6_23	667_35_893	292_3_1	244_6_424	1362_6_1268	342_6_3661	887_6_1	814_6_49
1095_3_114	1314_5_99	1326_6_99	48_6_24	667_35_894	292_3_1	244_6_446	1362_6_1247	342_6_3667	887_6_1	814_6_48
1095_3_114	1314_5_110	1326_6_115	48_6_16	667_35_836	292_3_1	244_6_461	1362_6_1253	342_6_3687	887_6_1	814_6_53
1095_3_132	1314_5_107	1326_6_118	48_6_17	667_35_789	292_3_1	244_6_485	1362_6_1185	342_6_3777	887_6_1	814_6_47
1095_3_153	1314_5_117	1326_6_110	48_6_17	667_35_749	292_3_1	244_6_488	1362_6_1181	342_6_3812	887_6_1	814_6_49
1095_3_163	1314_5_119	1326_6_118	48_6_16	667_35_729	292_3_1	244_6_506	1362_6_1134	342_6_3844	887_6_1	814_6_57
1095_3_168	1314_5_133	1326_6_125	48_6_21	667_35_688	292_3_1	244_6_502	1362_6_1100	342_6_3882	887_6_1	814_6_57
1095_3_168	1314_5_139	1326_6_120	48_6_16	667_35_699	292_3_1	244_6_513	1362_6_1065	342_6_3925	887_6_1	814_6_48
1095_3_157	1314_5_142	1326_6_130	48_6_19	667_35_680	292_3_1	244_6_462	1362_6_1107	342_6_3926	887_6_1	814_6_56
1095_3_145	1314_5_144	1326_6_144	48_6_16	667_35_634	292_3_1	244_6_481	1362_6_1116	342_6_3977	887_6_1	814_6_46
1095_3_125	1314_5_130	1326_6_143	48_6_17	667_35_611	292_3_1	244_6_491	1362_6_1132	342_6_4001	887_6_1	814_6_65
1095_3_100	1314_5_142	1326_6_150	48_6_13	667_35_659	292_3_1	244_6_477	1362_6_1146	342_6_3979	887_6_1	814_6_50
1095_3_89	1314_5_130	1326_6_150	48_6_18	667_35_637	292_3_1	244_6_476	1362_6_1123	342_6_4018	887_6_1	814_6_65
1095_3_104	1314_5_109	1326_6_135	48_6_17	667_35_652	292_3_1	244_6_498	1362_6_1079	342_6_4060	887_6_1	814_6_58
1095_3_115	1314_5_115	1326_6_132	48_6_15	667_35_667	292_3_1	244_6_490	1362_6_1094	342_6_4038	887_6_1	814_6_72
1095_3_163	1314_5_111	1326_6_117	48_6_15	667_35_715	292_3_1	244_6_497	1362_6_1003	342_6_4078	887_6_1	814_6_45
1095_3_198	1314_5_105	1326_6_99	48_6_13	667_35_738	292_3_1	244_6_521	1362_6_995	342_6_4043	887_6_1	814_6_33
1095_3_220	1314_5_110	1326_6_87	48_6_14	667_35_749	292_3_1	244_6_513	1362_6_983	342_6_4018	887_6_1	814_6_33
1095_3_242	1314_5_109	1326_6_80	48_6_12	667_35_742	292_3_1	244_6_497	1362_6_983	342_6_4013	887_6_1	814_6_31
1095_3_240	1314_5_123	1326_6_87	48_6_11	667_35_714	292_3_1	244_6_509	1362_6_987	342_6_3995	887_6_1	814_6_32
1095_3_230	1314_5_121	1326_6_88	48_6_12	667_35_737	292_3_1	244_6_517	1362_6_974	342_6_3995	887_6_1	814_6_31
1095_3_228	1314_5_123	1326_6_93	48_6_8	667_35_745	292_3_1	244_6_502	1362_6_985	342_6_3982	887_6_1	814_6_28
1095_3_211	1314_5_127	1326_6_93	48_6_11	667_35_778	292_3_1	244_6_483	1362_6_1008	342_6_3936	887_6_1	814_6_28
1095_3_174	1314_5_143	1326_6_93	48_6_12	667_35_757	292_3_1	244_6_479	1362_6_1019	342_6_3972	887_6_1	814_6_26
1095_3_160	1314_5_153	1326_6_81	48_6_11	667_35_695	292_3_1	244_6_471	1362_6_1065	342_6_4016	887_6_1	814_6_30
1095_3_165	1314_5_147	1326_6_86	48_6_16	667_35_682	292_3_1	244_6_502	1362_6_1027	342_6_4050	887_6_1	814_6_21
1095_3_153	1314_5_175	1326_6_96	48_6_15	667_35_677	292_3_1	244_6_478	1362_6_1023	342_6_4067	887_6_1	814_6_20
1095_3_134	1314_5_156	1326_6_96	48_6_15	667_35_710	292_3_1	244_6_471	1362_6_1068	342_6_4046	887_6_1	814_6_15
1095_3_159	1314_5_160	1326_6_91	48_6_20	667_35_746	292_3_1	244_6_460	1362_6_1055	342_6_4007	887_6_1	814_6_9
1095_3_159	1314_5_151	1326_6_91	48_6_12	667_35_809	292_3_1	244_6_471	1362_6_1040	342_6_3964	887_6_1	814_6_9
1095_3_151	1314_5_149	1326_6_84	48_6_10	667_35_883	292_3_1	244_6_462	1362_6_1015	342_6_3942	887_6_1	814_6_9
1095_3_139	1314_5_131	1326_6_95	48_6_11	667_35_875	292_3_1	244_6_476	1362_6_1032	342_6_3967	887_6_1	814_6_8
1095_3_126	1314_5_139	1326_6_87	48_6_7	667_35_842	292_3_1	244_6_501	1362_6_1032	342_6_3974	887_6_1	814_6_9
1095_3_101	1314_5_134	1326_6_84	48_6_9	667_35_816	292_3_1	244_6_512	1362_6_1032	342_6_3988	887_6_1	814_6_15
1095_3_106	1314_5_139	1326_6_75	48_6_9	667_35_773	292_3_1	244_6_529	1362_6_1052	342_6_3986	887_6_1	814_6_8
1095_3_130	1314_5_142	1326_6_68	48_6_11	667_35_791	292_3_1	244_6_527	1362_6_1064	342_6_3933	887_6_1	814_6_6
1095_3_161	1314_5_155	1326_6_66	48_6_8	667_35_775	292_3_1	244_6_552	1362_6_1038	342_6_3913	887_6_1	814_6_6
1095_3_168	1314_5_157	1326_6_77	48_6_14	667_35_788	292_3_1	244_6_570	1362_6_1023	342_6_3877	887_6_1	814_6_9
1095_3_159	1314_5_150	1326_6_76	48_6_15	667_35_828	292_3_1	244_6_552	1362_6_1031	342_6_3886	887_6_1	814_6_7
1095_3_151	1314_5_148	1326_6_73	48_6_16	667_35_850	292_3_1	244_6_533	1362_6_1011	342_6_3922	887_6_1	814_6_16
1095_3_136	1314_5_156	1326_6_63	48_6_14	667_35_817	292_3_1	244_6_513	1362_6_1037	342_6_3976	887_6_1	814_6_9
1095_3_135	1314_5_148	1326_6_60	48_6_10	667_35_777	292_3_1	244_6_482	1362_6_1043	342_6_4038	887_6_1	814_6_13
1095_3_128	1314_5_153	1326_6_70	48_6_5	667_35_729	292_3_1	244_6_474	1362_6_1064	342_6_4079	887_6_1	814_6_11
1095_3_136	1314_5_151	1326_6_72	667_35_701	292_3_1	244_6_463	1362_6_1051	342_6_4123	887_6_1	814_6_11
1095_3_136	1314_5_143	1326_6_72	667_35_658	292_3_1	244_6_470	1362_6_1048	342_6_4155	887_6_1	814_6_11
1095_3_139	1314_5_156	1326_6_74	667_35_629	292_3_1	244_6_439	1362_6_1043	342_6_4210	887_6_1	814_6_17
1095_3_141	1314_5_161	1326_6_89	667_35_572	292_3_1	244_6_431	1362_6_1020	342_6_4278	887_6_1	814_6_19
1095_3_166	1314_5_145	1326_6_87	667_35_579	292_3_1	244_6_401	1362_6_1019	342_6_4311	887_6_1	814_6_19
1095_3_183	1314_5_153	1326_6_84	667_35_550	292_3_1	244_6_401	1362_6_1029	342_6_4328	887_6_1	814_6_20
1095_3_185	1314_5_160	1326_6_76	667_35_514	292_3_1	244_6_434	1362_6_1003	342_6_4354	887_6_1	814_6_25
1095_3_172	1314_5_166	1326_6_68	667_35_566	292_3_1	244_6_481	1362_6_1045	342_6_4237	887_6_1	814_6_21
1095_3_183	1314_5_163	1326_6_60	667_35_631	292_3_1	244_6_459	1362_6_1001	342_6_4243	887_6_1	814_6_17
1095_3_169	1314_5_175	1326_6_53	667_35_659	292_3_1	244_6_483	1362_6_1010	342_6_4176	887_6_1	814_6_13
1095_3_146	1314_5_165	1326_6_48	667_35_644	292_3_1	244_6_471	1362_6_995	342_6_4265	887_6_1	814_6_10
1095_3_154	1314_5_169	1326_6_47	667_35_596	292_3_1	244_6_443	1362_6_1029	342_6_4279	887_6_1	814_6_15
1095_3_156	1314_5_179	1326_6_46	667_35_593	292_3_1	244_6_438	1362_6_1028	342_6_4265	887_6_1	814_6_16
1095_3_149	1314_5_177	1326_6_44	667_35_580	292_3_1	244_6_416	1362_6_1055	342_6_4286	887_6_1	814_6_14
1095_3_144	1314_5_195	1326_6_32	667_35_562	292_3_1	244_6_402	1362_6_1072	342_6_4297	887_6_1	814_6_13
1095_3_127	1314_5_193	1326_6_30	667_35_604	292_3_1	244_6_373	1362_6_1061	342_6_4320	887_6_1	814_6_12
1095_3_116	1314_5_178	1326_6_26	667_35_734	292_3_1	244_6_365	1362_6_1082	342_6_4243	887_6_1	814_6_10
1095_3_107	1314_5_183	1326_6_32	667_35_791	292_3_1	244_6_337	1362_6_1081	342_6_4219	887_6_1	814_6_7
1095_3_109	1314_5_161	1326_6_29	667_35_857	292_3_1	244_6_320	1362_6_1101	342_6_4169	887_6_1	814_6_12
1095_3_122	1314_5_165	1326_6_43	667_35_870	292_3_1	244_6_308	1362_6_1081	342_6_4158	887_6_1	814_6_9
1095_3_128	1314_5_157	1326_6_46	667_35_848	292_3_1	244_6_294	1362_6_1067	342_6_4173	887_6_1	814_6_7
1095_3_114	1314_5_171	1326_6_49	667_35_837	292_3_1	244_6_316	1362_6_1021	342_6_4176	887_6_1	814_6_5
1095_3_131	1314_5_179	1326_6_41	667_35_821	292_3_1	244_6_280	1362_6_1029	342_6_4205	887_6_1	814_6_3
1095_3_155	1314_5_179	1326_6_40	667_35_804	292_3_1	244_6_295	1362_6_992	342_6_4219	887_6_1	814_6_3
1095_3_155	1314_5_188	1326_6_38	667_35_759	292_3_1	244_6_283	1362_6_1018	342_6_4238	887_6_1	814_6_4
1095_3_161	1314_5_191	1326_6_54	667_35_763	292_3_1	244_6_276	1362_6_1016	342_6_4230	887_6_1	814_6_2
1095_3_156	1314_5_214	1326_6_49	667_35_737	244_6_290	1362_6_1033	342_6_4205	887_6_1	292_3_1
1095_3_135	1314_5_208	1326_6_42	667_35_785	244_6_283	1362_6_1053	342_6_4170	887_6_1	292_3_1
1095_3_141	1314_5_218	1326_6_38	667_35_749	244_6_320	1362_6_1057	342_6_4155	887_6_1	292_3_1
1095_3_147	1314_5_211	1326_6_35	667_35_710	244_6_317	1362_6_1078	342_6_4179	887_6_1	292_3_1
1095_3_169	1314_5_237	1326_6_41	667_35_684	244_6_316	1362_6_1027	342_6_4216	887_6_1	292_3_1
1095_3_151	1314_5_213	1326_6_45	667_35_667	244_6_319	1362_6_1030	342_6_4274	887_6_1	292_3_1
1095_3_133	1314_5_215	1326_6_41	667_35_671	244_6_312	1362_6_1035	342_6_4294	887_6_1	292_3_1
1095_3_137	1314_5_196	1326_6_47	667_35_682	244_6_319	1362_6_1043	342_6_4277	887_6_1	292_3_1
1095_3_127	1314_5_187	1326_6_48	667_35_715	244_6_324	1362_6_1036	342_6_4279	887_6_1	292_3_1
1095_3_121	1314_5_181	1326_6_48	667_35_730	244_6_327	1362_6_1032	342_6_4297	887_6_1	292_3_1
1095_3_105	1314_5_159	1326_6_45	667_35_772	244_6_333	1362_6_1036	342_6_4281	887_6_1	292_3_1
1095_3_84	1314_5_141	1326_6_40	667_35_797	244_6_323	1362_6_1041	342_6_4313	887_6_1	292_3_1
1095_3_85	1314_5_147	1326_6_39	667_35_800	244_6_337	1362_6_1044	342_6_4283	887_6_1	292_3_1
1095_3_76	1314_5_156	1326_6_44	667_35_754	244_6_325	1362_6_1056	342_6_4324	887_6_1	292_3_1
1095_3_96	1314_5_162	1326_6_37	667_35_743	244_6_306	1362_6_1055	342_6_4321	887_6_1	292_3_1
1095_3_98	1314_5_173	1326_6_41	667_35_746	244_6_308	1362_6_1075	342_6_4276	887_6_1	292_3_1
1095_3_113	1314_5_169	1326_6_42	667_35_843	244_6_295	1362_6_1054	342_6_4208	887_6_1	292_3_1
1095_3_125	1314_5_170	1326_6_33	667_35_832	244_6_292	1362_6_1078	342_6_4197	887_6_1	292_3_1
1095_3_135	1314_5_156	1326_6_36	667_35_835	244_6_270	1362_6_1022	342_6_4263	887_6_1	292_3_1
1095_3_150	1314_5_160	1326_6_36	667_35_823	244_6_287	1362_6_998	342_6_4262	887_6_1	292_3_1
1095_3_127	1314_5_169	1326_6_38	667_35_816	244_6_264	1362_6_998	342_6_4290	887_6_1	292_3_1
1095_3_106	1314_5_183	1326_6_37	667_35_812	244_6_281	1362_6_1037	342_6_4250	887_6_1	292_3_1
1095_3_109	1314_5_161	1326_6_30	667_35_799	244_6_308	1362_6_984	342_6_4325	887_6_1	292_3_1
1095_3_114	1314_5_176	1326_6_30	667_35_762	244_6_288	1362_6_1017	342_6_4339	887_6_1	292_3_1
1095_3_146	1314_5_182	1326_6_23	667_35_730	244_6_319	1362_6_944	342_6_4382	887_6_1	292_3_1
1095_3_155	1314_5_188	1326_6_31	667_35_722	244_6_299	1362_6_959	342_6_4362	887_6_1	292_3_1
1095_3_141	1314_5_205	1326_6_31	667_35_722	244_6_309	1362_6_936	342_6_4369	887_6_1	292_3_1
1095_3_109	1314_5_181	1326_6_36	667_35_715	244_6_311	1362_6_964	342_6_4386	887_6_1	292_3_1
1095_3_108	1314_5_185	1326_6_37	667_35_665	244_6_296	1362_6_958	342_6_4459	887_6_1	292_3_1
1095_3_100	1314_5_164	1326_6_40	667_35_615	244_6_299	1362_6_985	342_6_4483	887_6_1	292_3_1
1095_3_87	1314_5_166	1326_6_34	667_35_616	244_6_314	1362_6_1011	342_6_4480	887_6_1	292_3_1
1095_3_96	1314_5_163	1326_6_39	667_35_693	244_6_288	1362_6_1005	342_6_4434	887_6_1	292_3_1
1095_3_100	1314_5_149	1326_6_32	667_35_757	244_6_288	1362_6_988	342_6_4419	887_6_1	292_3_1
1095_3_117	1314_5_135	1326_6_25	667_35_765	244_6_283	1362_6_1020	342_6_4395	887_6_1	292_3_1
1095_3_160	1314_5_148	1326_6_18	667_35_808	244_6_306	1362_6_994	342_6_4304	887_6_1	292_3_1
1095_3_170	1314_5_137	1326_6_17	667_35_868	244_6_296	1362_6_1004	342_6_4237	887_6_1	292_3_1
1095_3_177	1314_5_124	1326_6_12	667_35_892	244_6_306	1362_6_969	342_6_4255	887_6_1	292_3_1
1095_3_158	1314_5_125	1326_6_15	667_35_877	244_6_302	1362_6_982	342_6_4257	887_6_1	292_3_1
1095_3_158	1314_5_136	1326_6_15	667_35_803	244_6_296	1362_6_954	342_6_4359	887_6_1	292_3_1
1095_3_152	1314_5_131	1326_6_12	667_35_772	244_6_281	1362_6_949	342_6_4406	887_6_1	292_3_1
1095_3_161	1314_5_130	1326_6_13	667_35_721	244_6_284	1362_6_944	342_6_4425	887_6_1	292_3_1
1095_3_180	1314_5_115	1326_6_17	667_35_672	244_6_273	1362_6_944	342_6_4489	887_6_1	292_3_1
1095_3_193	1314_5_124	1326_6_15	667_35_696	244_6_289	1362_6_929	342_6_4458	887_6_1	292_3_1
1095_3_181	1314_5_117	1326_6_12	667_35_670	244_6_292	1362_6_928	342_6_4525	887_6_1	292_3_1
1095_3_143	1314_5_125	1326_6_10	667_35_676	244_6_314	1362_6_941	342_6_4510	887_6_1	292_3_1
1095_3_135	1314_5_98	1326_6_11	667_35_733	244_6_296	1362_6_942	342_6_4500	887_6_1	292_3_1
1095_3_123	1314_5_111	1326_6_12	667_35_712	244_6_336	1362_6_910	342_6_4506	887_6_1	292_3_1
1095_3_138	1314_5_112	1326_6_8	667_35_705	244_6_322	1362_6_886	342_6_4543	887_6_1	292_3_1
1095_3_141	1314_5_132	1326_6_10	667_35_701	244_6_338	1362_6_878	342_6_4513	887_6_1	292_3_1
1095_3_133	1314_5_122	1326_6_11	667_35_694	244_6_319	1362_6_863	342_6_4577	887_6_1	292_3_1
1095_3_104	1314_5_150	1326_6_12	667_35_720	244_6_309	1362_6_857	342_6_4578	887_6_1	292_3_1
1095_3_96	1314_5_130	1326_6_12	667_35_785	244_6_305	1362_6_852	342_6_4551	887_6_1	292_3_1
1095_3_81	1314_5_131	1326_6_8	667_35_814	244_6_314	1362_6_882	342_6_4491	887_6_1	292_3_1
1095_3_86	1314_5_110	1326_6_11	667_35_805	244_6_306	1362_6_875	342_6_4514	887_6_1	292_3_1
1095_3_107	1314_5_119	1326_6_9	667_35_816	244_6_289	1362_6_876	342_6_4483	887_6_1	292_3_1
1095_3_162	1314_5_131	1326_6_14	667_35_789	244_6_279	1362_6_866	342_6_4469	887_6_1	292_3_1
1095_3_170	1314_5_141	1326_6_12	667_35_741	244_6_276	1362_6_849	342_6_4509	887_6_1	292_3_1
1095_3_182	1314_5_133	1326_6_12	667_35_706	244_6_270	1362_6_847	342_6_4551	887_6_1	292_3_1
1095_3_169	1314_5_133	1326_6_13	667_35_690	244_6_285	1362_6_837	342_6_4582	887_6_1	292_3_1
1095_3_134	1314_5_122	1326_6_8	667_35_703	244_6_302	1362_6_837	342_6_4602	887_6_1	292_3_1
1095_3_128	1314_5_118	1326_6_10	667_35_716	244_6_323	1362_6_843	342_6_4570	887_6_1	292_3_1
1095_3_116	1314_5_96	1326_6_9	667_35_698	244_6_308	1362_6_846	342_6_4639	887_6_1	292_3_1
1095_3_117	1314_5_103	1326_6_8	667_35_666	244_6_343	1362_6_867	342_6_4584	887_6_1	292_3_1
1095_3_110	1314_5_111	1326_6_6	667_35_658	244_6_308	1362_6_838	342_6_4674	887_6_1	292_3_1
1095_3_100	1314_5_102	1326_6_6	667_35_698	244_6_319	1362_6_825	342_6_4674	887_6_1	292_3_1
1095_3_102	1314_5_108	1326_6_4	667_35_725	244_6_329	1362_6_768	342_6_4680	887_6_1	292_3_1
1095_3_87	1314_5_119	1326_6_3	667_35_736	244_6_327	1362_6_727	342_6_4723	887_6_1	292_3_1
1095_3_86	1314_5_105	1326_6_3	667_35_719	244_6_313	1362_6_725	342_6_4771	887_6_1	292_3_1
1095_3_87	1314_5_98	1326_6_3	667_35_724	244_6_301	1362_6_739	342_6_4761	887_6_1	292_3_1
1095_3_92	1314_5_95	1326_6_2	667_35_671	244_6_337	1362_6_735	342_6_4770	887_6_1	292_3_1
1095_3_85	1314_5_121	1326_6_4	667_35_650	244_6_295	1362_6_759	342_6_4786	887_6_1	292_3_1
1095_3_107	1314_5_108	1326_6_2	667_35_659	244_6_304	1362_6_764	342_6_4758	887_6_1	292_3_1
1095_3_108	1314_5_105	1326_6_2	667_35_608	244_6_345	1362_6_765	342_6_4770	887_6_1	292_3_1
1095_3_108	1314_5_83	1326_6_2	667_35_555	244_6_344	1362_6_771	342_6_4843	887_6_1	292_3_1
1095_3_112	1314_5_96	887_6_1	667_35_529	244_6_345	1362_6_778	342_6_4854	292_3_1
1095_3_126	1314_5_104	887_6_1	667_35_496	244_6_348	1362_6_748	342_6_4896	292_3_1
1095_3_121	1314_5_94	887_6_1	667_35_483	244_6_335	1362_6_745	342_6_4956	292_3_1
1095_3_102	1314_5_88	887_6_1	667_35_541	244_6_372	1362_6_739	342_6_4907	292_3_1
1095_3_88	1314_5_72	887_6_1	667_35_627	244_6_330	1362_6_753	342_6_4878	292_3_1
1095_3_100	1314_5_56	887_6_1	667_35_689	244_6_338	1362_6_728	342_6_4850	292_3_1
1095_3_93	1314_5_43	887_6_1	667_35_746	244_6_329	1362_6_726	342_6_4821	292_3_1
1095_3_86	1314_5_46	887_6_1	667_35_872	244_6_306	1362_6_736	342_6_4709	292_3_1
1095_3_79	1314_5_35	887_6_1	667_35_900	244_6_305	1362_6_715	342_6_4696	292_3_1
1095_3_71	1314_5_41	887_6_1	667_35_925	244_6_295	1362_6_708	342_6_4668	292_3_1
1095_3_83	1314_5_38	887_6_1	667_35_863	244_6_299	1362_6_737	342_6_4672	292_3_1
1095_3_62	1314_5_44	887_6_1	667_35_824	244_6_301	1362_6_737	342_6_4704	292_3_1
1095_3_55	1314_5_39	887_6_1	667_35_795	244_6_311	1362_6_744	342_6_4727	292_3_1
1095_3_62	1314_5_42	887_6_1	667_35_788	244_6_300	1362_6_749	342_6_4742	292_3_1
1095_3_62	1314_5_41	887_6_1	667_35_748	244_6_306	1362_6_775	342_6_4765	292_3_1
1095_3_62	1314_5_50	887_6_1	667_35_799	244_6_287	1362_6_737	342_6_4764	292_3_1
1095_3_62	1314_5_51	887_6_1	667_35_818	244_6_328	1362_6_745	342_6_4707	292_3_1
1095_3_82	1314_5_57	887_6_1	667_35_817	244_6_321	1362_6_710	342_6_4707	292_3_1
1095_3_92	1314_5_56	887_6_1	667_35_814	244_6_336	1362_6_744	342_6_4649	292_3_1
1095_3_112	1314_5_48	887_6_1	667_35_834	244_6_330	1362_6_724	342_6_4662	292_3_1
1095_3_119	1314_5_52	887_6_1	667_35_817	244_6_320	1362_6_741	342_6_4666	292_3_1
1095_3_163	1314_5_49	887_6_1	667_35_768	244_6_354	1362_6_731	342_6_4665	292_3_1
1095_3_221	1314_5_38	887_6_1	667_35_735	244_6_363	1362_6_710	342_6_4647	292_3_1
1095_3_265	1314_5_40	887_6_1	667_35_711	244_6_351	1362_6_706	342_6_4629	292_3_1
1095_3_265	1314_5_30	887_6_1	667_35_750	244_6_351	1362_6_705	342_6_4627	292_3_1
1095_3_233	1314_5_20	887_6_1	667_35_799	244_6_355	1362_6_659	342_6_4635	292_3_1
1095_3_188	1314_5_21	887_6_1	667_35_821	244_6_370	1362_6_671	342_6_4604	292_3_1
1095_3_163	1314_5_26	887_6_1	667_35_792	244_6_386	1362_6_657	342_6_4655	292_3_1
1095_3_128	1314_5_29	887_6_1	667_35_728	244_6_429	1362_6_647	342_6_4693	292_3_1
1095_3_110	1314_5_19	887_6_1	667_35_660	244_6_446	1362_6_651	342_6_4783	292_3_1
1095_3_106	1314_5_16	887_6_1	667_35_601	244_6_466	1362_6_671	342_6_4810	292_3_1
1095_3_103	1314_5_15	887_6_1	667_35_515	244_6_460	1362_6_709	342_6_4881	292_3_1
1095_3_113	1314_5_15	887_6_1	667_35_530	244_6_470	1362_6_723	342_6_4878	292_3_1
1095_3_104	1314_5_10	887_6_1	667_35_556	244_6_473	1362_6_748	342_6_4843	292_3_1
1095_3_112	1314_5_14	887_6_1	667_35_621	244_6_486	1362_6_765	342_6_4749	292_3_1
1095_3_118	1314_5_11	887_6_1	667_35_657	244_6_485	1362_6_776	342_6_4704	292_3_1
1095_3_132	1314_5_14	887_6_1	667_35_704	244_6_488	1362_6_776	342_6_4632	292_3_1
1095_3_145	1314_5_20	887_6_1	667_35_705	244_6_464	1362_6_767	342_6_4657	292_3_1
1095_3_173	1314_5_17	887_6_1	667_35_661	244_6_458	1362_6_725	342_6_4698	292_3_1
1095_3_157	1314_5_19	887_6_1	667_35_668	244_6_425	1362_6_718	342_6_4719	292_3_1
1095_3_159	1314_5_13	887_6_1	667_35_657	244_6_406	1362_6_726	342_6_4735	292_3_1
1095_3_172	1314_5_17	887_6_1	667_35_632	244_6_405	1362_6_741	342_6_4718	292_3_1
1095_3_190	1314_5_11	887_6_1	667_35_705	244_6_393	1362_6_717	342_6_4693	292_3_1
1095_3_171	1314_5_18	887_6_1	667_35_721	244_6_422	1362_6_709	342_6_4670	292_3_1
1095_3_171	1314_5_11	887_6_1	667_35_705	244_6_391	1362_6_708	342_6_4710	292_3_1
1095_3_161	1314_5_12	887_6_1	667_35_707	244_6_404	1362_6_726	342_6_4697	292_3_1
1095_3_176	1314_5_11	887_6_1	667_35_688	244_6_415	1362_6_749	342_6_4683	292_3_1
1095_3_193	1314_5_13	887_6_1	667_35_694	244_6_441	1362_6_744	342_6_4627	292_3_1
1095_3_162	1314_5_17	887_6_1	667_35_724	244_6_465	1362_6_744	342_6_4607	292_3_1
1095_3_175	1314_5_24	887_6_1	667_35_744	244_6_468	1362_6_759	342_6_4555	292_3_1
1095_3_174	1314_5_19	887_6_1	667_35_739	244_6_460	1362_6_766	342_6_4561	292_3_1
1095_3_185	1314_5_24	887_6_1	667_35_760	244_6_487	1362_6_786	342_6_4472	292_3_1
1095_3_185	1314_5_25	887_6_1	667_35_821	244_6_487	1362_6_740	342_6_4470	292_3_1
1095_3_170	1314_5_22	887_6_1	667_35_805	244_6_464	1362_6_770	342_6_4473	292_3_1
1095_3_169	1314_5_31	887_6_1	667_35_747	244_6_487	1362_6_764	342_6_4499	292_3_1
1095_3_168	1314_5_28	887_6_1	667_35_699	244_6_473	1362_6_757	342_6_4560	292_3_1
1095_3_150	1314_5_25	887_6_1	667_35_691	244_6_495	1362_6_702	342_6_4615	292_3_1
1095_3_167	1314_5_24	887_6_1	667_35_741	244_6_450	1362_6_693	342_6_4627	292_3_1
1095_3_168	1314_5_27	887_6_1	667_35_764	244_6_444	1362_6_669	342_6_4650	292_3_1
1095_3_170	1314_5_20	887_6_1	667_35_752	244_6_404	1362_6_623	342_6_4743	292_3_1
1095_3_154	1314_5_16	887_6_1	667_35_840	244_6_404	1362_6_575	342_6_4721	292_3_1
1095_3_148	1314_5_12	887_6_1	667_35_907	244_6_395	1362_6_549	342_6_4716	292_3_1
1095_3_156	1314_5_14	887_6_1	667_35_934	244_6_386	1362_6_517	342_6_4731	292_3_1
1095_3_160	1314_5_11	887_6_1	667_35_919	244_6_404	1362_6_514	342_6_4726	292_3_1
1095_3_157	1314_5_10	887_6_1	667_35_883	244_6_428	1362_6_501	342_6_4718	292_3_1
1095_3_179	1314_5_9	887_6_1	667_35_837	244_6_416	1362_6_505	342_6_4729	292_3_1
1095_3_212	1314_5_7	887_6_1	667_35_798	244_6_440	1362_6_471	342_6_4739	292_3_1
1095_3_222	1314_5_14	887_6_1	667_35_787	244_6_419	1362_6_470	342_6_4739	292_3_1
1095_3_200	1314_5_13	887_6_1	667_35_749	244_6_456	1362_6_445	342_6_4767	292_3_1
1095_3_155	1314_5_13	887_6_1	667_35_699	244_6_460	1362_6_458	342_6_4834	292_3_1
1095_3_144	1314_5_11	887_6_1	667_35_692	244_6_486	1362_6_458	342_6_4875	292_3_1
1095_3_136	1314_5_17	887_6_1	667_35_649	244_6_460	1362_6_468	342_6_4940	292_3_1
1095_3_114	1314_5_13	887_6_1	667_35_669	244_6_476	1362_6_465	342_6_4938	292_3_1
1095_3_128	1314_5_20	887_6_1	667_35_645	244_6_483	1362_6_521	342_6_4879	292_3_1
1095_3_149	1314_5_20	887_6_1	667_35_635	244_6_492	1362_6_506	342_6_4865	292_3_1
1095_3_180	1314_5_20	887_6_1	667_35_641	244_6_504	1362_6_542	342_6_4788	292_3_1
1095_3_209	1314_5_15	887_6_1	667_35_580	244_6_478	1362_6_548	342_6_4862	292_3_1
1095_3_238	1314_5_11	887_6_1	667_35_628	244_6_540	1362_6_545	342_6_4745	292_3_1
1095_3_241	1314_5_7	887_6_1	667_35_636	244_6_505	1362_6_562	342_6_4752	292_3_1
1095_3_235	1314_5_8	887_6_1	667_35_704	244_6_523	1362_6_541	342_6_4684	292_3_1
1095_3_244	1314_5_7	887_6_1	667_35_693	244_6_473	1362_6_533	342_6_4748	292_3_1
1095_3_223	1314_5_5	887_6_1	667_35_677	244_6_490	1362_6_511	342_6_4793	292_3_1
1095_3_232	1314_5_6	887_6_1	667_35_655	244_6_493	1362_6_517	342_6_4788	292_3_1
1095_3_212	1314_5_4	887_6_1	667_35_645	244_6_533	1362_6_521	342_6_4800	292_3_1
1095_3_228	887_6_1	667_35_654	244_6_540	1362_6_508	342_6_4780	292_3_1
1095_3_229	887_6_1	667_35_615	244_6_555	1362_6_526	342_6_4780	292_3_1
1095_3_204	887_6_1	667_35_642	244_6_527	1362_6_548	342_6_4793	292_3_1
1095_3_204	887_6_1	667_35_721	244_6_545	1362_6_528	342_6_4715	292_3_1
1095_3_215	887_6_1	667_35_811	244_6_525	1362_6_537	342_6_4633	292_3_1
1095_3_226	887_6_1	667_35_874	244_6_507	1362_6_526	342_6_4592	292_3_1
1095_3_221	887_6_1	667_35_856	244_6_515	1362_6_511	342_6_4604	292_3_1
1095_3_219	887_6_1	667_35_841	244_6_518	1362_6_511	342_6_4597	292_3_1
1095_3_230	887_6_1	667_35_744	244_6_510	1362_6_485	342_6_4687	292_3_1
1095_3_212	887_6_1	667_35_747	244_6_538	1362_6_465	342_6_4705	292_3_1
1095_3_177	887_6_1	667_35_684	244_6_530	1362_6_468	342_6_4822	292_3_1
1095_3_184	887_6_1	667_35_599	244_6_552	1362_6_455	342_6_4886	292_3_1
1095_3_168	887_6_1	667_35_604	244_6_523	1362_6_467	342_6_4922	292_3_1
1095_3_165	887_6_1	667_35_609	244_6_571	1362_6_451	342_6_4900	292_3_1
1095_3_148	887_6_1	667_35_676	244_6_548	1362_6_452	342_6_4905	292_3_1
1095_3_151	887_6_1	667_35_715	244_6_553	1362_6_425	342_6_4877	292_3_1
1095_3_177	887_6_1	667_35_709	244_6_525	1362_6_468	342_6_4865	292_3_1
1095_3_187	887_6_1	667_35_681	244_6_520	1362_6_456	342_6_4902	292_3_1
1095_3_213	887_6_1	667_35_679	244_6_514	1362_6_455	342_6_4863	292_3_1
1095_3_230	887_6_1	667_35_696	244_6_505	1362_6_411	342_6_4881	292_3_1
1095_3_226	887_6_1	667_35_655	244_6_506	1362_6_441	342_6_4896	292_3_1
1095_3_258	887_6_1	667_35_593	244_6_508	1362_6_441	342_6_4910	292_3_1
1095_3_291	887_6_1	667_35_524	244_6_485	1362_6_430	342_6_4956	292_3_1
1095_3_313	887_6_1	667_35_494	244_6_472	1362_6_423	342_6_4999	292_3_1
1095_3_289	887_6_1	667_35_473	244_6_478	1362_6_432	342_6_5025	292_3_1
1095_3_274	887_6_1	667_35_442	244_6_460	1362_6_470	342_6_5054	292_3_1
1095_3_251	887_6_1	667_35_449	244_6_454	1362_6_459	342_6_5098	292_3_1
1095_3_221	887_6_1	667_35_463	244_6_479	1362_6_468	342_6_5091	292_3_1
1095_3_234	887_6_1	667_35_456	244_6_490	1362_6_464	342_6_5081	292_3_1
1095_3_227	887_6_1	667_35_467	244_6_464	1362_6_476	342_6_5110	292_3_1
1095_3_229	887_6_1	667_35_520	244_6_462	1362_6_470	342_6_5061	292_3_1
1095_3_212	887_6_1	667_35_622	244_6_458	1362_6_478	342_6_4975	292_3_1
1095_3_217	887_6_1	667_35_723	244_6_480	1362_6_429	342_6_4896	292_3_1
1095_3_220	887_6_1	667_35_756	244_6_483	1362_6_465	342_6_4807	292_3_1
1095_3_212	887_6_1	667_35_800	244_6_476	1362_6_478	342_6_4755	292_3_1
1095_3_223	887_6_1	667_35_853	244_6_503	1362_6_500	342_6_4645	292_3_1
1095_3_217	887_6_1	667_35_866	244_6_500	1362_6_527	342_6_4610	292_3_1
1095_3_205	887_6_1	667_35_802	244_6_553	1362_6_535	342_6_4607	292_3_1
1095_3_175	887_6_1	667_35_775	244_6_527	1362_6_540	342_6_4667	292_3_1
1095_3_187	887_6_1	667_35_679	244_6_512	1362_6_549	342_6_4759	292_3_1
1095_3_178	887_6_1	667_35_643	244_6_511	1362_6_537	342_6_4810	292_3_1
1095_3_209	887_6_1	667_35_631	244_6_522	1362_6_520	342_6_4823	292_3_1
1095_3_206	887_6_1	667_35_608	244_6_542	1362_6_528	342_6_4823	292_3_1
1095_3_181	887_6_1	667_35_603	244_6_559	1362_6_522	342_6_4856	292_3_1
1095_3_183	887_6_1	667_35_555	244_6_572	1362_6_502	342_6_4910	292_3_1
1095_3_164	887_6_1	667_35_558	244_6_578	1362_6_515	342_6_4914	292_3_1
1095_3_174	887_6_1	667_35_556	244_6_593	1362_6_504	342_6_4907	292_3_1
1095_3_191	887_6_1	667_35_533	244_6_611	1362_6_460	342_6_4944	292_3_1
1095_3_182	887_6_1	667_35_531	244_6_590	1362_6_473	342_6_4967	292_3_1
1095_3_189	887_6_1	667_35_500	244_6_553	1362_6_477	342_6_5015	292_3_1
1095_3_185	887_6_1	667_35_521	244_6_538	1362_6_471	342_6_5028	292_3_1
1095_3_179	887_6_1	667_35_506	244_6_522	1362_6_477	342_6_5053	292_3_1
1095_3_173	887_6_1	667_35_542	244_6_502	1362_6_460	342_6_5064	292_3_1
1095_3_205	887_6_1	667_35_617	244_6_498	1362_6_411	342_6_5015	292_3_1
1095_3_218	887_6_1	667_35_647	244_6_523	1362_6_409	342_6_4964	292_3_1
1095_3_207	887_6_1	667_35_710	244_6_535	1362_6_409	342_6_4907	292_3_1
1095_3_200	887_6_1	667_35_723	244_6_539	1362_6_379	342_6_4906	292_3_1
1095_3_182	887_6_1	667_35_739	244_6_566	1362_6_366	342_6_4874	292_3_1
1095_3_171	887_6_1	667_35_752	244_6_546	1362_6_362	342_6_4887	292_3_1
1095_3_176	887_6_1	667_35_701	244_6_572	1362_6_351	342_6_4900	292_3_1
1095_3_190	887_6_1	667_35_696	244_6_557	1362_6_332	342_6_4918	292_3_1
1095_3_181	887_6_1	667_35_666	244_6_592	1362_6_321	342_6_4942	292_3_1
1095_3_194	887_6_1	667_35_667	244_6_548	1362_6_320	342_6_4978	292_3_1
1095_3_219	887_6_1	667_35_677	244_6_556	1362_6_317	342_6_4945	292_3_1
1095_3_207	887_6_1	667_35_699	244_6_508	1362_6_325	342_6_4986	292_3_1
1095_3_203	887_6_1	667_35_687	244_6_546	1362_6_336	342_6_4945	292_3_1
1095_3_194	887_6_1	667_35_720	244_6_547	1362_6_322	342_6_4929	292_3_1
1095_3_174	887_6_1	667_35_706	244_6_592	1362_6_339	342_6_4899	292_3_1
1095_3_185	887_6_1	667_35_772	244_6_607	1362_6_337	342_6_4816	292_3_1
1095_3_201	887_6_1	667_35_772	244_6_628	1362_6_357	342_6_4746	292_3_1
1095_3_192	887_6_1	667_35_794	244_6_612	1362_6_359	342_6_4730	292_3_1
1095_3_222	887_6_1	667_35_838	244_6_599	1362_6_353	342_6_4691	292_3_1
1095_3_221	887_6_1	667_35_777	244_6_632	1362_6_343	342_6_4736	292_3_1
1095_3_218	887_6_1	667_35_776	244_6_641	1362_6_349	342_6_4723	292_3_1
1095_3_209	887_6_1	667_35_672	244_6_644	1362_6_340	342_6_4830	292_3_1
1095_3_204	887_6_1	667_35_633	244_6_604	1362_6_341	342_6_4899	292_3_1
1095_3_191	887_6_1	667_35_643	244_6_584	1362_6_352	342_6_4922	292_3_1
1095_3_186	887_6_1	667_35_668	244_6_568	1362_6_357	342_6_4911	292_3_1
1095_3_202	887_6_1	667_35_702	244_6_585	1362_6_341	342_6_4884	292_3_1
1095_3_220	887_6_1	667_35_742	244_6_577	1362_6_349	342_6_4832	292_3_1
1095_3_200	887_6_1	667_35_747	244_6_581	1362_6_363	342_6_4828	292_3_1
1095_3_184	887_6_1	667_35_734	244_6_597	1362_6_349	342_6_4848	292_3_1
1095_3_178	887_6_1	667_35_710	244_6_633	1362_6_354	342_6_4828	292_3_1
1095_3_162	887_6_1	667_35_679	244_6_650	1362_6_323	342_6_4889	292_3_1
1095_3_143	887_6_1	667_35_607	244_6_670	1362_6_323	342_6_4959	292_3_1
1095_3_120	887_6_1	667_35_595	244_6_683	1362_6_326	342_6_4965	292_3_1
1095_3_109	887_6_1	667_35_585	244_6_700	1362_6_334	342_6_4983	292_3_1
1095_3_94	887_6_1	667_35_605	244_6_672	1362_6_312	342_6_5036	292_3_1
1095_3_118	887_6_1	667_35_610	244_6_674	1362_6_300	342_6_5048	292_3_1
1095_3_148	887_6_1	667_35_646	244_6_654	1362_6_311	342_6_4986	292_3_1
1095_3_175	887_6_1	667_35_598	244_6_670	1362_6_293	342_6_5001	292_3_1
1095_3_197	887_6_1	667_35_587	244_6_638	1362_6_293	342_6_5034	292_3_1
1095_3_229	887_6_1	667_35_594	244_6_629	1362_6_279	342_6_4993	292_3_1
1095_3_271	887_6_1	667_35_650	244_6_631	1362_6_271	342_6_4911	292_3_1
1095_3_307	887_6_1	667_35_769	244_6_623	1362_6_270	342_6_4756	292_3_1
1095_3_289	887_6_1	667_35_782	244_6_603	1362_6_289	342_6_4751	292_3_1
1095_3_297	887_6_1	667_35_810	244_6_586	1362_6_260	342_6_4751	292_3_1
1095_3_286	887_6_1	667_35_856	244_6_563	1362_6_273	342_6_4721	292_3_1
1095_3_295	887_6_1	667_35_903	244_6_548	1362_6_272	342_6_4669	292_3_1
1095_3_299	887_6_1	667_35_917	244_6_535	1362_6_280	342_6_4637	292_3_1
1095_3_301	887_6_1	667_35_881	244_6_540	1362_6_300	342_6_4633	292_3_1
1095_3_274	887_6_1	667_35_835	244_6_557	1362_6_281	342_6_4707	292_3_1
1095_3_249	887_6_1	667_35_816	244_6_611	1362_6_286	342_6_4694	292_3_1
1095_3_219	887_6_1	667_35_748	244_6_616	1362_6_306	342_6_4772	292_3_1
1095_3_203	887_6_1	667_35_727	244_6_647	1362_6_291	342_6_4817	292_3_1
1095_3_179	887_6_1	667_35_690	244_6_663	1362_6_265	342_6_4872	292_3_1
1095_3_179	887_6_1	667_35_679	244_6_673	1362_6_251	342_6_4916	292_3_1
1095_3_176	887_6_1	667_35_679	244_6_666	1362_6_251	342_6_4934	292_3_1
1095_3_176	887_6_1	667_35_661	244_6_697	1362_6_236	342_6_4943	292_3_1
1095_3_191	887_6_1	667_35_637	244_6_680	1362_6_236	342_6_4980	292_3_1
1095_3_209	887_6_1	667_35_645	244_6_689	1362_6_221	342_6_4955	292_3_1
1095_3_198	887_6_1	667_35_596	244_6_677	1362_6_253	342_6_4984	292_3_1
1095_3_177	887_6_1	667_35_613	244_6_699	1362_6_254	342_6_4972	292_3_1
1095_3_177	887_6_1	667_35_639	244_6_656	1362_6_276	342_6_4968	292_3_1
1095_3_212	887_6_1	667_35_657	244_6_669	1362_6_259	342_6_4921	292_3_1
1095_3_200	887_6_1	667_35_666	244_6_646	1362_6_254	342_6_4969	292_3_1
1095_3_197	887_6_1	667_35_701	244_6_641	1362_6_246	342_6_4943	292_3_1
1095_3_190	887_6_1	667_35_751	244_6_612	1362_6_242	342_6_4935	292_3_1
1095_3_183	887_6_1	667_35_793	244_6_638	1362_6_254	342_6_4860	292_3_1
1095_3_188	887_6_1	667_35_782	244_6_571	1362_6_250	342_6_4923	292_3_1
1095_3_184	887_6_1	667_35_821	244_6_621	1362_6_234	342_6_4846	292_3_1
1095_3_180	887_6_1	667_35_810	244_6_598	1362_6_240	342_6_4891	292_3_1
1095_3_227	887_6_1	667_35_761	244_6_667	1362_6_231	342_6_4815	292_3_1
1095_3_254	887_6_1	667_35_740	244_6_651	1362_6_242	342_6_4815	292_3_1
1095_3_270	887_6_1	667_35_722	244_6_652	1362_6_270	342_6_4776	292_3_1
1095_3_256	887_6_1	667_35_727	244_6_632	1362_6_271	342_6_4799	292_3_1
1095_3_265	887_6_1	667_35_681	244_6_628	1362_6_290	342_6_4821	292_3_1
1095_3_243	887_6_1	667_35_669	244_6_598	1362_6_296	342_6_4881	292_3_1
1095_3_205	887_6_1	667_35_637	244_6_631	1362_6_297	342_6_4931	292_3_1
1095_3_199	887_6_1	667_35_589	244_6_630	1362_6_274	342_6_5016	292_3_1
1095_3_251	887_6_1	667_35_565	244_6_665	1362_6_271	342_6_4975	292_3_1
1095_3_254	887_6_1	667_35_505	244_6_669	1362_6_267	342_6_5029	292_3_1
1095_3_245	887_6_1	667_35_520	244_6_658	1362_6_264	342_6_5025	292_3_1
1095_3_229	887_6_1	667_35_516	244_6_661	1362_6_269	342_6_5040	292_3_1
1095_3_186	887_6_1	667_35_488	244_6_663	1362_6_299	342_6_5091	292_3_1
1095_3_187	887_6_1	667_35_491	244_6_711	1362_6_290	342_6_5037	292_3_1
1095_3_195	887_6_1	667_35_534	244_6_721	1362_6_288	342_6_4989	292_3_1
1095_3_195	887_6_1	667_35_550	244_6_738	1362_6_259	342_6_4998	292_3_1
1095_3_202	887_6_1	667_35_562	244_6_720	1362_6_269	342_6_4984	292_3_1
1095_3_220	887_6_1	667_35_569	244_6_728	1362_6_290	342_6_4943	292_3_1
1095_3_264	887_6_1	667_35_624	244_6_675	1362_6_262	342_6_4938	292_3_1
1095_3_293	887_6_1	667_35_635	244_6_681	1362_6_245	342_6_4906	292_3_1
1095_3_282	887_6_1	667_35_643	244_6_669	1362_6_236	342_6_4913	292_3_1
1095_3_262	887_6_1	667_35_618	244_6_676	1362_6_253	342_6_4912	292_3_1
1095_3_219	887_6_1	667_35_621	244_6_688	1362_6_238	342_6_4946	292_3_1
1095_3_206	887_6_1	667_35_607	244_6_715	1362_6_258	342_6_4930	292_3_1
1095_3_189	887_6_1	667_35_600	244_6_705	1362_6_244	342_6_4966	292_3_1
1095_3_185	887_6_1	667_35_610	244_6_730	1362_6_269	342_6_4909	292_3_1
1095_3_165	887_6_1	667_35_628	244_6_737	1362_6_256	342_6_4915	292_3_1
1095_3_150	887_6_1	667_35_632	244_6_735	1362_6_253	342_6_4952	292_3_1
1095_3_149	887_6_1	667_35_682	244_6_738	1362_6_226	342_6_4942	292_3_1
1095_3_157	887_6_1	667_35_703	244_6_730	1362_6_244	342_6_4892	292_3_1
1095_3_193	887_6_1	667_35_724	244_6_755	1362_6_235	342_6_4820	292_3_1
1095_3_218	887_6_1	667_35_709	244_6_721	1362_6_240	342_6_4837	292_3_1
1095_3_242	887_6_1	667_35_680	244_6_717	1362_6_220	342_6_4862	292_3_1
1095_3_236	887_6_1	667_35_670	244_6_686	1362_6_233	342_6_4878	292_3_1
1095_3_267	887_6_1	667_35_664	244_6_705	1362_6_215	342_6_4839	292_3_1
1095_3_260	887_6_1	667_35_629	244_6_716	1362_6_228	342_6_4883	292_3_1
1095_3_257	887_6_1	667_35_674	244_6_702	1362_6_236	342_6_4859	292_3_1
1095_3_244	887_6_1	667_35_661	244_6_680	1362_6_223	342_6_4893	292_3_1
1095_3_228	887_6_1	667_35_702	244_6_686	1362_6_212	342_6_4885	292_3_1
1095_3_216	887_6_1	667_35_645	244_6_693	1362_6_232	342_6_4899	292_3_1
1095_3_215	887_6_1	667_35_656	244_6_696	1362_6_212	342_6_4906	292_3_1
1095_3_232	887_6_1	667_35_613	244_6_684	1362_6_244	342_6_4913	292_3_1
1095_3_208	887_6_1	667_35_575	244_6_696	1362_6_256	342_6_4948	292_3_1
1095_3_215	887_6_1	667_35_563	244_6_682	1362_6_268	342_6_4985	292_3_1
1095_3_218	887_6_1	667_35_515	244_6_658	1362_6_238	342_6_5086	292_3_1
1095_3_221	887_6_1	667_35_536	244_6_648	1362_6_262	342_6_5060	292_3_1
1095_3_250	887_6_1	667_35_578	244_6_597	1362_6_273	342_6_5019	292_3_1
1095_3_268	887_6_1	667_35_608	244_6_586	1362_6_266	342_6_4997	292_3_1
1095_3_279	887_6_1	667_35_564	244_6_600	1362_6_268	342_6_5012	292_3_1
1095_3_267	887_6_1	667_35_520	244_6_586	1362_6_289	342_6_5061	292_3_1
1095_3_286	887_6_1	667_35_541	244_6_598	1362_6_291	342_6_5009	292_3_1
1095_3_292	887_6_1	667_35_555	244_6_582	1362_6_287	342_6_5016	292_3_1
1095_3_298	887_6_1	667_35_531	244_6_578	1362_6_291	342_6_5025	292_3_1
1095_3_293	887_6_1	667_35_566	244_6_533	1362_6_288	342_6_5039	292_3_1
1095_3_259	887_6_1	667_35_541	244_6_558	1362_6_296	342_6_5038	292_3_1
1095_3_248	887_6_1	667_35_599	244_6_541	1362_6_292	342_6_5029	292_3_1
1095_3_238	887_6_1	667_35_575	244_6_551	1362_6_283	342_6_5074	292_3_1
1095_3_238	887_6_1	667_35_556	244_6_581	1362_6_285	342_6_5060	292_3_1
1095_3_221	887_6_1	667_35_542	244_6_593	1362_6_285	342_6_5065	292_3_1
1095_3_252	887_6_1	667_35_579	244_6_590	1362_6_273	342_6_5041	292_3_1
1095_3_255	887_6_1	667_35_583	244_6_598	1362_6_292	342_6_5008	292_3_1
1095_3_268	887_6_1	667_35_591	244_6_582	1362_6_303	342_6_4986	292_3_1
1095_3_290	887_6_1	667_35_572	244_6_571	1362_6_275	342_6_5016	292_3_1
1095_3_272	887_6_1	667_35_597	244_6_574	1362_6_246	342_6_5045	292_3_1
1095_3_255	887_6_1	667_35_605	244_6_606	1362_6_238	342_6_5025	292_3_1
1095_3_243	887_6_1	667_35_579	244_6_564	1362_6_269	342_6_5068	292_3_1
1095_3_213	887_6_1	667_35_535	244_6_574	1362_6_282	342_6_5126	292_3_1
1095_3_294	887_6_1	667_35_542	244_6_537	1362_6_306	342_6_5052	292_3_1
1095_3_346	887_6_1	667_35_565	244_6_538	1362_6_311	342_6_4960	292_3_1
1095_3_370	887_6_1	667_35_554	244_6_550	1362_6_308	342_6_4938	292_3_1
1095_3_389	887_6_1	667_35_503	244_6_546	1362_6_305	342_6_4966	292_3_1
1095_3_404	887_6_1	667_35_473	244_6_535	1362_6_326	342_6_4954	292_3_1
1095_3_414	887_6_1	667_35_547	244_6_544	1362_6_313	342_6_4882	292_3_1
1095_3_414	887_6_1	667_35_595	244_6_537	1362_6_329	342_6_4832	292_3_1
1095_3_410	887_6_1	667_35_616	244_6_551	1362_6_332	342_6_4799	292_3_1
1095_3_386	887_6_1	667_35_685	244_6_552	1362_6_330	342_6_4765	292_3_1
1095_3_365	887_6_1	667_35_699	244_6_564	1362_6_340	342_6_4738	292_3_1
1095_3_314	887_6_1	667_35_706	244_6_562	1362_6_346	342_6_4745	292_3_1
1095_3_269	887_6_1	667_35_672	244_6_553	1362_6_358	342_6_4807	292_3_1
1095_3_289	887_6_1	667_35_695	244_6_530	1362_6_362	342_6_4809	292_3_1
1095_3_298	887_6_1	667_35_664	244_6_545	1362_6_351	342_6_4812	292_3_1
1095_3_344	887_6_1	667_35_624	244_6_539	1362_6_346	342_6_4828	292_3_1
1095_3_352	887_6_1	667_35_603	244_6_552	1362_6_358	342_6_4813	292_3_1
1095_3_361	887_6_1	667_35_586	244_6_518	1362_6_365	342_6_4862	292_3_1
1095_3_389	887_6_1	667_35_547	244_6_519	1362_6_371	342_6_4879	292_3_1
1095_3_412	887_6_1	667_35_470	244_6_534	1362_6_381	342_6_4895	292_3_1
1095_3_392	887_6_1	667_35_453	244_6_569	1362_6_383	342_6_4890	292_3_1
1095_3_416	887_6_1	667_35_430	244_6_556	1362_6_372	342_6_4930	292_3_1
1095_3_422	887_6_1	667_35_443	244_6_577	1362_6_366	342_6_4894	292_3_1
1095_3_425	887_6_1	667_35_483	244_6_581	1362_6_347	342_6_4867	292_3_1
1095_3_408	887_6_1	667_35_518	244_6_601	1362_6_337	342_6_4843	292_3_1
1095_3_401	887_6_1	667_35_588	244_6_571	1362_6_346	342_6_4816	292_3_1
1095_3_383	887_6_1	667_35_653	244_6_581	1362_6_357	342_6_4740	292_3_1
1095_3_432	887_6_1	667_35_670	244_6_553	1362_6_349	342_6_4712	292_3_1
1095_3_436	887_6_1	667_35_605	244_6_553	1362_6_323	342_6_4783	292_3_1
1095_3_394	887_6_1	667_35_563	244_6_535	1362_6_335	342_6_4859	292_3_1
1095_3_344	887_6_1	667_35_505	244_6_589	1362_6_351	342_6_4881	292_3_1
1095_3_303	887_6_1	667_35_498	244_6_591	1362_6_353	342_6_4940	292_3_1
1095_3_322	887_6_1	667_35_477	244_6_588	1362_6_367	342_6_4931	292_3_1
1095_3_370	887_6_1	667_35_489	244_6_551	1362_6_335	342_6_4960	292_3_1
1095_3_366	887_6_1	667_35_503	244_6_554	1362_6_358	342_6_4948	292_3_1
1095_3_330	887_6_1	667_35_500	244_6_545	1362_6_361	342_6_4979	292_3_1
1095_3_309	887_6_1	667_35_506	244_6_557	1362_6_388	342_6_4953	292_3_1
1095_3_297	887_6_1	667_35_514	244_6_549	1362_6_383	342_6_4971	292_3_1
1095_3_271	887_6_1	667_35_577	244_6_554	1362_6_373	342_6_4961	292_3_1
1095_3_255	887_6_1	667_35_537	244_6_588	1362_6_364	342_6_4981	292_3_1
1095_3_253	887_6_1	667_35_572	244_6_580	1362_6_361	342_6_4969	292_3_1
1095_3_260	887_6_1	667_35_605	244_6_569	1362_6_340	342_6_4939	292_3_1
1095_3_265	887_6_1	667_35_545	244_6_590	1362_6_340	342_6_4980	292_3_1
1095_3_259	887_6_1	667_35_490	244_6_567	1362_6_341	342_6_5063	292_3_1
1095_3_300	887_6_1	667_35_468	244_6_574	1362_6_331	342_6_5056	292_3_1
1095_3_330	887_6_1	667_35_448	244_6_580	1362_6_329	342_6_5041	292_3_1
1095_3_344	887_6_1	667_35_449	244_6_579	1362_6_300	342_6_5059	292_3_1
1095_3_394	887_6_1	667_35_494	244_6_600	1362_6_288	342_6_4960	292_3_1
1095_3_441	887_6_1	667_35_524	244_6_570	1362_6_265	342_6_4935	292_3_1
1095_3_424	887_6_1	667_35_523	244_6_551	1362_6_262	342_6_4973	292_3_1
1095_3_428	887_6_1	667_35_505	244_6_524	1362_6_262	342_6_5000	292_3_1
1095_3_420	887_6_1	667_35_464	244_6_520	1362_6_261	342_6_5044	292_3_1
1095_3_392	887_6_1	667_35_485	244_6_490	1362_6_241	342_6_5095	292_3_1
1095_3_373	887_6_1	667_35_466	244_6_527	1362_6_246	342_6_5083	292_3_1
1095_3_325	887_6_1	667_35_464	244_6_499	1362_6_245	342_6_5158	292_3_1
1095_3_316	887_6_1	667_35_480	244_6_523	1362_6_255	342_6_5126	292_3_1
1095_3_325	887_6_1	667_35_506	244_6_503	1362_6_234	342_6_5144	292_3_1
1095_3_355	887_6_1	667_35_511	244_6_503	1362_6_241	342_6_5114	292_3_1
1095_3_371	887_6_1	667_35_478	244_6_503	1362_6_225	342_6_5123	292_3_1
1095_3_373	887_6_1	667_35_475	244_6_517	1362_6_229	342_6_5114	292_3_1
1095_3_355	887_6_1	667_35_463	244_6_525	1362_6_212	342_6_5152	292_3_1
1095_3_362	887_6_1	667_35_488	244_6_507	1362_6_217	342_6_5142	292_3_1
1095_3_392	887_6_1	667_35_493	244_6_463	1362_6_230	342_6_5160	292_3_1
1095_3_369	887_6_1	667_35_488	244_6_429	1362_6_247	342_6_5200	292_3_1
1095_3_372	887_6_1	667_35_478	244_6_429	1362_6_264	342_6_5204	292_3_1
1095_3_344	887_6_1	667_35_454	244_6_422	1362_6_266	342_6_5246	292_3_1
1095_3_347	887_6_1	667_35_445	244_6_433	1362_6_250	342_6_5244	292_3_1
1095_3_351	887_6_1	667_35_387	244_6_386	1362_6_273	342_6_5326	292_3_1
1095_3_377	887_6_1	667_35_371	244_6_419	1362_6_273	342_6_5288	292_3_1
1095_3_380	887_6_1	667_35_346	244_6_411	1362_6_268	342_6_5319	292_3_1
1095_3_394	887_6_1	667_35_346	244_6_418	1362_6_248	342_6_5325	292_3_1
1095_3_389	887_6_1	667_35_376	244_6_409	1362_6_247	342_6_5326	292_3_1
1095_3_420	887_6_1	667_35_352	244_6_412	1362_6_260	342_6_5304	292_3_1
1095_3_456	887_6_1	667_35_374	244_6_402	1362_6_263	342_6_5251	292_3_1
1095_3_434	887_6_1	667_35_385	244_6_392	1362_6_268	342_6_5258	292_3_1
1095_3_415	887_6_1	667_35_411	244_6_405	1362_6_244	342_6_5259	292_3_1
1095_3_372	887_6_1	667_35_432	244_6_406	1362_6_264	342_6_5257	292_3_1
1095_3_336	887_6_1	667_35_452	244_6_417	1362_6_266	342_6_5240	292_3_1
1095_3_373	887_6_1	667_35_502	244_6_395	1362_6_263	342_6_5176	292_3_1
1095_3_401	887_6_1	667_35_518	244_6_415	1362_6_226	342_6_5178	292_3_1
1095_3_361	887_6_1	667_35_561	244_6_409	1362_6_229	342_6_5154	292_3_1
1095_3_331	887_6_1	667_35_581	244_6_398	1362_6_231	342_6_5151	292_3_1
1095_3_323	887_6_1	667_35_557	244_6_400	1362_6_232	342_6_5179	292_3_1
1095_3_304	887_6_1	667_35_570	244_6_410	1362_6_220	342_6_5188	292_3_1
1095_3_290	887_6_1	667_35_567	244_6_399	1362_6_202	342_6_5248	292_3_1
1095_3_296	887_6_1	667_35_559	244_6_381	1362_6_208	342_6_5263	292_3_1
1095_3_304	887_6_1	667_35_642	244_6_379	1362_6_201	342_6_5209	292_3_1
1095_3_325	887_6_1	667_35_705	244_6_379	1362_6_194	342_6_5122	292_3_1
1095_3_344	887_6_1	667_35_769	244_6_373	1362_6_191	342_6_5039	292_3_1
1095_3_386	887_6_1	667_35_760	244_6_381	1362_6_186	342_6_5014	292_3_1
1095_3_417	887_6_1	667_35_740	244_6_416	1362_6_144	342_6_4999	292_3_1
1095_3_417	887_6_1	667_35_692	244_6_427	1362_6_147	342_6_4998	292_3_1
1095_3_412	887_6_1	667_35_677	244_6_431	1362_6_133	342_6_5011	292_3_1
1095_3_383	887_6_1	667_35_633	244_6_436	1362_6_126	342_6_5078	292_3_1
1095_3_341	887_6_1	667_35_602	244_6_441	1362_6_130	342_6_5137	292_3_1
1095_3_311	887_6_1	667_35_572	244_6_456	1362_6_121	342_6_5174	292_3_1
1095_3_291	887_6_1	667_35_551	244_6_478	1362_6_129	342_6_5201	292_3_1
1095_3_275	887_6_1	667_35_511	244_6_461	1362_6_118	342_6_5285	292_3_1
1095_3_274	887_6_1	667_35_478	244_6_481	1362_6_138	342_6_5316	292_3_1
1095_3_277	887_6_1	667_35_480	244_6_492	1362_6_117	342_6_5339	292_3_1
1095_3_272	887_6_1	667_35_466	244_6_477	1362_6_145	342_6_5347	292_3_1
1095_3_265	887_6_1	667_35_485	244_6_487	1362_6_131	342_6_5358	292_3_1
1095_3_240	887_6_1	667_35_508	244_6_491	1362_6_135	342_6_5359	292_3_1
1095_3_236	887_6_1	667_35_515	244_6_499	1362_6_126	342_6_5367	292_3_1
1095_3_221	887_6_1	667_35_485	244_6_505	1362_6_127	342_6_5404	292_3_1
1095_3_227	887_6_1	667_35_468	244_6_520	1362_6_133	342_6_5394	292_3_1
1095_3_225	887_6_1	667_35_462	244_6_508	1362_6_150	342_6_5383	292_3_1
1095_3_192	887_6_1	667_35_482	244_6_514	1362_6_153	342_6_5392	292_3_1
1095_3_198	887_6_1	667_35_540	244_6_522	1362_6_137	342_6_5343	292_3_1
1095_3_176	887_6_1	667_35_548	244_6_523	1362_6_142	342_6_5354	292_3_1
1095_3_157	887_6_1	667_35_546	244_6_551	1362_6_143	342_6_5352	292_3_1
1095_3_151	887_6_1	667_35_535	244_6_531	1362_6_140	342_6_5382	292_3_1
1095_3_204	887_6_1	667_35_485	244_6_509	1362_6_129	342_6_5407	292_3_1
1095_3_267	887_6_1	667_35_451	244_6_465	1362_6_114	342_6_5426	292_3_1
1095_3_341	887_6_1	667_35_424	244_6_468	1362_6_114	342_6_5382	292_3_1
1095_3_367	887_6_1	667_35_460	244_6_469	1362_6_101	342_6_5348	292_3_1
1095_3_373	887_6_1	667_35_435	244_6_473	1362_6_115	342_6_5358	292_3_1
1095_3_352	887_6_1	667_35_460	244_6_452	1362_6_117	342_6_5344	292_3_1
1095_3_356	887_6_1	667_35_425	244_6_476	1362_6_118	342_6_5338	292_3_1
1095_3_400	887_6_1	667_35_402	244_6_468	1362_6_120	342_6_5299	292_3_1
1095_3_412	887_6_1	667_35_463	244_6_494	1362_6_129	342_6_5213	292_3_1
1095_3_376	887_6_1	667_35_493	244_6_503	1362_6_121	342_6_5236	292_3_1
1095_3_327	887_6_1	667_35_570	244_6_519	1362_6_122	342_6_5176	292_3_1
1095_3_286	887_6_1	667_35_670	244_6_498	1362_6_97	342_6_5150	292_3_1
1095_3_264	887_6_1	667_35_652	244_6_542	1362_6_97	342_6_5132	292_3_1
1095_3_283	887_6_1	667_35_653	244_6_506	1362_6_96	342_6_5144	292_3_1
1095_3_324	887_6_1	667_35_636	244_6_532	1362_6_86	342_6_5109	292_3_1
1095_3_320	887_6_1	667_35_610	244_6_488	1362_6_89	342_6_5152	292_3_1
1095_3_306	887_6_1	667_35_595	244_6_506	1362_6_76	342_6_5185	292_3_1
1095_3_294	887_6_1	667_35_538	244_6_501	1362_6_67	342_6_5273	292_3_1
1095_3_322	887_6_1	667_35_502	244_6_506	1362_6_62	342_6_5285	292_3_1
1095_3_303	887_6_1	667_35_524	244_6_500	1362_6_68	342_6_5302	292_3_1
1095_3_318	887_6_1	667_35_532	244_6_514	1362_6_63	342_6_5285	292_3_1
1095_3_314	887_6_1	667_35_526	244_6_475	1362_6_71	342_6_5338	292_3_1
1095_3_306	887_6_1	667_35_556	244_6_499	1362_6_62	342_6_5293	292_3_1
1095_3_325	887_6_1	667_35_561	244_6_479	1362_6_63	342_6_5288	292_3_1
1095_3_349	887_6_1	667_35_526	244_6_484	1362_6_56	342_6_5307	292_3_1
1095_3_379	887_6_1	667_35_493	244_6_445	1362_6_58	342_6_5341	292_3_1
1095_3_397	887_6_1	667_35_456	244_6_454	1362_6_66	342_6_5315	292_3_1
1095_3_466	887_6_1	667_35_399	244_6_467	1362_6_66	342_6_5298	292_3_1
1095_3_479	887_6_1	667_35_366	244_6_466	1362_6_70	342_6_5330	292_3_1
1095_3_470	887_6_1	667_35_357	244_6_451	1362_6_89	342_6_5352	292_3_1
1095_3_450	887_6_1	667_35_378	244_6_480	1362_6_86	342_6_5334	292_3_1
1095_3_442	887_6_1	667_35_415	244_6_484	1362_6_100	342_6_5278	292_3_1
1095_3_355	887_6_1	667_35_414	244_6_467	1362_6_107	342_6_5357	292_3_1
1095_3_336	887_6_1	667_35_428	244_6_493	1362_6_111	342_6_5341	292_3_1
1095_3_356	887_6_1	667_35_458	244_6_474	1362_6_112	342_6_5327	292_3_1
1095_3_361	887_6_1	667_35_437	244_6_574	1362_6_94	342_6_5263	292_3_1
1095_3_370	887_6_1	667_35_407	244_6_568	1362_6_100	342_6_5265	292_3_1
1095_3_305	887_6_1	667_35_392	244_6_610	1362_6_89	342_6_5304	292_3_1
1095_3_317	887_6_1	667_35_408	244_6_577	1362_6_79	342_6_5338	292_3_1
1095_3_328	887_6_1	667_35_391	244_6_565	1362_6_57	342_6_5395	292_3_1
1095_3_359	887_6_1	667_35_362	244_6_558	1362_6_59	342_6_5401	292_3_1
1095_3_336	887_6_1	667_35_366	244_6_566	1362_6_59	342_6_5402	292_3_1
1095_3_340	887_6_1	667_35_364	244_6_535	1362_6_68	342_6_5437	292_3_1
1095_3_308	887_6_1	667_35_386	244_6_560	1362_6_60	342_6_5420	292_3_1
1095_3_339	887_6_1	667_35_445	244_6_531	1362_6_67	342_6_5361	292_3_1
1095_3_342	887_6_1	667_35_494	244_6_528	1362_6_60	342_6_5320	292_3_1
1095_3_328	887_6_1	667_35_448	244_6_535	1362_6_59	342_6_5367	292_3_1
1095_3_342	887_6_1	667_35_426	244_6_485	1362_6_53	342_6_5424	292_3_1
1095_3_363	887_6_1	667_35_447	244_6_465	1362_6_67	342_6_5368	292_3_1
1095_3_418	887_6_1	667_35_422	244_6_443	1362_6_68	342_6_5369	292_3_1
1095_3_464	887_6_1	667_35_458	244_6_429	1362_6_65	342_6_5314	292_3_1
1095_3_479	887_6_1	667_35_477	244_6_423	1362_6_65	342_6_5307	292_3_1
1095_3_484	887_6_1	667_35_491	244_6_436	1362_6_69	342_6_5269	292_3_1
1095_3_453	887_6_1	667_35_506	244_6_426	1362_6_77	342_6_5252	292_3_1
1095_3_459	887_6_1	667_35_506	244_6_436	1362_6_67	342_6_5239	292_3_1
1095_3_462	887_6_1	667_35_520	244_6_409	1362_6_77	342_6_5237	292_3_1
1095_3_409	887_6_1	667_35_534	244_6_431	1362_6_68	342_6_5266	292_3_1
1095_3_349	887_6_1	667_35_517	244_6_436	1362_6_62	342_6_5325	292_3_1
1095_3_302	887_6_1	667_35_544	244_6_462	1362_6_65	342_6_5321	292_3_1
1095_3_336	887_6_1	667_35_577	244_6_443	1362_6_63	342_6_5298	292_3_1
1095_3_348	887_6_1	667_35_622	244_6_454	1362_6_64	342_6_5223	292_3_1
1095_3_357	887_6_1	667_35_640	244_6_432	1362_6_70	342_6_5219	292_3_1
1095_3_377	887_6_1	667_35_596	244_6_439	1362_6_46	342_6_5251	292_3_1
1095_3_418	887_6_1	667_35_570	244_6_425	1362_6_40	342_6_5247	292_3_1
1095_3_382	887_6_1	667_35_575	244_6_443	1362_6_31	342_6_5279	292_3_1
1095_3_339	887_6_1	667_35_523	244_6_447	1362_6_28	342_6_5362	292_3_1
1095_3_284	887_6_1	667_35_479	244_6_446	1362_6_30	342_6_5453	292_3_1
1095_3_258	887_6_1	667_35_427	244_6_482	1362_6_31	342_6_5477	292_3_1
1095_3_247	887_6_1	667_35_427	244_6_507	1362_6_30	342_6_5479	292_3_1
1095_3_229	887_6_1	667_35_414	244_6_509	1362_6_38	342_6_5518	292_3_1
1095_3_239	887_6_1	667_35_459	244_6_508	1362_6_32	342_6_5491	292_3_1
1095_3_252	887_6_1	667_35_485	244_6_536	1362_6_27	342_6_5458	292_3_1
1095_3_237	887_6_1	667_35_473	244_6_533	1362_6_32	342_6_5480	292_3_1
1095_3_276	887_6_1	667_35_494	244_6_539	1362_6_27	342_6_5406	292_3_1
1095_3_315	887_6_1	667_35_481	244_6_532	1362_6_29	342_6_5383	292_3_1
1095_3_367	887_6_1	667_35_463	244_6_542	1362_6_30	342_6_5326	292_3_1
1095_3_360	887_6_1	667_35_450	244_6_535	1362_6_25	342_6_5369	292_3_1
1095_3_420	887_6_1	667_35_473	244_6_524	1362_6_32	342_6_5288	292_3_1
1095_3_394	887_6_1	667_35_493	244_6_494	1362_6_30	342_6_5323	292_3_1
1095_3_394	887_6_1	667_35_532	244_6_499	1362_6_36	342_6_5277	292_3_1
1095_3_434	887_6_1	667_35_524	244_6_466	1362_6_35	342_6_5278	292_3_1
1095_3_435	887_6_1	667_35_501	244_6_444	1362_6_31	342_6_5315	292_3_1
1095_3_424	887_6_1	667_35_499	244_6_420	1362_6_24	342_6_5351	292_3_1
1095_3_433	887_6_1	667_35_548	244_6_390	1362_6_20	342_6_5312	292_3_1
1095_3_399	887_6_1	667_35_552	244_6_401	1362_6_21	342_6_5335	292_3_1
1095_3_356	887_6_1	667_35_545	244_6_401	1362_6_33	342_6_5359	292_3_1
1095_3_328	887_6_1	667_35_553	244_6_421	1362_6_26	342_6_5366	292_3_1
1095_3_300	887_6_1	667_35_574	244_6_435	1362_6_23	342_6_5370	292_3_1
1095_3_285	887_6_1	667_35_529	244_6_428	1362_6_17	342_6_5438	292_3_1
1095_3_251	887_6_1	667_35_549	244_6_431	1362_6_23	342_6_5451	292_3_1
1095_3_250	887_6_1	667_35_500	244_6_432	1362_6_25	342_6_5500	292_3_1
1095_3_243	887_6_1	667_35_477	244_6_450	1362_6_25	342_6_5519	292_3_1
1095_3_261	887_6_1	667_35_485	244_6_422	1362_6_31	342_6_5513	292_3_1
1095_3_275	887_6_1	667_35_523	244_6_413	1362_6_34	342_6_5480	292_3_1
1095_3_268	887_6_1	667_35_556	244_6_418	1362_6_34	342_6_5448	292_3_1
1095_3_262	887_6_1	667_35_487	244_6_424	1362_6_28	342_6_5518	292_3_1
1095_3_273	887_6_1	667_35_502	244_6_425	1362_6_24	342_6_5505	292_3_1
1095_3_273	887_6_1	667_35_499	244_6_410	1362_6_13	342_6_5544	292_3_1
1095_3_275	887_6_1	667_35_495	244_6_430	1362_6_15	342_6_5521	292_3_1
1095_3_266	887_6_1	667_35_474	244_6_410	1362_6_11	342_6_5565	292_3_1
1095_3_291	887_6_1	667_35_440	244_6_428	1362_6_8	342_6_5558	292_3_1
1095_3_323	887_6_1	667_35_448	244_6_404	1362_6_5	342_6_5548	292_3_1
1095_3_360	887_6_1	667_35_418	244_6_423	1362_6_8	342_6_5527	292_3_1
1095_3_392	887_6_1	667_35_442	244_6_426	1362_6_7	342_6_5463	292_3_1
1095_3_370	887_6_1	667_35_485	244_6_391	1362_6_13	342_6_5474	292_3_1
1095_3_392	887_6_1	667_35_514	244_6_368	1362_6_12	342_6_5436	292_3_1
1095_3_371	887_6_1	667_35_583	244_6_375	1362_6_12	342_6_5387	292_3_1
1095_3_359	887_6_1	667_35_596	244_6_380	1362_6_6	342_6_5381	292_3_1
1095_3_368	887_6_1	667_35_642	244_6_381	1362_6_8	342_6_5302	292_3_1
1095_3_393	887_6_1	667_35_641	244_6_370	1362_6_4	342_6_5290	292_3_1
1095_3_393	887_6_1	667_35_632	244_6_381	1362_6_2	342_6_5284	292_3_1
1095_3_442	887_6_1	667_35_577	244_6_369	1362_6_2	342_6_5287	292_3_1
1095_3_498	887_6_1	667_35_533	244_6_383	1362_6_5	342_6_5269	292_3_1
1095_3_552	887_6_1	667_35_475	244_6_365	1362_6_4	342_6_5297	292_3_1
1095_3_553	887_6_1	667_35_448	244_6_394	1362_6_5	342_6_5277	292_3_1
1095_3_518	887_6_1	667_35_447	244_6_353	1362_6_6	342_6_5380	292_3_1
1095_3_438	887_6_1	667_35_445	244_6_357	1362_6_9	342_6_5435	292_3_1
1095_3_429	887_6_1	667_35_408	244_6_350	1362_6_16	342_6_5463	292_3_1
1095_3_386	887_6_1	667_35_406	244_6_368	1362_6_18	342_6_5482	292_3_1
1095_3_400	887_6_1	667_35_400	244_6_384	1362_6_13	342_6_5489	292_3_1
1095_3_428	887_6_1	667_35_424	244_6_403	1362_6_17	342_6_5441	292_3_1
1095_3_459	887_6_1	667_35_453	244_6_428	1362_6_12	342_6_5359	292_3_1
1095_3_466	887_6_1	667_35_437	244_6_418	1362_6_17	342_6_5372	292_3_1
1095_3_523	887_6_1	667_35_479	244_6_405	1362_6_11	342_6_5291	292_3_1
1095_3_526	887_6_1	667_35_525	244_6_404	1362_6_19	342_6_5238	292_3_1
1095_3_552	887_6_1	667_35_529	244_6_406	1362_6_14	342_6_5220	292_3_1
1095_3_508	887_6_1	667_35_535	244_6_408	1362_6_18	342_6_5249	292_3_1
1095_3_478	887_6_1	667_35_518	244_6_443	1362_6_16	342_6_5252	292_3_1
1095_3_453	887_6_1	667_35_543	244_6_446	1362_6_15	342_6_5236	292_3_1
1095_3_459	887_6_1	667_35_502	244_6_467	1362_6_10	342_6_5244	292_3_1
1095_3_446	887_6_1	667_35_512	244_6_495	1362_6_15	342_6_5216	292_3_1
1095_3_487	887_6_1	667_35_456	244_6_504	1362_6_12	342_6_5220	292_3_1
1095_3_427	887_6_1	667_35_437	244_6_485	1362_6_16	342_6_5305	292_3_1
1095_3_431	887_6_1	667_35_440	244_6_506	1362_6_21	342_6_5280	292_3_1
1095_3_397	887_6_1	667_35_434	244_6_489	1362_6_17	342_6_5354	292_3_1
1095_3_396	887_6_1	667_35_406	244_6_486	1362_6_21	342_6_5380	292_3_1
1095_3_402	887_6_1	667_35_444	244_6_504	1362_6_16	342_6_5340	292_3_1
1095_3_402	887_6_1	667_35_463	244_6_518	1362_6_11	342_6_5336	292_3_1
1095_3_386	887_6_1	667_35_505	244_6_498	1362_6_13	342_6_5348	292_3_1
1095_3_363	887_6_1	667_35_506	244_6_517	1362_6_17	342_6_5330	292_3_1
1095_3_361	887_6_1	667_35_483	244_6_520	1362_6_14	342_6_5346	292_3_1
1095_3_348	887_6_1	667_35_466	244_6_524	1362_6_13	342_6_5364	292_3_1
1095_3_381	887_6_1	667_35_503	244_6_542	1362_6_10	342_6_5270	292_3_1
1095_3_414	887_6_1	667_35_538	244_6_544	1362_6_14	342_6_5209	292_3_1
1095_3_396	887_6_1	667_35_544	244_6_536	1362_6_13	342_6_5223	292_3_1
1095_3_394	887_6_1	667_35_527	244_6_570	1362_6_20	342_6_5190	292_3_1
1095_3_401	887_6_1	667_35_509	244_6_572	1362_6_16	342_6_5205	292_3_1
1095_3_426	887_6_1	667_35_490	244_6_590	1362_6_23	342_6_5183	292_3_1
1095_3_446	887_6_1	667_35_473	244_6_572	1362_6_15	342_6_5198	292_3_1
1095_3_471	887_6_1	667_35_453	244_6_552	1362_6_14	342_6_5190	292_3_1
1095_3_483	887_6_1	667_35_461	244_6_553	1362_6_15	342_6_5195	292_3_1
1095_3_484	887_6_1	667_35_413	244_6_573	1362_6_13	342_6_5197	292_3_1
1095_3_430	887_6_1	667_35_414	244_6_596	1362_6_15	342_6_5244	292_3_1
1095_3_453	887_6_1	667_35_415	244_6_602	1362_6_23	342_6_5218	292_3_1
1095_3_441	887_6_1	667_35_423	244_6_589	1362_6_29	342_6_5230	292_3_1
1095_3_427	887_6_1	667_35_401	244_6_564	1362_6_24	342_6_5289	292_3_1
1095_3_442	887_6_1	667_35_394	244_6_551	1362_6_28	342_6_5292	292_3_1
1095_3_434	887_6_1	667_35_379	244_6_535	1362_6_31	342_6_5342	292_3_1
1095_3_467	887_6_1	667_35_384	244_6_508	1362_6_29	342_6_5333	292_3_1
1095_3_518	887_6_1	667_35_359	244_6_500	1362_6_27	342_6_5319	292_3_1
1095_3_508	887_6_1	667_35_338	244_6_485	1362_6_18	342_6_5364	292_3_1
1095_3_546	887_6_1	667_35_330	244_6_482	1362_6_23	342_6_5331	292_3_1
1095_3_509	887_6_1	667_35_340	244_6_476	1362_6_21	342_6_5376	292_3_1
1095_3_505	887_6_1	667_35_373	244_6_477	1362_6_16	342_6_5351	292_3_1
1095_3_485	887_6_1	667_35_366	244_6_461	1362_6_14	342_6_5376	292_3_1
1095_3_476	887_6_1	667_35_402	244_6_458	1362_6_10	342_6_5361	292_3_1
1095_3_465	887_6_1	667_35_424	244_6_450	1362_6_9	342_6_5358	292_3_1
1095_3_426	887_6_1	667_35_382	244_6_447	1362_6_11	342_6_5415	292_3_1
1095_3_429	887_6_1	667_35_369	244_6_448	1362_6_10	342_6_5432	292_3_1
1095_3_443	887_6_1	667_35_374	244_6_471	1362_6_10	342_6_5405	292_3_1
1095_3_454	887_6_1	667_35_386	244_6_440	1362_6_9	342_6_5418	292_3_1
1095_3_464	887_6_1	667_35_394	244_6_476	1362_6_6	342_6_5367	292_3_1
1095_3_487	887_6_1	667_35_404	244_6_457	1362_6_8	342_6_5360	292_3_1
1095_3_529	887_6_1	667_35_411	244_6_499	1362_6_14	342_6_5280	292_3_1
1095_3_502	887_6_1	667_35_436	244_6_496	1362_6_18	342_6_5279	292_3_1
1095_3_483	887_6_1	667_35_450	244_6_484	1362_6_21	342_6_5289	292_3_1
1095_3_479	887_6_1	667_35_458	244_6_506	1362_6_20	342_6_5259	292_3_1
1095_3_486	887_6_1	667_35_496	244_6_517	1362_6_23	342_6_5205	292_3_1
1095_3_493	887_6_1	667_35_562	244_6_511	1362_6_23	342_6_5121	292_3_1
1095_3_451	887_6_1	667_35_596	244_6_498	1362_6_25	342_6_5132	292_3_1
1095_3_378	887_6_1	667_35_583	244_6_550	1362_6_26	342_6_5138	292_3_1
1095_3_344	887_6_1	667_35_575	244_6_540	1362_6_25	342_6_5197	292_3_1
1095_3_337	887_6_1	667_35_556	244_6_535	1362_6_22	342_6_5222	292_3_1
1095_3_382	887_6_1	667_35_521	244_6_527	1362_6_22	342_6_5198	292_3_1
1095_3_384	887_6_1	667_35_481	244_6_494	1362_6_24	342_6_5263	292_3_1
1095_3_403	887_6_1	667_35_511	244_6_516	1362_6_26	342_6_5200	292_3_1
1095_3_399	887_6_1	667_35_558	244_6_506	1362_6_18	342_6_5181	292_3_1
1095_3_393	887_6_1	667_35_539	244_6_497	1362_6_18	342_6_5226	292_3_1
1095_3_397	887_6_1	667_35_528	244_6_486	1362_6_13	342_6_5269	292_3_1
1095_3_392	887_6_1	667_35_513	244_6_500	1362_6_12	342_6_5294	292_3_1
1095_3_384	887_6_1	667_35_500	244_6_503	1362_6_12	342_6_5287	292_3_1
1095_3_326	887_6_1	667_35_496	244_6_512	1362_6_10	342_6_5331	292_3_1
1095_3_320	887_6_1	667_35_487	244_6_495	1362_6_15	342_6_5365	292_3_1
1095_3_378	887_6_1	667_35_494	244_6_506	1362_6_13	342_6_5281	292_3_1
1095_3_428	887_6_1	667_35_492	244_6_496	1362_6_14	342_6_5273	292_3_1
1095_3_457	887_6_1	667_35_471	244_6_482	1362_6_10	342_6_5274	292_3_1
1095_3_513	887_6_1	667_35_426	244_6_470	1362_6_17	342_6_5278	292_3_1
1095_3_499	887_6_1	667_35_422	244_6_509	1362_6_13	342_6_5265	292_3_1
1095_3_484	887_6_1	667_35_433	244_6_513	1362_6_12	342_6_5263	292_3_1
1095_3_478	887_6_1	667_35_403	244_6_509	1362_6_12	342_6_5295	292_3_1
1095_3_453	887_6_1	667_35_410	244_6_517	1362_6_8	342_6_5312	292_3_1
1095_3_481	887_6_1	667_35_399	244_6_515	1362_6_9	342_6_5284	292_3_1
1095_3_449	887_6_1	667_35_428	244_6_501	1362_6_12	342_6_5310	292_3_1
1095_3_455	887_6_1	667_35_461	244_6_486	1362_6_11	342_6_5287	292_3_1
1095_3_476	887_6_1	667_35_470	244_6_453	1362_6_6	342_6_5302	292_3_1
1095_3_457	887_6_1	667_35_462	244_6_449	1362_6_9	342_6_5336	292_3_1
1095_3_501	887_6_1	667_35_496	244_6_447	1362_6_6	342_6_5280	292_3_1
1095_3_498	887_6_1	667_35_473	244_6_477	1362_6_4	342_6_5263	292_3_1
1095_3_431	887_6_1	667_35_471	244_6_466	1362_6_3	342_6_5309	292_3_1
1095_3_345	887_6_1	667_35_468	244_6_484	1362_6_5	342_6_5390	292_3_1
1095_3_343	887_6_1	667_35_491	244_6_490	1362_6_7	342_6_5376	292_3_1
1095_3_359	887_6_1	667_35_508	244_6_476	1362_6_9	342_6_5369	292_3_1
1095_3_405	887_6_1	667_35_488	244_6_462	1362_6_8	342_6_5366	292_3_1
1095_3_418	887_6_1	667_35_457	244_6_482	1362_6_7	342_6_5370	292_3_1
1095_3_430	887_6_1	667_35_385	244_6_445	1362_6_8	342_6_5457	292_3_1
1095_3_450	887_6_1	667_35_343	244_6_434	1362_6_10	342_6_5480	292_3_1
1095_3_469	887_6_1	667_35_310	244_6_437	1362_6_10	342_6_5504	292_3_1
1095_3_479	887_6_1	667_35_310	244_6_466	1362_6_7	342_6_5448	292_3_1
1095_3_444	887_6_1	667_35_309	244_6_472	1362_6_7	342_6_5469	292_3_1
1095_3_433	887_6_1	667_35_332	244_6_496	1362_6_15	342_6_5440	292_3_1
1095_3_470	887_6_1	667_35_371	244_6_484	1362_6_13	342_6_5343	292_3_1
1095_3_505	887_6_1	667_35_394	244_6_473	1362_6_17	342_6_5310	292_3_1
1095_3_530	887_6_1	667_35_430	244_6_461	1362_6_13	342_6_5287	292_3_1
1095_3_582	887_6_1	667_35_433	244_6_409	1362_6_14	342_6_5290	292_3_1
1095_3_601	887_6_1	667_35_436	244_6_409	1362_6_14	342_6_5245	292_3_1
1095_3_623	887_6_1	667_35_462	244_6_398	1362_6_15	342_6_5197	292_3_1
1095_3_641	887_6_1	667_35_465	244_6_375	1362_6_15	342_6_5190	292_3_1
1095_3_695	887_6_1	667_35_429	244_6_365	1362_6_16	342_6_5175	292_3_1
1095_3_713	887_6_1	667_35_405	244_6_380	1362_6_13	342_6_5155	292_3_1
1095_3_677	887_6_1	667_35_422	244_6_379	1362_6_9	342_6_5170	292_3_1
1095_3_628	887_6_1	667_35_408	244_6_386	1362_6_13	342_6_5213	292_3_1
1095_3_610	887_6_1	667_35_413	244_6_387	1362_6_18	342_6_5225	292_3_1
1095_3_574	887_6_1	667_35_413	244_6_378	1362_6_22	342_6_5271	292_3_1
1095_3_535	887_6_1	667_35_431	244_6_387	1362_6_15	342_6_5295	292_3_1
1095_3_490	887_6_1	667_35_375	244_6_403	1362_6_10	342_6_5387	292_3_1
1095_3_501	887_6_1	667_35_338	244_6_401	1362_6_4	342_6_5420	292_3_1
1095_3_468	887_6_1	667_35_352	244_6_418	1362_6_6	342_6_5444	292_3_1
1095_3_498	887_6_1	667_35_381	244_6_412	1362_6_4	342_6_5424	292_3_1
1095_3_482	887_6_1	667_35_371	244_6_397	1362_6_6	342_6_5465	292_3_1
1095_3_485	887_6_1	667_35_381	244_6_426	1362_6_5	342_6_5418	292_3_1
1095_3_528	887_6_1	667_35_385	244_6_398	1362_6_8	342_6_5401	292_3_1
1095_3_520	887_6_1	667_35_339	244_6_419	1362_6_9	342_6_5425	292_3_1
1095_3_495	887_6_1	667_35_318	244_6_404	1362_6_12	342_6_5491	292_3_1
1095_3_521	887_6_1	667_35_289	244_6_441	1362_6_10	342_6_5457	292_3_1
1095_3_529	887_6_1	667_35_301	244_6_439	1362_6_10	342_6_5426	292_3_1
1095_3_509	887_6_1	667_35_322	244_6_435	1362_6_10	342_6_5435	292_3_1
1095_3_516	887_6_1	667_35_306	244_6_440	1362_6_2	342_6_5468	292_3_1
667_35_289	244_6_419	292_3_1	342_6_5486	1095_3_542
667_35_265	244_6_439	292_3_1	342_6_5441	1095_3_590
667_35_232	244_6_445	292_3_1	342_6_5442	1095_3_613
667_35_222	244_6_461	292_3_1	342_6_5402	1095_3_644
667_35_227	244_6_453	292_3_1	342_6_5394	1095_3_656
667_35_237	244_6_470	292_3_1	342_6_5455	1095_3_574
667_35_239	244_6_475	292_3_1	342_6_5508	1095_3_504
667_35_246	244_6_442	292_3_1	342_6_5585	1095_3_431
667_35_271	244_6_439	292_3_1	342_6_5549	1095_3_434
667_35_281	244_6_447	292_3_1	342_6_5560	1095_3_428
667_35_266	244_6_447	292_3_1	342_6_5574	1095_3_434
667_35_273	244_6_434	292_3_1	342_6_5557	1095_3_448
667_35_279	244_6_458	292_3_1	342_6_5496	1095_3_497
667_35_288	244_6_445	292_3_1	342_6_5457	1095_3_540
667_35_297	244_6_454	292_3_1	342_6_5390	1095_3_602
667_35_292	244_6_463	292_3_1	342_6_5317	1095_3_661
667_35_319	1095_3_703	292_3_1	342_6_5246	244_6_457
667_35_302	1095_3_787	292_3_1	342_6_5226	244_6_414
667_35_284	1095_3_855	292_3_1	342_6_5168	244_6_403
667_35_297	1095_3_824	292_3_1	342_6_5180	244_6_392
667_35_329	1095_3_789	292_3_1	342_6_5157	244_6_384
667_35_303	1095_3_737	292_3_1	342_6_5195	244_6_421
667_35_328	1095_3_699	292_3_1	342_6_5187	244_6_435
667_35_283	1095_3_601	292_3_1	342_6_5333	244_6_443
667_35_276	1095_3_557	292_3_1	342_6_5383	244_6_446
667_35_269	1095_3_503	292_3_1	342_6_5429	244_6_466
667_35_280	1095_3_491	292_3_1	342_6_5435	244_6_486
667_35_300	1095_3_436	292_3_1	342_6_5476	244_6_476
667_35_359	1095_3_437	292_3_1	342_6_5394	244_6_500
667_35_375	1095_3_455	292_3_1	342_6_5380	244_6_504
667_35_333	1095_3_489	292_3_1	342_6_5370	244_6_526
667_35_327	244_6_506	292_3_1	342_6_5376	1095_3_514
667_35_307	244_6_522	292_3_1	342_6_5353	1095_3_537
667_35_308	244_6_491	292_3_1	342_6_5359	1095_3_559
667_35_306	244_6_501	292_3_1	342_6_5355	1095_3_564
667_35_319	244_6_510	292_3_1	342_6_5295	1095_3_583
667_35_319	244_6_515	292_3_1	342_6_5279	1095_3_579
667_35_305	244_6_464	292_3_1	342_6_5325	1095_3_623
667_35_278	244_6_447	292_3_1	342_6_5354	1095_3_622
667_35_251	244_6_413	292_3_1	342_6_5407	1095_3_631
667_35_240	244_6_454	292_3_1	342_6_5336	1095_3_673
667_35_251	244_6_420	292_3_1	342_6_5328	1095_3_699
667_35_271	244_6_449	292_3_1	342_6_5318	1095_3_668
667_35_329	244_6_406	292_3_1	342_6_5242	1095_3_708
667_35_375	244_6_441	292_3_1	342_6_5184	1095_3_681
667_35_376	244_6_383	292_3_1	342_6_5265	1095_3_660
667_35_365	244_6_377	292_3_1	342_6_5287	1095_3_661
667_35_340	244_6_347	292_3_1	342_6_5314	1095_3_684
667_35_323	244_6_367	292_3_1	342_6_5296	1095_3_677
667_35_307	244_6_312	292_3_1	342_6_5334	1095_3_703
667_35_272	244_6_310	292_3_1	342_6_5333	1095_3_750
667_35_252	244_6_286	292_3_1	342_6_5365	1095_3_758
667_35_212	244_6_300	292_3_1	342_6_5408	1095_3_741
667_35_187	244_6_280	292_3_1	342_6_5490	1095_3_704
667_35_200	244_6_294	292_3_1	342_6_5518	1095_3_663
667_35_190	1095_3_573	292_3_1	342_6_5603	244_6_299
667_35_173	1095_3_581	292_3_1	342_6_5577	244_6_340
667_35_153	244_6_343	292_3_1	342_6_5656	1095_3_524
667_35_139	244_6_376	292_3_1	342_6_5669	1095_3_523
667_35_146	244_6_423	292_3_1	342_6_5572	1095_3_571
667_35_155	244_6_408	292_3_1	342_6_5572	1095_3_593
667_35_170	244_6_401	292_3_1	342_6_5581	1095_3_562
667_35_225	244_6_405	292_3_1	342_6_5539	1095_3_553
667_35_284	244_6_403	292_3_1	342_6_5491	1095_3_562
667_35_320	244_6_379	292_3_1	342_6_5501	1095_3_545
667_35_351	244_6_371	292_3_1	342_6_5447	1095_3_552
667_35_356	244_6_344	292_3_1	342_6_5437	1095_3_585
667_35_380	244_6_333	292_3_1	342_6_5373	1095_3_646
667_35_355	244_6_363	292_3_1	342_6_5363	1095_3_633
667_35_328	244_6_365	292_3_1	342_6_5347	1095_3_647
667_35_285	244_6_353	292_3_1	342_6_5415	1095_3_608
667_35_284	244_6_357	292_3_1	342_6_5407	1095_3_617
667_35_264	244_6_356	292_3_1	342_6_5460	1095_3_569
667_35_232	244_6_362	292_3_1	342_6_5508	1095_3_546
667_35_198	244_6_347	292_3_1	342_6_5566	1095_3_580
667_35_176	244_6_350	292_3_1	342_6_5577	1095_3_604
667_35_169	244_6_349	292_3_1	342_6_5627	1095_3_577
667_35_166	244_6_353	292_3_1	342_6_5653	1095_3_553
667_35_176	244_6_336	292_3_1	342_6_5649	1095_3_552
667_35_171	244_6_339	292_3_1	342_6_5653	1095_3_550
667_35_194	244_6_306	292_3_1	342_6_5584	1095_3_652
667_35_183	244_6_308	292_3_1	342_6_5514	1095_3_742
667_35_187	1095_3_795	292_3_1	342_6_5458	244_6_290
667_35_189	1095_3_845	292_3_1	342_6_5415	244_6_282
667_35_177	1095_3_893	292_3_1	342_6_5348	244_6_303
667_35_186	1095_3_835	292_3_1	342_6_5366	244_6_314
667_35_172	1095_3_761	292_3_1	342_6_5411	244_6_332
667_35_174	1095_3_735	292_3_1	342_6_5445	244_6_321
667_35_190	244_6_324	292_3_1	342_6_5414	1095_3_726
667_35_210	244_6_321	292_3_1	342_6_5426	1095_3_710
667_35_226	244_6_356	292_3_1	342_6_5365	1095_3_740
667_35_199	244_6_359	292_3_1	342_6_5436	1095_3_683
667_35_194	244_6_314	292_3_1	342_6_5493	1095_3_666
667_35_176	244_6_325	292_3_1	342_6_5525	1095_3_649
667_35_165	244_6_337	292_3_1	342_6_5570	1095_3_605
667_35_178	244_6_340	292_3_1	342_6_5521	1095_3_642
667_35_188	244_6_321	292_3_1	342_6_5554	1095_3_639
667_35_180	244_6_346	292_3_1	342_6_5488	1095_3_700
667_35_185	244_6_343	292_3_1	342_6_5489	1095_3_717
667_35_211	244_6_357	292_3_1	342_6_5419	1095_3_715
667_35_232	244_6_376	292_3_1	342_6_5422	1095_3_675
667_35_237	244_6_382	292_3_1	342_6_5426	1095_3_658
667_35_246	244_6_366	292_3_1	342_6_5464	1095_3_629
667_35_248	244_6_357	292_3_1	342_6_5451	1095_3_630
667_35_263	244_6_341	292_3_1	342_6_5416	1095_3_681
667_35_250	244_6_331	292_3_1	342_6_5403	1095_3_718
667_35_230	244_6_333	292_3_1	342_6_5363	1095_3_760
667_35_212	244_6_325	292_3_1	342_6_5372	1095_3_778
667_35_189	244_6_325	292_3_1	342_6_5461	1095_3_711
667_35_181	244_6_340	292_3_1	342_6_5471	1095_3_689
667_35_178	244_6_328	292_3_1	342_6_5547	1095_3_621
667_35_177	244_6_341	292_3_1	342_6_5563	1095_3_625
667_35_160	1095_3_668	292_3_1	342_6_5562	244_6_330
667_35_182	1095_3_687	292_3_1	342_6_5537	244_6_313
667_35_187	244_6_322	292_3_1	342_6_5560	1095_3_669
667_35_185	244_6_317	292_3_1	342_6_5546	1095_3_684
667_35_200	244_6_333	292_3_1	342_6_5511	1095_3_683
667_35_205	244_6_344	292_3_1	342_6_5498	1095_3_678
667_35_194	244_6_356	292_3_1	342_6_5459	1095_3_702
667_35_184	244_6_336	292_3_1	342_6_5521	1095_3_681
667_35_195	244_6_345	292_3_1	342_6_5507	1095_3_680
667_35_190	244_6_306	292_3_1	342_6_5502	1095_3_741
667_35_206	244_6_304	292_3_1	342_6_5483	1095_3_728
667_35_196	244_6_315	292_3_1	342_6_5514	1095_3_672
667_35_215	244_6_350	292_3_1	342_6_5456	1095_3_684
667_35_188	244_6_317	292_3_1	342_6_5456	1095_3_751
667_35_194	244_6_315	292_3_1	342_6_5372	1095_3_830
667_35_187	244_6_303	292_3_1	342_6_5398	1095_3_830
667_35_193	244_6_316	292_3_1	342_6_5388	1095_3_821
667_35_208	244_6_336	292_3_1	342_6_5381	1095_3_795
667_35_199	244_6_325	292_3_1	342_6_5449	1095_3_732
667_35_169	244_6_352	292_3_1	342_6_5459	1095_3_699
667_35_157	1095_3_679	292_3_1	342_6_5491	244_6_356
667_35_151	1095_3_698	292_3_1	342_6_5467	244_6_367
667_35_160	1095_3_692	292_3_1	342_6_5476	244_6_359
667_35_153	1095_3_595	292_3_1	342_6_5573	244_6_354
667_35_155	1095_3_621	292_3_1	342_6_5584	244_6_332
667_35_208	1095_3_591	292_3_1	342_6_5596	244_6_319
667_35_200	1095_3_617	292_3_1	342_6_5627	244_6_294
667_35_244	1095_3_604	292_3_1	342_6_5606	244_6_279
667_35_248	1095_3_571	292_3_1	342_6_5632	244_6_293
667_35_232	1095_3_518	292_3_1	342_6_5691	244_6_292
667_35_182	1095_3_520	292_3_1	342_6_5700	244_6_306
667_35_159	1095_3_588	292_3_1	342_6_5680	244_6_286
667_35_156	1095_3_694	292_3_1	342_6_5584	244_6_306
667_35_174	1095_3_721	292_3_1	342_6_5569	244_6_297
667_35_174	1095_3_756	292_3_1	342_6_5523	244_6_300
667_35_174	244_6_290	292_3_1	342_6_5550	1095_3_704
667_35_190	1095_3_695	292_3_1	342_6_5517	244_6_276
667_35_184	1095_3_653	292_3_1	342_6_5534	244_6_284
667_35_160	1095_3_608	292_3_1	342_6_5602	244_6_296
667_35_157	1095_3_585	292_3_1	342_6_5636	244_6_306
667_35_162	1095_3_601	292_3_1	342_6_5625	244_6_306
667_35_179	1095_3_587	292_3_1	342_6_5610	244_6_319
667_35_217	1095_3_579	292_3_1	342_6_5616	244_6_302
667_35_249	1095_3_605	292_3_1	342_6_5568	244_6_309
667_35_287	1095_3_635	292_3_1	342_6_5512	244_6_297
667_35_326	1095_3_684	292_3_1	342_6_5383	244_6_317
667_35_345	1095_3_673	292_3_1	342_6_5387	244_6_310
667_35_315	1095_3_650	292_3_1	342_6_5432	244_6_326
667_35_299	1095_3_632	292_3_1	342_6_5432	244_6_328
667_35_299	1095_3_619	292_3_1	342_6_5414	244_6_357
667_35_257	1095_3_643	292_3_1	342_6_5431	244_6_351
667_35_251	1095_3_627	292_3_1	342_6_5462	244_6_356
667_35_297	1095_3_562	292_3_1	342_6_5503	244_6_325
667_35_290	1095_3_544	292_3_1	342_6_5556	244_6_312
667_35_308	1095_3_508	292_3_1	342_6_5567	244_6_324
667_35_306	1095_3_506	292_3_1	342_6_5569	244_6_344
667_35_287	1095_3_505	292_3_1	342_6_5602	244_6_340
667_35_276	1095_3_498	292_3_1	342_6_5579	244_6_360
667_35_242	1095_3_494	292_3_1	342_6_5619	244_6_364
667_35_222	1095_3_467	292_3_1	342_6_5680	244_6_351
667_35_228	244_6_328	292_3_1	342_6_5703	1095_3_461
667_35_237	244_6_316	292_3_1	342_6_5737	1095_3_434
667_35_274	244_6_307	292_3_1	342_6_5724	1095_3_418
667_35_337	244_6_294	292_3_1	342_6_5660	1095_3_425
[truncated: 3,001 more rows]
[truncated: 2,396 more columns]
