# Supplementary material for: Environmental change makes robust ecological networks fragile
Source: Nat Commun. 2016 Aug 11;7:12462. doi: 10.1038/ncomms12462 (PMC4987532; doi:10.1038/ncomms12462)
Supplement: Supplementary Data 1 — Host-parasite networks and host extinction sequences in Avida experiments. The compressed archive includes the 100 co-evolved host-parasite networks and the host extinction sequences in the historical scenario. [file ncomms12462-s2.zip › Supplementary_data_S1/host_extinction_sequence_49.csv]

1718_4_2	4446_2_1	593_4_6	4447_4_1	965_4_8	4026_4_1	4027_2_1	4024_03_1	4025_5_1	4022_2_1	453_4_3	4020_3_1	4449_35_1	643_0_2	4028_1_1	4029_4_1	592_2_3	4642_4_1	597_6_5	344_2_2	345_1_5	346_35_15	347_03_4	340_4_2	341_5_2	3999_1_1	3998_23_2	3997_4_1	3996_23_1	3994_2_1	348_4_6	349_6_3	3990_35_1	595_4_3	4844_0_1	2780_0_2	2132_4_1	2919_23_1	1653_4_2	3236_0_2	4732_2_1	4845_5_1	4730_4_1	4736_6_1	4936_4_1	2318_01_3	2319_01_1	2316_4_2	960_03_5	4739_04_1
1718_4_3	1867_5_4	4447_4_2	965_4_8	4026_4_1	4024_03_1	4025_5_2	4022_2_2	4023_4_2	2528_4_4	4449_35_2	643_0_3	4028_1_2	4029_4_2	592_2_2	597_6_3	344_2_3	345_1_6	346_35_20	347_03_3	340_4_2	341_5_2	3999_1_1	343_6_5	3997_4_2	3996_23_2	3994_2_1	348_4_6	349_6_3	3990_35_1	4844_0_2	2132_4_1	1296_4_1	960_03_6	961_4_2	594_13_3	4845_5_1	4730_4_1	4736_6_2	2318_01_3	2319_01_1	2316_4_1	2317_2_1	4739_04_2	2312_35_4	2311_5_3	4527_4_2	298_5_2	4830_4_1	296_2_1
1867_5_5	1866_0_6	965_4_10	4026_4_1	4024_03_1	4025_5_1	4023_4_5	4449_35_3	643_0_2	4028_1_1	4029_4_2	592_2_1	344_2_2	345_1_5	346_35_31	347_03_2	340_4_1	341_5_1	342_4_2	343_6_1	3997_4_2	348_4_3	349_6_4	457_4_6	4684_0_2	594_13_3	4845_5_1	4730_4_3	4736_6_2	2318_01_3	4735_4_4	2314_0_1	4739_04_1	2312_35_2	2311_5_2	298_5_1	299_2_1	3237_0_3	294_0_12	295_035_31	292_4_3	293_4_3	290_4_8	291_4_1	3773_4_3	3772_23_1	3776_4_2	3775_4_2	4523_4_2	3778_4_3
1867_5_4	1866_0_7	965_4_11	4026_4_1	4024_03_1	4025_5_3	4023_4_4	4449_35_2	643_0_3	4028_1_2	4029_4_1	592_2_1	344_2_1	345_1_6	346_35_37	347_03_2	340_4_1	341_5_3	342_4_3	343_6_1	3997_4_4	348_4_3	349_6_3	457_4_4	4684_0_6	4730_4_6	962_13_9	2318_01_5	4735_4_4	2314_0_1	4739_04_1	2312_35_2	2311_5_2	298_5_2	299_2_1	3237_0_4	294_0_10	295_035_33	292_4_4	293_4_5	290_4_11	291_4_1	3773_4_3	3776_4_1	3775_4_2	4523_4_1	3778_4_5	270_23_1	271_4_1	272_35_4
1867_5_6	1200_2_1	1866_0_14	965_4_9	4026_4_1	4025_5_3	4023_4_4	643_0_4	4028_1_2	4029_4_1	344_2_1	345_1_9	346_35_44	347_03_1	340_4_1	341_5_1	342_4_2	343_6_1	3997_4_3	348_4_4	349_6_2	457_4_4	4684_0_7	4730_4_11	962_13_7	2318_01_5	4735_4_5	4739_04_2	2312_35_5	2311_5_6	298_5_2	299_2_1	297_4_1	294_0_14	295_035_22	292_4_4	293_4_4	290_4_10	291_4_1	3773_4_1	3775_4_2	3778_4_6	270_23_1	272_35_3	274_5_1	275_0_9	276_0_4	278_4_12	279_05_2	2146_6_2
1867_5_5	1200_2_2	1866_0_14	4025_5_4	4023_4_3	344_2_1	345_1_16	346_35_40	347_03_1	341_5_1	342_4_2	3997_4_5	348_4_1	349_6_3	965_4_11	966_35_5	4730_4_2	962_13_8	2318_01_6	4735_4_2	4739_04_2	2312_35_9	2311_5_9	299_2_1	297_4_1	294_0_8	295_035_10	292_4_5	293_4_4	290_4_5	3775_4_2	3778_4_2	270_23_1	272_35_4	275_0_7	276_0_2	278_4_17	279_05_4	2146_6_2	2267_4_13	2443_6_3	2445_1_7	108_4_8	109_4_1	102_2_14	103_4_2	100_4_19	101_4_5	106_23_6	107_4_6
1867_5_5	1866_0_14	4025_5_1	344_2_1	345_1_19	346_35_56	347_03_1	341_5_1	342_4_4	3997_4_7	348_4_1	349_6_5	965_4_9	966_35_1	4730_4_2	962_13_14	2318_01_4	4735_4_2	4739_04_3	2312_35_10	2311_5_8	299_2_1	297_4_1	294_0_9	295_035_9	292_4_3	293_4_2	290_4_3	3775_4_2	270_23_1	272_35_2	275_0_4	4653_2_2	278_4_14	279_05_5	2146_6_3	2267_4_15	2443_6_4	2445_1_12	108_4_12	109_4_1	102_2_11	103_4_2	100_4_23	101_4_2	106_23_5	107_4_4	104_4_1	105_04_9	2045_35_11
1866_0_17	2030_4_7	344_2_1	345_1_17	346_35_57	347_03_1	342_4_4	3997_4_7	348_4_1	349_6_6	965_4_13	966_35_1	4730_4_6	4936_4_10	2318_01_4	4735_4_2	4739_04_6	2312_35_8	2311_5_10	299_2_1	297_4_1	294_0_13	295_035_8	292_4_5	293_4_3	3775_4_5	272_35_1	275_0_3	278_4_11	279_05_7	2146_6_1	2267_4_17	2443_6_5	2445_1_15	108_4_5	109_4_1	102_2_9	100_4_27	101_4_1	106_23_3	107_4_3	104_4_1	105_04_12	2045_35_12	3159_1_15	3513_5_1	2687_0_10	2680_4_5	99_4_9	98_4_1
1866_0_14	2030_4_8	344_2_1	345_1_13	346_35_67	347_03_1	342_4_6	3997_4_11	348_4_1	349_6_4	4931_03_28	4730_4_6	4936_4_7	2318_01_5	4735_4_1	4739_04_5	2312_35_6	2311_5_6	297_4_1	294_0_12	295_035_7	292_4_4	293_4_5	3775_4_2	272_35_1	275_0_3	278_4_4	279_05_5	2267_4_16	2443_6_7	2445_1_14	108_4_5	109_4_1	102_2_12	100_4_28	101_4_1	106_23_1	107_4_3	104_4_1	105_04_5	2045_35_9	2835_4_1	3513_5_1	2687_0_9	2680_4_7	99_4_7	98_4_3	1435_5_11	91_4_1	90_4_1
1866_0_14	344_2_1	345_1_12	346_35_60	347_03_1	342_4_6	3997_4_14	348_4_1	349_6_3	4931_03_50	4730_4_7	4936_4_14	2318_01_10	4739_04_5	2312_35_4	2311_5_4	297_4_1	294_0_15	295_035_5	292_4_3	293_4_4	3775_4_2	272_35_1	275_0_3	278_4_8	279_05_4	2267_4_19	2443_6_7	2445_1_9	108_4_5	109_4_1	102_2_7	100_4_21	101_4_1	106_23_1	107_4_6	104_4_1	105_04_8	2045_35_6	2835_4_2	1001_4_1	3513_5_1	2687_0_11	2680_4_5	99_4_10	98_4_3	1435_5_10	91_4_1	90_4_2	93_4_16
1866_0_11	344_2_1	345_1_10	346_35_56	347_03_1	342_4_8	3997_4_12	349_6_2	4931_03_54	4730_4_10	4936_4_16	2318_01_8	4739_04_5	2312_35_1	2311_5_2	297_4_1	294_0_15	295_035_2	292_4_6	293_4_6	3775_4_6	272_35_1	275_0_1	278_4_7	279_05_3	2267_4_21	2443_6_8	2445_1_7	108_4_6	109_4_1	102_2_5	100_4_26	101_4_1	107_4_8	104_4_1	105_04_10	2045_35_4	1001_4_1	3513_5_1	2687_0_18	2680_4_4	99_4_19	1435_5_9	91_4_1	90_4_4	93_4_16	92_13_1	95_4_23	94_2_12	96_6_23
3318_4_1	1142_4_12	3921_4_6	3909_2_9	4447_4_6	3716_0_2	718_2_1	1974_4_1	198_4_2	1256_4_15	1948_4_15	400_2_1	1701_5_1	3550_4_3	1942_2_21	4642_4_3	1940_5_5	4304_35_19	2170_1_23	4143_35_1	3257_0123_4	818_0_14	345_1_8	346_35_37	347_03_1	3852_35_28	342_4_9	3851_4_5	3997_4_15	919_6_17	200_4_1	813_4_14	814_4_4	349_6_3	816_5_13	3859_0_29	1991_2_7	2912_35_15	2267_4_20	3885_4_3	1399_2_12	965_4_4	717_1_4	3719_2_15	1791_2_37	714_4_19	2854_13_5	1794_6_6	478_01_2	1492_1_6
3318_4_1	1142_4_15	3921_4_6	3909_2_6	1866_0_3	1141_4_4	198_4_3	1256_4_10	1948_4_18	400_2_1	3550_4_4	1942_2_20	4642_4_1	1940_5_7	4304_35_16	3257_0123_2	818_0_19	345_1_18	346_35_25	347_03_1	3852_35_33	342_4_6	3851_4_3	3997_4_22	919_6_8	200_4_1	813_4_12	814_4_4	349_6_4	816_5_15	3859_0_37	2912_35_9	664_2_8	1399_2_9	718_2_1	717_1_6	3719_2_15	1791_2_26	714_4_20	2854_13_3	1794_6_5	1652_4_6	1492_1_6	1493_35_22	1494_6_18	17_6_33	3335_6_30	1995_4_4	594_13_5	1068_4_8
1142_4_13	3921_4_5	3909_2_5	1866_0_7	1141_4_5	198_4_2	1256_4_11	1948_4_14	3550_4_4	1942_2_15	4642_4_3	1940_5_11	4304_35_17	818_0_13	345_1_20	346_35_15	347_03_1	3852_35_30	342_4_4	3851_4_1	3997_4_18	919_6_11	200_4_1	813_4_16	814_4_1	349_6_1	816_5_13	3859_0_31	2912_35_10	664_2_4	1399_2_9	718_2_1	3719_2_16	1791_2_31	714_4_22	2854_13_1	1794_6_2	1652_4_2	1492_1_8	1493_35_21	1494_6_22	17_6_30	3335_6_37	1995_4_2	594_13_1	1068_4_6	4730_4_9	422_5_1	1704_4_4	1705_4_28
3921_4_8	3909_2_4	1866_0_12	1141_4_1	198_4_3	1256_4_17	1948_4_11	3550_4_1	1942_2_13	4642_4_4	1940_5_8	4304_35_7	818_0_21	345_1_24	346_35_22	347_03_1	3852_35_16	342_4_3	3851_4_3	3997_4_14	919_6_10	200_4_1	813_4_12	814_4_1	349_6_4	816_5_14	3859_0_42	2912_35_12	1399_2_10	718_2_1	3719_2_11	1791_2_24	714_4_32	1796_4_1	1652_4_4	1492_1_10	1493_35_9	1494_6_23	3335_6_32	1995_4_2	594_13_1	1068_4_10	4730_4_10	422_5_1	1704_4_3	1705_4_25	1707_0_1	1060_4_32	4739_04_3	1065_23_1
3921_4_9	3909_2_6	1866_0_16	1141_4_4	198_4_4	429_1_1	1948_4_15	1942_2_9	4642_4_3	1940_5_10	4304_35_4	818_0_20	345_1_17	346_35_24	347_03_1	3852_35_3	342_4_1	3851_4_5	3997_4_10	919_6_17	200_4_1	813_4_19	814_4_1	349_6_4	816_5_12	3859_0_34	2912_35_25	1399_2_11	718_2_1	3719_2_19	1791_2_32	714_4_37	1796_4_1	1652_4_5	1492_1_3	1493_35_1	1494_6_24	3335_6_33	1995_4_3	594_13_1	1068_4_8	4730_4_7	422_5_1	1704_4_4	1705_4_23	1707_0_1	1060_4_26	4739_04_2	619_2_2	624_2_1
3921_4_6	1866_0_13	1273_4_1	429_1_3	1948_4_13	1942_2_12	4642_4_5	1940_5_9	3712_0_9	818_0_21	345_1_23	346_35_22	347_03_1	342_4_1	3851_4_5	3997_4_5	919_6_16	200_4_1	813_4_18	814_4_1	1261_4_1	816_5_8	3859_0_30	2912_35_16	1399_2_7	718_2_1	3719_2_17	1791_2_47	714_4_35	1796_4_1	1492_1_3	1493_35_1	1494_6_31	3335_6_26	594_13_1	1068_4_7	4730_4_6	422_5_1	1704_4_6	1705_4_32	1707_0_1	1060_4_46	4739_04_3	624_2_1	427_1_1	1667_0_1	297_4_1	294_0_11	4960_14_22	1663_4_35
3921_4_8	1866_0_12	429_1_3	1948_4_11	1942_2_18	4642_4_7	1940_5_8	3712_0_8	818_0_23	345_1_7	346_35_18	347_03_1	342_4_1	3851_4_7	3997_4_9	919_6_15	813_4_24	814_4_1	1261_4_1	816_5_12	3859_0_31	2912_35_11	1399_2_7	3719_2_18	1791_2_36	714_4_38	1796_4_1	1492_1_3	1494_6_31	3335_6_26	1068_4_13	4730_4_11	422_5_1	1704_4_6	1705_4_30	1060_4_58	4739_04_8	624_2_1	427_1_1	1667_0_1	297_4_1	294_0_14	4960_14_23	1663_4_37	293_4_1	1128_4_11	590_4_19	593_4_1	199_6_23	1082_5_31
3921_4_9	1866_0_6	429_1_4	1948_4_9	1942_2_11	4642_4_10	1940_5_11	3712_0_4	818_0_16	345_1_6	346_35_26	347_03_1	342_4_1	3851_4_7	3997_4_10	919_6_14	813_4_31	814_4_1	1261_4_1	816_5_11	3859_0_31	2912_35_7	1399_2_11	663_1_18	1791_2_40	714_4_38	1796_4_1	1492_1_3	1494_6_35	3335_6_23	1068_4_10	4730_4_14	422_5_1	1704_4_9	1705_4_34	1060_4_47	4739_04_7	624_2_1	427_1_1	1667_0_1	297_4_1	294_0_13	4960_14_21	1663_4_37	293_4_1	1128_4_14	590_4_13	593_4_1	199_6_29	1082_5_34
3921_4_9	1866_0_3	429_1_5	1948_4_6	1942_2_13	4642_4_16	1940_5_9	3712_0_8	818_0_11	345_1_3	346_35_30	347_03_1	342_4_1	3851_4_14	3997_4_19	813_4_23	814_4_1	1261_4_1	816_5_9	3859_0_40	2912_35_1	1399_2_13	663_1_21	1791_2_30	714_4_38	1796_4_1	1492_1_1	1494_6_27	3335_6_22	1068_4_11	4730_4_11	422_5_1	1704_4_10	1705_4_26	1060_4_62	4739_04_8	624_2_1	427_1_1	297_4_1	294_0_14	1259_2_6	1663_4_39	293_4_1	1128_4_23	590_4_25	593_4_1	199_6_21	1082_5_19	1081_4_23	596_4_11
3921_4_6	4447_4_14	429_1_5	1948_4_5	1942_2_18	4642_4_6	1940_5_3	3712_0_6	818_0_13	345_1_2	346_35_23	347_03_1	342_4_1	3851_4_17	3997_4_30	813_4_25	814_4_1	1261_4_1	816_5_8	3859_0_16	1399_2_12	663_1_24	1791_2_24	714_4_31	1796_4_1	1492_1_1	1494_6_31	3335_6_17	1068_4_11	4730_4_15	422_5_1	1704_4_18	1705_4_22	1060_4_49	4739_04_9	624_2_1	297_4_1	294_0_20	1259_2_11	1663_4_36	293_4_1	1128_4_28	590_4_28	593_4_1	199_6_23	1082_5_24	1081_4_21	596_4_8	599_4_1	194_6_6
3921_4_9	429_1_11	1948_4_6	1942_2_9	4642_4_8	1940_5_5	3712_0_8	818_0_9	345_1_1	346_35_25	347_03_1	342_4_1	3851_4_24	3997_4_40	813_4_14	814_4_1	1261_4_1	816_5_5	3859_0_14	1399_2_9	663_1_14	1791_2_31	714_4_25	1796_4_1	1494_6_36	3335_6_12	1068_4_12	4730_4_13	422_5_1	1704_4_18	1705_4_25	1060_4_52	4739_04_11	624_2_1	297_4_1	294_0_20	1259_2_14	1663_4_47	293_4_1	1128_4_33	590_4_37	593_4_1	199_6_25	1082_5_27	1081_4_26	596_4_6	195_4_9	194_6_4	4322_4_7	191_2_1
3921_4_8	429_1_10	1948_4_5	1942_2_21	4642_4_9	1940_5_7	3712_0_11	818_0_8	345_1_2	346_35_30	347_03_1	342_4_1	3851_4_26	3997_4_53	813_4_18	814_4_1	1261_4_1	816_5_6	3859_0_18	1399_2_11	663_1_12	1791_2_16	714_4_21	1796_4_1	1494_6_35	3335_6_7	1068_4_17	4730_4_13	422_5_1	1704_4_17	1705_4_15	1060_4_62	4739_04_7	624_2_1	297_4_1	294_0_16	1259_2_6	1663_4_50	293_4_1	1128_4_35	590_4_40	593_4_1	199_6_20	1082_5_21	1081_4_22	596_4_6	195_4_12	194_6_6	4322_4_15	191_2_1
3921_4_8	429_1_18	1948_4_10	1942_2_25	4642_4_9	1940_5_10	3712_0_10	818_0_10	345_1_6	346_35_24	347_03_1	342_4_1	3851_4_18	3997_4_63	813_4_22	814_4_1	1261_4_1	816_5_10	3859_0_17	1399_2_13	663_1_21	1791_2_11	714_4_13	1796_4_1	1494_6_38	3335_6_8	1068_4_15	4730_4_17	422_5_1	1704_4_16	1705_4_14	1060_4_44	4739_04_6	624_2_1	297_4_1	294_0_25	1259_2_5	1663_4_53	293_4_1	1128_4_30	590_4_26	593_4_1	199_6_30	1082_5_27	1081_4_24	596_4_13	195_4_12	194_6_6	4322_4_16	191_2_1
3921_4_12	429_1_23	1948_4_13	1942_2_19	4642_4_10	1940_5_11	3712_0_18	818_0_10	345_1_4	346_35_35	347_03_1	342_4_1	3851_4_25	3997_4_65	813_4_20	814_4_1	1261_4_1	816_5_8	3859_0_15	1399_2_12	663_1_23	1791_2_12	714_4_16	1796_4_1	1494_6_50	3335_6_3	1068_4_12	4730_4_10	422_5_1	1704_4_14	1705_4_27	1060_4_55	4739_04_10	297_4_1	294_0_12	1259_2_2	1663_4_42	293_4_1	1128_4_35	590_4_27	593_4_1	199_6_30	1082_5_20	1081_4_33	596_4_9	195_4_12	194_6_1	4322_4_11	191_2_1	190_4_1
3921_4_14	429_1_11	1948_4_5	1942_2_17	4642_4_10	1940_5_10	3712_0_17	818_0_10	345_1_6	346_35_39	347_03_1	342_4_1	3851_4_24	3997_4_60	813_4_27	814_4_1	1261_4_1	816_5_17	3859_0_10	1399_2_13	663_1_39	1791_2_13	714_4_10	1796_4_1	1494_6_45	3335_6_6	1068_4_15	4730_4_9	422_5_1	1704_4_14	1705_4_22	1060_4_50	4739_04_11	297_4_1	294_0_12	1663_4_35	293_4_1	1128_4_37	590_4_22	593_4_1	199_6_35	1082_5_20	1081_4_31	596_4_14	195_4_17	4322_4_14	191_2_1	190_4_1	1089_5_42	1088_4_36
3921_4_13	1948_4_4	1942_2_25	4642_4_10	1940_5_12	3712_0_14	818_0_2	345_1_8	346_35_54	347_03_1	342_4_1	3851_4_19	3997_4_56	813_4_24	814_4_1	1261_4_1	816_5_15	3859_0_11	1399_2_11	663_1_44	1791_2_11	714_4_19	1796_4_1	1494_6_51	3335_6_5	1068_4_11	4730_4_19	422_5_1	1704_4_23	1705_4_27	1060_4_51	4739_04_12	297_4_1	294_0_9	1663_4_32	293_4_1	1128_4_29	590_4_22	593_4_1	199_6_30	1082_5_28	1081_4_43	596_4_20	195_4_11	4322_4_16	190_4_1	1089_5_37	1088_4_36	19_4_1	278_4_9
3921_4_15	1948_4_5	1942_2_21	4642_4_9	1940_5_7	3712_0_31	818_0_3	345_1_9	346_35_81	347_03_1	342_4_1	3851_4_22	3997_4_49	813_4_19	814_4_1	1261_4_1	816_5_16	3859_0_10	1399_2_12	663_1_38	1791_2_11	714_4_23	1796_4_1	1494_6_57	3335_6_8	1068_4_12	4730_4_13	422_5_1	1704_4_17	1705_4_17	1060_4_62	4739_04_11	297_4_1	294_0_7	1663_4_40	293_4_1	1128_4_39	590_4_24	593_4_1	199_6_30	198_4_8	1081_4_60	596_4_16	195_4_15	4322_4_12	190_4_1	1089_5_43	1088_4_34	19_4_1	278_4_11
3921_4_15	1948_4_8	1942_2_23	4642_4_8	1940_5_7	818_0_5	345_1_15	346_35_74	347_03_1	342_4_1	3851_4_16	3997_4_45	813_4_22	814_4_1	1261_4_1	816_5_26	3859_0_7	1399_2_9	663_1_40	1791_2_9	714_4_14	1796_4_1	1494_6_45	3335_6_13	1068_4_13	4730_4_10	422_5_1	1704_4_15	1705_4_18	1060_4_51	4739_04_11	297_4_1	294_0_11	1663_4_33	293_4_1	1128_4_44	590_4_21	593_4_1	199_6_36	198_4_12	1081_4_53	596_4_25	195_4_14	4322_4_16	190_4_1	1089_5_46	1088_4_36	19_4_1	278_4_9	2540_6_31
3921_4_13	1948_4_12	1942_2_30	4642_4_7	1940_5_9	818_0_1	345_1_21	346_35_49	347_03_1	342_4_1	3851_4_12	3997_4_43	813_4_16	814_4_1	1261_4_1	816_5_16	3859_0_9	1399_2_6	663_1_30	1791_2_5	714_4_15	1796_4_1	1494_6_55	3335_6_8	1068_4_16	4730_4_8	422_5_1	1704_4_9	1705_4_25	1060_4_60	4739_04_11	297_4_1	294_0_9	1663_4_31	293_4_1	1128_4_41	590_4_23	593_4_1	199_6_38	198_4_13	1081_4_57	596_4_27	195_4_17	4322_4_13	190_4_1	1089_5_34	1088_4_48	19_4_1	278_4_4	2540_6_28
3921_4_10	1948_4_16	1942_2_19	4642_4_7	1940_5_10	818_0_1	345_1_20	346_35_29	342_4_1	3851_4_11	3997_4_42	813_4_18	814_4_1	1261_4_1	816_5_35	3859_0_7	663_1_35	1791_2_9	714_4_15	1796_4_1	1494_6_47	3335_6_13	1068_4_14	4730_4_7	422_5_1	1704_4_13	1705_4_19	1060_4_65	4739_04_4	297_4_1	294_0_6	1663_4_37	293_4_1	1128_4_60	590_4_32	593_4_1	199_6_32	198_4_12	1081_4_67	596_4_25	195_4_16	4322_4_17	190_4_1	1089_5_31	1088_4_50	19_4_1	278_4_11	2540_6_33	2985_4_1	525_2_26
3921_4_8	1948_4_13	1942_2_23	4642_4_10	1940_5_10	345_1_31	346_35_14	342_4_1	3851_4_9	3997_4_33	813_4_16	814_4_1	1261_4_1	816_5_36	3859_0_11	663_1_40	1791_2_7	714_4_10	1796_4_1	1494_6_41	3335_6_18	1068_4_6	4730_4_7	422_5_1	1704_4_20	1705_4_17	1060_4_69	4739_04_5	297_4_1	294_0_5	1663_4_25	293_4_1	1128_4_53	590_4_28	593_4_1	199_6_31	198_4_15	1081_4_76	596_4_30	195_4_6	4322_4_20	190_4_1	1089_5_33	1088_4_60	19_4_1	278_4_2	2540_6_42	525_2_31	520_4_54	522_4_1
3921_4_12	1948_4_21	1942_2_19	4642_4_4	1940_5_8	345_1_26	346_35_7	342_4_1	3851_4_8	3997_4_37	813_4_14	814_4_1	1261_4_1	816_5_33	3859_0_4	663_1_32	1791_2_8	714_4_12	1796_4_1	1494_6_60	3335_6_11	1068_4_6	4730_4_6	422_5_1	1704_4_29	1705_4_19	1060_4_87	4739_04_6	297_4_1	294_0_2	1663_4_20	293_4_1	1128_4_54	590_4_28	593_4_1	199_6_41	198_4_16	1081_4_58	596_4_22	195_4_4	4322_4_21	190_4_1	1089_5_32	1088_4_55	19_4_1	278_4_2	2540_6_36	525_2_19	520_4_65	522_4_1
3921_4_9	1948_4_21	1942_2_24	4642_4_7	1940_5_4	345_1_28	346_35_2	342_4_1	3851_4_9	3997_4_46	813_4_12	814_4_1	1261_4_1	816_5_34	3859_0_5	663_1_31	1791_2_3	714_4_10	1796_4_1	1494_6_43	3335_6_13	1068_4_1	4730_4_10	422_5_1	1704_4_28	1705_4_19	1060_4_79	4739_04_4	297_4_1	294_0_1	1663_4_21	293_4_1	1128_4_59	590_4_31	593_4_1	199_6_29	198_4_13	1081_4_58	596_4_20	195_4_1	4322_4_29	190_4_1	1089_5_40	1088_4_52	19_4_1	278_4_1	2540_6_39	525_2_15	520_4_61	522_4_1
3921_4_8	1948_4_27	1942_2_14	4642_4_6	1940_5_6	345_1_25	342_4_1	3851_4_12	3997_4_45	813_4_8	814_4_1	1261_4_1	816_5_40	3859_0_6	663_1_30	1791_2_5	714_4_15	1796_4_1	1494_6_56	3335_6_9	1068_4_3	4730_4_6	422_5_1	1704_4_32	1705_4_19	1060_4_88	4739_04_4	297_4_1	1663_4_26	293_4_1	1128_4_45	590_4_24	593_4_1	199_6_25	198_4_15	1081_4_62	596_4_20	195_4_1	4322_4_18	190_4_1	1089_5_40	1088_4_65	19_4_1	2540_6_36	525_2_15	520_4_57	522_4_1	1015_4_18	1010_4_13	2267_4_25
3921_4_5	1948_4_27	1942_2_7	4642_4_7	1940_5_5	345_1_16	342_4_1	3851_4_12	3997_4_41	813_4_4	814_4_1	1261_4_1	816_5_41	3859_0_2	663_1_31	1791_2_6	714_4_17	1796_4_1	1494_6_64	3335_6_17	1068_4_5	4730_4_6	422_5_1	1704_4_40	1705_4_15	1060_4_73	4739_04_3	297_4_1	1663_4_19	293_4_1	1128_4_46	590_4_31	593_4_1	199_6_27	198_4_19	1081_4_73	596_4_9	195_4_1	4322_4_20	190_4_1	1089_5_47	1088_4_69	19_4_1	2540_6_36	525_2_11	520_4_63	522_4_1	1015_4_16	1010_4_15	2267_4_17
3921_4_6	1948_4_26	1942_2_8	4642_4_9	1940_5_5	345_1_25	342_4_1	3851_4_8	3997_4_38	813_4_2	814_4_1	1261_4_1	816_5_50	3859_0_2	663_1_31	1791_2_7	714_4_15	1796_4_1	1494_6_47	3335_6_21	1068_4_4	4730_4_7	422_5_1	1704_4_46	1705_4_15	1060_4_62	4739_04_4	297_4_1	1663_4_20	293_4_1	1128_4_40	590_4_23	593_4_1	199_6_27	198_4_18	1081_4_61	596_4_10	195_4_1	4322_4_20	190_4_1	1089_5_39	1088_4_62	19_4_1	2540_6_51	525_2_14	520_4_49	522_4_1	1015_4_14	1010_4_14	2267_4_19
3921_4_6	1948_4_29	1942_2_8	1940_5_5	345_1_17	342_4_1	3851_4_12	3997_4_46	814_4_1	1261_4_1	816_5_41	663_1_22	1791_2_6	714_4_16	1796_4_1	1494_6_60	3335_6_11	1068_4_5	4730_4_5	422_5_1	1704_4_44	1705_4_13	1060_4_78	4739_04_6	297_4_1	1663_4_25	293_4_1	1128_4_42	590_4_31	593_4_1	199_6_33	198_4_19	1081_4_59	596_4_7	4322_4_17	190_4_1	1089_5_44	1088_4_65	19_4_1	2540_6_41	525_2_13	520_4_67	522_4_1	1015_4_17	1010_4_13	2267_4_12	2443_6_39	449_4_26	2768_2_28	1232_4_3
3921_4_5	1948_4_25	1942_2_7	1940_5_2	345_1_29	342_4_1	3851_4_7	3997_4_48	814_4_1	1261_4_1	816_5_45	3492_2_16	1791_2_6	714_4_8	1796_4_1	1494_6_50	3335_6_12	1068_4_7	4730_4_10	422_5_1	1704_4_57	1705_4_17	1060_4_70	4739_04_7	297_4_1	1663_4_19	293_4_1	1128_4_42	590_4_35	593_4_1	199_6_22	198_4_15	1081_4_66	596_4_8	4322_4_25	190_4_1	1089_5_58	1088_4_56	19_4_1	2540_6_44	525_2_11	520_4_64	522_4_1	1015_4_13	1010_4_6	2267_4_15	2443_6_58	449_4_25	2768_2_32	1232_4_3
3921_4_7	1948_4_31	1942_2_7	345_1_32	342_4_1	3851_4_8	3997_4_55	814_4_1	1261_4_1	816_5_53	3492_2_19	1791_2_4	714_4_10	1796_4_1	1494_6_44	3335_6_12	1068_4_7	4730_4_5	422_5_1	1704_4_44	1705_4_11	1060_4_81	4739_04_5	297_4_1	1663_4_16	293_4_1	1128_4_37	590_4_30	593_4_1	199_6_29	198_4_27	1081_4_59	596_4_14	4322_4_26	190_4_1	1089_5_48	1088_4_72	19_4_1	2540_6_47	525_2_12	520_4_58	522_4_1	1015_4_17	1010_4_3	2267_4_10	2443_6_60	449_4_26	2768_2_15	1232_4_1	1233_4_5
3921_4_9	1948_4_34	1942_2_4	345_1_36	342_4_1	3851_4_6	3997_4_47	814_4_1	1261_4_1	816_5_36	3492_2_23	1791_2_1	714_4_11	1796_4_1	1494_6_56	3335_6_16	1068_4_9	4730_4_4	422_5_1	1704_4_50	1705_4_10	1060_4_78	4739_04_8	297_4_1	1663_4_13	293_4_1	1128_4_30	590_4_38	593_4_1	199_6_34	198_4_24	1081_4_48	596_4_9	4322_4_24	190_4_1	1089_5_44	1088_4_71	19_4_1	2540_6_33	525_2_15	520_4_70	522_4_1	1015_4_9	1010_4_4	2267_4_6	2443_6_50	449_4_27	2768_2_9	1232_4_1	1233_4_10
3921_4_13	1948_4_32	1942_2_2	345_1_44	342_4_1	3851_4_3	3997_4_46	814_4_1	1261_4_1	816_5_47	3492_2_21	1791_2_1	714_4_10	1796_4_1	1494_6_47	3335_6_23	1068_4_2	4730_4_4	422_5_1	1704_4_67	1705_4_19	1060_4_69	4739_04_8	297_4_1	1663_4_15	293_4_1	1128_4_29	590_4_31	593_4_1	199_6_31	198_4_16	1081_4_50	596_4_10	4322_4_22	190_4_1	1089_5_44	1088_4_62	19_4_1	2540_6_55	525_2_10	520_4_52	522_4_1	1015_4_6	1010_4_2	2267_4_4	2443_6_58	449_4_32	2768_2_13	1233_4_9	442_12_1
3921_4_7	1948_4_31	1942_2_6	345_1_39	342_4_1	3851_4_2	3997_4_41	814_4_1	1261_4_1	816_5_30	3492_2_18	1791_2_2	714_4_11	1796_4_1	1494_6_55	3335_6_14	4730_4_3	422_5_1	1704_4_44	1705_4_10	1060_4_87	4739_04_9	297_4_1	1663_4_16	293_4_1	1128_4_23	590_4_32	593_4_1	199_6_41	198_4_20	1081_4_43	596_4_13	4322_4_14	190_4_1	1089_5_28	1088_4_76	19_4_1	2540_6_44	525_2_10	520_4_67	522_4_1	1015_4_3	2267_4_3	2443_6_47	449_4_29	2768_2_10	1233_4_14	442_12_1	445_2_1	4359_0_40
3921_4_6	1948_4_22	1942_2_4	345_1_49	342_4_1	3851_4_2	3997_4_39	814_4_1	1261_4_1	816_5_34	3492_2_12	1791_2_2	714_4_7	1796_4_1	1494_6_69	3335_6_23	4730_4_1	422_5_1	1704_4_43	1705_4_12	1060_4_81	4739_04_9	297_4_1	1663_4_17	293_4_1	1128_4_36	590_4_33	593_4_1	199_6_29	198_4_13	1081_4_57	596_4_12	4322_4_19	190_4_1	1089_5_35	1088_4_76	2540_6_50	525_2_12	520_4_65	522_4_1	1015_4_1	2267_4_2	2443_6_67	449_4_31	2768_2_15	1233_4_14	442_12_1	445_2_1	4359_0_54	102_2_1
3921_4_7	1948_4_15	1942_2_8	345_1_39	342_4_1	3851_4_5	3997_4_33	814_4_1	816_5_45	3492_2_11	1791_2_1	714_4_8	1796_4_1	1494_6_68	3335_6_14	4730_4_2	422_5_1	1704_4_26	1705_4_7	1060_4_97	4739_04_10	297_4_1	1663_4_17	293_4_1	1128_4_25	590_4_29	593_4_1	199_6_25	198_4_16	1081_4_61	596_4_13	4322_4_22	190_4_1	1089_5_31	1088_4_60	2540_6_45	525_2_11	520_4_75	522_4_1	2443_6_54	449_4_36	2768_2_5	1233_4_20	442_12_1	445_2_1	4359_0_44	102_2_1	100_4_46	101_4_1	104_4_1
3921_4_4	1948_4_21	1942_2_15	345_1_46	342_4_1	3851_4_7	3997_4_25	814_4_1	816_5_52	3492_2_15	715_0_1	714_4_4	1796_4_1	1494_6_84	3335_6_9	422_5_1	1704_4_29	1705_4_12	1060_4_84	4739_04_13	297_4_1	1663_4_16	293_4_1	1128_4_28	590_4_23	593_4_1	199_6_33	198_4_14	1081_4_65	596_4_12	4322_4_22	190_4_1	1089_5_26	1088_4_70	2540_6_48	525_2_10	520_4_89	522_4_1	2443_6_51	449_4_37	2768_2_3	1233_4_33	442_12_1	445_2_1	4359_0_46	102_2_1	100_4_32	101_4_1	104_4_1	105_04_1
3921_4_6	1948_4_12	1942_2_12	345_1_43	342_4_1	3851_4_9	3997_4_24	814_4_1	816_5_66	3492_2_9	715_0_1	714_4_4	1796_4_1	1494_6_72	3335_6_4	422_5_1	1704_4_24	1705_4_10	1060_4_86	4739_04_7	297_4_1	1663_4_16	293_4_1	1128_4_28	590_4_20	593_4_1	199_6_27	198_4_8	1081_4_73	596_4_16	4322_4_16	190_4_1	1089_5_18	1088_4_61	2540_6_48	525_2_16	520_4_75	522_4_1	2443_6_66	449_4_47	2768_2_2	1233_4_31	442_12_1	445_2_1	4359_0_47	102_2_1	100_4_37	101_4_1	104_4_1	105_04_1
3921_4_13	1948_4_23	1942_2_10	345_1_33	342_4_1	3851_4_13	3997_4_35	814_4_1	816_5_62	3492_2_9	715_0_1	714_4_4	1796_4_1	1494_6_73	422_5_1	1704_4_18	1705_4_8	1060_4_91	4739_04_9	297_4_1	1663_4_18	293_4_1	1128_4_30	590_4_20	593_4_1	199_6_39	198_4_11	1081_4_58	596_4_9	4322_4_13	190_4_1	1089_5_19	1088_4_70	2540_6_40	525_2_14	520_4_100	522_4_1	2443_6_46	449_4_55	2768_2_2	1233_4_34	442_12_1	445_2_1	4359_0_41	102_2_1	100_4_37	101_4_1	104_4_1	105_04_1	906_4_1
3921_4_7	1948_4_19	1942_2_13	345_1_27	342_4_1	3851_4_12	3997_4_33	814_4_1	816_5_77	3492_2_5	715_0_1	714_4_4	1796_4_1	1494_6_68	422_5_1	1704_4_24	1705_4_12	1060_4_85	4739_04_11	297_4_1	1663_4_16	293_4_1	1128_4_47	590_4_21	593_4_1	199_6_28	198_4_8	1081_4_56	596_4_10	4322_4_13	190_4_1	1089_5_29	1088_4_67	2540_6_50	525_2_14	520_4_110	522_4_1	2443_6_43	449_4_49	2768_2_5	1233_4_27	442_12_1	445_2_1	4359_0_64	102_2_1	100_4_21	101_4_1	104_4_1	105_04_1	906_4_1
3921_4_13	1948_4_29	1942_2_7	345_1_27	342_4_1	3851_4_12	3997_4_45	814_4_1	816_5_85	3492_2_4	715_0_1	714_4_4	1796_4_1	1494_6_53	422_5_1	1704_4_23	1705_4_7	1060_4_87	4739_04_5	297_4_1	1663_4_21	293_4_1	1128_4_45	590_4_13	593_4_1	199_6_28	198_4_5	1081_4_57	596_4_6	4322_4_11	190_4_1	1089_5_26	192_4_1	2540_6_50	525_2_20	520_4_102	522_4_1	2443_6_29	449_4_55	2768_2_8	1233_4_26	442_12_1	445_2_1	4359_0_54	102_2_1	100_4_23	101_4_1	104_4_1	105_04_1	906_4_1
3921_4_11	1948_4_28	1942_2_10	345_1_29	342_4_1	3851_4_16	3997_4_39	814_4_1	816_5_71	3492_2_5	715_0_1	714_4_7	1796_4_1	1494_6_56	422_5_1	1704_4_21	1705_4_7	1060_4_76	4739_04_11	297_4_1	1663_4_11	293_4_1	1128_4_56	590_4_21	593_4_1	199_6_19	198_4_4	1081_4_46	596_4_5	4322_4_8	190_4_1	1089_5_29	192_4_1	2540_6_37	525_2_18	520_4_106	522_4_1	2443_6_24	449_4_48	2768_2_9	1233_4_29	442_12_1	445_2_1	4359_0_61	102_2_1	100_4_17	101_4_1	104_4_1	105_04_1	906_4_1
3921_4_12	1948_4_24	1942_2_8	345_1_21	342_4_1	3851_4_17	3997_4_45	814_4_1	816_5_82	3492_2_5	715_0_1	714_4_7	1796_4_1	1494_6_53	422_5_1	1704_4_27	1705_4_3	1060_4_64	4739_04_11	297_4_1	1663_4_20	293_4_1	1128_4_60	590_4_25	593_4_1	199_6_14	198_4_3	1081_4_55	596_4_8	4322_4_10	190_4_1	1089_5_30	192_4_1	2540_6_36	525_2_24	520_4_89	522_4_1	2443_6_27	449_4_52	2768_2_9	1233_4_30	442_12_1	445_2_1	4359_0_77	102_2_1	100_4_18	101_4_1	104_4_1	105_04_1	906_4_1
3921_4_7	1948_4_33	1942_2_12	345_1_17	342_4_1	3851_4_13	3997_4_54	814_4_1	816_5_69	3492_2_5	715_0_1	714_4_10	1796_4_1	1494_6_52	422_5_1	1704_4_20	1705_4_3	1060_4_64	4739_04_8	297_4_1	1663_4_25	293_4_1	1128_4_50	590_4_24	593_4_1	199_6_14	198_4_2	1081_4_40	596_4_8	4322_4_11	190_4_1	1089_5_29	192_4_1	2540_6_34	525_2_20	520_4_107	522_4_1	2443_6_20	449_4_49	2768_2_10	1233_4_28	442_12_1	445_2_1	4359_0_75	102_2_1	100_4_22	101_4_1	104_4_1	105_04_1	906_4_1
3921_4_3	1948_4_36	1942_2_16	345_1_26	342_4_1	3851_4_16	3997_4_59	814_4_1	816_5_70	3492_2_4	715_0_1	714_4_8	1796_4_1	1494_6_52	422_5_1	1704_4_28	1705_4_5	1060_4_50	4739_04_7	297_4_1	1663_4_23	293_4_1	1128_4_61	590_4_30	593_4_1	199_6_10	1082_5_38	1081_4_38	596_4_2	4322_4_7	190_4_1	1089_5_31	1088_4_50	2540_6_27	525_2_27	520_4_150	522_4_1	2443_6_32	449_4_55	2768_2_16	1233_4_16	442_12_1	445_2_1	4359_0_78	102_2_1	100_4_19	101_4_1	104_4_1	105_04_1	906_4_1
3921_4_3	1948_4_42	1942_2_8	345_1_19	342_4_1	3851_4_20	3997_4_74	814_4_1	816_5_81	3492_2_1	715_0_1	714_4_7	1796_4_1	1494_6_50	422_5_1	1704_4_21	1705_4_3	1060_4_42	4739_04_6	297_4_1	1663_4_37	293_4_1	1128_4_51	590_4_22	593_4_1	199_6_10	1082_5_33	1081_4_35	1080_013_238	4322_4_4	190_4_1	1089_5_32	1088_4_51	2540_6_35	525_2_22	520_4_142	522_4_1	2443_6_37	449_4_53	2768_2_7	1233_4_15	442_12_1	445_2_1	4359_0_72	102_2_1	100_4_23	101_4_1	104_4_1	105_04_1	906_4_1
3921_4_3	1948_4_43	1942_2_11	345_1_22	342_4_1	3851_4_15	3997_4_63	814_4_1	816_5_69	3492_2_1	715_0_1	714_4_10	1796_4_1	1494_6_40	422_5_1	1704_4_22	1705_4_5	1060_4_32	4739_04_5	297_4_1	1663_4_26	1128_4_71	590_4_38	593_4_1	199_6_9	1082_5_44	1081_4_33	1080_013_238	4322_4_5	190_4_1	1089_5_22	1088_4_62	2540_6_23	525_2_10	520_4_163	522_4_1	2443_6_38	449_4_35	2768_2_9	1233_4_16	442_12_1	445_2_1	4359_0_73	102_2_1	100_4_20	101_4_1	104_4_1	105_04_1	906_4_1	904_6_26
3921_4_2	1948_4_20	1942_2_10	345_1_18	342_4_1	3851_4_19	3997_4_60	814_4_1	816_5_93	715_0_1	714_4_8	1796_4_1	1494_6_50	422_5_1	1704_4_24	1705_4_1	1060_4_23	4739_04_5	297_4_1	1663_4_34	1128_4_76	590_4_46	593_4_1	199_6_9	1082_5_30	1081_4_38	1080_013_229	4322_4_2	190_4_1	1089_5_18	1088_4_62	2540_6_32	525_2_8	520_4_137	522_4_1	2443_6_34	449_4_35	2768_2_1	1233_4_10	442_12_1	445_2_1	4359_0_76	102_2_1	100_4_17	101_4_1	104_4_1	105_04_1	906_4_1	904_6_28	33_4_1
1948_4_21	1942_2_4	345_1_19	342_4_1	3851_4_18	3997_4_90	814_4_1	816_5_87	715_0_1	714_4_6	1796_4_1	1494_6_48	422_5_1	1704_4_14	1705_4_1	1060_4_18	4739_04_6	297_4_1	1663_4_42	1128_4_50	590_4_40	593_4_1	199_6_4	1082_5_36	1081_4_27	1080_013_254	190_4_1	1089_5_17	1088_4_77	2540_6_20	525_2_7	520_4_153	522_4_1	2443_6_31	449_4_36	1233_4_7	442_12_1	445_2_1	4359_0_62	102_2_1	100_4_23	101_4_1	104_4_1	105_04_1	906_4_1	904_6_23	33_4_1	908_2_25	646_4_2	649_4_11
1948_4_17	1942_2_7	345_1_21	342_4_1	3851_4_8	3997_4_70	814_4_1	816_5_94	715_0_1	714_4_7	1796_4_1	1494_6_58	422_5_1	1704_4_18	1705_4_1	1060_4_21	4739_04_4	297_4_1	1663_4_42	1128_4_55	590_4_36	593_4_1	199_6_5	1082_5_37	1081_4_35	1080_013_249	190_4_1	1089_5_19	1088_4_92	2540_6_33	525_2_2	520_4_144	522_4_1	2443_6_27	449_4_40	1233_4_5	442_12_1	445_2_1	4359_0_84	102_2_1	100_4_20	101_4_1	104_4_1	105_04_1	906_4_1	904_6_22	33_4_1	908_2_35	646_4_2	649_4_6
1948_4_19	1942_2_7	345_1_14	342_4_1	3851_4_4	3997_4_84	814_4_1	816_5_107	715_0_1	714_4_7	1796_4_1	1494_6_56	422_5_1	1704_4_14	1705_4_1	1060_4_14	4739_04_2	297_4_1	1663_4_37	1128_4_35	590_4_31	593_4_1	199_6_5	1082_5_31	1081_4_29	1080_013_245	190_4_1	1089_5_24	1088_4_77	2540_6_37	520_4_127	522_4_1	2443_6_28	449_4_47	1233_4_12	442_12_1	4359_0_62	102_2_1	100_4_28	101_4_1	104_4_1	105_04_1	906_4_1	904_6_14	33_4_1	908_2_27	646_4_2	649_4_3	648_4_34	2166_4_127
1948_4_14	1942_2_8	345_1_15	342_4_1	3851_4_5	3997_4_88	814_4_1	816_5_94	715_0_1	714_4_9	1796_4_1	1494_6_52	422_5_1	1704_4_6	1060_4_17	4739_04_2	297_4_1	1663_4_30	1128_4_38	590_4_38	593_4_1	199_6_4	1082_5_37	1081_4_35	1080_013_229	190_4_1	1089_5_22	1088_4_93	2540_6_20	520_4_126	522_4_1	2443_6_26	449_4_44	1233_4_14	442_12_1	4359_0_66	102_2_1	100_4_22	101_4_1	104_4_1	105_04_1	906_4_1	904_6_12	33_4_1	908_2_25	646_4_2	649_4_1	648_4_24	2166_4_113	433_4_1
1948_4_18	1942_2_2	345_1_7	342_4_1	3851_4_5	3997_4_75	814_4_1	816_5_96	715_0_1	714_4_15	1796_4_1	1494_6_61	422_5_1	1704_4_6	1060_4_20	4739_04_2	297_4_1	1663_4_33	1128_4_38	590_4_32	593_4_1	199_6_3	1082_5_38	1081_4_37	1080_013_221	190_4_1	1089_5_16	1088_4_86	2540_6_26	520_4_118	522_4_1	2443_6_31	449_4_57	1233_4_16	442_12_1	4359_0_75	102_2_1	100_4_25	101_4_1	104_4_1	105_04_1	906_4_1	904_6_20	33_4_1	908_2_24	4952_4_79	648_4_33	2166_4_116	433_4_1	2616_1_131
1948_4_15	1942_2_1	345_1_7	342_4_1	3851_4_4	3997_4_81	814_4_1	816_5_70	715_0_1	714_4_16	1796_4_1	1494_6_61	422_5_1	1704_4_4	1060_4_27	4739_04_4	297_4_1	1663_4_22	1128_4_30	590_4_20	593_4_1	199_6_6	1082_5_24	1081_4_40	1080_013_177	190_4_1	1089_5_22	1088_4_104	2540_6_13	520_4_136	522_4_1	2443_6_30	449_4_51	1233_4_15	442_12_1	4359_0_61	102_2_1	100_4_36	101_4_1	104_4_1	105_04_1	906_4_1	904_6_19	33_4_1	908_2_24	4952_4_72	648_4_37	2166_4_116	433_4_1	2616_1_131
1948_4_18	345_1_6	342_4_1	3851_4_1	3997_4_87	814_4_1	816_5_94	715_0_1	714_4_17	1796_4_1	1494_6_64	422_5_1	1704_4_5	1060_4_24	4739_04_4	297_4_1	1663_4_30	1128_4_40	590_4_21	593_4_1	199_6_3	1082_5_33	1081_4_41	1080_013_147	190_4_1	1089_5_18	1088_4_117	2540_6_19	520_4_132	522_4_1	2443_6_31	449_4_56	1233_4_20	442_12_1	4359_0_67	102_2_1	100_4_30	101_4_1	104_4_1	105_04_1	906_4_1	904_6_8	33_4_1	908_2_25	4952_4_87	648_4_43	2166_4_109	433_4_1	2616_1_151	338_0_33
1948_4_16	345_1_6	342_4_1	3997_4_100	814_4_1	816_5_103	715_0_1	714_4_24	1796_4_1	1494_6_69	2179_4_13	1704_4_6	1060_4_28	4739_04_6	297_4_1	1663_4_28	1128_4_28	590_4_18	593_4_1	199_6_4	1082_5_28	1081_4_47	1080_013_135	190_4_1	1089_5_17	1088_4_112	2540_6_11	520_4_139	522_4_1	2443_6_34	449_4_48	1233_4_24	442_12_1	4359_0_74	102_2_1	100_4_28	101_4_1	104_4_1	105_04_1	906_4_1	904_6_11	908_2_23	4952_4_70	648_4_52	2166_4_112	433_4_1	2616_1_167	338_0_19	2610_5_52	335_4_5
1948_4_20	345_1_6	342_4_1	3997_4_108	814_4_1	816_5_83	715_0_1	714_4_26	1796_4_1	1494_6_63	2179_4_10	1704_4_2	1060_4_26	4739_04_6	297_4_1	1663_4_26	1128_4_21	590_4_24	593_4_1	199_6_5	1082_5_37	1081_4_44	1080_013_168	190_4_1	1089_5_14	1088_4_111	2540_6_9	520_4_158	522_4_1	2443_6_22	449_4_39	1233_4_21	442_12_1	4359_0_66	102_2_1	100_4_33	101_4_1	104_4_1	105_04_1	906_4_1	904_6_12	908_2_17	4952_4_90	648_4_41	2166_4_119	433_4_1	2616_1_167	338_0_18	2610_5_53	335_4_10
1948_4_21	345_1_3	342_4_1	3997_4_106	814_4_1	816_5_103	715_0_1	714_4_24	1796_4_1	1494_6_61	2179_4_8	1704_4_1	1060_4_30	4739_04_4	297_4_1	1663_4_38	1128_4_23	590_4_20	593_4_1	199_6_6	1082_5_30	1081_4_44	1080_013_183	190_4_1	1089_5_16	1088_4_104	2540_6_8	520_4_146	522_4_1	2443_6_24	449_4_49	1233_4_16	442_12_1	4359_0_71	102_2_1	100_4_35	101_4_1	104_4_1	105_04_1	906_4_1	904_6_8	908_2_22	4952_4_107	648_4_43	2166_4_116	433_4_1	2616_1_163	338_0_14	2610_5_46	335_4_6
1948_4_18	345_1_4	342_4_1	3997_4_120	814_4_1	816_5_98	715_0_1	714_4_33	1796_4_1	1494_6_66	2179_4_8	1060_4_31	4739_04_10	297_4_1	1663_4_31	1128_4_12	590_4_14	593_4_1	199_6_5	1082_5_30	1081_4_41	1080_013_228	190_4_1	1089_5_18	1088_4_102	2540_6_8	520_4_159	522_4_1	2443_6_32	449_4_46	1233_4_11	442_12_1	4359_0_70	102_2_1	100_4_39	101_4_1	104_4_1	105_04_1	906_4_1	904_6_14	908_2_24	4952_4_86	648_4_25	2166_4_123	2616_1_174	338_0_10	2610_5_41	335_4_4	334_4_1	333_2_56
1948_4_24	345_1_2	342_4_1	3997_4_127	814_4_1	816_5_98	715_0_1	714_4_22	1796_4_1	1494_6_48	2179_4_6	1060_4_20	4739_04_9	297_4_1	1663_4_29	1128_4_16	590_4_12	593_4_1	199_6_4	1082_5_39	1081_4_45	1080_013_246	190_4_1	1089_5_10	1088_4_94	2540_6_6	520_4_155	522_4_1	2443_6_24	449_4_64	1233_4_20	442_12_1	4359_0_60	102_2_1	100_4_41	101_4_1	105_04_1	906_4_1	904_6_14	908_2_19	4952_4_110	648_4_35	2166_4_127	2616_1_130	338_0_5	2610_5_47	335_4_6	334_4_1	333_2_56	3293_5_40
1948_4_25	345_1_4	342_4_1	3997_4_102	814_4_1	816_5_108	715_0_1	714_4_24	1796_4_1	1494_6_52	2179_4_7	1060_4_18	4739_04_8	297_4_1	1663_4_24	1128_4_16	590_4_9	593_4_1	199_6_2	1082_5_36	1081_4_36	1080_013_281	190_4_1	1089_5_10	1088_4_102	2540_6_12	520_4_165	522_4_1	2443_6_28	449_4_62	1233_4_12	442_12_1	4359_0_59	102_2_1	100_4_41	101_4_1	105_04_1	906_4_1	904_6_15	908_2_24	4952_4_111	648_4_39	2166_4_150	2616_1_113	338_0_1	2610_5_44	335_4_10	334_4_1	333_2_72	3293_5_48
1948_4_25	345_1_5	342_4_1	3997_4_124	814_4_1	816_5_97	715_0_1	714_4_30	1796_4_1	1494_6_44	2179_4_5	1060_4_16	4739_04_7	297_4_1	1663_4_22	1128_4_12	590_4_7	593_4_1	199_6_1	1082_5_35	1081_4_34	1080_013_289	190_4_1	1089_5_8	1088_4_104	2540_6_19	520_4_180	522_4_1	2443_6_27	449_4_44	1233_4_9	442_12_1	4359_0_30	102_2_1	100_4_48	101_4_1	105_04_1	906_4_1	904_6_8	908_2_23	4952_4_85	648_4_32	2166_4_158	2616_1_137	243_5_1	2610_5_33	335_4_16	334_4_1	333_2_60	3293_5_38
1948_4_24	345_1_3	342_4_1	3997_4_113	814_4_1	816_5_94	715_0_1	714_4_25	1796_4_1	1494_6_37	2179_4_2	1060_4_9	4739_04_13	297_4_1	1663_4_23	1128_4_14	590_4_4	593_4_1	199_6_2	1082_5_49	1081_4_33	1080_013_305	190_4_1	1089_5_10	1088_4_111	2540_6_13	520_4_159	522_4_1	2443_6_23	449_4_51	1233_4_21	442_12_1	4359_0_45	102_2_1	100_4_44	101_4_1	105_04_1	906_4_1	904_6_9	908_2_15	4952_4_117	648_4_44	2166_4_165	2616_1_115	2610_5_39	335_4_9	334_4_1	333_2_56	3293_5_37	858_2_1
1948_4_30	345_1_4	342_4_1	3997_4_104	814_4_1	816_5_100	715_0_1	714_4_26	1796_4_1	1494_6_40	2179_4_4	1060_4_20	4739_04_4	297_4_1	1663_4_13	1128_4_12	590_4_2	593_4_1	199_6_2	1082_5_35	1081_4_36	1080_013_330	190_4_1	1089_5_10	1088_4_97	2540_6_12	520_4_169	522_4_1	2443_6_31	449_4_42	1233_4_11	442_12_1	4359_0_41	102_2_1	100_4_32	101_4_1	105_04_1	906_4_1	904_6_7	908_2_17	4952_4_106	648_4_48	2166_4_152	2616_1_136	2610_5_40	335_4_5	334_4_1	333_2_63	3293_5_39	858_2_1
1948_4_27	345_1_6	342_4_1	3997_4_108	814_4_1	816_5_94	715_0_1	714_4_25	1796_4_1	1494_6_39	2179_4_2	1060_4_18	4739_04_1	297_4_1	1663_4_6	1128_4_12	590_4_2	593_4_1	199_6_2	1082_5_26	1081_4_38	1080_013_334	190_4_1	1089_5_7	1088_4_83	2540_6_17	520_4_150	522_4_1	2443_6_30	449_4_43	1233_4_14	442_12_1	4359_0_25	102_2_1	100_4_23	101_4_1	105_04_1	906_4_1	904_6_8	908_2_14	4952_4_98	648_4_48	2166_4_163	2616_1_151	2610_5_34	335_4_4	334_4_1	333_2_54	3293_5_25	858_2_1
216_4_1	214_4_59	1307_1_1	2434_4_167	1147_4_1	3712_0_14	667_0_1	763_2_11	665_4_33	264_4_1	663_1_58	1306_4_48	661_4_1	219_2_42	156_6_1	1962_2_1	494_4_40	225_46_28	1_4_44	1948_4_25	1831_4_1	696_0_2	697_46_47	22_1_1	23_4_33	508_1_1	2610_5_33	2482_4_23	1658_5_37	3125_4_2	345_1_6	403_4_1	2249_4_58	342_4_1	451_5_1	1674_4_53	8_4_4	964_5_1	814_4_1	816_5_102	408_4_33	87_1_1	11_4_1	997_5_129	715_0_1	2460_2_24	1117_4_65	992_5_18	674_6_31	3483_2_41
216_4_1	214_4_63	1307_1_1	2434_4_167	1147_4_1	3712_0_12	667_0_1	763_2_9	665_4_35	264_4_1	663_1_72	1306_4_70	661_4_1	219_2_47	156_6_1	1962_2_1	494_4_45	225_46_29	1_4_46	1948_4_17	1831_4_1	696_0_2	697_46_52	22_1_1	23_4_31	508_1_1	2610_5_35	2482_4_9	1658_5_32	3125_4_1	345_1_6	403_4_1	2249_4_63	342_4_1	451_5_1	1674_4_40	8_4_4	964_5_1	814_4_1	816_5_94	408_4_22	87_1_1	11_4_1	997_5_136	715_0_1	2460_2_16	1117_4_75	992_5_16	674_6_34	3483_2_40
216_4_1	214_4_63	1307_1_1	2434_4_165	1147_4_1	3712_0_8	667_0_1	763_2_7	665_4_38	264_4_1	663_1_71	1306_4_52	661_4_1	219_2_50	156_6_1	1962_2_1	494_4_42	225_46_34	1_4_33	1948_4_22	1831_4_1	697_46_52	22_1_1	23_4_23	508_1_1	2610_5_29	2482_4_8	1658_5_36	3125_4_2	345_1_7	403_4_1	2249_4_46	342_4_1	451_5_1	1674_4_52	8_4_5	964_5_1	814_4_1	816_5_90	408_4_31	87_1_1	11_4_1	997_5_134	715_0_1	2460_2_14	1117_4_72	992_5_11	674_6_33	3483_2_44	714_4_21
216_4_1	214_4_52	1307_1_1	2434_4_167	1147_4_1	3712_0_2	667_0_1	763_2_5	665_4_37	264_4_1	663_1_53	1306_4_67	661_4_1	219_2_52	156_6_1	1962_2_1	494_4_58	225_46_40	1_4_29	1948_4_20	1831_4_1	697_46_49	22_1_1	23_4_22	508_1_1	2610_5_36	2482_4_4	1658_5_28	3125_4_1	345_1_10	403_4_1	2249_4_32	342_4_1	451_5_1	1674_4_61	8_4_3	964_5_1	814_4_1	816_5_102	408_4_23	87_1_1	11_4_1	997_5_144	715_0_1	2460_2_10	1117_4_82	992_5_14	674_6_39	3483_2_37	714_4_21
216_4_1	214_4_45	1307_1_1	2434_4_158	1147_4_1	3712_0_1	667_0_1	763_2_11	665_4_35	264_4_1	663_1_43	1306_4_68	661_4_1	219_2_54	156_6_1	1962_2_1	494_4_50	225_46_39	1_4_23	1948_4_25	1831_4_1	697_46_50	22_1_1	23_4_13	2610_5_27	2482_4_4	1658_5_31	3125_4_2	345_1_11	403_4_1	2249_4_42	342_4_1	451_5_1	1674_4_52	8_4_5	964_5_1	814_4_1	816_5_96	408_4_44	87_1_1	11_4_1	997_5_148	715_0_1	2460_2_4	1117_4_81	992_5_12	674_6_45	3483_2_41	714_4_16	3887_5_157
216_4_1	214_4_41	1307_1_1	2434_4_190	1147_4_1	667_0_1	763_2_11	665_4_32	264_4_1	663_1_48	1306_4_53	661_4_1	219_2_39	156_6_1	1962_2_1	494_4_61	225_46_38	1_4_25	1948_4_35	1831_4_1	697_46_41	22_1_1	23_4_14	2610_5_29	2482_4_6	1658_5_35	345_1_14	403_4_1	2249_4_39	342_4_1	451_5_1	1674_4_49	8_4_3	964_5_1	816_5_113	408_4_41	87_1_1	11_4_1	997_5_151	715_0_1	2460_2_3	1117_4_66	992_5_14	674_6_39	3483_2_50	714_4_18	3887_5_154	3487_0_30	1309_4_13	261_1_18
216_4_1	214_4_48	1307_1_1	2434_4_204	1147_4_1	667_0_1	763_2_11	665_4_36	264_4_1	663_1_62	1306_4_67	661_4_1	219_2_35	156_6_1	1962_2_1	494_4_47	225_46_41	1_4_26	1948_4_33	1831_4_1	697_46_48	22_1_1	23_4_13	2610_5_30	2482_4_7	1658_5_30	345_1_17	403_4_1	2249_4_52	342_4_1	451_5_1	1674_4_36	8_4_2	964_5_1	816_5_108	408_4_43	87_1_1	11_4_1	997_5_169	715_0_1	2460_2_2	1117_4_63	992_5_10	674_6_45	3483_2_48	714_4_18	3887_5_163	3487_0_26	1309_4_13	261_1_18
216_4_1	214_4_47	1307_1_1	2434_4_208	1147_4_1	667_0_1	763_2_8	665_4_29	264_4_1	663_1_53	1306_4_69	661_4_1	219_2_44	156_6_1	1962_2_1	494_4_53	225_46_47	1_4_26	1948_4_28	1831_4_1	697_46_45	22_1_1	23_4_15	2610_5_21	2482_4_7	1658_5_39	345_1_18	403_4_1	2249_4_44	342_4_1	2292_2_1	1674_4_56	1675_4_12	816_5_119	408_4_57	87_1_1	964_5_1	997_5_149	715_0_1	2460_2_4	1117_4_71	992_5_10	674_6_41	3483_2_55	714_4_13	3887_5_151	3487_0_21	1309_4_15	261_1_14	1494_6_41
216_4_1	214_4_41	1307_1_1	2434_4_211	1147_4_1	667_0_1	763_2_5	665_4_38	264_4_1	663_1_58	1306_4_54	661_4_1	219_2_44	156_6_1	1962_2_1	494_4_74	225_46_51	1_4_23	1948_4_25	1831_4_1	697_46_31	22_1_1	23_4_16	2610_5_27	2482_4_7	1658_5_37	345_1_18	403_4_1	2249_4_48	342_4_1	2292_2_1	1674_4_54	1675_4_17	816_5_122	408_4_53	87_1_1	964_5_1	997_5_151	715_0_1	2460_2_3	1117_4_62	992_5_14	674_6_35	3483_2_42	714_4_13	3887_5_136	3487_0_21	1309_4_18	261_1_18	1494_6_45
216_4_1	214_4_48	1307_1_1	2434_4_190	1147_4_1	667_0_1	763_2_2	665_4_37	264_4_1	663_1_66	1306_4_79	661_4_1	219_2_48	156_6_1	1962_2_1	494_4_67	225_46_55	1_4_21	1948_4_15	1831_4_1	697_46_42	22_1_1	23_4_16	2610_5_21	2482_4_5	1658_5_43	345_1_16	403_4_1	2249_4_55	342_4_1	2292_2_1	1674_4_44	1675_4_15	816_5_103	408_4_68	87_1_1	964_5_1	997_5_150	715_0_1	2460_2_2	1117_4_61	992_5_8	674_6_45	3483_2_49	714_4_12	3887_5_170	3487_0_15	1309_4_19	261_1_11	1494_6_43
216_4_1	214_4_36	1307_1_1	2434_4_209	1147_4_1	667_0_1	763_2_3	665_4_29	264_4_1	663_1_47	1306_4_86	661_4_1	219_2_38	156_6_1	1962_2_1	494_4_76	225_46_60	1_4_26	1948_4_19	1831_4_1	697_46_34	22_1_1	23_4_13	2610_5_22	2482_4_5	1658_5_46	345_1_15	403_4_1	2249_4_40	342_4_1	2292_2_1	1674_4_47	1675_4_14	816_5_97	408_4_64	87_1_1	964_5_1	997_5_137	715_0_1	2460_2_3	1117_4_64	992_5_15	674_6_40	3483_2_56	714_4_13	3887_5_166	3487_0_20	1309_4_20	261_1_7	1494_6_39
216_4_1	214_4_45	1307_1_1	2434_4_210	1147_4_1	667_0_1	763_2_4	665_4_32	264_4_1	663_1_54	1306_4_92	661_4_1	219_2_38	156_6_1	1962_2_1	494_4_72	225_46_64	1_4_22	1948_4_20	1831_4_1	697_46_33	22_1_1	23_4_10	2610_5_19	2482_4_7	1658_5_50	345_1_10	403_4_1	2249_4_56	342_4_1	2292_2_1	1674_4_47	1675_4_15	816_5_96	408_4_57	87_1_1	964_5_1	997_5_150	715_0_1	2460_2_1	1117_4_56	992_5_10	674_6_33	3483_2_52	714_4_13	3887_5_159	3487_0_20	1309_4_22	261_1_4	1494_6_48
216_4_1	214_4_32	1307_1_1	2434_4_210	1147_4_1	667_0_1	763_2_2	665_4_20	264_4_1	663_1_46	1306_4_120	661_4_1	219_2_51	156_6_1	1962_2_1	494_4_78	225_46_54	1_4_20	1948_4_20	1831_4_1	697_46_28	22_1_1	23_4_12	2610_5_6	2482_4_6	1658_5_66	345_1_17	403_4_1	2249_4_45	342_4_1	2292_2_1	1674_4_34	1675_4_17	816_5_84	408_4_69	87_1_1	964_5_1	997_5_135	715_0_1	1117_4_40	992_5_10	674_6_29	3483_2_54	714_4_7	3887_5_186	3487_0_20	1309_4_35	261_1_6	1494_6_59	333_2_40
216_4_1	214_4_54	1307_1_1	2434_4_207	1147_4_1	667_0_1	763_2_1	665_4_24	264_4_1	663_1_50	1306_4_102	661_4_1	219_2_55	156_6_1	1962_2_1	494_4_100	225_46_52	1_4_18	1948_4_26	1831_4_1	697_46_34	22_1_1	23_4_14	2610_5_3	2482_4_12	1658_5_62	345_1_16	403_4_1	2249_4_67	342_4_1	2292_2_1	1674_4_32	1675_4_18	816_5_91	408_4_51	87_1_1	964_5_1	997_5_156	715_0_1	324_5_1	992_5_11	674_6_27	3483_2_41	714_4_5	3887_5_143	3487_0_25	1309_4_23	261_1_8	1494_6_53	333_2_44
216_4_1	214_4_64	1307_1_1	2434_4_173	1147_4_1	667_0_1	763_2_1	665_4_23	264_4_1	663_1_47	1306_4_118	219_2_55	156_6_1	1962_2_1	494_4_78	225_46_63	1_4_10	1948_4_17	1831_4_1	697_46_31	22_1_1	23_4_19	2610_5_3	2482_4_11	1658_5_55	345_1_11	403_4_1	2249_4_96	342_4_1	2292_2_1	1674_4_27	1675_4_11	816_5_92	408_4_76	87_1_1	964_5_1	997_5_171	715_0_1	324_5_1	992_5_9	674_6_30	3483_2_57	714_4_4	3887_5_170	3487_0_23	1309_4_30	261_1_10	1494_6_54	333_2_56	3407_4_85
216_4_1	214_4_48	1307_1_1	2434_4_160	1147_4_1	667_0_1	872_2_55	665_4_21	264_4_1	663_1_39	1306_4_118	219_2_66	156_6_1	1962_2_1	494_4_85	225_46_66	1_4_11	1948_4_13	1831_4_1	697_46_34	22_1_1	23_4_15	2610_5_3	2482_4_7	1658_5_57	345_1_19	403_4_1	2249_4_82	342_4_1	2292_2_1	1674_4_30	1675_4_16	816_5_99	408_4_71	87_1_1	964_5_1	997_5_157	715_0_1	324_5_1	992_5_14	674_6_24	3483_2_42	714_4_3	3887_5_151	3487_0_25	1309_4_19	261_1_15	1494_6_52	333_2_61	3407_4_72
216_4_1	214_4_55	1307_1_1	2434_4_173	1147_4_1	667_0_1	872_2_40	665_4_18	264_4_1	663_1_38	1306_4_112	219_2_70	156_6_1	1962_2_1	494_4_85	225_46_73	1_4_18	1948_4_10	1831_4_1	697_46_32	22_1_1	23_4_19	2610_5_2	2482_4_7	1658_5_33	345_1_12	403_4_1	2249_4_98	342_4_1	2292_2_1	1674_4_41	1675_4_8	816_5_95	408_4_60	964_5_1	997_5_160	715_0_1	324_5_1	992_5_18	674_6_33	3483_2_40	714_4_2	3887_5_166	3487_0_20	1309_4_16	261_1_12	1494_6_60	333_2_56	3407_4_78	2170_1_1
216_4_1	214_4_64	1307_1_1	2434_4_183	1147_4_1	667_0_1	872_2_45	665_4_18	264_4_1	663_1_27	1306_4_122	219_2_85	156_6_1	1962_2_1	494_4_75	225_46_58	1_4_20	1948_4_8	1831_4_1	697_46_31	22_1_1	23_4_19	2610_5_2	2482_4_8	1658_5_35	345_1_18	403_4_1	2249_4_92	342_4_1	2292_2_1	1674_4_32	1675_4_10	816_5_94	408_4_64	964_5_1	997_5_153	715_0_1	324_5_1	992_5_13	674_6_33	3483_2_50	3887_5_177	3487_0_11	1309_4_28	261_1_15	1494_6_68	333_2_68	3407_4_57	2170_1_1	129_4_41
216_4_1	214_4_53	1307_1_1	2434_4_217	1147_4_1	667_0_1	872_2_48	665_4_22	264_4_1	663_1_31	1306_4_110	219_2_98	156_6_1	1962_2_1	494_4_91	225_46_56	1_4_24	1948_4_11	1831_4_1	697_46_27	22_1_1	23_4_20	2610_5_5	2482_4_10	1658_5_37	345_1_14	403_4_1	2249_4_110	342_4_1	2292_2_1	1674_4_36	1675_4_12	816_5_105	408_4_54	997_5_127	715_0_1	324_5_1	992_5_11	674_6_27	3483_2_27	3887_5_176	3487_0_11	1309_4_22	261_1_12	1494_6_65	333_2_79	3407_4_46	2170_1_1	129_4_46	268_2_136
216_4_1	214_4_67	1307_1_1	2434_4_223	1147_4_1	667_0_1	872_2_38	665_4_21	264_4_1	663_1_40	1306_4_107	219_2_94	156_6_1	1962_2_1	494_4_79	225_46_43	1_4_22	1948_4_13	1831_4_1	697_46_27	22_1_1	23_4_17	2610_5_5	2482_4_8	1658_5_28	345_1_10	403_4_1	2249_4_97	342_4_1	2292_2_1	1674_4_34	1675_4_9	816_5_94	408_4_66	997_5_136	715_0_1	324_5_1	992_5_6	674_6_25	3483_2_36	3887_5_168	3487_0_10	1309_4_20	261_1_10	1494_6_61	333_2_89	3407_4_47	2170_1_1	129_4_41	268_2_130
216_4_1	214_4_49	1307_1_1	2434_4_283	1147_4_1	667_0_1	872_2_48	665_4_19	264_4_1	663_1_32	1306_4_112	219_2_104	156_6_1	1962_2_1	494_4_91	225_46_52	1_4_26	1948_4_13	1831_4_1	697_46_28	22_1_1	23_4_20	2610_5_7	2482_4_5	1658_5_38	345_1_9	403_4_1	2249_4_77	342_4_1	2292_2_1	1674_4_36	1675_4_13	816_5_88	408_4_48	997_5_129	715_0_1	324_5_1	992_5_2	674_6_14	3483_2_38	3887_5_157	3487_0_6	1309_4_15	261_1_5	1494_6_65	333_2_100	3407_4_52	2170_1_1	129_4_51	268_2_142
216_4_1	214_4_63	1307_1_1	2434_4_283	1147_4_1	667_0_1	872_2_26	665_4_22	264_4_1	663_1_47	1306_4_115	219_2_111	156_6_1	1962_2_1	494_4_62	225_46_44	1_4_31	1948_4_18	1831_4_1	697_46_29	22_1_1	23_4_29	2610_5_10	2482_4_5	1658_5_34	345_1_7	403_4_1	2249_4_89	342_4_1	2292_2_1	1674_4_54	1675_4_7	816_5_72	408_4_42	997_5_134	715_0_1	324_5_1	992_5_1	674_6_11	3483_2_47	3887_5_160	3487_0_6	1309_4_10	261_1_8	1494_6_59	333_2_105	3407_4_46	2170_1_1	129_4_53	268_2_155
216_4_1	214_4_56	1307_1_1	2434_4_310	1147_4_1	667_0_1	872_2_23	665_4_21	264_4_1	663_1_52	1306_4_120	219_2_115	156_6_1	1962_2_1	494_4_68	225_46_52	1_4_24	1948_4_22	1831_4_1	697_46_25	22_1_1	23_4_18	2610_5_13	2482_4_8	1658_5_44	345_1_4	403_4_1	2249_4_71	342_4_1	2292_2_1	1674_4_41	1675_4_9	816_5_90	408_4_39	997_5_135	715_0_1	324_5_1	3833_04_63	674_6_10	3483_2_55	3887_5_183	3487_0_6	1309_4_2	261_1_12	1494_6_65	333_2_105	3407_4_35	2170_1_1	129_4_44	268_2_157
216_4_1	214_4_49	1307_1_1	2434_4_346	1147_4_1	667_0_1	872_2_26	665_4_17	264_4_1	663_1_60	1306_4_112	219_2_127	156_6_1	1962_2_1	494_4_63	225_46_59	1_4_27	1948_4_19	1831_4_1	697_46_26	22_1_1	23_4_23	2610_5_12	2482_4_8	1658_5_46	345_1_4	403_4_1	2249_4_74	342_4_1	2292_2_1	1674_4_52	1675_4_14	816_5_109	408_4_31	997_5_145	715_0_1	324_5_1	3833_04_59	674_6_17	3483_2_42	3887_5_150	3487_0_7	1309_4_2	261_1_11	1494_6_74	333_2_115	3407_4_25	2170_1_1	129_4_55	268_2_178
216_4_1	214_4_40	1307_1_1	2434_4_335	1147_4_1	667_0_1	872_2_15	665_4_12	264_4_1	663_1_79	1306_4_108	219_2_134	156_6_1	1962_2_1	494_4_62	225_46_58	1_4_19	1948_4_20	1831_4_1	697_46_26	22_1_1	23_4_23	2610_5_14	2482_4_9	1658_5_46	345_1_5	403_4_1	2249_4_73	342_4_1	2292_2_1	1674_4_62	1675_4_13	816_5_85	408_4_37	997_5_154	715_0_1	324_5_1	3833_04_50	674_6_19	3483_2_46	3887_5_169	3487_0_4	1309_4_5	261_1_5	1494_6_77	333_2_93	3407_4_19	2170_1_1	129_4_47	268_2_179
216_4_1	214_4_32	1307_1_1	334_4_1	1147_4_1	872_2_18	665_4_9	264_4_1	663_1_61	1306_4_107	219_2_139	156_6_1	1962_2_1	494_4_75	225_46_52	1_4_25	1948_4_34	1831_4_1	697_46_25	22_1_1	23_4_29	2610_5_13	2482_4_13	1658_5_41	345_1_7	403_4_1	2249_4_68	342_4_1	2292_2_1	1674_4_54	1675_4_17	816_5_99	408_4_38	997_5_130	715_0_1	324_5_1	3833_04_51	674_6_15	3483_2_44	3887_5_158	3487_0_2	1309_4_1	261_1_3	1494_6_68	333_2_98	3407_4_20	2170_1_1	129_4_63	268_2_178	176_4_1
216_4_1	214_4_28	1307_1_1	334_4_1	1147_4_1	872_2_28	665_4_8	264_4_1	663_1_74	1306_4_117	219_2_137	156_6_1	1962_2_1	494_4_56	225_46_48	1_4_28	1948_4_35	1831_4_1	697_46_25	22_1_1	23_4_29	2610_5_13	2482_4_15	1658_5_54	345_1_6	403_4_1	2249_4_75	342_4_1	2292_2_1	1674_4_58	1675_4_17	816_5_110	408_4_35	997_5_161	715_0_1	324_5_1	3833_04_50	674_6_15	3483_2_48	3887_5_144	3487_0_2	1309_4_1	261_1_5	1494_6_56	333_2_91	3407_4_12	2170_1_1	129_4_72	268_2_176	176_4_1
216_4_1	214_4_26	1307_1_1	334_4_1	1147_4_1	872_2_30	665_4_3	264_4_1	663_1_76	1306_4_122	219_2_142	156_6_1	1962_2_1	494_4_70	225_46_54	1_4_20	1948_4_30	1831_4_1	697_46_26	22_1_1	23_4_30	2610_5_11	2482_4_9	1658_5_48	345_1_5	403_4_1	2249_4_67	342_4_1	2292_2_1	1674_4_51	1675_4_16	816_5_114	408_4_52	997_5_178	715_0_1	324_5_1	3833_04_71	674_6_9	3483_2_53	3887_5_173	3487_0_3	261_1_7	1494_6_54	333_2_90	3407_4_13	2170_1_1	129_4_61	268_2_166	176_4_1	1550_4_11
216_4_1	214_4_33	1307_1_1	334_4_1	1147_4_1	872_2_36	665_4_2	264_4_1	663_1_80	1306_4_135	219_2_145	156_6_1	1962_2_1	494_4_62	225_46_52	1_4_19	1948_4_36	1831_4_1	697_46_32	22_1_1	23_4_33	2610_5_7	2482_4_10	1658_5_53	345_1_3	403_4_1	2249_4_87	342_4_1	2292_2_1	1674_4_52	1675_4_20	816_5_142	408_4_20	997_5_153	715_0_1	324_5_1	3833_04_71	674_6_12	3483_2_48	3887_5_156	3487_0_3	261_1_7	1494_6_45	333_2_106	3407_4_7	2170_1_1	129_4_81	268_2_164	176_4_1	1550_4_12
216_4_1	214_4_43	1307_1_1	334_4_1	1147_4_1	872_2_36	665_4_1	264_4_1	663_1_92	1306_4_132	219_2_148	156_6_1	1962_2_1	494_4_67	225_46_48	1_4_14	1948_4_33	1831_4_1	697_46_25	22_1_1	23_4_34	2610_5_9	2482_4_9	1658_5_45	345_1_4	403_4_1	2249_4_97	342_4_1	2292_2_1	1674_4_54	1675_4_10	816_5_115	408_4_30	997_5_162	715_0_1	324_5_1	3833_04_74	674_6_11	3483_2_50	3887_5_159	3487_0_1	261_1_10	1494_6_39	333_2_94	3407_4_10	2170_1_1	129_4_69	268_2_169	176_4_1	1550_4_13
216_4_1	214_4_42	1307_1_1	334_4_1	1147_4_1	872_2_45	665_4_1	264_4_1	663_1_70	1306_4_134	219_2_149	156_6_1	1962_2_1	494_4_85	225_46_55	1_4_14	1948_4_32	1831_4_1	697_46_28	22_1_1	23_4_30	2610_5_5	2482_4_8	1658_5_44	345_1_3	403_4_1	2249_4_91	342_4_1	2292_2_1	1674_4_48	1675_4_8	816_5_123	408_4_20	997_5_137	715_0_1	324_5_1	3833_04_70	674_6_11	3483_2_48	3887_5_158	261_1_6	1494_6_42	333_2_101	3407_4_7	2170_1_1	129_4_79	268_2_157	176_4_1	1550_4_18	1828_4_117
216_4_1	214_4_56	1307_1_1	334_4_1	1147_4_1	872_2_65	264_4_1	663_1_82	1306_4_142	219_2_167	156_6_1	1962_2_1	494_4_60	225_46_47	1_4_19	1948_4_24	1831_4_1	697_46_27	22_1_1	23_4_38	2610_5_5	2482_4_7	1658_5_40	345_1_6	403_4_1	2249_4_97	342_4_1	2292_2_1	1674_4_59	1675_4_13	816_5_118	408_4_17	997_5_149	715_0_1	324_5_1	3833_04_73	674_6_12	3483_2_44	3887_5_166	261_1_7	1494_6_38	333_2_104	3407_4_7	2170_1_1	129_4_78	268_2_186	176_4_1	1550_4_22	1828_4_120	55_4_4
216_4_1	214_4_68	1307_1_1	334_4_1	1147_4_1	872_2_64	264_4_1	663_1_81	1306_4_135	219_2_173	156_6_1	1962_2_1	494_4_82	225_46_59	1_4_14	1948_4_16	1831_4_1	697_46_31	22_1_1	23_4_23	2610_5_2	2482_4_7	1658_5_34	345_1_3	403_4_1	2249_4_100	342_4_1	2292_2_1	1674_4_57	1675_4_11	816_5_104	408_4_26	997_5_127	715_0_1	324_5_1	3833_04_82	674_6_7	3483_2_54	3887_5_196	261_1_4	1494_6_45	333_2_100	3407_4_5	2170_1_1	129_4_69	268_2_159	176_4_1	1550_4_19	1828_4_134	55_4_3
216_4_1	214_4_58	1307_1_1	334_4_1	1147_4_1	872_2_81	264_4_1	663_1_77	1306_4_130	219_2_156	156_6_1	1962_2_1	494_4_78	225_46_66	1_4_9	1948_4_15	1831_4_1	697_46_34	22_1_1	23_4_20	2610_5_1	2482_4_11	1658_5_45	345_1_8	403_4_1	2249_4_89	342_4_1	2292_2_1	1674_4_53	1675_4_13	816_5_105	408_4_15	997_5_117	715_0_1	324_5_1	3833_04_72	674_6_8	3483_2_46	3887_5_168	261_1_8	1494_6_44	333_2_106	3407_4_5	2170_1_1	129_4_74	268_2_164	176_4_1	1550_4_20	1828_4_134	55_4_6
216_4_1	214_4_66	1307_1_1	334_4_1	1147_4_1	872_2_84	264_4_1	663_1_71	1306_4_131	219_2_148	156_6_1	1962_2_1	494_4_85	225_46_70	1_4_14	1948_4_15	1831_4_1	697_46_23	22_1_1	23_4_26	2610_5_1	2482_4_11	1658_5_40	345_1_8	403_4_1	2249_4_85	342_4_1	2292_2_1	1674_4_50	1675_4_8	816_5_115	408_4_23	997_5_119	996_4_1	324_5_1	3833_04_94	674_6_16	3483_2_54	3887_5_172	261_1_10	1494_6_49	333_2_121	3407_4_4	2170_1_1	129_4_61	268_2_158	176_4_1	1550_4_19	1828_4_136	55_4_6
216_4_1	214_4_66	1307_1_1	334_4_1	1147_4_1	872_2_70	264_4_1	663_1_64	1306_4_141	219_2_141	156_6_1	1962_2_1	494_4_108	225_46_61	1_4_12	1948_4_15	1831_4_1	697_46_27	22_1_1	23_4_22	2482_4_14	1658_5_38	345_1_6	403_4_1	2249_4_97	342_4_1	2292_2_1	1674_4_46	1675_4_7	816_5_118	408_4_10	997_5_105	996_4_1	324_5_1	3833_04_88	674_6_21	3483_2_43	3887_5_186	261_1_9	1494_6_59	333_2_118	3407_4_3	2170_1_1	129_4_58	268_2_154	176_4_1	1550_4_16	1828_4_145	55_4_7	16_4_1
216_4_1	214_4_64	1307_1_1	334_4_1	1147_4_1	872_2_82	264_4_1	663_1_66	1306_4_165	219_2_131	156_6_1	1962_2_1	494_4_86	225_46_57	1_4_14	1948_4_19	1831_4_1	697_46_15	22_1_1	23_4_20	2482_4_19	1658_5_40	345_1_1	403_4_1	2249_4_89	342_4_1	2292_2_1	1674_4_47	1675_4_12	816_5_116	408_4_13	997_5_87	996_4_1	324_5_1	3833_04_98	674_6_28	3483_2_37	3887_5_174	261_1_9	1494_6_69	333_2_116	3407_4_1	2170_1_1	129_4_60	268_2_167	176_4_1	1550_4_15	1828_4_133	55_4_5	16_4_1
216_4_1	214_4_82	1307_1_1	334_4_1	1147_4_1	872_2_67	264_4_1	663_1_69	1306_4_156	219_2_137	156_6_1	1962_2_1	494_4_103	225_46_55	1_4_13	1948_4_14	1831_4_1	697_46_12	22_1_1	23_4_22	2482_4_21	1658_5_46	403_4_1	2249_4_73	342_4_1	2292_2_1	1674_4_59	1675_4_6	816_5_124	408_4_17	997_5_96	996_4_1	324_5_1	3833_04_105	674_6_19	3483_2_40	3887_5_202	261_1_3	1494_6_80	333_2_105	2170_1_1	129_4_51	268_2_142	176_4_1	1550_4_10	1828_4_139	55_4_6	16_4_1	2995_5_6	928_5_1
216_4_1	214_4_58	1307_1_1	334_4_1	1147_4_1	872_2_58	264_4_1	663_1_61	1306_4_162	219_2_122	156_6_1	1962_2_1	494_4_82	225_46_50	1_4_8	1948_4_18	1831_4_1	697_46_15	22_1_1	23_4_18	2482_4_25	1658_5_48	403_4_1	2249_4_72	342_4_1	2292_2_1	1674_4_43	1675_4_5	816_5_142	408_4_11	997_5_104	996_4_1	324_5_1	3833_04_101	674_6_24	3483_2_34	3887_5_203	261_1_3	1494_6_94	333_2_110	2170_1_1	129_4_49	268_2_131	176_4_1	1550_4_15	1828_4_146	55_4_7	16_4_1	2995_5_5	928_5_1
216_4_1	214_4_62	1307_1_1	334_4_1	1147_4_1	872_2_70	264_4_1	663_1_64	1306_4_156	219_2_135	156_6_1	1962_2_1	494_4_81	225_46_58	1_4_7	1948_4_10	1831_4_1	697_46_10	22_1_1	23_4_18	2482_4_22	1658_5_49	403_4_1	2249_4_49	342_4_1	2292_2_1	1674_4_49	1675_4_3	816_5_130	408_4_13	997_5_136	996_4_1	324_5_1	3833_04_97	674_6_32	3483_2_23	3887_5_215	261_1_1	1494_6_91	333_2_104	2170_1_1	129_4_33	268_2_152	176_4_1	1550_4_12	1828_4_139	55_4_4	16_4_1	2995_5_11	928_5_1
216_4_1	214_4_62	1307_1_1	334_4_1	1147_4_1	872_2_55	264_4_1	663_1_58	1306_4_164	219_2_150	156_6_1	1962_2_1	494_4_91	225_46_56	1_4_3	1948_4_5	1831_4_1	697_46_10	22_1_1	23_4_13	2482_4_26	1658_5_57	403_4_1	2249_4_43	342_4_1	2292_2_1	1674_4_51	1675_4_3	816_5_151	408_4_10	997_5_141	996_4_1	324_5_1	3833_04_90	674_6_25	3483_2_17	3887_5_223	261_1_3	1494_6_103	333_2_124	2170_1_1	129_4_34	268_2_148	176_4_1	1550_4_11	1828_4_139	55_4_1	16_4_1	2995_5_6	928_5_1
216_4_1	214_4_78	1307_1_1	334_4_1	1147_4_1	872_2_66	264_4_1	663_1_61	1306_4_171	219_2_127	156_6_1	1962_2_1	494_4_88	225_46_59	1_4_6	1948_4_7	1831_4_1	697_46_6	22_1_1	23_4_20	2482_4_32	1658_5_76	403_4_1	2249_4_36	342_4_1	2292_2_1	1674_4_48	1675_4_3	816_5_158	408_4_17	997_5_143	996_4_1	324_5_1	3833_04_86	674_6_43	3483_2_16	3887_5_207	261_1_5	1494_6_95	333_2_115	2170_1_1	129_4_40	268_2_159	176_4_1	1550_4_14	1828_4_114	16_4_1	2995_5_9	928_5_1	1875_1_62
216_4_1	214_4_62	1307_1_1	1147_4_1	872_2_59	264_4_1	663_1_65	1306_4_152	219_2_127	156_6_1	1962_2_1	494_4_101	225_46_65	1_4_2	1948_4_8	1831_4_1	697_46_2	22_1_1	23_4_25	2482_4_38	1658_5_72	403_4_1	2249_4_29	342_4_1	334_4_1	1674_4_55	1675_4_4	816_5_160	408_4_27	997_5_138	996_4_1	324_5_1	3833_04_86	674_6_46	3483_2_16	3887_5_245	261_1_2	1494_6_80	333_2_106	2170_1_1	129_4_37	268_2_178	176_4_1	1550_4_12	1828_4_124	16_4_1	2995_5_8	928_5_1	1875_1_62	410_4_81
216_4_1	214_4_68	1307_1_1	1147_4_1	872_2_49	264_4_1	663_1_66	1306_4_158	219_2_126	156_6_1	1962_2_1	494_4_79	225_46_58	1_4_2	1948_4_9	1831_4_1	697_46_2	22_1_1	23_4_26	2482_4_46	1658_5_70	403_4_1	2249_4_23	342_4_1	334_4_1	1674_4_56	1675_4_5	816_5_170	408_4_36	997_5_167	996_4_1	324_5_1	3833_04_95	674_6_53	3483_2_17	3887_5_236	261_1_4	1494_6_73	333_2_117	2170_1_1	129_4_45	268_2_183	176_4_1	1550_4_15	1828_4_112	16_4_1	2995_5_11	928_5_1	1875_1_54	410_4_82
216_4_1	214_4_84	1307_1_1	1147_4_1	872_2_41	264_4_1	663_1_71	1306_4_153	219_2_128	156_6_1	1962_2_1	494_4_70	225_46_66	1_4_1	1948_4_8	1831_4_1	697_46_2	22_1_1	23_4_34	2482_4_40	1658_5_77	403_4_1	2249_4_21	342_4_1	334_4_1	1674_4_52	1675_4_4	816_5_179	408_4_37	997_5_211	996_4_1	324_5_1	3833_04_94	674_6_50	3483_2_21	3887_5_254	261_1_1	1494_6_78	333_2_119	2170_1_1	129_4_41	268_2_211	176_4_1	1550_4_16	1828_4_141	16_4_1	2995_5_15	928_5_1	1875_1_50	410_4_76
216_4_1	214_4_82	1307_1_1	1147_4_1	872_2_36	264_4_1	663_1_67	1306_4_148	219_2_134	156_6_1	1962_2_1	494_4_61	225_46_62	1_4_1	1948_4_11	1831_4_1	697_46_4	22_1_1	23_4_25	2482_4_45	1658_5_74	403_4_1	2249_4_19	342_4_1	334_4_1	1674_4_62	1675_4_7	816_5_188	408_4_29	997_5_220	996_4_1	324_5_1	3833_04_79	674_6_37	3483_2_16	3887_5_263	261_1_2	1494_6_79	333_2_161	2170_1_1	129_4_46	268_2_208	176_4_1	1550_4_13	1828_4_158	16_4_1	2995_5_13	928_5_1	1875_1_58	410_4_73
216_4_1	214_4_93	1307_1_1	1147_4_1	872_2_54	264_4_1	663_1_80	1306_4_150	219_2_124	156_6_1	1962_2_1	494_4_57	225_46_58	1948_4_13	1831_4_1	697_46_5	22_1_1	23_4_30	2482_4_45	1658_5_86	403_4_1	2249_4_11	342_4_1	334_4_1	1674_4_53	1675_4_5	816_5_200	408_4_30	997_5_227	996_4_1	324_5_1	3833_04_69	674_6_39	3483_2_12	3887_5_249	261_1_2	1494_6_77	333_2_141	2170_1_1	129_4_51	268_2_225	176_4_1	1550_4_13	1828_4_137	16_4_1	2995_5_13	928_5_1	1875_1_54	410_4_78	530_1_1
216_4_1	214_4_99	1307_1_1	1147_4_1	872_2_60	264_4_1	663_1_80	1306_4_145	219_2_125	156_6_1	1962_2_1	494_4_69	225_46_66	1948_4_18	1831_4_1	697_46_5	22_1_1	23_4_31	2482_4_45	1658_5_82	403_4_1	2249_4_15	342_4_1	334_4_1	1674_4_57	1675_4_5	816_5_211	408_4_28	997_5_209	996_4_1	324_5_1	3833_04_81	674_6_38	3483_2_12	3887_5_258	261_1_2	1494_6_87	333_2_151	2170_1_1	129_4_58	268_2_231	176_4_1	1550_4_8	1828_4_140	16_4_1	2995_5_12	928_5_1	1875_1_56	410_4_76	530_1_1
216_4_1	214_4_86	1307_1_1	1147_4_1	872_2_53	264_4_1	663_1_74	1306_4_123	219_2_122	156_6_1	1962_2_1	494_4_67	225_46_64	1948_4_27	1831_4_1	697_46_4	22_1_1	23_4_24	2482_4_40	1658_5_86	403_4_1	2249_4_9	342_4_1	334_4_1	1674_4_47	1675_4_3	816_5_209	408_4_35	997_5_213	996_4_1	324_5_1	3833_04_78	674_6_45	3483_2_11	3887_5_227	261_1_2	1494_6_87	333_2_176	2170_1_1	129_4_46	268_2_232	176_4_1	1550_4_4	1828_4_131	16_4_1	2995_5_9	928_5_1	1875_1_48	410_4_71	530_1_1
216_4_1	214_4_94	1307_1_1	1147_4_1	872_2_52	264_4_1	663_1_90	1306_4_131	219_2_124	156_6_1	1962_2_1	494_4_73	225_46_66	1948_4_23	1831_4_1	697_46_3	22_1_1	23_4_29	2482_4_41	1658_5_78	403_4_1	2249_4_14	342_4_1	334_4_1	1674_4_50	1675_4_2	816_5_202	408_4_36	997_5_213	996_4_1	324_5_1	3833_04_75	674_6_57	3483_2_4	3887_5_227	261_1_1	1494_6_90	333_2_155	2170_1_1	129_4_48	268_2_243	176_4_1	1550_4_7	1828_4_153	16_4_1	2995_5_11	928_5_1	1875_1_45	410_4_79	530_1_1
216_4_1	214_4_67	1307_1_1	1147_4_1	872_2_47	264_4_1	663_1_82	1306_4_107	219_2_100	156_6_1	1962_2_1	494_4_87	225_46_77	1948_4_25	1831_4_1	697_46_4	22_1_1	23_4_21	2482_4_39	1658_5_55	403_4_1	2249_4_16	342_4_1	334_4_1	1674_4_49	1675_4_2	816_5_207	408_4_33	997_5_194	996_4_1	324_5_1	3833_04_82	674_6_52	3483_2_3	3887_5_243	261_1_2	1494_6_90	333_2_193	2170_1_1	129_4_35	268_2_218	176_4_1	1550_4_3	1828_4_184	16_4_1	2995_5_8	928_5_1	1875_1_50	410_4_73	530_1_1
216_4_1	214_4_72	1307_1_1	1147_4_1	872_2_50	264_4_1	663_1_91	1306_4_113	219_2_104	156_6_1	1962_2_1	494_4_98	225_46_85	1948_4_29	1831_4_1	697_46_2	22_1_1	23_4_21	2482_4_29	1658_5_72	403_4_1	2249_4_11	342_4_1	334_4_1	1674_4_40	1675_4_3	816_5_185	408_4_32	997_5_164	996_4_1	324_5_1	3833_04_65	674_6_65	3483_2_3	3887_5_230	1494_6_82	333_2_209	2170_1_1	129_4_45	268_2_242	176_4_1	1550_4_5	1828_4_174	16_4_1	2995_5_7	928_5_1	1875_1_46	410_4_62	530_1_1	372_2_1
216_4_1	214_4_74	1307_1_1	1147_4_1	872_2_48	264_4_1	663_1_101	1306_4_92	219_2_115	156_6_1	1962_2_1	494_4_94	225_46_90	1948_4_28	1831_4_1	697_46_3	22_1_1	23_4_21	2482_4_44	3_2_396	403_4_1	2249_4_9	342_4_1	334_4_1	1674_4_49	1675_4_3	816_5_158	408_4_27	997_5_156	996_4_1	324_5_1	3833_04_80	674_6_64	3483_2_4	3887_5_262	1494_6_79	333_2_185	2170_1_1	129_4_59	268_2_216	176_4_1	1550_4_7	1828_4_178	16_4_1	2995_5_9	928_5_1	1875_1_46	410_4_79	530_1_1	372_2_1
216_4_1	214_4_50	1307_1_1	1147_4_1	872_2_45	264_4_1	663_1_94	1306_4_91	219_2_103	156_6_1	1962_2_1	494_4_101	225_46_91	1948_4_28	1831_4_1	697_46_4	22_1_1	23_4_18	2482_4_52	3_2_400	403_4_1	2249_4_8	342_4_1	334_4_1	1674_4_67	816_5_180	408_4_27	997_5_146	996_4_1	324_5_1	3833_04_73	674_6_57	3483_2_4	3887_5_255	1494_6_83	333_2_206	2170_1_1	129_4_61	268_2_225	176_4_1	1550_4_7	1828_4_180	16_4_1	2995_5_9	928_5_1	1875_1_52	410_4_84	530_1_1	372_2_1	292_4_15
216_4_1	214_4_53	1307_1_1	1147_4_1	872_2_52	264_4_1	663_1_100	1306_4_88	219_2_114	156_6_1	1962_2_1	494_4_86	225_46_85	1948_4_31	1831_4_1	697_46_2	22_1_1	23_4_21	2482_4_62	3_2_424	403_4_1	2249_4_16	342_4_1	334_4_1	1674_4_61	816_5_158	408_4_29	997_5_136	996_4_1	324_5_1	3833_04_71	674_6_68	3483_2_5	3887_5_267	1494_6_76	333_2_164	2170_1_1	129_4_59	268_2_234	176_4_1	1550_4_2	1828_4_171	16_4_1	2995_5_8	928_5_1	1875_1_45	410_4_83	530_1_1	372_2_1	292_4_12
216_4_1	214_4_45	1307_1_1	1147_4_1	872_2_44	264_4_1	663_1_84	1306_4_76	219_2_124	156_6_1	1962_2_1	494_4_86	225_46_81	1948_4_30	1831_4_1	697_46_2	22_1_1	23_4_17	2482_4_76	3_2_397	403_4_1	2249_4_17	342_4_1	334_4_1	1674_4_57	816_5_137	408_4_27	997_5_136	996_4_1	324_5_1	3833_04_75	674_6_64	3483_2_4	3887_5_286	1494_6_80	333_2_198	2170_1_1	129_4_57	268_2_225	176_4_1	1828_4_178	16_4_1	2995_5_4	928_5_1	1875_1_68	410_4_67	530_1_1	372_2_1	292_4_17	377_1_121
216_4_1	214_4_43	1307_1_1	1147_4_1	872_2_50	264_4_1	663_1_74	1306_4_66	219_2_139	156_6_1	1962_2_1	494_4_89	225_46_84	1948_4_30	1831_4_1	697_46_3	22_1_1	23_4_23	2482_4_81	3_2_364	403_4_1	2249_4_17	342_4_1	334_4_1	1674_4_68	816_5_140	408_4_25	997_5_132	996_4_1	324_5_1	3833_04_72	674_6_62	3483_2_4	3887_5_269	1494_6_79	333_2_196	2170_1_1	129_4_53	268_2_245	176_4_1	1828_4_188	16_4_1	2995_5_3	928_5_1	1875_1_70	410_4_78	530_1_1	372_2_1	292_4_23	377_1_138
216_4_1	214_4_37	1307_1_1	1147_4_1	872_2_40	264_4_1	663_1_82	1306_4_71	219_2_145	156_6_1	1962_2_1	494_4_71	225_46_72	1948_4_29	1831_4_1	697_46_5	22_1_1	23_4_33	2482_4_100	3_2_368	403_4_1	2249_4_19	342_4_1	334_4_1	1674_4_66	816_5_111	408_4_27	997_5_141	996_4_1	324_5_1	3833_04_81	674_6_59	3483_2_8	3887_5_296	1494_6_83	333_2_191	2170_1_1	129_4_64	268_2_236	176_4_1	1828_4_182	16_4_1	2995_5_3	928_5_1	1875_1_73	410_4_49	530_1_1	372_2_1	292_4_24	377_1_121
216_4_1	214_4_29	1307_1_1	1147_4_1	872_2_39	264_4_1	663_1_63	1306_4_65	219_2_136	156_6_1	1962_2_1	494_4_51	225_46_91	1948_4_32	1831_4_1	697_46_9	22_1_1	23_4_23	2482_4_101	3_2_371	403_4_1	2249_4_14	342_4_1	334_4_1	1674_4_69	816_5_129	408_4_29	997_5_140	996_4_1	324_5_1	3833_04_83	674_6_40	3483_2_3	3887_5_315	1494_6_73	333_2_203	2170_1_1	129_4_58	268_2_250	176_4_1	1828_4_196	16_4_1	2995_5_3	928_5_1	1875_1_78	410_4_50	530_1_1	372_2_1	292_4_43	377_1_131
216_4_1	214_4_34	1307_1_1	1147_4_1	872_2_46	264_4_1	663_1_53	1306_4_69	219_2_146	156_6_1	1962_2_1	494_4_64	225_46_80	1948_4_35	1831_4_1	697_46_3	22_1_1	23_4_28	2482_4_105	3_2_397	403_4_1	2249_4_16	342_4_1	334_4_1	1674_4_64	816_5_123	408_4_23	997_5_133	996_4_1	324_5_1	3833_04_99	674_6_57	3483_2_4	3887_5_301	1494_6_56	333_2_188	2170_1_1	129_4_72	268_2_254	176_4_1	1828_4_168	16_4_1	2995_5_5	928_5_1	1875_1_68	410_4_61	530_1_1	372_2_1	292_4_38	377_1_116
216_4_1	214_4_28	1307_1_1	1147_4_1	872_2_40	264_4_1	663_1_53	1306_4_83	219_2_156	156_6_1	1962_2_1	494_4_53	225_46_78	1948_4_35	1831_4_1	697_46_1	22_1_1	23_4_28	2482_4_121	3_2_448	403_4_1	2249_4_13	342_4_1	334_4_1	1674_4_69	816_5_129	408_4_30	997_5_176	996_4_1	324_5_1	3833_04_80	674_6_48	3483_2_4	3887_5_316	1494_6_57	333_2_193	2170_1_1	129_4_61	268_2_264	176_4_1	1828_4_168	16_4_1	2995_5_4	928_5_1	1875_1_75	410_4_50	530_1_1	372_2_1	292_4_45	377_1_127
216_4_1	214_4_23	1307_1_1	1147_4_1	872_2_42	264_4_1	663_1_51	1306_4_78	219_2_132	156_6_1	1962_2_1	494_4_66	225_46_79	1948_4_37	1831_4_1	697_46_2	22_1_1	23_4_27	2482_4_101	3_2_443	403_4_1	2249_4_11	342_4_1	334_4_1	1674_4_68	816_5_146	408_4_26	997_5_184	996_4_1	324_5_1	3833_04_89	674_6_46	3483_2_3	3887_5_265	1494_6_66	333_2_205	2170_1_1	129_4_60	268_2_251	176_4_1	1828_4_162	16_4_1	2995_5_3	928_5_1	1875_1_64	410_4_48	530_1_1	372_2_1	292_4_56	377_1_125
216_4_1	214_4_33	1307_1_1	1147_4_1	872_2_38	264_4_1	663_1_67	1306_4_83	219_2_140	156_6_1	1962_2_1	494_4_49	225_46_72	1948_4_40	1831_4_1	697_46_3	22_1_1	23_4_31	2482_4_118	3_2_453	403_4_1	2249_4_10	342_4_1	334_4_1	1674_4_57	816_5_138	408_4_26	997_5_206	996_4_1	324_5_1	3833_04_112	674_6_35	3483_2_1	3887_5_292	1494_6_72	333_2_187	2170_1_1	129_4_71	268_2_242	176_4_1	1828_4_154	16_4_1	2995_5_4	928_5_1	1875_1_54	410_4_60	530_1_1	372_2_1	292_4_41	377_1_100
216_4_1	214_4_46	1307_1_1	1147_4_1	872_2_57	264_4_1	663_1_65	1306_4_80	219_2_152	156_6_1	1962_2_1	494_4_44	225_46_86	1948_4_44	1831_4_1	697_46_2	22_1_1	23_4_20	2482_4_96	3_2_467	403_4_1	2249_4_9	342_4_1	334_4_1	1674_4_66	816_5_156	408_4_24	997_5_204	996_4_1	324_5_1	3833_04_97	674_6_31	3483_2_1	3887_5_298	1494_6_64	333_2_187	2170_1_1	129_4_69	268_2_260	176_4_1	1828_4_160	16_4_1	2995_5_4	928_5_1	1875_1_49	410_4_66	530_1_1	372_2_1	292_4_56	377_1_124
216_4_1	214_4_49	1307_1_1	1147_4_1	872_2_62	264_4_1	663_1_69	1306_4_84	219_2_127	156_6_1	1962_2_1	494_4_35	225_46_90	1948_4_40	1831_4_1	697_46_2	22_1_1	23_4_22	2482_4_105	3_2_477	403_4_1	2249_4_12	342_4_1	334_4_1	1674_4_67	816_5_144	408_4_17	997_5_182	996_4_1	324_5_1	3833_04_106	674_6_39	3483_2_1	3887_5_293	1494_6_77	333_2_185	2170_1_1	129_4_85	268_2_261	176_4_1	1828_4_154	16_4_1	2995_5_2	928_5_1	1875_1_43	410_4_68	530_1_1	372_2_1	292_4_44	377_1_109
216_4_1	214_4_66	1307_1_1	1147_4_1	872_2_61	264_4_1	663_1_63	1306_4_104	219_2_126	156_6_1	1962_2_1	494_4_27	225_46_87	1948_4_35	1831_4_1	697_46_2	22_1_1	23_4_18	2482_4_104	3_2_486	403_4_1	2249_4_13	342_4_1	334_4_1	1674_4_57	816_5_139	408_4_16	997_5_178	996_4_1	324_5_1	3833_04_112	674_6_36	3483_2_2	3887_5_339	1494_6_72	333_2_175	2170_1_1	129_4_84	268_2_267	176_4_1	1828_4_164	16_4_1	2995_5_6	928_5_1	1875_1_52	410_4_50	530_1_1	372_2_1	292_4_42	377_1_104
216_4_1	214_4_64	1307_1_1	1147_4_1	872_2_76	264_4_1	663_1_76	1306_4_93	219_2_130	156_6_1	1962_2_1	494_4_42	225_46_95	1948_4_35	1831_4_1	697_46_2	22_1_1	23_4_15	2482_4_90	3_2_506	403_4_1	2249_4_10	342_4_1	334_4_1	1674_4_64	816_5_169	408_4_15	997_5_176	996_4_1	324_5_1	3833_04_98	674_6_45	3483_2_5	3887_5_299	1494_6_84	333_2_184	2170_1_1	129_4_73	268_2_277	176_4_1	1828_4_178	16_4_1	2995_5_9	928_5_1	1875_1_40	410_4_57	530_1_1	372_2_1	292_4_56	377_1_104
216_4_1	214_4_66	1307_1_1	1147_4_1	872_2_81	264_4_1	663_1_91	1306_4_99	219_2_122	156_6_1	1962_2_1	494_4_37	225_46_97	1948_4_27	1831_4_1	697_46_4	22_1_1	23_4_16	2482_4_94	3_2_487	403_4_1	2249_4_9	342_4_1	334_4_1	1674_4_61	816_5_144	408_4_19	997_5_180	996_4_1	324_5_1	3833_04_123	674_6_44	3483_2_4	3887_5_319	1494_6_103	333_2_192	2170_1_1	129_4_82	268_2_265	176_4_1	1828_4_159	16_4_1	2995_5_9	928_5_1	1875_1_32	410_4_55	530_1_1	372_2_1	292_4_56	377_1_92
216_4_1	214_4_64	1307_1_1	1147_4_1	872_2_82	264_4_1	663_1_83	1306_4_108	219_2_126	156_6_1	1962_2_1	494_4_49	225_46_110	1948_4_28	1831_4_1	697_46_7	22_1_1	23_4_8	2482_4_87	3_2_490	403_4_1	2249_4_5	342_4_1	334_4_1	1674_4_55	816_5_163	408_4_17	997_5_181	996_4_1	324_5_1	3833_04_91	674_6_42	3887_5_333	1494_6_78	333_2_185	2170_1_1	129_4_66	268_2_278	176_4_1	1828_4_173	2995_5_8	928_5_1	1875_1_33	410_4_43	530_1_1	372_2_1	292_4_63	377_1_114	1128_4_32	319_46_4
216_4_1	214_4_53	1307_1_1	1147_4_1	872_2_81	264_4_1	663_1_77	1306_4_84	219_2_115	156_6_1	1962_2_1	494_4_50	225_46_108	1948_4_30	1831_4_1	697_46_3	22_1_1	23_4_17	2482_4_86	3_2_494	403_4_1	2249_4_6	342_4_1	334_4_1	1674_4_77	816_5_184	408_4_14	997_5_173	996_4_1	324_5_1	3833_04_104	674_6_55	3887_5_273	1494_6_78	333_2_172	2170_1_1	129_4_77	268_2_277	176_4_1	1828_4_196	2995_5_3	928_5_1	1875_1_26	410_4_41	530_1_1	372_2_1	292_4_67	377_1_112	1128_4_31	319_46_3
216_4_1	214_4_60	1307_1_1	1147_4_1	872_2_71	264_4_1	663_1_84	1306_4_87	219_2_105	156_6_1	1962_2_1	494_4_41	225_46_95	1948_4_30	1831_4_1	697_46_6	23_4_16	2482_4_83	3_2_479	403_4_1	2249_4_2	342_4_1	334_4_1	1674_4_95	816_5_171	408_4_19	997_5_172	996_4_1	324_5_1	3833_04_107	674_6_42	3887_5_299	1494_6_84	333_2_154	2170_1_1	129_4_66	268_2_280	176_4_1	1828_4_194	2995_5_3	928_5_1	1875_1_37	410_4_29	530_1_1	372_2_1	292_4_60	377_1_118	1128_4_40	319_46_5	989_0_38
216_4_1	214_4_67	1307_1_1	1147_4_1	872_2_92	264_4_1	663_1_83	1306_4_82	219_2_108	156_6_1	1962_2_1	494_4_50	225_46_101	1948_4_29	1831_4_1	697_46_8	23_4_9	2482_4_73	3_2_503	403_4_1	2249_4_2	342_4_1	334_4_1	1674_4_95	816_5_188	408_4_8	997_5_166	996_4_1	324_5_1	3833_04_92	674_6_44	3887_5_266	1494_6_80	333_2_151	2170_1_1	129_4_62	268_2_252	176_4_1	1828_4_193	2995_5_4	928_5_1	1875_1_43	410_4_22	530_1_1	372_2_1	292_4_51	377_1_159	1128_4_42	319_46_11	989_0_24
216_4_1	214_4_65	1307_1_1	1147_4_1	872_2_94	264_4_1	663_1_73	1306_4_78	219_2_94	156_6_1	1962_2_1	494_4_37	225_46_90	1948_4_35	1831_4_1	697_46_9	23_4_13	2482_4_83	3_2_546	403_4_1	2249_4_3	342_4_1	334_4_1	1674_4_115	816_5_198	408_4_9	997_5_162	996_4_1	324_5_1	3833_04_92	674_6_63	3887_5_265	1494_6_81	333_2_144	2170_1_1	129_4_73	268_2_252	176_4_1	1828_4_182	2995_5_2	928_5_1	1875_1_41	410_4_29	530_1_1	372_2_1	292_4_44	377_1_154	1128_4_40	319_46_13	989_0_10
216_4_1	214_4_72	1307_1_1	1147_4_1	872_2_90	264_4_1	663_1_86	1306_4_81	219_2_97	156_6_1	1962_2_1	494_4_34	225_46_93	1948_4_30	1831_4_1	697_46_10	23_4_8	2482_4_60	3_2_534	403_4_1	342_4_1	334_4_1	1674_4_90	816_5_203	408_4_8	997_5_157	996_4_1	324_5_1	3833_04_83	674_6_44	3887_5_311	1494_6_69	333_2_134	2170_1_1	129_4_70	268_2_222	176_4_1	1828_4_203	2995_5_1	928_5_1	1875_1_40	410_4_26	530_1_1	372_2_1	292_4_48	377_1_185	1128_4_35	319_46_14	989_0_10	1082_5_47
216_4_1	214_4_73	1307_1_1	1147_4_1	872_2_100	264_4_1	663_1_96	1306_4_69	219_2_110	156_6_1	1962_2_1	494_4_44	225_46_95	1948_4_43	1831_4_1	697_46_15	23_4_9	2482_4_64	3_2_520	403_4_1	342_4_1	334_4_1	1674_4_86	816_5_218	408_4_7	997_5_140	996_4_1	324_5_1	3833_04_77	674_6_53	3887_5_322	1494_6_71	333_2_160	2170_1_1	129_4_58	268_2_214	176_4_1	1828_4_212	2995_5_1	928_5_1	1875_1_50	410_4_27	530_1_1	372_2_1	292_4_51	377_1_180	1128_4_37	319_46_14	989_0_6	1082_5_35
216_4_1	214_4_92	1307_1_1	1147_4_1	872_2_99	264_4_1	663_1_89	1306_4_83	219_2_105	156_6_1	1962_2_1	494_4_47	225_46_98	1948_4_39	1831_4_1	697_46_21	23_4_12	2482_4_57	3_2_510	403_4_1	342_4_1	334_4_1	1674_4_95	816_5_213	408_4_8	997_5_157	996_4_1	324_5_1	3833_04_81	674_6_49	3887_5_352	1494_6_72	333_2_144	2170_1_1	129_4_57	268_2_243	176_4_1	1828_4_215	2995_5_1	928_5_1	1875_1_43	410_4_20	530_1_1	372_2_1	292_4_44	377_1_162	1128_4_32	319_46_15	989_0_8	1082_5_36
216_4_1	214_4_90	1307_1_1	1147_4_1	872_2_110	264_4_1	663_1_60	1306_4_73	219_2_130	156_6_1	1962_2_1	494_4_57	225_46_95	1948_4_37	1831_4_1	697_46_10	23_4_6	2482_4_48	3_2_495	403_4_1	342_4_1	334_4_1	1674_4_91	816_5_219	408_4_7	997_5_188	996_4_1	324_5_1	3833_04_81	674_6_40	3887_5_337	1494_6_74	333_2_148	2170_1_1	129_4_59	268_2_257	176_4_1	1828_4_232	1007_35_1	928_5_1	1875_1_46	410_4_17	530_1_1	372_2_1	292_4_49	377_1_182	1128_4_40	319_46_15	989_0_16	1082_5_32
216_4_1	214_4_95	1307_1_1	1147_4_1	872_2_107	264_4_1	663_1_74	1306_4_75	219_2_147	156_6_1	1962_2_1	494_4_60	225_46_89	1948_4_42	1831_4_1	697_46_13	23_4_4	2482_4_50	3_2_497	403_4_1	342_4_1	334_4_1	1674_4_100	816_5_210	408_4_12	997_5_179	996_4_1	324_5_1	3833_04_81	674_6_47	3887_5_317	1494_6_57	333_2_148	2170_1_1	129_4_70	268_2_272	176_4_1	1828_4_246	1007_35_1	928_5_1	1875_1_33	410_4_21	530_1_1	372_2_1	292_4_52	377_1_159	1128_4_35	319_46_13	989_0_12	1082_5_24
216_4_1	214_4_132	1307_1_1	1147_4_1	872_2_104	264_4_1	663_1_69	1306_4_70	219_2_130	156_6_1	1962_2_1	494_4_56	225_46_100	1948_4_39	1831_4_1	697_46_6	23_4_3	2482_4_41	3_2_495	403_4_1	342_4_1	334_4_1	1674_4_86	816_5_222	408_4_8	997_5_176	996_4_1	324_5_1	3833_04_69	674_6_39	3887_5_321	1494_6_62	333_2_148	2170_1_1	129_4_62	268_2_283	176_4_1	1828_4_251	1007_35_1	928_5_1	1875_1_36	410_4_12	530_1_1	372_2_1	292_4_46	377_1_137	1128_4_31	319_46_10	989_0_7	1082_5_19
216_4_1	214_4_134	1307_1_1	1147_4_1	872_2_114	264_4_1	663_1_70	1306_4_74	219_2_147	156_6_1	1962_2_1	494_4_64	225_46_84	1948_4_45	1831_4_1	697_46_7	23_4_1	2482_4_44	3_2_528	403_4_1	342_4_1	334_4_1	1674_4_94	816_5_220	408_4_11	997_5_174	996_4_1	324_5_1	3833_04_71	674_6_35	3887_5_261	1494_6_57	333_2_151	2170_1_1	129_4_83	268_2_285	176_4_1	1828_4_252	1007_35_1	928_5_1	1875_1_34	410_4_12	530_1_1	372_2_1	292_4_47	377_1_146	1128_4_40	319_46_8	989_0_6	1082_5_16
216_4_1	214_4_156	1307_1_1	1147_4_1	872_2_99	264_4_1	663_1_66	1306_4_63	219_2_138	156_6_1	1962_2_1	494_4_65	225_46_75	1948_4_51	1831_4_1	697_46_6	2482_4_49	3_2_549	403_4_1	342_4_1	334_4_1	1674_4_96	816_5_211	408_4_13	997_5_156	996_4_1	324_5_1	3833_04_69	674_6_34	3887_5_248	1494_6_57	333_2_166	2170_1_1	129_4_90	268_2_311	176_4_1	1828_4_244	1007_35_1	928_5_1	1875_1_18	410_4_8	530_1_1	372_2_1	292_4_43	377_1_131	1128_4_35	319_46_4	989_0_7	1082_5_21	1324_4_49
216_4_1	214_4_161	1307_1_1	1147_4_1	872_2_97	264_4_1	663_1_61	1306_4_65	219_2_122	156_6_1	1962_2_1	494_4_53	225_46_61	1948_4_48	1831_4_1	697_46_3	2482_4_47	3_2_549	403_4_1	342_4_1	334_4_1	1674_4_68	816_5_238	408_4_9	997_5_174	996_4_1	324_5_1	3833_04_66	674_6_22	3887_5_212	1494_6_75	333_2_159	2170_1_1	129_4_75	268_2_321	176_4_1	1828_4_224	1007_35_1	928_5_1	1875_1_25	410_4_9	530_1_1	372_2_1	292_4_38	377_1_120	1128_4_43	319_46_5	989_0_3	1082_5_23	1324_4_53
216_4_1	214_4_128	1307_1_1	1147_4_1	872_2_99	264_4_1	663_1_70	1306_4_72	219_2_135	156_6_1	1962_2_1	494_4_42	225_46_55	1948_4_51	1831_4_1	697_46_7	2482_4_45	3_2_556	403_4_1	342_4_1	334_4_1	1674_4_73	816_5_260	408_4_11	997_5_188	996_4_1	324_5_1	3833_04_71	674_6_21	3887_5_212	1494_6_86	333_2_166	2170_1_1	129_4_69	268_2_325	176_4_1	1828_4_234	1007_35_1	928_5_1	1875_1_17	410_4_9	530_1_1	372_2_1	292_4_25	377_1_130	1128_4_49	319_46_5	989_0_2	1082_5_17	1324_4_49
216_4_1	214_4_147	1307_1_1	1147_4_1	872_2_89	264_4_1	663_1_80	1306_4_64	219_2_117	156_6_1	1962_2_1	494_4_33	225_46_58	1948_4_43	1831_4_1	697_46_4	2482_4_48	3_2_526	403_4_1	342_4_1	334_4_1	1674_4_85	816_5_234	408_4_9	997_5_214	996_4_1	324_5_1	3833_04_65	674_6_26	3887_5_215	1494_6_77	333_2_158	2170_1_1	129_4_55	268_2_322	176_4_1	1828_4_203	1007_35_1	928_5_1	1875_1_17	410_4_7	530_1_1	372_2_1	292_4_18	377_1_134	1128_4_44	319_46_4	989_0_2	1082_5_18	1324_4_45
216_4_1	214_4_144	1307_1_1	1147_4_1	872_2_81	264_4_1	663_1_67	1306_4_58	219_2_103	156_6_1	1962_2_1	494_4_30	225_46_61	1948_4_33	1831_4_1	697_46_3	2482_4_45	3_2_511	403_4_1	342_4_1	334_4_1	1674_4_70	816_5_266	408_4_10	997_5_241	996_4_1	324_5_1	3833_04_76	674_6_19	3887_5_223	1494_6_76	333_2_140	2170_1_1	129_4_57	268_2_335	176_4_1	1828_4_207	1007_35_1	928_5_1	1875_1_19	410_4_12	530_1_1	372_2_1	292_4_16	377_1_133	1128_4_55	319_46_5	989_0_4	1082_5_14	1324_4_35
216_4_1	214_4_151	1307_1_1	1147_4_1	872_2_74	264_4_1	663_1_85	1306_4_54	219_2_112	156_6_1	1962_2_1	494_4_32	225_46_55	1948_4_38	1831_4_1	697_46_2	2482_4_51	3_2_515	403_4_1	342_4_1	334_4_1	1674_4_67	816_5_250	408_4_11	997_5_256	996_4_1	324_5_1	3833_04_92	674_6_15	3887_5_200	1494_6_81	333_2_155	2170_1_1	129_4_58	268_2_357	176_4_1	1828_4_212	1007_35_1	928_5_1	1875_1_9	410_4_10	530_1_1	372_2_1	292_4_12	377_1_132	1128_4_57	319_46_2	989_0_3	1082_5_15	1324_4_32
216_4_1	214_4_161	1307_1_1	1147_4_1	872_2_52	264_4_1	663_1_86	1306_4_58	219_2_90	156_6_1	1962_2_1	494_4_35	225_46_47	1948_4_30	1831_4_1	697_46_1	2482_4_41	3_2_510	403_4_1	342_4_1	334_4_1	1674_4_67	816_5_245	408_4_8	997_5_237	996_4_1	324_5_1	3833_04_75	674_6_13	3887_5_219	1494_6_84	333_2_139	2170_1_1	129_4_69	268_2_362	176_4_1	1828_4_185	1007_35_1	928_5_1	1875_1_11	410_4_5	530_1_1	372_2_1	292_4_5	377_1_140	1128_4_55	319_46_3	989_0_1	1082_5_11	1324_4_48
216_4_1	214_4_127	1307_1_1	1147_4_1	872_2_43	264_4_1	663_1_85	1306_4_52	219_2_112	156_6_1	1962_2_1	494_4_27	225_46_33	1948_4_34	1831_4_1	697_46_2	2482_4_67	3_2_545	403_4_1	342_4_1	334_4_1	1674_4_69	816_5_242	408_4_8	997_5_261	996_4_1	324_5_1	3833_04_83	674_6_16	3887_5_196	1494_6_76	333_2_137	2170_1_1	129_4_65	268_2_344	176_4_1	1828_4_214	1007_35_1	928_5_1	1875_1_8	410_4_3	530_1_1	372_2_1	292_4_6	377_1_138	1128_4_82	319_46_3	989_0_1	1082_5_7	1324_4_58
216_4_1	214_4_139	1307_1_1	1147_4_1	872_2_47	264_4_1	663_1_87	1306_4_40	219_2_116	156_6_1	1962_2_1	494_4_31	225_46_49	1948_4_32	1831_4_1	697_46_2	2482_4_68	3_2_537	403_4_1	342_4_1	334_4_1	1674_4_78	816_5_238	408_4_9	997_5_243	996_4_1	324_5_1	3833_04_84	674_6_20	3887_5_209	1494_6_77	333_2_136	2170_1_1	129_4_52	268_2_332	176_4_1	1828_4_211	1007_35_1	928_5_1	1875_1_3	410_4_1	530_1_1	372_2_1	292_4_7	377_1_133	1128_4_75	319_46_2	1082_5_5	1324_4_47	2289_4_18
216_4_1	214_4_144	1307_1_1	1147_4_1	872_2_34	264_4_1	663_1_77	1306_4_51	219_2_108	156_6_1	1962_2_1	494_4_37	225_46_44	1948_4_30	1831_4_1	697_46_1	2482_4_63	3_2_553	403_4_1	342_4_1	334_4_1	1674_4_80	816_5_217	408_4_3	997_5_288	996_4_1	324_5_1	3833_04_69	674_6_19	3887_5_229	1494_6_72	333_2_130	2170_1_1	129_4_47	268_2_336	176_4_1	1828_4_177	1007_35_1	928_5_1	1875_1_2	410_4_1	530_1_1	372_2_1	292_4_6	377_1_119	1128_4_97	593_4_1	1082_5_6	1324_4_56	2289_4_21
216_4_1	214_4_110	1307_1_1	1147_4_1	872_2_30	264_4_1	663_1_79	1306_4_45	219_2_105	156_6_1	1962_2_1	494_4_25	225_46_44	1948_4_28	1831_4_1	697_46_2	2482_4_77	3_2_587	403_4_1	342_4_1	334_4_1	1674_4_75	816_5_206	997_5_293	996_4_1	324_5_1	3833_04_71	674_6_19	3887_5_204	1494_6_67	333_2_149	2170_1_1	129_4_38	268_2_343	176_4_1	1828_4_211	1007_35_1	928_5_1	1875_1_2	530_1_1	372_2_1	292_4_10	377_1_131	1128_4_75	593_4_1	1082_5_9	1324_4_53	2289_4_21	706_2_142	1329_1_128
216_4_1	214_4_133	1307_1_1	1147_4_1	872_2_22	264_4_1	663_1_72	1306_4_40	219_2_98	156_6_1	1962_2_1	494_4_32	225_46_55	1948_4_31	1831_4_1	697_46_1	2482_4_70	3_2_596	403_4_1	342_4_1	334_4_1	1674_4_87	816_5_186	997_5_248	996_4_1	324_5_1	3833_04_81	674_6_12	3887_5_237	1494_6_68	333_2_137	2170_1_1	129_4_35	268_2_347	176_4_1	1828_4_206	1007_35_1	928_5_1	1875_1_3	530_1_1	372_2_1	292_4_9	377_1_132	1128_4_69	593_4_1	1082_5_16	1324_4_52	2289_4_16	706_2_122	1329_1_122
216_4_1	214_4_124	1307_1_1	1147_4_1	872_2_18	264_4_1	663_1_75	1306_4_40	219_2_77	156_6_1	1962_2_1	494_4_44	225_46_48	1948_4_26	1831_4_1	697_46_2	2482_4_74	3_2_621	403_4_1	342_4_1	334_4_1	1674_4_87	816_5_197	997_5_300	996_4_1	324_5_1	3833_04_74	674_6_7	3887_5_227	1494_6_80	333_2_135	2170_1_1	129_4_38	268_2_344	176_4_1	1828_4_213	1007_35_1	928_5_1	1875_1_3	530_1_1	372_2_1	292_4_11	377_1_130	1128_4_80	593_4_1	1082_5_17	1324_4_56	2289_4_18	706_2_136	1329_1_140
214_4_115	1307_1_1	1147_4_1	872_2_13	264_4_1	663_1_74	1306_4_30	219_2_92	156_6_1	1962_2_1	494_4_25	225_46_62	1948_4_32	1831_4_1	2482_4_89	3_2_649	403_4_1	342_4_1	334_4_1	1674_4_98	816_5_209	997_5_284	996_4_1	324_5_1	3833_04_85	674_6_10	3887_5_210	1494_6_78	333_2_158	2170_1_1	129_4_36	268_2_356	176_4_1	1828_4_215	1007_35_1	928_5_1	1875_1_7	530_1_1	372_2_1	292_4_9	377_1_121	1128_4_73	593_4_1	1082_5_16	1324_4_55	2289_4_17	706_2_158	1329_1_120	190_4_1	1088_4_32
214_4_145	1307_1_1	1147_4_1	872_2_9	663_1_70	1306_4_32	219_2_94	156_6_1	1962_2_1	494_4_19	225_46_74	1948_4_26	1831_4_1	2482_4_89	2170_1_1	403_4_1	342_4_1	334_4_1	1674_4_119	816_5_195	997_5_246	996_4_1	324_5_1	3833_04_79	674_6_2	3887_5_262	1494_6_69	333_2_121	264_4_1	129_4_48	268_2_337	176_4_1	1828_4_212	1007_35_1	928_5_1	1875_1_10	530_1_1	372_2_1	292_4_4	377_1_130	1128_4_77	593_4_1	1082_5_16	1324_4_53	2289_4_15	706_2_134	1329_1_124	190_4_1	1088_4_34	397_4_89
214_4_135	1307_1_1	1147_4_1	872_2_5	663_1_64	1306_4_33	219_2_70	156_6_1	1962_2_1	494_4_19	225_46_56	1948_4_21	1831_4_1	2482_4_92	2170_1_1	403_4_1	342_4_1	334_4_1	1674_4_103	816_5_219	997_5_261	996_4_1	324_5_1	3833_04_77	674_6_3	3887_5_267	1494_6_68	333_2_116	264_4_1	129_4_40	268_2_338	176_4_1	1828_4_220	1007_35_1	928_5_1	1875_1_4	530_1_1	372_2_1	292_4_7	377_1_133	1128_4_71	593_4_1	1082_5_19	1324_4_54	2289_4_21	706_2_136	1329_1_122	190_4_1	1088_4_36	397_4_92
214_4_147	1307_1_1	1147_4_1	872_2_3	663_1_86	1306_4_28	219_2_81	156_6_1	1962_2_1	494_4_23	225_46_47	1948_4_13	1831_4_1	2482_4_80	2170_1_1	403_4_1	342_4_1	334_4_1	1674_4_103	816_5_192	997_5_251	996_4_1	324_5_1	3833_04_83	674_6_5	3887_5_257	1494_6_72	333_2_118	264_4_1	129_4_54	268_2_325	176_4_1	1828_4_215	1007_35_1	928_5_1	1875_1_6	530_1_1	372_2_1	292_4_9	377_1_118	1128_4_57	593_4_1	1082_5_16	1324_4_56	2289_4_14	706_2_143	1329_1_113	190_4_1	1088_4_25	397_4_96
214_4_149	1307_1_1	1147_4_1	872_2_3	663_1_80	1306_4_39	219_2_68	156_6_1	1962_2_1	494_4_32	225_46_38	1948_4_9	1831_4_1	2482_4_88	2170_1_1	403_4_1	342_4_1	334_4_1	1674_4_113	816_5_176	997_5_237	996_4_1	324_5_1	3833_04_63	674_6_3	3887_5_257	1494_6_90	333_2_109	264_4_1	129_4_63	268_2_317	176_4_1	1828_4_200	1007_35_1	928_5_1	1875_1_3	530_1_1	372_2_1	292_4_11	377_1_119	1128_4_78	593_4_1	1082_5_19	1324_4_54	2289_4_11	706_2_136	1329_1_110	190_4_1	1088_4_36	397_4_89
214_4_123	1307_1_1	1147_4_1	872_2_1	663_1_69	1306_4_35	219_2_69	156_6_1	1962_2_1	494_4_25	225_46_37	1948_4_7	1831_4_1	2482_4_85	2170_1_1	403_4_1	342_4_1	334_4_1	1674_4_122	816_5_195	997_5_231	996_4_1	324_5_1	3833_04_65	674_6_5	3887_5_230	1494_6_95	333_2_135	264_4_1	129_4_47	268_2_316	176_4_1	1828_4_213	1007_35_1	928_5_1	1875_1_2	530_1_1	372_2_1	292_4_4	377_1_123	1128_4_60	593_4_1	1082_5_23	1324_4_61	2289_4_18	706_2_157	1329_1_124	190_4_1	1088_4_41	397_4_101
214_4_121	1307_1_1	1147_4_1	872_2_2	663_1_83	1306_4_23	219_2_93	156_6_1	1962_2_1	494_4_32	225_46_35	1948_4_5	1831_4_1	2482_4_64	2170_1_1	403_4_1	342_4_1	334_4_1	1674_4_113	816_5_169	997_5_218	996_4_1	324_5_1	3833_04_61	674_6_12	3887_5_235	1494_6_94	333_2_156	264_4_1	129_4_69	268_2_297	176_4_1	1828_4_219	1007_35_1	928_5_1	1875_1_1	530_1_1	372_2_1	292_4_5	377_1_118	1128_4_64	593_4_1	1082_5_26	1324_4_57	2289_4_20	706_2_165	1329_1_104	190_4_1	1088_4_35	397_4_94
214_4_127	1307_1_1	872_2_1	663_1_73	1306_4_30	219_2_84	156_6_1	1962_2_1	494_4_35	225_46_24	1948_4_5	1831_4_1	2482_4_73	2170_1_1	403_4_1	342_4_1	334_4_1	1674_4_122	816_5_187	997_5_241	996_4_1	324_5_1	3833_04_46	674_6_7	3887_5_245	1494_6_87	333_2_161	264_4_1	129_4_57	268_2_318	176_4_1	1828_4_213	1007_35_1	928_5_1	530_1_1	372_2_1	292_4_9	377_1_126	1128_4_52	593_4_1	1082_5_26	1324_4_57	2289_4_20	706_2_170	1329_1_123	190_4_1	1088_4_48	397_4_91	112_5_1	771_4_1
214_4_113	1307_1_1	663_1_73	1306_4_34	219_2_74	156_6_1	1962_2_1	494_4_20	225_46_25	1948_4_7	1831_4_1	2482_4_63	2170_1_1	403_4_1	342_4_1	334_4_1	1674_4_112	816_5_183	997_5_227	996_4_1	324_5_1	3833_04_51	674_6_12	3887_5_224	1494_6_103	333_2_178	264_4_1	129_4_51	268_2_325	176_4_1	1828_4_221	1007_35_1	928_5_1	530_1_1	292_4_7	377_1_116	1128_4_45	593_4_1	1082_5_26	1324_4_48	2289_4_17	706_2_190	1329_1_136	190_4_1	1088_4_46	397_4_107	112_5_1	771_4_1	4200_4_121	1080_013_559
214_4_146	1307_1_1	663_1_67	1306_4_31	219_2_92	156_6_1	1962_2_1	494_4_17	225_46_20	1948_4_3	1831_4_1	2482_4_68	2170_1_1	403_4_1	342_4_1	334_4_1	1674_4_115	816_5_165	997_5_220	996_4_1	324_5_1	3833_04_45	674_6_12	3887_5_252	1494_6_94	333_2_183	264_4_1	129_4_60	268_2_317	176_4_1	1828_4_195	1007_35_1	928_5_1	530_1_1	292_4_11	377_1_134	1128_4_53	593_4_1	1082_5_28	1324_4_47	2289_4_14	706_2_160	1329_1_125	190_4_1	1088_4_46	397_4_104	112_5_1	771_4_1	4200_4_113	1080_013_579
214_4_116	1307_1_1	663_1_48	1306_4_33	219_2_81	156_6_1	1962_2_1	494_4_25	225_46_27	26_2_1	1831_4_1	2482_4_63	2170_1_1	403_4_1	342_4_1	334_4_1	1674_4_114	816_5_198	997_5_245	996_4_1	324_5_1	3833_04_41	674_6_10	3887_5_245	1494_6_99	333_2_189	264_4_1	129_4_50	268_2_314	176_4_1	1828_4_202	1007_35_1	928_5_1	530_1_1	292_4_5	377_1_162	1128_4_57	593_4_1	1082_5_31	1324_4_54	2289_4_23	706_2_157	1329_1_132	190_4_1	1088_4_41	397_4_119	112_5_1	771_4_1	4200_4_116	1080_013_600
214_4_105	1307_1_1	663_1_51	1306_4_29	219_2_75	156_6_1	1962_2_1	494_4_26	225_46_28	26_2_1	1831_4_1	2482_4_60	2170_1_1	403_4_1	342_4_1	334_4_1	1674_4_97	816_5_213	997_5_225	996_4_1	324_5_1	3833_04_35	674_6_17	3887_5_248	1494_6_93	333_2_194	264_4_1	129_4_61	268_2_303	176_4_1	1828_4_202	1007_35_1	928_5_1	530_1_1	292_4_14	377_1_117	1128_4_46	593_4_1	1082_5_17	1324_4_50	2289_4_25	706_2_174	1329_1_144	190_4_1	1088_4_41	397_4_119	112_5_1	771_4_1	4200_4_96	1080_013_633
214_4_101	1307_1_1	663_1_56	1306_4_25	219_2_65	156_6_1	1962_2_1	494_4_30	225_46_24	26_2_1	1831_4_1	2482_4_67	2170_1_1	403_4_1	342_4_1	334_4_1	1674_4_98	816_5_209	997_5_205	996_4_1	324_5_1	3833_04_24	674_6_18	3887_5_220	1494_6_97	333_2_216	264_4_1	129_4_55	268_2_311	176_4_1	1828_4_198	1007_35_1	928_5_1	530_1_1	292_4_20	377_1_116	1128_4_50	593_4_1	1082_5_15	1324_4_38	2289_4_18	706_2_156	1329_1_136	190_4_1	1088_4_49	397_4_91	112_5_1	771_4_1	4200_4_122	1080_013_639
214_4_76	1307_1_1	663_1_64	1306_4_37	219_2_59	156_6_1	1962_2_1	494_4_21	225_46_27	26_2_1	1831_4_1	2482_4_67	2170_1_1	403_4_1	342_4_1	334_4_1	3997_4_18	816_5_245	997_5_214	996_4_1	324_5_1	3833_04_22	674_6_21	3887_5_199	1494_6_120	333_2_201	264_4_1	129_4_62	268_2_315	176_4_1	1828_4_177	1007_35_1	928_5_1	530_1_1	292_4_12	377_1_114	1128_4_47	593_4_1	1082_5_23	1324_4_53	2289_4_31	706_2_181	1329_1_138	190_4_1	1088_4_31	397_4_104	112_5_1	771_4_1	4200_4_126	1080_013_680
214_4_82	1307_1_1	663_1_72	1306_4_32	219_2_50	156_6_1	1962_2_1	494_4_27	225_46_22	26_2_1	1831_4_1	2482_4_80	2170_1_1	403_4_1	342_4_1	334_4_1	3997_4_16	816_5_221	997_5_206	996_4_1	324_5_1	3833_04_23	674_6_25	3887_5_236	1494_6_105	333_2_180	264_4_1	129_4_58	268_2_308	176_4_1	1828_4_177	1007_35_1	928_5_1	530_1_1	292_4_22	377_1_119	1128_4_36	593_4_1	1082_5_21	1324_4_50	2289_4_29	706_2_187	1329_1_145	190_4_1	1088_4_37	397_4_91	112_5_1	771_4_1	4200_4_111	1080_013_712
214_4_74	1307_1_1	663_1_63	1306_4_42	219_2_43	156_6_1	1962_2_1	494_4_27	225_46_37	26_2_1	1831_4_1	2482_4_95	2170_1_1	403_4_1	342_4_1	334_4_1	3997_4_20	816_5_265	997_5_191	996_4_1	324_5_1	3833_04_17	674_6_13	3887_5_230	1494_6_99	333_2_169	264_4_1	129_4_38	268_2_306	176_4_1	1828_4_176	1007_35_1	928_5_1	530_1_1	292_4_13	377_1_124	1128_4_37	593_4_1	1082_5_22	1324_4_72	2289_4_20	706_2_192	1329_1_176	190_4_1	1088_4_47	397_4_67	112_5_1	771_4_1	4200_4_111	1080_013_730
214_4_61	1307_1_1	663_1_86	1306_4_45	219_2_37	156_6_1	1962_2_1	494_4_28	225_46_29	26_2_1	1831_4_1	2482_4_73	2170_1_1	403_4_1	342_4_1	334_4_1	3997_4_17	816_5_275	997_5_163	996_4_1	324_5_1	3833_04_20	674_6_16	3887_5_244	1494_6_98	333_2_187	264_4_1	129_4_51	268_2_303	176_4_1	1828_4_170	1007_35_1	928_5_1	530_1_1	292_4_11	377_1_115	1128_4_33	593_4_1	1082_5_23	1324_4_57	2289_4_20	706_2_236	1329_1_146	190_4_1	1088_4_40	397_4_82	112_5_1	771_4_1	4200_4_85	1080_013_768
214_4_84	1307_1_1	663_1_83	1306_4_35	219_2_33	156_6_1	1962_2_1	494_4_19	225_46_25	26_2_1	1831_4_1	2482_4_81	2170_1_1	403_4_1	342_4_1	334_4_1	3997_4_20	816_5_263	997_5_167	996_4_1	324_5_1	3833_04_11	674_6_10	3887_5_280	1494_6_75	333_2_170	264_4_1	129_4_33	268_2_311	176_4_1	1828_4_145	1007_35_1	928_5_1	530_1_1	292_4_7	377_1_132	1128_4_39	593_4_1	1082_5_23	1324_4_53	2289_4_16	706_2_227	1329_1_135	190_4_1	1088_4_53	397_4_86	112_5_1	771_4_1	4200_4_89	1080_013_819
214_4_74	1307_1_1	663_1_87	1306_4_37	219_2_40	156_6_1	1962_2_1	494_4_14	225_46_24	26_2_1	1831_4_1	2482_4_76	2170_1_1	403_4_1	342_4_1	334_4_1	3997_4_21	816_5_323	997_5_162	996_4_1	324_5_1	3833_04_14	674_6_12	3887_5_257	1494_6_80	333_2_169	264_4_1	129_4_37	268_2_314	176_4_1	1828_4_157	1007_35_1	928_5_1	530_1_1	292_4_5	377_1_147	1128_4_50	593_4_1	1082_5_16	1324_4_48	2289_4_14	706_2_214	1329_1_157	190_4_1	1088_4_41	397_4_93	112_5_1	771_4_1	4200_4_85	1080_013_862
214_4_60	1307_1_1	663_1_80	1306_4_36	219_2_23	156_6_1	1962_2_1	494_4_11	225_46_18	26_2_1	1831_4_1	2482_4_66	2170_1_1	403_4_1	342_4_1	334_4_1	3997_4_18	816_5_341	997_5_147	996_4_1	324_5_1	3833_04_10	674_6_17	3887_5_267	1494_6_86	333_2_170	264_4_1	129_4_58	268_2_308	176_4_1	1828_4_150	1007_35_1	928_5_1	530_1_1	292_4_6	377_1_133	1128_4_32	593_4_1	1082_5_12	1324_4_48	2289_4_15	706_2_242	1329_1_140	190_4_1	1088_4_36	397_4_108	112_5_1	771_4_1	4200_4_80	1080_013_946
214_4_61	1307_1_1	663_1_88	1306_4_27	219_2_18	156_6_1	1962_2_1	494_4_15	225_46_16	26_2_1	1831_4_1	2482_4_88	2170_1_1	403_4_1	342_4_1	334_4_1	3997_4_21	816_5_337	997_5_122	996_4_1	324_5_1	3833_04_12	674_6_17	3887_5_269	1494_6_79	333_2_165	264_4_1	129_4_38	268_2_315	176_4_1	1828_4_146	1007_35_1	928_5_1	530_1_1	292_4_7	377_1_149	1128_4_45	593_4_1	1082_5_10	1324_4_47	2289_4_8	706_2_233	1329_1_119	190_4_1	1088_4_48	397_4_98	112_5_1	771_4_1	4200_4_93	1080_013_979
214_4_46	1307_1_1	663_1_84	1306_4_36	219_2_27	156_6_1	1962_2_1	494_4_10	225_46_16	26_2_1	1831_4_1	2482_4_79	2170_1_1	403_4_1	342_4_1	334_4_1	3997_4_21	816_5_381	997_5_128	996_4_1	324_5_1	3833_04_19	674_6_26	3887_5_229	1494_6_91	333_2_169	264_4_1	129_4_46	268_2_283	176_4_1	1828_4_145	1007_35_1	928_5_1	530_1_1	292_4_5	377_1_160	1128_4_40	593_4_1	1082_5_9	1324_4_44	2289_4_7	706_2_230	1329_1_133	190_4_1	1088_4_42	397_4_106	112_5_1	771_4_1	4200_4_71	1080_013_978
214_4_49	1307_1_1	663_1_84	1306_4_34	219_2_26	156_6_1	1962_2_1	494_4_13	225_46_11	26_2_1	1831_4_1	2482_4_88	2170_1_1	403_4_1	342_4_1	334_4_1	3997_4_19	816_5_370	997_5_110	996_4_1	324_5_1	3833_04_23	674_6_19	3887_5_255	1494_6_93	333_2_164	264_4_1	129_4_35	268_2_297	176_4_1	1828_4_135	1007_35_1	928_5_1	530_1_1	292_4_6	377_1_165	1128_4_34	593_4_1	1082_5_8	1324_4_46	2289_4_8	706_2_253	1329_1_128	190_4_1	1088_4_38	397_4_113	112_5_1	771_4_1	4200_4_80	1080_013_1014
214_4_34	1307_1_1	663_1_83	1306_4_39	219_2_26	156_6_1	1962_2_1	494_4_14	225_46_10	26_2_1	1831_4_1	2482_4_88	2170_1_1	403_4_1	342_4_1	334_4_1	3997_4_12	816_5_357	997_5_92	996_4_1	324_5_1	3833_04_23	674_6_17	3887_5_261	1494_6_66	333_2_175	264_4_1	129_4_32	268_2_308	176_4_1	1828_4_141	1007_35_1	928_5_1	530_1_1	292_4_3	377_1_180	1128_4_41	593_4_1	1082_5_7	1324_4_54	2289_4_5	706_2_234	1329_1_117	190_4_1	1088_4_46	397_4_80	112_5_1	771_4_1	4200_4_72	1080_013_1077
214_4_28	1307_1_1	663_1_82	1306_4_49	219_2_31	156_6_1	1962_2_1	494_4_18	225_46_6	26_2_1	1831_4_1	2482_4_73	2170_1_1	403_4_1	342_4_1	334_4_1	3997_4_5	816_5_376	997_5_103	996_4_1	324_5_1	3833_04_40	674_6_16	3887_5_228	1494_6_88	333_2_159	264_4_1	129_4_38	268_2_267	176_4_1	1828_4_156	1007_35_1	928_5_1	530_1_1	292_4_3	377_1_176	1128_4_27	593_4_1	1082_5_3	1324_4_48	2289_4_6	706_2_242	1329_1_126	190_4_1	1088_4_36	397_4_86	112_5_1	771_4_1	4200_4_75	1080_013_1113
214_4_38	1307_1_1	663_1_80	1306_4_41	219_2_33	156_6_1	1962_2_1	494_4_12	225_46_6	26_2_1	1831_4_1	2482_4_78	2170_1_1	403_4_1	342_4_1	334_4_1	3997_4_4	816_5_370	997_5_117	996_4_1	324_5_1	3833_04_30	674_6_9	3887_5_251	1494_6_80	333_2_158	264_4_1	129_4_29	268_2_297	176_4_1	1828_4_155	1007_35_1	928_5_1	530_1_1	292_4_4	377_1_164	1128_4_30	593_4_1	1082_5_7	1324_4_59	2289_4_4	706_2_275	1329_1_111	190_4_1	1088_4_44	397_4_88	112_5_1	771_4_1	4200_4_80	1080_013_1152
214_4_37	1307_1_1	663_1_100	1306_4_33	219_2_35	156_6_1	1962_2_1	494_4_10	225_46_6	26_2_1	1831_4_1	2482_4_76	2170_1_1	403_4_1	342_4_1	334_4_1	3997_4_3	816_5_388	997_5_110	996_4_1	324_5_1	3833_04_39	674_6_7	3887_5_214	1494_6_98	333_2_170	264_4_1	129_4_36	268_2_281	176_4_1	1828_4_150	1007_35_1	928_5_1	530_1_1	292_4_3	377_1_172	1128_4_38	593_4_1	1082_5_12	1324_4_72	2289_4_2	706_2_273	1329_1_118	190_4_1	1088_4_51	397_4_64	112_5_1	771_4_1	4200_4_65	1080_013_1191
214_4_37	1307_1_1	663_1_120	1306_4_39	219_2_36	156_6_1	1962_2_1	494_4_13	225_46_9	26_2_1	1831_4_1	2482_4_74	2170_1_1	403_4_1	342_4_1	334_4_1	3997_4_5	816_5_375	997_5_109	996_4_1	324_5_1	3833_04_31	674_6_13	3887_5_199	1494_6_98	333_2_142	264_4_1	129_4_35	268_2_278	176_4_1	1828_4_144	1007_35_1	928_5_1	530_1_1	292_4_7	377_1_141	1128_4_33	593_4_1	1082_5_6	1324_4_57	2289_4_3	706_2_288	1329_1_121	190_4_1	1088_4_38	397_4_86	112_5_1	771_4_1	4200_4_60	1080_013_1238
214_4_46	1307_1_1	663_1_142	1306_4_23	219_2_25	156_6_1	1962_2_1	494_4_14	225_46_16	26_2_1	1831_4_1	2482_4_68	2170_1_1	403_4_1	342_4_1	334_4_1	3997_4_5	816_5_368	997_5_89	996_4_1	324_5_1	3833_04_33	674_6_12	3887_5_217	1494_6_91	333_2_155	264_4_1	129_4_26	268_2_290	176_4_1	1828_4_130	1007_35_1	928_5_1	530_1_1	292_4_8	377_1_178	1128_4_47	593_4_1	1082_5_4	1324_4_66	2289_4_1	706_2_279	1329_1_115	190_4_1	1088_4_29	397_4_77	112_5_1	771_4_1	4200_4_53	1080_013_1310
214_4_37	1307_1_1	663_1_141	1306_4_26	219_2_21	156_6_1	1962_2_1	494_4_15	225_46_10	26_2_1	1831_4_1	2482_4_52	2170_1_1	342_4_1	334_4_1	3997_4_3	816_5_401	997_5_89	996_4_1	324_5_1	3833_04_39	674_6_15	3887_5_183	1494_6_98	333_2_165	264_4_1	129_4_30	268_2_257	1828_4_138	1007_35_1	928_5_1	530_1_1	292_4_4	377_1_154	1128_4_37	593_4_1	1082_5_6	1324_4_73	1080_013_1304	706_2_267	1329_1_129	190_4_1	1088_4_22	397_4_69	112_5_1	771_4_1	4200_4_36	87_1_1	143_1_107	1859_4_1
214_4_38	1307_1_1	663_1_147	1306_4_42	219_2_27	156_6_1	1962_2_1	494_4_23	225_46_13	26_2_1	1831_4_1	2482_4_48	2170_1_1	342_4_1	334_4_1	3997_4_5	816_5_365	997_5_112	996_4_1	324_5_1	3833_04_27	674_6_18	3887_5_169	1494_6_88	333_2_144	264_4_1	129_4_19	268_2_267	1828_4_146	1007_35_1	928_5_1	530_1_1	292_4_2	377_1_147	1128_4_35	593_4_1	1082_5_2	1324_4_66	1080_013_1341	706_2_314	1329_1_107	190_4_1	1088_4_30	397_4_80	112_5_1	771_4_1	4200_4_28	87_1_1	143_1_115	1859_4_1
214_4_44	1307_1_1	663_1_138	1306_4_26	219_2_32	156_6_1	1962_2_1	494_4_17	225_46_9	26_2_1	1831_4_1	2482_4_44	2170_1_1	342_4_1	334_4_1	3997_4_5	816_5_369	997_5_85	996_4_1	324_5_1	3833_04_37	674_6_19	3887_5_177	1494_6_74	333_2_140	264_4_1	129_4_29	268_2_273	1828_4_131	1007_35_1	928_5_1	530_1_1	292_4_1	377_1_176	1128_4_44	593_4_1	1082_5_2	1324_4_81	1080_013_1379	706_2_305	1329_1_109	190_4_1	1088_4_29	397_4_81	112_5_1	771_4_1	4200_4_23	87_1_1	143_1_95	1859_4_1
214_4_35	1307_1_1	663_1_143	1306_4_34	219_2_41	156_6_1	1962_2_1	494_4_21	225_46_8	26_2_1	1831_4_1	2482_4_40	2170_1_1	342_4_1	334_4_1	3997_4_1	816_5_361	997_5_105	996_4_1	324_5_1	3833_04_38	674_6_20	3887_5_154	1494_6_77	333_2_134	264_4_1	129_4_34	268_2_263	1828_4_143	1007_35_1	928_5_1	530_1_1	377_1_176	1128_4_36	593_4_1	1082_5_3	1324_4_76	1080_013_1426	706_2_297	1329_1_116	190_4_1	1088_4_30	397_4_75	112_5_1	771_4_1	4200_4_21	87_1_1	143_1_107	1859_4_1	836_23_1
214_4_32	1307_1_1	663_1_154	1306_4_28	219_2_51	156_6_1	1962_2_1	494_4_16	225_46_5	26_2_1	1831_4_1	2482_4_49	2170_1_1	342_4_1	334_4_1	1674_4_14	816_5_318	997_5_91	996_4_1	324_5_1	3833_04_24	674_6_15	3887_5_159	1494_6_84	333_2_105	264_4_1	129_4_36	268_2_269	1828_4_111	1007_35_1	928_5_1	530_1_1	377_1_171	1128_4_48	593_4_1	1082_5_5	1324_4_76	1080_013_1427	706_2_312	1329_1_103	190_4_1	1088_4_33	397_4_92	112_5_1	771_4_1	4200_4_32	87_1_1	143_1_107	1859_4_1	836_23_1
214_4_14	1307_1_1	663_1_148	1306_4_19	219_2_60	156_6_1	1962_2_1	494_4_11	225_46_4	26_2_1	1831_4_1	2482_4_41	2170_1_1	342_4_1	334_4_1	1674_4_14	816_5_354	997_5_71	996_4_1	324_5_1	3833_04_34	674_6_8	3887_5_161	1494_6_66	333_2_92	264_4_1	129_4_45	268_2_264	1828_4_95	1007_35_1	928_5_1	530_1_1	377_1_176	1128_4_47	593_4_1	1082_5_10	1324_4_90	1080_013_1486	706_2_290	1329_1_98	190_4_1	1088_4_42	397_4_82	112_5_1	771_4_1	4200_4_44	87_1_1	143_1_100	1859_4_1	836_23_1
214_4_10	1307_1_1	663_1_148	1306_4_24	219_2_82	156_6_1	1962_2_1	494_4_13	225_46_3	26_2_1	1831_4_1	2482_4_38	2170_1_1	342_4_1	334_4_1	1674_4_7	816_5_336	997_5_85	996_4_1	324_5_1	3833_04_27	674_6_5	3887_5_180	1494_6_58	333_2_94	264_4_1	129_4_49	268_2_278	1828_4_110	1007_35_1	928_5_1	530_1_1	377_1_130	1128_4_38	593_4_1	1082_5_10	1324_4_66	1080_013_1488	706_2_291	1329_1_102	190_4_1	1088_4_32	397_4_78	112_5_1	771_4_1	4200_4_39	87_1_1	143_1_106	1859_4_1	836_23_1
214_4_12	1307_1_1	663_1_152	1306_4_17	219_2_82	156_6_1	1962_2_1	494_4_14	225_46_4	26_2_1	1831_4_1	2482_4_37	2170_1_1	342_4_1	334_4_1	1674_4_8	816_5_312	997_5_66	996_4_1	324_5_1	3833_04_27	674_6_4	3887_5_210	1494_6_52	333_2_85	264_4_1	129_4_78	268_2_298	1828_4_89	1007_35_1	928_5_1	530_1_1	377_1_123	1128_4_39	593_4_1	1082_5_7	1324_4_84	1080_013_1542	706_2_277	1329_1_114	190_4_1	1088_4_43	397_4_82	112_5_1	771_4_1	4200_4_49	87_1_1	143_1_90	1859_4_1	836_23_1
214_4_3	1307_1_1	663_1_148	1306_4_11	219_2_99	156_6_1	1962_2_1	494_4_14	225_46_4	26_2_1	1831_4_1	2482_4_34	2170_1_1	342_4_1	334_4_1	1674_4_5	816_5_317	997_5_64	996_4_1	324_5_1	3833_04_36	674_6_6	3887_5_203	1494_6_59	333_2_94	264_4_1	129_4_98	268_2_304	1828_4_103	1007_35_1	928_5_1	530_1_1	377_1_128	1128_4_37	593_4_1	709_4_1	1324_4_89	1080_013_1567	706_2_251	1329_1_106	190_4_1	1088_4_26	397_4_79	112_5_1	771_4_1	4200_4_52	87_1_1	143_1_88	1859_4_1	836_23_1
214_4_4	663_1_143	1306_4_15	219_2_110	156_6_1	1962_2_1	494_4_16	225_46_7	26_2_1	1831_4_1	2482_4_35	342_4_1	334_4_1	1674_4_2	816_5_290	997_5_61	996_4_1	324_5_1	3833_04_23	674_6_4	3887_5_233	1494_6_68	333_2_102	264_4_1	129_4_107	268_2_337	1828_4_115	1007_35_1	928_5_1	377_1_116	1128_4_31	593_4_1	709_4_1	1324_4_86	1080_013_1618	706_2_236	1329_1_113	190_4_1	1088_4_14	397_4_81	112_5_1	771_4_1	4200_4_52	87_1_1	143_1_89	1859_4_1	836_23_1	3_2_406	1527_35_1	422_5_1
214_4_4	663_1_149	1306_4_2	219_2_103	156_6_1	1962_2_1	494_4_18	93_4_225	26_2_1	1831_4_1	2482_4_27	342_4_1	334_4_1	1674_4_3	816_5_294	997_5_58	996_4_1	324_5_1	3833_04_31	674_6_3	3887_5_268	1494_6_61	333_2_112	264_4_1	129_4_142	268_2_300	1828_4_106	1007_35_1	928_5_1	377_1_120	1128_4_28	593_4_1	709_4_1	1324_4_86	1080_013_1585	706_2_203	1329_1_98	190_4_1	1088_4_12	397_4_92	112_5_1	771_4_1	4200_4_72	87_1_1	143_1_77	1859_4_1	836_23_1	3_2_387	1527_35_1	422_5_1
214_4_5	663_1_147	219_2_111	156_6_1	1962_2_1	494_4_19	93_4_221	26_2_1	1831_4_1	2482_4_23	342_4_1	334_4_1	1674_4_2	816_5_304	997_5_70	996_4_1	324_5_1	3833_04_29	674_6_4	3887_5_270	1494_6_69	333_2_90	264_4_1	129_4_142	268_2_300	1828_4_117	1007_35_1	928_5_1	377_1_103	1128_4_33	593_4_1	709_4_1	1324_4_62	1080_013_1584	706_2_199	1329_1_89	190_4_1	1088_4_8	397_4_99	112_5_1	771_4_1	4200_4_69	87_1_1	143_1_70	1859_4_1	836_23_1	3_2_343	1527_35_1	422_5_1	2443_6_52
214_4_7	663_1_146	219_2_92	156_6_1	1962_2_1	494_4_15	93_4_207	26_2_1	1831_4_1	2482_4_20	342_4_1	334_4_1	1674_4_2	816_5_275	997_5_73	996_4_1	324_5_1	3833_04_25	674_6_3	3887_5_267	124_5_1	333_2_75	264_4_1	129_4_192	268_2_301	1828_4_122	1007_35_1	928_5_1	377_1_83	1128_4_36	593_4_1	709_4_1	1324_4_63	1080_013_1562	706_2_196	1329_1_80	190_4_1	1088_4_12	397_4_108	112_5_1	771_4_1	4200_4_71	87_1_1	143_1_70	1859_4_1	836_23_1	3_2_372	1527_35_1	422_5_1	2443_6_48
214_4_11	663_1_137	219_2_82	156_6_1	1962_2_1	494_4_19	93_4_212	26_2_1	1831_4_1	2482_4_19	342_4_1	334_4_1	1674_4_2	816_5_286	997_5_78	996_4_1	324_5_1	3833_04_28	674_6_3	3887_5_261	124_5_1	333_2_69	264_4_1	129_4_205	268_2_291	1828_4_141	1007_35_1	928_5_1	377_1_77	1128_4_20	593_4_1	709_4_1	1324_4_68	1080_013_1608	706_2_202	1329_1_62	190_4_1	1088_4_11	397_4_111	112_5_1	771_4_1	4200_4_84	87_1_1	143_1_89	1859_4_1	836_23_1	3_2_333	1527_35_1	422_5_1	2443_6_43
214_4_10	663_1_137	219_2_109	156_6_1	1962_2_1	494_4_25	93_4_219	26_2_1	1831_4_1	2482_4_31	342_4_1	334_4_1	1674_4_1	816_5_268	997_5_99	996_4_1	324_5_1	3833_04_17	674_6_4	3887_5_258	124_5_1	333_2_56	264_4_1	129_4_209	268_2_288	1828_4_177	1007_35_1	928_5_1	377_1_80	1128_4_18	593_4_1	709_4_1	1324_4_54	1080_013_1640	706_2_175	1329_1_70	190_4_1	1088_4_9	397_4_112	112_5_1	771_4_1	4200_4_82	87_1_1	143_1_92	1859_4_1	836_23_1	3_2_293	1527_35_1	422_5_1	2443_6_50
214_4_19	663_1_153	219_2_90	156_6_1	1962_2_1	494_4_19	93_4_180	26_2_1	1831_4_1	2482_4_33	342_4_1	334_4_1	1674_4_1	816_5_265	997_5_91	996_4_1	324_5_1	3833_04_22	674_6_3	3887_5_265	124_5_1	333_2_61	264_4_1	129_4_220	268_2_285	1828_4_179	1007_35_1	928_5_1	377_1_95	1128_4_19	593_4_1	709_4_1	1324_4_77	1080_013_1639	706_2_214	1329_1_66	190_4_1	1088_4_10	397_4_111	112_5_1	771_4_1	4200_4_100	87_1_1	143_1_79	1859_4_1	836_23_1	3_2_269	1527_35_1	422_5_1	2443_6_51
214_4_21	663_1_133	219_2_86	156_6_1	1962_2_1	494_4_26	93_4_182	26_2_1	1831_4_1	2482_4_23	342_4_1	334_4_1	1674_4_1	816_5_285	997_5_94	996_4_1	324_5_1	3833_04_19	674_6_6	3887_5_262	124_5_1	333_2_60	264_4_1	129_4_196	268_2_301	1828_4_205	1007_35_1	928_5_1	377_1_108	1128_4_12	593_4_1	709_4_1	1324_4_65	1080_013_1678	706_2_210	1329_1_59	190_4_1	1088_4_7	397_4_122	112_5_1	771_4_1	4200_4_116	87_1_1	143_1_71	1859_4_1	836_23_1	3_2_232	1527_35_1	422_5_1	2443_6_58
214_4_29	663_1_159	219_2_81	156_6_1	1962_2_1	494_4_19	93_4_191	26_2_1	1831_4_1	2482_4_30	342_4_1	334_4_1	1674_4_1	816_5_269	997_5_113	996_4_1	324_5_1	3833_04_17	674_6_3	3887_5_259	124_5_1	333_2_63	264_4_1	129_4_223	268_2_295	1828_4_230	1007_35_1	928_5_1	377_1_114	1128_4_17	593_4_1	709_4_1	1324_4_71	1080_013_1604	706_2_228	1329_1_57	190_4_1	1088_4_8	397_4_130	112_5_1	771_4_1	4200_4_125	87_1_1	143_1_67	1859_4_1	836_23_1	3_2_245	1527_35_1	422_5_1	2443_6_37
214_4_44	663_1_162	219_2_74	156_6_1	1962_2_1	494_4_24	93_4_180	26_2_1	1831_4_1	2482_4_22	342_4_1	334_4_1	1674_4_1	816_5_329	997_5_89	996_4_1	324_5_1	3833_04_14	674_6_3	3887_5_271	124_5_1	333_2_66	264_4_1	129_4_211	268_2_298	1828_4_232	1007_35_1	928_5_1	377_1_112	1128_4_11	593_4_1	709_4_1	1324_4_84	1080_013_1589	706_2_212	1329_1_46	190_4_1	1088_4_4	397_4_120	112_5_1	771_4_1	4200_4_151	87_1_1	143_1_56	1859_4_1	836_23_1	3_2_227	1527_35_1	422_5_1	2443_6_49
214_4_45	663_1_148	219_2_113	156_6_1	1962_2_1	494_4_26	93_4_164	26_2_1	1831_4_1	2482_4_32	342_4_1	334_4_1	1674_4_1	816_5_358	997_5_87	996_4_1	324_5_1	3833_04_10	674_6_3	3887_5_279	124_5_1	333_2_64	264_4_1	129_4_228	268_2_305	1828_4_250	1007_35_1	928_5_1	377_1_122	1128_4_10	593_4_1	709_4_1	1324_4_66	1080_013_1575	706_2_205	1329_1_48	190_4_1	1088_4_3	397_4_113	112_5_1	771_4_1	4200_4_168	87_1_1	143_1_51	1859_4_1	836_23_1	3_2_237	1527_35_1	422_5_1	2443_6_40
214_4_46	663_1_139	219_2_109	156_6_1	1962_2_1	494_4_31	93_4_152	26_2_1	1831_4_1	2482_4_26	342_4_1	334_4_1	1674_4_1	816_5_369	997_5_75	996_4_1	324_5_1	3833_04_12	674_6_1	3887_5_306	124_5_1	333_2_72	264_4_1	129_4_225	268_2_295	1828_4_226	1007_35_1	928_5_1	377_1_143	1128_4_8	593_4_1	709_4_1	1324_4_79	1080_013_1440	706_2_219	1329_1_37	190_4_1	1088_4_3	397_4_130	112_5_1	771_4_1	4200_4_196	87_1_1	143_1_40	1859_4_1	836_23_1	3_2_233	1527_35_1	422_5_1	2443_6_57
214_4_38	663_1_160	219_2_102	156_6_1	1962_2_1	494_4_41	26_2_1	1831_4_1	2482_4_27	342_4_1	334_4_1	1674_4_1	816_5_403	997_5_75	996_4_1	324_5_1	3833_04_7	674_6_1	3887_5_311	124_5_1	333_2_67	264_4_1	129_4_207	268_2_299	1828_4_249	1007_35_1	928_5_1	377_1_169	1128_4_4	593_4_1	709_4_1	1324_4_79	1080_013_1382	706_2_222	1329_1_48	190_4_1	1088_4_4	397_4_118	112_5_1	771_4_1	4200_4_180	87_1_1	143_1_50	1859_4_1	836_23_1	3_2_223	1527_35_1	422_5_1	2443_6_68	449_4_11
214_4_34	663_1_156	219_2_119	156_6_1	1962_2_1	494_4_28	26_2_1	1831_4_1	2482_4_33	342_4_1	334_4_1	1674_4_1	816_5_377	997_5_84	996_4_1	324_5_1	3833_04_7	674_6_1	3887_5_336	124_5_1	333_2_61	264_4_1	129_4_246	268_2_275	1828_4_274	1007_35_1	928_5_1	377_1_177	1128_4_7	593_4_1	709_4_1	1324_4_71	1080_013_1223	706_2_232	1329_1_46	190_4_1	1088_4_4	397_4_143	112_5_1	771_4_1	4200_4_179	87_1_1	143_1_51	1859_4_1	836_23_1	3_2_246	1527_35_1	422_5_1	2443_6_77	449_4_10
214_4_46	663_1_167	219_2_95	156_6_1	1962_2_1	494_4_34	26_2_1	1831_4_1	2482_4_31	342_4_1	334_4_1	1674_4_1	816_5_410	997_5_76	996_4_1	324_5_1	3833_04_12	674_6_1	3887_5_362	124_5_1	333_2_49	264_4_1	129_4_193	268_2_321	1828_4_277	1007_35_1	928_5_1	377_1_197	1128_4_7	593_4_1	709_4_1	1324_4_84	1080_013_1157	706_2_224	1329_1_26	190_4_1	1088_4_4	397_4_119	112_5_1	771_4_1	4200_4_211	87_1_1	143_1_49	1859_4_1	836_23_1	3_2_249	1527_35_1	422_5_1	2443_6_87	449_4_9
214_4_47	663_1_164	219_2_94	156_6_1	1962_2_1	494_4_30	26_2_1	1831_4_1	2482_4_36	342_4_1	334_4_1	1674_4_1	816_5_422	997_5_88	996_4_1	324_5_1	3833_04_11	674_6_1	3887_5_365	124_5_1	333_2_44	264_4_1	129_4_229	268_2_285	1828_4_304	1007_35_1	928_5_1	377_1_182	1128_4_4	593_4_1	709_4_1	1324_4_83	1080_013_1076	706_2_232	1329_1_36	190_4_1	1088_4_4	397_4_114	112_5_1	771_4_1	4200_4_183	87_1_1	143_1_45	1859_4_1	836_23_1	3_2_261	1527_35_1	422_5_1	2443_6_74	449_4_6
214_4_62	663_1_172	219_2_100	156_6_1	1962_2_1	494_4_33	26_2_1	1831_4_1	2482_4_39	342_4_1	334_4_1	1674_4_1	816_5_389	997_5_105	996_4_1	324_5_1	3833_04_6	674_6_1	3887_5_401	124_5_1	333_2_46	264_4_1	129_4_220	268_2_290	1828_4_269	1007_35_1	928_5_1	377_1_206	1128_4_3	593_4_1	709_4_1	1324_4_91	1080_013_1019	706_2_224	1329_1_27	190_4_1	1088_4_4	397_4_116	112_5_1	771_4_1	4200_4_195	87_1_1	143_1_34	1859_4_1	836_23_1	3_2_284	1527_35_1	422_5_1	2443_6_89	449_4_1
214_4_67	663_1_182	219_2_101	156_6_1	1962_2_1	494_4_35	26_2_1	1831_4_1	2482_4_47	342_4_1	334_4_1	1674_4_1	816_5_394	997_5_98	996_4_1	324_5_1	3833_04_4	674_6_1	3887_5_374	124_5_1	333_2_50	264_4_1	129_4_211	268_2_290	1828_4_282	1007_35_1	928_5_1	377_1_221	1128_4_2	593_4_1	709_4_1	1324_4_81	1080_013_973	706_2_247	1329_1_35	190_4_1	397_4_113	112_5_1	771_4_1	4200_4_183	87_1_1	143_1_29	1859_4_1	836_23_1	3_2_325	1527_35_1	422_5_1	2443_6_83	449_4_1	3318_4_1
214_4_80	663_1_188	219_2_126	156_6_1	1962_2_1	494_4_31	26_2_1	1831_4_1	2482_4_40	342_4_1	334_4_1	1674_4_1	816_5_361	997_5_106	996_4_1	324_5_1	3833_04_2	674_6_1	3887_5_395	124_5_1	333_2_45	264_4_1	129_4_239	268_2_267	1828_4_273	1007_35_1	928_5_1	377_1_198	1128_4_2	593_4_1	709_4_1	1324_4_85	1080_013_877	706_2_257	1329_1_48	190_4_1	397_4_105	112_5_1	771_4_1	4200_4_156	87_1_1	143_1_29	1859_4_1	836_23_1	3_2_370	1527_35_1	422_5_1	2443_6_83	449_4_1	3318_4_1
214_4_86	663_1_206	219_2_122	156_6_1	494_4_39	1831_4_1	2482_4_28	342_4_1	334_4_1	1674_4_1	816_5_386	997_5_81	996_4_1	324_5_1	3833_04_4	674_6_1	3887_5_381	124_5_1	333_2_55	264_4_1	129_4_197	268_2_294	1828_4_265	1007_35_1	928_5_1	377_1_214	1128_4_3	593_4_1	709_4_1	1324_4_92	1080_013_813	706_2_263	1329_1_34	190_4_1	397_4_87	112_5_1	771_4_1	4200_4_193	87_1_1	143_1_28	1859_4_1	836_23_1	3_2_392	1527_35_1	422_5_1	2443_6_84	3318_4_1	2839_35_12	2102_5_71	102_2_1
214_4_88	663_1_219	219_2_147	156_6_1	494_4_33	1831_4_1	2482_4_19	342_4_1	334_4_1	1674_4_1	816_5_356	997_5_99	996_4_1	324_5_1	674_6_1	3887_5_348	124_5_1	333_2_48	264_4_1	129_4_236	268_2_287	1828_4_278	1007_35_1	928_5_1	377_1_197	1128_4_3	593_4_1	709_4_1	1324_4_79	1080_013_775	706_2_260	1329_1_44	190_4_1	397_4_95	112_5_1	771_4_1	4200_4_182	87_1_1	143_1_20	1859_4_1	836_23_1	3_2_402	1527_35_1	422_5_1	2443_6_76	3318_4_1	2839_35_9	2102_5_75	102_2_1	3313_5_71
214_4_117	663_1_221	219_2_170	156_6_1	494_4_39	1831_4_1	2482_4_13	342_4_1	334_4_1	1674_4_1	816_5_342	997_5_114	996_4_1	324_5_1	674_6_1	3887_5_363	124_5_1	333_2_45	264_4_1	129_4_216	268_2_265	1828_4_268	1007_35_1	928_5_1	377_1_204	1128_4_6	593_4_1	709_4_1	1324_4_81	1080_013_750	706_2_230	1329_1_36	190_4_1	397_4_90	112_5_1	771_4_1	4200_4_203	87_1_1	143_1_16	1859_4_1	836_23_1	3_2_452	1527_35_1	422_5_1	2443_6_79	3318_4_1	2839_35_6	2102_5_87	102_2_1	3313_5_69
214_4_103	663_1_202	219_2_159	156_6_1	494_4_50	1831_4_1	2482_4_24	342_4_1	334_4_1	1674_4_1	816_5_343	997_5_102	996_4_1	324_5_1	674_6_1	3887_5_305	124_5_1	333_2_48	264_4_1	129_4_210	268_2_267	1828_4_298	1007_35_1	928_5_1	377_1_186	1128_4_5	593_4_1	709_4_1	1324_4_71	1080_013_783	706_2_232	1329_1_29	190_4_1	397_4_81	112_5_1	771_4_1	4200_4_201	87_1_1	143_1_7	1859_4_1	836_23_1	3_2_486	1527_35_1	422_5_1	2443_6_75	3318_4_1	2839_35_6	2102_5_73	102_2_1	3313_5_68
214_4_103	663_1_202	219_2_150	156_6_1	494_4_51	1831_4_1	2482_4_24	342_4_1	334_4_1	1674_4_1	816_5_314	997_5_129	996_4_1	324_5_1	674_6_1	3887_5_283	124_5_1	333_2_45	264_4_1	129_4_251	268_2_263	1828_4_285	1007_35_1	928_5_1	377_1_190	1128_4_3	593_4_1	709_4_1	1324_4_67	1080_013_821	706_2_241	1329_1_38	190_4_1	397_4_88	112_5_1	771_4_1	4200_4_169	87_1_1	143_1_4	1859_4_1	836_23_1	3_2_492	1527_35_1	422_5_1	2443_6_72	3318_4_1	2839_35_5	2102_5_74	102_2_1	3313_5_71
214_4_109	663_1_205	219_2_151	156_6_1	494_4_70	1831_4_1	2482_4_28	342_4_1	334_4_1	1674_4_1	816_5_324	997_5_138	996_4_1	324_5_1	674_6_1	3887_5_300	124_5_1	456_1_1	264_4_1	129_4_204	268_2_270	1828_4_281	928_5_1	333_2_43	377_1_210	1128_4_5	593_4_1	709_4_1	1324_4_76	1080_013_852	706_2_245	1329_1_26	190_4_1	397_4_73	112_5_1	771_4_1	4200_4_194	87_1_1	143_1_4	1859_4_1	836_23_1	3_2_473	422_5_1	2443_6_69	3318_4_1	102_2_1	3313_5_79	906_4_1	2679_5_486	2166_4_516
214_4_83	663_1_186	219_2_145	156_6_1	494_4_64	1831_4_1	2482_4_31	342_4_1	334_4_1	1674_4_1	816_5_320	997_5_123	996_4_1	324_5_1	674_6_1	3887_5_257	124_5_1	456_1_1	264_4_1	129_4_240	268_2_285	1828_4_298	928_5_1	333_2_41	377_1_203	1128_4_7	593_4_1	709_4_1	1324_4_63	1080_013_942	706_2_255	1329_1_29	190_4_1	397_4_74	112_5_1	771_4_1	4200_4_161	87_1_1	143_1_3	1859_4_1	836_23_1	3_2_469	422_5_1	2443_6_48	3318_4_1	102_2_1	3313_5_88	906_4_1	2679_5_563	2166_4_551
214_4_108	663_1_182	219_2_132	156_6_1	494_4_63	1831_4_1	2482_4_27	342_4_1	334_4_1	1674_4_1	816_5_301	997_5_130	996_4_1	324_5_1	674_6_1	3887_5_257	124_5_1	456_1_1	264_4_1	129_4_238	268_2_260	1828_4_267	928_5_1	333_2_47	377_1_181	1128_4_8	593_4_1	709_4_1	1324_4_66	1080_013_1002	706_2_229	1329_1_33	190_4_1	397_4_71	112_5_1	771_4_1	4200_4_167	87_1_1	143_1_3	1859_4_1	836_23_1	3_2_447	422_5_1	2443_6_67	3318_4_1	102_2_1	3313_5_118	906_4_1	2679_5_561	2166_4_529
214_4_101	663_1_183	219_2_124	156_6_1	494_4_62	1831_4_1	2482_4_32	342_4_1	1674_4_1	816_5_310	997_5_104	996_4_1	324_5_1	674_6_1	3887_5_255	124_5_1	456_1_1	264_4_1	129_4_206	268_2_247	1828_4_261	928_5_1	333_2_55	377_1_182	1128_4_9	593_4_1	709_4_1	1324_4_55	1080_013_1133	706_2_248	1329_1_20	190_4_1	397_4_62	112_5_1	771_4_1	4200_4_163	87_1_1	143_1_2	1859_4_1	836_23_1	3_2_452	422_5_1	2443_6_78	3318_4_1	102_2_1	3313_5_119	906_4_1	2679_5_536	2166_4_554	2616_1_487
214_4_112	663_1_180	219_2_144	156_6_1	494_4_46	1831_4_1	2482_4_30	342_4_1	1674_4_1	816_5_285	997_5_128	996_4_1	324_5_1	674_6_1	3887_5_231	124_5_1	456_1_1	264_4_1	129_4_207	268_2_239	1828_4_281	928_5_1	333_2_67	377_1_198	1128_4_11	593_4_1	709_4_1	1324_4_43	1080_013_1178	706_2_253	1329_1_25	190_4_1	397_4_51	112_5_1	771_4_1	4200_4_112	87_1_1	143_1_1	1859_4_1	836_23_1	3_2_422	422_5_1	2443_6_68	3318_4_1	102_2_1	3313_5_111	906_4_1	2679_5_593	2166_4_539	2616_1_491
214_4_105	663_1_204	219_2_150	156_6_1	494_4_51	1831_4_1	2482_4_31	342_4_1	1674_4_1	816_5_280	997_5_109	996_4_1	324_5_1	674_6_1	3887_5_239	124_5_1	456_1_1	264_4_1	129_4_166	268_2_226	1828_4_291	928_5_1	333_2_56	377_1_206	1128_4_16	593_4_1	709_4_1	1324_4_45	1080_013_1247	706_2_221	1329_1_26	190_4_1	397_4_50	112_5_1	771_4_1	4200_4_116	87_1_1	143_1_2	1859_4_1	836_23_1	3_2_436	422_5_1	2443_6_70	3318_4_1	102_2_1	3313_5_114	906_4_1	2679_5_531	2166_4_477	2616_1_489
214_4_100	663_1_192	219_2_150	156_6_1	494_4_47	1831_4_1	2482_4_29	342_4_1	1674_4_1	816_5_274	997_5_110	996_4_1	324_5_1	674_6_1	3887_5_200	124_5_1	456_1_1	264_4_1	129_4_182	268_2_226	1828_4_323	928_5_1	333_2_74	377_1_200	1128_4_18	593_4_1	709_4_1	1324_4_42	1080_013_1337	706_2_219	1329_1_28	190_4_1	397_4_43	112_5_1	771_4_1	4200_4_101	87_1_1	143_1_3	1859_4_1	836_23_1	3_2_427	422_5_1	2443_6_69	3318_4_1	102_2_1	3313_5_115	906_4_1	2679_5_592	2166_4_485	2616_1_495
214_4_95	663_1_210	219_2_157	156_6_1	494_4_53	1831_4_1	2482_4_36	342_4_1	1674_4_1	816_5_219	997_5_117	996_4_1	324_5_1	674_6_1	3887_5_210	124_5_1	456_1_1	264_4_1	129_4_149	268_2_212	1828_4_312	928_5_1	333_2_61	377_1_237	1128_4_26	593_4_1	709_4_1	1324_4_44	1080_013_1369	706_2_238	1329_1_24	190_4_1	397_4_48	112_5_1	771_4_1	4200_4_101	87_1_1	143_1_3	1859_4_1	836_23_1	3_2_397	422_5_1	2443_6_72	3318_4_1	102_2_1	3313_5_123	906_4_1	2679_5_569	2166_4_465	2616_1_488
214_4_88	663_1_199	219_2_179	156_6_1	494_4_75	1831_4_1	2482_4_41	342_4_1	1674_4_1	816_5_233	997_5_97	996_4_1	324_5_1	674_6_1	3887_5_180	124_5_1	456_1_1	264_4_1	129_4_151	268_2_229	1828_4_302	928_5_1	333_2_75	377_1_236	1128_4_15	593_4_1	709_4_1	1324_4_52	1080_013_1388	706_2_220	1329_1_28	190_4_1	397_4_58	112_5_1	771_4_1	4200_4_108	87_1_1	143_1_3	1859_4_1	836_23_1	3_2_375	422_5_1	2443_6_50	3318_4_1	102_2_1	3313_5_115	906_4_1	2679_5_478	2166_4_466	2616_1_493
214_4_99	663_1_185	219_2_175	156_6_1	494_4_69	1831_4_1	2482_4_41	342_4_1	1674_4_1	816_5_200	997_5_92	996_4_1	324_5_1	674_6_1	3887_5_156	124_5_1	456_1_1	264_4_1	129_4_133	268_2_256	1828_4_327	928_5_1	333_2_80	377_1_231	1128_4_25	593_4_1	709_4_1	1324_4_46	1080_013_1351	706_2_230	1329_1_22	190_4_1	397_4_59	112_5_1	771_4_1	4200_4_96	87_1_1	1859_4_1	836_23_1	3_2_361	422_5_1	2443_6_61	3318_4_1	102_2_1	3313_5_101	906_4_1	2679_5_521	2166_4_479	2616_1_491	5039_2_160
214_4_102	663_1_206	219_2_181	156_6_1	494_4_74	1831_4_1	2482_4_41	342_4_1	1674_4_1	816_5_179	997_5_92	996_4_1	1117_4_70	674_6_1	3887_5_137	124_5_1	456_1_1	264_4_1	129_4_108	268_2_285	1828_4_329	928_5_1	333_2_73	377_1_232	1128_4_20	593_4_1	709_4_1	1324_4_42	1080_013_1341	706_2_225	1329_1_21	190_4_1	397_4_77	112_5_1	4200_4_118	87_1_1	1859_4_1	836_23_1	3_2_370	422_5_1	2443_6_69	3318_4_1	102_2_1	3313_5_91	906_4_1	2679_5_474	2166_4_453	2616_1_512	5039_2_162	334_4_1
214_4_102	663_1_193	219_2_184	156_6_1	494_4_55	1831_4_1	2482_4_51	342_4_1	1674_4_1	816_5_204	997_5_89	996_4_1	1117_4_67	674_6_1	3887_5_96	124_5_1	456_1_1	264_4_1	129_4_98	268_2_309	1828_4_303	928_5_1	333_2_77	377_1_235	1128_4_23	593_4_1	709_4_1	1324_4_44	1080_013_1296	706_2_198	1329_1_18	190_4_1	397_4_81	112_5_1	4200_4_127	87_1_1	1859_4_1	836_23_1	3_2_326	422_5_1	2443_6_60	3318_4_1	102_2_1	3313_5_94	906_4_1	2679_5_486	2166_4_497	2616_1_556	5039_2_165	334_4_1
214_4_98	663_1_222	219_2_167	156_6_1	494_4_70	1831_4_1	2482_4_49	342_4_1	1674_4_1	816_5_169	997_5_102	996_4_1	1117_4_59	674_6_1	3887_5_84	124_5_1	456_1_1	264_4_1	129_4_66	268_2_314	1828_4_287	928_5_1	333_2_77	377_1_234	1128_4_29	593_4_1	709_4_1	1324_4_27	1080_013_1315	706_2_225	1329_1_12	190_4_1	397_4_101	112_5_1	4200_4_109	87_1_1	1859_4_1	836_23_1	3_2_316	422_5_1	2443_6_57	3318_4_1	102_2_1	3313_5_93	906_4_1	2679_5_544	2166_4_503	2616_1_573	5039_2_152	334_4_1
214_4_84	663_1_245	219_2_193	156_6_1	494_4_74	1831_4_1	2482_4_51	342_4_1	1674_4_1	816_5_190	997_5_110	996_4_1	1117_4_95	674_6_1	3887_5_67	124_5_1	456_1_1	264_4_1	129_4_78	268_2_332	1828_4_265	928_5_1	377_1_245	1128_4_24	593_4_1	709_4_1	1324_4_37	1080_013_1319	706_2_204	1329_1_17	190_4_1	397_4_110	112_5_1	4200_4_99	87_1_1	1859_4_1	836_23_1	3_2_307	422_5_1	2443_6_51	3318_4_1	102_2_1	3313_5_79	906_4_1	2679_5_493	2166_4_477	2616_1_588	5039_2_126	334_4_1	454_5_494
214_4_69	663_1_227	219_2_209	156_6_1	494_4_70	1831_4_1	2482_4_46	342_4_1	1674_4_1	816_5_203	997_5_97	996_4_1	1117_4_69	674_6_1	3887_5_50	124_5_1	456_1_1	264_4_1	129_4_86	268_2_336	1828_4_237	928_5_1	377_1_266	1128_4_33	593_4_1	709_4_1	1324_4_31	1080_013_1324	706_2_230	1329_1_10	190_4_1	397_4_117	112_5_1	4200_4_97	87_1_1	1859_4_1	836_23_1	3_2_300	422_5_1	2443_6_47	3318_4_1	102_2_1	3313_5_83	906_4_1	2679_5_488	2166_4_530	2616_1_607	5039_2_142	454_5_513	333_2_64
214_4_66	663_1_251	219_2_163	156_6_1	494_4_83	1831_4_1	2482_4_46	342_4_1	1674_4_1	816_5_205	997_5_94	996_4_1	1117_4_62	674_6_1	3887_5_48	124_5_1	456_1_1	264_4_1	129_4_82	268_2_341	1828_4_208	928_5_1	377_1_252	1128_4_30	593_4_1	709_4_1	1324_4_34	1080_013_1316	706_2_215	1329_1_9	190_4_1	397_4_132	112_5_1	4200_4_82	87_1_1	1859_4_1	836_23_1	3_2_323	422_5_1	2443_6_56	3318_4_1	102_2_1	3313_5_83	906_4_1	2679_5_532	2166_4_511	2616_1_623	5039_2_155	454_5_469	333_2_59
214_4_58	663_1_240	219_2_170	156_6_1	494_4_76	1831_4_1	2482_4_41	342_4_1	1674_4_1	816_5_230	997_5_81	996_4_1	1117_4_74	674_6_1	3887_5_42	124_5_1	456_1_1	264_4_1	129_4_107	268_2_352	1828_4_183	928_5_1	377_1_258	1128_4_24	593_4_1	709_4_1	1324_4_35	1080_013_1253	706_2_205	1329_1_7	190_4_1	397_4_123	112_5_1	4200_4_79	87_1_1	1859_4_1	836_23_1	3_2_341	422_5_1	2443_6_48	3318_4_1	102_2_1	3313_5_86	906_4_1	2679_5_502	2166_4_530	2616_1_641	5039_2_153	454_5_482	333_2_55
214_4_71	663_1_221	219_2_155	156_6_1	494_4_89	1831_4_1	2482_4_31	342_4_1	1674_4_1	816_5_225	997_5_94	996_4_1	1117_4_67	674_6_1	3887_5_51	124_5_1	456_1_1	264_4_1	129_4_107	268_2_356	1828_4_186	928_5_1	377_1_227	1128_4_20	593_4_1	709_4_1	1324_4_29	1080_013_1177	706_2_218	1329_1_6	190_4_1	397_4_119	112_5_1	4200_4_88	87_1_1	1859_4_1	836_23_1	3_2_345	422_5_1	2443_6_38	3318_4_1	102_2_1	3313_5_82	906_4_1	2679_5_516	2166_4_551	2616_1_670	5039_2_166	454_5_472	333_2_57
214_4_83	663_1_244	219_2_148	494_4_89	1831_4_1	2482_4_35	342_4_1	1674_4_1	816_5_216	997_5_90	996_4_1	1117_4_66	674_6_1	3887_5_57	124_5_1	456_1_1	264_4_1	129_4_129	268_2_355	1828_4_175	928_5_1	377_1_228	1128_4_15	593_4_1	709_4_1	1324_4_36	1080_013_1028	706_2_191	1329_1_3	190_4_1	397_4_124	112_5_1	4200_4_117	87_1_1	1859_4_1	836_23_1	3_2_342	422_5_1	2443_6_30	3318_4_1	102_2_1	3313_5_80	906_4_1	2679_5_471	2166_4_553	2616_1_662	5039_2_148	454_5_451	333_2_53	2294_1_554
214_4_81	663_1_242	219_2_161	494_4_74	1831_4_1	2482_4_31	342_4_1	1674_4_1	816_5_255	997_5_83	996_4_1	1117_4_82	674_6_1	3887_5_59	124_5_1	456_1_1	264_4_1	129_4_124	268_2_344	1828_4_196	928_5_1	377_1_224	1128_4_13	593_4_1	709_4_1	1324_4_42	1080_013_953	706_2_203	1329_1_3	190_4_1	397_4_123	112_5_1	4200_4_102	87_1_1	1859_4_1	836_23_1	3_2_346	422_5_1	2443_6_27	3318_4_1	102_2_1	3313_5_98	906_4_1	2679_5_435	2166_4_623	2616_1_651	5039_2_173	454_5_442	333_2_41	2294_1_557
214_4_85	663_1_237	219_2_174	494_4_78	1831_4_1	2482_4_24	342_4_1	1674_4_1	816_5_257	997_5_82	996_4_1	1117_4_64	674_6_1	3887_5_65	124_5_1	456_1_1	264_4_1	129_4_141	268_2_337	1828_4_212	928_5_1	377_1_219	1128_4_10	593_4_1	709_4_1	1324_4_53	1080_013_882	706_2_191	1329_1_4	190_4_1	397_4_155	112_5_1	4200_4_100	87_1_1	1859_4_1	836_23_1	3_2_365	422_5_1	2443_6_29	3318_4_1	102_2_1	3313_5_114	906_4_1	2679_5_435	2166_4_609	2616_1_599	5039_2_183	454_5_423	333_2_40	2294_1_515
214_4_88	663_1_231	219_2_183	494_4_44	1831_4_1	2482_4_30	342_4_1	1674_4_1	816_5_290	997_5_84	996_4_1	1117_4_75	674_6_1	3887_5_77	124_5_1	456_1_1	264_4_1	129_4_181	268_2_307	1828_4_220	928_5_1	377_1_229	1128_4_2	593_4_1	709_4_1	1324_4_65	1080_013_879	706_2_180	1329_1_5	190_4_1	397_4_144	112_5_1	4200_4_104	87_1_1	1859_4_1	836_23_1	3_2_369	422_5_1	2443_6_21	3318_4_1	102_2_1	3313_5_108	906_4_1	2679_5_414	2166_4_614	2616_1_611	5039_2_176	454_5_447	333_2_39	2294_1_494
214_4_83	663_1_216	219_2_175	494_4_54	1831_4_1	2482_4_31	342_4_1	1674_4_1	816_5_277	997_5_75	996_4_1	1117_4_69	674_6_1	3887_5_96	124_5_1	456_1_1	264_4_1	129_4_180	268_2_321	1828_4_224	928_5_1	377_1_244	593_4_1	709_4_1	1324_4_45	1080_013_912	706_2_194	1329_1_4	190_4_1	397_4_158	112_5_1	4200_4_77	87_1_1	1859_4_1	836_23_1	3_2_389	422_5_1	2443_6_26	3318_4_1	102_2_1	3313_5_125	906_4_1	2679_5_401	2166_4_613	2616_1_600	5039_2_182	454_5_426	333_2_37	2294_1_492	64_4_81
214_4_90	663_1_209	219_2_162	494_4_46	1831_4_1	2482_4_28	342_4_1	1674_4_1	816_5_292	997_5_75	996_4_1	1117_4_67	674_6_1	3887_5_110	124_5_1	456_1_1	264_4_1	129_4_217	268_2_321	1828_4_210	928_5_1	377_1_208	593_4_1	709_4_1	1324_4_52	1080_013_968	706_2_187	1329_1_4	190_4_1	397_4_168	112_5_1	4200_4_101	87_1_1	1859_4_1	836_23_1	3_2_387	422_5_1	2443_6_42	3318_4_1	102_2_1	3313_5_133	906_4_1	2679_5_446	2166_4_630	2616_1_598	5039_2_184	454_5_372	333_2_50	2294_1_526	64_4_109
214_4_90	663_1_200	219_2_186	494_4_33	1831_4_1	2482_4_23	342_4_1	1674_4_1	816_5_306	997_5_85	996_4_1	1117_4_89	674_6_1	3887_5_87	124_5_1	456_1_1	264_4_1	129_4_240	268_2_314	1828_4_249	928_5_1	377_1_248	593_4_1	709_4_1	1324_4_59	1080_013_1028	706_2_175	1329_1_3	190_4_1	397_4_155	112_5_1	4200_4_88	87_1_1	1859_4_1	836_23_1	3_2_419	422_5_1	2443_6_29	3318_4_1	102_2_1	3313_5_127	906_4_1	2679_5_424	2166_4_616	2616_1_600	5039_2_175	454_5_397	333_2_53	2294_1_549	64_4_113
214_4_109	663_1_213	219_2_195	494_4_45	1831_4_1	2482_4_14	342_4_1	1674_4_1	816_5_258	997_5_78	996_4_1	1117_4_76	674_6_1	3887_5_110	124_5_1	456_1_1	264_4_1	129_4_231	268_2_303	1828_4_237	928_5_1	377_1_244	593_4_1	709_4_1	1324_4_54	1080_013_1066	706_2_176	1329_1_2	190_4_1	397_4_144	112_5_1	4200_4_88	87_1_1	1859_4_1	836_23_1	3_2_407	422_5_1	2443_6_42	3318_4_1	102_2_1	3313_5_130	906_4_1	2679_5_458	2166_4_623	2616_1_618	5039_2_189	454_5_396	333_2_47	2294_1_543	64_4_104
214_4_107	663_1_201	219_2_178	494_4_48	1831_4_1	2482_4_10	342_4_1	1674_4_1	816_5_271	997_5_72	996_4_1	1117_4_91	674_6_1	3887_5_108	124_5_1	456_1_1	264_4_1	129_4_272	268_2_275	1828_4_265	928_5_1	377_1_255	593_4_1	709_4_1	1324_4_69	1080_013_1197	706_2_136	190_4_1	397_4_139	112_5_1	4200_4_91	1859_4_1	836_23_1	3_2_416	46_5_1	422_5_1	2443_6_26	3318_4_1	102_2_1	3313_5_110	906_4_1	2679_5_459	2166_4_621	2616_1_573	5039_2_197	454_5_387	333_2_43	2294_1_590	64_4_124	67_4_1
214_4_117	663_1_218	219_2_210	494_4_55	1831_4_1	2482_4_10	342_4_1	1674_4_1	816_5_252	997_5_79	996_4_1	1117_4_101	674_6_1	3887_5_116	124_5_1	456_1_1	264_4_1	129_4_244	268_2_285	1828_4_271	928_5_1	377_1_303	593_4_1	709_4_1	1324_4_49	1080_013_1320	706_2_131	190_4_1	397_4_128	112_5_1	4200_4_82	1859_4_1	836_23_1	3_2_427	46_5_1	422_5_1	2443_6_22	3318_4_1	102_2_1	3313_5_106	906_4_1	2679_5_453	2166_4_635	2616_1_546	5039_2_183	454_5_439	333_2_41	2294_1_630	64_4_96	67_4_1
214_4_135	663_1_214	219_2_201	494_4_70	1831_4_1	2482_4_12	342_4_1	1674_4_1	816_5_211	997_5_88	996_4_1	1117_4_89	674_6_1	3887_5_129	124_5_1	456_1_1	264_4_1	129_4_256	268_2_256	1828_4_295	928_5_1	377_1_290	593_4_1	709_4_1	1324_4_55	1080_013_1359	706_2_115	190_4_1	397_4_145	112_5_1	4200_4_99	1859_4_1	836_23_1	3_2_393	46_5_1	422_5_1	2443_6_30	3318_4_1	102_2_1	3313_5_96	906_4_1	2679_5_512	2166_4_584	2616_1_542	5039_2_173	454_5_440	333_2_47	2294_1_607	64_4_79	67_4_1
214_4_95	663_1_195	219_2_198	494_4_71	1831_4_1	2482_4_14	342_4_1	281_4_1	816_5_237	997_5_89	996_4_1	1117_4_90	674_6_1	3887_5_93	1494_6_128	456_1_1	264_4_1	129_4_229	268_2_244	1828_4_304	928_5_1	377_1_322	593_4_1	709_4_1	1324_4_74	1080_013_1381	706_2_90	190_4_1	397_4_164	112_5_1	4200_4_92	1859_4_1	836_23_1	3_2_408	46_5_1	422_5_1	2443_6_22	3318_4_1	102_2_1	3313_5_111	906_4_1	2679_5_544	2166_4_610	2616_1_509	5039_2_205	454_5_419	333_2_54	2294_1_675	64_4_69	67_4_1
214_4_106	663_1_166	219_2_216	494_4_88	1831_4_1	2482_4_14	342_4_1	281_4_1	816_5_202	997_5_74	996_4_1	1117_4_88	674_6_1	3887_5_99	1494_6_101	456_1_1	264_4_1	129_4_239	268_2_260	1828_4_310	928_5_1	377_1_348	593_4_1	709_4_1	1324_4_72	1080_013_1390	706_2_90	190_4_1	397_4_169	112_5_1	4200_4_96	1859_4_1	836_23_1	3_2_391	46_5_1	422_5_1	2443_6_30	3318_4_1	102_2_1	3313_5_114	906_4_1	2679_5_524	2166_4_607	2616_1_497	5039_2_195	454_5_451	333_2_56	2294_1_667	64_4_56	67_4_1
214_4_99	663_1_122	219_2_183	494_4_91	1831_4_1	2482_4_16	342_4_1	281_4_1	816_5_231	997_5_74	996_4_1	1117_4_85	674_6_1	3887_5_103	1494_6_105	456_1_1	264_4_1	129_4_231	268_2_273	1828_4_314	928_5_1	377_1_328	593_4_1	709_4_1	1324_4_86	1080_013_1462	706_2_110	190_4_1	397_4_159	112_5_1	4200_4_103	1859_4_1	836_23_1	3_2_358	46_5_1	422_5_1	2443_6_25	3318_4_1	102_2_1	3313_5_125	906_4_1	2679_5_547	2166_4_620	2616_1_503	5039_2_182	454_5_416	333_2_54	2294_1_644	64_4_51	67_4_1
214_4_75	663_1_114	219_2_193	494_4_88	1831_4_1	2482_4_16	342_4_1	281_4_1	816_5_235	997_5_76	996_4_1	1117_4_110	674_6_1	3887_5_78	1494_6_111	456_1_1	264_4_1	129_4_230	268_2_282	1828_4_327	928_5_1	377_1_353	593_4_1	709_4_1	1324_4_83	1080_013_1561	706_2_90	190_4_1	397_4_141	112_5_1	4200_4_85	1859_4_1	836_23_1	3_2_371	46_5_1	422_5_1	2443_6_24	3318_4_1	102_2_1	3313_5_141	906_4_1	2679_5_512	2166_4_645	2616_1_504	5039_2_204	454_5_422	333_2_50	2294_1_648	64_4_61	67_4_1
214_4_94	663_1_103	219_2_206	494_4_93	1831_4_1	2482_4_16	342_4_1	281_4_1	816_5_227	997_5_73	996_4_1	1117_4_84	674_6_1	3887_5_89	1494_6_110	456_1_1	264_4_1	129_4_235	268_2_285	1828_4_303	928_5_1	377_1_338	593_4_1	709_4_1	1324_4_79	1080_013_1605	706_2_122	190_4_1	397_4_131	112_5_1	4200_4_78	1859_4_1	836_23_1	3_2_345	46_5_1	422_5_1	2443_6_25	3318_4_1	102_2_1	3313_5_133	906_4_1	2679_5_523	2166_4_634	2616_1_560	5039_2_179	454_5_425	333_2_50	2294_1_620	64_4_47	67_4_1
214_4_90	663_1_82	219_2_167	494_4_75	1831_4_1	2482_4_11	342_4_1	281_4_1	816_5_261	997_5_78	996_4_1	1117_4_73	674_6_1	3887_5_68	1494_6_107	456_1_1	264_4_1	129_4_208	268_2_279	1828_4_280	928_5_1	377_1_344	593_4_1	709_4_1	1324_4_104	1080_013_1606	706_2_133	190_4_1	397_4_118	112_5_1	4200_4_82	1859_4_1	836_23_1	3_2_368	46_5_1	422_5_1	2443_6_12	3318_4_1	102_2_1	3313_5_157	906_4_1	2679_5_567	2166_4_639	2616_1_583	5039_2_192	454_5_426	333_2_49	2294_1_621	64_4_61	67_4_1
214_4_85	663_1_104	219_2_191	494_4_91	1831_4_1	2482_4_11	342_4_1	281_4_1	816_5_256	997_5_48	996_4_1	1117_4_63	674_6_1	3887_5_54	1494_6_103	456_1_1	264_4_1	129_4_218	268_2_276	1828_4_280	928_5_1	377_1_346	593_4_1	709_4_1	1324_4_84	1080_013_1615	706_2_149	190_4_1	397_4_111	112_5_1	4200_4_67	1859_4_1	836_23_1	3_2_374	46_5_1	422_5_1	2443_6_8	3318_4_1	102_2_1	3313_5_150	906_4_1	2679_5_508	2166_4_634	2616_1_591	5039_2_177	454_5_446	333_2_54	2294_1_643	64_4_63	67_4_1
214_4_84	663_1_98	219_2_223	494_4_82	1831_4_1	2482_4_16	342_4_1	281_4_1	816_5_252	997_5_49	996_4_1	1117_4_56	674_6_1	3887_5_58	1494_6_99	456_1_1	264_4_1	129_4_220	268_2_233	1828_4_321	928_5_1	377_1_304	593_4_1	709_4_1	1324_4_94	1080_013_1540	706_2_162	190_4_1	397_4_126	112_5_1	4200_4_71	1859_4_1	836_23_1	3_2_357	46_5_1	422_5_1	2443_6_5	3318_4_1	102_2_1	3313_5_119	906_4_1	2679_5_508	2166_4_646	2616_1_609	5039_2_183	454_5_443	333_2_48	2294_1_596	64_4_56	67_4_1
214_4_67	663_1_98	219_2_179	494_4_67	1831_4_1	2482_4_14	342_4_1	281_4_1	816_5_261	997_5_43	996_4_1	1117_4_85	674_6_1	3887_5_49	1494_6_102	456_1_1	264_4_1	129_4_165	268_2_202	1828_4_320	928_5_1	377_1_340	593_4_1	709_4_1	1324_4_109	1080_013_1560	706_2_169	190_4_1	397_4_119	112_5_1	4200_4_67	1859_4_1	836_23_1	3_2_369	46_5_1	422_5_1	2443_6_3	3318_4_1	102_2_1	3313_5_151	906_4_1	2679_5_479	2166_4_678	2616_1_615	5039_2_200	454_5_472	333_2_43	2294_1_608	64_4_56	67_4_1
214_4_82	663_1_114	219_2_176	494_4_67	1831_4_1	2482_4_24	342_4_1	281_4_1	816_5_244	997_5_24	996_4_1	1117_4_80	674_6_1	3887_5_54	1494_6_81	456_1_1	264_4_1	129_4_187	268_2_183	1828_4_316	928_5_1	377_1_310	593_4_1	709_4_1	1324_4_76	1080_013_1553	706_2_188	190_4_1	397_4_117	112_5_1	4200_4_79	1859_4_1	836_23_1	3_2_382	46_5_1	422_5_1	2443_6_4	3318_4_1	102_2_1	3313_5_130	906_4_1	2679_5_464	2166_4_664	2616_1_615	5039_2_182	454_5_510	333_2_39	2294_1_621	64_4_72	67_4_1
214_4_61	663_1_96	219_2_164	494_4_57	1831_4_1	2482_4_34	342_4_1	281_4_1	816_5_281	997_5_23	996_4_1	1117_4_80	674_6_1	3887_5_66	1494_6_84	456_1_1	264_4_1	129_4_164	268_2_193	1828_4_294	928_5_1	377_1_300	593_4_1	709_4_1	1324_4_93	1080_013_1535	706_2_231	190_4_1	397_4_124	112_5_1	4200_4_94	1859_4_1	836_23_1	3_2_381	46_5_1	422_5_1	2443_6_7	3318_4_1	102_2_1	3313_5_140	906_4_1	2679_5_501	2166_4_619	2616_1_658	5039_2_179	454_5_474	333_2_37	2294_1_590	64_4_85	67_4_1
214_4_47	663_1_108	219_2_132	494_4_60	1831_4_1	2482_4_36	342_4_1	281_4_1	816_5_261	997_5_21	996_4_1	1117_4_111	674_6_1	3887_5_47	1494_6_84	456_1_1	264_4_1	129_4_158	268_2_195	1828_4_296	928_5_1	377_1_325	593_4_1	709_4_1	1324_4_77	1080_013_1560	706_2_233	190_4_1	397_4_129	112_5_1	4200_4_91	1859_4_1	836_23_1	3_2_389	46_5_1	422_5_1	2443_6_15	3318_4_1	102_2_1	3313_5_137	906_4_1	2679_5_466	2166_4_631	2616_1_599	5039_2_175	454_5_480	333_2_37	2294_1_630	64_4_89	67_4_1
214_4_46	663_1_102	219_2_155	494_4_50	1831_4_1	2482_4_41	342_4_1	281_4_1	816_5_240	997_5_13	996_4_1	1117_4_103	674_6_1	3887_5_51	1494_6_62	456_1_1	264_4_1	129_4_140	268_2_189	1828_4_272	928_5_1	377_1_289	593_4_1	709_4_1	1324_4_71	1080_013_1556	706_2_266	190_4_1	397_4_148	112_5_1	4200_4_114	1859_4_1	836_23_1	3_2_420	46_5_1	422_5_1	2443_6_20	3318_4_1	102_2_1	3313_5_131	906_4_1	2679_5_446	2166_4_602	2616_1_620	5039_2_157	454_5_482	333_2_25	2294_1_624	64_4_89	67_4_1
214_4_34	663_1_96	219_2_132	494_4_34	1831_4_1	2482_4_34	342_4_1	281_4_1	816_5_245	997_5_19	996_4_1	1117_4_113	674_6_1	3887_5_40	1494_6_65	456_1_1	264_4_1	129_4_110	268_2_204	1828_4_251	928_5_1	377_1_303	593_4_1	709_4_1	1324_4_80	1080_013_1647	706_2_280	190_4_1	397_4_143	112_5_1	4200_4_108	1859_4_1	836_23_1	3_2_423	46_5_1	422_5_1	2443_6_29	3318_4_1	102_2_1	3313_5_139	906_4_1	2679_5_409	2166_4_589	2616_1_624	5039_2_143	454_5_477	333_2_19	2294_1_577	64_4_94	67_4_1
214_4_37	663_1_113	219_2_145	494_4_37	1831_4_1	2482_4_35	342_4_1	281_4_1	816_5_215	997_5_23	996_4_1	1117_4_118	674_6_1	3887_5_33	1494_6_61	456_1_1	264_4_1	129_4_122	268_2_230	1828_4_238	928_5_1	377_1_302	593_4_1	709_4_1	1324_4_58	1080_013_1642	706_2_273	190_4_1	397_4_134	112_5_1	4200_4_106	1859_4_1	836_23_1	3_2_430	46_5_1	422_5_1	2443_6_48	3318_4_1	102_2_1	3313_5_148	906_4_1	2679_5_414	2166_4_619	2616_1_581	5039_2_154	454_5_491	333_2_23	2294_1_543	64_4_100	67_4_1
214_4_39	663_1_136	219_2_178	494_4_22	1831_4_1	2482_4_28	342_4_1	281_4_1	816_5_221	997_5_29	996_4_1	1117_4_89	674_6_1	3887_5_40	1494_6_44	456_1_1	264_4_1	129_4_97	268_2_239	1828_4_226	928_5_1	377_1_310	593_4_1	709_4_1	1324_4_72	1080_013_1671	706_2_287	190_4_1	397_4_150	112_5_1	4200_4_101	1859_4_1	836_23_1	3_2_464	46_5_1	422_5_1	2443_6_53	3318_4_1	102_2_1	3313_5_148	906_4_1	2679_5_420	2166_4_584	2616_1_601	5039_2_156	454_5_467	333_2_16	2294_1_544	64_4_95	67_4_1
214_4_30	663_1_145	219_2_150	494_4_20	1831_4_1	2482_4_17	342_4_1	281_4_1	816_5_246	997_5_27	996_4_1	1117_4_84	674_6_1	3887_5_42	1494_6_39	456_1_1	264_4_1	129_4_82	268_2_226	1828_4_235	928_5_1	377_1_313	593_4_1	709_4_1	1324_4_80	1080_013_1743	706_2_279	190_4_1	397_4_154	112_5_1	4200_4_87	1859_4_1	836_23_1	3_2_415	46_5_1	422_5_1	2443_6_77	3318_4_1	102_2_1	3313_5_160	906_4_1	2679_5_436	2166_4_614	2616_1_610	5039_2_164	454_5_464	333_2_15	2294_1_526	64_4_101	67_4_1
214_4_42	663_1_159	219_2_166	494_4_14	1831_4_1	2482_4_22	342_4_1	281_4_1	816_5_237	997_5_27	996_4_1	1117_4_88	674_6_1	3887_5_37	1494_6_42	456_1_1	264_4_1	129_4_81	268_2_249	1828_4_217	928_5_1	377_1_294	593_4_1	709_4_1	1324_4_65	1080_013_1780	706_2_269	190_4_1	397_4_171	112_5_1	4200_4_83	1859_4_1	836_23_1	3_2_400	46_5_1	422_5_1	2443_6_80	3318_4_1	102_2_1	3313_5_158	906_4_1	2679_5_434	2166_4_626	2616_1_568	5039_2_179	454_5_451	333_2_15	2294_1_524	64_4_97	67_4_1
214_4_30	663_1_171	219_2_206	494_4_20	1831_4_1	2482_4_21	342_4_1	281_4_1	816_5_240	997_5_19	996_4_1	1117_4_47	674_6_1	3887_5_33	1494_6_26	456_1_1	264_4_1	129_4_82	268_2_279	1828_4_195	928_5_1	377_1_311	593_4_1	709_4_1	1324_4_79	1080_013_1893	706_2_252	190_4_1	397_4_157	112_5_1	4200_4_77	1859_4_1	836_23_1	3_2_390	46_5_1	422_5_1	2443_6_78	3318_4_1	102_2_1	3313_5_158	906_4_1	2679_5_387	2166_4_620	2616_1_598	5039_2_167	454_5_440	333_2_12	2294_1_504	64_4_90	67_4_1
214_4_34	663_1_182	219_2_174	494_4_15	1831_4_1	2482_4_18	342_4_1	281_4_1	816_5_246	997_5_17	996_4_1	1117_4_51	674_6_1	3887_5_31	1494_6_26	456_1_1	264_4_1	129_4_69	268_2_251	1828_4_214	928_5_1	377_1_284	593_4_1	709_4_1	1324_4_85	1080_013_1958	706_2_264	190_4_1	397_4_184	112_5_1	4200_4_38	1859_4_1	836_23_1	3_2_376	46_5_1	422_5_1	2443_6_78	3318_4_1	102_2_1	3313_5_167	906_4_1	2679_5_380	2166_4_635	2616_1_596	5039_2_151	454_5_433	333_2_10	2294_1_510	64_4_82	67_4_1
214_4_40	663_1_203	219_2_181	494_4_20	1831_4_1	2482_4_18	342_4_1	281_4_1	816_5_229	997_5_8	996_4_1	1117_4_34	674_6_1	3887_5_39	1494_6_24	456_1_1	264_4_1	129_4_63	268_2_265	1828_4_205	928_5_1	377_1_258	593_4_1	709_4_1	1324_4_74	1080_013_2017	706_2_255	190_4_1	397_4_188	112_5_1	4200_4_46	1859_4_1	836_23_1	3_2_372	46_5_1	422_5_1	2443_6_65	3318_4_1	102_2_1	3313_5_146	906_4_1	2679_5_388	2166_4_640	2616_1_615	5039_2_175	454_5_430	333_2_14	2294_1_489	64_4_69	67_4_1
214_4_32	663_1_200	219_2_197	494_4_14	1831_4_1	2482_4_14	342_4_1	281_4_1	816_5_225	997_5_7	996_4_1	1117_4_28	674_6_1	3887_5_27	1494_6_17	456_1_1	264_4_1	129_4_49	268_2_268	1828_4_202	928_5_1	377_1_267	593_4_1	709_4_1	1324_4_76	1080_013_2148	706_2_214	190_4_1	397_4_187	112_5_1	4200_4_43	1859_4_1	836_23_1	3_2_397	46_5_1	422_5_1	2443_6_67	3318_4_1	102_2_1	3313_5_140	906_4_1	2679_5_381	2166_4_622	2616_1_645	5039_2_165	454_5_406	333_2_7	2294_1_460	64_4_73	67_4_1
214_4_44	663_1_208	219_2_150	494_4_5	1831_4_1	2482_4_20	342_4_1	281_4_1	816_5_202	997_5_7	996_4_1	1117_4_19	674_6_1	3887_5_28	1494_6_19	456_1_1	264_4_1	129_4_45	268_2_276	1828_4_227	928_5_1	377_1_282	593_4_1	709_4_1	1324_4_79	1080_013_2201	706_2_244	190_4_1	397_4_210	112_5_1	4200_4_35	1859_4_1	836_23_1	3_2_384	46_5_1	422_5_1	2443_6_76	3318_4_1	102_2_1	3313_5_141	906_4_1	2679_5_365	2166_4_673	2616_1_619	5039_2_138	454_5_424	333_2_11	2294_1_455	64_4_74	67_4_1
214_4_40	663_1_237	219_2_171	494_4_1	1831_4_1	2482_4_14	342_4_1	281_4_1	816_5_184	997_5_1	996_4_1	1117_4_11	674_6_1	3887_5_33	1494_6_16	456_1_1	264_4_1	129_4_60	268_2_300	1828_4_212	928_5_1	377_1_262	593_4_1	709_4_1	1324_4_77	1080_013_2249	706_2_254	190_4_1	397_4_230	112_5_1	4200_4_32	1859_4_1	836_23_1	3_2_403	46_5_1	422_5_1	2443_6_56	3318_4_1	102_2_1	3313_5_139	906_4_1	2679_5_342	2166_4_620	2616_1_619	5039_2_150	454_5_437	333_2_16	2294_1_423	64_4_59	67_4_1
214_4_34	663_1_229	219_2_191	494_4_2	1831_4_1	2482_4_9	342_4_1	281_4_1	816_5_209	997_5_4	996_4_1	1117_4_16	674_6_1	3887_5_24	1494_6_20	456_1_1	264_4_1	129_4_55	268_2_300	1828_4_206	928_5_1	377_1_253	593_4_1	709_4_1	1324_4_77	1080_013_2334	706_2_225	190_4_1	397_4_238	112_5_1	4200_4_32	1859_4_1	836_23_1	3_2_391	46_5_1	422_5_1	2443_6_60	3318_4_1	102_2_1	3313_5_142	906_4_1	2679_5_360	2166_4_627	2616_1_650	5039_2_152	454_5_419	333_2_12	2294_1_398	64_4_78	67_4_1
214_4_43	663_1_240	219_2_147	494_4_2	1831_4_1	2482_4_12	342_4_1	281_4_1	816_5_184	997_5_2	996_4_1	1117_4_21	674_6_1	3887_5_19	1494_6_26	456_1_1	264_4_1	129_4_50	268_2_301	1828_4_202	928_5_1	377_1_270	593_4_1	709_4_1	1324_4_57	1080_013_2352	706_2_249	190_4_1	397_4_247	112_5_1	4200_4_34	1859_4_1	836_23_1	3_2_373	46_5_1	422_5_1	2443_6_47	3318_4_1	102_2_1	3313_5_143	906_4_1	2679_5_377	2166_4_666	2616_1_633	5039_2_122	454_5_414	333_2_12	2294_1_415	64_4_77	67_4_1
214_4_42	663_1_242	219_2_172	1831_4_1	2482_4_11	342_4_1	281_4_1	816_5_196	997_5_1	996_4_1	1117_4_20	674_6_1	3887_5_19	1494_6_24	456_1_1	264_4_1	129_4_42	268_2_333	1828_4_205	928_5_1	377_1_230	593_4_1	709_4_1	1324_4_67	1080_013_2410	706_2_287	190_4_1	397_4_263	112_5_1	4200_4_33	1859_4_1	836_23_1	3_2_379	46_5_1	422_5_1	2443_6_46	3318_4_1	102_2_1	3313_5_128	906_4_1	2679_5_355	2166_4_635	2616_1_600	5039_2_137	454_5_418	333_2_8	2294_1_395	64_4_68	67_4_1	747_5_1
214_4_41	663_1_226	219_2_157	1831_4_1	2482_4_15	342_4_1	281_4_1	816_5_196	997_5_2	996_4_1	1117_4_24	674_6_1	3887_5_19	1494_6_19	456_1_1	264_4_1	129_4_35	268_2_309	1828_4_187	928_5_1	377_1_239	593_4_1	709_4_1	1324_4_76	1080_013_2517	706_2_275	190_4_1	397_4_273	112_5_1	4200_4_36	1859_4_1	836_23_1	3_2_347	46_5_1	422_5_1	2443_6_52	3318_4_1	102_2_1	3313_5_132	906_4_1	2679_5_357	2166_4_640	2616_1_619	5039_2_118	454_5_435	333_2_4	2294_1_358	64_4_81	67_4_1	747_5_1
2616_1_573	214_4_42	2434_4_232	709_4_1	1324_4_85	5039_2_112	706_2_286	67_4_1	454_5_439	2630_6_51	333_2_4	219_2_143	124_5_1	102_2_1	397_4_270	5193_4_475	112_5_1	234_4_1	1859_4_1	4200_4_37	156_6_1	93_4_304	928_5_1	1831_4_1	836_23_1	593_4_1	324_5_1	2003_4_1	2226_5_397	190_4_1	1080_013_2607	2482_4_16	180_4_34	4820_4_414	3_2_366	500_4_1	186_5_1	1513_4_58	1117_4_28	325_4_171	9_2_170	1674_4_1	281_4_1	2817_4_46	1297_135_594	816_5_188	568_4_40	2443_6_41	144_4_87	996_4_1
2616_1_576	214_4_36	2434_4_219	709_4_1	1324_4_111	5039_2_138	706_2_290	67_4_1	454_5_442	2630_6_49	333_2_1	219_2_149	124_5_1	102_2_1	397_4_258	5193_4_466	112_5_1	234_4_1	1859_4_1	4200_4_29	156_6_1	93_4_302	928_5_1	1831_4_1	836_23_1	593_4_1	324_5_1	2003_4_1	2226_5_408	190_4_1	1080_013_2692	2482_4_13	180_4_22	4820_4_440	3_2_357	500_4_1	186_5_1	1513_4_81	1117_4_30	325_4_195	9_2_173	1674_4_1	281_4_1	2817_4_47	1297_135_471	816_5_193	568_4_49	2443_6_51	144_4_90	996_4_1
2616_1_575	214_4_37	2434_4_229	709_4_1	1324_4_102	5039_2_112	706_2_306	67_4_1	454_5_432	2630_6_35	124_5_1	219_2_148	190_4_1	102_2_1	397_4_246	5193_4_486	112_5_1	234_4_1	1859_4_1	4200_4_31	156_6_1	93_4_317	928_5_1	1831_4_1	836_23_1	593_4_1	324_5_1	2003_4_1	2226_5_427	747_5_1	1080_013_2766	2482_4_22	180_4_32	4820_4_417	3_2_344	500_4_1	186_5_1	1513_4_61	1117_4_36	325_4_190	9_2_156	1674_4_1	281_4_1	2817_4_50	1297_135_304	816_5_190	568_4_43	2443_6_47	144_4_121	996_4_1
2616_1_544	214_4_39	2434_4_228	709_4_1	1324_4_108	5039_2_102	706_2_294	816_5_190	454_5_429	2630_6_36	124_5_1	219_2_162	190_4_1	102_2_1	397_4_254	5193_4_514	112_5_1	234_4_1	1859_4_1	4200_4_27	156_6_1	93_4_309	67_4_1	928_5_1	1831_4_1	836_23_1	593_4_1	324_5_1	2003_4_1	2226_5_455	747_5_1	1080_013_2856	2482_4_19	180_4_28	4820_4_412	3_2_341	500_4_1	186_5_1	1513_4_75	1117_4_34	325_4_199	9_2_159	281_4_1	2817_4_46	1297_135_191	1449_5_325	568_4_41	2443_6_53	144_4_110	996_4_1
2616_1_576	214_4_31	2434_4_231	709_4_1	1324_4_127	5039_2_116	706_2_308	816_5_202	454_5_384	2630_6_43	124_5_1	219_2_155	190_4_1	102_2_1	397_4_253	5193_4_508	112_5_1	234_4_1	1859_4_1	4200_4_28	156_6_1	93_4_287	67_4_1	928_5_1	1831_4_1	836_23_1	593_4_1	324_5_1	2003_4_1	2226_5_512	747_5_1	1080_013_2920	2482_4_19	180_4_17	4820_4_438	3_2_343	500_4_1	186_5_1	1513_4_82	1117_4_35	325_4_203	9_2_164	281_4_1	2817_4_34	1297_135_159	1449_5_328	568_4_44	2443_6_72	144_4_106	996_4_1
2616_1_588	214_4_41	2434_4_237	709_4_1	1324_4_111	5039_2_119	706_2_310	816_5_207	454_5_357	2630_6_23	456_1_1	219_2_140	190_4_1	102_2_1	397_4_248	5193_4_514	112_5_1	234_4_1	1859_4_1	4200_4_28	156_6_1	93_4_266	67_4_1	928_5_1	1831_4_1	836_23_1	593_4_1	324_5_1	2003_4_1	2226_5_529	747_5_1	1080_013_3065	2482_4_20	180_4_9	4820_4_409	3_2_320	500_4_1	186_5_1	1513_4_68	1117_4_41	325_4_210	9_2_159	281_4_1	2817_4_36	1297_135_164	1449_5_322	568_4_55	2443_6_54	144_4_136	996_4_1
2616_1_578	214_4_33	2434_4_237	709_4_1	1324_4_133	5039_2_106	706_2_306	816_5_230	454_5_364	2630_6_27	456_1_1	219_2_133	190_4_1	102_2_1	397_4_267	5193_4_532	112_5_1	234_4_1	1859_4_1	4200_4_17	156_6_1	93_4_268	67_4_1	928_5_1	1831_4_1	836_23_1	593_4_1	324_5_1	2003_4_1	2226_5_535	747_5_1	1080_013_3127	2482_4_12	180_4_6	4820_4_427	3_2_316	500_4_1	186_5_1	1513_4_84	1117_4_37	325_4_170	9_2_150	281_4_1	2817_4_51	1297_135_178	1449_5_347	568_4_59	2443_6_60	144_4_122	996_4_1
2616_1_564	214_4_34	2434_4_239	709_4_1	1324_4_141	5039_2_114	706_2_290	67_4_1	454_5_351	2630_6_26	456_1_1	219_2_151	190_4_1	102_2_1	397_4_261	5193_4_520	112_5_1	234_4_1	1859_4_1	4200_4_14	156_6_1	93_4_250	928_5_1	1831_4_1	836_23_1	593_4_1	324_5_1	2003_4_1	2226_5_550	747_5_1	1080_013_3187	2482_4_7	180_4_9	4820_4_421	3_2_315	500_4_1	186_5_1	1513_4_80	1117_4_29	325_4_191	9_2_140	1674_4_1	281_4_1	2817_4_47	1297_135_198	816_5_248	568_4_62	2443_6_67	144_4_135	996_4_1
2616_1_580	214_4_35	2434_4_247	709_4_1	1324_4_135	5039_2_91	706_2_308	67_4_1	454_5_373	2630_6_16	456_1_1	219_2_127	190_4_1	102_2_1	397_4_243	5193_4_551	112_5_1	234_4_1	1859_4_1	4200_4_11	156_6_1	93_4_263	928_5_1	1831_4_1	836_23_1	593_4_1	324_5_1	2003_4_1	2226_5_542	747_5_1	1080_013_3371	2482_4_7	180_4_11	4820_4_370	3_2_281	500_4_1	186_5_1	1513_4_80	1117_4_36	325_4_167	9_2_101	1674_4_1	281_4_1	2817_4_46	1297_135_214	816_5_248	568_4_55	2443_6_53	144_4_154	996_4_1
2616_1_539	214_4_27	2434_4_254	709_4_1	1324_4_165	5039_2_105	706_2_325	67_4_1	454_5_388	2630_6_21	456_1_1	219_2_127	190_4_1	102_2_1	397_4_242	5193_4_541	112_5_1	234_4_1	1859_4_1	4200_4_7	156_6_1	93_4_256	928_5_1	1831_4_1	836_23_1	593_4_1	324_5_1	2003_4_1	2226_5_579	747_5_1	1080_013_3429	2482_4_7	180_4_3	4820_4_378	3_2_289	500_4_1	186_5_1	1513_4_100	1117_4_25	325_4_163	9_2_113	1674_4_1	281_4_1	2817_4_40	1297_135_223	816_5_270	568_4_52	2443_6_63	144_4_150	996_4_1
2616_1_544	214_4_23	2434_4_257	709_4_1	1324_4_161	5039_2_122	706_2_298	67_4_1	454_5_331	2630_6_14	456_1_1	219_2_134	190_4_1	102_2_1	397_4_209	5193_4_546	112_5_1	234_4_1	1859_4_1	4200_4_9	156_6_1	93_4_241	928_5_1	1831_4_1	836_23_1	593_4_1	324_5_1	2003_4_1	2226_5_567	747_5_1	1080_013_3626	2482_4_6	180_4_3	4820_4_360	3_2_252	500_4_1	186_5_1	1513_4_91	1117_4_33	325_4_161	9_2_104	1674_4_1	281_4_1	2817_4_25	1297_135_242	816_5_292	568_4_51	2443_6_62	144_4_151	996_4_1
2616_1_521	214_4_35	2434_4_261	709_4_1	1324_4_142	5039_2_113	706_2_309	67_4_1	454_5_318	2630_6_16	456_1_1	219_2_111	190_4_1	102_2_1	397_4_212	5193_4_545	112_5_1	234_4_1	1859_4_1	4200_4_10	156_6_1	93_4_223	928_5_1	1831_4_1	836_23_1	593_4_1	324_5_1	2003_4_1	2226_5_535	747_5_1	1080_013_3683	2482_4_6	733_2_71	4820_4_313	3_2_269	500_4_1	186_5_1	1513_4_90	1117_4_40	325_4_157	9_2_116	1674_4_1	281_4_1	2817_4_22	1297_135_273	816_5_288	568_4_33	2443_6_51	144_4_172	996_4_1
2616_1_498	214_4_28	2434_4_262	709_4_1	1324_4_151	5039_2_115	706_2_306	67_4_1	454_5_302	2630_6_22	456_1_1	219_2_112	190_4_1	102_2_1	397_4_219	5193_4_541	112_5_1	234_4_1	1859_4_1	4200_4_6	156_6_1	93_4_198	928_5_1	1831_4_1	836_23_1	593_4_1	324_5_1	2003_4_1	2226_5_529	747_5_1	1080_013_3780	2482_4_8	733_2_57	4820_4_304	3_2_298	500_4_1	186_5_1	1513_4_111	1117_4_34	325_4_153	9_2_107	1674_4_1	281_4_1	2817_4_22	1297_135_326	816_5_302	568_4_30	2443_6_42	144_4_162	996_4_1
2616_1_495	214_4_38	2434_4_288	709_4_1	1324_4_136	5039_2_139	706_2_284	67_4_1	454_5_284	2630_6_14	456_1_1	219_2_125	190_4_1	102_2_1	397_4_212	5193_4_523	112_5_1	234_4_1	1859_4_1	4200_4_7	156_6_1	93_4_199	928_5_1	1831_4_1	836_23_1	593_4_1	324_5_1	2003_4_1	2226_5_539	747_5_1	1080_013_3907	2482_4_7	733_2_41	4820_4_295	3_2_269	500_4_1	186_5_1	1513_4_105	1117_4_36	325_4_156	9_2_95	1674_4_1	281_4_1	2817_4_17	1297_135_366	816_5_311	568_4_36	2443_6_35	144_4_152	996_4_1
2616_1_473	214_4_39	2434_4_311	709_4_1	1324_4_159	5039_2_116	706_2_283	67_4_1	454_5_302	2630_6_17	456_1_1	219_2_85	190_4_1	102_2_1	397_4_215	5193_4_518	112_5_1	234_4_1	1859_4_1	4200_4_9	156_6_1	93_4_187	928_5_1	1831_4_1	836_23_1	593_4_1	324_5_1	2003_4_1	2226_5_494	747_5_1	1080_013_4029	2482_4_7	733_2_40	4820_4_289	3_2_268	500_4_1	186_5_1	1513_4_95	1117_4_39	325_4_142	9_2_108	1674_4_1	281_4_1	2817_4_19	1297_135_402	816_5_278	568_4_33	2443_6_38	144_4_130	996_4_1
2616_1_470	214_4_29	2434_4_293	709_4_1	1324_4_154	5039_2_103	706_2_278	67_4_1	454_5_268	2630_6_25	456_1_1	219_2_86	190_4_1	102_2_1	397_4_209	5193_4_505	112_5_1	234_4_1	1859_4_1	4200_4_6	156_6_1	93_4_190	928_5_1	1831_4_1	836_23_1	593_4_1	324_5_1	2003_4_1	2226_5_544	747_5_1	1080_013_4091	2482_4_13	733_2_39	4820_4_279	3_2_253	500_4_1	186_5_1	1513_4_110	1117_4_28	325_4_133	9_2_106	1674_4_1	281_4_1	2817_4_16	1297_135_454	816_5_277	568_4_43	2443_6_41	144_4_118	996_4_1
2616_1_487	214_4_36	2434_4_305	709_4_1	1324_4_124	5039_2_86	706_2_269	67_4_1	454_5_248	2630_6_12	456_1_1	219_2_103	190_4_1	102_2_1	397_4_219	5193_4_475	112_5_1	234_4_1	1859_4_1	4200_4_15	156_6_1	93_4_196	928_5_1	1831_4_1	836_23_1	593_4_1	324_5_1	2003_4_1	2226_5_575	747_5_1	1080_013_4149	2482_4_12	733_2_36	4820_4_278	3_2_233	500_4_1	186_5_1	1513_4_83	1117_4_26	325_4_134	9_2_91	1674_4_1	281_4_1	2817_4_23	1297_135_513	816_5_275	568_4_44	2443_6_24	144_4_143	996_4_1
2616_1_463	214_4_31	2434_4_318	709_4_1	1324_4_141	5039_2_81	706_2_257	67_4_1	454_5_260	2630_6_23	456_1_1	219_2_76	190_4_1	102_2_1	397_4_222	5193_4_465	112_5_1	234_4_1	1859_4_1	4200_4_16	156_6_1	93_4_159	928_5_1	1831_4_1	836_23_1	593_4_1	324_5_1	2003_4_1	2226_5_568	747_5_1	1080_013_4204	2482_4_21	733_2_32	4820_4_255	3_2_235	500_4_1	186_5_1	1513_4_84	1117_4_17	325_4_118	9_2_99	1674_4_1	281_4_1	2817_4_27	1297_135_566	816_5_259	568_4_44	2443_6_37	144_4_136	996_4_1
2616_1_446	214_4_29	2434_4_296	709_4_1	1324_4_145	5039_2_60	706_2_252	67_4_1	454_5_219	2630_6_18	456_1_1	219_2_76	190_4_1	102_2_1	397_4_190	5193_4_462	112_5_1	234_4_1	1859_4_1	4200_4_17	156_6_1	93_4_157	928_5_1	1831_4_1	836_23_1	593_4_1	324_5_1	2003_4_1	2226_5_597	747_5_1	1080_013_4318	2482_4_26	733_2_29	4820_4_264	3_2_237	500_4_1	186_5_1	1513_4_91	1117_4_19	325_4_106	9_2_98	1674_4_1	281_4_1	2817_4_16	1297_135_597	816_5_273	568_4_30	2443_6_28	144_4_150	996_4_1
2616_1_414	214_4_34	2434_4_327	709_4_1	1324_4_128	5039_2_70	706_2_229	67_4_1	454_5_226	2630_6_7	456_1_1	219_2_88	190_4_1	102_2_1	397_4_211	5193_4_460	112_5_1	234_4_1	1859_4_1	4200_4_23	156_6_1	93_4_139	928_5_1	1831_4_1	836_23_1	593_4_1	324_5_1	2003_4_1	2226_5_611	747_5_1	1080_013_4397	2482_4_23	733_2_23	4820_4_252	3_2_188	500_4_1	186_5_1	1513_4_65	1117_4_17	325_4_91	9_2_86	1674_4_1	281_4_1	2817_4_10	1297_135_619	816_5_263	568_4_35	2443_6_26	144_4_155	996_4_1
2616_1_406	214_4_17	2434_4_331	709_4_1	1324_4_144	5039_2_81	706_2_240	67_4_1	454_5_242	2630_6_7	456_1_1	219_2_72	190_4_1	102_2_1	397_4_250	5193_4_433	112_5_1	234_4_1	1859_4_1	4200_4_13	156_6_1	93_4_119	928_5_1	1831_4_1	836_23_1	593_4_1	324_5_1	2003_4_1	2226_5_590	747_5_1	1080_013_4420	2482_4_26	733_2_31	4820_4_221	3_2_219	500_4_1	186_5_1	1513_4_61	1117_4_14	325_4_92	9_2_98	1674_4_1	281_4_1	2817_4_8	1297_135_675	816_5_241	568_4_26	2443_6_31	144_4_157	996_4_1
2616_1_402	214_4_16	2434_4_317	709_4_1	1324_4_147	5039_2_68	706_2_192	67_4_1	454_5_214	2630_6_2	456_1_1	219_2_93	190_4_1	102_2_1	397_4_222	5193_4_438	112_5_1	234_4_1	1859_4_1	4200_4_22	156_6_1	93_4_125	928_5_1	1831_4_1	836_23_1	593_4_1	324_5_1	2003_4_1	2226_5_661	747_5_1	1080_013_4483	2482_4_34	733_2_22	4820_4_228	3_2_237	500_4_1	186_5_1	1513_4_76	1117_4_10	325_4_84	9_2_92	1674_4_1	281_4_1	2817_4_7	1297_135_733	816_5_232	568_4_17	2443_6_18	144_4_132	996_4_1
2616_1_390	214_4_19	2434_4_322	709_4_1	1324_4_137	5039_2_71	706_2_188	67_4_1	454_5_220	2630_6_3	456_1_1	219_2_99	190_4_1	102_2_1	397_4_246	5193_4_392	112_5_1	234_4_1	1859_4_1	4200_4_12	156_6_1	93_4_112	928_5_1	1831_4_1	836_23_1	593_4_1	324_5_1	2003_4_1	2226_5_661	747_5_1	1080_013_4605	2482_4_27	733_2_26	4820_4_244	3_2_210	500_4_1	186_5_1	1513_4_60	1117_4_14	325_4_87	9_2_91	1674_4_1	281_4_1	2817_4_11	1297_135_716	816_5_216	568_4_23	2443_6_14	144_4_118	996_4_1
2616_1_376	214_4_15	2434_4_314	709_4_1	1324_4_155	5039_2_68	706_2_188	67_4_1	454_5_219	2630_6_2	456_1_1	219_2_71	190_4_1	102_2_1	397_4_254	5193_4_422	112_5_1	234_4_1	1859_4_1	4200_4_9	156_6_1	93_4_114	928_5_1	1831_4_1	836_23_1	593_4_1	324_5_1	2003_4_1	2226_5_653	747_5_1	1080_013_4629	2482_4_25	733_2_39	4820_4_214	3_2_209	500_4_1	186_5_1	1513_4_61	1117_4_14	325_4_77	9_2_104	1674_4_1	281_4_1	2817_4_6	1297_135_761	816_5_211	568_4_21	2443_6_22	144_4_114	996_4_1
2616_1_331	214_4_15	2434_4_308	709_4_1	1324_4_158	5039_2_80	706_2_164	67_4_1	454_5_184	2630_6_2	456_1_1	219_2_77	190_4_1	102_2_1	397_4_263	5193_4_425	112_5_1	234_4_1	1859_4_1	4200_4_15	156_6_1	93_4_119	928_5_1	1831_4_1	836_23_1	593_4_1	324_5_1	2003_4_1	2226_5_679	747_5_1	1080_013_4638	2482_4_20	733_2_41	4820_4_249	3_2_220	500_4_1	186_5_1	1513_4_60	1117_4_14	325_4_64	9_2_109	1674_4_1	281_4_1	2817_4_5	1297_135_798	816_5_204	568_4_32	2443_6_20	144_4_115	996_4_1
2616_1_326	214_4_11	2434_4_311	709_4_1	1324_4_147	5039_2_75	706_2_153	67_4_1	454_5_192	2630_6_4	456_1_1	219_2_89	190_4_1	102_2_1	397_4_284	5193_4_424	112_5_1	234_4_1	1859_4_1	4200_4_9	156_6_1	93_4_107	928_5_1	1831_4_1	836_23_1	593_4_1	324_5_1	2003_4_1	2226_5_699	747_5_1	1080_013_4622	2482_4_13	733_2_41	4820_4_258	3_2_212	500_4_1	186_5_1	1513_4_48	1117_4_10	325_4_57	9_2_119	1674_4_1	281_4_1	2817_4_8	1297_135_777	816_5_196	568_4_34	2443_6_39	144_4_113	996_4_1
2616_1_306	214_4_15	2434_4_289	709_4_1	1324_4_143	5039_2_74	706_2_152	67_4_1	454_5_221	2630_6_6	456_1_1	219_2_83	190_4_1	102_2_1	397_4_250	5193_4_422	112_5_1	234_4_1	1859_4_1	4200_4_11	156_6_1	93_4_103	928_5_1	1831_4_1	836_23_1	593_4_1	324_5_1	2003_4_1	2226_5_662	747_5_1	1080_013_4611	2482_4_12	733_2_37	4820_4_246	3_2_245	500_4_1	186_5_1	1513_4_49	1117_4_7	325_4_47	9_2_146	1674_4_1	281_4_1	2817_4_7	1297_135_791	816_5_197	568_4_31	2443_6_31	144_4_131	996_4_1
2616_1_306	214_4_12	2434_4_307	709_4_1	1324_4_136	5039_2_88	706_2_116	67_4_1	454_5_155	2630_6_5	456_1_1	219_2_77	190_4_1	102_2_1	397_4_214	5193_4_416	112_5_1	234_4_1	1859_4_1	4200_4_15	156_6_1	93_4_124	928_5_1	1831_4_1	836_23_1	593_4_1	324_5_1	2003_4_1	2226_5_676	747_5_1	1080_013_4673	2482_4_9	733_2_33	4820_4_279	3_2_212	500_4_1	186_5_1	1513_4_44	1117_4_5	325_4_31	9_2_159	1674_4_1	281_4_1	2817_4_6	1297_135_810	816_5_206	568_4_44	2443_6_20	144_4_140	996_4_1
2616_1_336	214_4_10	2434_4_303	709_4_1	1324_4_132	5039_2_78	706_2_113	67_4_1	454_5_137	2630_6_9	456_1_1	219_2_88	190_4_1	102_2_1	397_4_245	5193_4_393	112_5_1	234_4_1	1859_4_1	4200_4_9	156_6_1	93_4_121	928_5_1	1831_4_1	836_23_1	593_4_1	324_5_1	2003_4_1	2226_5_659	747_5_1	1080_013_4615	2482_4_12	733_2_41	4820_4_265	3_2_222	500_4_1	186_5_1	1513_4_47	1117_4_4	325_4_37	9_2_165	1674_4_1	281_4_1	2817_4_13	1297_135_841	816_5_185	568_4_32	2443_6_25	144_4_130	996_4_1
2616_1_358	214_4_9	2434_4_276	709_4_1	1324_4_121	5039_2_77	706_2_119	67_4_1	454_5_125	2630_6_7	456_1_1	219_2_76	190_4_1	102_2_1	397_4_220	5193_4_375	112_5_1	234_4_1	1859_4_1	4200_4_6	156_6_1	93_4_116	928_5_1	1831_4_1	836_23_1	593_4_1	324_5_1	2003_4_1	2226_5_657	747_5_1	1080_013_4572	2482_4_13	733_2_44	4820_4_255	3_2_233	500_4_1	186_5_1	1513_4_50	1117_4_2	325_4_41	9_2_214	1674_4_1	281_4_1	2817_4_13	1297_135_872	816_5_193	568_4_27	2443_6_18	144_4_132	996_4_1
2616_1_373	214_4_5	2434_4_255	709_4_1	1324_4_117	5039_2_81	706_2_100	67_4_1	454_5_119	2630_6_5	456_1_1	219_2_85	102_2_1	397_4_215	5193_4_383	112_5_1	234_4_1	1859_4_1	4200_4_7	156_6_1	93_4_113	928_5_1	1831_4_1	836_23_1	593_4_1	324_5_1	2003_4_1	2226_5_669	747_5_1	1080_013_4536	2482_4_7	733_2_41	4820_4_287	3_2_178	500_4_1	186_5_1	1513_4_50	1117_4_3	325_4_32	9_2_240	1674_4_1	281_4_1	2817_4_11	1297_135_900	816_5_210	568_4_29	2443_6_23	144_4_132	996_4_1	205_4_1
2616_1_385	214_4_4	2434_4_270	709_4_1	1324_4_125	5039_2_63	706_2_119	67_4_1	454_5_119	2630_6_13	456_1_1	219_2_105	102_2_1	397_4_215	5193_4_394	112_5_1	234_4_1	1859_4_1	4200_4_4	156_6_1	93_4_98	928_5_1	1831_4_1	836_23_1	593_4_1	324_5_1	2003_4_1	2226_5_657	747_5_1	1080_013_4342	2482_4_7	733_2_49	4820_4_260	3_2_183	500_4_1	186_5_1	1513_4_38	1117_4_2	325_4_39	9_2_253	1674_4_1	281_4_1	2817_4_13	1297_135_901	816_5_243	568_4_30	2443_6_28	144_4_134	996_4_1	205_4_1
2616_1_384	214_4_5	2434_4_272	709_4_1	1324_4_107	5039_2_68	706_2_113	67_4_1	454_5_97	2630_6_3	456_1_1	219_2_100	102_2_1	397_4_200	5193_4_421	112_5_1	234_4_1	1859_4_1	4200_4_10	156_6_1	93_4_94	928_5_1	1831_4_1	836_23_1	593_4_1	324_5_1	2003_4_1	2226_5_592	747_5_1	1080_013_4106	2482_4_4	733_2_52	4820_4_267	3_2_192	500_4_1	186_5_1	1513_4_39	1117_4_1	325_4_30	9_2_319	1674_4_1	281_4_1	2817_4_11	1297_135_922	816_5_239	568_4_31	2443_6_27	144_4_138	996_4_1	205_4_1
2616_1_389	214_4_1	2434_4_287	709_4_1	1324_4_119	5039_2_68	706_2_104	67_4_1	454_5_98	2630_6_8	456_1_1	219_2_145	102_2_1	397_4_170	5193_4_389	112_5_1	234_4_1	1859_4_1	4200_4_9	156_6_1	93_4_71	928_5_1	1831_4_1	836_23_1	593_4_1	324_5_1	2003_4_1	2226_5_637	747_5_1	1080_013_3861	2482_4_4	733_2_38	4820_4_295	3_2_178	500_4_1	186_5_1	1513_4_39	1117_4_1	325_4_27	9_2_336	1674_4_1	281_4_1	2817_4_8	1297_135_897	816_5_246	568_4_36	2443_6_29	144_4_137	996_4_1	205_4_1
2616_1_405	214_4_1	2434_4_263	709_4_1	1324_4_110	5039_2_63	706_2_122	67_4_1	454_5_91	2630_6_7	456_1_1	219_2_178	102_2_1	397_4_185	5193_4_349	112_5_1	234_4_1	1859_4_1	4200_4_4	156_6_1	93_4_78	928_5_1	1831_4_1	836_23_1	593_4_1	324_5_1	2003_4_1	2226_5_612	747_5_1	1080_013_3554	2482_4_4	733_2_42	4820_4_268	3_2_220	500_4_1	186_5_1	1513_4_50	1117_4_1	325_4_18	9_2_305	1674_4_1	281_4_1	2817_4_6	1297_135_942	816_5_251	568_4_33	2443_6_21	144_4_153	996_4_1	205_4_1
2616_1_414	593_4_1	2434_4_235	709_4_1	1324_4_97	5039_2_66	706_2_119	67_4_1	454_5_89	2630_6_5	456_1_1	219_2_175	102_2_1	397_4_162	5193_4_376	112_5_1	234_4_1	1859_4_1	4200_4_3	93_4_76	928_5_1	1831_4_1	836_23_1	156_6_1	2003_4_1	2226_5_551	747_5_1	1080_013_3259	2482_4_2	733_2_46	4820_4_308	3_2_218	500_4_1	186_5_1	1513_4_68	342_4_1	325_4_18	9_2_352	1674_4_1	281_4_1	2817_4_6	1297_135_1004	816_5_255	568_4_29	2443_6_15	144_4_162	996_4_1	205_4_1	324_5_1	64_4_38
2616_1_405	593_4_1	2434_4_240	709_4_1	1324_4_96	5039_2_57	706_2_118	67_4_1	454_5_87	2817_4_4	456_1_1	219_2_241	102_2_1	397_4_147	5193_4_393	112_5_1	234_4_1	1859_4_1	4200_4_1	93_4_86	928_5_1	1831_4_1	836_23_1	156_6_1	2003_4_1	2226_5_572	747_5_1	1080_013_2870	2482_4_1	733_2_44	4820_4_331	3_2_240	500_4_1	186_5_1	1513_4_87	342_4_1	325_4_18	9_2_350	1674_4_1	281_4_1	1297_135_1057	816_5_249	568_4_22	2443_6_14	144_4_162	996_4_1	205_4_1	324_5_1	64_4_23	1449_5_191
2616_1_424	593_4_1	2434_4_244	709_4_1	1324_4_105	5039_2_44	706_2_137	67_4_1	454_5_84	2817_4_3	456_1_1	219_2_302	102_2_1	397_4_141	5193_4_376	112_5_1	234_4_1	1859_4_1	4200_4_3	93_4_96	928_5_1	1831_4_1	836_23_1	156_6_1	2003_4_1	2226_5_494	747_5_1	1080_013_2433	2482_4_1	733_2_44	4820_4_310	3_2_291	500_4_1	186_5_1	1513_4_109	342_4_1	325_4_21	9_2_338	1674_4_1	281_4_1	1297_135_1145	816_5_229	568_4_31	2443_6_8	144_4_165	996_4_1	205_4_1	324_5_1	64_4_24	1449_5_200
2616_1_406	593_4_1	2434_4_234	709_4_1	1324_4_105	5039_2_42	706_2_117	67_4_1	454_5_87	190_4_1	456_1_1	219_2_343	102_2_1	397_4_131	5193_4_412	112_5_1	234_4_1	1859_4_1	4200_4_5	93_4_125	928_5_1	1831_4_1	836_23_1	156_6_1	2226_5_449	747_5_1	1080_013_2129	733_2_43	4820_4_349	3_2_310	500_4_1	186_5_1	1513_4_105	342_4_1	325_4_13	9_2_403	1674_4_1	281_4_1	1297_135_1222	816_5_227	568_4_34	2443_6_11	144_4_201	996_4_1	205_4_1	324_5_1	64_4_29	1449_5_187	674_6_1	663_1_419
2616_1_395	593_4_1	2434_4_244	709_4_1	1324_4_108	5039_2_37	706_2_134	67_4_1	454_5_91	190_4_1	456_1_1	219_2_421	102_2_1	397_4_154	5193_4_366	112_5_1	234_4_1	1859_4_1	4200_4_3	93_4_145	928_5_1	1831_4_1	836_23_1	156_6_1	2226_5_443	747_5_1	1080_013_1831	733_2_53	4820_4_359	3_2_359	500_4_1	186_5_1	1513_4_105	342_4_1	325_4_18	9_2_368	1674_4_1	281_4_1	1297_135_1259	816_5_211	568_4_26	2443_6_9	144_4_190	996_4_1	205_4_1	324_5_1	64_4_22	1449_5_196	674_6_1	663_1_370
2616_1_367	593_4_1	2434_4_225	709_4_1	1324_4_104	5039_2_32	706_2_148	67_4_1	454_5_95	190_4_1	456_1_1	219_2_477	102_2_1	397_4_162	5193_4_392	112_5_1	234_4_1	1859_4_1	4200_4_2	93_4_163	928_5_1	1831_4_1	836_23_1	156_6_1	2226_5_364	747_5_1	1080_013_1586	733_2_65	4820_4_364	3_2_440	500_4_1	186_5_1	1513_4_102	342_4_1	325_4_17	9_2_379	1674_4_1	281_4_1	1297_135_1323	816_5_184	568_4_36	2443_6_11	144_4_187	996_4_1	205_4_1	324_5_1	64_4_25	1449_5_195	674_6_1	663_1_394
2616_1_341	593_4_1	2434_4_239	709_4_1	1324_4_87	5039_2_30	706_2_136	67_4_1	454_5_106	190_4_1	456_1_1	219_2_525	102_2_1	397_4_179	5193_4_385	112_5_1	234_4_1	1859_4_1	4200_4_4	93_4_196	928_5_1	1831_4_1	836_23_1	156_6_1	2226_5_389	747_5_1	1080_013_1313	733_2_72	4820_4_423	3_2_502	500_4_1	186_5_1	1513_4_108	342_4_1	325_4_16	9_2_415	1674_4_1	281_4_1	1297_135_1275	816_5_197	568_4_23	2443_6_13	144_4_206	996_4_1	205_4_1	324_5_1	64_4_21	1449_5_180	674_6_1	663_1_338
2616_1_335	593_4_1	2434_4_249	709_4_1	1324_4_76	5039_2_36	706_2_157	67_4_1	454_5_115	190_4_1	456_1_1	219_2_639	102_2_1	397_4_160	5193_4_384	112_5_1	234_4_1	1859_4_1	4200_4_2	93_4_226	928_5_1	1831_4_1	836_23_1	156_6_1	2226_5_388	747_5_1	1080_013_1188	733_2_79	4820_4_416	3_2_546	500_4_1	186_5_1	1513_4_109	342_4_1	325_4_18	9_2_359	1674_4_1	281_4_1	1297_135_1149	816_5_188	568_4_29	2443_6_10	144_4_201	996_4_1	205_4_1	324_5_1	64_4_25	1449_5_192	674_6_1	663_1_314
2616_1_347	593_4_1	2434_4_279	709_4_1	1324_4_80	5039_2_33	706_2_162	67_4_1	454_5_126	190_4_1	456_1_1	219_2_632	102_2_1	397_4_143	5193_4_397	112_5_1	234_4_1	1859_4_1	4200_4_5	93_4_224	928_5_1	1831_4_1	836_23_1	156_6_1	2226_5_341	747_5_1	1080_013_1091	733_2_83	4820_4_447	3_2_609	500_4_1	186_5_1	1513_4_111	342_4_1	325_4_16	9_2_379	1674_4_1	281_4_1	1297_135_1014	816_5_186	568_4_27	2443_6_16	144_4_203	996_4_1	205_4_1	324_5_1	64_4_30	1449_5_175	674_6_1	663_1_313
2616_1_329	593_4_1	2434_4_285	709_4_1	1324_4_64	5039_2_44	706_2_179	67_4_1	454_5_139	190_4_1	456_1_1	219_2_686	102_2_1	397_4_150	5193_4_386	112_5_1	234_4_1	1859_4_1	4200_4_4	3313_5_86	928_5_1	1831_4_1	836_23_1	156_6_1	2226_5_392	747_5_1	1080_013_1011	733_2_84	4820_4_459	3_2_637	500_4_1	186_5_1	1513_4_103	342_4_1	325_4_17	9_2_367	1674_4_1	281_4_1	1297_135_856	816_5_185	568_4_32	2443_6_18	144_4_184	996_4_1	205_4_1	324_5_1	64_4_27	1449_5_194	674_6_1	663_1_300
2616_1_302	593_4_1	2434_4_291	709_4_1	1324_4_49	5039_2_48	706_2_201	67_4_1	454_5_180	190_4_1	456_1_1	219_2_742	102_2_1	397_4_133	5193_4_424	112_5_1	234_4_1	1859_4_1	4200_4_9	3313_5_107	928_5_1	1831_4_1	836_23_1	156_6_1	2226_5_392	747_5_1	1080_013_1042	733_2_101	4820_4_424	3_2_645	500_4_1	186_5_1	1513_4_94	342_4_1	325_4_16	9_2_325	1674_4_1	281_4_1	1297_135_726	816_5_172	568_4_43	2443_6_24	144_4_180	996_4_1	205_4_1	324_5_1	64_4_25	1449_5_188	674_6_1	663_1_288
2616_1_277	593_4_1	2434_4_295	709_4_1	1324_4_30	5039_2_53	706_2_200	67_4_1	454_5_195	190_4_1	456_1_1	219_2_694	102_2_1	397_4_130	5193_4_444	112_5_1	234_4_1	1859_4_1	4200_4_7	3313_5_121	928_5_1	1831_4_1	836_23_1	156_6_1	2226_5_423	747_5_1	1080_013_1069	733_2_98	4820_4_470	3_2_692	500_4_1	186_5_1	1513_4_95	342_4_1	325_4_18	9_2_366	1674_4_1	281_4_1	1297_135_607	816_5_193	568_4_35	2443_6_34	144_4_182	996_4_1	205_4_1	324_5_1	64_4_23	1449_5_190	674_6_1	663_1_279
2616_1_266	593_4_1	2434_4_271	709_4_1	1324_4_37	5039_2_65	706_2_215	67_4_1	454_5_201	190_4_1	456_1_1	219_2_770	102_2_1	397_4_133	5193_4_483	112_5_1	234_4_1	1859_4_1	4200_4_4	93_4_248	928_5_1	1831_4_1	836_23_1	156_6_1	2226_5_508	747_5_1	1080_013_1134	733_2_105	4820_4_448	3_2_710	500_4_1	186_5_1	1513_4_105	342_4_1	325_4_19	9_2_298	1674_4_1	281_4_1	1297_135_550	816_5_205	568_4_26	2443_6_29	144_4_155	996_4_1	205_4_1	324_5_1	64_4_21	1449_5_173	674_6_1	663_1_243
2616_1_251	593_4_1	2434_4_270	709_4_1	1324_4_42	5039_2_46	706_2_234	67_4_1	454_5_235	190_4_1	456_1_1	219_2_757	102_2_1	397_4_83	5193_4_530	112_5_1	234_4_1	1859_4_1	4200_4_4	93_4_245	928_5_1	1831_4_1	836_23_1	156_6_1	2226_5_543	747_5_1	1080_013_1199	733_2_99	4820_4_448	3_2_763	500_4_1	186_5_1	1513_4_103	342_4_1	325_4_8	9_2_305	1674_4_1	281_4_1	1297_135_512	816_5_206	568_4_20	2443_6_26	144_4_148	996_4_1	205_4_1	324_5_1	64_4_23	1449_5_159	674_6_1	663_1_251
2616_1_255	593_4_1	2434_4_229	709_4_1	1324_4_49	5039_2_51	706_2_226	67_4_1	454_5_237	190_4_1	456_1_1	219_2_732	102_2_1	397_4_77	5193_4_574	112_5_1	234_4_1	1859_4_1	4200_4_4	3313_5_176	928_5_1	1831_4_1	836_23_1	156_6_1	2226_5_583	747_5_1	1080_013_1285	733_2_88	4820_4_454	3_2_802	500_4_1	186_5_1	1513_4_96	342_4_1	325_4_12	9_2_332	1674_4_1	281_4_1	1297_135_453	816_5_209	568_4_18	2443_6_21	144_4_172	996_4_1	205_4_1	324_5_1	64_4_16	1449_5_173	674_6_1	663_1_231
2616_1_289	593_4_1	2434_4_199	709_4_1	1324_4_65	5039_2_47	706_2_251	67_4_1	454_5_272	190_4_1	456_1_1	219_2_768	102_2_1	397_4_98	5193_4_586	112_5_1	234_4_1	1859_4_1	4200_4_8	3313_5_189	928_5_1	1831_4_1	836_23_1	156_6_1	2226_5_615	747_5_1	1080_013_1355	733_2_95	4820_4_426	3_2_769	500_4_1	186_5_1	1513_4_92	342_4_1	325_4_14	9_2_279	1674_4_1	281_4_1	1297_135_332	816_5_204	568_4_19	2443_6_19	144_4_164	996_4_1	205_4_1	324_5_1	64_4_15	1449_5_149	674_6_1	663_1_233
2616_1_337	593_4_1	2434_4_205	709_4_1	1324_4_68	5039_2_36	706_2_241	67_4_1	454_5_274	190_4_1	456_1_1	219_2_729	102_2_1	397_4_95	5193_4_596	112_5_1	234_4_1	1859_4_1	4200_4_14	3313_5_195	928_5_1	1831_4_1	836_23_1	156_6_1	2226_5_589	747_5_1	1080_013_1397	733_2_97	4820_4_435	3_2_771	500_4_1	186_5_1	1513_4_105	342_4_1	325_4_11	9_2_294	1674_4_1	281_4_1	1297_135_285	816_5_216	568_4_16	2443_6_34	144_4_181	996_4_1	205_4_1	324_5_1	64_4_24	1449_5_170	674_6_1	663_1_239
2616_1_345	593_4_1	2434_4_185	709_4_1	1324_4_83	5039_2_30	706_2_217	67_4_1	454_5_282	190_4_1	456_1_1	219_2_750	102_2_1	397_4_103	5193_4_571	112_5_1	234_4_1	1859_4_1	4200_4_9	3313_5_201	928_5_1	1831_4_1	836_23_1	156_6_1	2226_5_618	747_5_1	1080_013_1417	733_2_86	4820_4_439	3_2_774	500_4_1	186_5_1	1513_4_122	342_4_1	325_4_13	9_2_275	1674_4_1	281_4_1	1297_135_308	816_5_205	568_4_23	2443_6_25	144_4_183	996_4_1	205_4_1	324_5_1	64_4_15	1449_5_180	674_6_1	663_1_242
2616_1_425	593_4_1	2434_4_197	709_4_1	1324_4_96	5039_2_43	706_2_201	67_4_1	454_5_292	190_4_1	456_1_1	219_2_762	102_2_1	397_4_116	5193_4_564	112_5_1	234_4_1	1859_4_1	4200_4_8	3313_5_213	928_5_1	1831_4_1	836_23_1	156_6_1	2226_5_603	747_5_1	1080_013_1354	733_2_93	4820_4_385	3_2_760	500_4_1	186_5_1	1513_4_124	342_4_1	325_4_16	9_2_235	1674_4_1	281_4_1	1297_135_321	816_5_185	568_4_18	2443_6_23	144_4_162	996_4_1	205_4_1	324_5_1	64_4_16	1449_5_190	674_6_1	663_1_275
2616_1_434	593_4_1	2434_4_191	709_4_1	1324_4_79	5039_2_38	706_2_214	67_4_1	454_5_263	190_4_1	456_1_1	219_2_712	102_2_1	397_4_140	5193_4_560	112_5_1	234_4_1	1859_4_1	4200_4_6	3313_5_198	928_5_1	1831_4_1	836_23_1	156_6_1	2226_5_610	747_5_1	1080_013_1347	733_2_85	4820_4_415	3_2_782	500_4_1	186_5_1	1513_4_135	342_4_1	325_4_17	9_2_267	1674_4_1	281_4_1	1297_135_320	816_5_210	568_4_13	2443_6_23	144_4_164	996_4_1	205_4_1	324_5_1	64_4_10	1449_5_187	674_6_1	663_1_266
2616_1_455	593_4_1	2434_4_177	709_4_1	1324_4_96	5039_2_48	706_2_195	67_4_1	454_5_252	190_4_1	456_1_1	219_2_780	102_2_1	397_4_165	5193_4_557	112_5_1	234_4_1	1859_4_1	4200_4_5	3313_5_208	928_5_1	1831_4_1	836_23_1	156_6_1	2226_5_642	747_5_1	1080_013_1277	733_2_97	4820_4_433	3_2_755	500_4_1	186_5_1	1513_4_133	342_4_1	325_4_23	9_2_232	1674_4_1	281_4_1	1297_135_310	816_5_194	568_4_12	2443_6_28	144_4_166	996_4_1	205_4_1	324_5_1	64_4_6	1449_5_171	674_6_1	663_1_320
2616_1_533	593_4_1	2434_4_207	709_4_1	1324_4_84	5039_2_58	706_2_200	67_4_1	454_5_282	190_4_1	456_1_1	219_2_744	102_2_1	397_4_182	5193_4_577	112_5_1	234_4_1	1859_4_1	4200_4_1	3313_5_210	928_5_1	1831_4_1	836_23_1	156_6_1	2226_5_610	747_5_1	1080_013_1287	733_2_99	4820_4_384	3_2_734	500_4_1	186_5_1	1513_4_136	342_4_1	325_4_21	9_2_215	1674_4_1	281_4_1	1297_135_287	816_5_219	568_4_16	2443_6_19	144_4_185	996_4_1	205_4_1	324_5_1	64_4_2	1449_5_187	674_6_1	663_1_313
2616_1_494	593_4_1	2434_4_185	709_4_1	1324_4_84	5039_2_45	706_2_170	67_4_1	454_5_261	190_4_1	456_1_1	219_2_702	102_2_1	397_4_218	5193_4_594	112_5_1	234_4_1	1859_4_1	3313_5_219	928_5_1	1831_4_1	836_23_1	156_6_1	2226_5_616	747_5_1	1080_013_1266	733_2_79	4820_4_426	3_2_723	500_4_1	186_5_1	1513_4_141	342_4_1	325_4_24	9_2_242	1674_4_1	281_4_1	1297_135_229	816_5_211	568_4_13	2443_6_10	144_4_195	996_4_1	205_4_1	324_5_1	64_4_1	1449_5_179	663_1_332	3689_4_45	4952_4_19
2616_1_568	593_4_1	2434_4_203	709_4_1	1324_4_83	5039_2_42	706_2_178	67_4_1	454_5_274	190_4_1	456_1_1	219_2_724	102_2_1	397_4_220	5193_4_589	112_5_1	234_4_1	1859_4_1	3313_5_210	928_5_1	1831_4_1	836_23_1	156_6_1	2226_5_637	747_5_1	1080_013_1252	733_2_91	4820_4_448	3_2_706	500_4_1	186_5_1	1513_4_134	342_4_1	325_4_25	9_2_225	1674_4_1	281_4_1	1297_135_175	816_5_196	568_4_13	2443_6_13	144_4_196	996_4_1	205_4_1	324_5_1	64_4_1	1449_5_168	663_1_336	3689_4_44	4952_4_18
2616_1_616	593_4_1	2434_4_214	709_4_1	1324_4_76	5039_2_37	706_2_185	67_4_1	454_5_266	190_4_1	456_1_1	219_2_721	102_2_1	397_4_232	5193_4_568	112_5_1	234_4_1	1859_4_1	3313_5_209	928_5_1	1831_4_1	836_23_1	156_6_1	2226_5_632	747_5_1	1080_013_1240	733_2_94	4820_4_420	3_2_719	500_4_1	186_5_1	1513_4_145	342_4_1	325_4_23	9_2_203	1674_4_1	281_4_1	1297_135_185	816_5_205	568_4_13	2443_6_8	144_4_214	996_4_1	205_4_1	324_5_1	64_4_1	1449_5_174	663_1_323	3689_4_48	4952_4_18
2616_1_600	593_4_1	2434_4_192	709_4_1	1324_4_84	5039_2_32	706_2_183	67_4_1	454_5_289	190_4_1	456_1_1	219_2_682	102_2_1	397_4_261	5193_4_575	112_5_1	234_4_1	1859_4_1	3313_5_196	928_5_1	1831_4_1	836_23_1	156_6_1	2226_5_680	747_5_1	1080_013_1199	733_2_98	4820_4_463	3_2_724	500_4_1	186_5_1	1513_4_151	342_4_1	325_4_32	9_2_220	1674_4_1	281_4_1	1297_135_203	816_5_185	568_4_9	2443_6_8	144_4_222	996_4_1	205_4_1	324_5_1	64_4_1	1449_5_188	663_1_329	3689_4_42	4952_4_14
2616_1_641	593_4_1	2434_4_215	709_4_1	1324_4_88	5039_2_36	706_2_218	67_4_1	454_5_302	190_4_1	456_1_1	219_2_692	102_2_1	397_4_257	5193_4_555	112_5_1	234_4_1	1859_4_1	3313_5_202	928_5_1	1831_4_1	836_23_1	156_6_1	2226_5_702	747_5_1	1080_013_1101	733_2_106	4820_4_448	3_2_746	500_4_1	186_5_1	1513_4_188	342_4_1	325_4_32	9_2_193	1674_4_1	281_4_1	1297_135_223	816_5_190	568_4_14	2443_6_4	144_4_234	996_4_1	205_4_1	324_5_1	64_4_1	1449_5_207	663_1_317	3689_4_46	4952_4_13
2616_1_636	593_4_1	2434_4_229	709_4_1	1324_4_79	5039_2_31	706_2_203	67_4_1	454_5_280	190_4_1	456_1_1	219_2_662	102_2_1	397_4_243	5193_4_616	112_5_1	234_4_1	1859_4_1	3313_5_193	928_5_1	1831_4_1	836_23_1	156_6_1	2226_5_668	747_5_1	1080_013_1029	733_2_99	4820_4_520	3_2_757	500_4_1	186_5_1	1513_4_204	342_4_1	325_4_42	9_2_209	1674_4_1	281_4_1	1297_135_186	816_5_187	568_4_11	2443_6_4	144_4_248	996_4_1	205_4_1	324_5_1	64_4_1	1449_5_182	663_1_331	3689_4_41	4952_4_23
2616_1_656	593_4_1	2434_4_209	709_4_1	1324_4_98	5039_2_28	706_2_208	67_4_1	454_5_274	190_4_1	456_1_1	219_2_603	102_2_1	397_4_246	5193_4_607	112_5_1	234_4_1	1859_4_1	3313_5_204	928_5_1	1831_4_1	836_23_1	156_6_1	2226_5_695	747_5_1	1080_013_1015	733_2_89	4820_4_607	3_2_764	500_4_1	186_5_1	1513_4_214	342_4_1	325_4_53	9_2_233	1674_4_1	281_4_1	1297_135_206	816_5_172	568_4_11	2443_6_8	144_4_199	996_4_1	205_4_1	324_5_1	64_4_1	1449_5_157	663_1_337	3689_4_44	4952_4_18
2616_1_688	593_4_1	2434_4_236	709_4_1	1324_4_88	5039_2_29	706_2_239	67_4_1	454_5_293	190_4_1	456_1_1	219_2_598	102_2_1	397_4_256	5193_4_598	112_5_1	234_4_1	1859_4_1	3313_5_190	928_5_1	1831_4_1	836_23_1	156_6_1	2226_5_740	747_5_1	1080_013_1051	733_2_77	4820_4_585	3_2_719	500_4_1	186_5_1	1513_4_221	342_4_1	325_4_53	9_2_239	1674_4_1	281_4_1	1297_135_202	816_5_186	568_4_12	2443_6_6	144_4_223	996_4_1	205_4_1	324_5_1	64_4_1	1449_5_144	663_1_283	3689_4_66	4952_4_23
2616_1_657	593_4_1	2434_4_214	709_4_1	1324_4_96	5039_2_35	706_2_233	67_4_1	454_5_263	190_4_1	456_1_1	219_2_546	102_2_1	397_4_262	5193_4_645	112_5_1	234_4_1	1859_4_1	3313_5_183	928_5_1	1831_4_1	836_23_1	156_6_1	2226_5_678	747_5_1	1080_013_1171	733_2_76	4820_4_635	3_2_753	500_4_1	186_5_1	1513_4_206	342_4_1	325_4_62	9_2_229	1674_4_1	281_4_1	1297_135_186	816_5_177	568_4_6	2443_6_3	144_4_246	996_4_1	205_4_1	324_5_1	64_4_1	1449_5_129	663_1_274	3689_4_59	4952_4_35
2616_1_684	593_4_1	2434_4_218	709_4_1	1324_4_92	5039_2_29	706_2_239	67_4_1	454_5_275	190_4_1	456_1_1	219_2_514	102_2_1	397_4_272	5193_4_607	112_5_1	234_4_1	1859_4_1	3313_5_181	928_5_1	1831_4_1	836_23_1	2226_5_724	747_5_1	1080_013_1274	733_2_82	4820_4_665	3_2_741	500_4_1	186_5_1	1513_4_201	342_4_1	325_4_54	9_2_213	1674_4_1	281_4_1	1297_135_192	816_5_177	568_4_6	144_4_227	996_4_1	205_4_1	324_5_1	64_4_1	1449_5_142	663_1_251	3689_4_59	4952_4_30	124_5_1	264_4_1
2616_1_668	593_4_1	2434_4_226	709_4_1	1324_4_66	5039_2_45	706_2_259	67_4_1	454_5_285	190_4_1	456_1_1	219_2_512	102_2_1	397_4_276	5193_4_598	112_5_1	234_4_1	1859_4_1	3313_5_164	928_5_1	1831_4_1	836_23_1	2226_5_740	747_5_1	1080_013_1359	733_2_81	4820_4_613	3_2_742	500_4_1	186_5_1	1513_4_220	342_4_1	325_4_55	9_2_197	1674_4_1	281_4_1	1297_135_215	816_5_183	568_4_9	144_4_236	996_4_1	205_4_1	324_5_1	64_4_1	1449_5_133	663_1_244	3689_4_71	4952_4_28	124_5_1	264_4_1
2616_1_658	593_4_1	2434_4_233	709_4_1	1324_4_79	5039_2_29	706_2_257	67_4_1	454_5_269	190_4_1	456_1_1	219_2_477	102_2_1	397_4_282	5193_4_572	112_5_1	234_4_1	1859_4_1	3313_5_152	928_5_1	1831_4_1	836_23_1	2226_5_734	747_5_1	1080_013_1438	733_2_86	4820_4_641	3_2_710	500_4_1	186_5_1	1513_4_221	342_4_1	325_4_50	9_2_199	1674_4_1	281_4_1	1297_135_238	816_5_178	568_4_9	144_4_234	996_4_1	205_4_1	324_5_1	64_4_1	1449_5_129	663_1_243	3689_4_63	4952_4_29	124_5_1	264_4_1
2616_1_683	593_4_1	2434_4_229	709_4_1	1324_4_72	5039_2_29	706_2_294	67_4_1	454_5_261	190_4_1	456_1_1	219_2_474	102_2_1	397_4_304	5193_4_542	112_5_1	234_4_1	1859_4_1	3313_5_137	928_5_1	1831_4_1	836_23_1	2226_5_789	747_5_1	1080_013_1426	733_2_71	4820_4_637	3_2_678	500_4_1	186_5_1	1513_4_208	342_4_1	325_4_52	9_2_193	1674_4_1	281_4_1	1297_135_265	816_5_174	568_4_4	144_4_217	996_4_1	205_4_1	324_5_1	64_4_1	1449_5_150	663_1_229	3689_4_63	4952_4_23	124_5_1	264_4_1
2616_1_650	593_4_1	2434_4_257	709_4_1	1324_4_75	5039_2_35	706_2_278	67_4_1	454_5_281	190_4_1	456_1_1	219_2_462	102_2_1	397_4_298	5193_4_544	112_5_1	234_4_1	1859_4_1	3313_5_130	928_5_1	1831_4_1	836_23_1	2226_5_777	747_5_1	1080_013_1470	733_2_69	4820_4_630	3_2_688	500_4_1	186_5_1	1513_4_200	342_4_1	325_4_52	9_2_184	1674_4_1	281_4_1	1297_135_327	816_5_165	568_4_3	144_4_247	996_4_1	205_4_1	324_5_1	64_4_1	1449_5_163	663_1_210	3689_4_66	4952_4_36	124_5_1	264_4_1
2616_1_656	593_4_1	2434_4_239	709_4_1	1324_4_75	5039_2_32	706_2_234	67_4_1	454_5_257	190_4_1	456_1_1	219_2_440	102_2_1	397_4_317	5193_4_552	112_5_1	234_4_1	1859_4_1	3313_5_130	928_5_1	1831_4_1	836_23_1	2226_5_734	747_5_1	1080_013_1461	733_2_68	4820_4_670	3_2_688	500_4_1	186_5_1	1513_4_199	342_4_1	325_4_69	9_2_186	1674_4_1	281_4_1	1297_135_355	816_5_167	568_4_2	144_4_226	996_4_1	205_4_1	324_5_1	64_4_1	1449_5_180	663_1_244	3689_4_57	4952_4_51	124_5_1	264_4_1
2616_1_664	593_4_1	2434_4_251	709_4_1	1324_4_67	5039_2_28	706_2_263	67_4_1	454_5_284	190_4_1	456_1_1	219_2_506	102_2_1	397_4_283	5193_4_554	112_5_1	234_4_1	1859_4_1	3313_5_122	928_5_1	1831_4_1	836_23_1	2226_5_745	747_5_1	1080_013_1338	733_2_51	4820_4_592	3_2_698	500_4_1	186_5_1	1513_4_212	342_4_1	325_4_47	9_2_156	1674_4_1	281_4_1	1297_135_402	816_5_156	568_4_1	144_4_240	996_4_1	205_4_1	324_5_1	64_4_1	1449_5_181	663_1_234	3689_4_63	4952_4_45	124_5_1	264_4_1
2616_1_651	593_4_1	2434_4_231	709_4_1	1324_4_66	5039_2_34	706_2_286	67_4_1	454_5_259	190_4_1	456_1_1	219_2_576	102_2_1	397_4_250	5193_4_582	112_5_1	234_4_1	1859_4_1	3313_5_131	928_5_1	1831_4_1	836_23_1	2226_5_704	747_5_1	1080_013_1239	733_2_49	4820_4_530	3_2_651	500_4_1	186_5_1	1513_4_220	342_4_1	325_4_45	9_2_186	1674_4_1	281_4_1	1297_135_474	816_5_154	568_4_1	144_4_254	996_4_1	205_4_1	324_5_1	64_4_1	1449_5_168	663_1_256	3689_4_49	4952_4_65	124_5_1	264_4_1
2616_1_666	593_4_1	2434_4_224	709_4_1	1324_4_91	5039_2_27	706_2_262	67_4_1	454_5_266	190_4_1	456_1_1	219_2_604	102_2_1	397_4_252	5193_4_531	112_5_1	234_4_1	3313_5_131	928_5_1	1831_4_1	836_23_1	2226_5_735	747_5_1	1080_013_1049	733_2_45	4820_4_576	3_2_668	500_4_1	186_5_1	1513_4_193	342_4_1	325_4_48	9_2_188	1674_4_1	281_4_1	1297_135_520	816_5_160	144_4_238	996_4_1	205_4_1	324_5_1	64_4_1	1449_5_176	663_1_244	3689_4_42	4952_4_56	124_5_1	264_4_1	3171_4_6	1859_4_1
2616_1_667	593_4_1	2434_4_247	709_4_1	1324_4_71	5039_2_27	706_2_265	67_4_1	454_5_253	190_4_1	456_1_1	219_2_673	102_2_1	397_4_233	5193_4_552	112_5_1	234_4_1	3313_5_119	928_5_1	1831_4_1	836_23_1	2226_5_736	747_5_1	1080_013_870	733_2_42	4820_4_512	3_2_740	500_4_1	186_5_1	1513_4_202	342_4_1	325_4_49	9_2_176	1674_4_1	281_4_1	1297_135_600	816_5_140	144_4_240	996_4_1	205_4_1	324_5_1	64_4_1	1449_5_171	663_1_239	3689_4_44	4952_4_67	124_5_1	264_4_1	3171_4_5	1859_4_1
2616_1_624	593_4_1	2434_4_241	709_4_1	1324_4_87	5039_2_49	706_2_248	67_4_1	454_5_249	190_4_1	456_1_1	219_2_722	102_2_1	397_4_237	5193_4_562	112_5_1	234_4_1	3313_5_140	928_5_1	1831_4_1	836_23_1	2226_5_704	747_5_1	1080_013_767	733_2_38	4820_4_534	3_2_699	500_4_1	186_5_1	1513_4_200	342_4_1	325_4_63	9_2_192	1674_4_1	281_4_1	1297_135_669	816_5_115	144_4_268	996_4_1	205_4_1	324_5_1	64_4_1	1449_5_170	663_1_241	3689_4_39	4952_4_58	124_5_1	264_4_1	3171_4_6	1859_4_1
2616_1_641	593_4_1	2434_4_234	709_4_1	1324_4_99	5039_2_41	706_2_253	67_4_1	454_5_270	190_4_1	456_1_1	219_2_734	102_2_1	397_4_237	5193_4_497	112_5_1	234_4_1	3313_5_140	928_5_1	1831_4_1	836_23_1	2226_5_708	747_5_1	1080_013_673	733_2_28	4820_4_558	3_2_736	500_4_1	186_5_1	1513_4_181	342_4_1	325_4_47	9_2_192	1674_4_1	281_4_1	1297_135_729	816_5_113	144_4_281	996_4_1	205_4_1	324_5_1	64_4_1	1449_5_174	663_1_212	3689_4_34	4952_4_41	124_5_1	264_4_1	3171_4_6	1859_4_1
2616_1_675	593_4_1	2434_4_259	709_4_1	1324_4_83	5039_2_44	706_2_239	67_4_1	454_5_259	190_4_1	456_1_1	219_2_751	102_2_1	397_4_230	5193_4_492	112_5_1	234_4_1	3313_5_139	928_5_1	1831_4_1	836_23_1	2226_5_726	747_5_1	1080_013_607	733_2_23	4820_4_544	3_2_787	500_4_1	186_5_1	1513_4_169	342_4_1	325_4_45	9_2_181	1674_4_1	281_4_1	1297_135_790	816_5_84	144_4_301	996_4_1	205_4_1	324_5_1	64_4_1	1449_5_170	663_1_176	3689_4_35	4952_4_43	124_5_1	264_4_1	3171_4_5	1859_4_1
2616_1_672	593_4_1	2434_4_244	709_4_1	1324_4_102	5039_2_44	706_2_218	67_4_1	454_5_220	190_4_1	456_1_1	219_2_767	102_2_1	397_4_232	5193_4_460	112_5_1	234_4_1	3313_5_157	928_5_1	1831_4_1	836_23_1	2226_5_739	747_5_1	1080_013_592	733_2_28	4820_4_603	3_2_766	500_4_1	186_5_1	1513_4_154	342_4_1	325_4_50	9_2_188	1674_4_1	281_4_1	1297_135_872	816_5_80	144_4_293	996_4_1	205_4_1	324_5_1	64_4_1	1449_5_168	663_1_193	3689_4_30	4952_4_46	124_5_1	264_4_1	3171_4_5	1859_4_1
2616_1_689	593_4_1	2434_4_244	709_4_1	1324_4_74	5039_2_24	706_2_228	67_4_1	454_5_223	190_4_1	456_1_1	219_2_782	102_2_1	397_4_221	5193_4_409	112_5_1	234_4_1	3313_5_146	928_5_1	1831_4_1	836_23_1	2226_5_782	747_5_1	1080_013_570	733_2_21	4820_4_600	3_2_787	500_4_1	186_5_1	1513_4_134	342_4_1	325_4_45	9_2_180	281_4_1	1297_135_956	816_5_65	144_4_320	996_4_1	205_4_1	324_5_1	64_4_1	1674_4_1	663_1_205	3689_4_33	4952_4_47	124_5_1	264_4_1	3171_4_3	1859_4_1	93_4_342
2616_1_704	593_4_1	2434_4_250	709_4_1	1324_4_74	5039_2_32	706_2_224	67_4_1	454_5_236	190_4_1	456_1_1	219_2_795	102_2_1	397_4_212	5193_4_385	112_5_1	234_4_1	3313_5_131	928_5_1	1831_4_1	836_23_1	2226_5_754	747_5_1	1080_013_567	733_2_23	4820_4_592	3_2_820	500_4_1	186_5_1	1513_4_139	342_4_1	325_4_57	9_2_178	281_4_1	1297_135_1034	816_5_49	144_4_332	996_4_1	205_4_1	324_5_1	64_4_1	1674_4_1	663_1_214	3689_4_30	4952_4_59	124_5_1	264_4_1	3171_4_5	1859_4_1	93_4_318
2616_1_718	593_4_1	2434_4_229	709_4_1	1324_4_89	5039_2_35	706_2_203	67_4_1	454_5_217	190_4_1	456_1_1	219_2_791	102_2_1	397_4_214	5193_4_391	112_5_1	234_4_1	3313_5_134	928_5_1	1831_4_1	836_23_1	2226_5_717	747_5_1	1080_013_581	733_2_26	4820_4_642	3_2_805	500_4_1	186_5_1	1513_4_123	342_4_1	325_4_64	9_2_182	281_4_1	1297_135_1110	816_5_41	144_4_332	996_4_1	205_4_1	324_5_1	64_4_1	1674_4_1	663_1_220	3689_4_26	4952_4_56	124_5_1	264_4_1	3171_4_5	1859_4_1	93_4_334
2616_1_730	2434_4_231	709_4_1	1324_4_58	5039_2_26	706_2_262	67_4_1	454_5_197	190_4_1	456_1_1	219_2_769	397_4_201	5193_4_344	112_5_1	234_4_1	3313_5_121	928_5_1	1831_4_1	836_23_1	2226_5_739	747_5_1	1080_013_595	733_2_19	4820_4_614	3_2_855	500_4_1	186_5_1	1513_4_117	342_4_1	325_4_49	9_2_165	1297_135_1214	816_5_32	144_4_345	996_4_1	205_4_1	324_5_1	64_4_1	1674_4_1	663_1_199	3689_4_31	4952_4_49	124_5_1	264_4_1	102_2_1	1859_4_1	93_4_353	268_2_422	964_5_1	868_5_213
2616_1_697	2434_4_237	709_4_1	1324_4_61	5039_2_29	706_2_242	67_4_1	454_5_161	190_4_1	456_1_1	219_2_792	397_4_213	5193_4_365	112_5_1	234_4_1	3313_5_136	928_5_1	1831_4_1	836_23_1	2226_5_710	747_5_1	1080_013_639	733_2_17	4820_4_606	3_2_859	500_4_1	186_5_1	1513_4_143	342_4_1	325_4_49	9_2_175	1297_135_1354	816_5_31	144_4_348	996_4_1	205_4_1	324_5_1	64_4_1	1674_4_1	663_1_198	3689_4_32	4952_4_66	124_5_1	264_4_1	102_2_1	1859_4_1	93_4_324	268_2_438	964_5_1	868_5_169
2616_1_701	2434_4_233	709_4_1	1324_4_58	5039_2_52	706_2_236	67_4_1	454_5_152	190_4_1	456_1_1	219_2_756	397_4_219	5193_4_361	112_5_1	234_4_1	3313_5_133	928_5_1	1831_4_1	836_23_1	2226_5_659	747_5_1	1080_013_606	733_2_23	4820_4_631	3_2_860	500_4_1	186_5_1	1513_4_120	342_4_1	325_4_44	9_2_139	1297_135_1459	816_5_43	144_4_367	996_4_1	205_4_1	324_5_1	64_4_1	1674_4_1	663_1_199	3689_4_24	4952_4_59	124_5_1	264_4_1	102_2_1	1859_4_1	93_4_362	268_2_421	964_5_1	868_5_149
2616_1_678	2434_4_223	709_4_1	1324_4_47	5039_2_32	706_2_256	67_4_1	454_5_148	190_4_1	456_1_1	219_2_724	397_4_239	5193_4_336	112_5_1	234_4_1	3313_5_128	928_5_1	1831_4_1	836_23_1	2226_5_668	747_5_1	1080_013_600	733_2_16	4820_4_590	3_2_900	500_4_1	186_5_1	1513_4_128	342_4_1	325_4_34	9_2_125	1297_135_1525	816_5_44	144_4_368	996_4_1	205_4_1	324_5_1	64_4_1	1674_4_1	663_1_187	3689_4_28	4952_4_53	124_5_1	264_4_1	102_2_1	1859_4_1	93_4_347	268_2_436	964_5_1	868_5_138
2616_1_662	2434_4_227	709_4_1	1324_4_49	5039_2_49	706_2_231	67_4_1	454_5_140	190_4_1	456_1_1	219_2_723	397_4_271	5193_4_340	112_5_1	234_4_1	3313_5_136	928_5_1	1831_4_1	836_23_1	2226_5_677	747_5_1	1080_013_645	733_2_15	4820_4_560	3_2_906	500_4_1	186_5_1	1513_4_154	342_4_1	325_4_42	9_2_159	1297_135_1572	816_5_34	144_4_317	996_4_1	205_4_1	324_5_1	64_4_1	1674_4_1	663_1_199	3689_4_30	4952_4_62	124_5_1	264_4_1	102_2_1	1859_4_1	93_4_341	268_2_427	964_5_1	868_5_117
2616_1_662	2434_4_223	709_4_1	1324_4_46	5039_2_65	706_2_247	67_4_1	454_5_115	190_4_1	456_1_1	219_2_728	397_4_258	5193_4_295	112_5_1	234_4_1	3313_5_128	928_5_1	1831_4_1	836_23_1	2226_5_676	747_5_1	1080_013_675	733_2_18	4820_4_601	3_2_870	500_4_1	186_5_1	1513_4_132	342_4_1	325_4_44	9_2_167	1297_135_1669	816_5_41	144_4_303	996_4_1	205_4_1	324_5_1	64_4_1	1674_4_1	663_1_225	3689_4_30	4952_4_60	124_5_1	264_4_1	102_2_1	1859_4_1	93_4_361	268_2_420	964_5_1	868_5_103
2616_1_644	2434_4_223	709_4_1	1324_4_39	5039_2_53	706_2_255	67_4_1	454_5_85	190_4_1	456_1_1	219_2_707	397_4_263	5193_4_272	112_5_1	234_4_1	3313_5_123	928_5_1	1831_4_1	836_23_1	2226_5_681	747_5_1	1080_013_690	733_2_16	4820_4_591	3_2_882	500_4_1	186_5_1	1513_4_126	342_4_1	325_4_43	9_2_143	1297_135_1759	816_5_38	144_4_319	996_4_1	205_4_1	324_5_1	64_4_1	1674_4_1	663_1_217	3689_4_31	4952_4_70	124_5_1	264_4_1	102_2_1	1859_4_1	93_4_343	268_2_426	964_5_1	868_5_94
2616_1_634	2434_4_244	709_4_1	1324_4_43	5039_2_54	706_2_240	67_4_1	454_5_73	190_4_1	456_1_1	219_2_731	397_4_291	5193_4_288	112_5_1	234_4_1	3313_5_104	928_5_1	1831_4_1	836_23_1	2226_5_644	747_5_1	1080_013_744	733_2_18	4820_4_570	3_2_842	500_4_1	186_5_1	1513_4_155	342_4_1	325_4_36	9_2_142	1297_135_1850	816_5_47	144_4_285	996_4_1	205_4_1	324_5_1	64_4_1	1674_4_1	663_1_199	3689_4_37	4952_4_67	124_5_1	264_4_1	102_2_1	1859_4_1	93_4_351	268_2_386	964_5_1	868_5_80
2616_1_618	2434_4_261	709_4_1	1324_4_40	5039_2_73	706_2_267	67_4_1	454_5_70	190_4_1	456_1_1	219_2_726	397_4_266	5193_4_277	112_5_1	234_4_1	3313_5_87	928_5_1	1831_4_1	836_23_1	2226_5_611	747_5_1	1080_013_746	733_2_14	4820_4_598	3_2_855	500_4_1	186_5_1	1513_4_138	342_4_1	325_4_35	9_2_123	1297_135_1928	816_5_45	144_4_311	996_4_1	205_4_1	324_5_1	64_4_1	1674_4_1	663_1_192	3689_4_42	4952_4_62	124_5_1	264_4_1	102_2_1	1859_4_1	93_4_329	268_2_359	964_5_1	868_5_61
2616_1_580	2434_4_244	709_4_1	1324_4_40	5039_2_59	706_2_284	67_4_1	454_5_80	190_4_1	456_1_1	219_2_760	397_4_298	5193_4_270	112_5_1	234_4_1	3313_5_85	928_5_1	1831_4_1	836_23_1	2226_5_636	747_5_1	1080_013_760	733_2_13	4820_4_584	3_2_875	500_4_1	186_5_1	1513_4_157	342_4_1	325_4_43	9_2_107	1297_135_1961	816_5_35	144_4_277	996_4_1	205_4_1	324_5_1	64_4_1	1674_4_1	663_1_182	3689_4_49	4952_4_74	124_5_1	264_4_1	102_2_1	1859_4_1	93_4_303	268_2_389	964_5_1	868_5_50
2616_1_588	2434_4_250	709_4_1	1324_4_28	5039_2_71	706_2_281	67_4_1	454_5_82	190_4_1	456_1_1	219_2_776	397_4_333	5193_4_294	112_5_1	234_4_1	3313_5_92	928_5_1	1831_4_1	836_23_1	2226_5_599	747_5_1	1080_013_747	733_2_13	4820_4_589	3_2_841	500_4_1	186_5_1	1513_4_174	342_4_1	325_4_47	9_2_117	1297_135_2048	816_5_39	144_4_266	996_4_1	205_4_1	324_5_1	64_4_1	1674_4_1	663_1_183	3689_4_36	4952_4_73	124_5_1	264_4_1	102_2_1	1859_4_1	93_4_293	268_2_367	964_5_1	868_5_43
2616_1_623	2434_4_265	709_4_1	1324_4_27	5039_2_102	706_2_292	67_4_1	454_5_61	190_4_1	456_1_1	219_2_795	397_4_303	5193_4_231	112_5_1	234_4_1	3313_5_72	928_5_1	1831_4_1	836_23_1	2226_5_588	747_5_1	1080_013_674	733_2_17	4820_4_583	3_2_796	500_4_1	186_5_1	1513_4_115	342_4_1	325_4_36	9_2_110	1297_135_2114	816_5_37	144_4_305	996_4_1	205_4_1	324_5_1	64_4_1	1674_4_1	663_1_185	3689_4_46	4952_4_74	124_5_1	264_4_1	102_2_1	1859_4_1	93_4_316	268_2_346	964_5_1	868_5_47
2616_1_618	2434_4_227	709_4_1	1324_4_23	5039_2_76	706_2_299	67_4_1	454_5_55	190_4_1	456_1_1	219_2_780	397_4_321	5193_4_253	112_5_1	234_4_1	3313_5_78	928_5_1	1831_4_1	836_23_1	2226_5_572	747_5_1	1080_013_725	733_2_19	4820_4_598	3_2_843	500_4_1	186_5_1	1513_4_99	342_4_1	325_4_43	9_2_102	1297_135_2175	816_5_34	144_4_260	996_4_1	205_4_1	324_5_1	64_4_1	1674_4_1	663_1_187	3689_4_46	4952_4_88	124_5_1	264_4_1	102_2_1	1859_4_1	93_4_280	268_2_378	964_5_1	868_5_39
2616_1_657	2434_4_240	709_4_1	1324_4_27	5039_2_84	706_2_318	67_4_1	454_5_46	190_4_1	456_1_1	219_2_765	397_4_350	5193_4_267	112_5_1	234_4_1	3313_5_75	928_5_1	1831_4_1	836_23_1	2226_5_572	747_5_1	1080_013_746	733_2_21	4820_4_597	3_2_833	500_4_1	186_5_1	1513_4_104	342_4_1	325_4_47	9_2_108	1297_135_2212	816_5_39	144_4_226	996_4_1	205_4_1	324_5_1	64_4_1	1674_4_1	663_1_161	3689_4_41	4952_4_66	124_5_1	264_4_1	102_2_1	1859_4_1	93_4_319	268_2_325	964_5_1	868_5_31
2616_1_690	2434_4_219	709_4_1	1324_4_24	5039_2_90	706_2_322	67_4_1	454_5_41	190_4_1	456_1_1	219_2_789	397_4_284	5193_4_228	112_5_1	234_4_1	3313_5_76	928_5_1	1831_4_1	836_23_1	2226_5_554	747_5_1	1080_013_753	733_2_20	4820_4_590	3_2_819	500_4_1	186_5_1	1513_4_78	342_4_1	325_4_37	9_2_101	1297_135_2264	816_5_31	144_4_236	996_4_1	205_4_1	324_5_1	64_4_1	1674_4_1	663_1_190	3689_4_52	4952_4_62	124_5_1	264_4_1	102_2_1	1859_4_1	93_4_296	268_2_349	964_5_1	868_5_29
2616_1_678	2434_4_231	709_4_1	1324_4_27	5039_2_65	706_2_313	67_4_1	454_5_30	190_4_1	456_1_1	219_2_766	397_4_318	5193_4_205	112_5_1	234_4_1	3313_5_86	928_5_1	1831_4_1	836_23_1	2226_5_583	747_5_1	1080_013_746	733_2_30	4820_4_606	3_2_823	500_4_1	186_5_1	1513_4_95	342_4_1	325_4_46	9_2_123	1297_135_2274	816_5_22	144_4_215	996_4_1	205_4_1	324_5_1	64_4_1	1674_4_1	663_1_185	3689_4_48	4952_4_68	124_5_1	264_4_1	102_2_1	1859_4_1	93_4_236	268_2_344	964_5_1	868_5_25
2616_1_659	2434_4_236	709_4_1	1324_4_26	5039_2_76	706_2_278	67_4_1	454_5_29	190_4_1	456_1_1	219_2_777	397_4_302	5193_4_184	112_5_1	234_4_1	3313_5_71	928_5_1	1831_4_1	836_23_1	2226_5_586	747_5_1	1080_013_795	733_2_27	4820_4_592	3_2_813	500_4_1	186_5_1	1513_4_102	342_4_1	325_4_61	9_2_111	1297_135_2300	816_5_21	144_4_218	996_4_1	205_4_1	324_5_1	64_4_1	1674_4_1	663_1_183	3689_4_49	4952_4_57	124_5_1	264_4_1	102_2_1	1859_4_1	93_4_256	268_2_334	964_5_1	868_5_9
2616_1_687	2434_4_221	709_4_1	1324_4_16	5039_2_72	706_2_289	67_4_1	454_5_28	190_4_1	456_1_1	219_2_771	397_4_258	5193_4_157	112_5_1	234_4_1	3313_5_75	928_5_1	1831_4_1	836_23_1	2226_5_578	747_5_1	1080_013_781	733_2_23	4820_4_594	3_2_817	500_4_1	186_5_1	1513_4_111	342_4_1	325_4_57	9_2_127	1297_135_2234	816_5_11	144_4_189	996_4_1	205_4_1	324_5_1	64_4_1	1674_4_1	663_1_213	3689_4_47	4952_4_63	124_5_1	264_4_1	102_2_1	1859_4_1	93_4_237	268_2_345	964_5_1	868_5_5
2616_1_687	2434_4_194	709_4_1	1324_4_21	5039_2_60	706_2_301	67_4_1	454_5_32	190_4_1	456_1_1	219_2_763	397_4_259	5193_4_150	112_5_1	234_4_1	3313_5_112	928_5_1	1831_4_1	836_23_1	2226_5_556	747_5_1	1080_013_807	733_2_26	4820_4_623	3_2_801	500_4_1	186_5_1	1513_4_122	342_4_1	325_4_65	9_2_126	1297_135_2147	816_5_12	144_4_180	996_4_1	205_4_1	324_5_1	64_4_1	1674_4_1	663_1_178	3689_4_37	4952_4_69	124_5_1	264_4_1	102_2_1	1859_4_1	93_4_230	268_2_348	964_5_1	868_5_4
2616_1_674	2434_4_191	709_4_1	1324_4_22	5039_2_85	706_2_270	67_4_1	454_5_44	190_4_1	456_1_1	219_2_766	397_4_244	5193_4_120	112_5_1	234_4_1	3313_5_106	928_5_1	1831_4_1	836_23_1	2226_5_530	747_5_1	1080_013_827	733_2_26	4820_4_634	3_2_805	500_4_1	186_5_1	1513_4_102	342_4_1	325_4_65	9_2_135	1297_135_2005	816_5_21	144_4_204	996_4_1	205_4_1	324_5_1	64_4_1	1674_4_1	663_1_201	3689_4_42	4952_4_63	124_5_1	264_4_1	102_2_1	1859_4_1	93_4_233	268_2_313	964_5_1	868_5_2
2616_1_664	2434_4_211	709_4_1	1324_4_24	5039_2_91	706_2_291	67_4_1	454_5_62	190_4_1	456_1_1	219_2_735	397_4_246	5193_4_107	112_5_1	234_4_1	3313_5_99	928_5_1	1831_4_1	836_23_1	2226_5_538	747_5_1	1080_013_856	733_2_19	4820_4_591	3_2_803	500_4_1	186_5_1	1513_4_116	342_4_1	325_4_64	9_2_135	1297_135_1891	816_5_13	144_4_177	996_4_1	205_4_1	324_5_1	64_4_1	1674_4_1	663_1_190	3689_4_43	4952_4_76	124_5_1	264_4_1	102_2_1	1859_4_1	93_4_247	268_2_345	964_5_1	3887_5_15
2616_1_612	2434_4_231	709_4_1	1324_4_32	5039_2_77	706_2_292	67_4_1	454_5_92	190_4_1	456_1_1	219_2_733	397_4_272	5193_4_110	112_5_1	234_4_1	3313_5_97	928_5_1	1831_4_1	836_23_1	2226_5_529	747_5_1	1080_013_968	733_2_26	4820_4_587	3_2_788	500_4_1	186_5_1	1513_4_114	342_4_1	325_4_65	9_2_146	1297_135_1756	816_5_17	144_4_202	996_4_1	205_4_1	324_5_1	64_4_1	1674_4_1	663_1_183	3689_4_32	4952_4_64	124_5_1	264_4_1	102_2_1	1859_4_1	93_4_220	268_2_313	964_5_1	3887_5_13
2616_1_597	2434_4_229	709_4_1	1324_4_28	5039_2_104	706_2_262	67_4_1	454_5_108	190_4_1	456_1_1	219_2_758	397_4_245	5193_4_112	112_5_1	234_4_1	3313_5_100	928_5_1	1831_4_1	836_23_1	2226_5_486	747_5_1	1080_013_990	733_2_20	4820_4_593	3_2_764	500_4_1	186_5_1	1513_4_106	342_4_1	325_4_43	9_2_141	1297_135_1614	816_5_12	144_4_204	996_4_1	205_4_1	324_5_1	64_4_1	1674_4_1	663_1_191	3689_4_27	4952_4_79	124_5_1	264_4_1	102_2_1	1859_4_1	93_4_230	268_2_317	964_5_1	3887_5_9
2616_1_587	2434_4_208	709_4_1	1324_4_28	5039_2_99	706_2_279	67_4_1	454_5_146	190_4_1	456_1_1	219_2_731	397_4_253	5193_4_127	112_5_1	234_4_1	3313_5_133	928_5_1	1831_4_1	836_23_1	2226_5_530	747_5_1	1080_013_1052	733_2_17	4820_4_621	3_2_727	500_4_1	186_5_1	1513_4_109	342_4_1	325_4_44	9_2_132	1297_135_1464	816_5_8	144_4_180	996_4_1	205_4_1	324_5_1	64_4_1	1674_4_1	663_1_170	3689_4_20	4952_4_74	124_5_1	264_4_1	102_2_1	1859_4_1	93_4_239	268_2_335	964_5_1	3887_5_17
2616_1_563	2434_4_211	709_4_1	1324_4_34	5039_2_106	706_2_272	67_4_1	454_5_183	190_4_1	456_1_1	219_2_735	397_4_232	5193_4_138	112_5_1	234_4_1	3313_5_127	928_5_1	1831_4_1	836_23_1	2226_5_566	747_5_1	1080_013_1174	733_2_28	4820_4_584	3_2_677	500_4_1	186_5_1	1513_4_103	342_4_1	325_4_49	9_2_130	1297_135_1360	816_5_11	144_4_193	996_4_1	205_4_1	324_5_1	64_4_1	1674_4_1	663_1_153	3689_4_16	4952_4_66	124_5_1	264_4_1	102_2_1	1859_4_1	93_4_234	268_2_316	964_5_1	3887_5_16
2616_1_568	2434_4_211	709_4_1	1324_4_21	5039_2_115	706_2_276	67_4_1	454_5_198	190_4_1	456_1_1	219_2_708	397_4_209	5193_4_144	112_5_1	234_4_1	3313_5_127	928_5_1	1831_4_1	836_23_1	2226_5_574	747_5_1	1080_013_1253	733_2_14	4820_4_606	3_2_664	500_4_1	186_5_1	1513_4_85	342_4_1	325_4_42	9_2_112	1297_135_1210	816_5_10	144_4_177	996_4_1	205_4_1	324_5_1	64_4_1	1674_4_1	663_1_153	3689_4_20	4952_4_88	124_5_1	264_4_1	102_2_1	1859_4_1	93_4_239	268_2_327	964_5_1	3887_5_15
2616_1_560	2434_4_214	709_4_1	1324_4_21	5039_2_86	706_2_237	67_4_1	454_5_247	190_4_1	456_1_1	219_2_647	397_4_202	5193_4_151	112_5_1	234_4_1	3313_5_96	928_5_1	1831_4_1	836_23_1	2226_5_642	747_5_1	1080_013_1405	733_2_17	4820_4_616	3_2_641	500_4_1	186_5_1	1513_4_99	342_4_1	325_4_52	9_2_125	1297_135_1088	816_5_10	144_4_182	996_4_1	205_4_1	324_5_1	64_4_1	1674_4_1	663_1_139	3689_4_12	4952_4_63	124_5_1	264_4_1	102_2_1	1859_4_1	93_4_213	268_2_301	964_5_1	3887_5_20
2616_1_481	2434_4_204	709_4_1	1324_4_18	5039_2_98	706_2_222	67_4_1	454_5_292	190_4_1	456_1_1	219_2_632	397_4_182	5193_4_186	112_5_1	234_4_1	3313_5_72	928_5_1	1831_4_1	836_23_1	2226_5_661	747_5_1	1080_013_1541	733_2_19	4820_4_645	3_2_588	500_4_1	186_5_1	1513_4_108	342_4_1	325_4_48	9_2_122	1297_135_970	816_5_11	144_4_155	996_4_1	205_4_1	324_5_1	64_4_1	1674_4_1	663_1_141	3689_4_9	4952_4_58	124_5_1	264_4_1	102_2_1	1859_4_1	93_4_218	268_2_311	964_5_1	3887_5_20
2616_1_496	2434_4_193	709_4_1	1324_4_19	5039_2_109	706_2_209	67_4_1	454_5_304	190_4_1	456_1_1	219_2_592	397_4_173	5193_4_206	112_5_1	234_4_1	3313_5_78	928_5_1	1831_4_1	836_23_1	2226_5_715	747_5_1	1080_013_1644	733_2_17	4820_4_627	3_2_552	500_4_1	186_5_1	1513_4_79	342_4_1	325_4_53	9_2_114	1297_135_842	816_5_14	144_4_155	996_4_1	205_4_1	324_5_1	64_4_1	1674_4_1	663_1_136	3689_4_19	4952_4_62	124_5_1	264_4_1	102_2_1	1859_4_1	93_4_217	268_2_303	964_5_1	3887_5_16
2616_1_488	2434_4_188	709_4_1	1324_4_18	5039_2_86	706_2_202	67_4_1	454_5_367	190_4_1	456_1_1	219_2_547	397_4_164	5193_4_216	112_5_1	234_4_1	3313_5_54	928_5_1	1831_4_1	836_23_1	2226_5_803	747_5_1	1080_013_1731	733_2_21	4820_4_633	3_2_524	500_4_1	186_5_1	1513_4_94	342_4_1	325_4_52	9_2_135	1297_135_735	816_5_11	144_4_154	996_4_1	205_4_1	324_5_1	1674_4_1	663_1_137	3689_4_16	4952_4_54	124_5_1	264_4_1	102_2_1	1859_4_1	93_4_206	268_2_267	3887_5_13	906_4_1	1828_4_199
2616_1_421	2434_4_194	709_4_1	1324_4_15	5039_2_121	706_2_203	67_4_1	454_5_399	190_4_1	456_1_1	219_2_547	397_4_138	5193_4_223	112_5_1	234_4_1	3313_5_58	928_5_1	1831_4_1	836_23_1	2226_5_853	747_5_1	1080_013_1760	733_2_32	4820_4_599	3_2_496	500_4_1	186_5_1	1513_4_85	342_4_1	325_4_39	9_2_130	1297_135_725	816_5_13	144_4_104	996_4_1	205_4_1	324_5_1	1674_4_1	663_1_152	3689_4_20	4952_4_63	124_5_1	264_4_1	102_2_1	1859_4_1	93_4_187	268_2_286	3887_5_9	906_4_1	1828_4_228
2616_1_431	2434_4_193	709_4_1	1324_4_13	5039_2_131	706_2_171	67_4_1	454_5_445	190_4_1	456_1_1	219_2_564	397_4_135	5193_4_236	112_5_1	234_4_1	3313_5_45	928_5_1	1831_4_1	836_23_1	2226_5_920	747_5_1	1080_013_1803	733_2_28	4820_4_618	3_2_510	500_4_1	186_5_1	1513_4_95	342_4_1	325_4_44	9_2_122	1297_135_739	816_5_11	144_4_84	996_4_1	205_4_1	324_5_1	1674_4_1	663_1_121	3689_4_10	4952_4_56	124_5_1	264_4_1	102_2_1	1859_4_1	93_4_186	268_2_286	3887_5_10	906_4_1	1828_4_189
2616_1_427	2434_4_200	709_4_1	1324_4_17	5039_2_102	706_2_174	67_4_1	454_5_525	190_4_1	456_1_1	219_2_505	397_4_134	5193_4_270	112_5_1	234_4_1	3313_5_33	928_5_1	1831_4_1	836_23_1	2226_5_990	747_5_1	1080_013_1909	733_2_32	4820_4_597	3_2_503	500_4_1	186_5_1	1513_4_80	342_4_1	325_4_51	9_2_148	1297_135_765	816_5_11	144_4_101	996_4_1	205_4_1	324_5_1	1674_4_1	663_1_131	3689_4_9	4952_4_58	124_5_1	264_4_1	102_2_1	1859_4_1	93_4_170	268_2_256	3887_5_14	906_4_1	1828_4_207
2616_1_460	2434_4_182	709_4_1	1324_4_17	5039_2_134	706_2_177	67_4_1	454_5_568	190_4_1	456_1_1	219_2_497	397_4_123	5193_4_274	112_5_1	234_4_1	3313_5_37	928_5_1	1831_4_1	836_23_1	2226_5_1039	747_5_1	1080_013_2026	733_2_18	4820_4_566	3_2_467	500_4_1	186_5_1	1513_4_56	342_4_1	325_4_46	9_2_128	1297_135_802	816_5_12	144_4_80	996_4_1	205_4_1	324_5_1	1674_4_1	663_1_134	3689_4_13	4952_4_78	124_5_1	264_4_1	102_2_1	1859_4_1	93_4_167	268_2_261	3887_5_16	906_4_1	1828_4_234
2616_1_487	2434_4_181	709_4_1	1324_4_17	5039_2_144	706_2_161	67_4_1	454_5_611	190_4_1	456_1_1	219_2_491	397_4_136	5193_4_256	112_5_1	234_4_1	3313_5_33	928_5_1	1831_4_1	836_23_1	2226_5_1133	747_5_1	1080_013_2134	733_2_12	4820_4_589	3_2_445	500_4_1	186_5_1	1513_4_48	342_4_1	325_4_47	9_2_118	1297_135_791	816_5_14	144_4_75	996_4_1	205_4_1	324_5_1	1674_4_1	663_1_133	3689_4_12	4952_4_59	124_5_1	264_4_1	102_2_1	1859_4_1	93_4_141	268_2_225	3887_5_12	906_4_1	1828_4_199
2616_1_462	2434_4_166	709_4_1	1324_4_19	5039_2_131	706_2_151	67_4_1	454_5_663	190_4_1	456_1_1	219_2_472	397_4_165	5193_4_283	112_5_1	234_4_1	3313_5_30	928_5_1	1831_4_1	836_23_1	2226_5_1178	747_5_1	1080_013_2297	733_2_8	4820_4_565	3_2_404	500_4_1	186_5_1	1513_4_43	342_4_1	325_4_34	9_2_125	1297_135_744	816_5_14	144_4_77	996_4_1	205_4_1	324_5_1	1674_4_1	663_1_142	3689_4_8	4952_4_63	124_5_1	264_4_1	102_2_1	1859_4_1	93_4_122	268_2_235	3887_5_8	906_4_1	1828_4_233
2616_1_511	2434_4_172	709_4_1	1324_4_22	5039_2_165	706_2_145	67_4_1	454_5_670	190_4_1	456_1_1	219_2_488	397_4_143	5193_4_278	112_5_1	234_4_1	3313_5_35	928_5_1	1831_4_1	836_23_1	2226_5_1163	747_5_1	1080_013_2378	733_2_3	4820_4_512	3_2_416	500_4_1	186_5_1	1513_4_39	342_4_1	325_4_43	9_2_125	1297_135_669	816_5_15	144_4_63	996_4_1	205_4_1	324_5_1	1674_4_1	663_1_141	3689_4_9	4952_4_61	124_5_1	264_4_1	102_2_1	1859_4_1	93_4_123	268_2_246	3887_5_5	906_4_1	1828_4_259
2616_1_487	2434_4_156	709_4_1	1324_4_30	5039_2_160	706_2_150	67_4_1	454_5_696	190_4_1	456_1_1	219_2_486	397_4_171	5193_4_268	112_5_1	234_4_1	3313_5_33	928_5_1	1831_4_1	836_23_1	2226_5_1197	747_5_1	1080_013_2472	733_2_3	4820_4_538	3_2_402	500_4_1	186_5_1	1513_4_45	342_4_1	325_4_47	9_2_134	1297_135_508	816_5_14	144_4_78	996_4_1	205_4_1	324_5_1	1674_4_1	663_1_159	3689_4_2	4952_4_51	124_5_1	264_4_1	102_2_1	1859_4_1	93_4_96	268_2_225	3887_5_11	906_4_1	1828_4_245
2616_1_476	2434_4_143	709_4_1	1324_4_31	5039_2_173	706_2_156	67_4_1	454_5_695	190_4_1	456_1_1	219_2_485	397_4_198	5193_4_285	112_5_1	234_4_1	3313_5_37	928_5_1	1831_4_1	836_23_1	2226_5_1280	747_5_1	1080_013_2548	733_2_2	4820_4_519	3_2_388	500_4_1	186_5_1	1513_4_41	342_4_1	325_4_39	9_2_141	1297_135_338	816_5_6	144_4_71	996_4_1	205_4_1	324_5_1	1674_4_1	663_1_165	3689_4_3	4952_4_62	124_5_1	264_4_1	102_2_1	1859_4_1	93_4_93	268_2_214	3887_5_6	906_4_1	1828_4_267
2616_1_523	2434_4_150	709_4_1	1324_4_30	5039_2_205	706_2_167	67_4_1	454_5_686	190_4_1	456_1_1	219_2_524	397_4_220	5193_4_274	112_5_1	234_4_1	3313_5_44	928_5_1	1831_4_1	836_23_1	2226_5_1224	747_5_1	1080_013_2634	733_2_2	4820_4_506	3_2_367	500_4_1	186_5_1	1513_4_50	342_4_1	325_4_39	9_2_131	1297_135_206	816_5_4	144_4_84	996_4_1	205_4_1	324_5_1	1674_4_1	663_1_178	3689_4_3	4952_4_67	124_5_1	264_4_1	102_2_1	1859_4_1	93_4_99	268_2_225	3887_5_6	906_4_1	1828_4_247
2616_1_514	2434_4_135	709_4_1	1324_4_27	5039_2_187	706_2_180	67_4_1	454_5_692	190_4_1	456_1_1	219_2_474	397_4_281	5193_4_262	112_5_1	234_4_1	3313_5_37	928_5_1	1831_4_1	836_23_1	2226_5_1286	747_5_1	1080_013_2692	733_2_1	4820_4_546	3_2_394	500_4_1	186_5_1	1513_4_69	342_4_1	325_4_46	9_2_124	1297_135_122	816_5_3	144_4_82	996_4_1	205_4_1	324_5_1	1674_4_1	663_1_201	3689_4_4	4952_4_63	124_5_1	264_4_1	102_2_1	1859_4_1	93_4_75	268_2_216	3887_5_7	906_4_1	1828_4_244
2616_1_520	2434_4_130	709_4_1	1324_4_26	5039_2_173	706_2_184	67_4_1	454_5_687	190_4_1	456_1_1	219_2_457	397_4_309	5193_4_297	112_5_1	234_4_1	3313_5_32	928_5_1	1831_4_1	836_23_1	2226_5_1274	747_5_1	1080_013_2708	4820_4_546	3_2_382	500_4_1	186_5_1	1513_4_82	342_4_1	325_4_33	9_2_131	1297_135_109	816_5_8	144_4_71	996_4_1	205_4_1	324_5_1	1674_4_1	663_1_209	3689_4_1	4952_4_72	124_5_1	264_4_1	102_2_1	1859_4_1	93_4_79	268_2_247	3887_5_6	906_4_1	1828_4_274	2234_4_119
2616_1_523	2434_4_143	709_4_1	1324_4_23	5039_2_210	706_2_184	67_4_1	454_5_677	190_4_1	456_1_1	219_2_503	397_4_347	5193_4_303	112_5_1	234_4_1	3313_5_37	928_5_1	1831_4_1	836_23_1	2226_5_1210	747_5_1	1080_013_2688	4820_4_558	3_2_372	500_4_1	186_5_1	1513_4_90	342_4_1	325_4_41	9_2_141	1297_135_122	816_5_9	144_4_81	996_4_1	205_4_1	324_5_1	1674_4_1	663_1_221	3689_4_2	4952_4_68	124_5_1	264_4_1	102_2_1	1859_4_1	93_4_72	268_2_253	3887_5_4	906_4_1	1828_4_235	2234_4_91
2616_1_547	2434_4_153	709_4_1	1324_4_26	5039_2_214	706_2_186	67_4_1	454_5_689	190_4_1	456_1_1	219_2_495	397_4_360	5193_4_315	112_5_1	234_4_1	3313_5_29	928_5_1	1831_4_1	836_23_1	2226_5_1261	747_5_1	1080_013_2660	4820_4_570	3_2_354	500_4_1	186_5_1	1513_4_105	342_4_1	325_4_26	9_2_136	1297_135_124	816_5_6	144_4_64	996_4_1	205_4_1	324_5_1	1674_4_1	663_1_232	3689_4_1	4952_4_73	124_5_1	264_4_1	102_2_1	1859_4_1	93_4_63	268_2_261	3887_5_4	906_4_1	1828_4_215	2234_4_89
2616_1_585	2434_4_166	709_4_1	1324_4_21	5039_2_194	706_2_204	67_4_1	454_5_679	190_4_1	456_1_1	219_2_487	397_4_343	5193_4_319	112_5_1	234_4_1	3313_5_34	928_5_1	1831_4_1	836_23_1	2226_5_1221	747_5_1	1080_013_2579	4820_4_565	3_2_325	500_4_1	186_5_1	1513_4_112	342_4_1	325_4_24	9_2_121	1297_135_113	816_5_6	144_4_77	996_4_1	205_4_1	324_5_1	1674_4_1	663_1_222	3689_4_3	4952_4_87	124_5_1	264_4_1	102_2_1	1859_4_1	93_4_47	268_2_291	3887_5_1	906_4_1	1828_4_235	2234_4_94
2616_1_631	2434_4_171	709_4_1	1324_4_18	5039_2_220	706_2_212	67_4_1	454_5_681	190_4_1	456_1_1	219_2_564	397_4_369	5193_4_312	112_5_1	234_4_1	3313_5_30	928_5_1	1831_4_1	836_23_1	2226_5_1162	747_5_1	1080_013_2413	4820_4_585	3_2_324	500_4_1	342_4_1	325_4_17	9_2_125	1297_135_142	1449_5_262	144_4_73	996_4_1	205_4_1	324_5_1	1674_4_1	663_1_241	3689_4_4	4952_4_76	124_5_1	264_4_1	102_2_1	1859_4_1	93_4_39	268_2_274	3887_5_2	906_4_1	1828_4_210	2234_4_95	2362_4_26	2294_1_1440
2616_1_611	2434_4_163	709_4_1	1324_4_14	5039_2_215	706_2_207	67_4_1	454_5_719	190_4_1	456_1_1	219_2_533	397_4_357	5193_4_341	112_5_1	234_4_1	93_4_26	928_5_1	1831_4_1	836_23_1	2226_5_1185	747_5_1	1080_013_2273	4820_4_614	3_2_345	500_4_1	342_4_1	325_4_17	9_2_121	1297_135_160	1449_5_245	144_4_68	996_4_1	205_4_1	324_5_1	1674_4_1	663_1_241	4952_4_78	124_5_1	264_4_1	102_2_1	1859_4_1	3313_5_32	268_2_303	3689_4_4	906_4_1	1828_4_220	2234_4_106	2362_4_40	2294_1_1418	46_5_1
2616_1_637	2434_4_177	709_4_1	1324_4_9	5039_2_212	706_2_199	67_4_1	454_5_709	190_4_1	456_1_1	219_2_557	397_4_360	5193_4_341	112_5_1	234_4_1	93_4_30	928_5_1	1831_4_1	836_23_1	2226_5_1142	747_5_1	1080_013_2158	4820_4_615	3_2_317	500_4_1	342_4_1	325_4_18	9_2_124	1297_135_203	1449_5_232	144_4_85	996_4_1	205_4_1	324_5_1	1674_4_1	663_1_201	4952_4_80	124_5_1	264_4_1	102_2_1	1859_4_1	3313_5_37	268_2_342	3689_4_5	906_4_1	1828_4_218	2234_4_93	2362_4_31	2294_1_1465	46_5_1
2616_1_619	2434_4_192	709_4_1	1324_4_5	5039_2_210	706_2_217	67_4_1	454_5_709	190_4_1	456_1_1	219_2_614	397_4_329	5193_4_330	112_5_1	234_4_1	93_4_34	928_5_1	1831_4_1	836_23_1	2226_5_1153	747_5_1	1080_013_1994	4820_4_689	3_2_371	500_4_1	342_4_1	325_4_12	9_2_135	1297_135_234	1449_5_254	144_4_90	996_4_1	205_4_1	324_5_1	1674_4_1	663_1_213	4952_4_88	124_5_1	264_4_1	102_2_1	1859_4_1	3313_5_35	268_2_339	3689_4_4	906_4_1	1828_4_190	2234_4_87	2362_4_28	2294_1_1483	46_5_1
2616_1_629	2434_4_227	709_4_1	1324_4_8	5039_2_180	706_2_229	67_4_1	454_5_705	190_4_1	456_1_1	219_2_632	397_4_312	5193_4_337	112_5_1	234_4_1	93_4_40	928_5_1	1831_4_1	836_23_1	2226_5_1192	747_5_1	1080_013_1884	4820_4_664	3_2_369	500_4_1	342_4_1	325_4_13	9_2_142	1297_135_244	1449_5_230	144_4_82	996_4_1	205_4_1	324_5_1	1674_4_1	663_1_189	4952_4_100	124_5_1	264_4_1	102_2_1	1859_4_1	3313_5_24	268_2_349	3689_4_3	906_4_1	1828_4_235	2234_4_99	2362_4_34	2294_1_1484	46_5_1
2616_1_664	2434_4_260	709_4_1	1324_4_3	5039_2_187	706_2_238	454_5_705	190_4_1	456_1_1	219_2_720	397_4_311	5193_4_308	112_5_1	234_4_1	93_4_60	928_5_1	1831_4_1	836_23_1	2226_5_1146	1080_013_1741	4820_4_667	3_2_376	500_4_1	342_4_1	325_4_15	9_2_137	1297_135_286	1449_5_263	144_4_82	996_4_1	205_4_1	324_5_1	1674_4_1	663_1_185	4952_4_92	124_5_1	264_4_1	102_2_1	1859_4_1	3313_5_27	268_2_341	747_5_1	1828_4_252	2234_4_108	2362_4_33	2294_1_1481	46_5_1	1513_4_150	2679_5_361	64_4_1
2616_1_658	2434_4_276	709_4_1	1324_4_2	5039_2_194	706_2_221	454_5_713	190_4_1	456_1_1	219_2_739	397_4_290	5193_4_266	112_5_1	234_4_1	93_4_49	928_5_1	1831_4_1	836_23_1	2226_5_1177	1080_013_1582	4820_4_713	3_2_406	500_4_1	342_4_1	325_4_19	9_2_132	1297_135_322	1449_5_258	144_4_80	996_4_1	205_4_1	324_5_1	1674_4_1	663_1_192	4952_4_99	124_5_1	264_4_1	102_2_1	1859_4_1	3313_5_20	268_2_336	747_5_1	1828_4_231	2234_4_134	2362_4_39	2294_1_1508	46_5_1	1513_4_161	2679_5_365	64_4_1
2616_1_653	2434_4_289	709_4_1	1324_4_2	5039_2_168	706_2_213	454_5_652	190_4_1	456_1_1	219_2_710	397_4_289	5193_4_278	112_5_1	234_4_1	93_4_58	928_5_1	1831_4_1	836_23_1	2226_5_1210	1080_013_1521	4820_4_695	3_2_405	500_4_1	342_4_1	325_4_23	9_2_122	1297_135_297	1449_5_249	144_4_74	996_4_1	205_4_1	324_5_1	1674_4_1	663_1_164	4952_4_101	124_5_1	264_4_1	102_2_1	1859_4_1	3313_5_22	268_2_363	747_5_1	1828_4_268	2234_4_144	2362_4_34	2294_1_1537	46_5_1	1513_4_160	2679_5_346	64_4_1
2616_1_644	2434_4_268	709_4_1	1324_4_2	5039_2_183	706_2_219	454_5_676	190_4_1	456_1_1	219_2_736	397_4_312	5193_4_255	112_5_1	234_4_1	93_4_76	928_5_1	1831_4_1	836_23_1	2226_5_1164	1080_013_1441	4820_4_715	3_2_424	500_4_1	342_4_1	325_4_26	9_2_103	1297_135_250	1449_5_271	144_4_70	996_4_1	205_4_1	324_5_1	1674_4_1	663_1_171	4952_4_81	124_5_1	264_4_1	102_2_1	1859_4_1	3313_5_20	268_2_368	747_5_1	1828_4_239	2234_4_152	2362_4_37	2294_1_1513	46_5_1	1513_4_137	2679_5_335	64_4_1
2616_1_630	2434_4_267	709_4_1	1324_4_1	5039_2_193	706_2_234	454_5_642	190_4_1	456_1_1	219_2_697	397_4_314	5193_4_271	112_5_1	234_4_1	93_4_68	928_5_1	1831_4_1	836_23_1	2226_5_1142	1080_013_1229	4820_4_724	3_2_453	500_4_1	342_4_1	325_4_33	9_2_110	1297_135_261	1449_5_273	144_4_78	996_4_1	205_4_1	324_5_1	1674_4_1	663_1_133	4952_4_71	124_5_1	264_4_1	102_2_1	1859_4_1	3313_5_23	268_2_367	747_5_1	1828_4_259	2234_4_188	2362_4_51	2294_1_1505	46_5_1	1513_4_134	2679_5_349	64_4_1
2616_1_652	2434_4_288	709_4_1	5039_2_173	706_2_207	454_5_674	190_4_1	456_1_1	219_2_682	397_4_322	5193_4_243	112_5_1	234_4_1	93_4_89	928_5_1	1831_4_1	836_23_1	2226_5_1044	1080_013_1165	4820_4_709	3_2_511	500_4_1	342_4_1	325_4_52	9_2_93	1297_135_317	1449_5_297	144_4_75	996_4_1	324_5_1	1674_4_1	663_1_149	4952_4_65	124_5_1	264_4_1	102_2_1	1859_4_1	3313_5_24	268_2_373	747_5_1	1828_4_249	2234_4_186	2362_4_55	2294_1_1486	46_5_1	1513_4_114	2679_5_283	64_4_1	2166_4_958	377_1_51
2616_1_638	2434_4_263	709_4_1	5039_2_189	706_2_193	454_5_662	190_4_1	456_1_1	219_2_680	397_4_335	5193_4_239	112_5_1	234_4_1	93_4_84	928_5_1	1831_4_1	836_23_1	2226_5_947	1080_013_1118	4820_4_740	3_2_541	500_4_1	342_4_1	325_4_55	9_2_101	1297_135_395	1449_5_297	144_4_69	996_4_1	324_5_1	1674_4_1	663_1_165	4952_4_59	124_5_1	264_4_1	102_2_1	1859_4_1	3313_5_20	268_2_342	747_5_1	1828_4_234	2234_4_228	2362_4_78	2294_1_1461	46_5_1	1513_4_137	2679_5_279	64_4_1	2166_4_1002	377_1_53
2616_1_632	2434_4_267	709_4_1	5039_2_186	706_2_181	454_5_644	190_4_1	456_1_1	219_2_655	397_4_342	5193_4_228	112_5_1	234_4_1	93_4_85	928_5_1	1831_4_1	836_23_1	2226_5_1020	1080_013_1158	4820_4_739	3_2_564	500_4_1	342_4_1	325_4_96	9_2_109	1297_135_400	1449_5_272	144_4_66	996_4_1	324_5_1	1674_4_1	663_1_128	4952_4_61	124_5_1	264_4_1	102_2_1	1859_4_1	3313_5_16	268_2_340	747_5_1	1828_4_245	2234_4_238	2362_4_74	2294_1_1400	46_5_1	1513_4_137	2679_5_268	64_4_1	2166_4_1110	377_1_65
2616_1_667	2434_4_273	709_4_1	5039_2_165	706_2_176	454_5_597	190_4_1	456_1_1	219_2_684	397_4_367	5193_4_207	112_5_1	234_4_1	93_4_103	928_5_1	1831_4_1	836_23_1	2226_5_1038	1080_013_1197	4820_4_713	3_2_622	500_4_1	342_4_1	325_4_102	9_2_111	1297_135_301	1449_5_327	144_4_58	996_4_1	324_5_1	1674_4_1	663_1_169	4952_4_57	124_5_1	264_4_1	102_2_1	1859_4_1	3313_5_26	268_2_344	747_5_1	1828_4_204	2234_4_250	2362_4_83	2294_1_1385	46_5_1	1513_4_126	2679_5_235	64_4_1	2166_4_1153	377_1_57
2616_1_668	2434_4_245	709_4_1	5039_2_199	706_2_177	454_5_642	190_4_1	456_1_1	219_2_628	397_4_374	5193_4_214	112_5_1	234_4_1	93_4_89	928_5_1	1831_4_1	836_23_1	2226_5_1056	1080_013_1180	4820_4_712	3_2_659	500_4_1	342_4_1	325_4_111	9_2_127	1297_135_223	1449_5_325	144_4_58	996_4_1	324_5_1	1674_4_1	663_1_133	4952_4_64	124_5_1	264_4_1	102_2_1	1859_4_1	3313_5_26	268_2_346	747_5_1	1828_4_186	2234_4_281	2362_4_94	2294_1_1393	46_5_1	1513_4_120	2679_5_252	64_4_1	2166_4_1232	377_1_60
2616_1_695	2434_4_253	709_4_1	5039_2_211	706_2_158	454_5_632	190_4_1	456_1_1	219_2_637	397_4_354	5193_4_241	112_5_1	234_4_1	93_4_110	928_5_1	1831_4_1	836_23_1	2226_5_1078	1080_013_1226	4820_4_670	3_2_703	500_4_1	342_4_1	325_4_140	9_2_118	1297_135_188	1449_5_309	144_4_58	996_4_1	324_5_1	1674_4_1	663_1_148	4952_4_60	124_5_1	264_4_1	102_2_1	1859_4_1	3313_5_42	268_2_364	747_5_1	1828_4_200	2234_4_258	2362_4_75	2294_1_1313	46_5_1	1513_4_128	2679_5_220	64_4_1	2166_4_1310	377_1_55
2616_1_689	2434_4_274	709_4_1	5039_2_193	706_2_168	454_5_623	190_4_1	456_1_1	219_2_677	397_4_342	5193_4_246	112_5_1	234_4_1	93_4_115	928_5_1	1831_4_1	836_23_1	2226_5_1057	1080_013_1264	4820_4_706	3_2_716	500_4_1	342_4_1	325_4_131	9_2_114	1297_135_178	1449_5_340	144_4_57	996_4_1	324_5_1	1674_4_1	663_1_168	4952_4_41	124_5_1	264_4_1	102_2_1	1859_4_1	3313_5_39	268_2_370	747_5_1	1828_4_146	2234_4_294	2362_4_84	2294_1_1285	46_5_1	1513_4_138	2679_5_193	64_4_1	2166_4_1334	377_1_51
2616_1_659	2434_4_280	709_4_1	5039_2_211	706_2_148	454_5_654	190_4_1	456_1_1	219_2_644	397_4_303	5193_4_255	112_5_1	234_4_1	93_4_94	928_5_1	1831_4_1	836_23_1	2226_5_1151	1080_013_1244	4820_4_731	3_2_720	500_4_1	342_4_1	325_4_144	9_2_121	1297_135_188	1449_5_317	144_4_55	996_4_1	324_5_1	1674_4_1	663_1_133	4952_4_40	124_5_1	264_4_1	102_2_1	1859_4_1	3313_5_25	268_2_380	747_5_1	1828_4_148	2234_4_301	2362_4_89	2294_1_1285	46_5_1	1513_4_158	2679_5_225	64_4_1	2166_4_1350	377_1_61
2616_1_689	2434_4_282	709_4_1	5039_2_221	706_2_165	454_5_646	190_4_1	456_1_1	219_2_611	397_4_277	5193_4_276	112_5_1	234_4_1	93_4_115	928_5_1	1831_4_1	836_23_1	2226_5_1210	1080_013_1325	4820_4_697	3_2_777	500_4_1	342_4_1	325_4_149	9_2_113	1297_135_160	1449_5_344	144_4_68	996_4_1	324_5_1	1674_4_1	663_1_166	4952_4_30	124_5_1	264_4_1	102_2_1	1859_4_1	3313_5_18	268_2_391	747_5_1	1828_4_128	2234_4_278	2362_4_58	2294_1_1176	46_5_1	1513_4_169	2679_5_229	64_4_1	2166_4_1316	377_1_51
2616_1_674	2434_4_290	709_4_1	5039_2_196	706_2_175	454_5_658	190_4_1	456_1_1	219_2_602	397_4_291	5193_4_319	112_5_1	234_4_1	93_4_93	928_5_1	1831_4_1	836_23_1	2226_5_1149	1080_013_1359	4820_4_742	3_2_762	500_4_1	342_4_1	325_4_123	9_2_107	1297_135_118	1449_5_359	144_4_68	996_4_1	324_5_1	1674_4_1	663_1_159	4952_4_22	124_5_1	264_4_1	102_2_1	1859_4_1	3313_5_11	268_2_387	747_5_1	1828_4_103	2234_4_307	2362_4_82	2294_1_1180	46_5_1	1513_4_187	2679_5_231	64_4_1	2166_4_1359	377_1_48
2616_1_670	2434_4_274	709_4_1	5039_2_227	706_2_155	454_5_659	190_4_1	456_1_1	219_2_540	397_4_306	5193_4_328	112_5_1	234_4_1	93_4_96	928_5_1	1831_4_1	836_23_1	2226_5_1184	1080_013_1354	4820_4_802	3_2_753	500_4_1	342_4_1	325_4_147	9_2_110	1297_135_116	1449_5_333	144_4_67	996_4_1	324_5_1	1674_4_1	663_1_155	4952_4_26	124_5_1	264_4_1	102_2_1	1859_4_1	3313_5_12	268_2_406	747_5_1	1828_4_111	2234_4_274	2362_4_73	2294_1_1200	46_5_1	1513_4_184	2679_5_231	64_4_1	2166_4_1322	377_1_48
2616_1_712	2434_4_307	709_4_1	5039_2_190	706_2_165	454_5_655	190_4_1	456_1_1	219_2_527	397_4_300	5193_4_345	112_5_1	234_4_1	93_4_119	928_5_1	1831_4_1	836_23_1	2226_5_1216	1080_013_1396	4820_4_777	3_2_801	500_4_1	342_4_1	325_4_122	9_2_106	1297_135_97	1449_5_353	144_4_66	996_4_1	324_5_1	1674_4_1	663_1_187	4952_4_21	124_5_1	264_4_1	102_2_1	1859_4_1	3313_5_7	268_2_405	747_5_1	1828_4_105	2234_4_271	2362_4_68	2294_1_1133	46_5_1	1513_4_164	2679_5_245	64_4_1	2166_4_1301	377_1_38
2616_1_695	2434_4_291	709_4_1	5039_2_196	706_2_168	454_5_688	190_4_1	456_1_1	219_2_505	397_4_338	5193_4_377	112_5_1	234_4_1	93_4_90	928_5_1	1831_4_1	836_23_1	2226_5_1185	1080_013_1345	4820_4_842	3_2_766	500_4_1	342_4_1	325_4_109	9_2_108	1297_135_66	1449_5_333	144_4_78	996_4_1	324_5_1	1674_4_1	663_1_139	4952_4_22	124_5_1	264_4_1	102_2_1	1859_4_1	3313_5_14	268_2_386	747_5_1	1828_4_104	2234_4_305	2362_4_83	2294_1_1167	46_5_1	1513_4_190	2679_5_231	64_4_1	2166_4_1316	377_1_44
2616_1_699	2434_4_308	709_4_1	5039_2_241	706_2_155	454_5_651	190_4_1	456_1_1	219_2_476	397_4_299	5193_4_344	112_5_1	234_4_1	93_4_101	928_5_1	1831_4_1	836_23_1	2226_5_1252	1080_013_1269	4820_4_849	3_2_814	500_4_1	342_4_1	325_4_124	9_2_137	1297_135_100	1449_5_327	144_4_84	996_4_1	324_5_1	1674_4_1	663_1_149	4952_4_26	124_5_1	264_4_1	102_2_1	1859_4_1	3313_5_6	268_2_371	747_5_1	1828_4_106	2234_4_242	2362_4_65	2294_1_1170	46_5_1	1513_4_194	2679_5_253	64_4_1	2166_4_1307	377_1_33
2616_1_679	2434_4_329	709_4_1	5039_2_225	706_2_156	454_5_661	190_4_1	456_1_1	219_2_507	397_4_325	5193_4_340	112_5_1	234_4_1	93_4_114	928_5_1	1831_4_1	836_23_1	2226_5_1234	1080_013_1212	4820_4_822	3_2_847	500_4_1	342_4_1	325_4_96	9_2_137	1297_135_147	1449_5_313	144_4_80	996_4_1	324_5_1	1674_4_1	663_1_152	4952_4_26	124_5_1	264_4_1	102_2_1	1859_4_1	3313_5_9	268_2_385	747_5_1	1828_4_94	2234_4_275	2362_4_72	2294_1_1141	46_5_1	1513_4_177	2679_5_270	64_4_1	2166_4_1255	377_1_39
2616_1_655	2434_4_303	709_4_1	5039_2_219	706_2_169	454_5_624	190_4_1	456_1_1	219_2_517	397_4_310	5193_4_374	112_5_1	234_4_1	93_4_96	928_5_1	1831_4_1	836_23_1	2226_5_1212	1080_013_1134	4820_4_858	3_2_821	500_4_1	342_4_1	325_4_119	9_2_140	1297_135_155	1449_5_319	144_4_80	996_4_1	324_5_1	1674_4_1	663_1_120	4952_4_40	124_5_1	264_4_1	102_2_1	1859_4_1	3313_5_14	268_2_406	747_5_1	1828_4_107	2234_4_278	2362_4_64	2294_1_1185	46_5_1	1513_4_206	2679_5_280	64_4_1	2166_4_1242	377_1_49
2616_1_632	2434_4_287	709_4_1	5039_2_251	706_2_170	454_5_605	190_4_1	456_1_1	219_2_504	397_4_294	5193_4_347	112_5_1	234_4_1	93_4_111	928_5_1	1831_4_1	836_23_1	2226_5_1287	1080_013_1099	4820_4_841	3_2_858	500_4_1	342_4_1	325_4_124	9_2_176	1297_135_113	1449_5_332	144_4_104	996_4_1	324_5_1	1674_4_1	663_1_142	4952_4_39	124_5_1	264_4_1	102_2_1	1859_4_1	3313_5_8	268_2_407	747_5_1	1828_4_72	2234_4_238	2362_4_59	2294_1_1204	46_5_1	1513_4_192	2679_5_285	64_4_1	2166_4_1221	377_1_51
2616_1_651	2434_4_296	709_4_1	5039_2_233	706_2_142	454_5_633	190_4_1	456_1_1	219_2_561	397_4_300	5193_4_332	112_5_1	234_4_1	93_4_115	928_5_1	1831_4_1	836_23_1	2226_5_1273	1080_013_1077	4820_4_827	3_2_817	500_4_1	342_4_1	325_4_130	9_2_159	1297_135_137	1449_5_328	144_4_105	996_4_1	324_5_1	1674_4_1	663_1_134	4952_4_38	124_5_1	264_4_1	102_2_1	1859_4_1	3313_5_12	268_2_379	747_5_1	1828_4_70	2234_4_229	2362_4_64	2294_1_1225	46_5_1	1513_4_198	2679_5_289	64_4_1	2166_4_1226	377_1_55
2616_1_625	2434_4_297	709_4_1	5039_2_241	706_2_146	454_5_640	190_4_1	456_1_1	219_2_557	397_4_291	5193_4_335	112_5_1	234_4_1	93_4_117	928_5_1	1831_4_1	836_23_1	2226_5_1249	1080_013_1061	4820_4_834	3_2_758	500_4_1	342_4_1	325_4_159	9_2_177	1297_135_170	1449_5_330	144_4_118	996_4_1	324_5_1	1674_4_1	663_1_115	4952_4_35	124_5_1	264_4_1	102_2_1	1859_4_1	3313_5_10	268_2_368	747_5_1	1828_4_75	2234_4_190	2362_4_54	2294_1_1253	46_5_1	1513_4_198	2679_5_351	64_4_1	2166_4_1232	377_1_47
2616_1_635	2434_4_295	709_4_1	5039_2_270	706_2_143	454_5_622	190_4_1	456_1_1	219_2_556	397_4_260	5193_4_317	112_5_1	234_4_1	93_4_140	928_5_1	1831_4_1	836_23_1	2226_5_1261	1080_013_1011	4820_4_801	3_2_813	500_4_1	342_4_1	325_4_136	9_2_185	1297_135_240	1449_5_342	144_4_107	996_4_1	324_5_1	1674_4_1	663_1_147	4952_4_38	124_5_1	264_4_1	102_2_1	1859_4_1	3313_5_12	268_2_347	747_5_1	1828_4_80	2234_4_192	2362_4_51	2294_1_1288	46_5_1	1513_4_177	2679_5_347	64_4_1	2166_4_1149	377_1_49
2616_1_641	2434_4_306	709_4_1	5039_2_212	706_2_135	454_5_612	190_4_1	456_1_1	219_2_588	397_4_273	5193_4_335	112_5_1	234_4_1	93_4_98	928_5_1	1831_4_1	836_23_1	2226_5_1246	1080_013_936	4820_4_798	3_2_770	500_4_1	342_4_1	325_4_133	9_2_163	1297_135_315	1449_5_314	144_4_100	996_4_1	324_5_1	1674_4_1	663_1_123	4952_4_35	124_5_1	264_4_1	102_2_1	1859_4_1	3313_5_22	268_2_322	747_5_1	1828_4_92	2234_4_201	2362_4_56	2294_1_1390	46_5_1	1513_4_197	2679_5_350	64_4_1	2166_4_1195	377_1_51
2616_1_625	2434_4_303	709_4_1	5039_2_223	706_2_152	454_5_626	190_4_1	456_1_1	219_2_539	397_4_276	5193_4_332	112_5_1	234_4_1	93_4_119	928_5_1	1831_4_1	836_23_1	2226_5_1271	1080_013_829	4820_4_813	3_2_734	500_4_1	342_4_1	325_4_150	9_2_173	1297_135_409	1449_5_272	144_4_106	996_4_1	324_5_1	1674_4_1	663_1_105	4952_4_38	124_5_1	264_4_1	102_2_1	1859_4_1	3313_5_27	268_2_310	747_5_1	1828_4_87	2234_4_158	2362_4_53	2294_1_1515	46_5_1	1513_4_186	2679_5_358	64_4_1	2166_4_1173	377_1_51
2616_1_630	2434_4_298	709_4_1	5039_2_232	706_2_146	454_5_627	190_4_1	456_1_1	219_2_541	397_4_264	5193_4_356	112_5_1	234_4_1	93_4_147	928_5_1	1831_4_1	836_23_1	2226_5_1230	1080_013_748	4820_4_794	3_2_731	500_4_1	342_4_1	325_4_122	9_2_195	1297_135_492	1449_5_271	144_4_111	996_4_1	324_5_1	1674_4_1	663_1_106	4952_4_33	124_5_1	264_4_1	102_2_1	1859_4_1	3313_5_29	268_2_306	747_5_1	1828_4_78	2234_4_178	2362_4_50	2294_1_1561	46_5_1	1513_4_151	2679_5_385	64_4_1	2166_4_1153	377_1_53
2616_1_641	2434_4_286	709_4_1	5039_2_206	706_2_173	454_5_630	190_4_1	456_1_1	219_2_555	397_4_248	5193_4_341	112_5_1	234_4_1	93_4_133	928_5_1	1831_4_1	836_23_1	2226_5_1216	1080_013_683	4820_4_800	3_2_717	500_4_1	342_4_1	325_4_128	9_2_195	1297_135_536	1449_5_226	144_4_103	996_4_1	324_5_1	1674_4_1	663_1_88	4952_4_33	124_5_1	264_4_1	102_2_1	1859_4_1	3313_5_23	268_2_326	747_5_1	1828_4_112	2234_4_146	2362_4_55	2294_1_1647	46_5_1	1513_4_166	2679_5_408	64_4_1	2166_4_1189	377_1_57
2616_1_656	2434_4_301	709_4_1	5039_2_222	706_2_179	454_5_598	190_4_1	456_1_1	219_2_533	397_4_247	5193_4_341	112_5_1	234_4_1	93_4_167	928_5_1	1831_4_1	836_23_1	2226_5_1221	1080_013_669	4820_4_764	3_2_703	500_4_1	342_4_1	325_4_112	9_2_201	1297_135_483	1449_5_228	144_4_116	996_4_1	324_5_1	1674_4_1	663_1_104	4952_4_38	124_5_1	264_4_1	102_2_1	1859_4_1	3313_5_28	268_2_336	747_5_1	1828_4_122	2234_4_139	2362_4_48	2294_1_1678	46_5_1	1513_4_164	2679_5_447	64_4_1	2166_4_1181	377_1_70
2616_1_674	2434_4_285	709_4_1	5039_2_231	706_2_189	454_5_630	190_4_1	456_1_1	219_2_598	397_4_232	5193_4_381	112_5_1	234_4_1	93_4_163	928_5_1	1831_4_1	836_23_1	2226_5_1155	1080_013_651	4820_4_742	3_2_696	500_4_1	342_4_1	325_4_96	9_2_218	1297_135_455	1449_5_218	144_4_99	996_4_1	324_5_1	1674_4_1	663_1_93	4952_4_45	124_5_1	264_4_1	102_2_1	1859_4_1	3313_5_33	268_2_322	747_5_1	1828_4_133	2234_4_165	2362_4_65	2294_1_1642	46_5_1	1513_4_189	2679_5_432	64_4_1	2166_4_1179	377_1_51
2616_1_662	2434_4_272	709_4_1	5039_2_196	706_2_211	454_5_623	190_4_1	456_1_1	219_2_601	397_4_233	5193_4_391	112_5_1	234_4_1	93_4_143	928_5_1	1831_4_1	836_23_1	2226_5_1131	1080_013_631	4820_4_765	3_2_716	500_4_1	342_4_1	325_4_114	9_2_233	1297_135_503	1449_5_177	144_4_79	996_4_1	324_5_1	1674_4_1	663_1_110	4952_4_40	124_5_1	264_4_1	102_2_1	1859_4_1	3313_5_36	268_2_364	747_5_1	1828_4_143	2234_4_141	2362_4_65	2294_1_1637	46_5_1	1513_4_196	2679_5_466	64_4_1	2166_4_1135	377_1_43
2616_1_684	2434_4_262	709_4_1	5039_2_214	706_2_196	454_5_571	190_4_1	456_1_1	219_2_584	397_4_250	5193_4_362	112_5_1	234_4_1	93_4_149	928_5_1	1831_4_1	836_23_1	2226_5_1119	1080_013_678	4820_4_718	3_2_753	500_4_1	342_4_1	325_4_104	9_2_257	1297_135_557	1449_5_162	144_4_82	996_4_1	324_5_1	1674_4_1	663_1_109	4952_4_40	124_5_1	264_4_1	102_2_1	1859_4_1	3313_5_32	268_2_397	747_5_1	1828_4_133	2234_4_133	2362_4_53	2294_1_1731	46_5_1	1513_4_215	2679_5_446	64_4_1	2166_4_1081	377_1_41
2616_1_723	2434_4_251	709_4_1	5039_2_158	706_2_214	454_5_591	190_4_1	456_1_1	219_2_636	397_4_249	5193_4_362	112_5_1	234_4_1	93_4_127	928_5_1	1831_4_1	836_23_1	2226_5_1067	1080_013_683	4820_4_709	3_2_764	500_4_1	342_4_1	325_4_111	9_2_245	1297_135_630	1449_5_114	144_4_68	996_4_1	324_5_1	1674_4_1	663_1_100	4952_4_40	124_5_1	264_4_1	102_2_1	1859_4_1	3313_5_29	268_2_425	747_5_1	1828_4_147	2234_4_137	2362_4_58	2294_1_1640	46_5_1	1513_4_239	2679_5_440	64_4_1	2166_4_1140	377_1_43
2616_1_618	2434_4_251	709_4_1	5039_2_159	706_2_208	454_5_572	190_4_1	456_1_1	219_2_611	397_4_276	5193_4_335	112_5_1	234_4_1	93_4_132	928_5_1	1831_4_1	836_23_1	2226_5_1107	1080_013_702	4820_4_713	3_2_770	500_4_1	342_4_1	325_4_136	9_2_243	1297_135_674	1449_5_92	144_4_66	996_4_1	324_5_1	1674_4_1	663_1_103	4952_4_49	124_5_1	264_4_1	102_2_1	1859_4_1	3313_5_32	268_2_466	747_5_1	1828_4_125	2234_4_98	2362_4_61	2294_1_1718	46_5_1	1513_4_222	2679_5_472	64_4_1	2166_4_1117	377_1_26
2616_1_635	2434_4_252	709_4_1	5039_2_186	706_2_210	454_5_543	190_4_1	456_1_1	219_2_581	397_4_269	5193_4_319	112_5_1	234_4_1	93_4_153	928_5_1	1831_4_1	836_23_1	2226_5_1107	1080_013_732	4820_4_651	3_2_775	500_4_1	342_4_1	325_4_130	9_2_274	1297_135_713	1449_5_65	144_4_73	996_4_1	324_5_1	1674_4_1	663_1_99	4952_4_50	124_5_1	264_4_1	102_2_1	1859_4_1	3313_5_49	268_2_494	747_5_1	1828_4_112	2234_4_96	2362_4_53	2294_1_1687	46_5_1	1513_4_233	2679_5_447	64_4_1	2166_4_1187	377_1_24
2616_1_661	2434_4_266	709_4_1	5039_2_166	706_2_215	454_5_556	190_4_1	456_1_1	219_2_617	397_4_253	5193_4_284	112_5_1	234_4_1	93_4_134	928_5_1	1831_4_1	836_23_1	2226_5_1065	1080_013_700	4820_4_652	3_2_782	500_4_1	342_4_1	325_4_142	9_2_257	1297_135_781	1449_5_50	144_4_69	996_4_1	324_5_1	1674_4_1	663_1_77	4952_4_54	124_5_1	264_4_1	102_2_1	1859_4_1	3313_5_37	268_2_521	747_5_1	1828_4_147	2234_4_97	2362_4_54	2294_1_1605	46_5_1	1513_4_254	2679_5_479	64_4_1	2166_4_1246	377_1_26
2616_1_670	2434_4_257	709_4_1	5039_2_152	706_2_189	454_5_551	190_4_1	456_1_1	219_2_580	397_4_316	5193_4_250	112_5_1	234_4_1	93_4_152	928_5_1	1831_4_1	836_23_1	2226_5_1100	1080_013_680	4820_4_679	3_2_853	500_4_1	342_4_1	325_4_138	9_2_243	1297_135_802	1449_5_36	144_4_74	996_4_1	324_5_1	1674_4_1	663_1_74	4952_4_48	124_5_1	264_4_1	102_2_1	1859_4_1	3313_5_54	268_2_529	747_5_1	1828_4_124	2234_4_91	2362_4_38	2294_1_1661	46_5_1	1513_4_231	2679_5_473	64_4_1	2166_4_1232	377_1_25
2616_1_667	2434_4_227	709_4_1	5039_2_178	706_2_193	454_5_512	190_4_1	456_1_1	219_2_545	397_4_321	5193_4_256	112_5_1	234_4_1	93_4_151	928_5_1	1831_4_1	836_23_1	2226_5_1119	1080_013_746	4820_4_668	3_2_844	500_4_1	342_4_1	325_4_117	9_2_268	1297_135_829	1449_5_28	144_4_58	996_4_1	324_5_1	1674_4_1	663_1_60	4952_4_57	124_5_1	264_4_1	102_2_1	1859_4_1	3313_5_52	268_2_534	747_5_1	1828_4_129	2234_4_88	2362_4_37	2294_1_1629	46_5_1	1513_4_260	2679_5_462	64_4_1	2166_4_1286	377_1_18
2616_1_710	2434_4_210	709_4_1	5039_2_172	706_2_207	454_5_473	190_4_1	456_1_1	219_2_594	397_4_335	5193_4_258	112_5_1	234_4_1	93_4_124	928_5_1	1831_4_1	836_23_1	2226_5_1073	1080_013_708	4820_4_687	3_2_872	500_4_1	342_4_1	325_4_120	9_2_230	1297_135_884	1449_5_25	144_4_47	996_4_1	324_5_1	1674_4_1	663_1_51	4952_4_61	124_5_1	264_4_1	102_2_1	1859_4_1	3313_5_45	268_2_542	747_5_1	1828_4_163	2234_4_85	2362_4_44	2294_1_1631	46_5_1	1513_4_260	2679_5_451	64_4_1	2166_4_1282	377_1_17
2616_1_720	2434_4_221	709_4_1	5039_2_157	706_2_185	454_5_459	190_4_1	456_1_1	219_2_570	397_4_361	5193_4_252	112_5_1	234_4_1	93_4_145	928_5_1	1831_4_1	836_23_1	2226_5_1029	1080_013_688	4820_4_696	3_2_914	500_4_1	342_4_1	325_4_116	9_2_281	1297_135_939	1449_5_19	144_4_47	996_4_1	324_5_1	1674_4_1	663_1_58	4952_4_45	124_5_1	264_4_1	102_2_1	1859_4_1	3313_5_48	268_2_515	747_5_1	1828_4_129	2234_4_82	2362_4_33	2294_1_1703	46_5_1	1513_4_256	2679_5_421	64_4_1	2166_4_1265	377_1_14
2616_1_703	2434_4_190	709_4_1	5039_2_173	706_2_192	454_5_426	190_4_1	456_1_1	219_2_587	397_4_291	5193_4_268	112_5_1	234_4_1	93_4_158	928_5_1	1831_4_1	836_23_1	2226_5_1014	1080_013_664	4820_4_739	3_2_869	500_4_1	342_4_1	325_4_114	9_2_282	1297_135_998	1449_5_14	144_4_56	996_4_1	324_5_1	1674_4_1	663_1_57	4952_4_59	124_5_1	264_4_1	102_2_1	1859_4_1	3313_5_42	268_2_518	747_5_1	1828_4_159	2234_4_95	2362_4_42	2294_1_1585	46_5_1	1513_4_278	2679_5_412	64_4_1	2166_4_1378	377_1_15
2616_1_722	2434_4_232	709_4_1	5039_2_161	706_2_212	454_5_419	190_4_1	456_1_1	219_2_630	397_4_286	5193_4_240	112_5_1	234_4_1	93_4_128	928_5_1	1831_4_1	836_23_1	2226_5_957	1080_013_657	4820_4_709	3_2_882	500_4_1	342_4_1	325_4_121	9_2_249	1297_135_1075	1449_5_7	144_4_54	996_4_1	324_5_1	1674_4_1	663_1_56	4952_4_76	124_5_1	264_4_1	102_2_1	1859_4_1	3313_5_48	268_2_512	747_5_1	1828_4_176	2234_4_86	2362_4_48	2294_1_1611	46_5_1	1513_4_271	2679_5_397	64_4_1	2166_4_1346	377_1_17
2616_1_729	2434_4_245	709_4_1	5039_2_141	706_2_180	454_5_409	190_4_1	456_1_1	219_2_609	397_4_291	5193_4_242	112_5_1	234_4_1	93_4_136	928_5_1	1831_4_1	836_23_1	2226_5_933	1080_013_681	4820_4_729	3_2_867	500_4_1	342_4_1	325_4_112	9_2_290	1297_135_1132	1449_5_8	144_4_61	996_4_1	324_5_1	1674_4_1	663_1_61	4952_4_68	124_5_1	264_4_1	102_2_1	1859_4_1	3313_5_56	268_2_452	747_5_1	1828_4_120	2234_4_95	2362_4_34	2294_1_1667	46_5_1	1513_4_272	2679_5_405	64_4_1	2166_4_1346	377_1_19
2616_1_695	2434_4_208	709_4_1	5039_2_142	706_2_232	454_5_404	190_4_1	456_1_1	219_2_582	397_4_271	5193_4_223	112_5_1	234_4_1	93_4_111	928_5_1	1831_4_1	836_23_1	2226_5_909	1080_013_759	4820_4_751	3_2_834	500_4_1	342_4_1	325_4_121	9_2_295	1297_135_1190	1449_5_5	144_4_50	996_4_1	324_5_1	1674_4_1	663_1_44	4952_4_75	124_5_1	264_4_1	102_2_1	1859_4_1	3313_5_42	268_2_465	747_5_1	1828_4_129	2234_4_85	2362_4_32	2294_1_1603	46_5_1	1513_4_291	2679_5_392	64_4_1	2166_4_1436	377_1_25
2616_1_708	2434_4_224	709_4_1	5039_2_118	706_2_232	454_5_389	190_4_1	456_1_1	219_2_581	397_4_285	5193_4_229	112_5_1	234_4_1	93_4_101	928_5_1	1831_4_1	836_23_1	2226_5_844	1080_013_795	4820_4_746	3_2_854	500_4_1	342_4_1	325_4_134	9_2_283	1297_135_1244	1449_5_5	144_4_44	996_4_1	324_5_1	1674_4_1	663_1_43	4952_4_72	124_5_1	264_4_1	102_2_1	1859_4_1	3313_5_46	268_2_450	747_5_1	1828_4_131	2234_4_64	2362_4_36	2294_1_1583	46_5_1	1513_4_303	2679_5_390	64_4_1	2166_4_1447	377_1_33
2616_1_742	2434_4_206	709_4_1	5039_2_110	706_2_219	454_5_363	190_4_1	456_1_1	219_2_564	397_4_297	5193_4_238	112_5_1	234_4_1	93_4_106	928_5_1	1831_4_1	836_23_1	2226_5_809	1080_013_806	4820_4_738	3_2_852	500_4_1	342_4_1	325_4_128	9_2_321	1297_135_1295	1449_5_6	144_4_56	996_4_1	324_5_1	1674_4_1	663_1_37	4952_4_66	124_5_1	264_4_1	102_2_1	1859_4_1	3313_5_35	268_2_391	747_5_1	1828_4_99	2234_4_86	2362_4_37	2294_1_1648	46_5_1	1513_4_320	2679_5_363	64_4_1	2166_4_1441	377_1_30
2616_1_722	2434_4_199	709_4_1	5039_2_126	706_2_251	454_5_352	190_4_1	456_1_1	219_2_540	397_4_260	5193_4_228	112_5_1	234_4_1	93_4_98	928_5_1	1831_4_1	836_23_1	2226_5_798	1080_013_847	4820_4_711	3_2_849	342_4_1	325_4_137	9_2_324	1297_135_1367	500_4_1	144_4_58	996_4_1	1674_4_1	663_1_25	4952_4_74	124_5_1	264_4_1	102_2_1	1859_4_1	3313_5_35	268_2_396	747_5_1	1828_4_116	2234_4_77	2362_4_48	2294_1_1580	46_5_1	1513_4_328	2679_5_340	64_4_1	2166_4_1488	377_1_35
2616_1_747	2434_4_233	709_4_1	5039_2_104	706_2_258	454_5_335	190_4_1	456_1_1	219_2_559	397_4_284	5193_4_193	112_5_1	234_4_1	93_4_102	928_5_1	1831_4_1	836_23_1	2226_5_702	1080_013_890	4820_4_730	3_2_864	342_4_1	325_4_133	9_2_285	1297_135_1441	500_4_1	144_4_60	996_4_1	1674_4_1	663_1_35	4952_4_51	124_5_1	264_4_1	102_2_1	1859_4_1	3313_5_37	268_2_381	747_5_1	1828_4_99	2234_4_69	2362_4_40	2294_1_1636	46_5_1	1513_4_275	2679_5_337	64_4_1	2166_4_1490	377_1_47
2616_1_726	2434_4_217	709_4_1	5039_2_110	706_2_223	454_5_341	190_4_1	456_1_1	219_2_523	397_4_289	5193_4_215	112_5_1	234_4_1	93_4_131	928_5_1	1831_4_1	836_23_1	2226_5_740	1080_013_871	4820_4_712	3_2_808	342_4_1	325_4_115	9_2_324	1297_135_1468	500_4_1	144_4_57	996_4_1	1674_4_1	663_1_42	4952_4_49	124_5_1	264_4_1	102_2_1	1859_4_1	3313_5_31	268_2_357	747_5_1	1828_4_97	2234_4_84	2362_4_55	2294_1_1617	46_5_1	1513_4_290	2679_5_335	64_4_1	2166_4_1557	377_1_35
2616_1_735	2434_4_209	709_4_1	5039_2_141	706_2_232	454_5_332	190_4_1	456_1_1	219_2_559	397_4_262	5193_4_174	112_5_1	234_4_1	93_4_122	928_5_1	1831_4_1	836_23_1	2226_5_744	1080_013_930	4820_4_692	3_2_810	342_4_1	325_4_127	9_2_326	1297_135_1521	500_4_1	144_4_52	996_4_1	1674_4_1	663_1_33	4952_4_53	124_5_1	264_4_1	102_2_1	1859_4_1	3313_5_34	268_2_363	747_5_1	1828_4_107	2234_4_84	2362_4_72	2294_1_1488	46_5_1	1513_4_299	2679_5_312	64_4_1	2166_4_1559	377_1_52
2616_1_733	2434_4_205	709_4_1	5039_2_128	706_2_235	454_5_308	190_4_1	456_1_1	219_2_592	397_4_262	5193_4_174	112_5_1	234_4_1	93_4_149	928_5_1	1831_4_1	836_23_1	2226_5_715	1080_013_994	4820_4_686	3_2_840	342_4_1	325_4_131	9_2_291	1297_135_1596	500_4_1	144_4_62	996_4_1	1674_4_1	663_1_32	4952_4_49	124_5_1	264_4_1	102_2_1	1859_4_1	3313_5_33	268_2_327	747_5_1	1828_4_84	2234_4_81	2362_4_59	2294_1_1484	46_5_1	1513_4_274	2679_5_341	64_4_1	2166_4_1518	377_1_45
2616_1_729	2434_4_187	709_4_1	5039_2_125	706_2_186	454_5_309	190_4_1	456_1_1	219_2_589	397_4_250	5193_4_167	112_5_1	234_4_1	93_4_149	928_5_1	1831_4_1	836_23_1	2226_5_723	1080_013_1014	4820_4_685	3_2_780	342_4_1	325_4_116	9_2_282	1297_135_1649	500_4_1	144_4_55	996_4_1	1674_4_1	663_1_30	4952_4_53	124_5_1	264_4_1	102_2_1	1859_4_1	3313_5_32	268_2_327	747_5_1	1828_4_74	2234_4_92	2362_4_62	2294_1_1480	46_5_1	1513_4_285	2679_5_320	64_4_1	2166_4_1642	377_1_38
2616_1_693	2434_4_209	709_4_1	5039_2_128	706_2_187	454_5_321	190_4_1	456_1_1	219_2_633	397_4_213	5193_4_147	112_5_1	234_4_1	93_4_135	928_5_1	1831_4_1	836_23_1	2226_5_703	1080_013_1078	4820_4_704	3_2_803	342_4_1	325_4_155	9_2_258	1297_135_1723	500_4_1	144_4_47	996_4_1	1674_4_1	663_1_34	4952_4_46	124_5_1	264_4_1	102_2_1	1859_4_1	3313_5_38	268_2_356	747_5_1	1828_4_90	2234_4_70	2362_4_79	2294_1_1400	46_5_1	1513_4_286	2679_5_305	64_4_1	2166_4_1551	377_1_39
2616_1_763	2434_4_179	709_4_1	5039_2_115	706_2_188	454_5_296	190_4_1	456_1_1	219_2_632	397_4_223	5193_4_168	112_5_1	234_4_1	93_4_155	928_5_1	1831_4_1	836_23_1	2226_5_649	1080_013_1112	4820_4_721	3_2_841	342_4_1	325_4_135	9_2_236	1297_135_1775	500_4_1	144_4_42	996_4_1	1674_4_1	663_1_39	4952_4_39	124_5_1	264_4_1	102_2_1	1859_4_1	3313_5_34	268_2_340	747_5_1	1828_4_69	2234_4_91	2362_4_58	2294_1_1457	46_5_1	1513_4_263	2679_5_290	64_4_1	2166_4_1494	377_1_24
2616_1_751	2434_4_155	709_4_1	5039_2_109	706_2_201	454_5_303	190_4_1	456_1_1	219_2_612	397_4_219	5193_4_165	112_5_1	234_4_1	93_4_147	928_5_1	1831_4_1	836_23_1	2226_5_643	1080_013_1141	4820_4_685	3_2_806	342_4_1	325_4_130	9_2_275	1297_135_1816	500_4_1	144_4_40	996_4_1	1674_4_1	663_1_51	4952_4_50	124_5_1	264_4_1	102_2_1	1859_4_1	3313_5_21	268_2_325	747_5_1	1828_4_78	2234_4_97	2362_4_61	2294_1_1431	46_5_1	1513_4_265	2679_5_292	64_4_1	2166_4_1536	377_1_25
2616_1_758	2434_4_185	709_4_1	5039_2_128	706_2_217	454_5_317	190_4_1	456_1_1	219_2_629	397_4_219	5193_4_123	112_5_1	234_4_1	93_4_152	928_5_1	1831_4_1	836_23_1	2226_5_606	1080_013_1237	4820_4_680	3_2_774	342_4_1	325_4_150	9_2_265	1297_135_1834	500_4_1	144_4_38	996_4_1	1674_4_1	663_1_44	4952_4_38	124_5_1	264_4_1	102_2_1	1859_4_1	3313_5_25	268_2_362	747_5_1	1828_4_93	2234_4_74	2362_4_59	2294_1_1365	46_5_1	1513_4_233	2679_5_290	64_4_1	2166_4_1509	377_1_26
2616_1_795	2434_4_159	709_4_1	5039_2_126	706_2_196	454_5_274	190_4_1	456_1_1	219_2_638	397_4_218	5193_4_141	112_5_1	234_4_1	93_4_158	928_5_1	1831_4_1	836_23_1	2226_5_613	1080_013_1256	4820_4_676	3_2_819	342_4_1	325_4_134	9_2_275	1297_135_1845	500_4_1	144_4_42	996_4_1	1674_4_1	663_1_48	4952_4_34	124_5_1	264_4_1	102_2_1	1859_4_1	3313_5_25	268_2_368	747_5_1	1828_4_81	2234_4_77	2362_4_57	2294_1_1422	46_5_1	1513_4_237	2679_5_307	64_4_1	2166_4_1394	377_1_14
2616_1_813	2434_4_151	709_4_1	5039_2_121	706_2_202	454_5_270	190_4_1	456_1_1	219_2_605	397_4_209	5193_4_149	112_5_1	234_4_1	93_4_166	928_5_1	1831_4_1	836_23_1	2226_5_587	1080_013_1267	4820_4_644	3_2_798	342_4_1	325_4_145	9_2_279	1297_135_1869	500_4_1	144_4_53	996_4_1	1674_4_1	663_1_53	4952_4_48	124_5_1	264_4_1	102_2_1	1859_4_1	3313_5_29	268_2_341	747_5_1	1828_4_82	2234_4_67	2362_4_71	2294_1_1383	46_5_1	1513_4_264	2679_5_311	64_4_1	2166_4_1431	377_1_18
2616_1_785	2434_4_178	709_4_1	5039_2_167	706_2_224	454_5_259	190_4_1	456_1_1	219_2_639	397_4_233	5193_4_122	112_5_1	234_4_1	93_4_161	928_5_1	1831_4_1	836_23_1	2226_5_517	1080_013_1382	4820_4_639	3_2_771	342_4_1	325_4_165	9_2_254	1297_135_1912	500_4_1	144_4_53	996_4_1	1674_4_1	663_1_65	4952_4_36	124_5_1	264_4_1	102_2_1	1859_4_1	3313_5_42	268_2_335	747_5_1	1828_4_86	2234_4_60	2362_4_58	2294_1_1348	46_5_1	1513_4_251	2679_5_296	64_4_1	2166_4_1370	377_1_17
2616_1_752	2434_4_160	709_4_1	5039_2_134	706_2_214	454_5_238	190_4_1	456_1_1	219_2_666	397_4_269	5193_4_135	112_5_1	234_4_1	93_4_174	928_5_1	1831_4_1	836_23_1	2226_5_464	1080_013_1415	4820_4_605	3_2_771	342_4_1	325_4_134	9_2_255	1297_135_1970	500_4_1	144_4_62	996_4_1	1674_4_1	663_1_91	4952_4_38	124_5_1	264_4_1	102_2_1	1859_4_1	3313_5_30	268_2_347	747_5_1	1828_4_75	2234_4_71	2362_4_51	2294_1_1386	46_5_1	1513_4_235	2679_5_298	64_4_1	2166_4_1377	377_1_10
2616_1_712	2434_4_176	709_4_1	5039_2_146	706_2_235	454_5_242	190_4_1	456_1_1	219_2_642	397_4_223	5193_4_125	112_5_1	234_4_1	93_4_180	928_5_1	1831_4_1	836_23_1	2226_5_443	1080_013_1465	4820_4_569	3_2_759	342_4_1	325_4_163	9_2_290	1297_135_2029	500_4_1	144_4_51	996_4_1	1674_4_1	663_1_83	4952_4_33	124_5_1	264_4_1	102_2_1	1859_4_1	3313_5_30	268_2_365	747_5_1	1828_4_77	2234_4_63	2362_4_54	2294_1_1331	46_5_1	1513_4_262	2679_5_280	64_4_1	2166_4_1382	377_1_12
2616_1_703	2434_4_172	709_4_1	5039_2_162	706_2_256	454_5_242	190_4_1	456_1_1	219_2_625	397_4_248	5193_4_134	112_5_1	234_4_1	93_4_169	928_5_1	1831_4_1	836_23_1	2226_5_419	1080_013_1515	4820_4_565	3_2_785	342_4_1	325_4_158	9_2_283	1297_135_2097	500_4_1	144_4_71	996_4_1	1674_4_1	663_1_94	4952_4_32	124_5_1	264_4_1	102_2_1	1859_4_1	3313_5_44	268_2_339	747_5_1	1828_4_77	2234_4_63	2362_4_47	2294_1_1301	46_5_1	1513_4_234	2679_5_236	64_4_1	2166_4_1339	377_1_13
2616_1_654	2434_4_167	709_4_1	5039_2_163	706_2_257	454_5_241	190_4_1	456_1_1	219_2_647	397_4_231	5193_4_128	112_5_1	234_4_1	93_4_161	928_5_1	1831_4_1	836_23_1	2226_5_400	1080_013_1450	4820_4_524	3_2_807	342_4_1	325_4_128	9_2_294	1297_135_2165	500_4_1	144_4_78	996_4_1	1674_4_1	663_1_123	4952_4_33	124_5_1	264_4_1	102_2_1	1859_4_1	3313_5_16	268_2_330	747_5_1	1828_4_69	2234_4_84	2362_4_53	2294_1_1320	46_5_1	1513_4_257	2679_5_252	64_4_1	2166_4_1379	377_1_15
2616_1_659	2434_4_176	709_4_1	5039_2_144	706_2_278	454_5_234	190_4_1	456_1_1	219_2_642	397_4_223	5193_4_96	112_5_1	234_4_1	93_4_169	928_5_1	1831_4_1	836_23_1	2226_5_381	1080_013_1462	4820_4_565	3_2_792	342_4_1	325_4_143	9_2_338	1297_135_2252	500_4_1	144_4_63	996_4_1	1674_4_1	663_1_120	4952_4_28	124_5_1	264_4_1	102_2_1	1859_4_1	3313_5_25	268_2_303	747_5_1	1828_4_85	2234_4_68	2362_4_44	2294_1_1254	46_5_1	1513_4_262	2679_5_252	64_4_1	2166_4_1357	377_1_12
2616_1_649	2434_4_171	709_4_1	5039_2_185	706_2_251	454_5_212	190_4_1	456_1_1	219_2_660	397_4_231	5193_4_94	112_5_1	234_4_1	93_4_172	928_5_1	1831_4_1	836_23_1	2226_5_333	1080_013_1511	4820_4_565	3_2_774	342_4_1	325_4_148	9_2_306	1297_135_2330	500_4_1	144_4_63	996_4_1	1674_4_1	663_1_137	4952_4_21	124_5_1	264_4_1	102_2_1	1859_4_1	3313_5_22	268_2_286	747_5_1	1828_4_85	2234_4_65	2362_4_32	2294_1_1259	46_5_1	1513_4_236	2679_5_260	64_4_1	2166_4_1361	377_1_6
2616_1_667	2434_4_160	709_4_1	5039_2_176	706_2_240	454_5_207	190_4_1	456_1_1	219_2_665	397_4_234	5193_4_101	112_5_1	234_4_1	93_4_170	928_5_1	1831_4_1	836_23_1	2226_5_294	1080_013_1548	4820_4_533	3_2_776	342_4_1	325_4_137	9_2_306	1297_135_2357	500_4_1	144_4_57	996_4_1	1674_4_1	663_1_153	4952_4_34	124_5_1	264_4_1	102_2_1	1859_4_1	3313_5_19	268_2_292	747_5_1	1828_4_92	2234_4_76	2362_4_23	2294_1_1276	46_5_1	1513_4_229	2679_5_236	64_4_1	2166_4_1359	377_1_3
2616_1_663	2434_4_159	709_4_1	5039_2_179	706_2_243	454_5_229	190_4_1	456_1_1	219_2_652	397_4_252	5193_4_84	112_5_1	234_4_1	93_4_174	928_5_1	1831_4_1	836_23_1	2226_5_293	1080_013_1592	4820_4_532	3_2_737	342_4_1	325_4_175	9_2_294	1297_135_2333	500_4_1	144_4_47	996_4_1	1674_4_1	663_1_154	4952_4_28	124_5_1	264_4_1	102_2_1	1859_4_1	3313_5_17	268_2_310	747_5_1	1828_4_103	2234_4_61	2362_4_14	2294_1_1257	46_5_1	1513_4_211	2679_5_213	64_4_1	2166_4_1412	377_1_2
2616_1_642	2434_4_158	709_4_1	5039_2_199	706_2_245	454_5_243	190_4_1	456_1_1	219_2_662	397_4_229	5193_4_96	112_5_1	234_4_1	93_4_175	928_5_1	1831_4_1	836_23_1	2226_5_270	1080_013_1594	4820_4_549	3_2_728	342_4_1	325_4_163	9_2_260	1297_135_2330	500_4_1	144_4_64	996_4_1	1674_4_1	663_1_167	4952_4_33	124_5_1	264_4_1	102_2_1	1859_4_1	3313_5_15	268_2_329	747_5_1	1828_4_96	2234_4_78	2362_4_10	2294_1_1243	46_5_1	1513_4_218	2679_5_211	64_4_1	2166_4_1398	377_1_4
2616_1_647	2434_4_167	709_4_1	5039_2_155	706_2_245	454_5_230	190_4_1	456_1_1	219_2_721	397_4_245	5193_4_104	112_5_1	234_4_1	93_4_173	928_5_1	1831_4_1	836_23_1	2226_5_296	1080_013_1664	4820_4_538	3_2_748	342_4_1	325_4_155	9_2_230	1297_135_2316	500_4_1	144_4_64	996_4_1	1674_4_1	663_1_134	4952_4_44	124_5_1	264_4_1	102_2_1	1859_4_1	3313_5_13	268_2_298	747_5_1	1828_4_100	2234_4_83	2362_4_15	2294_1_1202	46_5_1	1513_4_238	2679_5_226	64_4_1	2166_4_1324	377_1_7
2616_1_631	2434_4_163	709_4_1	5039_2_152	706_2_233	454_5_245	190_4_1	456_1_1	219_2_737	397_4_241	5193_4_88	112_5_1	234_4_1	93_4_176	928_5_1	1831_4_1	836_23_1	2226_5_285	1080_013_1716	4820_4_546	3_2_725	342_4_1	325_4_183	9_2_242	1297_135_2253	500_4_1	144_4_69	996_4_1	1674_4_1	663_1_136	4952_4_34	124_5_1	264_4_1	102_2_1	1859_4_1	3313_5_19	268_2_297	747_5_1	1828_4_107	2234_4_61	2362_4_8	2294_1_1174	46_5_1	1513_4_251	2679_5_207	64_4_1	2166_4_1339	377_1_10
2616_1_625	2434_4_162	709_4_1	5039_2_174	706_2_210	454_5_216	190_4_1	456_1_1	219_2_766	397_4_249	5193_4_90	112_5_1	234_4_1	93_4_167	928_5_1	1831_4_1	836_23_1	2226_5_259	1080_013_1798	4820_4_565	3_2_765	342_4_1	325_4_142	9_2_219	1297_135_2205	500_4_1	144_4_79	996_4_1	1674_4_1	663_1_141	4952_4_49	124_5_1	264_4_1	102_2_1	1859_4_1	3313_5_17	268_2_294	747_5_1	1828_4_97	2234_4_71	2362_4_7	2294_1_1156	46_5_1	1513_4_245	2679_5_214	64_4_1	2166_4_1292	377_1_6
2616_1_607	2434_4_179	709_4_1	5039_2_115	706_2_183	454_5_210	190_4_1	456_1_1	219_2_779	397_4_244	5193_4_104	112_5_1	234_4_1	93_4_162	928_5_1	1831_4_1	836_23_1	2226_5_265	1080_013_1835	4820_4_571	3_2_765	342_4_1	325_4_156	9_2_234	1297_135_2194	500_4_1	144_4_73	996_4_1	1674_4_1	663_1_128	4952_4_59	124_5_1	264_4_1	102_2_1	1859_4_1	3313_5_21	268_2_310	747_5_1	1828_4_126	2234_4_66	2362_4_13	2294_1_1144	46_5_1	1513_4_271	2679_5_202	64_4_1	2166_4_1244	377_1_7
2616_1_559	2434_4_186	709_4_1	5039_2_112	706_2_185	454_5_219	190_4_1	456_1_1	219_2_797	397_4_257	5193_4_94	112_5_1	234_4_1	93_4_156	928_5_1	1831_4_1	836_23_1	2226_5_256	1080_013_1916	4820_4_561	3_2_750	342_4_1	325_4_171	9_2_238	1297_135_2214	500_4_1	144_4_86	996_4_1	1674_4_1	663_1_131	4952_4_46	124_5_1	264_4_1	102_2_1	1859_4_1	3313_5_17	268_2_308	747_5_1	1828_4_107	2234_4_53	2362_4_9	2294_1_1111	46_5_1	1513_4_286	2679_5_203	64_4_1	2166_4_1252	377_1_4
2616_1_591	2434_4_191	709_4_1	5039_2_127	706_2_168	454_5_211	190_4_1	456_1_1	219_2_814	397_4_262	5193_4_110	112_5_1	234_4_1	93_4_151	928_5_1	1831_4_1	836_23_1	2226_5_241	1080_013_1896	4820_4_529	3_2_765	342_4_1	325_4_154	9_2_215	1297_135_2289	500_4_1	144_4_88	996_4_1	1674_4_1	663_1_125	4952_4_56	124_5_1	264_4_1	102_2_1	1859_4_1	3313_5_10	268_2_302	747_5_1	1828_4_115	2234_4_63	2362_4_9	2294_1_1114	46_5_1	1513_4_274	2679_5_204	64_4_1	2166_4_1235	377_1_3
2616_1_590	2434_4_192	709_4_1	5039_2_107	706_2_181	454_5_217	190_4_1	456_1_1	219_2_766	397_4_264	5193_4_96	112_5_1	234_4_1	93_4_173	928_5_1	1831_4_1	836_23_1	2226_5_209	1080_013_1922	4820_4_535	3_2_755	342_4_1	325_4_181	9_2_207	1297_135_2309	500_4_1	144_4_82	996_4_1	1674_4_1	663_1_137	4952_4_52	124_5_1	264_4_1	102_2_1	1859_4_1	3313_5_13	268_2_319	747_5_1	1828_4_114	2234_4_53	2362_4_9	2294_1_1153	46_5_1	1513_4_292	2679_5_220	64_4_1	2166_4_1168	377_1_9
2616_1_579	2434_4_164	709_4_1	5039_2_121	706_2_158	454_5_240	190_4_1	456_1_1	219_2_748	397_4_317	5193_4_91	112_5_1	234_4_1	93_4_173	928_5_1	1831_4_1	836_23_1	2226_5_209	1080_013_1971	4820_4_508	3_2_743	342_4_1	325_4_196	9_2_217	1297_135_2316	500_4_1	144_4_84	996_4_1	1674_4_1	663_1_133	4952_4_42	124_5_1	264_4_1	102_2_1	1859_4_1	3313_5_16	268_2_344	747_5_1	1828_4_125	2234_4_46	2362_4_8	2294_1_1124	46_5_1	1513_4_290	2679_5_198	64_4_1	2166_4_1186	377_1_11
2616_1_601	2434_4_155	709_4_1	5039_2_130	706_2_157	454_5_266	190_4_1	456_1_1	219_2_755	397_4_349	5193_4_74	112_5_1	234_4_1	93_4_171	928_5_1	1831_4_1	836_23_1	2226_5_224	1080_013_1950	4820_4_523	3_2_774	342_4_1	325_4_158	9_2_218	1297_135_2359	500_4_1	144_4_111	996_4_1	1674_4_1	663_1_108	4952_4_51	124_5_1	264_4_1	102_2_1	1859_4_1	3313_5_20	268_2_300	747_5_1	1828_4_121	2234_4_45	2362_4_15	2294_1_1079	46_5_1	1513_4_301	2679_5_188	64_4_1	2166_4_1165	377_1_12
2616_1_583	2434_4_148	709_4_1	5039_2_112	706_2_173	454_5_262	190_4_1	456_1_1	219_2_770	397_4_354	5193_4_63	112_5_1	234_4_1	93_4_186	928_5_1	1831_4_1	836_23_1	2226_5_190	1080_013_1911	4820_4_511	3_2_769	342_4_1	325_4_158	9_2_197	1297_135_2407	500_4_1	144_4_104	996_4_1	1674_4_1	663_1_116	4952_4_46	124_5_1	264_4_1	102_2_1	1859_4_1	3313_5_21	268_2_353	747_5_1	1828_4_117	2234_4_41	2362_4_16	2294_1_1098	46_5_1	1513_4_309	2679_5_204	64_4_1	2166_4_1161	377_1_17
2616_1_569	2434_4_140	709_4_1	5039_2_132	706_2_180	454_5_272	190_4_1	456_1_1	219_2_759	397_4_361	5193_4_69	112_5_1	234_4_1	93_4_184	928_5_1	1831_4_1	836_23_1	2226_5_207	1080_013_2022	4820_4_494	3_2_738	342_4_1	325_4_130	9_2_205	1297_135_2450	500_4_1	144_4_109	996_4_1	1674_4_1	663_1_130	4952_4_50	124_5_1	264_4_1	102_2_1	1859_4_1	3313_5_22	268_2_350	747_5_1	1828_4_111	2234_4_36	2362_4_13	2294_1_1027	46_5_1	1513_4_313	2679_5_196	64_4_1	2166_4_1134	377_1_8
2616_1_578	2434_4_126	709_4_1	5039_2_142	706_2_170	454_5_273	190_4_1	456_1_1	219_2_779	397_4_344	5193_4_65	112_5_1	234_4_1	93_4_179	928_5_1	1831_4_1	836_23_1	2226_5_193	1080_013_2017	4820_4_485	3_2_749	342_4_1	325_4_135	9_2_191	1297_135_2468	500_4_1	144_4_129	996_4_1	1674_4_1	663_1_127	4952_4_53	124_5_1	264_4_1	102_2_1	1859_4_1	3313_5_22	268_2_355	747_5_1	1828_4_101	2234_4_52	2362_4_17	2294_1_1068	46_5_1	1513_4_296	2679_5_175	64_4_1	2166_4_1121	377_1_8
2616_1_563	2434_4_124	709_4_1	5039_2_100	706_2_173	454_5_281	190_4_1	456_1_1	219_2_781	397_4_314	5193_4_50	112_5_1	234_4_1	93_4_189	928_5_1	1831_4_1	836_23_1	2226_5_174	1080_013_2191	4820_4_497	3_2_713	342_4_1	325_4_167	9_2_187	1297_135_2471	500_4_1	144_4_115	996_4_1	1674_4_1	663_1_141	4952_4_51	124_5_1	264_4_1	102_2_1	1859_4_1	3313_5_19	268_2_393	747_5_1	1828_4_88	2234_4_47	2362_4_11	2294_1_1008	46_5_1	1513_4_294	2679_5_178	64_4_1	2166_4_1092	377_1_12
2616_1_563	2434_4_134	709_4_1	5039_2_123	706_2_167	454_5_309	190_4_1	456_1_1	219_2_787	397_4_318	5193_4_48	112_5_1	234_4_1	93_4_189	928_5_1	1831_4_1	836_23_1	2226_5_177	1080_013_2139	4820_4_480	3_2_738	342_4_1	325_4_164	9_2_182	1297_135_2516	500_4_1	144_4_134	996_4_1	1674_4_1	663_1_124	4952_4_65	124_5_1	264_4_1	102_2_1	1859_4_1	3313_5_15	268_2_369	747_5_1	1828_4_74	2234_4_48	2362_4_21	2294_1_1016	46_5_1	1513_4_293	2679_5_182	64_4_1	2166_4_1043	377_1_6
2616_1_566	2434_4_149	709_4_1	5039_2_128	706_2_146	454_5_313	190_4_1	456_1_1	219_2_796	397_4_303	5193_4_55	112_5_1	234_4_1	93_4_177	928_5_1	1831_4_1	836_23_1	2226_5_199	1080_013_2229	4820_4_495	3_2_741	342_4_1	325_4_142	9_2_162	1297_135_2515	500_4_1	144_4_128	996_4_1	1674_4_1	663_1_114	4952_4_79	124_5_1	264_4_1	102_2_1	1859_4_1	3313_5_22	268_2_366	747_5_1	1828_4_56	2234_4_42	2362_4_20	2294_1_1009	46_5_1	1513_4_288	2679_5_167	64_4_1	2166_4_1012	377_1_6
2616_1_541	2434_4_154	709_4_1	5039_2_115	706_2_135	454_5_333	190_4_1	456_1_1	219_2_744	397_4_297	5193_4_41	112_5_1	234_4_1	93_4_189	928_5_1	1831_4_1	836_23_1	2226_5_196	1080_013_2272	4820_4_527	3_2_716	342_4_1	325_4_164	9_2_178	1297_135_2535	500_4_1	144_4_105	996_4_1	1674_4_1	663_1_109	4952_4_83	124_5_1	264_4_1	102_2_1	1859_4_1	3313_5_11	268_2_400	747_5_1	1828_4_47	2234_4_36	2362_4_15	2294_1_1052	46_5_1	1513_4_299	2679_5_142	64_4_1	2166_4_978	377_1_9
2616_1_607	2434_4_148	709_4_1	5039_2_112	706_2_129	454_5_322	190_4_1	456_1_1	219_2_749	397_4_321	5193_4_45	112_5_1	234_4_1	93_4_209	928_5_1	1831_4_1	836_23_1	2226_5_195	1080_013_2273	4820_4_498	3_2_713	342_4_1	325_4_135	9_2_165	1297_135_2561	500_4_1	144_4_145	996_4_1	1674_4_1	663_1_97	4952_4_88	124_5_1	264_4_1	102_2_1	1859_4_1	3313_5_13	268_2_379	747_5_1	1828_4_54	2234_4_46	2362_4_20	2294_1_988	46_5_1	1513_4_278	2679_5_155	64_4_1	2166_4_971	377_1_5
2616_1_568	2434_4_151	709_4_1	5039_2_115	706_2_148	454_5_345	190_4_1	456_1_1	219_2_761	397_4_310	5193_4_51	112_5_1	234_4_1	93_4_217	928_5_1	1831_4_1	836_23_1	2226_5_191	1080_013_2277	4820_4_523	3_2_693	342_4_1	325_4_137	9_2_165	1297_135_2571	500_4_1	144_4_126	996_4_1	1674_4_1	663_1_112	4952_4_71	124_5_1	264_4_1	102_2_1	1859_4_1	3313_5_12	268_2_360	747_5_1	1828_4_71	2234_4_47	2362_4_18	2294_1_966	46_5_1	1513_4_286	2679_5_128	64_4_1	2166_4_990	377_1_5
2616_1_538	2434_4_176	709_4_1	5039_2_114	706_2_174	454_5_335	190_4_1	456_1_1	219_2_684	397_4_276	5193_4_38	112_5_1	234_4_1	93_4_220	928_5_1	1831_4_1	836_23_1	2226_5_196	1080_013_2219	4820_4_528	3_2_672	342_4_1	325_4_162	9_2_184	1297_135_2616	500_4_1	144_4_129	996_4_1	1674_4_1	663_1_101	4952_4_84	124_5_1	264_4_1	102_2_1	1859_4_1	3313_5_12	268_2_373	747_5_1	1828_4_53	2234_4_30	2362_4_10	2294_1_1005	46_5_1	1513_4_280	2679_5_144	64_4_1	2166_4_1046	377_1_9
2616_1_591	2434_4_176	709_4_1	5039_2_101	706_2_191	454_5_320	190_4_1	456_1_1	219_2_689	397_4_261	5193_4_40	112_5_1	234_4_1	93_4_211	928_5_1	1831_4_1	836_23_1	2226_5_183	1080_013_2259	4820_4_496	3_2_689	342_4_1	325_4_153	9_2_173	1297_135_2655	500_4_1	144_4_162	996_4_1	1674_4_1	663_1_87	4952_4_94	124_5_1	264_4_1	102_2_1	1859_4_1	3313_5_14	268_2_365	747_5_1	1828_4_64	2234_4_37	2362_4_12	2294_1_962	46_5_1	1513_4_274	2679_5_134	64_4_1	2166_4_1009	377_1_5
2616_1_568	2434_4_161	709_4_1	5039_2_127	706_2_184	454_5_315	190_4_1	456_1_1	219_2_718	397_4_254	5193_4_31	112_5_1	234_4_1	93_4_188	928_5_1	1831_4_1	836_23_1	2226_5_170	1080_013_2195	4820_4_534	3_2_689	342_4_1	325_4_156	9_2_185	1297_135_2714	500_4_1	144_4_130	996_4_1	1674_4_1	663_1_108	4952_4_88	124_5_1	264_4_1	102_2_1	1859_4_1	3313_5_19	268_2_408	747_5_1	1828_4_74	2234_4_40	2362_4_11	2294_1_934	46_5_1	1513_4_252	2679_5_122	64_4_1	2166_4_1035	377_1_8
2616_1_579	2434_4_186	709_4_1	5039_2_104	706_2_195	454_5_327	190_4_1	456_1_1	219_2_660	397_4_243	5193_4_20	112_5_1	234_4_1	93_4_187	928_5_1	1831_4_1	836_23_1	2226_5_181	1080_013_2225	4820_4_489	3_2_655	342_4_1	325_4_145	9_2_209	1297_135_2739	500_4_1	144_4_114	996_4_1	1674_4_1	663_1_110	4952_4_99	124_5_1	264_4_1	102_2_1	1859_4_1	3313_5_16	268_2_437	747_5_1	1828_4_63	2234_4_35	2362_4_12	2294_1_956	46_5_1	1513_4_245	2679_5_126	64_4_1	2166_4_1060	377_1_4
2616_1_649	2434_4_173	709_4_1	5039_2_110	706_2_189	454_5_298	190_4_1	456_1_1	219_2_682	397_4_237	5193_4_38	112_5_1	234_4_1	93_4_209	928_5_1	1831_4_1	836_23_1	2226_5_179	1080_013_2226	4820_4_485	3_2_683	342_4_1	325_4_126	9_2_184	1297_135_2745	500_4_1	144_4_121	996_4_1	1674_4_1	663_1_83	4952_4_112	124_5_1	264_4_1	102_2_1	1859_4_1	3313_5_23	268_2_384	747_5_1	1828_4_72	2234_4_41	2362_4_12	2294_1_928	46_5_1	1513_4_269	2679_5_132	64_4_1	2166_4_1026	377_1_3
2616_1_604	2434_4_173	709_4_1	5039_2_114	706_2_169	454_5_293	190_4_1	456_1_1	219_2_737	397_4_227	5193_4_14	112_5_1	234_4_1	93_4_223	928_5_1	1831_4_1	836_23_1	2226_5_170	1080_013_2172	4820_4_542	3_2_660	342_4_1	325_4_134	9_2_162	1297_135_2804	500_4_1	144_4_106	996_4_1	1674_4_1	663_1_117	4952_4_104	124_5_1	264_4_1	102_2_1	1859_4_1	3313_5_15	268_2_411	747_5_1	1828_4_76	2234_4_33	2362_4_9	2294_1_924	46_5_1	1513_4_231	2679_5_125	64_4_1	2166_4_1062	377_1_4
2616_1_603	2434_4_171	709_4_1	5039_2_108	706_2_181	454_5_279	190_4_1	456_1_1	219_2_723	397_4_251	5193_4_7	112_5_1	234_4_1	93_4_215	928_5_1	1831_4_1	836_23_1	2226_5_164	1080_013_2229	4820_4_558	3_2_637	342_4_1	325_4_105	9_2_170	1297_135_2810	500_4_1	144_4_124	996_4_1	1674_4_1	663_1_84	4952_4_99	124_5_1	264_4_1	102_2_1	1859_4_1	3313_5_16	268_2_406	747_5_1	1828_4_71	2234_4_30	2362_4_4	2294_1_916	46_5_1	1513_4_240	2679_5_129	64_4_1	2166_4_1079	377_1_3
2616_1_597	2434_4_171	709_4_1	5039_2_113	706_2_194	454_5_261	190_4_1	456_1_1	219_2_756	397_4_259	5193_4_6	112_5_1	234_4_1	93_4_228	928_5_1	1831_4_1	836_23_1	2226_5_146	1080_013_2197	4820_4_594	3_2_641	342_4_1	325_4_103	9_2_153	1297_135_2869	500_4_1	144_4_130	996_4_1	1674_4_1	663_1_78	4952_4_102	124_5_1	264_4_1	102_2_1	1859_4_1	3313_5_14	268_2_382	747_5_1	1828_4_89	2234_4_37	2362_4_3	2294_1_877	46_5_1	1513_4_261	2679_5_116	64_4_1	2166_4_1030	377_1_5
2616_1_565	2434_4_172	709_4_1	5039_2_121	706_2_180	454_5_262	190_4_1	456_1_1	219_2_756	397_4_264	5193_4_4	112_5_1	234_4_1	93_4_227	928_5_1	1831_4_1	836_23_1	2226_5_144	1080_013_2199	4820_4_594	3_2_609	342_4_1	325_4_115	9_2_159	1297_135_2895	500_4_1	144_4_123	996_4_1	1674_4_1	663_1_81	4952_4_107	124_5_1	264_4_1	102_2_1	1859_4_1	3313_5_11	268_2_374	747_5_1	1828_4_85	2234_4_33	2362_4_2	2294_1_900	46_5_1	1513_4_257	2679_5_123	64_4_1	2166_4_1042	377_1_3
2616_1_569	2434_4_168	709_4_1	5039_2_94	706_2_196	454_5_271	190_4_1	456_1_1	2294_1_922	397_4_251	5193_4_2	112_5_1	234_4_1	93_4_207	1859_4_1	1831_4_1	836_23_1	2226_5_159	1080_013_2272	4820_4_559	3_2_621	342_4_1	325_4_109	9_2_182	1297_135_2887	500_4_1	144_4_121	996_4_1	1674_4_1	663_1_62	4952_4_112	124_5_1	264_4_1	102_2_1	3313_5_17	268_2_372	747_5_1	1828_4_100	2234_4_43	2362_4_2	928_5_1	46_5_1	2679_5_106	64_4_1	2166_4_1001	219_2_736	1513_4_266
2616_1_588	2434_4_142	709_4_1	5039_2_107	706_2_218	454_5_259	190_4_1	456_1_1	2294_1_910	397_4_254	5193_4_4	112_5_1	234_4_1	93_4_218	1859_4_1	1831_4_1	836_23_1	2226_5_149	1080_013_2206	4820_4_580	3_2_624	342_4_1	325_4_128	9_2_184	1297_135_2935	500_4_1	144_4_119	996_4_1	1674_4_1	663_1_77	4952_4_86	124_5_1	264_4_1	102_2_1	3313_5_16	268_2_370	747_5_1	1828_4_101	2234_4_48	2362_4_2	928_5_1	46_5_1	2679_5_108	64_4_1	2166_4_958	219_2_753	1513_4_272
2616_1_564	2434_4_151	709_4_1	5039_2_98	706_2_232	454_5_263	190_4_1	456_1_1	2294_1_874	397_4_267	5193_4_2	112_5_1	234_4_1	93_4_192	1859_4_1	1831_4_1	836_23_1	2226_5_150	1080_013_2220	4820_4_607	3_2_624	342_4_1	325_4_130	9_2_203	1297_135_2936	500_4_1	144_4_112	996_4_1	1674_4_1	663_1_76	4952_4_82	124_5_1	264_4_1	102_2_1	3313_5_13	268_2_371	747_5_1	1828_4_79	2234_4_38	2362_4_1	928_5_1	46_5_1	2679_5_110	64_4_1	2166_4_992	219_2_765	1513_4_270
2616_1_603	2434_4_140	709_4_1	5039_2_88	706_2_243	454_5_248	190_4_1	456_1_1	2294_1_924	397_4_258	5193_4_2	112_5_1	234_4_1	93_4_223	1859_4_1	1831_4_1	836_23_1	2226_5_122	1080_013_2269	4820_4_567	3_2_597	342_4_1	325_4_120	9_2_185	1297_135_2998	500_4_1	144_4_131	996_4_1	1674_4_1	663_1_61	4952_4_80	124_5_1	264_4_1	102_2_1	3313_5_19	268_2_378	747_5_1	1828_4_73	2234_4_47	2362_4_3	928_5_1	46_5_1	2679_5_105	64_4_1	2166_4_957	219_2_725	1513_4_260
2616_1_622	2434_4_135	709_4_1	5039_2_92	706_2_280	454_5_259	456_1_1	2294_1_902	397_4_258	112_5_1	234_4_1	93_4_242	1859_4_1	1831_4_1	836_23_1	2226_5_126	1080_013_2233	4820_4_513	3_2_592	342_4_1	325_4_110	9_2_165	1297_135_3026	500_4_1	144_4_116	996_4_1	663_1_59	4952_4_82	124_5_1	264_4_1	102_2_1	3313_5_16	268_2_357	747_5_1	1828_4_70	2234_4_58	2362_4_9	928_5_1	46_5_1	2679_5_126	64_4_1	2166_4_1025	219_2_691	1513_4_253
2616_1_569	2434_4_150	709_4_1	5039_2_98	706_2_291	454_5_270	456_1_1	2294_1_870	397_4_258	112_5_1	234_4_1	93_4_237	1859_4_1	1831_4_1	836_23_1	2226_5_119	1080_013_2179	4820_4_518	3_2_564	342_4_1	325_4_104	9_2_181	1297_135_3091	500_4_1	144_4_113	996_4_1	663_1_59	4952_4_94	124_5_1	264_4_1	102_2_1	3313_5_15	268_2_385	747_5_1	1828_4_54	2234_4_50	2362_4_7	928_5_1	46_5_1	2679_5_126	64_4_1	2166_4_1042	219_2_735	1513_4_240
2616_1_564	2434_4_153	709_4_1	5039_2_80	706_2_301	454_5_298	456_1_1	2294_1_872	397_4_289	112_5_1	234_4_1	93_4_245	1859_4_1	1831_4_1	836_23_1	2226_5_111	1080_013_2213	4820_4_526	3_2_585	342_4_1	325_4_90	9_2_197	1297_135_3100	500_4_1	144_4_111	996_4_1	663_1_50	4952_4_90	124_5_1	264_4_1	102_2_1	3313_5_13	268_2_333	747_5_1	1828_4_60	2234_4_58	2362_4_4	928_5_1	46_5_1	2679_5_97	64_4_1	2166_4_1023	219_2_703	1513_4_251
2616_1_586	2434_4_157	709_4_1	5039_2_80	706_2_305	454_5_246	456_1_1	2294_1_878	397_4_258	112_5_1	234_4_1	93_4_261	1859_4_1	1831_4_1	836_23_1	2226_5_104	1080_013_2240	4820_4_515	3_2_560	342_4_1	325_4_121	9_2_197	1297_135_3168	500_4_1	144_4_88	996_4_1	663_1_71	4952_4_69	124_5_1	264_4_1	102_2_1	3313_5_18	268_2_330	747_5_1	1828_4_81	2234_4_61	2362_4_3	928_5_1	46_5_1	2679_5_116	64_4_1	2166_4_1012	219_2_656	1513_4_241
2616_1_561	2434_4_169	709_4_1	5039_2_100	706_2_298	454_5_241	456_1_1	2294_1_859	397_4_241	112_5_1	234_4_1	93_4_253	1859_4_1	1831_4_1	836_23_1	2226_5_99	1080_013_2253	4820_4_492	3_2_521	342_4_1	325_4_115	9_2_188	1297_135_3183	500_4_1	144_4_75	996_4_1	663_1_57	4952_4_82	124_5_1	264_4_1	102_2_1	3313_5_21	268_2_388	747_5_1	1828_4_63	2234_4_65	2362_4_2	928_5_1	46_5_1	2679_5_105	64_4_1	2166_4_1051	219_2_705	1513_4_236
2616_1_582	2434_4_159	709_4_1	5039_2_88	706_2_275	454_5_219	456_1_1	2294_1_855	397_4_244	112_5_1	234_4_1	93_4_264	1859_4_1	1831_4_1	836_23_1	2226_5_91	1080_013_2310	4820_4_513	3_2_527	342_4_1	325_4_117	9_2_221	1297_135_3259	500_4_1	144_4_54	996_4_1	663_1_62	4952_4_83	124_5_1	264_4_1	102_2_1	3313_5_20	268_2_348	747_5_1	1828_4_81	2234_4_87	2362_4_2	928_5_1	46_5_1	2679_5_81	64_4_1	2166_4_966	219_2_687	1513_4_230
2616_1_589	2434_4_150	709_4_1	5039_2_86	706_2_283	454_5_190	456_1_1	2294_1_854	397_4_204	112_5_1	234_4_1	93_4_205	1859_4_1	1831_4_1	836_23_1	2226_5_95	1080_013_2348	4820_4_500	3_2_547	342_4_1	325_4_158	9_2_184	1297_135_3281	500_4_1	144_4_47	996_4_1	663_1_65	4952_4_89	124_5_1	264_4_1	102_2_1	3313_5_24	268_2_363	747_5_1	1828_4_57	2234_4_73	2362_4_6	928_5_1	46_5_1	2679_5_97	64_4_1	2166_4_972	219_2_708	1513_4_250
2616_1_527	2434_4_158	709_4_1	5039_2_116	706_2_257	454_5_173	456_1_1	2294_1_832	397_4_195	112_5_1	234_4_1	93_4_187	1859_4_1	1831_4_1	836_23_1	2226_5_101	1080_013_2316	4820_4_543	3_2_563	342_4_1	325_4_158	9_2_185	1297_135_3321	500_4_1	144_4_62	996_4_1	663_1_57	4952_4_76	124_5_1	264_4_1	102_2_1	3313_5_28	268_2_355	747_5_1	1828_4_30	2234_4_73	2362_4_3	928_5_1	46_5_1	2679_5_103	64_4_1	2166_4_954	219_2_759	1513_4_286
2616_1_516	2434_4_150	709_4_1	5039_2_97	706_2_281	454_5_172	456_1_1	2294_1_843	397_4_216	112_5_1	234_4_1	93_4_189	1859_4_1	1831_4_1	836_23_1	2226_5_102	1080_013_2308	4820_4_552	3_2_588	342_4_1	325_4_181	9_2_178	1297_135_3358	500_4_1	144_4_55	996_4_1	663_1_54	4952_4_83	124_5_1	264_4_1	102_2_1	3313_5_19	268_2_344	747_5_1	1828_4_40	2234_4_80	2362_4_6	928_5_1	46_5_1	2679_5_99	64_4_1	2166_4_896	219_2_738	1513_4_274
2616_1_521	2434_4_139	709_4_1	5039_2_117	706_2_269	454_5_127	456_1_1	2294_1_846	397_4_207	112_5_1	234_4_1	93_4_175	1859_4_1	1831_4_1	836_23_1	2226_5_86	1080_013_2257	4820_4_552	3_2_589	342_4_1	325_4_184	9_2_168	1297_135_3416	500_4_1	144_4_53	996_4_1	663_1_39	4952_4_104	124_5_1	264_4_1	102_2_1	3313_5_24	268_2_359	747_5_1	1828_4_38	2234_4_80	2362_4_5	928_5_1	46_5_1	2679_5_100	64_4_1	2166_4_907	219_2_767	1513_4_275
2616_1_471	2434_4_141	709_4_1	5039_2_129	706_2_249	454_5_147	456_1_1	2294_1_791	397_4_212	112_5_1	234_4_1	93_4_152	1859_4_1	1831_4_1	836_23_1	2226_5_89	1080_013_2235	4820_4_596	3_2_545	342_4_1	325_4_162	9_2_186	1297_135_3446	500_4_1	144_4_65	996_4_1	663_1_37	4952_4_119	124_5_1	264_4_1	102_2_1	3313_5_19	268_2_308	747_5_1	1828_4_39	2234_4_85	2362_4_5	928_5_1	46_5_1	2679_5_68	64_4_1	2166_4_937	219_2_827	1513_4_319
2616_1_496	2434_4_123	709_4_1	5039_2_108	706_2_252	454_5_166	456_1_1	2294_1_841	397_4_244	112_5_1	234_4_1	93_4_161	1859_4_1	1831_4_1	836_23_1	2226_5_74	1080_013_2183	4820_4_592	3_2_624	342_4_1	325_4_163	9_2_190	1297_135_3494	500_4_1	144_4_52	996_4_1	663_1_41	4952_4_98	124_5_1	264_4_1	102_2_1	3313_5_21	268_2_311	747_5_1	1828_4_36	2234_4_85	2362_4_7	928_5_1	46_5_1	2679_5_70	64_4_1	2166_4_870	219_2_780	1513_4_294
2616_1_503	2434_4_125	709_4_1	5039_2_114	706_2_276	454_5_161	456_1_1	2294_1_843	397_4_255	112_5_1	234_4_1	93_4_143	1859_4_1	1831_4_1	836_23_1	2226_5_72	1080_013_2180	4820_4_539	3_2_649	342_4_1	325_4_160	9_2_189	1297_135_3492	500_4_1	144_4_53	996_4_1	663_1_31	4952_4_114	124_5_1	264_4_1	102_2_1	3313_5_26	268_2_334	747_5_1	1828_4_34	2234_4_66	2362_4_6	928_5_1	46_5_1	2679_5_65	64_4_1	2166_4_905	219_2_771	1513_4_282
2616_1_465	2434_4_130	709_4_1	5039_2_134	706_2_249	454_5_151	456_1_1	2294_1_822	397_4_240	112_5_1	234_4_1	93_4_129	1859_4_1	1831_4_1	836_23_1	2226_5_79	1080_013_2241	4820_4_555	3_2_650	342_4_1	325_4_148	9_2_185	1297_135_3515	500_4_1	144_4_40	996_4_1	663_1_35	4952_4_140	124_5_1	264_4_1	102_2_1	3313_5_19	268_2_305	747_5_1	1828_4_36	2234_4_74	2362_4_3	928_5_1	46_5_1	2679_5_58	64_4_1	2166_4_866	219_2_799	1513_4_323
2616_1_482	2434_4_128	709_4_1	5039_2_125	706_2_273	454_5_144	456_1_1	2294_1_809	397_4_224	112_5_1	234_4_1	93_4_143	1859_4_1	1831_4_1	836_23_1	2226_5_60	1080_013_2273	4820_4_539	3_2_676	342_4_1	325_4_167	9_2_176	1297_135_3544	500_4_1	144_4_44	996_4_1	663_1_37	4952_4_134	124_5_1	264_4_1	102_2_1	3313_5_25	268_2_316	747_5_1	1828_4_34	2234_4_90	2362_4_2	928_5_1	46_5_1	2679_5_64	64_4_1	2166_4_845	219_2_771	1513_4_289
2616_1_464	2434_4_123	709_4_1	5039_2_141	706_2_301	454_5_114	456_1_1	2294_1_843	397_4_216	112_5_1	234_4_1	93_4_106	1859_4_1	1831_4_1	836_23_1	2226_5_69	1080_013_2285	4820_4_548	3_2_664	342_4_1	325_4_152	9_2_145	1297_135_3562	500_4_1	144_4_48	996_4_1	663_1_25	4952_4_158	124_5_1	264_4_1	102_2_1	3313_5_29	268_2_342	747_5_1	1828_4_24	2234_4_73	928_5_1	46_5_1	2679_5_59	64_4_1	2166_4_893	219_2_770	1513_4_268
2616_1_418	2434_4_145	709_4_1	5039_2_162	706_2_280	454_5_130	456_1_1	2294_1_797	397_4_212	112_5_1	234_4_1	93_4_121	1859_4_1	1831_4_1	836_23_1	2226_5_61	1080_013_2308	4820_4_541	3_2_627	342_4_1	325_4_147	9_2_154	1297_135_3615	500_4_1	144_4_42	996_4_1	663_1_28	4952_4_157	124_5_1	264_4_1	102_2_1	3313_5_28	268_2_336	747_5_1	1828_4_27	2234_4_80	928_5_1	46_5_1	2679_5_64	64_4_1	2166_4_867	219_2_785	1513_4_296
2616_1_385	2434_4_134	709_4_1	5039_2_125	706_2_287	454_5_131	456_1_1	2294_1_841	397_4_261	112_5_1	234_4_1	93_4_156	1859_4_1	1831_4_1	836_23_1	2226_5_60	1080_013_2324	4820_4_539	3_2_643	342_4_1	325_4_178	9_2_169	1297_135_3643	500_4_1	144_4_32	996_4_1	663_1_17	4952_4_137	124_5_1	264_4_1	102_2_1	3313_5_38	268_2_354	747_5_1	1828_4_28	2234_4_76	928_5_1	46_5_1	2679_5_69	64_4_1	2166_4_846	219_2_676	1513_4_280
2616_1_383	2434_4_162	709_4_1	5039_2_119	706_2_284	454_5_104	456_1_1	2294_1_895	397_4_232	112_5_1	234_4_1	93_4_117	1859_4_1	1831_4_1	836_23_1	2226_5_53	1080_013_2384	4820_4_514	3_2_606	342_4_1	325_4_158	9_2_139	1297_135_3677	500_4_1	144_4_38	996_4_1	663_1_16	4952_4_128	124_5_1	264_4_1	102_2_1	3313_5_23	268_2_362	747_5_1	1828_4_20	2234_4_80	928_5_1	46_5_1	2679_5_65	64_4_1	2166_4_900	219_2_699	1513_4_271
2616_1_368	2434_4_174	709_4_1	5039_2_131	706_2_267	454_5_116	456_1_1	2294_1_846	397_4_267	112_5_1	234_4_1	93_4_124	1859_4_1	1831_4_1	836_23_1	2226_5_55	1080_013_2372	4820_4_488	3_2_624	342_4_1	325_4_165	9_2_142	1297_135_3716	500_4_1	144_4_29	996_4_1	663_1_24	4952_4_118	124_5_1	264_4_1	102_2_1	3313_5_28	268_2_325	747_5_1	1828_4_14	2234_4_70	928_5_1	46_5_1	2679_5_52	64_4_1	2166_4_884	219_2_743	1513_4_288
2616_1_393	2434_4_174	709_4_1	5039_2_103	706_2_211	454_5_84	456_1_1	2294_1_860	397_4_266	112_5_1	234_4_1	93_4_131	1859_4_1	1831_4_1	836_23_1	2226_5_55	1080_013_2390	4820_4_491	3_2_653	342_4_1	325_4_162	9_2_144	1297_135_3765	500_4_1	144_4_29	996_4_1	663_1_15	4952_4_132	124_5_1	264_4_1	102_2_1	3313_5_21	268_2_361	747_5_1	1828_4_19	2234_4_65	928_5_1	46_5_1	2679_5_69	64_4_1	2166_4_874	219_2_705	1513_4_260
2616_1_382	2434_4_170	709_4_1	5039_2_110	706_2_236	454_5_85	456_1_1	2294_1_866	397_4_266	112_5_1	234_4_1	93_4_97	1859_4_1	1831_4_1	836_23_1	2226_5_74	1080_013_2421	4820_4_497	3_2_638	342_4_1	325_4_140	9_2_131	1297_135_3742	500_4_1	144_4_36	996_4_1	663_1_20	4952_4_128	124_5_1	264_4_1	102_2_1	3313_5_14	268_2_349	747_5_1	1828_4_12	2234_4_70	928_5_1	46_5_1	2679_5_52	64_4_1	2166_4_884	219_2_745	1513_4_266
2616_1_374	2434_4_159	709_4_1	5039_2_121	706_2_199	454_5_102	456_1_1	2294_1_849	397_4_271	112_5_1	234_4_1	93_4_86	1859_4_1	1831_4_1	836_23_1	2226_5_78	1080_013_2468	4820_4_463	3_2_641	342_4_1	325_4_156	9_2_148	1297_135_3746	500_4_1	144_4_17	996_4_1	663_1_16	4952_4_140	124_5_1	264_4_1	102_2_1	3313_5_13	268_2_386	747_5_1	1828_4_15	2234_4_72	928_5_1	46_5_1	2679_5_47	64_4_1	2166_4_870	219_2_706	1513_4_288
2616_1_409	2434_4_154	709_4_1	5039_2_114	706_2_189	454_5_74	456_1_1	2294_1_858	397_4_255	112_5_1	234_4_1	93_4_99	1859_4_1	1831_4_1	836_23_1	2226_5_70	1080_013_2463	4820_4_448	3_2_674	342_4_1	325_4_150	9_2_146	1297_135_3791	500_4_1	144_4_14	996_4_1	663_1_11	4952_4_160	124_5_1	264_4_1	102_2_1	3313_5_18	268_2_429	747_5_1	1828_4_6	2234_4_67	928_5_1	46_5_1	2679_5_59	64_4_1	2166_4_868	219_2_662	1513_4_244
2616_1_387	2434_4_173	709_4_1	5039_2_124	706_2_189	454_5_74	456_1_1	2294_1_893	397_4_247	112_5_1	234_4_1	93_4_96	1859_4_1	1831_4_1	836_23_1	2226_5_73	1080_013_2428	4820_4_437	3_2_590	342_4_1	325_4_134	9_2_134	1297_135_3816	500_4_1	144_4_15	996_4_1	663_1_18	4952_4_141	124_5_1	264_4_1	102_2_1	3313_5_18	268_2_421	747_5_1	1828_4_6	2234_4_67	928_5_1	46_5_1	2679_5_71	64_4_1	2166_4_942	219_2_687	1513_4_251
2616_1_386	2434_4_171	709_4_1	5039_2_125	706_2_174	454_5_70	456_1_1	2294_1_895	397_4_251	112_5_1	234_4_1	93_4_115	1859_4_1	1831_4_1	836_23_1	2226_5_75	1080_013_2382	4820_4_391	3_2_589	342_4_1	325_4_155	9_2_155	1297_135_3852	500_4_1	144_4_13	996_4_1	663_1_15	4952_4_160	124_5_1	264_4_1	102_2_1	3313_5_25	268_2_436	747_5_1	1828_4_8	2234_4_68	928_5_1	46_5_1	2679_5_72	64_4_1	2166_4_888	219_2_708	1513_4_253
2616_1_424	2434_4_161	709_4_1	5039_2_123	706_2_194	454_5_70	456_1_1	2294_1_917	397_4_224	112_5_1	234_4_1	93_4_118	1859_4_1	1831_4_1	836_23_1	2226_5_72	1080_013_2349	4820_4_373	3_2_619	342_4_1	325_4_149	9_2_128	1297_135_3857	500_4_1	144_4_21	996_4_1	663_1_14	4952_4_130	124_5_1	264_4_1	102_2_1	3313_5_16	268_2_463	747_5_1	1828_4_7	2234_4_67	928_5_1	46_5_1	2679_5_91	64_4_1	2166_4_948	219_2_680	1513_4_217
2616_1_411	2434_4_161	709_4_1	5039_2_137	706_2_198	454_5_64	456_1_1	2294_1_888	397_4_248	112_5_1	234_4_1	93_4_104	1859_4_1	1831_4_1	836_23_1	2226_5_72	1080_013_2368	4820_4_371	3_2_631	342_4_1	325_4_139	9_2_133	1297_135_3833	500_4_1	144_4_20	996_4_1	663_1_12	4952_4_129	124_5_1	264_4_1	102_2_1	3313_5_17	268_2_446	747_5_1	1828_4_4	2234_4_66	928_5_1	46_5_1	2679_5_99	64_4_1	2166_4_962	219_2_691	1513_4_228
2616_1_378	2434_4_162	709_4_1	5039_2_151	706_2_201	454_5_74	456_1_1	2294_1_847	397_4_251	112_5_1	234_4_1	93_4_105	1859_4_1	1831_4_1	836_23_1	2226_5_69	1080_013_2425	4820_4_363	3_2_613	342_4_1	325_4_158	9_2_157	1297_135_3841	500_4_1	144_4_18	996_4_1	663_1_11	4952_4_124	124_5_1	264_4_1	102_2_1	3313_5_24	268_2_502	747_5_1	1828_4_6	2234_4_63	928_5_1	46_5_1	2679_5_88	64_4_1	2166_4_912	219_2_706	1513_4_183
2616_1_426	2434_4_157	709_4_1	5039_2_125	706_2_202	454_5_77	456_1_1	2294_1_841	397_4_222	112_5_1	234_4_1	93_4_110	1859_4_1	1831_4_1	836_23_1	2226_5_58	1080_013_2438	4820_4_347	3_2_607	342_4_1	325_4_136	9_2_125	1297_135_3855	500_4_1	144_4_21	996_4_1	663_1_16	4952_4_111	124_5_1	264_4_1	102_2_1	3313_5_21	268_2_492	747_5_1	1828_4_12	2234_4_68	928_5_1	46_5_1	2679_5_95	64_4_1	2166_4_980	219_2_701	1513_4_189
2616_1_388	2434_4_144	709_4_1	5039_2_122	706_2_180	454_5_76	456_1_1	2294_1_805	397_4_255	112_5_1	234_4_1	93_4_101	1859_4_1	1831_4_1	836_23_1	2226_5_54	1080_013_2468	4820_4_370	3_2_606	342_4_1	325_4_137	9_2_108	1297_135_3874	500_4_1	144_4_23	996_4_1	663_1_27	4952_4_117	124_5_1	264_4_1	102_2_1	3313_5_28	268_2_487	747_5_1	1828_4_13	2234_4_75	928_5_1	46_5_1	2679_5_79	64_4_1	2166_4_974	219_2_744	1513_4_177
2616_1_375	2434_4_160	709_4_1	5039_2_133	706_2_169	454_5_70	456_1_1	2294_1_778	397_4_252	112_5_1	234_4_1	93_4_127	1859_4_1	1831_4_1	836_23_1	2226_5_44	1080_013_2449	4820_4_352	3_2_642	342_4_1	325_4_148	9_2_127	1297_135_3920	500_4_1	144_4_19	996_4_1	663_1_17	4952_4_140	124_5_1	264_4_1	102_2_1	3313_5_33	268_2_514	747_5_1	1828_4_13	2234_4_66	928_5_1	46_5_1	2679_5_86	64_4_1	2166_4_865	219_2_737	1513_4_196
2616_1_405	2434_4_163	709_4_1	5039_2_116	706_2_156	454_5_67	456_1_1	2294_1_797	397_4_255	112_5_1	234_4_1	93_4_123	1859_4_1	1831_4_1	836_23_1	2226_5_51	1080_013_2337	4820_4_364	3_2_650	342_4_1	325_4_119	9_2_117	1297_135_3932	500_4_1	144_4_23	996_4_1	663_1_12	4952_4_129	124_5_1	264_4_1	102_2_1	3313_5_24	268_2_447	747_5_1	1828_4_18	2234_4_73	928_5_1	46_5_1	2679_5_99	64_4_1	2166_4_979	219_2_774	1513_4_202
2616_1_384	2434_4_168	709_4_1	5039_2_134	706_2_152	454_5_75	456_1_1	2294_1_773	397_4_234	112_5_1	234_4_1	93_4_89	1859_4_1	1831_4_1	836_23_1	2226_5_54	1080_013_2380	4820_4_340	3_2_658	342_4_1	325_4_136	9_2_115	1297_135_3996	500_4_1	144_4_19	996_4_1	663_1_11	4952_4_124	124_5_1	264_4_1	102_2_1	3313_5_32	268_2_457	747_5_1	1828_4_14	2234_4_89	928_5_1	46_5_1	2679_5_71	64_4_1	2166_4_975	219_2_757	1513_4_195
2616_1_370	2434_4_164	709_4_1	5039_2_155	706_2_141	454_5_65	456_1_1	2294_1_746	397_4_241	112_5_1	234_4_1	93_4_97	1859_4_1	1831_4_1	836_23_1	2226_5_57	1080_013_2359	4820_4_325	3_2_653	342_4_1	325_4_129	9_2_124	1297_135_4000	500_4_1	144_4_10	996_4_1	663_1_10	4952_4_136	124_5_1	264_4_1	102_2_1	3313_5_29	268_2_491	747_5_1	1828_4_22	2234_4_83	928_5_1	46_5_1	2679_5_90	64_4_1	2166_4_1013	219_2_737	1513_4_185
2616_1_403	2434_4_201	709_4_1	5039_2_145	706_2_119	454_5_78	456_1_1	2294_1_725	397_4_219	112_5_1	234_4_1	93_4_98	1859_4_1	1831_4_1	836_23_1	2226_5_59	1080_013_2385	4820_4_355	3_2_627	342_4_1	325_4_109	9_2_102	1297_135_4041	500_4_1	144_4_14	996_4_1	663_1_8	4952_4_112	124_5_1	264_4_1	102_2_1	3313_5_28	268_2_480	747_5_1	1828_4_22	2234_4_84	928_5_1	46_5_1	2679_5_76	64_4_1	2166_4_1058	219_2_717	1513_4_167
2616_1_360	2434_4_192	709_4_1	5039_2_146	706_2_117	454_5_80	456_1_1	2294_1_725	397_4_234	112_5_1	234_4_1	93_4_77	1859_4_1	1831_4_1	836_23_1	2226_5_43	1080_013_2414	4820_4_365	3_2_600	342_4_1	325_4_102	9_2_114	1297_135_4090	500_4_1	144_4_10	996_4_1	663_1_10	4952_4_140	124_5_1	264_4_1	102_2_1	3313_5_30	268_2_510	747_5_1	1828_4_15	2234_4_78	928_5_1	46_5_1	2679_5_58	64_4_1	2166_4_1020	219_2_742	1513_4_160
2616_1_334	2434_4_192	709_4_1	5039_2_161	706_2_113	454_5_76	456_1_1	2294_1_680	397_4_190	112_5_1	234_4_1	93_4_85	1859_4_1	1831_4_1	836_23_1	2226_5_41	1080_013_2431	4820_4_324	3_2_645	342_4_1	325_4_91	9_2_112	1297_135_4123	500_4_1	144_4_8	996_4_1	663_1_8	4952_4_148	124_5_1	264_4_1	102_2_1	3313_5_21	268_2_537	747_5_1	1828_4_23	2234_4_59	928_5_1	46_5_1	2679_5_75	64_4_1	2166_4_1022	219_2_741	1513_4_192
2616_1_354	2434_4_208	709_4_1	5039_2_163	706_2_115	454_5_73	456_1_1	2294_1_702	397_4_209	112_5_1	234_4_1	93_4_93	1859_4_1	1831_4_1	836_23_1	2226_5_45	1080_013_2446	4820_4_351	3_2_640	342_4_1	325_4_71	9_2_93	1297_135_4127	500_4_1	144_4_10	996_4_1	663_1_9	4952_4_153	124_5_1	264_4_1	102_2_1	3313_5_26	268_2_483	747_5_1	1828_4_12	2234_4_57	928_5_1	46_5_1	2679_5_67	64_4_1	2166_4_1012	219_2_743	1513_4_170
2616_1_302	2434_4_192	709_4_1	5039_2_158	706_2_106	454_5_69	456_1_1	2294_1_661	397_4_203	112_5_1	234_4_1	93_4_91	1859_4_1	1831_4_1	836_23_1	2226_5_40	1080_013_2502	4820_4_341	3_2_647	342_4_1	325_4_81	9_2_102	1297_135_4187	500_4_1	144_4_4	996_4_1	663_1_8	4952_4_176	124_5_1	264_4_1	102_2_1	3313_5_27	268_2_550	747_5_1	1828_4_15	2234_4_57	928_5_1	46_5_1	2679_5_51	64_4_1	2166_4_946	219_2_757	1513_4_159
2616_1_346	2434_4_187	709_4_1	5039_2_150	706_2_90	454_5_64	456_1_1	2294_1_644	397_4_218	112_5_1	234_4_1	93_4_100	1859_4_1	1831_4_1	836_23_1	2226_5_33	1080_013_2484	4820_4_331	3_2_674	342_4_1	325_4_74	9_2_112	1297_135_4180	500_4_1	144_4_5	996_4_1	663_1_9	4952_4_165	124_5_1	264_4_1	102_2_1	3313_5_19	268_2_528	747_5_1	1828_4_19	2234_4_62	928_5_1	46_5_1	2679_5_66	64_4_1	2166_4_944	219_2_755	1513_4_173
2616_1_396	2434_4_188	709_4_1	5039_2_150	706_2_107	454_5_68	456_1_1	2294_1_633	397_4_203	112_5_1	234_4_1	93_4_87	1859_4_1	1831_4_1	836_23_1	2226_5_33	1080_013_2501	4820_4_355	3_2_681	342_4_1	325_4_67	9_2_92	1297_135_4229	500_4_1	144_4_5	996_4_1	663_1_17	4952_4_188	124_5_1	264_4_1	102_2_1	3313_5_19	268_2_475	747_5_1	1828_4_15	2234_4_67	928_5_1	46_5_1	2679_5_59	64_4_1	2166_4_898	219_2_744	1513_4_155
2616_1_310	2434_4_177	709_4_1	5039_2_135	706_2_107	454_5_69	456_1_1	2294_1_663	397_4_203	112_5_1	234_4_1	93_4_78	1859_4_1	1831_4_1	836_23_1	2226_5_37	1080_013_2442	4820_4_366	3_2_660	342_4_1	325_4_77	9_2_124	1297_135_4278	500_4_1	144_4_4	996_4_1	663_1_14	4952_4_193	124_5_1	264_4_1	102_2_1	3313_5_23	268_2_531	747_5_1	1828_4_14	2234_4_39	928_5_1	46_5_1	2679_5_48	64_4_1	2166_4_927	219_2_733	1513_4_180
2616_1_346	2434_4_191	709_4_1	5039_2_131	706_2_124	454_5_73	456_1_1	2294_1_607	397_4_209	112_5_1	234_4_1	93_4_103	1859_4_1	1831_4_1	836_23_1	2226_5_27	1080_013_2506	4820_4_334	3_2_690	342_4_1	325_4_64	9_2_117	1297_135_4285	500_4_1	144_4_3	996_4_1	663_1_11	4952_4_167	124_5_1	264_4_1	102_2_1	3313_5_18	268_2_488	747_5_1	1828_4_14	2234_4_53	928_5_1	46_5_1	2679_5_65	64_4_1	2166_4_903	219_2_717	1513_4_186
2616_1_378	2434_4_170	709_4_1	5039_2_141	706_2_122	454_5_80	456_1_1	2294_1_586	397_4_218	112_5_1	234_4_1	3313_5_21	1859_4_1	1831_4_1	836_23_1	2226_5_27	1080_013_2510	4820_4_357	3_2_665	342_4_1	325_4_65	9_2_114	1297_135_4352	500_4_1	996_4_1	663_1_6	4952_4_181	124_5_1	264_4_1	102_2_1	93_4_90	268_2_448	747_5_1	1828_4_10	2234_4_79	928_5_1	46_5_1	2679_5_55	64_4_1	2166_4_893	219_2_712	1513_4_152
2616_1_303	2434_4_155	709_4_1	5039_2_122	706_2_124	454_5_84	456_1_1	2294_1_579	397_4_219	112_5_1	234_4_1	93_4_67	1859_4_1	1831_4_1	836_23_1	2226_5_17	1080_013_2451	4820_4_349	3_2_674	342_4_1	325_4_78	9_2_124	1297_135_4395	500_4_1	996_4_1	663_1_9	4952_4_188	124_5_1	264_4_1	102_2_1	3313_5_27	268_2_528	747_5_1	1828_4_7	2234_4_68	928_5_1	46_5_1	2679_5_64	64_4_1	2166_4_887	219_2_745	1513_4_168
2616_1_347	2434_4_154	709_4_1	5039_2_123	706_2_99	454_5_80	456_1_1	2294_1_577	397_4_215	112_5_1	234_4_1	93_4_80	1859_4_1	1831_4_1	836_23_1	2226_5_20	1080_013_2433	4820_4_329	3_2_700	342_4_1	325_4_64	9_2_120	1297_135_4442	500_4_1	996_4_1	663_1_8	4952_4_172	124_5_1	264_4_1	102_2_1	3313_5_17	268_2_488	747_5_1	1828_4_5	2234_4_83	928_5_1	46_5_1	2679_5_92	64_4_1	2166_4_894	219_2_736	1513_4_154
2616_1_366	2434_4_128	709_4_1	5039_2_124	706_2_102	454_5_82	456_1_1	2294_1_588	397_4_205	112_5_1	234_4_1	93_4_87	1859_4_1	1831_4_1	836_23_1	2226_5_22	1080_013_2398	4820_4_358	3_2_641	342_4_1	325_4_78	9_2_116	1297_135_4456	500_4_1	996_4_1	663_1_7	4952_4_207	124_5_1	264_4_1	102_2_1	3313_5_23	268_2_488	747_5_1	1828_4_1	2234_4_86	928_5_1	46_5_1	2679_5_75	64_4_1	2166_4_881	219_2_773	1513_4_140
2616_1_332	2434_4_141	709_4_1	5039_2_113	706_2_117	454_5_75	456_1_1	2294_1_605	397_4_192	112_5_1	234_4_1	3313_5_14	1859_4_1	1831_4_1	836_23_1	2226_5_14	1080_013_2387	4820_4_343	3_2_662	342_4_1	325_4_88	9_2_139	1297_135_4484	500_4_1	996_4_1	663_1_6	4952_4_195	124_5_1	264_4_1	102_2_1	93_4_78	268_2_521	747_5_1	1828_4_2	2234_4_81	928_5_1	46_5_1	2679_5_78	64_4_1	2166_4_856	219_2_750	1513_4_159
2616_1_382	2434_4_147	709_4_1	5039_2_115	706_2_116	454_5_83	456_1_1	2294_1_566	397_4_184	112_5_1	234_4_1	3313_5_15	1859_4_1	1831_4_1	836_23_1	2226_5_10	1080_013_2422	4820_4_333	3_2_696	342_4_1	325_4_68	9_2_137	1297_135_4493	500_4_1	996_4_1	663_1_9	4952_4_182	124_5_1	264_4_1	102_2_1	93_4_80	268_2_472	747_5_1	1828_4_3	2234_4_107	928_5_1	46_5_1	2679_5_89	64_4_1	2166_4_836	219_2_710	1513_4_177
2616_1_365	2434_4_135	709_4_1	5039_2_126	706_2_102	663_1_7	456_1_1	2294_1_600	397_4_208	112_5_1	234_4_1	93_4_83	1859_4_1	1831_4_1	836_23_1	2226_5_10	1080_013_2371	4820_4_338	3_2_682	342_4_1	325_4_72	9_2_112	1297_135_4541	500_4_1	996_4_1	454_5_96	4952_4_203	124_5_1	264_4_1	102_2_1	3313_5_17	268_2_478	747_5_1	2234_4_103	928_5_1	46_5_1	2679_5_64	64_4_1	2166_4_832	219_2_720	1513_4_167
2616_1_345	2434_4_130	709_4_1	5039_2_103	706_2_89	663_1_5	456_1_1	2294_1_586	397_4_190	112_5_1	234_4_1	93_4_83	1859_4_1	1831_4_1	836_23_1	2226_5_3	1080_013_2342	4820_4_329	3_2_713	342_4_1	325_4_78	9_2_125	1297_135_4577	500_4_1	996_4_1	454_5_86	4952_4_187	124_5_1	264_4_1	102_2_1	3313_5_12	268_2_528	747_5_1	2234_4_110	928_5_1	46_5_1	2679_5_60	64_4_1	2166_4_801	219_2_747	1513_4_203
2616_1_407	2434_4_130	709_4_1	5039_2_113	706_2_106	663_1_3	456_1_1	2294_1_608	397_4_191	112_5_1	234_4_1	93_4_89	1859_4_1	1831_4_1	836_23_1	2226_5_4	1080_013_2381	4820_4_329	3_2_718	342_4_1	325_4_74	9_2_120	1297_135_4631	500_4_1	996_4_1	454_5_83	4952_4_174	124_5_1	264_4_1	102_2_1	3313_5_11	268_2_467	747_5_1	2234_4_119	928_5_1	46_5_1	2679_5_66	64_4_1	2166_4_770	219_2_671	1513_4_167
2616_1_382	709_4_1	5039_2_125	706_2_112	454_5_70	456_1_1	2434_4_125	397_4_201	112_5_1	234_4_1	93_4_81	928_5_1	1831_4_1	836_23_1	2226_5_6	1080_013_2312	4820_4_312	3_2_652	342_4_1	325_4_85	9_2_115	1297_135_4672	500_4_1	996_4_1	1859_4_1	4952_4_185	124_5_1	264_4_1	102_2_1	3313_5_22	268_2_519	747_5_1	2234_4_117	2294_1_656	46_5_1	2679_5_61	64_4_1	2166_4_825	219_2_646	1513_4_151
2616_1_354	709_4_1	5039_2_111	706_2_106	454_5_48	456_1_1	2434_4_154	397_4_192	112_5_1	234_4_1	93_4_74	928_5_1	1831_4_1	836_23_1	2226_5_6	1080_013_2256	4820_4_315	3_2_705	342_4_1	325_4_63	9_2_118	1297_135_4729	500_4_1	996_4_1	1859_4_1	4952_4_183	124_5_1	264_4_1	102_2_1	3313_5_15	268_2_546	747_5_1	2234_4_110	2294_1_643	46_5_1	2679_5_69	64_4_1	2166_4_824	219_2_655	1513_4_156
2616_1_394	709_4_1	5039_2_104	706_2_112	454_5_64	456_1_1	2434_4_150	397_4_211	112_5_1	234_4_1	3313_5_8	928_5_1	1831_4_1	836_23_1	2226_5_10	1080_013_2245	4820_4_328	3_2_721	342_4_1	325_4_60	9_2_129	1297_135_4746	500_4_1	996_4_1	1859_4_1	4952_4_189	124_5_1	264_4_1	102_2_1	93_4_88	268_2_483	747_5_1	2234_4_129	2294_1_626	46_5_1	2679_5_65	64_4_1	2166_4_783	219_2_630	1513_4_157
2616_1_337	709_4_1	5039_2_102	706_2_111	454_5_64	456_1_1	2434_4_139	397_4_205	112_5_1	234_4_1	3313_5_8	928_5_1	1831_4_1	836_23_1	2226_5_9	1080_013_2211	4820_4_344	3_2_675	342_4_1	325_4_73	9_2_124	1297_135_4805	500_4_1	996_4_1	1859_4_1	4952_4_201	124_5_1	264_4_1	102_2_1	93_4_81	268_2_552	747_5_1	2234_4_117	2294_1_644	46_5_1	2679_5_62	64_4_1	2166_4_811	219_2_597	1513_4_160
2616_1_341	709_4_1	5039_2_100	706_2_107	454_5_65	456_1_1	2434_4_159	397_4_178	112_5_1	234_4_1	3313_5_1	928_5_1	1831_4_1	836_23_1	2226_5_8	1080_013_2207	4820_4_306	3_2_700	342_4_1	325_4_77	9_2_107	1297_135_4827	500_4_1	996_4_1	1859_4_1	4952_4_186	124_5_1	264_4_1	102_2_1	93_4_78	268_2_529	747_5_1	2234_4_124	2294_1_636	46_5_1	2679_5_73	64_4_1	2166_4_830	219_2_606	1513_4_187
2616_1_347	709_4_1	5039_2_108	706_2_109	454_5_70	456_1_1	2434_4_158	397_4_197	112_5_1	234_4_1	4952_4_182	928_5_1	1831_4_1	836_23_1	2226_5_10	1080_013_2214	4820_4_297	3_2_698	342_4_1	325_4_78	219_2_581	1297_135_4885	500_4_1	996_4_1	1859_4_1	9_2_96	264_4_1	102_2_1	93_4_95	268_2_517	2234_4_141	2294_1_605	46_5_1	2679_5_70	64_4_1	2166_4_818	1513_4_156
2616_1_318	709_4_1	5039_2_107	706_2_119	454_5_87	456_1_1	2434_4_143	397_4_190	112_5_1	234_4_1	4952_4_196	928_5_1	1831_4_1	836_23_1	2226_5_11	1080_013_2261	4820_4_283	3_2_672	342_4_1	325_4_88	219_2_553	1297_135_4900	500_4_1	996_4_1	1859_4_1	9_2_91	264_4_1	102_2_1	93_4_77	268_2_566	2234_4_119	2294_1_612	46_5_1	2679_5_53	64_4_1	2166_4_825	1513_4_161
2616_1_335	709_4_1	5039_2_85	706_2_110	454_5_70	456_1_1	2434_4_148	397_4_176	112_5_1	234_4_1	4952_4_215	928_5_1	1831_4_1	836_23_1	2226_5_6	1080_013_2258	4820_4_278	3_2_760	342_4_1	325_4_61	219_2_561	1297_135_4922	500_4_1	996_4_1	1859_4_1	9_2_95	264_4_1	102_2_1	93_4_82	268_2_522	2234_4_129	2294_1_624	46_5_1	2679_5_53	64_4_1	2166_4_765	1513_4_177
2616_1_326	709_4_1	5039_2_91	706_2_116	454_5_79	456_1_1	2434_4_130	397_4_191	112_5_1	234_4_1	4952_4_209	928_5_1	1831_4_1	836_23_1	2226_5_9	1080_013_2257	4820_4_280	3_2_792	342_4_1	325_4_55	219_2_487	1297_135_4924	500_4_1	996_4_1	1859_4_1	9_2_116	264_4_1	102_2_1	93_4_78	268_2_545	2234_4_128	2294_1_618	46_5_1	2679_5_64	64_4_1	2166_4_770	1513_4_167
2616_1_289	709_4_1	5039_2_99	706_2_97	454_5_84	456_1_1	2434_4_136	397_4_188	112_5_1	234_4_1	4952_4_195	928_5_1	1831_4_1	836_23_1	2226_5_14	1080_013_2249	4820_4_286	3_2_797	342_4_1	325_4_67	219_2_481	1297_135_4949	500_4_1	996_4_1	1859_4_1	9_2_102	264_4_1	102_2_1	93_4_70	268_2_586	2234_4_112	2294_1_611	46_5_1	2679_5_51	64_4_1	2166_4_807	1513_4_162
2616_1_359	709_4_1	5039_2_72	706_2_91	454_5_64	456_1_1	2434_4_153	397_4_179	112_5_1	234_4_1	4952_4_202	928_5_1	1831_4_1	836_23_1	2226_5_9	1080_013_2341	4820_4_308	3_2_800	342_4_1	325_4_46	219_2_482	1297_135_4975	500_4_1	996_4_1	1859_4_1	9_2_119	264_4_1	102_2_1	93_4_67	268_2_482	2234_4_119	2294_1_589	46_5_1	2679_5_53	64_4_1	2166_4_741	1513_4_181
2616_1_374	709_4_1	5039_2_83	706_2_90	454_5_69	456_1_1	2434_4_129	397_4_188	112_5_1	234_4_1	4952_4_183	928_5_1	1831_4_1	836_23_1	2226_5_8	1080_013_2340	4820_4_303	3_2_814	342_4_1	325_4_51	219_2_469	1297_135_4983	500_4_1	996_4_1	1859_4_1	9_2_116	264_4_1	102_2_1	93_4_66	268_2_507	2234_4_134	2294_1_549	46_5_1	2679_5_47	64_4_1	2166_4_776	1513_4_153
2616_1_363	709_4_1	5039_2_84	706_2_95	454_5_73	456_1_1	2434_4_145	397_4_177	112_5_1	234_4_1	4952_4_171	928_5_1	1831_4_1	836_23_1	2226_5_8	1080_013_2325	4820_4_255	3_2_817	342_4_1	325_4_48	219_2_480	1297_135_4995	500_4_1	996_4_1	1859_4_1	9_2_97	264_4_1	102_2_1	93_4_61	268_2_543	2234_4_122	2294_1_576	46_5_1	2679_5_39	64_4_1	2166_4_780	1513_4_178
2616_1_398	709_4_1	5039_2_68	706_2_109	454_5_50	456_1_1	2434_4_135	397_4_194	112_5_1	234_4_1	4952_4_200	928_5_1	1831_4_1	836_23_1	2226_5_11	1080_013_2299	4820_4_236	3_2_792	342_4_1	325_4_43	219_2_482	1297_135_5089	500_4_1	996_4_1	1859_4_1	9_2_111	264_4_1	102_2_1	93_4_75	268_2_478	2234_4_150	2294_1_562	46_5_1	2679_5_50	64_4_1	2166_4_744	1513_4_156
2616_1_386	709_4_1	5039_2_79	706_2_93	454_5_40	456_1_1	2434_4_118	397_4_197	112_5_1	234_4_1	4952_4_206	928_5_1	1831_4_1	836_23_1	2226_5_13	1080_013_2375	4820_4_250	3_2_718	342_4_1	325_4_45	219_2_455	1297_135_5123	500_4_1	996_4_1	1859_4_1	9_2_117	264_4_1	102_2_1	93_4_71	268_2_450	2234_4_150	2294_1_554	46_5_1	2679_5_40	64_4_1	2166_4_786	1513_4_166
2616_1_368	709_4_1	5039_2_92	706_2_93	454_5_39	456_1_1	2434_4_129	397_4_182	112_5_1	234_4_1	4952_4_193	928_5_1	1831_4_1	836_23_1	2226_5_13	1080_013_2399	4820_4_238	3_2_729	342_4_1	325_4_41	219_2_431	1297_135_5126	500_4_1	996_4_1	1859_4_1	9_2_119	264_4_1	102_2_1	93_4_70	268_2_429	2234_4_132	2294_1_579	46_5_1	2679_5_39	64_4_1	2166_4_785	1513_4_206
2616_1_395	709_4_1	5039_2_84	706_2_108	454_5_28	456_1_1	2434_4_127	397_4_167	112_5_1	234_4_1	4952_4_179	928_5_1	1831_4_1	836_23_1	2226_5_11	1080_013_2398	4820_4_244	3_2_727	342_4_1	325_4_38	219_2_426	1297_135_5208	500_4_1	996_4_1	1859_4_1	9_2_131	264_4_1	102_2_1	93_4_63	268_2_400	2234_4_141	2294_1_538	46_5_1	2679_5_54	64_4_1	2166_4_795	1513_4_170
2616_1_369	709_4_1	5039_2_91	706_2_93	454_5_31	456_1_1	2434_4_109	397_4_158	112_5_1	234_4_1	4952_4_175	928_5_1	1831_4_1	836_23_1	2226_5_12	1080_013_2452	4820_4_253	3_2_696	342_4_1	325_4_47	219_2_385	1297_135_5211	500_4_1	996_4_1	1859_4_1	9_2_106	264_4_1	102_2_1	93_4_60	268_2_459	2234_4_113	2294_1_559	46_5_1	2679_5_50	64_4_1	2166_4_836	1513_4_167
2616_1_323	709_4_1	5039_2_101	706_2_91	454_5_40	456_1_1	2434_4_138	397_4_158	112_5_1	234_4_1	4952_4_159	928_5_1	1831_4_1	836_23_1	2226_5_18	1080_013_2493	4820_4_238	3_2_742	342_4_1	325_4_47	219_2_395	1297_135_5193	500_4_1	996_4_1	1859_4_1	9_2_89	264_4_1	102_2_1	93_4_73	268_2_427	2234_4_96	2294_1_577	46_5_1	2679_5_56	64_4_1	2166_4_788	1513_4_190
2616_1_379	709_4_1	5039_2_71	706_2_103	454_5_33	456_1_1	2434_4_127	397_4_140	112_5_1	234_4_1	4952_4_149	928_5_1	1831_4_1	836_23_1	2226_5_17	1080_013_2418	4820_4_235	3_2_759	342_4_1	325_4_39	219_2_412	1297_135_5305	500_4_1	996_4_1	1859_4_1	9_2_116	264_4_1	102_2_1	93_4_68	268_2_404	2234_4_104	2294_1_501	46_5_1	2679_5_69	64_4_1	2166_4_827	1513_4_156
2616_1_341	709_4_1	5039_2_70	706_2_96	454_5_42	456_1_1	2434_4_104	397_4_137	112_5_1	234_4_1	4952_4_127	928_5_1	1831_4_1	836_23_1	2226_5_13	1080_013_2456	4820_4_258	3_2_740	342_4_1	325_4_44	219_2_409	1297_135_5307	500_4_1	996_4_1	1859_4_1	9_2_103	264_4_1	102_2_1	93_4_56	268_2_443	2234_4_97	2294_1_497	46_5_1	2679_5_71	64_4_1	2166_4_848	1513_4_173
2616_1_324	709_4_1	5039_2_83	706_2_89	454_5_26	456_1_1	2434_4_141	397_4_147	112_5_1	234_4_1	4952_4_116	928_5_1	1831_4_1	836_23_1	2226_5_14	1080_013_2483	4820_4_234	3_2_734	342_4_1	325_4_35	219_2_406	1297_135_5302	500_4_1	996_4_1	1859_4_1	9_2_105	264_4_1	102_2_1	93_4_51	268_2_405	2234_4_89	2294_1_556	46_5_1	2679_5_70	64_4_1	2166_4_840	1513_4_182
2616_1_361	709_4_1	5039_2_63	706_2_110	454_5_28	456_1_1	2434_4_120	397_4_152	112_5_1	234_4_1	4952_4_110	928_5_1	1831_4_1	836_23_1	2226_5_7	1080_013_2507	4820_4_234	3_2_743	342_4_1	325_4_32	219_2_411	1297_135_5331	500_4_1	996_4_1	1859_4_1	9_2_116	264_4_1	102_2_1	93_4_61	268_2_417	2234_4_104	2294_1_485	46_5_1	2679_5_72	64_4_1	2166_4_830	1513_4_138
2616_1_334	709_4_1	5039_2_55	706_2_98	454_5_36	456_1_1	2434_4_122	397_4_142	112_5_1	234_4_1	4952_4_95	928_5_1	1831_4_1	836_23_1	2226_5_8	1080_013_2540	4820_4_238	3_2_730	342_4_1	325_4_40	219_2_367	1297_135_5327	500_4_1	996_4_1	1859_4_1	9_2_134	264_4_1	102_2_1	93_4_72	268_2_455	2234_4_89	2294_1_488	46_5_1	2679_5_59	64_4_1	2166_4_861	1513_4_142
2616_1_361	709_4_1	5039_2_67	706_2_109	454_5_27	456_1_1	2434_4_140	397_4_140	112_5_1	234_4_1	4952_4_83	928_5_1	1831_4_1	836_23_1	2226_5_6	1080_013_2512	4820_4_199	3_2_739	342_4_1	325_4_32	219_2_387	1297_135_5367	500_4_1	996_4_1	1859_4_1	9_2_114	264_4_1	102_2_1	93_4_67	268_2_416	2234_4_88	2294_1_531	46_5_1	2679_5_65	64_4_1	2166_4_841	1513_4_141
2616_1_351	709_4_1	5039_2_58	706_2_119	454_5_34	456_1_1	2434_4_114	397_4_155	112_5_1	234_4_1	4952_4_91	928_5_1	1831_4_1	836_23_1	2226_5_4	1080_013_2504	4820_4_190	3_2_742	342_4_1	325_4_40	219_2_368	1297_135_5432	500_4_1	996_4_1	1859_4_1	9_2_133	264_4_1	102_2_1	93_4_80	268_2_412	2234_4_92	2294_1_481	46_5_1	2679_5_68	64_4_1	2166_4_835	1513_4_129
2616_1_329	709_4_1	5039_2_52	706_2_120	454_5_35	456_1_1	2434_4_128	397_4_142	112_5_1	234_4_1	4952_4_97	928_5_1	1831_4_1	836_23_1	2226_5_10	1080_013_2531	4820_4_160	3_2_746	342_4_1	325_4_33	219_2_371	1297_135_5435	500_4_1	996_4_1	1859_4_1	9_2_141	264_4_1	102_2_1	93_4_70	268_2_420	2234_4_87	2294_1_472	46_5_1	2679_5_63	64_4_1	2166_4_860	1513_4_130
2616_1_328	709_4_1	5039_2_60	706_2_118	454_5_29	456_1_1	2434_4_142	397_4_139	112_5_1	234_4_1	4952_4_95	928_5_1	1831_4_1	836_23_1	2226_5_5	1080_013_2507	4820_4_155	3_2_761	342_4_1	325_4_32	219_2_387	1297_135_5477	500_4_1	996_4_1	1859_4_1	9_2_129	264_4_1	102_2_1	93_4_68	268_2_375	2234_4_102	2294_1_502	46_5_1	2679_5_78	64_4_1	2166_4_791	1513_4_152
2616_1_335	709_4_1	5039_2_48	706_2_119	454_5_32	456_1_1	2434_4_112	397_4_157	112_5_1	234_4_1	4952_4_102	928_5_1	1831_4_1	836_23_1	2226_5_3	1080_013_2438	4820_4_161	3_2_783	342_4_1	325_4_34	219_2_387	1297_135_5540	500_4_1	996_4_1	1859_4_1	9_2_169	264_4_1	102_2_1	93_4_65	268_2_377	2234_4_100	2294_1_458	46_5_1	2679_5_94	64_4_1	2166_4_765	1513_4_153
2616_1_307	709_4_1	5039_2_52	706_2_117	454_5_33	456_1_1	2434_4_147	397_4_141	112_5_1	234_4_1	4952_4_94	928_5_1	1831_4_1	836_23_1	2226_5_7	1080_013_2452	4820_4_152	3_2_810	342_4_1	325_4_24	219_2_363	1297_135_5584	500_4_1	996_4_1	1859_4_1	9_2_160	264_4_1	102_2_1	93_4_68	268_2_390	2234_4_91	2294_1_439	46_5_1	2679_5_84	64_4_1	2166_4_760	1513_4_157
2616_1_290	709_4_1	5039_2_64	706_2_132	454_5_27	456_1_1	2434_4_141	397_4_149	112_5_1	234_4_1	4952_4_108	928_5_1	1831_4_1	836_23_1	2226_5_9	1080_013_2456	4820_4_159	3_2_771	342_4_1	325_4_25	219_2_377	1297_135_5582	500_4_1	996_4_1	1859_4_1	9_2_156	264_4_1	102_2_1	93_4_59	268_2_363	2234_4_90	2294_1_496	46_5_1	2679_5_81	64_4_1	2166_4_729	1513_4_168
2616_1_276	709_4_1	5039_2_53	706_2_138	454_5_27	456_1_1	2434_4_127	397_4_162	112_5_1	234_4_1	4952_4_122	928_5_1	1831_4_1	836_23_1	2226_5_8	1080_013_2374	4820_4_164	3_2_758	342_4_1	325_4_36	219_2_399	1297_135_5671	500_4_1	996_4_1	1859_4_1	9_2_200	264_4_1	102_2_1	93_4_48	268_2_379	2234_4_71	2294_1_445	46_5_1	2679_5_71	64_4_1	2166_4_718	1513_4_185
2616_1_281	709_4_1	5039_2_50	706_2_137	454_5_25	456_1_1	2434_4_152	397_4_141	112_5_1	234_4_1	4952_4_114	928_5_1	1831_4_1	836_23_1	2226_5_10	1080_013_2428	4820_4_131	3_2_765	342_4_1	325_4_32	219_2_395	1297_135_5690	500_4_1	996_4_1	1859_4_1	9_2_182	264_4_1	102_2_1	93_4_41	268_2_361	2234_4_66	2294_1_422	46_5_1	2679_5_49	64_4_1	2166_4_741	1513_4_219
2616_1_276	709_4_1	5039_2_40	706_2_150	454_5_26	456_1_1	2434_4_145	397_4_139	112_5_1	234_4_1	4952_4_127	928_5_1	1831_4_1	836_23_1	2226_5_10	1080_013_2400	4820_4_120	3_2_779	342_4_1	325_4_44	219_2_417	1297_135_5661	500_4_1	996_4_1	1859_4_1	9_2_186	264_4_1	102_2_1	93_4_34	268_2_332	2234_4_69	2294_1_463	46_5_1	2679_5_56	64_4_1	2166_4_719	1513_4_239
2616_1_268	709_4_1	5039_2_41	706_2_150	454_5_36	456_1_1	2434_4_150	397_4_158	112_5_1	234_4_1	4952_4_129	928_5_1	1831_4_1	836_23_1	2226_5_10	1080_013_2405	4820_4_124	3_2_765	342_4_1	325_4_48	219_2_430	1297_135_5687	500_4_1	996_4_1	1859_4_1	9_2_196	264_4_1	102_2_1	93_4_43	268_2_332	2234_4_49	2294_1_411	46_5_1	2679_5_66	64_4_1	2166_4_725	1513_4_209
2616_1_252	709_4_1	5039_2_31	706_2_150	454_5_44	456_1_1	2434_4_185	397_4_134	112_5_1	234_4_1	4952_4_113	928_5_1	1831_4_1	836_23_1	2226_5_11	1080_013_2469	4820_4_116	3_2_778	342_4_1	325_4_35	219_2_401	1297_135_5702	500_4_1	996_4_1	1859_4_1	9_2_176	264_4_1	102_2_1	93_4_58	268_2_287	2234_4_51	2294_1_406	46_5_1	2679_5_63	64_4_1	2166_4_722	1513_4_248
2616_1_290	709_4_1	5039_2_50	706_2_163	454_5_42	456_1_1	2434_4_143	397_4_125	112_5_1	234_4_1	4952_4_136	928_5_1	1831_4_1	836_23_1	2226_5_9	1080_013_2506	4820_4_123	3_2_740	342_4_1	325_4_42	219_2_402	1297_135_5686	500_4_1	996_4_1	1859_4_1	9_2_150	264_4_1	102_2_1	93_4_50	268_2_314	2234_4_58	2294_1_456	46_5_1	2679_5_57	64_4_1	2166_4_685	1513_4_205
2616_1_304	709_4_1	5039_2_57	706_2_150	454_5_39	456_1_1	2434_4_172	397_4_115	112_5_1	234_4_1	4952_4_132	928_5_1	1831_4_1	836_23_1	2226_5_10	1080_013_2443	4820_4_109	3_2_758	342_4_1	325_4_39	219_2_438	1297_135_5781	500_4_1	996_4_1	1859_4_1	9_2_164	264_4_1	102_2_1	93_4_46	268_2_290	2234_4_41	2294_1_415	46_5_1	2679_5_62	64_4_1	2166_4_672	1513_4_195
2616_1_259	709_4_1	5039_2_57	706_2_154	454_5_41	456_1_1	2434_4_173	397_4_112	112_5_1	234_4_1	4952_4_135	928_5_1	1831_4_1	836_23_1	2226_5_17	1080_013_2418	4820_4_104	3_2_778	342_4_1	325_4_43	219_2_410	1297_135_5866	500_4_1	996_4_1	1859_4_1	9_2_132	264_4_1	102_2_1	93_4_45	268_2_264	2234_4_47	2294_1_450	46_5_1	2679_5_70	64_4_1	2166_4_654	1513_4_203
2616_1_274	709_4_1	5039_2_75	706_2_151	454_5_40	456_1_1	2434_4_136	397_4_115	112_5_1	234_4_1	4952_4_160	928_5_1	1831_4_1	836_23_1	2226_5_19	1080_013_2379	4820_4_86	3_2_762	342_4_1	325_4_52	219_2_399	1297_135_5897	500_4_1	996_4_1	1859_4_1	9_2_131	264_4_1	102_2_1	93_4_35	268_2_299	2234_4_51	2294_1_503	46_5_1	2679_5_63	64_4_1	2166_4_634	1513_4_171
2616_1_276	709_4_1	5039_2_89	706_2_145	454_5_42	456_1_1	2434_4_149	397_4_107	112_5_1	234_4_1	4952_4_154	928_5_1	1831_4_1	836_23_1	2226_5_10	1080_013_2328	4820_4_61	3_2_763	342_4_1	325_4_42	219_2_433	1297_135_5969	500_4_1	996_4_1	1859_4_1	9_2_128	264_4_1	102_2_1	93_4_47	268_2_310	2234_4_49	2294_1_443	46_5_1	2679_5_51	64_4_1	2166_4_666	1513_4_170
2616_1_258	709_4_1	5039_2_71	706_2_151	454_5_44	456_1_1	2434_4_107	397_4_111	112_5_1	234_4_1	4952_4_153	928_5_1	1831_4_1	836_23_1	2226_5_8	1080_013_2246	4820_4_85	3_2_802	342_4_1	325_4_36	219_2_411	1297_135_6054	500_4_1	996_4_1	1859_4_1	9_2_108	264_4_1	102_2_1	93_4_45	268_2_311	2234_4_75	2294_1_462	46_5_1	2679_5_48	64_4_1	2166_4_676	1513_4_170
2616_1_264	709_4_1	5039_2_86	706_2_143	454_5_31	456_1_1	2434_4_99	397_4_125	112_5_1	234_4_1	4952_4_158	928_5_1	1831_4_1	836_23_1	2226_5_7	1080_013_2134	4820_4_84	3_2_794	342_4_1	325_4_49	219_2_450	1297_135_6079	500_4_1	996_4_1	1859_4_1	9_2_107	264_4_1	102_2_1	93_4_52	268_2_320	2234_4_75	2294_1_497	46_5_1	2679_5_53	64_4_1	2166_4_671	1513_4_154
2616_1_260	709_4_1	5039_2_71	706_2_149	454_5_31	456_1_1	2434_4_108	397_4_119	112_5_1	234_4_1	4952_4_141	928_5_1	1831_4_1	836_23_1	2226_5_3	1080_013_2123	4820_4_51	3_2_766	342_4_1	325_4_45	219_2_465	1297_135_6165	500_4_1	996_4_1	1859_4_1	9_2_113	264_4_1	102_2_1	93_4_61	268_2_311	2234_4_69	2294_1_463	46_5_1	2679_5_57	64_4_1	2166_4_698	1513_4_163
2616_1_233	709_4_1	5039_2_46	706_2_159	454_5_25	456_1_1	2434_4_83	397_4_114	112_5_1	234_4_1	4952_4_155	928_5_1	1831_4_1	836_23_1	2226_5_2	1080_013_2170	4820_4_65	3_2_785	342_4_1	325_4_47	219_2_477	1297_135_6181	500_4_1	996_4_1	1859_4_1	9_2_112	264_4_1	102_2_1	93_4_56	268_2_282	2234_4_100	2294_1_419	46_5_1	2679_5_49	64_4_1	2166_4_695	1513_4_177
2616_1_226	709_4_1	5039_2_34	706_2_152	454_5_24	456_1_1	2434_4_105	397_4_101	112_5_1	234_4_1	4952_4_149	1859_4_1	1831_4_1	836_23_1	46_5_1	1080_013_2179	4820_4_67	3_2_758	342_4_1	325_4_47	219_2_483	1297_135_6253	500_4_1	996_4_1	9_2_107	264_4_1	102_2_1	93_4_44	268_2_294	2234_4_80	2294_1_465	2679_5_40	64_4_1	2166_4_665	1513_4_159
2616_1_225	709_4_1	5039_2_42	706_2_147	454_5_30	456_1_1	2434_4_93	397_4_85	112_5_1	234_4_1	4952_4_135	1859_4_1	1831_4_1	836_23_1	46_5_1	1080_013_2135	4820_4_47	3_2_778	342_4_1	325_4_48	219_2_492	1297_135_6303	500_4_1	996_4_1	9_2_138	264_4_1	102_2_1	93_4_39	268_2_294	2234_4_108	2294_1_400	2679_5_42	64_4_1	2166_4_674	1513_4_177
2616_1_221	709_4_1	5039_2_47	706_2_136	454_5_29	456_1_1	2434_4_83	397_4_84	112_5_1	234_4_1	4952_4_147	1859_4_1	1831_4_1	836_23_1	46_5_1	1080_013_2137	4820_4_50	3_2_778	342_4_1	325_4_51	219_2_446	1297_135_6283	500_4_1	996_4_1	9_2_154	264_4_1	102_2_1	93_4_28	268_2_304	2234_4_126	2294_1_437	2679_5_50	64_4_1	2166_4_682	1513_4_159
2616_1_221	709_4_1	5039_2_61	706_2_129	454_5_24	456_1_1	2434_4_99	397_4_80	112_5_1	234_4_1	4952_4_171	1859_4_1	1831_4_1	836_23_1	46_5_1	1080_013_2158	4820_4_59	3_2_761	342_4_1	325_4_56	219_2_422	1297_135_6308	500_4_1	996_4_1	9_2_142	264_4_1	102_2_1	93_4_22	268_2_268	2234_4_82	2294_1_473	2679_5_45	64_4_1	2166_4_686	1513_4_165
2616_1_175	709_4_1	5039_2_57	706_2_134	454_5_23	456_1_1	2434_4_92	397_4_84	112_5_1	234_4_1	4952_4_129	1859_4_1	1831_4_1	836_23_1	46_5_1	1080_013_2165	4820_4_55	3_2_778	342_4_1	325_4_48	219_2_445	1297_135_6375	500_4_1	996_4_1	9_2_142	264_4_1	102_2_1	93_4_26	268_2_235	2234_4_101	2294_1_436	2679_5_49	64_4_1	2166_4_679	1513_4_204
2616_1_165	709_4_1	5039_2_61	706_2_126	454_5_15	456_1_1	2434_4_86	397_4_79	112_5_1	234_4_1	4952_4_128	1859_4_1	1831_4_1	836_23_1	46_5_1	1080_013_2161	4820_4_68	3_2_813	342_4_1	325_4_51	219_2_416	1297_135_6392	500_4_1	996_4_1	9_2_132	264_4_1	102_2_1	93_4_26	268_2_250	2234_4_115	2294_1_454	2679_5_46	64_4_1	2166_4_658	1513_4_190
2616_1_157	709_4_1	5039_2_55	706_2_127	454_5_10	456_1_1	2434_4_84	397_4_80	112_5_1	234_4_1	4952_4_126	1859_4_1	1831_4_1	836_23_1	46_5_1	1080_013_2147	4820_4_66	3_2_795	342_4_1	325_4_61	219_2_437	1297_135_6419	500_4_1	996_4_1	9_2_117	264_4_1	102_2_1	93_4_30	268_2_264	2234_4_86	2294_1_486	2679_5_42	64_4_1	2166_4_663	1513_4_180
2616_1_153	709_4_1	5039_2_61	706_2_142	454_5_16	456_1_1	2434_4_79	397_4_78	112_5_1	234_4_1	4952_4_107	1859_4_1	1831_4_1	836_23_1	46_5_1	1080_013_2115	4820_4_68	3_2_819	342_4_1	325_4_47	219_2_441	1297_135_6448	500_4_1	996_4_1	9_2_125	264_4_1	102_2_1	93_4_34	268_2_240	2234_4_110	2294_1_454	2679_5_39	64_4_1	2166_4_651	1513_4_205
2616_1_144	709_4_1	5039_2_47	706_2_116	454_5_16	456_1_1	2434_4_101	397_4_80	112_5_1	234_4_1	4952_4_115	1859_4_1	1831_4_1	836_23_1	46_5_1	1080_013_2118	4820_4_90	3_2_801	342_4_1	325_4_45	219_2_441	1297_135_6524	500_4_1	996_4_1	9_2_120	264_4_1	102_2_1	93_4_26	268_2_223	2234_4_112	2294_1_432	2679_5_32	64_4_1	2166_4_668	1513_4_181
2616_1_151	709_4_1	5039_2_49	706_2_131	454_5_12	456_1_1	2434_4_105	397_4_68	112_5_1	234_4_1	4952_4_107	1859_4_1	1831_4_1	836_23_1	46_5_1	1080_013_2048	4820_4_68	3_2_798	342_4_1	325_4_51	219_2_446	1297_135_6527	500_4_1	996_4_1	9_2_118	264_4_1	102_2_1	93_4_26	268_2_236	2234_4_86	2294_1_469	2679_5_32	64_4_1	2166_4_719	1513_4_185
2616_1_148	709_4_1	5039_2_58	706_2_143	454_5_21	456_1_1	2434_4_77	397_4_80	112_5_1	234_4_1	4952_4_113	1859_4_1	1831_4_1	836_23_1	46_5_1	1080_013_2017	4820_4_52	3_2_823	342_4_1	325_4_40	219_2_432	1297_135_6623	500_4_1	996_4_1	9_2_110	264_4_1	102_2_1	93_4_24	268_2_219	2234_4_80	2294_1_462	2679_5_32	64_4_1	2166_4_695	1513_4_183
2616_1_149	709_4_1	5039_2_60	706_2_112	454_5_18	456_1_1	2434_4_89	397_4_73	112_5_1	234_4_1	4952_4_113	1859_4_1	1831_4_1	836_23_1	46_5_1	1080_013_2038	4820_4_42	3_2_783	342_4_1	325_4_42	219_2_445	1297_135_6677	500_4_1	996_4_1	9_2_101	264_4_1	102_2_1	93_4_25	268_2_248	2234_4_91	2294_1_444	2679_5_21	64_4_1	2166_4_692	1513_4_169
2616_1_146	709_4_1	5039_2_84	706_2_123	454_5_15	456_1_1	2434_4_84	397_4_59	112_5_1	234_4_1	4952_4_110	1859_4_1	1831_4_1	836_23_1	46_5_1	1080_013_2025	4820_4_27	3_2_726	342_4_1	325_4_40	219_2_505	1297_135_6673	500_4_1	996_4_1	9_2_108	264_4_1	102_2_1	93_4_31	268_2_243	2234_4_76	2294_1_453	2679_5_20	64_4_1	2166_4_709	1513_4_175
2616_1_142	709_4_1	5039_2_84	706_2_139	454_5_24	456_1_1	2434_4_85	397_4_80	112_5_1	234_4_1	4952_4_113	1859_4_1	1831_4_1	836_23_1	46_5_1	1080_013_2047	4820_4_31	3_2_703	342_4_1	325_4_37	219_2_481	1297_135_6714	500_4_1	996_4_1	9_2_113	264_4_1	102_2_1	93_4_41	268_2_230	2234_4_96	2294_1_395	2679_5_24	64_4_1	2166_4_688	1513_4_165
2616_1_160	709_4_1	5039_2_68	706_2_129	454_5_22	456_1_1	2434_4_99	397_4_84	112_5_1	234_4_1	4952_4_109	1859_4_1	1831_4_1	836_23_1	46_5_1	1080_013_2022	4820_4_32	3_2_728	342_4_1	325_4_41	219_2_491	1297_135_6759	500_4_1	996_4_1	9_2_122	264_4_1	102_2_1	93_4_33	268_2_224	2234_4_97	2294_1_392	2679_5_17	64_4_1	2166_4_668	1513_4_135
2616_1_149	709_4_1	5039_2_78	706_2_138	454_5_23	456_1_1	2434_4_64	397_4_94	112_5_1	234_4_1	4952_4_102	1859_4_1	1831_4_1	836_23_1	46_5_1	1080_013_2006	4820_4_22	3_2_699	342_4_1	325_4_28	219_2_490	1297_135_6825	500_4_1	996_4_1	9_2_103	264_4_1	102_2_1	93_4_50	268_2_231	2234_4_96	2294_1_393	2679_5_13	64_4_1	2166_4_699	1513_4_129
2616_1_138	709_4_1	5039_2_85	706_2_148	454_5_28	456_1_1	2434_4_67	397_4_103	112_5_1	234_4_1	4952_4_108	1859_4_1	1831_4_1	836_23_1	46_5_1	1080_013_1965	4820_4_18	3_2_736	342_4_1	325_4_37	219_2_461	1297_135_6847	500_4_1	996_4_1	9_2_93	264_4_1	102_2_1	93_4_52	268_2_222	2234_4_86	2294_1_388	2679_5_17	64_4_1	2166_4_685	1513_4_148
2616_1_143	709_4_1	5039_2_61	706_2_120	454_5_16	456_1_1	2434_4_89	397_4_82	112_5_1	234_4_1	4952_4_120	1859_4_1	1831_4_1	836_23_1	46_5_1	1080_013_2016	4820_4_17	3_2_767	342_4_1	325_4_38	219_2_466	1297_135_6894	500_4_1	996_4_1	9_2_84	264_4_1	102_2_1	93_4_53	268_2_225	2234_4_67	2294_1_390	2679_5_8	64_4_1	2166_4_655	1513_4_121
2616_1_131	709_4_1	5039_2_57	706_2_121	454_5_16	456_1_1	2434_4_83	397_4_81	112_5_1	234_4_1	4952_4_112	1859_4_1	1831_4_1	836_23_1	46_5_1	1080_013_1960	4820_4_14	3_2_767	342_4_1	325_4_26	219_2_500	1297_135_6903	500_4_1	996_4_1	9_2_98	264_4_1	102_2_1	93_4_63	268_2_219	2234_4_70	2294_1_396	2679_5_9	64_4_1	2166_4_664	1513_4_142
2616_1_110	709_4_1	5039_2_61	706_2_113	454_5_13	456_1_1	2434_4_88	397_4_79	112_5_1	234_4_1	4952_4_121	1859_4_1	1831_4_1	836_23_1	46_5_1	1080_013_1981	4820_4_14	3_2_739	342_4_1	325_4_39	219_2_463	1297_135_6961	500_4_1	996_4_1	9_2_111	264_4_1	102_2_1	93_4_63	268_2_245	2234_4_73	2294_1_376	2679_5_12	64_4_1	2166_4_636	1513_4_134
2616_1_114	709_4_1	5039_2_45	706_2_95	454_5_16	456_1_1	2434_4_104	397_4_73	112_5_1	234_4_1	4952_4_131	1859_4_1	1831_4_1	836_23_1	46_5_1	1080_013_2001	4820_4_12	3_2_745	342_4_1	325_4_46	219_2_511	1297_135_6944	500_4_1	996_4_1	9_2_116	264_4_1	102_2_1	93_4_50	268_2_245	2234_4_66	2294_1_369	2679_5_14	64_4_1	2166_4_623	1513_4_112
2616_1_98	709_4_1	5039_2_53	706_2_116	454_5_8	456_1_1	2434_4_85	397_4_84	112_5_1	234_4_1	4952_4_93	1859_4_1	1831_4_1	836_23_1	46_5_1	1080_013_1988	4820_4_9	3_2_729	342_4_1	325_4_47	219_2_526	1297_135_6981	500_4_1	996_4_1	9_2_105	264_4_1	102_2_1	93_4_70	268_2_225	2234_4_59	2294_1_373	2679_5_15	64_4_1	2166_4_632	1513_4_136
2616_1_87	709_4_1	5039_2_55	706_2_116	454_5_10	456_1_1	2434_4_83	397_4_81	112_5_1	234_4_1	4952_4_102	1859_4_1	1831_4_1	836_23_1	46_5_1	1080_013_1934	4820_4_5	3_2_740	342_4_1	325_4_39	219_2_501	1297_135_7099	500_4_1	996_4_1	9_2_110	264_4_1	102_2_1	93_4_59	268_2_218	2234_4_65	2294_1_347	2679_5_23	64_4_1	2166_4_610	1513_4_148
2616_1_99	709_4_1	5039_2_47	706_2_98	454_5_9	456_1_1	2434_4_80	397_4_83	112_5_1	234_4_1	4952_4_105	1859_4_1	1831_4_1	836_23_1	46_5_1	1080_013_1917	4820_4_6	3_2_700	342_4_1	325_4_40	219_2_513	1297_135_7078	500_4_1	996_4_1	9_2_123	264_4_1	102_2_1	93_4_67	268_2_224	2234_4_66	2294_1_373	2679_5_20	64_4_1	2166_4_651	1513_4_133
2616_1_110	709_4_1	5039_2_56	706_2_86	454_5_8	456_1_1	2434_4_66	397_4_83	112_5_1	234_4_1	4952_4_93	1859_4_1	1831_4_1	836_23_1	46_5_1	1080_013_1908	4820_4_2	3_2_729	342_4_1	325_4_39	219_2_487	1297_135_7129	500_4_1	996_4_1	9_2_123	264_4_1	102_2_1	93_4_67	268_2_212	2234_4_61	2294_1_389	2679_5_17	64_4_1	2166_4_611	1513_4_156
2616_1_118	709_4_1	5039_2_74	706_2_83	454_5_9	456_1_1	2434_4_76	397_4_73	112_5_1	234_4_1	4952_4_103	1859_4_1	1831_4_1	836_23_1	46_5_1	1080_013_1849	4820_4_2	3_2_726	342_4_1	325_4_40	219_2_490	1297_135_7151	500_4_1	996_4_1	9_2_141	264_4_1	102_2_1	93_4_68	268_2_199	2234_4_60	2294_1_382	2679_5_21	64_4_1	2166_4_603	1513_4_164
2616_1_126	709_4_1	5039_2_42	706_2_84	454_5_6	456_1_1	2434_4_77	397_4_71	112_5_1	234_4_1	4952_4_96	1831_4_1	836_23_1	46_5_1	1080_013_1882	3_2_705	342_4_1	325_4_41	219_2_473	1297_135_7172	500_4_1	9_2_145	264_4_1	102_2_1	93_4_68	268_2_232	2234_4_55	2294_1_376	2679_5_24	64_4_1	2166_4_627	1513_4_130
2616_1_123	709_4_1	5039_2_42	706_2_86	454_5_6	456_1_1	2434_4_73	397_4_74	112_5_1	234_4_1	4952_4_69	1831_4_1	836_23_1	46_5_1	1080_013_1908	3_2_698	342_4_1	325_4_34	219_2_495	1297_135_7194	500_4_1	9_2_141	264_4_1	102_2_1	93_4_79	268_2_212	2234_4_59	2294_1_349	2679_5_24	64_4_1	2166_4_624	1513_4_142
2616_1_126	709_4_1	5039_2_45	706_2_77	454_5_11	456_1_1	2434_4_82	397_4_59	112_5_1	234_4_1	4952_4_88	1831_4_1	836_23_1	46_5_1	1080_013_1839	3_2_688	342_4_1	325_4_59	219_2_474	1297_135_7247	500_4_1	9_2_150	264_4_1	102_2_1	93_4_66	268_2_213	2234_4_49	2294_1_368	2679_5_28	64_4_1	2166_4_618	1513_4_145
2616_1_140	709_4_1	5039_2_40	706_2_72	454_5_7	456_1_1	2434_4_74	397_4_63	112_5_1	234_4_1	4952_4_80	1831_4_1	836_23_1	46_5_1	1080_013_1878	3_2_656	342_4_1	325_4_50	219_2_464	1297_135_7238	500_4_1	9_2_130	264_4_1	102_2_1	93_4_77	268_2_192	2234_4_44	2294_1_404	2679_5_25	64_4_1	2166_4_666	1513_4_132
2616_1_140	709_4_1	5039_2_47	706_2_62	454_5_10	456_1_1	2434_4_77	397_4_78	112_5_1	234_4_1	4952_4_71	1831_4_1	836_23_1	46_5_1	1080_013_1895	3_2_629	342_4_1	325_4_39	219_2_468	1297_135_7222	500_4_1	9_2_138	264_4_1	102_2_1	93_4_97	268_2_200	2234_4_49	2294_1_368	2679_5_21	64_4_1	2166_4_689	1513_4_132
2616_1_129	709_4_1	5039_2_67	706_2_48	454_5_5	456_1_1	2434_4_90	397_4_62	112_5_1	234_4_1	4952_4_75	1831_4_1	836_23_1	46_5_1	1080_013_1854	3_2_605	342_4_1	325_4_35	219_2_448	1297_135_7276	500_4_1	9_2_161	264_4_1	102_2_1	93_4_84	268_2_196	2234_4_46	2294_1_393	2679_5_13	64_4_1	2166_4_701	1513_4_144
2616_1_126	709_4_1	5039_2_67	706_2_41	454_5_5	456_1_1	2434_4_82	397_4_62	112_5_1	234_4_1	4952_4_64	1831_4_1	836_23_1	46_5_1	1080_013_1857	3_2_565	342_4_1	325_4_35	219_2_441	1297_135_7299	500_4_1	9_2_157	264_4_1	102_2_1	93_4_100	268_2_198	2234_4_40	2294_1_424	2679_5_8	64_4_1	2166_4_721	1513_4_140
2616_1_120	709_4_1	5039_2_60	706_2_54	454_5_4	456_1_1	2434_4_99	397_4_78	112_5_1	234_4_1	4952_4_91	1831_4_1	836_23_1	46_5_1	1080_013_1884	3_2_560	342_4_1	325_4_21	219_2_432	1297_135_7270	500_4_1	9_2_137	264_4_1	102_2_1	93_4_118	268_2_224	2234_4_46	2294_1_396	2679_5_5	64_4_1	2166_4_706	1513_4_127
2616_1_136	709_4_1	5039_2_55	706_2_58	454_5_3	456_1_1	2434_4_88	397_4_61	112_5_1	234_4_1	4952_4_92	1831_4_1	836_23_1	46_5_1	1080_013_1865	3_2_611	342_4_1	325_4_27	219_2_422	1297_135_7308	500_4_1	9_2_141	264_4_1	102_2_1	93_4_99	268_2_211	2234_4_51	2294_1_390	2679_5_4	64_4_1	2166_4_693	1513_4_117
2616_1_135	709_4_1	5039_2_49	706_2_54	454_5_1	456_1_1	2434_4_100	397_4_50	112_5_1	234_4_1	4952_4_95	1831_4_1	836_23_1	46_5_1	1080_013_1865	3_2_553	342_4_1	325_4_23	219_2_438	1297_135_7312	500_4_1	9_2_147	264_4_1	102_2_1	93_4_111	268_2_231	2234_4_49	2294_1_367	2679_5_6	64_4_1	2166_4_722	1513_4_124
2616_1_134	709_4_1	5039_2_62	706_2_53	454_5_4	456_1_1	2434_4_104	397_4_53	112_5_1	234_4_1	4952_4_103	1831_4_1	836_23_1	46_5_1	1080_013_1803	3_2_555	342_4_1	325_4_25	219_2_466	1297_135_7335	500_4_1	9_2_146	264_4_1	102_2_1	93_4_119	268_2_234	2234_4_53	2294_1_341	2679_5_6	64_4_1	2166_4_711	1513_4_125
2616_1_116	709_4_1	5039_2_46	706_2_44	454_5_4	456_1_1	2434_4_100	397_4_60	112_5_1	234_4_1	4952_4_107	1831_4_1	836_23_1	46_5_1	1080_013_1741	3_2_558	342_4_1	325_4_34	219_2_446	1297_135_7484	500_4_1	9_2_149	264_4_1	102_2_1	93_4_95	268_2_200	2234_4_54	2294_1_357	2679_5_7	64_4_1	2166_4_717	1513_4_113
2616_1_115	709_4_1	5039_2_40	706_2_31	454_5_5	456_1_1	2434_4_93	397_4_45	112_5_1	234_4_1	4952_4_101	1831_4_1	836_23_1	46_5_1	1080_013_1803	3_2_574	342_4_1	325_4_30	219_2_465	1297_135_7473	500_4_1	9_2_132	264_4_1	102_2_1	93_4_78	268_2_199	2234_4_51	2294_1_373	2679_5_9	64_4_1	2166_4_701	1513_4_114
2616_1_116	709_4_1	5039_2_34	706_2_38	454_5_7	456_1_1	2434_4_87	397_4_46	112_5_1	234_4_1	4952_4_100	1831_4_1	836_23_1	46_5_1	1080_013_1767	3_2_585	342_4_1	325_4_35	219_2_461	1297_135_7508	500_4_1	9_2_152	264_4_1	102_2_1	93_4_83	268_2_201	2234_4_53	2294_1_365	2679_5_9	64_4_1	2166_4_680	1513_4_105
2616_1_136	709_4_1	5039_2_40	706_2_34	454_5_6	456_1_1	2434_4_84	397_4_51	112_5_1	234_4_1	4952_4_103	1831_4_1	836_23_1	46_5_1	1080_013_1687	3_2_533	342_4_1	325_4_38	219_2_477	1297_135_7576	500_4_1	9_2_177	264_4_1	102_2_1	93_4_68	268_2_184	2234_4_44	2294_1_379	2679_5_5	64_4_1	2166_4_726	1513_4_84
2616_1_125	709_4_1	5039_2_41	706_2_29	454_5_9	456_1_1	2434_4_88	397_4_56	112_5_1	234_4_1	4952_4_121	1831_4_1	836_23_1	46_5_1	1080_013_1693	3_2_570	342_4_1	325_4_31	219_2_505	1297_135_7528	500_4_1	9_2_159	264_4_1	102_2_1	93_4_65	268_2_202	2234_4_47	2294_1_369	2679_5_6	64_4_1	2166_4_706	1513_4_82
2616_1_140	709_4_1	5039_2_39	706_2_30	454_5_2	456_1_1	2434_4_92	397_4_51	112_5_1	234_4_1	4952_4_122	1831_4_1	836_23_1	46_5_1	1080_013_1673	3_2_574	342_4_1	325_4_38	219_2_499	1297_135_7591	500_4_1	9_2_170	264_4_1	102_2_1	93_4_62	268_2_183	2234_4_30	2294_1_382	2679_5_9	64_4_1	2166_4_663	1513_4_82
2616_1_142	709_4_1	5039_2_46	706_2_23	456_1_1	2434_4_87	397_4_33	112_5_1	234_4_1	4952_4_120	1831_4_1	836_23_1	46_5_1	1080_013_1650	3_2_553	342_4_1	325_4_37	219_2_512	1297_135_7626	500_4_1	9_2_178	264_4_1	102_2_1	93_4_55	268_2_163	2234_4_31	2294_1_414	2679_5_7	64_4_1	2166_4_694	1513_4_61
2616_1_126	709_4_1	5039_2_54	706_2_16	456_1_1	2434_4_100	397_4_46	112_5_1	234_4_1	4952_4_154	1831_4_1	836_23_1	46_5_1	1080_013_1657	3_2_529	342_4_1	325_4_36	219_2_496	1297_135_7645	500_4_1	9_2_179	264_4_1	102_2_1	93_4_61	268_2_174	2234_4_29	2294_1_411	2679_5_8	64_4_1	2166_4_650	1513_4_61
2616_1_140	709_4_1	5039_2_50	706_2_14	456_1_1	2434_4_86	397_4_59	112_5_1	234_4_1	4952_4_134	1831_4_1	836_23_1	46_5_1	1080_013_1648	3_2_549	342_4_1	325_4_29	219_2_497	1297_135_7677	500_4_1	9_2_181	264_4_1	102_2_1	93_4_54	268_2_166	2234_4_17	2294_1_442	2679_5_6	64_4_1	2166_4_636	1513_4_47
2616_1_144	709_4_1	5039_2_49	706_2_11	456_1_1	2434_4_89	397_4_46	112_5_1	234_4_1	4952_4_118	1831_4_1	836_23_1	46_5_1	1080_013_1637	3_2_546	342_4_1	325_4_42	219_2_550	1297_135_7713	500_4_1	9_2_182	264_4_1	102_2_1	93_4_41	268_2_138	2234_4_17	2294_1_428	2679_5_4	64_4_1	2166_4_626	1513_4_51
2616_1_135	709_4_1	5039_2_56	706_2_9	456_1_1	2434_4_99	397_4_48	112_5_1	234_4_1	4952_4_127	1831_4_1	836_23_1	46_5_1	1080_013_1656	3_2_543	342_4_1	325_4_31	219_2_498	1297_135_7684	500_4_1	9_2_174	264_4_1	102_2_1	93_4_46	268_2_173	2234_4_24	2294_1_417	2679_5_2	64_4_1	2166_4_661	1513_4_49
2616_1_122	709_4_1	5039_2_52	706_2_14	456_1_1	2434_4_104	397_4_60	112_5_1	234_4_1	4952_4_141	1831_4_1	836_23_1	46_5_1	1080_013_1588	3_2_515	342_4_1	325_4_39	219_2_479	1297_135_7788	500_4_1	9_2_172	264_4_1	102_2_1	93_4_38	268_2_160	2234_4_20	2294_1_401	2679_5_2	64_4_1	2166_4_688	1513_4_49
2616_1_124	709_4_1	5039_2_64	706_2_10	456_1_1	2434_4_95	397_4_48	112_5_1	234_4_1	4952_4_130	1831_4_1	836_23_1	46_5_1	1080_013_1612	3_2_495	342_4_1	325_4_48	219_2_502	1297_135_7744	500_4_1	9_2_181	264_4_1	102_2_1	93_4_34	268_2_169	2234_4_13	2294_1_420	2679_5_1	64_4_1	2166_4_690	1513_4_52
2616_1_105	709_4_1	5039_2_60	706_2_14	456_1_1	2434_4_104	397_4_54	112_5_1	234_4_1	4952_4_112	1831_4_1	836_23_1	46_5_1	1080_013_1667	3_2_497	342_4_1	325_4_52	219_2_519	1297_135_7705	500_4_1	9_2_172	264_4_1	102_2_1	93_4_29	268_2_183	2234_4_22	2294_1_386	2679_5_3	64_4_1	2166_4_688	1513_4_60
2616_1_114	709_4_1	5039_2_67	706_2_22	456_1_1	2434_4_88	397_4_41	234_4_1	1831_4_1	836_23_1	1080_013_1658	3_2_483	342_4_1	325_4_53	219_2_515	1297_135_7773	500_4_1	9_2_185	264_4_1	102_2_1	93_4_24	268_2_145	2234_4_14	2294_1_393	4952_4_107	64_4_1	2166_4_690	1513_4_60
2616_1_110	709_4_1	5039_2_90	706_2_14	456_1_1	2434_4_81	397_4_42	234_4_1	1831_4_1	836_23_1	1080_013_1628	3_2_446	342_4_1	325_4_43	219_2_530	1297_135_7822	500_4_1	9_2_211	264_4_1	102_2_1	93_4_27	268_2_131	2234_4_7	2294_1_380	4952_4_121	64_4_1	2166_4_701	1513_4_48
2616_1_117	709_4_1	5039_2_96	706_2_29	456_1_1	2434_4_81	397_4_44	234_4_1	1831_4_1	836_23_1	1080_013_1584	3_2_421	342_4_1	325_4_36	219_2_516	1297_135_7871	500_4_1	9_2_210	264_4_1	102_2_1	93_4_28	268_2_120	2234_4_11	2294_1_400	4952_4_101	64_4_1	2166_4_712	1513_4_55
2616_1_112	709_4_1	5039_2_88	706_2_36	456_1_1	2434_4_84	397_4_34	234_4_1	1831_4_1	836_23_1	1080_013_1512	3_2_443	342_4_1	325_4_45	219_2_527	1297_135_7918	500_4_1	9_2_215	264_4_1	102_2_1	93_4_32	268_2_117	2234_4_7	2294_1_384	4952_4_116	64_4_1	2166_4_714	1513_4_48
2616_1_105	709_4_1	5039_2_102	706_2_25	456_1_1	2434_4_81	397_4_32	234_4_1	1831_4_1	836_23_1	1080_013_1482	3_2_400	342_4_1	325_4_31	219_2_562	1297_135_7912	500_4_1	9_2_232	264_4_1	102_2_1	93_4_33	268_2_122	2234_4_8	2294_1_368	4952_4_114	64_4_1	2166_4_766	1513_4_57
2616_1_106	709_4_1	5039_2_102	706_2_31	456_1_1	2434_4_75	397_4_33	234_4_1	1831_4_1	836_23_1	1080_013_1434	3_2_422	342_4_1	325_4_45	219_2_567	1297_135_7966	500_4_1	9_2_233	264_4_1	102_2_1	93_4_35	268_2_113	2234_4_8	2294_1_342	4952_4_99	64_4_1	2166_4_754	1513_4_67
2616_1_90	709_4_1	5039_2_80	706_2_34	456_1_1	2434_4_73	397_4_22	234_4_1	1831_4_1	836_23_1	1080_013_1416	3_2_440	342_4_1	325_4_34	219_2_527	1297_135_8047	500_4_1	9_2_234	264_4_1	102_2_1	93_4_42	268_2_107	2234_4_5	2294_1_350	4952_4_106	64_4_1	2166_4_761	1513_4_64
2616_1_102	709_4_1	5039_2_91	706_2_33	456_1_1	2434_4_74	397_4_20	234_4_1	1831_4_1	836_23_1	1080_013_1444	3_2_396	342_4_1	325_4_38	219_2_552	1297_135_7999	500_4_1	9_2_238	264_4_1	102_2_1	93_4_47	268_2_113	2234_4_6	2294_1_349	4952_4_94	64_4_1	2166_4_785	1513_4_51
2616_1_104	709_4_1	5039_2_77	706_2_31	456_1_1	2434_4_65	397_4_21	234_4_1	1831_4_1	836_23_1	1080_013_1467	3_2_394	342_4_1	325_4_44	219_2_532	1297_135_8034	500_4_1	9_2_241	264_4_1	102_2_1	93_4_41	268_2_121	2234_4_4	2294_1_331	4952_4_118	64_4_1	2166_4_747	1513_4_60
2616_1_95	709_4_1	5039_2_67	706_2_23	456_1_1	2434_4_65	397_4_19	234_4_1	1831_4_1	836_23_1	1080_013_1502	3_2_376	342_4_1	325_4_45	219_2_513	1297_135_8030	500_4_1	9_2_240	264_4_1	102_2_1	93_4_39	268_2_132	2234_4_4	2294_1_327	4952_4_136	64_4_1	2166_4_751	1513_4_68
2616_1_83	709_4_1	5039_2_77	706_2_16	456_1_1	2434_4_61	397_4_18	234_4_1	1831_4_1	836_23_1	1080_013_1534	3_2_343	342_4_1	325_4_41	219_2_524	1297_135_8048	500_4_1	9_2_247	264_4_1	102_2_1	93_4_36	268_2_155	2234_4_6	2294_1_334	4952_4_104	64_4_1	2166_4_740	1513_4_65
2616_1_77	709_4_1	5039_2_69	706_2_23	456_1_1	2434_4_63	397_4_13	234_4_1	1831_4_1	836_23_1	1080_013_1489	3_2_365	342_4_1	325_4_50	219_2_508	1297_135_8134	500_4_1	9_2_251	264_4_1	102_2_1	93_4_35	268_2_127	2234_4_6	2294_1_290	4952_4_122	64_4_1	2166_4_732	1513_4_78
2616_1_64	709_4_1	5039_2_60	706_2_16	456_1_1	2434_4_73	397_4_15	234_4_1	1831_4_1	836_23_1	1080_013_1441	3_2_365	342_4_1	325_4_39	219_2_491	1297_135_8165	500_4_1	9_2_251	264_4_1	102_2_1	93_4_28	268_2_129	2234_4_9	2294_1_309	4952_4_149	64_4_1	2166_4_738	1513_4_90
2616_1_89	709_4_1	5039_2_85	706_2_15	456_1_1	2434_4_71	397_4_15	234_4_1	1831_4_1	836_23_1	1080_013_1421	3_2_341	342_4_1	325_4_42	219_2_533	1297_135_8159	500_4_1	9_2_248	264_4_1	102_2_1	93_4_36	268_2_142	2234_4_12	2294_1_331	4952_4_112	64_4_1	2166_4_720	1513_4_60
2616_1_101	709_4_1	5039_2_78	706_2_17	456_1_1	2434_4_47	397_4_15	234_4_1	1831_4_1	836_23_1	1080_013_1480	3_2_363	342_4_1	325_4_35	219_2_477	1297_135_8206	500_4_1	9_2_241	264_4_1	102_2_1	93_4_23	268_2_124	2234_4_10	2294_1_305	4952_4_125	64_4_1	2166_4_716	1513_4_69
2616_1_84	709_4_1	5039_2_78	706_2_12	456_1_1	2434_4_53	397_4_11	234_4_1	1831_4_1	836_23_1	1080_013_1484	3_2_332	342_4_1	325_4_38	219_2_474	1297_135_8253	500_4_1	9_2_219	264_4_1	102_2_1	93_4_30	268_2_134	2234_4_15	2294_1_306	4952_4_125	64_4_1	2166_4_722	1513_4_62
2616_1_85	709_4_1	5039_2_77	706_2_14	456_1_1	2434_4_48	397_4_10	234_4_1	1831_4_1	836_23_1	1080_013_1511	3_2_349	342_4_1	325_4_42	219_2_475	1297_135_8270	500_4_1	9_2_202	264_4_1	102_2_1	93_4_30	268_2_138	2234_4_13	2294_1_306	4952_4_107	64_4_1	2166_4_701	1513_4_54
2616_1_85	709_4_1	5039_2_83	706_2_14	456_1_1	2434_4_56	397_4_6	234_4_1	1831_4_1	836_23_1	1080_013_1500	3_2_359	342_4_1	325_4_41	219_2_432	1297_135_8411	500_4_1	9_2_198	264_4_1	102_2_1	93_4_28	268_2_94	2234_4_9	2294_1_275	4952_4_123	64_4_1	2166_4_657	1513_4_61
2616_1_70	709_4_1	5039_2_63	706_2_15	456_1_1	2434_4_60	397_4_6	234_4_1	1831_4_1	836_23_1	1080_013_1519	3_2_327	342_4_1	325_4_35	219_2_437	1297_135_8436	500_4_1	9_2_197	264_4_1	102_2_1	93_4_20	268_2_118	2234_4_14	2294_1_271	4952_4_122	64_4_1	2166_4_671	1513_4_51
2616_1_61	709_4_1	5039_2_59	706_2_15	456_1_1	2434_4_53	397_4_7	234_4_1	1831_4_1	836_23_1	1080_013_1491	3_2_318	342_4_1	325_4_38	219_2_448	1297_135_8489	500_4_1	9_2_203	264_4_1	102_2_1	93_4_23	268_2_118	2234_4_9	2294_1_271	4952_4_112	64_4_1	2166_4_672	1513_4_45
2616_1_60	709_4_1	5039_2_61	706_2_29	456_1_1	2434_4_55	397_4_8	234_4_1	1831_4_1	836_23_1	1080_013_1436	3_2_319	342_4_1	325_4_34	219_2_433	1297_135_8617	500_4_1	9_2_192	264_4_1	102_2_1	93_4_22	268_2_97	2234_4_7	2294_1_257	4952_4_127	64_4_1	2166_4_637	1513_4_41
2616_1_51	709_4_1	5039_2_54	706_2_20	456_1_1	2434_4_58	397_4_10	234_4_1	1831_4_1	836_23_1	1080_013_1414	3_2_270	342_4_1	325_4_28	219_2_457	1297_135_8647	500_4_1	9_2_207	264_4_1	102_2_1	93_4_21	268_2_113	2234_4_4	2294_1_266	4952_4_119	64_4_1	2166_4_655	1513_4_38
2616_1_64	709_4_1	5039_2_61	706_2_24	456_1_1	2434_4_47	397_4_15	234_4_1	1831_4_1	836_23_1	1080_013_1408	3_2_266	342_4_1	325_4_30	219_2_453	1297_135_8688	500_4_1	9_2_207	264_4_1	102_2_1	93_4_20	268_2_105	2234_4_5	2294_1_271	4952_4_103	64_4_1	2166_4_637	1513_4_28
2616_1_61	709_4_1	5039_2_61	706_2_32	456_1_1	2434_4_45	397_4_12	234_4_1	1831_4_1	836_23_1	1080_013_1408	3_2_269	342_4_1	325_4_25	219_2_449	1297_135_8703	500_4_1	9_2_219	264_4_1	102_2_1	93_4_13	268_2_102	2234_4_4	2294_1_262	4952_4_104	64_4_1	2166_4_628	1513_4_35
2616_1_63	709_4_1	5039_2_58	706_2_23	456_1_1	2434_4_54	397_4_11	234_4_1	1831_4_1	836_23_1	1080_013_1417	3_2_221	342_4_1	325_4_20	219_2_435	1297_135_8788	500_4_1	9_2_198	264_4_1	102_2_1	93_4_18	268_2_111	2234_4_4	2294_1_265	4952_4_104	64_4_1	2166_4_606	1513_4_36
2616_1_61	709_4_1	5039_2_53	706_2_25	456_1_1	2434_4_46	397_4_14	234_4_1	1831_4_1	836_23_1	1080_013_1448	3_2_209	342_4_1	325_4_29	219_2_453	1297_135_8769	500_4_1	9_2_191	264_4_1	102_2_1	93_4_18	268_2_104	2234_4_4	2294_1_257	4952_4_93	64_4_1	2166_4_631	1513_4_27
2616_1_58	709_4_1	5039_2_75	706_2_29	456_1_1	2434_4_49	397_4_10	234_4_1	1831_4_1	836_23_1	1080_013_1385	3_2_224	342_4_1	325_4_32	219_2_417	1297_135_8819	500_4_1	9_2_192	264_4_1	102_2_1	93_4_24	268_2_118	2234_4_2	2294_1_282	4952_4_104	64_4_1	2166_4_581	1513_4_31
2616_1_51	709_4_1	5039_2_64	706_2_23	456_1_1	2434_4_43	397_4_6	234_4_1	1831_4_1	836_23_1	1080_013_1417	3_2_205	342_4_1	325_4_23	219_2_437	1297_135_8871	500_4_1	9_2_188	264_4_1	102_2_1	93_4_35	268_2_123	2234_4_2	2294_1_268	4952_4_119	64_4_1	2166_4_538	1513_4_19
2616_1_43	709_4_1	5039_2_62	706_2_29	456_1_1	2434_4_42	397_4_10	1831_4_1	836_23_1	1080_013_1352	3_2_215	342_4_1	325_4_23	219_2_424	1297_135_8916	9_2_188	264_4_1	102_2_1	93_4_25	268_2_129	2294_1_257	4952_4_117	64_4_1	2166_4_583	1513_4_17
2616_1_37	709_4_1	5039_2_48	706_2_42	456_1_1	2434_4_46	397_4_10	1831_4_1	836_23_1	1080_013_1311	3_2_256	342_4_1	325_4_23	219_2_415	1297_135_8937	9_2_203	264_4_1	102_2_1	93_4_23	268_2_131	2294_1_255	4952_4_121	64_4_1	2166_4_551	1513_4_23
2616_1_36	709_4_1	5039_2_44	706_2_40	456_1_1	2434_4_47	397_4_14	1831_4_1	836_23_1	1080_013_1357	3_2_215	342_4_1	325_4_25	219_2_417	1297_135_8998	9_2_188	264_4_1	102_2_1	93_4_22	268_2_129	2294_1_236	4952_4_116	64_4_1	2166_4_529	1513_4_19
2616_1_34	709_4_1	5039_2_52	706_2_33	456_1_1	2434_4_39	397_4_23	1831_4_1	836_23_1	1080_013_1337	3_2_225	342_4_1	325_4_34	219_2_392	1297_135_9001	9_2_205	264_4_1	102_2_1	93_4_15	268_2_100	2294_1_248	4952_4_131	64_4_1	2166_4_541	1513_4_22
2616_1_27	709_4_1	5039_2_69	706_2_45	456_1_1	2434_4_42	397_4_19	1831_4_1	836_23_1	1080_013_1315	3_2_239	342_4_1	325_4_22	219_2_355	1297_135_9026	9_2_222	264_4_1	102_2_1	93_4_14	268_2_121	2294_1_240	4952_4_152	64_4_1	2166_4_503	1513_4_21
2616_1_30	709_4_1	5039_2_56	706_2_25	456_1_1	2434_4_32	397_4_30	1831_4_1	836_23_1	1080_013_1418	3_2_202	342_4_1	325_4_15	219_2_354	1297_135_9077	9_2_212	264_4_1	102_2_1	93_4_18	268_2_110	2294_1_237	4952_4_134	64_4_1	2166_4_467	1513_4_15
2616_1_40	709_4_1	5039_2_57	706_2_39	456_1_1	2434_4_36	397_4_27	1831_4_1	836_23_1	1080_013_1408	3_2_196	342_4_1	325_4_8	219_2_368	1297_135_9014	9_2_218	264_4_1	102_2_1	93_4_11	268_2_107	2294_1_223	4952_4_140	64_4_1	2166_4_512	1513_4_28
2616_1_38	709_4_1	5039_2_55	706_2_42	456_1_1	2434_4_38	397_4_17	1831_4_1	836_23_1	1080_013_1375	3_2_213	342_4_1	325_4_7	219_2_341	1297_135_9080	9_2_228	264_4_1	102_2_1	93_4_12	268_2_121	2294_1_214	4952_4_146	64_4_1	2166_4_487	1513_4_18
2616_1_30	709_4_1	5039_2_43	706_2_28	456_1_1	2434_4_23	397_4_16	1831_4_1	836_23_1	1080_013_1396	3_2_202	342_4_1	325_4_10	219_2_347	1297_135_9102	9_2_214	264_4_1	102_2_1	93_4_15	268_2_141	2294_1_232	4952_4_134	64_4_1	2166_4_484	1513_4_15
2616_1_30	709_4_1	5039_2_42	706_2_34	456_1_1	2434_4_18	397_4_18	1831_4_1	836_23_1	1080_013_1419	3_2_218	342_4_1	325_4_6	219_2_357	1297_135_9054	9_2_197	264_4_1	102_2_1	93_4_16	268_2_136	2294_1_208	4952_4_148	64_4_1	2166_4_512	1513_4_19
2616_1_28	709_4_1	5039_2_39	706_2_33	456_1_1	2434_4_12	397_4_9	1831_4_1	836_23_1	1080_013_1379	3_2_209	342_4_1	325_4_5	219_2_343	1297_135_9181	9_2_217	264_4_1	102_2_1	93_4_14	268_2_130	2294_1_230	4952_4_124	64_4_1	2166_4_465	1513_4_14
2616_1_24	709_4_1	5039_2_36	706_2_29	456_1_1	2434_4_6	397_4_17	1831_4_1	836_23_1	1080_013_1370	3_2_197	342_4_1	325_4_3	219_2_352	1297_135_9175	9_2_203	264_4_1	102_2_1	93_4_15	268_2_105	2294_1_256	4952_4_135	64_4_1	2166_4_493	1513_4_16
2616_1_22	709_4_1	5039_2_35	706_2_44	456_1_1	2434_4_8	397_4_8	1831_4_1	836_23_1	1080_013_1345	3_2_206	342_4_1	325_4_4	219_2_342	1297_135_9170	9_2_215	264_4_1	102_2_1	93_4_9	268_2_110	2294_1_239	4952_4_137	64_4_1	2166_4_523	1513_4_15
2616_1_19	709_4_1	5039_2_44	706_2_45	456_1_1	2434_4_3	397_4_6	1831_4_1	836_23_1	1080_013_1327	3_2_181	342_4_1	325_4_5	219_2_362	1297_135_9251	9_2_192	264_4_1	102_2_1	93_4_7	268_2_124	2294_1_253	4952_4_120	64_4_1	2166_4_479	1513_4_14
2616_1_18	709_4_1	5039_2_38	706_2_46	456_1_1	2434_4_5	397_4_10	1831_4_1	836_23_1	1080_013_1303	3_2_188	342_4_1	325_4_7	219_2_343	1297_135_9260	9_2_184	264_4_1	102_2_1	93_4_5	268_2_107	2294_1_293	4952_4_141	64_4_1	2166_4_467	1513_4_17
2616_1_22	709_4_1	5039_2_44	706_2_60	456_1_1	2434_4_4	397_4_5	1831_4_1	836_23_1	1080_013_1287	3_2_184	342_4_1	325_4_6	219_2_324	1297_135_9243	9_2_212	264_4_1	102_2_1	93_4_5	268_2_126	2294_1_267	4952_4_124	64_4_1	2166_4_500	1513_4_19
2616_1_22	709_4_1	5039_2_40	706_2_47	456_1_1	2434_4_3	397_4_7	1831_4_1	836_23_1	1080_013_1369	3_2_173	342_4_1	325_4_1	219_2_314	1297_135_9263	9_2_239	264_4_1	102_2_1	93_4_3	268_2_142	2294_1_256	4952_4_96	64_4_1	2166_4_445	1513_4_12
2616_1_27	709_4_1	5039_2_34	706_2_37	456_1_1	2434_4_7	397_4_11	1831_4_1	836_23_1	1080_013_1406	3_2_189	342_4_1	219_2_289	1297_135_9273	9_2_213	264_4_1	102_2_1	93_4_6	268_2_109	2294_1_270	4952_4_104	64_4_1	2166_4_434	1513_4_23
2616_1_26	709_4_1	5039_2_31	706_2_36	456_1_1	2434_4_6	397_4_8	1831_4_1	836_23_1	1080_013_1360	3_2_198	342_4_1	219_2_302	1297_135_9271	9_2_234	264_4_1	102_2_1	93_4_11	268_2_125	2294_1_277	4952_4_74	64_4_1	2166_4_448	1513_4_25
2616_1_17	709_4_1	5039_2_32	706_2_38	456_1_1	2434_4_2	397_4_12	1831_4_1	836_23_1	1080_013_1336	3_2_171	342_4_1	219_2_285	1297_135_9362	9_2_234	264_4_1	102_2_1	93_4_9	268_2_131	2294_1_282	4952_4_66	64_4_1	2166_4_434	1513_4_21
2616_1_7	709_4_1	5039_2_21	706_2_30	456_1_1	2434_4_6	397_4_9	1831_4_1	836_23_1	1080_013_1330	3_2_183	342_4_1	219_2_284	1297_135_9349	9_2_236	264_4_1	102_2_1	93_4_5	268_2_110	2294_1_315	4952_4_70	64_4_1	2166_4_453	1513_4_24
2616_1_7	709_4_1	5039_2_17	706_2_31	456_1_1	2434_4_1	397_4_7	1831_4_1	836_23_1	1080_013_1281	3_2_193	342_4_1	219_2_267	1297_135_9413	9_2_264	264_4_1	102_2_1	93_4_9	268_2_115	2294_1_285	4952_4_62	64_4_1	2166_4_460	1513_4_20
2616_1_9	709_4_1	5039_2_19	706_2_23	456_1_1	2434_4_3	397_4_7	1831_4_1	836_23_1	1080_013_1280	3_2_189	342_4_1	219_2_227	1297_135_9484	9_2_251	264_4_1	102_2_1	93_4_7	268_2_123	2294_1_298	4952_4_68	64_4_1	2166_4_431	1513_4_13
2616_1_9	709_4_1	5039_2_17	706_2_19	456_1_1	2434_4_4	397_4_7	1831_4_1	836_23_1	1080_013_1297	3_2_183	342_4_1	219_2_256	1297_135_9454	9_2_249	264_4_1	102_2_1	93_4_8	268_2_138	2294_1_289	4952_4_63	64_4_1	2166_4_426	1513_4_13
2616_1_16	709_4_1	5039_2_13	706_2_15	456_1_1	2434_4_2	397_4_3	1831_4_1	836_23_1	1080_013_1288	3_2_195	342_4_1	219_2_241	1297_135_9405	9_2_252	264_4_1	102_2_1	93_4_11	268_2_157	2294_1_286	4952_4_55	64_4_1	2166_4_478	1513_4_15
2616_1_12	709_4_1	5039_2_16	706_2_11	456_1_1	2434_4_1	397_4_2	1831_4_1	836_23_1	1080_013_1347	3_2_170	342_4_1	219_2_245	1297_135_9463	9_2_231	264_4_1	102_2_1	93_4_7	268_2_123	2294_1_277	4952_4_54	64_4_1	2166_4_451	1513_4_22
2616_1_11	709_4_1	5039_2_14	706_2_18	456_1_1	219_2_233	397_4_2	1831_4_1	836_23_1	1080_013_1300	3_2_198	9_2_227	1297_135_9461	264_4_1	102_2_1	93_4_9	268_2_131	2294_1_268	4952_4_56	64_4_1	2166_4_476	1513_4_28
2616_1_10	709_4_1	5039_2_17	706_2_20	456_1_1	219_2_241	397_4_3	1831_4_1	836_23_1	1080_013_1292	3_2_202	9_2_228	1297_135_9499	264_4_1	102_2_1	93_4_16	268_2_134	2294_1_258	4952_4_35	64_4_1	2166_4_455	1513_4_22
2616_1_7	268_2_111	836_23_1	709_4_1	5039_2_15	706_2_13	1080_013_1404	456_1_1	219_2_210	2294_1_254	9_2_215	3_2_185	1831_4_1	64_4_1	264_4_1	4952_4_44	93_4_7	2166_4_402	102_2_1	1297_135_9546	1513_4_19
2616_1_4	268_2_119	836_23_1	709_4_1	5039_2_4	706_2_16	1080_013_1332	456_1_1	219_2_221	2294_1_241	9_2_226	3_2_233	1831_4_1	64_4_1	264_4_1	4952_4_40	93_4_6	2166_4_424	102_2_1	1297_135_9549	1513_4_17
2616_1_3	268_2_117	836_23_1	709_4_1	5039_2_4	706_2_15	1080_013_1303	456_1_1	219_2_247	2294_1_231	9_2_257	3_2_233	1831_4_1	64_4_1	264_4_1	4952_4_24	93_4_5	2166_4_406	102_2_1	1297_135_9575	1513_4_12
2616_1_4	268_2_105	836_23_1	709_4_1	5039_2_2	706_2_12	1080_013_1317	456_1_1	219_2_234	2294_1_267	9_2_246	3_2_228	1831_4_1	64_4_1	264_4_1	4952_4_29	93_4_7	2166_4_387	102_2_1	1297_135_9585	1513_4_9
2616_1_7	268_2_112	836_23_1	709_4_1	5039_2_3	706_2_13	1080_013_1309	456_1_1	219_2_225	2294_1_279	9_2_257	3_2_231	1831_4_1	64_4_1	264_4_1	4952_4_23	93_4_14	2166_4_402	102_2_1	1297_135_9549	1513_4_8
2616_1_6	268_2_94	836_23_1	709_4_1	5039_2_2	706_2_18	1080_013_1294	456_1_1	219_2_267	2294_1_259	9_2_280	3_2_209	1831_4_1	64_4_1	264_4_1	4952_4_13	93_4_11	2166_4_374	102_2_1	1297_135_9599	1513_4_6
2616_1_6	268_2_88	836_23_1	709_4_1	5039_2_3	706_2_19	1080_013_1212	456_1_1	219_2_250	2294_1_278	9_2_281	3_2_212	1831_4_1	64_4_1	264_4_1	4952_4_11	93_4_7	2166_4_356	102_2_1	1297_135_9705	1513_4_4
2616_1_15	268_2_115	836_23_1	709_4_1	1080_013_1225	706_2_16	456_1_1	219_2_273	2294_1_295	9_2_254	3_2_242	1831_4_1	64_4_1	264_4_1	4952_4_10	93_4_9	2166_4_357	1297_135_9615	1513_4_6
2616_1_11	268_2_98	836_23_1	709_4_1	1080_013_1194	706_2_8	456_1_1	219_2_277	2294_1_269	9_2_259	3_2_229	1831_4_1	64_4_1	264_4_1	4952_4_11	93_4_12	2166_4_354	1297_135_9703	1513_4_7
2616_1_8	268_2_89	836_23_1	709_4_1	1080_013_1156	706_2_4	456_1_1	219_2_250	2294_1_311	9_2_276	3_2_214	1831_4_1	64_4_1	264_4_1	4952_4_11	93_4_11	2166_4_356	1297_135_9741	1513_4_5
2616_1_6	268_2_86	836_23_1	709_4_1	1080_013_1161	706_2_6	456_1_1	219_2_280	2294_1_305	9_2_251	3_2_224	1831_4_1	4952_4_13	93_4_11	2166_4_350	1297_135_9739
2616_1_4	268_2_93	836_23_1	709_4_1	1080_013_1169	706_2_9	456_1_1	219_2_294	2294_1_300	9_2_267	3_2_199	1831_4_1	4952_4_9	93_4_16	2166_4_321	1297_135_9751
2616_1_2	268_2_90	836_23_1	709_4_1	1080_013_1095	706_2_7	456_1_1	219_2_270	2294_1_323	9_2_259	3_2_220	1831_4_1	4952_4_10	93_4_11	2166_4_345	1297_135_9800
2616_1_6	268_2_95	836_23_1	709_4_1	1080_013_1112	706_2_11	456_1_1	219_2_289	2294_1_311	9_2_210	3_2_256	1831_4_1	4952_4_7	93_4_15	2166_4_304	1297_135_9816
2616_1_3	268_2_93	836_23_1	709_4_1	1080_013_1154	706_2_4	456_1_1	219_2_290	2294_1_266	9_2_235	3_2_224	1831_4_1	4952_4_5	93_4_14	2166_4_296	1297_135_9848
2616_1_1	268_2_101	836_23_1	709_4_1	1080_013_1194	706_2_1	456_1_1	219_2_263	2294_1_312	9_2_186	3_2_217	1831_4_1	4952_4_4	93_4_14	2166_4_297	1297_135_9842
268_2_106	836_23_1	709_4_1	1080_013_1174	219_2_296	2294_1_306	9_2_198	3_2_228	1831_4_1	4952_4_6	93_4_13	2166_4_284	1297_135_9821
268_2_88	836_23_1	709_4_1	1080_013_1129	219_2_347	2294_1_279	9_2_209	3_2_223	1831_4_1	4952_4_8	93_4_4	2166_4_268	1297_135_9877
268_2_78	836_23_1	709_4_1	1080_013_1159	219_2_315	2294_1_313	9_2_224	3_2_243	1831_4_1	4952_4_15	93_4_2	2166_4_270	1297_135_9813
268_2_77	836_23_1	709_4_1	1080_013_1122	219_2_329	2294_1_264	9_2_217	3_2_258	1831_4_1	4952_4_11	93_4_1	2166_4_249	1297_135_9905
268_2_61	836_23_1	709_4_1	1080_013_1143	219_2_345	2294_1_254	9_2_219	3_2_213	1831_4_1	4952_4_15	93_4_1	2166_4_247	1297_135_9935
268_2_52	836_23_1	709_4_1	1080_013_1075	219_2_313	2294_1_281	9_2_186	3_2_242	1831_4_1	4952_4_11	93_4_1	2166_4_273	1297_135_9999
268_2_37	836_23_1	709_4_1	1080_013_1058	219_2_308	2294_1_253	9_2_204	3_2_245	1831_4_1	4952_4_7	93_4_1	2166_4_259	1297_135_10061
268_2_31	836_23_1	709_4_1	1080_013_1137	219_2_308	2294_1_238	9_2_237	3_2_197	1831_4_1	4952_4_6	93_4_1	2166_4_234	1297_135_10044
268_2_25	836_23_1	709_4_1	1080_013_1141	219_2_255	2294_1_225	9_2_227	3_2_239	1831_4_1	4952_4_8	93_4_1	2166_4_265	1297_135_10047
268_2_25	836_23_1	709_4_1	1080_013_1138	219_2_240	2294_1_190	9_2_253	3_2_240	1831_4_1	4952_4_11	93_4_1	2166_4_244	1297_135_10091
268_2_19	836_23_1	709_4_1	1080_013_1122	219_2_270	2294_1_163	9_2_255	3_2_208	1831_4_1	4952_4_10	93_4_1	2166_4_240	1297_135_10145
268_2_23	836_23_1	709_4_1	1080_013_1058	219_2_231	2294_1_171	9_2_254	3_2_238	1831_4_1	4952_4_8	93_4_1	2166_4_272	1297_135_10177
268_2_16	836_23_1	709_4_1	1080_013_1043	219_2_256	2294_1_167	9_2_280	3_2_218	1831_4_1	4952_4_8	93_4_1	2166_4_252	1297_135_10192
268_2_15	836_23_1	709_4_1	1080_013_1003	219_2_268	2294_1_152	9_2_306	3_2_201	1831_4_1	4952_4_7	93_4_1	2166_4_261	1297_135_10219
268_2_16	836_23_1	709_4_1	1080_013_1003	219_2_242	2294_1_167	9_2_275	3_2_207	1831_4_1	4952_4_10	93_4_1	2166_4_273	1297_135_10239
268_2_15	836_23_1	709_4_1	1080_013_1014	219_2_275	2294_1_164	9_2_311	3_2_180	1831_4_1	4952_4_11	93_4_1	2166_4_238	1297_135_10224
268_2_11	836_23_1	709_4_1	1080_013_980	219_2_270	2294_1_151	9_2_325	3_2_190	1831_4_1	4952_4_11	93_4_1	2166_4_267	1297_135_10227
268_2_9	836_23_1	709_4_1	1080_013_958	219_2_264	2294_1_155	9_2_277	3_2_215	1831_4_1	4952_4_10	93_4_1	2166_4_275	1297_135_10269
268_2_9	836_23_1	709_4_1	1080_013_925	219_2_297	2294_1_146	9_2_281	3_2_213	1831_4_1	4952_4_10	93_4_1	2166_4_258	1297_135_10293
268_2_7	836_23_1	709_4_1	1080_013_920	219_2_267	2294_1_140	9_2_285	3_2_217	1831_4_1	4952_4_6	93_4_1	2166_4_265	1297_135_10325
268_2_4	836_23_1	709_4_1	1080_013_940	219_2_232	2294_1_128	9_2_264	3_2_241	1831_4_1	4952_4_7	93_4_1	2166_4_234	1297_135_10382
268_2_4	836_23_1	709_4_1	1080_013_957	219_2_274	2294_1_109	9_2_282	3_2_198	1831_4_1	4952_4_9	93_4_1	2166_4_242	1297_135_10357
268_2_3	836_23_1	709_4_1	1080_013_946	219_2_232	2294_1_108	9_2_300	3_2_184	1831_4_1	4952_4_9	93_4_1	2166_4_256	1297_135_10394
268_2_4	836_23_1	709_4_1	1080_013_946	219_2_224	2294_1_113	9_2_282	3_2_200	1831_4_1	4952_4_13	93_4_1	2166_4_230	1297_135_10420
268_2_1	836_23_1	709_4_1	1080_013_918	219_2_251	2294_1_98	9_2_322	3_2_181	1831_4_1	4952_4_15	93_4_1	2166_4_219	1297_135_10427
268_2_2	836_23_1	709_4_1	1080_013_914	219_2_239	2294_1_98	9_2_336	3_2_167	1831_4_1	4952_4_17	93_4_1	2166_4_238	1297_135_10421
268_2_3	836_23_1	709_4_1	1080_013_887	219_2_234	2294_1_87	9_2_315	3_2_212	1831_4_1	4952_4_23	93_4_1	2166_4_212	1297_135_10459
268_2_4	836_23_1	709_4_1	1080_013_907	219_2_282	2294_1_69	9_2_334	3_2_193	1831_4_1	4952_4_23	93_4_1	2166_4_188	1297_135_10432
268_2_6	836_23_1	709_4_1	1080_013_886	219_2_264	2294_1_73	9_2_352	3_2_204	1831_4_1	4952_4_19	93_4_1	2166_4_208	1297_135_10420
268_2_7	836_23_1	709_4_1	1080_013_881	219_2_249	2294_1_68	9_2_341	3_2_226	1831_4_1	4952_4_23	93_4_1	2166_4_198	1297_135_10439
268_2_4	836_23_1	709_4_1	1080_013_847	219_2_301	2294_1_67	9_2_345	3_2_188	1831_4_1	4952_4_16	93_4_1	2166_4_204	1297_135_10460
268_2_2	836_23_1	709_4_1	1080_013_801	219_2_292	2294_1_82	9_2_342	3_2_186	1831_4_1	4952_4_16	93_4_1	2166_4_199	1297_135_10512
268_2_2	836_23_1	709_4_1	1080_013_797	219_2_284	2294_1_74	9_2_319	3_2_204	1831_4_1	4952_4_17	93_4_1	2166_4_199	1297_135_10536
268_2_1	836_23_1	709_4_1	1080_013_819	219_2_292	2294_1_72	9_2_323	3_2_181	1831_4_1	4952_4_10	93_4_1	2166_4_217	1297_135_10517
268_2_2	836_23_1	709_4_1	1080_013_830	219_2_276	2294_1_76	9_2_311	3_2_180	1831_4_1	4952_4_12	93_4_1	2166_4_219	1297_135_10526
268_2_1	836_23_1	709_4_1	1080_013_793	219_2_276	2294_1_71	9_2_286	3_2_188	1831_4_1	4952_4_9	93_4_1	2166_4_217	1297_135_10591
268_2_2	836_23_1	709_4_1	1080_013_769	219_2_292	2294_1_74	9_2_303	3_2_172	1831_4_1	4952_4_5	93_4_1	2166_4_216	1297_135_10599
1831_4_1	836_23_1	709_4_1	1080_013_761	219_2_269	2294_1_83	9_2_305	3_2_175	4952_4_5	93_4_1	2166_4_210	1297_135_10624
1831_4_1	836_23_1	709_4_1	1080_013_780	219_2_259	2294_1_89	9_2_279	3_2_149	4952_4_4	93_4_1	2166_4_226	1297_135_10646
1831_4_1	836_23_1	709_4_1	1080_013_741	219_2_303	2294_1_95	9_2_309	3_2_130	4952_4_2	93_4_1	2166_4_203	1297_135_10649
1831_4_1	836_23_1	709_4_1	1080_013_732	219_2_277	2294_1_106	9_2_277	3_2_153	4952_4_3	93_4_1	2166_4_174	1297_135_10710
1831_4_1	836_23_1	709_4_1	1080_013_743	219_2_272	2294_1_103	9_2_267	3_2_160	4952_4_8	93_4_1	2166_4_170	1297_135_10709
1831_4_1	836_23_1	709_4_1	1080_013_719	219_2_271	2294_1_107	9_2_271	3_2_146	4952_4_6	93_4_1	2166_4_184	1297_135_10728
1831_4_1	836_23_1	709_4_1	1080_013_728	219_2_253	2294_1_130	9_2_288	3_2_159	4952_4_6	93_4_1	2166_4_170	1297_135_10698
1831_4_1	836_23_1	709_4_1	1080_013_749	219_2_225	2294_1_112	9_2_279	3_2_138	4952_4_7	93_4_1	2166_4_174	1297_135_10748
1831_4_1	836_23_1	709_4_1	1080_013_715	219_2_252	2294_1_108	9_2_268	3_2_137	4952_4_10	93_4_1	2166_4_170	1297_135_10772
1831_4_1	836_23_1	709_4_1	1080_013_698	219_2_232	2294_1_122	9_2_309	3_2_150	4952_4_8	93_4_1	2166_4_161	1297_135_10752
1831_4_1	836_23_1	709_4_1	1080_013_661	219_2_254	2294_1_100	9_2_295	3_2_148	4952_4_4	93_4_1	2166_4_159	1297_135_10811
1831_4_1	836_23_1	709_4_1	1080_013_654	219_2_244	2294_1_95	9_2_313	3_2_160	4952_4_4	93_4_1	2166_4_150	1297_135_10812
1831_4_1	836_23_1	709_4_1	1080_013_647	219_2_232	2294_1_98	9_2_301	3_2_188	4952_4_5	93_4_1	2166_4_158	1297_135_10803
1831_4_1	836_23_1	709_4_1	1080_013_654	219_2_222	2294_1_84	9_2_295	3_2_171	4952_4_3	93_4_1	2166_4_147	1297_135_10856
1831_4_1	836_23_1	709_4_1	1080_013_629	219_2_253	2294_1_102	9_2_308	3_2_173	4952_4_7	93_4_1	2166_4_119	1297_135_10841
1831_4_1	836_23_1	709_4_1	1080_013_627	219_2_279	2294_1_95	9_2_306	3_2_168	4952_4_5	93_4_1	2166_4_135	1297_135_10817
1831_4_1	836_23_1	709_4_1	1080_013_653	219_2_256	2294_1_86	9_2_303	3_2_164	4952_4_5	93_4_1	2166_4_141	1297_135_10824
1831_4_1	836_23_1	709_4_1	1080_013_665	219_2_255	2294_1_81	9_2_305	3_2_187	4952_4_4	93_4_1	2166_4_167	1297_135_10768
1831_4_1	836_23_1	709_4_1	1080_013_666	219_2_255	2294_1_72	9_2_304	3_2_177	4952_4_4	93_4_1	2166_4_173	1297_135_10781
1831_4_1	836_23_1	709_4_1	1080_013_676	219_2_243	2294_1_70	9_2_304	3_2_176	4952_4_3	93_4_1	2166_4_180	1297_135_10780
1831_4_1	836_23_1	709_4_1	1080_013_691	219_2_276	2294_1_66	9_2_309	3_2_184	4952_4_5	93_4_1	2166_4_170	1297_135_10731
1831_4_1	836_23_1	709_4_1	1080_013_662	219_2_285	2294_1_69	9_2_298	3_2_200	4952_4_8	93_4_1	2166_4_190	1297_135_10720
1831_4_1	836_23_1	709_4_1	1080_013_655	219_2_271	2294_1_60	9_2_314	3_2_197	4952_4_15	93_4_1	2166_4_184	1297_135_10736
1831_4_1	836_23_1	709_4_1	1080_013_637	219_2_287	2294_1_64	9_2_300	3_2_207	4952_4_10	93_4_1	2166_4_182	1297_135_10745
1831_4_1	836_23_1	709_4_1	1080_013_609	219_2_300	2294_1_60	9_2_297	3_2_201	4952_4_14	93_4_1	2166_4_166	1297_135_10785
1831_4_1	836_23_1	709_4_1	1080_013_608	219_2_270	2294_1_56	9_2_268	3_2_230	4952_4_11	93_4_1	2166_4_146	1297_135_10843
1831_4_1	836_23_1	709_4_1	1080_013_588	219_2_294	2294_1_70	9_2_258	3_2_219	4952_4_15	93_4_1	2166_4_132	1297_135_10856
1831_4_1	836_23_1	709_4_1	1080_013_615	219_2_296	2294_1_59	9_2_241	3_2_203	4952_4_17	93_4_1	2166_4_137	1297_135_10864
1831_4_1	836_23_1	709_4_1	1080_013_617	219_2_267	2294_1_71	9_2_267	3_2_205	4952_4_18	93_4_1	2166_4_119	1297_135_10868
1831_4_1	836_23_1	709_4_1	1080_013_556	219_2_314	2294_1_76	9_2_276	3_2_211	4952_4_18	93_4_1	2166_4_115	1297_135_10866
1831_4_1	836_23_1	709_4_1	1080_013_590	219_2_296	2294_1_69	9_2_236	3_2_215	4952_4_26	93_4_1	2166_4_109	1297_135_10891
1831_4_1	836_23_1	709_4_1	1080_013_581	219_2_278	2294_1_65	9_2_224	3_2_195	4952_4_33	93_4_1	2166_4_95	1297_135_10961
1831_4_1	836_23_1	709_4_1	1080_013_542	219_2_309	2294_1_58	9_2_218	3_2_188	4952_4_18	93_4_1	2166_4_88	1297_135_11011
1831_4_1	836_23_1	709_4_1	1080_013_588	219_2_308	2294_1_47	9_2_227	3_2_147	4952_4_17	93_4_1	2166_4_63	1297_135_11035
1831_4_1	836_23_1	709_4_1	1080_013_596	219_2_280	2294_1_45	9_2_237	3_2_157	4952_4_9	93_4_1	2166_4_74	1297_135_11034
1831_4_1	836_23_1	709_4_1	1080_013_631	219_2_272	2294_1_45	9_2_246	3_2_152	4952_4_14	93_4_1	2166_4_72	1297_135_11000
1831_4_1	836_23_1	709_4_1	1080_013_611	219_2_294	2294_1_49	9_2_225	3_2_145	4952_4_19	93_4_1	2166_4_61	1297_135_11028
1831_4_1	836_23_1	709_4_1	1080_013_613	219_2_273	2294_1_57	9_2_210	3_2_157	4952_4_20	93_4_1	2166_4_70	1297_135_11032
1831_4_1	836_23_1	709_4_1	1080_013_566	219_2_317	2294_1_62	9_2_211	3_2_149	4952_4_21	93_4_1	2166_4_69	1297_135_11037
1831_4_1	836_23_1	709_4_1	1080_013_574	219_2_326	2294_1_56	9_2_205	3_2_147	4952_4_24	93_4_1	2166_4_56	1297_135_11044
1831_4_1	836_23_1	709_4_1	1080_013_545	219_2_312	2294_1_65	9_2_220	3_2_148	4952_4_23	93_4_1	2166_4_56	1297_135_11063
1831_4_1	836_23_1	709_4_1	1080_013_540	219_2_312	2294_1_70	9_2_199	3_2_153	4952_4_18	93_4_1	2166_4_64	1297_135_11076
1831_4_1	836_23_1	709_4_1	1080_013_545	219_2_300	2294_1_63	9_2_178	3_2_148	4952_4_17	93_4_1	2166_4_54	1297_135_11127
1831_4_1	836_23_1	709_4_1	1080_013_506	219_2_280	2294_1_52	9_2_183	3_2_156	4952_4_9	93_4_1	2166_4_48	1297_135_11198
1831_4_1	836_23_1	709_4_1	1080_013_515	219_2_296	2294_1_46	9_2_162	3_2_162	4952_4_9	93_4_1	2166_4_55	1297_135_11187
1831_4_1	836_23_1	709_4_1	1080_013_529	219_2_297	2294_1_38	9_2_177	3_2_155	4952_4_13	93_4_1	2166_4_32	1297_135_11191
1831_4_1	836_23_1	709_4_1	1080_013_502	219_2_280	2294_1_38	9_2_188	3_2_150	4952_4_16	93_4_1	2166_4_21	1297_135_11237
1831_4_1	836_23_1	709_4_1	1080_013_499	219_2_316	2294_1_36	9_2_193	3_2_165	4952_4_16	93_4_1	2166_4_17	1297_135_11190
1831_4_1	836_23_1	709_4_1	1080_013_495	219_2_306	2294_1_32	9_2_184	3_2_171	4952_4_24	93_4_1	2166_4_12	1297_135_11208
1831_4_1	836_23_1	709_4_1	1080_013_504	219_2_279	2294_1_32	9_2_169	3_2_194	4952_4_19	93_4_1	2166_4_10	1297_135_11225
1831_4_1	836_23_1	709_4_1	1080_013_489	219_2_300	2294_1_30	9_2_171	3_2_194	4952_4_20	93_4_1	2166_4_17	1297_135_11211
1831_4_1	836_23_1	709_4_1	1080_013_481	219_2_298	2294_1_33	9_2_171	3_2_194	4952_4_21	93_4_1	2166_4_8	1297_135_11226
1831_4_1	836_23_1	709_4_1	1080_013_480	219_2_312	2294_1_34	9_2_165	3_2_201	4952_4_11	93_4_1	2166_4_8	1297_135_11221
1831_4_1	836_23_1	709_4_1	1080_013_448	219_2_324	2294_1_31	9_2_200	3_2_166	4952_4_11	93_4_1	2166_4_8	1297_135_11244
1831_4_1	836_23_1	709_4_1	1080_013_468	219_2_305	2294_1_39	9_2_216	3_2_169	4952_4_8	93_4_1	2166_4_2	1297_135_11225
1831_4_1	836_23_1	709_4_1	1080_013_461	2294_1_47	9_2_215	3_2_173	4952_4_6	219_2_297	1297_135_11233
1831_4_1	836_23_1	709_4_1	1080_013_508	2294_1_49	9_2_218	3_2_140	4952_4_6	219_2_314	1297_135_11197
1831_4_1	836_23_1	709_4_1	1080_013_527	2294_1_49	9_2_222	3_2_152	4952_4_2	219_2_292	1297_135_11188
1831_4_1	836_23_1	709_4_1	1080_013_510	2294_1_40	9_2_219	3_2_146	4952_4_4	219_2_283	1297_135_11230
1831_4_1	836_23_1	709_4_1	1080_013_494	2294_1_37	9_2_222	3_2_115	4952_4_2	219_2_301	1297_135_11261
1831_4_1	836_23_1	709_4_1	1080_013_497	2294_1_39	9_2_231	3_2_104	4952_4_2	219_2_305	1297_135_11254
1831_4_1	836_23_1	709_4_1	1080_013_478	2294_1_22	9_2_205	3_2_116	4952_4_2	219_2_318	1297_135_11291
836_23_1	1080_013_468	2294_1_20	3_2_106	9_2_223	219_2_338	1297_135_11277
836_23_1	1080_013_454	2294_1_15	3_2_108	9_2_236	219_2_326	1297_135_11293
836_23_1	1080_013_436	2294_1_16	3_2_124	9_2_226	219_2_307	1297_135_11323
836_23_1	1080_013_447	2294_1_14	3_2_105	9_2_226	219_2_307	1297_135_11333
836_23_1	1080_013_433	2294_1_9	3_2_111	9_2_208	219_2_315	1297_135_11356
836_23_1	1080_013_456	2294_1_5	3_2_100	9_2_220	219_2_271	1297_135_11380
836_23_1	1080_013_451	2294_1_2	3_2_100	9_2_228	219_2_283	1297_135_11368
836_23_1	1080_013_437	219_2_305	3_2_100	9_2_219	1297_135_11371
836_23_1	1080_013_436	219_2_288	3_2_108	9_2_218	1297_135_11382
836_23_1	1080_013_435	219_2_285	3_2_87	9_2_235	1297_135_11390
836_23_1	1080_013_408	219_2_309	3_2_101	9_2_212	1297_135_11402
836_23_1	1080_013_393	219_2_305	3_2_114	9_2_222	1297_135_11398
836_23_1	1080_013_370	219_2_313	3_2_91	9_2_261	1297_135_11397
836_23_1	1080_013_385	219_2_343	3_2_78	9_2_252	1297_135_11374
836_23_1	1080_013_403	219_2_306	3_2_68	9_2_255	1297_135_11400
836_23_1	1080_013_438	219_2_294	3_2_60	9_2_257	1297_135_11383
836_23_1	1080_013_445	219_2_305	3_2_62	9_2_262	1297_135_11358
836_23_1	1080_013_450	219_2_304	3_2_52	9_2_278	1297_135_11348
836_23_1	1080_013_472	219_2_305	3_2_48	9_2_272	1297_135_11335
836_23_1	1080_013_462	219_2_313	3_2_42	9_2_268	1297_135_11347
836_23_1	1080_013_465	219_2_325	3_2_40	9_2_213	1297_135_11389
836_23_1	1080_013_466	219_2_316	3_2_47	9_2_241	1297_135_11362
836_23_1	1080_013_467	219_2_312	3_2_46	9_2_230	1297_135_11377
836_23_1	1080_013_500	219_2_303	3_2_40	9_2_225	1297_135_11364
836_23_1	1080_013_483	219_2_285	3_2_42	9_2_245	1297_135_11377
836_23_1	1080_013_466	219_2_299	3_2_43	9_2_260	1297_135_11364
836_23_1	1080_013_460	219_2_295	3_2_31	9_2_244	1297_135_11402
836_23_1	1080_013_454	219_2_276	3_2_31	9_2_257	1297_135_11414
836_23_1	1080_013_439	219_2_282	3_2_32	9_2_269	1297_135_11410
836_23_1	1080_013_383	219_2_258	3_2_39	9_2_284	1297_135_11468
836_23_1	1080_013_378	219_2_249	3_2_48	9_2_271	1297_135_11486
836_23_1	1080_013_383	219_2_260	3_2_47	9_2_269	1297_135_11473
836_23_1	1080_013_389	219_2_274	3_2_44	9_2_248	1297_135_11477
836_23_1	1080_013_382	219_2_290	3_2_35	9_2_275	1297_135_11450
836_23_1	1080_013_410	219_2_279	3_2_46	9_2_291	1297_135_11406
836_23_1	1080_013_402	219_2_276	3_2_49	9_2_273	1297_135_11432
836_23_1	1080_013_415	219_2_279	3_2_50	9_2_290	1297_135_11398
836_23_1	1080_013_435	219_2_288	3_2_53	9_2_291	1297_135_11365
836_23_1	1080_013_431	219_2_284	3_2_36	9_2_303	1297_135_11378
836_23_1	1080_013_451	219_2_273	3_2_34	9_2_316	1297_135_11358
836_23_1	1080_013_437	219_2_264	3_2_35	9_2_301	1297_135_11395
836_23_1	1080_013_430	219_2_262	3_2_40	9_2_311	1297_135_11389
836_23_1	1080_013_433	219_2_262	3_2_36	9_2_314	1297_135_11387
836_23_1	1080_013_399	219_2_271	3_2_29	9_2_286	1297_135_11447
836_23_1	1080_013_438	219_2_248	3_2_30	9_2_278	1297_135_11438
836_23_1	1080_013_411	219_2_262	3_2_44	9_2_310	1297_135_11405
836_23_1	1080_013_412	219_2_268	3_2_37	9_2_311	1297_135_11404
836_23_1	1080_013_345	219_2_307	3_2_39	9_2_280	1297_135_11461
836_23_1	1080_013_359	219_2_278	3_2_35	9_2_290	1297_135_11470
836_23_1	1080_013_306	219_2_272	3_2_30	9_2_275	1297_135_11549
836_23_1	1080_013_322	219_2_282	3_2_29	9_2_275	1297_135_11524
836_23_1	1080_013_327	219_2_302	3_2_24	9_2_291	1297_135_11488
836_23_1	1080_013_284	219_2_301	3_2_27	9_2_257	1297_135_11563
836_23_1	1080_013_269	219_2_332	3_2_37	9_2_230	1297_135_11564
836_23_1	1080_013_280	219_2_320	3_2_36	9_2_228	1297_135_11568
836_23_1	1080_013_260	219_2_299	3_2_27	9_2_228	1297_135_11618
836_23_1	1080_013_266	219_2_318	3_2_26	9_2_238	1297_135_11584
836_23_1	1080_013_267	219_2_284	3_2_26	9_2_238	1297_135_11617
836_23_1	1080_013_305	219_2_280	3_2_20	9_2_210	1297_135_11617
836_23_1	1080_013_280	219_2_308	3_2_22	9_2_196	1297_135_11626
836_23_1	1080_013_263	219_2_318	3_2_15	9_2_222	1297_135_11614
836_23_1	1080_013_255	219_2_311	3_2_12	9_2_226	1297_135_11628
836_23_1	1080_013_237	219_2_305	3_2_16	9_2_228	1297_135_11646
836_23_1	1080_013_264	219_2_285	3_2_10	9_2_256	1297_135_11617
836_23_1	1080_013_272	219_2_265	3_2_6	9_2_245	1297_135_11644
836_23_1	1080_013_243	219_2_293	3_2_9	9_2_255	1297_135_11632
836_23_1	1080_013_297	219_2_258	3_2_6	9_2_251	1297_135_11620
836_23_1	1080_013_300	219_2_260	3_2_3	9_2_214	1297_135_11655
836_23_1	1080_013_282	219_2_267	3_2_5	9_2_218	1297_135_11660
836_23_1	1080_013_294	219_2_278	3_2_3	9_2_215	1297_135_11642
836_23_1	1080_013_259	219_2_307	3_2_3	9_2_208	1297_135_11655
836_23_1	1080_013_251	219_2_301	3_2_6	9_2_212	1297_135_11662
836_23_1	1080_013_254	219_2_288	3_2_1	9_2_231	1297_135_11658
836_23_1	1080_013_259	219_2_327	3_2_1	9_2_198	1297_135_11647
836_23_1	1080_013_250	219_2_321	3_2_2	9_2_208	1297_135_11651
9_2_205	1080_013_275	836_23_1	1297_135_11648	219_2_304
9_2_180	1080_013_242	836_23_1	1297_135_11690	219_2_320
9_2_193	1080_013_219	836_23_1	1297_135_11711	219_2_309
9_2_179	1080_013_256	836_23_1	1297_135_11702	219_2_295
9_2_143	1080_013_251	836_23_1	1297_135_11736	219_2_302
9_2_164	1080_013_269	836_23_1	1297_135_11703	219_2_296
9_2_132	1080_013_282	836_23_1	1297_135_11720	219_2_298
9_2_114	1080_013_272	836_23_1	1297_135_11750	219_2_296
9_2_146	1080_013_262	836_23_1	1297_135_11709	219_2_315
9_2_143	1080_013_275	836_23_1	1297_135_11721	219_2_293
9_2_158	1080_013_223	836_23_1	1297_135_11756	219_2_295
9_2_181	1080_013_255	836_23_1	1297_135_11708	219_2_288
9_2_189	1080_013_241	836_23_1	1297_135_11709	219_2_293
9_2_182	1080_013_212	836_23_1	1297_135_11724	219_2_314
9_2_182	1080_013_211	836_23_1	1297_135_11724	219_2_315
9_2_171	1080_013_190	836_23_1	1297_135_11752	219_2_319
9_2_152	1080_013_173	836_23_1	1297_135_11769	219_2_338
9_2_177	1080_013_172	836_23_1	1297_135_11756	219_2_327
9_2_144	1080_013_175	836_23_1	1297_135_11761	219_2_352
9_2_151	1080_013_178	836_23_1	1297_135_11783	219_2_320
9_2_158	1080_013_171	836_23_1	1297_135_11800	219_2_303
9_2_168	1080_013_163	836_23_1	1297_135_11784	219_2_317
9_2_150	1080_013_169	836_23_1	1297_135_11800	219_2_313
9_2_174	1080_013_154	836_23_1	1297_135_11800	219_2_304
9_2_206	1080_013_172	836_23_1	1297_135_11765	219_2_289
9_2_179	1080_013_180	836_23_1	1297_135_11785	219_2_288
9_2_165	1080_013_176	836_23_1	1297_135_11805	219_2_286
9_2_158	1080_013_161	836_23_1	1297_135_11792	219_2_321
9_2_142	1080_013_171	836_23_1	1297_135_11830	219_2_289
9_2_164	1080_013_161	836_23_1	1297_135_11810	219_2_297
9_2_147	1080_013_172	836_23_1	1297_135_11829	219_2_284
9_2_134	1080_013_166	836_23_1	1297_135_11871	219_2_261
9_2_139	1080_013_143	836_23_1	1297_135_11879	219_2_271
9_2_132	1080_013_154	836_23_1	1297_135_11886	219_2_260
9_2_131	1080_013_151	836_23_1	1297_135_11894	219_2_256
9_2_131	1080_013_135	836_23_1	1297_135_11896	219_2_270
9_2_131	1080_013_147	836_23_1	1297_135_11884	219_2_270
9_2_131	1080_013_155	836_23_1	1297_135_11907	219_2_239
9_2_153	1080_013_145	836_23_1	1297_135_11931	219_2_203
9_2_151	1080_013_140	836_23_1	1297_135_11918	219_2_223
9_2_140	1080_013_161	836_23_1	1297_135_11913	219_2_218
9_2_153	1080_013_159	836_23_1	1297_135_11913	219_2_207
9_2_130	1080_013_145	836_23_1	1297_135_11927	219_2_230
9_2_131	1080_013_143	836_23_1	1297_135_11941	219_2_217
9_2_128	1080_013_148	836_23_1	1297_135_11935	219_2_221
9_2_131	1080_013_159	836_23_1	1297_135_11909	219_2_233
9_2_113	1080_013_128	836_23_1	1297_135_11957	219_2_234
9_2_117	1080_013_163	836_23_1	1297_135_11928	219_2_224
9_2_111	1080_013_176	836_23_1	1297_135_11920	219_2_225
9_2_94	1080_013_162	836_23_1	1297_135_11962	219_2_214
9_2_83	1080_013_162	836_23_1	1297_135_11971	219_2_216
9_2_87	1080_013_132	836_23_1	1297_135_11984	219_2_229
9_2_85	1080_013_124	836_23_1	1297_135_11992	219_2_231
9_2_81	1080_013_113	836_23_1	1297_135_12011	219_2_227
9_2_73	1080_013_82	836_23_1	1297_135_12051	219_2_226
9_2_65	1080_013_90	836_23_1	1297_135_12038	219_2_239
9_2_81	1080_013_76	836_23_1	1297_135_12025	219_2_250
9_2_69	1080_013_88	836_23_1	1297_135_12020	219_2_255
9_2_61	1080_013_80	836_23_1	1297_135_12037	219_2_254
9_2_85	1080_013_91	836_23_1	1297_135_11988	219_2_268
9_2_78	1080_013_81	836_23_1	1297_135_12000	219_2_273
9_2_66	1080_013_100	836_23_1	1297_135_12009	219_2_257
9_2_85	1080_013_104	836_23_1	1297_135_11998	219_2_245
9_2_68	1080_013_110	836_23_1	1297_135_11992	219_2_262
9_2_86	1080_013_103	836_23_1	1297_135_11997	219_2_246
9_2_122	1080_013_112	836_23_1	1297_135_11956	219_2_242
9_2_97	1080_013_110	836_23_1	1297_135_11965	219_2_260
9_2_122	1080_013_93	836_23_1	1297_135_11970	219_2_247
9_2_129	1080_013_80	836_23_1	1297_135_11979	219_2_244
9_2_104	1080_013_73	836_23_1	1297_135_11993	219_2_262
9_2_130	1080_013_86	836_23_1	1297_135_11965	219_2_251
9_2_160	1080_013_75	836_23_1	1297_135_11936	219_2_261
9_2_120	1080_013_70	836_23_1	1297_135_11978	219_2_264
9_2_143	1080_013_71	836_23_1	1297_135_11983	219_2_235
9_2_160	1080_013_74	836_23_1	1297_135_11959	219_2_239
9_2_115	1080_013_69	836_23_1	1297_135_11958	219_2_290
9_2_113	1080_013_91	836_23_1	1297_135_11948	219_2_280
9_2_116	1080_013_71	836_23_1	1297_135_11972	219_2_273
9_2_91	1080_013_73	836_23_1	1297_135_11959	219_2_309
9_2_105	1080_013_80	836_23_1	1297_135_11942	219_2_305
9_2_117	1080_013_77	836_23_1	1297_135_11945	219_2_293
9_2_101	1080_013_76	836_23_1	1297_135_11935	219_2_320
9_2_114	1080_013_89	836_23_1	1297_135_11914	219_2_315
9_2_132	1080_013_84	836_23_1	1297_135_11910	219_2_306
9_2_117	1080_013_85	836_23_1	1297_135_11923	219_2_307
9_2_162	1080_013_91	836_23_1	1297_135_11868	219_2_311
9_2_148	1080_013_91	836_23_1	1297_135_11890	219_2_303
9_2_117	1080_013_102	836_23_1	1297_135_11892	219_2_321
9_2_136	1080_013_106	836_23_1	1297_135_11889	219_2_301
9_2_138	1080_013_104	836_23_1	1297_135_11901	219_2_289
9_2_113	1080_013_101	836_23_1	1297_135_11925	219_2_293
9_2_127	1080_013_89	836_23_1	1297_135_11931	219_2_285
9_2_121	1080_013_112	836_23_1	1297_135_11905	219_2_294
9_2_94	1080_013_115	836_23_1	1297_135_11916	219_2_307
9_2_128	1080_013_116	836_23_1	1297_135_11899	219_2_289
9_2_126	1080_013_108	836_23_1	1297_135_11903	219_2_295
9_2_107	1080_013_126	836_23_1	1297_135_11914	219_2_285
9_2_124	1080_013_131	836_23_1	1297_135_11912	219_2_265
9_2_123	1080_013_118	836_23_1	1297_135_11937	219_2_254
9_2_111	1080_013_121	836_23_1	1297_135_11931	219_2_269
9_2_111	1080_013_118	836_23_1	1297_135_11946	219_2_257
9_2_94	1080_013_119	836_23_1	1297_135_11946	219_2_273
9_2_95	1080_013_136	836_23_1	1297_135_11916	219_2_285
9_2_116	1080_013_137	836_23_1	1297_135_11903	219_2_276
9_2_112	1080_013_158	836_23_1	1297_135_11855	219_2_307
9_2_97	1080_013_158	836_23_1	1297_135_11885	219_2_292
9_2_127	1080_013_177	836_23_1	1297_135_11840	219_2_288
9_2_125	1080_013_160	836_23_1	1297_135_11836	219_2_311
9_2_115	1080_013_150	836_23_1	1297_135_11861	219_2_306
9_2_124	1080_013_145	836_23_1	1297_135_11889	219_2_274
9_2_121	1080_013_153	836_23_1	1297_135_11872	219_2_286
9_2_113	1080_013_136	836_23_1	1297_135_11907	219_2_276
9_2_138	1080_013_145	836_23_1	1297_135_11887	219_2_262
9_2_130	1080_013_163	836_23_1	1297_135_11856	219_2_283
9_2_108	1080_013_186	836_23_1	1297_135_11864	219_2_274
9_2_117	1080_013_170	836_23_1	1297_135_11856	219_2_289
9_2_119	1080_013_179	836_23_1	1297_135_11830	219_2_304
9_2_113	1080_013_172	836_23_1	1297_135_11842	219_2_305
9_2_146	1080_013_172	836_23_1	1297_135_11803	219_2_311
9_2_144	1080_013_173	836_23_1	1297_135_11804	219_2_311
9_2_128	1080_013_185	836_23_1	1297_135_11811	219_2_308
9_2_157	1080_013_173	836_23_1	1297_135_11804	219_2_298
9_2_127	1080_013_183	836_23_1	1297_135_11822	219_2_300
9_2_116	1080_013_165	836_23_1	1297_135_11872	219_2_279
9_2_138	1080_013_133	836_23_1	1297_135_11868	219_2_293
9_2_123	1080_013_122	836_23_1	1297_135_11900	219_2_287
9_2_120	1080_013_111	836_23_1	1297_135_11920	219_2_281
9_2_146	1080_013_102	836_23_1	1297_135_11894	219_2_290
9_2_129	1080_013_95	836_23_1	1297_135_11900	219_2_308
9_2_110	1080_013_91	836_23_1	1297_135_11937	219_2_294
9_2_109	1080_013_92	836_23_1	1297_135_11911	219_2_320
9_2_94	1080_013_92	836_23_1	1297_135_11936	219_2_310
9_2_98	1080_013_80	836_23_1	1297_135_11924	219_2_330
9_2_125	1080_013_60	836_23_1	1297_135_11908	219_2_339
9_2_100	1080_013_53	836_23_1	1297_135_11927	219_2_352
9_2_103	1080_013_63	836_23_1	1297_135_11921	219_2_345
9_2_98	1080_013_45	836_23_1	1297_135_11958	219_2_331
9_2_85	1080_013_43	836_23_1	1297_135_11983	219_2_321
9_2_79	1080_013_38	836_23_1	1297_135_12011	219_2_304
9_2_90	1080_013_42	836_23_1	1297_135_11995	219_2_305
9_2_76	1080_013_45	836_23_1	1297_135_12022	219_2_289
9_2_85	1080_013_34	836_23_1	1297_135_12009	219_2_304
9_2_82	1080_013_31	836_23_1	1297_135_12020	219_2_299
9_2_70	1080_013_35	836_23_1	1297_135_12068	219_2_259
9_2_78	1080_013_47	836_23_1	1297_135_12056	219_2_251
9_2_84	1080_013_51	836_23_1	1297_135_12021	219_2_276
9_2_79	1080_013_46	836_23_1	1297_135_12023	219_2_284
9_2_104	1080_013_49	836_23_1	1297_135_12006	219_2_273
9_2_132	1080_013_44	836_23_1	1297_135_11978	219_2_278
9_2_100	1080_013_45	836_23_1	1297_135_12025	219_2_262
9_2_110	1080_013_52	836_23_1	1297_135_12015	219_2_255
9_2_116	1080_013_50	836_23_1	1297_135_12015	219_2_251
9_2_89	1080_013_51	836_23_1	1297_135_12052	219_2_240
9_2_107	1080_013_51	836_23_1	1297_135_12023	219_2_251
9_2_92	1080_013_53	836_23_1	1297_135_12022	219_2_265
9_2_86	1080_013_43	836_23_1	1297_135_12051	219_2_252
9_2_89	1080_013_54	836_23_1	1297_135_12029	219_2_260
9_2_73	1080_013_51	836_23_1	1297_135_12042	219_2_266
9_2_75	1080_013_56	836_23_1	1297_135_12065	219_2_236
9_2_86	1080_013_53	836_23_1	1297_135_12083	219_2_210
9_2_78	1080_013_75	836_23_1	1297_135_12055	219_2_224
9_2_75	1080_013_65	836_23_1	1297_135_12088	219_2_204
9_2_101	1080_013_56	836_23_1	1297_135_12070	219_2_205
9_2_88	1080_013_59	836_23_1	1297_135_12050	219_2_235
9_2_85	1080_013_64	836_23_1	1297_135_12064	219_2_219
9_2_81	1080_013_59	836_23_1	1297_135_12072	219_2_220
9_2_81	1080_013_56	836_23_1	1297_135_12073	219_2_222
9_2_84	1080_013_44	836_23_1	1297_135_12086	219_2_218
9_2_79	1080_013_32	836_23_1	1297_135_12088	219_2_233
9_2_61	1080_013_25	836_23_1	1297_135_12094	219_2_252
9_2_75	1080_013_40	836_23_1	1297_135_12074	219_2_243
9_2_86	1080_013_35	836_23_1	1297_135_12066	219_2_245
9_2_79	1080_013_35	836_23_1	1297_135_12061	219_2_257
9_2_69	1080_013_37	836_23_1	1297_135_12097	219_2_229
9_2_86	1080_013_29	836_23_1	1297_135_12118	219_2_199
9_2_76	1080_013_27	836_23_1	1297_135_12153	219_2_176
9_2_81	1080_013_14	836_23_1	1297_135_12159	219_2_178
9_2_96	1080_013_19	836_23_1	1297_135_12149	219_2_168
9_2_90	1080_013_23	836_23_1	1297_135_12165	219_2_154
9_2_88	1080_013_16	836_23_1	1297_135_12175	219_2_153
9_2_94	1080_013_23	836_23_1	1297_135_12165	219_2_150
9_2_84	1080_013_14	836_23_1	1297_135_12170	219_2_164
9_2_77	1080_013_12	836_23_1	1297_135_12185	219_2_158
9_2_89	1080_013_9	836_23_1	1297_135_12155	219_2_179
9_2_86	1080_013_9	836_23_1	1297_135_12149	219_2_188
9_2_90	1080_013_7	836_23_1	1297_135_12163	219_2_172
9_2_100	1080_013_5	836_23_1	1297_135_12160	219_2_167
9_2_87	1080_013_3	836_23_1	1297_135_12164	219_2_178
9_2_98	1080_013_2	836_23_1	1297_135_12153	219_2_179
9_2_106	1080_013_2	836_23_1	1297_135_12136	219_2_188
9_2_101	1080_013_4	836_23_1	1297_135_12169	219_2_158
9_2_105	1080_013_4	836_23_1	1297_135_12201	219_2_122
9_2_107	1080_013_4	836_23_1	1297_135_12215	219_2_106
9_2_94	1080_013_8	836_23_1	1297_135_12232	219_2_98
9_2_90	1080_013_6	836_23_1	1297_135_12241	219_2_95
9_2_91	1080_013_6	836_23_1	1297_135_12239	219_2_96
9_2_84	1080_013_5	836_23_1	1297_135_12237	219_2_106
9_2_69	1080_013_5	836_23_1	1297_135_12245	219_2_113
9_2_81	1080_013_10	836_23_1	1297_135_12240	219_2_101
9_2_66	1080_013_10	836_23_1	1297_135_12249	219_2_107
9_2_78	1080_013_8	836_23_1	1297_135_12241	219_2_105
9_2_76	1080_013_6	836_23_1	1297_135_12253	219_2_97
9_2_61	1080_013_5	836_23_1	1297_135_12274	219_2_92
9_2_72	1080_013_8	836_23_1	1297_135_12259	219_2_93
9_2_58	1080_013_4	836_23_1	1297_135_12276	219_2_94
9_2_47	1080_013_8	836_23_1	1297_135_12279	219_2_98
9_2_41	1080_013_12	836_23_1	1297_135_12274	219_2_105
9_2_31	1080_013_17	836_23_1	1297_135_12307	219_2_77
9_2_26	1080_013_17	836_23_1	1297_135_12282	219_2_107
9_2_31	1080_013_21	836_23_1	1297_135_12289	219_2_91
9_2_15	1080_013_18	836_23_1	1297_135_12316	219_2_83
9_2_19	1080_013_26	836_23_1	1297_135_12290	219_2_97
9_2_23	1080_013_22	836_23_1	1297_135_12311	219_2_76
9_2_28	1080_013_24	836_23_1	1297_135_12299	219_2_81
9_2_31	1080_013_23	836_23_1	1297_135_12287	219_2_91
9_2_26	1080_013_18	836_23_1	1297_135_12301	219_2_87
9_2_23	1080_013_20	836_23_1	1297_135_12288	219_2_101
9_2_30	1080_013_19	836_23_1	1297_135_12254	219_2_129
9_2_33	1080_013_7	836_23_1	1297_135_12288	219_2_104
9_2_18	1080_013_6	836_23_1	1297_135_12288	219_2_120
9_2_18	1080_013_5	836_23_1	1297_135_12294	219_2_115
9_2_18	1080_013_6	836_23_1	1297_135_12294	219_2_114
9_2_15	1080_013_10	836_23_1	1297_135_12298	219_2_109
9_2_22	1080_013_2	836_23_1	1297_135_12304	219_2_104
9_2_23	1080_013_3	836_23_1	1297_135_12319	219_2_87
9_2_14	1080_013_3	836_23_1	1297_135_12316	219_2_99
9_2_14	1080_013_3	836_23_1	1297_135_12317	219_2_98
9_2_14	1080_013_4	836_23_1	1297_135_12296	219_2_118
9_2_8	1080_013_6	836_23_1	1297_135_12298	219_2_120
9_2_7	1080_013_6	836_23_1	1297_135_12316	219_2_103
9_2_7	1080_013_3	836_23_1	1297_135_12333	219_2_89
9_2_5	1080_013_1	836_23_1	1297_135_12337	219_2_89
9_2_5	1080_013_1	836_23_1	1297_135_12353	219_2_73
9_2_5	1080_013_3	836_23_1	1297_135_12347	219_2_77
9_2_1	1297_135_12354	219_2_77
9_2_2	1297_135_12355	219_2_75
9_2_1	1297_135_12357	219_2_74
9_2_1	1297_135_12348	219_2_84
9_2_1	1297_135_12361	219_2_71
9_2_1	1297_135_12353	219_2_79
9_2_1	1297_135_12348	219_2_84
9_2_1	1297_135_12365	219_2_67
9_2_1	1297_135_12386	219_2_46
9_2_1	1297_135_12383	219_2_49
9_2_1	1297_135_12381	219_2_51
9_2_1	1297_135_12384	219_2_48
9_2_1	1297_135_12379	219_2_53
9_2_1	1297_135_12370	219_2_62
9_2_1	1297_135_12380	219_2_52
9_2_1	1297_135_12372	219_2_60
9_2_1	1297_135_12384	219_2_48
9_2_1	1297_135_12384	219_2_48
9_2_1	1297_135_12373	219_2_59
9_2_1	1297_135_12367	219_2_65
9_2_1	1297_135_12360	219_2_72
9_2_1	1297_135_12370	219_2_62
9_2_1	1297_135_12384	219_2_48
9_2_1	1297_135_12384	219_2_48
9_2_1	1297_135_12373	219_2_59
9_2_1	1297_135_12381	219_2_51
9_2_1	1297_135_12385	219_2_47
9_2_1	1297_135_12376	219_2_56
9_2_1	1297_135_12382	219_2_50
9_2_1	1297_135_12398	219_2_34
9_2_1	1297_135_12385	219_2_47
9_2_1	1297_135_12385	219_2_47
9_2_1	1297_135_12393	219_2_39
9_2_1	1297_135_12388	219_2_44
9_2_1	1297_135_12387	219_2_45
9_2_1	1297_135_12396	219_2_36
9_2_1	1297_135_12375	219_2_57
9_2_1	1297_135_12382	219_2_50
9_2_1	1297_135_12387	219_2_45
9_2_1	1297_135_12389	219_2_43
9_2_1	1297_135_12384	219_2_48
9_2_1	1297_135_12398	219_2_34
9_2_1	1297_135_12401	219_2_31
9_2_1	1297_135_12402	219_2_30
9_2_1	1297_135_12411	219_2_21
9_2_1	1297_135_12409	219_2_23
9_2_1	1297_135_12404	219_2_28
9_2_1	1297_135_12418	219_2_14
9_2_1	1297_135_12410	219_2_22
9_2_1	1297_135_12410	219_2_22
9_2_1	1297_135_12417	219_2_15
9_2_1	1297_135_12407	219_2_25
9_2_1	1297_135_12411	219_2_21
9_2_1	1297_135_12409	219_2_23
9_2_1	1297_135_12420	219_2_12
9_2_1	1297_135_12426	219_2_6
9_2_1	1297_135_12426	219_2_6
9_2_1	1297_135_12424	219_2_8
9_2_1	1297_135_12427	219_2_5
9_2_1	1297_135_12430	219_2_2
9_2_1	1297_135_12429	219_2_3
9_2_1	1297_135_12429	219_2_3
9_2_1	1297_135_12430	219_2_2
9_2_1	1297_135_12426	219_2_6
9_2_1	1297_135_12427	219_2_5
9_2_1	1297_135_12427	219_2_5
9_2_1	1297_135_12428	219_2_4
9_2_1	1297_135_12429	219_2_3
9_2_1	1297_135_12428	219_2_4
9_2_1	1297_135_12425	219_2_7
9_2_1	1297_135_12429	219_2_3
9_2_1	1297_135_12429	219_2_3
1297_135_12432
1297_135_12432
1297_135_12432
1297_135_12432
1297_135_12432
1297_135_12432
1297_135_12432
1297_135_12432
1297_135_12432
1297_135_12432
1297_135_12432
1297_135_12432
1297_135_12432
1297_135_12432
1297_135_12432
1297_135_12432
1297_135_12432
1297_135_12432
1297_135_12432
1297_135_12432
1297_135_12432
1297_135_12432
1297_135_12432
1297_135_12432
1297_135_12432
1297_135_12432
1297_135_12432
1297_135_12432
1297_135_12432
1297_135_12432
1297_135_12432
1297_135_12432
1297_135_12432
1297_135_12432
1297_135_12432
1297_135_12432
1297_135_12432
1297_135_12432
1297_135_12432
1297_135_12432
1297_135_12432
1297_135_12432
1297_135_12432
1297_135_12432
1297_135_12432
1297_135_12432
1297_135_12432
1297_135_12432
1297_135_12432
1297_135_12432
1297_135_12432
1297_135_12432
1297_135_12432
1297_135_12432
1297_135_12432
1297_135_12432
1297_135_12432
1297_135_12432
1297_135_12432
1297_135_12432
1297_135_12432
1297_135_12432
1297_135_12432
1297_135_12432
1297_135_12432
1297_135_12432
1297_135_12432
1297_135_12432
1297_135_12432
1297_135_12432
1297_135_12432
1297_135_12432
1297_135_12432
1297_135_12432
1297_135_12432
1297_135_12432
1297_135_12432
1297_135_12432
1297_135_12432
1297_135_12432
1297_135_12432
1297_135_12432
1297_135_12432
1297_135_12432
1297_135_12432
1297_135_12432
1297_135_12432
1297_135_12432
1297_135_12432
1297_135_12432
1297_135_12432
1297_135_12432
1297_135_12432
1297_135_12432
1297_135_12432
1297_135_12432
1297_135_12432
1297_135_12432
1297_135_12432
1297_135_12432
1297_135_12432
1297_135_12432
1297_135_12432
1297_135_12432
1297_135_12432
1297_135_12432
1297_135_12432
1297_135_12432
1297_135_12432
1297_135_12432
1297_135_12432
1297_135_12432
1297_135_12432
1297_135_12432
1297_135_12432
1297_135_12432
1297_135_12432
1297_135_12432
1297_135_12432
1297_135_12432
1297_135_12432
1297_135_12432
1297_135_12432
1297_135_12432
1297_135_12432
1297_135_12432
1297_135_12432
1297_135_12432
1297_135_12432
1297_135_12432
1297_135_12432
1297_135_12432
1297_135_12432
1297_135_12432
1297_135_12432
1297_135_12432
1297_135_12432
1297_135_12432
1297_135_12432
1297_135_12432
1297_135_12432
1297_135_12432
1297_135_12432
1297_135_12432
1297_135_12432
1297_135_12432
1297_135_12432
1297_135_12432
1297_135_12432
1297_135_12432
1297_135_12432
1297_135_12432
1297_135_12432
1297_135_12432
1297_135_12432
1297_135_12432
1297_135_12432
1297_135_12432
1297_135_12432
1297_135_12432
1297_135_12432
1297_135_12432
1297_135_12432
1297_135_12432
1297_135_12432
1297_135_12432
1297_135_12432
1297_135_12432
1297_135_12432
1297_135_12432
1297_135_12432
1297_135_12432
1297_135_12432
1297_135_12432
1297_135_12432
1297_135_12432
1297_135_12432
1297_135_12432
1297_135_12432
1297_135_12432
1297_135_12432
1297_135_12432
1297_135_12432
1297_135_12432
1297_135_12432
1297_135_12432
1297_135_12432
1297_135_12432
1297_135_12432
1297_135_12432
1297_135_12432
1297_135_12432
1297_135_12432
1297_135_12432
1297_135_12432
1297_135_12432
1297_135_12432
1297_135_12432
1297_135_12432
1297_135_12432
1297_135_12432
1297_135_12432
1297_135_12432
1297_135_12432
1297_135_12432
1297_135_12432
1297_135_12432
1297_135_12432
1297_135_12432
1297_135_12432
1297_135_12432
1297_135_12432
1297_135_12432
1297_135_12432
1297_135_12432
1297_135_12432
1297_135_12432
1297_135_12432
1297_135_12432
1297_135_12432
1297_135_12432
1297_135_12432
1297_135_12432
1297_135_12432
1297_135_12432
1297_135_12432
1297_135_12432
1297_135_12432
1297_135_12432
1297_135_12432
1297_135_12432
1297_135_12432
1297_135_12432
1297_135_12432
1297_135_12432
1297_135_12432
1297_135_12432
1297_135_12432
1297_135_12432
1297_135_12432
1297_135_12432
1297_135_12432
1297_135_12432
1297_135_12432
1297_135_12432
1297_135_12432
1297_135_12432
1297_135_12432
1297_135_12432
1297_135_12432
1297_135_12432
1297_135_12432
1297_135_12432
1297_135_12432
1297_135_12432
1297_135_12432
1297_135_12432
1297_135_12432
1297_135_12432
1297_135_12432
1297_135_12432
1297_135_12432
1297_135_12432
1297_135_12432
1297_135_12432
1297_135_12432
1297_135_12432
1297_135_12432
1297_135_12432
1297_135_12432
1297_135_12432
1297_135_12432
1297_135_12432
1297_135_12432
1297_135_12432
1297_135_12432
1297_135_12432
1297_135_12432
1297_135_12432
1297_135_12432
1297_135_12432
1297_135_12432
1297_135_12432
1297_135_12432
1297_135_12432
1297_135_12432
1297_135_12432
1297_135_12432
1297_135_12432
1297_135_12432
1297_135_12432
1297_135_12432
1297_135_12432
1297_135_12432
1297_135_12432
1297_135_12432
1297_135_12432
1297_135_12432
1297_135_12432
1297_135_12432
1297_135_12432
1297_135_12432
1297_135_12432
1297_135_12432
1297_135_12432
1297_135_12432
1297_135_12432
1297_135_12432
1297_135_12432
1297_135_12432
1297_135_12432
1297_135_12432
1297_135_12432
1297_135_12432
1297_135_12432
1297_135_12432
1297_135_12432
1297_135_12432
1297_135_12432
1297_135_12432
1297_135_12432
1297_135_12432
1297_135_12432
1297_135_12432
1297_135_12432
1297_135_12432
1297_135_12432
1297_135_12432
1297_135_12432
1297_135_12432
1297_135_12432
1297_135_12432
1297_135_12432
1297_135_12432
1297_135_12432
1297_135_12432
1297_135_12432
1297_135_12432
1297_135_12432
1297_135_12432
1297_135_12432
1297_135_12432
1297_135_12432
1297_135_12432
1297_135_12432
1297_135_12432
1297_135_12432
1297_135_12432
1297_135_12432
1297_135_12432
1297_135_12432
1297_135_12432
1297_135_12432
1297_135_12432
1297_135_12432
1297_135_12432
1297_135_12432
1297_135_12432
1297_135_12432
1297_135_12432
1297_135_12432
1297_135_12432
1297_135_12432
1297_135_12432
1297_135_12432
1297_135_12432
1297_135_12432
1297_135_12432
1297_135_12432
1297_135_12432
1297_135_12432
1297_135_12432
1297_135_12432
1297_135_12432
1297_135_12432
1297_135_12432
1297_135_12432
1297_135_12432
1297_135_12432
1297_135_12432
1297_135_12432
1297_135_12432
1297_135_12432
1297_135_12432
1297_135_12432
1297_135_12432
1297_135_12432
1297_135_12432
1297_135_12432
1297_135_12432
1297_135_12432
1297_135_12432
1297_135_12432
1297_135_12432
1297_135_12432
1297_135_12432
1297_135_12432
1297_135_12432
1297_135_12432
1297_135_12432
1297_135_12432
1297_135_12432
1297_135_12432
1297_135_12432
1297_135_12432
1297_135_12432
1297_135_12432
1297_135_12432
1297_135_12432
1297_135_12432
1297_135_12432
1297_135_12432
1297_135_12432
1297_135_12432
1297_135_12432
1297_135_12432
1297_135_12432
1297_135_12432
1297_135_12432
1297_135_12432
1297_135_12432
1297_135_12432
1297_135_12432
1297_135_12432
1297_135_12432
1297_135_12432
1297_135_12432
1297_135_12432
1297_135_12432
1297_135_12432
1297_135_12432
1297_135_12432
1297_135_12432
1297_135_12432
1297_135_12432
1297_135_12432
1297_135_12432
1297_135_12432
1297_135_12432
1297_135_12432
1297_135_12432
1297_135_12432
1297_135_12432
1297_135_12432
1297_135_12432
1297_135_12432
1297_135_12432
1297_135_12432
1297_135_12432
1297_135_12432
1297_135_12432
1297_135_12432
1297_135_12432
1297_135_12432
1297_135_12432
1297_135_12432
1297_135_12432
1297_135_12432
1297_135_12432
1297_135_12432
1297_135_12432
1297_135_12432
1297_135_12432
1297_135_12432
1297_135_12432
1297_135_12432
1297_135_12432
1297_135_12432
1297_135_12432
1297_135_12432
1297_135_12432
1297_135_12432
1297_135_12432
1297_135_12432
1297_135_12432
1297_135_12432
1297_135_12432
1297_135_12432
1297_135_12432
1297_135_12432
1297_135_12432
1297_135_12432
1297_135_12432
1297_135_12432
1297_135_12432
1297_135_12432
1297_135_12432
1297_135_12432
1297_135_12432
1297_135_12432
1297_135_12432
1297_135_12432
1297_135_12432
1297_135_12432
1297_135_12432
1297_135_12432
1297_135_12432
1297_135_12432
1297_135_12432
1297_135_12432
1297_135_12432
1297_135_12432
1297_135_12432
1297_135_12432
1297_135_12432
1297_135_12432
1297_135_12432
1297_135_12432
1297_135_12432
1297_135_12432
1297_135_12432
1297_135_12432
1297_135_12432
1297_135_12432
1297_135_12432
1297_135_12432
1297_135_12432
1297_135_12432
1297_135_12432
1297_135_12432
1297_135_12432
1297_135_12432
1297_135_12432
1297_135_12432
1297_135_12432
1297_135_12432
1297_135_12432
1297_135_12432
1297_135_12432
1297_135_12432
1297_135_12432
1297_135_12432
1297_135_12432
1297_135_12432
1297_135_12432
1297_135_12432
1297_135_12432
1297_135_12432
1297_135_12432
1297_135_12432
1297_135_12432
1297_135_12432
1297_135_12432
1297_135_12432
1297_135_12432
1297_135_12432
1297_135_12432
1297_135_12432
1297_135_12432
1297_135_12432
1297_135_12432
1297_135_12432
1297_135_12432
1297_135_12432
1297_135_12432
1297_135_12432
1297_135_12432
1297_135_12432
1297_135_12432
1297_135_12432
1297_135_12432
1297_135_12432
1297_135_12432
1297_135_12432
1297_135_12432
1297_135_12432
1297_135_12432
1297_135_12432
1297_135_12432
1297_135_12432
1297_135_12432
1297_135_12432
1297_135_12432
1297_135_12432
1297_135_12432
1297_135_12432
1297_135_12432
1297_135_12432
1297_135_12432
1297_135_12432
1297_135_12432
1297_135_12432
1297_135_12432
1297_135_12432
1297_135_12432
1297_135_12432
1297_135_12432
1297_135_12432
1297_135_12432
1297_135_12432
1297_135_12432
1297_135_12432
1297_135_12432
1297_135_12432
1297_135_12432
1297_135_12432
1297_135_12432
1297_135_12432
1297_135_12432
1297_135_12432
1297_135_12432
1297_135_12432
1297_135_12432
1297_135_12432
1297_135_12432
1297_135_12432
1297_135_12432
1297_135_12432
1297_135_12432
1297_135_12432
1297_135_12432
1297_135_12432
1297_135_12432
1297_135_12432
1297_135_12432
1297_135_12432
1297_135_12432
1297_135_12432
1297_135_12432
1297_135_12432
1297_135_12432
1297_135_12432
1297_135_12432
1297_135_12432
1297_135_12432
1297_135_12432
1297_135_12432
1297_135_12432
1297_135_12432
1297_135_12432
1297_135_12432
1297_135_12432
1297_135_12432
1297_135_12432
1297_135_12432
1297_135_12432
1297_135_12432
1297_135_12432
1297_135_12432
1297_135_12432
1297_135_12432
1297_135_12432
1297_135_12432
1297_135_12432
1297_135_12432
1297_135_12432
1297_135_12432
1297_135_12432
1297_135_12432
1297_135_12432
1297_135_12432
1297_135_12432
1297_135_12432
1297_135_12432
1297_135_12432
1297_135_12432
1297_135_12432
1297_135_12432
1297_135_12432
1297_135_12432
1297_135_12432
1297_135_12432
1297_135_12432
1297_135_12432
1297_135_12432
1297_135_12432
1297_135_12432
1297_135_12432
1297_135_12432
1297_135_12432
1297_135_12432
1297_135_12432
1297_135_12432
1297_135_12432
1297_135_12432
1297_135_12432
1297_135_12432
1297_135_12432
1297_135_12432
1297_135_12432
1297_135_12432
1297_135_12432
1297_135_12432
1297_135_12432
1297_135_12432
1297_135_12432
1297_135_12432
1297_135_12432
1297_135_12432
1297_135_12432
1297_135_12432
1297_135_12432
1297_135_12432
1297_135_12432
1297_135_12432
1297_135_12432
1297_135_12432
1297_135_12432
1297_135_12432
1297_135_12432
1297_135_12432
1297_135_12432
1297_135_12432
1297_135_12432
1297_135_12432
1297_135_12432
1297_135_12432
1297_135_12432
1297_135_12432
1297_135_12432
1297_135_12432
1297_135_12432
1297_135_12432
1297_135_12432
1297_135_12432
1297_135_12432
1297_135_12432
1297_135_12432
1297_135_12432
1297_135_12432
1297_135_12432
1297_135_12432
1297_135_12432
1297_135_12432
1297_135_12432
1297_135_12432
1297_135_12432
1297_135_12432
1297_135_12432
1297_135_12432
1297_135_12432
1297_135_12432
1297_135_12432
1297_135_12432
1297_135_12432
1297_135_12432
1297_135_12432
1297_135_12432
1297_135_12432
1297_135_12432
1297_135_12432
1297_135_12432
1297_135_12432
1297_135_12432
1297_135_12432
1297_135_12432
1297_135_12432
1297_135_12432
1297_135_12432
1297_135_12432
1297_135_12432
1297_135_12432
1297_135_12432
1297_135_12432
1297_135_12432
1297_135_12432
1297_135_12432
1297_135_12432
1297_135_12432
1297_135_12432
1297_135_12432
1297_135_12432
1297_135_12432
1297_135_12432
1297_135_12432
1297_135_12432
1297_135_12432
1297_135_12432
1297_135_12432
1297_135_12432
1297_135_12432
1297_135_12432
1297_135_12432
1297_135_12432
1297_135_12432
1297_135_12432
1297_135_12432
1297_135_12432
1297_135_12432
1297_135_12432
[truncated: 3,001 more rows]
[truncated: 4,235 more columns]
