# Supplementary material for: Environmental change makes robust ecological networks fragile
Source: Nat Commun. 2016 Aug 11;7:12462. doi: 10.1038/ncomms12462 (PMC4987532; doi:10.1038/ncomms12462)
Supplement: Supplementary Data 1 — Host-parasite networks and host extinction sequences in Avida experiments. The compressed archive includes the 100 co-evolved host-parasite networks and the host extinction sequences in the historical scenario. [file ncomms12462-s2.zip › Supplementary_data_S1/host_extinction_sequence_5.csv]

1200_012345_2	643_012345_3	592_012345_1	344_012345_11	345_012345_5	346_012345_3	347_012345_3	340_012345_1	341_012345_2	342_012345_4	343_012345_11	348_01234_2	349_012345_4	1653_02345_1	594_012345_2	2318_012345_1	2319_01235_1	2316_0345_1	2317_012345_1	2315_012345_1	2312_012345_1	2313_012345_1	2311_012345_1	298_012345_6	299_02345_1	296_012345_3	297_012345_7	294_012345_5	295_012345_4	292_012345_1	293_012345_1	290_02345_2	291_012345_1	270_012345_5	271_012345_6	272_012345_13	273_012345_11	274_012345_2	275_012345_5	276_012345_2	277_012345_1	278_012345_14	279_012345_4	2268_01235_1	2262_01245_1	2261_012345_1	2267_012345_2	2264_012345_1	1004_012345_5	108_012345_2
1200_012345_2	643_012345_2	592_012345_1	344_012345_11	345_012345_5	346_012345_3	347_012345_3	340_012345_1	341_012345_2	342_012345_5	343_012345_11	348_01234_2	349_012345_4	1653_02345_1	594_012345_2	2318_012345_2	2319_01235_1	2317_012345_1	2315_012345_1	2312_012345_1	2313_012345_1	2311_012345_1	298_012345_6	299_02345_1	296_012345_3	297_012345_7	294_012345_5	295_012345_4	292_012345_1	293_012345_1	290_02345_2	291_012345_1	270_012345_5	271_012345_6	272_012345_13	273_012345_11	274_012345_2	275_012345_5	276_012345_2	277_012345_1	278_012345_14	279_012345_4	2268_01235_1	2262_01245_1	2261_012345_1	2267_012345_2	2264_012345_1	1004_012345_5	108_012345_2	109_012345_1
1200_012345_1	643_012345_2	592_012345_1	344_012345_11	345_012345_5	346_012345_3	347_012345_2	340_012345_1	341_012345_2	342_012345_5	343_012345_11	348_01234_2	349_012345_3	1653_02345_1	594_012345_2	2318_012345_2	2319_01235_1	2317_012345_1	2315_012345_1	2312_012345_1	2313_012345_1	2311_012345_1	298_012345_6	299_02345_1	296_012345_3	297_012345_7	294_012345_6	295_012345_4	292_012345_1	293_012345_1	290_02345_2	291_012345_1	270_012345_5	271_012345_6	272_012345_13	273_012345_12	274_012345_2	275_012345_5	276_012345_2	277_012345_1	278_012345_14	279_012345_4	2268_01235_1	2262_01245_1	2261_012345_1	2267_012345_3	2264_012345_1	1004_012345_5	108_012345_2	109_012345_1
344_012345_1	345_012345_4	346_012345_1	347_012345_1	340_012345_1	341_012345_2	342_012345_4	343_012345_1	348_01234_2	349_012345_3	2319_01235_1	2315_012345_1	298_012345_6	299_02345_1	296_012345_3	294_012345_3	295_012345_4	293_012345_1	290_02345_2	291_012345_1	270_012345_1	271_012345_1	272_012345_1	273_012345_2	275_012345_1	276_012345_2	277_012345_1	278_012345_2	279_012345_1	2268_01235_1	2262_01245_1	2261_012345_1	2267_012345_2	2264_012345_1	1004_012345_5	2189_012345_1	108_012345_1	103_012345_5	100_012345_1	101_012345_3	106_012345_1	107_012345_1	104_012345_6	105_012345_1	2046_0123_1	2042_01234_1	2043_012345_1	98_012345_3	90_012345_1	93_012345_3
1383_012345_1	799_02345_3	2297_023_1	507_012345_1	198_012345_1	2172_012_1	1949_012345_1	2173_012345_1	668_012345_1	1947_012345_1	344_012345_1	1263_01245_1	346_012345_1	1255_012345_1	340_012345_1	342_012345_1	343_012345_1	811_012345_2	140_012345_1	348_01234_2	349_012345_2	1623_012345_2	737_012345_1	1399_012_1	454_012345_1	1990_012345_1	717_0124_1	716_0123_1	426_012345_1	712_012345_1	711_012345_1	618_012345_1	1494_01234_1	420_012345_1	1264_012345_1	2178_012345_1	1702_01235_1	1567_012345_1	1061_01235_1	1709_0_1	1063_012345_1	1062_01345_1	1065_012345_1	1392_012345_2	1391_012345_1	1669_012_1	299_02345_1	1667_012345_1	690_012345_1	294_012345_2
1383_012345_1	1524_0345_1	1949_012345_1	1947_012345_1	344_012345_1	1263_01245_1	1255_012345_1	340_012345_1	342_012345_1	343_012345_1	811_012345_2	348_01234_2	665_012345_1	717_0124_1	716_0123_1	711_012345_1	618_012345_1	420_012345_1	1702_01235_1	1709_0_1	1065_012345_1	1669_012_1	299_02345_1	1667_012345_1	1664_012345_1	290_02345_1	1660_012345_1	1128_012345_1	590_012345_1	592_012345_1	199_012345_1	1082_012345_1	597_0123_2	1080_0123_1	1122_01345_1	191_012345_1	272_012345_1	273_012345_1	275_012345_1	149_012345_1	277_012345_1	278_012345_1	1402_012345_1	524_0123_1	2385_012345_1	521_01345_1	2387_012345_1	2386_012345_1	2389_012345_1	1015_012_2
1949_012345_1	1947_012345_1	344_012345_1	1263_01245_1	1255_012345_1	340_012345_1	342_012345_1	343_012345_1	811_012345_2	665_012345_1	817_012345_1	717_0124_1	711_012345_1	618_012345_1	1702_01235_1	1709_0_1	1168_012345_1	1065_012345_1	1669_012_1	299_02345_1	148_012345_1	2074_012345_2	1660_012345_1	1128_012345_1	590_012345_1	198_012345_1	597_0123_2	1080_0123_1	197_012345_1	275_012345_1	149_012345_1	277_012345_1	278_012345_1	524_0123_1	2387_012345_1	2386_012345_1	1015_012_2	1407_012_1	1406_02345_1	440_012345_1	447_012345_1	1330_012345_1	445_012345_1	108_012345_1	103_012345_1	2287_012_1	104_012345_1	900_0345_1	906_012345_1	2043_012345_1
1949_012345_1	1947_012345_1	344_012345_1	1527_012345_1	340_012345_1	342_012345_1	343_012345_1	665_012345_1	817_012345_1	717_0124_1	711_012345_1	618_012345_1	1702_01235_1	1709_0_1	1065_012345_1	1669_012_1	299_02345_1	148_012345_1	1660_012345_1	590_012345_1	198_012345_1	1080_0123_1	197_012345_1	275_012345_1	149_012345_1	277_012345_1	278_012345_1	2387_012345_1	2386_012345_1	1015_012_2	1407_012_1	1406_02345_1	440_012345_1	447_012345_1	445_012345_1	108_012345_1	103_012345_1	2287_012_1	104_012345_1	900_0345_1	906_012345_1	2043_012345_1	1842_012345_1	30_012345_1	34_012345_1	641_012_1	1242_02345_1	432_012345_1	433_012345_1	1539_012345_1
1305_012345_1	1146_012345_1	667_012345_74	133_012345_1	1670_012345_1	495_0123_3	138_012345_1	2323_012345_1	2325_12_1	1297_012345_1	624_0123_1	1947_012345_1	1255_012345_1	342_012345_1	933_012345_1	1464_012345_1	2016_012345_1	629_012345_1	287_02345_1	817_012345_1	11_012345_1	368_012345_1	1892_012345_1	674_01235_1	150_012345_1	2386_012345_1	1099_012_1	672_0345_1	15_012345_1	260_012345_1	124_012345_1	266_012345_1	127_012345_1	2_012345_1	2294_012_1	1551_012345_1	1828_012345_1	55_012345_1	57_012345_1	56_012345_1	1065_012345_1	52_012345_1	379_012345_1	532_01234_1	2259_0123_1	1709_0_1	1660_012345_1	198_012345_1	309_01234_1	313_012345_1
1305_012345_1	1146_012345_1	667_012345_105	133_012345_1	495_0123_3	24_012345_48	1_012345_1	2325_12_1	1947_012345_1	342_012345_1	933_012345_1	280_012345_1	287_02345_1	817_012345_1	368_012345_1	674_01235_1	672_0345_1	1954_02_1	124_012345_1	266_012345_1	1551_012345_1	1828_012345_1	55_012345_1	1709_0_1	57_012345_1	56_012345_1	537_012345_1	532_01234_1	1660_012345_1	117_012345_1	275_012345_1	278_012345_1	87_012345_1	121_012345_1	1255_012345_1	2387_012345_1	420_012345_1	1406_02345_1	309_01234_1	300_012345_1	447_012345_1	302_01345_1	381_012345_1	108_012345_1	384_02345_1	240_012345_1	103_012345_1	104_012345_1	22_012345_1	783_012345_1
1305_012345_1	1146_012345_1	667_012345_123	133_012345_1	495_0123_3	24_012345_53	1_012345_1	2325_12_1	1947_012345_1	342_012345_1	933_012345_1	280_012345_1	287_02345_1	817_012345_1	368_012345_1	674_01235_1	711_012345_1	1954_02_1	124_012345_1	266_012345_1	1551_012345_1	1828_012345_1	55_012345_1	57_012345_1	56_012345_1	537_012345_1	532_01234_1	117_012345_1	275_012345_1	278_012345_1	87_012345_1	1255_012345_1	2387_012345_1	420_012345_1	1406_02345_1	309_01234_1	300_012345_1	447_012345_1	302_01345_1	381_012345_1	108_012345_1	384_02345_1	104_012345_1	22_012345_1	30_012345_1	37_012345_1	1242_02345_1	2105_012345_1	1008_012_1	2377_012345_3
1305_012345_1	1146_012345_1	667_012345_146	133_012345_1	495_0123_3	24_012345_56	1_012345_1	2325_12_1	1947_012345_1	342_012345_1	933_012345_1	280_012345_1	287_02345_1	817_012345_1	368_012345_1	674_01235_1	711_012345_1	1954_02_1	124_012345_1	266_012345_1	1551_012345_1	1828_012345_1	57_012345_1	56_012345_1	537_012345_1	532_01234_1	275_012345_1	87_012345_1	1255_012345_1	2387_012345_1	420_012345_1	1406_02345_1	309_01234_1	300_012345_1	447_012345_1	302_01345_1	381_012345_1	108_012345_1	384_02345_1	104_012345_1	22_012345_1	30_012345_1	1242_02345_1	2105_012345_1	1008_012_1	2377_012345_3	432_012345_1	1227_01345_1	2299_12_1	624_0123_1
1305_012345_1	1146_012345_1	667_012345_211	133_012345_1	24_012345_57	1_012345_1	2325_12_1	1947_012345_1	342_012345_1	933_012345_1	280_012345_1	287_02345_1	817_012345_1	368_012345_1	674_01235_1	711_012345_1	1954_02_1	124_012345_1	266_012345_1	1551_012345_1	1828_012345_1	57_012345_1	56_012345_1	537_012345_1	532_01234_1	275_012345_1	87_012345_1	1255_012345_1	2387_012345_1	420_012345_1	1406_02345_1	309_01234_1	300_012345_1	447_012345_1	302_01345_1	381_012345_1	108_012345_1	384_02345_1	104_012345_1	22_012345_1	30_012345_1	1242_02345_1	2105_012345_1	1008_012_1	2377_012345_3	432_012345_1	1227_01345_1	2299_12_1	624_0123_1	334_012345_1
1305_012345_1	1146_012345_1	667_012345_289	133_012345_1	24_012345_76	1_012345_1	2325_12_1	342_012345_1	933_012345_1	280_012345_1	287_02345_1	817_012345_1	368_012345_1	674_01235_1	711_012345_1	1954_02_1	124_012345_1	266_012345_1	1551_012345_1	1828_012345_1	57_012345_1	56_012345_1	537_012345_1	532_01234_1	275_012345_1	87_012345_1	1255_012345_1	2387_012345_1	420_012345_1	1406_02345_1	309_01234_1	300_012345_1	447_012345_1	302_01345_1	381_012345_1	108_012345_1	384_02345_1	104_012345_1	22_012345_1	30_012345_1	1242_02345_1	2105_012345_1	512_012345_56	432_012345_1	1227_01345_1	2299_12_1	624_0123_1	334_012345_1	1902_012345_1	856_01345_1
1305_012345_1	1146_012345_1	667_012345_330	133_012345_1	24_012345_102	1_012345_1	2325_12_1	406_012345_1	342_012345_1	933_012345_1	280_012345_1	287_02345_1	817_012345_1	368_012345_1	674_01235_1	711_012345_1	1954_02_1	124_012345_1	266_012345_1	1551_012345_1	1828_012345_1	57_012345_1	56_012345_1	537_012345_1	275_012345_1	1255_012345_1	2387_012345_1	420_012345_1	1406_02345_1	309_01234_1	300_012345_1	447_012345_1	302_01345_1	108_012345_1	384_02345_1	104_012345_1	22_012345_1	30_012345_1	1242_02345_1	2105_012345_1	512_012345_62	432_012345_1	1227_01345_1	2299_12_1	334_012345_1	1902_012345_1	856_01345_1	1634_012_1	1205_012345_1	2_012345_1
1305_012345_1	1146_012345_1	667_012345_343	133_012345_1	24_012345_143	1_012345_1	2325_12_1	406_012345_1	342_012345_1	280_012345_1	287_02345_1	817_012345_1	368_012345_1	674_01235_1	711_012345_1	124_012345_1	266_012345_1	1551_012345_1	1828_012345_1	57_012345_1	56_012345_1	537_012345_1	275_012345_1	1255_012345_1	2387_012345_1	420_012345_1	1406_02345_1	309_01234_1	300_012345_1	447_012345_1	302_01345_1	108_012345_1	384_02345_1	104_012345_1	22_012345_1	30_012345_1	1242_02345_1	2105_012345_1	512_012345_81	432_012345_1	1227_01345_1	2299_12_1	334_012345_1	856_01345_1	1634_012_1	1205_012345_1	2_012345_1	187_012345_1	6_012345_1	739_012345_1
1305_012345_1	1146_012345_1	667_012345_316	133_012345_1	24_012345_176	2325_12_1	406_012345_1	342_012345_1	280_012345_1	287_02345_1	817_012345_1	674_01235_1	711_012345_1	124_012345_1	266_012345_1	1828_012345_1	57_012345_1	537_012345_1	275_012345_1	368_012345_1	1406_02345_1	309_01234_1	300_012345_1	302_01345_1	447_012345_1	108_012345_1	384_02345_1	22_012345_1	30_012345_1	2105_012345_1	512_012345_89	432_012345_1	1227_01345_1	334_012345_1	856_01345_1	1634_012_1	2_012345_1	739_012345_1	1678_012345_127	464_012345_1	1918_012345_1	166_012345_1	10_012345_1	12_012345_1	2215_01234_1	1670_012345_1	1517_12_1	728_12_1	151_012345_1	748_0123_1
151_012345_1	1227_01345_1	1305_012345_1	667_012345_286	334_012345_1	898_012345_1	239_012345_1	1618_012345_1	1146_012345_1	236_012345_1	232_012345_1	24_012345_215	2344_012345_1	1634_012_1	2325_12_1	335_012345_1	817_012345_1	300_012345_1	406_012345_1	2_012345_1	739_012345_1	1678_012345_117	1290_012345_1	287_02345_1	309_01234_1	728_12_1	674_01235_1	464_012345_1	302_01345_1	1475_012345_1	148_012345_1	615_012345_1	12_012345_1	266_012345_1	1889_0_1	280_012345_1	166_012345_1	447_012345_1	1517_12_1	480_02345_1	10_012345_1	2215_01234_1	1918_012345_1	30_012345_1	108_012345_1	537_012345_1	2003_01345_2	1768_012345_1	1828_012345_1	1573_01345_1
1305_012345_1	1146_012345_1	667_012345_311	334_012345_1	898_012345_1	1618_012345_1	236_012345_1	232_012345_1	24_012345_267	2344_012345_1	1634_012_1	2325_12_1	335_012345_1	817_012345_1	406_012345_1	2_012345_1	739_012345_1	1678_012345_123	1290_012345_1	287_02345_1	309_01234_1	728_12_1	300_012345_1	464_012345_1	302_01345_1	1475_012345_1	148_012345_1	615_012345_1	12_012345_1	266_012345_1	1889_0_1	166_012345_1	1517_12_1	480_02345_1	10_012345_1	2215_01234_1	1918_012345_1	30_012345_1	108_012345_1	537_012345_1	2003_01345_2	1768_012345_1	1828_012345_1	512_012345_112	2105_012345_1
1305_012345_1	1146_012345_1	667_012345_324	236_012345_1	232_012345_1	24_012345_328	2344_012345_1	898_012345_1	2325_12_1	817_012345_1	406_012345_1	739_012345_1	1678_012345_130	1290_012345_1	287_02345_1	309_01234_1	300_012345_1	464_012345_1	302_01345_1	1475_012345_1	148_012345_1	615_012345_1	266_012345_1	1889_0_1	166_012345_1	335_012345_1	480_02345_1	10_012345_1	1618_012345_1	1918_012345_1	30_012345_1	537_012345_1	2003_01345_2	1768_012345_1	1828_012345_1	1517_12_1	512_012345_144	2105_012345_1
1305_012345_1	1146_012345_1	667_012345_350	236_012345_1	232_012345_1	24_012345_349	2344_012345_1	898_012345_1	1618_012345_1	817_012345_1	406_012345_1	739_012345_1	1678_012345_146	1290_012345_1	287_02345_1	309_01234_1	300_012345_1	464_012345_1	148_012345_1	615_012345_1	266_012345_1	1889_0_1	166_012345_1	335_012345_1	480_02345_1	10_012345_1	1918_012345_1	30_012345_1	537_012345_1	1768_012345_1	2105_012345_1	1475_012345_1	1517_12_1	512_012345_154
1305_012345_1	1146_012345_1	667_012345_364	236_012345_1	24_012345_351	898_012345_1	1618_012345_1	406_012345_1	739_012345_1	1678_012345_166	817_012345_1	309_01234_1	300_012345_1	464_012345_1	148_012345_1	615_012345_1	266_012345_1	1889_0_1	166_012345_1	335_012345_1	480_02345_1	1918_012345_1	1768_012345_1	287_02345_1	1475_012345_1	512_012345_161	2105_012345_1
1305_012345_1	1146_012345_1	667_012345_383	236_012345_1	24_012345_317	406_012345_1	1678_012345_184	739_012345_1	817_012345_1	309_01234_1	300_012345_1	464_012345_1	148_012345_1	615_012345_1	266_012345_1	1889_0_1	166_012345_1	335_012345_1	480_02345_1	1918_012345_1	287_02345_1	512_012345_164	2105_012345_1
1305_012345_1	1146_012345_1	667_012345_397	236_012345_1	24_012345_293	406_012345_1	1678_012345_205	739_012345_1	287_02345_1	309_01234_1	300_012345_1	464_012345_1	615_012345_1	266_012345_1	1889_0_1	166_012345_1	335_012345_1	480_02345_1	1918_012345_1	512_012345_160
1305_012345_1	1146_012345_1	667_012345_426	236_012345_1	24_012345_267	406_012345_1	1678_012345_247	739_012345_1	287_02345_1	309_01234_1	300_012345_1	464_012345_1	615_012345_1	266_012345_1	1889_0_1	166_012345_1	335_012345_1	480_02345_1	1918_012345_1	512_012345_156
1305_012345_1	1146_012345_1	667_012345_504	236_012345_1	24_012345_240	406_012345_1	1678_012345_300	739_012345_1	287_02345_1	309_01234_1	300_012345_1	464_012345_1	615_012345_1	266_012345_1	1889_0_1	166_012345_1	335_012345_1	480_02345_1	1918_012345_1	512_012345_160
1305_012345_1	1146_012345_1	667_012345_567	236_012345_1	24_012345_205	406_012345_1	1678_012345_360	739_012345_1	287_02345_1	309_01234_1	300_012345_1	464_012345_1	615_012345_1	266_012345_1	166_012345_1	480_02345_1	1918_012345_1	512_012345_182
1305_012345_1	1146_012345_1	667_012345_671	24_012345_187	406_012345_1	1678_012345_389	287_02345_1	309_01234_1	300_012345_1	464_012345_1	615_012345_1	1918_012345_1	266_012345_1	166_012345_1	480_02345_1	512_012345_206
1305_012345_1	1146_012345_1	667_012345_784	24_012345_146	406_012345_1	1678_012345_378	287_02345_1	309_01234_1	300_012345_1	464_012345_1	615_012345_1	1918_012345_1	266_012345_1	166_012345_1	480_02345_1	512_012345_233
1305_012345_1	1146_012345_1	667_012345_866	24_012345_127	406_012345_1	1678_012345_357	287_02345_1	309_01234_1	300_012345_1	464_012345_1	615_012345_1	1918_012345_1	266_012345_1	166_012345_1	480_02345_1	512_012345_269
1146_012345_1	667_012345_891	24_012345_121	1678_012345_318	287_02345_1	309_01234_1	1918_012345_1	266_012345_1	166_012345_1	480_02345_1	512_012345_281
1146_012345_1	667_012345_891	24_012345_117	1678_012345_283	287_02345_1	309_01234_1	1918_012345_1	266_012345_1	166_012345_1	480_02345_1	512_012345_259
24_012345_123	309_01234_1	480_02345_1	1918_012345_1	667_012345_880	1678_012345_238	1146_012345_1	287_02345_1	166_012345_1	512_012345_244
24_012345_129	480_02345_1	1918_012345_1	667_012345_809	1678_012345_207	1146_012345_1	166_012345_1	512_012345_211	287_02345_1
24_012345_131	480_02345_1	1918_012345_1	667_012345_731	1678_012345_190	1146_012345_1	166_012345_1	512_012345_182	287_02345_1
24_012345_141	480_02345_1	1918_012345_1	667_012345_659	1678_012345_192	1146_012345_1	166_012345_1	512_012345_154	287_02345_1
24_012345_119	480_02345_1	667_012345_578	1146_012345_1	1678_012345_208	166_012345_1	512_012345_128	287_02345_1
24_012345_113	1146_012345_1	480_02345_1	667_012345_511	1678_012345_235	166_012345_1	512_012345_96	287_02345_1
24_012345_98	1146_012345_1	480_02345_1	667_012345_457	1678_012345_252	166_012345_1	512_012345_78	287_02345_1
24_012345_78	1146_012345_1	480_02345_1	667_012345_438	1678_012345_299	166_012345_1	512_012345_67	287_02345_1
24_012345_69	1146_012345_1	480_02345_1	667_012345_430	1678_012345_319	166_012345_1	512_012345_71	287_02345_1
24_012345_64	1146_012345_1	480_02345_1	667_012345_489	1678_012345_335	166_012345_1	512_012345_76	287_02345_1
24_012345_75	1146_012345_1	480_02345_1	667_012345_544	1678_012345_340	166_012345_1	512_012345_89	287_02345_1
24_012345_85	1146_012345_1	480_02345_1	667_012345_587	1678_012345_324	166_012345_1	512_012345_114	287_02345_1
24_012345_95	1146_012345_1	480_02345_1	667_012345_661	1678_012345_311	166_012345_1	512_012345_135	287_02345_1
24_012345_100	1146_012345_1	480_02345_1	667_012345_760	1678_012345_278	166_012345_1	512_012345_147	287_02345_1
24_012345_109	1146_012345_1	480_02345_1	667_012345_824	1678_012345_267	166_012345_1	512_012345_148	287_02345_1
24_012345_121	1146_012345_1	480_02345_1	667_012345_868	1678_012345_250	166_012345_1	512_012345_161	287_02345_1
24_012345_124	1146_012345_1	480_02345_1	667_012345_855	1678_012345_248	166_012345_1	512_012345_169	287_02345_1
24_012345_121	1146_012345_1	480_02345_1	667_012345_814	1678_012345_254	166_012345_1	512_012345_191	287_02345_1
24_012345_123	1146_012345_1	480_02345_1	667_012345_776	1678_012345_270	166_012345_1	512_012345_232	287_02345_1
24_012345_122	1146_012345_1	480_02345_1	667_012345_723	1678_012345_267	166_012345_1	512_012345_257	287_02345_1
24_012345_114	1146_012345_1	480_02345_1	667_012345_679	1678_012345_261	166_012345_1	512_012345_271	287_02345_1
24_012345_121	1146_012345_1	667_012345_662	1678_012345_242	166_012345_1	512_012345_276	287_02345_1	480_02345_1
24_012345_134	1146_012345_1	667_012345_652	1678_012345_201	166_012345_1	512_012345_272	287_02345_1	480_02345_1
24_012345_162	1146_012345_1	667_012345_647	1678_012345_167	166_012345_1	512_012345_252	287_02345_1	480_02345_1
24_012345_177	1146_012345_1	667_012345_703	1678_012345_134	166_012345_1	512_012345_244	287_02345_1	480_02345_1
24_012345_194	1146_012345_1	667_012345_732	1678_012345_113	166_012345_1	512_012345_250	287_02345_1	480_02345_1
24_012345_213	1146_012345_1	667_012345_752	1678_012345_92	166_012345_1	512_012345_255	287_02345_1	480_02345_1
24_012345_219	1146_012345_1	667_012345_821	1678_012345_101	166_012345_1	512_012345_252	287_02345_1	480_02345_1
24_012345_217	1146_012345_1	667_012345_919	1678_012345_106	166_012345_1	512_012345_259	287_02345_1	480_02345_1
24_012345_194	1146_012345_1	667_012345_1042	1678_012345_127	166_012345_1	512_012345_238	287_02345_1	480_02345_1
24_012345_145	1146_012345_1	667_012345_1123	1678_012345_143	166_012345_1	512_012345_224	287_02345_1	480_02345_1
24_012345_109	1146_012345_1	667_012345_1143	1678_012345_153	166_012345_1	512_012345_209	287_02345_1	480_02345_1
24_012345_82	1146_012345_1	667_012345_1158	1678_012345_160	166_012345_1	512_012345_196	287_02345_1	480_02345_1
24_012345_69	1146_012345_1	667_012345_1101	1678_012345_163	166_012345_1	512_012345_166	287_02345_1	480_02345_1
24_012345_56	667_012345_1083	1678_012345_169	166_012345_1	512_012345_156	287_02345_1	480_02345_1
667_012345_1047	24_012345_51	166_012345_1	512_012345_151	1678_012345_169
667_012345_1049	24_012345_45	166_012345_1	512_012345_155	1678_012345_172
667_012345_1055	24_012345_38	166_012345_1	512_012345_164	1678_012345_174
667_012345_1027	24_012345_41	166_012345_1	512_012345_169	1678_012345_159
667_012345_1008	24_012345_43	166_012345_1	512_012345_169	1678_012345_170
667_012345_991	24_012345_61	166_012345_1	512_012345_164	1678_012345_180
667_012345_942	24_012345_78	166_012345_1	512_012345_180	1678_012345_188
667_012345_966	24_012345_100	166_012345_1	512_012345_202	1678_012345_193
667_012345_992	24_012345_113	166_012345_1	512_012345_244	1678_012345_196
667_012345_1032	24_012345_131	166_012345_1	512_012345_274	1678_012345_195
667_012345_1055	24_012345_142	166_012345_1	512_012345_296	1678_012345_179
667_012345_1135	24_012345_131	166_012345_1	512_012345_298	1678_012345_157
667_012345_1174	24_012345_108	166_012345_1	512_012345_281	1678_012345_164
667_012345_1151	24_012345_97	166_012345_1	512_012345_232	1678_012345_175
667_012345_1130	24_012345_69	166_012345_1	512_012345_197	1678_012345_209
667_012345_1095	24_012345_57	166_012345_1	512_012345_156	1678_012345_261
667_012345_1085	24_012345_46	166_012345_1	512_012345_131	1678_012345_291
667_012345_1050	24_012345_40	166_012345_1	512_012345_115	1678_012345_303
667_012345_1048	24_012345_38	166_012345_1	512_012345_104	1678_012345_320
667_012345_1038	24_012345_36	166_012345_1	512_012345_97	1678_012345_320
667_012345_1054	24_012345_43	166_012345_1	512_012345_88	1678_012345_318
667_012345_1056	24_012345_41	166_012345_1	512_012345_93	1678_012345_300
667_012345_1087	24_012345_41	166_012345_1	512_012345_86	1678_012345_281
667_012345_1082	24_012345_42	166_012345_1	512_012345_77	1678_012345_239
667_012345_1051	24_012345_36	166_012345_1	512_012345_75	1678_012345_231
667_012345_984	24_012345_31	166_012345_1	512_012345_82	1678_012345_235
667_012345_932	24_012345_23	166_012345_1	512_012345_96	1678_012345_245
667_012345_931	24_012345_24	166_012345_1	512_012345_118	1678_012345_297
667_012345_925	24_012345_17	166_012345_1	512_012345_127	1678_012345_362
667_012345_969	24_012345_14	166_012345_1	512_012345_137	1678_012345_410
667_012345_992	24_012345_14	166_012345_1	512_012345_121	1678_012345_441
667_012345_1011	24_012345_19	166_012345_1	512_012345_119	1678_012345_432
667_012345_1004	24_012345_19	166_012345_1	512_012345_102	1678_012345_399
667_012345_1002	24_012345_16	166_012345_1	512_012345_93	1678_012345_362
667_012345_1113	24_012345_16	166_012345_1	512_012345_79	1678_012345_309
667_012345_1214	24_012345_11	166_012345_1	512_012345_73	1678_012345_278
667_012345_1275	24_012345_8	166_012345_1	512_012345_68	1678_012345_253
667_012345_1319	24_012345_6	166_012345_1	512_012345_63	1678_012345_251
667_012345_1342	24_012345_3	166_012345_1	512_012345_47	1678_012345_246
667_012345_1330	24_012345_3	166_012345_1	512_012345_37	1678_012345_239
667_012345_1283	24_012345_2	166_012345_1	512_012345_34	1678_012345_236
667_012345_1200	24_012345_2	166_012345_1	512_012345_31	1678_012345_237
667_012345_1066	24_012345_2	166_012345_1	512_012345_32	1678_012345_232
667_012345_949	24_012345_2	166_012345_1	512_012345_45	1678_012345_215
667_012345_882	24_012345_2	166_012345_1	512_012345_49	1678_012345_193
667_012345_913	24_012345_2	166_012345_1	512_012345_54	1678_012345_153
667_012345_925	24_012345_2	166_012345_1	512_012345_72	1678_012345_133
667_012345_903	24_012345_2	166_012345_1	512_012345_105	1678_012345_124
667_012345_863	24_012345_2	166_012345_1	512_012345_142	1678_012345_112
667_012345_865	24_012345_2	166_012345_1	512_012345_161	1678_012345_114
667_012345_987	24_012345_2	166_012345_1	512_012345_165	1678_012345_125
667_012345_1114	24_012345_2	166_012345_1	512_012345_154	1678_012345_141
667_012345_1277	24_012345_2	166_012345_1	512_012345_155	1678_012345_161
667_012345_1430	24_012345_2	166_012345_1	512_012345_136	1678_012345_161
667_012345_1502	24_012345_1	166_012345_1	512_012345_128	1678_012345_154
667_012345_1487	24_012345_1	166_012345_1	512_012345_117	1678_012345_155
667_012345_1377	24_012345_1	166_012345_1	512_012345_104	1678_012345_148
667_012345_1278	24_012345_1	166_012345_1	512_012345_96	1678_012345_138
667_012345_1172	24_012345_1	166_012345_1	512_012345_100	1678_012345_138
667_012345_1085	24_012345_1	166_012345_1	512_012345_103	1678_012345_134
667_012345_1024	24_012345_1	166_012345_1	512_012345_118	1678_012345_138
667_012345_999	24_012345_1	166_012345_1	512_012345_123	1678_012345_132
667_012345_1007	24_012345_1	166_012345_1	512_012345_129	1678_012345_123
667_012345_1011	24_012345_1	166_012345_1	512_012345_135	1678_012345_110
667_012345_1017	24_012345_1	166_012345_1	512_012345_128	1678_012345_105
667_012345_1000	24_012345_1	166_012345_1	512_012345_124	1678_012345_99
667_012345_1008	24_012345_1	166_012345_1	512_012345_110	1678_012345_87
667_012345_1017	24_012345_1	166_012345_1	512_012345_103	1678_012345_81
667_012345_1038	24_012345_1	166_012345_1	512_012345_96	1678_012345_68
667_012345_1111	24_012345_1	166_012345_1	512_012345_99	1678_012345_61
667_012345_1237	24_012345_1	166_012345_1	512_012345_92	1678_012345_67
667_012345_1327	166_012345_1	512_012345_90	1678_012345_74
667_012345_1451	166_012345_1	512_012345_91	1678_012345_85
667_012345_1549	166_012345_1	512_012345_96	1678_012345_92
667_012345_1593	166_012345_1	512_012345_98	1678_012345_89
667_012345_1623	166_012345_1	512_012345_95	1678_012345_88
667_012345_1593	166_012345_1	512_012345_100	1678_012345_86
667_012345_1554	166_012345_1	512_012345_80	1678_012345_75
667_012345_1520	166_012345_1	512_012345_55	1678_012345_74
667_012345_1411	166_012345_1	512_012345_40	1678_012345_75
667_012345_1285	166_012345_1	512_012345_35	1678_012345_67
667_012345_1185	166_012345_1	512_012345_36	1678_012345_67
667_012345_1097	166_012345_1	512_012345_37	1678_012345_69
667_012345_1075	166_012345_1	512_012345_40	1678_012345_73
667_012345_1090	166_012345_1	512_012345_30	1678_012345_90
667_012345_1162	166_012345_1	512_012345_30	1678_012345_104
667_012345_1266	166_012345_1	512_012345_34	1678_012345_119
667_012345_1333	166_012345_1	512_012345_41	1678_012345_126
667_012345_1381	166_012345_1	512_012345_56	1678_012345_114
667_012345_1407	166_012345_1	512_012345_62	1678_012345_104
667_012345_1428	166_012345_1	512_012345_73	1678_012345_99
667_012345_1445	166_012345_1	512_012345_77	1678_012345_82
667_012345_1521	166_012345_1	512_012345_87	1678_012345_78
667_012345_1514	166_012345_1	512_012345_101	1678_012345_80
667_012345_1507	166_012345_1	512_012345_109	1678_012345_86
667_012345_1477	166_012345_1	512_012345_112	1678_012345_96
667_012345_1393	166_012345_1	512_012345_93	1678_012345_105
667_012345_1333	166_012345_1	512_012345_86	1678_012345_110
667_012345_1270	166_012345_1	512_012345_68	1678_012345_116
667_012345_1157	166_012345_1	512_012345_57	1678_012345_131
667_012345_1032	166_012345_1	512_012345_53	1678_012345_131
667_012345_944	166_012345_1	512_012345_55	1678_012345_127
667_012345_868	166_012345_1	512_012345_58	1678_012345_124
667_012345_876	166_012345_1	512_012345_60	1678_012345_128
667_012345_936	166_012345_1	512_012345_62	1678_012345_122
667_012345_1031	166_012345_1	512_012345_56	1678_012345_126
667_012345_1099	166_012345_1	512_012345_51	1678_012345_125
667_012345_1166	166_012345_1	512_012345_58	1678_012345_133
667_012345_1197	166_012345_1	512_012345_58	1678_012345_128
667_012345_1244	166_012345_1	512_012345_70	1678_012345_124
667_012345_1240	166_012345_1	512_012345_75	1678_012345_108
667_012345_1216	166_012345_1	512_012345_85	1678_012345_98
667_012345_1184	166_012345_1	512_012345_97	1678_012345_81
667_012345_1140	166_012345_1	512_012345_92	1678_012345_84
667_012345_1140	166_012345_1	512_012345_79	1678_012345_88
667_012345_1186	166_012345_1	512_012345_75	1678_012345_78
667_012345_1238	166_012345_1	512_012345_63	1678_012345_73
667_012345_1303	166_012345_1	512_012345_45	1678_012345_73
667_012345_1343	166_012345_1	512_012345_31	1678_012345_76
667_012345_1434	166_012345_1	512_012345_28	1678_012345_78
667_012345_1449	166_012345_1	512_012345_27	1678_012345_85
667_012345_1462	166_012345_1	512_012345_21	1678_012345_75
667_012345_1409	166_012345_1	512_012345_18	1678_012345_64
667_012345_1359	166_012345_1	512_012345_18	1678_012345_49
667_012345_1301	166_012345_1	512_012345_19	1678_012345_43
667_012345_1206	166_012345_1	512_012345_18	1678_012345_53
667_012345_1131	166_012345_1	512_012345_19	1678_012345_54
667_012345_1067	166_012345_1	512_012345_20	1678_012345_51
667_012345_1076	166_012345_1	512_012345_26	1678_012345_52
667_012345_1079	166_012345_1	512_012345_35	1678_012345_55
667_012345_1113	166_012345_1	512_012345_52	1678_012345_52
667_012345_1134	166_012345_1	512_012345_63	1678_012345_47
667_012345_1211	166_012345_1	512_012345_68	1678_012345_42
667_012345_1309	166_012345_1	512_012345_80	1678_012345_30
667_012345_1402	166_012345_1	512_012345_93	1678_012345_17
667_012345_1511	166_012345_1	512_012345_102	1678_012345_15
667_012345_1624	166_012345_1	512_012345_104	1678_012345_10
667_012345_1736	166_012345_1	512_012345_106	1678_012345_8
667_012345_1804	166_012345_1	512_012345_109	1678_012345_5
667_012345_1794	166_012345_1	512_012345_101	1678_012345_4
667_012345_1718	166_012345_1	512_012345_84	1678_012345_4
667_012345_1620	166_012345_1	512_012345_74	1678_012345_4
667_012345_1542	166_012345_1	512_012345_48	1678_012345_4
667_012345_1466	166_012345_1	512_012345_43	1678_012345_2
667_012345_1393	166_012345_1	512_012345_31	1678_012345_2
667_012345_1326	166_012345_1	512_012345_24	1678_012345_1
667_012345_1295	166_012345_1	512_012345_21	1678_012345_1
667_012345_1246	166_012345_1	512_012345_21	1678_012345_1
667_012345_1216	166_012345_1	512_012345_21	1678_012345_1
667_012345_1246	166_012345_1	512_012345_21	1678_012345_1
667_012345_1291	166_012345_1	512_012345_21	1678_012345_1
667_012345_1363	166_012345_1	512_012345_23	1678_012345_1
667_012345_1425	166_012345_1	512_012345_31	1678_012345_1
667_012345_1419	166_012345_1	512_012345_46	1678_012345_1
667_012345_1409	166_012345_1	512_012345_72	1678_012345_1
667_012345_1379	166_012345_1	512_012345_86	1678_012345_1
667_012345_1372	166_012345_1	512_012345_100	1678_012345_1
667_012345_1403	166_012345_1	512_012345_109	1678_012345_1
667_012345_1397	166_012345_1	512_012345_115	1678_012345_1
667_012345_1433	166_012345_1	512_012345_101	1678_012345_1
667_012345_1452	166_012345_1	512_012345_82	1678_012345_1
667_012345_1432	166_012345_1	512_012345_64	1678_012345_1
667_012345_1363	166_012345_1	512_012345_53	1678_012345_1
667_012345_1347	166_012345_1	512_012345_42	1678_012345_1
667_012345_1329	166_012345_1	512_012345_37	1678_012345_1
667_012345_1324	166_012345_1	512_012345_36	1678_012345_1
667_012345_1299	166_012345_1	512_012345_28	1678_012345_1
667_012345_1295	166_012345_1	512_012345_19	1678_012345_1
667_012345_1296	166_012345_1	512_012345_16	1678_012345_1
667_012345_1320	166_012345_1	512_012345_13	1678_012345_1
667_012345_1338	166_012345_1	512_012345_11	1678_012345_1
667_012345_1358	512_012345_9
667_012345_1328	512_012345_9
667_012345_1288	512_012345_7
667_012345_1288	512_012345_4
667_012345_1292	512_012345_2
667_012345_1285	512_012345_2
667_012345_1287	512_012345_2
667_012345_1231	512_012345_1
667_012345_1231	512_012345_1
667_012345_1225	512_012345_1
667_012345_1193	512_012345_1
667_012345_1102	512_012345_1
667_012345_1092	512_012345_1
667_012345_1092
667_012345_1157
667_012345_1210
667_012345_1277
667_012345_1323
667_012345_1318
667_012345_1338
667_012345_1363
667_012345_1380
667_012345_1388
667_012345_1325
667_012345_1243
667_012345_1198
667_012345_1151
667_012345_1211
667_012345_1266
667_012345_1346
667_012345_1445
667_012345_1510
667_012345_1586
667_012345_1630
667_012345_1649
667_012345_1681
667_012345_1691
667_012345_1669
667_012345_1638
667_012345_1569
667_012345_1514
667_012345_1499
667_012345_1422
667_012345_1400
667_012345_1379
667_012345_1398
667_012345_1483
667_012345_1476
667_012345_1429
667_012345_1438
667_012345_1451
667_012345_1422
667_012345_1402
667_012345_1349
667_012345_1341
667_012345_1301
667_012345_1315
667_012345_1312
667_012345_1294
667_012345_1308
667_012345_1367
667_012345_1409
667_012345_1449
667_012345_1455
667_012345_1436
667_012345_1424
667_012345_1399
667_012345_1378
667_012345_1439
667_012345_1444
667_012345_1449
667_012345_1425
667_012345_1444
667_012345_1499
667_012345_1448
667_012345_1399
667_012345_1362
667_012345_1322
667_012345_1341
667_012345_1364
667_012345_1426
667_012345_1481
667_012345_1523
667_012345_1533
667_012345_1478
667_012345_1447
667_012345_1453
667_012345_1466
667_012345_1512
667_012345_1502
667_012345_1553
667_012345_1523
667_012345_1469
667_012345_1418
667_012345_1363
667_012345_1317
667_012345_1335
667_012345_1341
667_012345_1453
667_012345_1506
667_012345_1635
667_012345_1689
667_012345_1729
667_012345_1693
667_012345_1687
667_012345_1659
667_012345_1651
667_012345_1630
667_012345_1665
667_012345_1649
667_012345_1628
667_012345_1547
667_012345_1471
667_012345_1437
667_012345_1425
667_012345_1439
667_012345_1496
667_012345_1443
667_012345_1369
667_012345_1273
667_012345_1203
667_012345_1138
667_012345_1084
667_012345_1071
667_012345_1110
667_012345_1177
667_012345_1279
667_012345_1388
667_012345_1530
667_012345_1637
667_012345_1739
667_012345_1759
667_012345_1663
667_012345_1557
667_012345_1455
667_012345_1389
667_012345_1368
667_012345_1397
667_012345_1422
667_012345_1389
667_012345_1344
667_012345_1261
667_012345_1169
667_012345_1113
667_012345_1093
667_012345_1069
667_012345_1122
667_012345_1215
667_012345_1360
667_012345_1531
667_012345_1657
667_012345_1780
667_012345_1842
667_012345_1821
667_012345_1750
667_012345_1661
667_012345_1505
667_012345_1372
667_012345_1243
667_012345_1162
667_012345_1137
667_012345_1140
667_012345_1239
667_012345_1388
667_012345_1531
667_012345_1639
667_012345_1741
667_012345_1815
667_012345_1842
667_012345_1818
667_012345_1761
667_012345_1660
667_012345_1546
667_012345_1452
667_012345_1382
667_012345_1288
667_012345_1219
667_012345_1196
667_012345_1231
667_012345_1276
667_012345_1308
667_012345_1351
667_012345_1399
667_012345_1455
667_012345_1482
667_012345_1527
667_012345_1569
667_012345_1620
667_012345_1675
667_012345_1667
667_012345_1644
667_012345_1607
667_012345_1570
667_012345_1497
667_012345_1399
667_012345_1372
667_012345_1353
667_012345_1337
667_012345_1266
667_012345_1189
667_012345_1063
667_012345_1045
667_012345_1067
667_012345_1160
667_012345_1227
667_012345_1298
667_012345_1333
667_012345_1345
667_012345_1351
667_012345_1359
667_012345_1346
667_012345_1361
667_012345_1329
667_012345_1357
667_012345_1458
667_012345_1561
667_012345_1648
667_012345_1686
667_012345_1734
667_012345_1679
667_012345_1578
667_012345_1537
667_012345_1499
667_012345_1437
667_012345_1389
667_012345_1322
667_012345_1279
667_012345_1323
667_012345_1395
667_012345_1487
667_012345_1580
667_012345_1562
667_012345_1551
667_012345_1521
667_012345_1514
667_012345_1439
667_012345_1395
667_012345_1428
667_012345_1470
667_012345_1516
667_012345_1542
667_012345_1519
667_012345_1500
667_012345_1424
667_012345_1426
667_012345_1429
667_012345_1491
667_012345_1541
667_012345_1579
667_012345_1615
667_012345_1626
667_012345_1653
667_012345_1666
667_012345_1682
667_012345_1621
667_012345_1498
667_012345_1395
667_012345_1354
667_012345_1356
667_012345_1361
667_012345_1378
667_012345_1366
667_012345_1404
667_012345_1414
667_012345_1439
667_012345_1364
667_012345_1280
667_012345_1268
667_012345_1243
667_012345_1244
667_012345_1262
667_012345_1253
667_012345_1281
667_012345_1324
667_012345_1361
667_012345_1401
667_012345_1394
667_012345_1392
667_012345_1315
667_012345_1231
667_012345_1245
667_012345_1310
667_012345_1340
667_012345_1400
667_012345_1446
667_012345_1436
667_012345_1445
667_012345_1416
667_012345_1413
667_012345_1414
667_012345_1358
667_012345_1260
667_012345_1204
667_012345_1176
667_012345_1162
667_012345_1171
667_012345_1229
667_012345_1317
667_012345_1456
667_012345_1579
667_012345_1703
667_012345_1691
667_012345_1672
667_012345_1651
667_012345_1634
667_012345_1624
667_012345_1607
667_012345_1560
667_012345_1510
667_012345_1495
667_012345_1480
667_012345_1471
667_012345_1477
667_012345_1425
667_012345_1424
667_012345_1473
667_012345_1486
667_012345_1450
667_012345_1374
667_012345_1275
667_012345_1202
667_012345_1094
667_012345_992
667_012345_904
667_012345_888
667_012345_937
667_012345_1052
667_012345_1206
667_012345_1340
667_012345_1456
667_012345_1493
667_012345_1472
667_012345_1413
667_012345_1417
667_012345_1387
667_012345_1403
667_012345_1459
667_012345_1456
667_012345_1500
667_012345_1528
667_012345_1560
667_012345_1551
667_012345_1497
667_012345_1458
667_012345_1395
667_012345_1423
667_012345_1491
667_012345_1523
667_012345_1550
667_012345_1552
667_012345_1540
667_012345_1493
667_012345_1439
667_012345_1388
667_012345_1339
667_012345_1318
667_012345_1284
667_012345_1383
667_012345_1471
667_012345_1537
667_012345_1565
667_012345_1557
667_012345_1529
667_012345_1533
667_012345_1543
667_012345_1514
667_012345_1525
667_012345_1562
667_012345_1614
667_012345_1629
667_012345_1633
667_012345_1628
667_012345_1593
667_012345_1616
667_012345_1616
667_012345_1613
667_012345_1557
667_012345_1493
667_012345_1413
667_012345_1450
667_012345_1453
667_012345_1449
667_012345_1501
667_012345_1476
667_012345_1474
667_012345_1434
667_012345_1386
667_012345_1364
667_012345_1417
667_012345_1483
667_012345_1545
667_012345_1520
667_012345_1501
667_012345_1445
667_012345_1401
667_012345_1360
667_012345_1414
667_012345_1429
667_012345_1459
667_012345_1476
667_012345_1422
667_012345_1351
667_012345_1276
667_012345_1180
667_012345_1114
667_012345_1134
667_012345_1222
667_012345_1360
667_012345_1470
667_012345_1606
667_012345_1723
667_012345_1777
667_012345_1782
667_012345_1734
667_012345_1645
667_012345_1553
667_012345_1384
667_012345_1309
667_012345_1260
667_012345_1265
667_012345_1284
667_012345_1258
667_012345_1236
667_012345_1262
667_012345_1318
667_012345_1412
667_012345_1504
667_012345_1678
667_012345_1806
667_012345_1938
667_012345_1944
667_012345_1921
667_012345_1788
667_012345_1645
667_012345_1507
667_012345_1396
667_012345_1305
667_012345_1243
667_012345_1204
667_012345_1223
667_012345_1291
667_012345_1330
667_012345_1348
667_012345_1387
667_012345_1407
667_012345_1448
667_012345_1496
667_012345_1582
667_012345_1588
667_012345_1561
667_012345_1516
667_012345_1504
667_012345_1482
667_012345_1523
667_012345_1605
667_012345_1714
667_012345_1731
667_012345_1705
667_012345_1635
667_012345_1546
667_012345_1381
667_012345_1248
667_012345_1157
667_012345_1119
667_012345_1079
667_012345_1050
667_012345_1060
667_012345_1161
667_012345_1377
667_012345_1593
667_012345_1774
667_012345_1866
667_012345_1889
667_012345_1845
667_012345_1746
667_012345_1617
667_012345_1484
667_012345_1316
667_012345_1186
667_012345_1144
667_012345_1134
667_012345_1181
667_012345_1214
667_012345_1273
667_012345_1271
667_012345_1248
667_012345_1284
667_012345_1344
667_012345_1414
667_012345_1508
667_012345_1516
667_012345_1531
667_012345_1534
667_012345_1545
667_012345_1619
667_012345_1659
667_012345_1696
667_012345_1673
667_012345_1618
667_012345_1560
667_012345_1488
667_012345_1499
667_012345_1564
667_012345_1587
667_012345_1597
667_012345_1543
667_012345_1565
667_012345_1500
667_012345_1425
667_012345_1316
667_012345_1217
667_012345_1172
667_012345_1144
667_012345_1064
667_012345_1022
667_012345_1032
667_012345_1071
667_012345_1118
667_012345_1211
667_012345_1324
667_012345_1430
667_012345_1453
667_012345_1468
667_012345_1406
667_012345_1410
667_012345_1396
667_012345_1326
667_012345_1249
667_012345_1187
667_012345_1138
667_012345_1143
667_012345_1169
667_012345_1213
667_012345_1230
667_012345_1206
667_012345_1166
667_012345_1203
667_012345_1265
667_012345_1356
667_012345_1416
667_012345_1449
667_012345_1453
667_012345_1404
667_012345_1384
667_012345_1325
667_012345_1349
667_012345_1376
667_012345_1405
667_012345_1458
667_012345_1462
667_012345_1399
667_012345_1363
667_012345_1347
667_012345_1345
667_012345_1403
667_012345_1401
667_012345_1413
667_012345_1426
667_012345_1424
667_012345_1432
667_012345_1428
667_012345_1413
667_012345_1417
667_012345_1429
667_012345_1434
667_012345_1415
667_012345_1432
667_012345_1536
667_012345_1571
667_012345_1653
667_012345_1648
667_012345_1661
667_012345_1613
667_012345_1570
667_012345_1528
667_012345_1448
667_012345_1381
667_012345_1253
667_012345_1210
667_012345_1200
667_012345_1134
667_012345_1111
667_012345_1111
667_012345_1130
667_012345_1147
667_012345_1216
667_012345_1277
667_012345_1302
667_012345_1319
667_012345_1338
667_012345_1390
667_012345_1474
667_012345_1554
667_012345_1602
667_012345_1635
667_012345_1648
667_012345_1608
667_012345_1537
667_012345_1487
667_012345_1406
667_012345_1356
667_012345_1265
667_012345_1213
667_012345_1199
667_012345_1210
667_012345_1182
667_012345_1164
667_012345_1154
667_012345_1191
667_012345_1262
667_012345_1354
667_012345_1457
667_012345_1575
667_012345_1659
667_012345_1618
667_012345_1590
667_012345_1529
667_012345_1445
667_012345_1442
667_012345_1476
667_012345_1475
667_012345_1445
667_012345_1476
667_012345_1469
667_012345_1492
667_012345_1526
667_012345_1538
667_012345_1520
667_012345_1528
667_012345_1496
667_012345_1498
667_012345_1449
667_012345_1375
667_012345_1329
667_012345_1306
667_012345_1268
667_012345_1242
667_012345_1256
667_012345_1236
667_012345_1211
667_012345_1233
667_012345_1233
667_012345_1210
667_012345_1174
667_012345_1112
667_012345_1126
667_012345_1160
667_012345_1174
667_012345_1244
667_012345_1313
667_012345_1385
667_012345_1372
667_012345_1373
667_012345_1349
667_012345_1354
667_012345_1368
667_012345_1386
667_012345_1404
667_012345_1397
667_012345_1327
667_012345_1264
667_012345_1179
667_012345_1137
667_012345_1142
667_012345_1184
667_012345_1280
667_012345_1376
667_012345_1481
667_012345_1592
667_012345_1641
667_012345_1585
667_012345_1530
667_012345_1496
667_012345_1463
667_012345_1440
667_012345_1348
667_012345_1266
667_012345_1172
667_012345_1116
667_012345_1080
667_012345_1047
667_012345_1055
667_012345_1110
667_012345_1168
667_012345_1235
667_012345_1304
667_012345_1437
667_012345_1594
667_012345_1733
667_012345_1827
667_012345_1821
667_012345_1763
667_012345_1736
667_012345_1721
667_012345_1688
667_012345_1653
667_012345_1582
667_012345_1597
667_012345_1569
667_012345_1536
667_012345_1460
667_012345_1339
667_012345_1172
667_012345_1080
667_012345_1074
667_012345_1053
667_012345_1147
667_012345_1216
667_012345_1305
667_012345_1398
667_012345_1476
667_012345_1540
667_012345_1583
667_012345_1529
667_012345_1490
667_012345_1444
667_012345_1416
667_012345_1434
667_012345_1413
667_012345_1398
667_012345_1405
667_012345_1448
667_012345_1478
667_012345_1490
667_012345_1513
667_012345_1490
667_012345_1459
667_012345_1455
667_012345_1431
667_012345_1352
667_012345_1331
667_012345_1321
667_012345_1360
667_012345_1413
667_012345_1447
667_012345_1472
667_012345_1536
667_012345_1611
667_012345_1615
667_012345_1593
667_012345_1506
667_012345_1460
667_012345_1382
667_012345_1352
667_012345_1280
667_012345_1254
667_012345_1227
667_012345_1190
667_012345_1214
667_012345_1173
667_012345_1179
667_012345_1219
667_012345_1258
667_012345_1320
667_012345_1411
667_012345_1519
667_012345_1528
667_012345_1467
667_012345_1377
667_012345_1326
667_012345_1312
667_012345_1295
667_012345_1322
667_012345_1351
667_012345_1402
667_012345_1449
667_012345_1498
667_012345_1644
667_012345_1740
667_012345_1792
667_012345_1815
667_012345_1754
667_012345_1648
667_012345_1585
667_012345_1495
667_012345_1494
667_012345_1474
667_012345_1477
667_012345_1458
667_012345_1421
667_012345_1397
667_012345_1346
667_012345_1278
667_012345_1206
667_012345_1128
667_012345_1071
667_012345_1063
667_012345_1079
667_012345_1107
667_012345_1122
667_012345_1173
667_012345_1281
667_012345_1461
667_012345_1589
667_012345_1682
667_012345_1730
667_012345_1806
667_012345_1817
667_012345_1727
667_012345_1608
667_012345_1525
667_012345_1397
667_012345_1312
667_012345_1247
667_012345_1154
667_012345_1145
667_012345_1199
667_012345_1295
667_012345_1419
667_012345_1543
667_012345_1624
667_012345_1667
667_012345_1662
667_012345_1596
667_012345_1558
667_012345_1509
667_012345_1511
667_012345_1492
667_012345_1423
667_012345_1358
667_012345_1272
667_012345_1210
667_012345_1174
667_012345_1175
667_012345_1240
667_012345_1339
667_012345_1435
667_012345_1513
667_012345_1496
667_012345_1525
667_012345_1492
667_012345_1428
667_012345_1399
667_012345_1416
667_012345_1417
667_012345_1399
667_012345_1416
667_012345_1465
667_012345_1519
667_012345_1525
667_012345_1515
667_012345_1488
667_012345_1475
667_012345_1425
667_012345_1410
667_012345_1425
667_012345_1460
667_012345_1471
667_012345_1498
667_012345_1521
667_012345_1538
667_012345_1529
667_012345_1536
667_012345_1509
667_012345_1511
667_012345_1515
667_012345_1534
667_012345_1558
667_012345_1570
667_012345_1549
667_012345_1602
667_012345_1572
667_012345_1520
667_012345_1507
667_012345_1475
667_012345_1441
667_012345_1442
667_012345_1446
667_012345_1471
667_012345_1439
667_012345_1394
667_012345_1382
667_012345_1418
667_012345_1434
667_012345_1468
667_012345_1439
667_012345_1401
667_012345_1376
667_012345_1359
667_012345_1339
667_012345_1354
667_012345_1359
667_012345_1429
667_012345_1476
667_012345_1521
667_012345_1551
667_012345_1585
667_012345_1606
667_012345_1641
667_012345_1591
667_012345_1497
667_012345_1386
667_012345_1351
667_012345_1329
667_012345_1304
667_012345_1371
667_012345_1389
667_012345_1410
667_012345_1410
667_012345_1376
667_012345_1348
667_012345_1346
667_012345_1376
667_012345_1456
667_012345_1522
667_012345_1554
667_012345_1578
667_012345_1581
667_012345_1601
667_012345_1559
667_012345_1525
667_012345_1482
667_012345_1444
667_012345_1427
667_012345_1461
667_012345_1499
667_012345_1557
667_012345_1644
667_012345_1690
667_012345_1701
667_012345_1656
667_012345_1637
667_012345_1630
667_012345_1507
667_012345_1397
667_012345_1293
667_012345_1212
667_012345_1175
667_012345_1146
667_012345_1185
667_012345_1233
667_012345_1273
667_012345_1253
667_012345_1249
667_012345_1290
667_012345_1390
667_012345_1444
667_012345_1488
667_012345_1465
667_012345_1394
667_012345_1328
667_012345_1329
667_012345_1356
667_012345_1391
667_012345_1406
667_012345_1398
667_012345_1339
667_012345_1273
667_012345_1251
667_012345_1233
667_012345_1235
667_012345_1315
667_012345_1423
667_012345_1464
667_012345_1539
667_012345_1581
667_012345_1545
667_012345_1485
667_012345_1344
667_012345_1216
667_012345_1099
667_012345_1073
667_012345_1135
667_012345_1206
667_012345_1235
667_012345_1268
667_012345_1332
667_012345_1392
667_012345_1468
667_012345_1541
667_012345_1588
667_012345_1562
667_012345_1603
667_012345_1606
667_012345_1571
667_012345_1546
667_012345_1518
667_012345_1416
667_012345_1347
667_012345_1333
667_012345_1338
667_012345_1274
667_012345_1165
667_012345_1109
667_012345_1051
667_012345_1059
667_012345_1116
667_012345_1163
667_012345_1270
667_012345_1370
667_012345_1432
667_012345_1514
667_012345_1561
667_012345_1644
667_012345_1687
667_012345_1634
667_012345_1549
667_012345_1477
667_012345_1459
667_012345_1458
667_012345_1479
667_012345_1454
667_012345_1376
667_012345_1262
667_012345_1155
667_012345_1075
667_012345_1033
667_012345_1051
667_012345_1094
667_012345_1173
667_012345_1287
667_012345_1434
667_012345_1525
667_012345_1545
667_012345_1465
667_012345_1386
667_012345_1260
667_012345_1211
667_012345_1221
667_012345_1225
667_012345_1202
667_012345_1179
667_012345_1169
667_012345_1177
667_012345_1185
667_012345_1271
667_012345_1388
667_012345_1574
667_012345_1635
667_012345_1681
667_012345_1717
667_012345_1706
667_012345_1737
667_012345_1777
667_012345_1812
667_012345_1842
667_012345_1772
667_012345_1700
667_012345_1632
667_012345_1526
667_012345_1438
667_012345_1375
667_012345_1310
667_012345_1269
667_012345_1267
667_012345_1192
667_012345_1127
667_012345_1056
667_012345_1010
667_012345_1030
667_012345_1043
667_012345_1162
667_012345_1282
667_012345_1335
667_012345_1381
667_012345_1412
667_012345_1452
667_012345_1504
667_012345_1563
667_012345_1612
667_012345_1580
667_012345_1462
667_012345_1313
667_012345_1157
667_012345_1091
667_012345_1119
667_012345_1205
667_012345_1293
667_012345_1343
667_012345_1426
667_012345_1501
667_012345_1543
667_012345_1529
667_012345_1492
667_012345_1474
667_012345_1407
667_012345_1320
667_012345_1214
667_012345_1146
667_012345_1093
667_012345_1068
667_012345_1086
667_012345_1110
667_012345_1116
667_012345_1148
667_012345_1193
667_012345_1280
667_012345_1360
667_012345_1441
667_012345_1555
667_012345_1619
667_012345_1657
667_012345_1644
667_012345_1598
667_012345_1550
667_012345_1501
667_012345_1555
667_012345_1625
667_012345_1665
667_012345_1707
667_012345_1669
667_012345_1637
667_012345_1549
667_012345_1486
667_012345_1430
667_012345_1437
667_012345_1428
667_012345_1424
667_012345_1412
667_012345_1436
667_012345_1390
667_012345_1303
667_012345_1209
667_012345_1141
667_012345_1047
667_012345_1016
667_012345_1018
667_012345_1068
667_012345_1195
667_012345_1296
667_012345_1421
667_012345_1542
667_012345_1674
667_012345_1757
667_012345_1745
667_012345_1727
667_012345_1673
667_012345_1614
667_012345_1569
667_012345_1526
667_012345_1420
667_012345_1318
667_012345_1318
667_012345_1341
667_012345_1406
667_012345_1485
667_012345_1488
667_012345_1456
667_012345_1403
667_012345_1384
667_012345_1324
667_012345_1288
667_012345_1326
667_012345_1327
667_012345_1375
667_012345_1443
667_012345_1519
667_012345_1610
667_012345_1646
667_012345_1606
667_012345_1544
667_012345_1471
667_012345_1413
667_012345_1393
667_012345_1352
667_012345_1375
667_012345_1364
667_012345_1377
667_012345_1378
667_012345_1428
667_012345_1462
667_012345_1472
667_012345_1423
667_012345_1418
667_012345_1388
667_012345_1345
667_012345_1331
667_012345_1265
667_012345_1215
667_012345_1174
667_012345_1227
667_012345_1376
667_012345_1531
667_012345_1635
667_012345_1717
667_012345_1715
667_012345_1720
667_012345_1671
667_012345_1567
667_012345_1439
667_012345_1295
667_012345_1187
667_012345_1119
667_012345_1082
667_012345_1118
667_012345_1164
667_012345_1237
667_012345_1337
667_012345_1469
667_012345_1581
667_012345_1662
667_012345_1664
667_012345_1585
667_012345_1519
667_012345_1435
667_012345_1334
667_012345_1240
667_012345_1216
667_012345_1265
667_012345_1316
667_012345_1379
667_012345_1427
667_012345_1450
667_012345_1489
667_012345_1578
667_012345_1652
667_012345_1668
667_012345_1681
667_012345_1593
667_012345_1494
667_012345_1373
667_012345_1199
667_012345_1118
667_012345_1077
667_012345_1109
667_012345_1146
667_012345_1152
667_012345_1153
667_012345_1241
667_012345_1310
667_012345_1379
667_012345_1490
667_012345_1615
667_012345_1645
667_012345_1686
667_012345_1687
667_012345_1669
667_012345_1598
667_012345_1506
667_012345_1431
667_012345_1392
667_012345_1384
667_012345_1278
667_012345_1261
667_012345_1280
667_012345_1324
667_012345_1352
667_012345_1388
667_012345_1456
667_012345_1398
667_012345_1371
667_012345_1368
667_012345_1368
667_012345_1354
667_012345_1353
667_012345_1356
667_012345_1402
667_012345_1491
667_012345_1637
667_012345_1753
667_012345_1830
667_012345_1855
667_012345_1839
667_012345_1735
667_012345_1671
667_012345_1626
667_012345_1537
667_012345_1407
667_012345_1351
667_012345_1335
667_012345_1326
667_012345_1285
667_012345_1270
667_012345_1297
667_012345_1302
667_012345_1302
667_012345_1336
667_012345_1343
667_012345_1387
667_012345_1430
667_012345_1524
667_012345_1565
667_012345_1557
667_012345_1533
667_012345_1525
667_012345_1520
667_012345_1479
667_012345_1419
667_012345_1291
667_012345_1105
667_012345_1008
667_012345_985
667_012345_1011
667_012345_1066
667_012345_1149
667_012345_1269
667_012345_1372
667_012345_1448
667_012345_1431
667_012345_1435
667_012345_1425
667_012345_1434
667_012345_1470
667_012345_1458
667_012345_1495
667_012345_1542
667_012345_1589
667_012345_1574
667_012345_1549
667_012345_1511
667_012345_1485
667_012345_1410
667_012345_1352
667_012345_1266
667_012345_1230
667_012345_1195
667_012345_1205
667_012345_1241
667_012345_1357
667_012345_1395
667_012345_1440
667_012345_1510
667_012345_1521
667_012345_1556
667_012345_1547
667_012345_1521
667_012345_1525
667_012345_1580
667_012345_1593
667_012345_1652
667_012345_1641
667_012345_1576
667_012345_1527
667_012345_1504
667_012345_1409
667_012345_1352
667_012345_1257
667_012345_1218
667_012345_1250
667_012345_1303
667_012345_1399
667_012345_1406
667_012345_1388
667_012345_1383
667_012345_1409
667_012345_1460
667_012345_1576
667_012345_1716
667_012345_1806
667_012345_1827
667_012345_1790
667_012345_1680
667_012345_1612
667_012345_1575
667_012345_1510
667_012345_1474
667_012345_1390
667_012345_1319
667_012345_1302
667_012345_1321
667_012345_1323
667_012345_1330
667_012345_1327
667_012345_1349
667_012345_1410
667_012345_1571
667_012345_1656
667_012345_1724
667_012345_1705
667_012345_1634
667_012345_1577
667_012345_1505
667_012345_1380
667_012345_1298
667_012345_1271
667_012345_1250
667_012345_1266
667_012345_1303
667_012345_1319
667_012345_1359
667_012345_1420
667_012345_1532
667_012345_1672
667_012345_1771
667_012345_1818
667_012345_1782
667_012345_1743
667_012345_1672
667_012345_1562
667_012345_1437
667_012345_1332
667_012345_1291
667_012345_1302
667_012345_1348
667_012345_1430
667_012345_1516
667_012345_1596
667_012345_1607
667_012345_1558
667_012345_1517
667_012345_1443
667_012345_1391
667_012345_1325
667_012345_1335
667_012345_1359
667_012345_1391
667_012345_1486
667_012345_1598
667_012345_1646
667_012345_1624
667_012345_1559
667_012345_1479
667_012345_1362
667_012345_1325
667_012345_1331
667_012345_1343
667_012345_1380
667_012345_1438
667_012345_1476
667_012345_1503
667_012345_1515
667_012345_1532
667_012345_1491
667_012345_1450
667_012345_1389
667_012345_1364
667_012345_1349
667_012345_1307
667_012345_1274
667_012345_1271
667_012345_1360
667_012345_1428
667_012345_1474
667_012345_1498
667_012345_1498
667_012345_1450
667_012345_1405
667_012345_1427
667_012345_1416
667_012345_1425
667_012345_1440
667_012345_1501
667_012345_1538
667_012345_1570
667_012345_1526
667_012345_1454
667_012345_1386
667_012345_1365
667_012345_1331
667_012345_1309
667_012345_1368
667_012345_1398
667_012345_1520
667_012345_1665
667_012345_1754
667_012345_1798
667_012345_1862
667_012345_1878
667_012345_1812
667_012345_1673
667_012345_1580
667_012345_1448
667_012345_1334
667_012345_1264
667_012345_1191
667_012345_1143
667_012345_1103
667_012345_1073
667_012345_1069
667_012345_1085
667_012345_1158
667_012345_1248
667_012345_1303
667_012345_1385
667_012345_1424
667_012345_1467
667_012345_1444
667_012345_1444
667_012345_1482
667_012345_1555
667_012345_1638
667_012345_1699
667_012345_1698
667_012345_1687
667_012345_1635
667_012345_1594
667_012345_1555
667_012345_1506
667_012345_1459
667_012345_1426
667_012345_1382
667_012345_1294
667_012345_1289
667_012345_1255
667_012345_1268
667_012345_1295
667_012345_1322
667_012345_1400
667_012345_1415
667_012345_1453
667_012345_1483
667_012345_1479
667_012345_1460
667_012345_1439
667_012345_1413
667_012345_1373
667_012345_1381
667_012345_1441
667_012345_1519
667_012345_1575
667_012345_1596
667_012345_1651
667_012345_1624
667_012345_1581
667_012345_1411
667_012345_1263
667_012345_1178
667_012345_1147
667_012345_1113
667_012345_1153
667_012345_1202
667_012345_1238
667_012345_1279
667_012345_1346
667_012345_1469
667_012345_1621
667_012345_1740
667_012345_1793
667_012345_1781
667_012345_1718
667_012345_1606
667_012345_1561
667_012345_1490
667_012345_1434
667_012345_1392
667_012345_1353
667_012345_1327
667_012345_1297
667_012345_1299
667_012345_1307
667_012345_1333
667_012345_1339
667_012345_1351
667_012345_1373
667_012345_1384
667_012345_1435
667_012345_1449
667_012345_1427
667_012345_1454
667_012345_1451
667_012345_1416
667_012345_1391
667_012345_1368
667_012345_1364
667_012345_1368
667_012345_1395
667_012345_1421
667_012345_1401
667_012345_1373
667_012345_1345
667_012345_1257
667_012345_1221
667_012345_1219
667_012345_1268
667_012345_1345
667_012345_1497
667_012345_1643
667_012345_1727
667_012345_1741
667_012345_1745
667_012345_1712
667_012345_1647
667_012345_1565
667_012345_1456
667_012345_1328
667_012345_1239
667_012345_1198
667_012345_1171
667_012345_1178
667_012345_1262
667_012345_1305
667_012345_1290
667_012345_1295
667_012345_1234
667_012345_1137
667_012345_1147
667_012345_1179
667_012345_1257
667_012345_1302
667_012345_1426
667_012345_1554
667_012345_1736
667_012345_1820
667_012345_1868
667_012345_1779
667_012345_1650
667_012345_1613
667_012345_1589
667_012345_1560
667_012345_1500
667_012345_1506
667_012345_1443
667_012345_1355
667_012345_1279
667_012345_1200
667_012345_1213
667_012345_1272
667_012345_1337
667_012345_1383
667_012345_1432
667_012345_1436
667_012345_1408
667_012345_1416
667_012345_1479
667_012345_1538
667_012345_1639
667_012345_1690
667_012345_1705
667_012345_1671
667_012345_1575
667_012345_1492
667_012345_1445
667_012345_1379
667_012345_1361
667_012345_1293
667_012345_1231
667_012345_1242
667_012345_1271
667_012345_1319
667_012345_1395
667_012345_1520
667_012345_1608
667_012345_1652
667_012345_1624
667_012345_1555
667_012345_1520
667_012345_1485
667_012345_1413
667_012345_1355
667_012345_1334
667_012345_1321
667_012345_1413
667_012345_1504
667_012345_1536
667_012345_1530
667_012345_1479
667_012345_1451
667_012345_1423
667_012345_1450
667_012345_1503
667_012345_1552
667_012345_1630
667_012345_1642
667_012345_1543
667_012345_1471
667_012345_1390
667_012345_1345
667_012345_1334
667_012345_1304
667_012345_1253
667_012345_1205
667_012345_1190
667_012345_1180
667_012345_1197
667_012345_1287
667_012345_1367
667_012345_1399
667_012345_1409
667_012345_1446
667_012345_1441
667_012345_1454
667_012345_1439
667_012345_1448
667_012345_1424
667_012345_1434
667_012345_1415
667_012345_1384
667_012345_1305
667_012345_1307
667_012345_1381
667_012345_1456
667_012345_1560
667_012345_1654
667_012345_1659
667_012345_1649
667_012345_1587
667_012345_1498
667_012345_1458
667_012345_1354
667_012345_1298
667_012345_1198
667_012345_1121
667_012345_1115
667_012345_1147
667_012345_1228
667_012345_1335
667_012345_1415
667_012345_1467
667_012345_1427
667_012345_1386
667_012345_1395
667_012345_1410
667_012345_1485
667_012345_1533
667_012345_1561
667_012345_1582
667_012345_1517
667_012345_1489
667_012345_1465
667_012345_1435
667_012345_1359
667_012345_1345
667_012345_1270
667_012345_1206
667_012345_1143
667_012345_1099
667_012345_1102
667_012345_1152
667_012345_1188
667_012345_1216
667_012345_1247
667_012345_1288
667_012345_1317
667_012345_1377
667_012345_1429
667_012345_1460
667_012345_1478
667_012345_1459
667_012345_1394
667_012345_1322
667_012345_1242
667_012345_1219
667_012345_1201
667_012345_1263
667_012345_1337
667_012345_1355
667_012345_1380
667_012345_1391
667_012345_1461
667_012345_1488
667_012345_1512
667_012345_1486
667_012345_1476
667_012345_1456
667_012345_1459
667_012345_1473
667_012345_1457
667_012345_1434
667_012345_1445
667_012345_1449
667_012345_1431
667_012345_1375
667_012345_1325
667_012345_1314
667_012345_1300
667_012345_1299
667_012345_1353
667_012345_1350
667_012345_1401
667_012345_1462
667_012345_1528
667_012345_1638
667_012345_1752
667_012345_1873
667_012345_1980
667_012345_2025
667_012345_2023
667_012345_1909
667_012345_1771
667_012345_1595
667_012345_1391
667_012345_1220
[truncated: 3,001 more rows]
[truncated: 2,101 more columns]
