# Supplementary material for: Environmental change makes robust ecological networks fragile
Source: Nat Commun. 2016 Aug 11;7:12462. doi: 10.1038/ncomms12462 (PMC4987532; doi:10.1038/ncomms12462)
Supplement: Supplementary Data 1 — Host-parasite networks and host extinction sequences in Avida experiments. The compressed archive includes the 100 co-evolved host-parasite networks and the host extinction sequences in the historical scenario. [file ncomms12462-s2.zip › Supplementary_data_S1/host_extinction_sequence_50.csv]

199_2_5	619_5_1	198_5_6	1145_2_1	818_2_1	345_5_5	346_3_2	347_2_1	340_3_1	341_2_1	342_2_2	343_3_20	810_1_1	811_45_1	812_2_1	813_2_2	348_2_1	349_2_2	816_1_2	817_03_1	595_5_1	1149_5_1	719_1_1	718_5_2	717_35_2	716_2_2	714_2_1	713_1_1	712_3_1	662_3_1	618_23_2	915_2_1	914_2_1	505_5_1	1069_2_1	1068_2_1	1061_1_1	1063_5_1	1062_2_1	1065_2_1	1064_35_1	1066_2_1	913_02_1	298_2_1	299_2_6	296_2_1	297_12_2	294_2_1	292_2_3	293_2_5
199_2_7	198_5_8	344_5_3	345_5_1	346_3_1	347_2_1	342_2_1	343_3_17	810_1_1	811_45_1	812_2_2	813_2_3	348_2_1	815_2_2	816_1_3	817_03_3	595_5_1	719_1_2	718_5_2	717_35_3	716_2_1	714_2_1	713_1_1	662_3_1	618_23_2	915_2_2	914_2_2	1069_2_1	1068_2_1	1061_1_2	1063_5_2	1065_2_2	1064_35_2	1066_2_1	298_2_1	299_2_7	297_12_2	294_2_1	292_2_2	293_2_9	290_2_4	291_4_9	1087_2_1	1129_2_2	1084_2_2	1083_2_2	1082_1_2	1081_2_1	596_4_1	599_3_1
199_2_14	198_5_8	344_5_2	345_5_1	346_3_1	347_2_1	342_2_1	343_3_2	810_1_1	811_45_1	812_2_1	813_2_6	814_5_4	815_2_2	816_1_7	817_03_4	719_1_4	717_35_3	710_2_3	420_04_1	1069_2_4	1061_1_4	1063_5_1	1065_2_2	1064_35_3	1066_2_2	298_2_1	299_2_8	297_12_4	295_2_7	292_2_2	293_2_17	290_2_4	291_4_2	1087_2_1	1129_2_1	1084_2_3	1083_2_1	1082_1_3	1081_2_4	1080_5_3	195_2_6	194_3_2	197_2_1	196_2_5	191_2_6	190_5_3	1127_2_3	270_2_5	271_2_2
198_5_9	344_5_1	345_5_1	346_3_1	347_2_1	342_2_1	343_3_1	810_1_1	812_2_1	813_2_8	814_5_3	815_2_2	816_1_8	817_03_4	719_1_5	717_35_3	710_2_3	420_04_1	1069_2_3	1061_1_8	1065_2_2	1064_35_1	1066_2_1	299_2_5	297_12_4	295_2_1	292_2_1	293_2_21	290_2_4	291_4_1	1087_2_1	1129_2_2	1084_2_4	199_2_14	1082_1_3	1081_2_6	1080_5_2	195_2_8	1121_35_7	197_2_1	196_2_4	191_2_7	190_5_4	1127_2_2	270_2_6	271_2_2	272_5_1	274_45_1	275_5_1	276_12_5
198_5_10	812_2_1	813_2_9	814_5_4	349_2_1	816_1_10	817_03_3	719_1_7	710_2_4	420_04_1	1069_2_4	1061_1_9	1065_2_3	1064_35_2	1066_2_1	299_2_4	297_12_4	295_2_4	293_2_27	290_2_5	1129_2_2	1084_2_2	199_2_17	1082_1_3	1081_2_8	1080_5_2	195_2_3	1121_35_7	197_2_1	191_2_6	192_1_9	270_2_3	271_2_1	273_45_15	276_12_5	278_2_14	279_2_8	527_2_1	521_2_6	522_1_3	528_5_2	1011_5_1	449_2_8	448_5_2	442_5_1	444_25_9	108_2_19	109_45_1	103_2_3	100_1_10
198_5_10	812_2_1	813_2_2	814_5_4	349_2_1	816_1_9	817_03_1	719_1_10	710_2_3	1069_2_3	1061_1_9	1065_2_1	1064_35_4	1066_2_1	299_2_4	297_12_6	295_2_5	293_2_26	290_2_3	1129_2_2	199_2_17	1082_1_9	1081_2_5	195_2_3	1121_35_9	197_2_1	191_2_10	192_1_10	270_2_2	271_2_1	273_45_10	276_12_4	278_2_17	279_2_12	527_2_1	521_2_7	522_1_1	528_5_3	1011_5_1	449_2_11	448_5_2	444_25_10	108_2_20	109_45_1	103_2_4	100_1_13	101_2_8	106_2_6	107_5_7	104_12_2
813_2_6	814_5_5	349_2_1	816_1_10	719_1_9	710_2_3	1069_2_4	1061_1_10	1065_2_1	1064_35_7	299_2_3	297_12_8	295_2_7	293_2_25	290_2_3	1129_2_3	199_2_8	1082_1_7	1081_2_6	195_2_3	1121_35_9	197_2_1	191_2_8	192_1_4	270_2_1	271_2_1	273_45_11	276_12_3	278_2_22	279_2_7	527_2_1	521_2_5	528_5_8	529_5_1	449_2_6	448_5_3	444_25_12	108_2_20	109_45_1	103_2_4	100_1_12	101_2_6	106_2_5	107_5_11	104_12_1	105_4_1	39_2_51	38_2_26	33_2_16	32_5_9
813_2_6	814_5_13	349_2_1	816_1_8	719_1_10	710_2_2	1069_2_5	1061_1_17	1064_35_1	299_2_4	297_12_4	295_2_15	293_2_24	290_2_3	1129_2_2	199_2_2	198_5_10	1081_2_8	195_2_1	1121_35_9	197_2_1	191_2_10	192_1_4	271_2_1	273_45_7	276_12_5	278_2_25	279_2_13	527_2_1	521_2_8	528_5_11	529_5_1	449_2_7	448_5_3	444_25_16	108_2_31	109_45_1	103_2_8	100_1_13	101_2_1	106_2_6	107_5_4	105_4_1	39_2_58	38_2_37	33_2_17	32_5_8	31_1_11	30_5_1	36_05_1
813_2_7	814_5_8	349_2_1	816_1_3	719_1_14	710_2_1	1069_2_7	1061_1_20	299_2_4	297_12_5	295_2_18	293_2_16	290_2_1	1129_2_2	199_2_1	198_5_11	1081_2_10	1121_35_12	197_2_1	191_2_7	192_1_3	271_2_1	273_45_9	276_12_8	278_2_17	279_2_12	527_2_1	521_2_11	528_5_8	449_2_8	448_5_3	444_25_14	108_2_42	109_45_1	103_2_12	100_1_12	101_2_2	106_2_4	107_5_6	105_4_1	39_2_62	38_2_33	33_2_17	32_5_9	31_1_8	30_5_1	36_05_1	35_2_1	640_2_8	643_2_11
813_2_8	814_5_8	349_2_1	816_1_4	719_1_12	710_2_3	1069_2_6	1061_1_12	299_2_3	297_12_1	295_2_18	293_2_22	1129_2_4	199_2_1	198_5_12	1081_2_12	1121_35_13	197_2_1	191_2_7	192_1_4	271_2_1	273_45_10	276_12_7	278_2_21	279_2_10	527_2_1	521_2_9	528_5_12	449_2_10	448_5_2	444_25_11	108_2_38	109_45_1	103_2_14	100_1_11	101_2_2	106_2_5	107_5_13	105_4_1	39_2_74	38_2_35	33_2_22	32_5_13	31_1_14	30_5_1	36_05_1	35_2_1	640_2_11	643_2_14	438_2_12
216_2_8	217_2_22	66_5_30	215_5_4	213_2_8	565_5_21	211_5_10	983_2_4	42_2_25	665_5_1	640_2_9	219_2_15	133_2_9	132_2_2	131_2_62	130_2_6	137_5_1	135_2_2	90_15_1	494_15_1	496_5_11	41_2_8	225_5_4	492_2_11	24_2_11	322_2_3	26_2_21	224_2_2	20_2_79	21_2_4	1142_2_4	23_2_1	198_5_8	28_2_2	29_2_21	289_5_12	288_2_1	540_2_4	546_2_8	4_2_40	544_2_14	8_2_11	283_2_9	282_2_6	814_5_10	349_2_1	816_1_3	380_2_1	1025_3_11	997_5_4
216_2_4	217_2_31	66_5_36	215_5_3	213_2_10	565_5_30	211_5_13	983_2_3	42_2_36	640_2_10	219_2_26	133_2_10	227_2_12	131_2_49	130_2_5	137_5_1	135_2_2	90_15_1	494_15_1	496_5_14	41_2_7	225_5_4	492_2_15	24_2_7	322_2_2	26_2_14	224_2_1	20_2_80	21_2_6	1142_2_3	23_2_1	198_5_12	28_2_4	29_2_15	289_5_15	288_2_1	540_2_7	546_2_9	4_2_46	544_2_12	8_2_11	283_2_6	282_2_4	814_5_8	349_2_1	816_1_9	380_2_1	1025_3_5	997_5_5	1143_2_6
216_2_2	217_2_28	66_5_44	215_5_5	213_2_12	565_5_29	211_5_10	42_2_27	640_2_5	219_2_21	133_2_9	227_2_15	131_2_45	130_2_4	137_5_1	135_2_5	90_15_1	494_15_1	496_5_18	41_2_6	225_5_4	492_2_8	24_2_10	1111_5_1	26_2_24	20_2_77	21_2_3	22_5_1	23_2_1	198_5_9	28_2_5	29_2_25	289_5_13	288_2_1	540_2_8	546_2_13	4_2_50	544_2_14	8_2_14	283_2_7	282_2_5	814_5_7	349_2_1	816_1_8	380_2_1	1025_3_5	997_5_9	1143_2_4	719_1_10	1157_5_10
216_2_1	217_2_34	66_5_46	215_5_6	213_2_11	565_5_28	211_5_11	42_2_29	640_2_8	219_2_21	133_2_5	227_2_13	131_2_52	130_2_5	135_2_1	90_15_1	494_15_1	496_5_17	41_2_9	225_5_1	492_2_6	24_2_12	1111_5_1	26_2_26	20_2_73	21_2_4	22_5_1	23_2_1	198_5_7	28_2_8	29_2_31	289_5_13	288_2_1	540_2_5	546_2_16	4_2_58	544_2_15	8_2_9	283_2_15	282_2_4	814_5_4	349_2_1	816_1_12	380_2_1	1025_3_7	997_5_6	1143_2_3	719_1_10	1157_5_4	1156_2_14
216_2_1	217_2_32	66_5_52	215_5_3	213_2_10	565_5_37	211_5_12	42_2_40	640_2_9	219_2_24	133_2_7	227_2_12	131_2_49	130_2_4	135_2_1	90_15_1	496_5_25	41_2_11	225_5_1	492_2_9	24_2_14	322_2_4	26_2_20	20_2_73	21_2_6	22_5_1	23_2_1	198_5_6	28_2_11	29_2_26	289_5_7	288_2_1	540_2_5	546_2_11	4_2_56	544_2_9	8_2_9	283_2_5	282_2_2	814_5_4	349_2_1	816_1_8	380_2_1	1025_3_17	997_5_4	1143_2_3	719_1_14	1157_5_7	1156_2_13	670_2_3
216_2_1	217_2_22	66_5_51	215_5_4	213_2_8	565_5_42	211_5_13	42_2_36	640_2_6	219_2_17	133_2_10	227_2_12	131_2_39	130_2_1	135_2_1	90_15_1	496_5_27	41_2_10	225_5_1	492_2_13	24_2_12	322_2_3	26_2_31	20_2_65	21_2_8	22_5_1	23_2_1	198_5_1	28_2_7	29_2_27	289_5_6	288_2_1	540_2_2	546_2_12	4_2_53	544_2_5	8_2_9	283_2_7	813_2_4	814_5_3	349_2_1	816_1_5	380_2_1	1025_3_18	997_5_5	1143_2_1	719_1_10	1157_5_8	1156_2_12	670_2_2
216_2_1	217_2_26	66_5_53	215_5_3	213_2_10	565_5_28	211_5_20	42_2_39	640_2_5	219_2_20	133_2_11	227_2_13	131_2_38	130_2_1	135_2_1	90_15_1	496_5_23	41_2_5	225_5_1	492_2_13	24_2_14	322_2_2	26_2_37	20_2_66	21_2_10	22_5_1	23_2_1	198_5_3	28_2_11	29_2_14	289_5_10	288_2_1	540_2_1	546_2_12	4_2_40	544_2_1	8_2_8	283_2_4	813_2_7	814_5_3	349_2_1	816_1_5	380_2_1	1025_3_19	997_5_4	1143_2_1	719_1_4	1157_5_2	1156_2_14	120_45_3
216_2_1	217_2_30	215_5_5	213_2_11	565_5_19	211_5_29	42_2_50	640_2_14	219_2_19	133_2_8	227_2_14	131_2_39	130_2_1	90_15_1	496_5_25	41_2_8	225_5_1	492_2_14	24_2_9	322_2_1	26_2_30	20_2_65	21_2_19	22_5_1	23_2_1	198_5_1	28_2_10	29_2_10	289_5_12	288_2_1	540_2_1	546_2_12	4_2_34	8_2_9	283_2_3	813_2_9	814_5_2	349_2_1	816_1_7	1025_3_13	997_5_3	719_1_3	1157_5_1	1156_2_17	120_45_6	121_5_36	122_5_1	123_12_7	267_5_1	125_2_1
216_2_1	217_2_26	215_5_4	213_2_9	565_5_18	211_5_30	42_2_46	640_2_11	219_2_22	133_2_12	227_2_13	131_2_36	130_2_1	90_15_1	496_5_27	41_2_5	225_5_1	492_2_19	24_2_9	26_2_48	20_2_75	21_2_19	22_5_1	23_2_1	198_5_1	28_2_15	29_2_13	289_5_6	288_2_1	540_2_1	546_2_10	4_2_25	8_2_14	283_2_4	813_2_6	814_5_2	349_2_1	816_1_6	1025_3_4	997_5_2	719_1_3	1157_5_3	1156_2_13	120_45_7	121_5_33	122_5_1	123_12_3	267_5_1	125_2_1	129_2_1
216_2_1	217_2_16	215_5_6	213_2_4	565_5_11	211_5_29	42_2_38	640_2_14	219_2_10	133_2_11	227_2_14	131_2_48	130_2_1	90_15_1	496_5_21	41_2_6	225_5_1	492_2_20	24_2_11	26_2_67	20_2_71	21_2_15	22_5_1	23_2_1	198_5_1	28_2_21	29_2_11	289_5_7	540_2_1	546_2_10	4_2_23	8_2_6	283_2_7	813_2_7	285_3_1	349_2_1	816_1_9	1025_3_3	997_5_1	719_1_2	1157_5_3	1156_2_17	120_45_4	121_5_41	122_5_1	123_12_1	267_5_1	125_2_1	129_2_1	269_2_1
216_2_1	217_2_15	215_5_6	213_2_4	211_5_41	42_2_40	640_2_13	219_2_10	133_2_13	227_2_13	131_2_48	130_2_1	90_15_1	496_5_20	41_2_6	225_5_1	492_2_17	24_2_11	26_2_46	20_2_72	21_2_13	22_5_1	23_2_1	198_5_1	28_2_20	29_2_7	289_5_8	540_2_1	546_2_14	4_2_38	8_2_2	283_2_11	813_2_9	285_3_1	349_2_1	816_1_9	719_1_3	1157_5_4	1156_2_24	120_45_7	121_5_32	122_5_1	123_12_1	267_5_1	125_2_1	129_2_1	269_2_1	268_5_14	1069_2_15	58_2_1
216_2_1	217_2_11	215_5_2	213_2_2	211_5_48	42_2_57	640_2_11	219_2_11	133_2_11	227_2_14	131_2_52	130_2_1	90_15_1	496_5_24	41_2_5	225_5_1	492_2_19	24_2_12	26_2_48	20_2_81	21_2_7	22_5_1	23_2_1	28_2_27	29_2_13	289_5_5	540_2_1	546_2_19	4_2_37	8_2_3	283_2_5	813_2_6	285_3_1	349_2_1	816_1_9	719_1_3	1157_5_5	1156_2_26	120_45_14	121_5_26	122_5_1	123_12_2	267_5_1	125_2_1	129_2_1	269_2_1	268_5_12	1069_2_17	58_2_1	54_2_21
216_2_1	217_2_8	213_2_1	211_5_37	42_2_48	640_2_14	219_2_10	133_2_10	227_2_16	131_2_36	130_2_1	90_15_1	496_5_21	41_2_5	225_5_1	492_2_16	24_2_15	26_2_52	20_2_71	21_2_7	22_5_1	23_2_1	28_2_26	29_2_12	289_5_4	540_2_1	546_2_30	4_2_28	8_2_2	283_2_7	813_2_1	285_3_1	349_2_1	816_1_10	719_1_6	1157_5_6	1156_2_28	120_45_11	121_5_27	122_5_1	267_5_1	125_2_1	129_2_1	269_2_1	268_5_9	1069_2_26	58_2_1	54_2_24	56_2_6	53_2_1
216_2_1	217_2_8	213_2_3	211_5_44	42_2_54	640_2_13	219_2_11	133_2_5	227_2_13	131_2_35	130_2_1	90_15_1	496_5_18	41_2_2	225_5_1	492_2_11	24_2_10	26_2_49	20_2_88	21_2_7	22_5_1	23_2_1	28_2_18	29_2_6	289_5_4	540_2_1	546_2_32	4_2_27	283_2_4	813_2_2	285_3_1	349_2_1	816_1_15	719_1_5	1157_5_5	1156_2_26	120_45_12	121_5_30	122_5_1	267_5_1	125_2_1	129_2_1	269_2_1	268_5_18	1069_2_19	58_2_1	54_2_14	56_2_3	53_2_1	52_5_48
216_2_1	217_2_13	213_2_1	211_5_40	42_2_51	640_2_18	219_2_15	227_2_16	131_2_42	130_2_1	90_15_1	496_5_14	41_2_1	225_5_1	492_2_14	24_2_3	26_2_46	20_2_87	21_2_1	22_5_1	23_2_1	28_2_16	29_2_6	289_5_2	540_2_1	546_2_31	4_2_29	283_2_6	813_2_2	285_3_1	349_2_1	816_1_6	719_1_3	1157_5_8	1156_2_32	120_45_9	121_5_33	122_5_1	267_5_1	125_2_1	129_2_1	269_2_1	268_5_11	1069_2_12	58_2_1	54_2_20	56_2_5	53_2_1	52_5_33	414_5_6
216_2_1	217_2_18	211_5_26	42_2_46	640_2_24	219_2_14	227_2_19	131_2_43	130_2_1	90_15_1	496_5_13	225_5_1	492_2_18	24_2_4	26_2_44	20_2_97	21_2_3	22_5_1	23_2_1	28_2_15	29_2_2	289_5_2	540_2_1	546_2_37	4_2_24	283_2_4	813_2_2	285_3_1	349_2_1	816_1_10	719_1_4	1157_5_4	1156_2_32	120_45_9	121_5_28	122_5_1	267_5_1	125_2_1	129_2_1	269_2_1	268_5_13	1069_2_16	58_2_1	54_2_32	56_2_6	53_2_1	52_5_21	414_5_6	533_2_16	532_5_24
216_2_1	217_2_11	211_5_26	42_2_48	640_2_30	219_2_12	227_2_24	131_2_35	130_2_1	90_15_1	496_5_9	225_5_1	492_2_13	24_2_2	26_2_47	20_2_90	21_2_2	22_5_1	23_2_1	28_2_6	29_2_2	289_5_4	540_2_1	546_2_40	4_2_29	283_2_2	813_2_1	285_3_1	349_2_1	816_1_9	719_1_3	1156_2_37	120_45_7	121_5_42	122_5_1	267_5_1	125_2_1	129_2_1	269_2_1	268_5_17	1069_2_19	58_2_1	54_2_21	56_2_4	53_2_1	52_5_30	414_5_10	533_2_17	532_5_33	371_5_7
216_2_1	217_2_10	211_5_39	42_2_62	640_2_36	219_2_14	227_2_17	131_2_41	130_2_1	90_15_1	496_5_7	225_5_1	492_2_18	24_2_5	26_2_41	20_2_99	21_2_1	22_5_1	23_2_1	28_2_2	29_2_2	289_5_4	540_2_1	546_2_28	4_2_15	283_2_1	813_2_2	285_3_1	349_2_1	816_1_3	719_1_2	1156_2_34	120_45_4	121_5_37	122_5_1	267_5_1	125_2_1	129_2_1	269_2_1	268_5_13	1069_2_17	58_2_1	54_2_24	56_2_5	53_2_1	52_5_25	414_5_15	533_2_14	532_5_29	371_5_6
216_2_1	217_2_7	211_5_38	42_2_54	640_2_30	219_2_13	227_2_18	131_2_51	130_2_1	90_15_1	496_5_4	225_5_1	492_2_18	24_2_6	26_2_42	20_2_75	21_2_4	22_5_1	23_2_1	28_2_2	29_2_1	289_5_5	540_2_1	546_2_26	4_2_17	283_2_1	813_2_4	349_2_1	816_1_6	1156_2_34	120_45_1	121_5_38	122_5_1	267_5_1	125_2_1	129_2_1	269_2_1	268_5_19	1069_2_30	58_2_1	54_2_27	56_2_5	53_2_1	52_5_19	414_5_16	533_2_6	532_5_32	371_5_4	295_2_17	925_2_6
216_2_1	217_2_5	211_5_44	42_2_68	640_2_37	219_2_11	227_2_19	131_2_33	130_2_1	90_15_1	496_5_4	225_5_1	492_2_13	24_2_4	26_2_40	20_2_69	21_2_4	22_5_1	23_2_1	28_2_2	29_2_1	289_5_3	540_2_1	546_2_25	4_2_21	283_2_2	813_2_1	349_2_1	816_1_5	1156_2_32	120_45_1	121_5_42	122_5_1	267_5_1	125_2_1	129_2_1	269_2_1	268_5_26	1069_2_47	58_2_1	54_2_22	56_2_3	53_2_1	52_5_23	414_5_24	533_2_1	532_5_23	371_5_4	295_2_17	925_2_6
216_2_1	217_2_7	211_5_42	42_2_85	640_2_43	219_2_15	227_2_14	131_2_38	130_2_1	496_5_3	225_5_1	492_2_7	24_2_9	26_2_43	20_2_91	21_2_1	22_5_1	23_2_1	29_2_1	289_5_5	540_2_1	546_2_27	4_2_20	283_2_3	349_2_1	816_1_6	1156_2_26	120_45_1	121_5_38	122_5_1	267_5_1	125_2_1	129_2_1	269_2_1	268_5_22	1069_2_41	58_2_1	54_2_25	53_2_1	52_5_23	414_5_26	533_2_1	532_5_21	371_5_2	295_2_18	925_2_7	1129_2_3	199_2_1	179_2_1	91_2_61
216_2_1	217_2_5	211_5_46	42_2_70	640_2_33	219_2_12	227_2_14	131_2_42	130_2_1	496_5_6	225_5_1	24_2_9	26_2_48	20_2_97	21_2_1	22_5_1	23_2_1	29_2_1	289_5_13	540_2_1	546_2_29	4_2_19	283_2_1	349_2_1	816_1_5	1156_2_28	120_45_1	121_5_35	122_5_1	267_5_1	125_2_1	269_2_1	268_5_29	1069_2_39	58_2_1	54_2_18	53_2_1	52_5_16	414_5_21	533_2_1	532_5_20	371_5_1	295_2_17	925_2_6	1129_2_2	199_2_1	179_2_1	91_2_48	1121_35_221	311_2_12
216_2_1	217_2_5	211_5_43	42_2_56	640_2_41	219_2_9	227_2_14	131_2_34	130_2_1	496_5_7	225_5_1	24_2_6	26_2_36	20_2_94	21_2_1	22_5_1	23_2_1	29_2_1	289_5_12	540_2_1	546_2_35	4_2_19	283_2_4	349_2_1	816_1_7	1156_2_21	120_45_1	121_5_54	122_5_1	267_5_1	125_2_1	269_2_1	268_5_32	1069_2_45	58_2_1	54_2_10	53_2_1	52_5_18	414_5_20	410_2_20	532_5_12	295_2_17	925_2_7	1129_2_1	199_2_1	198_5_1	91_2_61	1121_35_233	311_2_12	191_2_16
217_2_8	211_5_43	42_2_69	640_2_36	219_2_6	227_2_13	131_2_34	130_2_1	496_5_5	225_5_1	24_2_6	26_2_34	20_2_105	21_2_1	22_5_1	23_2_1	29_2_1	289_5_15	540_2_1	546_2_35	4_2_20	283_2_3	349_2_1	816_1_5	1156_2_23	120_45_1	121_5_52	122_5_1	267_5_1	125_2_1	269_2_1	268_5_30	1069_2_34	58_2_1	54_2_16	53_2_1	52_5_21	414_5_23	410_2_16	532_5_23	295_2_17	925_2_5	590_2_3	199_2_1	198_5_1	91_2_58	1121_35_244	311_2_13	191_2_22	115_2_1
217_2_12	211_5_45	42_2_56	640_2_21	219_2_8	227_2_17	131_2_39	130_2_1	496_5_8	225_5_1	24_2_8	26_2_32	20_2_127	21_2_1	22_5_1	23_2_1	29_2_1	289_5_14	540_2_1	546_2_34	4_2_22	349_2_1	816_1_4	1156_2_29	120_45_1	121_5_38	122_5_1	267_5_1	125_2_1	269_2_1	268_5_36	1069_2_34	58_2_1	54_2_23	53_2_1	52_5_20	414_5_22	410_2_18	532_5_25	295_2_12	925_2_3	590_2_8	199_2_1	198_5_1	91_2_43	1121_35_252	311_2_12	191_2_21	115_2_1	252_2_19
217_2_8	211_5_46	42_2_59	219_2_1	227_2_21	131_2_40	130_2_1	496_5_3	225_5_1	24_2_9	26_2_29	20_2_127	21_2_1	22_5_1	23_2_1	29_2_1	289_5_8	540_2_1	546_2_32	4_2_22	349_2_1	816_1_1	1156_2_29	120_45_1	121_5_35	122_5_1	267_5_1	125_2_1	269_2_1	268_5_37	1069_2_40	58_2_1	54_2_17	53_2_1	52_5_26	414_5_33	410_2_25	532_5_20	295_2_10	925_2_4	590_2_11	199_2_1	198_5_1	91_2_55	1121_35_285	311_2_16	191_2_11	115_2_1	252_2_23	88_2_99
217_2_3	211_5_53	42_2_60	219_2_1	227_2_13	131_2_33	130_2_1	496_5_3	225_5_1	24_2_13	26_2_30	20_2_119	21_2_1	22_5_1	23_2_1	29_2_1	289_5_15	540_2_1	546_2_32	4_2_32	349_2_1	1156_2_31	120_45_1	121_5_24	122_5_1	267_5_1	125_2_1	269_2_1	268_5_31	1069_2_32	58_2_1	54_2_17	53_2_1	52_5_22	414_5_22	410_2_26	532_5_23	295_2_15	925_2_6	590_2_6	199_2_1	198_5_1	91_2_60	1121_35_307	311_2_17	191_2_13	115_2_1	252_2_20	88_2_109	111_2_26
217_2_4	211_5_50	42_2_43	219_2_1	227_2_16	131_2_33	130_2_1	496_5_4	225_5_1	24_2_18	26_2_28	20_2_138	21_2_1	22_5_1	23_2_1	29_2_1	289_5_14	540_2_1	546_2_40	4_2_27	349_2_1	1156_2_37	120_45_1	121_5_19	122_5_1	267_5_1	125_2_1	268_5_34	1069_2_26	58_2_1	54_2_16	53_2_1	52_5_19	414_5_13	410_2_30	532_5_15	295_2_9	925_2_1	590_2_4	199_2_1	198_5_1	91_2_48	1121_35_330	311_2_10	191_2_8	115_2_1	252_2_10	88_2_102	111_2_24	394_12_48
217_2_5	211_5_59	42_2_54	219_2_1	227_2_24	131_2_32	130_2_1	496_5_1	225_5_1	24_2_11	26_2_24	20_2_124	21_2_1	22_5_1	23_2_1	29_2_1	289_5_11	540_2_1	546_2_50	4_2_42	349_2_1	1156_2_30	120_45_1	121_5_17	122_5_1	267_5_1	125_2_1	268_5_42	1069_2_29	58_2_1	54_2_20	53_2_1	52_5_21	414_5_18	410_2_26	532_5_14	295_2_14	925_2_2	590_2_6	199_2_1	198_5_1	91_2_63	1121_35_347	311_2_8	191_2_3	115_2_1	88_2_95	111_2_22	394_12_47	82_2_5
217_2_6	211_5_75	42_2_45	219_2_1	227_2_17	131_2_26	130_2_1	225_5_1	24_2_8	26_2_28	20_2_145	21_2_1	22_5_1	23_2_1	29_2_1	289_5_12	540_2_1	546_2_49	4_2_31	349_2_1	1156_2_27	120_45_1	121_5_7	122_5_1	267_5_1	125_2_1	268_5_41	1069_2_26	54_2_30	53_2_1	52_5_15	414_5_12	410_2_32	532_5_12	295_2_12	293_2_20	590_2_8	199_2_1	198_5_1	91_2_41	1121_35_376	311_2_16	191_2_4	115_2_1	88_2_101	111_2_25	394_12_36	82_2_5	279_2_13	118_2_2
217_2_6	211_5_67	42_2_47	219_2_1	227_2_15	131_2_24	130_2_1	225_5_1	24_2_2	26_2_23	20_2_152	21_2_1	22_5_1	23_2_1	29_2_1	289_5_9	540_2_1	546_2_54	4_2_22	349_2_1	1156_2_30	120_45_1	121_5_9	122_5_1	267_5_1	125_2_1	268_5_39	1069_2_25	54_2_25	53_2_1	52_5_16	414_5_16	410_2_33	532_5_7	295_2_13	293_2_14	590_2_8	199_2_1	198_5_1	91_2_40	1121_35_401	311_2_19	191_2_7	115_2_1	88_2_93	111_2_18	394_12_38	82_2_13	279_2_19	118_2_2
217_2_1	211_5_68	42_2_47	219_2_1	227_2_17	131_2_20	130_2_1	225_5_1	24_2_5	26_2_18	20_2_152	21_2_1	22_5_1	23_2_1	29_2_1	289_5_12	540_2_1	546_2_46	4_2_17	349_2_1	1156_2_15	120_45_1	121_5_14	122_5_1	267_5_1	125_2_1	268_5_24	1069_2_27	54_2_40	53_2_1	52_5_25	414_5_11	410_2_30	532_5_5	295_2_10	293_2_17	590_2_6	199_2_1	198_5_1	91_2_54	1121_35_432	311_2_29	191_2_5	115_2_1	88_2_101	111_2_14	394_12_38	82_2_12	279_2_17	118_2_4
217_2_1	211_5_65	42_2_36	227_2_17	131_2_16	130_2_1	225_5_1	24_2_3	26_2_18	20_2_171	21_2_1	22_5_1	23_2_1	29_2_1	289_5_10	540_2_1	546_2_52	4_2_13	349_2_1	1156_2_14	120_45_1	121_5_11	122_5_1	267_5_1	125_2_1	268_5_32	1069_2_17	54_2_28	53_2_1	52_5_21	414_5_12	410_2_26	295_2_9	293_2_15	590_2_11	199_2_1	198_5_1	91_2_41	1121_35_430	311_2_23	191_2_10	115_2_1	88_2_104	111_2_21	394_12_27	82_2_8	279_2_16	118_2_3	837_2_34	839_5_25
217_2_2	211_5_64	42_2_38	227_2_21	131_2_13	130_2_1	24_2_2	26_2_17	20_2_159	21_2_1	22_5_1	23_2_1	29_2_1	289_5_4	540_2_1	546_2_48	4_2_15	349_2_1	1156_2_12	120_45_1	121_5_21	122_5_1	267_5_1	125_2_1	268_5_31	1069_2_23	54_2_37	53_2_1	52_5_14	414_5_17	410_2_33	295_2_11	293_2_11	590_2_5	199_2_1	198_5_1	91_2_57	1121_35_451	311_2_27	191_2_11	115_2_1	88_2_116	111_2_18	394_12_35	82_2_18	279_2_17	118_2_1	837_2_31	839_5_25	3_2_3
217_2_2	211_5_67	955_2_6	227_2_13	131_2_15	130_2_1	24_2_3	26_2_19	20_2_143	21_2_1	22_5_1	23_2_1	29_2_1	289_5_8	540_2_1	546_2_60	4_2_7	349_2_1	1156_2_14	120_45_1	121_5_17	122_5_1	267_5_1	125_2_1	268_5_27	1069_2_28	54_2_28	53_2_1	52_5_14	414_5_10	410_2_21	295_2_5	293_2_11	590_2_6	199_2_1	198_5_1	91_2_73	1121_35_485	311_2_28	191_2_9	115_2_1	88_2_128	111_2_20	394_12_27	82_2_8	279_2_15	837_2_39	839_5_24	3_2_4	527_2_1
217_2_2	211_5_61	955_2_5	227_2_22	131_2_14	130_2_1	24_2_2	26_2_22	20_2_147	21_2_1	22_5_1	23_2_1	29_2_1	289_5_15	540_2_1	546_2_63	4_2_6	349_2_1	1156_2_28	120_45_1	121_5_25	122_5_1	267_5_1	125_2_1	268_5_37	1069_2_23	54_2_19	53_2_1	52_5_18	414_5_18	410_2_21	295_2_6	293_2_8	590_2_12	199_2_1	198_5_1	91_2_67	1121_35_482	311_2_17	191_2_6	115_2_1	88_2_125	111_2_17	394_12_32	82_2_9	279_2_19	837_2_35	839_5_26	3_2_5	527_2_1
217_2_1	211_5_79	955_2_7	227_2_27	131_2_16	130_2_1	24_2_5	26_2_17	20_2_145	21_2_1	22_5_1	23_2_1	29_2_1	289_5_18	540_2_1	546_2_55	4_2_7	349_2_1	1156_2_44	120_45_1	121_5_21	122_5_1	267_5_1	125_2_1	268_5_25	1069_2_33	54_2_19	53_2_1	52_5_23	414_5_5	410_2_27	295_2_3	293_2_10	590_2_5	199_2_1	198_5_1	91_2_95	1121_35_486	311_2_13	191_2_8	115_2_1	88_2_123	111_2_24	394_12_27	82_2_4	279_2_18	837_2_49	839_5_34	3_2_7	527_2_1
217_2_3	211_5_75	955_2_4	227_2_20	131_2_18	130_2_1	24_2_7	26_2_21	20_2_160	21_2_1	22_5_1	23_2_1	29_2_1	289_5_18	540_2_1	546_2_64	4_2_6	349_2_1	1156_2_40	120_45_1	121_5_27	122_5_1	267_5_1	125_2_1	268_5_25	1069_2_31	54_2_22	53_2_1	52_5_11	414_5_6	410_2_24	295_2_1	293_2_12	590_2_10	199_2_1	198_5_1	91_2_85	1121_35_502	311_2_8	191_2_12	115_2_1	88_2_124	111_2_34	394_12_24	82_2_3	279_2_20	837_2_59	839_5_29	3_2_8	527_2_1
217_2_5	211_5_77	955_2_2	164_5_33	131_2_21	130_2_1	24_2_8	26_2_26	20_2_155	21_2_1	22_5_1	23_2_1	29_2_1	289_5_11	540_2_1	546_2_62	4_2_9	349_2_1	1156_2_51	120_45_1	121_5_37	122_5_1	267_5_1	125_2_1	268_5_33	1069_2_40	54_2_17	53_2_1	52_5_10	414_5_8	410_2_23	295_2_3	293_2_14	590_2_9	199_2_1	198_5_1	91_2_89	1121_35_528	311_2_8	191_2_10	115_2_1	88_2_120	111_2_25	394_12_27	82_2_4	279_2_33	837_2_50	839_5_30	3_2_6	527_2_1
217_2_3	211_5_93	164_5_9	131_2_18	130_2_1	24_2_14	26_2_37	20_2_150	21_2_1	22_5_1	23_2_1	29_2_1	289_5_10	540_2_1	546_2_66	4_2_8	349_2_1	1156_2_39	120_45_1	121_5_33	122_5_1	267_5_1	125_2_1	268_5_19	1069_2_52	54_2_20	53_2_1	52_5_9	414_5_3	410_2_22	295_2_6	293_2_12	590_2_5	199_2_1	198_5_1	91_2_99	1121_35_553	311_2_2	191_2_11	115_2_1	88_2_129	111_2_34	394_12_19	82_2_2	279_2_31	837_2_47	839_5_34	3_2_7	527_2_1	366_1_32
217_2_1	211_5_82	164_5_13	131_2_22	130_2_1	24_2_13	26_2_33	20_2_171	21_2_1	22_5_1	23_2_1	29_2_1	289_5_13	540_2_1	546_2_71	4_2_15	349_2_1	1156_2_48	120_45_1	121_5_50	122_5_1	267_5_1	125_2_1	268_5_23	1069_2_37	54_2_18	53_2_1	52_5_7	414_5_3	410_2_21	295_2_4	293_2_13	590_2_4	199_2_1	198_5_1	91_2_86	1121_35_533	311_2_2	191_2_9	115_2_1	88_2_124	111_2_32	394_12_19	82_2_1	279_2_34	837_2_58	839_5_32	3_2_7	527_2_1	366_1_33
217_2_2	211_5_98	227_2_22	131_2_22	130_2_1	24_2_16	26_2_43	20_2_154	21_2_1	22_5_1	23_2_1	289_5_11	540_2_1	546_2_59	4_2_11	349_2_1	1156_2_46	120_45_1	121_5_51	122_5_1	267_5_1	125_2_1	268_5_21	1069_2_46	54_2_16	53_2_1	52_5_15	414_5_2	410_2_32	295_2_4	293_2_16	164_5_15	590_2_4	199_2_1	198_5_1	1121_35_508	311_2_3	191_2_8	115_2_1	88_2_122	111_2_35	394_12_21	278_2_24	279_2_31	837_2_51	839_5_35	3_2_4	527_2_1	366_1_30	108_2_98
217_2_1	211_5_74	227_2_12	131_2_23	130_2_1	24_2_11	26_2_55	20_2_171	21_2_1	22_5_1	23_2_1	289_5_17	540_2_1	546_2_62	4_2_10	349_2_1	1156_2_32	120_45_1	121_5_41	122_5_1	267_5_1	125_2_1	268_5_23	1069_2_39	54_2_9	53_2_1	52_5_10	414_5_4	410_2_33	295_2_4	293_2_19	164_5_16	590_2_5	199_2_1	198_5_1	1121_35_469	311_2_8	191_2_5	115_2_1	88_2_126	111_2_44	394_12_14	278_2_25	279_2_24	837_2_63	839_5_29	3_2_6	527_2_1	366_1_29	108_2_95
217_2_1	211_5_81	227_2_17	131_2_27	130_2_1	24_2_7	26_2_66	20_2_145	21_2_1	22_5_1	23_2_1	289_5_13	540_2_1	546_2_41	4_2_17	349_2_1	1156_2_31	120_45_1	121_5_45	122_5_1	267_5_1	125_2_1	268_5_24	1069_2_23	54_2_17	53_2_1	52_5_18	414_5_9	410_2_26	295_2_1	293_2_16	164_5_26	590_2_6	199_2_1	198_5_1	1121_35_400	311_2_11	191_2_4	115_2_1	88_2_127	111_2_40	394_12_17	278_2_22	279_2_41	837_2_50	839_5_26	3_2_4	527_2_1	366_1_32	108_2_108
217_2_1	211_5_90	227_2_13	131_2_35	130_2_1	24_2_7	26_2_66	20_2_142	21_2_1	22_5_1	23_2_1	289_5_8	540_2_1	546_2_41	4_2_11	349_2_1	1156_2_22	120_45_1	121_5_35	122_5_1	267_5_1	125_2_1	268_5_26	1069_2_25	54_2_11	53_2_1	52_5_20	414_5_4	410_2_31	295_2_1	293_2_23	164_5_35	590_2_6	199_2_1	198_5_1	1121_35_339	311_2_16	191_2_4	115_2_1	88_2_121	111_2_49	394_12_20	278_2_15	279_2_45	837_2_60	839_5_25	3_2_2	527_2_1	366_1_31	108_2_94
211_5_92	227_2_10	131_2_36	130_2_1	24_2_1	26_2_61	20_2_148	21_2_1	22_5_1	23_2_1	289_5_10	540_2_1	546_2_50	4_2_9	349_2_1	1156_2_13	120_45_1	121_5_42	122_5_1	267_5_1	125_2_1	268_5_29	1069_2_27	54_2_13	53_2_1	52_5_17	414_5_7	410_2_27	295_2_1	293_2_25	164_5_35	590_2_5	199_2_1	198_5_1	1121_35_284	311_2_20	191_2_3	115_2_1	88_2_119	111_2_57	394_12_6	278_2_20	279_2_52	837_2_65	839_5_19	3_2_3	527_2_1	366_1_35	108_2_93	109_45_1
211_5_88	227_2_13	131_2_45	130_2_1	24_2_2	26_2_56	20_2_141	21_2_1	22_5_1	23_2_1	289_5_3	540_2_1	546_2_56	4_2_11	349_2_1	1156_2_12	120_45_1	121_5_39	122_5_1	267_5_1	125_2_1	268_5_35	1069_2_20	54_2_9	53_2_1	52_5_26	414_5_5	410_2_27	295_2_1	293_2_23	164_5_55	590_2_1	199_2_1	198_5_1	1121_35_232	311_2_23	191_2_3	115_2_1	88_2_112	111_2_49	394_12_14	278_2_27	279_2_56	837_2_61	839_5_12	527_2_1	366_1_24	108_2_103	109_45_1	388_2_51
211_5_102	227_2_11	131_2_49	130_2_1	24_2_1	26_2_63	20_2_128	21_2_1	22_5_1	23_2_1	289_5_5	540_2_1	546_2_49	4_2_14	349_2_1	1156_2_17	120_45_1	121_5_27	122_5_1	267_5_1	125_2_1	268_5_41	1069_2_15	54_2_11	53_2_1	52_5_20	414_5_8	410_2_25	295_2_1	293_2_30	164_5_55	590_2_1	199_2_1	198_5_1	1121_35_198	311_2_17	191_2_2	115_2_1	88_2_112	111_2_62	394_12_9	278_2_16	279_2_55	837_2_70	839_5_22	527_2_1	366_1_15	108_2_78	109_45_1	388_2_43
211_5_93	227_2_5	131_2_45	130_2_1	24_2_1	26_2_58	20_2_142	21_2_1	22_5_1	23_2_1	289_5_2	540_2_1	546_2_48	4_2_10	349_2_1	1156_2_10	120_45_1	121_5_27	122_5_1	267_5_1	125_2_1	268_5_41	1069_2_13	54_2_9	53_2_1	52_5_23	414_5_3	410_2_28	295_2_1	293_2_31	164_5_58	590_2_1	199_2_1	198_5_1	1121_35_173	311_2_15	191_2_2	115_2_1	88_2_131	111_2_61	394_12_3	278_2_21	279_2_53	837_2_70	839_5_14	527_2_1	366_1_19	108_2_84	109_45_1	388_2_44
211_5_108	227_2_2	131_2_41	130_2_1	26_2_59	20_2_145	21_2_1	22_5_1	23_2_1	289_5_3	540_2_1	546_2_43	4_2_14	349_2_1	1156_2_14	120_45_1	121_5_24	122_5_1	267_5_1	125_2_1	268_5_56	1069_2_10	54_2_10	53_2_1	52_5_30	414_5_3	410_2_39	295_2_1	293_2_22	164_5_68	199_2_1	198_5_1	1121_35_149	311_2_12	191_2_3	115_2_1	88_2_128	111_2_48	394_12_6	278_2_24	279_2_66	837_2_65	839_5_10	527_2_1	366_1_18	108_2_96	109_45_1	388_2_42	101_2_1	107_5_70
211_5_121	227_2_3	131_2_46	130_2_1	26_2_59	20_2_127	21_2_1	22_5_1	23_2_1	289_5_6	540_2_1	546_2_41	4_2_21	349_2_1	1156_2_20	120_45_1	121_5_20	122_5_1	267_5_1	125_2_1	268_5_51	1069_2_13	54_2_6	53_2_1	52_5_24	414_5_4	410_2_34	293_2_35	164_5_70	199_2_1	198_5_1	1121_35_128	311_2_9	191_2_2	115_2_1	88_2_127	111_2_55	394_12_4	278_2_21	279_2_70	837_2_78	839_5_4	527_2_1	366_1_20	108_2_65	109_45_1	388_2_44	101_2_1	107_5_91	39_2_137
211_5_102	227_2_3	131_2_41	130_2_1	26_2_52	20_2_140	21_2_1	22_5_1	23_2_1	289_5_7	540_2_1	546_2_49	4_2_14	349_2_1	1156_2_13	120_45_1	121_5_22	122_5_1	267_5_1	125_2_1	268_5_52	1069_2_17	54_2_8	53_2_1	52_5_26	414_5_9	410_2_30	293_2_30	164_5_81	199_2_1	198_5_1	1121_35_104	311_2_9	191_2_4	115_2_1	88_2_137	111_2_55	394_12_1	278_2_20	279_2_69	837_2_92	839_5_3	527_2_1	366_1_25	108_2_87	109_45_1	388_2_53	101_2_1	107_5_91	39_2_145
211_5_130	227_2_6	131_2_41	130_2_1	26_2_46	20_2_150	21_2_1	22_5_1	23_2_1	289_5_8	540_2_1	546_2_47	4_2_7	349_2_1	1156_2_14	120_45_1	121_5_15	122_5_1	267_5_1	125_2_1	268_5_54	1069_2_13	54_2_3	53_2_1	52_5_30	414_5_8	410_2_27	293_2_27	164_5_66	199_2_1	198_5_1	1121_35_101	311_2_10	191_2_4	115_2_1	88_2_136	111_2_46	278_2_19	279_2_61	837_2_94	839_5_4	527_2_1	366_1_27	108_2_88	109_45_1	388_2_65	101_2_1	107_5_119	39_2_139	38_2_22
211_5_147	227_2_5	131_2_45	130_2_1	26_2_38	20_2_152	21_2_1	22_5_1	23_2_1	289_5_9	540_2_1	546_2_41	4_2_6	349_2_1	1156_2_16	120_45_1	121_5_25	122_5_1	267_5_1	125_2_1	268_5_30	1069_2_11	54_2_3	53_2_1	52_5_22	414_5_5	410_2_26	293_2_38	164_5_65	199_2_1	198_5_1	1121_35_114	311_2_10	191_2_6	115_2_1	88_2_126	111_2_52	278_2_22	279_2_55	837_2_75	839_5_4	527_2_1	366_1_25	108_2_62	109_45_1	388_2_51	101_2_1	107_5_130	39_2_143	38_2_13
211_5_95	227_2_11	131_2_52	130_2_1	26_2_35	20_2_165	21_2_1	22_5_1	23_2_1	289_5_6	540_2_1	546_2_45	4_2_7	349_2_1	1156_2_9	120_45_1	121_5_35	122_5_1	267_5_1	125_2_1	268_5_25	1069_2_17	54_2_4	53_2_1	52_5_13	414_5_5	410_2_25	293_2_34	164_5_71	199_2_1	198_5_1	1121_35_95	311_2_18	191_2_7	115_2_1	88_2_113	111_2_56	278_2_25	279_2_56	837_2_85	527_2_1	366_1_28	108_2_63	109_45_1	388_2_55	101_2_1	107_5_128	39_2_153	38_2_8	32_5_111
211_5_79	227_2_15	131_2_61	130_2_1	26_2_37	20_2_166	21_2_1	22_5_1	23_2_1	289_5_5	540_2_1	546_2_50	4_2_13	349_2_1	1156_2_7	120_45_1	121_5_35	122_5_1	267_5_1	125_2_1	268_5_38	1069_2_13	54_2_2	53_2_1	52_5_19	414_5_5	410_2_18	293_2_38	164_5_77	199_2_1	198_5_1	1121_35_87	311_2_17	191_2_5	115_2_1	88_2_120	111_2_39	278_2_22	279_2_51	837_2_118	527_2_1	366_1_32	108_2_58	109_45_1	388_2_62	101_2_1	107_5_125	39_2_155	38_2_13	32_5_111
211_5_91	227_2_21	131_2_56	130_2_1	26_2_34	20_2_174	21_2_1	22_5_1	23_2_1	289_5_3	540_2_1	546_2_34	4_2_21	349_2_1	1156_2_13	120_45_1	121_5_28	122_5_1	267_5_1	125_2_1	268_5_35	1069_2_6	53_2_1	52_5_24	414_5_8	410_2_14	293_2_34	164_5_55	199_2_1	198_5_1	1121_35_85	311_2_25	191_2_4	115_2_1	88_2_106	111_2_43	278_2_24	279_2_59	837_2_85	527_2_1	366_1_28	108_2_57	109_45_1	388_2_65	101_2_1	107_5_135	39_2_135	38_2_9	32_5_133	31_1_1
211_5_99	227_2_12	131_2_65	130_2_1	26_2_36	20_2_166	21_2_1	22_5_1	23_2_1	540_2_1	546_2_36	4_2_18	349_2_1	1156_2_18	120_45_1	121_5_26	267_5_1	125_2_1	268_5_28	1069_2_10	53_2_1	52_5_21	414_5_4	410_2_16	293_2_43	164_5_66	199_2_1	198_5_1	1121_35_85	311_2_26	191_2_5	115_2_1	88_2_111	111_2_45	278_2_18	279_2_47	837_2_93	527_2_1	366_1_16	108_2_50	109_45_1	388_2_58	101_2_1	107_5_140	39_2_156	38_2_8	32_5_123	31_1_1	338_2_1	624_5_1
211_5_84	227_2_8	131_2_68	130_2_1	26_2_37	20_2_150	21_2_1	22_5_1	23_2_1	540_2_1	546_2_33	4_2_21	349_2_1	1156_2_14	120_45_1	121_5_32	267_5_1	125_2_1	268_5_37	1069_2_11	53_2_1	52_5_22	414_5_4	410_2_10	293_2_37	164_5_71	199_2_1	198_5_1	1121_35_86	311_2_38	191_2_2	115_2_1	88_2_120	111_2_50	278_2_22	279_2_61	837_2_97	527_2_1	366_1_13	108_2_62	109_45_1	388_2_68	101_2_1	107_5_161	39_2_149	38_2_13	32_5_137	31_1_1	338_2_1	624_5_1
211_5_92	227_2_10	131_2_66	130_2_1	26_2_33	20_2_167	21_2_1	22_5_1	23_2_1	540_2_1	546_2_29	4_2_31	349_2_1	1156_2_12	120_45_1	121_5_31	267_5_1	125_2_1	268_5_37	1069_2_4	53_2_1	52_5_21	414_5_4	410_2_14	293_2_36	164_5_61	199_2_1	198_5_1	1121_35_83	311_2_33	191_2_2	115_2_1	88_2_122	111_2_37	278_2_25	279_2_55	837_2_94	527_2_1	366_1_27	108_2_66	109_45_1	388_2_71	101_2_1	107_5_167	39_2_142	38_2_14	32_5_133	31_1_1	338_2_1	624_5_1
211_5_88	227_2_7	131_2_62	130_2_1	26_2_35	20_2_158	21_2_1	22_5_1	23_2_1	540_2_1	546_2_37	4_2_24	349_2_1	1156_2_20	120_45_1	121_5_38	267_5_1	125_2_1	268_5_30	1069_2_6	53_2_1	52_5_17	414_5_8	410_2_14	293_2_49	164_5_59	199_2_1	198_5_1	1121_35_90	311_2_33	191_2_1	115_2_1	88_2_124	111_2_45	278_2_23	279_2_64	837_2_82	527_2_1	366_1_23	108_2_72	109_45_1	388_2_74	101_2_1	107_5_171	39_2_135	38_2_12	32_5_117	31_1_1	338_2_1	624_5_1
211_5_77	227_2_8	131_2_61	130_2_1	26_2_42	20_2_157	21_2_1	22_5_1	23_2_1	540_2_1	546_2_49	4_2_28	349_2_1	1156_2_11	120_45_1	121_5_41	267_5_1	125_2_1	268_5_41	1069_2_9	53_2_1	52_5_24	414_5_9	410_2_9	293_2_39	164_5_62	199_2_1	198_5_1	1121_35_91	311_2_38	191_2_1	115_2_1	88_2_127	111_2_46	278_2_27	279_2_65	837_2_103	527_2_1	366_1_29	108_2_61	109_45_1	388_2_75	101_2_1	107_5_167	39_2_153	38_2_15	32_5_108	31_1_1	338_2_1	624_5_1
211_5_83	227_2_13	131_2_61	130_2_1	26_2_49	20_2_153	21_2_1	22_5_1	23_2_1	540_2_1	546_2_43	4_2_27	349_2_1	1156_2_14	120_45_1	121_5_44	267_5_1	125_2_1	268_5_46	1069_2_2	53_2_1	52_5_28	414_5_3	410_2_7	293_2_34	164_5_66	199_2_1	198_5_1	1121_35_112	311_2_27	191_2_1	115_2_1	88_2_138	111_2_40	278_2_22	279_2_67	837_2_106	527_2_1	366_1_35	108_2_73	109_45_1	388_2_77	101_2_1	107_5_161	39_2_125	38_2_20	32_5_129	31_1_1	338_2_1	624_5_1
211_5_108	227_2_10	131_2_52	130_2_1	26_2_51	20_2_159	21_2_1	22_5_1	23_2_1	540_2_1	546_2_53	4_2_26	349_2_1	1156_2_12	120_45_1	121_5_43	267_5_1	125_2_1	268_5_29	1069_2_4	53_2_1	52_5_26	414_5_2	410_2_4	293_2_40	164_5_65	199_2_1	198_5_1	1121_35_125	311_2_38	191_2_1	115_2_1	88_2_113	111_2_42	278_2_30	279_2_80	837_2_69	527_2_1	366_1_42	108_2_69	109_45_1	388_2_70	101_2_1	107_5_150	39_2_115	38_2_12	32_5_131	31_1_1	338_2_1	624_5_1
211_5_95	227_2_11	131_2_52	130_2_1	26_2_66	20_2_166	21_2_1	22_5_1	23_2_1	540_2_1	546_2_54	4_2_21	349_2_1	1156_2_8	120_45_1	121_5_47	267_5_1	125_2_1	268_5_42	1069_2_4	53_2_1	52_5_31	414_5_5	410_2_1	293_2_37	164_5_80	199_2_1	198_5_1	1121_35_127	311_2_46	191_2_1	115_2_1	88_2_109	111_2_41	278_2_29	279_2_68	837_2_80	527_2_1	366_1_46	108_2_62	109_45_1	388_2_52	101_2_1	107_5_146	39_2_109	38_2_21	32_5_144	31_1_1	338_2_1	624_5_1
211_5_110	227_2_11	131_2_61	130_2_1	26_2_66	20_2_162	21_2_1	22_5_1	23_2_1	540_2_1	546_2_47	4_2_23	349_2_1	1156_2_8	120_45_1	121_5_39	267_5_1	125_2_1	268_5_47	1069_2_1	53_2_1	52_5_26	414_5_5	410_2_2	293_2_46	164_5_67	199_2_1	198_5_1	1121_35_148	311_2_34	191_2_1	115_2_1	88_2_117	111_2_31	278_2_27	279_2_73	837_2_76	527_2_1	366_1_48	108_2_69	109_45_1	388_2_60	101_2_1	107_5_140	39_2_105	38_2_21	32_5_160	31_1_1	338_2_1	624_5_1
211_5_113	227_2_10	131_2_45	130_2_1	26_2_72	20_2_146	21_2_1	22_5_1	23_2_1	540_2_1	546_2_60	4_2_16	349_2_1	1156_2_14	120_45_1	121_5_44	267_5_1	125_2_1	268_5_45	1069_2_1	53_2_1	52_5_20	414_5_7	410_2_2	293_2_50	164_5_60	199_2_1	198_5_1	1121_35_183	311_2_48	191_2_1	115_2_1	88_2_94	111_2_20	278_2_28	279_2_62	837_2_71	527_2_1	366_1_50	108_2_75	109_45_1	388_2_59	101_2_1	107_5_131	39_2_89	38_2_15	32_5_154	31_1_1	338_2_1	624_5_1
211_5_80	227_2_16	131_2_44	130_2_1	26_2_66	20_2_170	21_2_1	22_5_1	23_2_1	540_2_1	546_2_60	4_2_17	349_2_1	1156_2_13	120_45_1	121_5_38	267_5_1	125_2_1	268_5_51	1069_2_4	53_2_1	52_5_24	414_5_8	410_2_1	293_2_51	164_5_60	199_2_1	198_5_1	1121_35_179	311_2_61	191_2_1	115_2_1	88_2_85	111_2_22	278_2_34	279_2_55	837_2_82	527_2_1	366_1_50	108_2_60	109_45_1	388_2_48	101_2_1	107_5_136	39_2_85	38_2_13	32_5_167	31_1_1	338_2_1	624_5_1
211_5_98	227_2_13	131_2_46	130_2_1	26_2_74	20_2_183	21_2_1	22_5_1	23_2_1	540_2_1	546_2_49	4_2_10	349_2_1	1156_2_17	120_45_1	121_5_42	267_5_1	125_2_1	268_5_44	1069_2_4	53_2_1	52_5_25	414_5_3	410_2_2	293_2_45	164_5_54	199_2_1	198_5_1	1121_35_195	311_2_45	191_2_1	115_2_1	88_2_81	111_2_12	278_2_35	279_2_59	837_2_97	527_2_1	366_1_46	108_2_61	109_45_1	388_2_59	101_2_1	107_5_143	39_2_72	38_2_9	32_5_173	31_1_1	338_2_1	624_5_1
211_5_105	227_2_10	131_2_46	130_2_1	26_2_74	20_2_186	21_2_1	22_5_1	23_2_1	540_2_1	546_2_61	4_2_4	349_2_1	1156_2_30	120_45_1	121_5_49	125_2_1	268_5_40	1069_2_2	53_2_1	52_5_21	414_5_2	410_2_3	293_2_52	164_5_59	199_2_1	198_5_1	1121_35_206	311_2_50	191_2_1	115_2_1	88_2_70	111_2_16	278_2_28	279_2_52	837_2_74	527_2_1	366_1_45	108_2_82	109_45_1	388_2_53	101_2_1	107_5_140	39_2_88	38_2_7	32_5_181	31_1_1	338_2_1	629_2_28	60_5_20
211_5_90	227_2_11	131_2_48	130_2_1	26_2_76	20_2_174	21_2_1	22_5_1	23_2_1	540_2_1	546_2_63	4_2_4	349_2_1	1156_2_26	120_45_1	121_5_37	125_2_1	268_5_52	1069_2_4	53_2_1	52_5_32	410_2_4	293_2_46	164_5_55	199_2_1	198_5_1	1121_35_243	311_2_64	191_2_1	115_2_1	88_2_82	111_2_16	278_2_27	279_2_39	837_2_88	527_2_1	366_1_47	108_2_72	109_45_1	388_2_42	101_2_1	107_5_133	39_2_80	38_2_12	32_5_188	31_1_1	338_2_1	629_2_28	60_5_16	66_5_103
211_5_103	227_2_20	131_2_52	130_2_1	26_2_78	20_2_191	21_2_1	22_5_1	23_2_1	540_2_1	546_2_64	4_2_3	349_2_1	1156_2_23	120_45_1	121_5_37	125_2_1	268_5_56	1069_2_5	53_2_1	52_5_31	410_2_9	293_2_45	164_5_51	199_2_1	198_5_1	1121_35_260	311_2_65	191_2_1	115_2_1	88_2_91	111_2_13	278_2_26	279_2_43	837_2_102	527_2_1	366_1_52	108_2_62	109_45_1	388_2_40	101_2_1	107_5_138	39_2_89	38_2_7	32_5_200	31_1_1	338_2_1	629_2_25	60_5_7	66_5_92
211_5_132	227_2_15	131_2_48	130_2_1	26_2_79	20_2_188	21_2_1	22_5_1	23_2_1	540_2_1	546_2_66	4_2_4	349_2_1	1156_2_29	120_45_1	121_5_38	125_2_1	268_5_54	1069_2_1	53_2_1	52_5_25	410_2_5	293_2_42	164_5_59	199_2_1	198_5_1	1121_35_302	311_2_64	191_2_1	115_2_1	88_2_67	111_2_20	278_2_28	279_2_50	837_2_105	527_2_1	366_1_62	108_2_66	109_45_1	388_2_47	101_2_1	107_5_126	39_2_87	38_2_10	32_5_201	31_1_1	338_2_1	629_2_26	60_5_12	66_5_107
211_5_125	227_2_12	131_2_39	130_2_1	26_2_85	20_2_181	21_2_1	22_5_1	23_2_1	540_2_1	546_2_65	4_2_4	349_2_1	1156_2_23	120_45_1	121_5_25	125_2_1	268_5_57	1069_2_1	53_2_1	52_5_28	410_2_4	293_2_35	164_5_62	199_2_1	198_5_1	1121_35_328	311_2_71	191_2_1	115_2_1	88_2_84	111_2_28	278_2_31	279_2_38	837_2_113	527_2_1	366_1_55	108_2_57	109_45_1	388_2_48	101_2_1	107_5_125	39_2_85	38_2_7	32_5_191	31_1_1	338_2_1	629_2_29	60_5_12	66_5_94
211_5_129	227_2_11	131_2_40	130_2_1	26_2_72	20_2_195	21_2_1	22_5_1	23_2_1	540_2_1	546_2_56	4_2_3	349_2_1	1156_2_30	120_45_1	121_5_25	125_2_1	268_5_54	1069_2_2	53_2_1	52_5_32	410_2_5	293_2_32	164_5_70	199_2_1	198_5_1	1121_35_295	311_2_55	191_2_1	115_2_1	88_2_94	111_2_12	278_2_27	279_2_32	837_2_134	527_2_1	366_1_58	108_2_61	109_45_1	388_2_52	101_2_1	107_5_136	39_2_85	38_2_5	32_5_200	31_1_1	338_2_1	629_2_24	60_5_19	66_5_99
211_5_135	227_2_5	131_2_30	130_2_1	26_2_113	20_2_200	21_2_1	22_5_1	23_2_1	540_2_1	546_2_64	4_2_1	349_2_1	1156_2_38	120_45_1	121_5_34	125_2_1	268_5_53	53_2_1	52_5_30	410_2_7	293_2_33	164_5_66	199_2_1	198_5_1	1121_35_274	311_2_65	191_2_1	115_2_1	88_2_82	111_2_13	278_2_26	279_2_25	837_2_115	527_2_1	366_1_51	108_2_69	109_45_1	388_2_44	101_2_1	107_5_118	39_2_89	38_2_9	32_5_198	31_1_1	338_2_1	629_2_26	60_5_26	66_5_99	178_2_99
211_5_119	227_2_7	131_2_38	130_2_1	26_2_100	20_2_178	21_2_1	22_5_1	23_2_1	540_2_1	546_2_62	4_2_2	349_2_1	1156_2_37	120_45_1	121_5_25	125_2_1	268_5_62	53_2_1	52_5_35	410_2_6	293_2_35	164_5_53	199_2_1	198_5_1	1121_35_284	311_2_68	191_2_1	115_2_1	88_2_95	111_2_7	278_2_34	279_2_17	837_2_123	527_2_1	366_1_47	108_2_75	109_45_1	388_2_53	101_2_1	107_5_106	39_2_91	38_2_15	32_5_199	31_1_1	338_2_1	629_2_24	60_5_24	66_5_109	178_2_79
211_5_119	227_2_7	131_2_35	130_2_1	26_2_75	20_2_200	21_2_1	22_5_1	23_2_1	540_2_1	546_2_65	349_2_1	1156_2_38	120_45_1	121_5_39	125_2_1	268_5_41	53_2_1	52_5_42	410_2_3	293_2_35	164_5_57	199_2_1	198_5_1	1121_35_262	311_2_56	191_2_1	115_2_1	88_2_101	111_2_7	278_2_29	279_2_18	837_2_125	527_2_1	366_1_43	108_2_76	109_45_1	388_2_61	101_2_1	107_5_97	39_2_110	38_2_14	32_5_225	31_1_1	338_2_1	629_2_19	60_5_26	66_5_99	178_2_77	252_2_1
211_5_114	227_2_11	131_2_26	130_2_1	26_2_81	20_2_187	21_2_1	22_5_1	23_2_1	540_2_1	546_2_85	349_2_1	1156_2_37	120_45_1	121_5_47	125_2_1	268_5_40	53_2_1	52_5_49	293_2_33	164_5_60	199_2_1	198_5_1	1121_35_253	311_2_65	191_2_1	115_2_1	88_2_88	111_2_10	278_2_31	279_2_22	837_2_115	527_2_1	366_1_42	108_2_100	109_45_1	388_2_42	101_2_1	107_5_107	39_2_134	38_2_11	32_5_224	31_1_1	338_2_1	629_2_27	60_5_37	66_5_96	178_2_91	252_2_1	856_2_31
604_45_104	199_2_1	198_5_1	211_5_109	91_2_91	1121_35_239	629_2_26	178_2_78	191_2_1	60_5_28	388_2_45	131_2_32	130_2_1	111_2_12	66_5_102	279_2_25	278_2_33	235_1_26	237_2_70	338_2_1	26_2_83	39_2_142	20_2_161	837_2_125	48_5_1	49_5_1	82_2_1	45_2_1	42_2_108	43_5_1	94_2_1	1_2_31	657_2_5	13_5_1	546_2_76	187_2_36	101_2_1	14_5_1	366_1_48	31_1_1	311_2_67	500_35_1	147_2_106	227_2_11	202_5_24	142_2_11	895_2_9	252_2_1	208_2_47	467_2_78
604_45_83	199_2_1	198_5_1	211_5_133	91_2_75	1121_35_182	629_2_25	178_2_80	191_2_1	60_5_23	388_2_52	131_2_40	130_2_1	111_2_10	66_5_103	279_2_21	278_2_22	235_1_23	237_2_81	338_2_1	26_2_67	39_2_132	20_2_188	837_2_134	48_5_1	49_5_1	82_2_1	45_2_1	42_2_118	43_5_1	94_2_1	1_2_26	657_2_5	13_5_1	546_2_74	187_2_30	101_2_1	14_5_1	366_1_61	31_1_1	311_2_54	500_35_1	147_2_88	227_2_7	202_5_19	142_2_11	895_2_7	252_2_1	208_2_66	467_2_88
604_45_65	199_2_1	198_5_1	211_5_124	91_2_91	1121_35_158	629_2_34	178_2_77	191_2_1	60_5_23	388_2_40	131_2_41	130_2_1	111_2_6	66_5_108	279_2_14	278_2_36	235_1_21	237_2_90	338_2_1	26_2_69	39_2_138	20_2_196	837_2_126	48_5_1	49_5_1	82_2_1	45_2_1	42_2_103	43_5_1	94_2_1	1_2_20	657_2_5	13_5_1	546_2_80	187_2_27	101_2_1	14_5_1	366_1_57	31_1_1	311_2_68	500_35_1	147_2_87	227_2_6	202_5_13	142_2_9	895_2_4	252_2_1	208_2_55	467_2_77
604_45_70	199_2_1	198_5_1	211_5_135	91_2_103	1121_35_111	629_2_19	178_2_80	191_2_1	60_5_20	388_2_41	131_2_53	130_2_1	111_2_6	66_5_115	279_2_21	278_2_44	235_1_26	237_2_84	338_2_1	26_2_83	39_2_147	20_2_192	837_2_126	48_5_1	49_5_1	82_2_1	45_2_1	42_2_108	43_5_1	94_2_1	1_2_26	657_2_3	13_5_1	546_2_75	187_2_16	101_2_1	14_5_1	366_1_59	31_1_1	311_2_71	500_35_1	147_2_91	227_2_7	202_5_11	142_2_8	895_2_8	252_2_1	208_2_39	467_2_72
604_45_82	199_2_1	198_5_1	211_5_139	91_2_107	1121_35_99	629_2_18	178_2_80	191_2_1	60_5_24	388_2_40	131_2_52	130_2_1	111_2_1	66_5_107	279_2_27	278_2_34	235_1_20	237_2_102	338_2_1	26_2_65	39_2_134	20_2_185	837_2_132	48_5_1	49_5_1	82_2_1	45_2_1	42_2_104	43_5_1	94_2_1	1_2_27	657_2_4	13_5_1	546_2_63	187_2_21	101_2_1	14_5_1	366_1_81	31_1_1	311_2_55	500_35_1	147_2_78	227_2_4	202_5_11	142_2_4	895_2_11	252_2_1	208_2_46	467_2_78
604_45_102	199_2_1	198_5_1	211_5_132	91_2_110	1121_35_95	629_2_26	178_2_87	191_2_1	60_5_22	388_2_47	131_2_40	130_2_1	111_2_1	66_5_100	279_2_29	278_2_30	235_1_21	237_2_92	338_2_1	26_2_65	39_2_128	20_2_182	837_2_122	48_5_1	49_5_1	82_2_1	45_2_1	42_2_110	43_5_1	94_2_1	1_2_23	657_2_3	13_5_1	546_2_70	187_2_16	101_2_1	14_5_1	366_1_68	31_1_1	311_2_72	500_35_1	147_2_68	227_2_8	202_5_17	142_2_7	895_2_12	252_2_1	208_2_56	467_2_66
604_45_106	199_2_1	198_5_1	211_5_153	91_2_127	1121_35_90	629_2_24	178_2_85	191_2_1	60_5_26	388_2_36	131_2_22	130_2_1	111_2_2	66_5_98	279_2_36	278_2_36	235_1_17	237_2_80	26_2_64	39_2_139	20_2_181	837_2_123	48_5_1	49_5_1	82_2_1	45_2_1	42_2_109	43_5_1	94_2_1	1_2_37	13_5_1	546_2_66	187_2_15	101_2_1	14_5_1	366_1_68	31_1_1	311_2_87	500_35_1	147_2_73	227_2_6	202_5_17	142_2_9	895_2_9	252_2_1	208_2_41	467_2_69	1156_2_33	856_2_65
604_45_116	199_2_1	198_5_1	211_5_172	91_2_136	1121_35_78	629_2_16	178_2_84	191_2_1	60_5_28	388_2_32	131_2_33	130_2_1	111_2_2	66_5_106	279_2_32	278_2_25	235_1_10	237_2_78	26_2_62	39_2_148	20_2_162	837_2_127	48_5_1	49_5_1	82_2_1	45_2_1	42_2_122	43_5_1	94_2_1	1_2_30	13_5_1	546_2_61	187_2_13	101_2_1	14_5_1	366_1_68	31_1_1	311_2_70	500_35_1	147_2_78	227_2_3	202_5_17	142_2_8	895_2_15	252_2_1	208_2_46	467_2_65	1156_2_26	856_2_63
604_45_138	199_2_1	198_5_1	211_5_162	91_2_123	1121_35_74	629_2_16	178_2_88	191_2_1	60_5_26	388_2_38	131_2_48	130_2_1	111_2_3	66_5_87	279_2_20	278_2_38	235_1_14	237_2_78	26_2_76	39_2_149	20_2_176	837_2_143	48_5_1	49_5_1	82_2_1	45_2_1	42_2_133	43_5_1	94_2_1	1_2_23	13_5_1	546_2_71	187_2_8	101_2_1	14_5_1	366_1_75	31_1_1	311_2_64	500_35_1	147_2_81	227_2_6	202_5_14	142_2_6	895_2_10	252_2_1	208_2_60	467_2_50	1156_2_20	856_2_58
604_45_156	199_2_1	198_5_1	211_5_155	91_2_162	1121_35_67	629_2_10	178_2_95	191_2_1	60_5_28	388_2_29	131_2_42	130_2_1	111_2_2	66_5_93	279_2_32	278_2_41	235_1_13	237_2_62	26_2_70	39_2_158	20_2_150	837_2_129	48_5_1	49_5_1	82_2_1	45_2_1	42_2_134	43_5_1	94_2_1	1_2_18	13_5_1	546_2_69	187_2_7	101_2_1	14_5_1	366_1_66	31_1_1	311_2_78	500_35_1	147_2_73	227_2_4	202_5_15	142_2_11	895_2_12	252_2_1	208_2_49	467_2_56	1156_2_26	856_2_61
604_45_170	199_2_1	198_5_1	211_5_155	91_2_163	1121_35_64	629_2_7	178_2_92	191_2_1	60_5_26	388_2_25	131_2_45	130_2_1	111_2_2	66_5_68	279_2_35	278_2_31	235_1_10	237_2_89	26_2_72	39_2_139	20_2_126	837_2_135	48_5_1	49_5_1	82_2_1	45_2_1	42_2_134	43_5_1	94_2_1	1_2_15	13_5_1	546_2_53	187_2_6	101_2_1	14_5_1	366_1_74	31_1_1	311_2_75	500_35_1	147_2_80	227_2_2	202_5_13	142_2_11	895_2_13	252_2_1	208_2_59	467_2_56	1156_2_14	856_2_58
604_45_169	199_2_1	198_5_1	211_5_131	91_2_149	1121_35_64	629_2_3	178_2_107	191_2_1	60_5_22	388_2_25	131_2_61	130_2_1	111_2_2	66_5_67	279_2_37	278_2_44	235_1_10	237_2_85	26_2_81	39_2_140	20_2_130	837_2_154	48_5_1	49_5_1	82_2_1	45_2_1	42_2_130	43_5_1	94_2_1	1_2_13	13_5_1	546_2_58	187_2_1	101_2_1	14_5_1	366_1_63	31_1_1	311_2_63	500_35_1	147_2_66	227_2_4	202_5_15	142_2_13	895_2_9	252_2_1	208_2_60	467_2_46	1156_2_17	856_2_52
604_45_168	199_2_1	198_5_1	211_5_140	91_2_164	1121_35_78	629_2_2	178_2_102	191_2_1	60_5_24	388_2_22	131_2_47	130_2_1	111_2_2	66_5_80	279_2_42	278_2_42	235_1_9	237_2_77	26_2_92	39_2_122	20_2_124	837_2_137	48_5_1	49_5_1	82_2_1	45_2_1	42_2_115	43_5_1	94_2_1	1_2_22	13_5_1	546_2_47	101_2_1	14_5_1	366_1_48	31_1_1	311_2_77	500_35_1	147_2_79	227_2_5	202_5_19	142_2_14	895_2_3	252_2_1	208_2_57	467_2_35	1156_2_19	856_2_73	120_45_1
604_45_165	199_2_1	198_5_1	211_5_139	91_2_172	1121_35_84	629_2_2	178_2_113	191_2_1	60_5_30	388_2_14	131_2_42	130_2_1	111_2_1	66_5_58	279_2_31	278_2_31	235_1_4	237_2_82	26_2_97	39_2_135	20_2_120	837_2_123	48_5_1	49_5_1	82_2_1	45_2_1	42_2_135	43_5_1	94_2_1	1_2_13	13_5_1	546_2_51	101_2_1	14_5_1	366_1_62	31_1_1	311_2_90	500_35_1	147_2_87	227_2_4	202_5_17	142_2_15	895_2_6	252_2_1	208_2_64	467_2_48	1156_2_29	856_2_75	120_45_1
604_45_178	199_2_1	198_5_1	211_5_125	91_2_152	1121_35_86	629_2_5	178_2_130	191_2_1	60_5_30	388_2_18	131_2_36	130_2_1	111_2_3	66_5_55	279_2_27	278_2_31	235_1_5	237_2_97	26_2_95	39_2_137	20_2_108	837_2_126	48_5_1	49_5_1	82_2_1	45_2_1	42_2_131	43_5_1	94_2_1	1_2_20	13_5_1	546_2_44	101_2_1	14_5_1	366_1_73	31_1_1	311_2_70	500_35_1	147_2_71	227_2_2	202_5_13	142_2_16	895_2_4	252_2_1	208_2_74	467_2_50	1156_2_39	856_2_62	120_45_1
604_45_162	199_2_1	198_5_1	211_5_127	91_2_161	1121_35_94	629_2_4	178_2_132	191_2_1	60_5_28	388_2_20	131_2_33	130_2_1	111_2_2	66_5_75	279_2_32	278_2_33	235_1_7	237_2_75	26_2_99	39_2_162	20_2_107	837_2_101	48_5_1	49_5_1	82_2_1	508_5_1	42_2_136	43_5_1	94_2_1	1_2_20	13_5_1	546_2_44	101_2_1	14_5_1	366_1_66	31_1_1	311_2_89	500_35_1	147_2_79	202_5_12	142_2_18	895_2_5	252_2_1	208_2_66	467_2_41	1156_2_31	856_2_68	120_45_1	121_5_95
604_45_138	199_2_1	198_5_1	211_5_135	91_2_167	1121_35_90	629_2_1	178_2_146	191_2_1	60_5_31	388_2_18	131_2_37	130_2_1	111_2_2	66_5_56	279_2_36	278_2_37	235_1_5	237_2_74	26_2_122	39_2_165	20_2_124	837_2_105	48_5_1	49_5_1	82_2_1	508_5_1	42_2_153	43_5_1	94_2_1	1_2_16	13_5_1	546_2_54	101_2_1	14_5_1	366_1_55	31_1_1	311_2_88	500_35_1	147_2_102	202_5_13	142_2_11	895_2_10	252_2_1	208_2_58	467_2_55	1156_2_38	856_2_66	120_45_1	121_5_95
604_45_116	199_2_1	198_5_1	211_5_133	91_2_150	1121_35_93	311_2_81	178_2_170	191_2_1	60_5_29	388_2_24	131_2_37	130_2_1	111_2_2	66_5_74	279_2_30	278_2_42	235_1_6	237_2_85	26_2_113	39_2_157	20_2_132	837_2_107	48_5_1	49_5_1	82_2_1	508_5_1	42_2_160	43_5_1	94_2_1	1_2_18	13_5_1	546_2_58	101_2_1	14_5_1	366_1_60	31_1_1	349_2_1	500_35_1	147_2_95	202_5_12	142_2_13	895_2_15	252_2_1	208_2_66	467_2_51	1156_2_26	856_2_60	120_45_1	121_5_84
604_45_118	199_2_1	198_5_1	211_5_136	91_2_166	1121_35_97	311_2_89	178_2_194	191_2_1	60_5_32	388_2_20	131_2_38	130_2_1	111_2_2	66_5_79	279_2_33	278_2_35	235_1_4	237_2_88	26_2_96	39_2_148	20_2_130	837_2_87	48_5_1	49_5_1	82_2_1	508_5_1	42_2_157	43_5_1	94_2_1	1_2_16	13_5_1	546_2_64	101_2_1	14_5_1	366_1_54	31_1_1	349_2_1	500_35_1	147_2_79	202_5_14	142_2_16	895_2_21	252_2_1	208_2_51	467_2_53	1156_2_16	856_2_71	120_45_1	121_5_97
604_45_118	199_2_1	198_5_1	211_5_146	91_2_167	1121_35_100	311_2_94	178_2_197	191_2_1	60_5_32	388_2_17	131_2_51	130_2_1	111_2_1	66_5_70	279_2_35	278_2_28	235_1_1	237_2_81	26_2_106	39_2_144	20_2_135	837_2_69	48_5_1	49_5_1	82_2_1	508_5_1	42_2_178	43_5_1	94_2_1	1_2_8	13_5_1	546_2_66	101_2_1	14_5_1	366_1_50	31_1_1	349_2_1	500_35_1	147_2_79	202_5_11	142_2_10	895_2_19	252_2_1	208_2_59	467_2_59	1156_2_18	856_2_74	120_45_1	121_5_108
604_45_106	199_2_1	198_5_1	211_5_157	91_2_158	1121_35_91	311_2_81	191_2_1	60_5_23	388_2_15	131_2_42	130_2_1	111_2_2	66_5_75	178_2_205	278_2_43	279_2_36	237_2_89	26_2_95	39_2_156	20_2_146	837_2_65	48_5_1	49_5_1	82_2_1	508_5_1	42_2_176	43_5_1	94_2_1	1_2_9	13_5_1	546_2_77	101_2_1	14_5_1	366_1_60	31_1_1	349_2_1	500_35_1	147_2_67	202_5_13	142_2_11	895_2_23	252_2_1	208_2_63	467_2_74	1156_2_16	856_2_68	120_45_1	121_5_108	108_2_70
604_45_114	199_2_1	198_5_1	211_5_139	91_2_164	1121_35_100	311_2_81	191_2_1	60_5_28	388_2_17	131_2_44	130_2_1	111_2_2	66_5_82	178_2_196	278_2_36	279_2_29	237_2_99	26_2_80	39_2_153	20_2_145	837_2_51	48_5_1	49_5_1	82_2_1	508_5_1	42_2_165	43_5_1	94_2_1	1_2_7	13_5_1	546_2_75	101_2_1	14_5_1	366_1_67	31_1_1	349_2_1	500_35_1	147_2_51	202_5_14	142_2_10	895_2_22	252_2_1	208_2_64	467_2_67	1156_2_8	856_2_66	120_45_1	121_5_138	108_2_79
604_45_133	199_2_1	198_5_1	211_5_132	91_2_186	1121_35_123	311_2_83	191_2_1	60_5_36	388_2_16	131_2_61	130_2_1	111_2_2	66_5_81	178_2_217	278_2_26	279_2_29	237_2_83	26_2_114	39_2_149	20_2_123	837_2_45	48_5_1	49_5_1	82_2_1	508_5_1	42_2_193	43_5_1	94_2_1	1_2_7	13_5_1	546_2_78	101_2_1	14_5_1	366_1_57	31_1_1	349_2_1	500_35_1	147_2_48	202_5_12	142_2_10	895_2_16	252_2_1	208_2_59	467_2_87	1156_2_6	856_2_73	120_45_1	121_5_152	108_2_56
604_45_170	199_2_1	198_5_1	211_5_129	91_2_155	1121_35_127	311_2_75	191_2_1	60_5_30	388_2_16	131_2_57	130_2_1	111_2_3	66_5_93	178_2_239	278_2_27	279_2_21	237_2_76	26_2_105	39_2_163	20_2_119	837_2_45	48_5_1	49_5_1	82_2_1	508_5_1	42_2_204	43_5_1	94_2_1	1_2_11	13_5_1	546_2_68	101_2_1	14_5_1	366_1_60	31_1_1	349_2_1	500_35_1	147_2_40	202_5_11	142_2_12	895_2_18	252_2_1	208_2_70	467_2_102	1156_2_10	856_2_64	120_45_1	121_5_141	108_2_59
604_45_211	199_2_1	198_5_1	211_5_110	91_2_143	1121_35_149	311_2_67	191_2_1	60_5_29	388_2_17	131_2_61	130_2_1	111_2_4	66_5_108	178_2_229	278_2_32	279_2_20	237_2_59	26_2_95	39_2_125	20_2_117	837_2_43	48_5_1	49_5_1	82_2_1	508_5_1	42_2_197	43_5_1	94_2_1	1_2_1	13_5_1	546_2_56	101_2_1	14_5_1	366_1_75	349_2_1	500_35_1	147_2_42	202_5_14	142_2_13	895_2_29	252_2_1	208_2_71	467_2_82	1156_2_12	856_2_70	120_45_1	121_5_169	108_2_63	109_45_1
604_45_241	199_2_1	198_5_1	211_5_122	91_2_134	1121_35_137	311_2_64	191_2_1	60_5_26	388_2_10	131_2_68	130_2_1	111_2_3	66_5_91	178_2_235	278_2_36	279_2_20	237_2_56	26_2_113	39_2_140	20_2_106	837_2_41	48_5_1	49_5_1	82_2_1	508_5_1	42_2_199	43_5_1	94_2_1	1_2_1	13_5_1	546_2_60	101_2_1	14_5_1	366_1_68	349_2_1	500_35_1	147_2_37	202_5_13	142_2_10	895_2_23	252_2_1	208_2_52	467_2_87	1156_2_15	856_2_85	120_45_1	121_5_178	108_2_57	109_45_1
604_45_303	199_2_1	198_5_1	211_5_119	91_2_98	1121_35_169	311_2_75	191_2_1	60_5_26	388_2_8	131_2_56	130_2_1	111_2_3	66_5_97	178_2_225	278_2_47	279_2_21	237_2_41	26_2_91	39_2_160	20_2_104	837_2_43	48_5_1	49_5_1	82_2_1	508_5_1	42_2_235	43_5_1	94_2_1	1_2_1	13_5_1	546_2_51	101_2_1	14_5_1	366_1_68	349_2_1	500_35_1	147_2_24	202_5_13	142_2_9	895_2_27	252_2_1	208_2_70	467_2_109	1156_2_15	856_2_80	120_45_1	121_5_150	108_2_60	109_45_1
604_45_318	199_2_1	198_5_1	211_5_115	91_2_88	1121_35_197	311_2_59	191_2_1	60_5_28	388_2_6	131_2_44	130_2_1	111_2_3	66_5_126	178_2_220	278_2_35	279_2_18	237_2_40	26_2_93	39_2_133	20_2_111	837_2_42	48_5_1	49_5_1	82_2_1	508_5_1	42_2_210	43_5_1	94_2_1	1_2_1	13_5_1	546_2_59	101_2_1	14_5_1	366_1_67	349_2_1	500_35_1	147_2_28	202_5_10	142_2_10	895_2_31	252_2_1	208_2_68	467_2_87	1156_2_13	856_2_72	120_45_1	121_5_192	108_2_69	109_45_1
604_45_368	199_2_1	198_5_1	211_5_105	91_2_80	1121_35_208	311_2_62	191_2_1	60_5_32	388_2_8	131_2_50	130_2_1	111_2_3	66_5_130	178_2_239	278_2_46	279_2_13	237_2_38	26_2_101	39_2_153	20_2_95	837_2_33	48_5_1	49_5_1	82_2_1	508_5_1	42_2_216	43_5_1	94_2_1	1_2_1	13_5_1	546_2_48	101_2_1	14_5_1	366_1_61	349_2_1	500_35_1	147_2_28	202_5_12	142_2_15	895_2_29	252_2_1	208_2_53	467_2_102	1156_2_18	856_2_85	120_45_1	121_5_155	108_2_53	109_45_1
604_45_386	199_2_1	198_5_1	211_5_94	91_2_72	1121_35_233	311_2_59	191_2_1	60_5_34	388_2_9	131_2_45	130_2_1	111_2_3	66_5_118	178_2_239	278_2_42	279_2_16	237_2_32	26_2_94	39_2_142	20_2_97	837_2_41	48_5_1	49_5_1	82_2_1	508_5_1	42_2_229	43_5_1	94_2_1	1_2_1	13_5_1	546_2_49	101_2_1	14_5_1	366_1_60	349_2_1	500_35_1	147_2_31	202_5_11	142_2_17	895_2_35	252_2_1	208_2_57	467_2_115	1156_2_17	856_2_66	120_45_1	121_5_164	108_2_50	109_45_1
604_45_425	199_2_1	198_5_1	211_5_103	91_2_70	1121_35_246	311_2_56	191_2_1	60_5_33	388_2_9	131_2_39	130_2_1	111_2_1	66_5_136	178_2_232	278_2_27	279_2_10	237_2_32	26_2_106	39_2_134	20_2_88	837_2_47	48_5_1	49_5_1	82_2_1	508_5_1	42_2_221	43_5_1	94_2_1	1_2_1	13_5_1	546_2_46	101_2_1	14_5_1	366_1_52	349_2_1	500_35_1	147_2_43	202_5_10	142_2_15	895_2_35	252_2_1	208_2_47	467_2_108	1156_2_13	856_2_58	120_45_1	121_5_167	108_2_53	109_45_1
604_45_454	199_2_1	198_5_1	211_5_109	91_2_51	1121_35_245	311_2_68	191_2_1	60_5_24	388_2_10	131_2_54	130_2_1	111_2_2	66_5_117	178_2_228	278_2_26	279_2_10	237_2_31	26_2_95	39_2_144	20_2_83	837_2_37	48_5_1	49_5_1	82_2_1	508_5_1	42_2_241	43_5_1	94_2_1	1_2_1	13_5_1	546_2_65	101_2_1	14_5_1	366_1_58	349_2_1	500_35_1	147_2_36	202_5_11	142_2_14	895_2_33	252_2_1	208_2_46	467_2_128	1156_2_13	856_2_78	120_45_1	121_5_134	108_2_46	109_45_1
604_45_465	199_2_1	198_5_1	211_5_97	91_2_37	1121_35_250	311_2_53	191_2_1	60_5_22	388_2_7	131_2_49	130_2_1	111_2_1	66_5_115	178_2_229	278_2_21	279_2_10	237_2_37	26_2_99	39_2_107	20_2_87	837_2_45	48_5_1	49_5_1	82_2_1	508_5_1	42_2_248	43_5_1	94_2_1	1_2_1	13_5_1	546_2_67	101_2_1	14_5_1	366_1_63	349_2_1	500_35_1	147_2_40	202_5_8	142_2_10	895_2_40	252_2_1	208_2_68	467_2_115	1156_2_15	856_2_53	120_45_1	121_5_144	108_2_52	109_45_1
604_45_511	199_2_1	198_5_1	211_5_80	91_2_35	1121_35_271	311_2_55	191_2_1	60_5_24	388_2_8	131_2_40	130_2_1	111_2_1	66_5_115	178_2_247	278_2_25	279_2_6	237_2_33	26_2_88	39_2_135	20_2_76	837_2_34	48_5_1	49_5_1	82_2_1	508_5_1	42_2_237	43_5_1	94_2_1	1_2_1	13_5_1	546_2_70	101_2_1	14_5_1	366_1_76	349_2_1	500_35_1	147_2_40	202_5_14	142_2_15	895_2_31	252_2_1	208_2_60	467_2_133	1156_2_20	856_2_61	120_45_1	121_5_106	108_2_50	109_45_1
604_45_574	199_2_1	198_5_1	211_5_76	91_2_26	1121_35_285	311_2_54	191_2_1	60_5_13	388_2_1	131_2_37	130_2_1	66_5_96	178_2_224	278_2_25	279_2_9	237_2_41	26_2_88	39_2_113	20_2_77	837_2_36	48_5_1	49_5_1	82_2_1	508_5_1	42_2_249	43_5_1	94_2_1	1_2_1	13_5_1	546_2_81	101_2_1	14_5_1	366_1_60	349_2_1	500_35_1	147_2_49	202_5_15	142_2_23	895_2_34	252_2_1	208_2_66	467_2_145	1156_2_21	856_2_55	120_45_1	121_5_107	108_2_47	109_45_1	125_2_1
604_45_594	199_2_1	198_5_1	211_5_78	91_2_29	1121_35_276	311_2_63	191_2_1	60_5_12	388_2_2	131_2_28	130_2_1	66_5_110	178_2_202	278_2_18	279_2_6	237_2_45	26_2_91	39_2_124	20_2_72	837_2_39	48_5_1	49_5_1	82_2_1	508_5_1	42_2_261	43_5_1	94_2_1	1_2_1	13_5_1	546_2_76	101_2_1	14_5_1	366_1_65	349_2_1	500_35_1	147_2_52	202_5_8	142_2_17	895_2_32	252_2_1	208_2_79	467_2_139	1156_2_23	856_2_46	120_45_1	121_5_103	108_2_52	109_45_1	125_2_1
604_45_643	199_2_1	198_5_1	211_5_71	91_2_30	1121_35_297	311_2_45	191_2_1	60_5_12	388_2_2	131_2_31	130_2_1	66_5_100	178_2_210	278_2_24	279_2_7	237_2_34	26_2_81	39_2_107	20_2_75	837_2_23	48_5_1	49_5_1	82_2_1	508_5_1	42_2_266	43_5_1	94_2_1	1_2_1	13_5_1	546_2_99	101_2_1	14_5_1	366_1_60	349_2_1	500_35_1	147_2_48	202_5_9	142_2_17	895_2_29	252_2_1	208_2_93	467_2_149	1156_2_23	856_2_57	120_45_1	121_5_87	108_2_39	109_45_1	125_2_1
604_45_634	199_2_1	198_5_1	211_5_84	91_2_30	1121_35_314	311_2_50	191_2_1	60_5_5	388_2_3	131_2_36	130_2_1	66_5_88	178_2_201	278_2_21	279_2_8	237_2_39	26_2_92	39_2_102	20_2_71	837_2_27	48_5_1	49_5_1	82_2_1	508_5_1	42_2_258	43_5_1	94_2_1	1_2_1	13_5_1	546_2_88	101_2_1	14_5_1	366_1_63	349_2_1	500_35_1	147_2_50	202_5_10	142_2_10	895_2_42	252_2_1	208_2_87	467_2_140	1156_2_23	856_2_47	120_45_1	121_5_82	108_2_57	109_45_1	125_2_1
604_45_588	199_2_1	198_5_1	211_5_62	91_2_35	1121_35_303	311_2_51	191_2_1	60_5_8	388_2_9	131_2_39	130_2_1	66_5_87	178_2_203	278_2_21	279_2_9	237_2_35	26_2_82	39_2_95	20_2_69	837_2_28	48_5_1	49_5_1	82_2_1	508_5_1	42_2_264	43_5_1	94_2_1	1_2_1	13_5_1	546_2_99	101_2_1	14_5_1	366_1_62	349_2_1	500_35_1	147_2_76	202_5_13	142_2_14	895_2_27	252_2_1	208_2_87	467_2_146	1156_2_31	856_2_66	120_45_1	121_5_70	108_2_69	109_45_1	125_2_1
604_45_517	199_2_1	198_5_1	211_5_61	91_2_25	1121_35_308	311_2_47	191_2_1	60_5_10	388_2_11	131_2_44	130_2_1	66_5_101	178_2_208	278_2_19	279_2_5	237_2_42	26_2_98	39_2_104	20_2_91	837_2_37	48_5_1	49_5_1	82_2_1	508_5_1	42_2_246	43_5_1	94_2_1	1_2_1	13_5_1	546_2_82	101_2_1	14_5_1	366_1_58	349_2_1	500_35_1	147_2_63	202_5_11	142_2_10	895_2_38	252_2_1	208_2_107	467_2_132	1156_2_26	856_2_51	120_45_1	121_5_87	108_2_72	109_45_1	125_2_1
604_45_400	199_2_1	198_5_1	211_5_64	91_2_33	1121_35_329	311_2_46	191_2_1	60_5_15	388_2_18	131_2_33	130_2_1	66_5_97	178_2_197	278_2_15	279_2_7	237_2_40	26_2_79	39_2_127	20_2_93	837_2_36	48_5_1	49_5_1	82_2_1	508_5_1	42_2_259	43_5_1	94_2_1	1_2_1	13_5_1	546_2_81	101_2_1	14_5_1	366_1_57	349_2_1	500_35_1	147_2_93	202_5_11	142_2_8	895_2_33	252_2_1	208_2_99	467_2_134	1156_2_23	856_2_51	120_45_1	121_5_75	108_2_73	109_45_1	125_2_1
604_45_271	199_2_1	198_5_1	211_5_55	91_2_27	1121_35_342	311_2_35	191_2_1	60_5_19	388_2_13	131_2_27	130_2_1	66_5_91	178_2_186	278_2_14	279_2_5	237_2_31	26_2_78	39_2_105	20_2_87	837_2_39	48_5_1	49_5_1	82_2_1	508_5_1	42_2_255	43_5_1	94_2_1	1_2_1	13_5_1	546_2_95	101_2_1	14_5_1	366_1_46	349_2_1	500_35_1	147_2_96	202_5_15	142_2_8	895_2_38	252_2_1	208_2_124	467_2_163	1156_2_20	856_2_78	120_45_1	121_5_82	108_2_72	109_45_1	125_2_1
604_45_179	199_2_1	198_5_1	211_5_59	91_2_25	1121_35_363	311_2_39	191_2_1	60_5_20	388_2_14	131_2_40	130_2_1	66_5_98	178_2_176	278_2_13	279_2_9	237_2_39	26_2_77	39_2_102	20_2_95	837_2_41	48_5_1	49_5_1	82_2_1	508_5_1	42_2_235	43_5_1	94_2_1	1_2_1	13_5_1	546_2_81	101_2_1	14_5_1	366_1_61	349_2_1	500_35_1	147_2_119	202_5_10	142_2_6	895_2_44	252_2_1	208_2_134	467_2_143	1156_2_27	856_2_59	120_45_1	121_5_86	108_2_84	109_45_1	125_2_1
604_45_131	199_2_1	198_5_1	211_5_73	91_2_28	1121_35_342	311_2_35	191_2_1	60_5_19	388_2_21	131_2_27	130_2_1	66_5_74	178_2_184	278_2_19	279_2_10	237_2_41	26_2_73	39_2_111	20_2_104	837_2_46	48_5_1	49_5_1	82_2_1	508_5_1	42_2_256	43_5_1	94_2_1	1_2_1	13_5_1	546_2_78	101_2_1	14_5_1	366_1_54	349_2_1	500_35_1	147_2_131	202_5_14	142_2_6	895_2_30	252_2_1	208_2_122	467_2_161	1156_2_22	856_2_84	120_45_1	121_5_76	108_2_75	109_45_1	125_2_1
604_45_119	199_2_1	198_5_1	211_5_68	91_2_33	1121_35_344	311_2_29	191_2_1	60_5_18	388_2_12	131_2_24	130_2_1	66_5_83	178_2_211	278_2_15	279_2_12	237_2_38	26_2_99	39_2_102	20_2_102	837_2_62	48_5_1	49_5_1	82_2_1	508_5_1	42_2_247	43_5_1	94_2_1	1_2_1	13_5_1	546_2_85	101_2_1	14_5_1	366_1_38	349_2_1	500_35_1	147_2_120	202_5_14	142_2_6	895_2_32	252_2_1	208_2_127	467_2_160	1156_2_19	856_2_101	120_45_1	121_5_92	108_2_73	109_45_1	125_2_1
604_45_108	199_2_1	198_5_1	211_5_74	91_2_29	1121_35_359	311_2_22	191_2_1	60_5_19	388_2_22	131_2_27	130_2_1	66_5_94	178_2_222	278_2_15	279_2_7	237_2_33	26_2_96	39_2_121	20_2_99	837_2_72	48_5_1	49_5_1	82_2_1	508_5_1	42_2_249	43_5_1	94_2_1	1_2_1	13_5_1	546_2_71	101_2_1	14_5_1	366_1_28	349_2_1	500_35_1	147_2_137	202_5_21	142_2_6	895_2_41	252_2_1	208_2_136	467_2_140	1156_2_19	856_2_82	120_45_1	121_5_81	108_2_88	109_45_1	125_2_1
604_45_94	199_2_1	198_5_1	211_5_78	91_2_23	1121_35_336	311_2_18	191_2_1	60_5_20	388_2_21	131_2_18	130_2_1	66_5_100	178_2_222	278_2_19	279_2_9	237_2_28	26_2_89	39_2_109	20_2_94	837_2_68	48_5_1	49_5_1	82_2_1	508_5_1	42_2_294	43_5_1	94_2_1	1_2_1	13_5_1	546_2_75	101_2_1	14_5_1	366_1_25	349_2_1	500_35_1	147_2_117	202_5_22	142_2_9	895_2_33	252_2_1	208_2_129	467_2_156	1156_2_18	856_2_102	120_45_1	121_5_82	108_2_85	109_45_1	125_2_1
604_45_81	199_2_1	198_5_1	211_5_76	91_2_18	1121_35_350	311_2_18	191_2_1	60_5_15	388_2_14	131_2_16	130_2_1	66_5_93	178_2_229	278_2_22	279_2_5	237_2_31	26_2_89	39_2_91	20_2_99	837_2_59	48_5_1	49_5_1	82_2_1	508_5_1	42_2_281	43_5_1	94_2_1	1_2_1	13_5_1	546_2_58	101_2_1	14_5_1	366_1_15	349_2_1	500_35_1	147_2_117	202_5_11	142_2_8	895_2_50	252_2_1	208_2_125	467_2_176	1156_2_17	856_2_105	120_45_1	121_5_101	108_2_73	109_45_1	125_2_1
604_45_75	199_2_1	198_5_1	211_5_72	91_2_17	1121_35_365	311_2_22	191_2_1	60_5_16	388_2_17	131_2_13	130_2_1	66_5_108	178_2_238	278_2_18	279_2_6	237_2_39	26_2_72	39_2_96	20_2_92	837_2_53	48_5_1	49_5_1	82_2_1	508_5_1	42_2_294	43_5_1	94_2_1	1_2_1	13_5_1	546_2_58	101_2_1	14_5_1	366_1_22	349_2_1	500_35_1	147_2_122	202_5_13	142_2_12	895_2_56	252_2_1	208_2_132	467_2_151	1156_2_15	856_2_90	120_45_1	121_5_103	108_2_78	109_45_1	125_2_1
604_45_64	199_2_1	198_5_1	211_5_62	1121_35_366	311_2_21	191_2_1	60_5_18	388_2_19	131_2_12	130_2_1	66_5_109	178_2_269	278_2_28	279_2_7	237_2_27	26_2_64	39_2_94	20_2_94	837_2_42	48_5_1	49_5_1	82_2_1	508_5_1	42_2_298	43_5_1	94_2_1	1_2_1	13_5_1	546_2_63	101_2_1	14_5_1	366_1_23	349_2_1	500_35_1	147_2_114	202_5_13	142_2_8	895_2_44	252_2_1	208_2_108	467_2_171	1156_2_17	856_2_98	120_45_1	121_5_108	108_2_83	109_45_1	125_2_1	71_2_1
604_45_60	199_2_1	198_5_1	211_5_70	1121_35_356	311_2_18	191_2_1	60_5_13	388_2_17	131_2_16	130_2_1	66_5_111	178_2_286	278_2_29	279_2_11	237_2_28	26_2_61	39_2_87	20_2_89	837_2_46	48_5_1	49_5_1	82_2_1	508_5_1	42_2_298	43_5_1	94_2_1	1_2_1	13_5_1	546_2_58	101_2_1	14_5_1	366_1_21	349_2_1	500_35_1	147_2_117	202_5_4	142_2_7	895_2_55	252_2_1	208_2_100	467_2_182	1156_2_15	856_2_102	120_45_1	121_5_125	108_2_50	109_45_1	125_2_1	71_2_1
604_45_61	199_2_1	198_5_1	211_5_85	1121_35_354	311_2_22	191_2_1	60_5_13	388_2_17	131_2_17	130_2_1	66_5_114	178_2_259	278_2_25	279_2_9	237_2_36	26_2_63	39_2_86	20_2_104	837_2_58	48_5_1	49_5_1	82_2_1	508_5_1	42_2_334	43_5_1	94_2_1	1_2_1	13_5_1	546_2_50	101_2_1	14_5_1	366_1_13	349_2_1	500_35_1	147_2_130	202_5_1	142_2_6	895_2_67	252_2_1	208_2_110	467_2_152	1156_2_19	856_2_83	120_45_1	121_5_115	108_2_60	109_45_1	125_2_1	71_2_1
604_45_55	199_2_1	198_5_1	211_5_65	1121_35_300	311_2_35	191_2_1	60_5_10	388_2_20	131_2_9	130_2_1	66_5_97	178_2_250	278_2_27	279_2_11	237_2_29	26_2_59	39_2_89	20_2_109	837_2_53	48_5_1	49_5_1	82_2_1	42_2_385	43_5_1	94_2_1	1_2_1	13_5_1	546_2_45	101_2_1	14_5_1	366_1_12	349_2_1	500_35_1	147_2_140	508_5_1	142_2_4	895_2_49	252_2_1	208_2_98	467_2_151	1156_2_21	856_2_80	120_45_1	121_5_130	108_2_85	109_45_1	125_2_1	71_2_1	164_5_290
604_45_57	199_2_1	198_5_1	211_5_75	1121_35_257	311_2_27	191_2_1	60_5_8	388_2_20	131_2_8	130_2_1	66_5_100	178_2_275	278_2_25	279_2_5	237_2_36	26_2_60	39_2_95	20_2_113	837_2_58	48_5_1	49_5_1	82_2_1	42_2_352	43_5_1	94_2_1	1_2_1	13_5_1	546_2_36	101_2_1	14_5_1	366_1_13	349_2_1	500_35_1	147_2_148	508_5_1	142_2_4	895_2_42	252_2_1	208_2_107	467_2_151	1156_2_16	856_2_89	120_45_1	121_5_123	108_2_74	109_45_1	125_2_1	71_2_1	164_5_298
604_45_52	199_2_1	198_5_1	211_5_74	1121_35_196	311_2_31	191_2_1	60_5_9	388_2_21	131_2_6	130_2_1	66_5_121	178_2_252	278_2_21	279_2_8	237_2_36	26_2_53	39_2_106	20_2_119	837_2_70	48_5_1	49_5_1	82_2_1	42_2_378	43_5_1	94_2_1	1_2_1	13_5_1	546_2_43	101_2_1	14_5_1	366_1_8	349_2_1	500_35_1	147_2_138	508_5_1	142_2_1	895_2_47	252_2_1	208_2_118	467_2_147	1156_2_19	856_2_64	120_45_1	121_5_114	108_2_80	109_45_1	125_2_1	71_2_1	164_5_310
604_45_35	199_2_1	198_5_1	211_5_72	1121_35_140	311_2_28	191_2_1	60_5_8	388_2_25	131_2_4	130_2_1	66_5_98	178_2_233	278_2_20	279_2_9	237_2_34	26_2_62	39_2_113	20_2_123	837_2_79	48_5_1	49_5_1	82_2_1	42_2_384	43_5_1	94_2_1	1_2_1	13_5_1	546_2_42	101_2_1	14_5_1	366_1_4	349_2_1	500_35_1	147_2_157	508_5_1	142_2_1	895_2_48	252_2_1	208_2_109	467_2_156	1156_2_19	856_2_72	120_45_1	121_5_134	108_2_91	109_45_1	125_2_1	71_2_1	164_5_323
604_45_32	199_2_1	198_5_1	211_5_76	1121_35_95	311_2_24	191_2_1	60_5_6	388_2_25	131_2_5	130_2_1	66_5_95	178_2_238	278_2_23	279_2_11	237_2_37	26_2_57	39_2_125	20_2_105	837_2_82	48_5_1	49_5_1	82_2_1	42_2_356	43_5_1	94_2_1	1_2_1	13_5_1	546_2_43	101_2_1	14_5_1	366_1_7	349_2_1	500_35_1	147_2_144	508_5_1	142_2_1	895_2_45	252_2_1	208_2_101	467_2_175	1156_2_23	856_2_90	120_45_1	121_5_145	108_2_95	109_45_1	125_2_1	71_2_1	164_5_320
604_45_29	199_2_1	198_5_1	211_5_87	1121_35_79	311_2_33	191_2_1	60_5_8	388_2_23	131_2_6	130_2_1	66_5_112	178_2_234	278_2_14	279_2_13	237_2_36	26_2_54	39_2_122	20_2_113	837_2_92	48_5_1	49_5_1	82_2_1	42_2_379	43_5_1	94_2_1	1_2_1	13_5_1	546_2_52	101_2_1	14_5_1	366_1_3	349_2_1	500_35_1	147_2_150	508_5_1	142_2_2	895_2_50	252_2_1	208_2_105	467_2_158	1156_2_23	856_2_78	120_45_1	121_5_136	108_2_76	109_45_1	125_2_1	71_2_1	164_5_317
604_45_26	199_2_1	198_5_1	211_5_79	1121_35_87	311_2_42	191_2_1	60_5_10	388_2_13	131_2_10	130_2_1	66_5_96	178_2_228	278_2_7	279_2_13	237_2_38	26_2_56	39_2_115	20_2_123	837_2_99	48_5_1	49_5_1	82_2_1	42_2_356	43_5_1	94_2_1	1_2_1	13_5_1	546_2_52	101_2_1	14_5_1	366_1_2	349_2_1	500_35_1	147_2_163	508_5_1	142_2_2	895_2_74	252_2_1	208_2_108	467_2_171	1156_2_19	856_2_70	120_45_1	121_5_141	108_2_83	109_45_1	125_2_1	71_2_1	164_5_286
604_45_32	199_2_1	198_5_1	211_5_98	1121_35_94	311_2_32	191_2_1	60_5_9	388_2_18	131_2_7	130_2_1	66_5_95	178_2_251	278_2_7	279_2_12	237_2_43	26_2_50	39_2_128	20_2_122	837_2_96	48_5_1	49_5_1	82_2_1	42_2_369	43_5_1	94_2_1	1_2_1	13_5_1	546_2_49	101_2_1	14_5_1	349_2_1	500_35_1	147_2_156	508_5_1	142_2_3	895_2_53	252_2_1	208_2_106	467_2_184	1156_2_18	856_2_65	120_45_1	121_5_138	108_2_102	109_45_1	125_2_1	71_2_1	164_5_283	225_5_1
604_45_47	199_2_1	198_5_1	211_5_91	1121_35_95	311_2_23	191_2_1	60_5_9	388_2_26	131_2_7	130_2_1	66_5_87	178_2_262	278_2_5	279_2_11	237_2_46	26_2_46	39_2_121	20_2_122	837_2_104	48_5_1	49_5_1	82_2_1	42_2_352	43_5_1	94_2_1	1_2_1	13_5_1	546_2_45	101_2_1	14_5_1	349_2_1	500_35_1	147_2_165	508_5_1	142_2_7	895_2_39	252_2_1	208_2_95	467_2_199	1156_2_19	856_2_73	120_45_1	121_5_127	108_2_79	109_45_1	125_2_1	71_2_1	164_5_296	225_5_1
604_45_57	199_2_1	198_5_1	211_5_83	1121_35_87	311_2_32	191_2_1	60_5_5	388_2_22	131_2_10	130_2_1	66_5_94	178_2_250	278_2_8	279_2_8	237_2_48	26_2_41	39_2_118	20_2_129	837_2_116	48_5_1	49_5_1	82_2_1	42_2_361	43_5_1	94_2_1	1_2_1	13_5_1	546_2_48	101_2_1	14_5_1	349_2_1	500_35_1	147_2_188	508_5_1	142_2_3	895_2_32	252_2_1	208_2_102	467_2_172	1156_2_18	856_2_71	120_45_1	121_5_118	108_2_73	109_45_1	125_2_1	71_2_1	164_5_287	225_5_1
604_45_76	199_2_1	198_5_1	211_5_89	1121_35_77	311_2_34	191_2_1	60_5_3	388_2_31	131_2_3	130_2_1	66_5_86	178_2_252	278_2_4	279_2_12	237_2_36	26_2_40	39_2_111	20_2_129	837_2_110	48_5_1	49_5_1	82_2_1	42_2_337	43_5_1	94_2_1	1_2_1	13_5_1	546_2_51	101_2_1	14_5_1	349_2_1	500_35_1	147_2_190	508_5_1	142_2_3	895_2_28	252_2_1	208_2_99	467_2_153	1156_2_18	856_2_86	120_45_1	121_5_129	108_2_86	109_45_1	125_2_1	71_2_1	164_5_291	225_5_1
604_45_78	199_2_1	198_5_1	211_5_81	1121_35_68	311_2_22	191_2_1	60_5_1	388_2_33	131_2_4	130_2_1	66_5_98	178_2_259	278_2_6	279_2_8	237_2_40	26_2_50	39_2_107	20_2_113	837_2_115	48_5_1	49_5_1	82_2_1	42_2_359	43_5_1	94_2_1	1_2_1	13_5_1	546_2_49	101_2_1	14_5_1	349_2_1	500_35_1	147_2_163	508_5_1	142_2_2	895_2_37	252_2_1	208_2_99	467_2_146	1156_2_18	856_2_91	120_45_1	121_5_122	108_2_67	109_45_1	125_2_1	71_2_1	164_5_316	225_5_1
604_45_59	199_2_1	198_5_1	211_5_96	1121_35_76	311_2_18	191_2_1	388_2_32	131_2_6	130_2_1	66_5_94	178_2_229	278_2_6	279_2_9	237_2_51	26_2_65	39_2_79	20_2_113	837_2_119	48_5_1	49_5_1	82_2_1	42_2_346	43_5_1	94_2_1	1_2_1	13_5_1	546_2_64	101_2_1	14_5_1	349_2_1	500_35_1	147_2_200	508_5_1	142_2_2	895_2_36	252_2_1	208_2_114	467_2_150	1156_2_12	856_2_89	120_45_1	121_5_115	108_2_67	109_45_1	125_2_1	71_2_1	164_5_317	225_5_1	268_5_56
604_45_45	199_2_1	198_5_1	211_5_84	1121_35_93	311_2_28	191_2_1	388_2_31	131_2_9	130_2_1	66_5_103	178_2_220	278_2_7	279_2_7	237_2_40	26_2_62	39_2_79	20_2_106	837_2_119	48_5_1	49_5_1	82_2_1	42_2_348	43_5_1	94_2_1	1_2_1	13_5_1	546_2_67	101_2_1	14_5_1	349_2_1	500_35_1	147_2_230	508_5_1	142_2_1	895_2_41	252_2_1	208_2_110	467_2_148	1156_2_9	856_2_69	120_45_1	121_5_125	108_2_82	109_45_1	125_2_1	71_2_1	164_5_302	225_5_1	268_5_59
604_45_24	199_2_1	198_5_1	211_5_89	1121_35_105	311_2_27	191_2_1	388_2_44	131_2_9	130_2_1	66_5_79	178_2_243	278_2_3	279_2_4	237_2_37	26_2_60	39_2_90	20_2_103	837_2_101	48_5_1	49_5_1	82_2_1	42_2_317	43_5_1	94_2_1	1_2_1	13_5_1	546_2_64	101_2_1	14_5_1	349_2_1	500_35_1	147_2_218	508_5_1	142_2_1	895_2_44	252_2_1	208_2_134	467_2_148	1156_2_7	856_2_84	120_45_1	121_5_124	108_2_95	109_45_1	125_2_1	71_2_1	164_5_300	225_5_1	268_5_60
604_45_27	199_2_1	198_5_1	211_5_90	1121_35_124	311_2_28	191_2_1	388_2_39	131_2_16	130_2_1	66_5_74	178_2_225	278_2_1	279_2_4	237_2_40	26_2_58	39_2_72	20_2_107	837_2_105	48_5_1	49_5_1	82_2_1	42_2_324	43_5_1	94_2_1	1_2_1	13_5_1	546_2_58	101_2_1	14_5_1	349_2_1	500_35_1	147_2_223	508_5_1	142_2_4	895_2_44	252_2_1	208_2_131	467_2_164	1156_2_5	856_2_72	120_45_1	121_5_109	108_2_62	109_45_1	125_2_1	71_2_1	164_5_314	225_5_1	268_5_58
604_45_21	199_2_1	198_5_1	211_5_77	1121_35_127	311_2_41	191_2_1	388_2_35	131_2_23	130_2_1	66_5_74	178_2_207	278_2_1	279_2_8	237_2_38	26_2_47	39_2_68	20_2_119	837_2_119	48_5_1	49_5_1	82_2_1	42_2_323	43_5_1	94_2_1	1_2_1	13_5_1	546_2_55	101_2_1	14_5_1	349_2_1	500_35_1	147_2_225	508_5_1	142_2_8	895_2_46	252_2_1	208_2_123	467_2_154	1156_2_9	856_2_75	120_45_1	121_5_109	108_2_70	109_45_1	125_2_1	71_2_1	164_5_311	225_5_1	268_5_46
604_45_36	199_2_1	198_5_1	211_5_83	1121_35_142	311_2_46	191_2_1	388_2_33	131_2_14	130_2_1	66_5_54	178_2_213	278_2_1	279_2_5	237_2_37	26_2_45	39_2_75	20_2_116	837_2_120	48_5_1	49_5_1	82_2_1	42_2_338	43_5_1	94_2_1	1_2_1	13_5_1	546_2_50	101_2_1	14_5_1	349_2_1	500_35_1	147_2_220	508_5_1	142_2_8	895_2_46	252_2_1	208_2_111	467_2_176	1156_2_7	856_2_66	120_45_1	121_5_93	108_2_83	109_45_1	125_2_1	71_2_1	164_5_300	225_5_1	268_5_54
604_45_51	199_2_1	198_5_1	211_5_78	1121_35_173	311_2_46	191_2_1	388_2_41	131_2_17	130_2_1	66_5_52	178_2_234	278_2_2	279_2_10	237_2_37	26_2_38	39_2_64	20_2_104	837_2_121	48_5_1	49_5_1	82_2_1	42_2_339	43_5_1	94_2_1	1_2_1	13_5_1	546_2_50	101_2_1	14_5_1	349_2_1	500_35_1	147_2_212	508_5_1	142_2_12	895_2_46	252_2_1	208_2_107	467_2_164	1156_2_6	856_2_72	120_45_1	121_5_92	108_2_54	109_45_1	125_2_1	71_2_1	164_5_303	225_5_1	268_5_46
604_45_46	199_2_1	198_5_1	211_5_63	1121_35_186	311_2_60	191_2_1	388_2_40	131_2_20	130_2_1	66_5_51	178_2_240	278_2_3	279_2_15	237_2_37	26_2_37	39_2_62	20_2_137	837_2_137	48_5_1	49_5_1	82_2_1	42_2_303	43_5_1	94_2_1	1_2_1	13_5_1	546_2_52	101_2_1	14_5_1	349_2_1	500_35_1	147_2_263	508_5_1	142_2_12	895_2_38	252_2_1	208_2_121	467_2_144	1156_2_2	856_2_78	120_45_1	121_5_108	108_2_44	109_45_1	125_2_1	71_2_1	164_5_253	225_5_1	268_5_48
604_45_69	199_2_1	198_5_1	211_5_67	1121_35_220	311_2_71	191_2_1	388_2_51	131_2_22	130_2_1	66_5_57	178_2_270	278_2_7	279_2_13	237_2_30	26_2_33	101_2_1	20_2_143	837_2_116	48_5_1	49_5_1	82_2_1	42_2_283	43_5_1	94_2_1	1_2_1	13_5_1	546_2_50	508_5_1	14_5_1	349_2_1	500_35_1	147_2_242	142_2_7	895_2_20	208_2_117	467_2_149	39_2_63	856_2_66	120_45_1	121_5_97	108_2_55	109_45_1	125_2_1	71_2_1	164_5_211	225_5_1	268_5_50	107_5_303	21_2_1
604_45_79	199_2_1	198_5_1	211_5_62	1121_35_269	311_2_71	191_2_1	388_2_43	131_2_11	130_2_1	66_5_53	178_2_264	278_2_8	279_2_13	237_2_30	26_2_36	101_2_1	20_2_130	837_2_103	48_5_1	49_5_1	82_2_1	42_2_283	43_5_1	94_2_1	1_2_1	13_5_1	546_2_51	508_5_1	14_5_1	349_2_1	500_35_1	147_2_231	142_2_6	895_2_20	208_2_122	467_2_156	39_2_53	856_2_76	120_45_1	121_5_89	108_2_46	109_45_1	125_2_1	71_2_1	164_5_218	225_5_1	268_5_71	107_5_279	21_2_1
604_45_92	199_2_1	198_5_1	211_5_57	1121_35_268	311_2_91	191_2_1	388_2_31	131_2_17	130_2_1	66_5_54	178_2_240	278_2_9	279_2_12	237_2_29	26_2_32	101_2_1	20_2_145	837_2_95	48_5_1	49_5_1	82_2_1	42_2_303	43_5_1	94_2_1	1_2_1	13_5_1	546_2_48	508_5_1	14_5_1	349_2_1	500_35_1	147_2_257	142_2_6	895_2_16	208_2_141	467_2_140	39_2_53	856_2_77	120_45_1	121_5_87	108_2_42	109_45_1	125_2_1	71_2_1	164_5_205	225_5_1	268_5_73	107_5_280	21_2_1
604_45_76	199_2_1	198_5_1	211_5_54	1121_35_298	311_2_100	191_2_1	388_2_43	131_2_22	130_2_1	66_5_53	178_2_250	278_2_10	279_2_9	237_2_32	26_2_29	101_2_1	20_2_154	837_2_97	48_5_1	49_5_1	82_2_1	42_2_275	43_5_1	94_2_1	1_2_1	13_5_1	546_2_52	508_5_1	14_5_1	349_2_1	500_35_1	147_2_262	142_2_2	895_2_16	208_2_151	467_2_133	39_2_52	856_2_73	120_45_1	121_5_76	108_2_50	109_45_1	125_2_1	71_2_1	164_5_194	225_5_1	268_5_81	107_5_285	21_2_1
604_45_71	199_2_1	198_5_1	211_5_47	1121_35_354	311_2_85	191_2_1	388_2_53	131_2_16	130_2_1	66_5_36	178_2_274	278_2_6	279_2_10	237_2_18	26_2_23	101_2_1	20_2_142	837_2_105	48_5_1	49_5_1	82_2_1	42_2_268	43_5_1	94_2_1	1_2_1	13_5_1	546_2_48	508_5_1	14_5_1	349_2_1	500_35_1	147_2_270	142_2_4	895_2_23	208_2_146	467_2_120	39_2_29	856_2_91	120_45_1	121_5_89	108_2_49	109_45_1	125_2_1	71_2_1	164_5_201	225_5_1	268_5_83	107_5_274	21_2_1
604_45_67	199_2_1	198_5_1	211_5_53	1121_35_413	311_2_73	191_2_1	388_2_46	131_2_15	130_2_1	66_5_47	178_2_265	278_2_5	279_2_12	237_2_16	26_2_21	101_2_1	20_2_172	837_2_108	48_5_1	49_5_1	82_2_1	42_2_255	43_5_1	94_2_1	1_2_1	13_5_1	546_2_46	508_5_1	14_5_1	349_2_1	500_35_1	147_2_272	142_2_3	895_2_20	208_2_152	467_2_112	39_2_23	856_2_84	120_45_1	121_5_85	108_2_47	109_45_1	125_2_1	71_2_1	164_5_202	225_5_1	268_5_71	107_5_298	21_2_1
604_45_34	199_2_1	198_5_1	211_5_47	1121_35_454	311_2_82	191_2_1	388_2_48	131_2_9	130_2_1	66_5_43	178_2_292	278_2_12	279_2_8	237_2_23	26_2_15	101_2_1	20_2_174	837_2_109	48_5_1	49_5_1	82_2_1	42_2_235	43_5_1	94_2_1	1_2_1	13_5_1	546_2_52	508_5_1	14_5_1	349_2_1	500_35_1	147_2_295	142_2_1	895_2_11	208_2_138	467_2_130	39_2_21	856_2_79	120_45_1	121_5_78	108_2_50	109_45_1	125_2_1	71_2_1	164_5_178	225_5_1	268_5_78	107_5_304	21_2_1
604_45_23	199_2_1	198_5_1	211_5_38	1121_35_531	311_2_71	191_2_1	388_2_60	131_2_9	130_2_1	66_5_18	178_2_320	278_2_7	279_2_11	237_2_15	26_2_16	101_2_1	20_2_151	837_2_116	48_5_1	49_5_1	82_2_1	42_2_218	43_5_1	94_2_1	1_2_1	13_5_1	546_2_53	508_5_1	14_5_1	349_2_1	500_35_1	147_2_269	142_2_1	895_2_11	208_2_143	467_2_113	39_2_11	856_2_80	120_45_1	121_5_89	108_2_38	109_45_1	125_2_1	71_2_1	164_5_200	225_5_1	268_5_70	107_5_319	21_2_1
604_45_21	199_2_1	198_5_1	211_5_52	1121_35_608	311_2_54	191_2_1	388_2_50	131_2_1	130_2_1	66_5_29	178_2_292	278_2_4	279_2_16	237_2_16	26_2_18	101_2_1	20_2_165	837_2_109	48_5_1	49_5_1	82_2_1	42_2_203	43_5_1	94_2_1	1_2_1	13_5_1	546_2_42	508_5_1	14_5_1	349_2_1	500_35_1	147_2_260	39_2_8	895_2_8	208_2_164	467_2_120	856_2_73	120_45_1	121_5_105	108_2_33	109_45_1	125_2_1	71_2_1	164_5_193	225_5_1	268_5_82	107_5_318	21_2_1	91_2_68
604_45_19	199_2_1	198_5_1	211_5_51	1121_35_690	311_2_66	191_2_1	388_2_50	130_2_1	66_5_28	178_2_306	278_2_3	279_2_12	237_2_19	26_2_13	101_2_1	20_2_158	837_2_100	48_5_1	49_5_1	82_2_1	42_2_185	43_5_1	94_2_1	1_2_1	13_5_1	546_2_40	508_5_1	14_5_1	349_2_1	500_35_1	147_2_248	39_2_10	895_2_7	208_2_154	467_2_142	856_2_80	120_45_1	121_5_112	108_2_31	109_45_1	125_2_1	71_2_1	164_5_192	225_5_1	268_5_80	107_5_283	21_2_1	91_2_52	1041_5_34
604_45_12	199_2_1	198_5_1	211_5_37	1121_35_736	311_2_56	191_2_1	388_2_61	130_2_1	66_5_24	178_2_343	278_2_5	279_2_7	237_2_15	26_2_14	101_2_1	20_2_149	837_2_109	48_5_1	49_5_1	82_2_1	42_2_169	43_5_1	94_2_1	1_2_1	13_5_1	546_2_48	508_5_1	14_5_1	349_2_1	500_35_1	147_2_232	39_2_10	895_2_7	208_2_178	467_2_131	856_2_92	120_45_1	121_5_105	108_2_24	109_45_1	125_2_1	71_2_1	164_5_202	225_5_1	268_5_75	107_5_269	21_2_1	91_2_56	1041_5_20
604_45_13	199_2_1	198_5_1	211_5_54	1121_35_768	311_2_61	191_2_1	388_2_60	130_2_1	66_5_22	178_2_338	278_2_2	279_2_8	237_2_17	26_2_17	101_2_1	20_2_160	837_2_101	48_5_1	49_5_1	82_2_1	42_2_160	43_5_1	94_2_1	1_2_1	13_5_1	546_2_28	508_5_1	14_5_1	349_2_1	500_35_1	147_2_246	39_2_8	895_2_4	208_2_183	467_2_124	856_2_79	120_45_1	121_5_87	108_2_33	109_45_1	125_2_1	71_2_1	164_5_185	225_5_1	268_5_89	107_5_263	21_2_1	91_2_48	1041_5_21
604_45_9	199_2_1	198_5_1	211_5_44	1121_35_810	311_2_70	191_2_1	388_2_67	130_2_1	66_5_15	178_2_374	278_2_1	279_2_5	237_2_19	26_2_12	101_2_1	20_2_134	837_2_105	48_5_1	49_5_1	82_2_1	42_2_166	43_5_1	94_2_1	1_2_1	13_5_1	546_2_26	508_5_1	14_5_1	349_2_1	500_35_1	147_2_250	39_2_11	895_2_9	208_2_181	467_2_112	856_2_97	120_45_1	121_5_71	108_2_41	109_45_1	125_2_1	71_2_1	164_5_171	225_5_1	268_5_93	107_5_217	21_2_1	91_2_54	1041_5_22
604_45_8	199_2_1	198_5_1	211_5_47	1121_35_822	311_2_62	856_2_90	191_2_1	388_2_60	130_2_1	66_5_18	178_2_362	82_2_1	279_2_4	237_2_22	26_2_10	101_2_1	20_2_147	837_2_95	48_5_1	49_5_1	42_2_165	43_5_1	94_2_1	1_2_1	13_5_1	546_2_23	508_5_1	14_5_1	349_2_1	500_35_1	147_2_249	895_2_11	208_2_194	467_2_97	39_2_7	120_45_1	121_5_74	108_2_31	109_45_1	125_2_1	71_2_1	164_5_178	225_5_1	268_5_93	107_5_230	21_2_1	91_2_54	1041_5_17	22_5_1
604_45_9	199_2_1	198_5_1	211_5_38	1121_35_825	311_2_78	856_2_78	191_2_1	388_2_61	130_2_1	66_5_21	178_2_349	82_2_1	279_2_6	237_2_18	26_2_5	101_2_1	20_2_145	837_2_87	48_5_1	49_5_1	42_2_167	43_5_1	94_2_1	1_2_1	13_5_1	546_2_33	508_5_1	14_5_1	349_2_1	500_35_1	147_2_266	895_2_14	208_2_180	467_2_98	39_2_1	120_45_1	121_5_75	108_2_49	109_45_1	125_2_1	71_2_1	164_5_164	225_5_1	268_5_110	107_5_228	21_2_1	91_2_56	1041_5_22	22_5_1
604_45_20	199_2_1	198_5_1	211_5_40	1121_35_816	311_2_79	191_2_1	388_2_71	130_2_1	66_5_20	178_2_419	82_2_1	279_2_6	237_2_20	26_2_6	101_2_1	20_2_125	837_2_77	48_5_1	49_5_1	42_2_146	43_5_1	94_2_1	1_2_1	13_5_1	546_2_31	508_5_1	14_5_1	349_2_1	500_35_1	147_2_246	895_2_11	208_2_164	467_2_77	856_2_98	120_45_1	121_5_67	108_2_50	109_45_1	125_2_1	71_2_1	164_5_182	225_5_1	268_5_94	107_5_227	21_2_1	91_2_64	1041_5_20	22_5_1	32_5_131
604_45_28	199_2_1	198_5_1	211_5_53	1121_35_803	311_2_71	191_2_1	388_2_62	130_2_1	66_5_25	178_2_404	82_2_1	279_2_3	237_2_27	26_2_6	101_2_1	20_2_126	837_2_79	48_5_1	49_5_1	42_2_123	43_5_1	94_2_1	1_2_1	13_5_1	546_2_31	508_5_1	14_5_1	349_2_1	500_35_1	147_2_249	895_2_8	208_2_154	467_2_76	856_2_100	120_45_1	121_5_72	108_2_49	109_45_1	125_2_1	71_2_1	164_5_183	225_5_1	268_5_110	107_5_230	21_2_1	91_2_54	1041_5_15	22_5_1	32_5_121
604_45_55	199_2_1	198_5_1	211_5_58	1121_35_752	311_2_69	191_2_1	388_2_59	130_2_1	66_5_31	178_2_360	82_2_1	279_2_6	237_2_33	26_2_4	101_2_1	20_2_124	837_2_72	48_5_1	49_5_1	42_2_123	43_5_1	94_2_1	1_2_1	13_5_1	546_2_44	508_5_1	14_5_1	349_2_1	500_35_1	147_2_237	895_2_17	208_2_156	467_2_79	856_2_101	120_45_1	121_5_77	108_2_58	109_45_1	125_2_1	71_2_1	164_5_184	225_5_1	268_5_112	107_5_230	21_2_1	91_2_54	1041_5_9	22_5_1	32_5_135
604_45_68	199_2_1	198_5_1	211_5_56	1121_35_710	311_2_52	191_2_1	388_2_45	130_2_1	66_5_20	178_2_360	82_2_1	279_2_10	237_2_35	26_2_9	101_2_1	20_2_113	837_2_80	48_5_1	49_5_1	42_2_131	43_5_1	94_2_1	1_2_1	13_5_1	546_2_40	508_5_1	14_5_1	349_2_1	500_35_1	147_2_251	895_2_22	208_2_154	467_2_69	856_2_113	120_45_1	121_5_81	108_2_58	109_45_1	125_2_1	71_2_1	164_5_216	225_5_1	268_5_111	107_5_230	21_2_1	91_2_50	1041_5_11	22_5_1	32_5_142
604_45_94	199_2_1	198_5_1	211_5_54	1121_35_688	311_2_45	191_2_1	388_2_32	130_2_1	66_5_23	178_2_332	82_2_1	279_2_11	237_2_49	26_2_1	101_2_1	20_2_139	837_2_94	48_5_1	49_5_1	42_2_127	43_5_1	94_2_1	1_2_1	13_5_1	546_2_52	508_5_1	14_5_1	349_2_1	500_35_1	147_2_268	895_2_20	208_2_175	467_2_60	856_2_112	120_45_1	121_5_69	108_2_61	109_45_1	125_2_1	71_2_1	164_5_212	225_5_1	268_5_138	107_5_225	21_2_1	91_2_40	1041_5_11	22_5_1	32_5_141
604_45_135	199_2_1	198_5_1	211_5_48	1121_35_679	311_2_40	191_2_1	388_2_38	130_2_1	66_5_19	178_2_374	82_2_1	279_2_12	237_2_50	856_2_128	101_2_1	20_2_140	837_2_101	48_5_1	49_5_1	42_2_108	43_5_1	94_2_1	1_2_1	546_2_48	14_5_1	349_2_1	500_35_1	147_2_255	895_2_15	208_2_165	467_2_48	13_5_1	120_45_1	121_5_61	108_2_58	109_45_1	125_2_1	71_2_1	164_5_205	268_5_128	107_5_224	21_2_1	91_2_55	1041_5_9	22_5_1	32_5_141	23_2_1	53_2_1	52_5_114
604_45_126	199_2_1	198_5_1	211_5_39	1121_35_664	311_2_32	191_2_1	388_2_33	130_2_1	66_5_16	178_2_357	82_2_1	279_2_15	237_2_49	856_2_131	101_2_1	20_2_147	837_2_107	48_5_1	49_5_1	42_2_114	43_5_1	94_2_1	1_2_1	546_2_44	14_5_1	349_2_1	500_35_1	147_2_276	895_2_19	208_2_187	467_2_50	13_5_1	120_45_1	121_5_55	108_2_57	109_45_1	125_2_1	71_2_1	164_5_198	268_5_122	107_5_241	21_2_1	91_2_60	1041_5_13	22_5_1	32_5_134	23_2_1	53_2_1	52_5_123
604_45_119	199_2_1	198_5_1	211_5_42	1121_35_614	311_2_30	191_2_1	388_2_58	130_2_1	66_5_15	178_2_336	82_2_1	279_2_18	237_2_60	856_2_121	101_2_1	20_2_168	837_2_90	48_5_1	49_5_1	42_2_118	43_5_1	94_2_1	1_2_1	546_2_51	14_5_1	349_2_1	500_35_1	147_2_270	895_2_19	208_2_189	467_2_57	13_5_1	120_45_1	121_5_60	108_2_63	109_45_1	125_2_1	71_2_1	164_5_195	268_5_131	107_5_262	21_2_1	91_2_52	1041_5_11	22_5_1	32_5_136	23_2_1	53_2_1	52_5_119
604_45_101	199_2_1	198_5_1	211_5_42	1121_35_560	311_2_46	191_2_1	388_2_62	130_2_1	66_5_14	178_2_347	82_2_1	279_2_14	237_2_64	856_2_137	101_2_1	20_2_166	837_2_97	48_5_1	49_5_1	42_2_115	43_5_1	94_2_1	1_2_1	546_2_52	14_5_1	349_2_1	500_35_1	147_2_276	895_2_24	208_2_176	467_2_64	13_5_1	120_45_1	121_5_60	108_2_61	109_45_1	125_2_1	71_2_1	164_5_192	268_5_116	107_5_277	21_2_1	91_2_55	1041_5_10	22_5_1	32_5_132	23_2_1	53_2_1	52_5_115
604_45_84	199_2_1	198_5_1	211_5_41	1121_35_512	311_2_42	191_2_1	388_2_67	130_2_1	66_5_17	178_2_336	82_2_1	279_2_20	237_2_60	856_2_120	101_2_1	20_2_186	837_2_108	48_5_1	49_5_1	42_2_109	43_5_1	94_2_1	1_2_1	546_2_59	14_5_1	349_2_1	500_35_1	147_2_282	895_2_26	208_2_187	467_2_72	13_5_1	120_45_1	121_5_55	108_2_63	109_45_1	125_2_1	164_5_177	268_5_124	107_5_280	21_2_1	91_2_42	1041_5_9	22_5_1	32_5_143	23_2_1	53_2_1	52_5_112
604_45_61	199_2_1	198_5_1	211_5_45	1121_35_472	311_2_59	191_2_1	388_2_97	130_2_1	66_5_17	178_2_314	82_2_1	279_2_26	237_2_60	856_2_121	101_2_1	20_2_163	837_2_96	48_5_1	49_5_1	42_2_97	43_5_1	94_2_1	1_2_1	546_2_57	14_5_1	349_2_1	500_35_1	147_2_290	895_2_23	208_2_190	467_2_86	13_5_1	120_45_1	121_5_54	108_2_53	109_45_1	125_2_1	164_5_198	268_5_131	107_5_287	21_2_1	91_2_36	1041_5_9	22_5_1	32_5_153	23_2_1	53_2_1	52_5_108
604_45_38	199_2_1	198_5_1	211_5_49	1121_35_437	311_2_59	191_2_1	388_2_99	130_2_1	66_5_16	178_2_338	82_2_1	279_2_23	237_2_59	856_2_112	101_2_1	20_2_166	837_2_93	48_5_1	49_5_1	42_2_98	43_5_1	94_2_1	1_2_1	546_2_55	14_5_1	349_2_1	500_35_1	147_2_270	895_2_27	208_2_199	467_2_70	13_5_1	120_45_1	121_5_60	108_2_47	109_45_1	125_2_1	164_5_182	268_5_118	107_5_327	21_2_1	91_2_48	1041_5_10	22_5_1	32_5_173	23_2_1	53_2_1	52_5_116
604_45_25	199_2_1	198_5_1	211_5_62	1121_35_410	311_2_61	191_2_1	388_2_94	130_2_1	66_5_24	178_2_299	82_2_1	279_2_28	237_2_55	856_2_103	101_2_1	20_2_169	837_2_98	48_5_1	49_5_1	42_2_87	43_5_1	94_2_1	1_2_1	546_2_63	14_5_1	349_2_1	500_35_1	147_2_285	895_2_20	208_2_201	467_2_60	13_5_1	120_45_1	121_5_54	108_2_42	109_45_1	125_2_1	164_5_198	268_5_112	107_5_342	21_2_1	91_2_47	1041_5_16	22_5_1	32_5_171	23_2_1	53_2_1	52_5_137
604_45_20	199_2_1	198_5_1	211_5_63	1121_35_365	311_2_62	191_2_1	388_2_114	130_2_1	66_5_34	178_2_301	82_2_1	279_2_38	237_2_59	856_2_86	101_2_1	20_2_169	837_2_82	48_5_1	49_5_1	42_2_80	43_5_1	94_2_1	1_2_1	546_2_67	14_5_1	349_2_1	500_35_1	147_2_288	895_2_21	208_2_212	467_2_64	13_5_1	120_45_1	121_5_58	108_2_32	109_45_1	125_2_1	164_5_201	268_5_102	107_5_359	21_2_1	91_2_60	1041_5_14	22_5_1	32_5_170	23_2_1	53_2_1	52_5_122
604_45_13	199_2_1	198_5_1	211_5_51	1121_35_375	311_2_66	191_2_1	388_2_116	130_2_1	66_5_28	178_2_286	82_2_1	279_2_37	237_2_63	856_2_96	101_2_1	20_2_150	837_2_83	48_5_1	49_5_1	42_2_91	43_5_1	94_2_1	1_2_1	546_2_68	14_5_1	349_2_1	500_35_1	147_2_290	895_2_25	208_2_218	467_2_51	13_5_1	120_45_1	121_5_58	108_2_40	109_45_1	125_2_1	164_5_211	268_5_83	107_5_363	21_2_1	91_2_60	1041_5_14	22_5_1	32_5_180	23_2_1	53_2_1	52_5_140
604_45_11	199_2_1	198_5_1	211_5_48	1121_35_345	311_2_64	191_2_1	388_2_113	130_2_1	66_5_34	178_2_252	82_2_1	279_2_41	237_2_57	856_2_86	101_2_1	20_2_153	837_2_93	48_5_1	49_5_1	42_2_106	43_5_1	94_2_1	1_2_1	546_2_78	14_5_1	349_2_1	500_35_1	147_2_320	895_2_23	208_2_233	467_2_57	13_5_1	120_45_1	121_5_55	108_2_27	109_45_1	125_2_1	164_5_185	268_5_90	107_5_402	21_2_1	91_2_49	1041_5_7	22_5_1	32_5_177	23_2_1	53_2_1	52_5_143
604_45_6	199_2_1	198_5_1	211_5_50	1121_35_350	311_2_71	191_2_1	388_2_125	130_2_1	66_5_34	178_2_257	82_2_1	279_2_49	237_2_62	856_2_87	101_2_1	20_2_158	837_2_93	48_5_1	49_5_1	42_2_108	43_5_1	94_2_1	1_2_1	546_2_69	14_5_1	349_2_1	500_35_1	147_2_323	895_2_20	208_2_247	467_2_65	13_5_1	120_45_1	121_5_52	108_2_35	109_45_1	125_2_1	164_5_176	268_5_89	107_5_376	21_2_1	91_2_65	1041_5_5	22_5_1	32_5_171	23_2_1	53_2_1	52_5_127
604_45_4	199_2_1	198_5_1	211_5_54	1121_35_356	311_2_60	191_2_1	388_2_139	130_2_1	66_5_27	178_2_265	82_2_1	279_2_41	237_2_65	856_2_96	101_2_1	20_2_145	837_2_95	48_5_1	49_5_1	42_2_114	43_5_1	94_2_1	1_2_1	546_2_69	14_5_1	349_2_1	500_35_1	147_2_324	895_2_13	208_2_259	467_2_62	13_5_1	120_45_1	121_5_54	108_2_41	109_45_1	125_2_1	164_5_162	268_5_87	107_5_376	21_2_1	91_2_86	1041_5_3	22_5_1	32_5_194	23_2_1	53_2_1	52_5_115
604_45_5	199_2_1	198_5_1	211_5_51	1121_35_394	311_2_52	191_2_1	388_2_129	130_2_1	66_5_24	178_2_217	82_2_1	279_2_44	237_2_58	856_2_91	101_2_1	20_2_148	837_2_90	48_5_1	49_5_1	42_2_121	43_5_1	94_2_1	1_2_1	546_2_76	14_5_1	349_2_1	500_35_1	147_2_354	895_2_8	208_2_260	467_2_74	13_5_1	120_45_1	121_5_58	108_2_34	109_45_1	125_2_1	164_5_127	268_5_99	107_5_362	21_2_1	91_2_97	1041_5_5	22_5_1	32_5_223	23_2_1	53_2_1	52_5_124
604_45_13	199_2_1	198_5_1	211_5_39	1121_35_418	311_2_47	191_2_1	388_2_133	130_2_1	66_5_24	178_2_223	82_2_1	279_2_39	237_2_52	856_2_98	101_2_1	20_2_150	837_2_97	48_5_1	49_5_1	42_2_110	43_5_1	94_2_1	1_2_1	546_2_73	14_5_1	349_2_1	500_35_1	147_2_349	895_2_8	208_2_266	467_2_88	13_5_1	120_45_1	121_5_68	108_2_38	109_45_1	125_2_1	164_5_108	268_5_94	107_5_361	21_2_1	91_2_97	1041_5_5	22_5_1	32_5_223	23_2_1	53_2_1	52_5_120
604_45_23	199_2_1	198_5_1	211_5_40	1121_35_427	311_2_60	191_2_1	388_2_150	130_2_1	66_5_31	178_2_211	82_2_1	279_2_42	237_2_61	856_2_83	101_2_1	20_2_147	837_2_95	48_5_1	49_5_1	42_2_82	43_5_1	94_2_1	1_2_1	546_2_75	14_5_1	349_2_1	500_35_1	147_2_325	895_2_14	208_2_261	467_2_77	13_5_1	120_45_1	121_5_59	108_2_49	109_45_1	125_2_1	164_5_107	268_5_86	107_5_393	21_2_1	91_2_104	1041_5_3	22_5_1	32_5_236	23_2_1	53_2_1	52_5_124
604_45_26	199_2_1	198_5_1	211_5_51	1121_35_445	311_2_54	191_2_1	388_2_161	130_2_1	66_5_42	178_2_178	82_2_1	279_2_42	237_2_40	856_2_72	101_2_1	20_2_126	837_2_97	48_5_1	49_5_1	42_2_84	43_5_1	94_2_1	1_2_1	546_2_81	14_5_1	349_2_1	500_35_1	147_2_333	895_2_13	208_2_248	467_2_76	13_5_1	120_45_1	121_5_73	108_2_35	109_45_1	125_2_1	164_5_113	268_5_95	107_5_380	21_2_1	91_2_130	1041_5_6	22_5_1	32_5_242	23_2_1	53_2_1	52_5_142
604_45_32	199_2_1	198_5_1	211_5_41	1121_35_440	311_2_64	191_2_1	388_2_185	130_2_1	66_5_39	178_2_171	82_2_1	279_2_44	237_2_42	856_2_79	101_2_1	20_2_132	837_2_94	48_5_1	49_5_1	42_2_85	43_5_1	94_2_1	1_2_1	546_2_86	14_5_1	349_2_1	500_35_1	147_2_334	895_2_13	208_2_253	467_2_75	13_5_1	120_45_1	121_5_106	108_2_32	109_45_1	125_2_1	164_5_109	268_5_94	107_5_375	21_2_1	91_2_103	1041_5_5	22_5_1	32_5_244	23_2_1	53_2_1	52_5_131
604_45_46	199_2_1	198_5_1	211_5_49	1121_35_442	311_2_55	191_2_1	388_2_191	130_2_1	66_5_43	178_2_182	82_2_1	279_2_41	237_2_31	856_2_89	101_2_1	20_2_118	837_2_110	48_5_1	49_5_1	42_2_106	43_5_1	94_2_1	1_2_1	546_2_83	14_5_1	349_2_1	500_35_1	147_2_331	895_2_12	208_2_237	467_2_59	13_5_1	120_45_1	121_5_78	108_2_40	109_45_1	125_2_1	164_5_88	268_5_80	107_5_377	21_2_1	91_2_130	1041_5_4	22_5_1	32_5_265	23_2_1	53_2_1	52_5_126
604_45_56	199_2_1	198_5_1	211_5_47	1121_35_519	311_2_53	191_2_1	388_2_193	130_2_1	66_5_32	178_2_174	82_2_1	279_2_47	237_2_19	856_2_81	101_2_1	20_2_124	837_2_126	48_5_1	49_5_1	42_2_102	43_5_1	94_2_1	1_2_1	546_2_72	14_5_1	349_2_1	500_35_1	147_2_307	895_2_11	208_2_213	467_2_59	13_5_1	120_45_1	121_5_87	108_2_21	109_45_1	125_2_1	164_5_90	268_5_71	107_5_412	21_2_1	91_2_112	1041_5_5	22_5_1	32_5_287	23_2_1	53_2_1	52_5_116
604_45_56	199_2_1	198_5_1	211_5_45	1121_35_519	311_2_63	191_2_1	388_2_206	130_2_1	66_5_27	178_2_164	82_2_1	279_2_51	237_2_18	856_2_90	101_2_1	20_2_138	837_2_126	48_5_1	49_5_1	42_2_97	43_5_1	94_2_1	1_2_1	546_2_67	14_5_1	349_2_1	500_35_1	147_2_301	895_2_12	208_2_219	467_2_63	13_5_1	120_45_1	121_5_110	108_2_17	109_45_1	125_2_1	164_5_86	268_5_48	107_5_393	21_2_1	91_2_119	1041_5_3	22_5_1	32_5_285	23_2_1	53_2_1	52_5_110
604_45_84	199_2_1	198_5_1	211_5_55	1121_35_567	311_2_58	191_2_1	388_2_204	130_2_1	66_5_26	178_2_147	82_2_1	279_2_48	237_2_12	856_2_102	101_2_1	20_2_133	837_2_148	48_5_1	49_5_1	42_2_103	43_5_1	94_2_1	1_2_1	546_2_64	14_5_1	349_2_1	500_35_1	147_2_274	895_2_6	208_2_190	467_2_60	13_5_1	120_45_1	121_5_87	108_2_12	109_45_1	125_2_1	164_5_65	268_5_52	107_5_389	21_2_1	91_2_137	1041_5_5	22_5_1	32_5_295	23_2_1	53_2_1	52_5_114
604_45_106	199_2_1	198_5_1	211_5_55	1121_35_600	311_2_69	191_2_1	388_2_205	130_2_1	66_5_29	178_2_147	82_2_1	279_2_43	237_2_6	856_2_108	101_2_1	20_2_124	837_2_170	48_5_1	49_5_1	42_2_96	43_5_1	94_2_1	1_2_1	546_2_61	14_5_1	349_2_1	500_35_1	147_2_263	895_2_8	208_2_176	467_2_53	13_5_1	120_45_1	121_5_101	108_2_8	109_45_1	125_2_1	164_5_64	268_5_65	107_5_379	21_2_1	91_2_135	1041_5_5	22_5_1	32_5_280	23_2_1	53_2_1	52_5_89
604_45_122	199_2_1	198_5_1	211_5_42	1121_35_620	311_2_62	191_2_1	388_2_224	130_2_1	66_5_28	178_2_152	82_2_1	279_2_39	237_2_2	856_2_102	101_2_1	20_2_133	837_2_181	48_5_1	49_5_1	42_2_90	43_5_1	94_2_1	1_2_1	546_2_61	14_5_1	349_2_1	500_35_1	147_2_252	895_2_3	208_2_205	467_2_52	13_5_1	120_45_1	121_5_85	108_2_7	109_45_1	125_2_1	164_5_64	268_5_49	107_5_371	21_2_1	91_2_137	1041_5_4	22_5_1	32_5_288	23_2_1	53_2_1	52_5_82
604_45_126	199_2_1	198_5_1	211_5_56	1121_35_670	311_2_46	191_2_1	388_2_222	130_2_1	66_5_40	178_2_145	82_2_1	279_2_39	237_2_3	856_2_98	101_2_1	20_2_134	837_2_195	48_5_1	49_5_1	42_2_109	43_5_1	94_2_1	1_2_1	546_2_67	14_5_1	349_2_1	500_35_1	147_2_208	895_2_5	208_2_163	467_2_42	13_5_1	120_45_1	121_5_93	108_2_7	109_45_1	125_2_1	164_5_55	268_5_47	107_5_367	21_2_1	91_2_150	1041_5_4	22_5_1	32_5_291	23_2_1	53_2_1	52_5_78
604_45_147	199_2_1	198_5_1	211_5_38	1121_35_705	311_2_50	191_2_1	388_2_240	130_2_1	66_5_46	178_2_145	82_2_1	279_2_44	237_2_2	856_2_103	101_2_1	20_2_129	837_2_177	48_5_1	49_5_1	42_2_124	43_5_1	94_2_1	1_2_1	546_2_54	14_5_1	349_2_1	500_35_1	147_2_198	895_2_8	208_2_174	467_2_40	13_5_1	120_45_1	121_5_85	108_2_11	109_45_1	125_2_1	164_5_52	268_5_45	107_5_350	21_2_1	91_2_151	1041_5_2	22_5_1	32_5_275	23_2_1	53_2_1	52_5_71
604_45_175	199_2_1	198_5_1	211_5_34	1121_35_730	311_2_39	191_2_1	388_2_231	130_2_1	66_5_38	178_2_143	82_2_1	279_2_45	856_2_101	101_2_1	20_2_136	837_2_188	48_5_1	49_5_1	42_2_116	43_5_1	94_2_1	1_2_1	546_2_46	14_5_1	349_2_1	500_35_1	147_2_178	895_2_9	208_2_179	467_2_23	13_5_1	120_45_1	121_5_64	108_2_8	109_45_1	125_2_1	164_5_53	268_5_36	107_5_352	21_2_1	91_2_174	1041_5_3	22_5_1	32_5_289	23_2_1	53_2_1	52_5_76
604_45_188	199_2_1	198_5_1	211_5_42	1121_35_827	311_2_38	191_2_1	388_2_226	130_2_1	66_5_43	178_2_122	82_2_1	279_2_40	856_2_78	101_2_1	20_2_120	837_2_190	48_5_1	49_5_1	42_2_118	43_5_1	94_2_1	1_2_1	546_2_45	14_5_1	349_2_1	500_35_1	147_2_162	895_2_5	208_2_139	467_2_26	13_5_1	120_45_1	121_5_69	108_2_7	109_45_1	125_2_1	164_5_41	268_5_38	107_5_350	21_2_1	91_2_175	1041_5_3	22_5_1	32_5_299	23_2_1	53_2_1	52_5_75
604_45_218	199_2_1	198_5_1	211_5_22	1121_35_853	311_2_37	191_2_1	388_2_231	130_2_1	66_5_32	178_2_127	82_2_1	279_2_49	856_2_75	101_2_1	20_2_123	837_2_199	48_5_1	49_5_1	42_2_112	43_5_1	94_2_1	1_2_1	546_2_41	14_5_1	349_2_1	500_35_1	147_2_161	895_2_2	208_2_164	467_2_23	13_5_1	120_45_1	121_5_45	108_2_7	109_45_1	125_2_1	164_5_36	268_5_34	107_5_348	21_2_1	91_2_163	1041_5_3	22_5_1	32_5_288	23_2_1	53_2_1	52_5_74
604_45_221	199_2_1	198_5_1	211_5_22	1121_35_907	311_2_34	191_2_1	388_2_212	130_2_1	66_5_34	178_2_111	82_2_1	279_2_50	856_2_85	101_2_1	20_2_117	837_2_205	48_5_1	49_5_1	42_2_125	43_5_1	94_2_1	1_2_1	546_2_40	14_5_1	349_2_1	500_35_1	147_2_157	895_2_1	208_2_131	467_2_15	13_5_1	120_45_1	121_5_38	108_2_5	109_45_1	125_2_1	164_5_35	268_5_31	107_5_356	21_2_1	91_2_161	1041_5_3	22_5_1	32_5_296	23_2_1	53_2_1	52_5_74
604_45_208	199_2_1	198_5_1	211_5_6	1121_35_942	311_2_41	191_2_1	388_2_245	130_2_1	66_5_33	178_2_90	82_2_1	279_2_46	856_2_97	101_2_1	20_2_119	837_2_187	48_5_1	49_5_1	42_2_112	43_5_1	94_2_1	1_2_1	546_2_25	14_5_1	349_2_1	500_35_1	147_2_156	895_2_3	208_2_162	467_2_15	13_5_1	120_45_1	121_5_47	108_2_3	109_45_1	125_2_1	164_5_38	268_5_24	107_5_357	21_2_1	91_2_149	1041_5_3	22_5_1	32_5_261	23_2_1	53_2_1	52_5_91
604_45_174	199_2_1	198_5_1	211_5_11	1121_35_989	311_2_56	191_2_1	388_2_220	130_2_1	66_5_31	178_2_76	82_2_1	279_2_46	856_2_74	101_2_1	20_2_117	837_2_223	48_5_1	49_5_1	42_2_107	43_5_1	94_2_1	1_2_1	546_2_15	14_5_1	349_2_1	500_35_1	147_2_145	895_2_3	208_2_172	467_2_12	13_5_1	120_45_1	121_5_42	108_2_2	109_45_1	125_2_1	164_5_30	268_5_22	107_5_380	21_2_1	91_2_148	1041_5_3	22_5_1	32_5_265	23_2_1	53_2_1	52_5_93
604_45_131	199_2_1	198_5_1	211_5_9	1121_35_1053	311_2_47	191_2_1	388_2_219	130_2_1	66_5_25	178_2_60	82_2_1	279_2_36	856_2_83	101_2_1	20_2_109	837_2_218	48_5_1	49_5_1	42_2_108	43_5_1	94_2_1	1_2_1	546_2_15	14_5_1	349_2_1	500_35_1	147_2_136	895_2_3	208_2_202	467_2_8	13_5_1	120_45_1	121_5_45	108_2_1	109_45_1	125_2_1	164_5_35	268_5_18	107_5_379	21_2_1	91_2_146	1041_5_7	22_5_1	32_5_244	23_2_1	53_2_1	52_5_92
604_45_80	199_2_1	198_5_1	211_5_9	1121_35_1082	311_2_41	191_2_1	388_2_214	130_2_1	66_5_19	178_2_62	82_2_1	279_2_36	856_2_87	101_2_1	20_2_107	837_2_223	48_5_1	49_5_1	42_2_113	43_5_1	94_2_1	1_2_1	546_2_15	14_5_1	349_2_1	500_35_1	147_2_122	895_2_3	208_2_233	467_2_6	13_5_1	120_45_1	121_5_48	109_45_1	125_2_1	164_5_30	268_5_20	107_5_340	21_2_1	91_2_153	1041_5_7	22_5_1	32_5_256	23_2_1	53_2_1	52_5_92
604_45_55	199_2_1	198_5_1	211_5_8	1121_35_1123	311_2_36	191_2_1	388_2_205	130_2_1	66_5_15	178_2_45	82_2_1	279_2_36	856_2_79	101_2_1	20_2_83	837_2_227	48_5_1	49_5_1	42_2_142	43_5_1	94_2_1	1_2_1	546_2_8	14_5_1	349_2_1	500_35_1	147_2_107	895_2_4	208_2_244	467_2_7	13_5_1	120_45_1	121_5_51	109_45_1	125_2_1	164_5_41	268_5_19	107_5_353	21_2_1	91_2_165	1041_5_7	22_5_1	32_5_239	23_2_1	53_2_1	52_5_81
604_45_47	199_2_1	198_5_1	211_5_4	1121_35_1147	311_2_34	191_2_1	388_2_174	130_2_1	66_5_14	178_2_48	82_2_1	279_2_34	856_2_75	101_2_1	20_2_76	837_2_240	48_5_1	49_5_1	42_2_143	43_5_1	94_2_1	1_2_1	546_2_9	14_5_1	349_2_1	500_35_1	147_2_79	895_2_8	208_2_276	467_2_5	13_5_1	120_45_1	121_5_51	109_45_1	125_2_1	164_5_30	268_5_15	107_5_349	21_2_1	91_2_161	1041_5_9	22_5_1	32_5_261	23_2_1	53_2_1	52_5_89
604_45_43	199_2_1	198_5_1	211_5_9	1121_35_1156	311_2_41	191_2_1	388_2_156	130_2_1	66_5_10	178_2_52	82_2_1	279_2_29	856_2_64	101_2_1	20_2_62	837_2_234	48_5_1	49_5_1	42_2_166	43_5_1	94_2_1	1_2_1	546_2_7	14_5_1	349_2_1	500_35_1	147_2_84	895_2_7	208_2_267	467_2_4	13_5_1	120_45_1	121_5_64	109_45_1	125_2_1	164_5_38	268_5_16	107_5_352	21_2_1	91_2_145	1041_5_13	22_5_1	32_5_279	23_2_1	53_2_1	52_5_90
604_45_44	199_2_1	198_5_1	211_5_8	1121_35_1125	311_2_42	191_2_1	388_2_164	130_2_1	66_5_15	178_2_58	82_2_1	279_2_25	856_2_62	101_2_1	20_2_59	837_2_234	48_5_1	49_5_1	42_2_155	43_5_1	94_2_1	1_2_1	546_2_2	14_5_1	349_2_1	500_35_1	147_2_106	895_2_7	208_2_308	467_2_10	13_5_1	120_45_1	121_5_75	109_45_1	125_2_1	164_5_33	268_5_14	107_5_348	21_2_1	91_2_142	1041_5_9	22_5_1	32_5_259	23_2_1	53_2_1	52_5_78
604_45_45	199_2_1	198_5_1	211_5_14	1121_35_1085	311_2_43	191_2_1	388_2_138	130_2_1	66_5_16	178_2_67	82_2_1	279_2_31	856_2_55	101_2_1	20_2_56	837_2_218	48_5_1	49_5_1	42_2_165	43_5_1	94_2_1	1_2_1	546_2_2	14_5_1	349_2_1	500_35_1	147_2_86	895_2_8	208_2_306	467_2_12	13_5_1	120_45_1	121_5_81	109_45_1	125_2_1	164_5_31	268_5_8	107_5_356	21_2_1	91_2_127	1041_5_4	22_5_1	32_5_291	23_2_1	53_2_1	52_5_110
604_45_43	199_2_1	198_5_1	211_5_14	1121_35_1045	311_2_43	191_2_1	388_2_159	130_2_1	66_5_23	178_2_57	82_2_1	279_2_41	856_2_55	101_2_1	20_2_52	837_2_212	48_5_1	49_5_1	42_2_146	43_5_1	94_2_1	1_2_1	546_2_2	14_5_1	349_2_1	500_35_1	147_2_81	895_2_6	208_2_330	467_2_15	13_5_1	120_45_1	121_5_84	109_45_1	125_2_1	164_5_41	268_5_5	107_5_378	21_2_1	91_2_124	1041_5_5	22_5_1	32_5_245	23_2_1	53_2_1	52_5_110
604_45_53	199_2_1	198_5_1	211_5_13	1121_35_995	311_2_42	191_2_1	388_2_151	66_5_25	178_2_71	82_2_1	279_2_41	856_2_62	101_2_1	20_2_58	837_2_215	48_5_1	49_5_1	42_2_141	43_5_1	94_2_1	1_2_1	14_5_1	349_2_1	500_35_1	147_2_88	895_2_8	208_2_344	467_2_13	13_5_1	120_45_1	121_5_85	109_45_1	125_2_1	164_5_35	268_5_9	107_5_344	21_2_1	91_2_124	1041_5_8	22_5_1	32_5_268	23_2_1	53_2_1	52_5_104
604_45_75	199_2_1	198_5_1	211_5_10	1121_35_917	311_2_48	191_2_1	388_2_149	66_5_34	178_2_96	82_2_1	279_2_42	856_2_59	101_2_1	20_2_48	837_2_203	48_5_1	49_5_1	42_2_145	43_5_1	94_2_1	1_2_1	14_5_1	349_2_1	500_35_1	147_2_90	895_2_3	208_2_311	467_2_14	13_5_1	120_45_1	121_5_79	109_45_1	125_2_1	164_5_28	268_5_4	107_5_354	21_2_1	91_2_132	1041_5_10	22_5_1	32_5_282	23_2_1	53_2_1	52_5_102
604_45_63	199_2_1	198_5_1	211_5_8	1121_35_836	311_2_51	191_2_1	388_2_156	66_5_37	178_2_110	82_2_1	279_2_42	856_2_75	101_2_1	20_2_57	837_2_203	48_5_1	49_5_1	42_2_136	43_5_1	94_2_1	1_2_1	14_5_1	349_2_1	500_35_1	147_2_111	895_2_7	208_2_331	467_2_14	13_5_1	120_45_1	121_5_73	109_45_1	125_2_1	164_5_28	268_5_4	107_5_320	21_2_1	91_2_134	1041_5_11	22_5_1	32_5_261	23_2_1	53_2_1	52_5_117
604_45_46	199_2_1	198_5_1	211_5_11	1121_35_768	311_2_64	191_2_1	388_2_153	66_5_26	178_2_136	82_2_1	279_2_31	856_2_73	101_2_1	20_2_62	837_2_206	48_5_1	49_5_1	42_2_170	43_5_1	94_2_1	1_2_1	14_5_1	349_2_1	500_35_1	147_2_113	895_2_12	208_2_319	467_2_13	13_5_1	120_45_1	121_5_70	109_45_1	125_2_1	164_5_34	268_5_4	107_5_325	21_2_1	91_2_113	1041_5_7	22_5_1	32_5_266	23_2_1	53_2_1	52_5_131
604_45_35	199_2_1	198_5_1	211_5_10	1121_35_685	311_2_64	191_2_1	388_2_124	66_5_44	178_2_163	82_2_1	279_2_32	856_2_64	101_2_1	20_2_54	837_2_210	48_5_1	49_5_1	42_2_181	43_5_1	94_2_1	1_2_1	14_5_1	349_2_1	500_35_1	147_2_133	895_2_11	208_2_325	467_2_10	13_5_1	120_45_1	121_5_66	109_45_1	125_2_1	164_5_37	268_5_3	107_5_343	21_2_1	91_2_131	1041_5_4	22_5_1	32_5_262	23_2_1	53_2_1	52_5_148
604_45_18	199_2_1	198_5_1	211_5_12	1121_35_599	311_2_63	191_2_1	388_2_121	66_5_37	178_2_202	82_2_1	279_2_31	856_2_71	101_2_1	20_2_72	837_2_220	48_5_1	49_5_1	42_2_187	43_5_1	94_2_1	1_2_1	14_5_1	349_2_1	500_35_1	147_2_153	895_2_18	208_2_348	467_2_8	13_5_1	120_45_1	121_5_67	109_45_1	125_2_1	164_5_24	268_5_6	107_5_310	21_2_1	91_2_127	1041_5_8	22_5_1	32_5_291	23_2_1	53_2_1	52_5_134
604_45_7	199_2_1	198_5_1	211_5_14	1121_35_548	311_2_79	191_2_1	388_2_133	66_5_28	178_2_238	82_2_1	279_2_35	856_2_54	101_2_1	20_2_59	837_2_209	48_5_1	49_5_1	42_2_217	43_5_1	94_2_1	1_2_1	14_5_1	349_2_1	500_35_1	147_2_152	895_2_22	208_2_317	467_2_13	13_5_1	120_45_1	121_5_73	109_45_1	125_2_1	164_5_32	268_5_9	107_5_326	21_2_1	91_2_131	1041_5_3	22_5_1	32_5_280	23_2_1	53_2_1	52_5_147
604_45_8	199_2_1	198_5_1	211_5_12	1121_35_458	311_2_75	191_2_1	388_2_143	66_5_29	178_2_255	82_2_1	279_2_39	856_2_49	101_2_1	20_2_55	837_2_199	48_5_1	49_5_1	42_2_202	43_5_1	94_2_1	1_2_1	14_5_1	349_2_1	500_35_1	147_2_181	895_2_26	208_2_328	467_2_11	13_5_1	120_45_1	121_5_90	109_45_1	125_2_1	164_5_38	268_5_5	107_5_332	21_2_1	91_2_149	1041_5_4	22_5_1	32_5_270	23_2_1	53_2_1	52_5_169
604_45_3	199_2_1	198_5_1	211_5_8	1121_35_404	311_2_65	191_2_1	388_2_145	66_5_26	178_2_285	82_2_1	279_2_33	856_2_56	101_2_1	20_2_71	837_2_232	48_5_1	49_5_1	42_2_203	43_5_1	94_2_1	1_2_1	14_5_1	349_2_1	500_35_1	147_2_192	895_2_35	208_2_372	467_2_10	13_5_1	120_45_1	121_5_74	109_45_1	125_2_1	164_5_39	268_5_3	107_5_296	21_2_1	91_2_169	1041_5_6	22_5_1	32_5_270	23_2_1	53_2_1	52_5_156
604_45_1	199_2_1	198_5_1	211_5_9	1121_35_323	311_2_77	191_2_1	388_2_143	66_5_31	178_2_304	82_2_1	279_2_43	856_2_54	101_2_1	20_2_58	837_2_233	48_5_1	49_5_1	42_2_245	43_5_1	94_2_1	1_2_1	14_5_1	349_2_1	500_35_1	147_2_244	895_2_45	208_2_346	467_2_15	13_5_1	120_45_1	121_5_85	109_45_1	125_2_1	164_5_45	268_5_6	107_5_312	21_2_1	91_2_198	1041_5_1	22_5_1	32_5_270	23_2_1	53_2_1	52_5_134
199_2_1	198_5_1	211_5_1	1121_35_258	311_2_61	191_2_1	388_2_159	66_5_36	178_2_332	82_2_1	279_2_42	856_2_45	101_2_1	20_2_71	837_2_236	48_5_1	49_5_1	42_2_222	43_5_1	94_2_1	1_2_1	349_2_1	500_35_1	147_2_305	895_2_50	208_2_372	467_2_15	13_5_1	121_5_77	125_2_1	164_5_49	268_5_4	107_5_307	14_5_1	91_2_224	1041_5_1	22_5_1	32_5_247	23_2_1	53_2_1	52_5_141
199_2_1	198_5_1	211_5_2	1121_35_226	311_2_64	191_2_1	164_5_42	66_5_36	178_2_340	82_2_1	279_2_45	856_2_53	101_2_1	20_2_80	837_2_248	48_5_1	49_5_1	42_2_204	43_5_1	94_2_1	1_2_1	349_2_1	500_35_1	147_2_343	895_2_61	208_2_390	467_2_8	121_5_79	125_2_1	91_2_213	268_5_3	107_5_310	14_5_1	13_5_1	22_5_1	32_5_254	23_2_1	53_2_1	52_5_131	388_2_158
199_2_1	198_5_1	211_5_2	1121_35_201	311_2_75	191_2_1	164_5_53	66_5_28	178_2_334	82_2_1	279_2_54	856_2_41	101_2_1	20_2_71	837_2_251	48_5_1	49_5_1	42_2_232	43_5_1	94_2_1	1_2_1	349_2_1	500_35_1	147_2_361	895_2_64	208_2_384	467_2_15	121_5_67	125_2_1	91_2_240	268_5_5	107_5_305	14_5_1	13_5_1	22_5_1	32_5_244	23_2_1	53_2_1	52_5_146	388_2_153
199_2_1	198_5_1	211_5_3	1121_35_198	311_2_74	191_2_1	164_5_61	66_5_29	178_2_372	82_2_1	279_2_68	856_2_49	101_2_1	20_2_63	837_2_267	48_5_1	49_5_1	42_2_192	43_5_1	94_2_1	1_2_1	349_2_1	500_35_1	147_2_342	895_2_67	208_2_399	467_2_13	121_5_62	125_2_1	91_2_255	268_5_7	107_5_294	14_5_1	13_5_1	22_5_1	32_5_226	23_2_1	53_2_1	52_5_148	388_2_164
199_2_1	198_5_1	211_5_1	1121_35_197	311_2_94	191_2_1	164_5_52	66_5_33	178_2_379	82_2_1	279_2_73	856_2_48	101_2_1	20_2_73	837_2_285	48_5_1	49_5_1	42_2_163	43_5_1	94_2_1	1_2_1	349_2_1	500_35_1	147_2_370	895_2_58	208_2_419	467_2_7	121_5_52	125_2_1	91_2_265	268_5_8	107_5_286	14_5_1	13_5_1	22_5_1	32_5_212	23_2_1	53_2_1	52_5_133	388_2_172
199_2_1	198_5_1	1121_35_207	311_2_99	191_2_1	164_5_60	66_5_34	178_2_369	82_2_1	279_2_79	856_2_52	101_2_1	20_2_83	837_2_270	48_5_1	23_2_1	42_2_184	43_5_1	94_2_1	1_2_1	349_2_1	500_35_1	147_2_398	895_2_61	208_2_415	467_2_13	121_5_50	125_2_1	91_2_261	268_5_8	107_5_244	14_5_1	13_5_1	22_5_1	32_5_225	53_2_1	52_5_134	388_2_176
199_2_1	198_5_1	1121_35_222	311_2_78	191_2_1	164_5_70	66_5_42	178_2_376	82_2_1	279_2_88	856_2_44	101_2_1	20_2_75	837_2_267	48_5_1	23_2_1	42_2_186	43_5_1	94_2_1	1_2_1	349_2_1	500_35_1	147_2_374	895_2_62	208_2_401	467_2_13	121_5_47	125_2_1	91_2_282	268_5_11	107_5_237	14_5_1	13_5_1	22_5_1	32_5_234	53_2_1	52_5_168	388_2_163
199_2_1	198_5_1	1121_35_238	311_2_72	191_2_1	164_5_63	66_5_41	178_2_368	82_2_1	279_2_87	856_2_36	101_2_1	20_2_74	837_2_261	48_5_1	23_2_1	42_2_152	43_5_1	94_2_1	1_2_1	349_2_1	500_35_1	147_2_379	895_2_57	208_2_420	467_2_17	121_5_48	125_2_1	91_2_305	268_5_11	107_5_239	14_5_1	13_5_1	22_5_1	32_5_217	53_2_1	52_5_161	388_2_198
199_2_1	198_5_1	1121_35_209	311_2_90	191_2_1	164_5_71	66_5_25	178_2_357	82_2_1	279_2_86	856_2_41	101_2_1	20_2_89	837_2_285	48_5_1	23_2_1	42_2_149	43_5_1	94_2_1	1_2_1	349_2_1	500_35_1	147_2_376	895_2_62	208_2_412	467_2_19	121_5_48	125_2_1	91_2_308	268_5_18	107_5_242	14_5_1	13_5_1	22_5_1	32_5_207	53_2_1	52_5_156	388_2_191
199_2_1	198_5_1	1121_35_220	311_2_86	191_2_1	164_5_74	66_5_24	178_2_351	82_2_1	279_2_83	856_2_35	101_2_1	20_2_105	837_2_267	48_5_1	23_2_1	42_2_150	43_5_1	94_2_1	1_2_1	349_2_1	500_35_1	147_2_336	895_2_69	208_2_394	467_2_22	121_5_55	125_2_1	91_2_315	268_5_14	107_5_245	14_5_1	13_5_1	22_5_1	32_5_234	53_2_1	52_5_173	388_2_196
199_2_1	198_5_1	1121_35_224	311_2_92	191_2_1	164_5_59	66_5_20	178_2_330	82_2_1	279_2_91	856_2_32	101_2_1	20_2_96	837_2_239	48_5_1	23_2_1	42_2_159	43_5_1	94_2_1	1_2_1	349_2_1	500_35_1	147_2_357	895_2_61	208_2_407	467_2_25	121_5_65	125_2_1	91_2_335	268_5_16	107_5_242	14_5_1	13_5_1	22_5_1	32_5_229	53_2_1	52_5_157	388_2_207
199_2_1	198_5_1	1121_35_213	311_2_89	191_2_1	164_5_60	66_5_21	178_2_306	82_2_1	279_2_91	856_2_38	101_2_1	20_2_96	837_2_232	48_5_1	23_2_1	42_2_180	43_5_1	94_2_1	1_2_1	349_2_1	500_35_1	147_2_364	895_2_54	208_2_425	467_2_24	121_5_60	125_2_1	91_2_328	268_5_13	107_5_225	14_5_1	13_5_1	22_5_1	32_5_235	53_2_1	52_5_166	388_2_215
199_2_1	198_5_1	1121_35_220	311_2_80	191_2_1	164_5_60	66_5_30	178_2_290	82_2_1	279_2_98	856_2_38	101_2_1	20_2_101	837_2_244	48_5_1	23_2_1	42_2_193	43_5_1	94_2_1	1_2_1	349_2_1	500_35_1	147_2_339	895_2_60	208_2_406	467_2_22	121_5_54	125_2_1	91_2_349	268_5_10	107_5_240	14_5_1	13_5_1	22_5_1	32_5_228	53_2_1	52_5_185	388_2_201
199_2_1	198_5_1	1121_35_249	311_2_71	191_2_1	164_5_54	66_5_28	178_2_295	82_2_1	279_2_93	856_2_37	101_2_1	20_2_88	837_2_237	48_5_1	23_2_1	42_2_184	43_5_1	94_2_1	1_2_1	349_2_1	500_35_1	147_2_332	895_2_44	208_2_394	467_2_35	121_5_61	125_2_1	91_2_385	268_5_14	107_5_221	14_5_1	13_5_1	22_5_1	32_5_210	53_2_1	52_5_208	388_2_217
199_2_1	198_5_1	1121_35_255	311_2_80	191_2_1	164_5_69	66_5_34	178_2_254	82_2_1	279_2_101	856_2_40	101_2_1	20_2_93	837_2_227	48_5_1	23_2_1	42_2_195	43_5_1	94_2_1	1_2_1	349_2_1	500_35_1	147_2_362	895_2_32	208_2_400	467_2_24	121_5_54	125_2_1	91_2_385	268_5_15	107_5_198	14_5_1	13_5_1	22_5_1	32_5_185	53_2_1	52_5_223	388_2_232
199_2_1	198_5_1	1121_35_265	311_2_95	191_2_1	164_5_76	66_5_34	178_2_246	82_2_1	279_2_96	856_2_44	101_2_1	20_2_94	837_2_215	48_5_1	23_2_1	42_2_192	43_5_1	94_2_1	1_2_1	349_2_1	500_35_1	147_2_345	895_2_32	208_2_398	467_2_25	121_5_55	125_2_1	91_2_375	268_5_15	107_5_193	14_5_1	13_5_1	22_5_1	32_5_190	53_2_1	52_5_228	388_2_242
199_2_1	198_5_1	1121_35_279	311_2_73	191_2_1	164_5_70	66_5_29	178_2_229	82_2_1	279_2_98	856_2_29	101_2_1	20_2_99	837_2_227	48_5_1	23_2_1	42_2_176	43_5_1	94_2_1	1_2_1	349_2_1	500_35_1	147_2_348	895_2_26	208_2_388	467_2_28	121_5_47	125_2_1	91_2_400	268_5_19	107_5_210	14_5_1	13_5_1	22_5_1	32_5_196	53_2_1	52_5_237	388_2_242
199_2_1	198_5_1	1121_35_304	311_2_76	191_2_1	164_5_59	66_5_23	178_2_213	82_2_1	279_2_95	856_2_35	101_2_1	20_2_95	837_2_213	48_5_1	23_2_1	42_2_166	43_5_1	94_2_1	1_2_1	349_2_1	500_35_1	147_2_364	895_2_25	208_2_409	467_2_15	121_5_41	125_2_1	91_2_421	268_5_14	107_5_202	14_5_1	13_5_1	22_5_1	32_5_179	53_2_1	52_5_227	388_2_286
199_2_1	198_5_1	1121_35_291	311_2_96	191_2_1	164_5_65	66_5_29	178_2_199	82_2_1	279_2_82	856_2_34	101_2_1	20_2_103	837_2_200	48_5_1	23_2_1	42_2_185	43_5_1	94_2_1	1_2_1	349_2_1	500_35_1	147_2_358	895_2_28	208_2_407	467_2_21	121_5_41	125_2_1	91_2_425	268_5_21	107_5_182	14_5_1	13_5_1	22_5_1	32_5_203	53_2_1	52_5_202	388_2_287
199_2_1	198_5_1	1121_35_280	311_2_89	191_2_1	164_5_49	66_5_25	178_2_242	82_2_1	279_2_87	856_2_38	101_2_1	20_2_93	837_2_203	48_5_1	23_2_1	42_2_172	43_5_1	94_2_1	1_2_1	349_2_1	500_35_1	147_2_358	895_2_27	208_2_414	467_2_9	121_5_37	125_2_1	91_2_450	268_5_28	107_5_181	14_5_1	13_5_1	22_5_1	32_5_208	53_2_1	52_5_206	388_2_260
199_2_1	198_5_1	1121_35_284	311_2_114	191_2_1	164_5_50	66_5_25	178_2_236	82_2_1	279_2_97	856_2_33	101_2_1	20_2_85	837_2_183	48_5_1	23_2_1	42_2_159	43_5_1	94_2_1	1_2_1	349_2_1	500_35_1	147_2_351	895_2_19	208_2_418	467_2_9	121_5_32	125_2_1	91_2_473	268_5_16	107_5_188	14_5_1	13_5_1	22_5_1	32_5_206	53_2_1	52_5_185	388_2_290
199_2_1	198_5_1	1121_35_295	311_2_131	191_2_1	164_5_43	66_5_19	178_2_229	82_2_1	279_2_88	856_2_35	101_2_1	20_2_85	837_2_189	48_5_1	23_2_1	42_2_178	43_5_1	94_2_1	1_2_1	349_2_1	500_35_1	147_2_345	895_2_27	208_2_409	467_2_3	121_5_30	125_2_1	91_2_487	268_5_20	107_5_173	14_5_1	13_5_1	22_5_1	32_5_228	53_2_1	52_5_170	388_2_270
199_2_1	198_5_1	1121_35_290	311_2_100	191_2_1	164_5_41	66_5_18	178_2_208	82_2_1	279_2_85	856_2_26	101_2_1	20_2_81	837_2_207	48_5_1	23_2_1	42_2_169	43_5_1	94_2_1	1_2_1	349_2_1	500_35_1	147_2_367	895_2_30	208_2_418	467_2_2	121_5_29	125_2_1	91_2_526	268_5_28	107_5_179	14_5_1	13_5_1	22_5_1	32_5_222	53_2_1	52_5_167	388_2_245
199_2_1	198_5_1	1121_35_242	311_2_117	191_2_1	164_5_42	66_5_13	178_2_222	82_2_1	279_2_92	856_2_25	101_2_1	20_2_74	837_2_210	48_5_1	23_2_1	42_2_175	43_5_1	94_2_1	1_2_1	349_2_1	500_35_1	147_2_396	895_2_23	208_2_441	467_2_2	121_5_22	125_2_1	91_2_506	268_5_24	107_5_187	14_5_1	13_5_1	22_5_1	32_5_210	53_2_1	52_5_132	388_2_271
199_2_1	198_5_1	1121_35_253	311_2_120	191_2_1	164_5_42	66_5_10	178_2_225	82_2_1	279_2_75	856_2_39	101_2_1	20_2_63	837_2_199	48_5_1	23_2_1	42_2_199	43_5_1	1_2_1	349_2_1	500_35_1	147_2_404	895_2_18	208_2_430	121_5_10	125_2_1	91_2_503	268_5_20	107_5_192	14_5_1	13_5_1	22_5_1	32_5_229	53_2_1	52_5_157	388_2_227
199_2_1	198_5_1	1121_35_272	311_2_131	191_2_1	164_5_47	66_5_15	178_2_224	82_2_1	279_2_71	856_2_40	101_2_1	20_2_70	837_2_172	48_5_1	23_2_1	42_2_186	43_5_1	1_2_1	349_2_1	500_35_1	147_2_442	895_2_19	208_2_403	121_5_4	125_2_1	91_2_490	268_5_19	107_5_183	14_5_1	13_5_1	22_5_1	32_5_226	53_2_1	52_5_174	388_2_228
199_2_1	198_5_1	1121_35_276	311_2_133	191_2_1	164_5_43	66_5_11	178_2_235	82_2_1	279_2_86	856_2_30	101_2_1	20_2_64	837_2_189	48_5_1	23_2_1	42_2_171	43_5_1	1_2_1	349_2_1	500_35_1	147_2_472	895_2_25	208_2_403	121_5_9	125_2_1	91_2_490	268_5_22	107_5_169	14_5_1	13_5_1	22_5_1	32_5_211	53_2_1	52_5_142	388_2_248
199_2_1	198_5_1	1121_35_319	311_2_136	191_2_1	164_5_35	66_5_8	178_2_234	82_2_1	279_2_103	856_2_35	101_2_1	20_2_44	837_2_181	48_5_1	23_2_1	42_2_194	43_5_1	1_2_1	349_2_1	500_35_1	147_2_469	895_2_22	208_2_397	121_5_8	125_2_1	91_2_473	268_5_19	107_5_158	14_5_1	13_5_1	22_5_1	32_5_204	53_2_1	52_5_158	388_2_235
199_2_1	198_5_1	1121_35_357	311_2_133	191_2_1	164_5_30	66_5_4	178_2_211	82_2_1	279_2_101	856_2_31	101_2_1	20_2_43	837_2_175	48_5_1	23_2_1	42_2_185	43_5_1	1_2_1	349_2_1	500_35_1	147_2_472	895_2_26	208_2_399	121_5_8	125_2_1	91_2_444	268_5_17	107_5_175	14_5_1	13_5_1	22_5_1	32_5_222	53_2_1	52_5_171	388_2_232
199_2_1	198_5_1	1121_35_347	311_2_135	191_2_1	164_5_34	66_5_2	178_2_219	82_2_1	279_2_109	856_2_28	101_2_1	20_2_58	837_2_200	48_5_1	23_2_1	42_2_175	43_5_1	1_2_1	349_2_1	500_35_1	147_2_468	895_2_40	208_2_397	121_5_7	125_2_1	91_2_450	268_5_15	107_5_175	14_5_1	13_5_1	22_5_1	32_5_196	53_2_1	52_5_146	388_2_244
199_2_1	198_5_1	1121_35_341	311_2_141	191_2_1	164_5_39	66_5_2	178_2_242	82_2_1	279_2_124	856_2_28	101_2_1	20_2_39	837_2_238	48_5_1	23_2_1	42_2_186	43_5_1	1_2_1	349_2_1	500_35_1	147_2_449	895_2_36	208_2_391	121_5_5	125_2_1	91_2_439	268_5_12	107_5_178	14_5_1	13_5_1	22_5_1	32_5_183	53_2_1	52_5_140	388_2_233
199_2_1	198_5_1	1121_35_327	311_2_138	191_2_1	164_5_46	178_2_253	82_2_1	279_2_108	856_2_26	101_2_1	20_2_46	837_2_193	48_5_1	23_2_1	42_2_183	1_2_1	349_2_1	500_35_1	147_2_463	895_2_47	208_2_399	121_5_3	125_2_1	91_2_444	268_5_13	107_5_171	13_5_1	14_5_1	32_5_206	53_2_1	52_5_149	388_2_229
199_2_1	198_5_1	1121_35_322	311_2_155	191_2_1	164_5_53	178_2_253	82_2_1	279_2_111	856_2_32	101_2_1	20_2_49	837_2_177	48_5_1	23_2_1	42_2_172	1_2_1	349_2_1	500_35_1	147_2_456	895_2_51	208_2_395	121_5_3	125_2_1	91_2_450	268_5_13	107_5_173	13_5_1	14_5_1	32_5_213	53_2_1	52_5_135	388_2_237
164_5_60	199_2_1	198_5_1	1121_35_336	311_2_154	191_2_1	388_2_225	178_2_244	82_2_1	279_2_119	856_2_26	101_2_1	20_2_41	837_2_188	48_5_1	23_2_1	42_2_189	1_2_1	349_2_1	500_35_1	147_2_457	895_2_47	208_2_406	125_2_1	91_2_427	268_5_11	107_5_179	13_5_1	14_5_1	32_5_196	53_2_1	52_5_134
164_5_60	199_2_1	198_5_1	1121_35_325	311_2_166	191_2_1	388_2_234	178_2_236	82_2_1	279_2_123	856_2_31	101_2_1	20_2_60	837_2_171	48_5_1	23_2_1	42_2_199	1_2_1	349_2_1	500_35_1	147_2_451	895_2_57	208_2_357	125_2_1	91_2_403	268_5_10	107_5_167	13_5_1	14_5_1	32_5_207	53_2_1	52_5_170
164_5_59	199_2_1	198_5_1	1121_35_300	311_2_162	191_2_1	388_2_258	178_2_263	82_2_1	279_2_132	856_2_44	101_2_1	20_2_63	837_2_164	48_5_1	23_2_1	42_2_179	1_2_1	349_2_1	500_35_1	147_2_443	895_2_60	208_2_346	125_2_1	91_2_416	268_5_7	107_5_134	13_5_1	14_5_1	32_5_215	53_2_1	52_5_172
164_5_62	199_2_1	198_5_1	1121_35_255	311_2_151	191_2_1	388_2_257	178_2_261	82_2_1	279_2_130	856_2_39	101_2_1	20_2_54	837_2_157	48_5_1	23_2_1	42_2_194	1_2_1	349_2_1	500_35_1	147_2_443	895_2_65	208_2_374	125_2_1	91_2_430	268_5_8	107_5_143	13_5_1	14_5_1	32_5_195	53_2_1	52_5_182
164_5_62	199_2_1	198_5_1	1121_35_220	311_2_136	191_2_1	388_2_256	178_2_247	82_2_1	279_2_120	856_2_54	101_2_1	20_2_59	837_2_143	48_5_1	23_2_1	42_2_218	1_2_1	349_2_1	500_35_1	147_2_458	895_2_68	208_2_360	125_2_1	91_2_452	268_5_7	107_5_137	13_5_1	14_5_1	32_5_217	53_2_1	52_5_186
164_5_55	199_2_1	198_5_1	1121_35_198	311_2_154	191_2_1	388_2_260	178_2_264	82_2_1	279_2_116	856_2_65	101_2_1	20_2_65	837_2_147	48_5_1	23_2_1	42_2_216	1_2_1	349_2_1	500_35_1	147_2_463	895_2_75	208_2_339	125_2_1	91_2_454	268_5_11	107_5_143	13_5_1	14_5_1	32_5_225	53_2_1	52_5_158
164_5_68	199_2_1	198_5_1	1121_35_188	311_2_138	191_2_1	388_2_279	178_2_273	82_2_1	279_2_129	856_2_60	101_2_1	20_2_64	837_2_135	48_5_1	23_2_1	42_2_227	1_2_1	349_2_1	500_35_1	147_2_458	895_2_66	208_2_332	125_2_1	91_2_451	268_5_6	107_5_165	13_5_1	14_5_1	32_5_207	53_2_1	52_5_162
164_5_70	199_2_1	198_5_1	1121_35_156	311_2_112	191_2_1	388_2_289	178_2_291	82_2_1	279_2_120	856_2_70	101_2_1	20_2_57	837_2_145	48_5_1	23_2_1	42_2_241	1_2_1	349_2_1	500_35_1	147_2_468	895_2_69	208_2_349	125_2_1	91_2_440	268_5_3	107_5_163	13_5_1	14_5_1	32_5_211	53_2_1	52_5_181
164_5_59	199_2_1	198_5_1	1121_35_156	311_2_115	191_2_1	388_2_281	178_2_297	82_2_1	279_2_104	856_2_76	101_2_1	20_2_78	837_2_126	48_5_1	23_2_1	42_2_243	1_2_1	349_2_1	500_35_1	147_2_454	895_2_68	208_2_337	125_2_1	91_2_460	268_5_2	107_5_161	13_5_1	14_5_1	32_5_244	53_2_1	52_5_183
164_5_56	199_2_1	198_5_1	1121_35_170	311_2_106	191_2_1	388_2_294	178_2_319	82_2_1	279_2_131	856_2_59	101_2_1	20_2_92	837_2_115	48_5_1	23_2_1	42_2_257	1_2_1	349_2_1	500_35_1	147_2_434	895_2_75	208_2_373	125_2_1	91_2_423	268_5_1	107_5_150	13_5_1	14_5_1	32_5_243	53_2_1	52_5_160
164_5_58	199_2_1	1121_35_181	311_2_109	191_2_1	388_2_312	178_2_300	82_2_1	279_2_137	856_2_70	20_2_65	837_2_127	48_5_1	23_2_1	42_2_245	1_2_1	349_2_1	500_35_1	147_2_417	895_2_80	208_2_360	125_2_1	91_2_437	101_2_1	107_5_162	14_5_1	32_5_228	53_2_1	52_5_166
164_5_63	199_2_1	1121_35_185	311_2_123	191_2_1	388_2_300	178_2_311	82_2_1	279_2_121	856_2_80	20_2_70	837_2_132	48_5_1	23_2_1	42_2_247	1_2_1	349_2_1	500_35_1	147_2_428	895_2_76	208_2_337	125_2_1	91_2_419	101_2_1	107_5_152	14_5_1	32_5_249	53_2_1	52_5_158
164_5_65	199_2_1	1121_35_215	311_2_120	191_2_1	388_2_323	178_2_316	82_2_1	279_2_120	856_2_76	20_2_81	837_2_129	48_5_1	23_2_1	42_2_259	1_2_1	349_2_1	500_35_1	147_2_431	895_2_71	208_2_327	125_2_1	91_2_395	101_2_1	107_5_136	14_5_1	32_5_247	53_2_1	52_5_140
164_5_66	199_2_1	1121_35_254	311_2_116	191_2_1	388_2_312	178_2_296	82_2_1	279_2_129	856_2_70	20_2_92	837_2_130	48_5_1	23_2_1	42_2_248	1_2_1	349_2_1	500_35_1	147_2_418	895_2_62	208_2_319	125_2_1	91_2_426	101_2_1	107_5_122	14_5_1	32_5_232	53_2_1	52_5_164
164_5_65	199_2_1	1121_35_234	311_2_115	191_2_1	388_2_314	178_2_287	82_2_1	279_2_137	856_2_73	20_2_100	837_2_142	48_5_1	23_2_1	42_2_255	1_2_1	349_2_1	500_35_1	147_2_425	895_2_65	208_2_310	125_2_1	91_2_424	101_2_1	107_5_107	14_5_1	32_5_228	53_2_1	52_5_176
164_5_76	199_2_1	1121_35_236	311_2_117	191_2_1	388_2_329	178_2_289	82_2_1	279_2_112	856_2_66	20_2_118	837_2_136	48_5_1	23_2_1	42_2_256	1_2_1	349_2_1	500_35_1	147_2_449	895_2_60	208_2_308	125_2_1	91_2_420	101_2_1	107_5_119	14_5_1	32_5_207	53_2_1	52_5_161
164_5_81	199_2_1	1121_35_223	311_2_112	191_2_1	388_2_334	178_2_292	82_2_1	279_2_124	856_2_62	20_2_117	837_2_111	48_5_1	23_2_1	42_2_264	1_2_1	349_2_1	500_35_1	147_2_456	895_2_50	208_2_341	125_2_1	91_2_394	101_2_1	107_5_140	14_5_1	32_5_197	53_2_1	52_5_147
164_5_81	199_2_1	1121_35_232	311_2_103	191_2_1	388_2_333	178_2_295	82_2_1	279_2_113	856_2_70	20_2_106	837_2_125	48_5_1	23_2_1	42_2_246	1_2_1	349_2_1	500_35_1	147_2_442	895_2_55	208_2_336	125_2_1	91_2_389	101_2_1	107_5_164	14_5_1	32_5_207	53_2_1	52_5_155
164_5_75	199_2_1	1121_35_274	311_2_114	191_2_1	388_2_330	178_2_338	82_2_1	279_2_89	856_2_67	20_2_128	837_2_122	48_5_1	23_2_1	42_2_261	1_2_1	349_2_1	500_35_1	147_2_434	895_2_57	208_2_327	125_2_1	91_2_367	101_2_1	107_5_150	14_5_1	32_5_183	53_2_1	52_5_142
164_5_80	199_2_1	1121_35_263	311_2_123	191_2_1	388_2_344	178_2_344	82_2_1	279_2_87	856_2_58	20_2_116	837_2_106	48_5_1	23_2_1	42_2_275	1_2_1	349_2_1	500_35_1	147_2_410	895_2_61	208_2_348	125_2_1	91_2_381	101_2_1	107_5_158	14_5_1	32_5_185	53_2_1	52_5_120
164_5_83	199_2_1	1121_35_291	311_2_121	191_2_1	388_2_366	178_2_325	82_2_1	279_2_86	856_2_64	20_2_104	837_2_107	48_5_1	23_2_1	42_2_250	1_2_1	349_2_1	500_35_1	147_2_401	895_2_58	208_2_340	125_2_1	91_2_408	101_2_1	107_5_154	14_5_1	32_5_160	53_2_1	52_5_142
164_5_80	199_2_1	1121_35_323	311_2_152	191_2_1	388_2_343	178_2_336	82_2_1	279_2_94	856_2_69	20_2_123	837_2_121	48_5_1	23_2_1	42_2_229	1_2_1	349_2_1	500_35_1	147_2_388	895_2_66	208_2_323	125_2_1	91_2_377	101_2_1	107_5_170	14_5_1	32_5_164	53_2_1	52_5_101
164_5_78	199_2_1	1121_35_359	311_2_156	191_2_1	388_2_362	178_2_320	82_2_1	279_2_94	856_2_64	20_2_131	837_2_96	48_5_1	23_2_1	42_2_262	1_2_1	349_2_1	500_35_1	147_2_369	895_2_49	208_2_336	125_2_1	91_2_379	101_2_1	107_5_153	14_5_1	32_5_152	53_2_1	52_5_100
164_5_72	199_2_1	1121_35_422	311_2_148	191_2_1	388_2_364	178_2_260	82_2_1	279_2_95	856_2_69	20_2_120	837_2_87	48_5_1	23_2_1	42_2_279	1_2_1	349_2_1	500_35_1	147_2_383	895_2_32	208_2_340	125_2_1	91_2_401	101_2_1	107_5_168	14_5_1	32_5_134	53_2_1	52_5_89
164_5_69	199_2_1	1121_35_480	311_2_169	191_2_1	388_2_344	178_2_286	82_2_1	279_2_83	856_2_79	20_2_122	837_2_90	48_5_1	23_2_1	42_2_259	1_2_1	349_2_1	500_35_1	147_2_362	895_2_39	208_2_321	125_2_1	91_2_365	101_2_1	107_5_174	14_5_1	32_5_139	53_2_1	52_5_83
164_5_82	199_2_1	1121_35_500	311_2_170	191_2_1	388_2_301	178_2_301	82_2_1	279_2_79	856_2_65	20_2_145	837_2_92	48_5_1	23_2_1	42_2_280	1_2_1	349_2_1	500_35_1	147_2_356	895_2_38	208_2_321	125_2_1	91_2_383	101_2_1	107_5_138	14_5_1	32_5_139	53_2_1	52_5_78
164_5_76	199_2_1	1121_35_528	311_2_152	191_2_1	388_2_305	178_2_270	82_2_1	279_2_97	856_2_62	20_2_123	837_2_89	48_5_1	23_2_1	42_2_277	1_2_1	349_2_1	500_35_1	147_2_349	895_2_29	208_2_332	125_2_1	91_2_377	101_2_1	107_5_168	14_5_1	32_5_150	53_2_1	52_5_84
164_5_77	199_2_1	1121_35_572	311_2_168	191_2_1	388_2_331	178_2_304	82_2_1	279_2_101	856_2_67	20_2_119	837_2_107	48_5_1	23_2_1	42_2_253	1_2_1	349_2_1	500_35_1	147_2_348	895_2_36	208_2_281	125_2_1	91_2_351	101_2_1	107_5_137	14_5_1	32_5_139	53_2_1	52_5_79
164_5_81	199_2_1	1121_35_613	311_2_165	191_2_1	388_2_298	178_2_270	82_2_1	279_2_101	856_2_53	20_2_133	837_2_106	48_5_1	23_2_1	42_2_260	1_2_1	349_2_1	500_35_1	147_2_345	895_2_31	208_2_278	125_2_1	91_2_383	101_2_1	107_5_152	14_5_1	32_5_116	53_2_1	52_5_81
164_5_71	199_2_1	1121_35_663	311_2_158	191_2_1	388_2_299	178_2_270	82_2_1	279_2_108	856_2_66	20_2_97	837_2_106	48_5_1	23_2_1	42_2_239	1_2_1	349_2_1	500_35_1	147_2_329	895_2_21	208_2_279	125_2_1	91_2_404	101_2_1	107_5_160	14_5_1	32_5_105	53_2_1	52_5_84
164_5_76	199_2_1	1121_35_673	311_2_160	191_2_1	388_2_291	178_2_281	82_2_1	279_2_109	856_2_57	20_2_121	837_2_111	48_5_1	23_2_1	42_2_220	1_2_1	349_2_1	500_35_1	147_2_339	895_2_24	208_2_274	125_2_1	91_2_416	101_2_1	107_5_127	14_5_1	32_5_92	53_2_1	52_5_72
164_5_89	199_2_1	1121_35_661	311_2_157	191_2_1	388_2_282	178_2_255	82_2_1	279_2_108	856_2_47	20_2_134	837_2_121	48_5_1	23_2_1	42_2_207	1_2_1	349_2_1	500_35_1	147_2_357	895_2_28	208_2_281	125_2_1	91_2_417	101_2_1	107_5_130	14_5_1	32_5_88	53_2_1	52_5_67
164_5_94	199_2_1	1121_35_681	311_2_140	191_2_1	388_2_312	178_2_221	82_2_1	279_2_120	856_2_64	20_2_102	837_2_106	48_5_1	23_2_1	42_2_205	1_2_1	349_2_1	500_35_1	147_2_404	895_2_27	208_2_305	125_2_1	91_2_382	101_2_1	107_5_132	14_5_1	32_5_66	53_2_1	52_5_67
164_5_95	199_2_1	1121_35_703	311_2_153	191_2_1	388_2_292	178_2_217	82_2_1	279_2_109	856_2_68	20_2_108	837_2_102	48_5_1	23_2_1	42_2_196	1_2_1	349_2_1	500_35_1	147_2_415	895_2_31	208_2_288	125_2_1	91_2_392	101_2_1	107_5_108	14_5_1	32_5_82	53_2_1	52_5_65
164_5_91	199_2_1	1121_35_764	311_2_131	191_2_1	388_2_296	178_2_199	82_2_1	279_2_118	856_2_66	20_2_104	837_2_94	48_5_1	23_2_1	42_2_204	1_2_1	349_2_1	500_35_1	147_2_379	895_2_33	208_2_298	125_2_1	91_2_387	101_2_1	107_5_127	14_5_1	32_5_69	53_2_1	52_5_66
164_5_77	199_2_1	1121_35_838	311_2_148	191_2_1	388_2_293	178_2_201	82_2_1	279_2_122	856_2_67	20_2_91	837_2_97	48_5_1	23_2_1	42_2_161	1_2_1	349_2_1	500_35_1	147_2_392	895_2_36	208_2_263	125_2_1	91_2_375	101_2_1	107_5_136	14_5_1	32_5_81	53_2_1	52_5_66
164_5_77	199_2_1	1121_35_861	311_2_160	191_2_1	388_2_264	178_2_213	82_2_1	279_2_123	856_2_53	20_2_114	837_2_89	48_5_1	23_2_1	42_2_144	1_2_1	349_2_1	500_35_1	147_2_379	895_2_42	208_2_251	125_2_1	91_2_400	101_2_1	107_5_121	14_5_1	32_5_90	53_2_1	52_5_70
164_5_78	199_2_1	1121_35_925	311_2_177	191_2_1	388_2_246	178_2_196	82_2_1	279_2_139	856_2_50	20_2_87	837_2_90	48_5_1	23_2_1	42_2_134	1_2_1	349_2_1	500_35_1	147_2_387	895_2_37	208_2_228	125_2_1	91_2_400	101_2_1	107_5_137	14_5_1	32_5_73	53_2_1	52_5_70
164_5_101	199_2_1	1121_35_958	311_2_194	191_2_1	388_2_254	178_2_192	82_2_1	279_2_131	856_2_56	20_2_106	837_2_75	48_5_1	23_2_1	42_2_122	1_2_1	349_2_1	500_35_1	147_2_385	895_2_37	208_2_212	125_2_1	91_2_384	101_2_1	107_5_121	14_5_1	32_5_66	53_2_1	52_5_67
164_5_97	199_2_1	1121_35_1004	311_2_189	191_2_1	388_2_242	178_2_175	82_2_1	279_2_131	856_2_46	20_2_125	837_2_81	48_5_1	23_2_1	42_2_108	1_2_1	349_2_1	500_35_1	147_2_362	895_2_33	208_2_212	125_2_1	91_2_405	101_2_1	107_5_125	14_5_1	32_5_60	53_2_1	52_5_61
164_5_95	199_2_1	1121_35_1045	311_2_197	191_2_1	388_2_253	178_2_161	82_2_1	279_2_123	856_2_56	20_2_98	837_2_63	48_5_1	23_2_1	42_2_107	1_2_1	349_2_1	500_35_1	147_2_401	895_2_37	208_2_211	125_2_1	91_2_361	101_2_1	107_5_126	14_5_1	32_5_63	53_2_1	52_5_64
164_5_90	199_2_1	1121_35_1030	311_2_211	191_2_1	388_2_228	178_2_181	82_2_1	279_2_103	856_2_61	20_2_107	837_2_47	48_5_1	23_2_1	42_2_88	1_2_1	349_2_1	500_35_1	147_2_394	895_2_39	208_2_209	125_2_1	91_2_386	101_2_1	107_5_138	14_5_1	32_5_71	53_2_1	52_5_66
164_5_76	199_2_1	1121_35_1080	311_2_196	191_2_1	388_2_204	178_2_169	82_2_1	279_2_91	856_2_63	20_2_100	837_2_52	48_5_1	23_2_1	42_2_78	1_2_1	349_2_1	500_35_1	147_2_426	895_2_37	208_2_195	125_2_1	91_2_402	101_2_1	107_5_142	14_5_1	32_5_55	53_2_1	52_5_82
164_5_81	199_2_1	1121_35_1127	311_2_201	191_2_1	388_2_194	178_2_173	82_2_1	279_2_90	856_2_55	20_2_95	837_2_45	48_5_1	23_2_1	42_2_64	1_2_1	349_2_1	500_35_1	147_2_425	895_2_41	208_2_175	125_2_1	91_2_408	101_2_1	107_5_143	14_5_1	32_5_44	53_2_1	52_5_87
164_5_71	199_2_1	1121_35_1167	311_2_210	191_2_1	388_2_167	178_2_169	82_2_1	279_2_91	856_2_52	20_2_94	837_2_39	48_5_1	23_2_1	42_2_66	1_2_1	349_2_1	500_35_1	147_2_410	895_2_50	208_2_174	125_2_1	91_2_413	101_2_1	107_5_128	14_5_1	32_5_53	53_2_1	52_5_98
164_5_84	199_2_1	1121_35_1190	311_2_201	191_2_1	388_2_153	178_2_168	82_2_1	279_2_86	856_2_71	20_2_80	837_2_45	48_5_1	23_2_1	42_2_82	1_2_1	349_2_1	500_35_1	147_2_445	895_2_43	208_2_165	125_2_1	91_2_371	101_2_1	107_5_124	14_5_1	32_5_57	53_2_1	52_5_95
164_5_75	199_2_1	1121_35_1218	311_2_215	191_2_1	388_2_137	178_2_169	82_2_1	279_2_108	856_2_64	20_2_86	837_2_41	48_5_1	23_2_1	42_2_58	1_2_1	349_2_1	500_35_1	147_2_409	895_2_40	208_2_145	125_2_1	91_2_385	101_2_1	107_5_132	14_5_1	32_5_67	53_2_1	52_5_116
164_5_76	199_2_1	1121_35_1283	311_2_187	191_2_1	388_2_142	178_2_144	82_2_1	279_2_112	856_2_62	20_2_68	837_2_37	48_5_1	23_2_1	42_2_72	1_2_1	349_2_1	500_35_1	147_2_424	895_2_47	208_2_156	125_2_1	91_2_386	101_2_1	107_5_116	14_5_1	32_5_51	53_2_1	52_5_107
164_5_70	199_2_1	1121_35_1344	311_2_184	191_2_1	388_2_126	178_2_135	82_2_1	279_2_93	856_2_83	20_2_59	837_2_45	48_5_1	23_2_1	42_2_61	1_2_1	349_2_1	500_35_1	147_2_412	895_2_41	208_2_137	125_2_1	91_2_392	101_2_1	107_5_122	14_5_1	32_5_55	53_2_1	52_5_110
164_5_63	199_2_1	1121_35_1439	311_2_176	191_2_1	388_2_118	178_2_106	82_2_1	279_2_86	856_2_67	20_2_64	837_2_44	48_5_1	23_2_1	42_2_75	1_2_1	349_2_1	500_35_1	147_2_422	895_2_38	208_2_134	125_2_1	91_2_395	101_2_1	107_5_113	14_5_1	32_5_42	53_2_1	52_5_89
164_5_66	199_2_1	1121_35_1534	311_2_176	191_2_1	388_2_107	178_2_96	82_2_1	279_2_71	856_2_78	20_2_56	837_2_51	48_5_1	23_2_1	42_2_52	1_2_1	349_2_1	500_35_1	147_2_410	895_2_44	208_2_115	125_2_1	91_2_360	101_2_1	107_5_138	14_5_1	32_5_38	53_2_1	52_5_81
164_5_54	199_2_1	1121_35_1589	311_2_162	191_2_1	388_2_99	178_2_101	82_2_1	279_2_69	856_2_74	20_2_60	837_2_55	48_5_1	23_2_1	42_2_65	1_2_1	349_2_1	500_35_1	147_2_386	895_2_44	208_2_126	125_2_1	91_2_357	101_2_1	107_5_122	14_5_1	32_5_31	53_2_1	52_5_79
164_5_60	199_2_1	1121_35_1663	311_2_147	191_2_1	388_2_104	178_2_81	82_2_1	279_2_59	856_2_62	20_2_63	837_2_59	48_5_1	23_2_1	42_2_68	1_2_1	349_2_1	500_35_1	147_2_403	895_2_52	208_2_131	125_2_1	91_2_327	101_2_1	107_5_112	14_5_1	32_5_24	53_2_1	52_5_59
164_5_48	199_2_1	1121_35_1712	311_2_164	191_2_1	388_2_91	178_2_90	82_2_1	279_2_62	856_2_49	20_2_70	837_2_55	48_5_1	23_2_1	42_2_71	1_2_1	349_2_1	500_35_1	147_2_379	895_2_45	208_2_115	125_2_1	91_2_326	101_2_1	107_5_106	14_5_1	32_5_24	53_2_1	52_5_68
164_5_59	199_2_1	1121_35_1788	311_2_143	191_2_1	388_2_82	178_2_81	82_2_1	279_2_65	856_2_49	20_2_63	837_2_53	48_5_1	23_2_1	42_2_84	1_2_1	349_2_1	500_35_1	147_2_380	895_2_46	208_2_122	125_2_1	91_2_291	101_2_1	107_5_97	14_5_1	32_5_19	53_2_1	52_5_53
164_5_53	199_2_1	1121_35_1852	311_2_135	191_2_1	388_2_76	178_2_74	82_2_1	279_2_64	856_2_48	20_2_67	837_2_39	48_5_1	23_2_1	42_2_73	1_2_1	349_2_1	500_35_1	147_2_363	895_2_42	208_2_106	125_2_1	91_2_316	101_2_1	107_5_84	14_5_1	32_5_23	53_2_1	52_5_62
164_5_48	199_2_1	1121_35_1882	311_2_125	191_2_1	388_2_73	178_2_62	82_2_1	279_2_69	856_2_42	20_2_67	837_2_48	48_5_1	23_2_1	42_2_77	1_2_1	349_2_1	500_35_1	147_2_384	895_2_34	208_2_136	125_2_1	91_2_281	101_2_1	107_5_90	14_5_1	32_5_14	53_2_1	52_5_44
164_5_47	199_2_1	1121_35_1920	311_2_127	191_2_1	388_2_59	178_2_67	82_2_1	279_2_75	856_2_48	20_2_75	837_2_44	48_5_1	23_2_1	42_2_60	1_2_1	349_2_1	500_35_1	147_2_354	895_2_40	208_2_108	125_2_1	91_2_297	101_2_1	107_5_76	14_5_1	32_5_20	53_2_1	52_5_58
164_5_34	199_2_1	1121_35_1976	311_2_133	191_2_1	388_2_63	178_2_78	82_2_1	279_2_72	856_2_50	20_2_74	837_2_41	48_5_1	23_2_1	42_2_56	1_2_1	349_2_1	500_35_1	147_2_319	895_2_44	208_2_112	125_2_1	91_2_272	101_2_1	107_5_80	14_5_1	32_5_20	53_2_1	52_5_47
164_5_30	199_2_1	1121_35_1990	311_2_123	191_2_1	388_2_47	178_2_71	82_2_1	279_2_90	856_2_48	20_2_80	837_2_46	48_5_1	23_2_1	42_2_45	1_2_1	349_2_1	500_35_1	147_2_315	895_2_45	208_2_110	125_2_1	91_2_267	101_2_1	107_5_81	14_5_1	32_5_19	53_2_1	52_5_61
164_5_30	199_2_1	1121_35_2021	311_2_117	191_2_1	388_2_44	178_2_77	82_2_1	279_2_90	856_2_40	20_2_70	837_2_40	48_5_1	23_2_1	42_2_65	1_2_1	349_2_1	500_35_1	147_2_317	895_2_46	208_2_107	125_2_1	91_2_272	101_2_1	107_5_66	14_5_1	32_5_15	53_2_1	52_5_48
164_5_22	199_2_1	1121_35_2052	311_2_102	191_2_1	388_2_30	178_2_63	82_2_1	279_2_75	856_2_35	20_2_73	837_2_59	48_5_1	23_2_1	42_2_54	1_2_1	349_2_1	500_35_1	147_2_330	895_2_51	208_2_81	125_2_1	91_2_272	101_2_1	107_5_64	14_5_1	32_5_16	53_2_1	52_5_65
164_5_18	199_2_1	1121_35_2026	311_2_112	191_2_1	388_2_22	178_2_58	82_2_1	279_2_74	856_2_26	20_2_73	837_2_42	48_5_1	23_2_1	42_2_79	1_2_1	349_2_1	500_35_1	147_2_332	895_2_53	208_2_98	125_2_1	91_2_297	101_2_1	107_5_52	14_5_1	32_5_10	53_2_1	52_5_60
164_5_15	199_2_1	1121_35_2000	311_2_121	191_2_1	388_2_11	178_2_70	82_2_1	279_2_69	856_2_37	20_2_64	837_2_51	48_5_1	23_2_1	42_2_66	1_2_1	349_2_1	500_35_1	147_2_315	895_2_57	208_2_79	125_2_1	91_2_326	101_2_1	107_5_47	14_5_1	32_5_5	53_2_1	52_5_62
164_5_16	199_2_1	1121_35_1910	311_2_134	191_2_1	388_2_7	178_2_63	82_2_1	279_2_83	856_2_33	20_2_62	837_2_56	48_5_1	23_2_1	42_2_85	1_2_1	349_2_1	500_35_1	147_2_299	895_2_56	208_2_92	125_2_1	91_2_347	101_2_1	107_5_42	14_5_1	32_5_5	53_2_1	52_5_54
164_5_12	199_2_1	1121_35_1820	311_2_127	191_2_1	388_2_2	178_2_62	82_2_1	279_2_89	856_2_36	20_2_62	837_2_72	48_5_1	23_2_1	42_2_63	1_2_1	349_2_1	500_35_1	147_2_298	895_2_62	208_2_91	125_2_1	91_2_338	101_2_1	107_5_39	14_5_1	32_5_4	53_2_1	52_5_63
164_5_10	199_2_1	1121_35_1706	311_2_139	191_2_1	388_2_7	178_2_66	82_2_1	279_2_81	856_2_16	20_2_64	837_2_74	48_5_1	23_2_1	42_2_72	1_2_1	349_2_1	500_35_1	147_2_304	895_2_57	208_2_110	125_2_1	91_2_368	101_2_1	107_5_31	53_2_1	52_5_47
164_5_8	199_2_1	1121_35_1578	311_2_148	191_2_1	388_2_7	178_2_63	82_2_1	279_2_76	856_2_22	20_2_55	837_2_99	48_5_1	23_2_1	42_2_59	1_2_1	349_2_1	500_35_1	147_2_335	895_2_55	208_2_92	125_2_1	91_2_354	101_2_1	107_5_33	53_2_1	52_5_55
164_5_5	199_2_1	1121_35_1433	311_2_179	191_2_1	388_2_5	178_2_59	82_2_1	279_2_74	856_2_13	20_2_72	837_2_111	48_5_1	23_2_1	42_2_78	1_2_1	349_2_1	500_35_1	147_2_323	895_2_51	208_2_104	125_2_1	91_2_388	101_2_1	107_5_32	53_2_1	52_5_48
164_5_8	199_2_1	1121_35_1254	311_2_181	191_2_1	388_2_6	178_2_68	82_2_1	279_2_95	856_2_15	20_2_78	837_2_122	48_5_1	23_2_1	42_2_76	1_2_1	349_2_1	500_35_1	147_2_349	895_2_55	208_2_96	125_2_1	91_2_375	101_2_1	107_5_37	53_2_1	52_5_51
164_5_4	199_2_1	1121_35_1113	311_2_224	191_2_1	388_2_4	178_2_61	82_2_1	279_2_97	856_2_13	20_2_66	837_2_125	48_5_1	23_2_1	42_2_78	1_2_1	349_2_1	500_35_1	147_2_315	895_2_66	208_2_97	125_2_1	91_2_430	101_2_1	107_5_30	53_2_1	52_5_37
164_5_7	199_2_1	1121_35_977	311_2_224	191_2_1	388_2_5	178_2_66	82_2_1	279_2_100	856_2_14	20_2_65	837_2_122	48_5_1	23_2_1	42_2_96	1_2_1	349_2_1	500_35_1	147_2_338	895_2_66	208_2_121	125_2_1	91_2_443	101_2_1	107_5_44	53_2_1	52_5_33
164_5_4	199_2_1	1121_35_877	311_2_269	191_2_1	388_2_7	178_2_65	82_2_1	279_2_124	856_2_7	20_2_66	837_2_127	48_5_1	23_2_1	42_2_97	1_2_1	349_2_1	500_35_1	147_2_334	895_2_75	208_2_104	125_2_1	91_2_474	101_2_1	107_5_43	53_2_1	52_5_32
164_5_1	199_2_1	1121_35_838	311_2_268	191_2_1	388_2_9	178_2_72	82_2_1	279_2_142	856_2_6	20_2_61	837_2_134	48_5_1	23_2_1	42_2_131	1_2_1	349_2_1	500_35_1	147_2_330	895_2_65	208_2_122	125_2_1	91_2_498	101_2_1	107_5_48	53_2_1	52_5_32
199_2_1	1121_35_816	311_2_258	191_2_1	388_2_12	178_2_69	82_2_1	279_2_175	856_2_4	20_2_71	837_2_138	48_5_1	23_2_1	42_2_123	1_2_1	349_2_1	500_35_1	147_2_352	895_2_57	208_2_129	125_2_1	91_2_525	101_2_1	107_5_46	53_2_1	52_5_34
199_2_1	1121_35_751	311_2_269	191_2_1	388_2_14	178_2_72	82_2_1	279_2_206	856_2_6	20_2_85	837_2_144	48_5_1	23_2_1	42_2_124	1_2_1	349_2_1	500_35_1	147_2_304	895_2_55	208_2_127	125_2_1	91_2_580	101_2_1	107_5_47	53_2_1	52_5_38
199_2_1	1121_35_699	311_2_276	191_2_1	388_2_15	178_2_72	82_2_1	279_2_223	856_2_6	20_2_88	837_2_133	48_5_1	23_2_1	42_2_150	1_2_1	349_2_1	500_35_1	147_2_297	895_2_53	208_2_122	125_2_1	91_2_610	101_2_1	107_5_61	53_2_1	52_5_45
199_2_1	1121_35_635	311_2_271	191_2_1	388_2_18	178_2_69	82_2_1	279_2_255	856_2_6	20_2_109	837_2_156	48_5_1	23_2_1	42_2_133	1_2_1	349_2_1	500_35_1	147_2_293	895_2_42	208_2_136	125_2_1	91_2_633	101_2_1	107_5_60	53_2_1	52_5_53
199_2_1	1121_35_601	311_2_289	191_2_1	388_2_17	178_2_75	82_2_1	279_2_248	856_2_6	20_2_111	837_2_164	48_5_1	23_2_1	42_2_174	1_2_1	349_2_1	500_35_1	147_2_273	895_2_35	208_2_129	125_2_1	91_2_687	101_2_1	107_5_53	53_2_1	52_5_56
199_2_1	1121_35_552	311_2_297	191_2_1	388_2_20	178_2_71	82_2_1	279_2_271	856_2_6	20_2_120	837_2_155	48_5_1	23_2_1	42_2_191	1_2_1	349_2_1	500_35_1	147_2_288	895_2_36	208_2_145	125_2_1	91_2_683	101_2_1	107_5_78	53_2_1	52_5_51
199_2_1	1121_35_523	311_2_325	191_2_1	388_2_18	178_2_60	82_2_1	279_2_282	856_2_2	20_2_141	837_2_176	48_5_1	23_2_1	42_2_185	1_2_1	349_2_1	500_35_1	147_2_291	895_2_35	208_2_139	125_2_1	91_2_718	101_2_1	107_5_69	53_2_1	52_5_50
199_2_1	1121_35_508	311_2_357	191_2_1	388_2_23	178_2_72	82_2_1	279_2_289	856_2_1	20_2_173	837_2_178	48_5_1	23_2_1	42_2_182	1_2_1	349_2_1	500_35_1	147_2_302	895_2_33	208_2_123	125_2_1	91_2_710	101_2_1	107_5_95	53_2_1	52_5_35
199_2_1	1121_35_473	311_2_364	191_2_1	388_2_25	178_2_79	82_2_1	279_2_311	856_2_2	20_2_171	837_2_172	48_5_1	23_2_1	42_2_180	1_2_1	349_2_1	500_35_1	147_2_337	895_2_43	208_2_124	125_2_1	91_2_700	101_2_1	107_5_103	53_2_1	52_5_41
199_2_1	1121_35_402	311_2_374	191_2_1	388_2_21	178_2_66	82_2_1	279_2_357	856_2_1	20_2_181	837_2_160	48_5_1	23_2_1	42_2_179	1_2_1	349_2_1	500_35_1	147_2_334	895_2_53	208_2_133	125_2_1	91_2_723	101_2_1	107_5_95	53_2_1	52_5_41
1121_35_377	311_2_382	191_2_1	388_2_15	178_2_57	82_2_1	279_2_361	20_2_176	837_2_154	48_5_1	23_2_1	42_2_185	1_2_1	349_2_1	500_35_1	147_2_337	895_2_53	208_2_146	125_2_1	91_2_761	101_2_1	107_5_115	53_2_1	52_5_28
1121_35_355	311_2_426	191_2_1	388_2_15	178_2_62	82_2_1	279_2_371	20_2_180	837_2_128	48_5_1	23_2_1	42_2_189	1_2_1	349_2_1	500_35_1	147_2_370	895_2_67	208_2_145	125_2_1	91_2_745	101_2_1	107_5_94	53_2_1	52_5_28
1121_35_364	311_2_445	191_2_1	388_2_13	178_2_55	82_2_1	279_2_372	20_2_194	837_2_117	48_5_1	23_2_1	42_2_183	1_2_1	349_2_1	500_35_1	147_2_362	895_2_74	208_2_159	125_2_1	91_2_769	101_2_1	107_5_74	53_2_1	52_5_31
1121_35_367	311_2_461	191_2_1	388_2_13	178_2_61	82_2_1	279_2_375	20_2_194	837_2_107	48_5_1	23_2_1	42_2_211	1_2_1	349_2_1	500_35_1	147_2_373	895_2_69	208_2_153	125_2_1	91_2_773	101_2_1	107_5_63	53_2_1	52_5_30
1121_35_356	311_2_494	191_2_1	388_2_20	178_2_61	82_2_1	279_2_392	20_2_194	837_2_87	48_5_1	23_2_1	42_2_201	1_2_1	349_2_1	500_35_1	147_2_385	895_2_72	208_2_148	125_2_1	91_2_781	101_2_1	107_5_60	53_2_1	52_5_28
1121_35_356	311_2_504	191_2_1	388_2_14	178_2_46	82_2_1	279_2_409	20_2_200	837_2_82	48_5_1	23_2_1	42_2_182	1_2_1	349_2_1	500_35_1	147_2_394	895_2_67	208_2_147	125_2_1	91_2_780	101_2_1	107_5_78	53_2_1	52_5_26
1121_35_328	311_2_522	191_2_1	388_2_16	178_2_39	82_2_1	279_2_395	20_2_216	837_2_86	48_5_1	23_2_1	42_2_181	1_2_1	349_2_1	500_35_1	147_2_400	895_2_69	208_2_136	125_2_1	91_2_800	101_2_1	107_5_66	53_2_1	52_5_30
1121_35_315	311_2_523	191_2_1	388_2_12	178_2_28	82_2_1	279_2_401	20_2_214	837_2_81	48_5_1	23_2_1	42_2_178	1_2_1	349_2_1	500_35_1	147_2_425	895_2_69	208_2_133	125_2_1	91_2_820	101_2_1	107_5_49	53_2_1	52_5_37
1121_35_308	311_2_533	191_2_1	388_2_11	178_2_38	82_2_1	279_2_404	20_2_220	837_2_79	48_5_1	23_2_1	42_2_177	1_2_1	349_2_1	500_35_1	147_2_414	895_2_67	208_2_132	125_2_1	91_2_840	101_2_1	107_5_43	53_2_1	52_5_30
1121_35_295	311_2_540	191_2_1	388_2_5	178_2_44	82_2_1	279_2_418	20_2_229	837_2_88	48_5_1	23_2_1	42_2_202	1_2_1	349_2_1	500_35_1	147_2_409	895_2_65	208_2_125	125_2_1	91_2_852	101_2_1	107_5_29	53_2_1	52_5_26
1121_35_325	311_2_549	191_2_1	388_2_4	178_2_44	82_2_1	279_2_437	20_2_229	837_2_84	48_5_1	23_2_1	42_2_210	1_2_1	349_2_1	500_35_1	147_2_406	895_2_67	208_2_110	125_2_1	91_2_850	101_2_1	107_5_25	53_2_1	52_5_26
1121_35_338	311_2_534	191_2_1	388_2_8	178_2_63	82_2_1	279_2_470	20_2_215	837_2_84	48_5_1	23_2_1	42_2_205	1_2_1	349_2_1	500_35_1	147_2_386	895_2_69	208_2_111	125_2_1	91_2_846	101_2_1	107_5_30	53_2_1	52_5_21
1121_35_335	311_2_560	191_2_1	388_2_8	178_2_47	82_2_1	279_2_458	20_2_207	837_2_84	48_5_1	23_2_1	42_2_209	1_2_1	349_2_1	500_35_1	147_2_389	895_2_76	208_2_95	125_2_1	91_2_875	101_2_1	107_5_32	53_2_1	52_5_15
1121_35_325	311_2_581	191_2_1	388_2_5	178_2_43	82_2_1	279_2_482	20_2_219	837_2_91	48_5_1	23_2_1	42_2_207	1_2_1	349_2_1	500_35_1	147_2_400	895_2_72	208_2_77	125_2_1	91_2_859	101_2_1	107_5_32	53_2_1	52_5_16
1121_35_356	311_2_552	191_2_1	388_2_1	178_2_50	82_2_1	279_2_501	20_2_216	837_2_78	48_5_1	23_2_1	42_2_207	1_2_1	349_2_1	500_35_1	147_2_386	895_2_72	208_2_65	125_2_1	91_2_871	101_2_1	107_5_41	53_2_1	52_5_15
1121_35_373	311_2_573	191_2_1	178_2_28	82_2_1	279_2_490	20_2_223	837_2_71	48_5_1	23_2_1	42_2_215	1_2_1	349_2_1	500_35_1	147_2_365	895_2_71	208_2_54	125_2_1	91_2_915	101_2_1	107_5_31	52_5_15
1121_35_380	311_2_591	191_2_1	178_2_25	82_2_1	279_2_521	20_2_235	837_2_72	48_5_1	23_2_1	42_2_211	1_2_1	349_2_1	500_35_1	147_2_348	895_2_74	208_2_51	125_2_1	91_2_882	101_2_1	107_5_33	52_5_12
1121_35_421	311_2_593	191_2_1	178_2_20	82_2_1	279_2_526	20_2_230	837_2_59	48_5_1	23_2_1	42_2_190	1_2_1	349_2_1	500_35_1	147_2_354	895_2_73	208_2_63	125_2_1	91_2_869	101_2_1	107_5_40	52_5_10
1121_35_444	311_2_596	191_2_1	178_2_18	82_2_1	279_2_502	20_2_242	837_2_60	48_5_1	23_2_1	42_2_179	1_2_1	349_2_1	500_35_1	147_2_343	895_2_71	208_2_55	125_2_1	91_2_899	101_2_1	107_5_31	52_5_11
1121_35_458	311_2_581	191_2_1	178_2_22	82_2_1	279_2_546	20_2_242	837_2_53	48_5_1	23_2_1	42_2_153	1_2_1	349_2_1	500_35_1	147_2_334	895_2_81	208_2_47	125_2_1	91_2_886	101_2_1	107_5_41	52_5_12
1121_35_478	311_2_577	191_2_1	178_2_20	82_2_1	279_2_548	20_2_240	837_2_56	48_5_1	23_2_1	42_2_149	1_2_1	349_2_1	500_35_1	147_2_321	895_2_85	208_2_55	125_2_1	91_2_868	101_2_1	107_5_52	52_5_7
1121_35_490	311_2_567	191_2_1	178_2_23	82_2_1	279_2_520	20_2_232	837_2_70	48_5_1	23_2_1	42_2_173	1_2_1	349_2_1	500_35_1	147_2_322	895_2_73	208_2_55	125_2_1	91_2_877	101_2_1	107_5_43	52_5_8
1121_35_507	311_2_546	191_2_1	178_2_23	82_2_1	279_2_541	20_2_231	837_2_77	48_5_1	23_2_1	42_2_161	1_2_1	349_2_1	500_35_1	147_2_343	895_2_66	208_2_53	125_2_1	91_2_847	101_2_1	107_5_48	52_5_9
1121_35_478	311_2_554	191_2_1	178_2_18	82_2_1	279_2_546	20_2_244	837_2_69	48_5_1	23_2_1	42_2_159	1_2_1	349_2_1	500_35_1	147_2_340	895_2_82	208_2_68	125_2_1	91_2_828	101_2_1	107_5_48	52_5_7
1121_35_433	311_2_545	191_2_1	178_2_14	82_2_1	279_2_540	20_2_225	837_2_71	48_5_1	23_2_1	42_2_152	1_2_1	349_2_1	500_35_1	147_2_309	895_2_79	208_2_82	125_2_1	91_2_907	101_2_1	107_5_46	52_5_11
1121_35_406	311_2_562	191_2_1	178_2_15	82_2_1	279_2_536	20_2_224	837_2_80	48_5_1	23_2_1	42_2_139	1_2_1	349_2_1	500_35_1	147_2_323	895_2_83	208_2_76	125_2_1	91_2_879	101_2_1	107_5_56	52_5_15
1121_35_329	311_2_572	191_2_1	178_2_13	82_2_1	279_2_538	20_2_247	837_2_72	48_5_1	23_2_1	42_2_134	1_2_1	349_2_1	500_35_1	147_2_334	895_2_108	208_2_94	125_2_1	91_2_857	101_2_1	107_5_43	52_5_15
1121_35_281	311_2_585	191_2_1	178_2_20	82_2_1	279_2_523	20_2_248	837_2_68	48_5_1	23_2_1	42_2_135	1_2_1	349_2_1	500_35_1	147_2_343	895_2_111	208_2_119	125_2_1	91_2_858	101_2_1	107_5_34	52_5_13
1121_35_234	311_2_608	191_2_1	178_2_24	82_2_1	279_2_522	20_2_247	837_2_71	48_5_1	23_2_1	42_2_106	1_2_1	349_2_1	500_35_1	147_2_356	895_2_94	208_2_104	125_2_1	91_2_903	101_2_1	107_5_39	52_5_20
1121_35_188	311_2_604	191_2_1	178_2_34	82_2_1	279_2_555	20_2_263	837_2_72	48_5_1	23_2_1	42_2_101	1_2_1	349_2_1	500_35_1	147_2_379	895_2_80	208_2_138	125_2_1	91_2_891	101_2_1	107_5_40	52_5_22
1121_35_180	311_2_597	191_2_1	178_2_38	82_2_1	279_2_563	20_2_257	837_2_85	48_5_1	23_2_1	42_2_101	1_2_1	349_2_1	500_35_1	147_2_397	895_2_75	208_2_144	125_2_1	91_2_899	101_2_1	107_5_38	52_5_24
1121_35_175	311_2_602	191_2_1	178_2_42	82_2_1	279_2_564	20_2_235	837_2_83	48_5_1	23_2_1	42_2_108	1_2_1	349_2_1	500_35_1	147_2_398	895_2_73	208_2_150	125_2_1	91_2_947	101_2_1	107_5_40	52_5_18
1121_35_191	311_2_629	191_2_1	178_2_52	82_2_1	279_2_545	20_2_236	837_2_88	48_5_1	23_2_1	42_2_117	1_2_1	349_2_1	500_35_1	147_2_407	895_2_80	208_2_133	125_2_1	91_2_921	101_2_1	107_5_32	52_5_12
1121_35_220	311_2_626	191_2_1	178_2_59	82_2_1	279_2_524	20_2_218	837_2_80	48_5_1	23_2_1	42_2_128	1_2_1	349_2_1	500_35_1	147_2_415	895_2_87	208_2_147	125_2_1	91_2_908	101_2_1	107_5_27	52_5_10
1121_35_238	311_2_631	191_2_1	178_2_51	82_2_1	279_2_536	20_2_211	837_2_81	48_5_1	23_2_1	42_2_130	1_2_1	349_2_1	500_35_1	147_2_422	895_2_82	208_2_147	125_2_1	91_2_889	101_2_1	107_5_25	52_5_16
1121_35_255	311_2_627	191_2_1	178_2_47	82_2_1	279_2_563	20_2_235	837_2_81	48_5_1	23_2_1	42_2_112	1_2_1	349_2_1	500_35_1	147_2_468	895_2_63	208_2_142	125_2_1	91_2_844	101_2_1	107_5_24	52_5_10
1121_35_277	311_2_638	191_2_1	178_2_50	82_2_1	279_2_560	20_2_237	837_2_69	48_5_1	23_2_1	42_2_116	1_2_1	349_2_1	500_35_1	147_2_423	895_2_66	208_2_150	125_2_1	91_2_845	101_2_1	107_5_25	52_5_10
1121_35_283	311_2_624	191_2_1	178_2_51	82_2_1	279_2_579	20_2_217	837_2_66	48_5_1	23_2_1	42_2_139	1_2_1	349_2_1	500_35_1	147_2_423	895_2_63	208_2_146	125_2_1	91_2_849	101_2_1	107_5_19	52_5_5
1121_35_290	311_2_661	191_2_1	178_2_52	82_2_1	279_2_580	20_2_208	837_2_75	48_5_1	23_2_1	42_2_111	1_2_1	349_2_1	500_35_1	147_2_465	895_2_54	208_2_113	125_2_1	91_2_830	101_2_1	107_5_20	52_5_4
1121_35_308	311_2_640	191_2_1	178_2_64	82_2_1	279_2_597	20_2_207	837_2_73	48_5_1	23_2_1	42_2_108	1_2_1	349_2_1	500_35_1	147_2_429	895_2_58	208_2_105	125_2_1	91_2_835	101_2_1	107_5_25	52_5_5
1121_35_308	311_2_607	191_2_1	178_2_55	82_2_1	279_2_668	20_2_210	837_2_72	48_5_1	23_2_1	42_2_107	1_2_1	349_2_1	500_35_1	147_2_398	895_2_78	208_2_108	125_2_1	91_2_824	101_2_1	107_5_22	52_5_2
1121_35_287	311_2_638	191_2_1	178_2_56	82_2_1	279_2_684	20_2_194	837_2_52	48_5_1	23_2_1	42_2_100	1_2_1	349_2_1	500_35_1	147_2_440	895_2_59	208_2_100	125_2_1	91_2_825	101_2_1	107_5_19	52_5_3
1121_35_294	311_2_647	191_2_1	178_2_61	82_2_1	279_2_661	20_2_211	837_2_56	48_5_1	23_2_1	42_2_80	1_2_1	349_2_1	500_35_1	147_2_436	895_2_56	208_2_85	125_2_1	91_2_838	101_2_1	107_5_20	52_5_6
1121_35_311	311_2_591	191_2_1	178_2_64	82_2_1	279_2_665	20_2_207	837_2_60	48_5_1	23_2_1	42_2_88	1_2_1	349_2_1	500_35_1	147_2_413	895_2_74	208_2_103	125_2_1	91_2_837	101_2_1	107_5_24	52_5_5
1121_35_280	311_2_624	191_2_1	178_2_60	82_2_1	279_2_700	20_2_201	837_2_52	48_5_1	23_2_1	42_2_58	1_2_1	349_2_1	500_35_1	147_2_446	895_2_74	208_2_93	125_2_1	91_2_809	101_2_1	107_5_27	52_5_8
1121_35_258	311_2_627	191_2_1	178_2_46	82_2_1	279_2_746	20_2_204	837_2_56	48_5_1	23_2_1	42_2_60	1_2_1	349_2_1	500_35_1	147_2_426	895_2_73	208_2_80	125_2_1	91_2_824	101_2_1	107_5_15	52_5_5
1121_35_252	311_2_580	191_2_1	178_2_48	82_2_1	279_2_770	20_2_230	837_2_54	48_5_1	23_2_1	42_2_68	1_2_1	349_2_1	500_35_1	147_2_381	895_2_94	208_2_107	125_2_1	91_2_830	101_2_1	107_5_13	52_5_6
1121_35_249	311_2_574	191_2_1	178_2_56	82_2_1	279_2_799	20_2_233	837_2_63	48_5_1	23_2_1	42_2_54	1_2_1	349_2_1	500_35_1	147_2_358	895_2_84	208_2_92	125_2_1	91_2_836	101_2_1	107_5_15	52_5_7
1121_35_235	311_2_563	191_2_1	178_2_50	82_2_1	279_2_819	20_2_252	837_2_78	48_5_1	23_2_1	42_2_52	1_2_1	349_2_1	500_35_1	147_2_389	895_2_69	208_2_82	125_2_1	91_2_818	101_2_1	107_5_9	52_5_5
1121_35_281	311_2_540	191_2_1	178_2_60	82_2_1	279_2_783	20_2_255	837_2_89	48_5_1	23_2_1	42_2_52	1_2_1	349_2_1	500_35_1	147_2_396	895_2_65	208_2_75	125_2_1	91_2_809	101_2_1	107_5_15	52_5_5
1121_35_276	311_2_555	191_2_1	178_2_69	82_2_1	279_2_796	20_2_261	837_2_81	48_5_1	23_2_1	42_2_43	1_2_1	349_2_1	500_35_1	147_2_363	895_2_74	208_2_77	125_2_1	91_2_818	101_2_1	107_5_20	52_5_9
1121_35_338	311_2_556	191_2_1	178_2_52	82_2_1	279_2_769	20_2_278	837_2_71	48_5_1	23_2_1	42_2_32	1_2_1	349_2_1	500_35_1	147_2_372	895_2_71	208_2_75	125_2_1	91_2_808	101_2_1	107_5_22	52_5_9
1121_35_414	311_2_543	191_2_1	178_2_53	82_2_1	279_2_741	20_2_282	837_2_61	48_5_1	23_2_1	42_2_37	1_2_1	349_2_1	500_35_1	147_2_391	895_2_82	208_2_98	125_2_1	91_2_727	101_2_1	107_5_23	52_5_5
1121_35_460	311_2_509	191_2_1	178_2_68	82_2_1	279_2_743	20_2_304	837_2_60	48_5_1	23_2_1	42_2_33	1_2_1	349_2_1	500_35_1	147_2_352	895_2_86	208_2_105	125_2_1	91_2_720	101_2_1	107_5_11	52_5_6
1121_35_520	311_2_509	191_2_1	178_2_60	82_2_1	279_2_750	20_2_294	837_2_50	48_5_1	23_2_1	42_2_30	1_2_1	349_2_1	500_35_1	147_2_375	895_2_80	208_2_88	125_2_1	91_2_687	101_2_1	107_5_12	52_5_11
1121_35_579	311_2_481	191_2_1	178_2_60	82_2_1	279_2_718	20_2_279	837_2_41	48_5_1	23_2_1	42_2_41	1_2_1	349_2_1	500_35_1	147_2_387	895_2_78	208_2_81	125_2_1	91_2_699	101_2_1	107_5_15	52_5_6
1121_35_619	311_2_474	191_2_1	178_2_63	82_2_1	279_2_698	20_2_308	837_2_49	48_5_1	23_2_1	42_2_41	1_2_1	349_2_1	500_35_1	147_2_380	895_2_76	208_2_76	125_2_1	91_2_663	101_2_1	107_5_9	52_5_8
1121_35_638	311_2_469	191_2_1	178_2_52	82_2_1	279_2_671	20_2_314	837_2_47	48_5_1	23_2_1	42_2_38	1_2_1	349_2_1	500_35_1	147_2_427	895_2_68	208_2_70	125_2_1	91_2_632	101_2_1	107_5_15	52_5_8
1121_35_663	311_2_441	191_2_1	178_2_47	82_2_1	279_2_627	20_2_321	837_2_53	48_5_1	23_2_1	42_2_44	1_2_1	349_2_1	500_35_1	147_2_415	895_2_78	208_2_87	125_2_1	91_2_641	101_2_1	107_5_11	52_5_4
1121_35_686	311_2_423	191_2_1	178_2_40	82_2_1	279_2_620	20_2_309	837_2_44	48_5_1	23_2_1	42_2_43	1_2_1	349_2_1	500_35_1	147_2_427	895_2_72	208_2_77	125_2_1	91_2_667	101_2_1	107_5_12	52_5_7
1121_35_715	311_2_375	191_2_1	178_2_35	82_2_1	279_2_621	20_2_299	837_2_53	48_5_1	23_2_1	42_2_46	1_2_1	349_2_1	500_35_1	147_2_453	895_2_54	208_2_66	125_2_1	91_2_683	101_2_1	107_5_14	52_5_8
1121_35_728	311_2_366	191_2_1	178_2_31	82_2_1	279_2_576	20_2_320	837_2_50	48_5_1	23_2_1	42_2_42	1_2_1	349_2_1	500_35_1	147_2_430	895_2_49	208_2_86	125_2_1	91_2_734	101_2_1	107_5_4	52_5_12
1121_35_755	311_2_360	191_2_1	178_2_28	82_2_1	279_2_565	20_2_307	837_2_42	48_5_1	23_2_1	42_2_35	1_2_1	349_2_1	500_35_1	147_2_451	895_2_32	208_2_71	125_2_1	91_2_762	101_2_1	107_5_5	52_5_17
1121_35_741	311_2_365	191_2_1	178_2_33	82_2_1	279_2_589	20_2_310	837_2_32	48_5_1	23_2_1	42_2_37	1_2_1	349_2_1	500_35_1	147_2_455	895_2_37	208_2_80	125_2_1	91_2_747	101_2_1	107_5_3	52_5_7
1121_35_679	311_2_379	191_2_1	178_2_33	82_2_1	279_2_631	20_2_303	837_2_28	48_5_1	23_2_1	42_2_37	1_2_1	349_2_1	500_35_1	147_2_459	895_2_40	208_2_88	125_2_1	91_2_739	101_2_1	107_5_1	52_5_8
147_2_474	20_2_302	837_2_24	48_5_1	23_2_1	208_2_83	311_2_410	178_2_33	42_2_37	52_5_9	1_2_1	82_2_1	191_2_1	125_2_1	1121_35_618	91_2_717	279_2_674	101_2_1	349_2_1	500_35_1	895_2_30
147_2_448	20_2_338	837_2_23	48_5_1	23_2_1	208_2_84	311_2_447	178_2_42	42_2_30	52_5_15	1_2_1	82_2_1	191_2_1	125_2_1	1121_35_518	91_2_714	279_2_700	101_2_1	349_2_1	500_35_1	895_2_32
147_2_448	20_2_327	837_2_29	48_5_1	23_2_1	208_2_85	311_2_458	178_2_39	42_2_26	52_5_12	1_2_1	82_2_1	191_2_1	125_2_1	1121_35_450	91_2_697	279_2_748	101_2_1	349_2_1	500_35_1	895_2_48
147_2_473	20_2_334	837_2_30	48_5_1	23_2_1	208_2_80	311_2_466	178_2_42	42_2_23	52_5_5	1_2_1	82_2_1	191_2_1	125_2_1	1121_35_404	91_2_703	279_2_746	101_2_1	349_2_1	500_35_1	895_2_34
147_2_447	20_2_319	837_2_16	48_5_1	23_2_1	208_2_81	311_2_495	178_2_49	42_2_34	52_5_6	1_2_1	82_2_1	191_2_1	125_2_1	1121_35_350	91_2_735	279_2_747	101_2_1	349_2_1	500_35_1	895_2_48
147_2_467	20_2_289	837_2_16	48_5_1	23_2_1	208_2_80	311_2_522	178_2_59	42_2_47	52_5_8	1_2_1	82_2_1	191_2_1	125_2_1	1121_35_292	91_2_701	279_2_769	101_2_1	349_2_1	500_35_1	895_2_57
147_2_498	20_2_262	837_2_20	48_5_1	23_2_1	208_2_82	311_2_579	178_2_59	42_2_41	52_5_8	1_2_1	82_2_1	191_2_1	125_2_1	1121_35_250	91_2_703	279_2_778	101_2_1	349_2_1	500_35_1	895_2_40
147_2_472	20_2_295	837_2_20	48_5_1	23_2_1	208_2_86	311_2_611	178_2_61	42_2_44	52_5_5	1_2_1	82_2_1	191_2_1	125_2_1	1121_35_244	91_2_704	279_2_751	101_2_1	349_2_1	500_35_1	895_2_45
147_2_440	20_2_282	837_2_31	48_5_1	23_2_1	208_2_97	311_2_616	178_2_71	42_2_44	52_5_5	1_2_1	82_2_1	191_2_1	125_2_1	1121_35_228	91_2_720	279_2_760	101_2_1	349_2_1	500_35_1	895_2_46
147_2_453	20_2_273	837_2_26	48_5_1	23_2_1	208_2_105	311_2_642	178_2_56	42_2_41	52_5_2	1_2_1	82_2_1	191_2_1	125_2_1	1121_35_208	91_2_712	279_2_795	101_2_1	349_2_1	500_35_1	895_2_42
147_2_452	20_2_294	837_2_19	48_5_1	23_2_1	208_2_105	311_2_666	178_2_62	42_2_45	52_5_3	1_2_1	82_2_1	191_2_1	125_2_1	1121_35_194	91_2_708	279_2_802	101_2_1	349_2_1	500_35_1	895_2_25
147_2_440	20_2_286	837_2_19	48_5_1	23_2_1	208_2_116	311_2_664	178_2_78	42_2_46	52_5_2	1_2_1	82_2_1	191_2_1	125_2_1	1121_35_183	91_2_678	279_2_849	101_2_1	349_2_1	500_35_1	895_2_31
147_2_420	20_2_266	837_2_19	48_5_1	23_2_1	208_2_123	311_2_684	178_2_63	42_2_35	52_5_5	1_2_1	82_2_1	191_2_1	125_2_1	1121_35_157	91_2_703	279_2_888	101_2_1	349_2_1	500_35_1	895_2_35
147_2_428	20_2_274	837_2_14	48_5_1	23_2_1	208_2_119	311_2_726	178_2_47	42_2_41	52_5_7	1_2_1	82_2_1	191_2_1	125_2_1	1121_35_139	91_2_671	279_2_909	101_2_1	349_2_1	500_35_1	895_2_22
147_2_430	20_2_258	837_2_23	48_5_1	23_2_1	208_2_140	311_2_741	178_2_53	42_2_52	52_5_5	1_2_1	82_2_1	191_2_1	125_2_1	1121_35_105	91_2_634	279_2_945	101_2_1	349_2_1	500_35_1	895_2_27
147_2_389	20_2_274	837_2_19	48_5_1	23_2_1	208_2_156	311_2_726	178_2_72	42_2_46	52_5_6	1_2_1	82_2_1	191_2_1	125_2_1	1121_35_87	91_2_660	279_2_968	101_2_1	349_2_1	500_35_1	895_2_30
147_2_396	20_2_279	837_2_10	48_5_1	23_2_1	208_2_157	311_2_733	178_2_57	42_2_43	52_5_1	1_2_1	82_2_1	191_2_1	125_2_1	1121_35_89	91_2_629	279_2_1017	101_2_1	349_2_1	500_35_1	895_2_37
147_2_400	20_2_275	837_2_18	48_5_1	23_2_1	208_2_141	311_2_739	178_2_68	42_2_53	52_5_3	1_2_1	82_2_1	191_2_1	125_2_1	1121_35_88	91_2_593	279_2_1045	101_2_1	349_2_1	500_35_1	895_2_22
147_2_392	20_2_277	837_2_28	48_5_1	23_2_1	208_2_154	311_2_699	178_2_102	42_2_54	52_5_2	1_2_1	82_2_1	191_2_1	125_2_1	1121_35_82	91_2_597	279_2_1037	101_2_1	349_2_1	500_35_1	895_2_26
147_2_406	20_2_275	837_2_24	48_5_1	23_2_1	208_2_168	311_2_711	178_2_85	42_2_39	52_5_3	1_2_1	82_2_1	191_2_1	125_2_1	1121_35_99	91_2_571	279_2_1052	101_2_1	349_2_1	500_35_1	895_2_26
147_2_419	20_2_267	837_2_25	48_5_1	23_2_1	208_2_158	311_2_702	178_2_83	42_2_56	52_5_6	1_2_1	82_2_1	191_2_1	125_2_1	1121_35_107	91_2_512	279_2_1109	101_2_1	349_2_1	500_35_1	895_2_20
147_2_415	20_2_257	837_2_29	48_5_1	23_2_1	208_2_171	311_2_713	178_2_78	42_2_58	52_5_9	1_2_1	82_2_1	191_2_1	125_2_1	1121_35_123	91_2_502	279_2_1095	101_2_1	349_2_1	500_35_1	895_2_17
147_2_406	20_2_257	837_2_34	48_5_1	23_2_1	208_2_189	311_2_683	178_2_66	42_2_52	52_5_7	1_2_1	82_2_1	191_2_1	125_2_1	1121_35_166	91_2_521	279_2_1076	101_2_1	349_2_1	500_35_1	895_2_18
147_2_401	20_2_249	837_2_21	48_5_1	23_2_1	208_2_192	311_2_668	178_2_74	42_2_52	52_5_10	1_2_1	82_2_1	191_2_1	125_2_1	1121_35_177	91_2_474	279_2_1135	101_2_1	349_2_1	500_35_1	895_2_20
147_2_409	20_2_271	837_2_26	48_5_1	23_2_1	208_2_188	311_2_680	178_2_99	42_2_51	52_5_7	1_2_1	82_2_1	191_2_1	125_2_1	1121_35_174	91_2_468	279_2_1084	101_2_1	349_2_1	500_35_1	895_2_16
147_2_411	20_2_259	837_2_39	48_5_1	23_2_1	208_2_186	311_2_692	178_2_99	42_2_40	52_5_6	1_2_1	82_2_1	191_2_1	125_2_1	1121_35_197	91_2_511	279_2_1019	101_2_1	349_2_1	500_35_1	895_2_15
147_2_441	20_2_254	837_2_33	48_5_1	23_2_1	208_2_191	311_2_668	178_2_74	42_2_45	52_5_6	1_2_1	82_2_1	191_2_1	125_2_1	1121_35_213	91_2_468	279_2_1060	101_2_1	349_2_1	500_35_1	895_2_13
147_2_462	20_2_252	837_2_29	48_5_1	23_2_1	208_2_195	311_2_698	178_2_76	42_2_50	52_5_12	1_2_1	82_2_1	191_2_1	125_2_1	1121_35_211	91_2_425	279_2_1047	101_2_1	349_2_1	500_35_1	895_2_11
147_2_473	20_2_261	837_2_35	48_5_1	23_2_1	208_2_200	311_2_678	178_2_97	42_2_39	52_5_11	1_2_1	82_2_1	191_2_1	125_2_1	1121_35_211	91_2_429	279_2_1020	101_2_1	349_2_1	500_35_1	895_2_12
147_2_469	20_2_259	837_2_39	48_5_1	23_2_1	208_2_208	311_2_660	178_2_86	42_2_36	52_5_9	1_2_1	82_2_1	191_2_1	125_2_1	1121_35_211	91_2_444	279_2_1026	101_2_1	349_2_1	500_35_1	895_2_15
147_2_496	20_2_250	837_2_35	48_5_1	23_2_1	208_2_203	311_2_678	178_2_86	42_2_43	52_5_6	1_2_1	82_2_1	191_2_1	125_2_1	1121_35_191	91_2_375	279_2_1084	101_2_1	349_2_1	500_35_1	895_2_19
147_2_509	20_2_276	837_2_38	48_5_1	23_2_1	208_2_191	311_2_690	178_2_80	42_2_30	52_5_6	1_2_1	82_2_1	191_2_1	125_2_1	1121_35_207	91_2_370	279_2_1048	101_2_1	349_2_1	500_35_1	895_2_18
147_2_518	20_2_280	837_2_38	48_5_1	23_2_1	208_2_214	311_2_687	178_2_68	42_2_31	52_5_3	1_2_1	82_2_1	191_2_1	125_2_1	1121_35_211	91_2_365	279_2_1032	101_2_1	349_2_1	500_35_1	895_2_16
147_2_530	20_2_266	837_2_37	48_5_1	23_2_1	208_2_206	311_2_679	178_2_49	42_2_42	52_5_4	1_2_1	82_2_1	191_2_1	125_2_1	1121_35_258	91_2_340	279_2_1036	101_2_1	349_2_1	500_35_1	895_2_16
147_2_516	20_2_294	837_2_37	48_5_1	23_2_1	208_2_206	311_2_720	178_2_52	42_2_30	52_5_5	1_2_1	82_2_1	191_2_1	125_2_1	1121_35_283	91_2_314	279_2_991	101_2_1	349_2_1	500_35_1	895_2_13
147_2_505	20_2_304	837_2_46	48_5_1	23_2_1	208_2_216	311_2_630	178_2_43	42_2_23	52_5_5	1_2_1	82_2_1	191_2_1	125_2_1	1121_35_304	91_2_344	279_2_1023	101_2_1	349_2_1	500_35_1	895_2_19
147_2_511	20_2_273	837_2_34	48_5_1	23_2_1	208_2_211	311_2_632	178_2_40	42_2_23	52_5_10	1_2_1	82_2_1	191_2_1	125_2_1	1121_35_325	91_2_336	279_2_1047	101_2_1	349_2_1	500_35_1	895_2_15
147_2_512	20_2_251	837_2_20	48_5_1	23_2_1	208_2_196	311_2_672	178_2_62	42_2_27	52_5_6	1_2_1	82_2_1	191_2_1	125_2_1	1121_35_347	91_2_324	279_2_1021	101_2_1	349_2_1	500_35_1	895_2_12
147_2_493	20_2_275	837_2_41	48_5_1	23_2_1	208_2_188	311_2_624	178_2_77	42_2_21	52_5_4	1_2_1	82_2_1	191_2_1	125_2_1	1121_35_334	91_2_344	279_2_1034	101_2_1	349_2_1	500_35_1	895_2_8
147_2_508	82_2_1	20_2_280	837_2_52	48_5_1	23_2_1	208_2_192	311_2_640	42_2_34	52_5_4	1_2_1	91_2_310	191_2_1	125_2_1	178_2_71	1121_35_345	279_2_996	101_2_1	349_2_1	500_35_1	895_2_6
147_2_471	82_2_1	20_2_257	837_2_50	48_5_1	23_2_1	208_2_146	311_2_710	42_2_33	52_5_2	1_2_1	91_2_347	191_2_1	125_2_1	178_2_72	1121_35_378	279_2_977	101_2_1	349_2_1	500_35_1	895_2_8
147_2_445	82_2_1	20_2_309	837_2_58	48_5_1	23_2_1	208_2_166	311_2_689	42_2_25	52_5_3	1_2_1	91_2_318	191_2_1	125_2_1	178_2_87	1121_35_365	279_2_976	101_2_1	349_2_1	500_35_1	895_2_12
147_2_452	82_2_1	20_2_307	837_2_60	48_5_1	23_2_1	208_2_170	311_2_704	42_2_18	52_5_3	1_2_1	91_2_312	191_2_1	125_2_1	178_2_81	1121_35_369	279_2_966	101_2_1	349_2_1	500_35_1	895_2_10
147_2_459	20_2_289	837_2_47	48_5_1	23_2_1	1121_35_336	311_2_722	178_2_88	42_2_17	1_2_1	82_2_1	191_2_1	125_2_1	208_2_154	91_2_303	279_2_1024	101_2_1	349_2_1	500_35_1	895_2_9
147_2_440	20_2_295	837_2_57	48_5_1	23_2_1	1121_35_334	311_2_698	178_2_90	42_2_20	1_2_1	82_2_1	191_2_1	125_2_1	208_2_155	91_2_309	279_2_1026	101_2_1	349_2_1	500_35_1	895_2_9
147_2_465	20_2_318	837_2_62	48_5_1	23_2_1	1121_35_283	311_2_688	178_2_86	42_2_26	1_2_1	82_2_1	191_2_1	125_2_1	208_2_145	91_2_321	279_2_1029	500_35_1
147_2_451	20_2_317	837_2_51	48_5_1	23_2_1	1121_35_268	311_2_723	178_2_83	42_2_19	1_2_1	82_2_1	191_2_1	125_2_1	208_2_142	91_2_329	279_2_1045	500_35_1
147_2_426	20_2_318	837_2_51	48_5_1	23_2_1	1121_35_267	311_2_759	178_2_89	42_2_20	1_2_1	82_2_1	191_2_1	125_2_1	208_2_139	91_2_336	279_2_1022	500_35_1
147_2_447	20_2_312	837_2_56	48_5_1	23_2_1	1121_35_248	311_2_769	178_2_70	42_2_29	1_2_1	82_2_1	191_2_1	125_2_1	208_2_146	91_2_323	279_2_1027	500_35_1
147_2_457	20_2_314	837_2_48	48_5_1	23_2_1	1121_35_244	311_2_781	178_2_77	42_2_28	1_2_1	82_2_1	191_2_1	125_2_1	208_2_154	91_2_322	279_2_1010	500_35_1
147_2_423	20_2_320	837_2_47	48_5_1	23_2_1	1121_35_234	311_2_779	178_2_89	42_2_24	1_2_1	82_2_1	191_2_1	125_2_1	208_2_168	91_2_342	279_2_1020	500_35_1
147_2_425	20_2_326	837_2_61	48_5_1	23_2_1	1121_35_259	311_2_721	178_2_78	42_2_26	1_2_1	82_2_1	191_2_1	125_2_1	208_2_178	91_2_352	279_2_1031	500_35_1
147_2_449	20_2_301	837_2_53	48_5_1	23_2_1	1121_35_277	311_2_724	178_2_71	42_2_36	1_2_1	82_2_1	191_2_1	125_2_1	208_2_194	91_2_321	279_2_1032	500_35_1
147_2_444	20_2_282	837_2_48	48_5_1	23_2_1	1121_35_312	311_2_736	178_2_56	42_2_31	1_2_1	82_2_1	191_2_1	125_2_1	208_2_183	91_2_305	279_2_1067	500_35_1
147_2_409	20_2_292	837_2_48	48_5_1	23_2_1	1121_35_333	311_2_744	178_2_55	42_2_30	1_2_1	82_2_1	191_2_1	125_2_1	208_2_185	91_2_288	279_2_1077	500_35_1
147_2_382	20_2_294	837_2_57	48_5_1	23_2_1	1121_35_340	311_2_750	178_2_41	42_2_30	1_2_1	82_2_1	191_2_1	125_2_1	208_2_172	91_2_279	279_2_1112	500_35_1
147_2_350	20_2_311	837_2_43	48_5_1	23_2_1	1121_35_359	311_2_803	178_2_38	42_2_29	1_2_1	82_2_1	191_2_1	125_2_1	208_2_148	91_2_302	279_2_1079	500_35_1
147_2_353	20_2_318	837_2_29	48_5_1	23_2_1	1121_35_368	311_2_834	178_2_35	42_2_29	1_2_1	82_2_1	191_2_1	125_2_1	208_2_129	91_2_298	279_2_1065	500_35_1
147_2_354	20_2_328	837_2_27	48_5_1	23_2_1	1121_35_362	311_2_819	178_2_35	42_2_23	1_2_1	82_2_1	191_2_1	125_2_1	208_2_153	91_2_307	279_2_1042	500_35_1
147_2_337	20_2_327	837_2_18	48_5_1	23_2_1	1121_35_371	311_2_856	178_2_38	42_2_16	1_2_1	82_2_1	191_2_1	125_2_1	208_2_127	91_2_315	279_2_1041	500_35_1
147_2_372	20_2_340	837_2_20	48_5_1	23_2_1	1121_35_353	311_2_840	178_2_39	42_2_16	1_2_1	82_2_1	191_2_1	125_2_1	208_2_125	91_2_336	279_2_1011	500_35_1
147_2_380	20_2_352	837_2_22	48_5_1	23_2_1	1121_35_320	311_2_813	178_2_37	42_2_12	1_2_1	82_2_1	191_2_1	125_2_1	208_2_131	91_2_326	279_2_1039	500_35_1
147_2_386	20_2_342	837_2_19	48_5_1	23_2_1	1121_35_282	311_2_851	178_2_48	42_2_9	1_2_1	82_2_1	191_2_1	125_2_1	208_2_110	91_2_350	279_2_1023	500_35_1
147_2_405	20_2_334	837_2_19	48_5_1	23_2_1	1121_35_231	311_2_869	178_2_46	42_2_5	1_2_1	82_2_1	191_2_1	125_2_1	208_2_114	91_2_365	279_2_1010	500_35_1
147_2_405	20_2_332	837_2_21	48_5_1	23_2_1	1121_35_193	311_2_836	178_2_42	42_2_6	1_2_1	82_2_1	191_2_1	125_2_1	208_2_122	91_2_351	279_2_1080	500_35_1
147_2_406	20_2_340	837_2_18	48_5_1	23_2_1	1121_35_133	311_2_821	178_2_48	42_2_4	1_2_1	82_2_1	191_2_1	125_2_1	208_2_119	91_2_358	279_2_1111	500_35_1
147_2_417	20_2_331	837_2_19	48_5_1	23_2_1	1121_35_114	311_2_804	178_2_49	42_2_8	1_2_1	82_2_1	191_2_1	125_2_1	208_2_99	91_2_420	279_2_1115	500_35_1
147_2_455	82_2_1	20_2_333	837_2_24	48_5_1	23_2_1	208_2_98	311_2_834	42_2_14	1_2_1	91_2_366	191_2_1	125_2_1	178_2_45	1121_35_127	279_2_1110	500_35_1
147_2_442	82_2_1	20_2_337	837_2_25	48_5_1	23_2_1	208_2_94	311_2_862	42_2_5	1_2_1	91_2_370	191_2_1	125_2_1	178_2_33	1121_35_120	279_2_1133	500_35_1
147_2_461	82_2_1	20_2_325	837_2_19	48_5_1	23_2_1	208_2_97	311_2_848	42_2_7	1_2_1	91_2_433	191_2_1	125_2_1	178_2_43	1121_35_117	279_2_1090	500_35_1
147_2_471	82_2_1	20_2_323	837_2_13	48_5_1	23_2_1	208_2_100	311_2_890	42_2_6	1_2_1	91_2_400	191_2_1	125_2_1	178_2_50	1121_35_129	279_2_1071	500_35_1
147_2_459	82_2_1	20_2_338	837_2_14	48_5_1	23_2_1	208_2_89	311_2_905	42_2_9	1_2_1	91_2_402	191_2_1	125_2_1	178_2_38	1121_35_124	279_2_1075	500_35_1
147_2_475	82_2_1	20_2_300	837_2_14	48_5_1	23_2_1	208_2_89	311_2_908	42_2_6	1_2_1	91_2_406	191_2_1	125_2_1	178_2_48	1121_35_134	279_2_1079	500_35_1
147_2_463	82_2_1	20_2_298	837_2_10	48_5_1	23_2_1	208_2_89	311_2_893	42_2_6	1_2_1	91_2_446	191_2_1	125_2_1	178_2_47	1121_35_138	279_2_1073	500_35_1
147_2_431	82_2_1	20_2_306	837_2_9	48_5_1	23_2_1	208_2_104	311_2_867	42_2_4	1_2_1	91_2_434	191_2_1	125_2_1	178_2_36	1121_35_178	279_2_1096	500_35_1
147_2_406	82_2_1	20_2_316	837_2_14	48_5_1	23_2_1	208_2_82	311_2_898	42_2_4	1_2_1	91_2_371	191_2_1	125_2_1	178_2_40	1121_35_243	279_2_1097	500_35_1
147_2_408	82_2_1	20_2_312	837_2_9	48_5_1	23_2_1	208_2_89	311_2_914	42_2_8	1_2_1	91_2_368	191_2_1	125_2_1	178_2_33	1121_35_266	279_2_1064	500_35_1
147_2_419	82_2_1	20_2_281	837_2_11	48_5_1	23_2_1	208_2_90	311_2_887	42_2_11	1_2_1	91_2_373	191_2_1	125_2_1	178_2_28	1121_35_287	279_2_1085	500_35_1
147_2_423	82_2_1	20_2_296	837_2_18	48_5_1	23_2_1	208_2_96	311_2_917	42_2_6	1_2_1	91_2_367	191_2_1	125_2_1	178_2_26	1121_35_266	279_2_1057	500_35_1
147_2_411	82_2_1	20_2_294	837_2_16	48_5_1	23_2_1	208_2_98	311_2_887	191_2_1	1_2_1	91_2_392	125_2_1	178_2_32	1121_35_267	279_2_1069	500_35_1
147_2_411	82_2_1	20_2_275	837_2_18	48_5_1	23_2_1	208_2_101	311_2_898	191_2_1	1_2_1	91_2_384	125_2_1	178_2_34	1121_35_267	279_2_1067	500_35_1
147_2_435	82_2_1	20_2_293	837_2_23	48_5_1	23_2_1	208_2_115	311_2_915	191_2_1	1_2_1	91_2_346	125_2_1	178_2_28	1121_35_262	279_2_1016	500_35_1
147_2_427	82_2_1	20_2_287	837_2_34	48_5_1	23_2_1	208_2_105	311_2_880	191_2_1	1_2_1	91_2_365	125_2_1	178_2_31	1121_35_227	279_2_1047	500_35_1
147_2_444	82_2_1	20_2_251	837_2_29	48_5_1	23_2_1	208_2_118	311_2_859	191_2_1	1_2_1	91_2_382	125_2_1	178_2_25	1121_35_207	279_2_1078	500_35_1
147_2_449	82_2_1	20_2_269	837_2_32	48_5_1	23_2_1	208_2_136	311_2_839	191_2_1	1_2_1	91_2_342	125_2_1	178_2_30	1121_35_188	279_2_1090	500_35_1
147_2_419	82_2_1	20_2_282	837_2_34	48_5_1	23_2_1	208_2_140	311_2_830	191_2_1	1_2_1	91_2_360	125_2_1	178_2_33	1121_35_151	279_2_1138	500_35_1
147_2_439	82_2_1	20_2_272	837_2_29	48_5_1	23_2_1	208_2_147	311_2_853	191_2_1	1_2_1	91_2_349	125_2_1	178_2_31	1121_35_127	279_2_1150	500_35_1
147_2_433	82_2_1	20_2_264	837_2_19	48_5_1	23_2_1	208_2_129	311_2_901	191_2_1	1_2_1	91_2_369	125_2_1	178_2_18	1121_35_112	279_2_1154	500_35_1
147_2_446	82_2_1	20_2_272	837_2_27	48_5_1	23_2_1	208_2_143	311_2_902	191_2_1	1_2_1	91_2_354	125_2_1	178_2_28	1121_35_89	279_2_1136	500_35_1
147_2_434	82_2_1	20_2_266	837_2_19	48_5_1	23_2_1	208_2_126	311_2_949	191_2_1	1_2_1	91_2_350	125_2_1	178_2_27	1121_35_96	279_2_1154	500_35_1
147_2_439	82_2_1	20_2_273	837_2_29	48_5_1	23_2_1	208_2_137	311_2_943	191_2_1	1_2_1	91_2_361	125_2_1	178_2_20	1121_35_106	279_2_1127	500_35_1
147_2_428	82_2_1	20_2_303	837_2_28	48_5_1	23_2_1	208_2_149	311_2_914	191_2_1	1_2_1	91_2_373	125_2_1	178_2_16	1121_35_114	279_2_1123	500_35_1
147_2_411	82_2_1	20_2_314	837_2_20	48_5_1	23_2_1	208_2_130	311_2_916	191_2_1	1_2_1	91_2_394	125_2_1	178_2_28	1121_35_129	279_2_1119	500_35_1
147_2_416	82_2_1	20_2_283	837_2_25	48_5_1	23_2_1	208_2_109	311_2_929	191_2_1	1_2_1	91_2_379	125_2_1	178_2_23	1121_35_127	279_2_1171	500_35_1
147_2_407	82_2_1	20_2_304	837_2_22	48_5_1	23_2_1	208_2_119	311_2_880	191_2_1	1_2_1	91_2_397	125_2_1	178_2_14	1121_35_134	279_2_1182	500_35_1
147_2_385	82_2_1	20_2_297	837_2_25	48_5_1	23_2_1	208_2_105	311_2_883	191_2_1	1_2_1	91_2_400	125_2_1	178_2_13	1121_35_151	279_2_1200	500_35_1
147_2_375	82_2_1	20_2_321	837_2_19	48_5_1	23_2_1	208_2_101	311_2_842	191_2_1	1_2_1	91_2_414	125_2_1	178_2_24	1121_35_152	279_2_1218	500_35_1
147_2_382	82_2_1	20_2_278	837_2_16	48_5_1	23_2_1	208_2_125	311_2_801	191_2_1	1_2_1	91_2_456	125_2_1	178_2_11	1121_35_148	279_2_1247	500_35_1
147_2_380	20_2_282	837_2_24	48_5_1	23_2_1	1121_35_139	311_2_828	178_2_12	191_2_1	1_2_1	82_2_1	125_2_1	208_2_136	91_2_460	279_2_1204	500_35_1
147_2_394	20_2_259	837_2_20	48_5_1	23_2_1	1121_35_146	311_2_823	178_2_12	191_2_1	1_2_1	82_2_1	125_2_1	208_2_132	91_2_462	279_2_1214	500_35_1
147_2_371	20_2_217	837_2_17	48_5_1	23_2_1	1121_35_166	311_2_827	178_2_14	191_2_1	1_2_1	82_2_1	125_2_1	208_2_132	91_2_470	279_2_1251	500_35_1
147_2_378	20_2_235	837_2_25	48_5_1	23_2_1	1121_35_176	311_2_787	178_2_5	191_2_1	1_2_1	82_2_1	125_2_1	208_2_143	91_2_450	279_2_1268	500_35_1
147_2_362	20_2_223	837_2_22	48_5_1	23_2_1	1121_35_214	311_2_807	178_2_6	191_2_1	1_2_1	82_2_1	125_2_1	208_2_137	91_2_463	279_2_1232	500_35_1
147_2_351	20_2_204	837_2_20	48_5_1	23_2_1	1121_35_218	311_2_814	178_2_4	191_2_1	1_2_1	82_2_1	125_2_1	208_2_138	91_2_482	279_2_1235	500_35_1
147_2_342	20_2_209	837_2_25	48_5_1	23_2_1	1121_35_265	311_2_774	178_2_2	191_2_1	1_2_1	82_2_1	125_2_1	208_2_145	91_2_473	279_2_1222	500_35_1
147_2_344	20_2_213	837_2_32	48_5_1	23_2_1	1121_35_273	311_2_786	178_2_5	191_2_1	1_2_1	82_2_1	125_2_1	208_2_152	91_2_465	279_2_1178	500_35_1
147_2_336	20_2_207	837_2_35	48_5_1	23_2_1	1121_35_294	311_2_764	178_2_10	191_2_1	1_2_1	82_2_1	125_2_1	208_2_120	91_2_501	279_2_1169	500_35_1
147_2_329	20_2_211	837_2_45	48_5_1	23_2_1	1121_35_345	311_2_707	178_2_6	191_2_1	1_2_1	82_2_1	125_2_1	208_2_131	91_2_483	279_2_1188	500_35_1
147_2_308	20_2_244	837_2_49	48_5_1	23_2_1	1121_35_374	311_2_713	178_2_12	191_2_1	1_2_1	82_2_1	125_2_1	208_2_137	91_2_475	279_2_1134	500_35_1
147_2_314	20_2_237	837_2_45	48_5_1	23_2_1	1121_35_430	311_2_693	178_2_18	191_2_1	1_2_1	82_2_1	125_2_1	208_2_119	91_2_514	279_2_1089	500_35_1
147_2_308	20_2_231	837_2_44	48_5_1	23_2_1	1121_35_469	311_2_636	178_2_10	191_2_1	1_2_1	82_2_1	125_2_1	208_2_118	91_2_504	279_2_1139	500_35_1
147_2_297	20_2_235	837_2_49	48_5_1	23_2_1	1121_35_518	311_2_626	178_2_10	191_2_1	1_2_1	82_2_1	125_2_1	208_2_129	91_2_529	279_2_1070	500_35_1
147_2_318	20_2_220	837_2_33	48_5_1	23_2_1	1121_35_598	311_2_616	178_2_13	191_2_1	1_2_1	82_2_1	125_2_1	208_2_131	91_2_522	279_2_1015	500_35_1
147_2_303	20_2_197	837_2_45	48_5_1	23_2_1	1121_35_659	311_2_546	178_2_10	191_2_1	1_2_1	82_2_1	125_2_1	208_2_121	91_2_515	279_2_1078	500_35_1
147_2_310	20_2_212	837_2_66	48_5_1	23_2_1	1121_35_727	311_2_567	178_2_13	191_2_1	1_2_1	82_2_1	125_2_1	208_2_112	91_2_481	279_2_986	500_35_1
147_2_331	20_2_243	837_2_48	48_5_1	23_2_1	1121_35_795	311_2_512	178_2_19	191_2_1	1_2_1	82_2_1	125_2_1	208_2_124	91_2_495	279_2_909	500_35_1
147_2_340	20_2_200	837_2_59	48_5_1	23_2_1	1121_35_894	311_2_462	178_2_10	191_2_1	1_2_1	82_2_1	125_2_1	208_2_119	91_2_478	279_2_915	500_35_1
147_2_299	20_2_218	837_2_61	48_5_1	23_2_1	1121_35_1004	311_2_432	178_2_12	191_2_1	1_2_1	82_2_1	125_2_1	208_2_107	91_2_489	279_2_854	500_35_1
147_2_292	20_2_198	837_2_47	48_5_1	23_2_1	208_2_103	311_2_412	178_2_5	191_2_1	1_2_1	82_2_1	125_2_1	1121_35_1077	91_2_499	279_2_843	500_35_1
147_2_291	20_2_191	837_2_58	48_5_1	23_2_1	208_2_105	311_2_373	178_2_5	191_2_1	1_2_1	82_2_1	125_2_1	1121_35_1193	91_2_455	279_2_806	500_35_1
147_2_303	20_2_191	837_2_44	48_5_1	23_2_1	208_2_100	311_2_338	178_2_6	191_2_1	1_2_1	82_2_1	125_2_1	1121_35_1288	91_2_438	279_2_769	500_35_1
147_2_309	20_2_170	837_2_45	48_5_1	23_2_1	208_2_112	311_2_292	178_2_6	191_2_1	1_2_1	82_2_1	125_2_1	1121_35_1346	91_2_412	279_2_785	500_35_1
147_2_307	20_2_183	837_2_41	48_5_1	23_2_1	208_2_112	311_2_277	178_2_7	191_2_1	1_2_1	82_2_1	125_2_1	1121_35_1485	91_2_392	279_2_673	500_35_1
147_2_290	20_2_173	837_2_42	48_5_1	23_2_1	208_2_113	311_2_248	178_2_6	191_2_1	1_2_1	82_2_1	125_2_1	1121_35_1573	91_2_376	279_2_656	500_35_1
147_2_276	20_2_172	837_2_51	48_5_1	23_2_1	208_2_115	311_2_256	178_2_15	191_2_1	1_2_1	82_2_1	125_2_1	1121_35_1614	91_2_360	279_2_618	500_35_1
147_2_269	20_2_136	837_2_40	48_5_1	23_2_1	208_2_101	311_2_225	178_2_12	191_2_1	1_2_1	82_2_1	125_2_1	1121_35_1677	91_2_396	279_2_620	500_35_1
147_2_260	20_2_141	837_2_45	48_5_1	23_2_1	208_2_108	311_2_224	178_2_11	191_2_1	1_2_1	82_2_1	125_2_1	1121_35_1758	91_2_365	279_2_564	500_35_1
147_2_242	20_2_130	837_2_37	48_5_1	23_2_1	208_2_104	311_2_217	178_2_11	191_2_1	1_2_1	82_2_1	125_2_1	1121_35_1840	91_2_364	279_2_531	500_35_1
147_2_217	20_2_135	837_2_42	48_5_1	23_2_1	208_2_115	311_2_211	178_2_7	191_2_1	1_2_1	82_2_1	125_2_1	1121_35_1917	91_2_319	279_2_513	500_35_1
147_2_217	20_2_132	837_2_32	48_5_1	23_2_1	208_2_108	311_2_177	178_2_12	191_2_1	1_2_1	82_2_1	125_2_1	1121_35_1980	91_2_330	279_2_489	500_35_1
147_2_220	20_2_118	837_2_43	48_5_1	23_2_1	208_2_121	311_2_175	178_2_11	191_2_1	1_2_1	82_2_1	125_2_1	1121_35_2046	91_2_284	279_2_459	500_35_1
147_2_221	20_2_110	837_2_32	48_5_1	23_2_1	208_2_114	311_2_167	178_2_11	191_2_1	1_2_1	82_2_1	125_2_1	1121_35_2086	91_2_297	279_2_439	500_35_1
147_2_215	20_2_98	837_2_38	48_5_1	23_2_1	208_2_111	311_2_190	178_2_13	191_2_1	1_2_1	82_2_1	125_2_1	1121_35_2143	91_2_241	279_2_427	500_35_1
147_2_204	20_2_106	837_2_32	48_5_1	23_2_1	208_2_104	311_2_173	178_2_12	191_2_1	1_2_1	82_2_1	125_2_1	1121_35_2216	91_2_246	279_2_384	500_35_1
147_2_193	20_2_79	837_2_34	48_5_1	23_2_1	208_2_107	311_2_165	178_2_13	191_2_1	1_2_1	82_2_1	125_2_1	1121_35_2264	91_2_222	279_2_399	500_35_1
147_2_189	20_2_88	837_2_36	48_5_1	23_2_1	208_2_103	311_2_171	178_2_17	191_2_1	1_2_1	82_2_1	125_2_1	1121_35_2260	91_2_236	279_2_375	500_35_1
147_2_178	20_2_68	837_2_35	48_5_1	23_2_1	208_2_100	311_2_160	178_2_15	191_2_1	1_2_1	82_2_1	125_2_1	1121_35_2352	91_2_207	279_2_361	500_35_1
147_2_166	20_2_98	837_2_28	48_5_1	23_2_1	208_2_106	311_2_135	178_2_16	191_2_1	1_2_1	82_2_1	125_2_1	1121_35_2359	91_2_219	279_2_349	500_35_1
147_2_175	20_2_72	837_2_30	48_5_1	23_2_1	208_2_97	311_2_138	178_2_15	191_2_1	1_2_1	82_2_1	125_2_1	1121_35_2411	91_2_193	279_2_344	500_35_1
147_2_177	20_2_72	837_2_40	48_5_1	23_2_1	208_2_86	311_2_124	178_2_12	191_2_1	1_2_1	82_2_1	125_2_1	1121_35_2445	91_2_166	279_2_351	500_35_1
147_2_182	20_2_46	837_2_22	48_5_1	23_2_1	208_2_81	311_2_130	178_2_10	191_2_1	1_2_1	82_2_1	125_2_1	1121_35_2513	91_2_161	279_2_328	500_35_1
147_2_150	20_2_48	837_2_19	48_5_1	23_2_1	208_2_66	311_2_136	178_2_20	191_2_1	1_2_1	82_2_1	125_2_1	1121_35_2533	91_2_197	279_2_305	500_35_1
147_2_157	20_2_29	837_2_18	48_5_1	23_2_1	208_2_63	311_2_142	178_2_16	191_2_1	1_2_1	82_2_1	125_2_1	1121_35_2571	91_2_174	279_2_303	500_35_1
147_2_159	20_2_43	837_2_20	48_5_1	23_2_1	208_2_58	311_2_130	178_2_14	191_2_1	1_2_1	82_2_1	125_2_1	1121_35_2566	91_2_199	279_2_282	500_35_1
147_2_148	20_2_40	837_2_17	48_5_1	23_2_1	208_2_66	311_2_121	178_2_14	191_2_1	1_2_1	82_2_1	125_2_1	1121_35_2584	91_2_197	279_2_286	500_35_1
147_2_145	20_2_49	837_2_15	48_5_1	23_2_1	208_2_59	311_2_133	178_2_8	191_2_1	1_2_1	82_2_1	125_2_1	1121_35_2577	91_2_191	279_2_297	500_35_1
147_2_148	20_2_50	837_2_7	48_5_1	23_2_1	208_2_60	311_2_130	178_2_9	191_2_1	1_2_1	82_2_1	125_2_1	1121_35_2576	91_2_185	279_2_311	500_35_1
147_2_152	20_2_41	837_2_10	48_5_1	23_2_1	208_2_68	311_2_122	178_2_11	191_2_1	1_2_1	82_2_1	125_2_1	1121_35_2617	91_2_166	279_2_287	500_35_1
147_2_133	20_2_37	837_2_9	48_5_1	23_2_1	208_2_60	311_2_104	178_2_10	191_2_1	1_2_1	82_2_1	125_2_1	1121_35_2626	91_2_177	279_2_315	500_35_1
147_2_136	20_2_35	837_2_11	48_5_1	23_2_1	208_2_63	311_2_128	178_2_10	191_2_1	1_2_1	82_2_1	125_2_1	1121_35_2648	91_2_154	279_2_287	500_35_1
147_2_126	20_2_35	837_2_8	48_5_1	23_2_1	208_2_52	311_2_116	178_2_9	191_2_1	1_2_1	82_2_1	125_2_1	1121_35_2697	91_2_159	279_2_270	500_35_1
147_2_132	20_2_25	837_2_10	48_5_1	23_2_1	208_2_56	311_2_132	178_2_11	191_2_1	1_2_1	82_2_1	125_2_1	1121_35_2694	91_2_137	279_2_275	500_35_1
147_2_122	20_2_37	837_2_10	48_5_1	23_2_1	208_2_46	311_2_88	178_2_13	191_2_1	1_2_1	82_2_1	125_2_1	1121_35_2699	91_2_168	279_2_290	500_35_1
147_2_124	20_2_33	837_2_5	48_5_1	23_2_1	208_2_49	311_2_109	178_2_17	191_2_1	1_2_1	82_2_1	125_2_1	1121_35_2668	91_2_163	279_2_307	500_35_1
147_2_100	20_2_45	837_2_6	48_5_1	23_2_1	208_2_44	311_2_96	178_2_9	191_2_1	1_2_1	82_2_1	125_2_1	1121_35_2677	91_2_198	279_2_300	500_35_1
147_2_108	20_2_47	837_2_12	48_5_1	23_2_1	208_2_42	311_2_98	178_2_6	191_2_1	1_2_1	82_2_1	125_2_1	1121_35_2695	91_2_172	279_2_293	500_35_1
147_2_99	20_2_48	837_2_8	48_5_1	23_2_1	208_2_45	311_2_95	178_2_13	191_2_1	1_2_1	82_2_1	125_2_1	1121_35_2689	91_2_182	279_2_294	500_35_1
147_2_100	20_2_38	837_2_12	48_5_1	23_2_1	208_2_48	311_2_117	178_2_7	191_2_1	1_2_1	82_2_1	125_2_1	1121_35_2684	91_2_172	279_2_293	500_35_1
147_2_91	20_2_51	837_2_8	48_5_1	23_2_1	208_2_50	311_2_97	178_2_4	191_2_1	1_2_1	82_2_1	125_2_1	1121_35_2687	91_2_191	279_2_292	500_35_1
147_2_106	20_2_39	837_2_9	48_5_1	23_2_1	208_2_49	311_2_103	178_2_6	191_2_1	1_2_1	82_2_1	125_2_1	1121_35_2698	91_2_168	279_2_297	500_35_1
147_2_93	20_2_30	837_2_4	48_5_1	23_2_1	208_2_44	311_2_111	178_2_6	191_2_1	1_2_1	82_2_1	125_2_1	1121_35_2698	91_2_178	279_2_309	500_35_1
147_2_104	20_2_26	837_2_2	48_5_1	23_2_1	208_2_49	311_2_117	178_2_4	191_2_1	1_2_1	82_2_1	125_2_1	1121_35_2691	91_2_163	279_2_318	500_35_1
147_2_97	20_2_35	837_2_4	48_5_1	23_2_1	208_2_40	311_2_118	178_2_4	191_2_1	1_2_1	82_2_1	125_2_1	1121_35_2701	91_2_163	279_2_311	500_35_1
147_2_95	20_2_30	837_2_3	48_5_1	23_2_1	208_2_38	311_2_120	178_2_1	191_2_1	1_2_1	82_2_1	125_2_1	1121_35_2728	91_2_145	279_2_313	500_35_1
147_2_92	20_2_33	837_2_2	48_5_1	23_2_1	208_2_41	311_2_104	178_2_2	191_2_1	1_2_1	82_2_1	125_2_1	1121_35_2736	91_2_140	279_2_322	500_35_1
147_2_95	20_2_30	837_2_2	48_5_1	23_2_1	208_2_33	311_2_94	178_2_1	191_2_1	1_2_1	82_2_1	125_2_1	1121_35_2744	91_2_143	279_2_328	500_35_1
147_2_94	20_2_30	837_2_2	48_5_1	23_2_1	208_2_37	311_2_106	191_2_1	82_2_1	125_2_1	1121_35_2723	91_2_145	279_2_330	500_35_1
147_2_102	20_2_34	48_5_1	23_2_1	208_2_30	311_2_101	191_2_1	82_2_1	1121_35_2745	91_2_139	279_2_315	500_35_1
147_2_96	20_2_29	48_5_1	23_2_1	208_2_35	311_2_116	191_2_1	82_2_1	1121_35_2719	91_2_156	279_2_319	500_35_1
147_2_102	20_2_28	48_5_1	23_2_1	208_2_29	311_2_83	191_2_1	82_2_1	1121_35_2768	91_2_150	279_2_312	500_35_1
147_2_108	20_2_25	48_5_1	23_2_1	208_2_30	311_2_104	191_2_1	82_2_1	1121_35_2765	91_2_146	279_2_297	500_35_1
147_2_111	20_2_24	48_5_1	23_2_1	208_2_33	311_2_94	191_2_1	82_2_1	1121_35_2746	91_2_146	279_2_318	500_35_1
147_2_94	20_2_23	48_5_1	23_2_1	208_2_26	311_2_109	191_2_1	82_2_1	1121_35_2743	91_2_152	279_2_326	500_35_1
147_2_90	20_2_24	48_5_1	23_2_1	208_2_23	311_2_86	191_2_1	82_2_1	1121_35_2763	91_2_145	279_2_344	500_35_1
147_2_76	20_2_22	48_5_1	23_2_1	208_2_19	311_2_86	191_2_1	82_2_1	1121_35_2788	91_2_141	279_2_341	500_35_1
147_2_93	20_2_34	48_5_1	23_2_1	208_2_23	311_2_70	191_2_1	82_2_1	1121_35_2756	91_2_153	279_2_345	500_35_1
147_2_68	20_2_20	48_5_1	23_2_1	208_2_35	311_2_93	191_2_1	82_2_1	1121_35_2760	91_2_175	279_2_321	500_35_1
147_2_61	20_2_30	48_5_1	23_2_1	208_2_31	311_2_90	191_2_1	82_2_1	1121_35_2781	91_2_175	279_2_304	500_35_1
147_2_57	20_2_26	48_5_1	23_2_1	208_2_46	311_2_96	191_2_1	82_2_1	1121_35_2769	91_2_179	279_2_301	500_35_1
147_2_59	20_2_35	48_5_1	23_2_1	208_2_38	311_2_84	191_2_1	82_2_1	1121_35_2814	91_2_166	279_2_275	500_35_1
147_2_53	20_2_30	48_5_1	23_2_1	208_2_53	311_2_82	191_2_1	82_2_1	1121_35_2813	91_2_173	279_2_266	500_35_1
147_2_51	20_2_41	48_5_1	23_2_1	208_2_36	311_2_72	191_2_1	82_2_1	1121_35_2859	91_2_162	279_2_249	500_35_1
147_2_41	20_2_29	48_5_1	23_2_1	208_2_31	311_2_79	191_2_1	82_2_1	1121_35_2873	91_2_180	279_2_239	500_35_1
147_2_45	20_2_43	48_5_1	23_2_1	208_2_34	311_2_70	191_2_1	82_2_1	1121_35_2865	91_2_185	279_2_229	500_35_1
147_2_48	20_2_38	48_5_1	23_2_1	208_2_48	311_2_75	191_2_1	82_2_1	1121_35_2886	91_2_173	279_2_206	500_35_1
147_2_46	20_2_42	48_5_1	23_2_1	208_2_40	311_2_72	191_2_1	82_2_1	1121_35_2906	91_2_162	279_2_203	500_35_1
147_2_54	20_2_28	48_5_1	23_2_1	208_2_39	311_2_72	191_2_1	82_2_1	1121_35_2921	91_2_164	279_2_193	500_35_1
147_2_62	20_2_31	48_5_1	23_2_1	208_2_42	311_2_77	191_2_1	82_2_1	1121_35_2899	91_2_177	279_2_186	500_35_1
147_2_69	20_2_25	48_5_1	23_2_1	208_2_46	311_2_83	191_2_1	82_2_1	1121_35_2894	91_2_175	279_2_179	500_35_1
147_2_65	20_2_28	48_5_1	23_2_1	208_2_42	311_2_80	191_2_1	82_2_1	1121_35_2880	91_2_171	279_2_205	500_35_1
147_2_71	20_2_20	48_5_1	23_2_1	208_2_36	311_2_81	191_2_1	82_2_1	1121_35_2886	91_2_170	279_2_208	500_35_1
147_2_66	20_2_24	48_5_1	23_2_1	208_2_43	311_2_80	191_2_1	82_2_1	1121_35_2909	91_2_155	279_2_195	500_35_1
147_2_56	20_2_23	48_5_1	23_2_1	208_2_39	311_2_70	191_2_1	82_2_1	1121_35_2929	91_2_148	279_2_204	500_35_1
147_2_63	20_2_31	48_5_1	23_2_1	208_2_40	311_2_82	191_2_1	82_2_1	1121_35_2910	91_2_161	279_2_184	500_35_1
147_2_69	20_2_36	48_5_1	23_2_1	208_2_29	311_2_75	191_2_1	82_2_1	1121_35_2900	91_2_163	279_2_199	500_35_1
147_2_63	20_2_43	48_5_1	23_2_1	208_2_43	311_2_81	191_2_1	82_2_1	1121_35_2863	91_2_183	279_2_197	500_35_1
147_2_69	20_2_45	48_5_1	23_2_1	208_2_32	311_2_60	191_2_1	82_2_1	1121_35_2883	91_2_164	279_2_221	500_35_1
147_2_69	20_2_37	48_5_1	23_2_1	208_2_36	311_2_61	191_2_1	82_2_1	1121_35_2891	91_2_169	279_2_210	500_35_1
147_2_65	20_2_45	48_5_1	23_2_1	208_2_25	311_2_45	191_2_1	82_2_1	1121_35_2940	91_2_157	279_2_197	500_35_1
147_2_67	20_2_39	48_5_1	23_2_1	208_2_30	311_2_55	191_2_1	82_2_1	1121_35_2961	91_2_146	279_2_177	500_35_1
147_2_73	20_2_52	48_5_1	23_2_1	208_2_20	311_2_48	191_2_1	82_2_1	1121_35_2930	91_2_153	279_2_196	500_35_1
147_2_62	20_2_41	48_5_1	23_2_1	208_2_22	311_2_58	191_2_1	82_2_1	1121_35_2912	91_2_185	279_2_192	500_35_1
147_2_59	20_2_48	48_5_1	23_2_1	208_2_20	311_2_54	191_2_1	82_2_1	1121_35_2937	91_2_163	279_2_185	500_35_1
147_2_62	20_2_42	48_5_1	23_2_1	208_2_29	311_2_75	191_2_1	82_2_1	1121_35_2942	91_2_168	279_2_153	500_35_1
147_2_72	20_2_48	48_5_1	23_2_1	208_2_15	311_2_65	191_2_1	82_2_1	1121_35_2953	91_2_153	279_2_164	500_35_1
147_2_71	20_2_39	48_5_1	23_2_1	208_2_25	311_2_75	191_2_1	82_2_1	1121_35_2936	91_2_145	279_2_179	500_35_1
147_2_76	20_2_45	48_5_1	23_2_1	208_2_18	311_2_54	191_2_1	82_2_1	1121_35_2949	91_2_145	279_2_187	500_35_1
147_2_64	20_2_37	48_5_1	23_2_1	208_2_28	311_2_62	191_2_1	82_2_1	1121_35_2930	91_2_160	279_2_188	500_35_1
147_2_70	20_2_55	48_5_1	23_2_1	208_2_26	311_2_59	191_2_1	82_2_1	1121_35_2912	91_2_145	279_2_204	500_35_1
147_2_59	20_2_42	48_5_1	23_2_1	208_2_31	311_2_71	191_2_1	82_2_1	1121_35_2909	91_2_171	279_2_187	500_35_1
147_2_60	20_2_59	48_5_1	23_2_1	208_2_31	311_2_67	191_2_1	82_2_1	1121_35_2909	91_2_151	279_2_192	500_35_1
147_2_53	20_2_52	48_5_1	23_2_1	208_2_36	311_2_79	191_2_1	82_2_1	1121_35_2902	91_2_165	279_2_185	500_35_1
147_2_60	20_2_62	48_5_1	23_2_1	208_2_19	311_2_74	191_2_1	82_2_1	1121_35_2936	91_2_147	279_2_172	500_35_1
147_2_47	20_2_48	48_5_1	23_2_1	208_2_19	311_2_79	191_2_1	82_2_1	1121_35_2944	91_2_165	279_2_169	500_35_1
147_2_67	20_2_51	48_5_1	23_2_1	208_2_19	311_2_71	191_2_1	82_2_1	1121_35_2958	91_2_144	279_2_164	500_35_1
147_2_58	20_2_37	48_5_1	23_2_1	208_2_25	311_2_76	191_2_1	82_2_1	1121_35_2931	91_2_167	279_2_180	500_35_1
147_2_70	20_2_60	48_5_1	23_2_1	208_2_20	311_2_78	191_2_1	82_2_1	1121_35_2944	91_2_146	279_2_155	500_35_1
147_2_65	20_2_43	48_5_1	23_2_1	208_2_23	311_2_74	191_2_1	82_2_1	1121_35_2923	91_2_172	279_2_171	500_35_1
147_2_57	20_2_47	48_5_1	23_2_1	208_2_21	311_2_73	191_2_1	82_2_1	1121_35_2932	91_2_165	279_2_174	500_35_1
147_2_47	20_2_38	48_5_1	23_2_1	208_2_25	311_2_68	191_2_1	82_2_1	1121_35_2931	91_2_175	279_2_189	500_35_1
147_2_46	20_2_51	48_5_1	23_2_1	208_2_24	311_2_68	191_2_1	82_2_1	1121_35_2976	91_2_148	279_2_160	500_35_1
147_2_35	20_2_51	48_5_1	23_2_1	208_2_19	311_2_68	191_2_1	82_2_1	1121_35_2957	91_2_165	279_2_181	500_35_1
147_2_32	20_2_61	48_5_1	23_2_1	208_2_13	311_2_71	191_2_1	82_2_1	1121_35_2960	91_2_160	279_2_176	500_35_1
147_2_23	20_2_56	48_5_1	23_2_1	208_2_19	311_2_66	191_2_1	82_2_1	1121_35_2967	91_2_163	279_2_175	500_35_1
147_2_37	20_2_58	48_5_1	23_2_1	208_2_20	311_2_57	191_2_1	82_2_1	1121_35_2972	91_2_159	279_2_167	500_35_1
147_2_29	20_2_50	48_5_1	23_2_1	208_2_13	311_2_50	191_2_1	82_2_1	1121_35_2965	91_2_186	279_2_179	500_35_1
147_2_31	20_2_53	48_5_1	23_2_1	208_2_9	311_2_56	191_2_1	82_2_1	1121_35_2989	91_2_170	279_2_163	500_35_1
147_2_26	20_2_51	48_5_1	23_2_1	208_2_11	311_2_57	191_2_1	82_2_1	1121_35_2974	91_2_172	279_2_179	500_35_1
147_2_26	20_2_55	48_5_1	23_2_1	208_2_16	311_2_65	191_2_1	82_2_1	1121_35_2958	91_2_158	279_2_190	500_35_1
147_2_25	20_2_68	48_5_1	23_2_1	208_2_18	311_2_67	191_2_1	82_2_1	1121_35_2936	91_2_166	279_2_186	500_35_1
147_2_35	20_2_73	48_5_1	23_2_1	208_2_20	311_2_66	191_2_1	82_2_1	1121_35_2933	91_2_163	279_2_179	500_35_1
147_2_27	20_2_76	48_5_1	23_2_1	208_2_12	311_2_66	191_2_1	82_2_1	1121_35_2960	91_2_157	279_2_173	500_35_1
147_2_34	20_2_65	48_5_1	23_2_1	208_2_21	311_2_76	191_2_1	82_2_1	1121_35_2963	91_2_153	279_2_155	500_35_1
147_2_29	20_2_80	48_5_1	23_2_1	208_2_13	311_2_90	191_2_1	82_2_1	1121_35_2951	91_2_183	279_2_129	500_35_1
147_2_43	20_2_66	48_5_1	23_2_1	208_2_13	311_2_92	191_2_1	82_2_1	1121_35_2953	91_2_166	279_2_135	500_35_1
147_2_32	20_2_74	48_5_1	23_2_1	208_2_14	311_2_96	191_2_1	82_2_1	1121_35_2964	91_2_168	279_2_125	500_35_1
147_2_50	20_2_71	48_5_1	23_2_1	208_2_20	311_2_105	191_2_1	82_2_1	1121_35_2927	91_2_163	279_2_137	500_35_1
147_2_41	20_2_90	48_5_1	23_2_1	208_2_15	311_2_98	191_2_1	82_2_1	1121_35_2915	91_2_180	279_2_136	500_35_1
147_2_57	20_2_75	48_5_1	23_2_1	208_2_19	311_2_128	191_2_1	82_2_1	1121_35_2902	91_2_156	279_2_137	500_35_1
147_2_48	20_2_96	48_5_1	23_2_1	208_2_17	311_2_93	191_2_1	82_2_1	1121_35_2904	91_2_170	279_2_146	500_35_1
147_2_63	20_2_74	48_5_1	23_2_1	208_2_22	311_2_120	191_2_1	82_2_1	1121_35_2869	91_2_156	279_2_166	500_35_1
147_2_38	20_2_86	48_5_1	23_2_1	208_2_15	311_2_95	191_2_1	82_2_1	1121_35_2898	91_2_165	279_2_173	500_35_1
147_2_42	20_2_74	48_5_1	23_2_1	208_2_21	311_2_102	191_2_1	82_2_1	1121_35_2905	91_2_148	279_2_179	500_35_1
147_2_35	20_2_88	48_5_1	23_2_1	208_2_18	311_2_89	191_2_1	82_2_1	1121_35_2909	91_2_155	279_2_178	500_35_1
147_2_41	20_2_80	48_5_1	23_2_1	208_2_24	311_2_131	191_2_1	82_2_1	1121_35_2870	91_2_157	279_2_164	500_35_1
147_2_41	20_2_89	48_5_1	23_2_1	208_2_11	311_2_103	191_2_1	82_2_1	1121_35_2907	91_2_154	279_2_167	500_35_1
147_2_47	20_2_75	48_5_1	23_2_1	208_2_13	311_2_114	191_2_1	82_2_1	1121_35_2911	91_2_142	279_2_172	500_35_1
147_2_42	20_2_84	48_5_1	23_2_1	208_2_8	311_2_108	191_2_1	82_2_1	1121_35_2920	91_2_137	279_2_174	500_35_1
147_2_54	20_2_62	48_5_1	23_2_1	208_2_11	311_2_124	191_2_1	82_2_1	1121_35_2936	91_2_143	279_2_142	500_35_1
147_2_40	20_2_84	48_5_1	23_2_1	208_2_7	311_2_126	191_2_1	82_2_1	1121_35_2915	91_2_157	279_2_145	500_35_1
147_2_45	20_2_68	48_5_1	23_2_1	208_2_8	311_2_133	191_2_1	82_2_1	1121_35_2923	91_2_168	279_2_128	500_35_1
147_2_30	20_2_85	48_5_1	23_2_1	208_2_5	311_2_109	191_2_1	82_2_1	1121_35_2927	91_2_169	279_2_150	500_35_1
147_2_31	20_2_73	48_5_1	23_2_1	208_2_10	311_2_128	191_2_1	82_2_1	1121_35_2908	91_2_170	279_2_155	500_35_1
147_2_29	20_2_84	48_5_1	23_2_1	208_2_9	311_2_126	191_2_1	82_2_1	1121_35_2930	91_2_150	279_2_143	500_35_1
147_2_32	20_2_71	48_5_1	23_2_1	208_2_7	311_2_143	191_2_1	82_2_1	1121_35_2926	91_2_156	279_2_138	500_35_1
147_2_30	20_2_88	48_5_1	23_2_1	208_2_5	311_2_134	191_2_1	82_2_1	1121_35_2965	91_2_131	279_2_118	500_35_1
147_2_33	20_2_70	48_5_1	23_2_1	208_2_3	311_2_139	191_2_1	82_2_1	1121_35_2973	91_2_130	279_2_125	500_35_1
147_2_34	20_2_83	48_5_1	23_2_1	208_2_2	311_2_114	191_2_1	82_2_1	1121_35_2995	91_2_120	279_2_124	500_35_1
147_2_43	20_2_79	48_5_1	23_2_1	208_2_4	311_2_118	191_2_1	82_2_1	1121_35_2969	91_2_122	279_2_136	500_35_1
147_2_30	20_2_73	48_5_1	23_2_1	208_2_1	311_2_101	191_2_1	82_2_1	1121_35_3013	91_2_108	279_2_144	500_35_1
147_2_39	20_2_56	48_5_1	23_2_1	208_2_2	311_2_127	191_2_1	82_2_1	1121_35_2983	91_2_114	279_2_147	500_35_1
147_2_32	20_2_47	48_5_1	1121_35_3017	311_2_106	191_2_1	82_2_1	91_2_113	279_2_152	500_35_1
147_2_38	20_2_36	48_5_1	1121_35_3004	311_2_113	191_2_1	82_2_1	91_2_123	279_2_155	500_35_1
147_2_42	20_2_43	48_5_1	1121_35_3046	311_2_93	191_2_1	82_2_1	91_2_111	279_2_139	500_35_1
147_2_47	20_2_41	48_5_1	1121_35_3039	311_2_94	191_2_1	82_2_1	91_2_116	279_2_133	500_35_1
147_2_57	20_2_39	48_5_1	1121_35_3033	311_2_96	191_2_1	82_2_1	91_2_107	279_2_131	500_35_1
147_2_70	20_2_38	48_5_1	1121_35_3006	311_2_107	191_2_1	82_2_1	91_2_104	279_2_138	500_35_1
147_2_57	20_2_40	48_5_1	1121_35_3006	311_2_120	191_2_1	82_2_1	91_2_112	279_2_132	500_35_1
147_2_65	20_2_42	48_5_1	1121_35_3003	311_2_121	191_2_1	82_2_1	91_2_110	279_2_130	500_35_1
147_2_56	20_2_38	48_5_1	1121_35_3022	311_2_115	191_2_1	82_2_1	91_2_106	279_2_133	500_35_1
147_2_70	20_2_49	48_5_1	1121_35_3029	311_2_113	191_2_1	82_2_1	91_2_95	279_2_113	500_35_1
147_2_39	20_2_33	48_5_1	1121_35_3100	311_2_97	191_2_1	82_2_1	91_2_99	279_2_106	500_35_1
147_2_48	20_2_44	48_5_1	1121_35_3067	311_2_102	191_2_1	82_2_1	91_2_111	279_2_98	500_35_1
147_2_41	20_2_39	48_5_1	1121_35_3072	311_2_106	191_2_1	82_2_1	91_2_110	279_2_103	500_35_1
147_2_57	20_2_39	48_5_1	1121_35_3038	311_2_102	191_2_1	82_2_1	91_2_127	279_2_105	500_35_1
147_2_50	20_2_32	48_5_1	1121_35_3053	311_2_110	191_2_1	82_2_1	91_2_117	279_2_103	500_35_1
147_2_63	20_2_39	48_5_1	1121_35_3070	311_2_92	191_2_1	82_2_1	91_2_104	279_2_98	500_35_1
147_2_63	20_2_37	48_5_1	1121_35_3069	311_2_101	191_2_1	82_2_1	91_2_101	279_2_91	500_35_1
147_2_66	20_2_54	48_5_1	1121_35_3081	311_2_91	191_2_1	82_2_1	91_2_94	279_2_88	500_35_1
147_2_57	20_2_50	48_5_1	1121_35_3109	311_2_90	191_2_1	82_2_1	91_2_78	279_2_90	500_35_1
147_2_68	20_2_59	48_5_1	1121_35_3092	311_2_87	191_2_1	82_2_1	91_2_73	279_2_91	500_35_1
147_2_58	20_2_52	48_5_1	1121_35_3098	311_2_95	191_2_1	82_2_1	91_2_65	279_2_104	500_35_1
147_2_63	20_2_74	48_5_1	1121_35_3099	311_2_67	191_2_1	82_2_1	91_2_73	279_2_93	500_35_1
147_2_53	20_2_72	48_5_1	1121_35_3089	311_2_75	191_2_1	82_2_1	91_2_77	279_2_102	500_35_1
147_2_65	20_2_79	48_5_1	1121_35_3070	311_2_75	191_2_1	82_2_1	91_2_89	279_2_92	500_35_1
147_2_52	20_2_69	48_5_1	1121_35_3064	311_2_82	191_2_1	82_2_1	91_2_90	279_2_109	500_35_1
147_2_62	20_2_72	48_5_1	1121_35_3046	311_2_80	191_2_1	82_2_1	91_2_106	279_2_101	500_35_1
147_2_59	20_2_69	48_5_1	1121_35_3044	311_2_80	191_2_1	82_2_1	91_2_99	279_2_116	500_35_1
147_2_60	20_2_73	48_5_1	1121_35_3047	311_2_72	191_2_1	82_2_1	91_2_95	279_2_121	500_35_1
147_2_56	20_2_87	48_5_1	1121_35_3049	311_2_76	191_2_1	82_2_1	91_2_94	279_2_110	500_35_1
147_2_68	20_2_89	48_5_1	1121_35_3055	311_2_61	191_2_1	82_2_1	91_2_101	279_2_93	500_35_1
147_2_54	20_2_93	48_5_1	1121_35_3069	311_2_60	191_2_1	82_2_1	91_2_97	279_2_96	500_35_1
147_2_66	20_2_100	48_5_1	1121_35_3056	311_2_51	191_2_1	82_2_1	91_2_109	279_2_87	500_35_1
147_2_56	20_2_116	48_5_1	1121_35_3017	311_2_63	191_2_1	82_2_1	91_2_119	279_2_97	500_35_1
147_2_64	20_2_104	48_5_1	1121_35_3020	311_2_54	191_2_1	82_2_1	91_2_126	279_2_101	500_35_1
147_2_59	20_2_134	48_5_1	1121_35_3002	311_2_60	191_2_1	82_2_1	91_2_117	279_2_98	500_35_1
147_2_46	20_2_130	48_5_1	1121_35_2990	311_2_45	191_2_1	82_2_1	91_2_140	279_2_120	500_35_1
147_2_43	20_2_143	48_5_1	1121_35_2993	311_2_52	191_2_1	82_2_1	91_2_138	279_2_100	500_35_1
147_2_45	20_2_140	48_5_1	1121_35_3012	311_2_42	191_2_1	82_2_1	91_2_119	279_2_114	500_35_1
147_2_47	20_2_138	48_5_1	1121_35_3000	311_2_54	191_2_1	82_2_1	91_2_119	279_2_109	500_35_1
147_2_59	20_2_132	48_5_1	1121_35_2983	311_2_46	191_2_1	82_2_1	91_2_117	279_2_127	500_35_1
147_2_61	20_2_155	48_5_1	1121_35_2976	311_2_53	191_2_1	82_2_1	91_2_107	279_2_117	500_35_1
147_2_46	20_2_142	48_5_1	1121_35_2978	311_2_59	191_2_1	82_2_1	91_2_123	279_2_122	500_35_1
147_2_51	20_2_152	48_5_1	1121_35_2964	311_2_57	191_2_1	82_2_1	91_2_118	279_2_123	500_35_1
147_2_47	20_2_143	48_5_1	1121_35_2982	311_2_47	191_2_1	82_2_1	91_2_112	279_2_138	500_35_1
147_2_50	20_2_151	48_5_1	1121_35_2969	311_2_60	191_2_1	82_2_1	91_2_107	279_2_134	500_35_1
147_2_48	20_2_154	48_5_1	1121_35_2967	311_2_50	191_2_1	82_2_1	91_2_112	279_2_139	500_35_1
147_2_58	20_2_165	48_5_1	1121_35_2940	311_2_75	191_2_1	82_2_1	91_2_105	279_2_127	500_35_1
147_2_50	20_2_138	48_5_1	1121_35_2962	311_2_70	191_2_1	82_2_1	91_2_119	279_2_130	500_35_1
147_2_46	20_2_150	48_5_1	1121_35_2964	311_2_83	191_2_1	82_2_1	91_2_119	279_2_103	500_35_1
147_2_38	20_2_131	48_5_1	1121_35_2973	311_2_63	191_2_1	82_2_1	91_2_146	279_2_116	500_35_1
147_2_45	20_2_141	48_5_1	1121_35_2954	311_2_103	191_2_1	82_2_1	91_2_129	279_2_98	500_35_1
147_2_39	20_2_143	48_5_1	1121_35_2955	311_2_91	191_2_1	82_2_1	91_2_137	279_2_105	500_35_1
147_2_43	20_2_152	48_5_1	1121_35_2941	311_2_109	191_2_1	82_2_1	91_2_131	279_2_97	500_35_1
147_2_32	20_2_139	48_5_1	1121_35_2984	311_2_83	191_2_1	82_2_1	91_2_129	279_2_107	500_35_1
147_2_47	20_2_125	48_5_1	1121_35_2967	311_2_110	191_2_1	82_2_1	91_2_113	279_2_109	500_35_1
147_2_35	20_2_137	48_5_1	1121_35_2957	311_2_89	191_2_1	82_2_1	91_2_139	279_2_113	500_35_1
147_2_38	20_2_142	48_5_1	1121_35_2941	311_2_112	191_2_1	82_2_1	91_2_139	279_2_98	500_35_1
147_2_31	20_2_136	48_5_1	1121_35_2965	311_2_84	191_2_1	82_2_1	91_2_135	279_2_123	500_35_1
147_2_26	20_2_149	48_5_1	1121_35_2950	311_2_110	191_2_1	82_2_1	91_2_133	279_2_102	500_35_1
147_2_19	20_2_171	48_5_1	1121_35_2931	311_2_86	191_2_1	82_2_1	91_2_136	279_2_123	500_35_1
147_2_29	20_2_133	48_5_1	1121_35_2956	311_2_99	191_2_1	82_2_1	91_2_131	279_2_121	500_35_1
147_2_23	20_2_162	48_5_1	1121_35_2937	311_2_92	191_2_1	82_2_1	91_2_137	279_2_122	500_35_1
147_2_24	20_2_142	48_5_1	1121_35_2956	311_2_105	191_2_1	82_2_1	91_2_118	279_2_129	500_35_1
147_2_25	20_2_158	48_5_1	1121_35_2946	311_2_83	191_2_1	82_2_1	91_2_128	279_2_130	500_35_1
147_2_27	20_2_164	48_5_1	1121_35_2908	311_2_93	191_2_1	82_2_1	91_2_124	279_2_154	500_35_1
147_2_18	20_2_171	48_5_1	1121_35_2886	311_2_90	191_2_1	82_2_1	91_2_137	279_2_168	500_35_1
147_2_23	20_2_157	48_5_1	1121_35_2897	311_2_107	191_2_1	82_2_1	91_2_115	279_2_173	500_35_1
147_2_17	20_2_167	48_5_1	1121_35_2862	311_2_107	191_2_1	82_2_1	91_2_136	279_2_180	500_35_1
147_2_24	20_2_168	48_5_1	1121_35_2885	311_2_95	191_2_1	82_2_1	91_2_127	279_2_172	500_35_1
147_2_16	20_2_177	48_5_1	1121_35_2894	311_2_85	191_2_1	82_2_1	91_2_130	279_2_170	500_35_1
147_2_18	20_2_149	48_5_1	1121_35_2916	311_2_90	191_2_1	82_2_1	91_2_128	279_2_173	500_35_1
147_2_21	20_2_156	48_5_1	1121_35_2927	311_2_75	191_2_1	82_2_1	91_2_147	279_2_149	500_35_1
147_2_23	20_2_146	48_5_1	1121_35_2957	311_2_81	191_2_1	82_2_1	91_2_127	279_2_138	500_35_1
147_2_20	20_2_171	48_5_1	1121_35_2956	311_2_72	191_2_1	82_2_1	91_2_122	279_2_131	500_35_1
147_2_24	20_2_173	48_5_1	1121_35_2978	311_2_67	191_2_1	82_2_1	91_2_108	279_2_121	500_35_1
147_2_13	20_2_155	48_5_1	1121_35_2975	311_2_87	191_2_1	82_2_1	91_2_121	279_2_115	500_35_1
147_2_21	20_2_164	48_5_1	1121_35_2970	311_2_68	191_2_1	82_2_1	91_2_114	279_2_127	500_35_1
147_2_18	20_2_160	48_5_1	1121_35_2963	311_2_86	191_2_1	82_2_1	91_2_123	279_2_119	500_35_1
147_2_21	20_2_158	48_5_1	1121_35_2953	311_2_91	191_2_1	82_2_1	91_2_124	279_2_120	500_35_1
147_2_22	20_2_160	48_5_1	1121_35_2920	311_2_107	191_2_1	82_2_1	91_2_137	279_2_123	500_35_1
147_2_35	20_2_184	48_5_1	1121_35_2916	311_2_88	191_2_1	82_2_1	91_2_126	279_2_120	500_35_1
147_2_27	20_2_173	48_5_1	1121_35_2914	311_2_99	191_2_1	82_2_1	91_2_123	279_2_135	500_35_1
147_2_38	20_2_213	48_5_1	1121_35_2899	311_2_64	191_2_1	82_2_1	91_2_116	279_2_143	500_35_1
147_2_27	20_2_179	48_5_1	1121_35_2924	311_2_85	191_2_1	82_2_1	91_2_113	279_2_146	500_35_1
147_2_40	20_2_202	48_5_1	1121_35_2940	311_2_66	191_2_1	82_2_1	91_2_93	279_2_132	500_35_1
147_2_29	20_2_195	48_5_1	1121_35_2948	311_2_80	191_2_1	82_2_1	91_2_92	279_2_127	500_35_1
147_2_31	20_2_188	48_5_1	1121_35_2969	311_2_64	191_2_1	82_2_1	91_2_89	279_2_132	500_35_1
147_2_17	20_2_187	48_5_1	1121_35_2961	311_2_73	191_2_1	82_2_1	91_2_84	279_2_150	500_35_1
147_2_28	20_2_198	48_5_1	1121_35_2976	311_2_63	191_2_1	82_2_1	91_2_85	279_2_120	500_35_1
147_2_18	20_2_188	48_5_1	1121_35_2997	311_2_70	191_2_1	82_2_1	91_2_86	279_2_111	500_35_1
147_2_33	20_2_189	48_5_1	1121_35_3008	311_2_58	191_2_1	82_2_1	91_2_87	279_2_99	500_35_1
147_2_24	20_2_166	48_5_1	1121_35_2986	311_2_71	191_2_1	82_2_1	91_2_106	279_2_115	500_35_1
147_2_36	20_2_178	48_5_1	1121_35_2993	311_2_55	191_2_1	82_2_1	91_2_98	279_2_113	500_35_1
147_2_30	20_2_158	48_5_1	1121_35_2989	311_2_69	191_2_1	82_2_1	91_2_113	279_2_111	500_35_1
147_2_46	20_2_158	48_5_1	1121_35_2991	311_2_57	191_2_1	82_2_1	91_2_119	279_2_102	500_35_1
147_2_35	20_2_151	48_5_1	1121_35_2981	311_2_75	191_2_1	82_2_1	91_2_117	279_2_109	500_35_1
147_2_45	20_2_143	48_5_1	1121_35_2982	311_2_68	191_2_1	82_2_1	91_2_109	279_2_123	500_35_1
147_2_34	20_2_150	48_5_1	1121_35_2970	311_2_89	191_2_1	82_2_1	91_2_107	279_2_121	500_35_1
147_2_45	20_2_143	48_5_1	1121_35_2966	311_2_81	191_2_1	82_2_1	91_2_113	279_2_121	500_35_1
147_2_20	20_2_154	48_5_1	1121_35_2960	311_2_102	191_2_1	82_2_1	91_2_125	279_2_109	500_35_1
147_2_19	20_2_159	48_5_1	1121_35_2974	311_2_93	191_2_1	82_2_1	91_2_120	279_2_107	500_35_1
147_2_12	20_2_160	48_5_1	1121_35_2969	311_2_104	191_2_1	82_2_1	91_2_128	279_2_99	500_35_1
147_2_20	20_2_149	48_5_1	1121_35_2964	311_2_80	191_2_1	82_2_1	91_2_147	279_2_116	500_35_1
147_2_21	20_2_166	48_5_1	1121_35_2961	311_2_72	191_2_1	82_2_1	91_2_152	279_2_103	500_35_1
147_2_27	20_2_159	48_5_1	1121_35_2944	311_2_76	191_2_1	82_2_1	91_2_156	279_2_113	500_35_1
147_2_16	20_2_175	48_5_1	1121_35_2932	311_2_76	191_2_1	82_2_1	91_2_163	279_2_111	500_35_1
147_2_14	20_2_150	48_5_1	1121_35_2941	311_2_80	191_2_1	82_2_1	91_2_172	279_2_115	500_35_1
147_2_12	20_2_163	48_5_1	1121_35_2928	311_2_89	191_2_1	82_2_1	91_2_170	279_2_108	500_35_1
147_2_11	20_2_146	48_5_1	1121_35_2928	311_2_86	191_2_1	82_2_1	91_2_165	279_2_137	500_35_1
147_2_11	20_2_152	48_5_1	1121_35_2936	311_2_95	191_2_1	82_2_1	91_2_168	279_2_112	500_35_1
147_2_9	20_2_150	48_5_1	1121_35_2896	311_2_98	191_2_1	82_2_1	91_2_189	279_2_128	500_35_1
147_2_6	20_2_168	48_5_1	1121_35_2907	311_2_97	191_2_1	82_2_1	91_2_174	279_2_123	500_35_1
147_2_3	20_2_183	48_5_1	1121_35_2896	311_2_93	191_2_1	82_2_1	91_2_168	279_2_131	500_35_1
147_2_1	20_2_180	48_5_1	1121_35_2920	311_2_93	191_2_1	82_2_1	91_2_158	279_2_116	500_35_1
147_2_1	20_2_163	48_5_1	1121_35_2910	311_2_99	191_2_1	82_2_1	91_2_158	279_2_138	500_35_1
20_2_168	48_5_1	1121_35_2918	311_2_86	191_2_1	91_2_155	279_2_145	500_35_1
20_2_155	48_5_1	1121_35_2910	311_2_92	191_2_1	91_2_152	279_2_159	500_35_1
20_2_170	48_5_1	1121_35_2900	311_2_98	191_2_1	91_2_151	279_2_152	500_35_1
20_2_171	48_5_1	1121_35_2912	311_2_97	191_2_1	91_2_155	279_2_134	500_35_1
20_2_165	48_5_1	1121_35_2922	311_2_102	191_2_1	91_2_152	279_2_121	500_35_1
20_2_163	48_5_1	1121_35_2938	311_2_99	191_2_1	91_2_156	279_2_111	500_35_1
20_2_184	48_5_1	1121_35_2921	311_2_118	191_2_1	91_2_145	279_2_104	500_35_1
20_2_184	48_5_1	1121_35_2923	311_2_113	191_2_1	91_2_165	279_2_85	500_35_1
20_2_183	48_5_1	1121_35_2933	311_2_113	191_2_1	91_2_148	279_2_97	500_35_1
20_2_179	48_5_1	1121_35_2940	311_2_111	191_2_1	91_2_157	279_2_85	500_35_1
20_2_187	48_5_1	1121_35_2929	311_2_107	191_2_1	91_2_154	279_2_95	500_35_1
20_2_191	48_5_1	1121_35_2923	311_2_113	191_2_1	91_2_159	279_2_84	500_35_1
20_2_186	48_5_1	1121_35_2926	311_2_123	191_2_1	91_2_140	279_2_94	500_35_1
20_2_202	48_5_1	1121_35_2941	311_2_116	191_2_1	91_2_149	279_2_62	500_35_1
20_2_184	48_5_1	1121_35_2955	311_2_106	191_2_1	91_2_139	279_2_89	500_35_1
20_2_201	48_5_1	1121_35_2935	311_2_103	191_2_1	91_2_146	279_2_81	500_35_1
20_2_189	48_5_1	1121_35_2941	311_2_99	191_2_1	91_2_138	279_2_102	500_35_1
20_2_190	48_5_1	1121_35_2936	311_2_99	191_2_1	91_2_148	279_2_96	500_35_1
20_2_187	48_5_1	1121_35_2929	311_2_96	191_2_1	91_2_145	279_2_114	500_35_1
20_2_187	48_5_1	1121_35_2910	311_2_101	191_2_1	91_2_158	279_2_114	500_35_1
20_2_194	48_5_1	1121_35_2890	311_2_115	191_2_1	91_2_145	279_2_125	500_35_1
20_2_191	48_5_1	1121_35_2905	311_2_113	191_2_1	91_2_151	279_2_113	500_35_1
20_2_211	48_5_1	1121_35_2889	311_2_107	191_2_1	91_2_143	279_2_123	500_35_1
20_2_212	48_5_1	1121_35_2887	311_2_99	191_2_1	91_2_152	279_2_119	500_35_1
20_2_199	48_5_1	1121_35_2886	311_2_102	191_2_1	91_2_153	279_2_131	500_35_1
20_2_206	48_5_1	1121_35_2902	311_2_98	191_2_1	91_2_141	279_2_124	500_35_1
20_2_186	48_5_1	1121_35_2913	311_2_85	191_2_1	91_2_144	279_2_144	500_35_1
20_2_188	48_5_1	1121_35_2928	311_2_78	191_2_1	91_2_139	279_2_140	500_35_1
20_2_187	48_5_1	1121_35_2932	311_2_68	191_2_1	91_2_150	279_2_137	500_35_1
20_2_213	48_5_1	1121_35_2924	311_2_59	191_2_1	91_2_137	279_2_141	500_35_1
20_2_211	48_5_1	1121_35_2907	311_2_52	191_2_1	91_2_152	279_2_151	500_35_1
20_2_236	48_5_1	1121_35_2880	311_2_69	191_2_1	91_2_146	279_2_139	500_35_1
20_2_191	48_5_1	1121_35_2917	311_2_76	191_2_1	91_2_153	279_2_135	500_35_1
20_2_199	48_5_1	1121_35_2938	311_2_75	191_2_1	91_2_142	279_2_118	500_35_1
20_2_185	48_5_1	1121_35_2933	311_2_75	191_2_1	91_2_140	279_2_135	500_35_1
20_2_211	48_5_1	1121_35_2924	311_2_80	191_2_1	91_2_126	279_2_132	500_35_1
20_2_210	48_5_1	1121_35_2904	311_2_80	191_2_1	91_2_135	279_2_142	500_35_1
20_2_217	48_5_1	1121_35_2902	311_2_74	191_2_1	91_2_131	279_2_148	500_35_1
20_2_186	48_5_1	1121_35_2946	311_2_67	191_2_1	91_2_138	279_2_133	500_35_1
20_2_204	48_5_1	1121_35_2924	311_2_74	191_2_1	91_2_136	279_2_132	500_35_1
20_2_190	48_5_1	1121_35_2933	311_2_79	191_2_1	91_2_149	279_2_120	500_35_1
20_2_216	48_5_1	1121_35_2911	311_2_84	191_2_1	91_2_138	279_2_124	500_35_1
20_2_215	48_5_1	1121_35_2914	311_2_70	191_2_1	91_2_140	279_2_133	500_35_1
20_2_222	48_5_1	1121_35_2896	311_2_85	191_2_1	91_2_120	279_2_148	500_35_1
20_2_218	48_5_1	1121_35_2877	311_2_85	191_2_1	91_2_145	279_2_146	500_35_1
20_2_208	48_5_1	1121_35_2898	311_2_84	191_2_1	91_2_128	279_2_155	500_35_1
20_2_196	48_5_1	1121_35_2896	311_2_75	191_2_1	91_2_152	279_2_155	500_35_1
20_2_206	48_5_1	1121_35_2877	311_2_86	191_2_1	91_2_156	279_2_151	500_35_1
20_2_204	48_5_1	1121_35_2879	311_2_71	191_2_1	91_2_168	279_2_151	500_35_1
20_2_214	48_5_1	1121_35_2873	311_2_77	191_2_1	91_2_143	279_2_164	500_35_1
20_2_214	48_5_1	1121_35_2874	311_2_73	191_2_1	91_2_154	279_2_159	500_35_1
20_2_206	48_5_1	1121_35_2882	311_2_77	191_2_1	91_2_138	279_2_169	500_35_1
20_2_199	48_5_1	1121_35_2897	311_2_75	191_2_1	91_2_148	279_2_155	500_35_1
20_2_203	48_5_1	1121_35_2919	311_2_77	191_2_1	91_2_112	279_2_161	500_35_1
20_2_212	48_5_1	1121_35_2904	311_2_67	191_2_1	91_2_140	279_2_150	500_35_1
20_2_189	48_5_1	1121_35_2929	311_2_82	191_2_1	91_2_121	279_2_155	500_35_1
20_2_193	48_5_1	1121_35_2935	311_2_77	191_2_1	91_2_130	279_2_141	500_35_1
20_2_178	48_5_1	1121_35_2953	311_2_81	191_2_1	91_2_116	279_2_143	500_35_1
20_2_209	48_5_1	1121_35_2920	311_2_70	191_2_1	91_2_125	279_2_145	500_35_1
20_2_184	48_5_1	1121_35_2910	311_2_92	191_2_1	91_2_122	279_2_160	500_35_1
20_2_203	48_5_1	1121_35_2875	311_2_98	191_2_1	91_2_124	279_2_164	500_35_1
20_2_196	48_5_1	1121_35_2874	311_2_114	191_2_1	91_2_107	279_2_173	500_35_1
20_2_211	48_5_1	1121_35_2870	311_2_101	191_2_1	91_2_120	279_2_168	500_35_1
20_2_181	48_5_1	1121_35_2893	311_2_103	191_2_1	91_2_112	279_2_180	500_35_1
20_2_192	48_5_1	1121_35_2901	311_2_94	191_2_1	91_2_117	279_2_167	500_35_1
20_2_166	48_5_1	1121_35_2907	311_2_124	191_2_1	91_2_92	279_2_184	500_35_1
20_2_194	48_5_1	1121_35_2877	311_2_114	191_2_1	91_2_113	279_2_172	500_35_1
20_2_179	48_5_1	1121_35_2880	311_2_128	191_2_1	91_2_97	279_2_187	500_35_1
20_2_192	48_5_1	1121_35_2862	311_2_126	191_2_1	91_2_116	279_2_175	500_35_1
20_2_159	48_5_1	1121_35_2887	311_2_144	191_2_1	91_2_96	279_2_184	500_35_1
20_2_187	48_5_1	1121_35_2817	311_2_164	191_2_1	91_2_117	279_2_184	500_35_1
20_2_156	48_5_1	1121_35_2859	311_2_157	191_2_1	91_2_91	279_2_204	500_35_1
20_2_172	48_5_1	1121_35_2849	311_2_144	191_2_1	91_2_108	279_2_194	500_35_1
20_2_168	48_5_1	1121_35_2862	311_2_142	191_2_1	91_2_97	279_2_200	500_35_1
20_2_174	48_5_1	1121_35_2867	311_2_140	191_2_1	91_2_105	279_2_188	500_35_1
20_2_160	48_5_1	1121_35_2870	311_2_148	191_2_1	91_2_100	279_2_192	500_35_1
20_2_162	48_5_1	1121_35_2871	311_2_140	191_2_1	91_2_108	279_2_189	500_35_1
20_2_154	48_5_1	1121_35_2897	311_2_147	191_2_1	91_2_91	279_2_183	500_35_1
20_2_182	48_5_1	1121_35_2849	311_2_144	191_2_1	91_2_115	279_2_183	500_35_1
20_2_165	48_5_1	1121_35_2858	311_2_169	191_2_1	91_2_103	279_2_176	500_35_1
20_2_176	48_5_1	1121_35_2860	311_2_157	191_2_1	91_2_105	279_2_172	500_35_1
20_2_169	48_5_1	1121_35_2872	311_2_150	191_2_1	91_2_118	279_2_162	500_35_1
20_2_210	48_5_1	1121_35_2847	311_2_127	191_2_1	91_2_126	279_2_162	500_35_1
20_2_210	48_5_1	1121_35_2878	311_2_117	191_2_1	91_2_113	279_2_154	500_35_1
20_2_229	48_5_1	1121_35_2821	311_2_125	191_2_1	91_2_127	279_2_166	500_35_1
20_2_221	48_5_1	1121_35_2826	311_2_127	191_2_1	91_2_115	279_2_182	500_35_1
20_2_208	48_5_1	1121_35_2818	311_2_132	191_2_1	91_2_122	279_2_191	500_35_1
20_2_196	48_5_1	1121_35_2866	311_2_124	191_2_1	91_2_95	279_2_193	500_35_1
20_2_196	48_5_1	1121_35_2873	311_2_118	191_2_1	91_2_100	279_2_190	500_35_1
20_2_185	48_5_1	1121_35_2910	311_2_107	191_2_1	91_2_86	279_2_186	500_35_1
20_2_207	48_5_1	1121_35_2859	311_2_123	191_2_1	91_2_94	279_2_194	500_35_1
20_2_203	48_5_1	1121_35_2886	311_2_106	191_2_1	91_2_92	279_2_186	500_35_1
20_2_208	48_5_1	1121_35_2860	311_2_110	191_2_1	91_2_99	279_2_197	500_35_1
20_2_222	48_5_1	1121_35_2871	311_2_104	191_2_1	91_2_87	279_2_190	500_35_1
20_2_208	48_5_1	1121_35_2867	311_2_108	191_2_1	91_2_100	279_2_189	500_35_1
20_2_225	48_5_1	1121_35_2883	311_2_102	191_2_1	91_2_88	279_2_175	500_35_1
20_2_204	48_5_1	1121_35_2881	311_2_112	191_2_1	91_2_93	279_2_184	500_35_1
20_2_228	48_5_1	1121_35_2869	311_2_102	191_2_1	91_2_100	279_2_172	500_35_1
20_2_229	48_5_1	1121_35_2864	311_2_97	191_2_1	91_2_98	279_2_188	500_35_1
20_2_235	48_5_1	1121_35_2881	311_2_96	191_2_1	91_2_97	279_2_166	500_35_1
20_2_212	48_5_1	1121_35_2873	311_2_108	191_2_1	91_2_95	279_2_184	500_35_1
20_2_230	48_5_1	1121_35_2867	311_2_97	191_2_1	91_2_96	279_2_184	500_35_1
20_2_206	48_5_1	1121_35_2889	311_2_87	191_2_1	91_2_89	279_2_204	500_35_1
20_2_217	48_5_1	1121_35_2907	311_2_67	191_2_1	91_2_105	279_2_177	500_35_1
20_2_200	48_5_1	1121_35_2912	311_2_69	191_2_1	91_2_111	279_2_179	500_35_1
20_2_192	48_5_1	1121_35_2919	311_2_65	191_2_1	91_2_115	279_2_183	500_35_1
20_2_190	48_5_1	1121_35_2932	311_2_62	191_2_1	91_2_111	279_2_176	500_35_1
20_2_223	48_5_1	1121_35_2889	311_2_62	191_2_1	91_2_115	279_2_183	500_35_1
20_2_195	48_5_1	1121_35_2923	311_2_55	191_2_1	91_2_127	279_2_168	500_35_1
20_2_212	48_5_1	1121_35_2881	311_2_57	191_2_1	91_2_138	279_2_185	500_35_1
20_2_189	48_5_1	1121_35_2902	311_2_72	191_2_1	91_2_123	279_2_187	500_35_1
20_2_185	48_5_1	1121_35_2868	311_2_76	191_2_1	91_2_112	279_2_229	500_35_1
20_2_194	48_5_1	1121_35_2886	311_2_85	191_2_1	91_2_115	279_2_189	500_35_1
20_2_211	48_5_1	1121_35_2835	311_2_86	191_2_1	91_2_115	279_2_224	500_35_1
20_2_210	48_5_1	1121_35_2844	311_2_96	191_2_1	91_2_107	279_2_211	500_35_1
20_2_225	48_5_1	1121_35_2819	311_2_85	191_2_1	91_2_99	279_2_240	500_35_1
20_2_229	48_5_1	1121_35_2837	311_2_86	191_2_1	91_2_102	279_2_217	500_35_1
20_2_225	48_5_1	1121_35_2794	311_2_79	191_2_1	91_2_102	279_2_272	500_35_1
20_2_226	48_5_1	1121_35_2834	311_2_78	191_2_1	91_2_100	279_2_234	500_35_1
20_2_221	48_5_1	1121_35_2835	311_2_85	191_2_1	91_2_99	279_2_232	500_35_1
20_2_228	48_5_1	1121_35_2868	311_2_63	191_2_1	91_2_93	279_2_217	500_35_1
20_2_241	48_5_1	1121_35_2836	311_2_65	191_2_1	91_2_87	279_2_245	500_35_1
20_2_238	48_5_1	1121_35_2882	311_2_43	191_2_1	91_2_87	279_2_222	500_35_1
20_2_230	48_5_1	1121_35_2879	311_2_38	191_2_1	91_2_97	279_2_225	500_35_1
20_2_225	48_5_1	1121_35_2943	311_2_33	191_2_1	91_2_82	279_2_190	500_35_1
20_2_235	48_5_1	1121_35_2919	311_2_23	191_2_1	91_2_92	279_2_204	500_35_1
20_2_248	48_5_1	1121_35_2915	311_2_21	191_2_1	91_2_85	279_2_204	500_35_1
20_2_223	48_5_1	1121_35_2935	311_2_26	191_2_1	91_2_83	279_2_206	500_35_1
20_2_242	48_5_1	1121_35_2903	311_2_29	191_2_1	91_2_90	279_2_210	500_35_1
20_2_210	48_5_1	1121_35_2928	311_2_35	191_2_1	91_2_84	279_2_213	500_35_1
20_2_211	48_5_1	1121_35_2920	311_2_31	191_2_1	91_2_82	279_2_223	500_35_1
20_2_207	48_5_1	1121_35_2922	311_2_35	191_2_1	91_2_89	279_2_216	500_35_1
20_2_230	48_5_1	1121_35_2912	311_2_23	191_2_1	91_2_92	279_2_214	500_35_1
20_2_216	48_5_1	1121_35_2923	311_2_28	191_2_1	91_2_98	279_2_207	500_35_1
20_2_238	48_5_1	1121_35_2895	311_2_25	191_2_1	91_2_98	279_2_214	500_35_1
20_2_209	48_5_1	1121_35_2924	311_2_29	191_2_1	91_2_106	279_2_202	500_35_1
20_2_225	48_5_1	1121_35_2873	311_2_25	191_2_1	91_2_119	279_2_228	500_35_1
20_2_215	48_5_1	1121_35_2894	311_2_23	191_2_1	91_2_107	279_2_230	500_35_1
20_2_232	48_5_1	1121_35_2810	311_2_31	191_2_1	91_2_124	279_2_270	500_35_1
20_2_244	48_5_1	1121_35_2829	311_2_33	191_2_1	91_2_113	279_2_249	500_35_1
20_2_208	48_5_1	1121_35_2834	311_2_33	191_2_1	91_2_92	279_2_306	500_35_1
20_2_196	48_5_1	1121_35_2885	311_2_38	191_2_1	91_2_90	279_2_261	500_35_1
20_2_204	48_5_1	1121_35_2851	311_2_37	191_2_1	91_2_82	279_2_295	500_35_1
20_2_176	48_5_1	1121_35_2907	311_2_36	191_2_1	91_2_80	279_2_275	500_35_1
20_2_162	48_5_1	1121_35_2881	311_2_28	191_2_1	91_2_85	279_2_313	500_35_1
20_2_140	48_5_1	1121_35_2954	311_2_24	191_2_1	91_2_92	279_2_261	500_35_1
20_2_149	48_5_1	1121_35_2887	311_2_26	191_2_1	91_2_95	279_2_313	500_35_1
20_2_145	48_5_1	1121_35_2946	311_2_25	191_2_1	91_2_90	279_2_268	500_35_1
20_2_155	48_5_1	1121_35_2913	311_2_17	191_2_1	91_2_83	279_2_303	500_35_1
20_2_142	48_5_1	1121_35_2940	311_2_23	191_2_1	91_2_77	279_2_284	500_35_1
20_2_142	48_5_1	1121_35_2905	311_2_21	191_2_1	91_2_76	279_2_328	500_35_1
20_2_144	48_5_1	1121_35_2924	311_2_24	191_2_1	91_2_73	279_2_305	500_35_1
20_2_143	48_5_1	1121_35_2909	311_2_22	191_2_1	91_2_72	279_2_321	500_35_1
20_2_139	48_5_1	1121_35_2915	311_2_18	191_2_1	91_2_57	279_2_331	500_35_1
20_2_123	48_5_1	1121_35_2929	311_2_12	191_2_1	91_2_58	279_2_345	500_35_1
20_2_126	48_5_1	1121_35_2926	311_2_15	191_2_1	91_2_61	279_2_340	500_35_1
20_2_130	48_5_1	1121_35_2916	311_2_17	191_2_1	91_2_64	279_2_341	500_35_1
20_2_132	48_5_1	1121_35_2927	311_2_16	191_2_1	91_2_58	279_2_336	500_35_1
20_2_138	48_5_1	1121_35_2922	311_2_19	191_2_1	91_2_68	279_2_327	500_35_1
20_2_151	48_5_1	1121_35_2932	311_2_18	191_2_1	91_2_68	279_2_304	500_35_1
20_2_181	48_5_1	1121_35_2884	311_2_22	191_2_1	91_2_74	279_2_310	500_35_1
20_2_172	48_5_1	1121_35_2846	311_2_21	191_2_1	91_2_71	279_2_359	500_35_1
20_2_166	48_5_1	1121_35_2845	311_2_17	191_2_1	91_2_81	279_2_356	500_35_1
20_2_158	48_5_1	1121_35_2861	311_2_14	191_2_1	91_2_79	279_2_360	500_35_1
20_2_144	48_5_1	1121_35_2877	311_2_12	191_2_1	91_2_94	279_2_343	500_35_1
20_2_161	48_5_1	1121_35_2860	311_2_11	191_2_1	91_2_79	279_2_359	500_35_1
20_2_162	48_5_1	1121_35_2856	311_2_12	191_2_1	91_2_108	279_2_334	500_35_1
20_2_181	48_5_1	1121_35_2843	311_2_17	191_2_1	91_2_99	279_2_330	500_35_1
20_2_161	48_5_1	1121_35_2857	311_2_20	191_2_1	91_2_94	279_2_337	500_35_1
20_2_161	48_5_1	1121_35_2846	311_2_15	191_2_1	91_2_92	279_2_361	500_35_1
20_2_150	48_5_1	1121_35_2824	311_2_27	191_2_1	91_2_115	279_2_353	500_35_1
20_2_162	48_5_1	1121_35_2818	311_2_15	191_2_1	91_2_96	279_2_380	500_35_1
20_2_158	48_5_1	1121_35_2819	311_2_25	191_2_1	91_2_117	279_2_352	500_35_1
20_2_175	48_5_1	1121_35_2799	311_2_15	191_2_1	91_2_111	279_2_372	500_35_1
20_2_142	48_5_1	1121_35_2834	311_2_15	191_2_1	91_2_119	279_2_364	500_35_1
20_2_153	48_5_1	1121_35_2813	311_2_13	191_2_1	91_2_119	279_2_374	500_35_1
20_2_139	48_5_1	1121_35_2854	311_2_19	191_2_1	91_2_115	279_2_347	500_35_1
20_2_153	48_5_1	1121_35_2869	311_2_17	191_2_1	91_2_97	279_2_336	500_35_1
20_2_140	48_5_1	1121_35_2901	311_2_19	191_2_1	91_2_93	279_2_321	500_35_1
20_2_158	48_5_1	1121_35_2883	311_2_12	191_2_1	91_2_81	279_2_340	500_35_1
20_2_165	48_5_1	1121_35_2883	311_2_17	191_2_1	91_2_79	279_2_326	500_35_1
20_2_172	48_5_1	1121_35_2887	311_2_20	191_2_1	91_2_79	279_2_311	500_35_1
20_2_166	48_5_1	1121_35_2900	311_2_25	191_2_1	91_2_72	279_2_304	500_35_1
20_2_183	48_5_1	1121_35_2892	311_2_22	191_2_1	91_2_69	279_2_298	500_35_1
20_2_186	48_5_1	1121_35_2885	311_2_25	191_2_1	91_2_57	279_2_312	500_35_1
20_2_196	48_5_1	1121_35_2845	311_2_27	191_2_1	91_2_57	279_2_341	500_35_1
20_2_169	48_5_1	1121_35_2888	311_2_28	191_2_1	91_2_46	279_2_340	500_35_1
20_2_182	48_5_1	1121_35_2860	311_2_40	191_2_1	91_2_56	279_2_332	500_35_1
20_2_192	48_5_1	1121_35_2917	311_2_28	191_2_1	91_2_37	279_2_292	500_35_1
20_2_211	48_5_1	1121_35_2881	311_2_34	191_2_1	91_2_38	279_2_303	500_35_1
20_2_226	48_5_1	1121_35_2884	311_2_26	191_2_1	91_2_37	279_2_300	500_35_1
20_2_252	48_5_1	1121_35_2865	311_2_31	191_2_1	91_2_28	279_2_292	500_35_1
20_2_260	48_5_1	1121_35_2873	311_2_18	191_2_1	91_2_27	279_2_288	500_35_1
20_2_278	48_5_1	1121_35_2856	311_2_21	191_2_1	91_2_27	279_2_283	500_35_1
20_2_305	48_5_1	1121_35_2851	311_2_16	191_2_1	91_2_23	279_2_270	500_35_1
20_2_286	48_5_1	1121_35_2849	311_2_24	191_2_1	91_2_24	279_2_289	500_35_1
20_2_273	48_5_1	1121_35_2855	311_2_22	191_2_1	91_2_15	279_2_305	500_35_1
20_2_239	48_5_1	1121_35_2892	311_2_31	191_2_1	91_2_15	279_2_296	500_35_1
20_2_250	48_5_1	1121_35_2874	311_2_16	191_2_1	91_2_8	279_2_321	500_35_1
20_2_222	48_5_1	1121_35_2912	311_2_26	191_2_1	91_2_9	279_2_301	500_35_1
20_2_237	48_5_1	1121_35_2904	311_2_21	191_2_1	91_2_8	279_2_298	500_35_1
20_2_214	48_5_1	1121_35_2923	311_2_34	191_2_1	91_2_5	279_2_293	500_35_1
20_2_243	48_5_1	1121_35_2915	311_2_26	191_2_1	91_2_5	279_2_284	500_35_1
20_2_229	48_5_1	1121_35_2946	311_2_21	191_2_1	91_2_5	279_2_273	500_35_1
20_2_224	48_5_1	1121_35_2926	311_2_15	191_2_1	91_2_6	279_2_298	500_35_1
20_2_214	48_5_1	1121_35_2958	311_2_10	191_2_1	91_2_5	279_2_283	500_35_1
20_2_224	48_5_1	1121_35_2939	311_2_5	191_2_1	91_2_6	279_2_295	500_35_1
20_2_204	48_5_1	1121_35_2960	311_2_8	191_2_1	91_2_7	279_2_294	500_35_1
20_2_210	48_5_1	1121_35_2944	311_2_11	191_2_1	91_2_13	279_2_294	500_35_1
20_2_211	48_5_1	1121_35_2925	311_2_15	191_2_1	91_2_10	279_2_310	500_35_1
20_2_235	48_5_1	1121_35_2903	311_2_8	191_2_1	91_2_15	279_2_307	500_35_1
20_2_220	48_5_1	1121_35_2915	311_2_11	191_2_1	91_2_14	279_2_309	500_35_1
20_2_217	48_5_1	1121_35_2930	311_2_7	191_2_1	91_2_15	279_2_302	500_35_1
20_2_213	48_5_1	1121_35_2948	311_2_4	191_2_1	91_2_19	279_2_287	500_35_1
20_2_226	48_5_1	1121_35_2934	311_2_5	191_2_1	91_2_32	279_2_276	500_35_1
20_2_225	48_5_1	1121_35_2952	311_2_3	191_2_1	91_2_30	279_2_261	500_35_1
20_2_247	48_5_1	1121_35_2928	311_2_6	191_2_1	91_2_36	279_2_253	500_35_1
20_2_250	48_5_1	1121_35_2939	311_2_6	191_2_1	91_2_28	279_2_249	500_35_1
20_2_270	48_5_1	1121_35_2856	311_2_11	191_2_1	91_2_39	279_2_297	500_35_1
20_2_246	48_5_1	1121_35_2895	311_2_8	191_2_1	91_2_22	279_2_299	500_35_1
20_2_257	48_5_1	1121_35_2860	311_2_10	191_2_1	91_2_22	279_2_319	500_35_1
20_2_233	48_5_1	1121_35_2894	311_2_6	191_2_1	91_2_20	279_2_316	500_35_1
20_2_248	48_5_1	1121_35_2886	311_2_8	191_2_1	91_2_23	279_2_303	500_35_1
20_2_234	48_5_1	1121_35_2913	311_2_4	191_2_1	91_2_26	279_2_292	500_35_1
20_2_232	48_5_1	1121_35_2913	311_2_4	191_2_1	91_2_31	279_2_290	500_35_1
20_2_246	48_5_1	1121_35_2892	311_2_6	191_2_1	91_2_23	279_2_302	500_35_1
20_2_260	48_5_1	1121_35_2887	311_2_8	191_2_1	91_2_28	279_2_290	500_35_1
20_2_231	48_5_1	1121_35_2908	311_2_7	191_2_1	91_2_22	279_2_307	500_35_1
20_2_233	48_5_1	1121_35_2908	311_2_6	191_2_1	91_2_27	279_2_298	500_35_1
20_2_224	48_5_1	1121_35_2916	311_2_5	191_2_1	91_2_23	279_2_303	500_35_1
20_2_244	48_5_1	1121_35_2903	311_2_7	191_2_1	91_2_32	279_2_284	500_35_1
20_2_222	48_5_1	1121_35_2887	311_2_2	191_2_1	91_2_28	279_2_334	500_35_1
20_2_220	48_5_1	1121_35_2913	311_2_4	191_2_1	91_2_29	279_2_307	500_35_1
20_2_209	48_5_1	1121_35_2928	311_2_3	191_2_1	91_2_27	279_2_307	500_35_1
20_2_210	48_5_1	1121_35_2951	311_2_3	191_2_1	91_2_26	279_2_284	500_35_1
20_2_213	48_5_1	1121_35_2918	311_2_4	191_2_1	91_2_22	279_2_316	500_35_1
20_2_196	48_5_1	1121_35_2945	311_2_5	191_2_1	91_2_27	279_2_299	500_35_1
20_2_202	48_5_1	1121_35_2944	311_2_4	191_2_1	91_2_21	279_2_300	500_35_1
20_2_200	48_5_1	1121_35_2955	311_2_12	191_2_1	91_2_29	279_2_277	500_35_1
20_2_221	48_5_1	1121_35_2916	311_2_7	191_2_1	91_2_27	279_2_300	500_35_1
20_2_213	48_5_1	1121_35_2924	311_2_9	191_2_1	91_2_41	279_2_286	500_35_1
20_2_192	48_5_1	1121_35_2951	311_2_9	191_2_1	91_2_37	279_2_281	500_35_1
20_2_192	48_5_1	1121_35_2915	311_2_13	191_2_1	91_2_49	279_2_301	500_35_1
20_2_189	48_5_1	1121_35_2918	311_2_9	191_2_1	91_2_38	279_2_317	500_35_1
20_2_177	48_5_1	1121_35_2916	311_2_10	191_2_1	91_2_38	279_2_330	500_35_1
20_2_160	48_5_1	1121_35_2942	311_2_6	191_2_1	91_2_36	279_2_326	500_35_1
20_2_151	48_5_1	1121_35_2931	311_2_12	191_2_1	91_2_45	279_2_335	500_35_1
20_2_171	48_5_1	1121_35_2930	311_2_11	191_2_1	91_2_34	279_2_326	500_35_1
20_2_176	48_5_1	1121_35_2928	311_2_14	191_2_1	91_2_40	279_2_312	500_35_1
20_2_187	48_5_1	1121_35_2939	311_2_7	191_2_1	91_2_35	279_2_307	500_35_1
20_2_187	48_5_1	1121_35_2939	311_2_5	191_2_1	91_2_44	279_2_294	500_35_1
20_2_196	48_5_1	1121_35_2932	311_2_7	191_2_1	91_2_32	279_2_300	500_35_1
20_2_221	48_5_1	1121_35_2907	311_2_9	191_2_1	91_2_42	279_2_285	500_35_1
20_2_244	48_5_1	1121_35_2911	311_2_9	191_2_1	91_2_24	279_2_279	500_35_1
20_2_262	48_5_1	1121_35_2865	311_2_9	191_2_1	91_2_24	279_2_307	500_35_1
20_2_266	48_5_1	1121_35_2895	311_2_7	191_2_1	91_2_13	279_2_287	500_35_1
20_2_272	48_5_1	1121_35_2875	311_2_12	191_2_1	91_2_17	279_2_293	500_35_1
20_2_286	48_5_1	1121_35_2863	311_2_10	191_2_1	91_2_14	279_2_293	500_35_1
20_2_303	48_5_1	1121_35_2821	311_2_17	191_2_1	91_2_15	279_2_313	500_35_1
20_2_318	48_5_1	1121_35_2847	311_2_16	191_2_1	91_2_8	279_2_281	500_35_1
20_2_306	48_5_1	1121_35_2824	311_2_17	191_2_1	91_2_12	279_2_312	500_35_1
20_2_325	48_5_1	1121_35_2809	311_2_22	191_2_1	91_2_13	279_2_301	500_35_1
20_2_314	48_5_1	1121_35_2785	311_2_21	191_2_1	91_2_13	279_2_340	500_35_1
20_2_323	48_5_1	1121_35_2771	311_2_18	191_2_1	91_2_12	279_2_348	500_35_1
20_2_316	48_5_1	1121_35_2771	311_2_13	191_2_1	91_2_8	279_2_367	500_35_1
20_2_355	48_5_1	1121_35_2768	311_2_15	191_2_1	91_2_16	279_2_321	500_35_1
20_2_309	48_5_1	1121_35_2810	311_2_16	191_2_1	91_2_9	279_2_328	500_35_1
20_2_316	48_5_1	1121_35_2849	311_2_16	191_2_1	91_2_6	279_2_285	500_35_1
20_2_292	48_5_1	1121_35_2882	311_2_13	191_2_1	91_2_4	279_2_283	500_35_1
20_2_342	48_5_1	1121_35_2848	311_2_13	191_2_1	91_2_6	279_2_263	500_35_1
20_2_290	48_5_1	1121_35_2899	311_2_14	191_2_1	91_2_4	279_2_268	500_35_1
20_2_310	48_5_1	1121_35_2902	311_2_18	191_2_1	91_2_6	279_2_240	500_35_1
20_2_269	48_5_1	1121_35_2953	311_2_21	191_2_1	91_2_5	279_2_226	500_35_1
20_2_283	48_5_1	1121_35_2930	311_2_28	191_2_1	91_2_6	279_2_223	500_35_1
20_2_259	48_5_1	1121_35_2967	311_2_17	191_2_1	91_2_4	279_2_229	500_35_1
20_2_293	48_5_1	1121_35_2935	311_2_27	191_2_1	91_2_3	279_2_217	500_35_1
20_2_267	48_5_1	1121_35_2953	311_2_23	191_2_1	91_2_2	279_2_230	500_35_1
20_2_297	48_5_1	1121_35_2910	311_2_35	191_2_1	91_2_4	279_2_225	500_35_1
20_2_282	48_5_1	1121_35_2949	311_2_24	191_2_1	91_2_1	279_2_212	500_35_1
20_2_293	48_5_1	1121_35_2905	311_2_36	191_2_1	91_2_3	279_2_235	500_35_1
20_2_309	48_5_1	1121_35_2906	311_2_25	191_2_1	91_2_3	279_2_230	500_35_1
20_2_319	48_5_1	1121_35_2869	311_2_44	191_2_1	91_2_5	279_2_237	500_35_1
20_2_321	48_5_1	1121_35_2864	311_2_40	191_2_1	91_2_2	279_2_246	500_35_1
20_2_326	48_5_1	1121_35_2868	311_2_28	191_2_1	91_2_5	279_2_244	500_35_1
20_2_333	48_5_1	1121_35_2883	311_2_32	191_2_1	91_2_4	279_2_217	500_35_1
20_2_327	48_5_1	1121_35_2868	311_2_35	191_2_1	91_2_5	279_2_231	500_35_1
20_2_323	48_5_1	1121_35_2903	311_2_32	191_2_1	91_2_4	279_2_209	500_35_1
20_2_310	48_5_1	1121_35_2912	311_2_31	191_2_1	91_2_3	279_2_212	500_35_1
20_2_333	48_5_1	1121_35_2921	311_2_24	191_2_1	91_2_1	279_2_188	500_35_1
20_2_311	48_5_1	1121_35_2910	311_2_40	191_2_1	91_2_2	279_2_209	500_35_1
20_2_334	48_5_1	1121_35_2900	311_2_36	191_2_1	91_2_2	279_2_199	500_35_1
20_2_335	48_5_1	1121_35_2859	311_2_41	191_2_1	91_2_5	279_2_232	500_35_1
20_2_343	48_5_1	1121_35_2865	311_2_42	191_2_1	91_2_3	279_2_219	500_35_1
20_2_339	48_5_1	1121_35_2842	311_2_46	191_2_1	91_2_2	279_2_242	500_35_1
20_2_343	48_5_1	1121_35_2851	311_2_37	191_2_1	91_2_1	279_2_242	500_35_1
20_2_302	48_5_1	1121_35_2872	311_2_31	191_2_1	91_2_4	279_2_265	500_35_1
20_2_299	48_5_1	1121_35_2909	311_2_23	191_2_1	91_2_5	279_2_236	500_35_1
20_2_264	48_5_1	1121_35_2905	311_2_29	191_2_1	91_2_6	279_2_261	500_35_1
20_2_287	48_5_1	1121_35_2888	311_2_43	191_2_1	91_2_5	279_2_248	500_35_1
20_2_252	48_5_1	1121_35_2841	311_2_42	191_2_1	91_2_6	279_2_330	500_35_1
20_2_272	48_5_1	1121_35_2824	311_2_43	191_2_1	91_2_5	279_2_328	500_35_1
20_2_265	48_5_1	1121_35_2791	311_2_42	191_2_1	91_2_9	279_2_360	500_35_1
20_2_258	48_5_1	1121_35_2824	311_2_46	191_2_1	91_2_8	279_2_330	500_35_1
20_2_253	48_5_1	1121_35_2841	311_2_42	191_2_1	91_2_6	279_2_330	500_35_1
20_2_245	48_5_1	1121_35_2859	311_2_46	191_2_1	91_2_4	279_2_314	500_35_1
20_2_238	48_5_1	1121_35_2836	311_2_47	191_2_1	91_2_9	279_2_337	500_35_1
20_2_226	48_5_1	1121_35_2859	311_2_57	191_2_1	91_2_4	279_2_323	500_35_1
20_2_205	48_5_1	1121_35_2887	311_2_51	191_2_1	91_2_2	279_2_321	500_35_1
20_2_219	48_5_1	1121_35_2878	311_2_64	191_2_1	91_2_1	279_2_308	500_35_1
20_2_245	48_5_1	1121_35_2850	311_2_48	191_2_1	91_2_2	279_2_322	500_35_1
20_2_243	48_5_1	1121_35_2877	311_2_50	191_2_1	91_2_2	279_2_300	500_35_1
20_2_264	48_5_1	1121_35_2872	311_2_39	191_2_1	279_2_295	500_35_1
20_2_288	48_5_1	1121_35_2848	311_2_38	191_2_1	279_2_298	500_35_1
20_2_273	48_5_1	1121_35_2873	311_2_34	191_2_1	279_2_291	500_35_1
20_2_297	48_5_1	1121_35_2857	311_2_43	191_2_1	279_2_274	500_35_1
20_2_308	48_5_1	1121_35_2855	311_2_40	191_2_1	279_2_265	500_35_1
20_2_304	48_5_1	1121_35_2805	311_2_43	191_2_1	279_2_314	500_35_1
20_2_292	48_5_1	1121_35_2859	311_2_35	191_2_1	279_2_284	500_35_1
20_2_261	48_5_1	1121_35_2847	311_2_39	191_2_1	279_2_325	500_35_1
20_2_258	48_5_1	1121_35_2901	311_2_26	191_2_1	279_2_282	500_35_1
20_2_266	48_5_1	1121_35_2886	311_2_28	191_2_1	279_2_291	500_35_1
20_2_250	48_5_1	1121_35_2926	311_2_25	191_2_1	279_2_272	500_35_1
20_2_246	48_5_1	1121_35_2898	311_2_28	191_2_1	279_2_301	500_35_1
20_2_251	48_5_1	1121_35_2917	311_2_20	191_2_1	279_2_285	500_35_1
20_2_268	48_5_1	1121_35_2879	311_2_23	191_2_1	279_2_299	500_35_1
20_2_296	48_5_1	1121_35_2882	311_2_25	191_2_1	279_2_265	500_35_1
20_2_293	48_5_1	1121_35_2834	311_2_29	191_2_1	279_2_313	500_35_1
20_2_295	48_5_1	1121_35_2842	311_2_30	191_2_1	279_2_307	500_35_1
20_2_304	48_5_1	1121_35_2791	311_2_38	191_2_1	279_2_344	500_35_1
20_2_272	48_5_1	1121_35_2845	311_2_31	191_2_1	279_2_327	500_35_1
20_2_241	48_5_1	1121_35_2852	311_2_37	191_2_1	279_2_344	500_35_1
20_2_269	48_5_1	1121_35_2827	311_2_33	191_2_1	279_2_346	500_35_1
20_2_250	48_5_1	1121_35_2857	311_2_31	191_2_1	279_2_333	500_35_1
20_2_237	48_5_1	1121_35_2893	311_2_26	191_2_1	279_2_318	500_35_1
20_2_207	48_5_1	1121_35_2896	311_2_39	191_2_1	279_2_331	500_35_1
20_2_215	48_5_1	1121_35_2925	311_2_33	191_2_1	279_2_297	500_35_1
20_2_218	48_5_1	1121_35_2901	311_2_41	191_2_1	279_2_312	500_35_1
20_2_235	48_5_1	1121_35_2873	311_2_41	191_2_1	279_2_323	500_35_1
20_2_224	48_5_1	1121_35_2879	311_2_42	191_2_1	279_2_326	500_35_1
20_2_251	48_5_1	1121_35_2854	311_2_40	191_2_1	279_2_325	500_35_1
20_2_239	48_5_1	1121_35_2854	311_2_40	191_2_1	279_2_337	500_35_1
20_2_276	48_5_1	1121_35_2816	311_2_35	191_2_1	279_2_344	500_35_1
20_2_274	48_5_1	1121_35_2778	311_2_32	191_2_1	279_2_389	500_35_1
20_2_269	48_5_1	1121_35_2813	311_2_25	191_2_1	279_2_366	500_35_1
20_2_256	48_5_1	1121_35_2808	311_2_25	191_2_1	279_2_385	500_35_1
20_2_277	48_5_1	1121_35_2770	311_2_32	191_2_1	279_2_393	500_35_1
20_2_261	48_5_1	1121_35_2802	311_2_29	191_2_1	279_2_378	500_35_1
20_2_260	48_5_1	1121_35_2773	311_2_19	191_2_1	279_2_419	500_35_1
20_2_246	48_5_1	1121_35_2821	311_2_23	191_2_1	279_2_382	500_35_1
20_2_261	48_5_1	1121_35_2784	311_2_31	191_2_1	279_2_394	500_35_1
20_2_271	48_5_1	1121_35_2810	311_2_25	191_2_1	279_2_365	500_35_1
20_2_286	48_5_1	1121_35_2782	311_2_32	191_2_1	279_2_374	500_35_1
20_2_288	48_5_1	1121_35_2807	311_2_22	191_2_1	279_2_357	500_35_1
20_2_299	48_5_1	1121_35_2763	311_2_20	191_2_1	279_2_391	500_35_1
20_2_269	48_5_1	1121_35_2798	311_2_20	191_2_1	279_2_386	500_35_1
20_2_287	48_5_1	1121_35_2760	311_2_23	191_2_1	279_2_401	500_35_1
20_2_288	48_5_1	1121_35_2750	311_2_28	191_2_1	279_2_408	500_35_1
20_2_270	48_5_1	1121_35_2751	311_2_22	191_2_1	279_2_429	500_35_1
20_2_273	48_5_1	1121_35_2800	311_2_22	191_2_1	279_2_377	500_35_1
20_2_272	48_5_1	1121_35_2786	311_2_24	191_2_1	279_2_390	500_35_1
20_2_285	48_5_1	1121_35_2813	311_2_28	191_2_1	279_2_348	500_35_1
20_2_268	48_5_1	1121_35_2797	311_2_29	191_2_1	279_2_381	500_35_1
20_2_279	48_5_1	1121_35_2803	311_2_20	191_2_1	279_2_373	500_35_1
20_2_284	48_5_1	1121_35_2783	311_2_28	191_2_1	279_2_380	500_35_1
20_2_268	48_5_1	1121_35_2836	311_2_20	191_2_1	279_2_350	500_35_1
20_2_271	48_5_1	1121_35_2816	311_2_24	191_2_1	279_2_361	500_35_1
20_2_266	48_5_1	1121_35_2808	311_2_13	191_2_1	279_2_384	500_35_1
20_2_246	48_5_1	1121_35_2794	311_2_11	191_2_1	279_2_418	500_35_1
20_2_244	48_5_1	1121_35_2815	311_2_10	191_2_1	279_2_401	500_35_1
20_2_231	48_5_1	1121_35_2825	311_2_6	191_2_1	279_2_412	500_35_1
20_2_252	48_5_1	1121_35_2838	311_2_13	191_2_1	279_2_369	500_35_1
20_2_237	48_5_1	1121_35_2833	311_2_6	191_2_1	279_2_395	500_35_1
20_2_269	48_5_1	1121_35_2810	311_2_4	191_2_1	279_2_389	500_35_1
20_2_239	48_5_1	1121_35_2828	311_2_1	191_2_1	279_2_407	500_35_1
20_2_260	48_5_1	1121_35_2792	311_2_2	191_2_1	279_2_414	500_35_1
1121_35_2784	20_2_261	500_35_1	48_5_1	279_2_425
1121_35_2815	20_2_272	500_35_1	48_5_1	279_2_384
1121_35_2836	20_2_261	500_35_1	48_5_1	279_2_370
1121_35_2858	20_2_251	500_35_1	48_5_1	279_2_362
1121_35_2847	20_2_251	500_35_1	48_5_1	279_2_377
1121_35_2833	20_2_251	500_35_1	48_5_1	279_2_388
1121_35_2848	20_2_259	500_35_1	48_5_1	279_2_361
1121_35_2846	20_2_249	500_35_1	48_5_1	279_2_376
1121_35_2886	20_2_243	500_35_1	48_5_1	279_2_343
1121_35_2880	20_2_250	500_35_1	48_5_1	279_2_345
1121_35_2925	20_2_224	500_35_1	48_5_1	279_2_324
1121_35_2900	20_2_211	500_35_1	48_5_1	279_2_358
1121_35_2929	20_2_204	500_35_1	48_5_1	279_2_340
1121_35_2899	20_2_208	500_35_1	48_5_1	279_2_366
1121_35_2939	20_2_204	500_35_1	48_5_1	279_2_327
1121_35_2936	20_2_184	500_35_1	48_5_1	279_2_351
1121_35_2914	20_2_208	500_35_1	48_5_1	279_2_349
1121_35_2921	20_2_189	500_35_1	48_5_1	279_2_360
1121_35_2905	20_2_212	500_35_1	48_5_1	279_2_355
1121_35_2913	20_2_186	500_35_1	48_5_1	279_2_372
1121_35_2889	20_2_193	500_35_1	48_5_1	279_2_391
1121_35_2889	20_2_194	500_35_1	48_5_1	279_2_388
1121_35_2867	20_2_223	500_35_1	48_5_1	279_2_379
1121_35_2869	20_2_211	500_35_1	48_5_1	279_2_387
1121_35_2864	20_2_221	500_35_1	48_5_1	279_2_386
1121_35_2882	20_2_224	500_35_1	48_5_1	279_2_364
1121_35_2873	20_2_241	500_35_1	48_5_1	279_2_357
1121_35_2866	20_2_229	500_35_1	48_5_1	279_2_378
1121_35_2853	20_2_213	500_35_1	48_5_1	279_2_405
1121_35_2899	20_2_180	500_35_1	48_5_1	279_2_389
1121_35_2879	20_2_189	500_35_1	48_5_1	279_2_403
1121_35_2890	20_2_187	500_35_1	48_5_1	279_2_391
1121_35_2876	20_2_183	500_35_1	48_5_1	279_2_413
1121_35_2941	20_2_178	500_35_1	48_5_1	279_2_351
1121_35_2933	20_2_166	500_35_1	48_5_1	279_2_373
1121_35_2965	20_2_162	500_35_1	48_5_1	279_2_346
1121_35_2913	20_2_171	500_35_1	48_5_1	279_2_388
1121_35_2928	20_2_178	500_35_1	48_5_1	279_2_363
1121_35_2884	20_2_182	500_35_1	48_5_1	279_2_404
1121_35_2888	20_2_190	500_35_1	48_5_1	279_2_398
1121_35_2872	20_2_183	500_35_1	48_5_1	279_2_417
1121_35_2922	20_2_179	500_35_1	48_5_1	279_2_373
1121_35_2899	20_2_167	500_35_1	48_5_1	279_2_406
1121_35_2911	20_2_175	500_35_1	48_5_1	279_2_383
1121_35_2940	20_2_158	500_35_1	48_5_1	279_2_368
1121_35_2970	20_2_170	500_35_1	48_5_1	279_2_326
1121_35_2945	20_2_161	500_35_1	48_5_1	279_2_368
1121_35_3013	20_2_142	500_35_1	48_5_1	279_2_319
1121_35_2991	20_2_142	500_35_1	48_5_1	279_2_337
1121_35_3051	20_2_134	500_35_1	48_5_1	279_2_283
1121_35_3010	20_2_146	500_35_1	48_5_1	279_2_310
1121_35_3003	20_2_155	500_35_1	48_5_1	279_2_308
1121_35_3009	20_2_156	500_35_1	48_5_1	279_2_301
1121_35_3021	20_2_159	500_35_1	48_5_1	279_2_285
1121_35_3011	20_2_148	500_35_1	48_5_1	279_2_310
1121_35_3030	20_2_130	500_35_1	48_5_1	279_2_306
1121_35_3031	20_2_115	500_35_1	48_5_1	279_2_322
1121_35_3053	20_2_111	500_35_1	48_5_1	279_2_304
1121_35_3075	20_2_89	500_35_1	48_5_1	279_2_304
1121_35_3101	20_2_80	500_35_1	48_5_1	279_2_289
1121_35_3060	20_2_85	500_35_1	48_5_1	279_2_325
1121_35_3057	20_2_92	500_35_1	48_5_1	279_2_324
1121_35_3017	20_2_109	500_35_1	48_5_1	279_2_347
1121_35_3005	20_2_114	500_35_1	48_5_1	279_2_350
1121_35_3001	20_2_113	500_35_1	48_5_1	279_2_359
1121_35_3002	20_2_114	500_35_1	48_5_1	279_2_352
1121_35_2994	20_2_109	500_35_1	48_5_1	279_2_362
1121_35_3000	20_2_113	500_35_1	48_5_1	279_2_354
1121_35_3001	20_2_120	500_35_1	48_5_1	279_2_342
1121_35_2976	20_2_127	500_35_1	48_5_1	279_2_363
1121_35_2987	20_2_142	500_35_1	48_5_1	279_2_342
1121_35_2966	20_2_138	500_35_1	48_5_1	279_2_363
1121_35_2995	20_2_145	500_35_1	48_5_1	279_2_332
1121_35_2932	20_2_149	500_35_1	48_5_1	279_2_389
1121_35_2929	20_2_155	500_35_1	48_5_1	279_2_387
1121_35_2937	20_2_159	500_35_1	48_5_1	279_2_376
1121_35_2966	20_2_151	500_35_1	48_5_1	279_2_356
1121_35_2968	20_2_153	500_35_1	48_5_1	279_2_353
1121_35_3013	20_2_145	500_35_1	48_5_1	279_2_315
1121_35_2986	20_2_158	500_35_1	48_5_1	279_2_331
1121_35_2996	20_2_150	500_35_1	48_5_1	279_2_325
1121_35_3015	20_2_150	500_35_1	48_5_1	279_2_307
1121_35_3029	20_2_150	500_35_1	48_5_1	279_2_288
1121_35_2992	20_2_158	500_35_1	48_5_1	279_2_315
1121_35_3011	20_2_160	500_35_1	48_5_1	279_2_296
1121_35_2971	20_2_179	500_35_1	48_5_1	279_2_318
1121_35_2990	20_2_173	500_35_1	48_5_1	279_2_307
1121_35_2946	20_2_166	500_35_1	48_5_1	279_2_359
1121_35_2975	20_2_189	500_35_1	48_5_1	279_2_304
1121_35_2939	20_2_188	500_35_1	48_5_1	279_2_345
1121_35_2955	20_2_200	500_35_1	48_5_1	279_2_317
1121_35_2868	20_2_201	500_35_1	48_5_1	279_2_400
1121_35_2901	20_2_214	500_35_1	48_5_1	279_2_356
1121_35_2876	20_2_194	500_35_1	48_5_1	279_2_400
1121_35_2895	20_2_201	500_35_1	48_5_1	279_2_374
1121_35_2906	20_2_188	500_35_1	48_5_1	279_2_377
1121_35_2910	20_2_199	500_35_1	48_5_1	279_2_362
1121_35_2888	20_2_175	500_35_1	48_5_1	279_2_409
1121_35_2929	20_2_185	500_35_1	48_5_1	279_2_356
1121_35_2915	20_2_175	500_35_1	48_5_1	279_2_377
1121_35_2957	20_2_194	500_35_1	48_5_1	279_2_317
1121_35_2940	20_2_178	500_35_1	48_5_1	279_2_349
1121_35_2931	20_2_193	500_35_1	48_5_1	279_2_342
1121_35_2914	20_2_187	500_35_1	48_5_1	279_2_367
1121_35_2901	20_2_204	500_35_1	48_5_1	279_2_365
1121_35_2940	20_2_161	500_35_1	48_5_1	279_2_370
1121_35_2971	20_2_157	500_35_1	48_5_1	279_2_343
1121_35_2971	20_2_146	500_35_1	48_5_1	279_2_353
1121_35_2926	20_2_175	500_35_1	48_5_1	279_2_370
1121_35_2942	20_2_163	500_35_1	48_5_1	279_2_369
1121_35_2899	20_2_171	500_35_1	48_5_1	279_2_400
1121_35_2953	20_2_142	500_35_1	48_5_1	279_2_374
1121_35_2864	20_2_158	500_35_1	48_5_1	279_2_447
1121_35_2907	20_2_148	500_35_1	48_5_1	279_2_416
1121_35_2892	20_2_139	500_35_1	48_5_1	279_2_436
1121_35_2919	20_2_151	500_35_1	48_5_1	279_2_400
1121_35_2893	20_2_149	500_35_1	48_5_1	279_2_427
1121_35_2891	20_2_176	500_35_1	48_5_1	279_2_403
1121_35_2855	20_2_172	500_35_1	48_5_1	279_2_442
1121_35_2894	20_2_177	500_35_1	48_5_1	279_2_401
1121_35_2863	20_2_185	500_35_1	48_5_1	279_2_423
1121_35_2859	20_2_207	500_35_1	48_5_1	279_2_405
1121_35_2802	20_2_199	500_35_1	48_5_1	279_2_472
1121_35_2809	20_2_225	500_35_1	48_5_1	279_2_437
1121_35_2794	20_2_204	500_35_1	48_5_1	279_2_473
1121_35_2842	20_2_218	500_35_1	48_5_1	279_2_409
1121_35_2832	20_2_199	500_35_1	48_5_1	279_2_439
1121_35_2819	20_2_225	500_35_1	48_5_1	279_2_425
1121_35_2841	20_2_185	500_35_1	48_5_1	279_2_447
1121_35_2838	20_2_214	500_35_1	48_5_1	279_2_418
1121_35_2861	20_2_185	500_35_1	48_5_1	279_2_425
1121_35_2857	20_2_226	500_35_1	48_5_1	279_2_390
1121_35_2882	20_2_174	500_35_1	48_5_1	279_2_416
1121_35_2872	20_2_199	500_35_1	48_5_1	279_2_402
1121_35_2882	20_2_184	500_35_1	48_5_1	279_2_406
1121_35_2847	20_2_205	500_35_1	48_5_1	279_2_419
1121_35_2873	20_2_198	500_35_1	48_5_1	279_2_398
1121_35_2876	20_2_221	500_35_1	48_5_1	279_2_370
1121_35_2926	20_2_190	500_35_1	48_5_1	279_2_353
1121_35_2913	20_2_199	500_35_1	48_5_1	279_2_356
1121_35_2946	20_2_193	500_35_1	48_5_1	279_2_329
1121_35_2886	20_2_226	500_35_1	48_5_1	279_2_354
1121_35_2917	20_2_204	500_35_1	48_5_1	279_2_352
1121_35_2917	20_2_206	500_35_1	48_5_1	279_2_346
1121_35_2956	20_2_192	500_35_1	48_5_1	279_2_322
1121_35_2957	20_2_190	500_35_1	48_5_1	279_2_325
1121_35_2978	20_2_169	500_35_1	48_5_1	279_2_319
1121_35_3003	20_2_171	500_35_1	48_5_1	279_2_294
1121_35_3039	20_2_153	500_35_1	48_5_1	279_2_277
1121_35_3023	20_2_164	500_35_1	48_5_1	279_2_285
1121_35_3007	20_2_183	500_35_1	48_5_1	279_2_279
1121_35_3029	20_2_170	500_35_1	48_5_1	279_2_271
1121_35_2992	20_2_177	500_35_1	48_5_1	279_2_303
1121_35_2987	20_2_173	500_35_1	48_5_1	279_2_310
1121_35_2974	20_2_191	500_35_1	48_5_1	279_2_304
1121_35_2977	20_2_174	500_35_1	48_5_1	279_2_316
1121_35_2968	20_2_189	500_35_1	48_5_1	279_2_306
1121_35_2984	20_2_177	500_35_1	48_5_1	279_2_307
1121_35_2978	20_2_197	500_35_1	48_5_1	279_2_290
1121_35_3012	20_2_166	500_35_1	48_5_1	279_2_290
1121_35_3017	20_2_167	500_35_1	48_5_1	279_2_288
1121_35_3020	20_2_159	500_35_1	48_5_1	279_2_292
1121_35_3042	20_2_158	500_35_1	48_5_1	279_2_268
1121_35_3041	20_2_136	500_35_1	48_5_1	279_2_293
1121_35_3030	20_2_151	500_35_1	48_5_1	279_2_288
1121_35_3036	20_2_133	500_35_1	48_5_1	279_2_297
1121_35_3041	20_2_138	500_35_1	48_5_1	279_2_289
1121_35_3078	20_2_129	500_35_1	48_5_1	279_2_260
1121_35_3055	20_2_163	500_35_1	48_5_1	279_2_251
1121_35_3061	20_2_147	500_35_1	48_5_1	279_2_261
1121_35_3030	20_2_169	500_35_1	48_5_1	279_2_271
1121_35_3032	20_2_156	500_35_1	48_5_1	279_2_280
1121_35_3030	20_2_153	500_35_1	48_5_1	279_2_287
1121_35_3043	20_2_157	500_35_1	48_5_1	279_2_265
1121_35_3022	20_2_164	500_35_1	48_5_1	279_2_284
1121_35_3005	20_2_181	500_35_1	48_5_1	279_2_284
1121_35_2999	20_2_199	500_35_1	48_5_1	279_2_273
1121_35_3001	20_2_203	500_35_1	48_5_1	279_2_262
1121_35_2989	20_2_218	500_35_1	48_5_1	279_2_268
1121_35_2962	20_2_242	500_35_1	48_5_1	279_2_268
1121_35_2916	20_2_237	500_35_1	48_5_1	279_2_317
1121_35_2920	20_2_262	500_35_1	48_5_1	279_2_285
1121_35_2913	20_2_251	500_35_1	48_5_1	279_2_306
1121_35_2904	20_2_278	500_35_1	48_5_1	279_2_291
1121_35_2972	20_2_234	500_35_1	48_5_1	279_2_265
1121_35_2940	20_2_271	500_35_1	48_5_1	279_2_260
1121_35_2939	20_2_256	500_35_1	48_5_1	279_2_275
1121_35_2942	20_2_272	500_35_1	48_5_1	279_2_259
1121_35_2951	20_2_263	500_35_1	48_5_1	279_2_259
1121_35_2931	20_2_291	500_35_1	48_5_1	279_2_251
1121_35_2933	20_2_276	500_35_1	48_5_1	279_2_260
1121_35_2915	20_2_282	500_35_1	48_5_1	279_2_273
1121_35_2899	20_2_261	500_35_1	48_5_1	279_2_313
1121_35_2868	20_2_293	500_35_1	48_5_1	279_2_313
1121_35_2888	20_2_274	500_35_1	48_5_1	279_2_306
1121_35_2871	20_2_299	500_35_1	48_5_1	279_2_297
1121_35_2898	20_2_300	500_35_1	48_5_1	279_2_273
1121_35_2880	20_2_308	500_35_1	48_5_1	279_2_283
1121_35_2890	20_2_299	500_35_1	48_5_1	279_2_280
1121_35_2881	20_2_305	500_35_1	48_5_1	279_2_283
1121_35_2878	20_2_305	500_35_1	48_5_1	279_2_290
1121_35_2844	20_2_327	500_35_1	48_5_1	279_2_304
1121_35_2858	20_2_297	500_35_1	48_5_1	279_2_319
1121_35_2861	20_2_315	500_35_1	48_5_1	279_2_297
1121_35_2841	20_2_334	500_35_1	48_5_1	279_2_298
1121_35_2862	20_2_331	500_35_1	48_5_1	279_2_280
1121_35_2874	20_2_313	500_35_1	48_5_1	279_2_287
1121_35_2887	20_2_298	500_35_1	48_5_1	279_2_287
1121_35_2883	20_2_294	500_35_1	48_5_1	279_2_292
1121_35_2893	20_2_309	500_35_1	48_5_1	279_2_264
1121_35_2906	20_2_297	500_35_1	48_5_1	279_2_269
1121_35_2901	20_2_294	500_35_1	48_5_1	279_2_278
1121_35_2887	20_2_316	500_35_1	48_5_1	279_2_269
1121_35_2892	20_2_321	500_35_1	48_5_1	279_2_257
1121_35_2870	20_2_331	500_35_1	48_5_1	279_2_267
1121_35_2873	20_2_335	500_35_1	48_5_1	279_2_259
1121_35_2843	20_2_364	500_35_1	48_5_1	279_2_263
1121_35_2875	20_2_328	500_35_1	48_5_1	279_2_269
1121_35_2862	20_2_354	500_35_1	48_5_1	279_2_258
1121_35_2872	20_2_331	500_35_1	48_5_1	279_2_268
1121_35_2838	20_2_348	500_35_1	48_5_1	279_2_282
1121_35_2862	20_2_323	500_35_1	48_5_1	279_2_285
1121_35_2844	20_2_367	500_35_1	48_5_1	279_2_260
1121_35_2890	20_2_333	500_35_1	48_5_1	279_2_251
1121_35_2919	20_2_323	500_35_1	48_5_1	279_2_227
1121_35_2937	20_2_298	500_35_1	48_5_1	279_2_231
1121_35_2904	20_2_323	500_35_1	48_5_1	279_2_242
1121_35_2942	20_2_298	500_35_1	48_5_1	279_2_230
1121_35_2880	20_2_335	500_35_1	48_5_1	279_2_257
1121_35_2883	20_2_308	500_35_1	48_5_1	279_2_278
1121_35_2889	20_2_318	500_35_1	48_5_1	279_2_263
1121_35_2916	20_2_285	500_35_1	48_5_1	279_2_265
1121_35_2898	20_2_316	500_35_1	48_5_1	279_2_252
1121_35_2917	20_2_291	500_35_1	48_5_1	279_2_260
1121_35_2897	20_2_325	500_35_1	48_5_1	279_2_250
1121_35_2898	20_2_327	500_35_1	48_5_1	279_2_248
1121_35_2886	20_2_340	500_35_1	48_5_1	279_2_246
1121_35_2906	20_2_323	500_35_1	48_5_1	279_2_244
1121_35_2937	20_2_291	500_35_1	48_5_1	279_2_246
1121_35_2937	20_2_288	500_35_1	48_5_1	279_2_248
1121_35_2952	20_2_275	500_35_1	48_5_1	279_2_246
1121_35_2975	20_2_278	500_35_1	48_5_1	279_2_221
1121_35_2986	20_2_289	500_35_1	48_5_1	279_2_197
1121_35_2941	20_2_321	500_35_1	48_5_1	279_2_206
1121_35_2955	20_2_293	500_35_1	48_5_1	279_2_224
1121_35_2943	20_2_318	500_35_1	48_5_1	279_2_207
1121_35_2936	20_2_330	500_35_1	48_5_1	279_2_207
1121_35_2936	20_2_329	500_35_1	48_5_1	279_2_202
1121_35_2929	20_2_310	500_35_1	48_5_1	279_2_229
1121_35_2930	20_2_316	500_35_1	48_5_1	279_2_225
1121_35_2955	20_2_281	500_35_1	48_5_1	279_2_235
1121_35_2945	20_2_288	500_35_1	48_5_1	279_2_239
1121_35_2970	20_2_273	500_35_1	48_5_1	279_2_230
1121_35_3004	20_2_275	500_35_1	48_5_1	279_2_195
1121_35_3007	20_2_272	500_35_1	48_5_1	279_2_194
1121_35_2980	20_2_293	500_35_1	48_5_1	279_2_200
1121_35_2966	20_2_294	500_35_1	48_5_1	279_2_209
1121_35_2974	20_2_289	500_35_1	48_5_1	279_2_209
1121_35_2938	20_2_308	500_35_1	48_5_1	279_2_226
1121_35_2960	20_2_329	500_35_1	48_5_1	279_2_184
1121_35_2935	20_2_320	500_35_1	48_5_1	279_2_215
1121_35_2924	20_2_347	500_35_1	48_5_1	279_2_200
1121_35_2899	20_2_343	500_35_1	48_5_1	279_2_230
1121_35_2899	20_2_347	500_35_1	48_5_1	279_2_228
1121_35_2864	20_2_341	500_35_1	48_5_1	279_2_266
1121_35_2916	20_2_347	500_35_1	48_5_1	279_2_210
1121_35_2889	20_2_362	500_35_1	48_5_1	279_2_219
1121_35_2921	20_2_365	500_35_1	48_5_1	279_2_180
1121_35_2937	20_2_351	500_35_1	48_5_1	279_2_182
1121_35_2950	20_2_365	500_35_1	48_5_1	279_2_160
1121_35_2941	20_2_350	500_35_1	48_5_1	279_2_184
1121_35_2940	20_2_375	500_35_1	48_5_1	279_2_158
1121_35_2907	20_2_397	500_35_1	48_5_1	279_2_168
1121_35_2916	20_2_397	500_35_1	48_5_1	279_2_157
1121_35_2907	20_2_386	500_35_1	48_5_1	279_2_178
1121_35_2899	20_2_411	500_35_1	48_5_1	279_2_162
1121_35_2888	20_2_409	500_35_1	48_5_1	279_2_177
1121_35_2908	20_2_417	500_35_1	48_5_1	279_2_149
1121_35_2871	20_2_446	500_35_1	48_5_1	279_2_154
1121_35_2887	20_2_454	500_35_1	48_5_1	279_2_129
1121_35_2842	20_2_492	500_35_1	48_5_1	279_2_135
1121_35_2811	20_2_539	500_35_1	48_5_1	279_2_122
1121_35_2780	20_2_548	500_35_1	48_5_1	279_2_142
1121_35_2819	20_2_532	500_35_1	48_5_1	279_2_122
1121_35_2838	20_2_521	500_35_1	48_5_1	279_2_112
1121_35_2856	20_2_521	500_35_1	48_5_1	279_2_93
1121_35_2840	20_2_543	500_35_1	48_5_1	279_2_91
1121_35_2850	20_2_535	500_35_1	48_5_1	279_2_89
1121_35_2874	20_2_528	500_35_1	48_5_1	279_2_71
1121_35_2863	20_2_539	500_35_1	48_5_1	279_2_70
1121_35_2864	20_2_552	500_35_1	48_5_1	279_2_56
1121_35_2861	20_2_543	500_35_1	48_5_1	279_2_69
1121_35_2867	20_2_547	500_35_1	48_5_1	279_2_62
1121_35_2865	20_2_537	500_35_1	48_5_1	279_2_75
1121_35_2864	20_2_533	500_35_1	48_5_1	279_2_80
1121_35_2872	20_2_515	500_35_1	48_5_1	279_2_90
1121_35_2867	20_2_526	500_35_1	48_5_1	279_2_81
1121_35_2862	20_2_505	500_35_1	48_5_1	279_2_102
1121_35_2871	20_2_512	500_35_1	48_5_1	279_2_87
1121_35_2889	20_2_500	500_35_1	48_5_1	279_2_81
1121_35_2900	20_2_487	500_35_1	48_5_1	279_2_82
1121_35_2902	20_2_485	500_35_1	48_5_1	279_2_85
1121_35_2876	20_2_523	500_35_1	48_5_1	279_2_73
1121_35_2850	20_2_548	500_35_1	48_5_1	279_2_71
1121_35_2855	20_2_568	500_35_1	48_5_1	279_2_50
1121_35_2860	20_2_555	500_35_1	48_5_1	279_2_51
1121_35_2834	20_2_582	500_35_1	48_5_1	279_2_48
1121_35_2843	20_2_577	500_35_1	48_5_1	279_2_49
1121_35_2877	20_2_558	500_35_1	48_5_1	279_2_39
1121_35_2859	20_2_576	500_35_1	48_5_1	279_2_33
1121_35_2900	20_2_547	500_35_1	48_5_1	279_2_22
1121_35_2888	20_2_566	500_35_1	48_5_1	279_2_14
1121_35_2895	20_2_567	500_35_1	48_5_1	279_2_10
1121_35_2883	20_2_575	500_35_1	48_5_1	279_2_14
1121_35_2901	20_2_565	500_35_1	48_5_1	279_2_9
1121_35_2900	20_2_560	500_35_1	48_5_1	279_2_8
1121_35_2912	20_2_557	500_35_1	48_5_1	279_2_3
1121_35_2890	20_2_579	500_35_1	48_5_1	279_2_4
1121_35_2924	20_2_546	500_35_1	48_5_1	279_2_3
1121_35_2897	20_2_568	500_35_1	48_5_1	279_2_4
1121_35_2907	20_2_560	500_35_1	48_5_1
1121_35_2860	20_2_608	500_35_1	48_5_1
1121_35_2880	20_2_587	500_35_1	48_5_1
1121_35_2907	20_2_565	500_35_1	48_5_1
1121_35_2919	20_2_554	500_35_1	48_5_1
1121_35_2909	20_2_561	500_35_1	48_5_1
1121_35_2935	20_2_539	500_35_1	48_5_1
1121_35_2910	20_2_563	500_35_1	48_5_1
1121_35_2911	20_2_562	500_35_1	48_5_1
1121_35_2902	20_2_567	500_35_1	48_5_1
1121_35_2914	20_2_559	500_35_1	48_5_1
1121_35_2920	20_2_551	500_35_1	48_5_1
1121_35_2916	20_2_557	500_35_1	48_5_1
1121_35_2904	20_2_566	500_35_1	48_5_1
1121_35_2883	20_2_588	500_35_1	48_5_1
1121_35_2884	20_2_587	500_35_1	48_5_1
1121_35_2883	20_2_588	500_35_1	48_5_1
1121_35_2866	20_2_605	500_35_1	48_5_1
1121_35_2859	20_2_611	500_35_1	48_5_1
1121_35_2843	20_2_627	500_35_1	48_5_1
1121_35_2800	20_2_670	500_35_1	48_5_1
1121_35_2783	20_2_690	500_35_1	48_5_1
1121_35_2815	20_2_659	500_35_1	48_5_1
1121_35_2830	20_2_641	500_35_1	48_5_1
1121_35_2833	20_2_637	500_35_1	48_5_1
1121_35_2798	20_2_671	500_35_1	48_5_1
1121_35_2799	20_2_673	500_35_1	48_5_1
1121_35_2804	20_2_672	500_35_1	48_5_1
1121_35_2818	20_2_653	500_35_1	48_5_1
1121_35_2812	20_2_660	500_35_1	48_5_1
1121_35_2823	20_2_649	500_35_1	48_5_1
1121_35_2804	20_2_667	500_35_1	48_5_1
1121_35_2812	20_2_661	500_35_1	48_5_1
1121_35_2795	20_2_677	500_35_1	48_5_1
1121_35_2797	20_2_675	500_35_1	48_5_1
1121_35_2756	20_2_717	500_35_1	48_5_1
1121_35_2775	20_2_695	500_35_1	48_5_1
1121_35_2752	20_2_719	500_35_1	48_5_1
1121_35_2776	20_2_693	500_35_1	48_5_1
1121_35_2784	20_2_686	500_35_1	48_5_1
1121_35_2829	20_2_640	500_35_1	48_5_1
1121_35_2814	20_2_657	500_35_1	48_5_1
1121_35_2844	20_2_627	500_35_1	48_5_1
1121_35_2827	20_2_645	500_35_1	48_5_1
1121_35_2883	20_2_590	500_35_1	48_5_1
1121_35_2856	20_2_616	500_35_1	48_5_1
1121_35_2841	20_2_627	500_35_1	48_5_1
1121_35_2822	20_2_652	500_35_1	48_5_1
1121_35_2832	20_2_637	500_35_1	48_5_1
1121_35_2854	20_2_619	500_35_1	48_5_1
1121_35_2829	20_2_643	500_35_1	48_5_1
1121_35_2814	20_2_660	500_35_1	48_5_1
1121_35_2789	20_2_685	500_35_1	48_5_1
1121_35_2797	20_2_672	500_35_1	48_5_1
1121_35_2771	20_2_693	500_35_1	48_5_1
1121_35_2780	20_2_691	500_35_1	48_5_1
1121_35_2785	20_2_687	500_35_1	48_5_1
1121_35_2791	20_2_684	500_35_1	48_5_1
1121_35_2808	20_2_666	500_35_1	48_5_1
1121_35_2809	20_2_663	500_35_1	48_5_1
1121_35_2793	20_2_680	500_35_1	48_5_1
1121_35_2785	20_2_690	500_35_1	48_5_1
1121_35_2797	20_2_677	500_35_1	48_5_1
1121_35_2798	20_2_672	500_35_1	48_5_1
1121_35_2806	20_2_663	500_35_1	48_5_1
1121_35_2836	20_2_640	500_35_1	48_5_1
1121_35_2825	20_2_650	500_35_1	48_5_1
1121_35_2814	20_2_661	500_35_1	48_5_1
1121_35_2801	20_2_666	500_35_1	48_5_1
1121_35_2829	20_2_644	500_35_1	48_5_1
1121_35_2831	20_2_639	500_35_1	48_5_1
1121_35_2863	20_2_610	500_35_1	48_5_1
1121_35_2847	20_2_626	500_35_1	48_5_1
1121_35_2864	20_2_605	500_35_1	48_5_1
1121_35_2860	20_2_612	500_35_1	48_5_1
1121_35_2903	20_2_570	500_35_1	48_5_1
1121_35_2883	20_2_587	500_35_1	48_5_1
1121_35_2922	20_2_550	500_35_1	48_5_1
1121_35_2876	20_2_599	500_35_1	48_5_1
1121_35_2906	20_2_568	500_35_1	48_5_1
1121_35_2871	20_2_598	500_35_1	48_5_1
1121_35_2923	20_2_546	500_35_1	48_5_1
1121_35_2890	20_2_578	500_35_1	48_5_1
1121_35_2880	20_2_587	500_35_1	48_5_1
1121_35_2892	20_2_578	500_35_1	48_5_1
1121_35_2896	20_2_575	500_35_1	48_5_1
1121_35_2909	20_2_563	500_35_1	48_5_1
1121_35_2905	20_2_568	500_35_1	48_5_1
1121_35_2898	20_2_573	500_35_1	48_5_1
1121_35_2895	20_2_579	500_35_1	48_5_1
1121_35_2899	20_2_576	500_35_1	48_5_1
1121_35_2893	20_2_582	500_35_1	48_5_1
1121_35_2930	20_2_542	500_35_1	48_5_1
1121_35_2894	20_2_574	500_35_1	48_5_1
1121_35_2884	20_2_583	500_35_1	48_5_1
1121_35_2880	20_2_589	500_35_1	48_5_1
1121_35_2911	20_2_562	500_35_1	48_5_1
1121_35_2896	20_2_573	500_35_1	48_5_1
1121_35_2926	20_2_543	500_35_1	48_5_1
1121_35_2928	20_2_545	500_35_1	48_5_1
1121_35_2947	20_2_527	500_35_1	48_5_1
1121_35_2925	20_2_546	500_35_1	48_5_1
1121_35_2938	20_2_533	500_35_1	48_5_1
1121_35_2963	20_2_509	500_35_1	48_5_1
1121_35_2976	20_2_496	500_35_1	48_5_1
1121_35_2949	20_2_524	500_35_1	48_5_1
1121_35_2961	20_2_508	500_35_1	48_5_1
1121_35_2931	20_2_543	500_35_1	48_5_1
1121_35_2951	20_2_518	500_35_1	48_5_1
1121_35_2928	20_2_544	500_35_1	48_5_1
1121_35_2926	20_2_543	500_35_1	48_5_1
1121_35_2945	20_2_528	500_35_1	48_5_1
1121_35_2941	20_2_531	500_35_1	48_5_1
1121_35_2951	20_2_522	500_35_1	48_5_1
1121_35_2948	20_2_525	500_35_1	48_5_1
1121_35_2958	20_2_516	500_35_1	48_5_1
1121_35_2932	20_2_541	500_35_1	48_5_1
1121_35_2946	20_2_527	500_35_1	48_5_1
1121_35_2943	20_2_526	500_35_1	48_5_1
1121_35_2943	20_2_528	500_35_1	48_5_1
1121_35_2917	20_2_553	500_35_1	48_5_1
1121_35_2903	20_2_566	500_35_1	48_5_1
1121_35_2913	20_2_562	500_35_1	48_5_1
1121_35_2910	20_2_562	500_35_1	48_5_1
1121_35_2923	20_2_548	500_35_1	48_5_1
1121_35_2930	20_2_540	500_35_1	48_5_1
1121_35_2987	20_2_487	500_35_1	48_5_1
1121_35_2979	20_2_494	500_35_1	48_5_1
1121_35_2939	20_2_534	500_35_1	48_5_1
1121_35_2941	20_2_532	500_35_1	48_5_1
1121_35_2877	20_2_591	500_35_1	48_5_1
1121_35_2876	20_2_597	500_35_1	48_5_1
1121_35_2907	20_2_563	500_35_1	48_5_1
1121_35_2921	20_2_548	500_35_1	48_5_1
1121_35_2963	20_2_506	500_35_1	48_5_1
1121_35_2951	20_2_518	500_35_1	48_5_1
1121_35_2972	20_2_497	500_35_1	48_5_1
1121_35_2971	20_2_502	500_35_1	48_5_1
1121_35_2979	20_2_497	500_35_1	48_5_1
1121_35_2962	20_2_514	500_35_1	48_5_1
1121_35_2946	20_2_527	500_35_1	48_5_1
1121_35_2926	20_2_546	500_35_1	48_5_1
1121_35_2922	20_2_551	500_35_1	48_5_1
1121_35_2906	20_2_566	500_35_1	48_5_1
1121_35_2913	20_2_561	500_35_1	48_5_1
1121_35_2918	20_2_553	500_35_1	48_5_1
1121_35_2896	20_2_574	500_35_1	48_5_1
1121_35_2967	20_2_505	500_35_1	48_5_1
1121_35_2968	20_2_502	500_35_1	48_5_1
1121_35_2958	20_2_510	500_35_1	48_5_1
1121_35_2982	20_2_484	500_35_1	48_5_1
1121_35_2977	20_2_490	500_35_1	48_5_1
1121_35_2975	20_2_493	500_35_1	48_5_1
1121_35_2971	20_2_504	500_35_1	48_5_1
1121_35_2976	20_2_497	500_35_1	48_5_1
1121_35_2964	20_2_508	500_35_1	48_5_1
1121_35_2931	20_2_534	500_35_1	48_5_1
1121_35_2911	20_2_554	500_35_1	48_5_1
1121_35_2926	20_2_545	500_35_1	48_5_1
1121_35_2910	20_2_558	500_35_1	48_5_1
1121_35_2926	20_2_541	500_35_1	48_5_1
1121_35_2902	20_2_566	500_35_1	48_5_1
1121_35_2886	20_2_586	500_35_1	48_5_1
1121_35_2842	20_2_629	500_35_1	48_5_1
1121_35_2848	20_2_621	500_35_1	48_5_1
1121_35_2873	20_2_595	500_35_1	48_5_1
1121_35_2896	20_2_571	500_35_1	48_5_1
1121_35_2912	20_2_553	500_35_1	48_5_1
1121_35_2934	20_2_534	500_35_1	48_5_1
1121_35_2943	20_2_530	500_35_1	48_5_1
1121_35_2939	20_2_535	500_35_1	48_5_1
1121_35_2951	20_2_522	500_35_1	48_5_1
1121_35_2935	20_2_535	500_35_1	48_5_1
1121_35_2928	20_2_541	500_35_1	48_5_1
1121_35_2918	20_2_551	500_35_1	48_5_1
1121_35_2889	20_2_582	500_35_1	48_5_1
1121_35_2908	20_2_559	500_35_1	48_5_1
1121_35_2911	20_2_559	500_35_1	48_5_1
1121_35_2930	20_2_539	500_35_1	48_5_1
1121_35_2927	20_2_541	500_35_1	48_5_1
1121_35_2935	20_2_534	500_35_1	48_5_1
1121_35_2934	20_2_540	500_35_1	48_5_1
1121_35_2900	20_2_569	500_35_1	48_5_1
1121_35_2928	20_2_545	500_35_1	48_5_1
1121_35_2926	20_2_549	500_35_1	48_5_1
1121_35_2926	20_2_549	500_35_1	48_5_1
1121_35_2958	20_2_512	500_35_1	48_5_1
1121_35_2957	20_2_511	500_35_1	48_5_1
1121_35_2990	20_2_480	500_35_1	48_5_1
1121_35_2996	20_2_473	500_35_1	48_5_1
1121_35_2990	20_2_480	500_35_1	48_5_1
1121_35_2997	20_2_474	500_35_1	48_5_1
1121_35_2993	20_2_478	500_35_1	48_5_1
1121_35_3016	20_2_454	500_35_1	48_5_1
1121_35_3019	20_2_451	500_35_1	48_5_1
1121_35_3008	20_2_462	500_35_1	48_5_1
1121_35_3019	20_2_454	500_35_1	48_5_1
1121_35_3020	20_2_454	500_35_1	48_5_1
1121_35_2999	20_2_470	500_35_1	48_5_1
1121_35_2997	20_2_474	500_35_1	48_5_1
1121_35_2984	20_2_484	500_35_1	48_5_1
1121_35_2987	20_2_482	500_35_1	48_5_1
1121_35_2985	20_2_481	500_35_1	48_5_1
1121_35_3022	20_2_445	500_35_1	48_5_1
1121_35_3023	20_2_450	500_35_1	48_5_1
1121_35_3036	20_2_436	500_35_1	48_5_1
1121_35_3007	20_2_466	500_35_1	48_5_1
1121_35_3024	20_2_447	500_35_1	48_5_1
1121_35_3027	20_2_443	500_35_1	48_5_1
1121_35_3060	20_2_410	500_35_1	48_5_1
1121_35_3009	20_2_457	500_35_1	48_5_1
1121_35_3053	20_2_419	500_35_1	48_5_1
1121_35_3032	20_2_440	500_35_1	48_5_1
1121_35_3059	20_2_412	500_35_1	48_5_1
1121_35_3043	20_2_431	500_35_1	48_5_1
1121_35_3018	20_2_455	500_35_1	48_5_1
1121_35_3012	20_2_459	500_35_1	48_5_1
1121_35_3024	20_2_446	500_35_1	48_5_1
1121_35_2983	20_2_486	500_35_1	48_5_1
1121_35_2946	20_2_520	500_35_1	48_5_1
1121_35_2971	20_2_499	500_35_1	48_5_1
1121_35_2938	20_2_531	500_35_1	48_5_1
1121_35_2947	20_2_523	500_35_1	48_5_1
1121_35_2899	20_2_571	500_35_1	48_5_1
1121_35_2905	20_2_565	500_35_1	48_5_1
1121_35_2900	20_2_573	500_35_1	48_5_1
1121_35_2896	20_2_577	500_35_1	48_5_1
1121_35_2891	20_2_580	500_35_1	48_5_1
1121_35_2909	20_2_563	500_35_1	48_5_1
1121_35_2855	20_2_616	500_35_1	48_5_1
1121_35_2872	20_2_598	500_35_1	48_5_1
1121_35_2868	20_2_604	500_35_1	48_5_1
1121_35_2903	20_2_568	500_35_1	48_5_1
1121_35_2913	20_2_559	500_35_1	48_5_1
1121_35_2927	20_2_544	500_35_1	48_5_1
1121_35_2938	20_2_535	500_35_1	48_5_1
1121_35_2955	20_2_518	500_35_1	48_5_1
1121_35_2940	20_2_532	500_35_1	48_5_1
1121_35_2977	20_2_495	500_35_1	48_5_1
1121_35_2950	20_2_519	500_35_1	48_5_1
1121_35_2946	20_2_526	500_35_1	48_5_1
1121_35_2938	20_2_530	500_35_1	48_5_1
1121_35_2929	20_2_536	500_35_1	48_5_1
1121_35_2927	20_2_540	500_35_1	48_5_1
1121_35_2941	20_2_531	500_35_1	48_5_1
1121_35_2940	20_2_534	500_35_1	48_5_1
1121_35_2909	20_2_559	500_35_1	48_5_1
1121_35_2917	20_2_549	500_35_1	48_5_1
1121_35_2877	20_2_590	500_35_1	48_5_1
1121_35_2909	20_2_563	500_35_1	48_5_1
1121_35_2861	20_2_611	500_35_1	48_5_1
1121_35_2866	20_2_604	500_35_1	48_5_1
1121_35_2829	20_2_640	500_35_1	48_5_1
1121_35_2850	20_2_615	500_35_1	48_5_1
1121_35_2818	20_2_650	500_35_1	48_5_1
1121_35_2859	20_2_611	500_35_1	48_5_1
1121_35_2815	20_2_656	500_35_1	48_5_1
1121_35_2885	20_2_582	500_35_1	48_5_1
1121_35_2824	20_2_644	500_35_1	48_5_1
1121_35_2908	20_2_563	500_35_1	48_5_1
1121_35_2866	20_2_604	500_35_1	48_5_1
1121_35_2902	20_2_568	500_35_1	48_5_1
1121_35_2881	20_2_588	500_35_1	48_5_1
1121_35_2913	20_2_557	500_35_1	48_5_1
1121_35_2896	20_2_576	500_35_1	48_5_1
1121_35_2888	20_2_586	500_35_1	48_5_1
1121_35_2873	20_2_599	500_35_1	48_5_1
1121_35_2918	20_2_554	500_35_1	48_5_1
1121_35_2883	20_2_589	500_35_1	48_5_1
1121_35_2907	20_2_566	500_35_1	48_5_1
1121_35_2929	20_2_544	500_35_1	48_5_1
1121_35_2950	20_2_521	500_35_1	48_5_1
1121_35_2994	20_2_479	500_35_1	48_5_1
1121_35_2969	20_2_504	500_35_1	48_5_1
1121_35_2968	20_2_503	500_35_1	48_5_1
1121_35_2955	20_2_519	500_35_1	48_5_1
1121_35_3005	20_2_464	500_35_1	48_5_1
1121_35_3005	20_2_466	500_35_1	48_5_1
1121_35_3019	20_2_456	500_35_1	48_5_1
1121_35_2972	20_2_498	500_35_1	48_5_1
1121_35_3001	20_2_468	500_35_1	48_5_1
1121_35_2974	20_2_492	500_35_1	48_5_1
1121_35_2978	20_2_491	500_35_1	48_5_1
1121_35_2945	20_2_527	500_35_1	48_5_1
1121_35_2961	20_2_510	500_35_1	48_5_1
1121_35_2925	20_2_545	500_35_1	48_5_1
1121_35_2977	20_2_491	500_35_1	48_5_1
1121_35_2939	20_2_530	500_35_1	48_5_1
1121_35_2967	20_2_496	500_35_1	48_5_1
1121_35_2935	20_2_530	500_35_1	48_5_1
1121_35_2976	20_2_494	500_35_1	48_5_1
1121_35_2971	20_2_502	500_35_1	48_5_1
1121_35_2992	20_2_480	500_35_1	48_5_1
1121_35_2993	20_2_476	500_35_1	48_5_1
1121_35_3011	20_2_461	500_35_1	48_5_1
1121_35_2989	20_2_482	500_35_1	48_5_1
1121_35_3025	20_2_447	500_35_1	48_5_1
1121_35_3030	20_2_440	500_35_1	48_5_1
1121_35_3051	20_2_422	500_35_1	48_5_1
1121_35_3015	20_2_458	500_35_1	48_5_1
1121_35_3015	20_2_449	500_35_1	48_5_1
1121_35_2981	20_2_485	500_35_1	48_5_1
1121_35_2985	20_2_485	500_35_1	48_5_1
1121_35_2969	20_2_502	500_35_1	48_5_1
1121_35_2983	20_2_487	500_35_1	48_5_1
1121_35_2976	20_2_492	500_35_1	48_5_1
1121_35_2965	20_2_503	500_35_1	48_5_1
1121_35_2974	20_2_494	500_35_1	48_5_1
1121_35_2978	20_2_489	500_35_1	48_5_1
1121_35_2990	20_2_475	500_35_1	48_5_1
1121_35_3008	20_2_462	500_35_1	48_5_1
1121_35_3001	20_2_467	500_35_1	48_5_1
1121_35_2982	20_2_486	500_35_1	48_5_1
1121_35_2978	20_2_492	500_35_1	48_5_1
1121_35_2979	20_2_492	500_35_1	48_5_1
1121_35_2987	20_2_483	500_35_1	48_5_1
1121_35_2992	20_2_482	500_35_1	48_5_1
1121_35_2986	20_2_484	500_35_1	48_5_1
1121_35_2976	20_2_497	500_35_1	48_5_1
1121_35_3024	20_2_448	500_35_1	48_5_1
1121_35_2998	20_2_473	500_35_1	48_5_1
1121_35_3027	20_2_445	500_35_1	48_5_1
1121_35_3004	20_2_466	500_35_1	48_5_1
1121_35_3041	20_2_428	500_35_1	48_5_1
1121_35_3037	20_2_431	500_35_1	48_5_1
1121_35_3047	20_2_423	500_35_1	48_5_1
1121_35_2993	20_2_475	500_35_1	48_5_1
1121_35_3020	20_2_449	500_35_1	48_5_1
1121_35_2990	20_2_481	500_35_1	48_5_1
1121_35_3033	20_2_436	500_35_1	48_5_1
1121_35_3023	20_2_445	500_35_1	48_5_1
1121_35_3031	20_2_435	500_35_1	48_5_1
1121_35_3011	20_2_458	500_35_1	48_5_1
1121_35_3003	20_2_470	500_35_1	48_5_1
1121_35_3007	20_2_464	500_35_1	48_5_1
1121_35_2978	20_2_494	500_35_1	48_5_1
1121_35_2986	20_2_487	500_35_1	48_5_1
1121_35_2949	20_2_519	500_35_1	48_5_1
1121_35_2976	20_2_493	500_35_1	48_5_1
1121_35_2990	20_2_477	500_35_1	48_5_1
1121_35_2995	20_2_475	500_35_1	48_5_1
1121_35_2968	20_2_502	500_35_1	48_5_1
1121_35_2988	20_2_479	500_35_1	48_5_1
1121_35_2975	20_2_492	500_35_1	48_5_1
1121_35_3006	20_2_457	500_35_1	48_5_1
1121_35_3029	20_2_439	500_35_1	48_5_1
1121_35_3019	20_2_450	500_35_1	48_5_1
1121_35_3011	20_2_456	500_35_1	48_5_1
1121_35_3005	20_2_463	500_35_1	48_5_1
1121_35_3015	20_2_456	500_35_1	48_5_1
1121_35_3009	20_2_463	500_35_1	48_5_1
1121_35_2997	20_2_476	500_35_1	48_5_1
1121_35_2954	20_2_516	500_35_1	48_5_1
1121_35_2956	20_2_514	500_35_1	48_5_1
1121_35_2952	20_2_519	500_35_1	48_5_1
1121_35_2944	20_2_528	500_35_1	48_5_1
1121_35_2925	20_2_543	500_35_1	48_5_1
1121_35_2912	20_2_554	500_35_1	48_5_1
1121_35_2909	20_2_563	500_35_1	48_5_1
1121_35_2914	20_2_555	500_35_1	48_5_1
1121_35_2875	20_2_594	500_35_1	48_5_1
1121_35_2864	20_2_610	500_35_1	48_5_1
1121_35_2826	20_2_645	500_35_1	48_5_1
1121_35_2816	20_2_654	500_35_1	48_5_1
1121_35_2841	20_2_629	500_35_1	48_5_1
1121_35_2837	20_2_634	500_35_1	48_5_1
1121_35_2836	20_2_633	500_35_1	48_5_1
1121_35_2848	20_2_628	500_35_1	48_5_1
1121_35_2857	20_2_619	500_35_1	48_5_1
1121_35_2860	20_2_613	500_35_1	48_5_1
1121_35_2838	20_2_634	500_35_1	48_5_1
1121_35_2833	20_2_636	500_35_1	48_5_1
1121_35_2848	20_2_618	500_35_1	48_5_1
1121_35_2854	20_2_617	500_35_1	48_5_1
1121_35_2853	20_2_616	500_35_1	48_5_1
1121_35_2851	20_2_620	500_35_1	48_5_1
1121_35_2885	20_2_587	500_35_1	48_5_1
1121_35_2891	20_2_583	500_35_1	48_5_1
1121_35_2863	20_2_605	500_35_1	48_5_1
1121_35_2866	20_2_606	500_35_1	48_5_1
1121_35_2887	20_2_587	500_35_1	48_5_1
1121_35_2867	20_2_606	500_35_1	48_5_1
1121_35_2894	20_2_578	500_35_1	48_5_1
1121_35_2855	20_2_613	500_35_1	48_5_1
1121_35_2893	20_2_578	500_35_1	48_5_1
1121_35_2886	20_2_586	500_35_1	48_5_1
1121_35_2927	20_2_546	500_35_1	48_5_1
1121_35_2923	20_2_549	500_35_1	48_5_1
1121_35_2952	20_2_524	500_35_1	48_5_1
1121_35_2910	20_2_564	500_35_1	48_5_1
1121_35_2930	20_2_542	500_35_1	48_5_1
1121_35_2932	20_2_542	500_35_1	48_5_1
1121_35_2927	20_2_545	500_35_1	48_5_1
1121_35_2955	20_2_521	500_35_1	48_5_1
1121_35_2950	20_2_522	500_35_1	48_5_1
1121_35_2945	20_2_525	500_35_1	48_5_1
1121_35_2921	20_2_550	500_35_1	48_5_1
1121_35_2938	20_2_533	500_35_1	48_5_1
1121_35_2901	20_2_567	500_35_1	48_5_1
1121_35_2887	20_2_584	500_35_1	48_5_1
1121_35_2899	20_2_576	500_35_1	48_5_1
1121_35_2889	20_2_583	500_35_1	48_5_1
1121_35_2866	20_2_608	500_35_1	48_5_1
1121_35_2868	20_2_605	500_35_1	48_5_1
1121_35_2868	20_2_601	500_35_1	48_5_1
1121_35_2862	20_2_609	500_35_1	48_5_1
1121_35_2890	20_2_580	500_35_1	48_5_1
1121_35_2868	20_2_601	500_35_1	48_5_1
1121_35_2859	20_2_609	500_35_1	48_5_1
1121_35_2869	20_2_603	500_35_1	48_5_1
1121_35_2879	20_2_595	500_35_1	48_5_1
1121_35_2890	20_2_581	500_35_1	48_5_1
1121_35_2896	20_2_576	500_35_1	48_5_1
1121_35_2905	20_2_568	500_35_1	48_5_1
1121_35_2900	20_2_570	500_35_1	48_5_1
1121_35_2872	20_2_600	500_35_1	48_5_1
1121_35_2920	20_2_553	500_35_1	48_5_1
1121_35_2920	20_2_552	500_35_1	48_5_1
1121_35_2938	20_2_535	500_35_1	48_5_1
1121_35_2922	20_2_548	500_35_1	48_5_1
1121_35_2943	20_2_527	500_35_1	48_5_1
1121_35_2942	20_2_530	500_35_1	48_5_1
1121_35_2940	20_2_533	500_35_1	48_5_1
1121_35_2961	20_2_511	500_35_1	48_5_1
1121_35_2971	20_2_498	500_35_1	48_5_1
1121_35_2980	20_2_491	500_35_1	48_5_1
1121_35_3009	20_2_462	500_35_1	48_5_1
1121_35_3038	20_2_434	500_35_1	48_5_1
1121_35_3033	20_2_438	500_35_1	48_5_1
1121_35_3045	20_2_426	500_35_1	48_5_1
1121_35_3017	20_2_453	500_35_1	48_5_1
1121_35_3046	20_2_423	500_35_1	48_5_1
1121_35_3051	20_2_416	500_35_1	48_5_1
1121_35_3063	20_2_407	500_35_1	48_5_1
1121_35_3090	20_2_379	500_35_1	48_5_1
1121_35_3081	20_2_390	500_35_1	48_5_1
1121_35_3072	20_2_398	500_35_1	48_5_1
1121_35_3083	20_2_388	500_35_1	48_5_1
1121_35_3066	20_2_399	500_35_1	48_5_1
1121_35_3090	20_2_378	500_35_1	48_5_1
1121_35_3070	20_2_400	500_35_1	48_5_1
1121_35_3073	20_2_396	500_35_1	48_5_1
1121_35_3052	20_2_419	500_35_1	48_5_1
1121_35_3074	20_2_400	500_35_1	48_5_1
1121_35_3040	20_2_430	500_35_1	48_5_1
1121_35_3025	20_2_443	500_35_1	48_5_1
1121_35_3006	20_2_459	500_35_1	48_5_1
1121_35_3024	20_2_444	500_35_1	48_5_1
1121_35_3031	20_2_441	500_35_1	48_5_1
1121_35_3044	20_2_426	500_35_1	48_5_1
1121_35_3041	20_2_433	500_35_1	48_5_1
1121_35_3032	20_2_439	500_35_1	48_5_1
1121_35_3062	20_2_411	500_35_1	48_5_1
1121_35_3076	20_2_398	500_35_1	48_5_1
1121_35_3073	20_2_401	500_35_1	48_5_1
1121_35_3068	20_2_403	500_35_1	48_5_1
1121_35_3069	20_2_403	500_35_1	48_5_1
1121_35_3053	20_2_417	500_35_1	48_5_1
1121_35_3044	20_2_423	500_35_1	48_5_1
1121_35_3043	20_2_426	500_35_1	48_5_1
1121_35_3047	20_2_426	500_35_1	48_5_1
1121_35_3062	20_2_406	500_35_1	48_5_1
1121_35_3082	20_2_388	500_35_1	48_5_1
1121_35_3072	20_2_397	500_35_1	48_5_1
1121_35_3070	20_2_398	500_35_1	48_5_1
1121_35_3049	20_2_422	500_35_1	48_5_1
1121_35_3047	20_2_420	500_35_1	48_5_1
1121_35_3051	20_2_416	500_35_1	48_5_1
1121_35_3053	20_2_416	500_35_1	48_5_1
1121_35_3063	20_2_405	500_35_1	48_5_1
1121_35_3066	20_2_402	500_35_1	48_5_1
1121_35_3056	20_2_417	500_35_1	48_5_1
1121_35_3066	20_2_407	500_35_1	48_5_1
1121_35_3060	20_2_411	500_35_1	48_5_1
1121_35_3053	20_2_420	500_35_1	48_5_1
1121_35_3001	20_2_471	500_35_1	48_5_1
1121_35_3002	20_2_467	500_35_1	48_5_1
1121_35_2957	20_2_510	500_35_1	48_5_1
1121_35_2978	20_2_490	500_35_1	48_5_1
1121_35_2950	20_2_520	500_35_1	48_5_1
1121_35_2985	20_2_487	500_35_1	48_5_1
1121_35_2966	20_2_507	500_35_1	48_5_1
1121_35_2987	20_2_488	500_35_1	48_5_1
1121_35_2968	20_2_502	500_35_1	48_5_1
1121_35_2991	20_2_481	500_35_1	48_5_1
1121_35_2965	20_2_500	500_35_1	48_5_1
1121_35_2980	20_2_491	500_35_1	48_5_1
1121_35_2980	20_2_489	500_35_1	48_5_1
1121_35_2965	20_2_504	500_35_1	48_5_1
1121_35_2971	20_2_503	500_35_1	48_5_1
1121_35_2962	20_2_512	500_35_1	48_5_1
1121_35_2959	20_2_513	500_35_1	48_5_1
1121_35_2949	20_2_521	500_35_1	48_5_1
1121_35_2903	20_2_567	500_35_1	48_5_1
1121_35_2900	20_2_570	500_35_1	48_5_1
1121_35_2881	20_2_587	500_35_1	48_5_1
1121_35_2888	20_2_584	500_35_1	48_5_1
1121_35_2928	20_2_543	500_35_1	48_5_1
1121_35_2901	20_2_565	500_35_1	48_5_1
1121_35_2930	20_2_540	500_35_1	48_5_1
1121_35_2871	20_2_598	500_35_1	48_5_1
1121_35_2911	20_2_559	500_35_1	48_5_1
1121_35_2909	20_2_558	500_35_1	48_5_1
1121_35_2907	20_2_561	500_35_1	48_5_1
1121_35_2909	20_2_561	500_35_1	48_5_1
1121_35_2913	20_2_559	500_35_1	48_5_1
1121_35_2872	20_2_599	500_35_1	48_5_1
1121_35_2891	20_2_578	500_35_1	48_5_1
1121_35_2885	20_2_586	500_35_1	48_5_1
1121_35_2876	20_2_598	500_35_1	48_5_1
1121_35_2878	20_2_595	500_35_1	48_5_1
1121_35_2893	20_2_580	500_35_1	48_5_1
1121_35_2892	20_2_576	500_35_1	48_5_1
1121_35_2903	20_2_566	500_35_1	48_5_1
1121_35_2905	20_2_568	500_35_1	48_5_1
1121_35_2915	20_2_556	500_35_1	48_5_1
[truncated: 3,001 more rows]
[truncated: 888 more columns]
