# Supplementary material for: Environmental change makes robust ecological networks fragile
Source: Nat Commun. 2016 Aug 11;7:12462. doi: 10.1038/ncomms12462 (PMC4987532; doi:10.1038/ncomms12462)
Supplement: Supplementary Data 1 — Host-parasite networks and host extinction sequences in Avida experiments. The compressed archive includes the 100 co-evolved host-parasite networks and the host extinction sequences in the historical scenario. [file ncomms12462-s2.zip › Supplementary_data_S1/host_extinction_sequence_51.csv]

1200_3_1	643_0_5	592_0_4	344_0_2	345_0_6	346_3_1	347_3_5	340_0_3	341_0_1	342_0_4	343_3_10	348_45_1	349_0_9	1653_0_1	594_1_6	298_0_4	299_0_3	296_0_5	297_0_2	294_0_7	295_0_5	292_3_2	293_0_6	290_03_1	291_0_5	270_0_2	271_3_10	272_01_7	273_0_4	274_3_1	275_3_1	276_4_2	277_3_5	278_3_5	279_4_2	642_3_1	108_0_4	109_01_7	102_01_3	103_0_6	100_0_8	101_3_5	106_0_4	107_0_2	104_4_3	105_4_2	2046_0_1	2047_4_1	2044_0_1	2045_0_1
1200_3_1	643_0_5	344_0_2	345_0_6	346_3_1	347_3_6	340_0_3	341_0_1	342_0_4	343_3_9	348_45_1	349_0_9	1653_0_1	298_0_4	299_0_3	296_0_5	297_0_2	294_0_7	295_0_5	292_3_2	293_0_5	290_03_1	291_0_5	270_0_2	271_3_11	272_01_5	273_0_4	274_3_1	275_3_1	276_4_1	277_3_5	278_3_4	279_4_1	642_3_1	108_0_4	109_01_7	102_01_3	103_0_6	100_0_8	101_3_6	106_0_4	107_0_2	104_4_2	105_4_2	2046_0_1	2047_4_1	2044_0_1	2045_0_1	2042_0_1	2040_0_1
1200_3_1	643_0_5	344_0_2	345_0_6	346_3_1	347_3_6	340_0_3	341_0_1	342_0_4	343_3_9	348_45_1	349_0_9	298_0_4	299_0_3	296_0_5	297_0_2	294_0_7	295_0_4	292_3_2	293_0_5	290_03_1	291_0_4	270_0_2	271_3_11	272_01_5	273_0_4	274_3_1	275_3_1	277_3_4	278_3_5	279_4_1	642_3_1	108_0_4	109_01_7	102_01_3	103_0_6	100_0_8	101_3_6	106_0_4	107_0_2	104_4_2	105_4_2	2046_0_1	2047_4_2	2044_0_1	2045_0_1	2042_0_1	2040_0_1	2048_0_1	1212_0_1
344_0_2	345_0_1	346_3_1	347_3_8	340_0_1	341_0_1	342_0_2	343_3_9	348_45_1	349_0_1	299_0_2	296_0_4	297_0_1	294_0_2	295_0_2	292_3_3	293_0_4	291_0_1	270_0_1	271_3_11	272_01_5	273_0_1	274_3_1	275_3_1	277_3_4	278_3_3	279_4_1	1132_45_2	109_01_9	102_01_6	103_0_2	100_0_8	101_3_7	104_4_3	2046_0_1	2047_4_3	2044_0_1	2045_0_1	2042_0_1	2040_0_1	2048_0_1	99_3_5	98_3_7	91_0_7	90_5_3	93_0_2	95_3_12	94_3_16	97_0_1	96_0_4
593_01_1	735_3_8	452_4_3	1070_0_1	1147_0_1	1256_0_1	453_0_1	1943_0_3	1941_4_2	1946_3_4	1947_3_4	1944_0_3	161_0_1	818_1_1	345_0_1	346_3_1	347_3_8	340_0_1	342_0_1	343_3_12	813_0_1	814_0_1	349_0_1	817_0_3	1799_0_1	1149_3_10	717_3_1	716_3_4	715_4_1	1790_5_6	1797_0_4	1796_3_1	1795_3_1	710_01_2	1490_0_3	421_3_7	1492_0_3	1495_0_2	1496_0_1	1995_0_1	423_0_7	961_01_3	1069_4_4	1701_4_2	1702_0_1	1703_3_8	1704_0_1	1707_35_1	1065_3_3	1066_35_5
452_4_1	1256_0_1	453_0_1	1565_3_2	1941_4_2	1946_3_4	1947_3_5	1944_0_3	818_1_2	345_0_1	347_3_4	340_0_1	342_0_2	343_3_20	813_0_1	817_0_6	717_3_4	716_3_2	1791_3_7	1790_5_3	1797_0_3	1993_3_4	1795_3_2	710_01_1	1490_0_3	2073_0_2	1492_0_4	1495_0_2	2071_3_3	1069_4_1	1701_4_1	1703_3_15	1707_35_2	1065_3_1	1066_35_6	1258_01_1	299_0_3	1667_0_1	1665_4_4	295_0_5	292_3_4	1662_0_1	1660_0_2	591_4_2	590_3_9	593_01_2	1084_0_4	199_0_4	198_4_18	1080_0_5
452_4_1	1256_0_2	453_0_1	1565_3_2	1941_4_2	1946_3_2	1947_3_6	1944_0_1	818_1_3	345_0_1	347_3_5	340_0_1	342_0_2	343_3_26	813_0_1	817_0_7	717_3_4	716_3_2	1791_3_7	1790_5_4	1797_0_3	1993_3_7	1795_3_1	710_01_1	1490_0_4	421_3_11	1492_0_6	1495_0_4	2071_3_5	1703_3_19	1707_35_3	1065_3_1	1066_35_13	299_0_2	296_0_5	1665_4_3	295_0_3	292_3_8	1662_0_1	1660_0_2	591_4_3	590_3_11	593_01_2	1084_0_7	199_0_6	198_4_25	1080_0_5	599_3_2	1121_0_5	197_0_14
1200_3_1	1256_0_3	453_0_1	1943_0_5	1941_4_1	1946_3_2	1947_3_8	1944_0_2	818_1_5	345_0_1	347_3_3	340_0_1	342_0_1	343_3_28	813_0_1	817_0_10	717_3_5	716_3_3	1791_3_10	1790_5_1	1797_0_3	712_0_3	1795_3_2	710_01_1	1490_0_3	421_3_12	1492_0_3	1495_0_4	2071_3_5	1703_3_25	1707_35_2	1066_35_12	299_0_2	296_0_5	1665_4_3	295_0_4	292_3_9	293_0_3	1660_0_3	591_4_3	590_3_12	593_01_2	1084_0_6	199_0_4	198_4_23	1080_0_5	599_3_1	1121_0_1	197_0_15	196_3_3
1200_3_2	1256_0_3	453_0_1	1943_0_4	1941_4_2	1946_3_1	1947_3_9	1944_0_3	818_1_8	345_0_1	347_3_5	340_0_1	343_3_26	813_0_1	817_0_8	717_3_8	716_3_2	1791_3_13	1790_5_1	1797_0_4	712_0_5	1795_3_2	710_01_1	1490_0_5	421_3_20	1492_0_5	1495_0_6	2071_3_4	1703_3_31	1707_35_3	1066_35_13	299_0_3	296_0_4	1665_4_3	295_0_3	292_3_7	293_0_5	1660_0_4	591_4_3	590_3_13	593_01_2	1084_0_8	199_0_5	198_4_20	1080_0_6	599_3_1	1121_0_2	197_0_17	196_3_4	1139_0_1
1200_3_2	1256_0_4	453_0_1	1943_0_6	1941_4_1	1946_3_1	1947_3_9	1944_0_2	818_1_6	345_0_1	347_3_6	340_0_1	343_3_23	813_0_1	817_0_8	717_3_7	716_3_2	1791_3_13	1790_5_1	1797_0_3	712_0_5	1795_3_2	710_01_1	1490_0_3	421_3_19	1492_0_5	1495_0_8	2071_3_1	1703_3_31	1707_35_3	1066_35_16	299_0_4	296_0_4	1665_4_4	295_0_4	292_3_9	293_0_5	1660_0_5	591_4_6	590_3_13	593_01_2	1084_0_10	199_0_4	198_4_20	1080_0_7	599_3_1	1121_0_3	197_0_18	196_3_4	584_4_6
1200_3_2	1256_0_5	453_0_1	1943_0_3	1941_4_1	1946_3_1	1947_3_9	1944_0_3	818_1_6	345_0_1	347_3_6	340_0_1	343_3_23	813_0_1	817_0_6	717_3_7	716_3_1	1791_3_14	1790_5_1	1797_0_4	712_0_7	1795_3_2	710_01_1	1490_0_4	1491_3_2	1492_0_6	1495_0_11	2071_3_1	1703_3_34	1707_35_6	1066_35_12	299_0_3	296_0_2	1665_4_5	295_0_5	292_3_8	293_0_4	1660_0_5	591_4_5	590_3_11	593_01_1	1084_0_13	199_0_4	198_4_22	1080_0_8	599_3_3	1121_0_1	197_0_15	196_3_5	584_4_8
1256_0_4	453_0_1	1943_0_2	1941_4_2	1947_3_10	1944_0_1	818_1_6	345_0_1	347_3_8	340_0_1	343_3_24	813_0_1	817_0_3	717_3_5	716_3_1	1791_3_18	1790_5_1	1797_0_4	712_0_5	1795_3_1	710_01_1	1490_0_3	1491_3_2	1492_0_5	1495_0_12	917_4_1	1703_3_33	1707_35_4	1066_35_11	296_0_5	1665_4_5	295_0_5	292_3_4	293_0_4	1660_0_4	591_4_4	590_3_12	593_01_2	1084_0_10	199_0_3	198_4_21	1080_0_9	599_3_6	1121_0_1	197_0_16	196_3_8	584_4_6	1089_0_7	1088_0_2	271_3_22
1256_0_4	453_0_1	1943_0_3	1941_4_6	1947_3_9	1944_0_4	818_1_7	345_0_1	347_3_6	340_0_1	343_3_28	813_0_1	817_0_3	717_3_4	716_3_1	1791_3_17	1790_5_2	1797_0_4	712_0_7	1795_3_1	710_01_1	1490_0_2	1491_3_1	1492_0_10	1495_0_11	917_4_1	1703_3_41	1707_35_3	1066_35_14	296_0_4	1665_4_3	295_0_6	292_3_1	293_0_4	1660_0_3	591_4_6	590_3_16	593_01_1	1084_0_11	199_0_3	198_4_24	1080_0_11	599_3_6	1121_0_1	197_0_12	196_3_12	584_4_9	1089_0_9	1088_0_1	271_3_22
1524_0_4	453_0_1	1943_0_3	1941_4_6	1947_3_7	1944_0_3	818_1_8	345_0_1	347_3_4	340_0_1	343_3_24	813_0_1	817_0_2	717_3_2	716_3_1	1791_3_15	1790_5_2	1797_0_3	712_0_4	1795_3_2	710_01_1	1490_0_4	1492_0_7	1495_0_12	917_4_1	1703_3_44	1066_35_14	296_0_8	1665_4_2	295_0_7	292_3_2	293_0_2	1660_0_3	591_4_5	590_3_17	593_01_1	1084_0_10	199_0_1	198_4_21	1080_0_12	599_3_6	1121_0_1	197_0_15	196_3_13	584_4_11	1089_0_12	1088_0_1	271_3_23	272_01_8	274_3_1
1524_0_1	453_0_1	1943_0_2	1941_4_6	1947_3_7	1944_0_1	818_1_7	345_0_1	347_3_3	340_0_1	343_3_24	813_0_1	817_0_1	717_3_2	716_3_1	1791_3_18	1797_0_2	712_0_4	1795_3_1	710_01_1	1490_0_4	1492_0_10	1495_0_13	1703_3_43	1066_35_12	296_0_3	1665_4_1	295_0_4	292_3_1	293_0_2	1660_0_3	591_4_3	590_3_21	593_01_1	1084_0_11	199_0_1	198_4_22	1080_0_11	599_3_7	1121_0_1	197_0_12	196_3_12	584_4_12	1089_0_12	1088_0_1	271_3_28	272_01_9	277_3_12	278_3_1	910_3_8
1524_0_1	1943_0_1	1941_4_5	1947_3_7	818_1_7	345_0_1	347_3_3	340_0_1	343_3_24	813_0_1	817_0_2	717_3_1	716_3_1	1791_3_17	1797_0_3	712_0_3	1795_3_1	710_01_1	1490_0_5	1492_0_8	1495_0_13	1703_3_42	1066_35_11	296_0_3	294_0_1	295_0_3	292_3_2	293_0_3	1660_0_5	591_4_1	590_3_20	593_01_1	1084_0_12	199_0_1	198_4_23	1080_0_13	599_3_6	1121_0_1	197_0_13	196_3_14	584_4_9	1089_0_12	271_3_27	272_01_9	277_3_14	278_3_1	910_3_7	526_5_13	1018_4_8	521_3_10
1524_0_1	1943_0_1	1941_4_7	1947_3_10	818_1_14	347_3_6	340_0_1	343_3_20	813_0_1	817_0_1	717_3_1	716_3_1	1791_3_19	1797_0_1	712_0_5	1795_3_3	710_01_1	1490_0_4	1492_0_11	1495_0_17	1703_3_39	1066_35_10	296_0_2	294_0_1	295_0_3	292_3_1	293_0_4	1660_0_5	590_3_18	593_01_1	1084_0_10	199_0_1	198_4_24	1080_0_14	599_3_7	1121_0_2	197_0_11	196_3_13	584_4_8	1089_0_15	271_3_25	272_01_13	277_3_13	278_3_1	910_3_6	526_5_11	1018_4_7	521_3_8	522_01_3	529_3_2
1524_0_2	1943_0_2	1941_4_5	1947_3_13	818_1_16	347_3_7	340_0_1	343_3_17	813_0_1	817_0_1	717_3_1	716_3_1	1791_3_22	712_0_4	1795_3_2	710_01_1	1490_0_3	1492_0_10	1495_0_17	1703_3_33	1066_35_14	296_0_4	195_4_21	295_0_2	293_0_1	1660_0_6	590_3_15	1084_0_12	199_0_1	198_4_28	1080_0_17	599_3_7	1121_0_3	197_0_10	196_3_14	1125_0_1	1089_0_13	271_3_31	272_01_10	277_3_14	278_3_1	910_3_3	526_5_10	1018_4_9	521_3_9	522_01_3	529_3_1	1404_3_1	1235_3_1	449_0_1
1524_0_3	1943_0_1	1941_4_6	1947_3_13	818_1_14	347_3_6	340_0_1	343_3_19	813_0_1	817_0_1	716_3_1	1791_3_22	712_0_8	1795_3_3	710_01_1	1490_0_6	1492_0_11	1495_0_18	1703_3_33	1066_35_20	296_0_3	195_4_12	295_0_1	1660_0_6	590_3_9	592_0_12	199_0_1	198_4_25	1080_0_16	599_3_9	1121_0_4	197_0_12	196_3_15	1125_0_1	1089_0_16	271_3_33	272_01_13	277_3_15	278_3_1	910_3_8	526_5_7	1018_4_7	521_3_12	529_3_1	1404_3_1	1235_3_1	449_0_1	448_0_1	1338_4_12	1335_13_1
1524_0_5	1941_4_8	1947_3_14	818_1_17	347_3_5	340_0_1	343_3_21	813_0_1	817_0_1	716_3_1	1791_3_25	712_0_5	1795_3_3	710_01_1	1490_0_6	1492_0_9	1495_0_17	1703_3_31	1066_35_19	296_0_2	195_4_15	1660_0_4	590_3_3	592_0_12	199_0_1	198_4_22	1080_0_15	599_3_9	1121_0_5	197_0_9	196_3_17	1125_0_3	1089_0_16	271_3_39	272_01_13	277_3_11	278_3_1	910_3_4	526_5_7	1018_4_9	521_3_18	529_3_1	1404_3_1	1235_3_1	449_0_1	448_0_1	1338_4_10	440_0_1	447_45_7	1330_3_18
1524_0_6	1941_4_4	1947_3_15	818_1_12	347_3_2	340_0_1	343_3_17	813_0_1	817_0_1	716_3_1	1791_3_22	712_0_7	1795_3_3	710_01_1	1490_0_5	1492_0_7	1495_0_11	1703_3_33	1066_35_16	296_0_1	195_4_9	1660_0_3	590_3_3	592_0_12	198_4_23	1080_0_18	599_3_8	1121_0_6	197_0_7	196_3_15	1125_0_4	1089_0_16	271_3_35	272_01_10	277_3_11	278_3_1	910_3_3	526_5_9	1018_4_10	521_3_22	1404_3_1	1235_3_1	449_0_1	448_0_1	1338_4_12	440_0_1	447_45_5	1330_3_12	445_4_6	109_01_22
1524_0_9	1941_4_6	1947_3_14	818_1_11	347_3_3	340_0_1	343_3_15	813_0_1	716_3_1	1791_3_25	712_0_6	1795_3_5	710_01_1	1490_0_2	1492_0_7	1495_0_12	1703_3_38	1066_35_10	296_0_2	195_4_8	1660_0_3	590_3_4	592_0_11	198_4_26	1080_0_21	599_3_8	1121_0_5	197_0_7	196_3_16	1125_0_2	1089_0_17	271_3_37	272_01_8	277_3_12	278_3_1	910_3_8	526_5_6	1018_4_11	521_3_26	1404_3_1	1235_3_1	449_0_1	448_0_1	1338_4_13	440_0_1	447_45_4	1330_3_12	445_4_5	109_01_20	102_01_11
1524_0_8	1941_4_6	1947_3_13	818_1_14	347_3_3	340_0_1	343_3_10	813_0_1	716_3_1	1791_3_23	712_0_6	1795_3_5	710_01_1	1490_0_4	1492_0_9	1495_0_11	1703_3_35	1066_35_9	296_0_2	195_4_6	1660_0_4	590_3_7	592_0_14	198_4_21	1080_0_22	599_3_9	1121_0_4	197_0_7	196_3_19	1125_0_3	1089_0_19	271_3_32	272_01_11	277_3_11	278_3_1	910_3_9	526_5_8	1018_4_8	521_3_35	1404_3_1	1235_3_1	449_0_1	448_0_1	1338_4_10	440_0_1	447_45_4	1330_3_16	445_4_3	109_01_25	102_01_8
1524_0_10	1941_4_8	1947_3_14	818_1_19	347_3_2	340_0_1	343_3_12	813_0_1	716_3_1	1791_3_21	712_0_6	1795_3_6	710_01_1	1490_0_6	1492_0_7	1495_0_12	1703_3_37	1066_35_12	296_0_1	195_4_5	1660_0_4	590_3_2	592_0_11	198_4_20	1080_0_22	599_3_11	1121_0_5	197_0_10	196_3_18	1125_0_2	1089_0_19	271_3_34	272_01_11	277_3_11	278_3_1	910_3_10	526_5_8	1018_4_8	521_3_34	1404_3_1	1235_3_1	449_0_1	448_0_1	1338_4_8	440_0_1	447_45_4	1330_3_16	445_4_2	109_01_24	102_01_12
1524_0_7	1941_4_10	1947_3_8	818_1_22	347_3_1	340_0_1	343_3_14	813_0_1	716_3_1	1791_3_20	712_0_7	1795_3_7	710_01_1	1490_0_5	1492_0_5	1495_0_9	1703_3_38	1066_35_13	195_4_5	1660_0_5	590_3_3	592_0_10	198_4_22	1080_0_26	599_3_12	1121_0_2	197_0_11	196_3_18	1125_0_2	1089_0_14	271_3_35	272_01_16	277_3_9	278_3_1	910_3_12	526_5_9	1018_4_6	521_3_34	1404_3_1	1235_3_1	449_0_1	448_0_1	1338_4_5	440_0_1	447_45_5	1330_3_16	445_4_1	109_01_27	102_01_11	103_0_30
1524_0_7	1941_4_10	1947_3_9	818_1_24	347_3_1	340_0_1	343_3_13	813_0_1	716_3_1	1791_3_22	712_0_8	1795_3_8	710_01_1	1490_0_5	1492_0_7	1495_0_7	1703_3_37	1066_35_11	195_4_5	1660_0_5	592_0_11	198_4_17	1080_0_35	599_3_10	1121_0_2	197_0_12	196_3_15	1125_0_2	1089_0_15	271_3_39	272_01_14	277_3_9	278_3_1	526_5_10	1018_4_5	521_3_30	1404_3_1	1235_3_1	449_0_1	448_0_1	1338_4_9	440_0_1	447_45_6	1330_3_20	445_4_2	109_01_28	102_01_12	103_0_35	100_0_11	101_3_32
1524_0_6	1941_4_12	1947_3_10	818_1_21	340_0_1	343_3_18	813_0_1	716_3_1	1791_3_27	712_0_6	1795_3_7	710_01_1	1490_0_5	1492_0_6	1495_0_6	1703_3_41	1066_35_13	195_4_3	1660_0_3	592_0_9	594_1_3	1080_0_31	599_3_13	1121_0_4	197_0_11	196_3_18	1125_0_4	1089_0_15	271_3_37	272_01_16	277_3_9	278_3_1	526_5_12	1018_4_4	521_3_32	1404_3_1	1235_3_1	449_0_1	448_0_1	1338_4_6	440_0_1	1238_0_11	1330_3_22	445_4_2	109_01_29	102_01_8	103_0_30	100_0_9	101_3_35	104_4_1
1524_0_8	1941_4_13	1947_3_8	818_1_22	340_0_1	343_3_20	813_0_1	716_3_1	1791_3_29	712_0_5	1795_3_5	710_01_1	1490_0_6	1492_0_7	1495_0_4	1703_3_40	1066_35_17	195_4_1	1660_0_5	592_0_8	594_1_1	1080_0_25	599_3_13	1121_0_3	197_0_10	196_3_17	1125_0_4	1089_0_15	271_3_41	272_01_16	277_3_8	278_3_1	526_5_11	1018_4_6	521_3_25	1404_3_1	1235_3_1	449_0_1	448_0_1	1338_4_10	440_0_1	1238_0_12	1330_3_19	445_4_4	109_01_26	102_01_8	103_0_28	100_0_11	101_3_28	2047_4_6
1524_0_8	1941_4_11	1947_3_3	818_1_18	340_0_1	343_3_14	813_0_1	716_3_1	1791_3_25	712_0_6	1795_3_8	710_01_1	1490_0_6	1492_0_7	1495_0_4	1703_3_42	1066_35_17	195_4_1	1660_0_4	592_0_7	594_1_2	1080_0_24	599_3_10	1121_0_4	197_0_8	196_3_13	1125_0_6	1089_0_13	271_3_37	272_01_16	277_3_10	278_3_1	526_5_11	1018_4_10	521_3_29	1404_3_1	1235_3_1	449_0_1	448_0_1	1338_4_8	440_0_1	1238_0_12	1330_3_19	445_4_3	109_01_26	102_01_8	103_0_30	100_0_11	101_3_24	2047_4_8
1524_0_6	1941_4_11	1947_3_3	818_1_13	340_0_1	343_3_12	813_0_1	716_3_1	1791_3_26	712_0_4	1795_3_7	710_01_1	1490_0_9	1492_0_8	1495_0_1	1703_3_45	1066_35_19	195_4_1	1660_0_6	592_0_8	594_1_4	1080_0_26	599_3_12	1121_0_2	197_0_7	196_3_14	1125_0_3	1089_0_19	271_3_38	272_01_16	277_3_14	278_3_1	526_5_10	1018_4_7	521_3_33	1404_3_1	1235_3_1	449_0_1	448_0_1	1338_4_9	440_0_1	1238_0_14	1330_3_21	445_4_3	109_01_28	102_01_5	103_0_33	100_0_10	101_3_34	2047_4_6
1524_0_7	1941_4_16	1947_3_2	344_0_9	340_0_1	343_3_13	813_0_1	716_3_1	1791_3_22	712_0_3	1795_3_13	710_01_1	1490_0_6	1492_0_11	1703_3_42	1066_35_18	195_4_1	1660_0_4	592_0_8	594_1_4	1080_0_28	599_3_9	1121_0_1	197_0_8	196_3_17	1125_0_2	1089_0_20	271_3_41	272_01_11	277_3_12	278_3_1	526_5_8	1018_4_7	521_3_28	1404_3_1	1235_3_1	449_0_1	448_0_1	1338_4_11	440_0_1	1238_0_9	1330_3_18	445_4_2	109_01_29	102_01_6	103_0_30	100_0_11	101_3_28	2047_4_5	907_34_8
1524_0_5	1941_4_18	1947_3_4	344_0_9	340_0_1	343_3_14	813_0_1	716_3_1	1791_3_26	712_0_4	1795_3_12	710_01_1	1490_0_9	1492_0_10	1703_3_44	1066_35_22	294_0_1	1660_0_5	592_0_12	594_1_6	1080_0_23	195_4_1	1121_0_1	197_0_10	196_3_16	1125_0_3	1089_0_25	271_3_36	272_01_7	277_3_13	278_3_1	526_5_7	1018_4_5	521_3_29	1404_3_1	1235_3_1	449_0_1	448_0_1	1338_4_14	440_0_1	1238_0_9	1330_3_13	445_4_4	109_01_28	102_01_5	103_0_27	100_0_11	101_3_29	2047_4_5	907_34_4
1524_0_3	1941_4_18	1947_3_4	344_0_9	340_0_1	343_3_17	813_0_1	716_3_1	1791_3_17	712_0_5	1795_3_13	710_01_1	1490_0_10	1492_0_9	1703_3_35	1066_35_25	294_0_1	1660_0_5	592_0_8	594_1_3	1080_0_21	195_4_1	1121_0_2	197_0_8	196_3_19	1125_0_3	1089_0_26	271_3_34	272_01_6	277_3_13	278_3_1	526_5_4	1018_4_4	521_3_34	1404_3_1	1235_3_1	449_0_1	448_0_1	1338_4_8	440_0_1	1238_0_9	1330_3_11	445_4_4	109_01_25	102_01_4	103_0_23	100_0_10	101_3_33	2047_4_8	907_34_2
1524_0_4	1941_4_15	1947_3_1	344_0_12	340_0_1	343_3_17	813_0_1	716_3_1	1791_3_28	712_0_7	1795_3_13	710_01_1	1490_0_11	1492_0_10	1703_3_37	1066_35_24	294_0_1	1660_0_4	592_0_12	594_1_4	1080_0_24	195_4_1	197_0_10	196_3_12	1125_0_3	1089_0_26	271_3_30	272_01_4	277_3_13	278_3_1	526_5_3	1018_4_3	521_3_33	1404_3_1	1235_3_1	449_0_1	448_0_1	1338_4_8	440_0_1	1238_0_12	1330_3_11	445_4_6	109_01_30	102_01_2	103_0_19	100_0_7	101_3_23	2047_4_9	904_3_1	33_0_1
1524_0_3	1941_4_14	344_0_12	340_0_1	343_3_17	813_0_1	716_3_1	1791_3_20	712_0_7	1795_3_8	710_01_1	1490_0_6	1492_0_7	1703_3_37	1066_35_22	294_0_1	1660_0_5	592_0_13	594_1_3	1080_0_30	195_4_1	197_0_9	196_3_13	1125_0_2	1089_0_31	271_3_25	272_01_5	277_3_16	278_3_1	526_5_2	1018_4_3	521_3_29	1404_3_1	1235_3_1	449_0_1	448_0_1	1338_4_4	440_0_1	1238_0_10	1330_3_14	445_4_6	109_01_29	102_01_2	103_0_18	100_0_6	101_3_30	2047_4_13	904_3_1	33_0_1	32_5_90
1524_0_4	1941_4_17	344_0_12	340_0_1	343_3_19	813_0_1	716_3_1	1791_3_16	712_0_11	1795_3_9	710_01_1	1490_0_6	1492_0_6	1703_3_34	1066_35_24	294_0_1	1660_0_6	592_0_12	594_1_1	1080_0_30	195_4_1	197_0_11	196_3_13	1125_0_7	1089_0_28	271_3_23	272_01_4	277_3_20	278_3_1	526_5_6	1018_4_3	521_3_36	1404_3_1	1235_3_1	449_0_1	1338_4_6	440_0_1	1238_0_12	1330_3_17	445_4_3	109_01_31	102_01_2	103_0_14	100_0_5	101_3_26	2047_4_13	904_3_1	33_0_1	32_5_96	31_0_1
1524_0_1	1941_4_12	344_0_7	340_0_1	343_3_14	813_0_1	716_3_1	1791_3_13	712_0_13	1795_3_14	710_01_1	1490_0_5	1492_0_9	1703_3_34	1066_35_26	294_0_1	1660_0_6	592_0_14	594_1_2	1080_0_25	195_4_1	197_0_8	196_3_16	1125_0_9	1089_0_30	271_3_19	272_01_7	277_3_21	278_3_1	526_5_2	1018_4_2	521_3_33	1404_3_1	1235_3_1	449_0_1	1338_4_5	440_0_1	1238_0_12	1330_3_21	445_4_2	109_01_26	102_01_3	103_0_15	100_0_4	101_3_23	2047_4_15	904_3_3	33_0_1	32_5_95	31_0_1
1524_0_2	1941_4_10	344_0_7	340_0_1	343_3_14	813_0_1	716_3_1	1791_3_7	712_0_13	1795_3_15	710_01_1	1490_0_4	1492_0_7	1703_3_39	1066_35_26	294_0_1	1660_0_4	592_0_15	594_1_1	1080_0_24	195_4_1	197_0_6	196_3_17	1125_0_10	1089_0_25	271_3_21	272_01_4	277_3_25	278_3_1	526_5_1	1018_4_2	521_3_45	1404_3_1	1235_3_1	449_0_1	1338_4_6	440_0_1	1238_0_14	1330_3_22	445_4_1	109_01_24	102_01_3	103_0_12	100_0_7	101_3_33	2047_4_20	904_3_3	33_0_1	32_5_81	31_0_1
1524_0_2	1941_4_9	344_0_8	340_0_1	343_3_8	813_0_1	1791_3_6	712_0_8	1795_3_19	710_01_1	1490_0_4	1492_0_10	1703_3_43	1066_35_30	294_0_1	1660_0_4	592_0_15	594_1_1	1080_0_24	195_4_1	197_0_5	196_3_23	1125_0_7	1089_0_25	271_3_21	272_01_4	277_3_27	278_3_1	1018_4_2	521_3_45	1404_3_1	1235_3_1	449_0_1	1338_4_5	440_0_1	1238_0_12	1330_3_21	109_01_25	102_01_4	103_0_9	100_0_4	101_3_35	2047_4_16	904_3_4	33_0_1	32_5_83	31_0_1	30_3_26	37_01_7	1845_3_5
1524_0_2	1941_4_8	344_0_4	340_0_1	343_3_10	813_0_1	1791_3_8	712_0_8	1795_3_17	710_01_1	1490_0_5	1492_0_9	1703_3_41	1066_35_22	294_0_1	1660_0_4	592_0_19	594_1_1	1080_0_23	195_4_1	197_0_4	196_3_25	1125_0_12	1089_0_27	271_3_28	272_01_4	277_3_25	278_3_1	1018_4_1	521_3_39	1404_3_1	1235_3_1	449_0_1	1338_4_3	440_0_1	1238_0_13	1330_3_24	109_01_23	102_01_4	103_0_8	100_0_7	101_3_35	2047_4_18	904_3_4	33_0_1	32_5_85	31_0_1	30_3_32	37_01_8	1845_3_5
1524_0_1	1941_4_8	344_0_6	340_0_1	343_3_12	813_0_1	1791_3_7	712_0_7	1795_3_18	710_01_1	1490_0_6	1492_0_10	1703_3_39	1066_35_21	294_0_1	1660_0_6	592_0_22	594_1_1	1080_0_18	195_4_1	197_0_4	196_3_23	1125_0_25	1089_0_26	271_3_32	272_01_4	277_3_27	278_3_1	521_3_35	1404_3_1	1235_3_1	449_0_1	440_0_1	1238_0_9	1330_3_17	109_01_27	102_01_3	103_0_8	100_0_8	101_3_38	2047_4_20	904_3_3	33_0_1	32_5_95	31_0_1	30_3_42	37_01_7	1845_3_4	34_4_27	1243_0_8
1524_0_1	1941_4_8	344_0_3	340_0_1	343_3_5	813_0_1	1791_3_5	712_0_9	1795_3_20	710_01_1	1490_0_7	1492_0_7	1703_3_35	1066_35_19	294_0_1	1660_0_7	592_0_22	594_1_1	1080_0_18	195_4_1	197_0_4	196_3_20	1125_0_30	1089_0_23	271_3_30	272_01_4	277_3_26	278_3_1	521_3_32	1404_3_1	1235_3_1	449_0_1	440_0_1	1238_0_5	1330_3_19	109_01_21	102_01_4	103_0_6	100_0_9	101_3_31	2047_4_18	904_3_2	33_0_1	32_5_106	31_0_1	30_3_35	37_01_8	1845_3_8	34_4_26	1243_0_10
1524_0_1	1941_4_11	344_0_6	340_0_1	343_3_7	813_0_1	1791_3_2	712_0_9	1795_3_22	710_01_1	1490_0_8	1492_0_8	1703_3_33	1066_35_16	294_0_1	1660_0_6	592_0_26	594_1_1	1080_0_23	195_4_1	197_0_5	196_3_18	1125_0_33	1089_0_28	271_3_28	272_01_3	277_3_30	278_3_1	521_3_29	1404_3_1	1235_3_1	449_0_1	440_0_1	1238_0_4	1330_3_19	109_01_22	102_01_5	103_0_10	100_0_9	101_3_24	2047_4_17	904_3_2	33_0_1	32_5_109	31_0_1	30_3_38	37_01_7	1845_3_9	34_4_26	1243_0_12
1524_0_2	1941_4_11	344_0_6	340_0_1	343_3_4	813_0_1	1791_3_1	712_0_9	1795_3_20	710_01_1	1490_0_8	1492_0_7	1703_3_36	1066_35_16	294_0_1	1660_0_4	592_0_24	594_1_1	1080_0_18	1120_5_33	197_0_7	196_3_15	1125_0_28	1089_0_30	271_3_29	272_01_3	277_3_29	278_3_1	521_3_26	1404_3_1	1235_3_1	449_0_1	440_0_1	1238_0_4	1330_3_21	109_01_23	102_01_5	103_0_5	100_0_9	101_3_24	2047_4_18	904_3_2	33_0_1	32_5_121	31_0_1	30_3_44	37_01_5	1845_3_8	34_4_32	1243_0_11
1524_0_2	1941_4_12	344_0_8	340_0_1	343_3_1	813_0_1	712_0_9	1795_3_20	710_01_1	1490_0_12	1492_0_9	1703_3_37	1066_35_15	294_0_1	1660_0_8	592_0_27	594_1_1	1080_0_15	1120_5_32	197_0_6	196_3_10	1125_0_32	1089_0_33	271_3_20	272_01_1	277_3_29	278_3_1	521_3_29	1404_3_1	449_0_1	440_0_1	1238_0_5	1330_3_16	109_01_25	102_01_5	103_0_4	100_0_10	101_3_22	2047_4_21	904_3_3	33_0_1	32_5_135	31_0_1	30_3_43	37_01_4	1845_3_12	34_4_29	1243_0_11	1242_0_9	436_013_14
1524_0_3	1941_4_11	344_0_8	340_0_1	343_3_2	813_0_1	712_0_7	1795_3_17	710_01_1	1490_0_9	1492_0_8	1703_3_36	1066_35_16	294_0_1	1660_0_6	592_0_25	594_1_1	1080_0_12	1120_5_38	197_0_9	196_3_11	1125_0_31	1089_0_30	271_3_20	277_3_27	278_3_1	521_3_30	1404_3_1	449_0_1	440_0_1	1238_0_4	1330_3_15	109_01_23	102_01_7	103_0_4	100_0_10	101_3_19	2047_4_23	904_3_3	33_0_1	32_5_142	31_0_1	30_3_40	37_01_4	1845_3_13	34_4_29	1243_0_12	1242_0_10	436_013_15	437_3_8
1524_0_1	1941_4_9	344_0_7	340_0_1	343_3_5	813_0_1	712_0_8	1795_3_15	710_01_1	1490_0_11	1492_0_7	1703_3_38	1066_35_15	294_0_1	1660_0_5	592_0_32	594_1_1	1080_0_9	1120_5_49	197_0_5	196_3_8	1125_0_25	1089_0_33	271_3_25	277_3_23	278_3_1	521_3_31	1404_3_1	449_0_1	440_0_1	1238_0_4	1330_3_12	109_01_23	102_01_5	103_0_2	100_0_10	101_3_26	2047_4_25	904_3_2	33_0_1	32_5_153	31_0_1	30_3_41	37_01_3	1845_3_10	34_4_35	1243_0_13	1242_0_10	436_013_6	437_3_6
1941_4_6	344_0_8	340_0_1	343_3_5	813_0_1	712_0_9	1795_3_18	710_01_1	1490_0_13	1492_0_9	1703_3_31	1066_35_17	294_0_1	1660_0_3	592_0_32	594_1_1	1080_0_12	1120_5_45	197_0_6	196_3_8	1125_0_32	1089_0_27	271_3_17	277_3_23	278_3_1	521_3_29	1404_3_1	449_0_1	1238_0_4	1330_3_9	109_01_23	102_01_6	103_0_2	100_0_9	101_3_23	2047_4_27	904_3_2	33_0_1	32_5_148	31_0_1	30_3_38	37_01_1	1845_3_9	34_4_39	1243_0_13	1242_0_8	436_013_3	437_3_4	434_3_20	331_0_36
1941_4_6	344_0_7	340_0_1	343_3_5	813_0_1	712_0_10	1795_3_17	710_01_1	1490_0_13	1492_0_9	1703_3_25	1066_35_15	294_0_1	1660_0_4	592_0_31	594_1_1	1080_0_10	1120_5_46	197_0_9	196_3_10	1125_0_30	1089_0_27	271_3_15	277_3_23	278_3_1	521_3_22	1404_3_1	449_0_1	1238_0_4	1330_3_8	109_01_19	102_01_4	103_0_3	100_0_11	101_3_21	2047_4_34	904_3_1	32_5_135	31_0_1	30_3_36	1845_3_5	34_4_42	1243_0_13	1242_0_5	436_013_2	437_3_3	434_3_17	331_0_36	818_1_9	859_3_1
1941_4_4	344_0_6	340_0_1	343_3_7	813_0_1	712_0_11	1795_3_17	710_01_1	1490_0_14	1492_0_6	1703_3_22	1066_35_14	294_0_1	1660_0_6	592_0_27	594_1_1	1080_0_7	1120_5_50	197_0_9	196_3_9	1125_0_31	1089_0_23	271_3_22	277_3_31	278_3_1	521_3_28	1404_3_1	449_0_1	1238_0_1	1330_3_7	109_01_15	102_01_6	103_0_2	100_0_10	101_3_15	2047_4_29	904_3_2	32_5_133	31_0_1	30_3_43	1845_3_5	34_4_42	1243_0_13	1242_0_7	436_013_3	437_3_5	434_3_16	331_0_41	818_1_7	859_3_1
1941_4_3	818_1_7	340_0_1	343_3_7	813_0_1	712_0_10	1795_3_17	710_01_1	1490_0_14	1492_0_8	1703_3_19	1066_35_13	294_0_1	1660_0_4	592_0_23	594_1_1	1080_0_7	1120_5_45	197_0_13	196_3_7	1125_0_38	1089_0_27	271_3_22	277_3_25	278_3_1	521_3_25	1404_3_1	449_0_1	1238_0_1	1330_3_7	109_01_17	102_01_4	103_0_3	100_0_12	101_3_18	2047_4_24	904_3_2	32_5_124	31_0_1	30_3_49	1845_3_3	34_4_45	1243_0_11	1242_0_6	436_013_3	437_3_3	434_3_16	331_0_37	344_0_8	859_3_1
216_3_3	217_4_20	215_01_7	318_0_9	213_0_18	706_01_2	1006_3_10	666_34_1	761_0_33	660_45_38	133_3_91	91_0_2	16_0_1	130_3_50	499_0_12	135_0_1	134_4_80	138_0_1	492_0_1	493_0_1	26_0_1	224_35_1	592_0_22	21_4_32	1404_3_1	1029_3_1	1941_4_5	1779_0_13	1073_0_24	222_4_1	818_1_8	406_3_2	540_3_11	1372_3_23	340_0_1	402_45_89	401_0_4	400_0_13	281_3_15	2014_4_54	931_0_10	549_3_1	937_4_27	935_4_1	1343_0_11	679_0_45	634_0_1	992_01_9	301_0_1	670_0_27
216_3_3	217_4_15	215_01_8	318_0_10	213_0_23	706_01_2	1006_3_7	761_0_30	660_45_43	133_3_95	91_0_1	16_0_1	130_3_46	499_0_16	135_0_1	134_4_71	138_0_1	492_0_1	493_0_1	26_0_1	224_35_1	592_0_24	21_4_30	1404_3_1	1029_3_1	1941_4_7	1779_0_12	1073_0_27	222_4_1	818_1_6	406_3_1	540_3_12	1372_3_22	340_0_1	402_45_91	401_0_5	400_0_13	281_3_14	2014_4_50	931_0_11	549_3_1	937_4_22	935_4_1	1343_0_12	679_0_52	634_0_1	992_01_9	301_0_1	670_0_35	712_0_11
216_3_2	217_4_16	215_01_8	318_0_11	213_0_21	706_01_3	1006_3_5	761_0_34	660_45_50	133_3_100	91_0_1	16_0_1	130_3_48	499_0_16	135_0_1	134_4_68	138_0_1	492_0_1	493_0_1	26_0_1	224_35_1	592_0_19	21_4_25	1404_3_1	1029_3_1	1941_4_6	1779_0_11	1073_0_30	222_4_1	818_1_6	406_3_2	540_3_14	1372_3_20	340_0_1	402_45_77	401_0_5	400_0_12	281_3_18	2014_4_50	931_0_9	549_3_1	937_4_13	935_4_1	1343_0_15	679_0_45	634_0_1	992_01_11	301_0_1	670_0_29	712_0_10
216_3_2	217_4_15	215_01_10	318_0_9	213_0_19	706_01_2	1006_3_9	761_0_30	660_45_50	133_3_102	945_0_1	16_0_1	130_3_49	499_0_17	135_0_1	134_4_64	138_0_1	492_0_1	493_0_1	26_0_1	224_35_1	592_0_24	21_4_19	1404_3_1	1029_3_1	1941_4_7	1779_0_12	1073_0_32	222_4_1	818_1_10	543_0_1	540_3_9	1372_3_20	340_0_1	402_45_80	401_0_5	400_0_8	281_3_21	2014_4_48	931_0_10	549_3_1	937_4_14	935_4_1	1343_0_15	679_0_46	634_0_1	992_01_5	301_0_1	670_0_29	712_0_9
216_3_1	217_4_19	215_01_10	318_0_12	213_0_19	706_01_4	1006_3_9	761_0_32	660_45_56	133_3_96	945_0_1	16_0_1	130_3_47	499_0_18	135_0_1	134_4_72	138_0_1	492_0_1	493_0_1	26_0_1	224_35_1	592_0_21	21_4_22	1404_3_1	1029_3_1	1941_4_4	1779_0_11	1073_0_27	222_4_1	818_1_10	543_0_1	540_3_5	1372_3_21	340_0_1	402_45_82	401_0_5	400_0_11	281_3_17	2014_4_51	931_0_9	549_3_1	937_4_16	935_4_1	1343_0_14	679_0_44	634_0_1	992_01_5	670_0_20	712_0_10	1795_3_27
216_3_1	217_4_20	215_01_9	318_0_13	213_0_21	706_01_6	1006_3_9	761_0_32	660_45_47	133_3_93	945_0_1	16_0_1	130_3_51	499_0_18	135_0_1	134_4_76	138_0_1	492_0_1	493_0_1	26_0_1	224_35_1	592_0_23	21_4_19	1404_3_1	1029_3_1	1941_4_4	1779_0_16	1073_0_26	222_4_1	818_1_8	543_0_1	540_3_5	1372_3_19	340_0_1	402_45_88	401_0_4	400_0_8	281_3_14	2014_4_51	931_0_8	549_3_1	937_4_16	935_4_1	1343_0_14	679_0_49	634_0_1	992_01_1	670_0_21	712_0_11	1795_3_28
216_3_2	217_4_14	215_01_7	318_0_14	213_0_25	706_01_5	1006_3_11	761_0_37	660_45_46	133_3_99	945_0_1	16_0_1	130_3_53	499_0_17	135_0_1	134_4_72	138_0_1	492_0_1	493_0_1	26_0_1	224_35_1	592_0_21	21_4_24	1404_3_1	1029_3_1	1941_4_6	1779_0_13	1073_0_24	222_4_1	818_1_10	543_0_1	540_3_3	1372_3_12	340_0_1	402_45_92	401_0_7	400_0_7	281_3_17	2014_4_51	931_0_7	549_3_1	937_4_23	935_4_1	1343_0_18	679_0_43	634_0_1	992_01_2	670_0_24	712_0_8	1795_3_37
216_3_1	217_4_11	215_01_6	318_0_11	213_0_24	706_01_7	1006_3_7	761_0_44	660_45_46	133_3_100	945_0_1	16_0_1	130_3_58	499_0_16	135_0_1	134_4_84	138_0_1	492_0_1	493_0_1	26_0_1	224_35_1	592_0_24	21_4_26	1029_3_1	1941_4_7	1779_0_16	1073_0_28	222_4_1	818_1_12	543_0_1	540_3_3	1372_3_10	340_0_1	402_45_93	401_0_6	400_0_7	281_3_17	2014_4_45	931_0_8	549_3_1	937_4_24	935_4_1	1343_0_17	679_0_46	634_0_1	992_01_2	670_0_31	712_0_8	1795_3_35	710_01_1
216_3_1	217_4_12	215_01_4	318_0_12	213_0_22	706_01_3	1006_3_4	761_0_35	660_45_42	133_3_95	945_0_1	16_0_1	130_3_59	499_0_15	135_0_1	134_4_80	138_0_1	492_0_1	493_0_1	26_0_1	224_35_1	592_0_24	21_4_26	1941_4_5	1779_0_15	1073_0_29	222_4_1	818_1_7	543_0_1	540_3_5	1372_3_11	340_0_1	402_45_86	401_0_3	400_0_9	281_3_15	2014_4_45	931_0_10	549_3_1	937_4_20	935_4_1	1343_0_20	679_0_45	634_0_1	992_01_3	670_0_26	712_0_8	1795_3_33	710_01_1	1490_0_4
216_3_1	217_4_14	215_01_2	318_0_14	213_0_19	706_01_3	1006_3_4	761_0_31	660_45_41	133_3_100	945_0_1	16_0_1	130_3_59	499_0_16	135_0_1	134_4_76	138_0_1	492_0_1	493_0_1	26_0_1	224_35_1	592_0_23	21_4_19	1941_4_6	1779_0_14	1073_0_31	222_4_1	818_1_3	543_0_1	540_3_2	1372_3_9	340_0_1	402_45_82	401_0_3	400_0_8	281_3_13	2014_4_44	931_0_8	549_3_1	937_4_21	935_4_1	1343_0_17	679_0_44	634_0_1	992_01_1	670_0_23	712_0_7	1795_3_40	710_01_1	1490_0_6
216_3_1	217_4_11	215_01_3	318_0_15	213_0_20	706_01_1	1006_3_3	761_0_30	660_45_40	133_3_105	945_0_1	16_0_1	130_3_62	499_0_18	135_0_1	134_4_83	138_0_1	492_0_1	493_0_1	26_0_1	224_35_1	592_0_17	21_4_21	1941_4_4	1779_0_15	1073_0_41	222_4_1	818_1_2	543_0_1	405_0_26	1372_3_9	340_0_1	402_45_79	544_0_1	400_0_10	281_3_11	2014_4_43	931_0_10	549_3_1	937_4_21	935_4_1	1343_0_21	679_0_43	634_0_1	868_0_15	670_0_21	712_0_7	1795_3_31	710_01_1	1490_0_6
216_3_1	217_4_15	215_01_3	318_0_15	213_0_22	706_01_1	1006_3_4	761_0_26	660_45_33	133_3_101	945_0_1	16_0_1	130_3_64	499_0_16	135_0_1	134_4_79	138_0_1	492_0_1	493_0_1	26_0_1	224_35_1	592_0_15	21_4_27	1941_4_5	1779_0_15	1073_0_36	222_4_1	818_1_1	543_0_1	405_0_24	1372_3_11	340_0_1	402_45_95	544_0_1	400_0_9	281_3_13	2014_4_46	931_0_9	549_3_1	937_4_21	935_4_1	1343_0_18	679_0_45	634_0_1	868_0_12	670_0_27	712_0_4	1795_3_28	710_01_1	1490_0_9
216_3_1	217_4_16	215_01_4	318_0_16	213_0_23	706_01_1	1006_3_4	761_0_26	660_45_37	133_3_110	945_0_1	16_0_1	130_3_65	499_0_18	135_0_1	134_4_82	138_0_1	492_0_1	493_0_1	26_0_1	224_35_1	592_0_17	21_4_25	1941_4_5	1779_0_14	1073_0_37	222_4_1	818_1_1	543_0_1	405_0_25	1372_3_12	340_0_1	402_45_93	544_0_1	400_0_10	281_3_16	2014_4_47	931_0_10	549_3_1	937_4_14	935_4_1	1343_0_21	679_0_45	634_0_1	868_0_14	670_0_24	712_0_4	1795_3_32	710_01_1	1490_0_8
216_3_1	217_4_14	215_01_2	318_0_20	213_0_18	706_01_1	1006_3_7	761_0_26	660_45_31	133_3_112	16_0_1	130_3_70	499_0_15	135_0_1	134_4_88	138_0_1	492_0_1	493_0_1	26_0_1	224_35_1	592_0_15	21_4_23	1941_4_3	1779_0_13	1073_0_37	222_4_1	344_0_7	543_0_1	405_0_27	1372_3_10	340_0_1	402_45_101	544_0_1	400_0_10	281_3_16	2014_4_41	931_0_9	549_3_1	937_4_16	935_4_1	1343_0_19	679_0_41	634_0_1	868_0_15	670_0_21	712_0_4	1795_3_30	710_01_1	1490_0_10	121_3_66
216_3_1	217_4_16	215_01_4	318_0_16	213_0_21	706_01_2	1006_3_6	761_0_23	660_45_25	133_3_115	16_0_1	130_3_72	499_0_16	135_0_1	134_4_89	138_0_1	492_0_1	493_0_1	26_0_1	224_35_1	592_0_10	21_4_26	1941_4_1	1779_0_17	1073_0_44	222_4_1	344_0_5	405_0_32	1372_3_5	340_0_1	402_45_99	544_0_1	400_0_7	281_3_14	2014_4_41	931_0_9	549_3_1	937_4_20	935_4_1	1343_0_19	679_0_37	634_0_1	868_0_15	670_0_18	712_0_7	1795_3_29	710_01_1	1490_0_9	121_3_68	124_3_1
216_3_1	217_4_17	215_01_3	318_0_15	213_0_17	706_01_2	1006_3_2	761_0_24	660_45_29	133_3_124	16_0_1	130_3_69	499_0_12	135_0_1	134_4_85	138_0_1	492_0_1	493_0_1	26_0_1	224_35_1	592_0_11	21_4_29	1075_3_15	1779_0_15	1073_0_41	222_4_1	344_0_5	405_0_36	1372_3_6	340_0_1	402_45_89	544_0_1	400_0_6	281_3_10	2014_4_37	931_0_9	549_3_1	937_4_22	935_4_1	1343_0_20	679_0_43	634_0_1	868_0_13	670_0_25	712_0_7	1795_3_24	710_01_1	1490_0_9	121_3_70	124_3_1
216_3_1	217_4_17	215_01_3	318_0_16	213_0_24	706_01_2	1006_3_3	761_0_23	660_45_26	133_3_115	16_0_1	130_3_69	499_0_11	135_0_1	134_4_90	138_0_1	493_0_1	26_0_1	224_35_1	592_0_10	21_4_30	1075_3_13	1779_0_12	1073_0_53	222_4_1	344_0_3	405_0_39	1372_3_8	340_0_1	402_45_94	544_0_1	400_0_3	281_3_9	2014_4_39	931_0_11	549_3_1	937_4_22	935_4_1	1343_0_20	679_0_44	634_0_1	868_0_15	670_0_26	712_0_10	1795_3_28	710_01_1	1490_0_7	121_3_72	124_3_1	125_0_1
216_3_1	217_4_16	215_01_3	318_0_15	213_0_29	706_01_2	1006_3_3	761_0_28	660_45_25	133_3_114	16_0_1	130_3_80	499_0_11	135_0_1	134_4_89	138_0_1	493_0_1	26_0_1	224_35_1	592_0_8	21_4_28	1075_3_13	1779_0_15	1073_0_54	222_4_1	344_0_3	405_0_35	1372_3_9	340_0_1	402_45_89	544_0_1	400_0_4	281_3_7	2014_4_48	931_0_9	549_3_1	937_4_19	935_4_1	1343_0_22	679_0_43	634_0_1	868_0_16	670_0_33	712_0_10	1795_3_27	710_01_1	1490_0_9	121_3_84	124_3_1	125_0_1
216_3_1	217_4_12	215_01_2	318_0_15	213_0_37	706_01_4	1006_3_4	761_0_26	660_45_23	133_3_127	16_0_1	130_3_86	499_0_11	135_0_1	134_4_91	138_0_1	493_0_1	26_0_1	224_35_1	592_0_7	21_4_30	1075_3_15	1779_0_14	1073_0_58	222_4_1	344_0_4	405_0_31	1372_3_10	340_0_1	402_45_91	544_0_1	400_0_3	281_3_9	2014_4_45	931_0_9	549_3_1	937_4_18	935_4_1	1343_0_19	679_0_40	634_0_1	868_0_16	670_0_41	712_0_17	1795_3_36	710_01_1	1490_0_7	121_3_86	124_3_1	125_0_1
216_3_1	217_4_14	215_01_3	318_0_13	213_0_42	706_01_5	1006_3_4	761_0_25	660_45_24	133_3_135	16_0_1	130_3_82	499_0_9	135_0_1	134_4_97	138_0_1	493_0_1	26_0_1	224_35_1	592_0_11	21_4_26	1075_3_17	1779_0_17	1073_0_56	222_4_1	344_0_4	405_0_30	1372_3_5	340_0_1	402_45_89	544_0_1	400_0_4	281_3_8	2014_4_46	931_0_8	549_3_1	937_4_28	935_4_1	1343_0_22	679_0_38	634_0_1	868_0_16	670_0_41	712_0_16	1795_3_41	710_01_1	1490_0_11	121_3_78	124_3_1	125_0_1
216_3_1	217_4_12	215_01_2	318_0_12	213_0_43	706_01_8	1006_3_3	761_0_24	660_45_27	133_3_138	16_0_1	130_3_86	499_0_10	135_0_1	134_4_91	138_0_1	493_0_1	26_0_1	224_35_1	592_0_12	21_4_20	1075_3_19	1779_0_14	1073_0_50	222_4_1	344_0_1	405_0_34	1372_3_7	340_0_1	402_45_86	544_0_1	400_0_4	281_3_5	2014_4_44	931_0_8	549_3_1	937_4_20	935_4_1	1343_0_22	679_0_40	634_0_1	868_0_14	670_0_38	712_0_17	1795_3_36	710_01_1	1490_0_12	121_3_79	124_3_1	125_0_1
216_3_1	217_4_14	215_01_1	318_0_13	213_0_42	706_01_8	1006_3_2	761_0_32	660_45_18	133_3_143	16_0_1	130_3_86	499_0_11	135_0_1	134_4_95	138_0_1	493_0_1	26_0_1	224_35_1	592_0_11	21_4_20	1075_3_20	1779_0_16	1073_0_50	222_4_1	46_0_1	405_0_30	1372_3_4	340_0_1	402_45_92	544_0_1	400_0_6	281_3_5	2014_4_45	931_0_7	549_3_1	937_4_19	935_4_1	1343_0_26	679_0_45	634_0_1	868_0_16	670_0_40	712_0_12	1795_3_37	710_01_1	1490_0_11	121_3_82	124_3_1	125_0_1
216_3_1	217_4_13	215_01_1	318_0_10	213_0_37	706_01_5	1006_3_2	761_0_28	660_45_14	133_3_147	16_0_1	130_3_84	499_0_12	135_0_1	134_4_91	138_0_1	493_0_1	26_0_1	224_35_1	20_3_1	21_4_20	1075_3_15	1779_0_15	1073_0_46	222_4_1	46_0_1	405_0_27	1372_3_4	340_0_1	402_45_95	544_0_1	400_0_4	281_3_5	2014_4_53	931_0_8	549_3_1	937_4_22	935_4_1	1343_0_25	679_0_51	634_0_1	868_0_14	670_0_43	712_0_18	1795_3_38	710_01_1	1490_0_8	121_3_75	124_3_1	125_0_1
216_3_1	217_4_14	1967_0_41	318_0_9	213_0_40	706_01_4	1006_3_2	761_0_33	660_45_15	133_3_141	130_3_84	499_0_11	135_0_1	134_4_85	138_0_1	493_0_1	26_0_1	224_35_1	20_3_1	21_4_19	1075_3_14	1779_0_21	1073_0_33	222_4_1	46_0_1	405_0_26	1372_3_2	340_0_1	402_45_81	544_0_1	400_0_7	281_3_3	2014_4_54	931_0_6	549_3_1	937_4_28	935_4_1	1343_0_23	679_0_56	634_0_1	868_0_13	670_0_35	712_0_17	1795_3_42	710_01_1	1490_0_8	121_3_79	124_3_1	125_0_1	264_0_1
216_3_1	217_4_10	1967_0_37	318_0_7	213_0_37	706_01_3	1006_3_2	761_0_32	660_45_13	133_3_146	130_3_86	499_0_14	135_0_1	134_4_84	138_0_1	493_0_1	26_0_1	224_35_1	20_3_1	21_4_21	1075_3_13	1779_0_23	1073_0_41	222_4_1	46_0_1	405_0_25	1372_3_3	340_0_1	402_45_86	544_0_1	400_0_4	281_3_5	2014_4_58	931_0_9	549_3_1	937_4_25	935_4_1	1343_0_24	679_0_53	634_0_1	868_0_15	670_0_31	712_0_18	1795_3_44	710_01_1	1490_0_9	121_3_80	124_3_1	125_0_1	264_0_1
216_3_1	217_4_8	1967_0_37	318_0_6	213_0_42	706_01_2	1006_3_2	761_0_27	660_45_10	133_3_138	130_3_85	499_0_10	135_0_1	134_4_87	138_0_1	493_0_1	26_0_1	224_35_1	20_3_1	21_4_26	1075_3_13	1779_0_27	1073_0_42	222_4_1	46_0_1	405_0_24	1372_3_2	340_0_1	402_45_92	544_0_1	400_0_6	281_3_4	2014_4_64	931_0_7	549_3_1	937_4_25	935_4_1	1343_0_25	679_0_47	634_0_1	868_0_18	670_0_29	712_0_18	1795_3_49	710_01_1	1490_0_5	121_3_70	124_3_1	125_0_1	264_0_1
216_3_1	217_4_14	1967_0_37	318_0_7	213_0_44	706_01_3	1006_3_2	761_0_26	660_45_13	133_3_128	130_3_79	499_0_13	135_0_1	134_4_80	138_0_1	493_0_1	26_0_1	224_35_1	20_3_1	21_4_29	1075_3_13	1779_0_24	1073_0_48	222_4_1	46_0_1	405_0_20	1372_3_2	340_0_1	402_45_91	544_0_1	400_0_5	281_3_3	2014_4_68	931_0_6	549_3_1	937_4_29	935_4_1	1343_0_23	679_0_52	634_0_1	868_0_19	670_0_29	712_0_16	1795_3_48	710_01_1	1490_0_4	121_3_69	124_3_1	125_0_1	264_0_1
216_3_1	217_4_15	1967_0_44	318_0_5	213_0_48	706_01_3	1006_3_2	761_0_28	660_45_14	133_3_125	130_3_87	499_0_12	135_0_1	134_4_72	138_0_1	493_0_1	26_0_1	224_35_1	20_3_1	21_4_26	1075_3_16	1779_0_28	1073_0_40	222_4_1	46_0_1	405_0_21	1372_3_3	340_0_1	402_45_91	544_0_1	400_0_7	281_3_4	2014_4_62	931_0_5	549_3_1	937_4_31	935_4_1	1343_0_23	679_0_44	634_0_1	868_0_21	670_0_23	712_0_15	1795_3_51	710_01_1	121_3_70	124_3_1	264_0_1	1031_4_4	268_0_31
216_3_1	217_4_13	1967_0_43	318_0_5	213_0_52	706_01_2	1006_3_1	761_0_28	660_45_11	133_3_126	130_3_82	499_0_12	135_0_1	134_4_64	138_0_1	493_0_1	26_0_1	20_3_1	21_4_27	1075_3_16	1779_0_26	1073_0_42	222_4_1	46_0_1	405_0_20	1372_3_3	340_0_1	402_45_95	544_0_1	400_0_6	281_3_3	2014_4_56	931_0_4	549_3_1	937_4_38	935_4_1	1343_0_22	679_0_47	634_0_1	868_0_17	670_0_23	712_0_13	1795_3_43	710_01_1	121_3_72	124_3_1	264_0_1	1031_4_5	268_0_30	1703_3_6
216_3_1	217_4_7	1967_0_42	318_0_4	213_0_49	210_45_1	1006_3_1	761_0_31	660_45_8	133_3_134	130_3_92	499_0_11	135_0_1	134_4_58	138_0_1	493_0_1	26_0_1	20_3_1	21_4_29	1075_3_10	1779_0_27	1073_0_40	222_4_1	46_0_1	405_0_21	1372_3_1	340_0_1	402_45_95	544_0_1	400_0_6	281_3_3	2014_4_59	931_0_2	549_3_1	937_4_41	935_4_1	1343_0_23	679_0_47	634_0_1	868_0_17	670_0_22	712_0_11	1795_3_40	710_01_1	121_3_80	124_3_1	264_0_1	1031_4_3	268_0_38	1703_3_4
216_3_1	217_4_7	1967_0_36	318_0_3	213_0_60	210_45_1	761_0_28	660_45_9	133_3_129	130_3_101	499_0_12	135_0_1	134_4_57	138_0_1	493_0_1	26_0_1	20_3_1	21_4_30	1075_3_4	1779_0_22	1073_0_41	222_4_1	46_0_1	405_0_23	1372_3_2	340_0_1	402_45_95	544_0_1	400_0_6	281_3_3	2014_4_64	931_0_4	549_3_1	937_4_40	935_4_1	1343_0_26	679_0_53	634_0_1	868_0_14	670_0_19	712_0_6	1795_3_44	710_01_1	121_3_81	124_3_1	264_0_1	1031_4_1	268_0_38	1703_3_3	58_4_2
216_3_1	217_4_8	1967_0_39	318_0_4	213_0_62	210_45_1	761_0_33	660_45_6	133_3_133	130_3_102	499_0_9	135_0_1	134_4_61	138_0_1	493_0_1	26_0_1	20_3_1	21_4_32	1075_3_3	1779_0_25	1073_0_38	222_4_1	46_0_1	405_0_23	1372_3_2	340_0_1	402_45_101	544_0_1	400_0_6	281_3_6	2014_4_61	931_0_3	549_3_1	937_4_43	935_4_1	1343_0_23	679_0_52	634_0_1	868_0_18	670_0_24	712_0_6	1795_3_43	710_01_1	121_3_71	124_3_1	264_0_1	268_0_36	1703_3_5	58_4_1	259_0_1
216_3_1	217_4_9	1967_0_43	318_0_3	213_0_61	210_45_1	761_0_33	660_45_5	133_3_149	130_3_96	499_0_5	135_0_1	134_4_64	138_0_1	493_0_1	26_0_1	20_3_1	21_4_25	1075_3_2	1779_0_19	1073_0_40	222_4_1	46_0_1	405_0_25	1372_3_1	340_0_1	402_45_107	544_0_1	400_0_6	281_3_7	2014_4_58	931_0_3	549_3_1	937_4_50	935_4_1	1343_0_28	679_0_60	634_0_1	868_0_16	670_0_23	712_0_5	1795_3_42	710_01_1	121_3_69	124_3_1	264_0_1	268_0_41	1703_3_4	58_4_2	259_0_1
216_3_1	217_4_9	1967_0_38	318_0_4	213_0_67	210_45_1	761_0_30	660_45_6	133_3_147	130_3_96	499_0_5	135_0_1	134_4_58	138_0_1	493_0_1	26_0_1	20_3_1	21_4_22	1075_3_2	1779_0_22	1073_0_40	222_4_1	46_0_1	405_0_26	340_0_1	402_45_103	544_0_1	400_0_8	281_3_6	2014_4_61	931_0_2	549_3_1	937_4_50	935_4_1	1343_0_25	679_0_61	634_0_1	868_0_16	670_0_25	712_0_5	1795_3_41	710_01_1	121_3_57	124_3_1	264_0_1	268_0_37	1703_3_3	58_4_2	259_0_1	54_4_1
216_3_1	217_4_10	1967_0_36	318_0_3	213_0_71	210_45_1	761_0_22	660_45_6	133_3_132	130_3_101	499_0_4	135_0_1	134_4_66	138_0_1	493_0_1	26_0_1	20_3_1	21_4_24	1075_3_4	1779_0_20	1073_0_42	222_4_1	46_0_1	405_0_29	340_0_1	402_45_110	544_0_1	400_0_5	281_3_6	2014_4_58	931_0_3	549_3_1	937_4_55	935_4_1	1343_0_30	679_0_64	634_0_1	868_0_13	670_0_22	712_0_6	1795_3_37	710_01_1	121_3_53	124_3_1	264_0_1	268_0_36	1703_3_3	58_4_3	259_0_1	54_4_1
216_3_1	217_4_11	1967_0_39	318_0_2	213_0_59	210_45_1	761_0_27	660_45_6	133_3_132	130_3_104	499_0_3	135_0_1	134_4_58	138_0_1	493_0_1	26_0_1	20_3_1	21_4_23	1075_3_2	1779_0_23	1073_0_39	222_4_1	46_0_1	405_0_27	340_0_1	402_45_109	544_0_1	400_0_8	281_3_9	2014_4_51	931_0_3	549_3_1	937_4_63	935_4_1	1343_0_31	679_0_68	634_0_1	868_0_13	670_0_25	712_0_6	1795_3_31	710_01_1	121_3_55	124_3_1	264_0_1	268_0_33	1703_3_4	58_4_3	259_0_1	54_4_1
216_3_1	217_4_10	1967_0_35	318_0_2	213_0_66	210_45_1	761_0_24	660_45_1	133_3_130	130_3_112	499_0_5	135_0_1	134_4_58	138_0_1	493_0_1	26_0_1	20_3_1	21_4_23	1075_3_2	1779_0_19	1073_0_39	222_4_1	46_0_1	405_0_28	340_0_1	402_45_109	544_0_1	400_0_9	281_3_9	2014_4_49	931_0_4	549_3_1	937_4_56	935_4_1	1343_0_36	679_0_77	634_0_1	868_0_13	670_0_21	712_0_6	1795_3_37	710_01_1	121_3_66	124_3_1	264_0_1	268_0_32	1703_3_2	58_4_3	259_0_1	54_4_1
216_3_1	217_4_10	1967_0_35	318_0_3	213_0_59	210_45_1	761_0_25	660_45_1	133_3_113	130_3_105	499_0_6	135_0_1	134_4_58	138_0_1	493_0_1	26_0_1	20_3_1	21_4_15	1075_3_2	1779_0_18	1073_0_37	222_4_1	46_0_1	405_0_29	340_0_1	402_45_116	544_0_1	400_0_8	281_3_8	2014_4_42	931_0_5	549_3_1	937_4_63	935_4_1	1343_0_35	679_0_79	634_0_1	868_0_12	670_0_20	712_0_9	1795_3_34	710_01_1	121_3_64	124_3_1	264_0_1	268_0_33	1703_3_1	58_4_3	259_0_1	54_4_1
216_3_1	217_4_8	1967_0_41	318_0_3	213_0_56	210_45_1	761_0_27	660_45_2	133_3_117	130_3_100	499_0_8	135_0_1	134_4_46	138_0_1	493_0_1	26_0_1	20_3_1	21_4_16	1075_3_2	1779_0_16	1073_0_36	222_4_1	405_0_27	340_0_1	402_45_127	544_0_1	400_0_7	281_3_7	2014_4_36	931_0_4	549_3_1	937_4_60	935_4_1	1343_0_36	679_0_81	868_0_13	670_0_20	712_0_9	1795_3_40	710_01_1	121_3_58	124_3_1	264_0_1	268_0_28	58_4_2	259_0_1	54_4_1	1652_4_15	51_0_14	53_0_1
216_3_1	217_4_10	1967_0_41	318_0_5	213_0_52	210_45_1	761_0_29	660_45_3	133_3_135	130_3_110	499_0_10	135_0_1	134_4_54	138_0_1	493_0_1	26_0_1	20_3_1	21_4_13	1075_3_3	1779_0_18	1073_0_43	222_4_1	405_0_25	340_0_1	402_45_126	544_0_1	400_0_8	281_3_5	2014_4_37	931_0_3	549_3_1	937_4_64	935_4_1	1343_0_27	679_0_79	868_0_12	670_0_22	712_0_7	1795_3_36	710_01_1	121_3_63	124_3_1	264_0_1	268_0_30	58_4_1	54_4_1	1652_4_21	51_0_13	53_0_1	52_0_2
216_3_1	217_4_9	1967_0_34	318_0_4	213_0_53	210_45_1	761_0_35	660_45_4	133_3_138	130_3_124	499_0_11	135_0_1	134_4_51	138_0_1	493_0_1	26_0_1	20_3_1	21_4_16	1075_3_4	1779_0_17	1073_0_43	222_4_1	405_0_24	340_0_1	402_45_114	544_0_1	400_0_10	281_3_4	2014_4_32	931_0_4	549_3_1	937_4_69	935_4_1	1343_0_30	679_0_74	868_0_14	670_0_22	712_0_4	1795_3_37	710_01_1	121_3_61	124_3_1	264_0_1	268_0_32	58_4_2	54_4_1	1652_4_17	51_0_16	53_0_1	52_0_2
216_3_1	217_4_9	1967_0_36	318_0_5	213_0_55	210_45_1	761_0_39	660_45_2	133_3_141	130_3_106	499_0_12	135_0_1	134_4_53	138_0_1	493_0_1	26_0_1	20_3_1	21_4_15	1075_3_6	1779_0_14	1073_0_39	222_4_1	405_0_20	340_0_1	402_45_120	544_0_1	400_0_11	281_3_5	2014_4_24	931_0_5	549_3_1	937_4_57	935_4_1	1343_0_28	679_0_72	868_0_11	670_0_21	712_0_6	1795_3_35	710_01_1	121_3_71	124_3_1	264_0_1	268_0_29	58_4_2	54_4_1	1652_4_29	51_0_11	53_0_1	52_0_4
216_3_1	217_4_9	1967_0_39	318_0_3	213_0_61	210_45_1	761_0_37	660_45_4	133_3_167	130_3_95	499_0_13	135_0_1	134_4_55	138_0_1	493_0_1	26_0_1	20_3_1	21_4_16	1075_3_10	1779_0_15	1073_0_34	222_4_1	405_0_19	340_0_1	402_45_122	544_0_1	400_0_9	281_3_5	2014_4_26	931_0_3	549_3_1	937_4_50	935_4_1	1343_0_32	679_0_78	868_0_13	670_0_22	712_0_4	1795_3_34	710_01_1	121_3_67	124_3_1	264_0_1	268_0_27	58_4_3	54_4_1	1652_4_37	51_0_7	53_0_1	52_0_1
216_3_1	217_4_5	1967_0_41	318_0_4	213_0_63	210_45_1	761_0_38	660_45_5	133_3_160	130_3_134	499_0_14	135_0_1	134_4_54	138_0_1	493_0_1	26_0_1	20_3_1	21_4_22	1075_3_9	1779_0_14	1073_0_35	222_4_1	405_0_19	340_0_1	402_45_123	544_0_1	400_0_11	281_3_7	2014_4_23	931_0_3	549_3_1	937_4_44	935_4_1	1343_0_30	679_0_82	868_0_14	670_0_20	712_0_6	1795_3_30	710_01_1	121_3_73	124_3_1	264_0_1	268_0_25	58_4_3	54_4_1	1652_4_39	51_0_9	53_0_1	52_0_1
216_3_1	217_4_4	1967_0_38	318_0_2	213_0_70	210_45_1	761_0_37	660_45_6	133_3_140	130_3_135	499_0_12	135_0_1	134_4_61	138_0_1	493_0_1	26_0_1	20_3_1	21_4_12	1075_3_6	1779_0_16	1073_0_37	222_4_1	405_0_21	340_0_1	402_45_117	544_0_1	400_0_11	281_3_4	2014_4_26	931_0_5	549_3_1	937_4_39	935_4_1	1343_0_27	679_0_91	868_0_11	670_0_23	712_0_6	1795_3_36	710_01_1	121_3_70	124_3_1	264_0_1	268_0_31	58_4_1	54_4_1	1652_4_56	51_0_9	53_0_1	52_0_2
216_3_1	217_4_5	1967_0_40	318_0_2	213_0_59	210_45_1	761_0_36	660_45_10	133_3_164	130_3_143	499_0_14	135_0_1	134_4_56	138_0_1	493_0_1	26_0_1	20_3_1	21_4_9	1075_3_3	1779_0_14	1073_0_27	222_4_1	405_0_23	340_0_1	402_45_120	544_0_1	400_0_13	281_3_3	2014_4_22	931_0_4	549_3_1	937_4_34	935_4_1	1343_0_28	679_0_89	868_0_6	670_0_24	712_0_5	1795_3_34	710_01_1	121_3_79	124_3_1	264_0_1	268_0_28	58_4_1	54_4_1	1652_4_62	51_0_7	53_0_1	52_0_1
216_3_1	217_4_5	1967_0_38	318_0_3	213_0_59	210_45_1	761_0_33	660_45_9	133_3_154	130_3_156	499_0_14	135_0_1	134_4_48	138_0_1	493_0_1	26_0_1	20_3_1	21_4_11	1075_3_2	1779_0_15	1073_0_23	222_4_1	405_0_27	340_0_1	402_45_114	544_0_1	400_0_15	281_3_4	2014_4_25	931_0_3	549_3_1	937_4_35	935_4_1	1343_0_31	679_0_91	868_0_5	670_0_24	712_0_6	1795_3_34	710_01_1	121_3_75	124_3_1	264_0_1	268_0_29	962_3_14	54_4_1	1652_4_62	51_0_6	53_0_1	52_0_2
216_3_1	217_4_4	1967_0_41	318_0_3	213_0_57	210_45_1	761_0_37	660_45_11	133_3_153	130_3_156	499_0_12	135_0_1	134_4_52	138_0_1	493_0_1	26_0_1	20_3_1	21_4_8	1075_3_1	1779_0_15	1073_0_19	222_4_1	405_0_29	340_0_1	402_45_108	544_0_1	400_0_10	281_3_6	2014_4_22	931_0_3	549_3_1	937_4_36	935_4_1	1343_0_29	679_0_96	868_0_6	670_0_17	712_0_6	1795_3_35	710_01_1	121_3_78	124_3_1	264_0_1	268_0_31	962_3_13	54_4_1	1652_4_71	51_0_4	53_0_1	52_0_2
216_3_1	217_4_7	1967_0_40	318_0_4	213_0_58	210_45_1	761_0_38	660_45_11	133_3_158	130_3_148	499_0_10	135_0_1	134_4_55	138_0_1	493_0_1	26_0_1	20_3_1	21_4_7	1075_3_2	1779_0_16	1073_0_22	222_4_1	405_0_33	340_0_1	402_45_93	544_0_1	400_0_13	281_3_7	2014_4_23	931_0_2	549_3_1	937_4_31	935_4_1	1343_0_39	679_0_95	868_0_4	670_0_18	712_0_5	1795_3_29	710_01_1	121_3_73	124_3_1	264_0_1	268_0_30	962_3_10	54_4_1	1652_4_65	51_0_4	53_0_1	52_0_4
216_3_1	217_4_8	1967_0_43	318_0_2	213_0_51	210_45_1	761_0_43	660_45_6	133_3_171	130_3_146	499_0_10	135_0_1	134_4_54	138_0_1	493_0_1	26_0_1	20_3_1	21_4_7	1075_3_2	1779_0_9	1073_0_23	222_4_1	405_0_26	340_0_1	402_45_103	544_0_1	400_0_17	281_3_5	2014_4_30	931_0_3	549_3_1	937_4_26	935_4_1	1343_0_38	679_0_98	868_0_3	670_0_17	712_0_7	1795_3_29	710_01_1	121_3_82	124_3_1	264_0_1	268_0_29	962_3_11	54_4_1	1652_4_61	51_0_1	53_0_1	52_0_3
216_3_1	217_4_7	1967_0_46	318_0_4	213_0_53	210_45_1	761_0_42	660_45_8	133_3_183	130_3_162	499_0_14	135_0_1	134_4_55	138_0_1	493_0_1	26_0_1	20_3_1	21_4_8	1075_3_6	1779_0_8	1073_0_21	222_4_1	405_0_26	340_0_1	402_45_96	544_0_1	400_0_15	281_3_5	2014_4_34	931_0_2	549_3_1	937_4_23	935_4_1	1343_0_36	679_0_88	868_0_3	670_0_18	712_0_11	1795_3_38	710_01_1	121_3_84	124_3_1	264_0_1	268_0_28	962_3_8	54_4_1	1652_4_69	51_0_1	53_0_1	52_0_6
216_3_1	217_4_10	1967_0_49	318_0_2	213_0_54	210_45_1	761_0_44	660_45_10	133_3_179	130_3_163	499_0_18	135_0_1	134_4_60	138_0_1	493_0_1	26_0_1	20_3_1	21_4_6	1075_3_10	1779_0_9	1073_0_18	222_4_1	405_0_28	340_0_1	402_45_103	544_0_1	400_0_15	281_3_8	2014_4_33	931_0_3	549_3_1	937_4_25	935_4_1	1343_0_41	679_0_97	868_0_3	670_0_16	712_0_8	1795_3_45	710_01_1	121_3_86	124_3_1	264_0_1	268_0_23	962_3_9	54_4_1	1652_4_80	51_0_2	53_0_1	52_0_6
216_3_1	217_4_11	952_0_14	318_0_4	213_0_48	210_45_1	761_0_44	660_45_10	133_3_183	130_3_157	499_0_15	135_0_1	134_4_59	138_0_1	493_0_1	26_0_1	20_3_1	21_4_4	1075_3_8	1779_0_8	1073_0_20	222_4_1	405_0_31	340_0_1	402_45_102	544_0_1	400_0_16	281_3_4	2014_4_38	931_0_4	549_3_1	937_4_23	935_4_1	1343_0_40	679_0_83	868_0_3	670_0_12	712_0_8	1795_3_44	710_01_1	121_3_77	124_3_1	264_0_1	268_0_26	962_3_7	54_4_1	1652_4_77	51_0_3	53_0_1	52_0_7
216_3_1	217_4_13	952_0_15	318_0_2	213_0_50	210_45_1	761_0_40	660_45_6	133_3_172	130_3_168	499_0_16	135_0_1	134_4_66	138_0_1	493_0_1	26_0_1	20_3_1	21_4_4	1075_3_12	1779_0_8	1073_0_14	405_0_35	340_0_1	402_45_107	544_0_1	400_0_14	281_3_4	2014_4_37	931_0_3	549_3_1	937_4_20	935_4_1	1343_0_45	679_0_89	868_0_3	670_0_14	712_0_10	1795_3_43	710_01_1	121_3_71	124_3_1	264_0_1	268_0_19	962_3_5	54_4_1	1652_4_76	51_0_1	53_0_1	52_0_8	928_0_38
216_3_1	217_4_16	952_0_17	318_0_2	213_0_38	210_45_1	761_0_41	660_45_7	133_3_177	130_3_159	499_0_15	135_0_1	134_4_68	138_0_1	493_0_1	26_0_1	20_3_1	21_4_6	1075_3_10	1779_0_12	1073_0_12	405_0_34	340_0_1	402_45_103	544_0_1	400_0_14	281_3_4	2014_4_32	931_0_4	549_3_1	937_4_26	935_4_1	1343_0_48	679_0_88	868_0_4	670_0_19	712_0_8	1795_3_41	710_01_1	121_3_78	124_3_1	264_0_1	268_0_20	962_3_6	54_4_1	1652_4_70	51_0_2	53_0_1	52_0_8	928_0_47
216_3_1	217_4_14	952_0_10	318_0_1	213_0_45	210_45_1	761_0_38	660_45_8	133_3_188	130_3_162	499_0_20	135_0_1	134_4_68	138_0_1	493_0_1	26_0_1	20_3_1	21_4_7	1075_3_11	1779_0_9	1073_0_8	405_0_33	340_0_1	402_45_95	544_0_1	400_0_16	281_3_5	2014_4_38	931_0_2	549_3_1	937_4_25	935_4_1	1343_0_53	679_0_82	868_0_5	670_0_15	712_0_7	1795_3_39	710_01_1	121_3_91	124_3_1	264_0_1	268_0_17	962_3_5	54_4_1	1652_4_74	51_0_1	53_0_1	52_0_7	928_0_44
216_3_1	217_4_12	952_0_12	318_0_2	213_0_43	210_45_1	761_0_35	660_45_10	133_3_191	130_3_155	499_0_19	135_0_1	134_4_67	138_0_1	493_0_1	26_0_1	20_3_1	21_4_5	1075_3_11	1779_0_10	1073_0_11	405_0_32	340_0_1	402_45_94	544_0_1	400_0_16	281_3_3	2014_4_38	931_0_4	549_3_1	937_4_30	935_4_1	1343_0_55	679_0_81	868_0_6	670_0_21	712_0_5	1795_3_39	710_01_1	121_3_105	124_3_1	264_0_1	268_0_22	962_3_2	54_4_1	1652_4_78	51_0_2	53_0_1	52_0_6	928_0_43
216_3_1	217_4_14	952_0_12	318_0_1	213_0_43	210_45_1	761_0_30	660_45_7	133_3_184	130_3_155	499_0_24	135_0_1	134_4_65	138_0_1	493_0_1	26_0_1	20_3_1	21_4_4	1075_3_15	1779_0_9	1073_0_15	405_0_34	340_0_1	402_45_82	544_0_1	400_0_18	281_3_6	2014_4_39	931_0_2	549_3_1	937_4_39	935_4_1	1343_0_56	679_0_81	868_0_5	670_0_16	712_0_4	1795_3_46	710_01_1	121_3_107	124_3_1	264_0_1	268_0_19	962_3_1	54_4_1	1652_4_75	51_0_2	53_0_1	52_0_7	928_0_40
216_3_1	217_4_12	952_0_11	213_0_41	210_45_1	761_0_26	660_45_5	133_3_183	130_3_130	499_0_28	135_0_1	134_4_69	138_0_1	493_0_1	26_0_1	20_3_1	21_4_2	1075_3_12	1779_0_10	1073_0_16	405_0_31	340_0_1	402_45_67	544_0_1	400_0_16	281_3_6	2014_4_35	931_0_1	549_3_1	937_4_43	935_4_1	1343_0_56	679_0_84	868_0_6	670_0_16	712_0_1	1795_3_48	710_01_1	121_3_120	124_3_1	264_0_1	268_0_21	962_3_1	54_4_1	1652_4_73	51_0_1	53_0_1	52_0_5	928_0_50	535_0_47
216_3_1	217_4_11	1967_0_31	213_0_49	210_45_1	761_0_25	660_45_7	133_3_176	130_3_121	499_0_30	135_0_1	134_4_63	138_0_1	493_0_1	26_0_1	20_3_1	21_4_4	1075_3_11	1779_0_9	1073_0_17	405_0_28	340_0_1	402_45_66	544_0_1	400_0_19	281_3_6	2014_4_33	813_0_1	937_4_44	935_4_1	1343_0_63	679_0_84	868_0_5	670_0_16	1795_3_44	710_01_1	121_3_119	124_3_1	264_0_1	268_0_19	54_4_1	1652_4_70	51_0_2	53_0_1	52_0_9	928_0_48	535_0_49	259_0_1	410_0_43	2060_3_9
216_3_1	217_4_11	1967_0_26	213_0_57	210_45_1	761_0_25	660_45_8	133_3_178	130_3_134	499_0_31	135_0_1	134_4_58	138_0_1	493_0_1	26_0_1	20_3_1	21_4_7	1075_3_11	1779_0_11	1073_0_16	405_0_29	340_0_1	402_45_70	544_0_1	400_0_18	281_3_7	2014_4_30	813_0_1	937_4_39	935_4_1	1343_0_63	679_0_82	868_0_3	670_0_20	1795_3_39	710_01_1	121_3_124	124_3_1	264_0_1	268_0_20	54_4_1	1652_4_75	53_0_1	52_0_5	928_0_43	535_0_50	259_0_1	410_0_43	2060_3_13	294_0_1
216_3_1	217_4_14	1967_0_27	213_0_53	210_45_1	761_0_22	660_45_8	133_3_180	130_3_124	499_0_31	135_0_1	134_4_56	138_0_1	493_0_1	26_0_1	21_4_7	1075_3_8	1779_0_11	1073_0_15	405_0_25	340_0_1	402_45_68	544_0_1	400_0_22	281_3_9	2014_4_32	813_0_1	937_4_36	935_4_1	1343_0_66	679_0_87	868_0_3	670_0_16	1795_3_48	710_01_1	121_3_119	124_3_1	264_0_1	268_0_19	54_4_1	1652_4_72	53_0_1	52_0_9	928_0_45	535_0_54	259_0_1	410_0_45	2060_3_16	294_0_1	539_0_2
216_3_1	217_4_10	1967_0_27	213_0_57	210_45_1	761_0_19	660_45_9	133_3_183	130_3_130	499_0_32	135_0_1	134_4_53	138_0_1	493_0_1	26_0_1	21_4_6	1075_3_6	1779_0_12	1073_0_14	405_0_21	340_0_1	402_45_66	544_0_1	400_0_18	281_3_11	2014_4_30	813_0_1	937_4_31	935_4_1	1343_0_64	679_0_80	10_0_1	670_0_22	1795_3_40	710_01_1	121_3_124	124_3_1	264_0_1	268_0_20	54_4_1	1652_4_65	53_0_1	52_0_7	928_0_35	535_0_56	259_0_1	410_0_38	2060_3_21	294_0_1	539_0_2
216_3_1	217_4_15	1967_0_24	213_0_46	210_45_1	761_0_19	660_45_15	133_3_187	130_3_128	499_0_34	135_0_1	134_4_49	138_0_1	493_0_1	26_0_1	21_4_7	1075_3_6	1779_0_13	1073_0_11	405_0_17	340_0_1	402_45_69	544_0_1	400_0_23	281_3_9	2014_4_27	813_0_1	937_4_30	935_4_1	1343_0_62	679_0_71	10_0_1	670_0_24	1795_3_42	710_01_1	121_3_134	124_3_1	264_0_1	268_0_23	54_4_1	1652_4_73	53_0_1	52_0_9	928_0_32	535_0_56	259_0_1	410_0_37	2060_3_24	294_0_1	822_45_14
216_3_1	217_4_17	1967_0_26	213_0_59	761_0_21	660_45_14	133_3_183	130_3_117	499_0_35	135_0_1	134_4_52	138_0_1	493_0_1	26_0_1	21_4_7	1075_3_4	1779_0_12	1073_0_12	405_0_18	340_0_1	402_45_68	544_0_1	400_0_21	281_3_10	2014_4_21	813_0_1	937_4_29	935_4_1	1343_0_66	679_0_76	10_0_1	670_0_30	1795_3_50	710_01_1	121_3_138	124_3_1	264_0_1	268_0_21	54_4_1	1652_4_73	53_0_1	52_0_6	928_0_31	535_0_59	259_0_1	410_0_35	2060_3_24	294_0_1	822_45_16	989_0_80
216_3_1	217_4_17	1967_0_27	213_0_54	761_0_18	660_45_14	133_3_184	130_3_131	499_0_35	135_0_1	134_4_51	138_0_1	493_0_1	26_0_1	21_4_8	1075_3_5	1779_0_14	1073_0_12	405_0_22	340_0_1	402_45_72	544_0_1	400_0_20	281_3_11	2014_4_20	813_0_1	937_4_26	935_4_1	1343_0_70	679_0_75	10_0_1	670_0_31	1795_3_46	710_01_1	121_3_133	124_3_1	264_0_1	268_0_23	54_4_1	1652_4_82	53_0_1	52_0_7	928_0_30	535_0_52	259_0_1	410_0_31	2060_3_21	294_0_1	822_45_13	989_0_77
216_3_1	217_4_13	1967_0_24	213_0_53	761_0_24	660_45_16	133_3_173	130_3_131	499_0_42	135_0_1	134_4_58	138_0_1	493_0_1	26_0_1	21_4_9	1075_3_6	1779_0_14	1073_0_11	405_0_19	340_0_1	402_45_69	544_0_1	400_0_20	281_3_8	2014_4_20	813_0_1	937_4_25	935_4_1	1343_0_70	679_0_77	10_0_1	670_0_32	1795_3_54	710_01_1	121_3_135	124_3_1	264_0_1	268_0_21	54_4_1	1652_4_91	53_0_1	52_0_7	928_0_24	535_0_54	259_0_1	410_0_44	2060_3_13	294_0_1	822_45_15	989_0_69
216_3_1	217_4_11	1967_0_28	213_0_47	761_0_22	660_45_22	133_3_155	130_3_142	499_0_38	135_0_1	134_4_59	138_0_1	493_0_1	26_0_1	21_4_6	1075_3_6	1779_0_14	1073_0_7	405_0_19	340_0_1	402_45_75	544_0_1	400_0_18	281_3_10	2014_4_22	813_0_1	937_4_25	935_4_1	1343_0_78	679_0_74	10_0_1	670_0_28	1795_3_43	710_01_1	121_3_125	124_3_1	264_0_1	268_0_17	54_4_1	1652_4_93	53_0_1	52_0_8	928_0_31	535_0_53	259_0_1	410_0_39	2060_3_18	294_0_1	822_45_12	989_0_70
216_3_1	217_4_13	1967_0_26	213_0_50	761_0_19	660_45_26	133_3_149	130_3_153	499_0_40	135_0_1	134_4_56	138_0_1	493_0_1	26_0_1	21_4_9	1075_3_6	1779_0_16	1073_0_9	405_0_21	340_0_1	402_45_79	544_0_1	400_0_18	281_3_15	2014_4_23	813_0_1	937_4_26	935_4_1	1343_0_80	679_0_71	10_0_1	670_0_29	1795_3_43	710_01_1	121_3_130	124_3_1	264_0_1	268_0_15	54_4_1	1652_4_82	53_0_1	52_0_8	928_0_28	535_0_49	259_0_1	410_0_42	2060_3_15	294_0_1	822_45_9	989_0_76
216_3_1	217_4_16	1967_0_32	213_0_46	761_0_15	660_45_23	133_3_164	130_3_137	499_0_48	135_0_1	134_4_51	138_0_1	493_0_1	26_0_1	21_4_10	1075_3_7	1779_0_10	1073_0_12	405_0_16	340_0_1	402_45_73	544_0_1	400_0_18	281_3_19	2014_4_20	813_0_1	937_4_36	935_4_1	1343_0_88	679_0_73	10_0_1	670_0_28	1795_3_44	710_01_1	121_3_134	124_3_1	264_0_1	268_0_15	54_4_1	1652_4_72	53_0_1	52_0_10	928_0_25	535_0_52	259_0_1	410_0_42	2060_3_19	294_0_1	822_45_11	989_0_72
216_3_1	217_4_14	1967_0_40	213_0_47	761_0_20	660_45_33	133_3_168	130_3_134	499_0_50	135_0_1	134_4_47	138_0_1	493_0_1	26_0_1	21_4_9	1075_3_5	1779_0_8	1073_0_14	405_0_16	340_0_1	402_45_69	544_0_1	400_0_16	281_3_17	2014_4_18	813_0_1	937_4_36	935_4_1	1343_0_78	679_0_75	10_0_1	670_0_29	1795_3_40	710_01_1	121_3_133	124_3_1	264_0_1	268_0_13	54_4_1	1652_4_63	53_0_1	52_0_8	928_0_24	535_0_48	259_0_1	410_0_43	2060_3_14	294_0_1	822_45_9	989_0_77
216_3_1	217_4_16	1967_0_43	213_0_48	761_0_18	660_45_30	133_3_143	130_3_142	499_0_50	135_0_1	134_4_43	138_0_1	493_0_1	26_0_1	21_4_14	1075_3_4	1779_0_6	1073_0_14	405_0_19	340_0_1	402_45_67	544_0_1	400_0_23	281_3_15	2014_4_21	813_0_1	937_4_36	935_4_1	1343_0_78	679_0_69	670_0_34	1795_3_41	710_01_1	121_3_143	124_3_1	264_0_1	268_0_16	54_4_1	1652_4_55	53_0_1	52_0_8	928_0_22	535_0_51	259_0_1	410_0_42	2060_3_17	294_0_1	822_45_9	989_0_85	312_01_22
216_3_1	217_4_20	1967_0_44	213_0_51	761_0_19	660_45_26	133_3_147	130_3_136	499_0_51	135_0_1	134_4_44	138_0_1	493_0_1	26_0_1	21_4_17	1075_3_4	1779_0_3	1073_0_17	405_0_19	340_0_1	402_45_81	544_0_1	400_0_21	281_3_13	2014_4_17	813_0_1	937_4_38	935_4_1	1343_0_69	679_0_74	670_0_35	1795_3_43	710_01_1	121_3_123	124_3_1	264_0_1	268_0_12	54_4_1	1652_4_52	53_0_1	52_0_9	928_0_21	535_0_55	259_0_1	410_0_50	2060_3_13	294_0_1	822_45_12	989_0_88	312_01_20
216_3_1	217_4_18	1967_0_47	213_0_53	761_0_18	660_45_27	133_3_161	130_3_121	499_0_49	135_0_1	134_4_44	138_0_1	493_0_1	26_0_1	21_4_19	1075_3_3	1779_0_6	1073_0_14	405_0_18	340_0_1	402_45_84	544_0_1	400_0_24	281_3_15	2014_4_13	813_0_1	937_4_40	935_4_1	1343_0_84	679_0_69	670_0_36	1795_3_35	710_01_1	121_3_105	124_3_1	264_0_1	268_0_10	54_4_1	1652_4_48	53_0_1	52_0_9	928_0_22	535_0_53	259_0_1	410_0_50	2060_3_14	294_0_1	822_45_14	989_0_89	312_01_17
216_3_1	217_4_16	213_0_58	761_0_22	660_45_26	133_3_166	130_3_131	499_0_49	135_0_1	134_4_39	138_0_1	493_0_1	26_0_1	21_4_12	1075_3_2	1779_0_7	1073_0_14	405_0_16	340_0_1	402_45_80	544_0_1	400_0_23	281_3_15	2014_4_7	813_0_1	937_4_43	935_4_1	1343_0_76	679_0_79	670_0_30	1795_3_30	710_01_1	121_3_105	124_3_1	264_0_1	268_0_9	54_4_1	1652_4_56	53_0_1	52_0_9	928_0_23	535_0_53	259_0_1	410_0_58	2060_3_23	294_0_1	822_45_17	989_0_90	312_01_17	706_01_11
216_3_1	217_4_17	213_0_53	761_0_21	660_45_29	133_3_158	130_3_145	499_0_47	135_0_1	134_4_33	138_0_1	493_0_1	26_0_1	21_4_12	1075_3_3	1779_0_7	1073_0_14	405_0_20	340_0_1	402_45_72	544_0_1	400_0_26	281_3_16	2014_4_4	813_0_1	937_4_44	935_4_1	1343_0_81	679_0_77	670_0_30	1795_3_34	710_01_1	121_3_110	124_3_1	264_0_1	268_0_11	54_4_1	1652_4_46	53_0_1	52_0_11	928_0_22	535_0_52	259_0_1	410_0_62	2060_3_26	294_0_1	822_45_16	989_0_97	312_01_19	706_01_11
216_3_1	217_4_18	213_0_53	761_0_18	660_45_27	133_3_164	130_3_150	499_0_43	135_0_1	134_4_35	138_0_1	493_0_1	26_0_1	21_4_11	1075_3_2	1779_0_7	1073_0_15	405_0_21	340_0_1	402_45_59	544_0_1	400_0_23	281_3_18	2014_4_5	813_0_1	937_4_53	935_4_1	1343_0_76	679_0_89	670_0_26	1795_3_29	710_01_1	121_3_110	124_3_1	264_0_1	268_0_9	54_4_1	1652_4_40	53_0_1	52_0_13	928_0_22	535_0_52	259_0_1	410_0_65	2060_3_21	294_0_1	822_45_19	989_0_95	312_01_18	706_01_14
216_3_1	217_4_21	213_0_55	761_0_18	660_45_35	133_3_177	130_3_154	499_0_42	135_0_1	134_4_36	138_0_1	493_0_1	26_0_1	21_4_11	1779_0_6	1073_0_15	405_0_29	340_0_1	402_45_61	400_0_26	281_3_15	2014_4_4	813_0_1	937_4_56	935_4_1	628_0_16	679_0_87	670_0_25	1795_3_26	710_01_1	121_3_104	264_0_1	268_0_11	54_4_1	1652_4_48	53_0_1	52_0_9	928_0_17	535_0_52	259_0_1	410_0_60	2060_3_22	294_0_1	822_45_20	989_0_96	312_01_19	706_01_11	196_3_4	317_0_23	618_3_26
216_3_1	217_4_24	213_0_45	761_0_17	660_45_37	133_3_166	130_3_146	499_0_42	135_0_1	134_4_33	138_0_1	493_0_1	26_0_1	21_4_15	1779_0_6	1073_0_14	405_0_26	340_0_1	402_45_56	400_0_24	281_3_17	2014_4_5	813_0_1	937_4_55	935_4_1	628_0_15	679_0_96	670_0_27	1795_3_27	710_01_1	121_3_90	264_0_1	268_0_7	54_4_1	1652_4_55	53_0_1	52_0_9	928_0_19	535_0_58	259_0_1	410_0_63	2060_3_22	294_0_1	822_45_17	989_0_91	312_01_20	706_01_10	196_3_4	317_0_32	618_3_26
216_3_1	217_4_25	213_0_41	761_0_16	660_45_42	133_3_159	130_3_147	499_0_45	135_0_1	134_4_33	138_0_1	493_0_1	26_0_1	21_4_13	1779_0_5	1073_0_14	405_0_28	340_0_1	402_45_56	400_0_26	281_3_13	2014_4_5	813_0_1	937_4_55	935_4_1	628_0_20	679_0_92	670_0_25	1795_3_35	710_01_1	121_3_92	264_0_1	268_0_10	54_4_1	1652_4_60	53_0_1	52_0_8	928_0_20	535_0_52	259_0_1	410_0_68	2060_3_18	294_0_1	822_45_15	989_0_91	312_01_19	706_01_11	196_3_3	317_0_31	618_3_14
216_3_1	217_4_23	213_0_39	761_0_15	660_45_42	133_3_156	130_3_143	499_0_45	135_0_1	134_4_31	138_0_1	493_0_1	26_0_1	21_4_12	1779_0_6	1073_0_13	405_0_25	340_0_1	402_45_56	400_0_28	281_3_11	2014_4_10	813_0_1	937_4_54	935_4_1	628_0_21	679_0_99	670_0_26	1795_3_35	710_01_1	121_3_93	264_0_1	268_0_6	54_4_1	1652_4_56	53_0_1	52_0_10	928_0_15	535_0_53	259_0_1	410_0_67	2060_3_16	294_0_1	822_45_16	989_0_85	312_01_20	706_01_8	196_3_2	317_0_30	618_3_14
216_3_1	217_4_24	213_0_36	761_0_8	660_45_46	133_3_147	130_3_134	499_0_44	135_0_1	134_4_28	138_0_1	493_0_1	26_0_1	21_4_16	1779_0_5	1073_0_12	405_0_24	340_0_1	402_45_48	400_0_29	281_3_11	2014_4_10	813_0_1	937_4_53	935_4_1	628_0_21	679_0_94	670_0_25	1795_3_28	710_01_1	121_3_89	264_0_1	268_0_6	54_4_1	1652_4_69	53_0_1	52_0_12	928_0_18	535_0_52	259_0_1	410_0_61	2060_3_19	294_0_1	822_45_18	989_0_89	312_01_22	706_01_7	317_0_32	618_3_18	1089_0_14
216_3_1	217_4_21	213_0_37	761_0_8	660_45_52	133_3_137	130_3_131	499_0_46	135_0_1	134_4_30	138_0_1	493_0_1	26_0_1	21_4_13	1779_0_4	1073_0_10	405_0_31	340_0_1	402_45_39	400_0_27	281_3_9	2014_4_10	813_0_1	937_4_49	935_4_1	628_0_20	679_0_96	670_0_26	1795_3_36	710_01_1	121_3_90	264_0_1	268_0_5	54_4_1	1652_4_74	53_0_1	52_0_13	928_0_19	535_0_51	259_0_1	410_0_63	2060_3_18	294_0_1	822_45_22	989_0_85	312_01_25	706_01_11	317_0_34	618_3_24	1089_0_14
216_3_1	217_4_21	213_0_39	761_0_12	660_45_45	133_3_112	130_3_132	499_0_46	135_0_1	134_4_29	138_0_1	493_0_1	26_0_1	21_4_17	1779_0_4	1073_0_9	405_0_30	340_0_1	402_45_48	400_0_28	281_3_8	2014_4_6	813_0_1	937_4_42	935_4_1	628_0_15	679_0_83	670_0_20	1795_3_35	710_01_1	121_3_95	264_0_1	268_0_5	54_4_1	1652_4_67	53_0_1	52_0_11	928_0_20	535_0_47	259_0_1	410_0_63	2060_3_14	294_0_1	822_45_22	989_0_85	312_01_25	706_01_8	317_0_38	618_3_25	1089_0_20
216_3_1	217_4_19	213_0_40	761_0_13	660_45_44	133_3_106	130_3_140	499_0_42	135_0_1	134_4_28	138_0_1	493_0_1	26_0_1	21_4_16	1779_0_2	1073_0_10	405_0_26	340_0_1	402_45_51	400_0_29	281_3_7	2014_4_5	813_0_1	937_4_36	935_4_1	628_0_13	679_0_98	670_0_19	1795_3_37	710_01_1	121_3_89	264_0_1	268_0_4	54_4_1	1652_4_75	53_0_1	52_0_14	928_0_25	535_0_45	259_0_1	410_0_67	2060_3_10	294_0_1	822_45_20	989_0_86	312_01_24	706_01_1	317_0_42	618_3_25	1089_0_19
216_3_1	217_4_22	213_0_40	761_0_14	660_45_49	133_3_109	130_3_132	499_0_48	135_0_1	134_4_26	138_0_1	493_0_1	26_0_1	21_4_12	1779_0_3	1073_0_9	405_0_25	340_0_1	402_45_46	400_0_27	281_3_7	2014_4_4	813_0_1	937_4_38	935_4_1	628_0_14	679_0_100	670_0_16	1795_3_33	710_01_1	121_3_83	264_0_1	268_0_7	54_4_1	1652_4_64	53_0_1	52_0_11	928_0_28	535_0_46	259_0_1	410_0_68	2060_3_7	294_0_1	822_45_21	989_0_82	312_01_20	706_01_1	317_0_36	618_3_19	1089_0_19
216_3_1	217_4_22	213_0_37	761_0_15	660_45_42	133_3_100	130_3_131	499_0_48	135_0_1	134_4_25	138_0_1	493_0_1	26_0_1	21_4_11	1779_0_3	1073_0_10	405_0_26	340_0_1	402_45_52	400_0_22	281_3_6	2014_4_5	813_0_1	937_4_41	935_4_1	628_0_18	679_0_112	670_0_19	1795_3_48	710_01_1	121_3_82	264_0_1	268_0_7	54_4_1	1652_4_60	53_0_1	52_0_13	928_0_30	535_0_45	259_0_1	410_0_73	2060_3_3	294_0_1	822_45_24	989_0_84	312_01_19	706_01_1	317_0_37	618_3_21	1089_0_20
216_3_1	217_4_22	213_0_39	761_0_13	660_45_42	133_3_110	130_3_129	499_0_46	135_0_1	134_4_23	138_0_1	493_0_1	26_0_1	21_4_11	1779_0_2	1073_0_7	405_0_26	340_0_1	402_45_48	400_0_26	281_3_10	2014_4_2	813_0_1	937_4_39	935_4_1	628_0_11	679_0_109	670_0_19	1795_3_45	710_01_1	121_3_99	264_0_1	268_0_12	54_4_1	1652_4_66	53_0_1	52_0_10	928_0_28	535_0_44	259_0_1	410_0_80	2060_3_7	294_0_1	822_45_19	989_0_77	312_01_19	706_01_1	317_0_38	618_3_25	1089_0_24
216_3_1	217_4_20	213_0_39	761_0_12	660_45_46	133_3_107	130_3_121	499_0_43	135_0_1	134_4_19	138_0_1	493_0_1	26_0_1	21_4_12	1779_0_1	1073_0_5	405_0_25	340_0_1	402_45_41	400_0_24	281_3_4	2014_4_3	813_0_1	937_4_47	935_4_1	628_0_13	679_0_118	670_0_13	1795_3_40	710_01_1	121_3_99	264_0_1	268_0_10	54_4_1	1652_4_71	53_0_1	52_0_13	928_0_23	535_0_51	259_0_1	410_0_70	2060_3_4	294_0_1	822_45_17	989_0_86	312_01_16	317_0_41	618_3_24	1089_0_24	393_3_6
216_3_1	217_4_26	213_0_39	761_0_12	660_45_43	133_3_99	130_3_136	499_0_43	135_0_1	134_4_19	138_0_1	493_0_1	26_0_1	21_4_12	1779_0_2	1073_0_5	405_0_29	340_0_1	402_45_38	400_0_23	281_3_7	2014_4_5	813_0_1	937_4_40	935_4_1	628_0_9	679_0_113	670_0_14	1795_3_42	710_01_1	121_3_86	264_0_1	268_0_17	54_4_1	1652_4_72	53_0_1	52_0_12	928_0_25	535_0_44	259_0_1	410_0_80	2060_3_5	294_0_1	822_45_19	989_0_86	312_01_17	317_0_45	618_3_25	1089_0_24	393_3_6
216_3_1	217_4_24	213_0_36	761_0_15	660_45_42	133_3_90	130_3_148	499_0_44	135_0_1	134_4_20	138_0_1	493_0_1	26_0_1	21_4_9	1779_0_3	1073_0_6	405_0_31	340_0_1	402_45_37	400_0_20	281_3_6	2014_4_4	813_0_1	937_4_43	935_4_1	628_0_11	679_0_113	670_0_16	1795_3_45	710_01_1	121_3_75	264_0_1	268_0_16	54_4_1	1652_4_66	53_0_1	52_0_13	928_0_28	535_0_38	259_0_1	410_0_70	2060_3_6	294_0_1	822_45_19	989_0_90	312_01_15	317_0_45	618_3_22	1089_0_26	393_3_5
216_3_1	217_4_21	213_0_38	761_0_11	660_45_42	133_3_88	130_3_156	499_0_39	135_0_1	134_4_18	138_0_1	493_0_1	26_0_1	21_4_8	1779_0_3	1073_0_6	405_0_33	340_0_1	402_45_40	400_0_29	281_3_7	2014_4_4	813_0_1	937_4_46	935_4_1	628_0_10	679_0_106	670_0_15	1795_3_42	710_01_1	121_3_92	264_0_1	268_0_24	54_4_1	1652_4_59	53_0_1	52_0_14	928_0_24	535_0_31	259_0_1	410_0_77	2060_3_9	294_0_1	822_45_19	989_0_88	312_01_19	317_0_42	618_3_16	1089_0_25	393_3_5
216_3_1	217_4_24	213_0_35	761_0_16	660_45_51	133_3_83	130_3_151	499_0_40	135_0_1	134_4_14	138_0_1	493_0_1	26_0_1	21_4_9	1779_0_4	1073_0_5	405_0_33	340_0_1	402_45_34	400_0_20	281_3_6	2014_4_4	813_0_1	937_4_59	935_4_1	628_0_14	679_0_96	670_0_16	1795_3_34	710_01_1	121_3_87	264_0_1	268_0_22	54_4_1	1652_4_59	53_0_1	52_0_17	928_0_24	535_0_38	259_0_1	410_0_81	2060_3_6	294_0_1	822_45_19	989_0_91	312_01_18	317_0_42	618_3_20	1089_0_29	393_3_2
216_3_1	217_4_24	213_0_36	761_0_15	660_45_53	133_3_82	130_3_144	499_0_43	135_0_1	134_4_17	138_0_1	493_0_1	26_0_1	21_4_7	1779_0_4	1073_0_4	405_0_35	340_0_1	402_45_32	400_0_25	281_3_6	2014_4_4	813_0_1	937_4_60	935_4_1	628_0_8	679_0_100	670_0_13	1795_3_39	710_01_1	121_3_85	264_0_1	268_0_27	54_4_1	1652_4_52	53_0_1	52_0_18	928_0_20	535_0_42	259_0_1	410_0_83	2060_3_7	294_0_1	822_45_20	989_0_76	312_01_17	317_0_42	618_3_14	1089_0_36	393_3_2
216_3_1	217_4_24	213_0_25	761_0_17	660_45_53	133_3_79	130_3_137	499_0_44	135_0_1	134_4_17	138_0_1	493_0_1	26_0_1	21_4_8	1779_0_5	1073_0_5	405_0_29	340_0_1	402_45_35	400_0_23	281_3_2	2014_4_5	813_0_1	937_4_60	935_4_1	628_0_10	679_0_94	670_0_18	1795_3_36	710_01_1	121_3_80	264_0_1	268_0_20	54_4_1	1652_4_50	53_0_1	52_0_17	928_0_26	535_0_42	259_0_1	410_0_81	2060_3_11	294_0_1	822_45_21	989_0_77	312_01_17	317_0_43	618_3_14	1089_0_41	393_3_1
216_3_1	217_4_24	213_0_25	761_0_19	660_45_53	133_3_81	130_3_126	499_0_39	135_0_1	134_4_12	138_0_1	493_0_1	26_0_1	21_4_10	1779_0_3	1073_0_4	405_0_36	340_0_1	402_45_25	400_0_31	281_3_2	2014_4_4	813_0_1	937_4_58	935_4_1	628_0_10	679_0_96	670_0_16	1795_3_38	710_01_1	121_3_99	264_0_1	268_0_20	54_4_1	1652_4_55	53_0_1	52_0_21	928_0_27	535_0_43	259_0_1	410_0_79	2060_3_15	294_0_1	822_45_20	989_0_79	312_01_15	317_0_50	618_3_9	1089_0_43	393_3_1
216_3_1	217_4_27	213_0_21	761_0_21	660_45_51	133_3_87	130_3_120	499_0_45	135_0_1	134_4_10	138_0_1	493_0_1	26_0_1	21_4_9	1779_0_3	1073_0_5	405_0_31	340_0_1	402_45_24	400_0_25	281_3_2	2014_4_11	813_0_1	937_4_48	935_4_1	628_0_8	679_0_93	670_0_20	1795_3_36	710_01_1	121_3_92	264_0_1	268_0_20	54_4_1	1652_4_54	53_0_1	52_0_16	928_0_25	535_0_43	259_0_1	410_0_84	2060_3_13	294_0_1	822_45_24	989_0_79	312_01_14	317_0_48	618_3_8	1089_0_43	114_4_84
216_3_1	217_4_29	213_0_17	761_0_21	660_45_55	133_3_86	130_3_122	499_0_38	135_0_1	134_4_10	138_0_1	493_0_1	26_0_1	21_4_8	1779_0_5	1073_0_7	405_0_35	340_0_1	402_45_18	400_0_26	281_3_3	2014_4_12	813_0_1	937_4_41	935_4_1	628_0_8	679_0_106	670_0_16	1795_3_33	710_01_1	121_3_79	264_0_1	268_0_19	54_4_1	1652_4_50	53_0_1	52_0_24	928_0_26	535_0_39	259_0_1	410_0_89	2060_3_16	294_0_1	822_45_24	989_0_80	312_01_12	317_0_48	618_3_6	1089_0_35	114_4_99
216_3_1	217_4_32	213_0_20	761_0_19	660_45_55	133_3_83	130_3_119	499_0_42	135_0_1	134_4_12	138_0_1	493_0_1	26_0_1	21_4_8	1779_0_6	1073_0_5	405_0_38	340_0_1	402_45_25	400_0_23	281_3_2	2014_4_9	813_0_1	937_4_44	935_4_1	628_0_10	679_0_98	670_0_24	1795_3_33	710_01_1	121_3_82	264_0_1	268_0_18	54_4_1	1652_4_49	53_0_1	52_0_26	928_0_22	535_0_44	259_0_1	410_0_84	2060_3_23	294_0_1	822_45_19	989_0_81	312_01_13	317_0_46	618_3_5	1089_0_32	114_4_85
216_3_1	217_4_30	213_0_19	761_0_18	660_45_50	133_3_80	130_3_109	499_0_39	135_0_1	134_4_10	138_0_1	493_0_1	26_0_1	21_4_6	1779_0_4	1073_0_7	405_0_38	340_0_1	402_45_25	400_0_27	281_3_1	2014_4_9	813_0_1	937_4_40	935_4_1	628_0_9	679_0_90	670_0_17	1795_3_29	710_01_1	121_3_91	264_0_1	268_0_14	54_4_1	1652_4_51	53_0_1	52_0_27	928_0_22	535_0_35	259_0_1	410_0_89	2060_3_24	294_0_1	822_45_19	989_0_82	312_01_13	317_0_53	618_3_2	1089_0_33	114_4_100
216_3_1	217_4_30	213_0_18	761_0_21	660_45_56	133_3_73	130_3_108	499_0_41	135_0_1	134_4_9	138_0_1	493_0_1	26_0_1	21_4_8	1779_0_2	1073_0_5	405_0_40	340_0_1	402_45_29	400_0_26	281_3_2	2014_4_7	813_0_1	937_4_38	935_4_1	628_0_8	679_0_86	670_0_24	1795_3_24	710_01_1	121_3_90	264_0_1	268_0_13	54_4_1	1652_4_48	53_0_1	52_0_26	928_0_23	535_0_43	259_0_1	410_0_76	2060_3_14	294_0_1	822_45_23	989_0_87	312_01_11	317_0_50	618_3_3	1089_0_31	114_4_89
216_3_1	217_4_28	213_0_13	761_0_21	660_45_66	133_3_73	130_3_109	499_0_33	135_0_1	134_4_7	138_0_1	493_0_1	26_0_1	21_4_6	1779_0_1	1073_0_7	405_0_47	340_0_1	402_45_27	400_0_31	281_3_2	2014_4_11	813_0_1	937_4_42	935_4_1	628_0_6	679_0_94	670_0_18	1795_3_26	710_01_1	121_3_92	264_0_1	268_0_14	54_4_1	1652_4_46	53_0_1	52_0_31	928_0_27	535_0_39	259_0_1	410_0_72	2060_3_15	294_0_1	822_45_21	989_0_89	312_01_12	317_0_55	618_3_3	1089_0_29	114_4_86
216_3_1	217_4_28	213_0_8	761_0_18	660_45_64	133_3_61	130_3_115	499_0_31	135_0_1	134_4_5	138_0_1	493_0_1	26_0_1	21_4_6	1779_0_1	1073_0_5	405_0_51	340_0_1	402_45_24	400_0_20	281_3_1	2014_4_8	813_0_1	937_4_34	935_4_1	628_0_6	679_0_93	670_0_19	1795_3_42	710_01_1	121_3_97	264_0_1	268_0_9	54_4_1	1652_4_47	53_0_1	52_0_29	928_0_23	535_0_43	259_0_1	410_0_76	2060_3_14	294_0_1	822_45_22	989_0_86	312_01_11	317_0_52	618_3_4	1089_0_35	114_4_88
216_3_1	217_4_27	213_0_8	761_0_19	660_45_67	133_3_55	130_3_120	499_0_28	135_0_1	134_4_4	138_0_1	493_0_1	26_0_1	21_4_5	1779_0_2	1073_0_7	405_0_54	340_0_1	402_45_22	400_0_21	281_3_2	2014_4_8	813_0_1	937_4_32	935_4_1	628_0_5	679_0_92	670_0_20	1795_3_43	710_01_1	121_3_98	264_0_1	268_0_10	54_4_1	1652_4_45	53_0_1	52_0_32	928_0_17	535_0_42	259_0_1	410_0_81	2060_3_16	294_0_1	822_45_16	989_0_88	312_01_12	317_0_53	618_3_3	1089_0_31	114_4_82
216_3_1	217_4_25	213_0_9	761_0_18	660_45_65	133_3_60	130_3_118	499_0_30	135_0_1	134_4_3	138_0_1	493_0_1	26_0_1	21_4_3	1779_0_3	1073_0_6	405_0_55	340_0_1	402_45_22	400_0_21	281_3_2	2014_4_6	813_0_1	937_4_34	935_4_1	628_0_6	679_0_83	670_0_27	1795_3_40	710_01_1	121_3_97	264_0_1	268_0_10	54_4_1	1652_4_48	53_0_1	52_0_27	928_0_14	535_0_43	259_0_1	410_0_81	2060_3_13	294_0_1	822_45_16	989_0_92	312_01_12	317_0_46	618_3_2	1089_0_27	114_4_83
216_3_1	217_4_29	213_0_8	761_0_18	660_45_54	133_3_65	130_3_126	499_0_27	135_0_1	134_4_4	138_0_1	493_0_1	26_0_1	21_4_3	1779_0_4	1073_0_6	405_0_52	340_0_1	402_45_26	400_0_21	281_3_3	2014_4_10	813_0_1	937_4_42	935_4_1	628_0_5	679_0_98	670_0_24	1795_3_35	710_01_1	121_3_100	264_0_1	268_0_9	54_4_1	1652_4_49	53_0_1	52_0_25	928_0_13	535_0_41	259_0_1	410_0_80	2060_3_12	294_0_1	822_45_18	989_0_95	312_01_15	317_0_47	618_3_2	1089_0_30	114_4_83
216_3_1	217_4_27	213_0_9	761_0_22	660_45_52	133_3_59	130_3_129	499_0_27	135_0_1	134_4_3	138_0_1	493_0_1	26_0_1	21_4_3	1779_0_3	1073_0_7	405_0_58	340_0_1	402_45_27	400_0_17	281_3_4	2014_4_15	813_0_1	937_4_48	935_4_1	628_0_3	679_0_102	670_0_25	1795_3_39	710_01_1	121_3_97	264_0_1	268_0_10	54_4_1	1652_4_47	53_0_1	52_0_24	928_0_13	535_0_47	259_0_1	410_0_82	2060_3_16	294_0_1	822_45_22	989_0_91	312_01_13	317_0_47	618_3_1	1089_0_27	114_4_81
216_3_1	217_4_24	213_0_10	761_0_21	660_45_61	133_3_60	130_3_118	499_0_27	135_0_1	134_4_2	138_0_1	493_0_1	26_0_1	21_4_3	1779_0_4	1073_0_5	405_0_55	340_0_1	402_45_29	400_0_17	281_3_3	2014_4_13	813_0_1	937_4_49	935_4_1	628_0_3	679_0_107	670_0_24	1795_3_44	710_01_1	121_3_85	264_0_1	268_0_9	54_4_1	1652_4_58	53_0_1	52_0_21	928_0_12	535_0_47	259_0_1	410_0_75	2060_3_26	294_0_1	822_45_15	989_0_86	312_01_11	317_0_45	618_3_2	1089_0_33	114_4_75
216_3_1	217_4_21	213_0_14	761_0_20	660_45_67	133_3_68	130_3_116	499_0_34	135_0_1	134_4_2	138_0_1	493_0_1	26_0_1	21_4_2	1779_0_7	1073_0_5	405_0_59	340_0_1	402_45_28	400_0_19	281_3_3	2014_4_14	813_0_1	937_4_46	935_4_1	628_0_4	679_0_103	670_0_23	1795_3_45	710_01_1	121_3_93	264_0_1	268_0_9	54_4_1	1652_4_60	53_0_1	52_0_17	928_0_11	535_0_46	259_0_1	410_0_70	2060_3_22	294_0_1	822_45_12	989_0_92	312_01_9	317_0_45	1125_0_8	1089_0_31	114_4_66
216_3_1	217_4_25	213_0_15	761_0_16	660_45_75	133_3_75	130_3_108	499_0_31	135_0_1	134_4_3	138_0_1	493_0_1	26_0_1	21_4_2	1779_0_5	1073_0_3	405_0_57	340_0_1	402_45_26	400_0_22	281_3_4	2014_4_11	813_0_1	937_4_48	935_4_1	628_0_4	679_0_90	670_0_20	1795_3_46	710_01_1	121_3_98	264_0_1	268_0_11	54_4_1	1652_4_54	53_0_1	52_0_17	928_0_5	535_0_48	259_0_1	410_0_72	2060_3_21	294_0_1	822_45_12	989_0_89	312_01_10	317_0_44	1125_0_8	1089_0_42	114_4_73
216_3_1	217_4_25	213_0_18	761_0_21	660_45_68	133_3_61	130_3_118	499_0_37	135_0_1	134_4_2	138_0_1	493_0_1	26_0_1	21_4_1	1779_0_7	1073_0_2	405_0_61	340_0_1	402_45_26	400_0_19	281_3_3	2014_4_10	813_0_1	937_4_56	935_4_1	628_0_3	679_0_96	670_0_21	1795_3_52	710_01_1	121_3_107	264_0_1	268_0_10	54_4_1	1652_4_54	53_0_1	52_0_15	928_0_6	535_0_45	259_0_1	410_0_70	2060_3_24	294_0_1	822_45_10	989_0_82	312_01_8	317_0_36	1125_0_9	1089_0_46	114_4_75
216_3_1	217_4_25	213_0_18	761_0_21	660_45_74	133_3_62	130_3_114	499_0_37	135_0_1	134_4_5	138_0_1	493_0_1	26_0_1	21_4_3	1779_0_7	1073_0_3	405_0_69	340_0_1	402_45_30	400_0_19	281_3_4	2014_4_9	813_0_1	937_4_48	935_4_1	628_0_3	679_0_96	670_0_26	1795_3_65	710_01_1	121_3_96	264_0_1	268_0_11	54_4_1	1652_4_58	53_0_1	52_0_16	928_0_7	535_0_43	259_0_1	410_0_65	2060_3_27	294_0_1	822_45_10	989_0_84	312_01_11	317_0_38	1125_0_10	1089_0_46	114_4_77
216_3_1	217_4_28	213_0_15	761_0_28	660_45_72	133_3_63	130_3_110	499_0_44	135_0_1	134_4_7	138_0_1	493_0_1	26_0_1	21_4_5	1779_0_9	1073_0_2	405_0_64	340_0_1	402_45_39	400_0_15	281_3_5	2014_4_15	813_0_1	937_4_52	935_4_1	628_0_3	679_0_91	670_0_27	1795_3_57	710_01_1	121_3_99	264_0_1	268_0_13	54_4_1	1652_4_57	53_0_1	52_0_15	928_0_8	535_0_46	259_0_1	410_0_65	2060_3_27	294_0_1	822_45_10	989_0_79	312_01_10	317_0_32	1125_0_8	1089_0_43	114_4_71
216_3_1	217_4_22	213_0_14	761_0_26	660_45_69	133_3_63	130_3_101	499_0_30	135_0_1	134_4_10	138_0_1	493_0_1	26_0_1	21_4_3	1779_0_12	1073_0_1	405_0_63	340_0_1	402_45_37	400_0_15	281_3_6	2014_4_14	813_0_1	937_4_52	935_4_1	628_0_1	679_0_96	670_0_23	1795_3_56	710_01_1	121_3_94	264_0_1	268_0_17	54_4_1	1652_4_61	53_0_1	52_0_18	928_0_9	535_0_48	259_0_1	410_0_56	2060_3_24	294_0_1	822_45_7	989_0_76	312_01_13	317_0_36	1125_0_8	1089_0_38	114_4_75
216_3_1	217_4_21	213_0_12	761_0_22	660_45_66	133_3_63	130_3_104	499_0_39	135_0_1	134_4_7	138_0_1	493_0_1	26_0_1	21_4_4	1779_0_16	405_0_64	340_0_1	402_45_39	400_0_11	281_3_6	2014_4_13	813_0_1	937_4_56	935_4_1	628_0_1	679_0_90	670_0_20	1795_3_57	710_01_1	121_3_82	264_0_1	268_0_18	54_4_1	1652_4_63	53_0_1	52_0_18	928_0_7	535_0_51	259_0_1	410_0_50	2060_3_28	294_0_1	822_45_5	989_0_71	312_01_10	317_0_34	1125_0_9	1089_0_35	114_4_81	117_0_134
216_3_1	217_4_24	213_0_14	761_0_19	660_45_63	133_3_59	130_3_94	499_0_34	135_0_1	134_4_5	138_0_1	493_0_1	26_0_1	1779_0_17	405_0_68	340_0_1	402_45_33	400_0_11	281_3_3	2014_4_13	813_0_1	937_4_43	935_4_1	679_0_97	670_0_21	1795_3_58	710_01_1	121_3_83	264_0_1	268_0_19	54_4_1	1652_4_72	53_0_1	52_0_18	928_0_8	535_0_54	259_0_1	410_0_48	2060_3_30	294_0_1	822_45_7	989_0_70	312_01_10	317_0_35	1125_0_6	1089_0_40	114_4_71	117_0_127	277_3_1	1929_0_85
216_3_1	217_4_27	213_0_11	761_0_19	660_45_56	133_3_61	130_3_87	499_0_33	135_0_1	134_4_7	138_0_1	493_0_1	26_0_1	1779_0_17	405_0_63	340_0_1	402_45_31	400_0_7	281_3_4	2014_4_12	813_0_1	937_4_42	935_4_1	679_0_91	670_0_18	1795_3_56	710_01_1	421_3_273	264_0_1	268_0_16	54_4_1	53_0_1	52_0_17	928_0_6	535_0_59	259_0_1	410_0_41	2060_3_26	294_0_1	822_45_8	989_0_73	312_01_11	317_0_37	1125_0_8	1089_0_40	114_4_61	117_0_116	277_3_2	1929_0_82	795_4_163
216_3_1	217_4_28	213_0_12	761_0_21	660_45_56	133_3_63	130_3_77	499_0_31	135_0_1	134_4_9	138_0_1	493_0_1	26_0_1	1779_0_20	405_0_65	340_0_1	402_45_35	400_0_8	281_3_4	2014_4_11	813_0_1	937_4_44	935_4_1	679_0_89	670_0_19	1795_3_59	710_01_1	421_3_281	264_0_1	268_0_20	54_4_1	53_0_1	52_0_14	928_0_6	535_0_55	259_0_1	410_0_40	2060_3_25	294_0_1	822_45_7	989_0_73	312_01_11	317_0_39	1125_0_9	1089_0_41	114_4_54	117_0_109	1929_0_82	795_4_155	1850_0_1
216_3_1	217_4_34	213_0_11	761_0_21	660_45_58	133_3_59	130_3_80	499_0_35	135_0_1	134_4_12	138_0_1	493_0_1	26_0_1	1779_0_23	405_0_73	340_0_1	402_45_40	400_0_9	281_3_3	2014_4_11	813_0_1	937_4_51	935_4_1	679_0_83	670_0_15	1795_3_50	710_01_1	421_3_289	264_0_1	268_0_16	54_4_1	53_0_1	52_0_13	928_0_5	535_0_60	259_0_1	410_0_34	2060_3_18	294_0_1	822_45_6	989_0_66	312_01_9	317_0_43	1125_0_7	1089_0_37	114_4_51	117_0_120	1929_0_87	795_4_143	1850_0_2
216_3_1	217_4_35	213_0_15	761_0_21	660_45_60	133_3_54	130_3_93	499_0_31	135_0_1	134_4_14	138_0_1	493_0_1	26_0_1	1779_0_25	405_0_75	340_0_1	402_45_45	400_0_10	281_3_2	2014_4_6	813_0_1	937_4_47	935_4_1	679_0_85	670_0_19	1795_3_54	710_01_1	421_3_283	264_0_1	268_0_17	54_4_1	53_0_1	52_0_10	928_0_7	535_0_60	259_0_1	410_0_26	2060_3_14	294_0_1	822_45_6	989_0_72	312_01_10	317_0_43	1125_0_9	1089_0_42	114_4_55	117_0_122	1929_0_90	795_4_124	1850_0_2
216_3_1	217_4_38	213_0_11	761_0_21	660_45_68	133_3_57	130_3_89	499_0_29	135_0_1	134_4_13	138_0_1	493_0_1	26_0_1	1779_0_24	405_0_74	340_0_1	402_45_41	400_0_8	281_3_2	2014_4_7	813_0_1	937_4_51	935_4_1	679_0_85	670_0_15	1795_3_58	710_01_1	421_3_287	264_0_1	268_0_17	54_4_1	53_0_1	52_0_10	928_0_4	535_0_61	259_0_1	410_0_26	2060_3_15	294_0_1	822_45_5	989_0_69	312_01_9	317_0_49	1125_0_9	1089_0_40	114_4_42	117_0_122	1929_0_87	795_4_130	1850_0_3
216_3_1	217_4_32	213_0_9	761_0_21	660_45_73	133_3_55	130_3_74	499_0_30	135_0_1	134_4_15	138_0_1	493_0_1	26_0_1	1779_0_23	405_0_76	340_0_1	402_45_43	400_0_8	281_3_1	2014_4_8	813_0_1	937_4_51	935_4_1	679_0_87	670_0_17	1795_3_62	710_01_1	421_3_275	264_0_1	268_0_19	54_4_1	53_0_1	52_0_11	928_0_3	535_0_71	259_0_1	410_0_24	2060_3_12	294_0_1	822_45_6	989_0_66	312_01_12	317_0_53	1125_0_8	1089_0_41	114_4_37	117_0_124	1929_0_96	795_4_137	1850_0_2
216_3_1	217_4_33	213_0_12	761_0_21	660_45_68	133_3_45	130_3_75	499_0_31	135_0_1	134_4_13	138_0_1	493_0_1	26_0_1	1779_0_28	405_0_76	340_0_1	402_45_47	400_0_7	281_3_1	2014_4_13	813_0_1	937_4_53	935_4_1	679_0_88	670_0_16	1795_3_67	710_01_1	421_3_273	264_0_1	268_0_18	54_4_1	53_0_1	52_0_11	928_0_2	535_0_58	259_0_1	410_0_23	2060_3_13	294_0_1	822_45_6	989_0_72	312_01_15	317_0_55	1125_0_9	1089_0_37	114_4_33	117_0_125	1929_0_95	795_4_135	1850_0_3
216_3_1	217_4_39	213_0_12	761_0_21	660_45_59	133_3_51	130_3_74	499_0_31	135_0_1	134_4_14	138_0_1	493_0_1	26_0_1	1779_0_28	405_0_78	340_0_1	402_45_48	400_0_7	281_3_2	2014_4_16	813_0_1	937_4_50	935_4_1	679_0_94	670_0_18	1795_3_68	710_01_1	421_3_256	264_0_1	268_0_21	54_4_1	53_0_1	52_0_10	928_0_1	535_0_60	259_0_1	410_0_17	2060_3_10	294_0_1	822_45_7	989_0_65	312_01_11	317_0_49	1125_0_12	1089_0_41	114_4_36	117_0_128	1929_0_103	795_4_138	1850_0_3
216_3_1	217_4_42	213_0_12	761_0_17	660_45_55	133_3_53	130_3_65	499_0_35	135_0_1	134_4_12	138_0_1	493_0_1	26_0_1	1779_0_28	405_0_82	340_0_1	402_45_39	400_0_8	281_3_1	2014_4_10	813_0_1	937_4_50	935_4_1	679_0_100	670_0_19	1795_3_70	710_01_1	421_3_252	264_0_1	268_0_21	54_4_1	53_0_1	52_0_8	535_0_65	259_0_1	410_0_18	2060_3_9	294_0_1	822_45_9	989_0_65	312_01_16	317_0_48	1125_0_10	1089_0_37	114_4_24	117_0_131	1929_0_96	795_4_150	1850_0_2	1856_0_32
216_3_1	217_4_44	213_0_10	761_0_16	660_45_54	133_3_57	130_3_57	499_0_27	135_0_1	134_4_14	138_0_1	493_0_1	26_0_1	1779_0_25	405_0_86	340_0_1	402_45_42	400_0_9	281_3_1	2014_4_11	813_0_1	937_4_43	935_4_1	679_0_87	670_0_24	1795_3_77	710_01_1	421_3_244	264_0_1	268_0_20	54_4_1	53_0_1	52_0_5	535_0_66	259_0_1	410_0_14	2060_3_10	294_0_1	822_45_4	989_0_65	312_01_11	317_0_50	1125_0_10	1089_0_32	114_4_27	117_0_127	1929_0_102	795_4_154	1850_0_1	1856_0_30
216_3_1	217_4_48	213_0_8	761_0_15	660_45_50	133_3_52	130_3_67	499_0_29	135_0_1	134_4_14	138_0_1	493_0_1	26_0_1	1779_0_25	405_0_89	340_0_1	402_45_42	400_0_6	281_3_1	2014_4_9	813_0_1	937_4_43	935_4_1	679_0_95	670_0_18	1795_3_77	710_01_1	421_3_244	264_0_1	268_0_21	54_4_1	53_0_1	52_0_7	535_0_69	259_0_1	410_0_14	2060_3_8	294_0_1	822_45_3	989_0_53	312_01_15	317_0_48	1125_0_11	1089_0_35	114_4_26	117_0_125	1929_0_96	795_4_160	1850_0_1	1856_0_32
216_3_1	217_4_48	213_0_8	761_0_14	660_45_56	133_3_54	130_3_76	499_0_25	135_0_1	134_4_9	138_0_1	493_0_1	26_0_1	1779_0_24	405_0_87	340_0_1	402_45_49	400_0_8	281_3_2	2014_4_11	813_0_1	937_4_46	935_4_1	679_0_92	670_0_22	1795_3_73	710_01_1	421_3_242	264_0_1	268_0_22	54_4_1	53_0_1	52_0_6	535_0_68	259_0_1	410_0_15	2060_3_11	294_0_1	822_45_3	989_0_56	312_01_12	317_0_50	1125_0_10	1089_0_30	114_4_24	117_0_128	1929_0_106	795_4_146	1850_0_2	1856_0_28
216_3_1	217_4_52	213_0_10	761_0_9	660_45_50	133_3_43	130_3_88	499_0_27	135_0_1	134_4_13	138_0_1	493_0_1	26_0_1	1779_0_25	405_0_96	340_0_1	402_45_47	400_0_5	281_3_3	2014_4_11	813_0_1	937_4_48	935_4_1	679_0_98	670_0_24	1795_3_63	710_01_1	421_3_237	264_0_1	268_0_23	54_4_1	53_0_1	52_0_9	535_0_71	259_0_1	410_0_14	2060_3_9	294_0_1	822_45_2	989_0_59	312_01_12	317_0_49	1125_0_7	1089_0_34	114_4_25	117_0_139	1929_0_91	795_4_149	1850_0_1	1856_0_27
216_3_1	217_4_57	213_0_7	761_0_8	660_45_50	133_3_43	130_3_82	499_0_23	135_0_1	134_4_12	138_0_1	493_0_1	26_0_1	1779_0_25	405_0_98	340_0_1	402_45_51	400_0_8	281_3_1	2014_4_18	813_0_1	937_4_47	935_4_1	679_0_99	670_0_23	1795_3_59	710_01_1	421_3_238	264_0_1	268_0_23	54_4_1	53_0_1	52_0_9	535_0_66	259_0_1	410_0_17	2060_3_9	294_0_1	822_45_2	989_0_58	312_01_10	317_0_50	1125_0_9	1089_0_33	114_4_28	117_0_131	1929_0_101	795_4_143	1850_0_1	1856_0_25
216_3_1	217_4_56	213_0_8	761_0_8	660_45_51	133_3_45	130_3_93	499_0_28	135_0_1	134_4_11	138_0_1	493_0_1	26_0_1	1779_0_31	405_0_108	340_0_1	402_45_49	400_0_7	281_3_1	2014_4_16	813_0_1	937_4_45	935_4_1	679_0_101	670_0_19	1795_3_51	710_01_1	421_3_228	264_0_1	268_0_26	54_4_1	53_0_1	52_0_9	535_0_60	259_0_1	410_0_16	2060_3_10	294_0_1	822_45_2	989_0_58	312_01_10	317_0_49	1125_0_9	1089_0_35	114_4_28	117_0_142	1929_0_88	795_4_139	1850_0_1	1856_0_27
216_3_1	217_4_54	213_0_6	761_0_11	660_45_63	133_3_61	130_3_83	499_0_21	135_0_1	134_4_11	138_0_1	493_0_1	26_0_1	1779_0_27	405_0_98	340_0_1	402_45_41	400_0_11	281_3_2	2014_4_15	813_0_1	937_4_47	935_4_1	679_0_101	670_0_16	1795_3_47	710_01_1	421_3_232	264_0_1	268_0_31	54_4_1	53_0_1	52_0_7	535_0_58	259_0_1	410_0_17	2060_3_7	294_0_1	822_45_3	989_0_57	312_01_8	317_0_56	1125_0_9	1089_0_36	114_4_29	117_0_133	1929_0_84	795_4_145	1850_0_2	1856_0_29
216_3_1	217_4_54	213_0_7	761_0_10	660_45_63	133_3_49	130_3_93	499_0_31	135_0_1	134_4_9	138_0_1	493_0_1	26_0_1	1779_0_31	405_0_97	340_0_1	402_45_31	400_0_10	281_3_3	2014_4_15	813_0_1	937_4_55	935_4_1	679_0_103	670_0_16	1795_3_49	710_01_1	421_3_254	264_0_1	268_0_31	54_4_1	53_0_1	52_0_9	535_0_58	259_0_1	410_0_17	2060_3_8	294_0_1	822_45_5	989_0_57	312_01_7	317_0_60	1125_0_9	1089_0_39	114_4_31	117_0_142	1929_0_76	795_4_147	1850_0_1	1856_0_29
216_3_1	217_4_51	213_0_4	761_0_10	660_45_62	133_3_47	130_3_107	499_0_27	135_0_1	134_4_5	138_0_1	493_0_1	26_0_1	1779_0_32	405_0_91	340_0_1	402_45_35	400_0_12	281_3_4	2014_4_16	813_0_1	937_4_55	935_4_1	679_0_112	670_0_18	1795_3_64	710_01_1	121_3_52	264_0_1	268_0_32	54_4_1	1652_4_39	53_0_1	52_0_6	535_0_56	259_0_1	410_0_21	2060_3_8	294_0_1	822_45_5	989_0_61	312_01_5	317_0_55	1125_0_10	1089_0_32	114_4_30	117_0_135	1929_0_77	795_4_148	1850_0_2
216_3_1	217_4_64	213_0_7	761_0_5	660_45_66	133_3_46	130_3_108	499_0_28	135_0_1	134_4_4	138_0_1	493_0_1	26_0_1	1779_0_34	405_0_96	340_0_1	402_45_35	400_0_9	281_3_5	2014_4_16	813_0_1	937_4_57	935_4_1	679_0_101	670_0_16	1795_3_62	710_01_1	121_3_53	264_0_1	268_0_34	54_4_1	1652_4_38	53_0_1	52_0_6	535_0_57	259_0_1	410_0_20	2060_3_12	294_0_1	822_45_6	989_0_62	312_01_9	317_0_59	1125_0_12	1089_0_33	114_4_31	117_0_132	1929_0_77	795_4_152	1850_0_2
216_3_1	217_4_61	213_0_4	761_0_6	660_45_68	133_3_48	130_3_117	499_0_25	135_0_1	134_4_5	138_0_1	493_0_1	26_0_1	1779_0_32	405_0_94	340_0_1	402_45_31	400_0_10	281_3_4	2014_4_14	813_0_1	937_4_56	935_4_1	679_0_113	670_0_19	1795_3_49	710_01_1	121_3_50	264_0_1	268_0_35	54_4_1	1652_4_38	53_0_1	52_0_6	535_0_60	259_0_1	410_0_21	2060_3_12	294_0_1	822_45_2	989_0_62	312_01_7	317_0_57	1125_0_12	1089_0_27	114_4_32	117_0_141	1929_0_75	795_4_157	1850_0_3
216_3_1	217_4_59	213_0_7	761_0_7	660_45_80	133_3_46	130_3_120	499_0_28	135_0_1	134_4_3	138_0_1	493_0_1	26_0_1	1779_0_29	405_0_93	340_0_1	402_45_30	400_0_9	281_3_3	2014_4_14	813_0_1	937_4_50	935_4_1	679_0_96	670_0_11	1795_3_49	710_01_1	121_3_54	264_0_1	268_0_33	54_4_1	1652_4_41	53_0_1	52_0_4	535_0_54	259_0_1	410_0_22	2060_3_15	294_0_1	822_45_1	989_0_61	312_01_10	317_0_59	1125_0_11	1089_0_29	114_4_36	117_0_159	1929_0_63	795_4_152	1850_0_3
216_3_1	217_4_59	213_0_7	761_0_6	660_45_86	133_3_39	130_3_116	499_0_29	135_0_1	134_4_2	138_0_1	493_0_1	26_0_1	1779_0_32	405_0_92	340_0_1	402_45_21	400_0_11	281_3_1	2014_4_10	813_0_1	937_4_62	935_4_1	679_0_105	670_0_15	1795_3_54	710_01_1	121_3_57	264_0_1	268_0_31	54_4_1	1652_4_37	53_0_1	52_0_5	535_0_58	259_0_1	410_0_23	2060_3_20	294_0_1	822_45_2	989_0_63	312_01_10	317_0_62	1125_0_12	1089_0_27	114_4_31	117_0_149	1929_0_60	795_4_155	1850_0_3
216_3_1	217_4_66	213_0_9	761_0_4	660_45_84	133_3_34	130_3_123	499_0_32	135_0_1	134_4_2	138_0_1	493_0_1	26_0_1	1779_0_28	405_0_89	340_0_1	402_45_21	400_0_7	281_3_1	2014_4_12	813_0_1	937_4_58	935_4_1	679_0_104	670_0_12	1795_3_49	710_01_1	121_3_63	264_0_1	268_0_34	54_4_1	1652_4_35	53_0_1	52_0_5	535_0_50	259_0_1	410_0_24	2060_3_21	294_0_1	136_3_1	989_0_62	312_01_8	317_0_62	1125_0_11	1089_0_24	114_4_35	117_0_155	1929_0_61	795_4_171	1850_0_3
216_3_1	217_4_60	213_0_6	761_0_3	660_45_73	133_3_34	130_3_113	499_0_36	135_0_1	134_4_1	138_0_1	493_0_1	26_0_1	1779_0_28	405_0_97	340_0_1	402_45_19	400_0_10	281_3_2	2014_4_16	813_0_1	937_4_71	935_4_1	679_0_105	670_0_16	1795_3_61	710_01_1	121_3_71	264_0_1	268_0_34	54_4_1	1652_4_36	53_0_1	52_0_5	535_0_60	259_0_1	410_0_25	2060_3_20	294_0_1	136_3_1	989_0_64	312_01_11	317_0_57	1125_0_10	1089_0_23	114_4_37	117_0_148	1929_0_67	795_4_188	1850_0_2
216_3_1	217_4_65	213_0_5	761_0_3	660_45_81	133_3_32	130_3_114	499_0_28	135_0_1	134_4_1	138_0_1	493_0_1	26_0_1	1779_0_26	405_0_105	340_0_1	402_45_16	400_0_9	281_3_1	2014_4_12	813_0_1	937_4_76	935_4_1	679_0_102	670_0_15	1795_3_72	710_01_1	121_3_75	264_0_1	268_0_34	54_4_1	1652_4_42	53_0_1	52_0_6	535_0_62	259_0_1	410_0_23	2060_3_16	294_0_1	136_3_1	989_0_63	312_01_10	317_0_63	1125_0_13	1089_0_25	114_4_38	117_0_153	1929_0_62	795_4_185	1850_0_1
216_3_1	217_4_63	213_0_4	761_0_4	660_45_84	133_3_32	130_3_105	499_0_32	135_0_1	134_4_1	493_0_1	26_0_1	1779_0_21	405_0_106	340_0_1	402_45_13	400_0_7	281_3_1	2014_4_14	813_0_1	937_4_72	935_4_1	679_0_106	670_0_16	1795_3_77	710_01_1	121_3_72	264_0_1	268_0_32	54_4_1	1652_4_42	53_0_1	52_0_7	535_0_63	259_0_1	410_0_24	2060_3_14	294_0_1	136_3_1	989_0_63	312_01_12	317_0_58	1125_0_7	1089_0_25	114_4_40	117_0_149	1929_0_61	795_4_190	1856_0_38	521_3_225
216_3_1	217_4_67	213_0_4	761_0_5	660_45_88	133_3_41	130_3_105	499_0_32	135_0_1	134_4_1	493_0_1	26_0_1	1779_0_22	405_0_109	340_0_1	402_45_17	400_0_8	281_3_1	2014_4_15	813_0_1	937_4_77	935_4_1	679_0_100	670_0_10	1795_3_75	710_01_1	121_3_70	264_0_1	268_0_36	54_4_1	1652_4_40	53_0_1	52_0_7	535_0_64	259_0_1	410_0_18	2060_3_15	294_0_1	136_3_1	989_0_57	312_01_12	317_0_63	1125_0_7	1089_0_24	114_4_37	117_0_153	1929_0_55	795_4_189	1856_0_39	521_3_222
216_3_1	217_4_75	213_0_3	761_0_5	660_45_83	133_3_41	130_3_104	499_0_39	135_0_1	134_4_1	493_0_1	26_0_1	1779_0_31	405_0_111	340_0_1	402_45_16	400_0_9	2014_4_12	813_0_1	937_4_86	935_4_1	679_0_109	670_0_9	1795_3_74	710_01_1	121_3_72	264_0_1	268_0_33	54_4_1	1652_4_50	53_0_1	52_0_6	535_0_66	259_0_1	410_0_20	2060_3_16	294_0_1	136_3_1	989_0_65	312_01_10	317_0_59	1125_0_6	1089_0_29	114_4_29	117_0_157	1929_0_56	795_4_194	1856_0_43	521_3_234	421_3_168
216_3_1	217_4_74	213_0_2	761_0_3	660_45_72	133_3_32	130_3_98	499_0_31	135_0_1	493_0_1	26_0_1	1779_0_25	405_0_115	340_0_1	402_45_20	400_0_9	2014_4_12	813_0_1	937_4_102	935_4_1	679_0_104	670_0_7	1795_3_72	710_01_1	121_3_65	264_0_1	268_0_34	54_4_1	1652_4_46	53_0_1	52_0_5	535_0_66	259_0_1	410_0_18	2060_3_8	294_0_1	136_3_1	989_0_60	312_01_9	317_0_67	1125_0_3	1089_0_27	114_4_31	117_0_158	1929_0_56	795_4_199	1856_0_43	521_3_244	421_3_186	366_0_1
217_4_64	213_0_2	761_0_4	660_45_70	133_3_24	130_3_100	499_0_36	135_0_1	493_0_1	26_0_1	1779_0_32	405_0_111	340_0_1	402_45_18	400_0_7	2014_4_15	813_0_1	937_4_88	935_4_1	679_0_118	670_0_10	1795_3_76	710_01_1	121_3_60	264_0_1	268_0_30	54_4_1	1652_4_44	53_0_1	52_0_4	535_0_65	259_0_1	410_0_22	2060_3_8	294_0_1	136_3_1	989_0_64	312_01_13	317_0_65	1125_0_5	1089_0_31	114_4_32	117_0_150	1929_0_55	795_4_196	1856_0_45	521_3_250	421_3_185	366_0_1	1393_3_159
217_4_60	213_0_2	761_0_5	660_45_66	133_3_27	130_3_90	499_0_37	135_0_1	493_0_1	26_0_1	1779_0_24	405_0_119	340_0_1	402_45_23	400_0_5	2014_4_16	813_0_1	937_4_83	935_4_1	679_0_128	670_0_6	1795_3_66	710_01_1	121_3_62	264_0_1	268_0_29	54_4_1	1652_4_43	53_0_1	52_0_4	535_0_65	259_0_1	410_0_21	2060_3_14	294_0_1	136_3_1	989_0_56	312_01_12	317_0_72	1125_0_3	1089_0_25	114_4_36	117_0_150	1929_0_51	795_4_194	1856_0_43	521_3_250	421_3_177	366_0_1	1393_3_152
217_4_56	213_0_3	761_0_2	660_45_60	133_3_25	130_3_94	499_0_43	135_0_1	493_0_1	26_0_1	1779_0_23	405_0_104	340_0_1	402_45_25	400_0_5	2014_4_14	813_0_1	937_4_83	935_4_1	679_0_117	670_0_10	1795_3_73	710_01_1	121_3_65	264_0_1	268_0_32	54_4_1	1652_4_43	53_0_1	52_0_5	535_0_64	259_0_1	410_0_28	2060_3_14	294_0_1	136_3_1	989_0_57	312_01_18	317_0_70	1125_0_3	1089_0_26	114_4_38	117_0_138	1929_0_52	795_4_204	1856_0_45	521_3_267	421_3_183	366_0_1	1393_3_152
217_4_59	213_0_3	761_0_2	660_45_59	133_3_19	130_3_88	499_0_39	135_0_1	493_0_1	26_0_1	1779_0_25	405_0_97	340_0_1	402_45_28	400_0_7	2014_4_9	813_0_1	937_4_78	935_4_1	679_0_122	670_0_8	1795_3_75	710_01_1	121_3_70	264_0_1	268_0_31	54_4_1	1652_4_41	53_0_1	52_0_3	535_0_66	259_0_1	410_0_26	2060_3_20	294_0_1	136_3_1	989_0_63	312_01_14	317_0_70	1125_0_3	1089_0_22	114_4_39	117_0_138	1929_0_52	795_4_202	1856_0_46	521_3_265	421_3_183	366_0_1	1393_3_150
217_4_54	213_0_6	761_0_2	660_45_69	133_3_20	130_3_85	499_0_43	135_0_1	493_0_1	26_0_1	1779_0_20	405_0_91	340_0_1	402_45_30	400_0_6	2014_4_13	813_0_1	937_4_77	935_4_1	679_0_121	670_0_12	1795_3_90	710_01_1	121_3_75	264_0_1	268_0_35	54_4_1	1652_4_43	53_0_1	52_0_4	535_0_58	259_0_1	410_0_25	2060_3_21	294_0_1	136_3_1	989_0_65	312_01_12	317_0_67	1125_0_3	1089_0_19	114_4_45	117_0_142	1929_0_50	795_4_205	1856_0_49	521_3_260	421_3_197	366_0_1	1393_3_153
217_4_48	213_0_4	761_0_2	660_45_72	133_3_22	130_3_88	499_0_48	135_0_1	493_0_1	26_0_1	1779_0_19	405_0_83	340_0_1	402_45_27	400_0_6	2014_4_19	813_0_1	937_4_87	935_4_1	679_0_121	670_0_11	1795_3_77	710_01_1	121_3_68	264_0_1	268_0_32	54_4_1	1652_4_49	53_0_1	52_0_4	535_0_59	259_0_1	410_0_23	2060_3_17	294_0_1	136_3_1	989_0_65	312_01_13	317_0_61	1125_0_4	1089_0_20	114_4_42	117_0_145	1929_0_46	795_4_208	1856_0_50	521_3_251	421_3_206	366_0_1	1393_3_169
217_4_57	213_0_7	761_0_3	660_45_67	133_3_22	130_3_96	499_0_40	135_0_1	493_0_1	26_0_1	1779_0_14	405_0_87	340_0_1	402_45_26	400_0_5	2014_4_17	813_0_1	937_4_88	935_4_1	679_0_112	670_0_13	1795_3_73	710_01_1	121_3_60	264_0_1	268_0_31	54_4_1	1652_4_46	53_0_1	52_0_6	535_0_55	259_0_1	410_0_21	2060_3_15	294_0_1	136_3_1	989_0_71	312_01_13	317_0_66	1125_0_3	1089_0_17	114_4_45	117_0_149	1929_0_46	795_4_220	1856_0_47	521_3_263	421_3_207	366_0_1	1393_3_168
217_4_57	213_0_5	761_0_1	660_45_68	133_3_22	130_3_86	499_0_34	135_0_1	493_0_1	26_0_1	1779_0_15	405_0_88	340_0_1	402_45_28	400_0_5	2014_4_21	813_0_1	937_4_101	935_4_1	679_0_125	670_0_13	1795_3_84	710_01_1	121_3_59	264_0_1	268_0_27	54_4_1	1652_4_45	53_0_1	52_0_5	535_0_55	259_0_1	410_0_20	2060_3_12	294_0_1	136_3_1	989_0_68	312_01_12	317_0_64	1125_0_3	1089_0_17	114_4_36	117_0_152	1929_0_50	795_4_206	1856_0_47	521_3_244	421_3_217	366_0_1	1393_3_162
217_4_51	213_0_6	761_0_2	660_45_66	133_3_26	130_3_90	499_0_35	135_0_1	493_0_1	26_0_1	1779_0_13	405_0_88	340_0_1	402_45_31	400_0_6	2014_4_30	813_0_1	937_4_106	935_4_1	679_0_119	670_0_13	1795_3_87	710_01_1	121_3_62	264_0_1	268_0_24	54_4_1	1652_4_48	53_0_1	52_0_6	535_0_50	259_0_1	410_0_17	2060_3_12	294_0_1	136_3_1	989_0_70	312_01_13	317_0_68	1125_0_2	1089_0_20	114_4_34	117_0_158	1929_0_43	795_4_201	1856_0_43	521_3_232	421_3_207	366_0_1	1393_3_155
217_4_52	213_0_6	660_45_64	133_3_22	130_3_78	499_0_39	135_0_1	493_0_1	26_0_1	1779_0_16	405_0_95	340_0_1	402_45_38	400_0_7	2014_4_29	813_0_1	937_4_97	935_4_1	679_0_119	670_0_19	1795_3_98	710_01_1	121_3_62	264_0_1	268_0_21	54_4_1	1652_4_45	53_0_1	52_0_4	535_0_53	259_0_1	410_0_12	2060_3_12	294_0_1	136_3_1	989_0_65	312_01_13	317_0_67	1125_0_1	1089_0_16	114_4_42	117_0_150	1929_0_42	795_4_204	1856_0_40	521_3_222	421_3_211	366_0_1	1393_3_133	426_0_1
217_4_51	213_0_9	660_45_70	133_3_24	130_3_73	499_0_36	135_0_1	493_0_1	26_0_1	1779_0_13	405_0_93	340_0_1	402_45_37	400_0_5	2014_4_25	813_0_1	937_4_91	935_4_1	679_0_122	670_0_18	1795_3_102	710_01_1	121_3_54	264_0_1	268_0_22	54_4_1	1652_4_58	53_0_1	52_0_6	535_0_53	259_0_1	410_0_12	2060_3_10	294_0_1	136_3_1	989_0_76	312_01_12	317_0_72	1125_0_1	1089_0_17	114_4_38	117_0_142	1929_0_40	795_4_198	1856_0_43	521_3_219	421_3_207	366_0_1	1393_3_122	426_0_1
217_4_60	213_0_9	660_45_82	133_3_26	130_3_73	499_0_33	135_0_1	493_0_1	26_0_1	1779_0_14	405_0_96	340_0_1	402_45_39	400_0_8	2014_4_20	813_0_1	937_4_92	935_4_1	679_0_123	670_0_24	1795_3_108	710_01_1	121_3_53	264_0_1	268_0_20	54_4_1	1652_4_56	53_0_1	52_0_5	535_0_51	259_0_1	410_0_15	2060_3_11	294_0_1	136_3_1	989_0_72	312_01_9	317_0_75	1125_0_1	1089_0_18	114_4_32	117_0_142	1929_0_40	795_4_179	1856_0_41	521_3_228	421_3_202	366_0_1	1393_3_126	426_0_1
217_4_58	213_0_11	660_45_75	133_3_31	130_3_72	499_0_34	135_0_1	493_0_1	26_0_1	1779_0_13	405_0_95	340_0_1	402_45_39	400_0_5	2014_4_19	813_0_1	937_4_98	935_4_1	679_0_113	670_0_23	1795_3_107	710_01_1	121_3_46	264_0_1	268_0_19	54_4_1	1652_4_51	53_0_1	52_0_4	535_0_54	259_0_1	410_0_14	2060_3_9	294_0_1	136_3_1	989_0_74	312_01_12	317_0_79	1125_0_1	1089_0_19	114_4_27	117_0_137	1929_0_44	795_4_192	1856_0_44	521_3_220	421_3_207	366_0_1	1393_3_137	426_0_1
217_4_52	213_0_9	660_45_66	133_3_30	130_3_75	499_0_34	135_0_1	493_0_1	26_0_1	1779_0_16	405_0_107	340_0_1	402_45_39	400_0_5	2014_4_19	813_0_1	937_4_96	935_4_1	679_0_110	670_0_21	1795_3_105	710_01_1	121_3_52	264_0_1	268_0_17	54_4_1	1652_4_55	53_0_1	52_0_4	535_0_57	259_0_1	410_0_15	2060_3_8	294_0_1	136_3_1	989_0_74	312_01_11	317_0_76	1125_0_1	1089_0_19	114_4_38	117_0_141	1929_0_41	795_4_210	1856_0_44	521_3_206	421_3_192	366_0_1	1393_3_151	426_0_1
217_4_45	213_0_8	660_45_57	133_3_33	130_3_72	499_0_31	135_0_1	493_0_1	26_0_1	1779_0_16	405_0_116	340_0_1	402_45_40	400_0_4	2014_4_25	813_0_1	937_4_86	935_4_1	679_0_107	670_0_20	1795_3_101	710_01_1	121_3_47	264_0_1	268_0_13	54_4_1	1652_4_52	53_0_1	52_0_5	535_0_58	259_0_1	410_0_13	2060_3_9	294_0_1	136_3_1	989_0_78	312_01_14	317_0_77	1089_0_25	114_4_41	117_0_137	1929_0_44	795_4_215	1856_0_44	521_3_194	421_3_202	366_0_1	1393_3_151	426_0_1	300_3_32
217_4_39	213_0_5	660_45_67	133_3_25	130_3_69	499_0_35	135_0_1	493_0_1	26_0_1	1779_0_19	405_0_121	340_0_1	402_45_34	400_0_4	2014_4_24	813_0_1	937_4_76	935_4_1	679_0_106	670_0_17	1795_3_117	710_01_1	121_3_48	264_0_1	268_0_16	54_4_1	1652_4_54	53_0_1	52_0_4	535_0_57	259_0_1	410_0_11	2060_3_7	294_0_1	136_3_1	989_0_78	312_01_10	317_0_79	1089_0_22	114_4_38	117_0_146	1929_0_37	795_4_194	1856_0_49	521_3_202	421_3_184	366_0_1	1393_3_152	426_0_1	300_3_33
217_4_39	213_0_8	660_45_64	133_3_22	130_3_77	499_0_35	135_0_1	493_0_1	26_0_1	1779_0_17	405_0_105	340_0_1	402_45_33	400_0_4	2014_4_25	813_0_1	937_4_91	935_4_1	679_0_103	670_0_19	1795_3_121	710_01_1	121_3_42	264_0_1	268_0_14	54_4_1	1652_4_48	53_0_1	52_0_4	535_0_56	259_0_1	410_0_10	2060_3_7	294_0_1	136_3_1	989_0_76	312_01_11	317_0_78	1089_0_28	114_4_42	117_0_146	1929_0_42	795_4_195	1856_0_45	521_3_219	421_3_187	366_0_1	1393_3_162	426_0_1	300_3_29
217_4_38	213_0_5	660_45_61	133_3_25	130_3_63	499_0_35	135_0_1	493_0_1	26_0_1	1779_0_21	405_0_116	340_0_1	402_45_36	400_0_3	2014_4_23	813_0_1	937_4_101	935_4_1	679_0_102	670_0_16	1795_3_123	710_01_1	121_3_41	264_0_1	268_0_16	54_4_1	1652_4_50	53_0_1	52_0_7	535_0_56	259_0_1	410_0_8	2060_3_5	294_0_1	136_3_1	989_0_80	312_01_11	317_0_80	1089_0_27	114_4_43	117_0_141	1929_0_38	795_4_200	1856_0_41	521_3_233	421_3_179	366_0_1	1393_3_167	426_0_1	300_3_24
217_4_36	213_0_7	660_45_62	133_3_21	130_3_62	499_0_32	135_0_1	493_0_1	26_0_1	1779_0_21	405_0_108	340_0_1	402_45_37	400_0_6	2014_4_24	813_0_1	937_4_106	935_4_1	679_0_97	670_0_15	1795_3_118	710_01_1	121_3_48	264_0_1	268_0_12	54_4_1	1652_4_56	53_0_1	52_0_5	535_0_53	259_0_1	410_0_8	2060_3_4	294_0_1	136_3_1	989_0_82	312_01_14	317_0_82	1089_0_24	114_4_38	117_0_140	1929_0_46	795_4_205	1856_0_37	521_3_245	421_3_173	366_0_1	1393_3_162	426_0_1	300_3_24
217_4_37	213_0_5	660_45_68	133_3_25	130_3_72	499_0_33	493_0_1	26_0_1	1779_0_21	405_0_113	340_0_1	402_45_38	400_0_5	2014_4_19	813_0_1	937_4_100	935_4_1	679_0_97	670_0_10	1795_3_136	710_01_1	121_3_59	268_0_12	54_4_1	1652_4_55	53_0_1	52_0_5	535_0_56	410_0_7	2060_3_3	294_0_1	136_3_1	989_0_85	312_01_15	317_0_75	1089_0_24	114_4_41	117_0_140	1929_0_38	795_4_211	1856_0_36	521_3_248	421_3_159	366_0_1	1393_3_145	426_0_1	300_3_25	109_01_1	102_01_22	100_0_1
217_4_37	213_0_7	660_45_75	133_3_20	130_3_81	499_0_34	493_0_1	26_0_1	1779_0_23	405_0_109	340_0_1	402_45_31	400_0_6	2014_4_21	813_0_1	937_4_87	935_4_1	679_0_92	670_0_12	1795_3_134	710_01_1	121_3_59	268_0_17	54_4_1	1652_4_52	53_0_1	52_0_5	535_0_54	410_0_6	2060_3_1	294_0_1	136_3_1	989_0_82	312_01_20	317_0_77	1089_0_21	114_4_33	117_0_153	1929_0_44	795_4_214	1856_0_30	521_3_253	421_3_147	366_0_1	1393_3_145	426_0_1	300_3_24	109_01_1	102_01_26	100_0_1
217_4_40	213_0_8	660_45_77	133_3_22	130_3_81	499_0_31	493_0_1	26_0_1	1779_0_26	405_0_115	340_0_1	402_45_27	400_0_5	2014_4_19	813_0_1	937_4_96	935_4_1	679_0_95	670_0_12	1795_3_120	710_01_1	121_3_59	268_0_18	54_4_1	1652_4_61	53_0_1	52_0_3	535_0_56	410_0_4	2060_3_2	294_0_1	136_3_1	989_0_95	312_01_15	317_0_78	1089_0_25	114_4_34	117_0_148	1929_0_45	795_4_209	1856_0_31	521_3_252	421_3_130	366_0_1	1393_3_141	426_0_1	300_3_23	109_01_1	102_01_28	100_0_1
217_4_38	213_0_8	660_45_79	133_3_21	130_3_79	499_0_28	493_0_1	26_0_1	1779_0_26	405_0_113	340_0_1	402_45_28	400_0_6	2014_4_19	813_0_1	937_4_86	935_4_1	679_0_97	670_0_12	1795_3_118	710_01_1	121_3_49	268_0_20	54_4_1	1652_4_51	53_0_1	52_0_3	535_0_56	410_0_4	2060_3_3	294_0_1	136_3_1	989_0_91	312_01_19	317_0_78	1089_0_28	114_4_31	117_0_153	1929_0_45	795_4_199	1856_0_31	521_3_247	421_3_134	366_0_1	1393_3_136	426_0_1	300_3_24	109_01_1	102_01_29	100_0_1
217_4_42	213_0_6	660_45_82	133_3_28	130_3_65	499_0_25	493_0_1	26_0_1	1779_0_29	405_0_111	340_0_1	402_45_26	400_0_7	2014_4_17	813_0_1	937_4_96	935_4_1	679_0_103	670_0_12	1795_3_110	710_01_1	121_3_43	268_0_17	54_4_1	1652_4_52	53_0_1	52_0_2	535_0_60	410_0_5	2060_3_2	294_0_1	136_3_1	989_0_88	312_01_15	317_0_87	1089_0_29	114_4_31	117_0_152	1929_0_49	795_4_204	1856_0_35	521_3_239	421_3_143	366_0_1	1393_3_144	426_0_1	300_3_29	109_01_1	102_01_25	100_0_1
217_4_45	213_0_5	660_45_78	133_3_20	130_3_79	499_0_26	493_0_1	26_0_1	1779_0_30	405_0_111	340_0_1	402_45_28	400_0_9	2014_4_15	813_0_1	937_4_98	935_4_1	679_0_96	670_0_9	1795_3_104	710_01_1	121_3_41	268_0_19	54_4_1	1652_4_49	53_0_1	52_0_4	535_0_61	410_0_7	2060_3_1	294_0_1	136_3_1	989_0_83	312_01_19	317_0_81	1089_0_21	114_4_32	117_0_152	1929_0_52	795_4_208	1856_0_31	521_3_229	421_3_149	366_0_1	1393_3_136	426_0_1	300_3_23	109_01_1	102_01_28	100_0_1
217_4_47	213_0_5	660_45_81	133_3_19	130_3_81	499_0_28	493_0_1	26_0_1	1779_0_29	405_0_118	340_0_1	402_45_21	400_0_10	2014_4_19	813_0_1	937_4_95	935_4_1	679_0_91	670_0_10	1795_3_102	710_01_1	121_3_46	268_0_20	54_4_1	1652_4_49	53_0_1	52_0_3	535_0_61	410_0_6	2060_3_2	294_0_1	136_3_1	989_0_96	312_01_17	317_0_86	1089_0_22	114_4_36	117_0_151	1929_0_47	795_4_206	1856_0_30	521_3_229	421_3_150	366_0_1	1393_3_114	426_0_1	300_3_22	109_01_1	102_01_25	100_0_1
217_4_35	213_0_4	660_45_86	133_3_18	130_3_82	499_0_32	493_0_1	26_0_1	1779_0_29	405_0_121	340_0_1	402_45_14	400_0_10	2014_4_20	813_0_1	937_4_86	935_4_1	679_0_88	670_0_8	1795_3_98	710_01_1	121_3_49	268_0_19	54_4_1	1652_4_56	53_0_1	535_0_67	410_0_7	2060_3_2	294_0_1	136_3_1	989_0_91	312_01_19	317_0_77	1089_0_20	114_4_38	117_0_156	1929_0_50	795_4_213	1856_0_27	521_3_215	421_3_164	366_0_1	1393_3_97	426_0_1	300_3_26	109_01_1	102_01_22	100_0_1	32_5_394
217_4_36	213_0_4	660_45_98	133_3_21	130_3_82	499_0_32	493_0_1	26_0_1	1779_0_29	405_0_131	340_0_1	402_45_8	400_0_13	2014_4_14	813_0_1	937_4_95	935_4_1	679_0_85	670_0_14	1795_3_104	710_01_1	121_3_42	268_0_20	54_4_1	1652_4_53	53_0_1	535_0_61	410_0_4	2060_3_3	294_0_1	136_3_1	989_0_90	312_01_19	317_0_84	1089_0_24	114_4_39	117_0_157	1929_0_47	795_4_200	1856_0_28	521_3_223	421_3_154	366_0_1	1393_3_91	426_0_1	300_3_27	109_01_1	102_01_19	100_0_1	32_5_392
217_4_40	213_0_4	660_45_110	133_3_17	130_3_94	499_0_33	493_0_1	26_0_1	1779_0_27	405_0_123	340_0_1	402_45_6	400_0_11	2014_4_12	813_0_1	937_4_92	935_4_1	679_0_86	670_0_14	1795_3_117	710_01_1	121_3_40	268_0_20	54_4_1	1652_4_55	53_0_1	535_0_66	410_0_4	2060_3_3	294_0_1	136_3_1	989_0_91	312_01_24	317_0_81	1089_0_15	114_4_43	117_0_149	1929_0_45	795_4_191	1856_0_29	521_3_210	421_3_157	366_0_1	1393_3_93	426_0_1	300_3_25	109_01_1	102_01_22	100_0_1	32_5_393
217_4_38	213_0_4	660_45_104	133_3_18	130_3_91	499_0_30	493_0_1	26_0_1	1779_0_29	405_0_124	340_0_1	402_45_9	400_0_14	2014_4_12	813_0_1	937_4_93	935_4_1	679_0_80	670_0_14	1795_3_128	710_01_1	121_3_39	268_0_21	54_4_1	1652_4_65	53_0_1	535_0_57	410_0_4	2060_3_3	294_0_1	136_3_1	989_0_103	312_01_25	317_0_90	1089_0_21	114_4_42	117_0_151	1929_0_48	795_4_188	1856_0_31	521_3_202	421_3_170	366_0_1	1393_3_95	426_0_1	300_3_31	109_01_1	102_01_22	100_0_1	32_5_394
217_4_38	213_0_3	660_45_115	133_3_17	130_3_100	499_0_25	493_0_1	26_0_1	1779_0_25	405_0_125	340_0_1	402_45_7	400_0_13	2014_4_10	813_0_1	937_4_84	935_4_1	679_0_72	670_0_15	1795_3_112	710_01_1	121_3_39	268_0_21	54_4_1	1652_4_57	53_0_1	535_0_63	410_0_5	2060_3_3	294_0_1	136_3_1	989_0_106	312_01_27	317_0_82	1089_0_18	114_4_34	117_0_137	1929_0_47	795_4_181	1856_0_30	521_3_176	421_3_174	366_0_1	1393_3_90	426_0_1	300_3_32	109_01_1	102_01_19	100_0_1	32_5_410
217_4_39	213_0_4	660_45_115	133_3_17	130_3_101	499_0_30	493_0_1	26_0_1	1779_0_26	405_0_138	340_0_1	402_45_6	400_0_11	2014_4_14	813_0_1	937_4_71	935_4_1	679_0_79	670_0_17	1795_3_103	710_01_1	121_3_39	268_0_22	54_4_1	1652_4_52	53_0_1	535_0_59	410_0_6	2060_3_4	294_0_1	136_3_1	989_0_102	312_01_28	317_0_85	1089_0_18	114_4_30	117_0_145	1929_0_44	795_4_185	1856_0_29	521_3_162	421_3_176	366_0_1	1393_3_86	426_0_1	300_3_27	109_01_1	102_01_19	100_0_1	32_5_426
217_4_38	213_0_2	660_45_104	133_3_16	130_3_97	499_0_27	493_0_1	26_0_1	1779_0_30	405_0_133	340_0_1	402_45_11	400_0_11	2014_4_14	813_0_1	937_4_74	935_4_1	679_0_74	670_0_16	1795_3_83	710_01_1	121_3_39	268_0_26	54_4_1	1652_4_66	53_0_1	535_0_64	410_0_6	2060_3_2	294_0_1	136_3_1	989_0_97	312_01_26	317_0_78	1089_0_16	114_4_34	117_0_144	1929_0_43	795_4_191	1856_0_28	521_3_160	421_3_166	366_0_1	1393_3_92	426_0_1	300_3_27	109_01_1	102_01_23	100_0_1	32_5_437
217_4_36	213_0_4	660_45_111	133_3_14	130_3_90	499_0_32	493_0_1	26_0_1	1779_0_24	405_0_136	340_0_1	402_45_8	400_0_12	2014_4_13	813_0_1	937_4_80	935_4_1	679_0_70	670_0_20	1795_3_97	710_01_1	121_3_41	268_0_25	54_4_1	1652_4_70	53_0_1	535_0_58	410_0_5	294_0_1	136_3_1	989_0_101	312_01_32	317_0_80	1089_0_11	114_4_34	117_0_146	1929_0_46	795_4_195	1856_0_27	521_3_154	421_3_148	366_0_1	1393_3_93	426_0_1	300_3_25	109_01_1	102_01_21	100_0_1	32_5_447	31_0_1
217_4_37	213_0_1	660_45_107	133_3_15	130_3_94	499_0_28	493_0_1	26_0_1	1779_0_22	405_0_130	340_0_1	402_45_10	400_0_14	2014_4_13	813_0_1	937_4_88	935_4_1	679_0_68	670_0_20	1795_3_92	710_01_1	121_3_38	268_0_25	54_4_1	1652_4_69	53_0_1	535_0_66	410_0_6	294_0_1	136_3_1	989_0_97	312_01_30	317_0_84	1089_0_12	114_4_41	117_0_144	1929_0_49	795_4_199	1856_0_25	521_3_148	421_3_154	366_0_1	1393_3_87	426_0_1	300_3_27	109_01_1	102_01_24	100_0_1	32_5_440	31_0_1
217_4_35	213_0_2	660_45_97	133_3_16	130_3_92	499_0_30	493_0_1	26_0_1	1779_0_24	405_0_136	340_0_1	402_45_10	400_0_14	2014_4_13	813_0_1	937_4_102	935_4_1	679_0_70	670_0_24	1795_3_88	710_01_1	121_3_32	268_0_25	54_4_1	1652_4_73	53_0_1	535_0_63	410_0_4	294_0_1	136_3_1	989_0_100	312_01_34	317_0_81	1089_0_12	114_4_39	117_0_144	1929_0_48	795_4_206	1856_0_25	521_3_143	421_3_162	366_0_1	1393_3_90	426_0_1	300_3_23	109_01_1	102_01_20	100_0_1	32_5_444	31_0_1
217_4_35	213_0_1	660_45_107	133_3_17	130_3_109	499_0_26	493_0_1	26_0_1	1779_0_20	405_0_131	340_0_1	402_45_9	400_0_12	2014_4_16	813_0_1	937_4_98	935_4_1	679_0_69	670_0_23	1795_3_81	710_01_1	121_3_35	268_0_27	54_4_1	1652_4_64	53_0_1	535_0_66	410_0_4	294_0_1	136_3_1	989_0_103	312_01_35	317_0_73	1089_0_14	114_4_37	117_0_132	1929_0_42	795_4_206	1856_0_24	521_3_132	421_3_168	366_0_1	1393_3_92	426_0_1	300_3_25	109_01_1	102_01_28	100_0_1	32_5_436	31_0_1
217_4_42	213_0_1	660_45_112	133_3_22	130_3_105	499_0_32	493_0_1	26_0_1	1779_0_29	405_0_130	340_0_1	402_45_10	400_0_15	2014_4_17	813_0_1	937_4_101	935_4_1	679_0_72	670_0_22	1795_3_77	710_01_1	121_3_31	268_0_26	54_4_1	1652_4_63	53_0_1	535_0_56	410_0_4	294_0_1	136_3_1	989_0_99	312_01_39	317_0_67	1089_0_13	114_4_35	117_0_139	1929_0_44	795_4_195	1856_0_23	521_3_125	421_3_167	366_0_1	1393_3_93	426_0_1	300_3_28	109_01_1	102_01_26	100_0_1	32_5_415	31_0_1
217_4_44	213_0_2	660_45_119	133_3_22	130_3_97	499_0_29	493_0_1	26_0_1	1779_0_24	405_0_120	340_0_1	402_45_8	400_0_12	2014_4_23	813_0_1	937_4_97	935_4_1	679_0_72	670_0_16	1795_3_80	710_01_1	121_3_28	268_0_31	54_4_1	1652_4_69	53_0_1	535_0_56	410_0_4	294_0_1	136_3_1	989_0_89	312_01_40	317_0_64	1089_0_13	114_4_38	117_0_142	1929_0_47	795_4_192	1856_0_28	521_3_119	421_3_157	366_0_1	1393_3_85	426_0_1	300_3_30	109_01_1	102_01_27	100_0_1	32_5_430	31_0_1
217_4_42	213_0_2	660_45_118	133_3_22	130_3_91	499_0_30	493_0_1	26_0_1	1779_0_25	405_0_126	340_0_1	402_45_8	400_0_13	2014_4_19	813_0_1	937_4_98	935_4_1	679_0_78	670_0_20	1795_3_97	710_01_1	121_3_26	268_0_28	54_4_1	1652_4_72	53_0_1	535_0_57	410_0_4	294_0_1	136_3_1	989_0_85	312_01_43	317_0_71	1089_0_11	114_4_37	117_0_139	1929_0_45	795_4_183	1856_0_27	521_3_113	421_3_166	366_0_1	1393_3_78	426_0_1	300_3_29	109_01_1	102_01_27	100_0_1	32_5_414	31_0_1
217_4_46	213_0_3	660_45_117	133_3_28	130_3_77	499_0_27	493_0_1	26_0_1	1779_0_22	405_0_123	340_0_1	402_45_6	400_0_8	2014_4_18	813_0_1	937_4_109	935_4_1	679_0_76	670_0_14	1795_3_111	710_01_1	121_3_25	268_0_30	54_4_1	1652_4_73	53_0_1	535_0_57	410_0_4	294_0_1	136_3_1	989_0_84	312_01_42	317_0_77	1089_0_12	114_4_36	117_0_140	1929_0_47	795_4_180	1856_0_28	521_3_109	421_3_162	366_0_1	1393_3_80	426_0_1	300_3_26	109_01_1	102_01_24	100_0_1	32_5_406	31_0_1
217_4_47	213_0_3	660_45_118	133_3_24	130_3_76	499_0_29	493_0_1	26_0_1	1779_0_21	405_0_126	340_0_1	402_45_6	400_0_8	2014_4_15	813_0_1	937_4_107	935_4_1	679_0_79	670_0_17	1795_3_100	710_01_1	121_3_29	268_0_26	54_4_1	1652_4_65	53_0_1	535_0_59	410_0_4	294_0_1	136_3_1	989_0_84	312_01_50	317_0_81	1089_0_15	114_4_37	117_0_144	1929_0_40	795_4_171	1856_0_29	521_3_102	421_3_165	366_0_1	1393_3_92	426_0_1	300_3_27	109_01_1	102_01_25	100_0_1	32_5_416	31_0_1
217_4_57	213_0_4	660_45_119	133_3_30	130_3_69	499_0_27	493_0_1	26_0_1	1779_0_21	405_0_133	340_0_1	402_45_5	400_0_7	2014_4_17	813_0_1	937_4_102	935_4_1	679_0_76	670_0_15	1795_3_92	710_01_1	121_3_26	268_0_27	54_4_1	1652_4_63	53_0_1	535_0_59	410_0_2	294_0_1	989_0_83	312_01_45	317_0_73	1089_0_14	114_4_38	117_0_145	1929_0_46	795_4_168	1856_0_34	521_3_97	421_3_167	366_0_1	1393_3_85	426_0_1	300_3_23	109_01_1	102_01_22	100_0_1	32_5_413	31_0_1	30_3_1
217_4_61	213_0_3	660_45_126	133_3_27	130_3_71	499_0_30	493_0_1	26_0_1	1779_0_16	405_0_137	340_0_1	402_45_5	400_0_6	2014_4_10	813_0_1	937_4_99	935_4_1	679_0_86	670_0_14	1795_3_82	710_01_1	121_3_29	268_0_29	54_4_1	1652_4_65	53_0_1	535_0_57	410_0_3	294_0_1	989_0_84	312_01_48	317_0_81	1089_0_15	114_4_37	117_0_147	1929_0_40	795_4_158	1856_0_34	521_3_95	421_3_164	366_0_1	1393_3_85	426_0_1	300_3_19	109_01_1	102_01_21	100_0_1	32_5_435	31_0_1	30_3_1
217_4_61	213_0_5	660_45_117	133_3_32	130_3_65	499_0_29	493_0_1	26_0_1	1779_0_14	405_0_135	340_0_1	402_45_5	400_0_6	2014_4_9	813_0_1	937_4_96	935_4_1	679_0_84	670_0_17	1795_3_78	710_01_1	121_3_28	268_0_27	54_4_1	1652_4_69	53_0_1	535_0_54	410_0_4	294_0_1	989_0_87	312_01_52	317_0_84	1089_0_16	114_4_38	117_0_132	1929_0_44	795_4_163	1856_0_32	521_3_94	421_3_163	366_0_1	1393_3_87	426_0_1	300_3_21	109_01_1	102_01_20	100_0_1	32_5_435	31_0_1	30_3_1
217_4_64	213_0_5	660_45_121	133_3_38	130_3_53	499_0_32	493_0_1	26_0_1	1779_0_16	405_0_128	340_0_1	402_45_3	400_0_7	2014_4_9	813_0_1	937_4_99	935_4_1	679_0_80	670_0_18	1795_3_77	710_01_1	121_3_29	268_0_22	54_4_1	1652_4_65	53_0_1	535_0_57	410_0_4	294_0_1	989_0_90	312_01_51	317_0_93	1089_0_15	114_4_52	117_0_128	1929_0_36	795_4_167	1856_0_29	521_3_87	421_3_159	366_0_1	1393_3_83	426_0_1	300_3_19	109_01_1	102_01_18	100_0_1	32_5_445	31_0_1	30_3_1
217_4_71	213_0_3	660_45_126	133_3_32	130_3_52	499_0_33	493_0_1	26_0_1	1779_0_14	405_0_129	340_0_1	402_45_2	400_0_2	2014_4_10	813_0_1	937_4_104	935_4_1	679_0_79	670_0_8	1795_3_79	710_01_1	121_3_33	268_0_22	54_4_1	1652_4_62	53_0_1	535_0_50	410_0_5	294_0_1	989_0_97	312_01_63	317_0_84	1089_0_12	114_4_47	117_0_123	1929_0_42	795_4_172	1856_0_31	521_3_83	421_3_160	366_0_1	1393_3_77	426_0_1	300_3_24	109_01_1	102_01_16	100_0_1	32_5_463	31_0_1	30_3_1
217_4_72	213_0_3	660_45_130	133_3_30	130_3_52	499_0_34	493_0_1	26_0_1	1779_0_13	405_0_135	340_0_1	402_45_1	400_0_2	2014_4_13	813_0_1	937_4_100	935_4_1	679_0_77	670_0_7	1795_3_80	710_01_1	121_3_33	268_0_23	54_4_1	1652_4_58	53_0_1	535_0_52	410_0_4	294_0_1	989_0_99	312_01_56	317_0_92	1089_0_15	114_4_50	117_0_130	1929_0_39	795_4_171	1856_0_30	521_3_98	421_3_156	366_0_1	1393_3_71	426_0_1	300_3_27	109_01_1	102_01_14	100_0_1	32_5_461	31_0_1	30_3_1
217_4_70	213_0_3	660_45_124	133_3_37	130_3_49	499_0_37	493_0_1	26_0_1	1779_0_14	405_0_121	340_0_1	402_45_2	400_0_1	2014_4_12	813_0_1	937_4_94	935_4_1	679_0_84	670_0_7	1795_3_67	710_01_1	121_3_34	268_0_22	54_4_1	1652_4_56	53_0_1	535_0_47	410_0_8	294_0_1	989_0_97	312_01_53	317_0_89	1089_0_15	114_4_52	117_0_135	1929_0_44	795_4_171	1856_0_31	521_3_94	421_3_173	366_0_1	1393_3_70	426_0_1	300_3_27	109_01_1	102_01_12	100_0_1	32_5_460	31_0_1	30_3_1
217_4_79	213_0_3	660_45_120	133_3_37	130_3_55	499_0_34	493_0_1	26_0_1	1779_0_11	405_0_130	340_0_1	402_45_3	400_0_2	2014_4_8	813_0_1	937_4_85	935_4_1	679_0_86	670_0_7	1795_3_69	710_01_1	121_3_37	268_0_24	54_4_1	1652_4_51	53_0_1	535_0_47	410_0_6	294_0_1	989_0_97	312_01_47	317_0_95	1089_0_15	114_4_48	117_0_136	1929_0_34	795_4_169	1856_0_35	521_3_92	421_3_178	366_0_1	1393_3_68	426_0_1	300_3_27	109_01_1	102_01_13	100_0_1	32_5_451	31_0_1	30_3_1
217_4_82	213_0_3	660_45_114	133_3_40	130_3_61	499_0_38	493_0_1	26_0_1	1779_0_11	405_0_132	340_0_1	402_45_6	400_0_2	2014_4_5	813_0_1	937_4_83	935_4_1	679_0_92	670_0_8	1795_3_59	710_01_1	121_3_36	268_0_21	54_4_1	1652_4_46	53_0_1	535_0_48	410_0_6	294_0_1	989_0_87	312_01_46	317_0_101	1089_0_15	114_4_46	117_0_139	1929_0_38	795_4_180	1856_0_36	521_3_93	421_3_167	366_0_1	1393_3_70	426_0_1	300_3_30	109_01_1	102_01_5	100_0_1	32_5_460	31_0_1	30_3_1
217_4_77	213_0_4	660_45_121	133_3_37	130_3_62	499_0_38	493_0_1	26_0_1	1779_0_12	405_0_139	340_0_1	402_45_7	400_0_2	2014_4_6	813_0_1	937_4_84	935_4_1	679_0_90	670_0_10	1795_3_62	710_01_1	121_3_41	268_0_21	54_4_1	1652_4_39	53_0_1	535_0_52	410_0_4	294_0_1	989_0_87	312_01_45	317_0_104	1089_0_13	114_4_50	117_0_152	1929_0_34	795_4_165	1856_0_38	521_3_96	421_3_175	366_0_1	1393_3_67	426_0_1	300_3_35	109_01_1	102_01_4	100_0_1	32_5_438	31_0_1	30_3_1
217_4_80	213_0_5	660_45_136	133_3_38	130_3_62	499_0_47	493_0_1	26_0_1	1779_0_11	405_0_144	340_0_1	402_45_4	400_0_1	2014_4_8	813_0_1	937_4_98	935_4_1	679_0_101	670_0_13	1795_3_69	710_01_1	121_3_41	268_0_23	54_4_1	1652_4_32	53_0_1	535_0_47	410_0_3	294_0_1	989_0_76	312_01_45	317_0_102	1089_0_17	114_4_49	117_0_141	1929_0_31	795_4_156	1856_0_36	521_3_90	421_3_162	366_0_1	1393_3_71	426_0_1	300_3_40	109_01_1	102_01_4	100_0_1	32_5_438	31_0_1	30_3_1
217_4_80	213_0_3	660_45_129	133_3_38	130_3_61	499_0_38	493_0_1	26_0_1	1779_0_8	405_0_135	340_0_1	402_45_2	400_0_2	2014_4_8	813_0_1	937_4_102	935_4_1	679_0_102	670_0_13	1795_3_59	710_01_1	121_3_37	268_0_25	54_4_1	1652_4_22	53_0_1	535_0_50	410_0_3	294_0_1	989_0_78	312_01_41	317_0_101	1089_0_16	114_4_49	117_0_164	1929_0_30	795_4_163	1856_0_35	521_3_85	421_3_157	366_0_1	1393_3_77	426_0_1	300_3_44	109_01_1	102_01_5	100_0_1	32_5_457	31_0_1	30_3_1
217_4_70	213_0_4	660_45_133	133_3_33	130_3_55	499_0_43	493_0_1	26_0_1	1779_0_7	405_0_135	340_0_1	402_45_3	400_0_1	2014_4_6	813_0_1	937_4_104	935_4_1	679_0_109	670_0_14	1795_3_53	710_01_1	121_3_41	268_0_25	54_4_1	1652_4_25	53_0_1	535_0_43	410_0_1	294_0_1	989_0_78	312_01_41	317_0_111	1089_0_12	114_4_58	117_0_166	1929_0_39	795_4_158	1856_0_31	521_3_85	421_3_164	366_0_1	1393_3_75	426_0_1	300_3_40	109_01_1	102_01_2	100_0_1	32_5_468	31_0_1	30_3_1
217_4_72	213_0_5	660_45_138	133_3_32	130_3_52	499_0_40	493_0_1	26_0_1	1779_0_5	405_0_133	340_0_1	402_45_2	400_0_1	2014_4_5	813_0_1	937_4_100	935_4_1	679_0_97	670_0_15	1795_3_46	710_01_1	121_3_42	268_0_24	54_4_1	1652_4_27	53_0_1	535_0_40	294_0_1	989_0_77	312_01_42	317_0_104	1089_0_13	114_4_65	117_0_162	1929_0_36	795_4_157	1856_0_33	521_3_90	421_3_166	366_0_1	1393_3_69	426_0_1	300_3_43	109_01_1	102_01_2	100_0_1	32_5_489	31_0_1	30_3_1	436_013_1
217_4_67	213_0_5	660_45_138	133_3_30	130_3_67	499_0_42	493_0_1	26_0_1	1779_0_8	405_0_149	340_0_1	402_45_4	2014_4_4	813_0_1	937_4_90	935_4_1	679_0_107	670_0_17	1795_3_45	710_01_1	121_3_44	268_0_28	54_4_1	1652_4_26	53_0_1	535_0_40	294_0_1	989_0_73	312_01_42	317_0_113	1089_0_11	114_4_67	117_0_169	1929_0_35	795_4_154	1856_0_34	521_3_102	421_3_156	366_0_1	1393_3_62	426_0_1	300_3_44	109_01_1	102_01_3	100_0_1	32_5_487	31_0_1	30_3_1	436_013_1	1220_0_8
217_4_66	213_0_5	660_45_134	133_3_32	130_3_76	499_0_41	493_0_1	26_0_1	1779_0_8	405_0_144	340_0_1	402_45_4	2014_4_4	813_0_1	937_4_90	935_4_1	679_0_114	670_0_22	1795_3_38	710_01_1	121_3_35	268_0_30	54_4_1	1652_4_29	53_0_1	535_0_35	294_0_1	989_0_74	312_01_33	317_0_111	1089_0_11	114_4_65	117_0_180	1929_0_33	795_4_158	1856_0_35	521_3_104	421_3_157	366_0_1	1393_3_64	426_0_1	300_3_41	109_01_1	102_01_2	100_0_1	32_5_480	31_0_1	30_3_1	436_013_1	1220_0_7
217_4_71	213_0_6	660_45_136	133_3_35	130_3_68	499_0_45	493_0_1	26_0_1	1779_0_4	405_0_151	340_0_1	402_45_7	2014_4_4	813_0_1	937_4_94	935_4_1	679_0_115	670_0_17	1795_3_35	710_01_1	121_3_39	268_0_28	54_4_1	1652_4_27	53_0_1	535_0_35	294_0_1	989_0_67	312_01_32	317_0_111	1089_0_8	114_4_49	117_0_173	1929_0_39	795_4_166	1856_0_39	521_3_96	421_3_164	366_0_1	1393_3_58	426_0_1	300_3_41	109_01_1	102_01_3	100_0_1	32_5_491	31_0_1	30_3_1	436_013_1	1220_0_10
217_4_71	213_0_5	660_45_140	133_3_35	130_3_64	499_0_44	493_0_1	26_0_1	1779_0_4	405_0_145	340_0_1	402_45_7	2014_4_4	813_0_1	937_4_88	935_4_1	679_0_113	670_0_22	1795_3_43	710_01_1	421_3_173	268_0_23	54_4_1	1652_4_27	53_0_1	535_0_34	294_0_1	989_0_66	312_01_33	317_0_111	1089_0_6	114_4_50	117_0_181	1929_0_37	795_4_163	1856_0_42	521_3_96	366_0_1	1393_3_52	426_0_1	300_3_37	109_01_1	102_01_4	100_0_1	32_5_499	31_0_1	30_3_1	436_013_1	1220_0_8	1343_0_109
217_4_71	213_0_5	660_45_152	133_3_34	130_3_66	499_0_43	493_0_1	26_0_1	1779_0_2	405_0_142	340_0_1	402_45_8	2014_4_5	813_0_1	937_4_89	935_4_1	679_0_108	670_0_20	1795_3_41	710_01_1	421_3_173	268_0_20	54_4_1	1652_4_25	53_0_1	535_0_38	294_0_1	989_0_70	312_01_34	317_0_109	1089_0_5	114_4_47	117_0_170	1929_0_36	795_4_153	1856_0_44	521_3_91	366_0_1	1393_3_59	426_0_1	300_3_39	109_01_1	102_01_3	100_0_1	32_5_508	31_0_1	30_3_1	436_013_1	1220_0_12	1343_0_113
217_4_70	213_0_5	660_45_149	133_3_27	130_3_65	499_0_45	493_0_1	26_0_1	1779_0_3	405_0_148	340_0_1	402_45_10	2014_4_6	813_0_1	937_4_97	935_4_1	679_0_111	670_0_21	1795_3_43	710_01_1	421_3_185	268_0_20	54_4_1	1652_4_21	53_0_1	535_0_39	294_0_1	989_0_71	312_01_35	317_0_113	1089_0_5	114_4_35	117_0_173	1929_0_28	795_4_157	1856_0_49	521_3_89	366_0_1	1393_3_62	426_0_1	300_3_48	109_01_1	102_01_2	100_0_1	32_5_495	31_0_1	30_3_1	436_013_1	1220_0_10	1343_0_113
217_4_62	213_0_6	660_45_142	133_3_21	130_3_61	499_0_45	493_0_1	26_0_1	1779_0_2	405_0_148	340_0_1	402_45_10	2014_4_7	813_0_1	937_4_85	935_4_1	679_0_107	670_0_21	1795_3_51	710_01_1	421_3_188	268_0_18	54_4_1	1652_4_26	53_0_1	535_0_38	294_0_1	989_0_79	312_01_36	317_0_109	1089_0_4	114_4_37	117_0_172	1929_0_27	795_4_165	1856_0_48	521_3_84	366_0_1	1393_3_59	426_0_1	300_3_50	109_01_1	102_01_2	100_0_1	32_5_494	31_0_1	30_3_1	436_013_1	1220_0_11	1343_0_109
217_4_64	213_0_5	660_45_123	133_3_22	130_3_60	499_0_44	493_0_1	26_0_1	1779_0_2	405_0_146	340_0_1	402_45_20	2014_4_7	813_0_1	937_4_74	935_4_1	679_0_108	670_0_23	1795_3_53	710_01_1	421_3_176	268_0_18	54_4_1	1652_4_27	53_0_1	535_0_34	294_0_1	989_0_83	312_01_36	317_0_108	1089_0_2	114_4_44	117_0_180	1929_0_29	795_4_173	1856_0_45	521_3_69	366_0_1	1393_3_47	426_0_1	300_3_55	109_01_1	102_01_2	100_0_1	32_5_506	31_0_1	30_3_1	436_013_1	1220_0_15	1343_0_112
217_4_60	213_0_4	660_45_118	133_3_26	130_3_62	499_0_47	493_0_1	26_0_1	1779_0_2	405_0_144	340_0_1	402_45_17	2014_4_8	813_0_1	937_4_82	935_4_1	679_0_116	670_0_23	1795_3_50	710_01_1	421_3_172	268_0_20	54_4_1	1652_4_25	53_0_1	535_0_33	294_0_1	989_0_79	312_01_34	317_0_106	1089_0_3	114_4_47	117_0_181	1929_0_23	795_4_182	1856_0_44	521_3_70	366_0_1	1393_3_37	426_0_1	300_3_51	109_01_1	100_0_1	32_5_491	31_0_1	30_3_1	436_013_1	1220_0_18	1343_0_111	331_0_91
217_4_58	213_0_3	660_45_117	133_3_21	130_3_63	499_0_44	493_0_1	26_0_1	1779_0_1	405_0_147	340_0_1	402_45_13	2014_4_7	813_0_1	937_4_80	935_4_1	679_0_107	670_0_24	1795_3_51	710_01_1	421_3_166	268_0_18	54_4_1	1652_4_22	53_0_1	535_0_35	294_0_1	989_0_82	312_01_33	317_0_99	1089_0_3	114_4_45	117_0_179	1929_0_24	795_4_187	1856_0_41	521_3_75	366_0_1	1393_3_45	426_0_1	300_3_48	109_01_1	100_0_1	32_5_493	31_0_1	30_3_1	436_013_1	1220_0_22	1343_0_107	331_0_99
217_4_58	213_0_6	660_45_124	133_3_18	130_3_65	499_0_41	493_0_1	26_0_1	1779_0_1	405_0_144	340_0_1	402_45_12	2014_4_4	813_0_1	937_4_77	935_4_1	679_0_116	670_0_29	1795_3_61	710_01_1	421_3_167	268_0_21	54_4_1	1652_4_23	53_0_1	535_0_28	294_0_1	989_0_81	312_01_32	317_0_106	1089_0_1	114_4_34	117_0_194	1929_0_20	795_4_179	1856_0_44	521_3_81	366_0_1	1393_3_54	426_0_1	300_3_48	109_01_1	100_0_1	32_5_491	31_0_1	30_3_1	436_013_1	1220_0_19	1343_0_114	331_0_87
217_4_56	213_0_3	660_45_132	133_3_19	130_3_67	499_0_36	493_0_1	26_0_1	1779_0_2	405_0_147	340_0_1	402_45_10	2014_4_4	813_0_1	937_4_87	935_4_1	679_0_107	670_0_25	1795_3_56	710_01_1	421_3_161	268_0_19	54_4_1	1652_4_24	53_0_1	535_0_30	294_0_1	989_0_80	312_01_32	317_0_104	1089_0_1	114_4_34	117_0_195	1929_0_28	795_4_174	1856_0_43	521_3_95	366_0_1	1393_3_55	426_0_1	300_3_43	109_01_1	100_0_1	32_5_480	31_0_1	30_3_1	436_013_1	1220_0_22	1343_0_113	331_0_92
217_4_59	213_0_3	660_45_131	133_3_23	130_3_70	499_0_34	493_0_1	26_0_1	1779_0_2	405_0_138	340_0_1	402_45_10	2014_4_5	813_0_1	937_4_87	935_4_1	679_0_108	670_0_21	1795_3_59	710_01_1	421_3_161	268_0_20	54_4_1	1652_4_22	53_0_1	535_0_31	294_0_1	989_0_86	312_01_36	317_0_117	1089_0_2	114_4_36	117_0_199	1929_0_27	795_4_173	1856_0_38	521_3_80	366_0_1	1393_3_54	426_0_1	300_3_45	109_01_1	100_0_1	32_5_465	31_0_1	30_3_1	436_013_1	1220_0_19	1343_0_116	331_0_86
217_4_56	153_345_1	989_0_80	213_0_5	1220_0_21	312_01_30	557_0_38	1343_0_119	331_0_84	1652_4_24	660_45_132	130_3_78	114_4_32	117_0_213	152_3_12	64_0_71	499_0_36	1929_0_30	172_0_28	232_0_1	679_0_110	795_4_171	1812_0_138	1967_0_68	1779_0_3	1856_0_33	366_0_1	710_01_1	405_0_132	340_0_1	1114_3_412	508_0_79	421_3_158	2014_4_5	78_0_7	1393_3_53	503_0_62	937_4_83	402_45_7	521_3_73	144_4_98	893_013_1	469_345_50	1690_1_33	634_0_1	141_0_141	300_3_53	317_0_120	562_4_44	670_0_26
217_4_52	153_345_1	989_0_84	213_0_4	1220_0_22	312_01_36	557_0_30	1343_0_121	331_0_82	1652_4_24	660_45_134	130_3_73	114_4_31	117_0_213	152_3_10	64_0_70	499_0_37	1929_0_26	172_0_32	232_0_1	679_0_123	795_4_159	1812_0_132	1967_0_80	1779_0_2	1856_0_32	366_0_1	710_01_1	405_0_126	340_0_1	1114_3_411	508_0_88	421_3_148	2014_4_6	78_0_6	1393_3_54	503_0_60	937_4_81	402_45_7	521_3_78	144_4_104	893_013_1	469_345_44	1690_1_35	634_0_1	141_0_140	300_3_41	317_0_130	562_4_45	670_0_26
217_4_58	153_345_1	989_0_74	213_0_6	1220_0_20	312_01_34	557_0_31	1343_0_131	331_0_77	1652_4_19	660_45_122	130_3_74	114_4_29	117_0_223	152_3_11	64_0_81	499_0_39	1929_0_28	172_0_27	232_0_1	679_0_116	795_4_161	1812_0_144	1967_0_79	1779_0_3	1856_0_29	366_0_1	710_01_1	405_0_140	340_0_1	1114_3_420	508_0_84	421_3_152	2014_4_4	78_0_8	1393_3_56	503_0_59	937_4_73	402_45_8	521_3_78	144_4_103	893_013_1	469_345_45	1690_1_33	634_0_1	141_0_135	300_3_43	317_0_118	562_4_48	670_0_25
217_4_58	153_345_1	989_0_77	213_0_5	1220_0_19	312_01_36	557_0_26	1343_0_130	331_0_75	1652_4_23	660_45_120	130_3_78	114_4_32	117_0_226	152_3_8	64_0_61	499_0_43	1929_0_26	172_0_25	232_0_1	679_0_120	795_4_159	1812_0_133	1967_0_82	1779_0_4	1856_0_32	366_0_1	710_01_1	405_0_131	340_0_1	1114_3_413	508_0_87	421_3_140	2014_4_2	78_0_7	1393_3_56	503_0_62	937_4_68	402_45_8	521_3_84	144_4_108	893_013_1	469_345_48	1690_1_29	634_0_1	141_0_133	300_3_46	317_0_123	562_4_44	670_0_25
217_4_62	153_345_1	989_0_79	213_0_6	1220_0_14	312_01_35	557_0_23	1343_0_137	331_0_72	1652_4_22	660_45_125	130_3_73	114_4_29	117_0_234	152_3_6	64_0_69	499_0_36	1929_0_28	172_0_25	232_0_1	679_0_119	795_4_157	1812_0_142	1967_0_91	1779_0_5	1856_0_32	366_0_1	710_01_1	405_0_138	340_0_1	1114_3_414	508_0_84	421_3_137	2014_4_2	78_0_5	1393_3_42	503_0_62	937_4_78	402_45_10	521_3_87	144_4_112	893_013_1	469_345_51	1690_1_25	634_0_1	141_0_130	300_3_55	317_0_119	562_4_46	670_0_24
217_4_54	153_345_1	989_0_83	213_0_4	1220_0_18	312_01_34	557_0_26	1343_0_140	331_0_69	1652_4_22	660_45_133	130_3_68	114_4_25	117_0_239	152_3_5	64_0_60	499_0_35	1929_0_33	172_0_23	232_0_1	679_0_121	795_4_150	1812_0_130	1967_0_78	1779_0_4	1856_0_38	366_0_1	710_01_1	405_0_141	340_0_1	1114_3_432	508_0_84	421_3_143	2014_4_3	78_0_8	1393_3_37	503_0_68	937_4_74	402_45_5	521_3_91	144_4_105	893_013_1	469_345_63	1690_1_27	634_0_1	141_0_141	300_3_60	317_0_119	562_4_53	670_0_25
217_4_47	153_345_1	989_0_70	213_0_3	1220_0_12	312_01_30	557_0_23	1343_0_145	331_0_74	1652_4_16	660_45_142	130_3_69	114_4_20	117_0_236	152_3_6	64_0_69	499_0_41	1929_0_30	172_0_23	232_0_1	679_0_118	795_4_147	1812_0_143	1967_0_86	1779_0_4	1856_0_35	366_0_1	710_01_1	405_0_141	340_0_1	1114_3_453	508_0_84	421_3_138	2014_4_4	78_0_7	1393_3_41	503_0_63	937_4_79	402_45_7	521_3_93	144_4_101	893_013_1	469_345_65	1690_1_24	634_0_1	141_0_137	300_3_57	317_0_116	562_4_57	670_0_30
217_4_51	153_345_1	989_0_76	213_0_4	1220_0_15	312_01_33	557_0_24	1343_0_141	331_0_74	1652_4_20	660_45_138	130_3_74	114_4_19	117_0_235	152_3_6	64_0_62	499_0_39	1929_0_32	172_0_22	232_0_1	679_0_114	795_4_150	1812_0_134	1967_0_77	1779_0_6	1856_0_40	366_0_1	710_01_1	405_0_139	340_0_1	1114_3_449	508_0_80	421_3_158	2014_4_4	78_0_9	1393_3_36	503_0_69	937_4_76	402_45_6	521_3_90	144_4_91	893_013_1	469_345_56	1690_1_30	634_0_1	141_0_142	300_3_52	317_0_117	562_4_50	670_0_30
217_4_52	153_345_1	989_0_74	213_0_4	1220_0_14	312_01_30	557_0_22	1343_0_130	331_0_81	1652_4_19	660_45_133	130_3_66	114_4_20	117_0_253	152_3_5	64_0_71	499_0_44	1929_0_31	172_0_21	232_0_1	679_0_115	795_4_146	1812_0_145	1967_0_80	1779_0_5	1856_0_33	366_0_1	710_01_1	405_0_141	340_0_1	1114_3_444	508_0_87	421_3_148	2014_4_6	78_0_8	1393_3_33	503_0_67	937_4_75	402_45_8	521_3_81	144_4_88	893_013_1	469_345_65	1690_1_30	634_0_1	141_0_139	300_3_59	317_0_118	562_4_55	670_0_33
217_4_54	153_345_1	989_0_69	213_0_4	1220_0_15	312_01_35	557_0_23	1343_0_125	331_0_83	1652_4_18	660_45_127	130_3_66	114_4_16	117_0_270	152_3_4	64_0_60	499_0_46	1929_0_33	172_0_22	232_0_1	679_0_113	795_4_149	1812_0_141	1967_0_76	1779_0_7	1856_0_32	366_0_1	710_01_1	405_0_155	340_0_1	1114_3_431	508_0_79	421_3_148	2014_4_6	78_0_7	1393_3_22	503_0_70	937_4_78	402_45_10	521_3_84	144_4_97	893_013_1	469_345_63	1690_1_31	634_0_1	141_0_131	300_3_60	317_0_119	562_4_58	670_0_34
217_4_52	153_345_1	989_0_71	213_0_3	1220_0_14	312_01_38	557_0_22	1343_0_114	331_0_83	1652_4_12	660_45_131	130_3_59	114_4_10	117_0_281	152_3_6	64_0_62	499_0_47	1929_0_33	172_0_20	232_0_1	679_0_105	795_4_158	1812_0_131	1967_0_85	1779_0_6	1856_0_30	366_0_1	710_01_1	405_0_145	340_0_1	1114_3_440	508_0_85	421_3_147	2014_4_10	78_0_7	1393_3_25	503_0_62	937_4_76	402_45_6	521_3_84	144_4_97	893_013_1	469_345_67	1690_1_22	634_0_1	141_0_135	300_3_65	317_0_118	562_4_59	670_0_36
217_4_45	153_345_1	989_0_61	213_0_6	1220_0_15	312_01_38	557_0_23	1343_0_123	331_0_84	1652_4_15	660_45_124	130_3_62	114_4_10	117_0_287	152_3_6	64_0_57	499_0_42	1929_0_31	172_0_18	232_0_1	679_0_100	795_4_158	1812_0_141	1967_0_85	1779_0_7	1856_0_39	366_0_1	710_01_1	405_0_151	340_0_1	1114_3_456	508_0_82	421_3_141	2014_4_10	78_0_8	1393_3_25	503_0_60	937_4_78	402_45_10	521_3_82	144_4_92	893_013_1	469_345_67	1690_1_21	634_0_1	141_0_129	300_3_65	317_0_111	562_4_52	670_0_35
217_4_41	153_345_1	989_0_66	213_0_3	1220_0_18	312_01_36	557_0_23	1343_0_117	331_0_86	1652_4_15	660_45_114	130_3_66	114_4_10	117_0_289	152_3_5	64_0_47	499_0_36	1929_0_29	172_0_22	232_0_1	679_0_105	795_4_163	1812_0_134	1967_0_88	1779_0_5	1856_0_39	366_0_1	710_01_1	405_0_149	340_0_1	1114_3_461	508_0_82	421_3_139	2014_4_13	78_0_8	1393_3_20	503_0_63	937_4_75	402_45_12	521_3_84	144_4_99	893_013_1	469_345_73	1690_1_20	634_0_1	141_0_129	300_3_60	317_0_112	562_4_55	670_0_35
217_4_45	153_345_1	989_0_64	213_0_5	1220_0_16	312_01_37	557_0_21	1343_0_129	331_0_81	1652_4_14	660_45_107	130_3_63	114_4_11	117_0_301	152_3_4	64_0_43	499_0_42	1929_0_30	172_0_18	232_0_1	679_0_101	795_4_173	1812_0_135	1967_0_93	1779_0_4	1856_0_36	366_0_1	710_01_1	405_0_150	340_0_1	1114_3_477	508_0_79	421_3_139	2014_4_13	78_0_6	1393_3_19	503_0_65	937_4_72	402_45_15	521_3_74	144_4_101	893_013_1	469_345_80	1690_1_18	634_0_1	141_0_124	300_3_58	317_0_116	562_4_56	670_0_31
217_4_45	153_345_1	989_0_67	213_0_5	1220_0_20	312_01_36	557_0_23	1343_0_115	331_0_75	1652_4_15	660_45_105	130_3_68	114_4_16	117_0_305	152_3_4	64_0_36	499_0_45	1929_0_31	172_0_19	232_0_1	679_0_99	795_4_163	1812_0_140	1967_0_80	1779_0_6	1856_0_39	366_0_1	710_01_1	405_0_161	340_0_1	1114_3_467	508_0_73	421_3_126	2014_4_16	78_0_11	1393_3_22	503_0_60	937_4_66	402_45_18	521_3_80	144_4_101	893_013_1	469_345_82	1690_1_16	634_0_1	141_0_123	300_3_60	317_0_121	562_4_64	670_0_35
217_4_38	153_345_1	989_0_71	213_0_6	1220_0_15	312_01_39	557_0_21	1343_0_130	331_0_82	1652_4_14	660_45_100	130_3_61	114_4_17	117_0_312	152_3_6	64_0_39	499_0_44	1929_0_33	172_0_17	232_0_1	679_0_92	795_4_165	1812_0_143	1967_0_78	1779_0_6	1856_0_42	366_0_1	710_01_1	405_0_158	340_0_1	1114_3_450	508_0_81	421_3_126	2014_4_15	78_0_10	1393_3_24	503_0_60	937_4_57	402_45_16	521_3_102	144_4_94	893_013_1	469_345_64	1690_1_17	634_0_1	141_0_128	300_3_60	317_0_117	562_4_68	670_0_33
217_4_36	153_345_1	989_0_73	213_0_4	1220_0_20	312_01_33	557_0_18	1343_0_118	331_0_79	1652_4_15	660_45_104	130_3_66	114_4_15	117_0_311	152_3_3	64_0_35	499_0_40	1929_0_31	172_0_14	232_0_1	679_0_98	795_4_160	1812_0_136	1967_0_80	1779_0_8	1856_0_41	366_0_1	710_01_1	405_0_170	340_0_1	1114_3_435	508_0_84	421_3_135	2014_4_16	78_0_14	1393_3_17	503_0_60	937_4_55	402_45_11	521_3_103	144_4_89	893_013_1	469_345_64	1690_1_15	634_0_1	141_0_137	300_3_60	317_0_115	562_4_68	670_0_32
217_4_35	153_345_1	989_0_75	213_0_6	1220_0_16	312_01_36	557_0_17	1343_0_121	331_0_81	1652_4_14	660_45_99	130_3_60	114_4_18	117_0_323	152_3_2	64_0_37	499_0_46	1929_0_31	172_0_14	232_0_1	679_0_94	795_4_161	1812_0_142	1967_0_83	1779_0_7	1856_0_36	366_0_1	710_01_1	405_0_154	340_0_1	1114_3_438	508_0_89	421_3_133	2014_4_14	78_0_13	1393_3_20	503_0_69	937_4_52	402_45_9	521_3_90	144_4_92	893_013_1	469_345_59	1690_1_12	634_0_1	141_0_135	300_3_71	317_0_111	562_4_69	670_0_34
217_4_35	153_345_1	989_0_74	213_0_5	1220_0_17	312_01_36	557_0_11	1343_0_127	331_0_80	1652_4_12	660_45_92	130_3_66	114_4_14	117_0_321	152_3_1	64_0_35	499_0_41	1929_0_32	172_0_14	232_0_1	679_0_103	795_4_164	1812_0_138	1967_0_87	1779_0_7	1856_0_43	366_0_1	710_01_1	405_0_161	340_0_1	1114_3_434	508_0_90	421_3_135	2014_4_16	78_0_13	1393_3_21	503_0_66	937_4_44	402_45_12	521_3_86	144_4_85	893_013_1	469_345_58	1690_1_13	634_0_1	141_0_147	300_3_71	317_0_106	562_4_68	670_0_31
217_4_37	153_345_1	989_0_80	213_0_7	1220_0_20	312_01_36	557_0_13	1343_0_117	331_0_82	1652_4_14	660_45_93	130_3_66	114_4_12	117_0_319	152_3_1	64_0_36	499_0_47	1929_0_38	172_0_16	232_0_1	679_0_96	795_4_164	1812_0_138	1967_0_88	1779_0_7	1856_0_36	366_0_1	710_01_1	405_0_161	340_0_1	1114_3_442	508_0_82	421_3_142	2014_4_20	78_0_15	1393_3_19	503_0_69	937_4_47	402_45_12	521_3_85	144_4_86	893_013_1	469_345_61	1690_1_10	634_0_1	141_0_149	300_3_60	317_0_105	562_4_64	670_0_34
217_4_34	153_345_1	989_0_79	213_0_7	1220_0_17	312_01_36	557_0_11	1343_0_118	331_0_77	1652_4_16	660_45_93	130_3_65	114_4_13	117_0_315	152_3_2	64_0_31	499_0_45	1929_0_36	172_0_13	232_0_1	679_0_97	795_4_167	1812_0_144	1967_0_98	1779_0_6	1856_0_42	366_0_1	710_01_1	405_0_161	340_0_1	1114_3_450	508_0_85	421_3_150	2014_4_18	78_0_16	1393_3_19	503_0_65	937_4_41	402_45_9	521_3_90	144_4_79	893_013_1	469_345_57	1690_1_13	634_0_1	141_0_146	300_3_55	317_0_103	562_4_59	670_0_31
217_4_32	153_345_1	989_0_85	213_0_8	1220_0_23	312_01_35	557_0_9	1343_0_116	331_0_71	1652_4_14	660_45_89	130_3_70	114_4_13	117_0_322	152_3_2	64_0_33	499_0_39	1929_0_34	172_0_15	232_0_1	679_0_91	795_4_172	1812_0_134	1967_0_90	1779_0_6	1856_0_42	366_0_1	710_01_1	405_0_151	340_0_1	1114_3_470	508_0_90	421_3_146	2014_4_18	78_0_16	1393_3_18	503_0_70	937_4_40	402_45_9	521_3_89	144_4_78	893_013_1	469_345_53	1690_1_17	634_0_1	141_0_151	300_3_61	317_0_95	562_4_60	670_0_26
217_4_31	153_345_1	989_0_77	213_0_9	1220_0_20	312_01_31	557_0_13	1343_0_112	331_0_74	1652_4_12	660_45_86	130_3_70	114_4_15	117_0_334	152_3_2	64_0_34	499_0_37	1929_0_41	172_0_12	232_0_1	679_0_91	795_4_169	1812_0_144	1967_0_94	1779_0_7	1856_0_44	366_0_1	710_01_1	405_0_148	340_0_1	1114_3_484	508_0_93	421_3_139	2014_4_20	78_0_19	1393_3_18	503_0_73	937_4_40	402_45_8	521_3_86	144_4_81	893_013_1	469_345_49	1690_1_14	634_0_1	141_0_152	300_3_61	317_0_94	562_4_60	670_0_24
217_4_28	153_345_1	989_0_91	213_0_8	1220_0_27	312_01_28	557_0_10	1343_0_110	331_0_76	1652_4_10	660_45_98	130_3_67	114_4_13	117_0_319	152_3_3	64_0_38	499_0_36	1929_0_35	172_0_13	232_0_1	679_0_96	795_4_158	1812_0_144	1967_0_91	1779_0_7	1856_0_40	366_0_1	710_01_1	405_0_143	340_0_1	1114_3_476	508_0_95	421_3_141	2014_4_17	78_0_21	1393_3_15	503_0_72	937_4_43	402_45_8	521_3_92	144_4_88	893_013_1	469_345_51	1690_1_13	634_0_1	141_0_163	300_3_56	317_0_97	562_4_57	670_0_24
217_4_27	153_345_1	989_0_85	213_0_10	1220_0_23	312_01_35	557_0_9	1343_0_116	331_0_65	1652_4_10	660_45_98	130_3_56	114_4_15	117_0_332	152_3_2	64_0_36	499_0_42	1929_0_36	172_0_11	232_0_1	679_0_100	795_4_157	1812_0_144	1967_0_98	1779_0_5	1856_0_32	366_0_1	710_01_1	405_0_148	340_0_1	1114_3_499	508_0_90	421_3_130	2014_4_18	78_0_20	1393_3_20	503_0_69	937_4_46	402_45_6	521_3_93	144_4_85	893_013_1	469_345_49	1690_1_14	634_0_1	141_0_164	300_3_55	317_0_91	562_4_61	670_0_23
217_4_18	153_345_1	989_0_93	213_0_9	1220_0_24	312_01_35	557_0_9	1343_0_110	331_0_72	1652_4_11	660_45_91	130_3_60	114_4_16	117_0_308	152_3_1	64_0_39	499_0_39	1929_0_38	172_0_10	232_0_1	679_0_96	795_4_158	1812_0_151	1967_0_98	1779_0_5	1856_0_34	366_0_1	710_01_1	405_0_156	340_0_1	1114_3_492	508_0_88	421_3_126	2014_4_19	78_0_22	1393_3_18	503_0_58	937_4_49	402_45_10	521_3_91	144_4_84	893_013_1	469_345_45	1690_1_12	634_0_1	141_0_154	300_3_53	317_0_89	562_4_63	670_0_19
217_4_15	153_345_1	989_0_93	213_0_12	1220_0_25	312_01_35	557_0_8	1343_0_120	331_0_73	1652_4_15	660_45_94	130_3_64	114_4_16	117_0_316	152_3_1	64_0_39	499_0_47	1929_0_37	172_0_12	232_0_1	679_0_93	795_4_152	1812_0_158	1967_0_98	1779_0_4	1856_0_27	366_0_1	710_01_1	405_0_151	340_0_1	1114_3_491	508_0_92	421_3_116	2014_4_23	78_0_20	1393_3_20	503_0_59	937_4_44	402_45_10	521_3_91	144_4_83	893_013_1	469_345_45	1690_1_13	634_0_1	141_0_152	300_3_63	317_0_91	562_4_57	670_0_22
217_4_18	153_345_1	989_0_98	213_0_8	1220_0_19	312_01_32	557_0_11	1343_0_113	331_0_69	1652_4_17	660_45_90	133_3_11	114_4_22	117_0_320	130_3_64	64_0_43	499_0_39	1929_0_34	172_0_12	232_0_1	679_0_85	795_4_158	1812_0_168	1967_0_108	1779_0_4	1856_0_27	710_01_1	405_0_137	340_0_1	1114_3_489	508_0_99	421_3_116	2014_4_22	78_0_25	1393_3_20	503_0_60	937_4_44	402_45_10	521_3_92	144_4_91	893_013_1	469_345_49	1690_1_11	634_0_1	141_0_144	300_3_63	317_0_92	562_4_50	670_0_18	26_0_1
217_4_17	153_345_1	989_0_94	213_0_10	1220_0_19	312_01_35	557_0_11	1343_0_110	331_0_68	1652_4_15	660_45_99	133_3_6	114_4_18	117_0_331	130_3_57	64_0_38	499_0_48	1929_0_34	172_0_7	232_0_1	679_0_81	795_4_150	1812_0_175	1967_0_100	1779_0_4	1856_0_25	710_01_1	405_0_134	340_0_1	1114_3_493	508_0_103	421_3_133	2014_4_20	78_0_26	1393_3_19	503_0_58	937_4_38	402_45_8	521_3_81	144_4_90	893_013_1	469_345_49	1690_1_15	634_0_1	141_0_138	300_3_61	317_0_82	562_4_48	670_0_21	26_0_1
217_4_18	153_345_1	989_0_101	213_0_7	1220_0_16	312_01_34	557_0_13	1343_0_117	331_0_64	1652_4_16	660_45_107	133_3_6	114_4_16	117_0_314	130_3_53	64_0_42	499_0_39	1929_0_36	172_0_4	232_0_1	679_0_86	795_4_143	1812_0_187	1967_0_107	1779_0_4	1856_0_27	710_01_1	405_0_137	340_0_1	1114_3_485	508_0_109	421_3_143	2014_4_19	78_0_28	1393_3_20	503_0_61	937_4_41	402_45_4	521_3_83	144_4_83	893_013_1	469_345_52	1690_1_13	634_0_1	141_0_131	300_3_60	317_0_84	562_4_48	670_0_23	26_0_1
217_4_11	153_345_1	989_0_106	213_0_9	1220_0_20	312_01_29	557_0_10	1343_0_115	331_0_65	1652_4_17	660_45_107	133_3_6	114_4_18	117_0_316	130_3_48	64_0_43	499_0_45	1929_0_43	172_0_4	232_0_1	679_0_86	795_4_144	1812_0_190	1967_0_109	1779_0_4	1856_0_24	710_01_1	405_0_138	340_0_1	1114_3_474	508_0_92	421_3_141	2014_4_12	78_0_22	1393_3_18	503_0_58	937_4_40	402_45_7	521_3_89	144_4_82	893_013_1	469_345_57	1690_1_13	634_0_1	141_0_146	300_3_61	317_0_92	562_4_44	670_0_20	26_0_1
217_4_13	153_345_1	989_0_109	213_0_8	1220_0_13	312_01_28	557_0_13	1343_0_114	331_0_63	1652_4_17	660_45_107	133_3_6	114_4_23	117_0_320	130_3_49	64_0_43	499_0_41	1929_0_41	172_0_2	232_0_1	679_0_84	795_4_143	1812_0_195	1967_0_103	1779_0_6	1856_0_27	710_01_1	405_0_139	340_0_1	1114_3_474	508_0_101	421_3_134	2014_4_10	78_0_25	1393_3_20	503_0_57	937_4_34	402_45_10	521_3_99	144_4_72	893_013_1	469_345_58	1690_1_15	634_0_1	141_0_144	300_3_57	317_0_86	562_4_43	670_0_23	26_0_1
217_4_14	153_345_1	989_0_120	213_0_7	1220_0_16	312_01_23	557_0_12	1343_0_103	331_0_76	1652_4_19	660_45_114	133_3_7	114_4_18	117_0_323	130_3_57	64_0_39	499_0_36	1929_0_44	172_0_3	232_0_1	679_0_86	795_4_129	1812_0_203	1967_0_105	1779_0_6	1856_0_24	710_01_1	405_0_144	340_0_1	1114_3_479	508_0_92	421_3_132	2014_4_10	78_0_24	1393_3_18	503_0_52	937_4_36	402_45_6	521_3_98	144_4_65	893_013_1	469_345_58	1690_1_19	634_0_1	141_0_144	300_3_57	317_0_86	562_4_40	670_0_24	26_0_1
217_4_15	153_345_1	989_0_118	213_0_10	1220_0_17	312_01_27	557_0_12	1343_0_111	331_0_73	1652_4_16	660_45_111	133_3_7	114_4_17	117_0_316	130_3_60	64_0_44	499_0_41	1929_0_44	172_0_3	232_0_1	679_0_86	795_4_134	1812_0_210	1967_0_100	1779_0_6	1856_0_28	710_01_1	405_0_141	340_0_1	1114_3_487	508_0_85	421_3_119	2014_4_8	78_0_17	1393_3_20	503_0_56	937_4_30	402_45_5	521_3_98	144_4_54	893_013_1	469_345_57	1690_1_19	634_0_1	141_0_142	300_3_52	317_0_76	562_4_33	670_0_27	26_0_1
217_4_14	153_345_1	989_0_120	213_0_8	1220_0_19	312_01_29	557_0_14	1343_0_100	331_0_79	1652_4_15	660_45_114	133_3_7	114_4_16	117_0_334	130_3_62	64_0_38	499_0_36	1929_0_40	172_0_3	232_0_1	679_0_86	795_4_128	1812_0_210	1967_0_106	1779_0_5	1856_0_24	710_01_1	405_0_138	340_0_1	1114_3_482	508_0_83	421_3_122	2014_4_9	78_0_14	1393_3_16	503_0_55	937_4_33	402_45_5	521_3_94	144_4_53	893_013_1	469_345_56	1690_1_21	634_0_1	141_0_136	300_3_62	317_0_73	562_4_29	670_0_25	26_0_1
217_4_13	153_345_1	989_0_125	213_0_9	1220_0_18	312_01_25	557_0_12	1343_0_100	331_0_78	1652_4_15	660_45_110	133_3_4	114_4_14	117_0_348	130_3_74	64_0_34	499_0_36	1929_0_39	172_0_3	232_0_1	679_0_85	795_4_124	1812_0_210	1967_0_95	1779_0_3	1856_0_26	710_01_1	405_0_130	340_0_1	1114_3_499	508_0_90	421_3_110	2014_4_10	78_0_10	1393_3_16	503_0_63	937_4_29	402_45_5	521_3_91	144_4_48	893_013_1	469_345_59	1690_1_21	634_0_1	141_0_149	300_3_67	317_0_69	562_4_26	670_0_28	26_0_1
217_4_12	153_345_1	989_0_123	213_0_6	1220_0_19	312_01_25	557_0_11	1343_0_91	331_0_74	1652_4_14	660_45_110	133_3_4	114_4_16	117_0_340	130_3_81	64_0_29	499_0_35	1929_0_37	172_0_3	232_0_1	679_0_82	795_4_119	1812_0_218	1967_0_99	1779_0_3	1856_0_26	710_01_1	405_0_135	340_0_1	1114_3_505	508_0_99	421_3_100	2014_4_10	78_0_13	1393_3_18	503_0_55	937_4_22	402_45_10	521_3_92	144_4_42	893_013_1	469_345_49	1690_1_19	634_0_1	141_0_143	300_3_67	317_0_72	562_4_22	670_0_29	26_0_1
217_4_14	153_345_1	989_0_127	213_0_7	1220_0_21	312_01_28	557_0_8	1343_0_99	331_0_66	1652_4_14	660_45_108	133_3_2	114_4_20	117_0_340	130_3_78	64_0_24	499_0_35	1929_0_36	172_0_5	232_0_1	679_0_92	795_4_114	1812_0_216	1967_0_98	1779_0_2	1856_0_26	710_01_1	405_0_142	340_0_1	1114_3_516	508_0_97	421_3_103	2014_4_10	78_0_12	1393_3_16	503_0_55	937_4_21	402_45_11	521_3_96	144_4_47	893_013_1	469_345_54	1690_1_18	634_0_1	141_0_147	300_3_62	317_0_71	562_4_20	670_0_33	26_0_1
217_4_15	153_345_1	989_0_129	213_0_5	1220_0_20	312_01_23	557_0_10	1343_0_102	331_0_59	1652_4_15	660_45_108	133_3_2	114_4_21	117_0_348	130_3_75	64_0_30	499_0_30	1929_0_35	172_0_3	232_0_1	679_0_82	795_4_114	1812_0_227	1967_0_99	1779_0_2	1856_0_32	710_01_1	405_0_137	340_0_1	1114_3_508	508_0_99	421_3_108	2014_4_10	78_0_11	1393_3_20	503_0_48	937_4_24	402_45_12	521_3_101	144_4_55	893_013_1	469_345_48	1690_1_16	634_0_1	141_0_144	300_3_66	317_0_69	562_4_20	670_0_33	26_0_1
217_4_19	153_345_1	989_0_143	213_0_5	1220_0_24	312_01_27	557_0_9	1343_0_102	331_0_70	1652_4_14	660_45_118	133_3_2	114_4_24	117_0_344	130_3_76	64_0_23	499_0_28	1929_0_35	172_0_4	232_0_1	679_0_81	795_4_100	1812_0_229	1967_0_89	1779_0_1	1856_0_27	710_01_1	405_0_143	340_0_1	1114_3_503	508_0_102	421_3_112	2014_4_10	78_0_12	1393_3_19	503_0_50	937_4_23	402_45_11	521_3_103	144_4_55	893_013_1	469_345_45	1690_1_15	634_0_1	141_0_143	300_3_58	317_0_69	562_4_21	670_0_29	26_0_1
217_4_21	153_345_1	989_0_128	213_0_3	1220_0_26	312_01_24	557_0_10	1343_0_107	331_0_60	1652_4_9	660_45_111	133_3_2	114_4_21	117_0_343	130_3_71	64_0_29	499_0_27	1929_0_39	172_0_4	232_0_1	679_0_83	795_4_106	1812_0_233	1967_0_89	1779_0_1	1856_0_29	710_01_1	405_0_135	340_0_1	1114_3_501	508_0_103	421_3_116	2014_4_11	78_0_13	1393_3_16	503_0_49	937_4_26	402_45_10	521_3_116	144_4_52	893_013_1	469_345_43	1690_1_13	634_0_1	141_0_142	300_3_52	317_0_76	562_4_15	670_0_29	26_0_1
217_4_24	153_345_1	989_0_138	213_0_2	1220_0_24	312_01_23	557_0_9	1343_0_110	331_0_69	1652_4_6	660_45_103	133_3_3	114_4_23	117_0_340	130_3_74	64_0_24	499_0_23	1929_0_39	172_0_4	232_0_1	679_0_88	795_4_109	1812_0_233	1967_0_91	1779_0_1	1856_0_26	710_01_1	405_0_141	340_0_1	1114_3_488	508_0_103	421_3_121	2014_4_8	78_0_14	1393_3_11	503_0_43	937_4_22	402_45_8	521_3_124	144_4_61	893_013_1	469_345_36	1690_1_12	634_0_1	141_0_147	300_3_54	317_0_77	562_4_18	670_0_27	26_0_1
217_4_22	153_345_1	989_0_139	213_0_2	1220_0_24	312_01_24	557_0_6	1343_0_126	331_0_70	1652_4_6	660_45_95	133_3_4	114_4_23	117_0_329	130_3_61	64_0_28	499_0_27	1929_0_43	172_0_2	232_0_1	679_0_86	795_4_114	1812_0_233	1967_0_84	1779_0_1	1856_0_29	710_01_1	405_0_135	340_0_1	1114_3_492	508_0_102	421_3_118	2014_4_8	78_0_13	1393_3_9	503_0_44	937_4_21	402_45_8	521_3_123	144_4_69	893_013_1	469_345_39	1690_1_13	634_0_1	141_0_143	300_3_49	317_0_77	562_4_18	670_0_30	26_0_1
217_4_14	153_345_1	989_0_131	213_0_2	1220_0_23	312_01_22	557_0_6	1343_0_129	331_0_71	1652_4_3	660_45_91	133_3_3	114_4_24	117_0_328	130_3_62	64_0_27	499_0_24	1929_0_36	172_0_3	232_0_1	679_0_89	795_4_125	1812_0_243	1967_0_82	1779_0_2	1856_0_30	710_01_1	405_0_137	340_0_1	1114_3_510	508_0_111	421_3_119	2014_4_12	78_0_17	1393_3_10	503_0_44	937_4_16	402_45_6	521_3_117	144_4_58	893_013_1	469_345_36	1690_1_13	634_0_1	141_0_142	300_3_49	317_0_83	562_4_16	670_0_27	26_0_1
217_4_14	153_345_1	989_0_132	213_0_2	1220_0_23	312_01_25	557_0_5	1343_0_133	331_0_68	1652_4_4	660_45_88	133_3_2	114_4_23	117_0_315	130_3_60	64_0_27	499_0_30	1929_0_42	172_0_2	232_0_1	679_0_85	795_4_117	1812_0_252	1967_0_76	1779_0_2	1856_0_28	710_01_1	405_0_145	340_0_1	1114_3_511	508_0_106	421_3_111	2014_4_11	78_0_15	1393_3_11	503_0_49	937_4_15	402_45_5	521_3_117	144_4_57	893_013_1	469_345_33	1690_1_15	634_0_1	141_0_138	300_3_51	317_0_91	562_4_16	670_0_30	26_0_1
217_4_13	153_345_1	989_0_122	213_0_2	1220_0_28	312_01_25	557_0_6	1343_0_123	331_0_65	1652_4_3	660_45_93	133_3_1	114_4_24	117_0_324	130_3_69	64_0_26	499_0_29	1929_0_41	172_0_4	232_0_1	679_0_81	795_4_119	1812_0_259	1967_0_70	1779_0_4	1856_0_34	710_01_1	405_0_143	340_0_1	1114_3_504	508_0_102	421_3_109	2014_4_10	78_0_23	1393_3_13	503_0_54	937_4_19	402_45_5	521_3_114	144_4_60	893_013_1	469_345_31	1690_1_14	634_0_1	141_0_137	300_3_53	317_0_93	562_4_15	670_0_26	26_0_1
217_4_10	153_345_1	989_0_136	213_0_2	1220_0_29	312_01_27	557_0_6	1343_0_124	331_0_74	1652_4_3	660_45_92	133_3_1	114_4_26	117_0_303	130_3_76	64_0_25	499_0_27	1929_0_40	172_0_3	232_0_1	679_0_81	795_4_117	1812_0_267	1967_0_70	1779_0_4	1856_0_35	710_01_1	405_0_148	340_0_1	1114_3_512	508_0_94	421_3_107	2014_4_7	78_0_19	1393_3_12	503_0_50	937_4_14	402_45_4	521_3_119	144_4_57	893_013_1	469_345_24	1690_1_16	634_0_1	141_0_137	300_3_48	317_0_87	562_4_13	670_0_28	26_0_1
217_4_7	153_345_1	989_0_135	213_0_2	1220_0_27	312_01_29	557_0_5	1343_0_122	331_0_72	1652_4_3	660_45_89	133_3_1	114_4_25	117_0_296	130_3_76	64_0_30	499_0_31	1929_0_37	172_0_3	232_0_1	679_0_85	795_4_115	1812_0_273	1967_0_75	1779_0_4	1856_0_42	710_01_1	405_0_151	340_0_1	1114_3_501	508_0_86	421_3_101	2014_4_7	78_0_21	1393_3_8	503_0_55	937_4_14	402_45_3	521_3_111	144_4_57	893_013_1	469_345_23	1690_1_12	634_0_1	141_0_135	300_3_41	317_0_85	562_4_9	670_0_31	26_0_1
217_4_6	153_345_1	989_0_137	213_0_3	1220_0_29	312_01_25	557_0_7	1343_0_121	331_0_78	1652_4_3	660_45_88	114_4_20	117_0_299	130_3_69	64_0_29	499_0_29	1929_0_40	172_0_3	232_0_1	679_0_91	795_4_107	1812_0_277	1967_0_75	1779_0_4	1856_0_35	710_01_1	405_0_153	340_0_1	1114_3_495	508_0_84	421_3_121	2014_4_8	78_0_21	1393_3_9	503_0_53	937_4_17	402_45_4	521_3_112	144_4_59	893_013_1	469_345_22	1690_1_13	634_0_1	141_0_143	300_3_32	317_0_88	562_4_9	670_0_36	26_0_1	1795_3_129
217_4_6	153_345_1	989_0_137	213_0_1	1220_0_28	312_01_27	557_0_6	1343_0_132	331_0_75	1652_4_2	660_45_93	114_4_17	117_0_308	130_3_75	64_0_30	499_0_31	1929_0_36	172_0_3	232_0_1	679_0_95	795_4_103	1812_0_276	1967_0_85	1779_0_4	1856_0_38	710_01_1	405_0_161	340_0_1	1114_3_467	508_0_83	421_3_121	2014_4_9	78_0_13	1393_3_8	503_0_53	937_4_21	402_45_3	521_3_115	144_4_58	893_013_1	469_345_19	1690_1_14	634_0_1	141_0_139	300_3_35	317_0_95	562_4_7	670_0_33	26_0_1	1795_3_129
217_4_6	153_345_1	989_0_137	213_0_2	1220_0_32	312_01_25	557_0_3	1343_0_131	331_0_68	1652_4_3	660_45_86	114_4_13	117_0_320	130_3_66	64_0_23	499_0_31	1929_0_46	172_0_2	232_0_1	679_0_92	795_4_98	1812_0_272	1967_0_91	1779_0_5	1856_0_33	710_01_1	405_0_167	340_0_1	1114_3_468	508_0_82	421_3_119	2014_4_10	78_0_16	1393_3_7	503_0_53	937_4_19	402_45_5	521_3_124	144_4_54	893_013_1	469_345_19	1690_1_12	634_0_1	141_0_148	300_3_37	317_0_91	562_4_5	670_0_34	26_0_1	1795_3_140
217_4_9	153_345_1	989_0_141	213_0_1	1220_0_26	312_01_26	557_0_5	1343_0_144	331_0_72	1652_4_3	660_45_78	114_4_14	117_0_306	130_3_64	64_0_25	499_0_26	1929_0_46	232_0_1	679_0_96	795_4_103	1812_0_269	1967_0_103	1779_0_2	1856_0_30	710_01_1	405_0_167	340_0_1	1114_3_446	508_0_83	421_3_119	2014_4_10	78_0_15	1393_3_7	503_0_55	937_4_14	402_45_8	521_3_130	144_4_66	893_013_1	469_345_20	1690_1_6	634_0_1	141_0_143	300_3_33	317_0_89	562_4_7	670_0_33	26_0_1	1795_3_141	462_4_12
217_4_7	153_345_1	989_0_137	213_0_2	1220_0_27	312_01_21	557_0_4	1343_0_145	331_0_76	1652_4_4	660_45_85	114_4_11	117_0_313	130_3_64	64_0_23	499_0_26	1929_0_50	232_0_1	679_0_95	795_4_97	1812_0_276	1967_0_98	1779_0_3	1856_0_32	710_01_1	405_0_161	340_0_1	1114_3_452	508_0_84	421_3_119	2014_4_11	78_0_19	1393_3_7	503_0_50	937_4_16	402_45_7	521_3_131	144_4_66	893_013_1	469_345_23	1690_1_6	634_0_1	141_0_151	300_3_32	317_0_83	562_4_7	670_0_33	26_0_1	1795_3_137	462_4_13
217_4_6	153_345_1	989_0_143	213_0_1	1220_0_24	312_01_21	557_0_5	1343_0_151	331_0_70	1652_4_1	660_45_94	114_4_11	117_0_301	130_3_67	64_0_22	499_0_27	1929_0_48	232_0_1	679_0_92	795_4_87	1812_0_282	1967_0_90	1779_0_4	1856_0_33	710_01_1	405_0_178	340_0_1	1114_3_443	508_0_88	421_3_122	2014_4_9	78_0_18	1393_3_6	503_0_52	937_4_16	402_45_9	521_3_131	144_4_61	893_013_1	469_345_27	1690_1_9	634_0_1	141_0_147	300_3_27	317_0_82	562_4_6	670_0_31	26_0_1	1795_3_140	462_4_14
217_4_7	153_345_1	989_0_136	213_0_2	1220_0_25	312_01_22	557_0_5	1343_0_147	331_0_74	660_45_98	114_4_12	117_0_301	130_3_62	64_0_24	499_0_27	1929_0_47	232_0_1	679_0_91	795_4_89	1812_0_280	1967_0_100	1779_0_4	1856_0_33	710_01_1	405_0_171	340_0_1	1114_3_455	508_0_101	421_3_118	2014_4_12	78_0_17	1393_3_8	503_0_48	937_4_17	402_45_6	521_3_119	144_4_64	893_013_1	469_345_24	1690_1_7	634_0_1	141_0_143	300_3_27	317_0_82	562_4_4	670_0_33	26_0_1	1795_3_139	462_4_14	121_3_18
217_4_8	153_345_1	989_0_134	213_0_2	1220_0_21	312_01_20	557_0_5	1343_0_144	331_0_72	660_45_98	114_4_10	117_0_309	130_3_61	64_0_19	499_0_23	1929_0_46	232_0_1	679_0_102	795_4_81	1812_0_291	1967_0_98	1779_0_4	1856_0_32	710_01_1	405_0_179	340_0_1	1114_3_458	508_0_94	421_3_101	2014_4_10	78_0_19	1393_3_5	503_0_56	937_4_16	402_45_9	521_3_126	144_4_64	893_013_1	469_345_28	1690_1_7	634_0_1	141_0_135	300_3_27	317_0_84	562_4_5	670_0_35	26_0_1	1795_3_120	462_4_12	121_3_17
217_4_7	153_345_1	989_0_126	213_0_2	1220_0_26	312_01_24	557_0_6	1343_0_169	331_0_70	660_45_93	114_4_9	117_0_311	130_3_59	64_0_20	499_0_26	1929_0_44	232_0_1	679_0_99	795_4_77	1812_0_293	1967_0_100	1779_0_3	1856_0_27	710_01_1	405_0_187	340_0_1	1114_3_467	508_0_94	421_3_97	2014_4_10	78_0_17	1393_3_7	503_0_61	937_4_19	402_45_12	521_3_129	144_4_61	893_013_1	469_345_29	1690_1_6	634_0_1	141_0_132	300_3_23	317_0_88	562_4_9	670_0_35	26_0_1	1795_3_114	462_4_11	121_3_17
217_4_8	153_345_1	989_0_142	213_0_2	1220_0_27	312_01_19	557_0_9	1343_0_163	331_0_69	660_45_95	114_4_10	117_0_303	130_3_59	64_0_21	499_0_20	1929_0_43	232_0_1	679_0_96	795_4_68	1812_0_302	1967_0_95	1779_0_5	1856_0_20	710_01_1	405_0_195	340_0_1	1114_3_490	508_0_83	421_3_93	2014_4_10	78_0_21	1393_3_6	503_0_55	937_4_15	402_45_16	521_3_138	144_4_55	893_013_1	469_345_28	1690_1_7	634_0_1	141_0_137	300_3_21	317_0_91	562_4_11	670_0_34	26_0_1	1795_3_111	462_4_13	121_3_18
217_4_10	153_345_1	989_0_154	213_0_2	1220_0_26	312_01_26	557_0_7	1343_0_167	331_0_69	660_45_93	114_4_10	117_0_291	130_3_54	64_0_19	499_0_22	1929_0_43	232_0_1	679_0_99	795_4_67	1812_0_302	1967_0_94	1779_0_3	1856_0_23	710_01_1	405_0_196	340_0_1	1114_3_482	508_0_90	421_3_99	2014_4_7	78_0_18	1393_3_6	503_0_55	937_4_16	402_45_15	521_3_135	144_4_50	893_013_1	469_345_24	1690_1_8	634_0_1	141_0_139	300_3_20	317_0_89	562_4_9	670_0_32	26_0_1	1795_3_115	462_4_12	121_3_20
217_4_10	153_345_1	989_0_153	213_0_4	1220_0_26	312_01_20	557_0_5	1343_0_169	331_0_71	660_45_95	114_4_11	117_0_304	130_3_47	64_0_18	499_0_22	1929_0_44	232_0_1	679_0_98	795_4_64	1812_0_307	1967_0_97	1779_0_4	1856_0_23	710_01_1	405_0_184	340_0_1	1114_3_480	508_0_91	421_3_90	2014_4_8	78_0_25	1393_3_3	503_0_54	937_4_14	402_45_13	521_3_147	144_4_54	893_013_1	469_345_23	1690_1_7	634_0_1	141_0_137	300_3_18	317_0_87	562_4_11	670_0_30	26_0_1	1795_3_115	462_4_12	121_3_22
217_4_9	153_345_1	989_0_156	213_0_2	1220_0_24	312_01_23	557_0_6	1343_0_176	331_0_67	660_45_92	114_4_11	117_0_301	130_3_47	64_0_19	499_0_27	1929_0_44	232_0_1	679_0_85	795_4_63	1812_0_310	1967_0_94	1779_0_4	1856_0_25	710_01_1	405_0_210	340_0_1	1114_3_467	508_0_88	421_3_88	2014_4_8	78_0_28	1393_3_5	503_0_52	937_4_7	402_45_15	521_3_158	144_4_54	893_013_1	469_345_24	1690_1_6	634_0_1	141_0_141	300_3_22	317_0_83	562_4_10	670_0_37	26_0_1	1795_3_102	462_4_12	121_3_21
217_4_10	153_345_1	989_0_149	213_0_3	1220_0_27	312_01_22	557_0_6	1343_0_182	331_0_75	660_45_98	114_4_13	117_0_286	130_3_49	64_0_17	499_0_22	1929_0_38	232_0_1	679_0_88	795_4_57	1812_0_300	1967_0_104	1779_0_5	1856_0_26	710_01_1	405_0_203	340_0_1	1114_3_465	508_0_89	421_3_90	2014_4_8	78_0_27	1393_3_5	503_0_54	937_4_11	402_45_14	521_3_165	144_4_53	893_013_1	469_345_25	1690_1_4	634_0_1	141_0_145	300_3_22	317_0_81	562_4_10	670_0_38	26_0_1	1795_3_106	462_4_11	121_3_18
217_4_13	153_345_1	989_0_153	213_0_3	1220_0_30	312_01_23	557_0_6	1343_0_171	331_0_69	660_45_94	114_4_14	117_0_297	130_3_44	64_0_16	499_0_20	1929_0_34	232_0_1	679_0_84	795_4_56	1812_0_307	1967_0_96	1779_0_7	1856_0_21	710_01_1	405_0_223	340_0_1	1114_3_470	508_0_89	421_3_94	2014_4_8	78_0_28	1393_3_6	503_0_53	937_4_14	402_45_16	521_3_176	144_4_55	893_013_1	469_345_23	1690_1_4	634_0_1	141_0_141	300_3_15	317_0_83	562_4_10	670_0_40	26_0_1	1795_3_102	462_4_10	121_3_12
217_4_13	153_345_1	989_0_151	213_0_3	1220_0_32	312_01_22	557_0_5	1343_0_181	331_0_71	660_45_96	114_4_16	117_0_294	130_3_39	64_0_18	499_0_26	1929_0_35	232_0_1	679_0_85	795_4_63	1812_0_304	1967_0_92	1779_0_5	1856_0_21	710_01_1	405_0_218	340_0_1	1114_3_482	508_0_92	421_3_99	2014_4_6	78_0_25	1393_3_7	503_0_57	937_4_15	402_45_15	521_3_161	144_4_51	893_013_1	469_345_24	1690_1_4	634_0_1	141_0_147	300_3_13	317_0_89	562_4_14	670_0_36	26_0_1	1795_3_112	462_4_8	121_3_9
217_4_15	153_345_1	989_0_145	213_0_6	1220_0_33	312_01_19	557_0_6	1343_0_169	331_0_69	660_45_93	114_4_13	117_0_306	130_3_37	64_0_12	499_0_21	1929_0_31	232_0_1	679_0_82	795_4_69	1812_0_303	1967_0_97	1779_0_9	1856_0_20	710_01_1	405_0_218	340_0_1	1114_3_502	508_0_94	421_3_97	2014_4_5	78_0_31	1393_3_4	503_0_46	937_4_15	402_45_16	521_3_169	144_4_57	893_013_1	469_345_21	1690_1_1	634_0_1	141_0_158	300_3_13	317_0_85	562_4_10	670_0_34	26_0_1	1795_3_101	462_4_6	121_3_7
217_4_15	153_345_1	989_0_147	213_0_5	1220_0_33	312_01_21	557_0_6	1343_0_176	331_0_65	660_45_96	114_4_17	117_0_307	130_3_38	64_0_8	499_0_26	1929_0_32	232_0_1	679_0_83	795_4_58	1812_0_305	1967_0_106	1779_0_7	1856_0_24	710_01_1	405_0_227	340_0_1	1114_3_506	508_0_93	421_3_97	2014_4_6	78_0_23	1393_3_5	503_0_42	937_4_19	402_45_15	521_3_173	144_4_50	893_013_1	469_345_16	1690_1_1	634_0_1	141_0_149	300_3_14	317_0_70	562_4_12	670_0_35	26_0_1	1795_3_96	462_4_5	121_3_6
217_4_16	153_345_1	989_0_144	213_0_6	1220_0_34	312_01_13	557_0_6	1343_0_184	331_0_68	660_45_106	114_4_16	117_0_315	130_3_35	64_0_6	499_0_26	1929_0_27	232_0_1	679_0_84	795_4_46	1812_0_320	1967_0_104	1779_0_11	1856_0_22	710_01_1	405_0_217	340_0_1	1114_3_491	508_0_103	421_3_108	2014_4_8	78_0_24	1393_3_6	503_0_45	937_4_23	402_45_16	521_3_174	144_4_45	893_013_1	469_345_13	1690_1_1	634_0_1	141_0_156	300_3_15	317_0_68	562_4_13	670_0_32	26_0_1	1795_3_96	462_4_5	121_3_7
217_4_19	153_345_1	989_0_152	213_0_4	1220_0_31	312_01_10	557_0_7	1343_0_187	331_0_62	660_45_104	114_4_9	117_0_314	130_3_35	64_0_7	499_0_25	1929_0_28	232_0_1	679_0_80	795_4_51	1812_0_311	1967_0_96	1779_0_11	1856_0_24	710_01_1	405_0_231	340_0_1	1114_3_478	508_0_103	421_3_107	2014_4_8	78_0_28	1393_3_5	503_0_39	937_4_21	402_45_15	521_3_183	144_4_45	893_013_1	469_345_13	1690_1_1	634_0_1	141_0_156	300_3_17	317_0_67	562_4_11	670_0_40	26_0_1	1795_3_107	462_4_3	121_3_10
217_4_19	153_345_1	989_0_155	213_0_6	1220_0_26	312_01_12	557_0_6	1343_0_197	331_0_62	660_45_104	114_4_7	117_0_316	130_3_37	64_0_7	499_0_26	1929_0_33	232_0_1	679_0_87	795_4_52	1812_0_314	1967_0_103	1779_0_9	1856_0_25	710_01_1	405_0_212	340_0_1	1114_3_470	508_0_107	421_3_107	2014_4_9	78_0_19	1393_3_6	503_0_42	937_4_21	402_45_16	521_3_176	144_4_50	893_013_1	469_345_11	1690_1_1	634_0_1	141_0_148	300_3_13	317_0_73	562_4_13	670_0_35	26_0_1	1795_3_89	462_4_3	121_3_14
217_4_18	153_345_1	989_0_151	213_0_6	1220_0_31	312_01_8	557_0_3	1343_0_191	331_0_54	660_45_102	114_4_7	117_0_322	130_3_37	64_0_6	499_0_24	1929_0_27	232_0_1	493_0_1	795_4_53	1812_0_303	1967_0_103	1779_0_9	1856_0_27	710_01_1	405_0_210	340_0_1	1114_3_467	508_0_104	421_3_114	2014_4_12	78_0_21	1393_3_8	503_0_43	937_4_21	402_45_14	521_3_170	144_4_52	893_013_1	469_345_9	679_0_86	634_0_1	141_0_149	300_3_11	317_0_71	562_4_12	670_0_32	26_0_1	1795_3_81	462_4_1	121_3_14
217_4_18	153_345_1	989_0_146	213_0_4	1220_0_28	312_01_7	557_0_3	1343_0_191	331_0_51	660_45_100	114_4_5	117_0_315	130_3_36	64_0_6	499_0_26	1929_0_27	232_0_1	493_0_1	795_4_55	1812_0_306	1967_0_100	1779_0_8	1856_0_27	405_0_218	340_0_1	1114_3_452	508_0_106	421_3_112	2014_4_18	78_0_17	1393_3_4	503_0_39	937_4_16	402_45_16	521_3_181	144_4_57	893_013_1	469_345_10	679_0_90	634_0_1	141_0_164	300_3_13	317_0_74	562_4_13	670_0_32	26_0_1	1795_3_86	710_01_1	121_3_14	109_01_1
217_4_15	153_345_1	989_0_144	213_0_4	1220_0_35	312_01_5	557_0_4	1343_0_179	331_0_57	660_45_97	114_4_7	117_0_321	130_3_25	64_0_4	499_0_26	1929_0_26	232_0_1	493_0_1	795_4_62	1812_0_301	1967_0_100	1779_0_10	1856_0_25	405_0_219	340_0_1	1114_3_450	508_0_109	421_3_113	2014_4_16	78_0_16	1393_3_4	503_0_39	937_4_19	402_45_16	521_3_184	144_4_52	893_013_1	469_345_10	679_0_83	634_0_1	141_0_157	300_3_14	317_0_79	562_4_14	670_0_31	26_0_1	1795_3_67	710_01_1	121_3_11	109_01_1
217_4_15	153_345_1	989_0_156	213_0_1	1220_0_28	312_01_8	557_0_6	1343_0_173	331_0_57	660_45_92	114_4_4	117_0_316	130_3_20	64_0_5	499_0_27	1929_0_26	232_0_1	493_0_1	795_4_64	1812_0_300	1967_0_98	1779_0_7	1856_0_31	405_0_241	340_0_1	1114_3_439	508_0_103	421_3_121	2014_4_19	78_0_17	1393_3_3	503_0_34	937_4_21	402_45_18	521_3_185	144_4_56	893_013_1	469_345_9	679_0_94	634_0_1	141_0_154	300_3_11	317_0_81	562_4_13	670_0_38	26_0_1	1795_3_65	710_01_1	121_3_11	109_01_1
217_4_17	153_345_1	989_0_162	1220_0_28	312_01_7	557_0_8	1343_0_170	331_0_58	660_45_89	114_4_2	117_0_322	130_3_22	64_0_5	499_0_28	1929_0_24	232_0_1	493_0_1	795_4_63	1812_0_316	1967_0_94	1779_0_8	1856_0_30	405_0_225	340_0_1	1114_3_448	508_0_120	421_3_109	2014_4_22	96_0_34	1393_3_3	503_0_42	937_4_19	402_45_16	521_3_178	144_4_59	893_013_1	469_345_12	679_0_81	634_0_1	141_0_153	300_3_11	317_0_81	562_4_13	670_0_40	26_0_1	1795_3_64	710_01_1	121_3_10	109_01_1	1591_013_220
217_4_19	153_345_1	989_0_158	1220_0_33	312_01_10	557_0_9	1343_0_171	331_0_62	660_45_82	114_4_4	117_0_327	130_3_23	64_0_6	499_0_30	1929_0_28	232_0_1	493_0_1	795_4_61	1812_0_309	1967_0_101	1779_0_7	1856_0_33	405_0_230	340_0_1	1114_3_466	508_0_104	421_3_92	2014_4_21	96_0_28	1393_3_2	503_0_37	937_4_21	402_45_16	521_3_179	144_4_53	893_013_1	469_345_16	679_0_74	634_0_1	141_0_156	300_3_13	317_0_92	562_4_14	670_0_38	26_0_1	1795_3_56	710_01_1	121_3_12	109_01_1	1591_013_219
217_4_11	153_345_1	989_0_149	1220_0_31	312_01_7	557_0_7	1343_0_168	331_0_56	660_45_81	114_4_4	117_0_323	130_3_22	64_0_6	499_0_30	1929_0_32	232_0_1	493_0_1	795_4_61	1812_0_332	1967_0_98	1779_0_5	1856_0_35	405_0_227	340_0_1	1114_3_459	508_0_112	421_3_93	2014_4_22	96_0_31	1393_3_3	503_0_42	937_4_19	402_45_15	521_3_175	144_4_52	893_013_1	469_345_13	679_0_73	634_0_1	141_0_146	300_3_19	317_0_107	562_4_13	670_0_39	26_0_1	1795_3_58	710_01_1	121_3_13	109_01_1	1591_013_224
217_4_10	153_345_1	989_0_143	1220_0_32	312_01_6	557_0_7	1343_0_162	331_0_57	660_45_89	114_4_2	117_0_345	130_3_24	64_0_7	499_0_31	1929_0_32	232_0_1	493_0_1	795_4_56	1812_0_339	1967_0_99	1779_0_7	1856_0_32	405_0_233	340_0_1	1114_3_457	508_0_113	421_3_95	2014_4_18	96_0_28	1393_3_2	503_0_39	937_4_15	402_45_14	521_3_172	144_4_48	893_013_1	469_345_11	679_0_71	634_0_1	141_0_150	300_3_23	317_0_106	562_4_10	670_0_39	26_0_1	1795_3_53	710_01_1	121_3_14	109_01_1	1591_013_219
217_4_11	153_345_1	989_0_132	1220_0_29	312_01_6	557_0_7	1343_0_159	331_0_59	660_45_89	114_4_4	117_0_339	130_3_23	64_0_7	499_0_31	1929_0_37	232_0_1	493_0_1	795_4_58	1812_0_359	1967_0_107	1779_0_6	1856_0_37	405_0_230	340_0_1	1114_3_483	508_0_110	421_3_86	2014_4_15	96_0_27	1393_3_2	503_0_41	937_4_16	402_45_10	521_3_158	144_4_43	893_013_1	469_345_11	679_0_72	634_0_1	141_0_148	300_3_27	317_0_108	562_4_12	670_0_38	26_0_1	1795_3_53	710_01_1	121_3_14	109_01_1	1591_013_225
217_4_14	153_345_1	989_0_134	1220_0_32	312_01_5	557_0_8	1343_0_155	331_0_59	660_45_90	114_4_2	117_0_339	130_3_27	64_0_8	499_0_32	1929_0_37	232_0_1	493_0_1	795_4_44	1812_0_351	1967_0_117	1779_0_10	1856_0_32	405_0_237	340_0_1	1114_3_482	508_0_112	421_3_84	2014_4_16	96_0_31	1393_3_2	503_0_41	937_4_20	402_45_7	521_3_156	144_4_38	893_013_1	469_345_12	679_0_70	634_0_1	141_0_154	300_3_27	317_0_101	562_4_11	670_0_38	26_0_1	1795_3_58	710_01_1	121_3_14	109_01_1	1591_013_220
217_4_9	153_345_1	989_0_137	1220_0_36	312_01_7	557_0_7	1343_0_150	331_0_57	660_45_94	114_4_1	117_0_344	130_3_24	64_0_5	499_0_36	1929_0_33	232_0_1	493_0_1	795_4_45	1812_0_337	1967_0_113	1779_0_7	1856_0_33	405_0_251	340_0_1	1114_3_482	508_0_105	421_3_90	2014_4_14	96_0_28	1393_3_2	503_0_41	937_4_20	402_45_5	521_3_143	144_4_38	893_013_1	469_345_12	679_0_71	634_0_1	141_0_153	300_3_32	317_0_99	562_4_10	670_0_42	26_0_1	1795_3_58	710_01_1	121_3_12	109_01_1	1591_013_225
217_4_7	153_345_1	989_0_144	1220_0_33	312_01_7	557_0_5	1343_0_141	331_0_55	660_45_98	117_0_329	130_3_24	64_0_8	499_0_38	1929_0_26	232_0_1	493_0_1	795_4_42	1812_0_347	1967_0_117	1779_0_7	1856_0_27	405_0_244	340_0_1	1114_3_473	508_0_114	421_3_98	2014_4_14	96_0_28	1393_3_1	503_0_48	937_4_22	402_45_5	521_3_143	144_4_39	893_013_1	469_345_14	679_0_78	634_0_1	141_0_138	300_3_30	317_0_115	562_4_7	670_0_38	26_0_1	1795_3_52	710_01_1	121_3_10	109_01_1	1591_013_231	30_3_1
217_4_3	153_345_1	989_0_140	1220_0_40	312_01_10	557_0_6	1343_0_150	331_0_55	660_45_89	117_0_337	130_3_27	64_0_6	499_0_35	1929_0_28	232_0_1	493_0_1	795_4_42	1812_0_365	1967_0_118	1779_0_5	1856_0_31	405_0_242	340_0_1	1114_3_472	508_0_102	421_3_100	2014_4_14	96_0_26	1393_3_1	503_0_41	937_4_22	402_45_7	521_3_147	144_4_37	893_013_1	469_345_13	679_0_67	634_0_1	141_0_147	300_3_30	317_0_117	562_4_8	670_0_39	26_0_1	1795_3_49	710_01_1	121_3_10	109_01_1	1591_013_226	30_3_1
217_4_3	153_345_1	989_0_139	1220_0_31	312_01_12	557_0_6	1343_0_161	331_0_51	660_45_92	117_0_321	130_3_30	64_0_10	499_0_40	1929_0_27	232_0_1	493_0_1	795_4_43	1812_0_351	1967_0_117	1779_0_5	1856_0_31	405_0_240	340_0_1	1114_3_470	508_0_102	421_3_99	2014_4_17	96_0_27	1393_3_1	503_0_37	937_4_18	402_45_8	521_3_138	144_4_40	893_013_1	469_345_14	679_0_74	634_0_1	141_0_144	300_3_38	317_0_111	562_4_8	670_0_40	26_0_1	1795_3_49	710_01_1	121_3_11	109_01_1	1591_013_238	30_3_1
217_4_3	153_345_1	989_0_138	1220_0_29	312_01_13	557_0_7	1343_0_160	331_0_56	660_45_96	117_0_337	130_3_30	64_0_10	499_0_35	1929_0_24	232_0_1	493_0_1	795_4_40	1812_0_355	1967_0_122	1779_0_6	1856_0_24	405_0_232	340_0_1	1114_3_469	508_0_98	421_3_94	2014_4_15	96_0_22	937_4_23	503_0_37	402_45_9	521_3_144	144_4_42	893_013_1	469_345_15	679_0_79	634_0_1	141_0_148	300_3_33	317_0_117	562_4_6	670_0_33	26_0_1	1795_3_50	710_01_1	121_3_9	109_01_1	1591_013_235	100_0_1	268_0_27
217_4_3	153_345_1	989_0_155	1220_0_29	312_01_17	557_0_7	1343_0_167	331_0_47	660_45_93	117_0_314	130_3_32	64_0_10	499_0_39	1929_0_24	232_0_1	493_0_1	795_4_43	1812_0_356	1967_0_111	1779_0_5	1856_0_26	405_0_230	340_0_1	1114_3_457	508_0_93	421_3_93	2014_4_15	96_0_23	937_4_22	503_0_42	402_45_7	521_3_141	144_4_45	893_013_1	469_345_12	679_0_77	634_0_1	141_0_144	300_3_37	317_0_123	562_4_6	670_0_33	26_0_1	1795_3_47	710_01_1	121_3_7	109_01_1	1591_013_227	100_0_1	268_0_29
217_4_3	153_345_1	989_0_140	1220_0_29	312_01_15	557_0_4	1343_0_173	331_0_44	660_45_93	117_0_332	130_3_31	64_0_8	499_0_33	1929_0_21	232_0_1	493_0_1	795_4_44	1812_0_348	1967_0_116	1779_0_7	1856_0_21	405_0_230	340_0_1	1114_3_443	508_0_93	421_3_88	2014_4_14	96_0_27	937_4_26	503_0_45	402_45_6	521_3_139	144_4_50	893_013_1	469_345_12	679_0_79	634_0_1	141_0_148	300_3_39	317_0_119	562_4_6	670_0_36	26_0_1	1795_3_36	710_01_1	121_3_6	109_01_1	1591_013_235	100_0_1	268_0_26
217_4_4	153_345_1	989_0_139	1220_0_30	312_01_12	557_0_6	1343_0_171	331_0_45	660_45_89	117_0_321	130_3_34	64_0_8	499_0_43	1929_0_25	232_0_1	493_0_1	795_4_42	1812_0_370	1967_0_100	1779_0_6	1856_0_29	405_0_241	340_0_1	1114_3_442	508_0_80	421_3_95	2014_4_10	96_0_23	937_4_27	503_0_41	402_45_7	521_3_144	144_4_46	893_013_1	469_345_11	679_0_80	634_0_1	141_0_150	300_3_34	317_0_123	562_4_7	670_0_38	26_0_1	1795_3_37	710_01_1	121_3_7	109_01_1	1591_013_239	100_0_1	268_0_28
217_4_3	153_345_1	989_0_139	1220_0_27	312_01_10	557_0_6	1343_0_185	331_0_44	660_45_82	117_0_322	130_3_32	64_0_9	499_0_48	1929_0_23	232_0_1	493_0_1	795_4_47	1812_0_375	1967_0_96	1779_0_7	1856_0_29	405_0_234	340_0_1	1114_3_456	508_0_80	421_3_87	2014_4_11	96_0_29	937_4_33	503_0_35	402_45_6	521_3_132	144_4_51	893_013_1	469_345_11	679_0_84	634_0_1	141_0_150	300_3_36	317_0_114	562_4_6	670_0_35	26_0_1	1795_3_33	710_01_1	121_3_7	109_01_1	1591_013_240	100_0_1	268_0_27
217_4_5	153_345_1	989_0_137	1220_0_37	312_01_8	557_0_7	1343_0_182	331_0_50	660_45_78	117_0_322	130_3_33	64_0_8	499_0_52	1929_0_20	232_0_1	493_0_1	795_4_45	1812_0_368	1967_0_98	1779_0_8	1856_0_29	405_0_240	340_0_1	1114_3_474	508_0_90	421_3_86	2014_4_9	96_0_22	937_4_33	503_0_30	402_45_5	521_3_116	144_4_48	893_013_1	469_345_12	679_0_75	634_0_1	141_0_159	300_3_36	317_0_117	562_4_4	670_0_39	26_0_1	1795_3_32	710_01_1	121_3_7	109_01_1	1591_013_246	100_0_1	268_0_27
217_4_5	153_345_1	989_0_140	1220_0_32	312_01_8	557_0_9	1343_0_189	331_0_48	660_45_80	117_0_302	130_3_37	64_0_7	499_0_55	1929_0_22	232_0_1	493_0_1	795_4_44	1812_0_377	1967_0_98	1779_0_8	1856_0_28	405_0_245	340_0_1	1114_3_472	508_0_84	421_3_80	2014_4_9	96_0_26	937_4_26	503_0_31	402_45_6	521_3_111	144_4_50	893_013_1	469_345_13	679_0_78	634_0_1	141_0_161	300_3_40	317_0_111	562_4_4	670_0_40	26_0_1	1795_3_29	710_01_1	121_3_7	109_01_1	1591_013_239	100_0_1	268_0_25
217_4_5	153_345_1	989_0_141	1220_0_34	312_01_10	557_0_6	1343_0_184	331_0_51	660_45_78	117_0_309	130_3_33	64_0_9	499_0_51	1929_0_23	232_0_1	493_0_1	795_4_41	1812_0_373	1967_0_103	1779_0_8	1856_0_29	405_0_250	340_0_1	1114_3_461	508_0_92	421_3_83	2014_4_9	96_0_24	937_4_28	503_0_31	402_45_4	521_3_111	144_4_48	893_013_1	469_345_14	679_0_78	634_0_1	141_0_166	300_3_39	317_0_106	562_4_3	670_0_43	26_0_1	1795_3_30	710_01_1	121_3_6	109_01_1	1591_013_235	100_0_1	268_0_22
217_4_5	153_345_1	989_0_145	1220_0_32	312_01_11	557_0_11	1343_0_195	331_0_48	660_45_77	117_0_315	130_3_34	64_0_8	499_0_52	1929_0_19	232_0_1	493_0_1	795_4_38	1812_0_383	1967_0_106	1779_0_4	1856_0_35	405_0_242	340_0_1	1114_3_467	508_0_80	421_3_82	2014_4_10	96_0_20	937_4_31	503_0_34	402_45_3	521_3_105	144_4_39	893_013_1	469_345_14	679_0_79	634_0_1	141_0_162	300_3_44	317_0_104	562_4_4	670_0_38	26_0_1	1795_3_26	710_01_1	121_3_8	109_01_1	1591_013_238	100_0_1	268_0_20
217_4_4	153_345_1	989_0_146	1220_0_25	312_01_11	557_0_8	1343_0_197	331_0_42	660_45_79	117_0_308	130_3_31	64_0_9	499_0_53	1929_0_21	232_0_1	493_0_1	795_4_40	1812_0_382	1967_0_107	1779_0_4	1856_0_31	405_0_242	340_0_1	1114_3_466	508_0_82	421_3_76	2014_4_13	96_0_27	937_4_34	503_0_33	402_45_2	521_3_102	144_4_40	893_013_1	469_345_13	679_0_86	634_0_1	141_0_168	300_3_42	317_0_101	562_4_3	670_0_38	26_0_1	1795_3_27	710_01_1	121_3_8	109_01_1	1591_013_231	100_0_1	268_0_17
217_4_3	153_345_1	989_0_147	1220_0_28	312_01_8	557_0_11	1343_0_199	331_0_52	660_45_78	117_0_318	130_3_36	64_0_8	499_0_56	1929_0_20	232_0_1	493_0_1	795_4_39	1812_0_384	1967_0_113	1779_0_6	1856_0_31	405_0_252	340_0_1	1114_3_472	508_0_82	421_3_72	2014_4_15	96_0_21	937_4_32	503_0_27	402_45_1	521_3_98	144_4_46	893_013_1	469_345_14	679_0_77	634_0_1	141_0_177	300_3_47	317_0_99	562_4_3	670_0_37	26_0_1	1795_3_30	710_01_1	121_3_8	109_01_1	1591_013_227	100_0_1	268_0_15
217_4_2	153_345_1	989_0_147	1220_0_27	312_01_9	557_0_12	1343_0_209	331_0_45	660_45_76	117_0_320	130_3_36	64_0_9	499_0_44	1929_0_22	232_0_1	493_0_1	795_4_39	1812_0_386	1967_0_110	1779_0_5	1856_0_31	405_0_261	340_0_1	1114_3_475	508_0_81	421_3_62	2014_4_15	96_0_25	937_4_29	503_0_32	521_3_92	144_4_43	893_013_1	469_345_15	679_0_85	634_0_1	141_0_167	300_3_42	317_0_97	562_4_2	670_0_34	26_0_1	1795_3_27	710_01_1	121_3_7	109_01_1	1591_013_228	100_0_1	268_0_17	78_0_7
217_4_1	153_345_1	989_0_142	1220_0_29	312_01_6	557_0_8	1343_0_203	331_0_45	660_45_79	117_0_317	130_3_31	64_0_9	499_0_51	1929_0_18	232_0_1	493_0_1	795_4_37	1812_0_387	1967_0_109	1779_0_7	1856_0_33	405_0_275	340_0_1	1114_3_481	508_0_83	421_3_61	2014_4_16	96_0_22	937_4_29	503_0_29	521_3_89	144_4_40	893_013_1	469_345_14	679_0_83	634_0_1	141_0_182	300_3_39	317_0_100	562_4_3	670_0_33	26_0_1	1795_3_27	710_01_1	121_3_7	109_01_1	1591_013_222	100_0_1	268_0_14	78_0_6
217_4_1	153_345_1	989_0_154	1220_0_34	312_01_9	557_0_10	1343_0_198	331_0_45	660_45_81	117_0_315	130_3_32	64_0_9	499_0_52	1929_0_21	232_0_1	493_0_1	795_4_40	1812_0_382	1967_0_99	1779_0_5	1856_0_30	405_0_277	340_0_1	1114_3_491	508_0_84	421_3_68	2014_4_18	96_0_19	937_4_27	503_0_36	521_3_83	144_4_35	893_013_1	469_345_15	679_0_83	634_0_1	141_0_184	300_3_35	317_0_86	562_4_3	670_0_33	26_0_1	1795_3_28	710_01_1	121_3_4	109_01_1	1591_013_232	100_0_1	268_0_14	78_0_5
217_4_2	153_345_1	989_0_152	1220_0_27	312_01_6	557_0_9	1343_0_205	331_0_36	660_45_82	117_0_310	130_3_33	64_0_10	499_0_53	1929_0_17	232_0_1	493_0_1	795_4_38	1812_0_386	1967_0_97	1779_0_6	1856_0_28	405_0_279	340_0_1	1114_3_486	508_0_87	421_3_67	2014_4_15	96_0_18	937_4_32	503_0_37	521_3_90	144_4_31	893_013_1	469_345_14	679_0_91	634_0_1	141_0_182	300_3_39	317_0_88	562_4_2	670_0_38	26_0_1	1795_3_27	710_01_1	121_3_4	109_01_1	1591_013_230	100_0_1	268_0_12	78_0_4
217_4_2	153_345_1	989_0_145	1220_0_27	312_01_7	557_0_9	1343_0_208	331_0_37	660_45_78	117_0_309	130_3_26	64_0_11	499_0_52	1929_0_13	232_0_1	493_0_1	795_4_34	1812_0_383	1967_0_95	1779_0_5	1856_0_34	405_0_280	340_0_1	1114_3_492	508_0_86	421_3_72	2014_4_17	96_0_18	937_4_34	503_0_35	521_3_82	144_4_31	893_013_1	469_345_11	679_0_94	634_0_1	141_0_198	300_3_40	317_0_95	562_4_2	670_0_33	26_0_1	1795_3_27	710_01_1	121_3_5	109_01_1	1591_013_228	100_0_1	268_0_13	78_0_3
217_4_1	153_345_1	989_0_151	1220_0_27	312_01_8	557_0_10	1343_0_219	331_0_36	660_45_78	117_0_312	130_3_24	64_0_11	499_0_49	1929_0_17	232_0_1	493_0_1	795_4_31	1812_0_391	1967_0_92	1779_0_5	1856_0_29	405_0_272	340_0_1	1114_3_493	508_0_89	421_3_72	2014_4_14	96_0_19	937_4_36	503_0_38	521_3_78	144_4_30	893_013_1	469_345_11	679_0_93	634_0_1	141_0_193	300_3_41	317_0_92	562_4_2	670_0_31	26_0_1	1795_3_28	710_01_1	121_3_5	109_01_1	1591_013_232	100_0_1	268_0_16	78_0_4
217_4_1	153_345_1	989_0_148	1220_0_27	312_01_6	557_0_11	1343_0_217	331_0_32	660_45_76	117_0_313	130_3_21	64_0_11	499_0_52	1929_0_13	232_0_1	493_0_1	795_4_34	1812_0_383	1967_0_99	1779_0_7	1856_0_34	405_0_283	340_0_1	1114_3_495	508_0_85	421_3_73	2014_4_11	96_0_15	937_4_36	503_0_37	521_3_81	144_4_28	893_013_1	469_345_12	679_0_89	634_0_1	141_0_199	300_3_37	317_0_95	562_4_3	670_0_26	26_0_1	1795_3_25	710_01_1	121_3_3	109_01_1	1591_013_225	100_0_1	268_0_16	78_0_4
217_4_1	153_345_1	989_0_154	1220_0_29	312_01_6	557_0_16	1343_0_219	331_0_27	660_45_72	117_0_333	130_3_19	64_0_11	499_0_51	1929_0_14	232_0_1	493_0_1	795_4_36	1812_0_373	1967_0_90	1779_0_5	1856_0_29	405_0_277	340_0_1	1114_3_502	508_0_89	421_3_74	2014_4_6	96_0_18	937_4_34	503_0_42	521_3_76	144_4_28	893_013_1	469_345_12	679_0_92	634_0_1	141_0_211	300_3_45	317_0_92	562_4_3	670_0_22	26_0_1	1795_3_30	710_01_1	121_3_2	109_01_1	1591_013_219	100_0_1	268_0_17	78_0_5
217_4_1	153_345_1	989_0_154	1220_0_29	312_01_6	557_0_16	1343_0_214	331_0_30	660_45_75	117_0_321	130_3_17	64_0_12	499_0_53	1929_0_16	232_0_1	493_0_1	795_4_32	1812_0_382	1967_0_94	1779_0_6	1856_0_31	405_0_281	340_0_1	1114_3_499	508_0_100	421_3_71	2014_4_4	96_0_15	937_4_29	503_0_40	521_3_89	144_4_29	893_013_1	469_345_11	679_0_79	634_0_1	141_0_205	300_3_45	317_0_92	562_4_3	670_0_25	26_0_1	1795_3_27	710_01_1	121_3_3	109_01_1	1591_013_209	100_0_1	268_0_15	78_0_6
217_4_1	153_345_1	989_0_155	1220_0_32	312_01_5	557_0_15	1343_0_199	331_0_33	660_45_77	117_0_342	130_3_18	64_0_14	499_0_60	1929_0_14	232_0_1	493_0_1	795_4_32	1812_0_369	1967_0_88	1779_0_5	1856_0_24	405_0_283	340_0_1	1114_3_492	508_0_102	421_3_72	2014_4_4	96_0_14	937_4_32	503_0_39	521_3_90	144_4_29	893_013_1	469_345_11	679_0_86	634_0_1	141_0_205	300_3_42	317_0_87	562_4_3	670_0_21	26_0_1	1795_3_26	710_01_1	121_3_3	109_01_1	1591_013_216	100_0_1	268_0_17	78_0_5
217_4_1	153_345_1	989_0_156	1220_0_34	312_01_7	557_0_14	1343_0_200	331_0_33	660_45_76	117_0_349	130_3_18	64_0_13	499_0_56	1929_0_18	232_0_1	493_0_1	795_4_34	1812_0_379	1967_0_89	1779_0_5	1856_0_25	405_0_286	340_0_1	1114_3_494	508_0_100	421_3_70	2014_4_5	96_0_15	937_4_37	503_0_43	521_3_92	144_4_34	893_013_1	469_345_13	679_0_88	634_0_1	141_0_197	300_3_36	317_0_94	562_4_2	670_0_24	26_0_1	1795_3_19	710_01_1	121_3_3	109_01_1	1591_013_222	100_0_1	268_0_14	78_0_3
217_4_1	153_345_1	989_0_166	1220_0_34	312_01_6	557_0_15	1343_0_207	331_0_38	660_45_80	117_0_338	130_3_20	64_0_12	499_0_57	1929_0_16	232_0_1	493_0_1	795_4_31	1812_0_388	1967_0_86	1779_0_7	1856_0_28	405_0_298	340_0_1	1114_3_496	508_0_90	421_3_64	2014_4_7	96_0_12	937_4_39	503_0_38	521_3_96	144_4_29	893_013_1	469_345_16	679_0_86	634_0_1	141_0_186	300_3_30	317_0_90	562_4_2	670_0_28	26_0_1	1795_3_18	710_01_1	121_3_2	109_01_1	1591_013_231	100_0_1	268_0_11	78_0_3
217_4_1	153_345_1	989_0_166	1220_0_31	312_01_7	557_0_18	1343_0_194	331_0_33	660_45_80	117_0_363	130_3_21	64_0_11	499_0_50	1929_0_16	232_0_1	493_0_1	795_4_31	1812_0_403	1967_0_81	1779_0_6	1856_0_27	405_0_311	340_0_1	1114_3_497	508_0_93	421_3_65	2014_4_7	96_0_18	937_4_43	503_0_40	521_3_92	144_4_31	893_013_1	469_345_13	679_0_89	634_0_1	141_0_180	300_3_23	317_0_91	562_4_2	670_0_23	26_0_1	1795_3_20	710_01_1	121_3_1	109_01_1	1591_013_230	100_0_1	268_0_8	78_0_4
217_4_1	153_345_1	989_0_169	1220_0_28	312_01_6	557_0_17	1343_0_191	331_0_34	660_45_90	117_0_338	130_3_19	64_0_10	499_0_48	1929_0_16	232_0_1	493_0_1	795_4_33	1812_0_401	1967_0_87	1779_0_7	1856_0_30	405_0_319	340_0_1	1114_3_479	508_0_88	421_3_69	2014_4_6	96_0_14	937_4_46	503_0_39	521_3_89	144_4_39	893_013_1	469_345_12	679_0_86	634_0_1	141_0_187	300_3_25	317_0_95	562_4_1	670_0_24	26_0_1	1795_3_19	710_01_1	121_3_1	109_01_1	1591_013_229	100_0_1	268_0_6	78_0_5
217_4_1	153_345_1	989_0_164	1220_0_28	312_01_8	557_0_19	1343_0_195	331_0_38	660_45_79	117_0_349	130_3_19	64_0_9	499_0_51	1929_0_13	232_0_1	493_0_1	795_4_34	1812_0_402	1967_0_87	1779_0_8	1856_0_30	405_0_317	340_0_1	1114_3_467	508_0_93	421_3_74	2014_4_6	96_0_19	937_4_50	503_0_40	521_3_89	144_4_45	893_013_1	469_345_13	679_0_85	634_0_1	141_0_190	300_3_25	317_0_92	562_4_1	670_0_23	26_0_1	1795_3_24	710_01_1	121_3_1	109_01_1	1591_013_215	100_0_1	268_0_4	78_0_4
217_4_1	153_345_1	989_0_168	1220_0_33	312_01_7	557_0_18	1343_0_183	331_0_36	660_45_74	117_0_350	130_3_17	64_0_10	499_0_42	1929_0_13	232_0_1	493_0_1	795_4_35	1812_0_397	1967_0_90	1779_0_9	1856_0_23	405_0_313	340_0_1	1114_3_473	508_0_93	421_3_77	2014_4_7	96_0_20	937_4_47	503_0_40	521_3_75	144_4_45	893_013_1	469_345_13	679_0_74	634_0_1	141_0_197	300_3_25	317_0_98	562_4_1	670_0_26	26_0_1	1795_3_26	710_01_1	121_3_2	109_01_1	1591_013_214	100_0_1	268_0_4	78_0_6
217_4_1	153_345_1	989_0_181	1220_0_33	312_01_6	557_0_16	1343_0_190	331_0_38	660_45_74	117_0_352	130_3_19	64_0_11	499_0_38	1929_0_13	232_0_1	493_0_1	795_4_32	1812_0_393	1967_0_87	1779_0_6	1856_0_25	405_0_304	340_0_1	1114_3_475	508_0_94	421_3_75	2014_4_5	96_0_20	937_4_45	503_0_40	521_3_74	144_4_44	893_013_1	469_345_14	679_0_67	634_0_1	141_0_200	300_3_19	317_0_94	562_4_1	670_0_23	26_0_1	1795_3_26	710_01_1	121_3_2	109_01_1	1591_013_214	100_0_1	268_0_5	78_0_6
217_4_1	153_345_1	989_0_173	1220_0_35	312_01_9	557_0_13	1343_0_179	331_0_38	660_45_76	117_0_362	130_3_22	64_0_12	499_0_37	1929_0_14	232_0_1	493_0_1	795_4_29	1812_0_408	1967_0_83	1779_0_5	1856_0_26	405_0_313	340_0_1	1114_3_459	508_0_97	421_3_74	2014_4_4	96_0_23	937_4_46	503_0_39	521_3_75	144_4_49	893_013_1	469_345_12	679_0_72	634_0_1	141_0_189	300_3_15	317_0_91	562_4_1	670_0_26	26_0_1	1795_3_20	710_01_1	121_3_1	109_01_1	1591_013_213	100_0_1	268_0_6	78_0_6
217_4_1	153_345_1	989_0_188	1220_0_39	312_01_9	557_0_11	1343_0_182	331_0_42	660_45_72	117_0_362	130_3_18	64_0_11	499_0_40	1929_0_14	232_0_1	493_0_1	795_4_30	1812_0_422	1967_0_83	1779_0_9	1856_0_23	405_0_303	340_0_1	1114_3_452	508_0_92	421_3_78	2014_4_7	96_0_19	937_4_45	503_0_40	521_3_74	144_4_52	893_013_1	469_345_12	679_0_72	634_0_1	141_0_188	300_3_17	317_0_86	562_4_1	670_0_24	26_0_1	1795_3_26	710_01_1	121_3_1	109_01_1	1591_013_210	100_0_1	268_0_6	78_0_6
217_4_1	153_345_1	989_0_174	1220_0_38	312_01_11	557_0_12	1343_0_178	331_0_50	660_45_62	117_0_379	130_3_20	64_0_10	499_0_37	1929_0_12	232_0_1	493_0_1	795_4_30	1812_0_423	1967_0_87	1779_0_8	1856_0_23	405_0_294	340_0_1	1114_3_466	508_0_99	421_3_79	2014_4_7	96_0_25	937_4_40	503_0_42	521_3_59	144_4_50	893_013_1	469_345_13	679_0_75	634_0_1	141_0_192	300_3_18	317_0_79	562_4_1	670_0_21	26_0_1	1795_3_22	710_01_1	121_3_2	109_01_1	1591_013_206	100_0_1	268_0_5	78_0_6
217_4_1	153_345_1	989_0_175	1220_0_46	312_01_9	557_0_13	1343_0_178	331_0_46	660_45_58	117_0_375	130_3_18	64_0_9	499_0_40	1929_0_18	232_0_1	493_0_1	795_4_26	1812_0_430	1967_0_82	1779_0_9	1856_0_24	405_0_297	340_0_1	1114_3_461	508_0_103	421_3_78	2014_4_7	96_0_24	937_4_38	503_0_45	521_3_56	144_4_53	893_013_1	469_345_11	679_0_69	634_0_1	141_0_190	300_3_19	317_0_78	670_0_20	26_0_1	1795_3_14	710_01_1	121_3_2	109_01_1	1591_013_210	100_0_1	268_0_2	78_0_3	366_0_1
217_4_1	153_345_1	989_0_178	1220_0_44	312_01_9	557_0_11	1343_0_165	331_0_49	660_45_67	117_0_393	130_3_19	64_0_6	499_0_32	1929_0_14	232_0_1	493_0_1	795_4_28	1812_0_417	1967_0_84	1779_0_9	1856_0_26	405_0_305	340_0_1	1114_3_462	508_0_94	421_3_82	2014_4_6	96_0_23	937_4_33	503_0_42	521_3_56	144_4_50	893_013_1	469_345_12	679_0_71	634_0_1	141_0_187	300_3_20	317_0_84	670_0_16	26_0_1	1795_3_14	710_01_1	121_3_2	109_01_1	1591_013_198	100_0_1	268_0_2	78_0_6	366_0_1
217_4_1	153_345_1	989_0_178	1220_0_37	312_01_10	557_0_9	1343_0_177	331_0_48	660_45_76	117_0_381	130_3_16	64_0_11	499_0_37	1929_0_16	232_0_1	493_0_1	795_4_26	1812_0_425	1967_0_82	1779_0_8	1856_0_22	405_0_314	340_0_1	1114_3_471	508_0_97	421_3_83	2014_4_5	96_0_20	937_4_36	503_0_42	521_3_61	144_4_49	893_013_1	469_345_13	679_0_78	634_0_1	141_0_188	300_3_18	317_0_89	670_0_15	26_0_1	1795_3_15	710_01_1	121_3_2	109_01_1	1591_013_196	100_0_1	268_0_1	78_0_5	366_0_1
217_4_1	153_345_1	989_0_192	1220_0_39	312_01_11	557_0_15	1343_0_181	331_0_54	660_45_68	117_0_387	130_3_16	64_0_8	499_0_37	1929_0_13	232_0_1	493_0_1	795_4_31	1812_0_432	1967_0_73	1779_0_13	1856_0_27	405_0_316	340_0_1	1114_3_485	508_0_90	421_3_84	2014_4_4	96_0_16	937_4_37	503_0_46	521_3_51	144_4_51	893_013_1	469_345_9	679_0_73	634_0_1	141_0_187	300_3_18	317_0_84	670_0_13	26_0_1	1795_3_17	710_01_1	121_3_2	109_01_1	1591_013_199	100_0_1	268_0_1	78_0_5	366_0_1
217_4_1	153_345_1	989_0_186	1220_0_39	312_01_10	557_0_13	1343_0_172	331_0_54	660_45_62	117_0_391	130_3_15	64_0_11	499_0_37	1929_0_13	232_0_1	493_0_1	795_4_35	1812_0_428	1967_0_74	1779_0_13	1856_0_28	405_0_311	340_0_1	1114_3_474	508_0_86	421_3_90	2014_4_3	96_0_20	937_4_35	503_0_52	521_3_66	144_4_48	893_013_1	469_345_7	679_0_72	634_0_1	141_0_196	300_3_20	317_0_81	670_0_12	26_0_1	1795_3_12	710_01_1	121_3_1	109_01_1	1591_013_193	100_0_1	268_0_2	78_0_6	366_0_1
217_4_1	153_345_1	989_0_204	1220_0_40	312_01_8	557_0_10	1343_0_173	331_0_52	660_45_64	117_0_380	130_3_8	64_0_8	499_0_37	1929_0_15	232_0_1	493_0_1	795_4_31	1812_0_433	1967_0_76	1779_0_10	1856_0_26	405_0_298	340_0_1	1114_3_481	508_0_85	421_3_91	2014_4_3	96_0_20	937_4_38	503_0_56	521_3_65	144_4_45	893_013_1	469_345_6	679_0_71	634_0_1	141_0_192	300_3_14	317_0_82	670_0_12	26_0_1	1795_3_13	710_01_1	121_3_1	109_01_1	1591_013_214	100_0_1	268_0_1	78_0_3	366_0_1
217_4_1	153_345_1	989_0_203	1220_0_39	312_01_14	557_0_11	1343_0_177	331_0_60	660_45_72	117_0_394	130_3_10	64_0_9	499_0_34	1929_0_12	232_0_1	493_0_1	795_4_26	1812_0_419	1967_0_75	1779_0_9	1856_0_26	405_0_296	340_0_1	1114_3_484	508_0_80	421_3_93	2014_4_2	96_0_20	937_4_44	503_0_53	521_3_59	144_4_47	893_013_1	469_345_8	679_0_77	634_0_1	141_0_193	300_3_10	317_0_84	670_0_15	26_0_1	1795_3_14	710_01_1	121_3_1	109_01_1	1591_013_186	100_0_1	268_0_1	78_0_6	366_0_1
217_4_1	153_345_1	989_0_205	1220_0_36	312_01_11	557_0_7	1343_0_188	331_0_55	660_45_74	117_0_389	130_3_9	64_0_8	499_0_40	1929_0_15	232_0_1	493_0_1	795_4_26	1812_0_411	1967_0_68	1779_0_10	1856_0_23	405_0_306	340_0_1	1114_3_470	508_0_80	421_3_97	2014_4_2	96_0_17	937_4_42	503_0_52	521_3_61	144_4_53	893_013_1	469_345_7	679_0_79	634_0_1	141_0_199	300_3_12	317_0_87	670_0_14	26_0_1	1795_3_9	710_01_1	366_0_1	109_01_1	1591_013_204	100_0_1	268_0_1	78_0_5	12_4_56
217_4_1	153_345_1	989_0_208	1220_0_46	312_01_15	557_0_7	1343_0_196	331_0_44	660_45_71	117_0_378	130_3_7	64_0_8	499_0_34	1929_0_12	232_0_1	493_0_1	795_4_29	1812_0_403	1967_0_64	1779_0_8	1856_0_25	405_0_310	340_0_1	1114_3_473	508_0_87	421_3_90	2014_4_1	96_0_17	937_4_42	503_0_52	521_3_74	144_4_58	893_013_1	469_345_6	679_0_74	634_0_1	141_0_197	300_3_13	317_0_96	670_0_10	26_0_1	1795_3_4	710_01_1	366_0_1	109_01_1	1591_013_191	100_0_1	78_0_6	12_4_59	1280_4_112
217_4_1	153_345_1	989_0_214	1220_0_41	312_01_9	557_0_5	1343_0_187	331_0_42	660_45_70	117_0_385	130_3_7	64_0_8	499_0_33	1929_0_14	232_0_1	493_0_1	795_4_32	1812_0_409	1967_0_72	1779_0_5	1856_0_26	405_0_327	340_0_1	1114_3_461	508_0_80	421_3_83	2014_4_1	96_0_19	937_4_45	503_0_49	521_3_74	144_4_60	893_013_1	469_345_6	679_0_79	634_0_1	141_0_196	300_3_16	317_0_92	670_0_7	26_0_1	1795_3_4	710_01_1	366_0_1	109_01_1	1591_013_188	100_0_1	78_0_5	12_4_59	1280_4_115
153_345_1	989_0_210	1220_0_38	312_01_10	557_0_4	1343_0_201	331_0_44	660_45_71	117_0_359	130_3_6	64_0_8	499_0_39	1929_0_15	232_0_1	493_0_1	795_4_32	1812_0_409	1967_0_73	1779_0_7	1856_0_26	405_0_317	340_0_1	1114_3_455	508_0_84	421_3_84	96_0_19	937_4_43	503_0_50	521_3_73	144_4_69	893_013_1	469_345_6	679_0_74	634_0_1	141_0_191	300_3_14	317_0_94	670_0_9	26_0_1	1795_3_4	710_01_1	366_0_1	109_01_1	1591_013_191	100_0_1	78_0_4	12_4_55	1280_4_120	259_0_1	32_5_491
153_345_1	989_0_201	1220_0_39	312_01_15	557_0_7	1343_0_205	331_0_50	660_45_72	117_0_381	130_3_3	64_0_8	499_0_34	1929_0_12	232_0_1	493_0_1	795_4_32	1812_0_410	1967_0_69	1779_0_8	1856_0_19	405_0_329	340_0_1	1114_3_446	508_0_91	421_3_87	96_0_19	937_4_47	503_0_57	521_3_79	144_4_70	893_013_1	469_345_4	679_0_74	634_0_1	141_0_197	300_3_13	317_0_91	670_0_11	26_0_1	1795_3_5	710_01_1	366_0_1	109_01_1	1591_013_180	100_0_1	78_0_4	12_4_60	1280_4_101	259_0_1	32_5_495
153_345_1	989_0_208	1220_0_30	312_01_10	557_0_6	1343_0_198	331_0_46	660_45_74	117_0_372	130_3_2	64_0_9	499_0_39	1929_0_14	232_0_1	493_0_1	795_4_30	1812_0_413	1967_0_65	1779_0_7	1856_0_19	405_0_323	340_0_1	1114_3_428	508_0_91	421_3_86	96_0_17	937_4_46	503_0_59	521_3_80	144_4_75	893_013_1	469_345_3	679_0_77	634_0_1	141_0_199	300_3_15	317_0_94	670_0_11	26_0_1	1795_3_5	710_01_1	366_0_1	109_01_1	1591_013_188	100_0_1	78_0_4	12_4_60	1280_4_99	259_0_1	32_5_496
153_345_1	989_0_202	1220_0_38	312_01_14	557_0_7	1343_0_211	331_0_48	660_45_76	117_0_364	130_3_3	64_0_9	499_0_38	1929_0_14	232_0_1	493_0_1	795_4_26	1812_0_403	1967_0_62	1779_0_5	1856_0_20	405_0_326	340_0_1	1114_3_431	508_0_97	421_3_91	96_0_21	937_4_52	503_0_56	521_3_84	144_4_71	893_013_1	469_345_3	679_0_75	634_0_1	141_0_191	300_3_10	317_0_98	670_0_9	26_0_1	1795_3_5	710_01_1	366_0_1	109_01_1	1591_013_182	100_0_1	78_0_3	12_4_59	1280_4_94	259_0_1	32_5_503
153_345_1	989_0_203	1220_0_33	312_01_14	557_0_4	1343_0_207	331_0_48	660_45_82	117_0_369	130_3_5	64_0_12	499_0_35	1929_0_13	232_0_1	493_0_1	795_4_25	1812_0_392	1967_0_69	1779_0_7	1856_0_18	405_0_326	340_0_1	1114_3_432	508_0_88	421_3_89	96_0_23	937_4_49	503_0_58	521_3_92	144_4_66	893_013_1	469_345_3	679_0_87	634_0_1	141_0_200	300_3_11	317_0_98	670_0_13	26_0_1	1795_3_6	710_01_1	366_0_1	109_01_1	1591_013_173	100_0_1	78_0_2	12_4_57	1280_4_90	259_0_1	32_5_487
153_345_1	989_0_208	1220_0_34	312_01_14	557_0_5	1343_0_216	331_0_48	660_45_77	117_0_356	130_3_1	64_0_11	499_0_35	1929_0_18	232_0_1	493_0_1	795_4_29	1812_0_402	1967_0_65	1779_0_6	1856_0_25	405_0_332	340_0_1	1114_3_433	508_0_92	421_3_92	96_0_21	937_4_53	503_0_52	521_3_95	144_4_56	893_013_1	469_345_4	679_0_76	634_0_1	141_0_198	300_3_13	317_0_98	670_0_11	26_0_1	1795_3_6	710_01_1	366_0_1	109_01_1	1591_013_185	100_0_1	78_0_2	12_4_56	1280_4_86	259_0_1	32_5_486
153_345_1	989_0_207	1220_0_36	312_01_16	557_0_5	1343_0_204	331_0_51	660_45_74	117_0_377	130_3_2	64_0_14	499_0_32	1929_0_15	232_0_1	493_0_1	795_4_31	1812_0_401	1967_0_66	1779_0_4	1856_0_20	405_0_336	340_0_1	1114_3_413	508_0_90	421_3_91	96_0_17	937_4_52	503_0_52	521_3_107	144_4_53	893_013_1	469_345_5	679_0_73	634_0_1	141_0_198	300_3_13	317_0_97	670_0_10	26_0_1	1795_3_7	710_01_1	366_0_1	109_01_1	1591_013_181	100_0_1	78_0_2	12_4_52	1280_4_88	259_0_1	32_5_489
153_345_1	989_0_218	1220_0_39	312_01_13	557_0_5	1343_0_212	331_0_51	660_45_84	117_0_378	130_3_2	64_0_8	499_0_30	1929_0_14	232_0_1	493_0_1	795_4_25	1812_0_395	1967_0_65	1779_0_4	1856_0_21	405_0_333	340_0_1	1114_3_418	508_0_88	421_3_89	96_0_14	937_4_50	503_0_48	521_3_103	144_4_56	893_013_1	469_345_3	679_0_73	634_0_1	141_0_198	300_3_12	317_0_96	670_0_10	26_0_1	1795_3_7	710_01_1	366_0_1	109_01_1	1591_013_195	100_0_1	78_0_2	12_4_54	1280_4_84	259_0_1	32_5_491
153_345_1	989_0_219	1220_0_38	312_01_18	557_0_9	1343_0_226	331_0_52	660_45_82	117_0_370	130_3_3	64_0_9	499_0_28	1929_0_12	232_0_1	493_0_1	795_4_27	1812_0_405	1967_0_64	1779_0_4	1856_0_20	405_0_336	340_0_1	1114_3_411	508_0_90	421_3_86	96_0_15	937_4_45	503_0_51	521_3_108	144_4_56	893_013_1	469_345_1	679_0_61	634_0_1	141_0_187	300_3_11	317_0_95	670_0_9	26_0_1	1795_3_6	710_01_1	366_0_1	109_01_1	1591_013_196	100_0_1	78_0_1	12_4_54	1280_4_86	259_0_1	32_5_492
153_345_1	989_0_207	1220_0_41	312_01_14	557_0_7	1343_0_208	331_0_62	660_45_87	117_0_383	130_3_3	64_0_10	499_0_29	1929_0_12	232_0_1	493_0_1	795_4_28	1812_0_394	1967_0_67	1779_0_4	1856_0_23	405_0_337	340_0_1	1114_3_394	508_0_90	421_3_91	96_0_16	937_4_44	503_0_57	521_3_104	144_4_57	893_013_1	469_345_2	679_0_69	634_0_1	141_0_194	300_3_7	317_0_88	670_0_10	26_0_1	1795_3_6	710_01_1	366_0_1	109_01_1	1591_013_200	100_0_1	78_0_2	12_4_52	1280_4_89	259_0_1	32_5_497
153_345_1	989_0_210	1220_0_38	312_01_16	557_0_8	1343_0_208	331_0_62	660_45_85	117_0_391	130_3_4	64_0_12	499_0_29	1929_0_15	232_0_1	493_0_1	795_4_28	1812_0_402	1967_0_65	1779_0_3	1856_0_19	405_0_350	340_0_1	1114_3_394	508_0_94	421_3_92	96_0_17	937_4_49	503_0_53	521_3_109	144_4_65	893_013_1	469_345_2	679_0_61	634_0_1	141_0_188	300_3_4	317_0_83	670_0_10	26_0_1	1795_3_6	710_01_1	366_0_1	109_01_1	1591_013_200	100_0_1	78_0_2	12_4_45	1280_4_83	259_0_1	32_5_483
153_345_1	989_0_198	1220_0_31	312_01_16	557_0_8	1343_0_213	331_0_68	660_45_95	117_0_412	130_3_3	64_0_11	499_0_27	1929_0_15	232_0_1	493_0_1	795_4_23	1812_0_399	1967_0_66	1779_0_2	1856_0_22	405_0_339	340_0_1	1114_3_400	508_0_102	421_3_96	96_0_18	937_4_50	503_0_60	521_3_107	144_4_69	893_013_1	469_345_2	679_0_65	634_0_1	141_0_189	300_3_3	317_0_81	670_0_11	26_0_1	1795_3_3	710_01_1	366_0_1	109_01_1	1591_013_192	100_0_1	78_0_2	12_4_45	1280_4_77	259_0_1	32_5_475
153_345_1	989_0_206	1220_0_33	312_01_13	557_0_9	1343_0_224	331_0_61	660_45_100	117_0_417	130_3_4	64_0_12	499_0_33	1929_0_16	232_0_1	493_0_1	795_4_21	1812_0_397	1967_0_66	1779_0_3	1856_0_18	405_0_340	340_0_1	1114_3_402	508_0_92	421_3_95	96_0_17	937_4_49	503_0_56	521_3_119	144_4_63	893_013_1	469_345_3	679_0_66	634_0_1	141_0_194	300_3_3	317_0_75	670_0_11	26_0_1	1795_3_4	710_01_1	366_0_1	109_01_1	1591_013_200	100_0_1	78_0_3	12_4_49	1280_4_78	259_0_1	32_5_461
153_345_1	989_0_217	1220_0_28	312_01_17	557_0_10	1343_0_229	331_0_66	660_45_99	117_0_417	130_3_5	64_0_11	499_0_28	1929_0_16	232_0_1	493_0_1	795_4_21	1812_0_397	1967_0_60	1779_0_2	1856_0_18	405_0_336	340_0_1	1114_3_396	508_0_100	421_3_95	96_0_15	937_4_44	503_0_58	521_3_124	144_4_64	893_013_1	469_345_3	679_0_62	634_0_1	141_0_184	300_3_5	317_0_77	670_0_9	26_0_1	1795_3_3	710_01_1	366_0_1	109_01_1	1591_013_193	100_0_1	78_0_3	12_4_46	1280_4_80	259_0_1	32_5_458
153_345_1	989_0_223	1220_0_28	312_01_15	557_0_10	1343_0_232	331_0_59	660_45_101	117_0_425	130_3_6	64_0_14	499_0_31	1929_0_11	232_0_1	493_0_1	795_4_20	1812_0_393	1967_0_58	1779_0_3	1856_0_20	405_0_347	340_0_1	1114_3_387	508_0_97	421_3_101	96_0_13	937_4_45	503_0_61	521_3_107	144_4_58	893_013_1	469_345_4	679_0_64	634_0_1	141_0_198	300_3_7	317_0_68	670_0_7	26_0_1	1795_3_2	710_01_1	366_0_1	109_01_1	1591_013_193	100_0_1	78_0_5	12_4_49	1280_4_71	259_0_1	32_5_485
153_345_1	989_0_226	1220_0_30	312_01_15	557_0_9	1343_0_239	331_0_57	660_45_94	117_0_433	130_3_7	64_0_12	499_0_31	1929_0_11	232_0_1	493_0_1	795_4_18	1812_0_418	1967_0_59	1779_0_3	1856_0_16	405_0_351	340_0_1	1114_3_394	508_0_94	421_3_102	96_0_15	937_4_45	503_0_51	521_3_108	144_4_60	893_013_1	469_345_3	679_0_58	634_0_1	141_0_190	300_3_5	317_0_74	670_0_9	26_0_1	1795_3_1	710_01_1	366_0_1	109_01_1	1591_013_193	100_0_1	78_0_2	12_4_46	1280_4_70	259_0_1	32_5_475
153_345_1	989_0_229	1220_0_33	312_01_13	557_0_11	1343_0_237	331_0_56	660_45_89	117_0_444	130_3_5	64_0_9	499_0_32	1929_0_10	232_0_1	493_0_1	795_4_17	1812_0_417	1967_0_63	1779_0_3	1856_0_21	405_0_366	340_0_1	1114_3_387	508_0_90	421_3_107	96_0_14	937_4_44	503_0_50	521_3_101	144_4_56	893_013_1	469_345_3	679_0_61	634_0_1	141_0_205	300_3_6	317_0_71	670_0_5	26_0_1	1795_3_1	710_01_1	366_0_1	109_01_1	1591_013_186	100_0_1	78_0_2	12_4_42	1280_4_67	259_0_1	32_5_477
153_345_1	989_0_231	1220_0_38	312_01_15	557_0_11	1343_0_233	331_0_61	660_45_92	117_0_450	130_3_4	64_0_11	499_0_29	1929_0_11	232_0_1	493_0_1	795_4_17	1812_0_403	1967_0_67	1779_0_3	1856_0_20	405_0_357	340_0_1	1114_3_378	508_0_83	421_3_103	96_0_13	937_4_46	503_0_47	521_3_97	144_4_57	893_013_1	469_345_1	679_0_65	634_0_1	141_0_204	300_3_9	317_0_70	670_0_3	26_0_1	710_01_1	366_0_1	109_01_1	1591_013_191	100_0_1	78_0_3	12_4_39	1280_4_68	259_0_1	32_5_489	31_0_1
153_345_1	989_0_230	1220_0_31	312_01_16	557_0_11	1343_0_240	331_0_63	660_45_98	117_0_458	130_3_6	64_0_14	499_0_29	1929_0_10	232_0_1	493_0_1	795_4_16	1812_0_401	1967_0_61	1779_0_2	1856_0_21	405_0_375	340_0_1	1114_3_374	508_0_87	421_3_105	96_0_9	937_4_47	503_0_50	521_3_82	144_4_63	893_013_1	469_345_1	679_0_68	634_0_1	141_0_193	300_3_8	317_0_61	670_0_4	26_0_1	710_01_1	366_0_1	109_01_1	1591_013_191	100_0_1	78_0_2	12_4_35	1280_4_68	259_0_1	32_5_494	31_0_1
153_345_1	989_0_242	1220_0_37	312_01_17	557_0_8	1343_0_234	331_0_60	660_45_104	117_0_473	130_3_5	64_0_19	499_0_27	1929_0_10	232_0_1	493_0_1	795_4_15	1812_0_393	1967_0_54	1779_0_3	1856_0_22	405_0_358	340_0_1	1114_3_359	508_0_90	421_3_108	937_4_44	503_0_61	521_3_86	144_4_67	893_013_1	469_345_2	679_0_68	634_0_1	141_0_190	300_3_8	317_0_66	670_0_4	26_0_1	710_01_1	366_0_1	109_01_1	1591_013_199	100_0_1	96_0_9	12_4_37	1280_4_73	259_0_1	32_5_493	31_0_1	1048_0_9
153_345_1	989_0_236	1220_0_35	312_01_14	557_0_8	1343_0_229	331_0_66	660_45_93	117_0_478	130_3_6	64_0_20	499_0_22	1929_0_11	232_0_1	493_0_1	795_4_20	1812_0_409	1967_0_51	1779_0_2	1856_0_21	405_0_364	340_0_1	1114_3_364	508_0_90	421_3_112	937_4_41	503_0_61	521_3_89	144_4_61	893_013_1	469_345_2	679_0_63	634_0_1	141_0_191	300_3_7	317_0_64	670_0_5	26_0_1	710_01_1	366_0_1	109_01_1	1591_013_205	100_0_1	96_0_14	12_4_37	1280_4_79	259_0_1	32_5_482	31_0_1	1048_0_13
153_345_1	989_0_230	1220_0_32	312_01_15	557_0_12	1343_0_234	331_0_69	660_45_98	117_0_475	130_3_7	64_0_21	499_0_23	1929_0_14	232_0_1	493_0_1	795_4_18	1812_0_398	1967_0_45	1779_0_1	1856_0_25	405_0_365	340_0_1	1114_3_374	508_0_91	421_3_105	937_4_43	503_0_57	521_3_84	144_4_60	893_013_1	469_345_1	679_0_69	634_0_1	141_0_201	300_3_9	317_0_63	670_0_5	26_0_1	710_01_1	366_0_1	109_01_1	1591_013_203	100_0_1	96_0_12	12_4_41	1280_4_71	259_0_1	32_5_477	31_0_1	1048_0_11
153_345_1	989_0_231	1220_0_34	312_01_14	557_0_10	1343_0_223	331_0_71	660_45_90	117_0_478	130_3_7	64_0_22	499_0_22	1929_0_13	232_0_1	493_0_1	795_4_18	1812_0_398	1967_0_41	1779_0_1	1856_0_24	405_0_344	340_0_1	1114_3_369	508_0_90	421_3_105	937_4_45	503_0_60	521_3_83	144_4_60	893_013_1	469_345_1	679_0_73	634_0_1	141_0_215	300_3_8	317_0_58	670_0_8	26_0_1	710_01_1	366_0_1	109_01_1	1591_013_218	100_0_1	96_0_8	12_4_42	1280_4_62	259_0_1	32_5_490	31_0_1	1048_0_17
153_345_1	989_0_230	1220_0_21	312_01_12	557_0_10	1343_0_240	331_0_69	660_45_89	117_0_477	130_3_6	64_0_21	499_0_22	1929_0_15	232_0_1	493_0_1	795_4_16	1812_0_415	1967_0_37	1779_0_1	1856_0_29	405_0_349	340_0_1	1114_3_358	508_0_90	421_3_106	937_4_46	503_0_62	521_3_83	144_4_63	893_013_1	469_345_2	679_0_70	634_0_1	141_0_206	300_3_6	317_0_60	670_0_7	26_0_1	710_01_1	366_0_1	109_01_1	1591_013_212	100_0_1	96_0_9	12_4_44	1280_4_60	259_0_1	32_5_495	31_0_1	1048_0_14
153_345_1	989_0_244	1220_0_19	312_01_12	557_0_11	1343_0_241	331_0_72	660_45_86	117_0_483	130_3_10	64_0_23	499_0_22	1929_0_18	232_0_1	493_0_1	795_4_16	1812_0_412	1967_0_40	1779_0_1	1856_0_27	405_0_331	340_0_1	1114_3_378	508_0_89	421_3_100	937_4_49	503_0_66	521_3_79	144_4_64	893_013_1	469_345_1	679_0_75	634_0_1	141_0_216	300_3_8	317_0_59	670_0_9	26_0_1	710_01_1	366_0_1	109_01_1	1591_013_220	100_0_1	96_0_10	12_4_45	1280_4_60	259_0_1	32_5_477	31_0_1	1048_0_14
153_345_1	989_0_241	1220_0_23	312_01_11	557_0_14	1343_0_237	331_0_75	660_45_79	117_0_483	130_3_13	64_0_24	499_0_25	1929_0_22	232_0_1	493_0_1	795_4_19	1812_0_412	1967_0_42	1779_0_1	1856_0_22	405_0_321	340_0_1	1114_3_377	508_0_85	421_3_93	937_4_47	503_0_67	521_3_86	144_4_72	893_013_1	469_345_1	679_0_71	634_0_1	141_0_217	300_3_6	317_0_58	670_0_9	26_0_1	710_01_1	366_0_1	109_01_1	1591_013_231	100_0_1	96_0_13	12_4_40	1280_4_59	259_0_1	32_5_475	31_0_1	1048_0_11
153_345_1	989_0_237	1220_0_21	312_01_9	557_0_14	1343_0_231	331_0_73	660_45_81	117_0_483	130_3_17	64_0_25	499_0_29	1929_0_22	232_0_1	493_0_1	795_4_20	1812_0_418	1967_0_42	1779_0_1	1856_0_37	405_0_338	340_0_1	1114_3_379	508_0_90	421_3_92	937_4_48	503_0_61	521_3_94	144_4_64	893_013_1	469_345_1	679_0_74	634_0_1	141_0_210	300_3_7	317_0_63	670_0_9	26_0_1	710_01_1	366_0_1	109_01_1	1591_013_226	100_0_1	96_0_12	12_4_39	1280_4_58	259_0_1	32_5_450	31_0_1	1048_0_10
153_345_1	989_0_250	1220_0_21	312_01_15	557_0_13	1343_0_243	331_0_70	660_45_80	117_0_475	130_3_20	64_0_24	499_0_26	1929_0_23	232_0_1	493_0_1	795_4_26	1812_0_406	1967_0_45	1779_0_2	1856_0_28	405_0_347	340_0_1	1114_3_377	508_0_88	421_3_95	937_4_43	503_0_64	521_3_80	144_4_59	893_013_1	469_345_2	679_0_75	634_0_1	141_0_207	300_3_7	317_0_59	670_0_7	26_0_1	710_01_1	366_0_1	109_01_1	1591_013_226	100_0_1	96_0_12	12_4_47	1280_4_57	259_0_1	32_5_455	31_0_1	1048_0_15
153_345_1	989_0_245	1220_0_23	312_01_11	557_0_12	1343_0_279	331_0_64	660_45_83	117_0_495	130_3_22	64_0_24	499_0_21	1929_0_22	232_0_1	493_0_1	795_4_28	1812_0_416	1967_0_41	1779_0_2	1856_0_29	405_0_332	340_0_1	1114_3_374	508_0_90	421_3_97	937_4_38	503_0_63	521_3_80	144_4_60	893_013_1	469_345_1	679_0_67	634_0_1	141_0_213	300_3_8	317_0_59	670_0_6	26_0_1	710_01_1	366_0_1	109_01_1	1591_013_231	100_0_1	96_0_12	12_4_48	1280_4_55	259_0_1	32_5_457	31_0_1	1048_0_13
153_345_1	989_0_261	1220_0_21	312_01_13	557_0_14	1343_0_264	331_0_67	660_45_87	117_0_476	130_3_22	64_0_29	499_0_21	1929_0_25	232_0_1	493_0_1	795_4_27	1812_0_417	1967_0_44	1779_0_3	1856_0_26	405_0_330	340_0_1	1114_3_370	508_0_88	421_3_98	937_4_38	503_0_67	521_3_82	144_4_64	893_013_1	469_345_1	679_0_72	634_0_1	141_0_220	300_3_8	317_0_52	670_0_7	26_0_1	710_01_1	366_0_1	109_01_1	1591_013_226	100_0_1	96_0_10	12_4_44	1280_4_57	259_0_1	32_5_451	31_0_1	1048_0_15
989_0_248	1220_0_22	312_01_14	557_0_14	1343_0_262	331_0_72	660_45_82	117_0_474	130_3_23	64_0_32	499_0_23	1929_0_23	232_0_1	493_0_1	795_4_29	1812_0_428	1967_0_43	1779_0_2	1856_0_25	405_0_325	340_0_1	1114_3_369	508_0_86	421_3_95	937_4_35	503_0_66	521_3_91	144_4_54	893_013_1	634_0_1	679_0_64	141_0_217	300_3_9	317_0_50	670_0_11	26_0_1	710_01_1	366_0_1	109_01_1	1591_013_243	100_0_1	96_0_13	12_4_48	1280_4_54	259_0_1	32_5_450	31_0_1	1048_0_13	865_0_40	53_0_1
989_0_234	1220_0_20	312_01_12	557_0_12	1343_0_264	331_0_66	660_45_83	117_0_474	130_3_22	64_0_33	499_0_26	1929_0_20	232_0_1	493_0_1	795_4_26	1812_0_416	1967_0_44	1779_0_2	1856_0_28	405_0_331	340_0_1	1114_3_359	508_0_92	421_3_88	937_4_35	503_0_74	521_3_77	144_4_59	893_013_1	634_0_1	679_0_64	141_0_210	300_3_7	317_0_54	670_0_9	26_0_1	710_01_1	366_0_1	109_01_1	1591_013_247	100_0_1	96_0_9	12_4_52	1280_4_54	259_0_1	32_5_471	31_0_1	1048_0_13	865_0_36	53_0_1
989_0_254	1220_0_21	312_01_14	557_0_18	1343_0_268	331_0_71	660_45_89	117_0_455	130_3_19	64_0_34	499_0_21	1929_0_24	232_0_1	493_0_1	795_4_23	1812_0_407	1967_0_48	1779_0_1	1856_0_20	405_0_317	340_0_1	1114_3_356	508_0_93	421_3_88	937_4_34	503_0_78	521_3_82	144_4_58	893_013_1	634_0_1	679_0_65	141_0_211	300_3_7	317_0_56	670_0_14	26_0_1	710_01_1	366_0_1	109_01_1	1591_013_250	100_0_1	96_0_11	12_4_53	1280_4_58	259_0_1	32_5_468	31_0_1	1048_0_13	865_0_37	53_0_1
989_0_244	1220_0_22	312_01_12	557_0_17	1343_0_272	331_0_71	660_45_92	117_0_464	130_3_19	64_0_35	499_0_23	1929_0_21	232_0_1	493_0_1	795_4_23	1812_0_426	1967_0_46	1779_0_1	1856_0_22	405_0_312	340_0_1	1114_3_357	508_0_88	421_3_88	937_4_38	503_0_79	521_3_83	144_4_56	893_013_1	634_0_1	679_0_65	141_0_209	300_3_7	317_0_59	670_0_13	26_0_1	710_01_1	366_0_1	109_01_1	1591_013_253	100_0_1	96_0_14	12_4_49	1280_4_59	259_0_1	32_5_463	31_0_1	1048_0_12	865_0_40	53_0_1
989_0_256	1220_0_20	312_01_7	557_0_14	1343_0_272	331_0_72	660_45_90	117_0_458	130_3_19	64_0_35	499_0_23	1929_0_26	232_0_1	493_0_1	795_4_25	1812_0_427	1967_0_41	1779_0_1	1856_0_20	405_0_323	340_0_1	1114_3_349	508_0_93	421_3_82	937_4_38	503_0_75	521_3_90	144_4_55	893_013_1	634_0_1	679_0_61	141_0_211	300_3_6	317_0_55	670_0_12	26_0_1	710_01_1	366_0_1	109_01_1	1591_013_258	100_0_1	96_0_14	12_4_54	1280_4_53	259_0_1	32_5_470	31_0_1	1048_0_16	865_0_41	53_0_1
989_0_243	1220_0_29	312_01_8	557_0_12	1343_0_293	331_0_64	660_45_87	117_0_460	130_3_22	64_0_37	499_0_24	1929_0_28	232_0_1	493_0_1	795_4_22	1812_0_432	1967_0_46	1779_0_1	1856_0_22	405_0_307	340_0_1	1114_3_352	508_0_92	421_3_84	937_4_35	503_0_72	521_3_85	144_4_53	893_013_1	634_0_1	679_0_66	141_0_208	300_3_7	317_0_51	670_0_11	26_0_1	710_01_1	366_0_1	109_01_1	1591_013_257	100_0_1	96_0_17	12_4_53	1280_4_57	259_0_1	32_5_487	31_0_1	1048_0_16	865_0_39	53_0_1
989_0_241	1220_0_27	312_01_8	557_0_10	1343_0_303	331_0_51	660_45_87	117_0_464	130_3_21	64_0_36	499_0_22	1929_0_27	232_0_1	493_0_1	795_4_21	1812_0_430	1967_0_43	1779_0_1	1856_0_25	405_0_314	340_0_1	1114_3_353	508_0_100	421_3_74	937_4_38	503_0_67	521_3_90	144_4_56	893_013_1	634_0_1	679_0_63	141_0_208	300_3_8	317_0_60	670_0_9	26_0_1	710_01_1	366_0_1	109_01_1	1591_013_245	100_0_1	96_0_15	12_4_55	1280_4_54	259_0_1	32_5_488	31_0_1	1048_0_17	865_0_37	53_0_1
989_0_250	1220_0_22	312_01_9	557_0_11	1343_0_299	331_0_55	660_45_84	117_0_456	130_3_19	64_0_35	499_0_18	1929_0_29	232_0_1	493_0_1	795_4_24	1812_0_424	1967_0_50	1779_0_1	1856_0_25	405_0_305	340_0_1	1114_3_349	508_0_103	421_3_72	937_4_40	503_0_71	521_3_84	144_4_52	893_013_1	634_0_1	679_0_68	141_0_203	300_3_7	317_0_60	670_0_10	26_0_1	710_01_1	366_0_1	109_01_1	1591_013_261	100_0_1	96_0_18	12_4_53	1280_4_56	259_0_1	32_5_512	31_0_1	1048_0_12	865_0_37	53_0_1
989_0_253	1220_0_28	312_01_7	557_0_13	1343_0_286	331_0_53	660_45_83	117_0_448	130_3_16	64_0_35	499_0_21	1929_0_23	232_0_1	493_0_1	795_4_23	1812_0_422	1967_0_44	1779_0_1	1856_0_27	405_0_317	340_0_1	1114_3_347	508_0_99	421_3_73	937_4_35	503_0_69	521_3_92	144_4_57	893_013_1	634_0_1	679_0_67	141_0_196	300_3_7	317_0_70	670_0_10	26_0_1	710_01_1	366_0_1	109_01_1	1591_013_264	100_0_1	96_0_13	12_4_57	1280_4_55	259_0_1	32_5_508	31_0_1	1048_0_11	865_0_33	53_0_1
989_0_253	1220_0_28	312_01_6	557_0_14	1343_0_293	331_0_49	660_45_83	117_0_450	130_3_14	64_0_33	499_0_19	1929_0_24	232_0_1	493_0_1	795_4_23	1812_0_415	1967_0_45	1779_0_1	1856_0_20	405_0_324	340_0_1	1114_3_342	508_0_101	421_3_77	937_4_32	503_0_69	521_3_90	144_4_59	893_013_1	634_0_1	679_0_65	141_0_197	300_3_4	317_0_69	670_0_9	26_0_1	710_01_1	366_0_1	109_01_1	1591_013_265	100_0_1	96_0_17	12_4_56	1280_4_59	259_0_1	32_5_510	31_0_1	1048_0_15	865_0_30	53_0_1
989_0_246	1220_0_29	312_01_8	557_0_12	1343_0_298	331_0_53	660_45_80	117_0_443	130_3_16	64_0_29	499_0_19	1929_0_29	232_0_1	493_0_1	795_4_24	1812_0_418	1967_0_49	1779_0_1	1856_0_23	405_0_308	340_0_1	1114_3_362	508_0_106	421_3_83	937_4_37	503_0_70	521_3_92	144_4_49	893_013_1	634_0_1	679_0_65	141_0_197	300_3_3	317_0_69	670_0_5	26_0_1	710_01_1	366_0_1	109_01_1	1591_013_290	100_0_1	96_0_16	12_4_55	1280_4_61	259_0_1	32_5_487	31_0_1	1048_0_15	865_0_29	53_0_1
989_0_242	1220_0_26	312_01_5	557_0_13	1343_0_291	331_0_48	660_45_79	117_0_448	130_3_20	64_0_29	499_0_22	1929_0_21	232_0_1	493_0_1	795_4_23	1812_0_413	1967_0_48	1779_0_1	1856_0_25	405_0_320	340_0_1	1114_3_366	508_0_108	421_3_79	937_4_37	503_0_69	521_3_89	144_4_49	893_013_1	634_0_1	679_0_64	141_0_198	300_3_2	317_0_69	670_0_4	26_0_1	710_01_1	366_0_1	109_01_1	1591_013_293	100_0_1	96_0_15	12_4_55	1280_4_62	259_0_1	32_5_484	31_0_1	1048_0_17	865_0_31	53_0_1
989_0_252	1220_0_26	312_01_8	557_0_14	1343_0_288	331_0_40	660_45_75	117_0_432	130_3_18	64_0_28	499_0_22	1929_0_26	232_0_1	493_0_1	795_4_21	1812_0_408	1967_0_50	1779_0_2	1856_0_24	405_0_319	340_0_1	1114_3_364	508_0_113	421_3_84	937_4_31	503_0_67	521_3_101	144_4_57	893_013_1	634_0_1	679_0_67	141_0_195	300_3_3	317_0_66	670_0_2	26_0_1	710_01_1	366_0_1	109_01_1	1591_013_307	100_0_1	96_0_15	12_4_59	1280_4_64	259_0_1	32_5_468	31_0_1	1048_0_15	865_0_26	53_0_1
989_0_244	1220_0_33	312_01_8	557_0_14	1343_0_278	331_0_37	660_45_75	117_0_430	130_3_19	64_0_28	499_0_28	1929_0_22	232_0_1	795_4_21	1812_0_422	1967_0_50	1856_0_24	405_0_321	340_0_1	1114_3_364	508_0_107	421_3_86	937_4_32	503_0_61	521_3_103	144_4_56	893_013_1	634_0_1	679_0_64	141_0_195	300_3_4	317_0_67	670_0_1	26_0_1	710_01_1	366_0_1	109_01_1	1591_013_314	100_0_1	96_0_16	12_4_55	1280_4_61	259_0_1	32_5_469	31_0_1	1048_0_11	865_0_22	53_0_1	535_0_14	1457_01_260
989_0_255	1220_0_28	312_01_7	557_0_18	1343_0_282	331_0_35	660_45_72	117_0_425	130_3_17	64_0_27	499_0_23	1929_0_27	232_0_1	795_4_18	1812_0_420	1967_0_55	1856_0_23	405_0_319	340_0_1	1114_3_353	508_0_114	421_3_93	937_4_30	503_0_63	521_3_100	144_4_58	893_013_1	634_0_1	679_0_62	141_0_208	300_3_4	317_0_67	26_0_1	710_01_1	366_0_1	109_01_1	1591_013_316	100_0_1	96_0_16	12_4_56	1280_4_59	259_0_1	32_5_468	31_0_1	1048_0_13	865_0_22	53_0_1	535_0_15	1457_01_241	475_0_447
989_0_245	1220_0_27	312_01_9	557_0_18	1343_0_293	331_0_40	660_45_76	117_0_409	130_3_17	64_0_22	499_0_23	1929_0_28	232_0_1	795_4_17	1812_0_429	1967_0_55	1856_0_21	405_0_326	340_0_1	1114_3_353	508_0_118	421_3_84	937_4_28	503_0_61	521_3_104	144_4_62	893_013_1	634_0_1	679_0_70	141_0_206	300_3_4	317_0_76	26_0_1	710_01_1	366_0_1	109_01_1	1591_013_309	100_0_1	96_0_18	12_4_64	1280_4_48	259_0_1	32_5_475	31_0_1	1048_0_10	865_0_17	53_0_1	535_0_12	1457_01_248	475_0_439
989_0_257	1220_0_24	312_01_7	557_0_17	1343_0_284	331_0_50	660_45_78	117_0_413	130_3_21	64_0_19	499_0_27	1929_0_26	232_0_1	795_4_20	1812_0_419	1967_0_53	1856_0_27	405_0_324	340_0_1	1114_3_356	508_0_124	421_3_83	937_4_29	503_0_62	521_3_100	144_4_62	893_013_1	634_0_1	679_0_70	141_0_204	300_3_4	317_0_79	26_0_1	710_01_1	366_0_1	109_01_1	1591_013_312	100_0_1	96_0_16	12_4_72	1280_4_48	259_0_1	32_5_460	31_0_1	1048_0_12	865_0_17	53_0_1	535_0_12	1457_01_244	475_0_443
989_0_261	1220_0_22	312_01_7	557_0_13	1343_0_275	331_0_52	660_45_81	117_0_401	130_3_22	64_0_23	499_0_27	1929_0_30	232_0_1	795_4_18	1812_0_434	1967_0_46	1856_0_27	405_0_330	340_0_1	1114_3_361	508_0_113	421_3_90	937_4_29	503_0_61	521_3_94	144_4_68	893_013_1	634_0_1	679_0_66	141_0_200	300_3_5	317_0_72	26_0_1	710_01_1	366_0_1	109_01_1	1591_013_308	100_0_1	96_0_16	12_4_72	1280_4_46	259_0_1	32_5_455	31_0_1	1048_0_12	865_0_20	53_0_1	535_0_12	1457_01_251	475_0_433
989_0_253	1220_0_22	312_01_7	557_0_9	1343_0_264	331_0_52	660_45_82	117_0_411	130_3_23	64_0_19	499_0_29	1929_0_28	232_0_1	795_4_17	1812_0_430	1967_0_42	1856_0_23	405_0_340	340_0_1	1114_3_354	508_0_111	421_3_94	937_4_28	503_0_49	521_3_103	144_4_70	893_013_1	634_0_1	679_0_77	141_0_201	300_3_5	317_0_63	26_0_1	710_01_1	366_0_1	109_01_1	1591_013_310	100_0_1	96_0_18	12_4_67	1280_4_50	259_0_1	32_5_447	31_0_1	1048_0_14	865_0_23	53_0_1	535_0_7	1457_01_273	475_0_454
989_0_271	1220_0_19	312_01_5	557_0_10	1343_0_259	331_0_58	660_45_80	117_0_403	130_3_19	64_0_18	499_0_30	1929_0_28	232_0_1	795_4_20	1812_0_424	1967_0_36	1856_0_24	405_0_339	340_0_1	1114_3_345	508_0_122	421_3_90	937_4_27	503_0_52	521_3_98	144_4_79	893_013_1	634_0_1	679_0_78	141_0_201	300_3_6	317_0_56	26_0_1	710_01_1	366_0_1	109_01_1	1591_013_323	100_0_1	96_0_19	12_4_63	1280_4_52	259_0_1	32_5_451	31_0_1	1048_0_16	865_0_18	53_0_1	535_0_7	1457_01_257	475_0_454
989_0_255	1220_0_21	312_01_2	557_0_11	1343_0_262	331_0_58	660_45_78	117_0_400	130_3_24	64_0_14	499_0_26	1929_0_30	232_0_1	795_4_20	1812_0_441	1967_0_36	1856_0_28	405_0_344	340_0_1	1114_3_345	508_0_110	421_3_94	937_4_30	503_0_55	521_3_84	144_4_90	893_013_1	634_0_1	679_0_73	141_0_206	300_3_7	317_0_58	26_0_1	710_01_1	366_0_1	109_01_1	1591_013_304	100_0_1	96_0_25	12_4_59	1280_4_50	259_0_1	32_5_456	31_0_1	1048_0_15	865_0_16	53_0_1	535_0_5	1457_01_262	475_0_457
989_0_258	1220_0_13	312_01_2	557_0_13	1343_0_262	331_0_52	660_45_75	117_0_394	130_3_24	64_0_15	499_0_28	1929_0_28	232_0_1	795_4_22	1812_0_450	1967_0_31	1856_0_31	405_0_337	340_0_1	1114_3_352	508_0_112	421_3_94	937_4_24	503_0_53	521_3_91	144_4_92	893_013_1	634_0_1	679_0_68	141_0_205	300_3_6	317_0_57	26_0_1	710_01_1	366_0_1	109_01_1	1591_013_319	100_0_1	96_0_24	12_4_56	1280_4_53	259_0_1	32_5_444	31_0_1	1048_0_16	865_0_20	53_0_1	535_0_5	1457_01_263	475_0_462
989_0_269	1220_0_15	312_01_2	557_0_13	1343_0_255	331_0_55	660_45_72	117_0_380	130_3_19	64_0_18	499_0_26	1929_0_33	232_0_1	795_4_20	1812_0_461	1967_0_26	1856_0_32	405_0_349	340_0_1	1114_3_363	508_0_116	421_3_101	937_4_21	503_0_52	521_3_84	144_4_87	893_013_1	634_0_1	679_0_72	141_0_194	300_3_7	317_0_54	26_0_1	710_01_1	366_0_1	109_01_1	1591_013_303	100_0_1	96_0_27	12_4_55	1280_4_51	259_0_1	32_5_442	31_0_1	1048_0_18	865_0_18	53_0_1	535_0_6	1457_01_271	475_0_464
989_0_257	1220_0_13	312_01_2	557_0_11	1343_0_255	331_0_60	660_45_72	117_0_388	130_3_18	64_0_16	499_0_28	1929_0_27	232_0_1	795_4_21	1812_0_469	1967_0_31	1856_0_36	405_0_349	340_0_1	1114_3_368	508_0_115	421_3_99	937_4_22	503_0_51	521_3_84	144_4_86	893_013_1	634_0_1	679_0_66	141_0_193	300_3_8	317_0_54	26_0_1	710_01_1	366_0_1	109_01_1	1591_013_291	100_0_1	96_0_27	12_4_51	1280_4_55	259_0_1	32_5_437	31_0_1	1048_0_19	865_0_18	53_0_1	535_0_5	1457_01_263	475_0_473
989_0_280	1220_0_10	312_01_3	557_0_11	1343_0_271	331_0_59	660_45_78	117_0_382	130_3_22	64_0_18	499_0_31	1929_0_30	232_0_1	795_4_19	1812_0_456	1967_0_30	1856_0_36	405_0_342	340_0_1	1114_3_357	508_0_124	421_3_93	937_4_25	503_0_54	521_3_104	144_4_91	893_013_1	634_0_1	679_0_65	141_0_191	300_3_5	317_0_51	26_0_1	710_01_1	366_0_1	109_01_1	1591_013_287	100_0_1	96_0_27	12_4_53	1280_4_50	259_0_1	32_5_423	31_0_1	1048_0_20	865_0_18	53_0_1	535_0_5	1457_01_265	475_0_475
989_0_272	1220_0_15	312_01_3	557_0_15	1343_0_274	331_0_52	660_45_74	117_0_379	130_3_20	64_0_20	499_0_28	1929_0_33	232_0_1	795_4_24	1812_0_437	1967_0_30	1856_0_33	405_0_366	340_0_1	1114_3_344	508_0_130	421_3_95	937_4_22	503_0_56	521_3_102	144_4_103	893_013_1	634_0_1	679_0_65	141_0_188	300_3_5	317_0_52	26_0_1	710_01_1	366_0_1	109_01_1	1591_013_273	100_0_1	96_0_32	12_4_60	1280_4_48	259_0_1	32_5_413	31_0_1	1048_0_18	865_0_18	53_0_1	535_0_2	1457_01_254	475_0_486
989_0_272	1220_0_10	312_01_3	557_0_15	1343_0_270	331_0_55	660_45_71	117_0_377	130_3_18	64_0_17	499_0_36	1929_0_25	232_0_1	795_4_25	1812_0_447	1967_0_30	1856_0_35	405_0_353	340_0_1	1114_3_351	508_0_121	421_3_98	937_4_19	503_0_54	521_3_100	144_4_106	893_013_1	634_0_1	679_0_59	141_0_190	300_3_5	317_0_58	26_0_1	710_01_1	366_0_1	109_01_1	1591_013_273	100_0_1	96_0_30	12_4_62	1280_4_49	259_0_1	32_5_411	31_0_1	1048_0_20	865_0_19	53_0_1	535_0_2	1457_01_255	475_0_484
989_0_273	1220_0_9	557_0_15	1343_0_256	331_0_51	660_45_79	117_0_373	130_3_22	64_0_23	499_0_33	1929_0_27	232_0_1	795_4_25	1812_0_416	1967_0_28	1856_0_33	405_0_367	340_0_1	1114_3_338	508_0_140	421_3_102	937_4_26	503_0_64	521_3_106	144_4_110	893_013_1	634_0_1	679_0_74	141_0_197	300_3_5	317_0_51	26_0_1	710_01_1	366_0_1	1591_013_264	100_0_1	96_0_29	12_4_62	1280_4_44	259_0_1	32_5_413	31_0_1	1048_0_17	865_0_19	53_0_1	535_0_2	1457_01_249	475_0_484	436_013_1	294_0_1
989_0_268	1220_0_7	557_0_12	1343_0_266	331_0_56	660_45_80	117_0_374	130_3_21	64_0_21	499_0_39	1929_0_24	232_0_1	795_4_24	1812_0_425	1967_0_23	1856_0_38	405_0_382	340_0_1	1114_3_340	508_0_149	421_3_97	937_4_23	503_0_63	521_3_109	144_4_114	893_013_1	634_0_1	679_0_62	141_0_202	300_3_3	317_0_52	26_0_1	710_01_1	366_0_1	1591_013_246	100_0_1	96_0_28	12_4_62	1280_4_42	259_0_1	32_5_417	31_0_1	1048_0_14	865_0_22	53_0_1	535_0_2	1457_01_241	475_0_476	436_013_1	294_0_1
989_0_291	1220_0_6	557_0_13	1343_0_252	331_0_52	660_45_79	117_0_377	130_3_24	64_0_29	499_0_39	1929_0_27	232_0_1	795_4_25	1812_0_418	1967_0_20	1856_0_36	405_0_372	340_0_1	1114_3_342	508_0_148	421_3_103	937_4_22	503_0_65	521_3_108	144_4_112	893_013_1	634_0_1	679_0_70	141_0_203	300_3_2	317_0_47	26_0_1	710_01_1	366_0_1	1591_013_244	100_0_1	96_0_31	12_4_65	1280_4_40	259_0_1	32_5_414	31_0_1	1048_0_16	865_0_18	53_0_1	535_0_1	1457_01_238	475_0_485	436_013_1	294_0_1
989_0_282	1220_0_10	557_0_12	1343_0_256	331_0_51	660_45_70	117_0_386	130_3_23	64_0_25	499_0_34	1929_0_23	232_0_1	795_4_31	1812_0_415	1967_0_17	1856_0_38	405_0_373	340_0_1	1114_3_337	508_0_156	421_3_95	937_4_22	503_0_70	521_3_103	144_4_125	893_013_1	634_0_1	679_0_72	141_0_208	300_3_1	317_0_56	26_0_1	710_01_1	366_0_1	1591_013_239	100_0_1	96_0_38	12_4_70	1280_4_37	259_0_1	32_5_420	31_0_1	1048_0_16	865_0_20	53_0_1	535_0_1	1457_01_225	475_0_474	436_013_1	294_0_1
989_0_284	1220_0_9	557_0_8	1343_0_250	331_0_45	660_45_74	117_0_397	130_3_23	64_0_27	499_0_36	1929_0_20	232_0_1	795_4_28	1812_0_423	1967_0_20	1856_0_44	405_0_360	340_0_1	1114_3_346	508_0_138	421_3_98	937_4_20	503_0_71	521_3_109	144_4_114	893_013_1	634_0_1	679_0_75	141_0_208	300_3_1	317_0_58	26_0_1	710_01_1	366_0_1	1591_013_262	100_0_1	96_0_37	12_4_71	1280_4_41	259_0_1	32_5_404	31_0_1	1048_0_17	865_0_22	53_0_1	535_0_1	1457_01_232	475_0_477	436_013_1	294_0_1
989_0_280	1220_0_9	557_0_10	1343_0_270	331_0_48	660_45_72	117_0_390	130_3_25	64_0_29	499_0_39	1929_0_24	232_0_1	795_4_23	1812_0_421	1967_0_17	1856_0_44	405_0_363	340_0_1	1114_3_356	508_0_153	421_3_100	937_4_20	503_0_72	521_3_113	144_4_98	893_013_1	634_0_1	679_0_81	141_0_206	300_3_1	317_0_58	26_0_1	710_01_1	366_0_1	1591_013_249	100_0_1	96_0_37	12_4_67	1280_4_39	259_0_1	32_5_395	31_0_1	1048_0_18	865_0_25	53_0_1	1457_01_228	475_0_477	436_013_1	294_0_1
989_0_282	1220_0_9	557_0_7	1343_0_261	331_0_52	660_45_66	117_0_407	130_3_23	64_0_25	499_0_41	1929_0_22	232_0_1	795_4_28	1812_0_430	1967_0_18	1856_0_51	405_0_353	340_0_1	1114_3_347	508_0_140	421_3_100	937_4_19	503_0_77	521_3_115	144_4_98	893_013_1	634_0_1	679_0_72	141_0_222	300_3_2	317_0_58	26_0_1	710_01_1	366_0_1	1591_013_256	100_0_1	96_0_37	12_4_69	1280_4_31	259_0_1	32_5_408	31_0_1	1048_0_18	865_0_21	53_0_1	1457_01_220	475_0_470	436_013_1	294_0_1
989_0_293	1220_0_7	557_0_8	1343_0_253	331_0_51	660_45_63	117_0_395	130_3_29	64_0_26	499_0_35	1929_0_25	232_0_1	795_4_34	1812_0_436	1967_0_17	1856_0_41	405_0_348	340_0_1	1114_3_353	508_0_135	421_3_94	937_4_17	503_0_78	521_3_113	144_4_98	893_013_1	634_0_1	679_0_80	141_0_214	300_3_2	317_0_56	26_0_1	710_01_1	366_0_1	1591_013_263	100_0_1	96_0_38	12_4_68	1280_4_31	259_0_1	32_5_389	31_0_1	1048_0_20	865_0_24	53_0_1	1457_01_225	475_0_499	436_013_1	294_0_1
989_0_286	1220_0_5	557_0_5	1343_0_255	331_0_61	660_45_57	117_0_392	130_3_23	64_0_22	499_0_36	1929_0_21	232_0_1	795_4_41	1812_0_447	1967_0_17	1856_0_43	405_0_353	340_0_1	1114_3_363	508_0_148	421_3_99	937_4_14	503_0_81	521_3_116	144_4_92	893_013_1	634_0_1	679_0_70	141_0_208	300_3_4	317_0_48	26_0_1	710_01_1	366_0_1	1591_013_256	100_0_1	96_0_40	12_4_68	1280_4_35	259_0_1	32_5_391	31_0_1	1048_0_18	865_0_22	53_0_1	1457_01_232	475_0_498	436_013_1	294_0_1
989_0_297	1220_0_3	557_0_6	1343_0_258	331_0_53	660_45_52	117_0_380	130_3_22	64_0_21	499_0_31	1929_0_17	232_0_1	795_4_44	1812_0_452	1967_0_20	1856_0_41	405_0_336	340_0_1	1114_3_368	508_0_134	421_3_103	937_4_13	503_0_78	521_3_114	144_4_82	893_013_1	634_0_1	679_0_70	141_0_205	300_3_2	317_0_45	26_0_1	710_01_1	366_0_1	1591_013_266	100_0_1	96_0_43	12_4_72	1280_4_38	259_0_1	32_5_411	31_0_1	1048_0_18	865_0_25	53_0_1	1457_01_236	475_0_503	436_013_1	294_0_1
989_0_292	1220_0_3	557_0_4	1343_0_261	331_0_47	660_45_47	117_0_368	130_3_28	64_0_23	499_0_28	1929_0_23	232_0_1	795_4_48	1812_0_431	1967_0_18	1856_0_42	405_0_343	340_0_1	1114_3_363	508_0_152	421_3_103	937_4_12	503_0_85	521_3_109	144_4_81	893_013_1	634_0_1	679_0_72	141_0_208	300_3_3	317_0_48	26_0_1	710_01_1	366_0_1	1591_013_258	100_0_1	96_0_46	12_4_69	1280_4_41	259_0_1	32_5_421	31_0_1	1048_0_17	865_0_19	53_0_1	1457_01_240	475_0_500	436_013_1	294_0_1
989_0_283	1220_0_4	557_0_3	1343_0_258	331_0_50	660_45_49	117_0_381	130_3_28	64_0_22	499_0_24	1929_0_14	232_0_1	795_4_45	1812_0_451	1967_0_14	1856_0_47	405_0_345	340_0_1	1114_3_358	508_0_158	421_3_102	937_4_13	503_0_87	521_3_106	144_4_86	893_013_1	634_0_1	679_0_61	141_0_206	300_3_3	317_0_50	26_0_1	710_01_1	366_0_1	1591_013_257	100_0_1	96_0_39	12_4_65	1280_4_39	259_0_1	32_5_411	31_0_1	1048_0_20	865_0_20	53_0_1	1457_01_238	475_0_509	436_013_1	294_0_1
989_0_300	1220_0_4	557_0_2	1343_0_255	331_0_44	660_45_47	117_0_385	130_3_24	64_0_27	499_0_22	1929_0_14	232_0_1	795_4_48	1812_0_438	1967_0_18	1856_0_45	405_0_347	340_0_1	1114_3_363	508_0_148	421_3_99	937_4_15	503_0_87	521_3_93	144_4_89	893_013_1	634_0_1	679_0_72	141_0_200	300_3_3	317_0_43	26_0_1	710_01_1	366_0_1	1591_013_252	100_0_1	96_0_38	12_4_60	1280_4_35	259_0_1	32_5_423	31_0_1	1048_0_23	865_0_21	53_0_1	1457_01_258	475_0_510	436_013_1	294_0_1
989_0_307	1220_0_5	557_0_3	1343_0_259	331_0_53	660_45_49	117_0_374	130_3_19	64_0_24	499_0_24	1929_0_15	232_0_1	795_4_51	1812_0_445	1967_0_18	1856_0_45	405_0_346	340_0_1	1114_3_373	508_0_139	421_3_92	937_4_15	503_0_82	521_3_91	144_4_87	893_013_1	634_0_1	679_0_77	141_0_196	300_3_4	317_0_39	26_0_1	710_01_1	366_0_1	1591_013_254	100_0_1	96_0_39	12_4_60	1280_4_37	259_0_1	32_5_425	31_0_1	1048_0_27	865_0_16	53_0_1	1457_01_263	475_0_510	436_013_1	294_0_1
989_0_316	1220_0_4	557_0_3	1343_0_256	331_0_53	660_45_53	117_0_385	130_3_19	64_0_30	499_0_23	1929_0_12	232_0_1	795_4_50	1812_0_426	1967_0_17	1856_0_47	405_0_344	340_0_1	1114_3_369	508_0_140	421_3_95	937_4_16	503_0_78	521_3_91	144_4_89	893_013_1	634_0_1	679_0_72	141_0_197	300_3_3	317_0_37	26_0_1	710_01_1	366_0_1	1591_013_259	100_0_1	96_0_47	12_4_50	1280_4_41	259_0_1	32_5_411	31_0_1	1048_0_24	865_0_15	53_0_1	1457_01_270	475_0_521	436_013_1	294_0_1
989_0_311	1220_0_3	557_0_2	1343_0_268	331_0_47	660_45_52	117_0_373	130_3_18	64_0_27	499_0_23	1929_0_17	232_0_1	795_4_56	1812_0_431	1967_0_20	1856_0_48	405_0_360	340_0_1	1114_3_378	508_0_133	421_3_90	937_4_17	503_0_73	521_3_86	144_4_88	893_013_1	634_0_1	679_0_70	141_0_204	300_3_3	317_0_36	26_0_1	710_01_1	366_0_1	1591_013_266	100_0_1	96_0_40	12_4_49	1280_4_39	259_0_1	32_5_418	31_0_1	1048_0_24	865_0_13	53_0_1	1457_01_278	475_0_511	436_013_1	294_0_1
989_0_310	1220_0_2	557_0_2	1343_0_263	331_0_53	660_45_50	117_0_370	130_3_19	64_0_21	499_0_21	1929_0_15	232_0_1	795_4_56	1812_0_428	1967_0_14	1856_0_47	405_0_363	340_0_1	1114_3_386	508_0_136	421_3_80	937_4_18	503_0_73	521_3_93	144_4_88	893_013_1	634_0_1	679_0_70	141_0_210	300_3_3	317_0_31	26_0_1	710_01_1	366_0_1	1591_013_274	100_0_1	96_0_45	12_4_51	1280_4_39	259_0_1	32_5_412	31_0_1	1048_0_20	865_0_11	53_0_1	1457_01_287	475_0_506	436_013_1	294_0_1
989_0_317	1220_0_1	557_0_2	1343_0_256	331_0_48	660_45_53	117_0_386	130_3_20	64_0_29	499_0_21	1929_0_14	232_0_1	795_4_57	1812_0_414	1967_0_17	1856_0_39	405_0_376	340_0_1	1114_3_383	508_0_128	421_3_75	937_4_17	503_0_72	521_3_93	144_4_92	893_013_1	634_0_1	679_0_73	141_0_210	300_3_5	317_0_33	26_0_1	710_01_1	366_0_1	1591_013_275	100_0_1	96_0_47	12_4_49	1280_4_42	259_0_1	32_5_413	31_0_1	1048_0_18	865_0_14	53_0_1	1457_01_273	475_0_503	436_013_1	294_0_1
989_0_304	557_0_2	1343_0_269	331_0_46	660_45_47	117_0_380	130_3_23	64_0_23	499_0_24	1929_0_16	232_0_1	795_4_61	1812_0_442	1967_0_14	1856_0_37	405_0_380	340_0_1	1114_3_388	508_0_127	421_3_78	937_4_17	503_0_77	521_3_86	144_4_91	893_013_1	679_0_72	141_0_192	300_3_4	317_0_34	26_0_1	710_01_1	366_0_1	1591_013_278	96_0_51	12_4_47	1280_4_39	259_0_1	32_5_404	31_0_1	1048_0_21	865_0_11	53_0_1	1457_01_265	475_0_501	436_013_1	294_0_1
989_0_320	557_0_2	1343_0_256	331_0_50	660_45_45	117_0_381	130_3_25	64_0_27	499_0_23	1929_0_13	232_0_1	795_4_64	1812_0_431	1967_0_12	1856_0_37	405_0_375	340_0_1	1114_3_387	508_0_120	421_3_88	937_4_18	503_0_74	521_3_80	144_4_88	893_013_1	679_0_80	141_0_191	300_3_1	317_0_31	26_0_1	710_01_1	366_0_1	1591_013_290	96_0_49	12_4_47	1280_4_42	259_0_1	32_5_396	31_0_1	1048_0_22	865_0_11	53_0_1	1457_01_267	475_0_504	436_013_1	294_0_1
989_0_339	557_0_1	1343_0_252	331_0_47	660_45_46	117_0_365	130_3_32	64_0_27	499_0_26	1929_0_16	232_0_1	795_4_65	1812_0_436	1967_0_17	1856_0_34	405_0_385	340_0_1	1114_3_384	508_0_114	421_3_77	937_4_14	503_0_76	521_3_84	144_4_97	893_013_1	679_0_73	141_0_195	300_3_2	317_0_31	26_0_1	710_01_1	366_0_1	1591_013_285	96_0_49	12_4_41	1280_4_45	259_0_1	32_5_389	31_0_1	1048_0_22	865_0_8	53_0_1	1457_01_265	475_0_509	436_013_1	294_0_1
989_0_337	557_0_2	1343_0_262	331_0_49	660_45_46	117_0_352	130_3_36	64_0_26	499_0_28	1929_0_16	232_0_1	795_4_64	1812_0_429	1967_0_16	1856_0_43	405_0_374	340_0_1	1114_3_386	508_0_119	421_3_83	937_4_16	503_0_85	521_3_70	144_4_93	893_013_1	679_0_66	141_0_192	300_3_3	317_0_29	26_0_1	710_01_1	366_0_1	1591_013_279	96_0_45	12_4_40	1280_4_48	259_0_1	32_5_390	31_0_1	1048_0_23	865_0_8	53_0_1	1457_01_265	475_0_500	436_013_1	294_0_1
989_0_338	557_0_2	1343_0_248	331_0_43	660_45_47	117_0_355	130_3_36	64_0_30	499_0_25	1929_0_17	232_0_1	795_4_65	1812_0_431	1967_0_20	1856_0_29	405_0_387	340_0_1	1114_3_380	508_0_121	421_3_89	937_4_14	503_0_83	521_3_76	144_4_91	893_013_1	679_0_74	141_0_193	300_3_3	317_0_26	26_0_1	710_01_1	366_0_1	1591_013_284	96_0_42	12_4_42	1280_4_50	259_0_1	32_5_384	31_0_1	1048_0_23	865_0_8	53_0_1	1457_01_259	475_0_506	436_013_1	294_0_1
989_0_344	557_0_4	1343_0_246	331_0_45	660_45_47	117_0_350	130_3_35	64_0_25	499_0_26	1929_0_23	232_0_1	795_4_63	1812_0_440	1967_0_17	1856_0_31	405_0_385	340_0_1	1114_3_387	508_0_109	421_3_90	937_4_12	503_0_85	521_3_71	144_4_85	893_013_1	679_0_69	141_0_191	300_3_2	317_0_27	26_0_1	710_01_1	366_0_1	1591_013_299	96_0_41	12_4_46	1280_4_45	259_0_1	32_5_391	31_0_1	1048_0_28	865_0_12	53_0_1	1457_01_253	475_0_500	436_013_1	294_0_1
989_0_355	557_0_3	1343_0_233	331_0_45	660_45_51	117_0_365	130_3_33	64_0_23	499_0_26	1929_0_21	232_0_1	795_4_60	1812_0_422	1967_0_16	1856_0_29	405_0_398	340_0_1	1114_3_383	508_0_117	421_3_89	937_4_9	503_0_79	521_3_80	144_4_91	893_013_1	679_0_70	141_0_192	300_3_1	317_0_28	26_0_1	710_01_1	366_0_1	1591_013_294	96_0_39	12_4_47	1280_4_42	259_0_1	32_5_387	31_0_1	1048_0_26	865_0_12	53_0_1	1457_01_259	475_0_503	436_013_1	294_0_1
989_0_357	557_0_3	1343_0_254	331_0_40	660_45_46	117_0_346	130_3_36	64_0_23	499_0_24	1929_0_22	232_0_1	795_4_57	1812_0_425	1967_0_21	1856_0_28	405_0_410	340_0_1	1114_3_379	508_0_112	421_3_85	937_4_11	503_0_89	521_3_81	144_4_95	893_013_1	679_0_68	141_0_200	300_3_1	317_0_28	26_0_1	710_01_1	366_0_1	1591_013_283	96_0_44	12_4_50	1280_4_40	259_0_1	32_5_384	31_0_1	1048_0_24	865_0_13	53_0_1	1457_01_271	475_0_491	436_013_1	294_0_1
989_0_348	557_0_4	1343_0_248	331_0_44	660_45_46	117_0_350	130_3_41	64_0_22	499_0_27	1929_0_25	232_0_1	795_4_62	1812_0_416	1967_0_18	1856_0_30	405_0_393	340_0_1	1114_3_383	508_0_117	421_3_82	937_4_9	503_0_84	521_3_73	144_4_91	893_013_1	679_0_61	141_0_203	317_0_32	26_0_1	710_01_1	366_0_1	1591_013_296	96_0_41	12_4_52	1280_4_40	259_0_1	32_5_392	31_0_1	1048_0_23	865_0_15	53_0_1	1457_01_279	475_0_492	436_013_1	294_0_1
989_0_358	557_0_3	1343_0_241	331_0_45	660_45_44	117_0_364	130_3_38	64_0_19	499_0_29	1929_0_24	232_0_1	795_4_64	1812_0_405	1967_0_18	1856_0_27	405_0_381	340_0_1	1114_3_386	508_0_116	421_3_80	937_4_6	503_0_92	521_3_76	144_4_89	893_013_1	679_0_74	141_0_204	317_0_29	26_0_1	710_01_1	366_0_1	1591_013_302	96_0_45	12_4_52	1280_4_34	259_0_1	32_5_396	31_0_1	1048_0_21	865_0_14	53_0_1	1457_01_278	475_0_483	436_013_1	294_0_1
989_0_351	557_0_6	1343_0_247	331_0_42	660_45_47	117_0_373	130_3_36	64_0_15	499_0_27	1929_0_31	232_0_1	795_4_64	1812_0_412	1967_0_19	1856_0_34	405_0_383	340_0_1	1114_3_384	508_0_110	421_3_80	937_4_4	503_0_87	521_3_80	144_4_95	893_013_1	679_0_63	141_0_193	317_0_28	26_0_1	710_01_1	366_0_1	1591_013_299	96_0_46	12_4_53	1280_4_36	259_0_1	32_5_374	31_0_1	1048_0_26	865_0_17	53_0_1	1457_01_280	475_0_490	436_013_1	294_0_1
989_0_351	557_0_6	1343_0_242	331_0_39	660_45_44	117_0_377	130_3_35	64_0_23	499_0_29	1929_0_28	232_0_1	795_4_66	1812_0_403	1967_0_19	1856_0_30	405_0_373	340_0_1	1114_3_388	508_0_112	421_3_78	937_4_4	503_0_90	521_3_75	144_4_92	893_013_1	679_0_64	141_0_196	317_0_27	26_0_1	710_01_1	366_0_1	1591_013_306	96_0_50	12_4_51	1280_4_31	259_0_1	32_5_382	31_0_1	1048_0_24	865_0_15	53_0_1	1457_01_298	475_0_492	436_013_1	294_0_1
989_0_347	557_0_5	1343_0_239	331_0_38	660_45_46	117_0_375	130_3_31	64_0_16	499_0_31	1929_0_27	232_0_1	795_4_68	1812_0_426	1967_0_24	1856_0_33	405_0_361	340_0_1	1114_3_386	508_0_111	421_3_81	937_4_4	503_0_99	521_3_78	144_4_91	893_013_1	679_0_60	141_0_193	317_0_25	26_0_1	710_01_1	366_0_1	1591_013_303	96_0_60	12_4_48	1280_4_35	259_0_1	32_5_376	31_0_1	1048_0_22	865_0_13	53_0_1	1457_01_303	475_0_492	436_013_1	294_0_1
989_0_340	557_0_5	1343_0_243	331_0_45	660_45_44	117_0_397	130_3_38	64_0_18	499_0_27	1929_0_36	232_0_1	795_4_71	1812_0_422	1967_0_24	1856_0_35	405_0_349	340_0_1	1114_3_385	508_0_114	421_3_91	937_4_3	503_0_101	521_3_81	144_4_85	893_013_1	679_0_63	141_0_192	317_0_30	26_0_1	710_01_1	366_0_1	1591_013_282	96_0_57	12_4_47	1280_4_32	259_0_1	32_5_362	31_0_1	1048_0_23	865_0_18	53_0_1	1457_01_296	475_0_502	436_013_1	294_0_1
989_0_350	557_0_5	1343_0_231	331_0_41	660_45_38	117_0_401	130_3_37	64_0_16	499_0_30	1929_0_36	232_0_1	795_4_73	1812_0_422	1967_0_24	1856_0_28	405_0_372	340_0_1	1114_3_381	508_0_107	421_3_96	937_4_1	503_0_93	521_3_88	144_4_84	893_013_1	679_0_64	141_0_192	317_0_22	26_0_1	710_01_1	366_0_1	1591_013_279	96_0_62	12_4_51	1280_4_36	259_0_1	32_5_358	31_0_1	1048_0_18	865_0_18	53_0_1	1457_01_299	475_0_491	436_013_1	294_0_1
989_0_337	557_0_3	1343_0_238	331_0_38	660_45_43	117_0_404	130_3_37	64_0_15	499_0_29	1929_0_33	232_0_1	795_4_69	1812_0_425	1967_0_23	1856_0_30	405_0_372	340_0_1	1114_3_378	508_0_111	421_3_94	937_4_1	503_0_93	521_3_96	144_4_80	893_013_1	679_0_65	141_0_198	317_0_28	26_0_1	710_01_1	366_0_1	1591_013_273	96_0_60	12_4_52	1280_4_38	259_0_1	32_5_351	31_0_1	1048_0_23	865_0_14	53_0_1	1457_01_304	475_0_504	436_013_1	294_0_1
989_0_346	557_0_4	1343_0_232	331_0_40	660_45_33	117_0_412	130_3_37	64_0_20	499_0_35	1929_0_32	232_0_1	795_4_73	1812_0_412	1967_0_20	1856_0_27	405_0_370	340_0_1	1114_3_361	508_0_121	421_3_96	937_4_1	503_0_90	521_3_95	144_4_83	893_013_1	679_0_70	141_0_210	317_0_29	26_0_1	710_01_1	366_0_1	1591_013_286	96_0_59	12_4_55	1280_4_34	259_0_1	32_5_359	31_0_1	1048_0_20	865_0_16	53_0_1	1457_01_294	475_0_494	436_013_1	294_0_1
989_0_355	557_0_4	1343_0_221	331_0_34	660_45_34	117_0_412	130_3_43	64_0_18	499_0_33	1929_0_31	232_0_1	795_4_72	1812_0_418	1967_0_19	1856_0_25	405_0_370	340_0_1	1114_3_376	508_0_112	421_3_96	937_4_2	503_0_93	521_3_84	144_4_74	893_013_1	679_0_70	141_0_218	317_0_33	26_0_1	710_01_1	366_0_1	1591_013_275	96_0_68	12_4_58	1280_4_27	259_0_1	32_5_367	31_0_1	1048_0_22	865_0_16	53_0_1	1457_01_288	475_0_501	436_013_1	294_0_1
989_0_353	557_0_5	1343_0_220	331_0_41	660_45_33	117_0_415	130_3_44	64_0_16	499_0_32	1929_0_34	232_0_1	795_4_75	1812_0_413	1967_0_12	1856_0_33	405_0_369	340_0_1	1114_3_371	508_0_113	421_3_95	937_4_2	503_0_92	521_3_81	144_4_72	893_013_1	679_0_71	141_0_219	317_0_34	26_0_1	710_01_1	366_0_1	1591_013_276	96_0_70	12_4_63	1280_4_24	259_0_1	32_5_366	31_0_1	1048_0_21	865_0_15	53_0_1	1457_01_291	475_0_507	436_013_1	294_0_1
989_0_352	557_0_5	1343_0_213	331_0_43	660_45_36	117_0_413	130_3_43	64_0_16	499_0_34	1929_0_34	232_0_1	795_4_72	1812_0_404	1967_0_12	1856_0_28	405_0_375	340_0_1	1114_3_374	508_0_114	421_3_97	937_4_2	503_0_87	521_3_75	144_4_71	893_013_1	679_0_64	141_0_228	317_0_32	26_0_1	710_01_1	366_0_1	1591_013_296	96_0_65	12_4_63	1280_4_27	259_0_1	32_5_370	31_0_1	1048_0_22	865_0_15	53_0_1	1457_01_295	475_0_494	436_013_1	294_0_1
989_0_336	557_0_6	1343_0_232	331_0_43	660_45_33	117_0_406	130_3_49	64_0_17	499_0_32	1929_0_39	232_0_1	795_4_75	1812_0_406	1967_0_12	1856_0_29	405_0_387	340_0_1	1114_3_369	508_0_114	421_3_95	937_4_2	503_0_81	521_3_67	144_4_68	893_013_1	679_0_54	141_0_228	317_0_37	26_0_1	710_01_1	366_0_1	1591_013_284	96_0_61	12_4_58	1280_4_29	259_0_1	32_5_377	31_0_1	1048_0_24	865_0_15	53_0_1	1457_01_319	475_0_488	436_013_1	294_0_1
989_0_356	557_0_4	1343_0_226	331_0_42	660_45_30	117_0_406	130_3_51	64_0_17	499_0_39	1929_0_38	232_0_1	795_4_76	1812_0_400	1967_0_10	1856_0_34	405_0_385	340_0_1	1114_3_359	508_0_113	421_3_95	937_4_2	503_0_86	521_3_67	144_4_67	893_013_1	679_0_54	141_0_235	317_0_42	26_0_1	710_01_1	366_0_1	1591_013_293	96_0_57	12_4_59	1280_4_32	259_0_1	32_5_377	31_0_1	1048_0_23	865_0_17	53_0_1	1457_01_294	475_0_489	436_013_1	294_0_1
989_0_348	557_0_5	1343_0_245	331_0_41	660_45_30	117_0_403	130_3_51	64_0_13	499_0_39	1929_0_40	232_0_1	795_4_77	1812_0_411	1967_0_13	1856_0_36	405_0_395	340_0_1	1114_3_362	508_0_112	421_3_100	937_4_3	503_0_85	521_3_58	144_4_70	893_013_1	679_0_49	141_0_232	317_0_40	26_0_1	710_01_1	366_0_1	1591_013_283	96_0_60	12_4_55	1280_4_33	259_0_1	32_5_380	31_0_1	1048_0_21	865_0_20	53_0_1	1457_01_296	475_0_469	436_013_1	294_0_1
989_0_347	557_0_4	1343_0_254	331_0_41	660_45_30	117_0_418	130_3_49	64_0_15	499_0_38	1929_0_43	232_0_1	795_4_77	1812_0_393	1967_0_10	1856_0_33	405_0_399	340_0_1	1114_3_365	508_0_102	421_3_103	937_4_3	503_0_86	521_3_61	144_4_69	893_013_1	679_0_51	141_0_241	317_0_45	26_0_1	710_01_1	366_0_1	1591_013_280	96_0_59	12_4_58	1280_4_30	259_0_1	32_5_365	31_0_1	1048_0_19	865_0_19	53_0_1	1457_01_291	475_0_466	436_013_1	294_0_1
989_0_334	557_0_3	1343_0_255	331_0_44	660_45_28	117_0_425	130_3_52	64_0_10	499_0_37	1929_0_44	232_0_1	795_4_72	1812_0_398	1967_0_11	1856_0_31	405_0_400	340_0_1	1114_3_364	508_0_103	421_3_102	937_4_2	503_0_96	521_3_65	144_4_68	893_013_1	679_0_57	141_0_240	317_0_47	26_0_1	710_01_1	366_0_1	1591_013_291	96_0_57	12_4_62	1280_4_29	259_0_1	32_5_355	31_0_1	1048_0_18	865_0_21	53_0_1	1457_01_282	475_0_463	436_013_1	294_0_1
989_0_330	557_0_4	1343_0_260	331_0_41	660_45_28	117_0_421	130_3_50	64_0_8	499_0_33	1929_0_43	232_0_1	795_4_72	1812_0_393	1967_0_9	1856_0_33	405_0_392	340_0_1	1114_3_358	508_0_100	421_3_108	937_4_2	503_0_98	521_3_64	144_4_72	893_013_1	679_0_57	141_0_246	317_0_48	26_0_1	710_01_1	366_0_1	1591_013_283	96_0_58	12_4_60	1280_4_29	259_0_1	32_5_363	31_0_1	1048_0_22	865_0_23	53_0_1	1457_01_287	475_0_470	436_013_1	294_0_1
989_0_332	557_0_3	1343_0_262	331_0_42	660_45_24	117_0_419	130_3_45	64_0_6	499_0_32	1929_0_42	232_0_1	795_4_68	1812_0_388	1967_0_8	1856_0_31	405_0_395	340_0_1	1114_3_371	508_0_106	421_3_105	937_4_3	503_0_88	521_3_59	144_4_68	893_013_1	679_0_53	141_0_244	317_0_48	26_0_1	710_01_1	366_0_1	1591_013_305	96_0_57	12_4_62	1280_4_25	259_0_1	32_5_372	31_0_1	1048_0_15	865_0_26	53_0_1	1457_01_286	475_0_464	436_013_1	294_0_1
989_0_326	557_0_4	1343_0_245	331_0_39	660_45_23	117_0_405	130_3_50	64_0_5	499_0_38	1929_0_42	232_0_1	795_4_70	1812_0_401	1967_0_9	1856_0_32	405_0_411	340_0_1	1114_3_356	508_0_105	421_3_115	937_4_4	503_0_89	521_3_56	144_4_72	893_013_1	679_0_62	141_0_242	317_0_50	26_0_1	710_01_1	366_0_1	1591_013_306	96_0_56	12_4_61	1280_4_25	259_0_1	32_5_368	31_0_1	1048_0_18	865_0_19	53_0_1	1457_01_306	475_0_453	436_013_1	294_0_1
989_0_319	557_0_5	1343_0_252	331_0_40	660_45_23	117_0_426	130_3_50	64_0_9	499_0_32	1929_0_55	232_0_1	795_4_69	1812_0_387	1967_0_7	1856_0_31	405_0_408	340_0_1	1114_3_349	508_0_99	421_3_115	937_4_3	503_0_95	521_3_56	144_4_69	893_013_1	679_0_57	141_0_248	317_0_50	26_0_1	710_01_1	366_0_1	1591_013_294	96_0_55	12_4_59	1280_4_27	259_0_1	32_5_378	31_0_1	1048_0_17	865_0_17	53_0_1	1457_01_313	475_0_451	436_013_1	294_0_1
989_0_320	557_0_3	1343_0_253	331_0_39	660_45_26	117_0_413	130_3_59	64_0_7	499_0_33	1929_0_52	232_0_1	795_4_67	1812_0_395	1967_0_8	1856_0_28	405_0_403	340_0_1	1114_3_341	508_0_105	421_3_109	937_4_3	503_0_105	521_3_58	144_4_74	893_013_1	679_0_59	141_0_242	317_0_58	26_0_1	710_01_1	366_0_1	1591_013_309	96_0_55	12_4_58	1280_4_29	259_0_1	32_5_370	31_0_1	1048_0_15	865_0_18	53_0_1	1457_01_303	475_0_442	436_013_1	294_0_1
989_0_307	557_0_4	1343_0_250	331_0_42	660_45_24	117_0_420	130_3_74	64_0_8	499_0_37	1929_0_56	232_0_1	795_4_67	1812_0_385	1967_0_6	1856_0_27	405_0_393	340_0_1	1114_3_345	508_0_97	421_3_105	937_4_2	503_0_104	521_3_53	144_4_78	893_013_1	679_0_55	141_0_249	317_0_49	26_0_1	710_01_1	366_0_1	1591_013_305	96_0_51	12_4_61	1280_4_27	259_0_1	32_5_365	31_0_1	1048_0_14	865_0_17	53_0_1	1457_01_329	475_0_442	436_013_1	294_0_1
989_0_317	557_0_4	1343_0_257	331_0_43	660_45_25	117_0_419	130_3_82	64_0_9	499_0_33	1929_0_66	232_0_1	795_4_62	1812_0_376	1967_0_4	1856_0_22	405_0_403	340_0_1	1114_3_337	508_0_88	421_3_110	937_4_2	503_0_105	521_3_60	144_4_76	893_013_1	679_0_57	141_0_260	317_0_53	26_0_1	710_01_1	366_0_1	1591_013_302	96_0_44	12_4_59	1280_4_27	259_0_1	32_5_356	31_0_1	1048_0_13	865_0_19	53_0_1	1457_01_316	475_0_446	436_013_1	294_0_1
989_0_320	557_0_4	1343_0_252	331_0_39	660_45_27	117_0_428	130_3_86	64_0_8	499_0_37	1929_0_59	232_0_1	795_4_66	1812_0_380	1967_0_7	1856_0_27	405_0_377	340_0_1	1114_3_330	508_0_73	421_3_113	937_4_2	503_0_110	521_3_66	144_4_80	893_013_1	679_0_66	141_0_262	317_0_52	26_0_1	710_01_1	366_0_1	1591_013_307	96_0_47	12_4_58	1280_4_24	259_0_1	32_5_349	31_0_1	1048_0_15	865_0_22	53_0_1	1457_01_309	475_0_436	436_013_1	294_0_1
989_0_319	557_0_5	1343_0_252	331_0_37	660_45_30	117_0_430	130_3_89	64_0_9	499_0_32	1929_0_57	232_0_1	795_4_63	1812_0_370	1967_0_5	1856_0_29	405_0_380	340_0_1	1114_3_333	508_0_65	421_3_113	937_4_1	503_0_112	521_3_71	144_4_74	893_013_1	679_0_61	141_0_269	317_0_55	26_0_1	710_01_1	366_0_1	1591_013_313	96_0_47	12_4_60	1280_4_24	259_0_1	32_5_339	31_0_1	1048_0_15	865_0_17	53_0_1	1457_01_326	475_0_434	436_013_1	294_0_1
989_0_317	557_0_5	1343_0_244	331_0_36	660_45_29	117_0_429	130_3_84	64_0_10	499_0_33	1929_0_59	232_0_1	795_4_61	1812_0_372	1967_0_7	1856_0_32	405_0_391	340_0_1	1114_3_317	508_0_68	421_3_117	937_4_2	503_0_102	521_3_63	144_4_86	893_013_1	679_0_58	141_0_256	317_0_55	26_0_1	710_01_1	366_0_1	1591_013_318	96_0_46	12_4_59	1280_4_26	259_0_1	32_5_338	31_0_1	1048_0_12	865_0_18	53_0_1	1457_01_324	475_0_446	436_013_1	294_0_1
989_0_317	557_0_4	1343_0_254	331_0_31	660_45_30	117_0_431	130_3_92	64_0_8	499_0_35	1929_0_52	232_0_1	795_4_59	1812_0_369	1967_0_8	1856_0_31	405_0_399	340_0_1	1114_3_314	508_0_67	421_3_113	937_4_2	503_0_106	521_3_61	144_4_86	893_013_1	679_0_64	141_0_263	317_0_51	26_0_1	710_01_1	366_0_1	1591_013_312	96_0_44	12_4_54	1280_4_32	259_0_1	32_5_339	31_0_1	1048_0_11	865_0_20	53_0_1	1457_01_340	475_0_443	436_013_1	294_0_1
989_0_321	557_0_3	1343_0_254	331_0_26	660_45_28	117_0_446	130_3_91	64_0_9	499_0_26	1929_0_57	232_0_1	795_4_60	1812_0_359	1967_0_5	1856_0_30	405_0_412	340_0_1	1114_3_310	508_0_61	421_3_109	937_4_1	503_0_113	521_3_65	144_4_91	893_013_1	679_0_65	141_0_259	317_0_55	26_0_1	710_01_1	366_0_1	1591_013_308	96_0_41	12_4_53	1280_4_31	259_0_1	32_5_332	31_0_1	1048_0_9	865_0_16	53_0_1	1457_01_337	475_0_445	436_013_1	294_0_1
989_0_327	557_0_2	1343_0_257	331_0_25	660_45_26	117_0_449	130_3_98	64_0_8	499_0_30	1929_0_56	232_0_1	795_4_58	1812_0_364	1967_0_8	1856_0_35	405_0_402	340_0_1	1114_3_316	508_0_62	421_3_105	937_4_1	503_0_111	521_3_60	144_4_97	893_013_1	679_0_59	141_0_260	317_0_46	26_0_1	710_01_1	366_0_1	1591_013_301	96_0_39	12_4_49	1280_4_33	259_0_1	32_5_329	31_0_1	1048_0_10	865_0_11	53_0_1	1457_01_347	475_0_445	436_013_1	294_0_1
989_0_322	557_0_1	1343_0_254	331_0_22	660_45_22	117_0_455	130_3_89	64_0_9	499_0_31	1929_0_52	232_0_1	795_4_61	1812_0_345	1967_0_6	1856_0_35	405_0_401	340_0_1	1114_3_322	508_0_64	421_3_96	937_4_1	503_0_122	521_3_62	144_4_95	893_013_1	679_0_57	141_0_271	317_0_44	26_0_1	710_01_1	366_0_1	1591_013_293	96_0_44	12_4_47	1280_4_33	259_0_1	32_5_337	31_0_1	1048_0_14	865_0_12	53_0_1	1457_01_364	475_0_451	436_013_1	294_0_1
989_0_330	557_0_2	1343_0_239	331_0_23	660_45_19	117_0_470	130_3_90	64_0_7	499_0_31	1929_0_55	232_0_1	795_4_63	1812_0_358	1967_0_8	1856_0_38	405_0_407	340_0_1	1114_3_314	508_0_66	421_3_109	937_4_2	503_0_115	521_3_61	144_4_95	893_013_1	679_0_54	141_0_274	317_0_49	26_0_1	710_01_1	366_0_1	1591_013_286	96_0_48	12_4_46	1280_4_38	259_0_1	32_5_338	31_0_1	1048_0_14	865_0_14	53_0_1	1457_01_335	475_0_449	436_013_1	294_0_1
989_0_318	557_0_2	1343_0_240	331_0_29	660_45_17	117_0_463	130_3_96	64_0_6	499_0_31	1929_0_51	232_0_1	795_4_58	1812_0_361	1967_0_9	1856_0_34	405_0_418	340_0_1	1114_3_322	508_0_69	421_3_97	937_4_2	503_0_112	521_3_57	144_4_95	893_013_1	679_0_56	141_0_266	317_0_54	26_0_1	710_01_1	366_0_1	1591_013_294	96_0_46	12_4_49	1280_4_38	259_0_1	32_5_343	31_0_1	1048_0_13	865_0_12	53_0_1	1457_01_364	475_0_435	436_013_1	294_0_1
989_0_320	557_0_2	1343_0_231	331_0_30	660_45_18	117_0_473	130_3_87	64_0_5	499_0_28	1929_0_51	232_0_1	795_4_59	1812_0_345	1967_0_8	1856_0_32	405_0_431	340_0_1	1114_3_323	508_0_66	421_3_98	503_0_110	521_3_61	144_4_92	893_013_1	679_0_55	141_0_276	317_0_55	26_0_1	710_01_1	366_0_1	1591_013_294	96_0_40	12_4_47	1280_4_39	259_0_1	32_5_342	31_0_1	1048_0_12	865_0_11	53_0_1	1457_01_364	475_0_432	436_013_1	294_0_1
989_0_311	557_0_2	1343_0_234	331_0_30	660_45_18	117_0_462	130_3_86	64_0_5	499_0_18	1929_0_52	232_0_1	795_4_58	1812_0_361	1967_0_10	1856_0_41	405_0_420	340_0_1	1114_3_336	508_0_66	421_3_97	503_0_108	521_3_66	144_4_88	893_013_1	679_0_58	141_0_257	317_0_60	26_0_1	710_01_1	366_0_1	1591_013_299	96_0_41	12_4_43	1280_4_39	259_0_1	32_5_333	31_0_1	1048_0_12	865_0_15	53_0_1	1457_01_381	475_0_439	436_013_1	294_0_1
989_0_308	557_0_1	1343_0_241	331_0_31	660_45_19	117_0_480	130_3_82	64_0_5	499_0_21	1929_0_48	232_0_1	795_4_61	1812_0_353	1967_0_8	1856_0_34	405_0_420	340_0_1	1114_3_344	508_0_70	421_3_100	503_0_109	521_3_67	144_4_80	893_013_1	679_0_48	141_0_255	317_0_62	26_0_1	710_01_1	366_0_1	1591_013_294	96_0_37	12_4_43	1280_4_40	259_0_1	32_5_332	31_0_1	1048_0_12	865_0_14	53_0_1	1457_01_383	475_0_436	436_013_1	294_0_1
989_0_315	1343_0_234	331_0_29	660_45_17	117_0_486	130_3_92	64_0_5	499_0_18	1929_0_52	232_0_1	795_4_59	1812_0_347	1967_0_8	1856_0_36	405_0_431	340_0_1	1114_3_340	508_0_78	421_3_109	503_0_100	521_3_68	144_4_73	893_013_1	679_0_51	141_0_262	317_0_58	26_0_1	710_01_1	366_0_1	1591_013_294	96_0_35	12_4_45	1280_4_40	259_0_1	32_5_333	31_0_1	1048_0_18	865_0_12	53_0_1	1457_01_369	475_0_421	436_013_1	294_0_1
989_0_314	1343_0_236	331_0_28	660_45_21	117_0_484	130_3_95	64_0_8	499_0_20	1929_0_47	232_0_1	795_4_55	1812_0_364	1967_0_7	1856_0_33	405_0_418	340_0_1	1114_3_332	508_0_73	421_3_122	503_0_99	521_3_58	144_4_81	893_013_1	679_0_46	141_0_253	317_0_56	26_0_1	710_01_1	366_0_1	1591_013_294	96_0_35	12_4_46	1280_4_39	259_0_1	32_5_345	31_0_1	1048_0_19	865_0_13	53_0_1	1457_01_379	475_0_419	436_013_1	294_0_1
989_0_319	1343_0_240	331_0_24	660_45_21	117_0_498	130_3_97	64_0_7	499_0_20	1929_0_53	232_0_1	795_4_53	1812_0_352	1967_0_5	1856_0_32	405_0_424	340_0_1	1114_3_321	508_0_78	421_3_125	503_0_102	521_3_57	144_4_82	893_013_1	679_0_37	141_0_263	317_0_59	26_0_1	710_01_1	366_0_1	1591_013_288	96_0_36	12_4_49	1280_4_36	259_0_1	32_5_350	31_0_1	1048_0_20	865_0_12	53_0_1	1457_01_373	475_0_393	436_013_1	294_0_1
989_0_321	1343_0_253	331_0_26	660_45_16	117_0_496	130_3_90	64_0_8	499_0_15	1929_0_55	232_0_1	795_4_50	1812_0_351	1967_0_2	1856_0_45	405_0_415	340_0_1	1114_3_330	508_0_71	421_3_128	503_0_102	521_3_54	144_4_86	893_013_1	679_0_42	141_0_261	317_0_55	26_0_1	710_01_1	366_0_1	1591_013_284	96_0_42	12_4_45	1280_4_41	259_0_1	32_5_350	31_0_1	1048_0_21	865_0_10	53_0_1	1457_01_378	475_0_395	436_013_1	294_0_1
989_0_327	1343_0_267	331_0_21	660_45_12	117_0_495	130_3_98	64_0_9	499_0_16	1929_0_56	232_0_1	795_4_48	1812_0_355	1967_0_1	1856_0_39	405_0_412	340_0_1	1114_3_339	508_0_68	421_3_116	503_0_108	521_3_57	144_4_74	893_013_1	679_0_45	141_0_261	317_0_58	26_0_1	710_01_1	366_0_1	1591_013_299	96_0_42	12_4_46	1280_4_40	259_0_1	32_5_353	31_0_1	1048_0_21	865_0_10	53_0_1	1457_01_370	475_0_384	436_013_1	294_0_1
989_0_333	1343_0_261	331_0_23	660_45_13	117_0_473	130_3_102	64_0_8	499_0_13	1929_0_49	232_0_1	795_4_48	1812_0_347	1856_0_47	405_0_423	340_0_1	521_3_55	508_0_69	421_3_120	503_0_102	1114_3_342	144_4_73	893_013_1	679_0_46	141_0_273	317_0_64	26_0_1	710_01_1	366_0_1	1591_013_303	96_0_37	12_4_45	1280_4_41	259_0_1	32_5_346	1048_0_20	865_0_12	53_0_1	1457_01_360	475_0_385	436_013_1	294_0_1
989_0_332	1343_0_282	331_0_23	660_45_14	117_0_487	130_3_105	64_0_9	499_0_15	1929_0_52	232_0_1	795_4_45	1812_0_345	1856_0_42	405_0_418	340_0_1	521_3_58	508_0_65	421_3_105	503_0_106	1114_3_348	144_4_82	893_013_1	679_0_45	141_0_260	317_0_65	26_0_1	710_01_1	366_0_1	1591_013_293	96_0_42	12_4_47	1280_4_38	259_0_1	32_5_342	1048_0_21	865_0_9	53_0_1	1457_01_362	475_0_374	436_013_1	294_0_1
989_0_339	1343_0_287	331_0_24	660_45_13	117_0_497	130_3_94	64_0_8	499_0_17	1929_0_56	232_0_1	795_4_48	1812_0_344	1856_0_41	405_0_428	340_0_1	521_3_50	508_0_72	421_3_108	503_0_102	1114_3_355	144_4_81	893_013_1	679_0_44	141_0_260	317_0_61	26_0_1	710_01_1	366_0_1	1591_013_288	96_0_41	12_4_41	1280_4_38	259_0_1	32_5_345	1048_0_22	865_0_10	53_0_1	1457_01_365	475_0_370	436_013_1	294_0_1
989_0_332	1343_0_287	331_0_24	660_45_13	117_0_499	130_3_98	64_0_6	499_0_12	1929_0_56	232_0_1	795_4_45	1812_0_342	1856_0_47	405_0_435	340_0_1	521_3_50	508_0_60	421_3_108	503_0_102	1114_3_363	144_4_75	893_013_1	679_0_46	141_0_269	317_0_67	26_0_1	710_01_1	366_0_1	1591_013_288	96_0_43	12_4_44	1280_4_38	259_0_1	32_5_350	1048_0_22	865_0_11	53_0_1	1457_01_361	475_0_363	436_013_1	294_0_1
989_0_330	1343_0_292	331_0_20	660_45_13	117_0_520	130_3_101	64_0_10	499_0_12	1929_0_62	232_0_1	795_4_37	1812_0_351	1856_0_39	405_0_437	340_0_1	521_3_44	508_0_59	421_3_112	503_0_105	1114_3_354	144_4_79	893_013_1	679_0_46	141_0_264	317_0_64	26_0_1	710_01_1	366_0_1	1591_013_298	96_0_45	12_4_48	1280_4_35	259_0_1	32_5_349	1048_0_20	865_0_7	53_0_1	1457_01_348	475_0_357	436_013_1	294_0_1
989_0_320	1343_0_288	331_0_19	660_45_12	117_0_507	130_3_92	64_0_8	499_0_13	1929_0_61	232_0_1	795_4_39	1812_0_341	1856_0_37	405_0_432	340_0_1	521_3_54	508_0_66	421_3_122	503_0_97	1114_3_354	144_4_70	893_013_1	679_0_51	141_0_264	317_0_68	26_0_1	710_01_1	366_0_1	1591_013_319	96_0_37	12_4_50	1280_4_33	259_0_1	32_5_347	1048_0_24	865_0_7	53_0_1	1457_01_364	475_0_352	436_013_1	294_0_1
989_0_310	1343_0_292	331_0_17	660_45_12	117_0_540	130_3_96	64_0_10	499_0_14	1929_0_62	232_0_1	795_4_43	1812_0_341	1856_0_34	405_0_404	340_0_1	521_3_47	508_0_65	421_3_119	503_0_105	1114_3_349	144_4_75	893_013_1	679_0_51	141_0_261	317_0_59	26_0_1	710_01_1	366_0_1	1591_013_325	96_0_46	12_4_47	1280_4_33	259_0_1	32_5_352	1048_0_23	865_0_6	53_0_1	1457_01_362	475_0_353	436_013_1	294_0_1
989_0_307	1343_0_294	331_0_16	660_45_14	117_0_534	130_3_98	64_0_10	499_0_13	1929_0_68	232_0_1	795_4_38	1812_0_340	1856_0_30	405_0_409	340_0_1	521_3_45	508_0_67	421_3_116	503_0_107	1114_3_354	144_4_74	893_013_1	679_0_56	141_0_269	317_0_54	26_0_1	710_01_1	366_0_1	1591_013_323	96_0_42	12_4_44	1280_4_38	259_0_1	32_5_351	1048_0_18	865_0_5	53_0_1	1457_01_359	475_0_357	436_013_1	294_0_1
989_0_311	1343_0_300	331_0_15	660_45_14	117_0_559	130_3_91	64_0_10	499_0_12	1929_0_57	232_0_1	795_4_40	1812_0_345	1856_0_39	405_0_389	340_0_1	521_3_44	508_0_64	421_3_106	503_0_102	1114_3_362	144_4_82	893_013_1	679_0_52	141_0_274	317_0_59	26_0_1	710_01_1	366_0_1	1591_013_312	96_0_49	12_4_38	1280_4_40	259_0_1	32_5_352	1048_0_17	865_0_7	53_0_1	1457_01_364	475_0_361	436_013_1	294_0_1
989_0_327	1343_0_311	331_0_15	660_45_14	117_0_550	130_3_94	64_0_13	499_0_14	1929_0_50	232_0_1	795_4_36	1812_0_342	1856_0_37	405_0_390	340_0_1	521_3_45	508_0_65	421_3_111	503_0_104	1114_3_356	144_4_92	893_013_1	679_0_55	141_0_272	317_0_55	26_0_1	710_01_1	366_0_1	1591_013_316	96_0_43	12_4_46	1280_4_36	259_0_1	32_5_345	1048_0_19	865_0_5	53_0_1	1457_01_365	475_0_361	436_013_1	294_0_1
989_0_326	1343_0_295	331_0_14	660_45_12	117_0_523	130_3_86	64_0_10	499_0_17	1929_0_54	232_0_1	795_4_40	1812_0_345	1856_0_49	405_0_413	340_0_1	521_3_43	508_0_64	421_3_105	503_0_108	1114_3_357	144_4_100	893_013_1	679_0_58	141_0_272	317_0_55	26_0_1	710_01_1	366_0_1	1591_013_312	96_0_36	12_4_49	1280_4_35	259_0_1	32_5_349	1048_0_21	865_0_2	53_0_1	1457_01_373	475_0_353	436_013_1	294_0_1
989_0_320	1343_0_310	331_0_17	660_45_11	117_0_532	130_3_91	64_0_10	499_0_16	1929_0_43	232_0_1	795_4_40	1812_0_337	1856_0_49	405_0_402	340_0_1	521_3_45	508_0_64	421_3_105	503_0_106	1114_3_357	144_4_101	893_013_1	679_0_56	141_0_267	317_0_58	26_0_1	710_01_1	366_0_1	1591_013_305	96_0_38	12_4_49	1280_4_38	259_0_1	32_5_350	1048_0_21	865_0_3	53_0_1	1457_01_389	475_0_343	436_013_1	294_0_1
989_0_320	1343_0_298	331_0_14	660_45_11	117_0_537	130_3_97	64_0_6	499_0_16	1929_0_47	232_0_1	795_4_40	1812_0_339	1856_0_43	405_0_394	340_0_1	521_3_44	508_0_64	421_3_114	503_0_112	1114_3_335	144_4_108	893_013_1	679_0_52	141_0_270	317_0_56	26_0_1	710_01_1	366_0_1	1591_013_312	96_0_36	12_4_54	1280_4_38	259_0_1	32_5_355	1048_0_23	865_0_2	53_0_1	1457_01_376	475_0_343	436_013_1	294_0_1
989_0_344	1343_0_280	331_0_15	660_45_9	117_0_544	130_3_100	64_0_4	499_0_13	1929_0_41	232_0_1	795_4_40	1812_0_334	1856_0_47	405_0_405	340_0_1	521_3_47	508_0_64	421_3_117	503_0_111	1114_3_327	144_4_108	893_013_1	679_0_46	141_0_265	317_0_55	26_0_1	710_01_1	366_0_1	1591_013_307	96_0_32	12_4_52	1280_4_33	259_0_1	32_5_354	1048_0_24	865_0_2	53_0_1	1457_01_367	475_0_343	436_013_1	294_0_1
989_0_345	1343_0_285	331_0_20	660_45_11	117_0_562	130_3_98	64_0_6	499_0_11	1929_0_43	232_0_1	795_4_42	1812_0_324	1856_0_37	405_0_421	340_0_1	1114_3_320	508_0_65	421_3_128	503_0_106	521_3_44	144_4_101	893_013_1	679_0_46	141_0_264	317_0_54	26_0_1	710_01_1	366_0_1	1591_013_300	96_0_29	12_4_53	1280_4_31	259_0_1	32_5_347	1048_0_20	865_0_1	53_0_1	1457_01_360	475_0_348	436_013_1	294_0_1
989_0_349	1343_0_285	331_0_16	660_45_11	117_0_560	130_3_96	64_0_4	499_0_13	1929_0_46	232_0_1	795_4_38	1812_0_327	1856_0_36	405_0_423	340_0_1	1114_3_321	508_0_59	421_3_127	503_0_101	521_3_49	144_4_102	893_013_1	679_0_44	141_0_274	317_0_55	26_0_1	710_01_1	366_0_1	1591_013_316	96_0_29	12_4_47	1280_4_30	259_0_1	32_5_348	1048_0_24	865_0_1	53_0_1	1457_01_351	475_0_354	436_013_1	294_0_1
989_0_349	1343_0_292	331_0_16	660_45_10	117_0_561	130_3_102	64_0_5	499_0_10	1929_0_46	232_0_1	795_4_41	1812_0_318	1856_0_35	405_0_428	340_0_1	1114_3_315	508_0_63	421_3_126	503_0_103	521_3_52	144_4_105	893_013_1	679_0_42	141_0_270	317_0_58	26_0_1	710_01_1	366_0_1	1591_013_308	96_0_30	12_4_50	1280_4_30	259_0_1	32_5_343	1048_0_26	865_0_2	53_0_1	1457_01_357	475_0_352	436_013_1	294_0_1
989_0_346	1343_0_300	331_0_13	660_45_9	117_0_539	130_3_109	64_0_4	499_0_11	1929_0_45	232_0_1	795_4_44	1812_0_318	1856_0_32	405_0_434	340_0_1	1114_3_302	508_0_67	421_3_130	503_0_97	521_3_57	144_4_113	893_013_1	679_0_43	141_0_271	317_0_56	26_0_1	710_01_1	366_0_1	1591_013_321	96_0_26	12_4_51	1280_4_34	259_0_1	32_5_339	1048_0_24	865_0_1	53_0_1	1457_01_369	475_0_348	436_013_1	294_0_1
989_0_341	1343_0_308	331_0_13	660_45_11	117_0_557	130_3_115	64_0_3	499_0_11	1929_0_53	232_0_1	795_4_39	1812_0_313	1856_0_36	405_0_433	340_0_1	1114_3_294	508_0_61	421_3_138	503_0_98	521_3_52	144_4_115	893_013_1	679_0_38	141_0_276	317_0_62	26_0_1	710_01_1	366_0_1	1591_013_315	96_0_27	12_4_51	1280_4_33	259_0_1	32_5_331	1048_0_28	865_0_1	53_0_1	1457_01_361	475_0_343	436_013_1	294_0_1
989_0_350	1343_0_314	331_0_19	660_45_6	117_0_575	130_3_113	64_0_5	499_0_8	1929_0_48	232_0_1	795_4_36	1812_0_303	1856_0_31	405_0_422	340_0_1	1114_3_298	508_0_71	421_3_149	503_0_94	521_3_54	144_4_115	893_013_1	679_0_39	141_0_272	317_0_61	26_0_1	710_01_1	366_0_1	1591_013_302	96_0_30	12_4_52	1280_4_34	259_0_1	32_5_314	1048_0_24	865_0_1	53_0_1	1457_01_377	475_0_342	436_013_1	294_0_1
989_0_337	1343_0_317	331_0_17	660_45_5	117_0_557	130_3_117	64_0_4	499_0_8	1929_0_48	232_0_1	795_4_34	1812_0_296	1856_0_33	405_0_441	340_0_1	1114_3_291	508_0_72	421_3_150	503_0_89	521_3_61	144_4_124	893_013_1	679_0_39	141_0_279	317_0_61	26_0_1	710_01_1	366_0_1	1591_013_306	96_0_28	12_4_47	1280_4_34	259_0_1	32_5_300	1048_0_27	865_0_1	53_0_1	1457_01_386	475_0_349	436_013_1	294_0_1
989_0_323	1343_0_308	331_0_14	660_45_4	117_0_583	130_3_121	64_0_4	499_0_5	1929_0_49	232_0_1	795_4_38	1812_0_285	1856_0_32	405_0_431	340_0_1	1114_3_293	508_0_76	421_3_154	503_0_91	521_3_61	144_4_115	893_013_1	679_0_41	141_0_284	317_0_73	26_0_1	710_01_1	366_0_1	1591_013_304	96_0_30	12_4_50	1280_4_29	259_0_1	32_5_296	1048_0_30	865_0_2	53_0_1	1457_01_390	475_0_352	436_013_1	294_0_1
989_0_320	1343_0_297	331_0_17	660_45_4	117_0_589	130_3_121	64_0_5	499_0_4	1929_0_45	232_0_1	795_4_38	1812_0_274	1856_0_35	405_0_429	340_0_1	1114_3_297	508_0_71	421_3_144	503_0_94	521_3_61	144_4_117	893_013_1	679_0_42	141_0_289	317_0_74	26_0_1	710_01_1	366_0_1	1591_013_304	96_0_27	12_4_53	1280_4_31	259_0_1	32_5_296	1048_0_31	865_0_1	53_0_1	1457_01_407	475_0_354	436_013_1	294_0_1
989_0_326	1343_0_306	331_0_13	660_45_4	117_0_582	130_3_136	64_0_5	499_0_7	1929_0_48	232_0_1	795_4_38	1812_0_277	1856_0_39	405_0_411	340_0_1	1114_3_308	508_0_69	421_3_146	503_0_92	521_3_66	144_4_110	893_013_1	679_0_42	141_0_289	317_0_78	26_0_1	710_01_1	366_0_1	1591_013_300	96_0_29	12_4_52	1280_4_31	259_0_1	32_5_279	1048_0_37	865_0_1	53_0_1	1457_01_387	475_0_362	436_013_1	294_0_1
989_0_332	1343_0_317	331_0_17	660_45_4	117_0_588	130_3_141	64_0_7	499_0_7	1929_0_44	232_0_1	795_4_36	1812_0_269	1856_0_33	405_0_406	340_0_1	1114_3_301	508_0_72	421_3_145	503_0_93	521_3_62	144_4_121	893_013_1	679_0_43	141_0_282	317_0_76	26_0_1	710_01_1	366_0_1	1591_013_279	96_0_28	12_4_52	1280_4_33	259_0_1	32_5_274	1048_0_30	865_0_1	53_0_1	1457_01_396	475_0_371	436_013_1	294_0_1
989_0_331	1343_0_306	331_0_12	660_45_5	117_0_595	130_3_130	64_0_7	499_0_5	1929_0_47	232_0_1	795_4_34	1812_0_290	1856_0_29	405_0_414	340_0_1	1114_3_292	508_0_68	421_3_160	503_0_88	521_3_68	144_4_126	893_013_1	679_0_37	141_0_280	317_0_83	26_0_1	710_01_1	366_0_1	1591_013_291	96_0_27	12_4_45	1280_4_32	259_0_1	32_5_264	1048_0_34	865_0_1	53_0_1	1457_01_394	475_0_358	436_013_1	294_0_1
989_0_333	1343_0_319	331_0_9	660_45_6	117_0_600	130_3_134	64_0_4	499_0_5	1929_0_34	232_0_1	795_4_38	1812_0_274	1856_0_28	405_0_415	340_0_1	1114_3_282	508_0_66	421_3_164	503_0_89	521_3_72	144_4_126	893_013_1	679_0_35	141_0_292	317_0_86	26_0_1	710_01_1	366_0_1	1591_013_283	96_0_27	12_4_44	1280_4_35	259_0_1	32_5_256	1048_0_35	865_0_2	53_0_1	1457_01_392	475_0_344	436_013_1	294_0_1
989_0_343	1343_0_307	331_0_13	660_45_1	117_0_582	130_3_142	64_0_6	499_0_3	1929_0_31	232_0_1	795_4_37	1812_0_286	1856_0_31	405_0_428	340_0_1	1114_3_284	508_0_66	421_3_145	503_0_88	521_3_76	144_4_125	893_013_1	679_0_34	141_0_280	317_0_81	26_0_1	710_01_1	366_0_1	1591_013_295	96_0_29	12_4_39	1280_4_38	259_0_1	32_5_250	1048_0_32	865_0_2	53_0_1	1457_01_408	475_0_355	436_013_1	294_0_1
989_0_343	1343_0_321	331_0_9	117_0_593	130_3_138	64_0_4	499_0_3	1929_0_33	232_0_1	795_4_32	1812_0_284	1856_0_34	405_0_439	340_0_1	1114_3_288	508_0_58	421_3_142	503_0_89	521_3_72	144_4_125	893_013_1	679_0_36	141_0_293	317_0_83	26_0_1	710_01_1	366_0_1	1591_013_294	96_0_30	12_4_38	1280_4_35	259_0_1	32_5_254	1048_0_37	865_0_2	53_0_1	1457_01_406	475_0_343	436_013_1	294_0_1
989_0_339	1343_0_328	331_0_12	117_0_599	130_3_145	64_0_4	499_0_4	1929_0_31	232_0_1	795_4_30	1812_0_277	1856_0_34	405_0_442	340_0_1	1114_3_270	508_0_57	421_3_141	503_0_84	521_3_81	144_4_133	893_013_1	679_0_33	141_0_293	317_0_77	26_0_1	710_01_1	366_0_1	1591_013_286	96_0_28	12_4_37	1280_4_33	259_0_1	32_5_251	1048_0_35	865_0_3	53_0_1	1457_01_428	475_0_336	436_013_1	294_0_1
989_0_343	1343_0_328	331_0_12	117_0_614	130_3_150	64_0_4	499_0_5	1929_0_29	232_0_1	795_4_32	1812_0_289	1856_0_35	405_0_434	340_0_1	1114_3_265	508_0_59	421_3_139	503_0_82	521_3_77	144_4_139	893_013_1	679_0_29	141_0_283	317_0_76	26_0_1	710_01_1	366_0_1	1591_013_286	96_0_28	12_4_40	1280_4_34	259_0_1	32_5_254	1048_0_30	865_0_2	53_0_1	1457_01_417	475_0_342	436_013_1	294_0_1
989_0_344	1343_0_335	331_0_12	117_0_631	130_3_155	64_0_4	499_0_7	1929_0_31	232_0_1	795_4_33	1812_0_277	1856_0_33	405_0_447	340_0_1	1114_3_272	508_0_52	421_3_132	503_0_76	521_3_67	144_4_137	893_013_1	679_0_32	141_0_283	317_0_77	26_0_1	710_01_1	366_0_1	1591_013_280	96_0_28	12_4_42	1280_4_34	259_0_1	32_5_255	1048_0_30	865_0_3	53_0_1	1457_01_416	475_0_325	436_013_1	294_0_1
989_0_327	1343_0_357	331_0_11	117_0_625	130_3_161	64_0_4	499_0_8	1929_0_30	232_0_1	795_4_30	1812_0_283	1856_0_38	405_0_410	340_0_1	1114_3_278	508_0_49	421_3_133	503_0_78	521_3_63	144_4_132	893_013_1	679_0_28	141_0_281	317_0_70	26_0_1	710_01_1	366_0_1	1591_013_295	96_0_28	12_4_43	1280_4_29	259_0_1	32_5_261	1048_0_34	865_0_4	53_0_1	1457_01_422	475_0_326	436_013_1	294_0_1
989_0_353	1343_0_342	331_0_13	117_0_629	130_3_165	64_0_5	499_0_8	1929_0_25	232_0_1	795_4_30	1812_0_289	1856_0_38	405_0_406	340_0_1	1114_3_269	508_0_41	421_3_128	503_0_83	521_3_62	144_4_137	893_013_1	679_0_29	141_0_277	317_0_71	26_0_1	710_01_1	366_0_1	1591_013_311	96_0_26	12_4_39	1280_4_28	259_0_1	32_5_271	1048_0_34	865_0_3	53_0_1	1457_01_412	475_0_322	436_013_1	294_0_1
989_0_341	1343_0_350	331_0_12	117_0_646	130_3_172	64_0_3	499_0_7	1929_0_26	232_0_1	795_4_31	1812_0_292	1856_0_36	405_0_401	340_0_1	1114_3_270	508_0_45	421_3_133	503_0_83	521_3_61	144_4_134	893_013_1	679_0_32	141_0_271	317_0_69	26_0_1	710_01_1	366_0_1	1591_013_308	96_0_31	12_4_38	1280_4_25	259_0_1	32_5_265	1048_0_30	865_0_5	53_0_1	1457_01_416	475_0_313	436_013_1	294_0_1
989_0_334	1343_0_351	331_0_11	117_0_647	130_3_175	64_0_2	499_0_6	1929_0_27	232_0_1	795_4_31	1812_0_304	1856_0_40	405_0_396	340_0_1	1114_3_274	508_0_45	421_3_139	503_0_82	521_3_65	144_4_125	893_013_1	679_0_31	141_0_264	317_0_67	26_0_1	710_01_1	366_0_1	1591_013_318	96_0_27	12_4_35	1280_4_20	259_0_1	32_5_264	1048_0_29	865_0_3	53_0_1	1457_01_423	475_0_332	436_013_1	294_0_1
989_0_349	1343_0_367	331_0_10	117_0_654	130_3_179	64_0_3	499_0_5	1929_0_28	232_0_1	795_4_31	1812_0_299	1856_0_33	405_0_399	340_0_1	1114_3_269	508_0_40	421_3_152	503_0_77	521_3_64	144_4_122	893_013_1	679_0_27	141_0_275	317_0_68	26_0_1	710_01_1	366_0_1	1591_013_302	96_0_30	12_4_34	1280_4_23	259_0_1	32_5_252	1048_0_35	865_0_4	53_0_1	1457_01_407	475_0_328	436_013_1	294_0_1
989_0_368	1343_0_360	331_0_10	117_0_632	130_3_168	64_0_2	499_0_6	1929_0_28	232_0_1	795_4_30	1812_0_311	1856_0_33	405_0_392	340_0_1	1114_3_270	508_0_41	421_3_157	503_0_75	521_3_60	144_4_115	893_013_1	679_0_21	141_0_276	317_0_72	26_0_1	710_01_1	366_0_1	1591_013_314	96_0_32	12_4_38	1280_4_19	259_0_1	32_5_266	1048_0_39	865_0_5	53_0_1	1457_01_391	475_0_329	436_013_1	294_0_1
989_0_355	1343_0_349	331_0_12	117_0_641	130_3_161	64_0_3	499_0_6	1929_0_34	232_0_1	795_4_24	1812_0_312	1856_0_31	405_0_414	340_0_1	1114_3_272	508_0_44	421_3_154	503_0_67	521_3_58	144_4_120	893_013_1	679_0_22	141_0_282	317_0_69	26_0_1	710_01_1	366_0_1	1591_013_298	96_0_34	12_4_35	1280_4_17	259_0_1	32_5_267	1048_0_36	865_0_4	53_0_1	1457_01_400	475_0_325	436_013_1	294_0_1
989_0_363	1343_0_335	331_0_14	117_0_656	130_3_176	64_0_1	499_0_6	1929_0_36	232_0_1	795_4_25	1812_0_302	1856_0_29	405_0_404	340_0_1	1114_3_272	508_0_35	421_3_157	503_0_64	521_3_56	144_4_119	893_013_1	679_0_23	141_0_282	317_0_66	26_0_1	710_01_1	366_0_1	1591_013_306	96_0_30	12_4_35	1280_4_17	259_0_1	32_5_259	1048_0_33	865_0_6	53_0_1	1457_01_407	475_0_321	436_013_1	294_0_1
989_0_358	1343_0_336	331_0_9	117_0_652	130_3_157	64_0_2	499_0_9	1929_0_40	232_0_1	795_4_22	1812_0_301	1856_0_31	405_0_410	340_0_1	1114_3_271	508_0_33	421_3_163	503_0_66	521_3_63	144_4_125	893_013_1	679_0_21	141_0_280	317_0_70	26_0_1	710_01_1	366_0_1	1591_013_307	96_0_29	12_4_32	1280_4_19	259_0_1	32_5_260	1048_0_34	865_0_4	53_0_1	1457_01_413	475_0_312	436_013_1	294_0_1
989_0_348	1343_0_336	331_0_7	117_0_674	130_3_160	64_0_2	499_0_8	1929_0_38	232_0_1	795_4_21	1812_0_293	1856_0_30	405_0_401	340_0_1	1114_3_293	508_0_34	421_3_156	503_0_63	521_3_68	144_4_112	893_013_1	679_0_27	141_0_285	317_0_68	26_0_1	710_01_1	366_0_1	1591_013_319	96_0_22	12_4_33	1280_4_17	259_0_1	32_5_258	1048_0_36	865_0_4	53_0_1	1457_01_417	475_0_310	436_013_1	294_0_1
989_0_354	1343_0_334	331_0_9	117_0_676	130_3_156	64_0_1	499_0_6	1929_0_36	232_0_1	795_4_19	1812_0_303	1856_0_34	405_0_399	340_0_1	1114_3_277	508_0_31	421_3_169	503_0_67	521_3_67	144_4_120	893_013_1	679_0_20	141_0_275	317_0_63	26_0_1	710_01_1	366_0_1	1591_013_332	96_0_25	12_4_34	1280_4_18	259_0_1	32_5_265	1048_0_35	865_0_4	53_0_1	1457_01_412	475_0_301	436_013_1	294_0_1
989_0_354	1343_0_326	331_0_10	117_0_664	130_3_171	499_0_7	1929_0_29	232_0_1	795_4_22	1812_0_301	1856_0_37	405_0_420	340_0_1	1114_3_280	508_0_32	421_3_169	503_0_66	521_3_64	144_4_115	893_013_1	679_0_24	141_0_282	317_0_61	26_0_1	710_01_1	366_0_1	1591_013_326	96_0_24	12_4_36	1280_4_20	259_0_1	32_5_260	1048_0_35	865_0_3	53_0_1	1457_01_404	475_0_285	436_013_1	294_0_1
989_0_358	1343_0_330	331_0_12	117_0_677	130_3_166	499_0_7	1929_0_33	232_0_1	795_4_23	1812_0_289	1856_0_44	405_0_422	340_0_1	1114_3_278	508_0_27	421_3_171	503_0_71	521_3_64	144_4_114	893_013_1	679_0_23	141_0_286	317_0_66	26_0_1	710_01_1	366_0_1	1591_013_323	96_0_24	12_4_36	1280_4_17	259_0_1	32_5_265	1048_0_36	865_0_3	53_0_1	1457_01_404	475_0_269	436_013_1	294_0_1
989_0_363	1343_0_329	331_0_12	117_0_675	130_3_175	499_0_7	1929_0_31	232_0_1	795_4_21	1812_0_293	1856_0_41	405_0_436	340_0_1	1114_3_271	508_0_23	421_3_178	503_0_74	521_3_60	144_4_110	893_013_1	679_0_23	141_0_278	317_0_69	26_0_1	710_01_1	366_0_1	1591_013_331	96_0_25	12_4_34	1280_4_21	259_0_1	32_5_253	1048_0_35	865_0_4	53_0_1	1457_01_420	475_0_268	436_013_1	294_0_1
989_0_350	1343_0_345	331_0_11	117_0_684	130_3_179	499_0_8	1929_0_28	232_0_1	795_4_18	1812_0_284	1856_0_43	405_0_432	340_0_1	1114_3_270	508_0_24	421_3_185	503_0_73	521_3_53	144_4_104	893_013_1	679_0_26	141_0_300	317_0_68	26_0_1	710_01_1	366_0_1	1591_013_330	96_0_26	12_4_32	1280_4_19	259_0_1	32_5_253	1048_0_34	865_0_4	53_0_1	1457_01_413	475_0_258	436_013_1	294_0_1
989_0_362	1343_0_345	331_0_10	117_0_659	130_3_185	499_0_3	1929_0_32	232_0_1	795_4_20	1812_0_286	1856_0_40	405_0_434	340_0_1	1114_3_263	508_0_27	421_3_186	503_0_79	521_3_53	144_4_103	893_013_1	679_0_22	141_0_283	317_0_62	26_0_1	710_01_1	366_0_1	1591_013_331	96_0_25	12_4_32	1280_4_22	259_0_1	32_5_260	1048_0_32	865_0_6	53_0_1	1457_01_424	475_0_258	436_013_1	294_0_1
989_0_372	1343_0_347	331_0_10	117_0_649	130_3_177	499_0_5	1929_0_33	232_0_1	795_4_21	1812_0_290	1856_0_40	405_0_433	340_0_1	1114_3_265	508_0_28	421_3_202	503_0_78	521_3_51	144_4_96	893_013_1	679_0_24	141_0_278	317_0_68	26_0_1	710_01_1	366_0_1	1591_013_335	96_0_23	12_4_26	1280_4_21	259_0_1	32_5_256	1048_0_39	865_0_3	53_0_1	1457_01_426	475_0_260	436_013_1	294_0_1
989_0_385	1343_0_364	331_0_8	117_0_669	130_3_175	499_0_5	1929_0_35	232_0_1	795_4_24	1812_0_266	1856_0_35	405_0_426	340_0_1	1114_3_271	508_0_25	421_3_199	503_0_81	521_3_45	144_4_89	893_013_1	679_0_29	141_0_292	317_0_63	26_0_1	710_01_1	366_0_1	1591_013_332	96_0_20	12_4_24	1280_4_16	259_0_1	32_5_267	1048_0_39	865_0_2	53_0_1	1457_01_439	475_0_239	436_013_1	294_0_1
989_0_401	1343_0_354	331_0_11	117_0_636	130_3_180	499_0_5	1929_0_34	232_0_1	795_4_24	1812_0_284	1856_0_37	405_0_443	340_0_1	1114_3_262	508_0_24	421_3_201	503_0_69	521_3_42	144_4_92	893_013_1	679_0_25	141_0_285	317_0_59	26_0_1	710_01_1	366_0_1	1591_013_348	96_0_21	12_4_26	1280_4_13	259_0_1	32_5_276	1048_0_40	865_0_3	53_0_1	1457_01_432	475_0_240	436_013_1	294_0_1
989_0_394	1343_0_375	331_0_9	117_0_657	130_3_167	499_0_8	1929_0_32	232_0_1	795_4_25	1812_0_283	1856_0_37	405_0_430	340_0_1	1114_3_269	508_0_24	421_3_202	503_0_58	521_3_35	144_4_83	893_013_1	679_0_17	141_0_292	317_0_63	26_0_1	710_01_1	366_0_1	1591_013_363	96_0_20	12_4_21	1280_4_12	259_0_1	32_5_294	1048_0_37	865_0_3	53_0_1	1457_01_423	475_0_227	436_013_1	294_0_1
989_0_416	1343_0_358	331_0_8	117_0_656	130_3_163	499_0_5	1929_0_34	232_0_1	795_4_24	1812_0_277	1856_0_35	405_0_440	340_0_1	1114_3_269	508_0_24	421_3_197	503_0_59	521_3_37	144_4_86	893_013_1	679_0_15	141_0_294	317_0_58	26_0_1	710_01_1	366_0_1	1591_013_360	96_0_15	12_4_20	1280_4_13	259_0_1	32_5_299	1048_0_33	865_0_3	53_0_1	1457_01_417	475_0_229	436_013_1	294_0_1
989_0_400	1343_0_362	331_0_11	117_0_655	130_3_169	499_0_6	1929_0_29	232_0_1	795_4_24	1812_0_285	1856_0_32	405_0_450	340_0_1	1114_3_265	508_0_24	421_3_201	503_0_61	521_3_40	144_4_91	893_013_1	679_0_15	141_0_296	317_0_65	26_0_1	710_01_1	366_0_1	1591_013_352	96_0_15	12_4_20	1280_4_12	259_0_1	32_5_284	1048_0_36	865_0_2	53_0_1	1457_01_426	475_0_234	436_013_1	294_0_1
989_0_405	1343_0_373	331_0_8	117_0_662	130_3_175	499_0_3	1929_0_35	232_0_1	795_4_21	1812_0_257	1856_0_37	405_0_436	340_0_1	1114_3_271	508_0_25	421_3_202	503_0_61	521_3_38	144_4_86	893_013_1	679_0_17	141_0_305	317_0_61	26_0_1	710_01_1	366_0_1	1591_013_349	96_0_15	12_4_19	1280_4_11	259_0_1	32_5_285	1048_0_31	865_0_1	53_0_1	1457_01_428	475_0_223	436_013_1	294_0_1
989_0_405	1343_0_366	331_0_7	117_0_643	130_3_161	499_0_4	1929_0_28	232_0_1	795_4_20	1812_0_265	1856_0_41	405_0_444	340_0_1	1114_3_266	508_0_26	421_3_206	503_0_54	521_3_43	144_4_89	893_013_1	679_0_11	141_0_304	317_0_65	26_0_1	710_01_1	366_0_1	1591_013_371	96_0_13	12_4_17	1280_4_8	259_0_1	32_5_288	1048_0_31	865_0_1	53_0_1	1457_01_439	475_0_227	436_013_1	294_0_1
989_0_380	1343_0_376	331_0_8	117_0_652	130_3_146	499_0_2	1929_0_29	232_0_1	795_4_21	1812_0_265	1856_0_39	405_0_454	340_0_1	1114_3_271	508_0_33	421_3_198	503_0_59	521_3_41	144_4_90	893_013_1	679_0_11	141_0_304	317_0_65	26_0_1	710_01_1	366_0_1	1591_013_370	96_0_11	12_4_15	1280_4_5	259_0_1	32_5_302	1048_0_30	865_0_1	53_0_1	1457_01_436	475_0_218	436_013_1	294_0_1
989_0_407	1343_0_370	331_0_8	117_0_655	130_3_137	499_0_3	1929_0_32	232_0_1	795_4_21	1812_0_263	1856_0_46	405_0_451	340_0_1	1114_3_272	508_0_37	421_3_195	503_0_55	521_3_39	144_4_98	893_013_1	679_0_8	141_0_301	317_0_55	26_0_1	710_01_1	366_0_1	1591_013_378	96_0_9	12_4_15	1280_4_4	259_0_1	32_5_310	1048_0_32	865_0_1	53_0_1	1457_01_420	475_0_219	436_013_1	294_0_1
989_0_394	1343_0_372	331_0_9	117_0_660	130_3_138	499_0_3	1929_0_26	232_0_1	795_4_22	1812_0_261	1856_0_48	405_0_450	340_0_1	1114_3_285	508_0_40	421_3_193	503_0_54	521_3_34	144_4_102	893_013_1	679_0_7	141_0_296	317_0_57	26_0_1	710_01_1	366_0_1	1591_013_373	96_0_13	12_4_17	1280_4_5	259_0_1	32_5_310	1048_0_31	865_0_2	53_0_1	1457_01_421	475_0_217	436_013_1	294_0_1
989_0_377	1343_0_369	331_0_6	117_0_669	130_3_131	499_0_3	1929_0_30	232_0_1	795_4_23	1812_0_237	1856_0_47	405_0_463	340_0_1	1114_3_286	508_0_41	421_3_189	503_0_48	521_3_31	144_4_95	893_013_1	679_0_9	141_0_315	317_0_58	26_0_1	710_01_1	366_0_1	1591_013_374	96_0_14	12_4_18	1280_4_5	259_0_1	32_5_320	1048_0_28	865_0_2	53_0_1	1457_01_432	475_0_214	436_013_1	294_0_1
989_0_376	1343_0_371	331_0_6	117_0_675	130_3_117	499_0_5	1929_0_28	232_0_1	795_4_22	1812_0_243	1856_0_41	405_0_469	340_0_1	1114_3_277	508_0_33	421_3_185	503_0_49	521_3_32	144_4_110	893_013_1	679_0_7	141_0_322	317_0_62	26_0_1	710_01_1	366_0_1	1591_013_367	96_0_13	12_4_12	1280_4_3	259_0_1	32_5_329	1048_0_26	865_0_2	53_0_1	1457_01_440	475_0_221	436_013_1	294_0_1
989_0_373	1343_0_367	331_0_5	117_0_673	130_3_106	499_0_4	1929_0_32	232_0_1	795_4_25	1812_0_241	1856_0_41	405_0_461	340_0_1	1114_3_270	508_0_39	421_3_187	503_0_61	521_3_30	144_4_123	893_013_1	679_0_8	141_0_318	317_0_65	26_0_1	710_01_1	366_0_1	1591_013_374	96_0_16	12_4_13	1280_4_1	259_0_1	32_5_336	1048_0_24	865_0_4	53_0_1	1457_01_431	475_0_215	436_013_1	294_0_1
989_0_374	1343_0_367	331_0_5	117_0_677	130_3_90	499_0_5	1929_0_30	232_0_1	795_4_22	1812_0_238	1856_0_46	405_0_448	340_0_1	521_3_23	508_0_41	421_3_192	503_0_68	1114_3_263	144_4_134	893_013_1	679_0_7	141_0_322	317_0_55	26_0_1	710_01_1	366_0_1	1591_013_378	96_0_14	12_4_14	259_0_1	32_5_348	1048_0_21	865_0_4	53_0_1	1457_01_436	475_0_214	436_013_1	294_0_1
989_0_352	1343_0_352	331_0_1	117_0_693	130_3_97	499_0_5	1929_0_28	232_0_1	795_4_21	1812_0_234	1856_0_52	405_0_462	340_0_1	521_3_20	508_0_41	421_3_185	503_0_69	1114_3_274	144_4_135	893_013_1	679_0_10	141_0_320	317_0_56	26_0_1	710_01_1	366_0_1	1591_013_363	96_0_14	12_4_12	259_0_1	32_5_343	1048_0_24	865_0_1	53_0_1	1457_01_448	475_0_226	436_013_1	294_0_1
989_0_365	1343_0_365	331_0_1	117_0_703	130_3_93	499_0_2	1929_0_29	232_0_1	795_4_21	1812_0_225	1856_0_48	405_0_448	340_0_1	521_3_18	508_0_43	421_3_194	503_0_62	1114_3_275	144_4_131	893_013_1	679_0_9	141_0_328	317_0_57	26_0_1	710_01_1	366_0_1	1591_013_367	96_0_17	12_4_13	259_0_1	32_5_340	1048_0_23	865_0_2	53_0_1	1457_01_440	475_0_218	436_013_1	294_0_1
989_0_371	1343_0_374	317_0_52	117_0_695	130_3_100	499_0_3	1929_0_28	232_0_1	795_4_22	1812_0_239	1856_0_52	405_0_438	340_0_1	521_3_13	508_0_39	421_3_186	503_0_65	1114_3_276	144_4_125	893_013_1	679_0_9	141_0_331	26_0_1	710_01_1	366_0_1	1591_013_376	96_0_17	12_4_12	259_0_1	32_5_342	1048_0_20	865_0_2	53_0_1	1457_01_433	475_0_229	436_013_1	294_0_1
989_0_343	1343_0_363	317_0_61	117_0_710	130_3_111	499_0_3	1929_0_27	232_0_1	795_4_20	1812_0_251	1856_0_60	405_0_437	340_0_1	521_3_12	508_0_41	421_3_190	503_0_58	1114_3_278	144_4_132	893_013_1	679_0_9	141_0_326	26_0_1	710_01_1	366_0_1	1591_013_380	96_0_20	12_4_12	259_0_1	32_5_322	1048_0_20	865_0_2	53_0_1	1457_01_430	475_0_230	436_013_1	294_0_1
989_0_336	1343_0_381	317_0_59	117_0_716	130_3_113	499_0_4	1929_0_29	232_0_1	795_4_19	1812_0_247	1856_0_59	405_0_424	340_0_1	521_3_12	508_0_34	421_3_174	503_0_61	1114_3_281	144_4_133	893_013_1	679_0_7	141_0_325	26_0_1	710_01_1	366_0_1	1591_013_398	96_0_20	12_4_9	259_0_1	32_5_327	1048_0_18	865_0_3	53_0_1	1457_01_430	475_0_224	436_013_1	294_0_1
989_0_325	1343_0_379	317_0_62	117_0_707	130_3_106	499_0_3	1929_0_27	232_0_1	795_4_17	1812_0_244	1856_0_63	405_0_427	340_0_1	521_3_15	508_0_41	421_3_176	503_0_50	1114_3_275	144_4_138	893_013_1	679_0_10	141_0_328	26_0_1	710_01_1	366_0_1	1591_013_395	96_0_21	12_4_8	259_0_1	32_5_329	1048_0_17	865_0_2	53_0_1	1457_01_424	475_0_247	436_013_1	294_0_1
989_0_342	1343_0_381	317_0_55	117_0_737	130_3_108	499_0_4	1929_0_22	232_0_1	795_4_15	1812_0_249	1856_0_61	405_0_440	340_0_1	521_3_17	508_0_41	421_3_175	503_0_45	1114_3_279	144_4_135	893_013_1	679_0_8	141_0_332	26_0_1	710_01_1	366_0_1	1591_013_392	96_0_21	12_4_5	259_0_1	32_5_331	1048_0_14	865_0_3	53_0_1	1457_01_412	475_0_228	436_013_1	294_0_1
989_0_353	1343_0_386	317_0_49	117_0_715	130_3_102	499_0_3	1929_0_20	232_0_1	795_4_15	1812_0_256	1856_0_62	405_0_445	340_0_1	521_3_13	508_0_37	421_3_160	503_0_44	1114_3_286	144_4_141	893_013_1	679_0_7	141_0_315	26_0_1	710_01_1	366_0_1	1591_013_413	96_0_18	12_4_3	259_0_1	32_5_338	1048_0_14	865_0_3	53_0_1	1457_01_424	475_0_230	436_013_1	294_0_1
989_0_338	1343_0_381	317_0_55	117_0_731	130_3_103	499_0_2	1929_0_19	232_0_1	795_4_17	1812_0_259	1856_0_67	405_0_442	340_0_1	521_3_13	508_0_39	421_3_168	503_0_45	1114_3_290	144_4_139	893_013_1	679_0_7	141_0_311	26_0_1	710_01_1	366_0_1	1591_013_401	96_0_23	12_4_2	259_0_1	32_5_334	1048_0_14	865_0_2	53_0_1	1457_01_415	475_0_239	436_013_1	294_0_1
989_0_351	1343_0_381	317_0_55	117_0_739	130_3_104	499_0_1	1929_0_18	232_0_1	795_4_22	1812_0_250	1856_0_58	405_0_429	340_0_1	521_3_16	508_0_36	421_3_182	503_0_40	1114_3_292	144_4_143	893_013_1	679_0_6	141_0_317	26_0_1	710_01_1	366_0_1	1591_013_412	96_0_22	12_4_2	259_0_1	32_5_316	1048_0_15	53_0_1	1457_01_413	475_0_217	436_013_1	294_0_1
989_0_354	1343_0_382	317_0_64	117_0_710	130_3_99	1929_0_18	232_0_1	795_4_24	1812_0_261	1856_0_57	405_0_431	340_0_1	521_3_13	508_0_38	421_3_180	503_0_41	1114_3_284	144_4_145	893_013_1	679_0_6	141_0_304	26_0_1	710_01_1	366_0_1	1591_013_430	96_0_20	12_4_3	259_0_1	32_5_321	1048_0_14	53_0_1	1457_01_414	475_0_223	436_013_1	294_0_1
989_0_334	1343_0_394	317_0_59	117_0_739	130_3_94	1929_0_21	232_0_1	795_4_22	1812_0_267	1856_0_56	405_0_418	340_0_1	521_3_15	508_0_40	421_3_189	503_0_45	1114_3_281	144_4_149	893_013_1	679_0_6	141_0_303	26_0_1	710_01_1	366_0_1	1591_013_435	96_0_27	12_4_3	259_0_1	32_5_316	1048_0_12	53_0_1	1457_01_409	475_0_201	436_013_1	294_0_1
989_0_334	1343_0_396	317_0_62	117_0_725	130_3_96	1929_0_24	232_0_1	795_4_24	1812_0_271	1856_0_58	405_0_428	340_0_1	521_3_16	508_0_41	421_3_189	503_0_51	1114_3_277	144_4_148	893_013_1	679_0_6	141_0_301	26_0_1	710_01_1	366_0_1	1591_013_441	96_0_26	12_4_1	259_0_1	32_5_308	1048_0_11	53_0_1	1457_01_405	475_0_202	436_013_1	294_0_1
989_0_336	1343_0_395	317_0_76	117_0_718	130_3_106	1929_0_25	232_0_1	795_4_24	1812_0_284	1856_0_61	405_0_429	340_0_1	521_3_14	508_0_36	421_3_188	503_0_46	1114_3_278	144_4_156	893_013_1	679_0_8	141_0_288	26_0_1	710_01_1	366_0_1	1591_013_434	96_0_29	12_4_1	259_0_1	32_5_299	1048_0_14	53_0_1	1457_01_399	475_0_202	436_013_1	294_0_1
989_0_316	1343_0_386	317_0_81	117_0_709	130_3_105	1929_0_27	232_0_1	795_4_22	1812_0_281	1856_0_61	405_0_414	340_0_1	521_3_11	508_0_41	421_3_195	503_0_48	1114_3_283	144_4_149	893_013_1	679_0_6	141_0_303	26_0_1	710_01_1	366_0_1	1591_013_445	96_0_26	12_4_2	259_0_1	32_5_306	1048_0_13	53_0_1	1457_01_397	475_0_206	436_013_1	294_0_1
989_0_304	1343_0_377	317_0_87	117_0_721	130_3_104	1929_0_21	232_0_1	795_4_22	1812_0_279	1856_0_68	405_0_407	340_0_1	521_3_13	508_0_35	421_3_193	503_0_49	1114_3_282	144_4_146	893_013_1	679_0_7	141_0_296	26_0_1	710_01_1	366_0_1	1591_013_442	96_0_28	12_4_1	259_0_1	32_5_318	1048_0_13	53_0_1	1457_01_420	475_0_204	436_013_1	294_0_1
989_0_322	1343_0_392	317_0_79	117_0_730	130_3_102	1929_0_25	232_0_1	795_4_19	1812_0_274	1856_0_64	405_0_414	340_0_1	521_3_11	508_0_40	421_3_192	503_0_42	1114_3_274	144_4_145	893_013_1	679_0_8	141_0_293	26_0_1	710_01_1	366_0_1	1591_013_456	96_0_23	12_4_1	259_0_1	32_5_329	1048_0_15	53_0_1	1457_01_402	475_0_204	436_013_1	294_0_1
989_0_322	1343_0_399	317_0_77	117_0_740	130_3_115	1929_0_19	232_0_1	795_4_17	1812_0_273	1856_0_64	405_0_398	340_0_1	521_3_4	508_0_42	421_3_184	503_0_45	1114_3_278	144_4_148	893_013_1	679_0_7	141_0_295	26_0_1	710_01_1	366_0_1	1591_013_454	96_0_24	12_4_1	259_0_1	32_5_321	1048_0_14	53_0_1	1457_01_411	475_0_211	436_013_1	294_0_1
989_0_322	1343_0_395	317_0_81	117_0_740	130_3_122	1929_0_21	232_0_1	795_4_14	1812_0_273	1856_0_64	405_0_400	340_0_1	521_3_5	508_0_41	421_3_190	503_0_40	1114_3_272	144_4_149	893_013_1	679_0_13	141_0_292	26_0_1	710_01_1	366_0_1	1591_013_460	96_0_24	259_0_1	32_5_315	1048_0_20	53_0_1	1457_01_404	475_0_210	436_013_1	294_0_1
989_0_329	1343_0_395	317_0_80	117_0_760	130_3_134	1929_0_26	232_0_1	795_4_14	1812_0_265	1856_0_53	405_0_407	340_0_1	521_3_5	508_0_46	421_3_189	503_0_41	1114_3_275	144_4_142	893_013_1	679_0_11	141_0_294	26_0_1	710_01_1	366_0_1	1591_013_456	96_0_28	259_0_1	32_5_299	1048_0_21	53_0_1	1457_01_386	475_0_206	436_013_1	294_0_1
989_0_312	1343_0_383	317_0_86	117_0_763	130_3_129	1929_0_23	232_0_1	795_4_15	1812_0_264	1856_0_59	405_0_411	340_0_1	521_3_9	508_0_44	421_3_189	503_0_44	1114_3_266	144_4_149	893_013_1	679_0_12	141_0_291	26_0_1	710_01_1	366_0_1	1591_013_455	96_0_27	259_0_1	32_5_300	1048_0_17	53_0_1	1457_01_402	475_0_205	436_013_1	294_0_1
989_0_315	1343_0_390	317_0_92	117_0_782	130_3_129	1929_0_24	232_0_1	795_4_16	1812_0_257	1856_0_58	405_0_410	340_0_1	521_3_14	508_0_42	421_3_181	503_0_41	1114_3_265	144_4_147	893_013_1	679_0_13	141_0_280	26_0_1	710_01_1	366_0_1	1591_013_447	96_0_25	259_0_1	32_5_302	1048_0_17	53_0_1	1457_01_402	475_0_198	436_013_1	294_0_1
989_0_334	1343_0_400	317_0_82	117_0_766	130_3_132	1929_0_22	232_0_1	795_4_16	1812_0_255	1856_0_63	405_0_429	340_0_1	521_3_14	508_0_39	421_3_168	503_0_35	1114_3_273	144_4_142	893_013_1	679_0_11	141_0_282	26_0_1	710_01_1	366_0_1	1591_013_446	96_0_25	259_0_1	32_5_308	1048_0_14	53_0_1	1457_01_407	475_0_197	436_013_1	294_0_1
989_0_328	1343_0_393	317_0_77	117_0_762	130_3_138	1929_0_25	232_0_1	795_4_14	1812_0_248	1856_0_60	405_0_423	340_0_1	521_3_11	508_0_36	421_3_167	503_0_35	1114_3_272	144_4_135	893_013_1	679_0_12	141_0_287	26_0_1	710_01_1	366_0_1	1591_013_456	96_0_30	259_0_1	32_5_313	1048_0_16	53_0_1	1457_01_417	475_0_199	436_013_1	294_0_1
989_0_353	1343_0_404	317_0_73	117_0_747	130_3_137	1929_0_22	232_0_1	795_4_15	1812_0_239	1856_0_63	405_0_413	340_0_1	521_3_12	508_0_47	421_3_172	503_0_40	1114_3_277	144_4_132	893_013_1	679_0_10	141_0_291	26_0_1	710_01_1	366_0_1	1591_013_455	96_0_28	259_0_1	32_5_317	1048_0_18	53_0_1	1457_01_404	475_0_186	436_013_1	294_0_1
989_0_346	1343_0_408	317_0_72	117_0_727	130_3_122	1929_0_24	232_0_1	795_4_16	1812_0_230	1856_0_65	405_0_420	340_0_1	521_3_14	508_0_44	421_3_181	503_0_41	1114_3_275	144_4_135	893_013_1	679_0_7	141_0_300	26_0_1	710_01_1	366_0_1	1591_013_482	96_0_26	259_0_1	32_5_313	1048_0_17	53_0_1	1457_01_412	475_0_179	436_013_1	294_0_1
989_0_360	1343_0_402	317_0_72	117_0_742	130_3_105	1929_0_17	232_0_1	795_4_13	1812_0_234	1856_0_62	405_0_411	340_0_1	521_3_11	508_0_40	421_3_198	503_0_40	1114_3_270	144_4_136	893_013_1	679_0_7	141_0_308	26_0_1	710_01_1	366_0_1	1591_013_489	96_0_32	259_0_1	32_5_318	1048_0_16	53_0_1	1457_01_405	475_0_171	436_013_1	294_0_1
989_0_356	1343_0_398	317_0_63	117_0_751	130_3_110	1929_0_16	232_0_1	795_4_13	1812_0_233	1856_0_53	405_0_422	340_0_1	521_3_11	508_0_47	421_3_184	503_0_39	1114_3_273	144_4_137	893_013_1	679_0_7	141_0_300	26_0_1	710_01_1	366_0_1	1591_013_500	96_0_28	259_0_1	32_5_325	1048_0_14	53_0_1	1457_01_410	475_0_164	436_013_1	294_0_1
989_0_339	1343_0_391	317_0_74	117_0_733	130_3_111	1929_0_16	232_0_1	795_4_9	1812_0_236	1856_0_61	405_0_412	340_0_1	521_3_12	508_0_45	421_3_181	503_0_34	1114_3_275	144_4_137	893_013_1	679_0_8	141_0_305	26_0_1	710_01_1	366_0_1	1591_013_520	96_0_26	259_0_1	32_5_320	1048_0_16	53_0_1	1457_01_420	475_0_173	436_013_1	294_0_1
989_0_357	1343_0_392	317_0_75	117_0_740	130_3_101	1929_0_19	232_0_1	795_4_7	1812_0_241	1856_0_61	405_0_398	340_0_1	521_3_12	508_0_43	421_3_188	503_0_40	1114_3_269	144_4_144	893_013_1	679_0_8	141_0_296	26_0_1	710_01_1	366_0_1	1591_013_526	96_0_23	259_0_1	32_5_326	1048_0_17	53_0_1	1457_01_407	475_0_171	436_013_1	294_0_1
989_0_351	1343_0_407	317_0_76	117_0_732	130_3_107	1929_0_21	232_0_1	795_4_7	1812_0_213	1856_0_58	405_0_389	340_0_1	521_3_9	508_0_47	421_3_180	503_0_37	1114_3_271	144_4_146	893_013_1	679_0_4	141_0_309	26_0_1	710_01_1	366_0_1	1591_013_535	96_0_21	259_0_1	32_5_327	1048_0_18	53_0_1	1457_01_422	475_0_167	436_013_1	294_0_1
989_0_355	1343_0_400	317_0_79	117_0_741	130_3_104	1929_0_21	232_0_1	795_4_2	1812_0_214	1856_0_60	405_0_386	340_0_1	521_3_7	508_0_47	421_3_180	503_0_40	1114_3_277	144_4_153	893_013_1	679_0_6	141_0_301	26_0_1	710_01_1	366_0_1	1591_013_521	96_0_23	259_0_1	32_5_327	1048_0_18	53_0_1	1457_01_423	475_0_161	436_013_1	294_0_1
989_0_355	1343_0_414	317_0_72	117_0_752	130_3_112	1929_0_14	232_0_1	795_4_1	1812_0_215	1856_0_57	405_0_393	340_0_1	521_3_9	508_0_48	421_3_159	503_0_42	1114_3_276	144_4_153	893_013_1	679_0_5	141_0_293	26_0_1	710_01_1	366_0_1	1591_013_502	96_0_20	259_0_1	32_5_337	1048_0_18	53_0_1	1457_01_441	475_0_150	436_013_1	294_0_1
989_0_343	1343_0_405	317_0_76	117_0_748	130_3_123	1929_0_13	232_0_1	795_4_1	1812_0_212	1856_0_65	405_0_395	340_0_1	521_3_8	508_0_47	421_3_145	503_0_43	1114_3_273	144_4_147	893_013_1	679_0_4	141_0_288	26_0_1	710_01_1	366_0_1	1591_013_503	96_0_19	259_0_1	32_5_353	1048_0_21	53_0_1	1457_01_460	475_0_154	436_013_1	294_0_1
989_0_362	1343_0_415	317_0_72	117_0_736	130_3_128	1929_0_11	232_0_1	26_0_1	1812_0_227	1856_0_65	405_0_398	340_0_1	521_3_10	508_0_47	421_3_138	503_0_44	1114_3_265	144_4_149	893_013_1	679_0_6	141_0_272	710_01_1	366_0_1	1591_013_491	96_0_19	259_0_1	32_5_362	1048_0_17	53_0_1	1457_01_445	475_0_145	436_013_1	294_0_1
989_0_351	1343_0_408	317_0_76	117_0_723	130_3_128	1929_0_11	232_0_1	26_0_1	1812_0_225	1856_0_64	405_0_416	340_0_1	521_3_10	508_0_47	421_3_135	503_0_39	1114_3_261	144_4_156	893_013_1	679_0_5	141_0_279	710_01_1	366_0_1	1591_013_503	96_0_18	259_0_1	32_5_359	1048_0_16	53_0_1	1457_01_456	475_0_140	436_013_1	294_0_1
989_0_348	1343_0_391	317_0_81	117_0_734	130_3_129	1929_0_11	232_0_1	26_0_1	1812_0_219	1856_0_78	405_0_418	340_0_1	521_3_10	508_0_46	421_3_136	503_0_36	1114_3_238	144_4_171	893_013_1	679_0_6	141_0_278	710_01_1	366_0_1	1591_013_506	96_0_19	259_0_1	32_5_365	1048_0_16	53_0_1	1457_01_448	475_0_144	436_013_1	294_0_1
989_0_351	1343_0_400	317_0_78	117_0_759	130_3_130	1929_0_10	232_0_1	26_0_1	1812_0_222	1856_0_72	405_0_430	340_0_1	521_3_9	508_0_39	421_3_128	503_0_43	1114_3_229	144_4_180	893_013_1	679_0_5	141_0_275	710_01_1	366_0_1	1591_013_495	96_0_19	259_0_1	32_5_366	1048_0_12	53_0_1	1457_01_457	475_0_136	436_013_1	294_0_1
989_0_336	1343_0_394	317_0_95	117_0_743	130_3_121	1929_0_8	232_0_1	26_0_1	1812_0_234	1856_0_70	405_0_426	340_0_1	521_3_10	508_0_47	421_3_121	503_0_40	1114_3_237	144_4_176	893_013_1	679_0_4	141_0_275	710_01_1	366_0_1	1591_013_497	96_0_14	259_0_1	32_5_372	1048_0_13	53_0_1	1457_01_455	475_0_144	436_013_1	294_0_1
989_0_344	1343_0_396	317_0_90	117_0_772	130_3_115	1929_0_6	232_0_1	26_0_1	1812_0_235	1856_0_74	405_0_428	340_0_1	521_3_9	508_0_50	421_3_127	503_0_41	1114_3_226	144_4_186	893_013_1	679_0_6	141_0_268	710_01_1	366_0_1	1591_013_483	96_0_17	259_0_1	32_5_364	1048_0_13	53_0_1	1457_01_447	475_0_136	436_013_1	294_0_1
989_0_324	1343_0_394	317_0_91	117_0_798	130_3_120	1929_0_8	232_0_1	26_0_1	1812_0_233	1856_0_66	405_0_421	340_0_1	521_3_7	508_0_59	421_3_129	503_0_42	1114_3_224	144_4_187	893_013_1	679_0_6	141_0_267	710_01_1	366_0_1	1591_013_493	96_0_15	259_0_1	32_5_360	1048_0_15	53_0_1	1457_01_451	475_0_131	436_013_1	294_0_1
989_0_325	1343_0_388	317_0_93	117_0_801	130_3_127	1929_0_7	232_0_1	26_0_1	1812_0_229	1856_0_65	405_0_431	340_0_1	521_3_10	508_0_57	421_3_118	503_0_45	1114_3_223	144_4_182	893_013_1	679_0_5	141_0_275	710_01_1	366_0_1	1591_013_491	96_0_16	259_0_1	32_5_361	1048_0_16	53_0_1	1457_01_441	475_0_141	436_013_1	294_0_1
989_0_334	1343_0_387	317_0_93	117_0_802	130_3_121	1929_0_5	232_0_1	26_0_1	1812_0_223	1856_0_64	405_0_426	340_0_1	521_3_7	508_0_53	421_3_112	503_0_50	1114_3_219	144_4_195	893_013_1	679_0_8	141_0_270	710_01_1	366_0_1	1591_013_502	96_0_14	259_0_1	32_5_359	1048_0_16	53_0_1	1457_01_442	475_0_134	436_013_1	294_0_1
989_0_327	1343_0_401	317_0_99	117_0_811	130_3_116	1929_0_4	232_0_1	26_0_1	1812_0_223	1856_0_69	405_0_430	340_0_1	521_3_6	508_0_51	421_3_100	503_0_43	1114_3_213	144_4_201	893_013_1	679_0_7	141_0_271	710_01_1	366_0_1	1591_013_495	96_0_13	259_0_1	32_5_361	1048_0_16	53_0_1	1457_01_433	475_0_136	436_013_1	294_0_1
989_0_324	1343_0_396	317_0_103	117_0_844	130_3_118	1929_0_3	232_0_1	26_0_1	1812_0_211	1856_0_76	405_0_435	340_0_1	521_3_7	508_0_49	421_3_95	503_0_44	1114_3_217	144_4_200	893_013_1	679_0_7	141_0_280	710_01_1	366_0_1	1591_013_492	96_0_13	259_0_1	32_5_355	1048_0_18	53_0_1	1457_01_418	475_0_135	436_013_1	294_0_1
989_0_316	1343_0_408	317_0_111	117_0_865	130_3_108	1929_0_1	232_0_1	26_0_1	1812_0_217	1856_0_71	405_0_405	340_0_1	521_3_5	508_0_48	421_3_103	503_0_41	1114_3_220	144_4_205	893_013_1	679_0_7	141_0_279	710_01_1	366_0_1	1591_013_503	96_0_13	259_0_1	32_5_358	1048_0_16	53_0_1	1457_01_422	475_0_125	436_013_1	294_0_1
989_0_306	1343_0_417	317_0_110	117_0_862	130_3_99	1929_0_2	232_0_1	26_0_1	1812_0_209	1856_0_75	405_0_403	340_0_1	521_3_5	508_0_43	421_3_100	503_0_42	1114_3_222	144_4_205	893_013_1	679_0_6	141_0_283	710_01_1	366_0_1	1591_013_517	96_0_13	259_0_1	32_5_370	1048_0_18	53_0_1	1457_01_432	475_0_111	436_013_1	294_0_1
989_0_305	1343_0_417	317_0_105	117_0_879	130_3_94	1929_0_2	232_0_1	26_0_1	1812_0_217	1856_0_76	405_0_399	340_0_1	521_3_6	508_0_41	421_3_91	503_0_41	1114_3_217	144_4_211	893_013_1	679_0_10	141_0_273	710_01_1	366_0_1	1591_013_514	96_0_12	259_0_1	32_5_388	1048_0_22	53_0_1	1457_01_418	475_0_109	436_013_1	294_0_1
989_0_291	1343_0_429	317_0_116	117_0_855	130_3_95	1929_0_2	232_0_1	26_0_1	1812_0_226	1856_0_71	405_0_407	340_0_1	521_3_3	508_0_40	421_3_79	503_0_45	1114_3_207	144_4_223	893_013_1	679_0_8	141_0_281	710_01_1	366_0_1	1591_013_525	96_0_9	259_0_1	32_5_402	1048_0_20	53_0_1	1457_01_415	475_0_109	436_013_1	294_0_1
989_0_301	1343_0_429	317_0_107	117_0_878	130_3_92	1929_0_3	232_0_1	26_0_1	1812_0_222	1856_0_63	405_0_405	340_0_1	521_3_1	508_0_38	421_3_73	503_0_40	1114_3_217	144_4_221	893_013_1	679_0_6	141_0_279	710_01_1	366_0_1	1591_013_514	96_0_10	259_0_1	32_5_408	1048_0_23	53_0_1	1457_01_420	475_0_108	436_013_1	294_0_1
989_0_310	1343_0_434	317_0_106	117_0_869	130_3_98	1929_0_2	232_0_1	26_0_1	1812_0_220	1856_0_61	405_0_399	340_0_1	521_3_1	508_0_39	421_3_70	503_0_37	1114_3_216	144_4_219	893_013_1	679_0_7	141_0_273	710_01_1	366_0_1	1591_013_518	96_0_9	259_0_1	32_5_408	1048_0_19	53_0_1	1457_01_425	475_0_104	436_013_1	294_0_1
989_0_316	1343_0_436	317_0_111	117_0_846	130_3_108	1929_0_1	232_0_1	26_0_1	1812_0_229	1856_0_64	405_0_410	340_0_1	521_3_2	508_0_35	421_3_66	503_0_30	1114_3_211	144_4_210	893_013_1	679_0_6	141_0_271	710_01_1	366_0_1	1591_013_530	96_0_9	259_0_1	32_5_416	1048_0_21	53_0_1	1457_01_428	475_0_99	436_013_1	294_0_1
989_0_319	1343_0_439	317_0_112	117_0_837	130_3_104	232_0_1	26_0_1	1812_0_218	1856_0_65	405_0_403	340_0_1	521_3_1	508_0_36	421_3_64	503_0_27	1114_3_210	144_4_213	893_013_1	679_0_9	141_0_264	710_01_1	1591_013_535	96_0_9	259_0_1	32_5_419	1048_0_21	53_0_1	1457_01_452	475_0_101	436_013_1	294_0_1
989_0_327	1343_0_441	317_0_114	117_0_835	130_3_105	232_0_1	26_0_1	1812_0_224	1856_0_66	405_0_417	340_0_1	521_3_1	508_0_35	421_3_60	503_0_21	1114_3_204	144_4_210	893_013_1	679_0_9	141_0_269	710_01_1	1591_013_537	96_0_8	259_0_1	32_5_433	1048_0_24	53_0_1	1457_01_433	475_0_89	436_013_1	294_0_1
989_0_307	1343_0_444	317_0_112	117_0_860	130_3_97	232_0_1	26_0_1	1812_0_224	1856_0_69	405_0_414	340_0_1	521_3_1	508_0_39	421_3_63	503_0_21	1114_3_211	144_4_206	893_013_1	679_0_9	141_0_261	710_01_1	1591_013_523	96_0_10	259_0_1	32_5_433	1048_0_22	53_0_1	1457_01_444	475_0_94	436_013_1	294_0_1
989_0_311	1343_0_453	317_0_115	117_0_846	130_3_90	232_0_1	26_0_1	1812_0_209	1856_0_73	405_0_398	340_0_1	521_3_1	508_0_35	421_3_67	503_0_15	1114_3_205	144_4_214	893_013_1	679_0_11	141_0_264	710_01_1	1591_013_539	96_0_9	259_0_1	32_5_431	1048_0_22	53_0_1	1457_01_443	475_0_86	436_013_1	294_0_1
989_0_322	1343_0_446	317_0_117	117_0_861	130_3_95	232_0_1	26_0_1	1812_0_211	1856_0_65	405_0_397	340_0_1	521_3_2	508_0_36	421_3_72	503_0_19	1114_3_201	144_4_218	893_013_1	679_0_10	141_0_263	710_01_1	1591_013_539	96_0_8	259_0_1	32_5_421	1048_0_24	53_0_1	1457_01_432	475_0_93	436_013_1	294_0_1
989_0_306	1343_0_445	317_0_121	117_0_865	130_3_98	232_0_1	26_0_1	1812_0_211	1856_0_65	405_0_391	340_0_1	521_3_3	508_0_34	421_3_72	503_0_20	1114_3_205	144_4_211	893_013_1	679_0_12	141_0_253	710_01_1	1591_013_550	96_0_9	259_0_1	32_5_413	1048_0_26	53_0_1	1457_01_436	475_0_90	436_013_1	294_0_1
989_0_323	1343_0_452	317_0_122	117_0_847	130_3_90	232_0_1	26_0_1	1812_0_211	1856_0_65	405_0_389	340_0_1	521_3_4	508_0_34	421_3_69	503_0_18	1114_3_212	144_4_205	893_013_1	679_0_11	141_0_261	710_01_1	1591_013_545	96_0_9	259_0_1	32_5_422	1048_0_26	53_0_1	1457_01_438	475_0_95	436_013_1	294_0_1
989_0_324	1343_0_450	317_0_107	117_0_869	130_3_88	232_0_1	26_0_1	1812_0_216	1856_0_77	405_0_389	340_0_1	521_3_7	508_0_32	421_3_72	503_0_18	1114_3_207	144_4_207	893_013_1	679_0_8	141_0_249	710_01_1	1591_013_535	96_0_11	259_0_1	32_5_425	1048_0_28	53_0_1	1457_01_425	475_0_92	436_013_1	294_0_1
989_0_315	1343_0_443	317_0_112	117_0_856	130_3_98	232_0_1	26_0_1	1812_0_207	1856_0_79	405_0_374	340_0_1	521_3_9	508_0_32	421_3_69	503_0_17	1114_3_207	144_4_208	893_013_1	679_0_10	141_0_254	710_01_1	1591_013_541	96_0_12	259_0_1	32_5_413	1048_0_28	53_0_1	1457_01_446	475_0_96	436_013_1	294_0_1
989_0_310	1343_0_434	317_0_114	117_0_873	130_3_92	232_0_1	26_0_1	1812_0_205	1856_0_80	405_0_384	340_0_1	521_3_10	508_0_28	421_3_74	503_0_20	1114_3_188	144_4_219	893_013_1	679_0_10	141_0_267	710_01_1	1591_013_547	96_0_11	259_0_1	32_5_413	1048_0_25	53_0_1	1457_01_434	475_0_91	436_013_1	294_0_1
989_0_300	1343_0_435	317_0_108	117_0_882	130_3_90	232_0_1	26_0_1	1812_0_198	1856_0_83	405_0_386	340_0_1	521_3_13	508_0_31	421_3_77	503_0_18	1114_3_193	144_4_208	893_013_1	679_0_10	141_0_254	710_01_1	1591_013_553	96_0_13	259_0_1	32_5_405	1048_0_21	53_0_1	1457_01_434	475_0_97	436_013_1	294_0_1
989_0_304	1343_0_411	317_0_116	117_0_876	130_3_95	232_0_1	26_0_1	1812_0_206	1856_0_82	405_0_369	340_0_1	521_3_14	508_0_31	421_3_78	503_0_16	1114_3_194	144_4_206	893_013_1	679_0_10	141_0_262	710_01_1	1591_013_581	96_0_10	259_0_1	32_5_409	1048_0_24	53_0_1	1457_01_434	475_0_104	436_013_1	294_0_1
989_0_284	1343_0_403	317_0_111	117_0_892	130_3_93	232_0_1	26_0_1	1812_0_195	1856_0_83	405_0_367	340_0_1	521_3_19	508_0_35	421_3_76	503_0_20	1114_3_200	144_4_208	893_013_1	679_0_11	141_0_264	710_01_1	1591_013_602	96_0_10	259_0_1	32_5_408	1048_0_21	53_0_1	1457_01_437	475_0_94	436_013_1	294_0_1
989_0_289	1343_0_408	317_0_114	117_0_878	130_3_92	232_0_1	26_0_1	1812_0_183	1856_0_86	405_0_362	340_0_1	521_3_18	508_0_41	421_3_82	503_0_18	1114_3_200	144_4_210	893_013_1	679_0_11	141_0_267	710_01_1	1591_013_610	96_0_9	259_0_1	32_5_411	1048_0_19	53_0_1	1457_01_435	475_0_92	436_013_1	294_0_1
989_0_290	1343_0_403	317_0_116	117_0_903	130_3_91	232_0_1	26_0_1	1812_0_183	1856_0_76	405_0_331	340_0_1	521_3_20	508_0_38	421_3_84	503_0_21	1114_3_200	144_4_216	893_013_1	679_0_12	141_0_273	710_01_1	1591_013_624	96_0_8	259_0_1	32_5_405	1048_0_19	53_0_1	1457_01_422	475_0_98	436_013_1	294_0_1
989_0_280	1343_0_402	317_0_106	117_0_918	130_3_95	232_0_1	26_0_1	1812_0_188	1856_0_72	405_0_346	340_0_1	521_3_17	508_0_34	421_3_81	503_0_21	1114_3_187	144_4_220	893_013_1	679_0_14	141_0_275	710_01_1	1591_013_621	96_0_10	259_0_1	32_5_396	1048_0_23	53_0_1	1457_01_432	475_0_96	436_013_1	294_0_1
989_0_292	1343_0_403	317_0_104	117_0_917	130_3_96	232_0_1	26_0_1	1812_0_194	1856_0_76	405_0_351	340_0_1	521_3_13	508_0_33	421_3_78	503_0_22	1114_3_182	144_4_224	893_013_1	679_0_14	141_0_276	710_01_1	1591_013_611	96_0_9	259_0_1	32_5_399	1048_0_19	53_0_1	1457_01_426	475_0_88	436_013_1	294_0_1
989_0_289	1343_0_406	317_0_101	117_0_957	130_3_93	232_0_1	26_0_1	1812_0_193	1856_0_72	405_0_358	340_0_1	521_3_9	508_0_32	421_3_80	503_0_23	1114_3_177	144_4_225	893_013_1	679_0_14	141_0_294	710_01_1	1591_013_597	96_0_8	259_0_1	32_5_403	1048_0_16	53_0_1	1457_01_414	475_0_86	436_013_1	294_0_1
989_0_301	1343_0_411	317_0_102	117_0_942	130_3_87	232_0_1	26_0_1	1812_0_189	1856_0_66	405_0_362	340_0_1	521_3_8	508_0_35	421_3_80	503_0_23	1114_3_182	144_4_227	893_013_1	679_0_15	141_0_293	710_01_1	1591_013_584	96_0_8	259_0_1	32_5_415	1048_0_18	53_0_1	1457_01_417	475_0_80	436_013_1	294_0_1
989_0_286	1343_0_407	317_0_117	117_0_948	130_3_82	232_0_1	26_0_1	1812_0_189	1856_0_65	405_0_353	340_0_1	521_3_5	508_0_23	421_3_70	503_0_22	1114_3_159	144_4_246	893_013_1	679_0_15	141_0_298	710_01_1	1591_013_604	96_0_7	259_0_1	32_5_429	1048_0_16	53_0_1	1457_01_426	475_0_79	436_013_1	294_0_1
989_0_290	1343_0_406	317_0_112	117_0_948	130_3_73	232_0_1	26_0_1	1812_0_184	1856_0_59	405_0_351	340_0_1	521_3_2	508_0_24	421_3_67	503_0_22	1114_3_163	144_4_252	893_013_1	679_0_19	141_0_301	710_01_1	1591_013_615	96_0_9	259_0_1	32_5_431	1048_0_18	53_0_1	1457_01_424	475_0_76	436_013_1	294_0_1
989_0_284	1343_0_414	317_0_115	117_0_935	130_3_68	232_0_1	26_0_1	1812_0_188	1856_0_64	405_0_336	340_0_1	521_3_1	508_0_28	421_3_69	503_0_25	1114_3_167	144_4_247	893_013_1	679_0_22	141_0_296	710_01_1	1591_013_616	96_0_8	259_0_1	32_5_433	1048_0_16	53_0_1	1457_01_431	475_0_80	436_013_1	294_0_1
989_0_270	1343_0_403	317_0_116	117_0_943	130_3_65	232_0_1	26_0_1	1812_0_192	1856_0_52	405_0_331	340_0_1	521_3_1	508_0_23	421_3_78	503_0_28	1114_3_164	144_4_240	893_013_1	679_0_22	141_0_301	710_01_1	1591_013_628	96_0_6	259_0_1	32_5_443	1048_0_17	53_0_1	1457_01_436	475_0_85	436_013_1	294_0_1
989_0_279	1343_0_411	317_0_112	117_0_940	130_3_55	232_0_1	26_0_1	1812_0_193	1856_0_62	405_0_338	340_0_1	521_3_1	508_0_24	421_3_75	503_0_26	1114_3_168	144_4_240	893_013_1	679_0_21	141_0_294	710_01_1	1591_013_616	96_0_7	259_0_1	32_5_448	1048_0_19	53_0_1	1457_01_432	475_0_79	436_013_1	294_0_1
989_0_285	1343_0_407	317_0_107	117_0_941	130_3_57	232_0_1	26_0_1	1812_0_195	1856_0_59	405_0_348	340_0_1	521_3_2	508_0_28	421_3_75	503_0_29	1114_3_167	144_4_245	893_013_1	679_0_22	141_0_303	710_01_1	1591_013_604	96_0_6	259_0_1	32_5_444	1048_0_20	53_0_1	1457_01_412	475_0_79	436_013_1	294_0_1
989_0_287	1343_0_409	317_0_102	117_0_945	130_3_62	232_0_1	26_0_1	1812_0_198	1856_0_60	405_0_337	340_0_1	521_3_2	508_0_29	421_3_71	503_0_29	1114_3_161	144_4_252	893_013_1	679_0_19	141_0_294	710_01_1	1591_013_609	96_0_6	259_0_1	32_5_441	1048_0_21	53_0_1	1457_01_418	475_0_77	436_013_1	294_0_1
989_0_299	1343_0_406	317_0_104	117_0_922	130_3_55	232_0_1	26_0_1	1812_0_198	1856_0_56	405_0_356	340_0_1	521_3_3	508_0_28	421_3_69	503_0_32	1114_3_166	144_4_251	893_013_1	679_0_21	141_0_298	710_01_1	1591_013_594	96_0_5	259_0_1	32_5_444	1048_0_24	53_0_1	1457_01_421	475_0_81	436_013_1	294_0_1
989_0_291	1343_0_386	317_0_113	117_0_939	130_3_57	232_0_1	26_0_1	1812_0_196	1856_0_51	405_0_351	340_0_1	521_3_3	508_0_29	421_3_76	503_0_30	1114_3_167	144_4_257	893_013_1	679_0_20	141_0_297	710_01_1	1591_013_598	96_0_4	259_0_1	32_5_435	1048_0_20	53_0_1	1457_01_422	475_0_89	436_013_1	294_0_1
989_0_292	1343_0_390	317_0_118	117_0_928	130_3_52	232_0_1	26_0_1	1812_0_201	1856_0_51	405_0_342	340_0_1	521_3_4	508_0_29	421_3_71	503_0_30	1114_3_174	144_4_249	893_013_1	679_0_24	141_0_298	710_01_1	1591_013_613	96_0_4	259_0_1	32_5_436	1048_0_23	53_0_1	1457_01_407	475_0_81	436_013_1	294_0_1
989_0_300	1343_0_397	317_0_123	117_0_917	130_3_52	232_0_1	26_0_1	1812_0_194	1856_0_48	405_0_356	340_0_1	521_3_3	508_0_32	421_3_79	503_0_33	1114_3_160	144_4_264	893_013_1	679_0_23	141_0_303	710_01_1	1591_013_624	96_0_2	259_0_1	32_5_426	1048_0_18	53_0_1	1457_01_391	475_0_75	436_013_1	294_0_1
989_0_289	1343_0_385	317_0_120	117_0_950	130_3_45	232_0_1	26_0_1	1812_0_197	1856_0_54	405_0_355	340_0_1	521_3_1	508_0_28	421_3_82	503_0_32	1114_3_150	144_4_282	893_013_1	679_0_21	141_0_287	710_01_1	1591_013_614	96_0_1	259_0_1	32_5_426	1048_0_20	53_0_1	1457_01_401	475_0_79	436_013_1	294_0_1
989_0_303	1343_0_419	317_0_115	117_0_954	130_3_45	232_0_1	26_0_1	1812_0_198	1856_0_55	405_0_343	340_0_1	521_3_2	508_0_31	421_3_72	503_0_30	1114_3_161	144_4_287	893_013_1	679_0_20	141_0_278	710_01_1	1591_013_601	96_0_1	259_0_1	32_5_431	1048_0_21	53_0_1	1457_01_396	475_0_62	436_013_1	294_0_1
989_0_307	1343_0_405	317_0_114	117_0_973	130_3_48	232_0_1	26_0_1	1812_0_190	1856_0_52	405_0_357	340_0_1	521_3_2	508_0_28	421_3_84	503_0_30	1114_3_155	144_4_297	893_013_1	679_0_18	141_0_271	710_01_1	1591_013_591	96_0_1	259_0_1	32_5_419	1048_0_17	53_0_1	1457_01_397	475_0_67	436_013_1	294_0_1
989_0_310	1343_0_417	317_0_109	117_0_946	130_3_50	232_0_1	26_0_1	1812_0_199	1856_0_61	405_0_352	340_0_1	521_3_4	508_0_29	421_3_83	503_0_30	1114_3_154	144_4_303	893_013_1	679_0_18	141_0_262	710_01_1	1591_013_601	96_0_2	259_0_1	32_5_417	1048_0_18	53_0_1	1457_01_401	475_0_63	436_013_1	294_0_1
989_0_312	1343_0_427	317_0_109	117_0_951	130_3_54	232_0_1	26_0_1	1812_0_198	1856_0_58	405_0_351	340_0_1	521_3_8	508_0_27	421_3_91	503_0_29	1114_3_157	144_4_296	893_013_1	679_0_19	141_0_267	710_01_1	1591_013_594	96_0_2	259_0_1	32_5_416	1048_0_16	53_0_1	1457_01_388	475_0_61	436_013_1	294_0_1
989_0_313	1343_0_416	317_0_110	117_0_966	130_3_52	232_0_1	26_0_1	1812_0_194	1856_0_61	405_0_340	340_0_1	521_3_10	508_0_25	421_3_86	503_0_32	1114_3_173	144_4_283	893_013_1	679_0_14	141_0_276	710_01_1	1591_013_589	96_0_2	259_0_1	32_5_427	1048_0_14	53_0_1	1457_01_386	475_0_64	436_013_1	294_0_1
989_0_304	1343_0_418	317_0_115	117_0_978	130_3_57	232_0_1	26_0_1	1812_0_195	1856_0_59	405_0_342	340_0_1	521_3_13	508_0_26	421_3_82	503_0_33	1114_3_176	144_4_283	893_013_1	679_0_15	141_0_272	710_01_1	1591_013_582	96_0_3	259_0_1	32_5_420	1048_0_12	53_0_1	1457_01_391	475_0_57	436_013_1	294_0_1
989_0_304	1343_0_405	317_0_123	117_0_967	130_3_61	232_0_1	26_0_1	1812_0_185	1856_0_63	405_0_341	340_0_1	521_3_18	508_0_25	421_3_75	503_0_31	1114_3_165	144_4_286	893_013_1	679_0_13	141_0_276	710_01_1	1591_013_598	96_0_1	259_0_1	32_5_428	1048_0_12	53_0_1	1457_01_391	475_0_59	436_013_1	294_0_1
989_0_306	1343_0_399	317_0_109	117_0_974	130_3_66	232_0_1	26_0_1	1812_0_182	1856_0_65	405_0_338	340_0_1	521_3_15	508_0_22	421_3_84	503_0_28	1114_3_164	144_4_272	893_013_1	679_0_13	141_0_274	710_01_1	1591_013_614	96_0_2	259_0_1	32_5_431	1048_0_9	53_0_1	1457_01_398	475_0_59	436_013_1	294_0_1
989_0_324	1343_0_410	317_0_126	117_0_966	130_3_71	232_0_1	26_0_1	1812_0_189	1856_0_62	405_0_333	340_0_1	521_3_15	508_0_19	421_3_86	503_0_28	1114_3_159	144_4_273	893_013_1	679_0_15	141_0_268	710_01_1	1591_013_614	96_0_1	259_0_1	32_5_438	1048_0_10	53_0_1	1457_01_377	475_0_56	436_013_1	294_0_1
989_0_301	1343_0_411	317_0_114	117_0_976	130_3_67	232_0_1	26_0_1	1812_0_185	1856_0_62	405_0_350	340_0_1	1114_3_147	508_0_17	421_3_86	503_0_29	521_3_11	144_4_282	893_013_1	679_0_12	141_0_275	710_01_1	1591_013_617	259_0_1	32_5_441	1048_0_9	53_0_1	1457_01_385	475_0_51	436_013_1	294_0_1
989_0_298	1343_0_410	317_0_130	117_0_987	130_3_64	232_0_1	26_0_1	1812_0_184	1856_0_61	405_0_354	340_0_1	1114_3_159	508_0_17	421_3_82	503_0_29	521_3_11	144_4_268	893_013_1	679_0_14	141_0_270	710_01_1	1591_013_606	259_0_1	32_5_455	1048_0_11	53_0_1	1457_01_389	475_0_46	436_013_1	294_0_1
989_0_298	1343_0_415	317_0_137	117_0_996	130_3_57	232_0_1	26_0_1	1812_0_185	1856_0_57	405_0_349	340_0_1	1114_3_152	508_0_17	421_3_86	503_0_27	521_3_13	144_4_271	893_013_1	679_0_14	141_0_263	710_01_1	1591_013_615	259_0_1	32_5_453	1048_0_6	53_0_1	1457_01_389	475_0_49	436_013_1	294_0_1
989_0_285	1343_0_395	317_0_137	117_0_993	130_3_46	232_0_1	26_0_1	1812_0_183	1856_0_60	405_0_364	340_0_1	1114_3_138	508_0_17	421_3_88	503_0_24	521_3_14	144_4_285	893_013_1	679_0_10	141_0_260	710_01_1	1591_013_623	259_0_1	32_5_443	1048_0_8	53_0_1	1457_01_413	475_0_52	436_013_1	294_0_1
989_0_298	1343_0_404	317_0_129	117_0_1003	130_3_43	232_0_1	26_0_1	1812_0_186	1856_0_62	405_0_355	340_0_1	1114_3_144	508_0_20	421_3_80	503_0_22	521_3_13	144_4_283	893_013_1	679_0_12	141_0_250	710_01_1	1591_013_630	259_0_1	32_5_454	1048_0_7	53_0_1	1457_01_400	475_0_50	436_013_1	294_0_1
989_0_288	1343_0_411	317_0_130	117_0_1023	130_3_43	232_0_1	26_0_1	1812_0_171	1856_0_58	405_0_352	340_0_1	1114_3_138	508_0_21	421_3_77	503_0_28	521_3_10	144_4_297	893_013_1	679_0_11	141_0_256	710_01_1	1591_013_618	259_0_1	32_5_452	1048_0_6	53_0_1	1457_01_413	475_0_48	436_013_1	294_0_1
989_0_288	1343_0_422	317_0_118	117_0_1034	130_3_39	232_0_1	26_0_1	1812_0_167	1856_0_62	405_0_334	340_0_1	1114_3_150	508_0_24	421_3_76	503_0_28	521_3_6	144_4_287	893_013_1	679_0_13	141_0_247	710_01_1	1591_013_626	259_0_1	32_5_462	1048_0_9	53_0_1	1457_01_411	475_0_47	436_013_1	294_0_1
989_0_292	1343_0_436	317_0_125	117_0_1008	130_3_39	232_0_1	26_0_1	1812_0_157	1856_0_60	405_0_333	340_0_1	1114_3_143	508_0_23	421_3_72	503_0_31	521_3_7	144_4_294	893_013_1	679_0_13	141_0_247	710_01_1	1591_013_635	259_0_1	32_5_460	1048_0_7	53_0_1	1457_01_419	475_0_48	436_013_1	294_0_1
989_0_297	1343_0_435	317_0_123	117_0_1015	130_3_50	232_0_1	26_0_1	1812_0_158	1856_0_60	405_0_344	340_0_1	1114_3_140	508_0_19	421_3_73	503_0_26	521_3_9	144_4_291	893_013_1	679_0_8	141_0_249	710_01_1	1591_013_617	259_0_1	32_5_448	1048_0_10	53_0_1	1457_01_426	475_0_52	436_013_1	294_0_1
989_0_304	1343_0_446	317_0_122	117_0_1003	130_3_53	232_0_1	26_0_1	1812_0_162	1856_0_71	405_0_335	340_0_1	1114_3_149	508_0_20	421_3_69	503_0_24	521_3_10	144_4_287	893_013_1	679_0_8	141_0_241	710_01_1	1591_013_633	259_0_1	32_5_452	1048_0_9	53_0_1	1457_01_420	475_0_50	436_013_1	294_0_1
989_0_305	1343_0_436	317_0_109	117_0_1010	130_3_56	232_0_1	26_0_1	1812_0_159	1856_0_68	405_0_327	340_0_1	1114_3_147	508_0_22	421_3_67	503_0_22	521_3_9	144_4_278	893_013_1	679_0_6	141_0_250	710_01_1	1591_013_653	259_0_1	32_5_465	1048_0_10	53_0_1	1457_01_427	475_0_56	436_013_1	294_0_1
989_0_279	1343_0_430	317_0_115	117_0_1018	130_3_59	232_0_1	26_0_1	1812_0_158	1856_0_74	405_0_326	340_0_1	1114_3_152	508_0_18	421_3_67	503_0_17	521_3_9	144_4_269	893_013_1	679_0_6	141_0_241	710_01_1	1591_013_667	259_0_1	32_5_463	1048_0_10	53_0_1	1457_01_433	475_0_53	436_013_1	294_0_1
989_0_283	1343_0_446	317_0_118	117_0_989	130_3_60	232_0_1	26_0_1	1812_0_159	1856_0_74	405_0_321	340_0_1	1114_3_159	508_0_18	421_3_62	503_0_21	521_3_9	144_4_267	893_013_1	679_0_3	141_0_246	710_01_1	1591_013_678	259_0_1	32_5_462	1048_0_8	53_0_1	1457_01_429	475_0_54	436_013_1	294_0_1
989_0_273	1343_0_448	317_0_130	117_0_977	130_3_59	232_0_1	26_0_1	1812_0_148	1856_0_74	405_0_348	340_0_1	1114_3_154	508_0_16	421_3_65	503_0_20	521_3_13	144_4_271	893_013_1	679_0_2	141_0_255	710_01_1	1591_013_657	259_0_1	32_5_451	1048_0_12	53_0_1	1457_01_442	475_0_66	436_013_1	294_0_1
989_0_284	1343_0_449	317_0_124	117_0_975	130_3_62	232_0_1	26_0_1	1812_0_146	1856_0_77	405_0_337	340_0_1	1114_3_156	508_0_15	421_3_66	503_0_19	521_3_18	144_4_263	893_013_1	679_0_3	141_0_251	710_01_1	1591_013_666	259_0_1	32_5_451	1048_0_12	53_0_1	1457_01_443	475_0_69	436_013_1	294_0_1
989_0_280	1343_0_455	317_0_127	117_0_970	130_3_61	232_0_1	26_0_1	1812_0_147	1856_0_77	405_0_334	340_0_1	1114_3_148	508_0_18	421_3_67	503_0_17	521_3_14	144_4_267	893_013_1	679_0_2	141_0_247	710_01_1	1591_013_673	259_0_1	32_5_455	1048_0_12	53_0_1	1457_01_435	475_0_60	436_013_1	294_0_1
989_0_276	1343_0_466	317_0_126	117_0_977	130_3_63	232_0_1	26_0_1	1812_0_138	1856_0_79	405_0_347	340_0_1	1114_3_156	508_0_16	421_3_69	503_0_16	521_3_16	144_4_243	893_013_1	679_0_2	141_0_247	710_01_1	1591_013_650	259_0_1	32_5_460	1048_0_15	53_0_1	1457_01_445	475_0_50	436_013_1	294_0_1
989_0_285	1343_0_470	317_0_131	117_0_950	130_3_61	232_0_1	26_0_1	1812_0_143	1856_0_79	405_0_340	340_0_1	1114_3_162	508_0_14	421_3_71	503_0_18	521_3_14	144_4_232	893_013_1	679_0_2	141_0_251	710_01_1	1591_013_661	259_0_1	32_5_462	1048_0_13	53_0_1	1457_01_436	475_0_50	436_013_1	294_0_1
989_0_283	1343_0_455	317_0_128	117_0_976	130_3_64	232_0_1	26_0_1	1812_0_138	1856_0_76	405_0_358	340_0_1	1114_3_168	508_0_17	421_3_74	503_0_18	521_3_16	144_4_221	893_013_1	679_0_1	141_0_254	710_01_1	1591_013_631	259_0_1	32_5_465	1048_0_13	53_0_1	1457_01_443	475_0_49	436_013_1	294_0_1
989_0_282	1343_0_464	317_0_133	117_0_976	130_3_64	232_0_1	26_0_1	1812_0_126	1856_0_82	405_0_359	340_0_1	1114_3_166	508_0_13	421_3_81	503_0_22	521_3_12	144_4_214	893_013_1	679_0_1	141_0_263	710_01_1	1591_013_627	259_0_1	32_5_469	1048_0_14	53_0_1	1457_01_441	475_0_46	436_013_1	294_0_1
989_0_277	1343_0_450	317_0_129	117_0_985	130_3_69	232_0_1	26_0_1	1812_0_125	1856_0_79	405_0_341	340_0_1	1114_3_161	508_0_13	421_3_84	503_0_23	521_3_15	144_4_207	893_013_1	679_0_2	141_0_259	710_01_1	1591_013_654	259_0_1	32_5_461	1048_0_14	53_0_1	1457_01_445	475_0_48	436_013_1	294_0_1
989_0_278	1343_0_455	317_0_127	117_0_998	130_3_60	232_0_1	26_0_1	1812_0_115	1856_0_81	405_0_336	340_0_1	1114_3_164	508_0_16	421_3_88	503_0_24	521_3_17	144_4_202	893_013_1	679_0_2	141_0_263	710_01_1	1591_013_645	259_0_1	32_5_464	1048_0_14	53_0_1	1457_01_453	475_0_54	436_013_1	294_0_1
989_0_268	1343_0_449	317_0_130	117_0_1010	130_3_55	232_0_1	26_0_1	1812_0_110	1856_0_89	405_0_335	340_0_1	1114_3_154	508_0_16	421_3_88	503_0_29	521_3_16	144_4_213	893_013_1	679_0_2	141_0_263	710_01_1	1591_013_639	259_0_1	32_5_467	1048_0_13	53_0_1	1457_01_455	475_0_53	436_013_1	294_0_1
989_0_260	1343_0_459	317_0_126	117_0_999	130_3_63	232_0_1	26_0_1	1812_0_99	1856_0_80	405_0_336	340_0_1	1114_3_147	508_0_19	421_3_86	503_0_34	521_3_15	144_4_216	893_013_1	679_0_3	141_0_259	710_01_1	1591_013_646	259_0_1	32_5_462	1048_0_14	53_0_1	1457_01_477	475_0_55	436_013_1	294_0_1
989_0_261	1343_0_473	317_0_129	117_0_1002	130_3_56	232_0_1	26_0_1	1812_0_96	1856_0_87	405_0_338	340_0_1	1114_3_154	508_0_19	421_3_94	503_0_27	521_3_14	144_4_213	893_013_1	679_0_2	141_0_264	710_01_1	1591_013_642	259_0_1	32_5_457	1048_0_15	53_0_1	1457_01_475	475_0_55	436_013_1	294_0_1
989_0_269	1343_0_473	317_0_128	117_0_1000	130_3_51	232_0_1	26_0_1	1812_0_83	1856_0_83	405_0_338	340_0_1	1114_3_154	508_0_17	421_3_86	503_0_29	521_3_14	144_4_213	893_013_1	679_0_3	141_0_279	710_01_1	1591_013_637	259_0_1	32_5_462	1048_0_15	53_0_1	1457_01_470	475_0_59	436_013_1	294_0_1
989_0_269	1343_0_470	317_0_136	117_0_992	130_3_44	232_0_1	26_0_1	1812_0_79	1856_0_87	405_0_332	340_0_1	1114_3_155	508_0_20	421_3_81	503_0_30	521_3_11	144_4_208	893_013_1	679_0_1	141_0_273	710_01_1	1591_013_640	259_0_1	32_5_482	1048_0_16	53_0_1	1457_01_473	475_0_58	436_013_1	294_0_1
989_0_274	1343_0_452	317_0_135	117_0_1003	130_3_47	232_0_1	26_0_1	1812_0_76	1856_0_92	405_0_344	340_0_1	1114_3_157	508_0_20	421_3_80	503_0_26	521_3_14	144_4_190	893_013_1	679_0_1	141_0_276	710_01_1	1591_013_622	259_0_1	32_5_488	1048_0_16	53_0_1	1457_01_469	475_0_58	436_013_1	294_0_1
989_0_272	1343_0_459	317_0_138	117_0_994	130_3_46	232_0_1	26_0_1	1812_0_71	1856_0_89	405_0_351	340_0_1	1114_3_167	508_0_22	421_3_82	503_0_28	521_3_12	144_4_179	893_013_1	679_0_2	141_0_274	710_01_1	1591_013_614	259_0_1	32_5_497	1048_0_14	53_0_1	1457_01_476	475_0_56	436_013_1	294_0_1
989_0_259	1343_0_479	317_0_141	117_0_997	130_3_44	232_0_1	26_0_1	1812_0_74	1856_0_92	405_0_351	340_0_1	1114_3_169	508_0_19	421_3_83	503_0_28	521_3_10	144_4_186	893_013_1	679_0_1	141_0_277	710_01_1	1591_013_607	259_0_1	32_5_489	1048_0_13	53_0_1	1457_01_469	475_0_52	436_013_1	294_0_1
989_0_249	1343_0_477	317_0_143	117_0_992	130_3_44	232_0_1	26_0_1	1812_0_67	1856_0_88	405_0_353	340_0_1	1114_3_165	508_0_18	421_3_84	503_0_28	521_3_8	144_4_189	893_013_1	679_0_1	141_0_290	710_01_1	1591_013_605	259_0_1	32_5_496	1048_0_8	53_0_1	1457_01_475	475_0_46	436_013_1	294_0_1
989_0_250	1343_0_470	317_0_150	117_0_986	130_3_49	232_0_1	26_0_1	1812_0_61	1856_0_84	405_0_363	340_0_1	1114_3_171	508_0_19	421_3_80	503_0_29	521_3_10	144_4_190	893_013_1	679_0_2	141_0_279	710_01_1	1591_013_581	259_0_1	32_5_487	1048_0_11	53_0_1	1457_01_490	475_0_44	436_013_1	294_0_1
989_0_252	1343_0_469	317_0_151	117_0_994	130_3_56	232_0_1	26_0_1	1812_0_59	1856_0_88	405_0_358	340_0_1	1114_3_160	508_0_18	421_3_85	503_0_29	521_3_11	144_4_200	893_013_1	679_0_2	141_0_267	710_01_1	1591_013_588	259_0_1	32_5_477	1048_0_8	53_0_1	1457_01_490	475_0_45	436_013_1	294_0_1
989_0_257	1343_0_473	317_0_147	117_0_991	130_3_64	232_0_1	26_0_1	1812_0_53	1856_0_91	405_0_360	340_0_1	1114_3_155	508_0_18	421_3_93	503_0_31	521_3_10	144_4_194	893_013_1	679_0_2	141_0_273	710_01_1	1591_013_599	259_0_1	32_5_471	1048_0_8	53_0_1	1457_01_487	475_0_40	436_013_1	294_0_1
989_0_263	1343_0_481	317_0_154	117_0_984	130_3_56	232_0_1	26_0_1	1812_0_53	1856_0_94	405_0_367	340_0_1	1114_3_153	508_0_14	421_3_96	503_0_29	521_3_13	144_4_200	893_013_1	679_0_2	141_0_276	710_01_1	1591_013_586	259_0_1	32_5_470	1048_0_10	53_0_1	1457_01_481	475_0_43	436_013_1	294_0_1
989_0_269	1343_0_471	317_0_149	117_0_1015	130_3_58	232_0_1	26_0_1	1812_0_53	1856_0_83	405_0_365	340_0_1	1114_3_143	508_0_14	421_3_103	503_0_32	521_3_13	144_4_197	893_013_1	679_0_1	141_0_286	710_01_1	1591_013_571	259_0_1	32_5_473	1048_0_8	53_0_1	1457_01_472	475_0_44	436_013_1	294_0_1
989_0_258	1343_0_466	317_0_159	117_0_1001	130_3_60	232_0_1	26_0_1	1812_0_55	1856_0_89	405_0_365	340_0_1	1114_3_140	508_0_15	421_3_102	503_0_32	521_3_13	144_4_191	893_013_1	679_0_2	141_0_291	710_01_1	1591_013_589	259_0_1	32_5_483	1048_0_10	53_0_1	1457_01_469	475_0_44	436_013_1	294_0_1
989_0_276	1343_0_458	317_0_162	117_0_993	130_3_57	232_0_1	26_0_1	1812_0_49	1856_0_89	405_0_367	340_0_1	1114_3_134	508_0_11	421_3_103	503_0_36	521_3_14	144_4_189	893_013_1	679_0_2	141_0_283	710_01_1	1591_013_590	259_0_1	32_5_491	1048_0_8	53_0_1	1457_01_482	475_0_43	436_013_1	294_0_1
989_0_272	1343_0_474	317_0_157	117_0_1007	130_3_51	232_0_1	26_0_1	1812_0_50	1856_0_78	405_0_361	340_0_1	1114_3_134	508_0_10	421_3_108	503_0_42	521_3_13	144_4_185	893_013_1	141_0_292	710_01_1	1591_013_593	259_0_1	32_5_496	1048_0_7	53_0_1	1457_01_467	475_0_40	436_013_1	294_0_1
989_0_260	1343_0_482	317_0_159	117_0_986	130_3_52	232_0_1	26_0_1	1812_0_52	1856_0_80	405_0_368	340_0_1	1114_3_145	508_0_12	421_3_110	503_0_33	521_3_17	144_4_176	893_013_1	141_0_296	710_01_1	1591_013_592	259_0_1	32_5_492	1048_0_8	53_0_1	1457_01_458	475_0_42	436_013_1	294_0_1
989_0_280	1343_0_480	317_0_148	117_0_1006	130_3_52	232_0_1	26_0_1	1812_0_47	1856_0_77	405_0_363	340_0_1	1114_3_153	508_0_12	421_3_100	503_0_35	521_3_15	144_4_184	893_013_1	141_0_277	710_01_1	1591_013_590	259_0_1	32_5_493	1048_0_7	53_0_1	1457_01_474	475_0_41	436_013_1	294_0_1
989_0_291	1343_0_494	317_0_136	117_0_989	130_3_52	232_0_1	26_0_1	1812_0_52	1856_0_79	405_0_370	340_0_1	1114_3_160	508_0_12	421_3_103	503_0_30	521_3_19	144_4_189	893_013_1	141_0_286	710_01_1	1591_013_592	259_0_1	32_5_476	1048_0_6	53_0_1	1457_01_450	475_0_42	436_013_1	294_0_1
989_0_293	1343_0_487	317_0_133	117_0_986	130_3_53	232_0_1	26_0_1	1812_0_54	1856_0_83	405_0_372	340_0_1	1114_3_156	508_0_12	421_3_98	503_0_28	521_3_19	144_4_197	893_013_1	141_0_283	710_01_1	1591_013_596	259_0_1	32_5_469	1048_0_8	53_0_1	1457_01_466	475_0_48	436_013_1	294_0_1
989_0_298	1343_0_511	317_0_128	117_0_983	130_3_53	232_0_1	26_0_1	1812_0_50	1856_0_83	405_0_363	340_0_1	1114_3_158	508_0_14	421_3_99	503_0_29	521_3_18	144_4_192	893_013_1	141_0_291	710_01_1	1591_013_598	259_0_1	32_5_469	1048_0_4	53_0_1	1457_01_458	475_0_44	436_013_1	294_0_1
989_0_280	1343_0_493	317_0_133	117_0_980	130_3_53	232_0_1	26_0_1	1812_0_50	1856_0_103	405_0_375	340_0_1	1114_3_159	508_0_8	421_3_96	503_0_29	521_3_17	144_4_187	893_013_1	141_0_286	710_01_1	1591_013_603	259_0_1	32_5_479	1048_0_4	53_0_1	1457_01_471	475_0_46	436_013_1	294_0_1
989_0_284	1343_0_491	317_0_139	117_0_1009	130_3_59	232_0_1	26_0_1	1812_0_44	1856_0_95	405_0_367	340_0_1	1114_3_151	508_0_7	421_3_89	503_0_30	521_3_18	144_4_190	893_013_1	141_0_285	710_01_1	1591_013_592	259_0_1	32_5_475	1048_0_5	53_0_1	1457_01_476	475_0_43	436_013_1	294_0_1
989_0_278	1343_0_496	317_0_133	117_0_991	130_3_68	232_0_1	26_0_1	1812_0_40	1856_0_96	405_0_366	340_0_1	1114_3_147	508_0_9	421_3_85	503_0_34	521_3_17	144_4_188	893_013_1	141_0_284	710_01_1	1591_013_602	259_0_1	32_5_473	1048_0_3	53_0_1	1457_01_483	475_0_34	436_013_1	294_0_1
989_0_278	1343_0_491	317_0_135	117_0_1010	130_3_69	232_0_1	26_0_1	1812_0_40	1856_0_100	405_0_366	340_0_1	1114_3_153	508_0_10	421_3_82	503_0_28	521_3_15	144_4_191	893_013_1	141_0_279	710_01_1	1591_013_601	259_0_1	32_5_466	1048_0_2	53_0_1	1457_01_470	475_0_37	436_013_1	294_0_1
989_0_278	1343_0_477	317_0_134	117_0_1024	130_3_64	232_0_1	26_0_1	1812_0_35	1856_0_97	405_0_362	340_0_1	1114_3_157	508_0_9	421_3_82	503_0_27	521_3_16	144_4_187	893_013_1	141_0_295	710_01_1	1591_013_599	259_0_1	32_5_474	1048_0_3	53_0_1	1457_01_459	475_0_36	436_013_1	294_0_1
989_0_275	1343_0_467	317_0_143	117_0_1020	130_3_65	232_0_1	26_0_1	1812_0_36	1856_0_99	405_0_378	340_0_1	1114_3_153	508_0_11	421_3_73	503_0_24	521_3_12	144_4_192	893_013_1	141_0_283	710_01_1	1591_013_601	259_0_1	32_5_489	1048_0_3	53_0_1	1457_01_471	475_0_40	436_013_1	294_0_1
989_0_289	1343_0_464	317_0_151	117_0_1044	130_3_61	232_0_1	26_0_1	1812_0_32	1856_0_108	405_0_369	340_0_1	1114_3_163	508_0_8	421_3_75	503_0_21	521_3_12	144_4_178	893_013_1	141_0_264	710_01_1	1591_013_599	259_0_1	32_5_499	1048_0_2	53_0_1	1457_01_471	475_0_37	436_013_1	294_0_1
989_0_277	1343_0_474	317_0_154	117_0_1033	130_3_60	232_0_1	26_0_1	1812_0_38	1856_0_101	405_0_380	340_0_1	1114_3_167	508_0_10	421_3_75	503_0_13	521_3_15	144_4_180	893_013_1	141_0_268	710_01_1	1591_013_609	259_0_1	32_5_480	1048_0_2	53_0_1	1457_01_472	475_0_33	436_013_1	294_0_1
989_0_288	1343_0_465	317_0_159	117_0_1045	130_3_59	232_0_1	26_0_1	1812_0_39	1856_0_100	405_0_377	340_0_1	1114_3_173	508_0_7	421_3_75	503_0_15	521_3_11	144_4_184	893_013_1	141_0_263	710_01_1	1591_013_601	259_0_1	32_5_474	1048_0_1	53_0_1	1457_01_467	475_0_34	436_013_1	294_0_1
989_0_281	1343_0_470	317_0_158	117_0_1064	130_3_63	232_0_1	26_0_1	1812_0_39	1856_0_103	405_0_369	340_0_1	1114_3_177	508_0_5	421_3_82	503_0_16	521_3_13	144_4_191	893_013_1	141_0_256	710_01_1	1591_013_592	259_0_1	32_5_459	1048_0_1	53_0_1	1457_01_470	475_0_29	436_013_1	294_0_1
989_0_263	1343_0_480	317_0_155	117_0_1064	130_3_71	232_0_1	26_0_1	1812_0_43	1856_0_99	405_0_368	340_0_1	1114_3_162	508_0_8	421_3_88	503_0_17	521_3_9	144_4_199	893_013_1	141_0_260	710_01_1	1591_013_593	259_0_1	32_5_448	1048_0_1	53_0_1	1457_01_492	475_0_29	436_013_1	294_0_1
989_0_280	1343_0_486	317_0_157	117_0_1082	130_3_73	232_0_1	26_0_1	1812_0_39	1856_0_109	405_0_377	340_0_1	1114_3_157	508_0_6	421_3_79	503_0_17	521_3_7	144_4_202	893_013_1	141_0_261	710_01_1	1591_013_579	259_0_1	32_5_447	1048_0_1	53_0_1	1457_01_471	475_0_28	436_013_1	294_0_1
989_0_272	1343_0_490	317_0_158	117_0_1080	130_3_72	232_0_1	26_0_1	1812_0_37	1856_0_106	405_0_371	340_0_1	1114_3_162	508_0_8	421_3_80	503_0_21	521_3_8	144_4_196	893_013_1	141_0_254	710_01_1	1591_013_593	259_0_1	32_5_445	1048_0_1	53_0_1	1457_01_471	475_0_24	436_013_1	294_0_1
989_0_274	1343_0_502	317_0_166	117_0_1067	130_3_72	232_0_1	26_0_1	1812_0_38	1856_0_105	405_0_373	340_0_1	1114_3_155	508_0_10	421_3_77	503_0_19	521_3_10	144_4_200	893_013_1	141_0_260	710_01_1	1591_013_587	259_0_1	32_5_453	1048_0_1	53_0_1	1457_01_463	475_0_23	436_013_1	294_0_1
989_0_266	1343_0_495	317_0_160	117_0_1077	130_3_75	232_0_1	26_0_1	1812_0_33	1856_0_113	405_0_371	340_0_1	1114_3_153	508_0_8	421_3_75	503_0_17	521_3_9	144_4_206	893_013_1	141_0_271	710_01_1	1591_013_589	259_0_1	32_5_448	1048_0_1	53_0_1	1457_01_456	475_0_24	436_013_1	294_0_1
989_0_232	1343_0_518	317_0_178	117_0_1053	130_3_73	232_0_1	26_0_1	1812_0_31	1856_0_107	405_0_375	340_0_1	1114_3_151	508_0_7	421_3_79	503_0_20	521_3_8	144_4_208	893_013_1	141_0_272	710_01_1	1591_013_577	259_0_1	32_5_450	1048_0_2	53_0_1	1457_01_482	475_0_20	436_013_1	294_0_1
989_0_267	1343_0_528	317_0_177	117_0_1029	130_3_77	232_0_1	26_0_1	1812_0_32	1856_0_124	405_0_351	340_0_1	1114_3_140	508_0_7	421_3_80	503_0_19	521_3_8	144_4_218	893_013_1	141_0_275	710_01_1	1591_013_572	259_0_1	32_5_445	1048_0_2	53_0_1	1457_01_462	475_0_20	436_013_1	294_0_1
989_0_254	1343_0_542	317_0_168	117_0_1033	130_3_68	232_0_1	26_0_1	1812_0_34	1856_0_114	405_0_357	340_0_1	1114_3_143	508_0_6	421_3_82	503_0_22	521_3_7	144_4_212	893_013_1	141_0_276	710_01_1	1591_013_574	259_0_1	32_5_452	1048_0_4	53_0_1	1457_01_488	475_0_16	436_013_1	294_0_1
989_0_260	1343_0_556	317_0_178	117_0_1018	130_3_66	232_0_1	26_0_1	1812_0_40	1856_0_108	405_0_358	340_0_1	1114_3_151	508_0_5	421_3_79	503_0_23	521_3_7	144_4_205	893_013_1	141_0_277	710_01_1	1591_013_555	259_0_1	32_5_452	1048_0_3	53_0_1	1457_01_492	475_0_21	436_013_1	294_0_1
989_0_264	1343_0_552	317_0_174	117_0_1049	130_3_66	232_0_1	26_0_1	1812_0_39	1856_0_110	405_0_361	340_0_1	1114_3_151	508_0_3	421_3_83	503_0_21	521_3_4	144_4_195	893_013_1	141_0_273	710_01_1	1591_013_562	259_0_1	32_5_448	1048_0_3	53_0_1	1457_01_476	475_0_18	436_013_1	294_0_1
989_0_236	1343_0_540	317_0_176	117_0_1047	130_3_72	232_0_1	26_0_1	1812_0_37	1856_0_105	405_0_365	340_0_1	1114_3_161	508_0_3	421_3_85	503_0_19	521_3_3	144_4_180	893_013_1	141_0_282	710_01_1	1591_013_571	259_0_1	32_5_443	1048_0_3	53_0_1	1457_01_503	475_0_15	436_013_1	294_0_1
989_0_234	1343_0_537	317_0_183	117_0_1067	130_3_70	232_0_1	26_0_1	1812_0_45	1856_0_103	405_0_376	340_0_1	1114_3_159	508_0_6	421_3_87	503_0_19	521_3_1	144_4_177	893_013_1	141_0_272	710_01_1	1591_013_564	259_0_1	32_5_440	1048_0_3	53_0_1	1457_01_491	475_0_16	436_013_1	294_0_1
989_0_231	1343_0_551	317_0_172	117_0_1058	259_0_1	232_0_1	26_0_1	1812_0_38	1856_0_96	405_0_362	1457_01_497	340_0_1	1114_3_162	508_0_5	421_3_78	503_0_20	144_4_179	893_013_1	141_0_271	710_01_1	1591_013_599	32_5_442	1048_0_5	53_0_1	130_3_68	475_0_13	436_013_1	294_0_1
989_0_234	1343_0_548	317_0_183	117_0_1040	259_0_1	232_0_1	26_0_1	1812_0_44	1856_0_85	405_0_372	1457_01_486	340_0_1	1114_3_167	508_0_5	421_3_86	503_0_20	144_4_175	893_013_1	141_0_281	710_01_1	1591_013_582	32_5_443	1048_0_3	53_0_1	130_3_63	475_0_16	436_013_1	294_0_1
989_0_250	1343_0_537	317_0_163	117_0_1057	259_0_1	232_0_1	26_0_1	1812_0_42	1856_0_97	405_0_367	1457_01_478	340_0_1	1114_3_163	508_0_6	421_3_80	503_0_19	144_4_170	893_013_1	141_0_279	710_01_1	1591_013_606	32_5_448	1048_0_4	53_0_1	130_3_63	475_0_18	436_013_1	294_0_1
989_0_232	1343_0_558	317_0_154	117_0_1087	259_0_1	232_0_1	26_0_1	1812_0_37	1856_0_96	405_0_349	1457_01_487	340_0_1	1114_3_167	508_0_6	421_3_78	503_0_20	144_4_164	893_013_1	141_0_276	710_01_1	1591_013_604	32_5_445	1048_0_4	53_0_1	130_3_64	475_0_16	436_013_1	294_0_1
989_0_243	1343_0_554	317_0_158	117_0_1076	259_0_1	232_0_1	26_0_1	1812_0_34	1856_0_103	405_0_368	1457_01_470	340_0_1	1114_3_164	508_0_4	421_3_74	503_0_19	144_4_159	893_013_1	141_0_283	710_01_1	1591_013_596	32_5_454	1048_0_3	53_0_1	130_3_71	475_0_19	436_013_1	294_0_1
989_0_238	1343_0_559	317_0_152	117_0_1084	259_0_1	232_0_1	26_0_1	1812_0_30	1856_0_93	405_0_337	1457_01_485	340_0_1	1114_3_162	508_0_8	421_3_75	503_0_19	144_4_163	893_013_1	141_0_285	710_01_1	1591_013_612	32_5_457	1048_0_4	53_0_1	130_3_68	475_0_17	436_013_1	294_0_1
989_0_220	1343_0_577	317_0_163	117_0_1068	259_0_1	232_0_1	26_0_1	1812_0_34	1856_0_86	405_0_357	1457_01_490	340_0_1	1114_3_161	508_0_7	421_3_73	503_0_19	144_4_157	893_013_1	141_0_289	710_01_1	1591_013_615	32_5_450	1048_0_4	53_0_1	130_3_69	475_0_15	436_013_1	294_0_1
989_0_241	1343_0_590	317_0_164	117_0_1044	259_0_1	232_0_1	26_0_1	1812_0_34	1856_0_80	405_0_384	1457_01_472	340_0_1	1114_3_154	508_0_10	421_3_62	503_0_15	144_4_174	893_013_1	141_0_301	710_01_1	1591_013_588	32_5_442	1048_0_4	53_0_1	130_3_65	475_0_20	436_013_1	294_0_1
989_0_241	1343_0_610	317_0_152	117_0_1077	259_0_1	232_0_1	26_0_1	1812_0_31	1856_0_82	405_0_363	1457_01_486	340_0_1	1114_3_150	508_0_10	421_3_59	503_0_17	144_4_178	893_013_1	141_0_278	710_01_1	1591_013_596	32_5_437	1048_0_5	53_0_1	130_3_66	475_0_14	436_013_1	294_0_1
989_0_242	1343_0_619	317_0_145	117_0_1068	259_0_1	232_0_1	26_0_1	1812_0_30	1856_0_85	405_0_373	1457_01_481	340_0_1	1114_3_151	508_0_9	421_3_54	503_0_17	144_4_176	893_013_1	141_0_288	710_01_1	1591_013_597	32_5_431	1048_0_5	53_0_1	130_3_70	475_0_12	436_013_1	294_0_1
989_0_246	1343_0_610	317_0_133	117_0_1086	259_0_1	232_0_1	26_0_1	1812_0_31	1856_0_88	405_0_360	1457_01_488	340_0_1	1114_3_155	508_0_8	421_3_50	503_0_14	144_4_177	893_013_1	141_0_275	710_01_1	1591_013_604	32_5_421	1048_0_5	53_0_1	130_3_76	475_0_9	436_013_1	294_0_1
989_0_247	1343_0_619	317_0_135	117_0_1082	259_0_1	232_0_1	26_0_1	1812_0_28	1856_0_96	405_0_365	1457_01_473	340_0_1	1114_3_146	508_0_9	421_3_45	503_0_17	144_4_178	893_013_1	141_0_273	710_01_1	1591_013_598	32_5_435	1048_0_4	53_0_1	130_3_73	475_0_12	436_013_1	294_0_1
989_0_249	1343_0_617	317_0_139	117_0_1086	259_0_1	232_0_1	26_0_1	1812_0_22	1856_0_96	405_0_369	1457_01_473	340_0_1	1114_3_143	508_0_8	421_3_42	503_0_17	144_4_175	893_013_1	141_0_278	710_01_1	1591_013_608	32_5_439	1048_0_4	53_0_1	130_3_72	475_0_10	436_013_1	294_0_1
989_0_247	1343_0_602	317_0_142	117_0_1113	259_0_1	232_0_1	26_0_1	1812_0_27	1856_0_92	405_0_356	1457_01_460	340_0_1	1114_3_147	508_0_9	421_3_37	503_0_19	144_4_171	893_013_1	141_0_282	710_01_1	1591_013_619	32_5_433	1048_0_7	53_0_1	130_3_76	475_0_9	436_013_1	294_0_1
989_0_234	1343_0_603	317_0_155	117_0_1093	259_0_1	232_0_1	26_0_1	1812_0_26	1856_0_95	405_0_361	1457_01_461	340_0_1	1114_3_146	508_0_9	421_3_36	503_0_20	144_4_171	893_013_1	141_0_292	710_01_1	1591_013_612	32_5_437	1048_0_7	53_0_1	130_3_74	475_0_11	436_013_1	294_0_1
989_0_237	1343_0_593	317_0_160	117_0_1097	259_0_1	232_0_1	26_0_1	1812_0_21	1856_0_94	405_0_356	1457_01_458	340_0_1	1114_3_159	508_0_8	421_3_39	503_0_22	144_4_162	893_013_1	141_0_278	710_01_1	1591_013_626	32_5_437	1048_0_7	53_0_1	130_3_75	475_0_8	436_013_1	294_0_1
989_0_239	1343_0_607	317_0_168	117_0_1107	259_0_1	232_0_1	26_0_1	1812_0_22	1856_0_94	405_0_336	1457_01_440	340_0_1	1114_3_157	508_0_9	421_3_39	503_0_23	144_4_161	893_013_1	141_0_272	710_01_1	1591_013_622	32_5_439	1048_0_8	53_0_1	130_3_70	475_0_7	436_013_1	294_0_1
989_0_232	1343_0_599	317_0_170	117_0_1103	259_0_1	232_0_1	26_0_1	1812_0_22	1856_0_101	405_0_366	1457_01_439	340_0_1	1114_3_146	508_0_8	421_3_40	503_0_22	144_4_158	893_013_1	141_0_275	710_01_1	1591_013_612	32_5_449	1048_0_8	53_0_1	130_3_67	475_0_9	436_013_1	294_0_1
989_0_236	1343_0_617	317_0_168	117_0_1100	259_0_1	232_0_1	26_0_1	1812_0_21	1856_0_100	405_0_355	1457_01_439	340_0_1	1114_3_149	508_0_6	421_3_36	503_0_22	144_4_153	893_013_1	141_0_267	710_01_1	1591_013_615	32_5_445	1048_0_11	53_0_1	130_3_71	475_0_10	436_013_1	294_0_1
989_0_229	1343_0_601	317_0_176	117_0_1112	259_0_1	232_0_1	26_0_1	1812_0_18	1856_0_103	405_0_368	1457_01_427	340_0_1	1114_3_142	508_0_9	421_3_35	503_0_21	144_4_154	893_013_1	141_0_266	710_01_1	1591_013_612	32_5_449	1048_0_9	53_0_1	130_3_75	475_0_5	436_013_1	294_0_1
989_0_226	1343_0_607	317_0_171	117_0_1109	259_0_1	232_0_1	26_0_1	1812_0_17	1856_0_109	405_0_357	1457_01_439	340_0_1	1114_3_149	508_0_6	421_3_30	503_0_19	144_4_152	893_013_1	141_0_261	710_01_1	1591_013_617	32_5_456	1048_0_8	53_0_1	130_3_71	475_0_7	436_013_1	294_0_1
989_0_232	1343_0_634	317_0_165	117_0_1102	259_0_1	232_0_1	26_0_1	1812_0_19	1856_0_108	405_0_343	1457_01_446	340_0_1	1114_3_144	508_0_5	421_3_26	503_0_21	144_4_163	893_013_1	141_0_261	710_01_1	1591_013_610	32_5_457	1048_0_9	53_0_1	130_3_73	475_0_5	436_013_1	294_0_1
989_0_243	1343_0_633	317_0_177	117_0_1077	259_0_1	232_0_1	26_0_1	1812_0_23	1856_0_103	405_0_365	1457_01_438	340_0_1	1114_3_151	508_0_1	421_3_23	503_0_20	144_4_156	893_013_1	141_0_262	710_01_1	1591_013_607	32_5_458	1048_0_11	53_0_1	130_3_70	475_0_6	436_013_1	294_0_1
989_0_241	1343_0_644	317_0_173	117_0_1063	259_0_1	232_0_1	26_0_1	1812_0_24	1856_0_112	405_0_357	1457_01_438	340_0_1	1114_3_142	508_0_1	421_3_23	503_0_17	144_4_166	893_013_1	141_0_266	710_01_1	1591_013_605	32_5_467	1048_0_11	53_0_1	130_3_64	475_0_7	436_013_1	294_0_1
989_0_238	1343_0_633	317_0_185	117_0_1065	259_0_1	232_0_1	26_0_1	1812_0_23	1856_0_111	405_0_362	1457_01_431	340_0_1	1114_3_140	508_0_1	421_3_22	503_0_17	144_4_176	893_013_1	141_0_264	710_01_1	1591_013_594	32_5_466	1048_0_12	53_0_1	130_3_66	475_0_6	436_013_1	294_0_1
989_0_240	1343_0_613	317_0_196	117_0_1069	259_0_1	232_0_1	26_0_1	1812_0_25	1856_0_106	405_0_373	1457_01_442	340_0_1	1114_3_148	508_0_2	421_3_21	503_0_12	144_4_167	893_013_1	141_0_261	710_01_1	1591_013_610	32_5_463	1048_0_13	53_0_1	130_3_67	475_0_8	436_013_1	294_0_1
989_0_240	1343_0_629	317_0_190	117_0_1071	259_0_1	232_0_1	26_0_1	1812_0_24	1856_0_108	405_0_383	1457_01_430	340_0_1	1114_3_153	508_0_2	421_3_20	503_0_11	144_4_166	893_013_1	141_0_267	710_01_1	1591_013_604	32_5_454	1048_0_16	53_0_1	130_3_63	475_0_7	436_013_1	294_0_1
989_0_231	1343_0_614	317_0_201	117_0_1064	259_0_1	232_0_1	26_0_1	1812_0_19	1856_0_104	405_0_379	1457_01_430	340_0_1	1114_3_157	508_0_2	421_3_21	503_0_9	144_4_164	893_013_1	141_0_284	710_01_1	1591_013_614	32_5_453	1048_0_18	53_0_1	130_3_68	475_0_6	436_013_1	294_0_1
989_0_231	1343_0_610	317_0_201	117_0_1053	259_0_1	232_0_1	26_0_1	1812_0_17	1856_0_106	405_0_373	1457_01_421	340_0_1	1114_3_149	508_0_4	421_3_22	503_0_5	144_4_171	893_013_1	141_0_280	710_01_1	1591_013_612	32_5_457	1048_0_17	53_0_1	130_3_73	475_0_8	436_013_1	294_0_1
989_0_222	1343_0_633	317_0_200	117_0_1065	259_0_1	232_0_1	26_0_1	1812_0_14	1856_0_105	405_0_361	1457_01_430	340_0_1	1114_3_152	508_0_4	421_3_20	503_0_6	144_4_169	893_013_1	141_0_282	710_01_1	1591_013_603	32_5_451	1048_0_13	53_0_1	130_3_84	475_0_8	436_013_1	294_0_1
989_0_231	1343_0_627	317_0_210	117_0_1042	259_0_1	232_0_1	26_0_1	1812_0_15	1856_0_108	405_0_363	1457_01_415	340_0_1	1114_3_151	508_0_2	421_3_22	503_0_4	144_4_177	893_013_1	141_0_281	710_01_1	1591_013_616	32_5_447	1048_0_11	53_0_1	130_3_88	475_0_8	436_013_1	294_0_1
989_0_214	1343_0_620	317_0_199	117_0_1068	259_0_1	232_0_1	26_0_1	1812_0_19	1856_0_109	405_0_355	1457_01_425	340_0_1	1114_3_163	508_0_3	421_3_16	503_0_3	144_4_172	893_013_1	141_0_282	710_01_1	1591_013_617	32_5_443	1048_0_11	53_0_1	130_3_92	475_0_9	436_013_1	294_0_1
989_0_219	1343_0_628	317_0_204	117_0_1062	259_0_1	232_0_1	26_0_1	1812_0_15	1856_0_104	405_0_356	1457_01_429	340_0_1	1114_3_166	508_0_3	421_3_15	503_0_3	144_4_169	893_013_1	141_0_283	710_01_1	1591_013_621	32_5_445	1048_0_8	53_0_1	130_3_96	475_0_9	436_013_1	294_0_1
989_0_219	1343_0_632	317_0_208	117_0_1058	259_0_1	232_0_1	26_0_1	1812_0_11	1856_0_94	405_0_361	1457_01_424	340_0_1	1114_3_150	508_0_6	421_3_12	503_0_2	144_4_183	893_013_1	141_0_298	710_01_1	1591_013_628	32_5_444	1048_0_8	53_0_1	130_3_99	475_0_10	436_013_1	294_0_1
989_0_227	1343_0_634	317_0_198	117_0_1060	259_0_1	232_0_1	26_0_1	1812_0_9	1856_0_83	405_0_359	1457_01_430	340_0_1	1114_3_156	508_0_4	421_3_10	503_0_1	144_4_188	893_013_1	141_0_300	710_01_1	1591_013_636	32_5_430	1048_0_7	53_0_1	130_3_102	475_0_8	436_013_1	294_0_1
989_0_232	1343_0_638	317_0_207	117_0_1045	259_0_1	232_0_1	26_0_1	1812_0_6	1856_0_93	405_0_345	1457_01_435	340_0_1	1114_3_154	508_0_2	421_3_11	503_0_2	144_4_186	893_013_1	141_0_293	710_01_1	1591_013_650	32_5_423	1048_0_8	53_0_1	130_3_102	475_0_6	436_013_1	294_0_1
989_0_223	1343_0_630	317_0_215	117_0_1070	259_0_1	232_0_1	26_0_1	1812_0_8	1856_0_85	405_0_351	1457_01_433	340_0_1	1114_3_153	508_0_3	421_3_9	503_0_1	144_4_186	893_013_1	141_0_298	710_01_1	1591_013_622	32_5_427	1048_0_11	53_0_1	130_3_108	475_0_4	436_013_1	294_0_1
989_0_231	1343_0_641	317_0_204	117_0_1071	259_0_1	232_0_1	26_0_1	1812_0_9	1856_0_77	405_0_355	1457_01_439	340_0_1	1114_3_157	508_0_2	421_3_5	503_0_2	144_4_183	893_013_1	141_0_304	710_01_1	1591_013_619	32_5_432	1048_0_7	53_0_1	130_3_110	475_0_3	436_013_1	294_0_1
989_0_234	1343_0_632	317_0_217	117_0_1050	259_0_1	232_0_1	26_0_1	1812_0_8	1856_0_80	405_0_351	1457_01_429	340_0_1	1114_3_145	508_0_1	421_3_6	503_0_2	144_4_189	893_013_1	141_0_313	710_01_1	1591_013_641	32_5_437	1048_0_6	53_0_1	130_3_100	475_0_3	436_013_1	294_0_1
989_0_221	1343_0_638	317_0_209	117_0_1070	259_0_1	232_0_1	26_0_1	1812_0_10	1856_0_81	405_0_353	1457_01_437	340_0_1	1114_3_151	508_0_2	421_3_8	503_0_2	144_4_186	893_013_1	141_0_304	710_01_1	1591_013_624	32_5_433	1048_0_5	53_0_1	130_3_109	475_0_1	436_013_1	294_0_1
989_0_234	1343_0_654	317_0_204	117_0_1067	259_0_1	232_0_1	26_0_1	1812_0_6	1856_0_72	405_0_349	1457_01_423	340_0_1	1114_3_148	508_0_2	421_3_9	503_0_2	144_4_187	893_013_1	141_0_302	710_01_1	1591_013_643	32_5_438	1048_0_3	53_0_1	130_3_97	475_0_2	436_013_1	294_0_1
989_0_218	1343_0_659	317_0_209	117_0_1061	259_0_1	232_0_1	26_0_1	1812_0_8	1856_0_77	405_0_334	1457_01_416	340_0_1	1114_3_145	421_3_6	503_0_1	144_4_192	893_013_1	141_0_303	710_01_1	1591_013_650	32_5_444	1048_0_4	53_0_1	130_3_99	475_0_1	436_013_1	294_0_1
989_0_206	1343_0_655	317_0_206	117_0_1089	259_0_1	232_0_1	26_0_1	1812_0_9	1856_0_71	405_0_334	1457_01_425	340_0_1	1114_3_149	421_3_4	503_0_1	144_4_191	893_013_1	141_0_311	710_01_1	1591_013_636	32_5_440	1048_0_2	53_0_1	130_3_102	475_0_1	436_013_1	294_0_1
989_0_217	1343_0_680	317_0_201	117_0_1075	259_0_1	232_0_1	26_0_1	1812_0_8	1856_0_73	405_0_321	1457_01_420	340_0_1	1114_3_145	421_3_4	503_0_1	144_4_198	893_013_1	141_0_302	710_01_1	1591_013_649	32_5_431	1048_0_3	53_0_1	130_3_108	475_0_1	436_013_1	294_0_1
989_0_195	1343_0_684	317_0_207	117_0_1099	259_0_1	232_0_1	26_0_1	1812_0_8	1856_0_74	405_0_322	1457_01_432	340_0_1	1114_3_144	421_3_4	503_0_1	144_4_199	893_013_1	141_0_298	710_01_1	1591_013_641	32_5_445	1048_0_3	53_0_1	130_3_97	475_0_1	436_013_1	294_0_1
989_0_190	1343_0_674	317_0_221	117_0_1098	259_0_1	232_0_1	26_0_1	1812_0_5	1856_0_81	405_0_318	1457_01_429	340_0_1	1114_3_156	421_3_4	503_0_1	144_4_197	893_013_1	141_0_294	710_01_1	1591_013_642	32_5_440	1048_0_2	53_0_1	130_3_89	475_0_1	436_013_1	294_0_1
989_0_187	1343_0_676	317_0_221	117_0_1112	259_0_1	232_0_1	26_0_1	1812_0_7	1856_0_73	405_0_298	1457_01_436	340_0_1	1114_3_158	421_3_4	144_4_196	893_013_1	141_0_295	710_01_1	1591_013_653	32_5_441	1048_0_3	53_0_1	130_3_86	475_0_1	436_013_1	294_0_1
989_0_183	1343_0_673	317_0_209	117_0_1124	259_0_1	232_0_1	26_0_1	1812_0_4	1856_0_75	405_0_296	1457_01_448	340_0_1	1114_3_160	421_3_5	144_4_202	893_013_1	141_0_298	710_01_1	1591_013_632	32_5_438	1048_0_2	53_0_1	130_3_93	475_0_1	436_013_1	294_0_1
989_0_188	1343_0_671	317_0_214	117_0_1105	259_0_1	232_0_1	26_0_1	1812_0_6	1856_0_73	405_0_280	1457_01_441	340_0_1	1114_3_160	421_3_7	144_4_202	893_013_1	141_0_301	710_01_1	1591_013_658	32_5_433	1048_0_1	53_0_1	130_3_91	475_0_1	436_013_1	294_0_1
989_0_173	1343_0_684	317_0_215	117_0_1102	259_0_1	232_0_1	26_0_1	1812_0_4	1856_0_75	405_0_286	1457_01_446	340_0_1	1114_3_153	421_3_7	144_4_212	893_013_1	141_0_306	710_01_1	1591_013_643	32_5_428	53_0_1	130_3_86	436_013_1	294_0_1
989_0_182	1343_0_694	317_0_225	117_0_1091	259_0_1	232_0_1	26_0_1	1812_0_1	1856_0_78	405_0_289	1457_01_442	340_0_1	1114_3_149	421_3_9	144_4_220	893_013_1	141_0_312	710_01_1	1591_013_624	32_5_429	53_0_1	130_3_88	436_013_1	294_0_1
989_0_184	1343_0_683	317_0_229	117_0_1101	259_0_1	232_0_1	26_0_1	1812_0_1	1856_0_79	405_0_289	1457_01_422	340_0_1	1114_3_149	421_3_10	144_4_214	893_013_1	141_0_321	710_01_1	1591_013_641	32_5_430	53_0_1	130_3_82	436_013_1	294_0_1
989_0_160	1343_0_699	317_0_223	117_0_1107	259_0_1	232_0_1	26_0_1	1812_0_1	1856_0_84	405_0_297	1457_01_446	340_0_1	1114_3_147	421_3_8	144_4_217	893_013_1	141_0_327	710_01_1	1591_013_623	32_5_422	53_0_1	130_3_83	436_013_1	294_0_1
989_0_184	1343_0_703	317_0_233	117_0_1092	259_0_1	232_0_1	26_0_1	1812_0_1	1856_0_90	405_0_292	1457_01_425	340_0_1	1114_3_155	421_3_7	144_4_202	893_013_1	141_0_313	710_01_1	1591_013_638	32_5_422	53_0_1	130_3_85	436_013_1	294_0_1
989_0_180	1343_0_701	317_0_220	117_0_1112	259_0_1	232_0_1	26_0_1	1856_0_91	405_0_299	1457_01_438	1114_3_152	421_3_5	144_4_198	893_013_1	141_0_303	710_01_1	1591_013_632	32_5_425	53_0_1	130_3_85	436_013_1	294_0_1
989_0_170	1343_0_699	317_0_227	117_0_1104	259_0_1	232_0_1	26_0_1	1856_0_94	405_0_287	1457_01_445	1114_3_151	421_3_6	144_4_206	893_013_1	141_0_307	710_01_1	1591_013_623	32_5_426	53_0_1	130_3_88	436_013_1	294_0_1
989_0_184	1343_0_698	317_0_229	117_0_1102	259_0_1	232_0_1	26_0_1	1856_0_84	405_0_286	1457_01_434	1114_3_151	421_3_9	144_4_213	893_013_1	141_0_306	710_01_1	1591_013_629	32_5_406	53_0_1	130_3_84	436_013_1	294_0_1
989_0_174	1343_0_711	317_0_215	117_0_1084	259_0_1	232_0_1	26_0_1	1856_0_85	405_0_285	1457_01_455	1114_3_154	421_3_7	144_4_201	893_013_1	141_0_311	710_01_1	1591_013_627	32_5_420	53_0_1	130_3_84	436_013_1	294_0_1
989_0_183	1343_0_698	317_0_221	117_0_1086	259_0_1	232_0_1	26_0_1	1856_0_90	405_0_275	1457_01_446	1114_3_149	421_3_6	144_4_197	893_013_1	141_0_306	710_01_1	1591_013_657	32_5_423	53_0_1	130_3_87	436_013_1	294_0_1
989_0_183	1343_0_665	317_0_242	117_0_1106	259_0_1	232_0_1	26_0_1	1856_0_87	405_0_282	1457_01_453	1114_3_149	421_3_7	144_4_199	893_013_1	141_0_308	710_01_1	1591_013_654	32_5_424	53_0_1	130_3_90	436_013_1	294_0_1
989_0_172	1343_0_690	317_0_237	117_0_1082	259_0_1	232_0_1	26_0_1	1856_0_90	405_0_284	1457_01_468	1114_3_145	421_3_6	144_4_197	893_013_1	141_0_311	710_01_1	1591_013_641	32_5_431	53_0_1	130_3_85	436_013_1	294_0_1
989_0_185	1343_0_680	317_0_242	117_0_1086	259_0_1	232_0_1	26_0_1	1856_0_85	405_0_276	1457_01_438	1114_3_144	421_3_8	144_4_190	893_013_1	141_0_321	710_01_1	1591_013_674	32_5_441	53_0_1	130_3_80	436_013_1	294_0_1
989_0_187	1343_0_690	317_0_256	117_0_1061	259_0_1	232_0_1	26_0_1	1856_0_80	405_0_269	1457_01_448	1114_3_148	421_3_6	144_4_184	893_013_1	141_0_313	710_01_1	1591_013_674	32_5_441	53_0_1	130_3_84	436_013_1	294_0_1
989_0_186	1343_0_689	317_0_261	117_0_1076	259_0_1	232_0_1	26_0_1	1856_0_83	405_0_284	1457_01_444	1114_3_146	421_3_7	144_4_192	893_013_1	141_0_298	710_01_1	1591_013_665	32_5_433	53_0_1	130_3_87	436_013_1	294_0_1
989_0_176	1343_0_680	317_0_255	117_0_1093	259_0_1	232_0_1	26_0_1	1856_0_80	405_0_274	1457_01_448	1114_3_145	421_3_6	144_4_196	893_013_1	141_0_289	710_01_1	1591_013_679	32_5_438	53_0_1	130_3_88	436_013_1	294_0_1
989_0_176	1343_0_692	317_0_262	117_0_1058	259_0_1	232_0_1	26_0_1	1856_0_75	405_0_278	1457_01_451	1114_3_140	421_3_6	144_4_198	893_013_1	141_0_291	710_01_1	1591_013_678	32_5_449	53_0_1	130_3_86	436_013_1	294_0_1
989_0_179	1343_0_676	317_0_269	117_0_1051	259_0_1	232_0_1	26_0_1	1856_0_78	405_0_270	1457_01_453	1114_3_136	421_3_4	144_4_196	893_013_1	141_0_281	710_01_1	1591_013_689	32_5_460	53_0_1	130_3_89	436_013_1	294_0_1
989_0_175	1343_0_682	317_0_270	117_0_1057	259_0_1	232_0_1	26_0_1	1856_0_71	405_0_271	1457_01_465	1114_3_122	421_3_3	144_4_200	893_013_1	141_0_276	710_01_1	1591_013_684	32_5_474	53_0_1	130_3_81	436_013_1	294_0_1
989_0_177	1343_0_698	317_0_261	117_0_1043	259_0_1	232_0_1	26_0_1	1856_0_82	405_0_267	1457_01_464	1114_3_126	421_3_3	144_4_188	893_013_1	141_0_273	710_01_1	1591_013_698	32_5_488	53_0_1	130_3_76	436_013_1	294_0_1
989_0_168	1343_0_698	317_0_266	117_0_1051	259_0_1	232_0_1	26_0_1	1856_0_74	405_0_265	1457_01_458	1114_3_130	421_3_4	144_4_186	893_013_1	141_0_271	710_01_1	1591_013_692	32_5_490	53_0_1	130_3_77	436_013_1	294_0_1
989_0_156	1343_0_701	317_0_268	117_0_1045	259_0_1	232_0_1	26_0_1	1856_0_74	405_0_265	1457_01_475	1114_3_137	421_3_5	144_4_184	893_013_1	141_0_270	710_01_1	1591_013_678	32_5_480	53_0_1	130_3_82	436_013_1	294_0_1
989_0_160	1343_0_682	317_0_259	117_0_1070	259_0_1	232_0_1	26_0_1	1856_0_75	405_0_258	1457_01_488	1114_3_150	421_3_6	144_4_178	893_013_1	141_0_258	710_01_1	1591_013_689	32_5_474	53_0_1	130_3_77	436_013_1	294_0_1
989_0_161	1343_0_727	317_0_261	117_0_1054	259_0_1	232_0_1	26_0_1	1856_0_75	405_0_244	1457_01_481	1114_3_156	421_3_8	144_4_169	893_013_1	141_0_253	710_01_1	1591_013_682	32_5_482	53_0_1	130_3_72	436_013_1	294_0_1
989_0_156	1343_0_716	317_0_272	117_0_1061	259_0_1	232_0_1	26_0_1	1856_0_73	405_0_263	1457_01_483	1114_3_161	421_3_11	144_4_165	893_013_1	141_0_253	710_01_1	1591_013_663	32_5_477	53_0_1	130_3_73	436_013_1	294_0_1
989_0_146	1343_0_722	317_0_260	117_0_1083	259_0_1	232_0_1	26_0_1	1856_0_82	405_0_252	1457_01_472	1114_3_161	421_3_13	144_4_170	893_013_1	141_0_250	710_01_1	1591_013_668	32_5_481	53_0_1	130_3_64	436_013_1	294_0_1
989_0_149	1343_0_734	317_0_277	117_0_1055	259_0_1	232_0_1	26_0_1	1856_0_78	405_0_259	1457_01_469	1114_3_145	421_3_14	144_4_180	893_013_1	141_0_255	710_01_1	1591_013_667	32_5_484	53_0_1	130_3_57	436_013_1	294_0_1
989_0_137	1343_0_737	317_0_268	117_0_1054	259_0_1	232_0_1	26_0_1	1856_0_81	405_0_266	1457_01_483	1114_3_145	421_3_11	144_4_184	893_013_1	141_0_242	710_01_1	1591_013_668	32_5_480	53_0_1	130_3_58	436_013_1	294_0_1
989_0_130	1343_0_739	317_0_276	117_0_1065	259_0_1	232_0_1	26_0_1	1856_0_78	405_0_271	1457_01_474	1114_3_154	421_3_10	144_4_180	893_013_1	141_0_242	710_01_1	1591_013_665	32_5_486	53_0_1	130_3_53	436_013_1	294_0_1
989_0_124	1343_0_720	317_0_282	117_0_1059	259_0_1	232_0_1	26_0_1	1856_0_80	405_0_266	1457_01_488	1114_3_154	421_3_12	144_4_186	893_013_1	141_0_240	710_01_1	1591_013_665	32_5_488	53_0_1	130_3_53	436_013_1	294_0_1
989_0_124	1343_0_700	317_0_276	117_0_1079	259_0_1	232_0_1	26_0_1	1856_0_80	405_0_261	1457_01_496	1114_3_162	421_3_9	144_4_181	893_013_1	141_0_227	710_01_1	1591_013_690	32_5_499	53_0_1	130_3_43	436_013_1	294_0_1
989_0_114	1343_0_706	317_0_287	117_0_1064	259_0_1	232_0_1	26_0_1	1856_0_81	405_0_256	1457_01_492	1114_3_170	421_3_7	144_4_176	893_013_1	141_0_232	710_01_1	1591_013_693	32_5_502	53_0_1	130_3_46	436_013_1	294_0_1
989_0_115	1343_0_700	317_0_284	117_0_1073	259_0_1	232_0_1	26_0_1	1856_0_84	405_0_258	1457_01_505	1114_3_155	421_3_7	144_4_179	893_013_1	141_0_231	710_01_1	1591_013_697	32_5_505	53_0_1	130_3_48	436_013_1	294_0_1
989_0_117	1343_0_717	317_0_293	117_0_1085	259_0_1	232_0_1	26_0_1	1856_0_73	405_0_261	1457_01_487	1114_3_158	421_3_8	144_4_175	893_013_1	141_0_234	710_01_1	1591_013_697	32_5_502	53_0_1	130_3_45	436_013_1	294_0_1
989_0_119	1343_0_745	317_0_287	117_0_1080	259_0_1	232_0_1	26_0_1	1856_0_77	405_0_250	1457_01_493	1114_3_154	421_3_8	144_4_172	893_013_1	141_0_239	710_01_1	1591_013_692	32_5_499	53_0_1	130_3_38	436_013_1	294_0_1
989_0_116	1343_0_745	317_0_282	117_0_1081	259_0_1	232_0_1	26_0_1	1856_0_71	405_0_241	1457_01_511	1114_3_157	421_3_10	144_4_175	893_013_1	141_0_242	710_01_1	1591_013_688	32_5_482	53_0_1	130_3_39	436_013_1	294_0_1
989_0_115	1343_0_733	317_0_296	117_0_1090	259_0_1	232_0_1	26_0_1	1856_0_65	405_0_237	1457_01_503	1114_3_158	421_3_13	144_4_181	893_013_1	141_0_232	710_01_1	1591_013_686	32_5_477	53_0_1	130_3_42	436_013_1	294_0_1
989_0_126	1343_0_721	317_0_289	117_0_1094	259_0_1	232_0_1	26_0_1	1856_0_61	405_0_227	1457_01_502	1114_3_156	421_3_13	144_4_176	893_013_1	141_0_236	710_01_1	1591_013_693	32_5_481	53_0_1	130_3_41	436_013_1	294_0_1
989_0_123	1343_0_720	317_0_300	117_0_1115	259_0_1	232_0_1	26_0_1	1856_0_65	405_0_239	1457_01_497	1114_3_157	421_3_15	144_4_175	893_013_1	141_0_228	710_01_1	1591_013_675	32_5_471	53_0_1	130_3_41	436_013_1	294_0_1
989_0_125	1343_0_727	317_0_309	117_0_1096	259_0_1	232_0_1	26_0_1	1856_0_66	405_0_224	1457_01_488	1114_3_150	421_3_18	144_4_163	893_013_1	141_0_241	710_01_1	1591_013_697	32_5_479	53_0_1	130_3_42	436_013_1	294_0_1
989_0_135	1343_0_715	317_0_292	117_0_1093	259_0_1	232_0_1	26_0_1	1856_0_64	405_0_225	1457_01_506	1114_3_165	421_3_17	144_4_156	893_013_1	141_0_235	710_01_1	1591_013_714	32_5_475	53_0_1	130_3_45	436_013_1	294_0_1
989_0_120	1343_0_721	317_0_293	117_0_1093	259_0_1	232_0_1	26_0_1	1856_0_64	405_0_236	1457_01_498	1114_3_171	421_3_6	144_4_156	893_013_1	141_0_223	710_01_1	1591_013_719	32_5_482	53_0_1	130_3_45	436_013_1	294_0_1
989_0_122	1343_0_723	317_0_303	117_0_1080	259_0_1	232_0_1	26_0_1	1856_0_64	405_0_226	1457_01_510	1114_3_170	421_3_5	144_4_152	893_013_1	141_0_211	710_01_1	1591_013_726	32_5_479	53_0_1	130_3_45	436_013_1	294_0_1
989_0_121	1343_0_717	317_0_306	117_0_1081	259_0_1	232_0_1	26_0_1	1856_0_66	405_0_237	1457_01_520	1114_3_163	421_3_6	144_4_154	893_013_1	141_0_201	710_01_1	1591_013_727	32_5_483	53_0_1	130_3_40	436_013_1	294_0_1
989_0_120	1343_0_719	317_0_322	117_0_1054	259_0_1	232_0_1	26_0_1	1856_0_67	405_0_238	1457_01_507	1114_3_156	421_3_5	144_4_150	893_013_1	141_0_210	710_01_1	1591_013_729	32_5_497	53_0_1	130_3_46	436_013_1	294_0_1
989_0_118	1343_0_725	317_0_315	117_0_1052	259_0_1	232_0_1	26_0_1	1856_0_68	405_0_233	1457_01_520	1114_3_152	421_3_5	144_4_153	893_013_1	141_0_195	710_01_1	1591_013_739	32_5_502	53_0_1	130_3_41	436_013_1	294_0_1
989_0_117	1343_0_734	317_0_301	117_0_1075	259_0_1	232_0_1	26_0_1	1856_0_63	405_0_234	1457_01_512	1114_3_154	421_3_4	144_4_148	893_013_1	141_0_200	710_01_1	1591_013_740	32_5_500	53_0_1	130_3_37	436_013_1	294_0_1
989_0_115	1343_0_719	317_0_311	117_0_1080	259_0_1	232_0_1	26_0_1	1856_0_64	405_0_237	1457_01_509	1114_3_155	421_3_6	144_4_150	893_013_1	141_0_202	710_01_1	1591_013_743	32_5_499	53_0_1	130_3_35	436_013_1	294_0_1
989_0_110	1343_0_703	317_0_297	117_0_1080	259_0_1	232_0_1	26_0_1	1856_0_66	405_0_240	1457_01_527	1114_3_161	421_3_5	144_4_147	893_013_1	141_0_200	710_01_1	1591_013_758	32_5_497	53_0_1	130_3_30	436_013_1	294_0_1
989_0_106	1343_0_709	317_0_298	117_0_1090	259_0_1	232_0_1	26_0_1	1856_0_64	405_0_247	1457_01_522	1114_3_157	421_3_4	144_4_138	893_013_1	141_0_197	710_01_1	1591_013_748	32_5_504	53_0_1	130_3_34	436_013_1	294_0_1
989_0_115	1343_0_723	317_0_297	117_0_1079	259_0_1	232_0_1	26_0_1	1856_0_64	405_0_223	1457_01_524	1114_3_156	421_3_7	144_4_140	893_013_1	141_0_199	710_01_1	1591_013_768	32_5_506	53_0_1	130_3_35	436_013_1	294_0_1
989_0_107	1343_0_716	317_0_291	117_0_1079	259_0_1	232_0_1	26_0_1	1856_0_69	405_0_236	1457_01_534	1114_3_148	421_3_5	144_4_145	893_013_1	141_0_207	710_01_1	1591_013_765	32_5_500	53_0_1	130_3_37	436_013_1	294_0_1
989_0_96	1343_0_722	317_0_298	117_0_1108	259_0_1	232_0_1	26_0_1	1856_0_80	405_0_237	1457_01_524	1114_3_139	421_3_5	144_4_142	893_013_1	141_0_198	710_01_1	1591_013_753	32_5_509	53_0_1	130_3_31	436_013_1	294_0_1
989_0_106	1343_0_727	317_0_302	117_0_1083	259_0_1	232_0_1	26_0_1	1856_0_68	405_0_233	1457_01_524	1114_3_146	421_3_5	144_4_140	893_013_1	141_0_210	710_01_1	1591_013_753	32_5_503	53_0_1	130_3_30	436_013_1	294_0_1
989_0_96	1343_0_737	317_0_300	117_0_1114	259_0_1	232_0_1	26_0_1	1856_0_67	405_0_242	1457_01_515	1114_3_149	421_3_6	144_4_135	893_013_1	141_0_201	710_01_1	1591_013_740	32_5_496	53_0_1	130_3_34	436_013_1	294_0_1
989_0_88	1343_0_736	317_0_310	117_0_1104	259_0_1	232_0_1	26_0_1	1856_0_61	405_0_244	1457_01_526	1114_3_146	421_3_6	144_4_140	893_013_1	141_0_211	710_01_1	1591_013_731	32_5_496	53_0_1	130_3_32	436_013_1	294_0_1
989_0_89	1343_0_715	317_0_308	117_0_1108	259_0_1	232_0_1	26_0_1	1856_0_52	405_0_261	1457_01_530	1114_3_144	421_3_5	144_4_140	893_013_1	141_0_205	710_01_1	1591_013_739	32_5_492	53_0_1	130_3_34	436_013_1	294_0_1
989_0_79	1343_0_720	317_0_315	117_0_1119	259_0_1	232_0_1	26_0_1	1856_0_54	405_0_248	1457_01_513	1114_3_137	421_3_6	144_4_144	893_013_1	141_0_201	710_01_1	1591_013_751	32_5_492	53_0_1	130_3_36	436_013_1	294_0_1
989_0_81	1343_0_719	317_0_310	117_0_1135	259_0_1	232_0_1	26_0_1	1856_0_50	405_0_259	1457_01_519	1114_3_135	421_3_6	144_4_147	893_013_1	141_0_198	710_01_1	1591_013_733	32_5_486	53_0_1	130_3_35	436_013_1	294_0_1
989_0_63	1343_0_722	317_0_300	117_0_1143	259_0_1	232_0_1	26_0_1	1856_0_40	405_0_250	1457_01_521	1114_3_140	421_3_6	144_4_152	893_013_1	141_0_195	710_01_1	1591_013_741	32_5_482	53_0_1	130_3_34	436_013_1	294_0_1
989_0_63	1343_0_729	317_0_310	117_0_1125	259_0_1	232_0_1	26_0_1	1856_0_41	405_0_249	1457_01_533	1114_3_130	421_3_9	144_4_161	893_013_1	141_0_194	710_01_1	1591_013_728	32_5_470	53_0_1	130_3_34	436_013_1	294_0_1
989_0_65	1343_0_722	317_0_305	117_0_1152	259_0_1	232_0_1	26_0_1	1856_0_43	405_0_242	1457_01_541	1114_3_131	421_3_11	144_4_151	893_013_1	141_0_188	710_01_1	1591_013_733	32_5_476	53_0_1	130_3_38	436_013_1	294_0_1
989_0_60	1343_0_720	317_0_312	117_0_1136	259_0_1	232_0_1	26_0_1	1856_0_43	405_0_238	1457_01_537	1114_3_129	421_3_10	144_4_150	893_013_1	141_0_193	710_01_1	1591_013_746	32_5_471	53_0_1	130_3_41	436_013_1	294_0_1
989_0_68	1343_0_705	317_0_326	117_0_1132	259_0_1	232_0_1	26_0_1	1856_0_39	405_0_246	1457_01_557	1114_3_137	421_3_6	144_4_148	893_013_1	141_0_189	710_01_1	1591_013_751	32_5_467	53_0_1	130_3_44	436_013_1	294_0_1
989_0_68	1343_0_700	317_0_312	117_0_1124	259_0_1	232_0_1	26_0_1	1856_0_44	405_0_244	1457_01_576	1114_3_138	421_3_3	144_4_151	893_013_1	141_0_197	710_01_1	1591_013_750	32_5_474	53_0_1	130_3_42	436_013_1	294_0_1
989_0_71	1343_0_699	317_0_319	117_0_1127	259_0_1	232_0_1	26_0_1	1856_0_42	405_0_256	1457_01_571	1114_3_140	421_3_1	144_4_143	893_013_1	141_0_195	710_01_1	1591_013_754	32_5_470	53_0_1	130_3_44	436_013_1	294_0_1
989_0_59	1343_0_699	317_0_321	117_0_1121	259_0_1	232_0_1	26_0_1	1856_0_45	405_0_249	1457_01_582	1114_3_135	421_3_1	144_4_148	893_013_1	141_0_191	710_01_1	1591_013_773	32_5_470	53_0_1	130_3_44	436_013_1	294_0_1
989_0_58	1343_0_705	317_0_321	117_0_1135	259_0_1	232_0_1	26_0_1	1856_0_44	405_0_247	1457_01_578	1114_3_132	421_3_2	144_4_140	893_013_1	141_0_196	710_01_1	1591_013_768	32_5_475	53_0_1	130_3_42	436_013_1	294_0_1
989_0_65	1343_0_711	317_0_320	117_0_1134	259_0_1	232_0_1	26_0_1	1856_0_39	405_0_252	1457_01_593	1114_3_133	421_3_2	144_4_142	893_013_1	141_0_184	710_01_1	1591_013_764	32_5_469	53_0_1	130_3_44	436_013_1	294_0_1
989_0_57	1343_0_733	317_0_314	117_0_1120	259_0_1	232_0_1	26_0_1	1856_0_50	405_0_244	1457_01_596	1114_3_135	421_3_2	144_4_145	893_013_1	141_0_178	710_01_1	1591_013_765	32_5_460	53_0_1	130_3_44	436_013_1	294_0_1
989_0_55	1343_0_743	317_0_326	117_0_1134	259_0_1	232_0_1	26_0_1	1856_0_49	405_0_254	1457_01_567	1114_3_135	421_3_2	144_4_147	893_013_1	141_0_181	710_01_1	1591_013_744	32_5_456	53_0_1	130_3_47	436_013_1	294_0_1
989_0_56	1343_0_757	317_0_326	117_0_1125	259_0_1	232_0_1	26_0_1	1856_0_46	405_0_251	1457_01_591	1114_3_136	421_3_3	144_4_139	893_013_1	141_0_170	710_01_1	1591_013_751	32_5_463	53_0_1	130_3_47	436_013_1	294_0_1
989_0_49	1343_0_757	317_0_320	117_0_1136	259_0_1	232_0_1	26_0_1	1856_0_45	405_0_251	1457_01_577	1114_3_125	421_3_5	144_4_140	893_013_1	141_0_177	710_01_1	1591_013_756	32_5_458	53_0_1	130_3_46	436_013_1	294_0_1
989_0_45	1343_0_761	317_0_326	117_0_1116	259_0_1	232_0_1	26_0_1	1856_0_42	405_0_259	1457_01_583	1114_3_134	421_3_7	144_4_132	893_013_1	141_0_179	710_01_1	1591_013_776	32_5_448	53_0_1	130_3_45	436_013_1	294_0_1
989_0_55	1343_0_751	317_0_321	117_0_1122	259_0_1	232_0_1	26_0_1	1856_0_44	405_0_259	1457_01_583	1114_3_136	421_3_4	144_4_130	893_013_1	141_0_179	710_01_1	1591_013_778	32_5_453	53_0_1	130_3_43	436_013_1	294_0_1
989_0_62	1343_0_755	317_0_311	117_0_1123	259_0_1	232_0_1	26_0_1	1856_0_45	405_0_267	1457_01_561	1114_3_146	421_3_2	144_4_119	893_013_1	141_0_191	710_01_1	1591_013_784	32_5_452	53_0_1	130_3_41	436_013_1	294_0_1
989_0_57	1343_0_757	317_0_314	117_0_1121	259_0_1	232_0_1	26_0_1	1856_0_38	405_0_274	1457_01_558	1114_3_147	421_3_2	144_4_117	893_013_1	141_0_192	710_01_1	1591_013_783	32_5_458	53_0_1	130_3_37	436_013_1	294_0_1
989_0_62	1343_0_752	317_0_297	117_0_1120	259_0_1	232_0_1	26_0_1	1856_0_44	405_0_278	1457_01_562	1114_3_146	421_3_4	144_4_116	893_013_1	141_0_190	710_01_1	1591_013_772	32_5_454	53_0_1	130_3_37	436_013_1	294_0_1
989_0_66	1343_0_729	317_0_302	117_0_1129	259_0_1	232_0_1	26_0_1	1856_0_41	405_0_285	1457_01_553	1114_3_147	421_3_5	144_4_116	893_013_1	141_0_189	710_01_1	1591_013_781	32_5_455	53_0_1	130_3_39	436_013_1	294_0_1
989_0_64	1343_0_728	317_0_282	117_0_1121	259_0_1	232_0_1	26_0_1	1856_0_48	405_0_291	1457_01_568	1114_3_145	421_3_5	144_4_116	893_013_1	141_0_183	710_01_1	1591_013_777	32_5_450	53_0_1	130_3_37	436_013_1	294_0_1
989_0_64	1343_0_723	317_0_266	117_0_1131	259_0_1	232_0_1	26_0_1	1856_0_51	405_0_284	1457_01_573	1114_3_148	421_3_4	144_4_117	893_013_1	141_0_177	710_01_1	1591_013_779	32_5_462	53_0_1	130_3_36	436_013_1	294_0_1
989_0_62	1343_0_733	317_0_271	117_0_1114	259_0_1	232_0_1	26_0_1	1856_0_46	405_0_281	1457_01_584	1114_3_149	421_3_5	144_4_115	893_013_1	141_0_175	710_01_1	1591_013_788	32_5_471	53_0_1	130_3_32	436_013_1	294_0_1
989_0_62	1343_0_740	317_0_260	117_0_1125	259_0_1	232_0_1	26_0_1	1856_0_56	405_0_291	1457_01_589	1114_3_155	421_3_3	144_4_119	893_013_1	141_0_166	710_01_1	1591_013_768	32_5_456	53_0_1	130_3_34	436_013_1	294_0_1
989_0_61	1343_0_755	317_0_260	117_0_1141	259_0_1	232_0_1	26_0_1	1856_0_50	405_0_286	1457_01_581	1114_3_153	421_3_4	144_4_123	893_013_1	141_0_166	710_01_1	1591_013_764	32_5_458	53_0_1	130_3_34	436_013_1	294_0_1
989_0_57	1343_0_737	317_0_265	117_0_1097	259_0_1	232_0_1	26_0_1	1856_0_48	405_0_292	1457_01_582	1114_3_148	421_3_3	144_4_128	893_013_1	141_0_175	710_01_1	1591_013_791	32_5_460	53_0_1	130_3_38	436_013_1	294_0_1
989_0_52	1343_0_725	317_0_272	117_0_1130	259_0_1	232_0_1	26_0_1	1856_0_53	405_0_272	1457_01_565	1114_3_152	421_3_3	144_4_122	893_013_1	141_0_166	710_01_1	1591_013_802	32_5_467	53_0_1	130_3_35	436_013_1	294_0_1
989_0_54	1343_0_751	317_0_273	117_0_1115	259_0_1	232_0_1	26_0_1	1856_0_48	405_0_282	1457_01_575	1114_3_155	421_3_3	144_4_116	893_013_1	141_0_164	710_01_1	1591_013_785	32_5_461	53_0_1	130_3_41	436_013_1	294_0_1
989_0_61	1343_0_728	317_0_274	117_0_1107	259_0_1	232_0_1	26_0_1	1856_0_50	405_0_297	1457_01_573	1114_3_149	421_3_3	144_4_117	893_013_1	141_0_161	710_01_1	1591_013_781	32_5_464	53_0_1	130_3_39	436_013_1	294_0_1
989_0_60	1343_0_747	317_0_273	117_0_1102	259_0_1	232_0_1	26_0_1	1856_0_49	405_0_282	1457_01_568	1114_3_147	421_3_4	144_4_115	893_013_1	141_0_163	710_01_1	1591_013_775	32_5_478	53_0_1	130_3_37	436_013_1	294_0_1
989_0_56	1343_0_747	317_0_277	117_0_1117	259_0_1	232_0_1	26_0_1	1856_0_48	405_0_280	1457_01_571	1114_3_143	421_3_5	144_4_117	893_013_1	141_0_159	710_01_1	1591_013_779	32_5_473	53_0_1	130_3_42	436_013_1	294_0_1
989_0_65	1343_0_743	317_0_277	117_0_1100	259_0_1	232_0_1	26_0_1	1856_0_56	405_0_280	1457_01_576	1114_3_150	421_3_8	144_4_109	893_013_1	141_0_161	710_01_1	1591_013_782	32_5_468	53_0_1	130_3_40	436_013_1	294_0_1
989_0_60	1343_0_775	317_0_282	117_0_1091	259_0_1	232_0_1	26_0_1	1856_0_44	405_0_267	1457_01_583	1114_3_154	421_3_9	144_4_107	893_013_1	141_0_170	710_01_1	1591_013_765	32_5_467	53_0_1	130_3_40	436_013_1	294_0_1
989_0_67	1343_0_756	317_0_282	117_0_1103	259_0_1	232_0_1	26_0_1	1856_0_36	405_0_269	1457_01_587	1114_3_158	421_3_12	144_4_106	893_013_1	141_0_161	710_01_1	1591_013_774	32_5_469	53_0_1	130_3_34	436_013_1	294_0_1
989_0_72	1343_0_750	317_0_287	117_0_1105	259_0_1	232_0_1	26_0_1	1856_0_41	405_0_266	1457_01_570	1114_3_164	421_3_14	144_4_100	893_013_1	141_0_157	710_01_1	1591_013_789	32_5_466	53_0_1	130_3_31	436_013_1	294_0_1
989_0_68	1343_0_744	317_0_284	117_0_1096	259_0_1	232_0_1	26_0_1	1856_0_33	405_0_269	1457_01_589	1114_3_157	421_3_13	144_4_111	893_013_1	141_0_151	710_01_1	1591_013_798	32_5_468	53_0_1	130_3_32	436_013_1	294_0_1
989_0_68	1343_0_723	317_0_283	117_0_1125	259_0_1	232_0_1	26_0_1	1856_0_33	405_0_258	1457_01_598	1114_3_165	421_3_9	144_4_98	893_013_1	141_0_146	710_01_1	1591_013_808	32_5_480	53_0_1	130_3_33	436_013_1	294_0_1
989_0_69	1343_0_739	317_0_290	117_0_1101	259_0_1	232_0_1	26_0_1	1856_0_26	405_0_270	1457_01_591	1114_3_166	421_3_8	144_4_101	893_013_1	141_0_156	710_01_1	1591_013_793	32_5_476	53_0_1	130_3_33	436_013_1	294_0_1
989_0_70	1343_0_718	317_0_298	117_0_1115	259_0_1	232_0_1	26_0_1	1856_0_29	405_0_263	1457_01_579	1114_3_172	421_3_4	144_4_90	893_013_1	141_0_157	710_01_1	1591_013_806	32_5_492	53_0_1	130_3_30	436_013_1	294_0_1
989_0_74	1343_0_727	317_0_296	117_0_1108	259_0_1	232_0_1	26_0_1	1856_0_30	405_0_267	1457_01_589	1114_3_172	421_3_3	144_4_81	893_013_1	141_0_145	710_01_1	1591_013_791	32_5_505	53_0_1	130_3_30	436_013_1	294_0_1
989_0_75	1343_0_744	317_0_291	117_0_1094	259_0_1	232_0_1	26_0_1	1856_0_28	405_0_270	1457_01_598	1114_3_157	421_3_4	144_4_85	893_013_1	141_0_149	710_01_1	1591_013_787	32_5_529	53_0_1	130_3_24	436_013_1	294_0_1
989_0_70	1343_0_719	317_0_288	117_0_1090	259_0_1	232_0_1	26_0_1	1856_0_26	405_0_262	1457_01_611	1114_3_151	421_3_7	144_4_79	893_013_1	141_0_152	710_01_1	1591_013_814	32_5_538	53_0_1	130_3_26	436_013_1	294_0_1
989_0_69	1343_0_754	317_0_286	117_0_1074	259_0_1	232_0_1	26_0_1	1856_0_32	405_0_246	1457_01_613	1114_3_159	421_3_9	144_4_75	893_013_1	141_0_148	710_01_1	1591_013_806	32_5_540	53_0_1	130_3_28	436_013_1	294_0_1
989_0_66	1343_0_761	317_0_295	117_0_1052	259_0_1	232_0_1	26_0_1	1856_0_32	405_0_263	1457_01_626	1114_3_161	421_3_10	144_4_72	893_013_1	141_0_156	710_01_1	1591_013_805	32_5_538	53_0_1	130_3_23	436_013_1	294_0_1
989_0_69	1343_0_730	317_0_290	117_0_1069	259_0_1	232_0_1	26_0_1	1856_0_31	405_0_257	1457_01_621	1114_3_161	421_3_9	144_4_72	893_013_1	141_0_159	710_01_1	1591_013_834	32_5_535	53_0_1	130_3_21	436_013_1	294_0_1
989_0_65	1343_0_760	317_0_292	117_0_1086	259_0_1	232_0_1	26_0_1	1856_0_27	405_0_256	1457_01_616	1114_3_162	421_3_6	144_4_71	893_013_1	141_0_152	710_01_1	1591_013_830	32_5_525	53_0_1	130_3_24	436_013_1	294_0_1
989_0_65	1343_0_734	317_0_290	117_0_1083	259_0_1	232_0_1	26_0_1	1856_0_32	405_0_267	1457_01_619	1114_3_160	421_3_7	144_4_73	893_013_1	141_0_146	710_01_1	1591_013_838	32_5_515	53_0_1	130_3_27	436_013_1	294_0_1
989_0_68	1343_0_758	317_0_278	117_0_1078	259_0_1	232_0_1	26_0_1	1856_0_37	405_0_266	1457_01_610	1114_3_153	421_3_8	144_4_75	893_013_1	141_0_150	710_01_1	1591_013_832	32_5_517	53_0_1	130_3_31	436_013_1	294_0_1
989_0_65	1343_0_778	317_0_272	117_0_1058	259_0_1	232_0_1	26_0_1	1856_0_32	405_0_267	1457_01_629	1114_3_145	421_3_6	144_4_79	893_013_1	141_0_152	710_01_1	1591_013_821	32_5_529	53_0_1	130_3_21	436_013_1	294_0_1
989_0_63	1343_0_763	317_0_290	117_0_1065	259_0_1	232_0_1	26_0_1	1856_0_41	405_0_272	1457_01_622	1114_3_143	421_3_7	144_4_73	893_013_1	141_0_145	710_01_1	1591_013_814	32_5_534	53_0_1	130_3_22	436_013_1	294_0_1
989_0_63	1343_0_792	317_0_275	117_0_1039	259_0_1	232_0_1	26_0_1	1856_0_47	405_0_268	1457_01_613	1114_3_137	421_3_12	144_4_78	893_013_1	141_0_147	710_01_1	1591_013_803	32_5_542	53_0_1	130_3_22	436_013_1	294_0_1
989_0_63	1343_0_801	317_0_275	117_0_1041	259_0_1	232_0_1	26_0_1	1856_0_40	405_0_260	1457_01_634	1114_3_136	421_3_11	144_4_67	893_013_1	141_0_131	710_01_1	1591_013_790	32_5_550	53_0_1	130_3_18	436_013_1	294_0_1
989_0_59	1343_0_793	317_0_276	117_0_1068	259_0_1	232_0_1	26_0_1	1856_0_41	405_0_260	1457_01_623	1114_3_131	421_3_12	144_4_70	893_013_1	141_0_134	710_01_1	1591_013_793	32_5_542	53_0_1	130_3_19	436_013_1	294_0_1
989_0_69	1343_0_790	317_0_279	117_0_1064	259_0_1	232_0_1	26_0_1	1856_0_40	405_0_262	1457_01_622	1114_3_140	421_3_12	144_4_75	893_013_1	141_0_135	710_01_1	1591_013_802	32_5_521	53_0_1	130_3_22	436_013_1	294_0_1
989_0_67	1343_0_786	317_0_294	117_0_1075	259_0_1	232_0_1	26_0_1	1856_0_41	405_0_264	1457_01_603	1114_3_142	421_3_13	144_4_78	893_013_1	141_0_127	710_01_1	1591_013_806	32_5_513	53_0_1	130_3_21	436_013_1	294_0_1
989_0_61	1343_0_807	317_0_287	117_0_1071	259_0_1	232_0_1	26_0_1	1856_0_36	405_0_254	1457_01_599	1114_3_147	421_3_15	144_4_78	893_013_1	141_0_134	710_01_1	1591_013_814	32_5_498	53_0_1	130_3_21	436_013_1	294_0_1
989_0_64	1343_0_808	317_0_285	117_0_1065	259_0_1	232_0_1	26_0_1	1856_0_35	405_0_258	1457_01_609	1114_3_145	421_3_14	144_4_73	893_013_1	141_0_124	710_01_1	1591_013_810	32_5_509	53_0_1	130_3_19	436_013_1	294_0_1
989_0_67	1343_0_809	317_0_295	117_0_1092	259_0_1	232_0_1	26_0_1	1856_0_41	405_0_262	1457_01_598	1114_3_139	421_3_12	144_4_80	893_013_1	141_0_120	710_01_1	1591_013_799	32_5_512	53_0_1	130_3_18	436_013_1	294_0_1
989_0_63	1343_0_810	317_0_281	117_0_1099	259_0_1	232_0_1	26_0_1	1856_0_37	405_0_249	1457_01_603	1114_3_139	421_3_14	144_4_84	893_013_1	141_0_129	710_01_1	1591_013_809	32_5_511	53_0_1	130_3_19	436_013_1	294_0_1
989_0_57	1343_0_825	317_0_301	117_0_1084	259_0_1	232_0_1	26_0_1	1856_0_33	405_0_255	1457_01_615	1114_3_146	421_3_18	144_4_84	893_013_1	141_0_122	710_01_1	1591_013_791	32_5_502	53_0_1	130_3_16	436_013_1	294_0_1
989_0_58	1343_0_837	317_0_304	117_0_1081	259_0_1	232_0_1	26_0_1	1856_0_38	405_0_250	1457_01_590	1114_3_140	421_3_18	144_4_84	893_013_1	141_0_126	710_01_1	1591_013_810	32_5_503	53_0_1	130_3_16	436_013_1	294_0_1
989_0_66	1343_0_829	317_0_279	117_0_1091	259_0_1	232_0_1	26_0_1	1856_0_37	405_0_235	1457_01_601	1114_3_138	421_3_20	144_4_78	893_013_1	141_0_130	710_01_1	1591_013_816	32_5_508	53_0_1	130_3_16	436_013_1	294_0_1
989_0_65	1343_0_817	317_0_272	117_0_1119	259_0_1	232_0_1	26_0_1	1856_0_42	405_0_241	1457_01_596	1114_3_133	421_3_22	144_4_83	893_013_1	141_0_119	710_01_1	1591_013_810	32_5_507	53_0_1	130_3_15	436_013_1	294_0_1
989_0_69	1343_0_828	317_0_278	117_0_1109	259_0_1	232_0_1	26_0_1	1856_0_45	405_0_249	1457_01_587	1114_3_129	421_3_21	144_4_81	893_013_1	141_0_123	710_01_1	1591_013_796	32_5_506	53_0_1	130_3_15	436_013_1	294_0_1
989_0_68	1343_0_817	317_0_279	117_0_1115	259_0_1	232_0_1	26_0_1	1856_0_39	405_0_256	1457_01_593	1114_3_142	421_3_26	144_4_72	893_013_1	141_0_123	710_01_1	1591_013_797	32_5_495	53_0_1	130_3_17	436_013_1	294_0_1
989_0_75	1343_0_807	317_0_284	117_0_1128	259_0_1	232_0_1	26_0_1	1856_0_45	405_0_251	1457_01_576	1114_3_148	421_3_24	144_4_66	893_013_1	141_0_120	710_01_1	1591_013_802	32_5_497	53_0_1	130_3_20	436_013_1	294_0_1
989_0_74	1343_0_804	317_0_286	117_0_1104	259_0_1	232_0_1	26_0_1	1856_0_46	405_0_236	1457_01_577	1114_3_147	421_3_21	144_4_66	893_013_1	141_0_116	710_01_1	1591_013_817	32_5_512	53_0_1	130_3_16	436_013_1	294_0_1
989_0_79	1343_0_782	317_0_294	117_0_1121	259_0_1	232_0_1	26_0_1	1856_0_38	405_0_245	1457_01_567	1114_3_147	421_3_19	144_4_63	893_013_1	141_0_123	710_01_1	1591_013_816	32_5_515	53_0_1	130_3_17	436_013_1	294_0_1
989_0_76	1343_0_780	317_0_289	117_0_1131	259_0_1	232_0_1	26_0_1	1856_0_39	405_0_242	1457_01_560	1114_3_148	421_3_19	144_4_58	893_013_1	141_0_114	710_01_1	1591_013_826	32_5_525	53_0_1	130_3_17	436_013_1	294_0_1
989_0_72	1343_0_791	317_0_284	117_0_1144	259_0_1	232_0_1	26_0_1	1856_0_42	405_0_230	1457_01_567	1114_3_150	421_3_20	144_4_59	893_013_1	141_0_112	710_01_1	1591_013_814	32_5_517	53_0_1	130_3_17	436_013_1	294_0_1
989_0_68	1343_0_795	317_0_281	117_0_1149	259_0_1	232_0_1	26_0_1	1856_0_42	405_0_234	1457_01_574	1114_3_154	421_3_20	144_4_56	893_013_1	141_0_104	710_01_1	1591_013_796	32_5_511	53_0_1	130_3_18	436_013_1	294_0_1
989_0_70	1343_0_809	317_0_269	117_0_1125	259_0_1	232_0_1	26_0_1	1856_0_47	405_0_224	1457_01_594	1114_3_158	421_3_19	144_4_55	893_013_1	141_0_94	710_01_1	1591_013_814	32_5_508	53_0_1	130_3_19	436_013_1	294_0_1
989_0_66	1343_0_811	317_0_279	117_0_1120	259_0_1	232_0_1	26_0_1	1856_0_55	405_0_210	1457_01_600	1114_3_159	421_3_19	144_4_49	893_013_1	141_0_87	710_01_1	1591_013_817	32_5_511	53_0_1	130_3_17	436_013_1	294_0_1
989_0_68	1343_0_824	317_0_277	117_0_1129	259_0_1	232_0_1	26_0_1	1856_0_52	405_0_213	1457_01_592	1114_3_162	421_3_18	144_4_47	893_013_1	141_0_87	710_01_1	1591_013_808	32_5_505	53_0_1	130_3_16	436_013_1	294_0_1
989_0_72	1343_0_823	317_0_269	117_0_1127	259_0_1	232_0_1	26_0_1	1856_0_61	405_0_215	1457_01_589	1114_3_167	421_3_19	144_4_47	893_013_1	141_0_83	710_01_1	1591_013_823	32_5_505	53_0_1	130_3_16	436_013_1	294_0_1
989_0_62	1343_0_816	317_0_275	117_0_1144	259_0_1	232_0_1	26_0_1	1856_0_51	405_0_198	1457_01_581	1114_3_163	421_3_18	144_4_43	893_013_1	141_0_88	710_01_1	1591_013_850	32_5_509	53_0_1	130_3_15	436_013_1	294_0_1
989_0_76	1343_0_842	317_0_256	117_0_1141	259_0_1	232_0_1	26_0_1	1856_0_51	405_0_196	1457_01_578	1114_3_168	421_3_16	144_4_47	893_013_1	141_0_80	710_01_1	1591_013_855	32_5_503	53_0_1	130_3_16	436_013_1	294_0_1
989_0_79	1343_0_840	317_0_255	117_0_1135	259_0_1	232_0_1	26_0_1	1856_0_63	405_0_191	1457_01_587	1114_3_162	421_3_13	144_4_49	893_013_1	141_0_73	710_01_1	1591_013_863	32_5_508	53_0_1	130_3_15	436_013_1	294_0_1
989_0_81	1343_0_840	317_0_261	117_0_1142	259_0_1	232_0_1	26_0_1	1856_0_52	405_0_188	1457_01_590	1114_3_161	421_3_9	144_4_46	893_013_1	141_0_78	710_01_1	1591_013_852	32_5_519	53_0_1	130_3_15	436_013_1	294_0_1
989_0_80	1343_0_843	317_0_256	117_0_1126	259_0_1	232_0_1	26_0_1	1856_0_51	405_0_181	1457_01_596	1114_3_160	421_3_10	144_4_41	893_013_1	141_0_83	710_01_1	1591_013_861	32_5_532	53_0_1	130_3_13	436_013_1	294_0_1
989_0_78	1343_0_846	317_0_260	117_0_1132	259_0_1	232_0_1	26_0_1	1856_0_52	405_0_176	1457_01_599	1114_3_168	421_3_8	144_4_35	893_013_1	141_0_82	710_01_1	1591_013_858	32_5_535	53_0_1	130_3_10	436_013_1	294_0_1
989_0_73	1343_0_821	317_0_257	117_0_1141	259_0_1	232_0_1	26_0_1	1856_0_46	405_0_170	1457_01_589	1114_3_168	421_3_7	144_4_33	893_013_1	141_0_88	710_01_1	1591_013_886	32_5_532	53_0_1	130_3_12	436_013_1	294_0_1
989_0_70	1343_0_841	317_0_256	117_0_1148	259_0_1	232_0_1	26_0_1	1856_0_54	405_0_160	1457_01_591	1114_3_159	421_3_6	144_4_36	893_013_1	141_0_83	710_01_1	1591_013_876	32_5_537	53_0_1	130_3_13	436_013_1	294_0_1
989_0_61	1343_0_821	317_0_261	117_0_1163	259_0_1	232_0_1	26_0_1	1856_0_51	405_0_167	1457_01_600	1114_3_158	421_3_6	144_4_37	893_013_1	141_0_80	710_01_1	1591_013_864	32_5_546	53_0_1	130_3_8	436_013_1	294_0_1
989_0_58	1343_0_836	317_0_270	117_0_1164	259_0_1	232_0_1	26_0_1	1856_0_44	405_0_155	1457_01_600	1114_3_160	421_3_8	144_4_35	893_013_1	141_0_83	710_01_1	1591_013_871	32_5_548	53_0_1	130_3_8	436_013_1	294_0_1
989_0_60	1343_0_824	317_0_253	117_0_1151	259_0_1	232_0_1	26_0_1	1856_0_45	405_0_157	1457_01_605	1114_3_164	421_3_6	144_4_31	893_013_1	141_0_81	710_01_1	1591_013_900	32_5_553	53_0_1	130_3_6	436_013_1	294_0_1
989_0_46	1343_0_838	317_0_263	117_0_1146	259_0_1	232_0_1	26_0_1	1856_0_43	405_0_160	1457_01_599	1114_3_158	421_3_3	144_4_35	893_013_1	141_0_75	710_01_1	1591_013_901	32_5_560	53_0_1	130_3_7	436_013_1	294_0_1
989_0_41	1343_0_873	317_0_260	117_0_1122	259_0_1	232_0_1	26_0_1	1856_0_55	405_0_156	1457_01_607	1114_3_152	421_3_2	144_4_37	893_013_1	141_0_77	710_01_1	1591_013_888	32_5_562	53_0_1	130_3_5	436_013_1	294_0_1
989_0_43	1343_0_864	317_0_264	117_0_1118	259_0_1	232_0_1	26_0_1	1856_0_56	405_0_160	1457_01_603	1114_3_149	421_3_1	144_4_35	893_013_1	141_0_74	710_01_1	1591_013_881	32_5_578	53_0_1	130_3_6	436_013_1	294_0_1
989_0_38	1343_0_857	317_0_286	117_0_1122	259_0_1	232_0_1	26_0_1	1856_0_53	405_0_160	1457_01_596	1114_3_151	421_3_1	144_4_38	893_013_1	141_0_68	710_01_1	1591_013_885	32_5_570	53_0_1	130_3_7	436_013_1	294_0_1
989_0_34	1343_0_867	317_0_294	117_0_1115	259_0_1	232_0_1	26_0_1	1856_0_59	405_0_163	1457_01_597	1114_3_165	421_3_2	144_4_28	893_013_1	141_0_62	710_01_1	1591_013_883	32_5_559	53_0_1	130_3_9	436_013_1	294_0_1
989_0_31	1343_0_859	317_0_280	117_0_1113	259_0_1	232_0_1	26_0_1	1856_0_51	405_0_166	1457_01_608	1114_3_172	421_3_2	144_4_23	893_013_1	141_0_61	710_01_1	1591_013_889	32_5_557	53_0_1	130_3_8	436_013_1	294_0_1
989_0_38	1343_0_877	317_0_277	117_0_1108	259_0_1	232_0_1	26_0_1	1856_0_48	405_0_155	1457_01_610	1114_3_170	421_3_3	144_4_22	893_013_1	141_0_57	710_01_1	1591_013_896	32_5_547	53_0_1	130_3_11	436_013_1	294_0_1
989_0_38	1343_0_867	317_0_268	117_0_1114	259_0_1	232_0_1	26_0_1	1856_0_53	405_0_158	1457_01_604	1114_3_172	421_3_1	144_4_16	893_013_1	141_0_62	710_01_1	1591_013_900	32_5_558	53_0_1	130_3_9	436_013_1	294_0_1
989_0_37	1343_0_875	317_0_266	117_0_1132	259_0_1	232_0_1	26_0_1	1856_0_50	405_0_150	1457_01_592	1114_3_164	421_3_1	144_4_16	893_013_1	141_0_66	710_01_1	1591_013_911	32_5_549	53_0_1	130_3_12	436_013_1	294_0_1
144_4_14	989_0_40	893_013_1	141_0_60	259_0_1	32_5_554	1343_0_889	317_0_247	405_0_157	1856_0_53	710_01_1	130_3_12	117_0_1138	1457_01_595	1591_013_886	1114_3_164	436_013_1	294_0_1	53_0_1	232_0_1	26_0_1
144_4_15	989_0_42	893_013_1	141_0_74	259_0_1	32_5_552	1343_0_873	317_0_238	405_0_158	1856_0_52	710_01_1	130_3_12	117_0_1121	1457_01_597	1591_013_915	1114_3_165	436_013_1	294_0_1	53_0_1	232_0_1	26_0_1
144_4_15	989_0_43	893_013_1	141_0_69	259_0_1	32_5_549	1343_0_877	317_0_245	405_0_148	1856_0_52	710_01_1	130_3_11	117_0_1131	1457_01_588	1591_013_906	1114_3_169	436_013_1	294_0_1	53_0_1	232_0_1	26_0_1
144_4_13	989_0_37	893_013_1	141_0_69	259_0_1	32_5_549	1343_0_888	317_0_246	405_0_145	1856_0_60	710_01_1	130_3_12	117_0_1112	1457_01_600	1591_013_916	1114_3_163	436_013_1	294_0_1	53_0_1	232_0_1	26_0_1
144_4_14	989_0_39	893_013_1	141_0_67	259_0_1	32_5_559	1343_0_904	317_0_252	405_0_141	1856_0_50	710_01_1	130_3_16	117_0_1128	1457_01_583	1591_013_914	1114_3_153	436_013_1	294_0_1	53_0_1	232_0_1	26_0_1
144_4_15	989_0_31	893_013_1	141_0_65	259_0_1	32_5_562	1343_0_887	317_0_245	405_0_146	1856_0_58	710_01_1	130_3_12	117_0_1161	1457_01_590	1591_013_897	1114_3_151	436_013_1	294_0_1	53_0_1	232_0_1	26_0_1
144_4_13	989_0_36	893_013_1	141_0_60	259_0_1	32_5_560	1343_0_884	317_0_244	405_0_152	1856_0_52	710_01_1	130_3_15	117_0_1139	1457_01_606	1591_013_921	1114_3_157	436_013_1	294_0_1	53_0_1	232_0_1	26_0_1
144_4_13	989_0_30	893_013_1	141_0_65	259_0_1	32_5_558	1343_0_865	317_0_247	405_0_151	1856_0_46	710_01_1	130_3_15	117_0_1150	1457_01_614	1591_013_918	1114_3_156	436_013_1	294_0_1	53_0_1	232_0_1	26_0_1
144_4_14	989_0_29	893_013_1	141_0_57	259_0_1	32_5_559	1343_0_863	317_0_252	405_0_150	1856_0_49	710_01_1	130_3_14	117_0_1157	1457_01_628	1591_013_923	1114_3_152	436_013_1	294_0_1	53_0_1	232_0_1	26_0_1
144_4_14	989_0_31	893_013_1	141_0_61	259_0_1	32_5_559	1343_0_844	317_0_253	405_0_164	1856_0_47	710_01_1	130_3_13	117_0_1149	1457_01_628	1591_013_941	1114_3_153	436_013_1	294_0_1	53_0_1	232_0_1	26_0_1
144_4_17	989_0_26	893_013_1	141_0_68	259_0_1	32_5_557	1343_0_848	317_0_258	405_0_170	1856_0_41	710_01_1	130_3_9	117_0_1175	1457_01_612	1591_013_914	1114_3_156	436_013_1	294_0_1	53_0_1	232_0_1	26_0_1
144_4_21	989_0_28	893_013_1	141_0_68	259_0_1	32_5_562	1343_0_837	317_0_235	405_0_180	1856_0_48	710_01_1	130_3_6	117_0_1170	1457_01_603	1591_013_927	1114_3_148	436_013_1	294_0_1	53_0_1	232_0_1	26_0_1
144_4_22	989_0_33	893_013_1	141_0_72	259_0_1	32_5_550	1343_0_828	317_0_247	405_0_188	1856_0_46	710_01_1	130_3_8	117_0_1166	1457_01_612	1591_013_913	1114_3_148	436_013_1	294_0_1	53_0_1	232_0_1	26_0_1
144_4_17	989_0_24	893_013_1	141_0_69	259_0_1	32_5_549	1343_0_827	317_0_241	405_0_182	1856_0_50	710_01_1	130_3_8	117_0_1166	1457_01_628	1591_013_909	1114_3_152	436_013_1	294_0_1	53_0_1	232_0_1	26_0_1
144_4_21	989_0_21	893_013_1	141_0_60	259_0_1	32_5_550	1343_0_821	317_0_230	405_0_191	1856_0_53	710_01_1	130_3_8	117_0_1146	1457_01_629	1591_013_936	1114_3_146	436_013_1	294_0_1	53_0_1	232_0_1	26_0_1
144_4_20	989_0_19	893_013_1	141_0_58	259_0_1	32_5_559	1343_0_801	317_0_243	405_0_174	1856_0_49	710_01_1	130_3_10	117_0_1159	1457_01_636	1591_013_924	1114_3_146	436_013_1	294_0_1	53_0_1	232_0_1	26_0_1
144_4_20	989_0_21	893_013_1	141_0_58	259_0_1	32_5_569	1343_0_826	317_0_247	405_0_177	1856_0_54	710_01_1	130_3_8	117_0_1134	1457_01_636	1591_013_924	1114_3_145	436_013_1	294_0_1	53_0_1	232_0_1	26_0_1
144_4_20	989_0_20	893_013_1	141_0_47	259_0_1	32_5_559	1343_0_817	317_0_254	405_0_191	1856_0_58	710_01_1	130_3_9	117_0_1139	1457_01_619	1591_013_950	1114_3_141	436_013_1	294_0_1	53_0_1	232_0_1	26_0_1
144_4_18	989_0_15	893_013_1	141_0_48	259_0_1	32_5_558	1343_0_803	317_0_253	405_0_185	1856_0_58	710_01_1	130_3_15	117_0_1156	1457_01_637	1591_013_920	1114_3_142	436_013_1	294_0_1	53_0_1	232_0_1	26_0_1
144_4_19	989_0_15	893_013_1	141_0_43	259_0_1	32_5_555	1343_0_813	317_0_237	405_0_188	1856_0_61	710_01_1	130_3_14	117_0_1144	1457_01_646	1591_013_930	1114_3_150	436_013_1	294_0_1	53_0_1	232_0_1	26_0_1
144_4_17	989_0_17	893_013_1	141_0_40	259_0_1	32_5_563	1343_0_820	317_0_254	405_0_172	1856_0_53	710_01_1	130_3_15	117_0_1153	1457_01_631	1591_013_947	1114_3_146	436_013_1	294_0_1	53_0_1	232_0_1	26_0_1
144_4_19	989_0_15	893_013_1	141_0_39	259_0_1	32_5_568	1343_0_826	317_0_252	405_0_165	1856_0_57	710_01_1	130_3_13	117_0_1169	1457_01_626	1591_013_940	1114_3_138	436_013_1	294_0_1	53_0_1	232_0_1	26_0_1
144_4_20	989_0_18	893_013_1	141_0_36	259_0_1	32_5_582	1343_0_851	317_0_259	405_0_167	1856_0_61	710_01_1	130_3_7	117_0_1144	1457_01_625	1591_013_930	1114_3_130	436_013_1	294_0_1	53_0_1	232_0_1	26_0_1
144_4_22	989_0_17	893_013_1	141_0_37	259_0_1	32_5_588	1343_0_845	317_0_257	405_0_163	1856_0_56	710_01_1	130_3_5	117_0_1164	1457_01_628	1591_013_923	1114_3_126	436_013_1	294_0_1	53_0_1	232_0_1	26_0_1
144_4_23	989_0_13	893_013_1	141_0_37	259_0_1	32_5_583	1343_0_857	317_0_252	405_0_165	1856_0_63	710_01_1	130_3_4	117_0_1147	1457_01_616	1591_013_923	1114_3_131	436_013_1	294_0_1	53_0_1	232_0_1	26_0_1
144_4_20	989_0_16	893_013_1	141_0_35	259_0_1	32_5_576	1343_0_856	317_0_258	405_0_167	1856_0_58	710_01_1	130_3_6	117_0_1147	1457_01_618	1591_013_917	1114_3_137	436_013_1	294_0_1	53_0_1	232_0_1	26_0_1
144_4_19	989_0_15	893_013_1	141_0_37	259_0_1	32_5_563	1343_0_851	317_0_261	405_0_166	1856_0_52	710_01_1	130_3_9	117_0_1160	1457_01_633	1591_013_909	1114_3_135	436_013_1	294_0_1	53_0_1	232_0_1	26_0_1
144_4_17	989_0_16	893_013_1	141_0_35	259_0_1	32_5_580	1343_0_847	317_0_256	405_0_166	1856_0_59	710_01_1	130_3_8	117_0_1137	1457_01_632	1591_013_929	1114_3_139	436_013_1	294_0_1	53_0_1	232_0_1	26_0_1
144_4_12	989_0_18	893_013_1	141_0_32	259_0_1	32_5_582	1343_0_823	317_0_272	405_0_164	1856_0_58	710_01_1	130_3_9	117_0_1135	1457_01_639	1591_013_945	1114_3_145	436_013_1	294_0_1	53_0_1	232_0_1	26_0_1
144_4_10	989_0_16	893_013_1	141_0_32	259_0_1	32_5_576	1343_0_824	317_0_274	405_0_158	1856_0_58	710_01_1	130_3_11	117_0_1157	1457_01_655	1591_013_916	1114_3_146	436_013_1	294_0_1	53_0_1	232_0_1	26_0_1
144_4_11	989_0_17	893_013_1	141_0_32	259_0_1	32_5_575	1343_0_842	317_0_277	405_0_172	1856_0_53	710_01_1	130_3_10	117_0_1144	1457_01_656	1591_013_904	1114_3_141	436_013_1	294_0_1	53_0_1	232_0_1	26_0_1
144_4_11	989_0_15	893_013_1	141_0_33	259_0_1	32_5_578	1343_0_839	317_0_291	405_0_158	1856_0_56	710_01_1	130_3_8	117_0_1131	1457_01_666	1591_013_920	1114_3_143	436_013_1	294_0_1	53_0_1	232_0_1	26_0_1
144_4_12	989_0_11	893_013_1	141_0_35	259_0_1	32_5_583	1343_0_841	317_0_291	405_0_167	1856_0_55	710_01_1	130_3_10	117_0_1136	1457_01_649	1591_013_930	1114_3_133	436_013_1	294_0_1	53_0_1	232_0_1	26_0_1
144_4_15	989_0_12	893_013_1	141_0_36	259_0_1	32_5_594	1343_0_832	317_0_299	405_0_160	1856_0_54	710_01_1	130_3_8	117_0_1143	1457_01_648	1591_013_920	1114_3_130	436_013_1	294_0_1	53_0_1	232_0_1	26_0_1
144_4_11	989_0_12	893_013_1	141_0_36	259_0_1	32_5_585	1343_0_823	317_0_322	405_0_162	1856_0_55	710_01_1	130_3_9	117_0_1154	1457_01_636	1591_013_900	1114_3_133	436_013_1	294_0_1	53_0_1	232_0_1	26_0_1
144_4_9	989_0_12	893_013_1	141_0_32	259_0_1	32_5_594	1343_0_808	317_0_310	405_0_162	1856_0_56	710_01_1	130_3_5	117_0_1147	1457_01_640	1591_013_926	1114_3_144	436_013_1	294_0_1	53_0_1	232_0_1	26_0_1
144_4_10	989_0_13	893_013_1	141_0_31	259_0_1	32_5_588	1343_0_803	317_0_323	405_0_167	1856_0_55	710_01_1	130_3_4	117_0_1166	1457_01_629	1591_013_909	1114_3_150	436_013_1	294_0_1	53_0_1	232_0_1	26_0_1
144_4_10	989_0_13	893_013_1	141_0_32	259_0_1	32_5_599	1343_0_791	317_0_324	405_0_179	1856_0_58	710_01_1	130_3_5	117_0_1168	1457_01_629	1591_013_894	1114_3_138	436_013_1	294_0_1	53_0_1	232_0_1	26_0_1
144_4_9	989_0_14	893_013_1	141_0_30	259_0_1	32_5_600	1343_0_807	317_0_310	405_0_183	1856_0_61	710_01_1	130_3_5	117_0_1162	1457_01_621	1591_013_907	1114_3_136	436_013_1	294_0_1	53_0_1	232_0_1	26_0_1
144_4_8	989_0_13	893_013_1	141_0_30	259_0_1	32_5_597	1343_0_803	317_0_316	405_0_186	1856_0_57	710_01_1	130_3_4	117_0_1166	1457_01_624	1591_013_903	1114_3_130	436_013_1	294_0_1	53_0_1	232_0_1	26_0_1
144_4_12	989_0_14	893_013_1	141_0_27	259_0_1	32_5_588	1343_0_811	317_0_326	405_0_189	1856_0_53	710_01_1	130_3_5	117_0_1171	1457_01_617	1591_013_892	1114_3_132	436_013_1	294_0_1	53_0_1	232_0_1	26_0_1
144_4_12	989_0_16	893_013_1	141_0_25	259_0_1	32_5_583	1343_0_793	317_0_309	405_0_187	1856_0_50	710_01_1	130_3_4	117_0_1176	1457_01_611	1591_013_941	1114_3_139	436_013_1	294_0_1	53_0_1	232_0_1	26_0_1
144_4_13	989_0_13	893_013_1	141_0_24	259_0_1	32_5_581	1343_0_802	317_0_322	405_0_186	1856_0_50	710_01_1	130_3_3	117_0_1166	1457_01_622	1591_013_918	1114_3_139	436_013_1	294_0_1	53_0_1	232_0_1	26_0_1
144_4_11	989_0_16	893_013_1	141_0_23	259_0_1	32_5_581	1343_0_812	317_0_319	405_0_189	1856_0_49	710_01_1	130_3_3	117_0_1149	1457_01_612	1591_013_930	1114_3_137	436_013_1	294_0_1	53_0_1	232_0_1	26_0_1
144_4_10	989_0_19	893_013_1	141_0_26	259_0_1	32_5_584	1343_0_807	317_0_327	405_0_193	1856_0_45	710_01_1	130_3_4	117_0_1139	1457_01_618	1591_013_931	1114_3_140	436_013_1	294_0_1	53_0_1	232_0_1	26_0_1
144_4_12	989_0_16	893_013_1	141_0_26	259_0_1	32_5_572	1343_0_821	317_0_325	405_0_191	1856_0_43	710_01_1	130_3_1	117_0_1156	1457_01_623	1591_013_910	1114_3_149	436_013_1	294_0_1	53_0_1	232_0_1	26_0_1
144_4_12	989_0_14	893_013_1	141_0_22	259_0_1	32_5_581	1343_0_818	317_0_338	405_0_193	1856_0_45	710_01_1	130_3_2	117_0_1160	1457_01_594	1591_013_932	1114_3_143	436_013_1	294_0_1	53_0_1	232_0_1	26_0_1
144_4_11	989_0_17	893_013_1	141_0_21	259_0_1	32_5_585	1343_0_833	317_0_325	405_0_186	1856_0_45	710_01_1	117_0_1155	1457_01_618	1591_013_919	1114_3_137	436_013_1	294_0_1	53_0_1	232_0_1	26_0_1
144_4_12	989_0_17	893_013_1	141_0_16	259_0_1	32_5_578	1343_0_843	317_0_333	405_0_198	1856_0_42	710_01_1	117_0_1159	1457_01_614	1591_013_899	1114_3_136	436_013_1	294_0_1	53_0_1	232_0_1	26_0_1
144_4_10	989_0_16	893_013_1	141_0_18	259_0_1	32_5_589	1343_0_857	317_0_331	405_0_191	1856_0_45	710_01_1	117_0_1149	1457_01_603	1591_013_907	1114_3_130	436_013_1	294_0_1	53_0_1	232_0_1	26_0_1
144_4_13	989_0_18	893_013_1	141_0_18	259_0_1	32_5_589	1343_0_865	317_0_339	405_0_190	1856_0_43	710_01_1	117_0_1146	1457_01_610	1591_013_878	1114_3_135	436_013_1	294_0_1	53_0_1	232_0_1	26_0_1
144_4_11	989_0_18	893_013_1	141_0_18	259_0_1	32_5_584	1343_0_866	317_0_350	405_0_189	1856_0_40	710_01_1	117_0_1160	1457_01_577	1591_013_899	1114_3_138	436_013_1	294_0_1	53_0_1	232_0_1	26_0_1
144_4_10	989_0_22	893_013_1	141_0_20	259_0_1	32_5_583	1343_0_890	317_0_352	405_0_179	1856_0_40	710_01_1	117_0_1138	1457_01_578	1591_013_872	1114_3_144	436_013_1	294_0_1	53_0_1	232_0_1	26_0_1
144_4_12	989_0_19	893_013_1	141_0_15	259_0_1	32_5_576	1343_0_891	317_0_350	405_0_177	1856_0_37	710_01_1	117_0_1160	1457_01_584	1591_013_868	1114_3_144	436_013_1	294_0_1	53_0_1	232_0_1	26_0_1
144_4_8	989_0_22	893_013_1	141_0_16	259_0_1	32_5_567	1343_0_898	317_0_345	405_0_185	1856_0_42	710_01_1	117_0_1142	1457_01_589	1591_013_869	1114_3_147	436_013_1	294_0_1	53_0_1	232_0_1	26_0_1
144_4_9	989_0_19	893_013_1	141_0_13	259_0_1	32_5_575	1343_0_905	317_0_334	405_0_180	1856_0_44	710_01_1	117_0_1143	1457_01_586	1591_013_872	1114_3_145	436_013_1	294_0_1	53_0_1	232_0_1	26_0_1
144_4_8	989_0_19	893_013_1	141_0_16	259_0_1	32_5_569	1343_0_900	317_0_326	405_0_174	1856_0_41	710_01_1	117_0_1142	1457_01_590	1591_013_885	1114_3_148	436_013_1	294_0_1	53_0_1	232_0_1	26_0_1
144_4_6	989_0_18	893_013_1	141_0_22	259_0_1	32_5_576	1343_0_925	317_0_326	405_0_184	1856_0_41	710_01_1	117_0_1123	1457_01_574	1591_013_884	1114_3_136	436_013_1	294_0_1	53_0_1	232_0_1	26_0_1
144_4_6	989_0_17	893_013_1	141_0_16	259_0_1	32_5_582	1343_0_950	317_0_329	405_0_173	1856_0_43	710_01_1	117_0_1122	1457_01_587	1591_013_871	1114_3_130	436_013_1	294_0_1	53_0_1	232_0_1	26_0_1
144_4_5	989_0_15	893_013_1	141_0_16	259_0_1	32_5_585	1343_0_979	317_0_336	405_0_181	1856_0_38	710_01_1	117_0_1114	1457_01_584	1591_013_869	1114_3_119	436_013_1	294_0_1	53_0_1	232_0_1	26_0_1
144_4_4	989_0_13	893_013_1	141_0_17	259_0_1	32_5_584	1343_0_977	317_0_344	405_0_172	1856_0_34	710_01_1	117_0_1109	1457_01_574	1591_013_884	1114_3_120	436_013_1	294_0_1	53_0_1	232_0_1	26_0_1
144_4_6	989_0_13	893_013_1	141_0_11	259_0_1	32_5_579	1343_0_970	317_0_340	405_0_175	1856_0_37	710_01_1	117_0_1109	1457_01_576	1591_013_894	1114_3_112	436_013_1	294_0_1	53_0_1	232_0_1	26_0_1
144_4_4	989_0_15	893_013_1	141_0_10	259_0_1	32_5_579	1343_0_974	317_0_340	405_0_185	1856_0_37	710_01_1	117_0_1105	1457_01_587	1591_013_887	1114_3_105	436_013_1	294_0_1	53_0_1	232_0_1	26_0_1
144_4_4	989_0_13	893_013_1	141_0_14	259_0_1	32_5_574	1343_0_955	317_0_343	405_0_177	1856_0_38	710_01_1	117_0_1109	1457_01_588	1591_013_909	1114_3_103	436_013_1	294_0_1	53_0_1	232_0_1	26_0_1
144_4_3	989_0_11	893_013_1	141_0_12	259_0_1	32_5_580	1343_0_956	317_0_333	405_0_175	1856_0_39	710_01_1	117_0_1133	1457_01_600	1591_013_888	1114_3_97	436_013_1	294_0_1	53_0_1	232_0_1	26_0_1
144_4_2	989_0_13	893_013_1	141_0_12	259_0_1	32_5_576	1343_0_949	317_0_357	405_0_178	1856_0_36	710_01_1	117_0_1107	1457_01_588	1591_013_903	1114_3_98	436_013_1	294_0_1	53_0_1	232_0_1	26_0_1
144_4_3	989_0_9	893_013_1	141_0_12	259_0_1	32_5_572	1343_0_948	317_0_340	405_0_193	1856_0_38	710_01_1	117_0_1118	1457_01_606	1591_013_877	1114_3_103	436_013_1	294_0_1	53_0_1	232_0_1	26_0_1
144_4_3	989_0_10	893_013_1	141_0_11	259_0_1	32_5_570	1343_0_974	317_0_353	405_0_188	1856_0_30	710_01_1	117_0_1117	1457_01_595	1591_013_886	1114_3_98	436_013_1	294_0_1	53_0_1	232_0_1	26_0_1
144_4_2	989_0_10	893_013_1	141_0_18	259_0_1	32_5_566	1343_0_964	317_0_344	405_0_192	1856_0_32	710_01_1	117_0_1110	1457_01_603	1591_013_904	1114_3_95	436_013_1	294_0_1	53_0_1	232_0_1	26_0_1
144_4_2	989_0_10	893_013_1	141_0_15	259_0_1	32_5_567	1343_0_964	317_0_332	405_0_199	1856_0_35	710_01_1	117_0_1144	1457_01_597	1591_013_886	1114_3_94	436_013_1	294_0_1	53_0_1	232_0_1	26_0_1
144_4_1	989_0_9	893_013_1	141_0_13	259_0_1	32_5_568	1343_0_983	317_0_338	405_0_180	1856_0_35	710_01_1	117_0_1115	1457_01_597	1591_013_912	1114_3_90	436_013_1	294_0_1	53_0_1	232_0_1	26_0_1
144_4_2	989_0_9	893_013_1	141_0_15	259_0_1	32_5_559	1343_0_978	317_0_341	405_0_191	1856_0_32	710_01_1	117_0_1126	1457_01_602	1591_013_895	1114_3_96	436_013_1	294_0_1	53_0_1	232_0_1	26_0_1
144_4_1	989_0_13	893_013_1	141_0_14	259_0_1	32_5_559	1343_0_988	317_0_340	405_0_190	1856_0_32	710_01_1	117_0_1129	1457_01_589	1591_013_881	1114_3_96	436_013_1	294_0_1	53_0_1	232_0_1	26_0_1
144_4_2	989_0_12	893_013_1	141_0_18	259_0_1	32_5_557	1343_0_976	317_0_341	405_0_193	1856_0_29	710_01_1	117_0_1127	1457_01_578	1591_013_911	1114_3_91	436_013_1	294_0_1	53_0_1	232_0_1	26_0_1
144_4_3	989_0_12	893_013_1	141_0_14	259_0_1	32_5_560	1343_0_977	317_0_352	405_0_201	1856_0_26	710_01_1	117_0_1131	1457_01_587	1591_013_894	1114_3_90	436_013_1	294_0_1	53_0_1	232_0_1	26_0_1
144_4_2	989_0_12	893_013_1	141_0_11	259_0_1	32_5_567	1343_0_996	317_0_377	405_0_189	1856_0_26	710_01_1	117_0_1120	1457_01_566	1591_013_906	1114_3_86	436_013_1	294_0_1	53_0_1	232_0_1	26_0_1
144_4_2	989_0_11	893_013_1	141_0_10	259_0_1	32_5_563	1343_0_980	317_0_367	405_0_199	1856_0_24	710_01_1	117_0_1113	1457_01_578	1591_013_934	1114_3_85	436_013_1	294_0_1	53_0_1	232_0_1	26_0_1
144_4_4	989_0_11	893_013_1	141_0_10	259_0_1	32_5_564	1343_0_982	317_0_349	405_0_190	1856_0_23	710_01_1	117_0_1130	1457_01_590	1591_013_922	1114_3_90	436_013_1	294_0_1	53_0_1	232_0_1	26_0_1
144_4_4	989_0_11	893_013_1	141_0_10	259_0_1	32_5_572	1343_0_983	317_0_353	405_0_187	1856_0_25	710_01_1	117_0_1128	1457_01_556	1591_013_935	1114_3_87	436_013_1	294_0_1	53_0_1	232_0_1	26_0_1
144_4_4	989_0_9	893_013_1	141_0_10	259_0_1	32_5_569	1343_0_961	317_0_353	405_0_189	1856_0_23	710_01_1	117_0_1135	1457_01_564	1591_013_933	1114_3_91	436_013_1	294_0_1	53_0_1	232_0_1	26_0_1
144_4_4	989_0_7	893_013_1	141_0_11	259_0_1	32_5_556	1343_0_971	317_0_356	405_0_185	1856_0_27	710_01_1	117_0_1144	1457_01_552	1591_013_935	1114_3_84	436_013_1	294_0_1	53_0_1	232_0_1	26_0_1
144_4_4	989_0_8	893_013_1	141_0_11	259_0_1	32_5_556	1343_0_969	317_0_355	405_0_185	1856_0_29	710_01_1	117_0_1111	1457_01_547	1591_013_957	1114_3_88	436_013_1	294_0_1	53_0_1	232_0_1	26_0_1
144_4_3	989_0_7	893_013_1	141_0_9	259_0_1	32_5_559	1343_0_964	317_0_345	405_0_190	1856_0_31	710_01_1	117_0_1126	1457_01_575	1591_013_929	1114_3_93	436_013_1	294_0_1	53_0_1	232_0_1	26_0_1
144_4_3	989_0_10	893_013_1	141_0_9	259_0_1	32_5_555	1343_0_962	317_0_344	405_0_181	1856_0_33	710_01_1	117_0_1120	1457_01_550	1591_013_952	1114_3_86	436_013_1	294_0_1	53_0_1	232_0_1	26_0_1
144_4_3	989_0_11	893_013_1	141_0_9	259_0_1	32_5_562	1343_0_963	317_0_341	405_0_186	1856_0_32	710_01_1	117_0_1121	1457_01_546	1591_013_953	1114_3_80	436_013_1	294_0_1	53_0_1	232_0_1	26_0_1
144_4_4	989_0_11	893_013_1	141_0_9	259_0_1	32_5_555	1343_0_974	317_0_337	405_0_190	1856_0_31	710_01_1	117_0_1138	1457_01_554	1591_013_929	1114_3_76	436_013_1	294_0_1	53_0_1	232_0_1	26_0_1
144_4_3	989_0_11	893_013_1	141_0_8	259_0_1	32_5_551	1343_0_979	317_0_348	405_0_171	1856_0_26	710_01_1	117_0_1122	1457_01_550	1591_013_933	1114_3_82	436_013_1	294_0_1	53_0_1	232_0_1	26_0_1
144_4_2	989_0_11	893_013_1	141_0_7	259_0_1	32_5_550	1343_0_952	317_0_339	405_0_186	1856_0_28	710_01_1	117_0_1137	1457_01_548	1591_013_945	1114_3_85	436_013_1	294_0_1	53_0_1	232_0_1	26_0_1
144_4_2	989_0_9	893_013_1	141_0_6	259_0_1	32_5_544	1343_0_943	317_0_335	405_0_170	1856_0_26	710_01_1	117_0_1151	1457_01_565	1591_013_963	1114_3_81	436_013_1	294_0_1	53_0_1	232_0_1	26_0_1
144_4_1	989_0_6	893_013_1	141_0_8	259_0_1	32_5_548	1343_0_930	317_0_342	405_0_171	1856_0_25	710_01_1	117_0_1139	1457_01_546	1591_013_999	1114_3_84	436_013_1	294_0_1	53_0_1	232_0_1	26_0_1
144_4_2	989_0_6	893_013_1	141_0_9	259_0_1	32_5_548	1343_0_920	317_0_337	405_0_168	1856_0_22	710_01_1	117_0_1165	1457_01_554	1591_013_986	1114_3_85	436_013_1	294_0_1	53_0_1	232_0_1	26_0_1
144_4_2	989_0_5	893_013_1	141_0_8	259_0_1	32_5_542	1343_0_916	317_0_350	405_0_150	1856_0_19	710_01_1	117_0_1169	1457_01_531	1591_013_1004	1114_3_87	436_013_1	294_0_1	53_0_1	232_0_1	26_0_1
26_0_1	989_0_5	893_013_1	141_0_14	259_0_1	32_5_543	1343_0_918	317_0_339	405_0_154	1856_0_19	710_01_1	117_0_1156	1457_01_541	1591_013_1023	1114_3_84	436_013_1	294_0_1	53_0_1	232_0_1
26_0_1	989_0_6	893_013_1	141_0_10	259_0_1	32_5_546	1343_0_887	317_0_337	405_0_147	1856_0_18	710_01_1	117_0_1173	1457_01_554	1591_013_1029	1114_3_91	436_013_1	294_0_1	53_0_1	232_0_1
26_0_1	989_0_4	893_013_1	141_0_10	259_0_1	32_5_555	1343_0_872	317_0_339	405_0_150	1856_0_17	710_01_1	117_0_1152	1457_01_562	1591_013_1058	1114_3_83	436_013_1	294_0_1	53_0_1	232_0_1
26_0_1	989_0_4	893_013_1	141_0_7	259_0_1	32_5_544	1343_0_875	317_0_324	405_0_163	1856_0_16	710_01_1	117_0_1153	1457_01_572	1591_013_1062	1114_3_77	436_013_1	294_0_1	53_0_1	232_0_1
26_0_1	989_0_6	893_013_1	141_0_6	259_0_1	32_5_551	1343_0_870	317_0_348	405_0_156	1856_0_19	710_01_1	117_0_1160	1457_01_557	1591_013_1048	1114_3_75	436_013_1	294_0_1	53_0_1	232_0_1
26_0_1	989_0_3	893_013_1	141_0_6	259_0_1	32_5_556	1343_0_866	317_0_350	405_0_163	1856_0_22	710_01_1	117_0_1140	1457_01_550	1591_013_1064	1114_3_73	436_013_1	294_0_1	53_0_1	232_0_1
26_0_1	989_0_3	893_013_1	141_0_5	259_0_1	32_5_552	1343_0_883	317_0_357	405_0_163	1856_0_22	710_01_1	117_0_1142	1457_01_563	1591_013_1052	1114_3_68	436_013_1	294_0_1	53_0_1	232_0_1
26_0_1	989_0_2	893_013_1	141_0_5	259_0_1	32_5_565	1343_0_872	317_0_364	405_0_162	1856_0_26	710_01_1	117_0_1159	1457_01_542	1591_013_1063	1114_3_65	436_013_1	294_0_1	53_0_1	232_0_1
26_0_1	989_0_2	893_013_1	141_0_7	259_0_1	32_5_560	1343_0_845	317_0_360	405_0_180	1856_0_26	710_01_1	117_0_1153	1457_01_545	1591_013_1073	1114_3_67	436_013_1	294_0_1	53_0_1	232_0_1
26_0_1	989_0_2	893_013_1	141_0_6	259_0_1	32_5_554	1343_0_844	317_0_356	405_0_179	1856_0_19	710_01_1	117_0_1168	1457_01_552	1591_013_1076	1114_3_64	436_013_1	294_0_1	53_0_1	232_0_1
26_0_1	989_0_3	893_013_1	141_0_4	259_0_1	32_5_550	1343_0_873	317_0_357	405_0_176	1856_0_21	710_01_1	117_0_1156	1457_01_538	1591_013_1063	1114_3_62	436_013_1	294_0_1	53_0_1	232_0_1
26_0_1	989_0_2	893_013_1	141_0_6	259_0_1	32_5_555	1343_0_890	317_0_349	405_0_173	1856_0_14	710_01_1	117_0_1147	1457_01_551	1591_013_1073	1114_3_65	436_013_1	294_0_1	53_0_1	232_0_1
26_0_1	989_0_4	893_013_1	141_0_6	259_0_1	32_5_552	1343_0_886	317_0_358	405_0_169	1856_0_12	710_01_1	117_0_1164	1457_01_553	1591_013_1055	1114_3_69	436_013_1	294_0_1	53_0_1	232_0_1
26_0_1	989_0_4	893_013_1	141_0_6	259_0_1	32_5_557	1343_0_875	317_0_363	405_0_168	1856_0_14	710_01_1	117_0_1157	1457_01_553	1591_013_1059	1114_3_75	436_013_1	294_0_1	53_0_1	232_0_1
26_0_1	989_0_4	893_013_1	141_0_4	259_0_1	32_5_556	1343_0_870	317_0_352	405_0_170	1856_0_13	710_01_1	117_0_1149	1457_01_562	1591_013_1071	1114_3_69	436_013_1	294_0_1	53_0_1	232_0_1
26_0_1	989_0_5	893_013_1	141_0_4	259_0_1	32_5_556	1343_0_880	317_0_350	405_0_170	1856_0_17	710_01_1	117_0_1160	1457_01_538	1591_013_1065	1114_3_63	436_013_1	294_0_1	53_0_1	232_0_1
26_0_1	989_0_4	893_013_1	141_0_6	259_0_1	32_5_545	1343_0_871	317_0_363	405_0_174	1856_0_14	710_01_1	117_0_1157	1457_01_533	1591_013_1066	1114_3_69	436_013_1	294_0_1	53_0_1	232_0_1
26_0_1	989_0_4	893_013_1	141_0_5	259_0_1	32_5_542	1343_0_898	317_0_358	405_0_165	1856_0_16	710_01_1	117_0_1152	1457_01_543	1591_013_1070	1114_3_67	436_013_1	294_0_1	53_0_1	232_0_1
26_0_1	989_0_6	893_013_1	141_0_4	259_0_1	32_5_546	1343_0_910	317_0_372	405_0_180	1856_0_13	710_01_1	117_0_1131	1457_01_531	1591_013_1075	1114_3_66	436_013_1	294_0_1	53_0_1	232_0_1
26_0_1	989_0_4	893_013_1	141_0_4	259_0_1	32_5_543	1343_0_910	317_0_352	405_0_186	1856_0_11	710_01_1	117_0_1150	1457_01_537	1591_013_1073	1114_3_69	436_013_1	294_0_1	53_0_1	232_0_1
26_0_1	989_0_6	893_013_1	141_0_4	259_0_1	32_5_542	1343_0_909	317_0_351	405_0_191	1856_0_14	710_01_1	117_0_1150	1457_01_527	1591_013_1074	1114_3_64	436_013_1	294_0_1	53_0_1	232_0_1
26_0_1	989_0_5	893_013_1	141_0_5	259_0_1	32_5_553	1343_0_915	317_0_347	405_0_179	1856_0_12	710_01_1	117_0_1156	1457_01_524	1591_013_1063	1114_3_66	436_013_1	294_0_1	53_0_1	232_0_1
26_0_1	989_0_3	893_013_1	141_0_6	259_0_1	32_5_552	1343_0_910	317_0_339	405_0_177	1856_0_10	710_01_1	117_0_1161	1457_01_522	1591_013_1066	1114_3_69	436_013_1	294_0_1	53_0_1	232_0_1
26_0_1	989_0_3	893_013_1	141_0_5	259_0_1	32_5_556	1343_0_934	317_0_331	405_0_182	1856_0_13	710_01_1	117_0_1160	1457_01_514	1591_013_1056	1114_3_63	436_013_1	294_0_1	53_0_1	232_0_1
26_0_1	989_0_2	893_013_1	141_0_5	259_0_1	32_5_550	1343_0_946	317_0_324	405_0_174	1856_0_15	710_01_1	117_0_1168	1457_01_511	1591_013_1053	1114_3_65	436_013_1	294_0_1	53_0_1	232_0_1
26_0_1	989_0_2	893_013_1	141_0_4	259_0_1	32_5_551	1343_0_963	317_0_316	405_0_161	1856_0_14	710_01_1	117_0_1169	1457_01_520	1591_013_1059	1114_3_68	436_013_1	294_0_1	53_0_1	232_0_1
26_0_1	989_0_4	893_013_1	141_0_3	259_0_1	32_5_562	1343_0_960	317_0_323	405_0_174	1856_0_14	710_01_1	117_0_1160	1457_01_515	1591_013_1056	1114_3_57	436_013_1	294_0_1	53_0_1	232_0_1
26_0_1	989_0_3	893_013_1	141_0_4	259_0_1	32_5_559	1343_0_942	317_0_323	405_0_173	1856_0_12	710_01_1	117_0_1155	1457_01_512	1591_013_1086	1114_3_59	436_013_1	294_0_1	53_0_1	232_0_1
26_0_1	989_0_4	893_013_1	141_0_3	259_0_1	32_5_562	1343_0_942	317_0_314	405_0_166	1856_0_12	710_01_1	117_0_1155	1457_01_518	1591_013_1099	1114_3_64	436_013_1	294_0_1	53_0_1	232_0_1
26_0_1	989_0_5	893_013_1	141_0_2	259_0_1	32_5_557	1343_0_942	317_0_334	405_0_170	1856_0_10	710_01_1	117_0_1151	1457_01_517	1591_013_1080	1114_3_63	436_013_1	294_0_1	53_0_1	232_0_1
26_0_1	989_0_4	893_013_1	141_0_4	259_0_1	32_5_551	1343_0_942	317_0_338	405_0_167	1856_0_7	710_01_1	117_0_1145	1457_01_508	1591_013_1088	1114_3_62	436_013_1	294_0_1	53_0_1	232_0_1
26_0_1	989_0_6	893_013_1	141_0_3	259_0_1	32_5_550	1343_0_964	317_0_329	405_0_166	1856_0_6	710_01_1	117_0_1131	1457_01_521	1591_013_1078	1114_3_62	436_013_1	294_0_1	53_0_1	232_0_1
26_0_1	989_0_3	893_013_1	141_0_3	259_0_1	32_5_541	1343_0_978	317_0_351	405_0_155	1856_0_5	710_01_1	117_0_1121	1457_01_502	1591_013_1070	1114_3_66	436_013_1	294_0_1	53_0_1	232_0_1
26_0_1	989_0_3	893_013_1	141_0_4	259_0_1	32_5_540	1343_0_985	317_0_341	405_0_155	1856_0_3	710_01_1	117_0_1114	1457_01_513	1591_013_1084	1114_3_61	436_013_1	294_0_1	53_0_1	232_0_1
26_0_1	989_0_4	893_013_1	141_0_3	259_0_1	32_5_544	1343_0_998	317_0_340	405_0_159	1856_0_3	710_01_1	117_0_1133	1457_01_502	1591_013_1054	1114_3_60	436_013_1	294_0_1	53_0_1	232_0_1
26_0_1	989_0_3	893_013_1	141_0_3	259_0_1	32_5_537	1343_0_989	317_0_336	405_0_157	1856_0_3	710_01_1	117_0_1121	1457_01_507	1591_013_1071	1114_3_65	436_013_1	294_0_1	53_0_1	232_0_1
26_0_1	989_0_3	893_013_1	141_0_2	259_0_1	32_5_542	1343_0_977	317_0_335	405_0_154	1856_0_3	710_01_1	117_0_1146	1457_01_508	1591_013_1076	1114_3_55	436_013_1	294_0_1	53_0_1	232_0_1
26_0_1	989_0_4	893_013_1	141_0_3	259_0_1	32_5_544	1343_0_973	317_0_347	405_0_156	1856_0_3	710_01_1	117_0_1123	1457_01_501	1591_013_1090	1114_3_51	436_013_1	294_0_1	53_0_1	232_0_1
26_0_1	989_0_3	893_013_1	141_0_4	259_0_1	32_5_539	1343_0_959	317_0_339	405_0_150	1856_0_2	710_01_1	117_0_1125	1457_01_505	1591_013_1116	1114_3_50	436_013_1	294_0_1	53_0_1	232_0_1
26_0_1	989_0_2	893_013_1	141_0_2	259_0_1	32_5_541	1343_0_971	317_0_328	405_0_148	1856_0_4	710_01_1	117_0_1123	1457_01_521	1591_013_1117	1114_3_52	436_013_1	294_0_1	53_0_1	232_0_1
26_0_1	989_0_2	893_013_1	141_0_4	259_0_1	32_5_541	1343_0_945	317_0_347	405_0_150	1856_0_3	710_01_1	117_0_1125	1457_01_506	1591_013_1133	1114_3_52	436_013_1	294_0_1	53_0_1	232_0_1
26_0_1	989_0_2	893_013_1	141_0_4	259_0_1	32_5_538	1343_0_946	317_0_326	405_0_149	1856_0_2	710_01_1	117_0_1124	1457_01_517	1591_013_1143	1114_3_49	436_013_1	294_0_1	53_0_1	232_0_1
26_0_1	989_0_3	893_013_1	141_0_5	259_0_1	32_5_527	1343_0_935	317_0_318	405_0_144	1856_0_4	710_01_1	117_0_1135	1457_01_517	1591_013_1159	1114_3_55	436_013_1	294_0_1	53_0_1	232_0_1
26_0_1	989_0_2	893_013_1	141_0_5	259_0_1	32_5_522	1343_0_925	317_0_322	405_0_144	1856_0_3	710_01_1	117_0_1131	1457_01_513	1591_013_1164	1114_3_52	436_013_1	294_0_1	53_0_1	232_0_1
26_0_1	989_0_2	893_013_1	141_0_4	259_0_1	32_5_522	1343_0_922	317_0_311	405_0_146	1856_0_2	710_01_1	117_0_1137	1457_01_497	1591_013_1188	1114_3_53	436_013_1	294_0_1	53_0_1	232_0_1
26_0_1	989_0_1	893_013_1	141_0_5	259_0_1	32_5_523	1343_0_926	317_0_325	405_0_145	1856_0_3	710_01_1	117_0_1149	1457_01_504	1591_013_1172	1114_3_51	436_013_1	294_0_1	53_0_1	232_0_1
26_0_1	989_0_1	893_013_1	141_0_5	259_0_1	32_5_522	1343_0_913	317_0_328	405_0_146	1856_0_1	710_01_1	117_0_1143	1457_01_501	1591_013_1193	1114_3_46	436_013_1	294_0_1	53_0_1	232_0_1
989_0_1	893_013_1	141_0_5	259_0_1	32_5_513	1343_0_947	317_0_309	405_0_147	53_0_1	710_01_1	117_0_1120	1457_01_518	1591_013_1190	1114_3_52	436_013_1	232_0_1
989_0_2	893_013_1	141_0_6	259_0_1	32_5_512	1343_0_953	317_0_317	405_0_145	53_0_1	710_01_1	117_0_1115	1457_01_523	1591_013_1186	1114_3_56	436_013_1	232_0_1
989_0_2	893_013_1	141_0_6	259_0_1	32_5_516	1343_0_958	317_0_307	405_0_150	53_0_1	710_01_1	117_0_1124	1457_01_532	1591_013_1177	1114_3_53	436_013_1	232_0_1
989_0_3	893_013_1	141_0_5	259_0_1	32_5_514	1343_0_967	317_0_305	405_0_147	53_0_1	710_01_1	117_0_1116	1457_01_543	1591_013_1164	1114_3_57	436_013_1	232_0_1
989_0_1	893_013_1	141_0_5	259_0_1	32_5_510	1343_0_966	317_0_317	405_0_134	53_0_1	710_01_1	117_0_1120	1457_01_533	1591_013_1168	1114_3_59	436_013_1	232_0_1
989_0_2	893_013_1	141_0_6	259_0_1	32_5_499	1343_0_965	317_0_303	405_0_138	53_0_1	710_01_1	117_0_1119	1457_01_539	1591_013_1181	1114_3_58	436_013_1	232_0_1
989_0_2	893_013_1	141_0_5	259_0_1	32_5_500	1343_0_970	317_0_295	405_0_135	53_0_1	710_01_1	117_0_1112	1457_01_550	1591_013_1183	1114_3_59	436_013_1	232_0_1
989_0_2	893_013_1	141_0_5	259_0_1	32_5_507	1343_0_1012	317_0_300	405_0_133	53_0_1	710_01_1	117_0_1123	1457_01_537	1591_013_1147	1114_3_60	436_013_1	232_0_1
893_013_1	141_0_6	32_5_503	1343_0_986	317_0_287	405_0_134	53_0_1	710_01_1	117_0_1133	1457_01_546	1591_013_1179	1114_3_55	436_013_1	232_0_1
893_013_1	141_0_5	32_5_501	1343_0_960	317_0_283	405_0_130	53_0_1	710_01_1	117_0_1137	1457_01_552	1591_013_1193	1114_3_60	436_013_1	232_0_1
893_013_1	141_0_4	32_5_503	1343_0_969	317_0_280	405_0_134	53_0_1	710_01_1	117_0_1139	1457_01_556	1591_013_1175	1114_3_59	436_013_1	232_0_1
893_013_1	141_0_5	32_5_510	1343_0_956	317_0_262	405_0_138	53_0_1	710_01_1	117_0_1144	1457_01_560	1591_013_1183	1114_3_53	436_013_1	232_0_1
893_013_1	141_0_7	32_5_510	1343_0_980	317_0_260	405_0_130	53_0_1	710_01_1	117_0_1137	1457_01_568	1591_013_1165	1114_3_53	436_013_1	232_0_1
893_013_1	141_0_7	32_5_501	1343_0_966	317_0_257	405_0_140	53_0_1	710_01_1	117_0_1120	1457_01_576	1591_013_1174	1114_3_55	436_013_1	232_0_1
893_013_1	141_0_7	32_5_506	1343_0_968	317_0_251	405_0_134	53_0_1	710_01_1	117_0_1128	1457_01_563	1591_013_1180	1114_3_51	436_013_1	232_0_1
893_013_1	141_0_6	32_5_505	1343_0_992	317_0_256	405_0_133	53_0_1	710_01_1	117_0_1113	1457_01_571	1591_013_1186	1114_3_49	436_013_1	232_0_1
893_013_1	141_0_4	32_5_499	1343_0_966	317_0_253	405_0_139	53_0_1	710_01_1	117_0_1135	1457_01_561	1591_013_1210	1114_3_48	436_013_1	232_0_1
893_013_1	141_0_5	32_5_498	1343_0_978	317_0_252	405_0_137	53_0_1	710_01_1	117_0_1123	1457_01_573	1591_013_1211	1114_3_46	436_013_1	232_0_1
893_013_1	141_0_1	32_5_503	1343_0_974	317_0_253	405_0_131	53_0_1	710_01_1	117_0_1113	1457_01_577	1591_013_1227	1114_3_48	436_013_1	232_0_1
893_013_1	32_5_499	1343_0_962	317_0_259	405_0_128	53_0_1	710_01_1	117_0_1097	1457_01_571	1591_013_1248	1114_3_41	436_013_1	232_0_1
893_013_1	32_5_498	1343_0_961	317_0_264	405_0_129	53_0_1	710_01_1	117_0_1092	1457_01_577	1591_013_1232	1114_3_42	436_013_1	232_0_1
893_013_1	32_5_495	1343_0_954	317_0_255	405_0_135	53_0_1	710_01_1	117_0_1103	1457_01_587	1591_013_1252	1114_3_44	436_013_1	232_0_1
893_013_1	32_5_487	1343_0_959	317_0_239	405_0_137	53_0_1	710_01_1	117_0_1108	1457_01_604	1591_013_1251	1114_3_45	436_013_1	232_0_1
893_013_1	32_5_489	1343_0_957	317_0_248	405_0_138	53_0_1	710_01_1	117_0_1092	1457_01_611	1591_013_1242	1114_3_39	436_013_1	232_0_1
893_013_1	32_5_483	1343_0_953	317_0_227	405_0_136	53_0_1	710_01_1	117_0_1090	1457_01_633	1591_013_1266	1114_3_42	436_013_1	232_0_1
893_013_1	32_5_476	1343_0_939	317_0_232	405_0_130	53_0_1	710_01_1	117_0_1080	1457_01_639	1591_013_1281	1114_3_47	436_013_1	232_0_1
893_013_1	32_5_480	1343_0_955	317_0_218	405_0_136	53_0_1	710_01_1	117_0_1079	1457_01_651	1591_013_1249	1114_3_46	436_013_1	232_0_1
893_013_1	32_5_488	1343_0_940	317_0_208	405_0_133	53_0_1	710_01_1	117_0_1099	1457_01_647	1591_013_1252	1114_3_45	436_013_1	232_0_1
893_013_1	32_5_477	1343_0_946	317_0_203	405_0_137	53_0_1	710_01_1	117_0_1095	1457_01_656	1591_013_1249	1114_3_44	436_013_1	232_0_1
893_013_1	32_5_471	1343_0_956	317_0_199	405_0_131	53_0_1	710_01_1	117_0_1093	1457_01_660	1591_013_1254	1114_3_48	436_013_1	232_0_1
893_013_1	32_5_468	1343_0_955	317_0_202	405_0_128	53_0_1	710_01_1	117_0_1094	1457_01_655	1591_013_1272	1114_3_45	436_013_1	232_0_1
893_013_1	32_5_469	1343_0_953	317_0_198	405_0_123	53_0_1	710_01_1	117_0_1086	1457_01_657	1591_013_1293	1114_3_49	436_013_1	232_0_1
893_013_1	32_5_475	1343_0_953	317_0_200	405_0_117	53_0_1	710_01_1	117_0_1081	1457_01_654	1591_013_1300	1114_3_48	436_013_1	232_0_1
893_013_1	32_5_459	1343_0_946	317_0_204	405_0_118	53_0_1	710_01_1	117_0_1073	1457_01_653	1591_013_1304	1114_3_50	436_013_1	232_0_1
893_013_1	32_5_461	1343_0_957	317_0_215	405_0_118	53_0_1	710_01_1	117_0_1076	1457_01_633	1591_013_1286	1114_3_48	436_013_1	232_0_1
893_013_1	32_5_473	1343_0_966	317_0_217	405_0_121	53_0_1	710_01_1	117_0_1099	1457_01_627	1591_013_1264	1114_3_39	436_013_1	232_0_1
893_013_1	32_5_472	1343_0_950	317_0_224	405_0_127	53_0_1	710_01_1	117_0_1100	1457_01_614	1591_013_1280	1114_3_41	436_013_1	232_0_1
893_013_1	32_5_471	1343_0_949	317_0_219	405_0_125	53_0_1	710_01_1	117_0_1117	1457_01_614	1591_013_1276	1114_3_43	436_013_1	232_0_1
893_013_1	32_5_456	1343_0_962	317_0_214	405_0_119	53_0_1	710_01_1	117_0_1104	1457_01_617	1591_013_1286	1114_3_45	436_013_1	232_0_1
893_013_1	32_5_457	1343_0_963	317_0_211	405_0_123	53_0_1	710_01_1	117_0_1093	1457_01_628	1591_013_1290	1114_3_46	436_013_1	232_0_1
893_013_1	32_5_461	1343_0_965	317_0_211	405_0_113	53_0_1	710_01_1	117_0_1110	1457_01_622	1591_013_1279	1114_3_49	436_013_1	232_0_1
893_013_1	32_5_464	1343_0_959	317_0_202	405_0_104	53_0_1	710_01_1	117_0_1116	1457_01_623	1591_013_1290	1114_3_51	436_013_1	232_0_1
893_013_1	32_5_471	1343_0_973	317_0_202	405_0_109	53_0_1	710_01_1	117_0_1111	1457_01_620	1591_013_1274	1114_3_53	436_013_1	232_0_1
893_013_1	32_5_471	1343_0_963	317_0_202	405_0_114	53_0_1	710_01_1	117_0_1121	1457_01_625	1591_013_1270	1114_3_57	436_013_1	232_0_1
893_013_1	32_5_450	1343_0_956	317_0_203	405_0_119	53_0_1	710_01_1	117_0_1121	1457_01_622	1591_013_1291	1114_3_59	436_013_1	232_0_1
893_013_1	32_5_455	1343_0_951	317_0_194	405_0_118	53_0_1	710_01_1	117_0_1142	1457_01_611	1591_013_1284	1114_3_57	436_013_1	232_0_1
893_013_1	32_5_454	1343_0_955	317_0_174	405_0_116	53_0_1	710_01_1	117_0_1136	1457_01_628	1591_013_1292	1114_3_53	436_013_1	232_0_1
893_013_1	32_5_450	1343_0_948	317_0_177	405_0_111	53_0_1	710_01_1	117_0_1124	1457_01_654	1591_013_1290	1114_3_56	436_013_1	232_0_1
893_013_1	32_5_450	1343_0_930	317_0_184	405_0_109	53_0_1	710_01_1	117_0_1144	1457_01_644	1591_013_1300	1114_3_49	436_013_1	232_0_1
893_013_1	32_5_457	1343_0_914	317_0_177	405_0_106	53_0_1	710_01_1	117_0_1158	1457_01_645	1591_013_1311	1114_3_48	436_013_1	232_0_1
893_013_1	32_5_462	1343_0_914	317_0_173	405_0_105	53_0_1	710_01_1	117_0_1139	1457_01_661	1591_013_1297	1114_3_49	436_013_1	232_0_1
893_013_1	32_5_464	1343_0_910	317_0_170	405_0_103	53_0_1	710_01_1	117_0_1146	1457_01_643	1591_013_1295	1114_3_54	436_013_1	232_0_1
893_013_1	32_5_470	1343_0_902	317_0_177	405_0_107	53_0_1	710_01_1	117_0_1140	1457_01_658	1591_013_1297	1114_3_49	436_013_1	232_0_1
893_013_1	32_5_476	1343_0_921	317_0_175	405_0_110	53_0_1	710_01_1	117_0_1141	1457_01_671	1591_013_1256	1114_3_50	436_013_1	232_0_1
893_013_1	32_5_484	1343_0_915	317_0_176	405_0_114	53_0_1	710_01_1	117_0_1159	1457_01_666	1591_013_1263	1114_3_39	436_013_1	232_0_1
893_013_1	32_5_480	1343_0_912	317_0_180	405_0_104	53_0_1	710_01_1	117_0_1169	1457_01_652	1591_013_1288	1114_3_43	436_013_1	232_0_1
893_013_1	32_5_478	1343_0_918	317_0_174	405_0_108	53_0_1	710_01_1	117_0_1159	1457_01_659	1591_013_1278	1114_3_48	436_013_1	232_0_1
893_013_1	32_5_474	1343_0_920	317_0_180	405_0_107	53_0_1	710_01_1	117_0_1166	1457_01_642	1591_013_1279	1114_3_48	436_013_1	232_0_1
893_013_1	32_5_482	1343_0_937	317_0_186	405_0_100	53_0_1	710_01_1	117_0_1153	1457_01_645	1591_013_1260	1114_3_49	436_013_1	232_0_1
893_013_1	32_5_475	1343_0_917	317_0_192	405_0_107	53_0_1	710_01_1	117_0_1203	1457_01_613	1591_013_1252	1114_3_54	436_013_1	232_0_1
893_013_1	32_5_474	1343_0_918	317_0_194	405_0_100	53_0_1	710_01_1	117_0_1186	1457_01_621	1591_013_1258	1114_3_61	436_013_1	232_0_1
893_013_1	32_5_465	1343_0_929	317_0_188	405_0_94	53_0_1	710_01_1	117_0_1216	1457_01_616	1591_013_1232	1114_3_64	436_013_1	232_0_1
893_013_1	32_5_471	1343_0_943	317_0_185	405_0_95	53_0_1	710_01_1	117_0_1216	1457_01_601	1591_013_1234	1114_3_58	436_013_1	232_0_1
893_013_1	32_5_467	1343_0_926	317_0_187	405_0_92	53_0_1	710_01_1	117_0_1200	1457_01_620	1591_013_1251	1114_3_63	436_013_1	232_0_1
893_013_1	32_5_465	1343_0_948	317_0_188	405_0_93	53_0_1	710_01_1	117_0_1217	1457_01_603	1591_013_1225	1114_3_63	436_013_1	232_0_1
893_013_1	32_5_470	1343_0_950	317_0_192	405_0_94	53_0_1	710_01_1	117_0_1228	1457_01_581	1591_013_1218	1114_3_63	436_013_1	232_0_1
893_013_1	32_5_480	1343_0_961	317_0_184	405_0_84	53_0_1	710_01_1	117_0_1206	1457_01_598	1591_013_1232	1114_3_63	436_013_1	232_0_1
893_013_1	32_5_479	1343_0_976	317_0_184	405_0_86	53_0_1	710_01_1	117_0_1212	1457_01_590	1591_013_1224	1114_3_64	436_013_1	232_0_1
893_013_1	32_5_481	1343_0_948	317_0_186	405_0_86	53_0_1	710_01_1	117_0_1220	1457_01_586	1591_013_1248	1114_3_60	436_013_1	232_0_1
893_013_1	32_5_470	1343_0_969	317_0_185	405_0_89	53_0_1	710_01_1	117_0_1203	1457_01_593	1591_013_1251	1114_3_53	436_013_1	232_0_1
893_013_1	32_5_462	1343_0_966	317_0_183	405_0_94	53_0_1	710_01_1	117_0_1190	1457_01_597	1591_013_1265	1114_3_52	436_013_1	232_0_1
893_013_1	32_5_463	1343_0_963	317_0_185	405_0_88	53_0_1	710_01_1	117_0_1193	1457_01_580	1591_013_1284	1114_3_49	436_013_1	232_0_1
893_013_1	32_5_463	1343_0_994	317_0_189	405_0_88	53_0_1	710_01_1	117_0_1201	1457_01_562	1591_013_1267	1114_3_51	436_013_1	232_0_1
893_013_1	32_5_463	1343_0_984	317_0_193	405_0_92	53_0_1	710_01_1	117_0_1204	1457_01_549	1591_013_1264	1114_3_51	436_013_1	232_0_1
893_013_1	32_5_459	1343_0_1014	317_0_182	405_0_92	53_0_1	710_01_1	117_0_1174	1457_01_583	1591_013_1259	1114_3_51	436_013_1	232_0_1
893_013_1	32_5_455	1343_0_1009	317_0_192	405_0_94	53_0_1	710_01_1	117_0_1198	1457_01_567	1591_013_1243	1114_3_49	436_013_1	232_0_1
893_013_1	32_5_462	1343_0_991	317_0_191	405_0_90	53_0_1	710_01_1	117_0_1201	1457_01_561	1591_013_1259	1114_3_50	436_013_1	232_0_1
893_013_1	32_5_460	1343_0_1009	317_0_190	405_0_89	53_0_1	710_01_1	117_0_1200	1457_01_567	1591_013_1229	1114_3_52	436_013_1	232_0_1
893_013_1	32_5_458	1343_0_1011	317_0_186	405_0_89	53_0_1	710_01_1	117_0_1211	1457_01_558	1591_013_1238	1114_3_46	436_013_1	232_0_1
893_013_1	32_5_457	1343_0_976	317_0_188	405_0_85	53_0_1	710_01_1	117_0_1194	1457_01_555	1591_013_1296	1114_3_50	436_013_1	232_0_1
893_013_1	32_5_450	1343_0_1005	317_0_194	405_0_84	53_0_1	710_01_1	117_0_1216	1457_01_543	1591_013_1266	1114_3_57	436_013_1	232_0_1
893_013_1	32_5_454	1343_0_968	317_0_198	405_0_82	53_0_1	710_01_1	117_0_1226	1457_01_532	1591_013_1297	1114_3_52	436_013_1	232_0_1
893_013_1	32_5_448	1343_0_961	317_0_191	405_0_83	53_0_1	710_01_1	117_0_1220	1457_01_547	1591_013_1332	1114_3_38	436_013_1	232_0_1
893_013_1	32_5_454	1343_0_978	317_0_190	405_0_79	53_0_1	710_01_1	117_0_1202	1457_01_546	1591_013_1307	1114_3_39	436_013_1	232_0_1
893_013_1	32_5_461	1343_0_971	317_0_184	405_0_78	53_0_1	710_01_1	117_0_1203	1457_01_554	1591_013_1317	1114_3_38	436_013_1	232_0_1
893_013_1	32_5_460	1343_0_981	317_0_172	405_0_79	53_0_1	710_01_1	117_0_1211	1457_01_560	1591_013_1308	1114_3_39	436_013_1	232_0_1
893_013_1	32_5_464	1343_0_973	317_0_171	405_0_87	53_0_1	710_01_1	117_0_1216	1457_01_554	1591_013_1299	1114_3_37	436_013_1	232_0_1
893_013_1	32_5_461	1343_0_968	317_0_164	405_0_86	53_0_1	710_01_1	117_0_1203	1457_01_568	1591_013_1309	1114_3_38	436_013_1	232_0_1
893_013_1	32_5_463	1343_0_972	317_0_162	405_0_87	53_0_1	710_01_1	117_0_1198	1457_01_577	1591_013_1308	1114_3_33	436_013_1	232_0_1
893_013_1	32_5_472	1343_0_974	317_0_167	405_0_90	53_0_1	710_01_1	117_0_1201	1457_01_563	1591_013_1292	1114_3_31	436_013_1	232_0_1
893_013_1	32_5_471	1343_0_987	317_0_156	405_0_82	53_0_1	710_01_1	117_0_1181	1457_01_578	1591_013_1321	1114_3_26	436_013_1	232_0_1
893_013_1	32_5_470	1343_0_1000	317_0_163	405_0_86	53_0_1	710_01_1	117_0_1210	1457_01_563	1591_013_1294	1114_3_28	436_013_1	232_0_1
893_013_1	32_5_479	1343_0_1000	317_0_163	405_0_84	53_0_1	710_01_1	117_0_1233	1457_01_548	1591_013_1284	1114_3_28	436_013_1	232_0_1
893_013_1	32_5_473	1343_0_995	317_0_149	405_0_84	53_0_1	710_01_1	117_0_1214	1457_01_571	1591_013_1307	1114_3_22	436_013_1	232_0_1
893_013_1	32_5_477	1343_0_1010	317_0_165	405_0_88	53_0_1	710_01_1	117_0_1235	1457_01_540	1591_013_1292	1114_3_19	436_013_1	232_0_1
893_013_1	32_5_470	1343_0_1003	317_0_157	405_0_80	53_0_1	710_01_1	117_0_1244	1457_01_544	1591_013_1314	1114_3_18	436_013_1	232_0_1
893_013_1	32_5_477	1343_0_993	317_0_162	405_0_75	53_0_1	710_01_1	117_0_1234	1457_01_556	1591_013_1304	1114_3_20	436_013_1	232_0_1
893_013_1	32_5_481	1343_0_981	317_0_172	405_0_82	53_0_1	710_01_1	117_0_1251	1457_01_553	1591_013_1290	1114_3_16	436_013_1	232_0_1
893_013_1	32_5_480	1343_0_982	317_0_173	405_0_78	53_0_1	710_01_1	117_0_1250	1457_01_547	1591_013_1308	1114_3_14	436_013_1	232_0_1
893_013_1	32_5_478	1343_0_989	317_0_174	405_0_73	53_0_1	710_01_1	117_0_1254	1457_01_560	1591_013_1296	1114_3_14	436_013_1	232_0_1
893_013_1	32_5_488	1343_0_970	317_0_181	405_0_70	53_0_1	710_01_1	117_0_1257	1457_01_559	1591_013_1300	1114_3_15	436_013_1	232_0_1
893_013_1	32_5_484	1343_0_982	317_0_173	405_0_74	53_0_1	710_01_1	117_0_1256	1457_01_570	1591_013_1295	1114_3_14	436_013_1	232_0_1
893_013_1	32_5_478	1343_0_993	317_0_172	405_0_81	53_0_1	710_01_1	117_0_1277	1457_01_570	1591_013_1272	1114_3_16	436_013_1	232_0_1
893_013_1	32_5_481	1343_0_990	317_0_177	405_0_79	53_0_1	710_01_1	117_0_1266	1457_01_555	1591_013_1281	1114_3_16	436_013_1	232_0_1
893_013_1	32_5_475	1343_0_995	317_0_172	405_0_75	53_0_1	710_01_1	117_0_1243	1457_01_582	1591_013_1269	1114_3_14	436_013_1	232_0_1
893_013_1	32_5_472	1343_0_983	317_0_172	405_0_72	53_0_1	710_01_1	117_0_1255	1457_01_573	1591_013_1280	1114_3_17	436_013_1	232_0_1
893_013_1	32_5_464	1343_0_1013	317_0_158	405_0_72	53_0_1	710_01_1	117_0_1228	1457_01_583	1591_013_1305	1114_3_13	436_013_1	232_0_1
893_013_1	32_5_464	1343_0_1004	317_0_168	405_0_69	53_0_1	710_01_1	117_0_1218	1457_01_585	1591_013_1308	1114_3_13	436_013_1	232_0_1
893_013_1	32_5_460	1343_0_1006	317_0_161	405_0_73	53_0_1	710_01_1	117_0_1223	1457_01_581	1591_013_1308	1114_3_11	436_013_1	232_0_1
893_013_1	32_5_446	1343_0_1030	317_0_166	405_0_77	53_0_1	710_01_1	117_0_1206	1457_01_592	1591_013_1295	1114_3_14	436_013_1	232_0_1
893_013_1	32_5_447	1343_0_1007	317_0_170	405_0_70	53_0_1	710_01_1	117_0_1232	1457_01_566	1591_013_1325	1114_3_10	436_013_1	232_0_1
893_013_1	32_5_448	1343_0_1010	317_0_174	405_0_70	53_0_1	710_01_1	117_0_1244	1457_01_546	1591_013_1322	1114_3_6	436_013_1	232_0_1
893_013_1	32_5_446	1343_0_1015	317_0_161	405_0_71	53_0_1	710_01_1	117_0_1250	1457_01_568	1591_013_1298	1114_3_9	436_013_1	232_0_1
893_013_1	32_5_441	1343_0_1028	317_0_166	405_0_69	53_0_1	710_01_1	117_0_1278	1457_01_540	1591_013_1279	1114_3_8	436_013_1	232_0_1
893_013_1	32_5_430	1343_0_1063	317_0_159	405_0_64	53_0_1	710_01_1	117_0_1262	1457_01_545	1591_013_1272	1114_3_9	436_013_1	232_0_1
893_013_1	32_5_435	1343_0_1040	317_0_164	405_0_63	53_0_1	710_01_1	117_0_1272	1457_01_549	1591_013_1275	1114_3_12	436_013_1	232_0_1
893_013_1	32_5_431	1343_0_1012	317_0_171	405_0_67	53_0_1	710_01_1	117_0_1299	1457_01_529	1591_013_1301	1114_3_11	436_013_1	232_0_1
893_013_1	32_5_427	1343_0_1053	317_0_171	405_0_75	53_0_1	710_01_1	117_0_1281	1457_01_550	1591_013_1257	1114_3_10	436_013_1	232_0_1
893_013_1	32_5_423	1343_0_1035	317_0_169	405_0_72	53_0_1	710_01_1	117_0_1262	1457_01_549	1591_013_1285	1114_3_13	436_013_1	232_0_1
893_013_1	32_5_410	1343_0_1050	317_0_174	405_0_66	53_0_1	710_01_1	117_0_1262	1457_01_534	1591_013_1281	1114_3_20	436_013_1	232_0_1
893_013_1	32_5_400	1343_0_1066	317_0_178	405_0_64	53_0_1	710_01_1	117_0_1243	1457_01_538	1591_013_1278	1114_3_21	436_013_1	232_0_1
893_013_1	32_5_406	1343_0_1051	317_0_189	405_0_59	53_0_1	710_01_1	117_0_1250	1457_01_527	1591_013_1292	1114_3_20	436_013_1	232_0_1
893_013_1	32_5_392	1343_0_1064	317_0_191	405_0_71	53_0_1	710_01_1	117_0_1242	1457_01_527	1591_013_1295	1114_3_20	436_013_1	232_0_1
893_013_1	32_5_388	1343_0_1064	317_0_194	405_0_72	53_0_1	710_01_1	117_0_1241	1457_01_535	1591_013_1289	1114_3_20	436_013_1	232_0_1
893_013_1	32_5_399	1343_0_1055	317_0_192	405_0_65	53_0_1	710_01_1	117_0_1250	1457_01_535	1591_013_1296	1114_3_18	436_013_1	232_0_1
893_013_1	32_5_397	1343_0_1063	317_0_184	405_0_64	53_0_1	710_01_1	117_0_1250	1457_01_546	1591_013_1302	1114_3_16	436_013_1	232_0_1
893_013_1	32_5_393	1343_0_1061	317_0_188	405_0_57	53_0_1	710_01_1	117_0_1247	1457_01_553	1591_013_1308	1114_3_16	436_013_1	232_0_1
893_013_1	32_5_384	1343_0_1048	317_0_193	405_0_53	53_0_1	710_01_1	117_0_1228	1457_01_559	1591_013_1321	1114_3_15	436_013_1	232_0_1
893_013_1	32_5_394	1343_0_1043	317_0_191	405_0_52	53_0_1	710_01_1	117_0_1218	1457_01_568	1591_013_1317	1114_3_13	436_013_1	232_0_1
893_013_1	32_5_396	1343_0_1045	317_0_186	405_0_54	53_0_1	710_01_1	117_0_1230	1457_01_567	1591_013_1295	1114_3_12	436_013_1	232_0_1
893_013_1	32_5_394	1343_0_1020	317_0_192	405_0_58	53_0_1	710_01_1	117_0_1234	1457_01_571	1591_013_1325	1114_3_11	436_013_1	232_0_1
893_013_1	32_5_389	1343_0_1041	317_0_190	405_0_52	53_0_1	710_01_1	117_0_1224	1457_01_580	1591_013_1313	1114_3_12	436_013_1	232_0_1
893_013_1	32_5_384	1343_0_1035	317_0_196	405_0_50	53_0_1	710_01_1	117_0_1236	1457_01_556	1591_013_1330	1114_3_14	436_013_1	232_0_1
893_013_1	32_5_379	1343_0_1036	317_0_189	405_0_53	53_0_1	710_01_1	117_0_1211	1457_01_566	1591_013_1353	1114_3_13	436_013_1	232_0_1
893_013_1	32_5_378	1343_0_1029	317_0_186	405_0_51	53_0_1	710_01_1	117_0_1221	1457_01_571	1591_013_1349	1114_3_14	436_013_1	232_0_1
893_013_1	32_5_380	1343_0_1000	317_0_198	405_0_50	53_0_1	710_01_1	117_0_1233	1457_01_564	1591_013_1367	1114_3_15	436_013_1	232_0_1
893_013_1	32_5_383	1343_0_1009	317_0_211	405_0_55	53_0_1	710_01_1	117_0_1208	1457_01_545	1591_013_1360	1114_3_16	436_013_1	232_0_1
893_013_1	32_5_395	1343_0_993	317_0_207	405_0_52	53_0_1	710_01_1	117_0_1221	1457_01_543	1591_013_1362	1114_3_18	436_013_1	232_0_1
893_013_1	32_5_383	1343_0_990	317_0_221	405_0_60	53_0_1	710_01_1	117_0_1207	1457_01_546	1591_013_1378	1114_3_20	436_013_1	232_0_1
893_013_1	32_5_377	1343_0_991	317_0_216	405_0_61	53_0_1	710_01_1	117_0_1230	1457_01_552	1591_013_1369	1114_3_20	436_013_1	232_0_1
893_013_1	32_5_387	1343_0_1009	317_0_212	405_0_58	53_0_1	710_01_1	117_0_1224	1457_01_540	1591_013_1363	1114_3_20	436_013_1	232_0_1
893_013_1	32_5_380	1343_0_1002	317_0_222	405_0_63	53_0_1	710_01_1	117_0_1219	1457_01_545	1591_013_1357	1114_3_20	436_013_1	232_0_1
893_013_1	32_5_372	1343_0_1017	317_0_217	405_0_61	53_0_1	710_01_1	117_0_1228	1457_01_547	1591_013_1349	1114_3_22	436_013_1	232_0_1
893_013_1	32_5_364	1343_0_1003	317_0_231	405_0_67	53_0_1	710_01_1	117_0_1220	1457_01_542	1591_013_1355	1114_3_24	436_013_1	232_0_1
893_013_1	32_5_374	1343_0_1015	317_0_233	405_0_50	53_0_1	710_01_1	117_0_1228	1457_01_553	1591_013_1342	1114_3_17	436_013_1	232_0_1
893_013_1	32_5_373	1343_0_1023	317_0_222	405_0_51	53_0_1	710_01_1	117_0_1224	1457_01_558	1591_013_1338	1114_3_15	436_013_1	232_0_1
893_013_1	32_5_377	1343_0_989	317_0_227	405_0_51	53_0_1	710_01_1	117_0_1230	1457_01_565	1591_013_1359	1114_3_12	436_013_1	232_0_1
893_013_1	32_5_385	1343_0_991	317_0_218	405_0_42	53_0_1	710_01_1	117_0_1238	1457_01_561	1591_013_1350	1114_3_13	436_013_1	232_0_1
893_013_1	32_5_378	1343_0_1001	317_0_206	405_0_45	53_0_1	710_01_1	117_0_1252	1457_01_567	1591_013_1354	1114_3_13	436_013_1	232_0_1
893_013_1	32_5_381	1343_0_973	317_0_209	405_0_46	53_0_1	710_01_1	117_0_1247	1457_01_574	1591_013_1367	1114_3_15	436_013_1	232_0_1
893_013_1	32_5_375	1343_0_1017	317_0_205	405_0_49	53_0_1	710_01_1	117_0_1248	1457_01_567	1591_013_1325	1114_3_12	436_013_1	232_0_1
893_013_1	32_5_365	1343_0_1031	317_0_199	405_0_53	53_0_1	710_01_1	117_0_1243	1457_01_564	1591_013_1326	1114_3_9	436_013_1	232_0_1
893_013_1	32_5_363	1343_0_1018	317_0_204	405_0_55	53_0_1	710_01_1	117_0_1244	1457_01_546	1591_013_1350	1114_3_9	436_013_1	232_0_1
893_013_1	32_5_354	1343_0_1050	317_0_212	405_0_53	53_0_1	710_01_1	117_0_1244	1457_01_553	1591_013_1328	1114_3_11	436_013_1	232_0_1
893_013_1	32_5_358	1343_0_1044	317_0_201	405_0_53	53_0_1	710_01_1	117_0_1249	1457_01_550	1591_013_1325	1114_3_10	436_013_1	232_0_1
893_013_1	32_5_359	1343_0_1028	317_0_212	405_0_57	53_0_1	710_01_1	117_0_1236	1457_01_551	1591_013_1345	1114_3_8	436_013_1	232_0_1
893_013_1	32_5_361	1343_0_1051	317_0_216	405_0_56	53_0_1	710_01_1	117_0_1218	1457_01_551	1591_013_1319	1114_3_8	436_013_1	232_0_1
893_013_1	32_5_371	1343_0_1029	317_0_207	405_0_55	53_0_1	710_01_1	117_0_1213	1457_01_559	1591_013_1332	1114_3_7	436_013_1	232_0_1
893_013_1	32_5_376	1343_0_1026	317_0_212	405_0_52	53_0_1	710_01_1	117_0_1203	1457_01_557	1591_013_1344	1114_3_6	436_013_1	232_0_1
893_013_1	32_5_377	1343_0_1056	317_0_210	405_0_55	53_0_1	710_01_1	117_0_1187	1457_01_554	1591_013_1329	1114_3_5	436_013_1	232_0_1
893_013_1	32_5_381	1343_0_1034	317_0_210	405_0_51	53_0_1	710_01_1	117_0_1180	1457_01_563	1591_013_1348	1114_3_6	436_013_1	232_0_1
893_013_1	32_5_370	1343_0_1062	317_0_215	405_0_49	53_0_1	710_01_1	117_0_1191	1457_01_551	1591_013_1325	1114_3_8	436_013_1	232_0_1
893_013_1	32_5_365	1343_0_1067	317_0_203	405_0_46	53_0_1	710_01_1	117_0_1202	1457_01_546	1591_013_1339	1114_3_8	436_013_1	232_0_1
893_013_1	32_5_367	1343_0_1046	317_0_200	405_0_50	53_0_1	710_01_1	117_0_1225	1457_01_544	1591_013_1361	1114_3_7	436_013_1	232_0_1
893_013_1	32_5_367	1343_0_1078	317_0_187	405_0_55	53_0_1	710_01_1	117_0_1234	1457_01_541	1591_013_1326	1114_3_7	436_013_1	232_0_1
893_013_1	32_5_377	1343_0_1098	317_0_176	405_0_48	53_0_1	710_01_1	117_0_1217	1457_01_568	1591_013_1314	1114_3_8	436_013_1	232_0_1
893_013_1	32_5_373	1343_0_1083	317_0_184	405_0_52	53_0_1	710_01_1	117_0_1209	1457_01_559	1591_013_1326	1114_3_6	436_013_1	232_0_1
893_013_1	32_5_380	1343_0_1088	317_0_177	405_0_41	53_0_1	710_01_1	117_0_1224	1457_01_555	1591_013_1309	1114_3_6	436_013_1	232_0_1
893_013_1	32_5_373	1343_0_1088	317_0_174	405_0_40	53_0_1	710_01_1	117_0_1215	1457_01_562	1591_013_1328	1114_3_7	436_013_1	232_0_1
893_013_1	32_5_380	1343_0_1102	317_0_167	405_0_41	53_0_1	710_01_1	117_0_1202	1457_01_558	1591_013_1321	1114_3_6	436_013_1	232_0_1
893_013_1	32_5_379	1343_0_1113	317_0_160	405_0_45	53_0_1	710_01_1	117_0_1207	1457_01_558	1591_013_1321	1114_3_6	436_013_1	232_0_1
893_013_1	32_5_382	1343_0_1120	317_0_166	405_0_41	53_0_1	710_01_1	117_0_1174	1457_01_562	1591_013_1339	1114_3_2	436_013_1	232_0_1
893_013_1	32_5_383	1343_0_1107	317_0_161	405_0_42	53_0_1	710_01_1	117_0_1189	1457_01_560	1591_013_1329	1114_3_2	436_013_1	232_0_1
893_013_1	32_5_385	1343_0_1136	317_0_167	405_0_38	53_0_1	710_01_1	117_0_1186	1457_01_560	1591_013_1331	1114_3_3	436_013_1	232_0_1
893_013_1	32_5_377	1343_0_1132	317_0_168	405_0_51	53_0_1	710_01_1	117_0_1178	1457_01_561	1591_013_1329	1114_3_3	436_013_1	232_0_1
893_013_1	32_5_378	1343_0_1138	317_0_168	405_0_48	53_0_1	710_01_1	117_0_1174	1457_01_571	1591_013_1329	1114_3_4	436_013_1	232_0_1
893_013_1	32_5_377	1343_0_1143	317_0_167	405_0_49	53_0_1	710_01_1	117_0_1164	1457_01_574	1591_013_1329	1114_3_3	436_013_1	232_0_1
893_013_1	32_5_365	1343_0_1171	317_0_173	405_0_50	53_0_1	710_01_1	117_0_1168	1457_01_576	1591_013_1307	1114_3_4	436_013_1	232_0_1
893_013_1	32_5_369	1343_0_1186	317_0_165	405_0_49	53_0_1	710_01_1	117_0_1165	1457_01_591	1591_013_1291	1114_3_3	436_013_1	232_0_1
893_013_1	32_5_361	1343_0_1170	317_0_174	405_0_59	53_0_1	710_01_1	117_0_1173	1457_01_577	1591_013_1293	1114_3_1	436_013_1	232_0_1
893_013_1	32_5_366	1343_0_1185	317_0_160	405_0_59	53_0_1	710_01_1	117_0_1171	1457_01_575	1591_013_1293	1114_3_2	436_013_1	232_0_1
893_013_1	32_5_361	1343_0_1162	317_0_167	405_0_61	53_0_1	710_01_1	117_0_1171	1457_01_567	1591_013_1308	1114_3_2	436_013_1	232_0_1
893_013_1	32_5_360	1343_0_1189	317_0_167	405_0_67	53_0_1	710_01_1	117_0_1164	1457_01_575	1591_013_1259	436_013_1	232_0_1
893_013_1	32_5_357	1343_0_1176	317_0_161	405_0_65	53_0_1	710_01_1	117_0_1173	1457_01_573	1591_013_1276	436_013_1	232_0_1
893_013_1	32_5_352	1343_0_1172	317_0_172	405_0_70	53_0_1	710_01_1	117_0_1169	1457_01_579	1591_013_1268	436_013_1	232_0_1
893_013_1	32_5_345	1343_0_1172	317_0_162	405_0_67	53_0_1	710_01_1	117_0_1166	1457_01_591	1591_013_1269	436_013_1	232_0_1
893_013_1	32_5_352	1343_0_1167	317_0_164	405_0_59	53_0_1	710_01_1	117_0_1153	1457_01_600	1591_013_1273	436_013_1	232_0_1
893_013_1	32_5_350	1343_0_1176	317_0_170	405_0_60	53_0_1	710_01_1	117_0_1165	1457_01_598	1591_013_1240	436_013_1	232_0_1
[truncated: 3,737 more rows]
[truncated: 1,781 more columns]
