# Supplementary material for: Environmental change makes robust ecological networks fragile
Source: Nat Commun. 2016 Aug 11;7:12462. doi: 10.1038/ncomms12462 (PMC4987532; doi:10.1038/ncomms12462)
Supplement: Supplementary Data 1 — Host-parasite networks and host extinction sequences in Avida experiments. The compressed archive includes the 100 co-evolved host-parasite networks and the host extinction sequences in the historical scenario. [file ncomms12462-s2.zip › Supplementary_data_S1/host_extinction_sequence_52.csv]

1718_5_2	593_3_3	643_2_2	592_2_8	344_4_4	345_3_2	346_2_9	347_6_12	340_2_9	341_02_4	342_6_3	343_5_4	348_5_9	349_2_1	595_05_2	2919_35_1	1653_5_1	960_6_3	594_2_4	2316_0_2	2317_6_1	2314_2_2	2312_5_1	2310_1_2	298_4_22	299_6_1	296_6_3	297_3_1	294_6_12	295_5_8	292_2_8	293_5_8	290_2_3	291_6_3	270_36_11	271_3_2	272_3_14	273_5_3	274_2_2	275_6_1	276_2_1	277_3_7	278_6_13	279_3_19	2268_5_1	2262_6_1	2260_5_2	2261_3_1	2266_2_2	2267_3_1
1718_5_3	593_3_2	643_2_4	344_4_5	345_3_3	346_2_9	347_6_18	340_2_12	341_02_4	342_6_5	343_5_4	348_5_13	349_2_1	2919_35_1	594_2_3	585_2_1	2316_0_1	2317_6_1	2314_2_2	2312_5_2	2310_1_3	298_4_20	299_6_1	296_6_4	297_3_1	294_6_14	295_5_10	292_2_11	293_5_11	290_2_3	291_6_3	270_36_11	271_3_1	272_3_13	273_5_2	274_2_1	275_6_1	276_2_1	277_3_5	278_6_13	279_3_16	2268_5_2	2262_6_1	2260_5_2	2261_3_1	2266_2_2	2267_3_1	2264_6_2	2265_0_4	2442_36_5
643_2_4	344_4_5	345_3_1	346_2_9	347_6_15	340_2_12	341_02_3	342_6_8	343_5_4	348_5_8	349_2_1	594_2_3	2317_6_3	2314_2_3	2310_1_2	298_4_22	299_6_1	296_6_4	294_6_15	295_5_8	292_2_16	293_5_12	290_2_3	291_6_3	270_36_7	272_3_1	273_5_4	274_2_2	275_6_1	276_2_1	277_3_2	278_6_9	279_3_1	2268_5_2	2262_6_2	2260_5_5	2261_3_1	2266_2_2	2264_6_2	2265_0_5	2442_36_5	2443_2_1	2440_6_1	2447_0_1	2445_5_1	2449_5_2	108_1_10	102_5_1	103_5_8	101_5_6
344_4_8	345_3_2	346_2_8	347_6_12	340_2_10	341_02_2	342_6_8	343_5_3	348_5_8	349_2_1	594_2_3	2317_6_2	2314_2_4	2310_1_2	298_4_25	299_6_1	296_6_3	294_6_15	295_5_8	292_2_14	293_5_15	290_2_1	291_6_3	270_36_3	272_3_1	273_5_7	274_2_4	275_6_1	276_2_1	277_3_2	278_6_7	279_3_1	642_6_2	2262_6_3	2260_5_1	2261_3_1	2266_2_3	2264_6_2	2265_0_4	2442_36_5	2443_2_1	2440_6_1	1781_4_1	2447_0_1	2445_5_1	2449_5_2	108_1_9	102_5_2	103_5_7	101_5_5
344_4_10	345_3_2	346_2_7	347_6_14	340_2_9	341_02_3	342_6_13	343_5_2	348_5_8	349_2_1	594_2_2	2314_2_5	298_4_24	299_6_1	296_6_1	294_6_14	295_5_9	292_2_18	293_5_12	290_2_2	291_6_3	273_5_7	274_2_2	275_6_1	276_2_3	277_3_1	278_6_3	1132_5_4	2262_6_4	2266_2_1	2265_0_2	2442_36_6	2440_6_1	2447_0_1	2449_5_1	108_1_10	102_5_1	103_5_7	101_5_7	106_4_1	105_5_6	2046_6_7	2048_6_18	3159_2_2	2685_5_2	2683_5_4	98_2_3	91_5_1	90_2_1	93_4_4
199_06_20	1160_1_1	428_6_1	166_3_1	1868_5_1	198_5_8	1257_2_2	3250_2_4	1943_2_1	1940_1_9	1946_5_7	1254_2_4	344_4_9	819_2_12	346_2_8	347_6_13	340_2_10	341_02_6	342_6_18	343_5_2	810_5_12	919_13_2	812_5_9	163_6_1	348_5_6	349_2_1	1958_5_1	817_5_12	664_2_8	1399_2_7	719_5_4	718_6_3	717_0_1	716_0_11	715_6_15	967_2_1	713_2_6	2854_5_3	1795_6_8	662_6_1	618_6_7	915_5_9	3330_5_2	3336_6_6	3335_5_4	1497_3_9	505_5_3	3338_5_2	655_1_3	423_3_4
199_06_22	1160_1_1	428_6_1	166_3_1	1868_5_1	198_5_11	1257_2_3	3250_2_7	1940_1_7	1946_5_7	1254_2_6	344_4_11	819_2_13	346_2_7	347_6_12	340_2_9	341_02_8	342_6_21	343_5_2	810_5_8	919_13_3	812_5_7	163_6_1	348_5_5	349_2_1	817_5_14	664_2_5	1399_2_3	719_5_4	718_6_4	717_0_1	716_0_10	715_6_17	714_3_1	713_2_6	2854_5_1	1795_6_8	662_6_1	618_6_7	915_5_13	3330_5_3	3336_6_3	3335_5_8	1497_3_10	505_5_5	3338_5_2	655_1_3	423_3_1	1069_4_6	1527_5_1
1160_1_1	428_6_1	166_3_1	1868_5_1	198_5_11	1257_2_5	3250_2_5	95_2_1	1940_1_5	1946_5_9	1254_2_7	344_4_19	819_2_10	346_2_3	347_6_13	340_2_5	341_02_7	342_6_13	343_5_4	810_5_8	919_13_3	812_5_5	814_6_9	817_5_14	664_2_4	719_5_1	718_6_7	717_0_1	716_0_13	715_6_9	714_3_1	713_2_10	712_5_7	1795_6_5	662_6_2	618_6_9	915_5_18	3330_5_4	3336_6_4	3335_5_5	1497_3_14	505_5_8	3338_5_1	917_4_19	1069_4_6	1527_5_1	1704_6_2	1706_3_1	911_6_10	2314_2_5
1160_1_1	428_6_1	166_3_1	1868_5_1	198_5_11	1257_2_5	3250_2_5	95_2_1	1940_1_3	1946_5_9	1947_5_6	344_4_13	819_2_9	346_2_2	347_6_12	340_2_1	341_02_5	342_6_14	343_5_7	810_5_7	812_5_9	814_6_14	817_5_12	664_2_1	718_6_11	716_0_17	715_6_14	714_3_1	713_2_12	712_5_5	1795_6_7	662_6_4	618_6_11	915_5_12	3330_5_7	3336_6_1	3335_5_9	1497_3_10	505_5_12	3338_5_1	917_4_23	1069_4_9	1527_5_1	1704_6_2	1706_3_1	911_6_18	2314_2_4	1062_5_1	1065_3_31	1066_02_4
1160_1_1	428_6_1	166_3_1	1868_5_1	198_5_9	1257_2_7	3250_2_1	1940_1_2	1946_5_8	1947_5_5	344_4_16	819_2_6	346_2_2	347_6_10	340_2_1	341_02_3	342_6_16	343_5_8	810_5_4	812_5_11	814_6_10	817_5_13	664_2_1	718_6_9	716_0_22	715_6_12	714_3_1	713_2_11	712_5_6	1795_6_8	662_6_5	618_6_12	915_5_20	3330_5_4	3336_6_1	3335_5_8	1497_3_8	505_5_7	3338_5_1	917_4_20	1069_4_8	1527_5_1	1706_3_1	911_6_13	2314_2_2	1065_3_32	1066_02_3	1391_2_1	298_4_32	148_6_1
1160_1_1	428_6_1	166_3_1	1868_5_1	198_5_8	1257_2_8	1940_1_8	1946_5_3	1947_5_4	344_4_13	819_2_4	346_2_2	347_6_12	340_2_1	341_02_3	342_6_17	343_5_8	810_5_5	812_5_12	814_6_8	817_5_16	664_2_1	718_6_9	716_0_17	715_6_13	714_3_1	713_2_11	712_5_9	1795_6_4	662_6_4	618_6_11	915_5_22	3330_5_7	3335_5_8	1497_3_10	505_5_12	3338_5_2	917_4_24	1069_4_10	1706_3_1	911_6_13	2314_2_4	1065_3_41	1392_5_2	1391_2_1	298_4_36	148_6_1	1666_6_8	294_6_2	295_5_6
428_6_1	1868_5_1	198_5_10	1257_2_7	1940_1_7	1946_5_4	1947_5_4	344_4_10	819_2_10	346_2_5	347_6_12	340_2_1	341_02_5	342_6_16	343_5_8	810_5_4	812_5_11	814_6_9	817_5_21	664_2_1	718_6_8	716_0_13	715_6_17	714_3_1	713_2_13	712_5_7	1795_6_3	662_6_1	618_6_16	915_5_29	3330_5_5	3335_5_10	1497_3_8	505_5_14	3338_5_4	917_4_35	1069_4_8	1706_3_1	911_6_7	2314_2_7	1065_3_47	1392_5_5	298_4_32	148_6_1	1666_6_5	294_6_3	295_5_5	292_2_10	293_5_11	1087_6_9
428_6_1	1868_5_1	198_5_8	1257_2_8	1940_1_5	1946_5_2	1947_5_2	344_4_11	819_2_9	346_2_4	347_6_13	341_02_7	342_6_20	343_5_5	812_5_15	814_6_7	817_5_32	718_6_11	716_0_12	715_6_26	714_3_1	713_2_13	712_5_13	1795_6_3	618_6_13	915_5_34	3330_5_6	3335_5_5	1497_3_11	505_5_11	3338_5_7	1069_4_8	911_6_7	2314_2_6	1065_3_61	1392_5_4	298_4_44	148_6_1	1666_6_6	294_6_3	295_5_3	292_2_13	293_5_12	1087_6_8	1086_6_10	1085_6_1	592_2_34	199_06_22	1082_5_15	596_5_9
428_6_1	1868_5_1	198_5_2	1257_2_9	1940_1_6	1946_5_2	1947_5_3	344_4_8	819_2_8	346_2_1	347_6_8	341_02_14	342_6_17	343_5_4	812_5_15	814_6_10	817_5_26	718_6_14	716_0_18	715_6_23	714_3_1	713_2_10	712_5_7	1795_6_2	618_6_12	915_5_41	3330_5_6	3335_5_6	1497_3_12	505_5_14	3338_5_8	1069_4_10	911_6_9	2314_2_2	1065_3_60	1392_5_2	298_4_50	148_6_1	1666_6_9	294_6_2	295_5_2	292_2_10	293_5_6	1087_6_6	1086_6_12	1085_6_1	592_2_34	199_06_20	1082_5_11	596_5_15
428_6_1	1868_5_1	198_5_2	1257_2_5	1940_1_5	1946_5_2	344_4_12	819_2_18	346_2_1	347_6_4	341_02_14	342_6_17	343_5_8	812_5_15	814_6_17	817_5_21	718_6_13	716_0_15	715_6_25	713_2_7	712_5_6	1795_6_4	618_6_10	915_5_33	3330_5_5	3335_5_8	1497_3_7	505_5_16	3338_5_6	1069_4_11	911_6_6	2314_2_5	1065_3_63	1392_5_1	298_4_43	148_6_1	1666_6_12	294_6_2	295_5_6	292_2_11	293_5_11	1087_6_8	1086_6_9	1085_6_1	592_2_34	199_06_15	1082_5_7	596_5_16	1122_3_17	191_06_12
428_6_1	198_5_1	1257_2_2	1940_1_6	344_4_13	819_2_12	346_2_1	347_6_6	341_02_11	342_6_15	343_5_7	812_5_14	814_6_18	817_5_29	718_6_19	716_0_15	715_6_27	713_2_7	712_5_2	1795_6_5	618_6_6	915_5_23	3330_5_5	3335_5_10	1497_3_5	505_5_23	3338_5_7	1069_4_13	911_6_11	2314_2_3	1065_3_57	298_4_44	148_6_1	1666_6_19	294_6_1	295_5_5	292_2_11	293_5_9	1087_6_8	1086_6_15	1085_6_1	592_2_37	199_06_18	1082_5_6	596_5_17	1122_3_13	191_06_18	1125_6_1	193_2_13	1088_5_8
428_6_1	198_5_1	1257_2_5	1940_1_6	344_4_13	819_2_15	346_2_1	347_6_4	341_02_10	342_6_17	343_5_5	812_5_13	814_6_17	817_5_31	718_6_26	716_0_14	715_6_26	713_2_7	712_5_3	1795_6_11	618_6_6	915_5_23	3330_5_4	3335_5_10	1497_3_8	505_5_25	3338_5_4	1069_4_17	911_6_14	2314_2_1	1065_3_49	298_4_43	148_6_1	1666_6_16	294_6_1	295_5_6	292_2_8	293_5_8	1128_6_28	1086_6_23	1085_6_1	592_2_36	199_06_11	1082_5_6	596_5_15	1122_3_10	191_06_21	1125_6_1	193_2_9	1088_5_8
428_6_1	198_5_1	1257_2_4	1940_1_6	344_4_20	819_2_18	346_2_1	347_6_4	341_02_8	342_6_13	343_5_8	812_5_13	814_6_13	817_5_44	718_6_20	716_0_14	715_6_24	713_2_6	712_5_4	1795_6_8	3333_0_3	3330_5_6	3335_5_12	1497_3_10	505_5_24	3338_5_3	1069_4_17	911_6_10	1065_3_50	298_4_37	1666_6_20	294_6_1	295_5_9	292_2_14	293_5_8	1128_6_29	1086_6_27	1085_6_1	592_2_36	199_06_11	1082_5_6	596_5_20	1122_3_7	191_06_27	1125_6_1	193_2_13	1088_5_6	273_5_4	2829_6_17	276_2_1
428_6_1	198_5_2	1257_2_2	1940_1_5	344_4_23	819_2_17	346_2_1	347_6_3	341_02_8	342_6_9	343_5_8	812_5_14	814_6_10	817_5_35	718_6_27	716_0_10	715_6_29	713_2_8	712_5_3	1795_6_12	3333_0_1	3330_5_3	3335_5_9	1497_3_10	505_5_30	3338_5_3	1069_4_19	911_6_12	1065_3_35	298_4_30	1666_6_25	294_6_1	295_5_7	292_2_8	293_5_6	1128_6_33	1086_6_18	1085_6_1	592_2_33	199_06_9	1082_5_5	596_5_17	1122_3_7	191_06_22	1125_6_1	193_2_7	1088_5_8	273_5_3	2829_6_19	278_6_1
428_6_1	198_5_1	1257_2_1	1940_1_4	344_4_19	819_2_20	346_2_1	347_6_3	341_02_11	342_6_16	343_5_7	812_5_24	814_6_18	817_5_28	718_6_27	716_0_15	715_6_31	713_2_13	712_5_5	1795_6_14	3333_0_1	3330_5_4	3335_5_10	1497_3_10	505_5_34	3338_5_2	1069_4_16	911_6_15	1065_3_28	298_4_37	1666_6_17	294_6_1	295_5_9	292_2_4	293_5_3	1128_6_29	1086_6_17	1085_6_1	592_2_27	199_06_2	1082_5_6	596_5_14	1122_3_5	191_06_18	1125_6_1	193_2_11	1088_5_11	273_5_1	2829_6_20	278_6_1
198_5_2	428_6_1	1940_1_2	407_5_1	344_4_28	819_2_21	346_2_1	347_6_2	341_02_9	342_6_17	343_5_5	812_5_27	814_6_18	817_5_31	718_6_36	716_0_9	715_6_28	713_2_12	712_5_4	1795_6_9	3333_0_2	3330_5_2	3335_5_11	1497_3_6	505_5_29	1069_4_21	911_6_14	1065_3_29	298_4_44	1666_6_19	294_6_1	295_5_10	292_2_4	293_5_5	1128_6_18	1086_6_14	1085_6_1	592_2_29	199_06_1	1082_5_3	596_5_14	1122_3_10	191_06_18	193_2_10	1088_5_8	273_5_2	2829_6_22	278_6_1	3385_5_6	2545_5_15
428_6_1	1940_1_2	407_5_1	344_4_41	819_2_22	346_2_1	347_6_6	341_02_11	342_6_13	343_5_4	812_5_25	814_6_15	817_5_19	718_6_39	716_0_12	715_6_27	713_2_12	712_5_5	1795_6_9	3333_0_3	3330_5_2	3335_5_17	1497_3_5	505_5_40	1069_4_30	911_6_10	1065_3_24	298_4_44	1666_6_23	294_6_1	295_5_8	292_2_4	293_5_2	1128_6_19	1086_6_14	1085_6_1	592_2_32	199_06_1	1082_5_3	596_5_10	1122_3_12	191_06_23	193_2_8	1088_5_9	273_5_2	2829_6_15	278_6_1	3385_5_7	2545_5_22	2383_5_10
428_6_1	407_5_1	344_4_34	819_2_25	346_2_1	347_6_10	341_02_11	342_6_13	343_5_4	812_5_32	814_6_16	817_5_23	718_6_37	716_0_10	715_6_26	713_2_10	712_5_6	1795_6_13	3333_0_2	3330_5_2	3335_5_20	1497_3_5	505_5_41	1069_4_27	911_6_4	1065_3_15	298_4_46	1666_6_19	294_6_1	295_5_4	292_2_4	1128_6_12	1086_6_13	1085_6_1	592_2_35	199_06_2	1082_5_5	596_5_8	1122_3_11	191_06_21	193_2_6	1088_5_10	273_5_1	2829_6_15	278_6_1	3385_5_8	2545_5_19	2383_5_17	521_2_9	2262_6_48
428_6_1	407_5_1	344_4_43	819_2_22	346_2_1	347_6_11	341_02_7	342_6_17	343_5_4	812_5_26	814_6_13	817_5_25	718_6_29	716_0_11	715_6_36	713_2_10	712_5_8	1795_6_6	3333_0_1	3330_5_2	3335_5_12	1497_3_5	505_5_46	1069_4_30	911_6_5	1065_3_12	298_4_33	1666_6_15	294_6_1	295_5_4	292_2_10	1128_6_16	1086_6_13	592_2_33	199_06_1	1082_5_3	596_5_10	1122_3_9	191_06_16	193_2_6	1088_5_13	273_5_1	2829_6_19	278_6_1	3385_5_12	2545_5_30	2383_5_14	521_2_13	2262_6_53	2266_2_16
428_6_1	344_4_46	819_2_20	346_2_1	347_6_2	341_02_2	342_6_19	343_5_3	812_5_20	814_6_14	817_5_20	718_6_33	716_0_13	715_6_37	713_2_11	712_5_13	1795_6_7	3330_5_4	3335_5_18	1497_3_7	505_5_54	1069_4_26	911_6_8	1065_3_7	298_4_31	1666_6_21	294_6_1	295_5_5	292_2_16	1128_6_12	1086_6_20	592_2_31	199_06_1	1082_5_3	596_5_8	1122_3_7	191_06_16	193_2_7	1088_5_13	273_5_1	2829_6_16	278_6_1	3385_5_11	2545_5_25	2383_5_18	521_2_11	2262_6_39	2266_2_13	1406_2_24	1339_5_5
428_6_1	344_4_42	819_2_17	346_2_1	347_6_1	341_02_2	342_6_18	343_5_3	812_5_22	814_6_10	817_5_20	718_6_22	716_0_12	715_6_50	713_2_17	712_5_19	1795_6_9	3330_5_6	3335_5_21	1497_3_4	505_5_48	1069_4_19	911_6_6	1065_3_6	298_4_37	1666_6_21	294_6_1	295_5_7	292_2_10	1128_6_12	1086_6_23	592_2_33	199_06_1	594_2_1	596_5_5	1122_3_3	191_06_13	193_2_7	1088_5_21	273_5_1	2829_6_20	278_6_1	3385_5_14	2545_5_19	2383_5_21	521_2_16	2262_6_30	2266_2_16	1406_2_20	1339_5_6
428_6_1	344_4_51	819_2_10	346_2_1	347_6_1	341_02_3	342_6_15	343_5_2	812_5_20	814_6_10	817_5_24	718_6_22	716_0_7	715_6_55	713_2_23	712_5_17	1795_6_9	3330_5_9	3335_5_15	1497_3_4	1069_4_16	911_6_6	1065_3_4	298_4_25	1666_6_17	294_6_1	295_5_7	292_2_9	1128_6_13	1086_6_14	592_2_29	199_06_1	594_2_1	596_5_5	1122_3_5	191_06_13	193_2_7	1088_5_24	273_5_1	2829_6_18	278_6_1	3385_5_15	2545_5_18	2383_5_14	521_2_19	2262_6_32	2266_2_13	1406_2_14	1339_5_4	1231_0_11
428_6_1	344_4_52	819_2_23	346_2_1	347_6_1	342_6_8	343_5_2	812_5_17	814_6_12	817_5_14	718_6_24	716_0_8	715_6_40	713_2_18	712_5_20	1795_6_18	3330_5_9	3335_5_16	1497_3_4	1069_4_19	425_2_21	1065_3_4	298_4_26	1666_6_26	294_6_1	295_5_11	292_2_10	1128_6_11	1086_6_13	592_2_35	199_06_1	594_2_1	596_5_1	1122_3_6	191_06_8	193_2_2	1088_5_24	273_5_1	2829_6_23	278_6_1	3385_5_16	2545_5_22	2383_5_14	521_2_17	2262_6_41	2266_2_12	1406_2_12	1339_5_8	1231_0_5	443_6_1
428_6_1	344_4_40	819_2_27	346_2_1	347_6_1	342_6_10	343_5_1	812_5_25	814_6_9	817_5_12	718_6_21	716_0_5	715_6_43	713_2_22	712_5_22	1795_6_20	3330_5_6	3335_5_11	1497_3_3	1069_4_13	425_2_17	1065_3_2	298_4_30	1666_6_23	294_6_1	295_5_12	292_2_5	1128_6_9	1086_6_12	592_2_34	199_06_1	594_2_1	596_5_3	1122_3_6	191_06_6	193_2_4	1088_5_23	273_5_1	2829_6_25	278_6_1	3385_5_18	2545_5_19	2383_5_17	521_2_17	2262_6_33	2266_2_19	1406_2_12	1339_5_5	1231_0_13	443_6_1
428_6_1	344_4_48	819_2_22	346_2_1	347_6_1	342_6_11	343_5_1	812_5_28	814_6_11	817_5_5	718_6_24	716_0_1	715_6_48	713_2_13	712_5_21	1795_6_22	3330_5_13	3335_5_19	1497_3_1	1069_4_12	425_2_11	1065_3_1	298_4_28	1666_6_19	294_6_1	295_5_22	292_2_8	1128_6_9	1086_6_11	592_2_34	199_06_1	594_2_1	596_5_1	1122_3_10	191_06_6	193_2_4	1088_5_26	2829_6_22	278_6_1	3385_5_18	2545_5_12	2383_5_8	521_2_16	2262_6_34	2266_2_17	1406_2_13	1339_5_2	1231_0_16	443_6_1	1330_6_35
428_6_1	344_4_46	819_2_25	346_2_1	347_6_1	342_6_9	343_5_1	812_5_21	814_6_8	817_5_4	718_6_26	715_6_33	713_2_11	712_5_23	1795_6_30	3330_5_16	3335_5_17	1497_3_1	1069_4_20	425_2_12	1065_3_1	298_4_30	1666_6_24	294_6_1	295_5_14	292_2_6	1128_6_8	1086_6_18	592_2_32	199_06_1	594_2_1	596_5_2	1122_3_10	191_06_4	193_2_2	1088_5_20	2829_6_27	278_6_1	3385_5_16	2545_5_20	2383_5_9	521_2_9	2262_6_32	2266_2_14	1406_2_9	1339_5_1	1231_0_11	443_6_1	1330_6_25	305_4_1
428_6_1	344_4_48	819_2_21	346_2_1	347_6_1	342_6_10	343_5_1	812_5_27	814_6_13	817_5_3	718_6_24	715_6_32	713_2_13	712_5_29	1795_6_31	3330_5_18	3335_5_10	1069_4_17	425_2_7	298_4_34	1666_6_25	294_6_1	295_5_14	292_2_4	1128_6_12	1086_6_12	592_2_24	199_06_1	594_2_1	596_5_2	1122_3_9	191_06_4	193_2_6	1088_5_15	2829_6_28	278_6_1	3385_5_17	2545_5_23	2383_5_5	521_2_7	2262_6_34	2266_2_17	1406_2_9	1339_5_2	1231_0_15	443_6_1	1330_6_30	106_4_1	105_5_7	903_6_18
428_6_1	344_4_47	819_2_21	347_6_1	342_6_13	343_5_1	812_5_40	814_6_9	817_5_1	718_6_23	715_6_23	713_2_13	712_5_22	1795_6_25	3330_5_25	3335_5_6	1069_4_10	425_2_10	298_4_35	1666_6_23	294_6_1	295_5_18	292_2_7	1128_6_8	1086_6_12	592_2_29	199_06_1	594_2_1	596_5_5	1122_3_11	191_06_3	193_2_6	1088_5_16	2829_6_29	278_6_1	3385_5_16	2545_5_28	2383_5_3	521_2_2	2262_6_40	2266_2_12	1406_2_9	1231_0_13	443_6_1	1330_6_35	106_4_1	105_5_13	903_6_25	39_3_8	38_5_7
428_6_1	344_4_59	819_2_29	347_6_1	342_6_10	343_5_1	812_5_38	814_6_9	817_5_2	718_6_25	715_6_29	713_2_9	712_5_15	1795_6_31	3330_5_15	3335_5_6	1069_4_14	425_2_11	298_4_35	1666_6_23	294_6_1	295_5_20	292_2_5	1128_6_3	1086_6_16	592_2_25	199_06_1	594_2_1	596_5_8	1122_3_11	191_06_7	193_2_4	1088_5_15	2829_6_30	278_6_1	3385_5_17	2545_5_22	2383_5_5	1019_5_1	2262_6_41	2266_2_11	1406_2_9	1231_0_12	443_6_1	1330_6_24	106_4_1	105_5_10	903_6_23	39_3_9	38_5_7
428_6_1	344_4_48	819_2_33	347_6_1	342_6_12	343_5_1	812_5_46	814_6_5	817_5_4	718_6_22	715_6_36	713_2_8	712_5_19	1795_6_32	3330_5_12	3335_5_8	1069_4_14	425_2_9	298_4_35	1666_6_24	294_6_1	295_5_16	292_2_3	1128_6_3	1086_6_12	592_2_19	199_06_1	594_2_1	596_5_8	1122_3_10	191_06_5	193_2_6	1088_5_19	2829_6_32	278_6_1	3385_5_19	2545_5_31	2383_5_5	1019_5_1	2262_6_38	2266_2_9	1406_2_7	1231_0_10	443_6_1	1330_6_42	106_4_1	105_5_7	903_6_18	39_3_3	38_5_8
428_6_1	344_4_40	819_2_34	347_6_1	342_6_8	343_5_1	812_5_51	814_6_6	817_5_3	718_6_23	715_6_28	713_2_7	712_5_23	1795_6_30	3330_5_19	3335_5_12	1069_4_7	425_2_9	298_4_40	1666_6_25	294_6_1	295_5_19	292_2_2	1128_6_2	1086_6_14	592_2_19	199_06_1	594_2_1	596_5_7	1122_3_10	191_06_5	193_2_5	1088_5_20	2829_6_29	278_6_1	3385_5_21	2545_5_31	2383_5_3	1019_5_1	2262_6_31	2266_2_8	1406_2_7	1231_0_9	443_6_1	1330_6_48	106_4_1	105_5_11	903_6_22	39_3_1	38_5_13
428_6_1	344_4_49	819_2_35	347_6_1	342_6_6	343_5_1	812_5_35	814_6_8	718_6_32	715_6_38	713_2_7	712_5_19	1795_6_30	3330_5_20	3335_5_9	1069_4_4	425_2_10	298_4_40	1666_6_28	294_6_1	295_5_18	292_2_1	1086_6_26	592_2_12	199_06_1	594_2_1	596_5_9	1122_3_12	191_06_5	193_2_2	1088_5_11	2829_6_31	278_6_1	3385_5_30	2545_5_27	2383_5_9	1019_5_1	2262_6_33	1010_5_40	1406_2_8	1231_0_5	443_6_1	1330_6_36	106_4_1	105_5_9	903_6_19	38_5_16	907_5_5	904_2_1	33_6_1
428_6_1	344_4_55	819_2_46	347_6_1	342_6_7	343_5_1	812_5_40	814_6_7	718_6_31	715_6_36	713_2_7	712_5_18	1795_6_33	3330_5_13	3335_5_17	1069_4_6	425_2_7	298_4_42	1666_6_26	294_6_1	295_5_13	1086_6_16	592_2_14	199_06_1	594_2_1	596_5_6	1122_3_9	191_06_3	1088_5_9	2829_6_22	3385_5_21	2545_5_23	2383_5_6	1019_5_1	2262_6_27	1010_5_39	1406_2_8	1231_0_2	443_6_1	1330_6_51	106_4_1	105_5_5	903_6_23	38_5_19	907_5_4	904_2_1	33_6_1	32_1_1	36_0_4	2048_6_5
428_6_1	344_4_44	819_2_40	347_6_1	342_6_4	343_5_1	812_5_47	814_6_3	718_6_28	715_6_25	713_2_6	712_5_11	1795_6_37	3330_5_12	3335_5_18	1069_4_10	425_2_10	298_4_32	1666_6_26	294_6_1	295_5_10	1086_6_21	592_2_17	199_06_1	594_2_1	596_5_5	1122_3_9	191_06_4	1088_5_10	2829_6_14	3385_5_19	2545_5_26	2383_5_7	1019_5_1	2262_6_22	1010_5_41	1406_2_10	1231_0_2	443_6_1	1330_6_67	106_4_1	105_5_8	903_6_25	38_5_12	907_5_3	904_2_1	33_6_1	32_1_1	36_0_4	2048_6_3
428_6_1	344_4_45	819_2_30	347_6_1	342_6_1	343_5_1	812_5_40	814_6_4	718_6_26	715_6_28	713_2_3	712_5_7	1795_6_44	3330_5_14	3335_5_14	1069_4_9	425_2_12	298_4_28	1666_6_28	294_6_1	295_5_12	1086_6_26	592_2_11	199_06_1	594_2_1	596_5_6	1122_3_10	191_06_6	1088_5_11	2829_6_15	3385_5_25	2545_5_24	2383_5_13	1019_5_1	2262_6_23	1010_5_37	1406_2_11	443_6_1	1330_6_51	106_4_1	105_5_4	903_6_21	38_5_19	907_5_5	904_2_1	33_6_1	32_1_1	36_0_8	2048_6_5	1535_6_5
428_6_1	344_4_45	819_2_27	347_6_1	342_6_1	343_5_1	812_5_33	814_6_4	718_6_33	715_6_27	713_2_3	712_5_4	1795_6_40	3330_5_11	3335_5_14	1069_4_11	425_2_10	298_4_36	1666_6_31	294_6_1	295_5_8	1086_6_20	592_2_11	199_06_1	594_2_1	596_5_6	1122_3_15	191_06_3	1088_5_6	2829_6_18	3385_5_31	2545_5_16	2383_5_8	1019_5_1	2262_6_21	1010_5_29	1406_2_6	443_6_1	1330_6_72	106_4_1	105_5_7	903_6_15	38_5_19	907_5_3	904_2_1	33_6_1	32_1_1	36_0_10	2048_6_4	1535_6_3
428_6_1	344_4_33	819_2_34	347_6_1	343_5_1	812_5_32	814_6_1	718_6_30	715_6_24	713_2_1	712_5_3	1795_6_33	3330_5_11	3335_5_15	1069_4_8	425_2_10	298_4_43	1666_6_38	294_6_1	295_5_8	1086_6_21	592_2_10	199_06_1	594_2_1	596_5_9	1122_3_14	191_06_4	1088_5_9	2829_6_11	3385_5_28	2545_5_18	2383_5_6	1019_5_1	2262_6_20	1010_5_39	1406_2_9	443_6_1	1330_6_91	106_4_1	105_5_8	903_6_11	38_5_16	907_5_2	904_2_1	33_6_1	32_1_1	36_0_6	2048_6_3	1535_6_4	1534_6_24
428_6_1	344_4_31	819_2_30	347_6_1	343_5_1	812_5_44	814_6_1	718_6_37	715_6_21	712_5_1	1795_6_33	3330_5_6	3335_5_13	1069_4_3	425_2_5	298_4_40	1666_6_41	294_6_1	295_5_4	1086_6_17	592_2_10	199_06_1	594_2_1	596_5_12	1122_3_14	191_06_2	1088_5_11	2829_6_10	3385_5_25	2545_5_12	2383_5_6	1019_5_1	2262_6_15	1010_5_40	1406_2_8	443_6_1	1330_6_77	106_4_1	105_5_11	903_6_11	38_5_18	907_5_3	904_2_1	33_6_1	32_1_1	36_0_5	2048_6_3	1535_6_3	1534_6_31	3096_6_7
428_6_1	344_4_23	819_2_30	347_6_1	343_5_1	812_5_48	814_6_1	718_6_34	715_6_24	712_5_1	1795_6_38	3330_5_4	3335_5_18	1069_4_1	425_2_4	298_4_46	1666_6_35	294_6_1	295_5_7	1086_6_14	592_2_8	199_06_1	594_2_1	596_5_21	1122_3_15	191_06_1	1088_5_8	2829_6_8	3385_5_21	2545_5_15	2383_5_1	1019_5_1	2262_6_18	1010_5_38	1406_2_4	1330_6_97	106_4_1	105_5_10	903_6_9	38_5_15	907_5_2	904_2_1	33_6_1	32_1_1	36_0_6	2048_6_3	1535_6_3	1534_6_21	3096_6_2	438_6_15
428_6_1	344_4_20	819_2_36	347_6_1	343_5_1	812_5_50	814_6_1	718_6_30	715_6_19	712_5_2	1795_6_34	3330_5_5	3335_5_21	1069_4_1	425_2_2	298_4_51	1666_6_34	294_6_1	295_5_7	1086_6_17	592_2_6	199_06_1	594_2_1	596_5_18	1122_3_15	191_06_1	1088_5_5	2829_6_8	3385_5_19	2545_5_13	2262_6_23	1010_5_43	1406_2_3	1330_6_91	106_4_1	105_5_13	903_6_12	38_5_14	907_5_4	904_2_1	33_6_1	32_1_1	36_0_8	2048_6_4	1535_6_4	1534_6_21	438_6_8	439_6_1	435_2_27	433_2_39
428_6_1	344_4_23	819_2_32	347_6_1	343_5_1	812_5_55	814_6_1	718_6_34	715_6_22	712_5_1	1795_6_22	3330_5_3	3335_5_12	1069_4_2	425_2_1	298_4_42	1666_6_44	294_6_1	295_5_8	1086_6_25	592_2_7	199_06_1	594_2_1	596_5_13	1122_3_14	191_06_1	1088_5_3	2829_6_6	3385_5_9	2545_5_14	2262_6_18	1010_5_57	1406_2_4	1330_6_87	106_4_1	105_5_13	903_6_12	38_5_12	907_5_4	904_2_1	33_6_1	32_1_1	36_0_9	2048_6_3	1535_6_3	1534_6_15	438_6_8	439_6_1	435_2_24	433_2_44
428_6_1	344_4_13	819_2_25	347_6_1	343_5_1	812_5_60	814_6_1	718_6_33	715_6_23	712_5_1	1795_6_26	3335_5_14	1069_4_2	425_2_1	298_4_48	1666_6_56	294_6_1	295_5_7	1086_6_15	592_2_4	199_06_1	594_2_1	596_5_15	1122_3_13	191_06_1	1088_5_2	2829_6_5	3385_5_7	2545_5_15	2262_6_13	1010_5_49	1406_2_2	1330_6_91	106_4_1	105_5_10	903_6_13	38_5_8	907_5_4	904_2_1	33_6_1	32_1_1	36_0_13	2048_6_4	1243_2_23	1534_6_13	438_6_14	439_6_1	435_2_32	433_2_40	2611_6_7
428_6_1	344_4_13	819_2_33	347_6_1	343_5_1	812_5_44	814_6_1	718_6_32	715_6_13	712_5_1	1795_6_26	3335_5_11	1069_4_3	425_2_2	298_4_42	1666_6_44	294_6_1	295_5_4	1086_6_12	592_2_4	199_06_1	594_2_1	596_5_8	1122_3_12	191_06_1	2829_6_12	3385_5_9	2545_5_17	2262_6_19	1010_5_53	1406_2_3	1330_6_108	106_4_1	105_5_8	903_6_12	38_5_8	907_5_4	904_2_1	33_6_1	32_1_1	36_0_11	2048_6_6	1243_2_26	1534_6_20	438_6_17	439_6_1	435_2_33	433_2_43	2611_6_7	335_5_1
344_4_12	819_2_42	347_6_1	343_5_1	812_5_44	814_6_1	718_6_33	715_6_12	712_5_1	1795_6_26	3335_5_4	1069_4_2	425_2_2	298_4_47	1666_6_59	294_6_1	295_5_6	1086_6_15	592_2_4	199_06_1	594_2_1	596_5_13	1122_3_12	191_06_1	2829_6_12	3385_5_4	2545_5_10	2262_6_17	1010_5_63	1406_2_4	1330_6_101	106_4_1	105_5_9	903_6_12	38_5_11	907_5_6	904_2_1	33_6_1	32_1_1	36_0_9	2048_6_7	1243_2_21	1534_6_17	438_6_9	439_6_1	435_2_35	433_2_43	2611_6_9	335_5_1	334_5_18
344_4_23	819_2_39	347_6_1	343_5_1	812_5_43	814_6_1	718_6_31	715_6_12	712_5_1	1795_6_35	3335_5_5	1069_4_5	298_4_48	1666_6_66	294_6_1	295_5_6	1086_6_12	592_2_8	199_06_1	594_2_1	596_5_13	1122_3_14	191_06_1	2829_6_5	3385_5_11	2545_5_15	2262_6_21	1010_5_53	1406_2_2	1330_6_97	106_4_1	105_5_7	903_6_13	38_5_10	907_5_2	904_2_1	33_6_1	32_1_1	36_0_13	2048_6_4	1243_2_27	1534_6_15	438_6_15	439_6_1	435_2_32	433_2_50	2611_6_7	335_5_1	334_5_14	333_6_1
344_4_19	819_2_35	347_6_1	343_5_1	812_5_36	814_6_1	718_6_33	715_6_7	712_5_1	1795_6_32	3335_5_3	1069_4_6	298_4_39	1666_6_63	294_6_1	295_5_4	1086_6_4	592_2_6	199_06_1	594_2_1	596_5_13	1122_3_14	191_06_1	2829_6_8	3385_5_7	2545_5_11	2262_6_18	1010_5_65	1406_2_4	1330_6_116	106_4_1	105_5_4	903_6_21	38_5_13	904_2_1	33_6_1	32_1_1	36_0_9	2048_6_4	1243_2_24	1534_6_16	438_6_24	435_2_30	433_2_47	2611_6_7	335_5_1	334_5_18	333_6_1	1902_2_39	854_2_38
344_4_19	819_2_38	347_6_1	343_5_1	812_5_40	814_6_1	718_6_30	715_6_13	712_5_1	1795_6_26	3335_5_5	1069_4_7	298_4_30	1666_6_60	294_6_1	295_5_3	1086_6_9	592_2_7	199_06_1	594_2_1	596_5_17	1122_3_14	191_06_1	2829_6_10	3385_5_2	2545_5_11	2262_6_14	1010_5_75	1406_2_3	1330_6_86	106_4_1	105_5_2	903_6_15	38_5_8	904_2_1	33_6_1	32_1_1	36_0_14	2048_6_2	1243_2_31	1534_6_10	438_6_23	435_2_29	433_2_41	2611_6_9	335_5_1	334_5_22	333_6_1	1902_2_29	854_2_54
344_4_13	819_2_40	347_6_1	343_5_1	812_5_45	814_6_1	718_6_26	715_6_9	712_5_1	1795_6_25	3335_5_6	1069_4_8	298_4_35	1666_6_71	294_6_1	295_5_5	1086_6_7	592_2_8	199_06_1	594_2_1	596_5_24	1122_3_16	191_06_1	2829_6_9	3385_5_2	2545_5_10	2262_6_14	1010_5_79	1406_2_6	1330_6_97	106_4_1	105_5_4	903_6_18	38_5_8	904_2_1	33_6_1	32_1_1	36_0_18	2048_6_1	1243_2_34	1534_6_12	438_6_28	435_2_27	433_2_37	2611_6_10	335_5_1	334_5_12	333_6_1	1902_2_25	854_2_39
344_4_18	819_2_46	347_6_1	343_5_1	812_5_54	814_6_1	718_6_36	715_6_5	712_5_1	1795_6_20	3335_5_3	1069_4_12	298_4_29	1666_6_53	294_6_1	295_5_5	1086_6_7	592_2_8	199_06_1	594_2_1	596_5_16	1122_3_14	191_06_1	2829_6_5	3385_5_4	2545_5_12	2262_6_6	1010_5_88	1406_2_3	1330_6_123	106_4_1	903_6_20	38_5_9	904_2_1	33_6_1	32_1_1	36_0_13	2048_6_4	1243_2_37	1534_6_8	438_6_27	435_2_25	433_2_37	2611_6_8	335_5_1	334_5_12	333_6_1	1902_2_24	854_2_44	856_5_52
344_4_15	819_2_45	347_6_1	343_5_1	812_5_51	814_6_1	718_6_39	715_6_10	712_5_1	1795_6_30	3335_5_9	1069_4_11	298_4_32	1666_6_65	294_6_1	295_5_5	1086_6_5	592_2_8	199_06_1	594_2_1	596_5_15	1122_3_10	191_06_1	2829_6_3	3385_5_8	2545_5_15	2262_6_3	1010_5_78	1406_2_3	1330_6_99	106_4_1	903_6_15	38_5_11	904_2_1	33_6_1	32_1_1	36_0_13	2048_6_2	1243_2_37	1534_6_10	438_6_20	435_2_24	433_2_45	2611_6_9	335_5_1	334_5_12	333_6_1	1902_2_17	854_2_47	856_5_42
344_4_10	819_2_36	347_6_1	343_5_1	812_5_52	814_6_1	718_6_46	715_6_3	712_5_1	1795_6_31	3335_5_16	1069_4_7	298_4_41	1666_6_65	294_6_1	295_5_6	1086_6_1	592_2_6	199_06_1	594_2_1	596_5_16	1122_3_12	191_06_1	2829_6_2	3385_5_7	2545_5_15	2262_6_4	1010_5_75	1406_2_6	1330_6_135	106_4_1	903_6_15	38_5_14	904_2_1	33_6_1	32_1_1	36_0_9	2048_6_2	1243_2_42	1534_6_18	438_6_23	435_2_22	433_2_46	2611_6_8	335_5_1	334_5_14	333_6_1	1902_2_12	854_2_51	856_5_53
344_4_11	819_2_42	347_6_1	343_5_1	812_5_47	814_6_1	718_6_48	715_6_3	712_5_1	1795_6_31	3335_5_15	1069_4_6	298_4_37	1666_6_70	294_6_1	295_5_5	1086_6_1	592_2_5	199_06_1	594_2_1	596_5_9	1122_3_11	191_06_1	2829_6_2	3385_5_5	2545_5_9	2262_6_5	1010_5_85	1406_2_2	1330_6_146	106_4_1	903_6_12	38_5_16	904_2_1	33_6_1	32_1_1	36_0_15	2048_6_3	1243_2_47	1534_6_12	438_6_24	435_2_33	433_2_48	2611_6_11	335_5_1	334_5_15	333_6_1	1902_2_15	854_2_40	856_5_47
344_4_8	819_2_44	347_6_1	343_5_1	812_5_41	814_6_1	718_6_42	715_6_3	712_5_1	1795_6_32	3335_5_22	1069_4_11	298_4_37	1666_6_92	294_6_1	295_5_6	590_6_1	592_2_4	199_06_1	594_2_1	596_5_9	1122_3_7	191_06_1	2829_6_2	3385_5_4	2545_5_16	2262_6_8	1010_5_86	1330_6_142	106_4_1	903_6_16	38_5_13	904_2_1	33_6_1	32_1_1	36_0_13	2048_6_2	1243_2_60	1534_6_11	438_6_24	435_2_31	433_2_54	2611_6_13	335_5_1	334_5_12	333_6_1	1902_2_11	854_2_47	856_5_40	2063_5_80
344_4_10	819_2_38	347_6_1	343_5_1	812_5_48	814_6_1	718_6_46	715_6_2	712_5_1	1795_6_35	3335_5_20	1069_4_3	298_4_51	1666_6_84	294_6_1	295_5_4	590_6_1	592_2_4	199_06_1	594_2_1	596_5_9	1122_3_8	191_06_1	2829_6_2	3385_5_6	2545_5_25	2262_6_10	1010_5_88	1330_6_159	106_4_1	903_6_14	38_5_14	904_2_1	33_6_1	32_1_1	36_0_16	2048_6_2	1243_2_51	1534_6_15	438_6_31	435_2_27	433_2_66	2611_6_10	335_5_1	334_5_9	333_6_1	1902_2_14	854_2_42	856_5_65	91_5_1
344_4_14	819_2_35	347_6_1	343_5_1	812_5_57	814_6_1	718_6_45	715_6_3	712_5_1	1795_6_38	3335_5_17	1069_4_3	298_4_38	1666_6_97	294_6_1	295_5_8	590_6_1	592_2_6	199_06_1	594_2_1	596_5_5	1122_3_9	191_06_1	2829_6_2	3385_5_2	2545_5_29	2262_6_13	1010_5_92	1330_6_144	106_4_1	903_6_16	38_5_10	904_2_1	33_6_1	32_1_1	36_0_25	1243_2_58	1534_6_12	438_6_40	435_2_28	433_2_42	2611_6_6	335_5_1	334_5_12	333_6_1	1902_2_17	854_2_26	856_5_59	91_5_1	90_2_1
344_4_16	819_2_37	347_6_1	343_5_1	812_5_41	814_6_1	718_6_47	715_6_1	712_5_1	1795_6_30	3335_5_18	1069_4_2	298_4_39	1666_6_90	294_6_1	295_5_10	590_6_1	592_2_6	199_06_1	594_2_1	596_5_8	1122_3_8	191_06_1	2829_6_1	2988_6_108	2545_5_32	2262_6_9	1010_5_119	1330_6_124	106_4_1	903_6_15	38_5_5	904_2_1	33_6_1	32_1_1	36_0_18	1243_2_61	1534_6_20	438_6_34	435_2_16	433_2_39	2611_6_6	335_5_1	334_5_12	333_6_1	1902_2_15	854_2_22	856_5_62	91_5_1	90_2_1
344_4_16	819_2_33	347_6_1	343_5_1	812_5_56	814_6_1	718_6_52	715_6_1	712_5_1	1795_6_25	3335_5_15	1069_4_1	298_4_46	1666_6_97	294_6_1	295_5_15	590_6_1	592_2_6	594_2_1	596_5_3	1122_3_7	191_06_1	2829_6_2	2988_6_101	2545_5_31	2262_6_9	1010_5_118	1330_6_142	106_4_1	903_6_5	38_5_2	904_2_1	33_6_1	32_1_1	36_0_21	643_2_1	1534_6_7	438_6_36	435_2_14	433_2_47	2611_6_11	335_5_1	334_5_17	333_6_1	1902_2_19	854_2_20	856_5_65	91_5_1	90_2_1	94_6_44
216_6_35	1304_6_17	768_2_19	2658_2_3	212_0_1	213_6_6	1305_2_30	1267_2_107	767_5_15	764_0_50	43_5_1	133_6_75	91_5_1	1221_6_1	499_3_1	90_2_1	1615_5_1	41_5_19	643_2_1	225_2_1	1447_0_68	1544_4_100	691_1_7	20_5_1	697_5_60	694_6_1	695_5_17	223_5_1	1839_5_37	1658_2_1	542_1_35	819_2_27	541_5_4	403_2_51	221_4_1	400_6_19	281_6_4	1115_6_9	812_5_57	930_6_3	814_6_1	936_6_64	287_6_1	2464_6_16	994_6_17	1313_2_11	679_6_1	718_6_50	674_5_1	715_6_1
216_6_27	1304_6_18	768_2_19	2658_2_2	212_0_1	213_6_6	1305_2_43	1267_2_109	767_5_12	764_0_50	43_5_1	133_6_82	91_5_1	1221_6_1	499_3_1	90_2_1	1615_5_1	497_2_1	643_2_1	225_2_1	1447_0_68	1544_4_106	691_1_9	20_5_1	697_5_54	694_6_1	695_5_14	223_5_1	1839_5_42	1658_2_1	542_1_34	819_2_42	541_5_5	403_2_42	221_4_1	400_6_22	281_6_4	1115_6_14	812_5_50	930_6_2	814_6_1	936_6_57	287_6_1	2464_6_14	994_6_24	1313_2_17	679_6_1	718_6_56	674_5_1	715_6_1
216_6_23	1304_6_17	768_2_14	2658_2_3	212_0_1	213_6_3	1305_2_35	1267_2_88	767_5_17	764_0_46	43_5_1	133_6_76	1221_6_1	499_3_1	90_2_1	1615_5_1	497_2_1	643_2_1	225_2_1	1447_0_54	1544_4_104	691_1_13	20_5_1	697_5_49	694_6_1	695_5_19	223_5_1	1839_5_35	1658_2_1	542_1_36	819_2_38	541_5_8	403_2_41	221_4_1	400_6_24	281_6_9	1115_6_13	812_5_59	930_6_2	814_6_1	936_6_63	287_6_1	2464_6_17	994_6_32	1313_2_21	679_6_1	718_6_52	674_5_1	715_6_1	677_6_30
216_6_23	1304_6_29	768_2_13	45_6_30	212_0_1	213_6_6	1305_2_35	1267_2_85	767_5_17	764_0_47	43_5_1	133_6_83	1221_6_1	499_3_1	90_2_1	1615_5_1	497_2_1	643_2_1	225_2_1	1447_0_65	1544_4_105	691_1_9	20_5_1	697_5_50	694_6_1	695_5_20	223_5_1	1839_5_40	1658_2_1	542_1_42	819_2_50	541_5_10	403_2_44	221_4_1	400_6_14	281_6_12	1115_6_14	812_5_60	930_6_2	814_6_1	936_6_68	287_6_1	2464_6_18	994_6_35	1313_2_25	679_6_1	718_6_59	674_5_1	715_6_1	677_6_21
216_6_27	1304_6_36	768_2_15	45_6_30	212_0_1	213_6_14	1305_2_40	1267_2_96	767_5_13	764_0_58	43_5_1	133_6_85	1221_6_1	499_3_1	90_2_1	1615_5_1	497_2_1	643_2_1	225_2_1	1447_0_67	1544_4_104	691_1_10	20_5_1	697_5_38	694_6_1	695_5_23	223_5_1	1839_5_37	1658_2_1	542_1_40	819_2_52	541_5_13	403_2_47	221_4_1	400_6_14	281_6_9	1115_6_19	812_5_64	930_6_1	814_6_1	936_6_68	287_6_1	2464_6_13	994_6_32	1313_2_22	679_6_1	718_6_60	674_5_1	715_6_1	677_6_22
216_6_33	1304_6_48	768_2_17	45_6_31	212_0_1	213_6_8	1305_2_36	1267_2_98	767_5_15	764_0_57	43_5_1	133_6_84	1221_6_1	499_3_1	90_2_1	1615_5_1	497_2_1	643_2_1	225_2_1	1447_0_62	1544_4_93	691_1_6	20_5_1	697_5_50	694_6_1	695_5_40	223_5_1	1839_5_30	1658_2_1	542_1_40	819_2_58	541_5_9	403_2_43	221_4_1	400_6_12	281_6_11	1115_6_19	812_5_63	930_6_4	814_6_1	936_6_63	287_6_1	2464_6_10	994_6_24	1313_2_26	679_6_1	718_6_66	674_5_1	715_6_1	677_6_30
216_6_27	1304_6_45	768_2_15	1615_5_1	212_0_1	213_6_8	1305_2_39	1267_2_94	767_5_15	764_0_59	43_5_1	133_6_80	1221_6_1	499_3_1	497_2_1	643_2_1	225_2_1	1447_0_69	1544_4_85	691_1_4	20_5_1	697_5_40	694_6_1	695_5_35	223_5_1	1839_5_34	1658_2_1	542_1_44	819_2_44	541_5_6	403_2_54	221_4_1	400_6_13	281_6_9	1115_6_20	812_5_49	930_6_7	814_6_1	936_6_63	287_6_1	2464_6_11	994_6_31	1313_2_29	679_6_1	718_6_80	674_5_1	715_6_1	677_6_25	712_5_1	1795_6_10
216_6_29	1304_6_31	768_2_18	1615_5_1	212_0_1	213_6_13	1305_2_40	1267_2_105	767_5_25	764_0_56	43_5_1	133_6_84	1221_6_1	499_3_1	497_2_1	643_2_1	225_2_1	1447_0_68	1544_4_89	691_1_7	20_5_1	697_5_33	694_6_1	695_5_46	223_5_1	1839_5_30	1658_2_1	542_1_53	819_2_56	541_5_8	403_2_60	221_4_1	400_6_15	281_6_8	1115_6_21	812_5_56	930_6_11	814_6_1	936_6_48	287_6_1	2464_6_8	994_6_24	1313_2_23	679_6_1	718_6_76	674_5_1	715_6_1	677_6_23	712_5_1	1795_6_12
216_6_36	1304_6_28	768_2_14	1615_5_1	212_0_1	213_6_11	1305_2_41	1267_2_114	767_5_14	764_0_61	43_5_1	133_6_88	1221_6_1	499_3_1	497_2_1	643_2_1	225_2_1	1447_0_65	1544_4_97	691_1_6	20_5_1	697_5_37	694_6_1	695_5_57	223_5_1	1839_5_30	1658_2_1	542_1_48	819_2_64	541_5_5	403_2_52	221_4_1	400_6_11	281_6_11	1115_6_19	812_5_73	930_6_16	814_6_1	936_6_55	287_6_1	2464_6_7	994_6_24	1313_2_23	679_6_1	718_6_76	674_5_1	715_6_1	677_6_28	712_5_1	1795_6_16
216_6_42	1304_6_29	768_2_11	1615_5_1	213_6_7	1305_2_33	1267_2_100	767_5_14	764_0_66	133_6_81	1221_6_1	499_3_1	497_2_1	643_2_1	225_2_1	1447_0_68	1544_4_87	691_1_6	20_5_1	697_5_35	694_6_1	695_5_48	223_5_1	1839_5_28	1658_2_1	542_1_45	819_2_71	541_5_5	403_2_65	221_4_1	400_6_6	281_6_6	1115_6_24	812_5_70	930_6_9	814_6_1	936_6_55	287_6_1	2464_6_7	994_6_20	1313_2_31	679_6_1	718_6_68	674_5_1	715_6_1	677_6_20	712_5_1	1795_6_9	1309_2_67	915_5_22
216_6_45	1304_6_25	768_2_15	1615_5_1	213_6_6	1305_2_32	1267_2_109	767_5_15	764_0_73	133_6_80	1221_6_1	499_3_1	497_2_1	643_2_1	225_2_1	1447_0_80	1544_4_82	691_1_9	20_5_1	697_5_50	694_6_1	695_5_48	223_5_1	1839_5_22	1658_2_1	542_1_37	819_2_73	541_5_7	403_2_65	221_4_1	400_6_9	281_6_9	1115_6_22	812_5_67	930_6_9	814_6_1	936_6_43	287_6_1	2464_6_5	994_6_18	1313_2_31	679_6_1	718_6_58	674_5_1	715_6_1	677_6_16	712_5_1	1795_6_12	1309_2_58	915_5_21
216_6_41	1304_6_26	768_2_20	1615_5_1	213_6_2	1305_2_35	1267_2_115	767_5_14	764_0_73	133_6_83	1221_6_1	499_3_1	497_2_1	643_2_1	225_2_1	1447_0_69	1544_4_81	691_1_6	20_5_1	697_5_66	694_6_1	695_5_48	223_5_1	1839_5_17	1658_2_1	542_1_35	819_2_79	541_5_9	403_2_74	221_4_1	400_6_12	281_6_12	1115_6_21	812_5_64	930_6_15	814_6_1	936_6_52	287_6_1	2464_6_10	994_6_17	1313_2_23	679_6_1	718_6_52	674_5_1	715_6_1	677_6_16	712_5_1	1795_6_17	1309_2_47	915_5_15
216_6_32	1304_6_30	768_2_23	1615_5_1	213_6_2	1305_2_29	1267_2_92	767_5_8	764_0_73	133_6_82	1221_6_1	499_3_1	497_2_1	643_2_1	225_2_1	1447_0_57	1544_4_81	691_1_9	20_5_1	697_5_74	694_6_1	695_5_39	223_5_1	1839_5_14	1658_2_1	542_1_25	819_2_74	541_5_9	403_2_65	221_4_1	400_6_4	281_6_8	1115_6_14	812_5_54	930_6_16	814_6_1	936_6_55	287_6_1	2464_6_7	994_6_14	1313_2_30	679_6_1	718_6_50	674_5_1	715_6_1	677_6_17	712_5_1	1795_6_24	1309_2_62	915_5_15
216_6_28	1304_6_33	768_2_19	1615_5_1	213_6_3	1305_2_27	1267_2_93	767_5_9	764_0_73	133_6_79	1221_6_1	499_3_1	497_2_1	643_2_1	225_2_1	1447_0_56	1544_4_81	691_1_8	20_5_1	697_5_96	694_6_1	695_5_39	223_5_1	1839_5_11	1658_2_1	542_1_32	819_2_70	541_5_6	403_2_74	221_4_1	400_6_10	281_6_8	1115_6_19	812_5_64	930_6_12	814_6_1	936_6_46	287_6_1	2464_6_8	994_6_13	1313_2_47	679_6_1	718_6_40	674_5_1	715_6_1	677_6_14	712_5_1	1795_6_29	1309_2_67	915_5_10
216_6_29	1304_6_34	768_2_21	1615_5_1	213_6_3	1305_2_27	1267_2_105	767_5_9	764_0_67	133_6_82	1221_6_1	499_3_1	497_2_1	643_2_1	225_2_1	1447_0_39	1544_4_76	691_1_6	20_5_1	697_5_91	694_6_1	695_5_45	223_5_1	1839_5_8	1658_2_1	542_1_42	819_2_65	541_5_3	403_2_53	221_4_1	400_6_7	281_6_10	1115_6_32	812_5_71	930_6_17	814_6_1	936_6_40	287_6_1	2464_6_9	994_6_16	1313_2_31	679_6_1	718_6_39	674_5_1	715_6_1	677_6_14	712_5_1	1795_6_37	1309_2_62	915_5_8
216_6_20	1304_6_30	768_2_16	1615_5_1	213_6_6	1305_2_22	1267_2_109	767_5_7	764_0_59	133_6_91	1221_6_1	499_3_1	497_2_1	643_2_1	225_2_1	1447_0_31	1544_4_70	691_1_8	20_5_1	697_5_82	694_6_1	695_5_36	223_5_1	1839_5_8	1658_2_1	542_1_48	819_2_72	541_5_6	403_2_51	221_4_1	400_6_12	281_6_12	1115_6_21	812_5_74	930_6_20	814_6_1	936_6_48	287_6_1	2464_6_9	994_6_25	1313_2_43	679_6_1	718_6_37	674_5_1	715_6_1	677_6_12	712_5_1	1795_6_31	1309_2_59	915_5_7
216_6_19	1304_6_30	768_2_15	1615_5_1	213_6_4	1305_2_18	1267_2_80	767_5_13	764_0_58	133_6_72	1221_6_1	499_3_1	497_2_1	643_2_1	225_2_1	1833_6_1	1544_4_69	691_1_3	20_5_1	697_5_91	694_6_1	695_5_49	223_5_1	1839_5_4	1658_2_1	542_1_41	819_2_72	541_5_7	403_2_57	221_4_1	400_6_13	281_6_13	1115_6_18	812_5_69	930_6_22	814_6_1	936_6_41	287_6_1	2464_6_8	994_6_22	1313_2_38	679_6_1	718_6_30	674_5_1	676_6_1	677_6_9	712_5_1	1795_6_41	1309_2_62	915_5_8
216_6_26	1304_6_29	768_2_13	1615_5_1	213_6_2	1305_2_20	1267_2_92	767_5_12	764_0_56	133_6_86	1221_6_1	499_3_1	497_2_1	643_2_1	1833_6_1	1544_4_78	691_1_2	20_5_1	697_5_81	694_6_1	695_5_52	223_5_1	1839_5_4	1658_2_1	542_1_45	819_2_74	541_5_6	403_2_53	221_4_1	400_6_9	281_6_11	1115_6_20	812_5_71	930_6_31	814_6_1	936_6_42	287_6_1	2464_6_9	994_6_21	1313_2_28	679_6_1	718_6_24	674_5_1	676_6_1	677_6_3	712_5_1	1795_6_41	1309_2_68	915_5_14	122_6_1
216_6_29	1304_6_22	768_2_14	1615_5_1	213_6_2	1305_2_16	1267_2_98	767_5_4	764_0_52	133_6_79	1221_6_1	499_3_1	497_2_1	643_2_1	1833_6_1	1544_4_65	691_1_4	20_5_1	697_5_88	694_6_1	695_5_27	223_5_1	1658_2_1	542_1_48	819_2_80	541_5_7	403_2_53	221_4_1	400_6_9	281_6_10	1115_6_16	812_5_63	930_6_21	814_6_1	936_6_37	287_6_1	2464_6_9	994_6_28	1313_2_41	679_6_1	718_6_27	674_5_1	676_6_1	677_6_4	712_5_1	1795_6_38	1309_2_79	915_5_20	122_6_1	260_6_1
216_6_26	1304_6_17	768_2_11	1615_5_1	213_6_3	1305_2_21	1267_2_102	767_5_1	764_0_55	133_6_78	1221_6_1	499_3_1	497_2_1	643_2_1	1833_6_1	1544_4_69	691_1_2	20_5_1	697_5_88	694_6_1	695_5_37	223_5_1	1658_2_1	542_1_48	819_2_87	541_5_6	403_2_62	221_4_1	400_6_19	281_6_7	1115_6_14	812_5_73	930_6_23	814_6_1	936_6_36	287_6_1	2464_6_6	994_6_23	1313_2_50	679_6_1	718_6_27	674_5_1	676_6_1	677_6_3	712_5_1	1795_6_37	1309_2_84	915_5_13	122_6_1	260_6_1
216_6_24	1304_6_19	768_2_14	1615_5_1	213_6_3	1305_2_25	1267_2_110	1309_2_91	764_0_36	133_6_82	1221_6_1	499_3_1	497_2_1	643_2_1	1833_6_1	1544_4_73	20_5_1	697_5_80	694_6_1	695_5_25	223_5_1	1658_2_1	542_1_64	819_2_78	541_5_6	403_2_47	221_4_1	400_6_15	281_6_7	1115_6_19	812_5_77	930_6_28	814_6_1	936_6_36	287_6_1	2464_6_3	994_6_15	1313_2_48	679_6_1	718_6_28	674_5_1	676_6_1	677_6_2	712_5_1	1795_6_27	915_5_11	122_6_1	260_6_1	267_5_10	266_5_19
216_6_21	1304_6_10	768_2_11	1615_5_1	213_6_3	1305_2_16	1267_2_107	1309_2_87	764_0_41	133_6_85	1221_6_1	499_3_1	497_2_1	643_2_1	1833_6_1	1544_4_71	20_5_1	697_5_84	694_6_1	695_5_23	223_5_1	1658_2_1	542_1_70	819_2_72	541_5_7	403_2_47	221_4_1	400_6_17	281_6_6	1115_6_18	812_5_91	930_6_21	814_6_1	936_6_34	287_6_1	2464_6_6	994_6_19	1313_2_65	679_6_1	718_6_30	674_5_1	676_6_1	712_5_1	1795_6_30	915_5_7	122_6_1	260_6_1	267_5_12	266_5_17	1095_4_18
216_6_29	1304_6_9	768_2_9	213_6_2	1305_2_20	1267_2_99	1309_2_78	764_0_44	133_6_94	1221_6_1	499_3_1	497_2_1	643_2_1	1833_6_1	1544_4_67	20_5_1	697_5_85	694_6_1	695_5_26	223_5_1	1658_2_1	542_1_71	819_2_70	541_5_6	403_2_52	221_4_1	400_6_8	281_6_12	1115_6_14	812_5_89	930_6_23	814_6_1	936_6_26	287_6_1	2464_6_6	994_6_18	1313_2_66	679_6_1	718_6_20	676_6_1	712_5_1	1795_6_40	915_5_9	122_6_1	260_6_1	267_5_12	266_5_19	1095_4_22	378_5_1	2538_5_6
216_6_23	1304_6_11	768_2_17	213_6_1	1305_2_10	1267_2_97	1309_2_75	764_0_35	133_6_92	1221_6_1	499_3_1	497_2_1	643_2_1	1833_6_1	1544_4_40	20_5_1	697_5_80	694_6_1	695_5_16	223_5_1	1658_2_1	542_1_63	819_2_61	541_5_9	403_2_57	221_4_1	400_6_13	281_6_7	1115_6_17	812_5_85	930_6_23	814_6_1	936_6_36	287_6_1	2464_6_9	994_6_20	1313_2_66	679_6_1	718_6_21	676_6_1	712_5_1	1795_6_25	915_5_6	122_6_1	260_6_1	267_5_23	266_5_20	1095_4_16	378_5_1	2538_5_4
216_6_23	1304_6_8	768_2_20	213_6_2	1305_2_10	1267_2_99	1309_2_79	764_0_50	133_6_95	1221_6_1	499_3_1	497_2_1	643_2_1	1833_6_1	1544_4_47	20_5_1	697_5_82	694_6_1	695_5_21	223_5_1	1658_2_1	542_1_74	819_2_52	541_5_5	403_2_61	221_4_1	400_6_11	281_6_9	1115_6_16	812_5_79	930_6_19	814_6_1	936_6_27	287_6_1	2464_6_9	994_6_29	1313_2_79	679_6_1	718_6_23	676_6_1	712_5_1	1795_6_25	915_5_1	122_6_1	260_6_1	267_5_19	266_5_21	1095_4_18	378_5_1	2538_5_4
216_6_22	1304_6_10	768_2_23	213_6_1	1305_2_14	1267_2_91	1309_2_80	764_0_45	133_6_80	1221_6_1	499_3_1	497_2_1	643_2_1	1833_6_1	1544_4_46	20_5_1	697_5_64	694_6_1	695_5_16	223_5_1	1658_2_1	542_1_71	819_2_58	541_5_7	403_2_69	221_4_1	400_6_9	281_6_12	1115_6_15	812_5_99	930_6_15	814_6_1	936_6_34	287_6_1	2464_6_11	994_6_20	1313_2_61	679_6_1	718_6_27	676_6_1	712_5_1	1795_6_16	915_5_2	122_6_1	260_6_1	267_5_13	266_5_17	1095_4_17	378_5_1	960_6_12
216_6_18	1304_6_7	768_2_27	213_6_1	1305_2_14	1267_2_105	1309_2_87	764_0_32	133_6_73	1221_6_1	499_3_1	497_2_1	643_2_1	1833_6_1	1544_4_39	20_5_1	697_5_66	694_6_1	695_5_15	223_5_1	1658_2_1	542_1_60	819_2_60	541_5_2	403_2_75	221_4_1	400_6_10	281_6_4	1115_6_14	812_5_93	930_6_13	814_6_1	936_6_32	287_6_1	2464_6_11	994_6_21	1313_2_68	679_6_1	718_6_28	676_6_1	712_5_1	1795_6_25	121_6_1	122_6_1	260_6_1	267_5_11	266_5_18	1095_4_17	378_5_1	960_6_7
216_6_14	1304_6_7	768_2_20	213_6_1	1305_2_11	1267_2_108	1309_2_102	764_0_42	133_6_62	1221_6_1	499_3_1	497_2_1	643_2_1	1833_6_1	1544_4_57	20_5_1	697_5_61	694_6_1	695_5_17	223_5_1	1658_2_1	542_1_66	819_2_66	541_5_3	403_2_75	221_4_1	400_6_7	281_6_7	1115_6_18	812_5_92	930_6_19	814_6_1	936_6_28	287_6_1	2464_6_15	994_6_16	1313_2_69	679_6_1	718_6_24	676_6_1	712_5_1	1795_6_43	121_6_1	122_6_1	260_6_1	267_5_4	266_5_13	1095_4_18	378_5_1	960_6_4
216_6_11	1304_6_2	768_2_20	213_6_1	1305_2_19	1267_2_103	1309_2_92	764_0_40	133_6_58	1221_6_1	499_3_1	497_2_1	1833_6_1	1544_4_45	20_5_1	697_5_52	694_6_1	695_5_15	643_2_1	1658_2_1	542_1_53	819_2_78	541_5_5	403_2_83	221_4_1	400_6_6	281_6_5	1115_6_22	812_5_101	930_6_23	814_6_1	936_6_39	2464_6_14	994_6_13	1313_2_81	679_6_1	718_6_27	676_6_1	712_5_1	1795_6_37	121_6_1	122_6_1	260_6_1	267_5_6	266_5_12	1095_4_23	378_5_1	960_6_5	998_6_1	1824_5_105
216_6_12	1304_6_3	768_2_18	213_6_1	1305_2_19	1267_2_123	1309_2_96	764_0_38	133_6_49	1221_6_1	499_3_1	497_2_1	1833_6_1	1544_4_46	20_5_1	697_5_58	694_6_1	695_5_22	643_2_1	1658_2_1	542_1_64	819_2_84	541_5_5	403_2_74	221_4_1	400_6_7	281_6_9	5_5_5	812_5_112	930_6_27	814_6_1	936_6_35	2464_6_15	994_6_10	1313_2_75	679_6_1	718_6_33	676_6_1	712_5_1	1795_6_43	121_6_1	122_6_1	260_6_1	267_5_5	266_5_7	1095_4_14	378_5_1	960_6_4	998_6_1	1824_5_108
216_6_15	1304_6_1	768_2_20	213_6_1	1305_2_25	1267_2_102	1309_2_107	764_0_31	133_6_44	1221_6_1	499_3_1	497_2_1	1833_6_1	1544_4_43	20_5_1	697_5_55	694_6_1	695_5_19	643_2_1	542_1_62	819_2_81	541_5_6	403_2_74	221_4_1	400_6_9	281_6_11	5_5_6	812_5_107	930_6_29	814_6_1	936_6_30	2464_6_13	994_6_8	1313_2_80	679_6_1	718_6_32	676_6_1	712_5_1	1795_6_37	121_6_1	122_6_1	260_6_1	267_5_5	266_5_5	1095_4_13	378_5_1	960_6_1	998_6_1	1824_5_109	16_5_1
216_6_13	1305_2_35	768_2_23	213_6_1	1267_2_113	1309_2_95	764_0_29	133_6_32	1221_6_1	499_3_1	497_2_1	1833_6_1	1544_4_39	20_5_1	697_5_63	694_6_1	695_5_27	643_2_1	542_1_58	819_2_76	541_5_10	403_2_76	221_4_1	400_6_11	281_6_9	5_5_10	812_5_102	930_6_21	814_6_1	936_6_36	2464_6_10	994_6_13	1313_2_94	679_6_1	718_6_34	676_6_1	712_5_1	1795_6_47	121_6_1	122_6_1	260_6_1	267_5_8	266_5_7	1095_4_17	378_5_1	960_6_2	998_6_1	1824_5_87	16_5_1	51_6_1
216_6_7	1305_2_21	768_2_24	213_6_1	1267_2_116	1309_2_92	764_0_46	133_6_29	1221_6_1	499_3_1	497_2_1	1833_6_1	1544_4_44	20_5_1	697_5_68	694_6_1	695_5_38	643_2_1	542_1_61	819_2_96	541_5_9	403_2_92	221_4_1	400_6_7	281_6_5	5_5_12	812_5_95	930_6_28	814_6_1	936_6_30	2464_6_6	994_6_9	1313_2_100	679_6_1	718_6_18	676_6_1	712_5_1	1795_6_54	121_6_1	122_6_1	260_6_1	267_5_4	266_5_4	1095_4_10	378_5_1	998_6_1	1824_5_78	16_5_1	51_6_1	53_5_27
216_6_8	1305_2_36	768_2_22	213_6_1	1267_2_113	1309_2_83	764_0_39	133_6_29	499_3_1	497_2_1	1833_6_1	1544_4_35	20_5_1	697_5_74	694_6_1	695_5_21	643_2_1	542_1_43	819_2_89	541_5_9	403_2_93	221_4_1	400_6_5	281_6_4	5_5_9	812_5_108	930_6_25	814_6_1	936_6_32	2464_6_5	994_6_5	1313_2_100	679_6_1	718_6_21	676_6_1	712_5_1	1795_6_48	121_6_1	122_6_1	260_6_1	267_5_3	266_5_7	1095_4_22	998_6_1	1824_5_83	16_5_1	51_6_1	53_5_22	414_4_39	378_5_1
216_6_12	1305_2_35	768_2_19	213_6_1	1267_2_147	1309_2_87	764_0_50	133_6_27	499_3_1	497_2_1	1833_6_1	1544_4_34	20_5_1	697_5_98	694_6_1	695_5_34	643_2_1	542_1_52	819_2_88	541_5_10	403_2_89	221_4_1	400_6_6	281_6_3	5_5_10	812_5_101	930_6_31	814_6_1	936_6_40	2464_6_2	994_6_10	1313_2_103	679_6_1	718_6_20	676_6_1	712_5_1	1795_6_51	121_6_1	122_6_1	260_6_1	267_5_2	266_5_5	1095_4_19	998_6_1	1824_5_73	16_5_1	51_6_1	53_5_23	414_4_43	378_5_1
216_6_10	1305_2_35	768_2_23	213_6_1	1267_2_115	1309_2_98	764_0_49	133_6_25	499_3_1	497_2_1	1833_6_1	1544_4_32	20_5_1	697_5_95	694_6_1	695_5_27	643_2_1	542_1_65	819_2_88	541_5_13	403_2_93	221_4_1	400_6_9	281_6_5	5_5_10	812_5_105	930_6_31	814_6_1	936_6_30	2464_6_2	994_6_4	1313_2_98	679_6_1	718_6_21	676_6_1	712_5_1	1795_6_44	121_6_1	122_6_1	260_6_1	266_5_4	1095_4_27	998_6_1	1824_5_90	16_5_1	51_6_1	53_5_33	414_4_33	378_5_1	416_2_123
216_6_12	1305_2_43	768_2_22	1267_2_116	1309_2_78	764_0_43	133_6_18	499_3_1	497_2_1	1833_6_1	1544_4_27	20_5_1	697_5_103	694_6_1	695_5_26	643_2_1	542_1_67	819_2_97	541_5_13	403_2_96	221_4_1	400_6_3	281_6_2	5_5_10	812_5_98	930_6_39	814_6_1	936_6_31	1094_6_54	994_6_5	1313_2_114	679_6_1	718_6_31	676_6_1	712_5_1	1795_6_48	121_6_1	122_6_1	260_6_1	266_5_3	1095_4_25	1824_5_89	16_5_1	51_6_1	53_5_34	414_4_25	378_5_1	416_2_128	63_5_1	298_4_107
216_6_9	1305_2_37	768_2_19	1267_2_111	1309_2_90	764_0_50	133_6_9	499_3_1	497_2_1	1833_6_1	1544_4_32	20_5_1	697_5_98	694_6_1	695_5_30	643_2_1	542_1_72	819_2_107	541_5_17	403_2_96	221_4_1	400_6_2	281_6_1	5_5_17	812_5_81	930_6_44	814_6_1	936_6_21	1094_6_48	994_6_6	1313_2_119	679_6_1	718_6_33	676_6_1	712_5_1	1795_6_48	121_6_1	122_6_1	260_6_1	266_5_2	1095_4_28	1824_5_87	16_5_1	51_6_1	53_5_34	414_4_25	378_5_1	416_2_117	63_5_1	298_4_111
216_6_6	1305_2_40	768_2_20	1267_2_102	1309_2_103	764_0_50	133_6_10	499_3_1	497_2_1	1833_6_1	1544_4_22	20_5_1	697_5_100	694_6_1	695_5_26	643_2_1	542_1_52	819_2_104	541_5_13	403_2_103	221_4_1	545_25_62	281_6_3	5_5_17	812_5_79	930_6_32	814_6_1	936_6_18	1094_6_49	994_6_7	1313_2_110	679_6_1	718_6_29	676_6_1	712_5_1	1795_6_44	121_6_1	122_6_1	260_6_1	333_6_1	1095_4_26	1824_5_109	16_5_1	51_6_1	53_5_36	414_4_25	378_5_1	416_2_126	63_5_1	298_4_105
216_6_7	1305_2_39	768_2_22	1267_2_121	1309_2_95	764_0_59	133_6_13	499_3_1	497_2_1	1833_6_1	1544_4_36	20_5_1	697_5_115	694_6_1	695_5_29	643_2_1	542_1_68	819_2_120	541_5_16	403_2_110	221_4_1	545_25_53	281_6_1	5_5_14	812_5_68	930_6_41	814_6_1	936_6_20	1094_6_39	994_6_4	1313_2_123	679_6_1	718_6_29	676_6_1	712_5_1	1795_6_35	121_6_1	122_6_1	260_6_1	333_6_1	1095_4_18	1824_5_109	16_5_1	51_6_1	53_5_39	414_4_21	378_5_1	416_2_135	63_5_1	298_4_112
216_6_8	1305_2_29	768_2_18	1267_2_111	1309_2_105	764_0_61	133_6_10	499_3_1	497_2_1	1833_6_1	1544_4_39	20_5_1	697_5_97	694_6_1	695_5_42	643_2_1	542_1_88	819_2_117	541_5_16	403_2_104	221_4_1	545_25_42	281_6_2	5_5_11	812_5_64	930_6_41	814_6_1	936_6_13	1094_6_52	994_6_5	1313_2_93	679_6_1	718_6_30	676_6_1	712_5_1	1795_6_33	121_6_1	122_6_1	260_6_1	333_6_1	1095_4_25	1824_5_109	16_5_1	51_6_1	53_5_42	414_4_21	378_5_1	416_2_136	63_5_1	298_4_96
216_6_5	1305_2_41	768_2_11	1267_2_117	1309_2_96	764_0_55	133_6_14	499_3_1	497_2_1	1833_6_1	1544_4_43	20_5_1	697_5_107	694_6_1	695_5_30	643_2_1	542_1_75	819_2_105	541_5_7	403_2_101	221_4_1	545_25_62	933_5_1	5_5_15	812_5_77	930_6_32	814_6_1	936_6_18	1094_6_47	994_6_9	1313_2_105	679_6_1	718_6_34	676_6_1	712_5_1	1795_6_37	121_6_1	122_6_1	260_6_1	333_6_1	1095_4_18	1824_5_107	16_5_1	51_6_1	53_5_33	1418_05_63	378_5_1	416_2_168	63_5_1	298_4_114
216_6_8	1305_2_54	768_2_9	1267_2_128	1309_2_105	764_0_62	133_6_10	499_3_1	497_2_1	1833_6_1	1544_4_53	20_5_1	697_5_97	694_6_1	695_5_27	643_2_1	542_1_87	819_2_119	541_5_9	403_2_102	221_4_1	545_25_43	933_5_1	5_5_18	812_5_69	930_6_38	814_6_1	936_6_17	1094_6_48	994_6_4	1313_2_105	679_6_1	718_6_33	676_6_1	712_5_1	1795_6_38	121_6_1	122_6_1	260_6_1	333_6_1	1095_4_20	1824_5_106	16_5_1	53_5_27	1418_05_52	378_5_1	416_2_134	63_5_1	298_4_102	1666_6_95
216_6_1	1305_2_55	768_2_7	1267_2_118	1309_2_103	764_0_61	133_6_9	499_3_1	497_2_1	1544_4_44	20_5_1	697_5_88	694_6_1	695_5_28	643_2_1	542_1_63	819_2_103	541_5_7	403_2_118	221_4_1	545_25_43	933_5_1	5_5_22	812_5_83	930_6_37	814_6_1	936_6_21	1094_6_44	994_6_8	1313_2_114	718_6_35	676_6_1	712_5_1	1795_6_46	121_6_1	122_6_1	333_6_1	1095_4_26	1824_5_109	16_5_1	53_5_23	1418_05_54	378_5_1	416_2_126	298_4_96	1666_6_71	294_6_1	2791_5_9	418_6_315	590_6_1
216_6_1	1305_2_46	768_2_7	1267_2_130	1309_2_88	764_0_75	133_6_8	499_3_1	497_2_1	1544_4_46	20_5_1	697_5_100	694_6_1	695_5_30	643_2_1	542_1_77	819_2_115	541_5_12	403_2_106	221_4_1	545_25_39	933_5_1	5_5_22	812_5_78	930_6_37	814_6_1	936_6_27	1094_6_35	994_6_5	1313_2_112	718_6_33	676_6_1	712_5_1	1795_6_46	121_6_1	122_6_1	333_6_1	1095_4_24	1824_5_100	16_5_1	53_5_19	1418_05_69	378_5_1	416_2_136	298_4_96	1666_6_90	294_6_1	2791_5_13	418_6_309	590_6_1
216_6_1	1305_2_41	768_2_6	1267_2_120	1309_2_79	764_0_65	133_6_9	499_3_1	497_2_1	1544_4_33	20_5_1	697_5_87	694_6_1	695_5_19	643_2_1	542_1_70	819_2_121	541_5_11	403_2_105	221_4_1	545_25_38	933_5_1	5_5_14	812_5_67	930_6_38	814_6_1	936_6_26	1094_6_37	994_6_6	1313_2_97	718_6_41	676_6_1	712_5_1	1795_6_39	121_6_1	122_6_1	333_6_1	1095_4_28	1824_5_109	16_5_1	53_5_19	1418_05_48	378_5_1	416_2_137	298_4_106	1666_6_63	294_6_1	2791_5_14	418_6_308	590_6_1
1305_2_34	768_2_8	1267_2_132	1309_2_75	764_0_73	133_6_9	499_3_1	497_2_1	1544_4_36	20_5_1	697_5_85	694_6_1	695_5_16	643_2_1	542_1_81	819_2_110	541_5_11	403_2_106	545_25_48	933_5_1	5_5_20	812_5_48	930_6_50	814_6_1	936_6_31	1094_6_38	994_6_12	1313_2_85	718_6_33	676_6_1	712_5_1	1795_6_48	121_6_1	122_6_1	333_6_1	1095_4_18	1824_5_91	16_5_1	53_5_26	1418_05_59	378_5_1	416_2_147	298_4_111	1666_6_77	294_6_1	2063_5_94	418_6_317	590_6_1	1122_3_748	618_6_87
1305_2_22	768_2_8	1267_2_111	1309_2_79	764_0_59	133_6_10	499_3_1	497_2_1	1544_4_43	20_5_1	697_5_83	694_6_1	695_5_15	643_2_1	542_1_85	819_2_124	541_5_14	403_2_100	545_25_39	933_5_1	5_5_20	812_5_46	930_6_51	814_6_1	936_6_29	1094_6_53	994_6_4	1313_2_93	718_6_46	676_6_1	712_5_1	1795_6_50	121_6_1	122_6_1	333_6_1	1095_4_22	1824_5_107	16_5_1	53_5_38	1418_05_50	378_5_1	416_2_121	298_4_96	1666_6_69	294_6_1	2063_5_85	418_6_301	590_6_1	1122_3_729	618_6_84
1305_2_22	768_2_14	1267_2_125	1309_2_87	764_0_63	133_6_7	499_3_1	497_2_1	1544_4_40	20_5_1	697_5_67	694_6_1	695_5_10	643_2_1	542_1_74	819_2_124	541_5_13	403_2_119	545_25_58	933_5_1	5_5_15	812_5_43	930_6_42	814_6_1	936_6_42	1094_6_32	994_6_8	1313_2_104	718_6_37	676_6_1	712_5_1	1795_6_51	121_6_1	122_6_1	333_6_1	1095_4_19	1824_5_102	16_5_1	53_5_30	1418_05_50	378_5_1	416_2_118	298_4_98	1666_6_73	294_6_1	2063_5_117	418_6_320	590_6_1	1122_3_721	618_6_94
1305_2_28	768_2_22	1267_2_117	1309_2_94	764_0_64	133_6_7	499_3_1	497_2_1	1544_4_43	20_5_1	697_5_72	694_6_1	695_5_16	643_2_1	542_1_74	819_2_118	541_5_15	403_2_119	545_25_37	933_5_1	5_5_16	812_5_46	930_6_45	814_6_1	936_6_29	1094_6_43	994_6_6	1313_2_90	718_6_53	676_6_1	712_5_1	1795_6_41	121_6_1	122_6_1	333_6_1	1095_4_24	1824_5_96	16_5_1	53_5_44	1418_05_48	378_5_1	416_2_111	298_4_87	1666_6_79	294_6_1	2063_5_102	418_6_285	590_6_1	1122_3_683	618_6_79
1305_2_24	768_2_19	1267_2_124	1309_2_105	764_0_62	133_6_4	499_3_1	497_2_1	1544_4_35	20_5_1	697_5_63	694_6_1	695_5_15	643_2_1	542_1_55	819_2_110	541_5_11	403_2_98	545_25_57	933_5_1	5_5_16	812_5_58	930_6_43	814_6_1	936_6_37	1094_6_36	994_6_8	1313_2_120	718_6_45	676_6_1	712_5_1	1795_6_42	121_6_1	122_6_1	333_6_1	1095_4_29	1824_5_102	53_5_46	1418_05_46	378_5_1	416_2_119	298_4_100	1666_6_67	294_6_1	2063_5_93	418_6_313	590_6_1	1122_3_678	618_6_84	984_6_1
1305_2_34	768_2_17	1267_2_122	1309_2_107	764_0_53	133_6_4	499_3_1	497_2_1	1544_4_38	20_5_1	697_5_70	694_6_1	695_5_17	643_2_1	542_1_63	819_2_99	541_5_16	403_2_116	545_25_44	933_5_1	5_5_14	812_5_56	930_6_44	814_6_1	936_6_34	1094_6_34	994_6_4	1313_2_111	718_6_28	676_6_1	712_5_1	1795_6_32	121_6_1	122_6_1	333_6_1	1095_4_26	1824_5_87	53_5_60	1418_05_49	378_5_1	416_2_140	298_4_87	1666_6_82	294_6_1	2063_5_96	418_6_287	590_6_1	1122_3_667	618_6_72	984_6_1
1305_2_37	768_2_13	1267_2_116	1309_2_117	764_0_54	133_6_4	499_3_1	497_2_1	1544_4_35	20_5_1	697_5_72	694_6_1	695_5_19	643_2_1	542_1_58	819_2_93	541_5_15	403_2_133	545_25_49	933_5_1	5_5_13	812_5_63	930_6_39	814_6_1	936_6_27	1094_6_33	994_6_3	1313_2_105	718_6_28	676_6_1	712_5_1	1795_6_28	121_6_1	122_6_1	333_6_1	1095_4_23	1824_5_89	53_5_60	1418_05_44	378_5_1	416_2_130	298_4_91	1666_6_60	294_6_1	2063_5_107	418_6_308	590_6_1	1122_3_676	618_6_74	984_6_1
1305_2_47	768_2_19	1267_2_122	1309_2_105	764_0_54	133_6_5	499_3_1	497_2_1	1544_4_46	20_5_1	697_5_61	694_6_1	695_5_24	643_2_1	542_1_60	819_2_98	541_5_18	403_2_122	545_25_57	933_5_1	5_5_13	812_5_54	930_6_45	814_6_1	936_6_34	1094_6_41	994_6_3	1313_2_89	718_6_26	676_6_1	712_5_1	1795_6_26	121_6_1	122_6_1	333_6_1	1095_4_19	1824_5_72	53_5_57	1418_05_51	378_5_1	416_2_150	298_4_76	1666_6_81	294_6_1	2063_5_103	418_6_285	590_6_1	1122_3_650	618_6_78	984_6_1
1305_2_48	768_2_11	1267_2_129	1309_2_107	764_0_45	133_6_9	499_3_1	497_2_1	1544_4_51	20_5_1	697_5_54	694_6_1	695_5_24	643_2_1	542_1_56	819_2_113	541_5_19	403_2_117	545_25_45	933_5_1	5_5_15	812_5_58	930_6_53	814_6_1	936_6_24	1094_6_52	994_6_6	1313_2_60	718_6_40	676_6_1	712_5_1	1795_6_31	121_6_1	122_6_1	333_6_1	1095_4_18	1824_5_88	53_5_67	1418_05_36	378_5_1	416_2_139	298_4_70	1666_6_66	294_6_1	2063_5_104	418_6_291	590_6_1	1122_3_643	618_6_63	984_6_1
1305_2_45	768_2_16	1267_2_112	1309_2_109	764_0_51	133_6_9	499_3_1	497_2_1	1544_4_45	20_5_1	697_5_52	694_6_1	695_5_17	643_2_1	542_1_60	819_2_107	541_5_18	403_2_138	545_25_62	933_5_1	5_5_15	812_5_61	930_6_38	814_6_1	936_6_45	1094_6_52	994_6_3	1313_2_70	718_6_33	676_6_1	712_5_1	1795_6_32	121_6_1	122_6_1	333_6_1	1095_4_16	1824_5_71	53_5_51	1418_05_41	378_5_1	416_2_166	298_4_85	1666_6_77	294_6_1	2063_5_97	418_6_278	590_6_1	1122_3_617	618_6_69	984_6_1
1305_2_42	768_2_20	1267_2_125	1309_2_127	764_0_43	133_6_13	499_3_1	497_2_1	1544_4_48	20_5_1	697_5_58	694_6_1	695_5_16	643_2_1	542_1_72	819_2_124	541_5_29	403_2_130	545_25_54	933_5_1	5_5_15	812_5_50	930_6_44	814_6_1	936_6_39	1094_6_62	994_6_5	1313_2_59	718_6_53	676_6_1	712_5_1	1795_6_28	121_6_1	122_6_1	333_6_1	1095_4_23	1824_5_89	53_5_57	1418_05_45	378_5_1	416_2_156	298_4_77	1666_6_62	294_6_1	2063_5_85	418_6_314	590_6_1	1122_3_603	618_6_51	984_6_1
1305_2_31	768_2_17	1267_2_123	1309_2_134	764_0_52	133_6_11	499_3_1	497_2_1	1544_4_41	20_5_1	697_5_65	694_6_1	695_5_19	643_2_1	542_1_60	819_2_118	541_5_24	403_2_112	545_25_66	933_5_1	5_5_17	812_5_63	930_6_44	814_6_1	936_6_44	1094_6_56	994_6_7	1313_2_54	718_6_43	676_6_1	712_5_1	1795_6_25	121_6_1	122_6_1	333_6_1	1095_4_24	1824_5_64	53_5_33	1418_05_50	378_5_1	416_2_166	298_4_108	1666_6_58	294_6_1	2063_5_91	418_6_291	590_6_1	1122_3_602	618_6_66	984_6_1
1305_2_40	768_2_23	168_5_80	1267_2_117	1309_2_108	764_0_41	133_6_18	499_3_1	497_2_1	1544_4_50	20_5_1	697_5_64	694_6_1	695_5_27	643_2_1	2154_2_126	819_2_135	541_5_23	403_2_114	545_25_63	933_5_1	812_5_57	930_6_68	814_6_1	936_6_32	1094_6_79	994_6_5	1313_2_56	718_6_36	676_6_1	712_5_1	1795_6_23	121_6_1	122_6_1	333_6_1	1095_4_22	1824_5_74	53_5_31	1418_05_61	378_5_1	416_2_180	298_4_95	1666_6_50	294_6_1	2063_5_92	418_6_306	590_6_1	1122_3_587	618_6_60	984_6_1
1305_2_44	768_2_23	168_5_100	1267_2_132	1309_2_118	764_0_56	133_6_15	499_3_1	497_2_1	1544_4_40	20_5_1	697_5_71	694_6_1	695_5_17	643_2_1	2154_2_123	819_2_142	541_5_19	403_2_130	545_25_70	933_5_1	812_5_72	930_6_54	814_6_1	936_6_42	1094_6_75	994_6_3	1313_2_54	718_6_30	676_6_1	712_5_1	1795_6_25	121_6_1	122_6_1	333_6_1	1095_4_26	1824_5_75	53_5_30	1418_05_64	378_5_1	416_2_183	298_4_89	1666_6_46	294_6_1	2063_5_89	418_6_333	590_6_1	1122_3_569	618_6_69	984_6_1
1305_2_45	768_2_35	168_5_104	1267_2_129	1309_2_107	764_0_49	133_6_12	499_3_1	497_2_1	1544_4_48	20_5_1	697_5_68	694_6_1	695_5_22	643_2_1	2154_2_119	819_2_120	541_5_25	403_2_134	545_25_75	933_5_1	812_5_54	930_6_55	814_6_1	936_6_49	1094_6_69	994_6_1	1313_2_56	718_6_25	676_6_1	712_5_1	1795_6_12	121_6_1	122_6_1	333_6_1	1095_4_25	1824_5_80	53_5_37	1418_05_64	378_5_1	416_2_190	298_4_57	1666_6_50	294_6_1	2063_5_106	418_6_312	590_6_1	1122_3_539	984_6_1	114_6_45
1305_2_54	768_2_29	1267_2_151	1309_2_100	764_0_51	133_6_19	499_3_1	497_2_1	1544_4_44	20_5_1	697_5_66	694_6_1	695_5_25	643_2_1	2154_2_125	819_2_146	541_5_21	403_2_139	545_25_70	933_5_1	812_5_57	930_6_49	814_6_1	936_6_41	1094_6_68	1095_4_43	1313_2_65	718_6_25	676_6_1	712_5_1	1795_6_17	121_6_1	122_6_1	333_6_1	1824_5_97	53_5_27	1418_05_58	378_5_1	416_2_172	298_4_72	1666_6_56	294_6_1	2063_5_120	418_6_320	590_6_1	1122_3_526	984_6_1	114_6_43	396_5_1	86_5_1
1305_2_46	768_2_24	1267_2_156	1309_2_117	764_0_46	133_6_23	499_3_1	497_2_1	1544_4_46	20_5_1	697_5_81	694_6_1	695_5_24	643_2_1	2154_2_124	819_2_119	541_5_23	403_2_123	545_25_85	933_5_1	812_5_55	930_6_54	814_6_1	936_6_38	1094_6_64	1095_4_45	1313_2_72	718_6_25	676_6_1	712_5_1	1795_6_13	121_6_1	122_6_1	333_6_1	1824_5_80	53_5_22	1418_05_63	378_5_1	416_2_170	298_4_90	1666_6_59	294_6_1	2063_5_124	418_6_301	590_6_1	1122_3_527	984_6_1	114_6_52	396_5_1	86_5_1
1305_2_56	768_2_32	1267_2_155	1309_2_98	764_0_44	133_6_20	499_3_1	497_2_1	1544_4_41	20_5_1	697_5_58	694_6_1	695_5_20	643_2_1	2154_2_135	819_2_117	541_5_24	403_2_134	545_25_61	933_5_1	812_5_52	930_6_47	814_6_1	936_6_32	1094_6_78	1095_4_47	1313_2_70	718_6_35	676_6_1	712_5_1	1795_6_8	121_6_1	122_6_1	333_6_1	1824_5_82	53_5_26	1418_05_58	378_5_1	416_2_172	298_4_73	1666_6_48	294_6_1	2063_5_108	418_6_314	590_6_1	1122_3_533	984_6_1	114_6_61	396_5_1	86_5_1
1305_2_44	768_2_20	1267_2_172	1309_2_109	764_0_62	133_6_15	499_3_1	497_2_1	1544_4_40	20_5_1	697_5_56	694_6_1	695_5_19	643_2_1	2154_2_146	819_2_114	541_5_20	403_2_139	545_25_76	933_5_1	812_5_53	930_6_50	814_6_1	936_6_53	1094_6_68	1095_4_47	1313_2_71	718_6_32	676_6_1	712_5_1	1795_6_3	121_6_1	122_6_1	333_6_1	1824_5_61	53_5_24	1418_05_60	378_5_1	416_2_162	298_4_77	1666_6_59	294_6_1	2063_5_108	418_6_290	590_6_1	1122_3_511	984_6_1	114_6_73	396_5_1	86_5_1
1305_2_57	768_2_21	1267_2_155	1309_2_118	764_0_53	133_6_13	499_3_1	497_2_1	1544_4_45	20_5_1	697_5_49	694_6_1	695_5_22	643_2_1	2154_2_130	819_2_115	541_5_23	403_2_144	545_25_81	933_5_1	812_5_53	930_6_46	814_6_1	936_6_45	1094_6_81	1095_4_50	1313_2_73	718_6_40	676_6_1	712_5_1	1795_6_2	121_6_1	122_6_1	333_6_1	1824_5_77	53_5_35	1418_05_76	378_5_1	416_2_163	298_4_65	1666_6_61	294_6_1	2063_5_106	418_6_316	590_6_1	1122_3_483	984_6_1	114_6_67	396_5_1	86_5_1
1305_2_62	768_2_20	1267_2_158	1309_2_110	764_0_51	133_6_8	499_3_1	497_2_1	1544_4_44	20_5_1	697_5_58	694_6_1	695_5_22	643_2_1	2154_2_157	819_2_111	541_5_18	403_2_145	545_25_75	933_5_1	812_5_65	930_6_47	814_6_1	936_6_45	1094_6_80	1095_4_57	1313_2_77	718_6_37	676_6_1	712_5_1	1795_6_1	121_6_1	122_6_1	333_6_1	1824_5_85	53_5_28	1418_05_58	378_5_1	416_2_164	298_4_66	1666_6_64	294_6_1	2063_5_117	418_6_320	590_6_1	1122_3_493	984_6_1	114_6_70	396_5_1	86_5_1
1305_2_46	768_2_19	1267_2_171	1309_2_127	764_0_41	133_6_6	499_3_1	497_2_1	1544_4_61	20_5_1	697_5_43	694_6_1	695_5_29	643_2_1	2154_2_158	819_2_114	541_5_11	403_2_157	545_25_76	933_5_1	812_5_57	930_6_45	814_6_1	936_6_39	1094_6_97	1095_4_59	1313_2_77	718_6_35	676_6_1	712_5_1	1795_6_1	121_6_1	122_6_1	333_6_1	1824_5_71	53_5_28	1418_05_70	378_5_1	416_2_144	298_4_66	1666_6_88	294_6_1	2063_5_111	418_6_332	590_6_1	1122_3_483	984_6_1	114_6_61	396_5_1	86_5_1
1305_2_52	768_2_22	1267_2_170	1309_2_118	764_0_37	133_6_6	499_3_1	497_2_1	1544_4_49	20_5_1	697_5_28	694_6_1	695_5_22	643_2_1	2154_2_172	819_2_115	541_5_17	403_2_157	545_25_60	933_5_1	812_5_54	930_6_49	814_6_1	936_6_37	1094_6_101	1095_4_74	1313_2_80	718_6_43	676_6_1	712_5_1	121_6_1	122_6_1	333_6_1	1824_5_78	53_5_23	1418_05_56	378_5_1	416_2_154	298_4_59	1666_6_82	294_6_1	2063_5_104	418_6_347	590_6_1	1122_3_481	984_6_1	114_6_58	396_5_1	86_5_1	895_2_12
1305_2_43	768_2_21	1267_2_172	1309_2_125	764_0_31	133_6_7	499_3_1	497_2_1	1544_4_53	20_5_1	697_5_19	694_6_1	695_5_19	643_2_1	2154_2_172	819_2_117	541_5_21	403_2_150	545_25_74	933_5_1	812_5_53	930_6_47	814_6_1	936_6_45	1094_6_91	1095_4_73	1313_2_67	718_6_35	676_6_1	712_5_1	121_6_1	122_6_1	333_6_1	1824_5_78	53_5_27	1418_05_66	378_5_1	416_2_144	298_4_66	1666_6_103	294_6_1	2063_5_108	418_6_350	590_6_1	1122_3_440	984_6_1	114_6_56	396_5_1	86_5_1	895_2_13
1305_2_54	768_2_32	1267_2_190	1309_2_108	764_0_26	133_6_8	499_3_1	497_2_1	1544_4_54	20_5_1	697_5_21	694_6_1	695_5_16	643_2_1	2154_2_140	819_2_124	541_5_18	403_2_172	545_25_80	933_5_1	812_5_48	930_6_51	814_6_1	936_6_26	1094_6_87	1095_4_67	1313_2_70	718_6_39	676_6_1	712_5_1	121_6_1	122_6_1	1824_5_73	1588_2_22	53_5_43	1418_05_69	378_5_1	416_2_154	298_4_52	1666_6_93	294_6_1	2063_5_86	418_6_392	590_6_1	1122_3_430	984_6_1	114_6_59	396_5_1	86_5_1	895_2_12
1305_2_67	768_2_23	1267_2_198	1309_2_122	764_0_34	133_6_4	499_3_1	497_2_1	1544_4_48	20_5_1	697_5_20	694_6_1	695_5_20	643_2_1	2154_2_128	819_2_113	541_5_13	403_2_178	545_25_80	933_5_1	812_5_61	930_6_52	814_6_1	936_6_28	1094_6_79	1095_4_57	1313_2_74	718_6_27	676_6_1	712_5_1	121_6_1	122_6_1	1824_5_80	1588_2_30	53_5_30	1418_05_63	378_5_1	416_2_157	298_4_50	1666_6_99	294_6_1	2063_5_122	418_6_372	590_6_1	1122_3_418	984_6_1	114_6_65	396_5_1	86_5_1	895_2_9
1305_2_56	768_2_27	1267_2_187	1309_2_127	764_0_27	133_6_9	499_3_1	497_2_1	1544_4_54	20_5_1	697_5_24	694_6_1	695_5_16	643_2_1	2154_2_115	819_2_113	541_5_14	403_2_186	545_25_94	933_5_1	812_5_62	930_6_51	814_6_1	936_6_24	1094_6_96	1095_4_68	1313_2_57	718_6_38	676_6_1	712_5_1	121_6_1	122_6_1	1824_5_79	53_5_51	1418_05_80	378_5_1	416_2_166	298_4_54	1666_6_88	294_6_1	2063_5_120	418_6_378	590_6_1	1122_3_412	984_6_1	114_6_79	396_5_1	86_5_1	895_2_11	2988_6_166
1305_2_69	768_2_31	1267_2_196	1309_2_118	764_0_26	133_6_5	499_3_1	497_2_1	1544_4_43	20_5_1	697_5_22	694_6_1	695_5_15	643_2_1	2154_2_98	819_2_112	541_5_13	403_2_218	545_25_92	933_5_1	812_5_53	930_6_53	814_6_1	936_6_24	1094_6_98	1095_4_80	1313_2_51	718_6_46	676_6_1	712_5_1	121_6_1	122_6_1	1824_5_74	53_5_46	1418_05_91	378_5_1	416_2_180	298_4_52	1666_6_93	294_6_1	2063_5_108	418_6_374	590_6_1	1122_3_420	984_6_1	114_6_71	396_5_1	86_5_1	895_2_9	2988_6_162
1305_2_61	768_2_24	1267_2_200	1309_2_130	764_0_30	133_6_2	499_3_1	497_2_1	1544_4_42	20_5_1	697_5_20	694_6_1	695_5_16	643_2_1	2154_2_104	819_2_106	541_5_17	403_2_202	545_25_93	933_5_1	812_5_55	930_6_51	814_6_1	936_6_29	1094_6_102	1095_4_68	1313_2_59	718_6_50	676_6_1	712_5_1	121_6_1	122_6_1	1824_5_75	53_5_46	1418_05_95	378_5_1	416_2_186	298_4_50	1666_6_85	294_6_1	2063_5_132	418_6_402	590_6_1	1122_3_428	984_6_1	114_6_65	396_5_1	86_5_1	895_2_8	2988_6_167
1305_2_73	768_2_24	1267_2_184	1309_2_133	764_0_30	133_6_4	499_3_1	497_2_1	1544_4_39	20_5_1	697_5_17	694_6_1	695_5_19	643_2_1	2154_2_100	819_2_93	541_5_9	403_2_213	545_25_85	933_5_1	812_5_46	930_6_57	814_6_1	936_6_22	1094_6_86	1095_4_75	1313_2_56	718_6_44	676_6_1	712_5_1	121_6_1	122_6_1	1824_5_60	53_5_58	1418_05_102	378_5_1	416_2_177	298_4_40	1666_6_74	294_6_1	2063_5_115	418_6_430	590_6_1	1122_3_400	984_6_1	114_6_69	396_5_1	86_5_1	895_2_8	2988_6_174
1305_2_75	768_2_14	1267_2_192	1309_2_147	764_0_41	133_6_8	499_3_1	497_2_1	1544_4_43	20_5_1	697_5_24	694_6_1	695_5_13	643_2_1	2154_2_94	819_2_91	541_5_9	403_2_223	545_25_74	933_5_1	812_5_52	930_6_69	814_6_1	936_6_34	1094_6_94	1095_4_54	1313_2_62	718_6_43	676_6_1	712_5_1	121_6_1	122_6_1	1824_5_64	53_5_50	1418_05_90	378_5_1	416_2_190	298_4_46	1666_6_80	294_6_1	2063_5_130	418_6_451	590_6_1	1122_3_423	984_6_1	114_6_55	396_5_1	86_5_1	895_2_7	2988_6_180
1305_2_60	768_2_24	1267_2_186	1309_2_147	764_0_39	133_6_10	499_3_1	497_2_1	1544_4_44	20_5_1	697_5_23	694_6_1	695_5_14	643_2_1	2154_2_80	819_2_106	541_5_11	403_2_221	545_25_82	933_5_1	812_5_41	930_6_80	814_6_1	936_6_31	1094_6_89	1095_4_61	1313_2_72	718_6_44	676_6_1	712_5_1	121_6_1	122_6_1	1824_5_71	53_5_70	1418_05_82	378_5_1	416_2_169	298_4_46	1666_6_73	294_6_1	2063_5_134	418_6_471	590_6_1	1122_3_400	984_6_1	114_6_64	396_5_1	86_5_1	895_2_10	2988_6_164
1305_2_72	768_2_27	1267_2_192	1309_2_145	764_0_35	133_6_10	499_3_1	497_2_1	1544_4_41	20_5_1	697_5_13	694_6_1	695_5_14	643_2_1	2154_2_73	819_2_93	541_5_13	403_2_219	545_25_64	933_5_1	812_5_40	930_6_85	814_6_1	936_6_26	1094_6_99	1095_4_49	1313_2_79	718_6_34	676_6_1	712_5_1	121_6_1	122_6_1	1824_5_79	53_5_67	1418_05_79	378_5_1	416_2_167	298_4_41	1666_6_52	294_6_1	2063_5_126	418_6_504	590_6_1	1122_3_393	984_6_1	114_6_51	396_5_1	86_5_1	895_2_8	2988_6_166
1305_2_60	768_2_23	1267_2_172	1309_2_142	764_0_30	133_6_19	499_3_1	497_2_1	1544_4_29	20_5_1	697_5_14	695_5_6	643_2_1	2154_2_93	819_2_110	541_5_10	403_2_209	545_25_67	933_5_1	812_5_42	930_6_82	814_6_1	936_6_26	1094_6_100	1095_4_50	1313_2_70	718_6_48	676_6_1	712_5_1	121_6_1	122_6_1	1824_5_77	53_5_61	1418_05_74	378_5_1	416_2_171	298_4_67	1666_6_51	294_6_1	2063_5_118	418_6_485	590_6_1	1122_3_373	984_6_1	114_6_60	396_5_1	86_5_1	895_2_9	2988_6_177	1658_2_1
1305_2_64	768_2_29	1267_2_179	1309_2_138	764_0_37	133_6_17	499_3_1	497_2_1	1544_4_26	20_5_1	697_5_9	695_5_5	643_2_1	2154_2_84	819_2_107	541_5_4	403_2_223	545_25_77	933_5_1	812_5_36	930_6_79	936_6_28	1094_6_96	1095_4_56	1313_2_63	718_6_45	676_6_1	712_5_1	121_6_1	122_6_1	1824_5_83	53_5_81	1418_05_82	378_5_1	416_2_166	298_4_64	1666_6_45	294_6_1	2063_5_112	418_6_518	590_6_1	1122_3_359	984_6_1	114_6_47	396_5_1	86_5_1	895_2_9	2988_6_171	1658_2_1	368_6_186
1305_2_67	768_2_21	1267_2_167	1309_2_151	764_0_35	133_6_20	499_3_1	497_2_1	1544_4_28	20_5_1	697_5_5	695_5_7	643_2_1	2154_2_93	819_2_99	541_5_4	403_2_219	545_25_63	933_5_1	812_5_31	930_6_70	936_6_36	1094_6_100	1095_4_55	1313_2_63	718_6_61	676_6_1	712_5_1	121_6_1	122_6_1	1824_5_81	53_5_68	1418_05_85	378_5_1	416_2_161	298_4_71	1666_6_56	294_6_1	2063_5_127	418_6_522	590_6_1	1122_3_332	984_6_1	114_6_38	396_5_1	86_5_1	895_2_4	2988_6_166	1658_2_1	368_6_182
1305_2_55	768_2_22	1267_2_152	1309_2_147	764_0_27	133_6_21	499_3_1	497_2_1	1544_4_25	20_5_1	697_5_6	695_5_10	643_2_1	2154_2_81	819_2_106	541_5_3	403_2_215	545_25_60	933_5_1	812_5_34	930_6_59	936_6_30	1094_6_85	1095_4_56	1313_2_63	718_6_60	676_6_1	712_5_1	121_6_1	122_6_1	1824_5_74	53_5_70	1418_05_98	378_5_1	416_2_163	298_4_69	1666_6_49	294_6_1	2063_5_109	418_6_567	590_6_1	1122_3_316	984_6_1	114_6_40	396_5_1	86_5_1	895_2_4	2988_6_179	1658_2_1	368_6_160
1305_2_65	768_2_29	1267_2_153	1309_2_145	764_0_40	133_6_31	499_3_1	497_2_1	1544_4_31	20_5_1	697_5_5	695_5_10	643_2_1	2154_2_82	819_2_96	347_6_1	403_2_231	545_25_49	933_5_1	812_5_37	930_6_50	936_6_43	1094_6_84	1095_4_47	1313_2_72	718_6_44	676_6_1	712_5_1	121_6_1	122_6_1	1824_5_68	53_5_61	1418_05_121	378_5_1	416_2_153	298_4_69	1666_6_51	294_6_1	2063_5_109	418_6_576	590_6_1	1122_3_321	984_6_1	114_6_31	396_5_1	86_5_1	895_2_3	2988_6_180	1658_2_1	368_6_159
1305_2_59	768_2_22	1267_2_150	1309_2_157	764_0_33	133_6_28	499_3_1	497_2_1	1544_4_25	20_5_1	697_5_6	695_5_9	643_2_1	2154_2_79	819_2_89	347_6_1	403_2_226	545_25_66	933_5_1	812_5_35	930_6_52	936_6_39	1094_6_72	1095_4_55	1313_2_66	718_6_57	676_6_1	712_5_1	121_6_1	122_6_1	1824_5_88	53_5_58	1418_05_109	378_5_1	416_2_178	298_4_88	1666_6_58	294_6_1	2063_5_140	418_6_539	590_6_1	1122_3_309	984_6_1	114_6_29	396_5_1	86_5_1	895_2_5	2988_6_178	1658_2_1	368_6_172
1305_2_56	768_2_21	1267_2_165	1309_2_154	764_0_39	133_6_25	499_3_1	497_2_1	1544_4_30	20_5_1	697_5_9	695_5_7	643_2_1	2154_2_82	819_2_102	347_6_1	403_2_228	545_25_62	933_5_1	812_5_45	930_6_59	936_6_39	1094_6_69	1095_4_65	1313_2_73	718_6_39	676_6_1	712_5_1	121_6_1	122_6_1	1824_5_73	53_5_68	1418_05_118	378_5_1	416_2_162	298_4_82	1666_6_56	294_6_1	2063_5_142	418_6_580	590_6_1	1122_3_309	984_6_1	114_6_28	396_5_1	86_5_1	895_2_4	2988_6_169	1658_2_1	368_6_180
1305_2_59	768_2_25	1267_2_171	1309_2_169	764_0_33	133_6_23	499_3_1	497_2_1	1544_4_34	20_5_1	697_5_8	695_5_8	643_2_1	2154_2_98	819_2_86	347_6_1	403_2_246	545_25_49	933_5_1	812_5_46	930_6_54	936_6_43	1094_6_65	1095_4_56	1313_2_62	718_6_38	676_6_1	712_5_1	121_6_1	122_6_1	1824_5_78	53_5_44	1418_05_106	378_5_1	416_2_138	298_4_115	1666_6_63	294_6_1	2063_5_152	418_6_552	590_6_1	1122_3_316	984_6_1	114_6_35	396_5_1	86_5_1	895_2_1	2988_6_149	1658_2_1	368_6_189
1305_2_57	768_2_20	1267_2_185	1309_2_160	764_0_35	133_6_24	499_3_1	1544_4_34	20_5_1	697_5_10	695_5_5	643_2_1	2154_2_113	819_2_96	347_6_1	403_2_239	545_25_60	933_5_1	812_5_43	930_6_56	936_6_33	1094_6_61	1095_4_49	1313_2_65	718_6_42	676_6_1	712_5_1	121_6_1	122_6_1	1824_5_63	53_5_50	1418_05_101	378_5_1	416_2_130	298_4_107	1666_6_55	294_6_1	2063_5_152	418_6_561	590_6_1	1122_3_290	984_6_1	114_6_31	396_5_1	86_5_1	2988_6_156	1658_2_1	368_6_187	365_0_73	1010_5_180
1305_2_67	768_2_20	1267_2_182	1309_2_153	764_0_44	133_6_24	499_3_1	1544_4_42	20_5_1	697_5_12	695_5_6	643_2_1	2154_2_99	819_2_95	347_6_1	403_2_243	545_25_56	933_5_1	812_5_40	930_6_57	936_6_35	1094_6_55	1095_4_45	1313_2_70	718_6_50	676_6_1	712_5_1	121_6_1	122_6_1	1824_5_59	53_5_55	1418_05_116	378_5_1	416_2_118	298_4_88	1666_6_50	294_6_1	2063_5_133	418_6_552	590_6_1	1122_3_287	984_6_1	114_6_37	396_5_1	86_5_1	2988_6_163	1658_2_1	368_6_190	365_0_98	1010_5_197
1305_2_64	768_2_17	1267_2_162	1309_2_156	764_0_35	133_6_20	499_3_1	1544_4_36	20_5_1	697_5_9	695_5_3	643_2_1	2154_2_94	819_2_101	347_6_1	403_2_248	545_25_51	933_5_1	812_5_38	930_6_66	936_6_41	1094_6_70	1095_4_48	1313_2_63	718_6_51	676_6_1	712_5_1	121_6_1	122_6_1	1824_5_59	53_5_52	1418_05_103	378_5_1	416_2_117	298_4_108	1666_6_52	294_6_1	2063_5_141	418_6_520	590_6_1	1122_3_299	984_6_1	114_6_38	396_5_1	86_5_1	2988_6_146	1658_2_1	368_6_201	365_0_99	1010_5_195
1305_2_58	768_2_29	1267_2_162	1309_2_138	764_0_43	133_6_25	499_3_1	1544_4_36	20_5_1	697_5_11	695_5_2	643_2_1	2154_2_95	819_2_97	347_6_1	403_2_224	545_25_67	933_5_1	812_5_36	930_6_64	936_6_45	1094_6_55	1095_4_39	1313_2_52	718_6_43	676_6_1	712_5_1	121_6_1	122_6_1	1824_5_56	53_5_76	1418_05_111	378_5_1	416_2_108	298_4_89	1666_6_51	294_6_1	2063_5_132	418_6_556	590_6_1	1122_3_292	984_6_1	114_6_47	396_5_1	86_5_1	2988_6_157	1658_2_1	368_6_180	365_0_102	1010_5_211
1305_2_69	768_2_37	1267_2_165	1309_2_129	764_0_37	133_6_31	499_3_1	1544_4_43	20_5_1	697_5_3	23_6_1	643_2_1	2154_2_78	819_2_91	347_6_1	403_2_242	545_25_59	933_5_1	812_5_33	930_6_76	936_6_48	1094_6_63	1095_4_35	1313_2_43	718_6_56	676_6_1	712_5_1	121_6_1	122_6_1	1824_5_53	53_5_77	1418_05_103	378_5_1	416_2_104	298_4_86	1666_6_61	294_6_1	2063_5_127	418_6_495	590_6_1	1122_3_297	984_6_1	114_6_53	396_5_1	86_5_1	2988_6_158	1658_2_1	368_6_187	365_0_112	1010_5_211
1305_2_60	768_2_25	1267_2_202	1309_2_130	764_0_35	133_6_29	499_3_1	1544_4_32	20_5_1	697_5_2	23_6_1	643_2_1	2154_2_68	819_2_99	347_6_1	403_2_245	545_25_61	933_5_1	812_5_16	930_6_59	936_6_43	1094_6_55	1095_4_42	1313_2_45	718_6_42	676_6_1	712_5_1	121_6_1	122_6_1	1824_5_68	53_5_90	1418_05_113	378_5_1	416_2_122	298_4_85	1666_6_69	294_6_1	2063_5_132	418_6_524	590_6_1	1122_3_275	984_6_1	114_6_49	396_5_1	86_5_1	2988_6_153	1658_2_1	368_6_185	365_0_97	1010_5_198
1305_2_51	768_2_40	1267_2_204	1309_2_123	764_0_36	133_6_29	499_3_1	1544_4_40	20_5_1	697_5_2	23_6_1	643_2_1	2154_2_63	819_2_95	347_6_1	403_2_249	545_25_60	933_5_1	812_5_16	930_6_63	936_6_43	1094_6_49	1095_4_44	1313_2_48	718_6_51	676_6_1	712_5_1	121_6_1	122_6_1	1824_5_65	53_5_97	1418_05_134	378_5_1	416_2_131	298_4_85	1666_6_67	294_6_1	2063_5_117	418_6_523	590_6_1	1122_3_278	984_6_1	114_6_52	396_5_1	86_5_1	2988_6_147	1658_2_1	368_6_177	365_0_113	1010_5_205
1305_2_53	768_2_34	1267_2_199	1309_2_124	764_0_33	133_6_23	499_3_1	1544_4_37	20_5_1	697_5_2	23_6_1	643_2_1	2154_2_66	819_2_94	347_6_1	403_2_242	545_25_47	933_5_1	812_5_13	930_6_73	936_6_39	1094_6_47	1095_4_57	1313_2_50	718_6_53	676_6_1	712_5_1	121_6_1	122_6_1	1824_5_59	53_5_82	1418_05_114	378_5_1	416_2_149	298_4_88	1666_6_58	294_6_1	2063_5_118	418_6_526	590_6_1	1122_3_278	984_6_1	114_6_39	396_5_1	86_5_1	2988_6_146	1658_2_1	368_6_193	365_0_97	1010_5_222
1305_2_50	768_2_33	1267_2_222	1309_2_116	764_0_32	133_6_29	499_3_1	1544_4_38	20_5_1	697_5_4	23_6_1	643_2_1	2154_2_83	819_2_90	347_6_1	403_2_257	545_25_63	933_5_1	812_5_13	930_6_60	936_6_39	1094_6_40	1095_4_46	1313_2_51	718_6_49	676_6_1	712_5_1	121_6_1	122_6_1	1824_5_55	53_5_88	1418_05_140	378_5_1	416_2_139	298_4_74	1666_6_58	294_6_1	2063_5_101	418_6_516	590_6_1	1122_3_288	984_6_1	114_6_45	396_5_1	86_5_1	2988_6_124	1658_2_1	368_6_187	365_0_112	1010_5_231
1305_2_53	768_2_39	1267_2_217	1309_2_120	764_0_35	133_6_17	499_3_1	1544_4_44	20_5_1	697_5_2	23_6_1	643_2_1	2154_2_60	819_2_76	347_6_1	403_2_270	545_25_52	933_5_1	812_5_21	930_6_72	936_6_43	1094_6_42	1095_4_47	1313_2_38	718_6_57	676_6_1	712_5_1	121_6_1	122_6_1	1824_5_51	53_5_76	1418_05_140	378_5_1	416_2_132	298_4_80	1666_6_53	294_6_1	2063_5_111	418_6_484	590_6_1	1122_3_276	984_6_1	114_6_40	396_5_1	86_5_1	2988_6_119	1658_2_1	368_6_186	365_0_123	1010_5_233
1305_2_43	768_2_29	1267_2_211	1309_2_123	764_0_37	133_6_14	499_3_1	1544_4_36	20_5_1	697_5_3	23_6_1	643_2_1	2154_2_60	819_2_81	347_6_1	403_2_288	545_25_51	933_5_1	812_5_20	930_6_45	936_6_45	1094_6_42	1095_4_71	1313_2_41	718_6_41	676_6_1	712_5_1	121_6_1	122_6_1	1824_5_59	53_5_84	1418_05_127	378_5_1	416_2_151	298_4_78	1666_6_57	294_6_1	2063_5_128	418_6_524	590_6_1	1122_3_291	984_6_1	114_6_35	396_5_1	86_5_1	2988_6_111	1658_2_1	368_6_181	365_0_117	1010_5_230
1305_2_45	768_2_38	1267_2_203	1309_2_122	764_0_31	133_6_14	499_3_1	1544_4_39	20_5_1	697_5_3	23_6_1	643_2_1	2154_2_58	819_2_73	347_6_1	403_2_294	545_25_60	933_5_1	812_5_10	930_6_51	936_6_51	1094_6_47	1095_4_56	1313_2_42	718_6_42	676_6_1	712_5_1	121_6_1	122_6_1	1824_5_49	53_5_82	1418_05_142	378_5_1	416_2_144	298_4_80	1666_6_65	294_6_1	2063_5_135	418_6_507	590_6_1	1122_3_271	984_6_1	114_6_37	396_5_1	86_5_1	2988_6_118	1658_2_1	368_6_168	365_0_114	1010_5_226
1305_2_56	768_2_39	1267_2_206	1309_2_121	764_0_20	133_6_10	499_3_1	1544_4_34	20_5_1	697_5_4	23_6_1	643_2_1	2154_2_64	819_2_71	347_6_1	403_2_322	545_25_51	933_5_1	812_5_11	930_6_46	936_6_46	1094_6_47	1095_4_54	1313_2_43	718_6_44	676_6_1	712_5_1	121_6_1	122_6_1	1824_5_62	53_5_78	1418_05_123	378_5_1	416_2_131	298_4_80	1666_6_53	294_6_1	2063_5_141	418_6_547	590_6_1	1122_3_242	984_6_1	114_6_30	396_5_1	86_5_1	2988_6_121	1658_2_1	368_6_176	365_0_100	1010_5_240
1305_2_48	768_2_37	1267_2_212	1309_2_97	764_0_17	133_6_18	499_3_1	1544_4_33	20_5_1	697_5_2	23_6_1	643_2_1	2154_2_97	819_2_75	347_6_1	403_2_303	545_25_57	933_5_1	812_5_14	930_6_49	936_6_43	1094_6_49	1095_4_39	1313_2_43	718_6_38	676_6_1	712_5_1	121_6_1	122_6_1	1824_5_65	53_5_84	1418_05_132	378_5_1	416_2_122	298_4_81	1666_6_46	294_6_1	2063_5_144	418_6_569	590_6_1	1122_3_249	984_6_1	114_6_30	396_5_1	86_5_1	2988_6_107	1658_2_1	368_6_173	365_0_111	1010_5_220
1305_2_51	768_2_52	1267_2_212	1309_2_95	764_0_14	133_6_13	499_3_1	1544_4_39	20_5_1	697_5_1	23_6_1	643_2_1	2154_2_73	819_2_57	347_6_1	403_2_294	545_25_54	933_5_1	812_5_13	930_6_57	936_6_41	1094_6_40	1095_4_37	1313_2_42	718_6_41	676_6_1	712_5_1	121_6_1	122_6_1	1824_5_64	53_5_81	1418_05_128	378_5_1	416_2_135	298_4_80	1666_6_51	294_6_1	2063_5_152	418_6_540	590_6_1	1122_3_221	984_6_1	114_6_33	396_5_1	86_5_1	2988_6_117	1658_2_1	368_6_176	365_0_93	1010_5_220
1305_2_40	768_2_31	1267_2_214	1309_2_83	764_0_12	133_6_11	499_3_1	1544_4_21	20_5_1	697_5_2	23_6_1	643_2_1	2154_2_81	819_2_69	347_6_1	403_2_322	545_25_63	933_5_1	812_5_13	930_6_50	936_6_37	1094_6_48	1095_4_35	1313_2_47	718_6_32	676_6_1	712_5_1	121_6_1	122_6_1	1824_5_89	53_5_78	1418_05_123	378_5_1	416_2_161	298_4_76	1666_6_49	294_6_1	2063_5_161	418_6_516	590_6_1	1122_3_233	984_6_1	114_6_35	396_5_1	86_5_1	2988_6_111	1658_2_1	368_6_173	365_0_82	1010_5_199
1305_2_47	768_2_37	1267_2_206	1309_2_84	764_0_9	133_6_8	499_3_1	1544_4_22	20_5_1	697_5_1	23_6_1	643_2_1	2154_2_92	819_2_66	347_6_1	403_2_331	545_25_76	933_5_1	812_5_14	930_6_58	936_6_35	1094_6_37	1095_4_35	1313_2_54	718_6_34	676_6_1	712_5_1	121_6_1	122_6_1	1824_5_85	53_5_63	1418_05_136	378_5_1	416_2_138	298_4_89	1666_6_52	294_6_1	2063_5_160	418_6_510	590_6_1	1122_3_239	984_6_1	114_6_34	396_5_1	86_5_1	2988_6_104	1658_2_1	368_6_167	365_0_83	1010_5_205
1305_2_39	768_2_35	1267_2_210	1309_2_89	764_0_7	133_6_7	499_3_1	1544_4_13	20_5_1	697_5_1	23_6_1	643_2_1	2154_2_89	819_2_63	347_6_1	403_2_331	545_25_67	933_5_1	812_5_6	930_6_67	936_6_37	1094_6_29	1095_4_40	1313_2_57	718_6_35	676_6_1	712_5_1	121_6_1	122_6_1	1824_5_100	53_5_60	1418_05_107	378_5_1	416_2_148	298_4_85	1666_6_62	294_6_1	2063_5_152	418_6_530	590_6_1	1122_3_210	984_6_1	114_6_33	396_5_1	86_5_1	2988_6_104	1658_2_1	368_6_168	365_0_75	1010_5_218
1305_2_36	768_2_29	1267_2_222	1309_2_103	764_0_11	133_6_7	499_3_1	1544_4_17	20_5_1	23_6_1	643_2_1	2154_2_94	819_2_53	347_6_1	403_2_333	545_25_70	933_5_1	812_5_4	930_6_59	936_6_28	1094_6_37	1095_4_29	1313_2_70	718_6_31	676_6_1	712_5_1	121_6_1	122_6_1	1824_5_80	53_5_54	1418_05_122	378_5_1	416_2_148	298_4_73	1666_6_66	294_6_1	2063_5_140	418_6_516	590_6_1	1122_3_216	984_6_1	114_6_32	396_5_1	86_5_1	2988_6_90	1658_2_1	368_6_166	365_0_88	1010_5_211	427_2_97
1305_2_29	768_2_30	1267_2_229	1309_2_98	764_0_8	133_6_7	499_3_1	1544_4_16	20_5_1	23_6_1	643_2_1	2154_2_87	819_2_56	347_6_1	403_2_329	545_25_78	933_5_1	812_5_5	930_6_53	936_6_20	1094_6_33	1095_4_37	1313_2_74	718_6_33	676_6_1	712_5_1	121_6_1	122_6_1	1824_5_99	53_5_40	1418_05_137	378_5_1	416_2_137	298_4_85	1666_6_59	294_6_1	2063_5_140	418_6_505	590_6_1	1122_3_210	984_6_1	114_6_21	396_5_1	86_5_1	2988_6_99	1658_2_1	368_6_163	365_0_70	1010_5_215	427_2_96
1305_2_24	768_2_25	1267_2_240	1309_2_107	764_0_7	133_6_7	499_3_1	1544_4_20	20_5_1	23_6_1	643_2_1	2154_2_90	819_2_61	347_6_1	403_2_334	545_25_84	933_5_1	812_5_7	930_6_48	936_6_20	1094_6_33	1095_4_32	1313_2_72	718_6_30	676_6_1	712_5_1	121_6_1	122_6_1	1824_5_100	53_5_44	1418_05_118	378_5_1	416_2_137	298_4_79	1666_6_66	294_6_1	2063_5_140	418_6_520	590_6_1	1122_3_203	984_6_1	114_6_21	396_5_1	86_5_1	2988_6_108	1658_2_1	368_6_155	365_0_66	1010_5_201	427_2_102
1305_2_25	768_2_28	1267_2_241	1309_2_95	764_0_4	133_6_10	499_3_1	1544_4_21	20_5_1	23_6_1	643_2_1	2154_2_108	819_2_56	347_6_1	403_2_339	545_25_95	933_5_1	812_5_7	930_6_57	936_6_23	1094_6_38	1095_4_23	1313_2_65	718_6_44	676_6_1	712_5_1	121_6_1	122_6_1	1824_5_78	53_5_54	1418_05_147	378_5_1	416_2_128	298_4_92	1666_6_61	294_6_1	2063_5_137	418_6_516	590_6_1	1122_3_227	984_6_1	114_6_19	396_5_1	86_5_1	2988_6_116	1658_2_1	368_6_166	365_0_61	1010_5_196	427_2_98
1305_2_25	768_2_31	1267_2_249	1309_2_93	764_0_8	133_6_14	499_3_1	1544_4_19	20_5_1	23_6_1	643_2_1	2154_2_97	819_2_62	347_6_1	403_2_340	545_25_97	933_5_1	812_5_4	930_6_57	936_6_22	1094_6_34	1095_4_21	1313_2_52	718_6_40	676_6_1	712_5_1	121_6_1	122_6_1	1824_5_88	53_5_48	1418_05_123	378_5_1	416_2_135	298_4_92	1666_6_66	294_6_1	2063_5_154	418_6_516	590_6_1	1122_3_238	984_6_1	114_6_14	396_5_1	86_5_1	2988_6_109	1658_2_1	368_6_169	365_0_62	1010_5_181	427_2_101
1305_2_26	768_2_19	1267_2_265	1309_2_87	764_0_9	133_6_14	499_3_1	1544_4_29	20_5_1	23_6_1	643_2_1	2154_2_104	819_2_59	347_6_1	403_2_364	545_25_96	933_5_1	812_5_1	930_6_64	936_6_18	1094_6_38	1095_4_13	1313_2_62	718_6_47	676_6_1	712_5_1	121_6_1	122_6_1	1824_5_73	53_5_49	1418_05_116	378_5_1	416_2_160	298_4_101	1666_6_79	294_6_1	2063_5_158	418_6_520	590_6_1	1122_3_228	984_6_1	114_6_15	396_5_1	86_5_1	2988_6_95	1658_2_1	368_6_171	365_0_47	1010_5_192	427_2_106
1305_2_28	768_2_33	1267_2_280	1309_2_81	764_0_9	133_6_9	499_3_1	1544_4_27	20_5_1	23_6_1	643_2_1	2154_2_105	819_2_45	347_6_1	403_2_377	545_25_104	933_5_1	930_6_65	936_6_17	1094_6_53	1095_4_7	1313_2_50	718_6_41	676_6_1	712_5_1	121_6_1	122_6_1	1824_5_82	53_5_68	1418_05_129	378_5_1	416_2_149	298_4_111	1666_6_87	294_6_1	2063_5_173	418_6_498	590_6_1	1122_3_215	984_6_1	114_6_20	396_5_1	86_5_1	2988_6_105	1658_2_1	368_6_175	365_0_51	1010_5_182	427_2_108	1588_2_30
1305_2_30	768_2_34	1267_2_261	1309_2_90	764_0_11	133_6_10	499_3_1	1544_4_35	20_5_1	23_6_1	643_2_1	2154_2_109	819_2_44	347_6_1	403_2_377	545_25_101	933_5_1	930_6_68	936_6_16	1094_6_49	1095_4_6	1313_2_53	718_6_40	676_6_1	712_5_1	121_6_1	122_6_1	1824_5_97	53_5_52	1418_05_127	378_5_1	416_2_157	298_4_118	1666_6_84	294_6_1	2063_5_159	418_6_487	590_6_1	1122_3_205	984_6_1	114_6_21	396_5_1	86_5_1	2988_6_90	1658_2_1	368_6_182	365_0_42	1010_5_163	427_2_113	1588_2_33
1305_2_26	768_2_33	1267_2_297	1309_2_87	764_0_11	133_6_13	499_3_1	1544_4_39	20_5_1	23_6_1	643_2_1	2154_2_125	819_2_41	347_6_1	403_2_382	545_25_109	933_5_1	930_6_68	936_6_16	1094_6_52	1095_4_4	1313_2_60	718_6_49	676_6_1	712_5_1	121_6_1	122_6_1	1824_5_84	53_5_57	1418_05_132	378_5_1	416_2_154	298_4_131	1666_6_98	294_6_1	2063_5_167	418_6_475	590_6_1	1122_3_208	984_6_1	114_6_20	396_5_1	86_5_1	2988_6_82	1658_2_1	368_6_166	365_0_52	1010_5_164	427_2_105	1588_2_29
1305_2_20	768_2_48	1267_2_273	1309_2_89	764_0_10	133_6_7	499_3_1	1544_4_34	20_5_1	23_6_1	643_2_1	2154_2_108	819_2_39	347_6_1	403_2_413	545_25_111	933_5_1	930_6_74	936_6_11	1094_6_45	1095_4_5	1313_2_51	718_6_49	676_6_1	712_5_1	121_6_1	122_6_1	1824_5_118	53_5_49	1418_05_111	378_5_1	416_2_147	298_4_127	1666_6_82	294_6_1	2063_5_171	418_6_466	590_6_1	1122_3_213	984_6_1	114_6_18	396_5_1	86_5_1	2988_6_99	1658_2_1	368_6_162	365_0_51	1010_5_151	427_2_103	1588_2_31
1305_2_20	768_2_41	1267_2_263	1309_2_87	764_0_14	133_6_7	499_3_1	1544_4_36	20_5_1	23_6_1	2154_2_101	819_2_42	347_6_1	403_2_410	545_25_106	933_5_1	930_6_73	936_6_14	1094_6_43	1095_4_2	1313_2_67	718_6_52	676_6_1	712_5_1	121_6_1	122_6_1	528_5_23	53_5_41	1418_05_115	378_5_1	416_2_164	298_4_124	1824_5_109	1666_6_92	294_6_1	2063_5_161	418_6_476	590_6_1	1122_3_226	984_6_1	114_6_21	396_5_1	86_5_1	2988_6_92	368_6_169	365_0_50	1010_5_169	427_2_107	1588_2_28	1330_6_266
1305_2_20	768_2_37	1267_2_228	1309_2_81	764_0_22	133_6_6	499_3_1	1544_4_32	20_5_1	23_6_1	2154_2_99	819_2_52	347_6_1	403_2_419	545_25_111	933_5_1	930_6_86	936_6_12	1094_6_36	1095_4_4	1313_2_52	718_6_51	676_6_1	712_5_1	121_6_1	122_6_1	528_5_21	53_5_57	1418_05_135	378_5_1	416_2_158	298_4_134	1824_5_119	1666_6_100	294_6_1	2063_5_176	418_6_496	590_6_1	1122_3_229	984_6_1	114_6_26	396_5_1	86_5_1	2988_6_105	368_6_181	365_0_61	1010_5_151	427_2_125	1588_2_40	1330_6_266
1305_2_17	768_2_48	1267_2_215	1309_2_79	764_0_22	133_6_8	499_3_1	1544_4_35	20_5_1	23_6_1	2154_2_79	819_2_47	347_6_1	403_2_402	545_25_108	933_5_1	930_6_86	936_6_11	1094_6_25	1095_4_4	1313_2_64	718_6_51	676_6_1	712_5_1	121_6_1	122_6_1	528_5_28	53_5_57	1418_05_131	378_5_1	416_2_153	298_4_139	1824_5_133	1666_6_110	294_6_1	2063_5_172	418_6_476	590_6_1	1122_3_233	984_6_1	114_6_26	396_5_1	86_5_1	2988_6_96	368_6_163	365_0_68	1010_5_178	427_2_125	1588_2_43	1330_6_276
1305_2_15	768_2_36	1267_2_221	1309_2_73	764_0_23	133_6_2	499_3_1	1544_4_39	20_5_1	23_6_1	2154_2_72	819_2_55	347_6_1	403_2_383	545_25_132	933_5_1	930_6_97	936_6_11	1094_6_26	1095_4_4	1313_2_64	718_6_50	676_6_1	712_5_1	121_6_1	122_6_1	528_5_23	53_5_51	1418_05_135	378_5_1	416_2_174	298_4_163	1824_5_126	1666_6_117	294_6_1	2063_5_183	418_6_473	590_6_1	1122_3_208	984_6_1	114_6_31	396_5_1	86_5_1	2988_6_104	368_6_157	365_0_69	1010_5_149	427_2_127	1588_2_50	1330_6_258
1305_2_10	768_2_38	1267_2_198	1309_2_64	764_0_24	133_6_1	499_3_1	1544_4_32	20_5_1	23_6_1	2154_2_61	819_2_42	347_6_1	403_2_405	545_25_138	933_5_1	930_6_87	936_6_16	1094_6_28	1095_4_6	1313_2_64	718_6_41	676_6_1	712_5_1	121_6_1	122_6_1	528_5_29	53_5_58	1418_05_158	378_5_1	416_2_190	298_4_178	1824_5_107	1666_6_114	294_6_1	2063_5_197	418_6_477	590_6_1	1122_3_232	984_6_1	114_6_23	396_5_1	86_5_1	2988_6_109	368_6_171	365_0_82	1010_5_142	427_2_128	1588_2_50	1330_6_239
1305_2_8	768_2_29	1267_2_205	1309_2_71	764_0_24	133_6_1	499_3_1	1544_4_34	20_5_1	23_6_1	2154_2_71	819_2_48	347_6_1	403_2_425	545_25_138	933_5_1	930_6_72	936_6_12	1094_6_29	1095_4_5	1313_2_77	718_6_55	676_6_1	712_5_1	121_6_1	122_6_1	528_5_26	53_5_55	1418_05_136	378_5_1	416_2_196	298_4_171	1824_5_111	1666_6_127	294_6_1	2063_5_169	418_6_439	590_6_1	1122_3_245	984_6_1	114_6_20	396_5_1	86_5_1	2988_6_105	368_6_165	365_0_89	1010_5_142	427_2_130	1588_2_49	1330_6_245
1305_2_6	768_2_29	1267_2_209	1309_2_73	764_0_32	499_3_1	1544_4_31	20_5_1	23_6_1	2154_2_73	819_2_49	347_6_1	403_2_412	545_25_142	933_5_1	930_6_61	936_6_15	1094_6_24	1095_4_6	1313_2_70	718_6_48	676_6_1	712_5_1	121_6_1	122_6_1	528_5_33	53_5_50	1418_05_155	378_5_1	416_2_198	298_4_189	1824_5_119	1666_6_113	294_6_1	2063_5_168	418_6_459	590_6_1	1122_3_229	984_6_1	114_6_20	396_5_1	86_5_1	2988_6_118	368_6_163	365_0_83	1010_5_143	427_2_130	1588_2_57	1330_6_268	247_5_19
1305_2_14	768_2_35	1267_2_209	1309_2_72	764_0_33	499_3_1	1544_4_35	20_5_1	23_6_1	2154_2_74	819_2_39	347_6_1	403_2_406	545_25_142	933_5_1	930_6_64	936_6_14	1094_6_28	1095_4_13	1313_2_66	718_6_55	676_6_1	712_5_1	121_6_1	122_6_1	528_5_38	53_5_34	1418_05_181	378_5_1	416_2_186	298_4_178	1824_5_141	1666_6_120	294_6_1	2063_5_160	418_6_451	590_6_1	1122_3_249	984_6_1	114_6_20	396_5_1	86_5_1	2988_6_131	368_6_173	365_0_82	1010_5_152	427_2_111	1588_2_69	1330_6_262	247_5_24
1305_2_19	768_2_26	1267_2_183	1309_2_64	764_0_33	499_3_1	1544_4_47	20_5_1	23_6_1	2154_2_78	819_2_42	347_6_1	403_2_412	545_25_137	933_5_1	930_6_71	936_6_10	1094_6_18	1095_4_12	1313_2_81	718_6_56	676_6_1	712_5_1	121_6_1	122_6_1	528_5_33	53_5_34	1418_05_174	378_5_1	416_2_201	298_4_158	1824_5_152	1666_6_99	294_6_1	2063_5_177	418_6_468	590_6_1	1122_3_251	984_6_1	114_6_20	396_5_1	86_5_1	2988_6_120	368_6_192	365_0_91	1010_5_112	427_2_118	1588_2_58	1330_6_272	247_5_19
1305_2_16	768_2_19	1267_2_189	1309_2_59	764_0_31	499_3_1	1544_4_37	20_5_1	23_6_1	2154_2_72	819_2_34	347_6_1	403_2_396	545_25_135	933_5_1	930_6_67	936_6_12	1094_6_22	1095_4_15	1313_2_54	718_6_65	676_6_1	712_5_1	121_6_1	122_6_1	528_5_37	53_5_30	1418_05_196	378_5_1	416_2_205	298_4_161	1824_5_155	1666_6_107	294_6_1	2063_5_178	418_6_440	590_6_1	1122_3_264	984_6_1	114_6_22	396_5_1	86_5_1	2988_6_118	368_6_198	365_0_91	1010_5_121	427_2_115	1588_2_56	1330_6_275	247_5_22
1305_2_20	768_2_24	1267_2_182	1309_2_67	764_0_34	499_3_1	1544_4_35	20_5_1	23_6_1	2154_2_57	819_2_36	347_6_1	403_2_394	545_25_146	933_5_1	930_6_64	936_6_14	1094_6_21	1095_4_16	1313_2_71	718_6_62	676_6_1	712_5_1	121_6_1	122_6_1	528_5_35	53_5_29	1418_05_180	378_5_1	416_2_218	298_4_161	1824_5_129	1666_6_113	294_6_1	2063_5_172	418_6_451	590_6_1	1122_3_237	984_6_1	114_6_31	396_5_1	86_5_1	2988_6_113	368_6_198	365_0_79	1010_5_123	427_2_118	1588_2_55	1330_6_273	247_5_21
1305_2_19	768_2_16	1267_2_189	1309_2_89	764_0_35	499_3_1	1544_4_35	20_5_1	23_6_1	2154_2_64	819_2_26	347_6_1	403_2_393	545_25_140	933_5_1	930_6_56	936_6_13	1094_6_21	1095_4_21	1313_2_62	718_6_61	676_6_1	712_5_1	121_6_1	122_6_1	528_5_39	53_5_25	1418_05_165	378_5_1	416_2_205	298_4_152	1824_5_114	1666_6_134	294_6_1	2063_5_173	418_6_453	590_6_1	1122_3_214	984_6_1	114_6_29	396_5_1	86_5_1	2988_6_122	368_6_197	365_0_82	1010_5_109	427_2_135	1588_2_59	1330_6_289	247_5_26
1305_2_20	768_2_21	1267_2_192	1309_2_77	764_0_33	499_3_1	1544_4_38	20_5_1	23_6_1	2154_2_47	819_2_24	347_6_1	403_2_403	545_25_132	933_5_1	930_6_51	936_6_7	1094_6_25	1095_4_26	1313_2_72	718_6_75	676_6_1	712_5_1	121_6_1	122_6_1	528_5_46	53_5_27	1418_05_185	378_5_1	416_2_198	298_4_158	1824_5_112	1666_6_138	294_6_1	2063_5_158	418_6_444	590_6_1	1122_3_198	984_6_1	114_6_31	396_5_1	86_5_1	2988_6_107	368_6_194	365_0_88	1010_5_130	427_2_116	1588_2_62	1330_6_280	247_5_40
1305_2_24	768_2_10	1267_2_173	1309_2_87	764_0_38	499_3_1	1544_4_41	20_5_1	23_6_1	2154_2_56	819_2_23	347_6_1	403_2_398	545_25_116	933_5_1	930_6_54	936_6_8	1094_6_18	1095_4_28	1313_2_73	718_6_84	676_6_1	712_5_1	121_6_1	122_6_1	528_5_33	53_5_30	1418_05_178	378_5_1	416_2_218	298_4_154	1824_5_93	1666_6_133	294_6_1	2063_5_165	418_6_425	590_6_1	1122_3_191	984_6_1	114_6_27	396_5_1	86_5_1	2988_6_124	368_6_204	365_0_83	1010_5_120	427_2_114	1588_2_71	1330_6_268	247_5_27
1305_2_25	768_2_17	1267_2_193	1309_2_68	764_0_29	499_3_1	1544_4_41	20_5_1	23_6_1	2154_2_53	819_2_21	347_6_1	403_2_388	545_25_117	933_5_1	930_6_57	936_6_14	1094_6_14	1095_4_31	1313_2_72	718_6_90	676_6_1	712_5_1	121_6_1	122_6_1	528_5_35	53_5_31	1418_05_205	378_5_1	416_2_202	298_4_162	1824_5_95	1666_6_152	294_6_1	2063_5_158	418_6_389	590_6_1	1122_3_210	984_6_1	114_6_41	396_5_1	86_5_1	2988_6_118	368_6_206	365_0_87	1010_5_143	427_2_122	1588_2_69	1330_6_268	247_5_35
1305_2_30	768_2_24	1267_2_187	1309_2_68	764_0_34	499_3_1	1544_4_34	20_5_1	23_6_1	2154_2_49	819_2_23	347_6_1	403_2_375	545_25_121	933_5_1	930_6_49	936_6_13	1094_6_17	1095_4_31	1313_2_90	718_6_89	676_6_1	712_5_1	121_6_1	122_6_1	528_5_35	53_5_30	1418_05_212	378_5_1	416_2_220	298_4_176	1824_5_92	1666_6_168	294_6_1	2063_5_152	418_6_384	590_6_1	1122_3_220	984_6_1	114_6_30	396_5_1	86_5_1	2988_6_111	368_6_192	365_0_81	1010_5_140	427_2_101	1588_2_74	1330_6_262	247_5_32
1305_2_17	768_2_14	1267_2_182	1309_2_81	764_0_39	499_3_1	1544_4_42	20_5_1	23_6_1	2154_2_59	819_2_35	347_6_1	403_2_368	545_25_123	933_5_1	930_6_47	936_6_13	1094_6_15	1095_4_33	1313_2_87	718_6_104	676_6_1	712_5_1	121_6_1	122_6_1	528_5_37	53_5_26	1418_05_210	378_5_1	416_2_194	298_4_178	1824_5_95	1666_6_190	294_6_1	2063_5_152	418_6_385	590_6_1	1122_3_215	984_6_1	114_6_32	396_5_1	86_5_1	2988_6_113	368_6_194	365_0_78	1010_5_142	427_2_124	1588_2_70	1330_6_266	247_5_28
1305_2_28	768_2_25	1267_2_169	1309_2_71	764_0_38	499_3_1	1544_4_47	20_5_1	23_6_1	2154_2_55	819_2_41	347_6_1	403_2_358	545_25_125	933_5_1	930_6_48	936_6_12	1094_6_17	1095_4_48	1313_2_89	718_6_117	676_6_1	712_5_1	121_6_1	122_6_1	528_5_43	53_5_29	1418_05_217	378_5_1	416_2_201	298_4_187	1824_5_85	1666_6_196	294_6_1	2063_5_144	418_6_393	590_6_1	1122_3_201	984_6_1	114_6_37	396_5_1	86_5_1	2988_6_125	368_6_208	365_0_70	1010_5_135	427_2_106	1588_2_59	1330_6_255	247_5_31
1305_2_24	768_2_24	1267_2_177	1309_2_60	764_0_33	499_3_1	1544_4_47	20_5_1	23_6_1	2154_2_55	819_2_47	347_6_1	403_2_369	545_25_128	933_5_1	930_6_47	936_6_14	1094_6_14	1095_4_49	1313_2_80	718_6_112	676_6_1	712_5_1	121_6_1	122_6_1	528_5_34	53_5_32	1418_05_201	378_5_1	416_2_204	298_4_211	1824_5_83	1666_6_192	294_6_1	2063_5_138	418_6_404	590_6_1	1122_3_203	984_6_1	114_6_36	396_5_1	86_5_1	2988_6_128	368_6_203	365_0_70	1010_5_125	427_2_95	1588_2_59	1330_6_252	247_5_22
1305_2_21	768_2_9	1267_2_176	1309_2_62	764_0_37	499_3_1	1544_4_50	20_5_1	23_6_1	2154_2_54	819_2_47	347_6_1	403_2_386	545_25_125	933_5_1	930_6_46	936_6_16	1094_6_22	1095_4_54	1313_2_70	718_6_118	676_6_1	712_5_1	121_6_1	122_6_1	528_5_30	53_5_34	1418_05_205	378_5_1	416_2_219	298_4_179	1824_5_83	1666_6_208	294_6_1	2063_5_134	418_6_405	590_6_1	1122_3_182	984_6_1	114_6_39	396_5_1	86_5_1	2988_6_140	368_6_207	365_0_58	1010_5_123	427_2_85	1588_2_61	1330_6_233	247_5_21
1305_2_24	768_2_10	1267_2_179	1309_2_73	764_0_32	499_3_1	1544_4_57	20_5_1	23_6_1	2154_2_55	819_2_39	347_6_1	403_2_375	545_25_140	933_5_1	930_6_38	936_6_24	1094_6_27	1095_4_41	1313_2_81	718_6_126	676_6_1	712_5_1	121_6_1	122_6_1	528_5_32	53_5_42	1418_05_165	378_5_1	416_2_232	298_4_189	1824_5_89	1666_6_215	294_6_1	2063_5_140	418_6_403	590_6_1	1122_3_165	984_6_1	114_6_28	396_5_1	86_5_1	2988_6_111	368_6_215	365_0_56	1010_5_108	427_2_86	1588_2_75	1330_6_275	247_5_20
1305_2_21	768_2_6	1267_2_167	1309_2_71	764_0_27	499_3_1	1544_4_57	20_5_1	23_6_1	2154_2_52	819_2_50	347_6_1	403_2_378	545_25_140	933_5_1	930_6_44	936_6_28	1094_6_26	1095_4_56	1313_2_90	718_6_116	676_6_1	712_5_1	121_6_1	122_6_1	528_5_41	53_5_50	1418_05_158	378_5_1	416_2_219	298_4_196	1824_5_92	1666_6_203	294_6_1	2063_5_129	418_6_417	590_6_1	1122_3_170	984_6_1	114_6_38	396_5_1	86_5_1	2988_6_126	368_6_221	365_0_68	1010_5_107	427_2_93	1588_2_72	1330_6_255	247_5_14
1305_2_24	768_2_4	1267_2_156	1309_2_85	764_0_25	499_3_1	1544_4_63	20_5_1	23_6_1	2154_2_51	819_2_48	347_6_1	403_2_379	545_25_134	933_5_1	930_6_44	936_6_31	1094_6_22	1095_4_53	1313_2_99	718_6_126	676_6_1	712_5_1	121_6_1	122_6_1	528_5_47	53_5_39	1418_05_157	378_5_1	416_2_217	298_4_171	1824_5_93	1666_6_193	294_6_1	2063_5_131	418_6_405	590_6_1	1122_3_151	984_6_1	114_6_40	396_5_1	86_5_1	2988_6_145	368_6_243	365_0_62	1010_5_113	427_2_80	1588_2_71	1330_6_263	247_5_13
1305_2_17	768_2_4	1267_2_176	1309_2_75	764_0_23	499_3_1	1544_4_61	20_5_1	23_6_1	2154_2_47	819_2_40	347_6_1	403_2_325	545_25_137	933_5_1	930_6_39	936_6_28	1094_6_17	1095_4_59	1313_2_114	718_6_109	676_6_1	712_5_1	121_6_1	122_6_1	528_5_41	53_5_46	1418_05_160	378_5_1	416_2_246	298_4_190	1824_5_92	1666_6_204	294_6_1	2063_5_132	418_6_401	590_6_1	1122_3_168	984_6_1	114_6_41	396_5_1	86_5_1	2988_6_149	368_6_237	365_0_78	1010_5_107	427_2_94	1588_2_73	1330_6_264	247_5_14
1305_2_13	768_2_2	1267_2_170	1309_2_79	764_0_25	499_3_1	1544_4_59	20_5_1	23_6_1	2154_2_45	819_2_42	347_6_1	403_2_345	545_25_133	933_5_1	930_6_42	936_6_22	1094_6_16	1095_4_70	1313_2_102	718_6_119	676_6_1	712_5_1	121_6_1	122_6_1	528_5_37	53_5_48	1418_05_161	378_5_1	416_2_242	298_4_178	1824_5_86	1666_6_191	294_6_1	2063_5_118	418_6_397	590_6_1	1122_3_175	984_6_1	114_6_44	396_5_1	86_5_1	2988_6_157	368_6_248	365_0_88	1010_5_103	427_2_114	1588_2_74	1330_6_257	247_5_25
1305_2_10	768_2_5	1267_2_176	1309_2_76	764_0_24	499_3_1	1544_4_58	20_5_1	23_6_1	2154_2_47	819_2_35	347_6_1	403_2_346	545_25_137	933_5_1	930_6_39	936_6_24	1094_6_13	1095_4_63	1313_2_107	718_6_118	676_6_1	712_5_1	121_6_1	122_6_1	528_5_33	53_5_40	1418_05_188	378_5_1	416_2_236	298_4_180	1824_5_85	1666_6_190	294_6_1	2063_5_125	418_6_390	590_6_1	1122_3_202	984_6_1	114_6_38	396_5_1	86_5_1	2988_6_166	368_6_258	365_0_87	1010_5_109	427_2_95	1588_2_92	1330_6_268	247_5_18
1305_2_13	768_2_7	1267_2_170	1309_2_85	764_0_16	499_3_1	1544_4_51	20_5_1	23_6_1	2154_2_39	819_2_34	347_6_1	403_2_335	545_25_141	933_5_1	930_6_58	936_6_25	1094_6_7	1095_4_64	1313_2_98	718_6_117	676_6_1	998_6_1	121_6_1	122_6_1	528_5_34	53_5_47	1418_05_179	378_5_1	416_2_241	298_4_191	1824_5_105	1666_6_187	294_6_1	2063_5_115	418_6_380	590_6_1	1122_3_217	984_6_1	114_6_36	396_5_1	86_5_1	2988_6_154	368_6_264	365_0_116	1010_5_94	427_2_114	1588_2_93	1330_6_246	247_5_14
1305_2_12	768_2_5	1267_2_167	1309_2_83	764_0_16	499_3_1	1544_4_46	20_5_1	23_6_1	2154_2_44	819_2_34	347_6_1	403_2_379	545_25_133	933_5_1	930_6_56	936_6_33	1094_6_3	1095_4_80	1313_2_102	718_6_109	676_6_1	998_6_1	121_6_1	122_6_1	528_5_32	53_5_50	1418_05_186	378_5_1	416_2_227	298_4_165	1824_5_89	1666_6_192	294_6_1	2063_5_112	418_6_378	590_6_1	1122_3_232	984_6_1	114_6_35	396_5_1	86_5_1	2988_6_138	368_6_256	365_0_81	1010_5_93	427_2_120	1588_2_116	1330_6_234	247_5_17
1305_2_20	768_2_9	1267_2_171	1309_2_79	764_0_23	499_3_1	1544_4_52	20_5_1	23_6_1	2154_2_36	819_2_32	347_6_1	403_2_356	545_25_134	933_5_1	930_6_37	936_6_32	1094_6_3	1095_4_65	1313_2_117	718_6_120	676_6_1	998_6_1	121_6_1	122_6_1	528_5_30	53_5_65	1418_05_177	378_5_1	416_2_230	298_4_182	1824_5_89	1666_6_194	294_6_1	2063_5_131	418_6_386	590_6_1	1122_3_234	984_6_1	114_6_25	396_5_1	86_5_1	2988_6_137	368_6_242	365_0_94	1010_5_86	427_2_102	1588_2_124	1330_6_251	247_5_15
1305_2_12	768_2_3	1267_2_158	1309_2_89	764_0_16	499_3_1	1544_4_44	20_5_1	23_6_1	2154_2_35	819_2_29	347_6_1	403_2_368	545_25_120	933_5_1	930_6_34	936_6_36	1094_6_2	1095_4_76	1313_2_131	718_6_107	676_6_1	998_6_1	121_6_1	122_6_1	528_5_30	53_5_52	1418_05_183	378_5_1	416_2_240	298_4_172	1824_5_88	1666_6_187	294_6_1	2063_5_111	418_6_388	590_6_1	1122_3_215	984_6_1	114_6_32	396_5_1	86_5_1	2988_6_131	368_6_264	365_0_103	1010_5_90	427_2_116	1588_2_116	1330_6_250	247_5_21
1305_2_15	768_2_4	1267_2_146	1309_2_70	764_0_15	499_3_1	1544_4_46	20_5_1	23_6_1	2154_2_36	819_2_30	347_6_1	403_2_362	545_25_131	933_5_1	930_6_34	936_6_39	1095_4_73	1313_2_136	718_6_118	676_6_1	998_6_1	121_6_1	122_6_1	528_5_37	53_5_56	1418_05_207	378_5_1	416_2_255	298_4_176	1824_5_81	1666_6_179	373_6_1	2063_5_129	418_6_382	1122_3_198	984_6_1	114_6_28	396_5_1	86_5_1	2988_6_139	368_6_252	365_0_91	1010_5_87	427_2_127	1588_2_122	1330_6_273	247_5_18	849_0_202	643_2_1
1305_2_21	768_2_4	1267_2_149	1309_2_64	764_0_18	499_3_1	1544_4_38	20_5_1	23_6_1	2154_2_50	819_2_20	347_6_1	403_2_359	545_25_130	933_5_1	930_6_29	936_6_31	1095_4_75	1313_2_136	718_6_117	676_6_1	998_6_1	121_6_1	122_6_1	528_5_51	53_5_46	1418_05_206	378_5_1	416_2_241	298_4_185	1824_5_87	1666_6_185	373_6_1	2063_5_123	418_6_378	1122_3_201	984_6_1	114_6_31	396_5_1	86_5_1	2988_6_123	368_6_257	365_0_83	1010_5_93	427_2_126	1588_2_116	1330_6_278	247_5_17	849_0_209	643_2_1
1305_2_15	768_2_4	1267_2_137	1309_2_58	764_0_11	499_3_1	1544_4_38	20_5_1	23_6_1	2154_2_58	819_2_12	347_6_1	403_2_350	572_5_25	933_5_1	930_6_30	936_6_23	1095_4_83	1313_2_137	718_6_108	676_6_1	998_6_1	121_6_1	122_6_1	528_5_45	53_5_36	1418_05_211	378_5_1	416_2_247	298_4_171	1824_5_77	1666_6_202	2063_5_111	418_6_358	1122_3_216	984_6_1	114_6_31	396_5_1	86_5_1	2988_6_127	368_6_280	365_0_51	1010_5_96	427_2_133	1588_2_131	1330_6_299	247_5_20	849_0_224	643_2_1	435_2_90
1305_2_15	768_2_6	1267_2_134	1309_2_76	764_0_15	499_3_1	1544_4_43	20_5_1	23_6_1	2154_2_52	819_2_18	347_6_1	403_2_333	572_5_24	933_5_1	930_6_38	936_6_24	1095_4_83	1313_2_123	718_6_109	676_6_1	998_6_1	121_6_1	122_6_1	528_5_46	53_5_32	1418_05_203	378_5_1	416_2_224	298_4_187	1824_5_85	1666_6_201	2063_5_123	418_6_375	1122_3_191	984_6_1	114_6_28	396_5_1	86_5_1	2988_6_136	368_6_254	365_0_47	1010_5_92	427_2_120	1588_2_143	1330_6_322	247_5_24	849_0_249	643_2_1	435_2_108
1305_2_13	768_2_3	1267_2_130	1309_2_81	764_0_16	499_3_1	1544_4_42	20_5_1	23_6_1	2154_2_64	819_2_18	347_6_1	403_2_356	572_5_17	933_5_1	930_6_30	936_6_24	1095_4_108	1313_2_107	718_6_111	676_6_1	998_6_1	121_6_1	122_6_1	528_5_54	53_5_37	1418_05_184	378_5_1	416_2_233	298_4_205	1824_5_78	1666_6_218	2063_5_101	418_6_362	1122_3_163	984_6_1	114_6_23	396_5_1	86_5_1	2988_6_131	368_6_262	365_0_44	1010_5_91	427_2_121	1588_2_133	1330_6_302	247_5_28	849_0_255	643_2_1	435_2_113
1305_2_13	768_2_3	1267_2_127	1309_2_71	764_0_10	499_3_1	1544_4_49	20_5_1	23_6_1	2154_2_57	819_2_15	347_6_1	403_2_384	572_5_21	933_5_1	930_6_27	936_6_25	1095_4_99	1313_2_99	718_6_112	676_6_1	998_6_1	121_6_1	122_6_1	528_5_53	53_5_45	1418_05_197	378_5_1	416_2_244	298_4_202	1824_5_70	1666_6_194	2063_5_94	418_6_387	1122_3_163	984_6_1	114_6_19	396_5_1	86_5_1	2988_6_155	368_6_265	365_0_44	1010_5_86	427_2_135	1588_2_168	1330_6_300	247_5_30	849_0_254	643_2_1	435_2_114
1305_2_14	768_2_2	1267_2_126	1309_2_81	764_0_10	499_3_1	1544_4_34	20_5_1	23_6_1	2154_2_66	819_2_13	347_6_1	403_2_352	572_5_17	933_5_1	930_6_35	936_6_28	1095_4_104	1313_2_119	718_6_113	676_6_1	998_6_1	121_6_1	122_6_1	528_5_64	53_5_48	1418_05_193	378_5_1	416_2_259	298_4_178	1824_5_63	1666_6_176	2063_5_87	418_6_374	1122_3_180	984_6_1	114_6_21	396_5_1	86_5_1	2988_6_154	368_6_289	365_0_47	1010_5_83	427_2_123	1588_2_174	1330_6_274	247_5_20	849_0_267	643_2_1	435_2_113
1305_2_10	1267_2_128	1309_2_67	764_0_11	499_3_1	1544_4_48	20_5_1	23_6_1	2154_2_69	819_2_13	347_6_1	403_2_391	572_5_14	933_5_1	930_6_21	936_6_28	1095_4_89	1313_2_108	718_6_103	676_6_1	998_6_1	121_6_1	122_6_1	528_5_57	53_5_50	1418_05_184	378_5_1	416_2_275	298_4_191	1824_5_68	1666_6_169	2063_5_75	418_6_405	1122_3_157	984_6_1	114_6_13	396_5_1	86_5_1	2988_6_154	368_6_261	365_0_44	1010_5_81	427_2_137	1588_2_154	1330_6_255	247_5_26	849_0_250	643_2_1	435_2_97	433_2_25
1305_2_9	1267_2_104	1309_2_64	764_0_12	499_3_1	1544_4_36	20_5_1	23_6_1	2154_2_74	819_2_8	347_6_1	403_2_380	572_5_16	933_5_1	930_6_18	936_6_32	1095_4_73	1313_2_92	718_6_101	676_6_1	998_6_1	121_6_1	122_6_1	528_5_49	53_5_40	1418_05_182	378_5_1	416_2_278	298_4_187	1824_5_68	1666_6_172	2063_5_86	418_6_411	1122_3_166	984_6_1	114_6_13	396_5_1	86_5_1	2988_6_155	368_6_277	365_0_35	1010_5_77	427_2_121	1588_2_161	1330_6_266	247_5_24	849_0_270	643_2_1	435_2_106	433_2_21
1305_2_11	1267_2_107	1309_2_71	764_0_10	499_3_1	1544_4_30	20_5_1	23_6_1	2154_2_75	819_2_8	347_6_1	403_2_388	572_5_14	933_5_1	930_6_21	936_6_29	1095_4_82	1313_2_89	718_6_98	676_6_1	998_6_1	121_6_1	122_6_1	528_5_56	53_5_24	1418_05_181	378_5_1	416_2_267	298_4_179	1824_5_54	1666_6_164	2063_5_84	418_6_423	1122_3_153	984_6_1	114_6_16	396_5_1	86_5_1	2988_6_145	368_6_310	365_0_42	1010_5_94	427_2_129	1588_2_157	1330_6_257	247_5_23	849_0_267	643_2_1	435_2_115	433_2_20
1305_2_10	1267_2_104	1309_2_64	764_0_11	499_3_1	1544_4_32	20_5_1	23_6_1	2154_2_78	819_2_6	347_6_1	403_2_383	572_5_14	933_5_1	930_6_16	936_6_29	1095_4_71	1313_2_90	718_6_96	676_6_1	998_6_1	121_6_1	122_6_1	528_5_63	53_5_23	1418_05_176	378_5_1	416_2_267	298_4_205	1824_5_62	1666_6_147	2063_5_91	418_6_448	1122_3_159	984_6_1	114_6_13	396_5_1	86_5_1	2988_6_153	368_6_314	365_0_34	1010_5_96	427_2_138	1588_2_157	1330_6_255	247_5_20	849_0_280	643_2_1	435_2_114	433_2_21
1305_2_15	1267_2_112	1309_2_61	764_0_13	499_3_1	1544_4_41	20_5_1	23_6_1	2154_2_79	819_2_8	347_6_1	403_2_347	572_5_14	933_5_1	930_6_11	936_6_27	1095_4_78	1313_2_70	718_6_94	998_6_1	121_6_1	122_6_1	528_5_68	53_5_22	1418_05_188	378_5_1	416_2_275	298_4_188	1824_5_65	1666_6_134	2063_5_84	418_6_441	1122_3_169	984_6_1	114_6_15	396_5_1	86_5_1	2988_6_152	368_6_315	365_0_41	1010_5_89	427_2_148	1588_2_166	1330_6_231	247_5_16	849_0_304	643_2_1	435_2_133	433_2_19	623_5_42
1305_2_11	1267_2_103	1309_2_54	764_0_12	499_3_1	1544_4_41	20_5_1	23_6_1	2154_2_85	819_2_4	347_6_1	403_2_372	572_5_20	933_5_1	930_6_11	936_6_25	1095_4_75	1313_2_67	718_6_96	998_6_1	121_6_1	122_6_1	528_5_72	53_5_21	1418_05_183	378_5_1	416_2_296	298_4_194	1824_5_66	1666_6_136	2063_5_82	418_6_455	1122_3_147	984_6_1	114_6_6	396_5_1	86_5_1	2988_6_151	368_6_291	365_0_40	1010_5_107	427_2_153	1588_2_156	1330_6_214	247_5_16	849_0_302	643_2_1	435_2_111	433_2_25	623_5_40
1305_2_8	1267_2_91	1309_2_57	764_0_9	499_3_1	1544_4_36	20_5_1	23_6_1	2154_2_87	819_2_6	347_6_1	403_2_378	572_5_21	933_5_1	930_6_7	936_6_21	1095_4_76	1313_2_67	718_6_94	998_6_1	121_6_1	122_6_1	528_5_87	53_5_20	1418_05_196	378_5_1	416_2_297	298_4_179	1824_5_67	1666_6_136	2063_5_79	418_6_492	1122_3_156	984_6_1	114_6_8	396_5_1	86_5_1	2988_6_150	368_6_273	365_0_33	1010_5_117	427_2_144	1588_2_180	1330_6_207	247_5_8	849_0_283	643_2_1	435_2_117	433_2_12	623_5_41
1305_2_5	1267_2_88	1309_2_51	764_0_6	499_3_1	1544_4_39	20_5_1	23_6_1	2154_2_93	819_2_9	347_6_1	403_2_339	572_5_23	933_5_1	930_6_11	936_6_26	1095_4_63	1313_2_82	718_6_93	998_6_1	121_6_1	122_6_1	528_5_81	53_5_21	1418_05_208	378_5_1	416_2_288	298_4_167	1824_5_78	1666_6_151	2063_5_93	418_6_487	1122_3_157	984_6_1	114_6_9	396_5_1	86_5_1	2988_6_138	368_6_272	365_0_42	1010_5_128	427_2_164	1588_2_164	1330_6_206	247_5_10	849_0_294	643_2_1	435_2_105	433_2_24	623_5_47
1305_2_4	1267_2_102	1309_2_61	764_0_6	499_3_1	1544_4_44	20_5_1	23_6_1	2154_2_89	819_2_9	347_6_1	403_2_346	545_25_184	933_5_1	930_6_8	936_6_25	1095_4_57	1313_2_77	718_6_93	998_6_1	121_6_1	122_6_1	528_5_71	53_5_18	1418_05_217	378_5_1	416_2_260	298_4_155	1824_5_89	1666_6_146	2063_5_100	418_6_488	1122_3_151	984_6_1	114_6_5	396_5_1	86_5_1	2988_6_145	368_6_284	365_0_36	1010_5_127	427_2_190	1588_2_185	1330_6_183	247_5_7	849_0_317	643_2_1	435_2_101	433_2_22	623_5_34
1305_2_4	1267_2_100	1309_2_58	764_0_7	499_3_1	1544_4_45	20_5_1	23_6_1	2154_2_83	819_2_10	347_6_1	403_2_323	545_25_196	933_5_1	930_6_7	936_6_28	1095_4_66	1313_2_84	718_6_104	998_6_1	121_6_1	122_6_1	528_5_69	53_5_20	1418_05_188	378_5_1	416_2_272	298_4_152	1824_5_81	1666_6_166	2063_5_118	418_6_482	1122_3_125	984_6_1	114_6_3	396_5_1	86_5_1	2988_6_138	368_6_275	365_0_28	1010_5_113	427_2_199	1588_2_170	1330_6_195	247_5_10	849_0_309	643_2_1	435_2_96	433_2_12	623_5_29
1305_2_4	1267_2_106	1309_2_55	764_0_7	499_3_1	1544_4_35	20_5_1	23_6_1	2154_2_71	819_2_7	347_6_1	403_2_341	545_25_203	933_5_1	930_6_4	936_6_21	1095_4_73	1313_2_105	718_6_96	998_6_1	121_6_1	122_6_1	528_5_69	53_5_16	1418_05_185	378_5_1	416_2_282	298_4_161	1824_5_86	1666_6_166	2063_5_125	418_6_519	1122_3_126	984_6_1	114_6_1	396_5_1	86_5_1	2988_6_134	368_6_260	365_0_24	1010_5_114	427_2_191	1588_2_168	1330_6_204	247_5_6	849_0_304	643_2_1	435_2_96	433_2_20	623_5_25
1305_2_5	1267_2_102	1309_2_51	764_0_12	499_3_1	1544_4_32	20_5_1	23_6_1	2154_2_73	819_2_7	347_6_1	403_2_333	545_25_223	933_5_1	930_6_4	936_6_17	1095_4_68	1313_2_104	718_6_97	998_6_1	121_6_1	122_6_1	528_5_66	53_5_16	1418_05_169	378_5_1	416_2_316	298_4_160	1824_5_94	1666_6_166	2063_5_119	418_6_494	1122_3_133	984_6_1	396_5_1	86_5_1	2988_6_139	368_6_245	365_0_15	1010_5_109	427_2_196	1588_2_163	1330_6_201	247_5_7	849_0_324	643_2_1	435_2_105	433_2_21	623_5_27	578_6_135
1305_2_5	1267_2_100	1309_2_57	764_0_22	499_3_1	1544_4_35	20_5_1	23_6_1	2154_2_86	819_2_7	347_6_1	403_2_339	545_25_218	933_5_1	930_6_6	936_6_18	1095_4_56	1313_2_110	718_6_97	998_6_1	121_6_1	122_6_1	528_5_60	53_5_14	1418_05_172	378_5_1	416_2_302	298_4_185	1824_5_67	1666_6_169	2063_5_116	418_6_511	1122_3_128	984_6_1	396_5_1	86_5_1	2988_6_132	368_6_260	365_0_19	1010_5_113	427_2_206	1588_2_152	1330_6_186	247_5_11	849_0_324	643_2_1	435_2_112	433_2_24	623_5_27	578_6_147
1305_2_7	1267_2_109	1309_2_56	764_0_21	499_3_1	1544_4_45	20_5_1	23_6_1	2154_2_84	819_2_9	347_6_1	403_2_342	545_25_245	933_5_1	930_6_3	936_6_16	1095_4_46	1313_2_102	718_6_90	998_6_1	121_6_1	122_6_1	528_5_58	53_5_16	1418_05_172	378_5_1	416_2_296	298_4_167	1824_5_71	1666_6_164	2063_5_106	418_6_542	1122_3_108	984_6_1	396_5_1	86_5_1	2988_6_121	368_6_239	365_0_15	1010_5_107	427_2_208	1588_2_140	1330_6_185	247_5_9	849_0_314	643_2_1	435_2_107	433_2_30	623_5_26	578_6_165
1305_2_10	1267_2_112	1309_2_52	764_0_27	499_3_1	1544_4_41	20_5_1	23_6_1	2154_2_85	819_2_12	347_6_1	403_2_348	545_25_252	933_5_1	930_6_3	936_6_23	1095_4_52	1313_2_109	718_6_83	998_6_1	121_6_1	122_6_1	528_5_65	53_5_12	1418_05_172	378_5_1	416_2_284	298_4_181	1824_5_70	1666_6_145	2063_5_109	418_6_547	1122_3_111	984_6_1	396_5_1	86_5_1	2988_6_132	368_6_235	365_0_13	1010_5_96	427_2_227	1588_2_145	1330_6_160	247_5_5	849_0_334	643_2_1	435_2_119	433_2_28	623_5_20	578_6_124
1305_2_12	1267_2_118	1309_2_54	764_0_28	499_3_1	1544_4_42	20_5_1	23_6_1	2154_2_91	819_2_8	347_6_1	403_2_331	545_25_241	933_5_1	930_6_4	936_6_14	1095_4_49	1313_2_107	718_6_85	998_6_1	121_6_1	122_6_1	528_5_68	53_5_17	1418_05_167	378_5_1	416_2_284	298_4_184	1824_5_65	1666_6_135	2063_5_118	418_6_567	1122_3_103	984_6_1	396_5_1	86_5_1	2988_6_130	368_6_233	365_0_18	1010_5_103	427_2_232	1588_2_148	1330_6_175	247_5_7	849_0_346	643_2_1	435_2_111	433_2_32	623_5_14	578_6_131
1305_2_19	1267_2_128	1309_2_64	764_0_39	499_3_1	1544_4_46	20_5_1	23_6_1	2154_2_87	819_2_6	347_6_1	403_2_332	545_25_261	933_5_1	930_6_4	936_6_16	1095_4_61	1313_2_99	718_6_84	998_6_1	121_6_1	122_6_1	528_5_73	53_5_18	1418_05_165	378_5_1	416_2_265	298_4_184	1824_5_76	1666_6_134	2063_5_115	418_6_557	1122_3_115	984_6_1	396_5_1	86_5_1	2988_6_138	368_6_223	365_0_15	1010_5_101	427_2_257	1588_2_145	1330_6_157	247_5_8	849_0_350	643_2_1	435_2_109	433_2_37	623_5_19	578_6_136
1305_2_15	1267_2_119	1309_2_62	764_0_42	499_3_1	1544_4_45	20_5_1	23_6_1	2154_2_88	819_2_12	347_6_1	403_2_322	545_25_281	933_5_1	930_6_1	936_6_17	1095_4_46	1313_2_99	718_6_86	998_6_1	121_6_1	122_6_1	528_5_76	53_5_13	1418_05_196	378_5_1	416_2_275	298_4_195	1824_5_66	1666_6_143	2063_5_143	418_6_550	1122_3_119	984_6_1	396_5_1	86_5_1	2988_6_145	368_6_232	365_0_17	1010_5_87	427_2_241	1588_2_176	1330_6_152	247_5_1	849_0_336	643_2_1	435_2_107	433_2_35	623_5_25	578_6_150
1305_2_16	1267_2_129	1309_2_64	764_0_41	499_3_1	1544_4_61	20_5_1	23_6_1	2154_2_110	819_2_12	347_6_1	403_2_336	545_25_278	933_5_1	930_6_2	936_6_12	1095_4_46	1313_2_105	718_6_83	998_6_1	121_6_1	122_6_1	528_5_61	53_5_11	1418_05_212	378_5_1	416_2_271	298_4_181	1824_5_61	1666_6_134	2063_5_149	418_6_552	1122_3_112	984_6_1	396_5_1	86_5_1	2988_6_149	368_6_244	365_0_8	1010_5_119	427_2_238	1588_2_177	1330_6_155	247_5_2	849_0_341	643_2_1	435_2_92	433_2_37	623_5_18	578_6_179
1305_2_21	1267_2_124	1309_2_77	764_0_45	499_3_1	1544_4_63	20_5_1	23_6_1	2154_2_112	819_2_7	347_6_1	403_2_320	545_25_281	933_5_1	936_6_11	1095_4_52	1313_2_90	718_6_73	998_6_1	121_6_1	122_6_1	528_5_64	53_5_10	1418_05_203	378_5_1	416_2_279	298_4_185	1824_5_74	1666_6_126	2063_5_154	418_6_559	1122_3_107	984_6_1	396_5_1	86_5_1	2988_6_160	368_6_235	365_0_4	1010_5_107	427_2_241	1588_2_190	1330_6_144	247_5_5	849_0_343	643_2_1	435_2_95	433_2_31	623_5_19	578_6_176	335_5_1
1305_2_16	1267_2_111	1309_2_68	764_0_35	499_3_1	1544_4_55	20_5_1	23_6_1	2154_2_113	819_2_5	347_6_1	403_2_324	545_25_285	933_5_1	936_6_12	1095_4_46	1313_2_94	718_6_78	998_6_1	121_6_1	122_6_1	528_5_58	53_5_11	1418_05_193	378_5_1	416_2_267	298_4_200	1824_5_69	1666_6_126	2063_5_168	418_6_563	1122_3_88	984_6_1	396_5_1	86_5_1	2988_6_160	368_6_249	365_0_5	1010_5_107	427_2_240	1588_2_222	1330_6_173	247_5_2	849_0_344	643_2_1	435_2_104	433_2_32	623_5_39	578_6_169	335_5_1
1305_2_15	1267_2_107	1309_2_79	764_0_32	499_3_1	1544_4_58	20_5_1	23_6_1	2154_2_125	819_2_6	347_6_1	403_2_328	545_25_272	933_5_1	936_6_11	1095_4_42	1313_2_96	718_6_92	998_6_1	121_6_1	528_5_58	53_5_15	1418_05_192	378_5_1	416_2_253	298_4_206	1824_5_74	1666_6_124	2063_5_194	418_6_536	1122_3_89	396_5_1	86_5_1	2988_6_171	368_6_247	365_0_6	1010_5_107	427_2_248	1588_2_222	1330_6_178	247_5_1	849_0_344	643_2_1	435_2_94	433_2_33	623_5_32	578_6_175	335_5_1	572_5_9	455_5_140
1305_2_20	1267_2_104	1309_2_75	764_0_28	499_3_1	1544_4_61	20_5_1	23_6_1	2154_2_104	819_2_1	347_6_1	403_2_327	545_25_271	933_5_1	936_6_9	1095_4_39	1313_2_93	718_6_104	998_6_1	121_6_1	528_5_62	53_5_14	1418_05_177	378_5_1	416_2_261	298_4_211	1824_5_80	1666_6_121	2063_5_183	418_6_535	1122_3_82	396_5_1	86_5_1	2988_6_186	368_6_245	365_0_11	1010_5_98	427_2_241	1588_2_220	1330_6_172	247_5_2	849_0_395	643_2_1	435_2_103	433_2_38	623_5_35	578_6_170	335_5_1	572_5_16	455_5_137
1305_2_15	1267_2_93	1309_2_84	764_0_25	499_3_1	1544_4_46	20_5_1	23_6_1	2154_2_109	819_2_2	347_6_1	403_2_362	545_25_287	933_5_1	936_6_8	1095_4_31	1313_2_99	718_6_93	998_6_1	121_6_1	528_5_67	53_5_17	1418_05_180	378_5_1	416_2_246	298_4_204	1824_5_74	1666_6_101	2063_5_190	418_6_537	1122_3_73	396_5_1	86_5_1	2988_6_182	368_6_245	365_0_18	1010_5_101	427_2_247	1588_2_240	1330_6_173	247_5_2	849_0_384	643_2_1	435_2_116	433_2_35	623_5_29	578_6_165	335_5_1	572_5_16	455_5_137
1305_2_10	1267_2_95	1309_2_90	764_0_24	499_3_1	1544_4_45	20_5_1	23_6_1	2154_2_100	819_2_2	347_6_1	403_2_390	545_25_266	933_5_1	936_6_5	1095_4_29	1313_2_94	718_6_81	998_6_1	121_6_1	528_5_64	53_5_15	1418_05_206	378_5_1	416_2_247	298_4_178	1824_5_78	1666_6_121	2063_5_194	418_6_514	1122_3_79	396_5_1	86_5_1	2988_6_194	368_6_235	365_0_11	1010_5_94	427_2_231	1588_2_219	1330_6_158	247_5_2	849_0_396	643_2_1	435_2_110	433_2_34	623_5_29	578_6_175	335_5_1	572_5_18	455_5_146
1305_2_7	1267_2_97	1309_2_85	764_0_29	499_3_1	1544_4_38	20_5_1	23_6_1	2154_2_108	819_2_2	347_6_1	403_2_408	545_25_304	933_5_1	936_6_5	1095_4_34	1313_2_97	718_6_76	998_6_1	121_6_1	528_5_61	53_5_5	1418_05_222	378_5_1	416_2_248	298_4_168	1824_5_74	1666_6_125	2063_5_170	418_6_511	1122_3_73	396_5_1	86_5_1	2988_6_195	368_6_255	365_0_17	1010_5_106	427_2_254	1588_2_201	1330_6_142	247_5_1	849_0_386	643_2_1	435_2_127	433_2_37	623_5_22	578_6_141	335_5_1	572_5_17	455_5_142
1305_2_2	1267_2_112	1309_2_66	764_0_22	499_3_1	1544_4_31	20_5_1	23_6_1	2154_2_110	819_2_2	347_6_1	403_2_420	545_25_304	933_5_1	936_6_10	1095_4_34	1313_2_100	718_6_82	998_6_1	121_6_1	528_5_64	53_5_7	1418_05_197	378_5_1	416_2_271	298_4_168	1824_5_81	1666_6_121	2063_5_190	418_6_514	1122_3_71	396_5_1	86_5_1	2988_6_192	368_6_249	365_0_26	1010_5_96	427_2_277	1588_2_199	1330_6_136	247_5_1	849_0_378	643_2_1	435_2_138	433_2_35	623_5_24	578_6_150	335_5_1	572_5_9	455_5_140
1267_2_122	1309_2_83	764_0_16	499_3_1	1544_4_30	20_5_1	23_6_1	2154_2_92	819_2_3	347_6_1	403_2_432	545_25_298	933_5_1	936_6_10	1095_4_45	1313_2_111	718_6_87	998_6_1	121_6_1	528_5_65	53_5_4	1418_05_200	378_5_1	416_2_279	298_4_156	1824_5_81	1666_6_117	2063_5_189	418_6_516	1122_3_82	396_5_1	86_5_1	2988_6_189	368_6_250	365_0_18	1010_5_106	427_2_261	1588_2_210	1330_6_125	849_0_364	643_2_1	435_2_118	433_2_31	623_5_31	578_6_136	335_5_1	572_5_16	455_5_117	456_5_17	60_0_1
1267_2_111	1309_2_89	764_0_16	499_3_1	1544_4_28	20_5_1	23_6_1	2154_2_82	819_2_3	347_6_1	403_2_428	545_25_320	933_5_1	936_6_5	1095_4_47	1313_2_111	718_6_74	998_6_1	121_6_1	528_5_56	53_5_7	1418_05_200	378_5_1	416_2_278	298_4_158	1824_5_75	1666_6_112	2063_5_179	418_6_549	1122_3_97	396_5_1	86_5_1	2988_6_167	368_6_277	365_0_20	1010_5_121	427_2_273	1588_2_199	1330_6_137	849_0_372	643_2_1	435_2_107	433_2_33	623_5_30	578_6_120	335_5_1	572_5_16	455_5_107	456_5_19	60_0_1
1267_2_113	1309_2_86	764_0_18	499_3_1	1544_4_31	20_5_1	23_6_1	2154_2_100	819_2_1	347_6_1	403_2_440	545_25_295	933_5_1	936_6_3	1095_4_41	1313_2_110	718_6_78	998_6_1	121_6_1	528_5_60	53_5_4	1418_05_201	378_5_1	416_2_279	298_4_160	1824_5_61	1666_6_102	2063_5_178	418_6_575	1122_3_107	396_5_1	86_5_1	2988_6_182	368_6_262	365_0_17	1010_5_111	427_2_267	1588_2_207	1330_6_140	849_0_383	643_2_1	435_2_106	433_2_35	623_5_18	578_6_119	335_5_1	572_5_9	455_5_119	456_5_21	60_0_1
1267_2_107	1309_2_93	764_0_11	499_3_1	1544_4_28	20_5_1	23_6_1	2154_2_90	819_2_1	347_6_1	403_2_427	545_25_287	933_5_1	936_6_2	1095_4_49	1313_2_125	718_6_67	998_6_1	121_6_1	528_5_58	53_5_2	1418_05_222	378_5_1	416_2_283	298_4_147	1824_5_68	1666_6_100	2063_5_173	418_6_570	1122_3_116	396_5_1	86_5_1	2988_6_198	368_6_250	365_0_13	1010_5_123	427_2_282	1588_2_213	1330_6_136	849_0_358	643_2_1	435_2_93	433_2_35	623_5_22	578_6_99	335_5_1	572_5_16	455_5_133	456_5_15	60_0_1
1267_2_102	1309_2_85	764_0_17	499_3_1	1544_4_18	20_5_1	23_6_1	2154_2_81	819_2_1	347_6_1	403_2_430	545_25_301	933_5_1	936_6_1	1095_4_34	1313_2_122	718_6_62	998_6_1	121_6_1	528_5_56	53_5_3	1418_05_230	378_5_1	416_2_291	298_4_162	1824_5_53	1666_6_92	2063_5_172	418_6_601	1122_3_110	396_5_1	86_5_1	2988_6_187	368_6_258	365_0_17	1010_5_107	427_2_274	1588_2_225	1330_6_117	849_0_364	643_2_1	435_2_106	433_2_28	623_5_27	578_6_92	335_5_1	572_5_21	455_5_125	456_5_16	60_0_1
1267_2_112	1309_2_85	764_0_16	499_3_1	1544_4_19	20_5_1	23_6_1	2154_2_88	819_2_1	347_6_1	403_2_449	545_25_295	933_5_1	936_6_2	1095_4_46	1313_2_119	718_6_68	998_6_1	121_6_1	528_5_56	53_5_3	1418_05_217	378_5_1	416_2_295	298_4_162	1824_5_56	1666_6_101	2063_5_219	418_6_629	1122_3_97	396_5_1	86_5_1	2988_6_210	368_6_257	365_0_15	1010_5_102	427_2_256	1588_2_233	1330_6_114	849_0_369	643_2_1	435_2_73	433_2_24	623_5_32	578_6_118	335_5_1	572_5_19	455_5_122	456_5_16	60_0_1
1267_2_129	1309_2_76	764_0_18	499_3_1	1544_4_15	20_5_1	23_6_1	2154_2_102	819_2_1	347_6_1	403_2_435	545_25_335	933_5_1	936_6_2	1095_4_49	1313_2_138	718_6_70	998_6_1	121_6_1	528_5_58	53_5_1	1418_05_224	378_5_1	416_2_328	298_4_151	1824_5_42	1666_6_104	2063_5_186	418_6_630	1122_3_96	396_5_1	86_5_1	2988_6_194	368_6_253	365_0_26	1010_5_127	427_2_259	1588_2_223	1330_6_104	849_0_373	643_2_1	435_2_67	433_2_33	623_5_37	578_6_105	335_5_1	572_5_22	455_5_114	456_5_21	60_0_1
1267_2_124	1309_2_71	764_0_23	499_3_1	1544_4_11	20_5_1	23_6_1	2154_2_68	819_2_1	347_6_1	403_2_429	545_25_319	933_5_1	936_6_2	1095_4_46	1313_2_127	718_6_63	998_6_1	121_6_1	528_5_60	53_5_3	1418_05_209	378_5_1	416_2_330	298_4_141	1824_5_39	1666_6_99	2063_5_212	418_6_632	1122_3_90	396_5_1	86_5_1	2988_6_194	368_6_242	365_0_28	1010_5_139	427_2_252	1588_2_246	1330_6_127	849_0_385	643_2_1	435_2_82	433_2_39	623_5_29	578_6_112	335_5_1	572_5_18	455_5_112	456_5_20	60_0_1
1267_2_120	1309_2_63	764_0_21	499_3_1	1544_4_13	20_5_1	23_6_1	2154_2_77	819_2_1	347_6_1	403_2_440	545_25_315	933_5_1	936_6_3	1095_4_64	1313_2_125	718_6_55	998_6_1	121_6_1	528_5_47	53_5_2	1418_05_193	378_5_1	416_2_331	298_4_152	1824_5_43	1666_6_104	2063_5_224	418_6_660	1122_3_96	396_5_1	86_5_1	2988_6_183	368_6_234	365_0_30	1010_5_131	427_2_241	1588_2_261	1330_6_104	849_0_384	643_2_1	435_2_57	433_2_32	623_5_36	578_6_96	335_5_1	572_5_16	455_5_123	456_5_23	60_0_1
1267_2_133	1309_2_49	764_0_24	499_3_1	1544_4_11	20_5_1	23_6_1	2154_2_81	819_2_1	347_6_1	403_2_421	545_25_326	933_5_1	936_6_3	1095_4_55	1313_2_117	718_6_60	998_6_1	121_6_1	528_5_46	1418_05_185	378_5_1	416_2_333	298_4_149	1824_5_44	1666_6_85	2063_5_227	418_6_679	1122_3_98	396_5_1	86_5_1	2988_6_180	368_6_227	365_0_32	1010_5_138	427_2_242	1588_2_235	1330_6_107	849_0_397	643_2_1	435_2_67	433_2_32	623_5_51	578_6_84	335_5_1	572_5_21	455_5_125	456_5_24	60_0_1	63_5_1
1267_2_115	1309_2_54	764_0_27	499_3_1	1544_4_9	20_5_1	23_6_1	2154_2_67	819_2_1	347_6_1	403_2_392	545_25_350	933_5_1	1095_4_50	1313_2_116	718_6_67	998_6_1	121_6_1	528_5_51	1418_05_193	378_5_1	416_2_321	298_4_120	1824_5_47	1666_6_80	2063_5_242	418_6_686	1122_3_99	396_5_1	86_5_1	2988_6_191	368_6_221	365_0_29	1010_5_121	427_2_243	1588_2_222	1330_6_111	849_0_427	643_2_1	435_2_84	433_2_33	623_5_48	578_6_85	335_5_1	572_5_20	455_5_137	456_5_18	60_0_1	63_5_1	542_1_96
1267_2_124	1309_2_57	764_0_31	499_3_1	1544_4_8	20_5_1	23_6_1	2154_2_76	819_2_1	347_6_1	403_2_385	545_25_370	933_5_1	1095_4_58	1313_2_134	718_6_69	998_6_1	121_6_1	528_5_41	1418_05_174	378_5_1	416_2_330	298_4_126	1824_5_53	1666_6_72	2063_5_243	418_6_691	1122_3_97	396_5_1	86_5_1	2988_6_196	368_6_238	365_0_37	1010_5_119	427_2_234	1588_2_227	1330_6_97	849_0_436	643_2_1	435_2_73	433_2_19	623_5_56	578_6_84	335_5_1	572_5_21	455_5_139	456_5_23	60_0_1	63_5_1	542_1_109
623_5_52	150_6_69	578_6_90	1042_5_142	1095_4_52	159_2_17	572_5_28	1122_3_105	1267_2_127	455_5_141	764_0_40	60_0_1	740_5_1	63_5_1	396_5_1	643_2_1	545_25_373	1309_2_63	2154_2_69	1588_2_207	1544_4_5	20_5_1	998_6_1	23_6_1	2059_5_69	47_6_1	2083_6_181	718_6_73	416_2_320	403_2_401	542_1_114	819_2_1	86_5_1	347_6_1	5_5_30	368_6_245	185_5_129	933_5_1	507_5_159	188_2_1	365_0_34	1010_5_110	1037_2_177	427_2_264	499_3_1	631_6_194	1215_5_15	1313_2_134	141_2_294	1201_5_117
623_5_40	150_6_81	578_6_105	1042_5_147	1095_4_59	159_2_16	572_5_16	1122_3_88	1267_2_141	455_5_151	764_0_48	60_0_1	740_5_1	63_5_1	396_5_1	643_2_1	545_25_354	1309_2_66	2154_2_44	1588_2_191	1544_4_2	20_5_1	998_6_1	23_6_1	2059_5_60	47_6_1	2083_6_193	718_6_71	416_2_354	403_2_408	542_1_130	819_2_1	86_5_1	347_6_1	5_5_32	368_6_243	185_5_124	933_5_1	507_5_164	188_2_1	365_0_38	1010_5_120	1037_2_178	427_2_308	499_3_1	631_6_174	1215_5_15	1313_2_135	141_2_282	1201_5_112
623_5_46	150_6_84	578_6_89	1042_5_137	1095_4_68	159_2_23	572_5_24	1122_3_89	1267_2_140	455_5_141	764_0_54	60_0_1	740_5_1	63_5_1	396_5_1	643_2_1	545_25_330	1309_2_71	2154_2_57	1588_2_178	2083_6_173	20_5_1	998_6_1	23_6_1	2059_5_64	47_6_1	718_6_64	416_2_363	403_2_451	542_1_127	819_2_1	86_5_1	347_6_1	5_5_42	368_6_236	185_5_126	933_5_1	507_5_174	188_2_1	365_0_42	1010_5_108	1037_2_186	427_2_312	499_3_1	631_6_169	1215_5_10	1313_2_124	141_2_278	1201_5_114	2423_6_27
623_5_41	150_6_98	578_6_89	1042_5_138	1095_4_67	159_2_14	572_5_18	1122_3_88	1267_2_133	455_5_130	764_0_48	60_0_1	740_5_1	63_5_1	396_5_1	643_2_1	545_25_323	1309_2_76	2154_2_49	1588_2_156	2083_6_195	20_5_1	998_6_1	23_6_1	2059_5_66	47_6_1	718_6_74	416_2_364	403_2_432	542_1_132	819_2_1	86_5_1	347_6_1	5_5_36	368_6_233	185_5_122	933_5_1	507_5_183	188_2_1	365_0_34	1010_5_135	1037_2_184	427_2_323	499_3_1	631_6_187	1215_5_20	1313_2_129	141_2_278	1201_5_96	2423_6_18
623_5_49	150_6_90	578_6_101	1042_5_120	1095_4_71	159_2_10	572_5_16	1122_3_77	1267_2_121	455_5_145	764_0_47	60_0_1	740_5_1	63_5_1	396_5_1	643_2_1	545_25_307	1309_2_62	2154_2_37	1588_2_120	2083_6_204	20_5_1	998_6_1	23_6_1	2059_5_86	47_6_1	718_6_70	416_2_370	403_2_449	542_1_144	819_2_1	86_5_1	347_6_1	5_5_30	368_6_236	185_5_122	933_5_1	507_5_195	188_2_1	365_0_36	1010_5_145	1037_2_188	427_2_348	499_3_1	631_6_192	1215_5_17	1313_2_139	141_2_285	1201_5_91	2423_6_20
623_5_46	150_6_93	578_6_96	1042_5_120	1095_4_80	159_2_8	572_5_6	1122_3_60	1267_2_137	455_5_133	764_0_49	60_0_1	740_5_1	63_5_1	396_5_1	643_2_1	545_25_317	1309_2_63	2154_2_45	1588_2_129	2083_6_208	20_5_1	998_6_1	23_6_1	2059_5_80	47_6_1	718_6_59	416_2_378	403_2_475	542_1_120	819_2_1	86_5_1	347_6_1	5_5_30	368_6_252	185_5_121	933_5_1	507_5_225	188_2_1	365_0_34	1010_5_154	1037_2_151	427_2_354	499_3_1	631_6_229	1215_5_17	1313_2_126	141_2_284	1201_5_80	2423_6_19
623_5_33	150_6_96	578_6_91	1042_5_127	1095_4_70	159_2_5	572_5_7	1122_3_60	1267_2_144	455_5_144	764_0_55	60_0_1	740_5_1	63_5_1	396_5_1	643_2_1	545_25_335	1309_2_65	2154_2_51	1588_2_111	2083_6_204	20_5_1	998_6_1	23_6_1	2059_5_83	47_6_1	718_6_72	416_2_370	403_2_478	542_1_119	819_2_1	86_5_1	347_6_1	5_5_20	368_6_236	185_5_120	933_5_1	507_5_219	188_2_1	365_0_40	1010_5_145	1037_2_163	427_2_359	499_3_1	631_6_226	1215_5_15	1313_2_121	141_2_310	1201_5_90	2423_6_23
623_5_33	150_6_123	578_6_93	1042_5_110	1095_4_70	159_2_7	572_5_8	1122_3_51	1267_2_150	455_5_151	764_0_37	60_0_1	740_5_1	63_5_1	396_5_1	643_2_1	545_25_337	1309_2_69	2154_2_27	1588_2_99	2083_6_214	20_5_1	998_6_1	23_6_1	2059_5_79	47_6_1	718_6_54	416_2_373	403_2_463	542_1_128	819_2_1	86_5_1	347_6_1	5_5_21	368_6_238	185_5_121	933_5_1	507_5_220	188_2_1	365_0_37	1010_5_129	1037_2_170	427_2_383	499_3_1	631_6_227	1215_5_20	1313_2_126	141_2_313	1201_5_101	2423_6_22
623_5_28	150_6_125	578_6_89	1042_5_108	1095_4_72	159_2_3	572_5_9	1122_3_41	1267_2_142	455_5_140	764_0_37	60_0_1	740_5_1	63_5_1	396_5_1	643_2_1	545_25_350	1309_2_71	2154_2_27	1588_2_106	2083_6_219	20_5_1	998_6_1	23_6_1	2059_5_91	47_6_1	718_6_65	416_2_384	403_2_491	542_1_111	819_2_1	86_5_1	347_6_1	5_5_16	368_6_243	185_5_131	933_5_1	507_5_220	188_2_1	365_0_38	1010_5_116	1037_2_168	427_2_368	499_3_1	631_6_223	1215_5_21	1313_2_124	141_2_313	1201_5_96	2423_6_20
623_5_44	150_6_138	578_6_92	1042_5_104	1095_4_55	159_2_6	572_5_3	1122_3_45	1267_2_118	455_5_146	764_0_39	60_0_1	740_5_1	63_5_1	396_5_1	643_2_1	545_25_370	1309_2_80	2154_2_25	1588_2_92	2083_6_219	20_5_1	998_6_1	23_6_1	2059_5_88	47_6_1	718_6_70	416_2_378	403_2_481	542_1_111	819_2_1	86_5_1	347_6_1	5_5_15	368_6_250	185_5_118	933_5_1	507_5_226	188_2_1	365_0_46	1010_5_110	1037_2_186	427_2_351	499_3_1	631_6_212	1215_5_24	1313_2_119	141_2_299	1201_5_107	2423_6_21
623_5_43	150_6_148	578_6_97	1042_5_89	1095_4_55	159_2_5	572_5_6	1122_3_52	1267_2_108	455_5_146	764_0_37	60_0_1	740_5_1	63_5_1	396_5_1	643_2_1	545_25_375	1309_2_69	2154_2_13	1588_2_96	2083_6_228	20_5_1	998_6_1	23_6_1	2059_5_90	47_6_1	718_6_66	416_2_386	403_2_465	542_1_107	819_2_1	86_5_1	347_6_1	5_5_12	368_6_252	185_5_99	933_5_1	507_5_239	188_2_1	365_0_47	1010_5_131	1037_2_196	427_2_370	499_3_1	631_6_212	1215_5_14	1313_2_125	141_2_312	1201_5_125	2423_6_24
623_5_38	150_6_152	578_6_98	1042_5_71	1095_4_62	159_2_2	572_5_6	1122_3_51	1267_2_113	455_5_146	764_0_31	60_0_1	740_5_1	63_5_1	396_5_1	643_2_1	545_25_379	1309_2_69	2154_2_14	1588_2_110	2083_6_229	20_5_1	998_6_1	23_6_1	2059_5_81	47_6_1	718_6_73	416_2_415	403_2_501	542_1_92	819_2_1	86_5_1	347_6_1	5_5_10	368_6_265	185_5_100	933_5_1	507_5_253	188_2_1	365_0_47	1010_5_107	1037_2_171	427_2_361	499_3_1	631_6_214	1215_5_14	1313_2_147	141_2_317	1201_5_112	2423_6_20
623_5_42	150_6_154	578_6_90	1042_5_64	1095_4_45	335_5_1	572_5_2	1122_3_40	1267_2_106	455_5_152	764_0_24	60_0_1	740_5_1	63_5_1	396_5_1	643_2_1	545_25_385	1309_2_69	2154_2_27	1588_2_107	2083_6_228	20_5_1	998_6_1	23_6_1	2059_5_75	47_6_1	718_6_92	416_2_399	403_2_485	542_1_82	819_2_1	86_5_1	347_6_1	5_5_9	368_6_258	185_5_94	933_5_1	507_5_277	188_2_1	365_0_49	1010_5_109	1037_2_174	427_2_368	499_3_1	631_6_213	1215_5_20	1313_2_129	141_2_330	1201_5_100	2423_6_20
623_5_44	150_6_150	578_6_87	1042_5_63	1095_4_52	335_5_1	572_5_3	1122_3_26	1267_2_94	455_5_161	764_0_22	60_0_1	740_5_1	63_5_1	396_5_1	643_2_1	545_25_374	1309_2_49	2154_2_24	1588_2_121	2083_6_224	20_5_1	998_6_1	23_6_1	2059_5_74	47_6_1	718_6_95	416_2_396	403_2_452	542_1_84	819_2_1	86_5_1	347_6_1	5_5_12	368_6_247	185_5_89	933_5_1	507_5_285	188_2_1	365_0_51	1010_5_113	1037_2_181	427_2_381	499_3_1	631_6_220	1215_5_14	1313_2_119	141_2_356	1201_5_93	2423_6_18
623_5_37	150_6_147	578_6_98	1042_5_56	1095_4_41	335_5_1	572_5_6	1122_3_33	1267_2_104	455_5_160	764_0_20	60_0_1	740_5_1	63_5_1	396_5_1	643_2_1	545_25_345	1309_2_45	2154_2_37	1588_2_124	2083_6_253	20_5_1	998_6_1	23_6_1	2059_5_73	47_6_1	718_6_97	416_2_417	403_2_474	542_1_73	819_2_1	86_5_1	347_6_1	5_5_8	368_6_238	185_5_82	933_5_1	507_5_291	188_2_1	365_0_52	1010_5_122	1037_2_165	427_2_375	499_3_1	631_6_203	1215_5_16	1313_2_123	141_2_370	1201_5_75	2423_6_13
623_5_37	150_6_136	578_6_101	1042_5_55	1095_4_32	335_5_1	572_5_4	1122_3_42	1267_2_109	455_5_158	764_0_21	60_0_1	740_5_1	63_5_1	396_5_1	643_2_1	545_25_387	1309_2_38	2154_2_37	1588_2_118	2083_6_244	20_5_1	998_6_1	23_6_1	2059_5_71	47_6_1	718_6_96	416_2_383	403_2_464	542_1_73	819_2_1	86_5_1	347_6_1	5_5_10	368_6_230	185_5_74	933_5_1	507_5_298	188_2_1	365_0_45	1010_5_109	1037_2_164	427_2_401	499_3_1	631_6_203	1215_5_17	1313_2_125	141_2_383	1201_5_76	2423_6_14
623_5_29	150_6_121	578_6_102	1042_5_61	1095_4_49	335_5_1	572_5_3	1122_3_38	1267_2_101	455_5_164	764_0_16	60_0_1	740_5_1	63_5_1	396_5_1	643_2_1	545_25_372	1309_2_42	2154_2_31	1588_2_112	2083_6_249	20_5_1	998_6_1	23_6_1	2059_5_62	47_6_1	718_6_89	416_2_357	403_2_464	542_1_62	819_2_1	86_5_1	347_6_1	5_5_9	368_6_236	185_5_74	933_5_1	507_5_310	188_2_1	365_0_38	1010_5_120	1037_2_185	427_2_422	499_3_1	631_6_203	1215_5_15	1313_2_129	141_2_412	1201_5_81	2423_6_12
623_5_37	150_6_127	578_6_114	1042_5_63	1095_4_41	335_5_1	572_5_3	1122_3_53	1267_2_120	455_5_174	764_0_19	60_0_1	740_5_1	63_5_1	396_5_1	643_2_1	545_25_386	1309_2_48	2154_2_37	1588_2_132	2083_6_238	20_5_1	998_6_1	23_6_1	2059_5_59	47_6_1	718_6_89	416_2_320	403_2_484	542_1_47	819_2_1	86_5_1	347_6_1	5_5_13	368_6_238	185_5_81	933_5_1	507_5_291	188_2_1	365_0_35	1010_5_122	1037_2_194	427_2_439	499_3_1	631_6_186	1215_5_19	1313_2_121	141_2_385	1201_5_73	2423_6_15
623_5_38	150_6_141	578_6_120	1042_5_62	1095_4_41	335_5_1	572_5_4	1122_3_67	1267_2_106	455_5_189	764_0_17	60_0_1	740_5_1	63_5_1	396_5_1	643_2_1	545_25_410	1309_2_39	2154_2_40	1588_2_113	2083_6_223	20_5_1	998_6_1	23_6_1	2059_5_59	47_6_1	718_6_76	416_2_328	403_2_435	542_1_50	819_2_1	86_5_1	347_6_1	5_5_10	368_6_255	185_5_86	933_5_1	507_5_306	188_2_1	365_0_50	1010_5_110	1037_2_169	427_2_402	499_3_1	631_6_192	1215_5_13	1313_2_132	141_2_423	1201_5_93	2423_6_17
623_5_34	150_6_119	578_6_114	1042_5_68	1095_4_43	335_5_1	572_5_2	1122_3_64	1267_2_112	455_5_199	764_0_21	60_0_1	740_5_1	63_5_1	396_5_1	643_2_1	545_25_368	1309_2_43	2154_2_28	1588_2_127	2083_6_241	20_5_1	998_6_1	23_6_1	2059_5_54	47_6_1	718_6_72	416_2_321	403_2_474	542_1_42	819_2_1	86_5_1	347_6_1	5_5_5	368_6_265	185_5_86	933_5_1	507_5_295	188_2_1	365_0_49	1010_5_107	1037_2_168	427_2_418	499_3_1	631_6_218	1215_5_17	1313_2_111	141_2_436	1201_5_101	2423_6_23
623_5_34	150_6_106	578_6_99	1042_5_72	1095_4_43	335_5_1	334_5_1	1122_3_74	1267_2_105	455_5_199	764_0_29	60_0_1	740_5_1	63_5_1	396_5_1	643_2_1	545_25_376	1309_2_38	2154_2_33	1588_2_134	2083_6_243	20_5_1	998_6_1	23_6_1	2059_5_55	47_6_1	718_6_84	416_2_330	403_2_508	542_1_37	819_2_1	86_5_1	347_6_1	5_5_6	368_6_254	185_5_86	933_5_1	507_5_314	188_2_1	365_0_45	1010_5_93	1037_2_180	427_2_416	499_3_1	631_6_216	1215_5_6	1313_2_97	141_2_398	1201_5_96	2423_6_23
623_5_46	150_6_118	578_6_100	1042_5_63	1095_4_35	335_5_1	334_5_1	1122_3_63	1267_2_75	455_5_192	764_0_36	60_0_1	740_5_1	63_5_1	396_5_1	643_2_1	545_25_390	1309_2_33	2154_2_32	1588_2_124	2083_6_243	20_5_1	998_6_1	23_6_1	2059_5_43	47_6_1	718_6_74	416_2_323	403_2_496	542_1_39	819_2_1	86_5_1	347_6_1	5_5_10	368_6_254	185_5_92	933_5_1	507_5_326	188_2_1	365_0_44	1010_5_93	1037_2_206	427_2_438	499_3_1	631_6_221	1215_5_7	1313_2_109	141_2_416	1201_5_93	2423_6_16
623_5_37	150_6_109	578_6_93	1042_5_64	1095_4_48	335_5_1	334_5_1	1122_3_62	1267_2_87	455_5_201	764_0_33	60_0_1	740_5_1	63_5_1	396_5_1	643_2_1	545_25_352	1309_2_31	2154_2_30	1588_2_130	2083_6_246	20_5_1	998_6_1	23_6_1	2059_5_45	47_6_1	718_6_67	416_2_341	403_2_530	542_1_31	819_2_1	86_5_1	347_6_1	5_5_8	368_6_249	185_5_83	933_5_1	507_5_325	188_2_1	365_0_42	1010_5_76	1037_2_205	427_2_489	499_3_1	631_6_234	1215_5_6	1313_2_109	141_2_434	1201_5_81	2423_6_15
623_5_32	150_6_96	578_6_85	1042_5_76	1095_4_37	335_5_1	334_5_1	1122_3_56	1267_2_89	455_5_193	764_0_34	60_0_1	740_5_1	63_5_1	396_5_1	643_2_1	545_25_365	1309_2_28	2154_2_31	1588_2_141	2083_6_260	20_5_1	998_6_1	23_6_1	2059_5_47	47_6_1	718_6_77	416_2_344	403_2_533	542_1_32	819_2_1	86_5_1	347_6_1	5_5_10	368_6_262	185_5_76	933_5_1	507_5_319	188_2_1	365_0_40	1010_5_73	1037_2_212	427_2_468	499_3_1	631_6_223	1215_5_6	1313_2_111	141_2_406	1201_5_78	2423_6_20
623_5_37	150_6_92	578_6_84	1042_5_63	1095_4_42	335_5_1	334_5_1	1122_3_49	1267_2_93	455_5_192	764_0_35	60_0_1	740_5_1	63_5_1	396_5_1	643_2_1	545_25_396	1309_2_26	2154_2_26	1588_2_126	2083_6_248	20_5_1	998_6_1	23_6_1	2059_5_30	47_6_1	718_6_58	416_2_344	403_2_517	542_1_22	819_2_1	86_5_1	347_6_1	5_5_9	368_6_267	185_5_62	933_5_1	507_5_344	188_2_1	365_0_41	1010_5_70	1037_2_207	427_2_469	499_3_1	631_6_242	1215_5_4	1313_2_126	141_2_421	1201_5_84	2423_6_16
623_5_41	150_6_88	578_6_101	1042_5_59	1095_4_41	335_5_1	334_5_1	1122_3_53	1267_2_86	455_5_201	764_0_42	60_0_1	740_5_1	63_5_1	396_5_1	643_2_1	545_25_394	1309_2_23	2154_2_32	1588_2_149	2083_6_258	20_5_1	998_6_1	23_6_1	2059_5_23	47_6_1	718_6_51	416_2_344	403_2_524	542_1_26	819_2_1	86_5_1	347_6_1	5_5_7	368_6_252	185_5_56	933_5_1	507_5_312	188_2_1	365_0_44	1010_5_67	1037_2_204	427_2_454	499_3_1	631_6_234	1215_5_5	1313_2_119	141_2_414	1201_5_91	2423_6_24
623_5_38	150_6_90	578_6_98	1042_5_47	1095_4_32	335_5_1	334_5_1	1122_3_57	1267_2_75	455_5_200	764_0_37	60_0_1	740_5_1	63_5_1	396_5_1	643_2_1	545_25_388	1309_2_22	2154_2_27	1588_2_161	2083_6_262	20_5_1	998_6_1	23_6_1	2059_5_20	47_6_1	718_6_49	416_2_370	403_2_552	542_1_29	819_2_1	86_5_1	347_6_1	5_5_10	368_6_234	185_5_60	933_5_1	507_5_315	188_2_1	365_0_38	1010_5_73	1037_2_196	427_2_478	499_3_1	631_6_243	1215_5_4	1313_2_111	141_2_394	1201_5_93	2423_6_21
623_5_50	150_6_107	578_6_102	1042_5_35	1095_4_32	335_5_1	86_5_1	1122_3_34	1267_2_80	455_5_197	764_0_36	60_0_1	740_5_1	63_5_1	396_5_1	643_2_1	545_25_415	1309_2_18	2154_2_19	1588_2_158	2083_6_261	20_5_1	998_6_1	23_6_1	2059_5_15	47_6_1	718_6_45	416_2_352	403_2_532	542_1_32	819_2_1	347_6_1	5_5_17	368_6_219	185_5_60	933_5_1	507_5_341	188_2_1	365_0_35	1010_5_72	1037_2_217	427_2_456	499_3_1	631_6_255	618_6_142	1313_2_115	141_2_401	1201_5_97	2423_6_24	1357_6_30
623_5_44	150_6_123	578_6_109	1042_5_38	1095_4_32	335_5_1	86_5_1	1122_3_27	1267_2_79	455_5_202	764_0_36	60_0_1	740_5_1	63_5_1	396_5_1	643_2_1	545_25_408	1309_2_10	2154_2_26	1588_2_153	2083_6_259	20_5_1	998_6_1	23_6_1	2059_5_16	47_6_1	718_6_34	416_2_356	403_2_525	542_1_27	819_2_1	347_6_1	5_5_21	368_6_214	185_5_54	933_5_1	507_5_333	188_2_1	365_0_39	1010_5_70	1037_2_219	427_2_463	499_3_1	631_6_239	618_6_149	1313_2_114	141_2_408	1201_5_97	2423_6_25	1357_6_29
623_5_49	150_6_108	578_6_117	1042_5_41	1095_4_34	335_5_1	86_5_1	1122_3_24	1267_2_72	455_5_209	764_0_42	60_0_1	740_5_1	63_5_1	396_5_1	643_2_1	545_25_413	1309_2_13	2154_2_21	1588_2_160	2083_6_279	20_5_1	998_6_1	23_6_1	2059_5_18	47_6_1	718_6_30	416_2_362	403_2_554	542_1_34	819_2_1	347_6_1	5_5_18	368_6_209	185_5_56	933_5_1	507_5_321	188_2_1	365_0_29	1010_5_67	1037_2_193	427_2_458	499_3_1	631_6_209	618_6_155	1313_2_118	141_2_425	1201_5_80	2423_6_27	1357_6_27
623_5_40	150_6_122	578_6_116	1042_5_34	1095_4_40	335_5_1	86_5_1	1122_3_38	1267_2_83	455_5_203	764_0_37	60_0_1	740_5_1	63_5_1	396_5_1	643_2_1	545_25_433	1309_2_7	2154_2_26	1588_2_149	2083_6_275	20_5_1	998_6_1	23_6_1	2059_5_11	47_6_1	718_6_33	416_2_357	403_2_550	542_1_27	819_2_1	347_6_1	5_5_19	368_6_223	185_5_60	933_5_1	507_5_295	188_2_1	365_0_32	1010_5_56	1037_2_177	427_2_435	499_3_1	631_6_205	618_6_155	1313_2_137	141_2_397	1201_5_79	2423_6_22	1357_6_27
623_5_46	150_6_106	578_6_112	1042_5_34	1095_4_36	335_5_1	86_5_1	1122_3_50	1267_2_98	455_5_204	764_0_32	60_0_1	740_5_1	63_5_1	396_5_1	643_2_1	545_25_434	1309_2_8	2154_2_13	1588_2_134	2083_6_283	20_5_1	998_6_1	23_6_1	2059_5_15	47_6_1	718_6_33	416_2_359	403_2_559	542_1_37	819_2_1	347_6_1	5_5_18	368_6_215	185_5_53	933_5_1	507_5_312	188_2_1	365_0_43	1010_5_55	1037_2_192	427_2_430	499_3_1	631_6_226	618_6_131	1313_2_140	141_2_417	1201_5_82	2423_6_19	1357_6_12
623_5_42	150_6_121	578_6_108	1042_5_28	1095_4_24	335_5_1	1122_3_44	1267_2_102	455_5_190	764_0_34	60_0_1	740_5_1	63_5_1	396_5_1	643_2_1	545_25_431	86_5_1	2154_2_6	1588_2_142	2083_6_304	20_5_1	998_6_1	23_6_1	2059_5_14	47_6_1	718_6_36	416_2_374	403_2_560	542_1_52	819_2_1	347_6_1	5_5_27	368_6_241	185_5_52	933_5_1	507_5_306	188_2_1	365_0_51	1010_5_69	1037_2_217	427_2_411	499_3_1	631_6_232	618_6_143	1313_2_135	141_2_426	1201_5_76	2423_6_15	1357_6_16	856_5_270
623_5_42	150_6_110	578_6_88	1042_5_23	1095_4_21	335_5_1	1122_3_43	1267_2_101	455_5_185	764_0_32	60_0_1	740_5_1	63_5_1	396_5_1	643_2_1	545_25_446	86_5_1	2154_2_6	1588_2_157	2083_6_316	20_5_1	998_6_1	23_6_1	2059_5_20	47_6_1	718_6_34	416_2_355	403_2_613	542_1_45	819_2_1	347_6_1	5_5_20	368_6_249	185_5_41	933_5_1	507_5_310	188_2_1	365_0_49	1010_5_73	1037_2_216	427_2_407	499_3_1	631_6_212	618_6_141	1313_2_136	141_2_410	1201_5_79	2423_6_14	1357_6_15	856_5_288
623_5_50	150_6_121	578_6_71	1042_5_26	1095_4_17	335_5_1	1122_3_41	1267_2_97	455_5_197	764_0_28	60_0_1	740_5_1	63_5_1	396_5_1	643_2_1	545_25_414	86_5_1	2154_2_6	1588_2_162	2083_6_309	20_5_1	998_6_1	23_6_1	2059_5_23	47_6_1	718_6_37	416_2_381	403_2_621	542_1_49	819_2_1	347_6_1	5_5_18	368_6_245	185_5_39	933_5_1	507_5_303	188_2_1	365_0_51	1010_5_81	1037_2_236	427_2_415	499_3_1	631_6_194	618_6_117	1313_2_141	141_2_416	1201_5_79	2423_6_9	1357_6_12	856_5_282
623_5_59	150_6_125	578_6_71	1042_5_28	1095_4_19	335_5_1	1122_3_31	1267_2_102	455_5_166	764_0_29	60_0_1	740_5_1	63_5_1	396_5_1	643_2_1	545_25_410	86_5_1	2154_2_6	1588_2_153	2083_6_345	20_5_1	998_6_1	23_6_1	2059_5_17	47_6_1	718_6_34	416_2_372	403_2_622	542_1_59	819_2_1	347_6_1	5_5_20	368_6_238	185_5_37	933_5_1	507_5_309	188_2_1	365_0_38	1010_5_87	1037_2_230	427_2_397	499_3_1	631_6_201	618_6_110	1313_2_137	141_2_438	1201_5_83	2423_6_6	1357_6_19	856_5_289
623_5_51	150_6_155	578_6_68	1042_5_18	1095_4_22	335_5_1	1122_3_29	1267_2_96	455_5_168	764_0_27	60_0_1	740_5_1	63_5_1	396_5_1	643_2_1	545_25_427	86_5_1	2154_2_9	1588_2_155	2083_6_381	20_5_1	998_6_1	23_6_1	2059_5_11	47_6_1	718_6_29	416_2_354	403_2_620	542_1_53	819_2_1	347_6_1	5_5_16	368_6_242	185_5_31	933_5_1	507_5_302	188_2_1	365_0_32	1010_5_84	1037_2_201	427_2_396	499_3_1	631_6_196	618_6_106	1313_2_132	141_2_435	1201_5_79	2423_6_4	1357_6_26	856_5_309
623_5_59	150_6_146	578_6_65	1042_5_20	1095_4_24	335_5_1	1122_3_30	1267_2_100	455_5_156	764_0_19	60_0_1	740_5_1	63_5_1	396_5_1	643_2_1	545_25_422	86_5_1	2154_2_8	1588_2_148	2083_6_401	20_5_1	998_6_1	23_6_1	2059_5_7	47_6_1	718_6_28	416_2_360	403_2_621	542_1_71	819_2_1	347_6_1	5_5_15	368_6_240	185_5_35	933_5_1	507_5_292	188_2_1	365_0_33	1010_5_80	1037_2_223	427_2_401	499_3_1	631_6_182	618_6_85	1313_2_121	141_2_479	1201_5_92	2423_6_1	1357_6_20	856_5_290
623_5_56	150_6_140	578_6_68	1042_5_14	1095_4_24	335_5_1	1122_3_27	1267_2_87	455_5_146	764_0_22	60_0_1	740_5_1	63_5_1	396_5_1	643_2_1	545_25_425	86_5_1	2154_2_8	1588_2_153	2083_6_429	20_5_1	998_6_1	23_6_1	2059_5_5	47_6_1	718_6_24	416_2_370	403_2_631	542_1_76	819_2_1	347_6_1	5_5_15	368_6_241	185_5_27	933_5_1	507_5_277	188_2_1	365_0_32	1010_5_84	1037_2_228	427_2_411	499_3_1	631_6_168	618_6_94	1313_2_129	141_2_484	1201_5_85	2423_6_2	1357_6_20	856_5_293
623_5_48	150_6_155	578_6_62	1042_5_8	1095_4_31	335_5_1	1122_3_28	1267_2_96	455_5_127	764_0_27	60_0_1	740_5_1	63_5_1	396_5_1	643_2_1	545_25_438	86_5_1	2154_2_14	1588_2_142	2083_6_446	20_5_1	998_6_1	23_6_1	2059_5_2	47_6_1	718_6_25	416_2_352	403_2_610	542_1_73	819_2_1	347_6_1	5_5_14	368_6_239	185_5_26	933_5_1	507_5_279	188_2_1	365_0_36	1010_5_72	1037_2_228	427_2_394	499_3_1	631_6_145	618_6_98	1313_2_115	141_2_457	1201_5_87	2423_6_4	1357_6_17	856_5_345
623_5_55	150_6_147	578_6_61	1042_5_8	1095_4_26	335_5_1	1122_3_27	1267_2_98	455_5_144	764_0_23	60_0_1	740_5_1	63_5_1	396_5_1	545_25_446	643_2_1	2154_2_14	1588_2_130	2083_6_430	20_5_1	998_6_1	23_6_1	47_6_1	718_6_41	416_2_350	403_2_616	542_1_71	819_2_1	347_6_1	5_5_16	368_6_238	185_5_26	933_5_1	507_5_286	188_2_1	365_0_38	1010_5_77	1037_2_223	427_2_400	499_3_1	631_6_150	618_6_103	1313_2_107	141_2_479	1201_5_99	2423_6_3	1357_6_16	856_5_337	1309_2_3	1595_6_40
623_5_54	150_6_149	578_6_70	1042_5_6	1095_4_28	335_5_1	1122_3_31	1267_2_105	455_5_154	764_0_17	60_0_1	740_5_1	63_5_1	396_5_1	545_25_448	643_2_1	2154_2_10	1588_2_128	2083_6_412	20_5_1	998_6_1	23_6_1	47_6_1	718_6_35	416_2_349	403_2_639	542_1_65	819_2_1	347_6_1	5_5_21	368_6_252	185_5_31	933_5_1	507_5_285	188_2_1	365_0_34	1010_5_88	1037_2_232	427_2_380	499_3_1	631_6_146	618_6_109	1313_2_96	141_2_450	1201_5_103	2423_6_2	1357_6_9	856_5_347	1309_2_4	1595_6_50
623_5_48	150_6_163	578_6_64	1042_5_6	1095_4_25	335_5_1	1122_3_28	1267_2_115	455_5_162	764_0_18	60_0_1	740_5_1	63_5_1	396_5_1	545_25_479	643_2_1	2154_2_11	1588_2_135	2083_6_426	20_5_1	998_6_1	23_6_1	47_6_1	718_6_29	416_2_320	403_2_635	542_1_53	819_2_1	347_6_1	5_5_13	368_6_236	185_5_41	933_5_1	507_5_291	188_2_1	365_0_36	1010_5_81	1037_2_241	427_2_393	499_3_1	631_6_137	618_6_116	1313_2_94	141_2_427	1201_5_108	2423_6_4	1357_6_6	856_5_363	1309_2_4	1595_6_44
623_5_47	150_6_149	578_6_65	1042_5_12	1095_4_19	335_5_1	1122_3_33	1267_2_116	455_5_158	764_0_25	60_0_1	740_5_1	63_5_1	396_5_1	545_25_476	643_2_1	2154_2_19	1588_2_141	2083_6_429	20_5_1	998_6_1	23_6_1	47_6_1	718_6_29	416_2_356	403_2_648	542_1_44	819_2_1	347_6_1	5_5_12	368_6_239	185_5_36	933_5_1	507_5_286	188_2_1	365_0_35	1010_5_75	1037_2_272	427_2_392	499_3_1	631_6_126	618_6_110	1313_2_104	141_2_403	1201_5_100	2423_6_1	1357_6_7	856_5_356	1309_2_2	1595_6_40
623_5_48	150_6_159	578_6_58	1042_5_9	1095_4_26	335_5_1	1122_3_39	1267_2_120	455_5_157	764_0_27	60_0_1	740_5_1	63_5_1	396_5_1	545_25_486	643_2_1	2154_2_17	1588_2_142	2083_6_423	20_5_1	998_6_1	23_6_1	47_6_1	718_6_19	416_2_346	403_2_663	542_1_38	819_2_1	347_6_1	5_5_8	368_6_245	185_5_35	933_5_1	507_5_284	188_2_1	365_0_33	1010_5_74	1037_2_259	427_2_383	499_3_1	631_6_153	618_6_120	1313_2_108	141_2_390	1201_5_114	2423_6_2	1357_6_6	856_5_359	1309_2_5	1595_6_46
623_5_62	150_6_167	578_6_59	1042_5_6	1095_4_25	335_5_1	1122_3_44	1267_2_128	455_5_150	764_0_21	60_0_1	740_5_1	63_5_1	396_5_1	545_25_477	643_2_1	2154_2_23	1588_2_134	2083_6_461	20_5_1	998_6_1	23_6_1	47_6_1	718_6_15	416_2_354	403_2_656	542_1_43	819_2_1	347_6_1	5_5_11	368_6_245	185_5_28	933_5_1	507_5_289	188_2_1	365_0_28	1010_5_63	1037_2_250	427_2_383	499_3_1	631_6_143	618_6_121	1313_2_114	141_2_393	1201_5_117	2423_6_2	1357_6_3	856_5_381	1309_2_8	1595_6_41
623_5_79	150_6_165	578_6_67	1042_5_5	1095_4_13	335_5_1	1122_3_63	1267_2_137	455_5_140	764_0_23	60_0_1	740_5_1	63_5_1	396_5_1	643_2_1	2154_2_33	1588_2_124	2083_6_479	20_5_1	23_6_1	47_6_1	718_6_12	416_2_353	403_2_688	542_1_54	819_2_1	347_6_1	5_5_5	368_6_244	185_5_27	933_5_1	507_5_282	188_2_1	365_0_26	1010_5_71	1037_2_242	427_2_354	499_3_1	631_6_147	618_6_134	1313_2_113	141_2_377	1201_5_111	545_25_438	1357_6_2	856_5_376	1309_2_6	1595_6_25	121_6_1	2988_6_212
623_5_76	150_6_172	578_6_59	1042_5_6	1095_4_16	335_5_1	1122_3_75	1267_2_130	455_5_133	764_0_19	60_0_1	740_5_1	63_5_1	396_5_1	643_2_1	2154_2_24	1588_2_121	2988_6_230	20_5_1	23_6_1	47_6_1	718_6_9	416_2_348	403_2_705	542_1_52	819_2_1	347_6_1	5_5_4	368_6_247	185_5_30	933_5_1	507_5_307	188_2_1	365_0_31	1010_5_79	1037_2_268	427_2_337	499_3_1	631_6_152	618_6_134	1313_2_109	141_2_361	1201_5_102	545_25_448	1357_6_2	856_5_380	1309_2_12	1595_6_31	121_6_1	528_5_41
623_5_86	150_6_159	578_6_50	1042_5_5	1095_4_18	335_5_1	1122_3_81	1267_2_125	455_5_129	764_0_15	60_0_1	740_5_1	63_5_1	396_5_1	643_2_1	2154_2_26	1588_2_144	2988_6_219	20_5_1	23_6_1	47_6_1	718_6_10	416_2_346	403_2_751	542_1_46	819_2_1	347_6_1	5_5_1	368_6_241	185_5_27	933_5_1	507_5_325	188_2_1	365_0_28	1010_5_65	1037_2_251	427_2_379	499_3_1	631_6_151	618_6_120	1313_2_115	141_2_325	1201_5_95	545_25_447	1357_6_4	856_5_355	1309_2_13	1595_6_31	121_6_1	528_5_43
623_5_75	150_6_157	578_6_58	1095_4_15	335_5_1	1122_3_96	1267_2_127	455_5_137	764_0_19	60_0_1	740_5_1	63_5_1	396_5_1	718_6_12	643_2_1	2154_2_30	1588_2_144	2988_6_225	20_5_1	23_6_1	47_6_1	141_2_353	416_2_336	542_1_54	819_2_1	347_6_1	403_2_750	368_6_254	185_5_26	933_5_1	507_5_322	188_2_1	365_0_34	1010_5_54	1037_2_261	427_2_374	499_3_1	631_6_161	618_6_127	1313_2_108	1042_5_9	1201_5_70	545_25_455	1357_6_5	856_5_353	1309_2_8	1595_6_22	121_6_1	528_5_42	168_5_22
623_5_68	150_6_156	578_6_55	1095_4_18	335_5_1	1122_3_118	1267_2_126	455_5_123	764_0_16	60_0_1	740_5_1	63_5_1	396_5_1	718_6_16	643_2_1	2154_2_26	1588_2_140	2988_6_218	20_5_1	23_6_1	47_6_1	141_2_354	416_2_357	542_1_47	819_2_1	347_6_1	403_2_765	368_6_237	185_5_28	933_5_1	507_5_351	188_2_1	365_0_30	1010_5_62	1037_2_244	427_2_377	499_3_1	631_6_148	618_6_133	1313_2_85	1042_5_12	1201_5_74	545_25_456	1357_6_8	856_5_322	1309_2_6	1595_6_27	121_6_1	528_5_28	168_5_23
623_5_54	150_6_152	578_6_61	1095_4_34	335_5_1	1122_3_94	1267_2_109	455_5_115	764_0_14	60_0_1	740_5_1	63_5_1	396_5_1	718_6_14	643_2_1	2154_2_24	1588_2_143	2988_6_225	20_5_1	23_6_1	47_6_1	141_2_343	416_2_353	542_1_51	819_2_1	347_6_1	403_2_777	368_6_215	185_5_24	933_5_1	507_5_341	188_2_1	365_0_28	1010_5_61	1037_2_232	427_2_415	499_3_1	631_6_149	618_6_125	1313_2_89	1042_5_14	1201_5_84	545_25_463	1357_6_8	856_5_333	1309_2_5	1595_6_28	121_6_1	528_5_30	168_5_20
623_5_57	150_6_120	578_6_63	1095_4_34	335_5_1	1122_3_86	1267_2_131	455_5_134	764_0_15	60_0_1	740_5_1	63_5_1	396_5_1	718_6_8	643_2_1	2154_2_15	1588_2_142	2988_6_207	20_5_1	23_6_1	47_6_1	141_2_352	416_2_352	542_1_56	819_2_1	347_6_1	403_2_793	368_6_221	185_5_39	933_5_1	507_5_310	188_2_1	365_0_31	1010_5_56	1037_2_242	427_2_436	499_3_1	631_6_155	618_6_128	1313_2_89	1042_5_15	1201_5_76	545_25_470	1357_6_9	856_5_321	1309_2_3	1595_6_20	121_6_1	528_5_27	168_5_21
623_5_48	150_6_112	578_6_67	1095_4_32	335_5_1	1122_3_72	1267_2_131	455_5_121	764_0_13	60_0_1	740_5_1	63_5_1	396_5_1	718_6_8	643_2_1	2154_2_18	1588_2_137	2988_6_206	20_5_1	23_6_1	47_6_1	141_2_398	416_2_325	542_1_56	819_2_1	347_6_1	403_2_804	368_6_235	185_5_41	933_5_1	507_5_325	188_2_1	365_0_19	1010_5_59	1037_2_237	427_2_425	499_3_1	631_6_141	618_6_116	1313_2_110	1042_5_19	1201_5_69	545_25_479	1357_6_5	856_5_339	1309_2_7	1595_6_26	121_6_1	528_5_43	168_5_13
623_5_53	150_6_103	578_6_61	1095_4_32	335_5_1	1122_3_64	1267_2_121	455_5_122	764_0_15	60_0_1	740_5_1	63_5_1	396_5_1	718_6_2	643_2_1	2154_2_18	1588_2_135	2988_6_214	20_5_1	23_6_1	47_6_1	141_2_356	416_2_326	542_1_62	819_2_1	347_6_1	403_2_795	368_6_234	185_5_39	933_5_1	507_5_329	188_2_1	365_0_15	1010_5_73	1037_2_241	427_2_454	499_3_1	631_6_125	618_6_105	1313_2_104	1042_5_14	1201_5_62	545_25_494	1357_6_8	856_5_353	1309_2_7	1595_6_25	121_6_1	528_5_42	168_5_16
623_5_65	150_6_93	578_6_59	1095_4_20	335_5_1	1122_3_56	1267_2_121	455_5_131	764_0_7	60_0_1	740_5_1	63_5_1	396_5_1	643_2_1	2154_2_21	1588_2_141	2988_6_200	20_5_1	23_6_1	47_6_1	141_2_362	416_2_290	542_1_66	819_2_1	347_6_1	403_2_842	368_6_243	185_5_41	933_5_1	507_5_319	188_2_1	365_0_14	1010_5_81	1037_2_242	427_2_467	499_3_1	631_6_122	618_6_79	1313_2_115	1042_5_19	1201_5_57	545_25_502	1357_6_5	856_5_347	1309_2_9	1595_6_13	121_6_1	528_5_47	168_5_15	684_6_112
623_5_60	150_6_82	578_6_53	1095_4_18	335_5_1	1122_3_44	1267_2_112	455_5_118	764_0_7	60_0_1	740_5_1	63_5_1	396_5_1	643_2_1	2154_2_13	1588_2_131	2988_6_204	20_5_1	23_6_1	47_6_1	141_2_360	416_2_306	542_1_51	819_2_1	347_6_1	403_2_853	368_6_246	185_5_40	933_5_1	507_5_318	188_2_1	365_0_18	1010_5_74	1037_2_246	427_2_497	499_3_1	631_6_122	618_6_94	1313_2_126	1042_5_20	1201_5_66	545_25_481	1357_6_7	856_5_333	1309_2_8	1595_6_15	121_6_1	528_5_43	168_5_13	684_6_120
623_5_58	150_6_89	578_6_61	1095_4_34	335_5_1	1122_3_48	1267_2_108	455_5_115	764_0_6	60_0_1	740_5_1	63_5_1	396_5_1	643_2_1	2154_2_11	1588_2_125	2988_6_203	20_5_1	23_6_1	47_6_1	141_2_326	416_2_309	542_1_49	819_2_1	347_6_1	403_2_869	368_6_230	185_5_35	933_5_1	507_5_306	188_2_1	365_0_13	1010_5_74	1037_2_246	427_2_504	499_3_1	631_6_138	618_6_100	1313_2_120	1042_5_17	1201_5_68	545_25_505	1357_6_6	856_5_307	1309_2_8	1595_6_20	121_6_1	528_5_53	168_5_19	684_6_100
623_5_46	150_6_97	578_6_58	1095_4_26	335_5_1	1122_3_41	1267_2_127	455_5_107	764_0_10	60_0_1	740_5_1	63_5_1	396_5_1	643_2_1	2154_2_10	1588_2_143	2988_6_205	20_5_1	23_6_1	47_6_1	141_2_343	416_2_298	542_1_48	819_2_1	347_6_1	403_2_875	368_6_241	185_5_26	933_5_1	507_5_318	188_2_1	365_0_8	1010_5_64	1037_2_242	427_2_509	499_3_1	631_6_137	618_6_84	1313_2_119	1042_5_27	1201_5_60	545_25_514	1357_6_4	856_5_319	1309_2_10	1595_6_17	121_6_1	528_5_54	168_5_14	684_6_112
623_5_39	150_6_79	578_6_51	1095_4_26	335_5_1	1122_3_33	1267_2_115	455_5_107	764_0_6	60_0_1	740_5_1	63_5_1	396_5_1	643_2_1	2154_2_8	1588_2_131	2988_6_227	20_5_1	23_6_1	47_6_1	141_2_349	416_2_281	542_1_39	819_2_1	347_6_1	403_2_909	368_6_220	185_5_26	933_5_1	507_5_317	188_2_1	365_0_12	1010_5_70	1037_2_238	427_2_474	499_3_1	631_6_135	618_6_88	1313_2_139	1042_5_25	1201_5_63	545_25_518	1357_6_7	856_5_327	1309_2_12	1595_6_27	121_6_1	528_5_55	168_5_14	684_6_99
623_5_34	150_6_81	578_6_53	1095_4_22	335_5_1	1122_3_39	1267_2_101	455_5_116	764_0_6	60_0_1	740_5_1	63_5_1	396_5_1	643_2_1	2154_2_8	1588_2_132	2988_6_238	20_5_1	23_6_1	47_6_1	141_2_372	416_2_276	542_1_34	819_2_1	347_6_1	403_2_894	368_6_208	185_5_38	933_5_1	507_5_304	188_2_1	365_0_9	1010_5_65	1037_2_273	427_2_526	499_3_1	631_6_113	618_6_85	1313_2_128	1042_5_19	1201_5_60	545_25_534	1357_6_2	856_5_303	1309_2_6	1595_6_28	121_6_1	528_5_66	168_5_17	684_6_93
623_5_31	150_6_98	578_6_54	1095_4_15	335_5_1	1122_3_32	1267_2_105	455_5_108	764_0_7	60_0_1	740_5_1	63_5_1	396_5_1	643_2_1	2154_2_5	1588_2_121	2988_6_226	20_5_1	23_6_1	47_6_1	141_2_381	416_2_273	542_1_24	819_2_1	347_6_1	403_2_922	368_6_209	185_5_33	933_5_1	507_5_300	188_2_1	365_0_7	1010_5_47	1037_2_260	427_2_519	499_3_1	631_6_106	618_6_91	1313_2_115	1042_5_19	1201_5_62	545_25_562	1357_6_1	856_5_312	1309_2_8	1595_6_23	121_6_1	528_5_63	168_5_10	684_6_107
623_5_33	150_6_106	578_6_63	1095_4_12	335_5_1	1122_3_40	1267_2_108	455_5_119	764_0_4	60_0_1	740_5_1	63_5_1	396_5_1	643_2_1	2154_2_5	1588_2_122	2988_6_201	20_5_1	23_6_1	47_6_1	141_2_397	416_2_271	542_1_21	819_2_1	347_6_1	403_2_906	368_6_208	185_5_39	933_5_1	507_5_301	188_2_1	365_0_7	1010_5_54	1037_2_257	427_2_542	499_3_1	631_6_119	618_6_105	1313_2_124	1042_5_15	1201_5_66	545_25_582	1357_6_2	856_5_261	1309_2_8	1595_6_19	121_6_1	528_5_60	168_5_12	684_6_101
623_5_42	150_6_125	578_6_74	1095_4_11	335_5_1	1122_3_51	1267_2_100	455_5_98	764_0_4	60_0_1	740_5_1	63_5_1	396_5_1	643_2_1	2154_2_5	1588_2_137	2988_6_210	20_5_1	23_6_1	47_6_1	141_2_410	416_2_273	542_1_24	819_2_1	347_6_1	403_2_948	368_6_218	185_5_29	933_5_1	507_5_301	188_2_1	365_0_7	1010_5_63	1037_2_246	427_2_539	499_3_1	631_6_110	618_6_112	1313_2_103	1042_5_17	1201_5_62	545_25_562	1357_6_3	856_5_242	1309_2_11	1595_6_29	121_6_1	528_5_62	168_5_21	684_6_100
623_5_25	150_6_116	578_6_71	1095_4_4	335_5_1	1122_3_38	1201_5_54	455_5_112	764_0_6	60_0_1	740_5_1	63_5_1	396_5_1	643_2_1	2154_2_2	1588_2_159	2988_6_209	20_5_1	23_6_1	47_6_1	141_2_391	416_2_299	542_1_37	819_2_1	347_6_1	403_2_942	368_6_218	185_5_39	933_5_1	507_5_291	188_2_1	365_0_9	1010_5_60	1037_2_244	427_2_568	499_3_1	631_6_114	618_6_112	1313_2_89	1042_5_22	1267_2_105	545_25_534	856_5_246	1309_2_8	1595_6_24	121_6_1	528_5_51	168_5_23	684_6_98	79_6_1
623_5_29	150_6_118	578_6_80	1095_4_3	335_5_1	1122_3_32	1201_5_82	455_5_123	764_0_2	60_0_1	740_5_1	63_5_1	396_5_1	643_2_1	499_3_1	1588_2_173	2988_6_215	20_5_1	23_6_1	47_6_1	141_2_386	416_2_286	542_1_31	819_2_1	347_6_1	403_2_979	368_6_205	185_5_40	933_5_1	507_5_282	188_2_1	365_0_5	1010_5_56	1037_2_222	427_2_557	631_6_127	618_6_106	1313_2_86	1042_5_19	1267_2_120	545_25_527	856_5_235	1309_2_8	1595_6_28	121_6_1	528_5_41	168_5_31	684_6_86	79_6_1	11_5_1
623_5_38	150_6_115	578_6_67	1095_4_2	335_5_1	1122_3_28	1201_5_73	455_5_113	740_5_1	63_5_1	396_5_1	643_2_1	499_3_1	1588_2_153	2988_6_225	20_5_1	23_6_1	47_6_1	141_2_402	416_2_303	542_1_26	819_2_1	347_6_1	403_2_980	368_6_216	185_5_40	933_5_1	507_5_280	188_2_1	365_0_2	1010_5_61	1037_2_210	427_2_587	631_6_131	618_6_104	1313_2_92	1042_5_17	1267_2_103	545_25_542	856_5_232	1309_2_8	1595_6_22	121_6_1	528_5_41	168_5_30	684_6_81	79_6_1	11_5_1	2212_5_201	435_2_315
623_5_35	150_6_112	578_6_57	1095_4_7	335_5_1	1122_3_28	1201_5_69	455_5_114	740_5_1	63_5_1	396_5_1	643_2_1	499_3_1	1588_2_160	2988_6_231	20_5_1	23_6_1	47_6_1	141_2_395	416_2_313	542_1_24	819_2_1	347_6_1	403_2_961	368_6_214	185_5_53	933_5_1	507_5_262	188_2_1	365_0_3	1010_5_56	1037_2_214	427_2_581	631_6_150	618_6_100	1313_2_76	1042_5_18	1267_2_103	545_25_550	856_5_245	1309_2_10	1595_6_20	121_6_1	528_5_47	168_5_19	684_6_77	79_6_1	11_5_1	2212_5_189	435_2_284
623_5_25	150_6_109	578_6_77	1095_4_4	335_5_1	1122_3_27	1201_5_72	455_5_125	740_5_1	63_5_1	396_5_1	643_2_1	499_3_1	1588_2_158	2988_6_226	20_5_1	23_6_1	47_6_1	141_2_414	416_2_293	542_1_20	819_2_1	347_6_1	403_2_1004	368_6_205	185_5_40	933_5_1	507_5_273	188_2_1	365_0_3	1010_5_38	1037_2_187	427_2_575	631_6_140	618_6_116	1313_2_74	1042_5_21	1267_2_117	545_25_556	856_5_255	1309_2_12	1595_6_14	121_6_1	528_5_49	168_5_17	684_6_77	79_6_1	11_5_1	2212_5_184	435_2_291
623_5_37	150_6_77	578_6_61	1095_4_6	335_5_1	1122_3_27	1201_5_73	455_5_125	740_5_1	63_5_1	396_5_1	643_2_1	499_3_1	1588_2_153	2988_6_246	20_5_1	23_6_1	47_6_1	141_2_378	416_2_301	542_1_15	819_2_1	347_6_1	403_2_992	368_6_223	185_5_42	933_5_1	507_5_239	188_2_1	365_0_3	1010_5_43	1037_2_177	427_2_567	631_6_145	618_6_128	1313_2_79	1042_5_21	1267_2_127	545_25_544	856_5_244	1309_2_18	1595_6_19	121_6_1	528_5_58	168_5_22	684_6_79	79_6_1	11_5_1	2212_5_185	435_2_311
623_5_50	150_6_69	578_6_69	1095_4_6	335_5_1	1122_3_44	1201_5_70	455_5_114	740_5_1	63_5_1	396_5_1	643_2_1	499_3_1	1588_2_143	2988_6_243	20_5_1	23_6_1	47_6_1	141_2_391	416_2_300	542_1_14	819_2_1	347_6_1	403_2_969	368_6_225	185_5_47	933_5_1	507_5_226	188_2_1	365_0_3	1010_5_57	1037_2_176	427_2_520	631_6_144	618_6_126	1313_2_81	1042_5_21	1267_2_133	545_25_568	856_5_251	1309_2_7	1595_6_18	121_6_1	528_5_56	168_5_22	684_6_90	79_6_1	11_5_1	2212_5_181	435_2_274
623_5_40	150_6_60	578_6_61	1095_4_5	335_5_1	1122_3_57	1201_5_87	455_5_126	740_5_1	63_5_1	396_5_1	643_2_1	499_3_1	1588_2_166	2988_6_229	20_5_1	23_6_1	47_6_1	141_2_370	416_2_316	542_1_13	819_2_1	347_6_1	403_2_983	368_6_214	185_5_42	933_5_1	507_5_205	188_2_1	365_0_2	1010_5_38	1037_2_203	427_2_540	631_6_139	618_6_132	1313_2_85	1042_5_21	1267_2_143	545_25_529	856_5_233	1309_2_9	1595_6_7	121_6_1	528_5_62	168_5_18	684_6_102	79_6_1	11_5_1	2212_5_168	435_2_279
623_5_45	150_6_65	578_6_61	1095_4_12	335_5_1	1122_3_67	1201_5_95	455_5_134	740_5_1	63_5_1	396_5_1	643_2_1	499_3_1	1588_2_160	2988_6_234	20_5_1	23_6_1	47_6_1	141_2_358	416_2_317	542_1_16	819_2_1	347_6_1	403_2_980	368_6_216	185_5_36	933_5_1	507_5_204	188_2_1	365_0_3	1010_5_34	1037_2_181	427_2_535	631_6_135	618_6_117	1313_2_83	1042_5_17	1267_2_141	545_25_545	856_5_246	1309_2_9	1595_6_7	121_6_1	528_5_56	168_5_16	684_6_100	79_6_1	11_5_1	2212_5_176	435_2_296
623_5_53	150_6_66	578_6_65	1095_4_10	335_5_1	1122_3_59	1201_5_88	455_5_140	740_5_1	63_5_1	396_5_1	643_2_1	499_3_1	1588_2_148	2988_6_247	20_5_1	23_6_1	47_6_1	141_2_399	416_2_330	542_1_24	819_2_1	347_6_1	403_2_948	368_6_231	185_5_37	933_5_1	507_5_206	188_2_1	365_0_2	1010_5_42	1037_2_170	427_2_510	631_6_123	618_6_134	1313_2_98	1042_5_21	1267_2_138	545_25_551	856_5_257	1309_2_4	1595_6_7	121_6_1	528_5_58	168_5_18	684_6_106	79_6_1	11_5_1	2212_5_164	435_2_284
623_5_46	150_6_57	578_6_58	1095_4_9	335_5_1	1122_3_52	1201_5_81	455_5_150	740_5_1	63_5_1	396_5_1	643_2_1	499_3_1	1588_2_167	2988_6_211	20_5_1	23_6_1	47_6_1	141_2_383	416_2_338	542_1_23	819_2_1	347_6_1	403_2_966	368_6_210	185_5_34	933_5_1	507_5_196	188_2_1	365_0_1	1010_5_44	1037_2_205	427_2_548	631_6_113	618_6_133	1313_2_93	1042_5_23	1267_2_144	545_25_515	856_5_241	1309_2_3	1595_6_1	121_6_1	528_5_56	168_5_12	684_6_123	79_6_1	11_5_1	2212_5_160	435_2_260
623_5_59	150_6_48	578_6_58	1095_4_13	335_5_1	1122_3_38	1201_5_91	455_5_164	740_5_1	63_5_1	396_5_1	643_2_1	499_3_1	1588_2_189	2988_6_194	20_5_1	23_6_1	47_6_1	141_2_339	416_2_334	542_1_14	819_2_1	347_6_1	403_2_939	368_6_199	185_5_27	933_5_1	507_5_199	188_2_1	365_0_2	1010_5_30	1037_2_235	427_2_542	631_6_105	618_6_123	1313_2_109	1042_5_18	1267_2_156	545_25_536	856_5_239	1309_2_7	1595_6_2	121_6_1	528_5_44	168_5_11	684_6_117	79_6_1	11_5_1	2212_5_160	435_2_263
623_5_62	150_6_53	578_6_59	1095_4_22	335_5_1	1122_3_39	1201_5_76	455_5_162	740_5_1	63_5_1	396_5_1	643_2_1	499_3_1	1588_2_190	2988_6_210	20_5_1	23_6_1	47_6_1	141_2_363	416_2_329	542_1_21	819_2_1	347_6_1	403_2_944	368_6_207	185_5_29	933_5_1	507_5_203	188_2_1	365_0_2	1010_5_35	1037_2_214	427_2_532	631_6_96	618_6_141	1313_2_104	1042_5_23	1267_2_139	545_25_494	856_5_242	1309_2_13	1595_6_2	121_6_1	528_5_45	168_5_15	684_6_114	79_6_1	11_5_1	2212_5_161	435_2_273
623_5_52	150_6_54	578_6_69	1095_4_13	335_5_1	1122_3_41	1201_5_81	455_5_175	740_5_1	63_5_1	396_5_1	643_2_1	499_3_1	1588_2_158	2988_6_212	20_5_1	23_6_1	47_6_1	141_2_373	416_2_329	542_1_19	819_2_1	347_6_1	403_2_950	368_6_210	185_5_31	933_5_1	507_5_191	188_2_1	365_0_2	1010_5_33	1037_2_200	427_2_528	631_6_82	618_6_136	1313_2_101	1042_5_22	1267_2_151	545_25_529	856_5_260	1309_2_10	528_5_52	168_5_14	684_6_99	79_6_1	11_5_1	2212_5_171	435_2_252	1824_5_169	849_0_534
623_5_61	150_6_58	578_6_60	1095_4_24	335_5_1	1122_3_51	1201_5_94	455_5_172	740_5_1	63_5_1	396_5_1	643_2_1	499_3_1	1588_2_178	2988_6_197	20_5_1	23_6_1	47_6_1	141_2_344	416_2_328	542_1_20	819_2_1	347_6_1	403_2_938	368_6_199	185_5_20	933_5_1	507_5_203	188_2_1	1010_5_22	1037_2_202	427_2_527	631_6_95	618_6_145	1313_2_94	1042_5_16	1267_2_159	545_25_551	856_5_276	1309_2_13	528_5_35	168_5_9	684_6_112	79_6_1	11_5_1	2212_5_164	435_2_261	1824_5_187	849_0_535	1418_05_262
623_5_51	150_6_49	578_6_48	1095_4_25	335_5_1	1122_3_44	1201_5_90	455_5_146	740_5_1	63_5_1	396_5_1	643_2_1	499_3_1	1588_2_198	2988_6_196	20_5_1	23_6_1	47_6_1	141_2_374	416_2_335	542_1_16	819_2_1	347_6_1	403_2_899	368_6_192	185_5_24	933_5_1	507_5_217	188_2_1	1010_5_26	1037_2_208	427_2_509	631_6_98	618_6_169	1313_2_98	1042_5_23	1267_2_132	545_25_542	856_5_269	1309_2_13	528_5_33	168_5_10	684_6_119	79_6_1	11_5_1	2212_5_144	435_2_261	1824_5_187	849_0_553	1418_05_271
623_5_48	150_6_49	578_6_50	1095_4_14	335_5_1	1122_3_50	1201_5_87	455_5_145	740_5_1	63_5_1	396_5_1	643_2_1	499_3_1	1588_2_171	2988_6_184	20_5_1	23_6_1	47_6_1	141_2_387	416_2_341	542_1_15	819_2_1	347_6_1	403_2_912	368_6_212	185_5_26	933_5_1	507_5_212	188_2_1	1010_5_41	1037_2_227	427_2_522	631_6_84	618_6_150	1313_2_66	1042_5_18	1267_2_140	545_25_585	856_5_270	1309_2_16	528_5_27	168_5_8	684_6_121	79_6_1	11_5_1	2212_5_173	435_2_226	1824_5_195	849_0_549	1418_05_256
623_5_57	150_6_45	578_6_53	1095_4_6	335_5_1	1122_3_51	1201_5_94	455_5_172	740_5_1	63_5_1	396_5_1	643_2_1	499_3_1	1588_2_188	2988_6_169	20_5_1	23_6_1	47_6_1	141_2_373	416_2_351	542_1_13	819_2_1	347_6_1	403_2_959	368_6_202	185_5_22	933_5_1	507_5_184	188_2_1	1010_5_29	1037_2_214	427_2_534	631_6_90	618_6_162	1313_2_63	1042_5_15	1267_2_150	545_25_616	856_5_276	1309_2_16	528_5_32	168_5_4	684_6_116	79_6_1	11_5_1	2212_5_159	435_2_226	1824_5_193	849_0_533	1418_05_260
623_5_64	150_6_44	578_6_56	1095_4_9	335_5_1	1122_3_41	1201_5_86	455_5_148	740_5_1	63_5_1	396_5_1	643_2_1	499_3_1	1588_2_166	2988_6_183	20_5_1	23_6_1	47_6_1	141_2_380	416_2_357	542_1_19	819_2_1	347_6_1	403_2_931	368_6_191	185_5_17	933_5_1	507_5_194	188_2_1	1010_5_37	1037_2_181	427_2_548	631_6_99	618_6_196	1313_2_60	1042_5_16	1267_2_160	545_25_587	856_5_259	1309_2_15	528_5_36	168_5_4	684_6_132	79_6_1	11_5_1	2212_5_165	435_2_249	1824_5_183	849_0_553	1418_05_252
623_5_69	150_6_34	578_6_50	1095_4_3	335_5_1	1122_3_42	1201_5_87	455_5_135	740_5_1	63_5_1	396_5_1	643_2_1	499_3_1	1588_2_164	2988_6_194	20_5_1	23_6_1	47_6_1	141_2_382	416_2_342	542_1_21	819_2_1	347_6_1	403_2_943	368_6_191	185_5_12	933_5_1	507_5_191	188_2_1	1010_5_50	1037_2_191	427_2_524	631_6_80	618_6_193	1313_2_46	1042_5_21	1267_2_156	545_25_581	856_5_276	1309_2_12	528_5_46	168_5_3	684_6_127	79_6_1	11_5_1	2212_5_179	435_2_273	1824_5_159	849_0_549	1418_05_271
623_5_62	150_6_37	578_6_35	1095_4_7	335_5_1	1122_3_40	1201_5_88	455_5_153	740_5_1	63_5_1	396_5_1	643_2_1	499_3_1	1588_2_165	2988_6_194	20_5_1	23_6_1	47_6_1	141_2_415	416_2_321	542_1_24	819_2_1	347_6_1	403_2_898	368_6_195	185_5_11	933_5_1	507_5_180	188_2_1	1010_5_42	1037_2_212	427_2_538	631_6_83	618_6_191	1313_2_51	1042_5_27	1267_2_165	545_25_588	856_5_288	1309_2_7	528_5_46	168_5_2	684_6_118	79_6_1	11_5_1	2212_5_175	435_2_259	1824_5_188	849_0_574	1418_05_239
623_5_77	150_6_39	578_6_28	1095_4_7	335_5_1	1122_3_35	1201_5_72	455_5_132	740_5_1	63_5_1	396_5_1	643_2_1	499_3_1	1588_2_156	2988_6_184	20_5_1	23_6_1	47_6_1	141_2_415	416_2_330	542_1_28	819_2_1	347_6_1	403_2_901	368_6_183	185_5_15	933_5_1	507_5_190	188_2_1	1010_5_35	1037_2_207	427_2_504	631_6_83	618_6_197	1313_2_42	1042_5_29	1267_2_161	545_25_581	856_5_289	1309_2_9	528_5_43	168_5_1	684_6_129	79_6_1	11_5_1	2212_5_188	435_2_247	1824_5_205	849_0_602	1418_05_248
623_5_72	150_6_40	578_6_22	1095_4_2	335_5_1	1122_3_31	1201_5_71	455_5_134	740_5_1	63_5_1	396_5_1	643_2_1	499_3_1	1588_2_149	2988_6_178	20_5_1	23_6_1	47_6_1	141_2_426	416_2_332	542_1_23	819_2_1	347_6_1	403_2_874	368_6_205	185_5_15	933_5_1	507_5_208	188_2_1	1010_5_57	1037_2_192	427_2_517	631_6_85	618_6_221	1313_2_40	1042_5_34	1267_2_170	545_25_547	856_5_286	1309_2_10	528_5_52	168_5_1	684_6_108	79_6_1	11_5_1	2212_5_189	435_2_281	1824_5_199	849_0_572	1418_05_270
623_5_66	150_6_37	578_6_18	1095_4_3	335_5_1	1122_3_30	1201_5_74	455_5_140	740_5_1	63_5_1	396_5_1	643_2_1	499_3_1	1588_2_143	2988_6_194	20_5_1	23_6_1	47_6_1	141_2_429	416_2_325	542_1_30	819_2_1	347_6_1	403_2_864	368_6_207	185_5_16	933_5_1	507_5_201	188_2_1	1010_5_52	1037_2_207	427_2_507	631_6_95	618_6_204	1313_2_37	1042_5_33	1267_2_183	545_25_572	856_5_280	1309_2_10	528_5_37	168_5_1	684_6_98	79_6_1	11_5_1	2212_5_179	435_2_261	1824_5_209	849_0_599	1418_05_261
623_5_65	150_6_34	578_6_18	1095_4_1	335_5_1	1122_3_20	1201_5_70	455_5_130	740_5_1	63_5_1	396_5_1	643_2_1	499_3_1	1588_2_137	2988_6_167	20_5_1	23_6_1	47_6_1	141_2_416	416_2_323	542_1_39	819_2_1	347_6_1	403_2_869	368_6_219	185_5_12	933_5_1	507_5_207	188_2_1	1010_5_46	1037_2_210	427_2_512	631_6_95	618_6_202	1313_2_29	1042_5_28	1267_2_194	545_25_597	856_5_279	1309_2_5	528_5_34	168_5_1	684_6_124	79_6_1	11_5_1	2212_5_167	435_2_267	1824_5_180	849_0_640	1418_05_262
623_5_58	150_6_40	578_6_28	1095_4_1	335_5_1	1122_3_14	1201_5_76	455_5_114	740_5_1	63_5_1	396_5_1	643_2_1	499_3_1	1588_2_145	2988_6_178	20_5_1	23_6_1	47_6_1	141_2_447	416_2_314	542_1_34	819_2_1	347_6_1	403_2_848	368_6_243	185_5_12	933_5_1	507_5_213	188_2_1	1010_5_55	1037_2_155	427_2_513	631_6_80	618_6_184	1313_2_19	1042_5_28	1267_2_190	545_25_603	856_5_304	1309_2_11	528_5_33	168_5_1	684_6_118	79_6_1	11_5_1	2212_5_164	435_2_264	1824_5_189	849_0_659	1418_05_254
623_5_42	150_6_34	578_6_24	1095_4_2	335_5_1	1122_3_9	1201_5_81	455_5_109	740_5_1	63_5_1	396_5_1	643_2_1	499_3_1	1588_2_135	2988_6_154	20_5_1	23_6_1	47_6_1	141_2_432	416_2_317	542_1_33	819_2_1	347_6_1	403_2_829	368_6_229	185_5_11	933_5_1	507_5_192	188_2_1	1010_5_65	1037_2_186	427_2_528	631_6_83	618_6_174	1313_2_18	1042_5_37	1267_2_187	545_25_594	856_5_316	1309_2_8	528_5_36	168_5_3	684_6_116	79_6_1	11_5_1	2212_5_172	435_2_274	1824_5_203	849_0_679	1418_05_283
623_5_30	150_6_31	578_6_19	1095_4_2	335_5_1	1122_3_8	1201_5_81	455_5_133	740_5_1	63_5_1	396_5_1	643_2_1	499_3_1	1588_2_134	2988_6_123	20_5_1	23_6_1	47_6_1	141_2_471	416_2_326	542_1_28	819_2_1	347_6_1	403_2_881	368_6_207	185_5_12	933_5_1	507_5_200	188_2_1	1010_5_50	1037_2_192	427_2_539	631_6_90	618_6_160	1313_2_25	1042_5_37	1267_2_187	545_25_583	856_5_313	1309_2_8	528_5_33	168_5_6	684_6_108	79_6_1	11_5_1	2212_5_181	435_2_246	1824_5_200	849_0_709	1418_05_265
623_5_35	150_6_36	578_6_20	1095_4_2	335_5_1	1122_3_6	1201_5_70	455_5_135	740_5_1	63_5_1	396_5_1	643_2_1	499_3_1	1588_2_116	2988_6_109	20_5_1	23_6_1	47_6_1	141_2_416	416_2_317	542_1_41	819_2_1	347_6_1	403_2_873	368_6_205	185_5_13	933_5_1	507_5_201	188_2_1	1010_5_40	1037_2_213	427_2_494	631_6_78	618_6_171	1313_2_33	1042_5_29	1267_2_178	545_25_570	856_5_334	1309_2_5	528_5_30	168_5_4	684_6_112	79_6_1	11_5_1	2212_5_184	435_2_245	1824_5_214	849_0_749	1418_05_257
623_5_29	150_6_50	578_6_22	335_5_1	1122_3_6	1201_5_57	455_5_151	740_5_1	63_5_1	396_5_1	643_2_1	499_3_1	1588_2_104	2988_6_111	20_5_1	23_6_1	47_6_1	141_2_451	416_2_312	542_1_33	819_2_1	347_6_1	403_2_857	368_6_201	185_5_10	933_5_1	507_5_198	188_2_1	1010_5_44	1037_2_196	427_2_461	631_6_62	618_6_163	1313_2_19	1042_5_36	1267_2_162	545_25_555	856_5_313	1309_2_8	528_5_30	168_5_1	684_6_106	79_6_1	11_5_1	2212_5_189	435_2_274	1824_5_217	849_0_755	1418_05_314	378_5_1
623_5_27	150_6_37	578_6_15	335_5_1	1122_3_17	1201_5_58	455_5_167	740_5_1	63_5_1	396_5_1	643_2_1	499_3_1	1588_2_106	2988_6_106	20_5_1	23_6_1	47_6_1	141_2_446	416_2_315	542_1_33	819_2_1	347_6_1	403_2_896	368_6_193	185_5_9	933_5_1	507_5_209	188_2_1	1010_5_43	1037_2_234	427_2_477	631_6_79	618_6_133	1313_2_15	1042_5_30	1267_2_167	545_25_574	856_5_292	1309_2_9	528_5_37	168_5_1	684_6_96	79_6_1	11_5_1	2212_5_188	435_2_263	1824_5_206	849_0_752	1418_05_288	378_5_1
623_5_24	150_6_39	578_6_21	335_5_1	1122_3_14	1201_5_45	455_5_140	740_5_1	63_5_1	396_5_1	643_2_1	499_3_1	1588_2_113	2988_6_121	20_5_1	23_6_1	47_6_1	141_2_431	416_2_291	542_1_27	819_2_1	347_6_1	403_2_896	368_6_196	185_5_4	933_5_1	507_5_218	188_2_1	1010_5_29	1037_2_254	427_2_485	631_6_71	618_6_151	1313_2_20	1042_5_20	1267_2_155	545_25_558	856_5_313	1309_2_4	528_5_34	168_5_1	684_6_88	79_6_1	11_5_1	2212_5_189	435_2_284	1824_5_184	849_0_805	1418_05_292	378_5_1
623_5_22	150_6_44	578_6_16	335_5_1	1122_3_16	1201_5_57	455_5_134	740_5_1	63_5_1	396_5_1	643_2_1	499_3_1	1588_2_129	2988_6_113	20_5_1	23_6_1	47_6_1	141_2_462	416_2_297	542_1_13	819_2_1	347_6_1	403_2_919	368_6_195	185_5_6	933_5_1	507_5_204	188_2_1	1010_5_30	1037_2_204	427_2_482	631_6_74	618_6_128	1313_2_21	1042_5_17	1267_2_170	545_25_564	856_5_323	1309_2_5	528_5_28	684_6_73	79_6_1	11_5_1	2212_5_203	435_2_291	1824_5_170	849_0_799	1418_05_287	378_5_1	809_3_49
623_5_24	150_6_42	578_6_19	335_5_1	1122_3_13	1201_5_54	455_5_128	740_5_1	63_5_1	396_5_1	643_2_1	499_3_1	1588_2_138	2988_6_104	20_5_1	23_6_1	47_6_1	141_2_455	416_2_285	542_1_6	819_2_1	347_6_1	403_2_947	368_6_217	185_5_7	933_5_1	507_5_223	188_2_1	1010_5_29	1037_2_243	427_2_518	631_6_91	618_6_124	1313_2_18	1042_5_7	1267_2_156	545_25_560	856_5_310	1309_2_9	528_5_28	684_6_72	79_6_1	11_5_1	2212_5_196	435_2_287	1824_5_164	849_0_785	1418_05_303	378_5_1	809_3_56
623_5_34	150_6_36	578_6_20	335_5_1	1122_3_12	1201_5_49	455_5_117	740_5_1	63_5_1	396_5_1	643_2_1	499_3_1	1588_2_145	2988_6_107	20_5_1	23_6_1	47_6_1	141_2_480	416_2_274	542_1_10	819_2_1	347_6_1	403_2_931	368_6_209	185_5_8	933_5_1	507_5_227	188_2_1	1010_5_26	1037_2_252	427_2_511	631_6_95	618_6_141	1313_2_13	1042_5_8	1267_2_160	545_25_523	856_5_314	1309_2_8	528_5_27	684_6_72	79_6_1	11_5_1	2212_5_187	435_2_272	1824_5_171	849_0_816	1418_05_280	378_5_1	809_3_44
623_5_40	150_6_30	578_6_14	335_5_1	1122_3_6	1201_5_63	455_5_95	740_5_1	63_5_1	396_5_1	643_2_1	499_3_1	1588_2_155	2988_6_106	20_5_1	23_6_1	47_6_1	141_2_517	416_2_270	542_1_11	819_2_1	347_6_1	403_2_896	368_6_227	185_5_12	933_5_1	507_5_219	188_2_1	1010_5_27	1037_2_261	427_2_530	631_6_102	618_6_129	1313_2_13	1042_5_16	1267_2_157	545_25_518	856_5_307	1309_2_4	528_5_32	684_6_74	79_6_1	11_5_1	2212_5_183	435_2_256	1824_5_153	849_0_797	1418_05_271	378_5_1	809_3_45
623_5_29	150_6_33	578_6_15	335_5_1	1122_3_11	1201_5_63	455_5_92	740_5_1	63_5_1	396_5_1	643_2_1	499_3_1	1588_2_158	2988_6_100	20_5_1	23_6_1	47_6_1	141_2_502	416_2_274	542_1_9	819_2_1	347_6_1	403_2_925	368_6_210	185_5_9	933_5_1	507_5_213	188_2_1	1010_5_23	1037_2_266	427_2_548	631_6_109	618_6_142	1313_2_12	1042_5_14	1267_2_172	545_25_514	856_5_308	1309_2_2	528_5_33	684_6_101	79_6_1	11_5_1	2212_5_180	435_2_274	1824_5_152	849_0_776	1418_05_264	378_5_1	809_3_31
623_5_26	150_6_35	578_6_16	335_5_1	1122_3_11	1201_5_76	455_5_102	740_5_1	63_5_1	396_5_1	643_2_1	499_3_1	1588_2_171	2988_6_79	20_5_1	23_6_1	47_6_1	141_2_500	416_2_274	542_1_11	819_2_1	347_6_1	403_2_901	368_6_207	185_5_6	933_5_1	507_5_191	188_2_1	1010_5_24	1037_2_293	427_2_556	631_6_110	618_6_129	1313_2_5	1042_5_21	1267_2_167	545_25_518	856_5_296	1309_2_4	528_5_26	684_6_98	79_6_1	11_5_1	2212_5_181	435_2_271	1824_5_154	849_0_763	1418_05_281	378_5_1	809_3_31
623_5_29	150_6_39	578_6_15	335_5_1	1122_3_14	1201_5_83	455_5_92	740_5_1	63_5_1	396_5_1	643_2_1	499_3_1	1588_2_208	2988_6_68	20_5_1	23_6_1	47_6_1	141_2_508	416_2_268	542_1_16	819_2_1	347_6_1	403_2_907	368_6_207	185_5_11	933_5_1	507_5_178	188_2_1	1010_5_25	1037_2_303	427_2_593	631_6_107	618_6_123	1313_2_5	1042_5_15	1267_2_166	545_25_503	856_5_273	1309_2_3	528_5_33	684_6_93	79_6_1	11_5_1	2212_5_169	435_2_256	1824_5_153	849_0_786	1418_05_253	378_5_1	809_3_30
623_5_27	150_6_35	578_6_12	335_5_1	1122_3_13	1201_5_82	455_5_92	740_5_1	63_5_1	396_5_1	643_2_1	499_3_1	1588_2_175	2988_6_60	20_5_1	23_6_1	47_6_1	141_2_507	416_2_269	542_1_13	819_2_1	347_6_1	403_2_879	368_6_221	185_5_16	933_5_1	507_5_175	188_2_1	1010_5_34	1037_2_286	427_2_572	631_6_119	618_6_100	1313_2_6	1042_5_18	1267_2_176	545_25_514	856_5_291	1309_2_3	528_5_53	684_6_122	79_6_1	11_5_1	2212_5_164	435_2_275	1824_5_159	849_0_760	1418_05_287	378_5_1	809_3_18
623_5_18	150_6_39	578_6_13	335_5_1	1122_3_14	1201_5_84	455_5_104	740_5_1	63_5_1	396_5_1	643_2_1	499_3_1	1588_2_165	2988_6_53	20_5_1	23_6_1	47_6_1	141_2_512	416_2_291	542_1_12	819_2_1	347_6_1	403_2_869	368_6_206	185_5_14	933_5_1	507_5_171	188_2_1	1010_5_32	1037_2_320	427_2_620	631_6_119	618_6_111	1313_2_3	1042_5_22	1267_2_184	545_25_510	856_5_289	1309_2_1	528_5_40	684_6_110	79_6_1	11_5_1	2212_5_167	435_2_261	1824_5_157	849_0_735	1418_05_288	378_5_1	809_3_16
623_5_21	150_6_50	578_6_13	335_5_1	1122_3_14	1201_5_74	455_5_97	740_5_1	63_5_1	396_5_1	643_2_1	499_3_1	1588_2_159	2988_6_56	20_5_1	23_6_1	47_6_1	141_2_504	416_2_286	542_1_19	819_2_1	347_6_1	403_2_874	368_6_174	185_5_16	933_5_1	507_5_169	188_2_1	1010_5_20	1037_2_328	427_2_601	631_6_113	618_6_113	1313_2_3	1042_5_24	1267_2_206	545_25_535	856_5_314	1309_2_2	528_5_44	684_6_111	79_6_1	11_5_1	2212_5_162	435_2_215	1824_5_162	849_0_761	1418_05_280	378_5_1	809_3_11
623_5_23	150_6_40	578_6_15	335_5_1	1122_3_14	1201_5_58	455_5_87	740_5_1	63_5_1	396_5_1	643_2_1	499_3_1	1588_2_164	2988_6_52	20_5_1	23_6_1	47_6_1	141_2_521	416_2_301	542_1_19	819_2_1	347_6_1	403_2_866	368_6_182	185_5_16	933_5_1	507_5_149	188_2_1	1010_5_30	1037_2_308	427_2_585	631_6_113	618_6_101	1313_2_3	1042_5_36	1267_2_191	545_25_487	856_5_315	1309_2_3	528_5_40	684_6_132	79_6_1	11_5_1	2212_5_162	435_2_222	1824_5_160	849_0_794	1418_05_329	378_5_1	809_3_12
623_5_30	150_6_39	578_6_15	335_5_1	1122_3_18	1201_5_62	455_5_83	740_5_1	63_5_1	396_5_1	643_2_1	499_3_1	1588_2_147	2988_6_54	20_5_1	23_6_1	47_6_1	141_2_517	416_2_314	542_1_17	819_2_1	347_6_1	403_2_877	368_6_161	185_5_15	933_5_1	507_5_129	188_2_1	1010_5_29	1037_2_287	427_2_608	631_6_123	618_6_112	1313_2_4	1042_5_23	1267_2_179	545_25_495	856_5_301	1309_2_2	528_5_27	684_6_135	79_6_1	11_5_1	2212_5_147	435_2_244	1824_5_139	849_0_796	1418_05_349	378_5_1	809_3_9
623_5_26	150_6_48	578_6_13	335_5_1	1122_3_18	1201_5_67	455_5_98	740_5_1	63_5_1	396_5_1	643_2_1	499_3_1	1588_2_165	2988_6_61	20_5_1	23_6_1	47_6_1	141_2_556	416_2_305	542_1_21	819_2_1	347_6_1	403_2_890	368_6_157	185_5_15	933_5_1	507_5_120	188_2_1	1010_5_25	1037_2_303	427_2_608	631_6_124	618_6_123	1313_2_4	1042_5_24	1267_2_157	545_25_496	856_5_307	1309_2_2	528_5_35	684_6_113	79_6_1	11_5_1	2212_5_128	435_2_228	1824_5_131	849_0_783	1418_05_324	378_5_1	809_3_7
623_5_29	150_6_50	578_6_14	335_5_1	1122_3_15	1201_5_60	455_5_80	740_5_1	63_5_1	396_5_1	643_2_1	499_3_1	1588_2_172	2988_6_66	20_5_1	23_6_1	47_6_1	141_2_555	416_2_295	542_1_26	347_6_1	403_2_896	368_6_186	185_5_11	933_5_1	507_5_110	188_2_1	1010_5_20	1037_2_310	427_2_579	631_6_141	618_6_118	1313_2_3	1042_5_23	1267_2_165	545_25_501	856_5_279	528_5_46	684_6_118	79_6_1	11_5_1	2212_5_118	435_2_224	1824_5_132	849_0_816	1418_05_332	378_5_1	809_3_7	298_4_56	2083_6_688
623_5_28	150_6_61	578_6_14	335_5_1	1122_3_14	1201_5_60	455_5_75	740_5_1	63_5_1	396_5_1	643_2_1	499_3_1	1588_2_164	2988_6_70	20_5_1	23_6_1	47_6_1	141_2_544	416_2_299	542_1_19	347_6_1	403_2_897	368_6_160	185_5_11	933_5_1	507_5_109	188_2_1	1010_5_33	1037_2_308	427_2_587	631_6_120	618_6_114	1313_2_6	1042_5_25	1267_2_176	545_25_477	856_5_293	528_5_30	684_6_105	79_6_1	11_5_1	2212_5_120	435_2_226	1824_5_135	849_0_855	1418_05_345	378_5_1	809_3_10	298_4_47	2083_6_693
623_5_22	150_6_58	578_6_11	335_5_1	1122_3_9	1201_5_60	455_5_89	740_5_1	63_5_1	396_5_1	643_2_1	499_3_1	1588_2_162	2988_6_73	20_5_1	23_6_1	47_6_1	141_2_540	416_2_283	542_1_32	347_6_1	403_2_872	368_6_162	185_5_8	933_5_1	507_5_112	188_2_1	1010_5_26	1037_2_307	427_2_636	631_6_101	618_6_148	1313_2_2	1042_5_21	1267_2_173	545_25_471	856_5_291	528_5_32	684_6_104	79_6_1	11_5_1	2212_5_123	435_2_261	1824_5_140	849_0_831	1418_05_360	378_5_1	809_3_4	298_4_52	2083_6_672
623_5_14	150_6_60	578_6_14	335_5_1	1122_3_7	1201_5_49	455_5_64	740_5_1	63_5_1	396_5_1	643_2_1	499_3_1	1588_2_163	2988_6_89	20_5_1	23_6_1	47_6_1	141_2_571	416_2_274	542_1_34	347_6_1	403_2_871	368_6_177	185_5_5	933_5_1	507_5_98	188_2_1	1010_5_28	1037_2_307	427_2_631	631_6_111	618_6_147	1313_2_2	1042_5_32	1267_2_161	545_25_469	856_5_262	528_5_30	684_6_104	79_6_1	11_5_1	2212_5_127	435_2_231	1824_5_147	849_0_817	1418_05_393	378_5_1	809_3_5	298_4_67	2083_6_667
623_5_21	150_6_56	578_6_12	335_5_1	1122_3_6	1201_5_47	455_5_61	740_5_1	63_5_1	396_5_1	643_2_1	499_3_1	1588_2_166	2988_6_72	20_5_1	23_6_1	47_6_1	141_2_556	416_2_277	542_1_35	347_6_1	403_2_864	368_6_158	185_5_7	933_5_1	507_5_95	188_2_1	1010_5_38	1037_2_281	427_2_624	631_6_106	618_6_153	1313_2_1	1042_5_25	1267_2_183	545_25_464	856_5_291	528_5_28	684_6_95	79_6_1	11_5_1	2212_5_134	435_2_229	1824_5_163	849_0_847	1418_05_402	378_5_1	809_3_4	298_4_55	2083_6_697
623_5_19	150_6_52	578_6_13	335_5_1	1122_3_4	1201_5_52	455_5_83	740_5_1	63_5_1	396_5_1	643_2_1	499_3_1	1588_2_136	2988_6_71	20_5_1	23_6_1	47_6_1	141_2_523	416_2_286	542_1_32	347_6_1	403_2_904	368_6_146	185_5_4	933_5_1	507_5_97	188_2_1	1010_5_43	1037_2_274	427_2_676	631_6_105	618_6_152	1313_2_2	1042_5_25	1267_2_178	545_25_491	856_5_279	528_5_22	684_6_83	79_6_1	11_5_1	2212_5_133	435_2_251	1824_5_164	849_0_831	1418_05_402	378_5_1	809_3_2	298_4_58	2083_6_680
623_5_17	150_6_46	578_6_10	335_5_1	1122_3_4	1201_5_67	455_5_86	740_5_1	63_5_1	396_5_1	643_2_1	499_3_1	1588_2_141	2988_6_66	20_5_1	23_6_1	47_6_1	141_2_542	416_2_270	542_1_34	347_6_1	403_2_896	368_6_147	185_5_7	933_5_1	507_5_105	188_2_1	1010_5_36	1037_2_287	427_2_711	631_6_125	618_6_150	1313_2_3	1042_5_26	1267_2_175	545_25_473	856_5_272	528_5_31	684_6_74	79_6_1	11_5_1	2212_5_134	435_2_233	1824_5_173	849_0_790	1418_05_382	378_5_1	809_3_2	298_4_70	2083_6_660
623_5_15	150_6_43	578_6_5	335_5_1	1122_3_6	1201_5_57	455_5_90	740_5_1	63_5_1	396_5_1	643_2_1	499_3_1	1588_2_145	2988_6_60	20_5_1	23_6_1	47_6_1	141_2_546	416_2_245	542_1_33	347_6_1	403_2_873	368_6_156	185_5_11	933_5_1	507_5_99	188_2_1	1010_5_42	1037_2_290	427_2_701	631_6_133	618_6_138	1313_2_2	1042_5_27	1267_2_207	545_25_490	856_5_268	528_5_30	684_6_85	79_6_1	11_5_1	2212_5_128	435_2_194	1824_5_179	849_0_796	1418_05_382	378_5_1	809_3_2	298_4_52	2083_6_676
623_5_16	150_6_44	578_6_5	335_5_1	1122_3_7	1201_5_48	455_5_107	740_5_1	63_5_1	396_5_1	643_2_1	499_3_1	1588_2_148	2988_6_53	20_5_1	23_6_1	47_6_1	141_2_575	416_2_232	542_1_22	347_6_1	403_2_848	368_6_156	185_5_12	933_5_1	507_5_95	188_2_1	1010_5_42	1037_2_290	427_2_701	631_6_125	618_6_134	1042_5_28	1267_2_205	545_25_452	856_5_268	528_5_25	684_6_87	79_6_1	11_5_1	2212_5_117	435_2_239	1824_5_185	849_0_822	1418_05_409	378_5_1	809_3_4	298_4_47	2083_6_676	1666_6_91
623_5_15	150_6_32	578_6_3	335_5_1	1122_3_3	1201_5_45	455_5_116	740_5_1	63_5_1	396_5_1	643_2_1	499_3_1	1588_2_158	2988_6_42	20_5_1	23_6_1	47_6_1	141_2_572	416_2_257	542_1_35	347_6_1	403_2_843	368_6_148	185_5_16	933_5_1	507_5_80	188_2_1	1010_5_39	1037_2_275	427_2_777	631_6_124	618_6_146	1042_5_26	1267_2_195	545_25_463	856_5_264	528_5_21	684_6_82	79_6_1	11_5_1	2212_5_122	435_2_241	1824_5_174	849_0_744	1418_05_421	378_5_1	809_3_2	298_4_51	2083_6_666	1666_6_118
623_5_11	150_6_29	578_6_5	335_5_1	1122_3_3	1201_5_54	455_5_98	740_5_1	63_5_1	396_5_1	643_2_1	499_3_1	1588_2_189	2988_6_29	20_5_1	23_6_1	47_6_1	141_2_583	416_2_241	542_1_45	347_6_1	403_2_841	368_6_127	185_5_15	933_5_1	507_5_79	188_2_1	1010_5_46	1037_2_281	427_2_754	631_6_132	618_6_142	1042_5_22	1267_2_171	545_25_479	856_5_261	528_5_20	684_6_87	79_6_1	11_5_1	2212_5_119	435_2_210	1824_5_188	849_0_755	1418_05_429	378_5_1	809_3_2	298_4_44	2083_6_682	1666_6_112
623_5_11	150_6_31	578_6_3	335_5_1	1122_3_3	1201_5_39	455_5_96	740_5_1	63_5_1	396_5_1	643_2_1	499_3_1	1588_2_191	2988_6_37	20_5_1	23_6_1	47_6_1	141_2_582	416_2_244	542_1_48	347_6_1	403_2_879	368_6_108	185_5_17	933_5_1	507_5_96	188_2_1	1010_5_45	1037_2_236	427_2_772	631_6_103	618_6_135	1042_5_16	1267_2_182	545_25_471	856_5_240	528_5_16	684_6_74	79_6_1	11_5_1	2212_5_133	435_2_211	1824_5_195	849_0_754	1418_05_419	378_5_1	809_3_3	298_4_36	2083_6_735	1666_6_111
623_5_16	150_6_24	578_6_1	335_5_1	1122_3_3	1201_5_45	455_5_100	740_5_1	63_5_1	396_5_1	643_2_1	499_3_1	1588_2_191	2988_6_34	20_5_1	23_6_1	47_6_1	141_2_604	416_2_236	542_1_50	347_6_1	403_2_856	368_6_106	185_5_16	933_5_1	507_5_79	188_2_1	1010_5_52	1037_2_231	427_2_794	631_6_100	618_6_162	1042_5_10	1267_2_175	545_25_472	856_5_249	528_5_20	684_6_86	79_6_1	11_5_1	2212_5_118	435_2_227	1824_5_180	849_0_736	1418_05_424	378_5_1	809_3_1	298_4_51	2083_6_699	1666_6_106
623_5_12	150_6_15	335_5_1	1122_3_1	1201_5_46	455_5_93	740_5_1	63_5_1	396_5_1	499_3_1	1588_2_192	2988_6_35	20_5_1	23_6_1	643_2_1	141_2_596	416_2_240	542_1_48	347_6_1	403_2_844	368_6_118	185_5_10	933_5_1	507_5_79	188_2_1	1010_5_47	1037_2_231	427_2_801	631_6_99	618_6_169	1042_5_12	1267_2_186	545_25_502	856_5_250	528_5_24	684_6_102	79_6_1	11_5_1	2212_5_119	435_2_198	1824_5_190	849_0_708	1418_05_402	378_5_1	809_3_1	298_4_46	2083_6_729	1666_6_105	2063_5_159	418_6_610
623_5_13	150_6_17	335_5_1	1201_5_45	455_5_84	740_5_1	63_5_1	396_5_1	1588_2_197	2988_6_36	20_5_1	23_6_1	643_2_1	141_2_588	416_2_219	542_1_36	347_6_1	403_2_859	368_6_107	185_5_10	933_5_1	507_5_73	188_2_1	1010_5_58	1037_2_242	427_2_771	631_6_78	618_6_182	1042_5_7	1267_2_190	545_25_487	856_5_269	528_5_27	684_6_98	79_6_1	11_5_1	2212_5_117	435_2_200	1824_5_189	849_0_728	1418_05_413	378_5_1	809_3_1	298_4_37	2083_6_747	1666_6_104	2063_5_160	418_6_619	433_2_71	1632_5_54
623_5_15	150_6_10	335_5_1	1201_5_52	455_5_101	740_5_1	63_5_1	396_5_1	1588_2_171	2988_6_28	20_5_1	23_6_1	141_2_634	643_2_1	542_1_45	347_6_1	403_2_856	368_6_114	185_5_8	933_5_1	507_5_74	188_2_1	1010_5_60	1037_2_247	427_2_788	631_6_91	618_6_167	1042_5_4	1267_2_181	545_25_442	856_5_264	528_5_28	684_6_73	79_6_1	11_5_1	2212_5_113	435_2_211	1824_5_161	849_0_735	1418_05_403	378_5_1	416_2_202	298_4_55	2083_6_743	1666_6_116	2063_5_175	418_6_634	433_2_76	1632_5_53
623_5_15	150_6_7	335_5_1	1201_5_58	455_5_107	740_5_1	63_5_1	396_5_1	1588_2_191	2988_6_31	20_5_1	23_6_1	643_2_1	542_1_40	347_6_1	403_2_822	368_6_117	185_5_6	933_5_1	507_5_83	188_2_1	1010_5_60	1037_2_237	427_2_819	631_6_90	618_6_160	141_2_624	1267_2_158	545_25_481	856_5_259	528_5_31	684_6_67	79_6_1	11_5_1	2212_5_108	435_2_199	2083_6_733	849_0_706	1418_05_385	378_5_1	416_2_215	298_4_69	1824_5_161	1666_6_112	2063_5_200	418_6_652	433_2_77	1632_5_51
623_5_17	150_6_9	335_5_1	1201_5_55	455_5_89	740_5_1	63_5_1	396_5_1	1588_2_201	2988_6_25	20_5_1	23_6_1	643_2_1	542_1_38	347_6_1	403_2_778	368_6_99	185_5_7	933_5_1	507_5_83	188_2_1	1010_5_54	1037_2_268	427_2_817	631_6_92	618_6_141	141_2_640	1267_2_178	545_25_489	856_5_270	528_5_22	684_6_73	79_6_1	11_5_1	2212_5_120	435_2_196	2083_6_732	849_0_721	1418_05_395	378_5_1	416_2_225	298_4_51	1824_5_194	1666_6_117	2063_5_186	418_6_625	433_2_80	1632_5_46
623_5_20	150_6_12	335_5_1	1201_5_65	455_5_107	740_5_1	63_5_1	396_5_1	1588_2_177	2988_6_23	20_5_1	23_6_1	643_2_1	542_1_39	347_6_1	403_2_769	368_6_90	185_5_6	933_5_1	507_5_80	188_2_1	1010_5_59	1037_2_236	427_2_814	631_6_88	618_6_151	141_2_626	1267_2_195	545_25_465	856_5_241	528_5_22	684_6_73	79_6_1	11_5_1	2212_5_95	435_2_227	2083_6_774	849_0_778	1418_05_359	378_5_1	416_2_219	298_4_50	1824_5_202	1666_6_119	2063_5_193	418_6_631	433_2_84	1632_5_41
623_5_17	150_6_6	335_5_1	1201_5_76	455_5_118	740_5_1	63_5_1	396_5_1	1588_2_155	2988_6_24	20_5_1	23_6_1	643_2_1	542_1_46	347_6_1	403_2_801	368_6_87	185_5_7	933_5_1	507_5_85	188_2_1	1010_5_53	1037_2_216	427_2_803	631_6_70	618_6_156	141_2_636	1267_2_171	545_25_434	856_5_227	528_5_20	684_6_67	79_6_1	11_5_1	2212_5_104	435_2_226	2083_6_766	849_0_823	1418_05_349	378_5_1	416_2_232	298_4_42	1824_5_182	1666_6_114	2063_5_212	418_6_687	433_2_76	1632_5_41
623_5_7	150_6_8	335_5_1	1201_5_71	455_5_97	740_5_1	63_5_1	396_5_1	1588_2_155	2988_6_23	20_5_1	23_6_1	643_2_1	542_1_37	347_6_1	403_2_788	368_6_97	185_5_4	933_5_1	507_5_78	188_2_1	1010_5_42	1037_2_257	427_2_775	631_6_69	618_6_157	141_2_605	1267_2_168	545_25_456	856_5_239	528_5_19	684_6_82	79_6_1	11_5_1	2212_5_109	435_2_228	2083_6_803	849_0_806	1418_05_367	378_5_1	416_2_246	298_4_36	1824_5_192	1666_6_126	2063_5_212	418_6_652	433_2_77	1632_5_43
623_5_12	150_6_7	335_5_1	1201_5_74	455_5_106	740_5_1	63_5_1	396_5_1	1588_2_153	2988_6_13	20_5_1	23_6_1	643_2_1	542_1_41	347_6_1	403_2_776	368_6_105	185_5_2	933_5_1	507_5_94	188_2_1	1010_5_52	1037_2_262	427_2_761	631_6_84	618_6_159	141_2_596	1267_2_177	545_25_424	856_5_228	528_5_22	684_6_89	79_6_1	11_5_1	2212_5_74	435_2_251	2083_6_767	849_0_835	1418_05_390	378_5_1	416_2_259	298_4_35	1824_5_180	1666_6_126	2063_5_208	418_6_642	433_2_90	1632_5_35
623_5_14	150_6_6	335_5_1	1201_5_76	455_5_126	740_5_1	63_5_1	396_5_1	1588_2_138	2988_6_11	20_5_1	23_6_1	643_2_1	542_1_23	347_6_1	403_2_798	368_6_103	545_25_409	933_5_1	507_5_85	188_2_1	1010_5_57	1037_2_243	427_2_766	631_6_96	618_6_171	141_2_652	1267_2_141	185_5_1	856_5_212	528_5_30	684_6_73	79_6_1	11_5_1	2212_5_73	435_2_261	2083_6_743	849_0_862	1418_05_399	378_5_1	416_2_258	298_4_34	1824_5_172	1666_6_144	2063_5_188	418_6_656	433_2_84	1632_5_31
623_5_14	150_6_3	335_5_1	1201_5_89	455_5_118	740_5_1	63_5_1	396_5_1	1588_2_155	2988_6_16	20_5_1	23_6_1	643_2_1	542_1_15	347_6_1	403_2_778	368_6_95	545_25_419	933_5_1	507_5_73	188_2_1	1010_5_46	1037_2_265	427_2_790	631_6_92	618_6_193	141_2_613	1267_2_138	185_5_1	856_5_208	528_5_9	684_6_81	79_6_1	11_5_1	2212_5_93	435_2_254	2083_6_792	849_0_820	1418_05_431	378_5_1	416_2_274	298_4_32	1824_5_166	1666_6_156	2063_5_174	418_6_619	433_2_75	1632_5_39
623_5_13	150_6_4	335_5_1	1201_5_106	455_5_120	740_5_1	63_5_1	396_5_1	1588_2_153	2988_6_14	20_5_1	23_6_1	643_2_1	542_1_19	347_6_1	403_2_813	368_6_74	545_25_453	933_5_1	507_5_76	188_2_1	1010_5_43	1037_2_266	427_2_759	631_6_86	618_6_196	141_2_563	1267_2_163	185_5_1	856_5_216	528_5_10	684_6_95	79_6_1	11_5_1	2212_5_96	435_2_256	2083_6_793	849_0_786	1418_05_437	378_5_1	416_2_241	298_4_32	1824_5_162	1666_6_154	2063_5_178	418_6_630	433_2_88	1632_5_39
623_5_15	150_6_5	335_5_1	1201_5_108	455_5_125	740_5_1	63_5_1	396_5_1	1588_2_150	2988_6_19	20_5_1	23_6_1	643_2_1	542_1_25	347_6_1	403_2_790	368_6_83	545_25_439	933_5_1	507_5_74	188_2_1	1010_5_50	1037_2_280	427_2_769	631_6_85	618_6_180	141_2_567	1267_2_171	185_5_1	856_5_198	528_5_5	684_6_80	79_6_1	11_5_1	2212_5_82	435_2_302	2083_6_812	849_0_806	1418_05_402	378_5_1	416_2_218	298_4_40	1824_5_158	1666_6_142	2063_5_173	418_6_646	433_2_90	1632_5_44
623_5_9	150_6_4	335_5_1	1201_5_105	455_5_131	740_5_1	63_5_1	396_5_1	1588_2_160	2988_6_20	20_5_1	23_6_1	643_2_1	542_1_24	347_6_1	403_2_854	368_6_95	545_25_408	933_5_1	507_5_70	188_2_1	1010_5_48	1037_2_272	427_2_781	631_6_89	618_6_151	141_2_562	1267_2_172	185_5_1	856_5_190	528_5_5	684_6_86	79_6_1	11_5_1	2212_5_98	435_2_296	2083_6_832	849_0_815	1418_05_405	378_5_1	416_2_221	298_4_24	1824_5_132	1666_6_124	2063_5_183	418_6_631	433_2_94	1632_5_41
623_5_10	150_6_6	335_5_1	1201_5_113	455_5_109	740_5_1	63_5_1	396_5_1	1588_2_184	2988_6_12	20_5_1	23_6_1	643_2_1	542_1_23	347_6_1	403_2_878	368_6_95	545_25_457	933_5_1	507_5_68	188_2_1	1010_5_47	1037_2_271	427_2_797	631_6_82	618_6_153	141_2_531	1267_2_177	185_5_1	856_5_183	528_5_6	684_6_73	79_6_1	11_5_1	2212_5_110	435_2_289	2083_6_858	849_0_736	1418_05_410	378_5_1	416_2_239	298_4_24	1824_5_134	1666_6_119	2063_5_177	418_6_640	433_2_84	1632_5_37
623_5_10	150_6_5	335_5_1	1201_5_126	455_5_112	740_5_1	63_5_1	396_5_1	1588_2_185	2988_6_5	20_5_1	23_6_1	643_2_1	542_1_18	347_6_1	403_2_832	368_6_102	545_25_477	933_5_1	507_5_60	188_2_1	1010_5_55	1037_2_272	427_2_799	631_6_83	618_6_153	141_2_513	1267_2_162	185_5_1	856_5_193	528_5_3	684_6_65	79_6_1	11_5_1	2212_5_101	435_2_279	2083_6_838	849_0_760	1418_05_419	378_5_1	416_2_230	298_4_35	1824_5_135	1666_6_108	2063_5_198	418_6_661	433_2_101	1632_5_35
623_5_8	150_6_5	335_5_1	1201_5_122	455_5_124	740_5_1	63_5_1	396_5_1	1588_2_173	2988_6_3	20_5_1	23_6_1	643_2_1	542_1_17	347_6_1	403_2_855	368_6_97	545_25_429	933_5_1	507_5_59	188_2_1	1010_5_64	1037_2_255	427_2_787	631_6_96	618_6_136	141_2_546	1267_2_170	185_5_1	856_5_200	528_5_2	684_6_66	79_6_1	11_5_1	2212_5_100	435_2_298	2083_6_865	849_0_787	1418_05_384	378_5_1	416_2_250	298_4_41	1824_5_119	1666_6_96	2063_5_200	418_6_652	433_2_96	1632_5_29
623_5_10	740_5_1	335_5_1	1201_5_123	455_5_100	63_5_1	396_5_1	1588_2_200	2988_6_3	20_5_1	23_6_1	643_2_1	542_1_11	347_6_1	403_2_872	368_6_80	545_25_456	933_5_1	507_5_81	188_2_1	1010_5_59	1037_2_246	427_2_814	631_6_91	618_6_112	141_2_544	1267_2_166	185_5_1	856_5_170	528_5_1	684_6_77	79_6_1	11_5_1	2212_5_104	435_2_275	2083_6_890	849_0_782	1418_05_385	378_5_1	416_2_245	298_4_34	1824_5_133	1666_6_105	2063_5_205	418_6_643	433_2_90	1632_5_28
623_5_11	740_5_1	335_5_1	1201_5_108	455_5_94	396_5_1	1588_2_220	2988_6_1	20_5_1	23_6_1	643_2_1	542_1_8	347_6_1	403_2_838	368_6_95	545_25_474	933_5_1	507_5_76	188_2_1	1010_5_68	1037_2_266	427_2_830	631_6_87	618_6_136	141_2_498	1267_2_181	185_5_1	856_5_167	684_6_74	79_6_1	11_5_1	2212_5_75	435_2_289	2083_6_890	849_0_787	1418_05_401	378_5_1	416_2_228	298_4_38	1824_5_120	1666_6_111	2063_5_232	418_6_615	433_2_89	1632_5_27
623_5_8	740_5_1	335_5_1	1201_5_128	455_5_114	396_5_1	1588_2_204	2988_6_3	20_5_1	23_6_1	643_2_1	542_1_9	347_6_1	403_2_841	368_6_99	545_25_435	933_5_1	507_5_42	188_2_1	1010_5_74	1037_2_250	427_2_862	631_6_97	618_6_138	141_2_500	1267_2_177	185_5_1	856_5_166	684_6_80	79_6_1	11_5_1	2212_5_84	435_2_318	2083_6_882	849_0_772	1418_05_408	378_5_1	416_2_206	298_4_48	1824_5_139	1666_6_119	2063_5_222	418_6_591	433_2_96	1632_5_22
623_5_11	740_5_1	335_5_1	1201_5_134	455_5_127	396_5_1	1588_2_209	2988_6_5	20_5_1	23_6_1	643_2_1	542_1_6	347_6_1	403_2_865	368_6_80	545_25_408	933_5_1	507_5_53	188_2_1	1010_5_74	1037_2_225	427_2_885	631_6_93	618_6_108	141_2_554	1267_2_163	185_5_1	856_5_146	684_6_79	79_6_1	11_5_1	2212_5_88	435_2_302	2083_6_853	849_0_855	1418_05_348	378_5_1	416_2_220	298_4_34	1824_5_146	1666_6_122	2063_5_208	418_6_608	433_2_100	1632_5_21
623_5_11	740_5_1	335_5_1	1201_5_108	455_5_118	396_5_1	1588_2_221	2988_6_5	20_5_1	23_6_1	643_2_1	542_1_9	347_6_1	403_2_825	368_6_80	545_25_427	933_5_1	507_5_52	188_2_1	1010_5_70	1037_2_242	427_2_866	631_6_83	618_6_141	141_2_590	1267_2_180	185_5_1	856_5_150	684_6_93	79_6_1	11_5_1	2212_5_52	435_2_252	2083_6_896	849_0_860	1418_05_350	378_5_1	416_2_238	298_4_26	1824_5_157	1666_6_112	2063_5_208	418_6_597	433_2_84	1632_5_31
623_5_8	740_5_1	335_5_1	1201_5_113	455_5_121	396_5_1	1588_2_237	2988_6_6	20_5_1	23_6_1	643_2_1	542_1_9	347_6_1	403_2_773	368_6_76	545_25_429	933_5_1	507_5_29	188_2_1	1010_5_88	1037_2_246	427_2_874	631_6_86	618_6_142	141_2_570	1267_2_184	185_5_1	856_5_147	684_6_100	79_6_1	11_5_1	2212_5_61	435_2_290	2083_6_882	849_0_811	1418_05_372	378_5_1	416_2_227	298_4_27	1824_5_186	1666_6_114	2063_5_203	418_6_613	433_2_87	1632_5_21
623_5_6	740_5_1	335_5_1	1201_5_111	455_5_145	396_5_1	1588_2_209	2988_6_5	20_5_1	23_6_1	643_2_1	542_1_6	347_6_1	403_2_802	368_6_60	545_25_425	933_5_1	507_5_33	188_2_1	1010_5_97	1037_2_236	427_2_903	631_6_97	618_6_161	141_2_569	1267_2_177	185_5_1	856_5_139	684_6_92	79_6_1	11_5_1	2212_5_65	435_2_309	2083_6_856	849_0_783	1418_05_359	378_5_1	416_2_220	298_4_28	1824_5_202	1666_6_115	2063_5_198	418_6_622	433_2_89	1632_5_14
623_5_5	740_5_1	335_5_1	1201_5_107	455_5_125	396_5_1	1588_2_234	2988_6_2	20_5_1	23_6_1	643_2_1	542_1_6	347_6_1	403_2_852	368_6_55	545_25_443	933_5_1	507_5_31	188_2_1	1010_5_64	1037_2_227	427_2_881	631_6_86	618_6_164	141_2_591	1267_2_173	185_5_1	856_5_150	684_6_103	79_6_1	11_5_1	2212_5_51	435_2_247	2083_6_843	849_0_793	1418_05_369	378_5_1	416_2_252	298_4_24	1824_5_207	1666_6_111	2063_5_221	418_6_618	433_2_74	1632_5_23
623_5_2	740_5_1	335_5_1	1201_5_111	455_5_137	396_5_1	1588_2_241	2988_6_7	20_5_1	23_6_1	643_2_1	542_1_10	347_6_1	403_2_819	368_6_56	545_25_487	933_5_1	507_5_32	188_2_1	1010_5_82	1037_2_212	427_2_874	631_6_103	618_6_150	141_2_569	1267_2_167	185_5_1	856_5_135	684_6_90	79_6_1	11_5_1	2212_5_46	435_2_225	2083_6_869	849_0_757	1418_05_397	378_5_1	416_2_264	298_4_21	1824_5_201	1666_6_107	2063_5_232	418_6_612	433_2_90	1632_5_27
623_5_2	740_5_1	335_5_1	1201_5_91	455_5_133	396_5_1	1588_2_224	2988_6_5	20_5_1	23_6_1	643_2_1	542_1_4	347_6_1	403_2_874	368_6_54	545_25_449	933_5_1	507_5_34	188_2_1	1010_5_86	1037_2_191	427_2_869	631_6_109	618_6_157	141_2_572	1267_2_189	185_5_1	856_5_140	684_6_81	79_6_1	11_5_1	2212_5_51	435_2_236	2083_6_866	849_0_756	1418_05_397	378_5_1	416_2_248	298_4_18	1824_5_193	1666_6_105	2063_5_218	418_6_638	433_2_118	1632_5_24
623_5_1	740_5_1	335_5_1	1201_5_86	455_5_150	396_5_1	1588_2_234	2988_6_2	20_5_1	23_6_1	643_2_1	542_1_4	347_6_1	403_2_945	368_6_44	545_25_464	933_5_1	507_5_40	188_2_1	1010_5_78	1037_2_195	427_2_904	631_6_92	618_6_159	141_2_577	1267_2_193	185_5_1	856_5_122	684_6_75	79_6_1	11_5_1	2212_5_56	435_2_227	2083_6_850	849_0_772	1418_05_336	378_5_1	416_2_233	298_4_22	1824_5_201	1666_6_105	2063_5_213	418_6_635	433_2_92	1632_5_24
623_5_1	740_5_1	335_5_1	1201_5_84	455_5_136	396_5_1	1588_2_229	20_5_1	23_6_1	643_2_1	542_1_3	403_2_938	368_6_42	545_25_484	933_5_1	507_5_38	188_2_1	1010_5_73	1037_2_208	427_2_859	631_6_104	618_6_164	141_2_597	1267_2_183	185_5_1	856_5_141	684_6_81	79_6_1	11_5_1	2212_5_46	435_2_226	2083_6_900	849_0_758	1418_05_348	378_5_1	416_2_266	298_4_13	1824_5_190	1666_6_82	2063_5_202	418_6_626	433_2_85	1632_5_28
740_5_1	335_5_1	1201_5_69	455_5_146	396_5_1	1588_2_233	20_5_1	23_6_1	643_2_1	542_1_1	403_2_899	368_6_47	545_25_459	933_5_1	507_5_48	188_2_1	1010_5_95	1037_2_195	427_2_854	631_6_103	618_6_161	141_2_548	1267_2_188	185_5_1	856_5_136	1666_6_65	79_6_1	11_5_1	2212_5_56	435_2_234	2083_6_951	849_0_754	1418_05_379	378_5_1	416_2_267	298_4_11	1824_5_209	684_6_64	2063_5_218	418_6_618	433_2_102	1632_5_24
740_5_1	335_5_1	1201_5_78	455_5_146	396_5_1	1588_2_226	20_5_1	23_6_1	643_2_1	403_2_923	368_6_34	545_25_445	933_5_1	507_5_48	188_2_1	1010_5_87	1037_2_179	427_2_868	631_6_99	618_6_173	141_2_572	1267_2_187	185_5_1	856_5_114	1666_6_66	79_6_1	11_5_1	2212_5_45	435_2_274	2083_6_972	849_0_724	1418_05_369	378_5_1	416_2_257	298_4_10	1824_5_215	684_6_71	2063_5_218	418_6_598	433_2_103	1632_5_30
740_5_1	335_5_1	1201_5_97	455_5_123	396_5_1	1588_2_240	20_5_1	23_6_1	643_2_1	403_2_929	368_6_44	545_25_459	933_5_1	507_5_46	188_2_1	1010_5_83	1037_2_197	427_2_864	631_6_100	618_6_166	141_2_592	1267_2_187	185_5_1	856_5_109	1666_6_69	79_6_1	11_5_1	2212_5_43	435_2_278	2083_6_991	849_0_705	1418_05_324	378_5_1	416_2_265	298_4_13	1824_5_213	684_6_71	2063_5_205	418_6_593	433_2_100	1632_5_25
740_5_1	335_5_1	1201_5_98	455_5_142	396_5_1	1588_2_248	20_5_1	23_6_1	643_2_1	403_2_913	368_6_35	545_25_466	933_5_1	507_5_41	188_2_1	1010_5_86	1037_2_206	427_2_845	631_6_101	618_6_165	141_2_599	1267_2_166	185_5_1	856_5_107	1666_6_72	79_6_1	11_5_1	2212_5_56	435_2_261	2083_6_973	849_0_680	1418_05_335	378_5_1	416_2_284	298_4_13	1824_5_231	684_6_66	2063_5_196	418_6_617	433_2_110	1632_5_19
740_5_1	335_5_1	1201_5_81	455_5_165	396_5_1	1588_2_242	20_5_1	23_6_1	643_2_1	403_2_929	368_6_30	545_25_427	933_5_1	507_5_45	188_2_1	1010_5_86	1037_2_191	427_2_862	631_6_106	618_6_182	141_2_613	1267_2_182	185_5_1	856_5_101	1666_6_77	79_6_1	11_5_1	2212_5_51	435_2_262	2083_6_985	849_0_665	1418_05_337	378_5_1	416_2_297	298_4_13	1824_5_224	684_6_52	2063_5_168	418_6_593	433_2_140	1632_5_25
740_5_1	335_5_1	1201_5_108	455_5_146	396_5_1	1588_2_242	20_5_1	23_6_1	643_2_1	403_2_968	368_6_28	545_25_462	933_5_1	507_5_42	188_2_1	1010_5_76	1037_2_207	427_2_877	631_6_96	618_6_202	141_2_624	1267_2_165	185_5_1	856_5_95	1666_6_87	79_6_1	11_5_1	2212_5_45	435_2_263	2083_6_957	849_0_671	1418_05_311	378_5_1	416_2_285	298_4_5	1824_5_221	684_6_44	2063_5_153	418_6_604	433_2_120	1632_5_28
740_5_1	335_5_1	1201_5_125	455_5_120	396_5_1	1588_2_227	20_5_1	23_6_1	643_2_1	403_2_957	368_6_36	545_25_459	933_5_1	507_5_29	188_2_1	1010_5_74	1037_2_212	427_2_891	631_6_104	618_6_224	141_2_652	1267_2_168	185_5_1	856_5_97	1666_6_95	79_6_1	11_5_1	2212_5_45	435_2_228	2083_6_950	849_0_670	1418_05_333	378_5_1	416_2_288	298_4_6	1824_5_194	684_6_38	2063_5_156	418_6_612	433_2_116	1632_5_27
740_5_1	335_5_1	1201_5_111	455_5_118	396_5_1	1588_2_249	20_5_1	23_6_1	643_2_1	403_2_932	368_6_34	545_25_448	933_5_1	507_5_24	188_2_1	1010_5_66	1037_2_199	427_2_830	631_6_94	618_6_209	141_2_625	1267_2_175	185_5_1	856_5_112	1666_6_79	79_6_1	11_5_1	2212_5_55	435_2_226	2083_6_987	849_0_705	1418_05_357	378_5_1	416_2_294	298_4_4	1824_5_223	684_6_34	2063_5_141	418_6_624	433_2_144	1632_5_34
740_5_1	335_5_1	1201_5_108	455_5_112	396_5_1	1588_2_267	20_5_1	23_6_1	643_2_1	403_2_948	368_6_40	545_25_479	933_5_1	507_5_23	188_2_1	1010_5_57	1037_2_209	427_2_853	631_6_102	618_6_225	141_2_626	1267_2_170	185_5_1	856_5_119	1666_6_81	79_6_1	11_5_1	2212_5_51	435_2_251	2083_6_978	849_0_647	1418_05_337	378_5_1	416_2_290	298_4_4	1824_5_185	684_6_38	2063_5_149	418_6_626	433_2_139	1632_5_19
740_5_1	335_5_1	1201_5_135	455_5_109	396_5_1	1588_2_266	20_5_1	23_6_1	643_2_1	403_2_920	368_6_48	545_25_500	933_5_1	507_5_23	188_2_1	1010_5_68	1037_2_211	427_2_856	631_6_106	618_6_202	141_2_668	1267_2_168	185_5_1	856_5_131	1666_6_88	79_6_1	11_5_1	2212_5_58	435_2_226	2083_6_948	849_0_646	1418_05_332	378_5_1	416_2_274	298_4_5	1824_5_174	684_6_41	2063_5_145	418_6_634	433_2_123	1632_5_20
740_5_1	335_5_1	1201_5_112	455_5_111	396_5_1	1588_2_287	20_5_1	23_6_1	643_2_1	403_2_886	368_6_42	545_25_489	933_5_1	507_5_29	188_2_1	1010_5_90	1037_2_207	427_2_821	631_6_102	618_6_217	141_2_660	1267_2_155	185_5_1	856_5_148	1666_6_68	79_6_1	11_5_1	2212_5_65	435_2_196	2083_6_957	849_0_658	1418_05_363	378_5_1	416_2_293	298_4_10	1824_5_177	684_6_31	2063_5_146	418_6_651	433_2_135	1632_5_23
740_5_1	335_5_1	1201_5_90	455_5_101	396_5_1	1588_2_298	20_5_1	23_6_1	643_2_1	403_2_916	368_6_42	545_25_495	933_5_1	507_5_35	188_2_1	1010_5_73	1037_2_214	427_2_861	631_6_84	618_6_226	141_2_628	1267_2_186	185_5_1	856_5_125	1666_6_69	79_6_1	11_5_1	2212_5_55	435_2_215	2083_6_966	849_0_629	1418_05_363	378_5_1	416_2_289	298_4_5	1824_5_173	684_6_31	2063_5_146	418_6_643	433_2_148	1632_5_24
740_5_1	335_5_1	1201_5_100	455_5_96	396_5_1	1588_2_310	20_5_1	23_6_1	643_2_1	403_2_921	368_6_39	545_25_514	933_5_1	507_5_42	188_2_1	1010_5_58	1037_2_223	427_2_854	631_6_87	618_6_221	141_2_633	1267_2_188	185_5_1	856_5_120	1666_6_58	79_6_1	11_5_1	2212_5_59	435_2_219	2083_6_986	849_0_607	1418_05_353	378_5_1	416_2_296	298_4_12	1824_5_163	684_6_38	2063_5_144	418_6_640	433_2_119	1632_5_31
740_5_1	335_5_1	1201_5_89	455_5_108	396_5_1	1588_2_299	20_5_1	23_6_1	643_2_1	403_2_875	368_6_35	545_25_502	933_5_1	507_5_41	188_2_1	1010_5_74	1037_2_235	427_2_877	631_6_87	618_6_228	141_2_628	1267_2_171	185_5_1	856_5_128	1666_6_46	79_6_1	11_5_1	2212_5_69	435_2_207	2083_6_962	849_0_640	1418_05_348	378_5_1	416_2_309	298_4_11	1824_5_171	684_6_34	2063_5_164	418_6_647	433_2_120	1632_5_30
740_5_1	335_5_1	1201_5_78	455_5_120	396_5_1	1588_2_305	20_5_1	23_6_1	643_2_1	403_2_862	368_6_30	545_25_485	933_5_1	507_5_45	188_2_1	1010_5_80	1037_2_235	427_2_919	631_6_80	618_6_232	141_2_614	1267_2_155	185_5_1	856_5_104	1666_6_45	79_6_1	11_5_1	2212_5_59	435_2_204	2083_6_1001	849_0_640	1418_05_367	378_5_1	416_2_323	298_4_2	1824_5_193	684_6_23	2063_5_150	418_6_617	433_2_144	1632_5_23
740_5_1	335_5_1	1201_5_78	455_5_105	396_5_1	1588_2_298	20_5_1	23_6_1	643_2_1	403_2_895	368_6_37	545_25_468	933_5_1	507_5_50	188_2_1	1010_5_71	1037_2_250	427_2_934	631_6_74	618_6_263	141_2_649	1267_2_144	185_5_1	856_5_99	1666_6_44	79_6_1	11_5_1	2212_5_67	435_2_221	2083_6_960	849_0_616	1418_05_372	378_5_1	416_2_301	298_4_4	1824_5_192	684_6_31	2063_5_156	418_6_612	433_2_120	1632_5_24
740_5_1	335_5_1	1201_5_91	455_5_107	396_5_1	1588_2_299	20_5_1	23_6_1	643_2_1	403_2_886	368_6_29	545_25_467	933_5_1	507_5_39	188_2_1	1010_5_59	1037_2_272	427_2_930	631_6_69	618_6_258	141_2_673	1267_2_130	185_5_1	856_5_108	1666_6_35	79_6_1	11_5_1	2212_5_75	435_2_213	2083_6_950	849_0_625	1418_05_380	378_5_1	416_2_284	298_4_4	1824_5_207	684_6_38	2063_5_157	418_6_619	433_2_105	1632_5_25
740_5_1	335_5_1	1201_5_81	455_5_92	396_5_1	1588_2_284	20_5_1	23_6_1	643_2_1	403_2_835	368_6_33	545_25_440	933_5_1	507_5_46	188_2_1	1010_5_66	1037_2_256	427_2_918	631_6_53	618_6_266	141_2_726	1267_2_148	185_5_1	856_5_100	1666_6_44	79_6_1	11_5_1	2212_5_47	435_2_209	2083_6_957	849_0_669	1418_05_398	378_5_1	416_2_318	298_4_2	1824_5_220	684_6_24	2063_5_130	418_6_624	433_2_118	1632_5_30
740_5_1	335_5_1	1201_5_72	455_5_81	396_5_1	1588_2_282	20_5_1	23_6_1	643_2_1	403_2_814	368_6_24	545_25_456	933_5_1	507_5_49	188_2_1	1010_5_61	1037_2_225	427_2_949	631_6_56	618_6_264	141_2_759	1267_2_137	185_5_1	856_5_96	1666_6_38	79_6_1	11_5_1	2212_5_51	435_2_240	2083_6_965	849_0_661	1418_05_411	378_5_1	416_2_288	1824_5_213	684_6_23	2063_5_150	418_6_610	433_2_128	1632_5_27
740_5_1	335_5_1	1201_5_73	455_5_75	396_5_1	1588_2_302	20_5_1	23_6_1	643_2_1	403_2_819	368_6_23	545_25_496	933_5_1	507_5_44	188_2_1	1010_5_49	1037_2_263	427_2_950	631_6_48	618_6_264	141_2_750	1267_2_138	185_5_1	856_5_98	1666_6_32	79_6_1	11_5_1	2212_5_67	435_2_209	2083_6_941	849_0_617	1418_05_420	378_5_1	416_2_285	1824_5_218	684_6_30	2063_5_162	418_6_631	433_2_106	1632_5_22
740_5_1	335_5_1	1201_5_67	455_5_103	396_5_1	1588_2_285	20_5_1	23_6_1	643_2_1	403_2_787	368_6_22	545_25_451	933_5_1	507_5_47	188_2_1	1010_5_49	1037_2_258	427_2_942	631_6_42	618_6_265	141_2_763	1267_2_154	185_5_1	856_5_92	1666_6_31	79_6_1	11_5_1	2212_5_69	435_2_193	2083_6_991	849_0_629	1418_05_436	378_5_1	416_2_325	1824_5_202	684_6_26	2063_5_153	418_6_611	433_2_111	1632_5_28
740_5_1	335_5_1	1201_5_78	455_5_81	396_5_1	1588_2_286	20_5_1	23_6_1	643_2_1	403_2_756	368_6_24	545_25_458	933_5_1	507_5_54	188_2_1	1010_5_46	1037_2_252	427_2_935	631_6_36	618_6_260	141_2_778	1267_2_180	185_5_1	856_5_91	1666_6_46	79_6_1	11_5_1	2212_5_67	435_2_212	2083_6_995	849_0_622	1418_05_452	378_5_1	416_2_316	1824_5_193	684_6_27	2063_5_142	418_6_607	433_2_106	1632_5_31
740_5_1	335_5_1	1201_5_98	455_5_60	396_5_1	1588_2_275	20_5_1	23_6_1	643_2_1	403_2_739	368_6_18	545_25_473	933_5_1	507_5_50	188_2_1	1010_5_41	1037_2_243	427_2_951	631_6_29	618_6_291	141_2_750	1267_2_187	185_5_1	856_5_86	1666_6_38	79_6_1	11_5_1	2212_5_65	435_2_220	2083_6_1020	849_0_592	1418_05_472	378_5_1	416_2_326	1824_5_186	684_6_30	2063_5_148	418_6_600	433_2_112	1632_5_34
740_5_1	335_5_1	1201_5_92	455_5_73	396_5_1	1588_2_285	20_5_1	23_6_1	643_2_1	403_2_733	368_6_20	545_25_506	933_5_1	507_5_47	188_2_1	1010_5_36	1037_2_221	427_2_932	631_6_33	618_6_303	141_2_754	1267_2_175	185_5_1	856_5_84	1666_6_36	79_6_1	11_5_1	2212_5_71	435_2_229	2083_6_1033	849_0_551	1418_05_479	378_5_1	416_2_317	1824_5_169	684_6_28	2063_5_151	418_6_642	433_2_101	1632_5_33
740_5_1	335_5_1	1201_5_80	455_5_76	396_5_1	1588_2_301	20_5_1	23_6_1	643_2_1	403_2_704	368_6_19	545_25_530	933_5_1	507_5_55	188_2_1	1010_5_51	1037_2_222	427_2_933	631_6_26	618_6_284	141_2_761	1267_2_189	185_5_1	856_5_84	1666_6_40	79_6_1	11_5_1	2212_5_71	435_2_207	2083_6_1069	849_0_573	1418_05_450	378_5_1	416_2_307	1824_5_157	684_6_23	2063_5_152	418_6_625	433_2_112	1632_5_30
740_5_1	335_5_1	1201_5_78	455_5_62	396_5_1	1588_2_284	20_5_1	23_6_1	643_2_1	403_2_743	368_6_18	545_25_517	933_5_1	507_5_61	188_2_1	1010_5_47	1037_2_259	427_2_957	631_6_25	618_6_286	141_2_757	1267_2_141	185_5_1	856_5_91	1666_6_36	79_6_1	11_5_1	2212_5_68	435_2_216	2083_6_1024	849_0_577	1418_05_444	378_5_1	416_2_318	1824_5_163	684_6_20	2063_5_169	418_6_626	433_2_120	1632_5_26
740_5_1	335_5_1	1201_5_71	455_5_60	396_5_1	1588_2_260	20_5_1	23_6_1	643_2_1	403_2_684	368_6_21	545_25_574	933_5_1	507_5_57	188_2_1	1010_5_54	1037_2_279	427_2_939	631_6_23	618_6_312	141_2_708	1267_2_165	185_5_1	856_5_98	1666_6_35	79_6_1	11_5_1	2212_5_71	435_2_214	2083_6_1036	849_0_612	1418_05_438	378_5_1	416_2_304	1824_5_147	684_6_32	2063_5_176	418_6_639	433_2_98	1632_5_28
740_5_1	335_5_1	1201_5_67	455_5_59	396_5_1	1588_2_252	20_5_1	23_6_1	643_2_1	403_2_672	368_6_30	545_25_573	933_5_1	507_5_71	188_2_1	1010_5_59	1037_2_276	427_2_925	631_6_24	618_6_287	141_2_774	1267_2_145	185_5_1	856_5_104	1666_6_35	79_6_1	11_5_1	2212_5_52	435_2_220	2083_6_1067	849_0_579	1418_05_444	378_5_1	416_2_325	1824_5_145	684_6_27	2063_5_151	418_6_614	433_2_127	1632_5_28
740_5_1	335_5_1	1201_5_75	455_5_55	396_5_1	1588_2_269	20_5_1	23_6_1	643_2_1	403_2_700	368_6_34	545_25_545	933_5_1	507_5_66	188_2_1	1010_5_51	1037_2_271	427_2_955	631_6_27	618_6_275	141_2_780	1267_2_142	185_5_1	856_5_100	1666_6_33	79_6_1	11_5_1	2212_5_50	435_2_208	2083_6_1076	849_0_575	1418_05_464	378_5_1	416_2_342	1824_5_143	684_6_28	2063_5_139	418_6_586	433_2_132	1632_5_15
740_5_1	335_5_1	1201_5_93	455_5_46	396_5_1	1588_2_282	20_5_1	23_6_1	643_2_1	403_2_730	368_6_24	545_25_548	933_5_1	507_5_62	188_2_1	1010_5_57	1037_2_280	427_2_968	631_6_21	618_6_296	141_2_720	1267_2_157	185_5_1	856_5_96	1666_6_43	79_6_1	11_5_1	2212_5_69	435_2_196	2083_6_1052	849_0_572	1418_05_456	378_5_1	416_2_320	1824_5_146	684_6_44	2063_5_147	418_6_579	433_2_117	1632_5_14
740_5_1	335_5_1	1201_5_74	455_5_58	396_5_1	1588_2_271	20_5_1	23_6_1	643_2_1	403_2_692	368_6_25	545_25_561	933_5_1	507_5_74	188_2_1	1010_5_65	1037_2_285	427_2_938	631_6_25	618_6_321	141_2_787	1267_2_170	185_5_1	856_5_109	1666_6_37	79_6_1	11_5_1	2212_5_58	435_2_172	2083_6_1122	849_0_565	1418_05_460	378_5_1	416_2_300	1824_5_122	684_6_30	2063_5_134	418_6_567	433_2_100	1632_5_10
740_5_1	335_5_1	1201_5_74	455_5_64	396_5_1	1588_2_282	20_5_1	23_6_1	643_2_1	403_2_681	368_6_27	545_25_564	933_5_1	507_5_89	188_2_1	1010_5_63	1037_2_277	427_2_951	631_6_31	618_6_291	141_2_837	1267_2_156	185_5_1	856_5_87	1666_6_38	79_6_1	11_5_1	2212_5_62	435_2_151	2083_6_1127	849_0_557	1418_05_471	378_5_1	416_2_299	1824_5_109	684_6_23	2063_5_132	418_6_574	433_2_109	1632_5_6
740_5_1	335_5_1	1201_5_82	455_5_63	396_5_1	1588_2_279	20_5_1	23_6_1	643_2_1	403_2_690	368_6_22	545_25_565	933_5_1	507_5_87	188_2_1	1010_5_51	1037_2_255	427_2_954	631_6_32	618_6_321	141_2_839	1267_2_140	185_5_1	856_5_93	1666_6_45	79_6_1	11_5_1	2212_5_71	435_2_168	2083_6_1059	849_0_546	1418_05_491	378_5_1	416_2_307	1824_5_120	684_6_31	2063_5_127	418_6_586	433_2_100	1632_5_8
740_5_1	335_5_1	1201_5_70	455_5_47	396_5_1	1588_2_277	20_5_1	23_6_1	643_2_1	403_2_705	368_6_25	545_25_618	933_5_1	507_5_85	188_2_1	1010_5_61	1037_2_249	427_2_891	631_6_30	618_6_361	141_2_766	1267_2_162	185_5_1	856_5_104	1666_6_46	79_6_1	11_5_1	2212_5_57	435_2_178	2083_6_1082	849_0_556	1418_05_477	378_5_1	416_2_292	1824_5_134	684_6_35	2063_5_127	418_6_582	433_2_101	1632_5_14
740_5_1	335_5_1	1201_5_76	455_5_39	396_5_1	1588_2_259	20_5_1	23_6_1	643_2_1	403_2_719	368_6_24	545_25_593	933_5_1	507_5_94	188_2_1	1010_5_66	1037_2_230	427_2_904	631_6_35	618_6_336	141_2_792	1267_2_148	185_5_1	856_5_93	1666_6_31	79_6_1	11_5_1	2212_5_57	435_2_171	2083_6_1053	849_0_525	1418_05_513	378_5_1	416_2_322	1824_5_129	684_6_32	2063_5_131	418_6_617	433_2_128	1632_5_13
740_5_1	335_5_1	1201_5_85	455_5_58	396_5_1	1588_2_251	20_5_1	23_6_1	643_2_1	403_2_712	368_6_22	545_25_618	933_5_1	507_5_83	188_2_1	1010_5_44	1037_2_209	427_2_915	631_6_35	618_6_326	141_2_775	1267_2_163	185_5_1	856_5_84	1666_6_34	79_6_1	11_5_1	2212_5_68	435_2_186	2083_6_1092	849_0_527	1418_05_505	378_5_1	416_2_325	1824_5_122	684_6_47	2063_5_112	418_6_604	433_2_119	1632_5_12
740_5_1	335_5_1	1201_5_74	455_5_51	396_5_1	1588_2_259	20_5_1	23_6_1	643_2_1	403_2_715	368_6_26	545_25_656	933_5_1	507_5_70	188_2_1	1010_5_47	1037_2_182	427_2_911	631_6_50	618_6_352	141_2_747	1267_2_193	185_5_1	856_5_87	1666_6_32	79_6_1	11_5_1	2212_5_58	435_2_182	2083_6_1057	849_0_577	1418_05_459	378_5_1	416_2_322	1824_5_120	684_6_53	2063_5_112	418_6_609	433_2_119	1632_5_10
740_5_1	335_5_1	1201_5_80	455_5_42	396_5_1	1588_2_249	20_5_1	23_6_1	643_2_1	403_2_699	368_6_22	545_25_681	933_5_1	507_5_69	188_2_1	1010_5_45	1037_2_199	427_2_910	631_6_44	618_6_367	141_2_770	1267_2_187	185_5_1	856_5_90	1666_6_21	79_6_1	11_5_1	2212_5_45	435_2_194	2083_6_1082	849_0_580	1418_05_465	378_5_1	416_2_322	1824_5_114	684_6_44	2063_5_78	418_6_604	433_2_122	1632_5_8
740_5_1	335_5_1	1201_5_85	455_5_52	396_5_1	1588_2_224	20_5_1	23_6_1	643_2_1	403_2_690	368_6_28	545_25_687	933_5_1	507_5_69	188_2_1	1010_5_38	1037_2_213	427_2_935	631_6_32	618_6_340	141_2_749	1267_2_166	185_5_1	856_5_85	1666_6_19	79_6_1	11_5_1	2212_5_69	435_2_201	2083_6_1109	849_0_567	1418_05_470	378_5_1	416_2_336	1824_5_95	684_6_53	2063_5_72	418_6_603	433_2_131	1632_5_11
740_5_1	335_5_1	1201_5_89	455_5_43	396_5_1	1588_2_229	20_5_1	23_6_1	643_2_1	403_2_714	368_6_28	545_25_692	933_5_1	507_5_70	188_2_1	1010_5_39	1037_2_200	427_2_921	631_6_41	618_6_337	141_2_771	1267_2_164	185_5_1	856_5_76	1666_6_23	79_6_1	11_5_1	2212_5_51	435_2_178	2083_6_1144	849_0_601	1418_05_457	378_5_1	416_2_357	1824_5_90	684_6_36	2063_5_78	418_6_564	433_2_125	1632_5_12
740_5_1	335_5_1	1201_5_83	455_5_38	396_5_1	1588_2_213	20_5_1	23_6_1	643_2_1	403_2_731	368_6_32	545_25_741	933_5_1	507_5_66	188_2_1	1010_5_42	1037_2_192	427_2_910	631_6_40	618_6_372	141_2_740	1267_2_172	185_5_1	856_5_88	1666_6_26	79_6_1	11_5_1	2212_5_54	435_2_196	2083_6_1144	849_0_589	1418_05_428	378_5_1	416_2_340	1824_5_92	684_6_32	2063_5_74	418_6_542	433_2_136	1632_5_19
740_5_1	335_5_1	1201_5_88	455_5_41	396_5_1	1588_2_216	20_5_1	23_6_1	643_2_1	403_2_752	368_6_34	545_25_727	933_5_1	507_5_60	188_2_1	1010_5_54	1037_2_190	427_2_876	631_6_37	618_6_340	141_2_771	1267_2_193	185_5_1	856_5_85	1666_6_29	79_6_1	11_5_1	2212_5_51	435_2_184	2083_6_1153	849_0_593	1418_05_420	378_5_1	416_2_314	1824_5_97	684_6_31	2063_5_74	418_6_562	433_2_146	1632_5_11
740_5_1	335_5_1	1201_5_99	455_5_61	396_5_1	1588_2_208	20_5_1	23_6_1	643_2_1	403_2_796	368_6_35	545_25_697	933_5_1	507_5_54	188_2_1	1010_5_45	1037_2_177	427_2_868	631_6_48	618_6_319	141_2_764	1267_2_205	185_5_1	856_5_94	1666_6_31	79_6_1	11_5_1	2212_5_59	435_2_193	2083_6_1156	849_0_590	1418_05_427	378_5_1	416_2_301	1824_5_93	684_6_39	2063_5_69	418_6_541	433_2_154	1632_5_11
740_5_1	335_5_1	1201_5_82	455_5_57	396_5_1	1588_2_236	20_5_1	23_6_1	643_2_1	403_2_787	368_6_33	545_25_707	933_5_1	507_5_54	188_2_1	1010_5_48	1037_2_162	427_2_881	631_6_42	618_6_325	141_2_781	1267_2_218	185_5_1	856_5_113	1666_6_24	79_6_1	11_5_1	2212_5_50	435_2_218	2083_6_1109	849_0_585	1418_05_433	378_5_1	416_2_301	1824_5_100	684_6_37	2063_5_62	418_6_538	433_2_143	1632_5_5
740_5_1	335_5_1	1201_5_94	455_5_56	396_5_1	1588_2_217	20_5_1	23_6_1	643_2_1	403_2_753	368_6_34	545_25_707	933_5_1	507_5_59	188_2_1	1010_5_54	1037_2_173	427_2_860	631_6_37	618_6_327	141_2_792	1267_2_223	185_5_1	856_5_127	1666_6_27	79_6_1	11_5_1	2212_5_48	435_2_206	2083_6_1115	849_0_602	1418_05_420	378_5_1	416_2_298	1824_5_93	684_6_29	2063_5_54	418_6_561	433_2_160	1632_5_3
740_5_1	335_5_1	1201_5_92	455_5_66	396_5_1	1588_2_201	20_5_1	23_6_1	643_2_1	403_2_757	368_6_41	545_25_750	933_5_1	507_5_61	188_2_1	1010_5_61	1037_2_189	427_2_820	631_6_48	618_6_304	141_2_730	1267_2_232	185_5_1	856_5_131	1666_6_19	79_6_1	11_5_1	2212_5_64	435_2_219	2083_6_1134	849_0_591	1418_05_418	378_5_1	416_2_288	1824_5_98	684_6_34	2063_5_56	418_6_571	433_2_154	1632_5_3
740_5_1	335_5_1	1201_5_93	455_5_51	396_5_1	1588_2_221	20_5_1	23_6_1	643_2_1	403_2_714	368_6_29	545_25_737	933_5_1	507_5_61	188_2_1	1010_5_57	1037_2_201	427_2_818	631_6_54	618_6_310	141_2_717	1267_2_245	185_5_1	856_5_152	1666_6_20	79_6_1	11_5_1	2212_5_49	435_2_210	2083_6_1179	849_0_590	1418_05_455	378_5_1	416_2_304	1824_5_97	684_6_26	2063_5_60	418_6_527	433_2_146	1632_5_7
740_5_1	335_5_1	1201_5_94	455_5_45	396_5_1	1588_2_233	20_5_1	23_6_1	643_2_1	403_2_679	368_6_28	545_25_778	933_5_1	507_5_64	188_2_1	1010_5_49	1037_2_202	427_2_789	631_6_63	618_6_321	141_2_727	1267_2_262	185_5_1	856_5_144	1666_6_20	79_6_1	11_5_1	2212_5_53	435_2_222	2083_6_1153	849_0_571	1418_05_437	378_5_1	416_2_272	1824_5_116	684_6_26	2063_5_65	418_6_564	433_2_142	1632_5_10
740_5_1	335_5_1	1201_5_102	455_5_45	396_5_1	1588_2_227	20_5_1	23_6_1	643_2_1	403_2_690	368_6_27	545_25_809	933_5_1	507_5_57	188_2_1	1010_5_40	1037_2_222	427_2_783	631_6_70	618_6_287	141_2_708	1267_2_227	185_5_1	856_5_139	1666_6_23	79_6_1	11_5_1	2212_5_49	435_2_238	2083_6_1144	849_0_609	1418_05_473	378_5_1	416_2_238	1824_5_113	684_6_18	2063_5_47	418_6_589	433_2_148	1632_5_8
740_5_1	335_5_1	1201_5_101	455_5_44	396_5_1	1588_2_224	20_5_1	23_6_1	643_2_1	403_2_680	368_6_23	545_25_768	933_5_1	507_5_47	188_2_1	1010_5_44	1037_2_210	427_2_801	631_6_64	618_6_277	141_2_697	1267_2_244	185_5_1	856_5_139	1666_6_19	79_6_1	11_5_1	2212_5_37	435_2_246	2083_6_1148	849_0_641	1418_05_546	378_5_1	416_2_223	1824_5_114	684_6_13	2063_5_52	418_6_573	433_2_147	1632_5_11
740_5_1	335_5_1	1201_5_78	455_5_32	396_5_1	1588_2_231	20_5_1	23_6_1	643_2_1	403_2_687	368_6_19	545_25_787	933_5_1	507_5_52	188_2_1	1010_5_45	1037_2_188	427_2_784	631_6_58	618_6_290	141_2_719	1267_2_260	185_5_1	856_5_143	1666_6_19	79_6_1	11_5_1	2212_5_45	435_2_242	2083_6_1182	849_0_590	1418_05_542	378_5_1	416_2_239	1824_5_127	684_6_13	2063_5_60	418_6_538	433_2_148	1632_5_15
740_5_1	335_5_1	1201_5_83	455_5_36	396_5_1	1588_2_235	20_5_1	23_6_1	643_2_1	403_2_685	368_6_21	545_25_793	933_5_1	507_5_52	188_2_1	1010_5_53	1037_2_215	427_2_719	631_6_57	618_6_315	141_2_686	1267_2_221	185_5_1	856_5_152	1666_6_24	79_6_1	11_5_1	2212_5_59	435_2_247	2083_6_1187	849_0_592	1418_05_550	378_5_1	416_2_250	1824_5_132	684_6_16	2063_5_46	418_6_536	433_2_154	1632_5_17
740_5_1	335_5_1	1201_5_74	455_5_44	396_5_1	1588_2_244	20_5_1	23_6_1	643_2_1	403_2_700	368_6_21	545_25_737	933_5_1	507_5_46	188_2_1	1010_5_57	1037_2_228	427_2_721	631_6_48	618_6_293	141_2_664	1267_2_239	185_5_1	856_5_161	1666_6_10	79_6_1	11_5_1	2212_5_39	435_2_261	2083_6_1193	849_0_600	1418_05_577	378_5_1	416_2_253	1824_5_138	684_6_16	2063_5_40	418_6_567	433_2_146	1632_5_18
740_5_1	335_5_1	1201_5_78	455_5_29	396_5_1	1588_2_263	20_5_1	23_6_1	643_2_1	403_2_675	368_6_11	545_25_715	933_5_1	507_5_41	188_2_1	1010_5_59	1037_2_228	427_2_727	631_6_49	618_6_292	141_2_680	1267_2_233	185_5_1	856_5_153	1666_6_10	79_6_1	11_5_1	2212_5_47	435_2_261	2083_6_1231	849_0_612	1418_05_585	378_5_1	416_2_228	1824_5_123	684_6_17	2063_5_52	418_6_567	433_2_151	1632_5_12
740_5_1	335_5_1	1201_5_80	455_5_30	396_5_1	1588_2_245	20_5_1	23_6_1	643_2_1	403_2_672	368_6_15	545_25_737	933_5_1	507_5_41	188_2_1	1010_5_64	1037_2_222	427_2_738	631_6_30	618_6_285	141_2_697	1267_2_242	185_5_1	856_5_157	1666_6_6	79_6_1	11_5_1	2212_5_55	435_2_244	2083_6_1285	849_0_609	1418_05_546	378_5_1	416_2_233	1824_5_123	684_6_24	2063_5_48	418_6_518	433_2_172	1632_5_13
740_5_1	335_5_1	1201_5_77	455_5_33	396_5_1	1588_2_243	20_5_1	23_6_1	643_2_1	403_2_688	368_6_16	545_25_729	933_5_1	507_5_40	188_2_1	1010_5_77	1037_2_226	427_2_735	631_6_31	618_6_295	141_2_638	1267_2_235	185_5_1	856_5_158	1666_6_4	79_6_1	11_5_1	2212_5_57	435_2_258	2083_6_1262	849_0_575	1418_05_586	378_5_1	416_2_249	1824_5_114	684_6_19	2063_5_52	418_6_542	433_2_178	1632_5_14
740_5_1	335_5_1	1201_5_79	455_5_39	396_5_1	1588_2_248	20_5_1	23_6_1	643_2_1	403_2_669	368_6_20	545_25_694	933_5_1	507_5_40	188_2_1	1010_5_66	1037_2_227	427_2_713	631_6_38	618_6_276	141_2_671	1267_2_226	185_5_1	856_5_177	1666_6_5	79_6_1	11_5_1	2212_5_58	435_2_265	2083_6_1275	849_0_609	1418_05_612	378_5_1	416_2_252	1824_5_103	684_6_12	2063_5_58	418_6_529	433_2_161	1632_5_12
740_5_1	335_5_1	1201_5_76	455_5_36	396_5_1	1588_2_243	20_5_1	23_6_1	643_2_1	403_2_610	368_6_20	545_25_708	933_5_1	507_5_34	188_2_1	1010_5_60	1037_2_232	427_2_735	631_6_30	618_6_281	141_2_680	1267_2_274	185_5_1	856_5_162	1666_6_3	79_6_1	11_5_1	2212_5_62	435_2_263	2083_6_1318	849_0_614	1418_05_601	378_5_1	416_2_230	1824_5_105	684_6_10	2063_5_64	418_6_519	433_2_152	1632_5_11
740_5_1	335_5_1	1201_5_84	455_5_38	396_5_1	1588_2_220	20_5_1	23_6_1	643_2_1	403_2_629	368_6_33	545_25_717	933_5_1	507_5_32	188_2_1	1010_5_63	1037_2_240	427_2_744	631_6_25	618_6_258	141_2_715	1267_2_259	185_5_1	856_5_172	1666_6_5	79_6_1	11_5_1	2212_5_62	435_2_244	2083_6_1336	849_0_569	1418_05_583	378_5_1	416_2_219	1824_5_112	684_6_17	2063_5_63	418_6_500	433_2_189	1632_5_5
740_5_1	335_5_1	1201_5_70	455_5_36	396_5_1	1588_2_224	20_5_1	23_6_1	643_2_1	403_2_660	368_6_34	545_25_708	933_5_1	507_5_34	188_2_1	1010_5_70	1037_2_224	427_2_711	631_6_32	618_6_239	141_2_737	1267_2_233	185_5_1	856_5_187	1666_6_10	79_6_1	11_5_1	2212_5_60	435_2_247	2083_6_1341	849_0_612	1418_05_603	378_5_1	416_2_198	1824_5_111	684_6_9	2063_5_58	418_6_497	433_2_183	1632_5_4
740_5_1	335_5_1	1201_5_72	455_5_27	396_5_1	1588_2_225	20_5_1	23_6_1	643_2_1	403_2_633	368_6_25	545_25_695	933_5_1	507_5_27	188_2_1	1010_5_79	1037_2_239	427_2_715	631_6_25	618_6_231	141_2_744	1267_2_222	185_5_1	856_5_186	1666_6_12	79_6_1	11_5_1	2212_5_74	435_2_242	2083_6_1356	849_0_606	1418_05_671	378_5_1	416_2_187	1824_5_122	684_6_6	2063_5_74	418_6_479	433_2_157	1632_5_3
740_5_1	335_5_1	1201_5_67	455_5_26	396_5_1	1588_2_229	20_5_1	23_6_1	643_2_1	403_2_649	368_6_35	545_25_724	933_5_1	507_5_27	188_2_1	1010_5_66	1037_2_260	427_2_742	631_6_20	618_6_230	141_2_728	1267_2_220	185_5_1	856_5_182	1666_6_14	79_6_1	11_5_1	2212_5_76	435_2_237	2083_6_1391	849_0_586	1418_05_644	378_5_1	416_2_183	1824_5_104	684_6_6	2063_5_67	418_6_451	433_2_164	1632_5_3
740_5_1	335_5_1	1201_5_58	455_5_34	396_5_1	1588_2_222	20_5_1	23_6_1	643_2_1	403_2_658	368_6_40	545_25_736	933_5_1	507_5_37	188_2_1	1010_5_65	1037_2_290	427_2_712	631_6_25	618_6_242	141_2_715	1267_2_213	185_5_1	856_5_204	1666_6_14	79_6_1	11_5_1	2212_5_59	435_2_253	2083_6_1329	849_0_559	1418_05_628	378_5_1	416_2_199	1824_5_123	684_6_2	2063_5_76	418_6_474	433_2_162	1632_5_5
740_5_1	335_5_1	1201_5_70	455_5_27	396_5_1	1588_2_243	20_5_1	23_6_1	643_2_1	403_2_649	368_6_30	545_25_682	933_5_1	507_5_24	188_2_1	1010_5_61	1037_2_304	427_2_747	631_6_34	618_6_234	141_2_724	1267_2_201	185_5_1	856_5_188	1666_6_9	79_6_1	11_5_1	2212_5_66	435_2_251	2083_6_1295	849_0_583	1418_05_647	378_5_1	416_2_196	1824_5_115	684_6_1	2063_5_61	418_6_510	433_2_177	1632_5_4
740_5_1	335_5_1	1201_5_75	455_5_36	396_5_1	1588_2_249	20_5_1	23_6_1	643_2_1	403_2_613	368_6_35	545_25_704	933_5_1	507_5_22	188_2_1	1010_5_72	1037_2_301	427_2_727	631_6_29	618_6_267	141_2_723	1267_2_205	185_5_1	856_5_191	79_6_1	11_5_1	2212_5_66	435_2_259	2083_6_1330	849_0_584	1418_05_614	378_5_1	416_2_179	1824_5_124	1666_6_14	2063_5_78	418_6_469	433_2_163	1632_5_4
740_5_1	335_5_1	1201_5_66	455_5_23	396_5_1	1588_2_240	20_5_1	23_6_1	643_2_1	403_2_676	368_6_30	545_25_762	933_5_1	507_5_14	188_2_1	1010_5_60	1037_2_324	427_2_708	631_6_40	618_6_291	141_2_718	1267_2_207	185_5_1	856_5_168	79_6_1	11_5_1	2212_5_39	435_2_250	2083_6_1325	849_0_532	1418_05_610	378_5_1	416_2_178	1824_5_126	1666_6_16	2063_5_86	418_6_475	433_2_161	1632_5_6
740_5_1	335_5_1	1201_5_58	455_5_17	396_5_1	1588_2_248	20_5_1	23_6_1	643_2_1	403_2_646	368_6_19	545_25_731	933_5_1	507_5_9	188_2_1	1010_5_67	1037_2_341	427_2_722	631_6_38	618_6_269	141_2_718	1267_2_206	185_5_1	856_5_167	79_6_1	11_5_1	2212_5_48	435_2_247	2083_6_1272	849_0_537	1418_05_634	378_5_1	416_2_208	1824_5_122	1666_6_12	2063_5_83	418_6_525	433_2_182	1632_5_7
740_5_1	335_5_1	1201_5_64	455_5_19	396_5_1	1588_2_246	20_5_1	23_6_1	643_2_1	403_2_642	368_6_21	545_25_744	933_5_1	507_5_7	188_2_1	1010_5_66	1037_2_355	427_2_718	631_6_30	618_6_284	141_2_682	1267_2_214	185_5_1	856_5_158	79_6_1	11_5_1	2212_5_50	435_2_232	2083_6_1306	849_0_540	1418_05_600	378_5_1	416_2_223	1824_5_153	1666_6_7	2063_5_96	418_6_499	433_2_169	1632_5_8
740_5_1	335_5_1	1201_5_63	455_5_22	396_5_1	1588_2_230	20_5_1	23_6_1	643_2_1	403_2_682	368_6_25	545_25_733	933_5_1	507_5_10	188_2_1	1010_5_69	1037_2_347	427_2_707	631_6_28	618_6_299	141_2_667	1267_2_210	185_5_1	856_5_164	79_6_1	11_5_1	2212_5_37	435_2_238	2083_6_1329	849_0_560	1418_05_582	378_5_1	416_2_219	1824_5_162	1666_6_4	2063_5_91	418_6_467	433_2_178	1632_5_10
740_5_1	335_5_1	1201_5_62	455_5_20	396_5_1	1588_2_212	20_5_1	23_6_1	643_2_1	403_2_694	368_6_20	545_25_742	933_5_1	507_5_12	188_2_1	1010_5_58	1037_2_353	427_2_714	631_6_22	618_6_326	141_2_652	1267_2_200	185_5_1	856_5_177	79_6_1	11_5_1	2212_5_44	435_2_247	2083_6_1283	849_0_540	1418_05_592	378_5_1	416_2_225	1824_5_159	1666_6_3	2063_5_106	418_6_464	433_2_190	1632_5_14
740_5_1	335_5_1	1201_5_52	455_5_14	396_5_1	1588_2_247	20_5_1	23_6_1	643_2_1	403_2_669	368_6_18	545_25_741	933_5_1	507_5_12	188_2_1	1010_5_71	1037_2_357	427_2_715	631_6_20	618_6_284	141_2_637	1267_2_206	185_5_1	856_5_157	79_6_1	11_5_1	2212_5_63	435_2_238	2083_6_1328	849_0_543	1418_05_611	378_5_1	416_2_218	1824_5_165	1666_6_2	2063_5_112	418_6_471	433_2_168	1632_5_14
740_5_1	335_5_1	1201_5_44	455_5_15	396_5_1	1588_2_246	20_5_1	23_6_1	643_2_1	403_2_652	368_6_19	545_25_797	933_5_1	507_5_15	188_2_1	1010_5_73	1037_2_357	427_2_741	631_6_17	618_6_276	141_2_597	1267_2_209	185_5_1	856_5_141	79_6_1	11_5_1	2212_5_49	435_2_246	2083_6_1320	849_0_551	1418_05_630	378_5_1	416_2_221	1824_5_152	1666_6_2	2063_5_113	418_6_488	433_2_150	1632_5_14
740_5_1	335_5_1	1201_5_34	455_5_18	396_5_1	1588_2_249	20_5_1	23_6_1	643_2_1	403_2_656	368_6_12	545_25_824	933_5_1	507_5_16	188_2_1	1010_5_67	1037_2_406	427_2_750	631_6_18	618_6_286	141_2_590	1267_2_194	185_5_1	856_5_150	79_6_1	11_5_1	2212_5_45	435_2_245	2083_6_1287	849_0_553	1418_05_590	378_5_1	416_2_203	1824_5_155	1666_6_2	2063_5_121	418_6_501	433_2_147	1632_5_17
740_5_1	335_5_1	1201_5_35	455_5_13	396_5_1	1588_2_259	20_5_1	23_6_1	643_2_1	403_2_645	368_6_12	545_25_822	933_5_1	507_5_15	188_2_1	1010_5_59	1037_2_399	427_2_790	631_6_16	618_6_303	141_2_609	1267_2_181	185_5_1	856_5_129	79_6_1	11_5_1	2212_5_55	435_2_277	2083_6_1305	849_0_524	1418_05_578	378_5_1	416_2_187	1824_5_141	1666_6_3	2063_5_120	418_6_504	433_2_139	1632_5_13
740_5_1	335_5_1	1201_5_30	455_5_14	396_5_1	1588_2_246	20_5_1	23_6_1	643_2_1	403_2_655	368_6_15	545_25_841	933_5_1	507_5_13	188_2_1	1010_5_50	1037_2_346	427_2_796	631_6_12	618_6_303	141_2_665	1267_2_194	185_5_1	856_5_125	79_6_1	11_5_1	2212_5_51	435_2_265	2083_6_1331	849_0_519	1418_05_562	378_5_1	416_2_174	1824_5_139	1666_6_2	2063_5_126	418_6_505	433_2_139	1632_5_14
740_5_1	335_5_1	1201_5_37	455_5_17	396_5_1	1588_2_249	20_5_1	23_6_1	643_2_1	403_2_602	368_6_14	545_25_866	933_5_1	507_5_9	188_2_1	1010_5_55	1037_2_363	427_2_826	631_6_16	618_6_308	141_2_657	1267_2_168	185_5_1	856_5_124	79_6_1	11_5_1	2212_5_55	435_2_281	2083_6_1336	849_0_521	1418_05_554	378_5_1	416_2_179	1824_5_143	1666_6_2	2063_5_136	418_6_486	433_2_116	1632_5_12
740_5_1	335_5_1	1201_5_47	455_5_13	396_5_1	1588_2_250	20_5_1	23_6_1	643_2_1	403_2_577	368_6_7	545_25_850	933_5_1	507_5_10	188_2_1	1010_5_62	1037_2_348	427_2_833	631_6_21	618_6_359	141_2_620	1267_2_157	185_5_1	856_5_130	79_6_1	11_5_1	2212_5_59	435_2_306	2083_6_1348	849_0_518	1418_05_547	378_5_1	416_2_184	1824_5_153	1666_6_1	2063_5_120	418_6_484	433_2_117	1632_5_10
740_5_1	335_5_1	1201_5_42	455_5_20	396_5_1	1588_2_252	20_5_1	23_6_1	643_2_1	403_2_604	368_6_10	545_25_862	933_5_1	507_5_9	188_2_1	1010_5_53	1037_2_359	427_2_799	631_6_30	618_6_325	141_2_640	1267_2_188	185_5_1	856_5_122	79_6_1	11_5_1	2212_5_56	435_2_280	2083_6_1326	849_0_531	1418_05_518	378_5_1	416_2_168	1824_5_164	1666_6_1	2063_5_141	418_6_491	433_2_129	1632_5_12
740_5_1	335_5_1	1201_5_45	455_5_16	396_5_1	1588_2_248	20_5_1	23_6_1	643_2_1	403_2_603	368_6_8	545_25_866	933_5_1	507_5_11	188_2_1	1010_5_41	1037_2_343	427_2_811	631_6_39	618_6_322	141_2_610	1267_2_185	185_5_1	856_5_120	79_6_1	11_5_1	2212_5_49	435_2_270	2083_6_1361	849_0_566	1418_05_519	378_5_1	416_2_198	1824_5_138	2063_5_141	418_6_495	433_2_118	1632_5_11
740_5_1	335_5_1	1201_5_44	455_5_14	396_5_1	1588_2_262	20_5_1	23_6_1	643_2_1	403_2_603	368_6_8	545_25_877	933_5_1	507_5_11	188_2_1	1010_5_42	1037_2_361	427_2_822	631_6_41	618_6_316	141_2_630	1267_2_172	185_5_1	856_5_127	79_6_1	11_5_1	2212_5_53	435_2_258	2083_6_1371	849_0_535	1418_05_528	378_5_1	416_2_184	1824_5_130	2063_5_130	418_6_477	433_2_127	1632_5_11
740_5_1	335_5_1	1201_5_45	455_5_10	396_5_1	1588_2_282	20_5_1	23_6_1	643_2_1	403_2_624	368_6_9	545_25_855	933_5_1	507_5_13	188_2_1	1010_5_50	1037_2_364	427_2_835	631_6_46	618_6_312	141_2_610	1267_2_186	185_5_1	856_5_123	79_6_1	11_5_1	2212_5_54	435_2_248	2083_6_1342	849_0_511	1418_05_515	378_5_1	416_2_190	1824_5_142	2063_5_150	418_6_471	433_2_138	1632_5_8
740_5_1	335_5_1	1201_5_28	455_5_13	396_5_1	1588_2_264	20_5_1	23_6_1	643_2_1	403_2_641	368_6_4	545_25_825	933_5_1	507_5_13	188_2_1	1010_5_50	1037_2_330	427_2_802	631_6_44	618_6_293	141_2_635	1267_2_204	185_5_1	856_5_133	79_6_1	11_5_1	2212_5_47	435_2_245	2083_6_1326	849_0_545	1418_05_537	378_5_1	416_2_208	1824_5_159	2063_5_149	418_6_482	433_2_150	1632_5_4
740_5_1	335_5_1	1201_5_38	455_5_9	396_5_1	1588_2_255	20_5_1	23_6_1	643_2_1	403_2_642	368_6_2	545_25_799	933_5_1	507_5_16	188_2_1	1010_5_58	1037_2_360	427_2_843	631_6_32	618_6_285	141_2_624	1267_2_190	185_5_1	856_5_138	79_6_1	11_5_1	2212_5_49	435_2_227	2083_6_1352	849_0_576	1418_05_542	378_5_1	416_2_223	1824_5_147	2063_5_122	418_6_450	433_2_145	1632_5_6
740_5_1	335_5_1	1201_5_38	455_5_12	396_5_1	1588_2_278	20_5_1	23_6_1	643_2_1	403_2_664	368_6_1	545_25_776	933_5_1	507_5_2	188_2_1	1010_5_48	1037_2_374	427_2_835	631_6_40	618_6_321	141_2_603	1267_2_194	185_5_1	856_5_124	79_6_1	11_5_1	2212_5_37	435_2_247	2083_6_1375	849_0_578	1418_05_520	378_5_1	416_2_232	1824_5_147	2063_5_114	418_6_431	433_2_135	1632_5_7
740_5_1	335_5_1	1201_5_47	455_5_10	396_5_1	1588_2_289	20_5_1	23_6_1	643_2_1	403_2_690	545_25_794	933_5_1	507_5_2	188_2_1	1010_5_51	1037_2_403	427_2_801	631_6_43	618_6_288	141_2_584	1267_2_189	185_5_1	856_5_128	79_6_1	11_5_1	2212_5_33	2063_5_126	2083_6_1350	849_0_565	1418_05_559	378_5_1	416_2_218	1824_5_162	435_2_225	418_6_441	433_2_129	1632_5_5
740_5_1	335_5_1	1201_5_24	455_5_16	396_5_1	1588_2_243	20_5_1	23_6_1	643_2_1	403_2_688	545_25_768	933_5_1	507_5_3	188_2_1	1010_5_45	1037_2_410	427_2_792	631_6_43	618_6_272	141_2_610	1267_2_181	185_5_1	856_5_148	79_6_1	11_5_1	2212_5_43	2063_5_107	2083_6_1362	849_0_638	1418_05_559	378_5_1	416_2_230	1824_5_147	435_2_231	418_6_448	433_2_119	1632_5_5
740_5_1	335_5_1	1201_5_22	455_5_16	396_5_1	1588_2_236	20_5_1	23_6_1	643_2_1	403_2_686	545_25_728	933_5_1	188_2_1	1010_5_52	1037_2_433	427_2_802	631_6_43	618_6_257	141_2_632	1267_2_179	185_5_1	856_5_130	79_6_1	11_5_1	2212_5_49	2063_5_97	2083_6_1410	849_0_591	1418_05_581	378_5_1	416_2_234	1824_5_142	435_2_243	418_6_431	433_2_130	1632_5_9
740_5_1	335_5_1	1201_5_18	455_5_14	396_5_1	1588_2_282	20_5_1	23_6_1	643_2_1	403_2_666	545_25_717	933_5_1	188_2_1	1010_5_55	1037_2_423	427_2_771	631_6_36	618_6_265	141_2_601	1267_2_204	185_5_1	856_5_139	79_6_1	11_5_1	2212_5_42	2063_5_120	2083_6_1407	849_0_566	1418_05_561	378_5_1	416_2_224	1824_5_161	435_2_252	418_6_468	433_2_129	1632_5_8
740_5_1	335_5_1	1201_5_15	455_5_10	396_5_1	1588_2_270	20_5_1	23_6_1	643_2_1	403_2_672	545_25_726	933_5_1	188_2_1	1010_5_44	1037_2_415	427_2_737	631_6_49	618_6_284	141_2_667	1267_2_177	185_5_1	856_5_174	79_6_1	11_5_1	2212_5_42	2063_5_103	2083_6_1427	849_0_556	1418_05_548	378_5_1	416_2_231	1824_5_158	435_2_273	418_6_438	433_2_109	1632_5_8
740_5_1	335_5_1	1201_5_21	455_5_5	396_5_1	1588_2_253	20_5_1	23_6_1	643_2_1	403_2_667	545_25_711	933_5_1	188_2_1	1010_5_50	1037_2_441	427_2_746	631_6_71	618_6_316	141_2_678	1267_2_184	185_5_1	856_5_152	79_6_1	11_5_1	2212_5_51	2063_5_89	2083_6_1419	849_0_557	1418_05_538	378_5_1	416_2_243	1824_5_147	435_2_251	418_6_434	433_2_105	1632_5_6
740_5_1	335_5_1	1201_5_22	455_5_6	396_5_1	1588_2_270	20_5_1	23_6_1	643_2_1	403_2_679	545_25_680	933_5_1	188_2_1	1010_5_47	1037_2_416	427_2_774	631_6_51	618_6_345	141_2_698	1267_2_206	185_5_1	856_5_141	79_6_1	11_5_1	2212_5_35	2063_5_92	2083_6_1415	849_0_573	1418_05_492	378_5_1	416_2_239	1824_5_167	435_2_237	418_6_422	433_2_123	1632_5_3
740_5_1	335_5_1	1201_5_21	455_5_3	396_5_1	1588_2_289	20_5_1	23_6_1	643_2_1	403_2_662	545_25_668	933_5_1	188_2_1	1010_5_39	1037_2_426	427_2_771	631_6_58	618_6_339	141_2_696	1267_2_178	185_5_1	856_5_147	79_6_1	11_5_1	2212_5_43	2063_5_120	2083_6_1438	849_0_545	1418_05_484	378_5_1	416_2_269	1824_5_173	435_2_225	418_6_442	433_2_94	1632_5_5
740_5_1	335_5_1	1201_5_29	455_5_7	396_5_1	1588_2_276	20_5_1	23_6_1	643_2_1	403_2_689	545_25_691	933_5_1	188_2_1	1010_5_40	1037_2_412	427_2_765	631_6_56	618_6_294	141_2_746	1267_2_178	185_5_1	856_5_151	79_6_1	11_5_1	2212_5_49	2063_5_90	2083_6_1414	849_0_567	1418_05_481	378_5_1	416_2_254	1824_5_148	435_2_231	418_6_464	433_2_96	1632_5_4
740_5_1	335_5_1	1201_5_32	455_5_2	396_5_1	1588_2_275	20_5_1	23_6_1	643_2_1	403_2_686	545_25_640	933_5_1	188_2_1	1010_5_34	1037_2_453	427_2_768	631_6_55	618_6_333	141_2_696	1267_2_184	185_5_1	856_5_138	79_6_1	11_5_1	2212_5_46	2063_5_98	2083_6_1433	849_0_554	1418_05_504	378_5_1	416_2_247	1824_5_142	435_2_237	418_6_463	433_2_110	1632_5_1
740_5_1	335_5_1	1201_5_26	455_5_1	396_5_1	1588_2_285	20_5_1	23_6_1	643_2_1	403_2_655	545_25_642	933_5_1	188_2_1	1010_5_38	1037_2_443	427_2_768	631_6_66	618_6_341	141_2_674	1267_2_189	185_5_1	856_5_150	79_6_1	11_5_1	2212_5_48	2063_5_112	2083_6_1454	849_0_585	1418_05_501	378_5_1	416_2_233	1824_5_139	435_2_229	418_6_449	433_2_103
740_5_1	335_5_1	1201_5_23	455_5_2	396_5_1	1588_2_291	20_5_1	23_6_1	643_2_1	403_2_641	545_25_639	933_5_1	188_2_1	1010_5_37	1037_2_445	427_2_747	631_6_73	618_6_352	141_2_700	1267_2_199	185_5_1	856_5_158	79_6_1	11_5_1	2212_5_50	2063_5_108	2083_6_1430	849_0_586	1418_05_510	378_5_1	416_2_216	1824_5_130	435_2_259	418_6_453	433_2_85
740_5_1	335_5_1	1201_5_32	455_5_1	396_5_1	1588_2_278	20_5_1	23_6_1	643_2_1	403_2_666	545_25_643	933_5_1	188_2_1	1010_5_44	1037_2_457	427_2_731	631_6_57	618_6_340	141_2_711	1267_2_213	185_5_1	856_5_157	79_6_1	11_5_1	2212_5_52	2063_5_91	2083_6_1425	849_0_545	1418_05_537	378_5_1	416_2_228	1824_5_143	435_2_239	418_6_452	433_2_91
740_5_1	335_5_1	1201_5_25	455_5_2	396_5_1	1588_2_335	20_5_1	23_6_1	643_2_1	403_2_660	545_25_623	933_5_1	188_2_1	1010_5_38	1037_2_483	427_2_706	631_6_59	618_6_361	141_2_702	1267_2_216	185_5_1	856_5_153	79_6_1	11_5_1	2212_5_41	2063_5_93	2083_6_1413	849_0_547	1418_05_519	378_5_1	416_2_226	1824_5_170	435_2_233	418_6_439	433_2_88
740_5_1	335_5_1	1201_5_30	455_5_4	396_5_1	1588_2_341	20_5_1	23_6_1	643_2_1	403_2_659	545_25_650	933_5_1	188_2_1	1010_5_52	1037_2_489	427_2_679	631_6_53	618_6_359	141_2_648	1267_2_226	185_5_1	856_5_154	79_6_1	11_5_1	2212_5_49	2063_5_89	2083_6_1395	849_0_567	1418_05_508	378_5_1	416_2_226	1824_5_178	435_2_243	418_6_447	433_2_84
740_5_1	335_5_1	1201_5_26	455_5_5	396_5_1	1588_2_321	20_5_1	23_6_1	643_2_1	403_2_676	545_25_632	933_5_1	188_2_1	1010_5_56	1037_2_506	427_2_679	631_6_50	618_6_337	141_2_678	1267_2_226	185_5_1	856_5_153	79_6_1	11_5_1	2212_5_47	2063_5_85	2083_6_1416	849_0_540	1418_05_547	378_5_1	416_2_227	1824_5_165	435_2_246	418_6_433	433_2_80
740_5_1	335_5_1	1201_5_24	455_5_2	396_5_1	1588_2_331	20_5_1	23_6_1	643_2_1	403_2_627	545_25_609	933_5_1	188_2_1	1010_5_64	1037_2_483	427_2_696	631_6_51	618_6_351	141_2_668	1267_2_223	185_5_1	856_5_141	79_6_1	11_5_1	2212_5_33	2063_5_87	2083_6_1420	849_0_582	1418_05_553	378_5_1	416_2_211	1824_5_191	435_2_256	418_6_452	433_2_74
740_5_1	335_5_1	1201_5_17	455_5_2	396_5_1	1588_2_368	20_5_1	23_6_1	643_2_1	403_2_643	545_25_597	933_5_1	188_2_1	1010_5_64	1037_2_486	427_2_660	631_6_44	618_6_384	141_2_655	1267_2_210	185_5_1	856_5_145	79_6_1	11_5_1	2212_5_37	2063_5_98	2083_6_1453	849_0_569	1418_05_555	378_5_1	416_2_208	1824_5_187	435_2_259	418_6_429	433_2_62
740_5_1	335_5_1	1201_5_19	455_5_2	396_5_1	1588_2_363	20_5_1	23_6_1	643_2_1	403_2_648	545_25_611	933_5_1	188_2_1	1010_5_52	1037_2_474	427_2_663	631_6_36	618_6_398	141_2_677	1267_2_198	185_5_1	856_5_137	79_6_1	11_5_1	2212_5_40	2063_5_87	2083_6_1455	849_0_518	1418_05_576	378_5_1	416_2_205	1824_5_185	435_2_273	418_6_455	433_2_59
740_5_1	335_5_1	1201_5_20	455_5_2	396_5_1	1588_2_320	20_5_1	23_6_1	643_2_1	403_2_624	545_25_588	933_5_1	188_2_1	1010_5_53	1037_2_485	427_2_705	631_6_21	618_6_425	141_2_668	1267_2_190	185_5_1	856_5_134	79_6_1	11_5_1	2212_5_35	2063_5_85	2083_6_1408	849_0_543	1418_05_575	378_5_1	416_2_228	1824_5_200	435_2_272	418_6_476	433_2_71
740_5_1	335_5_1	1201_5_16	455_5_2	396_5_1	1588_2_334	20_5_1	23_6_1	643_2_1	403_2_641	545_25_570	933_5_1	188_2_1	1010_5_52	1037_2_449	427_2_700	631_6_32	618_6_410	141_2_673	1267_2_191	185_5_1	856_5_144	79_6_1	11_5_1	2212_5_32	2063_5_87	2083_6_1409	849_0_577	1418_05_560	378_5_1	416_2_231	1824_5_203	435_2_285	418_6_466	433_2_62
740_5_1	335_5_1	1201_5_26	455_5_2	396_5_1	1588_2_365	20_5_1	23_6_1	643_2_1	403_2_629	545_25_585	933_5_1	188_2_1	1010_5_67	1037_2_436	427_2_725	631_6_35	618_6_441	141_2_624	1267_2_243	185_5_1	856_5_153	79_6_1	11_5_1	2212_5_46	2063_5_83	2083_6_1387	849_0_545	1418_05_547	378_5_1	416_2_222	1824_5_177	435_2_265	418_6_476	433_2_51
740_5_1	335_5_1	1201_5_28	455_5_2	396_5_1	1588_2_351	20_5_1	23_6_1	643_2_1	403_2_635	545_25_568	933_5_1	188_2_1	1010_5_70	1037_2_425	427_2_713	631_6_36	618_6_478	141_2_634	1267_2_242	185_5_1	856_5_162	79_6_1	11_5_1	2212_5_29	2063_5_70	2083_6_1344	849_0_576	1418_05_529	378_5_1	416_2_231	1824_5_192	435_2_293	418_6_479	433_2_43
740_5_1	335_5_1	1201_5_24	455_5_1	396_5_1	1588_2_342	20_5_1	23_6_1	643_2_1	403_2_616	545_25_613	933_5_1	188_2_1	1010_5_73	1037_2_420	427_2_709	631_6_36	618_6_474	141_2_618	1267_2_255	185_5_1	856_5_180	79_6_1	11_5_1	2212_5_42	2063_5_78	2083_6_1309	849_0_625	1418_05_487	378_5_1	416_2_234	1824_5_202	435_2_268	418_6_488	433_2_40
740_5_1	335_5_1	1201_5_25	455_5_1	396_5_1	1588_2_367	20_5_1	23_6_1	643_2_1	403_2_635	545_25_583	933_5_1	188_2_1	1010_5_67	1037_2_398	427_2_699	631_6_49	618_6_462	141_2_614	1267_2_269	185_5_1	856_5_182	79_6_1	11_5_1	2212_5_53	2063_5_80	2083_6_1313	849_0_609	1418_05_492	378_5_1	416_2_245	1824_5_201	435_2_275	418_6_467	433_2_47
740_5_1	335_5_1	1201_5_33	396_5_1	1588_2_340	20_5_1	23_6_1	643_2_1	403_2_643	545_25_592	933_5_1	188_2_1	1010_5_68	1037_2_411	427_2_710	631_6_43	618_6_465	141_2_566	1267_2_267	185_5_1	856_5_172	79_6_1	11_5_1	2212_5_47	2063_5_58	2083_6_1310	849_0_631	1418_05_530	378_5_1	416_2_254	1824_5_178	435_2_287	418_6_477	433_2_50
740_5_1	335_5_1	1201_5_27	396_5_1	1588_2_323	20_5_1	23_6_1	643_2_1	403_2_598	545_25_599	933_5_1	188_2_1	1010_5_75	1037_2_412	427_2_733	631_6_39	618_6_473	141_2_551	1267_2_256	185_5_1	856_5_193	79_6_1	11_5_1	2212_5_41	2063_5_61	2083_6_1323	849_0_642	1418_05_540	378_5_1	416_2_259	1824_5_158	435_2_288	418_6_480	433_2_61
740_5_1	335_5_1	1201_5_27	396_5_1	1588_2_365	20_5_1	23_6_1	643_2_1	403_2_633	545_25_592	933_5_1	188_2_1	1010_5_63	1037_2_396	427_2_701	631_6_33	618_6_479	141_2_552	1267_2_266	185_5_1	856_5_192	79_6_1	11_5_1	2212_5_29	2063_5_42	2083_6_1353	849_0_634	1418_05_540	378_5_1	416_2_273	1824_5_173	435_2_290	418_6_444	433_2_57
740_5_1	335_5_1	1201_5_23	396_5_1	1588_2_359	20_5_1	23_6_1	643_2_1	403_2_608	545_25_626	933_5_1	188_2_1	1010_5_73	1037_2_418	427_2_713	631_6_23	618_6_498	141_2_531	1267_2_272	185_5_1	856_5_186	79_6_1	11_5_1	2212_5_29	2063_5_40	2083_6_1348	849_0_645	1418_05_501	378_5_1	416_2_284	1824_5_155	435_2_291	418_6_440	433_2_71
740_5_1	335_5_1	1201_5_14	396_5_1	1588_2_319	20_5_1	23_6_1	643_2_1	403_2_541	545_25_643	933_5_1	188_2_1	1010_5_82	1037_2_425	427_2_726	631_6_20	618_6_494	141_2_563	1267_2_260	185_5_1	856_5_178	79_6_1	11_5_1	2212_5_27	2063_5_40	2083_6_1377	849_0_646	1418_05_527	378_5_1	416_2_262	1824_5_154	435_2_299	418_6_455	433_2_81
740_5_1	335_5_1	1201_5_4	396_5_1	1588_2_311	20_5_1	23_6_1	643_2_1	403_2_530	545_25_633	933_5_1	188_2_1	1010_5_91	1037_2_417	427_2_708	631_6_15	618_6_499	141_2_545	1267_2_286	185_5_1	856_5_171	79_6_1	11_5_1	2212_5_21	2063_5_43	2083_6_1388	849_0_682	1418_05_529	378_5_1	416_2_257	1824_5_167	435_2_289	418_6_477	433_2_69
740_5_1	335_5_1	1201_5_3	396_5_1	1588_2_315	20_5_1	23_6_1	643_2_1	403_2_544	545_25_599	933_5_1	188_2_1	1010_5_98	1037_2_432	427_2_715	631_6_13	618_6_525	141_2_511	1267_2_310	185_5_1	856_5_157	79_6_1	11_5_1	2212_5_29	2063_5_36	2083_6_1432	849_0_675	1418_05_497	378_5_1	416_2_252	1824_5_159	435_2_311	418_6_464	433_2_55
740_5_1	335_5_1	1201_5_4	396_5_1	1588_2_289	20_5_1	23_6_1	643_2_1	403_2_538	545_25_601	933_5_1	188_2_1	1010_5_103	1037_2_437	427_2_769	631_6_8	618_6_531	141_2_472	1267_2_309	185_5_1	856_5_152	79_6_1	11_5_1	2212_5_31	2063_5_45	2083_6_1383	849_0_707	1418_05_524	378_5_1	416_2_238	1824_5_170	435_2_316	418_6_447	433_2_60
740_5_1	335_5_1	1201_5_2	396_5_1	1588_2_294	20_5_1	23_6_1	643_2_1	403_2_533	545_25_628	933_5_1	188_2_1	1010_5_100	1037_2_435	427_2_762	631_6_16	618_6_516	141_2_478	1267_2_292	185_5_1	856_5_153	79_6_1	11_5_1	2212_5_19	2063_5_49	2083_6_1423	849_0_697	1418_05_535	378_5_1	416_2_226	1824_5_185	435_2_302	418_6_412	433_2_77
740_5_1	335_5_1	1267_2_297	1588_2_302	23_6_1	643_2_1	403_2_556	545_25_661	933_5_1	188_2_1	1010_5_89	1037_2_398	427_2_773	631_6_14	618_6_517	141_2_470	856_5_133	79_6_1	2212_5_16	2063_5_38	1824_5_201	849_0_733	1418_05_522	378_5_1	416_2_206	2083_6_1390	435_2_329	418_6_428	433_2_58
740_5_1	335_5_1	1267_2_298	1588_2_309	23_6_1	643_2_1	403_2_580	545_25_671	933_5_1	188_2_1	1010_5_94	1037_2_413	427_2_748	631_6_16	618_6_480	141_2_479	856_5_137	79_6_1	2212_5_21	2063_5_50	1824_5_205	849_0_729	1418_05_520	378_5_1	416_2_216	2083_6_1399	435_2_312	418_6_412	433_2_46
740_5_1	335_5_1	1267_2_282	1588_2_302	23_6_1	643_2_1	403_2_529	545_25_634	933_5_1	188_2_1	1010_5_100	1037_2_453	427_2_752	631_6_24	618_6_500	141_2_503	856_5_147	79_6_1	2212_5_8	2063_5_52	1824_5_210	849_0_715	1418_05_563	378_5_1	416_2_220	2083_6_1350	435_2_304	418_6_427	433_2_60
740_5_1	335_5_1	1267_2_289	1588_2_300	23_6_1	643_2_1	403_2_549	545_25_634	933_5_1	188_2_1	1010_5_107	1037_2_414	427_2_757	631_6_27	618_6_486	141_2_507	856_5_143	79_6_1	2212_5_7	2063_5_53	1824_5_215	849_0_696	1418_05_548	378_5_1	416_2_225	2083_6_1378	435_2_302	418_6_429	433_2_65
740_5_1	335_5_1	1267_2_284	1588_2_308	23_6_1	643_2_1	403_2_545	545_25_660	933_5_1	188_2_1	1010_5_93	1037_2_434	427_2_695	631_6_20	618_6_465	141_2_526	856_5_117	79_6_1	2212_5_9	2063_5_43	1824_5_208	849_0_698	1418_05_547	378_5_1	416_2_235	2083_6_1457	435_2_313	418_6_423	433_2_53
740_5_1	335_5_1	1267_2_286	1588_2_284	23_6_1	643_2_1	403_2_584	545_25_612	933_5_1	188_2_1	1010_5_102	1037_2_430	427_2_670	631_6_20	618_6_465	141_2_517	856_5_112	79_6_1	2212_5_7	2063_5_60	1824_5_219	849_0_670	1418_05_559	378_5_1	416_2_259	2083_6_1507	435_2_305	418_6_410	433_2_53
740_5_1	335_5_1	1267_2_281	1588_2_246	23_6_1	643_2_1	403_2_596	545_25_619	933_5_1	188_2_1	1010_5_118	1037_2_416	427_2_688	631_6_18	618_6_492	141_2_489	856_5_115	79_6_1	2212_5_8	2063_5_67	1824_5_220	849_0_661	1418_05_583	378_5_1	416_2_245	2083_6_1518	435_2_293	418_6_396	433_2_64
740_5_1	335_5_1	1267_2_311	1588_2_269	23_6_1	643_2_1	403_2_606	545_25_642	933_5_1	188_2_1	1010_5_126	1037_2_406	427_2_649	631_6_16	618_6_455	141_2_458	856_5_112	79_6_1	2212_5_5	2063_5_57	1824_5_245	849_0_696	1418_05_581	378_5_1	416_2_244	2083_6_1508	435_2_297	418_6_387	433_2_64
740_5_1	335_5_1	1267_2_324	1588_2_288	23_6_1	643_2_1	403_2_629	545_25_641	933_5_1	188_2_1	1010_5_116	1037_2_403	427_2_604	631_6_23	618_6_427	141_2_461	856_5_134	79_6_1	2212_5_7	2063_5_62	1824_5_209	849_0_722	1418_05_522	378_5_1	416_2_266	2083_6_1580	435_2_304	418_6_351	433_2_61
740_5_1	335_5_1	1267_2_332	1588_2_265	23_6_1	643_2_1	403_2_616	545_25_596	933_5_1	188_2_1	1010_5_116	1037_2_417	427_2_653	631_6_24	618_6_442	141_2_454	856_5_145	79_6_1	2212_5_7	2063_5_83	1824_5_215	849_0_693	1418_05_571	378_5_1	416_2_261	2083_6_1545	435_2_292	418_6_329	433_2_76
740_5_1	335_5_1	1267_2_324	1588_2_276	23_6_1	643_2_1	403_2_654	545_25_577	933_5_1	188_2_1	1010_5_107	1037_2_389	427_2_684	631_6_15	618_6_429	141_2_445	856_5_133	79_6_1	2212_5_7	2063_5_78	1824_5_193	849_0_675	1418_05_601	378_5_1	416_2_263	2083_6_1526	435_2_296	418_6_376	433_2_85
740_5_1	335_5_1	1267_2_332	1588_2_271	23_6_1	643_2_1	403_2_660	545_25_578	933_5_1	188_2_1	1010_5_96	1037_2_409	427_2_665	631_6_19	618_6_424	141_2_427	856_5_146	79_6_1	2212_5_7	2063_5_69	1824_5_194	849_0_660	1418_05_562	378_5_1	416_2_271	2083_6_1584	435_2_334	418_6_335	433_2_91
740_5_1	335_5_1	1267_2_334	1588_2_262	23_6_1	643_2_1	403_2_658	545_25_584	933_5_1	188_2_1	1010_5_88	1037_2_433	427_2_705	631_6_21	618_6_437	141_2_435	856_5_133	79_6_1	2212_5_7	2063_5_74	1824_5_190	849_0_628	1418_05_540	378_5_1	416_2_271	2083_6_1582	435_2_338	418_6_320	433_2_93
740_5_1	335_5_1	1267_2_300	1588_2_257	23_6_1	643_2_1	403_2_655	545_25_574	933_5_1	188_2_1	1010_5_97	1037_2_425	427_2_714	631_6_19	618_6_452	141_2_418	856_5_129	79_6_1	2212_5_9	2063_5_81	1824_5_191	849_0_631	1418_05_535	378_5_1	416_2_287	2083_6_1594	435_2_353	418_6_316	433_2_96
740_5_1	335_5_1	1267_2_303	1588_2_247	23_6_1	643_2_1	403_2_654	545_25_569	933_5_1	188_2_1	1010_5_93	1037_2_434	427_2_696	631_6_22	618_6_409	141_2_429	856_5_126	79_6_1	2212_5_11	2063_5_76	1824_5_197	849_0_608	1418_05_540	378_5_1	416_2_279	2083_6_1639	435_2_383	418_6_325	433_2_91
740_5_1	335_5_1	1267_2_308	1588_2_247	23_6_1	643_2_1	403_2_689	545_25_580	933_5_1	188_2_1	1010_5_101	1037_2_392	427_2_606	631_6_33	618_6_409	141_2_440	856_5_130	79_6_1	2212_5_8	2063_5_65	1824_5_175	849_0_642	1418_05_565	378_5_1	416_2_274	2083_6_1658	435_2_386	418_6_322	433_2_100
740_5_1	335_5_1	1267_2_313	1588_2_247	23_6_1	643_2_1	403_2_637	545_25_568	933_5_1	188_2_1	1010_5_100	1037_2_390	427_2_671	631_6_36	618_6_423	141_2_416	856_5_129	79_6_1	2212_5_7	2063_5_52	1824_5_175	849_0_647	1418_05_580	378_5_1	416_2_256	2083_6_1623	435_2_410	418_6_337	433_2_114
740_5_1	335_5_1	1267_2_328	1588_2_240	23_6_1	643_2_1	403_2_663	545_25_540	933_5_1	188_2_1	1010_5_100	1037_2_399	427_2_648	631_6_28	618_6_411	141_2_430	856_5_144	79_6_1	2212_5_7	2063_5_52	1824_5_195	849_0_653	1418_05_550	378_5_1	416_2_298	2083_6_1584	435_2_400	418_6_344	433_2_118
740_5_1	335_5_1	1267_2_330	1588_2_247	23_6_1	643_2_1	403_2_648	545_25_546	933_5_1	188_2_1	1010_5_101	1037_2_407	427_2_630	631_6_35	618_6_407	141_2_409	856_5_155	79_6_1	2212_5_7	2063_5_64	1824_5_192	849_0_651	1418_05_536	378_5_1	416_2_329	2083_6_1577	435_2_420	418_6_322	433_2_121
740_5_1	335_5_1	1267_2_309	1588_2_268	23_6_1	643_2_1	403_2_630	545_25_543	933_5_1	188_2_1	1010_5_93	1037_2_407	427_2_648	631_6_38	618_6_412	141_2_418	856_5_149	79_6_1	2212_5_7	2063_5_67	1824_5_199	849_0_688	1418_05_511	378_5_1	416_2_346	2083_6_1543	435_2_418	418_6_327	433_2_111
740_5_1	335_5_1	1267_2_322	1588_2_224	23_6_1	643_2_1	403_2_640	545_25_538	933_5_1	188_2_1	1010_5_112	1037_2_381	427_2_662	631_6_35	618_6_434	141_2_410	856_5_141	79_6_1	2212_5_5	2063_5_61	1824_5_183	849_0_644	1418_05_553	378_5_1	416_2_351	2083_6_1563	435_2_413	418_6_338	433_2_122
740_5_1	335_5_1	1267_2_332	1588_2_229	23_6_1	643_2_1	403_2_645	545_25_537	933_5_1	188_2_1	1010_5_120	1037_2_377	427_2_623	631_6_36	618_6_434	141_2_396	856_5_155	79_6_1	2212_5_6	2063_5_52	1824_5_169	849_0_626	1418_05_563	378_5_1	416_2_342	2083_6_1578	435_2_459	418_6_339	433_2_112
740_5_1	335_5_1	1267_2_348	1588_2_244	23_6_1	643_2_1	403_2_647	545_25_531	933_5_1	188_2_1	1010_5_117	1037_2_387	427_2_619	631_6_46	618_6_417	141_2_411	856_5_150	79_6_1	2212_5_1	2063_5_58	1824_5_176	849_0_635	1418_05_541	378_5_1	416_2_349	2083_6_1568	435_2_449	418_6_321	433_2_114
740_5_1	335_5_1	1267_2_347	1588_2_238	23_6_1	643_2_1	403_2_630	545_25_533	933_5_1	188_2_1	1010_5_106	1037_2_389	427_2_668	631_6_37	618_6_434	141_2_414	856_5_143	79_6_1	2063_5_51	1824_5_169	849_0_586	1418_05_589	378_5_1	416_2_339	2083_6_1560	435_2_453	418_6_339	433_2_107
740_5_1	335_5_1	1267_2_356	1588_2_239	23_6_1	643_2_1	403_2_656	545_25_538	933_5_1	188_2_1	1010_5_96	1037_2_394	427_2_663	631_6_42	618_6_424	141_2_414	856_5_141	79_6_1	2063_5_43	1824_5_177	849_0_606	1418_05_595	378_5_1	416_2_334	2083_6_1531	435_2_462	418_6_331	433_2_92
740_5_1	335_5_1	1267_2_375	1588_2_242	23_6_1	643_2_1	403_2_640	545_25_544	933_5_1	188_2_1	1010_5_82	1037_2_418	427_2_629	631_6_32	618_6_414	141_2_413	856_5_160	79_6_1	2063_5_43	1824_5_173	849_0_621	1418_05_525	378_5_1	416_2_355	2083_6_1589	435_2_483	418_6_321	433_2_75
740_5_1	335_5_1	1267_2_368	1588_2_227	23_6_1	643_2_1	403_2_591	545_25_541	933_5_1	188_2_1	1010_5_93	1037_2_408	427_2_623	631_6_29	618_6_431	141_2_448	856_5_182	79_6_1	2063_5_44	1824_5_156	849_0_619	1418_05_541	378_5_1	416_2_363	2083_6_1555	435_2_474	418_6_372	433_2_66
740_5_1	335_5_1	1267_2_392	1588_2_232	23_6_1	643_2_1	403_2_591	545_25_543	933_5_1	188_2_1	1010_5_90	1037_2_393	427_2_608	631_6_38	618_6_445	141_2_401	856_5_196	79_6_1	2063_5_37	1824_5_167	849_0_629	1418_05_552	378_5_1	416_2_359	2083_6_1563	435_2_478	418_6_342	433_2_74
740_5_1	335_5_1	1267_2_380	1588_2_259	23_6_1	643_2_1	403_2_567	545_25_565	933_5_1	188_2_1	1010_5_92	1037_2_401	427_2_604	631_6_44	618_6_429	141_2_376	856_5_178	79_6_1	2063_5_36	1824_5_189	849_0_640	1418_05_514	378_5_1	416_2_363	2083_6_1575	435_2_505	418_6_329	433_2_84
740_5_1	335_5_1	1267_2_395	1588_2_279	23_6_1	643_2_1	403_2_564	545_25_531	933_5_1	188_2_1	1010_5_92	1037_2_405	427_2_602	631_6_44	618_6_429	141_2_394	856_5_190	79_6_1	2063_5_31	1824_5_166	849_0_649	1418_05_544	378_5_1	416_2_364	2083_6_1550	435_2_497	418_6_322	433_2_85
740_5_1	335_5_1	1267_2_382	1588_2_247	23_6_1	643_2_1	403_2_584	545_25_546	933_5_1	188_2_1	1010_5_90	1037_2_407	427_2_599	631_6_38	618_6_433	141_2_446	856_5_189	79_6_1	2063_5_36	1824_5_148	849_0_624	1418_05_540	378_5_1	416_2_351	2083_6_1597	435_2_461	418_6_314	433_2_102
740_5_1	335_5_1	1267_2_392	1588_2_248	23_6_1	643_2_1	403_2_580	545_25_573	933_5_1	188_2_1	1010_5_100	1037_2_413	427_2_606	631_6_50	618_6_424	141_2_439	856_5_195	79_6_1	2063_5_28	1824_5_136	849_0_621	1418_05_518	378_5_1	416_2_340	2083_6_1598	435_2_466	418_6_312	433_2_95
740_5_1	335_5_1	1267_2_401	1588_2_250	23_6_1	643_2_1	403_2_563	545_25_569	933_5_1	188_2_1	1010_5_114	1037_2_435	427_2_606	631_6_41	618_6_435	141_2_407	856_5_175	79_6_1	2063_5_26	1824_5_117	849_0_623	1418_05_539	378_5_1	416_2_351	2083_6_1644	435_2_463	418_6_289	433_2_84
740_5_1	335_5_1	1267_2_391	1588_2_245	23_6_1	643_2_1	403_2_599	545_25_556	933_5_1	188_2_1	1010_5_107	1037_2_431	427_2_614	631_6_34	618_6_457	141_2_428	856_5_153	79_6_1	2063_5_24	1824_5_117	849_0_631	1418_05_494	378_5_1	416_2_365	2083_6_1678	435_2_460	418_6_264	433_2_83
740_5_1	335_5_1	1267_2_389	1588_2_227	23_6_1	643_2_1	403_2_630	545_25_528	933_5_1	188_2_1	1010_5_99	1037_2_406	427_2_614	631_6_29	618_6_473	141_2_434	856_5_169	79_6_1	2063_5_15	1824_5_125	849_0_608	1418_05_516	378_5_1	416_2_373	2083_6_1650	435_2_484	418_6_278	433_2_87
740_5_1	335_5_1	1267_2_387	1588_2_236	23_6_1	643_2_1	403_2_618	545_25_543	933_5_1	188_2_1	1010_5_110	1037_2_414	427_2_624	631_6_18	618_6_452	141_2_433	856_5_180	79_6_1	2063_5_9	1824_5_127	849_0_618	1418_05_548	378_5_1	416_2_361	2083_6_1657	435_2_470	418_6_252	433_2_75
740_5_1	335_5_1	1267_2_390	1588_2_212	23_6_1	643_2_1	403_2_602	545_25_502	933_5_1	188_2_1	1010_5_113	1037_2_407	427_2_656	631_6_13	618_6_454	141_2_432	856_5_168	79_6_1	2063_5_15	1824_5_139	849_0_625	1418_05_545	378_5_1	416_2_355	2083_6_1640	435_2_504	418_6_264	433_2_94
740_5_1	335_5_1	1267_2_394	1588_2_217	23_6_1	643_2_1	403_2_602	545_25_529	933_5_1	188_2_1	1010_5_105	1037_2_396	427_2_636	631_6_16	618_6_459	141_2_464	856_5_164	79_6_1	2063_5_13	1824_5_119	849_0_612	1418_05_547	378_5_1	416_2_383	2083_6_1656	435_2_487	418_6_251	433_2_80
740_5_1	335_5_1	1267_2_395	1588_2_237	23_6_1	643_2_1	403_2_601	545_25_534	933_5_1	188_2_1	1010_5_86	1037_2_398	427_2_670	631_6_16	618_6_474	141_2_458	856_5_184	79_6_1	2063_5_9	1824_5_119	849_0_581	1418_05_530	378_5_1	416_2_341	2083_6_1691	435_2_482	418_6_232	433_2_92
740_5_1	335_5_1	1267_2_388	1588_2_235	23_6_1	643_2_1	403_2_619	545_25_527	933_5_1	188_2_1	1010_5_90	1037_2_401	427_2_663	631_6_9	618_6_478	141_2_457	856_5_167	79_6_1	2063_5_3	1824_5_112	849_0_593	1418_05_555	378_5_1	416_2_334	2083_6_1695	435_2_461	418_6_257	433_2_89
740_5_1	335_5_1	1267_2_370	1588_2_234	23_6_1	643_2_1	403_2_602	545_25_538	933_5_1	188_2_1	1010_5_84	1037_2_392	427_2_685	631_6_9	618_6_480	141_2_504	856_5_158	79_6_1	2063_5_5	1824_5_105	849_0_580	1418_05_550	378_5_1	416_2_345	2083_6_1716	435_2_452	418_6_228	433_2_93
740_5_1	335_5_1	1267_2_374	1588_2_237	23_6_1	643_2_1	403_2_624	545_25_564	933_5_1	188_2_1	1010_5_90	1037_2_371	427_2_678	631_6_5	618_6_503	141_2_494	856_5_161	79_6_1	2063_5_5	1824_5_113	849_0_576	1418_05_494	378_5_1	416_2_353	2083_6_1704	435_2_466	418_6_232	433_2_90
740_5_1	335_5_1	1267_2_374	1588_2_238	23_6_1	643_2_1	403_2_616	545_25_548	933_5_1	188_2_1	1010_5_111	1037_2_366	427_2_665	631_6_8	618_6_518	141_2_486	856_5_139	79_6_1	2063_5_1	1824_5_96	849_0_560	1418_05_509	378_5_1	416_2_355	2083_6_1725	435_2_484	418_6_249	433_2_83
740_5_1	335_5_1	1267_2_375	1588_2_228	23_6_1	643_2_1	403_2_598	545_25_543	933_5_1	188_2_1	1010_5_128	1037_2_405	427_2_663	631_6_6	618_6_523	141_2_484	856_5_129	79_6_1	2063_5_2	1824_5_116	849_0_554	1418_05_491	378_5_1	416_2_368	2083_6_1802	435_2_457	418_6_190	433_2_72
740_5_1	335_5_1	1267_2_409	1588_2_234	23_6_1	643_2_1	403_2_640	545_25_542	933_5_1	188_2_1	1010_5_132	1037_2_386	427_2_649	631_6_11	618_6_552	141_2_488	856_5_127	79_6_1	2063_5_2	1824_5_118	849_0_536	1418_05_489	378_5_1	416_2_365	2083_6_1784	435_2_448	418_6_174	433_2_50
740_5_1	335_5_1	1267_2_400	1588_2_236	23_6_1	643_2_1	403_2_614	545_25_541	933_5_1	188_2_1	1010_5_120	1037_2_374	427_2_665	631_6_4	618_6_556	141_2_488	856_5_119	79_6_1	2063_5_2	1824_5_105	849_0_543	1418_05_429	378_5_1	416_2_337	2083_6_1866	435_2_496	418_6_181	433_2_59
740_5_1	335_5_1	1267_2_401	1588_2_234	23_6_1	643_2_1	403_2_600	545_25_536	933_5_1	188_2_1	1010_5_115	1037_2_412	427_2_627	631_6_4	618_6_563	141_2_481	856_5_109	79_6_1	2063_5_3	1824_5_139	849_0_564	1418_05_424	378_5_1	416_2_326	2083_6_1880	435_2_479	418_6_177	433_2_58
740_5_1	335_5_1	1267_2_376	1588_2_236	23_6_1	643_2_1	403_2_564	545_25_514	933_5_1	188_2_1	1010_5_123	1037_2_428	427_2_653	631_6_2	618_6_550	141_2_476	856_5_117	79_6_1	2063_5_10	1824_5_150	849_0_550	1418_05_468	378_5_1	416_2_343	2083_6_1884	435_2_468	418_6_166	433_2_56
740_5_1	335_5_1	1267_2_371	1588_2_234	23_6_1	643_2_1	403_2_568	545_25_504	933_5_1	188_2_1	1010_5_119	1037_2_408	427_2_687	631_6_2	618_6_574	141_2_464	856_5_119	79_6_1	2063_5_3	1824_5_123	849_0_520	1418_05_458	378_5_1	416_2_349	2083_6_1922	435_2_486	418_6_178	433_2_43
740_5_1	335_5_1	1267_2_344	1588_2_229	23_6_1	643_2_1	403_2_560	545_25_514	933_5_1	188_2_1	1010_5_112	1037_2_433	427_2_661	631_6_5	618_6_602	141_2_461	856_5_117	79_6_1	2063_5_8	1824_5_111	849_0_533	1418_05_452	378_5_1	416_2_370	2083_6_1917	435_2_473	418_6_180	433_2_52
740_5_1	335_5_1	1267_2_349	1588_2_240	23_6_1	643_2_1	403_2_577	545_25_502	933_5_1	188_2_1	1010_5_111	1037_2_464	427_2_650	631_6_7	618_6_572	141_2_482	856_5_111	79_6_1	2063_5_9	1824_5_135	849_0_552	1418_05_459	378_5_1	416_2_382	2083_6_1881	435_2_436	418_6_169	433_2_43
740_5_1	335_5_1	1267_2_342	1588_2_234	23_6_1	643_2_1	403_2_583	545_25_518	933_5_1	188_2_1	1010_5_101	1037_2_422	427_2_642	631_6_6	618_6_571	141_2_493	856_5_121	79_6_1	2063_5_9	1824_5_130	849_0_538	1418_05_483	378_5_1	416_2_376	2083_6_1898	435_2_460	418_6_168	433_2_37
740_5_1	335_5_1	1267_2_357	1588_2_268	23_6_1	643_2_1	403_2_570	545_25_537	933_5_1	188_2_1	1010_5_103	1037_2_440	427_2_636	631_6_10	618_6_585	141_2_480	856_5_125	79_6_1	2063_5_9	1824_5_137	849_0_489	1418_05_469	378_5_1	416_2_377	2083_6_1859	435_2_474	418_6_167	433_2_39
740_5_1	335_5_1	1267_2_331	1588_2_237	23_6_1	643_2_1	403_2_600	545_25_510	933_5_1	188_2_1	1010_5_112	1037_2_431	427_2_631	631_6_8	618_6_609	141_2_500	856_5_114	79_6_1	2063_5_13	1824_5_158	849_0_498	1418_05_444	378_5_1	416_2_388	2083_6_1852	435_2_494	418_6_156	433_2_45
740_5_1	335_5_1	1267_2_338	1588_2_226	23_6_1	643_2_1	403_2_599	545_25_522	933_5_1	188_2_1	1010_5_109	1037_2_448	427_2_599	631_6_9	618_6_614	141_2_510	856_5_126	79_6_1	2063_5_18	1824_5_165	849_0_477	1418_05_429	378_5_1	416_2_395	2083_6_1857	435_2_494	418_6_159	433_2_39
740_5_1	335_5_1	1267_2_303	1588_2_224	23_6_1	643_2_1	403_2_581	545_25_558	933_5_1	188_2_1	1010_5_111	1037_2_428	427_2_576	631_6_5	618_6_647	141_2_529	856_5_145	79_6_1	2063_5_17	1824_5_164	849_0_473	1418_05_431	378_5_1	416_2_396	2083_6_1855	435_2_487	418_6_157	433_2_47
740_5_1	335_5_1	1267_2_291	1588_2_229	23_6_1	643_2_1	403_2_590	545_25_504	933_5_1	188_2_1	1010_5_119	1037_2_449	427_2_549	631_6_8	618_6_614	141_2_542	856_5_158	79_6_1	2063_5_13	1824_5_149	849_0_456	1418_05_454	378_5_1	416_2_424	2083_6_1888	435_2_489	418_6_163	433_2_46
740_5_1	335_5_1	1267_2_319	1588_2_232	23_6_1	643_2_1	403_2_603	545_25_505	933_5_1	188_2_1	1010_5_127	1037_2_417	427_2_563	631_6_13	618_6_628	141_2_523	856_5_169	79_6_1	2063_5_19	1824_5_148	849_0_477	1418_05_467	378_5_1	416_2_414	2083_6_1846	435_2_468	418_6_161	433_2_36
740_5_1	335_5_1	1267_2_309	1588_2_223	23_6_1	643_2_1	403_2_644	545_25_545	933_5_1	188_2_1	1010_5_139	1037_2_394	427_2_575	631_6_14	618_6_601	141_2_522	856_5_162	79_6_1	2063_5_16	1824_5_130	849_0_452	1418_05_486	378_5_1	416_2_393	2083_6_1874	435_2_466	418_6_159	433_2_29
740_5_1	335_5_1	1267_2_302	1588_2_251	23_6_1	643_2_1	403_2_653	545_25_534	933_5_1	188_2_1	1010_5_147	1037_2_384	427_2_557	631_6_15	618_6_602	141_2_535	856_5_165	79_6_1	2063_5_14	1824_5_125	849_0_474	1418_05_448	378_5_1	416_2_399	2083_6_1870	435_2_482	418_6_145	433_2_31
740_5_1	335_5_1	1267_2_290	1588_2_261	23_6_1	643_2_1	403_2_651	545_25_509	933_5_1	188_2_1	1010_5_151	1037_2_408	427_2_583	631_6_9	618_6_583	141_2_569	856_5_143	79_6_1	2063_5_15	1824_5_151	849_0_485	1418_05_465	378_5_1	416_2_386	2083_6_1840	435_2_473	418_6_132	433_2_29
740_5_1	335_5_1	1267_2_275	1588_2_247	23_6_1	643_2_1	403_2_632	545_25_520	933_5_1	188_2_1	1010_5_145	1037_2_404	427_2_586	631_6_6	618_6_586	141_2_602	856_5_165	79_6_1	2063_5_13	1824_5_144	849_0_497	1418_05_436	378_5_1	416_2_364	2083_6_1865	435_2_477	418_6_143	433_2_27
740_5_1	335_5_1	1267_2_272	1588_2_257	23_6_1	643_2_1	403_2_594	545_25_549	933_5_1	188_2_1	1010_5_155	1037_2_396	427_2_567	631_6_6	618_6_621	141_2_605	856_5_168	79_6_1	2063_5_9	1824_5_126	849_0_488	1418_05_428	378_5_1	416_2_348	2083_6_1885	435_2_487	418_6_141	433_2_32
740_5_1	335_5_1	1267_2_245	1588_2_267	23_6_1	643_2_1	403_2_612	545_25_542	933_5_1	188_2_1	1010_5_161	1037_2_379	427_2_563	631_6_5	618_6_617	141_2_609	856_5_146	79_6_1	2063_5_12	1824_5_132	849_0_490	1418_05_449	378_5_1	416_2_360	2083_6_1910	435_2_476	418_6_129	433_2_31
740_5_1	335_5_1	1267_2_266	1588_2_258	23_6_1	643_2_1	403_2_614	545_25_541	933_5_1	188_2_1	1010_5_166	1037_2_347	427_2_577	631_6_5	618_6_615	141_2_613	856_5_166	79_6_1	2063_5_21	1824_5_115	849_0_519	1418_05_429	378_5_1	416_2_352	2083_6_1903	435_2_486	418_6_124	433_2_19
740_5_1	335_5_1	1267_2_282	1588_2_263	23_6_1	643_2_1	403_2_588	545_25_577	933_5_1	188_2_1	1010_5_165	1037_2_361	427_2_573	631_6_3	618_6_566	141_2_565	856_5_175	79_6_1	2063_5_20	1824_5_108	849_0_522	1418_05_369	378_5_1	416_2_355	2083_6_1960	435_2_523	418_6_136	433_2_23
740_5_1	335_5_1	1267_2_271	1588_2_267	23_6_1	643_2_1	403_2_604	545_25_564	933_5_1	188_2_1	1010_5_176	1037_2_393	427_2_544	631_6_2	618_6_565	141_2_542	856_5_154	79_6_1	2063_5_19	1824_5_122	849_0_488	1418_05_333	378_5_1	416_2_403	2083_6_1985	435_2_538	418_6_117	433_2_44
740_5_1	335_5_1	1267_2_275	1588_2_271	23_6_1	643_2_1	403_2_604	545_25_554	933_5_1	188_2_1	1010_5_179	1037_2_381	427_2_538	631_6_5	618_6_560	141_2_541	856_5_154	79_6_1	2063_5_12	1824_5_125	849_0_538	1418_05_317	378_5_1	416_2_404	2083_6_1970	435_2_544	418_6_126	433_2_33
740_5_1	335_5_1	1267_2_286	1588_2_257	23_6_1	643_2_1	403_2_618	545_25_562	933_5_1	188_2_1	1010_5_192	1037_2_410	427_2_532	631_6_4	618_6_572	141_2_530	856_5_158	79_6_1	2063_5_13	1824_5_132	849_0_520	1418_05_301	378_5_1	416_2_379	2083_6_1955	435_2_529	418_6_142	433_2_39
740_5_1	335_5_1	1267_2_273	1588_2_256	23_6_1	643_2_1	403_2_631	545_25_600	933_5_1	188_2_1	1010_5_188	1037_2_380	427_2_538	631_6_6	618_6_551	141_2_522	856_5_172	79_6_1	2063_5_11	1824_5_113	849_0_549	1418_05_292	378_5_1	416_2_385	2083_6_1967	435_2_543	418_6_118	433_2_37
740_5_1	335_5_1	1267_2_282	1588_2_282	23_6_1	643_2_1	403_2_604	545_25_615	933_5_1	188_2_1	1010_5_162	1037_2_377	427_2_550	631_6_2	618_6_554	141_2_579	856_5_161	79_6_1	2063_5_12	1824_5_123	849_0_532	1418_05_286	378_5_1	416_2_381	2083_6_1917	435_2_531	418_6_146	433_2_37
740_5_1	335_5_1	1267_2_300	1588_2_262	23_6_1	643_2_1	403_2_591	545_25_600	933_5_1	188_2_1	1010_5_166	1037_2_366	427_2_573	631_6_3	618_6_546	141_2_587	856_5_178	79_6_1	2063_5_19	1824_5_101	849_0_544	1418_05_296	378_5_1	416_2_384	2083_6_1896	435_2_517	418_6_168	433_2_37
740_5_1	335_5_1	1267_2_280	1588_2_229	23_6_1	643_2_1	403_2_588	545_25_612	933_5_1	188_2_1	1010_5_171	1037_2_396	427_2_562	631_6_3	618_6_574	141_2_575	856_5_200	79_6_1	2063_5_17	1824_5_90	849_0_570	1418_05_274	378_5_1	416_2_404	2083_6_1917	435_2_487	418_6_151	433_2_32
740_5_1	335_5_1	1267_2_248	1588_2_219	23_6_1	643_2_1	403_2_587	545_25_593	933_5_1	188_2_1	1010_5_177	1037_2_378	427_2_566	631_6_2	618_6_619	141_2_586	856_5_183	79_6_1	2063_5_15	1824_5_95	849_0_549	1418_05_285	378_5_1	416_2_418	2083_6_1909	435_2_525	418_6_138	433_2_41
740_5_1	335_5_1	1267_2_265	1588_2_217	23_6_1	643_2_1	403_2_588	545_25_583	933_5_1	188_2_1	1010_5_186	1037_2_369	427_2_599	631_6_2	618_6_628	141_2_626	856_5_175	79_6_1	2063_5_21	1824_5_78	849_0_529	1418_05_283	378_5_1	416_2_409	2083_6_1895	435_2_495	418_6_149	433_2_35
740_5_1	335_5_1	1267_2_264	1588_2_203	23_6_1	643_2_1	403_2_633	545_25_609	933_5_1	188_2_1	1010_5_172	1037_2_416	427_2_569	631_6_7	618_6_616	141_2_612	856_5_166	79_6_1	2063_5_24	1824_5_85	849_0_527	1418_05_270	378_5_1	416_2_371	2083_6_1905	435_2_496	418_6_151	433_2_35
740_5_1	335_5_1	1267_2_292	1588_2_211	23_6_1	643_2_1	403_2_655	545_25_634	933_5_1	188_2_1	1010_5_162	1037_2_415	427_2_558	631_6_8	618_6_585	141_2_592	856_5_160	79_6_1	2063_5_23	1824_5_100	849_0_518	1418_05_267	378_5_1	416_2_376	2083_6_1907	435_2_518	418_6_123	433_2_30
740_5_1	335_5_1	1267_2_268	1588_2_219	23_6_1	643_2_1	403_2_699	545_25_597	933_5_1	188_2_1	1010_5_147	1037_2_382	427_2_565	631_6_7	618_6_616	141_2_610	856_5_139	79_6_1	2063_5_25	1824_5_79	849_0_523	1418_05_289	378_5_1	416_2_380	2083_6_1882	435_2_546	418_6_140	433_2_20
740_5_1	335_5_1	1267_2_264	1588_2_197	23_6_1	643_2_1	403_2_673	545_25_590	933_5_1	188_2_1	1010_5_142	1037_2_395	427_2_586	631_6_9	618_6_643	141_2_598	856_5_134	79_6_1	2063_5_22	1824_5_61	849_0_502	1418_05_314	378_5_1	416_2_364	2083_6_1967	435_2_523	418_6_123	433_2_24
740_5_1	335_5_1	1267_2_280	1588_2_180	23_6_1	643_2_1	403_2_716	545_25_652	933_5_1	188_2_1	1010_5_130	1037_2_383	427_2_553	631_6_6	618_6_643	141_2_587	856_5_135	79_6_1	2063_5_25	1824_5_80	849_0_492	1418_05_299	378_5_1	416_2_344	2083_6_1979	435_2_516	418_6_109	433_2_24
740_5_1	335_5_1	1267_2_267	1588_2_186	23_6_1	643_2_1	403_2_721	545_25_617	933_5_1	188_2_1	1010_5_139	1037_2_386	427_2_556	631_6_7	618_6_672	141_2_608	856_5_133	79_6_1	2063_5_25	1824_5_74	849_0_503	1418_05_306	378_5_1	416_2_338	2083_6_1948	435_2_533	418_6_92	433_2_19
740_5_1	335_5_1	1267_2_264	1588_2_188	23_6_1	643_2_1	403_2_736	545_25_591	933_5_1	188_2_1	1010_5_136	1037_2_386	427_2_584	631_6_7	618_6_686	141_2_622	856_5_128	79_6_1	2063_5_19	1824_5_63	849_0_515	1418_05_337	378_5_1	416_2_325	2083_6_1907	435_2_519	418_6_101	433_2_17
740_5_1	335_5_1	1267_2_276	1588_2_173	23_6_1	643_2_1	403_2_736	545_25_561	933_5_1	188_2_1	1010_5_135	1037_2_390	427_2_571	631_6_3	618_6_692	141_2_624	856_5_122	79_6_1	2063_5_21	1824_5_58	849_0_538	1418_05_343	378_5_1	416_2_328	2083_6_1957	435_2_513	418_6_71	433_2_20
740_5_1	335_5_1	1267_2_269	1588_2_196	23_6_1	643_2_1	403_2_754	545_25_549	933_5_1	188_2_1	1010_5_133	1037_2_372	427_2_536	631_6_3	618_6_670	141_2_608	856_5_134	79_6_1	2063_5_31	1824_5_75	849_0_558	1418_05_324	378_5_1	416_2_328	2083_6_1922	435_2_587	418_6_65	433_2_19
740_5_1	335_5_1	1267_2_258	1588_2_191	23_6_1	643_2_1	403_2_783	545_25_532	933_5_1	188_2_1	1010_5_130	1037_2_371	427_2_583	631_6_1	618_6_663	141_2_614	856_5_134	79_6_1	2063_5_27	1824_5_75	849_0_575	1418_05_315	378_5_1	416_2_342	2083_6_1875	435_2_591	418_6_62	433_2_11
740_5_1	335_5_1	1267_2_262	1588_2_166	23_6_1	643_2_1	403_2_768	545_25_543	933_5_1	188_2_1	1010_5_136	1037_2_393	427_2_550	631_6_2	618_6_678	141_2_642	856_5_136	79_6_1	2063_5_31	1824_5_75	849_0_578	1418_05_282	378_5_1	416_2_331	2083_6_1945	435_2_543	418_6_61	433_2_10
740_5_1	335_5_1	1267_2_260	1588_2_181	23_6_1	643_2_1	403_2_808	545_25_518	933_5_1	188_2_1	1010_5_163	1037_2_433	427_2_516	631_6_2	618_6_680	141_2_625	856_5_145	79_6_1	2063_5_41	1824_5_83	849_0_566	1418_05_275	378_5_1	416_2_313	2083_6_1906	435_2_548	418_6_58	433_2_10
740_5_1	335_5_1	1267_2_229	1588_2_187	23_6_1	643_2_1	403_2_778	545_25_521	933_5_1	188_2_1	1010_5_151	1037_2_460	427_2_515	631_6_3	618_6_669	141_2_635	856_5_158	79_6_1	2063_5_42	1824_5_89	849_0_626	1418_05_270	378_5_1	416_2_294	2083_6_1839	435_2_575	418_6_75	433_2_17
740_5_1	335_5_1	1267_2_232	1588_2_179	23_6_1	643_2_1	403_2_702	545_25_537	933_5_1	188_2_1	1010_5_180	1037_2_452	427_2_557	631_6_6	618_6_682	141_2_647	856_5_157	79_6_1	2063_5_29	1824_5_86	849_0_613	1418_05_279	378_5_1	416_2_280	2083_6_1901	435_2_532	418_6_70	433_2_14
740_5_1	335_5_1	1267_2_247	1588_2_155	23_6_1	643_2_1	403_2_686	545_25_567	933_5_1	188_2_1	1010_5_198	1037_2_488	427_2_500	631_6_2	618_6_686	141_2_592	856_5_171	79_6_1	2063_5_32	1824_5_84	849_0_627	1418_05_265	378_5_1	416_2_280	2083_6_1942	435_2_540	418_6_59	433_2_11
740_5_1	335_5_1	1267_2_248	1588_2_153	23_6_1	643_2_1	403_2_739	545_25_550	933_5_1	188_2_1	1010_5_184	1037_2_456	427_2_494	631_6_1	618_6_684	141_2_560	856_5_156	79_6_1	2063_5_32	1824_5_88	849_0_680	1418_05_230	378_5_1	416_2_315	2083_6_1882	435_2_603	418_6_58	433_2_15
740_5_1	335_5_1	1267_2_247	1588_2_157	23_6_1	643_2_1	403_2_752	545_25_525	933_5_1	188_2_1	1010_5_185	1037_2_466	427_2_488	618_6_707	141_2_567	856_5_154	79_6_1	2063_5_29	1824_5_88	849_0_653	1418_05_256	378_5_1	416_2_310	2083_6_1863	435_2_592	418_6_70	433_2_19
740_5_1	335_5_1	1267_2_258	1588_2_133	23_6_1	643_2_1	403_2_707	545_25_549	933_5_1	188_2_1	1010_5_179	1037_2_461	427_2_493	618_6_700	141_2_546	856_5_179	79_6_1	2063_5_23	1824_5_77	849_0_636	1418_05_255	378_5_1	416_2_314	2083_6_1977	435_2_563	418_6_62	433_2_19
740_5_1	335_5_1	1267_2_256	1588_2_124	23_6_1	643_2_1	403_2_651	545_25_531	933_5_1	188_2_1	1010_5_168	1037_2_492	427_2_467	618_6_726	141_2_533	856_5_157	79_6_1	2063_5_25	1824_5_76	849_0_646	1418_05_249	378_5_1	416_2_313	2083_6_2039	435_2_605	418_6_57	433_2_18
740_5_1	335_5_1	1267_2_238	1588_2_115	23_6_1	643_2_1	403_2_681	545_25_489	933_5_1	188_2_1	1010_5_153	1037_2_454	427_2_479	618_6_731	141_2_567	856_5_155	79_6_1	2063_5_28	1824_5_78	849_0_651	1418_05_289	378_5_1	416_2_318	2083_6_1994	435_2_619	418_6_67	433_2_25
740_5_1	335_5_1	1267_2_249	1588_2_120	23_6_1	643_2_1	403_2_649	545_25_512	933_5_1	188_2_1	1010_5_136	1037_2_448	427_2_484	618_6_743	141_2_570	856_5_145	79_6_1	2063_5_33	1824_5_86	849_0_646	1418_05_316	378_5_1	416_2_306	2083_6_1994	435_2_616	418_6_60	433_2_18
740_5_1	335_5_1	1267_2_248	1588_2_122	23_6_1	643_2_1	403_2_643	545_25_504	933_5_1	188_2_1	1010_5_162	1037_2_433	427_2_486	618_6_771	141_2_559	856_5_138	79_6_1	2063_5_34	1824_5_79	849_0_638	1418_05_325	378_5_1	416_2_291	2083_6_2031	435_2_585	418_6_57	433_2_25
740_5_1	335_5_1	1267_2_214	1588_2_121	23_6_1	643_2_1	403_2_652	545_25_471	933_5_1	188_2_1	1010_5_164	1037_2_412	427_2_486	618_6_808	141_2_558	856_5_120	79_6_1	2063_5_27	1824_5_71	849_0_670	1418_05_331	378_5_1	416_2_316	2083_6_2028	435_2_594	418_6_68	433_2_23
740_5_1	335_5_1	1267_2_214	1588_2_136	23_6_1	643_2_1	403_2_597	545_25_465	933_5_1	188_2_1	1010_5_173	1037_2_407	427_2_485	618_6_778	141_2_590	856_5_117	79_6_1	2063_5_28	1824_5_71	849_0_711	1418_05_377	378_5_1	416_2_318	2083_6_2015	435_2_566	418_6_69	433_2_16
740_5_1	335_5_1	1267_2_225	1588_2_123	23_6_1	643_2_1	403_2_620	545_25_457	933_5_1	188_2_1	1010_5_171	1037_2_370	427_2_478	618_6_801	141_2_612	856_5_109	79_6_1	2063_5_31	1824_5_59	849_0_709	1418_05_380	378_5_1	416_2_297	2083_6_2033	435_2_582	418_6_56	433_2_19
740_5_1	335_5_1	1267_2_227	1588_2_121	23_6_1	643_2_1	403_2_629	545_25_462	933_5_1	188_2_1	1010_5_181	1037_2_399	427_2_467	618_6_802	141_2_599	856_5_99	79_6_1	2063_5_23	1824_5_52	849_0_686	1418_05_365	378_5_1	416_2_290	2083_6_2030	435_2_611	418_6_72	433_2_19
740_5_1	335_5_1	1267_2_199	1588_2_110	23_6_1	643_2_1	403_2_620	545_25_448	933_5_1	188_2_1	1010_5_173	1037_2_429	427_2_443	618_6_828	141_2_618	856_5_93	79_6_1	2063_5_31	1824_5_58	849_0_708	1418_05_358	378_5_1	416_2_295	2083_6_1992	435_2_632	418_6_74	433_2_19
740_5_1	335_5_1	1267_2_216	1588_2_105	23_6_1	643_2_1	403_2_635	545_25_432	933_5_1	188_2_1	1010_5_173	1037_2_427	427_2_439	618_6_816	141_2_632	856_5_93	79_6_1	2063_5_40	1824_5_56	849_0_676	1418_05_381	378_5_1	416_2_290	2083_6_2023	435_2_629	418_6_48	433_2_21
740_5_1	335_5_1	1267_2_234	1588_2_123	23_6_1	643_2_1	403_2_670	545_25_430	933_5_1	188_2_1	1010_5_191	1037_2_447	427_2_431	618_6_797	141_2_582	856_5_76	79_6_1	2063_5_45	1824_5_61	849_0_660	1418_05_397	378_5_1	416_2_292	2083_6_2010	435_2_601	418_6_56	433_2_30
740_5_1	335_5_1	1267_2_230	1588_2_126	23_6_1	643_2_1	403_2_685	545_25_408	933_5_1	188_2_1	1010_5_194	1037_2_427	427_2_428	618_6_776	141_2_571	856_5_90	79_6_1	2063_5_47	1824_5_68	849_0_680	1418_05_387	378_5_1	416_2_308	2083_6_2005	435_2_624	418_6_51	433_2_27
740_5_1	335_5_1	1267_2_240	1588_2_128	23_6_1	643_2_1	403_2_703	545_25_412	933_5_1	188_2_1	1010_5_201	1037_2_394	427_2_446	618_6_760	141_2_591	856_5_105	79_6_1	2063_5_52	1824_5_64	849_0_671	1418_05_375	378_5_1	416_2_321	2083_6_1999	435_2_599	418_6_46	433_2_26
740_5_1	335_5_1	1267_2_237	1588_2_115	23_6_1	643_2_1	403_2_703	545_25_445	933_5_1	188_2_1	1010_5_205	1037_2_403	427_2_438	618_6_755	141_2_545	856_5_98	79_6_1	2063_5_53	1824_5_55	849_0_694	1418_05_374	378_5_1	416_2_302	2083_6_2061	435_2_578	418_6_39	433_2_33
740_5_1	335_5_1	1267_2_224	1588_2_134	23_6_1	643_2_1	403_2_706	545_25_445	933_5_1	188_2_1	1010_5_207	1037_2_422	427_2_452	618_6_737	141_2_546	856_5_87	79_6_1	2063_5_46	1824_5_62	849_0_689	1418_05_352	378_5_1	416_2_324	2083_6_2062	435_2_575	418_6_37	433_2_26
740_5_1	335_5_1	1267_2_222	1588_2_126	23_6_1	643_2_1	403_2_742	545_25_437	933_5_1	188_2_1	1010_5_213	1037_2_373	427_2_447	618_6_766	141_2_537	856_5_88	79_6_1	2063_5_41	1824_5_75	849_0_702	1418_05_361	378_5_1	416_2_351	2083_6_2016	435_2_593	418_6_22	433_2_21
740_5_1	335_5_1	1267_2_212	1588_2_120	23_6_1	643_2_1	403_2_721	545_25_470	933_5_1	188_2_1	1010_5_188	1037_2_372	427_2_480	618_6_754	141_2_556	856_5_69	79_6_1	2063_5_45	1824_5_75	849_0_677	1418_05_395	378_5_1	416_2_342	2083_6_2032	435_2_583	418_6_28	433_2_17
740_5_1	335_5_1	1267_2_215	1588_2_116	23_6_1	643_2_1	403_2_735	545_25_466	933_5_1	188_2_1	1010_5_176	1037_2_392	427_2_494	618_6_748	141_2_567	856_5_82	79_6_1	2063_5_36	1824_5_72	849_0_674	1418_05_368	378_5_1	416_2_338	2083_6_2032	435_2_574	418_6_27	433_2_22
740_5_1	335_5_1	1267_2_247	1588_2_109	23_6_1	643_2_1	403_2_740	545_25_457	933_5_1	188_2_1	1010_5_168	1037_2_354	427_2_492	618_6_713	141_2_585	856_5_81	79_6_1	2063_5_39	1824_5_73	849_0_693	1418_05_371	378_5_1	416_2_342	2083_6_2031	435_2_586	418_6_14	433_2_39
740_5_1	335_5_1	1267_2_224	1588_2_109	23_6_1	643_2_1	403_2_760	545_25_470	933_5_1	188_2_1	1010_5_177	1037_2_356	427_2_526	618_6_683	141_2_622	856_5_87	79_6_1	2063_5_37	1824_5_61	849_0_668	1418_05_387	378_5_1	416_2_350	2083_6_1987	435_2_581	418_6_19	433_2_27
740_5_1	335_5_1	1267_2_237	1588_2_107	23_6_1	643_2_1	403_2_750	545_25_481	933_5_1	188_2_1	1010_5_160	1037_2_392	427_2_534	618_6_661	141_2_592	856_5_76	79_6_1	2063_5_29	1824_5_58	849_0_720	1418_05_399	378_5_1	416_2_348	2083_6_1979	435_2_574	418_6_11	433_2_26
740_5_1	335_5_1	1267_2_226	1588_2_106	23_6_1	643_2_1	403_2_749	545_25_487	933_5_1	188_2_1	1010_5_178	1037_2_394	427_2_511	618_6_683	141_2_645	856_5_88	79_6_1	2063_5_32	1824_5_71	849_0_686	1418_05_386	378_5_1	416_2_333	2083_6_1983	435_2_547	418_6_8	433_2_20
740_5_1	335_5_1	1267_2_225	1588_2_98	23_6_1	643_2_1	403_2_740	545_25_492	933_5_1	188_2_1	1010_5_189	1037_2_381	427_2_502	618_6_729	141_2_645	856_5_76	79_6_1	2063_5_36	1824_5_60	849_0_669	1418_05_413	378_5_1	416_2_314	2083_6_1983	435_2_546	418_6_10	433_2_26
740_5_1	335_5_1	1267_2_224	1588_2_114	23_6_1	643_2_1	403_2_727	545_25_513	933_5_1	188_2_1	1010_5_197	1037_2_381	427_2_523	618_6_740	141_2_638	856_5_65	79_6_1	2063_5_36	1824_5_61	849_0_639	1418_05_417	378_5_1	416_2_318	2083_6_1992	435_2_505	418_6_13	433_2_30
740_5_1	335_5_1	1267_2_219	1588_2_88	23_6_1	643_2_1	403_2_731	545_25_528	933_5_1	188_2_1	1010_5_194	1037_2_417	427_2_531	618_6_747	141_2_638	856_5_61	79_6_1	2063_5_30	1824_5_75	849_0_583	1418_05_374	378_5_1	416_2_318	2083_6_2042	435_2_512	418_6_11	433_2_33
740_5_1	335_5_1	1267_2_205	1588_2_83	23_6_1	643_2_1	403_2_702	545_25_506	933_5_1	188_2_1	1010_5_210	1037_2_380	427_2_521	618_6_762	141_2_672	856_5_67	79_6_1	2063_5_17	1824_5_87	849_0_604	1418_05_377	378_5_1	416_2_342	2083_6_2040	435_2_510	418_6_15	433_2_31
740_5_1	335_5_1	1267_2_196	1588_2_87	23_6_1	643_2_1	403_2_734	545_25_513	933_5_1	188_2_1	1010_5_185	1037_2_405	427_2_566	618_6_744	141_2_683	856_5_68	79_6_1	2063_5_13	1824_5_77	849_0_582	1418_05_372	378_5_1	416_2_343	2083_6_1983	435_2_531	418_6_18	433_2_33
740_5_1	335_5_1	1267_2_201	1588_2_94	23_6_1	643_2_1	403_2_755	545_25_524	933_5_1	188_2_1	1010_5_206	1037_2_401	427_2_539	618_6_734	141_2_679	856_5_67	79_6_1	2063_5_6	1824_5_76	849_0_606	1418_05_339	378_5_1	416_2_346	2083_6_1975	435_2_537	418_6_20	433_2_30
740_5_1	335_5_1	1267_2_195	1588_2_90	23_6_1	643_2_1	403_2_732	545_25_573	933_5_1	188_2_1	1010_5_211	1037_2_416	427_2_500	618_6_759	141_2_690	856_5_68	79_6_1	2063_5_12	1824_5_74	849_0_585	1418_05_320	378_5_1	416_2_331	2083_6_2007	435_2_525	418_6_20	433_2_26
740_5_1	335_5_1	1267_2_175	1588_2_77	23_6_1	643_2_1	403_2_699	545_25_557	933_5_1	188_2_1	1010_5_216	1037_2_363	427_2_522	618_6_794	141_2_747	856_5_77	79_6_1	2063_5_14	1824_5_70	849_0_603	1418_05_310	378_5_1	416_2_342	2083_6_1959	435_2_557	418_6_27	433_2_22
740_5_1	335_5_1	1267_2_192	1588_2_74	23_6_1	643_2_1	403_2_667	545_25_532	933_5_1	188_2_1	1010_5_227	1037_2_346	427_2_553	618_6_780	141_2_745	856_5_78	79_6_1	2063_5_10	1824_5_72	849_0_655	1418_05_305	378_5_1	416_2_359	2083_6_1932	435_2_538	418_6_39	433_2_26
740_5_1	335_5_1	1267_2_200	1588_2_76	23_6_1	643_2_1	403_2_681	545_25_537	933_5_1	188_2_1	1010_5_235	1037_2_338	427_2_516	618_6_761	141_2_729	856_5_60	79_6_1	2063_5_7	1824_5_68	849_0_638	1418_05_284	378_5_1	416_2_362	2083_6_2010	435_2_573	418_6_32	433_2_24
740_5_1	335_5_1	1267_2_193	1588_2_76	23_6_1	643_2_1	403_2_697	545_25_503	933_5_1	188_2_1	1010_5_231	1037_2_337	427_2_443	618_6_753	141_2_780	856_5_74	79_6_1	2063_5_4	1824_5_65	849_0_673	1418_05_275	378_5_1	416_2_370	2083_6_2017	435_2_584	418_6_37	433_2_22
740_5_1	335_5_1	1267_2_196	1588_2_52	23_6_1	643_2_1	403_2_715	545_25_466	933_5_1	188_2_1	1010_5_209	1037_2_358	427_2_441	618_6_792	141_2_722	856_5_86	79_6_1	2063_5_2	1824_5_54	849_0_685	1418_05_293	378_5_1	416_2_388	2083_6_2002	435_2_597	418_6_45	433_2_29
740_5_1	335_5_1	1267_2_193	1588_2_52	23_6_1	643_2_1	403_2_771	545_25_473	933_5_1	188_2_1	1010_5_208	1037_2_358	427_2_453	618_6_824	141_2_778	856_5_70	79_6_1	2063_5_1	1824_5_74	849_0_642	1418_05_291	378_5_1	416_2_359	2083_6_1961	435_2_546	418_6_42	433_2_35
740_5_1	335_5_1	1267_2_192	1588_2_47	23_6_1	643_2_1	403_2_749	545_25_469	188_2_1	1010_5_207	1037_2_354	427_2_481	618_6_797	141_2_829	856_5_65	79_6_1	1824_5_75	849_0_623	1418_05_279	378_5_1	416_2_364	2083_6_1993	435_2_547	418_6_36	433_2_23
740_5_1	335_5_1	1267_2_175	1588_2_38	23_6_1	643_2_1	403_2_750	545_25_462	188_2_1	1010_5_189	1037_2_344	427_2_470	618_6_825	141_2_842	856_5_56	79_6_1	1824_5_63	849_0_627	1418_05_291	378_5_1	416_2_364	2083_6_2028	435_2_550	418_6_42	433_2_15
740_5_1	335_5_1	1267_2_194	1588_2_40	23_6_1	643_2_1	403_2_761	545_25_448	188_2_1	1010_5_197	1037_2_325	427_2_480	618_6_891	141_2_807	856_5_35	79_6_1	1824_5_70	849_0_655	1418_05_305	378_5_1	416_2_351	2083_6_1987	435_2_524	418_6_51	433_2_12
740_5_1	335_5_1	1267_2_183	1588_2_53	23_6_1	643_2_1	403_2_803	545_25_428	188_2_1	1010_5_198	1037_2_333	427_2_485	618_6_915	141_2_825	856_5_37	79_6_1	1824_5_71	849_0_622	1418_05_289	378_5_1	416_2_379	2083_6_1951	435_2_519	418_6_39	433_2_6
740_5_1	335_5_1	1267_2_161	1588_2_50	23_6_1	643_2_1	403_2_802	545_25_409	188_2_1	1010_5_208	1037_2_338	427_2_441	618_6_953	141_2_848	856_5_45	79_6_1	1824_5_76	849_0_592	1418_05_266	378_5_1	416_2_364	2083_6_2008	435_2_529	418_6_36	433_2_9
740_5_1	335_5_1	1267_2_165	1588_2_30	23_6_1	643_2_1	403_2_803	545_25_412	188_2_1	1010_5_194	1037_2_370	427_2_453	618_6_1017	141_2_787	856_5_62	79_6_1	1824_5_93	849_0_598	1418_05_266	378_5_1	416_2_378	2083_6_1960	435_2_502	418_6_35	433_2_9
740_5_1	335_5_1	1267_2_149	1588_2_38	23_6_1	643_2_1	403_2_800	545_25_402	188_2_1	1010_5_183	1037_2_382	427_2_466	618_6_1062	141_2_733	856_5_59	79_6_1	1824_5_93	849_0_590	1418_05_295	378_5_1	416_2_365	2083_6_1980	435_2_494	418_6_35	433_2_8
740_5_1	335_5_1	1267_2_138	1588_2_53	23_6_1	643_2_1	403_2_787	545_25_384	188_2_1	1010_5_200	1037_2_362	427_2_450	618_6_1017	141_2_742	856_5_73	79_6_1	1824_5_108	849_0_615	1418_05_309	378_5_1	416_2_362	2083_6_1950	435_2_531	418_6_42	433_2_10
740_5_1	335_5_1	1267_2_132	1588_2_52	23_6_1	643_2_1	403_2_767	545_25_396	188_2_1	1010_5_195	1037_2_368	427_2_438	618_6_1046	141_2_744	856_5_91	79_6_1	1824_5_93	849_0_578	1418_05_300	378_5_1	416_2_347	2083_6_1987	435_2_537	418_6_50	433_2_11
740_5_1	335_5_1	1267_2_114	1588_2_37	23_6_1	643_2_1	403_2_737	545_25_410	188_2_1	1010_5_198	1037_2_382	427_2_490	618_6_1098	141_2_748	856_5_88	79_6_1	1824_5_94	849_0_554	1418_05_290	378_5_1	416_2_329	2083_6_1983	435_2_516	418_6_48	433_2_14
740_5_1	335_5_1	1267_2_116	1588_2_35	23_6_1	643_2_1	403_2_752	545_25_394	188_2_1	1010_5_224	1037_2_381	427_2_456	618_6_1071	141_2_749	856_5_93	79_6_1	1824_5_93	849_0_566	1418_05_318	378_5_1	416_2_320	2083_6_2016	435_2_495	418_6_36	433_2_17
740_5_1	335_5_1	1267_2_116	1588_2_30	23_6_1	643_2_1	403_2_701	545_25_368	188_2_1	1010_5_207	1037_2_387	427_2_451	618_6_1061	141_2_753	856_5_101	79_6_1	1824_5_99	849_0_578	1418_05_299	378_5_1	416_2_342	2083_6_2045	435_2_535	418_6_44	433_2_17
740_5_1	335_5_1	1267_2_107	1588_2_25	23_6_1	643_2_1	403_2_714	545_25_367	188_2_1	1010_5_203	1037_2_368	427_2_445	618_6_1082	141_2_737	856_5_108	79_6_1	1824_5_101	849_0_593	1418_05_294	378_5_1	416_2_344	2083_6_2052	435_2_547	418_6_35	433_2_10
740_5_1	335_5_1	1267_2_91	1588_2_13	23_6_1	643_2_1	403_2_750	545_25_381	188_2_1	1010_5_203	1037_2_371	427_2_469	618_6_1093	141_2_783	856_5_87	79_6_1	1824_5_103	849_0_613	1418_05_295	378_5_1	416_2_311	2083_6_2006	435_2_512	418_6_45	433_2_9
740_5_1	335_5_1	1267_2_94	1588_2_22	23_6_1	643_2_1	403_2_685	545_25_391	188_2_1	1010_5_194	1037_2_373	427_2_446	618_6_1069	141_2_763	856_5_109	79_6_1	1824_5_118	849_0_601	1418_05_304	378_5_1	416_2_310	2083_6_2070	435_2_535	418_6_41	433_2_7
740_5_1	335_5_1	1267_2_81	1588_2_20	23_6_1	643_2_1	403_2_685	545_25_391	188_2_1	1010_5_190	1037_2_367	427_2_446	618_6_1070	141_2_766	856_5_109	79_6_1	1824_5_139	849_0_630	1418_05_290	378_5_1	416_2_310	2083_6_2046	435_2_541	418_6_42	433_2_9
740_5_1	335_5_1	1267_2_86	1588_2_16	23_6_1	643_2_1	403_2_720	545_25_407	188_2_1	1010_5_206	1037_2_357	427_2_454	618_6_1098	141_2_780	856_5_115	79_6_1	1824_5_145	849_0_637	1418_05_282	378_5_1	416_2_306	2083_6_1976	435_2_499	418_6_43	433_2_6
740_5_1	335_5_1	1267_2_85	1588_2_19	23_6_1	643_2_1	403_2_746	545_25_380	188_2_1	1010_5_238	1037_2_387	427_2_413	618_6_1067	141_2_792	856_5_116	79_6_1	1824_5_136	849_0_593	1418_05_285	378_5_1	416_2_298	2083_6_2029	435_2_490	418_6_51	433_2_5
740_5_1	335_5_1	1267_2_97	1588_2_14	23_6_1	643_2_1	403_2_746	545_25_403	188_2_1	1010_5_227	1037_2_345	427_2_431	618_6_1049	141_2_822	856_5_89	79_6_1	1824_5_148	849_0_611	1418_05_309	378_5_1	416_2_295	2083_6_2022	435_2_461	418_6_55	433_2_8
740_5_1	335_5_1	1267_2_91	1588_2_12	23_6_1	643_2_1	403_2_726	545_25_407	188_2_1	1010_5_225	1037_2_311	427_2_419	618_6_1053	141_2_792	856_5_79	79_6_1	1824_5_172	849_0_633	1418_05_305	378_5_1	416_2_332	2083_6_2071	435_2_446	418_6_51	433_2_9
740_5_1	335_5_1	1267_2_99	1588_2_20	23_6_1	643_2_1	403_2_750	545_25_404	188_2_1	1010_5_237	1037_2_330	427_2_407	618_6_1067	141_2_807	856_5_77	79_6_1	1824_5_208	849_0_641	1418_05_280	378_5_1	416_2_308	2083_6_1980	435_2_459	418_6_54	433_2_7
740_5_1	335_5_1	1267_2_87	1588_2_14	23_6_1	643_2_1	403_2_761	545_25_404	188_2_1	1010_5_217	1037_2_340	427_2_409	618_6_1073	141_2_800	856_5_83	79_6_1	1824_5_192	849_0_623	1418_05_295	378_5_1	416_2_315	2083_6_1994	435_2_460	418_6_50	433_2_14
740_5_1	335_5_1	1267_2_82	1588_2_17	23_6_1	643_2_1	403_2_722	545_25_427	188_2_1	1010_5_231	1037_2_312	427_2_414	618_6_1061	141_2_822	856_5_87	79_6_1	1824_5_174	849_0_665	1418_05_309	378_5_1	416_2_287	2083_6_2003	435_2_460	418_6_43	433_2_14
740_5_1	335_5_1	1267_2_87	1588_2_22	23_6_1	643_2_1	403_2_716	545_25_455	188_2_1	1010_5_242	1037_2_304	427_2_412	618_6_1069	141_2_835	856_5_97	79_6_1	1824_5_170	849_0_683	1418_05_283	378_5_1	416_2_288	2083_6_1979	435_2_444	418_6_43	433_2_4
740_5_1	335_5_1	1267_2_78	1588_2_19	23_6_1	643_2_1	403_2_709	545_25_420	188_2_1	1010_5_235	1037_2_339	427_2_416	618_6_1045	141_2_811	856_5_120	79_6_1	1824_5_174	849_0_734	1418_05_275	378_5_1	416_2_295	2083_6_1954	435_2_456	418_6_49	433_2_7
740_5_1	335_5_1	1267_2_81	1588_2_20	23_6_1	643_2_1	403_2_693	545_25_417	188_2_1	1010_5_237	1037_2_322	427_2_411	618_6_1085	141_2_829	856_5_116	79_6_1	1824_5_146	849_0_715	1418_05_290	378_5_1	416_2_299	2083_6_1939	435_2_471	418_6_54	433_2_10
740_5_1	335_5_1	1267_2_89	1588_2_26	23_6_1	643_2_1	403_2_713	545_25_424	188_2_1	1010_5_224	1037_2_333	427_2_423	618_6_1057	141_2_824	856_5_104	79_6_1	1824_5_153	849_0_703	1418_05_287	378_5_1	416_2_306	2083_6_1923	435_2_488	418_6_46	433_2_8
740_5_1	335_5_1	1267_2_72	1588_2_21	23_6_1	643_2_1	403_2_726	545_25_419	188_2_1	1010_5_218	1037_2_369	427_2_391	618_6_1069	141_2_800	856_5_104	79_6_1	1824_5_178	849_0_726	1418_05_287	378_5_1	416_2_311	2083_6_1923	435_2_460	418_6_47	433_2_10
740_5_1	335_5_1	1267_2_65	1588_2_10	23_6_1	643_2_1	403_2_759	545_25_398	188_2_1	1010_5_220	1037_2_403	427_2_390	618_6_1050	141_2_807	856_5_76	79_6_1	1824_5_195	849_0_719	1418_05_259	378_5_1	416_2_342	2083_6_1901	435_2_482	418_6_38	433_2_18
740_5_1	335_5_1	1267_2_66	1588_2_12	23_6_1	643_2_1	403_2_759	545_25_410	188_2_1	1010_5_239	1037_2_387	427_2_383	618_6_1059	141_2_804	856_5_81	79_6_1	1824_5_184	849_0_731	1418_05_291	378_5_1	416_2_342	2083_6_1881	435_2_466	418_6_23	433_2_15
740_5_1	335_5_1	1267_2_59	1588_2_17	23_6_1	643_2_1	403_2_705	545_25_405	188_2_1	1010_5_241	1037_2_386	427_2_335	618_6_1059	141_2_861	856_5_91	79_6_1	1824_5_192	849_0_722	1418_05_299	378_5_1	416_2_363	2083_6_1920	435_2_439	418_6_25	433_2_12
740_5_1	335_5_1	1267_2_52	1588_2_25	23_6_1	643_2_1	403_2_656	545_25_381	188_2_1	1010_5_243	1037_2_402	427_2_320	618_6_1015	141_2_884	856_5_95	79_6_1	1824_5_183	849_0_748	1418_05_315	378_5_1	416_2_367	2083_6_1959	435_2_447	418_6_26	433_2_13
740_5_1	335_5_1	1267_2_55	1588_2_28	23_6_1	643_2_1	403_2_677	545_25_388	188_2_1	1010_5_266	1037_2_393	427_2_331	618_6_1017	141_2_881	856_5_88	79_6_1	1824_5_165	849_0_720	1418_05_317	378_5_1	416_2_363	2083_6_1940	435_2_458	418_6_24	433_2_19
740_5_1	335_5_1	1267_2_51	1588_2_34	23_6_1	643_2_1	403_2_680	545_25_433	188_2_1	1010_5_261	1037_2_403	427_2_328	618_6_1014	141_2_858	856_5_111	79_6_1	1824_5_162	849_0_669	1418_05_321	378_5_1	416_2_367	2083_6_1930	435_2_464	418_6_26	433_2_19
740_5_1	335_5_1	1267_2_47	1588_2_24	23_6_1	643_2_1	403_2_670	545_25_395	188_2_1	1010_5_278	1037_2_433	427_2_312	618_6_1058	141_2_854	856_5_109	79_6_1	1824_5_165	849_0_683	1418_05_311	378_5_1	416_2_347	2083_6_1987	435_2_418	418_6_30	433_2_14
740_5_1	335_5_1	1267_2_55	1588_2_16	23_6_1	643_2_1	403_2_632	545_25_355	188_2_1	1010_5_251	1037_2_433	427_2_327	618_6_1037	141_2_894	856_5_91	79_6_1	1824_5_173	849_0_697	1418_05_301	378_5_1	416_2_348	2083_6_1989	435_2_483	418_6_35	433_2_17
740_5_1	335_5_1	1267_2_46	1588_2_25	23_6_1	643_2_1	403_2_664	545_25_355	188_2_1	1010_5_267	1037_2_418	427_2_324	618_6_1042	141_2_888	856_5_80	79_6_1	1824_5_168	849_0_700	1418_05_296	378_5_1	416_2_355	2083_6_1958	435_2_509	418_6_25	433_2_14
740_5_1	335_5_1	1267_2_46	1588_2_25	23_6_1	643_2_1	403_2_683	545_25_354	188_2_1	1010_5_264	1037_2_412	427_2_262	618_6_1063	141_2_857	856_5_89	79_6_1	1824_5_167	849_0_756	1418_05_274	378_5_1	416_2_383	2083_6_1966	435_2_502	418_6_19	433_2_12
740_5_1	335_5_1	1267_2_36	1588_2_27	23_6_1	643_2_1	403_2_607	545_25_339	188_2_1	1010_5_259	1037_2_405	427_2_251	618_6_1060	141_2_872	856_5_77	79_6_1	1824_5_160	849_0_774	1418_05_295	378_5_1	416_2_346	2083_6_2056	435_2_539	418_6_8	433_2_22
740_5_1	335_5_1	1267_2_50	1588_2_43	23_6_1	643_2_1	403_2_594	545_25_342	188_2_1	1010_5_250	1037_2_406	427_2_262	618_6_1092	141_2_850	856_5_84	79_6_1	1824_5_138	849_0_732	1418_05_299	378_5_1	416_2_321	2083_6_2083	435_2_560	418_6_7	433_2_20
740_5_1	335_5_1	1267_2_51	1588_2_61	23_6_1	643_2_1	403_2_638	545_25_384	188_2_1	1010_5_252	1037_2_420	427_2_293	618_6_1063	141_2_825	856_5_66	79_6_1	1824_5_132	849_0_722	1418_05_309	378_5_1	416_2_302	2083_6_2067	435_2_531	418_6_3	433_2_15
740_5_1	335_5_1	1267_2_50	1588_2_53	23_6_1	643_2_1	403_2_618	545_25_371	188_2_1	1010_5_229	1037_2_429	427_2_269	618_6_1055	141_2_829	856_5_72	79_6_1	1824_5_133	849_0_752	1418_05_320	378_5_1	416_2_317	2083_6_2090	435_2_528	418_6_5	433_2_12
740_5_1	335_5_1	1267_2_42	1588_2_58	23_6_1	643_2_1	403_2_584	545_25_349	188_2_1	1010_5_252	1037_2_391	427_2_245	618_6_1037	141_2_866	856_5_73	79_6_1	1824_5_144	849_0_757	1418_05_303	378_5_1	416_2_335	2083_6_2138	435_2_539	418_6_6	433_2_11
740_5_1	335_5_1	1267_2_38	1588_2_68	23_6_1	643_2_1	403_2_581	545_25_373	188_2_1	1010_5_247	1037_2_409	427_2_282	618_6_1067	141_2_837	856_5_69	79_6_1	1824_5_128	849_0_715	1418_05_300	378_5_1	416_2_338	2083_6_2145	435_2_524	418_6_5	433_2_5
740_5_1	335_5_1	1267_2_42	1588_2_64	23_6_1	643_2_1	403_2_564	545_25_365	188_2_1	1010_5_220	1037_2_421	427_2_282	618_6_1101	141_2_818	856_5_79	79_6_1	1824_5_114	849_0_690	1418_05_298	378_5_1	416_2_334	2083_6_2195	435_2_532	418_6_3	433_2_9
740_5_1	335_5_1	1267_2_34	1588_2_71	23_6_1	643_2_1	403_2_566	545_25_382	188_2_1	1010_5_236	1037_2_407	427_2_277	618_6_1066	141_2_830	856_5_79	79_6_1	1824_5_104	849_0_747	1418_05_275	378_5_1	416_2_322	2083_6_2207	435_2_516	418_6_8	433_2_4
740_5_1	335_5_1	1267_2_35	1588_2_73	23_6_1	643_2_1	403_2_561	545_25_415	188_2_1	1010_5_235	1037_2_395	427_2_282	618_6_1080	141_2_857	856_5_71	79_6_1	1824_5_101	849_0_705	1418_05_278	378_5_1	416_2_319	2083_6_2197	435_2_523	418_6_5	433_2_2
740_5_1	335_5_1	1267_2_32	1588_2_55	23_6_1	416_2_331	403_2_572	545_25_415	188_2_1	1010_5_236	1037_2_428	427_2_318	618_6_1085	141_2_882	856_5_78	79_6_1	1824_5_91	849_0_691	1418_05_254	378_5_1	643_2_1	2083_6_2154	435_2_506	418_6_5
740_5_1	335_5_1	1267_2_31	1588_2_60	23_6_1	416_2_364	403_2_560	545_25_406	188_2_1	1010_5_223	1037_2_429	427_2_309	618_6_1084	141_2_830	856_5_67	79_6_1	1824_5_102	849_0_710	1418_05_273	378_5_1	643_2_1	2083_6_2180	435_2_501	418_6_5
740_5_1	335_5_1	1267_2_27	1588_2_71	23_6_1	416_2_366	403_2_562	545_25_392	188_2_1	1010_5_227	1037_2_422	427_2_271	618_6_1062	141_2_892	856_5_59	79_6_1	1824_5_126	849_0_706	1418_05_290	378_5_1	643_2_1	2083_6_2193	435_2_463	418_6_4
740_5_1	335_5_1	1267_2_30	1588_2_66	23_6_1	416_2_360	403_2_579	545_25_385	188_2_1	1010_5_226	1037_2_437	427_2_294	618_6_1099	141_2_902	856_5_50	79_6_1	1824_5_104	849_0_691	1418_05_289	378_5_1	643_2_1	2083_6_2166	435_2_450	418_6_3
740_5_1	335_5_1	1267_2_33	1588_2_76	23_6_1	416_2_356	403_2_541	545_25_387	188_2_1	1010_5_245	1037_2_489	427_2_290	618_6_1079	141_2_859	856_5_46	79_6_1	1824_5_102	849_0_713	1418_05_290	378_5_1	643_2_1	2083_6_2206	435_2_417	418_6_2
740_5_1	335_5_1	1267_2_27	1588_2_68	23_6_1	416_2_349	403_2_527	545_25_401	188_2_1	1010_5_235	1037_2_512	427_2_267	618_6_1001	141_2_867	856_5_33	79_6_1	1824_5_116	849_0_767	1418_05_290	378_5_1	643_2_1	2083_6_2251	435_2_417	418_6_4
740_5_1	335_5_1	1267_2_32	1588_2_91	23_6_1	416_2_377	403_2_517	545_25_406	188_2_1	1010_5_232	1037_2_478	427_2_262	618_6_992	141_2_950	856_5_37	79_6_1	1824_5_111	849_0_694	1418_05_287	378_5_1	643_2_1	2083_6_2258	435_2_407	418_6_3
740_5_1	335_5_1	1267_2_40	1588_2_80	23_6_1	416_2_315	403_2_519	545_25_385	188_2_1	1010_5_223	1037_2_537	427_2_285	618_6_1035	141_2_940	856_5_53	79_6_1	1824_5_101	849_0_701	1418_05_302	378_5_1	643_2_1	2083_6_2206	435_2_403	418_6_6
740_5_1	335_5_1	1267_2_52	1588_2_67	23_6_1	416_2_305	403_2_449	545_25_407	188_2_1	1010_5_212	1037_2_581	427_2_261	618_6_1020	141_2_929	856_5_54	79_6_1	1824_5_110	849_0_692	1418_05_310	378_5_1	643_2_1	2083_6_2268	435_2_412	418_6_4
740_5_1	335_5_1	1267_2_57	1588_2_73	23_6_1	416_2_326	403_2_484	545_25_371	188_2_1	1010_5_236	1037_2_563	427_2_222	618_6_1024	141_2_914	856_5_51	79_6_1	1824_5_122	849_0_724	1418_05_331	378_5_1	643_2_1	2083_6_2216	435_2_412	418_6_8
740_5_1	335_5_1	1267_2_53	1588_2_78	23_6_1	416_2_329	403_2_503	545_25_369	188_2_1	1010_5_232	1037_2_567	427_2_233	618_6_1046	141_2_944	856_5_42	79_6_1	1824_5_114	849_0_687	1418_05_324	378_5_1	643_2_1	2083_6_2187	435_2_411	418_6_14
740_5_1	335_5_1	1267_2_53	1588_2_61	23_6_1	416_2_333	403_2_446	545_25_353	188_2_1	1010_5_242	1037_2_554	427_2_233	618_6_1056	141_2_911	856_5_45	79_6_1	1824_5_111	849_0_701	1418_05_298	378_5_1	643_2_1	2083_6_2288	435_2_431	418_6_17
740_5_1	335_5_1	1267_2_42	1588_2_58	23_6_1	416_2_345	403_2_469	545_25_329	188_2_1	1010_5_235	1037_2_559	427_2_236	618_6_1005	141_2_972	856_5_37	79_6_1	1824_5_109	849_0_721	1418_05_325	378_5_1	643_2_1	2083_6_2253	435_2_422	418_6_16
740_5_1	335_5_1	1267_2_46	1588_2_63	23_6_1	416_2_358	403_2_512	545_25_391	188_2_1	1010_5_236	1037_2_534	427_2_232	618_6_999	141_2_970	856_5_39	79_6_1	1824_5_117	849_0_682	1418_05_324	378_5_1	643_2_1	2083_6_2159	435_2_445	418_6_27
740_5_1	335_5_1	1267_2_44	1588_2_54	23_6_1	416_2_360	403_2_516	545_25_387	188_2_1	1010_5_223	1037_2_571	427_2_246	618_6_979	141_2_958	856_5_39	79_6_1	1824_5_114	849_0_691	1418_05_294	378_5_1	643_2_1	2083_6_2188	435_2_451	418_6_20
740_5_1	335_5_1	1267_2_35	1588_2_53	23_6_1	416_2_341	403_2_491	545_25_371	188_2_1	1010_5_214	1037_2_582	427_2_199	618_6_943	141_2_1025	856_5_33	79_6_1	1824_5_113	849_0_722	1418_05_296	378_5_1	643_2_1	2083_6_2249	435_2_452	418_6_15
740_5_1	335_5_1	1267_2_27	1588_2_65	23_6_1	416_2_333	403_2_522	545_25_398	188_2_1	1010_5_220	1037_2_559	427_2_225	618_6_927	141_2_966	856_5_38	79_6_1	1824_5_109	849_0_705	1418_05_315	378_5_1	643_2_1	2083_6_2287	435_2_435	418_6_4
740_5_1	335_5_1	1267_2_25	1588_2_70	23_6_1	416_2_314	403_2_523	545_25_435	188_2_1	1010_5_205	1037_2_587	427_2_270	618_6_933	141_2_969	856_5_48	79_6_1	1824_5_107	849_0_674	1418_05_318	378_5_1	643_2_1	2083_6_2236	435_2_417	418_6_4
740_5_1	335_5_1	1267_2_24	1588_2_68	23_6_1	416_2_319	403_2_458	545_25_404	188_2_1	1010_5_212	1037_2_590	427_2_254	618_6_928	141_2_969	856_5_50	79_6_1	1824_5_126	849_0_741	1418_05_329	378_5_1	643_2_1	2083_6_2223	435_2_427	418_6_6
740_5_1	335_5_1	1267_2_19	1588_2_81	23_6_1	416_2_332	403_2_468	545_25_418	188_2_1	1010_5_221	1037_2_577	427_2_245	618_6_907	141_2_975	856_5_48	79_6_1	1824_5_131	849_0_726	1418_05_355	378_5_1	643_2_1	2083_6_2190	435_2_433	418_6_5
740_5_1	335_5_1	1267_2_13	1588_2_99	23_6_1	416_2_327	403_2_458	545_25_426	188_2_1	1010_5_236	1037_2_590	427_2_268	618_6_897	141_2_960	856_5_55	79_6_1	1824_5_124	849_0_718	1418_05_354	378_5_1	643_2_1	2083_6_2197	435_2_406	418_6_6
740_5_1	335_5_1	1267_2_12	1588_2_82	23_6_1	416_2_298	403_2_440	545_25_404	188_2_1	1010_5_214	1037_2_615	427_2_240	618_6_917	141_2_975	856_5_60	79_6_1	1824_5_133	849_0_726	1418_05_349	378_5_1	643_2_1	2083_6_2240	435_2_421	418_6_8
740_5_1	335_5_1	1267_2_6	1588_2_101	23_6_1	416_2_282	403_2_413	545_25_425	188_2_1	1010_5_226	1037_2_596	427_2_227	618_6_892	141_2_1011	856_5_54	79_6_1	1824_5_138	849_0_749	1418_05_397	378_5_1	643_2_1	2083_6_2175	435_2_430	418_6_12
740_5_1	335_5_1	1267_2_9	1588_2_117	23_6_1	416_2_289	403_2_456	545_25_448	188_2_1	1010_5_219	1037_2_617	427_2_223	618_6_878	141_2_996	856_5_42	79_6_1	1824_5_129	849_0_736	1418_05_404	378_5_1	643_2_1	2083_6_2130	435_2_438	418_6_4
740_5_1	335_5_1	1267_2_11	1588_2_109	23_6_1	416_2_303	403_2_479	545_25_442	188_2_1	1010_5_255	1037_2_606	427_2_259	618_6_884	141_2_1024	856_5_41	79_6_1	1824_5_132	849_0_694	1418_05_381	378_5_1	643_2_1	2083_6_2075	435_2_434	418_6_6
740_5_1	335_5_1	1267_2_11	1588_2_106	23_6_1	416_2_255	403_2_463	545_25_423	188_2_1	1010_5_262	1037_2_594	427_2_243	618_6_902	141_2_986	856_5_36	79_6_1	1824_5_130	849_0_725	1418_05_406	378_5_1	643_2_1	2083_6_2129	435_2_451	418_6_13
740_5_1	335_5_1	1267_2_13	1588_2_120	23_6_1	416_2_259	403_2_478	545_25_447	188_2_1	1010_5_274	1037_2_580	427_2_258	618_6_889	141_2_982	856_5_44	79_6_1	1824_5_123	849_0_700	1418_05_427	378_5_1	643_2_1	2083_6_2077	435_2_450	418_6_14
740_5_1	335_5_1	1267_2_11	1588_2_96	23_6_1	416_2_266	403_2_512	545_25_470	188_2_1	1010_5_269	1037_2_612	427_2_274	618_6_903	141_2_924	856_5_42	79_6_1	1824_5_122	849_0_672	1418_05_406	378_5_1	643_2_1	2083_6_2112	435_2_434	418_6_9
740_5_1	335_5_1	1267_2_16	1588_2_73	23_6_1	416_2_255	403_2_472	545_25_456	188_2_1	1010_5_284	1037_2_595	427_2_272	618_6_896	141_2_935	856_5_47	79_6_1	1824_5_109	849_0_708	1418_05_394	378_5_1	643_2_1	2083_6_2132	435_2_478	418_6_12
740_5_1	335_5_1	1267_2_19	1588_2_79	23_6_1	416_2_233	403_2_433	545_25_443	188_2_1	1010_5_268	1037_2_606	427_2_261	618_6_909	141_2_951	856_5_53	79_6_1	1824_5_102	849_0_737	1418_05_423	378_5_1	643_2_1	2083_6_2144	435_2_459	418_6_12
740_5_1	335_5_1	1267_2_13	1588_2_88	23_6_1	416_2_261	403_2_435	545_25_454	188_2_1	1010_5_287	1037_2_565	427_2_274	618_6_918	141_2_953	856_5_56	79_6_1	1824_5_91	849_0_745	1418_05_400	378_5_1	643_2_1	2083_6_2123	435_2_462	418_6_8
740_5_1	335_5_1	1267_2_18	1588_2_83	23_6_1	416_2_268	403_2_451	545_25_467	188_2_1	1010_5_295	1037_2_568	427_2_299	618_6_902	141_2_943	856_5_53	79_6_1	1824_5_92	849_0_710	1418_05_374	378_5_1	643_2_1	2083_6_2171	435_2_432	418_6_8
740_5_1	335_5_1	1267_2_25	1588_2_63	23_6_1	416_2_254	403_2_457	545_25_412	188_2_1	1010_5_296	1037_2_558	427_2_268	618_6_927	141_2_924	856_5_41	79_6_1	1824_5_80	849_0_769	1418_05_382	378_5_1	643_2_1	2083_6_2191	435_2_480	418_6_5
740_5_1	335_5_1	1267_2_14	1588_2_78	23_6_1	416_2_250	403_2_469	545_25_396	188_2_1	1010_5_277	1037_2_570	427_2_299	618_6_892	141_2_927	856_5_49	79_6_1	1824_5_74	849_0_800	1418_05_396	378_5_1	643_2_1	2083_6_2157	435_2_477	418_6_8
740_5_1	335_5_1	1267_2_19	1588_2_74	23_6_1	416_2_265	403_2_471	545_25_447	188_2_1	1010_5_276	1037_2_574	427_2_299	618_6_869	141_2_914	856_5_44	79_6_1	1824_5_78	849_0_763	1418_05_366	378_5_1	643_2_1	2083_6_2176	435_2_496	418_6_4
740_5_1	335_5_1	1267_2_15	1588_2_55	23_6_1	416_2_237	403_2_436	545_25_451	188_2_1	1010_5_260	1037_2_641	427_2_289	618_6_869	141_2_911	856_5_35	79_6_1	1824_5_95	849_0_747	1418_05_382	378_5_1	643_2_1	2083_6_2213	435_2_494	418_6_4
740_5_1	335_5_1	1267_2_16	1588_2_67	23_6_1	416_2_222	403_2_401	545_25_459	188_2_1	1010_5_275	1037_2_672	427_2_277	618_6_857	141_2_911	856_5_42	79_6_1	1824_5_77	849_0_764	1418_05_409	378_5_1	643_2_1	2083_6_2207	435_2_472	418_6_7
740_5_1	335_5_1	1267_2_20	1588_2_86	23_6_1	416_2_242	403_2_432	545_25_471	188_2_1	1010_5_241	1037_2_668	427_2_312	618_6_856	141_2_912	856_5_39	79_6_1	1824_5_88	849_0_777	1418_05_392	378_5_1	643_2_1	2083_6_2109	435_2_489	418_6_2
740_5_1	335_5_1	1267_2_24	1588_2_80	23_6_1	416_2_264	403_2_418	545_25_469	188_2_1	1010_5_254	1037_2_663	427_2_318	618_6_852	141_2_863	856_5_48	79_6_1	1824_5_96	849_0_758	1418_05_392	378_5_1	643_2_1	2083_6_2157	435_2_476	418_6_1
740_5_1	335_5_1	1267_2_25	1588_2_97	23_6_1	416_2_259	403_2_381	545_25_470	188_2_1	1010_5_262	1037_2_728	427_2_309	618_6_797	141_2_861	856_5_48	79_6_1	1824_5_79	849_0_759	1418_05_420	378_5_1	643_2_1	2083_6_2155	435_2_482	418_6_2
740_5_1	335_5_1	1267_2_23	1588_2_109	23_6_1	416_2_263	403_2_412	545_25_495	188_2_1	1010_5_246	1037_2_679	427_2_312	618_6_794	141_2_817	856_5_49	79_6_1	1824_5_80	849_0_777	1418_05_427	378_5_1	643_2_1	2083_6_2150	435_2_499	418_6_4
740_5_1	335_5_1	1267_2_24	1588_2_96	23_6_1	416_2_280	403_2_418	545_25_487	188_2_1	1010_5_256	1037_2_657	427_2_322	618_6_805	141_2_778	856_5_48	79_6_1	1824_5_77	849_0_757	1418_05_396	378_5_1	643_2_1	2083_6_2191	435_2_538	418_6_3
740_5_1	335_5_1	1267_2_29	1588_2_91	23_6_1	416_2_269	403_2_414	545_25_480	188_2_1	1010_5_257	1037_2_662	427_2_289	618_6_826	141_2_757	856_5_51	79_6_1	1824_5_78	849_0_726	1418_05_402	378_5_1	643_2_1	2083_6_2273	435_2_529	418_6_2
740_5_1	335_5_1	1267_2_36	1588_2_103	23_6_1	416_2_249	403_2_448	545_25_489	188_2_1	1010_5_238	1037_2_694	427_2_267	618_6_786	141_2_786	856_5_46	79_6_1	1824_5_80	849_0_772	1418_05_412	378_5_1	643_2_1	2083_6_2225	435_2_502	418_6_2
740_5_1	335_5_1	1267_2_41	1588_2_109	23_6_1	416_2_253	403_2_459	545_25_457	188_2_1	1010_5_267	1037_2_659	427_2_329	618_6_776	141_2_811	856_5_46	79_6_1	1824_5_72	849_0_791	1418_05_398	378_5_1	643_2_1	2083_6_2146	435_2_520	418_6_2
740_5_1	335_5_1	1267_2_40	1588_2_103	23_6_1	416_2_245	403_2_431	545_25_490	188_2_1	1010_5_280	1037_2_652	427_2_328	618_6_783	141_2_750	856_5_46	79_6_1	1824_5_65	849_0_775	1418_05_360	378_5_1	643_2_1	2083_6_2256	435_2_525	418_6_3
740_5_1	335_5_1	1267_2_41	1588_2_95	23_6_1	416_2_244	403_2_442	545_25_465	188_2_1	1010_5_301	1037_2_689	427_2_284	618_6_776	141_2_691	856_5_38	79_6_1	1824_5_68	849_0_768	1418_05_365	378_5_1	643_2_1	2083_6_2332	435_2_529	418_6_4
740_5_1	335_5_1	1267_2_41	1588_2_98	23_6_1	416_2_231	403_2_457	545_25_485	188_2_1	1010_5_325	1037_2_673	427_2_318	618_6_768	141_2_705	856_5_37	79_6_1	1824_5_66	849_0_760	1418_05_343	378_5_1	643_2_1	2083_6_2330	435_2_494	418_6_1
740_5_1	335_5_1	1267_2_38	856_5_37	416_2_273	403_2_409	545_25_459	188_2_1	1010_5_333	1037_2_661	427_2_335	618_6_770	141_2_706	1588_2_100	79_6_1	1824_5_84	849_0_707	1418_05_338	378_5_1	643_2_1	2083_6_2408	435_2_473
740_5_1	335_5_1	1267_2_34	856_5_27	416_2_276	403_2_395	545_25_430	188_2_1	1010_5_317	1037_2_677	427_2_295	618_6_782	141_2_688	1588_2_103	79_6_1	1824_5_78	849_0_682	1418_05_358	378_5_1	643_2_1	2083_6_2511	435_2_478
740_5_1	335_5_1	1267_2_44	856_5_38	416_2_260	403_2_407	545_25_435	188_2_1	1010_5_330	1037_2_652	427_2_281	618_6_759	141_2_738	1588_2_105	79_6_1	1824_5_83	849_0_698	1418_05_369	378_5_1	643_2_1	2083_6_2490	435_2_442
740_5_1	335_5_1	1267_2_48	856_5_36	416_2_268	403_2_372	545_25_455	188_2_1	1010_5_332	1037_2_613	427_2_314	618_6_734	141_2_753	1588_2_121	79_6_1	1824_5_92	849_0_683	1418_05_349	378_5_1	643_2_1	2083_6_2506	435_2_455
740_5_1	335_5_1	1267_2_48	856_5_39	416_2_252	403_2_381	545_25_442	188_2_1	1010_5_330	1037_2_621	427_2_298	618_6_755	141_2_767	1588_2_115	79_6_1	1824_5_77	849_0_692	1418_05_340	378_5_1	643_2_1	2083_6_2523	435_2_451
740_5_1	335_5_1	1267_2_50	856_5_44	416_2_245	403_2_381	545_25_454	188_2_1	1010_5_307	1037_2_679	427_2_250	618_6_729	141_2_728	1588_2_125	79_6_1	1824_5_77	849_0_723	1418_05_377	378_5_1	643_2_1	2083_6_2525	435_2_439
740_5_1	335_5_1	1267_2_53	856_5_36	416_2_282	403_2_388	545_25_460	188_2_1	1010_5_301	1037_2_679	427_2_255	618_6_698	141_2_740	1588_2_90	79_6_1	1824_5_71	849_0_764	1418_05_372	378_5_1	643_2_1	2083_6_2520	435_2_424
740_5_1	335_5_1	1267_2_42	856_5_47	416_2_289	403_2_355	545_25_467	188_2_1	1010_5_296	1037_2_703	427_2_285	618_6_663	141_2_773	1588_2_77	79_6_1	1824_5_75	849_0_759	1418_05_365	378_5_1	643_2_1	2083_6_2520	435_2_420
740_5_1	335_5_1	1267_2_43	856_5_42	416_2_253	403_2_337	545_25_449	188_2_1	1010_5_297	1037_2_765	427_2_276	618_6_678	141_2_776	1588_2_75	79_6_1	1824_5_71	849_0_745	1418_05_364	378_5_1	643_2_1	2083_6_2571	435_2_393
740_5_1	335_5_1	1267_2_35	856_5_42	416_2_263	403_2_328	545_25_429	188_2_1	1010_5_301	1037_2_742	427_2_252	618_6_657	141_2_807	1588_2_73	79_6_1	1824_5_61	849_0_757	1418_05_348	378_5_1	643_2_1	2083_6_2646	435_2_394
740_5_1	335_5_1	1267_2_37	856_5_42	416_2_303	403_2_305	545_25_425	188_2_1	1010_5_277	1037_2_726	427_2_296	618_6_629	141_2_779	1588_2_75	79_6_1	1824_5_68	849_0_769	1418_05_356	378_5_1	643_2_1	2083_6_2628	435_2_420
740_5_1	335_5_1	1267_2_32	856_5_38	416_2_277	403_2_297	545_25_401	188_2_1	1010_5_266	1037_2_741	427_2_286	618_6_681	141_2_762	1588_2_75	79_6_1	1824_5_51	849_0_786	1418_05_368	378_5_1	643_2_1	2083_6_2637	435_2_436
740_5_1	335_5_1	1267_2_38	856_5_37	416_2_279	403_2_328	545_25_424	188_2_1	1010_5_233	1037_2_776	427_2_256	618_6_680	141_2_708	1588_2_66	79_6_1	1824_5_64	849_0_781	1418_05_368	378_5_1	643_2_1	2083_6_2683	435_2_414
740_5_1	335_5_1	1267_2_45	856_5_33	416_2_302	403_2_336	545_25_426	188_2_1	1010_5_238	1037_2_758	427_2_264	618_6_678	141_2_720	1588_2_65	79_6_1	1824_5_75	849_0_787	1418_05_366	378_5_1	643_2_1	2083_6_2630	435_2_413
740_5_1	335_5_1	1267_2_37	856_5_44	416_2_297	403_2_327	545_25_394	188_2_1	1010_5_243	1037_2_785	427_2_277	618_6_694	141_2_696	1588_2_54	79_6_1	1824_5_50	849_0_803	1418_05_380	378_5_1	643_2_1	2083_6_2635	435_2_418
740_5_1	335_5_1	1267_2_44	856_5_45	416_2_295	403_2_328	545_25_423	188_2_1	1010_5_229	1037_2_789	427_2_266	618_6_692	141_2_675	1588_2_56	79_6_1	1824_5_55	849_0_782	1418_05_403	378_5_1	643_2_1	2083_6_2661	435_2_392
740_5_1	335_5_1	1267_2_38	856_5_44	416_2_260	403_2_328	545_25_439	188_2_1	1010_5_233	1037_2_775	427_2_268	618_6_690	141_2_713	1588_2_62	79_6_1	1824_5_67	849_0_721	1418_05_385	378_5_1	643_2_1	2083_6_2694	435_2_417
740_5_1	335_5_1	1267_2_39	856_5_55	416_2_274	403_2_334	545_25_444	188_2_1	1010_5_235	1037_2_757	427_2_264	618_6_619	141_2_721	1588_2_49	79_6_1	1824_5_68	849_0_745	1418_05_387	378_5_1	643_2_1	2083_6_2712	435_2_431
740_5_1	335_5_1	1267_2_42	856_5_64	416_2_260	403_2_315	545_25_459	188_2_1	1010_5_226	1037_2_735	427_2_246	618_6_652	141_2_645	1588_2_51	79_6_1	1824_5_63	849_0_762	1418_05_401	378_5_1	643_2_1	2083_6_2775	435_2_436
740_5_1	335_5_1	1267_2_52	856_5_65	416_2_237	403_2_335	545_25_459	188_2_1	1010_5_223	1037_2_743	427_2_226	618_6_659	141_2_673	1588_2_59	79_6_1	1824_5_79	849_0_741	1418_05_365	378_5_1	643_2_1	2083_6_2807	435_2_412
740_5_1	335_5_1	1267_2_44	856_5_60	416_2_271	403_2_337	545_25_451	188_2_1	1010_5_215	1037_2_783	427_2_236	618_6_659	141_2_700	1588_2_52	79_6_1	1824_5_85	849_0_728	1418_05_325	378_5_1	643_2_1	2083_6_2753	435_2_436
740_5_1	335_5_1	1267_2_50	856_5_56	416_2_255	403_2_347	545_25_459	188_2_1	1010_5_219	1037_2_763	427_2_225	618_6_666	141_2_699	1588_2_58	79_6_1	1824_5_57	849_0_738	1418_05_330	378_5_1	643_2_1	2083_6_2787	435_2_427
740_5_1	335_5_1	1267_2_64	856_5_63	416_2_244	403_2_364	545_25_497	188_2_1	1010_5_225	1037_2_751	427_2_212	618_6_661	141_2_708	1588_2_61	79_6_1	1824_5_64	849_0_731	1418_05_329	378_5_1	643_2_1	2083_6_2756	435_2_404
740_5_1	335_5_1	1267_2_63	856_5_68	416_2_248	403_2_361	545_25_496	188_2_1	1010_5_235	1037_2_732	427_2_226	618_6_643	141_2_712	1588_2_48	79_6_1	1824_5_56	849_0_732	1418_05_353	378_5_1	643_2_1	2083_6_2749	435_2_413
740_5_1	335_5_1	1267_2_45	856_5_59	416_2_211	403_2_364	545_25_485	188_2_1	1010_5_246	1037_2_790	427_2_247	618_6_631	141_2_735	1588_2_48	79_6_1	1824_5_60	849_0_705	1418_05_329	378_5_1	643_2_1	2083_6_2756	435_2_424
740_5_1	335_5_1	1267_2_46	856_5_57	416_2_196	403_2_351	545_25_462	188_2_1	1010_5_252	1037_2_817	427_2_218	618_6_620	141_2_726	1588_2_60	79_6_1	1824_5_70	849_0_726	1418_05_358	378_5_1	643_2_1	2083_6_2765	435_2_408
740_5_1	335_5_1	1267_2_57	856_5_54	416_2_184	403_2_376	545_25_475	188_2_1	1010_5_243	1037_2_792	427_2_186	618_6_655	141_2_746	1588_2_45	79_6_1	1824_5_72	849_0_795	1418_05_364	378_5_1	643_2_1	2083_6_2705	435_2_386
740_5_1	335_5_1	1267_2_48	856_5_54	416_2_221	403_2_387	545_25_416	188_2_1	1010_5_230	1037_2_843	427_2_191	618_6_648	141_2_715	1588_2_60	79_6_1	1824_5_72	849_0_787	1418_05_342	378_5_1	643_2_1	2083_6_2698	435_2_421
740_5_1	335_5_1	1267_2_55	856_5_57	416_2_234	403_2_401	545_25_426	188_2_1	1010_5_220	1037_2_783	427_2_183	618_6_679	141_2_719	1588_2_42	79_6_1	1824_5_69	849_0_795	1418_05_349	378_5_1	643_2_1	2083_6_2695	435_2_424
740_5_1	335_5_1	1267_2_62	856_5_43	416_2_240	403_2_382	545_25_424	188_2_1	1010_5_230	1037_2_805	427_2_149	618_6_639	141_2_731	1588_2_47	79_6_1	1824_5_77	849_0_814	1418_05_356	378_5_1	643_2_1	2083_6_2727	435_2_405
740_5_1	335_5_1	1267_2_42	856_5_47	416_2_244	403_2_364	545_25_401	188_2_1	1010_5_224	1037_2_830	427_2_157	618_6_599	141_2_727	1588_2_50	79_6_1	1824_5_79	849_0_837	1418_05_372	378_5_1	643_2_1	2083_6_2751	435_2_407
740_5_1	335_5_1	1267_2_34	856_5_55	416_2_224	403_2_377	545_25_370	188_2_1	1010_5_245	1037_2_789	427_2_151	618_6_594	141_2_712	1588_2_64	79_6_1	1824_5_76	849_0_828	1418_05_389	378_5_1	643_2_1	2083_6_2773	435_2_451
740_5_1	335_5_1	1267_2_40	856_5_47	416_2_191	403_2_335	545_25_383	188_2_1	1010_5_242	1037_2_815	427_2_151	618_6_601	141_2_689	1588_2_65	79_6_1	1824_5_84	849_0_827	1418_05_391	378_5_1	643_2_1	2083_6_2843	435_2_429
740_5_1	335_5_1	1267_2_41	856_5_57	416_2_174	403_2_301	545_25_378	188_2_1	1010_5_209	1037_2_803	427_2_131	618_6_614	141_2_688	1588_2_56	79_6_1	1824_5_86	849_0_852	1418_05_419	378_5_1	643_2_1	2083_6_2869	435_2_454
740_5_1	335_5_1	1267_2_34	856_5_69	416_2_185	403_2_303	545_25_373	188_2_1	1010_5_215	1037_2_850	427_2_127	618_6_578	141_2_707	1588_2_75	79_6_1	1824_5_78	849_0_807	1418_05_397	378_5_1	643_2_1	2083_6_2869	435_2_468
740_5_1	335_5_1	1267_2_31	856_5_51	416_2_176	403_2_269	545_25_376	188_2_1	1010_5_204	1037_2_843	427_2_143	618_6_554	141_2_744	1588_2_60	79_6_1	1824_5_80	849_0_799	1418_05_410	378_5_1	643_2_1	2083_6_2926	435_2_466
740_5_1	335_5_1	1267_2_31	856_5_56	416_2_152	403_2_294	545_25_409	188_2_1	1010_5_215	1037_2_881	427_2_122	618_6_552	141_2_735	1588_2_63	79_6_1	1824_5_93	849_0_803	1418_05_404	378_5_1	643_2_1	2083_6_2876	435_2_448
740_5_1	335_5_1	1267_2_23	856_5_58	416_2_168	403_2_266	545_25_398	188_2_1	1010_5_237	1037_2_876	427_2_141	618_6_577	141_2_693	1588_2_69	79_6_1	1824_5_112	849_0_807	1418_05_390	378_5_1	643_2_1	2083_6_2884	435_2_433
740_5_1	335_5_1	1267_2_30	856_5_57	416_2_187	403_2_244	545_25_387	188_2_1	1010_5_221	1037_2_886	427_2_152	618_6_563	141_2_734	1588_2_56	79_6_1	1824_5_99	849_0_780	1418_05_368	378_5_1	643_2_1	2083_6_2941	435_2_429
740_5_1	335_5_1	1267_2_39	856_5_49	416_2_173	403_2_235	545_25_372	188_2_1	1010_5_220	1037_2_881	427_2_154	618_6_556	141_2_750	1588_2_43	79_6_1	1824_5_84	849_0_786	1418_05_369	378_5_1	643_2_1	2083_6_2995	435_2_429
740_5_1	335_5_1	1267_2_38	856_5_56	416_2_150	403_2_245	545_25_386	188_2_1	1010_5_232	1037_2_898	427_2_148	618_6_566	141_2_752	1588_2_44	79_6_1	1824_5_92	849_0_794	1418_05_364	378_5_1	643_2_1	2083_6_2941	435_2_428
740_5_1	335_5_1	1267_2_39	856_5_43	416_2_191	403_2_217	545_25_386	188_2_1	1010_5_223	1037_2_866	427_2_178	618_6_569	141_2_733	1588_2_40	79_6_1	1824_5_88	849_0_807	1418_05_347	378_5_1	643_2_1	2083_6_2968	435_2_440
740_5_1	335_5_1	1267_2_43	856_5_42	416_2_191	403_2_228	545_25_381	188_2_1	1010_5_202	1037_2_850	427_2_168	618_6_558	141_2_725	1588_2_42	79_6_1	1824_5_88	849_0_842	1418_05_356	378_5_1	643_2_1	2083_6_2970	435_2_448
740_5_1	335_5_1	1267_2_48	856_5_44	416_2_178	403_2_249	545_25_397	188_2_1	1010_5_201	1037_2_846	427_2_144	618_6_590	141_2_698	1588_2_50	79_6_1	1824_5_97	849_0_847	1418_05_392	378_5_1	643_2_1	2083_6_2921	435_2_432
740_5_1	335_5_1	1267_2_42	856_5_42	416_2_186	403_2_240	545_25_381	188_2_1	1010_5_218	1037_2_850	427_2_139	618_6_590	141_2_688	1588_2_44	79_6_1	1824_5_119	849_0_888	1418_05_392	378_5_1	643_2_1	2083_6_2897	435_2_417
740_5_1	335_5_1	1267_2_46	856_5_32	416_2_177	403_2_200	545_25_374	188_2_1	1010_5_214	1037_2_823	427_2_132	618_6_599	141_2_727	1588_2_43	79_6_1	1824_5_101	849_0_883	1418_05_368	378_5_1	643_2_1	2083_6_2976	435_2_438
740_5_1	335_5_1	1267_2_59	856_5_38	416_2_175	403_2_219	545_25_384	188_2_1	1010_5_205	1037_2_868	427_2_112	618_6_557	141_2_702	1588_2_55	79_6_1	1824_5_113	849_0_844	1418_05_407	378_5_1	643_2_1	2083_6_2953	435_2_444
740_5_1	335_5_1	1267_2_55	856_5_51	416_2_167	403_2_216	545_25_381	188_2_1	1010_5_217	1037_2_889	427_2_104	618_6_588	141_2_669	1588_2_59	79_6_1	1824_5_123	849_0_851	1418_05_385	378_5_1	643_2_1	2083_6_2933	435_2_447
740_5_1	335_5_1	1267_2_45	856_5_57	416_2_186	403_2_208	545_25_365	188_2_1	1010_5_201	1037_2_857	427_2_94	618_6_626	141_2_655	1588_2_48	79_6_1	1824_5_115	849_0_840	1418_05_354	378_5_1	643_2_1	2083_6_2998	435_2_484
740_5_1	335_5_1	1267_2_62	856_5_51	416_2_161	403_2_225	545_25_321	188_2_1	1010_5_183	1037_2_853	427_2_66	618_6_587	141_2_695	1588_2_73	79_6_1	1824_5_104	849_0_851	1418_05_412	378_5_1	643_2_1	2083_6_3019	435_2_472
740_5_1	335_5_1	1267_2_49	856_5_53	416_2_149	403_2_263	545_25_338	188_2_1	1010_5_180	1037_2_914	427_2_55	618_6_571	141_2_718	1588_2_73	79_6_1	1824_5_101	849_0_896	1418_05_383	378_5_1	643_2_1	2083_6_2919	435_2_469
740_5_1	335_5_1	1267_2_58	856_5_51	416_2_170	403_2_239	545_25_324	188_2_1	1010_5_175	1037_2_923	427_2_62	618_6_614	141_2_651	1588_2_67	79_6_1	1824_5_105	849_0_863	1418_05_380	378_5_1	643_2_1	2083_6_2962	435_2_490
740_5_1	335_5_1	1267_2_69	856_5_52	416_2_185	403_2_241	545_25_308	188_2_1	1010_5_158	1037_2_881	427_2_58	618_6_602	141_2_704	1588_2_57	79_6_1	1824_5_106	849_0_819	1418_05_399	378_5_1	643_2_1	2083_6_3008	435_2_487
740_5_1	335_5_1	1267_2_53	856_5_49	416_2_169	403_2_271	545_25_311	188_2_1	1010_5_153	1037_2_873	427_2_52	618_6_586	141_2_685	1588_2_59	79_6_1	1824_5_101	849_0_856	1418_05_413	378_5_1	643_2_1	2083_6_3002	435_2_500
740_5_1	335_5_1	1267_2_46	856_5_48	416_2_173	403_2_280	545_25_306	188_2_1	1010_5_144	1037_2_901	427_2_51	618_6_623	141_2_679	1588_2_67	79_6_1	1824_5_78	849_0_805	1418_05_398	378_5_1	643_2_1	2083_6_3032	435_2_501
740_5_1	335_5_1	1267_2_46	856_5_41	416_2_182	403_2_276	545_25_307	188_2_1	1010_5_142	1037_2_926	427_2_44	618_6_631	141_2_672	1588_2_56	79_6_1	1824_5_70	849_0_773	1418_05_407	378_5_1	643_2_1	2083_6_3077	435_2_482
740_5_1	335_5_1	1267_2_44	856_5_30	416_2_153	403_2_276	545_25_327	188_2_1	1010_5_131	1037_2_949	427_2_45	618_6_603	141_2_669	1588_2_55	79_6_1	1824_5_88	849_0_742	1418_05_446	378_5_1	643_2_1	2083_6_3099	435_2_477
740_5_1	335_5_1	1267_2_37	856_5_25	416_2_136	403_2_285	545_25_344	188_2_1	1010_5_143	1037_2_942	427_2_36	618_6_600	141_2_637	1588_2_49	79_6_1	1824_5_79	849_0_807	1418_05_423	378_5_1	643_2_1	2083_6_3113	435_2_475
740_5_1	335_5_1	1267_2_46	856_5_35	416_2_158	403_2_285	545_25_324	188_2_1	1010_5_124	1037_2_977	427_2_41	618_6_658	141_2_642	1588_2_45	79_6_1	1824_5_83	849_0_778	1418_05_383	378_5_1	643_2_1	2083_6_3092	435_2_464
740_5_1	335_5_1	1267_2_51	856_5_37	416_2_170	403_2_255	545_25_338	188_2_1	1010_5_115	1037_2_944	427_2_50	618_6_629	141_2_591	1588_2_40	79_6_1	1824_5_96	849_0_805	1418_05_388	378_5_1	643_2_1	2083_6_3109	435_2_517
740_5_1	335_5_1	1267_2_49	856_5_35	416_2_129	403_2_231	545_25_342	188_2_1	1010_5_141	1037_2_1000	427_2_38	618_6_619	141_2_571	1588_2_47	79_6_1	1824_5_97	849_0_791	1418_05_395	378_5_1	643_2_1	2083_6_3165	435_2_486
740_5_1	335_5_1	1267_2_51	856_5_37	416_2_137	403_2_218	545_25_334	188_2_1	1010_5_108	1037_2_995	427_2_40	618_6_654	141_2_605	1588_2_41	79_6_1	1824_5_96	849_0_757	1418_05_372	378_5_1	643_2_1	2083_6_3202	435_2_488
740_5_1	335_5_1	1267_2_52	856_5_31	416_2_152	403_2_197	545_25_341	188_2_1	1010_5_98	1037_2_977	427_2_37	618_6_629	141_2_573	1588_2_39	79_6_1	1824_5_98	849_0_773	1418_05_381	378_5_1	643_2_1	2083_6_3252	435_2_503
740_5_1	335_5_1	1267_2_49	856_5_26	416_2_144	403_2_181	545_25_343	188_2_1	1010_5_104	1037_2_979	427_2_29	618_6_595	141_2_543	1588_2_44	79_6_1	1824_5_94	849_0_781	1418_05_424	378_5_1	643_2_1	2083_6_3320	435_2_479
740_5_1	335_5_1	1267_2_35	856_5_36	416_2_128	403_2_166	545_25_345	188_2_1	1010_5_100	1037_2_1011	427_2_18	618_6_629	141_2_540	1588_2_43	79_6_1	1824_5_82	849_0_766	1418_05_406	378_5_1	643_2_1	2083_6_3384	435_2_442
740_5_1	335_5_1	1267_2_42	856_5_31	416_2_132	403_2_173	545_25_331	188_2_1	1010_5_93	1037_2_1004	427_2_11	618_6_634	141_2_524	1588_2_34	79_6_1	1824_5_92	849_0_785	1418_05_356	378_5_1	643_2_1	2083_6_3419	435_2_471
740_5_1	335_5_1	1267_2_59	856_5_25	416_2_122	403_2_193	545_25_351	188_2_1	1010_5_90	1037_2_992	427_2_11	618_6_595	141_2_486	1588_2_32	79_6_1	1824_5_100	849_0_799	1418_05_415	378_5_1	643_2_1	2083_6_3385	435_2_479
740_5_1	335_5_1	1267_2_51	856_5_23	416_2_93	403_2_208	545_25_342	188_2_1	1010_5_86	1037_2_1045	427_2_15	618_6_589	141_2_521	1588_2_28	79_6_1	1824_5_74	849_0_797	1418_05_401	378_5_1	643_2_1	2083_6_3395	435_2_463
740_5_1	335_5_1	1267_2_51	856_5_22	416_2_124	403_2_221	545_25_283	188_2_1	1010_5_78	1037_2_1014	427_2_20	618_6_666	141_2_552	1588_2_24	79_6_1	1824_5_72	849_0_770	1418_05_364	378_5_1	643_2_1	2083_6_3386	435_2_484
740_5_1	335_5_1	1267_2_54	856_5_18	416_2_139	403_2_230	545_25_288	188_2_1	1010_5_67	1037_2_997	427_2_25	618_6_668	141_2_548	1588_2_19	79_6_1	1824_5_78	849_0_786	1418_05_388	378_5_1	643_2_1	2083_6_3341	435_2_485
740_5_1	335_5_1	1267_2_50	856_5_20	416_2_122	403_2_234	545_25_303	188_2_1	1010_5_76	1037_2_1022	427_2_21	618_6_620	141_2_550	1588_2_28	79_6_1	1824_5_95	849_0_776	1418_05_379	378_5_1	643_2_1	2083_6_3337	435_2_498
740_5_1	335_5_1	1267_2_36	856_5_27	416_2_102	403_2_260	545_25_288	188_2_1	1010_5_88	1037_2_1064	427_2_13	618_6_624	141_2_508	1588_2_33	79_6_1	1824_5_74	849_0_783	1418_05_340	378_5_1	643_2_1	2083_6_3373	435_2_521
740_5_1	335_5_1	1267_2_40	856_5_23	416_2_92	403_2_278	545_25_303	188_2_1	1010_5_81	1037_2_1045	427_2_12	618_6_611	141_2_511	1588_2_28	79_6_1	1824_5_70	849_0_770	1418_05_313	378_5_1	643_2_1	2083_6_3402	435_2_556
740_5_1	335_5_1	1267_2_39	856_5_18	416_2_108	403_2_253	545_25_298	188_2_1	1010_5_78	1037_2_1035	427_2_14	618_6_614	141_2_500	1588_2_28	79_6_1	1824_5_61	849_0_808	1418_05_358	378_5_1	643_2_1	2083_6_3378	435_2_542
740_5_1	335_5_1	1267_2_36	856_5_19	416_2_98	403_2_269	545_25_302	188_2_1	1010_5_91	1037_2_1060	427_2_8	618_6_596	141_2_512	1588_2_30	79_6_1	1824_5_61	849_0_783	1418_05_336	378_5_1	643_2_1	2083_6_3398	435_2_535
740_5_1	335_5_1	1267_2_55	856_5_23	416_2_119	403_2_264	545_25_274	188_2_1	1010_5_85	1037_2_1019	427_2_17	618_6_615	141_2_534	1588_2_26	79_6_1	1824_5_64	849_0_801	1418_05_296	378_5_1	643_2_1	2083_6_3412	435_2_528
740_5_1	335_5_1	1267_2_67	856_5_14	416_2_116	403_2_239	545_25_288	188_2_1	1010_5_76	1037_2_985	427_2_19	618_6_597	141_2_506	1588_2_27	79_6_1	1824_5_56	849_0_803	1418_05_307	378_5_1	643_2_1	2083_6_3459	435_2_576
740_5_1	335_5_1	1267_2_65	856_5_20	416_2_114	403_2_258	545_25_312	188_2_1	1010_5_69	1037_2_973	427_2_10	618_6_573	141_2_531	1588_2_40	79_6_1	1824_5_61	849_0_784	1418_05_334	378_5_1	643_2_1	2083_6_3439	435_2_551
740_5_1	335_5_1	1267_2_62	856_5_25	416_2_103	403_2_263	545_25_299	188_2_1	1010_5_71	1037_2_948	427_2_11	618_6_588	141_2_517	1588_2_40	79_6_1	1824_5_68	849_0_777	1418_05_301	378_5_1	643_2_1	2083_6_3498	435_2_560
740_5_1	335_5_1	1267_2_59	856_5_19	416_2_105	403_2_236	545_25_309	188_2_1	1010_5_47	1037_2_978	427_2_11	618_6_603	141_2_522	1588_2_37	79_6_1	1824_5_55	849_0_772	1418_05_290	378_5_1	643_2_1	2083_6_3500	435_2_591
740_5_1	335_5_1	1267_2_60	856_5_19	416_2_92	403_2_219	545_25_313	188_2_1	1010_5_48	1037_2_938	427_2_13	618_6_595	141_2_524	1588_2_55	79_6_1	1824_5_54	849_0_820	1418_05_312	378_5_1	643_2_1	2083_6_3485	435_2_587
740_5_1	335_5_1	1267_2_53	856_5_31	416_2_90	403_2_238	545_25_329	188_2_1	1010_5_63	1037_2_966	427_2_10	618_6_553	141_2_517	1588_2_44	79_6_1	1824_5_60	849_0_792	1418_05_284	378_5_1	643_2_1	2083_6_3496	435_2_609
740_5_1	335_5_1	1267_2_44	856_5_24	416_2_87	403_2_208	545_25_307	188_2_1	1010_5_63	1037_2_963	427_2_4	618_6_569	141_2_548	1588_2_36	79_6_1	1824_5_73	849_0_840	1418_05_291	378_5_1	643_2_1	2083_6_3505	435_2_573
740_5_1	335_5_1	1267_2_48	856_5_31	416_2_102	403_2_181	545_25_312	188_2_1	1010_5_61	1037_2_908	427_2_6	618_6_544	141_2_539	1588_2_35	79_6_1	1824_5_66	849_0_850	1418_05_294	378_5_1	643_2_1	2083_6_3560	435_2_595
740_5_1	335_5_1	1267_2_39	856_5_38	416_2_102	403_2_202	545_25_362	188_2_1	1010_5_63	1037_2_885	427_2_5	618_6_517	141_2_522	1588_2_24	79_6_1	1824_5_62	849_0_874	1418_05_362	378_5_1	643_2_1	2083_6_3535	435_2_540
740_5_1	335_5_1	1267_2_45	856_5_29	416_2_109	403_2_195	545_25_321	188_2_1	1010_5_58	1037_2_972	427_2_4	618_6_508	141_2_498	1588_2_20	79_6_1	1824_5_69	849_0_870	1418_05_342	378_5_1	643_2_1	2083_6_3574	435_2_518
740_5_1	335_5_1	1267_2_58	856_5_26	416_2_99	403_2_188	545_25_295	188_2_1	1010_5_65	1037_2_960	427_2_4	618_6_553	141_2_456	1588_2_16	79_6_1	1824_5_71	849_0_855	1418_05_329	378_5_1	643_2_1	2083_6_3622	435_2_534
740_5_1	335_5_1	1267_2_63	856_5_29	416_2_104	403_2_209	545_25_299	188_2_1	1010_5_59	1037_2_965	427_2_2	618_6_532	141_2_481	1588_2_19	79_6_1	1824_5_70	849_0_854	1418_05_344	378_5_1	643_2_1	2083_6_3555	435_2_548
740_5_1	335_5_1	1267_2_49	856_5_22	416_2_89	403_2_235	545_25_313	188_2_1	1010_5_83	1037_2_963	427_2_2	618_6_535	141_2_497	1588_2_11	79_6_1	1824_5_82	849_0_835	1418_05_358	378_5_1	643_2_1	2083_6_3539	435_2_521
740_5_1	335_5_1	1267_2_45	856_5_19	416_2_92	403_2_225	545_25_276	188_2_1	1010_5_70	1037_2_1001	427_2_2	618_6_527	141_2_539	1588_2_16	79_6_1	1824_5_72	849_0_853	1418_05_359	378_5_1	643_2_1	2083_6_3531	435_2_506
740_5_1	335_5_1	1267_2_51	856_5_23	416_2_107	403_2_217	545_25_288	188_2_1	1010_5_73	1037_2_994	427_2_2	618_6_510	141_2_503	1588_2_18	79_6_1	1824_5_78	849_0_870	1418_05_398	378_5_1	643_2_1	2083_6_3508	435_2_490
740_5_1	856_5_22	141_2_555	643_2_1	1824_5_71	545_25_311	1267_2_57	1588_2_13	849_0_851	1418_05_419	378_5_1	416_2_101	403_2_234	2083_6_3484	618_6_508	188_2_1	435_2_465	1010_5_72	1037_2_968	79_6_1	335_5_1
740_5_1	856_5_14	141_2_590	643_2_1	1824_5_63	545_25_303	1267_2_73	1588_2_12	849_0_834	1418_05_401	378_5_1	416_2_114	403_2_234	2083_6_3506	618_6_483	188_2_1	435_2_457	1010_5_85	1037_2_964	79_6_1	335_5_1
740_5_1	856_5_19	141_2_583	643_2_1	1824_5_78	545_25_319	1267_2_75	1588_2_14	849_0_858	1418_05_401	378_5_1	416_2_123	403_2_222	2083_6_3489	618_6_468	188_2_1	435_2_459	1010_5_78	1037_2_948	79_6_1	335_5_1
740_5_1	856_5_21	141_2_585	643_2_1	1824_5_63	545_25_331	1267_2_69	1588_2_15	849_0_883	1418_05_412	378_5_1	416_2_127	403_2_222	2083_6_3443	618_6_488	188_2_1	435_2_460	1010_5_86	1037_2_929	79_6_1	335_5_1
740_5_1	856_5_20	141_2_600	643_2_1	1824_5_63	545_25_293	1267_2_76	1588_2_18	849_0_894	1418_05_427	378_5_1	416_2_116	403_2_250	2083_6_3424	618_6_466	188_2_1	435_2_433	1010_5_91	1037_2_962	79_6_1	335_5_1
740_5_1	856_5_18	141_2_576	643_2_1	1824_5_65	545_25_293	1267_2_80	1588_2_16	849_0_935	1418_05_410	378_5_1	416_2_127	403_2_248	2083_6_3424	618_6_481	188_2_1	435_2_451	1010_5_90	1037_2_922	79_6_1	335_5_1
740_5_1	856_5_22	141_2_557	643_2_1	1824_5_50	545_25_308	1267_2_79	1588_2_16	849_0_921	1418_05_427	378_5_1	416_2_118	403_2_242	2083_6_3484	618_6_452	188_2_1	435_2_449	1010_5_80	1037_2_931	79_6_1	335_5_1
740_5_1	856_5_19	141_2_569	643_2_1	1824_5_49	545_25_293	1267_2_81	1588_2_15	849_0_911	1418_05_448	378_5_1	416_2_115	403_2_232	2083_6_3455	618_6_466	188_2_1	435_2_441	1010_5_78	1037_2_961	79_6_1	335_5_1
740_5_1	856_5_12	141_2_585	643_2_1	1824_5_52	545_25_275	1267_2_84	1588_2_13	849_0_917	1418_05_403	378_5_1	416_2_117	403_2_231	2083_6_3456	618_6_493	188_2_1	435_2_436	1010_5_67	1037_2_995	79_6_1	335_5_1
740_5_1	856_5_18	141_2_526	643_2_1	1824_5_50	545_25_297	1267_2_78	1588_2_15	849_0_892	1418_05_408	378_5_1	416_2_106	403_2_217	2083_6_3505	618_6_497	188_2_1	435_2_441	1010_5_68	1037_2_1018	79_6_1	335_5_1
740_5_1	856_5_18	141_2_536	643_2_1	1824_5_34	545_25_323	1267_2_93	1588_2_11	849_0_882	1418_05_418	378_5_1	416_2_87	403_2_266	2083_6_3476	618_6_488	188_2_1	435_2_452	1010_5_72	1037_2_979	79_6_1	335_5_1
740_5_1	856_5_19	141_2_537	643_2_1	1824_5_44	545_25_305	1267_2_96	1588_2_16	849_0_904	1418_05_443	378_5_1	416_2_94	403_2_248	2083_6_3415	618_6_498	188_2_1	435_2_470	1010_5_68	1037_2_977	79_6_1	335_5_1
740_5_1	856_5_15	141_2_505	643_2_1	1824_5_42	545_25_308	1267_2_87	1588_2_12	849_0_916	1418_05_415	378_5_1	416_2_98	403_2_227	2083_6_3472	618_6_519	188_2_1	435_2_509	1010_5_57	1037_2_952	79_6_1	335_5_1
740_5_1	856_5_13	141_2_487	643_2_1	1824_5_26	545_25_328	1267_2_84	1588_2_11	849_0_857	1418_05_427	378_5_1	416_2_87	403_2_249	2083_6_3496	618_6_565	188_2_1	435_2_521	1010_5_61	1037_2_924	79_6_1	335_5_1
740_5_1	856_5_12	141_2_473	643_2_1	1824_5_32	545_25_302	1267_2_76	1588_2_13	849_0_913	1418_05_473	378_5_1	416_2_81	403_2_257	2083_6_3387	618_6_598	188_2_1	435_2_519	1010_5_64	1037_2_935	79_6_1	335_5_1
740_5_1	856_5_16	141_2_454	643_2_1	1824_5_43	545_25_278	1267_2_76	1588_2_10	849_0_956	1418_05_467	378_5_1	416_2_72	403_2_261	2083_6_3423	618_6_588	188_2_1	435_2_515	1010_5_54	1037_2_920	79_6_1	335_5_1
740_5_1	856_5_16	141_2_453	643_2_1	1824_5_28	545_25_304	1267_2_76	1588_2_5	849_0_966	1418_05_486	378_5_1	416_2_73	403_2_251	2083_6_3458	618_6_567	188_2_1	435_2_504	1010_5_54	1037_2_894	79_6_1	335_5_1
740_5_1	856_5_13	141_2_460	643_2_1	1824_5_34	545_25_310	1267_2_68	1588_2_9	849_0_932	1418_05_504	378_5_1	416_2_67	403_2_250	2083_6_3440	618_6_619	188_2_1	435_2_516	1010_5_61	1037_2_852	79_6_1	335_5_1
740_5_1	856_5_12	141_2_462	643_2_1	1824_5_49	545_25_319	1267_2_81	1588_2_7	849_0_907	1418_05_490	378_5_1	416_2_64	403_2_257	2083_6_3454	618_6_588	188_2_1	435_2_538	1010_5_49	1037_2_856	79_6_1	335_5_1
740_5_1	856_5_6	141_2_462	643_2_1	1824_5_56	545_25_306	1267_2_81	1588_2_4	849_0_896	1418_05_514	378_5_1	416_2_61	403_2_240	2083_6_3529	618_6_553	188_2_1	435_2_486	1010_5_51	1037_2_888	79_6_1	335_5_1
740_5_1	856_5_2	141_2_446	643_2_1	1824_5_50	545_25_356	1267_2_79	1588_2_7	849_0_829	1418_05_518	378_5_1	416_2_67	403_2_264	2083_6_3528	618_6_539	188_2_1	435_2_516	1010_5_57	1037_2_876	79_6_1	335_5_1
740_5_1	856_5_2	141_2_450	643_2_1	1824_5_59	545_25_354	1267_2_72	1588_2_14	849_0_804	1418_05_514	378_5_1	416_2_64	403_2_257	2083_6_3522	618_6_557	188_2_1	435_2_491	1010_5_65	1037_2_907	79_6_1	335_5_1
740_5_1	1588_2_11	141_2_461	643_2_1	1824_5_54	545_25_332	1267_2_71	618_6_531	849_0_854	1418_05_460	335_5_1	416_2_72	403_2_234	2083_6_3544	188_2_1	435_2_498	1010_5_67	1037_2_946	79_6_1
740_5_1	1588_2_16	141_2_483	643_2_1	1824_5_43	545_25_348	1267_2_75	618_6_548	849_0_828	1418_05_442	335_5_1	416_2_66	403_2_221	2083_6_3583	188_2_1	435_2_488	1010_5_83	1037_2_906	79_6_1
740_5_1	1588_2_16	141_2_470	643_2_1	1824_5_45	545_25_359	1267_2_73	618_6_568	849_0_797	1418_05_471	335_5_1	416_2_68	403_2_249	2083_6_3567	188_2_1	435_2_481	1010_5_78	1037_2_890	79_6_1
740_5_1	1588_2_13	141_2_461	643_2_1	1824_5_43	545_25_354	1267_2_79	618_6_540	849_0_815	1418_05_504	335_5_1	416_2_66	403_2_245	2083_6_3600	188_2_1	435_2_437	1010_5_61	1037_2_916	79_6_1
740_5_1	1588_2_14	141_2_468	643_2_1	1824_5_32	545_25_365	1267_2_60	618_6_550	849_0_793	1418_05_487	335_5_1	416_2_75	403_2_220	2083_6_3654	188_2_1	435_2_406	1010_5_63	1037_2_943	79_6_1
740_5_1	1588_2_20	141_2_480	643_2_1	1824_5_33	545_25_380	1267_2_64	618_6_579	849_0_817	1418_05_495	335_5_1	416_2_55	403_2_232	2083_6_3591	188_2_1	435_2_427	1010_5_56	1037_2_900	79_6_1
740_5_1	1588_2_15	141_2_480	643_2_1	1824_5_48	545_25_389	1267_2_78	618_6_574	849_0_805	1418_05_500	335_5_1	416_2_54	403_2_250	2083_6_3522	188_2_1	435_2_452	1010_5_54	1037_2_908	79_6_1
740_5_1	1588_2_15	141_2_502	643_2_1	1824_5_42	545_25_366	1267_2_75	618_6_577	849_0_856	1418_05_526	335_5_1	416_2_53	403_2_214	2083_6_3520	188_2_1	435_2_437	1010_5_55	1037_2_895	79_6_1
740_5_1	1588_2_16	141_2_478	643_2_1	1824_5_48	545_25_392	1267_2_62	618_6_626	849_0_806	1418_05_530	335_5_1	416_2_49	403_2_203	2083_6_3554	188_2_1	435_2_434	1010_5_67	1037_2_870	79_6_1
740_5_1	1588_2_22	141_2_477	643_2_1	1824_5_50	545_25_395	1267_2_61	618_6_637	849_0_838	1418_05_499	335_5_1	416_2_41	403_2_219	2083_6_3562	188_2_1	435_2_433	1010_5_64	1037_2_836	79_6_1
740_5_1	1588_2_11	141_2_476	643_2_1	1824_5_53	545_25_387	1267_2_64	618_6_598	849_0_877	1418_05_506	335_5_1	416_2_32	403_2_234	2083_6_3577	188_2_1	435_2_446	1010_5_74	1037_2_799	79_6_1
740_5_1	1588_2_10	141_2_490	643_2_1	1824_5_36	545_25_365	1267_2_64	618_6_598	849_0_890	1418_05_475	335_5_1	416_2_32	403_2_221	2083_6_3655	188_2_1	435_2_436	1010_5_86	1037_2_778	79_6_1
740_5_1	1588_2_14	141_2_465	643_2_1	1824_5_52	545_25_383	1267_2_59	618_6_604	849_0_905	1418_05_493	335_5_1	416_2_38	403_2_229	2083_6_3610	188_2_1	435_2_445	1010_5_80	1037_2_758	79_6_1
740_5_1	1588_2_7	141_2_493	643_2_1	1824_5_46	545_25_370	1267_2_65	618_6_610	849_0_888	1418_05_469	335_5_1	416_2_40	403_2_212	2083_6_3618	188_2_1	435_2_471	1010_5_64	1037_2_782	79_6_1
740_5_1	1588_2_8	141_2_451	643_2_1	1824_5_46	545_25_350	1267_2_67	618_6_576	849_0_916	1418_05_476	335_5_1	416_2_48	403_2_203	2083_6_3664	188_2_1	435_2_451	1010_5_58	1037_2_818	79_6_1
740_5_1	1588_2_10	141_2_474	643_2_1	1824_5_52	545_25_357	1267_2_51	618_6_558	849_0_921	1418_05_456	335_5_1	416_2_55	403_2_196	2083_6_3641	188_2_1	435_2_496	1010_5_49	1037_2_812	79_6_1
740_5_1	1588_2_6	141_2_485	643_2_1	1824_5_60	545_25_335	1267_2_76	618_6_622	849_0_919	1418_05_466	335_5_1	416_2_64	403_2_192	2083_6_3609	188_2_1	435_2_463	1010_5_40	1037_2_794	79_6_1
740_5_1	1588_2_6	141_2_505	643_2_1	1824_5_53	545_25_298	1267_2_70	618_6_614	849_0_911	1418_05_462	335_5_1	416_2_66	403_2_193	2083_6_3629	188_2_1	435_2_455	1010_5_34	1037_2_832	79_6_1
740_5_1	1588_2_8	141_2_471	643_2_1	1824_5_54	545_25_324	1267_2_69	618_6_569	849_0_941	1418_05_447	335_5_1	416_2_59	403_2_179	2083_6_3666	188_2_1	435_2_458	1010_5_48	1037_2_833	79_6_1
740_5_1	1588_2_7	141_2_507	643_2_1	1824_5_56	545_25_290	1267_2_70	618_6_593	849_0_953	1418_05_442	335_5_1	416_2_43	403_2_191	2083_6_3620	188_2_1	435_2_473	1010_5_45	1037_2_837	79_6_1
740_5_1	1588_2_2	141_2_488	643_2_1	1824_5_56	545_25_253	1267_2_82	618_6_594	849_0_942	1418_05_432	335_5_1	416_2_53	403_2_182	2083_6_3666	188_2_1	435_2_448	1010_5_51	1037_2_879	79_6_1
740_5_1	1588_2_2	141_2_481	643_2_1	1824_5_76	545_25_255	1267_2_75	618_6_559	849_0_969	1418_05_449	335_5_1	416_2_55	403_2_169	2083_6_3699	188_2_1	435_2_435	1010_5_43	1037_2_862	79_6_1
740_5_1	1588_2_1	141_2_510	643_2_1	1824_5_77	545_25_264	1267_2_68	618_6_509	849_0_956	1418_05_429	335_5_1	416_2_60	403_2_181	2083_6_3768	188_2_1	435_2_454	1010_5_44	1037_2_809	79_6_1
740_5_1	618_6_547	141_2_473	335_5_1	1824_5_63	545_25_228	1267_2_72	849_0_976	1418_05_425	416_2_52	403_2_188	2083_6_3798	188_2_1	435_2_438	1010_5_40	1037_2_833	79_6_1
740_5_1	618_6_520	141_2_494	335_5_1	1824_5_98	545_25_229	1267_2_62	849_0_955	1418_05_445	416_2_54	403_2_163	2083_6_3757	188_2_1	435_2_477	1010_5_45	1037_2_833	79_6_1
740_5_1	618_6_510	141_2_493	335_5_1	1824_5_98	545_25_222	1267_2_58	849_0_981	1418_05_405	416_2_56	403_2_162	2083_6_3829	188_2_1	435_2_483	1010_5_45	1037_2_792	79_6_1
740_5_1	618_6_545	141_2_468	335_5_1	1824_5_89	545_25_240	1267_2_51	849_0_963	1418_05_402	416_2_47	403_2_183	2083_6_3818	188_2_1	435_2_459	1010_5_39	1037_2_830	79_6_1
740_5_1	618_6_533	141_2_478	335_5_1	1824_5_93	545_25_214	1267_2_51	849_0_985	1418_05_394	416_2_49	403_2_175	2083_6_3838	188_2_1	435_2_476	1010_5_39	1037_2_807	79_6_1
740_5_1	618_6_523	141_2_446	335_5_1	1824_5_80	545_25_214	1267_2_50	849_0_1023	1418_05_407	416_2_38	403_2_177	2083_6_3852	188_2_1	435_2_475	1010_5_42	1037_2_806	79_6_1
740_5_1	618_6_506	141_2_451	335_5_1	1824_5_74	545_25_218	1267_2_44	849_0_960	1418_05_390	416_2_53	403_2_175	2083_6_3913	188_2_1	435_2_477	1010_5_41	1037_2_831	79_6_1
740_5_1	618_6_549	141_2_499	335_5_1	1824_5_76	545_25_203	1267_2_38	849_0_1003	1418_05_375	416_2_54	403_2_156	2083_6_3874	188_2_1	435_2_480	1010_5_59	1037_2_765	79_6_1
740_5_1	618_6_557	141_2_494	335_5_1	1824_5_74	545_25_185	1267_2_37	849_0_963	1418_05_390	416_2_57	403_2_151	2083_6_3885	188_2_1	435_2_478	1010_5_58	1037_2_801	79_6_1
740_5_1	618_6_553	141_2_477	335_5_1	1824_5_70	545_25_197	1267_2_40	849_0_985	1418_05_382	416_2_57	403_2_153	2083_6_3894	188_2_1	435_2_497	1010_5_50	1037_2_775	79_6_1
740_5_1	618_6_575	141_2_467	335_5_1	1824_5_74	545_25_199	1267_2_41	849_0_945	1418_05_373	416_2_48	403_2_172	2083_6_3897	188_2_1	435_2_532	1010_5_56	1037_2_752	79_6_1
740_5_1	618_6_656	141_2_467	335_5_1	1824_5_64	545_25_164	1267_2_39	849_0_948	1418_05_391	416_2_60	403_2_156	2083_6_3873	188_2_1	435_2_484	1010_5_64	1037_2_765	79_6_1
740_5_1	618_6_608	141_2_423	335_5_1	1824_5_63	545_25_187	1267_2_40	849_0_964	1418_05_405	416_2_56	403_2_160	2083_6_3884	188_2_1	435_2_495	1010_5_41	1037_2_805	79_6_1
740_5_1	618_6_592	141_2_430	335_5_1	1824_5_76	545_25_188	1267_2_33	849_0_972	1418_05_365	416_2_59	403_2_172	2083_6_3879	188_2_1	435_2_510	1010_5_49	1037_2_807	79_6_1
740_5_1	618_6_589	141_2_404	335_5_1	1824_5_93	545_25_183	1267_2_36	849_0_1032	1418_05_374	416_2_46	403_2_165	2083_6_3887	188_2_1	435_2_491	1010_5_43	1037_2_790	79_6_1
740_5_1	618_6_549	141_2_368	335_5_1	1824_5_94	545_25_193	1267_2_35	849_0_1032	1418_05_421	416_2_56	403_2_152	2083_6_3927	188_2_1	435_2_499	1010_5_30	1037_2_779	79_6_1
740_5_1	618_6_487	141_2_361	335_5_1	1824_5_94	545_25_220	1267_2_33	849_0_1059	1418_05_375	416_2_59	403_2_165	2083_6_3999	188_2_1	435_2_478	1010_5_33	1037_2_770	79_6_1
740_5_1	618_6_506	141_2_368	335_5_1	1824_5_98	545_25_201	1267_2_43	849_0_1062	1418_05_367	416_2_52	403_2_124	2083_6_4032	188_2_1	435_2_496	1010_5_38	1037_2_745	79_6_1
740_5_1	618_6_480	141_2_381	335_5_1	1824_5_87	545_25_214	1267_2_35	849_0_1073	1418_05_369	416_2_57	403_2_111	2083_6_4081	188_2_1	435_2_489	1010_5_40	1037_2_713	79_6_1
740_5_1	618_6_451	141_2_393	335_5_1	1824_5_87	545_25_217	1267_2_33	849_0_1063	1418_05_375	416_2_73	403_2_100	2083_6_4108	188_2_1	435_2_488	1010_5_31	1037_2_710	79_6_1
740_5_1	618_6_436	141_2_411	335_5_1	1824_5_101	545_25_220	1267_2_26	849_0_1068	1418_05_380	416_2_75	403_2_94	2083_6_4105	188_2_1	435_2_508	1010_5_35	1037_2_676	79_6_1
740_5_1	618_6_442	141_2_420	335_5_1	1824_5_101	545_25_213	1267_2_21	849_0_1133	1418_05_350	416_2_71	403_2_92	2083_6_4079	188_2_1	435_2_464	1010_5_34	1037_2_716	79_6_1
740_5_1	618_6_443	141_2_414	335_5_1	1824_5_93	545_25_229	1267_2_26	849_0_1118	1418_05_400	416_2_71	403_2_94	2083_6_4102	188_2_1	435_2_423	1010_5_31	1037_2_690	79_6_1
740_5_1	618_6_443	141_2_410	335_5_1	1824_5_99	545_25_270	1267_2_31	849_0_1076	1418_05_362	416_2_64	403_2_98	2083_6_4129	188_2_1	435_2_428	1010_5_27	1037_2_693	79_6_1
740_5_1	618_6_443	141_2_429	335_5_1	1824_5_96	545_25_252	1267_2_24	849_0_1093	1418_05_337	416_2_59	403_2_68	2083_6_4171	188_2_1	435_2_455	1010_5_24	1037_2_679	79_6_1
740_5_1	618_6_469	141_2_453	335_5_1	1824_5_83	545_25_204	1267_2_23	849_0_1141	1418_05_374	416_2_57	403_2_68	2083_6_4128	188_2_1	435_2_449	1010_5_21	1037_2_656	79_6_1
740_5_1	618_6_444	141_2_438	335_5_1	1824_5_84	545_25_220	1267_2_29	849_0_1118	1418_05_410	416_2_63	403_2_69	2083_6_4126	188_2_1	435_2_450	1010_5_18	1037_2_661	79_6_1
740_5_1	618_6_470	141_2_445	335_5_1	1824_5_76	545_25_222	1267_2_40	849_0_1060	1418_05_403	416_2_69	403_2_71	2083_6_4142	188_2_1	435_2_457	1010_5_17	1037_2_661	79_6_1
740_5_1	618_6_471	141_2_477	335_5_1	1824_5_65	545_25_187	1267_2_32	849_0_1025	1418_05_435	416_2_76	403_2_59	2083_6_4155	188_2_1	435_2_460	1010_5_18	1037_2_672	79_6_1
740_5_1	618_6_467	141_2_455	335_5_1	1824_5_64	545_25_171	1267_2_40	849_0_998	1418_05_472	416_2_75	403_2_73	2083_6_4153	188_2_1	435_2_464	1010_5_15	1037_2_684	79_6_1
740_5_1	618_6_462	141_2_444	335_5_1	1824_5_63	545_25_193	1267_2_49	849_0_977	1418_05_464	416_2_78	403_2_78	2083_6_4101	188_2_1	435_2_478	1010_5_20	1037_2_725	79_6_1
740_5_1	618_6_493	141_2_410	335_5_1	1824_5_63	545_25_170	1267_2_55	849_0_1020	1418_05_459	416_2_79	403_2_62	2083_6_4120	188_2_1	435_2_504	1010_5_15	1037_2_684	79_6_1
740_5_1	618_6_523	141_2_436	335_5_1	1824_5_62	545_25_130	1267_2_55	849_0_1006	1418_05_498	416_2_87	403_2_58	2083_6_4069	188_2_1	435_2_507	1010_5_10	1037_2_693	79_6_1
740_5_1	618_6_502	141_2_444	335_5_1	1824_5_74	545_25_136	1267_2_46	849_0_1018	1418_05_468	416_2_90	403_2_73	2083_6_4073	188_2_1	435_2_494	1010_5_11	1037_2_705	79_6_1
740_5_1	618_6_509	141_2_401	335_5_1	1824_5_62	545_25_126	1267_2_55	849_0_976	1418_05_512	416_2_92	403_2_57	2083_6_4178	188_2_1	435_2_501	1010_5_3	1037_2_664	79_6_1
740_5_1	618_6_543	141_2_395	335_5_1	1824_5_75	545_25_127	1267_2_39	849_0_962	1418_05_523	416_2_81	403_2_63	2083_6_4145	188_2_1	435_2_468	1010_5_8	1037_2_705	79_6_1
740_5_1	618_6_494	141_2_389	335_5_1	1824_5_77	545_25_141	1267_2_48	849_0_916	1418_05_529	416_2_80	403_2_79	2083_6_4165	188_2_1	435_2_494	1010_5_5	1037_2_714	79_6_1
740_5_1	618_6_490	141_2_384	335_5_1	1824_5_55	545_25_152	1267_2_46	849_0_894	1418_05_529	416_2_92	403_2_52	2083_6_4226	188_2_1	435_2_499	1010_5_4	1037_2_709	79_6_1
740_5_1	618_6_503	141_2_381	335_5_1	1824_5_53	545_25_169	1267_2_50	849_0_903	1418_05_517	416_2_82	403_2_59	2083_6_4216	188_2_1	435_2_538	1010_5_3	1037_2_659	79_6_1
740_5_1	618_6_514	141_2_405	335_5_1	1824_5_42	545_25_152	1267_2_55	849_0_874	1418_05_502	416_2_76	403_2_68	2083_6_4210	188_2_1	435_2_534	1010_5_1	1037_2_701	79_6_1
740_5_1	618_6_492	141_2_362	1824_5_34	545_25_153	1267_2_52	849_0_839	1418_05_490	416_2_80	403_2_68	2083_6_4292	188_2_1	435_2_525	1037_2_747	79_6_1
740_5_1	618_6_476	141_2_340	1824_5_29	545_25_175	1267_2_57	849_0_868	1418_05_482	416_2_62	403_2_65	2083_6_4325	188_2_1	435_2_536	1037_2_712	79_6_1
740_5_1	618_6_472	141_2_361	1824_5_33	545_25_193	1267_2_41	849_0_948	1418_05_456	416_2_56	403_2_78	2083_6_4303	188_2_1	435_2_489	1037_2_700	79_6_1
740_5_1	618_6_466	141_2_332	1824_5_38	545_25_180	1267_2_47	849_0_909	1418_05_445	416_2_64	403_2_89	2083_6_4350	188_2_1	435_2_473	1037_2_738	79_6_1
740_5_1	618_6_481	141_2_288	1824_5_25	545_25_187	1267_2_58	849_0_864	1418_05_431	416_2_68	403_2_63	2083_6_4389	188_2_1	435_2_482	1037_2_797	79_6_1
740_5_1	618_6_511	141_2_295	1824_5_34	545_25_206	1267_2_49	849_0_873	1418_05_430	416_2_56	403_2_69	2083_6_4383	188_2_1	435_2_481	1037_2_744	79_6_1
740_5_1	618_6_503	141_2_292	1824_5_35	545_25_193	1267_2_63	849_0_839	1418_05_387	416_2_67	403_2_81	2083_6_4445	188_2_1	435_2_509	1037_2_718	79_6_1
740_5_1	618_6_507	141_2_272	1824_5_33	545_25_186	1267_2_69	849_0_820	1418_05_413	416_2_59	403_2_83	2083_6_4448	188_2_1	435_2_514	1037_2_728	79_6_1
740_5_1	618_6_487	141_2_259	1824_5_43	545_25_211	1267_2_70	849_0_852	1418_05_414	416_2_41	403_2_91	2083_6_4386	188_2_1	435_2_524	1037_2_751	79_6_1
740_5_1	618_6_458	141_2_274	1824_5_44	545_25_239	1267_2_59	849_0_849	1418_05_402	416_2_40	403_2_86	2083_6_4388	188_2_1	435_2_505	1037_2_786	79_6_1
740_5_1	618_6_505	141_2_265	1824_5_40	545_25_218	1267_2_69	849_0_833	1418_05_374	416_2_44	403_2_92	2083_6_4382	188_2_1	435_2_523	1037_2_786	79_6_1
740_5_1	618_6_499	141_2_261	1824_5_45	545_25_211	1267_2_70	849_0_803	1418_05_368	416_2_40	403_2_79	2083_6_4366	188_2_1	435_2_532	1037_2_861	79_6_1
740_5_1	618_6_484	141_2_292	1824_5_66	545_25_255	1267_2_62	849_0_791	1418_05_398	416_2_39	403_2_80	2083_6_4300	188_2_1	435_2_478	1037_2_887	79_6_1
740_5_1	618_6_476	141_2_264	1824_5_63	545_25_259	1267_2_61	849_0_813	1418_05_408	416_2_39	403_2_94	2083_6_4304	188_2_1	435_2_508	1037_2_842	79_6_1
740_5_1	618_6_469	141_2_254	1824_5_60	545_25_254	1267_2_48	849_0_831	1418_05_425	416_2_34	403_2_83	2083_6_4312	188_2_1	435_2_511	1037_2_851	79_6_1
740_5_1	618_6_468	141_2_231	1824_5_63	545_25_280	1267_2_38	849_0_822	1418_05_449	416_2_25	403_2_76	2083_6_4346	188_2_1	435_2_515	1037_2_822	79_6_1
740_5_1	618_6_477	141_2_234	1824_5_67	545_25_251	1267_2_45	849_0_825	1418_05_460	416_2_24	403_2_84	2083_6_4299	188_2_1	435_2_498	1037_2_871	79_6_1
740_5_1	618_6_476	141_2_202	1824_5_65	545_25_258	1267_2_47	849_0_832	1418_05_445	416_2_20	403_2_77	2083_6_4372	188_2_1	435_2_509	1037_2_833	79_6_1
740_5_1	618_6_489	141_2_195	1824_5_59	545_25_296	1267_2_33	849_0_814	1418_05_446	416_2_19	403_2_67	2083_6_4383	188_2_1	435_2_482	1037_2_848	79_6_1
740_5_1	618_6_515	141_2_201	1824_5_67	545_25_263	1267_2_25	849_0_792	1418_05_435	416_2_17	403_2_63	2083_6_4373	188_2_1	435_2_504	1037_2_877	79_6_1
740_5_1	618_6_508	141_2_197	1824_5_74	545_25_245	1267_2_20	849_0_762	1418_05_418	416_2_20	403_2_73	2083_6_4451	188_2_1	435_2_513	1037_2_849	79_6_1
740_5_1	618_6_537	141_2_200	1824_5_51	545_25_228	1267_2_18	849_0_785	1418_05_408	416_2_11	403_2_59	2083_6_4459	188_2_1	435_2_536	1037_2_841	79_6_1
740_5_1	618_6_513	141_2_196	1824_5_70	545_25_232	1267_2_21	849_0_728	1418_05_392	416_2_17	403_2_55	2083_6_4520	188_2_1	435_2_543	1037_2_843	79_6_1
740_5_1	618_6_545	141_2_213	1824_5_82	545_25_227	1267_2_21	849_0_712	1418_05_410	416_2_18	403_2_63	2083_6_4477	188_2_1	435_2_527	1037_2_838	79_6_1
740_5_1	618_6_531	141_2_205	1824_5_68	545_25_226	1267_2_19	849_0_716	1418_05_372	416_2_18	403_2_53	2083_6_4555	188_2_1	435_2_518	1037_2_851	79_6_1
740_5_1	618_6_517	141_2_222	1824_5_67	545_25_223	1267_2_18	849_0_692	1418_05_376	416_2_12	403_2_44	2083_6_4560	188_2_1	435_2_532	1037_2_871	79_6_1
740_5_1	618_6_515	141_2_199	1824_5_84	545_25_241	1267_2_11	849_0_685	1418_05_376	416_2_11	403_2_36	2083_6_4512	188_2_1	435_2_564	1037_2_899	79_6_1
740_5_1	618_6_517	141_2_194	1824_5_64	545_25_211	1267_2_7	849_0_672	1418_05_388	416_2_4	403_2_36	2083_6_4609	188_2_1	435_2_570	1037_2_862	79_6_1
740_5_1	618_6_508	141_2_206	1824_5_66	545_25_209	1267_2_7	849_0_700	1418_05_349	416_2_5	403_2_44	2083_6_4576	188_2_1	435_2_600	1037_2_861	79_6_1
740_5_1	618_6_480	141_2_193	1824_5_62	545_25_232	1267_2_7	849_0_692	1418_05_340	416_2_3	403_2_41	2083_6_4614	188_2_1	435_2_626	1037_2_841	79_6_1
740_5_1	618_6_470	141_2_202	1824_5_65	545_25_227	1267_2_4	849_0_695	1418_05_338	416_2_1	403_2_46	2083_6_4621	188_2_1	435_2_637	1037_2_827	79_6_1
740_5_1	618_6_462	141_2_194	1824_5_56	545_25_214	1267_2_5	849_0_711	1418_05_344	403_2_38	2083_6_4660	188_2_1	435_2_627	1037_2_821	79_6_1
740_5_1	618_6_487	141_2_184	1824_5_71	545_25_240	1267_2_5	849_0_667	1418_05_357	403_2_34	2083_6_4649	188_2_1	435_2_648	1037_2_792	79_6_1
740_5_1	618_6_490	141_2_171	1824_5_71	545_25_235	1267_2_2	849_0_668	1418_05_367	403_2_34	2083_6_4677	188_2_1	435_2_636	1037_2_784	79_6_1
740_5_1	618_6_518	141_2_159	1824_5_56	545_25_209	1267_2_2	849_0_680	1418_05_406	403_2_30	2083_6_4641	188_2_1	435_2_669	1037_2_764	79_6_1
740_5_1	618_6_542	141_2_161	1824_5_64	545_25_188	1267_2_2	849_0_692	1418_05_395	403_2_30	2083_6_4655	188_2_1	435_2_641	1037_2_765	79_6_1
740_5_1	618_6_545	141_2_149	1824_5_77	545_25_194	1267_2_2	849_0_662	1418_05_377	403_2_33	2083_6_4649	188_2_1	435_2_627	1037_2_820	79_6_1
740_5_1	618_6_540	141_2_135	1824_5_76	545_25_173	1267_2_1	849_0_644	1418_05_380	403_2_23	2083_6_4723	188_2_1	435_2_630	1037_2_811	79_6_1
740_5_1	618_6_531	141_2_140	1824_5_67	545_25_173	1267_2_2	849_0_665	1418_05_369	403_2_22	2083_6_4728	188_2_1	435_2_649	1037_2_790	79_6_1
740_5_1	618_6_516	141_2_154	1824_5_84	545_25_185	1267_2_5	849_0_671	1418_05_348	403_2_35	2083_6_4721	188_2_1	435_2_660	1037_2_756	79_6_1
740_5_1	618_6_516	141_2_145	1824_5_76	545_25_193	1267_2_3	849_0_620	1418_05_342	403_2_39	2083_6_4757	188_2_1	435_2_637	1037_2_807	79_6_1
740_5_1	618_6_540	141_2_112	1824_5_73	545_25_178	1267_2_4	849_0_621	1418_05_367	403_2_32	2083_6_4827	188_2_1	435_2_630	1037_2_752	79_6_1
740_5_1	618_6_579	141_2_119	1824_5_83	545_25_178	1267_2_3	849_0_640	1418_05_366	403_2_40	2083_6_4788	188_2_1	435_2_631	1037_2_708	79_6_1
740_5_1	618_6_522	141_2_121	1824_5_86	545_25_163	1267_2_2	849_0_652	1418_05_394	403_2_36	2083_6_4815	188_2_1	435_2_581	1037_2_760	79_6_1
740_5_1	618_6_502	141_2_119	1824_5_66	545_25_170	1267_2_1	849_0_674	1418_05_395	403_2_42	2083_6_4811	188_2_1	435_2_592	1037_2_758	79_6_1
740_5_1	618_6_512	141_2_98	1824_5_57	545_25_159	1267_2_4	849_0_730	1418_05_384	403_2_28	2083_6_4792	188_2_1	435_2_605	1037_2_763	79_6_1
740_5_1	618_6_509	141_2_94	1824_5_52	545_25_164	1267_2_5	849_0_795	1418_05_384	403_2_41	2083_6_4755	188_2_1	435_2_580	1037_2_748	79_6_1
740_5_1	618_6_520	141_2_79	1824_5_44	545_25_153	1267_2_5	849_0_781	1418_05_366	403_2_44	2083_6_4823	188_2_1	435_2_599	1037_2_716	79_6_1
740_5_1	618_6_516	141_2_79	1824_5_43	545_25_146	1267_2_7	849_0_762	1418_05_411	403_2_35	2083_6_4838	188_2_1	435_2_643	1037_2_652	79_6_1
740_5_1	618_6_539	141_2_95	1824_5_44	545_25_133	1267_2_4	849_0_782	1418_05_385	403_2_25	2083_6_4823	188_2_1	435_2_648	1037_2_655	79_6_1
740_5_1	618_6_494	141_2_106	1824_5_37	545_25_114	1267_2_3	849_0_814	1418_05_389	403_2_25	2083_6_4825	188_2_1	435_2_639	1037_2_684	79_6_1
740_5_1	618_6_482	141_2_94	1824_5_31	545_25_111	1267_2_3	849_0_790	1418_05_417	403_2_24	2083_6_4888	188_2_1	435_2_649	1037_2_646	79_6_1
740_5_1	618_6_455	141_2_94	1824_5_41	545_25_117	1267_2_2	849_0_801	1418_05_407	403_2_25	2083_6_4875	188_2_1	435_2_690	1037_2_627	79_6_1
740_5_1	618_6_478	141_2_94	1824_5_48	545_25_101	1267_2_1	849_0_765	1418_05_395	403_2_23	2083_6_4901	188_2_1	435_2_654	1037_2_671	79_6_1
740_5_1	618_6_477	141_2_103	1824_5_45	545_25_106	849_0_730	1418_05_404	403_2_24	2083_6_4863	188_2_1	435_2_673	1037_2_709	79_6_1
740_5_1	618_6_473	141_2_89	1824_5_52	545_25_121	849_0_743	1418_05_387	403_2_31	2083_6_4843	188_2_1	435_2_674	1037_2_721	79_6_1
740_5_1	618_6_477	141_2_96	1824_5_54	545_25_131	849_0_758	1418_05_376	403_2_29	2083_6_4827	188_2_1	435_2_661	1037_2_722	79_6_1
740_5_1	618_6_464	141_2_92	1824_5_35	545_25_116	849_0_716	1418_05_401	403_2_30	2083_6_4915	188_2_1	435_2_668	1037_2_695	79_6_1
740_5_1	618_6_436	141_2_99	1824_5_32	545_25_114	849_0_670	1418_05_436	403_2_29	2083_6_4958	188_2_1	435_2_639	1037_2_721	79_6_1
740_5_1	618_6_404	141_2_93	1824_5_32	545_25_131	849_0_642	1418_05_423	403_2_43	2083_6_4988	188_2_1	435_2_672	1037_2_704	79_6_1
740_5_1	618_6_433	141_2_79	1824_5_23	545_25_114	849_0_669	1418_05_420	403_2_45	2083_6_4978	188_2_1	435_2_671	1037_2_701	79_6_1
740_5_1	618_6_440	141_2_84	1824_5_13	545_25_119	849_0_654	1418_05_441	403_2_40	2083_6_4950	188_2_1	435_2_691	1037_2_703	79_6_1
740_5_1	618_6_412	141_2_94	1824_5_19	545_25_130	849_0_691	1418_05_418	403_2_39	2083_6_4966	188_2_1	435_2_702	1037_2_665	79_6_1
740_5_1	618_6_433	141_2_93	1824_5_17	545_25_112	849_0_693	1418_05_421	403_2_42	2083_6_4938	188_2_1	435_2_727	1037_2_658	79_6_1
740_5_1	618_6_421	141_2_109	1824_5_11	545_25_116	849_0_738	1418_05_449	403_2_42	2083_6_4885	188_2_1	435_2_698	1037_2_666	79_6_1
740_5_1	618_6_407	141_2_117	1824_5_14	545_25_125	849_0_732	1418_05_489	403_2_47	2083_6_4871	188_2_1	435_2_694	1037_2_636	79_6_1
740_5_1	618_6_398	141_2_115	1824_5_11	545_25_129	849_0_737	1418_05_474	403_2_50	2083_6_4865	188_2_1	435_2_707	1037_2_648	79_6_1
740_5_1	618_6_392	141_2_121	1824_5_6	545_25_130	849_0_755	1418_05_440	403_2_43	2083_6_4886	188_2_1	435_2_708	1037_2_654	79_6_1
740_5_1	618_6_377	141_2_126	1824_5_3	545_25_138	849_0_740	1418_05_486	403_2_48	2083_6_4834	188_2_1	435_2_730	1037_2_652	79_6_1
740_5_1	618_6_356	141_2_142	1824_5_4	545_25_162	849_0_722	1418_05_490	403_2_50	2083_6_4829	188_2_1	435_2_723	1037_2_655	79_6_1
740_5_1	618_6_389	141_2_147	1824_5_4	545_25_121	849_0_774	1418_05_448	403_2_53	2083_6_4795	188_2_1	435_2_731	1037_2_671	79_6_1
740_5_1	618_6_388	141_2_130	1824_5_1	545_25_132	849_0_809	1418_05_428	403_2_48	2083_6_4781	188_2_1	435_2_719	1037_2_696	79_6_1
618_6_391	141_2_127	2083_6_4787	849_0_760	1418_05_447	403_2_50	545_25_157	188_2_1	435_2_739	1037_2_674	79_6_1
618_6_357	141_2_136	2083_6_4806	849_0_739	1418_05_416	403_2_59	545_25_152	188_2_1	435_2_738	1037_2_729	79_6_1
618_6_397	141_2_145	2083_6_4712	849_0_791	1418_05_426	403_2_64	545_25_148	188_2_1	435_2_727	1037_2_724	79_6_1
618_6_394	141_2_130	2083_6_4699	849_0_762	1418_05_428	403_2_69	545_25_177	188_2_1	435_2_770	1037_2_701	79_6_1
618_6_363	141_2_153	2083_6_4702	849_0_716	1418_05_436	403_2_65	545_25_165	188_2_1	435_2_818	1037_2_715	79_6_1
618_6_376	141_2_186	2083_6_4748	849_0_722	1418_05_412	403_2_53	545_25_140	188_2_1	435_2_799	1037_2_696	79_6_1
618_6_359	141_2_144	2083_6_4774	849_0_730	1418_05_408	403_2_52	545_25_160	188_2_1	435_2_814	1037_2_691	79_6_1
618_6_341	141_2_151	2083_6_4790	849_0_731	1418_05_406	403_2_54	545_25_161	188_2_1	435_2_814	1037_2_683	79_6_1
618_6_341	141_2_146	2083_6_4779	849_0_726	1418_05_388	403_2_44	545_25_145	188_2_1	435_2_835	1037_2_726	79_6_1
618_6_354	141_2_150	2083_6_4758	849_0_794	1418_05_392	403_2_46	545_25_152	188_2_1	435_2_761	1037_2_724	79_6_1
618_6_373	141_2_118	2083_6_4747	849_0_774	1418_05_398	403_2_41	545_25_162	188_2_1	435_2_765	1037_2_753	79_6_1
618_6_327	141_2_121	2083_6_4769	849_0_782	1418_05_403	403_2_44	545_25_146	188_2_1	435_2_808	1037_2_731	79_6_1
618_6_306	141_2_149	2083_6_4774	849_0_824	1418_05_408	403_2_45	545_25_139	188_2_1	435_2_735	1037_2_754	79_6_1
618_6_329	141_2_135	2083_6_4683	849_0_883	1418_05_430	403_2_55	545_25_150	188_2_1	435_2_723	1037_2_745	79_6_1
618_6_269	141_2_110	2083_6_4658	849_0_877	1418_05_471	403_2_65	545_25_166	188_2_1	435_2_758	1037_2_759	79_6_1
618_6_273	141_2_114	2083_6_4685	849_0_875	1418_05_447	403_2_61	545_25_145	188_2_1	435_2_751	1037_2_783	79_6_1
618_6_282	141_2_108	2083_6_4652	849_0_901	1418_05_444	403_2_58	545_25_164	188_2_1	435_2_744	1037_2_780	79_6_1
618_6_242	141_2_109	2083_6_4612	849_0_956	1418_05_473	403_2_67	545_25_196	188_2_1	435_2_694	1037_2_785	79_6_1
618_6_224	141_2_124	2083_6_4601	849_0_978	1418_05_458	403_2_72	545_25_155	188_2_1	435_2_746	1037_2_776	79_6_1
618_6_241	141_2_146	2083_6_4656	849_0_961	1418_05_457	403_2_58	545_25_143	188_2_1	435_2_728	1037_2_746	79_6_1
618_6_240	141_2_133	2083_6_4584	849_0_996	1418_05_468	403_2_55	545_25_157	188_2_1	435_2_733	1037_2_768	79_6_1
618_6_193	141_2_139	2083_6_4649	849_0_924	1418_05_477	403_2_50	545_25_170	188_2_1	435_2_769	1037_2_764	79_6_1
618_6_193	141_2_152	2083_6_4665	849_0_895	1418_05_476	403_2_54	545_25_140	188_2_1	435_2_773	1037_2_787	79_6_1
618_6_213	141_2_131	2083_6_4582	849_0_946	1418_05_497	403_2_57	545_25_163	188_2_1	435_2_754	1037_2_792	79_6_1
618_6_193	141_2_120	2083_6_4561	849_0_953	1418_05_487	403_2_56	545_25_187	188_2_1	435_2_790	1037_2_788	79_6_1
618_6_194	141_2_132	2083_6_4585	849_0_917	1418_05_493	403_2_71	545_25_190	188_2_1	435_2_775	1037_2_779	79_6_1
618_6_202	141_2_137	2083_6_4552	849_0_988	1418_05_479	403_2_58	545_25_176	188_2_1	435_2_775	1037_2_768	79_6_1
618_6_191	141_2_126	2083_6_4543	849_0_1009	1418_05_502	403_2_54	545_25_198	188_2_1	435_2_754	1037_2_758	79_6_1
618_6_194	141_2_128	2083_6_4515	849_0_1027	1418_05_488	403_2_48	545_25_213	188_2_1	435_2_739	1037_2_781	79_6_1
618_6_209	141_2_141	2083_6_4645	849_0_954	1418_05_509	403_2_35	545_25_178	188_2_1	435_2_676	1037_2_787	79_6_1
618_6_191	141_2_138	2083_6_4552	849_0_1001	1418_05_533	403_2_43	545_25_187	188_2_1	435_2_699	1037_2_791	79_6_1
618_6_176	141_2_130	2083_6_4488	849_0_1006	1418_05_591	403_2_49	545_25_210	188_2_1	435_2_708	1037_2_777	79_6_1
618_6_155	141_2_130	2083_6_4423	849_0_1034	1418_05_559	403_2_49	545_25_203	188_2_1	435_2_753	1037_2_829	79_6_1
618_6_179	141_2_142	2083_6_4401	849_0_1050	1418_05_552	403_2_45	545_25_190	188_2_1	435_2_762	1037_2_815	79_6_1
618_6_166	141_2_126	2083_6_4409	849_0_1022	1418_05_579	403_2_49	545_25_197	188_2_1	435_2_792	1037_2_794	79_6_1
618_6_133	141_2_122	2083_6_4443	849_0_1015	1418_05_595	403_2_36	545_25_194	188_2_1	435_2_822	1037_2_773	79_6_1
618_6_135	141_2_147	2083_6_4453	849_0_970	1418_05_589	403_2_35	545_25_198	188_2_1	435_2_828	1037_2_776	79_6_1
618_6_134	141_2_139	2083_6_4513	849_0_946	1418_05_609	403_2_35	545_25_207	188_2_1	435_2_795	1037_2_752	79_6_1
618_6_135	141_2_120	2083_6_4513	849_0_950	1418_05_658	403_2_33	545_25_189	188_2_1	435_2_793	1037_2_742	79_6_1
618_6_124	141_2_120	2083_6_4476	849_0_981	1418_05_675	403_2_27	545_25_169	188_2_1	435_2_779	1037_2_783	79_6_1
618_6_144	141_2_145	2083_6_4481	849_0_981	1418_05_682	403_2_41	545_25_168	188_2_1	435_2_757	1037_2_735	79_6_1
618_6_126	141_2_131	2083_6_4482	849_0_960	1418_05_710	403_2_57	545_25_197	188_2_1	435_2_729	1037_2_741	79_6_1
618_6_131	141_2_136	2083_6_4491	849_0_909	1418_05_768	403_2_49	545_25_170	188_2_1	435_2_753	1037_2_721	79_6_1
618_6_123	141_2_168	2083_6_4484	849_0_922	1418_05_708	403_2_58	545_25_185	188_2_1	435_2_754	1037_2_729	79_6_1
618_6_123	141_2_152	2083_6_4518	849_0_949	1418_05_702	403_2_69	545_25_217	188_2_1	435_2_726	1037_2_677	79_6_1
618_6_126	141_2_123	2083_6_4500	849_0_977	1418_05_698	403_2_64	545_25_200	188_2_1	435_2_764	1037_2_679	79_6_1
618_6_136	141_2_137	2083_6_4453	849_0_967	1418_05_702	403_2_71	545_25_205	188_2_1	435_2_758	1037_2_704	79_6_1
618_6_126	141_2_140	2083_6_4484	849_0_960	1418_05_659	403_2_76	545_25_232	188_2_1	435_2_765	1037_2_692	79_6_1
618_6_141	141_2_137	2083_6_4418	849_0_1011	1418_05_647	403_2_84	545_25_227	188_2_1	435_2_800	1037_2_664	79_6_1
618_6_147	141_2_131	2083_6_4430	849_0_988	1418_05_631	403_2_74	545_25_230	188_2_1	435_2_815	1037_2_683	79_6_1
618_6_134	141_2_138	2083_6_4453	849_0_1007	1418_05_634	403_2_74	545_25_238	188_2_1	435_2_763	1037_2_692	79_6_1
618_6_124	141_2_126	2083_6_4437	849_0_1039	1418_05_621	403_2_91	545_25_237	188_2_1	435_2_746	1037_2_711	79_6_1
618_6_124	141_2_106	2083_6_4443	849_0_1044	1418_05_623	403_2_69	545_25_222	188_2_1	435_2_793	1037_2_708	79_6_1
618_6_132	141_2_123	2083_6_4396	849_0_1053	1418_05_665	403_2_55	545_25_227	188_2_1	435_2_764	1037_2_718	79_6_1
618_6_125	141_2_123	2083_6_4393	849_0_1148	1418_05_594	403_2_62	545_25_246	188_2_1	435_2_715	1037_2_729	79_6_1
618_6_127	141_2_105	2083_6_4391	849_0_1161	1418_05_603	403_2_57	545_25_246	188_2_1	435_2_718	1037_2_725	79_6_1
618_6_136	141_2_107	2083_6_4433	849_0_1062	1418_05_642	403_2_50	545_25_255	188_2_1	435_2_767	1037_2_682	79_6_1
618_6_135	141_2_109	2083_6_4438	849_0_1146	1418_05_635	403_2_53	545_25_248	188_2_1	435_2_699	1037_2_670	79_6_1
618_6_110	141_2_83	2083_6_4525	849_0_1164	1418_05_591	403_2_42	545_25_240	188_2_1	435_2_678	1037_2_701	79_6_1
618_6_122	141_2_74	2083_6_4569	849_0_1070	1418_05_582	403_2_39	545_25_260	188_2_1	435_2_693	1037_2_724	79_6_1
618_6_141	141_2_87	2083_6_4544	849_0_1066	1418_05_585	403_2_29	545_25_247	188_2_1	435_2_726	1037_2_708	79_6_1
618_6_111	141_2_104	2083_6_4571	849_0_1112	1418_05_542	403_2_38	545_25_250	188_2_1	435_2_711	1037_2_696	79_6_1
618_6_103	141_2_76	2083_6_4595	849_0_1107	1418_05_563	403_2_33	545_25_261	188_2_1	435_2_705	1037_2_693	79_6_1
618_6_93	141_2_79	2083_6_4682	849_0_1047	1418_05_543	403_2_21	545_25_266	188_2_1	435_2_725	1037_2_679	79_6_1
618_6_100	141_2_102	2083_6_4753	849_0_1089	1418_05_530	403_2_19	545_25_253	188_2_1	435_2_644	1037_2_644	79_6_1
618_6_91	141_2_79	2083_6_4757	849_0_1144	1418_05_523	403_2_13	545_25_238	188_2_1	435_2_663	1037_2_628	79_6_1
618_6_108	141_2_66	2083_6_4866	849_0_1093	1418_05_493	403_2_14	545_25_244	188_2_1	435_2_638	1037_2_614	79_6_1
618_6_118	141_2_80	2083_6_4905	849_0_1065	1418_05_474	403_2_13	545_25_269	188_2_1	435_2_631	1037_2_581	79_6_1
618_6_100	141_2_76	2083_6_4908	849_0_1083	1418_05_442	403_2_16	545_25_257	188_2_1	435_2_651	1037_2_599	79_6_1
618_6_105	141_2_72	2083_6_4884	849_0_1074	1418_05_504	403_2_20	545_25_255	188_2_1	435_2_672	1037_2_547	79_6_1
618_6_114	141_2_77	2083_6_4982	849_0_1005	1418_05_477	403_2_20	545_25_294	188_2_1	435_2_657	1037_2_509	79_6_1
618_6_119	141_2_64	2083_6_4959	849_0_1033	1418_05_466	403_2_25	545_25_269	188_2_1	435_2_662	1037_2_538	79_6_1
618_6_90	141_2_68	2083_6_4917	849_0_1033	1418_05_488	403_2_25	545_25_268	188_2_1	435_2_707	1037_2_539	79_6_1
618_6_96	141_2_67	2083_6_4941	849_0_1005	1418_05_487	403_2_26	545_25_296	188_2_1	435_2_677	1037_2_540	79_6_1
618_6_107	141_2_75	2083_6_4951	849_0_1004	1418_05_464	403_2_29	545_25_298	188_2_1	435_2_682	1037_2_525	79_6_1
618_6_84	141_2_78	2083_6_4892	849_0_1039	1418_05_448	403_2_29	545_25_290	188_2_1	435_2_682	1037_2_594	79_6_1
618_6_118	141_2_74	2083_6_4846	849_0_1040	1418_05_516	403_2_24	545_25_261	188_2_1	435_2_653	1037_2_602	79_6_1
618_6_119	141_2_84	2083_6_4901	849_0_960	1418_05_529	403_2_18	545_25_258	188_2_1	435_2_672	1037_2_593	79_6_1
618_6_110	141_2_87	2083_6_4871	849_0_957	1418_05_519	403_2_18	545_25_249	188_2_1	435_2_709	1037_2_612	79_6_1
618_6_85	141_2_86	2083_6_4925	849_0_976	1418_05_510	403_2_14	545_25_214	188_2_1	435_2_735	1037_2_591	79_6_1
618_6_93	141_2_83	2083_6_4910	849_0_978	1418_05_532	403_2_13	545_25_239	188_2_1	435_2_714	1037_2_574	79_6_1
618_6_107	141_2_89	2083_6_4928	849_0_945	1418_05_539	403_2_9	545_25_240	188_2_1	435_2_696	1037_2_583	79_6_1
618_6_100	141_2_90	2083_6_4888	849_0_1017	1418_05_519	403_2_8	545_25_231	188_2_1	435_2_714	1037_2_568	79_6_1
618_6_99	141_2_100	2083_6_4923	849_0_1059	1418_05_539	403_2_6	545_25_217	188_2_1	435_2_659	1037_2_531	79_6_1
618_6_96	141_2_107	2083_6_4966	849_0_1096	1418_05_514	403_2_7	545_25_219	188_2_1	435_2_619	1037_2_508	79_6_1
618_6_113	141_2_108	2083_6_4989	849_0_1081	1418_05_445	403_2_8	545_25_213	188_2_1	435_2_649	1037_2_527	79_6_1
618_6_78	141_2_108	2083_6_4963	849_0_1143	1418_05_469	403_2_12	545_25_191	188_2_1	435_2_649	1037_2_521	79_6_1
618_6_84	141_2_113	2083_6_4941	849_0_1184	1418_05_469	403_2_8	545_25_190	188_2_1	435_2_649	1037_2_498	79_6_1
618_6_97	141_2_117	2083_6_4967	849_0_1171	1418_05_452	403_2_9	545_25_182	188_2_1	435_2_654	1037_2_486	79_6_1
618_6_98	141_2_111	2083_6_4911	849_0_1104	1418_05_465	403_2_6	545_25_233	188_2_1	435_2_667	1037_2_540	79_6_1
618_6_108	141_2_92	2083_6_4906	849_0_1132	1418_05_472	403_2_8	545_25_203	188_2_1	435_2_685	1037_2_528	79_6_1
618_6_121	141_2_95	2083_6_4941	849_0_1148	1418_05_455	403_2_10	545_25_210	188_2_1	435_2_645	1037_2_508	79_6_1
618_6_99	141_2_102	2083_6_4986	849_0_1132	1418_05_428	403_2_7	545_25_219	188_2_1	435_2_641	1037_2_519	79_6_1
618_6_76	141_2_100	2083_6_4952	849_0_1201	1418_05_399	403_2_10	545_25_202	188_2_1	435_2_668	1037_2_523	79_6_1
618_6_83	141_2_107	2083_6_4937	849_0_1190	1418_05_427	403_2_6	545_25_173	188_2_1	435_2_676	1037_2_533	79_6_1
618_6_82	141_2_118	2083_6_4959	849_0_1203	1418_05_401	403_2_8	545_25_212	188_2_1	435_2_636	1037_2_513	79_6_1
618_6_77	141_2_112	2083_6_5022	849_0_1166	1418_05_398	403_2_5	545_25_226	188_2_1	435_2_639	1037_2_487	79_6_1
618_6_71	141_2_115	2083_6_5076	849_0_1172	1418_05_369	403_2_3	545_25_224	188_2_1	435_2_635	1037_2_468	79_6_1
618_6_85	141_2_121	2083_6_5136	849_0_1115	1418_05_347	403_2_3	545_25_236	188_2_1	435_2_642	1037_2_449	79_6_1
618_6_69	141_2_120	2083_6_5058	849_0_1120	1418_05_400	403_2_7	545_25_243	188_2_1	435_2_669	1037_2_447	79_6_1
618_6_61	141_2_122	2083_6_5080	849_0_1131	1418_05_422	403_2_8	545_25_231	188_2_1	435_2_651	1037_2_429	79_6_1
618_6_66	141_2_136	2083_6_5075	849_0_1175	1418_05_384	403_2_7	545_25_247	188_2_1	435_2_608	1037_2_434	79_6_1
618_6_63	141_2_123	2083_6_5113	849_0_1173	1418_05_372	403_2_7	545_25_272	188_2_1	435_2_601	1037_2_410	79_6_1
618_6_74	141_2_133	2083_6_5072	849_0_1208	1418_05_364	403_2_8	545_25_236	188_2_1	435_2_616	1037_2_422	79_6_1
618_6_71	141_2_126	2083_6_5078	849_0_1255	1418_05_364	403_2_8	545_25_223	188_2_1	435_2_606	1037_2_402	79_6_1
618_6_89	141_2_131	2083_6_5088	849_0_1242	1418_05_343	403_2_11	545_25_233	188_2_1	435_2_607	1037_2_392	79_6_1
618_6_90	141_2_143	2083_6_5104	849_0_1231	1418_05_358	403_2_10	545_25_246	188_2_1	435_2_580	1037_2_369	79_6_1
618_6_98	141_2_162	2083_6_5095	849_0_1241	1418_05_341	403_2_16	545_25_258	188_2_1	435_2_556	1037_2_366	79_6_1
618_6_113	141_2_169	2083_6_5090	849_0_1227	1418_05_327	403_2_24	545_25_276	188_2_1	435_2_563	1037_2_345	79_6_1
618_6_119	141_2_146	2083_6_5137	849_0_1178	1418_05_328	403_2_21	545_25_295	188_2_1	435_2_567	1037_2_345	79_6_1
618_6_120	141_2_150	2083_6_5162	849_0_1195	1418_05_339	403_2_24	545_25_256	188_2_1	435_2_565	1037_2_325	79_6_1
618_6_117	141_2_156	2083_6_5166	849_0_1222	1418_05_335	403_2_11	545_25_287	188_2_1	435_2_533	1037_2_305	79_6_1
618_6_136	141_2_138	2083_6_5187	849_0_1146	1418_05_325	403_2_15	545_25_312	188_2_1	435_2_557	1037_2_318	79_6_1
618_6_130	141_2_147	2083_6_5243	849_0_1080	1418_05_314	403_2_16	545_25_300	188_2_1	435_2_579	1037_2_324	79_6_1
618_6_132	141_2_135	2083_6_5180	849_0_1083	1418_05_326	403_2_25	545_25_302	188_2_1	435_2_620	1037_2_330	79_6_1
618_6_135	141_2_139	2083_6_5211	849_0_1065	1418_05_310	403_2_30	545_25_310	188_2_1	435_2_621	1037_2_312	79_6_1
618_6_131	141_2_156	2083_6_5195	849_0_1050	1418_05_292	403_2_33	545_25_319	188_2_1	435_2_633	1037_2_324	79_6_1
618_6_120	141_2_163	2083_6_5202	849_0_1025	1418_05_296	403_2_34	545_25_321	188_2_1	435_2_638	1037_2_333	79_6_1
618_6_119	141_2_167	2083_6_5168	849_0_985	1418_05_305	403_2_39	545_25_333	188_2_1	435_2_663	1037_2_352	79_6_1
618_6_126	141_2_168	2083_6_5215	849_0_967	1418_05_290	403_2_29	545_25_317	188_2_1	435_2_682	1037_2_338	79_6_1
618_6_118	141_2_177	2083_6_5264	849_0_965	1418_05_287	403_2_26	545_25_318	188_2_1	435_2_648	1037_2_332	79_6_1
618_6_110	141_2_166	2083_6_5209	849_0_1014	1418_05_288	403_2_31	545_25_346	188_2_1	435_2_623	1037_2_348	79_6_1
618_6_110	141_2_175	2083_6_5275	849_0_1000	1418_05_274	403_2_21	545_25_347	188_2_1	435_2_634	1037_2_297	79_6_1
618_6_119	141_2_206	2083_6_5301	849_0_977	1418_05_283	403_2_16	545_25_316	188_2_1	435_2_628	1037_2_286	79_6_1
618_6_125	141_2_194	2083_6_5289	849_0_967	1418_05_266	403_2_24	545_25_299	188_2_1	435_2_683	1037_2_282	79_6_1
618_6_139	141_2_194	2083_6_5339	849_0_940	1418_05_255	403_2_28	545_25_312	188_2_1	435_2_648	1037_2_274	79_6_1
618_6_160	141_2_199	2083_6_5382	849_0_886	1418_05_265	403_2_17	545_25_301	188_2_1	435_2_635	1037_2_287	79_6_1
618_6_167	141_2_235	2083_6_5391	849_0_841	1418_05_248	403_2_23	545_25_258	188_2_1	435_2_667	1037_2_302	79_6_1
618_6_170	141_2_238	2083_6_5399	849_0_829	1418_05_252	403_2_24	545_25_284	188_2_1	435_2_641	1037_2_296	79_6_1
618_6_181	141_2_232	2083_6_5407	849_0_834	1418_05_245	403_2_21	545_25_291	188_2_1	435_2_638	1037_2_282	79_6_1
618_6_209	141_2_261	2083_6_5401	849_0_881	1418_05_245	403_2_14	545_25_242	188_2_1	435_2_591	1037_2_290	79_6_1
618_6_202	141_2_249	2083_6_5380	849_0_845	1418_05_253	403_2_11	545_25_271	188_2_1	435_2_614	1037_2_309	79_6_1
618_6_211	141_2_246	2083_6_5376	849_0_838	1418_05_254	403_2_11	545_25_268	188_2_1	435_2_622	1037_2_310	79_6_1
618_6_228	141_2_263	2083_6_5388	849_0_818	1418_05_229	403_2_9	545_25_259	188_2_1	435_2_615	1037_2_327	79_6_1
618_6_224	141_2_286	2083_6_5435	849_0_777	1418_05_238	403_2_10	545_25_266	188_2_1	435_2_599	1037_2_301	79_6_1
618_6_211	141_2_266	2083_6_5455	849_0_744	1418_05_235	403_2_10	545_25_288	188_2_1	435_2_636	1037_2_289	79_6_1
618_6_225	141_2_287	2083_6_5451	849_0_770	1418_05_221	403_2_7	545_25_262	188_2_1	435_2_627	1037_2_285	79_6_1
618_6_256	141_2_291	2083_6_5466	849_0_767	1418_05_225	403_2_5	545_25_235	188_2_1	435_2_592	1037_2_297	79_6_1
618_6_212	141_2_276	2083_6_5504	849_0_766	1418_05_216	403_2_3	545_25_226	188_2_1	435_2_648	1037_2_283	79_6_1
618_6_241	141_2_261	2083_6_5466	849_0_824	1418_05_199	403_2_3	545_25_220	188_2_1	435_2_652	1037_2_267	79_6_1
618_6_268	141_2_278	2083_6_5431	849_0_849	1418_05_188	403_2_4	545_25_222	188_2_1	435_2_595	1037_2_300	79_6_1
618_6_263	141_2_292	2083_6_5414	849_0_863	1418_05_197	403_2_4	545_25_197	188_2_1	435_2_562	1037_2_343	79_6_1
618_6_227	141_2_275	2083_6_5445	849_0_877	1418_05_208	403_2_5	545_25_228	188_2_1	435_2_557	1037_2_313	79_6_1
618_6_221	141_2_246	2083_6_5441	849_0_959	1418_05_186	403_2_3	545_25_217	188_2_1	435_2_530	1037_2_331	79_6_1
618_6_207	141_2_267	2083_6_5533	849_0_883	1418_05_175	403_2_4	545_25_195	188_2_1	435_2_550	1037_2_322	79_6_1
618_6_184	141_2_249	2083_6_5539	849_0_878	1418_05_187	403_2_6	545_25_217	188_2_1	435_2_560	1037_2_315	79_6_1
618_6_200	141_2_234	2083_6_5561	849_0_871	1418_05_186	403_2_5	545_25_213	188_2_1	435_2_586	1037_2_279	79_6_1
618_6_202	141_2_253	2083_6_5572	849_0_871	1418_05_197	403_2_6	545_25_216	188_2_1	435_2_549	1037_2_267	79_6_1
618_6_194	141_2_253	2083_6_5606	849_0_829	1418_05_200	403_2_5	545_25_221	188_2_1	435_2_540	1037_2_286	79_6_1
618_6_164	141_2_263	2083_6_5548	849_0_870	1418_05_194	403_2_5	545_25_233	188_2_1	435_2_573	1037_2_284	79_6_1
618_6_165	141_2_280	2083_6_5552	849_0_910	1418_05_212	403_2_4	545_25_220	188_2_1	435_2_519	1037_2_272	79_6_1
618_6_168	141_2_266	2083_6_5626	849_0_862	1418_05_212	403_2_8	545_25_183	188_2_1	435_2_552	1037_2_256	79_6_1
618_6_126	141_2_260	2083_6_5672	849_0_842	1418_05_228	403_2_4	545_25_187	188_2_1	435_2_575	1037_2_241	79_6_1
618_6_114	141_2_259	2083_6_5688	849_0_893	1418_05_208	403_2_1	545_25_185	188_2_1	435_2_563	1037_2_222	79_6_1
618_6_124	141_2_282	2083_6_5671	849_0_895	1418_05_179	545_25_202	435_2_541	1037_2_241	79_6_1
618_6_115	141_2_262	2083_6_5686	849_0_894	1418_05_188	545_25_194	435_2_566	1037_2_230	79_6_1
618_6_94	141_2_260	2083_6_5714	849_0_846	1418_05_206	545_25_196	435_2_606	1037_2_212	79_6_1
618_6_94	141_2_264	2083_6_5730	849_0_865	1418_05_171	545_25_206	435_2_580	1037_2_223	79_6_1
618_6_96	141_2_249	2083_6_5715	849_0_888	1418_05_179	545_25_204	435_2_567	1037_2_236	79_6_1
618_6_78	141_2_224	2083_6_5770	849_0_850	1418_05_193	545_25_212	435_2_588	1037_2_217	79_6_1
618_6_89	141_2_233	2083_6_5710	849_0_886	1418_05_208	545_25_189	435_2_576	1037_2_245	79_6_1
618_6_81	141_2_242	2083_6_5681	849_0_916	1418_05_204	545_25_166	435_2_588	1037_2_256	79_6_1
618_6_93	141_2_237	2083_6_5733	849_0_906	1418_05_209	545_25_160	435_2_573	1037_2_223	79_6_1
618_6_81	141_2_234	2083_6_5709	849_0_894	1418_05_194	545_25_165	435_2_636	1037_2_220	79_6_1
618_6_60	141_2_259	2083_6_5719	849_0_920	1418_05_186	545_25_157	435_2_599	1037_2_234	79_6_1
618_6_56	141_2_253	2083_6_5753	849_0_911	1418_05_189	545_25_182	435_2_563	1037_2_225	79_6_1
618_6_46	141_2_236	2083_6_5838	849_0_900	1418_05_166	545_25_178	435_2_575	1037_2_195	79_6_1
618_6_45	141_2_260	2083_6_5812	849_0_937	1418_05_167	545_25_148	435_2_573	1037_2_190	79_6_1
618_6_39	141_2_280	2083_6_5784	849_0_931	1418_05_169	545_25_153	435_2_571	1037_2_206	79_6_1
618_6_27	141_2_284	2083_6_5777	849_0_991	1418_05_159	545_25_123	435_2_571	1037_2_201	79_6_1
618_6_24	141_2_290	2083_6_5796	849_0_999	1418_05_151	545_25_112	435_2_588	1037_2_175	79_6_1
618_6_18	141_2_305	2083_6_5827	849_0_950	1418_05_162	545_25_102	435_2_569	1037_2_200	79_6_1
618_6_13	141_2_332	2083_6_5781	849_0_934	1418_05_182	545_25_99	435_2_570	1037_2_221	79_6_1
618_6_17	141_2_345	2083_6_5793	849_0_922	1418_05_175	545_25_92	435_2_579	1037_2_211	79_6_1
618_6_25	141_2_315	2083_6_5839	849_0_938	1418_05_150	545_25_84	435_2_562	1037_2_222	79_6_1
618_6_13	141_2_325	2083_6_5780	849_0_976	1418_05_160	545_25_80	435_2_547	1037_2_253	79_6_1
618_6_15	141_2_359	2083_6_5752	849_0_986	1418_05_181	545_25_64	435_2_547	1037_2_231	79_6_1
618_6_17	141_2_325	2083_6_5830	849_0_1001	1418_05_163	545_25_59	435_2_542	1037_2_199	79_6_1
618_6_16	141_2_330	2083_6_5797	849_0_1039	1418_05_162	545_25_76	435_2_511	1037_2_203	79_6_1
618_6_26	141_2_322	2083_6_5748	849_0_1025	1418_05_161	545_25_83	435_2_563	1037_2_207	79_6_1
618_6_19	141_2_305	2083_6_5811	849_0_995	1418_05_183	545_25_70	435_2_586	1037_2_165	79_6_1
618_6_24	141_2_313	2083_6_5785	849_0_1009	1418_05_150	545_25_73	435_2_585	1037_2_196	79_6_1
618_6_20	141_2_325	2083_6_5746	849_0_1025	1418_05_165	545_25_66	435_2_604	1037_2_184	79_6_1
618_6_28	141_2_341	2083_6_5707	849_0_1020	1418_05_161	545_25_45	435_2_633	1037_2_196	79_6_1
618_6_20	141_2_313	2083_6_5774	849_0_982	1418_05_156	545_25_35	435_2_655	1037_2_196	79_6_1
618_6_15	141_2_307	2083_6_5774	849_0_962	1418_05_142	545_25_40	435_2_671	1037_2_221	79_6_1
618_6_18	141_2_314	2083_6_5680	849_0_1031	1418_05_154	545_25_43	435_2_640	1037_2_253	79_6_1
618_6_10	141_2_333	2083_6_5711	849_0_1012	1418_05_160	545_25_21	435_2_658	1037_2_229	79_6_1
618_6_9	141_2_332	2083_6_5779	849_0_989	1418_05_146	545_25_20	435_2_645	1037_2_213	79_6_1
618_6_8	141_2_313	2083_6_5772	849_0_1050	1418_05_135	545_25_19	435_2_606	1037_2_231	79_6_1
618_6_6	141_2_297	2083_6_5783	849_0_1045	1418_05_126	545_25_13	435_2_630	1037_2_235	79_6_1
618_6_4	141_2_307	2083_6_5837	849_0_1004	1418_05_117	545_25_15	435_2_622	1037_2_229	79_6_1
618_6_2	141_2_319	2083_6_5826	849_0_1029	1418_05_123	545_25_13	435_2_582	1037_2_240	79_6_1
618_6_2	141_2_287	2083_6_5770	849_0_1056	1418_05_124	545_25_11	435_2_602	1037_2_280	79_6_1
618_6_2	141_2_277	2083_6_5751	849_0_1045	1418_05_128	545_25_13	435_2_637	1037_2_279	79_6_1
618_6_1	141_2_276	2083_6_5826	849_0_1016	1418_05_112	545_25_21	435_2_612	1037_2_266	79_6_1
618_6_2	141_2_256	2083_6_5810	849_0_1032	1418_05_109	545_25_30	435_2_600	1037_2_292	79_6_1
141_2_253	2083_6_5808	849_0_1001	1418_05_108	545_25_23	435_2_628	1037_2_312
141_2_251	2083_6_5850	849_0_989	1418_05_109	545_25_32	435_2_625	1037_2_274
141_2_214	2083_6_5888	849_0_997	1418_05_104	545_25_48	435_2_587	1037_2_293
141_2_217	2083_6_5844	849_0_996	1418_05_104	545_25_39	435_2_635	1037_2_300
141_2_220	2083_6_5911	849_0_918	1418_05_85	545_25_39	435_2_674	1037_2_287
141_2_231	2083_6_5907	849_0_951	1418_05_73	545_25_40	435_2_664	1037_2_268
141_2_237	2083_6_5866	849_0_939	1418_05_95	545_25_37	435_2_657	1037_2_304
141_2_224	2083_6_5837	849_0_947	1418_05_92	545_25_34	435_2_701	1037_2_300
141_2_222	2083_6_5937	849_0_957	1418_05_64	545_25_44	435_2_639	1037_2_272
141_2_229	2083_6_5930	849_0_1016	1418_05_49	545_25_45	435_2_589	1037_2_275
141_2_240	2083_6_5931	849_0_987	1418_05_57	545_25_45	435_2_606	1037_2_267
141_2_250	2083_6_5975	849_0_953	1418_05_55	545_25_42	435_2_618	1037_2_241
141_2_242	2083_6_5963	849_0_1006	1418_05_56	545_25_66	435_2_563	1037_2_235
141_2_230	2083_6_5983	849_0_977	1418_05_61	545_25_64	435_2_563	1037_2_255
141_2_247	2083_6_6015	849_0_934	1418_05_54	545_25_48	435_2_583	1037_2_248
141_2_274	2083_6_6085	849_0_897	1418_05_54	545_25_47	435_2_555	1037_2_217
141_2_249	2083_6_6149	849_0_884	1418_05_49	545_25_55	435_2_524	1037_2_222
141_2_231	2083_6_6170	849_0_858	1418_05_61	545_25_38	435_2_531	1037_2_246
141_2_262	2083_6_6169	849_0_815	1418_05_76	545_25_43	435_2_543	1037_2_225
141_2_261	2083_6_6204	849_0_834	1418_05_57	545_25_49	435_2_524	1037_2_205
141_2_247	2083_6_6145	849_0_850	1418_05_67	545_25_52	435_2_546	1037_2_227
141_2_244	2083_6_6161	849_0_859	1418_05_69	545_25_57	435_2_509	1037_2_233
141_2_245	2083_6_6180	849_0_858	1418_05_63	545_25_79	435_2_503	1037_2_205
141_2_232	2083_6_6161	849_0_901	1418_05_48	545_25_88	435_2_496	1037_2_206
141_2_255	2083_6_6189	849_0_853	1418_05_55	545_25_69	435_2_500	1037_2_213
141_2_253	2083_6_6181	849_0_850	1418_05_68	545_25_72	435_2_504	1037_2_203
141_2_242	2083_6_6199	849_0_832	1418_05_63	545_25_87	435_2_503	1037_2_206
141_2_251	2083_6_6186	849_0_839	1418_05_62	545_25_85	435_2_517	1037_2_193
141_2_273	2083_6_6145	849_0_865	1418_05_79	545_25_88	435_2_490	1037_2_194
141_2_270	2083_6_6161	849_0_869	1418_05_63	545_25_91	435_2_509	1037_2_170
141_2_237	2083_6_6161	849_0_882	1418_05_67	545_25_91	435_2_526	1037_2_170
141_2_236	2083_6_6077	849_0_920	1418_05_86	545_25_82	435_2_577	1037_2_153
141_2_225	2083_6_6094	849_0_899	1418_05_80	545_25_85	435_2_596	1037_2_149
141_2_237	2083_6_6056	849_0_930	1418_05_80	545_25_83	435_2_609	1037_2_138
141_2_243	2083_6_6023	849_0_959	1418_05_81	545_25_67	435_2_625	1037_2_133
141_2_202	2083_6_6023	849_0_1008	1418_05_85	545_25_78	435_2_601	1037_2_135
141_2_207	2083_6_6043	849_0_1006	1418_05_66	545_25_79	435_2_594	1037_2_138
141_2_190	2083_6_6062	849_0_1013	1418_05_69	545_25_76	435_2_589	1037_2_133
141_2_156	2083_6_6051	849_0_1080	1418_05_63	545_25_79	435_2_560	1037_2_144
141_2_137	2083_6_6117	849_0_1035	1418_05_66	545_25_83	435_2_552	1037_2_142
141_2_149	2083_6_6125	849_0_1020	1418_05_60	545_25_86	435_2_559	1037_2_131
141_2_143	2083_6_6122	849_0_1027	1418_05_54	545_25_91	435_2_552	1037_2_141
141_2_121	2083_6_6101	849_0_1080	1418_05_64	545_25_82	435_2_522	1037_2_162
141_2_152	2083_6_6118	849_0_1052	1418_05_61	545_25_87	435_2_517	1037_2_147
141_2_138	2083_6_6127	849_0_1040	1418_05_70	545_25_96	435_2_528	1037_2_135
141_2_143	2083_6_6052	849_0_1101	1418_05_63	545_25_109	435_2_533	1037_2_133
141_2_125	2083_6_6088	849_0_1098	1418_05_55	545_25_104	435_2_542	1037_2_124
141_2_138	2083_6_6127	849_0_1023	1418_05_70	545_25_108	435_2_557	1037_2_113
141_2_164	2083_6_6081	849_0_1018	1418_05_88	545_25_104	435_2_566	1037_2_115
141_2_165	2083_6_6090	849_0_1072	1418_05_74	545_25_99	435_2_521	1037_2_114
141_2_182	2083_6_6077	849_0_1053	1418_05_80	545_25_117	435_2_503	1037_2_123
141_2_185	2083_6_6120	849_0_973	1418_05_87	545_25_92	435_2_542	1037_2_137
141_2_193	2083_6_6065	849_0_1013	1418_05_91	545_25_74	435_2_569	1037_2_131
141_2_171	2083_6_6061	849_0_1055	1418_05_86	545_25_71	435_2_565	1037_2_126
141_2_173	2083_6_6063	849_0_1020	1418_05_90	545_25_94	435_2_576	1037_2_120
141_2_167	2083_6_6016	849_0_1059	1418_05_99	545_25_74	435_2_597	1037_2_123
141_2_162	2083_6_5978	849_0_1149	1418_05_77	545_25_73	435_2_587	1037_2_110
141_2_162	2083_6_5986	849_0_1144	1418_05_66	545_25_87	435_2_579	1037_2_112
141_2_157	2083_6_6026	849_0_1075	1418_05_70	545_25_81	435_2_614	1037_2_113
141_2_158	2083_6_5982	849_0_1136	1418_05_59	545_25_78	435_2_604	1037_2_119
141_2_149	2083_6_6043	849_0_1125	1418_05_53	545_25_95	435_2_551	1037_2_120
141_2_124	2083_6_6120	849_0_1071	1418_05_69	545_25_84	435_2_560	1037_2_108
141_2_129	2083_6_6127	849_0_1062	1418_05_72	545_25_80	435_2_541	1037_2_125
141_2_109	2083_6_6116	849_0_1121	1418_05_61	545_25_65	435_2_543	1037_2_121
141_2_105	2083_6_6096	849_0_1104	1418_05_56	545_25_78	435_2_565	1037_2_132
141_2_88	2083_6_6139	849_0_1081	1418_05_64	545_25_66	435_2_573	1037_2_123
141_2_90	2083_6_6135	849_0_1068	1418_05_61	545_25_67	435_2_597	1037_2_115
141_2_98	2083_6_6173	849_0_1060	1418_05_59	545_25_69	435_2_579	1037_2_98
141_2_81	2083_6_6179	849_0_1031	1418_05_68	545_25_82	435_2_603	1037_2_91
141_2_80	2083_6_6230	849_0_997	1418_05_67	545_25_90	435_2_569	1037_2_103
141_2_86	2083_6_6143	849_0_1036	1418_05_67	545_25_86	435_2_600	1037_2_116
141_2_75	2083_6_6143	849_0_1068	1418_05_64	545_25_79	435_2_600	1037_2_107
141_2_65	2083_6_6163	849_0_1077	1418_05_71	545_25_84	435_2_575	1037_2_101
141_2_74	2083_6_6152	849_0_1072	1418_05_59	545_25_82	435_2_580	1037_2_117
141_2_84	2083_6_6152	849_0_1056	1418_05_70	545_25_95	435_2_560	1037_2_119
141_2_74	2083_6_6143	849_0_1044	1418_05_77	545_25_92	435_2_599	1037_2_107
141_2_61	2083_6_6180	849_0_1067	1418_05_84	545_25_83	435_2_553	1037_2_108
141_2_59	2083_6_6122	849_0_1085	1418_05_73	545_25_82	435_2_592	1037_2_123
141_2_62	2083_6_6187	849_0_1041	1418_05_70	545_25_68	435_2_586	1037_2_121
141_2_50	2083_6_6165	849_0_1051	1418_05_79	545_25_70	435_2_590	1037_2_129
141_2_60	2083_6_6153	849_0_1098	1418_05_66	545_25_83	435_2_555	1037_2_119
141_2_69	2083_6_6079	849_0_1115	1418_05_70	545_25_91	435_2_578	1037_2_134
141_2_58	2083_6_6097	849_0_1127	1418_05_75	545_25_79	435_2_584	1037_2_116
141_2_56	2083_6_6116	849_0_1104	1418_05_65	545_25_92	435_2_600	1037_2_103
141_2_53	2083_6_6093	849_0_1135	1418_05_54	545_25_97	435_2_591	1037_2_113
141_2_49	2083_6_6072	849_0_1145	1418_05_64	545_25_121	435_2_574	1037_2_111
141_2_56	2083_6_6087	849_0_1171	1418_05_67	545_25_104	435_2_546	1037_2_105
141_2_56	2083_6_6081	849_0_1218	1418_05_58	545_25_111	435_2_506	1037_2_106
141_2_66	2083_6_6068	849_0_1222	1418_05_54	545_25_123	435_2_506	1037_2_97
141_2_53	2083_6_6072	849_0_1213	1418_05_73	545_25_97	435_2_526	1037_2_102
141_2_62	2083_6_6081	849_0_1204	1418_05_59	545_25_102	435_2_542	1037_2_86
141_2_62	2083_6_6088	849_0_1158	1418_05_62	545_25_125	435_2_548	1037_2_92
141_2_49	2083_6_6121	849_0_1136	1418_05_67	545_25_132	435_2_534	1037_2_94
141_2_52	2083_6_6208	849_0_1113	1418_05_60	545_25_125	435_2_492	1037_2_85
141_2_56	2083_6_6120	849_0_1178	1418_05_62	545_25_117	435_2_508	1037_2_95
141_2_71	2083_6_6031	849_0_1192	1418_05_66	545_25_131	435_2_548	1037_2_97
141_2_62	2083_6_6059	849_0_1192	1418_05_68	545_25_101	435_2_554	1037_2_99
141_2_64	2083_6_6112	849_0_1163	1418_05_66	545_25_104	435_2_528	1037_2_98
141_2_62	2083_6_6053	849_0_1211	1418_05_69	545_25_111	435_2_522	1037_2_108
141_2_61	2083_6_6019	849_0_1225	1418_05_75	545_25_110	435_2_538	1037_2_108
141_2_64	2083_6_6062	849_0_1215	1418_05_67	545_25_118	435_2_496	1037_2_114
141_2_59	2083_6_6023	849_0_1235	1418_05_69	545_25_137	435_2_496	1037_2_116
141_2_60	2083_6_6047	849_0_1222	1418_05_73	545_25_148	435_2_473	1037_2_112
141_2_66	2083_6_6086	849_0_1219	1418_05_59	545_25_102	435_2_475	1037_2_128
141_2_62	2083_6_6108	849_0_1236	1418_05_60	545_25_131	435_2_414	1037_2_124
141_2_71	2083_6_6058	849_0_1243	1418_05_59	545_25_152	435_2_416	1037_2_135
141_2_65	2083_6_6019	849_0_1255	1418_05_43	545_25_129	435_2_468	1037_2_156
141_2_79	2083_6_6045	849_0_1250	1418_05_37	545_25_132	435_2_429	1037_2_161
141_2_58	2083_6_6059	849_0_1298	1418_05_34	545_25_125	435_2_399	1037_2_162
141_2_59	2083_6_6067	849_0_1289	1418_05_34	545_25_140	435_2_401	1037_2_146
141_2_55	2083_6_6096	849_0_1261	1418_05_35	545_25_128	435_2_402	1037_2_159
141_2_52	2083_6_6069	849_0_1282	1418_05_42	545_25_143	435_2_384	1037_2_164
141_2_54	2083_6_5999	849_0_1325	1418_05_55	545_25_139	435_2_409	1037_2_153
141_2_54	2083_6_5987	849_0_1318	1418_05_60	545_25_125	435_2_444	1037_2_147
141_2_49	2083_6_6066	849_0_1272	1418_05_56	545_25_107	435_2_421	1037_2_163
141_2_62	2083_6_6062	849_0_1299	1418_05_58	545_25_105	435_2_400	1037_2_147
141_2_63	2083_6_6023	849_0_1303	1418_05_68	545_25_97	435_2_419	1037_2_162
141_2_46	2083_6_6133	849_0_1219	1418_05_50	545_25_83	435_2_444	1037_2_161
141_2_45	2083_6_6116	849_0_1229	1418_05_49	545_25_117	435_2_411	1037_2_168
141_2_33	2083_6_6077	849_0_1222	1418_05_51	545_25_117	435_2_464	1037_2_170
141_2_28	2083_6_6120	849_0_1208	1418_05_51	545_25_104	435_2_445	1037_2_177
141_2_23	2083_6_6135	849_0_1203	1418_05_48	545_25_126	435_2_396	1037_2_201
141_2_22	2083_6_6078	849_0_1229	1418_05_62	545_25_144	435_2_395	1037_2_204
141_2_34	2083_6_6059	849_0_1224	1418_05_67	545_25_132	435_2_446	1037_2_174
141_2_26	2083_6_6095	849_0_1258	1418_05_68	545_25_106	435_2_386	1037_2_196
141_2_29	2083_6_6155	849_0_1235	1418_05_67	545_25_121	435_2_337	1037_2_192
141_2_31	2083_6_6092	849_0_1211	1418_05_79	545_25_125	435_2_409	1037_2_189
141_2_20	2083_6_6145	849_0_1194	1418_05_67	545_25_108	435_2_417	1037_2_185
141_2_13	2083_6_6113	849_0_1226	1418_05_91	545_25_122	435_2_375	1037_2_195
141_2_22	2083_6_6044	849_0_1203	1418_05_99	545_25_141	435_2_431	1037_2_195
141_2_28	2083_6_6057	849_0_1214	1418_05_94	545_25_120	435_2_425	1037_2_197
141_2_15	2083_6_6030	849_0_1231	1418_05_93	545_25_132	435_2_414	1037_2_219
141_2_20	2083_6_6058	849_0_1209	1418_05_110	545_25_145	435_2_377	1037_2_214
141_2_12	2083_6_6019	849_0_1177	1418_05_125	545_25_154	435_2_440	1037_2_209
141_2_13	2083_6_6035	849_0_1146	1418_05_106	545_25_152	435_2_465	1037_2_218
141_2_15	2083_6_6020	849_0_1155	1418_05_142	545_25_167	435_2_420	1037_2_217
141_2_11	2083_6_6027	849_0_1089	1418_05_150	545_25_176	435_2_459	1037_2_223
141_2_12	2083_6_6001	849_0_1079	1418_05_128	545_25_164	435_2_530	1037_2_222
141_2_9	2083_6_6016	849_0_1128	1418_05_142	545_25_172	435_2_448	1037_2_220
141_2_10	2083_6_6027	849_0_1099	1418_05_165	545_25_178	435_2_457	1037_2_199
141_2_16	2083_6_6006	849_0_1122	1418_05_172	545_25_159	435_2_480	1037_2_180
141_2_8	2083_6_6035	849_0_1148	1418_05_152	545_25_145	435_2_485	1037_2_162
141_2_7	2083_6_6079	849_0_1125	1418_05_186	545_25_164	435_2_428	1037_2_147
141_2_9	2083_6_6108	849_0_1122	1418_05_191	545_25_155	435_2_430	1037_2_121
141_2_11	2083_6_6072	849_0_1200	1418_05_152	545_25_110	435_2_466	1037_2_125
141_2_9	2083_6_6088	849_0_1208	1418_05_148	545_25_116	435_2_431	1037_2_135
141_2_8	2083_6_6088	849_0_1192	1418_05_170	545_25_140	435_2_393	1037_2_144
141_2_12	2083_6_6040	849_0_1218	1418_05_144	545_25_141	435_2_430	1037_2_151
141_2_14	2083_6_6022	849_0_1230	1418_05_118	545_25_142	435_2_463	1037_2_145
141_2_14	2083_6_6032	849_0_1205	1418_05_136	545_25_171	435_2_428	1037_2_149
141_2_20	2083_6_6091	849_0_1139	1418_05_129	545_25_199	435_2_427	1037_2_130
141_2_20	2083_6_6046	849_0_1203	1418_05_106	545_25_173	435_2_452	1037_2_135
141_2_17	2083_6_6078	849_0_1173	1418_05_113	545_25_212	435_2_407	1037_2_133
141_2_20	2083_6_6102	849_0_1155	1418_05_124	545_25_216	435_2_391	1037_2_128
141_2_29	2083_6_6092	849_0_1155	1418_05_114	545_25_199	435_2_429	1037_2_117
141_2_23	2083_6_6058	849_0_1181	1418_05_111	545_25_209	435_2_429	1037_2_124
141_2_31	2083_6_6017	849_0_1186	1418_05_132	545_25_231	435_2_407	1037_2_130
141_2_35	2083_6_6089	849_0_1146	1418_05_122	545_25_210	435_2_420	1037_2_113
141_2_30	2083_6_6066	849_0_1204	1418_05_91	545_25_176	435_2_461	1037_2_107
141_2_30	2083_6_5978	849_0_1229	1418_05_108	545_25_221	435_2_465	1037_2_103
141_2_32	2083_6_6007	849_0_1185	1418_05_103	545_25_253	435_2_462	1037_2_93
141_2_46	2083_6_6051	849_0_1163	1418_05_100	545_25_235	435_2_446	1037_2_93
141_2_49	2083_6_6012	849_0_1234	1418_05_105	545_25_218	435_2_417	1037_2_101
141_2_43	2083_6_6007	849_0_1234	1418_05_120	545_25_237	435_2_410	1037_2_84
141_2_50	2083_6_6085	849_0_1182	1418_05_100	545_25_222	435_2_418	1037_2_77
141_2_52	2083_6_6039	849_0_1228	1418_05_117	545_25_210	435_2_408	1037_2_81
141_2_50	2083_6_5968	849_0_1262	1418_05_125	545_25_235	435_2_411	1037_2_84
141_2_39	2083_6_5976	849_0_1258	1418_05_122	545_25_230	435_2_434	1037_2_77
141_2_43	2083_6_5942	849_0_1261	1418_05_98	545_25_220	435_2_500	1037_2_71
141_2_50	2083_6_5918	849_0_1272	1418_05_106	545_25_214	435_2_495	1037_2_81
141_2_51	2083_6_5905	849_0_1299	1418_05_108	545_25_213	435_2_487	1037_2_72
141_2_53	2083_6_5861	849_0_1275	1418_05_101	545_25_210	435_2_570	1037_2_65
141_2_55	2083_6_5787	849_0_1328	1418_05_110	545_25_201	435_2_575	1037_2_80
141_2_43	2083_6_5784	849_0_1364	1418_05_117	545_25_211	435_2_525	1037_2_92
141_2_51	2083_6_5816	849_0_1334	1418_05_117	545_25_220	435_2_519	1037_2_79
141_2_50	2083_6_5845	849_0_1326	1418_05_123	545_25_214	435_2_496	1037_2_82
141_2_54	2083_6_5836	849_0_1340	1418_05_132	545_25_215	435_2_473	1037_2_85
141_2_56	2083_6_5848	849_0_1325	1418_05_131	545_25_207	435_2_504	1037_2_65
141_2_63	2083_6_5861	849_0_1318	1418_05_123	545_25_226	435_2_478	1037_2_66
141_2_55	2083_6_5887	849_0_1312	1418_05_135	545_25_187	435_2_492	1037_2_67
141_2_61	2083_6_5896	849_0_1299	1418_05_139	545_25_193	435_2_484	1037_2_62
141_2_65	2083_6_5900	849_0_1314	1418_05_122	545_25_201	435_2_478	1037_2_54
141_2_73	2083_6_5943	849_0_1289	1418_05_134	545_25_201	435_2_455	1037_2_40
141_2_75	2083_6_6006	849_0_1266	1418_05_132	545_25_205	435_2_419	1037_2_32
141_2_77	2083_6_5922	849_0_1288	1418_05_140	545_25_205	435_2_469	1037_2_35
141_2_68	2083_6_5960	849_0_1244	1418_05_130	545_25_198	435_2_500	1037_2_36
141_2_78	2083_6_6003	849_0_1243	1418_05_138	545_25_198	435_2_436	1037_2_39
141_2_73	2083_6_6001	849_0_1240	1418_05_132	545_25_199	435_2_444	1037_2_46
141_2_72	2083_6_6029	849_0_1230	1418_05_134	545_25_188	435_2_444	1037_2_39
141_2_83	2083_6_6072	849_0_1221	1418_05_126	545_25_173	435_2_410	1037_2_50
141_2_81	2083_6_6028	849_0_1255	1418_05_125	545_25_199	435_2_390	1037_2_56
141_2_81	2083_6_6020	849_0_1272	1418_05_109	545_25_213	435_2_383	1037_2_57
141_2_88	2083_6_6054	849_0_1245	1418_05_127	545_25_198	435_2_368	1037_2_56
141_2_81	2083_6_6118	849_0_1220	1418_05_130	545_25_180	435_2_350	1037_2_56
141_2_85	2083_6_6117	849_0_1210	1418_05_110	545_25_206	435_2_339	1037_2_68
141_2_76	2083_6_6159	849_0_1191	1418_05_120	545_25_196	435_2_327	1037_2_65
141_2_65	2083_6_6147	849_0_1218	1418_05_135	545_25_186	435_2_329	1037_2_54
141_2_56	2083_6_6202	849_0_1176	1418_05_124	545_25_201	435_2_318	1037_2_58
141_2_48	2083_6_6162	849_0_1197	1418_05_137	545_25_187	435_2_351	1037_2_53
141_2_46	2083_6_6093	849_0_1261	1418_05_154	545_25_183	435_2_347	1037_2_51
141_2_48	2083_6_6086	849_0_1282	1418_05_145	545_25_202	435_2_311	1037_2_61
141_2_40	2083_6_6042	849_0_1313	1418_05_150	545_25_208	435_2_312	1037_2_70
141_2_41	2083_6_6024	849_0_1322	1418_05_145	545_25_195	435_2_355	1037_2_53
141_2_32	2083_6_5991	849_0_1423	1418_05_168	545_25_179	435_2_283	1037_2_60
141_2_27	2083_6_6060	849_0_1359	1418_05_153	545_25_196	435_2_277	1037_2_63
141_2_33	2083_6_6065	849_0_1340	1418_05_152	545_25_218	435_2_271	1037_2_57
141_2_37	2083_6_6024	849_0_1416	1418_05_152	545_25_203	435_2_249	1037_2_54
141_2_40	2083_6_5960	849_0_1460	1418_05_159	545_25_217	435_2_225	1037_2_73
141_2_26	2083_6_6006	849_0_1419	1418_05_167	545_25_217	435_2_225	1037_2_74
141_2_23	2083_6_6023	849_0_1382	1418_05_180	545_25_196	435_2_253	1037_2_77
141_2_22	2083_6_6005	849_0_1435	1418_05_182	545_25_211	435_2_202	1037_2_77
141_2_29	2083_6_5984	849_0_1403	1418_05_184	545_25_235	435_2_212	1037_2_87
141_2_31	2083_6_6020	849_0_1381	1418_05_195	545_25_196	435_2_234	1037_2_78
141_2_39	2083_6_6017	849_0_1392	1418_05_176	545_25_226	435_2_216	1037_2_70
141_2_47	2083_6_5963	849_0_1458	1418_05_175	545_25_230	435_2_185	1037_2_78
141_2_39	2083_6_6019	849_0_1385	1418_05_175	545_25_252	435_2_188	1037_2_78
141_2_33	2083_6_6052	849_0_1375	1418_05_171	545_25_223	435_2_201	1037_2_81
141_2_44	2083_6_6044	849_0_1424	1418_05_144	545_25_228	435_2_184	1037_2_68
141_2_35	2083_6_6011	849_0_1443	1418_05_145	545_25_228	435_2_195	1037_2_79
141_2_36	2083_6_6062	849_0_1370	1418_05_158	545_25_200	435_2_228	1037_2_81
141_2_36	2083_6_6058	849_0_1366	1418_05_144	545_25_227	435_2_225	1037_2_79
141_2_30	2083_6_6039	849_0_1386	1418_05_130	545_25_265	435_2_197	1037_2_88
141_2_27	2083_6_6019	849_0_1379	1418_05_137	545_25_259	435_2_219	1037_2_94
141_2_36	2083_6_6052	849_0_1396	1418_05_120	545_25_244	435_2_206	1037_2_81
141_2_50	2083_6_6047	849_0_1375	1418_05_123	545_25_260	435_2_198	1037_2_81
141_2_40	2083_6_6062	849_0_1372	1418_05_126	545_25_236	435_2_202	1037_2_95
141_2_38	2083_6_6032	849_0_1397	1418_05_125	545_25_217	435_2_241	1037_2_84
141_2_39	2083_6_6015	849_0_1405	1418_05_120	545_25_237	435_2_234	1037_2_84
141_2_47	2083_6_5981	849_0_1434	1418_05_141	545_25_238	435_2_216	1037_2_78
141_2_30	2083_6_6024	849_0_1390	1418_05_162	545_25_193	435_2_262	1037_2_75
141_2_34	2083_6_6065	849_0_1368	1418_05_146	545_25_219	435_2_241	1037_2_63
141_2_38	2083_6_6066	849_0_1378	1418_05_159	545_25_217	435_2_205	1037_2_73
141_2_32	2083_6_6061	849_0_1383	1418_05_180	545_25_204	435_2_209	1037_2_67
141_2_24	2083_6_6091	849_0_1354	1418_05_173	545_25_186	435_2_230	1037_2_77
141_2_25	2083_6_6105	849_0_1310	1418_05_177	545_25_223	435_2_217	1037_2_78
141_2_23	2083_6_6066	849_0_1341	1418_05_190	545_25_230	435_2_199	1037_2_87
141_2_18	2083_6_6062	849_0_1332	1418_05_202	545_25_199	435_2_235	1037_2_87
141_2_15	2083_6_6057	849_0_1330	1418_05_189	545_25_218	435_2_237	1037_2_87
141_2_16	2083_6_6105	849_0_1257	1418_05_205	545_25_238	435_2_230	1037_2_83
141_2_13	2083_6_6065	849_0_1288	1418_05_238	545_25_211	435_2_230	1037_2_91
141_2_10	2083_6_6099	849_0_1262	1418_05_225	545_25_189	435_2_267	1037_2_84
141_2_8	2083_6_6106	849_0_1280	1418_05_188	545_25_214	435_2_249	1037_2_89
141_2_11	2083_6_6071	849_0_1313	1418_05_214	545_25_199	435_2_240	1037_2_87
141_2_10	2083_6_5991	849_0_1394	1418_05_217	545_25_162	435_2_282	1037_2_80
141_2_12	2083_6_6001	849_0_1422	1418_05_179	545_25_172	435_2_266	1037_2_84
141_2_17	2083_6_6093	849_0_1319	1418_05_169	545_25_190	435_2_271	1037_2_77
141_2_13	2083_6_6068	849_0_1367	1418_05_178	545_25_166	435_2_272	1037_2_72
141_2_5	2083_6_6105	849_0_1351	1418_05_165	545_25_178	435_2_260	1037_2_72
141_2_5	2083_6_6135	849_0_1358	1418_05_140	545_25_193	435_2_232	1037_2_72
141_2_5	2083_6_6113	849_0_1366	1418_05_153	545_25_188	435_2_234	1037_2_76
141_2_2	2083_6_6049	849_0_1432	1418_05_158	545_25_162	435_2_260	1037_2_72
141_2_5	2083_6_6029	849_0_1432	1418_05_173	545_25_198	435_2_217	1037_2_81
141_2_1	2083_6_6009	849_0_1442	1418_05_166	545_25_211	435_2_214	1037_2_91
2083_6_6026	849_0_1417	1418_05_178	545_25_166	435_2_260	1037_2_87
2083_6_6052	849_0_1376	1418_05_179	545_25_186	435_2_261	1037_2_79
2083_6_5994	849_0_1434	1418_05_175	545_25_185	435_2_249	1037_2_94
2083_6_6054	849_0_1408	1418_05_176	545_25_163	435_2_248	1037_2_85
2083_6_6114	849_0_1341	1418_05_178	545_25_155	435_2_260	1037_2_86
2083_6_6105	849_0_1328	1418_05_171	545_25_174	435_2_258	1037_2_99
2083_6_6080	849_0_1375	1418_05_186	545_25_156	435_2_231	1037_2_103
2083_6_6047	849_0_1370	1418_05_198	545_25_145	435_2_266	1037_2_107
2083_6_6060	849_0_1323	1418_05_210	545_25_169	435_2_257	1037_2_115
2083_6_6041	849_0_1373	1418_05_190	545_25_188	435_2_226	1037_2_117
2083_6_6026	849_0_1389	1418_05_183	545_25_179	435_2_233	1037_2_125
2083_6_6060	849_0_1352	1418_05_191	545_25_184	435_2_236	1037_2_112
2083_6_6103	849_0_1369	1418_05_182	545_25_160	435_2_198	1037_2_122
2083_6_6092	849_0_1359	1418_05_188	545_25_163	435_2_201	1037_2_132
2083_6_6139	849_0_1318	1418_05_188	545_25_165	435_2_211	1037_2_115
2083_6_6115	849_0_1333	1418_05_195	545_25_163	435_2_204	1037_2_126
2083_6_6149	849_0_1312	1418_05_177	545_25_163	435_2_189	1037_2_146
2083_6_6131	849_0_1302	1418_05_188	545_25_177	435_2_183	1037_2_155
2083_6_6165	849_0_1278	1418_05_197	545_25_171	435_2_200	1037_2_124
2083_6_6159	849_0_1325	1418_05_166	545_25_179	435_2_161	1037_2_146
2083_6_6198	849_0_1272	1418_05_167	545_25_178	435_2_182	1037_2_139
2083_6_6192	849_0_1288	1418_05_162	545_25_161	435_2_191	1037_2_142
2083_6_6232	849_0_1256	1418_05_172	545_25_168	435_2_154	1037_2_154
2083_6_6190	849_0_1272	1418_05_164	545_25_165	435_2_171	1037_2_173
2083_6_6187	849_0_1250	1418_05_185	545_25_174	435_2_176	1037_2_163
2083_6_6195	849_0_1274	1418_05_161	545_25_157	435_2_172	1037_2_176
2083_6_6232	849_0_1281	1418_05_160	545_25_143	435_2_156	1037_2_162
2083_6_6224	849_0_1274	1418_05_169	545_25_157	435_2_161	1037_2_150
2083_6_6156	849_0_1367	1418_05_181	545_25_133	435_2_170	1037_2_127
2083_6_6201	849_0_1351	1418_05_200	545_25_100	435_2_157	1037_2_126
2083_6_6173	849_0_1348	1418_05_195	545_25_95	435_2_184	1037_2_141
2083_6_6209	849_0_1281	1418_05_201	545_25_105	435_2_218	1037_2_122
2083_6_6157	849_0_1339	1418_05_210	545_25_92	435_2_196	1037_2_142
2083_6_6215	849_0_1318	1418_05_183	545_25_90	435_2_168	1037_2_162
2083_6_6309	849_0_1238	1418_05_164	545_25_97	435_2_184	1037_2_143
2083_6_6270	849_0_1251	1418_05_186	545_25_102	435_2_177	1037_2_150
2083_6_6271	849_0_1263	1418_05_194	545_25_82	435_2_174	1037_2_152
2083_6_6324	849_0_1223	1418_05_158	545_25_88	435_2_193	1037_2_150
2083_6_6356	849_0_1140	1418_05_168	545_25_98	435_2_233	1037_2_141
2083_6_6347	849_0_1199	1418_05_163	545_25_75	435_2_209	1037_2_143
2083_6_6401	849_0_1181	1418_05_164	545_25_71	435_2_182	1037_2_137
2083_6_6445	849_0_1100	1418_05_142	545_25_85	435_2_223	1037_2_141
2083_6_6411	849_0_1132	1418_05_157	545_25_83	435_2_229	1037_2_124
2083_6_6381	849_0_1177	1418_05_175	545_25_80	435_2_201	1037_2_122
2083_6_6329	849_0_1193	1418_05_179	545_25_80	435_2_219	1037_2_136
2083_6_6326	849_0_1164	1418_05_199	545_25_90	435_2_222	1037_2_135
2083_6_6231	849_0_1256	1418_05_193	545_25_69	435_2_245	1037_2_142
2083_6_6203	849_0_1342	1418_05_185	545_25_64	435_2_221	1037_2_121
2083_6_6217	849_0_1261	1418_05_200	545_25_77	435_2_243	1037_2_138
2083_6_6262	849_0_1263	1418_05_194	545_25_67	435_2_216	1037_2_134
2083_6_6281	849_0_1250	1418_05_200	545_25_63	435_2_203	1037_2_139
2083_6_6222	849_0_1258	1418_05_198	545_25_60	435_2_238	1037_2_160
2083_6_6237	849_0_1256	1418_05_187	545_25_46	435_2_256	1037_2_154
2083_6_6220	849_0_1292	1418_05_188	545_25_43	435_2_239	1037_2_154
2083_6_6202	849_0_1329	1418_05_180	545_25_44	435_2_226	1037_2_155
2083_6_6250	849_0_1271	1418_05_166	545_25_44	435_2_255	1037_2_150
2083_6_6301	849_0_1257	1418_05_160	545_25_37	435_2_245	1037_2_136
2083_6_6240	849_0_1315	1418_05_160	545_25_31	435_2_235	1037_2_155
2083_6_6239	849_0_1309	1418_05_143	545_25_29	435_2_274	1037_2_142
2083_6_6317	849_0_1282	1418_05_140	545_25_22	435_2_265	1037_2_110
2083_6_6315	849_0_1308	1418_05_126	545_25_17	435_2_254	1037_2_116
2083_6_6263	849_0_1352	1418_05_143	545_25_17	435_2_242	1037_2_119
2083_6_6253	849_0_1307	1418_05_165	545_25_16	435_2_269	1037_2_126
2083_6_6308	849_0_1282	1418_05_163	545_25_8	435_2_256	1037_2_119
2083_6_6267	849_0_1344	1418_05_153	545_25_4	435_2_244	1037_2_124
2083_6_6271	849_0_1312	1418_05_145	545_25_3	435_2_269	1037_2_136
2083_6_6290	849_0_1285	1418_05_140	545_25_2	435_2_287	1037_2_132
2083_6_6267	849_0_1339	1418_05_125	545_25_1	435_2_265	1037_2_138
1418_05_116	2083_6_6215	435_2_253	1037_2_160	849_0_1392
1418_05_112	2083_6_6212	435_2_285	1037_2_147	849_0_1380
1418_05_125	2083_6_6276	435_2_290	1037_2_126	849_0_1319
1418_05_121	2083_6_6222	435_2_260	1037_2_142	849_0_1391
1418_05_126	2083_6_6167	435_2_303	1037_2_145	849_0_1395
1418_05_138	2083_6_6224	435_2_311	1037_2_136	849_0_1327
1418_05_149	2083_6_6242	435_2_253	1037_2_124	849_0_1368
1418_05_139	2083_6_6198	435_2_257	1037_2_116	849_0_1425
1418_05_143	2083_6_6252	435_2_271	1037_2_105	849_0_1365
1418_05_149	2083_6_6229	435_2_268	1037_2_126	849_0_1364
1418_05_153	2083_6_6200	435_2_230	1037_2_116	849_0_1435
1418_05_143	2083_6_6170	435_2_243	1037_2_108	849_0_1471
1418_05_144	2083_6_6221	435_2_236	1037_2_120	849_0_1414
1418_05_133	2083_6_6126	435_2_200	1037_2_119	849_0_1558
1418_05_115	2083_6_6031	435_2_208	1037_2_130	849_0_1652
1418_05_97	2083_6_6121	435_2_217	1037_2_119	849_0_1582
1418_05_106	2083_6_6164	435_2_190	1037_2_117	849_0_1559
1418_05_109	2083_6_6081	435_2_174	1037_2_134	849_0_1638
1418_05_103	2083_6_6080	435_2_199	1037_2_125	849_0_1629
1418_05_103	2083_6_6096	435_2_232	1037_2_124	849_0_1581
1418_05_120	2083_6_6059	435_2_213	1037_2_131	849_0_1612
1418_05_107	2083_6_6046	435_2_234	1037_2_112	849_0_1635
1418_05_112	2083_6_6074	435_2_248	1037_2_111	849_0_1590
1418_05_120	2083_6_6134	435_2_230	1037_2_90	849_0_1562
1418_05_99	2083_6_6109	435_2_241	1037_2_98	849_0_1589
1418_05_98	2083_6_6171	435_2_249	1037_2_94	849_0_1524
1418_05_114	2083_6_6205	435_2_219	1037_2_111	849_0_1487
1418_05_100	2083_6_6147	435_2_212	1037_2_115	849_0_1561
1418_05_89	2083_6_6120	435_2_212	1037_2_113	849_0_1602
1418_05_108	2083_6_6114	435_2_194	1037_2_113	849_0_1607
1418_05_101	2083_6_6154	435_2_172	1037_2_120	849_0_1589
1418_05_93	2083_6_6099	435_2_176	1037_2_127	849_0_1641
1418_05_101	2083_6_6122	435_2_169	1037_2_129	849_0_1615
1418_05_120	2083_6_6111	435_2_174	1037_2_146	849_0_1585
1418_05_106	2083_6_6109	435_2_153	1037_2_158	849_0_1610
1418_05_104	2083_6_6019	435_2_186	1037_2_152	849_0_1675
1418_05_125	2083_6_6047	435_2_169	1037_2_148	849_0_1647
1418_05_132	2083_6_6039	435_2_148	1037_2_150	849_0_1667
1418_05_112	2083_6_6018	435_2_154	1037_2_155	849_0_1696
1418_05_125	2083_6_5953	435_2_178	1037_2_151	849_0_1729
1418_05_134	2083_6_5986	435_2_164	1037_2_137	849_0_1715
1418_05_104	2083_6_6027	435_2_155	1037_2_123	849_0_1727
1418_05_92	2083_6_5988	435_2_162	1037_2_122	849_0_1772
1418_05_113	2083_6_5893	435_2_158	1037_2_126	849_0_1846
1418_05_132	2083_6_5942	435_2_141	1037_2_118	849_0_1803
1418_05_126	2083_6_5995	435_2_137	1037_2_121	849_0_1757
1418_05_115	2083_6_5876	435_2_156	1037_2_131	849_0_1857
1418_05_137	2083_6_5878	435_2_133	1037_2_117	849_0_1871
1418_05_121	2083_6_5952	435_2_144	1037_2_119	849_0_1800
1418_05_129	2083_6_5952	435_2_152	1037_2_120	849_0_1783
1418_05_121	2083_6_5932	435_2_174	1037_2_121	849_0_1788
1418_05_114	2083_6_5994	435_2_142	1037_2_130	849_0_1756
1418_05_95	2083_6_6031	435_2_146	1037_2_117	849_0_1747
1418_05_106	2083_6_5867	435_2_160	1037_2_124	849_0_1878
1418_05_110	2083_6_5853	435_2_139	1037_2_153	849_0_1880
1418_05_95	2083_6_5872	435_2_136	1037_2_145	849_0_1887
1418_05_89	2083_6_5869	435_2_143	1037_2_138	849_0_1897
1418_05_75	2083_6_5820	435_2_148	1037_2_160	849_0_1932
1418_05_69	2083_6_5842	435_2_136	1037_2_169	849_0_1919
1418_05_73	2083_6_5870	435_2_154	1037_2_158	849_0_1880
1418_05_73	2083_6_5745	435_2_160	1037_2_180	849_0_1978
1418_05_74	2083_6_5713	435_2_134	1037_2_188	849_0_2025
1418_05_61	2083_6_5723	435_2_117	1037_2_208	849_0_2027
1418_05_57	2083_6_5680	435_2_148	1037_2_204	849_0_2046
1418_05_51	2083_6_5563	435_2_108	1037_2_211	849_0_2203
1418_05_44	2083_6_5563	435_2_102	1037_2_220	849_0_2205
1418_05_60	2083_6_5606	435_2_132	1037_2_207	849_0_2131
1418_05_72	2083_6_5607	435_2_130	1037_2_187	849_0_2140
1418_05_62	2083_6_5568	435_2_135	1037_2_197	849_0_2174
1418_05_66	2083_6_5606	435_2_120	1037_2_194	849_0_2150
1418_05_75	2083_6_5660	435_2_124	1037_2_169	849_0_2108
1418_05_86	2083_6_5584	435_2_113	1037_2_186	849_0_2167
1418_05_66	2083_6_5634	435_2_117	1037_2_179	849_0_2139
1418_05_66	2083_6_5633	435_2_128	1037_2_183	849_0_2126
1418_05_64	2083_6_5661	435_2_105	1037_2_193	849_0_2113
1418_05_40	2083_6_5638	435_2_118	1037_2_184	849_0_2156
1418_05_39	2083_6_5660	435_2_122	1037_2_203	849_0_2112
1418_05_51	2083_6_5650	435_2_138	1037_2_190	849_0_2106
1418_05_53	2083_6_5613	435_2_125	1037_2_205	849_0_2139
1418_05_45	2083_6_5568	435_2_132	1037_2_189	849_0_2202
1418_05_51	2083_6_5559	435_2_129	1037_2_198	849_0_2199
1418_05_72	2083_6_5616	435_2_114	1037_2_177	849_0_2156
1418_05_60	2083_6_5577	435_2_118	1037_2_186	849_0_2193
1418_05_68	2083_6_5603	435_2_130	1037_2_189	849_0_2144
1418_05_78	2083_6_5600	435_2_137	1037_2_182	849_0_2137
1418_05_76	2083_6_5569	435_2_132	1037_2_195	849_0_2164
1418_05_61	2083_6_5584	435_2_135	1037_2_181	849_0_2175
1418_05_66	2083_6_5637	435_2_137	1037_2_166	849_0_2130
1418_05_72	2083_6_5602	435_2_124	1037_2_171	849_0_2167
1418_05_59	2083_6_5564	435_2_123	1037_2_166	849_0_2224
1418_05_65	2083_6_5555	435_2_127	1037_2_165	849_0_2223
1418_05_68	2083_6_5575	435_2_108	1037_2_178	849_0_2206
1418_05_79	2083_6_5567	435_2_102	1037_2_181	849_0_2206
1418_05_79	2083_6_5538	435_2_93	1037_2_182	849_0_2243
1418_05_86	2083_6_5532	435_2_98	1037_2_187	849_0_2232
1418_05_74	2083_6_5623	435_2_82	1037_2_191	849_0_2166
1418_05_66	2083_6_5559	435_2_85	1037_2_182	849_0_2244
1418_05_63	2083_6_5611	435_2_98	1037_2_174	849_0_2190
1418_05_70	2083_6_5659	435_2_97	1037_2_159	849_0_2150
1418_05_80	2083_6_5694	435_2_92	1037_2_143	849_0_2127
1418_05_65	2083_6_5673	435_2_92	1037_2_172	849_0_2134
1418_05_57	2083_6_5650	435_2_100	1037_2_169	849_0_2160
1418_05_65	2083_6_5640	435_2_86	1037_2_173	849_0_2172
1418_05_66	2083_6_5598	435_2_77	1037_2_174	849_0_2221
1418_05_41	2083_6_5637	435_2_83	1037_2_169	849_0_2206
1418_05_44	2083_6_5664	435_2_79	1037_2_171	849_0_2177
1418_05_45	2083_6_5622	435_2_86	1037_2_168	849_0_2214
1418_05_34	2083_6_5622	435_2_76	1037_2_176	849_0_2228
1418_05_32	2083_6_5679	435_2_81	1037_2_155	849_0_2189
1418_05_35	2083_6_5698	435_2_71	1037_2_159	849_0_2173
1418_05_44	2083_6_5657	435_2_72	1037_2_154	849_0_2209
1418_05_41	2083_6_5692	435_2_79	1037_2_158	849_0_2166
1418_05_42	2083_6_5664	435_2_84	1037_2_173	849_0_2173
1418_05_41	2083_6_5716	435_2_81	1037_2_167	849_0_2131
1418_05_29	2083_6_5667	435_2_99	1037_2_188	849_0_2153
1418_05_37	2083_6_5675	435_2_110	1037_2_183	849_0_2131
1418_05_45	2083_6_5622	435_2_89	1037_2_183	849_0_2197
1418_05_61	2083_6_5566	435_2_107	1037_2_190	849_0_2212
1418_05_44	2083_6_5535	435_2_116	1037_2_183	849_0_2258
1418_05_52	2083_6_5533	435_2_128	1037_2_202	849_0_2221
1418_05_45	2083_6_5590	435_2_107	1037_2_181	849_0_2213
1418_05_48	2083_6_5542	435_2_117	1037_2_184	849_0_2243
1418_05_56	2083_6_5595	435_2_121	1037_2_176	849_0_2187
1418_05_51	2083_6_5680	435_2_113	1037_2_180	849_0_2110
1418_05_43	2083_6_5739	435_2_99	1037_2_163	849_0_2091
1418_05_54	2083_6_5681	435_2_93	1037_2_156	849_0_2150
1418_05_62	2083_6_5687	435_2_92	1037_2_172	849_0_2122
1418_05_55	2083_6_5755	435_2_77	1037_2_195	849_0_2054
1418_05_53	2083_6_5683	435_2_81	1037_2_177	849_0_2141
1418_05_62	2083_6_5726	435_2_64	1037_2_191	849_0_2092
1418_05_53	2083_6_5731	435_2_69	1037_2_208	849_0_2075
1418_05_59	2083_6_5784	435_2_72	1037_2_189	849_0_2032
1418_05_63	2083_6_5727	435_2_76	1037_2_165	849_0_2104
1418_05_55	2083_6_5683	435_2_78	1037_2_156	849_0_2163
1418_05_58	2083_6_5691	435_2_74	1037_2_142	849_0_2170
1418_05_65	2083_6_5673	435_2_62	1037_2_122	849_0_2213
1418_05_65	2083_6_5682	435_2_57	1037_2_109	849_0_2221
1418_05_62	2083_6_5754	435_2_45	1037_2_100	849_0_2174
1418_05_75	2083_6_5732	435_2_49	1037_2_110	849_0_2168
1418_05_89	2083_6_5697	435_2_48	1037_2_111	849_0_2188
1418_05_79	2083_6_5647	435_2_39	1037_2_108	849_0_2262
1418_05_85	2083_6_5690	435_2_33	1037_2_114	849_0_2214
1418_05_83	2083_6_5595	435_2_46	1037_2_115	849_0_2296
1418_05_84	2083_6_5534	435_2_40	1037_2_108	849_0_2369
1418_05_60	2083_6_5503	435_2_30	1037_2_99	849_0_2444
1418_05_62	2083_6_5544	435_2_38	1037_2_108	849_0_2384
1418_05_53	2083_6_5553	435_2_44	1037_2_116	849_0_2370
1418_05_60	2083_6_5523	435_2_39	1037_2_105	849_0_2408
1418_05_67	2083_6_5569	435_2_41	1037_2_102	849_0_2355
1418_05_73	2083_6_5613	435_2_39	1037_2_88	849_0_2323
1418_05_64	2083_6_5629	435_2_45	1037_2_89	849_0_2308
1418_05_45	2083_6_5654	435_2_40	1037_2_95	849_0_2299
1418_05_52	2083_6_5657	435_2_50	1037_2_109	849_0_2267
1418_05_43	2083_6_5673	435_2_44	1037_2_96	849_0_2279
1418_05_41	2083_6_5671	435_2_40	1037_2_106	849_0_2277
1418_05_44	2083_6_5680	435_2_39	1037_2_90	849_0_2282
1418_05_47	2083_6_5669	435_2_38	1037_2_95	849_0_2285
1418_05_39	2083_6_5635	435_2_49	1037_2_102	849_0_2309
1418_05_40	2083_6_5630	435_2_45	1037_2_105	849_0_2315
1418_05_45	2083_6_5633	435_2_51	1037_2_105	849_0_2301
1418_05_25	2083_6_5571	435_2_49	1037_2_96	849_0_2394
1418_05_24	2083_6_5585	435_2_46	1037_2_96	849_0_2384
1418_05_22	2083_6_5588	435_2_38	1037_2_92	849_0_2395
1418_05_22	2083_6_5604	435_2_38	1037_2_93	849_0_2377
1418_05_20	2083_6_5585	435_2_47	1037_2_74	849_0_2408
1418_05_25	2083_6_5654	435_2_38	1037_2_75	849_0_2341
1418_05_24	2083_6_5692	435_2_28	1037_2_70	849_0_2320
1418_05_17	2083_6_5686	435_2_35	1037_2_58	849_0_2339
1418_05_21	2083_6_5723	435_2_29	1037_2_68	849_0_2295
1418_05_28	2083_6_5702	435_2_22	1037_2_69	849_0_2315
1418_05_23	2083_6_5690	435_2_21	1037_2_65	849_0_2337
1418_05_27	2083_6_5694	435_2_22	1037_2_69	849_0_2323
1418_05_34	2083_6_5773	435_2_11	1037_2_62	849_0_2255
1418_05_36	2083_6_5749	435_2_22	1037_2_62	849_0_2266
1418_05_34	2083_6_5717	435_2_28	1037_2_67	849_0_2289
1418_05_36	2083_6_5751	435_2_30	1037_2_82	849_0_2236
1418_05_32	2083_6_5786	435_2_21	1037_2_96	849_0_2201
1418_05_25	2083_6_5739	435_2_21	1037_2_83	849_0_2268
1418_05_31	2083_6_5699	435_2_16	1037_2_102	849_0_2288
1418_05_31	2083_6_5753	435_2_5	1037_2_97	849_0_2249
1418_05_39	2083_6_5715	435_2_7	1037_2_92	849_0_2280
1418_05_27	2083_6_5773	435_2_10	1037_2_93	849_0_2233
1418_05_33	2083_6_5717	435_2_9	1037_2_99	849_0_2278
1418_05_27	2083_6_5731	435_2_5	1037_2_107	849_0_2266
1418_05_18	2083_6_5764	435_2_7	1037_2_98	849_0_2249
1418_05_23	2083_6_5722	435_2_11	1037_2_108	849_0_2272
1418_05_13	2083_6_5757	435_2_7	1037_2_113	849_0_2244
1418_05_12	2083_6_5771	435_2_3	1037_2_92	849_0_2256
1418_05_5	2083_6_5758	435_2_6	1037_2_103	849_0_2263
1418_05_7	2083_6_5706	435_2_4	1037_2_126	849_0_2291
1418_05_11	2083_6_5777	435_2_4	1037_2_94	849_0_2250
1418_05_12	2083_6_5784	435_2_3	1037_2_77	849_0_2260
1418_05_11	2083_6_5780	435_2_5	1037_2_98	849_0_2242
1418_05_13	2083_6_5720	435_2_2	1037_2_103	849_0_2298
1418_05_12	2083_6_5748	435_2_2	1037_2_92	849_0_2282
1418_05_11	2083_6_5762	435_2_2	1037_2_80	849_0_2280
1418_05_13	2083_6_5672	435_2_1	1037_2_110	849_0_2338
1418_05_16	2083_6_5727	435_2_1	1037_2_108	849_0_2284
1418_05_9	2083_6_5842	435_2_1	1037_2_98	849_0_2187
1418_05_9	2083_6_5804	435_2_1	1037_2_110	849_0_2213
1418_05_13	2083_6_5767	435_2_1	1037_2_128	849_0_2228
1418_05_17	2083_6_5822	435_2_1	1037_2_118	849_0_2179
1418_05_9	2083_6_5812	435_2_1	1037_2_139	849_0_2176
1418_05_12	2083_6_5738	435_2_1	1037_2_150	849_0_2236
1418_05_16	2083_6_5777	435_2_1	1037_2_122	849_0_2221
1418_05_19	2083_6_5783	435_2_1	1037_2_122	849_0_2212
1418_05_10	2083_6_5737	435_2_1	1037_2_122	849_0_2266
1418_05_13	2083_6_5718	435_2_1	1037_2_116	849_0_2289
1418_05_15	2083_6_5715	435_2_1	1037_2_101	849_0_2305
1418_05_12	2083_6_5767	435_2_1	1037_2_96	849_0_2260
1418_05_12	2083_6_5784	435_2_1	1037_2_93	849_0_2247
1418_05_13	2083_6_5758	435_2_1	1037_2_89	849_0_2276
1418_05_13	2083_6_5783	435_2_1	1037_2_78	849_0_2262
1418_05_9	2083_6_5770	435_2_1	1037_2_97	849_0_2260
1418_05_10	2083_6_5754	435_2_1	1037_2_98	849_0_2273
1418_05_11	2083_6_5699	435_2_1	1037_2_100	849_0_2325
1418_05_6	2083_6_5766	435_2_1	1037_2_97	849_0_2265
1418_05_10	2083_6_5746	435_2_1	1037_2_125	849_0_2255
1418_05_13	2083_6_5712	435_2_1	1037_2_113	849_0_2298
1418_05_10	2083_6_5734	435_2_1	1037_2_101	849_0_2290
1418_05_9	2083_6_5749	435_2_1	1037_2_95	849_0_2281
1418_05_9	2083_6_5790	435_2_1	1037_2_101	849_0_2235
1418_05_11	2083_6_5762	435_2_1	1037_2_103	849_0_2259
1418_05_10	2083_6_5718	435_2_1	1037_2_116	849_0_2292
1418_05_2	2083_6_5758	435_2_1	1037_2_136	849_0_2240
1418_05_1	2083_6_5743	435_2_1	1037_2_115	849_0_2277
1418_05_1	2083_6_5684	435_2_1	1037_2_141	849_0_2308
1418_05_2	2083_6_5721	435_2_1	1037_2_141	849_0_2272
1418_05_2	2083_6_5797	435_2_1	1037_2_154	849_0_2183
1418_05_1	2083_6_5759	435_2_1	1037_2_146	849_0_2230
1418_05_1	2083_6_5768	435_2_1	1037_2_154	849_0_2213
2083_6_5781	435_2_1	1037_2_147	849_0_2208
2083_6_5761	435_2_1	1037_2_144	849_0_2230
2083_6_5760	435_2_1	1037_2_124	849_0_2252
2083_6_5769	435_2_1	1037_2_129	849_0_2238
2083_6_5802	435_2_1	1037_2_129	849_0_2205
2083_6_5852	435_2_1	1037_2_123	849_0_2161
2083_6_5734	435_2_1	1037_2_135	849_0_2267
2083_6_5698	435_2_1	1037_2_136	849_0_2301
2083_6_5706	435_2_1	1037_2_142	849_0_2286
2083_6_5752	435_2_1	1037_2_140	849_0_2243
2083_6_5701	435_2_1	1037_2_134	849_0_2301
2083_6_5720	435_2_1	1037_2_123	849_0_2293
2083_6_5741	435_2_1	1037_2_119	849_0_2276
2083_6_5720	435_2_1	1037_2_121	849_0_2295
2083_6_5708	435_2_1	1037_2_128	849_0_2300
2083_6_5779	435_2_1	1037_2_133	849_0_2224
2083_6_5776	435_2_1	1037_2_125	849_0_2235
2083_6_5779	435_2_1	1037_2_142	849_0_2215
2083_6_5781	435_2_1	1037_2_127	849_0_2228
2083_6_5833	435_2_1	1037_2_121	849_0_2182
2083_6_5811	435_2_1	1037_2_132	849_0_2193
2083_6_5876	435_2_1	1037_2_121	849_0_2138
2083_6_5928	435_2_1	1037_2_136	849_0_2071
2083_6_5896	435_2_1	1037_2_142	849_0_2098
2083_6_5930	435_2_1	1037_2_154	849_0_2052
2083_6_5933	435_2_1	1037_2_136	849_0_2066
2083_6_5873	435_2_1	1037_2_109	849_0_2153
2083_6_5768	435_2_1	1037_2_119	849_0_2247
2083_6_5792	435_2_1	1037_2_106	849_0_2236
2083_6_5702	435_2_1	1037_2_102	849_0_2331
2083_6_5649	435_2_1	1037_2_112	849_0_2374
2083_6_5668	435_2_1	1037_2_127	849_0_2340
2083_6_5713	435_2_1	1037_2_124	849_0_2299
2083_6_5732	435_2_1	1037_2_125	849_0_2279
2083_6_5770	435_2_1	1037_2_142	849_0_2224
2083_6_5788	435_2_1	1037_2_127	849_0_2220
2083_6_5762	435_2_1	1037_2_138	849_0_2234
2083_6_5749	435_2_1	1037_2_152	849_0_2235
2083_6_5789	435_2_1	1037_2_151	849_0_2196
2083_6_5876	435_2_1	1037_2_142	849_0_2117
2083_6_5895	435_2_1	1037_2_157	849_0_2084
2083_6_5817	435_2_1	1037_2_170	849_0_2148
2083_6_5906	435_2_1	1037_2_160	849_0_2070
2083_6_5966	435_2_1	1037_2_172	849_0_1998
2083_6_5893	435_2_1	1037_2_191	849_0_2051
2083_6_5823	435_2_1	1037_2_186	849_0_2126
2083_6_5880	435_2_1	1037_2_164	849_0_2092
2083_6_5879	435_2_1	1037_2_175	849_0_2082
2083_6_5807	435_2_1	1037_2_188	849_0_2139
2083_6_5824	435_2_1	1037_2_167	849_0_2143
2083_6_5842	435_2_1	1037_2_176	849_0_2116
2083_6_5789	435_2_1	1037_2_204	849_0_2143
2083_6_5747	435_2_1	1037_2_187	849_0_2202
2083_6_5789	435_2_1	1037_2_163	849_0_2184
2083_6_5743	435_2_1	1037_2_167	849_0_2225
2083_6_5685	435_2_1	1037_2_151	849_0_2299
2083_6_5708	435_2_1	1037_2_139	849_0_2288
2083_6_5798	435_2_1	1037_2_131	849_0_2206
2083_6_5713	435_2_1	1037_2_156	849_0_2267
2083_6_5729	435_2_1	1037_2_141	849_0_2266
2083_6_5872	435_2_1	1037_2_137	849_0_2125
2083_6_5892	435_2_1	1037_2_136	849_0_2107
2083_6_5894	435_2_1	1037_2_113	849_0_2128
2083_6_5882	435_2_1	1037_2_116	849_0_2138
2083_6_5940	435_2_1	1037_2_122	849_0_2074
2083_6_5881	435_2_1	1037_2_145	849_0_2110
2083_6_5891	435_2_1	1037_2_120	849_0_2124
2083_6_5948	435_2_1	1037_2_112	849_0_2075
2083_6_6006	435_2_1	1037_2_119	849_0_2010
2083_6_6031	435_2_1	1037_2_113	849_0_1991
2083_6_6020	435_2_1	1037_2_122	849_0_1993
2083_6_6097	435_2_1	1037_2_111	849_0_1927
2083_6_6059	435_2_1	1037_2_122	849_0_1955
2083_6_5989	435_2_1	1037_2_114	849_0_2033
2083_6_6021	435_2_1	1037_2_98	849_0_2016
2083_6_6059	435_2_1	1037_2_100	849_0_1977
2083_6_6009	435_2_1	1037_2_97	849_0_2030
2083_6_5940	435_2_1	1037_2_97	849_0_2099
2083_6_5993	435_2_1	1037_2_98	849_0_2045
2083_6_5963	435_2_1	1037_2_107	849_0_2065
2083_6_5971	435_2_1	1037_2_96	849_0_2069
2083_6_5957	435_2_1	1037_2_94	849_0_2085
2083_6_5992	435_2_1	1037_2_105	849_0_2039
2083_6_5968	435_2_1	1037_2_104	849_0_2063
2083_6_5932	435_2_1	1037_2_101	849_0_2102
2083_6_5989	435_2_1	1037_2_102	849_0_2045
2083_6_6020	435_2_1	1037_2_101	849_0_2014
2083_6_6018	435_2_1	1037_2_107	849_0_2011
2083_6_6038	435_2_1	1037_2_117	849_0_1981
2083_6_5984	435_2_1	1037_2_105	849_0_2046
2083_6_5985	435_2_1	1037_2_111	849_0_2039
2083_6_5997	435_2_1	1037_2_105	849_0_2034
2083_6_5974	435_2_1	1037_2_125	849_0_2037
2083_6_6035	435_2_1	1037_2_126	849_0_1975
2083_6_5962	435_2_1	1037_2_113	849_0_2061
2083_6_6008	435_2_1	1037_2_113	849_0_2015
2083_6_6001	435_2_1	1037_2_107	849_0_2028
2083_6_5852	435_2_1	1037_2_125	849_0_2159
2083_6_5834	435_2_1	1037_2_136	849_0_2166
2083_6_5825	435_2_1	1037_2_143	849_0_2168
2083_6_5757	435_2_1	1037_2_171	849_0_2208
2083_6_5686	435_2_1	1037_2_157	849_0_2293
2083_6_5663	435_2_1	1037_2_159	849_0_2314
2083_6_5650	435_2_1	1037_2_167	849_0_2319
2083_6_5741	435_2_1	1037_2_155	849_0_2239
2083_6_5684	435_2_1	1037_2_170	849_0_2282
2083_6_5678	435_2_1	1037_2_186	849_0_2272
2083_6_5655	435_2_1	1037_2_161	849_0_2320
2083_6_5634	435_2_1	1037_2_171	849_0_2331
2083_6_5682	435_2_1	1037_2_194	849_0_2260
2083_6_5708	435_2_1	1037_2_181	849_0_2247
2083_6_5716	435_2_1	1037_2_179	849_0_2241
2083_6_5668	435_2_1	1037_2_168	849_0_2300
2083_6_5691	435_2_1	1037_2_168	849_0_2277
2083_6_5686	435_2_1	1037_2_155	849_0_2295
2083_6_5670	435_2_1	1037_2_151	849_0_2315
2083_6_5680	435_2_1	1037_2_169	849_0_2287
2083_6_5764	435_2_1	1037_2_156	849_0_2216
2083_6_5788	435_2_1	1037_2_163	849_0_2185
2083_6_5803	435_2_1	1037_2_179	849_0_2154
2083_6_5812	435_2_1	1037_2_188	849_0_2136
2083_6_5813	435_2_1	1037_2_173	849_0_2150
2083_6_5806	435_2_1	1037_2_188	849_0_2142
2083_6_5808	435_2_1	1037_2_205	849_0_2123
2083_6_5795	435_2_1	1037_2_195	849_0_2146
2083_6_5771	435_2_1	1037_2_192	849_0_2173
2083_6_5755	435_2_1	1037_2_197	849_0_2184
2083_6_5774	435_2_1	1037_2_197	849_0_2165
2083_6_5759	435_2_1	1037_2_192	849_0_2185
2083_6_5741	435_2_1	1037_2_192	849_0_2203
2083_6_5784	435_2_1	1037_2_192	849_0_2160
2083_6_5754	435_2_1	1037_2_190	849_0_2192
2083_6_5752	435_2_1	1037_2_177	849_0_2207
2083_6_5706	435_2_1	1037_2_186	849_0_2244
2083_6_5732	435_2_1	1037_2_184	849_0_2220
2083_6_5759	435_2_1	1037_2_167	849_0_2210
2083_6_5808	435_2_1	1037_2_162	849_0_2166
2083_6_5825	435_2_1	1037_2_173	849_0_2138
2083_6_5853	435_2_1	1037_2_161	849_0_2122
2083_6_5888	435_2_1	1037_2_150	849_0_2097
2083_6_5884	435_2_1	1037_2_173	849_0_2078
2083_6_5865	435_2_1	1037_2_183	849_0_2088
2083_6_5876	435_2_1	1037_2_177	849_0_2083
2083_6_5910	435_2_1	1037_2_167	849_0_2059
2083_6_5981	435_2_1	1037_2_185	849_0_1970
2083_6_5969	435_2_1	1037_2_172	849_0_1995
2083_6_6039	435_2_1	1037_2_164	849_0_1933
2083_6_6032	435_2_1	1037_2_171	849_0_1933
2083_6_6065	435_2_1	1037_2_198	849_0_1873
2083_6_6053	435_2_1	1037_2_188	849_0_1895
2083_6_6069	435_2_1	1037_2_202	849_0_1865
2083_6_6090	435_2_1	1037_2_197	849_0_1849
2083_6_6055	435_2_1	1037_2_172	849_0_1909
2083_6_6105	435_2_1	1037_2_182	849_0_1849
2083_6_6104	435_2_1	1037_2_203	849_0_1829
2083_6_6100	435_2_1	1037_2_202	849_0_1834
2083_6_6096	435_2_1	1037_2_181	849_0_1859
2083_6_6132	435_2_1	1037_2_177	849_0_1827
2083_6_6130	435_2_1	1037_2_184	849_0_1822
2083_6_6147	435_2_1	1037_2_153	849_0_1835
2083_6_6085	435_2_1	1037_2_153	849_0_1897
2083_6_6089	435_2_1	1037_2_160	849_0_1887
2083_6_6104	435_2_1	1037_2_150	849_0_1881
2083_6_6136	435_2_1	1037_2_116	849_0_1883
2083_6_6101	435_2_1	1037_2_142	849_0_1893
2083_6_6127	435_2_1	1037_2_146	849_0_1863
2083_6_6147	435_2_1	1037_2_125	849_0_1864
2083_6_6101	435_2_1	1037_2_128	849_0_1907
2083_6_6136	435_2_1	1037_2_124	849_0_1876
2083_6_6152	435_2_1	1037_2_108	849_0_1876
2083_6_6161	435_2_1	1037_2_98	849_0_1877
2083_6_6179	435_2_1	1037_2_93	849_0_1864
2083_6_6229	435_2_1	1037_2_103	849_0_1804
2083_6_6285	435_2_1	1037_2_98	849_0_1753
2083_6_6327	435_2_1	1037_2_97	849_0_1712
2083_6_6264	435_2_1	1037_2_93	849_0_1779
2083_6_6230	435_2_1	1037_2_86	849_0_1820
2083_6_6168	435_2_1	1037_2_85	849_0_1882
2083_6_6167	435_2_1	1037_2_82	849_0_1886
2083_6_6182	435_2_1	1037_2_70	849_0_1884
2083_6_6162	435_2_1	1037_2_65	849_0_1909
2083_6_6197	435_2_1	1037_2_60	849_0_1879
2083_6_6176	435_2_1	1037_2_58	849_0_1902
2083_6_6200	435_2_1	1037_2_53	849_0_1883
2083_6_6152	435_2_1	1037_2_51	849_0_1933
2083_6_6146	435_2_1	1037_2_61	849_0_1928
2083_6_6135	435_2_1	1037_2_58	849_0_1940
2083_6_6116	435_2_1	1037_2_55	849_0_1965
2083_6_6072	435_2_1	1037_2_54	849_0_2010
2083_6_6063	435_2_1	1037_2_47	849_0_2026
2083_6_6087	435_2_1	1037_2_57	849_0_1992
2083_6_6157	435_2_1	1037_2_52	849_0_1927
2083_6_6113	435_2_1	1037_2_64	849_0_1959
2083_6_6116	435_2_1	1037_2_60	849_0_1960
2083_6_6212	435_2_1	1037_2_55	849_0_1868
2083_6_6168	435_2_1	1037_2_63	849_0_1903
2083_6_6097	435_2_1	1037_2_75	849_0_1963
2083_6_6076	435_2_1	1037_2_68	849_0_1992
2083_6_6070	435_2_1	1037_2_56	849_0_2010
2083_6_6060	435_2_1	1037_2_67	849_0_2009
2083_6_5990	435_2_1	1037_2_77	849_0_2069
2083_6_6049	435_2_1	1037_2_77	849_0_2010
2083_6_6070	435_2_1	1037_2_79	849_0_1987
2083_6_6035	435_2_1	1037_2_74	849_0_2027
2083_6_6027	435_2_1	1037_2_64	849_0_2045
2083_6_6103	435_2_1	1037_2_52	849_0_1980
2083_6_6062	435_2_1	1037_2_71	849_0_2003
2083_6_5999	435_2_1	1037_2_75	849_0_2062
2083_6_6030	435_2_1	1037_2_74	849_0_2032
2083_6_6059	435_2_1	1037_2_82	849_0_1995
2083_6_6055	435_2_1	1037_2_75	849_0_2006
2083_6_6077	435_2_1	1037_2_67	849_0_1992
2083_6_6118	435_2_1	1037_2_64	849_0_1954
2083_6_6102	435_2_1	1037_2_87	849_0_1947
2083_6_6038	435_2_1	1037_2_92	849_0_2006
2083_6_6130	435_2_1	1037_2_92	849_0_1914
2083_6_6174	435_2_1	1037_2_81	849_0_1880
2083_6_6090	435_2_1	1037_2_80	849_0_1966
2083_6_6066	435_2_1	1037_2_69	849_0_2001
2083_6_6150	435_2_1	1037_2_65	849_0_1921
2083_6_6122	435_2_1	1037_2_85	849_0_1929
2083_6_6036	435_2_1	1037_2_78	849_0_2022
2083_6_6082	435_2_1	1037_2_69	849_0_1985
2083_6_6113	435_2_1	1037_2_76	849_0_1947
2083_6_6048	435_2_1	1037_2_90	849_0_1998
2083_6_6084	435_2_1	1037_2_109	849_0_1943
2083_6_6150	435_2_1	1037_2_92	849_0_1894
2083_6_6137	435_2_1	1037_2_80	849_0_1919
2083_6_6071	435_2_1	1037_2_85	849_0_1980
2083_6_6130	435_2_1	1037_2_102	849_0_1904
2083_6_6229	435_2_1	1037_2_88	849_0_1819
2083_6_6219	435_2_1	1037_2_76	849_0_1841
2083_6_6187	435_2_1	1037_2_87	849_0_1862
2083_6_6184	435_2_1	1037_2_84	849_0_1868
2083_6_6218	435_2_1	1037_2_88	849_0_1830
2083_6_6168	435_2_1	1037_2_90	849_0_1878
2083_6_6154	435_2_1	1037_2_95	849_0_1887
2083_6_6187	435_2_1	1037_2_103	849_0_1846
2083_6_6198	435_2_1	1037_2_96	849_0_1842
2083_6_6148	435_2_1	1037_2_97	849_0_1891
2083_6_6195	435_2_1	1037_2_92	849_0_1849
2083_6_6238	435_2_1	1037_2_112	849_0_1786
2083_6_6225	435_2_1	1037_2_97	849_0_1814
2083_6_6176	435_2_1	1037_2_99	849_0_1860
2083_6_6206	435_2_1	1037_2_124	849_0_1805
2083_6_6241	435_2_1	1037_2_101	849_0_1794
2083_6_6230	435_2_1	1037_2_91	849_0_1815
2083_6_6272	435_2_1	1037_2_82	849_0_1782
2083_6_6280	435_2_1	1037_2_97	849_0_1759
2083_6_6195	435_2_1	1037_2_88	849_0_1853
2083_6_6213	435_2_1	1037_2_76	849_0_1847
2083_6_6226	435_2_1	1037_2_80	849_0_1830
2083_6_6230	435_2_1	1037_2_69	849_0_1837
2083_6_6129	435_2_1	1037_2_49	849_0_1958
2083_6_6175	435_2_1	1037_2_46	849_0_1915
2083_6_6143	435_2_1	1037_2_46	849_0_1947
2083_6_6089	435_2_1	1037_2_33	849_0_2014
2083_6_6086	435_2_1	1037_2_26	849_0_2024
[truncated: 3,001 more rows]
[truncated: 2,726 more columns]
