# Supplementary material for: Environmental change makes robust ecological networks fragile
Source: Nat Commun. 2016 Aug 11;7:12462. doi: 10.1038/ncomms12462 (PMC4987532; doi:10.1038/ncomms12462)
Supplement: Supplementary Data 1 — Host-parasite networks and host extinction sequences in Avida experiments. The compressed archive includes the 100 co-evolved host-parasite networks and the host extinction sequences in the historical scenario. [file ncomms12462-s2.zip › Supplementary_data_S1/host_extinction_sequence_53.csv]

1718_0_1	593_5_6	643_12_6	592_12_2	344_12_7	345_0_2	346_3_1	347_4_22	340_01_1	341_12_6	342_3_3	343_12_12	348_0_5	349_2_7	595_4_1	2919_12_1	1653_12_3	960_0_4	594_4_3	2319_12_1	2316_12_1	2317_1_1	2314_12_1	2315_4_1	2313_12_1	2310_12_1	2311_12_1	298_2_4	299_12_15	296_12_1	297_12_2	294_12_4	295_12_1	292_13_1	293_5_3	290_12_4	291_0_2	802_12_4	270_5_9	271_04_3	272_12_8	273_4_11	274_12_14	275_12_6	276_12_2	277_3_5	278_4_1	279_13_4	3211_01_1	2268_01_1
593_5_2	643_12_5	592_12_2	344_12_7	345_0_2	346_3_2	347_4_22	340_01_1	341_12_6	342_3_3	343_12_12	348_0_5	349_2_11	2919_12_1	1653_12_3	594_4_6	2319_12_1	2316_12_1	2314_12_1	2315_4_1	2313_12_1	2310_12_1	2311_12_1	298_2_7	299_12_14	296_12_1	297_12_2	294_12_4	295_12_1	292_13_1	293_5_3	290_12_4	291_0_2	802_12_4	270_5_10	271_04_2	272_12_5	273_4_13	274_12_13	275_12_7	276_12_1	277_3_5	278_4_1	279_13_4	3211_01_1	2268_01_1	2269_12_1	2263_3_2	2266_12_1	2267_12_1
593_5_2	643_12_3	592_12_2	344_12_5	345_0_2	346_3_2	347_4_24	341_12_6	342_3_3	343_12_8	348_0_5	349_2_10	2919_12_1	1653_12_2	594_4_10	2316_12_1	2314_12_1	2315_4_1	2313_12_1	2311_12_1	298_2_8	299_12_13	296_12_1	297_12_1	294_12_3	295_12_1	293_5_3	290_12_3	291_0_1	802_12_2	270_5_11	271_04_1	272_12_2	273_4_12	274_12_13	275_12_6	276_12_1	277_3_4	278_4_1	279_13_1	642_13_1	2269_12_1	2263_3_2	2266_12_1	2267_12_1	2264_12_5	2265_13_1	2442_1_1	2443_4_4	1130_0_1
593_5_1	643_12_1	344_12_6	345_0_3	346_3_2	347_4_22	341_12_4	342_3_3	343_12_7	348_0_5	349_2_11	2919_12_1	1653_12_1	594_4_12	2316_12_1	2314_12_1	2315_4_1	2313_12_1	2311_12_1	298_2_11	299_12_11	296_12_1	297_12_1	294_12_2	295_12_1	293_5_4	290_12_6	291_0_1	802_12_5	270_5_12	272_12_3	273_4_16	274_12_13	275_12_5	276_12_1	277_3_4	278_4_1	279_13_1	642_13_1	2269_12_1	2263_3_3	2266_12_1	2267_12_1	2264_12_8	2265_13_1	2442_1_1	2443_4_4	2447_3_3	2448_12_5	109_12_2
344_12_5	345_0_2	346_3_2	347_4_21	341_12_2	342_3_1	343_12_3	348_0_5	349_2_9	1653_12_1	298_2_7	299_12_12	297_12_1	295_12_2	293_5_4	290_12_6	291_0_1	270_5_7	272_12_2	273_4_17	274_12_5	275_12_3	277_3_1	278_4_1	1780_4_1	642_13_1	2264_12_8	2443_4_2	2447_3_2	2448_12_6	109_12_1	102_5_8	103_13_1	100_4_1	101_12_1	106_12_4	107_13_1	104_4_12	105_12_5	2045_13_1	2042_1_1	2043_12_14	2040_5_2	2041_3_13	3155_5_2	3511_12_4	3510_01_3	3517_2_5	3515_12_6	3514_12_2
344_12_5	345_0_2	346_3_2	347_4_23	341_12_2	342_3_1	343_12_6	348_0_4	349_2_8	1653_12_3	298_2_11	299_12_10	297_12_1	295_12_4	293_5_7	290_12_7	291_0_1	270_5_8	272_12_1	273_4_15	274_12_5	275_12_6	277_3_1	278_4_1	1780_4_1	642_13_1	2264_12_5	2443_4_3	2447_3_1	2448_12_6	109_12_1	102_5_10	103_13_1	100_4_1	101_12_1	106_12_1	107_13_1	104_4_17	105_12_5	2045_13_1	2043_12_21	2040_5_2	2041_3_23	3511_12_6	3510_01_4	3517_2_5	3515_12_8	3514_12_3	2689_5_2	2685_5_5
344_12_5	345_0_2	346_3_1	347_4_20	341_12_4	342_3_1	343_12_9	348_0_4	349_2_7	1653_12_2	298_2_12	299_12_13	297_12_1	295_12_5	293_5_8	290_12_8	291_0_1	270_5_12	273_4_13	274_12_2	275_12_11	278_4_1	1780_4_1	642_13_1	2264_12_5	2443_4_4	2447_3_1	2448_12_12	109_12_1	102_5_14	103_13_1	100_4_1	101_12_1	106_12_1	107_13_1	104_4_19	105_12_7	2045_13_1	2043_12_22	2040_5_2	2041_3_21	3511_12_7	3510_01_5	3517_2_7	3515_12_8	3514_12_2	2689_5_4	2685_5_3	2681_3_5	1000_12_6
344_12_4	345_0_1	346_3_1	347_4_20	341_12_3	342_3_1	343_12_8	348_0_3	349_2_6	1653_12_3	298_2_11	299_12_16	297_12_1	295_12_3	293_5_10	290_12_8	270_5_10	273_4_16	274_12_2	275_12_18	278_4_1	1780_4_1	2264_12_4	2443_4_3	2447_3_1	2448_12_15	109_12_1	102_5_14	103_13_1	100_4_1	101_12_1	106_12_2	107_13_1	104_4_20	105_12_7	2045_13_1	2043_12_26	2040_5_2	2041_3_20	3511_12_8	3510_01_8	3517_2_6	3515_12_6	3514_12_3	2689_5_3	2685_5_2	2681_3_5	1000_12_8	3390_12_1	99_12_9
593_5_3	1765_12_3	625_4_1	1141_12_1	50_4_1	2481_0_1	3258_0_10	3555_12_3	1949_0_2	3553_12_1	3713_012_5	2069_3_22	453_4_2	1940_12_8	1946_3_12	3558_5_13	344_12_6	819_12_6	346_3_1	347_4_19	575_12_1	341_12_5	342_3_1	343_12_9	810_2_3	1252_0_2	200_4_14	813_12_1	348_0_3	349_2_4	817_3_9	411_12_8	595_4_1	2915_4_10	719_4_11	717_13_26	3492_01_3	715_4_9	1790_13_4	1795_1_6	1794_5_19	1491_4_4	1492_4_2	3330_4_7	1496_01_9	1396_01_6	606_01_1	1499_4_1	3491_12_1	655_12_1
593_5_1	1765_12_1	625_4_1	1141_12_1	50_4_1	2481_0_1	198_12_18	3555_12_3	1949_0_5	3713_012_5	2069_3_20	453_4_2	1940_12_9	1946_3_11	3558_5_9	344_12_4	819_12_9	346_3_1	347_4_16	575_12_1	341_12_7	342_3_1	343_12_8	810_2_3	1252_0_2	200_4_11	813_12_1	348_0_3	349_2_4	817_3_10	411_12_6	595_4_1	2915_4_9	719_4_15	717_13_30	3492_01_1	715_4_10	1790_13_4	1795_1_1	1794_5_23	1491_4_5	1492_4_3	3330_4_6	1496_01_9	1396_01_5	606_01_1	1499_4_1	3491_12_1	655_12_1	423_12_14
593_5_2	625_4_1	2481_0_1	198_12_17	3555_12_3	1949_0_5	3713_012_6	2069_3_16	453_4_2	1940_12_10	1946_3_12	3558_5_7	344_12_5	819_12_8	346_3_3	347_4_19	575_12_1	341_12_10	343_12_7	810_2_5	1252_0_2	812_0_1	813_12_1	348_0_1	349_2_3	817_3_8	411_12_9	595_4_1	2915_4_10	719_4_11	717_13_29	3492_01_2	715_4_11	1790_13_3	711_15_6	1794_5_21	1491_4_5	1492_4_4	3330_4_4	1496_01_11	1396_01_6	606_01_1	1499_4_1	1264_12_2	655_12_1	423_12_17	1626_13_6	409_4_61	1651_4_13	455_12_1
593_5_3	625_4_1	2481_0_1	198_12_14	3555_12_3	1949_0_6	3713_012_6	2069_3_13	453_4_2	1940_12_9	1946_3_8	3558_5_7	344_12_6	819_12_8	346_3_1	347_4_21	341_12_11	343_12_6	810_2_4	1252_0_3	812_0_1	813_12_1	348_0_1	349_2_3	817_3_6	411_12_9	595_4_1	2915_4_10	719_4_12	717_13_36	3492_01_2	715_4_11	1790_13_3	711_15_4	1794_5_23	1491_4_2	1492_4_5	3330_4_2	1496_01_9	1396_01_7	606_01_1	1264_12_2	655_12_1	423_12_19	1626_13_7	409_4_60	916_03_9	455_12_1	1705_12_13	1706_0_9
593_5_1	625_4_1	2481_0_1	198_12_16	3555_12_4	1949_0_9	3713_012_6	2069_3_13	453_4_2	1940_12_11	1946_3_6	3558_5_7	344_12_7	819_12_13	347_4_19	341_12_8	343_12_6	810_2_5	1252_0_3	812_0_1	813_12_1	348_0_1	349_2_3	817_3_4	411_12_9	595_4_1	2915_4_9	719_4_14	717_13_40	3492_01_3	715_4_9	1790_13_3	711_15_7	1794_5_17	1491_4_3	1492_4_5	3330_4_1	1496_01_14	1396_01_7	1264_12_2	655_12_1	423_12_17	1626_13_8	594_4_38	916_03_6	455_12_1	1705_12_12	1706_0_8	1060_01_2	1063_46_13
593_5_1	625_4_1	2481_0_1	198_12_19	3555_12_4	1949_0_7	3713_012_6	2069_3_9	453_4_1	1940_12_10	1946_3_7	3558_5_5	344_12_3	819_12_13	347_4_22	341_12_9	343_12_4	810_2_6	1252_0_3	812_0_1	813_12_1	348_0_2	349_2_2	817_3_2	411_12_10	595_4_1	2915_4_7	719_4_15	717_13_38	3492_01_4	715_4_11	1790_13_6	711_15_7	1794_5_19	1491_4_1	1492_4_4	1496_01_19	1396_01_8	1264_12_1	655_12_1	423_12_17	1626_13_9	594_4_40	916_03_5	455_12_1	1705_12_11	1706_0_8	1060_01_1	1063_46_14	1062_0_9
625_4_1	2481_0_1	198_12_19	3555_12_4	1949_0_8	3713_012_6	2069_3_6	1940_12_11	1946_3_6	3558_5_8	344_12_3	819_12_15	347_4_17	341_12_10	343_12_2	810_2_5	1252_0_2	348_0_2	349_2_4	817_3_2	411_12_6	595_4_1	2915_4_6	719_4_16	717_13_46	3492_01_7	715_4_10	1790_13_4	711_15_9	1794_5_23	1491_4_1	1492_4_4	1496_01_20	1396_01_6	1264_12_2	423_12_19	1626_13_11	594_4_42	916_03_2	455_12_1	1705_12_10	1706_0_6	1063_46_18	1062_0_8	1064_13_1	479_12_4	1999_4_10	1258_12_1	298_2_17	299_12_42
625_4_1	2481_0_1	198_12_17	3555_12_6	1949_0_9	3713_012_7	2069_3_6	1940_12_11	1946_3_6	3558_5_8	344_12_2	819_12_18	347_4_14	341_12_5	343_12_3	810_2_5	1252_0_3	348_0_2	349_2_4	817_3_2	411_12_7	595_4_1	2915_4_6	719_4_18	717_13_45	3492_01_5	715_4_7	1790_13_6	711_15_9	1794_5_16	1492_4_2	1496_01_24	1396_01_8	1264_12_2	423_12_15	1626_13_15	594_4_45	916_03_2	455_12_1	1705_12_13	1706_0_8	1063_46_17	1062_0_9	1064_13_1	479_12_4	1999_4_7	1258_12_1	298_2_18	299_12_44	1667_01_3
625_4_1	2481_0_1	198_12_18	3555_12_7	1949_0_9	3713_012_6	2069_3_5	1940_12_12	1946_3_3	3558_5_8	344_12_1	819_12_13	347_4_16	341_12_2	343_12_2	810_2_6	1252_0_4	348_0_2	349_2_6	817_3_3	411_12_5	595_4_1	2915_4_5	719_4_10	717_13_50	3492_01_2	715_4_6	1790_13_3	711_15_8	1794_5_19	1492_4_2	1496_01_25	1396_01_10	1264_12_2	423_12_16	1626_13_13	594_4_44	916_03_1	455_12_1	1705_12_12	1706_0_10	1063_46_15	1062_0_10	1064_13_1	479_12_7	1999_4_7	1258_12_1	298_2_16	299_12_41	1667_01_1
625_4_1	198_12_17	3555_12_5	1949_0_10	3713_012_6	2069_3_6	1940_12_9	1946_3_3	3558_5_9	344_12_1	819_12_12	347_4_22	341_12_2	343_12_2	810_2_4	1252_0_3	348_0_2	349_2_10	817_3_2	411_12_7	595_4_1	2915_4_8	719_4_13	717_13_48	3492_01_2	715_4_5	1790_13_2	711_15_6	1794_5_19	1492_4_1	1496_01_24	1396_01_7	1264_12_2	423_12_16	1626_13_9	594_4_47	422_12_1	455_12_1	1705_12_16	1706_0_12	1063_46_12	1062_0_12	1064_13_1	479_12_8	1999_4_6	1258_12_1	298_2_14	299_12_45	297_12_1	1665_4_11
3557_13_23	3555_12_4	1949_0_9	3713_012_6	2069_3_6	1940_12_6	1946_3_5	3558_5_8	344_12_1	819_12_8	347_4_22	341_12_3	343_12_1	810_2_4	1252_0_3	348_0_2	349_2_7	817_3_1	595_4_1	2915_4_9	719_4_11	717_13_49	3492_01_1	715_4_6	1790_13_1	711_15_4	1794_5_22	1492_4_1	1496_01_22	1396_01_5	1264_12_3	423_12_19	1626_13_8	594_4_54	422_12_1	455_12_1	1705_12_16	1706_0_12	1063_46_13	1062_0_12	1064_13_1	479_12_4	1999_4_3	1258_12_1	298_2_12	299_12_47	297_12_1	1665_4_8	912_5_6	237_13_1
3557_13_22	3555_12_3	1949_0_5	1144_3_30	2069_3_6	1940_12_6	1946_3_6	3558_5_8	344_12_2	819_12_5	347_4_22	341_12_3	810_2_6	1520_15_6	348_0_3	349_2_7	817_3_2	595_4_1	2915_4_8	719_4_12	717_13_55	715_4_4	714_12_1	711_15_3	1794_5_20	1492_4_1	1496_01_26	1396_01_5	1264_12_4	423_12_16	1626_13_7	594_4_51	422_12_1	455_12_1	1705_12_16	1706_0_15	1063_46_9	1062_0_11	1064_13_1	479_12_1	1999_4_4	1258_12_1	298_2_13	299_12_50	297_12_1	1665_4_5	912_5_6	237_13_1	1662_12_29	3484_12_6
3557_13_21	3555_12_3	1949_0_2	1144_3_32	2069_3_6	1940_12_8	1946_3_7	3558_5_8	344_12_2	819_12_7	347_4_24	341_12_4	810_2_6	1520_15_5	348_0_2	349_2_9	817_3_1	595_4_1	2915_4_9	719_4_9	717_13_47	715_4_4	714_12_1	1794_5_15	1496_01_29	1653_12_3	1264_12_3	2071_12_25	1626_13_7	594_4_52	422_12_1	455_12_1	1705_12_18	1706_0_14	1063_46_11	1062_0_12	1064_13_1	479_12_1	1999_4_5	1258_12_1	298_2_13	299_12_46	297_12_1	1665_4_6	912_5_7	237_13_1	1662_12_24	3484_12_5	1660_15_19	1087_4_22
3557_13_23	3555_12_2	1949_0_5	1144_3_36	2069_3_7	1940_12_6	1946_3_8	3558_5_7	344_12_1	819_12_6	347_4_21	341_12_3	810_2_7	1520_15_6	348_0_1	349_2_8	817_3_1	595_4_1	2915_4_9	719_4_11	717_13_48	715_4_5	714_12_1	1794_5_13	1496_01_35	1653_12_2	2071_12_27	1626_13_7	594_4_60	422_12_1	455_12_1	1705_12_18	1706_0_17	1063_46_9	1062_0_11	1064_13_1	479_12_2	1258_12_1	298_2_10	299_12_47	1665_4_5	912_5_5	237_13_1	1662_12_24	3484_12_5	1660_15_22	1087_4_26	1085_0_5	199_4_13	198_12_10
3557_13_30	3555_12_2	1949_0_6	1144_3_38	2069_3_11	1940_12_4	1946_3_5	3558_5_9	344_12_1	819_12_11	347_4_27	341_12_5	810_2_3	1520_15_8	348_0_1	349_2_5	2915_4_9	719_4_9	717_13_57	715_4_4	714_12_1	1794_5_10	1496_01_40	1653_12_3	2071_12_31	1626_13_9	594_4_52	422_12_1	455_12_1	1705_12_20	1706_0_18	1063_46_7	1062_0_8	1064_13_1	910_3_1	1258_12_1	298_2_9	299_12_48	1665_4_6	912_5_4	237_13_1	1662_12_23	3484_12_4	1660_15_25	1087_4_25	1085_0_1	199_4_10	198_12_8	1081_4_6	596_5_1
3557_13_34	3555_12_2	1949_0_5	1144_3_40	2069_3_15	1940_12_6	1946_3_3	3558_5_7	344_12_1	819_12_14	347_4_28	341_12_4	810_2_1	1520_15_6	348_0_2	349_2_5	2915_4_11	719_4_10	717_13_63	715_4_4	714_12_1	1794_5_14	1496_01_40	1653_12_5	2071_12_33	1626_13_7	594_4_48	422_12_1	455_12_1	1705_12_22	1706_0_19	1063_46_8	1062_0_9	1064_13_1	910_3_1	1258_12_1	298_2_13	299_12_50	1665_4_7	912_5_4	237_13_1	1662_12_25	3484_12_3	1660_15_27	1087_4_25	1085_0_1	199_4_11	198_12_3	1081_4_5	596_5_1
3557_13_33	3555_12_2	1949_0_4	1144_3_45	2069_3_18	1940_12_6	1946_3_5	3558_5_4	344_12_1	819_12_16	347_4_29	341_12_5	810_2_1	2176_5_9	348_0_3	349_2_7	2915_4_11	719_4_12	717_13_56	715_4_2	714_12_1	1794_5_13	1496_01_44	1653_12_4	2071_12_42	1626_13_10	594_4_50	455_12_1	1705_12_22	1706_0_17	1063_46_7	1062_0_8	1064_13_1	910_3_1	1258_12_1	298_2_12	299_12_43	1665_4_7	912_5_4	237_13_1	1662_12_21	290_12_24	1660_15_33	1087_4_22	1085_0_1	199_4_9	198_12_4	1081_4_3	596_5_1	195_12_18
3557_13_32	3555_12_1	1949_0_4	1144_3_46	2069_3_22	1940_12_3	1946_3_3	3558_5_3	344_12_1	819_12_20	347_4_31	341_12_3	810_2_2	2176_5_11	348_0_3	349_2_8	2915_4_9	719_4_14	717_13_51	715_4_3	714_12_1	1794_5_8	1496_01_43	2071_12_41	1626_13_13	594_4_54	455_12_1	1705_12_21	1706_0_18	1063_46_6	1062_0_9	1064_13_1	910_3_1	1258_12_1	298_2_14	299_12_34	1665_4_6	912_5_4	237_13_1	1662_12_21	290_12_21	1660_15_36	1087_4_17	1085_0_1	199_4_6	198_12_5	1081_4_2	596_5_1	195_12_12	194_2_1
3557_13_29	3555_12_2	1949_0_4	1144_3_45	2069_3_20	1940_12_4	1946_3_3	3558_5_1	819_12_21	347_4_32	341_12_2	810_2_1	2176_5_8	348_0_3	349_2_11	2915_4_10	719_4_13	717_13_56	715_4_4	714_12_1	1794_5_8	1496_01_45	2071_12_36	1626_13_10	594_4_52	455_12_1	1705_12_19	1706_0_20	1063_46_4	1062_0_7	1064_13_1	910_3_1	1258_12_1	298_2_11	299_12_38	1665_4_6	912_5_5	237_13_1	1662_12_24	290_12_26	1660_15_30	1087_4_17	1085_0_1	199_4_5	198_12_2	1081_4_1	596_5_1	195_12_14	194_2_1	1122_12_16
3557_13_32	3555_12_1	1949_0_1	1144_3_46	2069_3_18	1940_12_4	1946_3_3	3558_5_1	819_12_20	347_4_31	341_12_2	810_2_1	2176_5_10	348_0_3	349_2_12	2915_4_7	719_4_12	717_13_59	715_4_4	714_12_1	1794_5_14	1496_01_48	2071_12_36	1626_13_11	594_4_44	455_12_1	1705_12_18	1706_0_18	1063_46_4	1062_0_6	1064_13_1	910_3_1	1258_12_1	298_2_7	299_12_34	1665_4_5	912_5_5	237_13_1	1662_12_26	290_12_25	1660_15_36	1087_4_19	1085_0_1	199_4_8	198_12_1	596_5_1	195_12_11	194_2_1	1122_12_12	196_12_8
3557_13_35	3555_12_1	1949_0_2	1144_3_51	2069_3_14	1940_12_4	1946_3_2	3558_5_2	819_12_19	347_4_26	341_12_2	810_2_1	2176_5_13	348_0_4	349_2_10	2915_4_7	719_4_13	717_13_63	715_4_3	714_12_1	1794_5_16	1496_01_55	2071_12_32	1626_13_6	594_4_52	455_12_1	1705_12_19	1706_0_17	1063_46_3	1062_0_5	1064_13_1	910_3_1	1258_12_1	298_2_7	299_12_40	1665_4_5	912_5_3	237_13_1	1662_12_29	290_12_23	1660_15_36	1087_4_19	1085_0_1	199_4_8	198_12_1	596_5_1	195_12_15	194_2_1	1122_12_13	196_12_5
3557_13_36	3555_12_2	1949_0_2	1144_3_48	2069_3_10	1940_12_3	1946_3_1	3558_5_2	819_12_15	347_4_26	341_12_2	810_2_1	2176_5_9	348_0_5	349_2_11	2915_4_6	719_4_16	717_13_65	715_4_4	714_12_1	1794_5_16	1496_01_49	2071_12_28	1626_13_4	594_4_51	455_12_1	1705_12_22	1706_0_15	1063_46_2	1062_0_4	1064_13_1	910_3_1	1258_12_1	298_2_6	299_12_38	1665_4_5	912_5_4	237_13_1	1662_12_25	290_12_24	1660_15_37	1087_4_18	1085_0_1	199_4_6	198_12_1	596_5_1	195_12_15	194_2_1	1122_12_14	196_12_6
3557_13_37	3555_12_2	1949_0_2	1144_3_51	2069_3_12	1940_12_3	1946_3_2	3558_5_2	819_12_13	347_4_27	341_12_3	810_2_1	2176_5_7	348_0_4	349_2_7	2915_4_4	719_4_14	717_13_58	715_4_7	714_12_1	1794_5_17	1496_01_46	2071_12_26	1626_13_3	594_4_46	455_12_1	1705_12_20	1706_0_11	1063_46_1	1062_0_3	1064_13_1	910_3_1	1258_12_1	298_2_3	299_12_36	1665_4_4	912_5_4	237_13_1	1662_12_29	290_12_22	1660_15_35	1087_4_16	1085_0_1	199_4_7	198_12_3	596_5_1	195_12_14	194_2_1	1122_12_15	196_12_3
3557_13_34	3555_12_2	1949_0_1	1144_3_50	2069_3_14	1940_12_1	1946_3_2	3558_5_3	819_12_12	347_4_30	341_12_3	810_2_1	2176_5_6	348_0_4	349_2_8	2915_4_4	719_4_17	717_13_59	715_4_9	714_12_1	1794_5_21	1496_01_43	2071_12_29	1626_13_2	594_4_46	455_12_1	1705_12_19	1706_0_12	1063_46_1	1062_0_3	1064_13_1	910_3_1	1258_12_1	298_2_3	299_12_33	1665_4_2	912_5_3	237_13_1	1662_12_28	290_12_23	1660_15_40	1087_4_14	1085_0_1	199_4_4	198_12_3	596_5_1	195_12_10	194_2_1	1122_12_16	196_12_3
3557_13_28	3555_12_2	1949_0_1	1144_3_44	2069_3_13	1940_12_1	1946_3_3	3558_5_3	819_12_15	347_4_39	341_12_1	810_2_1	2176_5_10	348_0_4	349_2_6	2915_4_4	719_4_21	717_13_56	715_4_10	714_12_1	1794_5_22	1496_01_54	2071_12_27	594_4_43	455_12_1	1705_12_18	1706_0_10	1062_0_2	1064_13_1	910_3_1	1258_12_1	298_2_3	299_12_39	1665_4_1	912_5_3	237_13_1	1662_12_29	290_12_23	1660_15_36	1087_4_12	1085_0_1	199_4_4	198_12_4	596_5_1	195_12_7	194_2_1	1122_12_16	196_12_4	190_12_5	1089_12_27
3557_13_30	3555_12_3	1949_0_1	1144_3_43	2069_3_13	1946_3_1	3558_5_2	819_12_17	347_4_39	341_12_2	810_2_1	2176_5_6	348_0_5	349_2_6	2915_4_3	719_4_21	717_13_59	715_4_14	714_12_1	1794_5_27	1496_01_58	2071_12_26	594_4_43	455_12_1	1705_12_18	1706_0_9	1062_0_2	1064_13_1	910_3_1	1258_12_1	298_2_3	299_12_43	1665_4_1	912_5_2	237_13_1	1662_12_33	290_12_21	1660_15_35	1087_4_13	1085_0_1	199_4_5	198_12_4	596_5_1	195_12_5	194_2_1	1122_12_13	196_12_3	190_12_5	1089_12_32	1088_3_7
3557_13_35	3555_12_2	1949_0_1	1144_3_41	2069_3_11	3558_5_1	819_12_13	347_4_37	341_12_1	810_2_1	2176_5_4	348_0_5	349_2_4	2915_4_5	719_4_21	717_13_59	715_4_15	714_12_1	1794_5_27	1496_01_70	2071_12_28	594_4_37	455_12_1	1705_12_18	1706_0_11	1062_0_4	1064_13_1	910_3_1	1258_12_1	298_2_3	299_12_40	1665_4_2	912_5_2	237_13_1	1662_12_37	290_12_20	1660_15_37	1087_4_11	1085_0_1	199_4_4	198_12_2	596_5_1	195_12_3	194_2_1	1122_12_10	196_12_3	190_12_3	1089_12_35	1088_3_5	19_12_36
3557_13_33	3555_12_3	1949_0_1	1144_3_37	2069_3_12	3558_5_1	819_12_12	347_4_33	341_12_1	810_2_1	2176_5_7	348_0_4	349_2_7	2915_4_5	719_4_25	717_13_52	715_4_14	1794_5_27	1496_01_67	2071_12_28	594_4_37	455_12_1	1705_12_21	1706_0_7	1062_0_2	1064_13_1	910_3_1	1258_12_1	298_2_4	299_12_40	1665_4_2	912_5_2	237_13_1	1662_12_38	290_12_22	1660_15_36	1087_4_7	1085_0_1	199_4_3	198_12_2	596_5_1	195_12_3	194_2_1	1122_12_9	196_12_4	190_12_4	1089_12_32	1088_3_5	19_12_35	273_4_43
3557_13_29	3555_12_4	1949_0_2	1144_3_35	2069_3_11	3558_5_1	819_12_12	347_4_25	341_12_3	810_2_1	1520_15_21	348_0_3	349_2_7	2915_4_4	719_4_21	717_13_49	715_4_14	1794_5_23	1496_01_78	2071_12_31	594_4_35	455_12_1	1705_12_23	1706_0_6	1062_0_2	1064_13_1	910_3_1	1258_12_1	298_2_2	299_12_45	1665_4_1	295_12_15	237_13_1	1662_12_34	290_12_19	1660_15_38	1087_4_7	1085_0_1	199_4_2	198_12_2	596_5_1	195_12_4	194_2_1	1122_12_11	196_12_4	190_12_5	1089_12_32	1088_3_5	19_12_41	273_4_43
3557_13_26	3555_12_4	1949_0_2	1144_3_42	2069_3_12	819_12_11	347_4_25	341_12_2	810_2_1	1520_15_15	348_0_3	349_2_5	2915_4_3	719_4_20	717_13_48	715_4_14	1794_5_25	1496_01_77	2071_12_34	594_4_30	455_12_1	1705_12_17	1706_0_6	1062_0_2	1064_13_1	910_3_1	1258_12_1	298_2_2	299_12_48	1665_4_1	295_12_16	237_13_1	1662_12_45	290_12_18	1660_15_39	1087_4_8	1085_0_1	199_4_2	198_12_3	1080_01_1	195_12_4	194_2_1	1122_12_15	196_12_2	190_12_4	1089_12_33	1088_3_2	19_12_51	273_4_40	274_12_1
3557_13_25	3555_12_6	1949_0_3	1144_3_43	2069_3_13	819_12_13	347_4_26	341_12_3	810_2_1	1520_15_13	348_0_3	349_2_4	2915_4_4	719_4_21	717_13_46	715_4_13	1794_5_24	1496_01_79	2071_12_33	594_4_26	455_12_1	1705_12_14	1706_0_7	1062_0_2	1064_13_1	910_3_1	1258_12_1	299_12_47	1665_4_1	295_12_14	237_13_1	1662_12_43	290_12_22	1660_15_43	1087_4_6	1085_0_1	199_4_1	198_12_4	1080_01_1	195_12_3	194_2_1	1122_12_17	196_12_1	190_12_3	1089_12_32	1088_3_4	19_12_46	273_4_34	274_12_1	275_12_29
3557_13_27	3555_12_4	1949_0_3	1144_3_46	2069_3_10	819_12_16	347_4_22	341_12_2	810_2_1	1520_15_14	348_0_4	349_2_6	2915_4_1	719_4_21	717_13_52	715_4_13	1794_5_23	1496_01_81	2071_12_37	594_4_30	455_12_1	1705_12_13	1706_0_10	1062_0_2	1064_13_1	910_3_1	1258_12_1	299_12_52	1665_4_1	295_12_13	1662_12_42	290_12_17	1660_15_38	1087_4_7	1085_0_1	199_4_1	198_12_3	1080_01_1	195_12_3	194_2_1	1122_12_13	196_12_1	190_12_4	1089_12_36	1088_3_4	19_12_51	273_4_37	274_12_1	275_12_27	278_4_1
3557_13_24	3555_12_3	1949_0_3	1144_3_48	2069_3_10	819_12_17	347_4_27	341_12_3	810_2_1	1520_15_16	348_0_3	349_2_3	2915_4_1	719_4_22	717_13_53	715_4_9	1794_5_25	1496_01_85	2071_12_34	594_4_25	1705_12_13	1706_0_6	1062_0_2	1064_13_1	910_3_1	1258_12_1	299_12_54	1665_4_1	295_12_17	1662_12_40	290_12_11	1660_15_36	1087_4_6	1085_0_1	199_4_1	198_12_3	1080_01_1	195_12_5	194_2_1	1122_12_11	196_12_1	190_12_7	1089_12_39	1088_3_3	19_12_52	273_4_42	274_12_1	275_12_23	278_4_1	2982_013_20
3557_13_22	3555_12_2	1949_0_3	1144_3_44	2069_3_10	819_12_14	347_4_28	341_12_4	810_2_1	1520_15_20	348_0_3	349_2_4	719_4_17	717_13_57	715_4_10	1794_5_20	1496_01_83	2071_12_27	594_4_20	1705_12_12	1706_0_4	1062_0_2	1064_13_1	910_3_1	1258_12_1	299_12_55	1665_4_1	295_12_16	1662_12_48	290_12_12	1660_15_38	1087_4_5	1085_0_1	199_4_1	198_12_3	1080_01_1	195_12_7	194_2_1	1122_12_7	196_12_2	190_12_5	1089_12_38	1088_3_2	19_12_53	273_4_47	274_12_1	275_12_22	278_4_1	2982_013_22	2987_012_20
3557_13_18	1949_0_3	1144_3_39	2069_3_11	819_12_14	347_4_25	341_12_4	810_2_1	1520_15_20	348_0_3	349_2_3	719_4_20	717_13_62	715_4_12	1794_5_18	1496_01_80	2071_12_25	594_4_19	1705_12_10	1706_0_3	1062_0_2	1064_13_1	910_3_1	1258_12_1	299_12_68	1665_4_1	295_12_18	1662_12_54	290_12_14	1660_15_39	1087_4_4	1085_0_1	199_4_1	198_12_2	1080_01_1	195_12_11	194_2_1	1122_12_5	196_12_3	190_12_7	1089_12_35	1088_3_3	19_12_52	273_4_45	274_12_1	275_12_17	278_4_1	2982_013_20	2987_012_25	526_4_4
3557_13_20	1949_0_3	1144_3_36	2069_3_13	819_12_9	347_4_26	341_12_6	810_2_1	1520_15_24	348_0_4	349_2_4	719_4_17	717_13_63	715_4_12	1794_5_14	1496_01_78	2071_12_22	594_4_19	1705_12_7	1706_0_3	1062_0_2	1064_13_1	910_3_1	1258_12_1	299_12_63	1665_4_1	295_12_21	1662_12_56	290_12_14	1660_15_40	1087_4_5	1085_0_1	199_4_1	198_12_3	1080_01_1	195_12_10	194_2_1	1122_12_3	196_12_1	190_12_8	1089_12_36	1088_3_3	19_12_50	273_4_40	274_12_1	275_12_20	278_4_1	2982_013_20	2987_012_23	526_4_3
3557_13_19	1949_0_5	1144_3_38	2069_3_13	819_12_10	347_4_31	341_12_7	810_2_1	1520_15_23	348_0_4	349_2_4	719_4_17	717_13_69	715_4_11	1794_5_15	1496_01_78	2071_12_21	594_4_18	1705_12_6	1706_0_3	1062_0_2	1064_13_1	910_3_1	1258_12_1	299_12_60	295_12_23	1662_12_60	290_12_20	1660_15_38	1087_4_4	1085_0_1	199_4_1	198_12_4	1080_01_1	195_12_11	194_2_1	1122_12_3	196_12_1	190_12_9	1089_12_43	1088_3_4	19_12_50	273_4_35	274_12_1	275_12_27	278_4_1	2982_013_16	2987_012_24	526_4_1	527_13_1
3557_13_16	1949_0_3	1144_3_32	2069_3_13	819_12_6	347_4_24	341_12_6	810_2_1	1520_15_26	348_0_5	349_2_6	719_4_14	717_13_72	715_4_10	1794_5_12	1496_01_70	2071_12_17	594_4_15	1705_12_7	1706_0_1	1062_0_1	1064_13_1	910_3_1	1258_12_1	299_12_67	295_12_24	1662_12_61	290_12_16	1660_15_44	1087_4_4	1085_0_1	199_4_1	198_12_2	1080_01_1	195_12_10	194_2_1	1122_12_1	196_12_1	190_12_10	1089_12_44	1088_3_5	19_12_54	273_4_41	274_12_1	275_12_28	278_4_1	2982_013_18	2987_012_23	526_4_1	527_13_1
3557_13_17	1949_0_1	1144_3_33	2069_3_15	819_12_8	347_4_27	341_12_6	810_2_1	1520_15_27	348_0_5	349_2_4	719_4_6	717_13_78	715_4_11	1794_5_11	1496_01_73	2071_12_15	594_4_13	1705_12_10	1706_0_2	1062_0_1	1064_13_1	910_3_1	1258_12_1	299_12_73	295_12_21	1662_12_61	290_12_9	1660_15_42	1087_4_6	1085_0_1	199_4_1	198_12_1	1080_01_1	195_12_11	194_2_1	1122_12_1	196_12_1	190_12_8	1089_12_48	1088_3_4	19_12_57	273_4_40	274_12_1	275_12_27	2982_013_16	2987_012_25	526_4_1	527_13_1	520_12_4
3557_13_15	1949_0_1	1144_3_32	2069_3_14	819_12_7	347_4_26	341_12_6	810_2_1	1520_15_27	348_0_6	349_2_4	719_4_9	717_13_69	715_4_9	1794_5_14	1496_01_84	2071_12_15	594_4_11	1705_12_9	1706_0_2	1062_0_2	1064_13_1	910_3_1	1258_12_1	299_12_74	295_12_24	1662_12_71	290_12_11	1660_15_38	1087_4_6	1085_0_1	199_4_1	198_12_1	1080_01_1	195_12_11	194_2_1	1122_12_1	196_12_1	190_12_5	1089_12_46	1088_3_4	19_12_60	273_4_37	274_12_1	275_12_24	2982_013_14	2987_012_21	527_13_1	520_12_6	522_01_20
3557_13_18	1949_0_2	1144_3_33	2069_3_15	819_12_8	347_4_26	341_12_9	1520_15_30	348_0_7	349_2_5	719_4_12	717_13_60	715_4_8	1794_5_13	1496_01_73	2071_12_15	1705_12_11	1706_0_2	1062_0_1	1064_13_1	910_3_1	1258_12_1	299_12_72	295_12_23	1662_12_64	290_12_9	1660_15_31	1087_4_5	1085_0_1	199_4_1	594_4_12	1080_01_1	195_12_13	194_2_1	1122_12_1	196_12_1	190_12_6	1089_12_42	1088_3_4	19_12_59	273_4_31	274_12_1	275_12_25	2982_013_13	2987_012_16	527_13_1	520_12_7	522_01_21	1015_12_89	1401_3_53
3557_13_16	1949_0_1	1144_3_32	2069_3_16	819_12_8	347_4_25	341_12_8	1520_15_28	348_0_5	349_2_5	719_4_11	717_13_73	715_4_9	1794_5_17	1496_01_73	2071_12_13	1705_12_11	1706_0_2	1062_0_1	1064_13_1	910_3_1	1258_12_1	299_12_81	295_12_24	1662_12_73	290_12_6	1660_15_37	1087_4_5	1085_0_1	199_4_1	594_4_10	1080_01_1	195_12_13	194_2_1	196_12_1	190_12_4	1089_12_40	1088_3_1	19_12_61	273_4_35	274_12_1	275_12_28	2982_013_18	2987_012_10	527_13_1	520_12_7	522_01_21	1015_12_98	1401_3_51	1407_13_19
3557_13_20	1949_0_1	1144_3_33	2069_3_17	819_12_5	347_4_20	341_12_8	1520_15_29	348_0_5	349_2_4	719_4_13	717_13_79	715_4_8	1794_5_17	1496_01_70	2071_12_15	1705_12_11	1706_0_4	1062_0_1	1064_13_1	910_3_1	1258_12_1	299_12_77	295_12_25	1662_12_82	290_12_5	1660_15_46	1087_4_4	1085_0_1	199_4_1	594_4_8	1080_01_1	195_12_11	194_2_1	196_12_1	190_12_6	1089_12_48	1088_3_2	19_12_56	273_4_26	274_12_1	275_12_28	2982_013_19	2987_012_8	527_13_1	520_12_8	522_01_19	1015_12_92	1401_3_51	1407_13_20
3557_13_21	1949_0_1	1144_3_26	2069_3_19	819_12_6	347_4_20	341_12_7	1520_15_30	348_0_5	349_2_5	719_4_13	717_13_87	715_4_6	1794_5_14	1496_01_72	2071_12_14	1705_12_15	1706_0_3	1062_0_1	1064_13_1	910_3_1	1258_12_1	299_12_70	295_12_24	1662_12_76	290_12_2	1660_15_47	1087_4_4	1085_0_1	199_4_1	594_4_8	1080_01_1	195_12_12	194_2_1	196_12_1	190_12_9	1089_12_51	1088_3_2	19_12_53	273_4_23	274_12_1	275_12_24	2982_013_18	2987_012_9	527_13_1	520_12_7	522_01_21	1015_12_101	1401_3_44	1407_13_27
3557_13_16	1144_3_21	2069_3_19	819_12_5	347_4_19	341_12_8	1520_15_31	348_0_5	349_2_4	719_4_11	717_13_87	715_4_5	1794_5_12	1496_01_77	2071_12_13	1705_12_15	1706_0_2	1062_0_1	1064_13_1	910_3_1	1258_12_1	299_12_70	295_12_26	1662_12_78	290_12_1	1660_15_50	1087_4_4	1085_0_1	199_4_1	594_4_10	1080_01_1	195_12_11	194_2_1	196_12_1	190_12_8	1089_12_53	1088_3_1	19_12_52	273_4_24	274_12_1	275_12_36	2982_013_16	2987_012_8	527_13_1	520_12_7	522_01_19	1015_12_105	1401_3_38	1407_13_28	529_12_2
3557_13_15	1144_3_21	2069_3_19	819_12_4	347_4_22	341_12_7	1520_15_31	348_0_6	349_2_4	719_4_9	717_13_95	715_4_5	1794_5_11	1496_01_75	2071_12_13	1705_12_15	1706_0_2	1064_13_1	910_3_1	1258_12_1	299_12_68	295_12_26	1662_12_85	290_12_2	1660_15_48	1087_4_4	1085_0_1	199_4_1	594_4_10	1080_01_1	195_12_7	194_2_1	196_12_1	190_12_8	1089_12_52	19_12_53	273_4_24	274_12_1	275_12_33	2982_013_15	2987_012_5	527_13_1	520_12_8	522_01_14	1015_12_114	1401_3_36	1407_13_25	1011_12_2	1405_12_1	1236_12_3
3557_13_15	1144_3_24	2069_3_22	819_12_4	347_4_21	341_12_7	1520_15_26	348_0_6	349_2_5	719_4_9	717_13_99	715_4_6	1794_5_14	1496_01_69	2071_12_13	1705_12_11	1706_0_2	1064_13_1	910_3_1	1258_12_1	299_12_63	295_12_32	1662_12_84	290_12_2	1660_15_55	1087_4_7	1085_0_1	199_4_1	594_4_10	1080_01_1	195_12_6	194_2_1	196_12_1	190_12_7	1089_12_52	273_4_22	274_12_1	275_12_32	2982_013_12	2987_012_3	527_13_1	520_12_5	522_01_15	1015_12_118	1401_3_33	1407_13_25	1011_12_3	1405_12_1	1236_12_3	448_01_48
3557_13_17	1144_3_28	2069_3_22	819_12_4	347_4_16	341_12_7	1520_15_23	348_0_5	349_2_4	719_4_10	717_13_104	715_4_8	1794_5_11	1496_01_67	2071_12_15	1705_12_9	1706_0_4	1064_13_1	910_3_1	299_12_67	295_12_30	1662_12_80	290_12_1	1660_15_61	1087_4_9	1085_0_1	199_4_1	594_4_8	1080_01_1	195_12_3	194_2_1	196_12_1	190_12_9	1089_12_57	273_4_28	274_12_1	275_12_35	2982_013_9	2987_012_4	527_13_1	520_12_7	522_01_12	1015_12_114	1401_3_34	1407_13_24	1011_12_3	1405_12_1	1236_12_4	448_01_44	1339_3_1
3557_13_19	1144_3_32	2069_3_23	819_12_5	347_4_12	341_12_7	1520_15_20	348_0_3	349_2_3	719_4_9	717_13_103	715_4_8	1794_5_12	1496_01_66	2071_12_14	1705_12_10	1706_0_4	1064_13_1	910_3_1	299_12_65	295_12_36	1662_12_85	290_12_2	1660_15_62	1087_4_9	1085_0_1	199_4_1	594_4_5	1080_01_1	195_12_1	194_2_1	196_12_1	190_12_8	1089_12_66	273_4_29	274_12_1	275_12_35	2982_013_10	2987_012_5	520_12_6	522_01_12	1015_12_109	1401_3_29	1407_13_25	1011_12_3	1405_12_1	1236_12_4	448_01_42	1339_3_1	1338_12_2
3557_13_23	1144_3_28	2069_3_20	819_12_6	347_4_12	341_12_7	1520_15_22	348_0_2	349_2_3	719_4_8	717_13_100	715_4_7	1794_5_12	1496_01_57	2071_12_12	1705_12_9	1706_0_4	1064_13_1	910_3_1	299_12_57	295_12_32	1662_12_92	290_12_1	1660_15_61	1087_4_9	1085_0_1	199_4_1	594_4_5	1080_01_1	599_12_1	194_2_1	196_12_1	190_12_7	1089_12_71	273_4_22	274_12_1	275_12_33	2982_013_9	2987_012_5	520_12_4	522_01_17	1015_12_103	1401_3_26	1407_13_27	1011_12_1	1405_12_1	1236_12_4	448_01_37	1339_3_1	1338_12_3
3557_13_24	1144_3_27	2069_3_17	819_12_5	347_4_14	341_12_6	1520_15_18	348_0_4	349_2_4	719_4_9	717_13_96	715_4_8	1794_5_12	1496_01_62	2071_12_15	1705_12_9	1706_0_4	1064_13_1	910_3_1	299_12_57	295_12_33	1662_12_87	290_12_2	1660_15_58	1087_4_9	1085_0_1	199_4_1	594_4_7	1080_01_1	599_12_1	194_2_1	196_12_1	190_12_7	1089_12_67	273_4_22	274_12_1	275_12_32	2982_013_8	2987_012_6	520_12_3	522_01_18	1015_12_104	1401_3_30	1407_13_27	1011_12_1	1405_12_1	1236_12_8	448_01_36	1339_3_1	1338_12_3
3557_13_24	1144_3_23	2069_3_10	819_12_7	347_4_12	341_12_8	1520_15_20	348_0_3	349_2_5	719_4_7	717_13_102	715_4_8	1794_5_10	1496_01_69	2071_12_14	1705_12_8	1706_0_5	1064_13_1	910_3_1	299_12_49	295_12_34	1662_12_100	290_12_2	1660_15_55	1087_4_11	1085_0_1	199_4_1	594_4_8	1080_01_1	599_12_1	194_2_1	196_12_1	190_12_7	1089_12_72	273_4_20	274_12_1	275_12_32	2982_013_8	2987_012_6	520_12_2	522_01_14	1015_12_103	1401_3_31	1407_13_27	1405_12_1	1236_12_10	448_01_33	1339_3_1	1338_12_2	1335_13_1
3557_13_24	1144_3_22	2069_3_13	819_12_8	347_4_9	341_12_8	1520_15_22	348_0_4	349_2_3	719_4_10	717_13_106	715_4_11	1794_5_10	1496_01_71	2071_12_11	1705_12_10	1706_0_4	1064_13_1	910_3_1	299_12_59	295_12_35	1662_12_101	290_12_4	1660_15_49	1087_4_10	1085_0_1	199_4_1	594_4_7	1080_01_1	599_12_1	194_2_1	196_12_1	190_12_7	1089_12_77	273_4_18	274_12_1	275_12_25	2982_013_9	2987_012_6	520_12_2	522_01_17	1015_12_98	1401_3_31	1407_13_27	1405_12_1	1236_12_10	448_01_36	1339_3_1	1338_12_1	1335_13_1
3557_13_16	1144_3_23	2069_3_13	819_12_6	347_4_8	341_12_9	1520_15_23	348_0_4	349_2_4	719_4_6	717_13_99	715_4_12	1794_5_11	1496_01_69	2071_12_11	1705_12_14	1706_0_3	1064_13_1	910_3_1	299_12_61	295_12_36	1662_12_108	290_12_5	1660_15_54	1087_4_10	1085_0_1	199_4_1	594_4_7	1080_01_1	599_12_1	194_2_1	196_12_1	190_12_7	1089_12_71	273_4_16	274_12_1	275_12_20	2982_013_9	2987_012_8	520_12_1	522_01_19	1015_12_99	1401_3_23	1407_13_23	1405_12_1	1236_12_12	448_01_27	1339_3_1	1335_13_1	2448_12_36
3557_13_15	1144_3_21	2069_3_12	819_12_6	347_4_5	341_12_10	1520_15_25	348_0_4	349_2_5	719_4_5	717_13_100	715_4_11	1794_5_12	1496_01_63	2071_12_11	1705_12_16	1706_0_4	1064_13_1	910_3_1	299_12_56	295_12_37	1662_12_109	290_12_6	1660_15_46	1087_4_13	1085_0_1	199_4_1	594_4_9	1080_01_1	599_12_1	194_2_1	196_12_1	190_12_11	1089_12_72	273_4_20	275_12_16	2982_013_7	2987_012_7	520_12_1	522_01_19	1015_12_95	1401_3_26	1407_13_24	1405_12_1	1236_12_12	448_01_27	1339_3_1	1335_13_1	2448_12_30	445_12_23
3557_13_15	1144_3_19	819_12_5	347_4_4	341_12_10	1520_15_24	348_0_4	349_2_5	719_4_5	717_13_101	715_4_9	1794_5_9	1496_01_72	2071_12_8	1705_12_13	1706_0_5	1064_13_1	910_3_1	299_12_62	295_12_34	1662_12_104	290_12_8	1660_15_50	1087_4_12	1085_0_1	199_4_1	594_4_8	1080_01_1	599_12_1	194_2_1	196_12_1	190_12_10	1089_12_77	273_4_22	275_12_15	2146_12_10	2982_013_8	2987_012_8	522_01_17	1015_12_97	1401_3_24	1407_13_19	1405_12_1	1236_12_13	448_01_26	1339_3_1	1335_13_1	2448_12_31	445_12_22	444_01_1
3557_13_17	1144_3_14	819_12_5	347_4_4	341_12_12	1520_15_24	348_0_5	349_2_5	719_4_7	717_13_102	715_4_9	1794_5_7	1496_01_68	2071_12_8	1705_12_11	1706_0_2	1064_13_1	910_3_1	299_12_54	295_12_35	1662_12_100	290_12_6	1660_15_49	1087_4_11	1085_0_1	199_4_1	594_4_9	1080_01_1	599_12_1	194_2_1	196_12_1	190_12_9	1089_12_78	273_4_19	275_12_15	2146_12_10	2982_013_7	2987_012_7	522_01_16	1015_12_109	1401_3_20	1407_13_19	1405_12_1	1236_12_9	448_01_34	1339_3_1	1335_13_1	2448_12_35	445_12_20	444_01_1
3557_13_13	1144_3_16	819_12_6	347_4_6	341_12_13	1520_15_19	348_0_3	349_2_9	719_4_5	717_13_101	715_4_9	1794_5_8	1496_01_67	2071_12_10	1705_12_10	1706_0_2	1064_13_1	910_3_1	299_12_55	295_12_31	1662_12_95	290_12_4	1660_15_42	1087_4_11	1085_0_1	199_4_1	594_4_9	1080_01_1	599_12_1	194_2_1	196_12_1	190_12_11	1089_12_77	273_4_21	275_12_12	2146_12_10	2982_013_7	2987_012_7	522_01_16	1015_12_117	1401_3_20	1407_13_20	1405_12_1	1236_12_9	448_01_39	1339_3_1	1335_13_1	2448_12_30	445_12_17	444_01_1
3557_13_10	1144_3_16	819_12_4	347_4_7	341_12_14	1520_15_18	348_0_1	349_2_9	719_4_5	717_13_103	715_4_8	1794_5_5	1496_01_66	2071_12_11	1705_12_10	1706_0_2	1064_13_1	910_3_1	299_12_57	295_12_36	1662_12_88	290_12_3	1660_15_38	1087_4_11	1085_0_1	199_4_1	594_4_8	1080_01_1	599_12_1	194_2_1	196_12_1	190_12_14	1089_12_72	273_4_21	275_12_8	2146_12_10	2982_013_4	2987_012_6	522_01_19	1015_12_116	1401_3_20	1407_13_25	1405_12_1	1236_12_8	448_01_35	1339_3_1	1335_13_1	2448_12_29	445_12_14	444_01_1
3557_13_10	1144_3_13	819_12_5	347_4_6	341_12_12	1520_15_15	348_0_1	349_2_9	719_4_5	717_13_99	715_4_8	1794_5_3	1496_01_62	2071_12_9	1705_12_14	1706_0_1	1064_13_1	910_3_1	299_12_55	295_12_31	1662_12_84	290_12_2	1660_15_45	1087_4_10	1085_0_1	199_4_1	594_4_10	1080_01_1	599_12_1	194_2_1	196_12_1	190_12_14	1089_12_73	273_4_18	275_12_7	2146_12_9	2982_013_5	2987_012_6	522_01_19	1015_12_118	1401_3_20	1407_13_24	1405_12_1	1236_12_7	448_01_34	1339_3_1	1335_13_1	2448_12_32	445_12_16	444_01_1
3557_13_13	1144_3_9	819_12_4	347_4_5	341_12_10	1520_15_12	349_2_10	719_4_5	717_13_97	715_4_9	1794_5_4	1496_01_62	2071_12_12	1705_12_12	1064_13_1	910_3_1	299_12_56	295_12_24	1662_12_80	290_12_3	1660_15_44	1087_4_11	1085_0_1	199_4_1	594_4_9	1080_01_1	599_12_1	194_2_1	196_12_1	190_12_12	1089_12_77	273_4_19	275_12_6	2146_12_9	2982_013_6	2987_012_10	522_01_21	1015_12_115	1401_3_20	1407_13_29	1405_12_1	1236_12_7	448_01_36	1339_3_1	1335_13_1	2448_12_29	445_12_21	444_01_1	1515_3_1	102_5_1
3557_13_7	1144_3_9	819_12_2	347_4_4	341_12_8	1520_15_11	349_2_11	719_4_5	717_13_100	715_4_5	1794_5_5	1496_01_62	2071_12_12	1705_12_14	1064_13_1	910_3_1	299_12_54	295_12_21	1662_12_76	290_12_3	1660_15_49	1087_4_13	1085_0_1	199_4_1	594_4_6	1080_01_1	599_12_1	194_2_1	196_12_1	190_12_11	1089_12_76	273_4_17	275_12_4	2146_12_12	2982_013_8	2987_012_10	522_01_23	1015_12_116	1401_3_18	1407_13_32	1405_12_1	1236_12_8	448_01_37	1339_3_1	1335_13_1	2448_12_27	445_12_20	444_01_1	1515_3_1	102_5_2
3557_13_6	1144_3_10	819_12_2	347_4_3	341_12_7	1520_15_11	349_2_9	719_4_5	717_13_96	715_4_4	1794_5_5	1496_01_62	2071_12_14	1705_12_16	1064_13_1	910_3_1	299_12_60	295_12_20	1662_12_75	290_12_3	1660_15_47	1087_4_12	1085_0_1	199_4_1	594_4_5	1080_01_1	599_12_1	194_2_1	196_12_1	190_12_12	1089_12_65	273_4_17	275_12_2	2146_12_13	2982_013_6	2987_012_11	522_01_20	1015_12_117	1401_3_22	1407_13_31	1405_12_1	1236_12_7	448_01_39	1339_3_1	1335_13_1	2448_12_24	445_12_18	444_01_1	1515_3_1	102_5_1
3557_13_5	1144_3_7	819_12_2	347_4_5	341_12_9	1520_15_10	349_2_10	719_4_5	717_13_91	715_4_3	1794_5_5	1496_01_64	2071_12_9	1705_12_16	1064_13_1	910_3_1	299_12_70	295_12_20	1662_12_73	290_12_2	1660_15_47	1087_4_12	1085_0_1	199_4_1	594_4_3	1080_01_1	599_12_1	196_12_1	190_12_11	1089_12_65	273_4_19	275_12_3	2146_12_14	2982_013_6	2987_012_13	522_01_18	1015_12_124	1401_3_21	1407_13_26	1405_12_1	1236_12_6	448_01_43	1339_3_1	1335_13_1	2448_12_23	445_12_19	444_01_1	1515_3_1	102_5_2	103_13_1
3557_13_4	1144_3_9	819_12_2	347_4_5	341_12_7	1520_15_13	349_2_9	719_4_7	717_13_80	715_4_2	1794_5_5	1496_01_67	2071_12_13	1705_12_17	1064_13_1	910_3_1	299_12_76	295_12_22	1662_12_67	290_12_1	1660_15_48	1087_4_11	1085_0_1	199_4_1	594_4_1	1080_01_1	599_12_1	196_12_1	190_12_11	1089_12_67	273_4_19	275_12_3	2146_12_14	2982_013_6	2987_012_15	522_01_19	1015_12_115	1401_3_19	1407_13_31	1405_12_1	1236_12_5	448_01_44	1339_3_1	1335_13_1	2448_12_24	445_12_16	444_01_1	1515_3_1	102_5_1	103_13_1
3557_13_4	1144_3_10	347_4_5	341_12_5	1520_15_15	349_2_7	719_4_6	717_13_78	715_4_3	1794_5_4	1496_01_72	2071_12_11	1705_12_20	1064_13_1	910_3_1	299_12_78	295_12_19	1662_12_65	290_12_1	1660_15_44	1087_4_12	1085_0_1	1080_01_1	599_12_1	196_12_1	190_12_9	1089_12_59	273_4_20	275_12_3	2146_12_15	2982_013_6	2987_012_14	522_01_18	1015_12_115	1401_3_19	1407_13_29	1405_12_1	1236_12_7	448_01_42	1339_3_1	1335_13_1	2448_12_18	445_12_21	444_01_1	1515_3_1	102_5_1	103_13_1	100_4_1	101_12_1	105_12_56
3557_13_3	1144_3_8	347_4_7	341_12_2	1520_15_13	349_2_7	719_4_8	717_13_81	715_4_3	1794_5_3	1496_01_65	2071_12_7	1705_12_16	1064_13_1	910_3_1	299_12_77	295_12_16	1662_12_67	290_12_1	1660_15_43	1087_4_14	1085_0_1	1080_01_1	599_12_1	196_12_1	190_12_11	1089_12_55	273_4_20	275_12_2	2146_12_15	2982_013_8	2987_012_16	522_01_13	1015_12_109	1401_3_18	1407_13_26	1405_12_1	1236_12_7	448_01_48	1339_3_1	1335_13_1	2448_12_17	445_12_21	444_01_1	1515_3_1	102_5_2	103_13_1	100_4_1	101_12_1	105_12_61
3557_13_3	1144_3_8	347_4_9	341_12_2	1520_15_12	349_2_10	719_4_10	717_13_79	715_4_3	1794_5_3	1496_01_66	2071_12_10	1705_12_14	1064_13_1	910_3_1	299_12_72	295_12_13	1662_12_59	290_12_1	1660_15_49	1087_4_11	1085_0_1	1080_01_1	599_12_1	196_12_1	190_12_7	1089_12_57	273_4_19	275_12_2	2146_12_13	2982_013_10	2987_012_14	522_01_12	1015_12_114	1401_3_21	1407_13_30	1405_12_1	1236_12_6	448_01_46	1339_3_1	1335_13_1	2448_12_22	445_12_22	444_01_1	1515_3_1	102_5_1	103_13_1	100_4_1	101_12_1	105_12_60
1144_3_5	347_4_8	341_12_2	1520_15_12	349_2_11	719_4_12	717_13_77	715_4_3	1794_5_5	1496_01_74	1705_12_14	1064_13_1	910_3_1	299_12_76	295_12_14	1662_12_59	290_12_1	1660_15_49	1087_4_14	1085_0_1	1080_01_1	599_12_1	196_12_1	190_12_6	1089_12_56	273_4_18	275_12_1	2146_12_16	2982_013_10	2987_012_12	522_01_9	1015_12_113	1401_3_17	1407_13_31	1405_12_1	1236_12_8	448_01_44	1339_3_1	1335_13_1	2448_12_17	445_12_20	444_01_1	1515_3_1	102_5_1	103_13_1	100_4_1	101_12_1	105_12_58	900_12_42	907_12_1
1144_3_5	347_4_7	341_12_2	1520_15_12	349_2_11	719_4_13	717_13_80	715_4_4	1794_5_3	1496_01_75	1705_12_14	1064_13_1	910_3_1	299_12_75	295_12_12	1662_12_63	290_12_1	1660_15_40	1087_4_11	1080_01_1	599_12_1	196_12_1	190_12_6	1089_12_58	273_4_19	275_12_1	2146_12_13	2982_013_9	2987_012_14	522_01_9	1015_12_120	1401_3_19	1407_13_28	1405_12_1	1236_12_10	448_01_45	1339_3_1	1335_13_1	2448_12_18	445_12_23	444_01_1	1515_3_1	102_5_1	103_13_1	100_4_1	101_12_1	105_12_61	900_12_39	907_12_1	33_12_84
1144_3_5	347_4_8	341_12_2	1520_15_12	349_2_13	719_4_11	717_13_80	715_4_3	1794_5_3	1496_01_78	1705_12_16	1064_13_1	910_3_1	299_12_80	295_12_12	1662_12_68	290_12_1	1660_15_44	1087_4_15	1080_01_1	599_12_1	196_12_1	190_12_5	1089_12_67	273_4_17	275_12_2	2146_12_10	2982_013_10	2987_012_9	522_01_7	1015_12_120	1401_3_13	1407_13_24	1405_12_1	1236_12_10	448_01_46	1339_3_1	1335_13_1	2448_12_21	445_12_26	444_01_1	1515_3_1	103_13_1	100_4_1	101_12_1	105_12_64	900_12_37	907_12_1	33_12_94	31_12_25
347_4_8	341_12_1	1520_15_10	349_2_13	719_4_10	717_13_73	715_4_8	1794_5_5	1496_01_73	1705_12_20	1064_13_1	910_3_1	299_12_89	295_12_11	1662_12_72	290_12_1	1660_15_44	1087_4_15	1080_01_1	599_12_1	196_12_1	190_12_5	1089_12_71	273_4_11	275_12_3	2146_12_9	2982_013_8	2987_012_9	522_01_5	1015_12_114	1401_3_9	1407_13_30	1405_12_1	1236_12_10	448_01_40	1339_3_1	1335_13_1	2448_12_22	445_12_24	444_01_1	1515_3_1	103_13_1	100_4_1	101_12_1	105_12_67	900_12_34	907_12_1	33_12_93	31_12_23	30_12_1
347_4_4	341_12_2	1520_15_8	349_2_13	719_4_6	717_13_71	715_4_10	1794_5_5	1496_01_66	1705_12_21	1064_13_1	910_3_1	299_12_91	295_12_10	1662_12_71	290_12_1	1660_15_37	1087_4_14	1080_01_1	599_12_1	196_12_1	190_12_4	1089_12_73	273_4_10	275_12_3	2982_013_6	2987_012_9	522_01_3	1015_12_125	1401_3_6	1407_13_29	1405_12_1	1236_12_12	448_01_35	1335_13_1	2448_12_27	445_12_24	444_01_1	1515_3_1	103_13_1	100_4_1	101_12_1	105_12_79	900_12_35	907_12_1	33_12_85	31_12_24	30_12_1	36_4_1	640_12_4
347_4_5	341_12_2	1520_15_9	349_2_14	719_4_7	717_13_68	715_4_10	1794_5_5	1496_01_61	1705_12_22	1064_13_1	910_3_1	299_12_98	295_12_12	1662_12_66	290_12_1	1660_15_38	1087_4_12	1080_01_1	599_12_1	196_12_1	190_12_4	1089_12_67	273_4_8	275_12_4	2982_013_7	2987_012_8	522_01_4	1015_12_120	1401_3_5	1407_13_25	1405_12_1	1236_12_12	448_01_38	1335_13_1	2448_12_27	445_12_25	444_01_1	1515_3_1	103_13_1	101_12_1	105_12_83	900_12_36	907_12_1	33_12_83	31_12_27	30_12_1	36_4_1	640_12_6	1534_12_34
347_4_6	341_12_2	1520_15_8	349_2_13	719_4_7	717_13_63	715_4_12	1794_5_3	1496_01_70	1705_12_26	1064_13_1	910_3_1	299_12_99	295_12_14	1662_12_62	290_12_1	1660_15_43	1087_4_12	1080_01_1	599_12_1	196_12_1	190_12_4	1089_12_66	273_4_8	275_12_5	2982_013_8	2987_012_8	522_01_3	1015_12_109	1401_3_6	1407_13_27	1405_12_1	1236_12_13	448_01_35	1335_13_1	2448_12_28	445_12_26	444_01_1	1515_3_1	103_13_1	101_12_1	105_12_88	900_12_33	907_12_1	33_12_89	31_12_32	30_12_1	36_4_1	640_12_4	1534_12_39
347_4_8	341_12_3	1520_15_9	349_2_11	719_4_7	717_13_61	715_4_15	1794_5_3	1496_01_67	1705_12_17	1064_13_1	910_3_1	299_12_95	295_12_17	1662_12_62	290_12_1	1660_15_44	1087_4_12	1080_01_1	599_12_1	196_12_1	190_12_5	1089_12_64	273_4_8	275_12_4	2982_013_8	2987_012_8	522_01_1	1015_12_110	1401_3_6	1407_13_28	1405_12_1	1236_12_11	448_01_35	1335_13_1	2448_12_27	445_12_24	444_01_1	1515_3_1	103_13_1	101_12_1	105_12_87	900_12_38	907_12_1	33_12_96	31_12_27	30_12_1	36_4_1	640_12_3	1534_12_41
347_4_5	341_12_1	1520_15_8	349_2_11	719_4_8	717_13_68	715_4_18	1794_5_3	1496_01_66	1705_12_21	1064_13_1	910_3_1	299_12_89	295_12_20	1662_12_66	290_12_1	1660_15_42	1087_4_10	1080_01_1	599_12_1	196_12_1	190_12_4	1089_12_55	273_4_9	275_12_4	2982_013_8	2987_012_7	522_01_1	1015_12_107	1401_3_6	1407_13_26	1405_12_1	1236_12_9	448_01_27	1335_13_1	2448_12_20	445_12_28	444_01_1	1515_3_1	103_13_1	101_12_1	105_12_87	900_12_47	907_12_1	33_12_100	31_12_26	30_12_1	36_4_1	640_12_4	1534_12_39
347_4_2	341_12_1	1520_15_8	349_2_13	719_4_8	717_13_67	715_4_17	1794_5_4	1496_01_66	1705_12_25	1064_13_1	910_3_1	299_12_97	295_12_20	1662_12_61	290_12_1	1660_15_38	1087_4_10	1080_01_1	599_12_1	196_12_1	190_12_5	1089_12_53	273_4_10	275_12_4	2982_013_10	2987_012_8	1015_12_96	1401_3_7	1407_13_27	1405_12_1	1236_12_10	448_01_28	1335_13_1	2448_12_16	445_12_21	444_01_1	1515_3_1	103_13_1	101_12_1	105_12_81	900_12_51	907_12_1	33_12_99	31_12_28	30_12_1	36_4_1	640_12_6	1534_12_40	1533_12_11
347_4_3	341_12_2	1520_15_9	349_2_11	719_4_8	717_13_66	715_4_17	1794_5_5	1496_01_69	1705_12_26	1064_13_1	299_12_98	295_12_21	1662_12_59	290_12_1	1660_15_39	1087_4_10	1080_01_1	599_12_1	196_12_1	190_12_5	1089_12_60	273_4_10	275_12_4	2982_013_11	2987_012_9	1015_12_95	1401_3_9	1407_13_30	1405_12_1	1236_12_8	448_01_31	1335_13_1	2448_12_19	445_12_20	444_01_1	1515_3_1	103_13_1	101_12_1	105_12_85	900_12_45	907_12_1	33_12_112	31_12_34	30_12_1	36_4_1	640_12_5	1534_12_40	1533_12_9	1532_12_18
347_4_5	341_12_3	1520_15_8	349_2_11	719_4_6	717_13_59	715_4_20	1794_5_4	1496_01_75	1705_12_29	1064_13_1	299_12_112	295_12_19	1662_12_58	290_12_1	1660_15_49	1087_4_10	1080_01_1	599_12_1	196_12_1	190_12_6	1089_12_58	273_4_10	275_12_5	2982_013_13	2987_012_8	1015_12_97	1401_3_8	1407_13_25	1405_12_1	1236_12_7	448_01_31	1335_13_1	2448_12_18	445_12_28	444_01_1	1515_3_1	103_13_1	101_12_1	105_12_86	900_12_50	907_12_1	33_12_120	31_12_30	30_12_1	36_4_1	640_12_4	1534_12_40	1533_12_7	1532_12_21
347_4_5	341_12_6	1520_15_12	349_2_16	719_4_7	717_13_55	715_4_19	1794_5_4	1496_01_74	1705_12_29	1064_13_1	299_12_111	295_12_18	1662_12_55	290_12_1	1660_15_46	1087_4_10	1080_01_1	599_12_1	196_12_1	190_12_7	1089_12_57	273_4_9	275_12_4	2982_013_16	2987_012_9	1015_12_96	1401_3_6	1407_13_26	1405_12_1	1236_12_7	448_01_32	1335_13_1	2448_12_20	445_12_31	444_01_1	1515_3_1	103_13_1	101_12_1	105_12_83	900_12_49	907_12_1	33_12_126	31_12_35	30_12_1	36_4_1	640_12_3	1534_12_51	1533_12_8	1532_12_22
347_4_7	341_12_7	1520_15_11	349_2_14	719_4_7	717_13_57	715_4_20	1794_5_4	1496_01_64	1705_12_29	1064_13_1	299_12_103	295_12_15	1662_12_52	290_12_1	1660_15_54	1087_4_10	1080_01_1	599_12_1	196_12_1	190_12_6	1089_12_53	273_4_12	275_12_3	2982_013_15	2987_012_10	1015_12_105	1401_3_4	1407_13_24	1405_12_1	1236_12_7	448_01_26	1335_13_1	2448_12_17	445_12_29	444_01_1	1515_3_1	103_13_1	101_12_1	105_12_76	900_12_46	907_12_1	33_12_123	31_12_34	30_12_1	36_4_1	640_12_2	1534_12_50	1533_12_8	1532_12_19
347_4_4	341_12_4	1520_15_14	349_2_14	719_4_5	717_13_55	715_4_23	1794_5_4	1496_01_62	1705_12_31	1064_13_1	299_12_114	295_12_16	1662_12_50	290_12_1	1660_15_54	1087_4_9	1080_01_1	599_12_1	196_12_1	190_12_5	1089_12_62	273_4_12	275_12_5	2982_013_11	2987_012_13	1015_12_112	1401_3_5	1407_13_22	1405_12_1	1236_12_7	448_01_32	1335_13_1	2448_12_17	445_12_24	444_01_1	1515_3_1	103_13_1	101_12_1	105_12_71	900_12_45	907_12_1	33_12_125	31_12_30	30_12_1	36_4_1	640_12_3	1534_12_50	1533_12_5	1532_12_25
347_4_5	341_12_4	1520_15_13	349_2_17	719_4_4	717_13_57	715_4_19	1794_5_5	1496_01_61	1705_12_31	1064_13_1	299_12_117	295_12_14	1662_12_48	290_12_1	1660_15_53	1087_4_11	1080_01_1	599_12_1	196_12_1	190_12_5	1089_12_58	273_4_15	275_12_5	2982_013_8	2987_012_8	1015_12_104	1401_3_7	1407_13_23	1405_12_1	1236_12_10	448_01_26	1335_13_1	2448_12_12	445_12_19	444_01_1	1515_3_1	103_13_1	101_12_1	105_12_79	900_12_45	907_12_1	33_12_129	31_12_32	30_12_1	36_4_1	640_12_4	1534_12_53	1533_12_7	1532_12_24
347_4_6	341_12_4	1520_15_9	349_2_15	719_4_5	717_13_65	715_4_20	1794_5_6	1496_01_56	1705_12_30	1064_13_1	299_12_113	295_12_12	1662_12_53	290_12_1	1660_15_54	1087_4_11	1080_01_1	599_12_1	196_12_1	190_12_6	1089_12_53	273_4_16	275_12_5	2982_013_9	2987_012_8	1015_12_113	1401_3_6	1407_13_25	1405_12_1	1236_12_13	448_01_25	1335_13_1	2448_12_11	445_12_19	444_01_1	1515_3_1	103_13_1	101_12_1	105_12_85	900_12_46	907_12_1	33_12_128	31_12_33	30_12_1	36_4_1	640_12_2	1534_12_44	1533_12_10	1532_12_20
347_4_5	341_12_4	1520_15_10	349_2_14	719_4_7	717_13_57	715_4_21	1794_5_8	1496_01_54	1705_12_27	1064_13_1	299_12_113	295_12_12	1662_12_55	290_12_1	1660_15_54	1087_4_10	1080_01_1	599_12_1	196_12_1	190_12_8	1089_12_58	273_4_13	275_12_4	2982_013_8	2987_012_8	1015_12_115	1401_3_5	1407_13_18	1405_12_1	1236_12_12	448_01_27	1335_13_1	2448_12_10	445_12_21	444_01_1	1515_3_1	103_13_1	101_12_1	105_12_85	900_12_40	907_12_1	33_12_126	31_12_35	30_12_1	36_4_1	640_12_2	1534_12_47	1533_12_12	1532_12_22
347_4_2	341_12_5	1520_15_10	349_2_13	719_4_6	717_13_62	715_4_20	1794_5_10	1496_01_49	1705_12_24	1064_13_1	299_12_109	295_12_13	1662_12_50	290_12_1	1660_15_55	1087_4_9	1080_01_1	599_12_1	196_12_1	190_12_9	1089_12_58	273_4_12	275_12_2	2982_013_8	2987_012_9	1015_12_115	1401_3_5	1407_13_17	1405_12_1	1236_12_10	448_01_33	1335_13_1	2448_12_7	445_12_21	444_01_1	1515_3_1	103_13_1	101_12_1	105_12_80	900_12_42	907_12_1	33_12_130	31_12_35	30_12_1	36_4_1	640_12_2	1534_12_50	1533_12_13	1532_12_21
347_4_2	341_12_1	1520_15_11	349_2_13	719_4_6	717_13_67	715_4_22	1794_5_9	1496_01_47	1705_12_28	1064_13_1	299_12_110	295_12_13	1662_12_58	290_12_1	1660_15_57	1087_4_13	1080_01_1	599_12_1	196_12_1	190_12_11	1089_12_58	273_4_16	275_12_3	2982_013_8	2987_012_11	1015_12_110	1401_3_3	1407_13_19	1405_12_1	1236_12_11	448_01_27	1335_13_1	2448_12_8	445_12_22	444_01_1	1515_3_1	103_13_1	101_12_1	105_12_81	900_12_39	907_12_1	33_12_130	31_12_36	30_12_1	36_4_1	640_12_2	1534_12_46	1533_12_12	1532_12_23
347_4_2	1520_15_12	349_2_13	719_4_6	717_13_70	715_4_23	1794_5_9	1496_01_44	1705_12_31	1064_13_1	299_12_111	295_12_12	1662_12_59	290_12_1	1660_15_55	1087_4_13	1080_01_1	599_12_1	196_12_1	190_12_13	1089_12_63	273_4_15	275_12_3	2982_013_6	2987_012_8	1015_12_117	1401_3_6	1407_13_20	1405_12_1	1236_12_10	448_01_28	1335_13_1	2448_12_7	445_12_22	444_01_1	1515_3_1	103_13_1	101_12_1	105_12_83	900_12_45	907_12_1	33_12_135	31_12_30	30_12_1	36_4_1	640_12_2	1534_12_45	1533_12_14	1532_12_19	647_12_24
347_4_2	1520_15_7	349_2_11	719_4_4	717_13_65	715_4_24	1794_5_8	1496_01_44	1705_12_34	1064_13_1	299_12_109	295_12_11	1662_12_59	290_12_1	1660_15_51	1087_4_14	1080_01_1	599_12_1	196_12_1	190_12_13	1089_12_66	273_4_14	275_12_3	2982_013_9	2987_012_6	1015_12_104	1401_3_5	1407_13_24	1405_12_1	1236_12_12	448_01_31	1335_13_1	2448_12_9	445_12_21	444_01_1	1515_3_1	103_13_1	101_12_1	105_12_81	900_12_43	907_12_1	33_12_127	31_12_30	30_12_1	36_4_1	640_12_1	642_13_1	1533_12_15	1532_12_12	647_12_26
3715_13_48	1353_4_26	215_3_4	762_1_25	3100_4_2	1260_13_18	3718_12_4	764_12_41	91_12_1	16_12_1	3716_12_61	3324_12_49	135_5_30	134_12_1	139_12_43	490_2_1	492_12_7	1236_12_10	24_12_40	322_5_1	1776_3_7	2326_12_14	22_12_100	160_12_1	1074_01_9	28_12_1	1070_01_4	385_3_1	542_12_12	288_13_19	405_12_23	347_4_2	4_4_49	401_15_35	1379_0_1	2176_5_2	283_01_1	2247_12_9	349_2_12	409_4_12	934_3_1	691_123_1	567_2_1	991_12_115	368_13_1	993_01_11	642_13_1	1155_12_12	715_4_23	2148_2_16
3715_13_56	1353_4_26	215_3_5	762_1_27	3100_4_1	1260_13_21	3718_12_2	764_12_39	91_12_1	16_12_1	3716_12_59	3324_12_54	135_5_26	134_12_1	139_12_44	490_2_1	492_12_6	1236_12_12	24_12_33	322_5_1	1776_3_7	2326_12_17	22_12_98	160_12_1	1074_01_10	28_12_1	1070_01_4	385_3_1	542_12_11	288_13_25	405_12_24	347_4_1	4_4_51	401_15_30	2176_5_1	283_01_1	2247_12_7	349_2_12	409_4_15	934_3_1	691_123_1	567_2_1	991_12_112	368_13_1	993_01_12	642_13_1	1155_12_17	715_4_26	2148_2_17	3167_12_6
3715_13_50	1353_4_26	215_3_1	762_1_31	3100_4_1	1260_13_20	3718_12_2	764_12_44	91_12_1	16_12_1	3716_12_57	3324_12_53	135_5_20	134_12_1	139_12_42	490_2_1	492_12_4	1236_12_10	24_12_36	322_5_1	1776_3_7	2326_12_19	22_12_96	160_12_1	1074_01_9	28_12_1	1070_01_2	385_3_1	542_12_13	288_13_18	405_12_24	347_4_1	4_4_53	401_15_37	2176_5_2	283_01_1	2247_12_7	349_2_14	409_4_13	934_3_1	691_123_1	567_2_1	991_12_115	368_13_1	993_01_11	642_13_1	1155_12_17	715_4_27	2148_2_16	3167_12_6
3715_13_56	1353_4_30	215_3_1	762_1_30	872_13_17	1260_13_21	764_12_46	91_12_1	16_12_1	3716_12_46	3324_12_56	135_5_18	134_12_1	139_12_38	490_2_1	492_12_3	1236_12_10	24_12_40	322_5_1	1776_3_8	2326_12_21	22_12_101	160_12_1	1074_01_10	28_12_1	1070_01_2	385_3_1	542_12_10	288_13_19	405_12_22	347_4_1	4_4_51	401_15_41	2176_5_2	283_01_1	2247_12_8	349_2_15	409_4_13	934_3_1	691_123_1	567_2_1	991_12_111	368_13_1	993_01_15	642_13_1	1155_12_16	715_4_26	2148_2_14	3167_12_7	1150_13_22
3715_13_54	1353_4_31	215_3_2	762_1_26	872_13_13	1260_13_21	764_12_53	91_12_1	16_12_1	3716_12_47	3324_12_60	135_5_19	134_12_1	139_12_36	490_2_1	492_12_2	1236_12_13	24_12_38	322_5_1	1776_3_10	2326_12_19	22_12_97	160_12_1	1074_01_10	28_12_1	1070_01_2	385_3_1	542_12_11	288_13_21	405_12_24	347_4_1	4_4_49	401_15_35	2176_5_2	283_01_1	2247_12_9	349_2_19	409_4_11	934_3_1	691_123_1	567_2_1	991_12_107	368_13_1	993_01_14	642_13_1	1155_12_15	715_4_31	2148_2_11	3167_12_7	1150_13_26
3715_13_61	1353_4_28	215_3_2	762_1_25	872_13_14	1260_13_23	764_12_47	91_12_1	16_12_1	3716_12_49	3324_12_58	135_5_20	134_12_1	139_12_31	490_2_1	492_12_3	1236_12_12	24_12_42	322_5_1	1776_3_9	2326_12_16	22_12_98	160_12_1	1074_01_13	28_12_1	1070_01_2	385_3_1	542_12_12	288_13_21	405_12_22	347_4_1	4_4_50	401_15_29	2176_5_1	283_01_1	2247_12_10	349_2_12	409_4_9	934_3_1	691_123_1	567_2_1	991_12_106	368_13_1	993_01_11	642_13_1	1155_12_14	715_4_31	2148_2_9	3167_12_5	1150_13_27
3715_13_60	1353_4_29	215_3_2	762_1_26	872_13_14	1260_13_23	764_12_42	91_12_1	16_12_1	3716_12_48	3324_12_63	135_5_23	134_12_1	139_12_32	490_2_1	492_12_4	1236_12_12	24_12_38	322_5_1	1776_3_9	2326_12_14	22_12_98	160_12_1	1074_01_11	28_12_1	1070_01_2	385_3_1	542_12_14	288_13_25	405_12_25	347_4_1	4_4_45	401_15_26	2176_5_2	283_01_1	2247_12_12	349_2_14	409_4_7	934_3_1	691_123_1	567_2_1	991_12_111	368_13_1	993_01_12	642_13_1	1155_12_16	715_4_30	2148_2_8	3167_12_8	1150_13_28
3715_13_65	1353_4_26	215_3_2	762_1_23	872_13_14	1260_13_26	764_12_38	91_12_1	16_12_1	3716_12_51	3324_12_67	135_5_21	134_12_1	139_12_29	490_2_1	492_12_4	1236_12_12	24_12_43	322_5_1	1776_3_8	2326_12_13	22_12_103	160_12_1	1074_01_11	28_12_1	1070_01_3	385_3_1	542_12_14	288_13_21	405_12_26	4_4_42	401_15_27	2176_5_1	283_01_1	2247_12_12	349_2_13	409_4_5	934_3_1	691_123_1	567_2_1	991_12_108	368_13_1	993_01_10	642_13_1	1155_12_22	715_4_31	2148_2_9	3167_12_8	1150_13_27	1153_5_1
3715_13_67	1353_4_20	215_3_2	762_1_25	872_13_13	1260_13_27	764_12_39	91_12_1	16_12_1	3716_12_49	3324_12_72	135_5_16	134_12_1	139_12_28	490_2_1	492_12_6	1236_12_11	24_12_41	322_5_1	1776_3_6	2326_12_13	22_12_115	160_12_1	1074_01_10	28_12_1	1070_01_4	385_3_1	542_12_17	288_13_21	405_12_30	4_4_35	401_15_23	2176_5_1	283_01_1	2247_12_13	349_2_14	409_4_3	934_3_1	691_123_1	567_2_1	991_12_121	368_13_1	993_01_12	642_13_1	1155_12_20	715_4_34	2148_2_10	3167_12_9	1150_13_21	1153_5_1
3715_13_68	1353_4_17	215_3_1	762_1_27	872_13_12	1260_13_25	764_12_45	91_12_1	16_12_1	3716_12_48	3324_12_68	135_5_19	134_12_1	139_12_27	490_2_1	492_12_7	1236_12_10	24_12_36	1776_3_5	2326_12_13	22_12_109	160_12_1	1074_01_11	28_12_1	1070_01_3	385_3_1	542_12_15	288_13_18	405_12_27	4_4_36	401_15_28	283_01_1	2247_12_14	349_2_12	409_4_4	934_3_1	691_123_1	567_2_1	991_12_120	368_13_1	993_01_10	642_13_1	1155_12_20	715_4_34	2148_2_10	3167_12_8	1150_13_26	1794_5_13	262_12_56	1956_3_5
3715_13_77	1353_4_18	215_3_1	762_1_25	872_13_11	1260_13_27	764_12_40	91_12_1	16_12_1	3716_12_47	3324_12_63	135_5_17	134_12_1	139_12_25	490_2_1	492_12_10	1236_12_8	24_12_37	1776_3_8	2326_12_12	22_12_111	160_12_1	1074_01_10	28_12_1	1070_01_3	385_3_1	542_12_19	288_13_12	405_12_26	4_4_32	401_15_30	283_01_1	2247_12_13	349_2_8	409_4_5	934_3_1	691_123_1	567_2_1	991_12_109	368_13_1	993_01_9	642_13_1	1155_12_20	715_4_34	2148_2_8	3167_12_9	1150_13_31	1794_5_10	262_12_60	1956_3_6
3715_13_76	1353_4_18	215_3_1	762_1_28	872_13_10	1260_13_29	764_12_42	91_12_1	16_12_1	3716_12_44	3324_12_65	135_5_20	134_12_1	139_12_23	490_2_1	492_12_12	1236_12_7	24_12_34	1776_3_7	2326_12_14	22_12_119	160_12_1	1074_01_15	28_12_1	1070_01_3	542_12_17	288_13_16	405_12_32	4_4_22	401_15_26	283_01_1	2247_12_14	349_2_10	409_4_4	934_3_1	691_123_1	567_2_1	991_12_107	368_13_1	993_01_9	642_13_1	1155_12_20	715_4_30	2148_2_6	3167_12_8	1150_13_26	1794_5_10	262_12_60	1956_3_5	124_12_1
3715_13_76	1353_4_14	215_3_2	762_1_30	872_13_9	1260_13_30	764_12_41	91_12_1	16_12_1	3716_12_39	3324_12_67	135_5_19	134_12_1	139_12_24	490_2_1	492_12_8	1236_12_8	24_12_35	1776_3_6	2326_12_16	22_12_112	160_12_1	1074_01_13	28_12_1	1070_01_3	542_12_9	288_13_14	405_12_32	4_4_22	401_15_27	283_01_1	2247_12_13	349_2_9	409_4_4	934_3_1	691_123_1	567_2_1	991_12_117	368_13_1	993_01_8	642_13_1	1155_12_20	715_4_30	2148_2_7	3167_12_8	1150_13_27	1794_5_13	262_12_56	1956_3_5	124_12_1
3715_13_84	1353_4_14	215_3_2	762_1_23	872_13_7	1260_13_32	764_12_38	91_12_1	16_12_1	3716_12_48	3324_12_62	135_5_20	134_12_1	139_12_21	490_2_1	492_12_8	1236_12_7	24_12_42	1776_3_3	2326_12_16	22_12_111	160_12_1	1074_01_15	28_12_1	1070_01_2	542_12_10	288_13_16	405_12_31	4_4_18	401_15_26	283_01_1	2247_12_11	349_2_7	409_4_6	934_3_1	691_123_1	567_2_1	991_12_124	368_13_1	993_01_9	642_13_1	1155_12_21	715_4_34	2148_2_6	3167_12_8	1150_13_33	1794_5_13	262_12_55	1956_3_3	124_12_1
3715_13_87	1353_4_10	215_3_2	762_1_15	872_13_6	1260_13_34	764_12_32	91_12_1	16_12_1	3716_12_47	3324_12_56	135_5_17	134_12_1	139_12_25	490_2_1	492_12_11	1236_12_6	24_12_33	1776_3_3	2326_12_13	22_12_118	160_12_1	1074_01_16	28_12_1	1070_01_2	542_12_7	288_13_15	405_12_32	4_4_21	401_15_24	283_01_1	2247_12_11	349_2_6	409_4_6	934_3_1	691_123_1	567_2_1	991_12_120	368_13_1	993_01_9	642_13_1	1155_12_24	715_4_34	2148_2_3	3167_12_7	1150_13_31	1794_5_13	262_12_59	1956_3_2	124_12_1
3715_13_79	1353_4_10	215_3_2	762_1_11	872_13_6	1260_13_34	764_12_32	91_12_1	16_12_1	3716_12_42	3324_12_46	135_5_20	134_12_1	139_12_22	490_2_1	492_12_11	1236_12_7	24_12_31	1776_3_3	2326_12_15	22_12_111	160_12_1	1074_01_16	28_12_1	1070_01_2	542_12_5	288_13_13	405_12_35	4_4_23	401_15_26	283_01_1	2247_12_11	349_2_5	409_4_7	934_3_1	691_123_1	567_2_1	991_12_124	368_13_1	993_01_9	642_13_1	1155_12_22	715_4_34	2148_2_5	3167_12_9	1150_13_34	1794_5_13	262_12_57	1956_3_2	124_12_1
3715_13_84	1353_4_9	215_3_3	762_1_13	872_13_5	1260_13_31	764_12_32	91_12_1	16_12_1	3716_12_42	3324_12_60	135_5_21	134_12_1	139_12_22	490_2_1	492_12_9	1236_12_7	24_12_35	1776_3_3	2326_12_13	22_12_116	160_12_1	1074_01_19	28_12_1	1070_01_3	542_12_5	288_13_16	405_12_42	4_4_21	401_15_21	283_01_1	2247_12_8	349_2_4	409_4_6	934_3_1	691_123_1	567_2_1	991_12_123	368_13_1	993_01_8	642_13_1	1155_12_28	715_4_32	2148_2_5	3167_12_5	1150_13_28	1794_5_11	262_12_52	1956_3_2	124_12_1
3715_13_88	1353_4_9	215_3_2	762_1_13	872_13_9	1260_13_30	764_12_32	91_12_1	16_12_1	3716_12_42	3324_12_57	135_5_24	134_12_1	139_12_21	490_2_1	492_12_7	1236_12_7	24_12_44	1776_3_2	2326_12_12	22_12_121	160_12_1	1074_01_19	28_12_1	1070_01_2	542_12_7	288_13_18	405_12_47	4_4_19	401_15_25	283_01_1	2247_12_9	349_2_5	409_4_6	934_3_1	691_123_1	567_2_1	991_12_118	368_13_1	993_01_8	642_13_1	1155_12_28	715_4_22	2148_2_4	3167_12_4	1150_13_32	1794_5_6	262_12_53	1956_3_2	124_12_1
3715_13_98	1353_4_6	215_3_1	762_1_16	872_13_6	1260_13_32	764_12_33	91_12_1	16_12_1	3716_12_42	3324_12_57	135_5_29	134_12_1	139_12_23	490_2_1	492_12_9	1236_12_8	24_12_37	1776_3_1	2326_12_14	22_12_126	160_12_1	1074_01_20	28_12_1	1070_01_2	542_12_3	288_13_14	405_12_45	4_4_19	401_15_26	283_01_1	2247_12_12	349_2_4	409_4_6	934_3_1	691_123_1	567_2_1	991_12_116	368_13_1	993_01_9	642_13_1	1155_12_31	715_4_15	2148_2_3	3167_12_5	1150_13_26	1794_5_6	262_12_54	1956_3_2	124_12_1
3715_13_99	1353_4_4	215_3_2	762_1_18	872_13_9	1260_13_26	764_12_28	91_12_1	16_12_1	3716_12_42	3324_12_52	135_5_26	134_12_1	139_12_20	490_2_1	492_12_7	24_12_33	1236_12_10	2326_12_9	22_12_127	160_12_1	1074_01_19	28_12_1	1070_01_2	542_12_1	288_13_16	405_12_39	4_4_12	401_15_19	283_01_1	2247_12_11	349_2_5	409_4_3	934_3_1	691_123_1	567_2_1	991_12_109	368_13_1	993_01_12	642_13_1	1155_12_30	715_4_19	2148_2_2	3167_12_6	1150_13_29	1794_5_7	262_12_54	1956_3_1	124_12_1	456_12_35
3715_13_99	1353_4_5	215_3_1	762_1_16	872_13_8	1260_13_25	764_12_26	91_12_1	16_12_1	3716_12_43	3324_12_45	135_5_23	134_12_1	139_12_16	490_2_1	492_12_4	24_12_34	1236_12_9	2326_12_8	22_12_132	160_12_1	1074_01_20	28_12_1	1070_01_2	542_12_2	288_13_15	405_12_45	4_4_11	401_15_14	283_01_1	2247_12_12	349_2_4	409_4_4	934_3_1	691_123_1	567_2_1	991_12_111	368_13_1	993_01_15	642_13_1	1155_12_30	715_4_18	2148_2_2	3167_12_7	1150_13_32	1794_5_5	262_12_62	124_12_1	456_12_32	1496_01_37
3715_13_102	1353_4_4	215_3_1	762_1_18	872_13_11	1260_13_28	764_12_26	91_12_1	16_12_1	3716_12_37	3324_12_43	135_5_22	134_12_1	139_12_13	490_2_1	492_12_3	24_12_34	1236_12_8	2326_12_8	22_12_138	160_12_1	1074_01_14	28_12_1	1070_01_2	542_12_1	288_13_15	405_12_41	4_4_12	401_15_13	283_01_1	2247_12_12	349_2_3	409_4_4	934_3_1	691_123_1	567_2_1	991_12_112	368_13_1	993_01_14	642_13_1	1155_12_26	715_4_12	2148_2_2	3167_12_9	1150_13_29	1794_5_5	262_12_64	124_12_1	456_12_25	1496_01_33
3715_13_101	1353_4_2	215_3_1	762_1_15	872_13_15	1260_13_25	764_12_31	91_12_1	16_12_1	3716_12_34	3324_12_43	135_5_21	134_12_1	139_12_15	490_2_1	492_12_2	24_12_37	1236_12_5	2326_12_7	22_12_145	160_12_1	1074_01_12	28_12_1	1070_01_1	542_12_1	288_13_12	405_12_38	4_4_13	401_15_10	283_01_1	2247_12_12	349_2_3	409_4_3	934_3_1	691_123_1	567_2_1	991_12_110	368_13_1	993_01_13	642_13_1	1155_12_24	715_4_12	2148_2_1	3167_12_10	1150_13_29	1794_5_5	262_12_66	124_12_1	456_12_23	1496_01_28
3715_13_102	1353_4_3	215_3_1	762_1_13	872_13_13	1260_13_28	764_12_37	91_12_1	16_12_1	3716_12_32	3324_12_42	135_5_17	134_12_1	139_12_17	490_2_1	492_12_1	24_12_35	1236_12_8	2326_12_7	22_12_130	160_12_1	1074_01_14	28_12_1	1070_01_3	407_12_11	288_13_13	405_12_37	4_4_10	401_15_9	283_01_1	2247_12_12	349_2_2	409_4_4	934_3_1	691_123_1	567_2_1	991_12_112	368_13_1	993_01_10	642_13_1	1155_12_27	715_4_11	2148_2_1	3167_12_5	1150_13_31	1794_5_4	262_12_64	124_12_1	456_12_15	1496_01_27
3715_13_100	1353_4_4	215_3_1	762_1_14	872_13_14	1260_13_26	764_12_41	91_12_1	16_12_1	3716_12_33	3324_12_41	135_5_15	134_12_1	139_12_18	490_2_1	492_12_1	24_12_34	1236_12_7	2326_12_7	22_12_137	160_12_1	1074_01_12	28_12_1	1070_01_3	407_12_9	288_13_12	405_12_35	4_4_11	401_15_7	283_01_1	2247_12_10	349_2_3	409_4_4	934_3_1	691_123_1	567_2_1	991_12_108	368_13_1	993_01_12	642_13_1	1155_12_28	715_4_13	2148_2_2	3167_12_8	1150_13_32	1794_5_3	262_12_63	124_12_1	456_12_14	1496_01_32
3715_13_97	1353_4_3	3716_12_32	762_1_15	872_13_11	1260_13_25	764_12_36	91_12_1	130_12_1	3324_12_43	135_5_17	134_12_1	139_12_15	490_2_1	492_12_2	24_12_34	1236_12_8	2326_12_6	22_12_142	160_12_1	1074_01_11	28_12_1	1070_01_1	407_12_8	288_13_16	405_12_37	4_4_13	401_15_8	283_01_1	2247_12_13	349_2_2	409_4_4	934_3_1	691_123_1	567_2_1	991_12_110	368_13_1	993_01_12	642_13_1	1155_12_26	715_4_12	2148_2_2	3167_12_8	1150_13_30	1794_5_4	262_12_62	124_12_1	456_12_17	1496_01_33	1396_01_39
3715_13_103	1353_4_3	3716_12_31	762_1_16	872_13_7	1260_13_17	764_12_32	91_12_1	130_12_1	3324_12_42	135_5_17	134_12_1	139_12_13	490_2_1	492_12_1	24_12_33	1236_12_6	2326_12_6	22_12_130	160_12_1	1074_01_12	28_12_1	1070_01_2	407_12_8	288_13_19	405_12_29	4_4_12	401_15_5	283_01_1	2247_12_15	349_2_2	409_4_5	934_3_1	691_123_1	567_2_1	991_12_107	368_13_1	993_01_9	642_13_1	1155_12_28	715_4_11	2148_2_2	3167_12_6	1150_13_33	1794_5_5	262_12_64	124_12_1	456_12_20	1496_01_36	1396_01_35
3715_13_107	1353_4_2	3716_12_28	762_1_14	872_13_6	1260_13_19	764_12_29	91_12_1	130_12_1	3324_12_49	135_5_19	134_12_1	139_12_15	490_2_1	492_12_2	24_12_34	1236_12_3	2326_12_8	22_12_125	160_12_1	1074_01_13	28_12_1	1070_01_2	407_12_7	288_13_21	405_12_27	4_4_14	401_15_5	283_01_1	2247_12_13	349_2_1	409_4_6	934_3_1	691_123_1	567_2_1	991_12_111	368_13_1	993_01_6	642_13_1	1155_12_30	715_4_11	2148_2_2	3167_12_6	1150_13_31	1794_5_5	262_12_65	124_12_1	456_12_24	1496_01_39	1396_01_31
3715_13_100	1353_4_2	3716_12_24	762_1_10	872_13_5	1260_13_16	764_12_25	91_12_1	130_12_1	3324_12_46	135_5_21	134_12_1	139_12_15	490_2_1	492_12_2	24_12_32	1236_12_3	2326_12_7	22_12_133	160_12_1	1074_01_13	28_12_1	1070_01_1	407_12_7	288_13_24	405_12_25	4_4_12	401_15_5	283_01_1	2247_12_16	349_2_1	409_4_5	934_3_1	691_123_1	567_2_1	991_12_103	368_13_1	993_01_2	642_13_1	1155_12_23	715_4_11	2148_2_2	3167_12_4	1150_13_32	1794_5_5	262_12_73	124_12_1	456_12_25	1496_01_44	1396_01_36
3715_13_101	3716_12_17	762_1_12	872_13_4	1260_13_15	764_12_29	91_12_1	130_12_1	3324_12_51	135_5_17	134_12_1	139_12_12	490_2_1	492_12_2	24_12_40	1236_12_3	2326_12_9	22_12_129	160_12_1	1074_01_13	28_12_1	1070_01_2	407_12_6	288_13_19	405_12_23	4_4_11	401_15_1	283_01_1	2247_12_16	936_13_536	409_4_3	934_3_1	691_123_1	567_2_1	991_12_98	368_13_1	993_01_2	642_13_1	1155_12_22	715_4_11	2148_2_2	3167_12_4	1150_13_32	1794_5_4	262_12_71	124_12_1	333_12_1	1496_01_37	1396_01_39	129_12_154
3715_13_104	3716_12_12	762_1_10	872_13_2	1260_13_19	764_12_30	91_12_1	130_12_1	3324_12_55	135_5_21	134_12_1	139_12_12	490_2_1	492_12_2	24_12_36	1236_12_2	2326_12_7	22_12_126	160_12_1	1074_01_14	28_12_1	1070_01_2	407_12_4	288_13_23	405_12_25	4_4_8	401_15_1	283_01_1	2247_12_19	936_13_538	409_4_3	934_3_1	691_123_1	567_2_1	991_12_104	368_13_1	993_01_1	642_13_1	1155_12_21	715_4_14	2148_2_1	3167_12_3	1150_13_32	1794_5_3	262_12_70	124_12_1	333_12_1	1496_01_34	1396_01_40	129_12_156
3715_13_110	3716_12_14	762_1_11	872_13_2	1260_13_24	764_12_28	91_12_1	130_12_1	3324_12_54	135_5_24	134_12_1	139_12_12	490_2_1	492_12_3	24_12_34	1236_12_2	2326_12_8	22_12_116	160_12_1	1074_01_13	28_12_1	1070_01_3	407_12_7	288_13_19	405_12_26	4_4_9	401_15_1	283_01_1	2247_12_22	936_13_535	409_4_2	934_3_1	691_123_1	567_2_1	991_12_122	368_13_1	993_01_3	642_13_1	1155_12_20	715_4_12	2148_2_2	3167_12_2	1150_13_32	1152_12_157	262_12_73	124_12_1	333_12_1	1496_01_29	1396_01_45	129_12_148
3715_13_101	3716_12_15	762_1_8	872_13_2	1260_13_24	764_12_27	91_12_1	130_12_1	3324_12_47	135_5_25	134_12_1	139_12_14	490_2_1	492_12_3	24_12_29	1236_12_2	2326_12_6	22_12_115	160_12_1	1074_01_14	28_12_1	1070_01_3	407_12_6	288_13_21	405_12_29	4_4_8	401_15_1	283_01_1	2247_12_25	936_13_529	409_4_2	934_3_1	691_123_1	567_2_1	991_12_129	368_13_1	993_01_4	642_13_1	1155_12_20	715_4_14	2148_2_2	3167_12_4	1150_13_32	1152_12_162	262_12_76	124_12_1	333_12_1	1496_01_31	1396_01_48	129_12_151
3715_13_106	3716_12_11	762_1_5	872_13_2	1260_13_21	764_12_21	91_12_1	130_12_1	3324_12_47	135_5_22	134_12_1	139_12_18	490_2_1	492_12_3	24_12_29	1236_12_2	2326_12_8	22_12_118	160_12_1	1074_01_11	28_12_1	1070_01_6	407_12_7	288_13_26	405_12_25	4_4_7	401_15_1	283_01_1	2247_12_25	936_13_520	409_4_2	934_3_1	691_123_1	567_2_1	991_12_125	368_13_1	993_01_6	642_13_1	1155_12_17	715_4_16	2148_2_1	3167_12_3	1150_13_37	1152_12_157	262_12_73	124_12_1	333_12_1	1496_01_29	1396_01_45	129_12_161
3715_13_117	3716_12_12	762_1_3	872_13_1	1260_13_21	764_12_28	91_12_1	130_12_1	3324_12_50	135_5_20	134_12_1	139_12_20	490_2_1	492_12_2	24_12_29	1236_12_2	2326_12_7	22_12_115	160_12_1	1074_01_8	28_12_1	1070_01_6	407_12_6	288_13_26	405_12_33	4_4_5	401_15_1	283_01_1	2247_12_25	936_13_522	409_4_3	934_3_1	691_123_1	567_2_1	991_12_134	368_13_1	993_01_3	642_13_1	1155_12_22	715_4_14	2148_2_1	3167_12_2	1150_13_33	1152_12_159	262_12_70	124_12_1	333_12_1	1496_01_34	1396_01_50	129_12_160
3715_13_122	3716_12_10	762_1_3	872_13_1	1260_13_20	764_12_18	91_12_1	130_12_1	3324_12_46	135_5_14	134_12_1	139_12_22	490_2_1	492_12_2	24_12_32	1236_12_2	2326_12_10	22_12_118	160_12_1	1074_01_8	28_12_1	1070_01_6	407_12_7	288_13_23	405_12_38	4_4_4	401_15_1	283_01_1	2247_12_26	936_13_522	409_4_4	934_3_1	691_123_1	567_2_1	991_12_135	368_13_1	993_01_4	642_13_1	1155_12_21	715_4_14	2148_2_1	3167_12_2	1150_13_31	1152_12_159	262_12_77	124_12_1	333_12_1	1496_01_33	1396_01_50	129_12_155
3715_13_115	3716_12_6	762_1_1	872_13_3	1260_13_26	764_12_19	91_12_1	130_12_1	3324_12_47	135_5_14	134_12_1	139_12_23	490_2_1	492_12_4	24_12_35	1236_12_2	2326_12_9	22_12_117	160_12_1	1074_01_6	28_12_1	1070_01_5	407_12_5	288_13_18	405_12_42	4_4_3	401_15_1	283_01_1	2247_12_28	936_13_529	409_4_3	934_3_1	691_123_1	567_2_1	991_12_126	368_13_1	993_01_3	642_13_1	1155_12_23	715_4_13	2148_2_1	3167_12_2	1150_13_26	1152_12_161	262_12_79	124_12_1	333_12_1	1496_01_36	1396_01_49	129_12_164
3715_13_108	3716_12_10	762_1_1	872_13_4	1260_13_24	764_12_17	91_12_1	130_12_1	3324_12_46	135_5_10	134_12_1	139_12_25	490_2_1	492_12_5	24_12_37	1236_12_2	2326_12_11	22_12_114	160_12_1	1074_01_4	28_12_1	1070_01_7	407_12_3	288_13_17	405_12_45	4_4_3	401_15_1	283_01_1	2247_12_33	936_13_500	409_4_4	934_3_1	691_123_1	567_2_1	991_12_120	368_13_1	993_01_2	642_13_1	1155_12_23	715_4_12	2148_2_2	3167_12_3	1150_13_29	1152_12_158	262_12_77	124_12_1	333_12_1	1496_01_30	1396_01_47	129_12_167
3715_13_120	3716_12_11	1236_12_6	872_13_5	1260_13_26	764_12_17	91_12_1	130_12_1	3324_12_53	135_5_11	134_12_1	139_12_23	490_2_1	492_12_4	24_12_33	691_123_1	2326_12_16	22_12_111	160_12_1	1074_01_1	28_12_1	1070_01_8	407_12_2	288_13_21	405_12_46	4_4_2	401_15_1	283_01_1	2247_12_32	936_13_512	409_4_2	934_3_1	11_12_1	567_2_1	991_12_104	368_13_1	993_01_2	642_13_1	1155_12_20	715_4_13	2148_2_2	3167_12_2	1150_13_26	1152_12_175	262_12_72	124_12_1	333_12_1	1496_01_30	1396_01_50	129_12_163
3715_13_131	3716_12_7	1236_12_6	872_13_6	1260_13_24	764_12_18	91_12_1	130_12_1	3324_12_49	135_5_7	134_12_1	139_12_19	490_2_1	492_12_4	24_12_28	691_123_1	2326_12_18	22_12_118	160_12_1	1074_01_1	28_12_1	1070_01_9	407_12_2	288_13_20	405_12_49	4_4_2	401_15_1	283_01_1	2247_12_29	936_13_533	409_4_2	934_3_1	11_12_1	567_2_1	991_12_110	368_13_1	993_01_3	642_13_1	1155_12_17	715_4_12	2148_2_1	3167_12_3	1150_13_27	1152_12_176	262_12_72	124_12_1	333_12_1	1496_01_32	1396_01_43	129_12_161
3715_13_124	3716_12_8	1263_12_6	872_13_6	1260_13_28	764_12_17	91_12_1	130_12_1	3324_12_48	135_5_8	134_12_1	139_12_22	490_2_1	492_12_7	24_12_22	691_123_1	2326_12_18	22_12_119	160_12_1	1074_01_1	28_12_1	1070_01_6	407_12_2	288_13_18	405_12_55	4_4_1	401_15_1	283_01_1	2247_12_32	936_13_544	409_4_4	934_3_1	11_12_1	567_2_1	991_12_109	368_13_1	993_01_1	642_13_1	1155_12_16	715_4_11	3167_12_3	1150_13_28	1152_12_172	262_12_71	124_12_1	333_12_1	1496_01_34	1396_01_42	129_12_166	1347_01_1
3715_13_126	3716_12_6	1263_12_5	872_13_6	1260_13_29	764_12_14	91_12_1	130_12_1	3324_12_38	135_5_6	134_12_1	139_12_24	490_2_1	492_12_6	24_12_21	691_123_1	2326_12_17	22_12_117	160_12_1	1074_01_1	28_12_1	1070_01_5	407_12_2	288_13_17	405_12_59	4_4_1	401_15_1	283_01_1	2247_12_29	936_13_540	409_4_3	934_3_1	11_12_1	567_2_1	991_12_113	368_13_1	993_01_1	642_13_1	1155_12_14	715_4_13	3167_12_3	1150_13_27	1152_12_177	262_12_75	124_12_1	333_12_1	1496_01_34	1396_01_40	129_12_171	1347_01_1
3715_13_141	3716_12_5	1263_12_4	872_13_6	1260_13_30	764_12_17	91_12_1	130_12_1	3324_12_34	135_5_6	134_12_1	139_12_26	490_2_1	492_12_7	24_12_22	691_123_1	2326_12_14	22_12_120	160_12_1	1074_01_1	28_12_1	1070_01_3	288_13_19	405_12_53	4_4_2	401_15_1	283_01_1	2247_12_27	936_13_538	409_4_3	934_3_1	11_12_1	567_2_1	991_12_106	368_13_1	993_01_2	642_13_1	1155_12_10	715_4_14	3167_12_1	1150_13_25	1152_12_180	262_12_71	124_12_1	333_12_1	1496_01_36	1396_01_39	129_12_170	1347_01_1	2555_012_3
3715_13_139	3716_12_7	1263_12_6	872_13_8	1260_13_34	764_12_17	91_12_1	130_12_1	3324_12_32	135_5_6	134_12_1	139_12_23	490_2_1	492_12_6	24_12_21	691_123_1	2326_12_12	22_12_122	160_12_1	1074_01_2	28_12_1	1070_01_4	288_13_15	405_12_54	4_4_2	401_15_1	283_01_1	2247_12_29	936_13_546	409_4_4	934_3_1	11_12_1	567_2_1	991_12_97	368_13_1	993_01_1	642_13_1	1155_12_8	715_4_15	3167_12_2	1150_13_27	1152_12_175	262_12_65	124_12_1	333_12_1	1496_01_39	1396_01_42	129_12_173	1347_01_1	2555_012_4
3715_13_142	3716_12_6	1263_12_7	872_13_4	1260_13_33	764_12_15	91_12_1	130_12_1	3324_12_26	135_5_5	134_12_1	139_12_22	490_2_1	492_12_6	24_12_19	691_123_1	2326_12_14	22_12_119	160_12_1	1074_01_3	28_12_1	1070_01_3	288_13_15	405_12_52	4_4_2	401_15_1	283_01_1	2247_12_35	936_13_546	409_4_3	934_3_1	11_12_1	567_2_1	991_12_90	368_13_1	993_01_1	642_13_1	1155_12_6	715_4_17	3167_12_2	1150_13_28	1152_12_165	262_12_72	124_12_1	333_12_1	1496_01_39	1396_01_41	129_12_180	1347_01_1	2555_012_4
3715_13_143	3716_12_6	1263_12_5	872_13_5	1260_13_30	764_12_17	91_12_1	130_12_1	3324_12_25	135_5_4	134_12_1	139_12_19	490_2_1	492_12_8	24_12_21	691_123_1	2326_12_15	22_12_126	160_12_1	1074_01_3	28_12_1	1070_01_3	288_13_17	405_12_45	4_4_4	401_15_1	283_01_1	2247_12_35	936_13_527	409_4_4	934_3_1	11_12_1	567_2_1	991_12_98	368_13_1	993_01_1	642_13_1	1155_12_4	715_4_19	3167_12_1	1150_13_25	1152_12_165	262_12_74	124_12_1	333_12_1	1496_01_35	1396_01_35	129_12_177	1347_01_1	2555_012_5
3715_13_132	3716_12_6	1263_12_5	872_13_2	1260_13_29	764_12_21	91_12_1	130_12_1	3324_12_24	135_5_4	134_12_1	139_12_21	490_2_1	492_12_8	24_12_16	691_123_1	2326_12_15	22_12_121	160_12_1	1074_01_3	28_12_1	1070_01_4	288_13_14	405_12_46	4_4_4	401_15_1	283_01_1	2247_12_35	936_13_521	409_4_3	934_3_1	11_12_1	567_2_1	991_12_95	368_13_1	993_01_1	642_13_1	1155_12_6	715_4_20	3167_12_2	1150_13_28	1152_12_166	262_12_79	124_12_1	333_12_1	1496_01_38	1396_01_36	129_12_167	1347_01_1	2555_012_3
3715_13_142	3716_12_7	1263_12_6	872_13_4	1260_13_30	764_12_22	91_12_1	130_12_1	3324_12_17	135_5_5	134_12_1	139_12_20	490_2_1	492_12_7	24_12_17	691_123_1	2326_12_17	22_12_137	160_12_1	1074_01_5	28_12_1	1070_01_4	288_13_16	405_12_46	4_4_4	401_15_1	283_01_1	2247_12_35	936_13_542	409_4_4	934_3_1	11_12_1	567_2_1	991_12_88	368_13_1	1092_12_61	642_13_1	1155_12_8	715_4_23	3167_12_2	1150_13_26	1152_12_181	262_12_74	124_12_1	333_12_1	1496_01_39	1396_01_38	129_12_165	1347_01_1	2555_012_4
3715_13_139	3716_12_8	1263_12_6	872_13_2	1260_13_25	764_12_19	91_12_1	130_12_1	3324_12_14	135_5_4	134_12_1	139_12_22	490_2_1	492_12_6	24_12_16	691_123_1	2326_12_17	22_12_147	160_12_1	1074_01_5	28_12_1	1070_01_3	288_13_17	405_12_47	4_4_5	401_15_1	283_01_1	2247_12_32	936_13_555	409_4_5	934_3_1	11_12_1	567_2_1	991_12_85	368_13_1	1092_12_64	642_13_1	1155_12_6	715_4_27	1150_13_34	1152_12_170	262_12_70	124_12_1	333_12_1	1496_01_40	1396_01_42	129_12_171	1347_01_1	2555_012_6	1552_12_101
3715_13_129	3716_12_6	1263_12_7	872_13_2	1260_13_24	764_12_19	91_12_1	130_12_1	3324_12_12	135_5_3	134_12_1	139_12_21	490_2_1	492_12_8	24_12_15	691_123_1	2326_12_16	22_12_154	160_12_1	1074_01_6	28_12_1	1070_01_3	288_13_13	405_12_50	4_4_5	401_15_1	283_01_1	2247_12_38	936_13_566	409_4_2	934_3_1	11_12_1	567_2_1	991_12_85	368_13_1	1092_12_66	642_13_1	1155_12_8	715_4_31	1150_13_29	1152_12_157	262_12_74	124_12_1	333_12_1	1496_01_38	1396_01_45	129_12_181	1347_01_1	2555_012_6	1552_12_105
3715_13_140	3716_12_9	1263_12_6	872_13_1	1260_13_25	764_12_14	91_12_1	130_12_1	3324_12_13	135_5_3	134_12_1	139_12_24	490_2_1	492_12_7	24_12_13	691_123_1	2326_12_17	22_12_154	160_12_1	1074_01_6	28_12_1	1070_01_3	288_13_13	405_12_51	4_4_5	401_15_1	283_01_1	2247_12_36	936_13_573	409_4_2	934_3_1	11_12_1	567_2_1	991_12_89	368_13_1	1092_12_70	642_13_1	1155_12_9	715_4_35	1150_13_32	1152_12_162	262_12_74	124_12_1	333_12_1	1496_01_37	1396_01_47	129_12_183	1347_01_1	2555_012_6	1552_12_92
3715_13_137	3716_12_13	1263_12_5	1260_13_32	764_12_16	91_12_1	130_12_1	3324_12_17	135_5_1	134_12_1	139_12_27	490_2_1	492_12_5	24_12_11	691_123_1	2326_12_21	22_12_163	160_12_1	1074_01_4	28_12_1	1070_01_4	288_13_18	405_12_44	4_4_3	401_15_1	283_01_1	2247_12_34	936_13_569	409_4_2	934_3_1	11_12_1	567_2_1	991_12_85	368_13_1	1092_12_67	642_13_1	1155_12_7	715_4_38	1150_13_34	1152_12_154	262_12_63	124_12_1	333_12_1	1496_01_37	1396_01_46	129_12_174	1347_01_1	2555_012_6	1552_12_96	59_4_1
3715_13_143	3716_12_14	1263_12_7	1260_13_35	764_12_18	91_12_1	130_12_1	3324_12_15	135_5_1	134_12_1	139_12_26	490_2_1	492_12_4	24_12_13	691_123_1	2326_12_19	22_12_155	160_12_1	1074_01_3	28_12_1	1070_01_4	288_13_15	405_12_52	4_4_4	401_15_1	283_01_1	2247_12_33	936_13_586	409_4_4	934_3_1	11_12_1	567_2_1	991_12_75	368_13_1	1092_12_70	642_13_1	1155_12_6	715_4_36	1150_13_30	1152_12_143	262_12_67	124_12_1	333_12_1	1496_01_34	1396_01_53	129_12_189	1347_01_1	2555_012_8	1552_12_99	59_4_1
3715_13_135	3716_12_16	1263_12_8	1260_13_34	764_12_19	91_12_1	130_12_1	3324_12_19	135_5_2	134_12_1	139_12_21	490_2_1	492_12_2	24_12_16	691_123_1	2326_12_21	22_12_166	160_12_1	1074_01_3	28_12_1	1070_01_6	288_13_13	405_12_54	4_4_3	401_15_1	283_01_1	2247_12_38	936_13_599	409_4_3	934_3_1	11_12_1	567_2_1	991_12_78	368_13_1	1092_12_72	642_13_1	1155_12_4	715_4_38	1150_13_29	1152_12_144	262_12_71	124_12_1	333_12_1	1496_01_33	1396_01_57	129_12_190	1347_01_1	2555_012_9	1552_12_102	59_4_1
3715_13_131	3716_12_20	1263_12_10	1260_13_33	764_12_15	91_12_1	130_12_1	3324_12_19	135_5_2	134_12_1	139_12_26	490_2_1	492_12_2	24_12_14	691_123_1	2326_12_22	22_12_172	160_12_1	1074_01_3	28_12_1	1070_01_3	288_13_16	405_12_52	4_4_4	401_15_1	283_01_1	2247_12_28	936_13_595	409_4_3	934_3_1	11_12_1	567_2_1	991_12_76	368_13_1	1092_12_75	642_13_1	1155_12_3	715_4_29	1150_13_25	1152_12_138	262_12_71	124_12_1	333_12_1	1496_01_29	1396_01_56	129_12_188	1347_01_1	2555_012_9	1552_12_96	59_4_1
3715_13_138	3716_12_25	1263_12_8	1260_13_34	764_12_13	91_12_1	130_12_1	3324_12_22	135_5_2	134_12_1	139_12_24	490_2_1	492_12_3	24_12_13	691_123_1	2326_12_21	22_12_180	160_12_1	1074_01_5	28_12_1	1070_01_2	288_13_19	405_12_54	4_4_4	401_15_1	283_01_1	2247_12_26	936_13_601	409_4_5	934_3_1	11_12_1	567_2_1	991_12_80	368_13_1	1092_12_73	642_13_1	1155_12_3	715_4_27	1150_13_23	1152_12_123	262_12_71	124_12_1	333_12_1	1496_01_33	1396_01_57	129_12_182	1347_01_1	2555_012_8	1552_12_102	59_4_1
3715_13_138	3716_12_28	1263_12_10	1260_13_37	764_12_13	91_12_1	130_12_1	3324_12_19	135_5_3	134_12_1	139_12_23	490_2_1	492_12_4	24_12_6	691_123_1	2326_12_25	22_12_183	160_12_1	1074_01_5	28_12_1	1070_01_2	288_13_24	405_12_51	4_4_4	401_15_1	283_01_1	2247_12_26	936_13_584	409_4_4	934_3_1	11_12_1	567_2_1	991_12_83	368_13_1	1092_12_63	642_13_1	1155_12_3	715_4_28	1150_13_26	1152_12_121	262_12_68	124_12_1	333_12_1	1496_01_36	1396_01_56	129_12_175	1347_01_1	2555_012_8	1552_12_98	59_4_1
3715_13_131	3716_12_28	1263_12_10	1260_13_38	764_12_14	91_12_1	130_12_1	3324_12_18	135_5_1	134_12_1	139_12_25	490_2_1	492_12_2	24_12_5	691_123_1	2326_12_22	22_12_181	160_12_1	1074_01_7	28_12_1	1070_01_1	288_13_18	405_12_51	4_4_4	401_15_1	283_01_1	2247_12_26	936_13_592	409_4_3	934_3_1	11_12_1	567_2_1	991_12_91	368_13_1	1092_12_64	642_13_1	1155_12_4	715_4_26	1150_13_26	1152_12_123	262_12_66	124_12_1	333_12_1	1496_01_32	1396_01_52	129_12_165	1347_01_1	2555_012_7	1552_12_106	59_4_1
3715_13_131	3716_12_31	1263_12_13	1260_13_27	764_12_12	91_12_1	130_12_1	3324_12_14	135_5_2	134_12_1	139_12_27	490_2_1	492_12_2	24_12_6	691_123_1	2326_12_22	22_12_174	160_12_1	1074_01_6	28_12_1	1070_01_1	288_13_17	405_12_54	4_4_3	401_15_1	283_01_1	2247_12_22	936_13_596	409_4_4	934_3_1	11_12_1	567_2_1	991_12_88	368_13_1	1092_12_76	642_13_1	1155_12_3	715_4_23	1150_13_28	1152_12_124	262_12_62	124_12_1	333_12_1	1496_01_29	1396_01_53	129_12_161	1347_01_1	2555_012_6	1552_12_106	59_4_1
3715_13_133	3716_12_32	1263_12_11	1260_13_26	764_12_10	91_12_1	130_12_1	3324_12_13	135_5_1	134_12_1	139_12_33	739_12_1	490_2_1	492_12_1	24_12_7	691_123_1	2326_12_24	22_12_181	160_12_1	1074_01_7	28_12_1	288_13_17	405_12_55	4_4_3	401_15_1	283_01_1	2247_12_18	936_13_590	409_4_5	934_3_1	11_12_1	567_2_1	991_12_93	368_13_1	1092_12_74	642_13_1	1155_12_3	715_4_24	1150_13_29	1152_12_123	262_12_59	124_12_1	333_12_1	1496_01_34	1396_01_55	129_12_155	1347_01_1	2555_012_10	1552_12_104	59_4_1
3715_13_139	3716_12_32	1263_12_12	1260_13_26	764_12_10	91_12_1	130_12_1	3324_12_14	135_5_1	134_12_1	139_12_40	739_12_1	490_2_1	492_12_2	24_12_8	691_123_1	2326_12_22	22_12_188	160_12_1	1074_01_7	28_12_1	288_13_16	405_12_53	4_4_2	401_15_1	283_01_1	2247_12_16	936_13_587	409_4_4	934_3_1	11_12_1	567_2_1	991_12_98	368_13_1	1092_12_78	642_13_1	1155_12_3	715_4_22	1150_13_24	1152_12_128	262_12_61	124_12_1	333_12_1	1496_01_38	1396_01_52	129_12_155	1347_01_1	2555_012_6	1552_12_99	59_4_1
3715_13_144	3716_12_30	1263_12_10	1260_13_21	764_12_8	91_12_1	130_12_1	3324_12_17	135_5_1	134_12_1	139_12_36	739_12_1	490_2_1	492_12_2	24_12_10	691_123_1	2326_12_25	22_12_193	160_12_1	1074_01_7	28_12_1	288_13_18	405_12_61	4_4_2	401_15_1	283_01_1	2247_12_16	936_13_610	409_4_3	934_3_1	11_12_1	567_2_1	991_12_105	368_13_1	1092_12_75	642_13_1	1155_12_3	715_4_21	1150_13_28	1152_12_134	262_12_63	124_12_1	333_12_1	1496_01_37	1396_01_50	129_12_163	1347_01_1	2555_012_5	1552_12_108	59_4_1
3715_13_146	3716_12_30	1263_12_12	1260_13_13	764_12_6	91_12_1	3324_12_15	135_5_1	134_12_1	139_12_36	490_2_1	492_12_2	24_12_9	691_123_1	2326_12_30	22_12_202	160_12_1	1074_01_5	28_12_1	288_13_23	405_12_60	547_12_44	401_15_1	283_01_1	2247_12_18	936_13_615	409_4_3	934_3_1	11_12_1	567_2_1	991_12_114	368_13_1	1092_12_66	642_13_1	1155_12_2	715_4_27	1150_13_28	1152_12_140	262_12_68	124_12_1	333_12_1	1496_01_33	1396_01_50	129_12_143	1347_01_1	2555_012_7	1552_12_110	59_4_1	1705_12_49	415_12_17
3715_13_144	3716_12_31	1263_12_13	1260_13_10	764_12_11	91_12_1	3324_12_12	135_5_1	134_12_1	139_12_38	490_2_1	492_12_2	24_12_10	691_123_1	2326_12_30	22_12_192	160_12_1	1074_01_6	28_12_1	288_13_22	405_12_68	547_12_41	401_15_1	283_01_1	2247_12_15	936_13_628	409_4_1	934_3_1	11_12_1	567_2_1	991_12_107	368_13_1	1092_12_68	642_13_1	1155_12_1	715_4_24	1150_13_31	1152_12_150	262_12_69	124_12_1	333_12_1	1496_01_35	1396_01_53	129_12_135	1347_01_1	2555_012_5	1552_12_104	59_4_1	1705_12_40	415_12_19
3715_13_151	3716_12_33	1263_12_13	1260_13_7	764_12_10	91_12_1	3324_12_11	135_5_1	134_12_1	139_12_45	492_12_1	24_12_8	691_123_1	2326_12_31	22_12_185	160_12_1	1074_01_5	28_12_1	288_13_20	405_12_71	547_12_43	401_15_1	283_01_1	2247_12_13	936_13_635	934_3_1	11_12_1	991_12_114	368_13_1	1092_12_74	642_13_1	1155_12_1	715_4_25	1150_13_26	1152_12_150	262_12_75	124_12_1	333_12_1	1496_01_36	1396_01_60	129_12_128	1347_01_1	2555_012_3	1552_12_99	59_4_1	1705_12_39	415_12_20	3037_01_20	1007_01_1	53_12_1
3715_13_150	3716_12_34	1263_12_13	1260_13_9	764_12_10	91_12_1	3324_12_14	135_5_1	134_12_1	139_12_48	492_12_1	24_12_9	691_123_1	2326_12_35	22_12_183	160_12_1	1074_01_3	28_12_1	288_13_21	405_12_78	547_12_47	401_15_1	283_01_1	2247_12_12	936_13_648	934_3_1	11_12_1	991_12_110	368_13_1	1092_12_69	642_13_1	1155_12_1	715_4_27	1150_13_32	1152_12_149	262_12_75	124_12_1	333_12_1	1496_01_26	1396_01_53	129_12_136	1347_01_1	2555_012_3	1552_12_98	1705_12_42	415_12_17	3037_01_15	1007_01_1	53_12_1	2146_12_4
3715_13_150	3716_12_34	1263_12_14	1260_13_11	764_12_13	91_12_1	3324_12_15	135_5_1	134_12_1	139_12_44	492_12_1	24_12_6	691_123_1	2326_12_34	22_12_181	1074_01_3	28_12_1	288_13_24	405_12_79	547_12_51	401_15_1	283_01_1	2247_12_13	936_13_637	934_3_1	11_12_1	991_12_105	368_13_1	1092_12_66	642_13_1	717_13_103	715_4_24	1150_13_30	1152_12_153	262_12_69	124_12_1	333_12_1	1496_01_26	1396_01_54	129_12_148	1347_01_1	2555_012_1	1552_12_94	1705_12_51	415_12_19	3037_01_12	1007_01_1	53_12_1	2146_12_3	16_12_1
3715_13_142	3716_12_35	1263_12_10	1260_13_11	764_12_14	91_12_1	3324_12_13	135_5_3	134_12_1	139_12_38	492_12_1	24_12_5	691_123_1	2326_12_35	22_12_184	1074_01_1	28_12_1	288_13_24	405_12_89	547_12_54	401_15_1	283_01_1	2247_12_11	936_13_633	934_3_1	11_12_1	991_12_116	368_13_1	1092_12_64	642_13_1	717_13_96	715_4_29	1150_13_33	1152_12_145	262_12_71	124_12_1	333_12_1	1496_01_33	1396_01_60	129_12_145	1347_01_1	2555_012_1	1552_12_89	1705_12_47	415_12_21	3037_01_19	1007_01_1	53_12_1	2146_12_3	16_12_1
3715_13_145	3716_12_40	1263_12_11	1260_13_13	764_12_11	91_12_1	3324_12_12	135_5_3	134_12_1	139_12_37	492_12_1	24_12_4	691_123_1	2326_12_34	22_12_174	1074_01_1	28_12_1	288_13_25	405_12_94	547_12_55	401_15_1	283_01_1	2247_12_10	936_13_621	934_3_1	11_12_1	991_12_123	368_13_1	1092_12_71	642_13_1	717_13_100	715_4_30	1150_13_34	1152_12_140	262_12_80	124_12_1	333_12_1	1496_01_38	1396_01_55	129_12_154	1347_01_1	2555_012_3	1552_12_101	1705_12_44	415_12_20	3037_01_18	1007_01_1	53_12_1	2146_12_3	16_12_1
3715_13_158	3716_12_47	1263_12_12	1260_13_15	764_12_9	91_12_1	3324_12_12	135_5_3	134_12_1	139_12_37	492_12_2	24_12_6	691_123_1	2326_12_47	22_12_173	28_12_1	288_13_25	405_12_92	547_12_56	401_15_1	283_01_1	2247_12_12	936_13_623	934_3_1	11_12_1	991_12_123	368_13_1	1092_12_59	642_13_1	717_13_103	715_4_27	1150_13_33	1152_12_144	262_12_80	124_12_1	333_12_1	1496_01_39	1396_01_61	129_12_147	1347_01_1	2555_012_4	1552_12_105	1705_12_46	415_12_20	3037_01_15	1007_01_1	53_12_1	2146_12_1	16_12_1	1389_12_33
3715_13_165	3716_12_44	1263_12_10	1260_13_15	764_12_12	91_12_1	3324_12_10	135_5_3	134_12_1	139_12_38	492_12_1	24_12_5	691_123_1	2326_12_48	22_12_175	28_12_1	288_13_29	405_12_97	547_12_54	401_15_1	283_01_1	2247_12_15	936_13_605	934_3_1	11_12_1	991_12_113	368_13_1	1092_12_64	642_13_1	717_13_100	715_4_27	1150_13_35	1152_12_142	262_12_82	124_12_1	333_12_1	1496_01_37	1396_01_54	129_12_140	1347_01_1	2555_012_6	1552_12_105	1705_12_43	415_12_17	3037_01_17	1007_01_1	53_12_1	2146_12_1	16_12_1	1389_12_35
3715_13_154	3716_12_39	1263_12_7	1260_13_11	764_12_13	91_12_1	3324_12_14	135_5_3	134_12_1	139_12_36	492_12_2	24_12_4	691_123_1	2326_12_43	22_12_180	28_12_1	288_13_32	405_12_107	547_12_48	401_15_1	283_01_1	2247_12_14	936_13_612	934_3_1	11_12_1	991_12_115	368_13_1	1092_12_69	642_13_1	717_13_97	715_4_24	1150_13_39	1152_12_141	262_12_86	124_12_1	333_12_1	1496_01_30	1396_01_50	129_12_152	1347_01_1	2555_012_3	1552_12_93	1705_12_43	415_12_19	3037_01_20	1007_01_1	53_12_1	2146_12_2	16_12_1	1389_12_34
3715_13_141	3716_12_38	1263_12_6	1260_13_8	764_12_12	91_12_1	3324_12_11	135_5_3	134_12_1	139_12_36	492_12_3	24_12_10	691_123_1	2326_12_44	22_12_187	28_12_1	288_13_33	405_12_113	547_12_50	401_15_1	283_01_1	2247_12_13	936_13_596	934_3_1	11_12_1	991_12_109	368_13_1	1092_12_70	642_13_1	717_13_89	715_4_22	1150_13_43	1152_12_139	262_12_89	124_12_1	333_12_1	1496_01_35	1396_01_52	129_12_144	2555_012_1	1552_12_91	1705_12_44	415_12_23	3037_01_18	1007_01_1	53_12_1	2146_12_2	16_12_1	1389_12_30	299_12_208
3715_13_137	3716_12_36	1263_12_7	1260_13_7	764_12_13	91_12_1	3324_12_9	135_5_4	134_12_1	139_12_39	492_12_1	24_12_11	691_123_1	2326_12_42	22_12_192	28_12_1	288_13_36	405_12_112	547_12_51	401_15_1	283_01_1	2247_12_13	936_13_597	934_3_1	11_12_1	991_12_113	368_13_1	1092_12_65	642_13_1	717_13_91	715_4_22	1150_13_46	1152_12_141	262_12_89	124_12_1	333_12_1	1496_01_37	1396_01_53	129_12_143	2555_012_2	1552_12_87	1705_12_52	415_12_20	3037_01_16	1007_01_1	53_12_1	2146_12_1	16_12_1	1389_12_32	299_12_202
3715_13_132	3716_12_38	1263_12_6	1260_13_8	764_12_15	91_12_1	3324_12_9	135_5_5	134_12_1	139_12_35	492_12_1	24_12_9	691_123_1	2326_12_40	22_12_206	28_12_1	288_13_36	405_12_105	547_12_51	401_15_1	283_01_1	2247_12_14	936_13_588	934_3_1	11_12_1	991_12_108	368_13_1	1092_12_65	642_13_1	717_13_90	715_4_21	1150_13_48	1152_12_144	262_12_90	124_12_1	333_12_1	1496_01_34	1396_01_49	129_12_150	1552_12_77	1705_12_53	415_12_17	3037_01_22	1007_01_1	53_12_1	2146_12_1	16_12_1	1389_12_31	299_12_212	2257_0_32
3715_13_130	3716_12_44	1263_12_8	1260_13_8	764_12_14	91_12_1	3324_12_8	135_5_5	134_12_1	139_12_39	24_12_10	691_123_1	2326_12_43	22_12_216	28_12_1	288_13_37	405_12_113	547_12_59	401_15_1	283_01_1	2247_12_15	936_13_586	934_3_1	11_12_1	991_12_120	368_13_1	1092_12_67	642_13_1	717_13_91	715_4_20	1150_13_49	1152_12_148	262_12_89	124_12_1	333_12_1	1496_01_36	1396_01_48	129_12_143	1552_12_74	1705_12_46	415_12_17	3037_01_21	1007_01_1	53_12_1	2146_12_1	16_12_1	1389_12_34	299_12_212	2257_0_30	295_12_3
3715_13_135	3716_12_48	1263_12_7	1260_13_6	764_12_15	91_12_1	3324_12_8	135_5_5	134_12_1	139_12_38	24_12_10	691_123_1	2326_12_46	22_12_208	28_12_1	288_13_38	405_12_110	547_12_65	401_15_1	283_01_1	2247_12_13	936_13_594	934_3_1	11_12_1	991_12_126	368_13_1	1092_12_65	642_13_1	717_13_95	715_4_17	1150_13_48	1152_12_155	262_12_94	124_12_1	333_12_1	1496_01_35	1396_01_48	129_12_144	1552_12_75	1705_12_41	415_12_18	3037_01_21	1007_01_1	53_12_1	2146_12_2	16_12_1	1389_12_38	299_12_221	2257_0_27	295_12_2
3715_13_138	3716_12_46	1263_12_5	1260_13_4	764_12_14	91_12_1	3324_12_14	135_5_3	134_12_1	139_12_35	24_12_13	691_123_1	2326_12_53	22_12_212	28_12_1	288_13_43	405_12_106	547_12_66	401_15_1	283_01_1	2247_12_13	936_13_593	934_3_1	11_12_1	991_12_133	368_13_1	1092_12_61	642_13_1	717_13_91	715_4_18	1150_13_48	1152_12_158	262_12_89	124_12_1	333_12_1	1496_01_36	1396_01_46	129_12_145	1552_12_72	1705_12_41	415_12_20	3037_01_17	1007_01_1	53_12_1	2146_12_1	16_12_1	1389_12_35	299_12_231	2257_0_27	295_12_2
3715_13_143	3716_12_48	1263_12_4	1260_13_5	764_12_13	91_12_1	3324_12_13	135_5_4	134_12_1	139_12_42	24_12_10	691_123_1	2326_12_46	22_12_211	28_12_1	288_13_35	405_12_106	547_12_66	401_15_1	283_01_1	2247_12_10	936_13_612	934_3_1	11_12_1	991_12_137	368_13_1	1092_12_62	642_13_1	717_13_93	715_4_16	1150_13_50	1152_12_148	262_12_95	124_12_1	333_12_1	1496_01_29	1396_01_48	129_12_143	1552_12_78	1705_12_41	415_12_23	3037_01_19	1007_01_1	53_12_1	2146_12_1	16_12_1	1389_12_34	299_12_220	2257_0_25	295_12_2
3715_13_138	3716_12_52	1263_12_2	1260_13_2	764_12_14	91_12_1	3324_12_12	135_5_5	134_12_1	139_12_46	24_12_8	691_123_1	2326_12_45	22_12_204	28_12_1	288_13_33	405_12_104	547_12_66	401_15_1	283_01_1	2247_12_9	936_13_613	934_3_1	11_12_1	991_12_137	368_13_1	1092_12_71	642_13_1	717_13_79	715_4_19	1150_13_55	1152_12_157	262_12_99	124_12_1	333_12_1	1496_01_32	1396_01_41	129_12_136	1552_12_74	1705_12_43	415_12_24	3037_01_23	1007_01_1	53_12_1	2146_12_2	16_12_1	1389_12_34	299_12_225	2257_0_27	295_12_2
3715_13_140	3716_12_50	1260_13_2	764_12_15	91_12_1	3324_12_14	135_5_6	134_12_1	139_12_43	24_12_7	691_123_1	2326_12_46	22_12_190	28_12_1	288_13_38	405_12_107	547_12_73	401_15_1	283_01_1	2247_12_9	936_13_619	934_3_1	11_12_1	991_12_134	368_13_1	1092_12_69	642_13_1	717_13_87	715_4_15	1150_13_56	1152_12_165	262_12_100	124_12_1	333_12_1	1496_01_28	1396_01_38	129_12_135	1552_12_68	1705_12_42	415_12_25	3037_01_25	1007_01_1	53_12_1	2146_12_5	16_12_1	1389_12_35	299_12_222	2257_0_28	295_12_3	1662_12_50
3715_13_145	3716_12_55	1260_13_1	764_12_20	91_12_1	3324_12_16	135_5_7	134_12_1	139_12_42	24_12_8	691_123_1	2326_12_52	22_12_196	28_12_1	288_13_37	405_12_103	547_12_78	401_15_1	283_01_1	2247_12_9	936_13_629	934_3_1	11_12_1	991_12_133	368_13_1	1092_12_66	642_13_1	717_13_83	715_4_15	1150_13_60	1152_12_166	262_12_104	124_12_1	333_12_1	1496_01_22	1396_01_40	129_12_141	1552_12_68	1705_12_41	415_12_18	3037_01_28	1007_01_1	53_12_1	2146_12_6	16_12_1	1389_12_34	299_12_222	2257_0_29	295_12_2	1662_12_50
3715_13_135	3716_12_51	1260_13_2	764_12_17	91_12_1	3324_12_16	135_5_7	134_12_1	139_12_45	24_12_9	691_123_1	2326_12_53	22_12_186	28_12_1	288_13_38	405_12_103	547_12_78	401_15_1	283_01_1	2247_12_10	936_13_618	934_3_1	11_12_1	991_12_145	368_13_1	1092_12_64	642_13_1	717_13_82	715_4_14	1150_13_68	1152_12_151	262_12_99	124_12_1	333_12_1	1496_01_22	1396_01_39	129_12_141	1552_12_66	1705_12_40	415_12_20	3037_01_27	1007_01_1	53_12_1	2146_12_6	16_12_1	1389_12_29	299_12_223	2257_0_28	295_12_1	1662_12_49
3715_13_132	3716_12_57	1260_13_1	764_12_15	91_12_1	3324_12_16	135_5_9	134_12_1	139_12_44	24_12_7	691_123_1	2326_12_52	22_12_181	28_12_1	288_13_40	405_12_99	547_12_75	401_15_1	283_01_1	2247_12_8	936_13_636	934_3_1	11_12_1	991_12_147	368_13_1	1092_12_63	642_13_1	717_13_83	715_4_18	1150_13_74	1152_12_159	262_12_93	124_12_1	333_12_1	1496_01_23	1396_01_45	129_12_145	1552_12_65	1705_12_45	415_12_20	3037_01_27	1007_01_1	53_12_1	2146_12_6	16_12_1	1389_12_28	299_12_216	2257_0_27	1662_12_48	926_12_1
3715_13_128	3716_12_51	1260_13_1	764_12_15	91_12_1	3324_12_10	135_5_5	134_12_1	139_12_42	24_12_8	691_123_1	2326_12_55	22_12_187	28_12_1	288_13_39	405_12_95	547_12_64	401_15_1	283_01_1	2247_12_8	936_13_635	934_3_1	11_12_1	991_12_138	368_13_1	1092_12_59	642_13_1	717_13_80	715_4_16	1150_13_73	1152_12_161	262_12_102	124_12_1	333_12_1	1496_01_22	1396_01_47	129_12_140	1552_12_66	1705_12_42	415_12_21	3037_01_33	1064_13_1	53_12_1	2146_12_8	16_12_1	1389_12_24	299_12_215	2257_0_28	1662_12_48	926_12_1
3715_13_137	3716_12_65	1260_13_1	764_12_16	91_12_1	3324_12_11	135_5_6	134_12_1	139_12_49	24_12_9	691_123_1	2326_12_53	22_12_201	28_12_1	288_13_42	405_12_95	547_12_65	401_15_1	283_01_1	2247_12_8	936_13_654	934_3_1	11_12_1	991_12_144	368_13_1	1092_12_66	642_13_1	717_13_78	715_4_18	1150_13_67	1152_12_172	262_12_95	124_12_1	333_12_1	1496_01_25	1396_01_50	129_12_136	1552_12_64	1705_12_40	415_12_21	3037_01_36	1064_13_1	53_12_1	2146_12_8	16_12_1	1389_12_23	299_12_197	2257_0_26	1662_12_48	926_12_1
3715_13_156	3716_12_61	1260_13_2	764_12_17	91_12_1	3324_12_9	135_5_6	134_12_1	139_12_48	24_12_12	691_123_1	2326_12_64	22_12_188	28_12_1	288_13_45	405_12_99	547_12_65	401_15_1	283_01_1	2247_12_6	936_13_639	934_3_1	11_12_1	991_12_151	368_13_1	1092_12_65	642_13_1	717_13_77	715_4_19	1150_13_64	1152_12_174	262_12_91	124_12_1	333_12_1	1496_01_27	1396_01_51	129_12_134	1552_12_64	1705_12_44	415_12_19	3037_01_33	1064_13_1	53_12_1	2146_12_8	16_12_1	1389_12_22	299_12_199	2257_0_26	1662_12_49	926_12_1
3715_13_153	3716_12_60	1260_13_3	764_12_17	91_12_1	3324_12_10	135_5_7	134_12_1	139_12_53	24_12_12	691_123_1	2326_12_75	22_12_180	28_12_1	288_13_49	405_12_104	547_12_55	401_15_1	283_01_1	2247_12_6	936_13_609	934_3_1	11_12_1	991_12_156	368_13_1	1092_12_71	642_13_1	717_13_79	715_4_21	1150_13_57	1152_12_172	262_12_92	124_12_1	333_12_1	1496_01_29	1396_01_51	129_12_119	1552_12_66	1705_12_43	415_12_21	3037_01_33	1064_13_1	53_12_1	2146_12_7	16_12_1	1389_12_23	299_12_200	2257_0_21	1662_12_48	926_12_1
3715_13_153	3716_12_57	1260_13_4	764_12_20	91_12_1	3324_12_8	135_5_4	134_12_1	139_12_58	24_12_10	691_123_1	2326_12_71	22_12_194	28_12_1	288_13_50	405_12_97	547_12_52	401_15_1	283_01_1	2247_12_8	936_13_602	934_3_1	11_12_1	991_12_158	368_13_1	1092_12_71	642_13_1	717_13_81	715_4_18	1150_13_52	1152_12_161	262_12_85	124_12_1	333_12_1	1496_01_32	1396_01_50	129_12_113	1552_12_66	1705_12_43	415_12_20	3037_01_34	1064_13_1	53_12_1	2146_12_6	16_12_1	1389_12_20	299_12_183	2257_0_21	1662_12_52	926_12_1
3715_13_157	3716_12_59	1260_13_4	764_12_18	91_12_1	3324_12_9	135_5_5	134_12_1	139_12_62	24_12_10	691_123_1	2326_12_71	22_12_195	28_12_1	288_13_56	405_12_101	547_12_49	401_15_1	283_01_1	2247_12_9	936_13_605	934_3_1	11_12_1	991_12_168	368_13_1	1092_12_67	642_13_1	717_13_81	715_4_19	1150_13_53	1152_12_166	262_12_86	124_12_1	333_12_1	1496_01_30	1396_01_51	129_12_115	1552_12_65	1705_12_42	415_12_19	3037_01_29	1064_13_1	53_12_1	2146_12_5	16_12_1	1389_12_22	299_12_183	2257_0_24	1662_12_53	926_12_1
3715_13_169	3716_12_62	1260_13_3	764_12_16	91_12_1	3324_12_10	135_5_7	134_12_1	139_12_65	24_12_9	691_123_1	2326_12_73	22_12_201	28_12_1	288_13_59	405_12_101	547_12_40	401_15_1	283_01_1	2247_12_10	936_13_591	934_3_1	11_12_1	991_12_164	368_13_1	1092_12_70	642_13_1	717_13_79	715_4_16	1150_13_62	1152_12_177	262_12_85	124_12_1	333_12_1	1496_01_30	1396_01_54	129_12_112	1552_12_67	1705_12_39	415_12_21	3037_01_33	1064_13_1	53_12_1	2146_12_7	16_12_1	1389_12_21	299_12_181	2257_0_28	1662_12_58	926_12_1
3715_13_171	3716_12_56	1260_13_4	764_12_17	91_12_1	3324_12_10	135_5_6	134_12_1	139_12_62	24_12_9	691_123_1	2326_12_72	22_12_201	28_12_1	288_13_63	405_12_94	547_12_36	401_15_1	283_01_1	2247_12_13	936_13_618	934_3_1	11_12_1	991_12_151	368_13_1	1092_12_67	642_13_1	717_13_85	715_4_14	1150_13_54	1152_12_188	262_12_88	124_12_1	333_12_1	1496_01_27	1396_01_53	129_12_110	1552_12_71	1705_12_45	415_12_20	3037_01_30	1064_13_1	53_12_1	2146_12_6	16_12_1	1389_12_27	299_12_181	2257_0_28	1662_12_58	926_12_1
3715_13_168	3716_12_51	1260_13_5	764_12_18	91_12_1	3324_12_10	135_5_3	134_12_1	139_12_63	24_12_10	691_123_1	2326_12_61	22_12_220	28_12_1	288_13_56	405_12_103	547_12_43	401_15_1	283_01_1	2247_12_11	936_13_617	934_3_1	11_12_1	991_12_161	368_13_1	1092_12_70	642_13_1	717_13_84	715_4_14	1150_13_57	1152_12_184	262_12_95	124_12_1	333_12_1	1496_01_24	1396_01_51	129_12_108	1552_12_79	1705_12_41	415_12_19	3037_01_29	1064_13_1	53_12_1	2146_12_5	16_12_1	1389_12_29	299_12_181	2257_0_26	1662_12_54	926_12_1
3715_13_160	3716_12_55	1260_13_6	764_12_19	91_12_1	3324_12_10	135_5_5	134_12_1	139_12_71	24_12_9	691_123_1	2326_12_68	22_12_231	28_12_1	288_13_64	405_12_105	547_12_41	401_15_1	283_01_1	2247_12_13	936_13_625	934_3_1	11_12_1	991_12_160	368_13_1	1092_12_72	642_13_1	717_13_75	715_4_13	1150_13_58	1152_12_186	262_12_102	124_12_1	333_12_1	1496_01_20	1396_01_47	129_12_94	1552_12_75	1705_12_44	415_12_23	3037_01_31	1064_13_1	53_12_1	2146_12_5	16_12_1	1389_12_28	299_12_180	2257_0_25	1662_12_51	926_12_1
3715_13_153	3716_12_54	1260_13_6	764_12_18	91_12_1	3324_12_10	135_5_3	134_12_1	139_12_67	24_12_10	691_123_1	2326_12_66	22_12_241	28_12_1	288_13_58	405_12_99	547_12_41	401_15_1	283_01_1	2247_12_14	936_13_635	11_12_1	991_12_160	368_13_1	1092_12_62	642_13_1	717_13_75	715_4_15	1150_13_49	1152_12_189	262_12_101	124_12_1	333_12_1	1496_01_25	1396_01_45	129_12_93	1552_12_71	1705_12_47	415_12_21	3037_01_28	1064_13_1	53_12_1	2146_12_9	16_12_1	1389_12_32	299_12_185	2257_0_25	1662_12_53	926_12_1	927_01_58
3715_13_150	3716_12_54	1260_13_4	764_12_18	91_12_1	3324_12_15	135_5_3	134_12_1	139_12_61	24_12_14	691_123_1	2326_12_66	22_12_251	28_12_1	288_13_61	405_12_116	547_12_42	401_15_1	283_01_1	2247_12_12	936_13_639	11_12_1	991_12_156	368_13_1	1092_12_61	642_13_1	717_13_75	715_4_11	1150_13_47	1152_12_194	262_12_102	124_12_1	333_12_1	1496_01_22	1396_01_46	129_12_83	1552_12_77	1705_12_54	415_12_20	3037_01_31	1064_13_1	53_12_1	2146_12_11	16_12_1	1389_12_33	299_12_188	2257_0_25	1662_12_57	926_12_1	927_01_52
3715_13_157	3716_12_54	1260_13_7	764_12_21	91_12_1	3324_12_15	135_5_4	134_12_1	139_12_58	24_12_12	691_123_1	2326_12_59	22_12_256	28_12_1	288_13_65	405_12_105	547_12_47	401_15_1	283_01_1	2247_12_16	936_13_648	11_12_1	991_12_160	368_13_1	1092_12_71	642_13_1	717_13_81	715_4_11	1150_13_48	1152_12_187	262_12_92	124_12_1	333_12_1	1496_01_25	1396_01_43	129_12_77	1552_12_77	1705_12_63	415_12_18	3037_01_31	1064_13_1	53_12_1	2146_12_14	16_12_1	1389_12_32	299_12_178	2257_0_27	1662_12_60	926_12_1	927_01_48
3715_13_152	3716_12_60	1260_13_6	764_12_22	91_12_1	3324_12_14	135_5_6	134_12_1	139_12_60	24_12_12	691_123_1	2326_12_58	22_12_256	28_12_1	288_13_74	405_12_106	547_12_46	401_15_1	283_01_1	2247_12_15	936_13_638	11_12_1	991_12_165	368_13_1	1092_12_71	642_13_1	717_13_78	715_4_8	1150_13_50	1152_12_193	262_12_92	124_12_1	333_12_1	1496_01_26	1396_01_43	129_12_74	1552_12_70	1705_12_67	415_12_14	3037_01_31	1064_13_1	53_12_1	2146_12_15	16_12_1	1389_12_32	299_12_172	2257_0_23	1662_12_54	926_12_1	927_01_55
3715_13_167	3716_12_55	1260_13_5	764_12_23	91_12_1	3324_12_14	135_5_5	134_12_1	139_12_59	24_12_14	691_123_1	2326_12_64	22_12_260	28_12_1	288_13_73	405_12_107	547_12_50	401_15_1	283_01_1	2247_12_13	936_13_620	11_12_1	991_12_180	368_13_1	1092_12_64	642_13_1	717_13_88	715_4_6	1150_13_45	1152_12_191	262_12_82	124_12_1	333_12_1	1496_01_23	1396_01_37	129_12_70	1552_12_68	1705_12_70	415_12_13	3037_01_39	1064_13_1	53_12_1	2146_12_14	16_12_1	1389_12_35	299_12_177	2257_0_24	1662_12_48	926_12_1	927_01_56
3715_13_167	3716_12_52	1260_13_7	764_12_21	91_12_1	3324_12_13	135_5_3	134_12_1	139_12_63	24_12_10	691_123_1	2326_12_66	22_12_254	28_12_1	288_13_66	405_12_111	547_12_49	401_15_1	283_01_1	2247_12_13	936_13_627	11_12_1	991_12_169	368_13_1	1092_12_64	642_13_1	717_13_97	715_4_7	1150_13_49	1152_12_186	262_12_91	124_12_1	333_12_1	1496_01_23	1396_01_42	129_12_68	1552_12_66	1705_12_74	415_12_18	3037_01_42	1064_13_1	53_12_1	2146_12_16	16_12_1	1389_12_33	299_12_181	2257_0_22	1662_12_47	926_12_1	927_01_58
3715_13_162	3716_12_48	1260_13_6	764_12_20	91_12_1	3324_12_13	135_5_5	134_12_1	139_12_62	24_12_11	691_123_1	2326_12_69	22_12_256	28_12_1	288_13_73	405_12_114	547_12_51	401_15_1	283_01_1	2247_12_17	936_13_645	11_12_1	991_12_168	368_13_1	1092_12_63	642_13_1	717_13_92	715_4_8	1150_13_48	1152_12_188	262_12_95	124_12_1	333_12_1	1496_01_24	1396_01_40	129_12_65	1552_12_65	1705_12_78	415_12_18	3037_01_40	1064_13_1	53_12_1	2146_12_15	16_12_1	1389_12_30	299_12_183	2257_0_22	1662_12_39	926_12_1	927_01_58
3715_13_164	3716_12_52	1260_13_5	764_12_20	91_12_1	3324_12_13	135_5_5	134_12_1	139_12_61	24_12_13	691_123_1	2326_12_72	22_12_268	28_12_1	288_13_76	405_12_112	547_12_43	401_15_1	283_01_1	2247_12_11	936_13_641	11_12_1	991_12_161	368_13_1	1092_12_62	642_13_1	717_13_98	715_4_8	1150_13_52	1152_12_179	262_12_99	124_12_1	333_12_1	1496_01_19	1396_01_37	129_12_64	1552_12_61	1705_12_79	415_12_17	3037_01_40	1064_13_1	53_12_1	2146_12_13	16_12_1	1389_12_36	299_12_183	2257_0_23	1662_12_40	926_12_1	927_01_64
3715_13_167	3716_12_47	1260_13_7	764_12_27	91_12_1	3324_12_15	135_5_2	134_12_1	139_12_57	24_12_18	691_123_1	2326_12_73	22_12_286	28_12_1	288_13_74	405_12_109	547_12_45	401_15_1	283_01_1	2247_12_11	936_13_645	11_12_1	991_12_156	368_13_1	1092_12_62	642_13_1	717_13_94	715_4_6	1150_13_52	1152_12_179	262_12_108	124_12_1	333_12_1	1496_01_16	1396_01_37	129_12_64	1552_12_60	1705_12_72	415_12_14	3037_01_32	1064_13_1	53_12_1	2146_12_9	16_12_1	1389_12_33	299_12_189	2257_0_20	1662_12_41	926_12_1	927_01_59
3715_13_174	3716_12_44	1260_13_6	764_12_30	91_12_1	3324_12_15	135_5_2	134_12_1	139_12_59	24_12_19	691_123_1	2326_12_72	22_12_303	28_12_1	288_13_69	405_12_115	547_12_52	401_15_1	283_01_1	2247_12_10	936_13_630	11_12_1	991_12_162	368_13_1	1092_12_61	642_13_1	717_13_100	715_4_7	1150_13_48	1152_12_183	262_12_117	124_12_1	333_12_1	1496_01_18	1396_01_37	129_12_67	1552_12_61	1705_12_64	415_12_9	3037_01_25	1064_13_1	53_12_1	2146_12_9	16_12_1	1389_12_34	299_12_181	2257_0_17	1662_12_30	926_12_1	927_01_59
3715_13_165	3716_12_42	1260_13_6	764_12_25	91_12_1	3324_12_14	135_5_1	134_12_1	139_12_61	24_12_19	691_123_1	2326_12_71	22_12_302	28_12_1	288_13_74	405_12_123	547_12_48	401_15_1	283_01_1	2247_12_6	936_13_600	11_12_1	991_12_161	368_13_1	1092_12_66	642_13_1	717_13_109	715_4_7	1150_13_46	1152_12_179	262_12_127	124_12_1	333_12_1	1496_01_20	1396_01_38	129_12_73	1552_12_63	1705_12_60	415_12_8	3037_01_29	1064_13_1	53_12_1	2146_12_10	16_12_1	1389_12_35	299_12_176	2257_0_17	1662_12_32	926_12_1	927_01_62
3715_13_161	3716_12_46	1260_13_7	764_12_20	91_12_1	3324_12_18	135_5_1	134_12_1	139_12_62	24_12_18	691_123_1	2326_12_71	22_12_302	28_12_1	288_13_76	405_12_118	547_12_50	401_15_1	283_01_1	2247_12_4	936_13_598	11_12_1	991_12_160	368_13_1	1092_12_74	717_13_113	715_4_7	1150_13_41	1152_12_167	262_12_128	124_12_1	333_12_1	1496_01_19	1396_01_40	129_12_78	1552_12_61	1705_12_75	415_12_7	3037_01_32	1064_13_1	53_12_1	2146_12_10	16_12_1	1389_12_39	299_12_184	2257_0_17	1662_12_35	926_12_1	927_01_67	164_01_1
3715_13_169	3716_12_42	1260_13_7	764_12_17	91_12_1	3324_12_18	135_5_1	134_12_1	139_12_69	24_12_18	691_123_1	2326_12_69	22_12_290	28_12_1	288_13_78	405_12_124	547_12_51	401_15_1	283_01_1	2247_12_6	936_13_581	11_12_1	991_12_157	368_13_1	1092_12_77	717_13_104	715_4_9	1150_13_43	1152_12_177	262_12_132	124_12_1	333_12_1	1496_01_24	1396_01_41	129_12_77	1552_12_56	1705_12_83	415_12_5	3037_01_32	1064_13_1	53_12_1	2146_12_14	16_12_1	1389_12_39	299_12_183	2257_0_17	1662_12_34	926_12_1	927_01_67	164_01_1
3715_13_171	3716_12_30	1260_13_6	764_12_17	91_12_1	3324_12_20	135_5_2	134_12_1	139_12_74	24_12_15	691_123_1	2326_12_75	22_12_287	28_12_1	288_13_80	405_12_128	547_12_51	401_15_1	283_01_1	2247_12_8	936_13_588	11_12_1	991_12_158	368_13_1	1092_12_71	717_13_104	715_4_7	1150_13_36	1152_12_183	262_12_133	124_12_1	333_12_1	1496_01_25	1396_01_39	129_12_69	1552_12_49	1705_12_82	415_12_3	3037_01_32	1064_13_1	53_12_1	2146_12_13	16_12_1	1389_12_37	299_12_170	2257_0_14	1662_12_38	926_12_1	927_01_68	164_01_1
3715_13_168	3716_12_30	1260_13_6	764_12_16	91_12_1	3324_12_18	135_5_2	134_12_1	139_12_73	24_12_15	691_123_1	2326_12_74	22_12_297	28_12_1	288_13_75	405_12_131	547_12_55	401_15_1	283_01_1	2247_12_6	936_13_583	11_12_1	991_12_151	368_13_1	1092_12_69	717_13_100	715_4_7	1150_13_31	1152_12_181	262_12_143	124_12_1	333_12_1	1496_01_24	1396_01_38	129_12_62	1552_12_49	1705_12_82	415_12_2	3037_01_31	1064_13_1	53_12_1	2146_12_11	16_12_1	1389_12_35	299_12_175	2257_0_10	1662_12_38	926_12_1	927_01_68	164_01_1
3715_13_172	3716_12_28	1260_13_5	764_12_14	91_12_1	3324_12_14	135_5_1	134_12_1	15_12_1	139_12_73	24_12_12	691_123_1	2326_12_70	22_12_307	28_12_1	288_13_72	405_12_148	547_12_65	401_15_1	283_01_1	2247_12_6	936_13_589	11_12_1	991_12_153	368_13_1	1092_12_67	717_13_101	715_4_11	1150_13_24	1152_12_183	262_12_146	124_12_1	333_12_1	1496_01_27	1396_01_38	129_12_65	1552_12_50	1705_12_86	415_12_1	3037_01_32	1064_13_1	53_12_1	2146_12_9	16_12_1	1389_12_33	299_12_180	2257_0_6	1662_12_36	926_12_1	927_01_65
3715_13_176	3716_12_25	1260_13_8	764_12_15	91_12_1	3324_12_11	135_5_1	134_12_1	15_12_1	139_12_71	24_12_11	691_123_1	2326_12_63	22_12_304	28_12_1	288_13_85	405_12_151	547_12_68	401_15_1	283_01_1	2247_12_6	936_13_592	11_12_1	991_12_159	368_13_1	1092_12_67	717_13_113	715_4_7	1150_13_26	1152_12_176	262_12_146	124_12_1	17_12_1	1496_01_22	1396_01_41	129_12_63	1552_12_56	1705_12_81	415_12_1	3037_01_26	1064_13_1	53_12_1	2146_12_7	16_12_1	1389_12_29	299_12_183	2257_0_8	1662_12_36	926_12_1	927_01_66
3715_13_162	3716_12_23	1260_13_9	764_12_9	91_12_1	3324_12_15	134_12_1	15_12_1	139_12_70	24_12_13	691_123_1	2326_12_69	22_12_305	28_12_1	288_13_73	405_12_149	547_12_60	401_15_1	283_01_1	2247_12_5	936_13_603	11_12_1	991_12_169	368_13_1	1092_12_71	717_13_110	715_4_6	1150_13_26	1152_12_182	262_12_156	124_12_1	17_12_1	1496_01_18	1396_01_39	129_12_64	1552_12_55	1705_12_75	415_12_1	3037_01_20	1064_13_1	53_12_1	2146_12_7	16_12_1	1389_12_32	299_12_169	2257_0_9	1662_12_32	926_12_1	927_01_61	164_01_1
3715_13_160	3716_12_24	1260_13_7	764_12_12	91_12_1	3324_12_17	134_12_1	15_12_1	139_12_73	24_12_13	691_123_1	2326_12_61	22_12_314	28_12_1	288_13_64	405_12_161	547_12_57	283_01_1	2247_12_6	936_13_594	11_12_1	991_12_169	368_13_1	1092_12_63	717_13_107	715_4_4	1150_13_25	1152_12_203	262_12_142	124_12_1	17_12_1	1496_01_18	1396_01_44	129_12_58	1552_12_45	1705_12_70	3037_01_16	1064_13_1	53_12_1	2146_12_7	16_12_1	1389_12_29	299_12_169	2257_0_7	1662_12_31	926_12_1	927_01_63	164_01_1	1080_01_1	196_12_1
3715_13_149	3716_12_25	1260_13_7	764_12_10	91_12_1	3324_12_17	134_12_1	15_12_1	139_12_71	24_12_10	691_123_1	2326_12_69	22_12_331	28_12_1	288_13_69	405_12_163	547_12_53	283_01_1	2247_12_5	936_13_586	11_12_1	991_12_175	368_13_1	1092_12_67	717_13_101	715_4_5	1150_13_30	1152_12_209	262_12_145	124_12_1	17_12_1	1496_01_15	1396_01_46	129_12_51	1552_12_51	1705_12_59	3037_01_14	1064_13_1	53_12_1	2146_12_9	16_12_1	1389_12_30	299_12_162	2257_0_7	1662_12_30	926_12_1	927_01_69	164_01_1	1080_01_1	196_12_1
3715_13_147	3716_12_21	1260_13_7	764_12_11	91_12_1	3324_12_19	134_12_1	15_12_1	139_12_66	24_12_11	691_123_1	2326_12_73	22_12_326	28_12_1	288_13_68	405_12_155	547_12_59	283_01_1	2247_12_6	936_13_589	11_12_1	991_12_167	368_13_1	1092_12_66	717_13_96	715_4_6	1150_13_32	1152_12_213	262_12_155	124_12_1	17_12_1	1496_01_18	1396_01_38	129_12_53	1552_12_61	1705_12_59	3037_01_12	1064_13_1	53_12_1	2146_12_8	16_12_1	1389_12_28	299_12_159	2257_0_4	1662_12_27	926_12_1	927_01_73	164_01_1	1080_01_1	196_12_1
3715_13_158	3716_12_20	1260_13_9	764_12_8	91_12_1	3324_12_17	134_12_1	15_12_1	139_12_62	24_12_12	691_123_1	2326_12_74	22_12_317	28_12_1	288_13_70	405_12_148	547_12_63	283_01_1	2247_12_5	936_13_593	11_12_1	991_12_174	368_13_1	1092_12_75	717_13_92	715_4_7	1150_13_29	1152_12_209	262_12_163	124_12_1	17_12_1	1496_01_20	1396_01_40	129_12_54	1552_12_61	1705_12_54	3037_01_10	1064_13_1	53_12_1	2146_12_11	16_12_1	1389_12_29	299_12_158	2257_0_4	1662_12_31	926_12_1	927_01_65	164_01_1	1080_01_1	196_12_1
3715_13_165	3716_12_21	1260_13_5	764_12_10	91_12_1	3324_12_9	134_12_1	15_12_1	139_12_60	24_12_12	691_123_1	2326_12_82	22_12_314	28_12_1	288_13_71	405_12_142	547_12_63	283_01_1	2247_12_6	936_13_591	11_12_1	991_12_172	368_13_1	1092_12_72	717_13_91	715_4_7	1150_13_32	1152_12_209	262_12_153	124_12_1	17_12_1	1496_01_16	1396_01_45	129_12_57	1552_12_68	1705_12_52	3037_01_7	1064_13_1	53_12_1	2146_12_11	16_12_1	1389_12_26	299_12_165	2257_0_4	1662_12_26	926_12_1	927_01_72	164_01_1	1080_01_1	196_12_1
3715_13_149	3716_12_24	1260_13_5	764_12_12	91_12_1	3324_12_9	134_12_1	15_12_1	139_12_48	24_12_15	691_123_1	2326_12_76	22_12_329	28_12_1	288_13_71	405_12_153	547_12_64	283_01_1	2247_12_5	936_13_601	11_12_1	991_12_173	368_13_1	1092_12_66	717_13_94	715_4_7	1150_13_30	1152_12_210	262_12_146	124_12_1	17_12_1	1496_01_17	1396_01_38	129_12_59	1552_12_61	1705_12_60	3037_01_4	1064_13_1	53_12_1	2146_12_13	16_12_1	1389_12_27	299_12_178	2257_0_6	1662_12_26	926_12_1	927_01_73	164_01_1	1080_01_1	196_12_1
3715_13_147	3716_12_29	1260_13_4	764_12_10	91_12_1	3324_12_10	134_12_1	15_12_1	139_12_48	24_12_14	691_123_1	2326_12_83	22_12_326	28_12_1	288_13_66	405_12_147	547_12_62	283_01_1	2247_12_7	936_13_576	11_12_1	991_12_165	368_13_1	1092_12_71	717_13_92	715_4_7	1150_13_31	1152_12_214	262_12_138	124_12_1	17_12_1	1496_01_20	1396_01_37	129_12_54	1552_12_65	1705_12_61	3037_01_3	1064_13_1	53_12_1	2146_12_16	16_12_1	1389_12_27	299_12_178	2257_0_4	1662_12_24	926_12_1	927_01_69	164_01_1	1080_01_1	196_12_1
3715_13_137	3716_12_26	1260_13_4	764_12_10	91_12_1	3324_12_10	134_12_1	15_12_1	139_12_48	24_12_13	691_123_1	2326_12_86	22_12_334	28_12_1	288_13_62	405_12_150	547_12_58	283_01_1	2247_12_7	936_13_582	11_12_1	991_12_172	368_13_1	1092_12_66	717_13_88	715_4_8	1150_13_30	1152_12_202	262_12_144	124_12_1	17_12_1	1496_01_18	1396_01_43	129_12_48	1552_12_62	1705_12_58	3037_01_2	1064_13_1	53_12_1	2146_12_12	16_12_1	1389_12_27	299_12_185	2257_0_4	1662_12_20	926_12_1	927_01_66	164_01_1	1080_01_1	196_12_1
3715_13_140	3716_12_24	1260_13_7	764_12_11	91_12_1	3324_12_7	134_12_1	15_12_1	139_12_41	24_12_16	691_123_1	2326_12_87	22_12_317	28_12_1	288_13_58	405_12_146	547_12_57	283_01_1	2247_12_4	936_13_584	11_12_1	991_12_168	368_13_1	1092_12_68	717_13_93	715_4_10	1150_13_34	1152_12_204	262_12_153	124_12_1	17_12_1	1496_01_20	1396_01_45	129_12_50	1552_12_57	1705_12_62	3037_01_2	1064_13_1	53_12_1	2146_12_16	16_12_1	1389_12_28	299_12_193	2257_0_4	1662_12_20	926_12_1	927_01_66	164_01_1	1080_01_1	196_12_1
3715_13_137	3716_12_26	1260_13_10	764_12_14	91_12_1	3324_12_7	134_12_1	15_12_1	139_12_40	24_12_16	691_123_1	2326_12_96	22_12_310	28_12_1	288_13_55	405_12_147	547_12_55	283_01_1	2247_12_4	936_13_568	11_12_1	991_12_171	368_13_1	1092_12_70	717_13_98	715_4_10	1150_13_38	1152_12_211	262_12_149	124_12_1	17_12_1	1496_01_18	1396_01_49	129_12_47	1552_12_64	1705_12_70	3037_01_2	1064_13_1	53_12_1	2146_12_14	16_12_1	1389_12_34	299_12_196	2257_0_6	1662_12_19	926_12_1	927_01_63	164_01_1	1080_01_1	196_12_1
3715_13_134	3716_12_20	1260_13_12	764_12_13	91_12_1	3324_12_7	134_12_1	15_12_1	139_12_42	24_12_11	691_123_1	2326_12_107	22_12_308	28_12_1	288_13_53	405_12_152	547_12_50	283_01_1	2247_12_3	936_13_559	11_12_1	991_12_172	368_13_1	1092_12_60	717_13_98	715_4_13	1150_13_38	1152_12_221	262_12_146	124_12_1	17_12_1	1496_01_20	1396_01_47	129_12_51	1552_12_65	1705_12_60	3037_01_1	1064_13_1	53_12_1	2146_12_16	16_12_1	1389_12_35	299_12_195	2257_0_5	1662_12_15	926_12_1	927_01_60	164_01_1	1080_01_1	196_12_1
3715_13_132	3716_12_21	1260_13_11	764_12_13	91_12_1	3324_12_5	134_12_1	15_12_1	139_12_44	24_12_11	691_123_1	2326_12_99	22_12_303	28_12_1	288_13_52	405_12_137	547_12_50	283_01_1	2247_12_4	936_13_570	11_12_1	991_12_177	368_13_1	1092_12_69	717_13_101	715_4_15	1150_13_37	1152_12_218	262_12_144	124_12_1	17_12_1	1496_01_20	1396_01_48	129_12_45	1552_12_67	1705_12_61	3037_01_2	1064_13_1	53_12_1	2146_12_12	16_12_1	1389_12_30	299_12_187	2257_0_5	1662_12_17	926_12_1	927_01_61	164_01_1	1080_01_1	196_12_1
3715_13_117	3716_12_26	1260_13_11	764_12_18	91_12_1	3324_12_8	134_12_1	15_12_1	139_12_44	24_12_7	691_123_1	2326_12_95	22_12_309	28_12_1	288_13_52	405_12_133	547_12_53	283_01_1	2247_12_5	936_13_555	11_12_1	991_12_181	368_13_1	1092_12_75	717_13_103	715_4_13	1150_13_33	1152_12_214	262_12_135	124_12_1	17_12_1	1496_01_20	1396_01_46	129_12_44	1552_12_63	1705_12_65	3037_01_1	1064_13_1	53_12_1	2146_12_11	16_12_1	1389_12_38	299_12_189	2257_0_7	1662_12_22	926_12_1	927_01_57	164_01_1	1080_01_1	196_12_1
3715_13_117	3716_12_25	1260_13_8	764_12_19	91_12_1	3324_12_10	134_12_1	15_12_1	139_12_39	24_12_4	691_123_1	2326_12_96	22_12_301	28_12_1	288_13_61	405_12_121	547_12_46	283_01_1	2247_12_3	936_13_561	11_12_1	991_12_189	368_13_1	1092_12_78	717_13_112	715_4_13	1150_13_36	1152_12_217	262_12_132	124_12_1	17_12_1	1496_01_19	1396_01_52	129_12_47	1552_12_63	1705_12_69	3037_01_1	1064_13_1	53_12_1	2146_12_11	16_12_1	1389_12_38	299_12_191	2257_0_6	1662_12_22	926_12_1	927_01_65	164_01_1	1080_01_1	196_12_1
3715_13_127	3716_12_25	1260_13_6	764_12_17	91_12_1	3324_12_11	134_12_1	15_12_1	139_12_40	24_12_4	691_123_1	2326_12_108	22_12_305	28_12_1	288_13_56	405_12_117	547_12_46	283_01_1	2247_12_4	936_13_570	11_12_1	991_12_184	368_13_1	1092_12_83	717_13_114	715_4_13	1150_13_36	1152_12_212	262_12_133	124_12_1	17_12_1	1496_01_20	1396_01_54	129_12_50	1552_12_63	1705_12_69	3037_01_2	1064_13_1	53_12_1	2146_12_8	16_12_1	1389_12_36	299_12_200	2257_0_6	1662_12_16	926_12_1	927_01_67	164_01_1	1080_01_1	196_12_1
3715_13_123	3716_12_26	1260_13_8	764_12_15	91_12_1	3324_12_11	134_12_1	15_12_1	139_12_42	24_12_4	691_123_1	2326_12_103	22_12_287	288_13_65	405_12_120	547_12_50	283_01_1	2247_12_4	936_13_576	11_12_1	991_12_167	368_13_1	1092_12_79	717_13_125	715_4_13	1150_13_33	1152_12_224	262_12_133	124_12_1	17_12_1	1496_01_20	1396_01_55	129_12_46	1552_12_59	1705_12_68	16_12_1	1064_13_1	53_12_1	2146_12_5	1389_12_38	299_12_203	2257_0_6	1662_12_14	926_12_1	927_01_68	1080_01_1	196_12_1	1089_12_56	19_12_29	575_12_1
3715_13_133	3716_12_32	1260_13_5	764_12_15	91_12_1	3324_12_11	134_12_1	15_12_1	139_12_37	24_12_5	691_123_1	2326_12_105	22_12_298	288_13_72	405_12_125	547_12_57	283_01_1	2247_12_2	936_13_552	11_12_1	991_12_169	368_13_1	1092_12_77	717_13_124	715_4_12	1150_13_29	1152_12_208	262_12_143	124_12_1	17_12_1	1496_01_19	1396_01_43	129_12_49	1552_12_62	1705_12_68	16_12_1	1064_13_1	53_12_1	2146_12_6	1389_12_38	299_12_216	2257_0_7	1662_12_11	926_12_1	927_01_64	1080_01_1	196_12_1	1089_12_60	19_12_25	575_12_1
3715_13_135	3716_12_33	1260_13_8	764_12_19	91_12_1	3324_12_10	15_12_1	139_12_43	24_12_3	691_123_1	2326_12_105	22_12_287	288_13_72	405_12_126	547_12_52	2247_12_1	936_13_546	11_12_1	991_12_157	368_13_1	1092_12_75	717_13_127	715_4_9	1150_13_33	1152_12_211	262_12_133	124_12_1	17_12_1	1496_01_24	1396_01_45	129_12_42	1552_12_61	1705_12_66	16_12_1	1064_13_1	53_12_1	2146_12_5	1389_12_41	299_12_216	2257_0_7	1662_12_7	926_12_1	927_01_68	196_12_1	1089_12_58	19_12_24	1480_13_9	397_12_21	1485_13_43	3474_12_42
3715_13_144	3716_12_30	1260_13_9	764_12_22	91_12_1	3324_12_9	15_12_1	139_12_43	24_12_4	691_123_1	2326_12_112	22_12_303	288_13_71	405_12_124	547_12_44	2247_12_1	936_13_541	11_12_1	991_12_156	368_13_1	1092_12_78	717_13_129	715_4_8	1150_13_38	1152_12_229	262_12_131	124_12_1	17_12_1	1496_01_26	1396_01_43	129_12_38	1552_12_66	1705_12_66	16_12_1	1064_13_1	53_12_1	2146_12_4	1389_12_40	299_12_215	2257_0_5	1662_12_7	926_12_1	927_01_56	196_12_1	1089_12_58	19_12_25	1480_13_9	397_12_20	1485_13_44	3474_12_40
3715_13_144	3716_12_27	1260_13_7	764_12_20	91_12_1	3324_12_8	15_12_1	139_12_37	24_12_3	691_123_1	2326_12_102	22_12_301	288_13_72	405_12_141	547_12_47	2247_12_2	936_13_514	11_12_1	991_12_160	368_13_1	1092_12_78	717_13_121	715_4_8	1150_13_34	1152_12_222	262_12_127	124_12_1	17_12_1	1496_01_27	1396_01_49	129_12_33	1552_12_69	1705_12_51	16_12_1	1064_13_1	53_12_1	2146_12_4	1389_12_38	299_12_220	2257_0_4	1662_12_5	926_12_1	927_01_59	196_12_1	1089_12_59	19_12_26	1480_13_10	397_12_20	1485_13_44	3474_12_42
3715_13_142	3716_12_27	1260_13_6	764_12_15	91_12_1	3324_12_8	15_12_1	139_12_36	24_12_2	691_123_1	2326_12_101	22_12_298	288_13_70	405_12_139	547_12_45	2247_12_2	936_13_518	11_12_1	991_12_167	368_13_1	1092_12_82	717_13_122	715_4_9	1150_13_32	1152_12_235	262_12_125	124_12_1	17_12_1	1496_01_32	1396_01_40	129_12_35	1552_12_63	1705_12_54	16_12_1	1064_13_1	53_12_1	2146_12_4	1389_12_37	299_12_225	2257_0_3	1662_12_3	926_12_1	927_01_58	196_12_1	1089_12_60	19_12_28	1480_13_9	397_12_17	1485_13_49	3474_12_49
3715_13_137	3716_12_26	1260_13_7	764_12_14	91_12_1	3324_12_4	15_12_1	139_12_41	24_12_2	691_123_1	2326_12_112	22_12_296	288_13_66	405_12_130	547_12_45	2247_12_3	936_13_532	11_12_1	991_12_154	368_13_1	1092_12_79	717_13_125	715_4_8	1150_13_30	1152_12_236	262_12_124	124_12_1	17_12_1	1496_01_33	1396_01_41	129_12_35	1552_12_51	1705_12_64	16_12_1	1064_13_1	53_12_1	2146_12_3	1389_12_38	299_12_222	2257_0_3	1662_12_2	926_12_1	927_01_52	196_12_1	1089_12_61	19_12_26	1480_13_9	397_12_16	1485_13_55	3474_12_55
3715_13_123	3716_12_29	1260_13_7	764_12_15	91_12_1	3324_12_2	15_12_1	139_12_37	24_12_2	691_123_1	2326_12_114	22_12_304	288_13_68	405_12_126	547_12_48	2247_12_4	936_13_558	11_12_1	991_12_157	368_13_1	1092_12_82	717_13_127	715_4_6	1150_13_23	1152_12_238	262_12_119	124_12_1	17_12_1	1496_01_34	1396_01_40	129_12_35	1552_12_50	1705_12_59	16_12_1	1064_13_1	53_12_1	2146_12_2	1389_12_36	299_12_224	2257_0_4	1662_12_2	926_12_1	927_01_54	196_12_1	1089_12_69	19_12_28	1480_13_10	397_12_15	1485_13_51	3474_12_56
3715_13_117	3716_12_34	1260_13_7	764_12_17	91_12_1	3324_12_3	15_12_1	139_12_33	24_12_1	691_123_1	2326_12_122	22_12_306	288_13_64	405_12_123	547_12_48	2247_12_5	936_13_553	991_12_164	368_13_1	1092_12_80	717_13_128	715_4_4	1150_13_17	1152_12_245	262_12_128	124_12_1	17_12_1	1496_01_38	1396_01_34	129_12_33	1552_12_48	1705_12_63	16_12_1	1064_13_1	53_12_1	2146_12_5	1389_12_33	299_12_224	2257_0_5	1662_12_1	926_12_1	927_01_51	196_12_1	1089_12_82	19_12_27	1480_13_12	397_12_13	1485_13_54	3474_12_56	2397_12_58
3715_13_117	3716_12_29	1260_13_9	764_12_18	91_12_1	3324_12_2	15_12_1	139_12_36	24_12_2	691_123_1	2326_12_122	22_12_318	288_13_74	405_12_140	547_12_49	2247_12_3	936_13_544	991_12_171	368_13_1	1092_12_80	717_13_133	1150_13_14	1152_12_245	262_12_137	124_12_1	17_12_1	1496_01_36	1396_01_38	129_12_32	1552_12_50	1705_12_58	16_12_1	1064_13_1	53_12_1	2146_12_5	1389_12_37	299_12_219	2257_0_6	1662_12_1	926_12_1	927_01_47	196_12_1	1089_12_71	19_12_27	1480_13_8	397_12_13	1485_13_49	3474_12_55	2397_12_56	799_12_72
3715_13_117	3716_12_32	1260_13_8	764_12_18	91_12_1	3324_12_2	15_12_1	139_12_33	24_12_1	691_123_1	2326_12_125	22_12_317	288_13_74	405_12_146	547_12_49	2247_12_4	936_13_539	991_12_179	368_13_1	1092_12_82	717_13_129	1150_13_17	1152_12_229	262_12_146	124_12_1	17_12_1	1496_01_41	1396_01_37	129_12_29	1552_12_53	1705_12_63	16_12_1	1064_13_1	53_12_1	2146_12_3	1389_12_41	299_12_225	2257_0_3	926_12_1	927_01_47	196_12_1	1089_12_67	19_12_28	1480_13_5	397_12_12	1485_13_46	3474_12_56	2397_12_56	799_12_79	7_12_12
3715_13_120	3716_12_38	1260_13_6	764_12_21	91_12_1	3324_12_5	15_12_1	139_12_32	24_12_1	691_123_1	2326_12_122	22_12_309	288_13_80	405_12_152	547_12_51	2247_12_4	936_13_542	991_12_179	368_13_1	1092_12_81	717_13_139	1150_13_17	1152_12_254	262_12_150	124_12_1	17_12_1	1496_01_40	1396_01_40	129_12_28	1552_12_56	1705_12_64	16_12_1	1064_13_1	53_12_1	2146_12_4	1389_12_45	299_12_226	2257_0_4	926_12_1	927_01_39	196_12_1	1089_12_66	19_12_29	1480_13_5	397_12_17	1485_13_45	3474_12_59	2397_12_58	799_12_79	7_12_12
3715_13_120	3716_12_35	1260_13_8	764_12_20	91_12_1	3324_12_4	139_12_33	24_12_2	691_123_1	2326_12_113	22_12_305	288_13_76	405_12_152	547_12_51	2247_12_5	936_13_522	991_12_180	368_13_1	1092_12_79	717_13_146	1150_13_16	1152_12_257	262_12_155	124_12_1	17_12_1	1496_01_37	1396_01_42	129_12_28	1552_12_52	1705_12_60	16_12_1	1064_13_1	53_12_1	2146_12_4	1389_12_47	299_12_222	2257_0_3	926_12_1	927_01_37	196_12_1	1089_12_57	19_12_28	1480_13_3	397_12_15	1485_13_42	3474_12_56	2397_12_66	799_12_93	7_12_11	1015_12_26
3715_13_126	3716_12_35	1260_13_9	764_12_15	91_12_1	3324_12_4	139_12_32	24_12_2	691_123_1	2326_12_103	22_12_310	288_13_71	405_12_154	547_12_50	2247_12_5	936_13_510	991_12_187	368_13_1	1092_12_77	717_13_146	1150_13_16	1152_12_273	262_12_150	124_12_1	1496_01_37	1396_01_42	129_12_24	1552_12_57	1705_12_49	16_12_1	1064_13_1	53_12_1	2146_12_2	1389_12_47	299_12_209	2257_0_3	926_12_1	927_01_35	196_12_1	1089_12_57	19_12_24	1480_13_2	397_12_16	1485_13_43	3474_12_51	2397_12_62	799_12_97	7_12_10	1015_12_24	2071_12_44
3715_13_133	3716_12_34	1260_13_13	764_12_15	91_12_1	3324_12_4	139_12_33	24_12_3	691_123_1	2326_12_103	22_12_306	288_13_64	405_12_143	547_12_53	2247_12_4	936_13_519	991_12_195	368_13_1	1092_12_75	717_13_143	1150_13_15	1152_12_271	262_12_157	124_12_1	1496_01_31	1396_01_45	129_12_25	1552_12_58	1705_12_50	16_12_1	1064_13_1	53_12_1	2146_12_1	1389_12_45	299_12_201	2257_0_3	926_12_1	927_01_35	196_12_1	1089_12_56	19_12_24	1480_13_2	397_12_17	1485_13_44	3474_12_52	2397_12_71	799_12_97	7_12_9	1015_12_26	2071_12_39
3715_13_135	3716_12_30	1260_13_15	764_12_16	91_12_1	3324_12_3	139_12_36	24_12_2	691_123_1	2326_12_108	22_12_302	288_13_57	405_12_151	547_12_50	2247_12_4	936_13_514	991_12_210	368_13_1	1092_12_65	717_13_144	1150_13_15	1152_12_281	262_12_159	124_12_1	1496_01_33	1396_01_53	129_12_19	1552_12_56	1705_12_52	16_12_1	1064_13_1	53_12_1	2397_12_74	1389_12_52	299_12_202	2257_0_4	926_12_1	927_01_36	196_12_1	1089_12_55	19_12_19	397_12_10	1485_13_45	3474_12_52	799_12_101	7_12_11	1015_12_21	2071_12_45	1407_13_40	1258_12_1
3715_13_136	3716_12_38	1260_13_14	764_12_16	91_12_1	3324_12_3	139_12_39	24_12_3	691_123_1	2326_12_115	22_12_303	288_13_61	405_12_159	547_12_50	2247_12_3	936_13_494	991_12_212	368_13_1	1092_12_68	717_13_144	1150_13_13	1152_12_285	262_12_146	124_12_1	1496_01_32	1396_01_57	129_12_19	1552_12_54	1705_12_56	16_12_1	1064_13_1	53_12_1	2397_12_68	1389_12_50	299_12_204	2257_0_4	926_12_1	927_01_35	196_12_1	1089_12_61	19_12_16	397_12_11	1485_13_48	3474_12_53	799_12_105	7_12_13	1015_12_21	2071_12_43	1407_13_41	1258_12_1
3715_13_133	3716_12_38	1260_13_11	764_12_12	91_12_1	3324_12_3	139_12_38	24_12_5	691_123_1	2326_12_113	22_12_309	288_13_74	405_12_158	547_12_46	2247_12_4	936_13_480	991_12_210	368_13_1	1092_12_69	717_13_147	1150_13_11	1152_12_282	262_12_145	124_12_1	1496_01_30	1396_01_57	129_12_22	1552_12_53	1705_12_61	16_12_1	1064_13_1	53_12_1	2397_12_71	1389_12_44	299_12_198	2257_0_4	926_12_1	927_01_35	196_12_1	1089_12_57	19_12_16	397_12_8	1485_13_43	3474_12_55	799_12_91	7_12_10	1015_12_19	2071_12_41	1407_13_44	1258_12_1
3715_13_133	3716_12_37	1260_13_13	764_12_14	91_12_1	3324_12_2	139_12_34	24_12_4	691_123_1	2326_12_120	22_12_306	288_13_80	405_12_166	547_12_51	2247_12_4	936_13_459	991_12_212	368_13_1	1092_12_69	717_13_154	1150_13_11	1152_12_284	262_12_148	124_12_1	1496_01_33	1396_01_59	129_12_24	1552_12_52	1705_12_62	16_12_1	1064_13_1	53_12_1	2397_12_66	1389_12_47	299_12_203	2257_0_4	926_12_1	927_01_31	196_12_1	1089_12_60	19_12_13	397_12_9	1485_13_46	3474_12_63	799_12_87	7_12_7	1015_12_16	2071_12_36	1407_13_38	1258_12_1
3715_13_132	3716_12_42	1260_13_11	764_12_11	91_12_1	3324_12_3	139_12_28	24_12_3	691_123_1	2326_12_124	22_12_306	288_13_74	405_12_153	547_12_49	2247_12_3	936_13_450	991_12_216	368_13_1	1092_12_77	717_13_166	1150_13_12	1152_12_286	262_12_150	124_12_1	1496_01_34	1396_01_57	129_12_19	1552_12_48	1705_12_59	16_12_1	1064_13_1	53_12_1	2397_12_73	1389_12_49	299_12_196	2257_0_6	926_12_1	927_01_30	196_12_1	1089_12_59	19_12_15	397_12_9	1485_13_49	3474_12_61	799_12_89	7_12_7	1015_12_17	2071_12_36	1407_13_39	1258_12_1
3715_13_142	3716_12_40	1260_13_13	764_12_13	91_12_1	3324_12_3	139_12_30	24_12_1	691_123_1	2326_12_128	22_12_299	288_13_79	405_12_141	547_12_45	2247_12_3	936_13_445	991_12_208	368_13_1	1092_12_76	717_13_154	1150_13_11	1152_12_286	262_12_163	124_12_1	1496_01_35	1396_01_52	129_12_17	1552_12_47	1705_12_53	16_12_1	1064_13_1	53_12_1	2397_12_69	1389_12_49	299_12_198	2257_0_7	926_12_1	927_01_29	196_12_1	1089_12_74	19_12_13	397_12_10	1485_13_53	3474_12_57	799_12_80	7_12_8	1015_12_17	2071_12_34	1407_13_41	1258_12_1
3715_13_141	3716_12_33	1260_13_12	764_12_12	91_12_1	3324_12_2	139_12_31	24_12_1	691_123_1	2326_12_124	22_12_313	288_13_79	405_12_145	547_12_44	2247_12_2	936_13_441	991_12_215	368_13_1	1092_12_81	717_13_153	1150_13_12	1152_12_291	262_12_167	124_12_1	1496_01_32	1396_01_59	129_12_15	1552_12_47	1705_12_49	16_12_1	1064_13_1	53_12_1	2397_12_64	1389_12_49	299_12_208	2257_0_6	926_12_1	927_01_27	196_12_1	1089_12_67	19_12_13	397_12_11	1485_13_49	3474_12_61	799_12_72	7_12_12	1015_12_14	2071_12_31	1407_13_39	1258_12_1
3715_13_145	3716_12_35	1260_13_13	764_12_13	91_12_1	3324_12_2	139_12_26	24_12_2	691_123_1	2326_12_116	22_12_328	288_13_72	405_12_150	547_12_42	2247_12_2	936_13_435	991_12_207	368_13_1	1092_12_80	717_13_156	1150_13_11	1152_12_299	262_12_167	124_12_1	1496_01_37	1396_01_60	129_12_14	1552_12_46	1705_12_53	16_12_1	1064_13_1	53_12_1	2397_12_60	1389_12_51	299_12_211	2257_0_6	926_12_1	927_01_23	196_12_1	1089_12_59	19_12_12	397_12_8	1485_13_49	3474_12_58	799_12_66	7_12_12	1015_12_18	2071_12_33	1407_13_39	1258_12_1
3715_13_138	3716_12_28	1260_13_11	764_12_14	91_12_1	3324_12_2	139_12_29	24_12_3	691_123_1	2326_12_124	22_12_321	288_13_79	405_12_146	547_12_47	2247_12_3	936_13_418	991_12_204	368_13_1	1092_12_92	717_13_158	1150_13_13	1152_12_296	262_12_161	124_12_1	1496_01_38	1396_01_64	129_12_13	1552_12_46	1705_12_52	16_12_1	1064_13_1	53_12_1	2397_12_62	1389_12_56	299_12_212	2257_0_5	926_12_1	927_01_28	196_12_1	1089_12_58	19_12_15	397_12_8	1485_13_51	3474_12_51	799_12_57	7_12_10	1015_12_19	2071_12_32	1407_13_34	1258_12_1
3715_13_146	3716_12_27	1260_13_10	764_12_13	91_12_1	3324_12_3	139_12_25	24_12_3	691_123_1	2326_12_126	22_12_309	288_13_74	405_12_150	547_12_42	2247_12_3	936_13_417	991_12_195	368_13_1	1092_12_89	717_13_155	1150_13_9	1152_12_303	262_12_157	124_12_1	1496_01_41	1396_01_62	129_12_13	1552_12_47	1705_12_44	16_12_1	1064_13_1	53_12_1	2397_12_65	1389_12_56	299_12_206	2257_0_4	926_12_1	927_01_21	196_12_1	1089_12_59	19_12_13	397_12_8	1485_13_55	3474_12_63	799_12_53	7_12_12	1015_12_18	2071_12_29	1407_13_25	1258_12_1
3715_13_153	3716_12_28	1260_13_15	764_12_11	91_12_1	3324_12_2	139_12_25	24_12_3	691_123_1	2326_12_128	22_12_318	288_13_72	405_12_147	547_12_40	2247_12_2	936_13_425	991_12_201	368_13_1	1092_12_88	717_13_159	1150_13_8	1152_12_303	262_12_156	124_12_1	1496_01_42	1396_01_61	129_12_12	1552_12_49	1705_12_46	16_12_1	1064_13_1	53_12_1	2397_12_64	1389_12_52	299_12_219	2257_0_5	926_12_1	927_01_20	196_12_1	1089_12_53	19_12_10	397_12_8	1485_13_58	3474_12_61	799_12_59	7_12_15	1015_12_15	2071_12_34	1407_13_23	1258_12_1
3715_13_154	3716_12_23	1260_13_14	764_12_13	91_12_1	3324_12_2	139_12_21	24_12_3	691_123_1	2326_12_126	22_12_317	288_13_74	405_12_150	547_12_42	2247_12_3	936_13_413	991_12_201	368_13_1	1092_12_88	717_13_152	1150_13_9	1152_12_306	262_12_161	124_12_1	1496_01_43	1396_01_61	129_12_12	1552_12_43	1705_12_47	16_12_1	1064_13_1	53_12_1	2397_12_68	1389_12_53	299_12_218	2257_0_6	926_12_1	927_01_23	196_12_1	1089_12_59	19_12_7	397_12_8	1485_13_49	3474_12_60	799_12_58	7_12_13	1015_12_18	2071_12_40	1407_13_26	1258_12_1
3715_13_158	3716_12_21	1260_13_15	764_12_14	91_12_1	3324_12_2	139_12_20	24_12_3	691_123_1	2326_12_132	22_12_301	288_13_71	405_12_137	547_12_43	2247_12_2	936_13_410	991_12_189	368_13_1	1092_12_84	717_13_144	1150_13_9	1152_12_297	262_12_163	124_12_1	1496_01_37	1396_01_71	129_12_10	1552_12_48	1705_12_50	16_12_1	1064_13_1	53_12_1	2397_12_68	1389_12_56	299_12_217	2257_0_6	926_12_1	927_01_23	196_12_1	1089_12_58	19_12_7	397_12_5	1485_13_57	3474_12_61	799_12_55	7_12_11	1015_12_14	2071_12_38	1407_13_25	1258_12_1
3715_13_156	3716_12_26	1260_13_18	764_12_18	91_12_1	139_12_20	24_12_3	691_123_1	2326_12_139	22_12_292	288_13_62	405_12_149	547_12_50	2247_12_2	936_13_418	991_12_192	368_13_1	1092_12_75	717_13_132	1150_13_10	1152_12_296	262_12_147	124_12_1	1496_01_42	1396_01_71	129_12_15	1552_12_45	1705_12_60	16_12_1	1064_13_1	53_12_1	2397_12_71	1389_12_55	299_12_216	2257_0_4	926_12_1	927_01_23	196_12_1	1089_12_60	19_12_10	397_12_3	1485_13_61	3474_12_68	799_12_58	7_12_9	1015_12_11	2071_12_46	1407_13_27	1258_12_1	361_12_50
3715_13_171	3716_12_27	1260_13_18	764_12_17	91_12_1	139_12_21	24_12_3	691_123_1	2326_12_129	22_12_297	288_13_50	405_12_147	547_12_49	2247_12_2	936_13_419	991_12_201	368_13_1	1092_12_71	717_13_145	1150_13_10	1152_12_296	262_12_145	124_12_1	1496_01_40	1396_01_67	129_12_15	1552_12_45	1705_12_58	16_12_1	1064_13_1	53_12_1	2397_12_66	1389_12_52	299_12_214	2257_0_3	926_12_1	927_01_24	196_12_1	1089_12_60	19_12_15	397_12_4	1485_13_60	3474_12_67	799_12_52	7_12_8	1015_12_11	2071_12_43	1407_13_31	1258_12_1	361_12_54
3715_13_170	3716_12_31	1260_13_19	764_12_13	91_12_1	139_12_17	24_12_3	691_123_1	2326_12_122	22_12_303	288_13_52	405_12_150	547_12_48	2247_12_1	936_13_420	991_12_209	368_13_1	1092_12_71	717_13_142	1150_13_7	1152_12_288	262_12_159	124_12_1	1496_01_41	1396_01_74	129_12_17	1552_12_44	1705_12_56	16_12_1	1064_13_1	53_12_1	2397_12_60	1389_12_53	299_12_220	2257_0_2	926_12_1	927_01_26	196_12_1	1089_12_52	19_12_15	397_12_4	1485_13_54	3474_12_68	799_12_60	7_12_12	1015_12_12	2071_12_39	1407_13_29	1258_12_1	361_12_53
3715_13_167	3716_12_30	1260_13_22	764_12_9	91_12_1	139_12_15	24_12_1	691_123_1	2326_12_123	22_12_310	288_13_53	405_12_149	547_12_43	2247_12_1	936_13_429	991_12_203	368_13_1	1092_12_72	717_13_137	1150_13_7	1152_12_298	262_12_160	124_12_1	1496_01_43	1396_01_70	129_12_16	1552_12_48	1705_12_52	16_12_1	1064_13_1	53_12_1	2397_12_65	1389_12_54	299_12_217	2257_0_1	926_12_1	927_01_22	196_12_1	1089_12_50	19_12_15	397_12_1	1485_13_56	3474_12_74	799_12_57	7_12_12	1015_12_14	2071_12_46	1407_13_32	1258_12_1	361_12_55
3715_13_159	3716_12_28	1260_13_22	764_12_6	91_12_1	139_12_17	24_12_1	691_123_1	2326_12_127	22_12_309	288_13_43	405_12_153	547_12_36	2247_12_1	936_13_424	991_12_203	368_13_1	1092_12_72	717_13_139	1150_13_7	1152_12_298	262_12_166	124_12_1	1496_01_41	1396_01_67	129_12_14	1552_12_43	1705_12_49	16_12_1	1064_13_1	53_12_1	2397_12_67	1389_12_52	299_12_216	2257_0_2	926_12_1	927_01_23	196_12_1	1089_12_49	19_12_14	397_12_1	1485_13_55	3474_12_69	799_12_56	7_12_13	1015_12_13	2071_12_38	1407_13_33	1258_12_1	361_12_62
3715_13_152	3716_12_29	1260_13_19	764_12_5	91_12_1	139_12_15	24_12_2	691_123_1	2326_12_131	22_12_307	288_13_44	405_12_151	547_12_30	2247_12_1	936_13_416	991_12_216	368_13_1	1092_12_78	717_13_141	1150_13_9	1152_12_298	262_12_160	124_12_1	1496_01_40	1396_01_78	129_12_12	1552_12_41	1705_12_51	16_12_1	1064_13_1	53_12_1	2397_12_78	1389_12_49	299_12_215	2257_0_2	926_12_1	927_01_24	196_12_1	1089_12_57	19_12_13	397_12_2	1485_13_58	3474_12_62	799_12_56	7_12_11	1015_12_15	2071_12_35	1407_13_35	1258_12_1	361_12_63
3715_13_157	3716_12_29	1260_13_19	764_12_6	91_12_1	139_12_14	24_12_2	691_123_1	2326_12_123	22_12_297	288_13_41	405_12_157	547_12_30	2247_12_1	936_13_396	991_12_234	368_13_1	1092_12_74	717_13_143	1150_13_12	1152_12_309	262_12_160	124_12_1	1496_01_42	1396_01_81	129_12_15	1552_12_44	1705_12_48	16_12_1	1064_13_1	53_12_1	2397_12_80	1389_12_41	299_12_208	2257_0_3	926_12_1	927_01_22	196_12_1	1089_12_52	19_12_12	397_12_1	1485_13_57	3474_12_60	799_12_60	7_12_15	1015_12_11	2071_12_34	1407_13_31	1258_12_1	361_12_60
3715_13_158	3716_12_34	1260_13_22	764_12_6	91_12_1	139_12_16	691_123_1	2326_12_133	22_12_296	288_13_44	405_12_154	547_12_28	2247_12_1	936_13_375	991_12_231	368_13_1	1092_12_77	717_13_139	1150_13_15	1152_12_305	262_12_172	124_12_1	1496_01_43	1396_01_87	129_12_18	1552_12_41	1705_12_45	16_12_1	1064_13_1	53_12_1	2397_12_75	1389_12_38	299_12_205	2257_0_4	926_12_1	927_01_22	196_12_1	1089_12_56	19_12_13	397_12_1	1485_13_58	3474_12_53	799_12_62	7_12_13	1015_12_12	2071_12_35	1407_13_30	1258_12_1	361_12_65	586_12_1
3715_13_162	3716_12_36	1260_13_21	764_12_5	91_12_1	139_12_20	691_123_1	2326_12_135	22_12_292	288_13_40	405_12_150	547_12_25	2247_12_1	936_13_383	991_12_246	368_13_1	1092_12_77	717_13_136	1150_13_14	1152_12_301	262_12_176	124_12_1	1496_01_44	1396_01_88	129_12_17	1552_12_40	1705_12_44	16_12_1	1064_13_1	53_12_1	2397_12_83	1389_12_44	299_12_208	2257_0_4	926_12_1	927_01_20	196_12_1	1089_12_53	19_12_17	397_12_1	1485_13_57	3474_12_47	799_12_63	7_12_14	1015_12_13	2071_12_32	1407_13_30	1258_12_1	361_12_59	586_12_1
3715_13_167	3716_12_36	1260_13_24	764_12_3	91_12_1	139_12_20	691_123_1	2326_12_130	22_12_295	288_13_44	405_12_145	547_12_22	2247_12_2	936_13_376	991_12_244	368_13_1	1092_12_83	717_13_131	1150_13_19	1152_12_294	262_12_165	124_12_1	1496_01_41	1396_01_89	129_12_16	1552_12_36	1705_12_55	16_12_1	1064_13_1	53_12_1	2397_12_84	1389_12_45	299_12_205	2257_0_4	926_12_1	927_01_22	196_12_1	1089_12_57	19_12_15	397_12_2	1485_13_57	3474_12_46	799_12_56	7_12_14	1015_12_14	2071_12_35	1407_13_28	1258_12_1	361_12_58	586_12_1
3715_13_181	3716_12_39	1260_13_27	764_12_3	91_12_1	139_12_17	691_123_1	2326_12_124	22_12_297	288_13_48	405_12_154	547_12_19	2247_12_2	936_13_377	991_12_244	368_13_1	1092_12_83	717_13_130	1150_13_18	1152_12_303	262_12_166	124_12_1	1496_01_40	1396_01_84	129_12_13	1552_12_45	1705_12_54	16_12_1	1064_13_1	53_12_1	2397_12_90	1389_12_44	299_12_197	2257_0_6	926_12_1	927_01_23	196_12_1	1089_12_52	19_12_11	397_12_2	1485_13_64	3474_12_47	799_12_48	7_12_12	1015_12_13	2071_12_35	1407_13_24	1258_12_1	361_12_58	586_12_1
3715_13_164	3716_12_41	1260_13_23	764_12_1	91_12_1	139_12_18	691_123_1	2326_12_122	22_12_300	288_13_46	405_12_152	547_12_21	2247_12_2	936_13_384	991_12_234	368_13_1	1092_12_86	717_13_132	1150_13_16	1152_12_310	262_12_158	124_12_1	1496_01_44	1396_01_79	129_12_12	1552_12_38	1705_12_51	16_12_1	1064_13_1	53_12_1	2397_12_91	1389_12_43	299_12_205	2257_0_5	926_12_1	927_01_24	196_12_1	1089_12_54	19_12_14	397_12_2	1485_13_57	3474_12_49	799_12_52	7_12_14	1015_12_14	2071_12_40	1407_13_20	1258_12_1	361_12_63	586_12_1
3715_13_170	3716_12_35	1260_13_17	764_12_2	91_12_1	139_12_17	691_123_1	2326_12_124	22_12_316	288_13_44	405_12_150	547_12_19	2247_12_3	936_13_371	991_12_235	368_13_1	1092_12_104	717_13_133	1150_13_17	1152_12_315	262_12_158	124_12_1	1496_01_39	1396_01_80	129_12_15	1552_12_36	1705_12_52	16_12_1	1064_13_1	53_12_1	2397_12_83	1389_12_40	299_12_206	2257_0_5	926_12_1	927_01_25	196_12_1	1089_12_50	19_12_15	397_12_2	1485_13_52	3474_12_55	799_12_54	7_12_18	1015_12_16	2071_12_38	1407_13_17	1258_12_1	361_12_63	586_12_1
3715_13_177	3716_12_36	1260_13_14	764_12_2	91_12_1	139_12_16	691_123_1	2326_12_127	22_12_307	288_13_43	405_12_144	547_12_19	2247_12_5	936_13_361	991_12_232	368_13_1	1092_12_97	717_13_139	1150_13_16	1152_12_307	262_12_154	124_12_1	1496_01_36	1396_01_88	129_12_15	1552_12_41	1705_12_54	16_12_1	1064_13_1	53_12_1	2397_12_82	1389_12_38	299_12_202	2257_0_7	926_12_1	927_01_30	196_12_1	1089_12_52	19_12_15	397_12_2	1485_13_54	3474_12_47	799_12_57	7_12_12	1015_12_22	2071_12_46	1407_13_17	1258_12_1	361_12_60	586_12_1
3715_13_173	3716_12_44	1260_13_13	764_12_3	91_12_1	139_12_17	691_123_1	2326_12_143	22_12_306	288_13_47	405_12_145	547_12_18	2247_12_4	936_13_352	991_12_234	368_13_1	1092_12_89	717_13_142	1150_13_14	1152_12_311	262_12_161	124_12_1	1496_01_40	1396_01_92	129_12_13	1552_12_41	1705_12_45	16_12_1	1064_13_1	53_12_1	2397_12_80	1389_12_32	299_12_207	2257_0_7	926_12_1	927_01_26	196_12_1	1089_12_48	19_12_14	397_12_2	1485_13_51	3474_12_46	799_12_63	7_12_13	1015_12_21	2071_12_38	1407_13_17	1258_12_1	361_12_59	586_12_1
3715_13_166	3716_12_45	1260_13_11	764_12_3	91_12_1	139_12_15	691_123_1	2326_12_135	22_12_305	288_13_55	405_12_144	547_12_18	2247_12_4	936_13_338	991_12_239	368_13_1	1092_12_93	717_13_125	1150_13_12	1152_12_314	262_12_160	124_12_1	1496_01_36	1396_01_90	129_12_17	1552_12_46	1705_12_41	16_12_1	1064_13_1	53_12_1	2397_12_88	1389_12_32	299_12_203	2257_0_7	926_12_1	927_01_25	196_12_1	1089_12_53	19_12_13	397_12_2	1485_13_45	3474_12_47	799_12_62	7_12_11	1015_12_20	2071_12_36	1407_13_19	1258_12_1	361_12_59	586_12_1
3715_13_176	3716_12_41	1260_13_9	764_12_2	91_12_1	139_12_16	691_123_1	2326_12_144	22_12_311	288_13_56	405_12_142	547_12_20	2247_12_6	936_13_330	991_12_244	368_13_1	1092_12_95	717_13_129	1150_13_15	1152_12_309	262_12_151	124_12_1	1496_01_37	1396_01_82	129_12_16	1552_12_47	1705_12_42	16_12_1	1064_13_1	53_12_1	2397_12_81	1389_12_31	299_12_213	2257_0_6	926_12_1	927_01_22	196_12_1	1089_12_51	19_12_12	397_12_4	1485_13_41	3474_12_48	799_12_64	7_12_12	1015_12_23	2071_12_41	1407_13_14	1258_12_1	361_12_62	586_12_1
3715_13_184	3716_12_39	1260_13_10	91_12_1	139_12_20	691_123_1	2326_12_143	22_12_319	288_13_54	405_12_148	547_12_17	2247_12_6	936_13_318	991_12_251	368_13_1	1092_12_84	717_13_115	1150_13_14	1152_12_312	262_12_146	124_12_1	1496_01_40	1396_01_72	129_12_11	1552_12_49	1705_12_42	16_12_1	1064_13_1	53_12_1	2397_12_84	1389_12_33	299_12_220	2257_0_6	926_12_1	927_01_19	196_12_1	1089_12_45	19_12_11	397_12_8	1485_13_44	3474_12_49	799_12_66	7_12_13	1015_12_24	2071_12_40	1407_13_15	1258_12_1	361_12_63	586_12_1	309_12_17
3715_13_182	3716_12_44	1260_13_11	91_12_1	139_12_25	691_123_1	2326_12_144	22_12_343	288_13_52	405_12_149	547_12_15	2247_12_6	936_13_320	991_12_251	368_13_1	1092_12_78	717_13_109	1150_13_15	1152_12_318	262_12_151	124_12_1	1496_01_42	1396_01_72	129_12_13	1552_12_46	1705_12_42	16_12_1	1064_13_1	53_12_1	2397_12_106	1389_12_36	299_12_233	2257_0_4	926_12_1	927_01_15	196_12_1	1089_12_40	19_12_10	397_12_9	1485_13_45	3474_12_48	799_12_62	7_12_14	1015_12_26	2071_12_42	1407_13_10	1258_12_1	361_12_62	586_12_1	309_12_15
3715_13_184	3716_12_43	1260_13_11	91_12_1	139_12_23	691_123_1	2326_12_134	22_12_347	288_13_52	405_12_150	547_12_14	2247_12_6	936_13_318	991_12_243	368_13_1	1092_12_91	717_13_103	1150_13_17	1152_12_326	262_12_151	124_12_1	1496_01_44	1396_01_71	129_12_13	1552_12_50	1705_12_34	16_12_1	1064_13_1	53_12_1	2397_12_101	1389_12_34	299_12_237	2257_0_2	926_12_1	927_01_18	196_12_1	1089_12_46	19_12_10	397_12_9	1485_13_38	3474_12_47	799_12_61	7_12_14	1015_12_34	2071_12_36	1407_13_13	1258_12_1	361_12_62	586_12_1	309_12_17
3715_13_184	3716_12_44	1260_13_11	91_12_1	139_12_22	691_123_1	2326_12_137	22_12_348	288_13_58	405_12_151	547_12_13	2247_12_5	936_13_327	991_12_255	368_13_1	1092_12_83	717_13_102	1150_13_16	1152_12_310	262_12_146	124_12_1	1496_01_42	1396_01_76	129_12_13	1552_12_55	1705_12_41	1064_13_1	53_12_1	861_12_165	1389_12_35	299_12_241	2257_0_2	926_12_1	927_01_18	196_12_1	1089_12_48	114_12_448	397_12_8	1485_13_37	3474_12_43	2397_12_104	799_12_57	7_12_15	1015_12_33	2071_12_36	1407_13_12	1258_12_1	361_12_56	586_12_1	309_12_16
3715_13_196	3716_12_44	1260_13_13	91_12_1	139_12_20	691_123_1	2326_12_139	22_12_364	288_13_61	405_12_152	547_12_12	2247_12_9	936_13_306	991_12_243	368_13_1	1092_12_81	717_13_95	1150_13_17	1152_12_328	262_12_144	124_12_1	1496_01_41	1396_01_72	129_12_11	1552_12_58	1705_12_41	1064_13_1	53_12_1	861_12_163	1389_12_40	299_12_251	2257_0_2	926_12_1	927_01_17	196_12_1	1089_12_49	114_12_440	397_12_5	1485_13_34	3474_12_40	2397_12_99	799_12_54	7_12_15	1015_12_33	2071_12_35	1407_13_18	1258_12_1	361_12_59	586_12_1	309_12_16
3715_13_199	3716_12_46	1260_13_13	91_12_1	139_12_24	691_123_1	2326_12_123	22_12_360	288_13_61	405_12_157	547_12_15	2247_12_10	936_13_292	991_12_252	368_13_1	1092_12_81	717_13_93	1150_13_18	1152_12_315	262_12_146	124_12_1	1496_01_42	1396_01_70	129_12_7	1552_12_50	1705_12_37	1064_13_1	53_12_1	861_12_172	1389_12_40	299_12_248	2257_0_3	926_12_1	927_01_19	196_12_1	1089_12_49	114_12_435	397_12_4	1485_13_33	3474_12_42	2397_12_95	799_12_54	7_12_9	1015_12_31	2071_12_33	1407_13_18	1258_12_1	361_12_61	586_12_1	309_12_10
3715_13_198	3716_12_49	1260_13_13	91_12_1	139_12_20	691_123_1	2326_12_129	22_12_354	288_13_63	405_12_163	547_12_15	2247_12_9	936_13_294	991_12_244	368_13_1	1092_12_87	717_13_93	1150_13_16	1152_12_323	262_12_150	124_12_1	1496_01_43	1396_01_65	129_12_5	1552_12_44	1705_12_37	1064_13_1	53_12_1	861_12_164	1389_12_35	299_12_251	2257_0_2	926_12_1	927_01_19	196_12_1	1089_12_48	114_12_429	397_12_4	1485_13_34	3474_12_40	2397_12_99	799_12_47	7_12_10	1015_12_31	2071_12_30	1407_13_14	1258_12_1	361_12_60	586_12_1	309_12_8
3715_13_198	3716_12_52	1260_13_13	91_12_1	139_12_22	691_123_1	2326_12_127	22_12_357	288_13_58	405_12_158	547_12_20	2247_12_11	936_13_281	991_12_241	368_13_1	1092_12_95	717_13_88	1150_13_16	1152_12_320	262_12_150	124_12_1	1496_01_38	1396_01_57	129_12_5	1552_12_47	1705_12_38	1064_13_1	53_12_1	861_12_153	1389_12_33	299_12_246	2257_0_2	926_12_1	927_01_19	196_12_1	1089_12_49	114_12_442	397_12_3	1485_13_34	3474_12_35	2397_12_104	799_12_46	7_12_11	1015_12_33	2071_12_36	1407_13_12	1258_12_1	361_12_59	586_12_1	309_12_9
3715_13_187	3716_12_49	1260_13_10	91_12_1	139_12_20	691_123_1	2326_12_123	22_12_352	288_13_56	405_12_150	547_12_19	2247_12_9	936_13_271	991_12_242	368_13_1	1092_12_86	717_13_99	1150_13_20	1152_12_305	262_12_149	124_12_1	1496_01_36	1396_01_62	129_12_5	1552_12_44	1705_12_42	1064_13_1	53_12_1	861_12_155	1389_12_35	299_12_250	926_12_1	927_01_20	196_12_1	1089_12_57	114_12_437	397_12_4	1485_13_36	3474_12_36	2397_12_94	799_12_49	7_12_12	1015_12_34	2071_12_40	1407_13_11	1258_12_1	361_12_56	586_12_1	309_12_8	580_012_1
3715_13_189	3716_12_51	1260_13_8	91_12_1	139_12_22	691_123_1	2326_12_118	22_12_354	288_13_57	405_12_150	547_12_16	2247_12_10	936_13_269	991_12_251	368_13_1	1092_12_94	717_13_102	1150_13_22	1152_12_304	262_12_142	124_12_1	1496_01_36	1396_01_66	129_12_6	1552_12_40	1705_12_49	1064_13_1	53_12_1	861_12_153	1389_12_35	299_12_244	926_12_1	927_01_21	196_12_1	1089_12_52	114_12_436	397_12_4	1485_13_35	3474_12_31	2397_12_89	799_12_49	7_12_12	1015_12_27	2071_12_39	1407_13_13	1258_12_1	361_12_51	586_12_1	309_12_6	580_012_1
3715_13_185	3716_12_51	1260_13_6	91_12_1	139_12_21	691_123_1	2326_12_124	22_12_368	288_13_55	405_12_153	547_12_19	2247_12_7	936_13_274	991_12_259	368_13_1	1092_12_90	717_13_105	1150_13_22	1152_12_297	262_12_148	124_12_1	1496_01_30	1396_01_61	129_12_7	1552_12_43	1705_12_45	1064_13_1	53_12_1	861_12_153	1389_12_33	299_12_238	926_12_1	927_01_21	196_12_1	1089_12_45	114_12_454	397_12_4	1485_13_40	3474_12_36	2397_12_91	799_12_48	7_12_13	1015_12_27	2071_12_34	1407_13_11	1258_12_1	361_12_55	586_12_1	309_12_6	580_012_1
3715_13_196	3716_12_56	1260_13_5	91_12_1	139_12_25	691_123_1	2326_12_121	22_12_365	288_13_62	405_12_144	547_12_19	2247_12_8	936_13_264	991_12_269	368_13_1	1092_12_87	717_13_97	1150_13_26	1152_12_285	262_12_151	124_12_1	1496_01_26	1396_01_71	129_12_7	1552_12_46	1705_12_37	1064_13_1	53_12_1	861_12_153	1389_12_32	299_12_233	926_12_1	927_01_19	196_12_1	1089_12_41	114_12_454	397_12_4	1485_13_41	3474_12_39	2397_12_93	799_12_46	7_12_13	1015_12_25	2071_12_36	1407_13_10	1258_12_1	361_12_58	586_12_1	309_12_4	580_012_1
3715_13_202	3716_12_64	1260_13_4	91_12_1	139_12_23	691_123_1	2326_12_121	22_12_368	288_13_62	405_12_148	547_12_20	2247_12_7	936_13_263	991_12_274	368_13_1	1092_12_93	717_13_95	1150_13_27	1152_12_284	262_12_158	124_12_1	1496_01_32	1396_01_71	129_12_8	1552_12_46	1705_12_35	1064_13_1	53_12_1	861_12_145	1389_12_32	299_12_229	926_12_1	927_01_19	196_12_1	1089_12_46	114_12_455	397_12_5	1485_13_45	3474_12_37	2397_12_101	799_12_40	7_12_12	1015_12_26	2071_12_44	1407_13_9	1258_12_1	361_12_63	586_12_1	309_12_2	580_012_1
3715_13_203	3716_12_64	1260_13_3	91_12_1	139_12_22	691_123_1	2326_12_123	22_12_355	288_13_55	405_12_151	547_12_17	2247_12_5	936_13_267	991_12_299	368_13_1	1092_12_92	717_13_93	1150_13_25	1152_12_288	262_12_163	124_12_1	1496_01_34	1396_01_69	129_12_8	1552_12_41	1705_12_38	1064_13_1	53_12_1	861_12_135	1389_12_16	299_12_228	926_12_1	927_01_18	196_12_1	1089_12_44	114_12_480	397_12_8	1485_13_46	3474_12_30	2397_12_92	799_12_42	7_12_8	1015_12_29	2071_12_40	1407_13_8	1258_12_1	361_12_63	586_12_1	309_12_3	580_012_1
3715_13_198	3716_12_62	1260_13_3	91_12_1	139_12_20	691_123_1	2326_12_123	22_12_358	288_13_54	405_12_155	547_12_15	2247_12_4	936_13_274	991_12_302	368_13_1	1092_12_88	717_13_94	1150_13_19	1152_12_286	262_12_150	124_12_1	1496_01_32	1396_01_68	129_12_7	1552_12_38	1705_12_35	1064_13_1	53_12_1	861_12_134	1389_12_16	299_12_230	926_12_1	927_01_13	196_12_1	1089_12_50	114_12_473	397_12_7	1485_13_49	3474_12_25	2397_12_94	799_12_39	7_12_8	1015_12_33	2071_12_39	1407_13_5	1258_12_1	361_12_66	586_12_1	309_12_4	580_012_1
3715_13_188	3716_12_65	1260_13_2	91_12_1	139_12_20	691_123_1	2326_12_114	22_12_365	288_13_53	405_12_165	547_12_14	2247_12_5	936_13_279	991_12_300	368_13_1	1092_12_78	717_13_97	1150_13_20	1152_12_294	262_12_153	124_12_1	1496_01_32	1396_01_70	129_12_5	1552_12_45	1705_12_33	1064_13_1	53_12_1	861_12_136	1389_12_13	299_12_220	926_12_1	927_01_14	196_12_1	1089_12_57	114_12_470	397_12_6	1485_13_46	3474_12_27	2397_12_95	799_12_38	7_12_11	1015_12_36	2071_12_39	1407_13_6	1258_12_1	361_12_65	586_12_1	309_12_4	580_012_1
3715_13_195	3716_12_68	1260_13_3	91_12_1	139_12_21	691_123_1	2326_12_117	22_12_355	288_13_60	405_12_157	547_12_15	2247_12_3	936_13_279	991_12_305	368_13_1	1092_12_81	717_13_95	1150_13_19	1152_12_288	262_12_141	124_12_1	1496_01_34	1396_01_73	129_12_5	1552_12_47	1705_12_36	1064_13_1	53_12_1	861_12_133	1389_12_10	299_12_218	926_12_1	927_01_15	196_12_1	1089_12_60	114_12_485	397_12_6	1485_13_47	3474_12_24	2397_12_89	799_12_39	7_12_13	1015_12_40	2071_12_32	1407_13_5	1258_12_1	361_12_63	586_12_1	309_12_5	580_012_1
3715_13_201	3716_12_69	1260_13_2	91_12_1	139_12_24	691_123_1	2326_12_128	22_12_357	288_13_62	405_12_158	547_12_16	2247_12_3	936_13_271	991_12_310	368_13_1	1092_12_79	717_13_98	1150_13_19	1152_12_289	262_12_142	124_12_1	1496_01_30	1396_01_80	129_12_3	1552_12_44	1705_12_44	1064_13_1	53_12_1	861_12_125	1389_12_11	299_12_228	926_12_1	927_01_17	196_12_1	1089_12_67	114_12_476	397_12_4	1485_13_44	3474_12_26	2397_12_82	799_12_39	7_12_12	1015_12_41	2071_12_29	1407_13_4	1258_12_1	361_12_61	586_12_1	309_12_7	580_012_1
3715_13_199	3716_12_69	1260_13_2	91_12_1	139_12_26	691_123_1	2326_12_137	22_12_351	288_13_67	405_12_168	547_12_15	2247_12_4	936_13_272	991_12_316	368_13_1	1092_12_82	717_13_104	1150_13_18	1152_12_309	262_12_135	124_12_1	1496_01_30	1396_01_79	129_12_5	1552_12_43	1705_12_42	1064_13_1	53_12_1	861_12_128	1389_12_11	299_12_220	926_12_1	927_01_19	196_12_1	1089_12_63	114_12_487	397_12_4	1485_13_47	3474_12_29	2397_12_87	799_12_37	7_12_12	1015_12_38	2071_12_25	1407_13_3	1258_12_1	361_12_56	586_12_1	309_12_4	580_012_1
3715_13_206	3716_12_65	1260_13_3	91_12_1	139_12_27	691_123_1	2326_12_136	22_12_356	288_13_70	405_12_153	547_12_10	2247_12_2	936_13_284	991_12_317	368_13_1	1092_12_80	717_13_109	1150_13_18	1152_12_292	262_12_142	124_12_1	1496_01_30	1396_01_74	129_12_7	1552_12_40	1705_12_45	1064_13_1	53_12_1	861_12_122	1389_12_10	299_12_214	926_12_1	927_01_17	196_12_1	1089_12_69	114_12_503	397_12_2	1485_13_55	3474_12_30	2397_12_82	799_12_35	7_12_12	1015_12_33	2071_12_26	1407_13_2	1258_12_1	361_12_47	586_12_1	309_12_5	580_012_1
3715_13_190	3716_12_58	1260_13_3	91_12_1	139_12_25	691_123_1	2326_12_138	22_12_351	288_13_75	405_12_154	547_12_7	2247_12_2	936_13_271	991_12_322	368_13_1	1092_12_70	717_13_116	1150_13_19	1152_12_288	262_12_140	124_12_1	1496_01_34	1396_01_74	129_12_6	1552_12_35	1705_12_38	1064_13_1	53_12_1	861_12_128	1389_12_10	299_12_211	926_12_1	927_01_15	196_12_1	1089_12_69	114_12_502	397_12_2	1485_13_53	3474_12_33	2397_12_79	799_12_35	7_12_12	1015_12_34	2071_12_26	1407_13_4	1258_12_1	361_12_42	586_12_1	309_12_5	580_012_1
3715_13_202	3716_12_65	1260_13_3	91_12_1	139_12_24	691_123_1	2326_12_145	22_12_349	288_13_73	405_12_155	547_12_5	2247_12_3	936_13_285	991_12_319	368_13_1	1092_12_68	717_13_117	1150_13_23	1152_12_290	262_12_141	124_12_1	1496_01_36	1396_01_76	129_12_7	1552_12_37	1705_12_39	1064_13_1	53_12_1	861_12_125	1389_12_8	299_12_217	926_12_1	927_01_14	196_12_1	1089_12_79	114_12_502	397_12_1	1485_13_53	3474_12_32	2397_12_89	799_12_30	7_12_11	1015_12_32	2071_12_27	1407_13_5	1258_12_1	361_12_39	586_12_1	309_12_4	580_012_1
3715_13_216	3716_12_65	1260_13_1	91_12_1	139_12_24	691_123_1	2326_12_133	22_12_351	288_13_71	405_12_161	547_12_7	2247_12_1	936_13_299	991_12_327	368_13_1	1092_12_75	717_13_112	1150_13_30	1152_12_294	262_12_144	124_12_1	1496_01_31	1396_01_76	129_12_8	1552_12_40	1705_12_38	1064_13_1	53_12_1	861_12_125	1389_12_5	299_12_215	926_12_1	927_01_16	196_12_1	1089_12_72	114_12_501	397_12_2	1485_13_48	3474_12_38	2397_12_98	799_12_24	7_12_13	1015_12_29	2071_12_31	1407_13_6	1258_12_1	361_12_39	586_12_1	309_12_5	580_012_1
3715_13_213	3716_12_57	1260_13_1	91_12_1	139_12_25	691_123_1	2326_12_138	22_12_352	288_13_79	405_12_163	547_12_5	2247_12_1	936_13_283	991_12_335	368_13_1	1092_12_75	717_13_117	1150_13_31	1152_12_291	262_12_141	124_12_1	1496_01_31	1396_01_76	129_12_7	1552_12_44	1705_12_33	1064_13_1	53_12_1	861_12_128	1389_12_7	299_12_211	926_12_1	927_01_16	196_12_1	1089_12_75	114_12_490	397_12_2	1485_13_50	3474_12_42	2397_12_96	799_12_25	7_12_12	1015_12_32	2071_12_26	1407_13_7	1258_12_1	361_12_43	586_12_1	309_12_2	580_012_1
3715_13_225	3716_12_56	1260_13_1	91_12_1	139_12_18	691_123_1	2326_12_143	22_12_350	288_13_74	405_12_160	547_12_3	2247_12_2	936_13_277	991_12_333	368_13_1	1092_12_75	717_13_117	1150_13_32	1152_12_286	262_12_134	124_12_1	1496_01_30	1396_01_80	129_12_7	1552_12_43	1705_12_39	1064_13_1	53_12_1	861_12_126	1389_12_5	299_12_209	926_12_1	927_01_11	196_12_1	1089_12_79	114_12_477	397_12_3	1485_13_46	3474_12_38	2397_12_96	799_12_24	7_12_11	1015_12_34	2071_12_26	1407_13_6	1258_12_1	361_12_44	586_12_1	309_12_2	580_012_1
3715_13_229	3716_12_52	91_12_1	139_12_17	691_123_1	2326_12_146	22_12_347	288_13_77	405_12_156	547_12_4	2247_12_2	936_13_261	991_12_320	368_13_1	1092_12_81	717_13_121	1150_13_32	1152_12_288	262_12_131	124_12_1	1496_01_23	1396_01_87	129_12_6	1552_12_42	1705_12_43	53_12_1	861_12_127	1389_12_4	299_12_213	926_12_1	927_01_8	196_12_1	1089_12_88	114_12_473	397_12_1	1485_13_42	3474_12_38	2397_12_89	799_12_25	7_12_10	1015_12_29	2071_12_30	1407_13_4	1258_12_1	361_12_41	586_12_1	309_12_3	580_012_1	1335_13_1	1131_13_16
3715_13_232	3716_12_51	91_12_1	139_12_18	691_123_1	2326_12_144	22_12_328	288_13_74	405_12_145	547_12_3	2247_12_4	936_13_265	991_12_320	368_13_1	1092_12_85	717_13_128	1150_13_28	1152_12_288	262_12_137	124_12_1	1496_01_24	1396_01_98	129_12_7	1552_12_42	1705_12_44	53_12_1	861_12_130	1389_12_6	299_12_213	926_12_1	927_01_7	196_12_1	1089_12_88	114_12_480	1485_13_47	3474_12_42	2397_12_97	799_12_26	7_12_5	1015_12_23	2071_12_28	1407_13_3	1258_12_1	361_12_39	586_12_1	309_12_5	580_012_1	1335_13_1	1131_13_12	2284_4_69
3715_13_234	3716_12_50	91_12_1	139_12_18	691_123_1	2326_12_146	22_12_331	288_13_70	405_12_143	547_12_3	2247_12_4	936_13_257	991_12_341	368_13_1	1092_12_78	717_13_129	1150_13_28	1152_12_309	262_12_143	124_12_1	1496_01_23	1396_01_89	129_12_6	1552_12_47	1705_12_45	53_12_1	861_12_128	1389_12_6	299_12_205	926_12_1	927_01_6	196_12_1	1089_12_99	114_12_485	1485_13_48	3474_12_39	2397_12_91	799_12_27	7_12_5	1015_12_22	2071_12_24	1407_13_2	1258_12_1	361_12_44	586_12_1	309_12_5	580_012_1	1335_13_1	1131_13_14	2284_4_63
3715_13_235	3716_12_51	91_12_1	139_12_15	691_123_1	2326_12_140	22_12_346	288_13_71	405_12_154	547_12_1	2247_12_4	936_13_262	991_12_344	368_13_1	1092_12_77	717_13_122	1150_13_26	1152_12_298	262_12_141	124_12_1	1496_01_25	1396_01_89	129_12_8	1552_12_50	1705_12_46	53_12_1	861_12_128	1389_12_9	299_12_205	926_12_1	927_01_8	196_12_1	1089_12_100	114_12_492	1485_13_49	3474_12_36	2397_12_87	799_12_29	7_12_3	1015_12_21	2071_12_21	1407_13_1	1258_12_1	361_12_41	586_12_1	309_12_2	580_012_1	1335_13_1	1131_13_16	2284_4_61
3715_13_237	3716_12_51	91_12_1	139_12_16	691_123_1	2326_12_142	22_12_354	288_13_74	405_12_152	2247_12_5	936_13_256	991_12_351	368_13_1	1092_12_76	717_13_122	1150_13_19	1152_12_299	262_12_145	124_12_1	1496_01_22	1396_01_94	129_12_8	1552_12_47	1705_12_48	53_12_1	861_12_131	1389_12_8	299_12_209	926_12_1	927_01_7	196_12_1	1089_12_95	114_12_499	1485_13_51	3474_12_38	2397_12_92	799_12_29	7_12_2	1015_12_24	2071_12_21	1407_13_2	1258_12_1	361_12_36	586_12_1	309_12_1	580_012_1	1335_13_1	1131_13_16	2284_4_66	588_12_1
3715_13_249	3716_12_47	91_12_1	139_12_19	691_123_1	2326_12_146	22_12_353	288_13_68	405_12_139	2247_12_4	936_13_256	991_12_357	368_13_1	1092_12_80	717_13_142	1150_13_14	1152_12_296	262_12_166	124_12_1	1496_01_26	1396_01_98	129_12_9	1552_12_45	1705_12_41	53_12_1	861_12_132	1389_12_8	299_12_205	926_12_1	927_01_5	196_12_1	1089_12_92	114_12_519	1485_13_49	3474_12_43	2397_12_81	799_12_31	7_12_1	1015_12_28	2071_12_23	1407_13_1	1258_12_1	361_12_38	586_12_1	580_012_1	1335_13_1	1131_13_15	2284_4_64	588_12_1	444_01_1
3715_13_251	3716_12_44	91_12_1	139_12_19	691_123_1	2326_12_153	22_12_358	288_13_69	405_12_148	2247_12_4	936_13_238	991_12_340	1091_12_1	1092_12_79	717_13_144	1150_13_14	1152_12_288	262_12_173	124_12_1	1496_01_25	1396_01_88	129_12_9	1552_12_44	1705_12_48	53_12_1	861_12_130	1389_12_8	299_12_215	926_12_1	927_01_6	196_12_1	1089_12_95	114_12_523	1485_13_53	3474_12_50	2397_12_85	799_12_29	368_13_1	1015_12_24	2071_12_20	1407_13_2	1258_12_1	361_12_40	586_12_1	580_012_1	1335_13_1	1131_13_14	2284_4_64	588_12_1	444_01_1
3715_13_251	3716_12_47	91_12_1	139_12_24	691_123_1	2326_12_161	22_12_353	288_13_69	405_12_144	2247_12_4	936_13_244	991_12_347	1091_12_1	1092_12_71	717_13_142	1150_13_17	1152_12_297	262_12_179	124_12_1	1496_01_24	1396_01_83	129_12_6	1552_12_53	1705_12_55	53_12_1	861_12_135	1389_12_8	299_12_212	926_12_1	927_01_6	196_12_1	1089_12_104	114_12_521	1485_13_57	3474_12_51	2397_12_87	799_12_35	368_13_1	1015_12_30	2071_12_16	1407_13_2	1258_12_1	361_12_38	586_12_1	580_012_1	1335_13_1	1131_13_12	2284_4_59	588_12_1	444_01_1
3715_13_258	3716_12_50	91_12_1	139_12_20	691_123_1	2326_12_154	22_12_356	288_13_65	405_12_131	2247_12_3	936_13_254	991_12_353	1091_12_1	1092_12_66	717_13_153	1150_13_11	1152_12_294	262_12_186	124_12_1	1496_01_22	1396_01_78	129_12_3	1552_12_48	1705_12_57	53_12_1	861_12_142	1389_12_9	299_12_224	926_12_1	927_01_5	196_12_1	1089_12_107	114_12_524	1485_13_66	3474_12_56	2397_12_89	799_12_30	368_13_1	1015_12_26	2071_12_16	1407_13_1	1258_12_1	361_12_42	586_12_1	580_012_1	1335_13_1	1131_13_16	2284_4_56	588_12_1	444_01_1
3715_13_272	3716_12_49	91_12_1	139_12_24	691_123_1	2326_12_156	22_12_372	288_13_65	405_12_130	2247_12_4	936_13_263	991_12_352	1091_12_1	1092_12_71	717_13_154	1150_13_11	1152_12_309	262_12_187	124_12_1	1496_01_23	1396_01_74	129_12_3	1552_12_50	1705_12_61	53_12_1	861_12_143	1389_12_10	299_12_230	926_12_1	927_01_5	196_12_1	1089_12_108	114_12_529	1485_13_69	3474_12_54	2397_12_94	799_12_28	368_13_1	1015_12_31	2071_12_16	1407_13_2	1258_12_1	361_12_42	586_12_1	580_012_1	1335_13_1	1131_13_15	2284_4_51	588_12_1	444_01_1
3715_13_274	3716_12_48	91_12_1	139_12_26	691_123_1	2326_12_149	22_12_373	288_13_66	405_12_135	2247_12_4	936_13_263	991_12_362	1091_12_1	1092_12_71	717_13_158	1150_13_12	1152_12_318	262_12_190	124_12_1	1496_01_22	1396_01_68	129_12_4	1552_12_49	1705_12_56	53_12_1	861_12_151	1389_12_12	299_12_233	926_12_1	927_01_4	196_12_1	1089_12_111	114_12_524	1485_13_67	3474_12_55	2397_12_89	799_12_30	368_13_1	1015_12_33	2071_12_15	1407_13_2	1258_12_1	361_12_37	586_12_1	580_012_1	1335_13_1	1131_13_12	2284_4_42	588_12_1	444_01_1
3715_13_281	3716_12_50	91_12_1	139_12_25	691_123_1	2326_12_156	22_12_353	288_13_77	405_12_133	2247_12_3	936_13_257	991_12_368	1091_12_1	1092_12_70	717_13_154	1150_13_12	1152_12_318	262_12_199	124_12_1	1496_01_21	1396_01_70	129_12_4	1552_12_45	1705_12_48	53_12_1	861_12_140	1389_12_14	299_12_231	926_12_1	927_01_2	196_12_1	1089_12_102	114_12_519	1485_13_71	3474_12_61	2397_12_94	799_12_36	368_13_1	1015_12_39	2071_12_14	1407_13_2	1258_12_1	361_12_33	586_12_1	580_012_1	1335_13_1	1131_13_10	2284_4_46	588_12_1	444_01_1
3715_13_279	3716_12_54	91_12_1	139_12_28	691_123_1	2326_12_158	22_12_367	288_13_76	405_12_138	2247_12_1	936_13_242	991_12_369	1091_12_1	1092_12_78	717_13_151	1150_13_10	1152_12_319	262_12_199	124_12_1	1496_01_22	1396_01_69	129_12_4	1552_12_44	1705_12_50	53_12_1	861_12_138	1389_12_11	299_12_229	926_12_1	927_01_2	196_12_1	1089_12_97	114_12_525	1485_13_73	3474_12_62	2397_12_88	799_12_35	368_13_1	1015_12_37	2071_12_15	1407_13_3	1258_12_1	361_12_31	586_12_1	580_012_1	1335_13_1	1131_13_14	2284_4_39	588_12_1	444_01_1
3715_13_292	3716_12_65	91_12_1	139_12_27	691_123_1	2326_12_143	22_12_364	288_13_86	405_12_141	2247_12_2	936_13_257	991_12_376	1091_12_1	1092_12_72	717_13_140	1150_13_13	1152_12_318	262_12_205	124_12_1	1496_01_20	1396_01_67	129_12_3	1552_12_42	1705_12_55	861_12_134	1389_12_8	299_12_226	926_12_1	196_12_1	1089_12_92	114_12_538	1485_13_78	3474_12_57	2397_12_78	799_12_31	368_13_1	1015_12_36	2071_12_16	1407_13_5	1258_12_1	361_12_36	586_12_1	580_012_1	1335_13_1	1131_13_16	2284_4_35	588_12_1	444_01_1	245_13_1	246_12_1
3715_13_305	3716_12_65	91_12_1	139_12_27	691_123_1	2326_12_135	22_12_352	288_13_93	405_12_148	2247_12_2	936_13_251	991_12_373	1091_12_1	1092_12_76	717_13_131	1150_13_14	1152_12_324	262_12_209	124_12_1	1496_01_24	1396_01_63	129_12_2	1552_12_38	1705_12_58	861_12_125	1389_12_8	299_12_232	926_12_1	196_12_1	1089_12_96	114_12_551	1485_13_80	3474_12_55	2397_12_70	799_12_33	368_13_1	1015_12_31	2071_12_13	1407_13_4	1258_12_1	361_12_37	586_12_1	580_012_1	1335_13_1	1131_13_11	2284_4_37	588_12_1	444_01_1	245_13_1	246_12_1
3715_13_303	3716_12_64	91_12_1	139_12_25	691_123_1	2326_12_152	22_12_356	288_13_89	405_12_148	2247_12_2	936_13_262	991_12_379	1091_12_1	1092_12_71	717_13_130	1150_13_15	1152_12_331	262_12_204	124_12_1	1496_01_23	1396_01_64	129_12_3	1552_12_44	1705_12_57	861_12_127	1389_12_8	299_12_231	926_12_1	196_12_1	1089_12_97	114_12_557	1485_13_86	3474_12_55	2397_12_71	799_12_32	368_13_1	1015_12_34	2071_12_11	1407_13_7	1258_12_1	361_12_38	586_12_1	580_012_1	1335_13_1	1131_13_8	2284_4_25	588_12_1	444_01_1	245_13_1	246_12_2
3715_13_315	3716_12_66	91_12_1	139_12_28	691_123_1	2326_12_156	22_12_339	288_13_90	405_12_149	2247_12_2	936_13_263	991_12_375	1091_12_1	1092_12_79	717_13_117	1150_13_14	1152_12_329	262_12_208	124_12_1	1496_01_26	1396_01_67	129_12_3	1552_12_43	1705_12_62	861_12_126	1389_12_9	299_12_218	926_12_1	196_12_1	1089_12_91	114_12_566	1485_13_83	3474_12_64	2397_12_66	799_12_31	368_13_1	1015_12_34	2071_12_11	1407_13_9	1258_12_1	361_12_39	586_12_1	580_012_1	1335_13_1	1131_13_8	2284_4_21	588_12_1	444_01_1	245_13_1	246_12_2
3715_13_315	3716_12_69	91_12_1	139_12_31	691_123_1	2326_12_157	22_12_349	288_13_100	405_12_139	2247_12_5	936_13_265	991_12_384	1091_12_1	1092_12_71	717_13_116	1150_13_16	1152_12_318	262_12_223	124_12_1	1496_01_26	1396_01_72	129_12_2	1552_12_41	1705_12_57	861_12_143	1389_12_9	299_12_212	926_12_1	196_12_1	1089_12_89	114_12_551	1485_13_82	3474_12_62	2397_12_69	799_12_31	368_13_1	1015_12_32	2071_12_11	1407_13_9	1258_12_1	361_12_34	586_12_1	580_012_1	1335_13_1	1131_13_5	2284_4_21	588_12_1	444_01_1	245_13_1	246_12_1
3715_13_320	3716_12_72	91_12_1	139_12_32	691_123_1	2326_12_159	22_12_357	288_13_101	405_12_128	2247_12_5	936_13_255	991_12_389	1091_12_1	1092_12_73	717_13_109	1150_13_14	1152_12_320	262_12_229	124_12_1	1496_01_32	1396_01_69	129_12_1	1552_12_43	1705_12_59	861_12_142	1389_12_11	299_12_221	926_12_1	196_12_1	1089_12_86	114_12_554	1485_13_81	3474_12_72	2397_12_66	799_12_28	368_13_1	1015_12_36	2071_12_8	1407_13_11	1258_12_1	361_12_36	586_12_1	580_012_1	1335_13_1	1131_13_4	2284_4_21	588_12_1	444_01_1	245_13_1	246_12_1
3715_13_327	3716_12_78	91_12_1	139_12_29	691_123_1	2326_12_158	22_12_358	288_13_95	405_12_120	2247_12_4	936_13_255	991_12_401	1091_12_1	1092_12_75	717_13_111	1150_13_15	1152_12_323	262_12_236	124_12_1	1496_01_32	1396_01_76	129_12_1	1552_12_33	1705_12_63	861_12_145	1389_12_12	299_12_229	926_12_1	196_12_1	1089_12_88	114_12_555	1485_13_85	3474_12_66	2397_12_75	799_12_27	368_13_1	1015_12_26	2071_12_9	1407_13_10	1258_12_1	361_12_35	586_12_1	580_012_1	1335_13_1	1131_13_6	2284_4_24	588_12_1	444_01_1	245_13_1	246_12_1
3715_13_336	3716_12_70	91_12_1	139_12_29	691_123_1	2326_12_156	22_12_358	288_13_87	405_12_124	2247_12_5	936_13_258	991_12_396	1091_12_1	1092_12_80	717_13_105	1150_13_15	1152_12_331	262_12_240	124_12_1	1496_01_33	1396_01_76	129_12_1	1552_12_35	1705_12_61	861_12_137	1389_12_9	299_12_226	926_12_1	196_12_1	1089_12_95	114_12_566	1485_13_86	3474_12_62	2397_12_75	799_12_29	368_13_1	1015_12_27	2071_12_7	1407_13_11	1258_12_1	361_12_34	586_12_1	580_012_1	1335_13_1	1131_13_7	2284_4_22	588_12_1	444_01_1	245_13_1	246_12_1
3715_13_339	3716_12_68	91_12_1	139_12_31	691_123_1	2326_12_151	22_12_352	288_13_90	405_12_130	2247_12_3	936_13_247	991_12_405	1091_12_1	1092_12_80	717_13_94	1150_13_16	1152_12_328	262_12_230	124_12_1	1496_01_33	1396_01_72	129_12_1	1552_12_33	1705_12_65	861_12_126	1389_12_10	299_12_231	926_12_1	196_12_1	1089_12_95	114_12_578	1485_13_82	3474_12_65	2397_12_74	799_12_29	368_13_1	1015_12_27	2071_12_7	1407_13_10	1258_12_1	361_12_37	586_12_1	580_012_1	1335_13_1	1131_13_8	2284_4_25	588_12_1	444_01_1	245_13_1	246_12_1
3715_13_339	3716_12_64	91_12_1	139_12_32	691_123_1	2326_12_144	22_12_351	288_13_79	405_12_136	936_13_247	991_12_392	1091_12_1	1092_12_76	717_13_105	1150_13_13	1152_12_328	262_12_235	124_12_1	1496_01_37	1396_01_77	129_12_1	1552_12_26	1705_12_60	861_12_115	1389_12_7	299_12_239	926_12_1	196_12_1	1089_12_101	114_12_587	1485_13_87	3474_12_62	2397_12_67	799_12_33	368_13_1	1015_12_29	2071_12_9	1407_13_9	361_12_36	586_12_1	580_012_1	1335_13_1	1131_13_8	2284_4_26	588_12_1	444_01_1	245_13_1	384_13_1	389_12_91	149_13_1
3715_13_317	3716_12_66	91_12_1	139_12_29	691_123_1	2326_12_146	22_12_353	288_13_74	405_12_136	936_13_246	991_12_418	1091_12_1	1092_12_71	717_13_103	1150_13_20	1152_12_332	262_12_229	124_12_1	1496_01_40	1396_01_78	129_12_1	1552_12_28	1705_12_59	861_12_108	1389_12_6	299_12_239	926_12_1	196_12_1	1089_12_110	114_12_588	1485_13_89	3474_12_65	2397_12_59	799_12_34	368_13_1	1015_12_28	2071_12_7	1407_13_9	361_12_36	586_12_1	580_012_1	1335_13_1	1131_13_8	2284_4_24	588_12_1	444_01_1	245_13_1	384_13_1	389_12_92	149_13_1
3715_13_321	3716_12_60	91_12_1	139_12_29	691_123_1	2326_12_151	22_12_359	288_13_70	405_12_144	936_13_240	991_12_416	1091_12_1	1092_12_72	717_13_99	1150_13_22	1152_12_340	262_12_227	124_12_1	1496_01_42	1396_01_76	129_12_1	1552_12_27	1705_12_60	861_12_113	1389_12_4	299_12_238	926_12_1	196_12_1	1089_12_101	114_12_569	1485_13_86	3474_12_64	2397_12_62	799_12_35	368_13_1	1015_12_28	2071_12_10	1407_13_6	361_12_40	586_12_1	580_012_1	1335_13_1	1131_13_8	2284_4_25	588_12_1	444_01_1	245_13_1	384_13_1	389_12_90	149_13_1
3715_13_335	3716_12_62	91_12_1	139_12_30	691_123_1	2326_12_147	22_12_365	288_13_73	405_12_144	936_13_266	991_12_424	1091_12_1	1092_12_68	717_13_92	1150_13_19	1152_12_345	262_12_211	124_12_1	1496_01_38	1396_01_80	129_12_1	1552_12_23	1705_12_55	861_12_120	1389_12_3	299_12_229	926_12_1	196_12_1	1089_12_102	114_12_570	1485_13_95	3474_12_70	2397_12_70	799_12_31	368_13_1	1015_12_34	2071_12_7	1407_13_6	361_12_40	586_12_1	580_012_1	1335_13_1	1131_13_6	2284_4_31	588_12_1	444_01_1	245_13_1	384_13_1	389_12_86	149_13_1
3715_13_333	3716_12_59	91_12_1	139_12_32	691_123_1	2326_12_145	22_12_360	288_13_70	405_12_130	936_13_283	991_12_421	1091_12_1	1092_12_66	717_13_101	1150_13_18	1152_12_339	262_12_205	124_12_1	1496_01_42	1396_01_67	129_12_1	1552_12_23	1705_12_59	861_12_107	1389_12_3	299_12_230	926_12_1	196_12_1	1089_12_100	114_12_550	1485_13_100	3474_12_72	2397_12_75	799_12_29	368_13_1	1015_12_29	2071_12_9	1407_13_7	361_12_38	586_12_1	580_012_1	1335_13_1	1131_13_8	2284_4_30	588_12_1	444_01_1	245_13_1	384_13_1	389_12_81	149_13_1
3715_13_344	3716_12_56	91_12_1	139_12_35	691_123_1	2326_12_131	22_12_346	288_13_65	405_12_128	936_13_273	991_12_429	1091_12_1	1092_12_73	717_13_104	1150_13_15	1152_12_328	262_12_197	124_12_1	1496_01_41	1396_01_68	129_12_1	1552_12_24	1705_12_58	861_12_108	1389_12_3	299_12_220	926_12_1	196_12_1	1089_12_118	114_12_564	1485_13_95	3474_12_73	2397_12_78	799_12_27	368_13_1	1015_12_23	2071_12_8	1407_13_7	361_12_37	586_12_1	580_012_1	1335_13_1	1131_13_8	2284_4_34	588_12_1	444_01_1	245_13_1	384_13_1	389_12_94	149_13_1
3715_13_324	3716_12_58	91_12_1	139_12_33	691_123_1	2326_12_132	22_12_336	288_13_70	405_12_129	936_13_264	991_12_434	1091_12_1	1092_12_76	717_13_98	1150_13_14	1152_12_335	262_12_190	124_12_1	1496_01_38	1396_01_76	129_12_1	1552_12_31	1705_12_60	861_12_105	1389_12_1	299_12_226	926_12_1	196_12_1	1089_12_122	114_12_564	1485_13_97	3474_12_78	2397_12_79	799_12_29	368_13_1	1015_12_25	2071_12_7	1407_13_6	361_12_35	586_12_1	580_012_1	1335_13_1	1131_13_9	2284_4_34	588_12_1	444_01_1	245_13_1	384_13_1	389_12_92	149_13_1
3715_13_316	3716_12_62	91_12_1	139_12_36	691_123_1	2326_12_131	22_12_341	288_13_65	405_12_132	936_13_268	991_12_436	1091_12_1	1092_12_74	717_13_97	1150_13_10	1152_12_333	262_12_187	124_12_1	1496_01_33	1396_01_82	129_12_1	1552_12_34	1705_12_56	861_12_110	1389_12_1	299_12_222	926_12_1	196_12_1	1089_12_117	114_12_560	1485_13_90	3474_12_71	2397_12_80	799_12_25	368_13_1	1015_12_19	2071_12_7	1407_13_6	361_12_40	586_12_1	580_012_1	1335_13_1	1131_13_9	2284_4_33	588_12_1	444_01_1	245_13_1	384_13_1	389_12_91	149_13_1
3715_13_324	3716_12_68	91_12_1	139_12_32	691_123_1	2326_12_125	22_12_348	288_13_62	405_12_134	936_13_264	991_12_431	1091_12_1	1092_12_77	717_13_102	1150_13_12	1152_12_323	262_12_191	124_12_1	1496_01_33	1396_01_82	129_12_1	1552_12_35	1705_12_55	861_12_116	1389_12_1	299_12_224	926_12_1	196_12_1	1089_12_110	114_12_545	1485_13_87	3474_12_78	2397_12_81	799_12_22	368_13_1	1015_12_18	2071_12_3	1407_13_6	361_12_41	586_12_1	580_012_1	1335_13_1	1131_13_8	2284_4_28	588_12_1	444_01_1	245_13_1	384_13_1	389_12_88	149_13_1
3715_13_338	3716_12_66	91_12_1	139_12_32	691_123_1	2326_12_128	22_12_348	288_13_65	405_12_133	936_13_271	991_12_439	1091_12_1	1092_12_82	717_13_105	1150_13_11	1152_12_322	262_12_193	124_12_1	1496_01_34	1396_01_86	129_12_1	1552_12_38	1705_12_61	861_12_114	1389_12_1	299_12_219	926_12_1	196_12_1	1089_12_112	114_12_528	1485_13_84	3474_12_72	2397_12_69	799_12_21	368_13_1	1015_12_17	2071_12_3	1407_13_7	361_12_40	586_12_1	580_012_1	1335_13_1	1131_13_11	2284_4_28	588_12_1	444_01_1	245_13_1	384_13_1	389_12_81	149_13_1
3715_13_338	3716_12_70	91_12_1	139_12_32	691_123_1	2326_12_132	22_12_349	288_13_73	405_12_136	936_13_273	991_12_430	1091_12_1	1092_12_83	717_13_99	1150_13_13	1152_12_303	262_12_200	124_12_1	1496_01_32	1396_01_82	129_12_1	1552_12_36	1705_12_70	861_12_118	1389_12_1	299_12_217	926_12_1	196_12_1	1089_12_111	114_12_529	1485_13_86	3474_12_74	2397_12_73	799_12_18	368_13_1	1015_12_23	2071_12_3	1407_13_6	361_12_42	586_12_1	580_012_1	1335_13_1	1131_13_11	2284_4_25	588_12_1	444_01_1	245_13_1	384_13_1	389_12_73	149_13_1
3715_13_324	3716_12_65	91_12_1	139_12_32	691_123_1	2326_12_138	22_12_353	288_13_76	405_12_146	936_13_271	991_12_425	1091_12_1	1092_12_83	717_13_97	1150_13_13	1152_12_308	262_12_190	124_12_1	1496_01_33	1396_01_87	129_12_1	1552_12_34	1705_12_75	861_12_119	1389_12_1	299_12_208	926_12_1	196_12_1	1089_12_115	114_12_542	1485_13_87	3474_12_75	2397_12_68	799_12_21	368_13_1	1015_12_24	2071_12_2	1407_13_4	361_12_42	586_12_1	580_012_1	1335_13_1	1131_13_11	2284_4_30	588_12_1	444_01_1	245_13_1	384_13_1	389_12_76	149_13_1
3715_13_338	3716_12_66	91_12_1	139_12_33	691_123_1	2326_12_145	22_12_362	288_13_71	405_12_135	936_13_275	991_12_422	1091_12_1	1092_12_81	717_13_99	1150_13_13	1152_12_298	262_12_189	124_12_1	1496_01_35	1396_01_91	129_12_1	1552_12_32	1705_12_70	861_12_126	299_12_204	926_12_1	196_12_1	1089_12_121	114_12_544	1485_13_79	3474_12_80	2397_12_67	799_12_21	368_13_1	1015_12_29	2071_12_1	1407_13_4	361_12_42	586_12_1	580_012_1	1335_13_1	1131_13_12	2284_4_32	588_12_1	444_01_1	245_13_1	384_13_1	389_12_70	149_13_1	2833_12_147
3715_13_356	3716_12_66	91_12_1	139_12_37	691_123_1	2326_12_147	22_12_373	288_13_83	405_12_132	936_13_268	991_12_432	1091_12_1	1092_12_96	717_13_81	1150_13_15	1152_12_301	262_12_186	124_12_1	1496_01_35	1396_01_83	129_12_1	1552_12_40	1705_12_75	861_12_133	299_12_203	926_12_1	196_12_1	1089_12_113	114_12_533	1485_13_82	3474_12_78	2397_12_69	799_12_15	368_13_1	1015_12_29	2071_12_1	1407_13_4	361_12_47	586_12_1	580_012_1	1335_13_1	1131_13_12	2284_4_30	588_12_1	444_01_1	245_13_1	384_13_1	389_12_72	149_13_1	2833_12_143
3715_13_364	3716_12_63	91_12_1	139_12_38	691_123_1	2326_12_137	22_12_368	288_13_82	405_12_136	936_13_245	991_12_434	1091_12_1	1092_12_102	717_13_79	1150_13_17	1152_12_296	262_12_193	124_12_1	1496_01_36	1396_01_81	129_12_1	1552_12_39	1705_12_82	861_12_126	299_12_210	926_12_1	196_12_1	1089_12_115	114_12_536	1485_13_79	3474_12_78	2397_12_63	799_12_16	368_13_1	1015_12_29	2071_12_2	1407_13_1	361_12_47	586_12_1	580_012_1	1335_13_1	1131_13_9	2284_4_32	588_12_1	444_01_1	245_13_1	384_13_1	389_12_75	149_13_1	2833_12_161
3715_13_359	3716_12_60	91_12_1	139_12_38	691_123_1	2326_12_145	22_12_362	288_13_83	405_12_138	936_13_237	991_12_423	1091_12_1	1092_12_104	717_13_81	1150_13_15	1152_12_293	262_12_187	124_12_1	1496_01_38	1396_01_78	129_12_1	1552_12_41	1705_12_80	861_12_129	299_12_201	926_12_1	196_12_1	1089_12_115	114_12_525	1485_13_73	3474_12_74	2397_12_57	799_12_13	368_13_1	1015_12_28	2071_12_1	1407_13_1	361_12_48	586_12_1	580_012_1	1335_13_1	1131_13_9	2284_4_37	588_12_1	444_01_1	245_13_1	384_13_1	389_12_79	149_13_1	2833_12_163
3715_13_368	3716_12_55	91_12_1	139_12_36	691_123_1	2326_12_143	22_12_358	288_13_83	405_12_133	936_13_235	991_12_403	1091_12_1	1092_12_106	717_13_84	1150_13_20	1152_12_307	262_12_200	124_12_1	1496_01_33	1396_01_75	129_12_1	1552_12_38	1705_12_84	861_12_131	299_12_205	926_12_1	196_12_1	1089_12_114	114_12_526	1485_13_78	3474_12_73	2397_12_59	799_12_10	368_13_1	1015_12_27	2071_12_1	1407_13_2	361_12_50	586_12_1	580_012_1	1335_13_1	1131_13_12	2284_4_33	588_12_1	444_01_1	245_13_1	384_13_1	389_12_74	149_13_1	2833_12_180
3715_13_362	3716_12_60	139_12_38	691_123_1	2326_12_146	22_12_355	288_13_84	405_12_130	936_13_234	991_12_405	1091_12_1	1092_12_111	717_13_80	1150_13_17	1152_12_317	262_12_189	124_12_1	1496_01_34	1396_01_69	129_12_1	1552_12_38	1705_12_75	861_12_126	299_12_199	926_12_1	196_12_1	1089_12_119	114_12_536	1485_13_68	3474_12_76	2397_12_63	799_12_7	368_13_1	1015_12_27	1407_13_2	361_12_48	586_12_1	580_012_1	1335_13_1	1131_13_9	2284_4_23	588_12_1	444_01_1	245_13_1	384_13_1	389_12_73	149_13_1	2833_12_184	649_12_1	105_12_15
3715_13_354	3716_12_67	139_12_43	691_123_1	2326_12_158	22_12_349	288_13_87	405_12_125	936_13_249	991_12_404	1091_12_1	1092_12_115	717_13_85	1150_13_19	1152_12_337	262_12_190	124_12_1	1496_01_33	1396_01_76	129_12_1	1552_12_42	1705_12_77	861_12_129	299_12_187	926_12_1	196_12_1	1089_12_124	114_12_541	1485_13_58	3474_12_88	2397_12_59	799_12_9	368_13_1	1015_12_22	1407_13_1	361_12_46	586_12_1	580_012_1	1335_13_1	1131_13_7	2284_4_32	588_12_1	444_01_1	245_13_1	384_13_1	389_12_73	149_13_1	2833_12_171	649_12_1	105_12_17
3715_13_360	3716_12_63	139_12_48	691_123_1	2326_12_161	22_12_349	288_13_82	405_12_135	936_13_237	991_12_398	1091_12_1	1092_12_117	717_13_86	1150_13_19	1152_12_319	262_12_179	124_12_1	1496_01_33	1396_01_84	129_12_1	1552_12_36	1705_12_78	861_12_115	299_12_189	926_12_1	196_12_1	1089_12_130	114_12_557	1485_13_60	3474_12_88	2397_12_60	799_12_9	368_13_1	1015_12_20	1407_13_1	361_12_39	586_12_1	580_012_1	1335_13_1	1131_13_8	2284_4_30	588_12_1	444_01_1	245_13_1	384_13_1	389_12_80	149_13_1	2833_12_172	649_12_1	105_12_19
3715_13_346	3716_12_65	139_12_48	691_123_1	2326_12_148	22_12_332	288_13_85	405_12_138	936_13_242	991_12_398	1091_12_1	1092_12_114	717_13_94	1150_13_18	1152_12_338	262_12_172	124_12_1	1496_01_35	1396_01_77	129_12_1	1552_12_41	1705_12_73	861_12_111	299_12_188	926_12_1	196_12_1	1089_12_132	114_12_582	1485_13_62	3474_12_78	2397_12_60	799_12_7	368_13_1	1015_12_18	1407_13_1	361_12_39	586_12_1	580_012_1	1335_13_1	1131_13_9	2284_4_35	588_12_1	444_01_1	245_13_1	384_13_1	389_12_81	149_13_1	2833_12_174	649_12_1	105_12_18
3715_13_343	3716_12_71	139_12_49	691_123_1	2326_12_155	22_12_323	288_13_93	405_12_130	936_13_235	991_12_384	1091_12_1	1092_12_114	717_13_85	1150_13_18	1152_12_350	262_12_178	124_12_1	1496_01_29	1396_01_76	129_12_1	1552_12_47	1705_12_81	861_12_115	299_12_183	926_12_1	196_12_1	1089_12_136	114_12_569	1485_13_62	3474_12_75	2397_12_60	799_12_8	368_13_1	1015_12_20	361_12_36	586_12_1	580_012_1	1335_13_1	1131_13_10	2284_4_34	588_12_1	444_01_1	245_13_1	384_13_1	389_12_85	149_13_1	2833_12_187	649_12_1	105_12_17	846_13_1
3715_13_355	3716_12_66	139_12_49	691_123_1	2326_12_147	22_12_312	288_13_93	405_12_135	936_13_252	991_12_395	1091_12_1	1092_12_110	717_13_81	1150_13_20	1152_12_347	262_12_178	124_12_1	1496_01_31	1396_01_76	129_12_1	1552_12_43	1705_12_89	861_12_112	299_12_189	926_12_1	196_12_1	1089_12_142	114_12_576	1485_13_64	3474_12_81	2397_12_68	799_12_10	368_13_1	1015_12_22	361_12_36	586_12_1	580_012_1	1335_13_1	1131_13_9	2284_4_39	588_12_1	444_01_1	245_13_1	384_13_1	389_12_81	149_13_1	2833_12_190	649_12_1	105_12_23	846_13_1
3715_13_350	3716_12_75	139_12_51	691_123_1	2326_12_139	22_12_319	288_13_93	405_12_148	936_13_242	991_12_396	1091_12_1	1092_12_117	717_13_76	1150_13_15	1152_12_336	262_12_182	124_12_1	1496_01_32	1396_01_74	129_12_1	1552_12_36	1705_12_83	861_12_107	299_12_192	926_12_1	196_12_1	1089_12_145	114_12_566	1485_13_70	3474_12_77	2397_12_62	799_12_11	368_13_1	1015_12_22	361_12_37	586_12_1	580_012_1	1335_13_1	1131_13_12	2284_4_40	588_12_1	444_01_1	245_13_1	384_13_1	389_12_78	149_13_1	2833_12_191	649_12_1	105_12_24	846_13_1
3715_13_352	3716_12_66	139_12_51	691_123_1	2326_12_129	22_12_308	288_13_97	405_12_151	936_13_227	991_12_387	1091_12_1	1092_12_118	717_13_82	1150_13_15	1152_12_339	262_12_187	124_12_1	1496_01_28	1396_01_64	129_12_1	1552_12_36	1705_12_86	861_12_101	299_12_189	926_12_1	196_12_1	1089_12_154	114_12_569	1485_13_65	3474_12_78	2397_12_57	799_12_10	368_13_1	1015_12_22	361_12_37	586_12_1	580_012_1	1335_13_1	1131_13_8	2284_4_43	588_12_1	444_01_1	245_13_1	384_13_1	389_12_79	149_13_1	2833_12_186	105_12_24	846_13_1	1849_12_128
3715_13_351	3716_12_60	139_12_56	691_123_1	2326_12_140	22_12_318	288_13_98	405_12_151	936_13_233	991_12_376	1091_12_1	1092_12_126	717_13_83	1150_13_19	1152_12_340	262_12_189	124_12_1	1496_01_29	1396_01_64	129_12_1	1552_12_31	1705_12_87	2397_12_54	299_12_177	926_12_1	196_12_1	1089_12_154	114_12_571	1485_13_65	3474_12_78	799_12_8	368_13_1	1015_12_23	361_12_39	586_12_1	580_012_1	1335_13_1	1131_13_7	2284_4_39	588_12_1	444_01_1	245_13_1	384_13_1	389_12_86	149_13_1	2833_12_191	105_12_27	846_13_1	1849_12_125	33_12_521
3715_13_353	3716_12_49	139_12_58	691_123_1	2326_12_156	22_12_325	288_13_107	405_12_159	936_13_232	991_12_379	1091_12_1	1092_12_132	717_13_75	1150_13_16	1152_12_328	262_12_194	124_12_1	1496_01_32	1396_01_73	129_12_1	1552_12_28	1705_12_75	2397_12_55	299_12_170	926_12_1	196_12_1	1089_12_152	114_12_569	1485_13_70	3474_12_74	799_12_9	368_13_1	1015_12_23	361_12_37	586_12_1	580_012_1	1335_13_1	1131_13_8	2284_4_40	588_12_1	444_01_1	245_13_1	384_13_1	389_12_86	149_13_1	2833_12_190	105_12_23	846_13_1	1849_12_117	33_12_518
3715_13_349	3716_12_55	139_12_49	691_123_1	2326_12_148	22_12_317	288_13_97	405_12_154	936_13_222	991_12_387	1091_12_1	1092_12_127	717_13_75	1150_13_10	1152_12_324	262_12_182	124_12_1	1496_01_31	1396_01_77	129_12_1	1552_12_33	1705_12_76	2397_12_51	299_12_162	926_12_1	196_12_1	1089_12_147	114_12_562	1485_13_65	3474_12_75	799_12_11	368_13_1	1015_12_26	361_12_36	586_12_1	580_012_1	1335_13_1	1131_13_5	2284_4_40	588_12_1	444_01_1	245_13_1	384_13_1	389_12_78	149_13_1	2833_12_188	105_12_26	846_13_1	1849_12_115	33_12_514
3715_13_335	3716_12_57	139_12_45	691_123_1	2326_12_153	22_12_319	288_13_101	405_12_151	936_13_229	991_12_382	1091_12_1	1092_12_118	717_13_72	1150_13_7	1152_12_330	262_12_181	124_12_1	1496_01_34	1396_01_80	129_12_1	1552_12_29	1705_12_84	2397_12_57	299_12_171	926_12_1	196_12_1	1089_12_153	114_12_571	1485_13_62	3474_12_76	799_12_14	368_13_1	1015_12_24	361_12_33	586_12_1	580_012_1	1335_13_1	1131_13_5	2284_4_38	588_12_1	444_01_1	245_13_1	384_13_1	389_12_78	149_13_1	2833_12_188	105_12_26	846_13_1	1849_12_113	33_12_519
3715_13_349	3716_12_50	139_12_44	691_123_1	2326_12_157	22_12_316	288_13_107	405_12_161	936_13_233	991_12_356	1091_12_1	1092_12_110	717_13_83	1150_13_8	1152_12_333	262_12_189	124_12_1	1496_01_35	1396_01_71	129_12_1	1552_12_29	1705_12_92	2397_12_58	299_12_160	926_12_1	196_12_1	1089_12_149	114_12_568	1485_13_64	3474_12_83	799_12_17	368_13_1	1015_12_23	361_12_38	586_12_1	580_012_1	1335_13_1	1131_13_6	2284_4_39	588_12_1	444_01_1	245_13_1	384_13_1	389_12_72	149_13_1	2833_12_195	105_12_29	846_13_1	1849_12_101	33_12_533
3715_13_349	3716_12_55	139_12_49	691_123_1	2326_12_161	22_12_306	288_13_105	405_12_156	936_13_237	991_12_342	1091_12_1	1092_12_120	717_13_80	1150_13_9	1152_12_332	262_12_196	124_12_1	1496_01_35	1396_01_78	129_12_1	1552_12_33	1705_12_95	2397_12_50	299_12_161	926_12_1	196_12_1	1089_12_148	114_12_578	1485_13_64	3474_12_89	799_12_16	368_13_1	1015_12_27	361_12_32	586_12_1	580_012_1	1335_13_1	1131_13_5	2284_4_34	588_12_1	444_01_1	245_13_1	384_13_1	389_12_78	149_13_1	2833_12_193	105_12_27	846_13_1	1849_12_102	33_12_523
3715_13_342	3716_12_48	139_12_44	691_123_1	2326_12_156	22_12_309	288_13_100	405_12_163	936_13_229	991_12_324	1091_12_1	1092_12_126	717_13_72	1150_13_8	1152_12_330	262_12_196	124_12_1	1496_01_36	1396_01_74	129_12_1	1552_12_32	1705_12_104	2397_12_47	299_12_170	926_12_1	196_12_1	1089_12_151	114_12_569	1485_13_61	3474_12_82	799_12_19	368_13_1	1015_12_22	361_12_29	586_12_1	580_012_1	1335_13_1	1131_13_6	2284_4_31	588_12_1	444_01_1	245_13_1	384_13_1	389_12_82	149_13_1	2833_12_197	105_12_21	846_13_1	1849_12_103	33_12_527
3715_13_327	3716_12_46	139_12_44	67_12_151	691_123_1	2326_12_149	22_12_323	288_13_93	405_12_159	936_13_241	991_12_307	1091_12_1	1092_12_121	717_13_68	1150_13_10	1152_12_339	262_12_202	124_12_1	1496_01_35	1396_01_68	129_12_1	1552_12_32	1705_12_106	2397_12_47	299_12_167	926_12_1	196_12_1	1089_12_146	114_12_571	1485_13_66	3474_12_84	799_12_19	368_13_1	1015_12_21	361_12_33	586_12_1	580_012_1	1335_13_1	1131_13_4	2284_4_30	588_12_1	444_01_1	245_13_1	384_13_1	389_12_78	149_13_1	2833_12_185	105_12_26	846_13_1	1849_12_101
3715_13_333	3716_12_54	139_12_47	67_12_141	691_123_1	2326_12_152	22_12_316	288_13_82	405_12_161	936_13_232	991_12_295	1091_12_1	1092_12_130	717_13_76	1150_13_13	1152_12_337	262_12_205	124_12_1	1496_01_33	1396_01_79	129_12_1	1552_12_28	1705_12_107	2397_12_45	299_12_170	926_12_1	196_12_1	1089_12_143	114_12_581	1485_13_64	3474_12_82	799_12_18	368_13_1	1015_12_19	361_12_32	586_12_1	580_012_1	1335_13_1	1131_13_5	2284_4_29	588_12_1	444_01_1	245_13_1	384_13_1	389_12_79	149_13_1	2833_12_177	105_12_28	846_13_1	1849_12_104
3715_13_352	3716_12_52	139_12_48	67_12_143	691_123_1	2326_12_162	22_12_316	288_13_87	405_12_164	936_13_219	991_12_304	1091_12_1	1092_12_135	717_13_72	1150_13_11	1152_12_343	262_12_210	124_12_1	1496_01_34	1396_01_69	129_12_1	1552_12_21	1705_12_96	2397_12_42	299_12_171	926_12_1	196_12_1	1089_12_156	114_12_576	1485_13_67	3474_12_73	799_12_19	368_13_1	1015_12_14	361_12_27	586_12_1	580_012_1	1335_13_1	1131_13_5	2284_4_28	588_12_1	444_01_1	245_13_1	384_13_1	389_12_81	149_13_1	2833_12_178	105_12_27	846_13_1	1849_12_110
3715_13_348	3716_12_57	139_12_51	67_12_136	691_123_1	2326_12_167	22_12_313	288_13_79	405_12_167	936_13_226	991_12_314	1091_12_1	1092_12_135	717_13_67	1150_13_12	1152_12_352	262_12_206	124_12_1	1496_01_31	1396_01_71	129_12_1	1552_12_22	1705_12_86	2397_12_49	299_12_165	926_12_1	196_12_1	1089_12_158	114_12_578	1485_13_73	3474_12_69	799_12_18	368_13_1	1015_12_14	361_12_23	586_12_1	580_012_1	1335_13_1	1131_13_6	2284_4_31	588_12_1	444_01_1	245_13_1	384_13_1	389_12_75	149_13_1	2833_12_184	105_12_28	846_13_1	1849_12_103
3715_13_359	3716_12_56	139_12_43	67_12_140	691_123_1	2326_12_162	22_12_308	288_13_78	405_12_170	936_13_213	991_12_305	1091_12_1	1092_12_132	717_13_73	1150_13_13	1152_12_354	262_12_214	124_12_1	1496_01_30	1396_01_68	129_12_1	1552_12_25	1705_12_82	2397_12_56	299_12_170	926_12_1	196_12_1	1089_12_168	114_12_595	1485_13_68	3474_12_68	799_12_16	368_13_1	1015_12_17	361_12_22	586_12_1	580_012_1	1335_13_1	1131_13_6	2284_4_31	588_12_1	444_01_1	245_13_1	384_13_1	389_12_78	149_13_1	2833_12_171	105_12_31	846_13_1	1849_12_104
3715_13_351	3716_12_51	139_12_40	67_12_146	691_123_1	2326_12_163	22_12_319	288_13_73	405_12_174	936_13_217	991_12_302	1091_12_1	1092_12_127	717_13_68	1150_13_12	1152_12_366	262_12_212	124_12_1	1496_01_33	1396_01_67	129_12_1	1552_12_35	1705_12_84	2397_12_57	299_12_164	926_12_1	196_12_1	1089_12_166	114_12_606	1485_13_65	3474_12_67	799_12_19	368_13_1	1015_12_16	361_12_26	586_12_1	580_012_1	1335_13_1	1131_13_4	2284_4_26	588_12_1	444_01_1	245_13_1	384_13_1	389_12_75	149_13_1	2833_12_171	105_12_30	846_13_1	1849_12_105
3715_13_349	3716_12_54	139_12_46	67_12_145	691_123_1	2326_12_161	22_12_328	288_13_72	405_12_171	936_13_222	991_12_285	1091_12_1	1092_12_139	717_13_72	1150_13_12	1152_12_380	262_12_212	124_12_1	1496_01_33	1396_01_64	129_12_1	1552_12_39	1705_12_87	2397_12_56	299_12_156	926_12_1	196_12_1	1089_12_174	114_12_600	1485_13_67	3474_12_77	799_12_19	368_13_1	1015_12_17	361_12_25	586_12_1	580_012_1	1335_13_1	1131_13_5	2284_4_27	588_12_1	444_01_1	245_13_1	384_13_1	389_12_76	149_13_1	2833_12_165	105_12_29	846_13_1	1849_12_103
3715_13_347	3716_12_51	139_12_41	67_12_144	691_123_1	2326_12_154	22_12_362	288_13_79	405_12_158	936_13_212	991_12_281	1091_12_1	1092_12_144	717_13_77	1150_13_9	1152_12_371	262_12_217	124_12_1	1496_01_38	1396_01_63	129_12_1	1552_12_37	1705_12_77	2397_12_56	299_12_158	926_12_1	196_12_1	1089_12_173	114_12_606	1485_13_62	3474_12_74	799_12_18	368_13_1	1015_12_13	361_12_22	586_12_1	580_012_1	1335_13_1	1131_13_3	2284_4_32	588_12_1	444_01_1	245_13_1	384_13_1	389_12_76	149_13_1	2833_12_158	105_12_30	846_13_1	1849_12_105
3715_13_360	3716_12_55	139_12_41	67_12_135	691_123_1	2326_12_158	22_12_356	288_13_85	405_12_145	936_13_197	991_12_274	1091_12_1	1092_12_154	717_13_87	1150_13_10	1152_12_366	262_12_215	124_12_1	1496_01_35	1396_01_64	129_12_1	1552_12_41	1705_12_84	2397_12_52	299_12_155	926_12_1	196_12_1	1089_12_161	114_12_605	1485_13_57	3474_12_74	799_12_16	368_13_1	1015_12_14	361_12_22	586_12_1	580_012_1	1335_13_1	1131_13_4	2284_4_28	588_12_1	444_01_1	245_13_1	384_13_1	389_12_75	149_13_1	2833_12_157	105_12_28	846_13_1	1849_12_103
3715_13_342	3716_12_59	139_12_42	67_12_138	691_123_1	2326_12_165	22_12_357	288_13_78	405_12_145	936_13_185	991_12_286	1091_12_1	1092_12_157	717_13_92	1150_13_11	1152_12_377	262_12_211	124_12_1	1496_01_33	1396_01_60	129_12_1	1552_12_47	1705_12_88	2397_12_56	299_12_156	926_12_1	196_12_1	1089_12_150	114_12_612	1485_13_59	3474_12_72	799_12_17	368_13_1	1015_12_16	361_12_26	586_12_1	580_012_1	1335_13_1	1131_13_4	2284_4_21	588_12_1	444_01_1	245_13_1	384_13_1	389_12_73	149_13_1	2833_12_164	105_12_30	846_13_1	1849_12_109
3715_13_333	3716_12_55	139_12_44	67_12_145	691_123_1	2326_12_165	22_12_364	288_13_84	405_12_147	936_13_173	991_12_296	1091_12_1	1092_12_161	717_13_87	1150_13_10	1152_12_358	262_12_233	124_12_1	1496_01_31	1396_01_61	129_12_1	1552_12_46	1705_12_81	2397_12_58	299_12_154	926_12_1	196_12_1	1089_12_145	114_12_602	1485_13_50	3474_12_65	799_12_16	368_13_1	1015_12_18	361_12_26	586_12_1	580_012_1	1335_13_1	1131_13_3	2284_4_21	588_12_1	444_01_1	245_13_1	384_13_1	389_12_75	149_13_1	2833_12_159	105_12_34	846_13_1	1849_12_117
3715_13_337	3716_12_56	139_12_43	67_12_140	691_123_1	2326_12_165	22_12_354	288_13_89	405_12_149	936_13_181	991_12_303	1091_12_1	1092_12_152	717_13_78	1150_13_7	1152_12_357	262_12_231	124_12_1	1496_01_31	1396_01_66	129_12_1	1552_12_42	1705_12_84	2397_12_66	299_12_153	926_12_1	196_12_1	1089_12_137	114_12_590	1485_13_53	3474_12_62	799_12_16	368_13_1	1015_12_17	361_12_26	586_12_1	580_012_1	1335_13_1	1131_13_2	2284_4_22	588_12_1	444_01_1	245_13_1	384_13_1	389_12_81	149_13_1	2833_12_164	105_12_39	846_13_1	1849_12_117
3715_13_349	3716_12_57	139_12_42	67_12_156	691_123_1	2326_12_166	22_12_334	288_13_77	405_12_140	936_13_184	991_12_315	1091_12_1	1092_12_150	717_13_81	1150_13_5	1152_12_357	262_12_238	124_12_1	1496_01_35	1396_01_68	129_12_1	1552_12_39	1705_12_81	2397_12_74	299_12_152	926_12_1	196_12_1	1089_12_145	114_12_589	1485_13_55	3474_12_62	799_12_13	368_13_1	1015_12_18	361_12_22	586_12_1	580_012_1	1335_13_1	2284_4_24	588_12_1	444_01_1	245_13_1	384_13_1	389_12_74	149_13_1	2833_12_167	105_12_38	846_13_1	1849_12_112	33_12_486
3715_13_349	3716_12_60	139_12_37	67_12_163	691_123_1	2326_12_169	22_12_334	288_13_74	405_12_142	936_13_166	991_12_316	1091_12_1	1092_12_164	717_13_82	1150_13_5	1152_12_363	262_12_229	124_12_1	1496_01_30	1396_01_70	129_12_1	1552_12_41	1705_12_84	2397_12_72	299_12_157	926_12_1	196_12_1	1089_12_137	114_12_581	1485_13_51	3474_12_60	799_12_13	368_13_1	1015_12_15	361_12_19	586_12_1	580_012_1	1335_13_1	2284_4_24	588_12_1	444_01_1	245_13_1	384_13_1	389_12_70	149_13_1	2833_12_166	105_12_42	846_13_1	1849_12_108	33_12_493
3715_13_353	3716_12_59	139_12_38	67_12_175	691_123_1	2326_12_170	22_12_351	288_13_66	405_12_142	936_13_164	991_12_305	1091_12_1	1092_12_166	717_13_92	1150_13_5	1152_12_372	262_12_226	124_12_1	1496_01_27	1396_01_64	129_12_1	1552_12_37	1705_12_79	2397_12_69	299_12_158	926_12_1	196_12_1	1089_12_137	114_12_589	1485_13_56	3474_12_53	799_12_15	368_13_1	1015_12_18	361_12_14	586_12_1	580_012_1	1335_13_1	2284_4_23	588_12_1	444_01_1	245_13_1	384_13_1	389_12_75	149_13_1	2833_12_164	105_12_40	846_13_1	1849_12_105	33_12_510
3715_13_360	3716_12_59	139_12_38	67_12_171	691_123_1	2326_12_172	22_12_358	288_13_64	405_12_150	936_13_156	991_12_324	1091_12_1	1092_12_179	717_13_83	1150_13_7	1152_12_370	262_12_232	124_12_1	1496_01_24	1396_01_67	129_12_1	1552_12_38	1705_12_76	2397_12_70	299_12_156	926_12_1	196_12_1	1089_12_150	114_12_593	1485_13_44	3474_12_54	799_12_12	368_13_1	1015_12_17	361_12_12	586_12_1	580_012_1	1335_13_1	2284_4_29	588_12_1	444_01_1	245_13_1	384_13_1	389_12_78	149_13_1	2833_12_155	105_12_39	846_13_1	1849_12_93	33_12_516
3715_13_352	3716_12_52	139_12_35	67_12_180	691_123_1	2326_12_171	22_12_358	288_13_68	405_12_149	936_13_155	991_12_322	1091_12_1	1092_12_180	717_13_83	1150_13_4	1152_12_394	262_12_227	124_12_1	1496_01_25	1396_01_59	129_12_1	1552_12_38	1705_12_70	2397_12_70	299_12_158	926_12_1	196_12_1	1089_12_138	114_12_594	1485_13_43	3474_12_48	799_12_11	368_13_1	1015_12_20	361_12_16	586_12_1	580_012_1	1335_13_1	2284_4_26	588_12_1	444_01_1	245_13_1	384_13_1	389_12_76	149_13_1	2833_12_157	105_12_39	846_13_1	1849_12_94	33_12_520
3715_13_359	3716_12_63	139_12_31	67_12_190	691_123_1	2326_12_157	22_12_370	288_13_69	405_12_146	936_13_173	991_12_323	1091_12_1	1092_12_182	717_13_74	1150_13_5	1152_12_403	262_12_228	124_12_1	1496_01_26	1396_01_66	129_12_1	1552_12_35	1705_12_72	2397_12_66	299_12_160	926_12_1	196_12_1	1089_12_143	114_12_590	1485_13_37	3474_12_48	799_12_10	368_13_1	1015_12_18	361_12_13	586_12_1	580_012_1	1335_13_1	2284_4_20	588_12_1	444_01_1	245_13_1	384_13_1	389_12_80	149_13_1	2833_12_148	105_12_36	846_13_1	1849_12_93	33_12_531
3715_13_357	3716_12_65	139_12_30	67_12_194	691_123_1	2326_12_150	22_12_365	288_13_66	405_12_161	936_13_173	991_12_324	1091_12_1	1092_12_184	717_13_72	1150_13_3	1152_12_384	262_12_228	124_12_1	1496_01_23	1396_01_74	129_12_1	1552_12_36	1705_12_82	2397_12_70	299_12_164	926_12_1	196_12_1	1089_12_146	114_12_597	1485_13_34	3474_12_49	799_12_10	368_13_1	1015_12_17	361_12_12	586_12_1	580_012_1	1335_13_1	2284_4_19	588_12_1	444_01_1	245_13_1	384_13_1	389_12_83	149_13_1	2833_12_146	105_12_35	846_13_1	1849_12_92	33_12_526
3715_13_352	3716_12_59	139_12_27	67_12_196	691_123_1	2326_12_150	22_12_368	288_13_71	405_12_158	936_13_182	991_12_310	1091_12_1	1092_12_181	717_13_65	1150_13_4	1152_12_383	262_12_220	124_12_1	1496_01_28	1396_01_72	129_12_1	1552_12_41	1705_12_78	2397_12_69	299_12_171	926_12_1	196_12_1	1089_12_146	114_12_601	1485_13_37	3474_12_50	799_12_14	368_13_1	1015_12_15	361_12_11	586_12_1	580_012_1	1335_13_1	2284_4_17	588_12_1	444_01_1	245_13_1	384_13_1	389_12_81	149_13_1	2833_12_157	105_12_31	846_13_1	1849_12_91	33_12_535
3715_13_351	3716_12_60	139_12_28	67_12_185	691_123_1	2326_12_151	22_12_385	288_13_70	405_12_155	936_13_173	991_12_310	1091_12_1	1092_12_188	717_13_79	1150_13_1	1152_12_383	262_12_210	124_12_1	1496_01_27	1396_01_69	129_12_1	1552_12_41	1705_12_80	2397_12_69	299_12_173	926_12_1	196_12_1	1089_12_141	114_12_616	1485_13_29	3474_12_52	799_12_12	368_13_1	1015_12_18	361_12_15	586_12_1	580_012_1	1335_13_1	2284_4_13	588_12_1	444_01_1	245_13_1	384_13_1	389_12_85	149_13_1	2833_12_155	105_12_33	846_13_1	1849_12_86	33_12_495
3715_13_351	3716_12_64	139_12_27	691_123_1	2326_12_148	22_12_383	288_13_74	405_12_156	936_13_179	991_12_312	1091_12_1	1092_12_174	717_13_82	1152_12_378	262_12_208	124_12_1	1496_01_28	1396_01_73	129_12_1	1552_12_41	1705_12_84	2397_12_66	299_12_169	926_12_1	196_12_1	1089_12_135	114_12_592	1485_13_23	3474_12_50	799_12_10	368_13_1	1015_12_20	361_12_15	586_12_1	580_012_1	1335_13_1	2284_4_13	588_12_1	444_01_1	245_13_1	384_13_1	389_12_89	149_13_1	2833_12_160	105_12_30	1849_12_92	33_12_498	1439_12_91	1533_12_22	1249_12_69
3715_13_358	3716_12_71	139_12_28	691_123_1	2326_12_152	22_12_374	288_13_79	405_12_149	936_13_178	991_12_307	1091_12_1	1092_12_179	717_13_84	1152_12_381	262_12_206	124_12_1	1496_01_27	1396_01_67	129_12_1	1552_12_36	1705_12_86	2397_12_70	299_12_163	926_12_1	196_12_1	1089_12_140	114_12_586	1485_13_27	3474_12_46	799_12_7	368_13_1	1015_12_22	361_12_20	586_12_1	580_012_1	1335_13_1	2284_4_13	588_12_1	444_01_1	245_13_1	384_13_1	389_12_86	149_13_1	2833_12_167	105_12_31	1849_12_84	33_12_499	1439_12_93	1533_12_23	1249_12_64
3715_13_361	3716_12_66	139_12_30	691_123_1	2326_12_160	22_12_394	288_13_72	405_12_155	936_13_172	991_12_302	1091_12_1	1092_12_171	717_13_84	1152_12_381	262_12_201	124_12_1	1496_01_29	1396_01_59	129_12_1	1552_12_37	1705_12_96	2397_12_76	299_12_159	926_12_1	196_12_1	1089_12_143	114_12_583	1485_13_26	3474_12_44	799_12_9	368_13_1	1015_12_21	361_12_20	586_12_1	580_012_1	1335_13_1	2284_4_13	588_12_1	444_01_1	245_13_1	384_13_1	389_12_85	149_13_1	2833_12_167	105_12_34	1849_12_93	33_12_479	1439_12_98	1533_12_22	1249_12_65
3715_13_372	3716_12_61	139_12_32	691_123_1	2326_12_167	22_12_371	288_13_79	405_12_153	936_13_164	991_12_305	1091_12_1	1092_12_161	717_13_90	1152_12_381	262_12_198	124_12_1	1496_01_27	1396_01_61	129_12_1	1552_12_33	1705_12_101	2397_12_79	299_12_162	926_12_1	196_12_1	1089_12_146	114_12_589	1485_13_23	3474_12_49	799_12_11	368_13_1	1015_12_22	361_12_21	586_12_1	580_012_1	1335_13_1	2284_4_15	588_12_1	444_01_1	245_13_1	384_13_1	389_12_89	149_13_1	2833_12_170	105_12_28	1849_12_89	33_12_480	1439_12_89	1533_12_20	1249_12_61
3715_13_366	3716_12_63	139_12_32	691_123_1	2326_12_174	22_12_384	288_13_91	405_12_141	936_13_172	991_12_298	1091_12_1	1092_12_163	717_13_89	1152_12_376	262_12_198	124_12_1	1496_01_29	1396_01_66	129_12_1	1552_12_27	1705_12_94	2397_12_80	299_12_165	926_12_1	196_12_1	1089_12_143	114_12_574	1485_13_22	3474_12_44	799_12_15	368_13_1	1015_12_22	361_12_16	586_12_1	580_012_1	1335_13_1	2284_4_19	588_12_1	444_01_1	245_13_1	384_13_1	389_12_94	149_13_1	2833_12_161	105_12_33	1849_12_86	33_12_487	1439_12_96	1533_12_19	1249_12_65
3715_13_372	3716_12_71	139_12_28	691_123_1	2326_12_176	22_12_388	288_13_89	405_12_151	936_13_177	991_12_307	1091_12_1	1092_12_160	717_13_85	1152_12_369	262_12_204	124_12_1	1496_01_35	1396_01_74	129_12_1	1552_12_28	1705_12_95	2397_12_85	299_12_171	926_12_1	196_12_1	1089_12_139	114_12_560	1485_13_23	3474_12_46	799_12_12	368_13_1	1015_12_22	361_12_19	586_12_1	580_012_1	1335_13_1	2284_4_20	588_12_1	444_01_1	245_13_1	384_13_1	389_12_86	149_13_1	2833_12_165	105_12_39	1849_12_95	33_12_491	1439_12_98	1533_12_16	1249_12_62
3715_13_366	3716_12_66	139_12_32	691_123_1	2326_12_191	22_12_408	288_13_90	405_12_146	936_13_181	991_12_307	1091_12_1	1092_12_163	717_13_97	1152_12_357	262_12_188	124_12_1	1496_01_33	1396_01_71	129_12_1	1552_12_28	1705_12_100	2397_12_76	299_12_169	926_12_1	196_12_1	1089_12_132	114_12_549	1485_13_22	3474_12_45	799_12_10	368_13_1	1015_12_25	361_12_22	586_12_1	580_012_1	1335_13_1	2284_4_24	588_12_1	444_01_1	245_13_1	384_13_1	389_12_87	149_13_1	2833_12_166	105_12_35	1849_12_96	33_12_480	1439_12_108	1533_12_16	1249_12_61
3715_13_369	3716_12_61	139_12_34	691_123_1	2326_12_183	22_12_407	288_13_94	405_12_140	936_13_180	991_12_310	1091_12_1	1092_12_153	717_13_103	1152_12_370	262_12_170	124_12_1	1496_01_36	1396_01_69	129_12_1	1552_12_23	1705_12_112	2397_12_64	299_12_181	926_12_1	196_12_1	1089_12_144	114_12_549	1485_13_22	3474_12_42	799_12_12	368_13_1	1015_12_23	361_12_20	586_12_1	580_012_1	1335_13_1	2284_4_24	588_12_1	444_01_1	245_13_1	384_13_1	389_12_83	149_13_1	2833_12_153	105_12_38	1849_12_104	33_12_458	1439_12_99	1533_12_19	1249_12_68
3715_13_355	3716_12_68	139_12_36	691_123_1	2326_12_186	22_12_402	288_13_96	405_12_145	936_13_178	991_12_310	1091_12_1	1092_12_153	717_13_112	1152_12_374	262_12_168	124_12_1	1496_01_40	1396_01_59	129_12_1	1552_12_22	1705_12_109	2397_12_63	299_12_172	926_12_1	196_12_1	1089_12_131	114_12_550	1485_13_24	3474_12_36	799_12_9	368_13_1	1015_12_19	361_12_21	586_12_1	580_012_1	1335_13_1	2284_4_27	588_12_1	444_01_1	245_13_1	384_13_1	389_12_84	149_13_1	2833_12_163	105_12_34	1849_12_97	33_12_470	1439_12_93	1533_12_17	1249_12_67
3715_13_365	3716_12_71	139_12_39	691_123_1	2326_12_197	22_12_394	288_13_92	405_12_141	936_13_183	991_12_301	1091_12_1	1092_12_162	717_13_114	1152_12_364	262_12_181	124_12_1	1496_01_39	1396_01_60	129_12_1	1552_12_23	1705_12_105	2397_12_57	299_12_171	926_12_1	196_12_1	1089_12_137	114_12_555	1485_13_19	3474_12_36	799_12_9	368_13_1	1015_12_19	361_12_16	586_12_1	580_012_1	1335_13_1	2284_4_26	588_12_1	444_01_1	245_13_1	384_13_1	389_12_82	149_13_1	2833_12_170	105_12_35	1849_12_94	33_12_457	1439_12_94	1533_12_20	1249_12_72
3715_13_366	3716_12_72	139_12_35	691_123_1	2326_12_200	22_12_383	288_13_93	405_12_145	936_13_175	991_12_324	1091_12_1	1092_12_167	717_13_114	1152_12_352	262_12_174	124_12_1	1496_01_37	1396_01_56	129_12_1	1552_12_24	1705_12_98	2397_12_61	299_12_161	926_12_1	196_12_1	1089_12_128	114_12_560	1485_13_21	3474_12_26	799_12_8	368_13_1	1015_12_20	361_12_16	586_12_1	580_012_1	1335_13_1	2284_4_26	588_12_1	444_01_1	245_13_1	384_13_1	389_12_91	149_13_1	2833_12_179	105_12_43	1849_12_91	33_12_458	1439_12_90	1533_12_21	1249_12_68
3715_13_373	3716_12_71	139_12_38	691_123_1	2326_12_201	22_12_394	288_13_90	405_12_145	936_13_180	991_12_321	1091_12_1	1092_12_168	717_13_117	1152_12_353	262_12_166	124_12_1	1496_01_37	1396_01_52	129_12_1	1552_12_21	1705_12_100	2397_12_62	299_12_168	926_12_1	196_12_1	1089_12_138	114_12_571	1485_13_22	3474_12_29	799_12_10	368_13_1	1015_12_17	361_12_13	586_12_1	580_012_1	1335_13_1	2284_4_29	588_12_1	444_01_1	245_13_1	384_13_1	389_12_104	149_13_1	2833_12_167	105_12_47	1849_12_90	33_12_474	1439_12_91	1533_12_16	1249_12_62
3715_13_367	3716_12_67	139_12_32	691_123_1	2326_12_201	22_12_393	288_13_86	405_12_136	936_13_178	991_12_306	1091_12_1	1092_12_161	717_13_127	1152_12_365	262_12_172	124_12_1	1496_01_33	1396_01_44	129_12_1	1552_12_24	1705_12_102	2397_12_62	299_12_168	926_12_1	196_12_1	1089_12_142	114_12_590	1485_13_21	3474_12_27	799_12_12	368_13_1	1015_12_13	361_12_21	586_12_1	580_012_1	1335_13_1	2284_4_26	588_12_1	444_01_1	245_13_1	384_13_1	389_12_112	149_13_1	2833_12_170	105_12_48	1849_12_87	33_12_490	1439_12_94	1533_12_12	1249_12_61
3715_13_355	3716_12_60	139_12_35	691_123_1	2326_12_204	22_12_397	288_13_83	405_12_128	936_13_175	991_12_308	1091_12_1	1092_12_170	717_13_114	1152_12_370	262_12_160	124_12_1	1496_01_32	1396_01_42	129_12_1	1552_12_25	1705_12_101	2397_12_60	299_12_165	926_12_1	196_12_1	1089_12_141	114_12_605	1485_13_18	3474_12_31	799_12_12	368_13_1	1015_12_9	361_12_20	586_12_1	580_012_1	1335_13_1	2284_4_22	588_12_1	444_01_1	245_13_1	384_13_1	389_12_107	149_13_1	2833_12_173	105_12_56	1849_12_82	33_12_466	1439_12_93	1533_12_10	1249_12_55
3715_13_347	3716_12_57	139_12_37	691_123_1	2326_12_202	22_12_391	288_13_79	405_12_138	936_13_178	991_12_311	1091_12_1	1092_12_174	717_13_111	1152_12_364	262_12_164	124_12_1	1496_01_31	1396_01_39	129_12_1	1552_12_28	1705_12_104	2397_12_60	299_12_150	926_12_1	196_12_1	1089_12_144	114_12_613	1485_13_17	3474_12_30	799_12_16	368_13_1	1015_12_8	361_12_20	586_12_1	580_012_1	1335_13_1	2284_4_22	588_12_1	444_01_1	245_13_1	384_13_1	389_12_113	149_13_1	2833_12_169	105_12_53	1849_12_91	33_12_465	1439_12_98	1533_12_9	1249_12_57
3715_13_337	3716_12_52	139_12_33	691_123_1	2326_12_217	22_12_369	288_13_76	405_12_137	936_13_182	991_12_302	1091_12_1	1092_12_148	717_13_105	1152_12_359	262_12_170	124_12_1	1496_01_29	1396_01_39	129_12_1	1552_12_30	1705_12_105	2397_12_67	299_12_157	926_12_1	196_12_1	1089_12_154	114_12_618	1485_13_19	3474_12_23	799_12_14	368_13_1	1015_12_10	361_12_21	586_12_1	580_012_1	1335_13_1	2284_4_22	588_12_1	444_01_1	245_13_1	384_13_1	389_12_104	149_13_1	2833_12_174	105_12_54	1849_12_84	33_12_453	1439_12_107	1533_12_8	1249_12_63
3715_13_338	3716_12_49	139_12_41	691_123_1	2326_12_223	22_12_378	288_13_77	405_12_129	936_13_179	991_12_308	1091_12_1	1092_12_154	717_13_100	1152_12_355	262_12_145	124_12_1	1496_01_33	1396_01_33	129_12_1	1552_12_26	1705_12_99	2397_12_67	299_12_159	926_12_1	196_12_1	1089_12_157	114_12_604	1485_13_20	3474_12_28	799_12_15	368_13_1	1015_12_8	361_12_16	586_12_1	580_012_1	1335_13_1	2284_4_23	588_12_1	444_01_1	245_13_1	384_13_1	389_12_108	149_13_1	2833_12_176	105_12_56	1849_12_83	33_12_467	1439_12_110	1533_12_12	1249_12_67
3715_13_337	3716_12_49	139_12_40	691_123_1	2326_12_220	22_12_376	288_13_84	405_12_123	936_13_176	991_12_298	1091_12_1	1092_12_155	717_13_95	1152_12_361	262_12_152	124_12_1	1496_01_29	1396_01_36	129_12_1	1552_12_29	1705_12_108	2397_12_66	299_12_150	926_12_1	196_12_1	1089_12_157	114_12_609	1485_13_19	3474_12_30	799_12_15	368_13_1	1015_12_8	361_12_18	586_12_1	580_012_1	1335_13_1	2284_4_27	588_12_1	444_01_1	245_13_1	384_13_1	389_12_123	149_13_1	2833_12_180	105_12_55	1849_12_80	33_12_467	1439_12_105	1533_12_10	1249_12_66
3715_13_348	3716_12_49	139_12_41	691_123_1	2326_12_228	22_12_356	288_13_97	405_12_126	936_13_170	991_12_313	1091_12_1	1092_12_162	717_13_100	1152_12_360	262_12_157	124_12_1	1496_01_27	1396_01_31	129_12_1	1552_12_35	1705_12_106	2397_12_62	299_12_145	926_12_1	196_12_1	1089_12_161	114_12_612	1485_13_20	3474_12_25	799_12_15	368_13_1	1015_12_8	361_12_14	586_12_1	580_012_1	1335_13_1	2284_4_28	588_12_1	444_01_1	245_13_1	384_13_1	389_12_118	149_13_1	2833_12_189	105_12_50	1849_12_78	33_12_451	1439_12_99	1533_12_9	1249_12_69
3715_13_330	3716_12_53	139_12_38	691_123_1	2326_12_219	22_12_366	288_13_92	405_12_129	936_13_161	991_12_319	1091_12_1	1092_12_174	717_13_101	1152_12_362	262_12_151	124_12_1	1496_01_29	1396_01_34	129_12_1	1552_12_36	1705_12_106	2397_12_63	299_12_143	926_12_1	196_12_1	1089_12_155	114_12_611	1485_13_21	3474_12_22	799_12_16	368_13_1	1015_12_11	361_12_11	586_12_1	580_012_1	1335_13_1	2284_4_24	588_12_1	444_01_1	245_13_1	384_13_1	389_12_119	149_13_1	2833_12_201	105_12_55	1849_12_80	33_12_469	1439_12_100	1533_12_11	1249_12_74
3715_13_349	3716_12_54	139_12_38	691_123_1	2326_12_219	22_12_370	288_13_83	405_12_150	936_13_162	991_12_325	1091_12_1	1092_12_177	717_13_93	1152_12_383	262_12_155	124_12_1	1496_01_36	1396_01_36	129_12_1	1552_12_35	1705_12_102	2397_12_60	299_12_143	926_12_1	196_12_1	1089_12_152	114_12_613	1485_13_24	3474_12_22	799_12_17	368_13_1	1015_12_12	361_12_7	586_12_1	580_012_1	1335_13_1	2284_4_26	588_12_1	444_01_1	245_13_1	384_13_1	389_12_120	149_13_1	2833_12_198	105_12_53	1849_12_84	33_12_466	1439_12_99	1533_12_10	1249_12_77
3715_13_349	3716_12_54	139_12_39	691_123_1	2326_12_215	22_12_384	288_13_82	405_12_145	936_13_168	991_12_336	1091_12_1	1092_12_165	717_13_106	1152_12_377	262_12_159	124_12_1	1496_01_31	1396_01_27	129_12_1	1552_12_30	1705_12_109	2397_12_73	299_12_142	926_12_1	196_12_1	1089_12_167	114_12_592	1485_13_22	3474_12_24	799_12_19	368_13_1	1015_12_12	361_12_8	586_12_1	580_012_1	1335_13_1	2284_4_32	588_12_1	444_01_1	245_13_1	384_13_1	389_12_121	149_13_1	2833_12_194	105_12_55	1849_12_84	33_12_452	1439_12_101	1533_12_9	1249_12_73
3715_13_348	3716_12_55	139_12_36	691_123_1	2326_12_210	22_12_394	288_13_75	405_12_133	936_13_166	991_12_330	1091_12_1	1092_12_168	717_13_99	1152_12_378	262_12_155	124_12_1	1496_01_32	1396_01_27	129_12_1	1552_12_32	1705_12_103	2397_12_70	299_12_148	926_12_1	196_12_1	1089_12_175	114_12_593	1485_13_26	3474_12_29	799_12_17	368_13_1	1015_12_7	361_12_9	586_12_1	580_012_1	1335_13_1	2284_4_32	588_12_1	444_01_1	245_13_1	384_13_1	389_12_124	149_13_1	2833_12_178	105_12_57	1849_12_78	33_12_458	1439_12_94	1533_12_8	1249_12_77
3715_13_342	3716_12_50	139_12_40	691_123_1	2326_12_211	22_12_398	288_13_80	405_12_129	936_13_171	991_12_334	1091_12_1	1092_12_165	717_13_102	1152_12_383	262_12_151	124_12_1	1496_01_30	1396_01_29	129_12_1	1552_12_30	1705_12_102	2397_12_77	299_12_141	926_12_1	196_12_1	1089_12_168	114_12_599	1485_13_23	3474_12_29	799_12_16	368_13_1	1015_12_9	361_12_6	586_12_1	580_012_1	1335_13_1	2284_4_26	588_12_1	444_01_1	245_13_1	384_13_1	389_12_124	149_13_1	2833_12_183	105_12_57	1849_12_73	33_12_473	1439_12_83	1533_12_9	1249_12_76
3715_13_344	3716_12_55	139_12_38	691_123_1	2326_12_203	22_12_393	288_13_79	405_12_126	936_13_172	991_12_332	1091_12_1	1092_12_164	717_13_101	1152_12_395	262_12_146	124_12_1	1496_01_26	1396_01_29	129_12_1	1552_12_29	1705_12_104	2397_12_67	299_12_139	926_12_1	196_12_1	1089_12_164	114_12_596	1485_13_25	3474_12_26	799_12_18	368_13_1	1015_12_8	361_12_6	586_12_1	580_012_1	1335_13_1	2284_4_30	588_12_1	444_01_1	245_13_1	384_13_1	389_12_128	149_13_1	2833_12_176	105_12_60	1849_12_78	33_12_485	1439_12_83	1533_12_9	1249_12_76
3715_13_344	3716_12_54	139_12_39	691_123_1	2326_12_209	22_12_393	288_13_82	405_12_125	936_13_180	991_12_347	1091_12_1	1092_12_161	717_13_103	1152_12_400	262_12_144	124_12_1	1496_01_22	1396_01_29	129_12_1	1552_12_32	1705_12_100	2397_12_64	299_12_134	926_12_1	196_12_1	1089_12_155	114_12_595	1485_13_23	3474_12_24	799_12_21	368_13_1	1015_12_8	361_12_2	586_12_1	580_012_1	1335_13_1	2284_4_23	588_12_1	444_01_1	245_13_1	384_13_1	389_12_126	149_13_1	2833_12_180	105_12_57	1849_12_80	33_12_479	1439_12_88	1533_12_11	1249_12_73
3715_13_358	3716_12_54	139_12_39	691_123_1	2326_12_223	22_12_381	288_13_71	405_12_117	936_13_163	991_12_341	1091_12_1	1092_12_159	717_13_105	1152_12_405	262_12_144	124_12_1	1496_01_22	1396_01_24	129_12_1	1552_12_33	1705_12_100	2397_12_71	299_12_133	926_12_1	196_12_1	1089_12_155	114_12_582	1485_13_24	3474_12_26	799_12_25	368_13_1	1015_12_10	361_12_2	586_12_1	580_012_1	1335_13_1	2284_4_21	588_12_1	444_01_1	245_13_1	384_13_1	389_12_115	149_13_1	2833_12_189	105_12_59	1849_12_86	33_12_478	1439_12_94	1533_12_13	1249_12_74
3715_13_370	3716_12_51	139_12_38	691_123_1	2326_12_217	22_12_380	288_13_85	405_12_110	936_13_154	991_12_334	1091_12_1	1092_12_154	717_13_100	1152_12_403	262_12_152	124_12_1	1496_01_17	1396_01_16	129_12_1	1552_12_35	1705_12_100	2397_12_83	299_12_131	926_12_1	196_12_1	1089_12_153	114_12_569	1485_13_25	3474_12_25	799_12_31	368_13_1	1015_12_10	361_12_2	586_12_1	580_012_1	1335_13_1	2284_4_22	588_12_1	444_01_1	245_13_1	384_13_1	389_12_119	149_13_1	2833_12_197	105_12_62	1849_12_79	33_12_499	1439_12_99	1533_12_11	1249_12_74
3715_13_358	3716_12_47	139_12_34	691_123_1	2326_12_205	22_12_379	288_13_87	405_12_113	936_13_158	991_12_319	1091_12_1	1092_12_146	717_13_100	1152_12_401	262_12_151	124_12_1	1496_01_17	1396_01_18	129_12_1	1552_12_39	1705_12_102	2397_12_77	299_12_131	926_12_1	196_12_1	1089_12_153	114_12_587	1485_13_30	3474_12_28	799_12_30	368_13_1	1015_12_11	361_12_1	586_12_1	580_012_1	1335_13_1	2284_4_22	588_12_1	444_01_1	245_13_1	384_13_1	389_12_122	149_13_1	2833_12_205	105_12_66	1849_12_72	33_12_506	1439_12_98	1533_12_10	1249_12_73
3715_13_361	3716_12_48	139_12_33	691_123_1	2326_12_203	22_12_379	288_13_89	405_12_111	936_13_166	991_12_322	1091_12_1	1092_12_143	717_13_104	1152_12_389	262_12_154	124_12_1	1496_01_16	1396_01_20	129_12_1	1552_12_40	1705_12_100	2397_12_74	299_12_132	926_12_1	196_12_1	1089_12_145	114_12_575	1485_13_28	3474_12_27	799_12_34	368_13_1	1015_12_13	361_12_2	586_12_1	580_012_1	1335_13_1	2284_4_21	588_12_1	444_01_1	245_13_1	384_13_1	389_12_116	149_13_1	2833_12_208	105_12_67	1849_12_62	33_12_534	1439_12_94	1533_12_10	1249_12_72
3715_13_360	3716_12_41	139_12_33	691_123_1	2326_12_203	22_12_377	288_13_92	405_12_112	936_13_157	991_12_326	1091_12_1	1092_12_144	717_13_96	1152_12_382	262_12_156	124_12_1	1496_01_14	1396_01_18	129_12_1	1552_12_43	1705_12_102	2397_12_78	299_12_144	926_12_1	196_12_1	1089_12_138	114_12_579	1485_13_30	3474_12_33	799_12_35	368_13_1	1015_12_18	586_12_1	580_012_1	1335_13_1	2284_4_19	588_12_1	444_01_1	245_13_1	384_13_1	389_12_103	149_13_1	2833_12_207	105_12_70	1849_12_67	33_12_525	1439_12_101	1533_12_10	1249_12_73	430_12_1
3715_13_344	3716_12_44	139_12_31	691_123_1	2326_12_214	22_12_380	288_13_91	405_12_122	936_13_152	991_12_331	1091_12_1	1092_12_135	717_13_107	1152_12_385	262_12_142	124_12_1	1496_01_17	1396_01_18	129_12_1	1552_12_50	1705_12_99	2397_12_72	299_12_137	926_12_1	196_12_1	1089_12_134	114_12_570	1485_13_38	3474_12_29	799_12_33	368_13_1	1015_12_19	586_12_1	580_012_1	1335_13_1	2284_4_19	588_12_1	444_01_1	245_13_1	384_13_1	389_12_106	149_13_1	2833_12_202	105_12_70	1849_12_69	33_12_522	1439_12_105	1533_12_11	1249_12_75	430_12_1
3715_13_345	3716_12_45	139_12_28	691_123_1	2326_12_222	22_12_378	288_13_90	405_12_111	936_13_152	991_12_337	1091_12_1	1092_12_139	717_13_101	1152_12_390	262_12_139	124_12_1	1496_01_16	1396_01_21	129_12_1	1552_12_46	1705_12_94	2397_12_74	299_12_147	926_12_1	196_12_1	1089_12_137	114_12_574	1485_13_39	3474_12_24	799_12_35	368_13_1	1015_12_21	586_12_1	580_012_1	1335_13_1	2284_4_19	588_12_1	444_01_1	245_13_1	384_13_1	389_12_104	149_13_1	2833_12_185	105_12_66	1849_12_78	33_12_528	1439_12_98	1533_12_10	1249_12_66	430_12_1
3715_13_353	3716_12_47	139_12_33	691_123_1	2326_12_220	22_12_374	288_13_86	405_12_110	936_13_159	991_12_347	1091_12_1	1092_12_138	717_13_103	1152_12_379	262_12_139	124_12_1	1496_01_16	1396_01_22	129_12_1	1552_12_44	1705_12_83	2397_12_78	299_12_148	926_12_1	196_12_1	1089_12_131	114_12_576	1485_13_35	3474_12_28	799_12_33	368_13_1	1015_12_19	586_12_1	580_012_1	1335_13_1	2284_4_25	588_12_1	444_01_1	245_13_1	384_13_1	389_12_110	149_13_1	2833_12_196	105_12_66	1849_12_80	33_12_521	1439_12_108	1533_12_8	1249_12_63	430_12_1
3715_13_354	3716_12_45	139_12_36	691_123_1	2326_12_215	22_12_375	288_13_80	405_12_125	936_13_152	991_12_363	1091_12_1	1092_12_138	717_13_102	1152_12_379	262_12_129	124_12_1	1496_01_14	1396_01_20	129_12_1	1552_12_43	1705_12_83	2397_12_84	299_12_138	926_12_1	196_12_1	1089_12_143	114_12_593	1485_13_34	3474_12_25	799_12_36	368_13_1	1015_12_17	586_12_1	580_012_1	1335_13_1	2284_4_20	588_12_1	444_01_1	245_13_1	384_13_1	389_12_101	149_13_1	2833_12_191	105_12_70	1849_12_73	33_12_538	1439_12_104	1533_12_10	1249_12_61	430_12_1
3715_13_347	3716_12_42	139_12_36	691_123_1	2326_12_198	22_12_367	288_13_68	405_12_112	936_13_146	991_12_359	1091_12_1	1092_12_130	717_13_118	1152_12_374	262_12_138	124_12_1	1496_01_18	1396_01_20	129_12_1	1552_12_46	1705_12_81	2397_12_76	299_12_146	926_12_1	196_12_1	1089_12_140	114_12_609	1485_13_32	3474_12_24	799_12_36	368_13_1	1015_12_13	586_12_1	580_012_1	1335_13_1	2284_4_24	588_12_1	444_01_1	245_13_1	384_13_1	389_12_99	149_13_1	2833_12_185	105_12_74	1849_12_76	33_12_538	1439_12_89	1533_12_10	1249_12_56	430_12_1
3715_13_346	3716_12_44	139_12_32	691_123_1	2326_12_206	22_12_379	288_13_69	405_12_111	936_13_140	991_12_347	1091_12_1	1092_12_134	717_13_109	1152_12_390	262_12_127	124_12_1	1496_01_21	1396_01_18	129_12_1	1552_12_46	1705_12_87	2397_12_83	299_12_151	926_12_1	196_12_1	1089_12_147	114_12_593	1485_13_36	3474_12_26	799_12_37	368_13_1	1015_12_16	586_12_1	580_012_1	1335_13_1	2284_4_29	588_12_1	444_01_1	245_13_1	384_13_1	389_12_100	149_13_1	2833_12_197	105_12_73	1849_12_65	33_12_535	1439_12_91	1533_12_11	1249_12_55	430_12_1
3715_13_338	3716_12_38	139_12_32	691_123_1	2326_12_201	22_12_379	288_13_65	405_12_110	936_13_145	991_12_360	1091_12_1	1092_12_135	717_13_105	1152_12_387	262_12_130	124_12_1	1496_01_22	1396_01_19	129_12_1	1552_12_42	1705_12_86	2397_12_80	299_12_152	926_12_1	196_12_1	1089_12_161	114_12_586	1485_13_30	3474_12_28	799_12_34	368_13_1	1015_12_17	586_12_1	580_012_1	1335_13_1	2284_4_31	588_12_1	444_01_1	245_13_1	384_13_1	389_12_103	149_13_1	2833_12_188	105_12_74	1849_12_63	33_12_530	1439_12_100	1533_12_7	1249_12_60	430_12_1
3715_13_329	3716_12_44	139_12_30	691_123_1	2326_12_213	22_12_368	288_13_72	405_12_99	936_13_143	991_12_373	1091_12_1	1092_12_132	717_13_97	1152_12_401	262_12_125	124_12_1	1496_01_23	1396_01_21	129_12_1	1552_12_51	1705_12_78	2397_12_74	299_12_148	926_12_1	196_12_1	1089_12_152	114_12_576	1485_13_33	3474_12_26	799_12_33	368_13_1	1015_12_13	586_12_1	580_012_1	1335_13_1	2284_4_43	588_12_1	444_01_1	245_13_1	384_13_1	389_12_110	149_13_1	2833_12_196	105_12_81	1849_12_64	33_12_524	1439_12_103	1533_12_8	1249_12_56	430_12_1
3715_13_340	3716_12_51	139_12_27	691_123_1	2326_12_214	22_12_354	288_13_74	405_12_104	936_13_146	991_12_389	1091_12_1	1092_12_143	717_13_97	1152_12_395	262_12_115	124_12_1	1496_01_22	1396_01_21	129_12_1	1552_12_52	1705_12_69	2397_12_74	299_12_143	926_12_1	196_12_1	1089_12_142	114_12_562	1485_13_27	3474_12_21	799_12_42	368_13_1	1015_12_11	586_12_1	580_012_1	1335_13_1	2284_4_50	588_12_1	444_01_1	245_13_1	384_13_1	389_12_103	149_13_1	2833_12_190	105_12_75	1849_12_65	33_12_525	1439_12_108	1533_12_9	1249_12_50	430_12_1
3715_13_347	3716_12_53	139_12_23	691_123_1	2326_12_219	22_12_354	288_13_68	405_12_112	936_13_150	991_12_404	1091_12_1	1092_12_144	717_13_94	1152_12_400	262_12_119	124_12_1	1496_01_26	1396_01_23	129_12_1	1552_12_53	1705_12_63	2397_12_74	299_12_142	926_12_1	196_12_1	1089_12_146	114_12_554	1485_13_27	3474_12_22	799_12_41	368_13_1	1015_12_12	586_12_1	580_012_1	1335_13_1	2284_4_46	588_12_1	444_01_1	245_13_1	384_13_1	389_12_105	149_13_1	2833_12_188	105_12_68	1849_12_59	33_12_526	1439_12_106	1533_12_8	1249_12_47	430_12_1
3715_13_336	3716_12_55	139_12_25	691_123_1	2326_12_221	22_12_343	288_13_63	405_12_99	936_13_135	991_12_408	1091_12_1	1092_12_141	717_13_88	1152_12_413	262_12_115	124_12_1	1496_01_23	1396_01_22	129_12_1	1552_12_55	1705_12_66	2397_12_83	299_12_148	926_12_1	196_12_1	1089_12_145	114_12_573	1485_13_33	3474_12_24	799_12_36	368_13_1	1015_12_12	586_12_1	580_012_1	1335_13_1	2284_4_52	588_12_1	444_01_1	245_13_1	384_13_1	389_12_101	149_13_1	2833_12_176	105_12_68	1849_12_62	33_12_521	1439_12_103	1533_12_9	1249_12_49	430_12_1
3715_13_346	3716_12_63	139_12_28	691_123_1	2326_12_212	22_12_330	288_13_64	405_12_86	936_13_157	991_12_399	1091_12_1	1092_12_130	717_13_78	1152_12_403	262_12_109	124_12_1	1496_01_25	1396_01_16	129_12_1	1552_12_49	1705_12_67	2397_12_79	299_12_148	926_12_1	196_12_1	1089_12_145	114_12_600	1485_13_33	3474_12_23	799_12_38	368_13_1	1015_12_11	586_12_1	580_012_1	1335_13_1	2284_4_63	588_12_1	444_01_1	245_13_1	384_13_1	389_12_102	149_13_1	2833_12_175	105_12_73	1849_12_64	33_12_539	1439_12_104	1533_12_12	1249_12_54	430_12_1
3715_13_346	3716_12_55	139_12_28	691_123_1	2326_12_216	22_12_337	288_13_64	405_12_81	936_13_149	991_12_404	1091_12_1	1092_12_134	717_13_79	1152_12_401	262_12_105	124_12_1	1496_01_24	1396_01_15	129_12_1	1552_12_44	1705_12_60	2397_12_84	299_12_145	926_12_1	196_12_1	1089_12_153	114_12_596	1485_13_36	3474_12_19	799_12_35	368_13_1	1015_12_9	586_12_1	580_012_1	1335_13_1	2284_4_61	588_12_1	444_01_1	245_13_1	384_13_1	389_12_102	149_13_1	2833_12_180	105_12_83	1849_12_67	33_12_561	1439_12_96	1533_12_12	1249_12_49	430_12_1
3715_13_351	3716_12_59	139_12_27	691_123_1	2326_12_219	22_12_339	288_13_60	405_12_84	936_13_141	991_12_391	1091_12_1	1092_12_128	717_13_86	1152_12_399	262_12_92	124_12_1	1496_01_24	1396_01_16	129_12_1	1552_12_45	1705_12_70	2397_12_84	299_12_148	926_12_1	196_12_1	1089_12_155	114_12_601	1485_13_37	3474_12_18	799_12_34	368_13_1	1015_12_11	586_12_1	580_012_1	1335_13_1	2284_4_61	588_12_1	444_01_1	245_13_1	384_13_1	389_12_106	149_13_1	2833_12_178	105_12_83	1849_12_63	33_12_580	1439_12_95	1533_12_15	1249_12_50	430_12_1
3715_13_344	3716_12_56	139_12_28	691_123_1	2326_12_201	22_12_326	288_13_57	405_12_92	936_13_134	991_12_385	1091_12_1	1092_12_121	717_13_82	1152_12_390	262_12_95	124_12_1	1496_01_20	1396_01_21	129_12_1	1552_12_43	1705_12_61	2397_12_91	299_12_150	926_12_1	196_12_1	1089_12_162	114_12_613	1485_13_35	3474_12_20	799_12_40	368_13_1	1015_12_11	586_12_1	580_012_1	1335_13_1	2284_4_54	588_12_1	444_01_1	245_13_1	384_13_1	389_12_108	149_13_1	2833_12_182	105_12_82	1849_12_60	33_12_588	1439_12_97	1533_12_14	1249_12_47	430_12_1
3715_13_357	3716_12_59	139_12_29	691_123_1	2326_12_189	22_12_331	288_13_59	405_12_97	936_13_143	991_12_388	1091_12_1	1092_12_114	717_13_80	1152_12_389	262_12_94	124_12_1	1496_01_21	1396_01_13	129_12_1	1552_12_42	1705_12_66	2397_12_92	299_12_151	926_12_1	196_12_1	1089_12_158	114_12_592	1485_13_32	3474_12_17	799_12_44	368_13_1	1015_12_12	586_12_1	580_012_1	1335_13_1	2284_4_59	588_12_1	444_01_1	245_13_1	384_13_1	389_12_111	149_13_1	2833_12_180	105_12_84	1849_12_59	33_12_595	1439_12_107	1533_12_14	1249_12_46	430_12_1
3715_13_336	3716_12_63	139_12_33	691_123_1	2326_12_188	22_12_344	288_13_52	405_12_100	936_13_141	991_12_398	1091_12_1	1092_12_112	717_13_78	1152_12_407	262_12_92	124_12_1	1496_01_20	1396_01_15	129_12_1	1552_12_42	1705_12_74	2397_12_99	299_12_143	926_12_1	196_12_1	1089_12_171	114_12_581	1485_13_32	3474_12_17	799_12_40	368_13_1	1015_12_15	586_12_1	580_012_1	1335_13_1	2284_4_57	588_12_1	444_01_1	245_13_1	384_13_1	389_12_110	149_13_1	2833_12_185	105_12_78	1849_12_57	33_12_607	1439_12_105	1533_12_16	1249_12_49	430_12_1
3715_13_346	3716_12_57	139_12_35	691_123_1	2326_12_184	22_12_333	288_13_42	405_12_96	936_13_147	991_12_389	1091_12_1	1092_12_119	717_13_85	1152_12_407	262_12_101	124_12_1	1496_01_22	1396_01_15	129_12_1	1552_12_41	1705_12_70	2397_12_90	299_12_137	926_12_1	196_12_1	1089_12_184	114_12_571	1485_13_34	3474_12_15	799_12_37	368_13_1	1015_12_15	586_12_1	580_012_1	1335_13_1	2284_4_54	588_12_1	444_01_1	245_13_1	384_13_1	389_12_109	149_13_1	2833_12_182	105_12_83	1849_12_61	33_12_612	1439_12_103	1533_12_14	1249_12_54	430_12_1
3715_13_353	3716_12_49	139_12_31	691_123_1	2326_12_181	22_12_323	288_13_44	405_12_101	936_13_147	991_12_393	1091_12_1	1092_12_119	717_13_81	1152_12_414	262_12_98	124_12_1	1496_01_25	1396_01_15	129_12_1	1552_12_41	1705_12_67	2397_12_92	299_12_139	926_12_1	196_12_1	1089_12_171	114_12_565	1485_13_36	3474_12_15	799_12_35	368_13_1	1015_12_15	586_12_1	580_012_1	1335_13_1	2284_4_52	588_12_1	444_01_1	245_13_1	384_13_1	389_12_115	149_13_1	2833_12_185	105_12_85	1849_12_61	33_12_612	1439_12_105	1533_12_15	1249_12_56	430_12_1
3715_13_360	3716_12_45	139_12_27	691_123_1	2326_12_175	22_12_329	288_13_42	405_12_97	936_13_149	991_12_392	1091_12_1	1092_12_120	717_13_82	1152_12_411	262_12_102	124_12_1	1496_01_27	1396_01_13	129_12_1	1552_12_38	1705_12_67	2397_12_89	299_12_137	926_12_1	196_12_1	1089_12_163	114_12_558	1485_13_34	3474_12_18	799_12_34	368_13_1	1015_12_20	586_12_1	580_012_1	1335_13_1	2284_4_52	588_12_1	444_01_1	245_13_1	384_13_1	389_12_113	149_13_1	2833_12_177	105_12_89	1849_12_60	33_12_640	1439_12_95	1533_12_16	1249_12_60	430_12_1
3715_13_387	3716_12_41	139_12_22	691_123_1	2326_12_162	22_12_321	288_13_41	405_12_95	936_13_159	991_12_418	1091_12_1	1092_12_107	717_13_72	1152_12_401	262_12_111	124_12_1	1496_01_31	1396_01_15	129_12_1	1552_12_38	1705_12_65	2397_12_94	299_12_128	926_12_1	196_12_1	1089_12_169	114_12_568	1485_13_30	3474_12_18	799_12_31	368_13_1	1015_12_21	586_12_1	580_012_1	1335_13_1	2284_4_42	588_12_1	444_01_1	245_13_1	384_13_1	389_12_120	149_13_1	2833_12_186	105_12_88	1849_12_59	33_12_627	1439_12_82	1533_12_14	1249_12_57	430_12_1
3715_13_373	3716_12_40	139_12_26	691_123_1	2326_12_173	22_12_316	288_13_35	405_12_101	936_13_153	991_12_425	1091_12_1	1092_12_106	717_13_77	1152_12_395	262_12_114	124_12_1	1496_01_32	1396_01_15	129_12_1	1552_12_36	1705_12_63	2397_12_83	299_12_126	926_12_1	196_12_1	1089_12_159	114_12_565	1485_13_28	3474_12_18	799_12_33	368_13_1	1015_12_21	586_12_1	580_012_1	1335_13_1	2284_4_43	588_12_1	444_01_1	245_13_1	384_13_1	389_12_114	149_13_1	2833_12_193	105_12_76	1849_12_62	33_12_642	1439_12_76	1533_12_12	1249_12_53	430_12_1
3715_13_375	3716_12_35	139_12_21	691_123_1	2326_12_176	22_12_317	288_13_29	405_12_93	936_13_152	991_12_433	1091_12_1	1092_12_102	717_13_77	1152_12_409	262_12_120	124_12_1	1496_01_35	1396_01_16	129_12_1	1552_12_37	1705_12_69	2397_12_87	299_12_139	926_12_1	196_12_1	1089_12_146	114_12_565	1485_13_30	3474_12_16	799_12_31	368_13_1	1015_12_20	586_12_1	580_012_1	1335_13_1	2284_4_47	588_12_1	444_01_1	245_13_1	384_13_1	389_12_112	149_13_1	2833_12_192	105_12_77	1849_12_57	33_12_659	1439_12_72	1533_12_14	1249_12_49	430_12_1
3715_13_369	3716_12_36	139_12_23	691_123_1	2326_12_171	22_12_317	288_13_28	405_12_93	936_13_161	991_12_436	1091_12_1	1092_12_108	717_13_71	1152_12_403	262_12_122	124_12_1	1496_01_39	1396_01_15	129_12_1	1552_12_31	1705_12_72	2397_12_83	299_12_131	926_12_1	196_12_1	1089_12_145	114_12_562	1485_13_33	3474_12_18	799_12_27	368_13_1	1015_12_22	586_12_1	580_012_1	1335_13_1	2284_4_49	588_12_1	444_01_1	245_13_1	384_13_1	389_12_119	149_13_1	2833_12_194	105_12_83	1849_12_56	33_12_648	1439_12_70	1533_12_12	1249_12_50	430_12_1
3715_13_371	3716_12_35	139_12_28	691_123_1	2326_12_172	22_12_316	288_13_24	405_12_95	936_13_152	991_12_434	1091_12_1	1092_12_102	717_13_68	1152_12_417	262_12_115	124_12_1	1496_01_38	1396_01_13	129_12_1	1552_12_31	1705_12_82	2397_12_82	299_12_123	926_12_1	196_12_1	1089_12_142	114_12_571	1485_13_33	3474_12_20	799_12_26	368_13_1	1015_12_23	586_12_1	580_012_1	1335_13_1	2284_4_49	588_12_1	444_01_1	245_13_1	384_13_1	389_12_132	149_13_1	2833_12_187	105_12_84	1849_12_50	33_12_643	1439_12_72	1533_12_9	1249_12_48	430_12_1
3715_13_367	3716_12_34	139_12_31	691_123_1	2326_12_168	22_12_300	288_13_30	405_12_96	936_13_173	991_12_426	1091_12_1	1092_12_103	717_13_64	1152_12_425	262_12_116	124_12_1	1496_01_40	1396_01_12	129_12_1	1552_12_30	1705_12_87	2397_12_77	299_12_124	926_12_1	196_12_1	1089_12_148	114_12_561	1485_13_34	3474_12_21	799_12_33	368_13_1	1015_12_24	586_12_1	580_012_1	1335_13_1	2284_4_48	588_12_1	444_01_1	245_13_1	384_13_1	389_12_134	149_13_1	2833_12_186	105_12_80	1849_12_39	33_12_640	1439_12_68	1533_12_10	1249_12_47	430_12_1
3715_13_358	3716_12_37	139_12_21	691_123_1	2326_12_164	22_12_308	288_13_25	405_12_84	936_13_171	991_12_433	1091_12_1	1092_12_104	717_13_73	1152_12_430	262_12_112	124_12_1	1496_01_36	1396_01_12	129_12_1	1552_12_31	1705_12_81	2397_12_73	299_12_124	926_12_1	196_12_1	1089_12_143	114_12_566	1485_13_34	3474_12_23	799_12_29	368_13_1	1015_12_25	586_12_1	580_012_1	1335_13_1	2284_4_38	588_12_1	444_01_1	245_13_1	384_13_1	389_12_127	149_13_1	2833_12_197	105_12_86	1849_12_47	33_12_640	1439_12_70	1533_12_11	1249_12_52	430_12_1
3715_13_355	3716_12_42	139_12_20	691_123_1	2326_12_164	22_12_307	288_13_33	405_12_85	936_13_174	991_12_445	1091_12_1	1092_12_110	717_13_85	1152_12_425	262_12_114	124_12_1	1496_01_41	1396_01_11	129_12_1	1552_12_32	1705_12_77	2397_12_67	299_12_127	926_12_1	196_12_1	1089_12_156	114_12_573	1485_13_34	3474_12_22	799_12_32	368_13_1	1015_12_23	586_12_1	580_012_1	1335_13_1	2284_4_40	588_12_1	444_01_1	245_13_1	384_13_1	389_12_122	149_13_1	2833_12_189	105_12_90	1849_12_44	33_12_629	1439_12_74	1533_12_12	1249_12_53	430_12_1
3715_13_360	3716_12_43	139_12_27	691_123_1	2326_12_171	22_12_293	288_13_33	405_12_86	936_13_171	991_12_475	1091_12_1	1092_12_106	717_13_85	1152_12_426	262_12_112	124_12_1	1496_01_39	1396_01_12	129_12_1	1552_12_33	1705_12_72	2397_12_61	299_12_119	926_12_1	196_12_1	1089_12_160	114_12_573	1485_13_33	3474_12_24	799_12_35	368_13_1	1015_12_25	586_12_1	580_012_1	1335_13_1	2284_4_37	588_12_1	444_01_1	245_13_1	384_13_1	389_12_116	149_13_1	2833_12_188	105_12_88	1849_12_49	33_12_622	1439_12_79	1533_12_15	1249_12_57	430_12_1
3715_13_378	3716_12_48	139_12_34	691_123_1	2326_12_177	22_12_300	288_13_32	405_12_91	936_13_171	991_12_475	1091_12_1	1092_12_111	717_13_87	1152_12_426	262_12_119	124_12_1	1496_01_44	1396_01_11	129_12_1	1552_12_31	1705_12_67	2397_12_70	299_12_114	926_12_1	196_12_1	1089_12_158	114_12_564	1485_13_26	3474_12_23	799_12_38	368_13_1	1015_12_25	586_12_1	580_012_1	1335_13_1	2284_4_40	588_12_1	444_01_1	245_13_1	384_13_1	389_12_117	149_13_1	2833_12_195	105_12_81	1849_12_42	33_12_624	1439_12_79	1533_12_17	1249_12_58	430_12_1
3715_13_376	3716_12_57	139_12_35	691_123_1	2326_12_181	22_12_294	288_13_34	405_12_88	936_13_161	991_12_479	1091_12_1	1092_12_112	717_13_83	1152_12_431	262_12_123	124_12_1	1496_01_51	1396_01_10	129_12_1	1552_12_33	1705_12_66	2397_12_69	299_12_113	926_12_1	196_12_1	1089_12_150	114_12_566	1485_13_25	3474_12_21	799_12_36	368_13_1	1015_12_26	586_12_1	580_012_1	1335_13_1	2284_4_40	588_12_1	444_01_1	245_13_1	384_13_1	389_12_114	149_13_1	2833_12_187	105_12_83	1849_12_43	33_12_619	1439_12_83	1533_12_17	1249_12_61	430_12_1
3715_13_382	3716_12_60	139_12_33	691_123_1	2326_12_175	22_12_286	288_13_31	405_12_91	936_13_164	991_12_498	1091_12_1	1092_12_109	717_13_92	1152_12_430	262_12_127	124_12_1	1496_01_55	1396_01_9	129_12_1	1552_12_31	1705_12_58	2397_12_71	299_12_111	926_12_1	196_12_1	1089_12_140	114_12_561	1485_13_30	3474_12_17	799_12_43	368_13_1	1015_12_27	586_12_1	580_012_1	1335_13_1	2284_4_38	588_12_1	444_01_1	245_13_1	384_13_1	389_12_118	149_13_1	2833_12_186	105_12_83	1849_12_38	33_12_618	1439_12_86	1533_12_22	1249_12_65	430_12_1
3715_13_380	3716_12_58	139_12_35	691_123_1	2326_12_179	22_12_276	288_13_28	405_12_87	936_13_167	991_12_485	1091_12_1	1092_12_109	717_13_91	1152_12_417	262_12_124	124_12_1	1496_01_56	1396_01_7	129_12_1	1552_12_25	1705_12_64	2397_12_69	299_12_108	926_12_1	196_12_1	1089_12_141	114_12_557	1485_13_31	3474_12_16	799_12_47	368_13_1	1015_12_28	586_12_1	580_012_1	1335_13_1	2284_4_33	588_12_1	444_01_1	245_13_1	384_13_1	389_12_118	149_13_1	2833_12_177	105_12_88	1849_12_44	33_12_600	1439_12_87	1533_12_20	1249_12_67	430_12_1
3715_13_377	3716_12_53	139_12_30	691_123_1	2326_12_181	22_12_282	288_13_29	405_12_86	936_13_172	991_12_499	1091_12_1	1092_12_108	717_13_92	1152_12_417	262_12_127	124_12_1	1496_01_56	1396_01_5	129_12_1	1552_12_26	1705_12_66	2397_12_73	299_12_112	926_12_1	196_12_1	1089_12_132	114_12_553	1485_13_32	3474_12_16	799_12_43	368_13_1	1015_12_28	586_12_1	580_012_1	1335_13_1	2284_4_35	588_12_1	444_01_1	245_13_1	384_13_1	389_12_118	149_13_1	2833_12_179	105_12_83	1849_12_43	33_12_609	1439_12_84	1533_12_23	1249_12_69	430_12_1
3715_13_374	3716_12_47	139_12_32	691_123_1	2326_12_180	22_12_292	288_13_25	405_12_84	936_13_175	991_12_509	1091_12_1	1092_12_109	717_13_82	1152_12_427	262_12_115	124_12_1	1496_01_63	1396_01_3	129_12_1	1552_12_23	1705_12_61	2397_12_76	299_12_113	926_12_1	196_12_1	1089_12_129	114_12_554	1485_13_31	3474_12_18	799_12_43	368_13_1	1015_12_23	586_12_1	580_012_1	1335_13_1	2284_4_32	588_12_1	444_01_1	245_13_1	384_13_1	389_12_130	149_13_1	2833_12_183	105_12_87	1849_12_42	33_12_611	1439_12_81	1533_12_23	1249_12_71	430_12_1
3715_13_371	3716_12_48	139_12_35	691_123_1	2326_12_187	22_12_281	288_13_20	405_12_77	936_13_182	991_12_496	1091_12_1	1092_12_110	717_13_85	1152_12_423	262_12_127	124_12_1	1496_01_58	1396_01_3	129_12_1	1552_12_25	1705_12_49	2397_12_85	299_12_115	926_12_1	196_12_1	1089_12_141	114_12_569	1485_13_27	3474_12_16	799_12_47	368_13_1	1015_12_23	586_12_1	580_012_1	1335_13_1	2284_4_35	588_12_1	444_01_1	245_13_1	384_13_1	389_12_128	149_13_1	2833_12_178	105_12_88	1849_12_44	33_12_611	1439_12_85	1533_12_22	1249_12_77	430_12_1
3715_13_365	3716_12_54	139_12_37	691_123_1	2326_12_179	22_12_283	288_13_20	405_12_77	936_13_174	991_12_494	1091_12_1	1092_12_107	717_13_94	1152_12_426	262_12_126	124_12_1	1496_01_53	1396_01_3	129_12_1	1552_12_23	1705_12_46	2397_12_80	299_12_120	926_12_1	196_12_1	1089_12_130	114_12_557	1485_13_25	3474_12_16	799_12_46	368_13_1	1015_12_23	586_12_1	580_012_1	1335_13_1	2284_4_37	588_12_1	444_01_1	245_13_1	384_13_1	389_12_124	149_13_1	2833_12_174	105_12_91	1849_12_44	33_12_614	1439_12_79	1533_12_28	1249_12_81	430_12_1
3715_13_363	3716_12_63	139_12_41	691_123_1	2326_12_172	22_12_272	288_13_26	405_12_76	936_13_173	991_12_488	1091_12_1	1092_12_101	717_13_92	1152_12_419	262_12_121	124_12_1	1496_01_54	1396_01_6	129_12_1	1552_12_21	1705_12_51	2397_12_77	299_12_112	926_12_1	196_12_1	1089_12_129	114_12_556	1485_13_29	3474_12_15	799_12_46	368_13_1	1015_12_27	586_12_1	580_012_1	1335_13_1	2284_4_38	588_12_1	444_01_1	245_13_1	384_13_1	389_12_138	149_13_1	2833_12_165	105_12_83	1849_12_42	33_12_618	1439_12_72	1533_12_28	1249_12_82	430_12_1
3715_13_376	3716_12_62	139_12_47	691_123_1	2326_12_162	22_12_267	288_13_25	405_12_75	936_13_166	991_12_489	1091_12_1	1092_12_103	717_13_92	1152_12_443	262_12_120	124_12_1	1496_01_62	1396_01_6	129_12_1	1552_12_19	1705_12_56	2397_12_75	299_12_112	926_12_1	196_12_1	1089_12_128	114_12_552	1485_13_32	3474_12_13	799_12_45	368_13_1	1015_12_27	586_12_1	580_012_1	1335_13_1	2284_4_34	588_12_1	444_01_1	245_13_1	384_13_1	389_12_129	149_13_1	2833_12_164	105_12_82	1849_12_38	33_12_625	1439_12_68	1533_12_30	1249_12_85	430_12_1
3715_13_368	3716_12_58	139_12_45	691_123_1	2326_12_168	22_12_257	288_13_25	405_12_76	936_13_168	991_12_468	1091_12_1	1092_12_91	717_13_95	1152_12_445	262_12_122	124_12_1	1496_01_67	1396_01_9	129_12_1	1552_12_16	1705_12_61	2397_12_76	299_12_104	926_12_1	196_12_1	1089_12_123	114_12_558	1485_13_26	3474_12_10	799_12_48	368_13_1	1015_12_31	586_12_1	580_012_1	1335_13_1	2284_4_39	588_12_1	444_01_1	245_13_1	384_13_1	389_12_126	149_13_1	2833_12_169	105_12_89	1849_12_40	33_12_638	1439_12_76	1533_12_35	1249_12_77	430_12_1
3715_13_375	3716_12_54	139_12_43	691_123_1	2326_12_172	22_12_258	288_13_23	405_12_76	936_13_173	991_12_458	1091_12_1	1092_12_92	717_13_90	1152_12_440	262_12_126	124_12_1	1496_01_68	1396_01_7	129_12_1	1552_12_18	1705_12_57	2397_12_81	299_12_97	926_12_1	196_12_1	1089_12_108	114_12_563	1485_13_29	3474_12_8	799_12_50	368_13_1	1015_12_32	586_12_1	580_012_1	1335_13_1	2284_4_45	588_12_1	444_01_1	245_13_1	384_13_1	389_12_134	149_13_1	2833_12_170	105_12_84	1849_12_46	33_12_629	1439_12_70	1533_12_32	1249_12_75	430_12_1
3715_13_370	3716_12_48	139_12_39	691_123_1	2326_12_167	22_12_248	288_13_27	405_12_82	936_13_174	991_12_464	1091_12_1	1092_12_98	717_13_99	1152_12_439	262_12_129	124_12_1	1496_01_64	1396_01_9	129_12_1	1552_12_17	1705_12_62	2397_12_83	299_12_96	926_12_1	196_12_1	1089_12_118	114_12_563	1485_13_30	3474_12_5	799_12_43	368_13_1	1015_12_27	586_12_1	580_012_1	1335_13_1	2284_4_49	588_12_1	444_01_1	245_13_1	384_13_1	389_12_138	149_13_1	2833_12_169	105_12_92	1849_12_43	33_12_620	1439_12_65	1533_12_32	1249_12_75	430_12_1
3715_13_349	3716_12_63	139_12_35	691_123_1	2326_12_174	22_12_259	288_13_28	405_12_82	936_13_172	991_12_455	1091_12_1	1092_12_99	717_13_95	1152_12_454	262_12_129	124_12_1	1496_01_62	1396_01_10	129_12_1	1552_12_18	1705_12_70	2397_12_86	299_12_99	926_12_1	196_12_1	1089_12_103	114_12_560	1485_13_33	3474_12_5	799_12_45	368_13_1	1015_12_22	586_12_1	580_012_1	1335_13_1	2284_4_57	588_12_1	444_01_1	245_13_1	384_13_1	389_12_141	149_13_1	2833_12_164	105_12_99	1849_12_43	33_12_610	1439_12_72	1533_12_36	1249_12_75	430_12_1
3715_13_340	3716_12_61	139_12_41	691_123_1	2326_12_160	22_12_237	288_13_22	405_12_81	936_13_178	991_12_461	1091_12_1	1092_12_103	717_13_94	1152_12_469	262_12_130	124_12_1	1496_01_66	1396_01_8	129_12_1	1552_12_18	1705_12_64	2397_12_81	299_12_101	926_12_1	196_12_1	1089_12_91	114_12_573	1485_13_36	3474_12_6	799_12_46	368_13_1	1015_12_21	586_12_1	580_012_1	1335_13_1	2284_4_66	588_12_1	444_01_1	245_13_1	384_13_1	389_12_137	149_13_1	2833_12_154	105_12_108	1849_12_49	33_12_601	1439_12_72	1533_12_33	1249_12_71	430_12_1
3715_13_360	3716_12_54	139_12_39	691_123_1	2326_12_166	22_12_228	288_13_28	405_12_79	936_13_168	991_12_456	1091_12_1	1092_12_108	717_13_97	1152_12_467	262_12_126	124_12_1	1496_01_69	1396_01_5	129_12_1	1552_12_19	1705_12_54	2397_12_81	299_12_97	926_12_1	196_12_1	1089_12_94	114_12_574	1485_13_37	3474_12_7	799_12_46	368_13_1	1015_12_21	586_12_1	580_012_1	1335_13_1	2284_4_71	588_12_1	444_01_1	245_13_1	384_13_1	389_12_139	149_13_1	2833_12_149	105_12_100	1849_12_45	33_12_620	1439_12_69	1533_12_37	1249_12_74	430_12_1
3715_13_352	3716_12_55	139_12_43	691_123_1	2326_12_178	22_12_233	288_13_25	405_12_69	936_13_161	991_12_458	1091_12_1	1092_12_108	717_13_83	1152_12_449	262_12_125	124_12_1	1496_01_66	1396_01_6	129_12_1	1552_12_20	1705_12_54	2397_12_86	299_12_100	926_12_1	196_12_1	1089_12_86	114_12_576	1485_13_38	3474_12_7	799_12_49	368_13_1	1015_12_19	586_12_1	580_012_1	1335_13_1	2284_4_83	588_12_1	444_01_1	245_13_1	384_13_1	389_12_142	149_13_1	2833_12_128	105_12_99	1849_12_43	33_12_644	1439_12_62	1533_12_32	1249_12_77	430_12_1
3715_13_358	3716_12_52	139_12_41	691_123_1	2326_12_181	22_12_252	288_13_20	405_12_74	936_13_158	991_12_447	1091_12_1	1092_12_111	717_13_89	1152_12_452	262_12_125	124_12_1	1496_01_67	1396_01_6	129_12_1	1552_12_22	1705_12_53	2397_12_86	299_12_105	926_12_1	196_12_1	1089_12_82	114_12_575	1485_13_38	3474_12_8	799_12_46	368_13_1	1015_12_18	586_12_1	580_012_1	1335_13_1	2284_4_84	588_12_1	444_01_1	245_13_1	384_13_1	389_12_158	149_13_1	2833_12_121	105_12_98	1849_12_45	33_12_645	1439_12_62	1533_12_30	1249_12_79	430_12_1
3715_13_376	3716_12_46	139_12_42	691_123_1	2326_12_178	22_12_254	288_13_23	405_12_75	936_13_170	991_12_431	1091_12_1	1092_12_114	717_13_90	1152_12_473	262_12_124	124_12_1	1496_01_73	1396_01_8	129_12_1	1552_12_22	1705_12_53	2397_12_86	299_12_98	926_12_1	196_12_1	1089_12_92	114_12_560	1485_13_33	3474_12_6	799_12_47	368_13_1	1015_12_15	586_12_1	580_012_1	1335_13_1	2284_4_92	588_12_1	444_01_1	245_13_1	384_13_1	389_12_155	149_13_1	2833_12_114	105_12_88	1849_12_43	33_12_626	1439_12_57	1533_12_27	1249_12_78	430_12_1
3715_13_375	3716_12_46	139_12_40	691_123_1	2326_12_179	22_12_250	288_13_24	405_12_72	936_13_164	991_12_438	1091_12_1	1092_12_119	717_13_95	1152_12_464	262_12_116	124_12_1	1496_01_67	1396_01_8	129_12_1	1552_12_23	1705_12_55	2397_12_78	299_12_96	926_12_1	196_12_1	1089_12_87	114_12_568	1485_13_36	3474_12_3	799_12_43	368_13_1	1015_12_15	586_12_1	580_012_1	1335_13_1	2284_4_93	588_12_1	444_01_1	245_13_1	384_13_1	389_12_148	149_13_1	2833_12_117	105_12_90	1849_12_44	33_12_631	1439_12_51	1533_12_23	1249_12_76	430_12_1
3715_13_361	3716_12_46	139_12_36	691_123_1	2326_12_185	22_12_253	288_13_27	405_12_69	936_13_165	991_12_428	1091_12_1	1092_12_118	717_13_91	1152_12_458	262_12_131	124_12_1	1496_01_75	1396_01_10	129_12_1	1552_12_24	1705_12_49	2397_12_84	299_12_103	926_12_1	196_12_1	1089_12_87	114_12_563	1485_13_38	3474_12_3	799_12_40	368_13_1	1015_12_15	586_12_1	580_012_1	1335_13_1	2284_4_101	588_12_1	444_01_1	245_13_1	384_13_1	389_12_151	149_13_1	2833_12_115	105_12_97	1849_12_37	33_12_618	1439_12_47	1533_12_18	1249_12_72	430_12_1
3715_13_354	3716_12_47	139_12_39	691_123_1	2326_12_189	22_12_254	288_13_22	405_12_63	936_13_170	991_12_415	1091_12_1	1092_12_113	717_13_93	1152_12_459	262_12_132	124_12_1	1496_01_74	1396_01_12	129_12_1	1552_12_26	1705_12_54	2397_12_90	299_12_106	926_12_1	196_12_1	1089_12_84	114_12_561	1485_13_29	3474_12_5	799_12_43	368_13_1	1015_12_21	586_12_1	580_012_1	1335_13_1	2284_4_115	588_12_1	444_01_1	245_13_1	384_13_1	389_12_155	149_13_1	2833_12_117	105_12_95	1849_12_34	33_12_620	1439_12_42	1533_12_17	1249_12_65	430_12_1
3715_13_336	3716_12_49	139_12_44	691_123_1	2326_12_199	22_12_244	288_13_21	405_12_61	936_13_158	991_12_415	1091_12_1	1092_12_122	717_13_103	1152_12_458	262_12_141	124_12_1	1496_01_67	1396_01_9	129_12_1	1552_12_25	1705_12_54	2397_12_84	299_12_111	926_12_1	196_12_1	1089_12_90	114_12_571	1485_13_35	3474_12_5	799_12_41	368_13_1	1015_12_15	586_12_1	580_012_1	1335_13_1	2284_4_111	588_12_1	444_01_1	245_13_1	384_13_1	389_12_154	149_13_1	2833_12_109	105_12_96	1849_12_38	33_12_609	1439_12_41	1533_12_18	1249_12_77	430_12_1
3715_13_329	3716_12_49	139_12_45	691_123_1	2326_12_196	22_12_235	288_13_18	405_12_62	936_13_156	991_12_417	1091_12_1	1092_12_120	717_13_107	1152_12_473	262_12_150	124_12_1	1496_01_75	1396_01_11	129_12_1	1552_12_16	1705_12_54	2397_12_95	299_12_115	926_12_1	196_12_1	1089_12_86	114_12_572	1485_13_31	3474_12_4	799_12_44	368_13_1	1015_12_14	586_12_1	580_012_1	1335_13_1	2284_4_120	588_12_1	444_01_1	245_13_1	384_13_1	389_12_158	149_13_1	2833_12_115	105_12_95	1849_12_33	33_12_603	1439_12_48	1533_12_18	1249_12_80	430_12_1
3715_13_336	3716_12_49	139_12_42	691_123_1	2326_12_183	22_12_240	288_13_19	405_12_57	936_13_161	991_12_420	1091_12_1	1092_12_129	717_13_105	1152_12_462	262_12_155	124_12_1	1496_01_75	1396_01_11	129_12_1	1552_12_22	1705_12_47	2397_12_103	299_12_124	926_12_1	196_12_1	1089_12_75	114_12_578	1485_13_32	3474_12_4	799_12_42	368_13_1	1015_12_13	586_12_1	580_012_1	1335_13_1	2284_4_133	588_12_1	444_01_1	245_13_1	384_13_1	389_12_162	149_13_1	2833_12_107	105_12_96	1849_12_32	33_12_617	1439_12_47	1533_12_14	1249_12_80	430_12_1
3715_13_335	3716_12_53	139_12_47	691_123_1	2326_12_185	22_12_245	288_13_19	405_12_56	936_13_158	991_12_414	1091_12_1	1092_12_133	717_13_108	1152_12_452	262_12_162	124_12_1	1496_01_73	1396_01_10	129_12_1	1552_12_22	1705_12_48	2397_12_105	299_12_120	926_12_1	196_12_1	1089_12_84	114_12_573	1485_13_35	3474_12_5	799_12_44	368_13_1	1015_12_14	586_12_1	580_012_1	1335_13_1	2284_4_154	588_12_1	444_01_1	245_13_1	384_13_1	389_12_165	149_13_1	2833_12_111	105_12_96	1849_12_33	33_12_609	1439_12_37	1533_12_17	1249_12_74	430_12_1
3715_13_342	3716_12_48	139_12_51	691_123_1	2326_12_178	22_12_234	288_13_19	405_12_60	936_13_151	991_12_423	1091_12_1	1092_12_132	717_13_113	1152_12_451	262_12_157	124_12_1	1496_01_76	1396_01_11	129_12_1	1552_12_21	1705_12_49	2397_12_114	299_12_117	926_12_1	196_12_1	1089_12_82	114_12_584	1485_13_26	3474_12_5	799_12_47	368_13_1	1015_12_8	586_12_1	580_012_1	1335_13_1	2284_4_162	588_12_1	444_01_1	245_13_1	384_13_1	389_12_169	149_13_1	2833_12_101	105_12_87	1849_12_35	33_12_628	1439_12_37	1533_12_17	1249_12_80	430_12_1
3715_13_350	3716_12_50	139_12_49	691_123_1	2326_12_202	22_12_234	288_13_22	405_12_58	936_13_145	991_12_419	1091_12_1	1092_12_136	717_13_109	1152_12_443	262_12_153	124_12_1	1496_01_70	1396_01_11	129_12_1	1552_12_23	1705_12_51	2397_12_112	299_12_113	926_12_1	196_12_1	1089_12_89	114_12_583	1485_13_23	3474_12_7	799_12_46	368_13_1	1015_12_7	586_12_1	580_012_1	1335_13_1	2284_4_166	588_12_1	444_01_1	245_13_1	384_13_1	389_12_184	149_13_1	2833_12_106	105_12_85	1849_12_34	33_12_636	1439_12_42	1533_12_19	1249_12_86	430_12_1
3715_13_363	3716_12_44	139_12_52	691_123_1	2326_12_216	22_12_212	288_13_24	405_12_60	936_13_149	991_12_415	1091_12_1	1092_12_132	717_13_125	1152_12_450	262_12_155	124_12_1	1496_01_68	1396_01_11	129_12_1	1552_12_24	1705_12_55	2397_12_106	299_12_111	926_12_1	196_12_1	1089_12_92	114_12_580	1485_13_29	3474_12_9	799_12_49	368_13_1	1015_12_7	586_12_1	580_012_1	1335_13_1	2284_4_163	588_12_1	444_01_1	245_13_1	384_13_1	389_12_189	149_13_1	2833_12_101	105_12_84	1849_12_29	33_12_640	1439_12_41	1533_12_21	1249_12_89	430_12_1
3715_13_367	3716_12_53	139_12_45	691_123_1	2326_12_218	22_12_202	288_13_22	405_12_59	936_13_137	991_12_398	1091_12_1	1092_12_127	717_13_138	1152_12_444	262_12_160	124_12_1	1496_01_61	1396_01_15	129_12_1	1552_12_22	1705_12_53	2397_12_111	299_12_113	926_12_1	196_12_1	1089_12_101	114_12_575	1485_13_26	3474_12_8	799_12_43	368_13_1	1015_12_4	586_12_1	580_012_1	1335_13_1	2284_4_184	588_12_1	444_01_1	245_13_1	384_13_1	389_12_186	149_13_1	2833_12_103	105_12_84	1849_12_30	33_12_671	1439_12_34	1533_12_15	1249_12_93	430_12_1
3715_13_368	3716_12_53	139_12_46	691_123_1	2326_12_216	22_12_209	288_13_22	405_12_61	936_13_138	991_12_399	1091_12_1	1092_12_134	717_13_139	1152_12_449	262_12_158	124_12_1	1496_01_55	1396_01_14	129_12_1	1552_12_22	1705_12_54	2397_12_105	299_12_103	926_12_1	196_12_1	1089_12_99	114_12_576	1485_13_27	3474_12_6	799_12_45	368_13_1	1015_12_2	586_12_1	580_012_1	1335_13_1	2284_4_180	588_12_1	444_01_1	245_13_1	384_13_1	389_12_182	149_13_1	2833_12_99	105_12_91	1849_12_34	33_12_682	1439_12_45	1533_12_13	1249_12_95	430_12_1
3715_13_363	3716_12_51	139_12_42	691_123_1	2326_12_200	22_12_206	288_13_18	405_12_58	936_13_133	991_12_397	1091_12_1	1092_12_130	717_13_147	1152_12_463	262_12_147	124_12_1	1496_01_51	1396_01_14	129_12_1	1552_12_21	1705_12_57	2397_12_105	299_12_97	926_12_1	196_12_1	1089_12_100	114_12_567	1485_13_31	3474_12_6	799_12_52	368_13_1	1015_12_3	586_12_1	580_012_1	1335_13_1	2284_4_184	588_12_1	444_01_1	245_13_1	384_13_1	389_12_172	149_13_1	2833_12_111	105_12_96	1849_12_37	33_12_672	1439_12_47	1533_12_13	1249_12_96	430_12_1
3715_13_382	3716_12_49	139_12_50	691_123_1	2326_12_193	22_12_208	288_13_17	405_12_53	936_13_136	991_12_391	1091_12_1	1092_12_134	717_13_147	1152_12_466	262_12_156	124_12_1	1496_01_54	1396_01_12	129_12_1	1552_12_20	1705_12_66	2397_12_111	299_12_101	926_12_1	196_12_1	1089_12_108	114_12_573	1485_13_35	3474_12_4	799_12_51	368_13_1	1015_12_2	586_12_1	580_012_1	1335_13_1	2284_4_188	588_12_1	444_01_1	245_13_1	384_13_1	389_12_175	149_13_1	2833_12_107	105_12_86	1849_12_32	33_12_681	1439_12_47	1533_12_13	1249_12_103	430_12_1
3715_13_386	3716_12_47	139_12_51	691_123_1	2326_12_195	22_12_200	288_13_16	405_12_48	936_13_149	991_12_387	1091_12_1	1092_12_138	717_13_139	1152_12_473	262_12_136	124_12_1	1496_01_60	1396_01_13	129_12_1	1552_12_19	1705_12_67	2397_12_107	299_12_98	926_12_1	196_12_1	1089_12_118	114_12_580	1485_13_32	3474_12_4	799_12_56	368_13_1	1015_12_2	586_12_1	580_012_1	1335_13_1	2284_4_191	588_12_1	444_01_1	245_13_1	384_13_1	389_12_193	149_13_1	2833_12_101	105_12_85	1849_12_29	33_12_649	1439_12_46	1533_12_13	1249_12_102	430_12_1
3715_13_393	3716_12_47	139_12_47	691_123_1	2326_12_199	22_12_208	288_13_16	405_12_49	936_13_155	991_12_381	1091_12_1	1092_12_133	717_13_145	1152_12_460	262_12_132	124_12_1	1496_01_61	1396_01_12	129_12_1	1552_12_17	1705_12_65	2397_12_107	299_12_95	926_12_1	196_12_1	1089_12_129	114_12_575	1485_13_29	3474_12_5	799_12_49	368_13_1	1015_12_2	586_12_1	580_012_1	1335_13_1	2284_4_205	588_12_1	444_01_1	245_13_1	384_13_1	389_12_193	149_13_1	2833_12_110	105_12_85	1849_12_25	33_12_644	1439_12_40	1533_12_15	1249_12_109	430_12_1
3715_13_398	3716_12_40	139_12_46	691_123_1	2326_12_200	22_12_219	288_13_15	405_12_58	936_13_158	991_12_409	1091_12_1	1092_12_130	717_13_138	1152_12_468	262_12_131	124_12_1	1496_01_53	1396_01_11	129_12_1	1552_12_19	1705_12_54	2397_12_106	299_12_103	926_12_1	196_12_1	1089_12_131	114_12_588	1485_13_33	3474_12_7	799_12_45	368_13_1	1015_12_5	586_12_1	580_012_1	1335_13_1	2284_4_219	588_12_1	444_01_1	245_13_1	384_13_1	389_12_186	149_13_1	2833_12_110	105_12_87	1849_12_27	33_12_674	1439_12_37	1533_12_15	1249_12_112	430_12_1
3715_13_404	3716_12_37	139_12_55	691_123_1	2326_12_200	22_12_212	288_13_12	405_12_55	936_13_153	991_12_423	1091_12_1	1092_12_128	717_13_134	1152_12_480	262_12_135	124_12_1	1496_01_52	1396_01_11	129_12_1	1552_12_22	1705_12_48	2397_12_118	299_12_96	926_12_1	196_12_1	1089_12_118	114_12_609	1485_13_29	3474_12_8	799_12_43	368_13_1	1015_12_5	586_12_1	580_012_1	1335_13_1	2284_4_230	588_12_1	444_01_1	245_13_1	384_13_1	389_12_179	149_13_1	2833_12_112	105_12_86	1849_12_23	33_12_659	1439_12_31	1533_12_19	1249_12_118	430_12_1
3715_13_404	3716_12_41	139_12_54	691_123_1	2326_12_204	22_12_217	288_13_10	405_12_59	936_13_158	991_12_427	1091_12_1	1092_12_131	717_13_136	1152_12_477	262_12_131	124_12_1	1496_01_51	1396_01_13	129_12_1	1552_12_17	1705_12_48	2397_12_111	299_12_99	926_12_1	196_12_1	1089_12_117	114_12_604	1485_13_27	3474_12_6	799_12_52	368_13_1	1015_12_5	586_12_1	580_012_1	1335_13_1	2284_4_255	588_12_1	444_01_1	245_13_1	384_13_1	389_12_178	149_13_1	2833_12_106	105_12_87	1849_12_25	33_12_657	1439_12_29	1533_12_18	1249_12_112	430_12_1
3715_13_391	3716_12_45	139_12_53	691_123_1	2326_12_193	22_12_208	288_13_12	405_12_59	936_13_155	991_12_417	1091_12_1	1092_12_140	717_13_138	1152_12_489	262_12_129	124_12_1	1496_01_50	1396_01_12	129_12_1	1552_12_21	1705_12_58	2397_12_115	299_12_97	926_12_1	196_12_1	1089_12_108	114_12_598	1485_13_25	3474_12_7	799_12_52	368_13_1	1015_12_6	586_12_1	580_012_1	1335_13_1	2284_4_257	588_12_1	444_01_1	245_13_1	384_13_1	389_12_174	149_13_1	2833_12_109	105_12_86	1849_12_29	33_12_685	1439_12_28	1533_12_17	1249_12_113	430_12_1
3715_13_401	3716_12_40	139_12_55	691_123_1	2326_12_199	22_12_204	288_13_14	405_12_58	936_13_154	991_12_421	1091_12_1	1092_12_140	717_13_140	1152_12_497	262_12_137	124_12_1	1496_01_48	1396_01_12	129_12_1	1552_12_20	1705_12_59	2397_12_109	299_12_100	926_12_1	196_12_1	1089_12_110	114_12_607	1485_13_27	3474_12_6	799_12_54	368_13_1	1015_12_8	586_12_1	580_012_1	1335_13_1	2284_4_277	588_12_1	444_01_1	245_13_1	384_13_1	389_12_166	149_13_1	2833_12_113	105_12_87	1849_12_31	33_12_646	1439_12_32	1533_12_13	1249_12_115	430_12_1
3715_13_402	3716_12_41	139_12_52	691_123_1	2326_12_191	22_12_219	288_13_15	405_12_63	936_13_161	991_12_421	1091_12_1	1092_12_149	717_13_134	1152_12_517	262_12_154	124_12_1	1496_01_47	1396_01_12	129_12_1	1552_12_19	1705_12_64	2397_12_102	299_12_106	926_12_1	196_12_1	1089_12_111	114_12_608	1485_13_30	3474_12_6	799_12_52	368_13_1	1015_12_8	586_12_1	580_012_1	1335_13_1	2284_4_279	588_12_1	444_01_1	245_13_1	384_13_1	389_12_165	149_13_1	2833_12_115	105_12_86	1849_12_35	33_12_653	1439_12_31	1533_12_11	1249_12_113	430_12_1
3715_13_394	3716_12_43	139_12_54	691_123_1	2326_12_191	22_12_213	288_13_19	405_12_66	936_13_158	991_12_405	1091_12_1	1092_12_140	717_13_141	1152_12_520	262_12_143	124_12_1	1496_01_48	1396_01_9	129_12_1	1552_12_20	1705_12_62	2397_12_105	299_12_111	926_12_1	196_12_1	1089_12_106	114_12_610	1485_13_21	3474_12_6	799_12_52	368_13_1	1015_12_10	586_12_1	580_012_1	1335_13_1	2284_4_302	588_12_1	444_01_1	245_13_1	384_13_1	389_12_163	149_13_1	2833_12_121	105_12_79	1849_12_28	33_12_639	1439_12_26	1533_12_16	1249_12_114	430_12_1
3715_13_384	3716_12_48	139_12_58	691_123_1	2326_12_198	22_12_211	288_13_15	405_12_64	936_13_148	991_12_400	1091_12_1	1092_12_135	717_13_141	1152_12_493	262_12_146	124_12_1	1496_01_45	1396_01_7	129_12_1	1552_12_16	1705_12_68	2397_12_108	299_12_113	926_12_1	196_12_1	1089_12_108	114_12_614	1485_13_23	3474_12_6	799_12_45	368_13_1	1015_12_10	586_12_1	580_012_1	1335_13_1	2284_4_318	588_12_1	444_01_1	245_13_1	384_13_1	389_12_166	149_13_1	2833_12_115	105_12_77	1849_12_27	33_12_634	1439_12_25	1533_12_15	1249_12_124	430_12_1
3715_13_374	3716_12_40	139_12_54	691_123_1	2326_12_209	22_12_218	288_13_14	405_12_62	936_13_141	991_12_414	1091_12_1	1092_12_141	717_13_132	1152_12_505	262_12_133	124_12_1	1496_01_43	1396_01_4	129_12_1	1552_12_14	1705_12_80	2397_12_113	299_12_117	926_12_1	196_12_1	1089_12_104	114_12_616	1485_13_26	3474_12_8	799_12_41	368_13_1	1015_12_13	586_12_1	580_012_1	1335_13_1	2284_4_323	588_12_1	444_01_1	245_13_1	384_13_1	389_12_166	149_13_1	2833_12_114	105_12_78	1849_12_24	33_12_620	1439_12_26	1533_12_14	1249_12_122	430_12_1
3715_13_381	3716_12_46	139_12_52	691_123_1	2326_12_210	22_12_197	288_13_16	405_12_59	936_13_137	991_12_426	1091_12_1	1092_12_134	717_13_136	1152_12_489	262_12_128	124_12_1	1496_01_44	1396_01_8	129_12_1	1552_12_15	1705_12_73	2397_12_115	299_12_119	926_12_1	196_12_1	1089_12_99	114_12_631	1485_13_23	3474_12_7	799_12_42	368_13_1	1015_12_11	586_12_1	580_012_1	1335_13_1	2284_4_313	588_12_1	444_01_1	245_13_1	384_13_1	389_12_173	149_13_1	2833_12_104	105_12_72	1849_12_21	33_12_640	1439_12_31	1533_12_14	1249_12_122	430_12_1
3715_13_379	3716_12_44	139_12_52	691_123_1	2326_12_205	22_12_204	288_13_16	405_12_60	936_13_137	991_12_426	1091_12_1	1092_12_122	717_13_141	1152_12_487	262_12_128	124_12_1	1496_01_48	1396_01_7	129_12_1	1552_12_18	1705_12_76	2397_12_128	299_12_116	926_12_1	196_12_1	1089_12_94	114_12_621	1485_13_23	3474_12_8	799_12_50	368_13_1	1015_12_11	586_12_1	580_012_1	1335_13_1	2284_4_318	588_12_1	444_01_1	245_13_1	384_13_1	389_12_178	149_13_1	2833_12_112	105_12_69	1849_12_17	33_12_663	1439_12_30	1533_12_11	1249_12_125	430_12_1
3715_13_374	3716_12_45	139_12_51	691_123_1	2326_12_203	22_12_206	288_13_17	405_12_52	936_13_144	991_12_421	1091_12_1	1092_12_111	717_13_142	1152_12_492	262_12_130	124_12_1	1496_01_43	1396_01_7	129_12_1	1552_12_13	1705_12_76	2397_12_123	299_12_118	926_12_1	196_12_1	1089_12_100	114_12_624	1485_13_22	3474_12_6	799_12_44	368_13_1	1015_12_12	586_12_1	580_012_1	1335_13_1	2284_4_318	588_12_1	444_01_1	245_13_1	384_13_1	389_12_161	149_13_1	2833_12_119	105_12_77	1849_12_15	33_12_660	1439_12_26	1533_12_13	1249_12_128	430_12_1
3715_13_375	3716_12_39	139_12_45	691_123_1	2326_12_196	22_12_204	288_13_19	405_12_56	936_13_151	991_12_434	1091_12_1	1092_12_111	717_13_131	1152_12_497	262_12_131	124_12_1	1496_01_34	1396_01_6	129_12_1	1552_12_10	1705_12_83	2397_12_127	299_12_118	926_12_1	196_12_1	1089_12_100	114_12_626	1485_13_24	3474_12_13	799_12_47	368_13_1	1015_12_13	586_12_1	580_012_1	1335_13_1	2284_4_314	588_12_1	444_01_1	245_13_1	384_13_1	389_12_155	149_13_1	2833_12_119	105_12_80	1849_12_14	33_12_693	1439_12_28	1533_12_13	1249_12_134	430_12_1
3715_13_371	3716_12_39	139_12_52	691_123_1	2326_12_203	22_12_218	288_13_22	405_12_54	936_13_138	991_12_430	1091_12_1	1092_12_119	717_13_140	1152_12_493	262_12_135	124_12_1	1496_01_32	1396_01_8	129_12_1	1552_12_10	1705_12_86	2397_12_130	299_12_110	926_12_1	196_12_1	1089_12_96	114_12_624	1485_13_25	3474_12_12	799_12_46	368_13_1	1015_12_15	586_12_1	580_012_1	1335_13_1	2284_4_321	588_12_1	444_01_1	245_13_1	384_13_1	389_12_158	149_13_1	2833_12_118	105_12_84	1849_12_14	33_12_716	1439_12_19	1533_12_11	1249_12_135	430_12_1
3715_13_380	3716_12_38	139_12_56	691_123_1	2326_12_198	22_12_216	288_13_20	405_12_54	936_13_141	991_12_424	1091_12_1	1092_12_122	717_13_131	1152_12_506	262_12_134	124_12_1	1496_01_32	1396_01_5	129_12_1	1552_12_9	1705_12_85	2397_12_124	299_12_115	926_12_1	196_12_1	1089_12_90	114_12_611	1485_13_26	3474_12_10	799_12_48	368_13_1	1015_12_12	586_12_1	580_012_1	1335_13_1	2284_4_326	588_12_1	444_01_1	245_13_1	384_13_1	389_12_163	149_13_1	2833_12_114	105_12_84	1849_12_14	33_12_708	1439_12_18	1533_12_10	1249_12_138	430_12_1
3715_13_374	3716_12_42	139_12_49	691_123_1	2326_12_196	22_12_205	288_13_17	405_12_48	936_13_145	991_12_441	1091_12_1	1092_12_115	717_13_148	1152_12_507	262_12_135	124_12_1	1496_01_28	1396_01_2	129_12_1	1552_12_7	1705_12_85	2397_12_121	299_12_118	926_12_1	196_12_1	1089_12_95	114_12_620	1485_13_24	3474_12_10	799_12_55	368_13_1	1015_12_11	586_12_1	580_012_1	1335_13_1	2284_4_324	588_12_1	444_01_1	245_13_1	384_13_1	389_12_169	149_13_1	2833_12_112	105_12_84	1849_12_11	33_12_717	1439_12_22	1533_12_8	1249_12_138	430_12_1
3715_13_370	3716_12_41	139_12_52	691_123_1	2326_12_198	22_12_203	288_13_15	405_12_51	936_13_136	991_12_441	1091_12_1	1092_12_112	717_13_142	1152_12_503	262_12_136	124_12_1	1496_01_28	1396_01_4	129_12_1	1552_12_7	1705_12_86	2397_12_123	299_12_112	926_12_1	196_12_1	1089_12_97	114_12_617	1485_13_25	3474_12_9	799_12_61	368_13_1	1015_12_14	586_12_1	580_012_1	1335_13_1	2284_4_317	588_12_1	444_01_1	245_13_1	384_13_1	389_12_155	149_13_1	2833_12_114	105_12_80	1849_12_11	33_12_712	1439_12_23	1533_12_8	1249_12_131	430_12_1
3715_13_376	3716_12_38	139_12_53	691_123_1	2326_12_199	22_12_215	288_13_14	405_12_50	936_13_134	991_12_433	1091_12_1	1092_12_114	717_13_141	1152_12_532	262_12_129	124_12_1	1496_01_33	1396_01_3	129_12_1	1552_12_9	1705_12_80	2397_12_114	299_12_108	926_12_1	196_12_1	1089_12_103	114_12_613	1485_13_25	3474_12_10	799_12_57	368_13_1	1015_12_11	586_12_1	580_012_1	1335_13_1	2284_4_299	588_12_1	444_01_1	245_13_1	384_13_1	389_12_158	149_13_1	2833_12_113	105_12_78	1849_12_10	33_12_714	1439_12_19	1533_12_9	1249_12_130	430_12_1
3715_13_375	3716_12_38	139_12_57	691_123_1	2326_12_186	22_12_213	288_13_23	405_12_39	936_13_140	991_12_428	1091_12_1	1092_12_108	717_13_146	1152_12_513	262_12_122	124_12_1	1496_01_35	1396_01_3	129_12_1	1552_12_12	1705_12_68	2397_12_111	299_12_100	926_12_1	196_12_1	1089_12_103	114_12_599	1485_13_29	3474_12_8	799_12_55	368_13_1	1015_12_14	586_12_1	580_012_1	1335_13_1	2284_4_290	588_12_1	444_01_1	245_13_1	384_13_1	389_12_167	149_13_1	2833_12_115	105_12_72	1849_12_12	33_12_738	1439_12_13	1533_12_9	1249_12_135	430_12_1
3715_13_383	3716_12_30	139_12_62	691_123_1	2326_12_197	22_12_216	288_13_23	405_12_35	936_13_131	991_12_423	1091_12_1	1092_12_109	717_13_149	1152_12_515	262_12_121	124_12_1	1496_01_37	1396_01_1	129_12_1	1552_12_12	1705_12_73	2397_12_110	299_12_95	926_12_1	196_12_1	1089_12_94	114_12_600	1485_13_29	3474_12_6	799_12_56	368_13_1	1015_12_14	586_12_1	580_012_1	1335_13_1	2284_4_299	588_12_1	444_01_1	245_13_1	384_13_1	389_12_171	149_13_1	2833_12_114	105_12_74	1849_12_11	33_12_749	1439_12_14	1533_12_8	1249_12_139	430_12_1
3715_13_377	3716_12_26	139_12_63	691_123_1	2326_12_188	22_12_224	288_13_21	405_12_38	936_13_129	991_12_411	1091_12_1	1092_12_103	717_13_153	1152_12_514	262_12_115	124_12_1	1496_01_38	1396_01_1	129_12_1	1552_12_11	1705_12_79	2397_12_115	299_12_94	926_12_1	196_12_1	1089_12_95	114_12_591	1485_13_27	3474_12_6	799_12_59	368_13_1	1015_12_12	586_12_1	580_012_1	1335_13_1	2284_4_304	588_12_1	444_01_1	245_13_1	384_13_1	389_12_164	149_13_1	2833_12_112	105_12_73	1849_12_9	33_12_740	1439_12_13	1533_12_9	1249_12_139	430_12_1
3715_13_384	3716_12_34	139_12_68	691_123_1	2326_12_185	22_12_225	288_13_21	405_12_39	936_13_125	991_12_431	1091_12_1	1092_12_109	717_13_149	1152_12_515	262_12_116	124_12_1	1496_01_37	129_12_1	1552_12_12	1705_12_76	2397_12_113	299_12_89	926_12_1	196_12_1	1089_12_92	114_12_586	1485_13_26	3474_12_6	799_12_52	368_13_1	1015_12_13	586_12_1	580_012_1	1335_13_1	2284_4_302	444_01_1	245_13_1	384_13_1	389_12_164	1277_12_69	2833_12_120	105_12_70	1849_12_12	33_12_758	1439_12_11	1533_12_9	1249_12_138	430_12_1	2922_13_11	455_12_1
3715_13_370	3716_12_40	139_12_59	691_123_1	2326_12_163	22_12_219	288_13_21	405_12_35	936_13_137	991_12_430	1091_12_1	1092_12_112	717_13_138	1152_12_503	262_12_112	124_12_1	1496_01_35	129_12_1	1552_12_15	1705_12_89	2397_12_122	299_12_91	926_12_1	196_12_1	1089_12_84	114_12_594	1485_13_22	3474_12_9	799_12_50	368_13_1	1015_12_12	586_12_1	580_012_1	1335_13_1	2284_4_312	444_01_1	245_13_1	384_13_1	389_12_158	1277_12_69	2833_12_120	105_12_71	1849_12_16	33_12_753	1439_12_12	1533_12_10	1249_12_144	430_12_1	2922_13_10	455_12_1
3715_13_385	3716_12_35	139_12_56	691_123_1	2326_12_170	22_12_224	288_13_21	405_12_32	936_13_143	991_12_420	1091_12_1	1092_12_109	717_13_139	1152_12_506	262_12_104	124_12_1	1496_01_39	129_12_1	1552_12_14	1705_12_93	2397_12_117	299_12_90	926_12_1	196_12_1	1089_12_86	114_12_574	1485_13_29	3474_12_9	799_12_54	368_13_1	1015_12_12	586_12_1	580_012_1	1335_13_1	2284_4_323	444_01_1	245_13_1	384_13_1	389_12_165	1277_12_71	2833_12_120	105_12_74	1849_12_17	33_12_731	1439_12_12	1533_12_12	1249_12_137	430_12_1	2922_13_9	455_12_1
3715_13_387	3716_12_36	139_12_52	691_123_1	2326_12_177	22_12_248	288_13_22	405_12_27	936_13_140	991_12_422	1091_12_1	1092_12_115	717_13_131	1152_12_516	262_12_97	124_12_1	1496_01_39	129_12_1	1552_12_20	1705_12_91	2397_12_115	299_12_89	926_12_1	196_12_1	1089_12_88	114_12_565	1485_13_32	3474_12_10	799_12_52	368_13_1	1015_12_9	586_12_1	580_012_1	1335_13_1	2284_4_334	444_01_1	245_13_1	384_13_1	389_12_163	1277_12_76	2833_12_109	105_12_76	1849_12_16	33_12_721	1439_12_11	1533_12_12	1249_12_134	430_12_1	2922_13_6	455_12_1
3715_13_377	3716_12_29	139_12_55	691_123_1	2326_12_168	22_12_254	288_13_16	405_12_29	936_13_137	991_12_414	1091_12_1	1092_12_109	717_13_143	1152_12_518	262_12_87	124_12_1	1496_01_43	129_12_1	1552_12_20	1705_12_83	2397_12_122	299_12_85	926_12_1	196_12_1	1089_12_89	114_12_554	1485_13_44	3474_12_10	799_12_50	368_13_1	1015_12_9	586_12_1	580_012_1	1335_13_1	2284_4_356	444_01_1	245_13_1	384_13_1	389_12_167	1277_12_90	2833_12_100	105_12_75	1849_12_14	33_12_739	1439_12_4	1533_12_10	1249_12_131	430_12_1	2922_13_7	455_12_1
3715_13_383	3716_12_28	139_12_62	691_123_1	2326_12_178	22_12_258	288_13_15	405_12_23	936_13_140	991_12_399	1091_12_1	1092_12_110	717_13_151	1152_12_504	262_12_74	124_12_1	1496_01_41	129_12_1	1552_12_21	1705_12_78	2397_12_114	299_12_86	926_12_1	196_12_1	1089_12_99	114_12_563	1485_13_44	3474_12_10	799_12_47	368_13_1	1015_12_9	586_12_1	580_012_1	1335_13_1	2284_4_365	444_01_1	245_13_1	384_13_1	389_12_170	1277_12_83	2833_12_99	105_12_76	1849_12_17	33_12_728	1439_12_3	1533_12_14	1249_12_126	430_12_1	2922_13_5	455_12_1
3715_13_388	3716_12_27	139_12_57	691_123_1	2326_12_183	22_12_245	288_13_19	405_12_23	936_13_153	991_12_390	1091_12_1	1092_12_108	717_13_143	1152_12_509	262_12_74	124_12_1	1496_01_43	129_12_1	1552_12_20	1705_12_86	2397_12_106	299_12_95	926_12_1	196_12_1	1089_12_96	114_12_567	1485_13_45	3474_12_15	799_12_50	368_13_1	1015_12_9	586_12_1	580_012_1	1335_13_1	2284_4_382	444_01_1	245_13_1	384_13_1	389_12_161	1277_12_89	2833_12_98	105_12_73	1849_12_13	33_12_741	1439_12_2	1533_12_15	1249_12_125	430_12_1	2922_13_6	455_12_1
3715_13_388	3716_12_29	139_12_60	691_123_1	2326_12_186	22_12_236	288_13_23	405_12_22	936_13_163	991_12_407	1091_12_1	1092_12_106	717_13_136	1152_12_523	262_12_80	124_12_1	1496_01_44	129_12_1	1552_12_20	1705_12_83	2397_12_116	299_12_92	926_12_1	196_12_1	1089_12_96	114_12_579	1485_13_44	3474_12_16	799_12_45	368_13_1	1015_12_7	586_12_1	580_012_1	1335_13_1	2284_4_390	444_01_1	245_13_1	384_13_1	389_12_172	1277_12_88	2833_12_101	105_12_73	1849_12_16	33_12_739	1439_12_2	1533_12_12	1249_12_124	430_12_1	2922_13_5	455_12_1
3715_13_382	3716_12_28	139_12_57	691_123_1	2326_12_191	22_12_238	288_13_19	405_12_21	936_13_162	991_12_405	1091_12_1	1092_12_115	717_13_144	1152_12_517	262_12_82	124_12_1	1496_01_40	129_12_1	1552_12_21	1705_12_85	2397_12_121	299_12_90	926_12_1	196_12_1	1089_12_98	114_12_584	1485_13_50	3474_12_18	799_12_46	368_13_1	1015_12_6	586_12_1	580_012_1	1335_13_1	2284_4_404	444_01_1	245_13_1	384_13_1	389_12_159	1277_12_82	2833_12_94	105_12_73	1849_12_15	33_12_730	1439_12_4	1533_12_10	1249_12_127	430_12_1	2922_13_4	455_12_1
3715_13_390	3716_12_26	139_12_44	691_123_1	2326_12_212	22_12_243	288_13_21	405_12_20	936_13_152	991_12_423	1091_12_1	1092_12_114	717_13_144	1152_12_511	262_12_76	124_12_1	1496_01_38	129_12_1	1552_12_20	1705_12_78	2397_12_124	299_12_98	926_12_1	196_12_1	1089_12_102	114_12_572	1485_13_50	3474_12_15	799_12_46	368_13_1	1015_12_6	586_12_1	580_012_1	1335_13_1	2284_4_394	444_01_1	245_13_1	384_13_1	389_12_161	1277_12_88	2833_12_88	105_12_68	1849_12_16	33_12_768	1439_12_6	1533_12_10	1249_12_128	430_12_1	2922_13_5	455_12_1
3715_13_394	3716_12_27	139_12_44	691_123_1	2326_12_212	22_12_239	288_13_19	405_12_20	936_13_151	991_12_431	1091_12_1	1092_12_119	717_13_145	1152_12_505	262_12_78	124_12_1	1496_01_42	129_12_1	1552_12_19	1705_12_75	2397_12_129	299_12_90	926_12_1	196_12_1	1089_12_105	114_12_574	1485_13_46	3474_12_15	799_12_47	368_13_1	1015_12_6	586_12_1	580_012_1	1335_13_1	2284_4_395	444_01_1	245_13_1	384_13_1	389_12_155	1277_12_89	2833_12_84	105_12_64	1849_12_14	33_12_770	1439_12_5	1533_12_11	1249_12_121	430_12_1	2922_13_6	455_12_1
3715_13_400	3716_12_24	139_12_40	691_123_1	2326_12_213	22_12_235	288_13_17	405_12_19	936_13_147	991_12_429	1091_12_1	1092_12_132	717_13_152	1152_12_511	262_12_73	124_12_1	1496_01_41	129_12_1	1552_12_17	1705_12_75	2397_12_130	299_12_90	926_12_1	196_12_1	1089_12_99	114_12_580	1485_13_43	3474_12_15	799_12_50	368_13_1	1015_12_7	586_12_1	580_012_1	1335_13_1	2284_4_389	444_01_1	245_13_1	384_13_1	389_12_137	1277_12_85	2833_12_88	105_12_68	1849_12_12	33_12_764	1439_12_6	1533_12_12	1249_12_126	430_12_1	2922_13_5	455_12_1
3715_13_400	3716_12_29	139_12_35	691_123_1	2326_12_203	22_12_224	288_13_18	405_12_19	936_13_141	991_12_448	1091_12_1	1092_12_134	717_13_144	1152_12_521	262_12_73	124_12_1	1496_01_43	129_12_1	1552_12_22	1705_12_71	2397_12_127	299_12_89	926_12_1	196_12_1	1089_12_99	114_12_585	1485_13_36	3474_12_13	799_12_50	368_13_1	1015_12_7	586_12_1	580_012_1	1335_13_1	2284_4_397	444_01_1	245_13_1	384_13_1	389_12_131	1277_12_88	2833_12_85	105_12_58	1849_12_9	33_12_780	1439_12_5	1533_12_11	1249_12_125	430_12_1	2922_13_5	455_12_1
3715_13_404	3716_12_34	139_12_32	691_123_1	2326_12_210	22_12_237	288_13_21	405_12_14	936_13_136	991_12_442	1091_12_1	1092_12_132	717_13_147	1152_12_532	262_12_71	124_12_1	1496_01_43	129_12_1	1552_12_26	1705_12_79	2397_12_129	299_12_86	926_12_1	196_12_1	1089_12_94	114_12_573	1485_13_40	3474_12_13	799_12_49	368_13_1	1015_12_9	586_12_1	580_012_1	1335_13_1	2284_4_365	444_01_1	245_13_1	384_13_1	389_12_149	1277_12_91	2833_12_79	105_12_64	1849_12_8	33_12_788	1439_12_7	1533_12_6	1249_12_129	430_12_1	2922_13_4	455_12_1
3715_13_412	3716_12_30	139_12_27	691_123_1	2326_12_213	22_12_231	288_13_24	405_12_14	936_13_140	991_12_436	1091_12_1	1092_12_148	717_13_142	1152_12_518	262_12_66	124_12_1	1496_01_38	129_12_1	1552_12_26	1705_12_77	2397_12_143	299_12_101	926_12_1	196_12_1	1089_12_94	114_12_570	1485_13_43	3474_12_7	799_12_46	368_13_1	1015_12_10	586_12_1	580_012_1	1335_13_1	2284_4_359	444_01_1	245_13_1	384_13_1	389_12_153	1277_12_88	2833_12_93	105_12_66	1849_12_7	33_12_797	1439_12_5	1533_12_5	1249_12_127	430_12_1	2922_13_5	455_12_1
3715_13_417	3716_12_28	139_12_27	691_123_1	2326_12_203	22_12_235	288_13_21	405_12_11	936_13_130	991_12_446	1091_12_1	1092_12_151	717_13_143	1152_12_518	262_12_66	124_12_1	1496_01_37	129_12_1	1552_12_27	1705_12_77	2397_12_138	299_12_106	926_12_1	196_12_1	1089_12_97	114_12_569	1485_13_47	3474_12_9	799_12_47	368_13_1	1015_12_13	586_12_1	580_012_1	1335_13_1	2284_4_345	444_01_1	245_13_1	384_13_1	389_12_158	1277_12_85	2833_12_101	105_12_72	1849_12_8	33_12_801	1439_12_6	1533_12_4	1249_12_128	430_12_1	2922_13_5	455_12_1
3715_13_427	3716_12_30	139_12_27	691_123_1	2326_12_201	22_12_230	288_13_20	405_12_9	936_13_127	991_12_454	1091_12_1	1092_12_156	717_13_150	1152_12_531	262_12_62	124_12_1	1496_01_35	129_12_1	1552_12_23	1705_12_82	2397_12_139	299_12_115	926_12_1	196_12_1	1089_12_96	114_12_574	1485_13_44	3474_12_10	799_12_46	368_13_1	1015_12_17	586_12_1	580_012_1	1335_13_1	2284_4_334	444_01_1	245_13_1	384_13_1	389_12_148	1277_12_73	2833_12_94	105_12_73	1849_12_10	33_12_847	1439_12_5	1533_12_4	1249_12_128	430_12_1	2922_13_4	455_12_1
3715_13_426	3716_12_27	139_12_28	691_123_1	2326_12_213	22_12_232	288_13_23	405_12_9	936_13_120	991_12_449	1091_12_1	1092_12_150	717_13_154	1152_12_541	262_12_62	124_12_1	1496_01_34	129_12_1	1552_12_21	1705_12_86	2397_12_147	299_12_112	926_12_1	196_12_1	1089_12_90	114_12_555	1485_13_51	3474_12_11	799_12_49	368_13_1	1015_12_17	586_12_1	580_012_1	1335_13_1	2284_4_316	444_01_1	245_13_1	384_13_1	389_12_157	1277_12_78	2833_12_97	105_12_65	1849_12_10	33_12_863	1439_12_4	1533_12_1	1249_12_128	430_12_1	2922_13_7	455_12_1
3715_13_410	3716_12_24	139_12_27	691_123_1	2326_12_207	22_12_240	288_13_17	405_12_10	936_13_122	991_12_466	1091_12_1	1092_12_141	717_13_149	1152_12_557	262_12_67	124_12_1	1496_01_34	129_12_1	1552_12_15	1705_12_91	2397_12_151	299_12_111	926_12_1	196_12_1	1089_12_90	114_12_559	1485_13_48	3474_12_7	799_12_46	368_13_1	1015_12_19	586_12_1	580_012_1	1335_13_1	2284_4_299	444_01_1	245_13_1	384_13_1	389_12_159	1277_12_73	2833_12_100	105_12_63	1849_12_8	33_12_836	1439_12_4	1533_12_2	1249_12_126	430_12_1	2922_13_6	455_12_1
3715_13_406	3716_12_21	139_12_26	691_123_1	2326_12_219	22_12_232	288_13_14	405_12_11	936_13_126	991_12_463	1091_12_1	1092_12_137	717_13_148	1152_12_549	262_12_69	124_12_1	1496_01_33	129_12_1	1552_12_12	1705_12_93	2397_12_152	299_12_109	926_12_1	196_12_1	1089_12_90	114_12_580	1485_13_46	3474_12_7	799_12_50	368_13_1	1015_12_22	586_12_1	580_012_1	1335_13_1	2284_4_300	444_01_1	245_13_1	384_13_1	389_12_154	1277_12_70	2833_12_91	105_12_66	1849_12_9	33_12_841	1439_12_1	1533_12_2	1249_12_124	430_12_1	2922_13_6	455_12_1
3715_13_398	3716_12_24	139_12_26	691_123_1	2326_12_226	22_12_237	288_13_15	405_12_10	936_13_121	991_12_461	1091_12_1	1092_12_124	717_13_160	1152_12_544	262_12_65	124_12_1	1496_01_35	129_12_1	1552_12_12	1705_12_97	2397_12_155	299_12_106	926_12_1	196_12_1	1089_12_90	114_12_592	1485_13_45	3474_12_7	799_12_56	368_13_1	1015_12_26	586_12_1	580_012_1	1335_13_1	2284_4_304	444_01_1	245_13_1	384_13_1	389_12_161	1277_12_79	2833_12_92	105_12_63	1849_12_9	33_12_848	1439_12_1	1533_12_2	1249_12_120	430_12_1	2922_13_4	455_12_1
3715_13_402	3716_12_31	139_12_27	691_123_1	2326_12_222	22_12_220	288_13_17	405_12_11	936_13_115	991_12_455	1091_12_1	1092_12_127	717_13_173	1152_12_546	262_12_63	124_12_1	1496_01_36	129_12_1	1552_12_14	1705_12_103	2397_12_154	299_12_104	926_12_1	196_12_1	1089_12_89	114_12_593	1485_13_43	3474_12_7	799_12_57	368_13_1	1015_12_23	586_12_1	580_012_1	1335_13_1	2284_4_308	444_01_1	245_13_1	384_13_1	389_12_156	1277_12_73	2833_12_90	105_12_61	1849_12_10	33_12_848	1439_12_1	1533_12_2	1249_12_126	430_12_1	2922_13_3	455_12_1
3715_13_408	3716_12_28	139_12_31	691_123_1	2326_12_206	22_12_213	288_13_18	405_12_13	936_13_115	991_12_454	1091_12_1	1092_12_126	717_13_174	1152_12_552	262_12_67	124_12_1	1496_01_39	129_12_1	1552_12_11	1705_12_102	2397_12_147	299_12_105	926_12_1	196_12_1	1089_12_82	114_12_604	1485_13_38	3474_12_6	799_12_60	368_13_1	1015_12_26	586_12_1	580_012_1	1335_13_1	2284_4_311	444_01_1	245_13_1	384_13_1	389_12_167	1277_12_68	2833_12_85	105_12_64	1849_12_13	33_12_845	1439_12_1	1533_12_2	1249_12_124	430_12_1	2922_13_2	455_12_1
3715_13_420	3716_12_29	139_12_26	691_123_1	2326_12_205	22_12_217	288_13_19	405_12_18	936_13_116	991_12_468	1091_12_1	1092_12_129	717_13_169	1152_12_544	262_12_70	124_12_1	1496_01_43	129_12_1	1552_12_11	1705_12_106	2397_12_146	299_12_110	926_12_1	196_12_1	1089_12_82	114_12_591	1485_13_42	3474_12_3	799_12_62	368_13_1	1015_12_27	586_12_1	580_012_1	1335_13_1	2284_4_301	444_01_1	245_13_1	384_13_1	389_12_155	1277_12_69	2833_12_92	105_12_59	1849_12_12	33_12_849	1439_12_1	1533_12_4	1249_12_121	430_12_1	2922_13_1	455_12_1
3715_13_427	3716_12_28	139_12_26	691_123_1	2326_12_211	22_12_217	288_13_23	405_12_20	936_13_121	991_12_488	1092_12_134	717_13_155	1152_12_541	262_12_67	124_12_1	1496_01_45	129_12_1	1552_12_11	1705_12_102	2397_12_146	299_12_106	926_12_1	196_12_1	1089_12_85	114_12_584	1485_13_39	799_12_58	368_13_1	1015_12_24	586_12_1	580_012_1	1335_13_1	2284_4_296	444_01_1	245_13_1	384_13_1	389_12_146	1277_12_69	2833_12_94	105_12_64	1849_12_9	33_12_839	1439_12_1	1533_12_3	1249_12_124	430_12_1	2922_13_1	455_12_1	333_12_1	457_01_6
3715_13_432	3716_12_30	139_12_24	691_123_1	2326_12_227	22_12_225	288_13_23	405_12_22	936_13_121	991_12_479	1092_12_142	717_13_168	1152_12_533	262_12_65	124_12_1	1496_01_41	129_12_1	1552_12_13	1705_12_101	2397_12_149	299_12_101	926_12_1	196_12_1	1089_12_89	114_12_576	1485_13_41	799_12_60	368_13_1	1015_12_24	586_12_1	580_012_1	1335_13_1	2284_4_300	444_01_1	245_13_1	384_13_1	389_12_150	1277_12_69	2833_12_89	105_12_70	1849_12_11	33_12_854	1439_12_1	1533_12_2	1249_12_125	430_12_1	2922_13_2	455_12_1	333_12_1	457_01_5
3715_13_422	3716_12_28	139_12_21	691_123_1	2326_12_219	22_12_224	288_13_26	405_12_22	936_13_122	991_12_480	1092_12_127	717_13_167	1152_12_539	262_12_73	124_12_1	1496_01_40	129_12_1	1552_12_12	1705_12_98	2397_12_148	299_12_103	926_12_1	196_12_1	1089_12_91	114_12_577	1485_13_45	799_12_61	368_13_1	1015_12_18	586_12_1	580_012_1	1335_13_1	2284_4_287	444_01_1	245_13_1	384_13_1	389_12_144	1277_12_74	2833_12_74	105_12_66	1849_12_8	33_12_851	1439_12_1	1533_12_2	1249_12_127	430_12_1	2922_13_3	455_12_1	333_12_1	457_01_6
3715_13_417	3716_12_32	139_12_20	691_123_1	2326_12_216	22_12_218	288_13_23	405_12_20	936_13_128	991_12_497	1092_12_132	717_13_161	1152_12_537	262_12_72	124_12_1	1496_01_43	129_12_1	1552_12_13	1705_12_95	2397_12_152	299_12_102	926_12_1	196_12_1	1089_12_93	114_12_585	1485_13_39	799_12_60	368_13_1	1015_12_21	586_12_1	580_012_1	1335_13_1	2284_4_282	444_01_1	245_13_1	384_13_1	389_12_155	1277_12_81	2833_12_74	105_12_67	1849_12_8	33_12_824	1439_12_1	1533_12_2	1249_12_122	430_12_1	2922_13_3	455_12_1	333_12_1	457_01_7
3715_13_422	3716_12_35	139_12_19	691_123_1	2326_12_224	22_12_220	288_13_25	405_12_17	936_13_126	991_12_505	1092_12_121	717_13_165	1152_12_553	262_12_70	124_12_1	1496_01_46	129_12_1	1552_12_17	1705_12_102	2397_12_156	299_12_96	926_12_1	196_12_1	1089_12_97	114_12_582	1485_13_40	799_12_67	368_13_1	1015_12_23	586_12_1	580_012_1	1335_13_1	2284_4_284	444_01_1	245_13_1	384_13_1	389_12_161	1277_12_76	2833_12_75	105_12_70	1849_12_9	33_12_834	1439_12_1	1533_12_1	1249_12_122	430_12_1	2922_13_4	455_12_1	333_12_1	457_01_5
3715_13_410	3716_12_37	139_12_20	691_123_1	2326_12_233	22_12_223	288_13_25	405_12_19	936_13_130	991_12_509	1092_12_107	717_13_156	1152_12_577	262_12_76	124_12_1	1496_01_49	129_12_1	1552_12_15	1705_12_115	2397_12_161	299_12_90	926_12_1	196_12_1	1089_12_94	114_12_596	1485_13_35	799_12_70	368_13_1	1015_12_22	586_12_1	580_012_1	1335_13_1	2284_4_273	444_01_1	245_13_1	384_13_1	389_12_165	1277_12_78	2833_12_73	105_12_71	1849_12_12	33_12_828	1439_12_1	1249_12_121	430_12_1	2922_13_4	455_12_1	333_12_1	457_01_5	65_12_1
3715_13_399	3716_12_30	139_12_17	691_123_1	2326_12_228	22_12_219	288_13_23	405_12_15	936_13_132	991_12_512	1092_12_121	717_13_144	1152_12_571	262_12_73	124_12_1	1496_01_47	129_12_1	1552_12_16	1705_12_119	2397_12_167	299_12_94	926_12_1	196_12_1	1089_12_90	114_12_598	1485_13_30	799_12_77	368_13_1	1015_12_24	586_12_1	580_012_1	1335_13_1	2284_4_266	444_01_1	245_13_1	384_13_1	389_12_160	1277_12_77	2833_12_66	105_12_75	1849_12_12	33_12_829	1439_12_1	1249_12_114	430_12_1	2922_13_4	455_12_1	333_12_1	457_01_3	65_12_1
3715_13_399	3716_12_33	139_12_18	691_123_1	2326_12_243	22_12_214	288_13_23	405_12_15	936_13_138	991_12_532	1092_12_110	717_13_154	1152_12_571	262_12_62	124_12_1	1496_01_47	129_12_1	1552_12_18	1705_12_119	2397_12_159	299_12_91	926_12_1	196_12_1	1089_12_94	114_12_601	1485_13_31	799_12_76	368_13_1	1015_12_23	586_12_1	580_012_1	1335_13_1	2284_4_266	444_01_1	245_13_1	384_13_1	389_12_161	1277_12_81	2833_12_66	105_12_78	1849_12_16	33_12_821	1439_12_1	1249_12_111	430_12_1	2922_13_3	455_12_1	333_12_1	457_01_3	65_12_1
3715_13_396	3716_12_38	139_12_16	691_123_1	2326_12_250	22_12_209	288_13_22	405_12_14	936_13_135	991_12_541	1092_12_107	717_13_158	1152_12_555	262_12_61	124_12_1	1496_01_51	129_12_1	1552_12_16	1705_12_113	2397_12_159	299_12_90	926_12_1	196_12_1	1089_12_90	114_12_597	1485_13_28	799_12_73	368_13_1	1015_12_27	586_12_1	580_012_1	1335_13_1	2284_4_271	444_01_1	245_13_1	384_13_1	389_12_162	1277_12_88	2833_12_71	105_12_82	1849_12_18	33_12_800	1439_12_1	1249_12_107	430_12_1	2922_13_6	455_12_1	333_12_1	457_01_2	65_12_1
3715_13_378	3716_12_37	139_12_16	691_123_1	2326_12_249	22_12_210	288_13_20	405_12_16	936_13_126	991_12_540	1092_12_98	717_13_157	1152_12_566	262_12_61	124_12_1	1496_01_54	129_12_1	1552_12_18	1705_12_120	2397_12_161	299_12_93	926_12_1	196_12_1	1089_12_96	114_12_587	1485_13_23	799_12_78	368_13_1	1015_12_21	586_12_1	580_012_1	1335_13_1	2284_4_275	444_01_1	245_13_1	384_13_1	389_12_166	1277_12_99	2833_12_68	105_12_87	1849_12_23	33_12_796	1439_12_1	1249_12_108	430_12_1	2922_13_4	455_12_1	333_12_1	457_01_4	65_12_1
3715_13_379	3716_12_36	139_12_15	691_123_1	2326_12_250	22_12_205	288_13_17	405_12_19	936_13_130	991_12_532	1092_12_109	717_13_148	1152_12_561	262_12_57	124_12_1	1496_01_50	129_12_1	1552_12_18	1705_12_124	2397_12_166	299_12_98	926_12_1	196_12_1	1089_12_101	114_12_597	1485_13_25	799_12_76	368_13_1	1015_12_23	586_12_1	580_012_1	1335_13_1	2284_4_265	444_01_1	245_13_1	384_13_1	389_12_158	1277_12_95	2833_12_66	105_12_95	1849_12_21	33_12_798	1439_12_2	1249_12_109	430_12_1	2922_13_2	455_12_1	333_12_1	457_01_4	65_12_1
3715_13_387	3716_12_36	139_12_15	691_123_1	2326_12_248	22_12_214	288_13_19	405_12_15	936_13_132	991_12_540	1092_12_107	717_13_153	1152_12_559	262_12_61	124_12_1	1496_01_46	129_12_1	1552_12_17	1705_12_120	2397_12_157	299_12_99	926_12_1	196_12_1	1089_12_107	114_12_598	1485_13_22	799_12_77	368_13_1	1015_12_24	586_12_1	580_012_1	1335_13_1	2284_4_258	444_01_1	245_13_1	384_13_1	389_12_165	1277_12_89	2833_12_57	105_12_95	1849_12_19	33_12_810	1439_12_1	1249_12_99	430_12_1	2922_13_3	455_12_1	333_12_1	457_01_3	65_12_1
3715_13_381	3716_12_31	139_12_15	691_123_1	2326_12_251	22_12_195	288_13_20	405_12_13	936_13_120	991_12_529	1092_12_113	717_13_149	1152_12_572	262_12_65	124_12_1	1496_01_48	129_12_1	1552_12_15	1705_12_122	2397_12_167	299_12_97	926_12_1	196_12_1	1089_12_106	114_12_589	1485_13_22	799_12_78	368_13_1	1015_12_22	586_12_1	580_012_1	1335_13_1	2284_4_250	444_01_1	245_13_1	384_13_1	389_12_165	1277_12_75	2833_12_55	105_12_101	1849_12_15	33_12_810	1439_12_1	1249_12_106	430_12_1	2922_13_2	455_12_1	333_12_1	457_01_2	65_12_1
3715_13_392	3716_12_30	139_12_14	691_123_1	2326_12_250	22_12_189	288_13_22	405_12_10	936_13_121	991_12_539	1092_12_119	717_13_142	1152_12_592	262_12_66	124_12_1	1496_01_45	129_12_1	1552_12_12	1705_12_115	2397_12_168	299_12_99	926_12_1	196_12_1	1089_12_92	114_12_596	1485_13_27	799_12_70	368_13_1	1015_12_19	586_12_1	580_012_1	1335_13_1	2284_4_241	444_01_1	245_13_1	384_13_1	389_12_158	1277_12_71	2833_12_60	105_12_110	1849_12_20	33_12_800	1439_12_1	1249_12_109	430_12_1	2922_13_2	455_12_1	333_12_1	457_01_2	65_12_1
3715_13_387	3716_12_28	139_12_13	691_123_1	2326_12_262	22_12_193	288_13_28	405_12_11	936_13_131	991_12_534	1092_12_119	717_13_139	1152_12_592	262_12_73	124_12_1	1496_01_47	129_12_1	1552_12_9	1705_12_120	2397_12_160	299_12_97	926_12_1	196_12_1	1089_12_93	114_12_579	1485_13_27	799_12_73	368_13_1	1015_12_20	586_12_1	580_012_1	1335_13_1	2284_4_248	444_01_1	245_13_1	384_13_1	389_12_158	1277_12_83	2833_12_61	105_12_113	1849_12_19	33_12_802	1439_12_1	1249_12_110	430_12_1	2922_13_1	455_12_1	333_12_1	457_01_3	65_12_1
3715_13_408	3716_12_27	139_12_12	691_123_1	2326_12_253	22_12_178	288_13_30	405_12_11	936_13_129	991_12_519	1092_12_109	717_13_135	1152_12_597	262_12_70	124_12_1	1496_01_45	129_12_1	1552_12_10	1705_12_111	2397_12_161	299_12_102	926_12_1	196_12_1	1089_12_101	114_12_580	1485_13_25	799_12_75	368_13_1	1015_12_25	586_12_1	580_012_1	1335_13_1	2284_4_261	444_01_1	245_13_1	384_13_1	389_12_151	1277_12_91	2833_12_60	105_12_107	1849_12_17	33_12_800	1439_12_1	1249_12_108	430_12_1	2922_13_1	455_12_1	333_12_1	457_01_2	65_12_1
3715_13_416	3716_12_31	139_12_10	691_123_1	2326_12_254	22_12_186	288_13_34	405_12_9	936_13_128	991_12_525	1092_12_111	717_13_137	1152_12_595	262_12_69	124_12_1	1496_01_44	129_12_1	1552_12_9	1705_12_116	2397_12_161	299_12_104	926_12_1	196_12_1	1089_12_96	114_12_560	1485_13_24	799_12_74	368_13_1	1015_12_25	586_12_1	580_012_1	1335_13_1	2284_4_256	444_01_1	245_13_1	384_13_1	389_12_148	1277_12_98	2833_12_60	105_12_95	1849_12_20	33_12_806	1439_12_1	1249_12_114	430_12_1	2922_13_1	455_12_1	333_12_1	457_01_4	65_12_1
3715_13_410	149_13_1	3716_12_28	886_12_55	2922_13_1	22_12_177	455_12_1	1089_12_97	552_12_365	580_012_1	114_12_559	65_12_1	1485_13_31	67_12_160	69_12_470	139_12_11	3068_12_6	444_01_1	1739_12_26	129_12_1	2326_12_250	48_13_36	877_4_1	3511_12_13	1618_13_1	799_12_72	288_13_31	405_12_8	2_12_1	1443_12_87	368_13_1	220_12_347	1015_12_28	105_12_97	1335_13_1	936_13_135	659_12_19	586_12_1	2337_13_1	1206_12_166	991_12_516	895_12_7	1092_12_112	141_12_110	717_13_133	561_12_1	299_12_99	2284_4_259	457_01_4	1152_12_605
3715_13_408	149_13_1	3716_12_32	886_12_55	2922_13_1	22_12_182	455_12_1	1089_12_99	552_12_361	580_012_1	114_12_553	65_12_1	1485_13_30	67_12_159	69_12_461	139_12_11	3068_12_6	444_01_1	1739_12_28	129_12_1	2326_12_253	48_13_34	877_4_1	3511_12_11	1618_13_1	799_12_71	288_13_34	405_12_7	2_12_1	1443_12_96	368_13_1	220_12_354	1015_12_31	105_12_91	1335_13_1	936_13_142	659_12_12	586_12_1	2337_13_1	1206_12_168	991_12_546	895_12_8	1092_12_116	141_12_115	717_13_145	561_12_1	299_12_95	2284_4_254	457_01_4	1152_12_585
3715_13_410	149_13_1	3716_12_29	886_12_59	2922_13_2	22_12_164	455_12_1	1089_12_106	552_12_371	580_012_1	114_12_559	65_12_1	1485_13_31	67_12_163	69_12_462	139_12_10	3068_12_9	444_01_1	1739_12_32	129_12_1	2326_12_255	48_13_36	877_4_1	3511_12_12	1618_13_1	799_12_67	288_13_35	405_12_8	2_12_1	1443_12_98	368_13_1	220_12_361	1015_12_29	105_12_90	1335_13_1	936_13_127	659_12_13	586_12_1	2337_13_1	1206_12_178	991_12_559	895_12_7	1092_12_112	141_12_118	717_13_132	561_12_1	299_12_90	2284_4_245	457_01_4	1152_12_584
3715_13_414	149_13_1	3716_12_25	886_12_52	2922_13_2	22_12_171	455_12_1	1089_12_118	552_12_369	580_012_1	114_12_544	65_12_1	1485_13_33	67_12_162	69_12_462	139_12_8	3068_12_8	444_01_1	1739_12_29	129_12_1	2326_12_260	48_13_35	877_4_1	3511_12_16	1618_13_1	799_12_75	288_13_43	405_12_6	2_12_1	1443_12_93	368_13_1	220_12_353	1015_12_26	105_12_84	1335_13_1	936_13_117	659_12_12	586_12_1	2337_13_1	1206_12_178	991_12_550	895_12_8	1092_12_116	141_12_111	717_13_123	561_12_1	299_12_93	2284_4_236	457_01_5	1152_12_596
3715_13_418	149_13_1	3716_12_23	886_12_57	2922_13_2	22_12_167	455_12_1	1089_12_123	552_12_376	580_012_1	114_12_549	65_12_1	1485_13_34	67_12_161	69_12_472	139_12_8	3068_12_5	444_01_1	1739_12_34	129_12_1	2326_12_259	48_13_30	877_4_1	3511_12_16	1618_13_1	799_12_74	288_13_38	405_12_6	2_12_1	1443_12_96	368_13_1	220_12_354	1015_12_27	105_12_88	1335_13_1	936_13_112	659_12_14	586_12_1	2337_13_1	1206_12_170	991_12_548	895_12_7	1092_12_118	141_12_118	717_13_110	561_12_1	299_12_98	2284_4_234	457_01_4	1152_12_613
3715_13_419	149_13_1	3716_12_25	886_12_58	2922_13_3	22_12_166	455_12_1	1089_12_124	552_12_383	580_012_1	114_12_556	65_12_1	1485_13_36	67_12_165	69_12_464	139_12_8	3068_12_11	444_01_1	1739_12_31	129_12_1	2326_12_264	48_13_32	877_4_1	3511_12_18	1618_13_1	799_12_70	288_13_40	405_12_6	2_12_1	1443_12_96	368_13_1	220_12_361	1015_12_25	105_12_85	1335_13_1	936_13_105	659_12_12	586_12_1	2337_13_1	1206_12_161	991_12_552	895_12_5	1092_12_121	141_12_120	717_13_125	561_12_1	299_12_107	2284_4_238	457_01_3	1152_12_589
3715_13_400	149_13_1	3716_12_31	886_12_59	2922_13_2	22_12_173	455_12_1	1089_12_131	552_12_397	580_012_1	114_12_552	65_12_1	1485_13_37	67_12_166	69_12_474	139_12_9	3068_12_13	444_01_1	1739_12_28	129_12_1	2326_12_275	48_13_33	877_4_1	3511_12_17	1618_13_1	799_12_73	288_13_40	405_12_4	2_12_1	1443_12_96	368_13_1	220_12_362	1015_12_19	105_12_89	1335_13_1	936_13_108	659_12_12	586_12_1	2337_13_1	1206_12_167	991_12_548	895_12_6	1092_12_127	141_12_119	717_13_121	561_12_1	299_12_106	2284_4_225	457_01_4	1152_12_593
3715_13_409	149_13_1	3716_12_31	886_12_60	2922_13_2	22_12_173	455_12_1	1089_12_130	552_12_403	580_012_1	114_12_545	65_12_1	1485_13_34	67_12_145	69_12_479	139_12_9	3068_12_14	444_01_1	1739_12_24	129_12_1	2326_12_276	48_13_27	877_4_1	3511_12_18	1618_13_1	799_12_69	288_13_37	405_12_6	2_12_1	1443_12_100	368_13_1	220_12_361	1015_12_15	105_12_92	1335_13_1	936_13_108	659_12_10	586_12_1	2337_13_1	1206_12_178	991_12_567	895_12_8	1092_12_125	141_12_119	717_13_124	561_12_1	299_12_102	2284_4_221	457_01_5	1152_12_582
3715_13_423	149_13_1	3716_12_35	886_12_58	2922_13_2	22_12_174	455_12_1	1089_12_127	552_12_394	580_012_1	114_12_541	65_12_1	1485_13_34	67_12_144	69_12_494	139_12_6	3068_12_12	444_01_1	1739_12_20	129_12_1	2326_12_285	48_13_30	877_4_1	3511_12_12	1618_13_1	799_12_73	288_13_32	405_12_3	2_12_1	1443_12_103	368_13_1	220_12_356	1015_12_19	105_12_95	1335_13_1	936_13_109	659_12_12	586_12_1	2337_13_1	1206_12_182	991_12_572	895_12_6	1092_12_130	141_12_114	717_13_126	561_12_1	299_12_108	2284_4_232	457_01_6	1152_12_591
3715_13_428	149_13_1	3716_12_43	886_12_62	2922_13_3	22_12_167	455_12_1	1089_12_126	552_12_382	580_012_1	114_12_540	65_12_1	1485_13_33	67_12_156	69_12_465	139_12_7	3068_12_9	444_01_1	1739_12_17	129_12_1	2326_12_280	48_13_33	877_4_1	3511_12_17	1618_13_1	799_12_67	288_13_40	405_12_3	2_12_1	1443_12_108	368_13_1	220_12_351	1015_12_21	105_12_87	1335_13_1	936_13_125	659_12_13	586_12_1	2337_13_1	1206_12_182	991_12_587	895_12_6	1092_12_112	141_12_113	717_13_126	561_12_1	299_12_109	2284_4_230	457_01_4	1152_12_583
3715_13_443	149_13_1	3716_12_44	886_12_65	2922_13_2	22_12_162	455_12_1	1089_12_130	552_12_394	580_012_1	114_12_541	65_12_1	1485_13_33	67_12_158	69_12_461	139_12_8	3068_12_9	444_01_1	1739_12_16	129_12_1	2326_12_278	48_13_29	877_4_1	3511_12_21	1618_13_1	799_12_65	288_13_43	405_12_4	2_12_1	1443_12_100	368_13_1	220_12_368	1015_12_20	105_12_90	1335_13_1	936_13_126	659_12_11	586_12_1	2337_13_1	1206_12_181	991_12_595	895_12_6	1092_12_104	141_12_107	717_13_122	561_12_1	299_12_110	2284_4_220	457_01_3	1152_12_587
3715_13_440	149_13_1	3716_12_53	886_12_59	2922_13_3	22_12_166	455_12_1	1089_12_120	552_12_392	580_012_1	114_12_539	65_12_1	1485_13_32	67_12_167	69_12_462	139_12_4	3068_12_10	444_01_1	1739_12_18	129_12_1	2326_12_279	48_13_28	877_4_1	3511_12_22	1618_13_1	799_12_64	288_13_38	405_12_3	2_12_1	1443_12_97	368_13_1	220_12_367	1015_12_16	105_12_95	1335_13_1	936_13_126	659_12_12	586_12_1	2337_13_1	1206_12_164	991_12_587	895_12_8	1092_12_106	141_12_105	717_13_130	561_12_1	299_12_118	2284_4_209	457_01_3	1152_12_581
3715_13_430	149_13_1	3716_12_53	886_12_69	2922_13_6	22_12_169	455_12_1	1089_12_118	552_12_391	580_012_1	114_12_566	65_12_1	1485_13_29	67_12_164	69_12_475	139_12_3	3068_12_10	444_01_1	1739_12_17	129_12_1	2326_12_272	48_13_30	877_4_1	3511_12_20	1618_13_1	799_12_61	288_13_34	405_12_2	2_12_1	1443_12_97	368_13_1	220_12_362	1015_12_14	105_12_107	1335_13_1	936_13_121	659_12_13	586_12_1	2337_13_1	1206_12_176	991_12_588	895_12_4	1092_12_113	141_12_100	717_13_129	561_12_1	299_12_125	2284_4_203	457_01_4	1152_12_564
3715_13_432	149_13_1	3716_12_48	886_12_71	2922_13_6	22_12_164	455_12_1	1089_12_103	552_12_401	580_012_1	114_12_547	65_12_1	1485_13_34	67_12_176	69_12_476	139_12_4	3068_12_10	444_01_1	1739_12_24	129_12_1	2326_12_266	48_13_36	877_4_1	3511_12_22	1618_13_1	799_12_55	288_13_36	405_12_2	2_12_1	1443_12_98	368_13_1	220_12_369	1015_12_16	105_12_91	1335_13_1	936_13_127	659_12_14	586_12_1	2337_13_1	1206_12_188	991_12_586	895_12_4	1092_12_104	141_12_110	717_13_132	561_12_1	299_12_135	2284_4_208	457_01_5	1152_12_557
3715_13_441	149_13_1	3716_12_50	886_12_62	2922_13_9	22_12_145	455_12_1	1089_12_111	552_12_397	580_012_1	114_12_543	65_12_1	1485_13_40	67_12_165	69_12_476	139_12_6	3068_12_7	444_01_1	1739_12_24	129_12_1	2326_12_259	48_13_37	877_4_1	3511_12_21	1618_13_1	799_12_52	288_13_36	405_12_1	2_12_1	1443_12_94	368_13_1	220_12_357	1015_12_21	105_12_90	1335_13_1	936_13_129	659_12_15	586_12_1	2337_13_1	1206_12_185	991_12_584	895_12_6	1092_12_106	141_12_114	717_13_145	561_12_1	299_12_136	2284_4_207	457_01_5	1152_12_568
3715_13_446	149_13_1	3716_12_45	886_12_68	2922_13_6	22_12_160	455_12_1	1089_12_107	552_12_401	580_012_1	114_12_533	65_12_1	1485_13_46	67_12_183	69_12_501	139_12_5	3068_12_6	444_01_1	1739_12_18	129_12_1	2326_12_280	48_13_36	877_4_1	3511_12_23	1618_13_1	799_12_50	288_13_38	1354_13_20	1443_12_88	368_13_1	220_12_340	1015_12_22	105_12_77	1335_13_1	936_13_132	659_12_13	586_12_1	2337_13_1	1206_12_192	991_12_579	895_12_4	1092_12_106	141_12_102	717_13_135	561_12_1	299_12_139	2284_4_204	457_01_4	1152_12_587	245_13_1
3715_13_441	149_13_1	3716_12_42	886_12_67	2922_13_8	22_12_170	455_12_1	1089_12_101	552_12_400	580_012_1	114_12_551	65_12_1	1485_13_50	67_12_180	69_12_517	139_12_4	3068_12_4	444_01_1	1739_12_19	129_12_1	2326_12_282	48_13_33	877_4_1	3511_12_25	1618_13_1	799_12_56	288_13_38	1354_13_26	1443_12_91	368_13_1	220_12_360	1015_12_21	105_12_71	1335_13_1	936_13_130	659_12_15	586_12_1	2337_13_1	1206_12_192	991_12_590	895_12_4	1092_12_104	141_12_89	717_13_141	561_12_1	299_12_131	2284_4_208	457_01_8	1152_12_573	245_13_1
3715_13_432	149_13_1	3716_12_46	886_12_70	2922_13_8	22_12_173	455_12_1	1089_12_112	552_12_390	580_012_1	114_12_559	65_12_1	1485_13_51	67_12_164	69_12_522	139_12_7	3068_12_5	444_01_1	1739_12_15	129_12_1	2326_12_266	48_13_37	877_4_1	3511_12_25	1618_13_1	799_12_50	288_13_37	1354_13_30	1443_12_81	368_13_1	220_12_363	1015_12_20	105_12_70	1335_13_1	936_13_137	659_12_13	586_12_1	2337_13_1	1206_12_180	991_12_605	895_12_4	1092_12_112	141_12_90	717_13_146	561_12_1	299_12_126	2284_4_194	457_01_7	1152_12_582	245_13_1
3715_13_449	149_13_1	3716_12_51	886_12_71	2922_13_7	22_12_175	455_12_1	1089_12_118	552_12_399	580_012_1	114_12_580	65_12_1	1485_13_48	67_12_164	69_12_534	139_12_7	3068_12_6	444_01_1	1739_12_16	129_12_1	2326_12_283	48_13_34	877_4_1	3511_12_25	1618_13_1	799_12_47	288_13_29	1354_13_32	1443_12_81	368_13_1	220_12_351	1015_12_19	105_12_66	1335_13_1	936_13_134	659_12_14	586_12_1	2337_13_1	1206_12_182	991_12_594	895_12_4	1092_12_106	141_12_87	717_13_139	561_12_1	299_12_121	2284_4_197	457_01_7	1152_12_587	245_13_1
3715_13_458	149_13_1	3716_12_57	886_12_66	2922_13_7	22_12_166	455_12_1	1089_12_119	552_12_401	580_012_1	114_12_562	65_12_1	1485_13_47	67_12_167	69_12_562	139_12_5	3068_12_5	444_01_1	1739_12_15	129_12_1	2326_12_282	48_13_35	877_4_1	3511_12_21	1618_13_1	799_12_40	288_13_24	1354_13_31	1443_12_81	368_13_1	220_12_364	1015_12_22	105_12_70	1335_13_1	936_13_139	659_12_12	586_12_1	2337_13_1	1206_12_197	991_12_605	895_12_5	1092_12_103	141_12_95	717_13_145	561_12_1	299_12_121	2284_4_187	457_01_8	1152_12_563	245_13_1
3715_13_454	149_13_1	3716_12_59	886_12_63	2922_13_6	22_12_174	455_12_1	1089_12_126	552_12_395	580_012_1	114_12_558	65_12_1	1485_13_47	67_12_178	69_12_565	139_12_4	3068_12_5	444_01_1	1739_12_14	129_12_1	2326_12_297	48_13_36	877_4_1	3511_12_13	1618_13_1	799_12_35	288_13_24	1354_13_32	1443_12_79	368_13_1	220_12_356	1015_12_19	105_12_68	1335_13_1	936_13_140	659_12_9	586_12_1	2337_13_1	1206_12_206	991_12_603	895_12_5	1092_12_104	141_12_89	717_13_149	561_12_1	299_12_125	2284_4_183	457_01_11	1152_12_565	245_13_1
3715_13_476	149_13_1	3716_12_59	886_12_72	2922_13_5	22_12_171	455_12_1	1089_12_126	552_12_402	580_012_1	114_12_562	65_12_1	1485_13_46	67_12_175	69_12_559	139_12_5	3068_12_5	444_01_1	1739_12_14	129_12_1	2326_12_304	48_13_36	877_4_1	3511_12_16	1618_13_1	799_12_32	288_13_22	1354_13_32	1443_12_83	368_13_1	220_12_359	1015_12_24	105_12_62	1335_13_1	936_13_150	659_12_9	586_12_1	2337_13_1	1206_12_206	991_12_587	895_12_4	1092_12_99	141_12_91	717_13_141	561_12_1	299_12_126	2284_4_181	457_01_11	1152_12_565	245_13_1
3715_13_479	149_13_1	3716_12_66	886_12_68	2922_13_5	22_12_169	455_12_1	1089_12_119	552_12_395	580_012_1	114_12_556	65_12_1	1485_13_47	67_12_171	69_12_541	139_12_4	3068_12_7	444_01_1	1739_12_11	129_12_1	2326_12_317	48_13_33	877_4_1	3511_12_14	1618_13_1	799_12_31	288_13_26	1354_13_30	1443_12_80	368_13_1	220_12_342	1015_12_23	105_12_54	1335_13_1	936_13_147	659_12_11	586_12_1	2337_13_1	1206_12_201	991_12_589	895_12_5	1092_12_92	141_12_94	717_13_136	561_12_1	299_12_116	2284_4_190	457_01_8	1152_12_578	245_13_1
3715_13_478	149_13_1	3716_12_66	886_12_73	2922_13_3	22_12_161	455_12_1	1089_12_131	552_12_404	580_012_1	114_12_562	65_12_1	1485_13_39	67_12_180	69_12_537	139_12_3	3068_12_9	444_01_1	1739_12_9	129_12_1	2326_12_310	48_13_31	877_4_1	3511_12_17	1618_13_1	799_12_31	288_13_23	1354_13_24	1443_12_77	368_13_1	220_12_338	1015_12_21	105_12_57	1335_13_1	936_13_147	659_12_9	586_12_1	2337_13_1	1206_12_202	991_12_567	895_12_5	1092_12_101	141_12_91	717_13_128	561_12_1	299_12_116	2284_4_199	457_01_6	1152_12_568	245_13_1
3715_13_490	149_13_1	3716_12_70	886_12_78	2922_13_6	22_12_179	455_12_1	1089_12_122	552_12_405	580_012_1	114_12_552	65_12_1	1485_13_45	67_12_189	69_12_547	139_12_2	3068_12_7	444_01_1	1739_12_8	129_12_1	2326_12_304	48_13_28	877_4_1	3511_12_13	1618_13_1	799_12_32	288_13_26	1354_13_27	1443_12_77	368_13_1	220_12_342	1015_12_24	105_12_56	1335_13_1	936_13_151	659_12_5	586_12_1	2337_13_1	1206_12_214	991_12_547	895_12_4	1092_12_104	141_12_78	717_13_131	561_12_1	299_12_124	2284_4_210	457_01_5	1152_12_551	245_13_1
3715_13_494	149_13_1	3716_12_66	886_12_75	2922_13_6	22_12_173	455_12_1	1089_12_120	552_12_418	580_012_1	114_12_556	65_12_1	1485_13_46	67_12_177	69_12_535	139_12_1	3068_12_6	444_01_1	1739_12_10	129_12_1	2326_12_313	48_13_28	877_4_1	3511_12_13	1618_13_1	799_12_34	288_13_28	1354_13_20	1443_12_75	368_13_1	220_12_340	1015_12_24	105_12_56	1335_13_1	936_13_144	659_12_4	586_12_1	2337_13_1	1206_12_207	991_12_557	895_12_2	1092_12_106	141_12_71	717_13_141	561_12_1	299_12_125	2284_4_218	457_01_7	1152_12_529	245_13_1
3715_13_518	149_13_1	3716_12_65	886_12_82	2922_13_8	22_12_168	455_12_1	1089_12_131	552_12_411	580_012_1	114_12_585	65_12_1	1485_13_41	67_12_184	69_12_546	139_12_2	3068_12_5	444_01_1	1739_12_10	129_12_1	2326_12_330	48_13_29	877_4_1	3511_12_11	1618_13_1	799_12_31	288_13_31	1354_13_21	1443_12_77	368_13_1	220_12_333	1015_12_23	105_12_49	1335_13_1	936_13_150	659_12_6	586_12_1	2337_13_1	1206_12_188	991_12_558	895_12_3	1092_12_101	141_12_79	717_13_145	561_12_1	299_12_115	2284_4_225	457_01_9	1152_12_536	245_13_1
3715_13_520	149_13_1	3716_12_67	886_12_91	2922_13_7	22_12_177	455_12_1	1089_12_135	552_12_422	580_012_1	114_12_589	65_12_1	1485_13_39	67_12_176	69_12_551	139_12_2	3068_12_5	444_01_1	1739_12_12	129_12_1	2326_12_339	48_13_30	877_4_1	3511_12_15	1618_13_1	799_12_32	288_13_26	1354_13_22	1443_12_71	368_13_1	220_12_314	1015_12_28	105_12_51	1335_13_1	936_13_153	659_12_7	586_12_1	2337_13_1	1206_12_188	991_12_568	895_12_2	1092_12_108	141_12_74	717_13_150	561_12_1	299_12_116	2284_4_224	457_01_9	1152_12_540	245_13_1
3715_13_505	149_13_1	3716_12_62	886_12_84	2922_13_8	22_12_188	455_12_1	1089_12_139	552_12_428	580_012_1	114_12_589	65_12_1	1485_13_42	67_12_169	69_12_528	139_12_1	3068_12_6	444_01_1	1739_12_12	129_12_1	2326_12_317	48_13_25	877_4_1	3511_12_13	1618_13_1	799_12_34	288_13_28	1354_13_21	1443_12_69	368_13_1	220_12_311	1015_12_30	105_12_52	1335_13_1	936_13_147	659_12_6	586_12_1	2337_13_1	1206_12_176	991_12_564	895_12_4	1092_12_112	141_12_72	717_13_157	561_12_1	299_12_123	2284_4_211	457_01_6	1152_12_543	245_13_1
3715_13_527	149_13_1	3716_12_66	886_12_83	2922_13_8	22_12_185	455_12_1	1089_12_141	552_12_426	580_012_1	114_12_586	65_12_1	1485_13_39	67_12_166	69_12_512	139_12_1	3068_12_4	444_01_1	1739_12_12	129_12_1	2326_12_317	48_13_27	877_4_1	3511_12_15	1618_13_1	799_12_30	288_13_33	1354_13_21	1443_12_71	368_13_1	220_12_308	1015_12_30	105_12_55	1335_13_1	936_13_143	659_12_4	586_12_1	2337_13_1	1206_12_165	991_12_565	895_12_4	1092_12_117	141_12_76	717_13_151	561_12_1	299_12_126	2284_4_210	457_01_5	1152_12_558	245_13_1
3715_13_529	149_13_1	3716_12_70	886_12_91	2922_13_10	22_12_180	455_12_1	1089_12_143	552_12_440	580_012_1	114_12_589	65_12_1	1485_13_39	67_12_163	69_12_519	3068_12_2	444_01_1	1739_12_11	129_12_1	2326_12_328	48_13_24	877_4_1	3511_12_17	1618_13_1	799_12_29	288_13_35	1354_13_20	1443_12_66	368_13_1	220_12_290	1015_12_35	105_12_46	1335_13_1	936_13_136	659_12_2	586_12_1	2337_13_1	1206_12_166	991_12_580	895_12_4	1092_12_116	141_12_74	717_13_153	561_12_1	299_12_144	2284_4_204	457_01_7	1152_12_565	245_13_1	262_12_51
3715_13_524	149_13_1	3716_12_70	886_12_88	2922_13_10	22_12_183	455_12_1	1089_12_145	552_12_444	580_012_1	114_12_592	65_12_1	1485_13_43	67_12_173	69_12_520	3068_12_1	444_01_1	1739_12_13	129_12_1	2326_12_334	48_13_19	877_4_1	3511_12_14	1618_13_1	799_12_36	288_13_36	1354_13_23	1443_12_69	368_13_1	220_12_283	1015_12_40	105_12_52	1335_13_1	936_13_148	586_12_1	2337_13_1	1206_12_161	991_12_574	895_12_5	1092_12_114	141_12_71	717_13_149	561_12_1	299_12_152	2284_4_194	457_01_8	1152_12_554	245_13_1	262_12_52	691_123_1
3715_13_512	149_13_1	3716_12_72	886_12_75	2922_13_11	22_12_177	455_12_1	1089_12_147	552_12_449	580_012_1	114_12_580	65_12_1	1485_13_40	67_12_171	69_12_531	3068_12_3	444_01_1	1739_12_11	129_12_1	2326_12_330	48_13_21	877_4_1	3511_12_17	1618_13_1	799_12_29	288_13_38	1354_13_25	1443_12_72	368_13_1	220_12_286	1015_12_42	105_12_44	1335_13_1	936_13_141	586_12_1	2337_13_1	1206_12_149	991_12_578	895_12_5	1092_12_114	141_12_75	717_13_154	561_12_1	299_12_147	2284_4_193	457_01_9	1152_12_558	245_13_1	262_12_52	691_123_1
3715_13_506	149_13_1	3716_12_70	886_12_76	2922_13_10	22_12_185	455_12_1	1089_12_148	552_12_452	580_012_1	114_12_562	65_12_1	1485_13_43	67_12_176	69_12_539	3068_12_3	444_01_1	1739_12_13	129_12_1	2326_12_339	48_13_16	877_4_1	3511_12_20	1618_13_1	799_12_23	288_13_40	1354_13_22	1443_12_71	368_13_1	220_12_288	1015_12_45	105_12_41	1335_13_1	936_13_128	586_12_1	2337_13_1	1206_12_162	991_12_573	895_12_4	1092_12_116	141_12_72	717_13_147	561_12_1	299_12_136	2284_4_193	457_01_7	1152_12_564	245_13_1	262_12_47	691_123_1
3715_13_499	149_13_1	3716_12_68	886_12_84	2922_13_10	22_12_179	455_12_1	1089_12_148	552_12_473	580_012_1	114_12_569	65_12_1	1485_13_46	67_12_181	69_12_557	3068_12_4	444_01_1	1739_12_11	129_12_1	2326_12_336	48_13_17	877_4_1	3511_12_18	1618_13_1	799_12_23	288_13_43	1354_13_19	1443_12_80	368_13_1	220_12_287	1015_12_48	105_12_39	1335_13_1	936_13_127	586_12_1	2337_13_1	1206_12_157	991_12_595	895_12_4	1092_12_117	141_12_78	717_13_145	561_12_1	299_12_128	2284_4_189	457_01_7	1152_12_555	245_13_1	262_12_40	691_123_1
3715_13_504	149_13_1	3716_12_72	886_12_91	2922_13_8	22_12_183	455_12_1	1089_12_153	552_12_481	580_012_1	114_12_554	65_12_1	1485_13_45	67_12_170	69_12_563	3068_12_4	444_01_1	1739_12_12	129_12_1	2326_12_331	48_13_18	877_4_1	3511_12_19	1618_13_1	799_12_28	288_13_44	1354_13_22	1443_12_73	368_13_1	220_12_274	1015_12_47	105_12_36	1335_13_1	936_13_126	586_12_1	2337_13_1	1206_12_143	991_12_600	895_12_3	1092_12_115	141_12_73	717_13_134	561_12_1	299_12_133	2284_4_178	457_01_8	1152_12_551	245_13_1	262_12_42	691_123_1
3715_13_507	149_13_1	3716_12_65	886_12_89	2922_13_11	22_12_181	455_12_1	1089_12_172	552_12_486	580_012_1	114_12_568	65_12_1	1485_13_38	67_12_157	69_12_547	3068_12_5	444_01_1	1739_12_9	129_12_1	2326_12_328	48_13_16	877_4_1	3511_12_15	1618_13_1	799_12_29	288_13_43	1354_13_25	1443_12_72	368_13_1	220_12_265	1015_12_46	105_12_36	1335_13_1	936_13_139	586_12_1	2337_13_1	1206_12_146	991_12_608	895_12_4	1092_12_108	141_12_67	717_13_125	561_12_1	299_12_125	2284_4_180	457_01_7	1152_12_564	245_13_1	262_12_44	691_123_1
3715_13_527	149_13_1	3716_12_57	886_12_85	2922_13_12	22_12_189	455_12_1	1089_12_191	552_12_483	580_012_1	114_12_571	65_12_1	1485_13_38	67_12_163	69_12_540	3068_12_6	444_01_1	1739_12_11	129_12_1	2326_12_336	48_13_14	877_4_1	3511_12_18	1618_13_1	799_12_22	288_13_46	1354_13_24	1443_12_77	368_13_1	220_12_273	1015_12_54	105_12_38	1335_13_1	936_13_142	586_12_1	2337_13_1	1206_12_148	991_12_604	895_12_6	1092_12_110	141_12_63	717_13_126	561_12_1	299_12_124	2284_4_176	457_01_7	1152_12_551	245_13_1	262_12_39	691_123_1
3715_13_546	149_13_1	3716_12_60	886_12_95	2922_13_11	22_12_187	455_12_1	1089_12_179	552_12_484	580_012_1	114_12_577	65_12_1	1485_13_36	67_12_184	69_12_522	3068_12_8	444_01_1	1739_12_12	129_12_1	2326_12_335	48_13_11	877_4_1	3511_12_16	1618_13_1	799_12_19	288_13_51	1354_13_19	1443_12_80	368_13_1	220_12_278	1015_12_54	105_12_34	1335_13_1	936_13_142	586_12_1	2337_13_1	1206_12_138	991_12_613	895_12_6	1092_12_103	141_12_58	717_13_133	561_12_1	299_12_118	2284_4_164	457_01_4	1152_12_554	245_13_1	262_12_47	691_123_1
3715_13_567	149_13_1	3716_12_61	886_12_98	2922_13_13	22_12_194	455_12_1	1089_12_173	552_12_475	580_012_1	114_12_573	65_12_1	1485_13_34	67_12_184	69_12_533	3068_12_11	444_01_1	1739_12_15	129_12_1	2326_12_329	48_13_9	877_4_1	3511_12_20	1618_13_1	799_12_17	288_13_53	1354_13_13	1443_12_84	368_13_1	220_12_273	1015_12_51	105_12_30	1335_13_1	936_13_145	586_12_1	2337_13_1	1206_12_136	991_12_629	895_12_5	1092_12_101	141_12_61	717_13_121	561_12_1	299_12_114	2284_4_155	457_01_1	1152_12_566	245_13_1	262_12_45	691_123_1
3715_13_586	149_13_1	3716_12_57	886_12_106	2922_13_12	22_12_188	455_12_1	1089_12_184	552_12_465	580_012_1	114_12_578	65_12_1	1485_13_28	67_12_195	69_12_566	3068_12_12	444_01_1	1739_12_15	129_12_1	2326_12_325	48_13_8	877_4_1	3511_12_19	1618_13_1	799_12_15	288_13_54	1354_13_10	1443_12_80	368_13_1	220_12_275	1015_12_55	105_12_30	1335_13_1	936_13_150	586_12_1	2337_13_1	1206_12_145	991_12_607	895_12_4	1092_12_108	141_12_54	717_13_117	561_12_1	299_12_116	2284_4_152	457_01_2	1152_12_557	245_13_1	262_12_41	691_123_1
3715_13_585	149_13_1	3716_12_48	886_12_110	2922_13_14	22_12_178	455_12_1	1089_12_180	552_12_480	580_012_1	114_12_564	65_12_1	1485_13_29	67_12_191	69_12_577	3068_12_11	444_01_1	1739_12_16	129_12_1	2326_12_325	48_13_7	877_4_1	3511_12_20	1618_13_1	799_12_13	288_13_55	1354_13_9	1443_12_83	368_13_1	220_12_268	1015_12_47	105_12_30	1335_13_1	936_13_151	586_12_1	2337_13_1	1206_12_147	991_12_595	895_12_4	1092_12_104	141_12_56	717_13_117	561_12_1	299_12_113	2284_4_152	457_01_3	1152_12_550	245_13_1	262_12_45	691_123_1
3715_13_576	149_13_1	3716_12_45	886_12_109	2922_13_17	22_12_186	455_12_1	1089_12_176	552_12_482	580_012_1	114_12_578	65_12_1	1485_13_24	67_12_195	69_12_553	3068_12_10	444_01_1	1739_12_15	129_12_1	2326_12_307	48_13_7	877_4_1	3511_12_19	1618_13_1	799_12_14	288_13_49	1354_13_7	1443_12_84	368_13_1	220_12_264	1015_12_48	105_12_30	1335_13_1	936_13_157	586_12_1	2337_13_1	1206_12_147	991_12_607	895_12_5	1092_12_109	141_12_63	717_13_123	561_12_1	299_12_113	2284_4_143	457_01_2	1152_12_554	245_13_1	262_12_38	691_123_1
3715_13_559	149_13_1	3716_12_50	886_12_106	2922_13_17	22_12_188	455_12_1	1089_12_178	552_12_470	580_012_1	114_12_568	65_12_1	1485_13_26	67_12_187	69_12_559	3068_12_9	444_01_1	1739_12_20	129_12_1	2326_12_306	48_13_7	877_4_1	3511_12_20	1618_13_1	799_12_14	288_13_54	1354_13_7	1443_12_87	368_13_1	220_12_261	1015_12_48	105_12_35	1335_13_1	936_13_152	586_12_1	2337_13_1	1206_12_152	991_12_609	895_12_5	1092_12_108	141_12_61	717_13_111	561_12_1	299_12_117	2284_4_146	457_01_2	1152_12_561	245_13_1	262_12_38	691_123_1
3715_13_557	149_13_1	3716_12_47	886_12_98	2922_13_13	22_12_173	455_12_1	1089_12_176	552_12_464	580_012_1	114_12_569	65_12_1	1485_13_27	67_12_187	69_12_575	3068_12_9	444_01_1	1739_12_22	129_12_1	2326_12_296	48_13_6	877_4_1	3511_12_21	1618_13_1	799_12_16	288_13_54	1354_13_8	1443_12_82	368_13_1	220_12_270	1015_12_46	105_12_34	1335_13_1	936_13_144	586_12_1	2337_13_1	1206_12_155	991_12_602	895_12_7	1092_12_100	141_12_72	717_13_111	561_12_1	299_12_114	2284_4_137	457_01_2	1152_12_580	245_13_1	262_12_44	691_123_1
3715_13_552	149_13_1	3716_12_42	886_12_98	2922_13_9	22_12_182	455_12_1	1089_12_166	552_12_482	580_012_1	114_12_579	65_12_1	1485_13_34	67_12_198	69_12_583	3068_12_11	444_01_1	1739_12_17	129_12_1	2326_12_275	48_13_7	877_4_1	3511_12_16	1618_13_1	799_12_13	288_13_47	1354_13_11	1443_12_84	368_13_1	220_12_276	1015_12_50	105_12_29	1335_13_1	936_13_155	586_12_1	2337_13_1	1206_12_156	991_12_616	895_12_9	1092_12_99	141_12_66	717_13_117	561_12_1	299_12_106	2284_4_127	457_01_2	1152_12_582	245_13_1	262_12_49	691_123_1
3715_13_560	149_13_1	3716_12_46	886_12_102	2922_13_8	22_12_185	455_12_1	1089_12_173	552_12_482	580_012_1	114_12_572	65_12_1	1485_13_27	67_12_205	69_12_580	3068_12_8	444_01_1	1739_12_17	129_12_1	2326_12_296	48_13_7	877_4_1	3511_12_19	1618_13_1	799_12_10	288_13_52	1354_13_10	1443_12_75	368_13_1	220_12_281	1015_12_54	105_12_27	1335_13_1	936_13_148	586_12_1	2337_13_1	1206_12_165	991_12_610	895_12_11	1092_12_102	141_12_66	717_13_117	561_12_1	299_12_102	2284_4_137	457_01_2	1152_12_585	245_13_1	262_12_52	691_123_1
3715_13_534	149_13_1	3716_12_47	886_12_102	2922_13_7	22_12_194	455_12_1	1089_12_148	552_12_479	580_012_1	114_12_559	65_12_1	1485_13_26	67_12_218	69_12_570	3068_12_6	444_01_1	1739_12_17	129_12_1	2326_12_306	48_13_10	877_4_1	3511_12_24	1618_13_1	799_12_8	288_13_46	1354_13_12	1443_12_81	368_13_1	220_12_276	1015_12_59	105_12_24	1335_13_1	936_13_133	586_12_1	2337_13_1	1206_12_172	991_12_617	895_12_10	1092_12_103	141_12_70	717_13_120	561_12_1	299_12_102	2284_4_151	457_01_1	1152_12_596	245_13_1	262_12_54	691_123_1
3715_13_558	149_13_1	3716_12_48	886_12_94	2922_13_6	22_12_196	455_12_1	1089_12_149	552_12_481	580_012_1	114_12_546	65_12_1	1485_13_29	67_12_222	69_12_567	3068_12_3	444_01_1	1739_12_15	129_12_1	2326_12_293	48_13_10	877_4_1	3511_12_23	1618_13_1	799_12_7	288_13_43	1354_13_15	1443_12_77	368_13_1	220_12_268	1015_12_62	105_12_25	1335_13_1	936_13_137	586_12_1	2337_13_1	1206_12_171	991_12_614	895_12_9	1092_12_102	141_12_76	717_13_118	561_12_1	299_12_105	2284_4_149	1152_12_596	245_13_1	262_12_58	691_123_1	196_12_1
3715_13_568	149_13_1	3716_12_44	886_12_102	2922_13_5	22_12_179	455_12_1	1089_12_154	552_12_484	580_012_1	114_12_544	65_12_1	1485_13_26	67_12_222	69_12_565	3068_12_3	444_01_1	1739_12_14	129_12_1	2326_12_301	48_13_8	877_4_1	3511_12_24	1618_13_1	799_12_5	288_13_37	1354_13_19	1443_12_69	368_13_1	220_12_270	1015_12_54	105_12_27	1335_13_1	936_13_130	586_12_1	2337_13_1	1206_12_176	991_12_602	895_12_9	1092_12_102	141_12_75	717_13_118	561_12_1	299_12_111	2284_4_142	1152_12_589	245_13_1	262_12_67	691_123_1	196_12_1
3715_13_562	149_13_1	3716_12_46	886_12_101	2922_13_6	22_12_164	455_12_1	1089_12_157	552_12_490	580_012_1	114_12_549	65_12_1	1485_13_20	67_12_236	69_12_558	3068_12_2	444_01_1	1739_12_17	129_12_1	2326_12_304	48_13_8	877_4_1	3511_12_27	1618_13_1	799_12_6	288_13_38	1354_13_21	1443_12_72	368_13_1	220_12_264	1015_12_58	105_12_31	1335_13_1	936_13_137	586_12_1	2337_13_1	1206_12_179	991_12_609	895_12_7	1092_12_105	141_12_74	717_13_121	561_12_1	299_12_104	2284_4_153	1152_12_583	245_13_1	262_12_59	691_123_1	196_12_1
3715_13_559	149_13_1	3716_12_50	886_12_100	2922_13_5	22_12_166	455_12_1	1089_12_168	552_12_487	580_012_1	114_12_547	65_12_1	1485_13_23	67_12_233	69_12_547	3068_12_1	444_01_1	1739_12_17	129_12_1	2326_12_302	48_13_6	877_4_1	3511_12_28	1618_13_1	799_12_8	288_13_40	1354_13_21	1443_12_68	368_13_1	220_12_264	1015_12_50	105_12_36	1335_13_1	936_13_128	586_12_1	2337_13_1	1206_12_178	991_12_622	895_12_9	1092_12_110	141_12_72	717_13_125	561_12_1	299_12_107	2284_4_168	1152_12_586	245_13_1	262_12_61	691_123_1	196_12_1
3715_13_555	149_13_1	3716_12_52	886_12_103	2922_13_7	22_12_178	455_12_1	1089_12_173	552_12_470	580_012_1	114_12_538	65_12_1	1485_13_25	67_12_240	69_12_553	3068_12_2	444_01_1	1739_12_18	129_12_1	2326_12_289	48_13_6	877_4_1	3511_12_24	1618_13_1	799_12_9	288_13_37	1354_13_22	1443_12_71	368_13_1	220_12_265	1015_12_41	105_12_31	1335_13_1	936_13_132	586_12_1	2337_13_1	1206_12_173	991_12_618	895_12_10	1092_12_104	141_12_70	717_13_121	561_12_1	299_12_108	2284_4_179	1152_12_583	245_13_1	262_12_69	691_123_1	196_12_1
3715_13_563	149_13_1	3716_12_49	886_12_91	2922_13_9	22_12_172	455_12_1	1089_12_180	552_12_482	580_012_1	114_12_542	65_12_1	1485_13_29	67_12_248	69_12_577	3068_12_3	444_01_1	1739_12_16	129_12_1	2326_12_285	48_13_7	877_4_1	3511_12_23	1618_13_1	799_12_7	288_13_40	1354_13_25	1443_12_66	368_13_1	220_12_246	1015_12_34	105_12_33	1335_13_1	936_13_123	586_12_1	2337_13_1	1206_12_170	991_12_604	895_12_11	1092_12_106	141_12_65	717_13_114	561_12_1	299_12_110	2284_4_203	1152_12_612	245_13_1	262_12_57	691_123_1	196_12_1
3715_13_566	149_13_1	3716_12_53	886_12_89	2922_13_8	22_12_173	455_12_1	1089_12_182	552_12_477	580_012_1	114_12_556	65_12_1	1485_13_30	67_12_244	69_12_567	3068_12_3	444_01_1	1739_12_15	129_12_1	2326_12_298	48_13_9	877_4_1	3511_12_26	1618_13_1	799_12_10	288_13_44	1354_13_26	1443_12_68	368_13_1	220_12_234	1015_12_31	105_12_35	1335_13_1	936_13_127	586_12_1	2337_13_1	1206_12_176	991_12_593	895_12_12	1092_12_103	141_12_65	717_13_113	561_12_1	299_12_104	2284_4_207	1152_12_614	245_13_1	262_12_60	691_123_1	196_12_1
3715_13_567	149_13_1	3716_12_54	886_12_98	2922_13_8	22_12_169	455_12_1	1089_12_178	552_12_482	580_012_1	114_12_556	65_12_1	1485_13_29	67_12_242	69_12_576	3068_12_4	444_01_1	1739_12_10	129_12_1	2326_12_310	48_13_10	877_4_1	3511_12_24	1618_13_1	799_12_12	288_13_41	1354_13_28	1443_12_71	368_13_1	220_12_227	1015_12_31	105_12_40	1335_13_1	936_13_125	586_12_1	2337_13_1	1206_12_173	991_12_598	895_12_20	1092_12_102	141_12_67	717_13_110	561_12_1	299_12_106	2284_4_180	1152_12_618	245_13_1	262_12_54	691_123_1	196_12_1
3715_13_583	149_13_1	3716_12_50	886_12_99	2922_13_9	22_12_159	455_12_1	1089_12_176	552_12_477	580_012_1	114_12_569	65_12_1	1485_13_25	67_12_243	69_12_585	3068_12_3	444_01_1	1739_12_8	129_12_1	2326_12_314	48_13_12	877_4_1	3511_12_26	1618_13_1	799_12_12	288_13_37	1354_13_28	1443_12_70	368_13_1	220_12_219	1015_12_30	105_12_37	1335_13_1	936_13_133	586_12_1	2337_13_1	1206_12_172	991_12_599	895_12_19	1092_12_103	141_12_75	717_13_105	561_12_1	299_12_102	2284_4_180	1152_12_596	245_13_1	262_12_54	691_123_1	196_12_1
3715_13_572	149_13_1	3716_12_53	886_12_98	2922_13_10	22_12_161	455_12_1	1089_12_177	552_12_468	580_012_1	114_12_563	65_12_1	1485_13_20	67_12_237	69_12_581	3068_12_2	444_01_1	1739_12_7	129_12_1	2326_12_326	48_13_14	877_4_1	3511_12_31	1618_13_1	799_12_13	288_13_43	1354_13_35	1443_12_68	368_13_1	220_12_212	1015_12_29	105_12_34	1335_13_1	936_13_129	586_12_1	2337_13_1	1206_12_164	991_12_625	895_12_18	1092_12_89	141_12_84	717_13_97	561_12_1	299_12_104	2284_4_184	1152_12_586	245_13_1	262_12_47	691_123_1	196_12_1
3715_13_573	149_13_1	3716_12_55	886_12_101	2922_13_9	22_12_158	455_12_1	1089_12_181	552_12_469	580_012_1	114_12_553	65_12_1	1485_13_15	67_12_229	69_12_628	3068_12_2	444_01_1	1739_12_8	129_12_1	2326_12_310	48_13_13	877_4_1	3511_12_30	1618_13_1	799_12_12	288_13_41	1354_13_33	1443_12_73	368_13_1	220_12_215	1015_12_31	105_12_32	1335_13_1	936_13_120	586_12_1	2337_13_1	1206_12_168	991_12_636	895_12_21	1092_12_89	141_12_80	717_13_100	561_12_1	299_12_105	2284_4_179	1152_12_592	245_13_1	262_12_54	691_123_1	196_12_1
3715_13_567	149_13_1	3716_12_60	886_12_108	861_12_55	2922_13_7	22_12_152	455_12_1	1089_12_168	552_12_476	580_012_1	114_12_557	65_12_1	1485_13_12	67_12_234	69_12_631	3068_12_2	444_01_1	1739_12_7	129_12_1	2326_12_313	48_13_8	877_4_1	3511_12_27	1618_13_1	799_12_11	288_13_44	1354_13_34	1443_12_75	368_13_1	220_12_210	1015_12_33	105_12_31	1335_13_1	936_13_125	586_12_1	2337_13_1	1206_12_161	991_12_634	895_12_21	1092_12_98	141_12_84	717_13_98	561_12_1	299_12_101	2284_4_180	1152_12_574	245_13_1	262_12_55	691_123_1
3715_13_570	149_13_1	3716_12_65	886_12_95	2922_13_5	22_12_144	455_12_1	1089_12_169	552_12_485	580_012_1	114_12_562	65_12_1	1485_13_10	67_12_256	69_12_610	3068_12_2	444_01_1	1739_12_5	129_12_1	2326_12_317	48_13_8	877_4_1	3511_12_29	1618_13_1	799_12_8	288_13_39	1354_13_34	1443_12_80	368_13_1	220_12_213	1015_12_32	105_12_27	1335_13_1	936_13_120	586_12_1	2337_13_1	1206_12_161	991_12_645	895_12_21	1092_12_103	141_12_93	717_13_101	561_12_1	2284_4_174	1152_12_587	245_13_1	262_12_58	691_123_1	196_12_1	333_12_1
3715_13_564	149_13_1	3716_12_62	886_12_92	2922_13_4	22_12_146	455_12_1	1089_12_151	552_12_495	580_012_1	114_12_555	65_12_1	1485_13_8	67_12_258	69_12_618	3068_12_3	444_01_1	1739_12_4	129_12_1	2326_12_315	48_13_10	877_4_1	3511_12_26	1618_13_1	799_12_11	288_13_30	1354_13_34	1443_12_83	368_13_1	220_12_183	1015_12_39	105_12_24	1335_13_1	936_13_134	586_12_1	2337_13_1	1206_12_157	991_12_670	895_12_23	1092_12_101	141_12_94	717_13_107	561_12_1	2284_4_160	1152_12_601	245_13_1	262_12_58	691_123_1	196_12_1	333_12_1
3715_13_573	149_13_1	3716_12_64	886_12_91	861_12_52	2922_13_6	22_12_146	455_12_1	1089_12_149	552_12_494	580_012_1	114_12_547	65_12_1	1485_13_7	67_12_266	69_12_604	444_01_1	1739_12_5	691_123_1	2326_12_302	48_13_9	877_4_1	3511_12_27	1618_13_1	799_12_12	288_13_30	1354_13_35	1443_12_89	368_13_1	220_12_188	1015_12_35	105_12_22	1335_13_1	936_13_133	586_12_1	2337_13_1	1206_12_159	991_12_654	895_12_19	1092_12_106	141_12_104	717_13_109	561_12_1	2284_4_167	1152_12_592	245_13_1	262_12_58	196_12_1	333_12_1	1496_01_45
3715_13_575	149_13_1	3716_12_72	886_12_89	861_12_56	2922_13_7	22_12_160	455_12_1	1089_12_150	552_12_493	580_012_1	114_12_536	65_12_1	1485_13_7	67_12_260	69_12_600	444_01_1	1739_12_6	691_123_1	2326_12_290	48_13_10	877_4_1	3511_12_27	1618_13_1	799_12_13	288_13_28	1354_13_37	1443_12_84	368_13_1	220_12_180	1015_12_37	105_12_21	1335_13_1	936_13_126	586_12_1	2337_13_1	1206_12_153	991_12_656	895_12_21	1092_12_110	141_12_103	717_13_108	561_12_1	2284_4_168	1152_12_600	245_13_1	262_12_61	196_12_1	333_12_1	1496_01_47
3715_13_576	149_13_1	3716_12_63	886_12_87	2922_13_7	22_12_163	455_12_1	1089_12_150	552_12_501	580_012_1	114_12_555	65_12_1	1485_13_8	67_12_270	69_12_605	444_01_1	1739_12_6	691_123_1	2326_12_292	48_13_9	877_4_1	3511_12_20	1618_13_1	799_12_15	288_13_30	1354_13_38	1443_12_81	368_13_1	220_12_186	1015_12_43	105_12_24	1335_13_1	936_13_120	586_12_1	2337_13_1	1206_12_138	991_12_660	895_12_20	1092_12_118	141_12_109	717_13_104	561_12_1	2284_4_158	1152_12_609	245_13_1	262_12_74	196_12_1	333_12_1	1496_01_42	507_12_1
3715_13_572	149_13_1	3716_12_58	886_12_92	2922_13_9	22_12_160	455_12_1	1089_12_145	552_12_504	580_012_1	114_12_570	65_12_1	1485_13_4	67_12_263	69_12_586	444_01_1	1739_12_6	691_123_1	2326_12_283	48_13_9	877_4_1	3511_12_23	1618_13_1	799_12_15	288_13_30	1354_13_40	1443_12_86	368_13_1	220_12_197	1015_12_45	105_12_25	1335_13_1	936_13_124	586_12_1	2337_13_1	1206_12_135	991_12_651	895_12_16	1092_12_114	141_12_118	717_13_108	561_12_1	2284_4_162	1152_12_597	245_13_1	262_12_74	196_12_1	333_12_1	1496_01_40	507_12_1
3715_13_588	149_13_1	3716_12_64	886_12_96	2922_13_12	22_12_158	455_12_1	1089_12_134	552_12_500	580_012_1	114_12_571	65_12_1	1485_13_3	67_12_287	69_12_578	444_01_1	1739_12_4	691_123_1	2326_12_287	48_13_7	877_4_1	3511_12_28	1618_13_1	799_12_15	288_13_37	1354_13_39	1443_12_92	368_13_1	220_12_193	1015_12_47	105_12_27	1335_13_1	936_13_134	586_12_1	2337_13_1	1206_12_135	991_12_648	895_12_18	1092_12_113	141_12_118	717_13_110	561_12_1	2284_4_152	1152_12_580	245_13_1	262_12_75	196_12_1	333_12_1	1496_01_44	507_12_1
3715_13_593	149_13_1	3716_12_68	886_12_99	861_12_45	2922_13_16	22_12_148	455_12_1	1089_12_127	552_12_485	580_012_1	114_12_573	65_12_1	1485_13_4	67_12_294	69_12_557	444_01_1	1739_12_2	691_123_1	2326_12_286	48_13_4	877_4_1	3511_12_31	1618_13_1	799_12_15	288_13_35	1354_13_37	1443_12_86	368_13_1	220_12_210	1015_12_45	105_12_26	1335_13_1	936_13_134	586_12_1	2337_13_1	1206_12_147	991_12_649	895_12_16	1092_12_120	141_12_120	717_13_118	561_12_1	2284_4_141	1152_12_595	245_13_1	262_12_75	196_12_1	333_12_1	1496_01_45
3715_13_584	149_13_1	3716_12_68	886_12_90	861_12_42	2922_13_15	22_12_160	455_12_1	1089_12_130	552_12_492	580_012_1	114_12_574	65_12_1	1485_13_3	67_12_299	69_12_566	444_01_1	1739_12_1	691_123_1	2326_12_283	48_13_2	877_4_1	3511_12_33	1618_13_1	799_12_18	288_13_37	1354_13_36	1443_12_91	368_13_1	220_12_210	1015_12_48	105_12_30	1335_13_1	936_13_137	586_12_1	2337_13_1	1206_12_147	991_12_656	895_12_18	1092_12_115	141_12_111	717_13_121	561_12_1	2284_4_138	1152_12_599	245_13_1	262_12_70	196_12_1	333_12_1	1496_01_46
3715_13_572	149_13_1	3716_12_77	886_12_96	861_12_39	2922_13_18	22_12_157	455_12_1	1089_12_126	552_12_499	580_012_1	114_12_573	65_12_1	1485_13_3	67_12_319	69_12_583	444_01_1	1739_12_2	691_123_1	2326_12_295	48_13_3	877_4_1	3511_12_35	1618_13_1	799_12_18	288_13_31	1354_13_34	1443_12_90	368_13_1	220_12_197	1015_12_47	105_12_28	1335_13_1	936_13_138	586_12_1	2337_13_1	1206_12_153	991_12_650	895_12_19	1092_12_105	141_12_110	717_13_132	561_12_1	2284_4_137	1152_12_587	245_13_1	262_12_66	196_12_1	333_12_1	1496_01_47
3715_13_581	149_13_1	3716_12_74	886_12_93	861_12_38	2922_13_19	22_12_149	455_12_1	1089_12_131	552_12_498	580_012_1	114_12_576	65_12_1	1485_13_2	67_12_315	69_12_595	444_01_1	1739_12_1	691_123_1	2326_12_300	48_13_1	877_4_1	3511_12_34	1618_13_1	799_12_14	288_13_26	1354_13_29	1443_12_82	368_13_1	220_12_190	1015_12_50	105_12_28	1335_13_1	936_13_145	586_12_1	2337_13_1	1206_12_150	991_12_657	895_12_19	1092_12_109	141_12_105	717_13_143	561_12_1	2284_4_133	1152_12_578	245_13_1	262_12_71	196_12_1	333_12_1	1496_01_44
3715_13_583	149_13_1	3716_12_73	886_12_97	861_12_37	2922_13_24	22_12_162	455_12_1	1089_12_140	552_12_498	580_012_1	114_12_577	65_12_1	1485_13_3	67_12_298	69_12_602	444_01_1	691_123_1	2326_12_308	48_13_1	877_4_1	3511_12_33	1618_13_1	799_12_11	288_13_25	1354_13_24	1443_12_84	368_13_1	220_12_186	1015_12_50	105_12_30	1335_13_1	936_13_144	586_12_1	2337_13_1	1206_12_150	991_12_678	895_12_16	1092_12_111	141_12_105	717_13_142	561_12_1	2284_4_133	1152_12_568	245_13_1	262_12_72	384_13_1	333_12_1	1496_01_45	507_12_1
3715_13_592	149_13_1	3716_12_73	886_12_98	861_12_30	2922_13_27	22_12_166	455_12_1	1089_12_146	552_12_505	580_012_1	114_12_577	65_12_1	1485_13_3	67_12_284	69_12_595	444_01_1	691_123_1	2326_12_296	48_13_1	877_4_1	3511_12_31	1618_13_1	799_12_10	288_13_25	1354_13_21	1443_12_84	368_13_1	220_12_172	1015_12_48	105_12_28	1335_13_1	936_13_142	586_12_1	2337_13_1	1206_12_141	991_12_695	895_12_17	1092_12_118	141_12_108	717_13_129	561_12_1	2284_4_135	1152_12_577	245_13_1	262_12_65	384_13_1	333_12_1	1496_01_43	507_12_1
3715_13_592	149_13_1	3716_12_72	886_12_99	861_12_25	2922_13_29	455_12_1	1089_12_153	552_12_502	580_012_1	114_12_580	65_12_1	1485_13_2	67_12_291	69_12_605	444_01_1	691_123_1	2326_12_294	22_12_158	877_4_1	3511_12_31	1618_13_1	799_12_15	288_13_21	1354_13_23	1443_12_90	368_13_1	220_12_172	1015_12_50	105_12_31	1335_13_1	936_13_138	586_12_1	2337_13_1	1206_12_150	991_12_708	895_12_17	1092_12_114	141_12_107	717_13_133	561_12_1	2284_4_126	1152_12_588	245_13_1	262_12_62	384_13_1	333_12_1	1496_01_42	507_12_1	389_12_151
3715_13_604	149_13_1	3716_12_73	886_12_100	861_12_26	2922_13_31	455_12_1	1089_12_138	552_12_492	580_012_1	114_12_574	65_12_1	1485_13_1	67_12_289	69_12_593	444_01_1	691_123_1	2326_12_282	22_12_160	877_4_1	3511_12_32	1618_13_1	799_12_14	288_13_22	1354_13_21	1443_12_95	368_13_1	220_12_164	1015_12_45	105_12_32	1335_13_1	936_13_146	586_12_1	2337_13_1	1206_12_149	991_12_701	895_12_20	1092_12_106	141_12_103	717_13_138	561_12_1	2284_4_118	1152_12_588	245_13_1	262_12_54	384_13_1	333_12_1	1496_01_37	507_12_1	389_12_149
3715_13_596	149_13_1	3716_12_72	886_12_98	861_12_24	2922_13_31	455_12_1	1089_12_143	552_12_501	580_012_1	114_12_574	65_12_1	1485_13_1	67_12_274	69_12_604	444_01_1	691_123_1	2326_12_278	22_12_151	877_4_1	3511_12_34	1618_13_1	799_12_13	288_13_22	1354_13_21	1443_12_93	368_13_1	220_12_157	1015_12_42	105_12_37	1335_13_1	936_13_149	586_12_1	2337_13_1	1206_12_134	991_12_711	895_12_24	1092_12_102	141_12_94	717_13_128	561_12_1	2284_4_123	1152_12_589	245_13_1	262_12_48	384_13_1	333_12_1	1496_01_38	507_12_1	389_12_141
3715_13_596	149_13_1	3716_12_76	886_12_105	861_12_26	2922_13_33	455_12_1	1089_12_133	552_12_508	580_012_1	114_12_576	65_12_1	1485_13_1	67_12_280	69_12_616	444_01_1	691_123_1	2326_12_276	22_12_144	877_4_1	3511_12_29	1618_13_1	799_12_13	288_13_20	1354_13_26	1443_12_93	368_13_1	220_12_163	1015_12_38	105_12_36	1335_13_1	936_13_150	586_12_1	2337_13_1	1206_12_147	991_12_692	895_12_18	1092_12_101	141_12_98	717_13_131	561_12_1	2284_4_99	1152_12_588	245_13_1	262_12_47	384_13_1	333_12_1	1496_01_40	507_12_1	389_12_139
3715_13_592	3716_12_77	886_12_106	861_12_21	2922_13_24	455_12_1	1089_12_149	552_12_509	580_012_1	114_12_559	65_12_1	149_13_1	67_12_289	69_12_610	444_01_1	691_123_1	2326_12_298	22_12_143	877_4_1	3511_12_25	1618_13_1	799_12_11	288_13_20	1354_13_21	1443_12_86	368_13_1	220_12_167	1015_12_40	105_12_34	936_13_154	586_12_1	2337_13_1	1206_12_149	991_12_679	895_12_18	1092_12_89	141_12_104	717_13_130	561_12_1	2284_4_102	1152_12_601	245_13_1	262_12_51	384_13_1	333_12_1	1496_01_35	507_12_1	389_12_136	484_12_25	2833_12_47
3715_13_598	3716_12_80	886_12_108	861_12_21	2922_13_26	455_12_1	1089_12_160	552_12_514	580_012_1	114_12_564	65_12_1	149_13_1	67_12_298	69_12_586	444_01_1	691_123_1	2326_12_296	22_12_137	877_4_1	3511_12_26	1618_13_1	799_12_15	288_13_17	1354_13_23	1443_12_86	368_13_1	220_12_177	1015_12_35	105_12_36	936_13_158	586_12_1	2337_13_1	1206_12_160	991_12_689	895_12_26	1092_12_83	141_12_106	717_13_132	561_12_1	2284_4_100	1152_12_613	245_13_1	262_12_49	384_13_1	333_12_1	1496_01_34	507_12_1	389_12_139	484_12_24	2833_12_45
3715_13_603	3716_12_80	886_12_112	861_12_20	2922_13_27	455_12_1	1089_12_154	552_12_521	580_012_1	114_12_579	65_12_1	149_13_1	67_12_300	69_12_607	444_01_1	691_123_1	2326_12_299	22_12_144	877_4_1	3511_12_28	1618_13_1	799_12_15	288_13_20	1354_13_21	1443_12_89	368_13_1	220_12_189	1015_12_38	105_12_33	936_13_154	586_12_1	2337_13_1	1206_12_168	991_12_686	895_12_20	1092_12_81	141_12_102	717_13_127	561_12_1	2284_4_90	1152_12_598	245_13_1	262_12_48	384_13_1	333_12_1	1496_01_35	507_12_1	389_12_132	484_12_19	2833_12_47
3715_13_594	3716_12_83	886_12_113	861_12_19	2922_13_27	455_12_1	1089_12_136	552_12_522	580_012_1	114_12_586	65_12_1	149_13_1	67_12_300	69_12_631	444_01_1	691_123_1	2326_12_295	22_12_149	877_4_1	3511_12_31	1618_13_1	799_12_13	288_13_18	1354_13_24	1443_12_92	368_13_1	220_12_190	1015_12_35	105_12_33	936_13_154	586_12_1	2337_13_1	1206_12_168	991_12_685	895_12_16	1092_12_81	141_12_102	717_13_117	561_12_1	2284_4_94	1152_12_622	245_13_1	262_12_48	384_13_1	333_12_1	1496_01_34	507_12_1	389_12_130	484_12_18	2833_12_47
3715_13_611	3716_12_97	886_12_119	861_12_20	2922_13_26	455_12_1	1089_12_135	552_12_511	580_012_1	114_12_580	65_12_1	149_13_1	67_12_292	69_12_617	444_01_1	691_123_1	2326_12_309	22_12_136	877_4_1	3511_12_27	1618_13_1	799_12_12	288_13_18	1354_13_23	1443_12_87	368_13_1	220_12_174	1015_12_36	105_12_31	936_13_142	586_12_1	2337_13_1	1206_12_158	991_12_686	895_12_18	1092_12_88	141_12_102	717_13_108	561_12_1	2284_4_96	1152_12_624	245_13_1	262_12_50	384_13_1	333_12_1	1496_01_34	507_12_1	389_12_120	484_12_19	2833_12_40
3715_13_612	3716_12_89	886_12_124	861_12_19	2922_13_27	455_12_1	1089_12_132	552_12_526	580_012_1	114_12_594	65_12_1	149_13_1	67_12_299	69_12_611	444_01_1	691_123_1	2326_12_318	22_12_138	877_4_1	3511_12_31	1618_13_1	799_12_14	288_13_20	1354_13_26	1443_12_88	368_13_1	220_12_175	1015_12_40	105_12_27	936_13_149	586_12_1	2337_13_1	1206_12_154	991_12_672	895_12_17	1092_12_93	141_12_109	717_13_104	561_12_1	2284_4_94	1152_12_622	245_13_1	262_12_50	384_13_1	333_12_1	1496_01_30	507_12_1	389_12_117	484_12_13	2833_12_37
3715_13_615	3716_12_86	886_12_122	861_12_25	2922_13_28	455_12_1	1089_12_119	552_12_524	580_012_1	114_12_608	65_12_1	149_13_1	67_12_279	69_12_619	444_01_1	691_123_1	2326_12_311	22_12_138	877_4_1	3511_12_39	1618_13_1	799_12_14	288_13_20	1354_13_21	1443_12_93	368_13_1	220_12_172	1015_12_41	105_12_24	936_13_148	586_12_1	2337_13_1	1206_12_150	991_12_681	895_12_15	1092_12_85	141_12_103	717_13_118	561_12_1	2284_4_94	1152_12_626	245_13_1	262_12_52	384_13_1	333_12_1	1496_01_31	507_12_1	389_12_121	484_12_10	2833_12_30
3715_13_599	3716_12_87	886_12_121	861_12_27	2922_13_33	455_12_1	1089_12_123	552_12_513	580_012_1	114_12_600	65_12_1	149_13_1	67_12_274	69_12_620	444_01_1	691_123_1	2326_12_318	22_12_143	877_4_1	3511_12_35	1618_13_1	799_12_17	288_13_25	1354_13_21	1443_12_87	368_13_1	220_12_177	1015_12_41	105_12_29	936_13_148	586_12_1	2337_13_1	1206_12_151	991_12_657	895_12_12	1092_12_86	141_12_103	717_13_118	561_12_1	2284_4_79	1152_12_617	245_13_1	262_12_56	384_13_1	333_12_1	1496_01_33	507_12_1	389_12_122	484_12_9	2833_12_35
3715_13_597	3716_12_91	886_12_119	861_12_28	2922_13_32	455_12_1	1089_12_121	552_12_518	580_012_1	114_12_594	65_12_1	149_13_1	67_12_265	69_12_631	444_01_1	691_123_1	2326_12_317	22_12_153	877_4_1	3511_12_33	1618_13_1	799_12_14	288_13_22	1354_13_20	1443_12_86	368_13_1	220_12_189	1015_12_46	105_12_19	936_13_137	586_12_1	2337_13_1	1206_12_159	991_12_663	895_12_14	1092_12_84	141_12_104	717_13_110	561_12_1	2284_4_82	1152_12_604	245_13_1	262_12_70	384_13_1	333_12_1	1496_01_37	507_12_1	389_12_127	484_12_4	2833_12_34
3715_13_604	3716_12_93	886_12_113	861_12_29	2922_13_32	455_12_1	1089_12_110	552_12_515	580_012_1	114_12_606	65_12_1	149_13_1	67_12_271	69_12_653	444_01_1	691_123_1	2326_12_330	22_12_157	877_4_1	3511_12_26	1618_13_1	799_12_14	288_13_20	1354_13_21	1443_12_97	368_13_1	220_12_197	1015_12_44	105_12_18	936_13_132	586_12_1	2337_13_1	1206_12_161	991_12_666	895_12_13	1092_12_96	141_12_95	717_13_110	561_12_1	2284_4_77	1152_12_624	245_13_1	262_12_70	384_13_1	333_12_1	1496_01_35	507_12_1	389_12_124	484_12_8	2833_12_37
3715_13_604	3716_12_99	886_12_104	861_12_24	2922_13_36	455_12_1	1089_12_107	552_12_512	580_012_1	114_12_617	65_12_1	149_13_1	67_12_274	69_12_628	444_01_1	691_123_1	2326_12_319	22_12_158	877_4_1	3511_12_27	1618_13_1	799_12_14	288_13_19	1354_13_18	1443_12_99	368_13_1	220_12_203	1015_12_50	105_12_24	936_13_123	586_12_1	2337_13_1	1206_12_165	991_12_679	895_12_11	1092_12_90	141_12_96	717_13_117	561_12_1	2284_4_71	1152_12_635	245_13_1	262_12_76	384_13_1	333_12_1	1496_01_34	507_12_1	389_12_126	484_12_7	2833_12_38
3715_13_606	3716_12_97	886_12_106	861_12_27	2922_13_40	455_12_1	1089_12_113	552_12_511	580_012_1	114_12_606	65_12_1	149_13_1	67_12_278	69_12_639	444_01_1	691_123_1	2326_12_320	22_12_162	877_4_1	3511_12_32	1618_13_1	799_12_13	288_13_22	1354_13_21	1443_12_95	368_13_1	220_12_210	1015_12_50	105_12_19	936_13_107	586_12_1	2337_13_1	1206_12_163	991_12_677	895_12_12	1092_12_88	141_12_92	717_13_107	561_12_1	2284_4_72	1152_12_638	245_13_1	262_12_83	384_13_1	333_12_1	1496_01_37	507_12_1	389_12_123	484_12_7	2833_12_36
3715_13_599	3716_12_100	886_12_117	861_12_28	2922_13_43	455_12_1	1089_12_119	552_12_510	580_012_1	114_12_613	65_12_1	149_13_1	67_12_278	69_12_644	444_01_1	691_123_1	2326_12_306	22_12_159	877_4_1	3511_12_31	1618_13_1	799_12_13	288_13_21	1354_13_21	1443_12_95	368_13_1	220_12_212	1015_12_49	105_12_17	936_13_98	586_12_1	2337_13_1	1206_12_166	991_12_686	895_12_6	1092_12_92	141_12_97	717_13_106	561_12_1	2284_4_65	1152_12_647	245_13_1	262_12_78	384_13_1	333_12_1	1496_01_44	507_12_1	389_12_115	484_12_7	2833_12_40
3715_13_596	3716_12_109	886_12_115	861_12_24	2922_13_41	455_12_1	1089_12_123	552_12_510	580_012_1	114_12_614	65_12_1	149_13_1	67_12_298	69_12_654	444_01_1	691_123_1	2326_12_295	22_12_143	877_4_1	3511_12_33	1618_13_1	799_12_12	288_13_19	1354_13_23	1443_12_96	368_13_1	220_12_211	1015_12_48	105_12_20	936_13_97	586_12_1	2337_13_1	1206_12_150	991_12_683	895_12_3	1092_12_98	141_12_89	717_13_102	561_12_1	2284_4_61	1152_12_680	245_13_1	262_12_72	384_13_1	333_12_1	1496_01_40	507_12_1	389_12_125	484_12_10	2833_12_42
3715_13_603	3716_12_103	886_12_118	861_12_21	2922_13_41	455_12_1	1089_12_129	552_12_520	580_012_1	114_12_617	65_12_1	149_13_1	67_12_306	69_12_642	444_01_1	691_123_1	2326_12_301	22_12_142	877_4_1	3511_12_32	1618_13_1	799_12_13	288_13_19	1354_13_23	1443_12_95	368_13_1	220_12_216	1015_12_52	105_12_20	936_13_100	586_12_1	2337_13_1	1206_12_150	991_12_689	895_12_3	1092_12_98	141_12_88	717_13_95	561_12_1	2284_4_52	1152_12_675	245_13_1	262_12_84	384_13_1	333_12_1	1496_01_33	507_12_1	389_12_121	484_12_9	2833_12_43
3715_13_610	3716_12_104	886_12_119	861_12_19	2922_13_37	455_12_1	1089_12_122	552_12_541	580_012_1	114_12_639	65_12_1	149_13_1	67_12_296	69_12_643	444_01_1	691_123_1	2326_12_290	22_12_141	877_4_1	3511_12_31	1618_13_1	799_12_13	288_13_17	1354_13_21	1443_12_88	368_13_1	220_12_212	1015_12_51	105_12_16	936_13_103	586_12_1	2337_13_1	1206_12_155	991_12_697	895_12_4	1092_12_92	141_12_80	717_13_94	561_12_1	2284_4_60	1152_12_673	245_13_1	262_12_76	384_13_1	333_12_1	1496_01_33	507_12_1	389_12_123	484_12_7	2833_12_45
3715_13_616	3716_12_107	886_12_127	861_12_18	2922_13_35	455_12_1	1089_12_128	552_12_544	580_012_1	114_12_624	65_12_1	149_13_1	67_12_299	69_12_650	444_01_1	691_123_1	2326_12_299	22_12_145	877_4_1	3511_12_33	1618_13_1	799_12_13	288_13_18	1354_13_21	1443_12_93	368_13_1	220_12_196	1015_12_47	105_12_15	936_13_104	586_12_1	2337_13_1	1206_12_178	991_12_665	895_12_3	1092_12_97	141_12_80	717_13_83	561_12_1	2284_4_57	1152_12_669	245_13_1	262_12_76	384_13_1	333_12_1	1496_01_29	507_12_1	389_12_114	484_12_5	2833_12_51
3715_13_617	3716_12_104	886_12_117	861_12_19	2922_13_33	455_12_1	1089_12_117	552_12_554	580_012_1	114_12_629	65_12_1	149_13_1	67_12_303	69_12_627	444_01_1	691_123_1	2326_12_306	22_12_159	877_4_1	3511_12_33	1618_13_1	799_12_11	288_13_13	1354_13_23	1443_12_86	368_13_1	220_12_208	1015_12_58	105_12_10	936_13_109	586_12_1	2337_13_1	1206_12_185	991_12_645	895_12_1	1092_12_101	141_12_74	717_13_82	561_12_1	2284_4_60	1152_12_670	245_13_1	262_12_75	384_13_1	333_12_1	1496_01_29	507_12_1	389_12_113	484_12_4	2833_12_50
3715_13_613	3716_12_100	886_12_123	861_12_21	2922_13_36	455_12_1	1089_12_128	552_12_561	580_012_1	114_12_619	65_12_1	149_13_1	67_12_306	69_12_632	444_01_1	691_123_1	2326_12_297	22_12_152	877_4_1	3511_12_37	1618_13_1	799_12_13	288_13_13	1354_13_22	1443_12_85	368_13_1	220_12_207	1015_12_60	105_12_10	936_13_114	586_12_1	2337_13_1	1206_12_184	991_12_649	895_12_2	1092_12_109	141_12_62	717_13_86	561_12_1	2284_4_53	1152_12_674	245_13_1	262_12_80	384_13_1	333_12_1	1496_01_28	507_12_1	389_12_119	484_12_3	2833_12_48
3715_13_626	3716_12_105	886_12_134	861_12_21	2922_13_40	455_12_1	1089_12_140	552_12_558	580_012_1	114_12_623	65_12_1	149_13_1	67_12_307	69_12_649	444_01_1	691_123_1	2326_12_292	22_12_141	877_4_1	3511_12_34	1618_13_1	799_12_12	288_13_17	1354_13_22	1443_12_75	368_13_1	220_12_186	1015_12_55	105_12_11	936_13_121	586_12_1	2337_13_1	1206_12_184	991_12_677	895_12_2	1092_12_106	141_12_69	717_13_88	561_12_1	2284_4_55	1152_12_691	245_13_1	262_12_78	384_13_1	333_12_1	1496_01_26	507_12_1	389_12_120	484_12_3	2833_12_46
3715_13_627	3716_12_104	886_12_134	861_12_22	2922_13_36	455_12_1	1089_12_136	552_12_552	580_012_1	114_12_633	65_12_1	149_13_1	67_12_294	69_12_650	444_01_1	691_123_1	2326_12_298	22_12_136	877_4_1	3511_12_36	1618_13_1	799_12_9	288_13_18	1354_13_21	1443_12_75	368_13_1	220_12_177	1015_12_52	105_12_12	936_13_112	586_12_1	2337_13_1	1206_12_168	991_12_672	1092_12_110	141_12_70	717_13_87	561_12_1	2284_4_48	1152_12_691	245_13_1	262_12_77	384_13_1	333_12_1	1496_01_30	507_12_1	389_12_126	484_12_1	2833_12_55	79_13_11
3715_13_615	3716_12_106	886_12_131	861_12_26	2922_13_33	455_12_1	1089_12_137	552_12_566	580_012_1	114_12_616	65_12_1	149_13_1	67_12_281	69_12_679	444_01_1	691_123_1	2326_12_313	22_12_141	877_4_1	3511_12_36	1618_13_1	799_12_9	288_13_18	1354_13_23	1443_12_72	368_13_1	220_12_183	1015_12_56	105_12_11	936_13_106	586_12_1	2337_13_1	1206_12_172	991_12_665	1092_12_108	141_12_67	717_13_83	561_12_1	2284_4_48	1152_12_694	245_13_1	262_12_77	384_13_1	333_12_1	1496_01_29	507_12_1	389_12_124	484_12_1	2833_12_50	79_13_11
3715_13_615	3716_12_104	886_12_115	861_12_23	2922_13_36	455_12_1	1089_12_134	552_12_584	580_012_1	114_12_604	65_12_1	149_13_1	67_12_284	69_12_668	444_01_1	691_123_1	2326_12_306	22_12_137	877_4_1	3511_12_37	1618_13_1	799_12_9	288_13_20	1354_13_25	1443_12_77	368_13_1	220_12_175	1015_12_60	105_12_13	936_13_109	586_12_1	2337_13_1	1206_12_159	991_12_683	1092_12_111	141_12_72	717_13_86	561_12_1	2284_4_46	1152_12_709	245_13_1	262_12_75	384_13_1	333_12_1	1496_01_32	507_12_1	389_12_121	484_12_1	2833_12_49	79_13_9
3715_13_622	3716_12_91	886_12_104	861_12_23	2922_13_30	455_12_1	1089_12_133	552_12_576	580_012_1	114_12_597	65_12_1	149_13_1	67_12_288	69_12_671	444_01_1	691_123_1	2326_12_303	22_12_147	877_4_1	3511_12_35	1618_13_1	799_12_8	288_13_24	1354_13_20	1443_12_78	368_13_1	220_12_167	1015_12_72	105_12_12	936_13_102	586_12_1	2337_13_1	1206_12_163	991_12_680	1092_12_103	141_12_74	717_13_77	561_12_1	2284_4_43	1152_12_705	245_13_1	262_12_79	384_13_1	333_12_1	1496_01_28	507_12_1	389_12_127	484_12_2	2833_12_49	79_13_10
3715_13_615	3716_12_92	886_12_108	861_12_26	2922_13_30	455_12_1	1089_12_122	552_12_564	580_012_1	114_12_606	65_12_1	149_13_1	67_12_278	69_12_660	444_01_1	691_123_1	2326_12_316	22_12_153	877_4_1	3511_12_36	1618_13_1	799_12_6	288_13_26	1354_13_19	1443_12_84	368_13_1	220_12_167	1015_12_67	105_12_13	936_13_104	586_12_1	2337_13_1	1206_12_162	991_12_680	1092_12_102	141_12_67	717_13_78	561_12_1	2284_4_42	1152_12_735	245_13_1	262_12_76	384_13_1	333_12_1	1496_01_30	507_12_1	389_12_125	484_12_1	2833_12_44	79_13_8
3715_13_608	3716_12_92	886_12_107	861_12_26	2922_13_27	455_12_1	1089_12_112	552_12_569	580_012_1	114_12_594	65_12_1	149_13_1	67_12_296	69_12_664	444_01_1	691_123_1	2326_12_327	22_12_144	877_4_1	3511_12_39	1618_13_1	799_12_6	288_13_23	1354_13_25	1443_12_83	368_13_1	220_12_163	1015_12_73	105_12_15	936_13_105	586_12_1	1206_12_159	991_12_681	1092_12_95	141_12_75	717_13_79	561_12_1	2284_4_47	1152_12_738	245_13_1	262_12_80	384_13_1	333_12_1	1496_01_31	507_12_1	389_12_133	1277_12_61	2833_12_48	79_13_6	78_12_264
3715_13_610	3716_12_86	886_12_106	861_12_28	2922_13_28	455_12_1	1089_12_124	552_12_551	580_012_1	114_12_594	65_12_1	149_13_1	67_12_293	69_12_688	444_01_1	691_123_1	2326_12_322	22_12_142	877_4_1	3511_12_32	1618_13_1	799_12_7	288_13_25	1354_13_25	1443_12_82	368_13_1	220_12_161	1015_12_64	105_12_13	936_13_110	586_12_1	1206_12_153	991_12_682	1092_12_96	141_12_74	717_13_80	561_12_1	2284_4_56	1152_12_732	245_13_1	262_12_83	384_13_1	333_12_1	1496_01_29	507_12_1	389_12_135	1277_12_54	2833_12_41	79_13_8	78_12_260
3715_13_605	3716_12_79	886_12_105	861_12_29	2922_13_27	455_12_1	1089_12_133	552_12_551	580_012_1	114_12_590	65_12_1	149_13_1	67_12_292	69_12_690	444_01_1	691_123_1	2326_12_315	22_12_145	877_4_1	3511_12_31	1618_13_1	799_12_4	288_13_27	1354_13_25	1443_12_80	368_13_1	220_12_152	1015_12_61	105_12_15	936_13_104	586_12_1	1206_12_156	991_12_672	1092_12_92	141_12_64	717_13_80	561_12_1	2284_4_66	1152_12_740	245_13_1	262_12_96	384_13_1	333_12_1	1496_01_28	507_12_1	389_12_139	1277_12_49	2833_12_43	79_13_9	78_12_259
3715_13_598	3716_12_83	886_12_107	861_12_34	2922_13_25	455_12_1	1089_12_135	552_12_544	580_012_1	114_12_592	65_12_1	149_13_1	67_12_301	69_12_692	444_01_1	691_123_1	2326_12_323	22_12_142	877_4_1	3511_12_39	1618_13_1	799_12_4	288_13_23	1354_13_22	1443_12_79	368_13_1	220_12_152	1015_12_64	105_12_16	936_13_106	586_12_1	1206_12_152	991_12_669	1092_12_91	141_12_63	717_13_75	561_12_1	2284_4_65	1152_12_763	245_13_1	262_12_86	384_13_1	333_12_1	1496_01_23	507_12_1	389_12_139	1277_12_43	2833_12_38	79_13_10	78_12_264
3715_13_597	3716_12_78	886_12_110	861_12_37	2922_13_24	455_12_1	1089_12_136	552_12_556	580_012_1	114_12_584	65_12_1	149_13_1	67_12_297	69_12_699	444_01_1	691_123_1	2326_12_303	22_12_136	877_4_1	3511_12_41	1618_13_1	799_12_5	288_13_21	1354_13_25	1443_12_84	368_13_1	220_12_149	1015_12_62	105_12_23	936_13_97	586_12_1	1206_12_164	991_12_660	1092_12_94	141_12_61	717_13_78	561_12_1	2284_4_72	1152_12_751	245_13_1	262_12_87	384_13_1	333_12_1	1496_01_24	507_12_1	389_12_127	1277_12_39	2833_12_35	79_13_6	78_12_254
3715_13_599	3716_12_75	886_12_105	861_12_32	2922_13_27	455_12_1	1089_12_128	552_12_544	580_012_1	114_12_579	65_12_1	149_13_1	67_12_306	69_12_720	444_01_1	691_123_1	2326_12_296	22_12_129	877_4_1	3511_12_42	1618_13_1	799_12_4	288_13_21	1354_13_29	1443_12_85	368_13_1	220_12_141	1015_12_67	105_12_29	936_13_92	586_12_1	1206_12_154	991_12_648	1092_12_89	141_12_61	717_13_81	561_12_1	2284_4_65	1152_12_760	245_13_1	262_12_85	384_13_1	333_12_1	1496_01_25	507_12_1	389_12_127	1277_12_44	2833_12_34	79_13_8	78_12_263
3715_13_620	3716_12_76	886_12_103	861_12_29	2922_13_28	455_12_1	1089_12_129	552_12_537	580_012_1	114_12_578	65_12_1	149_13_1	67_12_316	69_12_731	444_01_1	691_123_1	2326_12_302	22_12_135	877_4_1	3511_12_43	1618_13_1	799_12_3	288_13_19	1354_13_29	1443_12_93	368_13_1	220_12_152	1015_12_65	105_12_26	936_13_94	586_12_1	1206_12_164	991_12_658	1092_12_91	141_12_56	717_13_89	561_12_1	2284_4_63	1152_12_777	245_13_1	262_12_85	384_13_1	333_12_1	1496_01_24	507_12_1	389_12_122	1277_12_40	2833_12_37	79_13_10	78_12_266
3715_13_601	3716_12_75	886_12_108	861_12_32	2922_13_25	455_12_1	1089_12_135	552_12_551	580_012_1	114_12_592	65_12_1	149_13_1	67_12_314	69_12_728	444_01_1	691_123_1	2326_12_292	22_12_142	877_4_1	3511_12_43	1618_13_1	799_12_4	288_13_17	1354_13_29	1443_12_90	368_13_1	220_12_139	1015_12_69	105_12_27	936_13_91	586_12_1	1206_12_164	991_12_654	1092_12_94	141_12_46	717_13_91	561_12_1	2284_4_56	1152_12_777	245_13_1	262_12_80	384_13_1	333_12_1	1496_01_25	507_12_1	389_12_128	1277_12_37	2833_12_45	79_13_8	78_12_251
3715_13_595	3716_12_76	886_12_110	861_12_31	2922_13_26	455_12_1	1089_12_126	552_12_549	580_012_1	114_12_591	65_12_1	149_13_1	67_12_333	69_12_744	444_01_1	691_123_1	2326_12_292	22_12_131	877_4_1	3511_12_41	1618_13_1	799_12_3	288_13_11	1354_13_28	1443_12_88	368_13_1	220_12_142	1015_12_72	105_12_26	936_13_84	586_12_1	1206_12_161	991_12_665	1092_12_100	141_12_43	717_13_96	561_12_1	2284_4_56	1152_12_779	245_13_1	262_12_77	384_13_1	333_12_1	1496_01_28	507_12_1	389_12_132	1277_12_30	2833_12_49	79_13_7	78_12_238
3715_13_599	3716_12_71	886_12_111	861_12_33	2922_13_22	455_12_1	1089_12_125	552_12_542	580_012_1	114_12_590	65_12_1	149_13_1	67_12_321	69_12_750	444_01_1	691_123_1	2326_12_298	22_12_132	877_4_1	3511_12_42	1618_13_1	799_12_2	288_13_12	1354_13_26	1443_12_84	368_13_1	220_12_147	1015_12_72	105_12_27	936_13_77	586_12_1	1206_12_157	991_12_692	1092_12_105	141_12_39	717_13_100	561_12_1	2284_4_54	1152_12_793	245_13_1	262_12_77	384_13_1	333_12_1	1496_01_34	507_12_1	389_12_124	1277_12_33	2833_12_48	79_13_8	78_12_239
3715_13_621	3716_12_70	886_12_110	861_12_36	2922_13_18	455_12_1	1089_12_132	552_12_541	580_012_1	114_12_574	65_12_1	149_13_1	67_12_326	69_12_734	444_01_1	691_123_1	2326_12_285	22_12_129	877_4_1	3511_12_41	1618_13_1	799_12_2	288_13_14	1354_13_33	1443_12_86	368_13_1	220_12_155	1015_12_79	105_12_25	936_13_85	586_12_1	1206_12_150	991_12_687	1092_12_107	141_12_39	717_13_97	561_12_1	2284_4_49	1152_12_811	245_13_1	262_12_66	384_13_1	333_12_1	1496_01_35	507_12_1	389_12_119	1277_12_31	2833_12_45	79_13_7	78_12_233
3715_13_635	3716_12_68	886_12_115	861_12_37	2922_13_18	455_12_1	1089_12_126	552_12_542	580_012_1	114_12_581	65_12_1	149_13_1	67_12_348	69_12_740	444_01_1	691_123_1	2326_12_286	22_12_121	877_4_1	3511_12_40	1618_13_1	799_12_2	288_13_16	1354_13_30	1443_12_82	368_13_1	220_12_154	1015_12_77	105_12_21	936_13_81	586_12_1	1206_12_154	991_12_669	1092_12_112	141_12_34	717_13_95	561_12_1	2284_4_53	1152_12_805	245_13_1	262_12_71	384_13_1	333_12_1	1496_01_33	507_12_1	389_12_112	1277_12_35	2833_12_42	79_13_6	78_12_207
3715_13_641	3716_12_66	886_12_110	861_12_33	2922_13_14	455_12_1	1089_12_129	552_12_546	580_012_1	114_12_578	65_12_1	149_13_1	67_12_359	69_12_748	444_01_1	691_123_1	2326_12_295	22_12_122	877_4_1	3511_12_42	1618_13_1	799_12_2	288_13_18	1354_13_33	1443_12_83	368_13_1	220_12_151	1015_12_76	105_12_22	936_13_81	586_12_1	1206_12_155	991_12_677	1092_12_103	141_12_38	717_13_85	561_12_1	2284_4_50	1152_12_804	245_13_1	262_12_69	384_13_1	333_12_1	1496_01_32	507_12_1	389_12_109	1277_12_35	2833_12_41	79_13_2	78_12_193
3715_13_657	3716_12_64	886_12_110	861_12_34	2922_13_18	455_12_1	1089_12_132	552_12_547	580_012_1	114_12_578	65_12_1	149_13_1	67_12_365	69_12_726	444_01_1	691_123_1	2326_12_288	22_12_114	877_4_1	3511_12_38	1618_13_1	799_12_1	288_13_18	1354_13_32	1443_12_86	368_13_1	220_12_148	1015_12_80	105_12_18	936_13_82	586_12_1	1206_12_158	991_12_685	1092_12_109	141_12_34	717_13_89	561_12_1	2284_4_54	1152_12_820	245_13_1	262_12_72	384_13_1	333_12_1	1496_01_34	507_12_1	389_12_111	1277_12_39	2833_12_39	79_13_3	78_12_200
3715_13_677	3716_12_70	886_12_111	861_12_30	2922_13_18	455_12_1	1089_12_132	552_12_549	580_012_1	114_12_573	65_12_1	149_13_1	67_12_359	69_12_729	444_01_1	691_123_1	2326_12_286	22_12_103	877_4_1	3511_12_46	1618_13_1	799_12_1	288_13_16	1354_13_31	1443_12_91	368_13_1	220_12_145	1015_12_94	105_12_22	936_13_78	586_12_1	1206_12_157	991_12_676	1092_12_111	141_12_33	717_13_96	561_12_1	2284_4_54	1152_12_811	245_13_1	262_12_79	384_13_1	333_12_1	1496_01_37	507_12_1	389_12_124	1277_12_29	2833_12_49	79_13_2	78_12_196
3715_13_679	3716_12_67	886_12_109	861_12_34	2922_13_18	455_12_1	1089_12_123	552_12_540	580_012_1	114_12_565	65_12_1	149_13_1	67_12_361	69_12_725	444_01_1	691_123_1	2326_12_277	22_12_106	877_4_1	3511_12_46	1618_13_1	799_12_2	288_13_17	1354_13_31	1443_12_90	368_13_1	220_12_150	1015_12_84	105_12_21	936_13_70	586_12_1	1206_12_150	991_12_676	1092_12_112	141_12_35	717_13_100	561_12_1	2284_4_56	1152_12_812	245_13_1	262_12_73	384_13_1	333_12_1	1496_01_34	507_12_1	389_12_130	1277_12_26	2833_12_43	79_13_3	78_12_189
3715_13_673	3716_12_70	886_12_103	861_12_31	2922_13_19	455_12_1	1089_12_123	552_12_533	580_012_1	114_12_580	65_12_1	149_13_1	67_12_347	69_12_738	444_01_1	691_123_1	2326_12_281	22_12_107	877_4_1	3511_12_49	1618_13_1	799_12_2	288_13_16	1354_13_32	1443_12_83	368_13_1	220_12_146	1015_12_80	105_12_17	936_13_71	586_12_1	1206_12_153	991_12_680	1092_12_119	141_12_32	717_13_100	561_12_1	2284_4_68	1152_12_822	245_13_1	262_12_73	384_13_1	333_12_1	1496_01_28	507_12_1	389_12_127	1277_12_30	2833_12_42	79_13_4	78_12_185
3715_13_672	3716_12_64	886_12_102	861_12_29	2922_13_19	455_12_1	1089_12_123	552_12_531	580_012_1	114_12_586	65_12_1	149_13_1	67_12_355	69_12_779	444_01_1	691_123_1	2326_12_289	22_12_109	877_4_1	3511_12_48	1618_13_1	799_12_2	288_13_17	1354_13_37	1443_12_86	368_13_1	220_12_146	1015_12_77	105_12_18	936_13_68	586_12_1	1206_12_158	991_12_690	1092_12_114	141_12_39	717_13_98	561_12_1	2284_4_81	1152_12_832	245_13_1	262_12_71	384_13_1	333_12_1	1496_01_26	507_12_1	389_12_124	1277_12_29	2833_12_42	79_13_4	78_12_179
3715_13_658	3716_12_68	886_12_104	861_12_27	2922_13_25	455_12_1	1089_12_115	552_12_519	580_012_1	114_12_581	65_12_1	149_13_1	67_12_364	69_12_808	444_01_1	691_123_1	2326_12_288	22_12_106	877_4_1	3511_12_55	1618_13_1	799_12_1	288_13_18	1354_13_44	1443_12_81	368_13_1	220_12_143	1015_12_77	105_12_18	936_13_67	586_12_1	1206_12_172	991_12_682	1092_12_106	141_12_44	717_13_95	561_12_1	2284_4_93	1152_12_866	245_13_1	262_12_70	384_13_1	333_12_1	1496_01_29	507_12_1	389_12_121	1277_12_32	2833_12_36	79_13_4	78_12_172
3715_13_661	3716_12_73	886_12_101	861_12_27	2922_13_29	455_12_1	1089_12_117	552_12_513	580_012_1	114_12_570	65_12_1	149_13_1	67_12_383	69_12_827	444_01_1	691_123_1	2326_12_282	22_12_100	877_4_1	3511_12_58	1618_13_1	799_12_1	288_13_16	1354_13_40	1443_12_85	368_13_1	220_12_141	1015_12_82	105_12_16	936_13_64	586_12_1	1206_12_164	991_12_697	1092_12_92	141_12_43	717_13_86	561_12_1	2284_4_92	1152_12_867	245_13_1	262_12_66	384_13_1	333_12_1	1496_01_27	507_12_1	389_12_116	1277_12_33	2833_12_34	79_13_5	78_12_171
3715_13_663	3716_12_72	886_12_96	861_12_29	2922_13_30	455_12_1	1089_12_118	552_12_512	580_012_1	114_12_564	65_12_1	149_13_1	67_12_382	69_12_819	444_01_1	691_123_1	2326_12_278	22_12_99	877_4_1	3511_12_53	1618_13_1	799_12_1	288_13_16	1354_13_40	1443_12_81	368_13_1	220_12_140	1015_12_78	105_12_14	936_13_80	586_12_1	1206_12_172	991_12_698	1092_12_87	141_12_41	717_13_94	561_12_1	2284_4_110	1152_12_863	245_13_1	262_12_65	384_13_1	333_12_1	1496_01_27	507_12_1	389_12_114	1277_12_33	2833_12_35	79_13_6	78_12_167
3715_13_661	3716_12_64	886_12_96	861_12_35	2922_13_38	455_12_1	1089_12_135	552_12_525	580_012_1	114_12_567	65_12_1	149_13_1	67_12_375	69_12_809	444_01_1	691_123_1	2326_12_285	22_12_94	877_4_1	3511_12_55	1618_13_1	799_12_1	288_13_15	1354_13_41	1443_12_81	368_13_1	220_12_142	1015_12_71	105_12_14	936_13_79	586_12_1	1206_12_181	991_12_723	1092_12_89	141_12_38	717_13_94	561_12_1	2284_4_125	1152_12_869	245_13_1	262_12_67	384_13_1	333_12_1	1496_01_28	507_12_1	389_12_119	1277_12_33	2833_12_41	79_13_6	78_12_164
3715_13_655	3716_12_69	886_12_103	861_12_32	2922_13_35	455_12_1	1089_12_138	552_12_514	580_012_1	114_12_560	65_12_1	149_13_1	67_12_381	69_12_795	444_01_1	691_123_1	2326_12_281	22_12_99	877_4_1	3511_12_56	1618_13_1	799_12_1	288_13_17	1354_13_40	1443_12_89	368_13_1	220_12_139	1015_12_78	105_12_11	936_13_74	586_12_1	1206_12_188	991_12_719	1092_12_90	141_12_40	717_13_96	561_12_1	2284_4_134	1152_12_873	245_13_1	262_12_62	384_13_1	333_12_1	1496_01_25	507_12_1	389_12_117	1277_12_33	2833_12_39	79_13_6	78_12_177
3715_13_657	3716_12_65	886_12_108	861_12_38	2922_13_34	455_12_1	1089_12_141	552_12_507	580_012_1	114_12_557	65_12_1	149_13_1	67_12_381	69_12_781	444_01_1	691_123_1	2326_12_279	22_12_96	877_4_1	3511_12_55	1618_13_1	799_12_1	288_13_20	1354_13_34	1443_12_90	368_13_1	220_12_133	1015_12_75	105_12_11	936_13_76	586_12_1	1206_12_178	991_12_709	1092_12_96	141_12_40	717_13_97	561_12_1	2284_4_136	1152_12_862	245_13_1	262_12_64	384_13_1	333_12_1	1496_01_21	507_12_1	389_12_117	1277_12_37	2833_12_42	79_13_6	78_12_175
3715_13_643	3716_12_69	886_12_98	861_12_46	2922_13_34	455_12_1	1089_12_140	552_12_524	580_012_1	114_12_547	65_12_1	149_13_1	67_12_377	69_12_765	444_01_1	691_123_1	2326_12_283	22_12_98	877_4_1	3511_12_57	1618_13_1	288_13_21	1354_13_32	1443_12_91	368_13_1	220_12_139	1015_12_77	105_12_10	936_13_90	586_12_1	1206_12_186	991_12_717	1092_12_102	141_12_37	717_13_102	561_12_1	2284_4_152	1152_12_865	245_13_1	262_12_65	384_13_1	333_12_1	1496_01_19	507_12_1	389_12_115	1277_12_34	2833_12_39	79_13_6	78_12_172	1849_12_22
3715_13_661	3716_12_70	886_12_89	861_12_47	2922_13_30	455_12_1	1089_12_147	552_12_539	580_012_1	114_12_541	65_12_1	149_13_1	67_12_384	69_12_758	444_01_1	691_123_1	2326_12_272	22_12_105	877_4_1	3511_12_55	1618_13_1	288_13_21	1354_13_32	1443_12_88	368_13_1	220_12_130	1015_12_73	105_12_14	936_13_91	586_12_1	1206_12_181	991_12_724	1092_12_101	141_12_36	717_13_98	561_12_1	2284_4_160	1152_12_858	245_13_1	262_12_65	384_13_1	333_12_1	1496_01_19	507_12_1	389_12_111	1277_12_28	2833_12_37	79_13_6	78_12_183	1849_12_24
3715_13_672	3716_12_67	886_12_86	861_12_44	2922_13_29	455_12_1	1089_12_139	552_12_551	580_012_1	114_12_533	65_12_1	149_13_1	67_12_382	69_12_765	444_01_1	691_123_1	2326_12_270	22_12_107	877_4_1	3511_12_52	1618_13_1	288_13_21	1354_13_29	1443_12_85	368_13_1	220_12_126	1015_12_72	105_12_11	936_13_86	586_12_1	1206_12_182	991_12_730	1092_12_94	141_12_32	717_13_93	561_12_1	2284_4_167	1152_12_881	245_13_1	262_12_56	384_13_1	333_12_1	1496_01_16	507_12_1	389_12_116	1277_12_33	2833_12_36	79_13_5	78_12_184	1849_12_25
3715_13_669	3716_12_67	886_12_84	861_12_46	2922_13_31	455_12_1	1089_12_150	552_12_547	580_012_1	114_12_522	65_12_1	149_13_1	67_12_377	69_12_762	444_01_1	691_123_1	2326_12_265	22_12_102	877_4_1	3511_12_52	1618_13_1	288_13_25	1354_13_29	1443_12_76	368_13_1	220_12_133	1015_12_75	105_12_10	936_13_92	586_12_1	1206_12_181	991_12_713	1092_12_94	141_12_30	717_13_99	561_12_1	2284_4_178	1152_12_884	245_13_1	262_12_58	384_13_1	333_12_1	1496_01_19	507_12_1	389_12_122	1277_12_32	2833_12_43	79_13_4	78_12_191	1849_12_28
3715_13_663	3716_12_64	886_12_93	861_12_48	2922_13_24	455_12_1	1089_12_154	552_12_548	580_012_1	114_12_525	65_12_1	149_13_1	67_12_373	69_12_775	444_01_1	691_123_1	2326_12_245	22_12_100	877_4_1	3511_12_47	1618_13_1	288_13_28	1354_13_30	1443_12_78	368_13_1	220_12_141	1015_12_79	105_12_7	936_13_91	586_12_1	1206_12_182	991_12_726	1092_12_91	141_12_27	717_13_88	561_12_1	2284_4_195	1152_12_894	245_13_1	262_12_59	384_13_1	333_12_1	1496_01_15	507_12_1	389_12_119	1277_12_32	2833_12_43	79_13_5	78_12_191	1849_12_29
3715_13_669	3716_12_70	886_12_92	861_12_48	2922_13_20	455_12_1	1089_12_160	552_12_541	580_012_1	114_12_517	65_12_1	149_13_1	67_12_373	69_12_786	444_01_1	691_123_1	2326_12_239	22_12_110	877_4_1	3511_12_40	1618_13_1	288_13_28	1354_13_31	1443_12_84	368_13_1	220_12_146	1015_12_77	105_12_7	936_13_86	586_12_1	1206_12_180	991_12_741	1092_12_96	141_12_20	717_13_86	561_12_1	2284_4_212	1152_12_926	245_13_1	262_12_52	384_13_1	333_12_1	1496_01_15	507_12_1	389_12_121	1277_12_34	2833_12_44	79_13_7	78_12_188	1849_12_28
3715_13_678	3716_12_65	886_12_86	861_12_45	2922_13_21	455_12_1	1089_12_148	552_12_538	580_012_1	114_12_523	65_12_1	149_13_1	67_12_364	69_12_784	444_01_1	691_123_1	2326_12_237	22_12_124	877_4_1	3511_12_48	1618_13_1	288_13_25	1354_13_36	1443_12_86	368_13_1	220_12_151	1015_12_77	105_12_5	936_13_82	586_12_1	1206_12_182	991_12_736	1092_12_91	141_12_21	717_13_78	561_12_1	2284_4_215	1152_12_910	245_13_1	262_12_48	384_13_1	333_12_1	1496_01_8	507_12_1	389_12_130	1277_12_27	2833_12_45	79_13_7	78_12_198	1849_12_30
3715_13_685	3716_12_70	886_12_94	861_12_40	2922_13_22	455_12_1	1089_12_136	552_12_530	580_012_1	114_12_501	65_12_1	149_13_1	67_12_356	69_12_803	444_01_1	691_123_1	2326_12_238	22_12_129	877_4_1	3511_12_52	1618_13_1	288_13_16	1354_13_35	1443_12_92	368_13_1	220_12_158	1015_12_72	105_12_8	936_13_84	586_12_1	1206_12_195	991_12_737	1092_12_88	141_12_27	717_13_81	561_12_1	2284_4_233	1152_12_905	245_13_1	262_12_46	384_13_1	333_12_1	1496_01_5	507_12_1	389_12_121	1277_12_26	2833_12_46	79_13_8	78_12_206	1849_12_30
3715_13_717	3716_12_77	886_12_101	861_12_45	2922_13_22	455_12_1	1089_12_127	552_12_537	580_012_1	114_12_479	65_12_1	149_13_1	67_12_360	69_12_792	444_01_1	691_123_1	2326_12_232	22_12_127	877_4_1	3511_12_54	1618_13_1	288_13_15	1354_13_35	1443_12_90	368_13_1	220_12_174	1015_12_71	105_12_6	936_13_82	586_12_1	1206_12_208	991_12_727	1092_12_82	141_12_31	717_13_81	561_12_1	2284_4_248	1152_12_896	245_13_1	262_12_46	384_13_1	333_12_1	1496_01_4	507_12_1	389_12_121	1277_12_26	2833_12_48	79_13_10	78_12_212	1849_12_29
3715_13_700	3716_12_82	886_12_98	861_12_35	2922_13_24	455_12_1	1089_12_122	552_12_532	580_012_1	114_12_484	65_12_1	149_13_1	67_12_356	69_12_772	444_01_1	691_123_1	2326_12_235	22_12_130	877_4_1	3511_12_60	1618_13_1	288_13_18	1354_13_30	1443_12_89	368_13_1	220_12_167	1015_12_75	105_12_4	936_13_81	586_12_1	1206_12_204	991_12_726	1092_12_78	141_12_29	717_13_84	561_12_1	2284_4_240	1152_12_912	245_13_1	262_12_44	384_13_1	333_12_1	1496_01_3	507_12_1	389_12_122	1277_12_28	2833_12_52	79_13_12	78_12_210	1849_12_26
3715_13_708	3716_12_85	886_12_94	861_12_34	2922_13_25	455_12_1	1089_12_119	552_12_535	580_012_1	114_12_465	65_12_1	149_13_1	67_12_356	69_12_796	444_01_1	691_123_1	2326_12_229	22_12_124	877_4_1	3511_12_62	1618_13_1	288_13_18	1354_13_28	1443_12_92	368_13_1	220_12_174	1015_12_75	105_12_6	936_13_82	586_12_1	1206_12_204	991_12_731	1092_12_78	141_12_26	717_13_84	561_12_1	2284_4_243	1152_12_920	245_13_1	262_12_42	384_13_1	333_12_1	1496_01_7	507_12_1	389_12_128	1277_12_26	2833_12_58	79_13_12	78_12_218	1849_12_27
3715_13_709	3716_12_86	886_12_98	861_12_30	2922_13_26	455_12_1	1089_12_112	552_12_525	580_012_1	114_12_470	65_12_1	149_13_1	67_12_355	69_12_806	444_01_1	691_123_1	2326_12_247	22_12_126	877_4_1	3511_12_68	1618_13_1	288_13_22	1354_13_27	1443_12_93	368_13_1	220_12_171	1015_12_76	105_12_4	936_13_79	586_12_1	1206_12_188	991_12_724	1092_12_82	141_12_30	717_13_84	561_12_1	2284_4_233	1152_12_907	245_13_1	262_12_38	384_13_1	333_12_1	1496_01_7	507_12_1	389_12_130	1277_12_27	2833_12_53	79_13_13	78_12_211	1849_12_25
3715_13_675	3716_12_78	886_12_97	861_12_32	2922_13_26	455_12_1	1089_12_118	552_12_519	580_012_1	114_12_476	65_12_1	149_13_1	67_12_352	69_12_812	444_01_1	691_123_1	2326_12_248	22_12_135	877_4_1	3511_12_75	1618_13_1	288_13_21	1354_13_32	1443_12_96	368_13_1	220_12_162	1015_12_81	105_12_5	936_13_75	586_12_1	1206_12_188	991_12_733	1092_12_79	141_12_26	717_13_83	561_12_1	2284_4_222	1152_12_926	245_13_1	262_12_40	384_13_1	333_12_1	1496_01_6	507_12_1	389_12_121	1277_12_25	2833_12_54	79_13_9	78_12_215	1849_12_24
3715_13_673	3716_12_73	886_12_98	861_12_29	2922_13_25	455_12_1	1089_12_124	552_12_525	580_012_1	114_12_457	65_12_1	149_13_1	67_12_380	69_12_827	444_01_1	691_123_1	2326_12_236	22_12_124	877_4_1	3511_12_76	1618_13_1	288_13_24	1354_13_33	1443_12_97	368_13_1	220_12_153	1015_12_78	105_12_3	936_13_70	586_12_1	1206_12_185	991_12_711	1092_12_73	141_12_24	717_13_90	561_12_1	2284_4_228	1152_12_933	245_13_1	262_12_41	384_13_1	333_12_1	1496_01_6	507_12_1	389_12_123	1277_12_26	2833_12_59	79_13_8	78_12_231	1849_12_25
3715_13_678	3716_12_74	886_12_98	861_12_30	2922_13_25	455_12_1	1089_12_127	552_12_529	580_012_1	114_12_454	65_12_1	149_13_1	67_12_373	69_12_817	444_01_1	691_123_1	2326_12_236	22_12_121	877_4_1	3511_12_76	1618_13_1	288_13_21	1354_13_29	1443_12_97	368_13_1	220_12_155	1015_12_76	105_12_3	936_13_72	586_12_1	1206_12_195	991_12_714	1092_12_64	141_12_21	717_13_93	561_12_1	2284_4_240	1152_12_941	245_13_1	262_12_38	384_13_1	333_12_1	1496_01_6	507_12_1	389_12_124	1277_12_23	2833_12_59	79_13_8	78_12_225	1849_12_24
3715_13_658	3716_12_78	886_12_101	861_12_30	2922_13_28	455_12_1	1089_12_122	552_12_526	580_012_1	114_12_467	65_12_1	149_13_1	67_12_356	69_12_821	444_01_1	691_123_1	2326_12_240	22_12_128	877_4_1	3511_12_75	1618_13_1	288_13_22	1354_13_25	1443_12_100	368_13_1	220_12_147	1015_12_74	105_12_3	936_13_75	586_12_1	1206_12_193	991_12_719	1092_12_68	141_12_20	717_13_87	561_12_1	2284_4_247	1152_12_945	245_13_1	262_12_37	384_13_1	333_12_1	1496_01_5	507_12_1	389_12_127	1277_12_26	2833_12_64	79_13_10	78_12_238	1849_12_27
3715_13_648	3716_12_85	886_12_108	861_12_28	2922_13_31	455_12_1	1089_12_125	552_12_535	580_012_1	114_12_458	65_12_1	149_13_1	67_12_363	69_12_849	444_01_1	691_123_1	2326_12_240	22_12_123	877_4_1	3511_12_79	1618_13_1	288_13_21	1354_13_29	1443_12_91	368_13_1	220_12_141	1015_12_78	105_12_4	936_13_72	586_12_1	1206_12_206	991_12_718	1092_12_62	141_12_17	717_13_86	561_12_1	2284_4_246	1152_12_924	245_13_1	262_12_39	384_13_1	333_12_1	1496_01_7	507_12_1	389_12_133	1277_12_30	2833_12_66	79_13_6	78_12_230	1849_12_25
3715_13_657	3716_12_85	886_12_106	861_12_28	2922_13_35	455_12_1	1089_12_116	552_12_533	580_012_1	114_12_449	65_12_1	149_13_1	67_12_364	69_12_867	444_01_1	691_123_1	2326_12_235	22_12_128	877_4_1	3511_12_90	1618_13_1	288_13_15	1354_13_30	1443_12_89	368_13_1	220_12_146	1015_12_75	105_12_3	936_13_66	586_12_1	1206_12_200	991_12_729	1092_12_63	141_12_13	717_13_92	561_12_1	2284_4_255	1152_12_900	245_13_1	262_12_40	384_13_1	333_12_1	1496_01_5	507_12_1	389_12_138	1277_12_33	2833_12_59	79_13_7	78_12_223	1849_12_23
3715_13_660	3716_12_93	886_12_100	861_12_32	2922_13_38	455_12_1	1089_12_113	552_12_535	580_012_1	114_12_454	65_12_1	149_13_1	67_12_344	69_12_869	444_01_1	691_123_1	2326_12_224	22_12_119	877_4_1	3511_12_89	1618_13_1	288_13_10	1354_13_29	1443_12_90	368_13_1	220_12_161	1015_12_81	105_12_2	936_13_65	586_12_1	1206_12_219	991_12_727	1092_12_63	141_12_21	717_13_94	561_12_1	2284_4_254	1152_12_906	245_13_1	262_12_39	384_13_1	333_12_1	1496_01_9	507_12_1	389_12_131	1277_12_29	2833_12_56	79_13_5	78_12_214	1849_12_23
3715_13_659	3716_12_87	886_12_101	861_12_27	2922_13_37	455_12_1	1089_12_114	552_12_544	580_012_1	114_12_468	65_12_1	149_13_1	67_12_333	69_12_880	444_01_1	691_123_1	2326_12_228	22_12_117	877_4_1	3511_12_89	1618_13_1	288_13_8	1354_13_25	1443_12_90	368_13_1	220_12_160	1015_12_77	105_12_2	936_13_66	586_12_1	1206_12_206	991_12_748	1092_12_67	141_12_18	717_13_93	561_12_1	2284_4_241	1152_12_898	245_13_1	262_12_45	384_13_1	333_12_1	1496_01_12	507_12_1	389_12_136	1277_12_28	2833_12_58	79_13_4	78_12_224	1849_12_21
3715_13_660	3716_12_92	886_12_96	861_12_28	2922_13_35	455_12_1	1089_12_115	552_12_551	580_012_1	114_12_466	65_12_1	149_13_1	67_12_336	69_12_875	444_01_1	691_123_1	2326_12_221	22_12_123	877_4_1	3511_12_78	1618_13_1	288_13_10	1354_13_32	1443_12_86	368_13_1	220_12_165	1015_12_82	105_12_1	936_13_60	586_12_1	1206_12_201	991_12_739	1092_12_76	141_12_21	717_13_87	561_12_1	2284_4_240	1152_12_892	245_13_1	262_12_44	384_13_1	333_12_1	1496_01_11	507_12_1	389_12_139	1277_12_25	2833_12_60	79_13_6	78_12_227	1849_12_17
3715_13_661	3716_12_88	886_12_103	861_12_27	2922_13_32	455_12_1	1089_12_121	552_12_551	580_012_1	114_12_446	65_12_1	149_13_1	67_12_330	69_12_886	444_01_1	691_123_1	2326_12_222	22_12_121	877_4_1	3511_12_76	1618_13_1	288_13_11	1354_13_31	1443_12_84	368_13_1	739_12_1	1015_12_85	220_12_162	936_13_61	586_12_1	1206_12_203	991_12_746	1092_12_77	141_12_22	717_13_85	561_12_1	2284_4_222	1152_12_895	245_13_1	262_12_46	384_13_1	333_12_1	1496_01_10	507_12_1	389_12_132	1277_12_22	2833_12_59	79_13_7	78_12_219	1849_12_15
3715_13_642	3716_12_94	886_12_101	861_12_25	2922_13_29	455_12_1	1089_12_126	552_12_556	580_012_1	114_12_460	65_12_1	149_13_1	67_12_332	69_12_871	444_01_1	691_123_1	2326_12_226	22_12_115	877_4_1	3511_12_69	1618_13_1	288_13_15	1354_13_31	1443_12_83	368_13_1	739_12_1	1015_12_84	220_12_166	936_13_59	586_12_1	1206_12_199	991_12_725	1092_12_74	141_12_21	717_13_86	561_12_1	2284_4_228	1152_12_907	245_13_1	262_12_51	384_13_1	333_12_1	1496_01_10	507_12_1	389_12_140	1277_12_22	2833_12_60	79_13_8	78_12_211	1849_12_17
3715_13_640	3716_12_88	886_12_98	861_12_26	2922_13_32	455_12_1	1089_12_124	552_12_566	580_012_1	114_12_458	65_12_1	149_13_1	67_12_332	69_12_890	444_01_1	691_123_1	2326_12_215	22_12_116	877_4_1	3511_12_66	1618_13_1	288_13_13	1354_13_31	1443_12_97	368_13_1	739_12_1	1015_12_85	220_12_182	936_13_58	586_12_1	1206_12_191	991_12_737	1092_12_77	141_12_23	717_13_89	561_12_1	2284_4_214	1152_12_908	245_13_1	262_12_45	384_13_1	333_12_1	1496_01_11	507_12_1	389_12_141	1277_12_17	2833_12_54	79_13_7	78_12_209	1849_12_17
3715_13_639	3716_12_73	886_12_91	861_12_20	2922_13_31	455_12_1	1089_12_118	552_12_571	580_012_1	114_12_484	65_12_1	149_13_1	67_12_337	69_12_877	444_01_1	691_123_1	2326_12_228	22_12_111	877_4_1	3511_12_67	1618_13_1	288_13_13	1354_13_30	1443_12_92	368_13_1	739_12_1	1015_12_84	220_12_185	936_13_61	586_12_1	1206_12_200	991_12_743	1092_12_86	141_12_24	717_13_98	561_12_1	2284_4_198	1152_12_930	245_13_1	262_12_43	384_13_1	333_12_1	1496_01_9	507_12_1	389_12_134	1277_12_15	2833_12_59	79_13_5	78_12_206	1849_12_18
3715_13_659	3716_12_57	886_12_88	861_12_19	2922_13_33	455_12_1	1089_12_121	552_12_573	580_012_1	114_12_477	65_12_1	149_13_1	67_12_351	69_12_878	444_01_1	691_123_1	2326_12_227	22_12_114	877_4_1	3511_12_67	1618_13_1	288_13_15	1354_13_27	1443_12_94	368_13_1	739_12_1	1015_12_91	220_12_186	936_13_58	586_12_1	1206_12_218	991_12_752	1092_12_84	141_12_21	717_13_97	561_12_1	2284_4_200	1152_12_946	245_13_1	262_12_43	384_13_1	333_12_1	1496_01_9	507_12_1	389_12_127	1277_12_7	2833_12_59	79_13_5	78_12_209	1849_12_17
3715_13_664	3716_12_60	886_12_73	861_12_17	2922_13_32	455_12_1	1089_12_119	552_12_579	580_012_1	114_12_484	65_12_1	149_13_1	67_12_342	69_12_884	444_01_1	691_123_1	2326_12_232	22_12_121	877_4_1	3511_12_58	1618_13_1	288_13_15	1354_13_31	1443_12_98	368_13_1	739_12_1	1015_12_88	220_12_177	936_13_56	586_12_1	1206_12_216	991_12_745	1092_12_80	141_12_22	717_13_96	561_12_1	2284_4_187	1152_12_953	245_13_1	262_12_46	384_13_1	333_12_1	1496_01_9	507_12_1	389_12_124	1277_12_7	2833_12_58	79_13_6	78_12_214	1849_12_21
3715_13_651	3716_12_65	886_12_68	861_12_17	2922_13_33	455_12_1	1089_12_119	552_12_589	580_012_1	114_12_484	65_12_1	149_13_1	67_12_336	69_12_902	444_01_1	691_123_1	2326_12_224	22_12_111	877_4_1	3511_12_59	1618_13_1	288_13_9	1354_13_25	1443_12_89	368_13_1	739_12_1	1015_12_94	220_12_183	936_13_52	586_12_1	1206_12_217	991_12_767	1092_12_84	141_12_20	717_13_94	561_12_1	2284_4_186	1152_12_955	245_13_1	262_12_41	384_13_1	333_12_1	1496_01_5	507_12_1	389_12_124	1277_12_7	2833_12_51	79_13_6	78_12_205	1849_12_25
3715_13_641	3716_12_60	886_12_68	861_12_14	2922_13_33	455_12_1	1089_12_128	552_12_599	580_012_1	114_12_490	65_12_1	149_13_1	67_12_335	69_12_893	444_01_1	691_123_1	2326_12_225	22_12_117	877_4_1	3511_12_60	1618_13_1	288_13_6	1354_13_23	1443_12_96	368_13_1	739_12_1	1015_12_92	220_12_184	936_13_50	586_12_1	1206_12_225	991_12_764	1092_12_82	141_12_16	717_13_89	561_12_1	2284_4_189	1152_12_953	245_13_1	262_12_35	384_13_1	333_12_1	1496_01_5	507_12_1	389_12_120	1277_12_5	2833_12_52	79_13_5	78_12_196	1849_12_23
3715_13_654	3716_12_55	886_12_69	861_12_17	2922_13_31	455_12_1	1089_12_128	552_12_592	580_012_1	114_12_498	65_12_1	149_13_1	67_12_335	69_12_897	444_01_1	691_123_1	2326_12_231	22_12_119	877_4_1	3511_12_60	1618_13_1	288_13_4	1354_13_19	1443_12_79	368_13_1	739_12_1	1015_12_104	220_12_171	936_13_46	586_12_1	1206_12_235	991_12_759	1092_12_69	141_12_16	717_13_85	561_12_1	2284_4_187	1152_12_939	245_13_1	262_12_35	384_13_1	333_12_1	1496_01_3	507_12_1	389_12_115	1277_12_2	2833_12_47	79_13_3	78_12_207	1849_12_20
3715_13_652	3716_12_60	886_12_69	861_12_17	2922_13_35	455_12_1	1089_12_127	552_12_587	580_012_1	114_12_494	65_12_1	149_13_1	67_12_329	69_12_882	444_01_1	691_123_1	2326_12_222	22_12_121	877_4_1	3511_12_59	1618_13_1	288_13_3	1354_13_20	1443_12_80	368_13_1	739_12_1	1015_12_100	220_12_174	936_13_48	586_12_1	1206_12_249	991_12_766	1092_12_73	141_12_21	717_13_79	561_12_1	2284_4_190	1152_12_953	245_13_1	262_12_32	384_13_1	333_12_1	1496_01_3	507_12_1	389_12_113	1277_12_2	2833_12_44	79_13_2	78_12_216	1849_12_18
3715_13_650	3716_12_63	886_12_73	861_12_20	2922_13_30	455_12_1	1089_12_133	552_12_579	580_012_1	114_12_498	65_12_1	149_13_1	67_12_332	69_12_880	444_01_1	691_123_1	2326_12_210	22_12_109	877_4_1	3511_12_60	1618_13_1	288_13_5	1354_13_17	1443_12_79	368_13_1	739_12_1	1015_12_107	220_12_166	936_13_44	586_12_1	1206_12_231	991_12_759	1092_12_79	141_12_23	717_13_76	561_12_1	2284_4_174	1152_12_962	245_13_1	262_12_22	384_13_1	333_12_1	1496_01_2	507_12_1	389_12_113	1277_12_2	2833_12_47	79_13_1	78_12_211	1849_12_23
3715_13_651	3716_12_71	886_12_75	861_12_15	2922_13_31	455_12_1	1089_12_135	552_12_599	580_012_1	114_12_492	65_12_1	149_13_1	67_12_335	69_12_885	444_01_1	691_123_1	2326_12_220	22_12_108	877_4_1	3511_12_65	1618_13_1	288_13_5	1354_13_12	1443_12_82	368_13_1	739_12_1	1015_12_106	220_12_178	936_13_50	586_12_1	1206_12_232	991_12_771	1092_12_76	141_12_18	717_13_80	561_12_1	2284_4_179	1152_12_958	245_13_1	262_12_23	384_13_1	333_12_1	1496_01_2	507_12_1	389_12_108	1277_12_2	2833_12_50	78_12_206	1849_12_18	1705_12_149
3715_13_650	3716_12_76	886_12_73	861_12_16	2922_13_30	455_12_1	1089_12_134	552_12_602	580_012_1	114_12_495	65_12_1	149_13_1	67_12_344	69_12_901	444_01_1	691_123_1	2326_12_221	22_12_108	877_4_1	3511_12_64	1618_13_1	288_13_5	1354_13_11	1443_12_83	368_13_1	739_12_1	1015_12_103	220_12_173	936_13_53	586_12_1	1206_12_223	991_12_769	1092_12_77	141_12_16	717_13_78	561_12_1	2284_4_186	1152_12_960	245_13_1	262_12_22	384_13_1	333_12_1	1496_01_1	507_12_1	389_12_100	1277_12_2	2833_12_52	78_12_221	1849_12_20	1705_12_143
3715_13_641	3716_12_77	886_12_83	861_12_19	2922_13_27	455_12_1	1089_12_122	552_12_608	580_012_1	114_12_501	65_12_1	149_13_1	67_12_346	69_12_894	444_01_1	691_123_1	2326_12_232	22_12_111	877_4_1	3511_12_60	1618_13_1	288_13_4	1354_13_12	1443_12_91	368_13_1	739_12_1	1015_12_99	220_12_169	936_13_49	586_12_1	1206_12_222	991_12_754	1092_12_81	141_12_18	717_13_72	561_12_1	2284_4_197	1152_12_946	245_13_1	262_12_18	384_13_1	333_12_1	1496_01_2	507_12_1	389_12_97	1277_12_2	2833_12_54	78_12_237	1849_12_21	1705_12_139
3715_13_636	3716_12_75	886_12_87	861_12_18	2922_13_27	455_12_1	1089_12_131	552_12_611	580_012_1	114_12_496	65_12_1	149_13_1	67_12_333	69_12_892	444_01_1	691_123_1	2326_12_238	22_12_117	877_4_1	3511_12_63	1618_13_1	288_13_6	1354_13_11	1443_12_92	368_13_1	739_12_1	1015_12_100	220_12_175	936_13_45	586_12_1	1206_12_221	991_12_772	1092_12_87	141_12_14	717_13_79	561_12_1	2284_4_188	1152_12_921	245_13_1	262_12_21	384_13_1	333_12_1	1496_01_2	507_12_1	389_12_102	1277_12_4	2833_12_51	78_12_234	1849_12_20	1705_12_136
3715_13_634	3716_12_74	886_12_85	861_12_15	2922_13_30	455_12_1	1089_12_132	552_12_600	580_012_1	114_12_496	65_12_1	149_13_1	67_12_330	69_12_902	444_01_1	691_123_1	2326_12_247	22_12_123	877_4_1	3511_12_63	1618_13_1	288_13_4	1354_13_10	1443_12_94	368_13_1	739_12_1	1015_12_90	220_12_182	936_13_45	586_12_1	1206_12_216	991_12_778	1092_12_85	141_12_12	717_13_81	561_12_1	2284_4_188	1152_12_914	245_13_1	262_12_24	384_13_1	333_12_1	1496_01_4	507_12_1	389_12_100	1277_12_3	2833_12_56	78_12_226	1849_12_19	1705_12_144
3715_13_620	3716_12_79	886_12_88	861_12_10	2922_13_35	455_12_1	1089_12_139	552_12_616	580_012_1	114_12_502	65_12_1	149_13_1	67_12_341	69_12_936	444_01_1	691_123_1	2326_12_247	22_12_106	877_4_1	3511_12_52	1618_13_1	288_13_2	1354_13_9	1443_12_91	368_13_1	739_12_1	1015_12_81	220_12_182	936_13_46	586_12_1	1206_12_235	991_12_775	1092_12_86	141_12_10	717_13_70	561_12_1	2284_4_181	1152_12_923	245_13_1	262_12_26	384_13_1	333_12_1	1496_01_4	507_12_1	389_12_94	1277_12_1	2833_12_57	78_12_216	1849_12_21	1705_12_154
3715_13_642	3716_12_87	886_12_92	861_12_13	2922_13_35	455_12_1	1089_12_137	552_12_616	580_012_1	114_12_487	65_12_1	149_13_1	67_12_334	69_12_916	444_01_1	691_123_1	2326_12_253	22_12_98	877_4_1	3511_12_55	1618_13_1	288_13_1	1354_13_9	1443_12_94	368_13_1	739_12_1	1015_12_77	220_12_179	936_13_40	586_12_1	1206_12_229	991_12_769	1092_12_85	141_12_9	717_13_66	561_12_1	2284_4_179	1152_12_916	245_13_1	262_12_26	384_13_1	333_12_1	1496_01_3	507_12_1	389_12_101	1277_12_2	2833_12_55	78_12_222	1849_12_16	1705_12_148
3715_13_642	3716_12_84	886_12_82	861_12_17	2922_13_35	455_12_1	1089_12_143	552_12_605	580_012_1	114_12_491	65_12_1	149_13_1	67_12_337	69_12_927	444_01_1	691_123_1	2326_12_248	22_12_103	877_4_1	3511_12_51	1618_13_1	288_13_1	1354_13_10	1443_12_86	368_13_1	739_12_1	1015_12_88	220_12_180	936_13_36	586_12_1	1206_12_239	991_12_769	1092_12_88	141_12_7	717_13_66	561_12_1	2284_4_173	1152_12_932	245_13_1	262_12_30	384_13_1	333_12_1	1496_01_2	507_12_1	389_12_98	1277_12_2	2833_12_58	78_12_217	1849_12_14	1705_12_141
3715_13_635	3716_12_90	886_12_73	861_12_13	2922_13_35	455_12_1	1089_12_127	552_12_613	580_012_1	114_12_494	65_12_1	149_13_1	67_12_353	69_12_948	444_01_1	691_123_1	2326_12_249	22_12_100	877_4_1	3511_12_50	1618_13_1	288_13_2	1354_13_8	1443_12_87	368_13_1	739_12_1	1015_12_84	220_12_181	936_13_37	586_12_1	1206_12_234	991_12_760	1092_12_83	141_12_9	717_13_63	561_12_1	2284_4_171	1152_12_967	245_13_1	262_12_37	384_13_1	333_12_1	1496_01_2	507_12_1	389_12_94	1277_12_3	2833_12_60	78_12_210	1849_12_12	1705_12_154
3715_13_651	3716_12_89	886_12_74	861_12_15	2922_13_33	455_12_1	1089_12_120	552_12_624	580_012_1	114_12_488	65_12_1	149_13_1	67_12_360	69_12_962	444_01_1	691_123_1	2326_12_238	22_12_98	877_4_1	3511_12_59	1618_13_1	288_13_3	1354_13_10	1443_12_90	368_13_1	739_12_1	1015_12_83	220_12_181	936_13_33	586_12_1	1206_12_218	991_12_767	1092_12_79	141_12_9	717_13_64	561_12_1	2284_4_182	1152_12_955	245_13_1	262_12_36	384_13_1	333_12_1	1496_01_3	507_12_1	389_12_87	1277_12_1	2833_12_56	78_12_210	1849_12_12	1705_12_156
3715_13_650	3716_12_98	886_12_69	861_12_18	2922_13_33	455_12_1	1089_12_128	552_12_630	580_012_1	114_12_469	65_12_1	149_13_1	67_12_365	69_12_961	444_01_1	691_123_1	2326_12_236	22_12_93	877_4_1	3511_12_59	1618_13_1	288_13_4	1443_12_79	368_13_1	739_12_1	1015_12_87	220_12_178	936_13_36	586_12_1	1206_12_227	991_12_760	1092_12_82	141_12_11	717_13_60	561_12_1	2284_4_184	1152_12_976	245_13_1	262_12_34	384_13_1	333_12_1	1496_01_2	507_12_1	389_12_81	1354_13_9	2833_12_57	78_12_201	1849_12_11	1705_12_169	17_12_1
3715_13_647	3716_12_99	886_12_68	861_12_18	2922_13_38	455_12_1	1089_12_122	552_12_638	580_012_1	114_12_464	65_12_1	149_13_1	67_12_354	69_12_944	444_01_1	691_123_1	2326_12_241	22_12_93	877_4_1	3511_12_66	1618_13_1	288_13_3	1443_12_87	368_13_1	739_12_1	1015_12_81	220_12_174	936_13_37	586_12_1	1206_12_221	991_12_757	1092_12_83	141_12_7	717_13_56	561_12_1	2284_4_178	1152_12_989	245_13_1	262_12_28	384_13_1	333_12_1	1496_01_1	507_12_1	389_12_90	1354_13_9	2833_12_57	78_12_209	1849_12_14	1705_12_166	17_12_1
3715_13_643	3716_12_100	886_12_62	861_12_14	2922_13_36	455_12_1	1089_12_118	552_12_630	580_012_1	114_12_459	65_12_1	149_13_1	67_12_373	69_12_935	691_123_1	2326_12_224	22_12_86	877_4_1	3511_12_66	1618_13_1	288_13_3	1443_12_77	368_13_1	739_12_1	1015_12_79	220_12_182	936_13_38	586_12_1	1206_12_213	991_12_763	1092_12_77	141_12_8	717_13_61	561_12_1	2284_4_182	1152_12_972	245_13_1	262_12_29	384_13_1	333_12_1	507_12_1	389_12_87	1354_13_8	2833_12_57	78_12_201	1849_12_11	1705_12_175	17_12_1	16_12_1	33_12_296
3715_13_656	3716_12_101	886_12_56	861_12_14	2922_13_37	455_12_1	1089_12_115	552_12_618	580_012_1	114_12_450	65_12_1	149_13_1	67_12_382	69_12_918	691_123_1	2326_12_228	22_12_94	877_4_1	3511_12_60	1618_13_1	288_13_2	1443_12_75	368_13_1	739_12_1	1015_12_80	220_12_178	936_13_38	586_12_1	1206_12_220	991_12_761	1092_12_78	141_12_7	717_13_59	561_12_1	2284_4_194	1152_12_976	245_13_1	262_12_30	384_13_1	333_12_1	507_12_1	389_12_82	1354_13_12	2833_12_56	78_12_208	1849_12_12	1705_12_165	17_12_1	16_12_1	33_12_298
3715_13_669	3716_12_103	886_12_55	861_12_11	2922_13_41	455_12_1	1089_12_100	552_12_616	580_012_1	114_12_451	65_12_1	149_13_1	67_12_388	69_12_906	691_123_1	2326_12_225	22_12_83	877_4_1	3511_12_64	1618_13_1	288_13_3	1443_12_76	368_13_1	739_12_1	1015_12_88	220_12_171	936_13_35	586_12_1	1206_12_224	991_12_748	1092_12_79	141_12_6	717_13_66	561_12_1	2284_4_203	1152_12_983	245_13_1	262_12_28	384_13_1	333_12_1	507_12_1	389_12_81	1354_13_11	2833_12_55	78_12_200	1849_12_9	1705_12_162	17_12_1	16_12_1	33_12_310
3715_13_690	3716_12_100	886_12_49	861_12_10	2922_13_40	455_12_1	1089_12_109	552_12_623	580_012_1	114_12_457	65_12_1	149_13_1	67_12_388	69_12_924	691_123_1	2326_12_211	22_12_88	877_4_1	3511_12_64	1618_13_1	288_13_2	1443_12_72	368_13_1	739_12_1	1015_12_88	220_12_168	936_13_37	586_12_1	1206_12_221	991_12_754	1092_12_81	141_12_6	717_13_66	561_12_1	2284_4_197	1152_12_968	245_13_1	262_12_34	384_13_1	333_12_1	507_12_1	389_12_85	1354_13_11	2833_12_52	78_12_199	1849_12_9	1705_12_174	17_12_1	16_12_1	33_12_307
3715_13_701	3716_12_104	886_12_43	861_12_9	2922_13_39	455_12_1	1089_12_104	552_12_640	580_012_1	114_12_433	65_12_1	149_13_1	67_12_387	69_12_904	691_123_1	2326_12_218	22_12_93	877_4_1	3511_12_54	1618_13_1	288_13_2	1443_12_78	368_13_1	739_12_1	1015_12_85	220_12_164	936_13_38	586_12_1	1206_12_219	991_12_771	1092_12_89	141_12_6	717_13_58	561_12_1	2284_4_213	1152_12_985	245_13_1	262_12_30	384_13_1	333_12_1	507_12_1	389_12_82	1354_13_11	2833_12_48	78_12_205	1849_12_11	1705_12_164	17_12_1	16_12_1	33_12_312
3715_13_698	3716_12_103	886_12_43	861_12_13	2922_13_41	455_12_1	1089_12_106	552_12_644	580_012_1	114_12_434	65_12_1	149_13_1	67_12_386	69_12_891	691_123_1	2326_12_219	22_12_97	877_4_1	3511_12_52	1618_13_1	288_13_3	1443_12_83	368_13_1	739_12_1	1015_12_77	220_12_162	936_13_34	586_12_1	1206_12_216	991_12_784	1092_12_90	141_12_7	717_13_60	561_12_1	2284_4_206	1152_12_988	245_13_1	262_12_28	384_13_1	333_12_1	507_12_1	389_12_69	1354_13_12	2833_12_49	78_12_198	1849_12_12	1705_12_167	17_12_1	16_12_1	33_12_322
3715_13_688	3716_12_104	886_12_38	861_12_11	2922_13_30	455_12_1	1089_12_113	552_12_633	580_012_1	114_12_430	65_12_1	149_13_1	67_12_392	69_12_878	691_123_1	2326_12_214	22_12_90	877_4_1	3511_12_50	1618_13_1	288_13_5	1443_12_81	368_13_1	739_12_1	1015_12_74	220_12_158	936_13_33	586_12_1	1206_12_216	991_12_780	1092_12_92	141_12_6	717_13_66	561_12_1	2284_4_215	1152_12_991	245_13_1	262_12_30	384_13_1	333_12_1	507_12_1	389_12_62	1354_13_14	2833_12_50	78_12_198	1849_12_12	1705_12_154	17_12_1	16_12_1	33_12_341
3715_13_719	3716_12_100	886_12_41	861_12_10	2922_13_27	455_12_1	1089_12_110	552_12_620	580_012_1	114_12_431	65_12_1	149_13_1	67_12_410	69_12_895	691_123_1	2326_12_202	22_12_82	877_4_1	3511_12_46	1618_13_1	288_13_8	1443_12_81	368_13_1	739_12_1	1015_12_77	220_12_174	936_13_34	586_12_1	1206_12_224	991_12_777	1092_12_91	141_12_5	717_13_61	561_12_1	2284_4_203	1152_12_985	245_13_1	262_12_30	384_13_1	333_12_1	507_12_1	389_12_64	1354_13_11	2833_12_48	78_12_203	1849_12_14	1705_12_140	17_12_1	16_12_1	33_12_347
3715_13_732	3716_12_97	886_12_35	861_12_9	2922_13_28	455_12_1	1089_12_109	552_12_612	580_012_1	114_12_423	65_12_1	149_13_1	67_12_392	69_12_876	691_123_1	2326_12_213	22_12_84	877_4_1	3511_12_48	1618_13_1	288_13_9	1443_12_80	368_13_1	739_12_1	1015_12_84	220_12_163	936_13_35	586_12_1	1206_12_223	991_12_795	1092_12_92	141_12_5	717_13_66	561_12_1	2284_4_224	1152_12_1011	245_13_1	262_12_20	384_13_1	333_12_1	507_12_1	389_12_63	1354_13_11	2833_12_50	78_12_196	1849_12_16	1705_12_139	17_12_1	16_12_1	33_12_353
3715_13_745	3716_12_88	886_12_39	861_12_8	2922_13_35	455_12_1	1089_12_127	552_12_603	580_012_1	114_12_437	65_12_1	149_13_1	67_12_397	69_12_856	691_123_1	2326_12_217	22_12_75	877_4_1	3511_12_42	1618_13_1	288_13_7	1443_12_73	368_13_1	739_12_1	1015_12_84	220_12_160	936_13_37	586_12_1	1206_12_224	991_12_781	1092_12_87	141_12_3	717_13_69	561_12_1	2284_4_239	1152_12_1012	245_13_1	262_12_20	384_13_1	333_12_1	507_12_1	389_12_56	1354_13_7	2833_12_45	78_12_203	1849_12_13	1705_12_147	17_12_1	16_12_1	33_12_355
3715_13_747	3716_12_88	886_12_39	861_12_10	2922_13_33	455_12_1	1089_12_120	552_12_596	580_012_1	114_12_436	65_12_1	149_13_1	67_12_392	69_12_859	691_123_1	2326_12_223	22_12_68	877_4_1	3511_12_45	1618_13_1	288_13_6	1443_12_70	368_13_1	739_12_1	1015_12_85	220_12_165	936_13_38	586_12_1	1206_12_241	991_12_777	1092_12_84	141_12_4	717_13_74	561_12_1	2284_4_234	1152_12_1019	245_13_1	262_12_18	384_13_1	333_12_1	507_12_1	389_12_54	1354_13_7	2833_12_43	78_12_222	1849_12_14	1705_12_145	17_12_1	16_12_1	33_12_357
3715_13_738	3716_12_90	886_12_41	861_12_10	2922_13_25	455_12_1	1089_12_119	552_12_604	580_012_1	114_12_429	65_12_1	149_13_1	67_12_397	69_12_856	691_123_1	2326_12_224	22_12_73	877_4_1	3511_12_47	1618_13_1	288_13_5	1443_12_68	368_13_1	739_12_1	1015_12_91	220_12_166	936_13_40	586_12_1	1206_12_239	991_12_783	1092_12_82	141_12_5	717_13_66	561_12_1	2284_4_256	1152_12_1032	245_13_1	262_12_20	384_13_1	333_12_1	507_12_1	389_12_60	1354_13_6	2833_12_35	78_12_220	1849_12_16	1705_12_141	17_12_1	16_12_1	33_12_370
3715_13_734	3716_12_84	886_12_48	861_12_8	2922_13_30	455_12_1	1089_12_134	552_12_595	580_012_1	114_12_430	65_12_1	149_13_1	67_12_389	69_12_850	691_123_1	2326_12_220	22_12_66	877_4_1	3511_12_46	1618_13_1	288_13_5	1443_12_63	368_13_1	739_12_1	1015_12_100	220_12_176	936_13_34	586_12_1	1206_12_235	991_12_796	1092_12_89	141_12_5	717_13_66	561_12_1	2284_4_250	1152_12_1030	245_13_1	262_12_21	384_13_1	333_12_1	507_12_1	389_12_62	1354_13_7	2833_12_30	78_12_217	1849_12_14	1705_12_129	17_12_1	16_12_1	33_12_372
3715_13_725	3716_12_88	886_12_40	861_12_6	2922_13_28	455_12_1	1089_12_133	552_12_598	580_012_1	114_12_437	65_12_1	149_13_1	67_12_386	69_12_864	691_123_1	2326_12_216	22_12_75	877_4_1	3511_12_42	1618_13_1	288_13_5	1443_12_66	368_13_1	739_12_1	1015_12_100	220_12_181	936_13_29	586_12_1	1206_12_231	991_12_808	1092_12_84	141_12_7	717_13_69	561_12_1	2284_4_260	1152_12_1014	245_13_1	262_12_17	384_13_1	333_12_1	507_12_1	389_12_70	1354_13_8	2833_12_29	78_12_226	1849_12_8	1705_12_133	17_12_1	16_12_1	33_12_380
3715_13_739	3716_12_84	886_12_38	861_12_5	2922_13_27	455_12_1	1089_12_139	552_12_590	580_012_1	114_12_419	65_12_1	149_13_1	67_12_388	69_12_882	691_123_1	2326_12_228	22_12_77	877_4_1	3511_12_46	1618_13_1	288_13_6	1443_12_62	368_13_1	739_12_1	1015_12_99	220_12_166	936_13_30	586_12_1	1206_12_238	991_12_805	1092_12_84	141_12_5	717_13_71	561_12_1	2284_4_264	1152_12_1026	245_13_1	262_12_18	384_13_1	333_12_1	507_12_1	389_12_67	1354_13_10	2833_12_35	78_12_217	1849_12_4	1705_12_145	17_12_1	16_12_1	33_12_367
3715_13_724	3716_12_89	886_12_40	861_12_5	2922_13_27	455_12_1	1089_12_139	552_12_594	580_012_1	114_12_435	65_12_1	149_13_1	67_12_365	69_12_885	691_123_1	2326_12_224	22_12_66	877_4_1	3511_12_41	1618_13_1	288_13_5	1443_12_60	368_13_1	739_12_1	1015_12_106	220_12_170	936_13_28	586_12_1	1206_12_232	991_12_817	1092_12_83	141_12_4	717_13_72	561_12_1	2284_4_251	1152_12_1017	245_13_1	262_12_18	384_13_1	333_12_1	507_12_1	389_12_67	1354_13_12	2833_12_33	78_12_214	1849_12_1	1705_12_140	17_12_1	16_12_1	33_12_373
3715_13_734	3716_12_89	886_12_41	861_12_5	2922_13_33	455_12_1	1089_12_132	552_12_600	580_012_1	114_12_428	65_12_1	149_13_1	67_12_367	69_12_884	691_123_1	2326_12_222	22_12_65	877_4_1	3511_12_40	1618_13_1	288_13_5	1443_12_55	368_13_1	739_12_1	1015_12_103	220_12_188	936_13_29	586_12_1	1206_12_238	991_12_827	1092_12_89	141_12_3	717_13_71	561_12_1	2284_4_246	1152_12_1001	245_13_1	262_12_14	384_13_1	333_12_1	507_12_1	389_12_73	1354_13_11	2833_12_30	78_12_211	1849_12_2	1705_12_141	17_12_1	16_12_1	33_12_365
3715_13_758	3716_12_83	886_12_44	861_12_4	2922_13_27	455_12_1	1089_12_128	552_12_587	580_012_1	114_12_432	65_12_1	149_13_1	67_12_367	69_12_888	691_123_1	2326_12_226	22_12_63	877_4_1	3511_12_41	1618_13_1	288_13_7	1443_12_61	368_13_1	739_12_1	1015_12_102	220_12_190	936_13_23	586_12_1	1206_12_220	991_12_838	1092_12_92	141_12_4	717_13_66	561_12_1	2284_4_250	1152_12_1013	245_13_1	262_12_14	384_13_1	333_12_1	507_12_1	389_12_75	1354_13_9	2833_12_34	78_12_195	1849_12_2	1705_12_135	17_12_1	16_12_1	33_12_354
3715_13_768	3716_12_88	886_12_45	861_12_4	2922_13_20	455_12_1	1089_12_126	552_12_578	580_012_1	114_12_442	65_12_1	149_13_1	67_12_386	69_12_872	691_123_1	2326_12_230	22_12_58	877_4_1	3511_12_37	1618_13_1	288_13_8	1443_12_62	368_13_1	739_12_1	1015_12_102	220_12_190	936_13_29	586_12_1	1206_12_223	991_12_849	1092_12_93	141_12_6	717_13_58	561_12_1	2284_4_247	1152_12_1032	245_13_1	262_12_13	384_13_1	333_12_1	507_12_1	389_12_70	1354_13_8	2833_12_33	78_12_192	1849_12_3	1705_12_128	17_12_1	16_12_1	33_12_347
3715_13_761	3716_12_87	886_12_50	861_12_2	2922_13_17	455_12_1	1089_12_116	552_12_578	580_012_1	114_12_447	65_12_1	149_13_1	67_12_371	69_12_871	691_123_1	2326_12_226	22_12_56	877_4_1	3511_12_37	1618_13_1	288_13_6	1443_12_62	368_13_1	739_12_1	1015_12_100	220_12_193	936_13_31	586_12_1	1206_12_214	991_12_866	1092_12_89	141_12_5	717_13_58	561_12_1	2284_4_250	1152_12_1033	245_13_1	262_12_8	384_13_1	333_12_1	507_12_1	389_12_70	1354_13_9	2833_12_34	78_12_190	1849_12_2	1705_12_141	17_12_1	16_12_1	33_12_352
3715_13_764	3716_12_93	886_12_48	861_12_3	2922_13_15	455_12_1	1089_12_111	552_12_587	580_012_1	114_12_430	65_12_1	149_13_1	67_12_373	69_12_878	691_123_1	2326_12_224	22_12_51	877_4_1	3511_12_38	1618_13_1	288_13_5	1443_12_54	368_13_1	739_12_1	1015_12_97	220_12_184	936_13_34	586_12_1	1206_12_200	991_12_862	1092_12_78	141_12_3	717_13_61	561_12_1	2284_4_259	1152_12_1035	245_13_1	262_12_8	384_13_1	333_12_1	507_12_1	389_12_69	1354_13_8	2833_12_30	78_12_199	1849_12_2	1705_12_141	17_12_1	16_12_1	33_12_352
3715_13_784	3716_12_94	886_12_47	861_12_3	2922_13_19	455_12_1	1089_12_114	552_12_595	580_012_1	114_12_413	65_12_1	149_13_1	67_12_368	69_12_892	691_123_1	2326_12_233	22_12_49	877_4_1	3511_12_34	1618_13_1	288_13_6	1443_12_54	368_13_1	739_12_1	1015_12_113	220_12_178	936_13_33	586_12_1	1206_12_206	991_12_852	1092_12_73	141_12_2	717_13_64	561_12_1	2284_4_262	1152_12_1018	245_13_1	262_12_7	384_13_1	333_12_1	507_12_1	389_12_69	1354_13_10	2833_12_31	78_12_202	1849_12_2	1705_12_147	17_12_1	16_12_1	33_12_349
3715_13_772	3716_12_92	886_12_48	861_12_3	2922_13_16	455_12_1	1089_12_116	552_12_599	580_012_1	114_12_420	65_12_1	149_13_1	67_12_361	69_12_901	691_123_1	2326_12_226	22_12_44	877_4_1	3511_12_41	1618_13_1	288_13_6	1443_12_52	368_13_1	739_12_1	1015_12_109	220_12_182	936_13_32	586_12_1	1206_12_197	991_12_859	1092_12_61	141_12_1	717_13_59	561_12_1	2284_4_266	1152_12_1030	245_13_1	262_12_7	384_13_1	333_12_1	507_12_1	389_12_71	1354_13_10	2833_12_30	78_12_208	1849_12_2	1705_12_153	17_12_1	16_12_1	33_12_358
3715_13_793	3716_12_90	886_12_44	861_12_1	2922_13_13	455_12_1	1089_12_113	552_12_610	580_012_1	114_12_418	65_12_1	149_13_1	67_12_356	69_12_904	691_123_1	2326_12_223	22_12_38	877_4_1	3511_12_39	1618_13_1	288_13_7	1443_12_54	368_13_1	739_12_1	1015_12_124	220_12_170	936_13_32	586_12_1	1206_12_190	991_12_879	1092_12_59	141_12_1	717_13_54	561_12_1	2284_4_272	1152_12_1039	245_13_1	262_12_6	384_13_1	333_12_1	507_12_1	389_12_65	1354_13_12	2833_12_31	78_12_207	1849_12_2	1705_12_151	17_12_1	16_12_1	33_12_357
3715_13_782	3716_12_85	886_12_48	861_12_1	2922_13_13	455_12_1	1089_12_102	552_12_604	580_012_1	114_12_416	65_12_1	149_13_1	67_12_360	69_12_928	691_123_1	2326_12_224	22_12_42	877_4_1	3511_12_38	1618_13_1	288_13_5	1443_12_56	368_13_1	739_12_1	1015_12_128	220_12_177	936_13_31	586_12_1	1206_12_191	991_12_915	1092_12_57	141_12_1	717_13_60	561_12_1	2284_4_263	1152_12_1052	245_13_1	262_12_4	384_13_1	333_12_1	507_12_1	389_12_74	1354_13_14	2833_12_31	78_12_220	1849_12_3	1705_12_163	17_12_1	16_12_1	33_12_342
3715_13_778	3716_12_82	886_12_54	2922_13_18	455_12_1	1089_12_102	552_12_624	580_012_1	114_12_421	65_12_1	149_13_1	67_12_377	69_12_921	691_123_1	2326_12_215	22_12_42	877_4_1	3511_12_40	1618_13_1	288_13_8	1443_12_55	368_13_1	739_12_1	1015_12_129	220_12_173	936_13_29	586_12_1	1206_12_182	991_12_923	1092_12_56	141_12_1	717_13_53	561_12_1	2284_4_264	1152_12_1054	245_13_1	262_12_2	384_13_1	333_12_1	507_12_1	389_12_68	1354_13_12	2833_12_30	78_12_230	1849_12_2	1705_12_172	17_12_1	16_12_1	33_12_338	2337_13_1
3715_13_769	3716_12_74	886_12_52	1206_12_183	455_12_1	1089_12_100	552_12_623	580_012_1	114_12_432	65_12_1	149_13_1	67_12_370	69_12_924	691_123_1	2326_12_208	22_12_51	877_4_1	3511_12_39	1618_13_1	288_13_10	1443_12_60	368_13_1	739_12_1	1015_12_129	220_12_167	936_13_32	586_12_1	2922_13_17	991_12_928	1092_12_54	717_13_51	561_12_1	2284_4_266	1152_12_1049	245_13_1	262_12_3	384_13_1	333_12_1	507_12_1	389_12_72	1354_13_12	2833_12_28	78_12_234	1849_12_2	1705_12_172	17_12_1	16_12_1	33_12_347	2337_13_1	2084_12_271
3715_13_768	3716_12_72	886_12_51	1206_12_188	455_12_1	1089_12_95	552_12_613	580_012_1	114_12_438	65_12_1	149_13_1	67_12_385	69_12_897	691_123_1	2326_12_213	22_12_56	877_4_1	3511_12_39	1618_13_1	288_13_9	1443_12_54	368_13_1	739_12_1	1015_12_132	220_12_168	936_13_33	586_12_1	2922_13_14	991_12_930	1092_12_52	717_13_51	561_12_1	2284_4_275	1152_12_1046	245_13_1	262_12_2	384_13_1	333_12_1	507_12_1	389_12_82	1354_13_11	2833_12_27	78_12_225	1849_12_3	1705_12_173	17_12_1	16_12_1	33_12_346	2337_13_1	2084_12_279
3715_13_766	3716_12_86	886_12_54	1206_12_187	455_12_1	1089_12_88	552_12_632	580_012_1	114_12_438	65_12_1	149_13_1	67_12_376	69_12_895	691_123_1	2326_12_210	22_12_63	877_4_1	3511_12_36	1618_13_1	288_13_7	1443_12_54	368_13_1	739_12_1	1015_12_135	220_12_175	936_13_36	586_12_1	2922_13_18	991_12_916	1092_12_46	717_13_49	2284_4_273	1152_12_1036	245_13_1	262_12_1	384_13_1	333_12_1	507_12_1	389_12_80	1354_13_8	2833_12_29	78_12_232	1705_12_175	17_12_1	16_12_1	33_12_334	2337_13_1	2084_12_291	2115_12_1	1472_01_176
3715_13_755	3716_12_86	886_12_56	1206_12_186	455_12_1	1089_12_91	552_12_634	580_012_1	114_12_442	65_12_1	149_13_1	67_12_379	69_12_862	691_123_1	2326_12_210	22_12_63	877_4_1	3511_12_30	1618_13_1	288_13_8	1443_12_55	368_13_1	739_12_1	1015_12_136	220_12_179	936_13_33	586_12_1	2922_13_20	991_12_884	1092_12_48	717_13_53	2284_4_288	1152_12_1035	245_13_1	384_13_1	333_12_1	507_12_1	389_12_78	1354_13_8	2833_12_27	78_12_235	1705_12_184	17_12_1	16_12_1	33_12_327	2337_13_1	2084_12_289	2115_12_1	1472_01_179	2397_12_64
3715_13_754	3716_12_81	886_12_52	1206_12_189	455_12_1	1089_12_95	552_12_641	580_012_1	114_12_443	65_12_1	149_13_1	67_12_388	69_12_878	691_123_1	2326_12_208	22_12_70	877_4_1	3511_12_32	1618_13_1	288_13_8	1443_12_50	368_13_1	739_12_1	1015_12_118	220_12_164	936_13_27	586_12_1	2922_13_17	991_12_900	1092_12_56	717_13_48	2284_4_303	1152_12_1057	245_13_1	384_13_1	333_12_1	507_12_1	389_12_86	1354_13_4	2833_12_31	78_12_244	1705_12_175	17_12_1	16_12_1	33_12_305	2337_13_1	2084_12_284	2115_12_1	1472_01_186	2397_12_62
3715_13_744	3716_12_87	886_12_48	1206_12_183	455_12_1	1089_12_93	552_12_643	580_012_1	114_12_442	65_12_1	149_13_1	67_12_382	69_12_858	691_123_1	2326_12_209	22_12_75	877_4_1	3511_12_34	1618_13_1	288_13_8	1443_12_51	368_13_1	739_12_1	1015_12_113	220_12_144	936_13_25	586_12_1	2922_13_15	991_12_896	1092_12_49	717_13_44	2284_4_312	1152_12_1069	245_13_1	384_13_1	333_12_1	507_12_1	389_12_88	1354_13_3	2833_12_33	78_12_255	1705_12_190	17_12_1	16_12_1	33_12_300	2337_13_1	2084_12_287	2115_12_1	1472_01_180	2397_12_59
3715_13_768	3716_12_91	886_12_43	1206_12_180	455_12_1	1089_12_97	552_12_628	580_012_1	114_12_442	65_12_1	149_13_1	67_12_393	69_12_853	691_123_1	2326_12_213	22_12_75	877_4_1	3511_12_35	1618_13_1	288_13_10	1443_12_45	368_13_1	739_12_1	1015_12_128	220_12_124	936_13_22	586_12_1	2922_13_20	991_12_897	1092_12_49	717_13_44	2284_4_319	1152_12_1083	245_13_1	384_13_1	333_12_1	507_12_1	389_12_80	1354_13_5	2833_12_23	78_12_251	1705_12_185	17_12_1	16_12_1	33_12_306	2337_13_1	2084_12_284	2115_12_1	1472_01_174	2397_12_46
3715_13_744	3716_12_99	886_12_39	1206_12_168	455_12_1	1089_12_94	552_12_625	580_012_1	114_12_444	65_12_1	149_13_1	67_12_383	69_12_872	691_123_1	2326_12_212	22_12_82	877_4_1	3511_12_35	1618_13_1	288_13_7	1443_12_38	368_13_1	739_12_1	1015_12_134	220_12_129	936_13_22	586_12_1	2922_13_18	991_12_908	1092_12_57	717_13_40	2284_4_309	1152_12_1093	245_13_1	384_13_1	333_12_1	507_12_1	389_12_81	1354_13_6	2833_12_22	78_12_252	1705_12_185	17_12_1	16_12_1	33_12_293	2337_13_1	2084_12_282	2115_12_1	1472_01_177	2397_12_44
3715_13_760	3716_12_100	886_12_42	1206_12_162	455_12_1	1089_12_92	552_12_638	580_012_1	114_12_459	65_12_1	149_13_1	67_12_373	69_12_894	691_123_1	2326_12_214	22_12_88	877_4_1	3511_12_35	1618_13_1	288_13_8	1443_12_42	368_13_1	739_12_1	1015_12_132	220_12_139	936_13_21	586_12_1	2922_13_18	991_12_913	1092_12_57	717_13_36	2284_4_321	1152_12_1070	245_13_1	384_13_1	333_12_1	507_12_1	389_12_85	1354_13_3	2833_12_25	78_12_259	1705_12_186	17_12_1	16_12_1	33_12_298	2337_13_1	2084_12_279	2115_12_1	1472_01_177	2397_12_37
3715_13_778	3716_12_102	886_12_47	1206_12_161	455_12_1	1089_12_93	552_12_625	580_012_1	114_12_468	65_12_1	149_13_1	67_12_372	69_12_851	691_123_1	2326_12_229	22_12_77	877_4_1	3511_12_35	1618_13_1	288_13_10	1443_12_48	368_13_1	739_12_1	1015_12_132	220_12_142	936_13_22	586_12_1	2922_13_18	991_12_923	1092_12_57	717_13_44	2284_4_307	1152_12_1093	245_13_1	384_13_1	333_12_1	507_12_1	389_12_88	1354_13_4	2833_12_25	78_12_265	1705_12_174	17_12_1	16_12_1	33_12_285	2337_13_1	2084_12_280	2115_12_1	1472_01_173	2397_12_31
3715_13_781	3716_12_112	886_12_44	1206_12_170	455_12_1	1089_12_90	552_12_617	580_012_1	114_12_443	65_12_1	149_13_1	67_12_379	69_12_876	691_123_1	2326_12_229	22_12_74	877_4_1	3511_12_34	1618_13_1	288_13_11	1443_12_57	368_13_1	739_12_1	1015_12_127	220_12_136	936_13_18	586_12_1	2922_13_14	991_12_918	1092_12_49	717_13_39	2284_4_296	1152_12_1092	245_13_1	384_13_1	333_12_1	507_12_1	389_12_90	1354_13_4	2833_12_29	78_12_273	1705_12_177	17_12_1	16_12_1	33_12_255	2337_13_1	2084_12_284	2115_12_1	1472_01_169	2397_12_31
3715_13_774	3716_12_106	886_12_41	1206_12_175	455_12_1	1089_12_96	552_12_608	580_012_1	114_12_446	65_12_1	149_13_1	67_12_378	69_12_866	691_123_1	2326_12_251	22_12_74	877_4_1	3511_12_34	1618_13_1	288_13_9	1443_12_52	368_13_1	739_12_1	1015_12_122	220_12_151	936_13_16	586_12_1	2922_13_13	991_12_935	1092_12_59	717_13_35	2284_4_305	1152_12_1065	245_13_1	384_13_1	333_12_1	507_12_1	389_12_92	1354_13_7	2833_12_25	78_12_261	1705_12_185	17_12_1	16_12_1	33_12_257	2337_13_1	2084_12_285	2115_12_1	1472_01_175	2397_12_32
3715_13_785	3716_12_108	886_12_41	1206_12_174	455_12_1	1089_12_96	552_12_624	580_012_1	114_12_438	65_12_1	149_13_1	67_12_381	69_12_886	691_123_1	2326_12_239	22_12_78	877_4_1	3511_12_41	1618_13_1	288_13_8	1443_12_51	368_13_1	739_12_1	1015_12_128	220_12_162	936_13_17	586_12_1	2922_13_15	991_12_911	1092_12_64	717_13_29	2284_4_289	1152_12_1064	245_13_1	384_13_1	333_12_1	507_12_1	389_12_97	1354_13_6	2833_12_24	78_12_251	1705_12_192	17_12_1	16_12_1	33_12_258	2337_13_1	2084_12_275	2115_12_1	1472_01_181	2397_12_31
3715_13_781	3716_12_101	886_12_42	1206_12_172	455_12_1	1089_12_100	552_12_619	580_012_1	114_12_439	65_12_1	149_13_1	67_12_365	69_12_867	691_123_1	2326_12_239	22_12_73	877_4_1	3511_12_44	1618_13_1	288_13_9	1443_12_54	368_13_1	739_12_1	1015_12_139	220_12_165	936_13_18	586_12_1	2922_13_11	991_12_921	1092_12_69	717_13_31	2284_4_300	1152_12_1101	245_13_1	384_13_1	333_12_1	507_12_1	389_12_104	1354_13_8	2833_12_23	78_12_243	1705_12_181	17_12_1	16_12_1	33_12_260	2337_13_1	2084_12_278	2115_12_1	1472_01_175	2397_12_31
3715_13_767	3716_12_113	886_12_39	1206_12_171	455_12_1	1089_12_101	552_12_623	580_012_1	114_12_437	65_12_1	149_13_1	67_12_360	69_12_881	691_123_1	2326_12_229	22_12_68	877_4_1	3511_12_42	1618_13_1	288_13_9	1443_12_52	368_13_1	739_12_1	1015_12_138	220_12_177	936_13_18	586_12_1	2922_13_10	991_12_952	1092_12_71	717_13_34	2284_4_314	1152_12_1090	245_13_1	384_13_1	333_12_1	507_12_1	389_12_103	1354_13_9	2833_12_24	78_12_238	1705_12_188	17_12_1	16_12_1	33_12_248	2337_13_1	2084_12_272	2115_12_1	1472_01_181	2397_12_27
3715_13_771	3716_12_112	886_12_42	1206_12_170	455_12_1	1089_12_94	552_12_625	580_012_1	114_12_432	65_12_1	149_13_1	67_12_345	69_12_885	691_123_1	2326_12_230	22_12_68	877_4_1	3511_12_41	1618_13_1	288_13_10	1443_12_56	368_13_1	739_12_1	1015_12_143	220_12_175	936_13_16	586_12_1	2922_13_11	991_12_948	1092_12_68	717_13_35	2284_4_322	1152_12_1068	245_13_1	384_13_1	333_12_1	507_12_1	389_12_101	1354_13_9	2833_12_23	78_12_237	1705_12_197	17_12_1	16_12_1	33_12_262	2337_13_1	2084_12_276	2115_12_1	1472_01_177	2397_12_20
3715_13_765	3716_12_114	886_12_47	1206_12_170	455_12_1	1089_12_105	552_12_623	580_012_1	114_12_421	65_12_1	149_13_1	67_12_366	69_12_876	691_123_1	2326_12_254	22_12_75	877_4_1	3511_12_40	1618_13_1	288_13_10	1443_12_60	368_13_1	739_12_1	1015_12_128	220_12_172	936_13_17	586_12_1	2922_13_12	991_12_937	1092_12_67	717_13_27	2284_4_322	1152_12_1067	245_13_1	384_13_1	333_12_1	507_12_1	389_12_104	1354_13_7	2833_12_23	78_12_228	1705_12_195	17_12_1	16_12_1	33_12_257	2337_13_1	2084_12_280	2115_12_1	1472_01_176	2397_12_17
3715_13_745	3716_12_119	886_12_49	1206_12_161	455_12_1	1089_12_107	552_12_625	580_012_1	114_12_418	65_12_1	149_13_1	67_12_363	69_12_881	691_123_1	2326_12_242	22_12_76	877_4_1	3511_12_38	1618_13_1	288_13_9	1443_12_58	368_13_1	739_12_1	1015_12_139	220_12_168	936_13_17	586_12_1	2922_13_11	991_12_941	1092_12_79	717_13_31	2284_4_316	1152_12_1084	245_13_1	384_13_1	333_12_1	507_12_1	389_12_94	1354_13_6	2833_12_26	78_12_231	1705_12_193	17_12_1	16_12_1	33_12_267	2337_13_1	2084_12_267	2115_12_1	1472_01_187	2397_12_15
3715_13_729	3716_12_117	886_12_45	1206_12_149	455_12_1	1089_12_106	552_12_628	580_012_1	114_12_422	65_12_1	149_13_1	67_12_364	69_12_894	691_123_1	2326_12_243	22_12_83	877_4_1	3511_12_40	1618_13_1	288_13_8	1443_12_57	368_13_1	739_12_1	1015_12_142	220_12_172	936_13_20	586_12_1	2922_13_10	991_12_944	1092_12_79	717_13_31	2284_4_325	1152_12_1061	245_13_1	384_13_1	333_12_1	507_12_1	389_12_87	1354_13_9	2833_12_29	78_12_236	1705_12_193	17_12_1	16_12_1	33_12_264	2337_13_1	2084_12_262	2115_12_1	1472_01_190	2397_12_15
3715_13_725	3716_12_116	886_12_49	1206_12_141	455_12_1	1089_12_109	552_12_626	580_012_1	114_12_435	65_12_1	149_13_1	67_12_358	69_12_884	691_123_1	2326_12_248	22_12_88	877_4_1	3511_12_41	1618_13_1	288_13_7	1443_12_59	368_13_1	739_12_1	1015_12_141	220_12_168	936_13_23	586_12_1	2922_13_9	991_12_961	1092_12_80	717_13_36	2284_4_327	1152_12_1051	245_13_1	384_13_1	333_12_1	507_12_1	389_12_83	1354_13_10	2833_12_29	78_12_220	1705_12_194	17_12_1	16_12_1	33_12_251	2337_13_1	2084_12_262	2115_12_1	1472_01_201	2397_12_13
3715_13_708	3716_12_114	886_12_48	1206_12_140	455_12_1	1089_12_102	552_12_627	580_012_1	114_12_439	65_12_1	149_13_1	67_12_360	69_12_923	691_123_1	2326_12_258	22_12_89	877_4_1	3511_12_43	1618_13_1	288_13_8	1443_12_66	368_13_1	739_12_1	1015_12_122	220_12_160	936_13_23	586_12_1	2922_13_9	991_12_967	1092_12_70	717_13_38	2284_4_327	1152_12_1054	245_13_1	384_13_1	333_12_1	507_12_1	389_12_85	1354_13_4	2833_12_32	78_12_231	1705_12_194	17_12_1	16_12_1	33_12_240	2337_13_1	2084_12_270	2115_12_1	1472_01_190	2397_12_12
3715_13_716	3716_12_114	886_12_47	1206_12_142	455_12_1	1089_12_104	552_12_620	580_012_1	114_12_429	65_12_1	149_13_1	67_12_330	69_12_929	691_123_1	2326_12_255	22_12_95	877_4_1	3511_12_43	1618_13_1	288_13_5	1443_12_66	368_13_1	739_12_1	1015_12_119	220_12_151	936_13_22	586_12_1	2922_13_9	991_12_994	1092_12_82	717_13_38	2284_4_312	1152_12_1053	245_13_1	384_13_1	333_12_1	507_12_1	389_12_90	1354_13_2	2833_12_32	78_12_234	1705_12_211	17_12_1	16_12_1	33_12_237	2337_13_1	2084_12_285	2115_12_1	1472_01_190	2397_12_13
3715_13_714	3716_12_103	886_12_49	1206_12_146	455_12_1	1089_12_101	552_12_620	580_012_1	114_12_429	65_12_1	67_12_338	69_12_913	691_123_1	2326_12_272	22_12_90	877_4_1	3511_12_46	1618_13_1	288_13_7	1443_12_66	368_13_1	739_12_1	1015_12_120	220_12_144	936_13_23	586_12_1	2922_13_8	991_12_975	1092_12_92	717_13_42	2284_4_314	1152_12_1051	384_13_1	333_12_1	507_12_1	389_12_86	149_13_1	2833_12_28	78_12_240	1705_12_211	17_12_1	16_12_1	33_12_255	2337_13_1	2084_12_275	2115_12_1	1472_01_198	2397_12_14	1365_123_66	476_12_458
3715_13_740	3716_12_111	886_12_49	1206_12_146	455_12_1	1089_12_91	552_12_608	580_012_1	114_12_431	65_12_1	67_12_332	69_12_912	691_123_1	2326_12_277	22_12_82	877_4_1	3511_12_43	1618_13_1	288_13_5	1443_12_73	368_13_1	739_12_1	1015_12_113	220_12_156	936_13_24	586_12_1	2922_13_4	991_12_951	1092_12_98	717_13_47	2284_4_306	1152_12_1065	384_13_1	333_12_1	507_12_1	389_12_82	149_13_1	2833_12_36	78_12_244	1705_12_204	17_12_1	16_12_1	33_12_266	2337_13_1	2084_12_275	2115_12_1	1472_01_193	2397_12_14	1365_123_58	476_12_453
3715_13_731	3716_12_115	886_12_54	1206_12_147	455_12_1	1089_12_100	552_12_613	580_012_1	114_12_426	65_12_1	67_12_334	69_12_920	691_123_1	2326_12_275	22_12_81	877_4_1	3511_12_44	1618_13_1	288_13_5	1443_12_65	368_13_1	739_12_1	1015_12_109	220_12_149	936_13_27	586_12_1	2922_13_3	991_12_946	1092_12_101	717_13_50	2284_4_301	1152_12_1028	384_13_1	333_12_1	507_12_1	389_12_87	149_13_1	2833_12_32	78_12_247	1705_12_207	17_12_1	16_12_1	33_12_283	2337_13_1	2084_12_286	2115_12_1	1472_01_185	2397_12_13	1365_123_55	476_12_440
3715_13_736	3716_12_110	886_12_44	1206_12_144	455_12_1	1089_12_95	552_12_617	580_012_1	114_12_432	65_12_1	67_12_322	69_12_912	691_123_1	2326_12_270	22_12_85	877_4_1	3511_12_45	1618_13_1	288_13_5	1443_12_64	368_13_1	739_12_1	1015_12_121	220_12_144	936_13_25	586_12_1	2922_13_4	991_12_929	1092_12_103	717_13_45	2284_4_305	1152_12_1059	384_13_1	333_12_1	507_12_1	389_12_93	149_13_1	2833_12_31	78_12_240	1705_12_219	17_12_1	16_12_1	33_12_282	2337_13_1	2084_12_283	2115_12_1	1472_01_193	2397_12_10	1365_123_59	476_12_437
3715_13_727	3716_12_108	886_12_48	1206_12_145	455_12_1	1089_12_102	552_12_625	580_012_1	114_12_432	65_12_1	67_12_336	69_12_922	691_123_1	2326_12_264	22_12_80	877_4_1	3511_12_46	1618_13_1	288_13_5	1443_12_67	368_13_1	739_12_1	1015_12_126	220_12_148	936_13_27	586_12_1	2922_13_3	991_12_922	1092_12_96	717_13_51	2284_4_317	1152_12_1068	384_13_1	333_12_1	507_12_1	389_12_92	149_13_1	2833_12_26	78_12_231	1705_12_223	17_12_1	16_12_1	33_12_268	2337_13_1	2084_12_278	2115_12_1	1472_01_195	2397_12_9	1365_123_55	476_12_440
3715_13_717	3716_12_116	886_12_50	1206_12_141	455_12_1	1089_12_97	552_12_633	580_012_1	114_12_430	65_12_1	67_12_358	69_12_951	691_123_1	2326_12_278	22_12_85	877_4_1	3511_12_44	1618_13_1	288_13_4	1443_12_68	368_13_1	739_12_1	1015_12_106	220_12_139	936_13_26	586_12_1	2922_13_6	991_12_952	1092_12_92	717_13_48	2284_4_292	1152_12_1059	384_13_1	333_12_1	507_12_1	389_12_95	149_13_1	2833_12_21	78_12_233	1705_12_222	17_12_1	16_12_1	33_12_261	2337_13_1	2084_12_281	2115_12_1	1472_01_202	2397_12_6	1365_123_55	476_12_443
3715_13_721	3716_12_119	886_12_49	1206_12_145	455_12_1	1089_12_104	552_12_641	580_012_1	114_12_432	65_12_1	67_12_377	69_12_941	691_123_1	2326_12_283	22_12_86	877_4_1	3511_12_46	1618_13_1	288_13_4	1443_12_69	368_13_1	739_12_1	1015_12_110	220_12_134	936_13_26	586_12_1	2922_13_5	991_12_926	1092_12_98	717_13_52	2284_4_287	1152_12_1055	384_13_1	333_12_1	507_12_1	389_12_87	149_13_1	2833_12_18	78_12_225	1705_12_213	17_12_1	16_12_1	33_12_246	2337_13_1	2084_12_273	2115_12_1	1472_01_205	2397_12_6	1365_123_62	476_12_449
3715_13_736	3716_12_110	886_12_49	1206_12_143	455_12_1	1089_12_99	552_12_636	580_012_1	114_12_434	65_12_1	67_12_379	69_12_962	691_123_1	2326_12_270	22_12_82	877_4_1	3511_12_46	1618_13_1	288_13_4	1443_12_68	368_13_1	739_12_1	1015_12_106	220_12_139	936_13_27	586_12_1	2922_13_4	991_12_919	1092_12_91	717_13_57	2284_4_271	1152_12_1032	384_13_1	333_12_1	507_12_1	389_12_86	149_13_1	2833_12_25	78_12_216	1705_12_213	17_12_1	16_12_1	33_12_254	2337_13_1	2084_12_267	2115_12_1	1472_01_202	2397_12_6	1365_123_63	476_12_452
3715_13_735	3716_12_104	886_12_55	1206_12_146	455_12_1	1089_12_93	552_12_615	580_012_1	114_12_454	65_12_1	67_12_397	69_12_945	691_123_1	2326_12_273	22_12_81	877_4_1	3511_12_44	1618_13_1	288_13_5	1443_12_70	368_13_1	739_12_1	1015_12_96	220_12_139	936_13_25	586_12_1	2922_13_4	991_12_916	1092_12_99	717_13_60	2284_4_280	1152_12_1028	384_13_1	333_12_1	507_12_1	389_12_87	149_13_1	2833_12_27	78_12_221	1705_12_204	17_12_1	16_12_1	33_12_255	2337_13_1	2084_12_257	2115_12_1	1472_01_209	2397_12_7	1365_123_66	476_12_446
3715_13_737	3716_12_108	886_12_55	1206_12_142	455_12_1	1089_12_94	552_12_608	580_012_1	114_12_438	65_12_1	67_12_409	69_12_962	691_123_1	2326_12_272	22_12_73	877_4_1	3511_12_46	1618_13_1	288_13_2	1443_12_71	368_13_1	739_12_1	1015_12_95	220_12_137	936_13_27	586_12_1	2922_13_7	991_12_902	1092_12_106	717_13_61	2284_4_253	1152_12_1017	384_13_1	333_12_1	507_12_1	389_12_92	149_13_1	2833_12_25	78_12_214	1705_12_208	17_12_1	16_12_1	33_12_250	2337_13_1	2084_12_262	2115_12_1	1472_01_221	2397_12_10	1365_123_59	476_12_440
3715_13_733	3716_12_100	886_12_57	1206_12_140	455_12_1	1089_12_86	552_12_607	580_012_1	114_12_433	65_12_1	67_12_413	69_12_977	691_123_1	2326_12_272	22_12_64	877_4_1	3511_12_39	1618_13_1	288_13_3	1443_12_66	368_13_1	739_12_1	1015_12_92	220_12_129	936_13_27	586_12_1	2922_13_7	991_12_924	1092_12_99	717_13_60	2284_4_244	1152_12_996	384_13_1	333_12_1	507_12_1	389_12_100	149_13_1	2833_12_27	78_12_239	1705_12_205	17_12_1	16_12_1	33_12_257	2337_13_1	2084_12_277	2115_12_1	1472_01_218	2397_12_12	1365_123_54	476_12_427
3715_13_736	3716_12_102	886_12_59	1206_12_142	455_12_1	1089_12_85	552_12_615	580_012_1	114_12_426	65_12_1	67_12_420	69_12_968	691_123_1	2326_12_279	22_12_69	877_4_1	3511_12_38	1618_13_1	288_13_4	1443_12_66	368_13_1	739_12_1	1015_12_96	220_12_131	936_13_29	586_12_1	2922_13_4	991_12_892	1092_12_97	717_13_53	2284_4_251	1152_12_1009	384_13_1	333_12_1	507_12_1	389_12_103	149_13_1	2833_12_21	78_12_234	1705_12_204	17_12_1	16_12_1	33_12_267	2337_13_1	2084_12_263	2115_12_1	1472_01_222	2397_12_10	1365_123_61	476_12_423
3715_13_712	3716_12_96	886_12_68	1206_12_139	455_12_1	1089_12_84	552_12_634	580_012_1	114_12_440	65_12_1	67_12_419	69_12_941	691_123_1	2326_12_286	22_12_66	877_4_1	3511_12_43	1618_13_1	288_13_3	1443_12_62	368_13_1	739_12_1	1015_12_88	220_12_126	936_13_29	586_12_1	2922_13_2	991_12_881	1092_12_100	717_13_56	2284_4_232	1152_12_1016	384_13_1	333_12_1	507_12_1	389_12_103	149_13_1	2833_12_17	78_12_225	1705_12_207	17_12_1	16_12_1	33_12_266	2337_13_1	2084_12_273	2115_12_1	1472_01_219	2397_12_10	1365_123_63	476_12_452
3715_13_704	3716_12_97	886_12_61	1206_12_138	455_12_1	1089_12_87	552_12_650	580_012_1	114_12_426	65_12_1	67_12_418	69_12_937	691_123_1	2326_12_277	22_12_60	877_4_1	3511_12_40	1618_13_1	288_13_3	1443_12_60	368_13_1	739_12_1	1015_12_90	220_12_120	936_13_27	586_12_1	2922_13_2	991_12_887	1092_12_97	717_13_59	2284_4_228	1152_12_1024	384_13_1	333_12_1	507_12_1	389_12_93	149_13_1	2833_12_14	78_12_238	1705_12_202	17_12_1	16_12_1	33_12_294	2337_13_1	2084_12_271	2115_12_1	1472_01_231	2397_12_11	1365_123_64	476_12_455
3715_13_704	3716_12_92	886_12_61	1206_12_148	455_12_1	1089_12_85	552_12_671	580_012_1	114_12_426	65_12_1	67_12_433	69_12_929	691_123_1	2326_12_281	22_12_58	877_4_1	3511_12_39	1618_13_1	288_13_6	1443_12_52	368_13_1	739_12_1	1015_12_91	220_12_121	936_13_30	586_12_1	2922_13_1	991_12_888	1092_12_95	717_13_53	2284_4_211	1152_12_1018	384_13_1	333_12_1	507_12_1	389_12_89	149_13_1	2833_12_14	78_12_232	1705_12_210	17_12_1	16_12_1	33_12_308	2337_13_1	2084_12_284	2115_12_1	1472_01_225	2397_12_10	1365_123_68	476_12_465
3715_13_710	3716_12_95	886_12_56	1206_12_161	455_12_1	1089_12_99	552_12_683	580_012_1	114_12_424	65_12_1	67_12_433	69_12_938	691_123_1	2326_12_289	22_12_64	877_4_1	3511_12_40	1618_13_1	288_13_6	1443_12_49	368_13_1	739_12_1	1015_12_90	220_12_122	936_13_33	586_12_1	2922_13_2	991_12_891	1092_12_86	717_13_52	2284_4_200	1152_12_1025	384_13_1	333_12_1	507_12_1	389_12_84	149_13_1	2833_12_12	78_12_230	1705_12_203	17_12_1	16_12_1	33_12_304	2337_13_1	2084_12_275	2115_12_1	1472_01_234	2397_12_8	1365_123_68	476_12_470
3715_13_695	3716_12_101	886_12_53	1206_12_148	455_12_1	1089_12_92	552_12_689	580_012_1	114_12_419	65_12_1	67_12_435	69_12_949	691_123_1	2326_12_299	22_12_61	877_4_1	3511_12_42	1618_13_1	288_13_7	1443_12_47	368_13_1	739_12_1	1015_12_91	220_12_119	936_13_32	586_12_1	2922_13_3	991_12_904	1092_12_78	717_13_51	2284_4_198	1152_12_1054	384_13_1	333_12_1	507_12_1	389_12_85	149_13_1	2833_12_11	78_12_231	1705_12_196	17_12_1	16_12_1	33_12_312	2337_13_1	2084_12_261	2115_12_1	1472_01_232	2397_12_6	1365_123_64	476_12_467
3715_13_693	3716_12_115	886_12_50	1206_12_153	455_12_1	1089_12_96	552_12_697	580_012_1	114_12_416	65_12_1	67_12_430	69_12_936	691_123_1	2326_12_307	22_12_73	877_4_1	3511_12_40	1618_13_1	288_13_7	1443_12_45	368_13_1	739_12_1	1015_12_97	220_12_121	936_13_31	586_12_1	2922_13_6	991_12_905	1092_12_81	717_13_46	2284_4_195	1152_12_1073	384_13_1	333_12_1	507_12_1	389_12_87	149_13_1	2833_12_10	78_12_218	1705_12_203	17_12_1	16_12_1	33_12_308	2337_13_1	2084_12_252	2115_12_1	1472_01_241	2397_12_5	1365_123_61	476_12_455
3715_13_699	3716_12_110	886_12_48	1206_12_139	455_12_1	1089_12_95	552_12_694	580_012_1	114_12_437	65_12_1	67_12_420	69_12_954	691_123_1	2326_12_320	22_12_66	877_4_1	3511_12_42	1618_13_1	288_13_7	1443_12_42	368_13_1	739_12_1	1015_12_88	220_12_120	936_13_30	586_12_1	2922_13_8	991_12_913	1092_12_87	717_13_42	2284_4_198	1152_12_1061	384_13_1	333_12_1	507_12_1	389_12_88	149_13_1	2833_12_8	78_12_217	1705_12_206	17_12_1	16_12_1	33_12_314	2337_13_1	2084_12_244	2115_12_1	1472_01_251	2397_12_6	1365_123_68	476_12_458
3715_13_694	3716_12_115	886_12_48	1206_12_140	455_12_1	1089_12_102	552_12_701	580_012_1	114_12_430	65_12_1	67_12_398	69_12_967	691_123_1	2326_12_313	22_12_65	877_4_1	3511_12_42	1618_13_1	288_13_8	1443_12_47	368_13_1	739_12_1	1015_12_89	220_12_122	936_13_29	586_12_1	2922_13_7	991_12_888	1092_12_87	717_13_41	2284_4_194	1152_12_1072	384_13_1	333_12_1	507_12_1	389_12_81	149_13_1	2833_12_14	78_12_214	1705_12_206	17_12_1	16_12_1	33_12_315	2337_13_1	2084_12_245	2115_12_1	1472_01_255	2397_12_6	1365_123_63	476_12_472
3715_13_691	3716_12_118	886_12_50	1206_12_142	455_12_1	1089_12_96	552_12_695	580_012_1	114_12_425	65_12_1	67_12_381	69_12_954	691_123_1	2326_12_310	22_12_70	877_4_1	3511_12_45	1618_13_1	288_13_10	1443_12_57	368_13_1	739_12_1	1015_12_93	220_12_126	936_13_33	586_12_1	2922_13_6	991_12_896	1092_12_92	717_13_41	2284_4_202	1152_12_1071	384_13_1	333_12_1	507_12_1	389_12_84	149_13_1	2833_12_12	78_12_208	1705_12_217	17_12_1	16_12_1	33_12_317	2337_13_1	2084_12_238	2115_12_1	1472_01_254	2397_12_8	1365_123_54	476_12_462
3715_13_687	3716_12_120	886_12_50	1206_12_141	455_12_1	1089_12_107	552_12_685	580_012_1	114_12_427	65_12_1	67_12_383	69_12_959	691_123_1	2326_12_313	22_12_75	877_4_1	3511_12_50	1618_13_1	288_13_10	1443_12_54	368_13_1	739_12_1	1015_12_88	220_12_134	936_13_31	586_12_1	2922_13_3	991_12_887	1092_12_92	717_13_41	2284_4_190	1152_12_1066	384_13_1	333_12_1	507_12_1	389_12_92	149_13_1	2833_12_11	78_12_218	1705_12_212	17_12_1	16_12_1	33_12_328	2337_13_1	2084_12_254	2115_12_1	1472_01_252	2397_12_6	1365_123_43	476_12_466
3715_13_701	3716_12_119	886_12_51	1206_12_141	455_12_1	1089_12_108	552_12_669	580_012_1	114_12_425	65_12_1	67_12_381	69_12_949	691_123_1	2326_12_317	22_12_79	877_4_1	3511_12_45	1618_13_1	288_13_9	1443_12_63	368_13_1	739_12_1	1015_12_90	220_12_137	936_13_33	586_12_1	2922_13_3	991_12_913	1092_12_102	717_13_41	2284_4_186	1152_12_1059	384_13_1	333_12_1	507_12_1	389_12_87	149_13_1	2833_12_13	78_12_214	1705_12_203	17_12_1	16_12_1	33_12_319	2337_13_1	2084_12_254	2115_12_1	1472_01_237	2397_12_7	1365_123_42	476_12_461
3715_13_696	3716_12_122	886_12_57	1206_12_137	455_12_1	1089_12_103	552_12_660	580_012_1	114_12_426	65_12_1	67_12_362	69_12_959	691_123_1	2326_12_304	22_12_76	877_4_1	3511_12_41	1618_13_1	288_13_8	1443_12_59	368_13_1	739_12_1	1015_12_97	220_12_144	936_13_32	586_12_1	2922_13_3	991_12_908	1092_12_106	717_13_46	2284_4_174	1152_12_1095	384_13_1	333_12_1	507_12_1	389_12_78	149_13_1	2833_12_11	78_12_199	1705_12_212	17_12_1	16_12_1	33_12_309	2337_13_1	2084_12_238	2115_12_1	1472_01_230	2397_12_6	1365_123_46	476_12_469
3715_13_702	3716_12_111	886_12_57	1206_12_127	455_12_1	1089_12_102	552_12_660	580_012_1	114_12_427	65_12_1	67_12_362	69_12_951	691_123_1	2326_12_309	22_12_76	877_4_1	3511_12_40	1618_13_1	288_13_7	1443_12_60	368_13_1	739_12_1	1015_12_99	220_12_136	936_13_32	586_12_1	2922_13_2	991_12_930	1092_12_102	717_13_47	2284_4_176	1152_12_1103	384_13_1	333_12_1	507_12_1	389_12_77	149_13_1	2833_12_13	78_12_199	1705_12_217	17_12_1	16_12_1	33_12_305	2337_13_1	2084_12_247	2115_12_1	1472_01_241	2397_12_6	1365_123_45	476_12_472
3715_13_722	3716_12_114	886_12_56	1206_12_136	455_12_1	1089_12_97	552_12_667	580_012_1	114_12_420	65_12_1	67_12_381	69_12_941	691_123_1	2326_12_318	22_12_74	877_4_1	3511_12_44	1618_13_1	288_13_6	1443_12_66	368_13_1	739_12_1	1015_12_95	220_12_146	936_13_29	586_12_1	2922_13_3	991_12_914	1092_12_103	717_13_43	2284_4_163	1152_12_1102	384_13_1	333_12_1	507_12_1	389_12_73	149_13_1	2833_12_18	78_12_189	1705_12_211	17_12_1	16_12_1	33_12_286	2337_13_1	2084_12_244	2115_12_1	1472_01_233	2397_12_4	1365_123_48	476_12_471
3715_13_729	3716_12_116	886_12_57	1206_12_138	455_12_1	1089_12_88	552_12_664	580_012_1	114_12_428	65_12_1	67_12_378	69_12_949	691_123_1	2326_12_296	22_12_77	877_4_1	3511_12_46	1618_13_1	288_13_7	1443_12_70	368_13_1	739_12_1	1015_12_97	220_12_146	936_13_26	586_12_1	2922_13_3	991_12_916	1092_12_101	717_13_41	2284_4_160	1152_12_1127	384_13_1	333_12_1	507_12_1	389_12_76	149_13_1	2833_12_20	78_12_184	1705_12_214	17_12_1	16_12_1	33_12_300	2337_13_1	2084_12_244	2115_12_1	1472_01_247	2397_12_5	1365_123_44	476_12_460
3715_13_725	3716_12_111	886_12_57	1206_12_143	455_12_1	1089_12_88	552_12_665	580_012_1	114_12_429	65_12_1	67_12_367	69_12_952	691_123_1	2326_12_280	22_12_83	877_4_1	3511_12_49	1618_13_1	288_13_6	1443_12_68	368_13_1	739_12_1	1015_12_103	220_12_127	936_13_24	586_12_1	2922_13_3	991_12_912	1092_12_98	717_13_41	2284_4_170	1152_12_1144	384_13_1	333_12_1	507_12_1	389_12_73	149_13_1	2833_12_23	78_12_188	1705_12_216	17_12_1	16_12_1	33_12_301	2337_13_1	2084_12_232	2115_12_1	1472_01_240	2397_12_4	1365_123_47	476_12_486
3715_13_745	3716_12_113	886_12_52	1206_12_139	455_12_1	1089_12_104	552_12_683	580_012_1	114_12_440	65_12_1	67_12_347	69_12_950	691_123_1	2326_12_275	22_12_84	877_4_1	3511_12_47	1618_13_1	288_13_5	1443_12_71	368_13_1	739_12_1	1015_12_95	220_12_133	936_13_24	586_12_1	2922_13_4	991_12_895	1092_12_101	717_13_43	2284_4_164	1152_12_1140	384_13_1	333_12_1	507_12_1	389_12_71	149_13_1	2833_12_25	78_12_186	1705_12_216	17_12_1	16_12_1	33_12_298	2337_13_1	2084_12_237	2115_12_1	1472_01_233	2397_12_4	1365_123_52	476_12_482
3715_13_741	3716_12_104	886_12_55	1206_12_141	455_12_1	1089_12_111	552_12_697	580_012_1	114_12_436	65_12_1	67_12_330	69_12_958	691_123_1	2326_12_278	22_12_87	877_4_1	3511_12_49	1618_13_1	288_13_8	1443_12_72	368_13_1	739_12_1	1015_12_94	220_12_137	936_13_26	586_12_1	2922_13_4	991_12_900	1092_12_96	717_13_49	2284_4_170	1152_12_1145	384_13_1	333_12_1	507_12_1	389_12_73	149_13_1	2833_12_22	78_12_194	1705_12_202	17_12_1	16_12_1	33_12_297	2337_13_1	2084_12_234	2115_12_1	1472_01_234	2397_12_2	1365_123_54	476_12_475
3715_13_740	3716_12_106	886_12_64	1206_12_137	455_12_1	1089_12_99	552_12_690	580_012_1	114_12_434	65_12_1	67_12_343	69_12_966	691_123_1	2326_12_280	22_12_85	877_4_1	3511_12_51	1618_13_1	288_13_7	1443_12_69	368_13_1	739_12_1	1015_12_94	220_12_131	936_13_24	586_12_1	2922_13_4	991_12_891	1092_12_95	717_13_50	2284_4_172	1152_12_1137	384_13_1	333_12_1	507_12_1	389_12_67	149_13_1	2833_12_22	78_12_192	1705_12_202	17_12_1	16_12_1	33_12_302	2337_13_1	2084_12_233	2115_12_1	1472_01_229	2397_12_2	1365_123_54	476_12_456
3715_13_724	3716_12_105	886_12_53	1206_12_138	455_12_1	1089_12_99	552_12_685	580_012_1	114_12_435	65_12_1	67_12_349	69_12_991	691_123_1	2326_12_280	22_12_88	877_4_1	3511_12_48	1618_13_1	288_13_8	1443_12_63	368_13_1	739_12_1	1015_12_101	220_12_132	936_13_23	586_12_1	2922_13_5	991_12_895	1092_12_102	717_13_54	2284_4_164	1152_12_1131	384_13_1	333_12_1	507_12_1	389_12_73	149_13_1	2833_12_23	78_12_185	1705_12_209	17_12_1	16_12_1	33_12_308	2337_13_1	2084_12_239	2115_12_1	1472_01_220	2397_12_2	1365_123_54	476_12_457
3715_13_703	3716_12_109	886_12_54	1206_12_141	455_12_1	1089_12_102	552_12_703	580_012_1	114_12_445	65_12_1	67_12_354	69_12_988	691_123_1	2326_12_278	22_12_89	877_4_1	3511_12_42	1618_13_1	288_13_6	1443_12_65	368_13_1	739_12_1	1015_12_97	220_12_132	936_13_22	586_12_1	2922_13_4	991_12_883	1092_12_113	717_13_53	2284_4_166	1152_12_1131	384_13_1	333_12_1	507_12_1	389_12_68	149_13_1	2833_12_20	78_12_194	1705_12_213	17_12_1	16_12_1	33_12_303	2337_13_1	2084_12_243	2115_12_1	1472_01_220	2397_12_3	1365_123_49	476_12_456
3715_13_708	3716_12_118	886_12_45	1206_12_133	455_12_1	1089_12_103	552_12_704	580_012_1	114_12_445	65_12_1	67_12_353	69_12_995	691_123_1	2326_12_283	22_12_84	877_4_1	3511_12_37	1618_13_1	288_13_5	1443_12_63	368_13_1	739_12_1	1015_12_113	220_12_128	936_13_19	586_12_1	2922_13_3	991_12_899	1092_12_101	717_13_47	2284_4_166	1152_12_1115	384_13_1	333_12_1	507_12_1	389_12_73	149_13_1	2833_12_19	78_12_217	1705_12_201	17_12_1	16_12_1	33_12_298	2337_13_1	2084_12_247	2115_12_1	1472_01_226	2397_12_3	1365_123_54	476_12_443
3715_13_715	3716_12_118	886_12_57	1206_12_144	455_12_1	1089_12_124	552_12_693	580_012_1	114_12_436	65_12_1	67_12_349	69_12_987	691_123_1	2326_12_287	22_12_84	877_4_1	3511_12_33	1618_13_1	288_13_5	1443_12_56	368_13_1	739_12_1	1015_12_111	220_12_123	936_13_20	586_12_1	2922_13_3	991_12_903	1092_12_106	717_13_46	2284_4_151	1152_12_1131	384_13_1	333_12_1	507_12_1	389_12_84	149_13_1	2833_12_22	78_12_214	1705_12_201	17_12_1	16_12_1	33_12_296	2337_13_1	2084_12_242	2115_12_1	1472_01_234	2397_12_3	1365_123_59	476_12_426
3715_13_726	3716_12_116	886_12_53	1206_12_147	455_12_1	1089_12_122	552_12_706	580_012_1	114_12_435	65_12_1	67_12_328	69_12_965	691_123_1	2326_12_276	22_12_89	877_4_1	3511_12_33	1618_13_1	288_13_6	1443_12_60	368_13_1	739_12_1	1015_12_115	220_12_122	936_13_14	586_12_1	2922_13_2	991_12_896	1092_12_110	717_13_43	2284_4_155	1152_12_1143	384_13_1	333_12_1	507_12_1	389_12_71	149_13_1	2833_12_24	78_12_230	1705_12_197	17_12_1	16_12_1	33_12_297	2337_13_1	2084_12_253	2115_12_1	1472_01_229	2397_12_3	1365_123_59	476_12_437
3715_13_712	3716_12_116	886_12_54	1206_12_161	455_12_1	1089_12_114	552_12_694	580_012_1	114_12_416	65_12_1	67_12_336	69_12_964	691_123_1	2326_12_268	22_12_91	877_4_1	3511_12_38	1618_13_1	288_13_6	1443_12_60	368_13_1	739_12_1	1015_12_121	220_12_119	936_13_16	586_12_1	2922_13_1	991_12_917	1092_12_102	717_13_50	2284_4_149	1152_12_1137	384_13_1	333_12_1	507_12_1	389_12_68	149_13_1	2833_12_27	78_12_220	1705_12_194	17_12_1	16_12_1	33_12_303	2337_13_1	2084_12_250	2115_12_1	1472_01_214	2397_12_3	1365_123_59	476_12_439
3715_13_712	3716_12_118	886_12_49	1206_12_163	455_12_1	1089_12_111	552_12_700	580_012_1	114_12_398	65_12_1	67_12_343	69_12_957	691_123_1	2326_12_277	22_12_90	877_4_1	3511_12_41	1618_13_1	288_13_6	1443_12_55	368_13_1	739_12_1	1015_12_115	220_12_128	936_13_17	586_12_1	2922_13_1	991_12_900	1092_12_105	717_13_53	2284_4_141	1152_12_1152	384_13_1	333_12_1	507_12_1	389_12_69	149_13_1	2833_12_24	78_12_226	1705_12_188	17_12_1	16_12_1	33_12_309	2337_13_1	2084_12_245	2115_12_1	1472_01_210	2397_12_4	1365_123_63	476_12_430
3715_13_706	3716_12_111	886_12_46	1206_12_147	455_12_1	1089_12_125	552_12_701	580_012_1	114_12_387	65_12_1	67_12_341	69_12_951	691_123_1	2326_12_285	22_12_90	877_4_1	3511_12_40	1618_13_1	288_13_8	1443_12_48	368_13_1	739_12_1	1015_12_119	220_12_129	936_13_16	586_12_1	2922_13_1	991_12_933	1092_12_101	717_13_47	2284_4_155	1152_12_1165	384_13_1	333_12_1	507_12_1	389_12_70	149_13_1	2833_12_27	78_12_225	1705_12_190	17_12_1	16_12_1	33_12_312	2337_13_1	2084_12_243	2115_12_1	1472_01_197	2397_12_3	1365_123_64	476_12_443
[truncated: 4,217 more rows]
[truncated: 3,125 more columns]
