# Supplementary material for: Environmental change makes robust ecological networks fragile
Source: Nat Commun. 2016 Aug 11;7:12462. doi: 10.1038/ncomms12462 (PMC4987532; doi:10.1038/ncomms12462)
Supplement: Supplementary Data 1 — Host-parasite networks and host extinction sequences in Avida experiments. The compressed archive includes the 100 co-evolved host-parasite networks and the host extinction sequences in the historical scenario. [file ncomms12462-s2.zip › Supplementary_data_S1/host_extinction_sequence_54.csv]

1200_0_1	643_01_1	344_23_1	345_01_2	346_0_5	347_0_4	340_2_4	341_0_3	342_0_1	343_2_6	348_2_1	349_2_4	298_2_5	299_0_5	296_2_4	297_4_3	294_3_2	295_0_1	292_2_4	293_2_17	290_2_4	291_4_3	270_3_1	271_2_1	272_3_5	273_1_5	274_2_7	275_2_5	276_0_4	277_03_9	278_3_4	279_1_6	1132_2_1	108_0_2	109_0_6	102_12_3	103_3_6	100_12_5	101_3_6	106_1_3	107_2_6	104_1_1	105_1_1	99_2_3	98_3_2	91_03_3	90_5_3	93_2_1	92_1_2	95_2_2
1200_0_1	344_23_1	345_01_1	346_0_3	347_0_3	340_2_5	341_0_2	342_0_1	343_2_5	348_2_1	349_2_6	298_2_6	299_0_5	296_2_6	297_4_2	294_3_2	295_0_1	292_2_1	293_2_22	290_2_3	291_4_4	270_3_1	272_3_5	273_1_2	274_2_5	275_2_6	276_0_5	277_03_9	278_3_5	279_1_7	108_0_2	109_0_6	102_12_4	103_3_7	100_12_6	101_3_5	106_1_4	107_2_7	104_1_1	105_1_2	99_2_4	98_3_1	91_03_2	90_5_4	93_2_2	92_1_4	95_2_2	94_2_4	97_2_6	96_05_9
199_5_4	619_3_2	593_12_3	452_2_7	1140_2_1	198_2_5	429_2_1	428_0_1	1145_03_1	1254_1_2	818_1_10	345_01_1	346_0_4	347_0_1	340_2_6	341_0_1	343_2_5	1252_01_1	813_2_5	814_2_7	349_2_8	816_01_1	595_2_6	719_2_3	717_2_2	716_0_1	715_2_6	714_2_5	713_3_3	712_2_2	711_0_4	662_2_2	1397_2_1	1494_1_3	1496_0_1	1497_5_3	1498_03_1	1499_03_2	1069_0_4	916_0_1	1063_2_1	1065_1_1	1067_2_1	913_2_3	298_2_5	502_2_2	296_2_5	297_4_3	294_3_2	912_3_4
198_2_5	1254_1_1	818_1_14	345_01_1	346_0_5	340_2_1	341_0_1	343_2_3	919_12_3	813_2_4	814_2_4	349_2_8	595_2_6	719_2_4	717_2_5	716_0_2	715_2_11	714_2_5	713_3_5	712_2_1	711_0_5	662_2_3	915_1_3	1494_1_4	1497_5_2	1498_03_1	1499_03_6	1069_0_6	1063_2_1	1065_1_1	1067_2_1	424_2_1	913_2_4	298_2_6	502_2_2	296_2_10	297_4_6	294_3_1	1259_0_1	293_2_21	290_2_1	291_4_11	1087_2_5	1129_12_3	593_12_2	592_5_6	1083_3_7	1082_0_1	597_1_2	197_2_1
818_1_15	345_01_1	346_0_7	340_2_1	341_0_1	343_2_2	919_12_4	813_2_3	814_2_7	349_2_10	595_2_10	1399_12_5	719_2_4	717_2_5	716_0_2	715_2_9	714_2_4	713_3_2	711_0_5	662_2_1	915_1_5	1494_1_6	1497_5_2	1499_03_7	1069_0_5	425_01_1	1063_2_2	298_2_3	296_2_13	297_4_9	293_2_20	290_2_2	291_4_10	1087_2_8	1129_12_5	593_12_1	592_5_10	1083_3_12	198_2_5	597_1_1	599_1_1	196_4_7	191_2_10	190_1_6	193_03_2	1127_3_2	272_3_2	273_1_2	274_2_4	503_3_5
818_1_17	345_01_1	346_0_3	341_0_1	343_2_4	919_12_6	813_2_7	814_2_5	349_2_10	595_2_4	1399_12_4	719_2_5	717_2_3	716_0_3	715_2_9	714_2_2	713_3_4	711_0_2	1494_1_1	1497_5_4	1499_03_4	1069_0_5	425_01_1	1063_2_3	298_2_2	296_2_12	297_4_8	293_2_20	290_2_2	291_4_19	1087_2_14	1129_12_4	593_12_3	592_5_10	1083_3_17	198_2_5	597_1_1	599_1_1	196_4_5	191_2_18	190_1_2	1127_3_1	272_3_1	273_1_3	274_2_5	503_3_2	276_0_3	277_03_3	278_3_19	279_1_10
818_1_16	345_01_1	346_0_1	341_0_1	343_2_5	919_12_5	813_2_5	814_2_9	349_2_6	595_2_4	1399_12_4	719_2_6	717_2_3	716_0_3	715_2_4	714_2_2	713_3_4	711_0_3	1497_5_4	1499_03_3	1069_0_5	425_01_1	1063_2_3	298_2_2	296_2_9	297_4_8	293_2_21	290_2_4	291_4_15	1087_2_12	1129_12_5	593_12_3	592_5_9	199_5_5	198_2_8	597_1_1	599_1_1	196_4_8	191_2_19	190_1_2	192_1_25	272_3_1	273_1_5	274_2_4	503_3_2	276_0_5	277_03_4	278_3_16	279_1_6	525_23_1
818_1_8	345_01_1	341_0_1	343_2_3	919_12_2	813_2_6	814_2_8	349_2_2	595_2_2	719_2_2	717_2_5	716_0_4	715_2_6	714_2_4	713_3_1	711_0_1	1497_5_3	1499_03_4	1069_0_3	425_01_1	1063_2_3	298_2_3	296_2_9	297_4_4	293_2_23	290_2_1	291_4_18	591_5_9	1129_12_3	593_12_4	592_5_13	199_5_5	198_2_4	597_1_1	599_1_1	196_4_10	191_2_19	190_1_1	192_1_21	272_3_1	273_1_3	274_2_4	503_3_4	276_0_1	277_03_2	278_3_18	279_1_9	526_2_10	527_2_11	1018_3_21
818_1_10	345_01_1	341_0_1	343_2_2	919_12_2	813_2_6	814_2_12	349_2_2	595_2_4	719_2_2	717_2_4	716_0_1	715_2_4	714_2_2	711_0_3	1497_5_2	1499_03_1	1069_0_3	425_01_1	1063_2_4	298_2_3	296_2_9	297_4_6	293_2_23	290_2_1	291_4_16	591_5_9	1129_12_4	593_12_6	592_5_12	199_5_4	198_2_4	597_1_1	599_1_1	196_4_7	191_2_21	192_1_17	272_3_1	273_1_6	274_2_8	503_3_2	276_0_2	277_03_3	278_3_20	279_1_14	526_2_8	527_2_14	1018_3_28	523_12_15	1401_2_4
818_1_9	345_01_1	341_0_1	343_2_2	919_12_1	813_2_6	814_2_11	349_2_5	595_2_1	719_2_2	717_2_5	715_2_6	714_2_3	711_0_2	1499_03_1	1069_0_3	1063_2_5	298_2_3	296_2_6	297_4_9	293_2_13	290_2_1	291_4_17	1087_2_24	1129_12_3	593_12_2	592_5_8	199_5_4	198_2_4	599_1_1	196_4_5	191_2_30	192_1_18	272_3_1	273_1_5	274_2_4	275_2_1	276_0_3	277_03_4	278_3_29	279_1_13	526_2_10	527_2_14	1018_3_21	523_12_13	1401_2_2	529_2_1	1234_2_5	1236_1_2	448_2_4
818_1_13	345_01_1	341_0_1	813_2_7	814_2_13	349_2_7	595_2_2	717_2_4	715_2_7	714_2_4	711_0_2	1499_03_2	1069_0_6	1063_2_9	298_2_6	296_2_2	297_4_7	293_2_11	290_2_1	291_4_16	1087_2_21	1129_12_5	593_12_2	592_5_12	199_5_5	198_2_2	599_1_1	196_4_4	191_2_28	192_1_15	272_3_1	273_1_5	274_2_4	275_2_1	276_0_1	277_03_2	278_3_27	279_1_11	526_2_10	527_2_13	1018_3_25	523_12_11	1401_2_2	529_2_1	1234_2_3	1236_1_1	448_2_4	1338_1_4	1233_2_9	1337_2_10
818_1_9	345_01_1	341_0_1	813_2_13	814_2_11	349_2_18	595_2_1	717_2_5	715_2_8	714_2_2	711_0_5	1499_03_3	1069_0_6	1063_2_5	298_2_8	296_2_1	297_4_8	293_2_6	290_2_1	291_4_16	1087_2_15	1129_12_6	593_12_2	592_5_9	199_5_1	198_2_2	599_1_1	196_4_3	191_2_19	192_1_11	272_3_1	273_1_5	274_2_1	275_2_1	276_0_2	277_03_3	278_3_30	279_1_12	526_2_8	527_2_10	1018_3_23	523_12_7	1401_2_2	529_2_1	1234_2_2	1236_1_1	448_2_5	1338_1_3	1233_2_12	1337_2_10
818_1_11	345_01_1	341_0_1	813_2_9	814_2_11	349_2_12	595_2_2	717_2_5	715_2_12	714_2_4	711_0_6	1499_03_7	1069_0_18	1063_2_6	298_2_14	296_2_1	297_4_5	293_2_2	290_2_1	291_4_14	1087_2_25	1129_12_7	592_5_6	199_5_2	198_2_2	599_1_1	196_4_3	191_2_21	192_1_13	272_3_1	273_1_2	274_2_2	275_2_1	276_0_3	277_03_5	278_3_31	279_1_10	526_2_6	527_2_6	1018_3_23	523_12_10	1401_2_4	529_2_1	1234_2_1	448_2_3	1338_1_1	1233_2_12	1337_2_6	446_1_8	445_2_8
818_1_5	345_01_1	341_0_1	813_2_2	814_2_14	349_2_7	595_2_2	717_2_3	715_2_8	714_2_2	711_0_4	1499_03_8	1069_0_24	1063_2_6	298_2_10	296_2_2	297_4_6	293_2_2	290_2_1	291_4_15	1087_2_15	1129_12_11	592_5_5	199_5_1	198_2_2	599_1_1	196_4_2	191_2_22	192_1_14	272_3_1	273_1_1	274_2_1	275_2_1	276_0_2	277_03_9	278_3_25	279_1_16	526_2_7	527_2_10	1018_3_30	523_12_6	1401_2_5	529_2_1	1234_2_2	448_2_4	1452_0_9	1233_2_6	1337_2_3	446_1_5	445_2_9
818_1_2	345_01_1	341_0_1	813_2_3	814_2_12	349_2_6	717_2_3	715_2_9	714_2_3	711_0_6	1499_03_9	1069_0_23	1063_2_7	298_2_11	296_2_2	297_4_6	293_2_2	290_2_1	291_4_17	1087_2_16	1129_12_15	592_5_8	1083_3_4	198_2_3	599_1_1	196_4_1	191_2_24	192_1_22	272_3_1	273_1_1	274_2_1	275_2_1	276_0_1	277_03_9	278_3_28	279_1_14	526_2_8	527_2_7	1018_3_18	523_12_7	1401_2_5	529_2_1	1234_2_1	448_2_7	1452_0_8	1233_2_6	1337_2_5	446_1_4	445_2_10	444_1_5
818_1_2	345_01_1	341_0_1	813_2_6	814_2_15	349_2_3	717_2_3	715_2_10	714_2_1	711_0_6	1499_03_4	1069_0_22	1063_2_8	298_2_8	296_2_3	297_4_1	293_2_2	290_2_1	291_4_11	1087_2_9	1129_12_18	592_5_6	595_2_1	198_2_4	599_1_1	196_4_1	191_2_26	192_1_24	272_3_1	273_1_1	274_2_2	275_2_1	276_0_1	277_03_7	278_3_21	279_1_12	526_2_11	527_2_8	1018_3_22	523_12_7	1401_2_6	529_2_1	448_2_7	1452_0_10	1233_2_6	1337_2_9	446_1_5	445_2_7	444_1_3	109_0_1
818_1_3	345_01_1	341_0_1	813_2_6	814_2_18	349_2_3	717_2_3	715_2_11	714_2_2	711_0_2	1499_03_3	1069_0_19	1063_2_6	298_2_5	296_2_1	297_4_3	290_2_1	291_4_9	1087_2_11	1129_12_24	592_5_3	595_2_1	198_2_5	599_1_1	196_4_1	191_2_24	192_1_35	272_3_1	274_2_1	275_2_1	276_0_1	277_03_8	278_3_15	279_1_10	526_2_13	527_2_9	1018_3_21	523_12_8	1401_2_7	529_2_1	448_2_5	1452_0_12	1233_2_10	1337_2_5	446_1_3	445_2_2	444_1_3	109_0_1	588_5_6	102_12_35
818_1_3	345_01_1	813_2_3	814_2_18	349_2_6	717_2_2	715_2_10	714_2_1	711_0_2	1499_03_3	1069_0_12	1063_2_12	298_2_8	296_2_1	297_4_3	290_2_1	291_4_11	1087_2_14	1129_12_19	592_5_4	198_2_4	599_1_1	196_4_1	191_2_30	192_1_32	272_3_1	275_2_1	276_0_1	277_03_7	278_3_23	279_1_9	526_2_8	527_2_8	1018_3_13	523_12_5	1401_2_6	529_2_1	448_2_6	1452_0_13	1233_2_13	1337_2_5	446_1_1	445_2_1	444_1_2	109_0_1	588_5_5	102_12_34	100_12_14	101_3_15	106_1_1
818_1_2	345_01_1	813_2_2	814_2_17	349_2_6	717_2_3	715_2_6	711_0_1	1499_03_3	1069_0_11	1063_2_5	298_2_7	296_2_1	290_2_1	291_4_11	1087_2_11	1129_12_17	592_5_1	198_2_4	599_1_1	191_2_26	192_1_20	272_3_1	275_2_1	276_0_1	277_03_8	278_3_19	279_1_10	526_2_8	527_2_5	1018_3_8	523_12_6	1401_2_2	529_2_1	448_2_6	1100_12_7	1233_2_15	1337_2_5	1330_2_29	445_2_1	444_1_2	109_0_1	588_5_7	102_12_28	100_12_13	101_3_16	106_1_1	107_2_1	39_2_6	906_5_12
818_1_1	345_01_1	813_2_2	814_2_10	349_2_13	717_2_4	715_2_4	711_0_2	1499_03_1	1069_0_10	1063_2_12	298_2_5	296_2_1	290_2_1	291_4_10	1087_2_16	1129_12_26	592_5_1	198_2_4	599_1_1	191_2_25	192_1_25	272_3_1	275_2_1	276_0_1	277_03_16	278_3_11	279_1_9	526_2_8	527_2_3	1018_3_10	523_12_11	1401_2_3	529_2_1	448_2_6	1100_12_7	1233_2_17	1337_2_8	1330_2_22	445_2_3	444_1_4	109_0_1	588_5_7	102_12_39	100_12_11	101_3_23	106_1_1	107_2_1	39_2_5	906_5_9
215_2_38	213_2_1	210_2_20	211_1_2	3_3_1	666_2_3	1261_2_4	218_3_31	133_2_11	227_2_8	131_03_18	130_3_16	137_2_20	40_2_18	129_2_6	15_0_1	139_3_4	692_01_23	690_2_3	224_2_17	20_5_1	669_2_1	22_12_12	23_2_1	160_2_8	699_0_1	29_3_1	818_1_1	288_1_17	159_5_1	1299_5_12	403_12_4	402_12_8	544_2_3	281_1_72	280_2_1	814_2_11	349_2_11	935_2_1	996_2_1	991_3_23	1312_1_10	992_03_28	717_2_3	675_12_9	715_2_4	523_12_12	1098_12_9	998_5_2	1153_2_5
215_2_40	213_2_1	210_2_30	3_3_1	666_2_3	1261_2_5	686_12_10	218_3_30	133_2_9	227_2_7	131_03_13	130_3_15	137_2_8	40_2_13	129_2_4	15_0_1	139_3_2	692_01_21	690_2_1	224_2_12	20_5_1	669_2_1	22_12_13	23_2_1	160_2_10	699_0_2	29_3_1	289_2_47	288_1_16	159_5_1	1299_5_11	403_12_2	402_12_8	544_2_1	281_1_70	280_2_1	814_2_9	349_2_9	935_2_1	996_2_1	991_3_22	1312_1_10	992_03_32	717_2_6	675_12_1	715_2_3	523_12_15	1098_12_8	998_5_3	1319_045_17
215_2_30	213_2_1	210_2_28	3_3_1	357_2_1	666_2_5	1261_2_6	218_3_40	133_2_13	227_2_10	131_03_16	130_3_21	137_2_7	40_2_12	129_2_5	15_0_1	139_3_3	692_01_21	690_2_2	224_2_9	20_5_1	669_2_1	22_12_16	23_2_1	160_2_12	699_0_2	1445_2_6	289_2_48	288_1_22	159_5_1	1299_5_8	403_12_3	402_12_9	544_2_1	281_1_63	280_2_2	814_2_15	349_2_13	935_2_1	471_2_1	991_3_16	1312_1_6	992_03_27	717_2_6	675_12_2	715_2_2	523_12_10	1098_12_12	998_5_3	1319_045_9
215_2_26	213_2_1	210_2_24	3_3_1	357_2_1	666_2_1	1261_2_10	218_3_40	133_2_14	227_2_13	131_03_17	130_3_21	137_2_3	40_2_22	129_2_2	139_3_3	692_01_18	690_2_3	224_2_7	20_5_1	669_2_1	22_12_10	23_2_1	160_2_13	1445_2_12	289_2_46	288_1_24	159_5_1	1299_5_10	403_12_2	402_12_10	281_1_70	280_2_2	814_2_13	349_2_10	935_2_1	471_2_1	991_3_20	1312_1_9	992_03_24	717_2_13	675_12_2	715_2_1	523_12_9	1098_12_7	998_5_2	1319_045_4	1152_2_6	120_2_11	122_12_15
215_2_31	213_2_1	210_2_24	3_3_1	357_2_1	666_2_1	1261_2_7	218_3_47	133_2_12	227_2_7	131_03_17	130_3_27	137_2_1	40_2_25	129_2_3	139_3_3	692_01_12	690_2_3	224_2_7	20_5_1	669_2_1	22_12_13	323_0_1	160_2_6	1445_2_13	289_2_50	288_1_20	159_5_1	404_1_20	403_12_3	402_12_8	281_1_76	280_2_3	814_2_10	349_2_12	935_2_1	471_2_1	991_3_17	1312_1_6	992_03_29	717_2_15	675_12_2	715_2_1	523_12_7	1098_12_13	998_5_3	1319_045_1	1152_2_7	120_2_9	122_12_11
215_2_28	213_2_1	210_2_26	357_2_1	1261_2_8	218_3_39	133_2_12	227_2_3	131_03_23	130_3_29	40_2_32	129_2_7	139_3_1	692_01_9	690_2_4	224_2_6	20_5_1	669_2_1	22_12_12	323_0_1	160_2_11	1445_2_9	289_2_39	288_1_27	404_1_24	403_12_3	402_12_6	281_1_63	280_2_1	814_2_10	349_2_16	935_2_1	471_2_1	991_3_15	1312_1_9	992_03_42	717_2_25	675_12_5	715_2_1	523_12_9	1098_12_14	998_5_1	1319_045_1	1152_2_8	120_2_13	122_12_16	123_2_38	124_2_1	266_03_1	126_2_1
215_2_28	213_2_1	210_2_28	357_2_1	1261_2_5	218_3_42	133_2_14	227_2_4	131_03_21	130_3_22	40_2_37	129_2_8	139_3_2	692_01_13	690_2_2	224_2_5	20_5_1	669_2_1	22_12_18	323_0_1	160_2_8	1445_2_5	289_2_55	288_1_27	404_1_26	403_12_7	402_12_6	281_1_62	1018_3_2	814_2_21	349_2_16	935_2_1	996_2_1	991_3_20	1312_1_13	992_03_43	717_2_21	675_12_6	715_2_2	523_12_9	1098_12_23	998_5_3	1319_045_1	1152_2_9	120_2_6	122_12_14	123_2_36	124_2_1	266_03_1	126_2_1
215_2_23	213_2_1	210_2_38	357_2_1	1261_2_9	218_3_54	133_2_17	227_2_3	131_03_20	130_3_24	40_2_37	129_2_8	139_3_2	692_01_9	690_2_2	224_2_6	20_5_1	669_2_1	22_12_15	323_0_1	160_2_7	1445_2_7	289_2_40	288_1_42	404_1_38	403_12_2	402_12_8	281_1_56	1018_3_2	814_2_15	349_2_20	935_2_1	996_2_1	991_3_13	1312_1_16	992_03_45	717_2_21	675_12_1	715_2_2	523_12_9	1098_12_19	998_5_3	711_0_13	1152_2_12	120_2_5	122_12_21	123_2_33	266_03_1	126_2_1	90_5_1
215_2_25	210_2_37	357_2_1	1261_2_5	218_3_55	133_2_23	227_2_1	131_03_21	130_3_18	40_2_32	129_2_14	139_3_5	692_01_9	690_2_1	224_2_6	20_5_1	669_2_1	22_12_20	323_0_1	160_2_7	1445_2_4	289_2_46	288_1_39	404_1_31	403_12_2	402_12_6	281_1_61	1018_3_2	814_2_17	349_2_14	935_2_1	996_2_1	991_3_17	1312_1_12	992_03_37	717_2_17	675_12_2	1098_12_19	998_5_3	711_0_10	1152_2_11	120_2_6	122_12_15	123_2_26	266_03_1	126_2_1	90_5_1	1499_03_6	1136_2_5	1063_2_8
215_2_26	210_2_47	357_2_1	1261_2_4	218_3_62	133_2_24	131_03_15	130_3_22	40_2_35	129_2_8	139_3_5	692_01_4	26_12_42	224_2_7	20_5_1	669_2_1	22_12_20	323_0_1	160_2_8	1445_2_5	289_2_43	288_1_37	404_1_34	403_12_3	402_12_6	281_1_48	1018_3_1	814_2_19	349_2_6	935_2_1	996_2_1	991_3_12	1312_1_8	992_03_30	717_2_15	1098_12_18	998_5_1	711_0_20	1152_2_10	120_2_3	122_12_22	123_2_29	266_03_1	126_2_1	90_5_1	1499_03_4	986_1_3	1063_2_6	56_2_1	51_2_43
215_2_33	210_2_54	357_2_1	1261_2_6	218_3_63	133_2_21	131_03_17	130_3_15	40_2_30	129_2_9	139_3_8	692_01_2	26_12_48	224_2_7	20_5_1	669_2_1	22_12_18	323_0_1	160_2_9	1445_2_4	289_2_54	288_1_34	404_1_29	403_12_2	402_12_10	281_1_59	1018_3_2	814_2_17	349_2_7	935_2_1	996_2_1	991_3_10	1312_1_5	992_03_30	717_2_7	1098_12_23	998_5_1	711_0_30	1152_2_7	120_2_2	122_12_18	123_2_27	266_03_1	126_2_1	90_5_1	1499_03_5	986_1_4	1063_2_7	56_2_1	51_2_43
215_2_32	210_2_56	1261_2_6	218_3_66	133_2_31	131_03_13	130_3_23	40_2_27	129_2_8	139_3_13	692_01_2	26_12_39	224_2_7	20_5_1	22_12_20	323_0_1	160_2_6	1445_2_5	289_2_43	288_1_38	404_1_31	403_12_2	402_12_5	281_1_54	1018_3_3	814_2_13	349_2_2	935_2_1	996_2_1	991_3_15	1312_1_4	992_03_32	717_2_7	1098_12_18	998_5_2	711_0_36	1152_2_5	120_2_3	122_12_26	123_2_25	266_03_1	126_2_1	90_5_1	1499_03_6	986_1_6	1063_2_6	56_2_1	51_2_36	50_4_7	414_2_1
215_2_29	210_2_59	1261_2_6	218_3_64	133_2_24	131_03_14	130_3_20	40_2_26	129_2_7	139_3_8	692_01_2	26_12_51	224_2_6	20_5_1	22_12_24	323_0_1	160_2_6	1445_2_4	289_2_50	288_1_37	404_1_35	403_12_3	402_12_6	281_1_53	1018_3_1	814_2_13	337_2_3	935_2_1	996_2_1	991_3_10	1312_1_3	992_03_23	717_2_11	1098_12_16	998_5_4	711_0_38	1152_2_7	120_2_3	122_12_23	123_2_32	266_03_1	126_2_1	90_5_1	1499_03_5	986_1_8	56_2_1	51_2_35	50_4_6	414_2_1	1419_2_1
215_2_31	210_2_55	1261_2_3	218_3_69	133_2_25	131_03_13	130_3_17	40_2_33	129_2_6	139_3_11	26_12_59	224_2_4	20_5_1	22_12_19	323_0_1	160_2_3	1445_2_6	289_2_46	288_1_38	404_1_35	403_12_8	402_12_1	281_1_43	1018_3_2	814_2_12	337_2_7	935_2_1	996_2_1	991_3_15	1312_1_7	992_03_24	717_2_11	1098_12_14	998_5_4	711_0_40	1152_2_8	120_2_4	122_12_44	123_2_27	266_03_1	126_2_1	90_5_1	1499_03_2	986_1_8	56_2_1	51_2_26	50_4_8	414_2_1	1419_2_1	410_2_8
215_2_32	210_2_61	1261_2_3	218_3_61	133_2_27	131_03_13	130_3_12	40_2_38	129_2_8	139_3_6	26_12_59	224_2_3	20_5_1	22_12_24	323_0_1	160_2_4	1445_2_4	289_2_58	288_1_34	404_1_30	403_12_4	402_12_3	281_1_38	1378_2_31	814_2_9	337_2_7	935_2_1	996_2_1	991_3_12	1312_1_8	992_03_23	717_2_15	1098_12_11	998_5_6	711_0_34	1152_2_11	120_2_4	122_12_44	123_2_16	266_03_1	126_2_1	90_5_1	1499_03_3	986_1_6	56_2_1	51_2_25	50_4_10	414_2_1	410_2_8	824_2_38
215_2_40	210_2_68	1261_2_1	218_3_59	133_2_38	131_03_13	130_3_14	40_2_41	129_2_8	139_3_8	26_12_56	224_2_4	20_5_1	22_12_16	323_0_1	160_2_3	1445_2_4	289_2_59	288_1_42	404_1_29	403_12_4	402_12_3	281_1_35	1378_2_29	814_2_7	337_2_8	935_2_1	996_2_1	991_3_12	1312_1_4	992_03_18	717_2_12	1098_12_14	998_5_6	711_0_43	1152_2_16	120_2_2	122_12_51	123_2_19	266_03_1	126_2_1	90_5_1	1499_03_3	986_1_4	56_2_1	51_2_19	50_4_10	414_2_1	410_2_13	824_2_29
215_2_48	210_2_68	218_3_61	133_2_33	131_03_20	130_3_14	40_2_43	129_2_6	139_3_8	26_12_72	224_2_4	20_5_1	22_12_11	323_0_1	160_2_2	1445_2_3	289_2_64	288_1_33	404_1_18	403_12_3	402_12_9	281_1_30	1378_2_24	814_2_7	337_2_6	935_2_1	996_2_1	991_3_18	1312_1_6	992_03_19	717_2_9	1098_12_9	998_5_8	711_0_50	1152_2_14	120_2_1	122_12_44	123_2_8	266_03_1	126_2_1	90_5_1	1499_03_1	986_1_5	56_2_1	51_2_14	50_4_11	410_2_15	824_2_35	1413_2_6	539_0_34
215_2_63	210_2_65	218_3_59	133_2_37	131_03_10	130_3_17	40_2_32	134_5_4	139_3_13	26_12_68	224_2_6	20_5_1	22_12_17	323_0_1	1445_2_2	289_2_68	288_1_36	404_1_19	403_12_8	402_12_10	281_1_26	1378_2_21	814_2_9	337_2_8	935_2_1	996_2_1	991_3_22	1312_1_6	992_03_23	717_2_7	1098_12_12	998_5_10	711_0_56	1152_2_20	120_2_1	122_12_58	123_2_5	266_03_1	126_2_1	90_5_1	129_2_4	986_1_3	51_2_14	50_4_12	410_2_15	824_2_29	1413_2_9	539_0_36	927_0_71	1129_12_44
215_2_60	210_2_60	218_3_61	133_2_31	131_03_7	130_3_9	40_2_35	134_5_2	139_3_16	26_12_67	224_2_6	20_5_1	22_12_15	323_0_1	1445_2_1	289_2_84	288_1_36	404_1_17	403_12_9	402_12_16	281_1_25	1378_2_25	814_2_16	337_2_5	935_2_1	996_2_1	991_3_19	1312_1_5	992_03_22	717_2_8	1098_12_13	998_5_13	711_0_60	1152_2_22	120_2_1	122_12_52	123_2_8	266_03_1	126_2_1	90_5_1	129_2_6	986_1_3	51_2_13	50_4_12	410_2_13	824_2_25	1413_2_9	539_0_40	927_0_63	1129_12_50
215_2_67	210_2_63	218_3_58	133_2_28	131_03_7	130_3_10	40_2_31	90_5_1	139_3_19	26_12_65	224_2_1	20_5_1	22_12_11	323_0_1	1445_2_1	289_2_82	288_1_41	404_1_19	403_12_16	402_12_13	281_1_29	1378_2_29	814_2_13	337_2_7	935_2_1	996_2_1	991_3_13	1312_1_9	992_03_23	717_2_12	1098_12_13	998_5_19	711_0_56	1152_2_31	120_2_1	122_12_57	123_2_11	266_03_1	126_2_1	129_2_5	986_1_3	51_2_14	50_4_16	410_2_18	824_2_20	1413_2_6	539_0_31	927_0_65	1129_12_37	198_2_1
215_2_47	210_2_56	218_3_59	133_2_36	131_03_13	130_3_11	136_5_1	90_5_1	139_3_16	26_12_75	20_5_1	22_12_9	323_0_1	1445_2_1	289_2_73	288_1_39	404_1_19	403_12_17	402_12_20	281_1_22	1378_2_28	814_2_12	337_2_5	935_2_1	996_2_1	991_3_16	1312_1_6	992_03_30	717_2_17	1098_12_15	998_5_20	711_0_55	1152_2_21	120_2_2	122_12_52	123_2_13	266_03_1	126_2_1	129_2_10	986_1_2	51_2_9	50_4_15	410_2_15	824_2_19	1413_2_5	539_0_27	927_0_62	1129_12_39	198_2_1	309_05_1
215_2_50	210_2_66	218_3_43	133_2_35	131_03_16	130_3_10	136_5_1	90_5_1	139_3_15	26_12_62	20_5_1	22_12_11	323_0_1	29_3_1	289_2_65	288_1_33	404_1_13	403_12_18	402_12_23	281_1_28	1378_2_20	814_2_13	337_2_8	935_2_1	996_2_1	991_3_7	1312_1_4	992_03_35	717_2_19	1098_12_9	998_5_22	711_0_40	1152_2_24	120_2_4	122_12_36	123_2_12	266_03_1	126_2_1	129_2_11	986_1_2	51_2_5	50_4_20	410_2_17	824_2_10	1413_2_4	539_0_21	927_0_46	1129_12_39	198_2_1	309_05_1
215_2_36	210_2_67	218_3_39	133_2_41	131_03_26	130_3_4	136_5_1	90_5_1	139_3_13	26_12_72	20_5_1	22_12_17	323_0_1	29_3_1	289_2_55	288_1_37	404_1_20	403_12_12	402_12_33	281_1_18	1378_2_21	814_2_11	337_2_4	935_2_1	996_2_1	991_3_8	1312_1_4	992_03_34	717_2_28	1098_12_9	998_5_19	711_0_41	1152_2_16	120_2_5	122_12_34	123_2_13	266_03_1	126_2_1	129_2_15	986_1_4	51_2_3	50_4_17	410_2_17	824_2_5	1413_2_6	539_0_20	927_0_38	1129_12_36	198_2_1	309_05_1
215_2_43	210_2_65	218_3_28	133_2_39	131_03_26	130_3_5	136_5_1	90_5_1	139_3_19	26_12_69	20_5_1	22_12_17	323_0_1	29_3_1	289_2_76	288_1_26	404_1_15	403_12_17	402_12_28	281_1_21	1378_2_26	814_2_11	337_2_2	935_2_1	996_2_1	991_3_8	1312_1_3	992_03_34	717_2_24	1098_12_8	998_5_22	711_0_35	1152_2_14	120_2_2	122_12_29	123_2_9	266_03_1	126_2_1	129_2_10	986_1_6	51_2_2	50_4_16	410_2_16	824_2_2	1413_2_7	539_0_16	927_0_22	1129_12_20	198_2_1	309_05_1
215_2_41	210_2_61	218_3_30	133_2_58	131_03_22	130_3_4	136_5_1	90_5_1	139_3_24	26_12_76	20_5_1	22_12_23	323_0_1	29_3_1	289_2_78	288_1_29	404_1_18	403_12_19	402_12_26	281_1_23	1378_2_29	814_2_12	935_2_1	996_2_1	991_3_5	1312_1_1	992_03_49	717_2_30	1098_12_6	998_5_21	711_0_30	1152_2_13	120_2_3	122_12_25	123_2_2	266_03_1	126_2_1	129_2_10	986_1_6	51_2_2	50_4_13	410_2_19	824_2_1	1413_2_17	539_0_7	927_0_17	1129_12_20	198_2_1	309_05_1	599_1_1
215_2_52	210_2_66	218_3_27	133_2_56	131_03_12	130_3_4	136_5_1	90_5_1	139_3_26	26_12_66	20_5_1	22_12_18	323_0_1	29_3_1	289_2_82	288_1_24	404_1_15	403_12_12	402_12_17	281_1_33	1378_2_26	814_2_8	935_2_1	996_2_1	991_3_6	1312_1_1	992_03_52	717_2_22	1098_12_5	998_5_20	711_0_22	1152_2_15	263_2_13	122_12_25	123_2_2	266_03_1	126_2_1	129_2_12	986_1_10	51_2_4	50_4_12	410_2_21	1413_2_17	539_0_13	927_0_21	1129_12_19	198_2_1	309_05_1	599_1_1	311_12_22
215_2_56	210_2_58	218_3_34	133_2_59	131_03_8	130_3_3	136_5_1	90_5_1	139_3_31	26_12_70	20_5_1	22_12_23	323_0_1	29_3_1	289_2_77	288_1_25	404_1_11	403_12_12	402_12_22	281_1_23	1378_2_31	814_2_8	935_2_1	996_2_1	991_3_4	1312_1_1	992_03_44	717_2_19	1098_12_2	998_5_22	711_0_23	1152_2_15	263_2_14	122_12_30	123_2_1	266_03_1	126_2_1	129_2_10	986_1_7	51_2_1	50_4_6	410_2_19	1413_2_20	539_0_7	927_0_25	1129_12_16	198_2_1	309_05_1	599_1_1	311_12_27
215_2_54	210_2_57	218_3_43	133_2_48	131_03_8	130_3_4	136_5_1	90_5_1	139_3_25	26_12_66	20_5_1	22_12_16	323_0_1	29_3_1	289_2_71	288_1_28	404_1_8	403_12_11	402_12_20	281_1_19	1378_2_36	814_2_10	935_2_1	996_2_1	991_3_2	1312_1_1	992_03_48	717_2_31	1098_12_3	998_5_21	711_0_24	1152_2_24	263_2_20	122_12_29	123_2_3	266_03_1	126_2_1	129_2_8	986_1_11	51_2_3	50_4_6	410_2_9	1413_2_16	539_0_7	291_4_11	1129_12_21	198_2_1	309_05_1	599_1_1	311_12_17
215_2_58	210_2_65	218_3_49	133_2_50	131_03_12	130_3_6	136_5_1	90_5_1	139_3_22	26_12_66	20_5_1	22_12_24	323_0_1	29_3_1	289_2_64	288_1_39	404_1_7	403_12_16	402_12_25	281_1_8	1378_2_31	814_2_15	935_2_1	996_2_1	991_3_1	1312_1_3	992_03_55	717_2_32	1098_12_7	998_5_16	711_0_22	1152_2_14	263_2_24	122_12_25	123_2_3	266_03_1	126_2_1	129_2_7	986_1_3	51_2_5	50_4_5	410_2_11	1413_2_14	539_0_4	291_4_13	1129_12_18	198_2_1	309_05_1	599_1_1	311_12_19
215_2_62	210_2_68	218_3_59	133_2_46	131_03_12	130_3_8	136_5_1	90_5_1	139_3_25	26_12_73	20_5_1	22_12_13	323_0_1	29_3_1	289_2_58	288_1_41	404_1_9	403_12_16	402_12_28	281_1_6	1378_2_34	814_2_14	935_2_1	996_2_1	1312_1_2	992_03_40	717_2_47	1098_12_4	998_5_12	711_0_33	1152_2_15	263_2_24	122_12_28	123_2_7	266_03_1	126_2_1	129_2_7	986_1_2	51_2_4	50_4_7	410_2_7	1413_2_23	539_0_2	291_4_14	1129_12_14	198_2_1	309_05_1	599_1_1	311_12_19	191_2_14
215_2_61	210_2_72	218_3_65	133_2_50	131_03_18	130_3_5	136_5_1	90_5_1	139_3_26	26_12_62	20_5_1	22_12_16	323_0_1	29_3_1	289_2_62	288_1_33	404_1_12	403_12_17	402_12_26	281_1_3	1378_2_31	814_2_12	935_2_1	996_2_1	1312_1_3	992_03_47	717_2_38	1098_12_5	998_5_7	711_0_49	1152_2_14	263_2_22	122_12_27	123_2_4	266_03_1	126_2_1	129_2_7	51_2_2	50_4_6	410_2_8	1413_2_11	539_0_2	291_4_10	1129_12_7	198_2_1	309_05_1	599_1_1	311_12_18	191_2_13	316_2_49
215_2_56	210_2_63	218_3_64	133_2_49	131_03_16	130_3_2	136_5_1	90_5_1	139_3_37	26_12_56	20_5_1	22_12_17	323_0_1	29_3_1	289_2_63	288_1_29	404_1_12	403_12_13	402_12_35	281_1_2	1378_2_28	814_2_17	935_2_1	996_2_1	1312_1_2	992_03_39	717_2_50	1098_12_7	998_5_5	711_0_55	1152_2_11	263_2_26	122_12_30	123_2_4	266_03_1	126_2_1	129_2_8	51_2_1	50_4_10	410_2_5	1413_2_17	539_0_2	291_4_8	1129_12_9	198_2_1	309_05_1	599_1_1	311_12_19	191_2_12	316_2_51
215_2_60	210_2_52	218_3_69	133_2_46	131_03_11	130_3_1	136_5_1	90_5_1	139_3_27	26_12_51	20_5_1	22_12_22	323_0_1	29_3_1	289_2_59	288_1_22	404_1_13	403_12_15	402_12_36	281_1_2	1378_2_29	814_2_15	935_2_1	996_2_1	1312_1_2	992_03_25	717_2_47	1098_12_13	998_5_6	711_0_56	1152_2_14	263_2_29	122_12_30	123_2_3	266_03_1	126_2_1	129_2_11	51_2_2	50_4_7	410_2_5	1413_2_12	539_0_3	291_4_6	1129_12_11	198_2_1	309_05_1	599_1_1	311_12_20	191_2_9	316_2_50
215_2_61	210_2_56	218_3_61	133_2_38	131_03_9	130_3_1	136_5_1	90_5_1	139_3_32	26_12_47	20_5_1	22_12_15	323_0_1	29_3_1	289_2_46	288_1_25	404_1_13	403_12_16	402_12_33	281_1_4	1378_2_18	814_2_12	935_2_1	996_2_1	1312_1_1	992_03_23	717_2_42	1098_12_11	998_5_5	711_0_54	1152_2_13	263_2_26	122_12_22	123_2_2	266_03_1	126_2_1	129_2_12	51_2_1	50_4_4	410_2_6	1413_2_22	539_0_2	291_4_4	1129_12_13	198_2_1	309_05_1	599_1_1	311_12_27	191_2_12	316_2_39
215_2_61	210_2_63	218_3_60	133_2_42	131_03_3	130_3_1	136_5_1	90_5_1	139_3_31	26_12_42	20_5_1	22_12_14	323_0_1	29_3_1	289_2_56	288_1_21	404_1_12	403_12_23	402_12_30	1378_2_21	814_2_13	935_2_1	996_2_1	992_03_27	717_2_40	1098_12_13	998_5_4	711_0_43	1152_2_10	263_2_24	122_12_23	260_2_12	266_03_1	126_2_1	129_2_17	50_4_2	410_2_4	1413_2_24	539_0_1	291_4_4	1129_12_20	198_2_1	309_05_1	599_1_1	311_12_26	191_2_12	316_2_47	702_2_10	192_1_1	115_2_20
215_2_65	210_2_76	218_3_72	133_2_38	131_03_1	136_5_1	90_5_1	139_3_45	26_12_47	20_5_1	22_12_19	29_3_1	289_2_43	288_1_28	404_1_7	403_12_27	402_12_25	1378_2_15	814_2_19	935_2_1	996_2_1	992_03_33	717_2_33	1098_12_11	998_5_5	711_0_53	1152_2_9	263_2_19	122_12_20	260_2_13	266_03_1	126_2_1	129_2_17	50_4_1	410_2_3	1413_2_27	290_2_1	291_4_4	1129_12_20	198_2_1	309_05_1	599_1_1	311_12_15	191_2_10	316_2_42	702_2_13	192_1_1	115_2_19	114_4_41	117_2_1
215_2_60	210_2_72	218_3_67	133_2_24	136_5_1	90_5_1	139_3_39	26_12_45	20_5_1	22_12_20	29_3_1	289_2_45	288_1_23	404_1_9	403_12_22	402_12_29	1378_2_19	814_2_15	935_2_1	996_2_1	992_03_30	717_2_30	1098_12_11	998_5_5	711_0_54	1152_2_4	263_2_23	122_12_28	260_2_15	266_03_1	126_2_1	129_2_19	50_4_1	410_2_3	1413_2_31	290_2_1	822_12_18	1129_12_19	198_2_1	309_05_1	599_1_1	311_12_16	191_2_13	316_2_56	702_2_11	192_1_1	115_2_13	114_4_45	117_2_1	111_0_1
215_2_74	210_2_68	218_3_86	133_2_28	136_5_1	90_5_1	139_3_34	26_12_38	20_5_1	22_12_20	29_3_1	289_2_42	288_1_24	404_1_6	403_12_23	402_12_37	1378_2_17	814_2_15	935_2_1	996_2_1	992_03_31	717_2_21	1098_12_11	998_5_2	711_0_62	1152_2_5	263_2_20	122_12_23	260_2_21	266_03_1	126_2_1	129_2_23	50_4_1	410_2_2	1413_2_23	290_2_1	822_12_20	1129_12_21	198_2_1	309_05_1	599_1_1	311_12_14	191_2_12	316_2_45	702_2_10	192_1_1	115_2_11	114_4_44	117_2_1	111_0_1
215_2_79	210_2_74	218_3_69	133_2_32	136_5_1	90_5_1	139_3_51	26_12_37	20_5_1	22_12_15	29_3_1	289_2_55	288_1_26	404_1_7	403_12_24	402_12_32	1378_2_21	814_2_14	935_2_1	996_2_1	992_03_27	717_2_17	1098_12_8	998_5_2	711_0_68	1152_2_4	263_2_16	122_12_29	260_2_23	266_03_1	126_2_1	129_2_23	50_4_2	410_2_4	1413_2_25	290_2_1	822_12_21	1129_12_20	198_2_1	309_05_1	599_1_1	311_12_16	191_2_16	316_2_38	702_2_6	192_1_1	115_2_9	114_4_36	117_2_1	111_0_1
215_2_69	210_2_79	218_3_78	133_2_29	136_5_1	90_5_1	139_3_50	26_12_38	20_5_1	22_12_20	29_3_1	289_2_55	288_1_31	404_1_7	403_12_29	402_12_33	1378_2_21	814_2_14	935_2_1	996_2_1	992_03_22	717_2_23	1098_12_9	711_0_52	1152_2_6	263_2_18	122_12_28	260_2_28	266_03_1	126_2_1	129_2_24	50_4_2	410_2_6	1413_2_24	290_2_1	822_12_21	1129_12_16	198_2_1	309_05_1	599_1_1	311_12_24	191_2_16	316_2_40	702_2_6	192_1_1	115_2_9	114_4_48	117_2_1	111_0_1	112_2_8
215_2_65	210_2_65	218_3_64	133_2_25	136_5_1	90_5_1	139_3_49	26_12_25	20_5_1	22_12_16	289_2_48	288_1_38	404_1_4	403_12_31	402_12_26	1378_2_16	814_2_17	935_2_1	996_2_1	992_03_23	717_2_18	1098_12_12	711_0_55	1152_2_4	263_2_14	122_12_24	260_2_37	266_03_1	126_2_1	129_2_37	50_4_1	410_2_3	1413_2_38	290_2_1	822_12_24	1129_12_10	198_2_1	309_05_1	599_1_1	311_12_30	191_2_14	316_2_39	702_2_7	192_1_1	115_2_2	114_4_48	117_2_1	111_0_1	112_2_4	119_12_1
215_2_80	210_2_56	218_3_60	133_2_28	136_5_1	90_5_1	139_3_55	26_12_28	20_5_1	22_12_20	289_2_48	288_1_36	404_1_1	403_12_38	402_12_23	1378_2_15	814_2_22	935_2_1	996_2_1	992_03_19	717_2_20	1098_12_10	711_0_42	263_2_17	122_12_30	260_2_36	266_03_1	126_2_1	129_2_43	50_4_1	410_2_2	1413_2_31	290_2_1	822_12_28	1129_12_14	198_2_1	309_05_1	599_1_1	311_12_27	191_2_15	316_2_38	702_2_6	192_1_1	115_2_4	114_4_43	117_2_1	111_0_1	112_2_2	119_12_1	84_1_1
215_2_81	210_2_61	218_3_62	133_2_25	136_5_1	90_5_1	139_3_52	26_12_27	20_5_1	22_12_26	289_2_39	288_1_19	404_1_2	403_12_35	402_12_27	1378_2_12	814_2_33	935_2_1	996_2_1	992_03_12	717_2_20	1098_12_8	711_0_35	263_2_19	122_12_32	260_2_37	266_03_1	126_2_1	129_2_42	50_4_1	410_2_1	1413_2_35	290_2_1	822_12_26	1129_12_11	198_2_1	309_05_1	599_1_1	311_12_25	191_2_11	316_2_33	702_2_5	192_1_1	115_2_5	114_4_38	117_2_1	111_0_1	112_2_3	119_12_1	84_1_1
215_2_82	210_2_57	218_3_53	133_2_23	136_5_1	90_5_1	139_3_57	26_12_22	20_5_1	22_12_28	289_2_45	288_1_16	404_1_4	403_12_25	402_12_28	1378_2_9	814_2_20	935_2_1	996_2_1	992_03_15	717_2_22	1098_12_10	711_0_28	263_2_17	122_12_26	260_2_42	266_03_1	126_2_1	129_2_45	50_4_1	1413_2_22	290_2_1	822_12_24	1129_12_20	198_2_1	309_05_1	599_1_1	311_12_33	191_2_13	316_2_33	702_2_6	192_1_1	115_2_1	114_4_45	117_2_1	111_0_1	112_2_3	119_12_1	84_1_1	836_2_28
215_2_78	210_2_55	218_3_54	133_2_29	136_5_1	90_5_1	139_3_52	26_12_20	20_5_1	22_12_30	289_2_41	288_1_15	404_1_3	403_12_31	402_12_40	1378_2_7	814_2_14	935_2_1	996_2_1	992_03_15	717_2_18	1098_12_9	711_0_32	263_2_24	122_12_30	260_2_45	266_03_1	126_2_1	129_2_52	50_4_1	1413_2_23	290_2_1	822_12_45	1129_12_13	198_2_1	309_05_1	599_1_1	311_12_35	191_2_15	316_2_42	702_2_9	192_1_1	114_4_40	117_2_1	111_0_1	112_2_1	119_12_1	84_1_1	836_2_41	206_2_42
215_2_71	210_2_56	218_3_57	133_2_22	136_5_1	90_5_1	139_3_50	26_12_24	20_5_1	22_12_24	289_2_41	288_1_19	404_1_5	403_12_30	402_12_38	1378_2_7	814_2_19	935_2_1	996_2_1	992_03_11	717_2_22	1098_12_8	711_0_30	263_2_22	122_12_24	260_2_34	266_03_1	126_2_1	129_2_48	50_4_1	1413_2_24	290_2_1	822_12_42	1129_12_10	198_2_1	309_05_1	599_1_1	311_12_36	191_2_15	316_2_55	702_2_10	192_1_1	114_4_45	117_2_1	111_0_1	112_2_1	119_12_1	84_1_1	836_2_44	206_2_32
215_2_63	210_2_52	218_3_53	133_2_17	136_5_1	90_5_1	139_3_39	26_12_30	20_5_1	22_12_32	289_2_42	288_1_18	404_1_7	403_12_32	402_12_47	1378_2_6	814_2_20	935_2_1	996_2_1	992_03_9	717_2_14	1098_12_8	711_0_47	263_2_20	122_12_15	260_2_33	266_03_1	126_2_1	129_2_48	50_4_1	1413_2_23	290_2_1	822_12_57	1129_12_6	198_2_1	309_05_1	599_1_1	311_12_38	191_2_19	316_2_55	702_2_16	192_1_1	114_4_34	117_2_1	111_0_1	112_2_2	119_12_1	84_1_1	836_2_45	206_2_30
215_2_63	210_2_46	218_3_53	133_2_14	136_5_1	90_5_1	139_3_33	26_12_41	20_5_1	22_12_28	289_2_37	288_1_17	404_1_5	403_12_25	402_12_40	1378_2_10	814_2_19	935_2_1	996_2_1	992_03_10	717_2_12	1098_12_7	711_0_48	263_2_23	122_12_16	260_2_23	266_03_1	126_2_1	129_2_51	50_4_1	1413_2_24	290_2_1	822_12_55	1129_12_7	198_2_1	309_05_1	599_1_1	311_12_37	191_2_15	316_2_45	702_2_13	192_1_1	114_4_45	117_2_1	111_0_1	112_2_1	119_12_1	84_1_1	836_2_44	206_2_26
215_2_72	210_2_40	218_3_45	133_2_9	136_5_1	90_5_1	139_3_36	26_12_46	20_5_1	22_12_22	289_2_46	288_1_12	404_1_5	403_12_23	402_12_40	1378_2_7	814_2_19	935_2_1	996_2_1	992_03_17	717_2_7	1098_12_5	711_0_52	263_2_26	122_12_18	260_2_22	266_03_1	126_2_1	129_2_55	50_4_1	1413_2_19	290_2_1	822_12_45	1129_12_14	198_2_1	309_05_1	599_1_1	311_12_29	191_2_12	316_2_45	702_2_13	192_1_1	114_4_39	117_2_1	111_0_1	112_2_1	119_12_1	84_1_1	836_2_43	206_2_30
215_2_72	210_2_40	218_3_43	133_2_8	136_5_1	90_5_1	139_3_36	26_12_49	20_5_1	22_12_17	289_2_54	288_1_11	404_1_6	403_12_17	402_12_45	1378_2_4	814_2_25	935_2_1	996_2_1	992_03_16	717_2_8	1098_12_4	711_0_55	263_2_29	122_12_30	260_2_28	266_03_1	126_2_1	129_2_49	50_4_1	1413_2_13	290_2_1	822_12_40	1129_12_14	198_2_1	309_05_1	599_1_1	311_12_30	191_2_10	316_2_51	702_2_9	192_1_1	114_4_39	117_2_1	111_0_1	112_2_1	119_12_1	84_1_1	836_2_49	206_2_27
215_2_77	210_2_45	218_3_46	133_2_5	136_5_1	90_5_1	139_3_41	26_12_55	20_5_1	22_12_22	289_2_45	288_1_6	404_1_6	403_12_22	402_12_54	1378_2_5	814_2_33	935_2_1	996_2_1	992_03_16	717_2_7	1098_12_6	711_0_64	263_2_27	122_12_29	260_2_28	266_03_1	126_2_1	129_2_41	50_4_1	1413_2_15	290_2_1	822_12_31	1129_12_21	198_2_1	309_05_1	599_1_1	311_12_26	191_2_11	316_2_54	702_2_6	192_1_1	114_4_39	117_2_1	111_0_1	112_2_1	119_12_1	84_1_1	836_2_45	206_2_29
215_2_86	210_2_45	218_3_53	133_2_4	136_5_1	90_5_1	139_3_42	26_12_54	20_5_1	22_12_21	289_2_57	288_1_4	404_1_6	403_12_18	402_12_51	1378_2_2	814_2_29	935_2_1	996_2_1	992_03_18	717_2_4	1098_12_8	711_0_55	263_2_25	122_12_29	260_2_45	266_03_1	126_2_1	129_2_37	50_4_1	1413_2_14	290_2_1	822_12_35	1129_12_18	198_2_1	309_05_1	599_1_1	311_12_33	191_2_9	316_2_44	702_2_8	192_1_1	114_4_34	117_2_1	111_0_1	112_2_1	119_12_1	84_1_1	836_2_45	206_2_37
215_2_88	210_2_51	218_3_39	133_2_4	90_5_1	139_3_40	26_12_55	20_5_1	22_12_19	289_2_43	288_1_5	404_1_7	403_12_15	402_12_50	1378_2_3	814_2_29	935_2_1	996_2_1	992_03_21	1098_12_8	711_0_41	263_2_21	122_12_34	260_2_41	266_03_1	126_2_1	129_2_35	50_4_1	1051_2_61	1413_2_15	290_2_1	822_12_39	1129_12_22	198_2_1	309_05_1	599_1_1	311_12_40	191_2_7	316_2_41	702_2_6	192_1_1	114_4_26	117_2_1	112_2_1	119_12_1	84_1_1	836_2_43	3_3_1	1520_2_26	7_2_1
215_2_90	210_2_48	218_3_37	133_2_3	139_3_41	26_12_69	20_5_1	22_12_18	289_2_43	288_1_2	404_1_6	403_12_21	402_12_50	1378_2_1	814_2_27	935_2_1	996_2_1	992_03_19	1098_12_5	711_0_42	263_2_21	122_12_32	260_2_35	266_03_1	126_2_1	129_2_30	50_4_1	1051_2_61	1413_2_9	290_2_1	822_12_31	1129_12_28	198_2_1	309_05_1	599_1_1	311_12_38	191_2_5	316_2_36	702_2_9	192_1_1	114_4_28	117_2_1	112_2_1	119_12_1	84_1_1	836_2_34	3_3_1	1520_2_31	7_2_1	523_12_39
215_2_80	210_2_50	218_3_36	133_2_4	139_3_49	26_12_73	20_5_1	22_12_23	289_2_43	288_1_1	404_1_8	403_12_19	402_12_44	1378_2_2	814_2_22	935_2_1	996_2_1	992_03_28	1098_12_3	711_0_39	263_2_21	122_12_34	260_2_41	266_03_1	126_2_1	129_2_30	50_4_1	1051_2_60	1413_2_19	290_2_1	822_12_32	1129_12_25	198_2_1	309_05_1	599_1_1	311_12_44	191_2_7	316_2_41	702_2_9	192_1_1	114_4_25	117_2_1	112_2_1	119_12_1	84_1_1	836_2_41	3_3_1	1520_2_27	7_2_1	523_12_34
215_2_81	210_2_58	218_3_29	133_2_4	139_3_56	26_12_58	20_5_1	22_12_16	289_2_47	288_1_1	404_1_8	403_12_14	402_12_42	1378_2_2	814_2_28	935_2_1	996_2_1	992_03_25	1098_12_3	711_0_41	263_2_24	122_12_29	260_2_36	266_03_1	126_2_1	129_2_35	50_4_1	1051_2_59	1413_2_22	290_2_1	822_12_31	1129_12_39	198_2_1	309_05_1	599_1_1	311_12_36	191_2_9	316_2_39	702_2_11	192_1_1	114_4_25	117_2_1	112_2_1	119_12_1	84_1_1	836_2_35	3_3_1	1520_2_25	7_2_1	523_12_34
215_2_82	210_2_58	218_3_26	133_2_4	139_3_54	26_12_61	20_5_1	22_12_17	289_2_42	288_1_1	404_1_6	403_12_15	402_12_46	1378_2_1	814_2_27	935_2_1	996_2_1	992_03_19	1098_12_4	711_0_42	263_2_27	122_12_32	260_2_34	266_03_1	126_2_1	129_2_35	50_4_1	1051_2_52	1413_2_21	290_2_1	822_12_35	1129_12_35	198_2_1	309_05_1	599_1_1	311_12_33	191_2_9	316_2_34	702_2_12	192_1_1	114_4_18	117_2_1	112_2_1	119_12_1	84_1_1	836_2_32	3_3_1	1520_2_35	7_2_1	523_12_32
215_2_81	210_2_45	218_3_25	133_2_4	139_3_59	26_12_50	20_5_1	22_12_14	289_2_35	288_1_1	404_1_6	403_12_16	402_12_49	8_2_1	814_2_18	935_2_1	996_2_1	992_03_21	1098_12_5	711_0_34	263_2_23	122_12_34	260_2_41	266_03_1	126_2_1	129_2_30	50_4_1	1413_2_28	290_2_1	822_12_38	1129_12_34	198_2_1	309_05_1	599_1_1	311_12_37	191_2_7	316_2_36	702_2_14	192_1_1	114_4_22	117_2_1	112_2_1	119_12_1	84_1_1	836_2_42	3_3_1	1520_2_33	7_2_1	523_12_34	366_2_16
215_2_97	210_2_51	218_3_28	133_2_2	139_3_57	26_12_54	20_5_1	22_12_16	289_2_28	288_1_1	404_1_7	403_12_19	402_12_39	8_2_1	814_2_20	935_2_1	996_2_1	992_03_20	1098_12_6	711_0_28	263_2_24	122_12_34	260_2_43	266_03_1	126_2_1	129_2_31	50_4_1	1413_2_23	290_2_1	822_12_37	1129_12_44	198_2_1	309_05_1	599_1_1	311_12_37	191_2_5	316_2_36	702_2_11	192_1_1	114_4_21	117_2_1	112_2_1	119_12_1	84_1_1	836_2_41	3_3_1	1520_2_30	7_2_1	523_12_28	366_2_14
215_2_96	210_2_44	218_3_25	133_2_3	139_3_54	26_12_53	20_5_1	22_12_16	289_2_27	288_1_1	404_1_5	403_12_21	402_12_34	8_2_1	814_2_21	935_2_1	996_2_1	992_03_31	1098_12_4	711_0_26	263_2_23	122_12_39	260_2_36	266_03_1	126_2_1	129_2_33	50_4_1	1413_2_19	290_2_1	822_12_34	1129_12_37	198_2_1	309_05_1	599_1_1	311_12_39	191_2_5	316_2_37	702_2_10	192_1_1	114_4_14	117_2_1	112_2_1	119_12_1	84_1_1	836_2_46	3_3_1	1520_2_33	7_2_1	523_12_30	366_2_5
215_2_95	210_2_39	218_3_34	133_2_2	139_3_53	26_12_43	20_5_1	22_12_19	289_2_31	288_1_1	404_1_3	403_12_24	402_12_51	8_2_1	814_2_20	935_2_1	996_2_1	992_03_32	1098_12_2	711_0_28	263_2_28	122_12_33	260_2_42	266_03_1	126_2_1	129_2_27	50_4_1	1413_2_18	290_2_1	822_12_40	1129_12_44	198_2_1	309_05_1	311_12_43	191_2_3	316_2_46	702_2_10	114_4_14	117_2_1	112_2_1	119_12_1	84_1_1	836_2_54	3_3_1	1520_2_35	7_2_1	523_12_37	366_2_5	911_3_53	587_1_18
215_2_84	210_2_39	218_3_38	133_2_3	139_3_39	26_12_55	20_5_1	22_12_25	289_2_31	288_1_1	404_1_2	403_12_27	402_12_47	8_2_1	814_2_29	935_2_1	996_2_1	992_03_32	711_0_25	263_2_24	122_12_31	260_2_38	266_03_1	126_2_1	129_2_30	50_4_1	1413_2_23	290_2_1	822_12_35	1129_12_38	198_2_1	309_05_1	311_12_48	191_2_3	316_2_46	702_2_13	114_4_22	117_2_1	112_2_1	84_1_1	836_2_56	3_3_1	1520_2_23	7_2_1	523_12_34	366_2_6	911_3_56	587_1_17	580_2_1	1233_2_31
215_2_80	210_2_29	218_3_48	133_2_5	139_3_38	26_12_52	20_5_1	22_12_22	289_2_35	288_1_1	404_1_4	403_12_19	402_12_43	8_2_1	814_2_21	935_2_1	996_2_1	992_03_30	711_0_33	263_2_24	122_12_25	260_2_44	266_03_1	126_2_1	129_2_22	50_4_1	1413_2_27	290_2_1	822_12_37	1129_12_34	198_2_1	309_05_1	311_12_59	191_2_4	316_2_45	702_2_11	114_4_19	117_2_1	112_2_1	84_1_1	836_2_62	3_3_1	1520_2_16	7_2_1	523_12_45	366_2_7	911_3_50	587_1_24	580_2_1	1233_2_29
215_2_85	210_2_35	218_3_47	133_2_2	139_3_39	26_12_51	20_5_1	22_12_27	289_2_27	288_1_1	404_1_11	403_12_22	402_12_37	8_2_1	814_2_22	935_2_1	996_2_1	992_03_26	711_0_42	263_2_20	122_12_25	260_2_48	266_03_1	126_2_1	129_2_23	50_4_1	1413_2_29	290_2_1	822_12_52	1129_12_28	198_2_1	309_05_1	311_12_60	191_2_3	316_2_50	702_2_9	114_4_23	117_2_1	112_2_1	84_1_1	836_2_66	3_3_1	1520_2_21	7_2_1	523_12_40	366_2_10	911_3_50	587_1_24	580_2_1	1233_2_27
215_2_89	210_2_28	218_3_45	133_2_3	139_3_34	26_12_49	20_5_1	22_12_26	289_2_22	288_1_1	404_1_9	403_12_19	402_12_42	8_2_1	814_2_17	935_2_1	996_2_1	992_03_25	711_0_40	263_2_17	122_12_21	260_2_50	266_03_1	126_2_1	129_2_18	50_4_1	1413_2_28	290_2_1	822_12_55	1129_12_17	198_2_1	309_05_1	311_12_55	191_2_5	316_2_49	702_2_7	114_4_21	117_2_1	112_2_1	84_1_1	836_2_67	3_3_1	1520_2_16	7_2_1	523_12_44	366_2_9	911_3_50	587_1_31	580_2_1	1233_2_39
215_2_97	210_2_28	218_3_35	133_2_3	139_3_35	26_12_33	20_5_1	22_12_26	289_2_32	288_1_1	404_1_13	403_12_22	402_12_46	8_2_1	814_2_17	935_2_1	996_2_1	992_03_17	711_0_40	263_2_11	122_12_22	260_2_50	266_03_1	126_2_1	129_2_23	50_4_1	1413_2_30	290_2_1	822_12_60	1129_12_24	198_2_1	309_05_1	311_12_38	191_2_4	316_2_43	702_2_12	114_4_23	117_2_1	112_2_1	84_1_1	836_2_72	3_3_1	1520_2_18	7_2_1	523_12_38	366_2_6	911_3_44	587_1_20	580_2_1	1233_2_39
215_2_105	210_2_28	218_3_31	133_2_4	139_3_38	26_12_45	20_5_1	22_12_27	289_2_23	288_1_1	404_1_8	403_12_20	402_12_41	8_2_1	814_2_15	935_2_1	996_2_1	992_03_18	711_0_47	263_2_19	122_12_13	260_2_50	266_03_1	126_2_1	129_2_21	50_4_1	1413_2_28	290_2_1	822_12_52	1129_12_27	198_2_1	309_05_1	311_12_37	191_2_8	316_2_40	702_2_13	114_4_20	117_2_1	112_2_1	84_1_1	836_2_77	3_3_1	1520_2_21	7_2_1	523_12_35	366_2_11	911_3_40	587_1_23	580_2_1	1233_2_52
215_2_102	210_2_22	218_3_38	133_2_5	139_3_38	26_12_37	20_5_1	22_12_20	289_2_31	288_1_1	404_1_7	403_12_22	402_12_43	8_2_1	814_2_15	935_2_1	996_2_1	992_03_19	711_0_43	263_2_18	122_12_14	260_2_52	266_03_1	126_2_1	129_2_22	50_4_1	1413_2_29	290_2_1	822_12_48	1129_12_35	198_2_1	309_05_1	311_12_26	191_2_11	316_2_39	702_2_12	114_4_19	117_2_1	112_2_1	84_1_1	836_2_79	3_3_1	1520_2_29	7_2_1	523_12_41	366_2_11	911_3_54	587_1_16	580_2_1	1233_2_50
215_2_105	210_2_18	218_3_40	133_2_1	139_3_41	26_12_36	20_5_1	22_12_30	289_2_22	288_1_1	404_1_9	403_12_18	402_12_48	8_2_1	814_2_13	935_2_1	996_2_1	992_03_18	711_0_47	263_2_28	122_12_13	260_2_57	266_03_1	126_2_1	129_2_23	50_4_1	1413_2_29	290_2_1	822_12_50	1129_12_36	198_2_1	309_05_1	311_12_21	191_2_16	316_2_35	702_2_10	114_4_18	117_2_1	112_2_1	84_1_1	836_2_77	3_3_1	1520_2_30	7_2_1	523_12_44	366_2_14	911_3_49	587_1_22	580_2_1	1233_2_51
215_2_122	210_2_13	218_3_44	133_2_2	139_3_40	26_12_44	20_5_1	22_12_30	289_2_26	288_1_1	404_1_7	403_12_23	402_12_47	8_2_1	814_2_17	935_2_1	996_2_1	992_03_13	711_0_52	263_2_20	122_12_19	260_2_58	266_03_1	126_2_1	129_2_23	1413_2_31	290_2_1	822_12_45	1129_12_26	198_2_1	309_05_1	311_12_27	191_2_12	316_2_40	702_2_14	114_4_19	117_2_1	112_2_1	84_1_1	836_2_81	3_3_1	1520_2_31	7_2_1	523_12_53	366_2_14	911_3_47	587_1_18	580_2_1	1233_2_54	1136_2_21
215_2_109	210_2_10	218_3_49	133_2_1	139_3_37	26_12_46	20_5_1	22_12_30	289_2_21	288_1_1	404_1_11	403_12_22	402_12_54	814_2_15	935_2_1	996_2_1	992_03_11	711_0_54	263_2_26	122_12_13	260_2_56	266_03_1	126_2_1	129_2_20	1413_2_35	290_2_1	822_12_45	1129_12_25	198_2_1	309_05_1	311_12_21	191_2_12	316_2_42	702_2_16	114_4_15	117_2_1	112_2_1	84_1_1	836_2_78	3_3_1	1520_2_31	7_2_1	523_12_54	366_2_15	911_3_46	587_1_21	580_2_1	1233_2_56	1136_2_15	1330_2_72
215_2_127	210_2_10	218_3_36	133_2_4	139_3_35	26_12_44	20_5_1	22_12_38	289_2_29	288_1_1	404_1_12	403_12_27	402_12_56	814_2_17	935_2_1	996_2_1	992_03_7	711_0_60	263_2_26	122_12_14	260_2_67	266_03_1	126_2_1	129_2_19	1413_2_46	290_2_1	822_12_48	1129_12_29	198_2_1	309_05_1	311_12_31	191_2_10	316_2_39	702_2_10	114_4_10	117_2_1	112_2_1	84_1_1	836_2_82	3_3_1	1520_2_43	7_2_1	523_12_64	366_2_12	911_3_41	587_1_14	580_2_1	1233_2_53	1136_2_16	1330_2_74
215_2_119	210_2_7	218_3_37	133_2_1	139_3_35	26_12_47	20_5_1	22_12_35	289_2_32	288_1_1	404_1_13	403_12_35	402_12_60	814_2_14	935_2_1	996_2_1	992_03_3	711_0_53	263_2_25	122_12_12	260_2_59	266_03_1	126_2_1	129_2_27	1413_2_43	290_2_1	822_12_54	1129_12_36	198_2_1	309_05_1	311_12_28	191_2_10	316_2_48	702_2_9	114_4_8	117_2_1	112_2_1	84_1_1	836_2_99	1520_2_48	7_2_1	523_12_60	366_2_10	911_3_49	587_1_11	580_2_1	1233_2_56	1136_2_12	1330_2_90	109_0_1
215_2_130	210_2_10	218_3_33	133_2_1	139_3_38	26_12_43	20_5_1	22_12_29	289_2_30	288_1_1	404_1_17	403_12_42	402_12_45	814_2_17	935_2_1	996_2_1	992_03_1	711_0_55	263_2_19	122_12_16	260_2_78	266_03_1	126_2_1	129_2_30	1413_2_62	290_2_1	822_12_50	1129_12_44	198_2_1	309_05_1	311_12_27	191_2_9	316_2_45	702_2_13	114_4_12	117_2_1	112_2_1	84_1_1	836_2_92	1520_2_44	7_2_1	523_12_46	366_2_13	911_3_60	587_1_7	580_2_1	1233_2_57	1136_2_16	1330_2_82	109_0_1
215_2_120	210_2_6	218_3_26	133_2_1	139_3_38	26_12_57	20_5_1	22_12_34	289_2_30	288_1_1	404_1_13	403_12_40	402_12_42	814_2_20	935_2_1	996_2_1	711_0_75	263_2_23	122_12_14	260_2_64	126_2_1	129_2_28	1413_2_54	290_2_1	822_12_53	1129_12_40	198_2_1	309_05_1	311_12_20	191_2_5	316_2_53	702_2_8	114_4_13	117_2_1	112_2_1	84_1_1	836_2_93	1520_2_40	7_2_1	523_12_51	366_2_19	911_3_57	587_1_5	580_2_1	1233_2_50	1136_2_15	1330_2_94	109_0_1	241_2_1	102_12_43
215_2_120	210_2_5	218_3_18	133_2_1	139_3_41	26_12_69	20_5_1	22_12_33	289_2_27	288_1_1	404_1_12	403_12_49	402_12_41	814_2_17	935_2_1	996_2_1	711_0_56	263_2_26	122_12_21	260_2_71	126_2_1	129_2_32	1413_2_62	290_2_1	822_12_46	1129_12_43	198_2_1	309_05_1	311_12_16	191_2_9	316_2_42	702_2_6	114_4_12	117_2_1	112_2_1	84_1_1	836_2_106	1520_2_40	7_2_1	523_12_57	366_2_22	911_3_49	587_1_4	580_2_1	1233_2_48	1136_2_25	1330_2_85	109_0_1	241_2_1	102_12_58
215_2_116	210_2_5	218_3_18	133_2_1	139_3_36	26_12_70	20_5_1	22_12_32	289_2_35	288_1_1	404_1_8	403_12_45	402_12_38	814_2_16	935_2_1	996_2_1	711_0_52	263_2_25	122_12_14	260_2_63	126_2_1	129_2_24	1413_2_55	290_2_1	822_12_44	1129_12_38	198_2_1	309_05_1	311_12_21	191_2_8	316_2_50	702_2_4	114_4_13	117_2_1	112_2_1	84_1_1	836_2_108	1520_2_50	7_2_1	523_12_53	366_2_16	911_3_55	587_1_4	580_2_1	1233_2_45	1136_2_25	1330_2_97	109_0_1	241_2_1	102_12_44
215_2_119	210_2_4	218_3_14	133_2_1	139_3_38	26_12_74	20_5_1	22_12_39	289_2_35	288_1_1	404_1_11	403_12_42	402_12_43	814_2_17	935_2_1	996_2_1	711_0_36	263_2_23	122_12_15	260_2_76	126_2_1	129_2_30	1413_2_41	290_2_1	822_12_41	1129_12_35	198_2_1	309_05_1	311_12_21	191_2_7	316_2_47	702_2_8	114_4_14	117_2_1	112_2_1	84_1_1	836_2_116	1520_2_45	7_2_1	523_12_52	366_2_17	911_3_53	587_1_4	580_2_1	1233_2_40	1136_2_28	1330_2_80	109_0_1	241_2_1	102_12_55
215_2_105	210_2_5	218_3_25	133_2_1	139_3_31	26_12_78	20_5_1	22_12_44	289_2_30	288_1_1	404_1_11	403_12_50	402_12_51	814_2_16	935_2_1	996_2_1	711_0_36	263_2_18	122_12_5	260_2_81	126_2_1	129_2_25	1413_2_35	290_2_1	822_12_44	1129_12_33	198_2_1	309_05_1	311_12_21	191_2_2	316_2_50	702_2_5	114_4_12	117_2_1	112_2_1	84_1_1	836_2_115	1520_2_41	7_2_1	523_12_52	366_2_24	911_3_66	587_1_4	580_2_1	1233_2_36	1136_2_30	1330_2_89	109_0_1	241_2_1	102_12_46
215_2_95	210_2_2	218_3_25	133_2_1	139_3_34	26_12_48	20_5_1	22_12_43	289_2_27	288_1_1	404_1_21	403_12_36	402_12_43	814_2_22	935_2_1	996_2_1	711_0_33	263_2_11	122_12_6	260_2_86	126_2_1	129_2_31	1413_2_29	290_2_1	822_12_50	1129_12_34	198_2_1	309_05_1	311_12_22	191_2_4	316_2_38	702_2_11	114_4_7	117_2_1	112_2_1	84_1_1	836_2_116	1520_2_38	7_2_1	523_12_54	366_2_20	911_3_68	587_1_5	580_2_1	1233_2_33	1136_2_34	1330_2_91	109_0_1	241_2_1	102_12_55
215_2_97	218_3_22	133_2_1	139_3_38	26_12_54	20_5_1	22_12_45	289_2_27	288_1_1	404_1_16	403_12_48	402_12_50	814_2_13	935_2_1	996_2_1	967_2_34	711_0_25	263_2_11	122_12_6	260_2_85	126_2_1	129_2_31	1413_2_28	290_2_1	822_12_35	1129_12_38	198_2_1	309_05_1	311_12_20	191_2_4	316_2_40	702_2_11	114_4_8	117_2_1	112_2_1	84_1_1	836_2_125	1520_2_23	7_2_1	523_12_53	366_2_27	911_3_58	587_1_5	580_2_1	1233_2_33	1136_2_32	1330_2_101	109_0_1	241_2_1	102_12_61
215_2_90	218_3_28	133_2_1	139_3_25	26_12_45	20_5_1	22_12_43	289_2_20	288_1_1	404_1_23	403_12_49	402_12_43	814_2_22	935_2_1	996_2_1	967_2_26	711_0_21	263_2_11	122_12_6	260_2_74	126_2_1	129_2_39	1413_2_17	290_2_1	822_12_41	1129_12_36	198_2_1	309_05_1	311_12_23	191_2_2	316_2_36	702_2_16	114_4_7	117_2_1	112_2_1	84_1_1	836_2_117	1520_2_18	7_2_1	523_12_55	366_2_29	911_3_59	587_1_6	580_2_1	1233_2_37	1136_2_35	1330_2_91	109_0_1	241_2_1	102_12_61
215_2_95	218_3_27	133_2_1	139_3_27	26_12_45	20_5_1	22_12_38	289_2_21	288_1_1	404_1_25	403_12_63	402_12_38	814_2_9	935_2_1	996_2_1	967_2_28	711_0_14	263_2_12	122_12_12	260_2_72	126_2_1	129_2_45	1413_2_12	290_2_1	822_12_42	1129_12_43	198_2_1	309_05_1	311_12_22	317_0_1	316_2_39	702_2_16	114_4_5	117_2_1	112_2_1	84_1_1	836_2_98	1520_2_20	7_2_1	523_12_67	366_2_35	911_3_54	587_1_11	580_2_1	1233_2_33	1136_2_34	1330_2_99	109_0_1	241_2_1	102_12_60
215_2_87	218_3_24	133_2_1	139_3_32	26_12_39	20_5_1	22_12_42	289_2_19	288_1_1	404_1_24	403_12_51	402_12_35	814_2_9	935_2_1	996_2_1	967_2_27	711_0_16	263_2_18	122_12_9	260_2_62	126_2_1	129_2_50	1413_2_11	290_2_1	822_12_35	1129_12_38	198_2_1	309_05_1	311_12_22	317_0_1	316_2_44	702_2_26	114_4_4	117_2_1	112_2_1	84_1_1	836_2_88	1520_2_22	7_2_1	523_12_77	366_2_33	911_3_54	587_1_8	580_2_1	1233_2_23	1136_2_32	1330_2_98	109_0_1	241_2_1	102_12_56
215_2_91	218_3_20	133_2_1	139_3_32	26_12_40	20_5_1	22_12_40	289_2_24	288_1_1	404_1_18	403_12_40	402_12_30	814_2_12	935_2_1	996_2_1	967_2_28	711_0_19	263_2_14	122_12_11	260_2_69	126_2_1	129_2_55	1413_2_8	290_2_1	822_12_37	1129_12_41	198_2_1	309_05_1	311_12_25	317_0_1	316_2_56	702_2_19	114_4_4	117_2_1	112_2_1	84_1_1	836_2_86	1520_2_24	7_2_1	523_12_90	366_2_28	911_3_54	587_1_7	580_2_1	1233_2_26	1136_2_40	1330_2_111	109_0_1	241_2_1	102_12_62
215_2_97	218_3_21	133_2_1	139_3_27	26_12_38	20_5_1	22_12_49	289_2_24	288_1_1	404_1_19	403_12_42	402_12_28	814_2_9	935_2_1	996_2_1	967_2_30	711_0_23	263_2_10	122_12_11	260_2_94	126_2_1	129_2_51	1413_2_4	290_2_1	822_12_40	1129_12_38	198_2_1	309_05_1	311_12_30	317_0_1	316_2_55	702_2_21	114_4_5	117_2_1	112_2_1	84_1_1	836_2_91	1520_2_29	7_2_1	523_12_100	366_2_39	911_3_53	587_1_2	580_2_1	1233_2_23	1136_2_28	1330_2_99	109_0_1	241_2_1	102_12_57
215_2_86	218_3_22	133_2_1	139_3_27	26_12_34	20_5_1	22_12_57	289_2_26	288_1_1	404_1_19	403_12_41	402_12_33	814_2_12	935_2_1	996_2_1	967_2_25	711_0_28	263_2_10	122_12_11	260_2_79	126_2_1	129_2_38	1413_2_2	290_2_1	822_12_43	1129_12_39	198_2_1	309_05_1	311_12_26	317_0_1	316_2_52	702_2_22	114_4_4	117_2_1	112_2_1	84_1_1	836_2_95	1520_2_21	7_2_1	523_12_105	366_2_34	911_3_53	587_1_1	580_2_1	1233_2_21	1136_2_30	1330_2_85	109_0_1	241_2_1	102_12_57
215_2_93	218_3_22	133_2_1	139_3_22	26_12_40	20_5_1	22_12_59	289_2_27	288_1_1	404_1_21	403_12_38	402_12_33	814_2_14	935_2_1	996_2_1	967_2_24	711_0_33	263_2_8	122_12_7	260_2_100	126_2_1	129_2_40	290_2_1	822_12_46	1129_12_34	198_2_1	309_05_1	311_12_25	317_0_1	316_2_45	702_2_18	114_4_5	117_2_1	112_2_1	84_1_1	836_2_91	1520_2_19	7_2_1	523_12_116	366_2_37	911_3_56	587_1_1	580_2_1	1233_2_14	1136_2_19	1330_2_90	109_0_1	241_2_1	102_12_50	100_12_1
215_2_80	218_3_22	133_2_1	139_3_16	26_12_40	22_12_65	289_2_19	288_1_1	404_1_11	403_12_40	402_12_42	814_2_22	935_2_1	996_2_1	967_2_24	711_0_34	263_2_10	122_12_6	260_2_89	126_2_1	129_2_38	290_2_1	822_12_49	1129_12_37	198_2_1	311_12_24	317_0_1	316_2_37	702_2_22	252_2_1	117_2_1	112_2_1	84_1_1	836_2_86	1520_2_17	7_2_1	523_12_115	366_2_48	911_3_63	309_05_1	580_2_1	1233_2_19	1136_2_20	1330_2_86	109_0_1	241_2_1	102_12_43	100_12_1	900_2_1	33_2_1
215_2_78	218_3_22	133_2_1	139_3_17	26_12_44	22_12_73	289_2_26	288_1_1	404_1_17	403_12_43	402_12_38	814_2_24	935_2_1	996_2_1	967_2_15	711_0_30	263_2_10	122_12_6	260_2_98	126_2_1	129_2_43	290_2_1	822_12_53	1129_12_37	198_2_1	311_12_35	317_0_1	316_2_35	702_2_25	252_2_1	117_2_1	112_2_1	84_1_1	836_2_89	1520_2_16	7_2_1	523_12_118	366_2_41	911_3_54	309_05_1	580_2_1	1233_2_14	1136_2_13	1330_2_97	109_0_1	241_2_1	102_12_41	100_12_1	900_2_1	33_2_1
215_2_85	218_3_22	133_2_1	139_3_17	26_12_39	22_12_73	289_2_24	288_1_1	404_1_19	403_12_40	402_12_39	814_2_24	935_2_1	996_2_1	967_2_16	711_0_22	263_2_13	122_12_5	260_2_93	126_2_1	129_2_42	290_2_1	822_12_63	1129_12_41	198_2_1	311_12_35	317_0_1	316_2_35	702_2_18	252_2_1	117_2_1	112_2_1	84_1_1	836_2_98	1520_2_9	7_2_1	523_12_115	366_2_49	911_3_55	309_05_1	580_2_1	1233_2_16	1136_2_15	1330_2_98	109_0_1	241_2_1	102_12_35	100_12_1	900_2_1	33_2_1
215_2_97	218_3_17	133_2_1	139_3_18	26_12_42	22_12_81	289_2_22	288_1_1	404_1_23	403_12_31	402_12_36	814_2_32	935_2_1	996_2_1	967_2_13	711_0_24	263_2_16	122_12_4	260_2_87	126_2_1	129_2_33	290_2_1	822_12_57	1129_12_35	198_2_1	311_12_32	317_0_1	316_2_35	702_2_24	252_2_1	117_2_1	112_2_1	84_1_1	836_2_97	1520_2_10	7_2_1	523_12_117	366_2_48	911_3_48	309_05_1	580_2_1	1233_2_19	1136_2_11	1330_2_112	109_0_1	241_2_1	102_12_40	100_12_1	900_2_1	33_2_1
215_2_87	218_3_12	133_2_1	139_3_6	26_12_44	22_12_85	289_2_18	288_1_1	404_1_14	403_12_28	402_12_41	814_2_29	935_2_1	996_2_1	967_2_12	711_0_31	263_2_15	122_12_3	260_2_95	126_2_1	129_2_41	290_2_1	822_12_55	1129_12_37	198_2_1	311_12_34	317_0_1	316_2_33	702_2_33	252_2_1	117_2_1	112_2_1	84_1_1	836_2_108	1520_2_12	7_2_1	523_12_112	366_2_52	911_3_46	309_05_1	580_2_1	1233_2_16	1136_2_14	1330_2_136	109_0_1	241_2_1	102_12_43	100_12_1	900_2_1	33_2_1
215_2_76	218_3_7	133_2_1	139_3_6	26_12_44	22_12_79	289_2_18	288_1_1	404_1_13	403_12_22	402_12_35	814_2_40	935_2_1	996_2_1	967_2_7	711_0_32	263_2_12	122_12_4	260_2_84	126_2_1	129_2_41	290_2_1	822_12_69	1129_12_42	198_2_1	311_12_31	317_0_1	316_2_41	702_2_37	252_2_1	117_2_1	112_2_1	84_1_1	836_2_110	1520_2_12	7_2_1	523_12_123	366_2_55	911_3_46	309_05_1	580_2_1	1233_2_16	1136_2_15	1330_2_151	109_0_1	241_2_1	102_12_32	100_12_1	900_2_1	33_2_1
215_2_67	218_3_8	133_2_1	139_3_5	26_12_45	22_12_69	289_2_23	288_1_1	404_1_9	403_12_18	402_12_40	814_2_38	935_2_1	996_2_1	967_2_5	711_0_23	263_2_14	122_12_2	260_2_90	126_2_1	129_2_45	290_2_1	822_12_80	1129_12_40	198_2_1	311_12_36	317_0_1	316_2_45	702_2_42	252_2_1	117_2_1	112_2_1	84_1_1	836_2_110	1520_2_9	7_2_1	523_12_123	366_2_59	911_3_37	309_05_1	580_2_1	1233_2_10	1136_2_16	1330_2_151	109_0_1	241_2_1	102_12_31	100_12_1	900_2_1	33_2_1
215_2_66	218_3_6	133_2_1	139_3_3	26_12_48	22_12_65	289_2_18	288_1_1	404_1_11	403_12_14	402_12_41	814_2_39	935_2_1	996_2_1	967_2_6	711_0_27	263_2_17	122_12_4	260_2_81	126_2_1	129_2_46	290_2_1	822_12_79	1129_12_36	198_2_1	311_12_35	317_0_1	316_2_35	702_2_43	252_2_1	117_2_1	112_2_1	84_1_1	836_2_110	1520_2_5	7_2_1	523_12_141	366_2_43	911_3_39	309_05_1	580_2_1	1233_2_14	1136_2_21	1330_2_137	109_0_1	241_2_1	102_12_31	100_12_1	900_2_1	33_2_1
215_2_85	218_3_8	133_2_1	139_3_4	26_12_51	22_12_58	289_2_18	288_1_1	404_1_6	403_12_13	402_12_44	814_2_40	935_2_1	996_2_1	967_2_7	711_0_28	263_2_14	122_12_1	260_2_87	126_2_1	129_2_39	290_2_1	822_12_72	1129_12_40	198_2_1	311_12_23	317_0_1	316_2_38	702_2_42	252_2_1	117_2_1	112_2_1	84_1_1	836_2_121	1520_2_6	7_2_1	523_12_152	366_2_48	911_3_37	309_05_1	580_2_1	1233_2_12	1136_2_22	1330_2_147	109_0_1	241_2_1	102_12_31	100_12_1	900_2_1	33_2_1
215_2_80	218_3_7	133_2_1	139_3_2	26_12_46	22_12_61	289_2_13	288_1_1	404_1_6	403_12_10	402_12_37	814_2_41	935_2_1	996_2_1	967_2_6	711_0_26	263_2_14	122_12_1	260_2_81	126_2_1	129_2_37	290_2_1	822_12_75	1129_12_48	198_2_1	311_12_19	317_0_1	316_2_38	702_2_37	252_2_1	117_2_1	112_2_1	84_1_1	836_2_121	1520_2_6	7_2_1	523_12_163	366_2_50	911_3_41	309_05_1	580_2_1	1233_2_3	1136_2_27	1330_2_148	109_0_1	241_2_1	102_12_30	100_12_1	900_2_1	33_2_1
215_2_103	218_3_6	133_2_1	26_12_44	22_12_66	289_2_14	288_1_1	404_1_10	403_12_6	402_12_35	814_2_32	935_2_1	996_2_1	967_2_5	711_0_26	263_2_13	122_12_1	260_2_70	126_2_1	129_2_39	290_2_1	822_12_52	1129_12_46	198_2_1	311_12_24	317_0_1	316_2_36	702_2_41	252_2_1	117_2_1	112_2_1	84_1_1	836_2_129	1520_2_8	7_2_1	523_12_164	366_2_45	911_3_38	309_05_1	580_2_1	1233_2_4	1136_2_26	1330_2_166	109_0_1	241_2_1	102_12_43	100_12_1	900_2_1	33_2_1	36_2_1
215_2_99	218_3_6	133_2_1	26_12_51	22_12_67	289_2_13	288_1_1	404_1_8	403_12_6	402_12_45	814_2_24	935_2_1	996_2_1	967_2_5	711_0_26	263_2_8	122_12_1	260_2_74	126_2_1	129_2_37	290_2_1	822_12_62	1129_12_48	198_2_1	311_12_24	317_0_1	316_2_30	702_2_41	252_2_1	117_2_1	112_2_1	84_1_1	836_2_132	1520_2_6	7_2_1	523_12_144	366_2_49	911_3_48	309_05_1	580_2_1	1233_2_3	1136_2_25	1330_2_159	109_0_1	241_2_1	102_12_36	100_12_1	900_2_1	33_2_1	36_2_1
215_2_91	218_3_5	133_2_1	26_12_56	22_12_77	289_2_20	288_1_1	404_1_7	403_12_11	402_12_43	814_2_27	935_2_1	996_2_1	967_2_9	711_0_22	263_2_5	122_12_1	260_2_74	126_2_1	129_2_43	290_2_1	822_12_63	1129_12_58	198_2_1	311_12_15	317_0_1	316_2_27	702_2_37	252_2_1	117_2_1	112_2_1	84_1_1	836_2_122	1520_2_3	7_2_1	523_12_133	366_2_43	911_3_59	309_05_1	580_2_1	1233_2_2	1136_2_23	1330_2_161	109_0_1	241_2_1	102_12_43	100_12_1	900_2_1	33_2_1	36_2_1
215_2_108	218_3_9	133_2_1	26_12_50	22_12_76	289_2_11	288_1_1	404_1_8	403_12_16	402_12_40	814_2_19	935_2_1	996_2_1	967_2_7	711_0_24	263_2_8	122_12_1	260_2_73	129_2_30	290_2_1	822_12_65	1129_12_55	198_2_1	311_12_21	317_0_1	316_2_32	702_2_33	252_2_1	117_2_1	112_2_1	84_1_1	836_2_127	1520_2_2	7_2_1	523_12_144	366_2_39	911_3_64	309_05_1	580_2_1	1233_2_1	1136_2_30	1330_2_152	109_0_1	241_2_1	102_12_20	100_12_1	900_2_1	33_2_1	36_2_1	848_2_276
215_2_107	218_3_8	133_2_1	26_12_39	22_12_82	289_2_10	288_1_1	404_1_4	403_12_21	402_12_47	814_2_22	935_2_1	996_2_1	967_2_10	711_0_25	263_2_8	122_12_1	260_2_63	129_2_30	290_2_1	822_12_81	1129_12_73	198_2_1	311_12_16	316_2_25	702_2_40	252_2_1	117_2_1	112_2_1	84_1_1	836_2_112	1520_2_1	7_2_1	523_12_134	366_2_39	911_3_48	309_05_1	580_2_1	1233_2_1	1136_2_30	1330_2_150	241_2_1	102_12_23	100_12_1	900_2_1	33_2_1	36_2_1	848_2_276	438_2_1	513_3_34
215_2_95	218_3_7	133_2_1	26_12_35	22_12_93	289_2_12	288_1_1	404_1_2	403_12_22	402_12_49	814_2_16	935_2_1	967_2_8	711_0_20	263_2_7	122_12_1	260_2_77	129_2_30	290_2_1	822_12_86	1129_12_72	198_2_1	311_12_19	316_2_34	702_2_36	252_2_1	117_2_1	112_2_1	84_1_1	836_2_110	7_2_1	523_12_138	366_2_41	911_3_53	309_05_1	580_2_1	1136_2_34	1330_2_145	241_2_1	102_12_19	100_12_1	900_2_1	36_2_1	848_2_271	438_2_1	513_3_23	927_0_162	151_5_1	60_2_1	64_2_1
215_2_96	218_3_4	133_2_1	26_12_26	22_12_97	289_2_14	288_1_1	404_1_8	403_12_25	402_12_49	814_2_24	935_2_1	967_2_8	711_0_21	263_2_6	122_12_1	260_2_69	129_2_32	290_2_1	822_12_80	1129_12_80	198_2_1	311_12_9	316_2_21	702_2_34	252_2_1	117_2_1	112_2_1	84_1_1	836_2_112	7_2_1	523_12_131	366_2_50	911_3_48	309_05_1	580_2_1	1136_2_35	1330_2_136	241_2_1	102_12_27	100_12_1	900_2_1	36_2_1	848_2_290	438_2_1	513_3_16	927_0_150	151_5_1	60_2_1	64_2_1
215_2_106	218_3_1	133_2_1	26_12_26	22_12_93	289_2_11	288_1_1	404_1_5	403_12_25	402_12_52	814_2_19	935_2_1	967_2_12	711_0_18	263_2_8	122_12_1	260_2_74	129_2_31	290_2_1	822_12_71	1129_12_82	198_2_1	311_12_10	316_2_21	702_2_34	252_2_1	117_2_1	112_2_1	84_1_1	836_2_126	7_2_1	523_12_124	366_2_62	911_3_39	309_05_1	580_2_1	1136_2_27	1330_2_141	241_2_1	102_12_22	100_12_1	900_2_1	36_2_1	848_2_290	438_2_1	513_3_12	927_0_153	151_5_1	60_2_1	64_2_1
740_03_55	1129_12_86	215_2_117	887_1_9	198_2_1	309_05_1	850_12_244	900_2_1	311_12_8	316_2_22	218_3_1	36_2_1	133_2_1	404_1_5	117_2_1	64_2_1	112_2_1	177_0_206	617_03_198	172_2_103	232_2_69	1051_2_57	26_12_19	836_2_129	580_2_1	22_12_87	49_2_1	79_12_1	84_1_1	438_2_1	289_2_5	288_1_1	260_2_74	2_3_50	403_12_27	402_12_47	7_2_1	523_12_136	366_2_63	186_12_1	12_12_1	814_2_19	562_12_117	935_2_1	187_2_1	891_2_1	151_5_1	205_2_100	728_2_1	636_2_52
740_03_54	1129_12_93	215_2_114	887_1_8	198_2_1	309_05_1	311_12_6	316_2_20	218_3_1	36_2_1	404_1_3	117_2_1	64_2_1	112_2_1	177_0_204	617_03_208	172_2_105	232_2_60	1051_2_60	26_12_22	836_2_125	580_2_1	22_12_99	49_2_1	79_12_1	84_1_1	438_2_1	289_2_8	288_1_1	260_2_77	2_3_56	403_12_42	402_12_52	7_2_1	523_12_128	366_2_60	186_12_1	12_12_1	814_2_32	562_12_100	935_2_1	187_2_1	891_2_1	151_5_1	205_2_105	728_2_1	636_2_54	850_12_256	1272_05_5	1136_2_24
740_03_51	1129_12_86	215_2_117	887_1_9	198_2_1	309_05_1	311_12_2	316_2_25	218_3_1	36_2_1	404_1_2	117_2_1	64_2_1	112_2_1	177_0_210	617_03_186	172_2_111	232_2_45	1051_2_68	26_12_23	836_2_136	580_2_1	22_12_101	49_2_1	79_12_1	84_1_1	438_2_1	289_2_5	288_1_1	260_2_70	2_3_51	403_12_36	402_12_50	7_2_1	523_12_146	366_2_61	186_12_1	12_12_1	814_2_34	562_12_112	935_2_1	187_2_1	891_2_1	151_5_1	205_2_99	728_2_1	636_2_45	850_12_254	1272_05_2	1136_2_27
740_03_45	1129_12_91	215_2_114	887_1_8	198_2_1	309_05_1	311_12_1	316_2_20	218_3_3	36_2_1	404_1_3	117_2_1	64_2_1	112_2_1	177_0_225	617_03_159	172_2_126	232_2_53	1051_2_69	26_12_27	836_2_124	580_2_1	22_12_110	49_2_1	79_12_1	84_1_1	438_2_1	289_2_9	288_1_1	260_2_66	2_3_51	403_12_37	402_12_58	7_2_1	523_12_143	366_2_55	186_12_1	12_12_1	814_2_43	562_12_93	935_2_1	187_2_1	891_2_1	151_5_1	205_2_109	728_2_1	636_2_39	850_12_234	1272_05_1	1136_2_29
740_03_44	1129_12_94	215_2_113	887_1_7	198_2_1	309_05_1	311_12_4	316_2_19	702_2_23	36_2_1	404_1_3	117_2_1	112_2_1	177_0_213	617_03_136	172_2_134	232_2_55	1051_2_68	26_12_34	836_2_126	580_2_1	22_12_113	49_2_1	79_12_1	84_1_1	289_2_8	288_1_1	260_2_62	2_3_55	403_12_34	402_12_63	7_2_1	523_12_158	366_2_62	186_12_1	12_12_1	814_2_40	562_12_118	935_2_1	187_2_1	891_2_1	151_5_1	205_2_120	438_2_1	636_2_43	850_12_242	1272_05_1	1136_2_36	711_0_6	149_2_69
740_03_43	1129_12_97	215_2_96	887_1_10	198_2_1	309_05_1	311_12_3	316_2_22	702_2_19	36_2_1	404_1_3	117_2_1	112_2_1	177_0_194	617_03_140	172_2_124	232_2_50	1051_2_84	26_12_30	836_2_124	580_2_1	22_12_133	49_2_1	79_12_1	84_1_1	289_2_12	288_1_1	260_2_67	2_3_47	403_12_37	402_12_59	7_2_1	523_12_151	366_2_57	186_12_1	12_12_1	814_2_46	562_12_106	935_2_1	187_2_1	891_2_1	151_5_1	205_2_133	438_2_1	636_2_38	850_12_254	1272_05_2	1136_2_35	711_0_3	149_2_59
740_03_35	1129_12_102	215_2_74	887_1_4	198_2_1	309_05_1	311_12_6	316_2_21	702_2_27	36_2_1	404_1_3	117_2_1	112_2_1	177_0_192	617_03_147	172_2_122	232_2_52	1051_2_78	26_12_35	836_2_130	580_2_1	22_12_143	49_2_1	79_12_1	84_1_1	289_2_12	288_1_1	260_2_60	2_3_66	403_12_27	402_12_64	7_2_1	523_12_137	366_2_63	186_12_1	12_12_1	814_2_44	562_12_118	935_2_1	187_2_1	891_2_1	151_5_1	205_2_130	438_2_1	636_2_43	850_12_256	1272_05_2	1136_2_35	711_0_3	149_2_62
740_03_33	1129_12_92	215_2_61	887_1_3	198_2_1	309_05_1	311_12_4	316_2_20	702_2_27	36_2_1	404_1_3	117_2_1	112_2_1	177_0_198	617_03_165	172_2_121	232_2_60	1051_2_78	26_12_38	836_2_117	580_2_1	22_12_142	49_2_1	79_12_1	84_1_1	289_2_12	288_1_1	260_2_52	2_3_65	403_12_35	402_12_76	7_2_1	523_12_121	366_2_57	186_12_1	12_12_1	814_2_53	562_12_108	935_2_1	187_2_1	891_2_1	151_5_1	205_2_139	438_2_1	636_2_45	850_12_263	1272_05_2	1136_2_39	711_0_3	149_2_55
740_03_35	1129_12_88	215_2_61	887_1_5	198_2_1	309_05_1	311_12_5	316_2_17	702_2_35	36_2_1	404_1_2	117_2_1	112_2_1	177_0_213	617_03_191	172_2_110	232_2_61	1051_2_72	26_12_31	836_2_112	580_2_1	22_12_155	49_2_1	79_12_1	84_1_1	289_2_13	288_1_1	260_2_42	2_3_66	403_12_31	402_12_75	7_2_1	523_12_117	366_2_63	186_12_1	12_12_1	814_2_49	562_12_116	935_2_1	187_2_1	891_2_1	151_5_1	205_2_135	438_2_1	636_2_41	850_12_247	1272_05_3	1136_2_41	711_0_2	149_2_52
740_03_34	1129_12_75	215_2_52	887_1_3	198_2_1	309_05_1	311_12_5	316_2_16	702_2_32	36_2_1	404_1_4	117_2_1	112_2_1	177_0_166	617_03_188	172_2_112	232_2_72	1051_2_70	26_12_30	836_2_116	580_2_1	22_12_169	49_2_1	79_12_1	84_1_1	289_2_10	288_1_1	260_2_35	2_3_59	403_12_36	402_12_79	7_2_1	523_12_99	366_2_60	186_12_1	12_12_1	814_2_48	562_12_119	935_2_1	187_2_1	891_2_1	151_5_1	205_2_142	438_2_1	636_2_33	850_12_253	1272_05_2	1136_2_47	711_0_3	149_2_57
740_03_38	1129_12_67	215_2_54	887_1_3	198_2_1	309_05_1	311_12_3	316_2_17	702_2_28	36_2_1	404_1_5	117_2_1	112_2_1	177_0_119	617_03_181	172_2_99	232_2_71	1051_2_74	26_12_27	836_2_119	580_2_1	22_12_177	49_2_1	79_12_1	84_1_1	289_2_14	288_1_1	260_2_40	2_3_60	403_12_25	402_12_70	7_2_1	523_12_104	366_2_61	186_12_1	12_12_1	814_2_40	562_12_114	935_2_1	187_2_1	891_2_1	151_5_1	205_2_150	438_2_1	636_2_36	850_12_274	1272_05_3	1136_2_48	711_0_5	149_2_58
740_03_36	1129_12_68	215_2_54	198_2_1	309_05_1	311_12_4	316_2_18	702_2_30	36_2_1	404_1_11	117_2_1	112_2_1	177_0_125	617_03_183	172_2_104	232_2_65	1051_2_67	26_12_27	836_2_103	580_2_1	22_12_182	49_2_1	79_12_1	84_1_1	289_2_16	260_2_39	2_3_53	403_12_21	402_12_57	7_2_1	523_12_92	366_2_62	186_12_1	12_12_1	814_2_48	562_12_113	935_2_1	187_2_1	891_2_1	151_5_1	205_2_147	438_2_1	636_2_40	850_12_276	1272_05_4	1136_2_53	711_0_3	149_2_54	1330_2_155	74_2_76
740_03_41	1129_12_64	215_2_55	198_2_1	309_05_1	311_12_4	316_2_14	702_2_39	36_2_1	404_1_14	117_2_1	112_2_1	177_0_128	617_03_171	172_2_92	232_2_57	1051_2_77	26_12_28	836_2_112	580_2_1	22_12_198	49_2_1	79_12_1	84_1_1	289_2_14	260_2_37	2_3_52	403_12_21	402_12_54	7_2_1	523_12_99	366_2_54	186_12_1	12_12_1	814_2_50	562_12_107	935_2_1	187_2_1	891_2_1	151_5_1	205_2_146	438_2_1	636_2_39	850_12_270	1272_05_3	1136_2_51	711_0_5	149_2_53	1330_2_151	74_2_87
740_03_48	1129_12_62	215_2_55	198_2_1	311_12_4	316_2_14	702_2_52	36_2_1	404_1_14	117_2_1	112_2_1	177_0_128	617_03_163	172_2_84	232_2_57	1051_2_88	26_12_26	836_2_98	580_2_1	22_12_214	49_2_1	79_12_1	84_1_1	289_2_13	260_2_39	2_3_54	403_12_20	402_12_44	7_2_1	523_12_95	366_2_53	186_12_1	12_12_1	814_2_48	935_2_1	187_2_1	891_2_1	151_5_1	205_2_164	438_2_1	636_2_29	850_12_274	562_12_119	1136_2_41	711_0_17	149_2_51	1330_2_153	74_2_83	241_2_1	72_12_13
740_03_42	1129_12_64	215_2_54	198_2_1	311_12_3	316_2_10	702_2_53	36_2_1	404_1_15	117_2_1	112_2_1	177_0_142	617_03_154	172_2_96	232_2_56	1051_2_94	26_12_36	836_2_121	580_2_1	22_12_203	49_2_1	79_12_1	84_1_1	289_2_18	260_2_38	2_3_51	403_12_28	402_12_37	7_2_1	523_12_90	366_2_60	186_12_1	12_12_1	814_2_59	935_2_1	187_2_1	891_2_1	151_5_1	205_2_155	438_2_1	636_2_40	850_12_266	562_12_102	1136_2_35	711_0_23	149_2_42	1330_2_125	74_2_91	241_2_1	72_12_12
740_03_46	1129_12_66	215_2_40	198_2_1	311_12_7	316_2_10	702_2_64	36_2_1	404_1_17	117_2_1	112_2_1	177_0_154	617_03_148	172_2_97	232_2_56	1051_2_90	26_12_35	836_2_119	580_2_1	22_12_199	49_2_1	79_12_1	84_1_1	289_2_24	260_2_46	2_3_43	403_12_23	402_12_30	7_2_1	523_12_97	366_2_59	186_12_1	12_12_1	814_2_70	935_2_1	187_2_1	891_2_1	151_5_1	205_2_142	438_2_1	636_2_41	850_12_263	562_12_108	1136_2_37	711_0_27	149_2_38	1330_2_136	74_2_96	241_2_1	72_12_15
740_03_48	1129_12_52	215_2_33	198_2_1	311_12_9	316_2_6	702_2_51	36_2_1	404_1_9	117_2_1	112_2_1	177_0_165	617_03_156	172_2_107	232_2_62	1051_2_97	26_12_36	836_2_105	580_2_1	22_12_199	49_2_1	79_12_1	84_1_1	289_2_22	260_2_44	2_3_52	403_12_28	402_12_29	7_2_1	523_12_89	366_2_67	186_12_1	12_12_1	814_2_81	935_2_1	187_2_1	891_2_1	151_5_1	205_2_147	438_2_1	636_2_45	850_12_251	562_12_96	1136_2_26	711_0_43	149_2_43	1330_2_123	74_2_96	241_2_1	72_12_15
740_03_51	1129_12_56	215_2_34	198_2_1	311_12_8	316_2_6	702_2_61	36_2_1	404_1_13	117_2_1	112_2_1	177_0_194	617_03_158	172_2_88	232_2_68	1051_2_93	26_12_23	836_2_99	580_2_1	22_12_210	49_2_1	79_12_1	84_1_1	289_2_24	260_2_36	2_3_45	403_12_23	402_12_36	7_2_1	523_12_107	366_2_63	186_12_1	12_12_1	814_2_90	935_2_1	187_2_1	891_2_1	151_5_1	205_2_141	438_2_1	636_2_31	850_12_244	562_12_97	1136_2_21	711_0_38	149_2_37	1330_2_139	74_2_91	241_2_1	72_12_17
740_03_36	1129_12_52	215_2_36	198_2_1	311_12_5	316_2_9	702_2_55	36_2_1	404_1_16	117_2_1	112_2_1	177_0_214	617_03_159	172_2_100	232_2_72	1051_2_102	26_12_22	836_2_100	580_2_1	22_12_223	49_2_1	79_12_1	84_1_1	289_2_19	260_2_30	2_3_47	403_12_18	402_12_40	7_2_1	523_12_97	366_2_68	186_12_1	12_12_1	814_2_103	935_2_1	187_2_1	891_2_1	151_5_1	205_2_142	438_2_1	636_2_39	850_12_225	562_12_93	1136_2_22	711_0_39	149_2_36	1330_2_129	74_2_90	241_2_1	72_12_17
740_03_28	1129_12_52	215_2_32	198_2_1	311_12_4	316_2_6	702_2_63	36_2_1	404_1_13	117_2_1	112_2_1	177_0_237	617_03_157	172_2_108	232_2_87	1051_2_114	26_12_21	836_2_106	580_2_1	22_12_213	49_2_1	79_12_1	84_1_1	289_2_25	260_2_26	2_3_43	403_12_15	402_12_49	7_2_1	523_12_97	366_2_72	186_12_1	12_12_1	814_2_87	935_2_1	187_2_1	891_2_1	151_5_1	205_2_128	438_2_1	636_2_32	850_12_235	562_12_90	1136_2_26	711_0_30	149_2_27	1330_2_152	74_2_90	241_2_1	72_12_21
740_03_31	1129_12_47	215_2_33	198_2_1	311_12_4	316_2_7	702_2_69	36_2_1	404_1_19	117_2_1	112_2_1	177_0_225	617_03_170	172_2_103	232_2_84	1051_2_119	26_12_22	836_2_100	580_2_1	22_12_206	49_2_1	79_12_1	84_1_1	289_2_18	260_2_26	2_3_43	403_12_17	402_12_61	7_2_1	523_12_93	366_2_74	186_12_1	12_12_1	814_2_86	935_2_1	187_2_1	891_2_1	151_5_1	205_2_150	438_2_1	636_2_23	850_12_230	562_12_83	1136_2_26	711_0_26	149_2_27	1330_2_153	74_2_78	241_2_1	72_12_18
740_03_33	1129_12_54	215_2_35	198_2_1	311_12_2	316_2_11	702_2_74	36_2_1	404_1_18	117_2_1	112_2_1	177_0_216	617_03_188	172_2_84	232_2_82	1051_2_116	26_12_25	836_2_103	580_2_1	22_12_173	49_2_1	79_12_1	84_1_1	289_2_19	260_2_26	2_3_51	403_12_11	402_12_53	7_2_1	523_12_95	366_2_66	186_12_1	12_12_1	814_2_70	935_2_1	187_2_1	891_2_1	151_5_1	205_2_146	438_2_1	636_2_21	850_12_236	562_12_72	1136_2_27	711_0_17	149_2_23	1330_2_176	74_2_80	241_2_1	72_12_20
740_03_40	1129_12_52	215_2_28	198_2_1	311_12_2	316_2_14	702_2_67	36_2_1	404_1_27	117_2_1	112_2_1	177_0_251	617_03_195	172_2_70	232_2_65	1051_2_112	26_12_26	836_2_93	580_2_1	22_12_193	49_2_1	79_12_1	84_1_1	289_2_18	260_2_25	2_3_53	403_12_7	402_12_51	7_2_1	523_12_95	366_2_62	186_12_1	12_12_1	814_2_71	935_2_1	187_2_1	891_2_1	151_5_1	205_2_128	438_2_1	636_2_25	850_12_232	562_12_66	1136_2_31	711_0_20	149_2_33	1330_2_164	74_2_74	241_2_1	72_12_18
740_03_43	1129_12_40	215_2_20	198_2_1	311_12_4	316_2_15	702_2_68	36_2_1	404_1_29	117_2_1	112_2_1	177_0_253	617_03_189	172_2_76	232_2_72	1051_2_123	26_12_18	836_2_103	580_2_1	22_12_192	49_2_1	79_12_1	84_1_1	289_2_18	260_2_26	2_3_47	403_12_6	402_12_52	7_2_1	523_12_95	366_2_68	186_12_1	12_12_1	814_2_74	935_2_1	187_2_1	891_2_1	151_5_1	205_2_136	438_2_1	636_2_23	850_12_220	562_12_66	1136_2_33	711_0_22	149_2_37	1330_2_157	74_2_82	241_2_1	72_12_14
740_03_51	1129_12_44	215_2_26	198_2_1	311_12_6	316_2_18	702_2_65	36_2_1	404_1_38	117_2_1	112_2_1	177_0_246	617_03_171	172_2_78	232_2_55	1051_2_115	26_12_17	836_2_100	580_2_1	22_12_201	49_2_1	79_12_1	84_1_1	289_2_13	260_2_33	2_3_49	403_12_2	402_12_53	7_2_1	523_12_94	366_2_67	186_12_1	12_12_1	814_2_82	935_2_1	187_2_1	891_2_1	151_5_1	205_2_129	438_2_1	636_2_21	850_12_210	562_12_64	1136_2_35	711_0_18	149_2_40	1330_2_149	74_2_81	241_2_1	72_12_22
740_03_57	1129_12_44	215_2_28	198_2_1	311_12_11	316_2_25	702_2_70	36_2_1	404_1_33	117_2_1	112_2_1	177_0_244	617_03_173	172_2_85	232_2_67	1051_2_124	26_12_19	836_2_108	580_2_1	22_12_186	49_2_1	79_12_1	84_1_1	289_2_12	260_2_37	2_3_35	403_12_2	402_12_44	7_2_1	523_12_75	366_2_75	186_12_1	12_12_1	814_2_81	935_2_1	187_2_1	891_2_1	151_5_1	205_2_124	438_2_1	636_2_25	850_12_214	562_12_71	1136_2_31	711_0_11	149_2_43	1330_2_153	74_2_86	241_2_1	72_12_20
740_03_78	1129_12_47	215_2_27	198_2_1	311_12_15	316_2_23	702_2_82	36_2_1	404_1_28	117_2_1	112_2_1	177_0_241	617_03_176	172_2_83	232_2_75	1051_2_117	26_12_12	836_2_97	580_2_1	22_12_169	49_2_1	79_12_1	84_1_1	289_2_18	260_2_29	2_3_20	403_12_1	402_12_45	7_2_1	523_12_63	366_2_63	186_12_1	12_12_1	814_2_74	935_2_1	187_2_1	891_2_1	151_5_1	205_2_123	438_2_1	636_2_26	850_12_248	562_12_66	1136_2_36	711_0_10	149_2_32	1330_2_155	74_2_92	241_2_1	72_12_24
740_03_90	1129_12_44	215_2_33	198_2_1	311_12_13	316_2_27	702_2_84	36_2_1	404_1_22	117_2_1	112_2_1	177_0_198	617_03_184	172_2_84	232_2_70	1051_2_104	26_12_10	836_2_103	580_2_1	22_12_164	49_2_1	79_12_1	84_1_1	289_2_17	260_2_28	2_3_28	403_12_1	402_12_36	7_2_1	523_12_65	366_2_64	186_12_1	12_12_1	814_2_78	935_2_1	187_2_1	891_2_1	151_5_1	205_2_137	438_2_1	636_2_20	850_12_230	562_12_74	1136_2_34	711_0_7	149_2_37	1330_2_181	74_2_92	241_2_1	72_12_20
740_03_96	1129_12_50	215_2_30	198_2_1	311_12_16	316_2_25	702_2_95	36_2_1	404_1_12	117_2_1	112_2_1	177_0_189	617_03_197	172_2_73	232_2_74	1051_2_115	26_12_4	836_2_124	580_2_1	22_12_156	49_2_1	79_12_1	84_1_1	289_2_17	260_2_32	2_3_24	403_12_2	402_12_34	7_2_1	523_12_64	366_2_54	186_12_1	12_12_1	814_2_79	935_2_1	187_2_1	891_2_1	151_5_1	205_2_137	438_2_1	636_2_30	850_12_223	562_12_70	1136_2_36	711_0_4	149_2_40	1330_2_190	74_2_92	241_2_1	72_12_20
740_03_93	1129_12_51	215_2_24	198_2_1	311_12_12	316_2_27	702_2_85	36_2_1	404_1_4	117_2_1	112_2_1	177_0_188	617_03_197	172_2_75	232_2_71	1051_2_119	26_12_3	836_2_121	580_2_1	22_12_144	49_2_1	79_12_1	84_1_1	289_2_21	260_2_36	2_3_29	403_12_3	402_12_43	7_2_1	523_12_76	366_2_55	186_12_1	12_12_1	814_2_90	935_2_1	187_2_1	891_2_1	151_5_1	205_2_148	438_2_1	636_2_25	850_12_195	562_12_64	1136_2_36	711_0_5	149_2_39	1330_2_202	74_2_81	241_2_1	72_12_21
740_03_69	1129_12_40	215_2_26	198_2_1	311_12_17	316_2_34	702_2_80	36_2_1	404_1_2	117_2_1	112_2_1	177_0_186	617_03_181	172_2_86	232_2_80	1051_2_132	26_12_4	836_2_137	580_2_1	22_12_156	49_2_1	79_12_1	84_1_1	289_2_13	260_2_34	2_3_29	403_12_1	402_12_43	7_2_1	523_12_87	366_2_37	186_12_1	12_12_1	814_2_91	935_2_1	187_2_1	891_2_1	151_5_1	205_2_158	438_2_1	636_2_31	850_12_195	562_12_72	1136_2_36	711_0_3	149_2_37	1330_2_208	74_2_78	241_2_1	72_12_19
740_03_63	1129_12_33	215_2_13	198_2_1	311_12_14	316_2_38	702_2_84	36_2_1	252_2_1	117_2_1	112_2_1	177_0_194	617_03_176	172_2_95	232_2_78	1051_2_132	26_12_4	836_2_141	580_2_1	22_12_164	49_2_1	79_12_1	289_2_18	260_2_38	2_3_26	403_12_1	402_12_37	7_2_1	523_12_104	366_2_40	186_12_1	12_12_1	814_2_93	935_2_1	187_2_1	891_2_1	151_5_1	205_2_162	438_2_1	636_2_18	850_12_198	562_12_72	1136_2_37	711_0_4	149_2_29	1330_2_207	74_2_78	241_2_1	72_12_17	90_5_1
740_03_69	1129_12_34	215_2_22	198_2_1	311_12_18	316_2_35	702_2_91	36_2_1	252_2_1	117_2_1	112_2_1	177_0_215	617_03_173	172_2_110	232_2_72	1051_2_133	26_12_3	836_2_129	580_2_1	22_12_160	49_2_1	79_12_1	289_2_20	260_2_41	2_3_24	186_12_1	402_12_33	7_2_1	523_12_91	366_2_40	12_12_1	814_2_103	935_2_1	187_2_1	891_2_1	151_5_1	205_2_161	438_2_1	636_2_19	850_12_208	562_12_74	1136_2_33	711_0_5	149_2_22	1330_2_195	74_2_79	241_2_1	72_12_19	90_5_1	102_12_53
740_03_65	1129_12_33	215_2_26	198_2_1	311_12_17	316_2_43	702_2_100	36_2_1	252_2_1	117_2_1	112_2_1	177_0_202	617_03_155	172_2_125	232_2_70	1051_2_138	26_12_8	836_2_118	580_2_1	22_12_158	49_2_1	79_12_1	289_2_24	260_2_43	2_3_29	186_12_1	402_12_33	7_2_1	523_12_93	366_2_40	12_12_1	814_2_111	935_2_1	187_2_1	891_2_1	151_5_1	205_2_173	438_2_1	636_2_20	850_12_213	562_12_73	1136_2_41	711_0_8	149_2_17	1330_2_198	74_2_64	241_2_1	72_12_25	90_5_1	102_12_53
740_03_55	1129_12_26	215_2_26	198_2_1	311_12_14	316_2_50	702_2_116	36_2_1	252_2_1	117_2_1	112_2_1	177_0_176	617_03_150	172_2_125	232_2_65	1051_2_130	26_12_3	836_2_120	580_2_1	22_12_163	49_2_1	79_12_1	289_2_20	260_2_44	2_3_34	186_12_1	402_12_42	7_2_1	523_12_96	366_2_35	12_12_1	814_2_109	935_2_1	187_2_1	891_2_1	151_5_1	205_2_166	438_2_1	636_2_20	850_12_201	562_12_73	1136_2_39	711_0_2	149_2_23	1330_2_209	74_2_65	241_2_1	72_12_22	90_5_1	102_12_54
740_03_47	1129_12_26	215_2_35	198_2_1	311_12_10	316_2_45	702_2_95	36_2_1	252_2_1	117_2_1	112_2_1	177_0_187	617_03_127	172_2_125	232_2_70	1051_2_149	26_12_4	836_2_116	580_2_1	22_12_181	49_2_1	79_12_1	289_2_25	260_2_43	2_3_34	186_12_1	402_12_42	7_2_1	523_12_92	366_2_36	12_12_1	814_2_100	935_2_1	187_2_1	891_2_1	151_5_1	205_2_167	438_2_1	636_2_25	850_12_218	562_12_65	1136_2_45	711_0_2	149_2_25	1330_2_197	74_2_61	241_2_1	72_12_25	90_5_1	102_12_50
740_03_57	1129_12_24	215_2_42	198_2_1	311_12_8	316_2_38	702_2_112	36_2_1	252_2_1	117_2_1	112_2_1	177_0_198	617_03_146	172_2_120	232_2_79	1051_2_132	26_12_6	836_2_101	580_2_1	22_12_179	49_2_1	79_12_1	289_2_25	260_2_44	2_3_36	186_12_1	402_12_47	7_2_1	523_12_87	366_2_33	12_12_1	814_2_95	935_2_1	187_2_1	891_2_1	151_5_1	205_2_173	438_2_1	636_2_23	850_12_212	562_12_70	1136_2_51	711_0_1	149_2_35	1330_2_211	74_2_52	241_2_1	72_12_26	90_5_1	102_12_54
740_03_53	1129_12_22	215_2_48	198_2_1	311_12_6	316_2_33	702_2_120	36_2_1	252_2_1	117_2_1	112_2_1	177_0_184	617_03_147	172_2_118	232_2_81	1051_2_126	26_12_3	836_2_104	580_2_1	22_12_161	49_2_1	79_12_1	289_2_26	260_2_40	2_3_34	186_12_1	402_12_41	7_2_1	523_12_103	366_2_29	12_12_1	814_2_93	935_2_1	187_2_1	891_2_1	151_5_1	205_2_170	438_2_1	636_2_30	850_12_227	562_12_71	1136_2_53	149_2_41	1330_2_203	74_2_59	241_2_1	72_12_33	90_5_1	102_12_53	129_2_8
740_03_55	1129_12_13	215_2_47	198_2_1	311_12_4	316_2_37	702_2_137	36_2_1	252_2_1	117_2_1	112_2_1	177_0_197	617_03_115	172_2_125	232_2_71	1051_2_111	26_12_4	836_2_107	580_2_1	22_12_179	49_2_1	79_12_1	289_2_24	260_2_49	2_3_38	186_12_1	402_12_29	7_2_1	523_12_125	366_2_32	12_12_1	814_2_91	935_2_1	187_2_1	891_2_1	151_5_1	205_2_169	438_2_1	636_2_29	850_12_237	562_12_72	1136_2_50	149_2_34	1330_2_206	74_2_56	241_2_1	72_12_33	90_5_1	102_12_64	129_2_5
740_03_59	1129_12_10	215_2_44	198_2_1	311_12_2	316_2_32	702_2_135	36_2_1	252_2_1	117_2_1	112_2_1	177_0_216	617_03_93	172_2_122	232_2_77	1051_2_101	26_12_2	836_2_103	580_2_1	22_12_174	49_2_1	79_12_1	289_2_25	260_2_41	2_3_29	186_12_1	402_12_35	7_2_1	523_12_124	366_2_31	12_12_1	814_2_93	935_2_1	187_2_1	891_2_1	151_5_1	205_2_176	438_2_1	636_2_24	850_12_252	562_12_72	1136_2_45	149_2_39	1330_2_194	74_2_49	241_2_1	72_12_28	90_5_1	102_12_65	129_2_6
740_03_59	1129_12_3	215_2_42	198_2_1	311_12_2	316_2_27	702_2_146	36_2_1	252_2_1	117_2_1	112_2_1	177_0_242	617_03_95	172_2_132	232_2_85	1051_2_97	26_12_4	836_2_98	580_2_1	22_12_185	49_2_1	79_12_1	289_2_29	260_2_40	2_3_33	186_12_1	402_12_27	7_2_1	523_12_124	366_2_32	12_12_1	814_2_93	935_2_1	187_2_1	891_2_1	151_5_1	205_2_179	438_2_1	636_2_21	850_12_242	562_12_67	1136_2_31	149_2_37	1330_2_202	74_2_42	241_2_1	72_12_24	90_5_1	102_12_83	129_2_4
740_03_77	1129_12_3	215_2_48	198_2_1	311_12_3	316_2_22	702_2_126	36_2_1	252_2_1	117_2_1	112_2_1	177_0_240	617_03_93	172_2_142	232_2_87	1051_2_85	26_12_6	836_2_102	580_2_1	22_12_169	49_2_1	79_12_1	289_2_27	260_2_40	2_3_34	186_12_1	402_12_21	7_2_1	523_12_144	366_2_29	12_12_1	814_2_97	935_2_1	187_2_1	891_2_1	151_5_1	205_2_170	438_2_1	636_2_20	850_12_249	562_12_73	1136_2_37	149_2_39	1330_2_238	74_2_37	241_2_1	72_12_22	90_5_1	102_12_70	129_2_4
740_03_93	1129_12_3	215_2_46	198_2_1	311_12_3	316_2_15	702_2_129	36_2_1	252_2_1	117_2_1	112_2_1	177_0_238	617_03_91	172_2_152	232_2_85	1051_2_109	26_12_9	836_2_117	580_2_1	22_12_188	49_2_1	79_12_1	289_2_21	260_2_45	2_3_26	186_12_1	402_12_20	7_2_1	523_12_141	366_2_25	12_12_1	814_2_97	935_2_1	187_2_1	891_2_1	151_5_1	205_2_169	438_2_1	636_2_25	850_12_233	562_12_75	1136_2_43	149_2_31	1330_2_230	74_2_34	241_2_1	72_12_32	90_5_1	102_12_64	129_2_2
740_03_91	1129_12_2	215_2_49	198_2_1	311_12_5	316_2_24	702_2_144	36_2_1	252_2_1	117_2_1	112_2_1	177_0_226	617_03_90	172_2_138	232_2_80	1051_2_88	26_12_7	836_2_130	580_2_1	22_12_184	49_2_1	79_12_1	289_2_24	260_2_39	2_3_35	186_12_1	402_12_27	7_2_1	523_12_158	366_2_24	12_12_1	814_2_93	935_2_1	187_2_1	891_2_1	151_5_1	205_2_160	438_2_1	636_2_23	850_12_216	562_12_77	1136_2_43	149_2_22	1330_2_251	74_2_36	241_2_1	72_12_43	90_5_1	102_12_65	129_2_2
740_03_96	1129_12_1	215_2_54	198_2_1	311_12_4	316_2_28	702_2_126	36_2_1	252_2_1	117_2_1	112_2_1	177_0_212	617_03_76	172_2_171	232_2_85	1051_2_85	26_12_7	836_2_131	580_2_1	22_12_192	49_2_1	79_12_1	289_2_28	260_2_39	2_3_31	186_12_1	402_12_27	7_2_1	523_12_177	366_2_24	12_12_1	814_2_112	935_2_1	187_2_1	891_2_1	151_5_1	205_2_152	438_2_1	636_2_23	850_12_190	562_12_74	1136_2_39	149_2_19	1330_2_235	74_2_43	241_2_1	72_12_37	90_5_1	102_12_66	129_2_3
740_03_97	151_5_1	215_2_55	198_2_1	311_12_4	112_2_1	316_2_20	702_2_134	36_2_1	252_2_1	117_2_1	129_2_1	177_0_233	617_03_85	172_2_181	232_2_89	1051_2_80	26_12_8	836_2_121	580_2_1	22_12_186	49_2_1	289_2_27	260_2_45	2_3_34	186_12_1	402_12_33	7_2_1	523_12_166	366_2_24	12_12_1	814_2_113	935_2_1	187_2_1	891_2_1	205_2_145	438_2_1	636_2_22	562_12_72	1136_2_41	149_2_18	1330_2_238	74_2_45	241_2_1	72_12_28	90_5_1	102_12_64	850_12_197	100_12_1	221_2_104
740_03_88	151_5_1	215_2_57	198_2_1	311_12_2	112_2_1	316_2_24	702_2_129	36_2_1	252_2_1	117_2_1	129_2_1	177_0_212	617_03_99	172_2_175	232_2_90	1051_2_83	26_12_10	836_2_124	580_2_1	22_12_187	49_2_1	289_2_34	260_2_44	2_3_31	186_12_1	402_12_41	7_2_1	523_12_186	366_2_25	12_12_1	814_2_101	935_2_1	187_2_1	891_2_1	205_2_145	438_2_1	636_2_31	562_12_76	1136_2_50	149_2_12	1330_2_236	74_2_54	241_2_1	72_12_30	90_5_1	102_12_65	850_12_197	100_12_1	221_2_108
740_03_83	151_5_1	215_2_49	198_2_1	311_12_3	112_2_1	316_2_21	702_2_133	36_2_1	252_2_1	117_2_1	129_2_1	177_0_234	617_03_110	172_2_172	232_2_91	1051_2_81	26_12_9	836_2_107	580_2_1	22_12_173	49_2_1	289_2_27	260_2_41	2_3_33	186_12_1	402_12_48	7_2_1	523_12_195	366_2_17	12_12_1	814_2_112	935_2_1	187_2_1	891_2_1	205_2_138	438_2_1	636_2_24	562_12_61	1136_2_42	149_2_14	1330_2_247	74_2_52	241_2_1	72_12_23	90_5_1	102_12_75	850_12_202	100_12_1	221_2_113
740_03_79	151_5_1	215_2_49	198_2_1	311_12_1	112_2_1	316_2_32	702_2_132	36_2_1	252_2_1	117_2_1	129_2_1	177_0_210	617_03_100	172_2_147	232_2_103	1051_2_77	26_12_5	836_2_105	580_2_1	22_12_191	49_2_1	289_2_24	260_2_44	2_3_33	186_12_1	402_12_55	7_2_1	523_12_197	366_2_12	12_12_1	814_2_103	935_2_1	187_2_1	891_2_1	205_2_150	438_2_1	636_2_36	562_12_61	1136_2_54	149_2_8	1330_2_243	74_2_56	241_2_1	72_12_27	90_5_1	102_12_74	850_12_201	100_12_1	221_2_140
740_03_60	151_5_1	215_2_48	198_2_1	311_12_1	112_2_1	316_2_27	702_2_149	36_2_1	252_2_1	117_2_1	129_2_1	177_0_200	617_03_125	172_2_149	232_2_117	1051_2_68	26_12_5	836_2_105	580_2_1	22_12_193	49_2_1	289_2_29	260_2_45	2_3_37	186_12_1	402_12_60	7_2_1	523_12_195	366_2_12	12_12_1	814_2_123	935_2_1	187_2_1	891_2_1	205_2_130	438_2_1	636_2_29	562_12_63	1136_2_49	149_2_13	1330_2_255	74_2_48	241_2_1	72_12_17	90_5_1	102_12_75	850_12_181	100_12_1	221_2_141
740_03_67	151_5_1	215_2_60	198_2_1	311_12_1	112_2_1	316_2_33	702_2_152	36_2_1	252_2_1	117_2_1	129_2_1	177_0_223	617_03_128	172_2_142	232_2_122	1051_2_71	26_12_1	836_2_107	580_2_1	22_12_196	49_2_1	289_2_37	260_2_43	2_3_44	186_12_1	402_12_63	7_2_1	523_12_212	366_2_6	12_12_1	814_2_118	935_2_1	187_2_1	891_2_1	205_2_107	438_2_1	636_2_37	562_12_53	1136_2_60	149_2_10	1330_2_262	74_2_56	241_2_1	72_12_17	90_5_1	102_12_64	850_12_150	100_12_1	221_2_135
740_03_68	151_5_1	215_2_60	198_2_1	112_2_1	316_2_28	702_2_164	36_2_1	252_2_1	117_2_1	129_2_1	177_0_213	205_2_108	617_03_143	172_2_140	232_2_129	1051_2_73	26_12_1	836_2_97	580_2_1	22_12_168	49_2_1	289_2_33	2_3_40	186_12_1	402_12_53	7_2_1	523_12_218	366_2_5	12_12_1	814_2_129	935_2_1	187_2_1	891_2_1	221_2_110	438_2_1	636_2_41	562_12_53	1136_2_63	149_2_5	1330_2_289	260_2_48	241_2_1	72_12_14	90_5_1	102_12_66	850_12_156	100_12_1	74_2_55	10_1_125
740_03_94	151_5_1	215_2_47	198_2_1	112_2_1	316_2_22	702_2_160	36_2_1	252_2_1	117_2_1	129_2_1	177_0_224	205_2_103	617_03_161	172_2_124	232_2_130	1051_2_69	26_12_1	836_2_108	580_2_1	22_12_162	49_2_1	289_2_27	2_3_47	186_12_1	402_12_45	7_2_1	523_12_225	366_2_7	12_12_1	814_2_124	935_2_1	187_2_1	891_2_1	221_2_92	438_2_1	636_2_43	562_12_57	1136_2_58	149_2_5	1330_2_313	260_2_54	241_2_1	72_12_16	90_5_1	102_12_55	850_12_158	100_12_1	74_2_57	10_1_114
740_03_99	151_5_1	215_2_41	198_2_1	112_2_1	316_2_17	702_2_170	36_2_1	252_2_1	117_2_1	129_2_1	177_0_208	205_2_118	617_03_177	172_2_135	232_2_136	1051_2_80	26_12_1	836_2_102	580_2_1	22_12_146	49_2_1	289_2_26	2_3_38	186_12_1	402_12_35	7_2_1	523_12_199	366_2_7	12_12_1	814_2_115	935_2_1	187_2_1	891_2_1	221_2_80	438_2_1	636_2_48	562_12_54	1136_2_58	149_2_3	1330_2_320	260_2_51	241_2_1	72_12_24	90_5_1	102_12_57	850_12_198	100_12_1	74_2_54	10_1_128
740_03_100	151_5_1	215_2_41	198_2_1	112_2_1	316_2_19	702_2_162	36_2_1	252_2_1	117_2_1	129_2_1	177_0_225	205_2_112	617_03_215	172_2_113	232_2_123	1051_2_87	26_12_1	836_2_94	580_2_1	22_12_169	49_2_1	289_2_21	2_3_40	186_12_1	402_12_35	7_2_1	523_12_197	366_2_8	12_12_1	814_2_129	935_2_1	187_2_1	891_2_1	221_2_72	438_2_1	636_2_37	562_12_48	1136_2_54	149_2_4	1330_2_326	260_2_63	241_2_1	72_12_19	90_5_1	102_12_59	850_12_189	100_12_1	74_2_61	10_1_127
740_03_90	151_5_1	215_2_39	198_2_1	112_2_1	316_2_30	702_2_152	36_2_1	252_2_1	117_2_1	129_2_1	177_0_233	205_2_120	617_03_257	172_2_91	232_2_117	1051_2_89	26_12_1	836_2_87	580_2_1	22_12_166	49_2_1	289_2_15	2_3_51	186_12_1	402_12_37	7_2_1	523_12_187	366_2_7	12_12_1	814_2_114	935_2_1	187_2_1	891_2_1	221_2_80	438_2_1	636_2_37	562_12_41	1136_2_62	149_2_5	1330_2_317	260_2_56	241_2_1	72_12_22	90_5_1	102_12_58	850_12_200	100_12_1	74_2_70	10_1_127
740_03_84	151_5_1	215_2_36	198_2_1	112_2_1	316_2_19	702_2_154	36_2_1	252_2_1	117_2_1	129_2_1	177_0_240	205_2_110	617_03_242	172_2_95	232_2_128	1051_2_81	26_12_1	836_2_94	580_2_1	22_12_172	49_2_1	289_2_15	2_3_59	186_12_1	402_12_32	7_2_1	523_12_188	366_2_5	12_12_1	814_2_116	935_2_1	187_2_1	891_2_1	221_2_76	438_2_1	636_2_35	562_12_41	1136_2_58	149_2_2	1330_2_309	260_2_59	241_2_1	72_12_19	90_5_1	102_12_65	850_12_204	100_12_1	74_2_70	10_1_124
740_03_72	151_5_1	215_2_30	198_2_1	112_2_1	316_2_19	702_2_173	36_2_1	252_2_1	117_2_1	129_2_1	177_0_272	205_2_114	617_03_236	172_2_91	232_2_124	1051_2_81	26_12_1	836_2_99	580_2_1	22_12_164	49_2_1	289_2_12	2_3_58	186_12_1	402_12_41	7_2_1	523_12_193	366_2_6	12_12_1	814_2_97	935_2_1	187_2_1	891_2_1	221_2_88	438_2_1	636_2_26	562_12_38	1136_2_47	149_2_3	1330_2_285	260_2_57	241_2_1	72_12_18	90_5_1	102_12_61	850_12_211	100_12_1	74_2_74	10_1_120
740_03_66	151_5_1	215_2_31	198_2_1	112_2_1	316_2_19	702_2_179	36_2_1	252_2_1	117_2_1	129_2_1	177_0_269	205_2_116	617_03_214	172_2_94	232_2_135	1051_2_81	26_12_1	836_2_105	580_2_1	22_12_177	49_2_1	289_2_9	2_3_55	186_12_1	402_12_31	7_2_1	523_12_179	366_2_1	12_12_1	814_2_92	935_2_1	187_2_1	891_2_1	221_2_103	438_2_1	636_2_23	562_12_32	1136_2_56	149_2_1	1330_2_294	260_2_50	241_2_1	72_12_13	90_5_1	102_12_62	850_12_222	100_12_1	74_2_76	10_1_111
740_03_60	151_5_1	215_2_34	198_2_1	112_2_1	316_2_22	702_2_178	36_2_1	252_2_1	117_2_1	129_2_1	177_0_282	205_2_114	172_2_103	232_2_135	1051_2_70	26_12_1	836_2_100	580_2_1	22_12_169	49_2_1	289_2_9	2_3_58	186_12_1	402_12_31	7_2_1	523_12_190	366_2_1	12_12_1	814_2_104	935_2_1	187_2_1	891_2_1	221_2_93	438_2_1	636_2_26	562_12_32	1136_2_59	617_03_206	1330_2_285	260_2_49	241_2_1	72_12_5	90_5_1	102_12_64	850_12_225	100_12_1	74_2_79	10_1_111	900_2_1
740_03_48	151_5_1	215_2_35	198_2_1	112_2_1	316_2_22	702_2_190	36_2_1	252_2_1	117_2_1	129_2_1	177_0_268	205_2_137	172_2_105	232_2_135	1051_2_65	26_12_1	836_2_108	580_2_1	22_12_146	49_2_1	289_2_13	2_3_59	186_12_1	402_12_26	7_2_1	523_12_204	366_2_2	12_12_1	814_2_76	935_2_1	187_2_1	891_2_1	221_2_100	438_2_1	636_2_34	562_12_42	1136_2_67	617_03_186	1330_2_282	260_2_48	241_2_1	72_12_5	90_5_1	102_12_67	850_12_260	100_12_1	74_2_82	10_1_98	900_2_1
740_03_50	151_5_1	215_2_38	198_2_1	112_2_1	316_2_20	702_2_191	36_2_1	252_2_1	117_2_1	129_2_1	177_0_285	205_2_125	172_2_112	232_2_132	1051_2_61	26_12_1	836_2_117	580_2_1	22_12_137	49_2_1	289_2_13	2_3_65	186_12_1	402_12_24	7_2_1	523_12_217	366_2_2	12_12_1	814_2_84	935_2_1	187_2_1	891_2_1	221_2_104	438_2_1	636_2_27	562_12_45	1136_2_57	617_03_165	1330_2_272	260_2_54	241_2_1	72_12_8	90_5_1	102_12_75	850_12_258	100_12_1	74_2_85	10_1_99	900_2_1
740_03_35	151_5_1	215_2_39	198_2_1	112_2_1	316_2_23	702_2_209	36_2_1	252_2_1	117_2_1	129_2_1	177_0_278	205_2_131	172_2_117	232_2_141	1051_2_51	26_12_1	836_2_97	580_2_1	22_12_151	49_2_1	289_2_11	2_3_71	186_12_1	402_12_22	7_2_1	523_12_233	12_12_1	814_2_69	935_2_1	187_2_1	891_2_1	221_2_106	438_2_1	636_2_36	562_12_47	1136_2_77	617_03_156	1330_2_296	260_2_50	241_2_1	72_12_5	90_5_1	102_12_72	850_12_265	100_12_1	74_2_88	10_1_97	900_2_1	967_2_20
740_03_39	151_5_1	215_2_39	198_2_1	112_2_1	316_2_16	702_2_192	36_2_1	252_2_1	117_2_1	129_2_1	177_0_280	205_2_117	172_2_110	232_2_139	1051_2_67	26_12_1	836_2_105	580_2_1	22_12_142	49_2_1	289_2_10	2_3_69	186_12_1	402_12_25	7_2_1	523_12_227	12_12_1	814_2_76	935_2_1	187_2_1	891_2_1	221_2_96	438_2_1	636_2_32	562_12_41	1136_2_76	617_03_139	1330_2_265	260_2_45	241_2_1	72_12_7	90_5_1	102_12_79	850_12_265	100_12_1	74_2_90	10_1_110	900_2_1	967_2_21
740_03_40	151_5_1	215_2_44	198_2_1	112_2_1	316_2_19	702_2_199	252_2_1	117_2_1	129_2_1	177_0_278	205_2_135	617_03_121	172_2_96	232_2_139	1051_2_58	26_12_1	836_2_105	580_2_1	22_12_154	49_2_1	289_2_9	2_3_90	186_12_1	402_12_24	7_2_1	523_12_231	12_12_1	814_2_65	935_2_1	187_2_1	891_2_1	221_2_89	438_2_1	636_2_30	562_12_40	1136_2_80	1330_2_276	122_12_1	260_2_38	241_2_1	72_12_2	90_5_1	102_12_77	850_12_274	100_12_1	74_2_79	10_1_110	900_2_1	967_2_24
740_03_62	151_5_1	215_2_36	198_2_1	112_2_1	316_2_21	702_2_175	252_2_1	117_2_1	129_2_1	177_0_255	205_2_134	617_03_123	172_2_89	232_2_132	1051_2_57	26_12_1	836_2_112	580_2_1	22_12_158	49_2_1	289_2_5	2_3_87	186_12_1	402_12_18	7_2_1	523_12_243	12_12_1	814_2_64	935_2_1	187_2_1	891_2_1	221_2_86	438_2_1	636_2_26	562_12_45	1136_2_79	1330_2_281	122_12_1	260_2_34	241_2_1	72_12_2	90_5_1	102_12_68	850_12_267	100_12_1	74_2_89	10_1_106	900_2_1	967_2_23
740_03_56	151_5_1	215_2_39	198_2_1	112_2_1	316_2_27	702_2_186	252_2_1	117_2_1	129_2_1	177_0_213	205_2_137	617_03_128	172_2_89	232_2_132	1051_2_56	26_12_1	836_2_117	580_2_1	22_12_182	49_2_1	289_2_5	2_3_79	186_12_1	402_12_15	7_2_1	523_12_228	12_12_1	814_2_72	935_2_1	187_2_1	891_2_1	221_2_81	438_2_1	636_2_25	562_12_48	1136_2_83	1330_2_283	122_12_1	260_2_28	241_2_1	72_12_1	90_5_1	102_12_66	850_12_275	100_12_1	74_2_89	10_1_115	900_2_1	967_2_17
740_03_55	215_2_38	198_2_1	112_2_1	316_2_27	702_2_196	252_2_1	117_2_1	129_2_1	177_0_213	617_03_133	172_2_80	232_2_152	1051_2_63	26_12_1	836_2_122	580_2_1	22_12_175	49_2_1	289_2_6	2_3_73	186_12_1	402_12_18	7_2_1	523_12_239	12_12_1	814_2_54	935_2_1	187_2_1	891_2_1	205_2_132	438_2_1	636_2_28	562_12_46	1136_2_82	1330_2_286	122_12_1	260_2_29	241_2_1	72_12_2	102_12_55	850_12_279	100_12_1	221_2_70	10_1_106	900_2_1	967_2_14	74_2_88	16_0_12	19_2_1
740_03_57	215_2_30	198_2_1	112_2_1	316_2_29	702_2_205	252_2_1	117_2_1	129_2_1	177_0_226	617_03_136	172_2_80	232_2_152	1051_2_62	26_12_1	836_2_126	580_2_1	22_12_183	49_2_1	289_2_15	2_3_69	186_12_1	402_12_26	7_2_1	523_12_240	12_12_1	814_2_52	935_2_1	187_2_1	891_2_1	205_2_126	438_2_1	636_2_19	562_12_50	1136_2_87	1330_2_272	122_12_1	260_2_27	241_2_1	72_12_2	102_12_61	850_12_318	100_12_1	221_2_59	10_1_111	900_2_1	967_2_13	74_2_92	16_0_13	19_2_1
740_03_59	215_2_21	198_2_1	112_2_1	316_2_37	702_2_196	252_2_1	117_2_1	129_2_1	177_0_227	617_03_137	172_2_93	232_2_159	1051_2_61	26_12_1	836_2_128	580_2_1	22_12_191	49_2_1	289_2_12	2_3_64	186_12_1	402_12_24	7_2_1	523_12_275	12_12_1	814_2_45	935_2_1	187_2_1	891_2_1	205_2_120	438_2_1	636_2_21	562_12_43	1136_2_67	1330_2_250	122_12_1	260_2_30	241_2_1	72_12_1	102_12_59	850_12_303	100_12_1	221_2_65	10_1_126	900_2_1	967_2_10	74_2_98	16_0_18	19_2_1
740_03_80	215_2_14	198_2_1	112_2_1	316_2_46	702_2_187	252_2_1	117_2_1	129_2_1	177_0_227	617_03_142	172_2_94	232_2_165	1051_2_63	26_12_1	836_2_127	580_2_1	22_12_173	49_2_1	289_2_11	2_3_69	186_12_1	402_12_29	7_2_1	523_12_270	12_12_1	814_2_57	935_2_1	187_2_1	891_2_1	205_2_114	438_2_1	636_2_19	562_12_36	1136_2_68	1330_2_268	122_12_1	260_2_21	241_2_1	72_12_1	102_12_58	850_12_309	100_12_1	221_2_61	10_1_114	900_2_1	967_2_14	74_2_114	16_0_38	19_2_1
740_03_103	215_2_18	198_2_1	112_2_1	316_2_41	702_2_194	252_2_1	117_2_1	129_2_1	177_0_214	617_03_137	172_2_91	232_2_177	1051_2_63	26_12_1	836_2_128	580_2_1	22_12_184	49_2_1	289_2_11	2_3_55	186_12_1	402_12_26	7_2_1	523_12_280	12_12_1	814_2_54	935_2_1	187_2_1	891_2_1	205_2_106	438_2_1	636_2_18	562_12_39	1136_2_69	1330_2_253	122_12_1	260_2_24	241_2_1	72_12_1	102_12_59	850_12_288	100_12_1	221_2_58	10_1_118	900_2_1	967_2_8	74_2_116	16_0_53	19_2_1
740_03_108	215_2_20	198_2_1	112_2_1	316_2_41	702_2_187	252_2_1	117_2_1	129_2_1	177_0_207	617_03_137	172_2_104	232_2_165	1051_2_71	26_12_1	836_2_141	580_2_1	22_12_200	49_2_1	289_2_15	2_3_53	186_12_1	402_12_36	7_2_1	523_12_262	12_12_1	814_2_50	935_2_1	187_2_1	891_2_1	205_2_115	438_2_1	636_2_17	562_12_40	1136_2_64	1330_2_260	122_12_1	260_2_15	241_2_1	72_12_1	102_12_49	850_12_290	100_12_1	221_2_44	10_1_101	900_2_1	967_2_10	74_2_118	16_0_64	19_2_1
740_03_113	215_2_14	198_2_1	112_2_1	316_2_43	702_2_188	252_2_1	117_2_1	129_2_1	177_0_245	617_03_143	172_2_106	232_2_151	1051_2_71	26_12_1	836_2_127	580_2_1	22_12_202	49_2_1	289_2_11	2_3_50	186_12_1	402_12_30	7_2_1	523_12_269	12_12_1	814_2_51	935_2_1	187_2_1	891_2_1	205_2_104	438_2_1	636_2_21	562_12_37	1136_2_67	1330_2_267	122_12_1	260_2_20	241_2_1	72_12_1	102_12_68	850_12_288	100_12_1	221_2_48	10_1_95	900_2_1	967_2_12	74_2_107	16_0_52	19_2_1
740_03_110	215_2_17	198_2_1	112_2_1	316_2_44	702_2_174	252_2_1	117_2_1	129_2_1	177_0_280	617_03_128	172_2_100	232_2_156	1051_2_72	26_12_1	836_2_121	580_2_1	22_12_214	49_2_1	289_2_14	2_3_37	186_12_1	402_12_25	7_2_1	523_12_264	12_12_1	814_2_51	935_2_1	187_2_1	891_2_1	205_2_98	438_2_1	636_2_27	562_12_34	1136_2_64	1330_2_275	122_12_1	260_2_20	241_2_1	72_12_1	102_12_65	850_12_314	100_12_1	221_2_44	10_1_105	900_2_1	967_2_15	74_2_85	16_0_53	19_2_1
740_03_112	215_2_13	198_2_1	112_2_1	316_2_39	702_2_181	252_2_1	117_2_1	129_2_1	177_0_266	617_03_129	172_2_94	232_2_142	1051_2_79	26_12_1	836_2_118	580_2_1	22_12_197	49_2_1	289_2_11	2_3_56	186_12_1	402_12_21	7_2_1	523_12_279	12_12_1	814_2_50	935_2_1	187_2_1	891_2_1	205_2_108	438_2_1	636_2_27	562_12_31	1136_2_64	1330_2_287	122_12_1	260_2_18	241_2_1	72_12_1	102_12_50	850_12_294	100_12_1	221_2_48	10_1_108	900_2_1	967_2_16	74_2_97	16_0_40	19_2_1
740_03_91	215_2_14	198_2_1	112_2_1	316_2_38	702_2_191	252_2_1	117_2_1	129_2_1	177_0_281	617_03_152	172_2_104	232_2_144	1051_2_74	26_12_1	836_2_112	580_2_1	22_12_189	49_2_1	289_2_8	2_3_45	186_12_1	402_12_18	7_2_1	523_12_276	12_12_1	814_2_50	935_2_1	187_2_1	891_2_1	205_2_117	438_2_1	636_2_29	562_12_24	1136_2_76	1330_2_298	122_12_1	260_2_16	241_2_1	72_12_1	102_12_42	850_12_284	100_12_1	221_2_46	10_1_92	900_2_1	967_2_12	74_2_81	16_0_42	19_2_1
740_03_89	215_2_21	198_2_1	112_2_1	316_2_40	702_2_195	252_2_1	117_2_1	129_2_1	177_0_254	617_03_164	172_2_94	232_2_153	1051_2_84	26_12_1	836_2_119	580_2_1	22_12_185	49_2_1	289_2_10	2_3_46	186_12_1	402_12_25	7_2_1	523_12_273	12_12_1	814_2_50	935_2_1	187_2_1	891_2_1	205_2_119	438_2_1	636_2_33	562_12_27	1136_2_98	1330_2_285	122_12_1	260_2_16	241_2_1	72_12_1	102_12_37	850_12_299	100_12_1	221_2_42	10_1_82	900_2_1	967_2_13	74_2_95	16_0_36	19_2_1
740_03_87	215_2_20	198_2_1	112_2_1	316_2_50	702_2_185	252_2_1	117_2_1	129_2_1	177_0_252	617_03_146	172_2_98	232_2_154	1051_2_85	26_12_1	836_2_103	580_2_1	22_12_160	49_2_1	289_2_10	2_3_51	186_12_1	402_12_22	7_2_1	523_12_276	12_12_1	814_2_45	935_2_1	187_2_1	891_2_1	205_2_125	438_2_1	636_2_33	562_12_23	1136_2_100	1330_2_301	122_12_1	260_2_17	241_2_1	72_12_1	102_12_37	850_12_296	100_12_1	221_2_55	10_1_90	900_2_1	967_2_17	74_2_87	16_0_25	19_2_1
740_03_100	215_2_21	198_2_1	112_2_1	316_2_50	702_2_183	252_2_1	117_2_1	129_2_1	177_0_212	617_03_149	172_2_95	232_2_164	1051_2_88	26_12_1	836_2_117	580_2_1	22_12_164	49_2_1	289_2_9	2_3_49	186_12_1	402_12_22	7_2_1	523_12_272	12_12_1	814_2_58	935_2_1	187_2_1	891_2_1	205_2_148	438_2_1	636_2_40	562_12_25	1136_2_93	1330_2_300	122_12_1	260_2_11	241_2_1	72_12_1	102_12_41	850_12_299	100_12_1	221_2_56	10_1_75	900_2_1	967_2_22	74_2_87	16_0_25	19_2_1
740_03_93	215_2_21	198_2_1	112_2_1	316_2_60	702_2_166	252_2_1	117_2_1	129_2_1	177_0_193	617_03_122	172_2_91	232_2_146	1051_2_93	26_12_1	836_2_123	580_2_1	22_12_158	49_2_1	289_2_8	2_3_47	186_12_1	402_12_15	7_2_1	523_12_313	12_12_1	814_2_60	935_2_1	187_2_1	891_2_1	205_2_153	438_2_1	636_2_45	562_12_29	1136_2_90	1330_2_302	122_12_1	260_2_10	241_2_1	72_12_1	102_12_47	850_12_299	100_12_1	221_2_46	10_1_67	900_2_1	967_2_21	74_2_97	16_0_30	19_2_1
740_03_89	215_2_22	198_2_1	112_2_1	316_2_65	702_2_172	252_2_1	117_2_1	129_2_1	177_0_208	617_03_108	172_2_96	232_2_138	1051_2_102	26_12_1	836_2_121	580_2_1	22_12_177	49_2_1	289_2_5	2_3_42	186_12_1	402_12_18	7_2_1	523_12_323	12_12_1	814_2_56	935_2_1	187_2_1	891_2_1	205_2_161	438_2_1	636_2_46	562_12_24	1136_2_92	1330_2_279	122_12_1	260_2_5	241_2_1	72_12_1	102_12_51	850_12_309	100_12_1	221_2_49	10_1_71	900_2_1	967_2_15	74_2_88	16_0_36	19_2_1
740_03_71	215_2_20	198_2_1	112_2_1	316_2_68	702_2_173	252_2_1	117_2_1	129_2_1	177_0_197	617_03_112	172_2_99	232_2_138	1051_2_115	26_12_1	836_2_123	580_2_1	22_12_154	49_2_1	289_2_7	2_3_35	186_12_1	402_12_22	7_2_1	523_12_371	12_12_1	814_2_59	935_2_1	187_2_1	891_2_1	205_2_156	438_2_1	636_2_42	562_12_25	1136_2_91	1330_2_279	122_12_1	260_2_7	241_2_1	72_12_1	102_12_46	850_12_309	100_12_1	221_2_53	10_1_73	900_2_1	967_2_16	74_2_83	16_0_37	19_2_1
740_03_64	215_2_23	198_2_1	112_2_1	316_2_83	702_2_180	252_2_1	117_2_1	129_2_1	177_0_186	617_03_106	172_2_101	232_2_143	1051_2_119	26_12_1	836_2_125	580_2_1	22_12_181	49_2_1	289_2_5	2_3_32	186_12_1	402_12_17	7_2_1	523_12_359	12_12_1	814_2_71	935_2_1	187_2_1	891_2_1	205_2_155	438_2_1	636_2_44	562_12_19	1136_2_100	1330_2_297	122_12_1	260_2_6	241_2_1	72_12_1	102_12_44	850_12_313	100_12_1	221_2_53	10_1_66	900_2_1	967_2_18	74_2_92	16_0_32	19_2_1
740_03_58	215_2_22	198_2_1	112_2_1	316_2_85	702_2_193	252_2_1	117_2_1	129_2_1	177_0_202	617_03_99	172_2_96	232_2_146	1051_2_126	26_12_1	836_2_145	580_2_1	22_12_161	49_2_1	289_2_2	2_3_41	186_12_1	402_12_17	7_2_1	523_12_387	12_12_1	814_2_54	935_2_1	187_2_1	891_2_1	205_2_141	438_2_1	636_2_33	562_12_22	1136_2_104	1330_2_304	122_12_1	260_2_6	241_2_1	72_12_1	102_12_42	850_12_313	100_12_1	221_2_46	10_1_53	900_2_1	967_2_20	74_2_85	16_0_34	19_2_1
740_03_49	215_2_20	198_2_1	316_2_78	702_2_205	252_2_1	117_2_1	129_2_1	177_0_233	617_03_98	172_2_94	232_2_141	1051_2_119	26_12_1	836_2_138	580_2_1	22_12_169	49_2_1	2_3_44	186_12_1	402_12_13	7_2_1	523_12_401	12_12_1	814_2_56	935_2_1	187_2_1	891_2_1	205_2_144	438_2_1	636_2_32	562_12_23	1136_2_86	1330_2_316	122_12_1	260_2_3	241_2_1	72_12_1	102_12_37	850_12_311	100_12_1	221_2_39	10_1_64	967_2_31	16_0_35	18_2_90	290_2_1	36_2_1	848_2_272	74_2_76
740_03_48	215_2_16	198_2_1	316_2_85	702_2_214	252_2_1	117_2_1	129_2_1	177_0_269	617_03_91	172_2_74	232_2_152	1051_2_144	26_12_1	836_2_131	580_2_1	22_12_154	49_2_1	2_3_41	186_12_1	402_12_13	7_2_1	523_12_412	12_12_1	814_2_35	935_2_1	187_2_1	891_2_1	205_2_140	438_2_1	636_2_44	562_12_23	1136_2_80	1330_2_302	122_12_1	260_2_1	241_2_1	72_12_1	102_12_44	850_12_323	100_12_1	221_2_49	10_1_59	967_2_25	16_0_33	18_2_75	290_2_1	36_2_1	848_2_280	74_2_76
740_03_49	215_2_18	198_2_1	316_2_79	702_2_214	252_2_1	117_2_1	129_2_1	177_0_255	617_03_101	172_2_89	232_2_144	1051_2_139	26_12_1	836_2_135	580_2_1	22_12_167	49_2_1	2_3_35	186_12_1	402_12_17	7_2_1	523_12_409	12_12_1	814_2_45	935_2_1	187_2_1	891_2_1	205_2_143	438_2_1	636_2_42	562_12_20	1136_2_84	1330_2_310	122_12_1	260_2_1	241_2_1	72_12_1	102_12_48	850_12_329	100_12_1	221_2_42	10_1_56	967_2_19	16_0_24	18_2_65	290_2_1	36_2_1	848_2_282	74_2_73
740_03_53	215_2_13	198_2_1	316_2_81	702_2_218	252_2_1	117_2_1	129_2_1	177_0_254	617_03_99	172_2_104	232_2_147	1051_2_122	26_12_1	836_2_128	580_2_1	22_12_175	49_2_1	2_3_36	186_12_1	402_12_13	7_2_1	523_12_380	12_12_1	814_2_45	935_2_1	187_2_1	891_2_1	205_2_170	438_2_1	636_2_32	562_12_19	1136_2_86	1330_2_318	122_12_1	74_2_78	241_2_1	72_12_1	102_12_45	850_12_308	100_12_1	221_2_50	10_1_55	967_2_22	16_0_18	18_2_72	290_2_1	36_2_1	848_2_279	352_2_141
740_03_63	215_2_12	198_2_1	316_2_69	702_2_226	252_2_1	117_2_1	129_2_1	177_0_285	617_03_112	172_2_89	232_2_141	1051_2_113	26_12_1	836_2_132	580_2_1	22_12_191	49_2_1	2_3_43	186_12_1	402_12_17	7_2_1	523_12_348	12_12_1	814_2_47	935_2_1	187_2_1	891_2_1	205_2_157	438_2_1	636_2_22	562_12_21	1136_2_91	1330_2_339	122_12_1	74_2_89	241_2_1	72_12_1	102_12_66	850_12_304	100_12_1	221_2_43	10_1_47	967_2_30	16_0_24	18_2_65	290_2_1	36_2_1	848_2_258	352_2_140
740_03_71	215_2_8	198_2_1	316_2_79	702_2_237	252_2_1	117_2_1	129_2_1	177_0_305	617_03_132	172_2_92	232_2_144	1051_2_97	26_12_1	836_2_124	580_2_1	22_12_185	49_2_1	2_3_45	186_12_1	402_12_12	7_2_1	523_12_344	12_12_1	814_2_41	935_2_1	187_2_1	891_2_1	205_2_186	438_2_1	636_2_15	562_12_23	1136_2_81	1330_2_368	122_12_1	74_2_82	241_2_1	72_12_1	102_12_53	850_12_286	100_12_1	221_2_31	10_1_51	967_2_31	16_0_24	18_2_62	290_2_1	36_2_1	848_2_247	352_2_157
740_03_61	215_2_14	198_2_1	316_2_78	702_2_251	252_2_1	117_2_1	129_2_1	177_0_300	617_03_133	172_2_88	232_2_141	1051_2_107	26_12_1	836_2_123	580_2_1	22_12_193	49_2_1	2_3_39	186_12_1	402_12_16	7_2_1	523_12_349	12_12_1	814_2_36	935_2_1	187_2_1	891_2_1	205_2_181	438_2_1	636_2_11	562_12_21	1136_2_90	1330_2_386	122_12_1	74_2_93	241_2_1	72_12_1	102_12_66	850_12_279	100_12_1	221_2_24	10_1_57	967_2_31	16_0_32	18_2_56	290_2_1	36_2_1	848_2_238	352_2_140
740_03_71	215_2_10	198_2_1	316_2_75	702_2_245	252_2_1	117_2_1	129_2_1	177_0_318	617_03_119	172_2_100	232_2_154	1051_2_88	26_12_1	836_2_114	580_2_1	22_12_207	49_2_1	2_3_42	186_12_1	402_12_29	7_2_1	523_12_337	12_12_1	814_2_26	935_2_1	187_2_1	891_2_1	205_2_173	438_2_1	636_2_13	562_12_28	1136_2_92	1330_2_397	122_12_1	74_2_97	241_2_1	72_12_1	102_12_65	850_12_257	100_12_1	221_2_16	10_1_57	967_2_30	16_0_28	18_2_63	290_2_1	36_2_1	848_2_238	352_2_132
740_03_75	215_2_6	198_2_1	316_2_77	702_2_237	252_2_1	117_2_1	129_2_1	177_0_307	617_03_121	172_2_90	232_2_142	1051_2_83	26_12_1	836_2_122	580_2_1	22_12_228	49_2_1	2_3_48	186_12_1	402_12_31	7_2_1	523_12_345	12_12_1	814_2_17	935_2_1	187_2_1	891_2_1	205_2_175	438_2_1	636_2_12	562_12_25	1136_2_93	1330_2_400	122_12_1	74_2_102	241_2_1	72_12_1	102_12_65	850_12_248	100_12_1	221_2_21	10_1_57	967_2_29	16_0_23	18_2_61	290_2_1	36_2_1	848_2_236	352_2_125
740_03_90	215_2_4	198_2_1	316_2_88	702_2_214	252_2_1	117_2_1	129_2_1	177_0_313	617_03_105	172_2_85	232_2_129	1051_2_75	26_12_1	836_2_119	580_2_1	22_12_232	49_2_1	2_3_46	186_12_1	402_12_47	7_2_1	523_12_350	12_12_1	814_2_19	935_2_1	187_2_1	891_2_1	205_2_172	438_2_1	636_2_11	562_12_27	1136_2_82	1330_2_406	122_12_1	74_2_107	241_2_1	72_12_1	102_12_58	850_12_273	100_12_1	221_2_18	10_1_62	967_2_20	16_0_16	18_2_70	290_2_1	36_2_1	848_2_212	352_2_113
740_03_103	215_2_1	198_2_1	316_2_89	702_2_208	252_2_1	117_2_1	129_2_1	177_0_334	617_03_107	172_2_105	232_2_113	1051_2_69	26_12_1	836_2_114	580_2_1	22_12_222	49_2_1	2_3_42	186_12_1	402_12_44	7_2_1	523_12_325	12_12_1	814_2_23	935_2_1	187_2_1	891_2_1	205_2_170	438_2_1	636_2_9	562_12_29	1136_2_93	1330_2_430	122_12_1	74_2_116	241_2_1	72_12_1	102_12_52	850_12_254	100_12_1	221_2_16	10_1_62	967_2_17	16_0_15	18_2_67	290_2_1	36_2_1	848_2_209	352_2_118
740_03_102	215_2_3	198_2_1	316_2_109	702_2_208	252_2_1	117_2_1	129_2_1	177_0_307	617_03_110	172_2_91	232_2_112	1051_2_64	26_12_1	836_2_129	580_2_1	22_12_234	49_2_1	2_3_42	186_12_1	402_12_58	7_2_1	523_12_301	12_12_1	814_2_24	935_2_1	187_2_1	891_2_1	205_2_174	438_2_1	636_2_7	562_12_26	1136_2_89	1330_2_424	122_12_1	74_2_118	241_2_1	72_12_1	102_12_47	850_12_241	100_12_1	221_2_19	10_1_62	967_2_11	16_0_12	18_2_66	290_2_1	36_2_1	848_2_213	352_2_115
740_03_89	215_2_1	198_2_1	316_2_97	702_2_209	252_2_1	117_2_1	129_2_1	177_0_271	617_03_114	172_2_73	232_2_122	1051_2_66	26_12_1	836_2_143	580_2_1	22_12_226	49_2_1	2_3_51	186_12_1	402_12_52	7_2_1	523_12_304	12_12_1	814_2_33	935_2_1	187_2_1	891_2_1	205_2_170	438_2_1	636_2_3	562_12_24	1136_2_82	1330_2_435	122_12_1	74_2_121	241_2_1	72_12_1	102_12_45	850_12_257	100_12_1	221_2_19	10_1_51	967_2_11	16_0_13	18_2_79	290_2_1	36_2_1	848_2_220	352_2_141
740_03_72	198_2_1	316_2_106	702_2_206	252_2_1	117_2_1	129_2_1	177_0_273	617_03_123	172_2_68	232_2_126	1051_2_67	26_12_1	836_2_128	580_2_1	22_12_258	49_2_1	2_3_47	186_12_1	402_12_63	7_2_1	523_12_290	12_12_1	814_2_24	935_2_1	187_2_1	891_2_1	205_2_168	438_2_1	636_2_3	562_12_31	1136_2_83	1330_2_454	122_12_1	74_2_126	241_2_1	72_12_1	102_12_44	850_12_247	100_12_1	221_2_23	10_1_64	967_2_5	16_0_13	18_2_74	290_2_1	848_2_202	352_2_126	1100_12_42	927_0_133
740_03_63	198_2_1	316_2_98	702_2_204	252_2_1	117_2_1	129_2_1	177_0_273	617_03_125	172_2_67	232_2_137	1051_2_58	26_12_1	836_2_124	580_2_1	22_12_254	49_2_1	2_3_59	186_12_1	402_12_65	7_2_1	523_12_314	12_12_1	814_2_28	935_2_1	187_2_1	891_2_1	205_2_149	438_2_1	636_2_2	562_12_32	1136_2_83	1330_2_448	122_12_1	74_2_129	241_2_1	72_12_1	102_12_37	850_12_256	100_12_1	221_2_20	10_1_69	967_2_6	16_0_13	18_2_79	290_2_1	848_2_197	352_2_127	1100_12_50	822_12_64
740_03_57	198_2_1	316_2_117	702_2_184	252_2_1	117_2_1	129_2_1	177_0_257	617_03_125	172_2_75	232_2_154	1051_2_58	26_12_1	836_2_132	580_2_1	22_12_256	49_2_1	2_3_54	186_12_1	402_12_72	7_2_1	523_12_320	12_12_1	814_2_21	935_2_1	187_2_1	891_2_1	205_2_159	438_2_1	636_2_2	562_12_41	1136_2_82	1330_2_458	122_12_1	74_2_134	241_2_1	72_12_1	102_12_34	850_12_262	100_12_1	221_2_17	10_1_72	967_2_7	16_0_24	18_2_68	290_2_1	848_2_182	352_2_120	1100_12_45	822_12_55
740_03_57	198_2_1	316_2_119	702_2_174	252_2_1	117_2_1	129_2_1	177_0_257	617_03_125	172_2_65	232_2_163	1051_2_61	26_12_1	836_2_128	580_2_1	22_12_251	49_2_1	2_3_53	186_12_1	402_12_71	7_2_1	523_12_320	12_12_1	814_2_20	935_2_1	187_2_1	891_2_1	205_2_150	438_2_1	636_2_2	562_12_38	1136_2_97	1330_2_435	122_12_1	74_2_138	241_2_1	72_12_1	102_12_26	850_12_258	100_12_1	221_2_11	10_1_69	967_2_6	16_0_44	18_2_79	290_2_1	848_2_195	352_2_140	1100_12_55	927_0_138
740_03_59	198_2_1	316_2_137	702_2_149	252_2_1	117_2_1	129_2_1	177_0_236	617_03_106	172_2_72	232_2_172	1051_2_47	26_12_1	836_2_140	580_2_1	22_12_264	49_2_1	2_3_45	186_12_1	402_12_65	7_2_1	523_12_303	12_12_1	814_2_16	935_2_1	187_2_1	891_2_1	205_2_143	438_2_1	636_2_2	562_12_48	1136_2_96	1330_2_447	122_12_1	74_2_147	241_2_1	72_12_1	102_12_26	850_12_251	100_12_1	221_2_11	10_1_73	967_2_3	16_0_49	18_2_74	290_2_1	848_2_214	352_2_141	1100_12_51	822_12_58
740_03_63	198_2_1	316_2_129	702_2_133	252_2_1	117_2_1	129_2_1	177_0_223	617_03_101	172_2_70	232_2_174	1051_2_55	26_12_1	836_2_151	580_2_1	22_12_252	49_2_1	2_3_37	186_12_1	402_12_63	7_2_1	523_12_306	12_12_1	814_2_18	935_2_1	187_2_1	891_2_1	205_2_150	438_2_1	636_2_4	562_12_38	1136_2_87	1330_2_446	122_12_1	74_2_150	241_2_1	72_12_1	102_12_31	850_12_272	100_12_1	221_2_8	10_1_79	967_2_3	16_0_36	18_2_78	290_2_1	848_2_224	352_2_149	1100_12_44	822_12_54
740_03_79	198_2_1	316_2_107	702_2_126	252_2_1	117_2_1	129_2_1	177_0_200	617_03_139	172_2_74	232_2_181	1051_2_50	26_12_1	836_2_165	580_2_1	22_12_261	49_2_1	2_3_37	186_12_1	402_12_64	7_2_1	523_12_323	12_12_1	814_2_20	935_2_1	187_2_1	891_2_1	205_2_144	438_2_1	636_2_2	562_12_33	1136_2_88	1330_2_430	122_12_1	74_2_166	241_2_1	72_12_1	102_12_26	850_12_241	100_12_1	221_2_5	10_1_83	967_2_5	16_0_28	18_2_75	290_2_1	848_2_220	352_2_137	1100_12_48	822_12_73
740_03_81	198_2_1	316_2_96	702_2_127	252_2_1	117_2_1	129_2_1	177_0_191	617_03_162	172_2_68	232_2_170	1051_2_56	26_12_1	836_2_169	580_2_1	22_12_243	49_2_1	2_3_39	186_12_1	402_12_69	7_2_1	523_12_330	12_12_1	814_2_19	935_2_1	187_2_1	891_2_1	205_2_147	438_2_1	636_2_5	562_12_37	1136_2_100	1330_2_404	122_12_1	74_2_169	241_2_1	72_12_1	102_12_30	850_12_242	100_12_1	221_2_4	10_1_88	967_2_8	16_0_29	18_2_79	290_2_1	848_2_216	352_2_144	1100_12_38	822_12_69
740_03_78	198_2_1	316_2_85	702_2_126	252_2_1	117_2_1	129_2_1	177_0_214	617_03_179	172_2_73	232_2_166	1051_2_50	26_12_1	836_2_151	580_2_1	22_12_217	49_2_1	2_3_33	186_12_1	402_12_73	7_2_1	523_12_364	12_12_1	814_2_25	935_2_1	187_2_1	891_2_1	205_2_136	438_2_1	636_2_3	562_12_47	1136_2_103	1330_2_430	122_12_1	74_2_157	241_2_1	72_12_1	102_12_28	850_12_220	100_12_1	221_2_2	10_1_93	967_2_5	16_0_23	18_2_75	290_2_1	848_2_214	352_2_149	1100_12_38	822_12_74
740_03_83	198_2_1	316_2_88	702_2_130	252_2_1	117_2_1	129_2_1	177_0_236	617_03_149	172_2_68	232_2_170	1051_2_47	26_12_1	836_2_145	580_2_1	22_12_211	49_2_1	2_3_41	186_12_1	402_12_89	7_2_1	523_12_373	12_12_1	814_2_22	935_2_1	187_2_1	891_2_1	205_2_148	438_2_1	636_2_4	562_12_54	1136_2_97	1330_2_415	122_12_1	74_2_163	241_2_1	72_12_1	102_12_30	850_12_210	100_12_1	221_2_2	10_1_92	967_2_6	16_0_19	18_2_83	290_2_1	848_2_198	352_2_144	1100_12_36	822_12_76
740_03_68	198_2_1	316_2_84	702_2_138	252_2_1	117_2_1	129_2_1	177_0_273	617_03_147	172_2_64	232_2_179	1051_2_48	26_12_1	836_2_132	580_2_1	22_12_218	49_2_1	2_3_40	186_12_1	402_12_79	7_2_1	523_12_372	12_12_1	814_2_14	935_2_1	187_2_1	891_2_1	205_2_152	438_2_1	636_2_4	562_12_55	1136_2_89	1330_2_433	122_12_1	74_2_167	241_2_1	72_12_1	102_12_24	850_12_195	100_12_1	221_2_2	10_1_70	967_2_8	16_0_19	18_2_81	290_2_1	848_2_185	352_2_157	1100_12_35	822_12_86
740_03_47	198_2_1	316_2_76	702_2_141	252_2_1	117_2_1	129_2_1	177_0_324	617_03_134	172_2_67	232_2_179	1051_2_37	26_12_1	836_2_130	580_2_1	22_12_225	49_2_1	2_3_46	186_12_1	402_12_93	7_2_1	523_12_354	12_12_1	814_2_4	935_2_1	187_2_1	891_2_1	205_2_150	438_2_1	636_2_3	562_12_56	1136_2_84	1330_2_425	122_12_1	74_2_174	241_2_1	72_12_1	102_12_27	850_12_185	100_12_1	221_2_1	10_1_73	967_2_12	16_0_27	18_2_88	290_2_1	848_2_195	352_2_155	1100_12_37	822_12_79
740_03_43	198_2_1	316_2_70	702_2_150	252_2_1	117_2_1	129_2_1	177_0_321	617_03_122	172_2_66	232_2_184	1051_2_34	26_12_1	836_2_134	580_2_1	22_12_222	49_2_1	2_3_46	186_12_1	402_12_76	7_2_1	523_12_361	12_12_1	814_2_5	935_2_1	187_2_1	891_2_1	205_2_162	438_2_1	636_2_4	562_12_65	1136_2_85	1330_2_458	122_12_1	74_2_182	241_2_1	72_12_1	102_12_27	850_12_182	100_12_1	10_1_62	967_2_13	16_0_31	18_2_88	290_2_1	848_2_201	352_2_155	1100_12_35	927_0_118	728_2_1
740_03_41	198_2_1	316_2_66	702_2_138	252_2_1	117_2_1	129_2_1	177_0_308	617_03_107	172_2_52	232_2_187	1051_2_28	26_12_1	836_2_154	580_2_1	22_12_220	49_2_1	2_3_50	186_12_1	402_12_86	7_2_1	523_12_352	12_12_1	814_2_4	935_2_1	187_2_1	891_2_1	205_2_155	438_2_1	636_2_3	562_12_68	1136_2_74	1330_2_477	122_12_1	74_2_177	241_2_1	72_12_1	102_12_31	850_12_175	100_12_1	10_1_67	967_2_13	16_0_27	18_2_92	290_2_1	848_2_204	352_2_163	1100_12_34	927_0_131	728_2_1
740_03_38	198_2_1	316_2_66	702_2_161	252_2_1	117_2_1	129_2_1	177_0_300	617_03_101	172_2_57	232_2_202	1051_2_24	26_12_1	836_2_148	580_2_1	22_12_213	49_2_1	2_3_49	186_12_1	402_12_85	7_2_1	523_12_337	12_12_1	814_2_4	935_2_1	187_2_1	891_2_1	205_2_159	438_2_1	636_2_2	562_12_65	1136_2_82	1330_2_472	122_12_1	74_2_179	241_2_1	72_12_1	102_12_23	850_12_188	100_12_1	10_1_65	967_2_8	16_0_22	18_2_93	290_2_1	848_2_218	352_2_160	1100_12_35	927_0_125	728_2_1
740_03_42	198_2_1	316_2_59	702_2_150	252_2_1	117_2_1	129_2_1	177_0_278	617_03_94	172_2_43	232_2_181	1051_2_24	26_12_1	836_2_160	580_2_1	22_12_231	49_2_1	2_3_50	186_12_1	402_12_73	7_2_1	523_12_302	12_12_1	814_2_7	935_2_1	187_2_1	891_2_1	205_2_164	438_2_1	636_2_1	562_12_66	1136_2_82	1330_2_502	122_12_1	74_2_196	241_2_1	72_12_1	102_12_30	850_12_177	100_12_1	10_1_57	967_2_7	16_0_21	18_2_97	290_2_1	848_2_202	352_2_182	1100_12_40	927_0_139	728_2_1
740_03_35	198_2_1	316_2_61	702_2_159	252_2_1	117_2_1	129_2_1	177_0_281	617_03_98	172_2_52	232_2_176	1051_2_21	26_12_1	836_2_145	22_12_232	49_2_1	2_3_53	186_12_1	402_12_62	7_2_1	523_12_303	12_12_1	814_2_11	935_2_1	187_2_1	891_2_1	205_2_179	438_2_1	580_2_1	562_12_69	1136_2_69	1330_2_511	122_12_1	74_2_194	241_2_1	72_12_1	102_12_29	850_12_177	100_12_1	10_1_53	967_2_10	16_0_24	18_2_97	290_2_1	848_2_189	352_2_168	1100_12_45	927_0_145	728_2_1	822_12_99
740_03_33	198_2_1	316_2_57	702_2_165	252_2_1	117_2_1	129_2_1	177_0_284	617_03_91	172_2_48	232_2_180	1051_2_19	26_12_1	836_2_161	22_12_236	49_2_1	2_3_52	186_12_1	402_12_65	7_2_1	523_12_306	12_12_1	814_2_6	935_2_1	187_2_1	891_2_1	205_2_178	438_2_1	580_2_1	562_12_55	1136_2_75	1330_2_503	122_12_1	74_2_182	241_2_1	72_12_1	102_12_37	850_12_182	100_12_1	10_1_56	967_2_11	16_0_22	18_2_105	290_2_1	848_2_183	352_2_174	1100_12_40	927_0_151	728_2_1	822_12_109
740_03_34	198_2_1	316_2_70	702_2_145	252_2_1	117_2_1	129_2_1	177_0_276	617_03_98	172_2_65	232_2_184	1051_2_14	26_12_1	836_2_164	22_12_209	49_2_1	2_3_51	186_12_1	402_12_64	7_2_1	523_12_330	12_12_1	814_2_5	935_2_1	187_2_1	891_2_1	205_2_174	438_2_1	580_2_1	562_12_48	1136_2_68	1330_2_498	122_12_1	74_2_178	241_2_1	72_12_1	102_12_32	850_12_173	100_12_1	10_1_49	967_2_12	16_0_36	18_2_95	290_2_1	848_2_192	352_2_173	1100_12_37	927_0_174	728_2_1	822_12_120
740_03_36	198_2_1	316_2_62	702_2_139	252_2_1	117_2_1	129_2_1	177_0_255	617_03_89	172_2_52	232_2_199	1051_2_14	26_12_1	836_2_161	22_12_196	49_2_1	2_3_52	186_12_1	402_12_63	7_2_1	523_12_342	12_12_1	814_2_5	935_2_1	187_2_1	891_2_1	205_2_151	438_2_1	580_2_1	562_12_44	1136_2_81	1330_2_552	122_12_1	74_2_180	241_2_1	72_12_1	102_12_33	850_12_173	100_12_1	10_1_51	967_2_6	16_0_30	18_2_112	290_2_1	848_2_191	352_2_185	1100_12_32	927_0_184	728_2_1	822_12_121
740_03_27	198_2_1	316_2_68	702_2_140	252_2_1	117_2_1	129_2_1	177_0_242	617_03_87	172_2_58	232_2_192	1051_2_10	26_12_1	836_2_171	22_12_210	49_2_1	2_3_55	186_12_1	402_12_56	7_2_1	523_12_350	12_12_1	814_2_4	935_2_1	187_2_1	891_2_1	205_2_141	438_2_1	580_2_1	562_12_41	1136_2_83	1330_2_567	122_12_1	74_2_201	241_2_1	72_12_1	102_12_27	850_12_162	100_12_1	10_1_60	967_2_3	16_0_25	18_2_104	290_2_1	848_2_192	352_2_175	1100_12_27	927_0_178	728_2_1	822_12_120
740_03_28	198_2_1	316_2_62	702_2_149	252_2_1	117_2_1	129_2_1	177_0_222	617_03_97	172_2_49	232_2_208	1051_2_16	26_12_1	836_2_170	22_12_211	49_2_1	2_3_49	186_12_1	402_12_66	7_2_1	523_12_343	12_12_1	814_2_2	935_2_1	187_2_1	891_2_1	205_2_147	438_2_1	580_2_1	562_12_38	1136_2_93	1330_2_574	122_12_1	74_2_211	241_2_1	72_12_1	102_12_26	850_12_155	100_12_1	10_1_48	967_2_1	16_0_31	18_2_100	290_2_1	848_2_191	352_2_189	1100_12_20	927_0_160	728_2_1	822_12_124
740_03_25	198_2_1	316_2_70	702_2_149	252_2_1	117_2_1	129_2_1	177_0_217	617_03_108	172_2_50	232_2_210	1051_2_15	26_12_1	836_2_180	22_12_212	2_3_55	186_12_1	402_12_53	7_2_1	523_12_334	12_12_1	935_2_1	187_2_1	891_2_1	205_2_148	438_2_1	580_2_1	562_12_30	1136_2_104	1330_2_596	122_12_1	74_2_207	241_2_1	72_12_1	102_12_30	850_12_148	100_12_1	10_1_50	967_2_2	16_0_20	18_2_95	290_2_1	848_2_191	352_2_175	1100_12_28	927_0_156	728_2_1	822_12_111
740_03_34	198_2_1	316_2_66	702_2_124	252_2_1	117_2_1	129_2_1	177_0_229	617_03_142	172_2_45	232_2_215	1051_2_12	26_12_1	836_2_183	22_12_173	2_3_51	186_12_1	402_12_47	7_2_1	523_12_332	12_12_1	935_2_1	187_2_1	891_2_1	205_2_145	438_2_1	580_2_1	562_12_40	1136_2_110	1330_2_622	122_12_1	74_2_214	241_2_1	72_12_1	102_12_31	850_12_148	100_12_1	10_1_40	967_2_1	16_0_17	18_2_91	290_2_1	848_2_178	352_2_174	1100_12_34	927_0_164	728_2_1	822_12_115
740_03_48	198_2_1	316_2_82	702_2_117	252_2_1	117_2_1	129_2_1	177_0_242	617_03_156	172_2_31	232_2_218	1051_2_10	26_12_1	836_2_175	22_12_188	2_3_52	186_12_1	402_12_47	7_2_1	523_12_344	12_12_1	935_2_1	187_2_1	891_2_1	205_2_153	438_2_1	580_2_1	562_12_37	1136_2_103	1330_2_609	122_12_1	74_2_206	241_2_1	72_12_1	102_12_36	850_12_148	100_12_1	10_1_42	967_2_1	16_0_19	18_2_95	290_2_1	848_2_185	352_2_139	1100_12_28	927_0_170	728_2_1	822_12_106
740_03_65	198_2_1	316_2_71	702_2_130	117_2_1	129_2_1	177_0_248	617_03_150	172_2_29	232_2_227	1051_2_13	26_12_1	836_2_171	22_12_190	2_3_51	186_12_1	402_12_44	7_2_1	523_12_312	935_2_1	187_2_1	891_2_1	205_2_149	438_2_1	580_2_1	562_12_37	1136_2_104	1330_2_644	122_12_1	74_2_216	241_2_1	72_12_1	102_12_37	850_12_160	100_12_1	10_1_41	12_12_1	16_0_25	18_2_95	290_2_1	848_2_182	352_2_127	1100_12_20	927_0_156	728_2_1	822_12_101
740_03_67	198_2_1	316_2_67	702_2_142	117_2_1	129_2_1	177_0_237	617_03_149	172_2_21	232_2_241	1051_2_17	26_12_1	836_2_193	22_12_225	2_3_45	186_12_1	402_12_40	7_2_1	523_12_332	935_2_1	187_2_1	891_2_1	205_2_131	438_2_1	580_2_1	562_12_33	1136_2_109	1330_2_627	122_12_1	74_2_214	241_2_1	72_12_1	102_12_26	850_12_156	100_12_1	10_1_44	12_12_1	16_0_26	18_2_88	290_2_1	848_2_145	352_2_149	1100_12_26	927_0_144	728_2_1	822_12_88
740_03_80	198_2_1	316_2_75	702_2_139	117_2_1	129_2_1	177_0_220	617_03_154	172_2_15	232_2_236	1051_2_13	26_12_1	836_2_187	22_12_249	2_3_44	186_12_1	402_12_44	7_2_1	523_12_316	935_2_1	187_2_1	891_2_1	205_2_126	438_2_1	580_2_1	562_12_26	1136_2_100	1330_2_646	122_12_1	74_2_225	241_2_1	72_12_1	102_12_27	850_12_160	100_12_1	10_1_41	12_12_1	16_0_25	18_2_84	290_2_1	848_2_139	352_2_140	1100_12_34	927_0_137	728_2_1	822_12_102
740_03_87	198_2_1	316_2_80	702_2_138	117_2_1	129_2_1	177_0_195	617_03_162	172_2_16	232_2_215	1051_2_16	26_12_1	836_2_203	22_12_246	2_3_32	186_12_1	402_12_50	7_2_1	523_12_319	935_2_1	187_2_1	891_2_1	205_2_105	438_2_1	580_2_1	562_12_25	1136_2_110	1330_2_664	122_12_1	74_2_252	241_2_1	72_12_1	102_12_31	850_12_166	100_12_1	10_1_39	12_12_1	16_0_34	18_2_77	290_2_1	848_2_122	352_2_130	1100_12_43	927_0_138	728_2_1	822_12_86
740_03_89	198_2_1	316_2_82	702_2_148	117_2_1	129_2_1	177_0_186	617_03_170	172_2_11	232_2_221	1051_2_22	26_12_1	836_2_197	22_12_228	2_3_35	186_12_1	402_12_47	7_2_1	523_12_315	935_2_1	187_2_1	891_2_1	205_2_116	438_2_1	580_2_1	562_12_28	1136_2_98	1330_2_669	122_12_1	74_2_260	241_2_1	72_12_1	102_12_29	850_12_177	100_12_1	10_1_27	12_12_1	16_0_37	18_2_72	290_2_1	848_2_125	352_2_124	1100_12_36	927_0_130	728_2_1	822_12_98
740_03_76	198_2_1	316_2_85	702_2_132	117_2_1	129_2_1	177_0_182	617_03_163	172_2_5	232_2_254	1051_2_16	26_12_1	836_2_195	22_12_231	2_3_39	186_12_1	402_12_54	7_2_1	523_12_320	935_2_1	187_2_1	891_2_1	205_2_108	438_2_1	580_2_1	562_12_33	1136_2_113	1330_2_639	122_12_1	74_2_268	241_2_1	72_12_1	102_12_32	850_12_179	100_12_1	10_1_32	12_12_1	16_0_35	18_2_71	290_2_1	848_2_115	352_2_116	1100_12_37	927_0_161	728_2_1	822_12_80
740_03_71	198_2_1	316_2_76	702_2_135	117_2_1	129_2_1	177_0_208	617_03_149	172_2_4	232_2_245	1051_2_14	26_12_1	836_2_192	22_12_234	2_3_43	186_12_1	402_12_52	7_2_1	523_12_297	935_2_1	187_2_1	891_2_1	205_2_129	438_2_1	580_2_1	562_12_33	1136_2_105	1330_2_632	122_12_1	74_2_244	241_2_1	72_12_1	102_12_34	850_12_182	100_12_1	10_1_36	12_12_1	16_0_30	18_2_75	290_2_1	848_2_131	352_2_120	1100_12_29	927_0_176	728_2_1	822_12_87
740_03_57	198_2_1	316_2_72	702_2_147	117_2_1	129_2_1	177_0_209	617_03_149	172_2_6	232_2_248	1051_2_10	26_12_1	836_2_176	22_12_211	2_3_46	186_12_1	402_12_61	7_2_1	523_12_308	935_2_1	187_2_1	891_2_1	205_2_119	438_2_1	580_2_1	562_12_29	1136_2_112	1330_2_641	122_12_1	74_2_258	241_2_1	72_12_1	102_12_27	850_12_183	100_12_1	10_1_46	12_12_1	16_0_25	18_2_69	290_2_1	848_2_138	352_2_124	1100_12_28	927_0_179	728_2_1	822_12_87
740_03_55	198_2_1	316_2_73	702_2_138	117_2_1	129_2_1	177_0_204	617_03_130	172_2_6	232_2_239	1051_2_13	26_12_1	836_2_182	22_12_241	2_3_52	186_12_1	402_12_56	7_2_1	523_12_308	935_2_1	187_2_1	891_2_1	205_2_120	438_2_1	580_2_1	562_12_34	1136_2_118	1330_2_623	122_12_1	74_2_241	241_2_1	72_12_1	102_12_42	850_12_166	100_12_1	10_1_46	12_12_1	16_0_12	18_2_68	290_2_1	848_2_157	352_2_132	1100_12_16	927_0_204	728_2_1	822_12_91
740_03_69	198_2_1	316_2_65	702_2_142	117_2_1	129_2_1	177_0_190	617_03_123	172_2_3	232_2_214	1051_2_12	26_12_1	836_2_182	22_12_236	2_3_49	186_12_1	402_12_56	7_2_1	523_12_304	935_2_1	187_2_1	891_2_1	205_2_98	438_2_1	580_2_1	562_12_35	1136_2_123	1330_2_654	122_12_1	74_2_247	241_2_1	72_12_1	102_12_34	850_12_170	100_12_1	10_1_60	12_12_1	16_0_12	18_2_64	290_2_1	848_2_159	352_2_143	1100_12_22	927_0_201	728_2_1	822_12_89
740_03_73	198_2_1	316_2_66	702_2_147	117_2_1	129_2_1	177_0_187	617_03_132	172_2_1	232_2_221	1051_2_9	26_12_1	836_2_174	22_12_256	2_3_50	186_12_1	402_12_50	7_2_1	523_12_296	935_2_1	187_2_1	891_2_1	205_2_101	438_2_1	580_2_1	562_12_33	1136_2_114	1330_2_665	122_12_1	74_2_246	241_2_1	72_12_1	102_12_35	850_12_178	100_12_1	10_1_52	12_12_1	16_0_8	18_2_74	290_2_1	848_2_149	352_2_134	1100_12_24	927_0_191	728_2_1	822_12_87
740_03_71	198_2_1	316_2_72	702_2_163	117_2_1	129_2_1	177_0_192	172_2_1	232_2_220	1051_2_15	26_12_1	836_2_168	22_12_237	2_3_56	186_12_1	402_12_49	7_2_1	523_12_336	935_2_1	187_2_1	891_2_1	205_2_96	438_2_1	580_2_1	562_12_26	617_03_131	1136_2_104	1330_2_658	74_2_253	241_2_1	72_12_1	102_12_36	850_12_162	100_12_1	10_1_54	12_12_1	16_0_11	18_2_64	290_2_1	122_12_1	848_2_149	352_2_149	1100_12_22	927_0_172	728_2_1	822_12_88
740_03_63	198_2_1	316_2_88	702_2_143	117_2_1	129_2_1	177_0_199	172_2_1	232_2_217	1051_2_9	26_12_1	836_2_145	22_12_247	2_3_45	186_12_1	402_12_49	7_2_1	523_12_342	935_2_1	187_2_1	891_2_1	205_2_98	438_2_1	580_2_1	562_12_33	617_03_127	1136_2_114	1330_2_652	74_2_249	241_2_1	72_12_1	102_12_32	850_12_172	100_12_1	10_1_55	12_12_1	16_0_8	18_2_55	290_2_1	122_12_1	848_2_160	352_2_165	1100_12_27	927_0_158	728_2_1	822_12_101
740_03_67	198_2_1	316_2_90	702_2_122	117_2_1	129_2_1	177_0_193	172_2_1	232_2_211	1051_2_13	26_12_1	836_2_143	22_12_250	2_3_44	186_12_1	402_12_55	7_2_1	523_12_354	935_2_1	187_2_1	891_2_1	205_2_85	438_2_1	580_2_1	562_12_34	617_03_131	1136_2_106	1330_2_687	74_2_244	241_2_1	72_12_1	102_12_23	850_12_170	100_12_1	10_1_56	12_12_1	16_0_4	18_2_59	290_2_1	122_12_1	848_2_158	352_2_178	1100_12_25	927_0_169	728_2_1	822_12_89
740_03_69	198_2_1	316_2_89	702_2_122	117_2_1	129_2_1	177_0_184	172_2_1	232_2_222	1051_2_6	26_12_1	836_2_148	22_12_245	2_3_37	186_12_1	402_12_50	7_2_1	523_12_337	935_2_1	187_2_1	891_2_1	205_2_99	438_2_1	580_2_1	562_12_38	617_03_162	1136_2_112	1330_2_672	74_2_253	241_2_1	72_12_1	102_12_11	850_12_173	100_12_1	10_1_56	12_12_1	16_0_3	18_2_46	290_2_1	122_12_1	848_2_152	352_2_191	1100_12_32	927_0_157	728_2_1	822_12_96
740_03_75	198_2_1	316_2_92	702_2_113	117_2_1	129_2_1	177_0_187	172_2_1	232_2_229	1051_2_11	26_12_1	836_2_139	22_12_210	2_3_42	186_12_1	402_12_49	7_2_1	523_12_351	935_2_1	187_2_1	891_2_1	205_2_110	438_2_1	580_2_1	562_12_30	617_03_190	1136_2_106	1330_2_689	74_2_256	241_2_1	72_12_1	102_12_13	850_12_161	100_12_1	10_1_48	12_12_1	16_0_3	18_2_49	290_2_1	122_12_1	848_2_150	352_2_188	1100_12_30	927_0_159	728_2_1	822_12_93
740_03_68	198_2_1	316_2_100	702_2_94	117_2_1	129_2_1	177_0_153	172_2_1	232_2_249	1051_2_18	26_12_1	836_2_128	22_12_217	2_3_43	186_12_1	402_12_51	7_2_1	523_12_330	935_2_1	187_2_1	891_2_1	205_2_101	438_2_1	580_2_1	562_12_30	617_03_197	1136_2_124	1330_2_699	74_2_263	241_2_1	72_12_1	102_12_10	850_12_176	100_12_1	10_1_40	12_12_1	16_0_4	18_2_51	290_2_1	122_12_1	848_2_127	352_2_194	1100_12_38	927_0_167	728_2_1	822_12_102
740_03_64	198_2_1	316_2_97	702_2_88	117_2_1	129_2_1	177_0_127	172_2_1	232_2_248	1051_2_15	26_12_1	836_2_127	22_12_215	2_3_45	186_12_1	402_12_57	7_2_1	523_12_350	935_2_1	187_2_1	891_2_1	205_2_101	438_2_1	580_2_1	562_12_34	617_03_198	1136_2_130	1330_2_734	74_2_264	241_2_1	72_12_1	102_12_15	850_12_178	100_12_1	10_1_41	12_12_1	16_0_4	18_2_53	290_2_1	122_12_1	848_2_140	352_2_178	1100_12_32	927_0_140	728_2_1	822_12_104
740_03_56	198_2_1	316_2_95	702_2_91	117_2_1	129_2_1	177_0_121	172_2_1	232_2_251	1051_2_8	26_12_1	836_2_123	22_12_213	2_3_50	186_12_1	402_12_59	7_2_1	523_12_350	935_2_1	187_2_1	891_2_1	205_2_115	438_2_1	580_2_1	562_12_39	617_03_190	1136_2_108	1330_2_766	74_2_258	241_2_1	72_12_1	102_12_21	850_12_196	100_12_1	10_1_36	12_12_1	16_0_1	18_2_37	290_2_1	122_12_1	848_2_117	352_2_190	1100_12_36	927_0_141	728_2_1	822_12_101
740_03_72	198_2_1	316_2_90	702_2_81	117_2_1	129_2_1	177_0_123	172_2_1	232_2_261	1051_2_13	26_12_1	836_2_126	22_12_215	2_3_48	186_12_1	402_12_55	7_2_1	523_12_377	935_2_1	187_2_1	891_2_1	205_2_115	438_2_1	580_2_1	562_12_38	617_03_183	1136_2_94	1330_2_799	74_2_257	241_2_1	72_12_1	102_12_16	850_12_187	100_12_1	10_1_37	12_12_1	18_2_51	290_2_1	122_12_1	848_2_104	352_2_181	1100_12_28	927_0_135	728_2_1	822_12_84
740_03_85	198_2_1	316_2_80	702_2_79	117_2_1	129_2_1	177_0_141	172_2_1	232_2_242	1051_2_12	26_12_1	836_2_126	22_12_190	2_3_48	186_12_1	402_12_51	7_2_1	523_12_394	935_2_1	187_2_1	891_2_1	205_2_108	438_2_1	580_2_1	562_12_37	617_03_200	1136_2_95	1330_2_788	74_2_230	241_2_1	72_12_1	102_12_19	850_12_210	100_12_1	10_1_51	12_12_1	18_2_48	290_2_1	122_12_1	848_2_98	352_2_164	1100_12_27	927_0_162	728_2_1	822_12_87
740_03_61	198_2_1	316_2_73	702_2_81	117_2_1	129_2_1	177_0_163	172_2_1	232_2_242	1051_2_8	26_12_1	836_2_119	22_12_222	2_3_44	186_12_1	402_12_47	7_2_1	523_12_397	935_2_1	187_2_1	891_2_1	205_2_99	438_2_1	580_2_1	562_12_26	617_03_213	1136_2_96	1330_2_802	74_2_242	241_2_1	72_12_1	102_12_16	850_12_186	100_12_1	10_1_52	12_12_1	18_2_55	290_2_1	122_12_1	848_2_113	352_2_162	1100_12_30	927_0_156	728_2_1	822_12_78
740_03_51	198_2_1	316_2_73	702_2_89	117_2_1	129_2_1	177_0_157	172_2_1	232_2_247	1051_2_8	26_12_1	836_2_121	22_12_202	2_3_56	186_12_1	402_12_54	7_2_1	523_12_411	935_2_1	187_2_1	891_2_1	205_2_92	438_2_1	580_2_1	562_12_27	617_03_197	1136_2_89	1330_2_821	74_2_244	241_2_1	72_12_1	102_12_12	850_12_174	100_12_1	10_1_42	12_12_1	18_2_41	290_2_1	122_12_1	848_2_122	352_2_186	1100_12_29	927_0_156	728_2_1	822_12_79
740_03_46	198_2_1	316_2_87	702_2_94	117_2_1	129_2_1	177_0_164	172_2_1	232_2_257	1051_2_6	26_12_1	836_2_112	22_12_215	2_3_52	186_12_1	402_12_51	7_2_1	523_12_421	935_2_1	187_2_1	891_2_1	205_2_86	438_2_1	580_2_1	562_12_23	617_03_179	1136_2_96	1330_2_819	74_2_249	241_2_1	72_12_1	102_12_9	850_12_161	100_12_1	10_1_51	12_12_1	18_2_49	290_2_1	122_12_1	848_2_133	352_2_174	1100_12_29	927_0_150	728_2_1	822_12_78
740_03_39	198_2_1	316_2_85	702_2_86	117_2_1	129_2_1	177_0_157	172_2_1	232_2_282	1051_2_10	26_12_1	836_2_117	22_12_224	2_3_50	186_12_1	402_12_49	7_2_1	523_12_398	935_2_1	187_2_1	891_2_1	205_2_88	438_2_1	580_2_1	562_12_28	617_03_142	1136_2_78	1330_2_829	74_2_238	241_2_1	72_12_1	102_12_14	850_12_156	100_12_1	10_1_55	12_12_1	18_2_44	290_2_1	122_12_1	848_2_162	352_2_187	1100_12_26	927_0_155	728_2_1	822_12_90
740_03_40	198_2_1	316_2_76	702_2_90	117_2_1	129_2_1	177_0_170	172_2_1	232_2_260	1051_2_7	26_12_1	836_2_124	22_12_226	2_3_49	186_12_1	402_12_42	7_2_1	523_12_423	935_2_1	187_2_1	891_2_1	205_2_95	438_2_1	580_2_1	562_12_28	617_03_139	1136_2_72	1330_2_848	74_2_232	241_2_1	72_12_1	102_12_13	850_12_158	100_12_1	10_1_45	12_12_1	18_2_46	290_2_1	122_12_1	848_2_170	352_2_166	1100_12_23	927_0_152	728_2_1	822_12_88
740_03_34	198_2_1	316_2_71	702_2_106	117_2_1	129_2_1	177_0_169	172_2_1	232_2_267	1051_2_7	26_12_1	836_2_111	22_12_229	2_3_49	186_12_1	402_12_34	7_2_1	523_12_401	935_2_1	187_2_1	891_2_1	205_2_119	438_2_1	580_2_1	562_12_36	617_03_119	1136_2_59	1330_2_868	74_2_219	241_2_1	72_12_1	102_12_9	850_12_169	100_12_1	10_1_45	12_12_1	18_2_44	290_2_1	122_12_1	848_2_163	352_2_185	1100_12_24	927_0_143	728_2_1	822_12_89
740_03_29	198_2_1	316_2_83	702_2_118	117_2_1	129_2_1	177_0_192	172_2_1	232_2_255	1051_2_4	26_12_1	836_2_132	22_12_240	2_3_55	186_12_1	402_12_34	7_2_1	523_12_377	935_2_1	187_2_1	891_2_1	205_2_110	438_2_1	580_2_1	562_12_33	617_03_115	1136_2_55	1330_2_857	74_2_206	241_2_1	72_12_1	102_12_8	850_12_170	100_12_1	10_1_50	12_12_1	18_2_41	290_2_1	122_12_1	848_2_179	352_2_172	1100_12_20	927_0_157	728_2_1	822_12_69
740_03_28	198_2_1	316_2_107	702_2_109	117_2_1	129_2_1	177_0_204	172_2_1	232_2_290	1051_2_5	26_12_1	836_2_117	22_12_225	2_3_52	186_12_1	402_12_33	7_2_1	523_12_389	935_2_1	187_2_1	891_2_1	205_2_103	438_2_1	580_2_1	562_12_27	617_03_108	1136_2_39	1330_2_846	74_2_192	241_2_1	72_12_1	102_12_11	850_12_195	100_12_1	10_1_41	12_12_1	18_2_37	290_2_1	122_12_1	848_2_186	352_2_171	1100_12_23	927_0_190	728_2_1	822_12_66
740_03_19	198_2_1	316_2_96	702_2_118	117_2_1	129_2_1	177_0_241	172_2_1	232_2_266	1051_2_3	26_12_1	836_2_120	22_12_267	2_3_56	186_12_1	402_12_38	7_2_1	523_12_373	935_2_1	187_2_1	891_2_1	205_2_91	438_2_1	580_2_1	562_12_25	617_03_105	1136_2_33	1330_2_836	74_2_214	241_2_1	72_12_1	102_12_11	850_12_171	100_12_1	10_1_41	12_12_1	18_2_55	290_2_1	122_12_1	848_2_181	352_2_153	1100_12_22	927_0_210	728_2_1	822_12_55
740_03_18	198_2_1	316_2_101	702_2_120	117_2_1	177_0_215	172_2_1	232_2_288	26_12_1	836_2_104	22_12_249	2_3_62	186_12_1	402_12_38	523_12_391	935_2_1	187_2_1	891_2_1	205_2_119	438_2_1	562_12_29	617_03_108	1136_2_29	1330_2_846	74_2_200	241_2_1	72_12_1	102_12_10	850_12_173	100_12_1	10_1_27	12_12_1	18_2_55	122_12_1	848_2_182	352_2_147	1100_12_20	927_0_214	290_2_1	822_12_53
740_03_19	198_2_1	316_2_99	702_2_108	117_2_1	177_0_211	172_2_1	232_2_305	26_12_1	836_2_118	22_12_268	2_3_58	186_12_1	402_12_32	523_12_391	935_2_1	187_2_1	891_2_1	205_2_103	438_2_1	562_12_32	617_03_107	1136_2_30	1330_2_809	74_2_212	241_2_1	72_12_1	102_12_6	850_12_160	100_12_1	10_1_29	12_12_1	18_2_62	122_12_1	848_2_175	352_2_148	1100_12_23	927_0_237	290_2_1	822_12_51
740_03_18	198_2_1	316_2_99	702_2_109	117_2_1	177_0_186	172_2_1	232_2_302	26_12_1	836_2_95	22_12_252	2_3_46	186_12_1	402_12_33	523_12_387	935_2_1	187_2_1	891_2_1	205_2_116	438_2_1	562_12_30	617_03_117	1136_2_31	1330_2_796	74_2_209	241_2_1	72_12_1	102_12_9	850_12_187	100_12_1	10_1_29	12_12_1	18_2_67	122_12_1	848_2_178	352_2_148	1100_12_19	927_0_276	290_2_1	822_12_50
740_03_21	198_2_1	316_2_99	702_2_103	117_2_1	177_0_213	172_2_1	232_2_301	26_12_1	836_2_98	22_12_277	2_3_60	186_12_1	402_12_34	523_12_354	935_2_1	187_2_1	891_2_1	205_2_109	438_2_1	562_12_28	617_03_109	1136_2_33	1330_2_804	74_2_217	241_2_1	72_12_1	102_12_6	850_12_178	100_12_1	10_1_24	12_12_1	18_2_74	122_12_1	848_2_164	352_2_157	1100_12_18	927_0_259	290_2_1	822_12_55
740_03_22	198_2_1	316_2_109	702_2_99	117_2_1	177_0_209	172_2_1	232_2_282	26_12_1	836_2_86	22_12_254	2_3_51	186_12_1	402_12_38	523_12_342	935_2_1	187_2_1	891_2_1	205_2_118	438_2_1	562_12_35	617_03_112	1136_2_41	1330_2_796	74_2_196	241_2_1	72_12_1	102_12_9	850_12_198	100_12_1	10_1_26	12_12_1	18_2_75	122_12_1	848_2_164	352_2_164	1100_12_21	927_0_277	290_2_1	822_12_62
740_03_21	198_2_1	316_2_115	702_2_111	117_2_1	177_0_191	172_2_1	232_2_276	26_12_1	836_2_77	22_12_262	2_3_68	186_12_1	402_12_40	523_12_302	935_2_1	187_2_1	891_2_1	205_2_107	438_2_1	562_12_32	617_03_88	1136_2_38	1330_2_805	74_2_215	241_2_1	72_12_1	102_12_4	850_12_209	100_12_1	10_1_31	12_12_1	18_2_71	122_12_1	848_2_180	352_2_163	1100_12_16	927_0_277	290_2_1	822_12_74
740_03_22	198_2_1	316_2_127	702_2_96	117_2_1	177_0_164	172_2_1	232_2_287	26_12_1	836_2_78	22_12_267	2_3_52	186_12_1	402_12_46	523_12_313	935_2_1	187_2_1	891_2_1	205_2_109	438_2_1	562_12_33	617_03_91	1136_2_28	1330_2_850	74_2_197	241_2_1	72_12_1	102_12_6	850_12_202	100_12_1	10_1_35	12_12_1	18_2_63	122_12_1	848_2_181	352_2_164	1100_12_11	927_0_274	290_2_1	822_12_72
740_03_19	198_2_1	316_2_126	702_2_102	117_2_1	177_0_161	172_2_1	232_2_311	26_12_1	836_2_81	22_12_274	2_3_67	186_12_1	402_12_38	523_12_288	935_2_1	187_2_1	891_2_1	205_2_112	438_2_1	562_12_29	617_03_77	1136_2_36	1330_2_879	74_2_187	241_2_1	72_12_1	102_12_3	850_12_220	100_12_1	10_1_37	12_12_1	18_2_59	122_12_1	848_2_177	352_2_151	1100_12_12	927_0_248	290_2_1	822_12_66
740_03_26	198_2_1	316_2_109	702_2_90	117_2_1	177_0_139	172_2_1	232_2_294	26_12_1	836_2_75	22_12_272	2_3_54	186_12_1	402_12_36	523_12_300	935_2_1	187_2_1	891_2_1	205_2_120	438_2_1	562_12_27	617_03_87	1136_2_34	1330_2_920	74_2_185	241_2_1	72_12_1	102_12_2	850_12_210	100_12_1	10_1_46	12_12_1	18_2_64	122_12_1	848_2_172	352_2_166	1100_12_8	927_0_251	290_2_1	822_12_80
740_03_33	198_2_1	316_2_117	702_2_89	117_2_1	177_0_147	172_2_1	232_2_305	26_12_1	836_2_78	22_12_262	2_3_53	186_12_1	402_12_28	523_12_267	935_2_1	187_2_1	891_2_1	205_2_121	438_2_1	562_12_23	617_03_94	1136_2_42	1330_2_935	74_2_189	241_2_1	72_12_1	850_12_186	100_12_1	10_1_41	12_12_1	18_2_65	122_12_1	848_2_164	352_2_181	1100_12_5	927_0_267	290_2_1	822_12_69
740_03_31	198_2_1	316_2_103	702_2_87	117_2_1	177_0_137	172_2_1	232_2_307	26_12_1	836_2_94	22_12_272	2_3_51	186_12_1	402_12_34	523_12_294	935_2_1	187_2_1	891_2_1	205_2_129	438_2_1	562_12_29	617_03_96	1136_2_44	1330_2_922	74_2_175	241_2_1	72_12_1	850_12_191	100_12_1	10_1_36	12_12_1	18_2_73	122_12_1	848_2_181	352_2_157	1100_12_3	927_0_251	290_2_1	822_12_59
740_03_26	198_2_1	316_2_106	702_2_83	117_2_1	177_0_142	172_2_1	232_2_318	26_12_1	836_2_89	22_12_250	2_3_52	186_12_1	402_12_37	523_12_296	935_2_1	187_2_1	891_2_1	205_2_127	438_2_1	562_12_26	617_03_116	1136_2_47	1330_2_905	74_2_182	241_2_1	72_12_1	850_12_183	100_12_1	10_1_54	12_12_1	18_2_87	122_12_1	848_2_163	352_2_150	1100_12_2	927_0_265	290_2_1	822_12_72
740_03_19	198_2_1	316_2_86	702_2_83	117_2_1	177_0_141	172_2_1	232_2_330	26_12_1	836_2_94	22_12_255	2_3_57	186_12_1	402_12_38	523_12_306	935_2_1	187_2_1	891_2_1	205_2_137	438_2_1	562_12_22	617_03_104	1136_2_48	1330_2_914	74_2_187	241_2_1	72_12_1	850_12_183	100_12_1	10_1_50	12_12_1	18_2_76	122_12_1	848_2_157	352_2_157	1100_12_2	927_0_268	290_2_1	822_12_69
740_03_20	198_2_1	316_2_117	702_2_97	117_2_1	177_0_149	172_2_1	232_2_337	26_12_1	836_2_78	22_12_227	2_3_50	186_12_1	402_12_36	523_12_300	935_2_1	187_2_1	891_2_1	205_2_134	438_2_1	562_12_15	617_03_99	1136_2_49	1330_2_946	74_2_186	241_2_1	72_12_1	850_12_194	100_12_1	10_1_55	12_12_1	18_2_81	122_12_1	848_2_154	352_2_147	1100_12_4	927_0_225	290_2_1	822_12_71
740_03_18	198_2_1	316_2_102	702_2_92	117_2_1	177_0_169	172_2_1	232_2_338	26_12_1	836_2_67	22_12_244	2_3_54	186_12_1	402_12_40	523_12_274	935_2_1	187_2_1	891_2_1	205_2_135	438_2_1	562_12_14	617_03_103	1136_2_57	1330_2_955	74_2_187	241_2_1	72_12_1	850_12_193	100_12_1	10_1_48	12_12_1	18_2_77	122_12_1	848_2_157	352_2_149	1100_12_3	927_0_218	290_2_1	822_12_70
740_03_19	198_2_1	316_2_114	702_2_89	117_2_1	177_0_217	172_2_1	232_2_332	26_12_1	836_2_73	22_12_256	2_3_41	186_12_1	402_12_36	523_12_300	935_2_1	187_2_1	891_2_1	205_2_121	438_2_1	562_12_18	617_03_100	1136_2_54	1330_2_943	74_2_167	241_2_1	72_12_1	850_12_207	100_12_1	10_1_50	12_12_1	18_2_87	122_12_1	848_2_154	352_2_125	1100_12_2	927_0_204	290_2_1	822_12_69
740_03_18	198_2_1	316_2_104	702_2_78	117_2_1	177_0_236	172_2_1	232_2_348	26_12_1	836_2_59	22_12_251	2_3_54	186_12_1	402_12_42	523_12_288	935_2_1	187_2_1	891_2_1	205_2_118	562_12_15	617_03_98	1136_2_50	1330_2_973	74_2_160	241_2_1	72_12_1	850_12_205	100_12_1	10_1_37	12_12_1	18_2_95	122_12_1	848_2_145	352_2_126	438_2_1	927_0_212	290_2_1	822_12_72
740_03_22	198_2_1	316_2_102	702_2_77	117_2_1	177_0_269	172_2_1	232_2_358	26_12_1	836_2_53	22_12_243	2_3_57	186_12_1	402_12_52	523_12_269	935_2_1	187_2_1	891_2_1	205_2_118	562_12_21	617_03_80	1136_2_50	1330_2_953	74_2_138	241_2_1	72_12_1	850_12_240	100_12_1	10_1_34	12_12_1	18_2_109	122_12_1	848_2_139	352_2_121	438_2_1	927_0_220	290_2_1	822_12_71
740_03_23	198_2_1	316_2_103	702_2_70	117_2_1	177_0_243	172_2_1	232_2_340	26_12_1	836_2_55	22_12_253	2_3_66	186_12_1	402_12_54	523_12_266	935_2_1	187_2_1	891_2_1	205_2_124	562_12_19	617_03_52	1136_2_64	1330_2_966	74_2_135	241_2_1	72_12_1	850_12_245	100_12_1	10_1_32	12_12_1	18_2_99	122_12_1	848_2_141	352_2_143	438_2_1	927_0_248	290_2_1	822_12_61
740_03_21	198_2_1	316_2_101	702_2_77	117_2_1	177_0_218	172_2_1	232_2_326	26_12_1	836_2_65	22_12_232	2_3_68	186_12_1	402_12_52	523_12_251	935_2_1	187_2_1	891_2_1	205_2_137	562_12_19	617_03_57	1136_2_52	1330_2_962	74_2_149	241_2_1	72_12_1	850_12_270	100_12_1	10_1_33	12_12_1	18_2_95	122_12_1	848_2_142	352_2_141	438_2_1	927_0_266	290_2_1	822_12_60
740_03_17	198_2_1	316_2_82	702_2_81	117_2_1	177_0_208	172_2_1	232_2_351	26_12_1	836_2_54	22_12_250	2_3_70	186_12_1	402_12_56	523_12_274	935_2_1	187_2_1	891_2_1	205_2_135	562_12_16	617_03_74	1136_2_51	1330_2_942	74_2_153	241_2_1	72_12_1	850_12_255	100_12_1	10_1_34	12_12_1	18_2_85	122_12_1	848_2_139	352_2_123	438_2_1	927_0_303	290_2_1	822_12_47
740_03_19	198_2_1	316_2_97	702_2_71	117_2_1	177_0_187	172_2_1	232_2_352	26_12_1	836_2_70	22_12_259	2_3_61	186_12_1	402_12_43	523_12_277	935_2_1	187_2_1	891_2_1	205_2_129	562_12_17	617_03_74	1136_2_42	1330_2_914	74_2_163	241_2_1	72_12_1	850_12_254	100_12_1	10_1_36	12_12_1	18_2_85	122_12_1	848_2_152	352_2_109	438_2_1	927_0_332	290_2_1	822_12_43
740_03_16	198_2_1	316_2_87	702_2_80	117_2_1	177_0_191	172_2_1	232_2_327	26_12_1	836_2_68	22_12_252	2_3_64	186_12_1	402_12_47	523_12_293	935_2_1	187_2_1	891_2_1	205_2_125	562_12_17	617_03_92	1136_2_44	1330_2_923	74_2_181	241_2_1	72_12_1	850_12_234	100_12_1	10_1_29	12_12_1	18_2_92	122_12_1	848_2_144	352_2_103	438_2_1	927_0_340	290_2_1	822_12_35
740_03_17	198_2_1	316_2_79	702_2_60	117_2_1	177_0_231	172_2_1	232_2_323	26_12_1	836_2_83	22_12_241	2_3_67	186_12_1	402_12_41	523_12_286	935_2_1	187_2_1	891_2_1	205_2_126	562_12_20	617_03_97	1136_2_47	1330_2_910	74_2_165	241_2_1	72_12_1	850_12_227	100_12_1	10_1_35	12_12_1	18_2_95	122_12_1	848_2_140	352_2_104	438_2_1	927_0_355	290_2_1	822_12_33
740_03_17	198_2_1	316_2_75	702_2_50	117_2_1	177_0_209	172_2_1	232_2_317	26_12_1	836_2_79	22_12_245	2_3_74	186_12_1	402_12_47	523_12_288	935_2_1	187_2_1	891_2_1	205_2_120	562_12_19	617_03_124	1136_2_45	1330_2_927	74_2_168	241_2_1	72_12_1	850_12_224	100_12_1	10_1_35	12_12_1	18_2_94	122_12_1	848_2_133	352_2_96	438_2_1	927_0_343	290_2_1	822_12_41
740_03_16	198_2_1	316_2_65	702_2_54	117_2_1	177_0_219	172_2_1	232_2_336	26_12_1	836_2_74	22_12_248	2_3_87	186_12_1	402_12_47	523_12_287	935_2_1	187_2_1	891_2_1	205_2_117	562_12_18	617_03_133	1136_2_45	1330_2_933	74_2_142	241_2_1	72_12_1	850_12_208	100_12_1	10_1_37	12_12_1	18_2_85	122_12_1	848_2_161	352_2_86	438_2_1	927_0_323	290_2_1	822_12_46
740_03_15	198_2_1	316_2_74	702_2_67	117_2_1	177_0_215	172_2_1	232_2_324	26_12_1	836_2_85	22_12_238	2_3_66	186_12_1	402_12_61	523_12_294	935_2_1	187_2_1	891_2_1	205_2_100	562_12_19	617_03_142	1136_2_35	1330_2_957	74_2_152	241_2_1	72_12_1	850_12_193	100_12_1	10_1_37	12_12_1	18_2_91	122_12_1	848_2_172	352_2_79	438_2_1	927_0_304	290_2_1	822_12_45
740_03_9	198_2_1	316_2_73	702_2_71	117_2_1	177_0_193	172_2_1	232_2_322	26_12_1	836_2_90	22_12_237	2_3_64	186_12_1	402_12_70	523_12_308	935_2_1	187_2_1	891_2_1	205_2_101	562_12_18	617_03_142	1136_2_33	1330_2_990	74_2_153	241_2_1	72_12_1	850_12_182	100_12_1	10_1_32	12_12_1	18_2_105	122_12_1	848_2_143	352_2_86	438_2_1	927_0_283	290_2_1	822_12_50
740_03_6	198_2_1	316_2_76	702_2_79	117_2_1	177_0_195	172_2_1	232_2_319	26_12_1	836_2_97	22_12_240	2_3_57	186_12_1	402_12_80	523_12_301	935_2_1	187_2_1	891_2_1	205_2_101	562_12_16	617_03_171	1136_2_30	1330_2_973	74_2_165	241_2_1	72_12_1	850_12_177	100_12_1	10_1_28	12_12_1	18_2_104	122_12_1	848_2_137	352_2_90	438_2_1	927_0_266	290_2_1	822_12_45
740_03_6	198_2_1	316_2_77	702_2_72	117_2_1	177_0_189	172_2_1	232_2_342	26_12_1	836_2_90	22_12_254	2_3_47	186_12_1	402_12_84	523_12_296	935_2_1	187_2_1	891_2_1	205_2_92	562_12_26	617_03_206	1136_2_34	1330_2_954	74_2_187	241_2_1	72_12_1	850_12_151	100_12_1	10_1_23	12_12_1	18_2_98	122_12_1	848_2_139	352_2_99	438_2_1	927_0_243	290_2_1	822_12_41
740_03_5	198_2_1	316_2_87	702_2_64	117_2_1	177_0_168	172_2_1	232_2_321	26_12_1	836_2_100	22_12_250	2_3_46	186_12_1	402_12_83	523_12_330	935_2_1	187_2_1	891_2_1	205_2_90	562_12_21	617_03_210	1136_2_34	1330_2_964	74_2_186	241_2_1	72_12_1	850_12_144	100_12_1	10_1_18	12_12_1	18_2_94	122_12_1	848_2_161	352_2_88	438_2_1	927_0_239	290_2_1	822_12_46
740_03_7	198_2_1	316_2_84	702_2_73	117_2_1	177_0_169	172_2_1	232_2_327	26_12_1	836_2_95	22_12_242	2_3_43	186_12_1	402_12_71	523_12_332	935_2_1	187_2_1	891_2_1	205_2_99	562_12_16	617_03_181	1136_2_31	1330_2_979	74_2_190	241_2_1	72_12_1	850_12_149	100_12_1	10_1_22	12_12_1	18_2_95	122_12_1	848_2_175	352_2_85	438_2_1	927_0_227	290_2_1	822_12_55
740_03_9	198_2_1	316_2_94	702_2_76	117_2_1	177_0_153	172_2_1	232_2_340	26_12_1	836_2_79	22_12_252	2_3_51	186_12_1	402_12_88	523_12_350	935_2_1	187_2_1	891_2_1	205_2_86	562_12_12	617_03_174	1136_2_45	1330_2_953	74_2_196	241_2_1	72_12_1	850_12_155	100_12_1	10_1_20	12_12_1	18_2_100	122_12_1	848_2_178	352_2_65	438_2_1	927_0_214	290_2_1	822_12_59
740_03_10	198_2_1	316_2_91	702_2_80	117_2_1	177_0_156	172_2_1	232_2_339	26_12_1	836_2_86	22_12_243	2_3_44	186_12_1	402_12_74	523_12_367	935_2_1	187_2_1	891_2_1	205_2_81	562_12_15	617_03_144	1136_2_39	1330_2_946	74_2_219	241_2_1	72_12_1	850_12_145	100_12_1	10_1_14	12_12_1	18_2_101	122_12_1	848_2_193	352_2_71	438_2_1	927_0_240	290_2_1	822_12_59
740_03_16	198_2_1	316_2_85	702_2_90	117_2_1	177_0_156	172_2_1	232_2_330	26_12_1	836_2_92	22_12_244	2_3_50	186_12_1	402_12_77	523_12_387	935_2_1	187_2_1	891_2_1	205_2_88	562_12_7	617_03_136	1136_2_32	1330_2_928	74_2_218	241_2_1	72_12_1	850_12_147	100_12_1	10_1_11	12_12_1	18_2_102	122_12_1	848_2_192	352_2_79	438_2_1	927_0_245	290_2_1	822_12_57
740_03_28	198_2_1	316_2_85	702_2_96	117_2_1	177_0_146	172_2_1	232_2_330	26_12_1	836_2_85	22_12_248	2_3_56	186_12_1	402_12_89	523_12_373	935_2_1	187_2_1	891_2_1	205_2_88	562_12_13	617_03_131	1136_2_33	1330_2_958	74_2_211	241_2_1	72_12_1	850_12_142	100_12_1	10_1_9	12_12_1	18_2_104	122_12_1	848_2_193	352_2_63	438_2_1	927_0_242	290_2_1	822_12_57
740_03_45	198_2_1	316_2_84	702_2_100	117_2_1	177_0_129	172_2_1	232_2_328	26_12_1	836_2_72	22_12_241	2_3_60	186_12_1	402_12_94	523_12_378	935_2_1	187_2_1	891_2_1	205_2_81	562_12_13	617_03_120	1136_2_37	1330_2_957	74_2_207	241_2_1	72_12_1	850_12_150	100_12_1	10_1_8	12_12_1	18_2_110	122_12_1	848_2_191	352_2_71	438_2_1	927_0_257	290_2_1	822_12_51
740_03_53	198_2_1	316_2_79	702_2_91	117_2_1	177_0_136	172_2_1	232_2_332	26_12_1	836_2_83	22_12_239	2_3_61	186_12_1	402_12_96	523_12_342	935_2_1	187_2_1	891_2_1	205_2_89	562_12_15	617_03_121	1136_2_30	1330_2_972	74_2_208	241_2_1	72_12_1	850_12_153	100_12_1	10_1_10	12_12_1	18_2_111	122_12_1	848_2_207	352_2_58	438_2_1	927_0_259	290_2_1	822_12_42
740_03_65	198_2_1	316_2_86	702_2_88	117_2_1	177_0_137	172_2_1	232_2_288	26_12_1	836_2_71	22_12_253	2_3_59	186_12_1	402_12_91	523_12_353	935_2_1	187_2_1	891_2_1	205_2_76	562_12_16	617_03_111	1136_2_31	1330_2_996	74_2_234	241_2_1	72_12_1	850_12_145	100_12_1	10_1_4	12_12_1	18_2_100	122_12_1	848_2_219	352_2_69	438_2_1	927_0_259	290_2_1	822_12_40
740_03_56	198_2_1	316_2_83	702_2_81	117_2_1	177_0_123	172_2_1	232_2_307	26_12_1	836_2_78	22_12_226	2_3_57	186_12_1	402_12_109	523_12_359	935_2_1	187_2_1	891_2_1	205_2_74	562_12_23	617_03_113	1136_2_29	1330_2_1027	74_2_228	241_2_1	72_12_1	850_12_150	100_12_1	10_1_5	12_12_1	18_2_92	122_12_1	848_2_225	352_2_68	438_2_1	927_0_226	290_2_1	822_12_39
740_03_46	198_2_1	316_2_89	702_2_76	117_2_1	177_0_112	172_2_1	232_2_326	26_12_1	836_2_80	22_12_239	2_3_56	186_12_1	402_12_113	523_12_341	935_2_1	187_2_1	891_2_1	205_2_64	562_12_19	617_03_101	1136_2_29	1330_2_1056	74_2_235	241_2_1	72_12_1	850_12_141	100_12_1	10_1_5	12_12_1	18_2_91	122_12_1	848_2_213	352_2_72	438_2_1	927_0_207	290_2_1	822_12_50
740_03_29	198_2_1	316_2_93	702_2_78	117_2_1	177_0_116	172_2_1	232_2_331	26_12_1	836_2_77	22_12_203	2_3_82	186_12_1	402_12_116	523_12_361	935_2_1	187_2_1	891_2_1	205_2_73	562_12_23	617_03_90	1136_2_23	1330_2_1071	74_2_252	241_2_1	72_12_1	850_12_136	100_12_1	10_1_9	12_12_1	18_2_76	122_12_1	848_2_208	352_2_85	438_2_1	927_0_198	290_2_1	822_12_50
740_03_23	198_2_1	316_2_116	702_2_73	117_2_1	177_0_113	172_2_1	232_2_325	26_12_1	836_2_75	22_12_210	2_3_77	186_12_1	402_12_106	523_12_370	935_2_1	187_2_1	891_2_1	205_2_78	562_12_18	617_03_89	1136_2_20	1330_2_1094	74_2_246	241_2_1	72_12_1	850_12_133	100_12_1	10_1_8	12_12_1	18_2_77	122_12_1	848_2_218	352_2_82	438_2_1	927_0_169	290_2_1	822_12_68
740_03_19	198_2_1	316_2_115	702_2_78	117_2_1	177_0_111	172_2_1	232_2_359	26_12_1	836_2_80	22_12_192	2_3_79	186_12_1	402_12_112	523_12_394	935_2_1	187_2_1	891_2_1	205_2_55	562_12_16	617_03_87	1136_2_20	1330_2_1108	74_2_242	241_2_1	72_12_1	850_12_126	100_12_1	10_1_12	12_12_1	18_2_77	122_12_1	848_2_225	352_2_84	438_2_1	927_0_144	290_2_1	822_12_60
740_03_18	198_2_1	316_2_133	702_2_65	117_2_1	177_0_123	172_2_1	232_2_320	26_12_1	836_2_77	22_12_212	2_3_81	186_12_1	402_12_101	523_12_415	935_2_1	187_2_1	891_2_1	205_2_61	562_12_10	617_03_77	1136_2_23	1330_2_1126	74_2_238	241_2_1	72_12_1	850_12_130	100_12_1	10_1_6	12_12_1	18_2_79	122_12_1	848_2_216	352_2_88	438_2_1	927_0_139	290_2_1	822_12_70
740_03_21	198_2_1	316_2_132	702_2_65	117_2_1	177_0_142	172_2_1	232_2_308	26_12_1	836_2_85	22_12_204	2_3_77	186_12_1	402_12_94	523_12_431	935_2_1	187_2_1	891_2_1	205_2_55	562_12_10	617_03_63	1136_2_24	1330_2_1102	74_2_231	241_2_1	72_12_1	850_12_119	100_12_1	10_1_6	12_12_1	18_2_84	122_12_1	848_2_236	352_2_85	438_2_1	927_0_160	290_2_1	822_12_75
740_03_26	198_2_1	316_2_133	702_2_55	117_2_1	177_0_180	172_2_1	232_2_313	26_12_1	836_2_71	22_12_195	2_3_78	186_12_1	402_12_77	523_12_416	935_2_1	187_2_1	891_2_1	205_2_46	562_12_6	617_03_62	1136_2_16	1330_2_1116	74_2_241	241_2_1	72_12_1	850_12_108	100_12_1	10_1_3	12_12_1	18_2_99	122_12_1	848_2_225	352_2_89	438_2_1	927_0_173	290_2_1	822_12_91
740_03_22	198_2_1	316_2_126	702_2_61	117_2_1	177_0_199	172_2_1	232_2_298	26_12_1	836_2_78	22_12_184	2_3_68	186_12_1	402_12_89	523_12_421	935_2_1	187_2_1	891_2_1	205_2_58	562_12_4	617_03_66	1136_2_21	1330_2_1073	74_2_214	241_2_1	72_12_1	850_12_98	100_12_1	10_1_5	12_12_1	18_2_110	122_12_1	848_2_233	352_2_91	438_2_1	927_0_195	290_2_1	822_12_111
740_03_15	198_2_1	316_2_123	702_2_61	117_2_1	177_0_227	172_2_1	232_2_313	26_12_1	836_2_83	22_12_166	2_3_61	186_12_1	402_12_72	523_12_399	935_2_1	187_2_1	891_2_1	205_2_48	562_12_3	617_03_83	1136_2_18	1330_2_1070	74_2_230	241_2_1	72_12_1	850_12_106	100_12_1	10_1_4	12_12_1	18_2_110	122_12_1	848_2_210	352_2_89	438_2_1	927_0_215	290_2_1	822_12_114
740_03_12	198_2_1	316_2_116	702_2_57	117_2_1	177_0_232	172_2_1	232_2_303	26_12_1	836_2_92	22_12_166	2_3_62	186_12_1	402_12_75	523_12_403	935_2_1	187_2_1	891_2_1	205_2_58	562_12_1	617_03_98	1136_2_16	1330_2_1088	74_2_204	241_2_1	72_12_1	850_12_112	100_12_1	10_1_6	12_12_1	18_2_119	122_12_1	848_2_212	352_2_97	438_2_1	927_0_181	290_2_1	822_12_109
740_03_24	198_2_1	316_2_110	702_2_69	117_2_1	177_0_257	172_2_1	232_2_313	836_2_80	22_12_172	2_3_41	186_12_1	402_12_69	523_12_393	935_2_1	187_2_1	891_2_1	205_2_48	617_03_82	1136_2_12	1330_2_1116	74_2_189	241_2_1	72_12_1	850_12_126	10_1_4	12_12_1	18_2_126	122_12_1	848_2_211	352_2_106	438_2_1	927_0_162	290_2_1	822_12_100
740_03_25	198_2_1	316_2_113	702_2_66	117_2_1	177_0_269	172_2_1	232_2_338	836_2_90	22_12_186	2_3_46	186_12_1	402_12_68	523_12_386	935_2_1	187_2_1	891_2_1	205_2_55	617_03_84	1136_2_15	1330_2_1061	74_2_197	241_2_1	72_12_1	850_12_127	10_1_6	12_12_1	18_2_112	122_12_1	848_2_208	352_2_112	438_2_1	927_0_134	290_2_1	822_12_108
740_03_26	198_2_1	316_2_106	702_2_65	117_2_1	177_0_263	172_2_1	232_2_339	836_2_86	22_12_186	2_3_39	186_12_1	402_12_66	523_12_375	935_2_1	187_2_1	891_2_1	205_2_54	617_03_77	1136_2_22	1330_2_1074	74_2_205	241_2_1	72_12_1	850_12_133	10_1_6	12_12_1	18_2_119	122_12_1	848_2_216	352_2_111	438_2_1	927_0_131	290_2_1	822_12_93
740_03_39	198_2_1	316_2_102	702_2_54	117_2_1	177_0_247	172_2_1	232_2_320	836_2_85	22_12_176	2_3_38	186_12_1	402_12_64	523_12_403	935_2_1	187_2_1	891_2_1	205_2_71	617_03_83	1136_2_15	1330_2_1039	74_2_204	241_2_1	72_12_1	850_12_126	10_1_5	12_12_1	18_2_120	122_12_1	848_2_234	352_2_123	438_2_1	927_0_137	290_2_1	822_12_99
740_03_49	198_2_1	316_2_94	702_2_53	117_2_1	177_0_229	172_2_1	232_2_315	836_2_98	22_12_173	2_3_35	186_12_1	402_12_58	523_12_409	935_2_1	187_2_1	891_2_1	205_2_72	617_03_103	1136_2_21	1330_2_1033	74_2_198	241_2_1	72_12_1	850_12_138	10_1_5	12_12_1	18_2_126	122_12_1	848_2_209	352_2_129	438_2_1	927_0_123	290_2_1	822_12_95
740_03_60	198_2_1	316_2_94	702_2_50	117_2_1	177_0_211	172_2_1	232_2_308	836_2_116	22_12_176	2_3_37	186_12_1	402_12_66	523_12_420	935_2_1	187_2_1	891_2_1	205_2_83	617_03_127	1136_2_14	1330_2_979	74_2_204	241_2_1	72_12_1	850_12_133	10_1_5	12_12_1	18_2_113	122_12_1	848_2_218	352_2_128	438_2_1	927_0_147	290_2_1	822_12_91
740_03_71	198_2_1	316_2_83	702_2_61	117_2_1	177_0_206	172_2_1	232_2_298	836_2_114	22_12_198	2_3_31	186_12_1	402_12_68	523_12_416	935_2_1	187_2_1	891_2_1	205_2_82	617_03_148	1136_2_25	1330_2_1007	74_2_186	241_2_1	72_12_1	850_12_130	10_1_4	12_12_1	18_2_107	122_12_1	848_2_203	352_2_123	438_2_1	927_0_137	290_2_1	822_12_92
740_03_60	198_2_1	316_2_85	702_2_44	117_2_1	177_0_177	172_2_1	232_2_294	836_2_128	22_12_226	2_3_38	186_12_1	402_12_67	523_12_418	935_2_1	187_2_1	891_2_1	205_2_101	617_03_156	1136_2_24	1330_2_969	74_2_197	241_2_1	72_12_1	850_12_123	10_1_4	12_12_1	18_2_100	122_12_1	848_2_213	352_2_113	438_2_1	927_0_146	290_2_1	822_12_106
740_03_64	198_2_1	316_2_85	702_2_44	117_2_1	177_0_181	172_2_1	232_2_327	836_2_128	22_12_236	2_3_32	186_12_1	402_12_64	523_12_373	935_2_1	187_2_1	891_2_1	205_2_97	617_03_147	1136_2_27	1330_2_976	74_2_193	241_2_1	72_12_1	850_12_122	10_1_6	12_12_1	18_2_119	122_12_1	848_2_197	352_2_115	438_2_1	927_0_152	290_2_1	822_12_95
740_03_77	198_2_1	316_2_82	702_2_46	117_2_1	177_0_185	172_2_1	232_2_330	836_2_128	22_12_204	2_3_29	186_12_1	402_12_81	523_12_391	935_2_1	187_2_1	891_2_1	205_2_90	617_03_178	1136_2_26	1330_2_947	74_2_192	241_2_1	72_12_1	850_12_105	10_1_5	12_12_1	18_2_116	122_12_1	848_2_203	352_2_101	438_2_1	927_0_166	290_2_1	822_12_100
740_03_59	198_2_1	316_2_75	702_2_46	117_2_1	177_0_178	172_2_1	232_2_344	836_2_145	22_12_206	2_3_28	186_12_1	402_12_83	523_12_384	935_2_1	187_2_1	891_2_1	205_2_93	617_03_196	1136_2_18	1330_2_944	74_2_177	241_2_1	72_12_1	850_12_108	10_1_7	12_12_1	18_2_119	122_12_1	848_2_218	352_2_99	438_2_1	927_0_154	290_2_1	822_12_110
740_03_65	198_2_1	316_2_60	702_2_53	117_2_1	177_0_162	172_2_1	232_2_350	836_2_144	22_12_207	2_3_25	186_12_1	402_12_85	523_12_385	935_2_1	187_2_1	891_2_1	205_2_93	617_03_223	1136_2_24	1330_2_867	74_2_185	241_2_1	72_12_1	850_12_124	10_1_8	12_12_1	18_2_102	122_12_1	848_2_212	352_2_90	438_2_1	927_0_214	290_2_1	822_12_119
740_03_52	198_2_1	316_2_77	702_2_57	117_2_1	177_0_163	172_2_1	232_2_328	836_2_148	22_12_222	2_3_32	186_12_1	402_12_76	523_12_355	935_2_1	187_2_1	891_2_1	205_2_86	617_03_196	1136_2_16	1330_2_894	74_2_172	241_2_1	72_12_1	850_12_110	10_1_2	12_12_1	18_2_112	122_12_1	848_2_211	352_2_90	438_2_1	927_0_268	290_2_1	822_12_116
740_03_53	198_2_1	316_2_74	702_2_71	117_2_1	177_0_162	172_2_1	232_2_311	836_2_144	22_12_216	2_3_35	186_12_1	402_12_82	523_12_374	935_2_1	187_2_1	891_2_1	205_2_90	617_03_193	1136_2_24	1330_2_899	74_2_174	241_2_1	72_12_1	850_12_116	10_1_4	12_12_1	18_2_102	122_12_1	848_2_202	352_2_92	438_2_1	927_0_261	290_2_1	822_12_102
740_03_66	198_2_1	316_2_82	702_2_69	117_2_1	177_0_187	172_2_1	232_2_310	836_2_144	22_12_214	2_3_37	186_12_1	402_12_83	523_12_366	935_2_1	187_2_1	891_2_1	205_2_86	617_03_171	1136_2_16	1330_2_890	74_2_179	241_2_1	72_12_1	850_12_120	10_1_4	12_12_1	18_2_97	122_12_1	848_2_223	352_2_72	438_2_1	927_0_260	290_2_1	822_12_100
740_03_49	198_2_1	316_2_74	702_2_70	117_2_1	177_0_191	172_2_1	232_2_318	836_2_136	22_12_215	2_3_25	186_12_1	402_12_84	523_12_384	935_2_1	187_2_1	891_2_1	205_2_82	617_03_194	1136_2_16	1330_2_917	74_2_165	241_2_1	72_12_1	850_12_121	10_1_5	12_12_1	18_2_102	122_12_1	848_2_204	352_2_88	438_2_1	927_0_227	290_2_1	822_12_96
740_03_44	198_2_1	316_2_77	702_2_66	117_2_1	177_0_180	172_2_1	232_2_338	836_2_146	22_12_222	2_3_19	186_12_1	402_12_86	523_12_370	935_2_1	187_2_1	891_2_1	205_2_76	617_03_185	1136_2_13	1330_2_941	74_2_180	241_2_1	72_12_1	850_12_111	10_1_4	12_12_1	18_2_101	122_12_1	848_2_201	352_2_83	438_2_1	927_0_198	290_2_1	822_12_106
740_03_38	198_2_1	316_2_77	702_2_73	117_2_1	177_0_181	172_2_1	232_2_355	836_2_154	22_12_207	2_3_17	186_12_1	402_12_83	523_12_394	935_2_1	187_2_1	891_2_1	205_2_62	617_03_161	1136_2_11	1330_2_924	74_2_190	241_2_1	72_12_1	850_12_113	10_1_7	12_12_1	18_2_116	122_12_1	848_2_205	352_2_77	438_2_1	927_0_186	290_2_1	822_12_103
740_03_31	198_2_1	316_2_86	702_2_68	117_2_1	177_0_160	172_2_1	232_2_333	836_2_152	22_12_211	2_3_10	186_12_1	402_12_78	523_12_385	935_2_1	187_2_1	891_2_1	205_2_74	617_03_138	1136_2_9	1330_2_990	74_2_191	241_2_1	72_12_1	850_12_118	10_1_4	12_12_1	18_2_121	122_12_1	848_2_205	352_2_74	438_2_1	927_0_166	290_2_1	822_12_117
740_03_38	198_2_1	316_2_82	702_2_59	117_2_1	177_0_142	172_2_1	232_2_368	836_2_161	22_12_223	2_3_13	186_12_1	402_12_89	523_12_401	935_2_1	187_2_1	891_2_1	205_2_67	617_03_123	1136_2_10	1330_2_978	74_2_193	241_2_1	72_12_1	850_12_109	10_1_2	12_12_1	18_2_150	122_12_1	848_2_177	352_2_80	438_2_1	927_0_161	290_2_1	822_12_118
740_03_39	198_2_1	316_2_77	702_2_72	117_2_1	177_0_135	172_2_1	232_2_340	836_2_147	22_12_229	2_3_12	186_12_1	402_12_79	523_12_408	935_2_1	187_2_1	891_2_1	205_2_74	617_03_129	1136_2_9	1330_2_1025	74_2_202	241_2_1	72_12_1	850_12_106	10_1_3	12_12_1	18_2_142	122_12_1	848_2_184	352_2_81	438_2_1	927_0_132	290_2_1	822_12_132
740_03_44	198_2_1	316_2_79	702_2_68	117_2_1	177_0_109	172_2_1	232_2_355	836_2_143	22_12_239	2_3_13	186_12_1	402_12_89	523_12_405	935_2_1	187_2_1	891_2_1	205_2_58	617_03_134	1136_2_13	1330_2_1050	74_2_197	241_2_1	72_12_1	850_12_92	10_1_5	12_12_1	18_2_145	122_12_1	848_2_178	352_2_87	438_2_1	927_0_128	290_2_1	822_12_131
740_03_33	198_2_1	316_2_79	702_2_68	117_2_1	177_0_102	172_2_1	232_2_341	836_2_149	22_12_243	2_3_13	186_12_1	402_12_88	523_12_401	935_2_1	187_2_1	891_2_1	205_2_63	617_03_169	1136_2_15	1330_2_1064	74_2_197	241_2_1	72_12_1	850_12_89	10_1_2	12_12_1	18_2_132	122_12_1	848_2_198	352_2_86	438_2_1	927_0_122	290_2_1	822_12_138
740_03_31	198_2_1	316_2_84	702_2_67	117_2_1	177_0_130	172_2_1	232_2_331	836_2_151	22_12_231	2_3_6	186_12_1	402_12_91	523_12_404	935_2_1	187_2_1	891_2_1	205_2_47	617_03_186	1136_2_21	1330_2_1048	74_2_215	241_2_1	72_12_1	850_12_82	12_12_1	18_2_149	122_12_1	848_2_175	352_2_87	438_2_1	927_0_113	290_2_1	822_12_149
740_03_22	198_2_1	316_2_103	702_2_61	117_2_1	177_0_158	172_2_1	232_2_317	836_2_146	22_12_218	2_3_4	186_12_1	402_12_99	523_12_410	935_2_1	187_2_1	891_2_1	205_2_42	617_03_201	1136_2_16	1330_2_1037	74_2_217	241_2_1	72_12_1	850_12_78	12_12_1	18_2_155	122_12_1	848_2_181	352_2_74	438_2_1	927_0_112	290_2_1	822_12_157
740_03_19	198_2_1	316_2_114	702_2_59	117_2_1	177_0_169	172_2_1	232_2_305	836_2_135	22_12_201	2_3_3	186_12_1	402_12_90	523_12_374	935_2_1	187_2_1	891_2_1	205_2_46	617_03_190	1136_2_17	1330_2_1041	74_2_215	241_2_1	72_12_1	850_12_98	12_12_1	18_2_171	122_12_1	848_2_169	352_2_68	438_2_1	927_0_145	290_2_1	822_12_176
740_03_17	198_2_1	316_2_122	702_2_50	117_2_1	177_0_173	172_2_1	232_2_309	836_2_133	22_12_199	2_3_5	186_12_1	402_12_76	523_12_378	935_2_1	187_2_1	891_2_1	205_2_48	617_03_171	1136_2_13	1330_2_1052	74_2_207	241_2_1	72_12_1	850_12_93	12_12_1	18_2_165	122_12_1	848_2_183	352_2_68	438_2_1	927_0_171	290_2_1	822_12_172
740_03_20	198_2_1	316_2_131	702_2_41	117_2_1	177_0_181	172_2_1	232_2_303	836_2_118	22_12_206	2_3_3	186_12_1	402_12_94	523_12_356	935_2_1	187_2_1	891_2_1	205_2_43	617_03_157	1136_2_12	1330_2_1012	74_2_208	241_2_1	72_12_1	850_12_115	12_12_1	18_2_175	122_12_1	848_2_178	352_2_83	438_2_1	927_0_191	290_2_1	822_12_170
740_03_25	198_2_1	316_2_134	702_2_50	117_2_1	177_0_188	172_2_1	232_2_307	836_2_123	22_12_201	2_3_3	186_12_1	402_12_95	523_12_364	935_2_1	187_2_1	891_2_1	205_2_49	617_03_173	1136_2_10	1330_2_989	74_2_181	241_2_1	72_12_1	850_12_102	12_12_1	18_2_173	122_12_1	848_2_188	352_2_95	438_2_1	927_0_198	290_2_1	822_12_151
740_03_20	198_2_1	316_2_144	702_2_56	117_2_1	177_0_179	172_2_1	232_2_322	836_2_113	22_12_194	186_12_1	402_12_100	523_12_338	935_2_1	187_2_1	891_2_1	205_2_46	617_03_192	1136_2_11	1330_2_1003	74_2_181	241_2_1	72_12_1	850_12_109	12_12_1	18_2_170	122_12_1	848_2_180	352_2_86	438_2_1	927_0_208	290_2_1	822_12_141
740_03_24	198_2_1	316_2_158	702_2_60	117_2_1	177_0_177	172_2_1	232_2_307	836_2_116	22_12_175	186_12_1	402_12_110	523_12_348	935_2_1	187_2_1	891_2_1	205_2_46	617_03_160	1136_2_17	1330_2_970	74_2_182	241_2_1	72_12_1	850_12_105	12_12_1	18_2_177	122_12_1	848_2_186	352_2_84	438_2_1	927_0_223	290_2_1	822_12_152
740_03_17	198_2_1	316_2_168	702_2_59	117_2_1	177_0_168	172_2_1	232_2_315	836_2_113	22_12_187	186_12_1	402_12_108	523_12_354	935_2_1	187_2_1	891_2_1	205_2_48	617_03_144	1136_2_17	1330_2_982	74_2_198	241_2_1	72_12_1	850_12_117	12_12_1	18_2_183	122_12_1	848_2_187	352_2_76	438_2_1	927_0_177	290_2_1	822_12_156
740_03_22	198_2_1	316_2_161	702_2_68	117_2_1	177_0_147	172_2_1	232_2_310	836_2_123	22_12_186	186_12_1	402_12_114	523_12_356	935_2_1	187_2_1	891_2_1	205_2_51	617_03_154	1136_2_23	1330_2_997	74_2_196	241_2_1	72_12_1	850_12_121	12_12_1	18_2_189	122_12_1	848_2_177	352_2_65	438_2_1	927_0_163	290_2_1	822_12_162
740_03_18	198_2_1	316_2_168	702_2_68	117_2_1	177_0_132	172_2_1	232_2_334	836_2_123	22_12_207	186_12_1	402_12_113	523_12_353	935_2_1	187_2_1	891_2_1	205_2_45	617_03_162	1136_2_22	1330_2_1001	74_2_197	241_2_1	72_12_1	850_12_106	12_12_1	18_2_181	122_12_1	848_2_191	352_2_73	438_2_1	927_0_146	290_2_1	822_12_152
740_03_30	198_2_1	316_2_161	702_2_76	117_2_1	177_0_126	172_2_1	232_2_333	836_2_107	22_12_211	186_12_1	402_12_110	523_12_341	935_2_1	187_2_1	891_2_1	205_2_59	617_03_149	1136_2_24	1330_2_1029	74_2_194	241_2_1	72_12_1	850_12_112	12_12_1	18_2_189	122_12_1	848_2_190	352_2_70	438_2_1	927_0_104	290_2_1	822_12_164
740_03_40	198_2_1	316_2_172	702_2_73	117_2_1	177_0_133	172_2_1	232_2_368	836_2_100	22_12_204	186_12_1	402_12_122	523_12_333	935_2_1	187_2_1	891_2_1	205_2_53	617_03_144	1136_2_24	1330_2_1020	74_2_209	241_2_1	72_12_1	850_12_111	12_12_1	18_2_185	122_12_1	848_2_181	352_2_61	438_2_1	927_0_97	290_2_1	822_12_169
740_03_41	198_2_1	316_2_155	702_2_71	117_2_1	177_0_145	172_2_1	232_2_368	836_2_89	22_12_216	186_12_1	402_12_126	523_12_339	935_2_1	187_2_1	891_2_1	205_2_64	617_03_129	1136_2_24	1330_2_1027	74_2_197	241_2_1	72_12_1	850_12_106	12_12_1	18_2_187	122_12_1	848_2_203	352_2_65	438_2_1	927_0_75	290_2_1	822_12_170
740_03_32	198_2_1	316_2_141	702_2_58	117_2_1	177_0_130	172_2_1	232_2_387	836_2_80	22_12_200	186_12_1	402_12_133	523_12_319	935_2_1	187_2_1	891_2_1	205_2_68	617_03_120	1136_2_21	1330_2_1060	74_2_207	241_2_1	72_12_1	850_12_119	12_12_1	18_2_181	122_12_1	848_2_227	352_2_59	438_2_1	927_0_74	290_2_1	822_12_172
740_03_26	198_2_1	316_2_129	702_2_54	117_2_1	177_0_122	172_2_1	232_2_394	836_2_80	22_12_216	186_12_1	402_12_114	523_12_296	935_2_1	187_2_1	891_2_1	205_2_78	617_03_134	1136_2_24	1330_2_1074	74_2_197	241_2_1	72_12_1	850_12_124	12_12_1	18_2_186	122_12_1	848_2_231	352_2_57	438_2_1	927_0_85	290_2_1	822_12_172
740_03_23	198_2_1	316_2_124	702_2_46	117_2_1	177_0_132	172_2_1	232_2_396	836_2_83	22_12_189	186_12_1	402_12_129	523_12_303	935_2_1	187_2_1	891_2_1	205_2_63	617_03_131	1136_2_18	1330_2_1060	74_2_220	241_2_1	72_12_1	850_12_123	12_12_1	18_2_170	122_12_1	848_2_245	352_2_67	438_2_1	927_0_97	290_2_1	822_12_184
740_03_20	198_2_1	316_2_113	702_2_30	117_2_1	177_0_169	172_2_1	232_2_415	836_2_74	22_12_215	186_12_1	402_12_118	523_12_295	935_2_1	187_2_1	891_2_1	205_2_58	617_03_145	1136_2_22	1330_2_1039	74_2_196	241_2_1	72_12_1	850_12_114	12_12_1	18_2_169	122_12_1	848_2_246	352_2_68	438_2_1	927_0_114	290_2_1	822_12_177
740_03_29	198_2_1	316_2_129	702_2_30	117_2_1	177_0_202	172_2_1	232_2_435	836_2_66	22_12_203	186_12_1	402_12_123	523_12_290	935_2_1	187_2_1	891_2_1	205_2_38	617_03_132	1136_2_7	1330_2_1015	74_2_203	241_2_1	72_12_1	850_12_108	12_12_1	18_2_170	122_12_1	848_2_236	352_2_67	438_2_1	927_0_157	290_2_1	822_12_158
740_03_27	198_2_1	316_2_121	702_2_34	117_2_1	177_0_210	172_2_1	232_2_437	836_2_65	22_12_218	186_12_1	402_12_118	523_12_283	935_2_1	187_2_1	891_2_1	205_2_44	617_03_151	1136_2_9	1330_2_962	74_2_198	241_2_1	72_12_1	850_12_112	12_12_1	18_2_167	122_12_1	848_2_232	352_2_76	438_2_1	927_0_173	290_2_1	822_12_177
740_03_20	198_2_1	316_2_124	702_2_42	117_2_1	177_0_197	172_2_1	232_2_417	836_2_57	22_12_231	186_12_1	402_12_116	523_12_291	935_2_1	187_2_1	891_2_1	205_2_37	617_03_171	1136_2_8	1330_2_965	74_2_203	241_2_1	72_12_1	850_12_114	12_12_1	18_2_176	122_12_1	848_2_211	352_2_73	438_2_1	927_0_196	290_2_1	822_12_161
740_03_20	198_2_1	316_2_105	702_2_41	117_2_1	177_0_186	172_2_1	232_2_418	836_2_69	22_12_254	186_12_1	402_12_129	523_12_302	935_2_1	187_2_1	891_2_1	205_2_36	617_03_183	1136_2_13	1330_2_923	74_2_202	241_2_1	72_12_1	850_12_93	12_12_1	18_2_165	122_12_1	848_2_230	352_2_80	438_2_1	927_0_185	290_2_1	822_12_168
740_03_12	198_2_1	316_2_108	702_2_49	117_2_1	177_0_181	172_2_1	232_2_428	836_2_69	22_12_237	186_12_1	402_12_130	523_12_292	935_2_1	187_2_1	891_2_1	205_2_28	617_03_163	1136_2_6	1330_2_943	74_2_221	241_2_1	72_12_1	850_12_83	12_12_1	18_2_178	122_12_1	848_2_229	352_2_77	438_2_1	927_0_192	290_2_1	822_12_169
740_03_7	198_2_1	316_2_101	702_2_53	117_2_1	177_0_195	172_2_1	232_2_458	836_2_81	22_12_227	186_12_1	402_12_125	523_12_317	935_2_1	187_2_1	891_2_1	205_2_21	617_03_168	1136_2_11	1330_2_930	74_2_193	241_2_1	72_12_1	850_12_64	12_12_1	18_2_178	122_12_1	848_2_232	352_2_87	438_2_1	927_0_172	290_2_1	822_12_164
740_03_7	198_2_1	316_2_119	702_2_56	117_2_1	177_0_180	172_2_1	232_2_433	836_2_85	22_12_214	186_12_1	402_12_132	523_12_315	935_2_1	187_2_1	891_2_1	205_2_20	617_03_158	1136_2_8	1330_2_935	74_2_210	241_2_1	72_12_1	850_12_65	12_12_1	18_2_172	122_12_1	848_2_243	352_2_86	438_2_1	927_0_160	290_2_1	822_12_177
740_03_14	198_2_1	316_2_117	702_2_54	117_2_1	177_0_179	172_2_1	232_2_454	836_2_97	22_12_197	186_12_1	402_12_140	523_12_331	935_2_1	187_2_1	891_2_1	205_2_26	617_03_151	1136_2_4	1330_2_927	74_2_207	241_2_1	72_12_1	850_12_60	12_12_1	18_2_162	122_12_1	848_2_251	352_2_88	438_2_1	927_0_130	290_2_1	822_12_184
740_03_20	198_2_1	316_2_132	702_2_57	117_2_1	177_0_181	172_2_1	232_2_423	836_2_90	22_12_182	186_12_1	402_12_134	523_12_309	935_2_1	187_2_1	891_2_1	205_2_32	617_03_157	1136_2_6	1330_2_973	74_2_208	241_2_1	72_12_1	850_12_61	12_12_1	18_2_160	122_12_1	848_2_249	352_2_83	438_2_1	927_0_128	290_2_1	822_12_195
740_03_26	198_2_1	316_2_136	702_2_53	117_2_1	177_0_175	172_2_1	232_2_431	836_2_77	22_12_188	186_12_1	402_12_112	523_12_332	935_2_1	187_2_1	891_2_1	205_2_36	617_03_165	1136_2_4	1330_2_1015	74_2_205	241_2_1	72_12_1	850_12_56	12_12_1	18_2_162	122_12_1	848_2_237	352_2_75	438_2_1	927_0_118	290_2_1	822_12_193
740_03_35	198_2_1	316_2_156	702_2_55	117_2_1	177_0_188	172_2_1	232_2_425	836_2_59	22_12_164	186_12_1	402_12_120	523_12_317	935_2_1	187_2_1	891_2_1	205_2_36	617_03_165	1136_2_3	1330_2_1033	74_2_194	241_2_1	72_12_1	850_12_54	12_12_1	18_2_154	122_12_1	848_2_238	352_2_69	438_2_1	927_0_124	290_2_1	822_12_202
740_03_48	198_2_1	316_2_169	702_2_46	117_2_1	177_0_173	172_2_1	232_2_420	836_2_62	22_12_161	186_12_1	402_12_118	523_12_326	935_2_1	187_2_1	891_2_1	205_2_40	617_03_204	1136_2_3	1330_2_1018	74_2_186	241_2_1	72_12_1	850_12_42	12_12_1	18_2_149	122_12_1	848_2_256	352_2_56	438_2_1	927_0_142	290_2_1	822_12_171
740_03_57	198_2_1	316_2_180	702_2_44	117_2_1	177_0_168	172_2_1	232_2_395	836_2_71	22_12_159	186_12_1	402_12_143	523_12_303	935_2_1	187_2_1	891_2_1	205_2_46	617_03_197	1136_2_5	1330_2_1028	74_2_188	241_2_1	72_12_1	850_12_42	12_12_1	18_2_147	122_12_1	848_2_250	352_2_62	438_2_1	927_0_143	290_2_1	822_12_160
740_03_49	198_2_1	316_2_155	702_2_34	117_2_1	177_0_145	172_2_1	232_2_418	836_2_71	22_12_168	186_12_1	402_12_149	523_12_314	935_2_1	187_2_1	891_2_1	205_2_46	617_03_202	1136_2_8	1330_2_1026	74_2_184	241_2_1	72_12_1	850_12_30	12_12_1	18_2_164	122_12_1	848_2_253	352_2_61	438_2_1	927_0_132	290_2_1	822_12_173
740_03_43	198_2_1	316_2_162	702_2_31	117_2_1	177_0_161	172_2_1	232_2_413	836_2_73	22_12_169	186_12_1	402_12_159	523_12_309	935_2_1	187_2_1	891_2_1	205_2_59	617_03_190	1136_2_12	1330_2_988	74_2_176	241_2_1	72_12_1	850_12_42	12_12_1	18_2_175	122_12_1	848_2_255	352_2_60	438_2_1	927_0_126	290_2_1	822_12_181
740_03_47	198_2_1	316_2_166	702_2_30	117_2_1	177_0_164	172_2_1	232_2_418	836_2_82	22_12_179	186_12_1	402_12_146	523_12_317	935_2_1	187_2_1	891_2_1	205_2_45	617_03_152	1136_2_11	1330_2_1021	74_2_167	241_2_1	72_12_1	850_12_40	12_12_1	18_2_185	122_12_1	848_2_246	352_2_47	438_2_1	927_0_121	290_2_1	822_12_188
740_03_36	198_2_1	316_2_170	702_2_26	117_2_1	177_0_176	172_2_1	232_2_404	836_2_87	22_12_165	186_12_1	402_12_161	523_12_311	935_2_1	187_2_1	891_2_1	205_2_38	617_03_157	1136_2_17	1330_2_1020	74_2_156	241_2_1	72_12_1	850_12_47	12_12_1	18_2_183	122_12_1	848_2_240	352_2_55	438_2_1	927_0_117	290_2_1	822_12_205
740_03_33	198_2_1	316_2_168	702_2_26	117_2_1	177_0_173	172_2_1	232_2_423	836_2_97	22_12_171	186_12_1	402_12_147	523_12_321	935_2_1	187_2_1	891_2_1	205_2_45	617_03_150	1136_2_12	1330_2_1012	74_2_159	241_2_1	72_12_1	850_12_27	12_12_1	18_2_168	122_12_1	848_2_243	352_2_59	438_2_1	927_0_136	290_2_1	822_12_199
740_03_32	198_2_1	316_2_178	702_2_31	117_2_1	177_0_197	172_2_1	232_2_410	836_2_96	22_12_162	186_12_1	402_12_167	523_12_307	935_2_1	187_2_1	891_2_1	205_2_39	617_03_137	1136_2_9	1330_2_982	74_2_145	241_2_1	72_12_1	850_12_26	12_12_1	18_2_168	122_12_1	848_2_242	352_2_60	438_2_1	927_0_163	290_2_1	822_12_221
740_03_30	198_2_1	316_2_166	702_2_36	117_2_1	177_0_202	172_2_1	232_2_440	836_2_81	22_12_171	186_12_1	402_12_162	523_12_337	935_2_1	187_2_1	891_2_1	205_2_31	617_03_126	1136_2_6	1330_2_967	74_2_158	241_2_1	72_12_1	850_12_23	12_12_1	18_2_196	122_12_1	848_2_220	352_2_58	438_2_1	927_0_161	290_2_1	822_12_209
740_03_31	198_2_1	316_2_157	702_2_43	117_2_1	177_0_200	172_2_1	232_2_470	836_2_89	22_12_167	186_12_1	402_12_173	523_12_345	935_2_1	187_2_1	891_2_1	205_2_26	617_03_103	1136_2_9	1330_2_941	74_2_155	241_2_1	72_12_1	850_12_28	12_12_1	18_2_189	122_12_1	848_2_238	352_2_55	438_2_1	927_0_153	290_2_1	822_12_205
740_03_34	198_2_1	316_2_176	702_2_46	117_2_1	177_0_209	172_2_1	232_2_470	836_2_85	22_12_166	186_12_1	402_12_167	523_12_366	935_2_1	187_2_1	891_2_1	205_2_26	617_03_99	1136_2_5	1330_2_900	74_2_157	241_2_1	72_12_1	850_12_23	12_12_1	18_2_187	122_12_1	848_2_250	352_2_48	438_2_1	927_0_161	290_2_1	822_12_202
740_03_31	198_2_1	316_2_186	702_2_40	117_2_1	177_0_205	172_2_1	232_2_488	836_2_92	22_12_169	186_12_1	402_12_163	523_12_334	935_2_1	187_2_1	891_2_1	205_2_25	617_03_93	1136_2_7	1330_2_907	74_2_135	241_2_1	72_12_1	850_12_29	12_12_1	18_2_184	122_12_1	848_2_244	352_2_50	438_2_1	927_0_188	290_2_1	822_12_215
740_03_25	198_2_1	316_2_173	702_2_43	117_2_1	177_0_223	172_2_1	232_2_523	836_2_89	22_12_167	186_12_1	402_12_151	523_12_357	935_2_1	187_2_1	891_2_1	205_2_28	617_03_71	1136_2_2	1330_2_898	74_2_145	241_2_1	72_12_1	850_12_25	12_12_1	18_2_186	122_12_1	848_2_236	352_2_46	438_2_1	927_0_177	290_2_1	822_12_221
740_03_20	198_2_1	316_2_165	702_2_50	117_2_1	177_0_207	172_2_1	232_2_521	836_2_73	22_12_172	186_12_1	402_12_173	523_12_344	935_2_1	187_2_1	891_2_1	205_2_32	617_03_91	1136_2_2	1330_2_892	74_2_123	241_2_1	72_12_1	850_12_32	12_12_1	18_2_173	122_12_1	848_2_256	352_2_56	438_2_1	927_0_167	290_2_1	822_12_235
740_03_18	198_2_1	316_2_152	702_2_41	117_2_1	177_0_249	172_2_1	232_2_535	836_2_65	22_12_193	186_12_1	402_12_168	523_12_353	935_2_1	187_2_1	891_2_1	205_2_37	617_03_86	1136_2_1	1330_2_857	74_2_112	241_2_1	72_12_1	850_12_25	12_12_1	18_2_205	122_12_1	848_2_258	352_2_49	438_2_1	927_0_149	290_2_1	822_12_234
740_03_20	198_2_1	316_2_144	702_2_43	117_2_1	177_0_299	172_2_1	232_2_541	836_2_52	22_12_187	186_12_1	402_12_153	523_12_341	935_2_1	187_2_1	891_2_1	205_2_35	617_03_95	1136_2_1	1330_2_863	74_2_104	241_2_1	72_12_1	850_12_36	12_12_1	18_2_191	122_12_1	848_2_265	352_2_51	438_2_1	927_0_127	290_2_1	822_12_240
740_03_23	198_2_1	316_2_148	702_2_49	117_2_1	177_0_339	172_2_1	232_2_537	836_2_51	22_12_176	186_12_1	402_12_153	523_12_323	935_2_1	187_2_1	891_2_1	205_2_38	617_03_94	1136_2_2	1330_2_834	74_2_93	241_2_1	72_12_1	850_12_30	12_12_1	18_2_206	122_12_1	848_2_249	352_2_48	438_2_1	927_0_130	290_2_1	822_12_255
740_03_21	198_2_1	316_2_140	702_2_48	117_2_1	177_0_350	172_2_1	232_2_539	836_2_57	22_12_202	186_12_1	402_12_149	523_12_305	935_2_1	187_2_1	891_2_1	205_2_46	617_03_113	1136_2_3	1330_2_809	74_2_82	241_2_1	72_12_1	850_12_32	12_12_1	18_2_176	122_12_1	848_2_257	352_2_50	438_2_1	927_0_151	290_2_1	822_12_257
740_03_25	198_2_1	316_2_158	702_2_51	117_2_1	177_0_332	172_2_1	232_2_536	836_2_59	22_12_201	186_12_1	402_12_149	523_12_317	935_2_1	187_2_1	891_2_1	205_2_55	617_03_106	1136_2_3	1330_2_789	74_2_91	241_2_1	72_12_1	850_12_27	12_12_1	18_2_165	122_12_1	848_2_251	352_2_45	438_2_1	927_0_159	290_2_1	822_12_274
740_03_19	198_2_1	316_2_155	702_2_48	117_2_1	177_0_316	172_2_1	232_2_529	836_2_65	22_12_172	186_12_1	402_12_151	523_12_292	935_2_1	187_2_1	891_2_1	205_2_50	617_03_102	1136_2_3	1330_2_799	74_2_88	241_2_1	72_12_1	850_12_36	12_12_1	18_2_186	122_12_1	848_2_267	352_2_36	438_2_1	927_0_174	290_2_1	822_12_286
740_03_17	198_2_1	316_2_156	702_2_49	117_2_1	177_0_287	172_2_1	232_2_532	836_2_76	22_12_167	186_12_1	402_12_167	523_12_319	935_2_1	187_2_1	891_2_1	205_2_56	617_03_93	1136_2_3	1330_2_789	74_2_88	241_2_1	72_12_1	850_12_33	12_12_1	18_2_167	122_12_1	848_2_279	352_2_38	438_2_1	927_0_166	290_2_1	822_12_284
740_03_11	198_2_1	316_2_142	702_2_51	117_2_1	177_0_257	172_2_1	232_2_511	836_2_78	22_12_165	186_12_1	402_12_168	523_12_295	935_2_1	187_2_1	891_2_1	205_2_63	617_03_106	1136_2_5	1330_2_832	74_2_84	241_2_1	72_12_1	850_12_40	12_12_1	18_2_167	122_12_1	848_2_283	352_2_36	438_2_1	927_0_161	290_2_1	822_12_292
740_03_8	198_2_1	316_2_160	702_2_42	117_2_1	177_0_206	172_2_1	232_2_546	836_2_90	22_12_159	186_12_1	402_12_166	523_12_296	935_2_1	187_2_1	891_2_1	205_2_60	617_03_131	1136_2_3	1330_2_840	74_2_78	241_2_1	72_12_1	850_12_43	12_12_1	18_2_159	122_12_1	848_2_273	352_2_25	438_2_1	927_0_170	290_2_1	822_12_294
740_03_7	198_2_1	316_2_158	702_2_44	117_2_1	177_0_184	172_2_1	232_2_556	836_2_90	22_12_149	186_12_1	402_12_154	523_12_262	935_2_1	187_2_1	891_2_1	205_2_71	617_03_144	1136_2_1	1330_2_837	74_2_90	241_2_1	72_12_1	850_12_47	12_12_1	18_2_159	122_12_1	848_2_287	352_2_30	438_2_1	927_0_177	290_2_1	822_12_299
740_03_6	198_2_1	316_2_171	702_2_48	117_2_1	177_0_168	172_2_1	232_2_558	836_2_91	22_12_149	186_12_1	402_12_163	523_12_268	935_2_1	187_2_1	891_2_1	205_2_79	617_03_156	1136_2_4	1330_2_851	74_2_91	241_2_1	72_12_1	850_12_38	12_12_1	18_2_156	122_12_1	848_2_273	352_2_39	438_2_1	927_0_168	290_2_1	822_12_289
740_03_14	198_2_1	316_2_171	702_2_51	117_2_1	177_0_166	172_2_1	232_2_504	836_2_105	22_12_153	186_12_1	402_12_148	523_12_270	935_2_1	187_2_1	891_2_1	205_2_84	617_03_148	1136_2_3	1330_2_864	74_2_84	241_2_1	72_12_1	850_12_45	12_12_1	18_2_165	122_12_1	848_2_304	352_2_33	438_2_1	927_0_182	290_2_1	822_12_287
740_03_16	198_2_1	316_2_172	702_2_45	117_2_1	177_0_164	172_2_1	232_2_555	836_2_96	22_12_179	186_12_1	402_12_151	523_12_272	935_2_1	187_2_1	891_2_1	205_2_75	617_03_125	1136_2_3	1330_2_892	74_2_89	241_2_1	72_12_1	850_12_38	12_12_1	18_2_129	122_12_1	848_2_288	352_2_39	438_2_1	927_0_165	290_2_1	822_12_281
740_03_15	198_2_1	316_2_172	702_2_44	117_2_1	177_0_169	172_2_1	232_2_540	836_2_75	22_12_181	186_12_1	402_12_159	523_12_302	935_2_1	187_2_1	891_2_1	205_2_89	617_03_132	1136_2_3	1330_2_914	74_2_80	241_2_1	72_12_1	850_12_39	12_12_1	18_2_122	122_12_1	848_2_306	352_2_27	438_2_1	927_0_151	290_2_1	822_12_273
740_03_11	198_2_1	316_2_185	702_2_46	177_0_165	172_2_1	232_2_530	836_2_74	22_12_183	186_12_1	402_12_177	523_12_311	187_2_1	891_2_1	205_2_90	1330_2_900	617_03_134	122_12_1	74_2_82	241_2_1	72_12_1	850_12_37	12_12_1	18_2_112	848_2_300	352_2_28	438_2_1	927_0_164	822_12_266
740_03_6	198_2_1	316_2_158	702_2_50	177_0_140	172_2_1	232_2_505	836_2_84	22_12_201	186_12_1	402_12_179	523_12_320	187_2_1	891_2_1	205_2_95	1330_2_932	617_03_136	122_12_1	74_2_68	241_2_1	72_12_1	850_12_48	12_12_1	18_2_119	848_2_310	352_2_30	438_2_1	927_0_148	822_12_268
740_03_5	198_2_1	316_2_177	702_2_39	177_0_132	172_2_1	232_2_513	836_2_87	22_12_214	186_12_1	402_12_198	523_12_326	187_2_1	891_2_1	205_2_73	1330_2_894	617_03_142	122_12_1	74_2_84	241_2_1	72_12_1	850_12_40	12_12_1	18_2_120	848_2_307	352_2_28	438_2_1	927_0_131	822_12_275
740_03_11	198_2_1	316_2_168	702_2_34	177_0_132	172_2_1	232_2_545	836_2_91	22_12_203	186_12_1	402_12_191	523_12_288	187_2_1	891_2_1	205_2_82	1330_2_910	617_03_144	122_12_1	74_2_86	241_2_1	72_12_1	850_12_43	12_12_1	18_2_121	848_2_307	352_2_28	438_2_1	927_0_129	822_12_276
740_03_10	198_2_1	316_2_180	702_2_28	177_0_130	172_2_1	232_2_553	836_2_85	22_12_214	186_12_1	402_12_232	523_12_264	187_2_1	891_2_1	205_2_73	1330_2_895	617_03_130	122_12_1	74_2_102	241_2_1	72_12_1	850_12_43	12_12_1	18_2_129	848_2_312	352_2_32	438_2_1	927_0_132	822_12_255
740_03_6	198_2_1	316_2_162	702_2_27	177_0_149	172_2_1	232_2_539	836_2_62	22_12_197	186_12_1	402_12_245	523_12_299	187_2_1	891_2_1	205_2_84	1330_2_922	617_03_116	122_12_1	74_2_100	241_2_1	72_12_1	850_12_48	12_12_1	18_2_141	848_2_313	352_2_35	438_2_1	927_0_139	822_12_222
740_03_10	198_2_1	316_2_180	702_2_29	177_0_164	172_2_1	232_2_523	836_2_66	22_12_188	186_12_1	402_12_285	523_12_293	187_2_1	891_2_1	205_2_74	1330_2_883	617_03_90	122_12_1	74_2_105	241_2_1	72_12_1	850_12_47	12_12_1	18_2_150	848_2_302	352_2_50	438_2_1	927_0_137	822_12_218
740_03_7	198_2_1	316_2_133	702_2_33	177_0_195	172_2_1	232_2_569	836_2_49	22_12_189	186_12_1	402_12_256	523_12_279	187_2_1	891_2_1	205_2_86	1330_2_884	617_03_90	122_12_1	74_2_102	241_2_1	72_12_1	850_12_44	12_12_1	18_2_156	848_2_313	352_2_47	438_2_1	927_0_130	822_12_236
740_03_10	198_2_1	316_2_142	702_2_38	177_0_200	172_2_1	232_2_565	836_2_47	22_12_207	186_12_1	402_12_262	523_12_274	187_2_1	891_2_1	205_2_75	1330_2_889	617_03_83	122_12_1	74_2_111	241_2_1	72_12_1	850_12_39	12_12_1	18_2_145	848_2_294	352_2_52	438_2_1	927_0_122	822_12_240
740_03_3	198_2_1	316_2_120	702_2_37	177_0_198	172_2_1	232_2_557	836_2_39	22_12_194	186_12_1	402_12_258	523_12_270	187_2_1	891_2_1	205_2_77	1330_2_918	617_03_82	122_12_1	74_2_108	241_2_1	72_12_1	850_12_32	12_12_1	18_2_145	848_2_322	352_2_43	438_2_1	927_0_120	822_12_267
740_03_1	198_2_1	316_2_145	702_2_30	177_0_176	172_2_1	232_2_564	836_2_34	22_12_214	186_12_1	402_12_267	523_12_266	187_2_1	891_2_1	205_2_79	1330_2_924	617_03_83	122_12_1	74_2_107	241_2_1	72_12_1	850_12_34	12_12_1	18_2_129	848_2_325	352_2_42	438_2_1	927_0_111	822_12_267
740_03_7	198_2_1	316_2_100	702_2_32	177_0_177	172_2_1	232_2_564	836_2_38	22_12_195	186_12_1	402_12_238	523_12_283	187_2_1	891_2_1	205_2_78	1330_2_943	617_03_109	122_12_1	74_2_122	241_2_1	72_12_1	850_12_26	12_12_1	18_2_118	848_2_347	352_2_33	438_2_1	927_0_130	822_12_268
740_03_7	198_2_1	316_2_121	702_2_35	177_0_163	172_2_1	232_2_561	836_2_41	22_12_224	186_12_1	402_12_247	523_12_283	187_2_1	891_2_1	205_2_82	1330_2_920	617_03_102	122_12_1	74_2_105	241_2_1	72_12_1	850_12_25	12_12_1	18_2_118	848_2_320	352_2_36	438_2_1	927_0_155	822_12_266
740_03_8	198_2_1	316_2_103	702_2_33	177_0_139	172_2_1	232_2_552	836_2_44	22_12_221	186_12_1	402_12_236	523_12_310	187_2_1	891_2_1	205_2_75	1330_2_959	617_03_106	122_12_1	74_2_113	241_2_1	72_12_1	850_12_29	12_12_1	18_2_109	848_2_321	352_2_28	438_2_1	927_0_146	822_12_272
740_03_8	198_2_1	316_2_114	702_2_42	177_0_145	172_2_1	232_2_543	836_2_51	22_12_236	186_12_1	402_12_209	523_12_286	187_2_1	891_2_1	205_2_68	1330_2_1001	617_03_113	122_12_1	74_2_122	241_2_1	72_12_1	850_12_25	12_12_1	18_2_116	848_2_295	352_2_31	438_2_1	927_0_129	822_12_259
740_03_6	198_2_1	316_2_85	702_2_36	177_0_187	172_2_1	232_2_563	836_2_44	22_12_224	186_12_1	402_12_197	523_12_304	187_2_1	891_2_1	205_2_56	1330_2_1016	617_03_91	122_12_1	74_2_128	241_2_1	72_12_1	850_12_28	12_12_1	18_2_112	848_2_293	352_2_40	438_2_1	927_0_121	822_12_265
740_03_2	198_2_1	316_2_96	702_2_40	177_0_201	172_2_1	232_2_548	836_2_41	22_12_250	186_12_1	402_12_168	523_12_313	187_2_1	891_2_1	205_2_52	1330_2_1020	617_03_97	122_12_1	74_2_130	241_2_1	72_12_1	850_12_27	12_12_1	18_2_118	848_2_293	352_2_39	438_2_1	927_0_120	822_12_242
740_03_1	198_2_1	316_2_95	702_2_34	177_0_230	172_2_1	232_2_515	836_2_33	22_12_245	186_12_1	402_12_154	523_12_320	187_2_1	891_2_1	205_2_46	1330_2_1068	617_03_96	122_12_1	74_2_132	241_2_1	72_12_1	850_12_32	12_12_1	18_2_119	848_2_286	352_2_45	438_2_1	927_0_107	822_12_244
198_2_1	316_2_111	702_2_22	177_0_234	172_2_1	232_2_527	836_2_42	22_12_273	186_12_1	402_12_131	523_12_290	187_2_1	891_2_1	205_2_45	617_03_100	1330_2_1054	122_12_1	74_2_110	241_2_1	72_12_1	850_12_24	12_12_1	18_2_110	848_2_295	352_2_47	438_2_1	927_0_118	822_12_262
198_2_1	316_2_109	702_2_23	177_0_229	172_2_1	232_2_502	836_2_39	22_12_266	186_12_1	402_12_130	523_12_300	187_2_1	891_2_1	205_2_48	617_03_124	1330_2_1034	122_12_1	74_2_109	241_2_1	72_12_1	850_12_27	12_12_1	18_2_113	848_2_316	352_2_50	438_2_1	927_0_137	822_12_252
198_2_1	316_2_119	702_2_23	177_0_213	172_2_1	232_2_488	836_2_32	22_12_283	186_12_1	402_12_143	523_12_307	187_2_1	891_2_1	205_2_46	617_03_120	1330_2_1004	122_12_1	74_2_110	241_2_1	72_12_1	850_12_26	12_12_1	18_2_116	848_2_316	352_2_39	438_2_1	927_0_144	822_12_266
198_2_1	316_2_104	702_2_26	177_0_182	172_2_1	232_2_463	836_2_28	22_12_314	186_12_1	402_12_154	523_12_288	187_2_1	891_2_1	205_2_52	617_03_131	1330_2_1016	122_12_1	74_2_116	241_2_1	72_12_1	850_12_27	12_12_1	18_2_127	848_2_319	352_2_52	438_2_1	927_0_145	822_12_257
198_2_1	316_2_102	702_2_23	177_0_161	172_2_1	232_2_468	836_2_33	22_12_318	186_12_1	402_12_163	523_12_280	187_2_1	891_2_1	205_2_58	617_03_144	1330_2_1005	122_12_1	74_2_112	241_2_1	72_12_1	850_12_24	12_12_1	18_2_125	848_2_312	352_2_49	438_2_1	927_0_141	822_12_274
198_2_1	316_2_102	702_2_27	177_0_146	172_2_1	232_2_451	836_2_32	22_12_305	186_12_1	402_12_173	523_12_258	187_2_1	891_2_1	205_2_70	617_03_162	1330_2_991	122_12_1	74_2_109	241_2_1	72_12_1	850_12_17	12_12_1	18_2_136	848_2_334	352_2_48	438_2_1	927_0_141	822_12_272
198_2_1	316_2_108	702_2_21	177_0_146	172_2_1	232_2_472	836_2_36	22_12_315	186_12_1	402_12_169	523_12_243	187_2_1	891_2_1	205_2_73	617_03_165	1330_2_996	122_12_1	74_2_107	241_2_1	72_12_1	850_12_15	12_12_1	18_2_113	848_2_336	352_2_43	438_2_1	927_0_125	822_12_290
198_2_1	316_2_106	702_2_20	177_0_143	172_2_1	232_2_463	836_2_32	22_12_320	186_12_1	402_12_160	523_12_269	187_2_1	891_2_1	205_2_74	617_03_178	1330_2_975	122_12_1	74_2_124	241_2_1	72_12_1	850_12_16	12_12_1	18_2_89	848_2_364	352_2_46	438_2_1	927_0_148	822_12_265
198_2_1	316_2_119	702_2_15	177_0_170	172_2_1	232_2_462	836_2_33	22_12_313	186_12_1	402_12_167	523_12_274	187_2_1	891_2_1	205_2_65	617_03_188	1330_2_959	122_12_1	74_2_133	241_2_1	72_12_1	850_12_19	12_12_1	18_2_86	848_2_350	352_2_45	438_2_1	927_0_132	822_12_263
198_2_1	316_2_112	702_2_14	177_0_171	172_2_1	232_2_457	836_2_34	22_12_315	186_12_1	402_12_179	523_12_248	187_2_1	891_2_1	205_2_64	617_03_205	1330_2_949	122_12_1	74_2_139	241_2_1	72_12_1	850_12_18	12_12_1	18_2_81	848_2_344	352_2_48	438_2_1	927_0_132	822_12_275
198_2_1	316_2_126	702_2_15	177_0_171	172_2_1	232_2_463	836_2_39	22_12_326	186_12_1	402_12_179	523_12_206	187_2_1	891_2_1	205_2_49	617_03_253	1330_2_935	122_12_1	74_2_148	241_2_1	72_12_1	850_12_13	12_12_1	18_2_59	848_2_357	352_2_36	438_2_1	927_0_137	822_12_270
198_2_1	316_2_113	702_2_24	177_0_210	172_2_1	232_2_471	836_2_35	22_12_280	186_12_1	402_12_180	523_12_195	187_2_1	891_2_1	205_2_50	617_03_278	1330_2_933	122_12_1	74_2_135	241_2_1	72_12_1	850_12_5	12_12_1	18_2_64	848_2_356	352_2_43	438_2_1	927_0_133	822_12_275
198_2_1	316_2_129	702_2_16	177_0_261	172_2_1	232_2_474	836_2_44	22_12_279	186_12_1	402_12_183	523_12_187	187_2_1	891_2_1	205_2_41	617_03_270	1330_2_901	122_12_1	74_2_129	241_2_1	72_12_1	850_12_5	12_12_1	18_2_59	848_2_328	352_2_34	438_2_1	927_0_135	822_12_308
198_2_1	316_2_129	702_2_24	177_0_270	172_2_1	232_2_445	836_2_40	22_12_275	186_12_1	402_12_190	523_12_185	187_2_1	891_2_1	205_2_50	617_03_256	1330_2_869	122_12_1	74_2_127	241_2_1	72_12_1	850_12_7	12_12_1	18_2_70	848_2_318	352_2_34	438_2_1	927_0_170	822_12_308
198_2_1	316_2_136	702_2_22	177_0_288	172_2_1	232_2_470	836_2_39	22_12_268	186_12_1	402_12_184	523_12_184	187_2_1	891_2_1	205_2_45	617_03_242	1330_2_851	122_12_1	74_2_118	241_2_1	72_12_1	850_12_9	12_12_1	18_2_63	848_2_304	352_2_39	438_2_1	927_0_187	822_12_309
198_2_1	316_2_134	702_2_26	177_0_291	172_2_1	232_2_479	836_2_39	22_12_287	186_12_1	402_12_175	523_12_195	187_2_1	891_2_1	205_2_38	617_03_227	1330_2_831	122_12_1	74_2_132	241_2_1	72_12_1	850_12_7	12_12_1	18_2_58	848_2_294	352_2_37	438_2_1	927_0_211	822_12_309
198_2_1	316_2_137	702_2_24	177_0_265	172_2_1	232_2_482	836_2_45	22_12_295	186_12_1	402_12_168	523_12_205	187_2_1	891_2_1	205_2_38	617_03_179	1330_2_853	122_12_1	74_2_130	241_2_1	72_12_1	850_12_6	12_12_1	18_2_65	848_2_296	352_2_36	438_2_1	927_0_218	822_12_316
198_2_1	316_2_126	702_2_17	177_0_253	172_2_1	232_2_476	836_2_44	22_12_309	186_12_1	402_12_171	523_12_210	187_2_1	891_2_1	205_2_36	617_03_155	1330_2_884	122_12_1	74_2_130	241_2_1	72_12_1	850_12_7	12_12_1	18_2_67	848_2_282	352_2_31	438_2_1	927_0_222	822_12_339
198_2_1	316_2_143	702_2_25	177_0_218	172_2_1	232_2_462	836_2_45	22_12_327	186_12_1	402_12_181	523_12_208	187_2_1	891_2_1	205_2_38	617_03_148	1330_2_919	122_12_1	74_2_121	241_2_1	72_12_1	850_12_8	12_12_1	18_2_72	848_2_309	352_2_24	438_2_1	927_0_191	822_12_319
198_2_1	316_2_150	702_2_18	177_0_179	172_2_1	232_2_475	836_2_44	22_12_327	186_12_1	402_12_198	523_12_207	187_2_1	891_2_1	205_2_35	617_03_148	1330_2_911	122_12_1	74_2_126	241_2_1	72_12_1	850_12_5	12_12_1	18_2_76	848_2_300	352_2_15	438_2_1	927_0_182	822_12_351
198_2_1	316_2_152	702_2_33	177_0_180	172_2_1	232_2_441	836_2_34	22_12_316	186_12_1	402_12_210	523_12_190	187_2_1	891_2_1	205_2_43	617_03_144	1330_2_953	122_12_1	74_2_124	241_2_1	72_12_1	850_12_5	12_12_1	18_2_90	848_2_302	352_2_22	438_2_1	927_0_180	822_12_340
198_2_1	316_2_149	702_2_32	177_0_181	172_2_1	232_2_451	836_2_37	22_12_299	186_12_1	402_12_193	523_12_196	187_2_1	891_2_1	205_2_39	617_03_119	1330_2_1007	122_12_1	74_2_138	241_2_1	72_12_1	850_12_5	12_12_1	18_2_91	848_2_295	352_2_26	438_2_1	927_0_172	822_12_333
198_2_1	316_2_146	702_2_39	177_0_176	172_2_1	232_2_422	836_2_37	22_12_300	186_12_1	402_12_191	523_12_219	187_2_1	891_2_1	205_2_46	617_03_99	1330_2_1000	122_12_1	74_2_154	241_2_1	72_12_1	850_12_4	12_12_1	18_2_97	848_2_312	352_2_29	438_2_1	927_0_177	822_12_332
198_2_1	316_2_148	702_2_29	177_0_192	172_2_1	232_2_438	836_2_39	22_12_292	186_12_1	402_12_196	523_12_204	187_2_1	891_2_1	205_2_42	617_03_125	1330_2_1052	122_12_1	74_2_146	241_2_1	72_12_1	850_12_2	12_12_1	18_2_101	848_2_287	352_2_24	438_2_1	927_0_139	822_12_330
198_2_1	316_2_136	702_2_29	177_0_189	172_2_1	232_2_427	836_2_37	22_12_311	186_12_1	402_12_195	523_12_213	187_2_1	891_2_1	205_2_48	617_03_133	1330_2_1055	122_12_1	74_2_154	241_2_1	72_12_1	850_12_2	12_12_1	18_2_100	848_2_268	352_2_18	438_2_1	927_0_133	822_12_347
198_2_1	316_2_132	702_2_24	177_0_169	172_2_1	232_2_440	836_2_37	22_12_301	186_12_1	402_12_200	523_12_212	187_2_1	891_2_1	205_2_54	617_03_130	1330_2_1047	122_12_1	74_2_153	241_2_1	72_12_1	850_12_2	12_12_1	18_2_109	848_2_277	352_2_12	438_2_1	927_0_130	822_12_370
198_2_1	316_2_147	702_2_23	177_0_152	172_2_1	232_2_419	836_2_28	22_12_331	186_12_1	402_12_191	523_12_229	187_2_1	891_2_1	205_2_58	617_03_120	1330_2_1046	122_12_1	74_2_156	241_2_1	72_12_1	850_12_2	12_12_1	18_2_107	848_2_269	352_2_10	438_2_1	927_0_154	822_12_355
198_2_1	316_2_135	702_2_18	177_0_127	172_2_1	232_2_421	836_2_25	22_12_345	186_12_1	402_12_191	523_12_198	187_2_1	891_2_1	205_2_64	617_03_138	1330_2_1111	122_12_1	74_2_144	241_2_1	72_12_1	850_12_2	12_12_1	18_2_98	848_2_250	352_2_10	438_2_1	927_0_157	822_12_358
198_2_1	316_2_143	702_2_15	177_0_116	172_2_1	232_2_440	836_2_23	22_12_326	186_12_1	402_12_190	523_12_203	187_2_1	891_2_1	205_2_58	617_03_143	1330_2_1086	122_12_1	74_2_140	241_2_1	72_12_1	850_12_1	12_12_1	18_2_104	848_2_272	352_2_12	438_2_1	927_0_165	822_12_355
198_2_1	316_2_122	702_2_15	177_0_94	172_2_1	232_2_445	836_2_21	22_12_355	187_2_1	523_12_199	402_12_180	891_2_1	205_2_61	617_03_146	1330_2_1102	122_12_1	74_2_154	241_2_1	12_12_1	18_2_89	848_2_263	352_2_9	438_2_1	927_0_176	822_12_362
198_2_1	316_2_143	702_2_18	177_0_88	172_2_1	232_2_436	836_2_20	22_12_367	187_2_1	523_12_191	402_12_168	891_2_1	205_2_66	617_03_159	1330_2_1122	122_12_1	74_2_145	241_2_1	12_12_1	18_2_65	848_2_269	352_2_12	438_2_1	927_0_170	822_12_357
198_2_1	316_2_136	702_2_18	177_0_84	172_2_1	232_2_438	836_2_14	22_12_413	187_2_1	523_12_187	402_12_167	891_2_1	205_2_59	617_03_156	1330_2_1072	122_12_1	74_2_157	241_2_1	12_12_1	18_2_71	848_2_270	352_2_11	438_2_1	927_0_175	822_12_362
198_2_1	316_2_148	702_2_21	177_0_88	172_2_1	232_2_410	836_2_16	22_12_363	187_2_1	523_12_200	402_12_179	891_2_1	205_2_71	617_03_177	1330_2_1093	122_12_1	74_2_145	241_2_1	12_12_1	18_2_79	848_2_253	352_2_14	438_2_1	927_0_177	822_12_363
198_2_1	316_2_141	702_2_17	177_0_99	172_2_1	232_2_404	836_2_16	22_12_385	187_2_1	523_12_189	402_12_183	891_2_1	205_2_60	617_03_188	1330_2_1083	122_12_1	74_2_138	241_2_1	12_12_1	18_2_100	848_2_223	352_2_17	438_2_1	927_0_203	822_12_343
198_2_1	316_2_129	702_2_15	177_0_100	172_2_1	232_2_391	836_2_17	22_12_385	187_2_1	523_12_189	402_12_185	891_2_1	205_2_61	617_03_205	1330_2_1069	122_12_1	74_2_132	241_2_1	12_12_1	18_2_106	848_2_218	352_2_17	438_2_1	927_0_258	822_12_324
198_2_1	316_2_118	702_2_12	177_0_132	172_2_1	232_2_386	836_2_16	22_12_429	187_2_1	523_12_186	402_12_197	891_2_1	205_2_48	617_03_206	1330_2_1054	122_12_1	74_2_145	241_2_1	12_12_1	18_2_98	848_2_193	352_2_10	438_2_1	927_0_267	822_12_300
198_2_1	316_2_123	702_2_15	177_0_116	172_2_1	232_2_387	836_2_12	22_12_414	187_2_1	523_12_190	402_12_207	891_2_1	205_2_53	617_03_232	1330_2_1063	122_12_1	74_2_132	241_2_1	12_12_1	18_2_93	848_2_183	352_2_12	438_2_1	927_0_257	822_12_307
198_2_1	316_2_124	702_2_9	177_0_108	172_2_1	232_2_398	836_2_14	22_12_413	187_2_1	523_12_174	402_12_212	891_2_1	205_2_64	617_03_260	1330_2_1044	122_12_1	74_2_121	241_2_1	12_12_1	18_2_77	848_2_186	352_2_7	438_2_1	927_0_258	822_12_322
198_2_1	316_2_129	702_2_11	177_0_111	172_2_1	232_2_376	836_2_14	22_12_381	187_2_1	523_12_196	402_12_232	891_2_1	205_2_73	617_03_246	1330_2_1058	122_12_1	74_2_99	241_2_1	12_12_1	18_2_86	848_2_188	352_2_6	438_2_1	927_0_245	822_12_326
198_2_1	316_2_111	702_2_11	177_0_132	172_2_1	232_2_410	836_2_15	22_12_388	187_2_1	523_12_194	402_12_208	891_2_1	205_2_74	617_03_200	1330_2_1077	122_12_1	74_2_94	241_2_1	12_12_1	18_2_86	848_2_172	352_2_4	438_2_1	927_0_252	822_12_331
198_2_1	316_2_108	702_2_13	177_0_121	172_2_1	232_2_416	836_2_14	22_12_399	187_2_1	523_12_196	402_12_233	891_2_1	205_2_65	617_03_189	1330_2_1037	122_12_1	74_2_89	241_2_1	12_12_1	18_2_89	848_2_162	352_2_5	438_2_1	927_0_268	822_12_353
198_2_1	316_2_127	702_2_18	177_0_112	172_2_1	232_2_417	836_2_13	22_12_412	187_2_1	523_12_179	402_12_218	891_2_1	205_2_62	617_03_171	1330_2_1076	122_12_1	74_2_89	241_2_1	12_12_1	18_2_101	848_2_149	352_2_4	438_2_1	927_0_252	822_12_354
198_2_1	316_2_149	702_2_15	177_0_112	172_2_1	232_2_426	836_2_10	22_12_417	187_2_1	523_12_190	402_12_250	891_2_1	205_2_51	617_03_146	1330_2_1030	122_12_1	74_2_84	241_2_1	12_12_1	18_2_98	848_2_143	352_2_8	438_2_1	927_0_240	822_12_380
198_2_1	316_2_153	702_2_19	177_0_115	172_2_1	232_2_425	836_2_9	22_12_411	187_2_1	523_12_191	402_12_261	891_2_1	205_2_54	617_03_152	1330_2_1028	122_12_1	74_2_89	241_2_1	12_12_1	18_2_107	848_2_143	352_2_3	438_2_1	927_0_216	822_12_388
198_2_1	316_2_162	702_2_15	177_0_105	172_2_1	232_2_436	836_2_8	22_12_441	187_2_1	523_12_178	402_12_275	891_2_1	205_2_46	617_03_138	1330_2_1031	122_12_1	74_2_90	241_2_1	12_12_1	18_2_111	848_2_129	352_2_4	438_2_1	927_0_204	822_12_386
198_2_1	316_2_170	702_2_15	177_0_95	172_2_1	232_2_427	836_2_5	22_12_456	187_2_1	523_12_182	402_12_249	891_2_1	205_2_45	617_03_135	1330_2_1048	122_12_1	74_2_94	241_2_1	12_12_1	18_2_114	848_2_134	352_2_4	438_2_1	927_0_178	822_12_411
198_2_1	316_2_171	702_2_9	177_0_96	232_2_430	836_2_5	22_12_445	187_2_1	523_12_198	402_12_268	891_2_1	205_2_53	617_03_116	1330_2_1015	122_12_1	74_2_86	241_2_1	12_12_1	18_2_118	848_2_140	438_2_1	927_0_192	822_12_425
198_2_1	316_2_165	702_2_11	177_0_90	232_2_423	836_2_5	22_12_444	187_2_1	523_12_214	402_12_259	891_2_1	205_2_56	617_03_101	1330_2_1020	122_12_1	74_2_89	241_2_1	12_12_1	18_2_131	848_2_142	438_2_1	927_0_208	822_12_422
198_2_1	316_2_160	702_2_11	177_0_99	232_2_394	836_2_7	22_12_412	187_2_1	523_12_238	402_12_275	891_2_1	205_2_64	617_03_91	1330_2_1035	122_12_1	74_2_76	241_2_1	12_12_1	18_2_133	848_2_124	438_2_1	927_0_249	822_12_429
198_2_1	316_2_135	702_2_16	177_0_94	232_2_408	836_2_7	22_12_383	187_2_1	523_12_252	402_12_272	891_2_1	205_2_62	617_03_77	1330_2_1041	122_12_1	74_2_88	241_2_1	12_12_1	18_2_146	848_2_133	438_2_1	927_0_262	822_12_418
198_2_1	316_2_143	702_2_18	177_0_99	232_2_378	836_2_10	22_12_398	187_2_1	523_12_231	402_12_274	891_2_1	205_2_54	617_03_96	1330_2_1067	122_12_1	74_2_73	241_2_1	12_12_1	18_2_132	848_2_142	438_2_1	927_0_262	822_12_410
198_2_1	316_2_131	702_2_18	177_0_100	232_2_367	836_2_12	22_12_391	187_2_1	523_12_208	402_12_279	891_2_1	205_2_49	617_03_98	1330_2_1064	122_12_1	74_2_78	241_2_1	12_12_1	18_2_151	848_2_145	438_2_1	927_0_316	822_12_392
198_2_1	316_2_137	702_2_24	177_0_85	232_2_365	836_2_21	22_12_406	187_2_1	523_12_208	402_12_281	891_2_1	205_2_47	617_03_104	1330_2_1052	122_12_1	74_2_73	241_2_1	12_12_1	18_2_134	848_2_160	438_2_1	927_0_303	822_12_399
198_2_1	316_2_127	702_2_26	177_0_76	232_2_362	836_2_19	22_12_413	187_2_1	523_12_206	402_12_290	891_2_1	205_2_45	617_03_130	1330_2_1021	122_12_1	74_2_96	241_2_1	12_12_1	18_2_135	848_2_144	438_2_1	927_0_283	822_12_422
198_2_1	316_2_135	702_2_24	177_0_83	232_2_371	836_2_25	22_12_400	187_2_1	523_12_207	402_12_296	891_2_1	205_2_40	617_03_140	1330_2_993	122_12_1	74_2_99	241_2_1	12_12_1	18_2_153	848_2_134	438_2_1	927_0_248	822_12_440
198_2_1	316_2_139	702_2_27	177_0_79	232_2_384	836_2_19	22_12_426	187_2_1	523_12_220	402_12_300	891_2_1	205_2_45	1330_2_985	617_03_150	122_12_1	74_2_106	241_2_1	12_12_1	18_2_148	848_2_122	438_2_1	927_0_208	822_12_433
198_2_1	316_2_142	702_2_20	177_0_95	232_2_393	836_2_26	22_12_383	187_2_1	523_12_246	402_12_296	891_2_1	205_2_37	1330_2_1029	617_03_146	122_12_1	74_2_95	241_2_1	12_12_1	18_2_140	848_2_121	438_2_1	927_0_203	822_12_436
198_2_1	316_2_139	702_2_22	177_0_99	232_2_390	836_2_30	22_12_377	187_2_1	523_12_268	402_12_291	891_2_1	205_2_37	1330_2_1042	617_03_120	122_12_1	74_2_90	241_2_1	12_12_1	18_2_140	848_2_131	438_2_1	927_0_178	822_12_451
198_2_1	316_2_131	702_2_11	177_0_137	232_2_393	836_2_22	22_12_378	187_2_1	523_12_282	402_12_279	891_2_1	205_2_41	1330_2_1037	617_03_110	122_12_1	74_2_86	241_2_1	12_12_1	18_2_143	848_2_123	438_2_1	927_0_201	822_12_431
198_2_1	316_2_133	702_2_14	177_0_172	232_2_383	836_2_20	22_12_383	187_2_1	523_12_308	402_12_262	891_2_1	205_2_48	1330_2_1001	617_03_99	122_12_1	74_2_87	241_2_1	12_12_1	18_2_133	848_2_120	438_2_1	927_0_223	822_12_419
198_2_1	316_2_130	702_2_12	177_0_171	232_2_401	836_2_13	22_12_393	187_2_1	523_12_300	402_12_264	891_2_1	205_2_43	1330_2_1009	617_03_117	122_12_1	74_2_86	241_2_1	12_12_1	18_2_115	848_2_128	438_2_1	927_0_193	822_12_426
198_2_1	316_2_133	702_2_17	177_0_168	232_2_409	836_2_12	22_12_365	187_2_1	523_12_339	402_12_260	891_2_1	205_2_45	1330_2_1005	617_03_97	122_12_1	74_2_81	241_2_1	12_12_1	18_2_104	848_2_120	438_2_1	927_0_205	822_12_431
198_2_1	316_2_128	702_2_21	177_0_171	232_2_390	836_2_21	22_12_385	187_2_1	523_12_337	402_12_235	891_2_1	205_2_43	1330_2_1022	617_03_94	122_12_1	74_2_87	241_2_1	12_12_1	18_2_93	848_2_129	438_2_1	927_0_190	822_12_427
198_2_1	316_2_130	702_2_27	177_0_160	232_2_386	836_2_21	22_12_357	187_2_1	523_12_349	402_12_242	891_2_1	205_2_44	1330_2_1019	617_03_101	122_12_1	74_2_88	241_2_1	12_12_1	18_2_92	848_2_133	438_2_1	927_0_207	822_12_420
198_2_1	316_2_126	702_2_23	177_0_158	232_2_373	836_2_31	22_12_346	187_2_1	523_12_324	402_12_251	891_2_1	205_2_37	1330_2_1044	617_03_114	122_12_1	74_2_86	241_2_1	12_12_1	18_2_95	848_2_131	438_2_1	927_0_241	822_12_395
198_2_1	316_2_121	702_2_29	177_0_148	232_2_386	836_2_34	22_12_332	187_2_1	523_12_340	402_12_254	891_2_1	205_2_44	1330_2_1023	617_03_110	122_12_1	74_2_80	241_2_1	12_12_1	18_2_89	848_2_134	438_2_1	927_0_266	822_12_404
198_2_1	316_2_105	702_2_27	177_0_133	232_2_392	836_2_37	22_12_336	187_2_1	523_12_353	402_12_270	891_2_1	205_2_47	1330_2_1005	617_03_115	122_12_1	74_2_81	241_2_1	12_12_1	18_2_107	848_2_129	438_2_1	927_0_259	822_12_397
198_2_1	316_2_94	702_2_36	177_0_133	232_2_395	836_2_36	22_12_299	187_2_1	523_12_361	402_12_278	891_2_1	205_2_54	1330_2_994	617_03_117	122_12_1	74_2_80	241_2_1	12_12_1	18_2_105	848_2_132	438_2_1	927_0_280	822_12_394
198_2_1	316_2_83	702_2_29	177_0_130	232_2_374	836_2_38	22_12_333	187_2_1	523_12_385	402_12_292	891_2_1	205_2_69	1330_2_975	617_03_115	122_12_1	74_2_69	241_2_1	12_12_1	18_2_97	848_2_123	438_2_1	927_0_282	822_12_381
198_2_1	316_2_92	702_2_29	177_0_121	232_2_363	836_2_35	22_12_325	187_2_1	523_12_369	402_12_294	891_2_1	205_2_68	1330_2_944	617_03_114	122_12_1	74_2_73	241_2_1	12_12_1	18_2_111	848_2_130	438_2_1	927_0_308	822_12_402
198_2_1	316_2_90	702_2_28	177_0_132	232_2_392	836_2_40	22_12_312	187_2_1	523_12_347	402_12_281	891_2_1	205_2_80	1330_2_957	617_03_102	122_12_1	74_2_64	241_2_1	12_12_1	18_2_116	848_2_167	438_2_1	927_0_302	822_12_381
198_2_1	316_2_101	702_2_31	177_0_147	232_2_390	836_2_37	22_12_305	187_2_1	523_12_334	402_12_273	891_2_1	205_2_73	1330_2_976	617_03_109	122_12_1	74_2_62	241_2_1	12_12_1	18_2_115	848_2_155	438_2_1	927_0_293	822_12_390
198_2_1	316_2_90	702_2_33	177_0_148	232_2_375	836_2_39	22_12_335	187_2_1	523_12_351	402_12_263	891_2_1	205_2_88	1330_2_926	617_03_105	122_12_1	74_2_51	241_2_1	12_12_1	18_2_128	848_2_166	438_2_1	927_0_262	822_12_418
198_2_1	316_2_94	702_2_22	177_0_125	232_2_387	836_2_42	22_12_356	187_2_1	523_12_347	402_12_261	891_2_1	205_2_83	1330_2_927	617_03_108	122_12_1	74_2_47	241_2_1	12_12_1	18_2_120	848_2_169	438_2_1	927_0_245	822_12_432
198_2_1	316_2_104	702_2_26	177_0_131	232_2_391	836_2_45	22_12_368	187_2_1	523_12_336	402_12_258	891_2_1	205_2_83	1330_2_939	617_03_127	122_12_1	74_2_41	241_2_1	12_12_1	18_2_116	848_2_171	438_2_1	927_0_211	822_12_432
198_2_1	316_2_115	702_2_24	177_0_139	232_2_401	836_2_46	22_12_343	187_2_1	523_12_333	402_12_254	891_2_1	205_2_81	1330_2_942	617_03_147	122_12_1	74_2_49	241_2_1	12_12_1	18_2_106	848_2_169	438_2_1	927_0_221	822_12_423
198_2_1	316_2_107	702_2_23	177_0_132	232_2_404	836_2_37	22_12_342	187_2_1	523_12_324	402_12_249	891_2_1	205_2_78	1330_2_970	617_03_164	122_12_1	74_2_44	241_2_1	12_12_1	18_2_106	848_2_155	438_2_1	927_0_221	822_12_434
198_2_1	316_2_112	702_2_28	177_0_135	232_2_420	836_2_36	22_12_355	187_2_1	523_12_296	402_12_254	891_2_1	205_2_74	1330_2_973	617_03_161	122_12_1	74_2_48	241_2_1	12_12_1	18_2_97	848_2_159	438_2_1	927_0_221	822_12_416
198_2_1	316_2_115	702_2_28	177_0_148	232_2_408	836_2_33	22_12_356	187_2_1	523_12_317	402_12_257	891_2_1	205_2_87	1330_2_976	617_03_140	122_12_1	74_2_32	241_2_1	12_12_1	18_2_88	848_2_163	438_2_1	927_0_224	822_12_413
198_2_1	316_2_112	702_2_36	177_0_168	232_2_418	836_2_40	22_12_331	187_2_1	523_12_329	402_12_239	891_2_1	205_2_79	1330_2_986	617_03_115	122_12_1	74_2_32	241_2_1	12_12_1	18_2_102	848_2_167	438_2_1	927_0_186	822_12_443
198_2_1	316_2_113	702_2_36	177_0_171	232_2_431	836_2_39	22_12_338	187_2_1	523_12_335	402_12_249	891_2_1	205_2_84	1330_2_1002	617_03_93	122_12_1	74_2_33	241_2_1	12_12_1	18_2_113	848_2_147	438_2_1	927_0_175	822_12_423
198_2_1	316_2_112	702_2_42	177_0_163	232_2_445	836_2_42	22_12_320	187_2_1	523_12_337	402_12_256	891_2_1	205_2_87	1330_2_998	617_03_76	122_12_1	74_2_27	241_2_1	12_12_1	18_2_111	848_2_154	438_2_1	927_0_184	822_12_425
198_2_1	316_2_112	702_2_45	177_0_154	232_2_449	836_2_30	22_12_341	187_2_1	523_12_350	402_12_236	891_2_1	205_2_92	1330_2_991	617_03_60	122_12_1	74_2_23	241_2_1	12_12_1	18_2_109	848_2_143	438_2_1	927_0_188	822_12_454
198_2_1	316_2_111	702_2_58	177_0_140	232_2_449	836_2_36	22_12_345	187_2_1	523_12_370	402_12_241	891_2_1	205_2_92	1330_2_1004	617_03_57	122_12_1	74_2_26	241_2_1	12_12_1	18_2_112	848_2_143	438_2_1	927_0_200	822_12_398
198_2_1	316_2_106	702_2_58	177_0_125	232_2_433	836_2_28	22_12_346	187_2_1	523_12_412	402_12_215	891_2_1	205_2_104	1330_2_1029	617_03_52	122_12_1	74_2_20	241_2_1	12_12_1	18_2_99	848_2_152	438_2_1	927_0_215	822_12_400
198_2_1	316_2_110	702_2_59	177_0_119	232_2_445	836_2_39	22_12_367	187_2_1	523_12_395	402_12_203	891_2_1	205_2_92	1330_2_1036	617_03_51	122_12_1	74_2_25	241_2_1	12_12_1	18_2_94	848_2_154	438_2_1	927_0_205	822_12_409
198_2_1	316_2_116	702_2_57	177_0_121	232_2_449	836_2_24	22_12_356	187_2_1	523_12_391	402_12_193	891_2_1	205_2_99	1330_2_1016	617_03_68	122_12_1	74_2_34	241_2_1	12_12_1	18_2_110	848_2_148	438_2_1	927_0_207	822_12_413
198_2_1	316_2_125	702_2_62	177_0_133	232_2_471	836_2_22	22_12_377	187_2_1	523_12_385	402_12_207	891_2_1	205_2_93	1330_2_1000	617_03_66	122_12_1	74_2_37	241_2_1	12_12_1	18_2_108	848_2_145	438_2_1	927_0_191	822_12_390
198_2_1	316_2_134	702_2_61	177_0_155	232_2_461	836_2_18	22_12_376	187_2_1	523_12_351	402_12_195	891_2_1	205_2_103	1330_2_974	617_03_59	122_12_1	74_2_35	241_2_1	12_12_1	18_2_124	848_2_149	438_2_1	927_0_221	822_12_392
198_2_1	316_2_114	702_2_67	177_0_166	232_2_504	836_2_24	22_12_365	187_2_1	523_12_343	402_12_206	891_2_1	205_2_95	1330_2_966	617_03_55	122_12_1	74_2_38	241_2_1	12_12_1	18_2_116	848_2_145	438_2_1	927_0_212	822_12_399
198_2_1	316_2_129	702_2_54	177_0_151	232_2_520	836_2_23	22_12_378	187_2_1	523_12_319	402_12_209	891_2_1	205_2_96	1330_2_963	617_03_61	122_12_1	74_2_32	241_2_1	12_12_1	18_2_122	848_2_153	438_2_1	927_0_203	822_12_408
198_2_1	316_2_107	702_2_52	177_0_129	232_2_521	836_2_30	22_12_380	187_2_1	523_12_340	402_12_226	891_2_1	205_2_97	1330_2_956	617_03_59	122_12_1	74_2_31	241_2_1	12_12_1	18_2_109	848_2_150	438_2_1	927_0_216	822_12_405
198_2_1	316_2_123	702_2_58	177_0_112	232_2_506	836_2_28	22_12_369	187_2_1	523_12_335	402_12_236	891_2_1	205_2_90	1330_2_970	617_03_81	122_12_1	74_2_31	241_2_1	12_12_1	18_2_116	848_2_146	438_2_1	927_0_211	822_12_395
198_2_1	316_2_119	702_2_59	177_0_98	232_2_489	836_2_42	22_12_358	187_2_1	523_12_374	402_12_236	891_2_1	205_2_82	1330_2_958	617_03_66	122_12_1	74_2_28	241_2_1	12_12_1	18_2_115	848_2_156	438_2_1	927_0_230	822_12_391
198_2_1	316_2_123	702_2_58	177_0_82	232_2_524	836_2_35	22_12_358	187_2_1	523_12_347	402_12_225	891_2_1	205_2_94	1330_2_967	617_03_87	122_12_1	74_2_28	241_2_1	12_12_1	18_2_110	848_2_144	438_2_1	927_0_207	822_12_411
198_2_1	316_2_125	702_2_59	177_0_89	232_2_548	836_2_29	22_12_340	187_2_1	523_12_377	402_12_216	891_2_1	205_2_101	1330_2_970	617_03_83	122_12_1	74_2_21	241_2_1	12_12_1	18_2_94	848_2_150	438_2_1	927_0_185	822_12_417
198_2_1	316_2_121	702_2_55	177_0_89	232_2_553	836_2_19	22_12_328	187_2_1	523_12_381	402_12_210	891_2_1	205_2_97	1330_2_964	617_03_76	122_12_1	74_2_24	241_2_1	12_12_1	18_2_104	848_2_159	438_2_1	927_0_177	822_12_451
198_2_1	316_2_139	702_2_66	177_0_123	232_2_524	836_2_26	22_12_332	187_2_1	523_12_352	402_12_180	891_2_1	205_2_98	1330_2_949	617_03_99	122_12_1	74_2_26	241_2_1	12_12_1	18_2_93	848_2_145	438_2_1	927_0_183	822_12_467
198_2_1	316_2_137	702_2_60	177_0_137	232_2_522	836_2_23	22_12_313	187_2_1	523_12_337	402_12_175	891_2_1	205_2_104	1330_2_949	617_03_128	122_12_1	74_2_23	241_2_1	12_12_1	18_2_92	848_2_137	438_2_1	927_0_202	822_12_464
198_2_1	316_2_134	702_2_55	177_0_156	232_2_503	836_2_26	22_12_307	187_2_1	523_12_341	402_12_146	891_2_1	205_2_102	1330_2_942	617_03_156	122_12_1	74_2_21	241_2_1	12_12_1	18_2_79	848_2_141	438_2_1	927_0_250	822_12_452
198_2_1	316_2_111	702_2_46	177_0_157	232_2_503	836_2_23	22_12_310	187_2_1	523_12_336	402_12_137	891_2_1	205_2_115	1330_2_928	617_03_164	122_12_1	74_2_27	241_2_1	12_12_1	18_2_85	848_2_136	438_2_1	927_0_261	822_12_471
198_2_1	316_2_119	702_2_44	177_0_155	232_2_487	836_2_19	22_12_341	187_2_1	523_12_341	402_12_136	891_2_1	205_2_120	1330_2_934	617_03_158	122_12_1	74_2_16	241_2_1	12_12_1	18_2_77	848_2_138	438_2_1	927_0_245	822_12_478
198_2_1	316_2_125	702_2_36	177_0_145	232_2_516	836_2_21	22_12_344	187_2_1	523_12_339	402_12_140	891_2_1	205_2_119	1330_2_914	617_03_123	122_12_1	74_2_15	241_2_1	12_12_1	18_2_85	848_2_151	438_2_1	927_0_253	822_12_456
198_2_1	316_2_120	702_2_45	177_0_150	232_2_501	836_2_17	22_12_371	187_2_1	523_12_314	402_12_124	891_2_1	205_2_115	1330_2_933	617_03_115	122_12_1	74_2_20	241_2_1	12_12_1	18_2_71	848_2_143	438_2_1	927_0_270	822_12_457
198_2_1	316_2_124	702_2_34	177_0_153	232_2_496	836_2_18	22_12_365	187_2_1	523_12_335	402_12_122	891_2_1	205_2_120	1330_2_945	617_03_102	122_12_1	74_2_14	241_2_1	12_12_1	18_2_89	848_2_137	438_2_1	927_0_275	822_12_443
198_2_1	316_2_119	702_2_30	177_0_186	232_2_494	836_2_17	22_12_343	187_2_1	523_12_326	402_12_129	891_2_1	205_2_111	1330_2_949	617_03_110	122_12_1	74_2_12	241_2_1	12_12_1	18_2_79	848_2_148	438_2_1	927_0_286	822_12_443
198_2_1	316_2_121	702_2_22	177_0_218	232_2_527	836_2_23	22_12_344	187_2_1	523_12_345	402_12_125	891_2_1	205_2_106	1330_2_931	617_03_111	122_12_1	74_2_16	241_2_1	12_12_1	18_2_80	848_2_129	438_2_1	927_0_254	822_12_428
198_2_1	316_2_115	702_2_28	177_0_235	232_2_491	836_2_21	22_12_344	187_2_1	523_12_317	402_12_120	891_2_1	205_2_104	1330_2_941	617_03_132	122_12_1	74_2_12	241_2_1	12_12_1	18_2_94	848_2_135	438_2_1	927_0_236	822_12_459
198_2_1	316_2_107	702_2_22	177_0_231	232_2_490	836_2_25	22_12_337	187_2_1	523_12_317	402_12_119	891_2_1	205_2_96	1330_2_960	617_03_131	122_12_1	74_2_15	241_2_1	12_12_1	18_2_103	848_2_135	438_2_1	927_0_257	822_12_431
198_2_1	316_2_110	702_2_26	177_0_193	232_2_487	836_2_24	22_12_348	187_2_1	523_12_307	402_12_102	891_2_1	205_2_103	1330_2_943	617_03_149	122_12_1	74_2_15	241_2_1	12_12_1	18_2_117	848_2_129	438_2_1	927_0_297	822_12_423
198_2_1	316_2_111	702_2_22	177_0_161	232_2_521	836_2_24	22_12_333	187_2_1	523_12_316	402_12_100	891_2_1	205_2_98	1330_2_973	617_03_142	122_12_1	74_2_25	241_2_1	12_12_1	18_2_127	848_2_123	438_2_1	927_0_306	822_12_390
198_2_1	316_2_110	702_2_19	177_0_153	232_2_548	836_2_23	22_12_347	187_2_1	523_12_284	402_12_103	891_2_1	205_2_113	1330_2_970	617_03_118	122_12_1	74_2_23	241_2_1	12_12_1	18_2_139	848_2_118	438_2_1	927_0_317	822_12_364
198_2_1	316_2_111	702_2_23	177_0_131	232_2_521	836_2_21	22_12_350	187_2_1	523_12_280	402_12_98	891_2_1	205_2_126	1330_2_935	617_03_115	122_12_1	74_2_25	241_2_1	12_12_1	18_2_142	848_2_139	438_2_1	927_0_330	822_12_399
198_2_1	316_2_102	702_2_20	177_0_133	232_2_515	836_2_19	22_12_363	187_2_1	523_12_288	402_12_103	891_2_1	205_2_125	1330_2_909	617_03_107	122_12_1	74_2_27	241_2_1	12_12_1	18_2_151	848_2_135	438_2_1	927_0_324	822_12_427
198_2_1	316_2_94	702_2_25	177_0_118	232_2_541	836_2_17	22_12_391	187_2_1	523_12_286	402_12_98	891_2_1	205_2_139	1330_2_912	617_03_87	122_12_1	74_2_19	241_2_1	12_12_1	18_2_146	848_2_146	438_2_1	927_0_320	822_12_415
198_2_1	316_2_93	702_2_17	177_0_119	232_2_560	836_2_21	22_12_398	187_2_1	523_12_277	402_12_88	891_2_1	205_2_138	1330_2_911	617_03_93	122_12_1	74_2_26	241_2_1	12_12_1	18_2_137	848_2_146	438_2_1	927_0_325	822_12_406
198_2_1	316_2_97	702_2_18	177_0_132	232_2_573	836_2_23	22_12_413	187_2_1	523_12_284	402_12_106	891_2_1	205_2_124	1330_2_862	617_03_84	122_12_1	74_2_21	241_2_1	12_12_1	18_2_111	848_2_152	438_2_1	927_0_360	822_12_401
198_2_1	316_2_91	702_2_10	177_0_153	232_2_581	836_2_21	22_12_409	187_2_1	523_12_278	402_12_103	891_2_1	205_2_142	1330_2_875	617_03_76	122_12_1	74_2_23	241_2_1	12_12_1	18_2_121	848_2_145	438_2_1	927_0_346	822_12_387
198_2_1	316_2_86	702_2_13	177_0_157	232_2_599	836_2_27	22_12_422	187_2_1	523_12_261	402_12_113	891_2_1	205_2_129	1330_2_877	617_03_75	122_12_1	74_2_22	241_2_1	12_12_1	18_2_113	848_2_139	438_2_1	927_0_305	822_12_419
198_2_1	316_2_87	702_2_12	177_0_158	232_2_586	836_2_28	22_12_451	187_2_1	523_12_248	402_12_100	891_2_1	205_2_123	1330_2_896	617_03_90	122_12_1	74_2_23	241_2_1	12_12_1	18_2_109	848_2_138	438_2_1	927_0_323	822_12_394
198_2_1	316_2_81	702_2_17	177_0_142	232_2_596	836_2_28	22_12_449	187_2_1	523_12_265	402_12_114	891_2_1	205_2_96	1330_2_933	617_03_64	122_12_1	74_2_18	241_2_1	12_12_1	18_2_115	848_2_147	438_2_1	927_0_332	822_12_382
198_2_1	316_2_91	702_2_11	177_0_140	232_2_583	836_2_35	22_12_443	187_2_1	523_12_266	402_12_111	891_2_1	205_2_91	1330_2_943	617_03_73	122_12_1	74_2_17	241_2_1	12_12_1	18_2_100	848_2_161	438_2_1	927_0_317	822_12_401
198_2_1	316_2_90	702_2_9	177_0_151	232_2_614	836_2_34	22_12_427	187_2_1	523_12_234	402_12_115	891_2_1	205_2_92	1330_2_946	617_03_75	122_12_1	74_2_14	241_2_1	12_12_1	18_2_102	848_2_159	438_2_1	927_0_291	822_12_429
198_2_1	316_2_78	702_2_6	177_0_145	232_2_601	836_2_46	22_12_425	187_2_1	523_12_239	402_12_118	891_2_1	205_2_107	1330_2_939	617_03_68	122_12_1	74_2_8	241_2_1	12_12_1	18_2_115	848_2_159	438_2_1	927_0_301	822_12_422
198_2_1	316_2_85	702_2_8	177_0_136	232_2_600	836_2_45	22_12_414	187_2_1	523_12_237	402_12_135	891_2_1	205_2_112	1330_2_963	617_03_63	122_12_1	74_2_5	241_2_1	12_12_1	18_2_108	848_2_151	438_2_1	927_0_285	822_12_436
198_2_1	316_2_87	702_2_3	177_0_141	232_2_581	836_2_48	22_12_425	187_2_1	523_12_239	402_12_126	891_2_1	205_2_112	1330_2_1017	617_03_71	122_12_1	241_2_1	12_12_1	18_2_119	848_2_155	438_2_1	927_0_256	822_12_405
198_2_1	316_2_87	702_2_5	177_0_168	232_2_592	836_2_40	22_12_410	187_2_1	523_12_249	402_12_121	891_2_1	205_2_105	1330_2_1046	617_03_67	122_12_1	241_2_1	12_12_1	18_2_123	848_2_154	438_2_1	927_0_217	822_12_396
198_2_1	316_2_90	702_2_4	177_0_185	232_2_585	836_2_38	22_12_393	187_2_1	523_12_272	402_12_120	891_2_1	205_2_99	1330_2_1046	617_03_54	122_12_1	241_2_1	12_12_1	18_2_137	848_2_159	438_2_1	927_0_218	822_12_384
198_2_1	316_2_88	702_2_4	177_0_207	232_2_613	836_2_34	22_12_369	187_2_1	523_12_267	402_12_112	891_2_1	205_2_84	1330_2_1063	617_03_49	122_12_1	241_2_1	12_12_1	18_2_140	848_2_159	438_2_1	927_0_206	822_12_391
198_2_1	316_2_72	702_2_5	177_0_198	232_2_623	836_2_34	22_12_388	187_2_1	523_12_259	402_12_128	891_2_1	205_2_91	1330_2_1062	617_03_47	122_12_1	241_2_1	12_12_1	18_2_132	848_2_161	438_2_1	927_0_229	822_12_350
198_2_1	316_2_88	702_2_3	177_0_211	232_2_638	836_2_39	22_12_379	187_2_1	523_12_246	402_12_115	891_2_1	205_2_85	1330_2_1060	617_03_51	122_12_1	241_2_1	12_12_1	18_2_121	848_2_155	438_2_1	927_0_248	822_12_352
198_2_1	316_2_77	702_2_3	177_0_214	232_2_638	836_2_35	22_12_380	187_2_1	523_12_252	402_12_117	891_2_1	205_2_80	1330_2_1052	617_03_54	122_12_1	241_2_1	12_12_1	18_2_109	848_2_153	438_2_1	927_0_283	822_12_354
198_2_1	316_2_82	702_2_5	177_0_202	232_2_609	836_2_35	22_12_382	187_2_1	523_12_273	402_12_125	891_2_1	205_2_90	1330_2_1041	617_03_46	122_12_1	241_2_1	12_12_1	18_2_113	848_2_153	438_2_1	927_0_293	822_12_350
198_2_1	316_2_72	702_2_7	177_0_182	232_2_612	836_2_28	22_12_372	187_2_1	523_12_309	402_12_124	891_2_1	205_2_93	1330_2_1077	617_03_34	122_12_1	241_2_1	12_12_1	18_2_114	848_2_151	438_2_1	927_0_265	822_12_352
198_2_1	316_2_99	702_2_8	177_0_155	232_2_593	836_2_31	22_12_358	187_2_1	523_12_293	402_12_122	891_2_1	205_2_83	1330_2_1120	617_03_30	122_12_1	241_2_1	12_12_1	18_2_110	848_2_164	438_2_1	927_0_234	822_12_387
198_2_1	316_2_103	702_2_7	177_0_146	232_2_616	836_2_28	22_12_364	187_2_1	523_12_307	402_12_112	891_2_1	205_2_87	1330_2_1121	617_03_20	122_12_1	241_2_1	12_12_1	18_2_126	848_2_162	438_2_1	927_0_227	822_12_370
198_2_1	316_2_118	702_2_6	177_0_132	232_2_629	836_2_33	22_12_350	187_2_1	523_12_285	402_12_112	891_2_1	205_2_95	1330_2_1152	617_03_19	122_12_1	241_2_1	12_12_1	18_2_125	848_2_142	438_2_1	927_0_212	822_12_378
198_2_1	316_2_113	702_2_4	177_0_116	232_2_633	836_2_30	22_12_363	187_2_1	523_12_294	402_12_110	891_2_1	205_2_83	1330_2_1172	617_03_13	122_12_1	241_2_1	12_12_1	18_2_120	848_2_168	438_2_1	927_0_196	822_12_372
198_2_1	316_2_131	702_2_3	177_0_103	232_2_626	836_2_34	22_12_375	187_2_1	523_12_305	402_12_107	891_2_1	205_2_81	1330_2_1187	617_03_10	122_12_1	241_2_1	12_12_1	18_2_101	848_2_157	438_2_1	927_0_204	822_12_378
198_2_1	316_2_121	702_2_5	177_0_88	232_2_629	836_2_31	22_12_369	187_2_1	523_12_293	402_12_113	891_2_1	205_2_93	1330_2_1167	617_03_19	122_12_1	241_2_1	12_12_1	18_2_98	848_2_154	438_2_1	927_0_229	822_12_394
198_2_1	316_2_148	702_2_6	177_0_100	232_2_616	836_2_30	22_12_352	187_2_1	523_12_286	402_12_115	891_2_1	205_2_93	1330_2_1185	617_03_26	122_12_1	241_2_1	12_12_1	18_2_88	848_2_143	438_2_1	927_0_250	822_12_380
198_2_1	316_2_116	702_2_9	177_0_141	232_2_609	836_2_16	22_12_353	187_2_1	523_12_287	402_12_119	891_2_1	205_2_100	1330_2_1127	617_03_31	122_12_1	241_2_1	12_12_1	18_2_84	848_2_141	438_2_1	927_0_308	822_12_384
198_2_1	316_2_126	702_2_9	177_0_166	232_2_603	836_2_13	22_12_370	187_2_1	523_12_284	402_12_122	891_2_1	205_2_87	1330_2_1120	617_03_32	122_12_1	241_2_1	12_12_1	18_2_82	848_2_125	438_2_1	927_0_331	822_12_356
198_2_1	316_2_113	702_2_12	177_0_169	232_2_629	836_2_14	22_12_357	187_2_1	523_12_304	402_12_120	891_2_1	205_2_94	1330_2_1083	617_03_31	122_12_1	241_2_1	12_12_1	18_2_78	848_2_123	438_2_1	927_0_339	822_12_363
198_2_1	316_2_123	702_2_15	177_0_138	232_2_620	836_2_14	22_12_381	187_2_1	523_12_324	402_12_113	891_2_1	205_2_111	1330_2_1052	617_03_29	122_12_1	241_2_1	12_12_1	18_2_68	848_2_139	438_2_1	927_0_318	822_12_369
198_2_1	316_2_114	702_2_22	177_0_118	232_2_606	836_2_22	22_12_401	187_2_1	523_12_322	402_12_107	891_2_1	205_2_97	1330_2_1035	617_03_28	122_12_1	241_2_1	12_12_1	18_2_68	848_2_130	438_2_1	927_0_304	822_12_402
198_2_1	316_2_141	702_2_23	177_0_126	232_2_591	836_2_24	22_12_381	187_2_1	523_12_308	402_12_115	891_2_1	205_2_92	1330_2_1044	617_03_35	122_12_1	241_2_1	12_12_1	18_2_73	848_2_129	438_2_1	927_0_286	822_12_401
198_2_1	316_2_144	702_2_26	177_0_136	232_2_601	836_2_25	22_12_367	187_2_1	523_12_292	402_12_103	891_2_1	205_2_87	1330_2_1041	617_03_32	122_12_1	241_2_1	12_12_1	18_2_64	848_2_124	438_2_1	927_0_297	822_12_436
198_2_1	316_2_165	702_2_28	177_0_158	232_2_576	836_2_16	22_12_366	187_2_1	523_12_272	402_12_103	891_2_1	205_2_80	1330_2_1065	617_03_46	122_12_1	241_2_1	12_12_1	18_2_62	848_2_126	438_2_1	927_0_318	822_12_409
198_2_1	316_2_169	702_2_25	177_0_178	232_2_575	836_2_14	22_12_356	187_2_1	523_12_243	402_12_102	891_2_1	205_2_82	1330_2_1019	617_03_87	122_12_1	241_2_1	12_12_1	18_2_68	848_2_111	438_2_1	927_0_346	822_12_414
198_2_1	316_2_161	702_2_29	177_0_196	232_2_555	836_2_10	22_12_357	187_2_1	523_12_263	402_12_90	891_2_1	205_2_73	1330_2_1007	617_03_108	122_12_1	241_2_1	12_12_1	18_2_61	848_2_111	438_2_1	927_0_379	822_12_382
198_2_1	316_2_163	702_2_29	177_0_191	232_2_578	836_2_6	22_12_335	187_2_1	523_12_252	402_12_92	891_2_1	205_2_59	1330_2_1016	617_03_129	122_12_1	241_2_1	12_12_1	18_2_58	848_2_105	438_2_1	927_0_378	822_12_391
198_2_1	316_2_191	702_2_28	177_0_185	232_2_593	836_2_2	22_12_337	187_2_1	523_12_229	402_12_104	891_2_1	205_2_61	1330_2_994	617_03_123	122_12_1	241_2_1	12_12_1	18_2_57	848_2_97	438_2_1	927_0_392	822_12_387
198_2_1	316_2_173	702_2_30	177_0_192	232_2_609	836_2_2	22_12_334	187_2_1	523_12_225	402_12_101	891_2_1	205_2_59	1330_2_958	617_03_116	122_12_1	241_2_1	12_12_1	18_2_67	848_2_105	438_2_1	927_0_377	822_12_423
198_2_1	316_2_195	702_2_34	177_0_176	232_2_607	836_2_3	22_12_339	187_2_1	523_12_224	402_12_105	891_2_1	205_2_43	1330_2_928	617_03_104	122_12_1	241_2_1	12_12_1	18_2_60	848_2_111	438_2_1	927_0_347	822_12_461
198_2_1	316_2_186	702_2_35	177_0_162	232_2_625	836_2_4	22_12_356	187_2_1	523_12_239	402_12_112	891_2_1	205_2_39	1330_2_920	617_03_88	122_12_1	241_2_1	12_12_1	18_2_60	848_2_120	438_2_1	927_0_332	822_12_461
198_2_1	316_2_192	702_2_35	177_0_201	232_2_637	836_2_6	22_12_355	187_2_1	523_12_245	402_12_107	891_2_1	205_2_37	1330_2_896	617_03_75	122_12_1	241_2_1	12_12_1	18_2_65	848_2_118	438_2_1	927_0_307	822_12_479
198_2_1	316_2_197	702_2_36	177_0_190	232_2_647	836_2_4	22_12_318	187_2_1	523_12_260	402_12_101	891_2_1	205_2_41	1330_2_861	617_03_80	122_12_1	241_2_1	12_12_1	18_2_60	848_2_118	438_2_1	927_0_337	822_12_500
198_2_1	316_2_211	702_2_29	177_0_200	232_2_665	836_2_4	22_12_334	187_2_1	523_12_264	402_12_106	891_2_1	205_2_39	1330_2_861	617_03_66	122_12_1	241_2_1	12_12_1	18_2_59	848_2_111	438_2_1	927_0_335	822_12_481
198_2_1	316_2_215	702_2_26	177_0_169	232_2_696	836_2_1	22_12_330	187_2_1	523_12_248	402_12_121	891_2_1	205_2_40	1330_2_864	617_03_58	122_12_1	241_2_1	12_12_1	18_2_55	848_2_127	438_2_1	927_0_316	822_12_503
198_2_1	316_2_203	702_2_31	177_0_157	232_2_712	836_2_1	22_12_350	187_2_1	523_12_253	402_12_121	891_2_1	205_2_40	1330_2_900	617_03_42	122_12_1	241_2_1	12_12_1	18_2_44	848_2_119	438_2_1	927_0_260	822_12_532
198_2_1	316_2_206	702_2_33	177_0_157	232_2_730	836_2_1	22_12_378	187_2_1	523_12_252	402_12_118	891_2_1	205_2_37	1330_2_926	617_03_40	122_12_1	241_2_1	12_12_1	18_2_50	848_2_118	438_2_1	927_0_196	822_12_527
891_2_1	12_12_1	205_2_34	198_2_1	22_12_394	18_2_45	316_2_226	702_2_35	1330_2_947	848_2_133	241_2_1	402_12_110	438_2_1	523_12_237	177_0_137	122_12_1	617_03_35	927_0_189	232_2_690	822_12_554
891_2_1	12_12_1	205_2_35	198_2_1	22_12_403	18_2_43	316_2_238	702_2_31	1330_2_958	848_2_119	241_2_1	402_12_96	438_2_1	523_12_232	177_0_104	122_12_1	617_03_35	927_0_178	232_2_712	822_12_585
891_2_1	12_12_1	205_2_36	198_2_1	22_12_412	18_2_38	316_2_245	702_2_38	1330_2_998	848_2_108	241_2_1	402_12_104	438_2_1	523_12_243	177_0_86	122_12_1	617_03_42	927_0_161	232_2_674	822_12_592
891_2_1	12_12_1	205_2_39	198_2_1	22_12_390	18_2_32	316_2_259	702_2_38	1330_2_990	848_2_88	241_2_1	402_12_100	438_2_1	523_12_232	177_0_100	122_12_1	617_03_51	927_0_166	232_2_705	822_12_607
891_2_1	12_12_1	205_2_33	198_2_1	22_12_424	18_2_18	316_2_243	702_2_42	1330_2_1009	848_2_90	241_2_1	402_12_94	438_2_1	523_12_229	177_0_125	122_12_1	617_03_42	927_0_182	232_2_682	822_12_594
891_2_1	12_12_1	205_2_31	198_2_1	22_12_428	18_2_19	316_2_268	702_2_39	1330_2_1001	848_2_60	241_2_1	402_12_80	438_2_1	523_12_233	177_0_132	122_12_1	617_03_46	927_0_187	232_2_695	822_12_593
891_2_1	12_12_1	205_2_25	198_2_1	22_12_426	18_2_15	316_2_272	702_2_35	1330_2_1027	848_2_75	241_2_1	402_12_84	438_2_1	523_12_257	177_0_112	122_12_1	617_03_46	927_0_176	232_2_672	822_12_577
891_2_1	12_12_1	205_2_27	198_2_1	22_12_466	848_2_67	18_2_11	316_2_274	702_2_46	617_03_37	1330_2_1046	241_2_1	402_12_78	438_2_1	523_12_265	177_0_97	122_12_1	927_0_175	232_2_627	822_12_579
891_2_1	12_12_1	205_2_25	198_2_1	22_12_467	848_2_76	18_2_15	316_2_232	702_2_45	617_03_38	1330_2_1062	241_2_1	402_12_78	438_2_1	523_12_259	177_0_84	122_12_1	927_0_174	232_2_650	822_12_590
891_2_1	12_12_1	205_2_31	198_2_1	22_12_460	18_2_13	316_2_267	702_2_46	1330_2_1095	848_2_69	241_2_1	402_12_80	438_2_1	523_12_262	177_0_97	122_12_1	617_03_39	927_0_207	232_2_584	822_12_545
891_2_1	12_12_1	205_2_31	198_2_1	22_12_449	18_2_9	316_2_244	702_2_43	1330_2_1076	848_2_67	241_2_1	402_12_81	438_2_1	523_12_272	177_0_114	122_12_1	617_03_41	927_0_248	232_2_595	822_12_527
891_2_1	12_12_1	205_2_37	198_2_1	22_12_425	18_2_6	316_2_260	702_2_42	1330_2_1045	848_2_69	241_2_1	402_12_78	438_2_1	523_12_259	177_0_113	122_12_1	617_03_58	927_0_330	232_2_577	822_12_506
891_2_1	12_12_1	205_2_25	198_2_1	22_12_400	18_2_11	316_2_249	702_2_47	1330_2_1033	848_2_76	241_2_1	402_12_75	438_2_1	523_12_257	177_0_108	122_12_1	617_03_69	927_0_430	232_2_555	822_12_475
891_2_1	12_12_1	205_2_20	198_2_1	22_12_381	18_2_9	316_2_259	702_2_47	1330_2_1059	848_2_82	241_2_1	402_12_87	438_2_1	523_12_216	177_0_133	122_12_1	617_03_75	927_0_492	232_2_535	822_12_417
891_2_1	12_12_1	205_2_21	198_2_1	22_12_352	18_2_12	316_2_249	702_2_44	1330_2_1042	848_2_82	241_2_1	402_12_83	438_2_1	523_12_203	177_0_134	122_12_1	617_03_68	927_0_509	232_2_564	822_12_438
891_2_1	12_12_1	205_2_19	198_2_1	22_12_357	18_2_13	316_2_234	702_2_50	1330_2_1048	848_2_79	241_2_1	402_12_81	438_2_1	523_12_205	177_0_126	122_12_1	617_03_62	927_0_533	232_2_552	822_12_422
891_2_1	12_12_1	205_2_25	198_2_1	22_12_336	18_2_13	316_2_206	702_2_56	1330_2_1048	848_2_81	241_2_1	402_12_87	438_2_1	523_12_214	177_0_111	122_12_1	617_03_57	927_0_529	232_2_562	822_12_439
891_2_1	12_12_1	205_2_21	198_2_1	22_12_339	18_2_20	316_2_194	702_2_53	1330_2_1050	848_2_89	241_2_1	402_12_87	438_2_1	523_12_217	177_0_95	122_12_1	617_03_48	927_0_487	232_2_563	822_12_475
891_2_1	12_12_1	205_2_22	198_2_1	22_12_335	18_2_14	316_2_197	702_2_69	1330_2_1057	848_2_81	241_2_1	402_12_92	438_2_1	523_12_230	177_0_77	122_12_1	617_03_68	927_0_477	232_2_536	822_12_461
891_2_1	12_12_1	205_2_18	198_2_1	22_12_356	18_2_16	316_2_195	702_2_72	1330_2_1057	848_2_83	241_2_1	402_12_75	438_2_1	523_12_238	177_0_77	122_12_1	617_03_81	927_0_464	232_2_515	822_12_478
891_2_1	12_12_1	205_2_14	198_2_1	22_12_380	18_2_9	316_2_197	702_2_74	1330_2_1066	848_2_101	241_2_1	402_12_81	438_2_1	523_12_206	177_0_65	122_12_1	617_03_90	927_0_454	232_2_521	822_12_470
891_2_1	12_12_1	205_2_11	198_2_1	22_12_381	18_2_8	316_2_191	702_2_74	1330_2_1122	848_2_93	241_2_1	402_12_71	438_2_1	523_12_212	177_0_51	122_12_1	617_03_90	927_0_408	232_2_507	822_12_510
891_2_1	12_12_1	205_2_17	198_2_1	22_12_400	18_2_11	316_2_185	702_2_84	1330_2_1121	848_2_85	241_2_1	402_12_68	438_2_1	523_12_224	177_0_73	122_12_1	617_03_89	927_0_363	232_2_508	822_12_482
891_2_1	12_12_1	205_2_19	198_2_1	22_12_389	18_2_20	316_2_161	702_2_88	1330_2_1136	848_2_78	241_2_1	402_12_69	438_2_1	523_12_225	177_0_85	122_12_1	617_03_69	927_0_338	232_2_515	822_12_517
891_2_1	12_12_1	205_2_22	198_2_1	22_12_388	18_2_21	316_2_166	702_2_86	1330_2_1132	848_2_89	241_2_1	402_12_74	438_2_1	523_12_208	177_0_122	122_12_1	617_03_51	927_0_350	232_2_544	822_12_472
891_2_1	12_12_1	205_2_24	198_2_1	22_12_427	18_2_13	316_2_133	702_2_80	1330_2_1181	848_2_73	241_2_1	402_12_72	438_2_1	523_12_224	177_0_124	122_12_1	617_03_40	927_0_347	232_2_547	822_12_469
891_2_1	12_12_1	205_2_31	198_2_1	22_12_424	18_2_8	316_2_128	702_2_83	1330_2_1198	848_2_73	241_2_1	402_12_76	438_2_1	523_12_230	177_0_140	122_12_1	617_03_31	927_0_345	232_2_553	822_12_448
891_2_1	12_12_1	205_2_36	198_2_1	22_12_432	18_2_8	316_2_122	702_2_87	1330_2_1193	848_2_81	241_2_1	402_12_74	438_2_1	523_12_249	177_0_125	122_12_1	617_03_22	927_0_342	232_2_537	822_12_468
891_2_1	12_12_1	205_2_45	198_2_1	22_12_404	18_2_7	316_2_129	702_2_83	1330_2_1207	848_2_82	241_2_1	402_12_70	438_2_1	523_12_236	177_0_120	122_12_1	617_03_24	927_0_354	232_2_554	822_12_467
891_2_1	12_12_1	205_2_44	198_2_1	22_12_388	18_2_8	316_2_133	702_2_90	1330_2_1191	848_2_81	241_2_1	402_12_70	438_2_1	523_12_251	177_0_98	122_12_1	617_03_22	927_0_351	232_2_567	822_12_492
891_2_1	12_12_1	205_2_57	198_2_1	22_12_410	18_2_7	316_2_127	702_2_78	1330_2_1184	848_2_92	241_2_1	402_12_67	438_2_1	523_12_253	177_0_85	122_12_1	617_03_17	927_0_350	232_2_576	822_12_475
891_2_1	12_12_1	205_2_44	198_2_1	22_12_383	18_2_4	316_2_145	702_2_85	1330_2_1178	848_2_116	241_2_1	402_12_54	438_2_1	523_12_259	177_0_76	122_12_1	617_03_21	927_0_351	232_2_567	822_12_505
891_2_1	12_12_1	205_2_64	198_2_1	22_12_378	18_2_4	316_2_140	702_2_87	1330_2_1145	848_2_126	241_2_1	402_12_69	438_2_1	523_12_241	177_0_76	122_12_1	617_03_17	927_0_341	232_2_623	822_12_479
891_2_1	12_12_1	205_2_58	198_2_1	22_12_376	18_2_8	316_2_139	702_2_106	1330_2_1112	848_2_130	241_2_1	402_12_75	438_2_1	523_12_236	177_0_76	122_12_1	617_03_18	927_0_345	232_2_610	822_12_502
891_2_1	12_12_1	205_2_66	198_2_1	22_12_398	18_2_5	316_2_146	702_2_109	1330_2_1124	848_2_141	241_2_1	402_12_82	438_2_1	523_12_211	177_0_74	122_12_1	617_03_12	927_0_308	232_2_630	822_12_485
891_2_1	12_12_1	205_2_53	198_2_1	22_12_383	18_2_4	316_2_148	702_2_121	1330_2_1142	848_2_147	241_2_1	402_12_81	438_2_1	523_12_228	177_0_65	122_12_1	617_03_7	927_0_283	232_2_609	822_12_515
891_2_1	12_12_1	205_2_60	198_2_1	22_12_428	18_2_1	316_2_137	702_2_124	1330_2_1081	848_2_145	241_2_1	402_12_66	438_2_1	523_12_210	177_0_70	122_12_1	617_03_10	927_0_324	232_2_606	822_12_524
891_2_1	12_12_1	205_2_51	198_2_1	22_12_455	316_2_160	702_2_131	1330_2_1065	848_2_146	241_2_1	402_12_66	438_2_1	523_12_198	177_0_53	122_12_1	617_03_10	927_0_308	232_2_605	822_12_554
891_2_1	12_12_1	205_2_61	198_2_1	22_12_435	316_2_153	702_2_112	1330_2_1065	848_2_137	241_2_1	402_12_70	438_2_1	523_12_195	177_0_37	122_12_1	617_03_21	927_0_325	232_2_604	822_12_587
891_2_1	12_12_1	205_2_67	198_2_1	22_12_407	316_2_145	702_2_130	1330_2_1025	848_2_130	241_2_1	402_12_90	438_2_1	523_12_192	177_0_52	122_12_1	617_03_29	927_0_325	232_2_628	822_12_583
891_2_1	12_12_1	205_2_64	198_2_1	22_12_400	316_2_150	702_2_126	1330_2_1046	848_2_135	241_2_1	402_12_76	438_2_1	523_12_170	177_0_65	122_12_1	617_03_41	927_0_304	232_2_615	822_12_608
891_2_1	12_12_1	205_2_71	198_2_1	22_12_375	316_2_147	702_2_141	1330_2_1069	848_2_128	241_2_1	402_12_82	438_2_1	523_12_155	177_0_91	122_12_1	617_03_49	927_0_289	232_2_636	822_12_565
891_2_1	12_12_1	205_2_69	198_2_1	22_12_382	316_2_147	702_2_151	1330_2_1082	848_2_136	241_2_1	402_12_76	438_2_1	523_12_144	177_0_99	122_12_1	617_03_54	927_0_276	232_2_598	822_12_590
891_2_1	12_12_1	205_2_72	198_2_1	22_12_364	316_2_143	702_2_134	1330_2_1100	848_2_161	241_2_1	402_12_82	438_2_1	523_12_118	177_0_80	122_12_1	617_03_55	927_0_243	232_2_641	822_12_609
891_2_1	12_12_1	205_2_62	198_2_1	22_12_356	316_2_156	702_2_157	1330_2_1085	848_2_160	241_2_1	402_12_90	438_2_1	523_12_109	177_0_87	122_12_1	617_03_52	927_0_240	232_2_616	822_12_618
891_2_1	12_12_1	205_2_86	198_2_1	22_12_348	316_2_174	702_2_150	1330_2_1055	848_2_150	241_2_1	402_12_100	438_2_1	523_12_114	177_0_75	122_12_1	617_03_52	927_0_257	232_2_641	822_12_591
891_2_1	12_12_1	205_2_80	198_2_1	22_12_348	316_2_160	702_2_151	1330_2_1020	848_2_159	241_2_1	402_12_98	438_2_1	523_12_129	177_0_59	122_12_1	617_03_61	927_0_300	232_2_608	822_12_621
891_2_1	12_12_1	205_2_95	198_2_1	22_12_337	316_2_158	702_2_146	1330_2_1012	848_2_149	241_2_1	402_12_107	438_2_1	523_12_123	177_0_50	122_12_1	617_03_75	927_0_308	232_2_634	822_12_612
891_2_1	12_12_1	205_2_83	198_2_1	22_12_349	316_2_163	702_2_156	1330_2_1014	848_2_168	241_2_1	402_12_104	438_2_1	523_12_135	177_0_29	122_12_1	617_03_83	927_0_315	232_2_633	822_12_570
891_2_1	12_12_1	205_2_96	198_2_1	22_12_370	316_2_177	702_2_160	1330_2_993	848_2_165	241_2_1	402_12_97	438_2_1	523_12_132	177_0_23	122_12_1	617_03_77	927_0_290	232_2_633	822_12_582
891_2_1	12_12_1	205_2_84	198_2_1	22_12_388	316_2_187	702_2_174	1330_2_982	848_2_163	241_2_1	402_12_97	438_2_1	523_12_135	177_0_20	122_12_1	617_03_63	927_0_269	232_2_629	822_12_606
891_2_1	12_12_1	205_2_100	198_2_1	22_12_340	316_2_203	702_2_169	1330_2_976	848_2_148	241_2_1	402_12_91	438_2_1	523_12_143	177_0_20	122_12_1	617_03_54	927_0_260	232_2_646	822_12_643
891_2_1	12_12_1	205_2_80	198_2_1	22_12_362	316_2_214	702_2_146	1330_2_966	848_2_137	241_2_1	402_12_107	438_2_1	523_12_135	177_0_15	122_12_1	617_03_49	927_0_233	232_2_695	822_12_658
891_2_1	12_12_1	205_2_83	198_2_1	22_12_355	316_2_235	702_2_145	1330_2_987	848_2_135	241_2_1	402_12_98	438_2_1	523_12_137	177_0_24	122_12_1	617_03_52	927_0_234	232_2_672	822_12_655
891_2_1	12_12_1	205_2_82	198_2_1	22_12_359	316_2_226	702_2_123	1330_2_993	848_2_125	241_2_1	402_12_77	438_2_1	523_12_135	177_0_36	122_12_1	617_03_43	927_0_247	232_2_702	822_12_669
891_2_1	12_12_1	205_2_72	198_2_1	22_12_362	316_2_244	702_2_122	1330_2_981	848_2_116	241_2_1	402_12_71	438_2_1	523_12_149	177_0_50	122_12_1	617_03_34	927_0_238	232_2_658	822_12_713
891_2_1	12_12_1	205_2_69	198_2_1	22_12_344	316_2_230	702_2_108	1330_2_1000	848_2_87	241_2_1	402_12_77	438_2_1	523_12_149	177_0_85	122_12_1	617_03_35	927_0_276	232_2_656	822_12_698
891_2_1	12_12_1	205_2_58	198_2_1	22_12_355	316_2_240	702_2_120	1330_2_959	848_2_77	241_2_1	402_12_45	438_2_1	523_12_142	177_0_127	122_12_1	617_03_40	927_0_322	232_2_625	822_12_707
891_2_1	12_12_1	205_2_60	198_2_1	22_12_377	316_2_239	702_2_116	1330_2_975	848_2_82	241_2_1	402_12_50	438_2_1	523_12_134	177_0_145	122_12_1	617_03_26	927_0_343	232_2_643	822_12_628
891_2_1	12_12_1	205_2_65	198_2_1	22_12_360	316_2_218	702_2_143	1330_2_918	848_2_87	241_2_1	402_12_41	438_2_1	523_12_132	177_0_141	122_12_1	617_03_26	927_0_354	232_2_671	822_12_646
891_2_1	12_12_1	205_2_65	198_2_1	22_12_340	316_2_228	702_2_134	1330_2_937	848_2_90	241_2_1	402_12_55	438_2_1	523_12_117	177_0_122	122_12_1	617_03_37	927_0_376	232_2_677	822_12_608
891_2_1	12_12_1	205_2_70	198_2_1	22_12_339	316_2_222	702_2_138	1330_2_907	848_2_85	241_2_1	402_12_51	438_2_1	523_12_123	177_0_110	122_12_1	617_03_45	927_0_397	232_2_684	822_12_612
891_2_1	12_12_1	205_2_81	198_2_1	22_12_307	316_2_204	702_2_133	1330_2_939	848_2_98	241_2_1	402_12_56	438_2_1	523_12_114	177_0_103	122_12_1	617_03_76	927_0_409	232_2_682	822_12_568
891_2_1	12_12_1	205_2_83	198_2_1	22_12_306	316_2_200	702_2_125	1330_2_925	848_2_79	241_2_1	402_12_54	438_2_1	523_12_123	177_0_89	122_12_1	617_03_79	927_0_413	232_2_687	822_12_594
891_2_1	12_12_1	205_2_89	198_2_1	22_12_320	316_2_199	702_2_118	1330_2_880	848_2_85	241_2_1	402_12_62	438_2_1	523_12_126	177_0_73	122_12_1	617_03_68	927_0_448	232_2_700	822_12_589
891_2_1	12_12_1	205_2_94	198_2_1	22_12_318	316_2_194	702_2_119	1330_2_862	848_2_71	241_2_1	402_12_65	438_2_1	523_12_142	177_0_77	122_12_1	617_03_70	927_0_448	232_2_695	822_12_599
891_2_1	12_12_1	205_2_90	198_2_1	22_12_332	316_2_204	702_2_105	1330_2_857	848_2_71	241_2_1	402_12_62	438_2_1	523_12_150	177_0_65	122_12_1	617_03_67	927_0_464	232_2_700	822_12_600
891_2_1	12_12_1	205_2_89	198_2_1	22_12_308	316_2_205	702_2_117	1330_2_927	848_2_64	241_2_1	402_12_61	438_2_1	523_12_163	177_0_61	122_12_1	617_03_76	927_0_469	232_2_663	822_12_553
891_2_1	12_12_1	205_2_93	198_2_1	22_12_317	316_2_217	702_2_128	1330_2_879	848_2_62	241_2_1	402_12_61	438_2_1	523_12_151	177_0_60	122_12_1	617_03_98	927_0_495	232_2_645	822_12_558
891_2_1	12_12_1	205_2_90	198_2_1	22_12_315	316_2_200	702_2_116	1330_2_940	848_2_53	241_2_1	402_12_66	438_2_1	523_12_166	177_0_48	122_12_1	617_03_106	927_0_479	232_2_651	822_12_540
891_2_1	12_12_1	205_2_96	198_2_1	22_12_348	316_2_195	702_2_120	1330_2_904	848_2_39	241_2_1	402_12_79	438_2_1	523_12_159	177_0_46	122_12_1	617_03_113	927_0_477	232_2_656	822_12_536
891_2_1	12_12_1	205_2_94	198_2_1	22_12_325	316_2_172	702_2_129	1330_2_951	848_2_50	241_2_1	402_12_70	438_2_1	523_12_147	177_0_36	122_12_1	617_03_103	927_0_478	232_2_668	822_12_534
891_2_1	12_12_1	205_2_99	198_2_1	22_12_329	316_2_188	702_2_112	1330_2_1023	848_2_46	241_2_1	402_12_62	438_2_1	523_12_151	177_0_34	122_12_1	617_03_98	927_0_389	232_2_699	822_12_534
891_2_1	12_12_1	205_2_97	198_2_1	22_12_341	316_2_182	702_2_109	1330_2_1062	848_2_40	241_2_1	402_12_67	438_2_1	523_12_148	177_0_28	122_12_1	617_03_107	927_0_330	232_2_699	822_12_552
891_2_1	12_12_1	205_2_92	198_2_1	22_12_333	316_2_188	702_2_107	1330_2_1035	848_2_34	241_2_1	402_12_68	438_2_1	523_12_158	177_0_29	122_12_1	617_03_94	927_0_339	232_2_705	822_12_577
891_2_1	12_12_1	205_2_83	198_2_1	22_12_353	316_2_185	702_2_95	1330_2_1040	848_2_19	241_2_1	402_12_77	438_2_1	523_12_141	177_0_41	122_12_1	617_03_85	927_0_330	232_2_703	822_12_608
891_2_1	12_12_1	205_2_74	198_2_1	22_12_323	316_2_195	702_2_102	1330_2_1052	848_2_14	241_2_1	402_12_76	438_2_1	523_12_149	177_0_40	122_12_1	617_03_74	927_0_336	232_2_737	822_12_600
891_2_1	12_12_1	205_2_69	198_2_1	22_12_313	316_2_211	702_2_104	1330_2_1100	848_2_14	241_2_1	402_12_63	438_2_1	523_12_157	177_0_36	122_12_1	617_03_60	927_0_319	232_2_714	822_12_622
891_2_1	12_12_1	205_2_68	198_2_1	22_12_307	316_2_220	702_2_112	1330_2_1099	848_2_14	241_2_1	402_12_59	438_2_1	523_12_166	177_0_33	122_12_1	617_03_55	927_0_301	232_2_717	822_12_619
891_2_1	12_12_1	205_2_60	198_2_1	22_12_282	316_2_245	702_2_96	1330_2_1112	848_2_11	241_2_1	402_12_63	438_2_1	523_12_163	177_0_37	122_12_1	617_03_60	927_0_312	232_2_672	822_12_665
891_2_1	12_12_1	205_2_61	198_2_1	22_12_281	316_2_219	702_2_97	1330_2_1098	848_2_5	241_2_1	402_12_63	438_2_1	523_12_182	177_0_31	122_12_1	617_03_69	927_0_279	232_2_711	822_12_690
891_2_1	12_12_1	205_2_59	198_2_1	22_12_266	316_2_230	702_2_104	1330_2_1127	848_2_1	241_2_1	402_12_61	438_2_1	523_12_185	177_0_30	122_12_1	617_03_61	927_0_277	232_2_718	822_12_674
891_2_1	12_12_1	205_2_63	198_2_1	22_12_241	316_2_254	702_2_110	1330_2_1118	848_2_3	241_2_1	402_12_63	438_2_1	523_12_197	177_0_34	122_12_1	617_03_58	927_0_253	232_2_730	822_12_673
891_2_1	12_12_1	205_2_66	198_2_1	22_12_209	316_2_284	702_2_94	1330_2_1117	848_2_3	241_2_1	402_12_44	438_2_1	523_12_171	177_0_42	122_12_1	617_03_61	927_0_264	232_2_741	822_12_707
891_2_1	12_12_1	205_2_78	198_2_1	22_12_205	316_2_274	702_2_98	1330_2_1093	848_2_3	241_2_1	402_12_53	438_2_1	523_12_168	177_0_43	122_12_1	617_03_70	927_0_282	232_2_738	822_12_707
891_2_1	12_12_1	205_2_73	198_2_1	22_12_207	316_2_284	702_2_83	1330_2_1085	848_2_5	241_2_1	402_12_54	438_2_1	523_12_153	177_0_33	122_12_1	617_03_101	927_0_279	232_2_743	822_12_714
891_2_1	12_12_1	205_2_85	198_2_1	22_12_197	316_2_287	702_2_90	1330_2_1068	848_2_4	241_2_1	402_12_64	438_2_1	523_12_169	177_0_26	122_12_1	617_03_103	927_0_273	232_2_698	822_12_735
891_2_1	12_12_1	205_2_78	198_2_1	22_12_198	316_2_295	702_2_75	1330_2_1132	848_2_3	241_2_1	402_12_63	438_2_1	523_12_165	177_0_36	122_12_1	617_03_102	927_0_258	232_2_720	822_12_677
891_2_1	12_12_1	205_2_87	198_2_1	22_12_182	316_2_279	702_2_84	1330_2_1086	848_2_5	241_2_1	402_12_65	438_2_1	523_12_183	177_0_31	122_12_1	617_03_104	927_0_304	232_2_701	822_12_690
891_2_1	12_12_1	205_2_82	198_2_1	22_12_187	316_2_308	702_2_72	1330_2_1079	848_2_1	241_2_1	402_12_53	438_2_1	523_12_202	177_0_35	122_12_1	617_03_80	927_0_306	232_2_705	822_12_692
891_2_1	12_12_1	205_2_81	198_2_1	22_12_193	316_2_317	702_2_76	1330_2_1051	848_2_1	241_2_1	402_12_59	438_2_1	523_12_217	177_0_35	122_12_1	617_03_75	927_0_342	232_2_667	822_12_678
891_2_1	12_12_1	205_2_67	22_12_178	316_2_315	702_2_58	1330_2_1027	122_12_1	402_12_60	438_2_1	523_12_211	177_0_25	617_03_86	927_0_369	232_2_713	822_12_687
891_2_1	12_12_1	205_2_60	22_12_174	316_2_342	702_2_58	1330_2_1008	122_12_1	402_12_62	438_2_1	523_12_207	177_0_20	617_03_81	927_0_377	232_2_698	822_12_717
891_2_1	12_12_1	205_2_62	22_12_172	316_2_356	702_2_61	1330_2_1004	122_12_1	402_12_64	438_2_1	523_12_210	177_0_27	617_03_100	927_0_356	232_2_663	822_12_723
891_2_1	12_12_1	205_2_77	22_12_172	316_2_340	702_2_61	1330_2_991	122_12_1	402_12_56	438_2_1	523_12_204	177_0_23	617_03_122	927_0_376	232_2_624	822_12_745
891_2_1	12_12_1	205_2_75	22_12_161	316_2_326	702_2_59	1330_2_1025	122_12_1	402_12_52	438_2_1	523_12_198	177_0_29	617_03_142	927_0_352	232_2_626	822_12_738
891_2_1	12_12_1	205_2_85	22_12_158	316_2_314	702_2_70	1330_2_1029	122_12_1	402_12_50	438_2_1	523_12_177	177_0_34	617_03_122	927_0_351	232_2_649	822_12_744
891_2_1	12_12_1	205_2_82	22_12_154	316_2_316	702_2_63	1330_2_1021	122_12_1	402_12_48	438_2_1	523_12_182	177_0_26	617_03_110	927_0_353	232_2_666	822_12_754
891_2_1	12_12_1	205_2_78	22_12_161	316_2_299	702_2_75	1330_2_1003	122_12_1	402_12_49	438_2_1	523_12_208	177_0_20	617_03_92	927_0_339	232_2_682	822_12_762
891_2_1	12_12_1	205_2_84	22_12_139	316_2_298	702_2_58	1330_2_974	122_12_1	402_12_62	438_2_1	523_12_202	177_0_24	617_03_113	927_0_375	232_2_699	822_12_745
891_2_1	12_12_1	205_2_85	22_12_158	316_2_279	702_2_62	1330_2_971	122_12_1	402_12_59	438_2_1	523_12_204	177_0_25	617_03_120	927_0_370	232_2_682	822_12_771
891_2_1	12_12_1	205_2_106	22_12_129	316_2_281	702_2_57	1330_2_1018	122_12_1	402_12_65	438_2_1	523_12_222	177_0_20	617_03_115	927_0_355	232_2_678	822_12_730
891_2_1	12_12_1	205_2_92	22_12_153	316_2_274	702_2_74	1330_2_1039	122_12_1	402_12_58	438_2_1	523_12_231	177_0_16	617_03_103	927_0_317	232_2_669	822_12_752
891_2_1	12_12_1	205_2_107	22_12_141	316_2_252	702_2_68	1330_2_1034	122_12_1	402_12_70	438_2_1	523_12_248	177_0_14	617_03_110	927_0_293	232_2_710	822_12_740
891_2_1	12_12_1	205_2_103	22_12_141	316_2_284	702_2_68	1330_2_1047	122_12_1	402_12_62	438_2_1	523_12_224	177_0_14	617_03_116	927_0_279	232_2_690	822_12_759
891_2_1	12_12_1	205_2_112	22_12_120	316_2_281	702_2_47	1330_2_1043	122_12_1	402_12_69	438_2_1	523_12_246	177_0_8	617_03_110	927_0_259	232_2_724	822_12_772
891_2_1	12_12_1	205_2_120	22_12_145	316_2_281	702_2_47	1330_2_1078	122_12_1	402_12_70	438_2_1	523_12_245	177_0_5	617_03_93	927_0_270	232_2_701	822_12_746
891_2_1	12_12_1	205_2_124	22_12_126	316_2_279	702_2_44	1330_2_1094	122_12_1	402_12_74	438_2_1	523_12_235	177_0_16	617_03_76	927_0_247	232_2_719	822_12_760
891_2_1	12_12_1	205_2_122	22_12_137	316_2_282	702_2_45	1330_2_1082	122_12_1	402_12_56	438_2_1	523_12_226	177_0_16	617_03_67	927_0_226	232_2_752	822_12_785
891_2_1	12_12_1	205_2_118	22_12_142	316_2_254	702_2_57	1330_2_1064	122_12_1	402_12_54	438_2_1	523_12_228	177_0_30	617_03_58	927_0_228	232_2_780	822_12_785
891_2_1	12_12_1	205_2_137	22_12_127	316_2_259	702_2_52	1330_2_1080	122_12_1	402_12_50	438_2_1	523_12_229	177_0_28	617_03_62	927_0_196	232_2_817	822_12_771
891_2_1	12_12_1	205_2_138	22_12_144	316_2_252	702_2_50	1330_2_1079	122_12_1	402_12_44	438_2_1	523_12_218	177_0_29	617_03_58	927_0_209	232_2_801	822_12_786
891_2_1	12_12_1	205_2_141	22_12_121	316_2_286	702_2_51	1330_2_1087	122_12_1	402_12_49	438_2_1	523_12_210	177_0_35	617_03_67	927_0_216	232_2_795	822_12_745
891_2_1	12_12_1	205_2_121	22_12_107	316_2_268	702_2_66	1330_2_1110	122_12_1	402_12_58	438_2_1	523_12_222	177_0_29	617_03_65	927_0_218	232_2_807	822_12_735
891_2_1	12_12_1	205_2_135	22_12_118	316_2_279	702_2_52	1330_2_1078	122_12_1	402_12_63	438_2_1	523_12_229	177_0_26	617_03_70	927_0_258	232_2_815	822_12_688
891_2_1	12_12_1	205_2_133	22_12_114	316_2_246	702_2_74	1330_2_1055	122_12_1	402_12_57	438_2_1	523_12_233	177_0_25	617_03_98	927_0_292	232_2_801	822_12_677
891_2_1	12_12_1	205_2_123	22_12_99	316_2_250	702_2_54	1330_2_1040	122_12_1	402_12_55	438_2_1	523_12_239	177_0_32	617_03_131	927_0_332	232_2_781	822_12_670
891_2_1	12_12_1	205_2_122	22_12_110	316_2_217	702_2_67	1330_2_1013	122_12_1	402_12_54	438_2_1	523_12_220	177_0_28	617_03_163	927_0_365	232_2_723	822_12_723
891_2_1	12_12_1	205_2_129	22_12_94	316_2_257	702_2_63	1330_2_1027	122_12_1	402_12_52	438_2_1	523_12_208	177_0_26	617_03_181	927_0_394	232_2_718	822_12_657
891_2_1	12_12_1	205_2_125	22_12_91	316_2_252	702_2_77	1330_2_987	122_12_1	402_12_48	438_2_1	523_12_185	177_0_40	617_03_161	927_0_449	232_2_709	822_12_665
891_2_1	12_12_1	205_2_127	22_12_87	316_2_238	702_2_63	1330_2_1016	122_12_1	402_12_34	438_2_1	523_12_173	177_0_47	617_03_157	927_0_470	232_2_712	822_12_655
891_2_1	12_12_1	205_2_129	22_12_99	316_2_218	702_2_80	1330_2_1001	122_12_1	402_12_34	438_2_1	523_12_159	177_0_55	617_03_142	927_0_515	232_2_698	822_12_634
891_2_1	12_12_1	205_2_130	22_12_85	316_2_191	702_2_71	1330_2_1013	122_12_1	402_12_46	438_2_1	523_12_167	177_0_52	617_03_153	927_0_524	232_2_704	822_12_631
891_2_1	12_12_1	205_2_136	22_12_87	316_2_203	702_2_68	1330_2_1030	122_12_1	402_12_48	438_2_1	523_12_172	177_0_48	617_03_153	927_0_476	232_2_731	822_12_611
891_2_1	12_12_1	205_2_136	22_12_95	316_2_188	702_2_66	1330_2_1024	122_12_1	402_12_57	438_2_1	523_12_177	177_0_38	617_03_145	927_0_429	232_2_770	822_12_624
891_2_1	12_12_1	205_2_144	22_12_96	316_2_203	702_2_61	1330_2_1031	122_12_1	402_12_69	438_2_1	523_12_189	177_0_33	617_03_138	927_0_410	232_2_776	822_12_609
891_2_1	12_12_1	205_2_135	22_12_109	316_2_221	702_2_58	1330_2_1056	122_12_1	402_12_73	438_2_1	523_12_192	177_0_28	617_03_139	927_0_356	232_2_775	822_12_605
891_2_1	12_12_1	205_2_144	22_12_115	316_2_212	702_2_40	617_03_151	1330_2_1072	402_12_81	438_2_1	523_12_195	177_0_21	122_12_1	927_0_320	232_2_794	822_12_604
891_2_1	12_12_1	205_2_138	22_12_118	316_2_198	702_2_50	617_03_131	1330_2_1099	402_12_84	438_2_1	523_12_204	177_0_26	122_12_1	927_0_289	232_2_788	822_12_620
891_2_1	12_12_1	205_2_134	22_12_107	316_2_193	702_2_49	617_03_137	1330_2_1135	402_12_86	438_2_1	523_12_207	177_0_27	122_12_1	927_0_286	232_2_821	822_12_588
891_2_1	12_12_1	205_2_137	22_12_106	316_2_185	702_2_56	617_03_140	1330_2_1104	402_12_92	438_2_1	523_12_223	177_0_30	122_12_1	927_0_259	232_2_817	822_12_630
891_2_1	12_12_1	205_2_140	22_12_111	316_2_195	702_2_55	617_03_143	1330_2_1113	402_12_80	438_2_1	523_12_223	177_0_35	122_12_1	927_0_247	232_2_828	822_12_622
891_2_1	12_12_1	205_2_138	22_12_114	316_2_200	702_2_59	617_03_137	1330_2_1131	402_12_71	438_2_1	523_12_232	177_0_28	122_12_1	927_0_254	232_2_832	822_12_599
891_2_1	12_12_1	205_2_146	22_12_102	316_2_211	702_2_58	617_03_139	1330_2_1082	402_12_70	438_2_1	523_12_227	177_0_26	122_12_1	927_0_266	232_2_862	822_12_609
891_2_1	12_12_1	205_2_159	22_12_110	316_2_232	702_2_50	617_03_139	1330_2_1059	402_12_71	438_2_1	523_12_233	177_0_22	122_12_1	927_0_263	232_2_851	822_12_606
891_2_1	12_12_1	205_2_160	22_12_100	316_2_225	702_2_47	617_03_127	1330_2_1069	402_12_91	438_2_1	523_12_260	177_0_20	122_12_1	927_0_250	232_2_855	822_12_602
891_2_1	12_12_1	205_2_178	22_12_98	316_2_247	702_2_48	617_03_130	1330_2_1082	402_12_110	438_2_1	523_12_259	177_0_14	122_12_1	927_0_209	232_2_838	822_12_584
891_2_1	12_12_1	205_2_158	22_12_121	316_2_263	702_2_46	617_03_112	1330_2_1127	402_12_107	438_2_1	523_12_239	177_0_8	122_12_1	927_0_200	232_2_850	822_12_557
891_2_1	12_12_1	205_2_183	22_12_112	316_2_268	702_2_42	617_03_126	1330_2_1082	402_12_121	438_2_1	523_12_242	177_0_2	122_12_1	927_0_214	232_2_866	822_12_528
891_2_1	12_12_1	205_2_178	22_12_89	316_2_240	702_2_48	617_03_138	1330_2_1121	402_12_114	438_2_1	523_12_218	177_0_2	122_12_1	927_0_220	232_2_858	822_12_573
891_2_1	12_12_1	205_2_196	22_12_95	316_2_261	702_2_42	617_03_150	1330_2_1083	402_12_116	438_2_1	523_12_199	177_0_5	122_12_1	927_0_289	232_2_826	822_12_541
891_2_1	12_12_1	205_2_187	22_12_93	316_2_245	702_2_46	617_03_156	1330_2_1090	402_12_109	438_2_1	523_12_178	177_0_5	122_12_1	927_0_355	232_2_785	822_12_567
891_2_1	12_12_1	205_2_204	22_12_87	316_2_238	702_2_38	617_03_142	1330_2_1109	402_12_108	438_2_1	523_12_156	177_0_14	122_12_1	927_0_361	232_2_809	822_12_550
891_2_1	12_12_1	205_2_193	22_12_88	316_2_232	702_2_28	617_03_132	1330_2_1133	402_12_92	438_2_1	523_12_146	177_0_11	122_12_1	927_0_392	232_2_789	822_12_578
891_2_1	12_12_1	205_2_217	22_12_97	316_2_220	702_2_35	617_03_117	1330_2_1121	402_12_69	438_2_1	523_12_170	177_0_11	122_12_1	927_0_384	232_2_789	822_12_563
891_2_1	12_12_1	205_2_200	22_12_97	316_2_224	702_2_36	617_03_123	1330_2_1086	402_12_71	438_2_1	523_12_170	177_0_12	122_12_1	927_0_406	232_2_783	822_12_574
891_2_1	12_12_1	205_2_204	22_12_86	316_2_246	702_2_40	617_03_123	1330_2_1027	402_12_72	438_2_1	523_12_189	177_0_11	122_12_1	927_0_436	232_2_806	822_12_537
891_2_1	12_12_1	205_2_195	22_12_89	316_2_252	702_2_41	617_03_129	1330_2_1036	402_12_73	438_2_1	523_12_189	177_0_13	122_12_1	927_0_450	232_2_787	822_12_510
891_2_1	12_12_1	205_2_209	22_12_85	316_2_247	702_2_40	617_03_118	1330_2_998	402_12_65	438_2_1	523_12_186	177_0_10	122_12_1	927_0_488	232_2_779	822_12_533
891_2_1	12_12_1	205_2_211	22_12_89	316_2_240	702_2_41	1330_2_1010	122_12_1	402_12_60	438_2_1	523_12_206	177_0_5	617_03_121	927_0_469	232_2_775	822_12_529
891_2_1	12_12_1	205_2_198	22_12_100	316_2_240	702_2_40	1330_2_1022	122_12_1	402_12_58	438_2_1	523_12_219	177_0_3	617_03_114	927_0_480	232_2_744	822_12_530
891_2_1	12_12_1	205_2_198	22_12_98	316_2_260	702_2_31	1330_2_1036	122_12_1	402_12_56	438_2_1	523_12_216	177_0_3	617_03_110	927_0_449	232_2_763	822_12_537
891_2_1	12_12_1	205_2_201	22_12_100	316_2_255	702_2_22	1330_2_1081	122_12_1	402_12_53	438_2_1	523_12_199	177_0_2	617_03_106	927_0_422	232_2_785	822_12_519
891_2_1	12_12_1	205_2_210	22_12_93	316_2_265	702_2_16	1330_2_1074	122_12_1	402_12_59	438_2_1	523_12_206	617_03_112	927_0_422	232_2_794	822_12_512
891_2_1	12_12_1	205_2_217	22_12_93	316_2_242	702_2_18	1330_2_1105	122_12_1	402_12_63	438_2_1	523_12_202	617_03_98	927_0_394	232_2_824	822_12_497
891_2_1	12_12_1	205_2_216	22_12_95	316_2_246	702_2_14	1330_2_1083	122_12_1	402_12_54	438_2_1	523_12_222	617_03_102	927_0_370	232_2_833	822_12_513
891_2_1	12_12_1	205_2_210	22_12_90	316_2_258	702_2_25	1330_2_1104	122_12_1	402_12_49	438_2_1	523_12_231	617_03_87	927_0_327	232_2_853	822_12_514
891_2_1	12_12_1	205_2_221	22_12_98	316_2_240	702_2_26	1330_2_1103	122_12_1	402_12_55	438_2_1	523_12_229	617_03_99	927_0_314	232_2_839	822_12_537
891_2_1	12_12_1	205_2_229	22_12_91	316_2_226	702_2_30	1330_2_1100	122_12_1	402_12_45	438_2_1	523_12_229	617_03_117	927_0_341	232_2_820	822_12_562
891_2_1	12_12_1	205_2_250	22_12_104	316_2_221	702_2_36	1330_2_1090	122_12_1	402_12_45	438_2_1	523_12_233	617_03_107	927_0_331	232_2_824	822_12_551
891_2_1	12_12_1	205_2_260	22_12_95	316_2_221	702_2_32	617_03_113	1330_2_1078	402_12_43	438_2_1	523_12_257	122_12_1	927_0_337	232_2_826	822_12_542
891_2_1	12_12_1	205_2_262	22_12_116	316_2_228	702_2_43	617_03_114	1330_2_1083	402_12_41	438_2_1	523_12_260	122_12_1	927_0_331	232_2_815	822_12_514
891_2_1	12_12_1	205_2_247	22_12_114	316_2_232	702_2_39	617_03_139	1330_2_1052	402_12_38	438_2_1	523_12_267	122_12_1	927_0_362	232_2_789	822_12_523
891_2_1	12_12_1	205_2_261	22_12_113	316_2_217	702_2_49	617_03_184	1330_2_1058	402_12_46	438_2_1	523_12_262	122_12_1	927_0_314	232_2_756	822_12_540
891_2_1	12_12_1	205_2_270	22_12_105	316_2_209	702_2_34	617_03_205	1330_2_1062	402_12_39	438_2_1	523_12_266	122_12_1	927_0_294	232_2_737	822_12_575
891_2_1	12_12_1	205_2_288	22_12_100	316_2_203	702_2_47	617_03_226	1330_2_1044	402_12_43	438_2_1	523_12_259	122_12_1	927_0_316	232_2_683	822_12_591
891_2_1	12_12_1	205_2_311	22_12_88	316_2_194	702_2_33	617_03_225	1330_2_1018	402_12_37	438_2_1	523_12_250	122_12_1	927_0_344	232_2_705	822_12_581
891_2_1	12_12_1	205_2_325	22_12_79	316_2_192	702_2_39	617_03_218	1330_2_1010	402_12_30	438_2_1	523_12_253	122_12_1	927_0_339	232_2_703	822_12_583
891_2_1	12_12_1	205_2_336	22_12_78	316_2_195	702_2_28	617_03_223	1330_2_1015	402_12_35	438_2_1	523_12_242	122_12_1	927_0_353	232_2_717	822_12_569
891_2_1	12_12_1	205_2_330	22_12_75	316_2_193	702_2_27	617_03_229	1330_2_1009	402_12_31	438_2_1	523_12_251	122_12_1	927_0_339	232_2_729	822_12_583
891_2_1	12_12_1	205_2_328	22_12_74	316_2_176	702_2_17	617_03_211	1330_2_1007	402_12_36	438_2_1	523_12_252	122_12_1	927_0_361	232_2_745	822_12_569
891_2_1	12_12_1	205_2_319	22_12_58	316_2_166	702_2_12	617_03_190	1330_2_966	402_12_32	438_2_1	523_12_264	122_12_1	927_0_392	232_2_763	822_12_599
891_2_1	12_12_1	205_2_314	22_12_64	316_2_153	702_2_12	617_03_188	1330_2_983	402_12_30	438_2_1	523_12_262	122_12_1	927_0_390	232_2_780	822_12_587
891_2_1	12_12_1	205_2_319	22_12_63	316_2_151	702_2_15	617_03_165	1330_2_965	402_12_33	438_2_1	523_12_277	122_12_1	927_0_419	232_2_774	822_12_569
891_2_1	12_12_1	205_2_327	22_12_60	316_2_156	702_2_15	617_03_144	1330_2_987	402_12_32	438_2_1	523_12_272	122_12_1	927_0_430	232_2_793	822_12_545
891_2_1	12_12_1	205_2_325	22_12_64	316_2_166	702_2_7	617_03_146	1330_2_968	402_12_29	438_2_1	523_12_283	122_12_1	927_0_463	232_2_790	822_12_541
891_2_1	12_12_1	205_2_336	22_12_56	316_2_172	702_2_5	617_03_141	1330_2_962	402_12_22	438_2_1	523_12_280	122_12_1	927_0_485	232_2_797	822_12_511
891_2_1	12_12_1	205_2_336	22_12_51	316_2_164	702_2_6	617_03_145	1330_2_979	402_12_20	438_2_1	523_12_293	122_12_1	927_0_429	232_2_792	822_12_551
891_2_1	12_12_1	205_2_331	22_12_46	316_2_179	702_2_6	617_03_135	1330_2_991	402_12_25	438_2_1	523_12_286	122_12_1	927_0_384	232_2_813	822_12_556
891_2_1	12_12_1	205_2_339	22_12_36	316_2_171	702_2_2	617_03_133	1330_2_1023	402_12_18	438_2_1	523_12_283	122_12_1	927_0_368	232_2_840	822_12_545
891_2_1	12_12_1	205_2_332	22_12_35	316_2_158	702_2_1	617_03_120	1330_2_1038	402_12_23	438_2_1	523_12_272	122_12_1	927_0_389	232_2_857	822_12_539
891_2_1	12_12_1	205_2_318	22_12_35	316_2_172	702_2_1	617_03_113	1330_2_1019	402_12_28	438_2_1	523_12_267	122_12_1	927_0_401	232_2_857	822_12_555
891_2_1	12_12_1	205_2_329	22_12_24	316_2_153	702_2_1	617_03_112	1330_2_1021	402_12_34	438_2_1	523_12_295	122_12_1	927_0_393	232_2_854	822_12_556
891_2_1	12_12_1	205_2_317	22_12_30	316_2_148	702_2_1	617_03_90	1330_2_1026	402_12_39	438_2_1	523_12_254	122_12_1	927_0_413	232_2_862	822_12_598
891_2_1	12_12_1	205_2_319	22_12_27	316_2_139	702_2_1	617_03_100	1330_2_1039	402_12_46	438_2_1	523_12_273	122_12_1	927_0_417	232_2_821	822_12_598
891_2_1	12_12_1	205_2_320	22_12_26	316_2_142	702_2_1	617_03_114	1330_2_1031	402_12_55	438_2_1	523_12_270	122_12_1	927_0_389	232_2_824	822_12_601
891_2_1	12_12_1	205_2_324	22_12_18	316_2_121	617_03_122	1330_2_1039	402_12_53	438_2_1	523_12_287	122_12_1	927_0_374	232_2_826	822_12_605
891_2_1	12_12_1	205_2_319	22_12_16	316_2_117	617_03_134	1330_2_1031	402_12_50	438_2_1	523_12_286	122_12_1	927_0_372	232_2_821	822_12_638
891_2_1	12_12_1	205_2_303	22_12_14	316_2_121	617_03_141	1330_2_1028	402_12_47	438_2_1	523_12_281	122_12_1	927_0_369	232_2_842	822_12_644
891_2_1	12_12_1	205_2_284	22_12_12	316_2_122	617_03_142	1330_2_1016	402_12_45	438_2_1	523_12_282	122_12_1	927_0_370	232_2_888	822_12_626
891_2_1	12_12_1	205_2_304	22_12_13	316_2_142	617_03_150	1330_2_985	402_12_36	438_2_1	523_12_276	122_12_1	927_0_393	232_2_884	822_12_611
891_2_1	12_12_1	205_2_326	22_12_15	316_2_127	617_03_142	1330_2_935	402_12_39	438_2_1	523_12_271	122_12_1	927_0_421	232_2_913	822_12_602
891_2_1	12_12_1	205_2_320	22_12_15	316_2_127	617_03_155	1330_2_951	402_12_37	438_2_1	523_12_266	122_12_1	927_0_414	232_2_925	822_12_596
891_2_1	12_12_1	205_2_310	22_12_17	316_2_110	617_03_154	1330_2_963	402_12_38	438_2_1	523_12_265	122_12_1	927_0_416	232_2_901	822_12_609
891_2_1	12_12_1	205_2_292	22_12_21	316_2_111	617_03_145	1330_2_954	402_12_40	438_2_1	523_12_263	122_12_1	927_0_433	232_2_932	822_12_592
891_2_1	12_12_1	205_2_286	22_12_21	316_2_117	617_03_147	1330_2_950	402_12_34	438_2_1	523_12_233	122_12_1	927_0_435	232_2_930	822_12_622
891_2_1	12_12_1	205_2_290	22_12_23	316_2_128	617_03_162	1330_2_919	402_12_39	438_2_1	523_12_235	122_12_1	927_0_440	232_2_930	822_12_607
891_2_1	12_12_1	205_2_301	22_12_27	316_2_103	617_03_147	1330_2_952	402_12_51	438_2_1	523_12_236	122_12_1	927_0_412	232_2_941	822_12_594
891_2_1	12_12_1	205_2_304	22_12_23	316_2_100	617_03_151	1330_2_965	402_12_44	438_2_1	523_12_241	122_12_1	927_0_373	232_2_971	822_12_595
891_2_1	12_12_1	205_2_306	22_12_21	316_2_96	617_03_136	1330_2_1024	402_12_49	438_2_1	523_12_221	122_12_1	927_0_319	232_2_983	822_12_598
891_2_1	12_12_1	205_2_337	22_12_28	316_2_106	617_03_139	1330_2_1037	402_12_46	438_2_1	523_12_228	122_12_1	927_0_288	232_2_986	822_12_563
891_2_1	12_12_1	205_2_332	22_12_27	316_2_92	617_03_133	1330_2_1038	402_12_42	438_2_1	523_12_221	122_12_1	927_0_316	232_2_1006	822_12_565
891_2_1	12_12_1	205_2_357	22_12_27	316_2_87	617_03_135	1330_2_1035	402_12_30	438_2_1	523_12_247	122_12_1	927_0_303	232_2_1005	822_12_559
891_2_1	12_12_1	205_2_332	22_12_29	316_2_98	617_03_136	1330_2_1052	402_12_34	438_2_1	523_12_234	122_12_1	927_0_288	232_2_1020	822_12_546
891_2_1	12_12_1	205_2_328	22_12_32	316_2_103	617_03_149	1330_2_1063	402_12_30	438_2_1	523_12_250	122_12_1	927_0_283	232_2_973	822_12_566
891_2_1	12_12_1	205_2_336	22_12_33	316_2_105	617_03_178	1330_2_1051	402_12_33	438_2_1	523_12_244	122_12_1	927_0_284	232_2_967	822_12_553
891_2_1	12_12_1	205_2_326	22_12_37	316_2_112	617_03_189	1330_2_1059	402_12_23	438_2_1	523_12_243	122_12_1	927_0_275	232_2_954	822_12_572
891_2_1	12_12_1	205_2_317	22_12_38	316_2_115	617_03_178	1330_2_1048	402_12_18	438_2_1	523_12_254	122_12_1	927_0_263	232_2_979	822_12_569
891_2_1	12_12_1	205_2_326	22_12_38	316_2_115	617_03_166	1330_2_1071	402_12_7	438_2_1	523_12_251	122_12_1	927_0_267	232_2_954	822_12_582
891_2_1	12_12_1	205_2_327	22_12_35	316_2_120	617_03_154	1330_2_1056	402_12_8	438_2_1	523_12_251	122_12_1	927_0_258	232_2_982	822_12_601
891_2_1	12_12_1	205_2_321	22_12_30	316_2_124	617_03_136	1330_2_1076	402_12_9	438_2_1	523_12_219	122_12_1	927_0_285	232_2_973	822_12_623
891_2_1	12_12_1	205_2_323	22_12_22	316_2_129	617_03_122	1330_2_1081	402_12_5	438_2_1	523_12_244	122_12_1	927_0_271	232_2_1000	822_12_614
891_2_1	12_12_1	205_2_306	22_12_25	316_2_126	617_03_122	1330_2_1123	402_12_6	438_2_1	523_12_240	122_12_1	927_0_256	232_2_983	822_12_618
891_2_1	12_12_1	205_2_282	22_12_26	316_2_133	1330_2_1112	122_12_1	402_12_8	438_2_1	523_12_254	617_03_114	927_0_253	232_2_973	822_12_638
891_2_1	12_12_1	205_2_279	22_12_20	316_2_138	1330_2_1118	122_12_1	402_12_6	438_2_1	523_12_244	617_03_122	927_0_257	232_2_955	822_12_651
891_2_1	12_12_1	205_2_285	22_12_12	316_2_144	1330_2_1083	122_12_1	402_12_6	438_2_1	523_12_237	617_03_106	927_0_268	232_2_956	822_12_694
891_2_1	12_12_1	205_2_288	22_12_12	316_2_138	617_03_96	1330_2_1091	402_12_9	438_2_1	523_12_228	122_12_1	927_0_296	232_2_964	822_12_680
891_2_1	12_12_1	205_2_318	22_12_9	316_2_145	1330_2_1073	122_12_1	402_12_9	438_2_1	523_12_231	617_03_90	927_0_287	232_2_962	822_12_678
891_2_1	12_12_1	205_2_313	22_12_12	316_2_145	1330_2_1037	122_12_1	402_12_8	438_2_1	523_12_238	617_03_85	927_0_327	232_2_948	822_12_685
891_2_1	12_12_1	205_2_322	22_12_14	316_2_150	617_03_61	1330_2_1022	402_12_13	438_2_1	523_12_228	122_12_1	927_0_348	232_2_974	822_12_673
891_2_1	12_12_1	205_2_338	22_12_13	316_2_152	617_03_58	1330_2_1010	402_12_12	438_2_1	523_12_240	122_12_1	927_0_333	232_2_952	822_12_698
891_2_1	12_12_1	205_2_346	22_12_16	316_2_155	617_03_89	1330_2_984	402_12_7	438_2_1	523_12_221	122_12_1	927_0_344	232_2_939	822_12_705
891_2_1	12_12_1	205_2_361	22_12_17	316_2_159	617_03_100	1330_2_938	402_12_4	438_2_1	523_12_217	122_12_1	927_0_353	232_2_902	822_12_737
891_2_1	12_12_1	205_2_338	22_12_16	316_2_163	617_03_127	1330_2_954	402_12_3	438_2_1	523_12_203	122_12_1	927_0_373	232_2_882	822_12_727
891_2_1	12_12_1	205_2_356	22_12_11	316_2_160	617_03_149	1330_2_952	402_12_5	438_2_1	523_12_198	122_12_1	927_0_352	232_2_876	822_12_735
891_2_1	12_12_1	205_2_357	22_12_15	316_2_159	617_03_169	1330_2_975	402_12_4	438_2_1	523_12_215	122_12_1	927_0_341	232_2_861	822_12_703
891_2_1	12_12_1	205_2_390	22_12_9	316_2_144	617_03_168	1330_2_960	402_12_3	438_2_1	523_12_201	122_12_1	927_0_353	232_2_880	822_12_682
891_2_1	12_12_1	205_2_378	22_12_12	316_2_141	1330_2_1003	122_12_1	402_12_2	438_2_1	523_12_210	617_03_157	927_0_306	232_2_893	822_12_676
891_2_1	12_12_1	205_2_378	22_12_4	316_2_120	617_03_156	1330_2_1001	402_12_2	438_2_1	523_12_209	122_12_1	927_0_322	232_2_921	822_12_681
891_2_1	12_12_1	205_2_351	22_12_3	617_03_160	316_2_119	1330_2_958	438_2_1	523_12_249	927_0_399	232_2_898	822_12_671
891_2_1	12_12_1	205_2_352	617_03_146	316_2_132	1330_2_923	438_2_1	523_12_240	927_0_424	232_2_902	822_12_681
891_2_1	12_12_1	205_2_312	617_03_158	316_2_115	1330_2_916	438_2_1	523_12_254	927_0_460	232_2_903	822_12_676
891_2_1	12_12_1	205_2_341	617_03_145	316_2_108	1330_2_933	438_2_1	523_12_246	927_0_420	232_2_906	822_12_690
891_2_1	12_12_1	205_2_324	617_03_143	316_2_111	1330_2_952	438_2_1	523_12_247	927_0_387	232_2_900	822_12_717
891_2_1	12_12_1	205_2_340	617_03_130	316_2_94	1330_2_950	438_2_1	523_12_249	927_0_356	232_2_911	822_12_723
891_2_1	12_12_1	205_2_293	617_03_138	316_2_98	1330_2_914	438_2_1	523_12_268	927_0_382	232_2_908	822_12_745
891_2_1	12_12_1	205_2_332	617_03_128	316_2_98	1330_2_898	438_2_1	523_12_255	927_0_381	232_2_943	822_12_728
891_2_1	12_12_1	205_2_312	617_03_115	316_2_96	1330_2_900	438_2_1	523_12_252	927_0_399	232_2_994	822_12_712
891_2_1	12_12_1	205_2_311	617_03_130	316_2_89	1330_2_897	438_2_1	523_12_243	927_0_413	232_2_991	822_12_708
891_2_1	12_12_1	205_2_289	617_03_125	316_2_103	1330_2_917	438_2_1	523_12_251	927_0_371	232_2_1006	822_12_724
891_2_1	12_12_1	205_2_295	617_03_134	316_2_94	1330_2_910	438_2_1	523_12_244	927_0_326	232_2_1031	822_12_742
891_2_1	12_12_1	205_2_274	617_03_144	316_2_110	1330_2_913	438_2_1	523_12_241	927_0_319	232_2_1031	822_12_748
891_2_1	12_12_1	205_2_298	617_03_153	316_2_121	1330_2_917	438_2_1	523_12_247	927_0_308	232_2_1028	822_12_715
891_2_1	12_12_1	205_2_300	617_03_157	316_2_157	1330_2_925	438_2_1	523_12_236	927_0_275	232_2_1042	822_12_703
891_2_1	12_12_1	205_2_315	617_03_157	316_2_145	1330_2_935	438_2_1	523_12_239	927_0_266	232_2_1032	822_12_704
891_2_1	12_12_1	205_2_313	617_03_130	316_2_150	1330_2_936	438_2_1	523_12_265	927_0_254	232_2_1040	822_12_703
891_2_1	12_12_1	205_2_339	617_03_138	316_2_144	1330_2_916	438_2_1	523_12_253	927_0_271	232_2_1033	822_12_702
891_2_1	12_12_1	205_2_345	617_03_136	316_2_142	1330_2_910	438_2_1	523_12_270	927_0_230	232_2_999	822_12_764
891_2_1	12_12_1	205_2_344	617_03_153	316_2_149	1330_2_905	438_2_1	523_12_271	927_0_239	232_2_996	822_12_739
891_2_1	12_12_1	205_2_331	617_03_126	316_2_153	1330_2_943	438_2_1	523_12_287	927_0_232	232_2_977	822_12_746
891_2_1	12_12_1	205_2_336	617_03_111	316_2_151	1330_2_989	438_2_1	523_12_278	927_0_201	232_2_994	822_12_740
891_2_1	12_12_1	205_2_325	617_03_94	316_2_149	1330_2_1001	438_2_1	523_12_268	927_0_231	232_2_952	822_12_768
891_2_1	12_12_1	205_2_316	617_03_84	316_2_160	1330_2_1004	438_2_1	523_12_272	927_0_241	232_2_967	822_12_754
891_2_1	12_12_1	205_2_270	617_03_85	316_2_140	1330_2_1036	438_2_1	523_12_269	927_0_255	232_2_973	822_12_765
891_2_1	12_12_1	205_2_263	617_03_98	316_2_148	1330_2_1040	438_2_1	523_12_255	927_0_283	232_2_972	822_12_751
891_2_1	12_12_1	205_2_253	617_03_88	316_2_155	1330_2_1083	438_2_1	523_12_243	927_0_265	232_2_988	822_12_737
891_2_1	12_12_1	205_2_228	617_03_90	316_2_156	1330_2_1103	438_2_1	523_12_264	927_0_257	232_2_927	822_12_779
891_2_1	12_12_1	205_2_235	617_03_85	316_2_153	1330_2_1078	438_2_1	523_12_255	927_0_302	232_2_947	822_12_760
891_2_1	12_12_1	205_2_237	617_03_78	316_2_153	1330_2_1086	438_2_1	523_12_297	927_0_342	232_2_886	822_12_718
891_2_1	12_12_1	205_2_248	617_03_73	316_2_133	1330_2_1049	438_2_1	523_12_247	927_0_405	232_2_946	822_12_705
891_2_1	12_12_1	205_2_242	617_03_79	316_2_129	1330_2_1050	438_2_1	523_12_262	927_0_423	232_2_885	822_12_729
891_2_1	12_12_1	205_2_269	617_03_87	316_2_122	1330_2_1028	438_2_1	523_12_245	927_0_431	232_2_918	822_12_715
891_2_1	12_12_1	205_2_285	617_03_97	316_2_125	1330_2_1031	438_2_1	523_12_268	927_0_355	232_2_909	822_12_713
891_2_1	12_12_1	205_2_284	617_03_82	316_2_131	1330_2_1040	438_2_1	523_12_262	927_0_339	232_2_927	822_12_710
891_2_1	12_12_1	205_2_295	617_03_84	316_2_102	1330_2_1028	438_2_1	523_12_286	927_0_327	232_2_931	822_12_735
891_2_1	12_12_1	205_2_303	617_03_105	316_2_125	1330_2_1035	438_2_1	523_12_251	927_0_333	232_2_951	822_12_683
891_2_1	12_12_1	205_2_276	617_03_114	316_2_121	1330_2_1037	438_2_1	523_12_276	927_0_345	232_2_910	822_12_707
891_2_1	12_12_1	205_2_284	617_03_134	316_2_122	1330_2_1050	438_2_1	523_12_247	927_0_354	232_2_940	822_12_660
891_2_1	12_12_1	205_2_273	617_03_138	316_2_126	1330_2_1018	438_2_1	523_12_265	927_0_376	232_2_932	822_12_673
891_2_1	12_12_1	205_2_262	617_03_155	316_2_129	1330_2_1021	438_2_1	523_12_239	927_0_376	232_2_962	822_12_654
891_2_1	12_12_1	205_2_240	617_03_151	316_2_120	1330_2_1036	438_2_1	523_12_272	927_0_355	232_2_947	822_12_671
891_2_1	12_12_1	205_2_260	617_03_158	316_2_143	1330_2_1037	438_2_1	523_12_244	927_0_320	232_2_970	822_12_647
891_2_1	12_12_1	205_2_282	617_03_186	316_2_149	1330_2_1029	438_2_1	523_12_262	927_0_301	232_2_918	822_12_662
891_2_1	12_12_1	205_2_265	617_03_191	316_2_150	1330_2_1062	438_2_1	523_12_248	927_0_303	232_2_917	822_12_652
891_2_1	12_12_1	205_2_258	617_03_183	316_2_152	1330_2_1040	438_2_1	523_12_260	927_0_331	232_2_901	822_12_668
891_2_1	12_12_1	205_2_273	617_03_163	316_2_158	1330_2_995	438_2_1	523_12_255	927_0_376	232_2_968	822_12_612
891_2_1	12_12_1	205_2_263	617_03_154	316_2_156	1330_2_970	438_2_1	523_12_271	927_0_427	232_2_922	822_12_631
891_2_1	12_12_1	205_2_238	617_03_160	316_2_170	1330_2_951	438_2_1	523_12_258	927_0_478	232_2_935	822_12_595
891_2_1	12_12_1	205_2_262	617_03_175	316_2_167	1330_2_931	438_2_1	523_12_228	927_0_511	232_2_937	822_12_571
891_2_1	12_12_1	205_2_281	617_03_157	316_2_152	1330_2_975	438_2_1	523_12_229	927_0_505	232_2_960	822_12_522
891_2_1	12_12_1	205_2_262	316_2_166	617_03_148	1330_2_1007	438_2_1	523_12_233	927_0_491	232_2_959	822_12_505
891_2_1	12_12_1	205_2_269	617_03_150	316_2_182	1330_2_1020	438_2_1	523_12_240	927_0_409	232_2_962	822_12_510
891_2_1	12_12_1	205_2_290	617_03_152	316_2_189	1330_2_1028	438_2_1	523_12_245	927_0_355	232_2_962	822_12_518
891_2_1	12_12_1	205_2_307	316_2_195	617_03_153	1330_2_1072	438_2_1	523_12_238	927_0_327	232_2_938	822_12_511
891_2_1	12_12_1	205_2_309	316_2_215	617_03_148	1330_2_1047	438_2_1	523_12_244	927_0_329	232_2_916	822_12_541
891_2_1	12_12_1	205_2_289	316_2_216	617_03_136	1330_2_1071	438_2_1	523_12_247	927_0_323	232_2_918	822_12_558
891_2_1	12_12_1	205_2_280	316_2_233	617_03_131	1330_2_1064	438_2_1	523_12_241	927_0_305	232_2_919	822_12_596
891_2_1	12_12_1	205_2_284	316_2_210	617_03_139	1330_2_1129	438_2_1	523_12_244	927_0_292	232_2_901	822_12_562
891_2_1	12_12_1	205_2_270	316_2_213	617_03_136	1330_2_1151	438_2_1	523_12_240	927_0_296	232_2_899	822_12_570
891_2_1	12_12_1	205_2_250	316_2_213	1330_2_1199	438_2_1	523_12_225	617_03_129	927_0_285	232_2_902	822_12_566
891_2_1	12_12_1	205_2_251	316_2_227	1330_2_1172	438_2_1	523_12_243	617_03_116	927_0_288	232_2_903	822_12_589
891_2_1	12_12_1	205_2_274	316_2_219	1330_2_1215	438_2_1	523_12_224	617_03_122	927_0_286	232_2_887	822_12_570
891_2_1	12_12_1	205_2_288	316_2_244	1330_2_1193	438_2_1	523_12_224	617_03_120	927_0_244	232_2_907	822_12_578
891_2_1	12_12_1	205_2_313	316_2_235	1330_2_1215	438_2_1	523_12_214	617_03_143	927_0_200	232_2_913	822_12_566
891_2_1	12_12_1	205_2_288	316_2_226	1330_2_1239	438_2_1	523_12_207	617_03_167	927_0_158	232_2_936	822_12_585
891_2_1	12_12_1	205_2_296	316_2_213	1330_2_1269	438_2_1	523_12_190	617_03_197	927_0_126	232_2_940	822_12_564
891_2_1	12_12_1	205_2_271	316_2_228	1330_2_1316	438_2_1	523_12_181	617_03_190	927_0_112	232_2_958	822_12_549
891_2_1	12_12_1	205_2_300	316_2_225	1330_2_1294	438_2_1	523_12_198	617_03_186	927_0_114	232_2_948	822_12_546
891_2_1	12_12_1	205_2_282	316_2_233	1330_2_1303	438_2_1	523_12_201	617_03_202	927_0_106	232_2_946	822_12_544
891_2_1	12_12_1	205_2_259	1330_2_1354	316_2_225	438_2_1	523_12_180	617_03_215	927_0_100	232_2_955	822_12_527
891_2_1	12_12_1	205_2_252	1330_2_1317	316_2_220	438_2_1	523_12_154	617_03_204	927_0_133	232_2_987	822_12_551
891_2_1	12_12_1	205_2_272	316_2_228	1330_2_1316	438_2_1	523_12_165	617_03_182	927_0_144	232_2_997	822_12_507
891_2_1	12_12_1	205_2_266	1330_2_1307	316_2_221	438_2_1	523_12_170	617_03_177	927_0_177	232_2_968	822_12_538
891_2_1	12_12_1	205_2_273	316_2_238	1330_2_1249	438_2_1	523_12_160	617_03_189	927_0_235	232_2_963	822_12_512
891_2_1	12_12_1	205_2_261	1330_2_1200	316_2_214	438_2_1	523_12_151	617_03_204	927_0_312	232_2_963	822_12_517
891_2_1	12_12_1	205_2_271	316_2_221	1330_2_1167	438_2_1	523_12_172	617_03_210	927_0_382	232_2_920	822_12_466
891_2_1	12_12_1	205_2_254	316_2_214	1330_2_1171	438_2_1	523_12_166	617_03_215	927_0_393	232_2_902	822_12_480
891_2_1	12_12_1	205_2_276	316_2_220	1330_2_1172	438_2_1	523_12_171	617_03_184	927_0_374	232_2_912	822_12_484
891_2_1	12_12_1	205_2_267	316_2_201	1330_2_1199	438_2_1	523_12_182	617_03_196	927_0_343	232_2_909	822_12_478
891_2_1	12_12_1	205_2_263	316_2_197	1330_2_1210	438_2_1	523_12_171	617_03_171	927_0_324	232_2_913	822_12_510
891_2_1	12_12_1	205_2_271	1330_2_1229	316_2_192	438_2_1	523_12_166	617_03_169	927_0_339	232_2_912	822_12_481
891_2_1	12_12_1	205_2_286	1330_2_1204	316_2_206	438_2_1	523_12_197	617_03_182	927_0_336	232_2_865	822_12_492
891_2_1	12_12_1	205_2_275	1330_2_1236	316_2_203	438_2_1	523_12_204	617_03_167	927_0_341	232_2_846	822_12_500
891_2_1	12_12_1	205_2_259	1330_2_1269	316_2_199	438_2_1	523_12_222	617_03_166	927_0_338	232_2_836	822_12_494
891_2_1	12_12_1	205_2_245	1330_2_1265	316_2_190	438_2_1	523_12_204	617_03_150	927_0_376	232_2_854	822_12_489
891_2_1	12_12_1	205_2_256	617_03_119	316_2_172	1330_2_1255	438_2_1	523_12_209	927_0_401	232_2_876	822_12_490
891_2_1	12_12_1	205_2_222	617_03_101	316_2_193	1330_2_1296	438_2_1	523_12_209	927_0_382	232_2_877	822_12_495
891_2_1	12_12_1	205_2_223	617_03_108	316_2_205	1330_2_1342	438_2_1	523_12_192	927_0_366	232_2_869	822_12_473
891_2_1	12_12_1	205_2_222	617_03_101	316_2_201	1330_2_1378	438_2_1	523_12_185	927_0_331	232_2_896	822_12_465
891_2_1	12_12_1	205_2_231	1330_2_1429	316_2_175	438_2_1	523_12_188	617_03_90	927_0_295	232_2_904	822_12_466
891_2_1	12_12_1	205_2_210	617_03_90	316_2_178	1330_2_1478	438_2_1	523_12_199	927_0_276	232_2_925	822_12_432
891_2_1	12_12_1	205_2_208	617_03_79	316_2_177	1330_2_1524	438_2_1	523_12_218	927_0_225	232_2_928	822_12_439
891_2_1	12_12_1	205_2_196	1330_2_1513	316_2_188	438_2_1	523_12_218	617_03_83	927_0_209	232_2_922	822_12_462
891_2_1	12_12_1	205_2_183	1330_2_1494	316_2_197	438_2_1	523_12_220	617_03_96	927_0_248	232_2_908	822_12_450
891_2_1	12_12_1	205_2_201	1330_2_1481	316_2_197	438_2_1	523_12_230	617_03_107	927_0_259	232_2_904	822_12_417
891_2_1	12_12_1	205_2_159	1330_2_1446	316_2_226	438_2_1	523_12_233	617_03_111	927_0_314	232_2_898	822_12_411
891_2_1	12_12_1	205_2_157	1330_2_1434	316_2_227	438_2_1	523_12_236	617_03_109	927_0_343	232_2_890	822_12_406
891_2_1	12_12_1	205_2_142	1330_2_1399	316_2_210	438_2_1	523_12_246	617_03_113	927_0_387	232_2_886	822_12_425
891_2_1	12_12_1	205_2_156	1330_2_1363	316_2_205	438_2_1	523_12_255	617_03_116	927_0_362	232_2_896	822_12_461
891_2_1	12_12_1	205_2_159	1330_2_1355	316_2_190	438_2_1	523_12_257	617_03_116	927_0_393	232_2_872	822_12_455
891_2_1	12_12_1	205_2_177	1330_2_1309	316_2_197	438_2_1	523_12_249	617_03_118	927_0_411	232_2_868	822_12_466
891_2_1	12_12_1	205_2_175	617_03_114	316_2_185	1330_2_1326	438_2_1	523_12_232	927_0_442	232_2_882	822_12_430
891_2_1	12_12_1	205_2_201	1330_2_1293	316_2_184	438_2_1	523_12_224	617_03_119	927_0_429	232_2_886	822_12_439
891_2_1	12_12_1	205_2_208	1330_2_1293	316_2_175	438_2_1	523_12_225	617_03_127	927_0_447	232_2_887	822_12_414
891_2_1	12_12_1	205_2_200	1330_2_1269	316_2_191	438_2_1	523_12_210	617_03_114	927_0_401	232_2_916	822_12_463
891_2_1	12_12_1	205_2_193	1330_2_1288	316_2_175	438_2_1	523_12_230	617_03_99	927_0_409	232_2_936	822_12_431
891_2_1	12_12_1	205_2_214	617_03_87	316_2_183	1330_2_1268	438_2_1	523_12_215	927_0_407	232_2_955	822_12_432
891_2_1	12_12_1	205_2_236	1330_2_1296	316_2_181	438_2_1	523_12_240	617_03_72	927_0_370	232_2_973	822_12_399
891_2_1	12_12_1	205_2_226	1330_2_1286	316_2_182	438_2_1	523_12_202	617_03_76	927_0_342	232_2_998	822_12_444
891_2_1	12_12_1	205_2_238	1330_2_1300	316_2_199	438_2_1	523_12_229	617_03_80	927_0_316	232_2_1006	822_12_403
891_2_1	12_12_1	205_2_231	1330_2_1323	316_2_207	438_2_1	523_12_222	617_03_113	927_0_265	232_2_994	822_12_419
891_2_1	12_12_1	205_2_248	1330_2_1363	316_2_212	438_2_1	523_12_225	617_03_155	927_0_233	232_2_965	822_12_382
891_2_1	12_12_1	205_2_249	1330_2_1349	316_2_197	438_2_1	523_12_226	617_03_167	927_0_231	232_2_961	822_12_416
891_2_1	12_12_1	205_2_242	1330_2_1372	316_2_212	438_2_1	523_12_214	617_03_168	927_0_238	232_2_954	822_12_404
891_2_1	12_12_1	205_2_237	1330_2_1305	316_2_210	438_2_1	523_12_191	617_03_153	927_0_302	232_2_951	822_12_457
891_2_1	12_12_1	205_2_217	1330_2_1297	316_2_232	438_2_1	523_12_184	617_03_138	927_0_338	232_2_940	822_12_459
891_2_1	12_12_1	205_2_245	1330_2_1271	316_2_209	438_2_1	523_12_187	617_03_123	927_0_370	232_2_932	822_12_451
891_2_1	12_12_1	205_2_234	1330_2_1297	316_2_210	438_2_1	523_12_165	617_03_120	927_0_370	232_2_919	822_12_479
891_2_1	12_12_1	205_2_246	617_03_129	316_2_190	1330_2_1321	438_2_1	523_12_156	927_0_364	232_2_908	822_12_479
891_2_1	12_12_1	205_2_247	617_03_142	316_2_190	1330_2_1337	438_2_1	523_12_134	927_0_344	232_2_916	822_12_488
891_2_1	12_12_1	205_2_231	617_03_128	316_2_206	1330_2_1350	438_2_1	523_12_126	927_0_313	232_2_936	822_12_491
891_2_1	12_12_1	205_2_239	617_03_120	316_2_206	1330_2_1355	438_2_1	523_12_138	927_0_299	232_2_960	822_12_469
891_2_1	12_12_1	205_2_256	617_03_115	316_2_207	1330_2_1337	438_2_1	523_12_152	927_0_280	232_2_986	822_12_451
891_2_1	12_12_1	205_2_255	617_03_122	316_2_204	1330_2_1343	438_2_1	523_12_165	927_0_281	232_2_978	822_12_440
891_2_1	12_12_1	205_2_232	617_03_103	316_2_210	1330_2_1343	438_2_1	523_12_158	927_0_314	232_2_1013	822_12_419
891_2_1	12_12_1	205_2_210	617_03_119	316_2_207	1330_2_1303	438_2_1	523_12_137	927_0_371	232_2_1018	822_12_433
891_2_1	12_12_1	205_2_209	617_03_148	316_2_177	1330_2_1300	438_2_1	523_12_128	927_0_408	232_2_1023	822_12_408
891_2_1	12_12_1	205_2_199	617_03_168	316_2_165	1330_2_1237	438_2_1	523_12_127	927_0_440	232_2_1009	822_12_443
891_2_1	12_12_1	205_2_190	1330_2_1249	316_2_162	438_2_1	523_12_120	617_03_175	927_0_421	232_2_1012	822_12_448
891_2_1	12_12_1	205_2_183	1330_2_1311	316_2_171	438_2_1	523_12_125	617_03_191	927_0_386	232_2_996	822_12_413
891_2_1	12_12_1	205_2_197	617_03_181	316_2_173	1330_2_1308	438_2_1	523_12_127	927_0_378	232_2_995	822_12_405
891_2_1	12_12_1	205_2_199	617_03_193	316_2_149	1330_2_1359	438_2_1	523_12_135	927_0_386	232_2_949	822_12_399
891_2_1	12_12_1	205_2_198	617_03_189	316_2_174	1330_2_1344	438_2_1	523_12_114	927_0_387	232_2_955	822_12_396
891_2_1	12_12_1	205_2_195	617_03_168	316_2_147	1330_2_1410	438_2_1	523_12_125	927_0_344	232_2_976	822_12_380
891_2_1	12_12_1	205_2_188	617_03_160	316_2_161	1330_2_1430	438_2_1	523_12_128	927_0_331	232_2_968	822_12_402
891_2_1	12_12_1	205_2_212	617_03_171	316_2_132	1330_2_1422	438_2_1	523_12_138	927_0_297	232_2_987	822_12_403
891_2_1	12_12_1	205_2_191	617_03_156	316_2_142	1330_2_1455	438_2_1	523_12_127	927_0_315	232_2_1004	822_12_380
891_2_1	12_12_1	205_2_201	617_03_147	316_2_129	1330_2_1479	438_2_1	523_12_149	927_0_345	232_2_979	822_12_340
891_2_1	12_12_1	205_2_200	617_03_152	316_2_140	1330_2_1477	438_2_1	523_12_143	927_0_367	232_2_999	822_12_307
891_2_1	12_12_1	205_2_189	617_03_167	316_2_136	1330_2_1514	438_2_1	523_12_157	927_0_401	232_2_949	822_12_273
891_2_1	12_12_1	205_2_185	617_03_160	316_2_142	1330_2_1532	438_2_1	523_12_150	927_0_409	232_2_971	822_12_241
891_2_1	12_12_1	205_2_188	617_03_177	316_2_158	1330_2_1522	438_2_1	523_12_152	927_0_403	232_2_951	822_12_236
891_2_1	12_12_1	205_2_195	617_03_210	316_2_148	1330_2_1542	438_2_1	523_12_149	927_0_421	232_2_901	822_12_217
891_2_1	12_12_1	205_2_185	617_03_199	316_2_145	1330_2_1569	438_2_1	523_12_161	927_0_369	232_2_932	822_12_222
891_2_1	12_12_1	205_2_175	617_03_187	316_2_161	1330_2_1588	438_2_1	523_12_154	927_0_331	232_2_963	822_12_215
891_2_1	12_12_1	205_2_165	617_03_188	316_2_173	1330_2_1577	438_2_1	523_12_147	927_0_341	232_2_968	822_12_216
891_2_1	12_12_1	205_2_141	617_03_205	316_2_184	1330_2_1594	438_2_1	523_12_141	927_0_332	232_2_961	822_12_219
891_2_1	12_12_1	205_2_145	617_03_218	316_2_176	1330_2_1570	438_2_1	523_12_140	927_0_361	232_2_965	822_12_206
891_2_1	12_12_1	205_2_126	617_03_210	316_2_159	1330_2_1617	438_2_1	523_12_127	927_0_345	232_2_969	822_12_226
891_2_1	12_12_1	205_2_123	617_03_195	316_2_169	1330_2_1649	438_2_1	523_12_112	927_0_316	232_2_992	822_12_223
891_2_1	12_12_1	205_2_130	617_03_206	316_2_160	1330_2_1643	438_2_1	523_12_100	927_0_308	232_2_1010	822_12_222
891_2_1	12_12_1	205_2_130	617_03_214	316_2_156	1330_2_1633	438_2_1	523_12_96	927_0_313	232_2_997	822_12_245
891_2_1	12_12_1	205_2_141	617_03_222	316_2_146	1330_2_1627	438_2_1	523_12_109	927_0_316	232_2_976	822_12_238
891_2_1	12_12_1	205_2_154	617_03_208	316_2_149	1330_2_1646	438_2_1	523_12_110	927_0_306	232_2_968	822_12_242
891_2_1	12_12_1	205_2_151	617_03_189	316_2_166	1330_2_1672	438_2_1	523_12_96	927_0_319	232_2_953	822_12_244
891_2_1	12_12_1	205_2_145	617_03_202	316_2_147	1330_2_1698	438_2_1	523_12_97	927_0_355	232_2_926	822_12_218
891_2_1	12_12_1	205_2_149	617_03_189	316_2_151	1330_2_1723	438_2_1	523_12_90	927_0_304	232_2_945	822_12_241
891_2_1	12_12_1	205_2_132	617_03_183	316_2_154	1330_2_1772	438_2_1	523_12_96	927_0_273	232_2_938	822_12_230
891_2_1	12_12_1	205_2_135	617_03_159	316_2_171	1330_2_1763	438_2_1	523_12_95	927_0_241	232_2_977	822_12_231
891_2_1	12_12_1	205_2_138	617_03_162	316_2_139	1330_2_1739	438_2_1	523_12_114	927_0_275	232_2_962	822_12_254
891_2_1	12_12_1	205_2_142	617_03_149	316_2_141	1330_2_1717	438_2_1	523_12_117	927_0_279	232_2_1003	822_12_245
891_2_1	12_12_1	205_2_144	617_03_142	316_2_125	1330_2_1689	438_2_1	523_12_136	927_0_284	232_2_1011	822_12_254
891_2_1	12_12_1	205_2_130	617_03_107	316_2_122	1330_2_1732	438_2_1	523_12_134	927_0_299	232_2_1041	822_12_231
891_2_1	12_12_1	205_2_130	617_03_85	316_2_138	1330_2_1727	438_2_1	523_12_150	927_0_309	232_2_1041	822_12_226
891_2_1	12_12_1	205_2_117	617_03_103	316_2_143	1330_2_1710	438_2_1	523_12_135	927_0_372	232_2_1028	822_12_205
891_2_1	12_12_1	205_2_94	617_03_119	316_2_126	1330_2_1726	438_2_1	523_12_155	927_0_428	232_2_953	822_12_199
891_2_1	12_12_1	205_2_99	617_03_136	316_2_143	1330_2_1716	438_2_1	523_12_145	927_0_423	232_2_924	822_12_214
891_2_1	12_12_1	205_2_102	617_03_136	316_2_127	1330_2_1732	438_2_1	523_12_148	927_0_396	232_2_936	822_12_208
891_2_1	12_12_1	205_2_106	617_03_117	316_2_134	1330_2_1749	438_2_1	523_12_152	927_0_357	232_2_928	822_12_231
891_2_1	12_12_1	205_2_102	617_03_133	316_2_154	1330_2_1745	438_2_1	523_12_153	927_0_377	232_2_864	822_12_237
891_2_1	12_12_1	205_2_120	617_03_135	316_2_157	1330_2_1742	438_2_1	523_12_174	927_0_368	232_2_843	822_12_249
891_2_1	12_12_1	205_2_114	617_03_146	316_2_178	1330_2_1756	438_2_1	523_12_162	927_0_330	232_2_835	822_12_254
891_2_1	12_12_1	205_2_127	316_2_157	617_03_129	1330_2_1824	438_2_1	523_12_154	927_0_312	232_2_835	822_12_242
891_2_1	12_12_1	205_2_117	617_03_128	316_2_161	1330_2_1852	438_2_1	523_12_141	927_0_286	232_2_827	822_12_262
891_2_1	12_12_1	205_2_130	617_03_103	316_2_152	1330_2_1867	438_2_1	523_12_135	927_0_283	232_2_831	822_12_267
891_2_1	12_12_1	205_2_132	617_03_114	316_2_154	1330_2_1843	438_2_1	523_12_136	927_0_290	232_2_826	822_12_274
891_2_1	12_12_1	205_2_133	617_03_87	316_2_143	1330_2_1861	438_2_1	523_12_138	927_0_302	232_2_834	822_12_270
891_2_1	12_12_1	205_2_139	617_03_85	316_2_146	1330_2_1818	438_2_1	523_12_134	927_0_322	232_2_862	822_12_282
891_2_1	12_12_1	205_2_139	617_03_84	316_2_136	1330_2_1817	438_2_1	523_12_130	927_0_327	232_2_868	822_12_292
891_2_1	12_12_1	205_2_134	617_03_104	316_2_145	1330_2_1755	438_2_1	523_12_134	927_0_342	232_2_904	822_12_279
891_2_1	12_12_1	205_2_136	617_03_105	316_2_148	1330_2_1770	438_2_1	523_12_131	927_0_332	232_2_904	822_12_258
891_2_1	12_12_1	205_2_136	617_03_109	316_2_144	1330_2_1723	438_2_1	523_12_130	927_0_359	232_2_926	822_12_265
891_2_1	12_12_1	205_2_141	1330_2_1706	316_2_144	438_2_1	523_12_123	617_03_102	927_0_356	232_2_946	822_12_280
891_2_1	12_12_1	205_2_127	1330_2_1648	316_2_159	438_2_1	523_12_129	617_03_91	927_0_388	232_2_974	822_12_281
891_2_1	12_12_1	205_2_128	1330_2_1614	316_2_138	438_2_1	523_12_129	617_03_92	927_0_428	232_2_980	822_12_295
891_2_1	12_12_1	205_2_128	1330_2_1580	316_2_144	438_2_1	523_12_138	617_03_103	927_0_447	232_2_974	822_12_292
891_2_1	12_12_1	205_2_143	1330_2_1605	316_2_129	438_2_1	523_12_131	617_03_88	927_0_441	232_2_974	822_12_274
891_2_1	12_12_1	205_2_126	1330_2_1580	316_2_157	438_2_1	523_12_139	617_03_76	927_0_434	232_2_987	822_12_278
891_2_1	12_12_1	205_2_131	1330_2_1623	316_2_149	438_2_1	523_12_130	617_03_70	927_0_407	232_2_999	822_12_277
891_2_1	12_12_1	205_2_140	1330_2_1651	316_2_150	438_2_1	523_12_124	617_03_84	927_0_357	232_2_990	822_12_278
891_2_1	12_12_1	205_2_128	1330_2_1701	316_2_134	438_2_1	523_12_134	617_03_90	927_0_340	232_2_962	822_12_279
891_2_1	12_12_1	205_2_123	1330_2_1751	316_2_143	438_2_1	523_12_119	617_03_87	927_0_331	232_2_946	822_12_280
891_2_1	12_12_1	205_2_135	1330_2_1765	316_2_150	438_2_1	523_12_122	617_03_95	927_0_329	232_2_921	822_12_264
891_2_1	12_12_1	205_2_151	1330_2_1795	316_2_131	438_2_1	523_12_115	617_03_100	927_0_337	232_2_885	822_12_278
891_2_1	12_12_1	205_2_160	1330_2_1797	316_2_114	438_2_1	523_12_125	617_03_122	927_0_337	232_2_860	822_12_277
891_2_1	12_12_1	205_2_172	1330_2_1750	316_2_111	438_2_1	523_12_115	617_03_180	927_0_358	232_2_823	822_12_283
891_2_1	12_12_1	205_2_163	1330_2_1716	316_2_89	438_2_1	523_12_120	617_03_206	927_0_385	232_2_848	822_12_262
891_2_1	12_12_1	205_2_145	617_03_200	316_2_98	1330_2_1724	438_2_1	523_12_95	927_0_415	232_2_849	822_12_263
891_2_1	12_12_1	205_2_150	617_03_182	316_2_83	1330_2_1685	438_2_1	523_12_105	927_0_469	232_2_829	822_12_284
891_2_1	12_12_1	205_2_131	617_03_189	316_2_98	1330_2_1651	438_2_1	523_12_103	927_0_497	232_2_838	822_12_275
891_2_1	12_12_1	205_2_144	617_03_184	316_2_105	1330_2_1627	438_2_1	523_12_101	927_0_486	232_2_842	822_12_287
891_2_1	12_12_1	205_2_156	617_03_174	316_2_88	1330_2_1625	438_2_1	523_12_93	927_0_469	232_2_856	822_12_302
891_2_1	12_12_1	205_2_159	617_03_163	316_2_111	1330_2_1633	438_2_1	523_12_90	927_0_465	232_2_830	822_12_313
891_2_1	12_12_1	205_2_147	617_03_153	316_2_104	1330_2_1653	438_2_1	523_12_75	927_0_486	232_2_860	822_12_277
891_2_1	12_12_1	205_2_144	617_03_141	316_2_101	1330_2_1665	438_2_1	523_12_61	927_0_475	232_2_863	822_12_301
891_2_1	12_12_1	205_2_122	617_03_127	316_2_104	1330_2_1703	438_2_1	523_12_60	927_0_460	232_2_929	822_12_261
891_2_1	12_12_1	205_2_107	617_03_135	316_2_110	1330_2_1713	438_2_1	523_12_55	927_0_428	232_2_918	822_12_282
891_2_1	12_12_1	205_2_97	617_03_127	316_2_113	1330_2_1748	438_2_1	523_12_64	927_0_393	232_2_939	822_12_273
891_2_1	12_12_1	205_2_107	617_03_115	316_2_123	1330_2_1760	438_2_1	523_12_75	927_0_336	232_2_936	822_12_303
891_2_1	12_12_1	205_2_108	617_03_103	316_2_138	1330_2_1776	438_2_1	523_12_74	927_0_334	232_2_927	822_12_297
891_2_1	12_12_1	205_2_117	617_03_98	316_2_132	1330_2_1760	438_2_1	523_12_61	927_0_363	232_2_924	822_12_315
891_2_1	12_12_1	205_2_130	617_03_97	316_2_131	1330_2_1759	438_2_1	523_12_71	927_0_347	232_2_954	822_12_293
891_2_1	12_12_1	205_2_140	1330_2_1742	316_2_135	438_2_1	523_12_56	617_03_127	927_0_347	232_2_907	822_12_326
891_2_1	12_12_1	205_2_122	617_03_137	316_2_139	1330_2_1743	438_2_1	523_12_61	927_0_320	232_2_915	822_12_347
891_2_1	12_12_1	205_2_138	617_03_160	316_2_133	1330_2_1711	438_2_1	523_12_73	927_0_304	232_2_895	822_12_357
891_2_1	12_12_1	205_2_130	617_03_170	316_2_146	1330_2_1721	438_2_1	523_12_69	927_0_325	232_2_868	822_12_344
891_2_1	12_12_1	205_2_142	617_03_200	316_2_142	1330_2_1707	438_2_1	523_12_66	927_0_311	232_2_874	822_12_342
891_2_1	12_12_1	205_2_138	617_03_180	316_2_160	1330_2_1680	438_2_1	523_12_68	927_0_349	232_2_897	822_12_327
891_2_1	12_12_1	205_2_143	617_03_150	316_2_140	1330_2_1701	438_2_1	523_12_65	927_0_350	232_2_888	822_12_357
891_2_1	12_12_1	205_2_132	617_03_162	316_2_157	1330_2_1662	438_2_1	523_12_71	927_0_369	232_2_891	822_12_345
891_2_1	12_12_1	205_2_142	617_03_162	316_2_155	1330_2_1650	438_2_1	523_12_54	927_0_376	232_2_899	822_12_348
891_2_1	12_12_1	205_2_133	617_03_140	316_2_164	1330_2_1683	438_2_1	523_12_63	927_0_353	232_2_896	822_12_351
891_2_1	12_12_1	205_2_155	617_03_118	316_2_192	1330_2_1635	438_2_1	523_12_55	927_0_374	232_2_873	822_12_369
891_2_1	12_12_1	205_2_155	617_03_95	316_2_201	1330_2_1629	438_2_1	523_12_72	927_0_394	232_2_864	822_12_375
891_2_1	12_12_1	205_2_160	617_03_83	316_2_188	1330_2_1649	438_2_1	523_12_63	927_0_371	232_2_848	822_12_419
891_2_1	12_12_1	205_2_158	617_03_89	316_2_193	1330_2_1676	438_2_1	523_12_79	927_0_342	232_2_829	822_12_409
891_2_1	12_12_1	205_2_166	617_03_90	316_2_189	1330_2_1681	438_2_1	523_12_59	927_0_340	232_2_845	822_12_415
891_2_1	12_12_1	205_2_162	617_03_75	316_2_216	1330_2_1693	438_2_1	523_12_71	927_0_332	232_2_841	822_12_394
891_2_1	12_12_1	205_2_161	617_03_81	316_2_203	1330_2_1690	438_2_1	523_12_64	927_0_341	232_2_858	822_12_379
891_2_1	12_12_1	205_2_151	617_03_79	316_2_206	1330_2_1700	438_2_1	523_12_76	927_0_354	232_2_878	822_12_346
891_2_1	12_12_1	205_2_161	617_03_102	316_2_185	1330_2_1682	438_2_1	523_12_77	927_0_386	232_2_859	822_12_340
891_2_1	12_12_1	205_2_163	617_03_95	316_2_191	1330_2_1693	438_2_1	523_12_76	927_0_386	232_2_854	822_12_337
891_2_1	12_12_1	205_2_183	617_03_102	316_2_194	1330_2_1667	438_2_1	523_12_80	927_0_348	232_2_861	822_12_354
891_2_1	12_12_1	205_2_190	617_03_118	316_2_195	1330_2_1651	438_2_1	523_12_86	927_0_378	232_2_825	822_12_346
891_2_1	12_12_1	205_2_192	617_03_136	316_2_194	1330_2_1625	438_2_1	523_12_77	927_0_425	232_2_797	822_12_346
891_2_1	12_12_1	205_2_178	617_03_165	316_2_196	1330_2_1599	438_2_1	523_12_86	927_0_431	232_2_793	822_12_344
891_2_1	12_12_1	205_2_182	617_03_173	316_2_205	1330_2_1597	438_2_1	523_12_62	927_0_419	232_2_793	822_12_359
891_2_1	12_12_1	205_2_174	617_03_171	316_2_184	1330_2_1630	438_2_1	523_12_79	927_0_397	232_2_826	822_12_322
891_2_1	12_12_1	205_2_160	617_03_168	316_2_169	1330_2_1672	438_2_1	523_12_62	927_0_389	232_2_822	822_12_321
891_2_1	12_12_1	205_2_152	617_03_173	316_2_179	1330_2_1706	438_2_1	523_12_85	927_0_347	232_2_802	822_12_314
891_2_1	12_12_1	205_2_149	617_03_148	316_2_175	1330_2_1772	438_2_1	523_12_70	927_0_329	232_2_808	822_12_308
891_2_1	12_12_1	205_2_147	617_03_145	316_2_193	1330_2_1757	438_2_1	523_12_79	927_0_305	232_2_844	822_12_295
891_2_1	12_12_1	205_2_160	617_03_122	316_2_198	1330_2_1760	438_2_1	523_12_64	927_0_266	232_2_909	822_12_279
891_2_1	12_12_1	205_2_147	617_03_96	316_2_200	1330_2_1740	438_2_1	523_12_64	927_0_291	232_2_943	822_12_283
891_2_1	12_12_1	205_2_166	617_03_87	316_2_222	1330_2_1717	438_2_1	523_12_56	927_0_308	232_2_937	822_12_293
891_2_1	12_12_1	205_2_157	617_03_66	316_2_197	1330_2_1702	438_2_1	523_12_57	927_0_326	232_2_938	822_12_336
891_2_1	12_12_1	205_2_171	617_03_57	316_2_207	1330_2_1666	438_2_1	523_12_58	927_0_393	232_2_903	822_12_346
891_2_1	12_12_1	205_2_158	617_03_72	316_2_201	1330_2_1676	438_2_1	523_12_68	927_0_415	232_2_869	822_12_343
891_2_1	12_12_1	205_2_155	617_03_81	316_2_190	1330_2_1715	438_2_1	523_12_72	927_0_430	232_2_827	822_12_341
891_2_1	12_12_1	205_2_162	617_03_89	316_2_185	1330_2_1734	438_2_1	523_12_72	927_0_436	232_2_803	822_12_328
891_2_1	12_12_1	205_2_175	617_03_93	316_2_173	1330_2_1710	438_2_1	523_12_67	927_0_484	232_2_770	822_12_328
891_2_1	12_12_1	205_2_188	617_03_97	316_2_170	1330_2_1673	438_2_1	523_12_60	927_0_490	232_2_799	822_12_315
891_2_1	12_12_1	205_2_204	617_03_92	316_2_150	1330_2_1664	438_2_1	523_12_63	927_0_490	232_2_788	822_12_326
891_2_1	12_12_1	205_2_218	617_03_70	316_2_148	1330_2_1678	438_2_1	523_12_66	927_0_481	232_2_796	822_12_309
891_2_1	12_12_1	205_2_252	617_03_61	316_2_136	1330_2_1656	438_2_1	523_12_56	927_0_495	232_2_803	822_12_308
891_2_1	12_12_1	205_2_249	617_03_50	316_2_144	1330_2_1633	438_2_1	523_12_60	927_0_521	232_2_816	822_12_299
891_2_1	12_12_1	205_2_250	617_03_45	316_2_141	1330_2_1643	438_2_1	523_12_57	927_0_491	232_2_845	822_12_309
891_2_1	12_12_1	205_2_258	617_03_43	316_2_121	1330_2_1603	438_2_1	523_12_64	927_0_513	232_2_855	822_12_316
891_2_1	12_12_1	205_2_268	617_03_38	316_2_110	1330_2_1596	438_2_1	523_12_48	927_0_522	232_2_879	822_12_313
891_2_1	12_12_1	205_2_268	617_03_44	316_2_112	1330_2_1608	438_2_1	523_12_55	927_0_458	232_2_892	822_12_328
891_2_1	12_12_1	205_2_274	617_03_43	316_2_118	1330_2_1607	438_2_1	523_12_47	927_0_455	232_2_930	822_12_302
891_2_1	12_12_1	205_2_253	1330_2_1623	316_2_137	438_2_1	523_12_55	617_03_26	927_0_426	232_2_973	822_12_283
891_2_1	12_12_1	205_2_266	1330_2_1558	316_2_117	438_2_1	523_12_51	617_03_18	927_0_487	232_2_994	822_12_297
891_2_1	12_12_1	205_2_250	1330_2_1598	316_2_123	438_2_1	523_12_65	617_03_12	927_0_435	232_2_993	822_12_311
891_2_1	12_12_1	205_2_230	1330_2_1632	316_2_123	438_2_1	523_12_66	617_03_7	927_0_376	232_2_1009	822_12_331
891_2_1	12_12_1	205_2_221	1330_2_1644	316_2_137	438_2_1	523_12_75	617_03_5	927_0_374	232_2_987	822_12_336
891_2_1	12_12_1	205_2_235	1330_2_1627	316_2_123	438_2_1	523_12_78	617_03_5	927_0_354	232_2_1025	822_12_340
891_2_1	12_12_1	205_2_241	1330_2_1597	316_2_144	438_2_1	523_12_82	617_03_2	927_0_367	232_2_1020	822_12_344
891_2_1	12_12_1	205_2_269	1330_2_1567	316_2_135	438_2_1	523_12_69	617_03_3	927_0_389	232_2_1034	822_12_344
891_2_1	12_12_1	205_2_279	1330_2_1530	316_2_141	438_2_1	523_12_76	617_03_3	927_0_429	232_2_1010	822_12_343
891_2_1	12_12_1	205_2_260	1330_2_1546	316_2_117	438_2_1	523_12_73	617_03_10	927_0_435	232_2_1026	822_12_339
891_2_1	12_12_1	205_2_255	1330_2_1521	316_2_119	438_2_1	523_12_74	617_03_21	927_0_425	232_2_1040	822_12_347
891_2_1	12_12_1	205_2_217	1330_2_1480	316_2_104	438_2_1	523_12_75	617_03_32	927_0_462	232_2_1059	822_12_368
891_2_1	12_12_1	205_2_210	1330_2_1442	316_2_101	438_2_1	523_12_80	617_03_25	927_0_492	232_2_1065	822_12_381
891_2_1	12_12_1	205_2_226	1330_2_1420	316_2_100	438_2_1	523_12_69	617_03_23	927_0_493	232_2_1077	822_12_377
891_2_1	12_12_1	205_2_233	1330_2_1387	316_2_95	438_2_1	523_12_65	617_03_21	927_0_548	232_2_1054	822_12_387
891_2_1	12_12_1	205_2_229	1330_2_1420	316_2_108	438_2_1	523_12_53	617_03_11	927_0_565	232_2_1020	822_12_391
891_2_1	12_12_1	205_2_219	1330_2_1456	316_2_102	438_2_1	523_12_65	617_03_7	927_0_527	232_2_1036	822_12_377
891_2_1	12_12_1	205_2_202	1330_2_1490	316_2_116	438_2_1	523_12_58	617_03_5	927_0_528	232_2_1010	822_12_372
891_2_1	12_12_1	205_2_200	1330_2_1526	316_2_122	438_2_1	523_12_69	617_03_3	927_0_508	232_2_983	822_12_366
891_2_1	12_12_1	205_2_209	1330_2_1551	316_2_123	438_2_1	523_12_70	617_03_2	927_0_460	232_2_1010	822_12_365
891_2_1	12_12_1	205_2_195	1330_2_1564	316_2_112	438_2_1	523_12_78	617_03_4	927_0_434	232_2_1046	822_12_352
891_2_1	12_12_1	205_2_200	1330_2_1576	316_2_104	438_2_1	523_12_75	617_03_4	927_0_423	232_2_1075	822_12_327
891_2_1	12_12_1	205_2_178	1330_2_1610	316_2_93	438_2_1	523_12_88	617_03_3	927_0_396	232_2_1094	822_12_326
891_2_1	12_12_1	205_2_201	1330_2_1607	316_2_92	438_2_1	523_12_78	617_03_8	927_0_405	232_2_1102	822_12_300
891_2_1	12_12_1	205_2_180	1330_2_1659	316_2_99	438_2_1	523_12_74	617_03_15	927_0_379	232_2_1115	822_12_277
891_2_1	12_12_1	205_2_188	1330_2_1694	316_2_95	438_2_1	523_12_59	617_03_16	927_0_383	232_2_1127	822_12_233
891_2_1	12_12_1	205_2_187	1330_2_1735	316_2_92	438_2_1	523_12_57	617_03_17	927_0_396	232_2_1084	822_12_228
891_2_1	12_12_1	205_2_187	1330_2_1729	316_2_91	438_2_1	523_12_67	617_03_19	927_0_391	232_2_1101	822_12_207
891_2_1	12_12_1	205_2_170	1330_2_1749	316_2_94	438_2_1	523_12_83	617_03_21	927_0_381	232_2_1087	822_12_212
891_2_1	12_12_1	205_2_175	1330_2_1741	316_2_88	438_2_1	523_12_78	617_03_24	927_0_373	232_2_1095	822_12_225
891_2_1	12_12_1	205_2_170	1330_2_1736	316_2_87	438_2_1	523_12_78	617_03_22	927_0_422	232_2_1087	822_12_204
891_2_1	12_12_1	205_2_174	1330_2_1767	316_2_89	438_2_1	523_12_56	617_03_19	927_0_434	232_2_1079	822_12_193
891_2_1	12_12_1	205_2_181	1330_2_1731	316_2_101	438_2_1	523_12_46	617_03_20	927_0_480	232_2_1069	822_12_188
891_2_1	12_12_1	205_2_170	1330_2_1765	316_2_82	438_2_1	523_12_44	617_03_26	927_0_500	232_2_1050	822_12_178
891_2_1	12_12_1	205_2_179	1330_2_1788	316_2_83	438_2_1	523_12_34	617_03_25	927_0_486	232_2_1034	822_12_184
891_2_1	12_12_1	205_2_180	1330_2_1795	316_2_79	438_2_1	523_12_34	617_03_13	927_0_464	232_2_1026	822_12_192
891_2_1	12_12_1	205_2_190	1330_2_1769	316_2_70	438_2_1	523_12_43	617_03_10	927_0_424	232_2_1065	822_12_207
891_2_1	12_12_1	205_2_186	1330_2_1790	316_2_70	438_2_1	523_12_52	617_03_12	927_0_411	232_2_1080	822_12_183
891_2_1	12_12_1	205_2_199	1330_2_1775	316_2_85	438_2_1	523_12_45	617_03_21	927_0_387	232_2_1083	822_12_177
891_2_1	12_12_1	205_2_176	1330_2_1794	316_2_79	438_2_1	523_12_50	617_03_22	927_0_416	232_2_1069	822_12_174
891_2_1	12_12_1	205_2_207	1330_2_1738	316_2_74	438_2_1	523_12_57	617_03_24	927_0_424	232_2_1087	822_12_175
891_2_1	12_12_1	205_2_200	1330_2_1770	316_2_100	438_2_1	523_12_55	617_03_29	927_0_430	232_2_1056	822_12_160
891_2_1	12_12_1	205_2_189	1330_2_1747	316_2_88	438_2_1	523_12_59	617_03_31	927_0_459	232_2_1080	822_12_154
891_2_1	12_12_1	205_2_185	1330_2_1772	316_2_83	438_2_1	523_12_56	617_03_35	927_0_461	232_2_1044	822_12_166
891_2_1	12_12_1	205_2_188	1330_2_1801	316_2_67	438_2_1	523_12_48	617_03_24	927_0_433	232_2_1071	822_12_159
891_2_1	12_12_1	205_2_180	1330_2_1816	316_2_55	438_2_1	523_12_51	617_03_27	927_0_408	232_2_1080	822_12_167
891_2_1	12_12_1	205_2_181	1330_2_1786	316_2_55	438_2_1	523_12_55	617_03_23	927_0_383	232_2_1113	822_12_181
891_2_1	12_12_1	205_2_160	1330_2_1815	316_2_60	438_2_1	523_12_70	617_03_19	927_0_401	232_2_1085	822_12_163
891_2_1	12_12_1	205_2_169	1330_2_1766	316_2_62	438_2_1	523_12_66	617_03_26	927_0_416	232_2_1136	822_12_160
891_2_1	12_12_1	205_2_151	1330_2_1813	316_2_72	438_2_1	523_12_68	617_03_29	927_0_368	232_2_1142	822_12_151
891_2_1	12_12_1	205_2_151	1330_2_1785	316_2_75	438_2_1	523_12_56	617_03_46	927_0_385	232_2_1124	822_12_165
891_2_1	12_12_1	205_2_154	1330_2_1778	316_2_74	438_2_1	523_12_52	617_03_43	927_0_397	232_2_1115	822_12_180
891_2_1	12_12_1	205_2_148	1330_2_1786	316_2_59	438_2_1	523_12_49	617_03_31	927_0_443	232_2_1128	822_12_149
891_2_1	12_12_1	205_2_139	1330_2_1745	316_2_64	438_2_1	523_12_48	617_03_25	927_0_506	232_2_1104	822_12_171
891_2_1	12_12_1	205_2_150	1330_2_1778	316_2_56	438_2_1	523_12_52	617_03_20	927_0_491	232_2_1119	822_12_143
891_2_1	12_12_1	205_2_164	316_2_49	1330_2_1740	438_2_1	523_12_53	617_03_18	927_0_485	232_2_1164	822_12_138
891_2_1	12_12_1	205_2_174	316_2_56	1330_2_1701	438_2_1	523_12_39	617_03_31	927_0_496	232_2_1176	822_12_118
891_2_1	12_12_1	205_2_185	316_2_42	1330_2_1638	438_2_1	523_12_38	617_03_29	927_0_533	232_2_1215	822_12_117
891_2_1	12_12_1	205_2_176	316_2_45	1330_2_1684	438_2_1	523_12_40	617_03_24	927_0_528	232_2_1196	822_12_100
891_2_1	12_12_1	205_2_174	316_2_54	1330_2_1666	438_2_1	523_12_49	617_03_21	927_0_506	232_2_1205	822_12_114
891_2_1	12_12_1	205_2_200	316_2_50	1330_2_1680	438_2_1	523_12_43	617_03_15	927_0_460	232_2_1198	822_12_118
891_2_1	12_12_1	205_2_219	316_2_49	1330_2_1710	438_2_1	523_12_48	617_03_17	927_0_420	232_2_1190	822_12_112
891_2_1	12_12_1	205_2_245	316_2_48	1330_2_1726	438_2_1	523_12_53	617_03_17	927_0_387	232_2_1200	822_12_99
891_2_1	12_12_1	205_2_243	316_2_54	1330_2_1738	438_2_1	523_12_57	617_03_19	927_0_350	232_2_1209	822_12_115
891_2_1	12_12_1	205_2_253	316_2_44	1330_2_1718	438_2_1	523_12_43	617_03_13	927_0_375	232_2_1228	822_12_117
891_2_1	12_12_1	205_2_242	316_2_40	1330_2_1744	438_2_1	523_12_42	617_03_12	927_0_383	232_2_1227	822_12_106
891_2_1	12_12_1	205_2_242	316_2_40	1330_2_1715	438_2_1	523_12_35	617_03_11	927_0_421	232_2_1225	822_12_111
891_2_1	12_12_1	205_2_239	316_2_41	1330_2_1708	438_2_1	523_12_32	617_03_12	927_0_432	232_2_1264	822_12_81
891_2_1	12_12_1	205_2_236	1330_2_1668	316_2_47	438_2_1	523_12_26	617_03_16	927_0_445	232_2_1261	822_12_99
891_2_1	12_12_1	205_2_222	1330_2_1652	316_2_40	438_2_1	523_12_28	617_03_18	927_0_468	232_2_1265	822_12_86
891_2_1	12_12_1	205_2_227	1330_2_1641	316_2_46	438_2_1	523_12_30	617_03_28	927_0_490	232_2_1231	822_12_93
891_2_1	12_12_1	205_2_219	1330_2_1643	316_2_35	438_2_1	523_12_39	617_03_23	927_0_543	232_2_1226	822_12_73
891_2_1	12_12_1	205_2_206	1330_2_1630	316_2_42	438_2_1	523_12_37	617_03_24	927_0_559	232_2_1221	822_12_76
891_2_1	12_12_1	205_2_181	1330_2_1651	316_2_29	438_2_1	523_12_37	617_03_15	927_0_567	232_2_1236	822_12_65
891_2_1	12_12_1	205_2_166	1330_2_1657	316_2_21	438_2_1	523_12_34	617_03_12	927_0_572	232_2_1243	822_12_73
891_2_1	12_12_1	205_2_170	1330_2_1686	316_2_22	438_2_1	523_12_36	617_03_9	927_0_540	232_2_1241	822_12_74
891_2_1	12_12_1	205_2_178	1330_2_1684	316_2_14	438_2_1	523_12_22	617_03_10	927_0_548	232_2_1240	822_12_77
891_2_1	12_12_1	205_2_175	1330_2_1682	316_2_20	438_2_1	523_12_21	617_03_13	927_0_540	232_2_1249	822_12_75
891_2_1	12_12_1	205_2_175	1330_2_1682	316_2_13	438_2_1	523_12_19	617_03_14	927_0_506	232_2_1276	822_12_71
891_2_1	12_12_1	205_2_172	1330_2_1742	316_2_17	438_2_1	523_12_14	617_03_13	927_0_470	232_2_1265	822_12_65
891_2_1	12_12_1	205_2_208	1330_2_1751	316_2_13	438_2_1	523_12_15	617_03_10	927_0_440	232_2_1258	822_12_79
891_2_1	12_12_1	205_2_193	1330_2_1768	316_2_11	438_2_1	523_12_20	617_03_7	927_0_457	232_2_1252	822_12_69
891_2_1	12_12_1	205_2_217	1330_2_1740	316_2_16	438_2_1	523_12_26	617_03_7	927_0_454	232_2_1240	822_12_79
891_2_1	12_12_1	205_2_221	1330_2_1739	316_2_18	438_2_1	523_12_25	617_03_15	927_0_468	232_2_1235	822_12_78
891_2_1	12_12_1	205_2_236	1330_2_1743	316_2_23	438_2_1	523_12_22	617_03_14	927_0_442	232_2_1236	822_12_79
891_2_1	12_12_1	205_2_226	1330_2_1769	316_2_20	438_2_1	523_12_10	617_03_22	927_0_406	232_2_1259	822_12_71
891_2_1	12_12_1	205_2_226	1330_2_1757	316_2_14	438_2_1	523_12_11	617_03_38	927_0_422	232_2_1257	822_12_57
891_2_1	12_12_1	205_2_217	1330_2_1745	316_2_12	438_2_1	523_12_11	617_03_41	927_0_432	232_2_1275	822_12_47
891_2_1	12_12_1	205_2_220	1330_2_1735	316_2_4	438_2_1	523_12_11	617_03_29	927_0_450	232_2_1293	822_12_46
891_2_1	12_12_1	205_2_211	1330_2_1732	316_2_5	438_2_1	523_12_6	617_03_17	927_0_469	232_2_1292	822_12_52
891_2_1	12_12_1	205_2_224	1330_2_1704	316_2_6	438_2_1	523_12_9	617_03_13	927_0_476	232_2_1305	822_12_52
891_2_1	12_12_1	205_2_202	1330_2_1710	316_2_5	438_2_1	523_12_12	617_03_8	927_0_501	232_2_1291	822_12_67
891_2_1	12_12_1	205_2_196	1330_2_1736	316_2_3	438_2_1	523_12_7	617_03_4	927_0_513	232_2_1265	822_12_67
891_2_1	12_12_1	205_2_198	1330_2_1719	316_2_2	438_2_1	523_12_8	617_03_6	927_0_503	232_2_1277	822_12_67
891_2_1	12_12_1	205_2_189	1330_2_1738	316_2_3	438_2_1	523_12_9	617_03_8	927_0_504	232_2_1279	822_12_71
891_2_1	12_12_1	205_2_211	1330_2_1753	316_2_4	438_2_1	523_12_11	617_03_10	927_0_460	232_2_1278	822_12_73
891_2_1	12_12_1	205_2_188	1330_2_1761	316_2_5	438_2_1	523_12_11	617_03_11	927_0_454	232_2_1294	822_12_75
891_2_1	12_12_1	205_2_200	1330_2_1781	316_2_6	438_2_1	523_12_11	617_03_17	927_0_416	232_2_1280	822_12_78
891_2_1	12_12_1	205_2_190	1330_2_1817	316_2_6	438_2_1	523_12_6	617_03_13	927_0_387	232_2_1284	822_12_81
891_2_1	12_12_1	205_2_185	1330_2_1825	316_2_5	438_2_1	523_12_9	617_03_10	927_0_376	232_2_1281	822_12_90
891_2_1	12_12_1	205_2_177	1330_2_1826	316_2_7	438_2_1	523_12_7	617_03_7	927_0_376	232_2_1312	822_12_87
891_2_1	12_12_1	205_2_192	1330_2_1783	316_2_8	438_2_1	523_12_7	617_03_11	927_0_392	232_2_1307	822_12_111
891_2_1	12_12_1	205_2_181	1330_2_1802	316_2_10	438_2_1	523_12_3	617_03_9	927_0_395	232_2_1318	822_12_97
891_2_1	12_12_1	205_2_157	1330_2_1783	316_2_6	438_2_1	523_12_3	617_03_18	927_0_405	232_2_1341	822_12_95
891_2_1	12_12_1	205_2_167	1330_2_1766	316_2_8	438_2_1	523_12_6	617_03_24	927_0_371	232_2_1370	822_12_93
891_2_1	12_12_1	205_2_170	1330_2_1783	316_2_7	438_2_1	523_12_1	617_03_17	927_0_375	232_2_1359	822_12_87
891_2_1	12_12_1	205_2_163	1330_2_1746	617_03_11	316_2_5	438_2_1	927_0_427	232_2_1360	822_12_96
891_2_1	12_12_1	205_2_154	1330_2_1737	617_03_4	316_2_5	438_2_1	927_0_449	232_2_1377	822_12_81
891_2_1	12_12_1	205_2_155	1330_2_1721	316_2_5	438_2_1	927_0_493	232_2_1350	822_12_80
891_2_1	12_12_1	205_2_154	1330_2_1663	316_2_5	438_2_1	927_0_569	232_2_1336	822_12_73
891_2_1	12_12_1	205_2_154	1330_2_1671	316_2_5	438_2_1	927_0_618	232_2_1284	822_12_64
891_2_1	12_12_1	205_2_147	1330_2_1684	316_2_3	438_2_1	927_0_629	232_2_1270	822_12_60
891_2_1	12_12_1	205_2_135	1330_2_1693	438_2_1	927_0_588	232_2_1291	822_12_75
891_2_1	12_12_1	205_2_145	1330_2_1714	438_2_1	927_0_577	232_2_1269	822_12_67
891_2_1	12_12_1	205_2_166	1330_2_1698	438_2_1	927_0_565	232_2_1258	822_12_70
891_2_1	12_12_1	205_2_161	1330_2_1687	438_2_1	927_0_591	232_2_1242	822_12_61
891_2_1	12_12_1	205_2_160	1330_2_1702	438_2_1	927_0_571	232_2_1298	822_12_45
891_2_1	12_12_1	205_2_175	1330_2_1658	438_2_1	927_0_574	232_2_1292	822_12_56
891_2_1	12_12_1	205_2_178	1330_2_1649	438_2_1	927_0_563	232_2_1326	822_12_43
891_2_1	12_12_1	205_2_170	1330_2_1675	438_2_1	927_0_547	232_2_1313	822_12_51
891_2_1	12_12_1	205_2_181	1330_2_1698	438_2_1	927_0_561	232_2_1288	822_12_36
891_2_1	12_12_1	205_2_144	1330_2_1726	438_2_1	927_0_595	232_2_1266	822_12_32
891_2_1	12_12_1	205_2_155	1330_2_1731	438_2_1	927_0_548	232_2_1288	822_12_32
891_2_1	12_12_1	205_2_164	1330_2_1771	438_2_1	927_0_508	232_2_1260	822_12_43
891_2_1	12_12_1	205_2_175	1330_2_1819	438_2_1	927_0_475	232_2_1235	822_12_51
891_2_1	12_12_1	205_2_178	1330_2_1836	438_2_1	927_0_451	232_2_1234	822_12_70
891_2_1	12_12_1	205_2_170	1330_2_1816	438_2_1	927_0_492	232_2_1237	822_12_59
891_2_1	12_12_1	205_2_173	1330_2_1769	438_2_1	927_0_528	232_2_1246	822_12_66
891_2_1	12_12_1	205_2_173	1330_2_1756	438_2_1	927_0_573	232_2_1230	822_12_63
891_2_1	12_12_1	205_2_186	1330_2_1767	438_2_1	927_0_597	232_2_1176	822_12_62
891_2_1	12_12_1	205_2_213	1330_2_1773	438_2_1	927_0_601	232_2_1119	822_12_56
891_2_1	12_12_1	205_2_220	1330_2_1776	438_2_1	927_0_595	232_2_1122	822_12_55
891_2_1	12_12_1	205_2_232	1330_2_1790	438_2_1	927_0_561	232_2_1129	822_12_55
891_2_1	12_12_1	205_2_225	1330_2_1835	438_2_1	927_0_511	232_2_1143	822_12_48
891_2_1	12_12_1	205_2_214	1330_2_1833	438_2_1	927_0_519	232_2_1135	822_12_60
891_2_1	12_12_1	205_2_225	1330_2_1815	438_2_1	927_0_529	232_2_1135	822_12_58
891_2_1	12_12_1	205_2_219	1330_2_1837	438_2_1	927_0_485	232_2_1164	822_12_61
891_2_1	12_12_1	205_2_193	1330_2_1865	438_2_1	927_0_467	232_2_1191	822_12_61
891_2_1	12_12_1	205_2_188	1330_2_1880	438_2_1	927_0_383	232_2_1247	822_12_68
891_2_1	12_12_1	205_2_182	1330_2_1905	438_2_1	927_0_376	232_2_1256	822_12_60
891_2_1	12_12_1	205_2_192	1330_2_1921	438_2_1	927_0_370	232_2_1247	822_12_59
891_2_1	12_12_1	205_2_199	1330_2_1919	438_2_1	927_0_377	232_2_1250	822_12_55
891_2_1	12_12_1	205_2_197	1330_2_1915	438_2_1	927_0_399	232_2_1239	822_12_66
891_2_1	12_12_1	205_2_177	1330_2_1884	438_2_1	927_0_447	232_2_1242	822_12_66
891_2_1	12_12_1	205_2_147	1330_2_1898	438_2_1	927_0_444	232_2_1248	822_12_72
891_2_1	12_12_1	205_2_146	1330_2_1928	438_2_1	927_0_428	232_2_1234	822_12_71
891_2_1	12_12_1	205_2_132	1330_2_1893	438_2_1	927_0_467	232_2_1241	822_12_76
891_2_1	12_12_1	205_2_128	1330_2_1889	438_2_1	927_0_483	232_2_1221	822_12_80
891_2_1	12_12_1	205_2_123	1330_2_1859	438_2_1	927_0_481	232_2_1248	822_12_90
891_2_1	12_12_1	205_2_119	1330_2_1892	438_2_1	927_0_452	232_2_1244	822_12_91
891_2_1	12_12_1	205_2_125	1330_2_1851	438_2_1	927_0_473	232_2_1257	822_12_85
891_2_1	12_12_1	205_2_140	1330_2_1824	438_2_1	927_0_493	232_2_1240	822_12_91
891_2_1	12_12_1	205_2_123	1330_2_1810	438_2_1	927_0_503	232_2_1255	822_12_89
891_2_1	12_12_1	205_2_121	1330_2_1805	438_2_1	927_0_493	232_2_1273	822_12_97
891_2_1	12_12_1	205_2_101	1330_2_1800	438_2_1	927_0_539	232_2_1261	822_12_89
891_2_1	12_12_1	205_2_110	1330_2_1789	438_2_1	927_0_533	232_2_1251	822_12_108
891_2_1	12_12_1	205_2_131	1330_2_1802	438_2_1	927_0_514	232_2_1234	822_12_109
891_2_1	12_12_1	205_2_139	1330_2_1804	438_2_1	927_0_509	232_2_1206	822_12_131
891_2_1	12_12_1	205_2_136	1330_2_1781	438_2_1	927_0_546	232_2_1200	822_12_122
891_2_1	12_12_1	205_2_121	1330_2_1800	438_2_1	927_0_519	232_2_1194	822_12_136
891_2_1	12_12_1	205_2_117	1330_2_1838	438_2_1	927_0_492	232_2_1180	822_12_156
891_2_1	12_12_1	205_2_105	1330_2_1855	438_2_1	927_0_460	232_2_1203	822_12_153
891_2_1	12_12_1	205_2_102	1330_2_1872	438_2_1	927_0_467	232_2_1187	822_12_149
891_2_1	12_12_1	205_2_98	1330_2_1805	438_2_1	927_0_507	232_2_1218	822_12_152
891_2_1	12_12_1	205_2_93	1330_2_1830	438_2_1	927_0_485	232_2_1222	822_12_149
891_2_1	12_12_1	205_2_90	1330_2_1832	438_2_1	927_0_487	232_2_1235	822_12_143
891_2_1	12_12_1	205_2_96	1330_2_1852	438_2_1	927_0_467	232_2_1221	822_12_140
891_2_1	12_12_1	205_2_101	1330_2_1879	438_2_1	927_0_435	232_2_1205	822_12_156
891_2_1	12_12_1	205_2_109	1330_2_1878	438_2_1	927_0_422	232_2_1223	822_12_143
891_2_1	12_12_1	205_2_106	1330_2_1859	438_2_1	927_0_437	232_2_1241	822_12_139
891_2_1	12_12_1	205_2_105	1330_2_1861	438_2_1	927_0_427	232_2_1257	822_12_136
891_2_1	12_12_1	205_2_100	1330_2_1829	438_2_1	927_0_472	232_2_1262	822_12_140
891_2_1	12_12_1	205_2_108	1330_2_1833	438_2_1	927_0_465	232_2_1254	822_12_133
891_2_1	12_12_1	205_2_88	1330_2_1844	438_2_1	927_0_468	232_2_1255	822_12_146
891_2_1	12_12_1	205_2_105	1330_2_1862	438_2_1	927_0_438	232_2_1266	822_12_132
891_2_1	12_12_1	205_2_88	1330_2_1901	438_2_1	927_0_431	232_2_1270	822_12_109
891_2_1	12_12_1	205_2_96	1330_2_1927	438_2_1	927_0_410	232_2_1236	822_12_120
891_2_1	12_12_1	205_2_76	1330_2_1941	438_2_1	927_0_431	232_2_1237	822_12_107
891_2_1	12_12_1	205_2_78	1330_2_1929	438_2_1	927_0_488	232_2_1167	822_12_122
891_2_1	12_12_1	205_2_73	1330_2_1908	438_2_1	927_0_498	232_2_1193	822_12_117
891_2_1	12_12_1	205_2_76	1330_2_1948	438_2_1	927_0_462	232_2_1160	822_12_131
891_2_1	12_12_1	205_2_75	1330_2_1932	438_2_1	927_0_434	232_2_1201	822_12_125
891_2_1	12_12_1	205_2_74	1330_2_1954	438_2_1	927_0_458	232_2_1158	822_12_139
891_2_1	12_12_1	205_2_55	1330_2_1947	438_2_1	927_0_470	232_2_1188	822_12_116
891_2_1	12_12_1	205_2_55	1330_2_1953	438_2_1	927_0_498	232_2_1160	822_12_118
891_2_1	12_12_1	205_2_38	1330_2_1932	438_2_1	927_0_508	232_2_1190	822_12_112
891_2_1	12_12_1	205_2_42	1330_2_1944	438_2_1	927_0_520	232_2_1161	822_12_117
891_2_1	12_12_1	205_2_45	1330_2_1921	438_2_1	927_0_513	232_2_1189	822_12_104
891_2_1	12_12_1	205_2_41	1330_2_1903	438_2_1	927_0_524	232_2_1199	822_12_109
891_2_1	12_12_1	205_2_47	1330_2_1894	438_2_1	927_0_487	232_2_1213	822_12_117
891_2_1	12_12_1	205_2_41	1330_2_1878	438_2_1	927_0_505	232_2_1222	822_12_117
891_2_1	12_12_1	205_2_38	1330_2_1852	438_2_1	927_0_525	232_2_1236	822_12_117
891_2_1	12_12_1	205_2_32	1330_2_1844	438_2_1	927_0_545	232_2_1224	822_12_123
891_2_1	12_12_1	205_2_35	1330_2_1910	438_2_1	927_0_518	232_2_1218	822_12_99
891_2_1	12_12_1	205_2_36	1330_2_1956	438_2_1	927_0_488	232_2_1190	822_12_97
891_2_1	12_12_1	205_2_36	1330_2_1967	438_2_1	927_0_523	232_2_1164	822_12_88
891_2_1	12_12_1	205_2_28	1330_2_1968	438_2_1	927_0_544	232_2_1157	822_12_84
891_2_1	12_12_1	205_2_36	1330_2_1963	438_2_1	927_0_530	232_2_1178	822_12_76
891_2_1	12_12_1	205_2_28	1330_2_1983	438_2_1	927_0_546	232_2_1141	822_12_67
891_2_1	12_12_1	205_2_24	1330_2_1972	438_2_1	927_0_592	232_2_1103	822_12_60
891_2_1	12_12_1	205_2_22	1330_2_1947	438_2_1	927_0_624	232_2_1112	822_12_52
891_2_1	12_12_1	205_2_23	1330_2_1927	438_2_1	927_0_672	232_2_1099	822_12_49
891_2_1	12_12_1	205_2_14	1330_2_1934	438_2_1	927_0_679	232_2_1102	822_12_41
891_2_1	12_12_1	205_2_14	1330_2_1917	438_2_1	927_0_655	232_2_1135	822_12_41
891_2_1	12_12_1	205_2_12	1330_2_1896	438_2_1	927_0_627	232_2_1179	822_12_39
891_2_1	12_12_1	205_2_10	1330_2_1914	438_2_1	927_0_582	232_2_1201	822_12_38
891_2_1	12_12_1	205_2_16	1330_2_1913	438_2_1	927_0_525	232_2_1245	822_12_43
891_2_1	12_12_1	205_2_12	1330_2_1951	438_2_1	927_0_472	232_2_1252	822_12_36
891_2_1	12_12_1	205_2_8	1330_2_1926	438_2_1	927_0_437	232_2_1320	822_12_30
891_2_1	12_12_1	205_2_7	1330_2_1983	438_2_1	927_0_405	232_2_1316	822_12_30
891_2_1	12_12_1	205_2_12	1330_2_1949	438_2_1	927_0_381	232_2_1387	822_12_32
891_2_1	12_12_1	205_2_14	1330_2_1978	438_2_1	927_0_383	232_2_1361	822_12_32
891_2_1	12_12_1	205_2_17	1330_2_1976	438_2_1	927_0_384	232_2_1365	822_12_32
891_2_1	12_12_1	205_2_13	1330_2_1988	438_2_1	927_0_397	232_2_1347	822_12_33
891_2_1	12_12_1	205_2_13	1330_2_2013	438_2_1	927_0_407	232_2_1318	822_12_33
891_2_1	12_12_1	205_2_10	1330_2_2010	438_2_1	927_0_419	232_2_1310	822_12_33
891_2_1	12_12_1	205_2_16	1330_2_2018	438_2_1	927_0_436	232_2_1271	822_12_45
891_2_1	12_12_1	205_2_14	1330_2_1982	438_2_1	927_0_494	232_2_1248	822_12_49
891_2_1	12_12_1	205_2_16	1330_2_1901	438_2_1	927_0_593	232_2_1239	822_12_53
891_2_1	12_12_1	205_2_12	1330_2_1928	438_2_1	927_0_594	232_2_1221	822_12_54
891_2_1	12_12_1	205_2_14	1330_2_1962	438_2_1	927_0_578	232_2_1188	822_12_53
891_2_1	12_12_1	205_2_14	1330_2_1955	438_2_1	927_0_589	232_2_1186	822_12_42
891_2_1	12_12_1	205_2_11	1330_2_1944	438_2_1	927_0_576	232_2_1205	822_12_40
891_2_1	12_12_1	205_2_7	1330_2_1930	438_2_1	927_0_583	232_2_1224	822_12_37
891_2_1	12_12_1	205_2_4	1330_2_1921	438_2_1	927_0_593	232_2_1214	822_12_38
891_2_1	12_12_1	205_2_4	1330_2_1957	438_2_1	927_0_577	232_2_1205	822_12_37
891_2_1	12_12_1	205_2_4	1330_2_1986	438_2_1	927_0_539	232_2_1221	822_12_47
891_2_1	12_12_1	205_2_4	1330_2_1984	438_2_1	927_0_522	232_2_1236	822_12_34
891_2_1	12_12_1	205_2_1	1330_2_1995	438_2_1	927_0_482	232_2_1258	822_12_45
891_2_1	12_12_1	205_2_2	1330_2_2002	438_2_1	927_0_451	232_2_1294	822_12_33
891_2_1	12_12_1	1330_2_1980	438_2_1	927_0_456	232_2_1314	822_12_38
891_2_1	12_12_1	1330_2_2011	438_2_1	927_0_422	232_2_1323	822_12_32
891_2_1	12_12_1	1330_2_1945	438_2_1	927_0_413	232_2_1394	822_12_35
891_2_1	12_12_1	1330_2_1957	438_2_1	927_0_415	232_2_1380	822_12_34
891_2_1	12_12_1	1330_2_1935	438_2_1	927_0_433	232_2_1386	822_12_32
891_2_1	12_12_1	1330_2_1921	438_2_1	927_0_480	232_2_1360	822_12_32
891_2_1	12_12_1	1330_2_1896	438_2_1	927_0_532	232_2_1350	822_12_30
891_2_1	12_12_1	1330_2_1901	438_2_1	927_0_547	232_2_1331	822_12_32
891_2_1	12_12_1	1330_2_1901	438_2_1	927_0_601	232_2_1272	822_12_25
891_2_1	12_12_1	1330_2_1930	438_2_1	927_0_640	232_2_1188	822_12_25
891_2_1	12_12_1	1330_2_1931	438_2_1	927_0_675	232_2_1166	822_12_20
891_2_1	12_12_1	1330_2_1883	438_2_1	927_0_689	232_2_1181	822_12_17
891_2_1	12_12_1	1330_2_1920	438_2_1	927_0_658	232_2_1171	822_12_13
891_2_1	12_12_1	1330_2_1949	438_2_1	927_0_633	232_2_1167	822_12_11
891_2_1	12_12_1	1330_2_1985	438_2_1	927_0_588	232_2_1157	822_12_13
891_2_1	12_12_1	1330_2_1967	438_2_1	927_0_613	232_2_1150	822_12_12
891_2_1	12_12_1	1330_2_1971	438_2_1	927_0_609	232_2_1143	822_12_9
891_2_1	12_12_1	1330_2_1994	438_2_1	927_0_583	232_2_1135	822_12_10
891_2_1	12_12_1	1330_2_1961	438_2_1	927_0_558	232_2_1190	822_12_12
891_2_1	12_12_1	1330_2_1960	438_2_1	927_0_584	232_2_1171	822_12_11
891_2_1	12_12_1	1330_2_1944	438_2_1	927_0_586	232_2_1190	822_12_13
891_2_1	12_12_1	1330_2_1968	438_2_1	927_0_566	232_2_1180	822_12_18
891_2_1	12_12_1	1330_2_1971	438_2_1	927_0_575	232_2_1179	822_12_19
891_2_1	12_12_1	1330_2_2015	438_2_1	927_0_540	232_2_1193	822_12_18
891_2_1	12_12_1	1330_2_2025	438_2_1	927_0_514	232_2_1203	822_12_19
891_2_1	12_12_1	1330_2_2063	438_2_1	927_0_484	232_2_1208	822_12_18
891_2_1	12_12_1	1330_2_2051	438_2_1	927_0_459	232_2_1250	822_12_15
891_2_1	12_12_1	1330_2_2082	438_2_1	927_0_441	232_2_1254	822_12_16
891_2_1	12_12_1	1330_2_2072	438_2_1	927_0_416	232_2_1291	822_12_17
891_2_1	12_12_1	1330_2_2107	438_2_1	927_0_406	232_2_1266	822_12_17
891_2_1	12_12_1	1330_2_2094	438_2_1	927_0_405	232_2_1269	822_12_25
891_2_1	12_12_1	1330_2_2108	438_2_1	927_0_431	232_2_1241	822_12_20
891_2_1	12_12_1	1330_2_2082	438_2_1	927_0_437	232_2_1265	822_12_16
891_2_1	12_12_1	1330_2_2112	438_2_1	927_0_432	232_2_1241	822_12_15
891_2_1	12_12_1	1330_2_2079	438_2_1	927_0_464	232_2_1240	822_12_19
891_2_1	12_12_1	1330_2_2091	438_2_1	927_0_449	232_2_1237	822_12_18
891_2_1	12_12_1	1330_2_2106	438_2_1	927_0_432	232_2_1245	822_12_18
891_2_1	12_12_1	1330_2_2101	438_2_1	927_0_406	232_2_1267	822_12_14
891_2_1	12_12_1	1330_2_2094	438_2_1	927_0_407	232_2_1271	822_12_14
891_2_1	12_12_1	1330_2_2021	438_2_1	927_0_452	232_2_1291	822_12_18
891_2_1	12_12_1	1330_2_2033	438_2_1	927_0_458	232_2_1284	822_12_14
891_2_1	12_12_1	1330_2_1969	438_2_1	927_0_482	232_2_1330	822_12_12
891_2_1	12_12_1	1330_2_1959	438_2_1	927_0_496	232_2_1333	822_12_12
891_2_1	12_12_1	1330_2_1909	438_2_1	927_0_522	232_2_1351	822_12_13
891_2_1	12_12_1	1330_2_1953	438_2_1	927_0_508	232_2_1320	822_12_12
891_2_1	12_12_1	1330_2_1930	438_2_1	927_0_535	232_2_1312	822_12_15
891_2_1	12_12_1	1330_2_1898	438_2_1	927_0_558	232_2_1315	822_12_15
891_2_1	12_12_1	1330_2_1891	438_2_1	927_0_545	232_2_1326	822_12_20
891_2_1	12_12_1	1330_2_1930	438_2_1	927_0_486	232_2_1341	822_12_16
891_2_1	12_12_1	1330_2_1949	438_2_1	927_0_451	232_2_1340	822_12_19
891_2_1	12_12_1	1330_2_1977	438_2_1	927_0_429	232_2_1342	822_12_12
891_2_1	12_12_1	1330_2_2013	438_2_1	927_0_429	232_2_1317	822_12_12
891_2_1	12_12_1	1330_2_2027	438_2_1	927_0_411	232_2_1341	822_12_10
891_2_1	12_12_1	1330_2_2009	438_2_1	927_0_447	232_2_1317	822_12_19
891_2_1	12_12_1	1330_2_2021	438_2_1	927_0_477	232_2_1289	822_12_19
891_2_1	12_12_1	1330_2_2018	438_2_1	927_0_508	232_2_1249	822_12_21
891_2_1	12_12_1	1330_2_1983	438_2_1	927_0_526	232_2_1264	822_12_24
891_2_1	12_12_1	1330_2_2024	438_2_1	927_0_514	232_2_1224	822_12_30
891_2_1	12_12_1	1330_2_2040	438_2_1	927_0_525	232_2_1199	822_12_28
891_2_1	12_12_1	1330_2_2035	438_2_1	927_0_525	232_2_1188	822_12_32
891_2_1	12_12_1	1330_2_2025	438_2_1	927_0_527	232_2_1201	822_12_24
891_2_1	12_12_1	1330_2_2020	438_2_1	927_0_504	232_2_1214	822_12_33
891_2_1	12_12_1	1330_2_1977	438_2_1	927_0_513	232_2_1237	822_12_34
891_2_1	12_12_1	1330_2_1946	438_2_1	927_0_535	232_2_1247	822_12_38
891_2_1	12_12_1	1330_2_1927	438_2_1	927_0_554	232_2_1258	822_12_34
891_2_1	12_12_1	1330_2_1949	438_2_1	927_0_549	232_2_1257	822_12_38
891_2_1	12_12_1	1330_2_1950	438_2_1	927_0_550	232_2_1269	822_12_27
891_2_1	12_12_1	1330_2_1998	438_2_1	927_0_548	232_2_1212	822_12_29
891_2_1	12_12_1	1330_2_1984	438_2_1	927_0_539	232_2_1241	822_12_27
891_2_1	12_12_1	1330_2_1956	438_2_1	927_0_593	232_2_1204	822_12_27
891_2_1	12_12_1	1330_2_1948	438_2_1	927_0_617	232_2_1193	822_12_27
891_2_1	12_12_1	1330_2_1962	438_2_1	927_0_633	232_2_1154	822_12_29
891_2_1	12_12_1	1330_2_1939	438_2_1	927_0_609	232_2_1192	822_12_22
891_2_1	12_12_1	1330_2_1946	438_2_1	927_0_579	232_2_1194	822_12_27
891_2_1	12_12_1	1330_2_1914	438_2_1	927_0_576	232_2_1224	822_12_31
891_2_1	12_12_1	1330_2_1964	438_2_1	927_0_506	232_2_1238	822_12_31
891_2_1	12_12_1	1330_2_2010	438_2_1	927_0_499	232_2_1216	822_12_32
891_2_1	12_12_1	1330_2_2027	438_2_1	927_0_478	232_2_1216	822_12_38
891_2_1	12_12_1	1330_2_2048	438_2_1	927_0_462	232_2_1219	822_12_34
891_2_1	12_12_1	1330_2_2063	438_2_1	927_0_433	232_2_1243	822_12_33
891_2_1	12_12_1	1330_2_2059	438_2_1	927_0_422	232_2_1262	822_12_34
891_2_1	12_12_1	1330_2_2083	438_2_1	927_0_424	232_2_1254	822_12_27
891_2_1	12_12_1	1330_2_2114	438_2_1	927_0_374	232_2_1265	822_12_35
891_2_1	12_12_1	1330_2_2114	438_2_1	927_0_389	232_2_1263	822_12_32
891_2_1	12_12_1	1330_2_2075	438_2_1	927_0_399	232_2_1288	822_12_39
891_2_1	12_12_1	1330_2_2106	438_2_1	927_0_371	232_2_1296	822_12_30
891_2_1	12_12_1	1330_2_2095	438_2_1	927_0_350	232_2_1341	822_12_25
891_2_1	12_12_1	1330_2_2079	438_2_1	927_0_363	232_2_1359	822_12_17
891_2_1	12_12_1	1330_2_2108	438_2_1	927_0_353	232_2_1328	822_12_15
891_2_1	12_12_1	1330_2_2098	438_2_1	927_0_349	232_2_1346	822_12_18
891_2_1	12_12_1	1330_2_2071	438_2_1	927_0_354	232_2_1371	822_12_19
891_2_1	12_12_1	1330_2_2042	438_2_1	927_0_383	232_2_1374	822_12_18
891_2_1	12_12_1	1330_2_2000	438_2_1	927_0_439	232_2_1359	822_12_16
891_2_1	12_12_1	1330_2_1926	438_2_1	927_0_549	232_2_1325	822_12_18
891_2_1	12_12_1	1330_2_1942	438_2_1	927_0_634	232_2_1228	822_12_15
891_2_1	12_12_1	1330_2_1953	438_2_1	927_0_613	232_2_1225	822_12_21
891_2_1	12_12_1	1330_2_1951	438_2_1	927_0_625	232_2_1198	822_12_25
891_2_1	12_12_1	1330_2_1914	438_2_1	927_0_604	232_2_1221	822_12_22
891_2_1	12_12_1	1330_2_1926	438_2_1	927_0_551	232_2_1243	822_12_21
891_2_1	12_12_1	1330_2_1906	438_2_1	927_0_568	232_2_1258	822_12_14
891_2_1	12_12_1	1330_2_1930	438_2_1	927_0_593	232_2_1219	822_12_15
891_2_1	12_12_1	1330_2_1931	438_2_1	927_0_572	232_2_1253	822_12_14
891_2_1	12_12_1	1330_2_1975	438_2_1	927_0_551	232_2_1231	822_12_18
891_2_1	12_12_1	1330_2_1961	438_2_1	927_0_538	232_2_1255	822_12_20
891_2_1	12_12_1	1330_2_1960	438_2_1	927_0_546	232_2_1249	822_12_20
891_2_1	12_12_1	1330_2_1969	438_2_1	927_0_547	232_2_1247	822_12_22
891_2_1	12_12_1	1330_2_1979	438_2_1	927_0_556	232_2_1221	822_12_21
891_2_1	12_12_1	1330_2_1979	438_2_1	927_0_528	232_2_1254	822_12_23
891_2_1	12_12_1	1330_2_1999	438_2_1	927_0_511	232_2_1256	822_12_26
891_2_1	12_12_1	1330_2_2029	438_2_1	927_0_466	232_2_1260	822_12_29
891_2_1	12_12_1	1330_2_2026	438_2_1	927_0_466	232_2_1266	822_12_34
891_2_1	12_12_1	1330_2_1999	438_2_1	927_0_431	232_2_1304	822_12_44
891_2_1	12_12_1	1330_2_1990	438_2_1	927_0_426	232_2_1322	822_12_41
891_2_1	12_12_1	1330_2_1969	438_2_1	927_0_413	232_2_1352	822_12_36
891_2_1	12_12_1	1330_2_1962	438_2_1	927_0_418	232_2_1356	822_12_45
891_2_1	12_12_1	1330_2_1976	438_2_1	927_0_451	232_2_1327	822_12_34
891_2_1	12_12_1	1330_2_1999	438_2_1	927_0_423	232_2_1339	822_12_32
891_2_1	12_12_1	1330_2_2012	438_2_1	927_0_434	232_2_1306	822_12_34
891_2_1	12_12_1	1330_2_2009	438_2_1	927_0_437	232_2_1312	822_12_32
891_2_1	12_12_1	1330_2_2045	438_2_1	927_0_424	232_2_1295	822_12_32
891_2_1	12_12_1	1330_2_2059	438_2_1	927_0_397	232_2_1312	822_12_37
891_2_1	12_12_1	1330_2_2060	438_2_1	927_0_380	232_2_1333	822_12_29
891_2_1	12_12_1	1330_2_2056	438_2_1	927_0_395	232_2_1323	822_12_34
891_2_1	12_12_1	1330_2_2083	438_2_1	927_0_387	232_2_1316	822_12_24
891_2_1	12_12_1	1330_2_2043	438_2_1	927_0_416	232_2_1325	822_12_29
891_2_1	12_12_1	1330_2_2025	438_2_1	927_0_404	232_2_1359	822_12_22
891_2_1	12_12_1	1330_2_2011	438_2_1	927_0_418	232_2_1352	822_12_22
891_2_1	12_12_1	1330_2_1991	438_2_1	927_0_458	232_2_1325	822_12_24
891_2_1	12_12_1	1330_2_2015	438_2_1	927_0_462	232_2_1305	822_12_24
891_2_1	12_12_1	1330_2_1991	438_2_1	927_0_491	232_2_1304	822_12_18
891_2_1	12_12_1	1330_2_1980	438_2_1	927_0_481	232_2_1317	822_12_22
891_2_1	12_12_1	1330_2_1997	438_2_1	927_0_453	232_2_1326	822_12_16
891_2_1	12_12_1	1330_2_2041	438_2_1	927_0_415	232_2_1303	822_12_20
891_2_1	12_12_1	1330_2_2021	438_2_1	927_0_420	232_2_1323	822_12_17
891_2_1	12_12_1	1330_2_2055	438_2_1	927_0_453	232_2_1261	822_12_21
891_2_1	12_12_1	1330_2_2023	438_2_1	927_0_508	232_2_1248	822_12_16
891_2_1	12_12_1	1330_2_2011	438_2_1	927_0_573	232_2_1198	822_12_23
891_2_1	12_12_1	1330_2_2023	438_2_1	927_0_566	232_2_1195	822_12_26
891_2_1	12_12_1	1330_2_2022	438_2_1	927_0_507	232_2_1231	822_12_29
891_2_1	12_12_1	1330_2_2059	438_2_1	927_0_493	232_2_1200	822_12_31
891_2_1	12_12_1	1330_2_2024	438_2_1	927_0_492	232_2_1223	822_12_33
891_2_1	12_12_1	1330_2_2051	438_2_1	927_0_493	232_2_1192	822_12_30
891_2_1	12_12_1	1330_2_2045	438_2_1	927_0_491	232_2_1199	822_12_32
891_2_1	12_12_1	1330_2_1968	438_2_1	927_0_586	232_2_1180	822_12_32
891_2_1	12_12_1	1330_2_1983	438_2_1	927_0_592	232_2_1166	822_12_42
891_2_1	12_12_1	1330_2_1999	438_2_1	927_0_590	232_2_1153	822_12_40
891_2_1	12_12_1	1330_2_2014	438_2_1	927_0_543	232_2_1168	822_12_43
891_2_1	12_12_1	1330_2_1981	438_2_1	927_0_552	232_2_1201	822_12_47
891_2_1	12_12_1	1330_2_1979	438_2_1	927_0_538	232_2_1218	822_12_48
891_2_1	12_12_1	1330_2_1974	438_2_1	927_0_545	232_2_1227	822_12_44
891_2_1	12_12_1	1330_2_1990	438_2_1	927_0_524	232_2_1214	822_12_49
891_2_1	12_12_1	1330_2_1995	438_2_1	927_0_526	232_2_1190	822_12_48
891_2_1	12_12_1	1330_2_1994	438_2_1	927_0_476	232_2_1220	822_12_50
891_2_1	12_12_1	1330_2_2022	438_2_1	927_0_468	232_2_1188	822_12_63
891_2_1	12_12_1	1330_2_1991	438_2_1	927_0_511	232_2_1169	822_12_58
891_2_1	12_12_1	1330_2_1991	438_2_1	927_0_529	232_2_1180	822_12_53
891_2_1	12_12_1	1330_2_1927	438_2_1	927_0_597	232_2_1189	822_12_48
891_2_1	12_12_1	1330_2_1896	438_2_1	927_0_637	232_2_1181	822_12_49
891_2_1	12_12_1	1330_2_1895	438_2_1	927_0_642	232_2_1180	822_12_54
891_2_1	12_12_1	1330_2_1924	438_2_1	927_0_654	232_2_1132	822_12_58
891_2_1	12_12_1	1330_2_1950	438_2_1	927_0_635	232_2_1089	822_12_64
891_2_1	12_12_1	1330_2_1964	438_2_1	927_0_580	232_2_1131	822_12_63
891_2_1	12_12_1	1330_2_1996	438_2_1	927_0_550	232_2_1128	822_12_63
891_2_1	12_12_1	1330_2_2023	438_2_1	927_0_511	232_2_1145	822_12_64
891_2_1	12_12_1	1330_2_2025	438_2_1	927_0_514	232_2_1146	822_12_69
891_2_1	12_12_1	1330_2_2013	438_2_1	927_0_486	232_2_1192	822_12_72
891_2_1	12_12_1	1330_2_2035	438_2_1	927_0_478	232_2_1178	822_12_70
891_2_1	12_12_1	1330_2_2039	438_2_1	927_0_492	232_2_1176	822_12_59
891_2_1	12_12_1	1330_2_2032	438_2_1	927_0_522	232_2_1149	822_12_67
891_2_1	12_12_1	1330_2_2027	438_2_1	927_0_536	232_2_1134	822_12_83
891_2_1	12_12_1	1330_2_2057	438_2_1	927_0_569	232_2_1094	822_12_72
891_2_1	12_12_1	1330_2_2041	438_2_1	927_0_577	232_2_1084	822_12_82
891_2_1	12_12_1	1330_2_2050	438_2_1	927_0_609	232_2_1046	822_12_80
891_2_1	12_12_1	1330_2_2093	438_2_1	927_0_598	232_2_1014	822_12_87
891_2_1	12_12_1	1330_2_2105	438_2_1	927_0_580	232_2_1004	822_12_86
891_2_1	12_12_1	1330_2_2131	438_2_1	927_0_527	232_2_1005	822_12_104
891_2_1	12_12_1	1330_2_2140	438_2_1	927_0_535	232_2_1003	822_12_97
891_2_1	12_12_1	1330_2_2149	438_2_1	927_0_474	232_2_1035	822_12_122
891_2_1	12_12_1	1330_2_2214	438_2_1	927_0_456	232_2_1000	822_12_114
891_2_1	12_12_1	1330_2_2229	438_2_1	927_0_408	232_2_1041	822_12_117
891_2_1	12_12_1	1330_2_2230	438_2_1	927_0_394	232_2_1034	822_12_132
891_2_1	12_12_1	1330_2_2289	438_2_1	927_0_376	232_2_988	822_12_143
891_2_1	12_12_1	1330_2_2299	438_2_1	927_0_358	232_2_981	822_12_157
891_2_1	12_12_1	1330_2_2296	438_2_1	927_0_341	232_2_995	822_12_160
891_2_1	12_12_1	1330_2_2300	438_2_1	927_0_349	232_2_973	822_12_182
891_2_1	12_12_1	1330_2_2237	438_2_1	927_0_412	232_2_971	822_12_188
891_2_1	12_12_1	1330_2_2217	438_2_1	927_0_428	232_2_968	822_12_204
891_2_1	12_12_1	1330_2_2191	438_2_1	927_0_436	232_2_981	822_12_203
891_2_1	12_12_1	1330_2_2210	438_2_1	927_0_461	232_2_928	822_12_195
891_2_1	12_12_1	1330_2_2231	438_2_1	927_0_486	232_2_872	822_12_202
891_2_1	12_12_1	1330_2_2241	438_2_1	927_0_505	232_2_857	822_12_193
891_2_1	12_12_1	1330_2_2202	438_2_1	927_0_565	232_2_818	822_12_202
891_2_1	12_12_1	1330_2_2182	438_2_1	927_0_553	232_2_836	822_12_211
891_2_1	12_12_1	1330_2_2192	438_2_1	927_0_538	232_2_820	822_12_228
891_2_1	12_12_1	1330_2_2205	438_2_1	927_0_542	232_2_780	822_12_246
891_2_1	12_12_1	1330_2_2166	438_2_1	927_0_599	232_2_788	822_12_236
891_2_1	12_12_1	1330_2_2157	438_2_1	927_0_604	232_2_791	822_12_225
891_2_1	12_12_1	1330_2_2168	438_2_1	927_0_554	232_2_824	822_12_229
891_2_1	12_12_1	1330_2_2185	438_2_1	927_0_486	232_2_876	822_12_220
891_2_1	12_12_1	1330_2_2193	438_2_1	927_0_456	232_2_895	822_12_226
891_2_1	12_12_1	1330_2_2251	438_2_1	927_0_453	232_2_866	822_12_213
891_2_1	12_12_1	1330_2_2248	438_2_1	927_0_439	232_2_886	822_12_217
891_2_1	12_12_1	1330_2_2293	438_2_1	927_0_444	232_2_846	822_12_210
891_2_1	12_12_1	1330_2_2271	438_2_1	927_0_449	232_2_882	822_12_195
891_2_1	12_12_1	1330_2_2255	438_2_1	927_0_443	232_2_879	822_12_223
891_2_1	12_12_1	1330_2_2262	438_2_1	927_0_451	232_2_870	822_12_220
891_2_1	12_12_1	1330_2_2249	438_2_1	927_0_458	232_2_880	822_12_218
891_2_1	12_12_1	1330_2_2246	438_2_1	927_0_498	232_2_836	822_12_219
891_2_1	12_12_1	1330_2_2249	438_2_1	927_0_496	232_2_847	822_12_200
891_2_1	12_12_1	1330_2_2283	438_2_1	927_0_497	232_2_811	822_12_205
891_2_1	12_12_1	1330_2_2252	438_2_1	927_0_466	232_2_845	822_12_219
891_2_1	12_12_1	1330_2_2286	438_2_1	927_0_442	232_2_826	822_12_222
891_2_1	12_12_1	1330_2_2260	438_2_1	927_0_465	232_2_830	822_12_221
891_2_1	12_12_1	1330_2_2279	438_2_1	927_0_447	232_2_827	822_12_239
891_2_1	12_12_1	1330_2_2243	438_2_1	927_0_464	232_2_843	822_12_238
891_2_1	12_12_1	1330_2_2259	438_2_1	927_0_459	232_2_828	822_12_251
891_2_1	12_12_1	1330_2_2229	438_2_1	927_0_480	232_2_834	822_12_240
891_2_1	12_12_1	1330_2_2187	438_2_1	927_0_514	232_2_843	822_12_237
891_2_1	12_12_1	1330_2_2134	438_2_1	927_0_560	232_2_845	822_12_250
891_2_1	12_12_1	1330_2_2134	438_2_1	927_0_568	232_2_830	822_12_252
891_2_1	12_12_1	1330_2_2091	438_2_1	927_0_618	232_2_817	822_12_269
891_2_1	12_12_1	1330_2_2067	438_2_1	927_0_575	232_2_843	822_12_296
891_2_1	12_12_1	1330_2_2114	438_2_1	927_0_529	232_2_823	822_12_301
891_2_1	12_12_1	1330_2_2096	438_2_1	927_0_532	232_2_851	822_12_286
891_2_1	12_12_1	1330_2_2079	438_2_1	927_0_552	232_2_840	822_12_304
891_2_1	12_12_1	1330_2_2083	438_2_1	927_0_562	232_2_831	822_12_309
891_2_1	12_12_1	1330_2_2126	438_2_1	927_0_527	232_2_849	822_12_292
891_2_1	12_12_1	1330_2_2163	438_2_1	927_0_514	232_2_814	822_12_289
891_2_1	12_12_1	1330_2_2190	438_2_1	927_0_448	232_2_834	822_12_315
891_2_1	12_12_1	1330_2_2212	438_2_1	927_0_421	232_2_853	822_12_302
891_2_1	12_12_1	1330_2_2236	438_2_1	927_0_423	232_2_840	822_12_289
891_2_1	12_12_1	1330_2_2247	438_2_1	927_0_414	232_2_831	822_12_297
891_2_1	12_12_1	1330_2_2246	438_2_1	927_0_447	232_2_799	822_12_298
891_2_1	12_12_1	1330_2_2309	438_2_1	927_0_405	232_2_777	822_12_310
891_2_1	12_12_1	1330_2_2316	438_2_1	927_0_391	232_2_776	822_12_312
891_2_1	12_12_1	1330_2_2325	438_2_1	927_0_384	232_2_796	822_12_303
891_2_1	12_12_1	1330_2_2347	438_2_1	927_0_351	232_2_786	822_12_320
891_2_1	12_12_1	1330_2_2345	438_2_1	927_0_317	232_2_841	822_12_299
891_2_1	12_12_1	1330_2_2378	438_2_1	927_0_347	232_2_787	822_12_279
891_2_1	12_12_1	1330_2_2349	438_2_1	927_0_364	232_2_799	822_12_284
891_2_1	12_12_1	1330_2_2377	438_2_1	927_0_364	232_2_786	822_12_269
891_2_1	12_12_1	1330_2_2360	438_2_1	927_0_374	232_2_790	822_12_271
891_2_1	12_12_1	1330_2_2354	438_2_1	927_0_378	232_2_781	822_12_271
891_2_1	12_12_1	1330_2_2328	438_2_1	927_0_400	232_2_792	822_12_277
891_2_1	12_12_1	1330_2_2288	438_2_1	927_0_450	232_2_809	822_12_257
891_2_1	12_12_1	1330_2_2306	438_2_1	927_0_516	232_2_748	822_12_233
891_2_1	12_12_1	1330_2_2292	438_2_1	927_0_532	232_2_750	822_12_236
891_2_1	12_12_1	1330_2_2269	438_2_1	927_0_584	232_2_738	822_12_218
891_2_1	12_12_1	1330_2_2268	438_2_1	927_0_627	232_2_713	822_12_193
891_2_1	12_12_1	1330_2_2293	438_2_1	927_0_629	232_2_693	822_12_181
891_2_1	12_12_1	1330_2_2279	438_2_1	927_0_611	232_2_702	822_12_198
891_2_1	12_12_1	1330_2_2263	438_2_1	927_0_600	232_2_716	822_12_195
891_2_1	12_12_1	1330_2_2230	438_2_1	927_0_585	232_2_739	822_12_198
891_2_1	12_12_1	1330_2_2251	438_2_1	927_0_542	232_2_776	822_12_191
891_2_1	12_12_1	1330_2_2294	438_2_1	927_0_503	232_2_752	822_12_196
891_2_1	12_12_1	1330_2_2316	438_2_1	927_0_459	232_2_790	822_12_190
891_2_1	12_12_1	1330_2_2392	438_2_1	927_0_419	232_2_770	822_12_189
891_2_1	12_12_1	1330_2_2335	438_2_1	927_0_406	232_2_822	822_12_190
891_2_1	12_12_1	1330_2_2379	438_2_1	927_0_409	232_2_800	822_12_172
891_2_1	12_12_1	1330_2_2394	438_2_1	927_0_406	232_2_796	822_12_173
891_2_1	12_12_1	1330_2_2423	438_2_1	927_0_368	232_2_821	822_12_155
891_2_1	12_12_1	1330_2_2397	438_2_1	927_0_428	232_2_798	822_12_162
891_2_1	12_12_1	1330_2_2476	438_2_1	927_0_399	232_2_778	822_12_143
891_2_1	12_12_1	1330_2_2496	438_2_1	927_0_418	232_2_744	822_12_143
891_2_1	12_12_1	1330_2_2485	438_2_1	927_0_450	232_2_736	822_12_141
891_2_1	12_12_1	1330_2_2461	438_2_1	927_0_467	232_2_725	822_12_154
891_2_1	12_12_1	1330_2_2467	438_2_1	927_0_454	232_2_736	822_12_142
891_2_1	12_12_1	1330_2_2479	438_2_1	927_0_463	232_2_695	822_12_156
891_2_1	12_12_1	1330_2_2450	438_2_1	927_0_480	232_2_712	822_12_156
891_2_1	12_12_1	1330_2_2422	438_2_1	927_0_501	232_2_705	822_12_155
891_2_1	12_12_1	1330_2_2400	438_2_1	927_0_538	232_2_696	822_12_157
891_2_1	12_12_1	1330_2_2439	438_2_1	927_0_536	232_2_657	822_12_149
891_2_1	12_12_1	1330_2_2379	438_2_1	927_0_548	232_2_703	822_12_154
891_2_1	12_12_1	1330_2_2396	438_2_1	927_0_538	232_2_690	822_12_162
891_2_1	12_12_1	1330_2_2369	438_2_1	927_0_516	232_2_727	822_12_170
891_2_1	12_12_1	1330_2_2374	438_2_1	927_0_532	232_2_722	822_12_157
891_2_1	12_12_1	1330_2_2369	438_2_1	927_0_518	232_2_741	822_12_142
891_2_1	12_12_1	1330_2_2382	438_2_1	927_0_527	232_2_719	822_12_149
891_2_1	12_12_1	1330_2_2363	438_2_1	927_0_525	232_2_750	822_12_155
891_2_1	12_12_1	1330_2_2347	438_2_1	927_0_582	232_2_723	822_12_146
891_2_1	12_12_1	1330_2_2371	438_2_1	927_0_572	232_2_725	822_12_142
891_2_1	12_12_1	1330_2_2334	438_2_1	927_0_636	232_2_689	822_12_142
891_2_1	12_12_1	1330_2_2362	438_2_1	927_0_602	232_2_695	822_12_135
891_2_1	12_12_1	1330_2_2355	438_2_1	927_0_610	232_2_707	822_12_120
891_2_1	12_12_1	1330_2_2382	438_2_1	927_0_570	232_2_698	822_12_112
891_2_1	12_12_1	1330_2_2344	438_2_1	927_0_561	232_2_707	822_12_120
891_2_1	12_12_1	1330_2_2382	438_2_1	927_0_518	232_2_709	822_12_111
891_2_1	12_12_1	1330_2_2395	438_2_1	927_0_497	232_2_737	822_12_109
891_2_1	12_12_1	1330_2_2427	438_2_1	927_0_466	232_2_724	822_12_122
891_2_1	12_12_1	1330_2_2421	438_2_1	927_0_461	232_2_750	822_12_119
891_2_1	12_12_1	1330_2_2404	438_2_1	927_0_489	232_2_728	822_12_137
891_2_1	12_12_1	1330_2_2392	438_2_1	927_0_514	232_2_723	822_12_137
891_2_1	12_12_1	1330_2_2406	438_2_1	927_0_534	232_2_703	822_12_131
891_2_1	12_12_1	1330_2_2313	438_2_1	927_0_591	232_2_734	822_12_135
891_2_1	12_12_1	1330_2_2309	438_2_1	927_0_625	232_2_711	822_12_121
891_2_1	12_12_1	1330_2_2264	438_2_1	927_0_600	232_2_746	822_12_145
891_2_1	12_12_1	1330_2_2278	438_2_1	927_0_596	232_2_742	822_12_143
891_2_1	12_12_1	1330_2_2261	438_2_1	927_0_609	232_2_745	822_12_143
891_2_1	12_12_1	1330_2_2241	438_2_1	927_0_633	232_2_752	822_12_135
891_2_1	12_12_1	1330_2_2225	438_2_1	927_0_651	232_2_740	822_12_146
891_2_1	12_12_1	1330_2_2249	438_2_1	927_0_595	232_2_770	822_12_151
891_2_1	12_12_1	1330_2_2260	438_2_1	927_0_556	232_2_788	822_12_160
891_2_1	12_12_1	1330_2_2256	438_2_1	927_0_488	232_2_811	822_12_190
891_2_1	12_12_1	1330_2_2278	438_2_1	927_0_496	232_2_781	822_12_199
891_2_1	12_12_1	1330_2_2373	438_2_1	927_0_404	232_2_789	822_12_191
891_2_1	12_12_1	1330_2_2372	438_2_1	927_0_401	232_2_789	822_12_202
891_2_1	12_12_1	1330_2_2365	438_2_1	927_0_419	232_2_793	822_12_207
891_2_1	12_12_1	1330_2_2372	438_2_1	927_0_451	232_2_753	822_12_207
891_2_1	12_12_1	1330_2_2406	438_2_1	927_0_429	232_2_760	822_12_197
891_2_1	12_12_1	1330_2_2398	438_2_1	927_0_453	232_2_749	822_12_203
891_2_1	12_12_1	1330_2_2355	438_2_1	927_0_486	232_2_750	822_12_207
891_2_1	12_12_1	1330_2_2339	438_2_1	927_0_481	232_2_771	822_12_201
891_2_1	12_12_1	1330_2_2308	438_2_1	927_0_532	232_2_746	822_12_212
891_2_1	12_12_1	1330_2_2336	438_2_1	927_0_512	232_2_733	822_12_208
891_2_1	12_12_1	1330_2_2304	438_2_1	927_0_536	232_2_746	822_12_198
891_2_1	12_12_1	1330_2_2253	438_2_1	927_0_548	232_2_789	822_12_197
891_2_1	12_12_1	1330_2_2247	438_2_1	927_0_561	232_2_759	822_12_222
891_2_1	12_12_1	1330_2_2261	438_2_1	927_0_530	232_2_776	822_12_213
891_2_1	12_12_1	1330_2_2337	438_2_1	927_0_463	232_2_768	822_12_204
891_2_1	12_12_1	1330_2_2341	438_2_1	927_0_412	232_2_813	822_12_208
891_2_1	12_12_1	1330_2_2395	438_2_1	927_0_364	232_2_823	822_12_199
891_2_1	12_12_1	1330_2_2372	438_2_1	927_0_359	232_2_857	822_12_200
891_2_1	12_12_1	1330_2_2404	438_2_1	927_0_374	232_2_844	822_12_182
891_2_1	12_12_1	1330_2_2388	438_2_1	927_0_404	232_2_855	822_12_166
891_2_1	12_12_1	1330_2_2374	438_2_1	927_0_414	232_2_843	822_12_179
891_2_1	12_12_1	1330_2_2313	438_2_1	927_0_394	232_2_904	822_12_185
891_2_1	12_12_1	1330_2_2316	438_2_1	927_0_389	232_2_898	822_12_197
891_2_1	12_12_1	1330_2_2299	438_2_1	927_0_406	232_2_912	822_12_183
891_2_1	12_12_1	1330_2_2343	438_2_1	927_0_361	232_2_892	822_12_194
891_2_1	12_12_1	1330_2_2366	438_2_1	927_0_316	232_2_897	822_12_214
891_2_1	12_12_1	1330_2_2353	438_2_1	927_0_314	232_2_892	822_12_238
891_2_1	12_12_1	1330_2_2306	438_2_1	927_0_342	232_2_929	822_12_237
891_2_1	12_12_1	1330_2_2248	438_2_1	927_0_397	232_2_932	822_12_241
891_2_1	12_12_1	1330_2_2211	438_2_1	927_0_467	232_2_916	822_12_223
891_2_1	12_12_1	1330_2_2129	438_2_1	927_0_528	232_2_902	822_12_252
891_2_1	12_12_1	1330_2_2116	438_2_1	927_0_507	232_2_928	822_12_243
891_2_1	12_12_1	1330_2_2107	438_2_1	927_0_480	232_2_941	822_12_259
891_2_1	12_12_1	1330_2_2115	438_2_1	927_0_472	232_2_930	822_12_274
891_2_1	12_12_1	1330_2_2138	438_2_1	927_0_474	232_2_907	822_12_267
891_2_1	12_12_1	1330_2_2128	438_2_1	927_0_503	232_2_888	822_12_267
891_2_1	12_12_1	1330_2_2143	438_2_1	927_0_473	232_2_874	822_12_295
891_2_1	12_12_1	1330_2_2122	438_2_1	927_0_447	232_2_926	822_12_307
891_2_1	12_12_1	1330_2_2135	438_2_1	927_0_465	232_2_888	822_12_321
891_2_1	12_12_1	1330_2_2100	438_2_1	927_0_464	232_2_929	822_12_313
891_2_1	12_12_1	1330_2_2076	438_2_1	927_0_481	232_2_927	822_12_323
891_2_1	12_12_1	1330_2_2060	438_2_1	927_0_523	232_2_885	822_12_339
891_2_1	12_12_1	1330_2_2076	438_2_1	927_0_480	232_2_910	822_12_343
891_2_1	12_12_1	1330_2_2085	438_2_1	927_0_431	232_2_935	822_12_334
891_2_1	12_12_1	1330_2_2033	438_2_1	927_0_392	232_2_1009	822_12_339
891_2_1	12_12_1	1330_2_2035	438_2_1	927_0_380	232_2_1056	822_12_326
891_2_1	12_12_1	1330_2_2057	438_2_1	927_0_368	232_2_1076	822_12_299
891_2_1	12_12_1	1330_2_2013	438_2_1	927_0_391	232_2_1073	822_12_317
891_2_1	12_12_1	1330_2_2005	438_2_1	927_0_417	232_2_1046	822_12_331
891_2_1	12_12_1	1330_2_1943	438_2_1	927_0_489	232_2_1015	822_12_341
891_2_1	12_12_1	1330_2_1951	438_2_1	927_0_571	232_2_930	822_12_348
891_2_1	12_12_1	1330_2_1973	438_2_1	927_0_580	232_2_937	822_12_318
891_2_1	12_12_1	1330_2_1924	438_2_1	927_0_646	232_2_908	822_12_328
891_2_1	12_12_1	1330_2_1926	438_2_1	927_0_645	232_2_915	822_12_309
891_2_1	12_12_1	1330_2_1906	438_2_1	927_0_664	232_2_906	822_12_306
891_2_1	12_12_1	1330_2_1867	438_2_1	927_0_688	232_2_932	822_12_285
891_2_1	12_12_1	1330_2_1916	438_2_1	927_0_658	232_2_920	822_12_275
891_2_1	12_12_1	1330_2_1931	438_2_1	927_0_620	232_2_959	822_12_255
891_2_1	12_12_1	1330_2_2010	438_2_1	927_0_559	232_2_917	822_12_265
891_2_1	12_12_1	1330_2_2022	438_2_1	927_0_491	232_2_971	822_12_253
891_2_1	12_12_1	1330_2_2091	438_2_1	927_0_446	232_2_971	822_12_244
891_2_1	12_12_1	1330_2_2069	438_2_1	927_0_425	232_2_988	822_12_277
891_2_1	12_12_1	1330_2_2094	438_2_1	927_0_434	232_2_992	822_12_257
891_2_1	12_12_1	1330_2_2091	438_2_1	927_0_438	232_2_983	822_12_274
891_2_1	12_12_1	1330_2_2098	438_2_1	927_0_459	232_2_953	822_12_279
891_2_1	12_12_1	1330_2_2077	438_2_1	927_0_533	232_2_909	822_12_273
891_2_1	12_12_1	1330_2_2055	438_2_1	927_0_587	232_2_879	822_12_271
891_2_1	12_12_1	1330_2_2064	438_2_1	927_0_620	232_2_841	822_12_273
891_2_1	12_12_1	1330_2_2100	438_2_1	927_0_585	232_2_828	822_12_281
891_2_1	12_12_1	1330_2_2072	438_2_1	927_0_593	232_2_814	822_12_302
891_2_1	12_12_1	1330_2_2099	438_2_1	927_0_574	232_2_809	822_12_284
891_2_1	12_12_1	1330_2_2072	438_2_1	927_0_579	232_2_807	822_12_304
891_2_1	12_12_1	1330_2_2083	438_2_1	927_0_565	232_2_829	822_12_291
891_2_1	12_12_1	1330_2_2088	438_2_1	927_0_540	232_2_831	822_12_295
891_2_1	12_12_1	1330_2_2075	438_2_1	927_0_524	232_2_857	822_12_300
891_2_1	12_12_1	1330_2_2110	438_2_1	927_0_472	232_2_876	822_12_302
891_2_1	12_12_1	1330_2_2101	438_2_1	927_0_459	232_2_871	822_12_335
891_2_1	12_12_1	1330_2_2151	438_2_1	927_0_410	232_2_876	822_12_339
891_2_1	12_12_1	1330_2_2185	438_2_1	927_0_356	232_2_887	822_12_357
891_2_1	12_12_1	1330_2_2190	438_2_1	927_0_376	232_2_905	822_12_328
891_2_1	12_12_1	1330_2_2201	438_2_1	927_0_381	232_2_902	822_12_325
891_2_1	12_12_1	1330_2_2175	438_2_1	927_0_408	232_2_911	822_12_314
891_2_1	12_12_1	1330_2_2175	438_2_1	927_0_420	232_2_894	822_12_313
891_2_1	12_12_1	1330_2_2142	438_2_1	927_0_446	232_2_912	822_12_312
891_2_1	12_12_1	1330_2_2149	438_2_1	927_0_453	232_2_917	822_12_286
891_2_1	12_12_1	1330_2_2133	438_2_1	927_0_465	232_2_927	822_12_287
891_2_1	12_12_1	1330_2_2108	438_2_1	927_0_489	232_2_911	822_12_286
891_2_1	12_12_1	1330_2_2089	438_2_1	927_0_488	232_2_914	822_12_299
891_2_1	12_12_1	1330_2_2105	438_2_1	927_0_469	232_2_909	822_12_318
891_2_1	12_12_1	1330_2_2125	438_2_1	927_0_425	232_2_932	822_12_310
891_2_1	12_12_1	1330_2_2130	438_2_1	927_0_380	232_2_959	822_12_319
891_2_1	12_12_1	1330_2_2132	438_2_1	927_0_350	232_2_981	822_12_314
891_2_1	12_12_1	1330_2_2110	438_2_1	927_0_385	232_2_983	822_12_308
891_2_1	12_12_1	1330_2_2086	438_2_1	927_0_416	232_2_982	822_12_311
891_2_1	12_12_1	1330_2_2128	438_2_1	927_0_411	232_2_945	822_12_307
891_2_1	12_12_1	1330_2_2154	438_2_1	927_0_379	232_2_962	822_12_292
891_2_1	12_12_1	1330_2_2195	438_2_1	927_0_372	232_2_947	822_12_277
891_2_1	12_12_1	1330_2_2188	438_2_1	927_0_383	232_2_954	822_12_282
891_2_1	12_12_1	1330_2_2196	438_2_1	927_0_389	232_2_947	822_12_272
891_2_1	12_12_1	1330_2_2146	438_2_1	927_0_430	232_2_997	822_12_243
891_2_1	12_12_1	1330_2_2075	438_2_1	927_0_460	232_2_1025	822_12_250
891_2_1	12_12_1	1330_2_2083	438_2_1	927_0_467	232_2_1012	822_12_244
891_2_1	12_12_1	1330_2_2048	438_2_1	927_0_471	232_2_1002	822_12_271
891_2_1	12_12_1	1330_2_2065	438_2_1	927_0_466	232_2_1002	822_12_259
891_2_1	12_12_1	1330_2_2062	438_2_1	927_0_443	232_2_1024	822_12_264
891_2_1	12_12_1	1330_2_2028	438_2_1	927_0_457	232_2_1040	822_12_263
891_2_1	12_12_1	1330_2_2004	438_2_1	927_0_488	232_2_1033	822_12_269
891_2_1	12_12_1	1330_2_2009	438_2_1	927_0_483	232_2_1049	822_12_254
891_2_1	12_12_1	1330_2_2000	438_2_1	927_0_463	232_2_1072	822_12_255
891_2_1	12_12_1	1330_2_2037	438_2_1	927_0_415	232_2_1075	822_12_254
891_2_1	12_12_1	1330_2_2033	438_2_1	927_0_385	232_2_1083	822_12_281
891_2_1	12_12_1	1330_2_2062	438_2_1	927_0_400	232_2_1076	822_12_256
891_2_1	12_12_1	1330_2_2063	438_2_1	927_0_384	232_2_1096	822_12_249
891_2_1	12_12_1	1330_2_2074	438_2_1	927_0_399	232_2_1060	822_12_266
891_2_1	12_12_1	1330_2_2091	438_2_1	927_0_329	232_2_1097	822_12_282
891_2_1	12_12_1	1330_2_2104	438_2_1	927_0_312	232_2_1072	822_12_307
891_2_1	12_12_1	1330_2_2061	438_2_1	927_0_294	232_2_1128	822_12_326
891_2_1	12_12_1	1330_2_2059	438_2_1	927_0_295	232_2_1124	822_12_343
891_2_1	12_12_1	1330_2_2135	438_2_1	927_0_283	232_2_1073	822_12_324
891_2_1	12_12_1	1330_2_2122	438_2_1	927_0_296	232_2_1077	822_12_317
891_2_1	12_12_1	1330_2_2224	438_2_1	927_0_339	232_2_938	822_12_325
891_2_1	12_12_1	1330_2_2183	438_2_1	927_0_362	232_2_957	822_12_328
891_2_1	12_12_1	1330_2_2153	438_2_1	927_0_448	232_2_922	822_12_311
891_2_1	12_12_1	1330_2_2077	438_2_1	927_0_508	232_2_915	822_12_327
891_2_1	12_12_1	1330_2_2065	438_2_1	927_0_537	232_2_898	822_12_317
891_2_1	12_12_1	1330_2_2012	438_2_1	927_0_546	232_2_907	822_12_332
891_2_1	12_12_1	1330_2_2070	438_2_1	927_0_533	232_2_876	822_12_326
891_2_1	12_12_1	1330_2_2030	438_2_1	927_0_539	232_2_892	822_12_324
891_2_1	12_12_1	1330_2_2068	438_2_1	927_0_539	232_2_872	822_12_302
891_2_1	12_12_1	1330_2_2108	438_2_1	927_0_467	232_2_864	822_12_331
891_2_1	12_12_1	1330_2_2106	438_2_1	927_0_485	232_2_870	822_12_322
891_2_1	12_12_1	1330_2_2127	438_2_1	927_0_497	232_2_835	822_12_329
891_2_1	12_12_1	1330_2_2094	438_2_1	927_0_536	232_2_830	822_12_318
891_2_1	12_12_1	1330_2_2152	438_2_1	927_0_504	232_2_799	822_12_332
891_2_1	12_12_1	1330_2_2176	438_2_1	927_0_466	232_2_784	822_12_350
891_2_1	12_12_1	1330_2_2187	438_2_1	927_0_431	232_2_796	822_12_361
891_2_1	12_12_1	1330_2_2170	438_2_1	927_0_426	232_2_822	822_12_362
891_2_1	12_12_1	1330_2_2160	438_2_1	927_0_436	232_2_843	822_12_349
891_2_1	12_12_1	1330_2_2133	438_2_1	927_0_423	232_2_854	822_12_378
891_2_1	12_12_1	1330_2_2143	438_2_1	927_0_457	232_2_824	822_12_370
891_2_1	12_12_1	1330_2_2191	438_2_1	927_0_477	232_2_771	822_12_363
891_2_1	12_12_1	1330_2_2174	438_2_1	927_0_479	232_2_793	822_12_357
891_2_1	12_12_1	1330_2_2174	438_2_1	927_0_480	232_2_773	822_12_366
891_2_1	12_12_1	1330_2_2143	438_2_1	927_0_531	232_2_779	822_12_347
891_2_1	12_12_1	1330_2_2179	438_2_1	927_0_490	232_2_765	822_12_352
891_2_1	12_12_1	1330_2_2168	438_2_1	927_0_464	232_2_793	822_12_368
891_2_1	12_12_1	1330_2_2173	438_2_1	927_0_444	232_2_833	822_12_336
891_2_1	12_12_1	1330_2_2195	438_2_1	927_0_430	232_2_762	822_12_386
891_2_1	12_12_1	1330_2_2227	438_2_1	927_0_396	232_2_784	822_12_374
891_2_1	12_12_1	1330_2_2228	438_2_1	927_0_404	232_2_760	822_12_396
891_2_1	12_12_1	1330_2_2225	438_2_1	927_0_433	232_2_768	822_12_365
891_2_1	12_12_1	1330_2_2204	438_2_1	927_0_453	232_2_735	822_12_403
891_2_1	12_12_1	1330_2_2218	438_2_1	927_0_461	232_2_707	822_12_401
891_2_1	12_12_1	1330_2_2188	438_2_1	927_0_526	232_2_678	822_12_402
891_2_1	12_12_1	1330_2_2177	438_2_1	927_0_567	232_2_666	822_12_380
891_2_1	12_12_1	1330_2_2162	438_2_1	927_0_638	232_2_616	822_12_375
891_2_1	12_12_1	1330_2_2137	438_2_1	927_0_649	232_2_616	822_12_385
891_2_1	12_12_1	1330_2_2119	438_2_1	927_0_675	232_2_600	822_12_393
891_2_1	12_12_1	1330_2_2171	438_2_1	927_0_584	232_2_654	822_12_366
891_2_1	12_12_1	1330_2_2221	438_2_1	927_0_573	232_2_622	822_12_354
891_2_1	12_12_1	1330_2_2225	438_2_1	927_0_571	232_2_646	822_12_321
891_2_1	12_12_1	1330_2_2230	438_2_1	927_0_551	232_2_654	822_12_322
891_2_1	12_12_1	1330_2_2281	438_2_1	927_0_515	232_2_657	822_12_312
891_2_1	12_12_1	1330_2_2305	438_2_1	927_0_477	232_2_630	822_12_356
891_2_1	12_12_1	1330_2_2314	438_2_1	927_0_501	232_2_608	822_12_345
891_2_1	12_12_1	1330_2_2315	438_2_1	927_0_481	232_2_619	822_12_354
891_2_1	12_12_1	1330_2_2331	438_2_1	927_0_487	232_2_613	822_12_347
891_2_1	12_12_1	1330_2_2350	438_2_1	927_0_444	232_2_630	822_12_362
891_2_1	12_12_1	1330_2_2353	438_2_1	927_0_444	232_2_641	822_12_345
891_2_1	12_12_1	1330_2_2339	438_2_1	927_0_481	232_2_630	822_12_331
891_2_1	12_12_1	1330_2_2325	438_2_1	927_0_494	232_2_643	822_12_322
891_2_1	12_12_1	1330_2_2314	438_2_1	927_0_526	232_2_640	822_12_302
891_2_1	12_12_1	1330_2_2317	438_2_1	927_0_490	232_2_693	822_12_296
891_2_1	12_12_1	1330_2_2316	438_2_1	927_0_474	232_2_709	822_12_295
891_2_1	12_12_1	1330_2_2344	438_2_1	927_0_447	232_2_705	822_12_297
891_2_1	12_12_1	1330_2_2365	438_2_1	927_0_426	232_2_705	822_12_302
891_2_1	12_12_1	1330_2_2368	438_2_1	927_0_403	232_2_704	822_12_317
891_2_1	12_12_1	1330_2_2380	438_2_1	927_0_361	232_2_714	822_12_334
891_2_1	12_12_1	1330_2_2398	438_2_1	927_0_334	232_2_716	822_12_334
891_2_1	12_12_1	1330_2_2379	438_2_1	927_0_337	232_2_729	822_12_357
891_2_1	12_12_1	1330_2_2406	438_2_1	927_0_313	232_2_739	822_12_353
891_2_1	12_12_1	1330_2_2324	438_2_1	927_0_363	232_2_748	822_12_374
891_2_1	12_12_1	1330_2_2279	438_2_1	927_0_413	232_2_749	822_12_379
891_2_1	12_12_1	1330_2_2240	438_2_1	927_0_457	232_2_751	822_12_373
891_2_1	12_12_1	1330_2_2229	438_2_1	927_0_474	232_2_749	822_12_362
891_2_1	12_12_1	1330_2_2199	438_2_1	927_0_486	232_2_761	822_12_354
891_2_1	12_12_1	1330_2_2179	438_2_1	927_0_494	232_2_746	822_12_389
891_2_1	12_12_1	1330_2_2126	438_2_1	927_0_523	232_2_746	822_12_405
891_2_1	12_12_1	1330_2_2112	438_2_1	927_0_574	232_2_747	822_12_361
891_2_1	12_12_1	1330_2_2102	438_2_1	927_0_642	232_2_699	822_12_357
891_2_1	12_12_1	1330_2_2111	438_2_1	927_0_628	232_2_684	822_12_372
891_2_1	12_12_1	1330_2_2083	438_2_1	927_0_637	232_2_684	822_12_371
891_2_1	12_12_1	1330_2_2133	438_2_1	927_0_597	232_2_663	822_12_357
891_2_1	12_12_1	1330_2_2195	438_2_1	927_0_543	232_2_654	822_12_342
891_2_1	12_12_1	1330_2_2234	438_2_1	927_0_503	232_2_641	822_12_339
891_2_1	12_12_1	1330_2_2243	438_2_1	927_0_452	232_2_682	822_12_349
891_2_1	12_12_1	1330_2_2286	438_2_1	927_0_397	232_2_669	822_12_367
891_2_1	12_12_1	1330_2_2322	438_2_1	927_0_339	232_2_705	822_12_368
891_2_1	12_12_1	1330_2_2314	438_2_1	927_0_337	232_2_727	822_12_380
891_2_1	12_12_1	1330_2_2366	438_2_1	927_0_312	232_2_737	822_12_355
891_2_1	12_12_1	1330_2_2391	438_2_1	927_0_335	232_2_695	822_12_359
891_2_1	12_12_1	1330_2_2422	438_2_1	927_0_385	232_2_660	822_12_339
891_2_1	12_12_1	1330_2_2361	438_2_1	927_0_411	232_2_680	822_12_364
891_2_1	12_12_1	1330_2_2330	438_2_1	927_0_443	232_2_697	822_12_336
891_2_1	12_12_1	1330_2_2270	438_2_1	927_0_466	232_2_695	822_12_370
891_2_1	12_12_1	1330_2_2254	438_2_1	927_0_511	232_2_640	822_12_377
891_2_1	12_12_1	1330_2_2244	438_2_1	927_0_485	232_2_654	822_12_389
891_2_1	12_12_1	1330_2_2237	438_2_1	927_0_517	232_2_626	822_12_403
891_2_1	12_12_1	1330_2_2129	438_2_1	927_0_597	232_2_633	822_12_433
891_2_1	12_12_1	1330_2_2139	438_2_1	927_0_639	232_2_601	822_12_419
891_2_1	12_12_1	1330_2_2087	438_2_1	927_0_665	232_2_613	822_12_415
891_2_1	12_12_1	1330_2_2109	438_2_1	927_0_663	232_2_611	822_12_400
891_2_1	12_12_1	1330_2_2109	438_2_1	927_0_635	232_2_598	822_12_429
891_2_1	12_12_1	1330_2_2086	438_2_1	927_0_626	232_2_612	822_12_421
891_2_1	12_12_1	1330_2_2099	438_2_1	927_0_581	232_2_617	822_12_433
891_2_1	12_12_1	1330_2_2114	438_2_1	927_0_543	232_2_665	822_12_406
891_2_1	12_12_1	1330_2_2170	438_2_1	927_0_525	232_2_660	822_12_397
891_2_1	12_12_1	1330_2_2238	438_2_1	927_0_484	232_2_672	822_12_373
891_2_1	12_12_1	1330_2_2252	438_2_1	927_0_479	232_2_650	822_12_385
891_2_1	12_12_1	1330_2_2265	438_2_1	927_0_508	232_2_661	822_12_341
891_2_1	12_12_1	1330_2_2241	438_2_1	927_0_513	232_2_683	822_12_343
891_2_1	12_12_1	1330_2_2279	438_2_1	927_0_490	232_2_676	822_12_323
891_2_1	12_12_1	1330_2_2268	438_2_1	927_0_495	232_2_645	822_12_366
891_2_1	12_12_1	1330_2_2290	438_2_1	927_0_472	232_2_634	822_12_370
891_2_1	12_12_1	1330_2_2255	438_2_1	927_0_480	232_2_658	822_12_376
891_2_1	12_12_1	1330_2_2228	438_2_1	927_0_474	232_2_681	822_12_394
891_2_1	12_12_1	1330_2_2223	438_2_1	927_0_455	232_2_708	822_12_397
891_2_1	12_12_1	1330_2_2226	438_2_1	927_0_439	232_2_720	822_12_383
891_2_1	12_12_1	1330_2_2242	438_2_1	927_0_432	232_2_699	822_12_401
891_2_1	12_12_1	1330_2_2253	438_2_1	927_0_432	232_2_702	822_12_399
891_2_1	12_12_1	1330_2_2230	438_2_1	927_0_488	232_2_674	822_12_401
891_2_1	12_12_1	1330_2_2268	438_2_1	927_0_487	232_2_671	822_12_371
891_2_1	12_12_1	1330_2_2265	438_2_1	927_0_480	232_2_651	822_12_412
891_2_1	12_12_1	1330_2_2292	438_2_1	927_0_469	232_2_627	822_12_401
891_2_1	12_12_1	1330_2_2275	438_2_1	927_0_477	232_2_620	822_12_405
891_2_1	12_12_1	1330_2_2260	438_2_1	927_0_524	232_2_613	822_12_389
891_2_1	12_12_1	1330_2_2218	438_2_1	927_0_511	232_2_614	822_12_434
891_2_1	12_12_1	1330_2_2228	438_2_1	927_0_529	232_2_613	822_12_406
891_2_1	12_12_1	1330_2_2213	438_2_1	927_0_515	232_2_642	822_12_414
891_2_1	12_12_1	1330_2_2242	438_2_1	927_0_469	232_2_687	822_12_394
891_2_1	12_12_1	1330_2_2223	438_2_1	927_0_467	232_2_693	822_12_394
891_2_1	12_12_1	1330_2_2211	438_2_1	927_0_474	232_2_701	822_12_382
891_2_1	12_12_1	1330_2_2153	438_2_1	927_0_477	232_2_712	822_12_414
891_2_1	12_12_1	1330_2_2194	438_2_1	927_0_479	232_2_678	822_12_417
891_2_1	12_12_1	1330_2_2178	438_2_1	927_0_513	232_2_702	822_12_398
891_2_1	12_12_1	1330_2_2154	438_2_1	927_0_542	232_2_707	822_12_402
891_2_1	12_12_1	1330_2_2185	438_2_1	927_0_542	232_2_686	822_12_388
891_2_1	12_12_1	1330_2_2181	438_2_1	927_0_521	232_2_675	822_12_402
891_2_1	12_12_1	1330_2_2201	438_2_1	927_0_499	232_2_675	822_12_383
891_2_1	12_12_1	1330_2_2173	438_2_1	927_0_501	232_2_692	822_12_386
891_2_1	12_12_1	1330_2_2169	438_2_1	927_0_507	232_2_692	822_12_387
891_2_1	12_12_1	1330_2_2163	438_2_1	927_0_480	232_2_720	822_12_398
891_2_1	12_12_1	1330_2_2194	438_2_1	927_0_438	232_2_722	822_12_409
891_2_1	12_12_1	1330_2_2221	438_2_1	927_0_413	232_2_715	822_12_434
891_2_1	12_12_1	1330_2_2208	438_2_1	927_0_412	232_2_724	822_12_442
891_2_1	12_12_1	1330_2_2202	438_2_1	927_0_428	232_2_717	822_12_445
891_2_1	12_12_1	1330_2_2180	438_2_1	927_0_472	232_2_693	822_12_445
891_2_1	12_12_1	1330_2_2178	438_2_1	927_0_492	232_2_663	822_12_459
891_2_1	12_12_1	1330_2_2141	438_2_1	927_0_512	232_2_665	822_12_476
891_2_1	12_12_1	1330_2_2085	438_2_1	927_0_576	232_2_642	822_12_489
891_2_1	12_12_1	1330_2_2087	438_2_1	927_0_568	232_2_661	822_12_483
891_2_1	12_12_1	1330_2_2111	438_2_1	927_0_545	232_2_636	822_12_494
891_2_1	12_12_1	1330_2_2148	438_2_1	927_0_469	232_2_673	822_12_486
891_2_1	12_12_1	1330_2_2147	438_2_1	927_0_475	232_2_649	822_12_500
891_2_1	12_12_1	1330_2_2141	438_2_1	927_0_451	232_2_678	822_12_494
891_2_1	12_12_1	1330_2_2147	438_2_1	927_0_464	232_2_657	822_12_500
891_2_1	12_12_1	1330_2_2154	438_2_1	927_0_493	232_2_644	822_12_488
891_2_1	12_12_1	1330_2_2195	438_2_1	927_0_498	232_2_610	822_12_478
891_2_1	12_12_1	1330_2_2182	438_2_1	927_0_536	232_2_624	822_12_451
891_2_1	12_12_1	1330_2_2163	438_2_1	927_0_535	232_2_607	822_12_478
891_2_1	12_12_1	1330_2_2214	438_2_1	927_0_464	232_2_623	822_12_469
891_2_1	12_12_1	1330_2_2201	438_2_1	927_0_438	232_2_625	822_12_501
891_2_1	12_12_1	1330_2_2201	438_2_1	927_0_427	232_2_658	822_12_480
891_2_1	12_12_1	1330_2_2195	438_2_1	927_0_407	232_2_641	822_12_523
891_2_1	12_12_1	1330_2_2223	438_2_1	927_0_408	232_2_637	822_12_506
891_2_1	12_12_1	1330_2_2234	438_2_1	927_0_386	232_2_635	822_12_529
891_2_1	12_12_1	1330_2_2223	438_2_1	927_0_384	232_2_701	822_12_489
891_2_1	12_12_1	1330_2_2237	438_2_1	927_0_382	232_2_696	822_12_480
891_2_1	12_12_1	1330_2_2182	438_2_1	927_0_449	232_2_732	822_12_448
891_2_1	12_12_1	1330_2_2167	438_2_1	927_0_478	232_2_704	822_12_472
891_2_1	12_12_1	1330_2_2164	438_2_1	927_0_473	232_2_710	822_12_458
891_2_1	12_12_1	1330_2_2175	438_2_1	927_0_497	232_2_669	822_12_457
891_2_1	12_12_1	1330_2_2178	438_2_1	927_0_488	232_2_672	822_12_448
891_2_1	12_12_1	1330_2_2198	438_2_1	927_0_503	232_2_650	822_12_436
891_2_1	12_12_1	1330_2_2183	438_2_1	927_0_548	232_2_616	822_12_442
891_2_1	12_12_1	1330_2_2184	438_2_1	927_0_605	232_2_567	822_12_431
891_2_1	12_12_1	1330_2_2166	438_2_1	927_0_616	232_2_584	822_12_428
891_2_1	12_12_1	1330_2_2149	438_2_1	927_0_658	232_2_580	822_12_412
891_2_1	12_12_1	1330_2_2170	438_2_1	927_0_635	232_2_577	822_12_401
891_2_1	12_12_1	1330_2_2146	438_2_1	927_0_613	232_2_590	822_12_434
891_2_1	12_12_1	1330_2_2158	438_2_1	927_0_554	232_2_606	822_12_457
891_2_1	12_12_1	1330_2_2179	438_2_1	927_0_493	232_2_619	822_12_481
891_2_1	12_12_1	1330_2_2179	438_2_1	927_0_467	232_2_666	822_12_445
891_2_1	12_12_1	1330_2_2185	438_2_1	927_0_467	232_2_633	822_12_489
891_2_1	12_12_1	1330_2_2166	438_2_1	927_0_453	232_2_645	822_12_505
891_2_1	12_12_1	1330_2_2149	438_2_1	927_0_479	232_2_624	822_12_520
891_2_1	12_12_1	1330_2_2152	438_2_1	927_0_499	232_2_626	822_12_507
891_2_1	12_12_1	1330_2_2160	438_2_1	927_0_549	232_2_624	822_12_459
891_2_1	12_12_1	1330_2_2148	438_2_1	927_0_541	232_2_649	822_12_459
891_2_1	12_12_1	1330_2_2131	438_2_1	927_0_562	232_2_639	822_12_468
891_2_1	12_12_1	1330_2_2116	438_2_1	927_0_538	232_2_647	822_12_478
891_2_1	12_12_1	1330_2_2104	438_2_1	927_0_570	232_2_593	822_12_511
891_2_1	12_12_1	1330_2_2077	438_2_1	927_0_573	232_2_616	822_12_512
891_2_1	12_12_1	1330_2_2086	438_2_1	927_0_560	232_2_612	822_12_518
891_2_1	12_12_1	1330_2_2089	438_2_1	927_0_571	232_2_569	822_12_547
891_2_1	12_12_1	1330_2_2122	438_2_1	927_0_547	232_2_566	822_12_530
891_2_1	12_12_1	1330_2_2124	438_2_1	927_0_531	232_2_572	822_12_527
891_2_1	12_12_1	1330_2_2209	438_2_1	927_0_509	232_2_528	822_12_514
891_2_1	12_12_1	1330_2_2177	438_2_1	927_0_517	232_2_518	822_12_542
891_2_1	12_12_1	1330_2_2178	438_2_1	927_0_570	232_2_509	822_12_507
891_2_1	12_12_1	1330_2_2168	438_2_1	927_0_581	232_2_495	822_12_533
891_2_1	12_12_1	1330_2_2154	438_2_1	927_0_564	232_2_502	822_12_538
891_2_1	12_12_1	1330_2_2191	438_2_1	927_0_572	232_2_473	822_12_527
891_2_1	12_12_1	1330_2_2210	438_2_1	927_0_535	232_2_465	822_12_532
891_2_1	12_12_1	1330_2_2242	438_2_1	927_0_489	232_2_465	822_12_570
891_2_1	12_12_1	1330_2_2277	438_2_1	927_0_421	232_2_507	822_12_571
891_2_1	12_12_1	1330_2_2299	438_2_1	927_0_395	232_2_505	822_12_578
891_2_1	12_12_1	1330_2_2294	438_2_1	927_0_411	232_2_530	822_12_565
891_2_1	12_12_1	1330_2_2269	438_2_1	927_0_442	232_2_523	822_12_580
891_2_1	12_12_1	1330_2_2247	438_2_1	927_0_440	232_2_550	822_12_569
891_2_1	12_12_1	1330_2_2264	438_2_1	927_0_441	232_2_539	822_12_570
891_2_1	12_12_1	1330_2_2264	438_2_1	927_0_452	232_2_528	822_12_569
891_2_1	12_12_1	1330_2_2242	438_2_1	927_0_468	232_2_527	822_12_570
891_2_1	12_12_1	1330_2_2228	438_2_1	927_0_476	232_2_534	822_12_573
891_2_1	12_12_1	1330_2_2193	438_2_1	927_0_472	232_2_554	822_12_574
891_2_1	12_12_1	1330_2_2169	438_2_1	927_0_478	232_2_570	822_12_562
891_2_1	12_12_1	1330_2_2148	438_2_1	927_0_531	232_2_555	822_12_550
891_2_1	12_12_1	1330_2_2107	438_2_1	927_0_585	232_2_578	822_12_536
891_2_1	12_12_1	1330_2_2154	438_2_1	927_0_588	232_2_553	822_12_508
891_2_1	12_12_1	1330_2_2158	438_2_1	927_0_599	232_2_553	822_12_477
891_2_1	12_12_1	1330_2_2159	438_2_1	927_0_589	232_2_564	822_12_464
891_2_1	12_12_1	1330_2_2184	438_2_1	927_0_554	232_2_573	822_12_458
891_2_1	12_12_1	1330_2_2156	438_2_1	927_0_570	232_2_583	822_12_453
891_2_1	12_12_1	1330_2_2207	438_2_1	927_0_559	232_2_563	822_12_448
891_2_1	12_12_1	1330_2_2231	438_2_1	927_0_539	232_2_576	822_12_440
891_2_1	12_12_1	1330_2_2222	438_2_1	927_0_538	232_2_557	822_12_449
891_2_1	12_12_1	1330_2_2226	438_2_1	927_0_513	232_2_595	822_12_430
891_2_1	12_12_1	1330_2_2231	438_2_1	927_0_522	232_2_559	822_12_457
891_2_1	12_12_1	1330_2_2254	438_2_1	927_0_505	232_2_574	822_12_445
891_2_1	12_12_1	1330_2_2266	438_2_1	927_0_484	232_2_569	822_12_462
891_2_1	12_12_1	1330_2_2298	438_2_1	927_0_434	232_2_585	822_12_456
891_2_1	12_12_1	1330_2_2265	438_2_1	927_0_423	232_2_610	822_12_477
891_2_1	12_12_1	1330_2_2257	438_2_1	927_0_427	232_2_608	822_12_488
891_2_1	12_12_1	1330_2_2203	438_2_1	927_0_447	232_2_628	822_12_513
891_2_1	12_12_1	1330_2_2205	438_2_1	927_0_478	232_2_599	822_12_515
891_2_1	12_12_1	1330_2_2167	438_2_1	927_0_508	232_2_603	822_12_514
891_2_1	12_12_1	1330_2_2177	438_2_1	927_0_521	232_2_603	822_12_483
891_2_1	12_12_1	1330_2_2149	438_2_1	927_0_520	232_2_621	822_12_488
891_2_1	12_12_1	1330_2_2179	438_2_1	927_0_502	232_2_593	822_12_499
891_2_1	12_12_1	1330_2_2168	438_2_1	927_0_543	232_2_601	822_12_469
891_2_1	12_12_1	1330_2_2162	438_2_1	927_0_569	232_2_593	822_12_454
891_2_1	12_12_1	1330_2_2167	438_2_1	927_0_564	232_2_575	822_12_470
891_2_1	12_12_1	1330_2_2176	438_2_1	927_0_581	232_2_558	822_12_460
891_2_1	12_12_1	1330_2_2202	438_2_1	927_0_552	232_2_576	822_12_447
891_2_1	12_12_1	1330_2_2218	438_2_1	927_0_486	232_2_567	822_12_492
891_2_1	12_12_1	1330_2_2247	438_2_1	927_0_442	232_2_585	822_12_491
891_2_1	12_12_1	1330_2_2263	438_2_1	927_0_416	232_2_574	822_12_508
891_2_1	12_12_1	1330_2_2254	438_2_1	927_0_449	232_2_568	822_12_505
891_2_1	12_12_1	1330_2_2266	438_2_1	927_0_461	232_2_569	822_12_498
891_2_1	12_12_1	1330_2_2196	438_2_1	927_0_529	232_2_610	822_12_463
891_2_1	12_12_1	1330_2_2200	438_2_1	927_0_544	232_2_578	822_12_475
891_2_1	12_12_1	1330_2_2223	438_2_1	927_0_506	232_2_584	822_12_471
891_2_1	12_12_1	1330_2_2247	438_2_1	927_0_522	232_2_544	822_12_477
891_2_1	12_12_1	1330_2_2237	438_2_1	927_0_498	232_2_565	822_12_484
891_2_1	12_12_1	1330_2_2307	438_2_1	927_0_457	232_2_526	822_12_502
891_2_1	12_12_1	1330_2_2344	438_2_1	927_0_457	232_2_524	822_12_468
891_2_1	12_12_1	1330_2_2364	438_2_1	927_0_462	232_2_526	822_12_444
891_2_1	12_12_1	1330_2_2404	438_2_1	927_0_493	232_2_482	822_12_423
891_2_1	12_12_1	1330_2_2471	438_2_1	927_0_453	232_2_468	822_12_406
891_2_1	12_12_1	1330_2_2478	438_2_1	927_0_467	232_2_465	822_12_375
891_2_1	12_12_1	1330_2_2519	438_2_1	927_0_473	232_2_442	822_12_360
891_2_1	12_12_1	1330_2_2498	438_2_1	927_0_476	232_2_424	822_12_389
891_2_1	12_12_1	1330_2_2485	438_2_1	927_0_489	232_2_427	822_12_390
891_2_1	12_12_1	1330_2_2485	438_2_1	927_0_488	232_2_445	822_12_373
891_2_1	12_12_1	1330_2_2470	438_2_1	927_0_450	232_2_460	822_12_410
891_2_1	12_12_1	1330_2_2458	438_2_1	927_0_452	232_2_459	822_12_428
891_2_1	12_12_1	1330_2_2455	438_2_1	927_0_509	232_2_440	822_12_386
891_2_1	12_12_1	1330_2_2423	438_2_1	927_0_527	232_2_448	822_12_395
891_2_1	12_12_1	1330_2_2403	438_2_1	927_0_536	232_2_477	822_12_366
891_2_1	12_12_1	1330_2_2424	438_2_1	927_0_508	232_2_478	822_12_370
891_2_1	12_12_1	1330_2_2406	438_2_1	927_0_478	232_2_502	822_12_384
891_2_1	12_12_1	1330_2_2370	438_2_1	927_0_512	232_2_507	822_12_381
891_2_1	12_12_1	1330_2_2399	438_2_1	927_0_486	232_2_499	822_12_391
891_2_1	12_12_1	1330_2_2361	438_2_1	927_0_559	232_2_479	822_12_384
891_2_1	12_12_1	1330_2_2360	438_2_1	927_0_589	232_2_467	822_12_373
891_2_1	12_12_1	1330_2_2340	438_2_1	927_0_616	232_2_462	822_12_370
[truncated: 3,001 more rows]
[truncated: 1,250 more columns]
