# Supplementary material for: Environmental change makes robust ecological networks fragile
Source: Nat Commun. 2016 Aug 11;7:12462. doi: 10.1038/ncomms12462 (PMC4987532; doi:10.1038/ncomms12462)
Supplement: Supplementary Data 1 — Host-parasite networks and host extinction sequences in Avida experiments. The compressed archive includes the 100 co-evolved host-parasite networks and the host extinction sequences in the historical scenario. [file ncomms12462-s2.zip › Supplementary_data_S1/host_extinction_sequence_55.csv]

1200_1_2	344_46_6	345_46_1	347_0_2	340_12_2	341_46_1	342_12_1	343_12_2	348_12_1	349_46_14	298_25_1	299_5_5	296_12_17	297_46_10	294_25_13	295_25_4	292_25_1	293_46_9	290_46_2	291_46_5	270_0_9	271_5_7	272_25_3	273_1_2	274_1_4	275_25_2	276_46_7	277_25_1	278_25_7	279_25_2	1132_2_1	108_1_37	109_0_1	102_46_6	103_125_7	100_04_19	101_46_18	106_46_3	107_25_4	104_25_13	105_02_13	1375_25_1	1655_46_1	99_12_22	98_25_1	91_46_2	90_125_7	93_1_4	92_25_17	95_0_3
1200_1_3	344_46_6	345_46_1	347_0_1	340_12_1	341_46_1	342_12_1	343_12_2	348_12_1	349_46_19	298_25_1	299_5_4	296_12_19	297_46_15	294_25_16	295_25_4	293_46_9	290_46_2	291_46_5	270_0_13	271_5_6	272_25_3	273_1_2	274_1_4	275_25_2	276_46_6	277_25_1	278_25_9	279_25_2	108_1_37	109_0_1	102_46_2	103_125_9	100_04_24	101_46_22	106_46_3	107_25_6	104_25_15	105_02_14	99_12_24	98_25_1	91_46_2	90_125_6	93_1_4	92_25_18	95_0_4	94_12_7	97_2_1	96_2_3	1622_25_1
1559_125_2	294_25_18	1141_46_1	527_125_8	127_25_1	198_46_5	1256_12_1	428_46_2	453_12_1	1254_4_4	818_46_2	347_0_1	340_12_4	341_46_1	342_12_1	343_12_2	810_25_1	811_25_7	504_125_21	348_12_1	349_46_26	1253_25_3	595_25_12	1260_46_1	719_25_1	716_46_1	715_12_1	713_1_11	712_25_1	711_125_4	662_46_1	1490_0_1	915_25_1	1492_125_3	1493_46_1	1494_1_1	17_2_5	1496_25_4	1396_04_1	1498_46_4	1499_4_1	655_125_1	1069_1_4	1068_25_1	1060_125_4	1168_0_1	1062_46_1	1064_46_1	892_25_2	427_46_1
1559_125_3	294_25_16	127_25_1	198_46_5	429_25_2	428_46_2	453_12_1	818_46_2	347_0_1	340_12_5	343_12_2	810_25_2	811_25_8	504_125_23	348_12_1	349_46_22	1253_25_1	595_25_17	1260_46_1	719_25_1	716_46_1	715_12_1	713_1_11	712_25_1	711_125_5	662_46_1	1490_0_1	915_25_1	1492_125_5	1493_46_1	1494_1_1	17_2_4	1496_25_4	1396_04_1	1498_46_6	1069_1_4	1068_25_1	1060_125_4	1168_0_1	1062_46_1	1064_46_1	892_25_2	427_46_1	298_25_1	299_5_4	296_12_21	297_46_19	195_12_3	912_46_3	293_46_19
199_46_1	344_46_1	345_46_1	347_0_1	340_12_5	810_25_1	811_25_11	504_125_17	349_46_19	719_25_1	713_1_10	711_125_8	1492_125_5	1496_25_4	1498_46_7	1069_1_4	1060_125_6	1062_46_1	296_12_17	297_46_13	294_25_12	293_46_28	1087_46_3	592_46_2	595_25_16	198_46_4	194_46_1	197_1_4	191_125_95	190_25_1	192_46_8	270_0_25	272_25_1	276_46_3	278_25_11	1104_46_1	18_12_1	524_12_2	527_125_15	522_46_4	1015_46_2	1010_46_8	1406_25_9	1236_46_2	448_46_24	443_25_3	441_46_2	440_46_1	1239_25_1	445_25_1
199_46_1	345_46_1	347_0_1	340_12_5	811_25_18	349_46_15	719_25_1	713_1_8	711_125_10	1492_125_5	1496_25_2	1498_46_7	1069_1_5	1060_125_3	296_12_12	297_46_8	294_25_8	293_46_45	1087_46_1	595_25_14	198_46_3	194_46_1	197_1_3	191_125_96	190_25_1	192_46_6	270_0_25	276_46_2	278_25_13	527_125_20	522_46_3	1402_25_5	1010_46_6	1406_25_9	448_46_25	1335_2_8	441_46_1	440_46_1	445_25_1	108_1_6	102_46_1	103_125_1	100_04_23	101_46_8	107_25_7	104_25_12	105_02_7	39_46_38	38_25_60	33_2_44
214_46_31	215_2_29	212_1_13	1263_12_5	387_12_13	219_25_54	132_125_11	135_25_3	339_2_26	139_25_8	871_25_7	491_12_3	24_25_1	25_12_10	1545_46_2	696_0_2	21_25_23	22_0_6	23_25_5	28_1_36	29_46_23	94_12_1	345_46_1	939_5_25	404_46_3	1374_46_2	544_25_8	281_46_40	811_25_22	283_0_1	163_46_73	349_46_11	934_12_16	1317_1_3	227_5_24	678_46_16	522_46_2	993_25_6	1093_12_16	675_46_10	677_0_7	670_25_1	13_25_1	711_125_9	330_46_1	158_125_2	262_25_1	1492_125_4	260_25_3	125_46_1
214_46_23	215_2_43	212_1_13	1263_12_5	127_25_1	219_25_57	132_125_7	135_25_2	339_2_39	139_25_7	24_25_1	25_12_10	167_1_1	696_0_1	21_25_15	22_0_2	23_25_1	28_1_30	29_46_19	345_46_1	939_5_29	404_46_2	1374_46_2	544_25_4	281_46_23	8_25_1	548_12_25	163_46_80	349_46_2	934_12_12	1317_1_3	227_5_15	678_46_5	440_46_1	719_25_1	1093_12_18	675_46_3	677_0_4	711_125_8	158_125_1	262_25_1	1492_125_3	126_25_9	264_25_3	1498_46_2	960_46_1	269_125_1	1069_1_5	59_46_8	58_46_1
214_46_36	215_2_59	212_1_8	1263_12_2	127_25_1	219_25_52	132_125_1	135_25_2	339_2_53	139_25_7	24_25_1	25_12_12	167_1_1	20_25_1	21_25_14	23_25_1	28_1_16	29_46_14	345_46_1	939_5_40	544_25_3	281_46_8	811_25_24	548_12_29	163_46_85	934_12_7	227_5_10	678_46_2	440_46_1	719_25_1	1093_12_20	675_46_1	677_0_2	711_125_4	262_25_1	1492_125_2	126_25_8	264_25_1	269_125_1	1069_1_3	59_46_7	1556_25_14	1559_125_7	57_125_33	56_46_1	51_46_1	50_12_1	296_12_1	370_2_34	361_5_1
214_46_51	215_2_81	1263_12_2	127_25_1	219_25_48	164_46_1	135_25_1	339_2_70	139_25_5	24_25_1	25_12_17	21_25_6	28_1_1	29_46_6	939_5_41	544_25_2	1379_25_2	811_25_26	548_12_29	163_46_88	934_12_4	719_25_1	1093_12_16	262_25_1	1492_125_2	126_25_6	264_25_1	59_46_11	1556_25_13	1559_125_6	57_125_39	56_46_1	51_46_1	50_12_1	296_12_1	370_2_43	361_5_1	293_46_109	591_04_1	146_25_1	708_46_2	200_2_138	191_125_140	270_0_12	392_0_4	117_25_2	276_46_1	278_25_7	181_46_9	80_25_4
214_46_64	215_2_102	219_25_36	164_46_1	135_25_1	339_2_100	139_25_4	24_25_1	25_12_26	21_25_3	28_1_1	29_46_5	939_5_61	811_25_24	548_12_23	96_2_4	934_12_7	719_25_1	1093_12_15	126_25_5	127_25_1	59_46_21	1556_25_11	1559_125_6	57_125_35	56_46_1	50_12_1	296_12_1	370_2_44	361_5_1	293_46_91	591_04_1	200_2_133	191_125_141	270_0_5	392_0_1	276_46_1	278_25_4	181_46_4	80_25_1	87_12_1	206_25_16	1176_25_2	527_125_5	1252_0_25	7_46_39	364_25_52	422_25_74	1391_25_6	912_46_6
214_46_83	215_2_133	219_25_17	164_46_1	135_25_1	339_2_117	139_25_3	24_25_1	25_12_35	21_25_1	29_46_3	939_5_82	811_25_17	548_12_20	96_2_6	934_12_9	719_25_1	1093_12_11	127_25_1	59_46_42	1556_25_9	1559_125_4	57_125_23	56_46_1	50_12_1	296_12_1	370_2_50	361_5_1	293_46_72	591_04_1	147_2_9	191_125_137	270_0_1	392_0_1	276_46_1	278_25_1	80_25_1	87_12_1	772_125_16	3_46_1	527_125_3	1252_0_17	7_46_41	364_25_56	422_25_60	1391_25_4	912_46_4	301_12_11	303_2_1	1137_0_6
214_46_90	215_2_156	219_25_9	227_5_12	339_2_125	139_25_3	24_25_1	25_12_35	21_25_1	29_46_1	939_5_107	811_25_12	548_12_20	96_2_6	934_12_11	1093_12_6	127_25_1	59_46_66	1556_25_6	1559_125_4	57_125_10	56_46_1	50_12_1	296_12_1	370_2_46	361_5_1	293_46_57	591_04_1	147_2_8	191_125_128	270_0_1	392_0_1	276_46_1	80_25_1	87_12_1	206_25_10	3_46_1	527_125_1	1252_0_19	7_46_43	364_25_45	422_25_37	912_46_2	301_12_10	303_2_1	381_46_1	385_46_135	100_04_49	101_46_1	785_46_99
214_46_82	215_2_159	219_25_1	132_125_1	339_2_142	25_12_48	21_25_1	939_5_131	8_25_1	548_12_16	96_2_11	934_12_12	227_5_7	127_25_1	59_46_82	57_125_4	56_46_1	50_12_1	296_12_1	370_2_53	293_46_36	591_04_1	147_2_8	191_125_106	270_0_1	392_0_1	276_46_1	80_25_1	87_12_1	3_46_1	1252_0_13	7_46_33	364_25_47	422_25_20	361_5_1	301_12_15	381_46_1	385_46_144	100_04_45	101_46_1	785_46_116	39_46_6	38_25_28	783_46_1	33_2_122	31_25_1	30_04_101	34_25_1	1008_0_137	513_12_134
214_46_61	215_2_185	132_125_1	339_2_132	25_12_47	21_25_1	939_5_126	8_25_1	548_12_10	96_2_12	934_12_13	227_5_7	127_25_1	59_46_95	57_125_1	56_46_1	50_12_1	296_12_1	370_2_47	293_46_30	591_04_1	147_2_11	191_125_82	270_0_1	392_0_1	276_46_1	80_25_1	87_12_1	3_46_1	1252_0_7	7_46_32	364_25_42	422_25_17	361_5_1	301_12_17	381_46_1	385_46_166	100_04_52	101_46_1	785_46_132	39_46_4	38_25_32	783_46_1	33_2_133	30_04_89	34_25_1	1008_0_156	513_12_120	432_25_50	1223_12_103
214_46_34	215_2_195	132_125_1	339_2_134	25_12_42	21_25_1	939_5_117	8_25_1	548_12_8	96_2_12	934_12_9	227_5_5	127_25_1	59_46_100	57_125_1	56_46_1	50_12_1	296_12_1	370_2_51	293_46_29	591_04_1	147_2_11	191_125_65	270_0_1	392_0_1	276_46_1	80_25_1	87_12_1	3_46_1	1252_0_1	7_46_27	364_25_34	422_25_15	361_5_1	301_12_20	381_46_1	385_46_167	100_04_41	101_46_1	785_46_133	39_46_2	38_25_45	783_46_1	33_2_141	30_04_64	34_25_1	1008_0_156	513_12_117	432_25_43	1223_12_112
591_04_1	604_46_75	214_46_15	215_2_227	1223_12_120	276_46_1	200_2_130	189_125_1	127_25_1	191_125_47	330_46_1	164_46_1	62_1_1	152_46_1	65_46_1	8_25_1	90_125_1	235_12_10	80_25_1	87_12_1	783_46_1	25_12_45	101_46_1	21_25_1	473_46_1	46_1_4	56_46_1	859_46_95	979_0_15	94_12_1	1447_125_56	939_5_102	2_1_1	734_46_80	7_46_21	6_25_1	9_5_1	811_25_16	364_25_24	422_25_10	934_12_8	201_5_92	147_2_12	202_1_156	184_125_71	339_2_128	1284_125_39	301_12_20	3_46_1	99_12_1
591_04_1	604_46_95	214_46_6	215_2_266	1223_12_118	200_2_147	189_125_1	127_25_1	191_125_32	330_46_1	164_46_1	62_1_1	152_46_1	65_46_1	276_46_1	90_125_1	235_12_8	80_25_1	87_12_1	783_46_1	25_12_44	101_46_1	21_25_1	473_46_1	46_1_2	56_46_1	859_46_78	979_0_25	1447_125_48	939_5_86	2_1_1	734_46_77	7_46_25	6_25_1	9_5_1	811_25_12	364_25_10	422_25_7	934_12_11	201_5_72	147_2_12	202_1_163	184_125_82	339_2_124	1284_125_37	301_12_15	3_46_1	381_46_1	163_46_211	73_2_19
591_04_1	604_46_84	214_46_3	215_2_302	1223_12_120	200_2_166	189_125_1	127_25_1	191_125_24	330_46_1	132_125_1	62_1_1	152_46_1	65_46_1	276_46_1	90_125_1	235_12_2	80_25_1	87_12_1	25_12_47	101_46_1	21_25_1	473_46_1	56_46_1	859_46_55	979_0_30	1447_125_35	939_5_58	2_1_1	734_46_84	7_46_41	6_25_1	9_5_1	811_25_9	364_25_2	422_25_1	934_12_9	201_5_48	147_2_14	202_1_176	184_125_110	339_2_118	1284_125_39	301_12_10	3_46_1	381_46_1	163_46_206	73_2_24	385_46_118	1514_46_6
591_04_1	604_46_65	214_46_2	215_2_332	1223_12_115	200_2_186	189_125_1	191_125_24	132_125_1	62_1_1	152_46_1	65_46_1	276_46_1	90_125_1	339_2_119	80_25_1	87_12_1	25_12_55	101_46_1	21_25_1	56_46_1	859_46_33	979_0_50	1447_125_23	939_5_43	2_1_1	734_46_78	7_46_65	6_25_1	9_5_1	811_25_3	163_46_203	934_12_9	201_5_36	147_2_16	202_1_137	184_125_123	1284_125_44	301_12_5	3_46_1	381_46_1	73_2_25	385_46_102	127_25_1	164_46_1	15_25_46	100_04_22	92_25_1	94_12_1	79_46_1
591_04_1	604_46_47	215_2_363	1223_12_119	200_2_198	189_125_1	191_125_25	132_125_1	62_1_1	152_46_1	65_46_1	276_46_1	90_125_1	339_2_129	80_25_1	87_12_1	25_12_79	101_46_1	21_25_1	56_46_1	859_46_41	979_0_67	1447_125_2	939_5_31	2_1_1	734_46_76	7_46_75	6_25_1	9_5_1	163_46_249	934_12_7	201_5_28	147_2_19	202_1_107	184_125_128	1284_125_48	301_12_5	3_46_1	381_46_1	73_2_27	385_46_100	127_25_1	164_46_1	15_25_57	100_04_16	92_25_1	94_12_1	79_46_1	96_2_12	785_46_14
591_04_1	604_46_33	215_2_377	1223_12_137	200_2_210	189_125_1	191_125_33	132_125_1	62_1_1	152_46_1	65_46_1	276_46_1	339_2_139	80_25_1	87_12_1	25_12_103	101_46_1	21_25_1	56_46_1	859_46_62	979_0_71	939_5_26	2_1_1	734_46_100	7_46_76	6_25_1	9_5_1	163_46_272	934_12_6	201_5_34	147_2_25	202_1_89	184_125_122	1284_125_51	3_46_1	381_46_1	73_2_28	385_46_102	127_25_1	164_46_1	15_25_59	100_04_21	92_25_1	94_12_1	79_46_1	96_2_11	785_46_8	39_46_1	38_25_184	59_46_14
591_04_1	604_46_17	215_2_388	1223_12_165	200_2_214	189_125_1	191_125_39	132_125_1	62_1_1	152_46_1	65_46_1	276_46_1	339_2_133	80_25_1	87_12_1	25_12_112	101_46_1	21_25_1	56_46_1	859_46_87	979_0_85	939_5_33	2_1_1	734_46_116	7_46_62	6_25_1	9_5_1	163_46_282	934_12_3	201_5_37	147_2_28	202_1_70	184_125_109	1284_125_46	3_46_1	381_46_1	73_2_29	385_46_113	127_25_1	164_46_1	15_25_74	100_04_42	92_25_1	94_12_1	79_46_1	96_2_11	785_46_7	39_46_1	38_25_179	59_46_8
591_04_1	604_46_5	215_2_389	1223_12_222	200_2_218	189_125_1	191_125_59	132_125_1	62_1_1	152_46_1	65_46_1	276_46_1	339_2_112	80_25_1	87_12_1	25_12_132	101_46_1	21_25_1	56_46_1	859_46_113	979_0_92	939_5_42	2_1_1	734_46_158	7_46_44	6_25_1	9_5_1	163_46_297	934_12_3	201_5_34	147_2_30	202_1_33	184_125_99	1284_125_40	3_46_1	381_46_1	73_2_28	385_46_131	127_25_1	164_46_1	15_25_77	100_04_55	92_25_1	94_12_1	79_46_1	96_2_16	785_46_4	39_46_1	38_25_161	59_46_10
591_04_1	604_46_2	215_2_396	1223_12_270	200_2_208	189_125_1	191_125_72	132_125_1	62_1_1	152_46_1	65_46_1	276_46_1	339_2_99	80_25_1	87_12_1	25_12_132	101_46_1	21_25_1	56_46_1	859_46_124	979_0_91	939_5_64	2_1_1	734_46_188	7_46_27	6_25_1	9_5_1	163_46_286	934_12_1	201_5_35	147_2_26	202_1_25	184_125_94	1284_125_35	3_46_1	381_46_1	73_2_22	385_46_131	127_25_1	164_46_1	15_25_86	100_04_85	92_25_1	94_12_1	79_46_1	96_2_21	785_46_2	39_46_1	38_25_138	59_46_14
591_04_1	215_2_410	1223_12_316	200_2_179	189_125_1	191_125_82	132_125_1	62_1_1	65_46_1	276_46_1	339_2_97	87_12_1	25_12_143	101_46_1	21_25_1	56_46_1	859_46_170	979_0_77	939_5_70	2_1_1	734_46_192	7_46_24	6_25_1	9_5_1	163_46_285	361_5_1	201_5_21	147_2_28	202_1_14	184_125_94	3_46_1	381_46_1	73_2_25	385_46_132	127_25_1	164_46_1	59_46_20	100_04_120	92_25_1	94_12_1	79_46_1	96_2_22	1284_125_22	38_25_126	15_25_85	17_2_1	783_46_1	33_2_51	57_125_1	30_04_82
591_04_1	215_2_395	1223_12_335	200_2_163	189_125_1	191_125_92	132_125_1	62_1_1	65_46_1	276_46_1	339_2_102	87_12_1	25_12_138	101_46_1	21_25_1	56_46_1	859_46_191	979_0_80	939_5_92	2_1_1	734_46_177	7_46_29	6_25_1	9_5_1	163_46_295	361_5_1	201_5_24	147_2_31	202_1_10	184_125_112	3_46_1	381_46_1	73_2_22	385_46_122	127_25_1	164_46_1	59_46_24	100_04_142	92_25_1	94_12_1	79_46_1	96_2_28	1284_125_19	38_25_109	15_25_75	17_2_1	783_46_1	33_2_50	57_125_1	30_04_68
591_04_1	215_2_382	1223_12_301	200_2_145	189_125_1	191_125_89	132_125_1	62_1_1	65_46_1	276_46_1	339_2_111	87_12_1	25_12_116	101_46_1	21_25_1	56_46_1	859_46_200	979_0_62	939_5_91	2_1_1	734_46_141	7_46_26	6_25_1	9_5_1	163_46_310	361_5_1	201_5_19	147_2_23	202_1_11	184_125_115	3_46_1	381_46_1	73_2_26	385_46_117	127_25_1	164_46_1	59_46_36	100_04_158	92_25_1	94_12_1	79_46_1	96_2_38	1284_125_14	38_25_121	15_25_61	17_2_1	783_46_1	33_2_37	57_125_1	30_04_45
591_04_1	215_2_374	1223_12_260	200_2_133	189_125_1	191_125_77	132_125_1	62_1_1	65_46_1	276_46_1	339_2_119	87_12_1	25_12_86	101_46_1	21_25_1	56_46_1	859_46_184	979_0_65	939_5_117	2_1_1	734_46_107	7_46_22	6_25_1	9_5_1	163_46_330	361_5_1	201_5_20	147_2_25	202_1_15	184_125_109	3_46_1	73_2_23	385_46_123	127_25_1	59_46_40	100_04_181	92_25_1	94_12_1	79_46_1	96_2_51	1284_125_14	38_25_130	15_25_40	17_2_1	783_46_1	33_2_45	57_125_1	30_04_32	50_12_1	34_25_1
591_04_1	215_2_375	1223_12_226	200_2_144	189_125_1	191_125_57	132_125_1	62_1_1	65_46_1	276_46_1	339_2_119	87_12_1	25_12_63	101_46_1	21_25_1	56_46_1	859_46_141	979_0_69	939_5_121	2_1_1	734_46_89	7_46_13	6_25_1	9_5_1	163_46_354	361_5_1	201_5_19	147_2_22	202_1_19	184_125_108	3_46_1	73_2_21	385_46_117	127_25_1	59_46_34	100_04_185	92_25_1	94_12_1	79_46_1	96_2_56	1284_125_18	38_25_125	15_25_24	17_2_1	783_46_1	33_2_55	57_125_1	30_04_9	50_12_1	34_25_1
591_04_1	215_2_369	1223_12_198	200_2_144	189_125_1	191_125_45	132_125_1	62_1_1	65_46_1	276_46_1	339_2_117	87_12_1	25_12_60	101_46_1	21_25_1	56_46_1	859_46_100	979_0_84	939_5_144	2_1_1	734_46_96	7_46_6	6_25_1	9_5_1	163_46_409	361_5_1	201_5_24	147_2_20	202_1_21	184_125_91	3_46_1	73_2_21	385_46_110	127_25_1	59_46_31	100_04_175	92_25_1	94_12_1	79_46_1	96_2_59	1284_125_22	38_25_120	15_25_19	17_2_1	783_46_1	33_2_53	57_125_1	30_04_2	50_12_1	34_25_1
591_04_1	215_2_363	1223_12_172	147_2_16	189_125_1	191_125_34	132_125_1	62_1_1	65_46_1	276_46_1	339_2_117	87_12_1	25_12_64	101_46_1	21_25_1	859_46_95	979_0_75	939_5_131	2_1_1	734_46_108	7_46_3	6_25_1	9_5_1	163_46_464	361_5_1	201_5_20	200_2_139	202_1_21	184_125_97	3_46_1	73_2_21	385_46_109	127_25_1	59_46_12	100_04_149	92_25_1	94_12_1	79_46_1	96_2_58	1284_125_38	38_25_114	15_25_16	17_2_1	783_46_1	33_2_56	57_125_1	56_46_1	50_12_1	34_25_1	19_46_1
591_04_1	215_2_341	1223_12_164	147_2_21	189_125_1	191_125_36	132_125_1	62_1_1	65_46_1	276_46_1	339_2_124	87_12_1	25_12_77	101_46_1	21_25_1	859_46_99	979_0_74	939_5_143	2_1_1	734_46_122	7_46_3	6_25_1	9_5_1	163_46_521	361_5_1	201_5_24	200_2_145	202_1_27	184_125_104	3_46_1	73_2_23	385_46_124	127_25_1	59_46_1	100_04_108	92_25_1	94_12_1	79_46_1	96_2_69	1284_125_43	38_25_128	15_25_11	17_2_1	783_46_1	33_2_57	57_125_1	56_46_1	50_12_1	34_25_1	19_46_1
591_04_1	215_2_349	1223_12_163	147_2_21	189_125_1	191_125_43	132_125_1	62_1_1	65_46_1	276_46_1	339_2_144	87_12_1	25_12_88	101_46_1	21_25_1	859_46_117	979_0_53	939_5_132	2_1_1	734_46_123	184_125_94	6_25_1	9_5_1	163_46_564	361_5_1	201_5_20	200_2_146	202_1_33	3_46_1	73_2_25	385_46_146	127_25_1	100_04_75	92_25_1	94_12_1	79_46_1	96_2_72	1284_125_60	38_25_140	15_25_14	17_2_1	783_46_1	33_2_49	57_125_1	56_46_1	50_12_1	34_25_1	19_46_1	1513_2_171	474_12_187
591_04_1	215_2_360	1223_12_184	147_2_21	189_125_1	191_125_37	132_125_1	62_1_1	65_46_1	276_46_1	339_2_164	87_12_1	25_12_90	101_46_1	21_25_1	859_46_140	979_0_52	939_5_112	2_1_1	734_46_112	184_125_79	6_25_1	9_5_1	163_46_574	361_5_1	201_5_24	200_2_151	202_1_44	3_46_1	73_2_21	385_46_160	127_25_1	100_04_46	92_25_1	94_12_1	79_46_1	96_2_70	1284_125_55	38_25_148	15_25_14	17_2_1	783_46_1	33_2_45	57_125_1	56_46_1	50_12_1	34_25_1	19_46_1	1513_2_168	474_12_171
591_04_1	215_2_368	1223_12_201	147_2_19	189_125_1	191_125_30	132_125_1	62_1_1	65_46_1	276_46_1	339_2_165	87_12_1	25_12_97	101_46_1	21_25_1	859_46_172	979_0_42	939_5_79	2_1_1	734_46_91	184_125_62	6_25_1	9_5_1	96_2_72	361_5_1	201_5_25	200_2_162	202_1_50	3_46_1	73_2_17	385_46_162	127_25_1	100_04_32	92_25_1	94_12_1	79_46_1	163_46_594	1284_125_55	38_25_143	15_25_20	17_2_1	783_46_1	33_2_41	57_125_1	56_46_1	50_12_1	34_25_1	19_46_1	1513_2_171	474_12_173
591_04_1	215_2_377	1223_12_213	147_2_20	189_125_1	191_125_25	132_125_1	62_1_1	65_46_1	276_46_1	339_2_187	87_12_1	25_12_94	101_46_1	21_25_1	859_46_222	979_0_34	939_5_75	2_1_1	734_46_59	184_125_49	6_25_1	9_5_1	96_2_72	361_5_1	201_5_22	200_2_170	202_1_49	3_46_1	73_2_18	385_46_145	127_25_1	100_04_25	92_25_1	94_12_1	79_46_1	163_46_587	1284_125_34	38_25_127	15_25_23	17_2_1	783_46_1	33_2_41	57_125_1	56_46_1	50_12_1	34_25_1	19_46_1	1513_2_173	474_12_176
215_2_359	1223_12_233	147_2_18	189_125_1	191_125_25	132_125_1	62_1_1	276_46_1	339_2_185	87_12_1	25_12_83	101_46_1	21_25_1	859_46_240	979_0_22	939_5_60	2_1_1	734_46_32	184_125_50	6_25_1	9_5_1	163_46_612	361_5_1	201_5_15	200_2_186	202_1_48	3_46_1	73_2_21	385_46_147	127_25_1	100_04_23	92_25_1	94_12_1	79_46_1	96_2_76	1284_125_21	38_25_105	15_25_27	17_2_1	783_46_1	33_2_40	57_125_1	56_46_1	50_12_1	34_25_1	19_46_1	474_12_184	370_2_89	513_12_171	432_25_14
215_2_365	1223_12_251	147_2_16	189_125_1	191_125_20	132_125_1	62_1_1	276_46_1	339_2_177	87_12_1	25_12_77	101_46_1	21_25_1	859_46_254	979_0_17	939_5_60	2_1_1	734_46_31	184_125_55	6_25_1	9_5_1	163_46_605	361_5_1	201_5_14	200_2_197	202_1_47	3_46_1	73_2_20	385_46_189	127_25_1	100_04_24	92_25_1	94_12_1	79_46_1	96_2_78	1284_125_10	38_25_76	15_25_27	17_2_1	783_46_1	33_2_41	57_125_1	56_46_1	50_12_1	34_25_1	19_46_1	474_12_208	370_2_101	513_12_199	432_25_13
215_2_383	1223_12_232	147_2_17	189_125_1	191_125_12	132_125_1	62_1_1	276_46_1	339_2_157	87_12_1	25_12_68	101_46_1	21_25_1	859_46_256	979_0_16	939_5_47	2_1_1	734_46_28	184_125_56	6_25_1	9_5_1	163_46_607	361_5_1	201_5_10	200_2_199	202_1_34	3_46_1	73_2_25	385_46_239	127_25_1	100_04_32	92_25_1	94_12_1	79_46_1	96_2_76	1284_125_2	38_25_41	15_25_17	17_2_1	783_46_1	33_2_37	57_125_1	56_46_1	50_12_1	34_25_1	19_46_1	474_12_239	370_2_106	513_12_219	432_25_15
215_2_388	1223_12_215	147_2_15	189_125_1	191_125_3	62_1_1	276_46_1	339_2_148	87_12_1	25_12_55	101_46_1	21_25_1	859_46_228	979_0_15	939_5_53	2_1_1	734_46_38	184_125_54	6_25_1	9_5_1	163_46_581	361_5_1	201_5_6	200_2_202	202_1_26	3_46_1	73_2_25	385_46_282	127_25_1	100_04_31	92_25_1	94_12_1	79_46_1	96_2_72	38_25_32	15_25_15	17_2_1	783_46_1	33_2_33	57_125_1	56_46_1	50_12_1	34_25_1	19_46_1	474_12_266	370_2_113	513_12_227	432_25_17	293_46_34	1513_2_192
215_2_412	1223_12_202	147_2_14	189_125_1	62_1_1	276_46_1	339_2_135	87_12_1	25_12_55	101_46_1	859_46_184	979_0_12	939_5_49	2_1_1	734_46_40	184_125_51	9_5_1	163_46_501	361_5_1	201_5_6	200_2_196	202_1_34	3_46_1	73_2_28	385_46_340	127_25_1	100_04_31	92_25_1	94_12_1	79_46_1	96_2_73	38_25_27	15_25_5	17_2_1	783_46_1	33_2_25	57_125_1	56_46_1	50_12_1	34_25_1	19_46_1	474_12_285	370_2_122	513_12_230	432_25_20	293_46_30	1513_2_215
215_2_437	1223_12_180	147_2_16	189_125_1	62_1_1	276_46_1	339_2_136	87_12_1	25_12_43	101_46_1	859_46_128	979_0_9	939_5_49	2_1_1	734_46_40	184_125_42	9_5_1	163_46_456	361_5_1	201_5_4	200_2_199	202_1_49	3_46_1	73_2_33	385_46_393	127_25_1	100_04_29	92_25_1	94_12_1	79_46_1	96_2_75	38_25_20	15_25_5	17_2_1	783_46_1	33_2_20	57_125_1	56_46_1	50_12_1	34_25_1	19_46_1	474_12_291	370_2_140	513_12_221	432_25_25	293_46_23	1513_2_218
215_2_460	1223_12_177	147_2_11	189_125_1	62_1_1	276_46_1	339_2_120	87_12_1	25_12_56	101_46_1	859_46_96	979_0_7	939_5_38	2_1_1	734_46_43	184_125_40	9_5_1	163_46_475	361_5_1	201_5_3	200_2_207	202_1_56	3_46_1	73_2_37	385_46_425	127_25_1	100_04_25	92_25_1	94_12_1	79_46_1	96_2_82	38_25_19	15_25_10	17_2_1	783_46_1	33_2_16	57_125_1	56_46_1	50_12_1	34_25_1	19_46_1	474_12_283	370_2_141	513_12_192	432_25_27	293_46_9	1513_2_228
215_2_488	1223_12_190	147_2_9	189_125_1	62_1_1	276_46_1	339_2_114	87_12_1	25_12_83	101_46_1	859_46_84	979_0_6	939_5_30	2_1_1	734_46_37	184_125_34	9_5_1	163_46_536	361_5_1	201_5_2	200_2_205	202_1_74	3_46_1	73_2_46	385_46_442	127_25_1	100_04_23	92_25_1	94_12_1	79_46_1	96_2_63	38_25_22	15_25_14	17_2_1	783_46_1	33_2_15	57_125_1	56_46_1	50_12_1	34_25_1	19_46_1	474_12_260	370_2_143	513_12_177	432_25_32	293_46_5	1513_2_230
215_2_499	1223_12_192	147_2_8	189_125_1	62_1_1	276_46_1	339_2_99	87_12_1	25_12_129	101_46_1	859_46_84	979_0_6	939_5_29	2_1_1	734_46_36	184_125_40	9_5_1	163_46_681	361_5_1	200_2_214	202_1_87	3_46_1	73_2_52	385_46_444	127_25_1	100_04_17	92_25_1	94_12_1	79_46_1	96_2_60	38_25_32	15_25_26	17_2_1	783_46_1	33_2_17	57_125_1	56_46_1	50_12_1	34_25_1	19_46_1	474_12_226	370_2_141	513_12_174	432_25_29	293_46_2	1513_2_224
215_2_496	1223_12_229	147_2_5	189_125_1	62_1_1	276_46_1	339_2_90	87_12_1	25_12_168	101_46_1	859_46_107	979_0_9	939_5_33	2_1_1	734_46_50	184_125_43	9_5_1	163_46_823	361_5_1	200_2_203	202_1_95	3_46_1	73_2_54	385_46_429	127_25_1	100_04_15	92_25_1	94_12_1	79_46_1	96_2_62	38_25_36	15_25_33	17_2_1	783_46_1	33_2_18	57_125_1	56_46_1	50_12_1	34_25_1	19_46_1	474_12_200	370_2_129	513_12_177	432_25_30	293_46_2	1513_2_225
215_2_506	1223_12_274	147_2_5	189_125_1	62_1_1	276_46_1	339_2_82	87_12_1	25_12_203	101_46_1	859_46_125	979_0_20	939_5_51	2_1_1	734_46_75	184_125_38	9_5_1	163_46_908	361_5_1	200_2_213	202_1_79	3_46_1	73_2_60	385_46_379	127_25_1	100_04_10	92_25_1	94_12_1	79_46_1	96_2_66	38_25_46	15_25_49	17_2_1	783_46_1	33_2_19	57_125_1	56_46_1	50_12_1	34_25_1	19_46_1	474_12_190	370_2_110	513_12_187	432_25_28	1513_2_197
215_2_516	1223_12_330	147_2_1	189_125_1	62_1_1	276_46_1	339_2_84	87_12_1	25_12_220	101_46_1	859_46_154	979_0_27	939_5_74	2_1_1	734_46_100	184_125_37	9_5_1	163_46_900	361_5_1	200_2_206	202_1_65	3_46_1	73_2_55	385_46_346	127_25_1	100_04_4	92_25_1	94_12_1	79_46_1	96_2_72	38_25_51	15_25_50	17_2_1	783_46_1	33_2_19	57_125_1	56_46_1	50_12_1	34_25_1	19_46_1	474_12_164	370_2_104	513_12_199	432_25_16	1513_2_169
215_2_510	1223_12_361	147_2_1	189_125_1	62_1_1	276_46_1	339_2_81	87_12_1	25_12_220	101_46_1	859_46_160	979_0_31	939_5_95	2_1_1	734_46_112	184_125_34	9_5_1	163_46_842	361_5_1	200_2_201	202_1_35	3_46_1	73_2_54	385_46_312	127_25_1	92_25_1	94_12_1	79_46_1	96_2_67	38_25_58	15_25_47	17_2_1	783_46_1	33_2_18	57_125_1	56_46_1	50_12_1	34_25_1	19_46_1	474_12_158	370_2_100	513_12_221	432_25_8	1513_2_152
215_2_476	1223_12_376	147_2_1	189_125_1	62_1_1	276_46_1	339_2_77	87_12_1	25_12_211	101_46_1	859_46_177	979_0_32	939_5_124	2_1_1	734_46_121	184_125_16	9_5_1	163_46_791	361_5_1	200_2_223	202_1_18	3_46_1	73_2_34	385_46_275	127_25_1	92_25_1	94_12_1	79_46_1	96_2_74	38_25_55	15_25_42	17_2_1	783_46_1	33_2_17	57_125_1	56_46_1	50_12_1	34_25_1	19_46_1	474_12_145	370_2_87	513_12_250	432_25_2	1513_2_142
215_2_479	1223_12_341	189_125_1	62_1_1	276_46_1	339_2_85	87_12_1	25_12_175	101_46_1	859_46_203	979_0_34	939_5_142	2_1_1	734_46_125	184_125_7	9_5_1	163_46_703	361_5_1	200_2_213	202_1_8	3_46_1	73_2_34	385_46_255	92_25_1	94_12_1	79_46_1	96_2_74	38_25_57	15_25_26	17_2_1	783_46_1	33_2_15	57_125_1	56_46_1	50_12_1	19_46_1	474_12_136	370_2_81	513_12_265	1513_2_142
215_2_464	1223_12_287	189_125_1	62_1_1	276_46_1	339_2_97	87_12_1	25_12_117	101_46_1	859_46_221	979_0_40	939_5_166	2_1_1	734_46_93	184_125_6	9_5_1	163_46_626	361_5_1	200_2_215	202_1_2	3_46_1	73_2_30	385_46_229	92_25_1	94_12_1	79_46_1	96_2_75	38_25_59	15_25_16	17_2_1	783_46_1	33_2_15	57_125_1	56_46_1	50_12_1	19_46_1	474_12_141	370_2_84	513_12_262	1513_2_145
215_2_473	1223_12_248	189_125_1	276_46_1	339_2_108	87_12_1	25_12_77	101_46_1	859_46_246	979_0_46	939_5_175	734_46_80	184_125_4	9_5_1	163_46_579	361_5_1	200_2_228	3_46_1	73_2_29	385_46_207	92_25_1	94_12_1	79_46_1	96_2_79	38_25_65	15_25_13	17_2_1	783_46_1	33_2_15	57_125_1	56_46_1	50_12_1	19_46_1	474_12_145	370_2_86	513_12_253	1513_2_160
215_2_450	1223_12_236	189_125_1	276_46_1	339_2_117	87_12_1	25_12_48	101_46_1	859_46_256	979_0_48	939_5_177	734_46_62	184_125_3	9_5_1	163_46_569	361_5_1	200_2_220	3_46_1	73_2_27	385_46_196	92_25_1	94_12_1	79_46_1	96_2_81	38_25_61	15_25_12	17_2_1	783_46_1	33_2_6	57_125_1	56_46_1	50_12_1	19_46_1	474_12_154	370_2_89	513_12_248	1513_2_170
215_2_437	1223_12_226	189_125_1	276_46_1	339_2_121	87_12_1	25_12_36	101_46_1	859_46_255	979_0_78	939_5_198	734_46_43	184_125_3	9_5_1	163_46_525	361_5_1	200_2_200	3_46_1	73_2_24	385_46_193	92_25_1	94_12_1	79_46_1	96_2_87	38_25_71	15_25_7	17_2_1	783_46_1	33_2_2	57_125_1	56_46_1	50_12_1	19_46_1	474_12_152	370_2_88	513_12_216	1513_2_178
215_2_420	1223_12_239	189_125_1	276_46_1	339_2_131	87_12_1	25_12_23	101_46_1	859_46_220	979_0_96	939_5_210	734_46_25	184_125_2	9_5_1	163_46_530	361_5_1	200_2_196	3_46_1	73_2_23	385_46_186	92_25_1	94_12_1	79_46_1	96_2_93	38_25_71	15_25_4	17_2_1	783_46_1	33_2_2	57_125_1	56_46_1	50_12_1	19_46_1	474_12_144	370_2_84	513_12_185	1513_2_197
215_2_404	1223_12_284	189_125_1	276_46_1	339_2_139	87_12_1	25_12_14	101_46_1	859_46_227	979_0_135	939_5_201	734_46_13	9_5_1	96_2_99	361_5_1	200_2_174	3_46_1	73_2_17	385_46_198	92_25_1	94_12_1	79_46_1	163_46_561	38_25_75	17_2_1	783_46_1	33_2_1	57_125_1	56_46_1	50_12_1	19_46_1	474_12_138	370_2_85	513_12_156	1513_2_195
215_2_395	1223_12_311	189_125_1	276_46_1	339_2_133	87_12_1	25_12_10	101_46_1	859_46_255	979_0_156	939_5_176	734_46_8	9_5_1	96_2_108	361_5_1	200_2_180	3_46_1	73_2_22	385_46_221	92_25_1	94_12_1	79_46_1	163_46_601	38_25_77	17_2_1	783_46_1	19_46_1	57_125_1	56_46_1	50_12_1	474_12_126	370_2_88	513_12_152	1513_2_194
215_2_399	1223_12_360	189_125_1	276_46_1	339_2_130	87_12_1	101_46_1	859_46_288	979_0_201	939_5_154	734_46_10	9_5_1	96_2_111	361_5_1	200_2_169	3_46_1	73_2_23	385_46_231	92_25_1	94_12_1	79_46_1	163_46_616	38_25_78	17_2_1	783_46_1	19_46_1	57_125_1	56_46_1	50_12_1	474_12_132	370_2_84	513_12_145	1513_2_204
215_2_410	1223_12_380	189_125_1	276_46_1	339_2_126	87_12_1	101_46_1	859_46_307	979_0_216	939_5_106	734_46_14	9_5_1	96_2_120	361_5_1	200_2_148	3_46_1	73_2_28	385_46_254	92_25_1	94_12_1	79_46_1	163_46_659	38_25_72	17_2_1	783_46_1	19_46_1	57_125_1	56_46_1	50_12_1	474_12_147	370_2_92	513_12_146	1513_2_201
215_2_411	1223_12_363	189_125_1	276_46_1	339_2_118	87_12_1	101_46_1	859_46_332	979_0_260	939_5_87	734_46_16	9_5_1	96_2_121	361_5_1	200_2_150	3_46_1	73_2_31	385_46_264	92_25_1	94_12_1	79_46_1	163_46_717	38_25_64	17_2_1	783_46_1	19_46_1	57_125_1	56_46_1	50_12_1	474_12_171	370_2_98	513_12_141	1513_2_208
215_2_428	1223_12_328	189_125_1	276_46_1	339_2_117	87_12_1	101_46_1	859_46_338	979_0_260	939_5_77	734_46_15	9_5_1	96_2_125	361_5_1	200_2_150	3_46_1	73_2_33	385_46_281	92_25_1	94_12_1	79_46_1	163_46_770	38_25_59	17_2_1	783_46_1	19_46_1	57_125_1	56_46_1	50_12_1	474_12_223	370_2_111	513_12_144	1513_2_217
215_2_445	1223_12_280	189_125_1	276_46_1	339_2_121	87_12_1	101_46_1	859_46_337	979_0_278	939_5_92	734_46_13	9_5_1	96_2_129	361_5_1	200_2_151	3_46_1	73_2_46	385_46_274	92_25_1	94_12_1	79_46_1	163_46_791	38_25_32	17_2_1	783_46_1	19_46_1	57_125_1	56_46_1	50_12_1	474_12_261	370_2_119	513_12_137	1513_2_223
215_2_461	1223_12_214	189_125_1	276_46_1	339_2_121	87_12_1	101_46_1	859_46_351	979_0_281	939_5_86	734_46_8	9_5_1	96_2_143	361_5_1	200_2_173	3_46_1	73_2_51	385_46_254	92_25_1	94_12_1	79_46_1	163_46_790	38_25_8	17_2_1	783_46_1	19_46_1	57_125_1	56_46_1	50_12_1	474_12_282	370_2_147	513_12_127	1513_2_215
215_2_476	1223_12_162	189_125_1	276_46_1	339_2_130	87_12_1	101_46_1	859_46_348	979_0_302	939_5_100	734_46_1	9_5_1	96_2_154	361_5_1	200_2_179	3_46_1	73_2_46	385_46_234	92_25_1	94_12_1	79_46_1	163_46_773	38_25_1	17_2_1	783_46_1	19_46_1	57_125_1	56_46_1	50_12_1	474_12_286	370_2_165	513_12_139	1513_2_233
215_2_474	1223_12_148	339_2_134	87_12_1	101_46_1	859_46_321	979_0_296	3_46_1	939_5_101	9_5_1	96_2_166	361_5_1	200_2_187	73_2_51	385_46_194	92_25_1	94_12_1	163_46_714	189_125_1	17_2_1	783_46_1	19_46_1	57_125_1	56_46_1	50_12_1	474_12_274	370_2_176	513_12_157	1513_2_242
215_2_448	1223_12_159	339_2_124	87_12_1	101_46_1	859_46_298	979_0_251	3_46_1	939_5_122	9_5_1	96_2_167	361_5_1	200_2_213	73_2_49	385_46_130	92_25_1	94_12_1	163_46_663	189_125_1	17_2_1	783_46_1	19_46_1	57_125_1	56_46_1	50_12_1	474_12_224	370_2_181	513_12_160	1513_2_246
215_2_422	1223_12_183	339_2_113	87_12_1	101_46_1	859_46_346	979_0_203	3_46_1	939_5_133	9_5_1	96_2_168	361_5_1	200_2_213	73_2_49	385_46_74	92_25_1	94_12_1	163_46_656	189_125_1	17_2_1	783_46_1	19_46_1	57_125_1	56_46_1	50_12_1	474_12_184	370_2_180	513_12_160	1513_2_245
215_2_415	1223_12_221	339_2_111	87_12_1	101_46_1	859_46_368	979_0_164	3_46_1	939_5_173	9_5_1	96_2_169	361_5_1	200_2_219	73_2_40	385_46_59	92_25_1	94_12_1	163_46_608	189_125_1	17_2_1	783_46_1	19_46_1	57_125_1	56_46_1	50_12_1	474_12_151	370_2_178	513_12_166	1513_2_244
215_2_381	1223_12_249	339_2_113	87_12_1	101_46_1	859_46_362	979_0_152	3_46_1	939_5_182	9_5_1	96_2_182	361_5_1	200_2_223	73_2_35	385_46_48	92_25_1	94_12_1	163_46_617	189_125_1	17_2_1	783_46_1	19_46_1	57_125_1	56_46_1	50_12_1	474_12_144	370_2_177	513_12_152	1513_2_258
215_2_374	1223_12_280	339_2_122	87_12_1	101_46_1	859_46_385	979_0_160	3_46_1	939_5_232	9_5_1	96_2_186	361_5_1	200_2_213	73_2_32	385_46_45	92_25_1	94_12_1	163_46_616	189_125_1	17_2_1	783_46_1	19_46_1	57_125_1	56_46_1	50_12_1	474_12_141	370_2_162	513_12_143	1513_2_253
215_2_354	1223_12_295	339_2_127	87_12_1	101_46_1	859_46_398	979_0_150	3_46_1	939_5_226	9_5_1	96_2_182	361_5_1	200_2_219	73_2_36	385_46_52	92_25_1	94_12_1	163_46_634	189_125_1	17_2_1	783_46_1	19_46_1	57_125_1	56_46_1	50_12_1	474_12_173	370_2_153	513_12_137	1513_2_248
215_2_323	1223_12_295	339_2_131	87_12_1	101_46_1	859_46_392	979_0_155	3_46_1	939_5_248	9_5_1	96_2_173	361_5_1	200_2_221	73_2_36	385_46_62	92_25_1	94_12_1	163_46_666	189_125_1	17_2_1	783_46_1	19_46_1	57_125_1	56_46_1	50_12_1	474_12_242	370_2_155	513_12_137	1513_2_244
215_2_329	1223_12_303	339_2_134	87_12_1	101_46_1	859_46_429	979_0_148	3_46_1	939_5_213	9_5_1	96_2_149	361_5_1	200_2_220	73_2_35	385_46_74	92_25_1	94_12_1	163_46_671	189_125_1	17_2_1	783_46_1	19_46_1	57_125_1	56_46_1	50_12_1	474_12_304	370_2_162	513_12_138	1513_2_228
215_2_315	1223_12_322	339_2_147	87_12_1	101_46_1	859_46_460	979_0_159	3_46_1	939_5_232	9_5_1	96_2_135	361_5_1	200_2_212	73_2_25	385_46_90	92_25_1	94_12_1	163_46_700	189_125_1	17_2_1	783_46_1	19_46_1	57_125_1	56_46_1	50_12_1	474_12_372	370_2_158	513_12_157	1513_2_211
215_2_325	1223_12_327	339_2_152	87_12_1	101_46_1	859_46_434	979_0_145	3_46_1	939_5_224	9_5_1	96_2_115	361_5_1	200_2_196	73_2_17	385_46_99	92_25_1	94_12_1	163_46_684	189_125_1	17_2_1	783_46_1	19_46_1	57_125_1	56_46_1	50_12_1	474_12_445	370_2_164	513_12_178	1513_2_206
215_2_311	1223_12_325	339_2_161	87_12_1	101_46_1	859_46_490	979_0_154	3_46_1	939_5_251	9_5_1	96_2_103	361_5_1	200_2_186	73_2_18	385_46_117	92_25_1	94_12_1	163_46_679	189_125_1	17_2_1	783_46_1	19_46_1	57_125_1	56_46_1	50_12_1	474_12_499	370_2_153	513_12_184	1513_2_201
215_2_303	1223_12_300	339_2_164	87_12_1	101_46_1	859_46_554	979_0_154	3_46_1	939_5_226	9_5_1	96_2_95	361_5_1	200_2_175	73_2_19	385_46_120	92_25_1	94_12_1	163_46_708	189_125_1	17_2_1	783_46_1	19_46_1	57_125_1	56_46_1	50_12_1	474_12_521	370_2_150	513_12_172	1513_2_177
215_2_306	1223_12_293	339_2_163	87_12_1	101_46_1	859_46_595	979_0_148	3_46_1	939_5_236	9_5_1	96_2_86	361_5_1	200_2_176	73_2_17	385_46_120	92_25_1	94_12_1	163_46_715	189_125_1	17_2_1	783_46_1	19_46_1	57_125_1	56_46_1	50_12_1	474_12_504	370_2_149	513_12_163	1513_2_171
215_2_322	1223_12_252	339_2_172	87_12_1	101_46_1	859_46_616	979_0_132	3_46_1	939_5_206	9_5_1	96_2_92	361_5_1	200_2_177	73_2_17	385_46_117	92_25_1	94_12_1	163_46_722	189_125_1	17_2_1	783_46_1	19_46_1	57_125_1	56_46_1	50_12_1	474_12_422	370_2_144	513_12_134	1513_2_168
215_2_320	1223_12_240	339_2_168	87_12_1	101_46_1	859_46_645	979_0_104	3_46_1	939_5_230	9_5_1	96_2_86	361_5_1	200_2_182	73_2_18	385_46_115	92_25_1	94_12_1	163_46_786	189_125_1	17_2_1	783_46_1	19_46_1	57_125_1	56_46_1	50_12_1	474_12_376	370_2_152	513_12_105	1513_2_173
215_2_327	1223_12_234	339_2_157	87_12_1	101_46_1	859_46_666	979_0_82	3_46_1	939_5_224	9_5_1	96_2_85	361_5_1	200_2_189	73_2_16	385_46_117	92_25_1	94_12_1	163_46_825	189_125_1	17_2_1	783_46_1	19_46_1	57_125_1	56_46_1	50_12_1	474_12_305	370_2_171	513_12_69	1513_2_176
215_2_337	1223_12_216	339_2_150	87_12_1	101_46_1	859_46_666	979_0_58	3_46_1	939_5_262	9_5_1	96_2_83	361_5_1	200_2_186	73_2_18	385_46_117	92_25_1	94_12_1	163_46_892	189_125_1	17_2_1	783_46_1	19_46_1	57_125_1	56_46_1	50_12_1	474_12_250	370_2_199	513_12_60	1513_2_161
215_2_356	1223_12_209	339_2_126	87_12_1	101_46_1	859_46_653	979_0_41	3_46_1	939_5_256	9_5_1	96_2_94	361_5_1	200_2_201	73_2_16	385_46_115	92_25_1	94_12_1	163_46_877	189_125_1	17_2_1	783_46_1	19_46_1	57_125_1	56_46_1	50_12_1	474_12_189	370_2_226	513_12_61	1513_2_160
215_2_368	1223_12_201	339_2_127	87_12_1	101_46_1	859_46_602	979_0_33	3_46_1	939_5_254	9_5_1	96_2_108	361_5_1	200_2_217	73_2_16	385_46_121	92_25_1	94_12_1	163_46_845	189_125_1	17_2_1	783_46_1	19_46_1	57_125_1	56_46_1	50_12_1	474_12_155	370_2_244	513_12_63	1513_2_174
215_2_360	1223_12_191	339_2_130	87_12_1	101_46_1	859_46_542	979_0_34	3_46_1	939_5_216	9_5_1	96_2_118	361_5_1	200_2_232	73_2_15	385_46_129	92_25_1	94_12_1	163_46_841	189_125_1	17_2_1	783_46_1	19_46_1	57_125_1	56_46_1	50_12_1	474_12_147	370_2_261	513_12_55	1513_2_182
215_2_360	1223_12_199	339_2_132	87_12_1	101_46_1	859_46_434	979_0_42	3_46_1	939_5_199	9_5_1	96_2_131	361_5_1	200_2_247	73_2_21	385_46_108	92_25_1	94_12_1	163_46_807	189_125_1	17_2_1	783_46_1	19_46_1	57_125_1	56_46_1	50_12_1	474_12_188	370_2_266	513_12_47	1513_2_192
215_2_362	1223_12_229	339_2_131	87_12_1	101_46_1	859_46_371	979_0_48	3_46_1	939_5_156	9_5_1	96_2_140	361_5_1	200_2_258	73_2_19	385_46_100	92_25_1	94_12_1	163_46_737	189_125_1	17_2_1	783_46_1	19_46_1	57_125_1	56_46_1	50_12_1	474_12_251	370_2_259	513_12_34	1513_2_193
215_2_344	1223_12_265	339_2_125	87_12_1	101_46_1	859_46_327	979_0_56	3_46_1	939_5_153	9_5_1	96_2_145	361_5_1	200_2_279	73_2_17	385_46_84	92_25_1	94_12_1	163_46_721	189_125_1	17_2_1	783_46_1	19_46_1	57_125_1	56_46_1	50_12_1	474_12_322	370_2_247	513_12_24	1513_2_187
215_2_339	1223_12_292	339_2_128	87_12_1	101_46_1	859_46_314	979_0_63	3_46_1	939_5_128	9_5_1	96_2_150	361_5_1	200_2_272	73_2_11	385_46_87	92_25_1	94_12_1	163_46_690	189_125_1	17_2_1	783_46_1	19_46_1	57_125_1	56_46_1	50_12_1	474_12_393	370_2_239	513_12_13	1513_2_176
215_2_312	1223_12_290	339_2_126	87_12_1	101_46_1	859_46_344	979_0_66	3_46_1	939_5_138	9_5_1	96_2_153	361_5_1	200_2_265	73_2_6	385_46_99	92_25_1	94_12_1	163_46_708	189_125_1	17_2_1	783_46_1	19_46_1	57_125_1	56_46_1	50_12_1	474_12_421	370_2_218	513_12_12	1513_2_178
215_2_308	1223_12_257	339_2_123	87_12_1	101_46_1	859_46_388	979_0_74	3_46_1	939_5_131	9_5_1	96_2_158	361_5_1	200_2_231	73_2_4	385_46_128	92_25_1	94_12_1	163_46_698	189_125_1	17_2_1	783_46_1	19_46_1	57_125_1	56_46_1	50_12_1	474_12_435	370_2_221	513_12_12	1513_2_184
215_2_319	1223_12_234	339_2_123	87_12_1	101_46_1	859_46_445	979_0_73	3_46_1	939_5_131	9_5_1	96_2_148	361_5_1	200_2_236	73_2_5	385_46_137	92_25_1	94_12_1	163_46_677	189_125_1	17_2_1	783_46_1	19_46_1	57_125_1	56_46_1	50_12_1	474_12_384	370_2_204	513_12_13	1513_2_180
215_2_333	1223_12_219	339_2_138	87_12_1	101_46_1	859_46_475	979_0_71	3_46_1	939_5_101	9_5_1	96_2_152	361_5_1	200_2_234	73_2_5	385_46_158	92_25_1	94_12_1	163_46_702	189_125_1	17_2_1	783_46_1	19_46_1	57_125_1	56_46_1	50_12_1	474_12_305	370_2_197	513_12_13	1513_2_190
215_2_346	1223_12_211	339_2_159	87_12_1	101_46_1	859_46_490	979_0_70	3_46_1	939_5_115	9_5_1	96_2_140	361_5_1	200_2_246	73_2_6	385_46_152	92_25_1	94_12_1	163_46_774	189_125_1	17_2_1	783_46_1	19_46_1	57_125_1	56_46_1	50_12_1	474_12_229	370_2_205	513_12_13	1513_2_187
215_2_359	1223_12_194	339_2_159	87_12_1	101_46_1	859_46_520	979_0_43	3_46_1	939_5_90	9_5_1	96_2_134	361_5_1	200_2_253	73_2_10	385_46_133	92_25_1	94_12_1	163_46_857	189_125_1	17_2_1	783_46_1	19_46_1	57_125_1	56_46_1	50_12_1	474_12_167	370_2_207	513_12_16	1513_2_201
215_2_359	1223_12_166	339_2_164	87_12_1	101_46_1	859_46_519	979_0_49	3_46_1	939_5_125	9_5_1	96_2_142	361_5_1	200_2_268	73_2_11	385_46_113	92_25_1	94_12_1	163_46_904	189_125_1	17_2_1	783_46_1	19_46_1	57_125_1	56_46_1	50_12_1	474_12_132	370_2_209	513_12_16	1513_2_193
215_2_351	1223_12_160	339_2_155	87_12_1	101_46_1	859_46_496	979_0_54	3_46_1	939_5_124	9_5_1	96_2_141	361_5_1	200_2_294	73_2_11	385_46_92	92_25_1	94_12_1	163_46_916	189_125_1	17_2_1	783_46_1	19_46_1	57_125_1	56_46_1	50_12_1	474_12_117	370_2_203	513_12_28	1513_2_205
215_2_344	1223_12_146	339_2_159	87_12_1	101_46_1	859_46_517	979_0_76	3_46_1	939_5_149	9_5_1	96_2_119	361_5_1	200_2_307	73_2_14	385_46_83	92_25_1	94_12_1	163_46_907	189_125_1	17_2_1	783_46_1	19_46_1	57_125_1	56_46_1	50_12_1	474_12_120	370_2_213	513_12_34	1513_2_207
215_2_352	1223_12_132	339_2_174	87_12_1	101_46_1	859_46_541	979_0_75	3_46_1	939_5_160	9_5_1	96_2_105	361_5_1	200_2_324	73_2_16	385_46_68	92_25_1	94_12_1	163_46_905	189_125_1	17_2_1	783_46_1	19_46_1	57_125_1	56_46_1	50_12_1	474_12_116	370_2_215	513_12_40	1513_2_199
215_2_361	1223_12_127	339_2_171	87_12_1	101_46_1	859_46_535	979_0_76	3_46_1	939_5_188	9_5_1	96_2_104	361_5_1	200_2_322	73_2_17	385_46_57	92_25_1	94_12_1	163_46_909	189_125_1	17_2_1	783_46_1	19_46_1	57_125_1	56_46_1	50_12_1	474_12_128	370_2_206	513_12_39	1513_2_205
215_2_375	1223_12_138	339_2_174	87_12_1	101_46_1	859_46_522	979_0_76	3_46_1	939_5_183	9_5_1	96_2_97	361_5_1	200_2_322	73_2_19	385_46_38	92_25_1	94_12_1	163_46_892	189_125_1	17_2_1	783_46_1	19_46_1	57_125_1	56_46_1	50_12_1	474_12_135	370_2_214	513_12_36	1513_2_201
215_2_404	1223_12_141	339_2_166	87_12_1	101_46_1	859_46_458	979_0_92	3_46_1	939_5_208	9_5_1	96_2_85	361_5_1	200_2_330	73_2_18	385_46_39	92_25_1	94_12_1	163_46_909	189_125_1	17_2_1	783_46_1	19_46_1	57_125_1	56_46_1	50_12_1	474_12_136	370_2_213	513_12_31	1513_2_208
215_2_408	1223_12_188	339_2_171	87_12_1	101_46_1	859_46_367	979_0_95	3_46_1	939_5_198	9_5_1	96_2_90	361_5_1	200_2_331	73_2_20	385_46_46	92_25_1	94_12_1	163_46_906	189_125_1	17_2_1	783_46_1	19_46_1	57_125_1	56_46_1	50_12_1	474_12_162	370_2_228	513_12_31	1513_2_221
215_2_400	1223_12_251	339_2_168	87_12_1	101_46_1	859_46_334	979_0_126	3_46_1	939_5_222	9_5_1	96_2_88	361_5_1	200_2_324	73_2_16	385_46_71	92_25_1	94_12_1	163_46_900	189_125_1	17_2_1	783_46_1	19_46_1	57_125_1	56_46_1	50_12_1	474_12_191	370_2_221	513_12_22	1513_2_213
215_2_376	1223_12_301	339_2_148	87_12_1	101_46_1	859_46_313	979_0_144	3_46_1	939_5_245	9_5_1	96_2_90	361_5_1	200_2_304	73_2_12	385_46_99	92_25_1	94_12_1	163_46_860	189_125_1	17_2_1	783_46_1	19_46_1	57_125_1	56_46_1	50_12_1	474_12_238	370_2_238	513_12_20	1513_2_211
215_2_338	1223_12_337	339_2_141	87_12_1	101_46_1	859_46_315	979_0_183	3_46_1	939_5_268	9_5_1	96_2_93	361_5_1	200_2_267	73_2_11	385_46_127	92_25_1	94_12_1	163_46_886	189_125_1	17_2_1	783_46_1	19_46_1	57_125_1	56_46_1	50_12_1	474_12_277	370_2_241	513_12_12	1513_2_201
215_2_305	1223_12_345	339_2_143	87_12_1	101_46_1	859_46_357	979_0_184	3_46_1	939_5_305	9_5_1	96_2_95	361_5_1	200_2_238	73_2_12	385_46_137	92_25_1	94_12_1	163_46_871	189_125_1	17_2_1	783_46_1	19_46_1	57_125_1	56_46_1	50_12_1	474_12_303	370_2_249	513_12_6	1513_2_202
215_2_286	1223_12_329	339_2_139	87_12_1	101_46_1	859_46_388	979_0_180	3_46_1	939_5_339	9_5_1	96_2_95	361_5_1	200_2_219	73_2_15	385_46_138	92_25_1	94_12_1	163_46_880	189_125_1	17_2_1	783_46_1	19_46_1	57_125_1	56_46_1	50_12_1	474_12_308	370_2_243	513_12_3	1513_2_207
215_2_274	1223_12_307	339_2_140	87_12_1	859_46_428	979_0_170	3_46_1	939_5_380	9_5_1	96_2_97	361_5_1	200_2_219	73_2_18	385_46_120	101_46_1	94_12_1	163_46_886	189_125_1	17_2_1	783_46_1	19_46_1	57_125_1	56_46_1	50_12_1	474_12_268	370_2_245	1513_2_224
215_2_256	1223_12_295	339_2_151	87_12_1	859_46_447	979_0_146	3_46_1	939_5_402	9_5_1	96_2_119	361_5_1	200_2_226	73_2_20	385_46_106	101_46_1	94_12_1	163_46_901	189_125_1	17_2_1	783_46_1	19_46_1	57_125_1	56_46_1	50_12_1	474_12_227	370_2_254	1513_2_221
215_2_227	1223_12_254	339_2_176	87_12_1	859_46_452	979_0_104	3_46_1	939_5_417	9_5_1	96_2_104	361_5_1	200_2_220	73_2_28	385_46_99	101_46_1	94_12_1	163_46_883	189_125_1	17_2_1	783_46_1	19_46_1	57_125_1	56_46_1	50_12_1	474_12_151	370_2_256	1513_2_235
215_2_220	1223_12_237	339_2_181	87_12_1	859_46_463	979_0_83	3_46_1	939_5_452	9_5_1	96_2_101	361_5_1	200_2_230	73_2_27	385_46_98	101_46_1	94_12_1	163_46_881	189_125_1	17_2_1	783_46_1	19_46_1	57_125_1	56_46_1	50_12_1	474_12_77	370_2_254	1513_2_253
215_2_219	1223_12_228	339_2_177	87_12_1	859_46_474	979_0_60	3_46_1	939_5_459	9_5_1	96_2_100	361_5_1	200_2_246	73_2_35	385_46_98	101_46_1	94_12_1	163_46_882	189_125_1	17_2_1	783_46_1	19_46_1	57_125_1	56_46_1	50_12_1	474_12_59	370_2_254	1513_2_274
215_2_220	1223_12_193	339_2_170	87_12_1	859_46_447	979_0_58	3_46_1	939_5_456	9_5_1	96_2_110	361_5_1	200_2_259	73_2_39	385_46_104	101_46_1	94_12_1	163_46_912	189_125_1	17_2_1	783_46_1	19_46_1	57_125_1	56_46_1	50_12_1	474_12_49	370_2_270	1513_2_280
215_2_231	1223_12_184	339_2_170	87_12_1	859_46_413	979_0_71	3_46_1	939_5_414	9_5_1	96_2_102	361_5_1	200_2_281	73_2_48	385_46_97	101_46_1	94_12_1	163_46_914	189_125_1	17_2_1	783_46_1	19_46_1	57_125_1	56_46_1	50_12_1	474_12_55	370_2_274	1513_2_281
215_2_233	1223_12_215	339_2_161	87_12_1	859_46_394	979_0_85	3_46_1	939_5_393	9_5_1	96_2_101	361_5_1	200_2_279	73_2_55	385_46_99	101_46_1	94_12_1	163_46_968	189_125_1	17_2_1	783_46_1	19_46_1	57_125_1	56_46_1	50_12_1	474_12_75	370_2_274	1513_2_296
215_2_230	1223_12_233	339_2_150	87_12_1	859_46_353	979_0_89	3_46_1	939_5_350	9_5_1	96_2_97	361_5_1	200_2_277	73_2_52	385_46_89	101_46_1	94_12_1	163_46_1047	189_125_1	17_2_1	783_46_1	19_46_1	57_125_1	56_46_1	50_12_1	474_12_106	370_2_290	1513_2_319
215_2_236	1223_12_282	339_2_133	87_12_1	859_46_335	979_0_95	3_46_1	939_5_312	9_5_1	96_2_103	361_5_1	200_2_283	73_2_44	385_46_89	101_46_1	94_12_1	163_46_1075	189_125_1	17_2_1	783_46_1	19_46_1	57_125_1	56_46_1	50_12_1	474_12_136	370_2_287	1513_2_303
215_2_226	1223_12_323	339_2_128	87_12_1	859_46_327	979_0_94	3_46_1	939_5_268	9_5_1	96_2_92	361_5_1	200_2_292	73_2_33	385_46_94	101_46_1	94_12_1	163_46_1059	189_125_1	17_2_1	783_46_1	19_46_1	57_125_1	56_46_1	50_12_1	474_12_179	370_2_274	1513_2_327
215_2_236	1223_12_353	339_2_107	87_12_1	859_46_354	979_0_74	3_46_1	939_5_249	9_5_1	96_2_82	361_5_1	200_2_289	73_2_25	385_46_116	101_46_1	94_12_1	163_46_1009	189_125_1	17_2_1	783_46_1	19_46_1	57_125_1	56_46_1	50_12_1	474_12_221	370_2_283	1513_2_329
215_2_258	1223_12_380	339_2_103	87_12_1	859_46_355	979_0_66	3_46_1	939_5_235	9_5_1	96_2_85	361_5_1	200_2_291	73_2_25	385_46_124	101_46_1	94_12_1	163_46_961	189_125_1	17_2_1	783_46_1	19_46_1	57_125_1	56_46_1	50_12_1	474_12_247	370_2_270	1513_2_324
215_2_265	1223_12_376	339_2_106	87_12_1	859_46_402	979_0_36	3_46_1	939_5_252	9_5_1	96_2_105	361_5_1	200_2_293	73_2_27	385_46_135	101_46_1	94_12_1	163_46_887	189_125_1	17_2_1	783_46_1	19_46_1	57_125_1	56_46_1	50_12_1	474_12_245	370_2_268	1513_2_298
215_2_258	1223_12_372	339_2_101	87_12_1	859_46_438	979_0_27	3_46_1	939_5_228	9_5_1	96_2_109	361_5_1	200_2_291	73_2_28	385_46_139	101_46_1	94_12_1	163_46_830	189_125_1	17_2_1	783_46_1	19_46_1	57_125_1	56_46_1	50_12_1	474_12_224	370_2_280	1513_2_306
215_2_270	1223_12_327	339_2_101	87_12_1	859_46_428	979_0_23	3_46_1	939_5_224	9_5_1	96_2_111	361_5_1	200_2_309	73_2_24	385_46_144	101_46_1	94_12_1	163_46_796	189_125_1	17_2_1	783_46_1	19_46_1	57_125_1	56_46_1	50_12_1	474_12_196	370_2_290	1513_2_312
215_2_283	1223_12_291	339_2_103	87_12_1	859_46_418	979_0_33	3_46_1	939_5_182	9_5_1	96_2_118	361_5_1	200_2_303	73_2_23	385_46_149	101_46_1	94_12_1	163_46_798	189_125_1	17_2_1	783_46_1	19_46_1	57_125_1	56_46_1	50_12_1	474_12_174	370_2_268	1513_2_313
215_2_311	1223_12_243	339_2_116	87_12_1	859_46_350	979_0_49	3_46_1	939_5_145	9_5_1	96_2_120	361_5_1	200_2_303	73_2_29	385_46_158	101_46_1	94_12_1	163_46_776	189_125_1	17_2_1	783_46_1	19_46_1	57_125_1	56_46_1	50_12_1	474_12_167	370_2_265	1513_2_323
215_2_320	1223_12_219	339_2_130	87_12_1	859_46_359	979_0_56	3_46_1	939_5_111	9_5_1	96_2_99	361_5_1	200_2_320	73_2_34	385_46_184	101_46_1	94_12_1	163_46_793	189_125_1	17_2_1	783_46_1	19_46_1	57_125_1	56_46_1	50_12_1	474_12_173	370_2_245	1513_2_325
215_2_331	1223_12_227	339_2_134	87_12_1	859_46_381	979_0_64	3_46_1	939_5_122	9_5_1	96_2_81	361_5_1	200_2_313	73_2_42	385_46_196	101_46_1	94_12_1	163_46_805	189_125_1	17_2_1	783_46_1	19_46_1	57_125_1	56_46_1	50_12_1	474_12_183	370_2_219	1513_2_306
215_2_333	1223_12_218	339_2_138	87_12_1	859_46_436	979_0_71	3_46_1	939_5_135	9_5_1	96_2_73	361_5_1	200_2_318	73_2_53	385_46_205	101_46_1	94_12_1	163_46_817	189_125_1	17_2_1	783_46_1	19_46_1	57_125_1	56_46_1	50_12_1	474_12_185	370_2_208	1513_2_295
215_2_343	1223_12_194	339_2_148	87_12_1	859_46_514	979_0_75	3_46_1	939_5_164	9_5_1	96_2_58	361_5_1	200_2_305	73_2_60	385_46_209	101_46_1	94_12_1	163_46_841	189_125_1	17_2_1	783_46_1	19_46_1	57_125_1	56_46_1	50_12_1	474_12_168	370_2_192	1513_2_288
215_2_335	1223_12_158	339_2_154	87_12_1	859_46_603	979_0_82	3_46_1	939_5_178	9_5_1	96_2_49	361_5_1	200_2_308	73_2_67	385_46_228	101_46_1	94_12_1	163_46_893	189_125_1	17_2_1	783_46_1	19_46_1	57_125_1	56_46_1	50_12_1	474_12_156	370_2_180	1513_2_288
215_2_326	1223_12_111	339_2_163	87_12_1	859_46_683	979_0_76	3_46_1	939_5_208	9_5_1	96_2_48	361_5_1	200_2_319	73_2_82	385_46_248	101_46_1	94_12_1	163_46_927	189_125_1	17_2_1	783_46_1	19_46_1	57_125_1	56_46_1	50_12_1	474_12_162	370_2_174	1513_2_274
215_2_299	1223_12_88	339_2_181	87_12_1	859_46_756	979_0_79	3_46_1	939_5_197	9_5_1	96_2_49	361_5_1	200_2_335	73_2_92	385_46_298	101_46_1	94_12_1	163_46_916	189_125_1	17_2_1	783_46_1	19_46_1	57_125_1	56_46_1	50_12_1	474_12_165	370_2_172	1513_2_247
215_2_275	1223_12_99	339_2_195	87_12_1	859_46_810	979_0_53	3_46_1	939_5_208	9_5_1	96_2_34	361_5_1	200_2_335	73_2_96	385_46_327	101_46_1	94_12_1	163_46_931	189_125_1	17_2_1	783_46_1	19_46_1	57_125_1	56_46_1	50_12_1	474_12_186	370_2_176	1513_2_227
215_2_259	1223_12_109	339_2_191	87_12_1	859_46_832	979_0_63	3_46_1	939_5_169	9_5_1	96_2_32	361_5_1	200_2_338	73_2_90	385_46_315	101_46_1	94_12_1	163_46_954	189_125_1	17_2_1	783_46_1	19_46_1	57_125_1	56_46_1	50_12_1	474_12_208	370_2_183	1513_2_202
215_2_261	1223_12_105	339_2_188	87_12_1	859_46_781	979_0_50	3_46_1	939_5_134	9_5_1	96_2_27	361_5_1	200_2_333	73_2_86	385_46_290	101_46_1	94_12_1	163_46_985	189_125_1	17_2_1	783_46_1	19_46_1	57_125_1	56_46_1	50_12_1	474_12_244	370_2_187	1513_2_211
215_2_258	1223_12_111	339_2_188	87_12_1	859_46_687	979_0_48	3_46_1	939_5_110	9_5_1	96_2_28	361_5_1	200_2_345	73_2_93	385_46_231	101_46_1	94_12_1	163_46_988	189_125_1	17_2_1	783_46_1	19_46_1	57_125_1	56_46_1	50_12_1	474_12_287	370_2_194	1513_2_215
215_2_264	1223_12_125	339_2_185	87_12_1	859_46_575	979_0_39	3_46_1	939_5_91	9_5_1	96_2_26	361_5_1	200_2_348	73_2_94	385_46_182	101_46_1	94_12_1	163_46_1024	189_125_1	17_2_1	783_46_1	19_46_1	57_125_1	56_46_1	50_12_1	474_12_314	370_2_189	1513_2_199
215_2_278	1223_12_136	339_2_196	87_12_1	859_46_462	979_0_37	3_46_1	939_5_84	9_5_1	96_2_25	361_5_1	200_2_344	73_2_86	385_46_154	101_46_1	94_12_1	163_46_993	189_125_1	17_2_1	783_46_1	19_46_1	57_125_1	56_46_1	50_12_1	474_12_337	370_2_201	1513_2_187
215_2_286	1223_12_141	339_2_200	87_12_1	859_46_346	979_0_31	3_46_1	939_5_74	9_5_1	96_2_23	361_5_1	200_2_365	73_2_90	385_46_120	101_46_1	94_12_1	163_46_973	189_125_1	17_2_1	783_46_1	19_46_1	57_125_1	56_46_1	50_12_1	474_12_353	370_2_196	1513_2_191
215_2_295	1223_12_150	339_2_198	87_12_1	859_46_216	979_0_37	3_46_1	939_5_65	9_5_1	96_2_21	361_5_1	200_2_391	73_2_74	385_46_105	101_46_1	94_12_1	163_46_953	189_125_1	17_2_1	783_46_1	19_46_1	57_125_1	56_46_1	50_12_1	474_12_357	370_2_188	1513_2_188
215_2_302	1223_12_141	339_2_188	87_12_1	859_46_157	979_0_41	3_46_1	939_5_61	9_5_1	96_2_22	361_5_1	200_2_394	73_2_55	385_46_110	101_46_1	94_12_1	163_46_887	189_125_1	17_2_1	783_46_1	19_46_1	57_125_1	56_46_1	50_12_1	474_12_382	370_2_194	1513_2_193
215_2_333	1223_12_133	339_2_193	87_12_1	859_46_144	979_0_54	3_46_1	939_5_57	9_5_1	96_2_28	361_5_1	200_2_396	73_2_52	385_46_107	101_46_1	94_12_1	163_46_819	189_125_1	17_2_1	783_46_1	19_46_1	57_125_1	56_46_1	50_12_1	474_12_395	370_2_176	1513_2_209
215_2_340	1223_12_133	339_2_190	87_12_1	859_46_153	979_0_52	3_46_1	939_5_58	9_5_1	96_2_29	361_5_1	200_2_410	73_2_47	385_46_126	101_46_1	94_12_1	163_46_798	189_125_1	17_2_1	783_46_1	19_46_1	57_125_1	56_46_1	50_12_1	474_12_399	370_2_172	1513_2_231
215_2_354	1223_12_121	339_2_194	87_12_1	859_46_179	979_0_61	3_46_1	939_5_52	9_5_1	96_2_37	361_5_1	200_2_396	73_2_39	385_46_148	101_46_1	94_12_1	163_46_818	189_125_1	17_2_1	783_46_1	19_46_1	57_125_1	56_46_1	50_12_1	474_12_410	370_2_171	1513_2_267
215_2_383	1223_12_136	339_2_202	87_12_1	859_46_192	979_0_44	3_46_1	939_5_59	9_5_1	96_2_39	361_5_1	200_2_384	73_2_36	385_46_164	101_46_1	94_12_1	163_46_874	189_125_1	17_2_1	783_46_1	19_46_1	57_125_1	56_46_1	50_12_1	474_12_381	370_2_159	1513_2_294
215_2_404	1223_12_141	339_2_203	87_12_1	859_46_195	979_0_37	3_46_1	939_5_55	9_5_1	96_2_42	361_5_1	200_2_372	73_2_30	385_46_177	101_46_1	94_12_1	163_46_973	189_125_1	17_2_1	783_46_1	19_46_1	57_125_1	56_46_1	50_12_1	474_12_354	370_2_157	1513_2_306
215_2_419	1223_12_150	339_2_207	87_12_1	859_46_208	979_0_28	3_46_1	939_5_66	9_5_1	96_2_42	361_5_1	200_2_366	73_2_27	385_46_203	101_46_1	94_12_1	163_46_1040	189_125_1	17_2_1	783_46_1	19_46_1	57_125_1	56_46_1	50_12_1	474_12_338	370_2_145	1513_2_297
215_2_429	1223_12_158	339_2_227	87_12_1	859_46_218	979_0_22	3_46_1	939_5_65	9_5_1	96_2_40	361_5_1	200_2_372	73_2_29	385_46_233	101_46_1	94_12_1	163_46_1104	189_125_1	17_2_1	783_46_1	19_46_1	57_125_1	56_46_1	50_12_1	474_12_313	370_2_136	1513_2_284
215_2_429	1223_12_153	339_2_254	87_12_1	859_46_209	979_0_15	3_46_1	939_5_72	9_5_1	96_2_27	361_5_1	200_2_370	73_2_27	385_46_279	101_46_1	94_12_1	163_46_1197	189_125_1	17_2_1	783_46_1	19_46_1	57_125_1	56_46_1	50_12_1	474_12_280	370_2_139	1513_2_271
215_2_425	1223_12_173	339_2_256	87_12_1	859_46_215	979_0_12	3_46_1	939_5_59	9_5_1	96_2_30	361_5_1	200_2_361	73_2_31	385_46_315	101_46_1	94_12_1	163_46_1249	189_125_1	17_2_1	783_46_1	19_46_1	57_125_1	56_46_1	50_12_1	474_12_271	370_2_150	1513_2_248
215_2_421	1223_12_217	339_2_252	87_12_1	859_46_215	979_0_1	3_46_1	939_5_63	9_5_1	96_2_35	361_5_1	200_2_359	73_2_26	385_46_350	101_46_1	94_12_1	163_46_1300	189_125_1	17_2_1	783_46_1	19_46_1	57_125_1	56_46_1	50_12_1	474_12_249	370_2_154	1513_2_233
215_2_436	1223_12_237	339_2_242	87_12_1	859_46_223	979_0_1	3_46_1	939_5_58	9_5_1	96_2_36	361_5_1	200_2_347	73_2_24	385_46_339	101_46_1	94_12_1	163_46_1341	189_125_1	17_2_1	783_46_1	19_46_1	57_125_1	56_46_1	50_12_1	474_12_250	370_2_155	1513_2_229
215_2_433	1223_12_237	339_2_204	87_12_1	859_46_235	3_46_1	939_5_85	9_5_1	96_2_33	361_5_1	200_2_351	73_2_19	385_46_303	101_46_1	94_12_1	163_46_1369	189_125_1	17_2_1	783_46_1	19_46_1	57_125_1	56_46_1	50_12_1	474_12_251	370_2_152	1513_2_227
215_2_434	1223_12_215	339_2_172	87_12_1	859_46_266	3_46_1	939_5_102	9_5_1	96_2_35	361_5_1	200_2_339	73_2_6	385_46_278	101_46_1	94_12_1	163_46_1412	189_125_1	17_2_1	783_46_1	19_46_1	57_125_1	56_46_1	50_12_1	474_12_237	370_2_146	1513_2_204
215_2_432	1223_12_200	339_2_161	87_12_1	859_46_300	3_46_1	939_5_125	9_5_1	96_2_31	361_5_1	200_2_335	73_2_3	385_46_219	101_46_1	94_12_1	163_46_1420	189_125_1	17_2_1	783_46_1	19_46_1	57_125_1	56_46_1	50_12_1	474_12_245	370_2_155	1513_2_195
215_2_419	1223_12_197	339_2_145	87_12_1	859_46_342	3_46_1	939_5_139	9_5_1	96_2_23	361_5_1	200_2_338	73_2_1	385_46_198	101_46_1	94_12_1	163_46_1524	189_125_1	17_2_1	783_46_1	19_46_1	57_125_1	56_46_1	50_12_1	474_12_258	370_2_159	1513_2_213
215_2_407	1223_12_210	339_2_149	87_12_1	859_46_348	3_46_1	939_5_168	9_5_1	96_2_23	361_5_1	200_2_328	385_46_167	101_46_1	94_12_1	163_46_1596	189_125_1	17_2_1	783_46_1	19_46_1	57_125_1	56_46_1	50_12_1	474_12_249	370_2_167	1513_2_219
215_2_366	1223_12_256	339_2_148	87_12_1	859_46_353	3_46_1	939_5_189	9_5_1	96_2_17	361_5_1	200_2_314	385_46_157	101_46_1	94_12_1	163_46_1660	189_125_1	17_2_1	783_46_1	19_46_1	57_125_1	56_46_1	50_12_1	474_12_224	370_2_173	1513_2_209
215_2_374	1223_12_297	339_2_150	87_12_1	859_46_322	3_46_1	939_5_197	9_5_1	96_2_14	361_5_1	200_2_295	385_46_133	101_46_1	94_12_1	163_46_1676	189_125_1	17_2_1	783_46_1	19_46_1	57_125_1	56_46_1	50_12_1	474_12_197	370_2_160	1513_2_198
215_2_378	1223_12_306	339_2_156	87_12_1	859_46_292	3_46_1	939_5_188	9_5_1	96_2_14	361_5_1	200_2_282	385_46_115	101_46_1	94_12_1	163_46_1662	189_125_1	17_2_1	783_46_1	19_46_1	57_125_1	56_46_1	50_12_1	474_12_215	370_2_160	1513_2_216
215_2_375	1223_12_336	339_2_164	87_12_1	859_46_249	3_46_1	939_5_158	9_5_1	96_2_22	361_5_1	200_2_267	385_46_90	101_46_1	94_12_1	163_46_1621	189_125_1	17_2_1	783_46_1	19_46_1	57_125_1	56_46_1	50_12_1	474_12_200	370_2_156	1513_2_230
215_2_387	1223_12_347	339_2_165	87_12_1	859_46_227	3_46_1	939_5_138	9_5_1	96_2_25	361_5_1	200_2_253	385_46_81	101_46_1	94_12_1	163_46_1483	189_125_1	17_2_1	783_46_1	19_46_1	57_125_1	56_46_1	50_12_1	474_12_200	370_2_145	1513_2_245
215_2_401	1223_12_337	339_2_171	87_12_1	859_46_186	3_46_1	939_5_90	9_5_1	96_2_26	361_5_1	200_2_266	385_46_78	101_46_1	94_12_1	163_46_1365	189_125_1	17_2_1	783_46_1	19_46_1	57_125_1	56_46_1	50_12_1	474_12_189	370_2_158	1513_2_248
215_2_420	1223_12_328	339_2_187	87_12_1	859_46_141	3_46_1	939_5_78	9_5_1	96_2_32	361_5_1	200_2_281	385_46_97	101_46_1	94_12_1	163_46_1264	189_125_1	17_2_1	783_46_1	19_46_1	57_125_1	56_46_1	50_12_1	474_12_176	370_2_165	1513_2_246
215_2_438	1223_12_312	339_2_187	87_12_1	859_46_104	3_46_1	939_5_74	9_5_1	96_2_29	361_5_1	200_2_287	385_46_132	101_46_1	94_12_1	163_46_1219	189_125_1	17_2_1	783_46_1	19_46_1	57_125_1	56_46_1	50_12_1	474_12_150	370_2_159	1513_2_259
215_2_465	1223_12_315	339_2_167	87_12_1	859_46_87	3_46_1	939_5_92	9_5_1	96_2_32	361_5_1	200_2_295	385_46_158	101_46_1	94_12_1	163_46_1179	189_125_1	17_2_1	783_46_1	19_46_1	57_125_1	56_46_1	50_12_1	474_12_131	370_2_159	1513_2_254
215_2_466	1223_12_310	339_2_171	87_12_1	859_46_100	3_46_1	939_5_94	9_5_1	96_2_37	361_5_1	200_2_309	385_46_181	101_46_1	94_12_1	163_46_1155	189_125_1	17_2_1	783_46_1	19_46_1	57_125_1	56_46_1	50_12_1	474_12_108	370_2_142	1513_2_240
215_2_491	1223_12_294	339_2_178	87_12_1	859_46_126	3_46_1	939_5_90	9_5_1	96_2_35	361_5_1	200_2_332	385_46_182	101_46_1	94_12_1	163_46_1191	189_125_1	17_2_1	783_46_1	19_46_1	57_125_1	56_46_1	50_12_1	474_12_108	370_2_134	1513_2_237
215_2_505	1223_12_275	339_2_178	87_12_1	859_46_167	3_46_1	939_5_105	9_5_1	96_2_33	361_5_1	200_2_342	385_46_161	101_46_1	94_12_1	163_46_1220	189_125_1	17_2_1	783_46_1	19_46_1	57_125_1	56_46_1	50_12_1	474_12_108	370_2_122	1513_2_252
215_2_501	1223_12_264	339_2_185	87_12_1	859_46_204	3_46_1	939_5_100	9_5_1	96_2_28	361_5_1	200_2_346	385_46_138	101_46_1	94_12_1	163_46_1245	189_125_1	17_2_1	783_46_1	19_46_1	57_125_1	56_46_1	50_12_1	474_12_101	370_2_132	1513_2_261
215_2_529	1223_12_267	339_2_162	87_12_1	859_46_244	3_46_1	939_5_99	9_5_1	96_2_29	361_5_1	200_2_349	385_46_133	101_46_1	94_12_1	163_46_1250	189_125_1	17_2_1	783_46_1	19_46_1	57_125_1	56_46_1	50_12_1	474_12_86	370_2_129	1513_2_253
215_2_531	1223_12_288	339_2_146	87_12_1	859_46_274	3_46_1	939_5_84	9_5_1	96_2_22	361_5_1	200_2_374	385_46_142	101_46_1	94_12_1	163_46_1281	189_125_1	17_2_1	783_46_1	19_46_1	57_125_1	56_46_1	50_12_1	474_12_68	370_2_131	1513_2_246
215_2_530	1223_12_320	339_2_119	87_12_1	859_46_303	3_46_1	939_5_78	9_5_1	96_2_24	361_5_1	200_2_366	385_46_166	101_46_1	94_12_1	163_46_1309	189_125_1	17_2_1	783_46_1	19_46_1	57_125_1	56_46_1	50_12_1	474_12_64	370_2_136	1513_2_237
215_2_509	1223_12_359	339_2_96	87_12_1	859_46_303	3_46_1	939_5_72	9_5_1	96_2_22	361_5_1	200_2_369	385_46_210	101_46_1	94_12_1	163_46_1350	189_125_1	17_2_1	783_46_1	19_46_1	57_125_1	56_46_1	50_12_1	474_12_64	370_2_150	1513_2_234
215_2_520	1223_12_385	339_2_96	87_12_1	859_46_289	3_46_1	939_5_73	9_5_1	96_2_28	361_5_1	200_2_370	385_46_237	101_46_1	94_12_1	163_46_1397	189_125_1	17_2_1	783_46_1	19_46_1	57_125_1	56_46_1	50_12_1	474_12_74	370_2_150	1513_2_234
215_2_518	1223_12_399	339_2_95	87_12_1	859_46_240	3_46_1	939_5_62	9_5_1	96_2_36	361_5_1	200_2_370	385_46_282	101_46_1	94_12_1	163_46_1438	189_125_1	17_2_1	783_46_1	19_46_1	57_125_1	56_46_1	50_12_1	474_12_83	370_2_146	1513_2_233
215_2_510	1223_12_404	339_2_92	87_12_1	859_46_193	3_46_1	939_5_48	9_5_1	96_2_41	361_5_1	200_2_388	385_46_339	101_46_1	94_12_1	163_46_1491	189_125_1	17_2_1	783_46_1	19_46_1	57_125_1	56_46_1	50_12_1	474_12_82	370_2_157	1513_2_246
215_2_479	1223_12_402	339_2_119	87_12_1	859_46_143	3_46_1	939_5_48	9_5_1	96_2_47	361_5_1	200_2_373	385_46_389	101_46_1	94_12_1	163_46_1429	189_125_1	17_2_1	783_46_1	19_46_1	57_125_1	56_46_1	50_12_1	474_12_72	370_2_158	1513_2_249
215_2_461	1223_12_383	339_2_112	87_12_1	859_46_123	3_46_1	939_5_50	9_5_1	96_2_57	361_5_1	200_2_364	385_46_459	101_46_1	94_12_1	163_46_1370	189_125_1	17_2_1	783_46_1	19_46_1	57_125_1	56_46_1	50_12_1	474_12_55	370_2_173	1513_2_237
215_2_461	1223_12_361	339_2_118	87_12_1	859_46_113	3_46_1	939_5_67	9_5_1	96_2_58	361_5_1	200_2_350	385_46_499	101_46_1	94_12_1	163_46_1248	189_125_1	17_2_1	783_46_1	19_46_1	57_125_1	56_46_1	50_12_1	474_12_37	370_2_198	1513_2_248
215_2_460	1223_12_327	339_2_121	87_12_1	859_46_114	3_46_1	939_5_86	9_5_1	96_2_59	361_5_1	200_2_337	385_46_491	101_46_1	94_12_1	163_46_1170	189_125_1	17_2_1	783_46_1	19_46_1	57_125_1	56_46_1	50_12_1	474_12_16	370_2_220	1513_2_246
215_2_469	1223_12_300	339_2_122	87_12_1	859_46_115	3_46_1	939_5_106	9_5_1	96_2_61	361_5_1	200_2_312	385_46_438	101_46_1	94_12_1	163_46_1057	189_125_1	17_2_1	783_46_1	19_46_1	57_125_1	56_46_1	50_12_1	474_12_15	370_2_237	1513_2_229
215_2_488	1223_12_306	339_2_127	87_12_1	859_46_114	3_46_1	939_5_123	9_5_1	96_2_62	361_5_1	200_2_291	385_46_361	101_46_1	94_12_1	163_46_1055	189_125_1	17_2_1	783_46_1	19_46_1	57_125_1	56_46_1	50_12_1	474_12_12	370_2_238	1513_2_240
215_2_513	1223_12_315	339_2_126	87_12_1	859_46_106	3_46_1	939_5_129	9_5_1	96_2_66	361_5_1	200_2_274	385_46_276	101_46_1	94_12_1	163_46_1083	189_125_1	17_2_1	783_46_1	19_46_1	57_125_1	56_46_1	50_12_1	474_12_8	370_2_244	1513_2_235
215_2_508	1223_12_374	339_2_119	87_12_1	859_46_100	3_46_1	939_5_111	9_5_1	96_2_65	361_5_1	200_2_266	385_46_179	101_46_1	94_12_1	163_46_1102	189_125_1	17_2_1	783_46_1	19_46_1	57_125_1	56_46_1	50_12_1	474_12_5	370_2_229	1513_2_222
215_2_524	1223_12_428	339_2_119	87_12_1	96_2_56	859_46_128	3_46_1	939_5_86	9_5_1	189_125_1	361_5_1	200_2_262	385_46_128	101_46_1	163_46_1090	17_2_1	783_46_1	19_46_1	57_125_1	56_46_1	50_12_1	370_2_219	1513_2_213
215_2_524	1223_12_505	339_2_110	87_12_1	96_2_49	859_46_131	3_46_1	939_5_78	9_5_1	189_125_1	361_5_1	200_2_262	385_46_96	101_46_1	163_46_1124	17_2_1	783_46_1	19_46_1	57_125_1	56_46_1	50_12_1	370_2_210	1513_2_204
215_2_519	1223_12_573	339_2_110	87_12_1	96_2_43	859_46_153	3_46_1	939_5_76	9_5_1	189_125_1	361_5_1	200_2_251	385_46_91	101_46_1	163_46_1164	17_2_1	783_46_1	19_46_1	57_125_1	56_46_1	50_12_1	370_2_219	1513_2_195
215_2_526	1223_12_667	339_2_118	87_12_1	96_2_41	859_46_167	3_46_1	939_5_88	9_5_1	189_125_1	361_5_1	200_2_230	385_46_87	101_46_1	163_46_1270	17_2_1	783_46_1	19_46_1	57_125_1	56_46_1	50_12_1	370_2_198	1513_2_193
215_2_542	1223_12_749	339_2_123	87_12_1	96_2_37	859_46_162	3_46_1	939_5_105	9_5_1	189_125_1	361_5_1	200_2_215	385_46_95	101_46_1	163_46_1343	17_2_1	783_46_1	19_46_1	57_125_1	56_46_1	50_12_1	370_2_191	1513_2_166
215_2_535	1223_12_787	339_2_127	87_12_1	96_2_39	859_46_136	3_46_1	939_5_134	9_5_1	189_125_1	361_5_1	200_2_188	385_46_91	101_46_1	163_46_1426	17_2_1	783_46_1	19_46_1	57_125_1	56_46_1	50_12_1	370_2_180	1513_2_162
215_2_553	1223_12_782	339_2_121	87_12_1	96_2_41	859_46_112	3_46_1	939_5_147	9_5_1	189_125_1	361_5_1	200_2_197	385_46_89	101_46_1	163_46_1409	17_2_1	783_46_1	19_46_1	57_125_1	56_46_1	50_12_1	370_2_188	1513_2_159
215_2_548	1223_12_703	339_2_125	87_12_1	96_2_43	859_46_110	3_46_1	939_5_156	9_5_1	189_125_1	361_5_1	200_2_186	385_46_98	101_46_1	163_46_1378	17_2_1	783_46_1	19_46_1	57_125_1	56_46_1	50_12_1	370_2_185	1513_2_156
215_2_567	1223_12_610	339_2_124	87_12_1	96_2_44	859_46_113	3_46_1	939_5_171	9_5_1	189_125_1	361_5_1	200_2_181	385_46_107	101_46_1	163_46_1298	17_2_1	783_46_1	19_46_1	57_125_1	56_46_1	50_12_1	370_2_185	1513_2_164
215_2_601	1223_12_513	339_2_121	87_12_1	96_2_46	859_46_118	3_46_1	939_5_161	9_5_1	189_125_1	361_5_1	200_2_193	385_46_136	101_46_1	163_46_1249	17_2_1	783_46_1	19_46_1	57_125_1	56_46_1	50_12_1	370_2_195	1513_2_182
215_2_625	1223_12_397	339_2_119	87_12_1	96_2_53	859_46_105	3_46_1	939_5_153	9_5_1	189_125_1	361_5_1	200_2_190	385_46_152	101_46_1	163_46_1166	17_2_1	783_46_1	19_46_1	57_125_1	56_46_1	50_12_1	370_2_202	1513_2_206
215_2_609	1223_12_319	339_2_118	87_12_1	96_2_51	859_46_94	3_46_1	939_5_129	9_5_1	189_125_1	361_5_1	200_2_214	385_46_191	101_46_1	163_46_1172	17_2_1	783_46_1	19_46_1	57_125_1	56_46_1	50_12_1	370_2_204	1513_2_226
215_2_594	1223_12_307	339_2_117	87_12_1	96_2_50	859_46_76	3_46_1	939_5_99	9_5_1	189_125_1	361_5_1	200_2_222	385_46_237	101_46_1	163_46_1241	17_2_1	783_46_1	19_46_1	57_125_1	56_46_1	50_12_1	370_2_201	1513_2_229
215_2_581	1223_12_394	339_2_116	87_12_1	96_2_32	859_46_65	3_46_1	939_5_92	9_5_1	189_125_1	361_5_1	200_2_216	385_46_266	101_46_1	163_46_1314	17_2_1	783_46_1	19_46_1	57_125_1	56_46_1	50_12_1	370_2_207	1513_2_229
215_2_574	1223_12_507	339_2_112	87_12_1	96_2_26	859_46_66	3_46_1	939_5_96	9_5_1	189_125_1	361_5_1	200_2_211	385_46_280	101_46_1	163_46_1362	17_2_1	783_46_1	19_46_1	57_125_1	56_46_1	50_12_1	370_2_177	1513_2_214
215_2_552	1223_12_643	339_2_109	87_12_1	96_2_20	859_46_68	3_46_1	939_5_101	9_5_1	189_125_1	361_5_1	200_2_214	385_46_258	101_46_1	163_46_1376	17_2_1	783_46_1	19_46_1	57_125_1	56_46_1	50_12_1	370_2_161	1513_2_211
215_2_516	1223_12_779	339_2_113	87_12_1	96_2_19	859_46_56	3_46_1	939_5_105	9_5_1	189_125_1	361_5_1	200_2_227	385_46_218	101_46_1	163_46_1402	17_2_1	783_46_1	19_46_1	57_125_1	56_46_1	50_12_1	370_2_144	1513_2_211
215_2_467	1223_12_909	339_2_122	87_12_1	96_2_25	859_46_66	3_46_1	939_5_91	9_5_1	189_125_1	361_5_1	200_2_232	385_46_162	101_46_1	163_46_1385	17_2_1	783_46_1	19_46_1	57_125_1	56_46_1	50_12_1	370_2_136	1513_2_187
215_2_450	1223_12_996	339_2_124	87_12_1	96_2_24	859_46_69	3_46_1	939_5_81	9_5_1	189_125_1	361_5_1	200_2_247	385_46_104	101_46_1	163_46_1272	17_2_1	783_46_1	19_46_1	57_125_1	56_46_1	50_12_1	370_2_133	1513_2_180
215_2_421	1223_12_1009	339_2_129	87_12_1	96_2_24	859_46_66	3_46_1	939_5_76	9_5_1	189_125_1	361_5_1	200_2_240	385_46_98	101_46_1	163_46_1235	17_2_1	783_46_1	19_46_1	57_125_1	56_46_1	50_12_1	370_2_139	1513_2_162
215_2_397	1223_12_947	339_2_131	87_12_1	96_2_17	859_46_72	3_46_1	939_5_60	9_5_1	189_125_1	361_5_1	200_2_236	385_46_125	101_46_1	163_46_1246	17_2_1	783_46_1	19_46_1	57_125_1	56_46_1	50_12_1	370_2_150	1513_2_170
215_2_400	1223_12_828	339_2_158	87_12_1	96_2_10	859_46_76	3_46_1	939_5_63	9_5_1	189_125_1	361_5_1	200_2_236	385_46_139	101_46_1	163_46_1249	17_2_1	783_46_1	19_46_1	57_125_1	56_46_1	50_12_1	370_2_164	1513_2_191
215_2_396	1223_12_656	339_2_156	87_12_1	96_2_9	859_46_84	3_46_1	939_5_62	9_5_1	189_125_1	361_5_1	200_2_255	385_46_138	101_46_1	163_46_1255	17_2_1	783_46_1	19_46_1	57_125_1	56_46_1	50_12_1	370_2_181	1513_2_199
215_2_405	1223_12_532	339_2_162	87_12_1	96_2_7	859_46_101	3_46_1	939_5_83	9_5_1	189_125_1	361_5_1	200_2_264	385_46_135	101_46_1	163_46_1256	17_2_1	783_46_1	19_46_1	57_125_1	56_46_1	50_12_1	370_2_181	1513_2_217
215_2_423	1223_12_421	339_2_178	87_12_1	96_2_7	859_46_95	3_46_1	939_5_91	9_5_1	189_125_1	361_5_1	200_2_277	385_46_116	101_46_1	163_46_1250	17_2_1	783_46_1	19_46_1	57_125_1	56_46_1	50_12_1	370_2_196	1513_2_235
215_2_436	1223_12_361	339_2_199	87_12_1	96_2_7	859_46_107	3_46_1	939_5_103	9_5_1	189_125_1	361_5_1	200_2_268	385_46_80	101_46_1	163_46_1252	17_2_1	783_46_1	19_46_1	57_125_1	56_46_1	50_12_1	370_2_213	1513_2_243
215_2_463	1223_12_348	339_2_206	87_12_1	96_2_7	859_46_117	3_46_1	939_5_97	9_5_1	189_125_1	361_5_1	200_2_261	385_46_52	101_46_1	163_46_1264	17_2_1	783_46_1	19_46_1	57_125_1	56_46_1	50_12_1	370_2_231	1513_2_253
215_2_471	1223_12_344	339_2_215	87_12_1	96_2_6	859_46_158	3_46_1	939_5_110	9_5_1	189_125_1	361_5_1	200_2_250	385_46_26	101_46_1	163_46_1251	17_2_1	783_46_1	19_46_1	57_125_1	56_46_1	50_12_1	370_2_246	1513_2_250
215_2_483	1223_12_343	339_2_216	87_12_1	96_2_7	859_46_221	3_46_1	939_5_99	9_5_1	189_125_1	361_5_1	200_2_234	385_46_15	101_46_1	163_46_1234	17_2_1	783_46_1	19_46_1	57_125_1	56_46_1	50_12_1	370_2_263	1513_2_258
215_2_502	1223_12_355	339_2_222	87_12_1	96_2_12	859_46_277	3_46_1	939_5_85	9_5_1	189_125_1	361_5_1	200_2_221	385_46_20	101_46_1	163_46_1234	17_2_1	783_46_1	19_46_1	57_125_1	56_46_1	50_12_1	370_2_295	1513_2_262
215_2_502	1223_12_362	339_2_220	87_12_1	96_2_13	859_46_346	3_46_1	939_5_51	9_5_1	189_125_1	361_5_1	200_2_193	385_46_25	101_46_1	163_46_1231	17_2_1	783_46_1	19_46_1	57_125_1	56_46_1	50_12_1	370_2_303	1513_2_255
215_2_522	1223_12_364	339_2_211	87_12_1	96_2_16	859_46_379	3_46_1	939_5_43	9_5_1	189_125_1	361_5_1	200_2_172	385_46_29	101_46_1	163_46_1227	17_2_1	783_46_1	19_46_1	57_125_1	56_46_1	50_12_1	370_2_305	1513_2_264
215_2_544	1223_12_380	339_2_208	87_12_1	96_2_18	859_46_392	3_46_1	939_5_34	9_5_1	189_125_1	361_5_1	200_2_177	385_46_29	101_46_1	163_46_1192	17_2_1	783_46_1	19_46_1	57_125_1	56_46_1	50_12_1	370_2_286	1513_2_253
215_2_580	1223_12_415	339_2_211	87_12_1	96_2_22	859_46_367	3_46_1	939_5_40	9_5_1	189_125_1	361_5_1	200_2_187	385_46_24	101_46_1	163_46_1184	17_2_1	783_46_1	19_46_1	57_125_1	56_46_1	50_12_1	370_2_287	1513_2_225
215_2_605	1223_12_451	339_2_217	87_12_1	96_2_14	859_46_330	3_46_1	939_5_53	9_5_1	189_125_1	361_5_1	200_2_179	385_46_20	101_46_1	163_46_1138	17_2_1	783_46_1	19_46_1	57_125_1	56_46_1	50_12_1	370_2_272	1513_2_210
215_2_603	1223_12_528	339_2_212	87_12_1	96_2_13	859_46_272	3_46_1	939_5_60	9_5_1	189_125_1	361_5_1	200_2_172	385_46_29	101_46_1	163_46_1173	17_2_1	783_46_1	19_46_1	57_125_1	56_46_1	50_12_1	370_2_272	1513_2_177
215_2_604	1223_12_631	339_2_199	87_12_1	96_2_10	859_46_253	3_46_1	939_5_84	9_5_1	189_125_1	361_5_1	200_2_159	385_46_48	101_46_1	163_46_1190	17_2_1	783_46_1	19_46_1	57_125_1	56_46_1	50_12_1	370_2_250	1513_2_154
215_2_602	1223_12_739	339_2_187	87_12_1	96_2_4	859_46_242	3_46_1	939_5_91	9_5_1	189_125_1	361_5_1	200_2_139	385_46_70	101_46_1	163_46_1278	17_2_1	783_46_1	19_46_1	57_125_1	56_46_1	50_12_1	370_2_232	1513_2_127
215_2_611	1223_12_803	339_2_167	87_12_1	96_2_3	859_46_237	3_46_1	939_5_106	9_5_1	189_125_1	361_5_1	200_2_125	385_46_97	101_46_1	163_46_1344	17_2_1	783_46_1	19_46_1	57_125_1	56_46_1	50_12_1	370_2_212	1513_2_104
215_2_619	1223_12_806	339_2_150	87_12_1	96_2_3	859_46_252	3_46_1	939_5_103	9_5_1	189_125_1	361_5_1	200_2_118	385_46_132	101_46_1	163_46_1394	17_2_1	783_46_1	19_46_1	57_125_1	56_46_1	50_12_1	370_2_192	1513_2_94
215_2_632	1223_12_774	339_2_155	87_12_1	96_2_4	859_46_255	3_46_1	939_5_104	9_5_1	189_125_1	361_5_1	200_2_109	385_46_151	101_46_1	163_46_1446	17_2_1	783_46_1	19_46_1	57_125_1	56_46_1	50_12_1	370_2_192	1513_2_107
215_2_639	1223_12_721	339_2_181	87_12_1	96_2_4	859_46_227	3_46_1	939_5_77	9_5_1	189_125_1	361_5_1	200_2_92	385_46_171	101_46_1	163_46_1382	17_2_1	783_46_1	19_46_1	57_125_1	56_46_1	50_12_1	370_2_184	1513_2_104
215_2_646	1223_12_641	339_2_199	87_12_1	96_2_4	859_46_195	3_46_1	939_5_65	9_5_1	189_125_1	361_5_1	200_2_91	385_46_185	101_46_1	163_46_1314	17_2_1	783_46_1	19_46_1	57_125_1	56_46_1	50_12_1	370_2_189	1513_2_119
215_2_659	1223_12_512	339_2_223	87_12_1	859_46_194	3_46_1	939_5_46	9_5_1	189_125_1	361_5_1	200_2_113	385_46_187	101_46_1	163_46_1158	17_2_1	783_46_1	19_46_1	57_125_1	56_46_1	50_12_1	370_2_202	1513_2_132
215_2_652	1223_12_420	339_2_225	87_12_1	859_46_194	3_46_1	939_5_30	9_5_1	189_125_1	361_5_1	200_2_131	385_46_179	101_46_1	163_46_1022	17_2_1	783_46_1	19_46_1	57_125_1	56_46_1	50_12_1	370_2_225	1513_2_131
215_2_636	1223_12_355	339_2_232	87_12_1	859_46_199	3_46_1	939_5_19	9_5_1	189_125_1	361_5_1	200_2_140	385_46_166	101_46_1	163_46_946	17_2_1	783_46_1	19_46_1	57_125_1	56_46_1	50_12_1	370_2_235	1513_2_145
215_2_627	1223_12_325	339_2_238	87_12_1	859_46_187	3_46_1	939_5_13	9_5_1	189_125_1	361_5_1	200_2_142	385_46_155	101_46_1	163_46_956	17_2_1	783_46_1	19_46_1	57_125_1	56_46_1	50_12_1	370_2_245	1513_2_149
215_2_607	1223_12_308	339_2_240	87_12_1	859_46_178	3_46_1	939_5_5	9_5_1	189_125_1	361_5_1	200_2_152	385_46_169	101_46_1	163_46_1033	17_2_1	783_46_1	19_46_1	57_125_1	56_46_1	50_12_1	370_2_255	1513_2_156
215_2_606	1223_12_314	339_2_240	87_12_1	859_46_180	3_46_1	939_5_5	9_5_1	189_125_1	361_5_1	200_2_168	385_46_165	101_46_1	163_46_1091	17_2_1	783_46_1	19_46_1	57_125_1	56_46_1	50_12_1	370_2_240	1513_2_159
200_2_199	215_2_614	1223_12_333	17_2_1	339_2_224	783_46_1	19_46_1	189_125_1	57_125_1	56_46_1	859_46_178	50_12_1	3_46_1	385_46_164	370_2_233	101_46_1	87_12_1	1513_2_154	163_46_1194
200_2_216	215_2_620	1223_12_330	17_2_1	339_2_230	783_46_1	19_46_1	189_125_1	57_125_1	56_46_1	859_46_180	50_12_1	3_46_1	385_46_133	370_2_226	101_46_1	87_12_1	1513_2_151	163_46_1258
200_2_237	215_2_624	1223_12_330	17_2_1	339_2_224	783_46_1	19_46_1	189_125_1	57_125_1	56_46_1	859_46_199	50_12_1	3_46_1	385_46_108	370_2_207	101_46_1	87_12_1	1513_2_146	163_46_1373
200_2_257	215_2_616	1223_12_338	17_2_1	339_2_236	783_46_1	19_46_1	189_125_1	57_125_1	56_46_1	859_46_208	50_12_1	3_46_1	385_46_70	370_2_216	101_46_1	87_12_1	1513_2_132	163_46_1427
200_2_268	215_2_635	1223_12_332	17_2_1	339_2_243	783_46_1	19_46_1	189_125_1	57_125_1	56_46_1	859_46_221	50_12_1	3_46_1	385_46_41	370_2_207	101_46_1	87_12_1	1513_2_130	163_46_1475
200_2_289	215_2_650	1223_12_291	17_2_1	339_2_234	783_46_1	19_46_1	189_125_1	57_125_1	56_46_1	859_46_251	50_12_1	3_46_1	385_46_18	370_2_204	101_46_1	87_12_1	1513_2_127	163_46_1436
200_2_299	215_2_622	1223_12_306	17_2_1	339_2_230	783_46_1	19_46_1	189_125_1	57_125_1	56_46_1	859_46_293	50_12_1	3_46_1	385_46_10	370_2_182	101_46_1	87_12_1	1513_2_117	163_46_1373
200_2_287	215_2_622	1223_12_371	17_2_1	339_2_239	783_46_1	19_46_1	189_125_1	57_125_1	56_46_1	859_46_322	50_12_1	3_46_1	385_46_9	370_2_158	101_46_1	87_12_1	1513_2_112	163_46_1297
200_2_270	215_2_623	1223_12_414	17_2_1	339_2_232	783_46_1	19_46_1	189_125_1	57_125_1	56_46_1	859_46_328	50_12_1	3_46_1	385_46_9	370_2_148	101_46_1	87_12_1	1513_2_104	163_46_1260
200_2_255	215_2_589	1223_12_467	17_2_1	339_2_217	783_46_1	19_46_1	189_125_1	57_125_1	56_46_1	859_46_313	50_12_1	3_46_1	385_46_12	370_2_134	101_46_1	87_12_1	1513_2_102	163_46_1299
200_2_243	215_2_552	1223_12_507	17_2_1	339_2_211	783_46_1	19_46_1	189_125_1	57_125_1	56_46_1	859_46_289	50_12_1	3_46_1	385_46_12	370_2_138	101_46_1	87_12_1	1513_2_98	163_46_1378
200_2_220	215_2_551	1223_12_507	17_2_1	339_2_219	783_46_1	19_46_1	189_125_1	57_125_1	56_46_1	859_46_263	50_12_1	3_46_1	385_46_12	370_2_146	101_46_1	87_12_1	1513_2_87	163_46_1455
200_2_208	215_2_519	1223_12_527	17_2_1	339_2_212	783_46_1	19_46_1	189_125_1	57_125_1	56_46_1	859_46_235	50_12_1	3_46_1	385_46_22	370_2_175	101_46_1	87_12_1	1513_2_84	163_46_1509
200_2_218	215_2_530	1223_12_522	17_2_1	339_2_209	783_46_1	19_46_1	189_125_1	57_125_1	56_46_1	859_46_227	50_12_1	3_46_1	385_46_30	370_2_195	101_46_1	87_12_1	1513_2_94	163_46_1566
200_2_232	215_2_511	1223_12_514	17_2_1	339_2_210	783_46_1	19_46_1	189_125_1	57_125_1	56_46_1	859_46_210	50_12_1	3_46_1	385_46_41	370_2_220	101_46_1	87_12_1	1513_2_103	163_46_1683
200_2_223	215_2_538	1223_12_513	17_2_1	339_2_215	783_46_1	19_46_1	189_125_1	57_125_1	56_46_1	859_46_154	50_12_1	3_46_1	385_46_53	370_2_239	101_46_1	87_12_1	1513_2_98	163_46_1703
200_2_225	215_2_564	1223_12_495	17_2_1	339_2_226	783_46_1	19_46_1	189_125_1	57_125_1	56_46_1	859_46_110	50_12_1	3_46_1	385_46_56	370_2_237	101_46_1	87_12_1	1513_2_109	163_46_1649
200_2_236	215_2_575	1223_12_491	17_2_1	339_2_236	783_46_1	19_46_1	189_125_1	57_125_1	56_46_1	859_46_92	50_12_1	3_46_1	385_46_59	370_2_224	101_46_1	87_12_1	1513_2_112	163_46_1581
200_2_249	215_2_597	1223_12_473	17_2_1	339_2_233	783_46_1	19_46_1	189_125_1	57_125_1	56_46_1	859_46_74	50_12_1	3_46_1	385_46_58	370_2_226	101_46_1	87_12_1	1513_2_112	163_46_1465
200_2_257	215_2_582	1223_12_497	17_2_1	339_2_237	783_46_1	19_46_1	189_125_1	57_125_1	56_46_1	859_46_78	50_12_1	3_46_1	385_46_38	370_2_215	101_46_1	87_12_1	1513_2_112	163_46_1455
200_2_252	215_2_573	1223_12_518	17_2_1	339_2_246	783_46_1	19_46_1	189_125_1	57_125_1	56_46_1	859_46_99	50_12_1	3_46_1	385_46_26	370_2_212	101_46_1	87_12_1	1513_2_100	163_46_1435
200_2_243	215_2_576	1223_12_583	17_2_1	339_2_242	783_46_1	19_46_1	189_125_1	57_125_1	56_46_1	859_46_134	50_12_1	3_46_1	385_46_6	370_2_211	101_46_1	87_12_1	1513_2_99	163_46_1409
200_2_240	215_2_588	1223_12_640	17_2_1	339_2_243	783_46_1	19_46_1	189_125_1	57_125_1	56_46_1	859_46_161	50_12_1	3_46_1	385_46_5	370_2_201	101_46_1	87_12_1	1513_2_86	163_46_1380
200_2_238	215_2_548	1223_12_729	17_2_1	339_2_227	783_46_1	19_46_1	189_125_1	57_125_1	56_46_1	859_46_191	50_12_1	370_2_194	101_46_1	87_12_1	1513_2_82	163_46_1397
200_2_233	215_2_544	1223_12_795	17_2_1	339_2_212	783_46_1	19_46_1	189_125_1	57_125_1	56_46_1	859_46_205	50_12_1	370_2_169	101_46_1	87_12_1	1513_2_79	163_46_1427
200_2_220	215_2_529	1223_12_863	17_2_1	339_2_211	783_46_1	19_46_1	189_125_1	57_125_1	56_46_1	859_46_192	50_12_1	370_2_154	101_46_1	87_12_1	1513_2_86	163_46_1466
200_2_211	215_2_519	1223_12_875	17_2_1	339_2_217	783_46_1	19_46_1	189_125_1	57_125_1	56_46_1	859_46_156	50_12_1	370_2_146	101_46_1	87_12_1	1513_2_74	163_46_1523
200_2_198	215_2_536	1223_12_841	17_2_1	339_2_209	783_46_1	19_46_1	189_125_1	57_125_1	56_46_1	859_46_111	50_12_1	370_2_135	101_46_1	87_12_1	1513_2_86	163_46_1569
200_2_185	215_2_546	1223_12_764	17_2_1	339_2_217	783_46_1	19_46_1	189_125_1	57_125_1	56_46_1	859_46_77	50_12_1	370_2_150	101_46_1	87_12_1	1513_2_104	163_46_1606
200_2_190	215_2_551	1223_12_687	17_2_1	339_2_225	783_46_1	19_46_1	189_125_1	57_125_1	56_46_1	859_46_65	50_12_1	370_2_163	101_46_1	87_12_1	1513_2_97	163_46_1645
200_2_198	215_2_538	1223_12_574	17_2_1	339_2_222	783_46_1	19_46_1	189_125_1	57_125_1	56_46_1	859_46_67	50_12_1	370_2_181	101_46_1	87_12_1	1513_2_115	163_46_1611
200_2_188	215_2_543	1223_12_514	17_2_1	339_2_226	783_46_1	19_46_1	189_125_1	57_125_1	56_46_1	859_46_78	50_12_1	370_2_205	101_46_1	87_12_1	1513_2_119	163_46_1590
200_2_197	215_2_540	1223_12_457	17_2_1	339_2_241	783_46_1	19_46_1	189_125_1	57_125_1	56_46_1	859_46_90	50_12_1	370_2_240	101_46_1	87_12_1	1513_2_122	163_46_1520
200_2_219	215_2_526	1223_12_486	17_2_1	339_2_247	783_46_1	19_46_1	189_125_1	57_125_1	56_46_1	859_46_88	50_12_1	370_2_246	101_46_1	87_12_1	1513_2_127	163_46_1452
200_2_240	215_2_511	1223_12_496	17_2_1	339_2_256	783_46_1	19_46_1	189_125_1	57_125_1	56_46_1	859_46_97	50_12_1	370_2_241	101_46_1	87_12_1	1513_2_125	163_46_1384
200_2_250	215_2_496	1223_12_551	17_2_1	339_2_250	783_46_1	19_46_1	189_125_1	57_125_1	56_46_1	859_46_109	50_12_1	370_2_239	101_46_1	87_12_1	1513_2_121	163_46_1377
200_2_230	215_2_476	1223_12_642	17_2_1	339_2_258	783_46_1	19_46_1	189_125_1	57_125_1	56_46_1	859_46_115	50_12_1	370_2_235	101_46_1	87_12_1	1513_2_110	163_46_1355
200_2_229	215_2_465	1223_12_754	17_2_1	339_2_239	783_46_1	19_46_1	189_125_1	57_125_1	56_46_1	859_46_107	50_12_1	370_2_243	101_46_1	87_12_1	1513_2_111	163_46_1454
200_2_218	215_2_433	1223_12_809	17_2_1	339_2_229	783_46_1	19_46_1	189_125_1	57_125_1	56_46_1	859_46_115	50_12_1	370_2_204	101_46_1	87_12_1	1513_2_113	163_46_1631
200_2_208	215_2_414	1223_12_880	17_2_1	339_2_204	783_46_1	19_46_1	189_125_1	57_125_1	56_46_1	859_46_117	50_12_1	370_2_199	101_46_1	87_12_1	1513_2_107	163_46_1791
200_2_195	215_2_397	1223_12_902	17_2_1	339_2_193	783_46_1	19_46_1	189_125_1	57_125_1	56_46_1	859_46_103	50_12_1	370_2_200	101_46_1	87_12_1	1513_2_102	163_46_1861
200_2_197	215_2_395	1223_12_870	17_2_1	339_2_201	783_46_1	19_46_1	189_125_1	57_125_1	56_46_1	859_46_79	50_12_1	370_2_208	101_46_1	87_12_1	1513_2_108	163_46_1738
200_2_229	215_2_414	1223_12_814	17_2_1	339_2_210	783_46_1	19_46_1	189_125_1	57_125_1	56_46_1	859_46_71	50_12_1	370_2_210	101_46_1	87_12_1	1513_2_121	163_46_1588
200_2_252	215_2_437	1223_12_751	17_2_1	339_2_212	783_46_1	19_46_1	189_125_1	57_125_1	56_46_1	859_46_62	50_12_1	370_2_208	101_46_1	87_12_1	1513_2_125	163_46_1376
200_2_256	215_2_458	1223_12_713	17_2_1	339_2_220	783_46_1	19_46_1	189_125_1	57_125_1	56_46_1	859_46_51	50_12_1	370_2_203	101_46_1	87_12_1	1513_2_120	163_46_1079
200_2_249	215_2_459	1223_12_699	17_2_1	339_2_243	783_46_1	19_46_1	189_125_1	57_125_1	56_46_1	859_46_36	50_12_1	370_2_213	101_46_1	87_12_1	1513_2_120	163_46_940
200_2_251	215_2_439	1223_12_695	17_2_1	339_2_265	783_46_1	19_46_1	189_125_1	57_125_1	56_46_1	859_46_26	50_12_1	370_2_207	101_46_1	87_12_1	1513_2_134	163_46_846
200_2_272	215_2_460	1223_12_660	17_2_1	339_2_308	783_46_1	19_46_1	189_125_1	57_125_1	56_46_1	859_46_15	50_12_1	370_2_211	101_46_1	87_12_1	1513_2_153	163_46_889
200_2_279	215_2_465	1223_12_620	17_2_1	339_2_322	783_46_1	19_46_1	189_125_1	57_125_1	56_46_1	859_46_9	50_12_1	370_2_207	101_46_1	87_12_1	1513_2_169	163_46_971
200_2_263	215_2_483	1223_12_591	17_2_1	339_2_317	783_46_1	19_46_1	189_125_1	57_125_1	56_46_1	859_46_7	50_12_1	370_2_199	101_46_1	87_12_1	1513_2_186	163_46_1031
200_2_240	215_2_492	1223_12_587	17_2_1	339_2_320	783_46_1	19_46_1	189_125_1	57_125_1	56_46_1	859_46_3	50_12_1	370_2_213	101_46_1	87_12_1	1513_2_180	163_46_1138
200_2_206	215_2_484	1223_12_561	17_2_1	339_2_305	783_46_1	19_46_1	189_125_1	57_125_1	56_46_1	859_46_2	50_12_1	370_2_228	101_46_1	87_12_1	1513_2_179	163_46_1224
200_2_187	215_2_503	1223_12_537	17_2_1	339_2_297	19_46_1	189_125_1	57_125_1	50_12_1	370_2_244	101_46_1	87_12_1	1513_2_175	163_46_1324
200_2_164	215_2_545	1223_12_556	17_2_1	339_2_290	19_46_1	189_125_1	57_125_1	50_12_1	370_2_250	101_46_1	87_12_1	1513_2_163	163_46_1430
200_2_152	215_2_559	1223_12_575	17_2_1	339_2_279	19_46_1	189_125_1	57_125_1	50_12_1	370_2_263	101_46_1	87_12_1	1513_2_160	163_46_1498
200_2_121	215_2_579	1223_12_603	17_2_1	339_2_269	19_46_1	189_125_1	57_125_1	50_12_1	370_2_274	101_46_1	87_12_1	1513_2_153	163_46_1560
200_2_110	215_2_565	1223_12_652	17_2_1	339_2_268	19_46_1	189_125_1	57_125_1	50_12_1	370_2_271	101_46_1	87_12_1	1513_2_134	163_46_1608
200_2_96	215_2_522	1223_12_756	17_2_1	339_2_263	19_46_1	189_125_1	57_125_1	50_12_1	370_2_277	101_46_1	87_12_1	1513_2_109	163_46_1623
200_2_88	215_2_499	1223_12_870	17_2_1	339_2_234	19_46_1	189_125_1	57_125_1	50_12_1	370_2_257	101_46_1	87_12_1	1513_2_82	163_46_1587
200_2_93	215_2_476	1223_12_942	17_2_1	339_2_220	19_46_1	189_125_1	57_125_1	50_12_1	370_2_264	101_46_1	87_12_1	1513_2_67	163_46_1551
200_2_89	215_2_460	1223_12_989	17_2_1	339_2_190	19_46_1	189_125_1	57_125_1	50_12_1	370_2_281	101_46_1	87_12_1	1513_2_64	163_46_1548
200_2_91	215_2_432	1223_12_973	17_2_1	339_2_168	19_46_1	189_125_1	57_125_1	50_12_1	370_2_277	101_46_1	87_12_1	1513_2_72	163_46_1586
200_2_96	215_2_417	1223_12_899	17_2_1	339_2_153	19_46_1	189_125_1	57_125_1	50_12_1	370_2_294	101_46_1	87_12_1	1513_2_82	163_46_1593
200_2_87	215_2_410	1223_12_774	17_2_1	339_2_149	19_46_1	189_125_1	57_125_1	50_12_1	370_2_311	101_46_1	87_12_1	1513_2_96	163_46_1616
200_2_99	215_2_430	1223_12_639	17_2_1	339_2_149	19_46_1	189_125_1	57_125_1	50_12_1	370_2_334	101_46_1	87_12_1	1513_2_125	163_46_1674
200_2_104	215_2_440	1223_12_494	17_2_1	339_2_178	19_46_1	189_125_1	57_125_1	50_12_1	370_2_353	101_46_1	87_12_1	1513_2_136	163_46_1697
200_2_113	215_2_442	1223_12_407	17_2_1	339_2_190	19_46_1	189_125_1	57_125_1	50_12_1	370_2_357	101_46_1	87_12_1	1513_2_166	163_46_1691
200_2_113	215_2_465	1223_12_347	17_2_1	339_2_221	19_46_1	189_125_1	57_125_1	50_12_1	370_2_375	101_46_1	87_12_1	1513_2_171	163_46_1705
200_2_119	215_2_470	1223_12_321	17_2_1	339_2_251	19_46_1	189_125_1	57_125_1	50_12_1	370_2_370	101_46_1	87_12_1	1513_2_159	163_46_1669
200_2_108	215_2_449	1223_12_296	17_2_1	339_2_252	19_46_1	189_125_1	57_125_1	50_12_1	370_2_375	101_46_1	87_12_1	1513_2_158	163_46_1729
200_2_113	215_2_450	1223_12_300	17_2_1	339_2_265	19_46_1	189_125_1	57_125_1	50_12_1	370_2_362	101_46_1	87_12_1	1513_2_159	163_46_1809
200_2_113	215_2_416	1223_12_299	17_2_1	339_2_289	19_46_1	189_125_1	57_125_1	50_12_1	370_2_342	101_46_1	87_12_1	1513_2_150	163_46_1939
200_2_127	215_2_440	1223_12_327	17_2_1	339_2_296	19_46_1	189_125_1	57_125_1	50_12_1	370_2_347	101_46_1	87_12_1	1513_2_153	163_46_2009
200_2_137	215_2_460	1223_12_390	17_2_1	339_2_296	19_46_1	189_125_1	57_125_1	50_12_1	370_2_330	101_46_1	87_12_1	1513_2_139	163_46_2025
200_2_146	215_2_496	1223_12_419	17_2_1	339_2_278	19_46_1	189_125_1	57_125_1	50_12_1	370_2_334	101_46_1	87_12_1	1513_2_131	163_46_1961
200_2_133	215_2_494	1223_12_455	17_2_1	339_2_263	19_46_1	189_125_1	57_125_1	50_12_1	370_2_326	101_46_1	87_12_1	1513_2_136	163_46_1835
200_2_146	215_2_476	1223_12_483	17_2_1	339_2_259	19_46_1	189_125_1	57_125_1	50_12_1	370_2_299	101_46_1	87_12_1	1513_2_124	163_46_1776
200_2_151	215_2_475	1223_12_503	17_2_1	339_2_229	19_46_1	189_125_1	57_125_1	50_12_1	370_2_269	101_46_1	87_12_1	1513_2_127	163_46_1710
200_2_165	215_2_465	1223_12_509	17_2_1	339_2_225	19_46_1	189_125_1	57_125_1	50_12_1	370_2_274	101_46_1	87_12_1	1513_2_132	163_46_1701
200_2_174	215_2_461	1223_12_482	17_2_1	339_2_221	19_46_1	189_125_1	57_125_1	50_12_1	370_2_262	101_46_1	87_12_1	1513_2_125	163_46_1797
200_2_190	215_2_446	1223_12_449	17_2_1	339_2_224	19_46_1	189_125_1	57_125_1	50_12_1	370_2_259	101_46_1	87_12_1	1513_2_133	163_46_1917
200_2_203	215_2_414	1223_12_442	17_2_1	339_2_212	19_46_1	189_125_1	57_125_1	50_12_1	370_2_246	101_46_1	87_12_1	1513_2_126	163_46_2131
200_2_193	215_2_409	1223_12_399	17_2_1	339_2_218	19_46_1	189_125_1	57_125_1	50_12_1	370_2_253	101_46_1	87_12_1	1513_2_133	163_46_2216
200_2_220	215_2_425	1223_12_376	17_2_1	339_2_245	19_46_1	189_125_1	57_125_1	50_12_1	370_2_260	101_46_1	87_12_1	1513_2_141	163_46_2226
200_2_232	215_2_452	1223_12_347	17_2_1	339_2_261	19_46_1	189_125_1	57_125_1	50_12_1	370_2_267	101_46_1	87_12_1	1513_2_158	163_46_2126
200_2_255	215_2_465	1223_12_297	17_2_1	339_2_287	19_46_1	189_125_1	57_125_1	50_12_1	370_2_289	101_46_1	87_12_1	1513_2_165	163_46_2010
200_2_283	215_2_486	1223_12_258	17_2_1	339_2_311	19_46_1	189_125_1	57_125_1	50_12_1	370_2_281	101_46_1	87_12_1	1513_2_171	163_46_1878
200_2_285	215_2_488	1223_12_209	17_2_1	339_2_326	19_46_1	189_125_1	57_125_1	50_12_1	370_2_313	101_46_1	87_12_1	1513_2_176	163_46_1803
200_2_284	215_2_509	1223_12_169	17_2_1	339_2_345	19_46_1	189_125_1	57_125_1	50_12_1	370_2_304	101_46_1	87_12_1	1513_2_178	163_46_1701
200_2_290	215_2_513	1223_12_154	17_2_1	339_2_343	19_46_1	189_125_1	57_125_1	50_12_1	370_2_318	101_46_1	87_12_1	1513_2_173	163_46_1706
200_2_272	215_2_522	1223_12_160	17_2_1	339_2_337	19_46_1	189_125_1	57_125_1	50_12_1	370_2_313	101_46_1	87_12_1	1513_2_161	163_46_1742
200_2_268	215_2_540	1223_12_203	17_2_1	339_2_335	19_46_1	189_125_1	57_125_1	50_12_1	370_2_317	101_46_1	87_12_1	1513_2_152	163_46_1756
200_2_263	215_2_521	1223_12_256	17_2_1	339_2_338	19_46_1	189_125_1	57_125_1	50_12_1	370_2_330	101_46_1	87_12_1	1513_2_137	163_46_1703
200_2_267	215_2_506	1223_12_299	17_2_1	339_2_334	19_46_1	189_125_1	57_125_1	50_12_1	370_2_339	101_46_1	87_12_1	1513_2_123	163_46_1675
200_2_278	215_2_490	1223_12_329	17_2_1	339_2_317	19_46_1	189_125_1	57_125_1	50_12_1	370_2_344	101_46_1	87_12_1	1513_2_108	163_46_1589
200_2_269	215_2_479	1223_12_357	17_2_1	339_2_292	19_46_1	189_125_1	57_125_1	50_12_1	370_2_333	101_46_1	87_12_1	1513_2_105	163_46_1635
200_2_266	215_2_482	1223_12_389	17_2_1	339_2_277	19_46_1	189_125_1	57_125_1	50_12_1	370_2_321	101_46_1	87_12_1	1513_2_99	163_46_1734
200_2_260	215_2_463	1223_12_398	17_2_1	339_2_263	19_46_1	189_125_1	57_125_1	50_12_1	370_2_315	101_46_1	87_12_1	1513_2_106	163_46_1917
200_2_267	215_2_464	1223_12_402	17_2_1	339_2_253	19_46_1	189_125_1	57_125_1	50_12_1	370_2_288	101_46_1	87_12_1	1513_2_119	163_46_2079
200_2_254	215_2_479	1223_12_401	17_2_1	339_2_245	19_46_1	189_125_1	57_125_1	50_12_1	370_2_261	101_46_1	87_12_1	1513_2_116	163_46_2304
200_2_251	215_2_507	1223_12_382	17_2_1	339_2_252	19_46_1	189_125_1	57_125_1	50_12_1	370_2_254	101_46_1	87_12_1	1513_2_126	163_46_2447
200_2_242	215_2_532	1223_12_330	17_2_1	339_2_264	19_46_1	189_125_1	57_125_1	50_12_1	370_2_247	101_46_1	87_12_1	1513_2_117	163_46_2502
200_2_262	215_2_534	1223_12_260	17_2_1	339_2_265	19_46_1	189_125_1	57_125_1	50_12_1	370_2_252	101_46_1	87_12_1	1513_2_123	163_46_2459
200_2_248	215_2_539	1223_12_224	17_2_1	339_2_267	19_46_1	189_125_1	57_125_1	50_12_1	370_2_230	101_46_1	87_12_1	1513_2_127	163_46_2384
200_2_254	215_2_533	1223_12_207	17_2_1	339_2_258	19_46_1	189_125_1	57_125_1	50_12_1	370_2_257	101_46_1	87_12_1	1513_2_138	163_46_2207
200_2_262	215_2_542	1223_12_220	17_2_1	339_2_268	19_46_1	189_125_1	57_125_1	50_12_1	370_2_286	101_46_1	87_12_1	1513_2_135	163_46_2004
200_2_268	215_2_530	1223_12_240	17_2_1	339_2_280	19_46_1	189_125_1	57_125_1	50_12_1	370_2_298	101_46_1	87_12_1	1513_2_129	163_46_1807
200_2_264	215_2_544	1223_12_280	17_2_1	339_2_290	19_46_1	189_125_1	57_125_1	50_12_1	370_2_297	101_46_1	87_12_1	1513_2_127	163_46_1574
200_2_257	215_2_545	1223_12_309	17_2_1	339_2_282	19_46_1	189_125_1	57_125_1	50_12_1	370_2_311	101_46_1	87_12_1	1513_2_122	163_46_1443
200_2_269	215_2_535	1223_12_337	17_2_1	339_2_266	19_46_1	189_125_1	57_125_1	50_12_1	370_2_326	101_46_1	87_12_1	1513_2_124	163_46_1398
200_2_270	215_2_537	1223_12_381	17_2_1	339_2_243	19_46_1	189_125_1	57_125_1	50_12_1	370_2_357	101_46_1	87_12_1	1513_2_123	163_46_1422
200_2_280	215_2_511	1223_12_407	17_2_1	339_2_223	19_46_1	189_125_1	57_125_1	50_12_1	370_2_355	101_46_1	87_12_1	1513_2_118	163_46_1480
200_2_279	215_2_505	1223_12_441	17_2_1	339_2_207	19_46_1	189_125_1	57_125_1	50_12_1	370_2_361	101_46_1	87_12_1	1513_2_96	163_46_1535
200_2_273	215_2_489	1223_12_490	17_2_1	339_2_184	19_46_1	189_125_1	57_125_1	50_12_1	370_2_358	101_46_1	87_12_1	1513_2_77	163_46_1585
200_2_273	215_2_471	1223_12_552	17_2_1	339_2_165	19_46_1	189_125_1	57_125_1	50_12_1	370_2_351	101_46_1	87_12_1	1513_2_71	163_46_1607
200_2_255	215_2_477	1223_12_639	17_2_1	339_2_148	19_46_1	189_125_1	57_125_1	50_12_1	370_2_335	101_46_1	87_12_1	1513_2_69	163_46_1600
200_2_245	215_2_467	1223_12_726	17_2_1	339_2_155	19_46_1	189_125_1	57_125_1	50_12_1	370_2_293	101_46_1	87_12_1	1513_2_66	163_46_1548
200_2_221	215_2_448	1223_12_838	17_2_1	339_2_143	19_46_1	189_125_1	57_125_1	50_12_1	370_2_257	101_46_1	87_12_1	1513_2_68	163_46_1547
200_2_216	215_2_428	1223_12_937	17_2_1	339_2_131	19_46_1	189_125_1	57_125_1	50_12_1	370_2_250	101_46_1	87_12_1	1513_2_72	163_46_1515
200_2_195	215_2_399	1223_12_1027	17_2_1	339_2_132	19_46_1	189_125_1	57_125_1	50_12_1	370_2_222	101_46_1	87_12_1	1513_2_58	163_46_1522
200_2_198	215_2_402	1223_12_1081	17_2_1	339_2_129	19_46_1	189_125_1	57_125_1	50_12_1	370_2_201	101_46_1	87_12_1	1513_2_55	163_46_1559
200_2_196	215_2_389	1223_12_1154	17_2_1	339_2_120	19_46_1	189_125_1	57_125_1	50_12_1	370_2_185	101_46_1	87_12_1	1513_2_56	163_46_1573
200_2_210	215_2_385	1223_12_1159	17_2_1	339_2_114	19_46_1	189_125_1	57_125_1	50_12_1	370_2_163	101_46_1	87_12_1	1513_2_53	163_46_1555
200_2_218	215_2_399	1223_12_1114	17_2_1	339_2_112	19_46_1	189_125_1	57_125_1	50_12_1	370_2_144	101_46_1	87_12_1	1513_2_53	163_46_1631
200_2_226	215_2_423	1223_12_986	17_2_1	339_2_120	19_46_1	189_125_1	57_125_1	50_12_1	370_2_159	101_46_1	87_12_1	1513_2_47	163_46_1741
200_2_221	215_2_447	1223_12_795	17_2_1	339_2_133	19_46_1	189_125_1	57_125_1	50_12_1	370_2_166	101_46_1	87_12_1	1513_2_53	163_46_1827
200_2_228	215_2_484	1223_12_612	17_2_1	339_2_149	19_46_1	189_125_1	57_125_1	50_12_1	370_2_180	101_46_1	87_12_1	1513_2_49	163_46_1932
200_2_243	215_2_521	1223_12_418	17_2_1	339_2_147	19_46_1	189_125_1	57_125_1	50_12_1	370_2_206	101_46_1	87_12_1	1513_2_60	163_46_1981
200_2_256	215_2_563	1223_12_279	17_2_1	339_2_166	19_46_1	189_125_1	57_125_1	50_12_1	370_2_215	101_46_1	87_12_1	1513_2_65	163_46_1944
200_2_277	215_2_580	1223_12_238	17_2_1	339_2_173	19_46_1	189_125_1	57_125_1	50_12_1	370_2_221	101_46_1	87_12_1	1513_2_71	163_46_1855
200_2_282	215_2_619	1223_12_205	17_2_1	339_2_188	19_46_1	189_125_1	57_125_1	50_12_1	370_2_247	101_46_1	87_12_1	1513_2_76	163_46_1763
200_2_296	215_2_620	1223_12_207	17_2_1	339_2_203	19_46_1	189_125_1	57_125_1	50_12_1	370_2_251	101_46_1	87_12_1	1513_2_65	163_46_1672
200_2_307	215_2_629	1223_12_217	17_2_1	339_2_212	19_46_1	189_125_1	57_125_1	50_12_1	370_2_243	101_46_1	87_12_1	1513_2_79	163_46_1587
200_2_308	215_2_638	1223_12_252	17_2_1	339_2_225	19_46_1	189_125_1	57_125_1	50_12_1	370_2_222	101_46_1	87_12_1	1513_2_73	163_46_1583
200_2_315	215_2_633	1223_12_297	17_2_1	339_2_228	19_46_1	189_125_1	57_125_1	50_12_1	370_2_244	101_46_1	87_12_1	1513_2_79	163_46_1543
200_2_309	215_2_610	1223_12_334	17_2_1	339_2_244	19_46_1	189_125_1	57_125_1	50_12_1	370_2_244	101_46_1	87_12_1	1513_2_72	163_46_1497
200_2_323	215_2_613	1223_12_374	17_2_1	339_2_246	19_46_1	189_125_1	57_125_1	50_12_1	370_2_256	101_46_1	87_12_1	1513_2_66	163_46_1536
200_2_330	215_2_600	1223_12_391	17_2_1	339_2_254	19_46_1	189_125_1	57_125_1	50_12_1	370_2_232	101_46_1	87_12_1	1513_2_55	163_46_1567
200_2_326	215_2_610	1223_12_408	17_2_1	339_2_270	19_46_1	189_125_1	57_125_1	50_12_1	370_2_215	101_46_1	87_12_1	1513_2_57	163_46_1597
200_2_340	215_2_620	1223_12_393	17_2_1	339_2_280	19_46_1	189_125_1	57_125_1	50_12_1	370_2_211	101_46_1	87_12_1	1513_2_56	163_46_1637
200_2_335	215_2_619	1223_12_381	17_2_1	339_2_288	19_46_1	189_125_1	57_125_1	50_12_1	370_2_188	101_46_1	87_12_1	1513_2_60	163_46_1668
200_2_346	215_2_607	1223_12_383	17_2_1	339_2_299	19_46_1	189_125_1	57_125_1	50_12_1	370_2_186	101_46_1	87_12_1	1513_2_61	163_46_1642
200_2_338	215_2_575	1223_12_376	17_2_1	339_2_290	19_46_1	189_125_1	57_125_1	50_12_1	370_2_202	101_46_1	87_12_1	1513_2_69	163_46_1674
200_2_322	215_2_546	1223_12_359	17_2_1	339_2_297	19_46_1	189_125_1	57_125_1	50_12_1	370_2_191	101_46_1	87_12_1	1513_2_74	163_46_1711
200_2_343	215_2_536	1223_12_353	17_2_1	339_2_304	19_46_1	189_125_1	57_125_1	50_12_1	370_2_185	101_46_1	87_12_1	1513_2_67	163_46_1787
200_2_356	215_2_505	1223_12_362	17_2_1	339_2_319	19_46_1	189_125_1	57_125_1	50_12_1	370_2_192	101_46_1	87_12_1	1513_2_58	163_46_1799
200_2_360	215_2_481	1223_12_375	17_2_1	339_2_339	19_46_1	189_125_1	57_125_1	50_12_1	370_2_198	101_46_1	87_12_1	1513_2_54	163_46_1779
200_2_354	215_2_455	1223_12_387	17_2_1	339_2_338	19_46_1	189_125_1	57_125_1	50_12_1	370_2_194	101_46_1	87_12_1	1513_2_64	163_46_1770
200_2_351	215_2_446	1223_12_374	17_2_1	339_2_362	19_46_1	189_125_1	57_125_1	50_12_1	370_2_191	101_46_1	87_12_1	1513_2_63	163_46_1813
200_2_358	215_2_454	1223_12_374	17_2_1	339_2_362	19_46_1	189_125_1	57_125_1	50_12_1	370_2_185	101_46_1	87_12_1	1513_2_52	163_46_1724
200_2_376	215_2_438	1223_12_372	17_2_1	339_2_373	19_46_1	189_125_1	57_125_1	50_12_1	370_2_183	101_46_1	87_12_1	1513_2_45	163_46_1726
200_2_380	215_2_446	1223_12_354	17_2_1	339_2_375	19_46_1	189_125_1	57_125_1	50_12_1	370_2_167	101_46_1	87_12_1	1513_2_32	163_46_1752
200_2_389	215_2_472	1223_12_358	17_2_1	339_2_364	19_46_1	189_125_1	57_125_1	50_12_1	370_2_158	101_46_1	87_12_1	1513_2_37	163_46_1734
200_2_397	215_2_479	1223_12_326	17_2_1	339_2_355	19_46_1	189_125_1	57_125_1	50_12_1	370_2_164	101_46_1	87_12_1	1513_2_41	163_46_1717
200_2_369	215_2_488	1223_12_301	17_2_1	339_2_347	19_46_1	189_125_1	57_125_1	50_12_1	370_2_168	101_46_1	87_12_1	1513_2_40	163_46_1727
200_2_360	215_2_482	1223_12_286	17_2_1	339_2_340	19_46_1	189_125_1	57_125_1	50_12_1	370_2_185	101_46_1	87_12_1	1513_2_39	163_46_1787
200_2_334	215_2_495	1223_12_241	17_2_1	339_2_343	19_46_1	189_125_1	57_125_1	50_12_1	370_2_198	101_46_1	87_12_1	1513_2_37	163_46_1786
200_2_329	215_2_506	1223_12_229	17_2_1	339_2_321	19_46_1	189_125_1	57_125_1	50_12_1	370_2_202	101_46_1	87_12_1	1513_2_34	163_46_1756
200_2_313	215_2_526	1223_12_278	17_2_1	339_2_272	19_46_1	189_125_1	57_125_1	50_12_1	370_2_204	101_46_1	87_12_1	1513_2_28	163_46_1819
200_2_304	215_2_545	1223_12_326	17_2_1	339_2_241	19_46_1	189_125_1	57_125_1	50_12_1	370_2_209	101_46_1	87_12_1	1513_2_32	163_46_1925
200_2_327	215_2_528	1223_12_405	17_2_1	339_2_227	19_46_1	189_125_1	57_125_1	50_12_1	370_2_195	101_46_1	87_12_1	1513_2_23	163_46_2094
200_2_314	215_2_506	1223_12_474	17_2_1	339_2_206	19_46_1	189_125_1	57_125_1	50_12_1	370_2_193	101_46_1	87_12_1	1513_2_19	163_46_2199
200_2_303	215_2_482	1223_12_535	17_2_1	339_2_169	19_46_1	189_125_1	57_125_1	50_12_1	370_2_200	101_46_1	87_12_1	1513_2_15	163_46_2208
200_2_295	215_2_462	1223_12_561	17_2_1	339_2_163	19_46_1	189_125_1	57_125_1	50_12_1	370_2_192	101_46_1	87_12_1	1513_2_13	163_46_2163
200_2_301	215_2_466	1223_12_555	17_2_1	339_2_164	19_46_1	189_125_1	57_125_1	50_12_1	370_2_205	101_46_1	87_12_1	1513_2_18	163_46_2044
200_2_306	215_2_479	1223_12_541	17_2_1	339_2_179	19_46_1	189_125_1	57_125_1	50_12_1	370_2_202	101_46_1	87_12_1	1513_2_19	163_46_1986
200_2_310	215_2_473	1223_12_553	17_2_1	339_2_192	19_46_1	189_125_1	57_125_1	50_12_1	370_2_189	101_46_1	87_12_1	1513_2_20	163_46_1867
200_2_319	215_2_489	1223_12_568	17_2_1	339_2_196	19_46_1	189_125_1	57_125_1	50_12_1	370_2_192	101_46_1	87_12_1	1513_2_16	163_46_1756
200_2_326	215_2_495	1223_12_570	17_2_1	339_2_194	19_46_1	189_125_1	57_125_1	50_12_1	370_2_187	101_46_1	87_12_1	1513_2_10	163_46_1599
200_2_337	215_2_523	1223_12_537	17_2_1	339_2_199	19_46_1	189_125_1	57_125_1	50_12_1	370_2_184	101_46_1	87_12_1	1513_2_7	163_46_1545
200_2_345	215_2_547	1223_12_455	17_2_1	339_2_207	19_46_1	189_125_1	57_125_1	50_12_1	370_2_199	101_46_1	87_12_1	1513_2_9	163_46_1546
200_2_370	215_2_590	1223_12_349	17_2_1	339_2_217	19_46_1	189_125_1	57_125_1	50_12_1	370_2_204	101_46_1	87_12_1	1513_2_11	163_46_1541
200_2_370	215_2_616	1223_12_269	17_2_1	339_2_211	19_46_1	189_125_1	57_125_1	50_12_1	370_2_198	101_46_1	87_12_1	1513_2_10	163_46_1622
200_2_358	215_2_663	1223_12_218	17_2_1	339_2_210	19_46_1	189_125_1	57_125_1	50_12_1	370_2_174	101_46_1	87_12_1	1513_2_16	163_46_1654
200_2_380	215_2_688	1223_12_193	17_2_1	339_2_201	19_46_1	189_125_1	57_125_1	50_12_1	370_2_164	101_46_1	87_12_1	1513_2_13	163_46_1717
200_2_385	215_2_723	1223_12_178	17_2_1	339_2_179	19_46_1	189_125_1	57_125_1	50_12_1	370_2_155	101_46_1	87_12_1	1513_2_7	163_46_1813
200_2_392	215_2_732	1223_12_173	17_2_1	339_2_180	19_46_1	189_125_1	57_125_1	50_12_1	370_2_158	101_46_1	87_12_1	1513_2_8	163_46_1936
200_2_418	215_2_726	1223_12_183	17_2_1	339_2_190	19_46_1	189_125_1	57_125_1	50_12_1	370_2_166	101_46_1	87_12_1	1513_2_12	163_46_2010
200_2_426	215_2_721	1223_12_213	17_2_1	339_2_182	19_46_1	189_125_1	57_125_1	50_12_1	370_2_158	101_46_1	87_12_1	1513_2_12	163_46_2053
200_2_421	215_2_724	1223_12_256	17_2_1	339_2_179	19_46_1	189_125_1	57_125_1	50_12_1	370_2_167	101_46_1	87_12_1	1513_2_13	163_46_2101
200_2_411	215_2_685	1223_12_300	17_2_1	339_2_182	19_46_1	189_125_1	57_125_1	50_12_1	370_2_179	101_46_1	87_12_1	1513_2_13	163_46_2104
200_2_398	215_2_669	1223_12_324	17_2_1	339_2_193	19_46_1	189_125_1	57_125_1	50_12_1	370_2_210	101_46_1	87_12_1	1513_2_11	163_46_2027
200_2_392	215_2_659	1223_12_329	17_2_1	339_2_185	19_46_1	189_125_1	57_125_1	50_12_1	370_2_219	101_46_1	87_12_1	1513_2_10	163_46_1914
200_2_410	215_2_628	1223_12_316	17_2_1	339_2_177	19_46_1	189_125_1	57_125_1	50_12_1	370_2_233	101_46_1	87_12_1	1513_2_11	163_46_1832
200_2_437	215_2_618	1223_12_322	17_2_1	339_2_169	19_46_1	189_125_1	57_125_1	50_12_1	370_2_239	101_46_1	87_12_1	1513_2_10	163_46_1802
200_2_453	215_2_583	1223_12_291	17_2_1	339_2_182	19_46_1	189_125_1	57_125_1	50_12_1	370_2_234	101_46_1	87_12_1	1513_2_14	163_46_1860
200_2_479	215_2_556	1223_12_245	17_2_1	339_2_202	19_46_1	189_125_1	57_125_1	50_12_1	370_2_253	101_46_1	87_12_1	1513_2_15	163_46_1905
200_2_493	215_2_543	1223_12_228	17_2_1	339_2_207	19_46_1	189_125_1	57_125_1	50_12_1	370_2_256	101_46_1	87_12_1	1513_2_16	163_46_1939
200_2_519	215_2_555	1223_12_211	17_2_1	339_2_220	19_46_1	189_125_1	57_125_1	50_12_1	370_2_268	101_46_1	87_12_1	1513_2_14	163_46_1897
200_2_507	215_2_538	1223_12_209	17_2_1	339_2_236	19_46_1	189_125_1	57_125_1	50_12_1	370_2_272	101_46_1	87_12_1	1513_2_12	163_46_1868
200_2_509	215_2_521	1223_12_235	17_2_1	339_2_249	19_46_1	189_125_1	57_125_1	50_12_1	370_2_263	101_46_1	87_12_1	1513_2_9	163_46_1799
200_2_518	215_2_526	1223_12_282	17_2_1	339_2_224	19_46_1	189_125_1	57_125_1	50_12_1	370_2_259	101_46_1	87_12_1	1513_2_8	163_46_1753
200_2_524	215_2_526	1223_12_304	17_2_1	339_2_206	19_46_1	189_125_1	57_125_1	50_12_1	370_2_268	101_46_1	87_12_1	1513_2_3	163_46_1776
200_2_514	215_2_547	1223_12_314	17_2_1	339_2_179	19_46_1	189_125_1	57_125_1	50_12_1	370_2_250	101_46_1	87_12_1	1513_2_3	163_46_1770
200_2_524	215_2_576	1223_12_323	17_2_1	339_2_171	19_46_1	189_125_1	57_125_1	50_12_1	370_2_237	101_46_1	87_12_1	1513_2_1	163_46_1747
200_2_542	215_2_595	1223_12_288	17_2_1	339_2_161	19_46_1	189_125_1	57_125_1	370_2_224	101_46_1	163_46_1690
200_2_565	215_2_599	1223_12_246	17_2_1	339_2_161	19_46_1	189_125_1	57_125_1	370_2_224	101_46_1	163_46_1649
200_2_595	215_2_612	1223_12_232	17_2_1	339_2_161	19_46_1	189_125_1	57_125_1	370_2_211	101_46_1	163_46_1584
200_2_616	215_2_599	1223_12_215	17_2_1	339_2_170	19_46_1	189_125_1	57_125_1	370_2_200	101_46_1	163_46_1540
200_2_643	215_2_584	1223_12_208	17_2_1	339_2_160	19_46_1	189_125_1	57_125_1	370_2_206	101_46_1	163_46_1602
200_2_645	215_2_582	1223_12_221	17_2_1	339_2_142	19_46_1	189_125_1	57_125_1	370_2_217	101_46_1	163_46_1654
200_2_613	215_2_561	1223_12_237	17_2_1	339_2_131	19_46_1	189_125_1	57_125_1	370_2_228	101_46_1	163_46_1774
200_2_594	215_2_570	1223_12_263	17_2_1	339_2_117	19_46_1	189_125_1	57_125_1	370_2_234	101_46_1	163_46_1825
200_2_548	215_2_555	1223_12_271	17_2_1	339_2_136	19_46_1	189_125_1	57_125_1	370_2_216	101_46_1	163_46_1925
200_2_505	215_2_572	1223_12_258	17_2_1	339_2_133	19_46_1	189_125_1	57_125_1	370_2_224	101_46_1	163_46_1917
200_2_483	215_2_570	1223_12_234	17_2_1	339_2_149	19_46_1	189_125_1	57_125_1	370_2_229	101_46_1	163_46_1979
200_2_460	215_2_581	1223_12_216	17_2_1	339_2_145	19_46_1	189_125_1	57_125_1	370_2_236	101_46_1	163_46_2019
200_2_453	215_2_613	1223_12_190	17_2_1	339_2_162	19_46_1	189_125_1	57_125_1	370_2_233	101_46_1	163_46_2112
200_2_459	215_2_619	1223_12_164	17_2_1	339_2_161	19_46_1	189_125_1	57_125_1	370_2_226	101_46_1	163_46_2169
200_2_451	215_2_661	1223_12_152	17_2_1	339_2_174	19_46_1	189_125_1	57_125_1	370_2_225	101_46_1	163_46_2195
200_2_437	215_2_706	1223_12_127	17_2_1	339_2_180	19_46_1	189_125_1	57_125_1	370_2_237	101_46_1	163_46_2175
200_2_437	215_2_702	1223_12_110	17_2_1	339_2_194	19_46_1	189_125_1	57_125_1	370_2_234	101_46_1	163_46_2154
200_2_435	215_2_678	1223_12_104	17_2_1	339_2_200	19_46_1	189_125_1	57_125_1	370_2_233	101_46_1	163_46_2130
200_2_441	215_2_664	1223_12_110	17_2_1	339_2_228	19_46_1	189_125_1	57_125_1	370_2_236	101_46_1	163_46_2097
200_2_438	215_2_624	1223_12_113	17_2_1	339_2_260	19_46_1	189_125_1	57_125_1	370_2_224	101_46_1	163_46_2087
200_2_422	215_2_632	1223_12_117	17_2_1	339_2_291	19_46_1	189_125_1	57_125_1	370_2_229	101_46_1	163_46_2039
200_2_417	215_2_600	1223_12_115	17_2_1	339_2_303	19_46_1	189_125_1	57_125_1	370_2_218	101_46_1	163_46_2053
200_2_416	215_2_553	1223_12_116	17_2_1	339_2_309	19_46_1	189_125_1	57_125_1	370_2_234	101_46_1	163_46_2038
200_2_407	215_2_535	1223_12_119	17_2_1	339_2_299	19_46_1	189_125_1	57_125_1	370_2_265	101_46_1	163_46_2092
200_2_414	215_2_555	1223_12_113	17_2_1	339_2_309	19_46_1	189_125_1	57_125_1	370_2_285	101_46_1	163_46_2048
200_2_426	215_2_580	1223_12_111	17_2_1	339_2_324	19_46_1	189_125_1	57_125_1	370_2_279	101_46_1	163_46_1986
200_2_422	215_2_595	1223_12_109	17_2_1	339_2_327	19_46_1	189_125_1	57_125_1	370_2_286	101_46_1	163_46_1876
200_2_422	215_2_615	1223_12_116	17_2_1	339_2_328	19_46_1	189_125_1	57_125_1	370_2_266	101_46_1	163_46_1739
200_2_407	215_2_623	1223_12_114	17_2_1	339_2_300	19_46_1	189_125_1	57_125_1	370_2_256	101_46_1	163_46_1751
200_2_395	215_2_665	1223_12_104	17_2_1	339_2_315	19_46_1	189_125_1	57_125_1	370_2_246	101_46_1	163_46_1786
200_2_395	215_2_663	1223_12_104	17_2_1	339_2_303	19_46_1	189_125_1	57_125_1	370_2_235	101_46_1	163_46_1867
200_2_388	215_2_671	1223_12_84	17_2_1	339_2_299	19_46_1	189_125_1	57_125_1	370_2_241	101_46_1	163_46_1914
200_2_387	215_2_667	1223_12_78	17_2_1	339_2_306	19_46_1	189_125_1	57_125_1	370_2_231	101_46_1	163_46_1979
200_2_382	215_2_682	1223_12_89	17_2_1	339_2_287	19_46_1	189_125_1	57_125_1	370_2_237	101_46_1	163_46_1943
200_2_364	215_2_682	1223_12_109	17_2_1	339_2_270	19_46_1	189_125_1	57_125_1	370_2_246	101_46_1	163_46_2040
200_2_386	215_2_664	1223_12_120	17_2_1	339_2_256	19_46_1	189_125_1	57_125_1	370_2_254	101_46_1	163_46_2100
200_2_374	215_2_682	1223_12_130	17_2_1	339_2_235	19_46_1	189_125_1	57_125_1	370_2_272	101_46_1	163_46_2135
200_2_365	215_2_688	1223_12_122	17_2_1	339_2_234	19_46_1	189_125_1	57_125_1	370_2_276	101_46_1	163_46_2144
200_2_355	215_2_692	1223_12_98	17_2_1	339_2_233	19_46_1	189_125_1	57_125_1	370_2_271	101_46_1	163_46_2161
200_2_351	215_2_697	1223_12_70	17_2_1	339_2_247	19_46_1	189_125_1	57_125_1	370_2_271	101_46_1	163_46_2162
200_2_358	215_2_680	1223_12_72	17_2_1	339_2_253	19_46_1	189_125_1	57_125_1	370_2_262	101_46_1	163_46_2134
200_2_360	215_2_642	1223_12_82	17_2_1	339_2_260	19_46_1	189_125_1	57_125_1	370_2_240	101_46_1	163_46_2175
200_2_372	215_2_630	1223_12_113	17_2_1	339_2_276	19_46_1	189_125_1	57_125_1	370_2_214	101_46_1	163_46_2189
200_2_361	215_2_592	1223_12_139	17_2_1	339_2_274	19_46_1	189_125_1	57_125_1	370_2_206	101_46_1	163_46_2186
200_2_377	215_2_573	1223_12_177	17_2_1	339_2_270	19_46_1	189_125_1	57_125_1	370_2_204	101_46_1	163_46_2179
200_2_366	215_2_581	1223_12_211	17_2_1	339_2_281	19_46_1	189_125_1	57_125_1	370_2_209	101_46_1	163_46_2136
200_2_376	215_2_598	1223_12_234	17_2_1	339_2_281	19_46_1	189_125_1	57_125_1	370_2_199	101_46_1	163_46_2098
200_2_390	215_2_602	1223_12_229	17_2_1	339_2_251	19_46_1	189_125_1	57_125_1	370_2_206	101_46_1	163_46_2109
200_2_404	215_2_617	1223_12_204	17_2_1	339_2_242	19_46_1	189_125_1	57_125_1	370_2_205	101_46_1	163_46_2108
200_2_393	215_2_661	1223_12_158	17_2_1	339_2_219	19_46_1	189_125_1	57_125_1	370_2_224	101_46_1	163_46_2065
200_2_400	215_2_680	1223_12_116	17_2_1	339_2_221	19_46_1	189_125_1	57_125_1	370_2_220	101_46_1	163_46_1971
200_2_399	215_2_698	1223_12_82	17_2_1	339_2_227	19_46_1	189_125_1	57_125_1	370_2_232	101_46_1	163_46_1909
200_2_397	215_2_673	1223_12_68	17_2_1	339_2_224	19_46_1	189_125_1	57_125_1	370_2_243	101_46_1	163_46_1838
200_2_395	215_2_670	1223_12_62	17_2_1	339_2_240	19_46_1	189_125_1	57_125_1	370_2_220	101_46_1	163_46_1845
200_2_407	215_2_658	1223_12_61	17_2_1	339_2_247	19_46_1	189_125_1	57_125_1	370_2_212	101_46_1	163_46_1897
200_2_431	215_2_659	1223_12_75	17_2_1	339_2_266	19_46_1	189_125_1	57_125_1	370_2_214	101_46_1	163_46_1990
200_2_440	215_2_660	1223_12_91	17_2_1	339_2_291	19_46_1	189_125_1	57_125_1	370_2_202	101_46_1	163_46_2017
200_2_445	215_2_652	1223_12_113	17_2_1	339_2_313	19_46_1	189_125_1	57_125_1	370_2_185	101_46_1	163_46_2042
200_2_448	215_2_683	1223_12_124	17_2_1	339_2_341	19_46_1	189_125_1	57_125_1	370_2_169	101_46_1	163_46_1951
200_2_462	215_2_680	1223_12_128	17_2_1	339_2_360	19_46_1	189_125_1	57_125_1	370_2_150	101_46_1	163_46_1815
200_2_464	215_2_682	1223_12_114	17_2_1	339_2_373	19_46_1	189_125_1	57_125_1	370_2_151	101_46_1	163_46_1623
200_2_477	215_2_706	1223_12_85	17_2_1	339_2_389	19_46_1	189_125_1	57_125_1	370_2_160	101_46_1	163_46_1533
200_2_504	215_2_652	1223_12_79	17_2_1	339_2_407	19_46_1	189_125_1	57_125_1	370_2_158	101_46_1	163_46_1527
200_2_530	215_2_621	1223_12_54	17_2_1	339_2_409	19_46_1	189_125_1	57_125_1	370_2_174	101_46_1	163_46_1536
200_2_522	215_2_585	1223_12_38	17_2_1	339_2_423	19_46_1	189_125_1	57_125_1	370_2_177	101_46_1	163_46_1633
200_2_522	215_2_569	1223_12_21	17_2_1	339_2_437	19_46_1	189_125_1	57_125_1	370_2_183	101_46_1	163_46_1724
200_2_501	215_2_553	1223_12_31	17_2_1	339_2_456	19_46_1	189_125_1	57_125_1	370_2_169	101_46_1	163_46_1874
200_2_468	215_2_566	1223_12_40	17_2_1	339_2_437	19_46_1	189_125_1	57_125_1	370_2_159	101_46_1	163_46_2024
200_2_458	215_2_521	1223_12_56	17_2_1	339_2_424	19_46_1	189_125_1	57_125_1	370_2_158	101_46_1	163_46_2211
200_2_467	215_2_506	1223_12_59	17_2_1	339_2_421	19_46_1	189_125_1	57_125_1	370_2_160	101_46_1	163_46_2336
200_2_452	215_2_495	1223_12_71	17_2_1	339_2_430	19_46_1	189_125_1	57_125_1	370_2_158	101_46_1	163_46_2457
200_2_429	215_2_497	1223_12_92	17_2_1	339_2_426	19_46_1	189_125_1	57_125_1	370_2_147	101_46_1	163_46_2483
200_2_427	215_2_498	1223_12_102	17_2_1	339_2_414	19_46_1	189_125_1	57_125_1	370_2_143	101_46_1	163_46_2364
200_2_418	215_2_502	1223_12_125	17_2_1	339_2_401	19_46_1	189_125_1	57_125_1	370_2_142	101_46_1	163_46_2191
200_2_405	215_2_521	1223_12_131	17_2_1	339_2_399	19_46_1	189_125_1	57_125_1	370_2_145	101_46_1	163_46_1916
200_2_424	215_2_546	1223_12_123	17_2_1	339_2_403	19_46_1	189_125_1	57_125_1	370_2_155	101_46_1	163_46_1722
200_2_424	215_2_563	1223_12_108	17_2_1	339_2_419	19_46_1	189_125_1	57_125_1	370_2_157	101_46_1	163_46_1684
200_2_442	215_2_586	1223_12_83	17_2_1	339_2_395	19_46_1	189_125_1	57_125_1	370_2_162	101_46_1	163_46_1709
200_2_466	215_2_593	1223_12_89	17_2_1	339_2_381	19_46_1	189_125_1	57_125_1	370_2_161	101_46_1	163_46_1695
200_2_459	215_2_601	1223_12_107	17_2_1	339_2_368	19_46_1	189_125_1	57_125_1	370_2_171	101_46_1	163_46_1742
200_2_465	215_2_615	1223_12_118	17_2_1	339_2_363	19_46_1	189_125_1	57_125_1	370_2_168	101_46_1	163_46_1795
200_2_476	215_2_599	1223_12_134	17_2_1	339_2_337	19_46_1	189_125_1	57_125_1	370_2_153	101_46_1	163_46_1814
200_2_495	215_2_607	1223_12_164	17_2_1	339_2_329	19_46_1	189_125_1	57_125_1	370_2_136	101_46_1	163_46_1835
200_2_508	215_2_600	1223_12_163	17_2_1	339_2_336	19_46_1	189_125_1	57_125_1	370_2_137	101_46_1	163_46_1927
200_2_522	215_2_598	1223_12_168	17_2_1	339_2_334	19_46_1	189_125_1	57_125_1	370_2_125	101_46_1	163_46_2026
200_2_492	215_2_596	1223_12_155	17_2_1	339_2_337	19_46_1	189_125_1	57_125_1	370_2_125	101_46_1	163_46_2119
200_2_476	215_2_581	1223_12_151	17_2_1	339_2_338	19_46_1	189_125_1	57_125_1	370_2_107	101_46_1	163_46_2211
200_2_470	215_2_564	1223_12_164	17_2_1	339_2_349	19_46_1	189_125_1	57_125_1	370_2_101	101_46_1	163_46_2237
200_2_450	215_2_539	1223_12_184	17_2_1	339_2_356	19_46_1	189_125_1	57_125_1	370_2_101	101_46_1	163_46_2270
200_2_403	215_2_547	1223_12_203	17_2_1	339_2_371	19_46_1	189_125_1	57_125_1	370_2_113	101_46_1	163_46_2300
200_2_364	215_2_548	1223_12_205	17_2_1	339_2_373	19_46_1	189_125_1	57_125_1	370_2_118	101_46_1	163_46_2504
200_2_321	215_2_533	1223_12_180	17_2_1	339_2_369	19_46_1	189_125_1	57_125_1	370_2_132	101_46_1	163_46_2660
200_2_321	215_2_531	1223_12_125	17_2_1	339_2_387	19_46_1	189_125_1	57_125_1	370_2_152	101_46_1	163_46_2802
200_2_332	215_2_535	1223_12_49	17_2_1	339_2_390	19_46_1	189_125_1	57_125_1	370_2_155	101_46_1	163_46_2820
200_2_338	215_2_540	1223_12_8	17_2_1	339_2_406	19_46_1	189_125_1	57_125_1	370_2_167	101_46_1	163_46_2763
200_2_362	215_2_559	339_2_389	17_2_1	19_46_1	370_2_189	101_46_1	163_46_2602
200_2_391	215_2_564	339_2_384	17_2_1	19_46_1	370_2_203	101_46_1	163_46_2314
200_2_413	215_2_600	339_2_361	17_2_1	19_46_1	370_2_229	101_46_1	163_46_2037
200_2_424	215_2_621	339_2_346	17_2_1	19_46_1	370_2_244	101_46_1	163_46_1876
200_2_433	215_2_635	339_2_344	17_2_1	19_46_1	370_2_258	101_46_1	163_46_1696
200_2_465	215_2_636	339_2_342	17_2_1	19_46_1	370_2_264	101_46_1	163_46_1582
200_2_465	215_2_659	339_2_321	17_2_1	19_46_1	370_2_260	101_46_1	163_46_1571
200_2_444	215_2_666	339_2_303	17_2_1	19_46_1	370_2_268	101_46_1	163_46_1623
200_2_419	215_2_680	339_2_310	17_2_1	19_46_1	370_2_277	101_46_1	163_46_1685
200_2_397	215_2_709	339_2_285	17_2_1	19_46_1	370_2_310	101_46_1	163_46_1734
200_2_377	215_2_710	339_2_280	17_2_1	19_46_1	370_2_309	101_46_1	163_46_1835
200_2_385	215_2_699	339_2_275	17_2_1	19_46_1	370_2_307	101_46_1	163_46_1862
200_2_386	215_2_671	339_2_299	17_2_1	19_46_1	370_2_304	101_46_1	163_46_1896
200_2_379	215_2_659	339_2_296	17_2_1	19_46_1	370_2_287	101_46_1	163_46_1990
200_2_353	215_2_656	339_2_311	17_2_1	19_46_1	370_2_270	101_46_1	163_46_2039
200_2_349	215_2_644	339_2_299	17_2_1	19_46_1	370_2_265	101_46_1	163_46_2123
200_2_356	215_2_606	339_2_307	17_2_1	19_46_1	370_2_277	101_46_1	163_46_2130
200_2_361	215_2_573	339_2_316	17_2_1	19_46_1	370_2_280	101_46_1	163_46_2234
200_2_380	215_2_557	339_2_320	17_2_1	19_46_1	370_2_284	101_46_1	163_46_2279
200_2_381	215_2_557	339_2_325	17_2_1	19_46_1	370_2_288	101_46_1	163_46_2309
200_2_362	215_2_560	339_2_340	17_2_1	19_46_1	370_2_284	101_46_1	163_46_2397
200_2_370	215_2_559	339_2_347	17_2_1	19_46_1	370_2_279	101_46_1	163_46_2362
200_2_365	215_2_529	339_2_330	17_2_1	19_46_1	370_2_294	101_46_1	163_46_2401
200_2_378	215_2_524	339_2_304	17_2_1	19_46_1	370_2_300	101_46_1	163_46_2408
200_2_358	215_2_541	339_2_300	17_2_1	19_46_1	370_2_302	101_46_1	163_46_2391
200_2_348	215_2_565	339_2_300	17_2_1	19_46_1	370_2_310	101_46_1	163_46_2318
200_2_329	215_2_594	339_2_315	17_2_1	19_46_1	370_2_306	101_46_1	163_46_2240
200_2_310	215_2_621	339_2_295	17_2_1	19_46_1	370_2_294	101_46_1	163_46_2170
200_2_290	215_2_628	339_2_300	17_2_1	19_46_1	370_2_291	101_46_1	163_46_2196
200_2_303	215_2_590	339_2_308	17_2_1	19_46_1	370_2_283	101_46_1	163_46_2265
200_2_307	215_2_582	339_2_287	17_2_1	19_46_1	370_2_269	101_46_1	163_46_2429
200_2_334	215_2_551	339_2_282	17_2_1	19_46_1	370_2_257	101_46_1	163_46_2639
200_2_370	215_2_521	339_2_304	17_2_1	19_46_1	370_2_251	101_46_1	163_46_2716
200_2_384	215_2_513	339_2_312	17_2_1	19_46_1	370_2_238	101_46_1	163_46_2793
200_2_402	215_2_505	339_2_330	17_2_1	19_46_1	370_2_228	101_46_1	163_46_2741
200_2_413	215_2_527	339_2_338	17_2_1	19_46_1	370_2_228	101_46_1	163_46_2567
200_2_406	215_2_539	339_2_331	17_2_1	19_46_1	370_2_226	101_46_1	163_46_2363
200_2_397	215_2_544	339_2_312	17_2_1	19_46_1	370_2_223	101_46_1	163_46_2198
200_2_379	215_2_572	339_2_320	17_2_1	19_46_1	370_2_228	101_46_1	163_46_2060
200_2_382	215_2_597	339_2_318	17_2_1	19_46_1	370_2_227	101_46_1	163_46_2020
200_2_392	215_2_620	339_2_301	17_2_1	19_46_1	370_2_230	101_46_1	163_46_1944
200_2_409	215_2_646	339_2_278	17_2_1	19_46_1	370_2_232	101_46_1	163_46_1920
200_2_408	215_2_687	339_2_276	17_2_1	19_46_1	370_2_229	101_46_1	163_46_1960
200_2_392	215_2_716	339_2_272	17_2_1	19_46_1	370_2_211	101_46_1	163_46_2059
200_2_393	215_2_706	339_2_288	17_2_1	19_46_1	370_2_213	101_46_1	163_46_2164
200_2_391	215_2_698	339_2_299	17_2_1	19_46_1	370_2_213	101_46_1	163_46_2238
200_2_373	215_2_696	339_2_302	17_2_1	19_46_1	370_2_223	101_46_1	163_46_2325
200_2_364	215_2_674	339_2_311	17_2_1	19_46_1	370_2_214	101_46_1	163_46_2313
200_2_345	215_2_660	339_2_296	17_2_1	19_46_1	370_2_214	101_46_1	163_46_2363
200_2_348	215_2_697	339_2_293	17_2_1	19_46_1	370_2_202	101_46_1	163_46_2326
200_2_352	215_2_703	339_2_285	17_2_1	19_46_1	370_2_196	101_46_1	163_46_2302
200_2_341	215_2_712	339_2_291	17_2_1	19_46_1	370_2_193	101_46_1	163_46_2251
200_2_323	215_2_753	339_2_302	17_2_1	19_46_1	370_2_188	101_46_1	163_46_2179
200_2_311	215_2_808	339_2_297	17_2_1	19_46_1	370_2_177	101_46_1	163_46_2140
200_2_312	215_2_814	339_2_310	17_2_1	19_46_1	370_2_165	101_46_1	163_46_2028
200_2_332	215_2_831	339_2_300	17_2_1	19_46_1	370_2_161	101_46_1	163_46_1986
200_2_341	215_2_842	339_2_291	17_2_1	19_46_1	370_2_166	101_46_1	163_46_2005
200_2_347	215_2_842	339_2_280	17_2_1	19_46_1	370_2_160	101_46_1	163_46_2017
200_2_380	215_2_858	339_2_270	17_2_1	19_46_1	370_2_148	101_46_1	163_46_1996
200_2_389	215_2_850	339_2_240	17_2_1	19_46_1	370_2_144	101_46_1	163_46_1945
200_2_395	215_2_836	339_2_225	17_2_1	19_46_1	370_2_131	101_46_1	163_46_1903
200_2_411	215_2_843	339_2_222	17_2_1	19_46_1	370_2_153	101_46_1	163_46_1856
200_2_413	215_2_866	339_2_237	17_2_1	19_46_1	370_2_151	101_46_1	163_46_1793
200_2_425	215_2_855	339_2_245	17_2_1	19_46_1	370_2_147	101_46_1	163_46_1747
200_2_425	215_2_870	339_2_257	17_2_1	19_46_1	370_2_144	101_46_1	163_46_1708
200_2_443	215_2_870	339_2_286	17_2_1	19_46_1	370_2_150	101_46_1	163_46_1755
200_2_435	215_2_860	339_2_306	17_2_1	19_46_1	370_2_157	101_46_1	163_46_1819
200_2_426	215_2_834	339_2_330	17_2_1	19_46_1	370_2_145	101_46_1	163_46_1825
200_2_382	215_2_775	339_2_346	17_2_1	19_46_1	370_2_145	101_46_1	163_46_1860
200_2_400	215_2_711	339_2_366	17_2_1	19_46_1	370_2_142	101_46_1	163_46_1872
200_2_395	215_2_662	339_2_385	17_2_1	19_46_1	370_2_148	101_46_1	163_46_1928
200_2_399	215_2_644	339_2_404	17_2_1	19_46_1	370_2_171	101_46_1	163_46_1982
200_2_415	215_2_625	339_2_420	17_2_1	19_46_1	370_2_174	101_46_1	163_46_1961
200_2_427	215_2_592	339_2_426	17_2_1	19_46_1	370_2_182	101_46_1	163_46_1911
200_2_435	215_2_600	339_2_408	17_2_1	19_46_1	370_2_189	101_46_1	163_46_1822
200_2_451	215_2_609	339_2_414	17_2_1	19_46_1	370_2_161	101_46_1	163_46_1707
200_2_462	215_2_608	339_2_407	17_2_1	19_46_1	370_2_169	101_46_1	163_46_1711
200_2_439	215_2_610	339_2_401	17_2_1	19_46_1	370_2_173	101_46_1	163_46_1792
200_2_418	215_2_644	339_2_382	17_2_1	19_46_1	370_2_187	101_46_1	163_46_1863
200_2_397	215_2_642	339_2_405	17_2_1	19_46_1	370_2_201	101_46_1	163_46_1914
200_2_385	215_2_625	339_2_410	17_2_1	19_46_1	370_2_206	101_46_1	163_46_1963
200_2_352	215_2_634	339_2_422	17_2_1	19_46_1	370_2_215	101_46_1	163_46_2042
200_2_321	215_2_646	339_2_443	17_2_1	19_46_1	370_2_225	101_46_1	163_46_2104
200_2_311	215_2_662	339_2_441	17_2_1	19_46_1	370_2_236	101_46_1	163_46_2099
200_2_310	215_2_664	339_2_447	17_2_1	19_46_1	370_2_230	101_46_1	163_46_2105
200_2_309	215_2_654	339_2_446	17_2_1	19_46_1	370_2_221	101_46_1	163_46_2164
200_2_309	215_2_658	339_2_443	17_2_1	19_46_1	370_2_229	101_46_1	163_46_2233
200_2_287	215_2_672	339_2_423	17_2_1	19_46_1	370_2_242	101_46_1	163_46_2284
200_2_284	215_2_660	339_2_429	17_2_1	19_46_1	370_2_242	101_46_1	163_46_2357
200_2_290	215_2_657	339_2_424	17_2_1	19_46_1	370_2_239	101_46_1	163_46_2352
200_2_301	215_2_689	339_2_412	17_2_1	19_46_1	370_2_228	101_46_1	163_46_2371
200_2_332	215_2_684	339_2_410	17_2_1	19_46_1	370_2_223	101_46_1	163_46_2410
200_2_323	215_2_690	339_2_390	17_2_1	19_46_1	370_2_201	101_46_1	163_46_2453
200_2_346	215_2_682	339_2_369	17_2_1	19_46_1	370_2_179	101_46_1	163_46_2422
200_2_368	215_2_666	339_2_343	17_2_1	19_46_1	370_2_157	101_46_1	163_46_2389
200_2_370	215_2_666	339_2_319	17_2_1	19_46_1	370_2_156	101_46_1	163_46_2294
200_2_374	215_2_686	339_2_297	17_2_1	19_46_1	370_2_154	101_46_1	163_46_2264
200_2_370	215_2_688	339_2_292	17_2_1	19_46_1	370_2_157	101_46_1	163_46_2262
200_2_385	215_2_680	339_2_287	17_2_1	19_46_1	370_2_160	101_46_1	163_46_2252
200_2_407	215_2_703	339_2_276	17_2_1	19_46_1	370_2_164	101_46_1	163_46_2124
200_2_411	215_2_720	339_2_269	17_2_1	19_46_1	370_2_154	101_46_1	163_46_2008
200_2_408	215_2_754	339_2_253	17_2_1	19_46_1	370_2_171	101_46_1	163_46_1842
200_2_432	215_2_773	339_2_237	17_2_1	19_46_1	370_2_171	101_46_1	163_46_1792
200_2_422	215_2_807	339_2_229	17_2_1	19_46_1	370_2_173	101_46_1	163_46_1732
200_2_422	215_2_830	339_2_224	17_2_1	19_46_1	370_2_171	101_46_1	163_46_1859
200_2_417	215_2_821	339_2_223	17_2_1	19_46_1	370_2_168	101_46_1	163_46_2036
200_2_402	215_2_819	339_2_227	17_2_1	19_46_1	370_2_156	101_46_1	163_46_2194
200_2_357	215_2_794	339_2_218	17_2_1	19_46_1	370_2_168	101_46_1	163_46_2302
200_2_334	215_2_804	339_2_205	17_2_1	19_46_1	370_2_182	101_46_1	163_46_2333
200_2_325	215_2_826	339_2_202	17_2_1	19_46_1	370_2_181	101_46_1	163_46_2390
200_2_333	215_2_851	339_2_199	17_2_1	19_46_1	370_2_189	101_46_1	163_46_2394
200_2_312	215_2_877	339_2_204	17_2_1	19_46_1	370_2_206	101_46_1	163_46_2381
200_2_309	215_2_898	339_2_215	17_2_1	19_46_1	370_2_196	101_46_1	163_46_2301
200_2_308	215_2_892	339_2_219	17_2_1	19_46_1	370_2_198	101_46_1	163_46_2191
200_2_291	215_2_882	339_2_232	17_2_1	19_46_1	370_2_188	101_46_1	163_46_2088
200_2_281	215_2_869	339_2_240	17_2_1	19_46_1	370_2_191	101_46_1	163_46_2011
200_2_269	215_2_854	339_2_259	17_2_1	19_46_1	370_2_188	101_46_1	163_46_2019
200_2_272	215_2_856	339_2_285	17_2_1	19_46_1	370_2_178	101_46_1	163_46_2042
200_2_259	215_2_845	339_2_310	17_2_1	19_46_1	370_2_182	101_46_1	163_46_2140
200_2_253	215_2_857	339_2_303	17_2_1	19_46_1	370_2_178	101_46_1	163_46_2209
200_2_243	215_2_854	339_2_310	17_2_1	19_46_1	370_2_173	101_46_1	163_46_2304
200_2_226	215_2_861	339_2_286	17_2_1	19_46_1	370_2_167	101_46_1	163_46_2414
200_2_220	215_2_851	339_2_269	17_2_1	19_46_1	370_2_191	101_46_1	163_46_2571
200_2_229	215_2_856	339_2_260	17_2_1	19_46_1	370_2_171	101_46_1	163_46_2707
200_2_256	215_2_865	339_2_249	17_2_1	19_46_1	370_2_168	101_46_1	163_46_2701
200_2_270	215_2_889	339_2_249	17_2_1	19_46_1	370_2_142	101_46_1	163_46_2730
200_2_303	215_2_906	339_2_234	17_2_1	19_46_1	370_2_138	101_46_1	163_46_2717
200_2_323	215_2_919	339_2_245	17_2_1	19_46_1	370_2_139	101_46_1	163_46_2688
200_2_332	215_2_937	339_2_248	17_2_1	19_46_1	370_2_140	101_46_1	163_46_2626
200_2_345	215_2_936	339_2_225	17_2_1	19_46_1	370_2_150	101_46_1	163_46_2556
200_2_364	215_2_901	339_2_217	17_2_1	19_46_1	370_2_144	101_46_1	163_46_2416
200_2_377	215_2_892	339_2_172	17_2_1	19_46_1	370_2_140	101_46_1	163_46_2225
200_2_397	215_2_884	339_2_169	17_2_1	19_46_1	370_2_123	101_46_1	163_46_2143
200_2_412	215_2_884	339_2_158	17_2_1	19_46_1	370_2_129	101_46_1	163_46_2012
200_2_430	215_2_885	339_2_141	17_2_1	19_46_1	370_2_138	101_46_1	163_46_1945
200_2_438	215_2_902	339_2_138	17_2_1	19_46_1	370_2_136	101_46_1	163_46_1871
200_2_450	215_2_908	339_2_125	17_2_1	19_46_1	370_2_156	101_46_1	163_46_1831
200_2_464	215_2_939	339_2_118	17_2_1	19_46_1	370_2_164	101_46_1	163_46_1781
200_2_460	215_2_983	339_2_110	17_2_1	19_46_1	370_2_157	101_46_1	163_46_1760
200_2_478	215_2_1020	339_2_103	17_2_1	19_46_1	370_2_147	101_46_1	163_46_1793
200_2_468	215_2_1014	339_2_88	17_2_1	19_46_1	370_2_137	101_46_1	163_46_1873
200_2_456	215_2_988	339_2_79	17_2_1	19_46_1	370_2_139	101_46_1	163_46_1927
200_2_424	215_2_969	339_2_70	17_2_1	19_46_1	370_2_156	101_46_1	163_46_1965
200_2_380	215_2_964	339_2_59	17_2_1	19_46_1	370_2_157	101_46_1	163_46_2042
200_2_361	215_2_951	339_2_71	17_2_1	19_46_1	370_2_171	101_46_1	163_46_2118
200_2_346	215_2_953	339_2_69	17_2_1	19_46_1	370_2_195	101_46_1	163_46_2247
200_2_334	215_2_944	339_2_66	17_2_1	19_46_1	370_2_229	101_46_1	163_46_2299
200_2_337	215_2_928	339_2_58	17_2_1	19_46_1	370_2_246	101_46_1	163_46_2261
200_2_311	215_2_958	339_2_59	17_2_1	19_46_1	370_2_244	101_46_1	163_46_2143
200_2_306	215_2_993	339_2_69	17_2_1	19_46_1	370_2_224	101_46_1	163_46_1974
200_2_293	215_2_1018	339_2_70	17_2_1	19_46_1	370_2_219	101_46_1	163_46_1892
200_2_284	215_2_1028	339_2_70	17_2_1	19_46_1	370_2_229	101_46_1	163_46_1818
200_2_273	215_2_1067	339_2_62	17_2_1	19_46_1	370_2_220	101_46_1	163_46_1848
200_2_246	215_2_1066	339_2_62	17_2_1	19_46_1	370_2_235	101_46_1	163_46_2000
200_2_224	215_2_1066	339_2_64	17_2_1	19_46_1	370_2_241	101_46_1	163_46_2200
200_2_204	215_2_1027	339_2_78	17_2_1	19_46_1	370_2_241	101_46_1	163_46_2380
200_2_199	215_2_1023	339_2_86	17_2_1	19_46_1	370_2_242	101_46_1	163_46_2505
200_2_198	215_2_1062	339_2_79	17_2_1	19_46_1	370_2_238	101_46_1	163_46_2485
200_2_212	215_2_1053	339_2_71	17_2_1	19_46_1	370_2_223	101_46_1	163_46_2417
200_2_202	215_2_1090	339_2_71	17_2_1	19_46_1	370_2_218	101_46_1	163_46_2285
200_2_212	215_2_1038	339_2_73	17_2_1	19_46_1	370_2_222	101_46_1	163_46_2056
200_2_219	215_2_1005	339_2_80	17_2_1	19_46_1	370_2_215	101_46_1	163_46_1913
200_2_221	215_2_978	339_2_92	17_2_1	19_46_1	370_2_214	101_46_1	163_46_1822
200_2_247	215_2_950	339_2_105	17_2_1	19_46_1	370_2_223	101_46_1	163_46_1840
200_2_264	215_2_941	339_2_118	17_2_1	19_46_1	370_2_235	101_46_1	163_46_1897
200_2_272	215_2_951	339_2_117	17_2_1	19_46_1	370_2_238	101_46_1	163_46_1935
200_2_285	215_2_955	339_2_121	17_2_1	19_46_1	370_2_239	101_46_1	163_46_2017
200_2_290	215_2_964	339_2_115	17_2_1	19_46_1	370_2_254	101_46_1	163_46_2036
200_2_280	215_2_993	339_2_106	17_2_1	19_46_1	370_2_263	101_46_1	163_46_2058
200_2_276	215_2_945	339_2_97	17_2_1	19_46_1	370_2_272	101_46_1	163_46_2159
200_2_273	215_2_939	339_2_90	17_2_1	19_46_1	370_2_286	101_46_1	163_46_2281
200_2_273	215_2_919	339_2_93	17_2_1	19_46_1	370_2_301	101_46_1	163_46_2380
200_2_265	215_2_948	339_2_93	17_2_1	19_46_1	370_2_319	101_46_1	163_46_2378
200_2_263	215_2_972	339_2_106	17_2_1	19_46_1	370_2_337	101_46_1	163_46_2360
200_2_261	215_2_990	339_2_102	17_2_1	19_46_1	370_2_352	101_46_1	163_46_2242
200_2_248	215_2_966	339_2_110	17_2_1	19_46_1	370_2_350	101_46_1	163_46_2053
200_2_255	215_2_953	339_2_109	17_2_1	19_46_1	370_2_364	101_46_1	163_46_1870
200_2_246	215_2_945	339_2_120	17_2_1	19_46_1	370_2_350	101_46_1	163_46_1755
200_2_244	215_2_935	339_2_129	17_2_1	19_46_1	370_2_350	101_46_1	163_46_1710
200_2_270	215_2_930	339_2_137	17_2_1	19_46_1	370_2_352	101_46_1	163_46_1712
200_2_275	215_2_916	339_2_146	17_2_1	19_46_1	370_2_346	101_46_1	163_46_1712
200_2_268	215_2_881	339_2_161	17_2_1	19_46_1	370_2_349	101_46_1	163_46_1757
200_2_281	215_2_877	339_2_162	17_2_1	19_46_1	370_2_348	101_46_1	163_46_1746
200_2_274	215_2_885	339_2_171	17_2_1	19_46_1	370_2_354	101_46_1	163_46_1777
200_2_279	215_2_858	339_2_181	17_2_1	19_46_1	370_2_371	101_46_1	163_46_1778
200_2_280	215_2_876	339_2_190	17_2_1	19_46_1	370_2_371	101_46_1	163_46_1833
200_2_274	215_2_856	339_2_195	17_2_1	19_46_1	370_2_392	101_46_1	163_46_1865
200_2_281	215_2_842	339_2_210	17_2_1	19_46_1	370_2_400	101_46_1	163_46_1878
200_2_306	215_2_846	339_2_221	17_2_1	19_46_1	370_2_425	101_46_1	163_46_1836
200_2_306	215_2_828	339_2_224	17_2_1	19_46_1	370_2_428	101_46_1	163_46_1797
200_2_305	215_2_824	339_2_216	17_2_1	19_46_1	370_2_433	101_46_1	163_46_1693
200_2_281	215_2_806	339_2_219	17_2_1	19_46_1	370_2_427	101_46_1	163_46_1693
200_2_277	215_2_809	339_2_212	17_2_1	19_46_1	370_2_427	101_46_1	163_46_1747
200_2_282	215_2_808	339_2_190	17_2_1	19_46_1	370_2_422	101_46_1	163_46_1866
200_2_279	215_2_839	339_2_188	17_2_1	19_46_1	370_2_431	101_46_1	163_46_1988
200_2_262	215_2_876	339_2_164	17_2_1	19_46_1	370_2_438	101_46_1	163_46_2086
200_2_260	215_2_887	339_2_145	17_2_1	19_46_1	370_2_439	101_46_1	163_46_2082
200_2_253	215_2_868	339_2_138	17_2_1	19_46_1	370_2_449	101_46_1	163_46_2077
200_2_240	215_2_858	339_2_131	17_2_1	19_46_1	370_2_439	101_46_1	163_46_2149
200_2_228	215_2_850	339_2_134	17_2_1	19_46_1	370_2_450	101_46_1	163_46_2175
200_2_227	215_2_854	339_2_142	17_2_1	19_46_1	370_2_464	101_46_1	163_46_2122
200_2_215	215_2_810	339_2_145	17_2_1	19_46_1	370_2_460	101_46_1	163_46_2093
200_2_211	215_2_790	339_2_148	17_2_1	19_46_1	370_2_438	101_46_1	163_46_2136
200_2_195	215_2_801	339_2_156	17_2_1	19_46_1	370_2_427	101_46_1	163_46_2138
200_2_207	215_2_813	339_2_165	17_2_1	19_46_1	370_2_402	101_46_1	163_46_2051
200_2_205	215_2_813	339_2_175	17_2_1	19_46_1	370_2_394	101_46_1	163_46_1994
200_2_208	215_2_820	339_2_184	17_2_1	19_46_1	370_2_382	101_46_1	163_46_1972
200_2_221	215_2_816	339_2_197	17_2_1	19_46_1	370_2_382	101_46_1	163_46_2063
200_2_220	215_2_805	339_2_203	17_2_1	19_46_1	370_2_384	101_46_1	163_46_2095
200_2_229	215_2_790	339_2_218	17_2_1	19_46_1	370_2_373	101_46_1	163_46_2190
200_2_227	215_2_816	339_2_215	17_2_1	19_46_1	370_2_341	101_46_1	163_46_2246
200_2_218	215_2_818	339_2_219	17_2_1	19_46_1	370_2_318	101_46_1	163_46_2298
200_2_215	215_2_827	339_2_214	17_2_1	19_46_1	370_2_299	101_46_1	163_46_2368
200_2_212	215_2_840	339_2_198	17_2_1	19_46_1	370_2_321	101_46_1	163_46_2432
200_2_215	215_2_855	339_2_178	17_2_1	19_46_1	370_2_332	101_46_1	163_46_2441
200_2_195	215_2_853	339_2_165	17_2_1	19_46_1	370_2_338	101_46_1	163_46_2433
200_2_185	215_2_875	339_2_166	17_2_1	19_46_1	370_2_327	101_46_1	163_46_2337
200_2_175	215_2_876	339_2_171	17_2_1	19_46_1	370_2_335	101_46_1	163_46_2155
200_2_143	215_2_910	339_2_151	17_2_1	19_46_1	370_2_347	101_46_1	163_46_2037
200_2_125	215_2_912	339_2_146	17_2_1	19_46_1	370_2_377	101_46_1	163_46_1989
200_2_112	215_2_931	339_2_144	17_2_1	19_46_1	370_2_395	101_46_1	163_46_1978
200_2_114	215_2_968	339_2_147	17_2_1	19_46_1	370_2_404	101_46_1	163_46_1895
200_2_128	215_2_968	339_2_167	17_2_1	19_46_1	370_2_399	101_46_1	163_46_1792
200_2_144	215_2_996	339_2_169	17_2_1	19_46_1	370_2_391	101_46_1	163_46_1671
200_2_150	215_2_1013	339_2_174	17_2_1	19_46_1	370_2_383	101_46_1	163_46_1614
200_2_157	215_2_978	339_2_171	17_2_1	19_46_1	370_2_411	101_46_1	163_46_1623
200_2_173	215_2_978	339_2_180	17_2_1	19_46_1	370_2_399	101_46_1	163_46_1709
200_2_180	215_2_950	339_2_189	17_2_1	19_46_1	370_2_401	101_46_1	163_46_1805
200_2_185	215_2_934	339_2_177	17_2_1	19_46_1	370_2_414	101_46_1	163_46_1911
200_2_204	215_2_917	339_2_188	17_2_1	19_46_1	370_2_411	101_46_1	163_46_2008
200_2_215	215_2_895	339_2_192	17_2_1	19_46_1	370_2_419	101_46_1	163_46_2084
200_2_219	215_2_879	339_2_195	17_2_1	19_46_1	370_2_427	101_46_1	163_46_2195
200_2_233	215_2_860	339_2_201	17_2_1	19_46_1	370_2_416	101_46_1	163_46_2256
200_2_225	215_2_894	339_2_197	17_2_1	19_46_1	370_2_399	101_46_1	163_46_2345
200_2_206	215_2_920	339_2_191	17_2_1	19_46_1	370_2_373	101_46_1	163_46_2269
200_2_205	215_2_947	339_2_187	17_2_1	19_46_1	370_2_347	101_46_1	163_46_2127
200_2_198	215_2_941	339_2_172	17_2_1	19_46_1	370_2_325	101_46_1	163_46_1975
200_2_198	215_2_959	339_2_156	17_2_1	19_46_1	370_2_313	101_46_1	163_46_1917
200_2_196	215_2_966	339_2_154	17_2_1	19_46_1	370_2_287	101_46_1	163_46_1844
200_2_215	215_2_979	339_2_154	17_2_1	19_46_1	370_2_266	101_46_1	163_46_1860
200_2_227	215_2_968	339_2_155	17_2_1	19_46_1	370_2_237	101_46_1	163_46_1881
200_2_233	215_2_1011	339_2_168	17_2_1	19_46_1	370_2_212	101_46_1	163_46_1890
200_2_225	215_2_1060	339_2_164	17_2_1	19_46_1	370_2_210	101_46_1	163_46_1908
200_2_226	215_2_1108	339_2_148	17_2_1	19_46_1	370_2_191	101_46_1	163_46_1886
200_2_240	215_2_1115	339_2_152	17_2_1	19_46_1	370_2_180	101_46_1	163_46_1962
200_2_256	215_2_1094	339_2_149	17_2_1	19_46_1	370_2_170	101_46_1	163_46_2033
200_2_251	215_2_1089	339_2_151	17_2_1	19_46_1	370_2_160	101_46_1	163_46_2108
200_2_245	215_2_1046	339_2_149	17_2_1	19_46_1	370_2_150	101_46_1	163_46_2224
200_2_236	215_2_1021	339_2_148	17_2_1	19_46_1	370_2_157	101_46_1	163_46_2302
200_2_250	215_2_1000	339_2_143	17_2_1	19_46_1	370_2_135	101_46_1	163_46_2430
200_2_242	215_2_1031	339_2_155	17_2_1	19_46_1	370_2_138	101_46_1	163_46_2484
200_2_225	215_2_1039	339_2_163	17_2_1	19_46_1	370_2_141	101_46_1	163_46_2477
200_2_216	215_2_1003	339_2_153	17_2_1	19_46_1	370_2_146	101_46_1	163_46_2481
200_2_207	215_2_1004	339_2_152	17_2_1	19_46_1	370_2_164	101_46_1	163_46_2428
200_2_200	215_2_988	339_2_148	17_2_1	19_46_1	370_2_181	101_46_1	163_46_2296
200_2_213	215_2_1032	339_2_140	17_2_1	19_46_1	370_2_185	101_46_1	163_46_2118
200_2_225	215_2_1079	339_2_137	17_2_1	19_46_1	370_2_192	101_46_1	163_46_2058
200_2_223	215_2_1105	339_2_132	17_2_1	19_46_1	370_2_182	101_46_1	163_46_1930
200_2_226	215_2_1132	339_2_107	17_2_1	19_46_1	370_2_175	101_46_1	163_46_1838
200_2_243	215_2_1147	339_2_98	17_2_1	19_46_1	370_2_159	101_46_1	163_46_1800
200_2_265	215_2_1144	339_2_102	17_2_1	19_46_1	370_2_153	101_46_1	163_46_1783
200_2_290	215_2_1159	339_2_97	17_2_1	19_46_1	370_2_145	101_46_1	163_46_1787
200_2_299	215_2_1146	339_2_90	17_2_1	19_46_1	370_2_143	101_46_1	163_46_1857
200_2_294	215_2_1118	339_2_81	17_2_1	19_46_1	370_2_143	101_46_1	163_46_1897
200_2_301	215_2_1088	339_2_82	17_2_1	19_46_1	370_2_133	101_46_1	163_46_1913
200_2_294	215_2_1072	339_2_95	17_2_1	19_46_1	370_2_128	101_46_1	163_46_1993
200_2_289	215_2_1057	339_2_103	17_2_1	19_46_1	370_2_125	101_46_1	163_46_2140
200_2_282	215_2_1027	339_2_106	17_2_1	19_46_1	370_2_113	101_46_1	163_46_2210
200_2_285	215_2_977	339_2_128	17_2_1	19_46_1	370_2_100	101_46_1	163_46_2302
200_2_285	215_2_963	339_2_124	17_2_1	19_46_1	370_2_103	101_46_1	163_46_2306
200_2_286	215_2_922	339_2_112	17_2_1	19_46_1	370_2_105	101_46_1	163_46_2324
200_2_288	215_2_938	339_2_104	17_2_1	19_46_1	370_2_102	101_46_1	163_46_2322
200_2_285	215_2_936	339_2_114	17_2_1	19_46_1	370_2_114	101_46_1	163_46_2267
200_2_279	215_2_950	339_2_126	17_2_1	19_46_1	370_2_123	101_46_1	163_46_2198
200_2_289	215_2_923	339_2_137	17_2_1	19_46_1	370_2_134	101_46_1	163_46_2119
200_2_294	215_2_926	339_2_144	17_2_1	19_46_1	370_2_142	101_46_1	163_46_2084
200_2_302	215_2_950	339_2_151	17_2_1	19_46_1	370_2_141	101_46_1	163_46_2129
200_2_311	215_2_972	339_2_157	17_2_1	19_46_1	370_2_152	101_46_1	163_46_2222
200_2_317	215_2_993	339_2_171	17_2_1	19_46_1	370_2_157	101_46_1	163_46_2207
200_2_302	215_2_1024	339_2_178	17_2_1	19_46_1	370_2_156	101_46_1	163_46_2203
200_2_311	215_2_1039	339_2_177	17_2_1	19_46_1	370_2_156	101_46_1	163_46_2256
200_2_313	215_2_1073	339_2_173	17_2_1	19_46_1	370_2_140	101_46_1	163_46_2244
200_2_310	215_2_1079	339_2_168	17_2_1	19_46_1	370_2_134	101_46_1	163_46_2226
200_2_293	215_2_1066	339_2_174	17_2_1	19_46_1	370_2_123	101_46_1	163_46_2187
200_2_277	215_2_1081	339_2_159	17_2_1	19_46_1	370_2_106	101_46_1	163_46_2144
200_2_271	215_2_1103	339_2_152	17_2_1	19_46_1	370_2_97	101_46_1	163_46_2088
200_2_280	215_2_1109	339_2_124	17_2_1	19_46_1	370_2_80	101_46_1	163_46_2065
200_2_263	215_2_1132	339_2_112	17_2_1	19_46_1	370_2_73	101_46_1	163_46_2048
200_2_248	215_2_1175	339_2_109	17_2_1	19_46_1	370_2_68	101_46_1	163_46_2045
200_2_259	215_2_1192	339_2_101	17_2_1	19_46_1	370_2_61	101_46_1	163_46_2059
200_2_254	215_2_1174	339_2_105	17_2_1	19_46_1	370_2_65	101_46_1	163_46_2057
200_2_254	215_2_1175	339_2_110	17_2_1	19_46_1	370_2_66	101_46_1	163_46_2067
200_2_262	215_2_1126	339_2_117	17_2_1	19_46_1	370_2_57	101_46_1	163_46_2091
200_2_281	215_2_1084	339_2_131	17_2_1	19_46_1	370_2_67	101_46_1	163_46_2105
200_2_291	215_2_1087	339_2_131	17_2_1	19_46_1	370_2_73	101_46_1	163_46_2115
200_2_311	215_2_1071	339_2_156	17_2_1	19_46_1	370_2_78	101_46_1	163_46_2187
200_2_322	215_2_1064	339_2_165	17_2_1	19_46_1	370_2_85	101_46_1	163_46_2167
200_2_336	215_2_1078	339_2_176	17_2_1	19_46_1	370_2_82	101_46_1	163_46_2061
200_2_330	215_2_1059	339_2_178	17_2_1	19_46_1	370_2_90	101_46_1	163_46_1980
200_2_333	215_2_1047	339_2_183	17_2_1	19_46_1	370_2_78	101_46_1	163_46_1906
200_2_313	215_2_1038	339_2_192	17_2_1	19_46_1	370_2_82	101_46_1	163_46_1872
200_2_328	215_2_1019	339_2_208	17_2_1	19_46_1	370_2_89	101_46_1	163_46_1852
200_2_347	215_2_1021	339_2_217	17_2_1	19_46_1	370_2_99	101_46_1	163_46_1876
200_2_332	215_2_1043	339_2_211	17_2_1	19_46_1	370_2_89	101_46_1	163_46_1921
200_2_338	215_2_1037	339_2_211	17_2_1	19_46_1	370_2_87	101_46_1	163_46_2066
200_2_339	215_2_1045	339_2_216	17_2_1	19_46_1	370_2_77	101_46_1	163_46_2156
200_2_313	215_2_1047	339_2_197	17_2_1	19_46_1	370_2_65	101_46_1	163_46_2320
200_2_307	215_2_1029	339_2_193	17_2_1	19_46_1	370_2_68	101_46_1	163_46_2393
200_2_305	215_2_1019	339_2_190	17_2_1	19_46_1	370_2_67	101_46_1	163_46_2465
200_2_305	215_2_1026	339_2_190	17_2_1	19_46_1	370_2_61	101_46_1	163_46_2454
200_2_305	215_2_1020	339_2_172	17_2_1	19_46_1	370_2_52	101_46_1	163_46_2375
200_2_301	215_2_1020	339_2_171	17_2_1	19_46_1	370_2_52	101_46_1	163_46_2235
200_2_292	215_2_997	339_2_167	17_2_1	19_46_1	370_2_53	101_46_1	163_46_2049
200_2_304	215_2_953	339_2_170	17_2_1	19_46_1	370_2_57	101_46_1	163_46_1942
200_2_314	215_2_913	339_2_181	17_2_1	19_46_1	370_2_63	101_46_1	163_46_1905
200_2_327	215_2_910	339_2_179	17_2_1	19_46_1	370_2_72	101_46_1	163_46_1882
200_2_319	215_2_911	339_2_195	17_2_1	19_46_1	370_2_91	101_46_1	163_46_1897
200_2_320	215_2_926	339_2_218	17_2_1	19_46_1	370_2_109	101_46_1	163_46_1937
200_2_315	215_2_967	339_2_230	17_2_1	19_46_1	370_2_122	101_46_1	163_46_1963
200_2_292	215_2_975	339_2_248	17_2_1	19_46_1	370_2_125	101_46_1	163_46_2031
200_2_284	215_2_993	339_2_267	17_2_1	19_46_1	370_2_130	101_46_1	163_46_2048
200_2_270	215_2_978	339_2_276	17_2_1	19_46_1	370_2_130	101_46_1	163_46_2019
200_2_260	215_2_993	339_2_271	17_2_1	19_46_1	370_2_135	101_46_1	163_46_1992
200_2_269	215_2_985	339_2_249	17_2_1	19_46_1	370_2_141	101_46_1	163_46_2018
200_2_276	215_2_972	339_2_251	17_2_1	19_46_1	370_2_146	101_46_1	163_46_1967
200_2_261	215_2_973	339_2_240	17_2_1	19_46_1	370_2_148	101_46_1	163_46_1923
200_2_243	215_2_962	339_2_238	17_2_1	19_46_1	370_2_143	101_46_1	163_46_1989
200_2_246	215_2_958	339_2_234	17_2_1	19_46_1	370_2_152	101_46_1	163_46_2014
200_2_249	215_2_976	339_2_237	17_2_1	19_46_1	370_2_161	101_46_1	163_46_2036
200_2_245	215_2_986	339_2_227	17_2_1	19_46_1	370_2_162	101_46_1	163_46_2050
200_2_251	215_2_996	339_2_223	17_2_1	19_46_1	370_2_150	101_46_1	163_46_2060
200_2_263	215_2_1004	339_2_213	17_2_1	19_46_1	370_2_154	101_46_1	163_46_2113
200_2_266	215_2_1005	339_2_198	17_2_1	19_46_1	370_2_155	101_46_1	163_46_2205
200_2_253	215_2_1000	339_2_203	17_2_1	19_46_1	370_2_155	101_46_1	163_46_2288
200_2_253	215_2_1006	339_2_206	17_2_1	19_46_1	370_2_167	101_46_1	163_46_2310
200_2_258	215_2_1014	339_2_204	17_2_1	19_46_1	370_2_156	101_46_1	163_46_2429
200_2_267	215_2_997	339_2_198	17_2_1	19_46_1	370_2_142	101_46_1	163_46_2402
200_2_288	215_2_1007	339_2_198	17_2_1	19_46_1	370_2_142	101_46_1	163_46_2340
200_2_276	215_2_1017	339_2_191	17_2_1	19_46_1	370_2_150	101_46_1	163_46_2205
200_2_281	215_2_1009	339_2_196	17_2_1	19_46_1	370_2_141	101_46_1	163_46_2075
200_2_291	215_2_1005	339_2_207	17_2_1	19_46_1	370_2_145	101_46_1	163_46_1928
200_2_292	215_2_1005	339_2_199	17_2_1	19_46_1	370_2_130	101_46_1	163_46_1853
200_2_313	215_2_997	339_2_207	17_2_1	19_46_1	370_2_115	101_46_1	163_46_1835
200_2_300	215_2_1021	339_2_220	17_2_1	19_46_1	370_2_93	101_46_1	163_46_1937
200_2_293	215_2_1040	339_2_247	17_2_1	19_46_1	370_2_93	101_46_1	163_46_2017
200_2_291	215_2_1015	339_2_269	17_2_1	19_46_1	370_2_92	101_46_1	163_46_2105
200_2_292	215_2_991	339_2_277	17_2_1	19_46_1	370_2_89	101_46_1	163_46_2118
200_2_289	215_2_957	339_2_276	17_2_1	19_46_1	370_2_93	101_46_1	163_46_2125
200_2_277	215_2_961	339_2_284	17_2_1	19_46_1	370_2_95	101_46_1	163_46_2114
200_2_261	215_2_963	339_2_276	17_2_1	19_46_1	370_2_86	101_46_1	163_46_2037
200_2_240	215_2_972	339_2_289	17_2_1	19_46_1	370_2_83	101_46_1	163_46_1955
200_2_221	215_2_1037	339_2_287	17_2_1	19_46_1	370_2_83	101_46_1	163_46_1778
200_2_219	215_2_1050	339_2_261	17_2_1	19_46_1	370_2_98	101_46_1	163_46_1729
200_2_205	215_2_1059	339_2_268	17_2_1	19_46_1	370_2_103	101_46_1	163_46_1796
200_2_190	215_2_1099	339_2_266	17_2_1	19_46_1	370_2_109	101_46_1	163_46_1777
200_2_186	215_2_1141	339_2_286	17_2_1	19_46_1	370_2_104	101_46_1	163_46_1789
200_2_173	215_2_1120	339_2_320	17_2_1	19_46_1	370_2_97	101_46_1	163_46_1786
200_2_177	215_2_1115	339_2_316	17_2_1	19_46_1	370_2_98	101_46_1	163_46_1791
200_2_197	215_2_1107	339_2_311	17_2_1	19_46_1	370_2_97	101_46_1	163_46_1797
200_2_193	215_2_1087	339_2_300	17_2_1	19_46_1	370_2_89	101_46_1	163_46_1851
200_2_209	215_2_1104	339_2_286	17_2_1	19_46_1	370_2_75	101_46_1	163_46_1903
200_2_228	215_2_1086	339_2_283	17_2_1	19_46_1	370_2_68	101_46_1	163_46_2104
200_2_234	215_2_1038	339_2_266	17_2_1	19_46_1	370_2_64	101_46_1	163_46_2328
200_2_250	215_2_983	339_2_257	17_2_1	19_46_1	370_2_60	101_46_1	163_46_2545
200_2_259	215_2_930	339_2_277	17_2_1	19_46_1	370_2_59	101_46_1	163_46_2689
200_2_272	215_2_911	339_2_266	17_2_1	19_46_1	370_2_60	101_46_1	163_46_2819
200_2_292	215_2_880	339_2_240	17_2_1	19_46_1	370_2_59	101_46_1	163_46_2883
200_2_293	215_2_866	339_2_240	17_2_1	19_46_1	370_2_59	101_46_1	163_46_2899
200_2_280	215_2_870	339_2_251	17_2_1	19_46_1	370_2_54	101_46_1	163_46_2762
200_2_283	215_2_892	339_2_240	17_2_1	19_46_1	370_2_57	101_46_1	163_46_2613
200_2_290	215_2_908	339_2_237	17_2_1	19_46_1	370_2_62	101_46_1	163_46_2384
200_2_292	215_2_954	339_2_234	17_2_1	19_46_1	370_2_67	101_46_1	163_46_2146
200_2_279	215_2_990	339_2_233	17_2_1	19_46_1	370_2_67	101_46_1	163_46_1961
200_2_285	215_2_1011	339_2_229	17_2_1	19_46_1	370_2_61	101_46_1	163_46_1821
200_2_276	215_2_1056	339_2_205	17_2_1	19_46_1	370_2_58	101_46_1	163_46_1774
200_2_274	215_2_1068	339_2_197	17_2_1	19_46_1	370_2_55	101_46_1	163_46_1776
200_2_264	215_2_1070	339_2_180	17_2_1	19_46_1	370_2_63	101_46_1	163_46_1763
200_2_263	215_2_1097	339_2_162	17_2_1	19_46_1	370_2_74	101_46_1	163_46_1782
200_2_307	215_2_1065	339_2_163	17_2_1	19_46_1	370_2_78	101_46_1	163_46_1877
200_2_302	215_2_1074	339_2_158	17_2_1	19_46_1	370_2_84	101_46_1	163_46_1952
200_2_312	215_2_1030	339_2_160	17_2_1	19_46_1	370_2_68	101_46_1	163_46_2057
200_2_308	215_2_1025	339_2_180	17_2_1	19_46_1	370_2_63	101_46_1	163_46_2146
200_2_290	215_2_977	339_2_193	17_2_1	19_46_1	370_2_63	101_46_1	163_46_2297
200_2_273	215_2_959	339_2_224	17_2_1	19_46_1	370_2_70	101_46_1	163_46_2393
200_2_267	215_2_941	339_2_244	17_2_1	19_46_1	370_2_68	101_46_1	163_46_2552
200_2_252	215_2_926	339_2_261	17_2_1	19_46_1	370_2_74	101_46_1	163_46_2601
200_2_247	215_2_915	339_2_305	17_2_1	19_46_1	370_2_69	101_46_1	163_46_2514
200_2_253	215_2_885	339_2_335	17_2_1	19_46_1	370_2_74	101_46_1	163_46_2406
200_2_254	215_2_908	339_2_357	17_2_1	19_46_1	370_2_67	101_46_1	163_46_2296
200_2_246	215_2_925	339_2_374	17_2_1	19_46_1	370_2_65	101_46_1	163_46_2166
200_2_236	215_2_955	339_2_385	17_2_1	19_46_1	370_2_65	101_46_1	163_46_2082
200_2_221	215_2_957	339_2_399	17_2_1	19_46_1	370_2_68	101_46_1	163_46_2009
200_2_214	215_2_951	339_2_385	17_2_1	19_46_1	370_2_76	101_46_1	163_46_2000
200_2_212	215_2_959	339_2_383	17_2_1	19_46_1	370_2_74	101_46_1	163_46_1942
200_2_221	215_2_945	339_2_394	17_2_1	19_46_1	370_2_69	101_46_1	163_46_1940
200_2_238	215_2_970	339_2_380	17_2_1	19_46_1	370_2_65	101_46_1	163_46_1984
200_2_250	215_2_966	339_2_369	17_2_1	19_46_1	370_2_59	101_46_1	163_46_2006
200_2_258	215_2_983	339_2_359	17_2_1	19_46_1	370_2_59	101_46_1	163_46_2135
200_2_247	215_2_964	339_2_347	17_2_1	19_46_1	370_2_61	101_46_1	163_46_2223
200_2_238	215_2_958	339_2_328	17_2_1	19_46_1	370_2_64	101_46_1	163_46_2328
200_2_238	215_2_917	339_2_309	17_2_1	19_46_1	370_2_58	101_46_1	163_46_2443
200_2_238	215_2_907	339_2_292	17_2_1	19_46_1	370_2_56	101_46_1	163_46_2512
200_2_232	215_2_870	339_2_255	17_2_1	19_46_1	370_2_53	101_46_1	163_46_2613
200_2_215	215_2_873	339_2_236	17_2_1	19_46_1	370_2_48	101_46_1	163_46_2650
200_2_196	215_2_881	339_2_234	17_2_1	19_46_1	370_2_50	101_46_1	163_46_2641
200_2_175	215_2_895	339_2_243	17_2_1	19_46_1	370_2_55	101_46_1	163_46_2529
200_2_171	215_2_948	339_2_261	17_2_1	19_46_1	370_2_55	101_46_1	163_46_2347
200_2_170	215_2_976	339_2_272	17_2_1	19_46_1	370_2_60	101_46_1	163_46_2112
200_2_166	215_2_1040	339_2_278	17_2_1	19_46_1	370_2_69	101_46_1	163_46_1964
200_2_162	215_2_1095	339_2_271	17_2_1	19_46_1	370_2_73	101_46_1	163_46_1829
200_2_149	215_2_1148	339_2_292	17_2_1	19_46_1	370_2_83	101_46_1	163_46_1749
200_2_146	215_2_1177	339_2_300	17_2_1	19_46_1	370_2_82	101_46_1	163_46_1660
200_2_148	215_2_1183	339_2_313	17_2_1	19_46_1	370_2_84	101_46_1	163_46_1666
200_2_137	215_2_1189	339_2_312	17_2_1	19_46_1	370_2_73	101_46_1	163_46_1682
200_2_143	215_2_1201	339_2_320	17_2_1	19_46_1	370_2_69	101_46_1	163_46_1769
200_2_141	215_2_1218	339_2_336	17_2_1	19_46_1	370_2_51	101_46_1	163_46_1840
200_2_134	215_2_1192	339_2_330	17_2_1	19_46_1	370_2_35	101_46_1	163_46_2030
200_2_141	215_2_1158	339_2_304	17_2_1	19_46_1	370_2_23	101_46_1	163_46_2198
200_2_134	215_2_1131	339_2_289	17_2_1	19_46_1	370_2_19	101_46_1	163_46_2378
200_2_128	215_2_1103	339_2_279	17_2_1	19_46_1	370_2_17	101_46_1	163_46_2483
200_2_132	215_2_1092	339_2_267	17_2_1	19_46_1	370_2_12	101_46_1	163_46_2496
200_2_130	215_2_1066	339_2_257	17_2_1	19_46_1	370_2_7	101_46_1	163_46_2431
200_2_133	215_2_1083	339_2_238	17_2_1	19_46_1	370_2_6	101_46_1	163_46_2324
200_2_144	215_2_1106	339_2_228	17_2_1	19_46_1	370_2_9	101_46_1	163_46_2209
200_2_146	215_2_1120	339_2_241	17_2_1	19_46_1	370_2_13	101_46_1	163_46_2172
200_2_153	215_2_1147	339_2_260	17_2_1	19_46_1	370_2_14	101_46_1	163_46_2174
200_2_162	215_2_1098	339_2_273	17_2_1	19_46_1	370_2_11	101_46_1	163_46_2148
200_2_175	215_2_1071	339_2_274	17_2_1	19_46_1	370_2_12	101_46_1	163_46_2258
200_2_179	215_2_1055	339_2_291	17_2_1	19_46_1	370_2_8	101_46_1	163_46_2323
200_2_190	215_2_1054	339_2_286	17_2_1	19_46_1	370_2_4	101_46_1	163_46_2356
200_2_190	215_2_1103	339_2_295	17_2_1	19_46_1	370_2_3	101_46_1	163_46_2365
200_2_207	215_2_1075	339_2_298	17_2_1	19_46_1	370_2_1	101_46_1	163_46_2356
200_2_200	215_2_1060	339_2_303	17_2_1	19_46_1	101_46_1	163_46_2383
200_2_188	215_2_1039	339_2_294	17_2_1	19_46_1	101_46_1	163_46_2305
200_2_178	215_2_1027	339_2_296	17_2_1	19_46_1	101_46_1	163_46_2320
200_2_166	215_2_1036	339_2_301	17_2_1	19_46_1	101_46_1	163_46_2340
200_2_162	215_2_1024	339_2_293	17_2_1	19_46_1	101_46_1	163_46_2401
200_2_163	215_2_1028	339_2_287	17_2_1	19_46_1	101_46_1	163_46_2443
200_2_173	215_2_1041	339_2_290	17_2_1	19_46_1	101_46_1	163_46_2516
200_2_189	215_2_1010	339_2_274	17_2_1	19_46_1	101_46_1	163_46_2540
200_2_199	215_2_955	339_2_263	17_2_1	19_46_1	101_46_1	163_46_2553
200_2_191	215_2_933	339_2_269	17_2_1	19_46_1	101_46_1	163_46_2605
200_2_185	215_2_897	339_2_264	17_2_1	19_46_1	101_46_1	163_46_2694
200_2_179	215_2_925	339_2_254	17_2_1	19_46_1	101_46_1	163_46_2727
200_2_167	215_2_965	339_2_267	17_2_1	19_46_1	101_46_1	163_46_2605
200_2_173	215_2_1033	339_2_276	17_2_1	19_46_1	101_46_1	163_46_2454
200_2_162	215_2_1087	339_2_294	17_2_1	19_46_1	101_46_1	163_46_2220
200_2_139	215_2_1121	339_2_295	17_2_1	19_46_1	101_46_1	163_46_1989
200_2_133	215_2_1118	339_2_303	17_2_1	19_46_1	101_46_1	163_46_1896
200_2_129	215_2_1142	339_2_300	17_2_1	19_46_1	101_46_1	163_46_1853
200_2_121	215_2_1155	339_2_312	17_2_1	19_46_1	101_46_1	163_46_1857
200_2_115	215_2_1101	339_2_321	17_2_1	19_46_1	101_46_1	163_46_1899
200_2_114	215_2_1108	339_2_331	17_2_1	19_46_1	101_46_1	163_46_1996
200_2_115	215_2_1096	339_2_345	17_2_1	19_46_1	101_46_1	163_46_2058
200_2_115	215_2_1121	339_2_357	17_2_1	19_46_1	101_46_1	163_46_2128
200_2_121	215_2_1116	339_2_351	17_2_1	19_46_1	101_46_1	163_46_2147
200_2_122	215_2_1103	339_2_349	17_2_1	19_46_1	101_46_1	163_46_2136
200_2_103	215_2_1077	339_2_333	17_2_1	19_46_1	101_46_1	163_46_2225
200_2_96	215_2_1035	339_2_334	17_2_1	19_46_1	101_46_1	163_46_2287
200_2_86	215_2_1040	339_2_326	17_2_1	19_46_1	101_46_1	163_46_2456
200_2_86	215_2_1060	339_2_319	17_2_1	19_46_1	101_46_1	163_46_2578
200_2_70	215_2_1092	339_2_299	17_2_1	19_46_1	101_46_1	163_46_2666
200_2_57	215_2_1116	339_2_275	17_2_1	19_46_1	101_46_1	163_46_2643
200_2_45	215_2_1131	339_2_243	17_2_1	19_46_1	101_46_1	163_46_2625
200_2_29	215_2_1171	339_2_256	17_2_1	19_46_1	101_46_1	163_46_2547
200_2_22	215_2_1236	339_2_257	17_2_1	19_46_1	101_46_1	163_46_2447
200_2_24	215_2_1298	339_2_256	17_2_1	19_46_1	101_46_1	163_46_2276
200_2_25	215_2_1323	339_2_268	17_2_1	19_46_1	101_46_1	163_46_2123
200_2_19	215_2_1323	339_2_275	17_2_1	19_46_1	101_46_1	163_46_1980
200_2_17	215_2_1343	339_2_280	17_2_1	19_46_1	101_46_1	163_46_1873
200_2_15	215_2_1370	339_2_278	17_2_1	19_46_1	101_46_1	163_46_1812
200_2_18	215_2_1382	339_2_244	17_2_1	19_46_1	101_46_1	163_46_1837
200_2_27	215_2_1390	339_2_224	17_2_1	19_46_1	101_46_1	163_46_1905
200_2_26	215_2_1377	339_2_218	17_2_1	19_46_1	101_46_1	163_46_1937
200_2_30	215_2_1315	339_2_218	17_2_1	19_46_1	101_46_1	163_46_2016
200_2_39	215_2_1293	339_2_212	17_2_1	19_46_1	101_46_1	163_46_2122
200_2_44	215_2_1268	339_2_225	17_2_1	19_46_1	101_46_1	163_46_2146
200_2_48	215_2_1226	339_2_229	17_2_1	19_46_1	101_46_1	163_46_2226
200_2_56	215_2_1180	339_2_240	17_2_1	19_46_1	101_46_1	163_46_2278
200_2_53	215_2_1164	339_2_248	17_2_1	19_46_1	101_46_1	163_46_2324
200_2_52	215_2_1146	339_2_247	17_2_1	19_46_1	101_46_1	163_46_2380
200_2_55	215_2_1170	339_2_229	17_2_1	19_46_1	101_46_1	163_46_2402
200_2_48	215_2_1190	339_2_227	17_2_1	19_46_1	101_46_1	163_46_2390
200_2_47	215_2_1210	339_2_222	17_2_1	19_46_1	101_46_1	163_46_2343
200_2_40	215_2_1220	339_2_215	17_2_1	19_46_1	101_46_1	163_46_2275
200_2_39	215_2_1293	339_2_238	17_2_1	19_46_1	101_46_1	163_46_2085
200_2_45	215_2_1337	339_2_250	17_2_1	19_46_1	101_46_1	163_46_1926
200_2_42	215_2_1352	339_2_242	17_2_1	19_46_1	101_46_1	163_46_1802
200_2_58	215_2_1355	339_2_247	17_2_1	19_46_1	101_46_1	163_46_1752
200_2_71	215_2_1342	339_2_248	17_2_1	19_46_1	101_46_1	163_46_1766
200_2_78	215_2_1345	339_2_258	17_2_1	19_46_1	101_46_1	163_46_1861
200_2_87	215_2_1339	339_2_277	17_2_1	19_46_1	101_46_1	163_46_1893
200_2_106	215_2_1298	339_2_300	17_2_1	19_46_1	101_46_1	163_46_2002
200_2_111	215_2_1283	339_2_322	17_2_1	19_46_1	101_46_1	163_46_2103
200_2_119	215_2_1248	339_2_339	17_2_1	19_46_1	101_46_1	163_46_2119
200_2_117	215_2_1200	339_2_327	17_2_1	19_46_1	101_46_1	163_46_2193
200_2_138	215_2_1169	339_2_352	17_2_1	19_46_1	101_46_1	163_46_2244
200_2_124	215_2_1100	339_2_354	17_2_1	19_46_1	101_46_1	163_46_2322
200_2_139	215_2_1067	339_2_356	17_2_1	19_46_1	101_46_1	163_46_2291
200_2_137	215_2_1040	339_2_358	17_2_1	19_46_1	101_46_1	163_46_2299
200_2_132	215_2_1041	339_2_348	17_2_1	19_46_1	101_46_1	163_46_2219
200_2_122	215_2_1066	339_2_345	17_2_1	19_46_1	101_46_1	163_46_2157
200_2_108	215_2_1064	339_2_325	17_2_1	19_46_1	101_46_1	163_46_2123
200_2_92	215_2_1093	339_2_339	17_2_1	19_46_1	101_46_1	163_46_2130
200_2_87	215_2_1104	339_2_338	17_2_1	19_46_1	101_46_1	163_46_2142
200_2_84	215_2_1136	339_2_329	17_2_1	19_46_1	101_46_1	163_46_2122
200_2_84	215_2_1149	339_2_319	17_2_1	19_46_1	101_46_1	163_46_2099
200_2_92	215_2_1194	339_2_319	17_2_1	19_46_1	101_46_1	163_46_2116
200_2_99	215_2_1195	339_2_334	17_2_1	19_46_1	101_46_1	163_46_2069
200_2_104	215_2_1187	339_2_341	17_2_1	19_46_1	101_46_1	163_46_2101
200_2_104	215_2_1163	339_2_352	17_2_1	19_46_1	101_46_1	163_46_2090
200_2_105	215_2_1114	339_2_347	17_2_1	19_46_1	101_46_1	163_46_2128
200_2_123	215_2_1092	339_2_341	17_2_1	19_46_1	101_46_1	163_46_2132
200_2_119	215_2_1123	339_2_354	17_2_1	19_46_1	101_46_1	163_46_2130
200_2_120	215_2_1128	339_2_350	17_2_1	19_46_1	101_46_1	163_46_2112
200_2_122	215_2_1148	339_2_355	17_2_1	19_46_1	101_46_1	163_46_2065
200_2_134	215_2_1176	339_2_334	17_2_1	19_46_1	101_46_1	163_46_1986
200_2_143	215_2_1151	339_2_306	17_2_1	19_46_1	101_46_1	163_46_1945
200_2_145	215_2_1162	339_2_260	17_2_1	19_46_1	101_46_1	163_46_1922
200_2_143	215_2_1201	339_2_232	17_2_1	19_46_1	101_46_1	163_46_1951
200_2_152	215_2_1205	339_2_233	17_2_1	19_46_1	101_46_1	163_46_1981
200_2_148	215_2_1240	339_2_237	17_2_1	19_46_1	101_46_1	163_46_2016
200_2_136	215_2_1213	339_2_256	17_2_1	19_46_1	101_46_1	163_46_2057
200_2_135	215_2_1165	339_2_257	17_2_1	19_46_1	101_46_1	163_46_2137
200_2_139	215_2_1143	339_2_283	17_2_1	19_46_1	101_46_1	163_46_2237
200_2_149	215_2_1179	339_2_280	17_2_1	19_46_1	101_46_1	163_46_2217
200_2_151	215_2_1172	339_2_285	17_2_1	19_46_1	101_46_1	163_46_2218
200_2_145	215_2_1128	339_2_278	17_2_1	19_46_1	101_46_1	163_46_2167
200_2_140	215_2_1105	339_2_294	17_2_1	19_46_1	101_46_1	163_46_2170
200_2_137	215_2_1087	339_2_295	17_2_1	19_46_1	101_46_1	163_46_2171
200_2_143	215_2_1105	339_2_299	17_2_1	19_46_1	101_46_1	163_46_2134
200_2_147	215_2_1099	339_2_303	17_2_1	19_46_1	101_46_1	163_46_2053
200_2_158	215_2_1129	339_2_296	17_2_1	19_46_1	101_46_1	163_46_2039
200_2_150	215_2_1148	339_2_317	17_2_1	19_46_1	101_46_1	163_46_2037
200_2_151	215_2_1167	339_2_315	17_2_1	19_46_1	101_46_1	163_46_2032
200_2_157	215_2_1178	339_2_320	17_2_1	19_46_1	101_46_1	163_46_2072
200_2_147	215_2_1186	339_2_313	17_2_1	19_46_1	101_46_1	163_46_2163
200_2_147	215_2_1159	339_2_327	17_2_1	19_46_1	101_46_1	163_46_2232
200_2_145	215_2_1174	339_2_334	17_2_1	19_46_1	101_46_1	163_46_2261
200_2_143	215_2_1196	339_2_329	17_2_1	19_46_1	101_46_1	163_46_2184
200_2_147	215_2_1219	339_2_313	17_2_1	19_46_1	101_46_1	163_46_2122
200_2_158	215_2_1250	339_2_305	17_2_1	19_46_1	101_46_1	163_46_2006
200_2_163	215_2_1264	339_2_286	17_2_1	19_46_1	101_46_1	163_46_1934
200_2_175	215_2_1245	339_2_262	17_2_1	19_46_1	101_46_1	163_46_1944
200_2_178	215_2_1261	339_2_263	17_2_1	19_46_1	101_46_1	163_46_1960
200_2_195	215_2_1244	339_2_256	17_2_1	19_46_1	101_46_1	163_46_1993
200_2_205	215_2_1218	339_2_247	17_2_1	19_46_1	101_46_1	163_46_1954
200_2_217	215_2_1181	339_2_236	17_2_1	19_46_1	101_46_1	163_46_2000
200_2_220	215_2_1163	339_2_236	17_2_1	19_46_1	101_46_1	163_46_2013
200_2_211	215_2_1098	339_2_239	17_2_1	19_46_1	101_46_1	163_46_2051
200_2_215	215_2_1076	339_2_246	17_2_1	19_46_1	101_46_1	163_46_1987
200_2_228	215_2_1080	339_2_241	17_2_1	19_46_1	101_46_1	163_46_1963
200_2_238	215_2_1079	339_2_245	17_2_1	19_46_1	101_46_1	163_46_1917
200_2_238	215_2_1120	339_2_244	17_2_1	19_46_1	101_46_1	163_46_1880
200_2_234	215_2_1120	339_2_265	17_2_1	19_46_1	101_46_1	163_46_1906
200_2_217	215_2_1133	339_2_263	17_2_1	19_46_1	101_46_1	163_46_1921
200_2_228	215_2_1112	339_2_255	17_2_1	19_46_1	101_46_1	163_46_1963
200_2_223	215_2_1127	339_2_244	17_2_1	19_46_1	101_46_1	163_46_2027
200_2_206	215_2_1153	339_2_238	17_2_1	19_46_1	101_46_1	163_46_2063
200_2_193	215_2_1175	339_2_218	17_2_1	19_46_1	101_46_1	163_46_2052
200_2_190	215_2_1189	339_2_215	17_2_1	19_46_1	101_46_1	163_46_2094
200_2_182	215_2_1230	339_2_212	17_2_1	19_46_1	101_46_1	163_46_2124
200_2_175	215_2_1238	339_2_199	17_2_1	19_46_1	101_46_1	163_46_2212
200_2_153	215_2_1187	339_2_179	17_2_1	19_46_1	101_46_1	163_46_2431
200_2_136	215_2_1161	339_2_175	17_2_1	19_46_1	101_46_1	163_46_2564
200_2_137	215_2_1137	339_2_165	17_2_1	19_46_1	101_46_1	163_46_2754
200_2_152	215_2_1125	339_2_157	17_2_1	19_46_1	101_46_1	163_46_2821
200_2_175	215_2_1084	339_2_152	17_2_1	19_46_1	101_46_1	163_46_2848
200_2_180	215_2_1064	339_2_159	17_2_1	19_46_1	101_46_1	163_46_2916
200_2_191	215_2_1073	339_2_165	17_2_1	19_46_1	101_46_1	163_46_2826
200_2_207	215_2_1060	339_2_168	17_2_1	19_46_1	101_46_1	163_46_2797
200_2_216	215_2_1111	339_2_156	17_2_1	19_46_1	101_46_1	163_46_2577
200_2_216	215_2_1143	339_2_165	17_2_1	19_46_1	101_46_1	163_46_2372
200_2_210	215_2_1169	339_2_163	17_2_1	19_46_1	101_46_1	163_46_2197
200_2_184	215_2_1207	339_2_162	17_2_1	19_46_1	101_46_1	163_46_2102
200_2_180	215_2_1196	339_2_170	17_2_1	19_46_1	101_46_1	163_46_2019
200_2_160	215_2_1265	339_2_175	17_2_1	19_46_1	101_46_1	163_46_2031
200_2_151	215_2_1259	339_2_165	17_2_1	19_46_1	101_46_1	163_46_2032
200_2_154	215_2_1307	339_2_154	17_2_1	19_46_1	101_46_1	163_46_1952
200_2_140	215_2_1340	339_2_168	17_2_1	19_46_1	101_46_1	163_46_1891
200_2_142	215_2_1345	339_2_175	17_2_1	19_46_1	101_46_1	163_46_1798
200_2_139	215_2_1364	339_2_150	17_2_1	19_46_1	101_46_1	163_46_1795
200_2_145	215_2_1347	339_2_137	17_2_1	19_46_1	101_46_1	163_46_1851
200_2_149	215_2_1350	339_2_112	17_2_1	19_46_1	101_46_1	163_46_1981
200_2_150	215_2_1347	339_2_94	17_2_1	19_46_1	101_46_1	163_46_2116
200_2_142	215_2_1352	339_2_94	17_2_1	19_46_1	101_46_1	163_46_2238
200_2_136	215_2_1343	339_2_98	17_2_1	19_46_1	101_46_1	163_46_2310
200_2_139	215_2_1356	339_2_110	17_2_1	19_46_1	101_46_1	163_46_2309
200_2_142	215_2_1384	339_2_125	17_2_1	19_46_1	101_46_1	163_46_2234
200_2_157	215_2_1391	339_2_130	17_2_1	19_46_1	101_46_1	163_46_2125
200_2_163	215_2_1400	339_2_132	17_2_1	19_46_1	101_46_1	163_46_1964
200_2_166	215_2_1380	339_2_138	17_2_1	19_46_1	101_46_1	163_46_1856
200_2_159	215_2_1375	339_2_145	17_2_1	19_46_1	101_46_1	163_46_1730
200_2_153	215_2_1385	339_2_155	17_2_1	19_46_1	101_46_1	163_46_1665
200_2_155	215_2_1393	339_2_156	17_2_1	19_46_1	101_46_1	163_46_1664
200_2_147	215_2_1393	339_2_147	17_2_1	19_46_1	101_46_1	163_46_1768
200_2_142	215_2_1422	339_2_142	17_2_1	19_46_1	101_46_1	163_46_1923
200_2_148	215_2_1457	339_2_144	17_2_1	19_46_1	101_46_1	163_46_2068
200_2_154	215_2_1437	339_2_148	17_2_1	19_46_1	101_46_1	163_46_2205
200_2_149	215_2_1411	339_2_168	17_2_1	19_46_1	101_46_1	163_46_2265
200_2_149	215_2_1365	339_2_163	17_2_1	19_46_1	101_46_1	163_46_2303
200_2_146	215_2_1326	339_2_166	17_2_1	19_46_1	101_46_1	163_46_2268
200_2_147	215_2_1323	339_2_166	17_2_1	19_46_1	101_46_1	163_46_2223
200_2_142	215_2_1291	339_2_161	17_2_1	19_46_1	101_46_1	163_46_2291
200_2_158	215_2_1226	339_2_173	17_2_1	19_46_1	101_46_1	163_46_2320
200_2_153	215_2_1158	339_2_172	17_2_1	19_46_1	101_46_1	163_46_2436
200_2_139	215_2_1129	339_2_169	17_2_1	19_46_1	101_46_1	163_46_2491
200_2_148	215_2_1121	339_2_187	17_2_1	19_46_1	101_46_1	163_46_2436
200_2_148	215_2_1151	339_2_178	17_2_1	19_46_1	101_46_1	163_46_2267
200_2_170	215_2_1188	339_2_175	17_2_1	19_46_1	101_46_1	163_46_2019
200_2_162	215_2_1220	339_2_175	17_2_1	19_46_1	101_46_1	163_46_1807
200_2_163	215_2_1270	339_2_175	17_2_1	19_46_1	101_46_1	163_46_1669
200_2_170	215_2_1317	339_2_183	17_2_1	19_46_1	101_46_1	163_46_1604
200_2_179	215_2_1382	339_2_201	17_2_1	19_46_1	101_46_1	163_46_1583
200_2_187	215_2_1399	339_2_206	17_2_1	19_46_1	101_46_1	163_46_1652
200_2_187	215_2_1397	339_2_207	17_2_1	19_46_1	101_46_1	163_46_1708
200_2_196	215_2_1397	339_2_199	17_2_1	19_46_1	101_46_1	163_46_1752
200_2_200	215_2_1383	339_2_175	17_2_1	19_46_1	101_46_1	163_46_1826
200_2_193	215_2_1381	339_2_164	17_2_1	19_46_1	101_46_1	163_46_1897
200_2_199	215_2_1328	339_2_172	17_2_1	19_46_1	101_46_1	163_46_1906
200_2_217	215_2_1270	339_2_181	17_2_1	19_46_1	101_46_1	163_46_1851
200_2_234	215_2_1249	339_2_172	17_2_1	19_46_1	101_46_1	163_46_1850
200_2_249	215_2_1201	339_2_180	17_2_1	19_46_1	101_46_1	163_46_1891
200_2_264	215_2_1174	339_2_191	17_2_1	19_46_1	101_46_1	163_46_1949
200_2_284	215_2_1175	339_2_192	17_2_1	19_46_1	101_46_1	163_46_2009
200_2_288	215_2_1153	339_2_191	17_2_1	19_46_1	101_46_1	163_46_2061
200_2_291	215_2_1157	339_2_183	17_2_1	19_46_1	101_46_1	163_46_2119
200_2_291	215_2_1159	339_2_188	17_2_1	19_46_1	101_46_1	163_46_2106
200_2_285	215_2_1165	339_2_183	17_2_1	19_46_1	101_46_1	163_46_2050
200_2_275	215_2_1183	339_2_182	17_2_1	19_46_1	101_46_1	163_46_1993
200_2_259	215_2_1165	339_2_172	17_2_1	19_46_1	101_46_1	163_46_1906
200_2_248	215_2_1160	339_2_175	17_2_1	19_46_1	101_46_1	163_46_1889
200_2_231	215_2_1148	339_2_180	17_2_1	19_46_1	101_46_1	163_46_1994
200_2_216	215_2_1125	339_2_200	17_2_1	19_46_1	101_46_1	163_46_2168
200_2_222	215_2_1150	339_2_198	17_2_1	19_46_1	101_46_1	163_46_2204
200_2_235	215_2_1163	339_2_199	17_2_1	19_46_1	101_46_1	163_46_2305
200_2_242	215_2_1188	339_2_216	17_2_1	19_46_1	101_46_1	163_46_2361
200_2_248	215_2_1158	339_2_215	17_2_1	19_46_1	101_46_1	163_46_2378
200_2_252	215_2_1096	339_2_221	17_2_1	19_46_1	101_46_1	163_46_2420
200_2_251	215_2_1072	339_2_231	17_2_1	19_46_1	101_46_1	163_46_2361
200_2_263	215_2_1038	339_2_245	17_2_1	19_46_1	101_46_1	163_46_2377
200_2_272	215_2_1032	339_2_243	17_2_1	19_46_1	101_46_1	163_46_2256
200_2_286	215_2_1035	339_2_221	17_2_1	19_46_1	101_46_1	163_46_2214
200_2_305	215_2_1025	339_2_216	17_2_1	19_46_1	101_46_1	163_46_2160
200_2_314	215_2_1044	339_2_204	17_2_1	19_46_1	101_46_1	163_46_2143
200_2_306	215_2_1073	339_2_187	17_2_1	19_46_1	101_46_1	163_46_2141
200_2_273	215_2_1090	339_2_174	17_2_1	19_46_1	101_46_1	163_46_2169
200_2_258	215_2_1094	339_2_175	17_2_1	19_46_1	101_46_1	163_46_2224
200_2_256	215_2_1085	339_2_179	17_2_1	19_46_1	101_46_1	163_46_2318
200_2_237	215_2_1099	339_2_177	17_2_1	19_46_1	101_46_1	163_46_2332
200_2_222	215_2_1094	339_2_187	17_2_1	19_46_1	101_46_1	163_46_2329
200_2_222	215_2_1126	339_2_198	17_2_1	19_46_1	101_46_1	163_46_2322
200_2_201	215_2_1153	339_2_200	17_2_1	19_46_1	101_46_1	163_46_2240
200_2_199	215_2_1153	339_2_195	17_2_1	19_46_1	101_46_1	163_46_2215
200_2_188	215_2_1182	339_2_202	17_2_1	19_46_1	101_46_1	163_46_2172
200_2_182	215_2_1164	339_2_203	17_2_1	19_46_1	101_46_1	163_46_2115
200_2_196	215_2_1182	339_2_205	17_2_1	19_46_1	101_46_1	163_46_2077
200_2_205	215_2_1203	339_2_212	17_2_1	19_46_1	101_46_1	163_46_1982
200_2_211	215_2_1244	339_2_216	17_2_1	19_46_1	101_46_1	163_46_1911
200_2_216	215_2_1222	339_2_211	17_2_1	19_46_1	101_46_1	163_46_1914
200_2_205	215_2_1198	339_2_209	17_2_1	19_46_1	101_46_1	163_46_1982
200_2_199	215_2_1226	339_2_202	17_2_1	19_46_1	101_46_1	163_46_2107
200_2_185	215_2_1196	339_2_214	17_2_1	19_46_1	101_46_1	163_46_2286
200_2_180	215_2_1160	339_2_220	17_2_1	19_46_1	101_46_1	163_46_2499
200_2_183	215_2_1121	339_2_227	17_2_1	19_46_1	101_46_1	163_46_2568
200_2_192	215_2_1109	339_2_233	17_2_1	19_46_1	101_46_1	163_46_2600
200_2_207	215_2_1100	339_2_243	17_2_1	19_46_1	101_46_1	163_46_2569
200_2_220	215_2_1088	339_2_273	17_2_1	19_46_1	101_46_1	163_46_2547
200_2_225	215_2_1062	339_2_286	17_2_1	19_46_1	101_46_1	163_46_2428
200_2_240	215_2_1100	339_2_278	17_2_1	19_46_1	101_46_1	163_46_2255
200_2_243	215_2_1085	339_2_270	17_2_1	19_46_1	101_46_1	163_46_2127
200_2_251	215_2_1078	339_2_272	17_2_1	19_46_1	101_46_1	163_46_1983
200_2_273	215_2_1068	339_2_273	17_2_1	19_46_1	101_46_1	163_46_1874
200_2_279	215_2_1048	339_2_271	17_2_1	19_46_1	101_46_1	163_46_1861
200_2_288	215_2_1085	339_2_274	17_2_1	19_46_1	101_46_1	163_46_1863
200_2_294	215_2_1087	339_2_262	17_2_1	19_46_1	101_46_1	163_46_1894
200_2_295	215_2_1052	339_2_250	17_2_1	19_46_1	101_46_1	163_46_1961
200_2_293	215_2_1056	339_2_251	17_2_1	19_46_1	101_46_1	163_46_1956
200_2_285	215_2_1063	339_2_260	17_2_1	19_46_1	101_46_1	163_46_2005
200_2_292	215_2_1060	339_2_257	17_2_1	19_46_1	101_46_1	163_46_2081
200_2_286	215_2_1087	339_2_226	17_2_1	19_46_1	101_46_1	163_46_2153
200_2_294	215_2_1095	339_2_215	17_2_1	19_46_1	101_46_1	163_46_2275
200_2_293	215_2_1138	339_2_198	17_2_1	19_46_1	101_46_1	163_46_2270
200_2_287	215_2_1171	339_2_203	17_2_1	19_46_1	101_46_1	163_46_2149
200_2_291	215_2_1192	339_2_193	17_2_1	19_46_1	101_46_1	163_46_2013
200_2_286	215_2_1178	339_2_181	17_2_1	19_46_1	101_46_1	163_46_1977
200_2_286	215_2_1170	339_2_195	17_2_1	19_46_1	101_46_1	163_46_1925
200_2_292	215_2_1138	339_2_189	17_2_1	19_46_1	101_46_1	163_46_2020
200_2_293	215_2_1094	339_2_190	17_2_1	19_46_1	101_46_1	163_46_2141
200_2_297	215_2_1084	339_2_178	17_2_1	19_46_1	101_46_1	163_46_2198
200_2_293	215_2_1044	339_2_167	17_2_1	19_46_1	101_46_1	163_46_2350
200_2_295	215_2_1032	339_2_162	17_2_1	19_46_1	101_46_1	163_46_2415
200_2_301	215_2_1013	339_2_166	17_2_1	19_46_1	101_46_1	163_46_2447
200_2_305	215_2_1014	339_2_169	17_2_1	19_46_1	101_46_1	163_46_2342
200_2_290	215_2_1030	339_2_149	17_2_1	19_46_1	101_46_1	163_46_2228
200_2_297	215_2_1045	339_2_157	17_2_1	19_46_1	101_46_1	163_46_2105
200_2_280	215_2_1076	339_2_158	17_2_1	19_46_1	101_46_1	163_46_2036
200_2_267	215_2_1099	339_2_175	17_2_1	19_46_1	101_46_1	163_46_1968
200_2_259	215_2_1158	339_2_188	17_2_1	19_46_1	101_46_1	163_46_1894
200_2_248	215_2_1197	339_2_201	17_2_1	19_46_1	101_46_1	163_46_1862
200_2_244	215_2_1238	339_2_203	17_2_1	19_46_1	101_46_1	163_46_1834
200_2_230	215_2_1265	339_2_198	17_2_1	19_46_1	101_46_1	163_46_1877
200_2_213	215_2_1284	339_2_206	17_2_1	19_46_1	101_46_1	163_46_1928
200_2_192	215_2_1309	339_2_194	17_2_1	19_46_1	101_46_1	163_46_2050
200_2_190	215_2_1328	339_2_189	17_2_1	19_46_1	101_46_1	163_46_2190
200_2_187	215_2_1352	339_2_186	17_2_1	19_46_1	101_46_1	163_46_2268
200_2_195	215_2_1339	339_2_186	17_2_1	19_46_1	101_46_1	163_46_2389
200_2_205	215_2_1310	339_2_171	17_2_1	19_46_1	101_46_1	163_46_2356
200_2_198	215_2_1248	339_2_163	17_2_1	19_46_1	101_46_1	163_46_2315
200_2_213	215_2_1241	339_2_143	17_2_1	19_46_1	101_46_1	163_46_2240
200_2_218	215_2_1221	339_2_113	17_2_1	19_46_1	101_46_1	163_46_2203
200_2_210	215_2_1191	339_2_110	17_2_1	19_46_1	101_46_1	163_46_2289
200_2_212	215_2_1167	339_2_106	17_2_1	19_46_1	101_46_1	163_46_2446
200_2_221	215_2_1170	339_2_90	17_2_1	19_46_1	101_46_1	163_46_2573
200_2_217	215_2_1156	339_2_94	17_2_1	19_46_1	101_46_1	163_46_2651
200_2_216	215_2_1155	339_2_83	17_2_1	19_46_1	101_46_1	163_46_2695
200_2_207	215_2_1137	339_2_84	17_2_1	19_46_1	101_46_1	163_46_2647
200_2_203	215_2_1168	339_2_80	17_2_1	19_46_1	101_46_1	163_46_2556
200_2_198	215_2_1209	339_2_80	17_2_1	19_46_1	101_46_1	163_46_2466
200_2_196	215_2_1153	339_2_92	17_2_1	19_46_1	101_46_1	163_46_2377
200_2_209	215_2_1164	339_2_88	17_2_1	19_46_1	101_46_1	163_46_2225
200_2_217	215_2_1173	339_2_98	17_2_1	19_46_1	101_46_1	163_46_2109
200_2_254	215_2_1168	339_2_104	17_2_1	19_46_1	101_46_1	163_46_2008
200_2_286	215_2_1176	339_2_107	17_2_1	19_46_1	101_46_1	163_46_1930
200_2_310	215_2_1151	339_2_119	17_2_1	19_46_1	101_46_1	163_46_1900
200_2_335	215_2_1120	339_2_125	17_2_1	19_46_1	101_46_1	163_46_1910
200_2_351	215_2_1122	339_2_137	17_2_1	19_46_1	101_46_1	163_46_1927
200_2_381	215_2_1105	339_2_135	17_2_1	19_46_1	101_46_1	163_46_1987
200_2_407	215_2_1096	339_2_128	17_2_1	19_46_1	101_46_1	163_46_1992
200_2_431	215_2_1086	339_2_118	17_2_1	19_46_1	101_46_1	163_46_2093
200_2_426	215_2_1055	339_2_112	17_2_1	19_46_1	101_46_1	163_46_2173
200_2_432	215_2_1048	339_2_111	17_2_1	19_46_1	101_46_1	163_46_2258
200_2_435	215_2_1041	339_2_107	17_2_1	19_46_1	101_46_1	163_46_2313
200_2_414	215_2_1053	339_2_111	17_2_1	19_46_1	101_46_1	163_46_2363
200_2_391	215_2_1025	339_2_109	17_2_1	19_46_1	101_46_1	163_46_2371
200_2_400	215_2_998	339_2_97	17_2_1	19_46_1	101_46_1	163_46_2424
200_2_406	215_2_1011	339_2_97	17_2_1	19_46_1	101_46_1	163_46_2406
200_2_410	215_2_1015	339_2_76	17_2_1	19_46_1	101_46_1	163_46_2366
200_2_411	215_2_1029	339_2_76	17_2_1	19_46_1	101_46_1	163_46_2296
200_2_410	215_2_1042	339_2_71	17_2_1	19_46_1	101_46_1	163_46_2212
200_2_414	215_2_1054	339_2_70	17_2_1	19_46_1	101_46_1	163_46_2097
200_2_384	215_2_1067	339_2_72	17_2_1	19_46_1	101_46_1	163_46_1957
200_2_340	215_2_1134	339_2_67	17_2_1	19_46_1	101_46_1	163_46_1858
200_2_333	215_2_1158	339_2_62	17_2_1	19_46_1	101_46_1	163_46_1768
200_2_283	215_2_1210	339_2_71	17_2_1	19_46_1	101_46_1	163_46_1846
200_2_281	215_2_1223	339_2_69	17_2_1	19_46_1	101_46_1	163_46_1929
200_2_280	215_2_1237	339_2_78	17_2_1	19_46_1	101_46_1	163_46_2053
200_2_269	215_2_1259	339_2_84	17_2_1	19_46_1	101_46_1	163_46_2191
200_2_267	215_2_1270	339_2_89	17_2_1	19_46_1	101_46_1	163_46_2328
200_2_275	215_2_1201	339_2_98	17_2_1	19_46_1	101_46_1	163_46_2478
200_2_278	215_2_1170	339_2_97	17_2_1	19_46_1	101_46_1	163_46_2597
200_2_282	215_2_1132	339_2_110	17_2_1	19_46_1	101_46_1	163_46_2685
200_2_299	215_2_1101	339_2_123	17_2_1	19_46_1	101_46_1	163_46_2664
200_2_286	215_2_1065	339_2_124	17_2_1	19_46_1	101_46_1	163_46_2619
200_2_290	215_2_1039	339_2_120	17_2_1	19_46_1	101_46_1	163_46_2508
200_2_285	215_2_1069	339_2_112	17_2_1	19_46_1	101_46_1	163_46_2289
200_2_312	215_2_1113	339_2_86	17_2_1	19_46_1	101_46_1	163_46_2138
200_2_327	215_2_1150	339_2_76	17_2_1	19_46_1	101_46_1	163_46_1916
200_2_343	215_2_1164	339_2_79	17_2_1	19_46_1	101_46_1	163_46_1832
200_2_339	215_2_1196	339_2_83	17_2_1	19_46_1	101_46_1	163_46_1676
200_2_342	215_2_1201	339_2_94	17_2_1	19_46_1	101_46_1	163_46_1631
200_2_331	215_2_1198	339_2_100	17_2_1	19_46_1	101_46_1	163_46_1666
200_2_348	215_2_1160	339_2_93	17_2_1	19_46_1	101_46_1	163_46_1814
200_2_365	215_2_1145	339_2_100	17_2_1	19_46_1	101_46_1	163_46_2043
200_2_360	215_2_1146	339_2_100	17_2_1	19_46_1	101_46_1	163_46_2184
200_2_336	215_2_1125	339_2_103	17_2_1	19_46_1	101_46_1	163_46_2422
200_2_319	215_2_1117	339_2_108	17_2_1	19_46_1	101_46_1	163_46_2500
200_2_312	215_2_1074	339_2_115	17_2_1	19_46_1	101_46_1	163_46_2567
200_2_311	215_2_1049	339_2_125	17_2_1	19_46_1	101_46_1	163_46_2540
200_2_344	215_2_1062	339_2_118	17_2_1	19_46_1	101_46_1	163_46_2452
200_2_363	215_2_1070	339_2_115	17_2_1	19_46_1	101_46_1	163_46_2342
200_2_361	215_2_1077	339_2_118	17_2_1	19_46_1	101_46_1	163_46_2126
200_2_384	215_2_1108	339_2_110	17_2_1	19_46_1	101_46_1	163_46_1958
200_2_393	215_2_1106	339_2_102	17_2_1	19_46_1	101_46_1	163_46_1857
200_2_391	215_2_1150	339_2_91	17_2_1	19_46_1	101_46_1	163_46_1778
200_2_385	215_2_1147	339_2_78	17_2_1	19_46_1	101_46_1	163_46_1755
200_2_413	215_2_1130	339_2_66	17_2_1	19_46_1	101_46_1	163_46_1783
200_2_407	215_2_1100	339_2_58	17_2_1	19_46_1	101_46_1	163_46_1978
200_2_429	215_2_1074	339_2_52	17_2_1	19_46_1	101_46_1	163_46_2136
200_2_440	215_2_1051	339_2_55	17_2_1	19_46_1	101_46_1	163_46_2335
200_2_453	215_2_1028	339_2_57	17_2_1	19_46_1	101_46_1	163_46_2461
200_2_431	215_2_988	339_2_65	17_2_1	19_46_1	101_46_1	163_46_2599
200_2_434	215_2_958	339_2_69	17_2_1	19_46_1	101_46_1	163_46_2657
200_2_425	215_2_979	339_2_80	17_2_1	19_46_1	101_46_1	163_46_2644
200_2_415	215_2_985	339_2_87	17_2_1	19_46_1	101_46_1	163_46_2593
200_2_415	215_2_1013	339_2_95	17_2_1	19_46_1	101_46_1	163_46_2473
200_2_414	215_2_1039	339_2_108	17_2_1	19_46_1	101_46_1	163_46_2372
200_2_422	215_2_1071	339_2_118	17_2_1	19_46_1	101_46_1	163_46_2273
200_2_408	215_2_1097	339_2_126	17_2_1	19_46_1	101_46_1	163_46_2104
200_2_395	215_2_1097	339_2_129	17_2_1	19_46_1	101_46_1	163_46_1885
200_2_381	215_2_1131	339_2_141	17_2_1	19_46_1	101_46_1	163_46_1755
200_2_380	215_2_1123	339_2_157	17_2_1	19_46_1	101_46_1	163_46_1685
200_2_363	215_2_1095	339_2_176	17_2_1	19_46_1	101_46_1	163_46_1686
200_2_366	215_2_1098	339_2_186	17_2_1	19_46_1	101_46_1	163_46_1720
200_2_354	215_2_1082	339_2_197	17_2_1	19_46_1	101_46_1	163_46_1765
200_2_343	215_2_1075	339_2_192	17_2_1	19_46_1	101_46_1	163_46_1893
200_2_337	215_2_1051	339_2_203	17_2_1	19_46_1	101_46_1	163_46_2045
200_2_347	215_2_1033	339_2_209	17_2_1	19_46_1	101_46_1	163_46_2201
200_2_342	215_2_1035	339_2_223	17_2_1	19_46_1	101_46_1	163_46_2289
200_2_355	215_2_992	339_2_223	17_2_1	19_46_1	101_46_1	163_46_2400
200_2_350	215_2_983	339_2_227	17_2_1	19_46_1	101_46_1	163_46_2477
200_2_379	215_2_977	339_2_223	17_2_1	19_46_1	101_46_1	163_46_2476
200_2_392	215_2_947	339_2_225	17_2_1	19_46_1	101_46_1	163_46_2360
200_2_408	215_2_904	339_2_205	17_2_1	19_46_1	101_46_1	163_46_2140
200_2_413	215_2_917	339_2_197	17_2_1	19_46_1	101_46_1	163_46_1985
200_2_404	215_2_986	339_2_193	17_2_1	19_46_1	101_46_1	163_46_1870
200_2_410	215_2_1006	339_2_185	17_2_1	19_46_1	101_46_1	163_46_1804
200_2_387	215_2_1091	339_2_198	17_2_1	19_46_1	101_46_1	163_46_1734
200_2_390	215_2_1115	339_2_196	17_2_1	19_46_1	101_46_1	163_46_1683
200_2_365	215_2_1129	339_2_204	17_2_1	19_46_1	101_46_1	163_46_1662
200_2_356	215_2_1171	339_2_196	17_2_1	19_46_1	101_46_1	163_46_1664
200_2_364	215_2_1176	339_2_188	17_2_1	19_46_1	101_46_1	163_46_1703
200_2_347	215_2_1169	339_2_178	17_2_1	19_46_1	101_46_1	163_46_1812
200_2_322	215_2_1135	339_2_169	17_2_1	19_46_1	101_46_1	163_46_1976
200_2_317	215_2_1129	339_2_149	17_2_1	19_46_1	101_46_1	163_46_2174
200_2_296	215_2_1129	339_2_144	17_2_1	19_46_1	101_46_1	163_46_2389
200_2_286	215_2_1110	339_2_133	17_2_1	19_46_1	101_46_1	163_46_2574
200_2_288	215_2_1046	339_2_141	17_2_1	19_46_1	101_46_1	163_46_2693
200_2_296	215_2_1005	339_2_155	17_2_1	19_46_1	101_46_1	163_46_2712
200_2_303	215_2_1002	339_2_146	17_2_1	19_46_1	101_46_1	163_46_2716
200_2_314	215_2_971	339_2_151	17_2_1	19_46_1	101_46_1	163_46_2654
200_2_323	215_2_912	339_2_150	17_2_1	19_46_1	101_46_1	163_46_2644
200_2_342	215_2_899	339_2_156	17_2_1	19_46_1	101_46_1	163_46_2563
200_2_353	215_2_927	339_2_162	17_2_1	19_46_1	101_46_1	163_46_2472
200_2_375	215_2_937	339_2_175	17_2_1	19_46_1	101_46_1	163_46_2285
200_2_381	215_2_969	339_2_172	17_2_1	19_46_1	101_46_1	163_46_2073
200_2_412	215_2_980	339_2_164	17_2_1	19_46_1	101_46_1	163_46_2036
200_2_434	215_2_1011	339_2_149	17_2_1	19_46_1	101_46_1	163_46_1958
200_2_441	215_2_1057	339_2_145	17_2_1	19_46_1	101_46_1	163_46_1889
200_2_479	215_2_1060	339_2_152	17_2_1	19_46_1	101_46_1	163_46_1823
200_2_465	215_2_1108	339_2_172	17_2_1	19_46_1	101_46_1	163_46_1868
200_2_436	215_2_1121	339_2_172	17_2_1	19_46_1	101_46_1	163_46_1868
200_2_453	215_2_1121	339_2_173	17_2_1	19_46_1	101_46_1	163_46_1919
200_2_438	215_2_1106	339_2_163	17_2_1	19_46_1	101_46_1	163_46_1958
200_2_454	215_2_1100	339_2_171	17_2_1	19_46_1	101_46_1	163_46_1972
200_2_447	215_2_1114	339_2_168	17_2_1	19_46_1	101_46_1	163_46_2023
200_2_417	215_2_1129	339_2_169	17_2_1	19_46_1	101_46_1	163_46_2062
200_2_396	215_2_1133	339_2_163	17_2_1	19_46_1	101_46_1	163_46_2066
200_2_379	215_2_1128	339_2_142	17_2_1	19_46_1	101_46_1	163_46_2128
200_2_359	215_2_1124	339_2_153	17_2_1	19_46_1	101_46_1	163_46_2241
200_2_363	215_2_1087	339_2_162	17_2_1	19_46_1	101_46_1	163_46_2297
200_2_343	215_2_1098	339_2_149	17_2_1	19_46_1	101_46_1	163_46_2292
200_2_349	215_2_1065	339_2_152	17_2_1	19_46_1	101_46_1	163_46_2311
200_2_356	215_2_1056	339_2_159	17_2_1	19_46_1	101_46_1	163_46_2323
200_2_370	215_2_1016	339_2_155	17_2_1	19_46_1	101_46_1	163_46_2356
200_2_366	215_2_987	339_2_160	17_2_1	19_46_1	101_46_1	163_46_2413
200_2_378	215_2_981	339_2_163	17_2_1	19_46_1	101_46_1	163_46_2479
200_2_388	215_2_937	339_2_178	17_2_1	19_46_1	101_46_1	163_46_2556
200_2_403	215_2_945	339_2_184	17_2_1	19_46_1	101_46_1	163_46_2455
200_2_406	215_2_906	339_2_197	17_2_1	19_46_1	101_46_1	163_46_2418
200_2_416	215_2_906	339_2_201	17_2_1	19_46_1	101_46_1	163_46_2285
200_2_421	215_2_916	339_2_207	17_2_1	19_46_1	101_46_1	163_46_2187
200_2_453	215_2_904	339_2_229	17_2_1	19_46_1	101_46_1	163_46_2067
200_2_456	215_2_911	339_2_250	17_2_1	19_46_1	101_46_1	163_46_1948
200_2_467	215_2_889	339_2_268	17_2_1	19_46_1	101_46_1	163_46_1930
200_2_455	215_2_913	339_2_273	17_2_1	19_46_1	101_46_1	163_46_1998
200_2_442	215_2_906	339_2_251	17_2_1	19_46_1	101_46_1	163_46_2139
200_2_429	215_2_897	339_2_261	17_2_1	19_46_1	101_46_1	163_46_2236
200_2_426	215_2_858	339_2_257	17_2_1	19_46_1	101_46_1	163_46_2464
200_2_426	215_2_858	339_2_253	17_2_1	19_46_1	101_46_1	163_46_2540
200_2_413	215_2_793	339_2_271	17_2_1	19_46_1	101_46_1	163_46_2603
200_2_419	215_2_797	339_2_283	17_2_1	19_46_1	101_46_1	163_46_2510
200_2_428	215_2_811	339_2_284	17_2_1	19_46_1	101_46_1	163_46_2353
200_2_422	215_2_812	339_2_295	17_2_1	19_46_1	101_46_1	163_46_2257
200_2_435	215_2_846	339_2_308	17_2_1	19_46_1	101_46_1	163_46_2081
200_2_436	215_2_850	339_2_305	17_2_1	19_46_1	101_46_1	163_46_1947
200_2_402	215_2_881	339_2_311	17_2_1	19_46_1	101_46_1	163_46_1899
200_2_391	215_2_875	339_2_288	17_2_1	19_46_1	101_46_1	163_46_1846
200_2_398	215_2_878	339_2_289	17_2_1	19_46_1	101_46_1	163_46_1810
200_2_376	215_2_885	339_2_292	17_2_1	19_46_1	101_46_1	163_46_1888
200_2_368	215_2_940	339_2_301	17_2_1	19_46_1	101_46_1	163_46_1908
200_2_339	215_2_958	339_2_295	17_2_1	19_46_1	101_46_1	163_46_1975
200_2_338	215_2_990	339_2_308	17_2_1	19_46_1	101_46_1	163_46_2038
200_2_325	215_2_991	339_2_287	17_2_1	19_46_1	101_46_1	163_46_2088
200_2_334	215_2_997	339_2_265	17_2_1	19_46_1	101_46_1	163_46_2193
200_2_322	215_2_1004	339_2_248	17_2_1	19_46_1	101_46_1	163_46_2273
200_2_341	215_2_981	339_2_235	17_2_1	19_46_1	101_46_1	163_46_2352
200_2_341	215_2_951	339_2_245	17_2_1	19_46_1	101_46_1	163_46_2422
200_2_337	215_2_968	339_2_251	17_2_1	19_46_1	101_46_1	163_46_2389
200_2_329	215_2_952	339_2_270	17_2_1	19_46_1	101_46_1	163_46_2321
200_2_308	215_2_992	339_2_275	17_2_1	19_46_1	101_46_1	163_46_2220
200_2_299	215_2_1015	339_2_280	17_2_1	19_46_1	101_46_1	163_46_2047
200_2_312	215_2_1021	339_2_272	17_2_1	19_46_1	101_46_1	163_46_1916
200_2_323	215_2_1025	339_2_278	17_2_1	19_46_1	101_46_1	163_46_1798
200_2_309	215_2_1031	339_2_282	17_2_1	19_46_1	101_46_1	163_46_1891
200_2_309	215_2_1005	339_2_286	17_2_1	19_46_1	101_46_1	163_46_2013
200_2_294	215_2_975	339_2_302	17_2_1	19_46_1	101_46_1	163_46_2169
200_2_294	215_2_978	339_2_296	17_2_1	19_46_1	101_46_1	163_46_2247
200_2_276	215_2_969	339_2_309	17_2_1	19_46_1	101_46_1	163_46_2365
200_2_304	215_2_908	339_2_327	17_2_1	19_46_1	101_46_1	163_46_2390
200_2_308	215_2_899	339_2_334	17_2_1	19_46_1	101_46_1	163_46_2339
200_2_298	215_2_881	339_2_366	17_2_1	19_46_1	101_46_1	163_46_2271
200_2_316	215_2_870	339_2_376	17_2_1	19_46_1	101_46_1	163_46_2205
200_2_317	215_2_888	339_2_355	17_2_1	19_46_1	101_46_1	163_46_2094
200_2_318	215_2_862	339_2_367	17_2_1	19_46_1	101_46_1	163_46_2123
200_2_313	215_2_884	339_2_364	17_2_1	19_46_1	101_46_1	163_46_2117
200_2_320	215_2_896	339_2_331	17_2_1	19_46_1	101_46_1	163_46_2111
200_2_330	215_2_924	339_2_323	17_2_1	19_46_1	101_46_1	163_46_2119
200_2_327	215_2_897	339_2_336	17_2_1	19_46_1	101_46_1	163_46_2096
200_2_337	215_2_910	339_2_323	17_2_1	19_46_1	101_46_1	163_46_2037
200_2_349	215_2_927	339_2_304	17_2_1	19_46_1	101_46_1	163_46_1954
200_2_357	215_2_971	339_2_275	17_2_1	19_46_1	101_46_1	163_46_1857
200_2_387	215_2_997	339_2_259	17_2_1	19_46_1	101_46_1	163_46_1761
200_2_404	215_2_1027	339_2_246	17_2_1	19_46_1	101_46_1	163_46_1831
200_2_417	215_2_1080	339_2_256	17_2_1	19_46_1	101_46_1	163_46_1945
200_2_420	215_2_1063	339_2_268	17_2_1	19_46_1	101_46_1	163_46_2035
200_2_408	215_2_1032	339_2_273	17_2_1	19_46_1	101_46_1	163_46_2136
200_2_408	215_2_1008	339_2_267	17_2_1	19_46_1	101_46_1	163_46_2300
200_2_389	215_2_957	339_2_272	17_2_1	19_46_1	101_46_1	163_46_2441
200_2_361	215_2_940	339_2_265	17_2_1	19_46_1	101_46_1	163_46_2528
200_2_315	215_2_931	339_2_258	17_2_1	19_46_1	101_46_1	163_46_2613
200_2_270	215_2_950	339_2_249	17_2_1	19_46_1	101_46_1	163_46_2619
200_2_255	215_2_934	339_2_266	17_2_1	19_46_1	101_46_1	163_46_2584
200_2_260	215_2_919	339_2_275	17_2_1	19_46_1	101_46_1	163_46_2483
200_2_246	215_2_926	339_2_270	17_2_1	19_46_1	101_46_1	163_46_2413
200_2_264	215_2_943	339_2_256	17_2_1	19_46_1	101_46_1	163_46_2299
200_2_267	215_2_951	339_2_253	17_2_1	19_46_1	101_46_1	163_46_2200
200_2_289	215_2_958	339_2_240	17_2_1	19_46_1	101_46_1	163_46_2173
200_2_308	215_2_951	339_2_234	17_2_1	19_46_1	101_46_1	163_46_2204
200_2_314	215_2_972	339_2_215	17_2_1	19_46_1	101_46_1	163_46_2229
200_2_329	215_2_971	339_2_211	17_2_1	19_46_1	101_46_1	163_46_2261
200_2_326	215_2_1001	339_2_203	17_2_1	19_46_1	101_46_1	163_46_2231
200_2_349	215_2_1018	339_2_205	17_2_1	19_46_1	101_46_1	163_46_2195
200_2_365	215_2_1017	339_2_199	17_2_1	19_46_1	101_46_1	163_46_2161
200_2_364	215_2_1043	339_2_192	17_2_1	19_46_1	101_46_1	163_46_2037
200_2_361	215_2_1072	339_2_181	17_2_1	19_46_1	101_46_1	163_46_1945
200_2_356	215_2_1079	339_2_199	17_2_1	19_46_1	101_46_1	163_46_1873
200_2_346	215_2_1117	339_2_181	17_2_1	19_46_1	101_46_1	163_46_1892
200_2_332	215_2_1125	339_2_172	17_2_1	19_46_1	101_46_1	163_46_1958
200_2_338	215_2_1108	339_2_163	17_2_1	19_46_1	101_46_1	163_46_2041
200_2_318	215_2_1134	339_2_162	17_2_1	19_46_1	101_46_1	163_46_2126
200_2_305	215_2_1137	339_2_157	17_2_1	19_46_1	101_46_1	163_46_2201
200_2_275	215_2_1131	339_2_153	17_2_1	19_46_1	101_46_1	163_46_2263
200_2_255	215_2_1116	339_2_147	17_2_1	19_46_1	101_46_1	163_46_2300
200_2_240	215_2_1109	339_2_142	17_2_1	19_46_1	101_46_1	163_46_2345
200_2_237	215_2_1132	339_2_149	17_2_1	19_46_1	101_46_1	163_46_2366
200_2_241	215_2_1141	339_2_163	17_2_1	19_46_1	101_46_1	163_46_2367
200_2_238	215_2_1148	339_2_172	17_2_1	19_46_1	101_46_1	163_46_2310
200_2_243	215_2_1141	339_2_184	17_2_1	19_46_1	101_46_1	163_46_2258
200_2_250	215_2_1123	339_2_199	17_2_1	19_46_1	101_46_1	163_46_2192
200_2_269	215_2_1149	339_2_201	17_2_1	19_46_1	101_46_1	163_46_2117
200_2_294	215_2_1169	339_2_218	17_2_1	19_46_1	101_46_1	163_46_2013
200_2_308	215_2_1214	339_2_223	17_2_1	19_46_1	101_46_1	163_46_1845
200_2_321	215_2_1196	339_2_226	17_2_1	19_46_1	101_46_1	163_46_1757
200_2_306	215_2_1191	339_2_228	17_2_1	19_46_1	101_46_1	163_46_1649
200_2_319	215_2_1183	339_2_225	17_2_1	19_46_1	101_46_1	163_46_1705
200_2_334	215_2_1188	339_2_237	17_2_1	19_46_1	101_46_1	163_46_1737
200_2_333	215_2_1176	339_2_253	17_2_1	19_46_1	101_46_1	163_46_1767
200_2_316	215_2_1175	339_2_251	17_2_1	19_46_1	101_46_1	163_46_1853
200_2_342	215_2_1178	339_2_235	17_2_1	19_46_1	101_46_1	163_46_1887
200_2_344	215_2_1154	339_2_243	17_2_1	19_46_1	101_46_1	163_46_1961
200_2_345	215_2_1120	339_2_253	17_2_1	19_46_1	101_46_1	163_46_1981
200_2_336	215_2_1086	339_2_237	17_2_1	19_46_1	101_46_1	163_46_2044
200_2_320	215_2_1093	339_2_232	17_2_1	19_46_1	101_46_1	163_46_2028
200_2_312	215_2_1089	339_2_229	17_2_1	19_46_1	101_46_1	163_46_2119
200_2_296	215_2_1097	339_2_210	17_2_1	19_46_1	101_46_1	163_46_2138
200_2_286	215_2_1120	339_2_222	17_2_1	19_46_1	101_46_1	163_46_2173
200_2_283	215_2_1138	339_2_212	17_2_1	19_46_1	101_46_1	163_46_2192
200_2_290	215_2_1134	339_2_207	17_2_1	19_46_1	101_46_1	163_46_2218
200_2_288	215_2_1099	339_2_225	17_2_1	19_46_1	101_46_1	163_46_2257
200_2_279	215_2_1102	339_2_223	17_2_1	19_46_1	101_46_1	163_46_2234
200_2_282	215_2_1097	339_2_234	17_2_1	19_46_1	101_46_1	163_46_2219
200_2_282	215_2_1089	339_2_249	17_2_1	19_46_1	101_46_1	163_46_2189
200_2_271	215_2_1087	339_2_243	17_2_1	19_46_1	101_46_1	163_46_2193
200_2_253	215_2_1079	339_2_240	17_2_1	19_46_1	101_46_1	163_46_2124
200_2_236	215_2_1073	339_2_229	17_2_1	19_46_1	101_46_1	163_46_2167
200_2_234	215_2_1027	339_2_247	17_2_1	19_46_1	101_46_1	163_46_2206
200_2_229	215_2_1041	339_2_241	17_2_1	19_46_1	101_46_1	163_46_2233
200_2_218	215_2_1068	339_2_244	17_2_1	19_46_1	101_46_1	163_46_2262
200_2_215	215_2_1029	339_2_258	17_2_1	19_46_1	101_46_1	163_46_2244
200_2_219	215_2_1027	339_2_263	17_2_1	19_46_1	101_46_1	163_46_2218
200_2_212	215_2_1039	339_2_249	17_2_1	19_46_1	101_46_1	163_46_2249
200_2_205	215_2_1074	339_2_242	17_2_1	19_46_1	101_46_1	163_46_2284
200_2_187	215_2_1110	339_2_243	17_2_1	19_46_1	101_46_1	163_46_2255
200_2_176	215_2_1106	339_2_263	17_2_1	19_46_1	101_46_1	163_46_2232
200_2_165	215_2_1149	339_2_264	17_2_1	19_46_1	101_46_1	163_46_2116
200_2_172	215_2_1160	339_2_255	17_2_1	19_46_1	101_46_1	163_46_2133
200_2_168	215_2_1130	339_2_252	17_2_1	19_46_1	101_46_1	163_46_2121
200_2_170	215_2_1120	339_2_263	17_2_1	19_46_1	101_46_1	163_46_2193
200_2_184	215_2_1160	339_2_277	17_2_1	19_46_1	101_46_1	163_46_2161
200_2_203	215_2_1175	339_2_277	17_2_1	19_46_1	101_46_1	163_46_2088
200_2_204	215_2_1185	339_2_272	17_2_1	19_46_1	101_46_1	163_46_2002
200_2_199	215_2_1189	339_2_259	17_2_1	19_46_1	101_46_1	163_46_2036
200_2_193	215_2_1179	339_2_257	17_2_1	19_46_1	101_46_1	163_46_2019
200_2_186	215_2_1179	339_2_230	17_2_1	19_46_1	101_46_1	163_46_2073
200_2_185	215_2_1175	339_2_224	17_2_1	19_46_1	101_46_1	163_46_2039
200_2_191	215_2_1163	339_2_206	17_2_1	19_46_1	101_46_1	163_46_2096
200_2_191	215_2_1185	339_2_190	17_2_1	19_46_1	101_46_1	163_46_2150
200_2_192	215_2_1216	339_2_190	17_2_1	19_46_1	101_46_1	163_46_2205
200_2_191	215_2_1238	339_2_181	17_2_1	19_46_1	101_46_1	163_46_2321
200_2_178	215_2_1225	339_2_171	17_2_1	19_46_1	101_46_1	163_46_2445
200_2_194	215_2_1198	339_2_157	17_2_1	19_46_1	101_46_1	163_46_2552
200_2_201	215_2_1143	339_2_150	17_2_1	19_46_1	101_46_1	163_46_2610
200_2_219	215_2_1137	339_2_148	17_2_1	19_46_1	101_46_1	163_46_2505
200_2_223	215_2_1184	339_2_126	17_2_1	19_46_1	101_46_1	163_46_2327
200_2_241	215_2_1166	339_2_127	17_2_1	19_46_1	101_46_1	163_46_2179
200_2_254	215_2_1200	339_2_126	17_2_1	19_46_1	101_46_1	163_46_1961
200_2_267	215_2_1185	339_2_135	17_2_1	19_46_1	101_46_1	163_46_1789
200_2_276	215_2_1210	339_2_127	17_2_1	19_46_1	101_46_1	163_46_1758
200_2_275	215_2_1240	339_2_115	17_2_1	19_46_1	101_46_1	163_46_1762
200_2_264	215_2_1280	339_2_124	17_2_1	19_46_1	101_46_1	163_46_1857
200_2_267	215_2_1256	339_2_127	17_2_1	19_46_1	101_46_1	163_46_2014
200_2_260	215_2_1238	339_2_122	17_2_1	19_46_1	101_46_1	163_46_2128
200_2_259	215_2_1262	339_2_109	17_2_1	19_46_1	101_46_1	163_46_2220
200_2_274	215_2_1218	339_2_98	17_2_1	19_46_1	101_46_1	163_46_2272
200_2_284	215_2_1212	339_2_100	17_2_1	19_46_1	101_46_1	163_46_2239
200_2_289	215_2_1202	339_2_96	17_2_1	19_46_1	101_46_1	163_46_2262
200_2_301	215_2_1186	339_2_88	17_2_1	19_46_1	101_46_1	163_46_2217
200_2_304	215_2_1159	339_2_94	17_2_1	19_46_1	101_46_1	163_46_2215
200_2_297	215_2_1178	339_2_76	17_2_1	19_46_1	101_46_1	163_46_2146
200_2_308	215_2_1146	339_2_79	17_2_1	19_46_1	101_46_1	163_46_2207
200_2_323	215_2_1142	339_2_82	17_2_1	19_46_1	101_46_1	163_46_2149
200_2_337	215_2_1141	339_2_85	17_2_1	19_46_1	101_46_1	163_46_2177
200_2_341	215_2_1138	339_2_93	17_2_1	19_46_1	101_46_1	163_46_2132
200_2_344	215_2_1162	339_2_107	17_2_1	19_46_1	101_46_1	163_46_2195
200_2_337	215_2_1147	339_2_109	17_2_1	19_46_1	101_46_1	163_46_2243
200_2_356	215_2_1146	339_2_121	17_2_1	19_46_1	101_46_1	163_46_2200
200_2_344	215_2_1168	339_2_114	17_2_1	19_46_1	101_46_1	163_46_2131
200_2_340	215_2_1168	339_2_119	17_2_1	19_46_1	101_46_1	163_46_2092
200_2_315	215_2_1189	339_2_122	17_2_1	19_46_1	101_46_1	163_46_2040
200_2_309	215_2_1188	339_2_136	17_2_1	19_46_1	101_46_1	163_46_2072
200_2_291	215_2_1218	339_2_145	17_2_1	19_46_1	101_46_1	163_46_2081
200_2_285	215_2_1217	339_2_140	17_2_1	19_46_1	101_46_1	163_46_2141
200_2_276	215_2_1223	339_2_132	17_2_1	19_46_1	101_46_1	163_46_2118
200_2_277	215_2_1268	339_2_141	17_2_1	19_46_1	101_46_1	163_46_2047
200_2_272	215_2_1287	339_2_151	17_2_1	19_46_1	101_46_1	163_46_2003
200_2_277	215_2_1319	339_2_160	17_2_1	19_46_1	101_46_1	163_46_1890
200_2_291	215_2_1324	339_2_156	17_2_1	19_46_1	101_46_1	163_46_1744
200_2_307	215_2_1337	339_2_144	17_2_1	19_46_1	101_46_1	163_46_1672
200_2_324	215_2_1340	339_2_127	17_2_1	19_46_1	101_46_1	163_46_1590
200_2_353	215_2_1312	339_2_109	17_2_1	19_46_1	101_46_1	163_46_1619
200_2_343	215_2_1300	339_2_99	17_2_1	19_46_1	101_46_1	163_46_1693
200_2_357	215_2_1284	339_2_73	17_2_1	19_46_1	101_46_1	163_46_1793
200_2_356	215_2_1258	339_2_51	17_2_1	19_46_1	101_46_1	163_46_1956
200_2_380	215_2_1239	339_2_44	17_2_1	19_46_1	101_46_1	163_46_2110
200_2_375	215_2_1282	339_2_44	17_2_1	19_46_1	101_46_1	163_46_2186
200_2_375	215_2_1260	339_2_42	17_2_1	19_46_1	101_46_1	163_46_2284
200_2_379	215_2_1249	339_2_34	17_2_1	19_46_1	101_46_1	163_46_2327
200_2_370	215_2_1212	339_2_34	17_2_1	19_46_1	101_46_1	163_46_2379
200_2_355	215_2_1187	339_2_27	17_2_1	19_46_1	101_46_1	163_46_2357
200_2_345	215_2_1199	339_2_35	17_2_1	19_46_1	101_46_1	163_46_2234
200_2_344	215_2_1195	339_2_31	17_2_1	19_46_1	101_46_1	163_46_2170
200_2_331	215_2_1177	339_2_31	17_2_1	19_46_1	101_46_1	163_46_2093
200_2_328	215_2_1141	339_2_35	17_2_1	19_46_1	101_46_1	163_46_2091
200_2_311	215_2_1173	339_2_47	17_2_1	19_46_1	101_46_1	163_46_2087
200_2_302	215_2_1215	339_2_49	17_2_1	19_46_1	101_46_1	163_46_2090
200_2_294	215_2_1257	339_2_45	17_2_1	19_46_1	101_46_1	163_46_2112
200_2_304	215_2_1210	339_2_54	17_2_1	19_46_1	101_46_1	163_46_2125
200_2_321	215_2_1202	339_2_56	17_2_1	19_46_1	101_46_1	163_46_2133
200_2_339	215_2_1187	339_2_55	17_2_1	19_46_1	101_46_1	163_46_2128
200_2_334	215_2_1172	339_2_62	17_2_1	19_46_1	101_46_1	163_46_2162
200_2_315	215_2_1185	339_2_70	17_2_1	19_46_1	101_46_1	163_46_2185
200_2_289	215_2_1202	339_2_89	17_2_1	19_46_1	101_46_1	163_46_2219
200_2_259	215_2_1202	339_2_91	17_2_1	19_46_1	101_46_1	163_46_2270
200_2_251	215_2_1204	339_2_103	17_2_1	19_46_1	101_46_1	163_46_2264
200_2_259	215_2_1205	339_2_81	17_2_1	19_46_1	101_46_1	163_46_2307
200_2_266	215_2_1229	339_2_78	17_2_1	19_46_1	101_46_1	163_46_2390
200_2_276	215_2_1220	339_2_69	17_2_1	19_46_1	101_46_1	163_46_2408
200_2_284	215_2_1217	339_2_68	17_2_1	19_46_1	101_46_1	163_46_2377
200_2_304	215_2_1231	339_2_81	17_2_1	19_46_1	101_46_1	163_46_2275
200_2_312	215_2_1232	339_2_85	17_2_1	19_46_1	101_46_1	163_46_2126
200_2_321	215_2_1245	339_2_88	17_2_1	19_46_1	101_46_1	163_46_1958
200_2_337	215_2_1257	339_2_87	17_2_1	19_46_1	101_46_1	163_46_1867
200_2_345	215_2_1233	339_2_77	17_2_1	19_46_1	101_46_1	163_46_1871
200_2_346	215_2_1215	339_2_78	17_2_1	19_46_1	101_46_1	163_46_1916
200_2_327	215_2_1195	339_2_77	17_2_1	19_46_1	101_46_1	163_46_2033
200_2_312	215_2_1187	339_2_79	17_2_1	19_46_1	101_46_1	163_46_2146
200_2_321	215_2_1161	339_2_85	17_2_1	19_46_1	101_46_1	163_46_2273
200_2_327	215_2_1158	339_2_91	17_2_1	19_46_1	101_46_1	163_46_2303
200_2_317	215_2_1135	339_2_97	17_2_1	19_46_1	101_46_1	163_46_2302
200_2_281	215_2_1149	339_2_97	17_2_1	19_46_1	101_46_1	163_46_2301
200_2_280	215_2_1171	339_2_102	17_2_1	19_46_1	101_46_1	163_46_2258
200_2_282	215_2_1149	339_2_107	17_2_1	19_46_1	101_46_1	163_46_2243
200_2_289	215_2_1160	339_2_105	17_2_1	19_46_1	101_46_1	163_46_2239
200_2_296	215_2_1102	339_2_107	17_2_1	19_46_1	101_46_1	163_46_2240
200_2_299	215_2_1123	339_2_110	17_2_1	19_46_1	101_46_1	163_46_2201
200_2_289	215_2_1153	339_2_111	17_2_1	19_46_1	101_46_1	163_46_2230
200_2_285	215_2_1208	339_2_121	17_2_1	19_46_1	101_46_1	163_46_2207
200_2_312	215_2_1237	339_2_127	17_2_1	19_46_1	101_46_1	163_46_2179
200_2_345	215_2_1243	339_2_128	17_2_1	19_46_1	101_46_1	163_46_2147
200_2_356	215_2_1280	339_2_117	17_2_1	19_46_1	101_46_1	163_46_2149
200_2_354	215_2_1296	339_2_116	17_2_1	19_46_1	101_46_1	163_46_2085
200_2_343	215_2_1283	339_2_116	17_2_1	19_46_1	101_46_1	163_46_2011
200_2_346	215_2_1234	339_2_115	17_2_1	19_46_1	101_46_1	163_46_2056
200_2_335	215_2_1169	339_2_119	17_2_1	19_46_1	101_46_1	163_46_2122
200_2_320	215_2_1148	339_2_110	17_2_1	19_46_1	101_46_1	163_46_2248
200_2_328	215_2_1122	339_2_105	17_2_1	19_46_1	101_46_1	163_46_2411
200_2_330	215_2_1078	339_2_107	17_2_1	19_46_1	101_46_1	163_46_2506
200_2_355	215_2_1087	339_2_124	17_2_1	19_46_1	101_46_1	163_46_2527
200_2_362	215_2_1091	339_2_126	17_2_1	19_46_1	101_46_1	163_46_2535
200_2_356	215_2_1123	339_2_136	17_2_1	19_46_1	101_46_1	163_46_2426
200_2_340	215_2_1131	339_2_137	17_2_1	19_46_1	101_46_1	163_46_2230
200_2_323	215_2_1138	339_2_141	17_2_1	19_46_1	101_46_1	163_46_2087
200_2_311	215_2_1149	339_2_139	17_2_1	19_46_1	101_46_1	163_46_1935
200_2_309	215_2_1170	339_2_132	17_2_1	19_46_1	101_46_1	163_46_1833
200_2_282	215_2_1233	339_2_114	17_2_1	19_46_1	101_46_1	163_46_1736
200_2_278	215_2_1250	339_2_110	17_2_1	19_46_1	101_46_1	163_46_1725
200_2_260	215_2_1242	339_2_119	17_2_1	19_46_1	101_46_1	163_46_1759
200_2_257	215_2_1259	339_2_111	17_2_1	19_46_1	101_46_1	163_46_1881
200_2_254	215_2_1261	339_2_103	17_2_1	19_46_1	101_46_1	163_46_2038
200_2_244	215_2_1245	339_2_93	17_2_1	19_46_1	101_46_1	163_46_2225
200_2_231	215_2_1215	339_2_87	17_2_1	19_46_1	101_46_1	163_46_2482
200_2_231	215_2_1197	339_2_98	17_2_1	19_46_1	101_46_1	163_46_2581
200_2_230	215_2_1170	339_2_119	17_2_1	19_46_1	101_46_1	163_46_2730
200_2_236	215_2_1099	339_2_152	17_2_1	19_46_1	101_46_1	163_46_2766
200_2_230	215_2_1086	339_2_169	17_2_1	19_46_1	101_46_1	163_46_2740
200_2_249	215_2_1098	339_2_179	17_2_1	19_46_1	101_46_1	163_46_2600
200_2_252	215_2_1130	339_2_196	17_2_1	19_46_1	101_46_1	163_46_2312
200_2_241	215_2_1192	339_2_206	17_2_1	19_46_1	101_46_1	163_46_2047
200_2_226	215_2_1249	339_2_207	17_2_1	19_46_1	101_46_1	163_46_1725
200_2_226	215_2_1264	339_2_203	17_2_1	19_46_1	101_46_1	163_46_1530
200_2_217	215_2_1273	339_2_206	17_2_1	19_46_1	101_46_1	163_46_1490
200_2_204	215_2_1272	339_2_199	17_2_1	19_46_1	101_46_1	163_46_1562
200_2_210	215_2_1263	339_2_192	17_2_1	19_46_1	101_46_1	163_46_1725
200_2_217	215_2_1271	339_2_193	17_2_1	19_46_1	101_46_1	163_46_1915
200_2_220	215_2_1284	339_2_189	17_2_1	19_46_1	101_46_1	163_46_2092
200_2_218	215_2_1273	339_2_163	17_2_1	19_46_1	101_46_1	163_46_2293
200_2_215	215_2_1259	339_2_143	17_2_1	19_46_1	101_46_1	163_46_2416
200_2_217	215_2_1282	339_2_122	17_2_1	19_46_1	101_46_1	163_46_2518
200_2_213	215_2_1276	339_2_121	17_2_1	19_46_1	101_46_1	163_46_2525
200_2_216	215_2_1278	339_2_129	17_2_1	19_46_1	101_46_1	163_46_2478
200_2_214	215_2_1308	339_2_123	17_2_1	19_46_1	101_46_1	163_46_2403
200_2_199	215_2_1291	339_2_114	17_2_1	19_46_1	101_46_1	163_46_2326
200_2_180	215_2_1264	339_2_113	17_2_1	19_46_1	101_46_1	163_46_2287
200_2_170	215_2_1249	339_2_118	17_2_1	19_46_1	101_46_1	163_46_2323
200_2_163	215_2_1257	339_2_115	17_2_1	19_46_1	101_46_1	163_46_2310
200_2_150	215_2_1265	339_2_108	17_2_1	19_46_1	101_46_1	163_46_2255
200_2_148	215_2_1237	339_2_107	17_2_1	19_46_1	101_46_1	163_46_2161
200_2_140	215_2_1278	339_2_115	17_2_1	19_46_1	101_46_1	163_46_2062
200_2_141	215_2_1299	339_2_117	17_2_1	19_46_1	101_46_1	163_46_1953
200_2_128	215_2_1359	339_2_106	17_2_1	19_46_1	101_46_1	163_46_1827
200_2_122	215_2_1367	339_2_120	17_2_1	19_46_1	101_46_1	163_46_1762
200_2_123	215_2_1357	339_2_124	17_2_1	19_46_1	101_46_1	163_46_1791
200_2_124	215_2_1340	339_2_116	17_2_1	19_46_1	101_46_1	163_46_1839
200_2_138	215_2_1355	339_2_107	17_2_1	19_46_1	101_46_1	163_46_1905
200_2_161	215_2_1331	339_2_95	17_2_1	19_46_1	101_46_1	163_46_2044
200_2_175	215_2_1300	339_2_96	17_2_1	19_46_1	101_46_1	163_46_2213
200_2_183	215_2_1253	339_2_98	17_2_1	19_46_1	101_46_1	163_46_2359
200_2_189	215_2_1217	339_2_98	17_2_1	19_46_1	101_46_1	163_46_2500
200_2_179	215_2_1230	339_2_106	17_2_1	19_46_1	101_46_1	163_46_2655
200_2_180	215_2_1194	339_2_110	17_2_1	19_46_1	101_46_1	163_46_2721
200_2_162	215_2_1165	339_2_121	17_2_1	19_46_1	101_46_1	163_46_2703
200_2_155	215_2_1156	339_2_132	17_2_1	19_46_1	101_46_1	163_46_2645
200_2_156	215_2_1186	339_2_146	17_2_1	19_46_1	101_46_1	163_46_2581
200_2_147	215_2_1165	339_2_154	17_2_1	19_46_1	101_46_1	163_46_2479
200_2_143	215_2_1194	339_2_159	17_2_1	19_46_1	101_46_1	163_46_2273
200_2_132	215_2_1265	339_2_192	17_2_1	19_46_1	101_46_1	163_46_2143
200_2_117	215_2_1264	339_2_205	17_2_1	19_46_1	101_46_1	163_46_2049
200_2_91	215_2_1248	339_2_226	17_2_1	19_46_1	101_46_1	163_46_1962
200_2_84	215_2_1254	339_2_230	17_2_1	19_46_1	101_46_1	163_46_1854
200_2_83	215_2_1266	339_2_221	17_2_1	19_46_1	101_46_1	163_46_1773
200_2_87	215_2_1273	339_2_224	17_2_1	19_46_1	101_46_1	163_46_1805
200_2_94	215_2_1311	339_2_197	17_2_1	19_46_1	101_46_1	163_46_1860
200_2_88	215_2_1317	339_2_188	17_2_1	19_46_1	101_46_1	163_46_1910
200_2_84	215_2_1314	339_2_187	17_2_1	19_46_1	101_46_1	163_46_1944
200_2_92	215_2_1312	339_2_193	17_2_1	19_46_1	101_46_1	163_46_1936
200_2_90	215_2_1291	339_2_201	17_2_1	19_46_1	101_46_1	163_46_1947
200_2_113	215_2_1257	339_2_207	17_2_1	19_46_1	101_46_1	163_46_2063
200_2_126	215_2_1182	339_2_208	17_2_1	19_46_1	101_46_1	163_46_2205
200_2_139	215_2_1144	339_2_207	17_2_1	19_46_1	101_46_1	163_46_2332
200_2_151	215_2_1144	339_2_220	17_2_1	19_46_1	101_46_1	163_46_2413
200_2_163	215_2_1134	339_2_216	17_2_1	19_46_1	101_46_1	163_46_2418
200_2_156	215_2_1146	339_2_216	17_2_1	19_46_1	101_46_1	163_46_2365
200_2_147	215_2_1149	339_2_192	17_2_1	19_46_1	101_46_1	163_46_2291
200_2_140	215_2_1142	339_2_185	17_2_1	19_46_1	101_46_1	163_46_2322
200_2_130	215_2_1147	339_2_192	17_2_1	19_46_1	101_46_1	163_46_2386
200_2_133	215_2_1166	339_2_176	17_2_1	19_46_1	101_46_1	163_46_2454
200_2_128	215_2_1181	339_2_176	17_2_1	19_46_1	101_46_1	163_46_2438
200_2_135	215_2_1213	339_2_187	17_2_1	19_46_1	101_46_1	163_46_2328
200_2_150	215_2_1227	339_2_187	17_2_1	19_46_1	101_46_1	163_46_2229
200_2_168	215_2_1218	339_2_193	17_2_1	19_46_1	101_46_1	163_46_2092
200_2_179	215_2_1247	339_2_181	17_2_1	19_46_1	101_46_1	163_46_1888
200_2_177	215_2_1256	339_2_180	17_2_1	19_46_1	101_46_1	163_46_1838
200_2_178	215_2_1256	339_2_185	17_2_1	19_46_1	101_46_1	163_46_1895
200_2_173	215_2_1278	339_2_172	17_2_1	19_46_1	101_46_1	163_46_1947
200_2_171	215_2_1254	339_2_146	17_2_1	19_46_1	101_46_1	163_46_2024
200_2_164	215_2_1269	339_2_125	17_2_1	19_46_1	101_46_1	163_46_2083
200_2_167	215_2_1263	339_2_119	17_2_1	19_46_1	101_46_1	163_46_2185
200_2_159	215_2_1303	339_2_135	17_2_1	19_46_1	101_46_1	163_46_2215
200_2_159	215_2_1283	339_2_139	17_2_1	19_46_1	101_46_1	163_46_2220
200_2_161	215_2_1307	339_2_144	17_2_1	19_46_1	101_46_1	163_46_2224
200_2_156	215_2_1297	339_2_146	17_2_1	19_46_1	101_46_1	163_46_2230
200_2_153	215_2_1320	339_2_148	17_2_1	19_46_1	101_46_1	163_46_2221
200_2_165	215_2_1282	339_2_136	17_2_1	19_46_1	101_46_1	163_46_2266
200_2_184	215_2_1275	339_2_131	17_2_1	19_46_1	101_46_1	163_46_2326
200_2_188	215_2_1305	339_2_136	17_2_1	19_46_1	101_46_1	163_46_2302
200_2_194	215_2_1325	339_2_107	17_2_1	19_46_1	101_46_1	163_46_2299
200_2_190	215_2_1311	339_2_103	17_2_1	19_46_1	101_46_1	163_46_2249
200_2_183	215_2_1281	339_2_94	17_2_1	19_46_1	101_46_1	163_46_2156
200_2_164	215_2_1288	339_2_99	17_2_1	19_46_1	101_46_1	163_46_2075
200_2_159	215_2_1292	339_2_104	17_2_1	19_46_1	101_46_1	163_46_2001
200_2_146	215_2_1284	339_2_100	17_2_1	19_46_1	101_46_1	163_46_2038
200_2_134	215_2_1278	339_2_102	17_2_1	19_46_1	101_46_1	163_46_2088
200_2_134	215_2_1270	339_2_96	17_2_1	19_46_1	101_46_1	163_46_2118
200_2_120	215_2_1305	339_2_107	17_2_1	19_46_1	101_46_1	163_46_2125
200_2_120	215_2_1328	339_2_113	17_2_1	19_46_1	101_46_1	163_46_2226
200_2_124	215_2_1345	339_2_122	17_2_1	19_46_1	101_46_1	163_46_2305
200_2_119	215_2_1359	339_2_124	17_2_1	19_46_1	101_46_1	163_46_2333
200_2_118	215_2_1345	339_2_131	17_2_1	19_46_1	101_46_1	163_46_2349
200_2_109	215_2_1359	339_2_130	17_2_1	19_46_1	101_46_1	163_46_2324
200_2_118	215_2_1326	339_2_133	17_2_1	19_46_1	101_46_1	163_46_2313
200_2_121	215_2_1320	339_2_145	17_2_1	19_46_1	101_46_1	163_46_2220
200_2_108	215_2_1371	339_2_141	17_2_1	19_46_1	101_46_1	163_46_2214
200_2_93	215_2_1412	339_2_139	17_2_1	19_46_1	101_46_1	163_46_2087
200_2_81	215_2_1455	339_2_127	17_2_1	19_46_1	101_46_1	163_46_2037
200_2_80	215_2_1488	339_2_116	17_2_1	19_46_1	101_46_1	163_46_1885
200_2_66	215_2_1494	339_2_119	17_2_1	19_46_1	101_46_1	163_46_1866
200_2_69	215_2_1487	339_2_122	17_2_1	19_46_1	101_46_1	163_46_1901
200_2_62	215_2_1473	339_2_110	17_2_1	19_46_1	101_46_1	163_46_1977
200_2_59	215_2_1440	339_2_104	17_2_1	19_46_1	101_46_1	163_46_2127
200_2_43	215_2_1480	339_2_106	17_2_1	19_46_1	101_46_1	163_46_2208
200_2_44	215_2_1440	339_2_109	17_2_1	19_46_1	101_46_1	163_46_2344
200_2_39	215_2_1406	339_2_114	17_2_1	19_46_1	101_46_1	163_46_2340
200_2_35	215_2_1412	339_2_128	17_2_1	19_46_1	101_46_1	163_46_2376
200_2_39	215_2_1395	339_2_133	17_2_1	19_46_1	101_46_1	163_46_2364
200_2_35	215_2_1411	339_2_128	17_2_1	19_46_1	101_46_1	163_46_2316
200_2_39	215_2_1441	339_2_117	17_2_1	19_46_1	101_46_1	163_46_2328
200_2_31	215_2_1433	339_2_118	17_2_1	19_46_1	101_46_1	163_46_2264
200_2_28	215_2_1457	339_2_113	17_2_1	19_46_1	101_46_1	163_46_2195
200_2_23	215_2_1451	339_2_119	17_2_1	19_46_1	101_46_1	163_46_2056
200_2_19	215_2_1471	339_2_122	17_2_1	19_46_1	101_46_1	163_46_1956
200_2_19	215_2_1468	339_2_128	17_2_1	19_46_1	101_46_1	163_46_1872
200_2_21	215_2_1440	339_2_129	17_2_1	19_46_1	101_46_1	163_46_1886
200_2_21	215_2_1420	339_2_139	17_2_1	19_46_1	101_46_1	163_46_1872
200_2_20	215_2_1413	339_2_143	17_2_1	19_46_1	101_46_1	163_46_1989
200_2_22	215_2_1405	339_2_132	17_2_1	19_46_1	101_46_1	163_46_2113
200_2_28	215_2_1380	339_2_126	17_2_1	19_46_1	101_46_1	163_46_2161
200_2_37	215_2_1360	339_2_117	17_2_1	19_46_1	101_46_1	163_46_2177
200_2_45	215_2_1313	339_2_119	17_2_1	19_46_1	101_46_1	163_46_2150
200_2_51	215_2_1290	339_2_120	17_2_1	19_46_1	101_46_1	163_46_2101
200_2_62	215_2_1279	339_2_114	17_2_1	19_46_1	101_46_1	163_46_2059
200_2_63	215_2_1317	339_2_120	17_2_1	19_46_1	101_46_1	163_46_2018
200_2_60	215_2_1324	339_2_122	17_2_1	19_46_1	101_46_1	163_46_2065
200_2_54	215_2_1345	339_2_129	17_2_1	19_46_1	101_46_1	163_46_2114
200_2_50	215_2_1354	339_2_129	17_2_1	19_46_1	101_46_1	163_46_2180
200_2_43	215_2_1379	339_2_138	17_2_1	19_46_1	101_46_1	163_46_2266
200_2_40	215_2_1404	339_2_144	17_2_1	19_46_1	101_46_1	163_46_2332
200_2_42	215_2_1400	339_2_153	17_2_1	19_46_1	101_46_1	163_46_2408
200_2_52	215_2_1422	339_2_153	17_2_1	19_46_1	101_46_1	163_46_2457
200_2_49	215_2_1421	339_2_171	17_2_1	19_46_1	101_46_1	163_46_2520
200_2_49	215_2_1416	339_2_177	17_2_1	19_46_1	101_46_1	163_46_2471
200_2_42	215_2_1407	339_2_178	17_2_1	19_46_1	101_46_1	163_46_2395
200_2_45	215_2_1390	339_2_181	17_2_1	19_46_1	101_46_1	163_46_2331
200_2_46	215_2_1380	339_2_172	17_2_1	19_46_1	101_46_1	163_46_2194
200_2_45	215_2_1368	339_2_169	17_2_1	19_46_1	101_46_1	163_46_2115
200_2_49	215_2_1363	339_2_164	17_2_1	19_46_1	101_46_1	163_46_2154
200_2_46	215_2_1355	339_2_168	17_2_1	19_46_1	101_46_1	163_46_2148
200_2_50	215_2_1343	339_2_184	17_2_1	19_46_1	101_46_1	163_46_2096
200_2_59	215_2_1358	339_2_188	17_2_1	19_46_1	101_46_1	163_46_1997
200_2_61	215_2_1356	339_2_188	17_2_1	19_46_1	101_46_1	163_46_1991
200_2_72	215_2_1323	339_2_207	17_2_1	19_46_1	101_46_1	163_46_2016
200_2_86	215_2_1325	339_2_207	17_2_1	19_46_1	101_46_1	163_46_2058
200_2_96	215_2_1280	339_2_218	17_2_1	19_46_1	101_46_1	163_46_2182
200_2_101	215_2_1233	339_2_246	17_2_1	19_46_1	101_46_1	163_46_2303
200_2_97	215_2_1242	339_2_252	17_2_1	19_46_1	101_46_1	163_46_2446
200_2_94	215_2_1238	339_2_256	17_2_1	19_46_1	101_46_1	163_46_2556
200_2_87	215_2_1247	339_2_264	17_2_1	19_46_1	101_46_1	163_46_2518
200_2_86	215_2_1251	339_2_293	17_2_1	19_46_1	101_46_1	163_46_2466
200_2_80	215_2_1236	339_2_305	17_2_1	19_46_1	101_46_1	163_46_2298
200_2_73	215_2_1250	339_2_331	17_2_1	19_46_1	101_46_1	163_46_2116
200_2_69	215_2_1250	339_2_322	17_2_1	19_46_1	101_46_1	163_46_2017
200_2_65	215_2_1246	339_2_320	17_2_1	19_46_1	101_46_1	163_46_1934
200_2_70	215_2_1237	339_2_297	17_2_1	19_46_1	101_46_1	163_46_1894
200_2_67	215_2_1248	339_2_290	17_2_1	19_46_1	101_46_1	163_46_1918
200_2_82	215_2_1251	339_2_273	17_2_1	19_46_1	101_46_1	163_46_1981
200_2_83	215_2_1271	339_2_271	17_2_1	19_46_1	101_46_1	163_46_2093
200_2_89	215_2_1278	339_2_284	17_2_1	19_46_1	101_46_1	163_46_2110
200_2_97	215_2_1257	339_2_280	17_2_1	19_46_1	101_46_1	163_46_2285
200_2_105	215_2_1228	339_2_295	17_2_1	19_46_1	101_46_1	163_46_2367
200_2_112	215_2_1192	339_2_277	17_2_1	19_46_1	101_46_1	163_46_2434
200_2_118	215_2_1189	339_2_262	17_2_1	19_46_1	101_46_1	163_46_2503
200_2_120	215_2_1200	339_2_243	17_2_1	19_46_1	101_46_1	163_46_2512
200_2_126	215_2_1233	339_2_217	17_2_1	19_46_1	101_46_1	163_46_2460
200_2_124	215_2_1269	339_2_204	17_2_1	19_46_1	101_46_1	163_46_2326
200_2_130	215_2_1286	339_2_183	17_2_1	19_46_1	101_46_1	163_46_2168
200_2_129	215_2_1297	339_2_189	17_2_1	19_46_1	101_46_1	163_46_1997
200_2_118	215_2_1316	339_2_185	17_2_1	19_46_1	101_46_1	163_46_1872
200_2_122	215_2_1310	339_2_181	17_2_1	19_46_1	101_46_1	163_46_1815
200_2_122	215_2_1332	339_2_169	17_2_1	19_46_1	101_46_1	163_46_1820
200_2_114	215_2_1308	339_2_186	17_2_1	19_46_1	101_46_1	163_46_1970
200_2_107	215_2_1269	339_2_194	17_2_1	19_46_1	101_46_1	163_46_2140
200_2_105	215_2_1262	339_2_186	17_2_1	19_46_1	101_46_1	163_46_2259
200_2_94	215_2_1229	339_2_180	17_2_1	19_46_1	101_46_1	163_46_2416
200_2_80	215_2_1237	339_2_187	17_2_1	19_46_1	101_46_1	163_46_2424
200_2_72	215_2_1274	339_2_186	17_2_1	19_46_1	101_46_1	163_46_2397
200_2_63	215_2_1290	339_2_192	17_2_1	19_46_1	101_46_1	163_46_2248
200_2_65	215_2_1301	339_2_193	17_2_1	19_46_1	101_46_1	163_46_2132
200_2_64	215_2_1290	339_2_200	17_2_1	19_46_1	101_46_1	163_46_2032
200_2_66	215_2_1269	339_2_210	17_2_1	19_46_1	101_46_1	163_46_2007
200_2_64	215_2_1306	339_2_206	17_2_1	19_46_1	101_46_1	163_46_2054
200_2_58	215_2_1356	339_2_216	17_2_1	19_46_1	101_46_1	163_46_2012
200_2_56	215_2_1358	339_2_215	17_2_1	19_46_1	101_46_1	163_46_1937
200_2_62	215_2_1359	339_2_207	17_2_1	19_46_1	101_46_1	163_46_1867
200_2_66	215_2_1375	339_2_206	17_2_1	19_46_1	101_46_1	163_46_1810
200_2_72	215_2_1375	339_2_195	17_2_1	19_46_1	101_46_1	163_46_1713
200_2_71	215_2_1368	339_2_198	17_2_1	19_46_1	101_46_1	163_46_1732
200_2_75	215_2_1400	339_2_186	17_2_1	19_46_1	101_46_1	163_46_1764
200_2_74	215_2_1390	339_2_166	17_2_1	19_46_1	101_46_1	163_46_1869
200_2_76	215_2_1370	339_2_167	17_2_1	19_46_1	101_46_1	163_46_2021
200_2_73	215_2_1362	339_2_179	17_2_1	19_46_1	101_46_1	163_46_2143
200_2_73	215_2_1327	339_2_187	17_2_1	19_46_1	101_46_1	163_46_2217
200_2_77	215_2_1343	339_2_178	17_2_1	19_46_1	101_46_1	163_46_2239
200_2_79	215_2_1350	339_2_172	17_2_1	19_46_1	101_46_1	163_46_2251
200_2_76	215_2_1365	339_2_184	17_2_1	19_46_1	101_46_1	163_46_2229
200_2_67	215_2_1378	339_2_194	17_2_1	19_46_1	101_46_1	163_46_2186
200_2_71	215_2_1388	339_2_195	17_2_1	19_46_1	101_46_1	163_46_2093
200_2_72	215_2_1336	339_2_189	17_2_1	19_46_1	101_46_1	163_46_2032
200_2_77	215_2_1325	339_2_181	17_2_1	19_46_1	101_46_1	163_46_1958
200_2_88	215_2_1367	339_2_166	17_2_1	19_46_1	101_46_1	163_46_1902
200_2_98	215_2_1346	339_2_165	17_2_1	19_46_1	101_46_1	163_46_1921
200_2_102	215_2_1350	339_2_164	17_2_1	19_46_1	101_46_1	163_46_1927
200_2_111	215_2_1296	339_2_161	17_2_1	19_46_1	101_46_1	163_46_2051
200_2_123	215_2_1306	339_2_151	17_2_1	19_46_1	101_46_1	163_46_2173
200_2_141	215_2_1306	339_2_152	17_2_1	19_46_1	101_46_1	163_46_2348
200_2_138	215_2_1311	339_2_159	17_2_1	19_46_1	101_46_1	163_46_2451
200_2_132	215_2_1294	339_2_163	17_2_1	19_46_1	101_46_1	163_46_2664
200_2_137	215_2_1273	339_2_169	17_2_1	19_46_1	101_46_1	163_46_2817
200_2_138	215_2_1230	339_2_163	17_2_1	19_46_1	101_46_1	163_46_2927
200_2_142	215_2_1223	339_2_154	17_2_1	19_46_1	101_46_1	163_46_2946
200_2_145	215_2_1177	339_2_144	17_2_1	19_46_1	101_46_1	163_46_2900
200_2_145	215_2_1151	339_2_142	17_2_1	19_46_1	101_46_1	163_46_2747
200_2_156	215_2_1123	339_2_134	17_2_1	19_46_1	101_46_1	163_46_2638
200_2_159	215_2_1129	339_2_134	17_2_1	19_46_1	101_46_1	163_46_2510
200_2_166	215_2_1161	339_2_128	17_2_1	19_46_1	101_46_1	163_46_2432
200_2_165	215_2_1144	339_2_130	17_2_1	19_46_1	101_46_1	163_46_2418
200_2_170	215_2_1165	339_2_137	17_2_1	19_46_1	101_46_1	163_46_2344
200_2_183	215_2_1196	339_2_130	17_2_1	19_46_1	101_46_1	163_46_2131
200_2_184	215_2_1204	339_2_144	17_2_1	19_46_1	101_46_1	163_46_1878
200_2_185	215_2_1260	339_2_145	17_2_1	19_46_1	101_46_1	163_46_1718
200_2_169	215_2_1285	339_2_154	17_2_1	19_46_1	101_46_1	163_46_1651
200_2_172	215_2_1368	339_2_161	17_2_1	19_46_1	101_46_1	163_46_1625
200_2_161	215_2_1395	339_2_165	17_2_1	19_46_1	101_46_1	163_46_1597
200_2_154	215_2_1425	339_2_175	17_2_1	19_46_1	101_46_1	163_46_1515
200_2_130	215_2_1441	339_2_174	17_2_1	19_46_1	101_46_1	163_46_1457
200_2_114	215_2_1485	339_2_173	17_2_1	19_46_1	101_46_1	163_46_1411
200_2_94	215_2_1491	339_2_165	17_2_1	19_46_1	101_46_1	163_46_1480
200_2_91	215_2_1492	339_2_147	17_2_1	19_46_1	101_46_1	163_46_1655
200_2_89	215_2_1438	339_2_153	17_2_1	19_46_1	101_46_1	163_46_1984
200_2_82	215_2_1411	339_2_149	17_2_1	19_46_1	101_46_1	163_46_2272
200_2_73	215_2_1370	339_2_152	17_2_1	19_46_1	101_46_1	163_46_2529
200_2_75	215_2_1350	339_2_147	17_2_1	19_46_1	101_46_1	163_46_2615
200_2_74	215_2_1356	339_2_142	17_2_1	19_46_1	101_46_1	163_46_2655
200_2_76	215_2_1358	339_2_139	17_2_1	19_46_1	101_46_1	163_46_2590
200_2_60	215_2_1374	339_2_146	17_2_1	19_46_1	101_46_1	163_46_2475
200_2_68	215_2_1340	339_2_156	17_2_1	19_46_1	101_46_1	163_46_2398
200_2_70	215_2_1370	339_2_173	17_2_1	19_46_1	101_46_1	163_46_2211
200_2_68	215_2_1344	339_2_178	17_2_1	19_46_1	101_46_1	163_46_2116
200_2_69	215_2_1359	339_2_184	17_2_1	19_46_1	101_46_1	163_46_2020
200_2_69	215_2_1349	339_2_193	17_2_1	19_46_1	101_46_1	163_46_1935
200_2_68	215_2_1359	339_2_197	17_2_1	19_46_1	101_46_1	163_46_1957
200_2_71	215_2_1389	339_2_193	17_2_1	19_46_1	101_46_1	163_46_1953
200_2_76	215_2_1381	339_2_186	17_2_1	19_46_1	101_46_1	163_46_2009
200_2_75	215_2_1391	339_2_172	17_2_1	19_46_1	101_46_1	163_46_2130
200_2_61	215_2_1410	339_2_151	17_2_1	19_46_1	101_46_1	163_46_2228
200_2_54	215_2_1402	339_2_136	17_2_1	19_46_1	101_46_1	163_46_2349
200_2_58	215_2_1418	339_2_119	17_2_1	19_46_1	101_46_1	163_46_2480
200_2_62	215_2_1435	339_2_112	17_2_1	19_46_1	101_46_1	163_46_2531
200_2_59	215_2_1461	339_2_105	17_2_1	19_46_1	101_46_1	163_46_2523
200_2_55	215_2_1467	339_2_84	17_2_1	19_46_1	101_46_1	163_46_2457
200_2_60	215_2_1465	339_2_76	17_2_1	19_46_1	101_46_1	163_46_2352
200_2_49	215_2_1468	339_2_83	17_2_1	19_46_1	101_46_1	163_46_2284
200_2_51	215_2_1460	339_2_80	17_2_1	19_46_1	101_46_1	163_46_2278
200_2_48	215_2_1429	339_2_87	17_2_1	19_46_1	101_46_1	163_46_2273
200_2_52	215_2_1410	339_2_92	17_2_1	19_46_1	101_46_1	163_46_2241
200_2_58	215_2_1429	339_2_102	17_2_1	19_46_1	101_46_1	163_46_2139
200_2_55	215_2_1477	339_2_107	17_2_1	19_46_1	101_46_1	163_46_2009
200_2_53	215_2_1496	339_2_112	17_2_1	19_46_1	101_46_1	163_46_1848
200_2_57	215_2_1515	339_2_101	17_2_1	19_46_1	101_46_1	163_46_1708
200_2_56	215_2_1543	339_2_104	17_2_1	19_46_1	101_46_1	163_46_1583
200_2_65	215_2_1526	339_2_102	17_2_1	19_46_1	101_46_1	163_46_1600
200_2_74	215_2_1494	339_2_107	17_2_1	19_46_1	101_46_1	163_46_1667
200_2_76	215_2_1463	339_2_103	17_2_1	19_46_1	101_46_1	163_46_1791
200_2_81	215_2_1474	339_2_111	17_2_1	19_46_1	101_46_1	163_46_1873
200_2_85	215_2_1461	339_2_114	17_2_1	19_46_1	101_46_1	163_46_1999
200_2_80	215_2_1455	339_2_104	17_2_1	19_46_1	101_46_1	163_46_2101
200_2_82	215_2_1472	339_2_92	17_2_1	19_46_1	101_46_1	163_46_2141
200_2_84	215_2_1487	339_2_92	17_2_1	19_46_1	101_46_1	163_46_2179
200_2_89	215_2_1432	339_2_95	17_2_1	19_46_1	101_46_1	163_46_2222
200_2_97	215_2_1425	339_2_97	17_2_1	19_46_1	101_46_1	163_46_2155
200_2_99	215_2_1462	339_2_79	17_2_1	19_46_1	101_46_1	163_46_2023
200_2_99	215_2_1444	339_2_74	17_2_1	19_46_1	101_46_1	163_46_1927
200_2_103	215_2_1471	339_2_71	17_2_1	19_46_1	101_46_1	163_46_1863
200_2_92	215_2_1496	339_2_65	17_2_1	19_46_1	101_46_1	163_46_1823
200_2_84	215_2_1486	339_2_69	17_2_1	19_46_1	101_46_1	163_46_1829
200_2_82	215_2_1441	339_2_61	17_2_1	19_46_1	101_46_1	163_46_1883
200_2_73	215_2_1430	339_2_60	17_2_1	19_46_1	101_46_1	163_46_2013
200_2_57	215_2_1516	339_2_56	17_2_1	19_46_1	101_46_1	163_46_2118
200_2_52	215_2_1550	339_2_56	17_2_1	19_46_1	101_46_1	163_46_2291
200_2_37	215_2_1572	339_2_52	17_2_1	19_46_1	101_46_1	163_46_2420
200_2_31	215_2_1568	339_2_47	17_2_1	19_46_1	101_46_1	163_46_2499
200_2_22	215_2_1570	339_2_42	17_2_1	19_46_1	101_46_1	163_46_2579
200_2_21	215_2_1583	339_2_39	17_2_1	19_46_1	101_46_1	163_46_2595
200_2_19	215_2_1584	339_2_38	17_2_1	19_46_1	101_46_1	163_46_2501
200_2_12	215_2_1525	339_2_43	17_2_1	19_46_1	101_46_1	163_46_2392
200_2_17	215_2_1515	339_2_46	17_2_1	19_46_1	101_46_1	163_46_2181
200_2_19	215_2_1501	339_2_49	17_2_1	19_46_1	101_46_1	163_46_2080
200_2_16	215_2_1518	339_2_53	17_2_1	19_46_1	101_46_1	163_46_1935
200_2_18	215_2_1501	339_2_44	17_2_1	19_46_1	101_46_1	163_46_1852
200_2_21	215_2_1510	339_2_49	17_2_1	19_46_1	101_46_1	163_46_1801
200_2_23	215_2_1496	339_2_56	17_2_1	19_46_1	101_46_1	163_46_1861
200_2_25	215_2_1507	339_2_58	17_2_1	19_46_1	101_46_1	163_46_1922
200_2_28	215_2_1509	339_2_59	17_2_1	19_46_1	101_46_1	163_46_1961
200_2_29	215_2_1471	339_2_54	17_2_1	19_46_1	101_46_1	163_46_2050
200_2_33	215_2_1505	339_2_58	17_2_1	19_46_1	101_46_1	163_46_2126
200_2_35	215_2_1499	339_2_70	17_2_1	19_46_1	101_46_1	163_46_2174
200_2_41	215_2_1500	339_2_75	17_2_1	19_46_1	101_46_1	163_46_2098
200_2_35	215_2_1502	339_2_60	17_2_1	19_46_1	101_46_1	163_46_2147
200_2_28	215_2_1513	339_2_59	17_2_1	19_46_1	101_46_1	163_46_2195
200_2_24	215_2_1507	339_2_56	17_2_1	19_46_1	101_46_1	163_46_2273
200_2_19	215_2_1521	339_2_58	17_2_1	19_46_1	101_46_1	163_46_2240
200_2_18	215_2_1547	339_2_60	17_2_1	19_46_1	101_46_1	163_46_2169
200_2_17	215_2_1523	339_2_55	17_2_1	19_46_1	101_46_1	163_46_2130
200_2_17	215_2_1504	339_2_54	17_2_1	19_46_1	101_46_1	163_46_2045
200_2_19	215_2_1513	339_2_53	17_2_1	19_46_1	101_46_1	163_46_2038
200_2_19	215_2_1472	339_2_51	17_2_1	19_46_1	101_46_1	163_46_2033
200_2_18	215_2_1485	339_2_53	17_2_1	19_46_1	101_46_1	163_46_2023
200_2_19	215_2_1513	339_2_53	17_2_1	19_46_1	101_46_1	163_46_2060
200_2_20	215_2_1536	339_2_60	17_2_1	19_46_1	101_46_1	163_46_2112
200_2_14	215_2_1551	339_2_62	17_2_1	19_46_1	101_46_1	163_46_2140
200_2_15	215_2_1555	339_2_74	17_2_1	19_46_1	101_46_1	163_46_2143
200_2_10	215_2_1524	339_2_74	17_2_1	19_46_1	101_46_1	163_46_2207
200_2_8	215_2_1505	339_2_84	17_2_1	19_46_1	101_46_1	163_46_2181
200_2_8	215_2_1441	339_2_87	17_2_1	19_46_1	101_46_1	163_46_2213
200_2_7	215_2_1443	339_2_98	17_2_1	19_46_1	101_46_1	163_46_2256
200_2_13	215_2_1431	339_2_107	17_2_1	19_46_1	101_46_1	163_46_2333
200_2_14	215_2_1421	339_2_114	17_2_1	19_46_1	101_46_1	163_46_2355
200_2_15	215_2_1426	339_2_106	17_2_1	19_46_1	101_46_1	163_46_2333
200_2_17	215_2_1446	339_2_108	17_2_1	19_46_1	101_46_1	163_46_2143
200_2_19	215_2_1463	339_2_105	17_2_1	19_46_1	101_46_1	163_46_1903
200_2_18	215_2_1467	339_2_103	17_2_1	19_46_1	101_46_1	163_46_1783
200_2_19	215_2_1467	339_2_105	17_2_1	19_46_1	101_46_1	163_46_1735
200_2_25	215_2_1503	339_2_106	17_2_1	19_46_1	101_46_1	163_46_1728
200_2_27	215_2_1534	339_2_106	17_2_1	19_46_1	101_46_1	163_46_1751
200_2_34	215_2_1560	339_2_99	17_2_1	19_46_1	101_46_1	163_46_1773
200_2_31	215_2_1552	339_2_99	17_2_1	19_46_1	101_46_1	163_46_1848
200_2_22	215_2_1565	339_2_96	17_2_1	19_46_1	101_46_1	163_46_1912
200_2_17	215_2_1572	339_2_95	17_2_1	19_46_1	101_46_1	163_46_1984
200_2_15	215_2_1599	339_2_86	17_2_1	19_46_1	101_46_1	163_46_2061
200_2_6	215_2_1603	339_2_86	17_2_1	19_46_1	101_46_1	163_46_2104
200_2_5	215_2_1567	339_2_88	17_2_1	19_46_1	101_46_1	163_46_2169
200_2_3	215_2_1552	339_2_90	17_2_1	19_46_1	101_46_1	163_46_2175
200_2_2	215_2_1585	339_2_88	17_2_1	19_46_1	101_46_1	163_46_2153
215_2_1584	339_2_89	17_2_1	19_46_1	101_46_1	163_46_2130
215_2_1553	339_2_76	17_2_1	19_46_1	101_46_1	163_46_2129
215_2_1574	339_2_70	17_2_1	19_46_1	101_46_1	163_46_2111
215_2_1549	339_2_64	17_2_1	19_46_1	101_46_1	163_46_2168
215_2_1529	339_2_63	17_2_1	19_46_1	101_46_1	163_46_2218
215_2_1466	339_2_53	17_2_1	19_46_1	101_46_1	163_46_2324
215_2_1431	339_2_45	17_2_1	19_46_1	101_46_1	163_46_2424
215_2_1445	339_2_50	17_2_1	19_46_1	101_46_1	163_46_2463
215_2_1467	339_2_53	17_2_1	19_46_1	101_46_1	163_46_2440
215_2_1424	339_2_56	17_2_1	19_46_1	101_46_1	163_46_2340
215_2_1435	339_2_53	17_2_1	19_46_1	101_46_1	163_46_2316
215_2_1413	339_2_52	17_2_1	19_46_1	101_46_1	163_46_2243
215_2_1403	339_2_59	17_2_1	19_46_1	101_46_1	163_46_2214
215_2_1411	339_2_59	17_2_1	19_46_1	101_46_1	163_46_2214
215_2_1401	339_2_63	17_2_1	19_46_1	101_46_1	163_46_2144
215_2_1471	339_2_59	17_2_1	19_46_1	101_46_1	163_46_2086
215_2_1521	339_2_69	17_2_1	19_46_1	101_46_1	163_46_1966
215_2_1587	339_2_63	17_2_1	19_46_1	101_46_1	163_46_1870
215_2_1658	339_2_59	17_2_1	19_46_1	101_46_1	163_46_1781
215_2_1686	339_2_62	17_2_1	19_46_1	101_46_1	163_46_1775
215_2_1676	339_2_63	17_2_1	19_46_1	101_46_1	163_46_1721
215_2_1680	339_2_58	17_2_1	19_46_1	101_46_1	163_46_1820
215_2_1686	339_2_64	17_2_1	19_46_1	101_46_1	163_46_1950
215_2_1679	339_2_59	17_2_1	19_46_1	101_46_1	163_46_2084
215_2_1638	339_2_51	17_2_1	19_46_1	101_46_1	163_46_2176
215_2_1645	339_2_50	17_2_1	19_46_1	101_46_1	163_46_2213
215_2_1639	339_2_50	17_2_1	19_46_1	101_46_1	163_46_2228
215_2_1663	339_2_46	17_2_1	19_46_1	101_46_1	163_46_2068
215_2_1672	339_2_43	17_2_1	19_46_1	101_46_1	163_46_1915
215_2_1660	339_2_41	17_2_1	19_46_1	101_46_1	163_46_1737
215_2_1639	339_2_39	17_2_1	19_46_1	101_46_1	163_46_1603
[truncated: 3,001 more rows]
[truncated: 1,232 more columns]
