# Supplementary material for: Environmental change makes robust ecological networks fragile
Source: Nat Commun. 2016 Aug 11;7:12462. doi: 10.1038/ncomms12462 (PMC4987532; doi:10.1038/ncomms12462)
Supplement: Supplementary Data 1 — Host-parasite networks and host extinction sequences in Avida experiments. The compressed archive includes the 100 co-evolved host-parasite networks and the host extinction sequences in the historical scenario. [file ncomms12462-s2.zip › Supplementary_data_S1/host_extinction_sequence_56.csv]

593_6_4	1200_6_1	643_3_8	592_1_1	344_0_2	345_05_13	346_2_3	347_4_8	340_6_4	341_6_3	342_6_1	343_4_5	348_4_2	349_6_1	1653_1_1	960_6_5	594_1_1	2318_34_1	2316_5_1	2317_6_1	2315_5_1	2312_6_1	2310_3_1	2311_4_1	298_6_16	299_06_7	296_0_3	297_6_4	294_4_1	295_6_10	292_6_9	293_6_5	290_0_5	291_2_2	270_0_5	271_4_5	272_4_1	273_4_19	274_0_2	275_6_1	276_6_1	277_0_2	278_2_1	279_0_2	2268_6_1	2269_2_1	2262_6_1	2260_6_1	2261_4_1	2267_6_1
593_6_6	1200_6_1	643_3_9	344_0_2	345_05_15	346_2_3	347_4_9	340_6_4	341_6_3	342_6_1	343_4_5	348_4_1	594_1_1	2318_34_1	2316_5_1	2312_6_2	2310_3_1	2311_4_1	298_6_17	299_06_6	296_0_4	297_6_5	294_4_1	295_6_11	292_6_9	293_6_6	290_0_5	291_2_3	270_0_8	271_4_6	272_4_1	273_4_17	274_0_1	275_6_1	276_6_1	277_0_2	278_2_1	279_0_2	2268_6_2	2269_2_1	2261_4_2	2443_0_2	2444_4_2	2449_6_2	108_6_14	109_4_2	102_1_10	103_2_2	100_6_2	101_6_1
344_0_2	345_05_11	346_2_3	347_4_12	340_6_6	341_6_1	343_4_7	348_4_1	2318_34_1	2312_6_3	298_6_12	299_06_4	296_0_3	297_6_5	295_6_9	292_6_12	293_6_8	290_0_7	291_2_2	270_0_16	271_4_9	272_4_1	273_4_20	274_0_1	275_6_1	276_6_1	277_0_1	278_2_1	279_0_1	2268_6_4	2269_2_1	2261_4_2	2443_0_1	2444_4_4	2449_6_3	108_6_15	109_4_2	102_1_11	103_2_3	100_6_2	101_6_1	106_6_1	107_4_13	104_6_4	105_6_10	2046_6_1	2045_4_2	2043_5_2	2040_0_2	2041_6_4
344_0_3	345_05_9	346_2_4	347_4_10	340_6_4	341_6_1	343_4_6	348_4_1	2318_34_1	2312_6_2	298_6_10	299_06_3	296_0_3	297_6_6	295_6_6	292_6_11	293_6_11	290_0_8	291_2_4	270_0_21	271_4_12	273_4_23	274_0_1	275_6_1	276_6_1	277_0_1	278_2_1	279_0_1	2268_6_4	2269_2_2	1132_4_1	2261_4_2	2443_0_1	2444_4_6	2449_6_4	108_6_11	109_4_2	102_1_11	103_2_4	100_6_2	101_6_1	106_6_1	107_4_16	104_6_1	105_6_9	2046_6_1	2045_4_4	2043_5_1	2040_0_1	2041_6_5
619_6_2	2269_2_5	965_6_1	164_6_11	527_5_2	165_6_16	1418_2_11	198_4_4	1524_6_1	1948_6_2	981_6_1	1257_6_5	1218_6_1	1943_6_1	1145_4_3	1944_5_6	1945_6_9	344_0_2	345_05_11	346_2_4	347_4_9	340_6_3	341_6_1	343_4_9	810_0_8	811_6_5	163_6_1	814_6_5	1148_4_4	1798_6_7	719_2_1	718_4_8	717_6_7	1792_4_1	1791_05_3	1398_34_4	1511_3_8	710_6_1	1490_6_9	2780_6_3	1492_4_5	1493_6_4	1495_6_1	2106_4_1	1498_6_6	2664_0_1	423_6_1	961_2_1	409_5_42	1702_6_7
619_6_3	965_6_1	164_6_13	527_5_3	198_4_2	1524_6_1	1257_6_6	1145_4_3	1944_5_6	1945_6_8	344_0_3	345_05_11	346_2_5	347_4_13	340_6_3	343_4_11	810_0_12	811_6_8	163_6_1	814_6_6	1148_4_3	1798_6_8	719_2_1	718_4_10	717_6_8	1792_4_2	1791_05_2	1398_34_1	1511_3_3	710_6_1	1490_6_6	2780_6_2	1492_4_11	1493_6_4	1495_6_1	1653_1_1	1498_6_8	423_6_1	594_1_1	1702_6_8	422_1_1	1704_2_1	1528_6_1	621_6_1	1067_4_3	1066_6_9	715_6_1	2105_46_1	1669_6_5	1668_5_2
619_6_3	965_6_1	164_6_12	527_5_2	870_6_1	198_4_3	1257_6_8	1145_4_3	1944_5_2	1945_6_7	344_0_4	345_05_5	346_2_4	347_4_11	340_6_2	343_4_10	810_0_14	811_6_10	163_6_1	814_6_10	1148_4_4	1798_6_10	719_2_3	718_4_3	717_6_8	1792_4_2	1791_05_2	1398_34_2	1013_6_1	1511_3_2	710_6_1	1490_6_6	421_4_1	1492_4_11	1493_6_2	1495_6_1	1103_05_11	1498_6_7	594_1_1	1702_6_9	2070_6_2	911_4_1	621_6_1	1067_4_1	1066_6_11	715_6_1	427_5_5	1669_6_4	1668_5_3	296_0_6
965_6_1	164_6_8	527_5_2	1145_4_2	1944_5_2	1945_6_10	344_0_4	345_05_1	346_2_7	347_4_12	340_6_1	343_4_14	810_0_12	811_6_7	814_6_7	1148_4_4	1798_6_12	719_2_2	718_4_6	717_6_9	1792_4_5	1791_05_1	1790_5_2	1013_6_2	710_6_1	1490_6_8	1492_4_14	1495_6_1	1103_05_6	1498_6_10	594_1_1	1702_6_5	916_6_9	911_4_1	621_6_1	619_6_1	1066_6_13	715_6_1	427_5_10	1669_6_5	1668_5_5	296_0_8	297_6_12	1665_0_1	912_2_10	292_6_15	293_6_7	290_0_7	1660_6_3	591_15_8
965_6_1	164_6_7	527_5_1	1945_6_17	344_0_1	345_05_1	346_2_10	347_4_12	343_4_19	810_0_10	811_6_4	814_6_6	1148_4_3	964_6_1	1798_6_10	719_2_4	718_4_7	717_6_8	1792_4_4	715_6_1	1790_5_2	710_6_1	1490_6_10	1492_4_12	1495_6_1	1498_6_6	594_1_1	1702_6_7	916_6_10	911_4_1	1066_6_13	913_6_6	1669_6_7	1668_5_6	296_0_8	297_6_17	1665_0_1	1259_5_11	292_6_17	293_6_8	290_0_6	1660_6_4	591_15_9	199_6_10	1082_4_28	597_6_11	195_2_13	598_6_12	197_6_13	190_4_7
164_6_7	527_5_1	1945_6_16	344_0_1	345_05_1	346_2_6	347_4_8	343_4_11	810_0_12	811_6_2	814_6_7	1148_4_7	964_6_1	1798_6_12	719_2_3	718_4_3	717_6_7	1792_4_6	715_6_1	1790_5_4	710_6_1	1490_6_8	1492_4_15	1495_6_1	1498_6_5	1702_6_17	916_6_16	911_4_1	1066_6_16	1669_6_7	1668_5_3	296_0_8	297_6_20	1665_0_1	1259_5_15	292_6_20	293_6_7	290_0_6	1660_6_4	591_15_9	199_6_5	1082_4_19	597_6_12	195_2_13	598_6_13	197_6_23	190_4_8	193_6_2	192_4_7	270_0_22
164_6_11	527_5_1	1945_6_12	345_05_1	346_2_8	347_4_7	343_4_9	810_0_8	811_6_1	814_6_4	964_6_1	1798_6_13	719_2_3	718_4_3	717_6_7	1792_4_9	715_6_1	1790_5_3	710_6_1	1490_6_6	1492_4_17	1495_6_1	1498_6_3	1702_6_15	916_6_20	911_4_1	1066_6_16	1669_6_12	1668_5_3	296_0_11	297_6_14	1665_0_1	1259_5_24	292_6_24	293_6_10	290_0_4	1660_6_3	591_15_18	199_6_11	1082_4_17	597_6_10	195_2_9	598_6_8	197_6_21	190_4_6	193_6_2	192_4_8	270_0_10	271_4_13	273_4_39
164_6_17	527_5_1	1945_6_13	345_05_1	346_2_6	347_4_5	343_4_9	810_0_4	814_6_5	964_6_1	1798_6_13	719_2_2	718_4_5	717_6_6	1792_4_14	715_6_1	1790_5_5	710_6_1	1490_6_6	1492_4_26	1495_6_1	1498_6_2	1702_6_13	916_6_22	911_4_1	1066_6_21	1669_6_9	1668_5_4	296_0_15	297_6_12	1665_0_1	1259_5_25	292_6_29	293_6_5	290_0_4	1660_6_2	591_15_19	199_6_15	1082_4_16	597_6_11	195_2_8	598_6_6	197_6_19	190_4_3	193_6_1	192_4_11	270_0_8	271_4_11	273_4_39	274_0_1
164_6_18	527_5_1	1945_6_16	345_05_1	346_2_6	347_4_4	343_4_11	810_0_2	814_6_5	1798_6_17	719_2_3	718_4_6	717_6_8	1792_4_19	715_6_1	1790_5_8	710_6_1	1490_6_6	1492_4_32	1495_6_1	1498_6_1	1702_6_15	916_6_23	911_4_1	1066_6_21	1669_6_4	1668_5_4	296_0_20	297_6_14	1665_0_1	1259_5_30	292_6_29	293_6_9	1660_6_1	591_15_16	199_6_14	1082_4_15	597_6_8	195_2_10	598_6_4	197_6_16	190_4_4	1126_6_18	192_4_16	270_0_6	271_4_7	273_4_43	274_0_1	275_6_1	277_0_1
164_6_21	527_5_1	1945_6_16	345_05_1	346_2_6	347_4_5	343_4_11	810_0_3	814_6_7	1798_6_18	719_2_2	718_4_8	717_6_7	1792_4_19	715_6_1	1790_5_12	710_6_1	1490_6_3	1492_4_21	1495_6_1	1702_6_17	916_6_22	911_4_1	1066_6_23	1669_6_3	1668_5_3	296_0_17	297_6_11	1665_0_1	1259_5_32	292_6_26	293_6_8	1660_6_1	591_15_15	199_6_9	1082_4_21	597_6_7	195_2_8	598_6_8	197_6_18	190_4_2	1126_6_22	192_4_19	270_0_3	271_4_10	273_4_36	274_0_1	275_6_1	277_0_1	194_6_8
164_6_29	527_5_1	1945_6_19	345_05_1	346_2_9	347_4_6	343_4_17	810_0_1	814_6_11	1798_6_20	719_2_2	718_4_9	717_6_4	1792_4_22	1790_5_7	710_6_1	1490_6_5	1492_4_16	1495_6_1	1702_6_17	916_6_13	911_4_1	1066_6_19	1669_6_4	1668_5_3	296_0_20	297_6_8	1665_0_1	1259_5_35	292_6_36	293_6_9	1660_6_1	591_15_17	199_6_9	198_4_19	597_6_5	195_2_10	598_6_3	197_6_18	190_4_2	1126_6_21	192_4_27	270_0_3	271_4_12	273_4_29	274_0_1	275_6_1	277_0_1	194_6_6	738_6_7
164_6_24	1945_6_18	345_05_1	346_2_6	347_4_5	343_4_17	814_6_7	1798_6_23	719_2_1	718_4_10	717_6_3	1792_4_20	1790_5_9	710_6_1	1490_6_4	1492_4_11	1495_6_1	1702_6_20	916_6_19	911_4_1	1066_6_9	1669_6_6	1668_5_3	296_0_15	297_6_7	1665_0_1	1259_5_37	292_6_42	293_6_7	1660_6_1	591_15_21	199_6_10	198_4_10	597_6_3	195_2_8	598_6_4	197_6_20	1126_6_19	192_4_26	270_0_1	271_4_13	273_4_24	274_0_1	275_6_1	277_0_1	194_6_3	738_6_7	524_2_15	526_2_17	2269_2_13
164_6_25	1945_6_22	345_05_1	346_2_5	347_4_8	343_4_16	814_6_5	1798_6_32	719_2_2	718_4_15	717_6_4	1792_4_20	1790_5_9	710_6_1	1492_4_8	1495_6_1	1702_6_23	916_6_20	911_4_1	1066_6_7	1669_6_6	1668_5_1	296_0_15	297_6_6	1665_0_1	1259_5_28	292_6_44	293_6_13	591_15_15	199_6_6	198_4_11	597_6_3	195_2_8	598_6_1	197_6_19	1126_6_15	192_4_24	270_0_2	271_4_16	273_4_26	274_0_1	275_6_1	277_0_1	194_6_2	738_6_8	524_2_18	526_2_19	2269_2_14	520_6_1	1407_2_7
164_6_24	1945_6_25	346_2_7	347_4_12	343_4_12	814_6_4	1798_6_36	719_2_1	718_4_16	717_6_4	1792_4_13	1790_5_2	710_6_1	1492_4_10	1495_6_1	1702_6_22	911_4_1	1066_6_6	1669_6_7	1668_5_3	296_0_21	297_6_6	1665_0_1	1259_5_33	292_6_42	293_6_12	591_15_19	199_6_5	198_4_18	597_6_3	195_2_9	598_6_1	197_6_20	1126_6_14	192_4_24	271_4_19	273_4_29	274_0_1	275_6_1	277_0_1	738_6_6	524_2_21	526_2_27	2269_2_13	520_6_1	1407_2_4	529_4_1	1013_6_15	1234_2_22	448_6_4
164_6_22	507_2_7	1945_6_26	346_2_7	347_4_11	343_4_16	814_6_3	1798_6_38	718_4_11	717_6_4	1792_4_17	1790_5_1	710_6_1	1492_4_12	1495_6_1	1702_6_25	911_4_1	1066_6_6	1669_6_8	1668_5_3	296_0_20	297_6_2	1665_0_1	912_2_7	292_6_48	293_6_14	591_15_25	199_6_3	198_4_11	597_6_1	195_2_8	194_6_3	197_6_24	1126_6_20	192_4_18	271_4_13	273_4_40	274_0_1	275_6_1	277_0_1	524_2_18	526_2_31	2269_2_11	520_6_1	1407_2_2	1013_6_15	1234_2_24	448_6_3	1231_2_4	1232_2_3
507_2_5	1945_6_21	346_2_6	347_4_9	343_4_17	814_6_1	1798_6_43	718_4_11	717_6_3	1792_4_16	710_6_1	1492_4_10	1702_6_16	911_4_1	1066_6_6	1669_6_10	1668_5_2	296_0_20	297_6_2	1665_0_1	912_2_9	292_6_54	293_6_14	591_15_35	199_6_2	198_4_8	597_6_1	195_2_2	194_6_4	197_6_20	1126_6_14	192_4_18	271_4_10	273_4_33	275_6_1	277_0_1	524_2_24	526_2_32	2269_2_9	520_6_1	528_6_1	1013_6_19	1234_2_24	448_6_2	1231_2_5	1232_2_4	2762_6_5	2760_0_3	108_6_6	102_1_6
507_2_4	1945_6_26	346_2_8	347_4_10	343_4_20	348_4_1	1798_6_51	718_4_16	717_6_1	1792_4_12	710_6_1	1492_4_9	1702_6_18	911_4_1	1066_6_7	1669_6_9	1668_5_1	296_0_22	297_6_1	1665_0_1	912_2_16	292_6_53	293_6_14	591_15_36	199_6_1	198_4_3	597_6_1	195_2_4	194_6_1	197_6_19	1126_6_17	192_4_13	271_4_12	273_4_36	275_6_1	277_0_1	524_2_14	526_2_35	2269_2_11	520_6_1	528_6_1	1013_6_21	1234_2_25	1231_2_7	1232_2_6	2762_6_2	2760_0_3	108_6_5	102_1_4	101_6_1
507_2_4	1945_6_22	346_2_12	347_4_7	343_4_16	348_4_1	1798_6_55	718_4_11	717_6_1	1792_4_7	710_6_1	1492_4_16	1702_6_18	911_4_1	1066_6_7	1669_6_7	299_06_1	296_0_13	297_6_1	1665_0_1	912_2_16	292_6_47	293_6_16	591_15_42	199_6_1	198_4_1	597_6_1	195_2_6	197_6_16	1126_6_19	192_4_10	271_4_14	273_4_47	275_6_1	277_0_1	524_2_15	526_2_28	2269_2_13	520_6_1	528_6_1	1013_6_24	1234_2_26	1231_2_6	1232_2_6	2762_6_2	2760_0_2	108_6_8	101_6_1	107_4_48	902_6_1
507_2_4	1945_6_22	346_2_12	347_4_8	343_4_20	348_4_1	1798_6_56	718_4_12	1792_4_5	710_6_1	1492_4_20	1702_6_20	911_4_1	1066_6_6	1669_6_7	296_0_11	297_6_1	1665_0_1	912_2_16	292_6_41	293_6_27	591_15_38	198_4_2	597_6_1	195_2_3	197_6_19	1126_6_16	192_4_15	271_4_15	273_4_52	275_6_1	277_0_1	524_2_14	526_2_29	2269_2_9	520_6_1	528_6_1	1013_6_24	1234_2_27	1231_2_9	1232_2_6	2762_6_3	2760_0_1	108_6_13	101_6_1	107_4_45	902_6_4	907_6_22	1843_4_8	32_6_1
507_2_1	1945_6_21	346_2_12	347_4_5	343_4_24	348_4_1	1798_6_56	718_4_9	1792_4_4	710_6_1	1492_4_21	1702_6_8	911_4_1	1066_6_4	1669_6_19	296_0_9	297_6_1	1665_0_1	912_2_21	292_6_45	293_6_27	591_15_33	198_4_2	597_6_1	195_2_2	197_6_20	1126_6_17	192_4_16	271_4_11	273_4_40	275_6_1	277_0_1	524_2_19	526_2_30	2269_2_5	520_6_1	528_6_1	1013_6_24	1234_2_21	1231_2_15	1232_2_4	2762_6_4	2760_0_1	108_6_18	101_6_1	107_4_39	902_6_2	907_6_20	1843_4_10	32_6_1
1945_6_11	346_2_17	347_4_9	343_4_24	348_4_1	1798_6_54	718_4_12	1792_4_2	710_6_1	1492_4_18	1702_6_11	911_4_1	1066_6_2	1669_6_15	296_0_7	297_6_1	1665_0_1	912_2_11	292_6_44	293_6_20	591_15_33	198_4_4	597_6_1	195_2_4	197_6_18	1126_6_11	192_4_13	271_4_7	273_4_43	275_6_1	277_0_1	524_2_15	526_2_37	2269_2_5	520_6_1	528_6_1	1404_6_24	1234_2_19	1231_2_16	1232_2_2	2762_6_2	2760_0_1	108_6_19	101_6_1	107_4_37	902_6_4	907_6_17	1843_4_10	32_6_1	1841_2_15
1945_6_13	346_2_19	347_4_7	343_4_23	348_4_1	1798_6_41	718_4_10	1792_4_2	710_6_1	1492_4_19	1702_6_14	911_4_1	1066_6_2	1669_6_18	296_0_5	297_6_1	1665_0_1	912_2_8	292_6_40	293_6_16	591_15_38	198_4_2	597_6_1	195_2_3	197_6_17	1126_6_8	192_4_10	271_4_4	273_4_52	275_6_1	277_0_1	524_2_19	526_2_45	2269_2_6	520_6_1	528_6_1	1404_6_33	1234_2_18	1231_2_16	1232_2_1	2762_6_4	440_5_1	108_6_24	101_6_1	107_4_37	902_6_5	907_6_13	1843_4_7	32_6_1	1841_2_16
1945_6_10	346_2_17	347_4_10	343_4_18	348_4_1	1798_6_40	718_4_7	1792_4_4	710_6_1	1492_4_26	1702_6_13	911_4_1	1669_6_19	296_0_12	297_6_1	1665_0_1	912_2_11	292_6_45	293_6_17	591_15_31	198_4_2	597_6_1	195_2_8	197_6_18	1126_6_4	192_4_17	271_4_3	273_4_51	275_6_1	277_0_1	524_2_21	526_2_34	2269_2_10	520_6_1	528_6_1	1013_6_33	1234_2_21	1231_2_22	1232_2_1	2762_6_5	440_5_1	108_6_25	101_6_1	107_4_32	902_6_5	907_6_9	1843_4_8	32_6_1	1841_2_13	30_5_7
1945_6_8	346_2_15	347_4_8	343_4_14	348_4_1	1798_6_37	718_4_6	1792_4_2	710_6_1	1492_4_24	1702_6_22	911_4_1	1669_6_18	296_0_15	297_6_1	1665_0_1	912_2_12	292_6_42	293_6_16	591_15_23	198_4_5	597_6_1	195_2_6	197_6_21	1126_6_2	192_4_9	271_4_1	273_4_43	275_6_1	277_0_1	524_2_14	526_2_30	2269_2_7	520_6_1	528_6_1	1013_6_34	1234_2_18	1231_2_21	1232_2_3	2762_6_3	440_5_1	108_6_29	101_6_1	107_4_29	902_6_2	907_6_5	1843_4_9	32_6_1	1841_2_11	30_5_8
1945_6_13	346_2_13	347_4_5	343_4_12	348_4_1	1798_6_33	718_4_8	1792_4_1	710_6_1	1492_4_22	1702_6_22	911_4_1	1669_6_30	296_0_19	297_6_1	1665_0_1	912_2_17	292_6_37	293_6_16	591_15_24	198_4_4	597_6_1	195_2_6	197_6_26	1126_6_3	192_4_9	271_4_1	273_4_53	275_6_1	277_0_1	524_2_11	526_2_31	2269_2_6	520_6_1	528_6_1	1404_6_46	1234_2_17	1231_2_19	1232_2_2	2762_6_2	440_5_1	108_6_27	101_6_1	107_4_31	2460_6_6	907_6_6	1843_4_5	32_6_1	1841_2_11	30_5_8
1945_6_10	346_2_11	347_4_2	343_4_9	348_4_1	1798_6_35	718_4_5	710_6_1	1492_4_22	1702_6_22	911_4_1	1669_6_33	296_0_18	297_6_1	1665_0_1	912_2_15	292_6_34	293_6_18	591_15_24	198_4_5	597_6_1	195_2_6	197_6_35	1126_6_1	192_4_10	271_4_1	273_4_63	275_6_1	277_0_1	524_2_17	526_2_28	2269_2_5	520_6_1	528_6_1	1013_6_35	1234_2_13	1231_2_14	1232_2_2	440_5_1	108_6_26	101_6_1	107_4_41	2460_6_8	907_6_3	1843_4_9	32_6_1	1841_2_11	30_5_7	37_0_1	35_6_56
1945_6_13	346_2_12	347_4_2	343_4_9	348_4_1	1798_6_29	718_4_6	710_6_1	1492_4_29	1702_6_17	911_4_1	1669_6_29	296_0_20	297_6_1	1665_0_1	912_2_16	292_6_41	293_6_16	591_15_16	198_4_8	597_6_1	195_2_5	197_6_32	192_4_4	271_4_1	273_4_70	275_6_1	524_2_8	526_2_27	527_5_1	520_6_1	528_6_1	1013_6_38	1234_2_9	1231_2_17	2444_4_26	440_5_1	108_6_30	101_6_1	107_4_48	2460_6_9	907_6_4	1843_4_9	32_6_1	1841_2_10	30_5_6	37_0_1	35_6_53	645_6_49	647_5_20
1945_6_17	346_2_10	347_4_2	343_4_9	348_4_1	1798_6_24	718_4_10	710_6_1	1492_4_28	1702_6_19	911_4_1	1669_6_31	296_0_15	297_6_1	1665_0_1	912_2_13	292_6_42	293_6_16	591_15_15	198_4_9	597_6_1	195_2_1	197_6_35	192_4_6	271_4_1	273_4_70	275_6_1	524_2_4	526_2_32	527_5_1	520_6_1	528_6_1	1013_6_34	1234_2_10	1231_2_15	2444_4_25	440_5_1	108_6_33	101_6_1	107_4_42	2460_6_10	907_6_8	1843_4_4	32_6_1	1841_2_11	30_5_9	37_0_1	35_6_55	645_6_60	647_5_17
1945_6_24	346_2_8	347_4_2	343_4_8	348_4_1	1798_6_22	718_4_5	710_6_1	1492_4_27	1702_6_23	911_4_1	1669_6_35	296_0_15	297_6_1	1665_0_1	912_2_12	292_6_46	293_6_16	591_15_9	198_4_13	597_6_1	197_6_38	192_4_8	271_4_1	273_4_100	275_6_1	524_2_7	526_2_33	527_5_1	520_6_1	528_6_1	1013_6_35	1234_2_12	1231_2_16	2444_4_28	440_5_1	108_6_30	101_6_1	107_4_33	2460_6_13	907_6_6	1843_4_6	32_6_1	1841_2_11	30_5_7	37_0_1	35_6_65	645_6_55	647_5_16	853_6_1
1945_6_25	346_2_7	347_4_1	343_4_8	348_4_1	1798_6_23	718_4_5	710_6_1	1492_4_28	1702_6_19	911_4_1	1669_6_29	296_0_17	297_6_1	1665_0_1	912_2_10	292_6_49	293_6_15	591_15_9	198_4_15	597_6_1	197_6_38	192_4_12	271_4_1	273_4_99	275_6_1	524_2_7	526_2_35	527_5_1	520_6_1	528_6_1	1404_6_59	1234_2_10	1231_2_16	2444_4_22	440_5_1	108_6_36	101_6_1	107_4_23	2460_6_12	907_6_8	1843_4_6	32_6_1	1841_2_14	30_5_6	37_0_1	35_6_67	645_6_64	647_5_15	853_6_1
1945_6_21	346_2_4	343_4_7	348_4_1	1798_6_25	718_4_4	710_6_1	1492_4_18	1702_6_22	911_4_1	1669_6_32	296_0_17	297_6_1	1665_0_1	912_2_6	292_6_43	293_6_9	591_15_17	198_4_14	597_6_1	197_6_36	192_4_15	271_4_1	273_4_85	275_6_1	524_2_7	526_2_37	527_5_1	520_6_1	528_6_1	1404_6_43	1234_2_7	1231_2_19	2444_4_27	440_5_1	108_6_36	101_6_1	107_4_21	907_6_10	1843_4_8	32_6_1	1841_2_11	30_5_3	37_0_1	35_6_50	645_6_69	647_5_16	853_6_1	248_0_1	1696_6_26
1945_6_22	346_2_5	343_4_8	348_4_1	1798_6_27	718_4_3	710_6_1	1492_4_18	1702_6_20	911_4_1	1669_6_28	296_0_21	297_6_1	1665_0_1	912_2_8	292_6_31	293_6_19	591_15_14	198_4_11	597_6_1	197_6_33	192_4_11	271_4_1	273_4_90	275_6_1	524_2_7	526_2_39	527_5_1	520_6_1	528_6_1	1404_6_51	1234_2_7	1231_2_27	2444_4_26	440_5_1	108_6_32	101_6_1	107_4_20	907_6_13	1843_4_2	32_6_1	1841_2_17	30_5_6	37_0_1	35_6_49	645_6_70	647_5_17	853_6_1	248_0_1	1696_6_23
1945_6_31	346_2_2	343_4_6	348_4_1	1798_6_27	718_4_3	710_6_1	1492_4_19	1702_6_29	911_4_1	1669_6_25	296_0_25	297_6_1	1665_0_1	912_2_10	292_6_23	293_6_19	591_15_19	198_4_19	597_6_1	197_6_24	192_4_12	271_4_1	273_4_105	275_6_1	524_2_7	526_2_40	527_5_1	520_6_1	528_6_1	1404_6_55	1234_2_6	1231_2_25	2444_4_23	440_5_1	108_6_31	101_6_1	107_4_20	907_6_14	1843_4_3	32_6_1	1841_2_20	30_5_9	37_0_1	35_6_57	645_6_58	647_5_22	853_6_1	248_0_1	1696_6_15
1945_6_30	346_2_3	343_4_5	348_4_1	1798_6_27	718_4_5	710_6_1	1492_4_19	1702_6_21	911_4_1	1669_6_25	296_0_24	297_6_1	1665_0_1	912_2_15	292_6_20	293_6_17	591_15_19	198_4_21	597_6_1	197_6_22	192_4_10	271_4_1	273_4_101	275_6_1	524_2_9	526_2_41	527_5_1	520_6_1	528_6_1	1404_6_64	1234_2_3	1231_2_27	2444_4_24	440_5_1	108_6_32	101_6_1	107_4_21	907_6_11	1843_4_2	32_6_1	1841_2_22	30_5_12	37_0_1	35_6_45	645_6_50	647_5_20	853_6_1	248_0_1	1696_6_20
1945_6_31	346_2_4	343_4_1	348_4_1	1798_6_29	718_4_3	710_6_1	1492_4_21	1702_6_17	911_4_1	1669_6_24	296_0_23	297_6_1	1665_0_1	912_2_17	292_6_17	293_6_24	591_15_7	198_4_17	597_6_1	197_6_19	192_4_10	271_4_1	273_4_90	275_6_1	524_2_8	526_2_36	527_5_1	520_6_1	528_6_1	1404_6_61	1234_2_8	1231_2_19	2444_4_21	440_5_1	108_6_35	101_6_1	107_4_15	907_6_10	1843_4_2	32_6_1	1841_2_22	30_5_7	37_0_1	35_6_44	645_6_40	647_5_18	853_6_1	248_0_1	1696_6_16
1945_6_38	346_2_3	343_4_1	1798_6_26	718_4_2	710_6_1	1492_4_18	1702_6_9	2077_2_13	1669_6_27	296_0_25	297_6_1	1665_0_1	912_2_24	292_6_11	293_6_25	591_15_8	198_4_9	597_6_1	197_6_15	192_4_16	271_4_1	273_4_100	275_6_1	524_2_10	526_2_33	527_5_1	520_6_1	528_6_1	1013_6_34	1234_2_4	1231_2_17	2444_4_16	440_5_1	108_6_36	101_6_1	107_4_11	907_6_11	1843_4_3	32_6_1	1841_2_17	30_5_5	37_0_1	35_6_42	645_6_35	647_5_19	853_6_1	248_0_1	1696_6_13	99_6_1
217_4_2	66_6_30	1192_6_17	1593_6_1	322_6_1	668_4_46	763_6_33	664_6_7	207_4_1	660_4_1	920_6_2	61_6_1	135_4_45	138_6_21	2099_6_35	1259_5_24	493_6_42	24_6_1	25_2_1	1830_2_17	1831_6_50	1771_6_6	1078_6_55	297_6_1	95_6_1	29_1_5	1945_6_36	2407_6_38	346_2_2	2019_6_1	4_6_1	401_6_1	1376_6_84	1465_5_1	932_4_1	220_6_3	1460_2_2	287_6_46	286_4_1	1798_6_26	2709_6_7	990_4_29	718_4_2	677_0_9	32_6_1	1152_6_148	263_2_28	1957_6_3	12_4_1	2453_4_34
217_4_3	66_6_34	1192_6_13	1593_6_1	322_6_1	668_4_46	763_6_37	664_6_8	207_4_1	660_4_1	920_6_2	135_4_43	138_6_18	2099_6_44	1259_5_30	493_6_48	24_6_1	25_2_1	1830_2_26	1831_6_56	1771_6_4	1078_6_49	297_6_1	95_6_1	29_1_5	1945_6_27	2407_6_34	346_2_1	26_6_1	4_6_1	401_6_1	1376_6_83	1465_5_1	932_4_1	220_6_1	1460_2_2	287_6_42	408_0_72	1798_6_24	2709_6_8	990_4_28	718_4_3	677_0_9	32_6_1	1152_6_144	263_2_18	1957_6_1	12_4_1	2453_4_35	265_6_1
217_4_5	66_6_29	1192_6_10	1593_6_1	322_6_1	668_4_36	763_6_40	664_6_9	207_4_1	660_4_1	920_6_1	135_4_55	138_6_18	2099_6_48	1259_5_32	493_6_52	24_6_1	25_2_1	1830_2_26	1831_6_55	1771_6_6	1078_6_49	297_6_1	95_6_1	29_1_6	1945_6_28	2407_6_37	346_2_2	26_6_1	4_6_1	401_6_1	1376_6_80	1465_5_1	932_4_1	220_6_1	1460_2_1	287_6_41	408_0_57	1798_6_27	2709_6_11	990_4_32	718_4_3	677_0_8	32_6_1	1152_6_156	263_2_18	1492_4_15	12_4_1	2453_4_35	265_6_1
217_4_2	66_6_22	1192_6_10	1593_6_1	322_6_1	668_4_38	763_6_30	664_6_5	207_4_1	660_4_1	132_6_9	135_4_40	138_6_21	2099_6_50	1259_5_33	493_6_65	24_6_1	25_2_1	1830_2_33	1831_6_55	1771_6_9	1078_6_49	297_6_1	95_6_1	29_1_7	1945_6_25	2407_6_30	346_2_5	26_6_1	4_6_1	401_6_1	1376_6_80	1465_5_1	932_4_1	549_6_21	287_6_42	408_0_66	1798_6_25	2709_6_16	990_4_21	718_4_3	677_0_5	32_6_1	1152_6_162	263_2_8	1492_4_17	12_4_1	2453_4_47	265_6_1	264_6_79
217_4_1	66_6_18	1192_6_14	1593_6_1	322_6_1	668_4_34	763_6_29	664_6_3	207_4_1	660_4_1	132_6_10	135_4_33	138_6_21	2099_6_50	1259_5_43	493_6_57	24_6_1	25_2_1	1830_2_32	1831_6_61	1771_6_11	1078_6_45	297_6_1	95_6_1	29_1_13	1945_6_24	2407_6_28	346_2_3	26_6_1	4_6_1	401_6_1	1376_6_76	1465_5_1	932_4_1	549_6_19	287_6_40	408_0_60	1798_6_25	2709_6_11	990_4_30	718_4_4	677_0_4	32_6_1	1152_6_150	263_2_7	1492_4_18	12_4_1	2453_4_39	265_6_1	264_6_83
217_4_2	66_6_10	1192_6_16	1593_6_1	322_6_1	668_4_51	763_6_33	664_6_4	207_4_1	660_4_1	132_6_11	135_4_32	138_6_23	2099_6_53	1259_5_39	493_6_51	24_6_1	25_2_1	1830_2_30	1831_6_71	1771_6_8	1078_6_37	297_6_1	95_6_1	29_1_13	1945_6_30	2407_6_26	346_2_2	26_6_1	4_6_1	401_6_1	1376_6_84	1465_5_1	932_4_1	549_6_19	287_6_45	408_0_56	1798_6_20	2709_6_8	990_4_34	718_4_3	677_0_6	32_6_1	1152_6_169	263_2_6	1492_4_20	12_4_1	2453_4_28	265_6_1	264_6_77
217_4_2	66_6_10	1192_6_17	1593_6_1	322_6_1	668_4_41	763_6_33	664_6_8	660_4_1	132_6_9	135_4_37	138_6_18	2099_6_48	1259_5_35	493_6_36	24_6_1	25_2_1	1830_2_38	1831_6_61	1771_6_9	1078_6_37	297_6_1	95_6_1	29_1_9	1945_6_37	2407_6_27	346_2_2	26_6_1	4_6_1	401_6_1	1376_6_86	1465_5_1	932_4_1	549_6_17	287_6_52	408_0_43	1798_6_20	2709_6_12	990_4_25	718_4_4	677_0_11	32_6_1	1152_6_172	263_2_8	158_46_7	12_4_1	2453_4_22	265_6_1	264_6_64	128_6_43
217_4_2	66_6_9	1192_6_15	1593_6_1	322_6_1	668_4_43	763_6_21	664_6_6	660_4_1	132_6_7	135_4_23	138_6_17	2099_6_47	1259_5_30	493_6_30	24_6_1	25_2_1	1830_2_38	1831_6_53	1771_6_6	1078_6_37	297_6_1	95_6_1	29_1_13	1945_6_42	2407_6_25	346_2_2	26_6_1	4_6_1	401_6_1	1376_6_93	1465_5_1	932_4_1	549_6_14	287_6_59	408_0_36	1798_6_16	2709_6_8	990_4_19	718_4_2	677_0_11	32_6_1	1152_6_186	263_2_6	158_46_7	12_4_1	2453_4_23	265_6_1	264_6_56	128_6_46
217_4_5	66_6_6	1192_6_11	1593_6_1	322_6_1	668_4_48	763_6_23	664_6_2	660_4_1	132_6_7	135_4_27	138_6_14	2099_6_45	1259_5_36	493_6_37	24_6_1	25_2_1	1830_2_34	1831_6_46	1771_6_11	1078_6_36	297_6_1	95_6_1	29_1_15	1945_6_46	2407_6_32	346_2_3	26_6_1	4_6_1	401_6_1	1376_6_83	1465_5_1	932_4_1	549_6_17	287_6_49	408_0_33	1798_6_23	2709_6_9	990_4_25	718_4_3	677_0_10	32_6_1	1152_6_174	263_2_8	158_46_7	12_4_1	2453_4_30	265_6_1	264_6_62	128_6_41
217_4_4	66_6_3	1192_6_7	1593_6_1	322_6_1	668_4_40	763_6_25	664_6_4	660_4_1	132_6_8	135_4_38	138_6_15	2099_6_47	1259_5_37	493_6_34	24_6_1	25_2_1	1830_2_34	1831_6_45	1771_6_10	1078_6_34	297_6_1	95_6_1	29_1_17	1945_6_43	2407_6_33	346_2_3	26_6_1	4_6_1	401_6_1	1376_6_83	1465_5_1	932_4_1	549_6_12	287_6_44	408_0_41	1798_6_22	2709_6_11	990_4_24	718_4_2	677_0_16	1152_6_173	263_2_11	158_46_8	12_4_1	2453_4_34	265_6_1	264_6_57	128_6_41	505_6_27
217_4_1	1192_6_3	1593_6_1	322_6_1	668_4_41	763_6_27	664_6_2	132_6_11	135_4_36	138_6_14	2099_6_57	1259_5_37	493_6_28	24_6_1	25_2_1	1830_2_33	1831_6_49	1771_6_9	1078_6_36	297_6_1	95_6_1	29_1_14	1945_6_42	2407_6_35	346_2_1	26_6_1	4_6_1	401_6_1	1376_6_84	1465_5_1	932_4_1	549_6_10	287_6_40	408_0_40	1798_6_20	2709_6_11	990_4_23	718_4_2	677_0_15	1152_6_177	263_2_15	158_46_10	12_4_1	2453_4_26	265_6_1	264_6_57	128_6_45	505_6_22	269_6_46	409_5_13
217_4_1	1192_6_1	322_6_1	668_4_44	763_6_34	664_6_1	132_6_19	135_4_33	138_6_19	2099_6_67	1259_5_35	493_6_36	24_6_1	25_2_1	1830_2_26	1831_6_57	1771_6_15	1078_6_38	297_6_1	95_6_1	29_1_20	1945_6_48	2407_6_38	2404_6_38	26_6_1	4_6_1	401_6_1	1376_6_84	1465_5_1	932_4_1	549_6_7	287_6_33	408_0_36	1798_6_23	2709_6_9	990_4_21	718_4_2	677_0_10	1152_6_178	263_2_17	1492_4_21	12_4_1	2453_4_23	265_6_1	264_6_57	128_6_49	505_6_17	269_6_43	409_5_17	58_6_1
217_4_2	668_4_53	763_6_29	664_6_2	132_6_15	135_4_46	138_6_20	2099_6_64	1259_5_44	493_6_40	24_6_1	25_2_1	1830_2_24	1831_6_62	1771_6_14	1078_6_33	297_6_1	95_6_1	29_1_14	1945_6_54	2407_6_40	2404_6_40	26_6_1	4_6_1	401_6_1	1376_6_81	1465_5_1	932_4_1	549_6_8	287_6_26	408_0_53	1798_6_19	2709_6_5	990_4_14	1093_6_54	677_0_9	1152_6_180	263_2_12	1492_4_24	12_4_1	2453_4_22	265_6_1	264_6_52	128_6_54	505_6_20	269_6_38	409_5_20	58_6_1	59_5_72	2555_6_63
217_4_4	668_4_45	763_6_25	132_6_19	135_4_49	138_6_12	2099_6_64	1259_5_56	493_6_35	24_6_1	25_2_1	1830_2_27	1831_6_57	1771_6_17	1078_6_35	297_6_1	95_6_1	29_1_12	1945_6_54	2407_6_45	2404_6_50	26_6_1	4_6_1	401_6_1	1376_6_82	1465_5_1	932_4_1	549_6_14	287_6_24	408_0_61	1798_6_16	2709_6_5	990_4_11	1093_6_48	677_0_18	1152_6_177	263_2_13	1492_4_24	12_4_1	2453_4_30	265_6_1	264_6_52	128_6_48	505_6_23	269_6_35	409_5_12	58_6_1	59_5_71	2555_6_67	1824_2_89
217_4_3	668_4_41	763_6_28	132_6_16	135_4_42	138_6_8	2099_6_56	1259_5_53	493_6_51	24_6_1	25_2_1	1830_2_36	1831_6_54	1771_6_12	1078_6_36	297_6_1	95_6_1	29_1_17	1945_6_48	2407_6_56	2404_6_45	26_6_1	4_6_1	401_6_1	1376_6_82	1465_5_1	932_4_1	549_6_16	287_6_33	408_0_57	1798_6_17	2709_6_5	990_4_5	1093_6_45	677_0_14	1152_6_180	263_2_19	1492_4_24	12_4_1	2453_4_38	265_6_1	264_6_47	128_6_48	505_6_19	269_6_36	409_5_9	58_6_1	59_5_67	2555_6_56	1824_2_98
217_4_2	668_4_35	763_6_21	132_6_16	135_4_36	138_6_7	2099_6_60	1259_5_54	493_6_48	24_6_1	25_2_1	1830_2_38	1831_6_63	1771_6_15	1078_6_29	95_6_1	29_1_17	1945_6_44	2407_6_51	2404_6_46	26_6_1	401_6_1	1376_6_83	1465_5_1	932_4_1	549_6_12	287_6_34	408_0_61	1798_6_15	2709_6_7	990_4_3	1093_6_53	677_0_19	1152_6_181	263_2_18	158_46_7	12_4_1	2453_4_34	265_6_1	264_6_63	128_6_54	269_6_41	409_5_13	58_6_1	59_5_59	2555_6_55	1824_2_106	56_6_1	51_2_20	928_6_10
217_4_1	668_4_28	763_6_14	132_6_12	135_4_35	138_6_7	2099_6_62	1259_5_70	493_6_52	24_6_1	25_2_1	1830_2_35	1831_6_59	1771_6_19	1078_6_22	95_6_1	29_1_14	1945_6_43	2407_6_42	2404_6_46	26_6_1	401_6_1	1376_6_71	1465_5_1	932_4_1	549_6_11	287_6_29	408_0_68	1798_6_17	2709_6_10	990_4_4	1093_6_56	677_0_24	1152_6_183	263_2_16	158_46_12	12_4_1	2453_4_36	265_6_1	264_6_60	128_6_47	269_6_36	409_5_10	58_6_1	59_5_70	2555_6_58	1824_2_99	56_6_1	51_2_15	928_6_13
217_4_2	668_4_25	763_6_17	132_6_12	135_4_31	138_6_8	2099_6_59	1259_5_75	493_6_71	24_6_1	25_2_1	1830_2_35	1831_6_60	1771_6_20	1078_6_21	95_6_1	29_1_17	1945_6_41	2407_6_37	2404_6_41	26_6_1	401_6_1	1376_6_70	1465_5_1	932_4_1	549_6_9	287_6_27	408_0_70	1798_6_22	2709_6_10	990_4_3	1093_6_54	677_0_26	1152_6_201	263_2_13	158_46_10	12_4_1	2453_4_29	265_6_1	264_6_55	128_6_53	269_6_28	409_5_10	58_6_1	59_5_77	2555_6_61	1824_2_97	56_6_1	51_2_15	928_6_15
217_4_2	668_4_27	763_6_7	132_6_12	135_4_28	138_6_8	2099_6_58	1259_5_83	493_6_63	24_6_1	25_2_1	1830_2_37	1831_6_51	1771_6_16	1078_6_18	1599_6_1	29_1_18	1945_6_35	2407_6_46	2404_6_36	26_6_1	401_6_1	1376_6_53	1465_5_1	932_4_1	549_6_9	287_6_27	408_0_57	1798_6_21	2709_6_10	990_4_1	1093_6_48	677_0_29	1152_6_214	263_2_15	158_46_9	12_4_1	2453_4_26	265_6_1	264_6_54	128_6_40	269_6_24	409_5_12	58_6_1	59_5_80	2555_6_59	1824_2_101	56_6_1	51_2_21	928_6_19
217_4_1	668_4_31	763_6_4	132_6_22	135_4_30	138_6_6	2099_6_68	1259_5_93	493_6_55	24_6_1	25_2_1	1830_2_42	1831_6_45	1771_6_17	1078_6_27	1599_6_1	29_1_10	1945_6_32	2407_6_37	2404_6_39	26_6_1	401_6_1	1376_6_66	1465_5_1	932_4_1	549_6_8	287_6_17	408_0_61	1798_6_20	2709_6_9	1093_6_42	677_0_35	1152_6_212	263_2_17	158_46_9	12_4_1	2453_4_27	265_6_1	264_6_52	128_6_42	269_6_18	409_5_10	58_6_1	59_5_76	2555_6_54	1824_2_92	56_6_1	51_2_13	928_6_23	415_6_1
217_4_1	668_4_34	763_6_3	132_6_25	135_4_23	138_6_6	2099_6_72	1259_5_96	493_6_58	24_6_1	25_2_1	1830_2_44	1831_6_49	1771_6_19	1078_6_32	1599_6_1	29_1_12	1945_6_28	2407_6_37	2404_6_41	26_6_1	401_6_1	1376_6_65	1465_5_1	932_4_1	549_6_8	287_6_19	408_0_58	1798_6_21	2709_6_4	1093_6_35	677_0_34	1152_6_226	263_2_19	158_46_10	12_4_1	2453_4_18	265_6_1	264_6_62	128_6_49	269_6_13	409_5_11	58_6_1	59_5_75	2555_6_56	1824_2_92	56_6_1	51_2_9	928_6_23	415_6_1
217_4_1	668_4_32	763_6_3	132_6_25	135_4_23	138_6_3	2099_6_58	1259_5_94	493_6_53	24_6_1	25_2_1	1830_2_49	1831_6_41	1771_6_16	1078_6_38	1599_6_1	29_1_9	1945_6_21	2407_6_39	2404_6_55	26_6_1	401_6_1	1376_6_64	1465_5_1	932_4_1	549_6_12	287_6_16	408_0_54	1798_6_18	2709_6_6	1093_6_38	677_0_27	1152_6_233	263_2_13	158_46_11	12_4_1	2453_4_11	265_6_1	264_6_48	128_6_43	269_6_10	409_5_7	58_6_1	59_5_78	2555_6_64	1824_2_107	56_6_1	51_2_17	928_6_25	415_6_1
217_4_1	668_4_43	763_6_4	132_6_22	135_4_21	138_6_6	2099_6_59	1259_5_94	493_6_55	24_6_1	25_2_1	1830_2_54	1831_6_43	1771_6_10	1078_6_33	1599_6_1	29_1_7	1945_6_21	2407_6_40	2404_6_54	26_6_1	401_6_1	1376_6_69	1465_5_1	932_4_1	549_6_9	287_6_13	408_0_47	1798_6_18	2709_6_8	1093_6_39	677_0_29	1152_6_241	263_2_16	158_46_9	12_4_1	2453_4_9	265_6_1	264_6_45	128_6_48	269_6_8	409_5_7	58_6_1	59_5_88	2555_6_78	1824_2_114	56_6_1	51_2_13	928_6_31	415_6_1
217_4_1	668_4_52	763_6_5	132_6_23	135_4_28	138_6_6	2099_6_58	1259_5_87	493_6_62	24_6_1	25_2_1	1830_2_57	1831_6_43	1771_6_9	1078_6_40	1599_6_1	29_1_8	1945_6_24	2407_6_39	2404_6_47	26_6_1	401_6_1	1376_6_92	1465_5_1	932_4_1	549_6_12	287_6_11	408_0_45	1798_6_28	2709_6_10	1093_6_35	677_0_34	1152_6_255	263_2_18	158_46_16	12_4_1	2453_4_6	265_6_1	264_6_47	128_6_46	269_6_11	409_5_4	58_6_1	59_5_94	2555_6_72	1824_2_114	56_6_1	51_2_14	928_6_31	415_6_1
217_4_1	668_4_47	763_6_5	132_6_15	135_4_30	138_6_7	2099_6_54	1259_5_83	493_6_63	24_6_1	25_2_1	1830_2_56	1831_6_38	1771_6_8	1078_6_48	1599_6_1	29_1_11	1945_6_26	2407_6_46	2404_6_52	26_6_1	401_6_1	1376_6_88	1465_5_1	549_6_11	287_6_11	408_0_44	1798_6_30	2709_6_10	1093_6_30	677_0_36	1152_6_250	263_2_11	1492_4_13	12_4_1	2453_4_7	265_6_1	264_6_49	128_6_33	269_6_7	409_5_7	58_6_1	59_5_85	2555_6_77	1824_2_108	56_6_1	51_2_13	928_6_33	415_6_1	416_6_24
217_4_1	668_4_44	763_6_4	132_6_12	135_4_25	138_6_10	2099_6_54	1259_5_93	493_6_40	24_6_1	25_2_1	1830_2_44	1831_6_41	1771_6_7	1078_6_35	1599_6_1	29_1_17	1945_6_18	2407_6_43	2404_6_62	26_6_1	401_6_1	1376_6_94	1465_5_1	549_6_12	287_6_10	408_0_43	1798_6_25	2709_6_10	1093_6_23	677_0_32	1152_6_246	263_2_9	1492_4_18	12_4_1	2453_4_2	265_6_1	264_6_65	128_6_27	269_6_4	409_5_11	58_6_1	59_5_90	2555_6_95	1824_2_113	56_6_1	51_2_9	928_6_38	415_6_1	416_6_17
217_4_1	668_4_41	763_6_3	132_6_9	135_4_28	138_6_5	2099_6_45	1259_5_78	493_6_30	24_6_1	25_2_1	1830_2_36	1831_6_43	1771_6_8	1078_6_31	95_6_1	29_1_16	1945_6_18	2407_6_36	2404_6_67	26_6_1	401_6_1	1376_6_90	1465_5_1	549_6_19	287_6_12	408_0_36	1798_6_20	2709_6_11	1093_6_21	677_0_40	1152_6_235	263_2_13	158_46_17	12_4_1	2453_4_1	265_6_1	264_6_66	128_6_27	269_6_3	409_5_10	58_6_1	59_5_101	2555_6_97	1824_2_129	56_6_1	51_2_5	928_6_39	415_6_1	416_6_12
217_4_1	668_4_43	763_6_2	132_6_9	135_4_38	138_6_2	2099_6_37	1259_5_84	493_6_33	24_6_1	25_2_1	1830_2_34	1831_6_39	1771_6_11	1078_6_37	95_6_1	29_1_16	1945_6_14	2407_6_28	2404_6_70	26_6_1	401_6_1	1376_6_89	1465_5_1	549_6_16	287_6_13	408_0_29	1798_6_21	2709_6_11	1093_6_24	677_0_47	1152_6_237	263_2_12	1492_4_8	12_4_1	2453_4_1	265_6_1	264_6_55	128_6_25	269_6_3	409_5_10	58_6_1	59_5_104	2555_6_98	1824_2_119	56_6_1	51_2_4	928_6_44	415_6_1	416_6_6
217_4_1	668_4_37	763_6_2	132_6_10	135_4_44	138_6_1	2099_6_31	1259_5_92	493_6_25	24_6_1	25_2_1	1830_2_31	1831_6_35	1771_6_10	1078_6_34	95_6_1	29_1_15	1945_6_12	2407_6_25	2404_6_60	26_6_1	401_6_1	1376_6_88	1465_5_1	549_6_13	287_6_10	408_0_24	1798_6_19	2709_6_5	1093_6_23	677_0_49	1152_6_251	263_2_18	1492_4_8	12_4_1	265_6_1	264_6_60	128_6_24	269_6_4	409_5_11	58_6_1	59_5_112	2555_6_105	1824_2_123	56_6_1	51_2_3	928_6_41	415_6_1	416_6_5	2143_6_2
217_4_1	668_4_29	763_6_2	132_6_8	135_4_58	138_6_1	2099_6_32	1259_5_97	493_6_18	24_6_1	25_2_1	1830_2_29	1831_6_36	1771_6_6	1078_6_34	95_6_1	29_1_19	1945_6_19	2407_6_24	2404_6_52	26_6_1	401_6_1	1376_6_86	1465_5_1	549_6_17	287_6_8	408_0_26	1798_6_16	2709_6_10	1093_6_22	677_0_51	1152_6_230	263_2_10	1492_4_9	12_4_1	265_6_1	264_6_61	128_6_26	269_6_5	409_5_13	58_6_1	59_5_124	2555_6_112	1824_2_122	56_6_1	51_2_5	928_6_35	415_6_1	416_6_5	2143_6_2
217_4_1	668_4_29	763_6_2	132_6_11	135_4_52	138_6_1	2099_6_41	1259_5_98	493_6_9	24_6_1	25_2_1	1830_2_30	1831_6_37	1771_6_4	1078_6_30	95_6_1	29_1_21	1945_6_20	2407_6_23	2404_6_48	26_6_1	401_6_1	1376_6_82	1465_5_1	549_6_19	287_6_5	408_0_33	1798_6_12	2709_6_14	1093_6_19	677_0_51	1152_6_213	263_2_5	1492_4_9	12_4_1	265_6_1	264_6_59	128_6_26	269_6_4	409_5_9	58_6_1	59_5_125	2555_6_104	1824_2_124	56_6_1	51_2_9	928_6_27	415_6_1	416_6_1	2143_6_1
217_4_1	668_4_25	763_6_3	132_6_10	135_4_50	138_6_1	2099_6_38	1259_5_130	493_6_9	24_6_1	25_2_1	1830_2_37	1831_6_37	1771_6_4	1078_6_31	95_6_1	29_1_26	1945_6_17	2407_6_30	2404_6_46	26_6_1	401_6_1	1376_6_80	1465_5_1	549_6_18	287_6_3	408_0_32	1798_6_13	2709_6_13	1093_6_19	677_0_59	1152_6_211	263_2_5	1492_4_9	12_4_1	265_6_1	264_6_43	128_6_31	269_6_5	409_5_14	58_6_1	59_5_136	2555_6_95	1824_2_127	56_6_1	51_2_6	928_6_31	415_6_1	416_6_1	1669_6_30
217_4_1	668_4_20	763_6_6	132_6_14	135_4_50	138_6_1	2099_6_34	1259_5_128	493_6_8	24_6_1	25_2_1	1830_2_35	1831_6_38	1771_6_3	1078_6_31	29_1_28	1945_6_16	2407_6_31	2404_6_45	26_6_1	401_6_1	1376_6_75	1465_5_1	549_6_17	935_6_27	408_0_26	1798_6_9	2709_6_17	1093_6_18	677_0_53	1152_6_229	263_2_1	1492_4_12	12_4_1	265_6_1	264_6_42	128_6_32	269_6_3	409_5_11	58_6_1	59_5_133	2555_6_85	1824_2_127	56_6_1	51_2_5	928_6_33	415_6_1	416_6_1	1669_6_29	413_4_7
217_4_1	668_4_19	763_6_4	132_6_17	135_4_58	138_6_1	2099_6_28	1259_5_124	493_6_6	24_6_1	25_2_1	1830_2_33	1831_6_30	1771_6_5	1078_6_28	29_1_18	1945_6_19	2407_6_29	2404_6_49	26_6_1	1376_6_70	1465_5_1	549_6_21	935_6_24	408_0_28	1798_6_10	2709_6_20	1093_6_19	677_0_47	1152_6_210	158_46_5	1492_4_7	12_4_1	265_6_1	264_6_41	128_6_29	269_6_2	409_5_13	58_6_1	59_5_131	2555_6_113	1824_2_136	56_6_1	51_2_6	928_6_28	415_6_1	416_6_2	1669_6_29	413_4_5	371_6_87
217_4_1	668_4_14	763_6_5	132_6_12	135_4_55	138_6_1	2099_6_24	1259_5_113	493_6_10	24_6_1	25_2_1	1830_2_29	1831_6_26	1771_6_5	1078_6_24	29_1_21	1945_6_19	2407_6_34	2404_6_58	26_6_1	1376_6_71	1465_5_1	549_6_26	935_6_28	408_0_26	1798_6_7	2709_6_18	1093_6_19	677_0_49	1152_6_195	158_46_3	1492_4_4	12_4_1	265_6_1	264_6_44	128_6_31	269_6_2	409_5_12	58_6_1	59_5_141	2555_6_101	1824_2_123	56_6_1	51_2_6	928_6_34	415_6_1	1669_6_23	413_4_7	371_6_90	370_6_34
217_4_1	668_4_16	763_6_1	132_6_12	135_4_55	138_6_1	2099_6_26	1259_5_128	493_6_12	24_6_1	25_2_1	1830_2_39	1831_6_21	1771_6_5	1078_6_15	29_1_15	1945_6_20	2407_6_38	2404_6_46	26_6_1	1376_6_75	1465_5_1	549_6_29	935_6_26	408_0_22	1798_6_6	2709_6_12	1093_6_14	677_0_55	1152_6_215	158_46_5	1492_4_2	12_4_1	265_6_1	264_6_37	128_6_39	269_6_2	409_5_8	58_6_1	59_5_159	2555_6_89	1824_2_125	56_6_1	51_2_6	928_6_41	415_6_1	1669_6_21	413_4_4	371_6_86	370_6_43
217_4_1	668_4_13	763_6_1	132_6_12	135_4_47	138_6_1	2099_6_21	1259_5_128	493_6_11	24_6_1	25_2_1	1830_2_41	1831_6_24	1771_6_8	1078_6_11	29_1_21	1945_6_14	2407_6_43	2404_6_46	26_6_1	1376_6_84	1465_5_1	549_6_33	935_6_21	408_0_22	1798_6_5	2709_6_5	1093_6_20	677_0_67	1152_6_220	158_46_3	1492_4_2	12_4_1	265_6_1	264_6_34	128_6_48	269_6_1	409_5_4	58_6_1	59_5_160	2555_6_82	1824_2_132	56_6_1	51_2_4	928_6_32	415_6_1	1669_6_22	413_4_7	371_6_88	370_6_44
217_4_1	668_4_7	132_6_11	135_4_40	138_6_1	2099_6_21	1259_5_111	493_6_10	24_6_1	25_2_1	1830_2_39	1831_6_24	1771_6_14	1078_6_10	29_1_27	1945_6_14	2407_6_44	2404_6_54	26_6_1	1376_6_78	1465_5_1	549_6_34	935_6_26	408_0_20	1798_6_5	2709_6_1	1093_6_22	677_0_64	1152_6_238	158_46_5	12_4_1	265_6_1	264_6_25	128_6_53	269_6_2	409_5_6	58_6_1	59_5_158	2555_6_81	1824_2_131	56_6_1	51_2_5	928_6_33	415_6_1	1669_6_28	413_4_7	371_6_89	370_6_24	373_6_21	1404_6_44
217_4_1	668_4_5	132_6_13	135_4_30	138_6_1	2099_6_13	1259_5_110	493_6_17	24_6_1	25_2_1	1830_2_35	1831_6_28	1771_6_12	1078_6_11	29_1_36	1945_6_12	2407_6_45	2404_6_48	26_6_1	1376_6_81	1465_5_1	549_6_31	935_6_25	408_0_13	1798_6_1	2709_6_1	1093_6_15	677_0_62	1152_6_240	158_46_10	12_4_1	265_6_1	264_6_33	128_6_49	269_6_2	409_5_8	58_6_1	59_5_172	2555_6_81	1824_2_128	56_6_1	51_2_5	928_6_36	415_6_1	1669_6_32	413_4_5	371_6_87	370_6_24	373_6_22	1404_6_41
217_4_1	668_4_7	132_6_14	135_4_30	138_6_1	2099_6_15	1259_5_118	493_6_12	24_6_1	25_2_1	1830_2_35	1831_6_22	1771_6_14	1078_6_14	29_1_37	1945_6_11	2407_6_43	2404_6_51	26_6_1	1376_6_89	1465_5_1	549_6_32	935_6_28	408_0_11	2709_6_2	1093_6_9	677_0_57	1152_6_236	158_46_9	12_4_1	264_6_27	128_6_62	269_6_5	409_5_5	58_6_1	59_5_169	2555_6_79	1824_2_137	56_6_1	51_2_4	928_6_37	415_6_1	1669_6_36	413_4_4	371_6_111	370_6_23	373_6_19	1404_6_41	375_6_192	1415_6_20
217_4_1	668_4_5	132_6_13	135_4_36	138_6_1	2099_6_17	1259_5_123	493_6_12	24_6_1	25_2_1	1830_2_45	1831_6_29	1771_6_19	1078_6_18	29_1_40	1945_6_11	2407_6_37	2404_6_48	26_6_1	1376_6_86	1465_5_1	549_6_38	935_6_23	408_0_8	2709_6_1	1093_6_10	677_0_54	1152_6_220	158_46_8	12_4_1	264_6_25	128_6_68	269_6_3	409_5_3	58_6_1	59_5_175	2555_6_67	1824_2_127	56_6_1	51_2_7	928_6_36	415_6_1	1669_6_37	413_4_5	371_6_108	370_6_19	373_6_16	1404_6_42	375_6_190	1415_6_15
217_4_1	668_4_9	132_6_16	135_4_40	138_6_1	2099_6_23	1259_5_138	493_6_7	24_6_1	25_2_1	1830_2_42	1831_6_35	1771_6_21	1078_6_18	29_1_44	1945_6_15	2407_6_35	2404_6_58	26_6_1	1376_6_78	1465_5_1	549_6_31	935_6_21	408_0_9	2709_6_1	1093_6_8	677_0_43	1152_6_197	158_46_5	12_4_1	264_6_30	128_6_72	269_6_2	409_5_5	58_6_1	59_5_191	2555_6_71	1824_2_132	56_6_1	51_2_11	928_6_40	415_6_1	1669_6_45	413_4_8	371_6_108	370_6_19	373_6_18	1404_6_42	375_6_191	1415_6_15
668_4_6	132_6_17	135_4_45	138_6_1	2099_6_24	1259_5_158	493_6_6	24_6_1	25_2_1	1830_2_40	1831_6_32	1771_6_19	1078_6_22	29_1_50	1945_6_23	2407_6_41	2404_6_61	26_6_1	1376_6_73	1465_5_1	549_6_31	935_6_21	408_0_13	1093_6_8	677_0_45	1152_6_198	158_46_7	12_4_1	264_6_27	128_6_89	269_6_1	409_5_2	58_6_1	59_5_198	2555_6_75	1824_2_136	56_6_1	51_2_12	928_6_33	415_6_1	1669_6_40	413_4_4	371_6_104	370_6_24	373_6_19	912_2_67	375_6_181	1415_6_14	1416_6_1	1323_6_54
668_4_1	132_6_15	135_4_51	138_6_1	2099_6_18	1259_5_162	493_6_7	24_6_1	25_2_1	1830_2_50	1831_6_27	1771_6_21	1078_6_19	29_1_53	1945_6_20	2407_6_44	2404_6_64	26_6_1	1376_6_81	1465_5_1	549_6_35	935_6_15	408_0_13	1093_6_6	677_0_38	1152_6_207	158_46_8	12_4_1	264_6_28	128_6_93	269_6_1	409_5_2	58_6_1	59_5_207	2555_6_71	1824_2_146	56_6_1	51_2_13	928_6_32	415_6_1	1669_6_43	413_4_4	371_6_106	370_6_21	373_6_20	912_2_59	375_6_190	1415_6_8	1416_6_1	1323_6_47
668_4_1	132_6_3	135_4_44	138_6_1	2099_6_21	1259_5_161	493_6_6	24_6_1	25_2_1	1830_2_53	1831_6_23	1771_6_19	1078_6_23	29_1_43	1945_6_19	2407_6_41	2404_6_67	26_6_1	1376_6_87	1465_5_1	549_6_34	935_6_13	408_0_16	1093_6_10	677_0_30	1152_6_182	158_46_7	12_4_1	264_6_28	128_6_96	269_6_1	58_6_1	59_5_215	2555_6_89	1824_2_137	56_6_1	51_2_14	928_6_33	415_6_1	1669_6_40	413_4_3	371_6_108	370_6_21	373_6_17	912_2_66	375_6_179	1415_6_6	1416_6_1	1323_6_69	911_4_1
132_6_2	135_4_55	138_6_1	2099_6_30	1259_5_163	493_6_4	24_6_1	25_2_1	1830_2_50	1831_6_27	1771_6_13	1078_6_28	29_1_43	1945_6_19	2407_6_35	2404_6_88	26_6_1	1376_6_90	1465_5_1	549_6_39	935_6_16	408_0_16	1093_6_10	677_0_19	1152_6_158	158_46_5	12_4_1	264_6_28	128_6_88	269_6_1	58_6_1	59_5_218	2555_6_96	1824_2_140	56_6_1	51_2_13	1418_2_19	415_6_1	1669_6_40	413_4_1	371_6_102	370_6_20	373_6_16	912_2_70	375_6_167	1415_6_1	1416_6_1	1323_6_66	911_4_1	66_6_1
132_6_2	135_4_65	138_6_1	2099_6_34	1259_5_162	493_6_1	24_6_1	25_2_1	1830_2_55	1831_6_24	1771_6_13	1078_6_25	29_1_37	1945_6_17	2407_6_34	2404_6_103	26_6_1	1376_6_87	1465_5_1	549_6_39	935_6_12	408_0_13	1093_6_11	677_0_12	1152_6_145	158_46_4	12_4_1	264_6_23	128_6_87	58_6_1	59_5_204	2555_6_100	1824_2_148	51_2_10	1418_2_22	415_6_1	1669_6_44	413_4_1	371_6_109	370_6_23	373_6_15	912_2_65	375_6_167	419_5_267	1416_6_1	1323_6_57	911_4_1	66_6_1	597_6_1	312_6_1
132_6_1	135_4_70	138_6_1	2099_6_35	1259_5_176	24_6_1	25_2_1	1830_2_47	1831_6_29	1771_6_8	1078_6_21	29_1_29	1945_6_19	2407_6_39	2404_6_98	26_6_1	1376_6_79	1465_5_1	549_6_41	935_6_13	408_0_11	1093_6_15	677_0_8	1152_6_138	158_46_9	12_4_1	264_6_31	128_6_85	58_6_1	59_5_177	2555_6_114	1824_2_145	51_2_14	1418_2_20	415_6_1	1669_6_41	371_6_109	370_6_20	373_6_13	912_2_74	375_6_148	419_5_256	1416_6_1	1323_6_62	911_4_1	66_6_1	597_6_1	312_6_1	197_6_1	317_6_1
132_6_1	135_4_60	138_6_1	2099_6_38	1259_5_156	24_6_1	25_2_1	1830_2_45	1831_6_28	1771_6_15	1078_6_18	29_1_32	1945_6_20	2407_6_32	2404_6_96	26_6_1	1376_6_81	1465_5_1	549_6_39	935_6_17	408_0_15	1093_6_17	677_0_3	1152_6_143	158_46_13	12_4_1	264_6_32	128_6_89	58_6_1	59_5_164	2555_6_115	1824_2_149	51_2_18	1418_2_20	415_6_1	1669_6_39	371_6_107	370_6_20	373_6_11	912_2_76	375_6_155	419_5_247	1416_6_1	1323_6_83	911_4_1	66_6_1	312_6_1	311_6_1	317_6_1	271_4_1
132_6_2	135_4_70	138_6_1	2099_6_29	1259_5_152	24_6_1	25_2_1	1830_2_51	1831_6_26	1771_6_14	1078_6_17	29_1_34	1945_6_20	2407_6_34	2404_6_88	26_6_1	1376_6_81	1465_5_1	549_6_41	935_6_16	408_0_19	1093_6_18	1152_6_147	158_46_9	12_4_1	264_6_44	128_6_75	58_6_1	59_5_157	2555_6_122	1824_2_146	51_2_22	1418_2_15	415_6_1	1669_6_48	371_6_95	370_6_20	373_6_9	912_2_68	375_6_155	419_5_274	1416_6_1	1323_6_66	911_4_1	66_6_1	312_6_1	311_6_1	317_6_1	271_4_1	273_4_109
132_6_3	135_4_78	138_6_1	2099_6_30	24_6_1	25_2_1	1830_2_42	1831_6_16	1771_6_14	1078_6_13	29_1_36	1945_6_28	2407_6_58	2404_6_71	26_6_1	1376_6_87	1465_5_1	549_6_37	935_6_18	408_0_14	1093_6_16	1152_6_135	158_46_9	264_6_29	128_6_73	59_5_148	2555_6_127	1824_2_147	51_2_21	1418_2_10	415_6_1	1669_6_50	371_6_100	370_6_13	373_6_7	1013_6_14	375_6_156	419_5_291	1416_6_1	1323_6_65	911_4_1	66_6_1	312_6_1	311_6_1	317_6_1	271_4_1	273_4_115	111_5_40	275_6_1	80_6_1
132_6_4	135_4_72	138_6_1	2099_6_23	24_6_1	25_2_1	1830_2_45	1831_6_13	1771_6_15	1078_6_17	29_1_33	1945_6_30	2407_6_59	2404_6_69	26_6_1	1376_6_79	1465_5_1	549_6_36	935_6_12	408_0_9	1093_6_21	1152_6_139	158_46_11	264_6_20	128_6_76	59_5_132	2555_6_126	1824_2_146	51_2_20	1418_2_11	415_6_1	1669_6_58	371_6_96	370_6_15	373_6_6	1013_6_15	375_6_155	419_5_297	1416_6_1	1323_6_60	911_4_1	66_6_1	312_6_1	311_6_1	317_6_1	271_4_1	273_4_137	111_5_46	275_6_1	80_6_1
132_6_5	135_4_72	138_6_1	2099_6_22	24_6_1	25_2_1	1830_2_43	1831_6_13	1771_6_20	1078_6_17	29_1_27	1945_6_22	2407_6_47	2404_6_56	26_6_1	1376_6_76	1465_5_1	549_6_40	935_6_14	408_0_10	1093_6_19	1152_6_148	158_46_12	264_6_10	128_6_85	59_5_114	2555_6_116	1824_2_138	51_2_17	1418_2_8	415_6_1	1669_6_71	371_6_95	370_6_16	373_6_1	1013_6_20	375_6_147	419_5_293	1416_6_1	1323_6_63	911_4_1	66_6_1	312_6_1	311_6_1	317_6_1	271_4_1	273_4_140	111_5_44	275_6_1	80_6_1
132_6_5	135_4_58	138_6_1	2099_6_23	24_6_1	25_2_1	1830_2_52	1831_6_12	1771_6_13	1078_6_21	29_1_32	1945_6_21	2407_6_57	2404_6_77	26_6_1	1376_6_83	1465_5_1	549_6_49	935_6_15	408_0_9	1093_6_24	1152_6_149	158_46_8	264_6_13	128_6_81	59_5_110	2555_6_115	1824_2_144	51_2_16	1418_2_5	415_6_1	1669_6_77	371_6_104	370_6_13	1013_6_29	375_6_140	419_5_281	1416_6_1	1323_6_63	911_4_1	66_6_1	312_6_1	311_6_1	317_6_1	271_4_1	273_4_139	111_5_53	80_6_1	398_6_1	928_6_45
132_6_3	135_4_53	138_6_1	2099_6_16	24_6_1	25_2_1	1830_2_57	1831_6_17	1771_6_14	1078_6_29	29_1_32	1945_6_17	2407_6_55	2404_6_79	26_6_1	1376_6_94	1465_5_1	549_6_43	935_6_13	408_0_7	1093_6_32	1152_6_143	158_46_10	264_6_12	128_6_80	59_5_102	2555_6_132	1824_2_150	51_2_14	1418_2_6	415_6_1	1669_6_70	371_6_99	824_6_36	1013_6_28	375_6_146	419_5_281	1416_6_1	1323_6_76	911_4_1	66_6_1	312_6_1	311_6_1	317_6_1	271_4_1	273_4_133	111_5_45	80_6_1	398_6_1	928_6_45
132_6_2	135_4_48	138_6_1	2099_6_15	24_6_1	25_2_1	1830_2_49	1831_6_21	1771_6_17	1078_6_38	29_1_33	1945_6_20	2407_6_54	2404_6_91	26_6_1	1376_6_104	1465_5_1	549_6_45	935_6_16	408_0_5	1093_6_36	1152_6_147	158_46_14	264_6_7	128_6_70	59_5_96	2555_6_130	1824_2_145	51_2_11	1418_2_10	415_6_1	1669_6_66	371_6_84	824_6_36	1013_6_29	375_6_144	419_5_276	1416_6_1	1323_6_70	911_4_1	66_6_1	312_6_1	311_6_1	317_6_1	271_4_1	273_4_135	111_5_45	80_6_1	398_6_1	928_6_36
135_4_47	138_6_1	2099_6_14	24_6_1	25_2_1	1830_2_48	1831_6_23	1771_6_16	1078_6_38	29_1_31	1945_6_21	2407_6_55	2404_6_94	26_6_1	1376_6_116	1465_5_1	549_6_52	935_6_13	408_0_3	1093_6_34	1152_6_143	158_46_18	264_6_5	128_6_60	59_5_94	2555_6_122	1824_2_159	51_2_8	1418_2_7	415_6_1	1669_6_62	371_6_90	824_6_47	1013_6_29	375_6_145	419_5_275	1416_6_1	1323_6_77	911_4_1	66_6_1	312_6_1	311_6_1	317_6_1	271_4_1	273_4_150	111_5_55	80_6_1	398_6_1	928_6_35	831_6_24
135_4_55	138_6_1	2099_6_11	24_6_1	25_2_1	1830_2_48	1831_6_24	1771_6_14	1078_6_28	29_1_27	1945_6_25	2407_6_60	2404_6_89	26_6_1	1376_6_118	1465_5_1	549_6_38	935_6_10	408_0_2	1093_6_32	1152_6_143	158_46_20	264_6_6	128_6_50	59_5_90	2555_6_125	1824_2_169	51_2_11	1418_2_5	415_6_1	1669_6_45	371_6_82	824_6_51	1013_6_29	375_6_144	419_5_269	1416_6_1	1323_6_80	911_4_1	66_6_1	312_6_1	311_6_1	317_6_1	271_4_1	273_4_135	111_5_58	80_6_1	398_6_1	928_6_30	831_6_23
135_4_47	138_6_1	2099_6_12	24_6_1	25_2_1	1830_2_47	1831_6_17	1771_6_16	1078_6_30	29_1_33	1945_6_24	2407_6_56	2404_6_100	26_6_1	1376_6_112	1465_5_1	549_6_44	935_6_9	408_0_1	1093_6_31	1152_6_132	158_46_18	264_6_6	128_6_49	59_5_84	2555_6_123	1824_2_191	51_2_7	928_6_28	415_6_1	1669_6_44	371_6_79	824_6_46	1013_6_25	375_6_146	419_5_271	1416_6_1	1323_6_61	911_4_1	66_6_1	312_6_1	311_6_1	317_6_1	271_4_1	273_4_143	111_5_45	80_6_1	398_6_1	831_6_18	839_2_89
135_4_48	138_6_1	2099_6_13	24_6_1	25_2_1	1830_2_48	1831_6_11	1771_6_22	1078_6_25	29_1_36	1945_6_20	2407_6_52	2404_6_99	26_6_1	1376_6_97	1465_5_1	549_6_47	935_6_5	1093_6_23	1152_6_125	158_46_16	264_6_3	128_6_36	59_5_99	2555_6_129	1824_2_192	51_2_5	928_6_22	415_6_1	1669_6_47	371_6_88	824_6_35	1013_6_21	375_6_153	419_5_292	1416_6_1	1323_6_66	911_4_1	66_6_1	312_6_1	311_6_1	317_6_1	271_4_1	273_4_142	111_5_62	80_6_1	398_6_1	831_6_22	839_2_89	526_2_52
135_4_37	138_6_1	2099_6_17	24_6_1	25_2_1	1830_2_41	1831_6_13	1771_6_24	1078_6_23	29_1_30	1945_6_20	2407_6_49	2404_6_85	26_6_1	1376_6_106	1465_5_1	549_6_51	935_6_8	1093_6_27	1152_6_115	158_46_12	264_6_2	128_6_34	59_5_76	2555_6_129	1824_2_206	51_2_7	928_6_23	415_6_1	1669_6_35	371_6_92	824_6_33	1013_6_28	375_6_147	419_5_313	1416_6_1	1323_6_63	911_4_1	66_6_1	312_6_1	311_6_1	317_6_1	271_4_1	273_4_156	111_5_67	80_6_1	398_6_1	831_6_24	839_2_83	526_2_46
135_4_38	138_6_1	2099_6_16	24_6_1	25_2_1	1830_2_35	1831_6_11	1771_6_30	1078_6_27	29_1_29	1945_6_17	2407_6_54	2404_6_86	26_6_1	1376_6_111	1465_5_1	549_6_55	935_6_10	1093_6_30	1152_6_112	158_46_8	128_6_33	59_5_73	2555_6_123	1824_2_210	51_2_2	928_6_32	415_6_1	1669_6_37	371_6_91	824_6_40	1013_6_30	375_6_143	419_5_332	1416_6_1	1323_6_70	911_4_1	66_6_1	312_6_1	311_6_1	317_6_1	271_4_1	273_4_166	111_5_74	80_6_1	398_6_1	831_6_22	839_2_78	526_2_48	527_5_1
135_4_33	138_6_1	2099_6_18	24_6_1	25_2_1	1830_2_36	1831_6_9	1771_6_41	1078_6_28	29_1_38	1945_6_19	2407_6_65	2404_6_76	26_6_1	1376_6_106	1465_5_1	549_6_61	935_6_5	1093_6_31	1152_6_118	128_6_27	59_5_79	2555_6_117	1824_2_243	51_2_1	928_6_40	415_6_1	1669_6_36	371_6_88	824_6_28	1013_6_31	375_6_161	419_5_350	1416_6_1	1323_6_65	911_4_1	66_6_1	312_6_1	311_6_1	317_6_1	271_4_1	273_4_191	111_5_74	80_6_1	398_6_1	831_6_21	839_2_65	526_2_48	527_5_1	1253_5_15
135_4_24	138_6_1	2099_6_15	24_6_1	25_2_1	1830_2_45	1831_6_10	1771_6_36	1078_6_33	29_1_38	1945_6_20	2407_6_67	2404_6_85	26_6_1	1376_6_97	1465_5_1	549_6_69	935_6_10	1093_6_26	1152_6_97	128_6_30	59_5_79	2555_6_108	1824_2_222	928_6_50	415_6_1	1669_6_31	371_6_81	824_6_20	1013_6_30	375_6_173	419_5_365	1416_6_1	1323_6_64	911_4_1	66_6_1	312_6_1	311_6_1	317_6_1	271_4_1	273_4_199	111_5_83	80_6_1	398_6_1	831_6_21	839_2_80	526_2_52	527_5_1	1253_5_7	71_6_1
135_4_27	138_6_1	2099_6_9	24_6_1	25_2_1	1830_2_58	1831_6_8	1771_6_42	1078_6_38	29_1_28	1945_6_23	2407_6_54	2404_6_95	26_6_1	1376_6_90	1465_5_1	549_6_60	935_6_3	1093_6_26	1152_6_95	128_6_23	59_5_76	2555_6_115	1824_2_235	928_6_43	415_6_1	1669_6_42	371_6_73	824_6_19	1013_6_31	375_6_168	419_5_366	1416_6_1	1323_6_64	911_4_1	66_6_1	312_6_1	311_6_1	317_6_1	271_4_1	273_4_206	111_5_94	80_6_1	398_6_1	831_6_21	839_2_51	526_2_62	527_5_1	1253_5_2	71_6_1
135_4_39	138_6_1	2099_6_9	24_6_1	25_2_1	1830_2_62	1831_6_2	1771_6_44	1078_6_30	29_1_32	1945_6_32	2407_6_58	2404_6_82	26_6_1	1376_6_97	1465_5_1	549_6_68	935_6_2	1093_6_30	1152_6_83	128_6_18	59_5_77	2555_6_119	1824_2_237	928_6_50	415_6_1	1669_6_47	371_6_67	824_6_16	1013_6_23	375_6_167	419_5_378	1416_6_1	1323_6_66	911_4_1	66_6_1	312_6_1	311_6_1	317_6_1	271_4_1	273_4_222	111_5_87	80_6_1	398_6_1	831_6_15	839_2_60	526_2_67	527_5_1	1253_5_2	71_6_1
135_4_38	138_6_1	2099_6_8	24_6_1	25_2_1	1830_2_61	1831_6_3	1771_6_50	1078_6_29	29_1_28	1945_6_41	2407_6_55	2404_6_92	26_6_1	1376_6_103	1465_5_1	549_6_67	935_6_2	1093_6_33	1152_6_76	128_6_18	59_5_85	2555_6_113	1824_2_244	928_6_48	415_6_1	1669_6_62	371_6_56	824_6_11	1013_6_27	375_6_180	419_5_387	1416_6_1	1323_6_73	911_4_1	66_6_1	312_6_1	311_6_1	317_6_1	271_4_1	273_4_222	111_5_84	80_6_1	398_6_1	831_6_19	839_2_53	526_2_70	527_5_1	1253_5_1	71_6_1
135_4_31	138_6_1	2099_6_7	24_6_1	25_2_1	1830_2_71	1831_6_3	1771_6_59	1078_6_29	29_1_23	1945_6_40	2407_6_56	2404_6_95	26_6_1	1376_6_101	1465_5_1	549_6_62	935_6_2	1093_6_28	1152_6_87	128_6_15	59_5_91	2555_6_123	1824_2_242	928_6_49	415_6_1	1669_6_67	371_6_48	824_6_8	1013_6_24	375_6_186	419_5_394	1416_6_1	1323_6_62	911_4_1	66_6_1	312_6_1	311_6_1	317_6_1	271_4_1	273_4_208	111_5_91	80_6_1	398_6_1	831_6_24	839_2_62	526_2_68	527_5_1	71_6_1	367_6_33
135_4_35	138_6_1	2099_6_5	24_6_1	25_2_1	1830_2_72	1831_6_4	1771_6_62	1078_6_41	29_1_20	1945_6_39	2407_6_54	2404_6_98	26_6_1	1376_6_100	1465_5_1	549_6_70	935_6_2	1093_6_27	1152_6_81	128_6_11	59_5_92	2555_6_130	1824_2_246	928_6_49	415_6_1	1669_6_60	371_6_55	824_6_11	1404_6_27	375_6_183	419_5_402	1416_6_1	1323_6_60	911_4_1	66_6_1	312_6_1	311_6_1	317_6_1	271_4_1	273_4_195	111_5_107	80_6_1	398_6_1	831_6_16	839_2_76	526_2_65	527_5_1	71_6_1	367_6_37
135_4_32	138_6_1	2099_6_6	24_6_1	25_2_1	1830_2_73	1831_6_3	1771_6_65	1078_6_48	29_1_18	1945_6_38	2407_6_51	2404_6_95	26_6_1	1376_6_99	1465_5_1	549_6_73	935_6_2	1093_6_28	1152_6_91	128_6_9	59_5_103	2555_6_136	1824_2_219	928_6_53	415_6_1	1669_6_55	371_6_46	824_6_12	1404_6_35	375_6_190	419_5_405	1416_6_1	1323_6_54	911_4_1	66_6_1	312_6_1	311_6_1	317_6_1	271_4_1	273_4_192	111_5_103	80_6_1	398_6_1	831_6_17	839_2_78	526_2_62	527_5_1	71_6_1	367_6_36
135_4_25	138_6_1	2099_6_2	24_6_1	25_2_1	1830_2_78	1831_6_3	1771_6_61	1078_6_53	29_1_17	1945_6_37	2407_6_60	2404_6_92	26_6_1	1376_6_107	1465_5_1	549_6_76	935_6_1	1093_6_22	1152_6_104	128_6_4	59_5_115	2555_6_135	1824_2_215	928_6_59	415_6_1	1669_6_45	371_6_46	824_6_14	1404_6_33	375_6_188	419_5_411	1416_6_1	1323_6_52	911_4_1	66_6_1	312_6_1	311_6_1	317_6_1	271_4_1	273_4_197	111_5_105	80_6_1	398_6_1	831_6_18	839_2_84	526_2_63	527_5_1	71_6_1	367_6_33
135_4_19	138_6_1	2099_6_3	24_6_1	25_2_1	1830_2_90	1831_6_3	1771_6_55	1078_6_62	29_1_25	1945_6_36	2407_6_65	2404_6_99	26_6_1	1376_6_102	1465_5_1	549_6_75	935_6_1	1093_6_24	1152_6_112	128_6_4	59_5_119	2555_6_124	1824_2_230	928_6_62	415_6_1	1669_6_42	371_6_35	824_6_13	1013_6_16	375_6_186	419_5_392	1416_6_1	1323_6_48	911_4_1	66_6_1	312_6_1	311_6_1	317_6_1	271_4_1	273_4_194	111_5_106	80_6_1	398_6_1	831_6_17	839_2_86	526_2_64	527_5_1	71_6_1	367_6_35
135_4_18	138_6_1	2099_6_5	24_6_1	25_2_1	1830_2_102	1831_6_1	1771_6_54	1078_6_67	29_1_32	1945_6_41	2407_6_60	2404_6_93	26_6_1	1376_6_103	1465_5_1	549_6_75	1093_6_21	1152_6_127	128_6_3	59_5_92	2555_6_121	1824_2_243	928_6_60	415_6_1	1669_6_41	371_6_28	824_6_18	1404_6_18	375_6_196	419_5_380	1416_6_1	1323_6_40	66_6_1	312_6_1	311_6_1	317_6_1	271_4_1	273_4_210	111_5_93	80_6_1	398_6_1	831_6_11	839_2_81	526_2_59	527_5_1	71_6_1	367_6_36	916_6_7	911_4_1
135_4_22	138_6_1	2099_6_6	24_6_1	25_2_1	1830_2_105	1771_6_47	1078_6_76	29_1_36	1945_6_50	2407_6_53	2404_6_118	26_6_1	1376_6_102	1465_5_1	549_6_79	1093_6_16	1152_6_121	128_6_2	59_5_86	2555_6_104	1824_2_261	928_6_59	415_6_1	1669_6_35	371_6_31	824_6_19	1013_6_16	375_6_180	419_5_369	1416_6_1	1323_6_38	312_6_1	311_6_1	317_6_1	271_4_1	273_4_196	111_5_98	80_6_1	398_6_1	831_6_11	839_2_92	526_2_60	527_5_1	71_6_1	367_6_39	916_6_6	911_4_1	427_5_81	1259_5_185
135_4_17	138_6_1	2099_6_3	24_6_1	25_2_1	1830_2_109	1771_6_64	1078_6_83	29_1_38	1945_6_47	2407_6_52	2404_6_110	26_6_1	1376_6_99	1465_5_1	549_6_72	1093_6_17	1152_6_118	128_6_3	59_5_94	2555_6_101	1824_2_252	928_6_54	415_6_1	1669_6_30	371_6_27	824_6_26	1013_6_11	375_6_167	419_5_369	1416_6_1	1323_6_28	312_6_1	311_6_1	317_6_1	271_4_1	273_4_185	111_5_106	80_6_1	398_6_1	831_6_12	839_2_108	526_2_60	527_5_1	71_6_1	367_6_34	916_6_2	911_4_1	427_5_84	1259_5_204
135_4_11	138_6_1	2099_6_4	24_6_1	25_2_1	1830_2_103	1771_6_75	1078_6_86	29_1_45	1945_6_34	2407_6_59	2404_6_118	26_6_1	1376_6_103	1465_5_1	549_6_61	1093_6_15	1152_6_111	128_6_3	59_5_106	2555_6_103	1824_2_257	928_6_50	415_6_1	1669_6_25	371_6_25	824_6_26	1013_6_14	375_6_174	419_5_391	1416_6_1	1323_6_27	312_6_1	311_6_1	317_6_1	271_4_1	273_4_180	111_5_121	80_6_1	398_6_1	831_6_13	839_2_103	526_2_55	527_5_1	71_6_1	367_6_23	916_6_2	911_4_1	427_5_81	1259_5_220
135_4_10	138_6_1	2099_6_7	24_6_1	25_2_1	1830_2_98	1771_6_73	1078_6_87	29_1_59	1945_6_33	2407_6_49	2404_6_112	26_6_1	1376_6_90	1465_5_1	549_6_57	1093_6_16	1152_6_130	128_6_3	59_5_116	2555_6_100	1824_2_241	928_6_44	415_6_1	1669_6_25	371_6_28	824_6_31	1013_6_15	375_6_181	419_5_407	1416_6_1	1323_6_24	312_6_1	311_6_1	317_6_1	271_4_1	273_4_181	111_5_105	80_6_1	398_6_1	831_6_12	839_2_112	526_2_57	527_5_1	71_6_1	367_6_15	916_6_4	911_4_1	427_5_70	1259_5_237
135_4_10	138_6_1	2099_6_2	24_6_1	25_2_1	1830_2_102	1771_6_84	1078_6_92	29_1_64	1945_6_28	2407_6_47	2404_6_108	26_6_1	1376_6_87	1465_5_1	549_6_60	1093_6_16	1152_6_116	128_6_1	59_5_117	2555_6_98	1824_2_249	928_6_50	415_6_1	298_6_43	371_6_25	824_6_28	1013_6_14	375_6_189	419_5_417	1416_6_1	1323_6_23	312_6_1	311_6_1	317_6_1	271_4_1	273_4_164	111_5_106	80_6_1	398_6_1	1669_6_23	831_6_11	839_2_104	526_2_58	527_5_1	367_6_11	916_6_2	911_4_1	427_5_69	1259_5_245
135_4_12	2099_6_2	24_6_1	25_2_1	1830_2_92	1771_6_85	1078_6_98	29_1_68	1945_6_31	2407_6_41	2404_6_95	26_6_1	1376_6_78	1465_5_1	549_6_69	1093_6_17	1152_6_107	59_5_114	2555_6_93	1824_2_246	928_6_59	415_6_1	298_6_39	371_6_13	824_6_34	1013_6_15	375_6_200	419_5_428	1416_6_1	1323_6_24	312_6_1	311_6_1	317_6_1	271_4_1	273_4_160	111_5_111	80_6_1	398_6_1	1669_6_16	831_6_8	839_2_102	526_2_50	527_5_1	367_6_12	911_4_1	427_5_63	1259_5_246	586_6_1	583_6_63	580_6_64
135_4_9	2099_6_2	24_6_1	25_2_1	1830_2_88	1771_6_100	1078_6_100	29_1_77	1945_6_34	2407_6_39	2404_6_89	26_6_1	1376_6_71	1465_5_1	549_6_67	1093_6_22	1152_6_110	59_5_109	2555_6_87	1824_2_250	928_6_59	415_6_1	298_6_39	371_6_8	824_6_28	1013_6_14	375_6_194	419_5_430	1416_6_1	1323_6_15	312_6_1	311_6_1	317_6_1	271_4_1	273_4_164	111_5_124	80_6_1	398_6_1	1669_6_13	831_6_6	839_2_88	526_2_47	527_5_1	367_6_17	911_4_1	427_5_60	1259_5_234	586_6_1	583_6_64	580_6_56
135_4_10	2099_6_2	24_6_1	25_2_1	1830_2_86	1771_6_97	1078_6_86	29_1_71	1945_6_36	2407_6_41	2404_6_109	26_6_1	1376_6_73	1465_5_1	549_6_68	1093_6_29	1152_6_117	59_5_99	2555_6_94	1824_2_254	928_6_64	415_6_1	298_6_45	371_6_7	824_6_26	1013_6_13	375_6_205	419_5_443	1416_6_1	1323_6_22	312_6_1	311_6_1	317_6_1	271_4_1	273_4_160	111_5_130	80_6_1	398_6_1	1669_6_15	831_6_7	839_2_86	526_2_43	527_5_1	367_6_12	911_4_1	427_5_58	1259_5_238	586_6_1	583_6_68	580_6_54
135_4_12	2099_6_2	24_6_1	25_2_1	1830_2_86	1771_6_113	1078_6_71	29_1_60	1945_6_35	2407_6_43	2404_6_110	26_6_1	1376_6_78	1465_5_1	549_6_66	1093_6_24	1152_6_121	59_5_100	2555_6_99	1824_2_258	928_6_69	415_6_1	298_6_38	371_6_9	824_6_28	1404_6_36	292_6_1	419_5_440	1416_6_1	1323_6_20	312_6_1	311_6_1	317_6_1	271_4_1	273_4_166	111_5_134	80_6_1	398_6_1	1669_6_15	831_6_10	839_2_86	526_2_35	527_5_1	367_6_11	911_4_1	427_5_61	1259_5_222	586_6_1	583_6_79	580_6_59
135_4_11	2099_6_2	24_6_1	25_2_1	1830_2_87	1771_6_114	1078_6_76	29_1_59	1945_6_43	2407_6_60	2404_6_108	26_6_1	1376_6_84	1465_5_1	549_6_58	1093_6_20	1152_6_117	59_5_97	2555_6_103	1824_2_251	928_6_64	415_6_1	298_6_37	371_6_6	824_6_34	1013_6_13	292_6_1	419_5_431	1416_6_1	1323_6_15	312_6_1	311_6_1	317_6_1	271_4_1	273_4_162	111_5_132	80_6_1	398_6_1	1669_6_15	831_6_8	839_2_73	526_2_44	527_5_1	367_6_8	911_4_1	427_5_67	1259_5_216	586_6_1	583_6_81	580_6_47
135_4_13	2099_6_1	24_6_1	25_2_1	1830_2_94	1771_6_128	1078_6_65	29_1_64	1945_6_35	2407_6_59	2404_6_133	26_6_1	1376_6_91	1465_5_1	549_6_55	1093_6_23	1152_6_125	59_5_106	2555_6_101	1824_2_231	928_6_62	415_6_1	298_6_30	371_6_6	824_6_41	1404_6_39	292_6_1	419_5_450	1416_6_1	1323_6_14	312_6_1	311_6_1	317_6_1	271_4_1	273_4_157	111_5_132	80_6_1	398_6_1	1669_6_16	831_6_7	839_2_83	526_2_46	527_5_1	367_6_8	911_4_1	427_5_74	1259_5_209	586_6_1	583_6_68	580_6_49
135_4_15	24_6_1	25_2_1	1830_2_95	1771_6_122	1078_6_62	29_1_68	1945_6_34	2407_6_66	2404_6_138	26_6_1	1376_6_96	1465_5_1	549_6_62	1093_6_32	1152_6_128	59_5_97	2555_6_97	1824_2_224	928_6_53	415_6_1	298_6_32	371_6_5	824_6_37	1404_6_47	292_6_1	419_5_458	1416_6_1	1323_6_9	312_6_1	311_6_1	317_6_1	271_4_1	273_4_155	111_5_132	80_6_1	398_6_1	1669_6_16	831_6_6	839_2_69	526_2_49	527_5_1	367_6_11	911_4_1	427_5_69	1259_5_207	586_6_1	583_6_56	580_6_45	440_5_1
135_4_13	24_6_1	25_2_1	1830_2_90	1771_6_131	1078_6_58	29_1_72	1945_6_33	2407_6_65	2404_6_141	26_6_1	1376_6_85	1465_5_1	549_6_54	1093_6_39	1152_6_128	59_5_101	2555_6_89	1824_2_200	928_6_54	415_6_1	298_6_30	371_6_6	824_6_36	1404_6_50	292_6_1	419_5_459	1416_6_1	1323_6_6	312_6_1	311_6_1	317_6_1	271_4_1	273_4_152	111_5_140	80_6_1	398_6_1	1669_6_16	831_6_5	839_2_71	526_2_42	527_5_1	367_6_8	911_4_1	427_5_71	1259_5_220	586_6_1	583_6_69	580_6_44	440_5_1
135_4_12	24_6_1	25_2_1	1830_2_96	1771_6_133	1078_6_51	29_1_73	1945_6_35	2407_6_58	2404_6_141	26_6_1	1376_6_85	1465_5_1	549_6_51	1093_6_40	1152_6_125	59_5_109	2555_6_89	1824_2_207	928_6_58	415_6_1	298_6_25	371_6_5	824_6_30	1013_6_14	292_6_1	419_5_461	1416_6_1	1323_6_8	312_6_1	311_6_1	317_6_1	271_4_1	273_4_145	111_5_150	80_6_1	398_6_1	1669_6_18	831_6_4	839_2_76	526_2_47	527_5_1	367_6_8	911_4_1	427_5_66	1259_5_219	586_6_1	583_6_80	580_6_48	440_5_1
135_4_13	24_6_1	25_2_1	1830_2_97	1771_6_119	1078_6_53	29_1_80	1945_6_34	2407_6_59	2404_6_135	26_6_1	1376_6_86	1465_5_1	549_6_48	1093_6_32	1152_6_129	59_5_109	2555_6_91	1824_2_203	928_6_44	415_6_1	298_6_22	371_6_4	824_6_27	1013_6_18	292_6_1	419_5_456	1416_6_1	1323_6_10	312_6_1	311_6_1	317_6_1	271_4_1	273_4_153	111_5_146	80_6_1	398_6_1	1669_6_16	831_6_2	839_2_78	526_2_37	527_5_1	367_6_8	911_4_1	427_5_68	1259_5_202	586_6_1	583_6_82	580_6_42	440_5_1
135_4_14	24_6_1	25_2_1	1830_2_90	1771_6_121	1078_6_72	29_1_79	1945_6_27	2407_6_54	2404_6_128	26_6_1	1376_6_82	1465_5_1	549_6_41	1093_6_27	1152_6_140	59_5_101	2555_6_98	1824_2_203	928_6_45	415_6_1	298_6_26	371_6_3	824_6_23	1013_6_17	292_6_1	419_5_455	1416_6_1	1323_6_8	312_6_1	311_6_1	317_6_1	271_4_1	273_4_151	111_5_151	80_6_1	398_6_1	1669_6_12	831_6_2	839_2_93	526_2_48	527_5_1	367_6_9	911_4_1	427_5_78	1259_5_197	586_6_1	583_6_81	580_6_37	440_5_1
135_4_13	24_6_1	25_2_1	1830_2_86	1771_6_123	1078_6_68	29_1_70	1945_6_29	2407_6_51	2404_6_123	26_6_1	1376_6_82	1465_5_1	549_6_43	1093_6_24	1152_6_143	59_5_98	2555_6_94	1824_2_216	928_6_48	415_6_1	298_6_25	371_6_6	824_6_23	1013_6_16	292_6_1	419_5_456	1416_6_1	1323_6_7	312_6_1	311_6_1	317_6_1	271_4_1	273_4_137	111_5_147	80_6_1	398_6_1	1669_6_13	831_6_3	839_2_116	526_2_43	527_5_1	367_6_5	911_4_1	427_5_73	1259_5_212	586_6_1	583_6_105	580_6_45	440_5_1
135_4_12	24_6_1	25_2_1	1830_2_94	1771_6_120	1078_6_70	29_1_64	1945_6_26	2407_6_49	2404_6_119	26_6_1	1376_6_85	1465_5_1	549_6_38	1093_6_24	1152_6_133	59_5_97	2555_6_80	1824_2_220	928_6_43	415_6_1	298_6_19	371_6_12	824_6_14	1013_6_17	292_6_1	419_5_451	1416_6_1	1323_6_8	312_6_1	311_6_1	317_6_1	271_4_1	273_4_151	111_5_151	80_6_1	398_6_1	1669_6_12	831_6_1	839_2_125	526_2_47	527_5_1	367_6_9	911_4_1	427_5_57	1259_5_207	586_6_1	583_6_94	580_6_47	440_5_1
135_4_7	24_6_1	25_2_1	1830_2_102	1771_6_130	1078_6_75	29_1_57	1945_6_20	2407_6_51	2404_6_118	26_6_1	1376_6_88	1465_5_1	549_6_45	1093_6_30	1152_6_111	59_5_101	2555_6_78	1824_2_205	928_6_41	415_6_1	298_6_12	371_6_11	824_6_14	1013_6_18	292_6_1	419_5_444	1416_6_1	1323_6_10	312_6_1	311_6_1	317_6_1	271_4_1	273_4_175	111_5_141	80_6_1	398_6_1	1669_6_13	839_2_114	526_2_46	527_5_1	367_6_9	911_4_1	427_5_62	1259_5_199	586_6_1	583_6_102	580_6_39	440_5_1	2527_4_7
135_4_8	24_6_1	25_2_1	1830_2_107	1771_6_132	1078_6_87	29_1_61	1945_6_22	2407_6_37	2404_6_130	26_6_1	1376_6_101	1465_5_1	549_6_39	1093_6_35	1152_6_116	59_5_111	2555_6_81	1824_2_203	928_6_42	415_6_1	298_6_5	371_6_12	824_6_14	1013_6_20	292_6_1	419_5_440	1416_6_1	1323_6_6	312_6_1	311_6_1	317_6_1	271_4_1	273_4_172	111_5_151	80_6_1	398_6_1	1669_6_11	839_2_127	526_2_42	527_5_1	367_6_9	911_4_1	427_5_55	1259_5_191	586_6_1	583_6_106	580_6_52	440_5_1	2527_4_9
135_4_9	24_6_1	25_2_1	1830_2_119	1771_6_137	1078_6_73	29_1_54	1945_6_19	2407_6_34	2404_6_145	26_6_1	1376_6_110	1465_5_1	549_6_36	1093_6_34	1152_6_115	59_5_125	2555_6_86	1824_2_210	928_6_49	415_6_1	298_6_3	371_6_19	824_6_13	1013_6_15	292_6_1	419_5_445	1416_6_1	1323_6_12	312_6_1	311_6_1	317_6_1	271_4_1	273_4_182	111_5_137	80_6_1	398_6_1	1669_6_7	839_2_128	526_2_38	527_5_1	367_6_12	911_4_1	427_5_51	1259_5_194	586_6_1	583_6_110	580_6_46	440_5_1	2527_4_17
135_4_8	24_6_1	25_2_1	1830_2_117	1771_6_158	1078_6_78	29_1_57	1945_6_22	2407_6_24	2404_6_138	26_6_1	1376_6_99	1465_5_1	549_6_38	1093_6_38	1152_6_117	59_5_140	2555_6_77	1824_2_199	928_6_49	415_6_1	298_6_3	371_6_24	824_6_14	1013_6_21	292_6_1	419_5_455	1416_6_1	1323_6_16	312_6_1	311_6_1	317_6_1	271_4_1	273_4_180	111_5_142	80_6_1	398_6_1	1669_6_11	839_2_112	526_2_37	527_5_1	367_6_16	911_4_1	427_5_51	1259_5_187	586_6_1	583_6_94	580_6_44	440_5_1	2527_4_17
135_4_11	24_6_1	25_2_1	1830_2_117	1771_6_169	1078_6_78	29_1_61	1945_6_30	2407_6_15	2404_6_135	26_6_1	1376_6_112	1465_5_1	549_6_39	1093_6_32	1152_6_124	59_5_141	2555_6_62	1824_2_208	928_6_39	415_6_1	298_6_8	371_6_22	824_6_17	1013_6_20	292_6_1	419_5_443	1416_6_1	1323_6_15	312_6_1	311_6_1	317_6_1	271_4_1	273_4_188	111_5_150	80_6_1	398_6_1	1669_6_12	839_2_123	526_2_43	527_5_1	367_6_18	911_4_1	427_5_49	1259_5_192	583_6_91	580_6_41	440_5_1	2527_4_14	246_5_1
135_4_11	24_6_1	25_2_1	1830_2_116	1771_6_175	1078_6_91	29_1_65	1945_6_35	2407_6_17	2404_6_145	26_6_1	1376_6_113	1465_5_1	549_6_48	1093_6_36	1152_6_131	59_5_146	2555_6_61	1824_2_206	928_6_38	415_6_1	298_6_10	371_6_23	824_6_18	1013_6_21	292_6_1	419_5_428	1416_6_1	1323_6_11	312_6_1	311_6_1	317_6_1	271_4_1	273_4_177	111_5_160	80_6_1	398_6_1	1669_6_15	839_2_114	526_2_44	527_5_1	367_6_23	911_4_1	427_5_53	1259_5_185	583_6_91	580_6_46	440_5_1	2527_4_14	246_5_1
135_4_9	24_6_1	25_2_1	1830_2_113	1771_6_175	1078_6_96	29_1_71	1945_6_35	2407_6_15	2404_6_153	26_6_1	1376_6_119	1465_5_1	549_6_46	1093_6_46	1152_6_111	59_5_150	2555_6_54	1824_2_210	928_6_51	415_6_1	298_6_7	371_6_19	824_6_22	1013_6_18	292_6_1	419_5_434	1416_6_1	1323_6_12	312_6_1	311_6_1	317_6_1	271_4_1	273_4_191	111_5_150	80_6_1	398_6_1	1669_6_14	839_2_109	526_2_38	527_5_1	367_6_21	911_4_1	427_5_55	1259_5_184	583_6_80	580_6_51	440_5_1	2527_4_14	246_5_1
135_4_15	24_6_1	25_2_1	1830_2_106	1771_6_177	1078_6_104	29_1_59	1945_6_31	2407_6_15	2404_6_171	26_6_1	1376_6_143	1465_5_1	549_6_40	1093_6_52	1152_6_113	59_5_153	2555_6_59	1824_2_228	928_6_52	415_6_1	298_6_8	371_6_18	824_6_18	1013_6_15	292_6_1	419_5_450	1416_6_1	1323_6_15	312_6_1	311_6_1	317_6_1	271_4_1	273_4_182	111_5_168	80_6_1	398_6_1	1669_6_13	839_2_117	526_2_42	527_5_1	367_6_17	911_4_1	427_5_51	1259_5_190	583_6_80	580_6_52	440_5_1	2527_4_13	246_5_1
135_4_14	24_6_1	25_2_1	1830_2_93	1771_6_168	1078_6_113	29_1_65	1945_6_32	2407_6_13	2404_6_185	26_6_1	1376_6_137	1465_5_1	549_6_38	1093_6_56	1152_6_121	59_5_150	2555_6_56	1824_2_225	928_6_41	415_6_1	298_6_7	371_6_21	824_6_15	1013_6_17	292_6_1	419_5_432	1416_6_1	1323_6_6	312_6_1	311_6_1	317_6_1	271_4_1	273_4_167	111_5_168	80_6_1	398_6_1	1669_6_9	839_2_136	526_2_36	527_5_1	367_6_12	911_4_1	427_5_51	1259_5_195	583_6_90	580_6_46	440_5_1	2527_4_7	246_5_1
135_4_10	24_6_1	25_2_1	1830_2_91	1771_6_164	1078_6_81	29_1_57	1945_6_21	2407_6_19	2404_6_175	26_6_1	1376_6_141	1465_5_1	549_6_41	1093_6_69	1152_6_121	59_5_166	2555_6_50	1824_2_220	928_6_43	415_6_1	298_6_8	371_6_19	824_6_7	1013_6_15	292_6_1	419_5_435	1416_6_1	1323_6_8	312_6_1	311_6_1	317_6_1	271_4_1	273_4_174	111_5_168	80_6_1	398_6_1	1669_6_7	839_2_141	526_2_30	527_5_1	367_6_11	911_4_1	427_5_51	1259_5_198	583_6_94	580_6_51	440_5_1	2527_4_8	246_5_1
135_4_11	24_6_1	25_2_1	1830_2_92	1771_6_166	1078_6_91	29_1_58	1945_6_14	2407_6_20	2404_6_183	26_6_1	1376_6_137	1465_5_1	549_6_41	1093_6_59	1152_6_124	59_5_168	2555_6_52	1824_2_210	928_6_38	415_6_1	298_6_9	371_6_27	824_6_7	1013_6_18	292_6_1	419_5_433	1416_6_1	1323_6_8	312_6_1	311_6_1	317_6_1	271_4_1	273_4_187	111_5_162	80_6_1	398_6_1	1669_6_9	839_2_128	526_2_22	527_5_1	367_6_12	911_4_1	427_5_43	1259_5_174	583_6_90	580_6_68	440_5_1	2527_4_6	246_5_1
135_4_10	24_6_1	25_2_1	1830_2_93	1771_6_174	1078_6_108	29_1_60	1945_6_15	2407_6_18	2404_6_181	26_6_1	1376_6_118	1465_5_1	549_6_33	1093_6_62	1152_6_113	59_5_177	2555_6_55	1824_2_202	928_6_42	415_6_1	298_6_9	371_6_27	824_6_5	1013_6_21	292_6_1	419_5_443	1416_6_1	1323_6_6	312_6_1	311_6_1	317_6_1	271_4_1	273_4_185	111_5_165	80_6_1	398_6_1	1669_6_4	839_2_125	526_2_26	527_5_1	367_6_14	911_4_1	427_5_48	1259_5_171	583_6_85	580_6_62	440_5_1	2527_4_3	246_5_1
135_4_13	24_6_1	25_2_1	1830_2_89	1771_6_178	1078_6_125	29_1_62	1945_6_11	2407_6_12	2404_6_183	26_6_1	1376_6_125	1465_5_1	549_6_32	1093_6_66	1152_6_123	59_5_198	2555_6_52	1824_2_200	928_6_44	415_6_1	298_6_8	371_6_30	824_6_6	1013_6_18	292_6_1	419_5_452	1416_6_1	1323_6_10	312_6_1	311_6_1	317_6_1	271_4_1	273_4_182	111_5_162	80_6_1	398_6_1	1669_6_1	839_2_122	526_2_24	527_5_1	367_6_25	911_4_1	427_5_53	1259_5_143	583_6_82	580_6_57	440_5_1	2527_4_4	246_5_1
135_4_23	24_6_1	25_2_1	1830_2_101	1771_6_188	1078_6_117	29_1_66	1945_6_13	2407_6_20	2404_6_182	26_6_1	1376_6_111	1465_5_1	549_6_37	1093_6_77	1152_6_107	59_5_204	2555_6_52	1824_2_194	928_6_45	415_6_1	298_6_4	371_6_32	824_6_7	1013_6_20	292_6_1	419_5_450	1323_6_8	312_6_1	311_6_1	317_6_1	271_4_1	273_4_201	111_5_169	80_6_1	398_6_1	839_2_110	526_2_21	527_5_1	367_6_20	911_4_1	427_5_69	1259_5_128	583_6_86	580_6_59	440_5_1	2527_4_4	246_5_1	241_6_1	370_6_17
135_4_22	24_6_1	25_2_1	1830_2_112	1771_6_198	1078_6_128	29_1_52	1945_6_14	2407_6_14	2404_6_158	26_6_1	1376_6_114	1465_5_1	549_6_34	1093_6_71	1152_6_107	59_5_219	2555_6_49	1824_2_191	928_6_44	415_6_1	298_6_7	371_6_32	824_6_9	1404_6_77	292_6_1	419_5_451	1323_6_10	312_6_1	311_6_1	317_6_1	271_4_1	273_4_205	111_5_177	80_6_1	398_6_1	839_2_109	526_2_20	527_5_1	367_6_30	911_4_1	427_5_66	1259_5_128	583_6_103	580_6_74	440_5_1	2527_4_1	246_5_1	241_6_1	370_6_20
135_4_26	24_6_1	25_2_1	1830_2_115	1771_6_178	1078_6_125	29_1_45	1945_6_10	2407_6_21	2404_6_165	26_6_1	1376_6_108	1465_5_1	549_6_27	1093_6_75	1152_6_104	59_5_230	2555_6_36	1824_2_194	928_6_40	415_6_1	298_6_7	371_6_31	824_6_10	1404_6_78	292_6_1	419_5_459	1323_6_11	312_6_1	311_6_1	317_6_1	271_4_1	273_4_203	111_5_185	80_6_1	398_6_1	839_2_106	526_2_16	527_5_1	367_6_39	911_4_1	427_5_60	1259_5_134	583_6_124	580_6_54	440_5_1	2527_4_1	246_5_1	241_6_1	370_6_24
135_4_31	24_6_1	25_2_1	1830_2_122	1771_6_181	1078_6_138	29_1_42	1945_6_10	2407_6_27	2404_6_168	26_6_1	1376_6_108	1465_5_1	549_6_25	1093_6_80	1152_6_107	59_5_238	2555_6_31	1824_2_197	928_6_43	415_6_1	298_6_9	371_6_26	824_6_12	1013_6_23	292_6_1	419_5_460	1323_6_9	312_6_1	311_6_1	317_6_1	271_4_1	273_4_227	111_5_186	80_6_1	398_6_1	839_2_115	526_2_23	527_5_1	367_6_32	911_4_1	427_5_62	1259_5_127	583_6_128	580_6_47	440_5_1	2527_4_2	246_5_1	241_6_1	370_6_21
135_4_29	24_6_1	25_2_1	1830_2_124	1771_6_183	1078_6_142	29_1_48	1945_6_9	2407_6_20	2404_6_170	1376_6_100	1465_5_1	549_6_29	1093_6_67	1152_6_107	59_5_237	2555_6_30	1824_2_190	928_6_49	415_6_1	298_6_9	371_6_27	824_6_9	1404_6_88	292_6_1	419_5_455	1323_6_9	312_6_1	311_6_1	317_6_1	271_4_1	273_4_237	111_5_172	80_6_1	398_6_1	839_2_100	526_2_27	527_5_1	367_6_30	911_4_1	427_5_58	1259_5_125	583_6_143	580_6_57	440_5_1	2527_4_2	246_5_1	241_6_1	370_6_20	20_5_1
135_4_27	24_6_1	25_2_1	1830_2_131	1771_6_174	1078_6_149	29_1_44	1945_6_8	2407_6_17	2404_6_171	1376_6_94	1465_5_1	549_6_39	1093_6_66	1152_6_110	59_5_242	2555_6_27	1824_2_185	928_6_46	415_6_1	298_6_8	371_6_25	824_6_6	1013_6_30	292_6_1	419_5_461	1323_6_8	312_6_1	311_6_1	317_6_1	271_4_1	273_4_234	111_5_161	80_6_1	398_6_1	839_2_100	526_2_21	527_5_1	367_6_27	911_4_1	427_5_55	1259_5_129	583_6_138	580_6_55	440_5_1	2527_4_1	246_5_1	241_6_1	370_6_16	20_5_1
135_4_32	24_6_1	25_2_1	1830_2_139	1771_6_169	1078_6_168	29_1_48	1945_6_11	2407_6_18	2404_6_176	1376_6_87	1465_5_1	549_6_34	1093_6_64	1152_6_98	59_5_241	2555_6_32	1824_2_183	928_6_52	415_6_1	298_6_11	371_6_31	824_6_9	1013_6_30	292_6_1	419_5_494	1323_6_6	312_6_1	311_6_1	317_6_1	271_4_1	273_4_247	111_5_173	80_6_1	398_6_1	839_2_91	526_2_25	527_5_1	367_6_23	427_5_55	1259_5_125	583_6_115	580_6_51	440_5_1	246_5_1	241_6_1	370_6_18	20_5_1	912_2_204	780_6_1
135_4_35	24_6_1	25_2_1	1830_2_122	1771_6_159	1078_6_165	29_1_48	1945_6_13	2407_6_21	2404_6_194	1376_6_80	1465_5_1	549_6_41	1093_6_51	1152_6_109	59_5_250	2555_6_22	1824_2_181	928_6_47	415_6_1	298_6_10	371_6_28	824_6_8	1013_6_26	292_6_1	419_5_489	1323_6_7	312_6_1	311_6_1	317_6_1	271_4_1	273_4_256	111_5_147	80_6_1	398_6_1	839_2_94	526_2_26	527_5_1	367_6_22	427_5_73	1259_5_113	583_6_104	580_6_43	440_5_1	246_5_1	241_6_1	370_6_18	20_5_1	912_2_210	780_6_1
135_4_35	24_6_1	25_2_1	1830_2_120	1771_6_173	1078_6_160	29_1_47	1945_6_12	2407_6_17	2404_6_212	1376_6_84	1465_5_1	549_6_51	1093_6_55	1152_6_100	59_5_259	2555_6_27	1824_2_181	928_6_39	415_6_1	298_6_8	371_6_21	824_6_8	1404_6_121	292_6_1	419_5_460	1323_6_4	312_6_1	311_6_1	317_6_1	271_4_1	273_4_258	111_5_139	80_6_1	398_6_1	839_2_94	526_2_22	527_5_1	367_6_25	427_5_79	1259_5_105	583_6_106	580_6_35	440_5_1	246_5_1	241_6_1	370_6_16	20_5_1	912_2_218	780_6_1
135_4_36	24_6_1	25_2_1	1830_2_126	1771_6_186	1078_6_165	29_1_37	1945_6_13	2407_6_22	2404_6_205	1376_6_84	1465_5_1	549_6_45	1093_6_54	1152_6_98	59_5_254	2555_6_31	1824_2_165	928_6_46	415_6_1	298_6_8	371_6_20	824_6_9	1404_6_131	292_6_1	419_5_440	1323_6_1	312_6_1	311_6_1	317_6_1	271_4_1	273_4_240	111_5_125	80_6_1	398_6_1	839_2_98	526_2_18	527_5_1	367_6_24	427_5_85	1259_5_118	583_6_95	580_6_35	440_5_1	246_5_1	241_6_1	370_6_16	20_5_1	912_2_213	780_6_1
135_4_35	24_6_1	25_2_1	1830_2_125	1771_6_182	1078_6_162	29_1_39	1945_6_16	2407_6_22	2404_6_196	1376_6_86	1465_5_1	549_6_42	1093_6_61	1152_6_100	59_5_250	2555_6_24	1824_2_176	928_6_48	415_6_1	298_6_8	371_6_19	824_6_7	1404_6_116	292_6_1	419_5_419	1323_6_1	312_6_1	311_6_1	317_6_1	271_4_1	273_4_258	111_5_132	80_6_1	398_6_1	839_2_96	526_2_21	527_5_1	367_6_29	427_5_86	1259_5_115	583_6_104	580_6_33	440_5_1	246_5_1	241_6_1	370_6_15	20_5_1	912_2_214	780_6_1
135_4_30	24_6_1	25_2_1	1830_2_112	1771_6_189	1078_6_149	29_1_46	1945_6_15	2407_6_22	2404_6_197	1376_6_97	1465_5_1	549_6_48	1093_6_69	1152_6_92	59_5_223	2555_6_27	1824_2_172	928_6_43	415_6_1	298_6_8	371_6_21	824_6_12	1013_6_12	292_6_1	419_5_430	312_6_1	311_6_1	317_6_1	271_4_1	273_4_242	111_5_132	80_6_1	398_6_1	839_2_83	526_2_25	527_5_1	367_6_30	427_5_87	1259_5_112	583_6_105	580_6_32	440_5_1	246_5_1	241_6_1	370_6_14	20_5_1	912_2_236	780_6_1	1430_6_1
135_4_33	24_6_1	25_2_1	1830_2_111	1771_6_200	1078_6_179	29_1_55	1945_6_12	2407_6_26	2404_6_192	1376_6_87	1465_5_1	549_6_51	1093_6_72	1152_6_96	59_5_233	2555_6_29	1824_2_179	928_6_36	415_6_1	298_6_7	371_6_26	824_6_7	1404_6_108	292_6_1	419_5_389	312_6_1	311_6_1	317_6_1	271_4_1	273_4_244	111_5_133	80_6_1	398_6_1	839_2_88	526_2_18	527_5_1	367_6_27	427_5_82	1259_5_127	583_6_97	580_6_25	440_5_1	246_5_1	241_6_1	370_6_10	20_5_1	912_2_232	780_6_1	1430_6_1
135_4_38	24_6_1	25_2_1	1830_2_126	1771_6_202	1078_6_173	29_1_64	1945_6_10	2407_6_29	2404_6_167	1376_6_69	1465_5_1	549_6_49	1093_6_72	1152_6_93	59_5_244	2555_6_30	1824_2_177	928_6_32	415_6_1	298_6_6	371_6_26	824_6_7	1404_6_112	292_6_1	419_5_369	312_6_1	311_6_1	317_6_1	271_4_1	273_4_239	111_5_150	80_6_1	398_6_1	839_2_107	526_2_15	527_5_1	367_6_21	427_5_90	1259_5_131	583_6_83	580_6_29	440_5_1	246_5_1	241_6_1	370_6_11	20_5_1	912_2_221	780_6_1	1430_6_1
135_4_31	24_6_1	25_2_1	1830_2_130	1771_6_205	1078_6_174	29_1_73	1945_6_8	2407_6_27	2404_6_153	1376_6_92	1465_5_1	549_6_59	1093_6_58	1152_6_90	59_5_256	2555_6_35	1824_2_181	928_6_27	415_6_1	298_6_4	371_6_25	824_6_7	1404_6_94	292_6_1	419_5_379	312_6_1	311_6_1	317_6_1	271_4_1	273_4_255	111_5_149	80_6_1	398_6_1	839_2_97	526_2_20	527_5_1	367_6_24	427_5_90	1259_5_135	583_6_73	580_6_34	440_5_1	246_5_1	241_6_1	370_6_11	20_5_1	912_2_209	780_6_1	1430_6_1
135_4_30	24_6_1	25_2_1	1830_2_133	1771_6_203	1078_6_184	29_1_72	1945_6_11	2407_6_28	2404_6_148	1376_6_97	1465_5_1	549_6_65	1093_6_60	1152_6_89	59_5_287	2555_6_30	1824_2_187	928_6_28	415_6_1	298_6_4	371_6_28	824_6_11	1404_6_84	292_6_1	419_5_355	312_6_1	311_6_1	317_6_1	271_4_1	273_4_255	111_5_140	80_6_1	398_6_1	839_2_98	526_2_19	527_5_1	367_6_26	427_5_74	1259_5_126	583_6_71	580_6_35	440_5_1	246_5_1	241_6_1	370_6_10	20_5_1	912_2_215	780_6_1	1430_6_1
135_4_29	24_6_1	25_2_1	1830_2_140	1771_6_217	1078_6_183	29_1_68	1945_6_9	2407_6_21	2404_6_130	1376_6_103	1465_5_1	549_6_73	1093_6_49	1152_6_87	59_5_295	2555_6_37	1824_2_181	928_6_32	415_6_1	298_6_3	371_6_32	824_6_11	1404_6_73	292_6_1	419_5_369	312_6_1	311_6_1	317_6_1	271_4_1	273_4_246	111_5_133	80_6_1	398_6_1	839_2_96	526_2_23	527_5_1	367_6_24	427_5_75	1259_5_141	583_6_66	580_6_30	440_5_1	246_5_1	241_6_1	370_6_11	20_5_1	912_2_204	780_6_1	1430_6_1
135_4_18	24_6_1	25_2_1	1830_2_150	1771_6_209	1078_6_190	29_1_83	1945_6_10	2407_6_21	2404_6_120	1376_6_94	1465_5_1	549_6_89	1093_6_54	1152_6_94	59_5_293	2555_6_39	1824_2_201	928_6_36	415_6_1	298_6_2	371_6_32	824_6_15	1013_6_7	292_6_1	419_5_366	312_6_1	311_6_1	317_6_1	271_4_1	273_4_263	111_5_134	80_6_1	398_6_1	839_2_80	526_2_20	527_5_1	367_6_26	427_5_75	1259_5_156	583_6_72	580_6_35	440_5_1	246_5_1	241_6_1	370_6_11	20_5_1	912_2_209	780_6_1	1430_6_1
135_4_12	24_6_1	25_2_1	1830_2_152	1771_6_207	1078_6_176	29_1_88	1945_6_8	2407_6_15	2404_6_127	1376_6_85	1465_5_1	549_6_98	1093_6_64	1152_6_100	59_5_293	2555_6_37	1824_2_209	928_6_40	415_6_1	298_6_2	371_6_31	824_6_20	1013_6_5	292_6_1	419_5_370	312_6_1	311_6_1	317_6_1	271_4_1	273_4_236	111_5_164	80_6_1	398_6_1	839_2_74	526_2_19	527_5_1	367_6_24	427_5_87	1259_5_158	583_6_75	580_6_44	440_5_1	246_5_1	241_6_1	370_6_11	20_5_1	912_2_203	780_6_1	1430_6_1
135_4_17	24_6_1	25_2_1	1830_2_143	1771_6_193	1078_6_178	29_1_89	1945_6_9	2407_6_9	2404_6_134	1376_6_87	1465_5_1	549_6_109	1093_6_61	1152_6_96	59_5_272	2555_6_34	1824_2_202	928_6_41	415_6_1	298_6_4	371_6_38	824_6_19	1013_6_3	292_6_1	419_5_351	312_6_1	311_6_1	317_6_1	271_4_1	273_4_240	111_5_158	80_6_1	398_6_1	839_2_64	526_2_22	527_5_1	367_6_23	427_5_89	1259_5_168	583_6_69	580_6_56	440_5_1	246_5_1	241_6_1	370_6_14	20_5_1	912_2_193	780_6_1	1430_6_1
135_4_12	24_6_1	25_2_1	1830_2_134	1771_6_181	1078_6_197	29_1_89	1945_6_6	2407_6_12	2404_6_149	1376_6_72	1465_5_1	549_6_105	1093_6_63	1152_6_99	59_5_289	2555_6_38	1824_2_193	928_6_39	415_6_1	298_6_8	371_6_42	824_6_20	1404_6_50	292_6_1	419_5_334	312_6_1	311_6_1	317_6_1	271_4_1	273_4_217	111_5_151	80_6_1	398_6_1	839_2_75	526_2_20	527_5_1	367_6_25	427_5_88	1259_5_165	583_6_68	580_6_59	440_5_1	246_5_1	241_6_1	370_6_14	20_5_1	912_2_178	780_6_1	1430_6_1
135_4_13	24_6_1	25_2_1	1830_2_127	1771_6_175	1078_6_213	29_1_87	1945_6_11	2407_6_9	2404_6_156	1376_6_85	1465_5_1	549_6_102	1093_6_68	1152_6_109	59_5_312	2555_6_42	1824_2_201	928_6_32	415_6_1	298_6_8	371_6_56	824_6_16	1404_6_55	292_6_1	419_5_322	312_6_1	311_6_1	317_6_1	271_4_1	273_4_209	111_5_135	80_6_1	398_6_1	839_2_79	526_2_16	527_5_1	367_6_33	427_5_84	1259_5_171	583_6_67	580_6_64	440_5_1	246_5_1	241_6_1	370_6_14	20_5_1	912_2_165	780_6_1	1430_6_1
135_4_10	24_6_1	25_2_1	1830_2_126	1771_6_154	1078_6_212	29_1_88	1945_6_14	2407_6_8	2404_6_160	1376_6_87	1465_5_1	549_6_85	1093_6_69	1152_6_122	59_5_315	2555_6_42	1824_2_198	928_6_42	415_6_1	298_6_7	371_6_58	824_6_17	1404_6_53	292_6_1	419_5_334	312_6_1	311_6_1	317_6_1	271_4_1	273_4_219	111_5_139	80_6_1	398_6_1	839_2_73	526_2_19	527_5_1	367_6_39	427_5_82	1259_5_162	583_6_69	580_6_68	440_5_1	246_5_1	241_6_1	370_6_21	20_5_1	912_2_171	780_6_1	1430_6_1
135_4_6	24_6_1	25_2_1	1830_2_126	1771_6_141	1078_6_212	29_1_93	1945_6_15	2407_6_7	2404_6_146	1376_6_83	1465_5_1	549_6_90	1093_6_60	1152_6_124	59_5_324	2555_6_48	1824_2_181	928_6_41	415_6_1	298_6_6	371_6_57	824_6_19	1404_6_56	292_6_1	419_5_338	312_6_1	311_6_1	317_6_1	271_4_1	273_4_211	111_5_151	80_6_1	398_6_1	839_2_76	526_2_27	527_5_1	367_6_40	427_5_89	1259_5_188	583_6_70	580_6_59	440_5_1	246_5_1	241_6_1	370_6_16	20_5_1	912_2_164	780_6_1	1430_6_1
135_4_9	24_6_1	25_2_1	1830_2_127	1771_6_155	1078_6_211	29_1_103	1945_6_14	2407_6_7	2404_6_140	1376_6_91	1465_5_1	549_6_103	1093_6_61	1152_6_124	59_5_342	2555_6_44	1824_2_168	928_6_47	415_6_1	298_6_3	371_6_53	824_6_18	1404_6_51	292_6_1	419_5_305	312_6_1	311_6_1	317_6_1	271_4_1	273_4_223	111_5_139	80_6_1	398_6_1	839_2_68	526_2_30	527_5_1	367_6_37	427_5_90	1259_5_176	583_6_64	580_6_61	440_5_1	246_5_1	241_6_1	370_6_13	20_5_1	912_2_149	780_6_1	1430_6_1
135_4_8	24_6_1	25_2_1	1830_2_132	1771_6_145	1078_6_214	29_1_104	1945_6_11	2407_6_7	2404_6_158	1376_6_90	1465_5_1	549_6_111	1093_6_59	1152_6_111	59_5_333	2555_6_40	1824_2_164	928_6_54	415_6_1	298_6_1	371_6_51	824_6_18	1404_6_40	292_6_1	419_5_291	312_6_1	311_6_1	317_6_1	271_4_1	273_4_240	111_5_150	80_6_1	398_6_1	839_2_63	526_2_35	527_5_1	367_6_42	427_5_93	1259_5_205	583_6_63	580_6_58	440_5_1	246_5_1	241_6_1	370_6_14	20_5_1	912_2_138	780_6_1	1430_6_1
135_4_9	24_6_1	25_2_1	1830_2_102	1771_6_150	1078_6_224	29_1_99	1945_6_13	2407_6_6	2404_6_152	1376_6_80	549_6_111	1093_6_65	1152_6_103	59_5_322	2555_6_33	1824_2_167	928_6_56	415_6_1	298_6_1	371_6_54	824_6_17	1404_6_46	292_6_1	419_5_291	312_6_1	311_6_1	317_6_1	271_4_1	273_4_222	111_5_149	80_6_1	398_6_1	839_2_57	526_2_43	527_5_1	367_6_50	427_5_97	1259_5_216	583_6_66	580_6_61	440_5_1	246_5_1	241_6_1	370_6_10	20_5_1	912_2_151	780_6_1	1430_6_1	375_6_310
135_4_11	24_6_1	25_2_1	1830_2_109	1771_6_138	1078_6_225	29_1_90	1945_6_12	2407_6_6	2404_6_138	1376_6_80	549_6_113	1093_6_59	1152_6_105	59_5_318	2555_6_32	1824_2_154	928_6_52	415_6_1	298_6_1	371_6_58	824_6_17	1404_6_50	292_6_1	419_5_295	312_6_1	311_6_1	317_6_1	271_4_1	273_4_241	111_5_145	80_6_1	398_6_1	839_2_64	526_2_43	527_5_1	367_6_54	427_5_85	1259_5_212	583_6_73	580_6_53	440_5_1	246_5_1	241_6_1	370_6_9	20_5_1	912_2_168	780_6_1	1430_6_1	375_6_313
135_4_11	24_6_1	25_2_1	1830_2_113	1771_6_112	1078_6_235	29_1_83	1945_6_6	2407_6_6	2404_6_137	1376_6_74	549_6_126	1093_6_54	1152_6_88	59_5_313	2555_6_27	1824_2_163	928_6_43	415_6_1	371_6_64	824_6_13	1404_6_61	292_6_1	419_5_281	312_6_1	311_6_1	317_6_1	271_4_1	273_4_236	111_5_168	80_6_1	398_6_1	839_2_65	526_2_41	527_5_1	367_6_58	427_5_90	1259_5_198	583_6_78	580_6_58	440_5_1	246_5_1	241_6_1	370_6_12	20_5_1	912_2_163	780_6_1	1430_6_1	375_6_330	35_6_1
135_4_11	24_6_1	25_2_1	1830_2_116	1771_6_120	1078_6_203	29_1_77	1945_6_6	2407_6_5	2404_6_135	1376_6_78	549_6_144	1093_6_51	1152_6_83	59_5_324	2555_6_20	1824_2_186	928_6_39	415_6_1	371_6_67	824_6_15	1404_6_63	292_6_1	419_5_285	312_6_1	311_6_1	317_6_1	271_4_1	273_4_244	111_5_162	80_6_1	398_6_1	839_2_76	526_2_30	527_5_1	367_6_59	427_5_81	1259_5_213	583_6_92	580_6_57	440_5_1	246_5_1	241_6_1	370_6_8	20_5_1	912_2_166	780_6_1	1430_6_1	375_6_322	35_6_1
135_4_14	24_6_1	25_2_1	1830_2_111	1771_6_119	1078_6_186	29_1_65	1945_6_6	2407_6_6	2404_6_125	1376_6_82	549_6_148	1093_6_41	1152_6_81	59_5_346	2555_6_25	1824_2_188	928_6_34	415_6_1	371_6_77	824_6_18	1404_6_64	292_6_1	419_5_256	312_6_1	311_6_1	317_6_1	271_4_1	273_4_248	111_5_175	80_6_1	398_6_1	839_2_73	526_2_30	527_5_1	367_6_65	427_5_72	1259_5_199	583_6_102	580_6_63	440_5_1	246_5_1	241_6_1	370_6_4	20_5_1	912_2_155	780_6_1	1430_6_1	375_6_321	35_6_1
135_4_15	24_6_1	25_2_1	1830_2_99	1771_6_113	1078_6_199	29_1_78	1945_6_13	2407_6_6	2404_6_138	1376_6_86	549_6_158	1093_6_35	1152_6_72	59_5_327	2555_6_19	1824_2_175	928_6_32	415_6_1	371_6_75	824_6_17	1404_6_69	292_6_1	419_5_249	312_6_1	311_6_1	317_6_1	271_4_1	273_4_245	111_5_192	80_6_1	398_6_1	839_2_82	526_2_26	527_5_1	367_6_51	427_5_71	1259_5_206	583_6_102	580_6_65	440_5_1	246_5_1	241_6_1	370_6_2	20_5_1	912_2_151	780_6_1	1430_6_1	375_6_316	35_6_1
135_4_18	24_6_1	25_2_1	1830_2_119	1771_6_108	1078_6_205	29_1_81	1945_6_12	2407_6_2	2404_6_136	1376_6_81	549_6_159	1093_6_35	1152_6_67	59_5_318	2555_6_16	1824_2_191	928_6_30	415_6_1	371_6_70	824_6_15	1404_6_71	292_6_1	419_5_264	312_6_1	311_6_1	317_6_1	271_4_1	273_4_258	111_5_185	80_6_1	398_6_1	839_2_90	526_2_34	527_5_1	367_6_58	427_5_78	1259_5_197	583_6_104	580_6_63	440_5_1	246_5_1	241_6_1	20_5_1	912_2_158	780_6_1	1430_6_1	375_6_309	35_6_1	645_6_45
135_4_19	24_6_1	25_2_1	1830_2_118	1771_6_99	1078_6_217	29_1_82	1945_6_14	2407_6_1	2404_6_121	1376_6_88	549_6_155	1093_6_26	1152_6_65	59_5_291	2555_6_17	1824_2_193	928_6_34	415_6_1	371_6_57	824_6_16	1404_6_82	292_6_1	419_5_261	312_6_1	311_6_1	317_6_1	271_4_1	273_4_256	111_5_184	80_6_1	398_6_1	839_2_100	526_2_37	527_5_1	367_6_66	427_5_74	1259_5_211	583_6_96	580_6_62	440_5_1	246_5_1	241_6_1	20_5_1	912_2_149	780_6_1	1430_6_1	375_6_279	35_6_1	645_6_44
135_4_14	24_6_1	25_2_1	1830_2_117	1771_6_123	1078_6_212	29_1_82	1945_6_16	2407_6_1	2404_6_109	1376_6_90	549_6_154	1093_6_32	1152_6_58	59_5_276	2555_6_11	1824_2_224	928_6_29	415_6_1	371_6_53	824_6_16	1404_6_82	292_6_1	419_5_260	312_6_1	311_6_1	317_6_1	271_4_1	273_4_254	111_5_176	80_6_1	398_6_1	839_2_102	526_2_33	527_5_1	367_6_68	427_5_80	1259_5_228	583_6_104	580_6_53	440_5_1	246_5_1	241_6_1	20_5_1	912_2_141	780_6_1	1430_6_1	375_6_297	35_6_1	645_6_45
135_4_15	24_6_1	25_2_1	1830_2_120	1771_6_126	1078_6_203	29_1_87	1945_6_17	2407_6_1	2404_6_105	1376_6_96	549_6_140	1093_6_30	1152_6_67	59_5_289	2555_6_6	1824_2_218	928_6_26	415_6_1	371_6_51	824_6_11	1404_6_83	292_6_1	419_5_253	312_6_1	311_6_1	317_6_1	271_4_1	273_4_239	111_5_162	80_6_1	398_6_1	839_2_102	526_2_34	527_5_1	367_6_72	427_5_86	1259_5_244	583_6_108	580_6_50	440_5_1	246_5_1	241_6_1	20_5_1	912_2_146	780_6_1	1430_6_1	375_6_308	35_6_1	645_6_47
135_4_16	24_6_1	25_2_1	1830_2_122	1771_6_129	1078_6_225	29_1_102	1945_6_20	2404_6_92	1376_6_99	549_6_156	1093_6_30	1152_6_55	59_5_281	2555_6_3	1824_2_212	928_6_38	415_6_1	371_6_51	824_6_12	1404_6_94	292_6_1	419_5_253	312_6_1	311_6_1	317_6_1	271_4_1	273_4_267	397_2_1	80_6_1	398_6_1	839_2_99	526_2_29	527_5_1	367_6_62	427_5_90	1259_5_241	583_6_101	580_6_41	440_5_1	241_6_1	20_5_1	912_2_150	780_6_1	1430_6_1	375_6_306	35_6_1	645_6_42	510_6_1	623_6_67
135_4_17	24_6_1	25_2_1	1830_2_117	1771_6_133	1078_6_215	29_1_96	1945_6_23	2404_6_79	1376_6_95	549_6_155	1093_6_31	1152_6_48	59_5_271	2555_6_5	1824_2_229	928_6_37	415_6_1	371_6_50	824_6_13	1404_6_96	292_6_1	419_5_263	312_6_1	311_6_1	317_6_1	271_4_1	273_4_275	397_2_1	80_6_1	398_6_1	839_2_107	526_2_27	527_5_1	367_6_58	427_5_104	1259_5_237	583_6_97	580_6_34	440_5_1	241_6_1	20_5_1	912_2_160	780_6_1	1430_6_1	375_6_291	35_6_1	645_6_53	510_6_1	623_6_65
135_4_17	24_6_1	25_2_1	1830_2_112	1771_6_131	1078_6_229	29_1_93	1945_6_23	2404_6_80	1376_6_86	549_6_143	1093_6_31	1152_6_42	59_5_283	2555_6_4	1824_2_244	928_6_40	415_6_1	371_6_57	824_6_14	1404_6_88	292_6_1	419_5_279	312_6_1	311_6_1	317_6_1	271_4_1	273_4_295	397_2_1	80_6_1	398_6_1	839_2_107	526_2_23	527_5_1	367_6_70	427_5_104	1259_5_242	583_6_91	580_6_28	440_5_1	241_6_1	20_5_1	912_2_158	780_6_1	1430_6_1	375_6_273	35_6_1	645_6_58	510_6_1	623_6_66
135_4_18	24_6_1	25_2_1	1830_2_115	1771_6_115	1078_6_229	29_1_80	1945_6_21	2404_6_87	1376_6_102	549_6_140	1093_6_33	1152_6_45	59_5_296	2555_6_5	1824_2_243	928_6_51	415_6_1	371_6_55	824_6_12	1404_6_96	292_6_1	419_5_294	312_6_1	311_6_1	317_6_1	271_4_1	273_4_298	397_2_1	80_6_1	398_6_1	839_2_101	526_2_17	527_5_1	367_6_72	427_5_129	1259_5_235	583_6_93	580_6_30	440_5_1	241_6_1	20_5_1	912_2_157	780_6_1	1430_6_1	375_6_264	35_6_1	645_6_66	510_6_1	623_6_69
135_4_19	24_6_1	25_2_1	1830_2_127	1771_6_119	1078_6_228	29_1_74	1945_6_21	2404_6_94	1376_6_100	549_6_143	1093_6_36	1152_6_51	59_5_291	2555_6_5	1824_2_243	928_6_53	415_6_1	371_6_51	824_6_13	1404_6_94	292_6_1	419_5_304	312_6_1	311_6_1	317_6_1	271_4_1	273_4_305	397_2_1	80_6_1	398_6_1	839_2_88	526_2_18	527_5_1	367_6_72	427_5_123	1259_5_234	583_6_88	580_6_21	440_5_1	241_6_1	20_5_1	912_2_156	780_6_1	1430_6_1	375_6_269	35_6_1	645_6_68	510_6_1	623_6_63
135_4_16	24_6_1	25_2_1	1830_2_116	1771_6_118	1078_6_233	29_1_72	1945_6_19	2404_6_82	1376_6_92	549_6_120	1093_6_44	1152_6_45	59_5_275	2555_6_7	1824_2_245	928_6_45	415_6_1	371_6_47	824_6_12	1404_6_102	292_6_1	419_5_305	312_6_1	311_6_1	317_6_1	271_4_1	273_4_307	397_2_1	80_6_1	398_6_1	839_2_85	526_2_20	527_5_1	367_6_78	427_5_122	1259_5_232	583_6_80	580_6_20	440_5_1	241_6_1	20_5_1	912_2_165	780_6_1	1430_6_1	375_6_274	35_6_1	645_6_73	510_6_1	623_6_51
135_4_17	24_6_1	25_2_1	1830_2_112	1771_6_118	1078_6_257	29_1_83	1945_6_19	2404_6_85	1376_6_99	549_6_119	1093_6_50	1152_6_41	59_5_260	2555_6_4	1824_2_244	928_6_42	415_6_1	371_6_41	824_6_13	1404_6_99	292_6_1	419_5_311	312_6_1	311_6_1	317_6_1	271_4_1	273_4_301	397_2_1	80_6_1	398_6_1	839_2_85	526_2_16	527_5_1	367_6_79	427_5_121	1259_5_242	583_6_74	580_6_18	440_5_1	241_6_1	20_5_1	912_2_164	780_6_1	1430_6_1	375_6_270	35_6_1	645_6_67	510_6_1	623_6_61
135_4_17	24_6_1	25_2_1	1830_2_89	1771_6_100	1078_6_247	29_1_76	1945_6_21	2404_6_86	1376_6_93	549_6_137	1093_6_50	1152_6_39	59_5_277	2555_6_1	1824_2_234	928_6_41	415_6_1	371_6_47	824_6_15	1404_6_104	292_6_1	419_5_317	312_6_1	311_6_1	317_6_1	271_4_1	273_4_287	397_2_1	80_6_1	398_6_1	839_2_82	526_2_17	527_5_1	367_6_76	427_5_107	1259_5_239	583_6_71	580_6_9	440_5_1	241_6_1	20_5_1	912_2_155	780_6_1	1430_6_1	375_6_272	35_6_1	645_6_56	510_6_1	623_6_75
135_4_25	24_6_1	25_2_1	1830_2_81	1771_6_104	1078_6_258	29_1_67	1945_6_22	2404_6_77	1376_6_88	549_6_140	1093_6_51	1152_6_39	59_5_282	2555_6_2	1824_2_230	928_6_39	415_6_1	371_6_45	824_6_12	1404_6_100	292_6_1	419_5_321	312_6_1	311_6_1	317_6_1	271_4_1	273_4_285	397_2_1	80_6_1	398_6_1	839_2_90	526_2_22	527_5_1	367_6_73	427_5_105	1259_5_212	583_6_74	580_6_7	440_5_1	241_6_1	20_5_1	912_2_157	780_6_1	1430_6_1	375_6_260	35_6_1	645_6_57	510_6_1	623_6_66
135_4_28	24_6_1	25_2_1	1830_2_91	1771_6_136	1078_6_254	29_1_62	1945_6_20	2404_6_77	1376_6_93	549_6_138	1093_6_47	1152_6_31	59_5_291	2555_6_2	1824_2_241	928_6_34	415_6_1	371_6_43	824_6_16	1404_6_99	292_6_1	419_5_317	312_6_1	311_6_1	317_6_1	271_4_1	273_4_295	397_2_1	80_6_1	398_6_1	839_2_87	526_2_20	527_5_1	367_6_73	427_5_114	1259_5_217	583_6_66	580_6_10	440_5_1	241_6_1	20_5_1	912_2_168	780_6_1	1430_6_1	375_6_261	35_6_1	645_6_47	510_6_1	623_6_66
135_4_30	24_6_1	25_2_1	1830_2_92	1771_6_143	1078_6_253	29_1_48	1945_6_21	2404_6_70	1376_6_93	549_6_129	1093_6_52	1152_6_29	59_5_304	2555_6_2	1824_2_246	928_6_38	415_6_1	371_6_43	824_6_15	1404_6_106	292_6_1	419_5_340	312_6_1	311_6_1	317_6_1	271_4_1	273_4_275	397_2_1	80_6_1	398_6_1	839_2_86	526_2_31	527_5_1	367_6_88	427_5_112	1259_5_229	583_6_55	580_6_17	440_5_1	241_6_1	20_5_1	912_2_167	780_6_1	1430_6_1	375_6_258	35_6_1	645_6_48	510_6_1	623_6_67
135_4_24	24_6_1	25_2_1	1830_2_85	1771_6_144	1078_6_250	29_1_47	1945_6_20	2404_6_74	1376_6_97	549_6_122	1093_6_51	1152_6_21	59_5_310	2555_6_1	1824_2_249	928_6_47	415_6_1	371_6_47	824_6_12	1404_6_107	292_6_1	419_5_351	312_6_1	311_6_1	317_6_1	271_4_1	273_4_299	397_2_1	80_6_1	398_6_1	839_2_94	526_2_25	527_5_1	367_6_79	427_5_105	1259_5_223	583_6_77	580_6_13	440_5_1	241_6_1	20_5_1	912_2_174	780_6_1	1430_6_1	375_6_237	35_6_1	645_6_46	510_6_1	623_6_61
135_4_21	24_6_1	25_2_1	1830_2_79	1771_6_131	1078_6_241	29_1_48	1945_6_22	2404_6_82	1376_6_79	549_6_123	1093_6_49	1152_6_21	59_5_313	1824_2_271	928_6_35	415_6_1	371_6_46	824_6_14	1404_6_99	292_6_1	419_5_354	312_6_1	311_6_1	317_6_1	271_4_1	273_4_315	397_2_1	80_6_1	398_6_1	839_2_96	526_2_23	527_5_1	367_6_75	427_5_102	1259_5_222	583_6_68	580_6_14	440_5_1	241_6_1	20_5_1	912_2_179	780_6_1	375_6_237	35_6_1	645_6_53	510_6_1	623_6_64	1346_5_130	62_6_1
135_4_24	24_6_1	25_2_1	1830_2_69	1771_6_124	1078_6_253	29_1_42	1945_6_24	2404_6_84	1376_6_78	549_6_117	1093_6_54	1152_6_15	59_5_301	1824_2_264	928_6_26	415_6_1	371_6_43	824_6_13	1404_6_96	292_6_1	419_5_338	312_6_1	311_6_1	317_6_1	271_4_1	273_4_308	397_2_1	80_6_1	398_6_1	839_2_94	526_2_23	527_5_1	367_6_89	427_5_100	1259_5_223	583_6_69	580_6_11	440_5_1	241_6_1	20_5_1	912_2_184	780_6_1	375_6_264	35_6_1	645_6_54	510_6_1	623_6_53	1346_5_130	62_6_1
135_4_27	24_6_1	25_2_1	1830_2_66	1771_6_134	1078_6_258	29_1_44	1945_6_21	2404_6_103	1376_6_83	549_6_125	1093_6_59	1152_6_12	59_5_307	1824_2_278	928_6_22	415_6_1	371_6_50	824_6_15	1404_6_81	292_6_1	419_5_362	312_6_1	311_6_1	317_6_1	271_4_1	273_4_304	397_2_1	80_6_1	398_6_1	839_2_101	526_2_11	527_5_1	367_6_82	427_5_96	1259_5_209	583_6_65	580_6_20	440_5_1	241_6_1	20_5_1	912_2_185	780_6_1	375_6_250	35_6_1	645_6_55	510_6_1	623_6_45	1346_5_140	62_6_1
135_4_22	24_6_1	25_2_1	1830_2_71	1771_6_126	1078_6_268	29_1_41	1945_6_18	2404_6_97	1376_6_84	549_6_111	1093_6_60	1152_6_19	59_5_317	1824_2_280	928_6_20	415_6_1	371_6_53	824_6_19	1404_6_65	292_6_1	419_5_380	312_6_1	311_6_1	317_6_1	271_4_1	273_4_312	397_2_1	80_6_1	398_6_1	839_2_103	526_2_12	527_5_1	367_6_90	427_5_102	1259_5_223	583_6_69	580_6_17	440_5_1	241_6_1	20_5_1	912_2_190	780_6_1	375_6_248	35_6_1	645_6_53	510_6_1	623_6_50	1346_5_137	62_6_1
135_4_33	24_6_1	25_2_1	1830_2_70	1771_6_122	1078_6_261	29_1_58	1945_6_12	2404_6_106	1376_6_78	549_6_89	1093_6_67	1152_6_26	59_5_304	1824_2_292	928_6_19	415_6_1	371_6_58	824_6_11	1404_6_58	292_6_1	419_5_384	312_6_1	311_6_1	317_6_1	271_4_1	273_4_322	397_2_1	80_6_1	398_6_1	839_2_100	526_2_8	527_5_1	367_6_89	427_5_109	1259_5_235	583_6_67	580_6_20	440_5_1	241_6_1	20_5_1	912_2_188	780_6_1	375_6_244	35_6_1	645_6_50	510_6_1	623_6_59	1346_5_143	62_6_1
135_4_27	24_6_1	25_2_1	1830_2_49	1771_6_123	1078_6_274	29_1_65	1945_6_11	2404_6_112	1376_6_77	549_6_82	1093_6_66	1152_6_24	59_5_291	1824_2_318	928_6_15	415_6_1	371_6_67	824_6_10	1404_6_45	292_6_1	419_5_377	312_6_1	311_6_1	317_6_1	271_4_1	273_4_348	397_2_1	80_6_1	398_6_1	839_2_101	526_2_9	527_5_1	367_6_95	427_5_109	1259_5_212	583_6_66	580_6_22	440_5_1	241_6_1	20_5_1	912_2_175	780_6_1	375_6_230	35_6_1	645_6_57	510_6_1	623_6_57	1346_5_140	62_6_1
135_4_29	24_6_1	25_2_1	1830_2_48	1771_6_110	1078_6_278	29_1_76	1945_6_9	2404_6_112	1376_6_72	549_6_73	1093_6_65	1152_6_21	59_5_288	1824_2_341	928_6_13	415_6_1	371_6_71	824_6_11	1404_6_40	292_6_1	419_5_386	312_6_1	311_6_1	317_6_1	271_4_1	273_4_336	397_2_1	80_6_1	398_6_1	839_2_98	526_2_7	527_5_1	367_6_98	427_5_106	1259_5_237	583_6_72	580_6_18	440_5_1	241_6_1	20_5_1	912_2_180	780_6_1	375_6_216	35_6_1	645_6_52	510_6_1	623_6_61	1346_5_159	62_6_1
135_4_29	24_6_1	25_2_1	1830_2_54	1771_6_119	1078_6_300	29_1_81	1945_6_7	2404_6_117	1376_6_64	549_6_74	1093_6_70	1152_6_19	59_5_278	1824_2_347	928_6_12	415_6_1	371_6_67	824_6_6	1404_6_45	292_6_1	419_5_371	312_6_1	311_6_1	317_6_1	271_4_1	273_4_336	397_2_1	80_6_1	398_6_1	839_2_84	526_2_11	527_5_1	367_6_96	427_5_90	1259_5_233	583_6_79	580_6_15	440_5_1	241_6_1	20_5_1	912_2_191	780_6_1	375_6_225	35_6_1	645_6_55	510_6_1	623_6_65	1346_5_172	62_6_1
135_4_34	24_6_1	25_2_1	1830_2_56	1771_6_134	1078_6_312	29_1_81	1945_6_4	2404_6_121	1376_6_61	549_6_70	1093_6_66	1152_6_24	59_5_278	1824_2_359	928_6_9	415_6_1	371_6_64	824_6_5	1404_6_48	292_6_1	419_5_383	312_6_1	311_6_1	317_6_1	271_4_1	273_4_331	397_2_1	80_6_1	398_6_1	839_2_86	526_2_10	527_5_1	367_6_100	427_5_94	1259_5_242	583_6_70	580_6_7	440_5_1	241_6_1	20_5_1	912_2_185	780_6_1	375_6_218	35_6_1	645_6_48	510_6_1	623_6_62	1346_5_180	62_6_1
135_4_34	24_6_1	25_2_1	1830_2_48	1771_6_139	1078_6_322	29_1_93	1945_6_3	2404_6_138	1376_6_71	549_6_78	1093_6_56	1152_6_15	59_5_274	1824_2_345	928_6_6	415_6_1	371_6_67	824_6_4	1404_6_42	292_6_1	419_5_397	312_6_1	311_6_1	317_6_1	271_4_1	273_4_305	397_2_1	80_6_1	398_6_1	839_2_96	526_2_7	527_5_1	367_6_96	427_5_91	1259_5_254	583_6_65	580_6_5	440_5_1	241_6_1	20_5_1	912_2_197	780_6_1	375_6_197	35_6_1	645_6_42	510_6_1	623_6_54	1346_5_179	62_6_1
135_4_34	24_6_1	25_2_1	1830_2_50	1771_6_135	1078_6_340	29_1_89	1945_6_5	2404_6_130	1376_6_73	549_6_89	1093_6_55	1152_6_7	59_5_264	1824_2_346	928_6_6	415_6_1	371_6_71	824_6_2	1404_6_49	292_6_1	419_5_390	312_6_1	311_6_1	317_6_1	271_4_1	273_4_307	397_2_1	80_6_1	398_6_1	839_2_105	526_2_4	527_5_1	367_6_106	427_5_93	1259_5_252	583_6_49	580_6_4	440_5_1	241_6_1	20_5_1	912_2_186	780_6_1	375_6_186	35_6_1	645_6_31	510_6_1	623_6_58	1346_5_206	62_6_1
135_4_27	24_6_1	25_2_1	1830_2_58	1771_6_107	1078_6_353	29_1_102	1945_6_5	2404_6_117	1376_6_73	549_6_99	1093_6_55	1152_6_9	59_5_244	1824_2_345	928_6_5	415_6_1	371_6_70	824_6_2	1404_6_44	292_6_1	419_5_372	312_6_1	311_6_1	317_6_1	271_4_1	273_4_307	397_2_1	80_6_1	398_6_1	839_2_109	526_2_1	527_5_1	367_6_107	427_5_103	1259_5_247	583_6_41	580_6_7	440_5_1	241_6_1	20_5_1	912_2_204	780_6_1	375_6_176	35_6_1	645_6_33	510_6_1	623_6_59	1346_5_214	62_6_1
135_4_22	24_6_1	25_2_1	1830_2_59	1771_6_103	1078_6_352	29_1_103	1945_6_4	2404_6_113	1376_6_83	549_6_99	1093_6_63	1152_6_8	59_5_235	1824_2_360	928_6_3	415_6_1	371_6_70	824_6_3	1404_6_53	292_6_1	419_5_369	312_6_1	311_6_1	317_6_1	271_4_1	273_4_293	397_2_1	80_6_1	398_6_1	839_2_121	526_2_1	527_5_1	367_6_106	427_5_97	1259_5_250	583_6_40	580_6_9	440_5_1	241_6_1	20_5_1	912_2_204	780_6_1	375_6_168	35_6_1	645_6_29	510_6_1	623_6_50	1346_5_206	62_6_1
135_4_23	24_6_1	25_2_1	1830_2_59	1771_6_117	1078_6_351	29_1_91	1945_6_2	2404_6_127	1376_6_85	549_6_111	1093_6_59	1152_6_10	59_5_245	1824_2_348	928_6_1	415_6_1	371_6_68	824_6_1	1404_6_56	292_6_1	419_5_362	312_6_1	311_6_1	317_6_1	271_4_1	273_4_286	397_2_1	80_6_1	398_6_1	839_2_123	527_5_1	367_6_97	427_5_114	1259_5_247	583_6_41	580_6_9	440_5_1	241_6_1	20_5_1	912_2_204	780_6_1	375_6_156	35_6_1	645_6_25	510_6_1	623_6_47	1346_5_201	62_6_1	63_5_299
135_4_26	24_6_1	25_2_1	1830_2_58	1771_6_127	1078_6_327	29_1_78	1945_6_1	2404_6_130	1376_6_74	549_6_112	1093_6_54	1152_6_7	59_5_283	1824_2_324	415_6_1	371_6_61	824_6_1	1404_6_54	292_6_1	419_5_357	312_6_1	311_6_1	317_6_1	271_4_1	273_4_261	397_2_1	80_6_1	398_6_1	839_2_134	527_5_1	367_6_90	427_5_123	1259_5_260	583_6_49	580_6_7	440_5_1	241_6_1	20_5_1	912_2_201	780_6_1	375_6_164	2570_2_58	645_6_15	510_6_1	623_6_54	1346_5_196	62_6_1	63_5_318	179_6_92
623_6_52	740_5_1	607_2_1	135_4_26	159_4_13	312_6_1	311_6_1	1168_46_96	1346_5_189	397_2_1	292_6_1	62_6_1	63_5_343	111_5_173	179_6_98	2803_6_118	175_2_1	398_6_1	1890_2_374	1259_5_261	232_6_1	600_2_1	24_6_1	25_2_1	1830_2_57	1422_6_9	1771_6_146	780_6_1	1078_6_322	1429_5_37	839_2_137	29_1_74	1945_6_1	2404_6_131	2_6_1	652_4_57	1117_6_12	1376_6_70	367_6_91	273_4_252	189_6_113	1218_6_1	427_5_125	1404_6_56	891_6_1	618_6_1	89_6_1	142_6_53	583_6_60	580_6_7
623_6_45	740_5_1	607_2_1	135_4_36	159_4_11	312_6_1	311_6_1	1168_46_104	1346_5_171	397_2_1	271_4_1	62_6_1	63_5_353	111_5_172	179_6_97	2803_6_113	175_2_1	398_6_1	1890_2_381	1259_5_249	232_6_1	600_2_1	24_6_1	25_2_1	1830_2_48	1422_6_9	1771_6_160	780_6_1	1078_6_320	1429_5_33	839_2_128	29_1_77	2404_6_145	2_6_1	652_4_56	1117_6_8	1376_6_73	367_6_99	273_4_242	189_6_117	1218_6_1	427_5_134	1404_6_55	618_6_1	89_6_1	142_6_65	583_6_56	580_6_4	1093_6_54	317_6_1
623_6_49	740_5_1	607_2_1	135_4_35	159_4_11	312_6_1	311_6_1	1168_46_98	1346_5_172	397_2_1	271_4_1	62_6_1	63_5_350	111_5_154	179_6_87	2803_6_105	175_2_1	398_6_1	1890_2_398	1259_5_274	232_6_1	600_2_1	24_6_1	25_2_1	1830_2_33	1422_6_10	1771_6_175	780_6_1	1078_6_351	1429_5_30	839_2_135	29_1_74	2404_6_141	2_6_1	652_4_54	1117_6_4	1376_6_74	367_6_100	273_4_247	189_6_107	1218_6_1	427_5_156	1404_6_59	618_6_1	89_6_1	142_6_58	583_6_61	580_6_3	1093_6_53	317_6_1
623_6_60	740_5_1	607_2_1	135_4_43	159_4_7	312_6_1	311_6_1	1168_46_89	1346_5_168	397_2_1	271_4_1	62_6_1	63_5_358	111_5_159	179_6_84	2803_6_96	175_2_1	398_6_1	1890_2_384	1259_5_259	232_6_1	600_2_1	24_6_1	25_2_1	1830_2_36	1422_6_12	1771_6_168	780_6_1	1078_6_330	1429_5_31	839_2_147	29_1_86	2404_6_127	2_6_1	652_4_54	1117_6_3	1376_6_91	367_6_99	273_4_267	189_6_108	1218_6_1	427_5_142	1404_6_63	618_6_1	89_6_1	142_6_60	583_6_62	580_6_2	1093_6_58	317_6_1
623_6_65	740_5_1	607_2_1	135_4_46	159_4_7	312_6_1	311_6_1	1168_46_91	1346_5_172	397_2_1	271_4_1	62_6_1	63_5_355	111_5_181	179_6_86	2803_6_91	175_2_1	398_6_1	1890_2_398	1259_5_223	232_6_1	600_2_1	24_6_1	25_2_1	1830_2_36	1422_6_11	1771_6_173	780_6_1	1078_6_342	1429_5_36	839_2_136	29_1_78	2404_6_128	2_6_1	652_4_58	1117_6_7	1376_6_88	367_6_102	273_4_267	189_6_99	1218_6_1	427_5_143	1404_6_65	618_6_1	89_6_1	142_6_64	583_6_62	580_6_2	1093_6_55	317_6_1
623_6_74	740_5_1	607_2_1	135_4_40	159_4_5	312_6_1	311_6_1	1168_46_106	1346_5_173	397_2_1	271_4_1	62_6_1	63_5_352	111_5_192	179_6_76	2803_6_99	175_2_1	398_6_1	1890_2_383	1259_5_215	232_6_1	600_2_1	24_6_1	25_2_1	1830_2_41	1422_6_13	1771_6_164	780_6_1	1078_6_337	1429_5_37	839_2_149	29_1_64	2404_6_134	2_6_1	652_4_66	1117_6_8	1376_6_90	367_6_115	273_4_273	189_6_104	1218_6_1	427_5_147	1404_6_62	618_6_1	89_6_1	142_6_65	583_6_58	580_6_2	1093_6_63	317_6_1
623_6_79	740_5_1	607_2_1	135_4_45	159_4_3	312_6_1	311_6_1	1168_46_102	1346_5_173	397_2_1	271_4_1	62_6_1	63_5_341	111_5_186	179_6_75	2803_6_83	175_2_1	398_6_1	1890_2_376	1259_5_215	600_2_1	24_6_1	25_2_1	1830_2_38	1422_6_10	1771_6_164	780_6_1	1078_6_368	1429_5_45	839_2_147	29_1_69	2404_6_134	2_6_1	652_4_72	1117_6_9	1376_6_88	367_6_125	273_4_266	189_6_103	1218_6_1	427_5_147	1404_6_53	618_6_1	89_6_1	142_6_70	583_6_51	1093_6_67	317_6_1	1272_6_24	440_5_1
623_6_70	740_5_1	607_2_1	135_4_46	159_4_1	312_6_1	311_6_1	1168_46_108	1346_5_180	397_2_1	271_4_1	62_6_1	63_5_334	111_5_185	179_6_61	2803_6_80	175_2_1	398_6_1	1890_2_372	1259_5_231	600_2_1	24_6_1	25_2_1	1830_2_37	1422_6_12	1771_6_162	780_6_1	1078_6_364	1429_5_44	839_2_131	29_1_78	2404_6_137	2_6_1	652_4_80	1117_6_12	1376_6_90	367_6_126	273_4_251	189_6_94	1218_6_1	427_5_144	1404_6_46	618_6_1	89_6_1	142_6_57	583_6_46	1093_6_58	317_6_1	1272_6_24	440_5_1
623_6_58	740_5_1	607_2_1	135_4_52	312_6_1	311_6_1	1168_46_107	1346_5_176	397_2_1	271_4_1	62_6_1	63_5_332	111_5_195	179_6_70	2803_6_99	175_2_1	398_6_1	1890_2_376	1259_5_196	600_2_1	24_6_1	25_2_1	1830_2_29	1422_6_11	1771_6_169	780_6_1	1078_6_378	1429_5_47	839_2_121	29_1_92	2404_6_147	2_6_1	652_4_75	1117_6_15	1376_6_88	367_6_116	273_4_256	189_6_82	1218_6_1	427_5_148	1404_6_50	618_6_1	89_6_1	142_6_55	583_6_39	1093_6_52	317_6_1	1272_6_27	440_5_1	1274_6_120
623_6_53	740_5_1	607_2_1	135_4_46	312_6_1	311_6_1	1168_46_95	1346_5_176	397_2_1	271_4_1	62_6_1	63_5_340	111_5_193	179_6_72	2803_6_106	175_2_1	398_6_1	1890_2_385	1259_5_185	600_2_1	24_6_1	25_2_1	1830_2_29	1422_6_10	1771_6_158	780_6_1	1078_6_387	1429_5_49	839_2_117	29_1_77	2404_6_152	2_6_1	652_4_77	1117_6_15	1376_6_84	367_6_122	273_4_285	189_6_76	1218_6_1	427_5_160	1404_6_51	618_6_1	89_6_1	142_6_53	583_6_43	1093_6_53	317_6_1	1272_6_23	440_5_1	1274_6_128
623_6_55	740_5_1	607_2_1	135_4_44	312_6_1	311_6_1	1168_46_104	1346_5_180	397_2_1	271_4_1	62_6_1	63_5_333	111_5_202	179_6_80	2803_6_122	175_2_1	398_6_1	1890_2_400	1259_5_191	600_2_1	24_6_1	25_2_1	1830_2_27	1422_6_8	1771_6_153	780_6_1	1078_6_387	1429_5_53	839_2_108	29_1_79	2404_6_149	2_6_1	652_4_68	1117_6_15	1376_6_76	367_6_129	273_4_290	189_6_68	1218_6_1	427_5_176	1404_6_61	618_6_1	89_6_1	142_6_48	583_6_40	1093_6_63	317_6_1	1272_6_27	440_5_1	1274_6_131
623_6_48	740_5_1	607_2_1	135_4_38	312_6_1	311_6_1	1168_46_104	1346_5_190	397_2_1	271_4_1	62_6_1	63_5_338	111_5_196	179_6_79	2803_6_142	175_2_1	398_6_1	1890_2_399	1259_5_185	600_2_1	24_6_1	25_2_1	1830_2_30	1422_6_7	1771_6_124	780_6_1	1078_6_364	1429_5_50	839_2_101	29_1_76	2404_6_146	2_6_1	652_4_63	1117_6_26	1376_6_82	367_6_132	273_4_301	189_6_70	1218_6_1	427_5_202	1404_6_60	618_6_1	89_6_1	142_6_47	583_6_37	1093_6_55	317_6_1	1272_6_26	440_5_1	1274_6_121
623_6_52	740_5_1	607_2_1	135_4_35	312_6_1	311_6_1	1168_46_100	1346_5_203	397_2_1	271_4_1	62_6_1	63_5_348	111_5_181	179_6_74	2803_6_149	175_2_1	398_6_1	1890_2_422	1259_5_174	600_2_1	24_6_1	25_2_1	1830_2_23	1422_6_5	1771_6_129	780_6_1	1078_6_358	1429_5_54	839_2_95	29_1_69	2404_6_134	2_6_1	652_4_63	1117_6_24	1376_6_78	367_6_148	273_4_298	189_6_71	1218_6_1	427_5_203	1404_6_57	618_6_1	89_6_1	142_6_54	583_6_31	1093_6_57	317_6_1	1272_6_22	440_5_1	1274_6_126
623_6_40	740_5_1	607_2_1	135_4_35	312_6_1	311_6_1	1168_46_99	1346_5_204	397_2_1	271_4_1	62_6_1	63_5_358	111_5_183	179_6_73	2803_6_153	175_2_1	398_6_1	1890_2_416	1259_5_190	600_2_1	24_6_1	25_2_1	1830_2_19	1422_6_6	1771_6_149	780_6_1	1078_6_361	1429_5_47	839_2_90	29_1_76	2404_6_153	2_6_1	652_4_64	1117_6_19	1376_6_84	367_6_142	273_4_281	189_6_77	1218_6_1	427_5_216	1404_6_56	618_6_1	89_6_1	142_6_61	583_6_24	1093_6_55	317_6_1	1272_6_23	440_5_1	1274_6_122
623_6_33	740_5_1	607_2_1	135_4_39	312_6_1	311_6_1	1168_46_96	1346_5_226	397_2_1	271_4_1	62_6_1	63_5_372	111_5_171	179_6_77	2803_6_143	175_2_1	398_6_1	1890_2_398	1259_5_195	600_2_1	24_6_1	25_2_1	1830_2_16	1422_6_3	1771_6_139	780_6_1	1078_6_368	1429_5_38	839_2_63	29_1_79	2404_6_152	2_6_1	652_4_69	1117_6_15	1376_6_85	367_6_134	273_4_298	189_6_85	1218_6_1	427_5_235	1404_6_55	618_6_1	89_6_1	142_6_50	583_6_16	1093_6_49	317_6_1	1272_6_21	440_5_1	1274_6_111
623_6_35	740_5_1	607_2_1	135_4_46	312_6_1	311_6_1	1168_46_95	1346_5_227	397_2_1	271_4_1	62_6_1	63_5_387	111_5_146	179_6_81	2803_6_159	175_2_1	398_6_1	1890_2_428	1259_5_211	600_2_1	24_6_1	25_2_1	1830_2_16	1422_6_2	1771_6_111	780_6_1	1078_6_346	1429_5_47	839_2_57	29_1_71	2404_6_149	2_6_1	652_4_78	1117_6_15	1376_6_78	367_6_128	273_4_301	189_6_100	1218_6_1	427_5_212	1404_6_59	618_6_1	89_6_1	142_6_53	583_6_22	1093_6_48	317_6_1	1272_6_19	440_5_1	1274_6_105
623_6_44	740_5_1	607_2_1	135_4_44	312_6_1	311_6_1	1168_46_102	1346_5_238	397_2_1	271_4_1	62_6_1	63_5_406	111_5_135	179_6_93	2803_6_160	175_2_1	398_6_1	1890_2_422	1259_5_204	600_2_1	24_6_1	25_2_1	1830_2_17	1422_6_2	1771_6_114	780_6_1	1078_6_349	1429_5_56	839_2_48	29_1_66	2404_6_133	2_6_1	652_4_91	1117_6_12	1376_6_73	367_6_128	273_4_282	189_6_104	1218_6_1	427_5_206	1404_6_65	618_6_1	89_6_1	142_6_49	583_6_27	1093_6_57	317_6_1	1272_6_22	440_5_1	1274_6_106
623_6_43	740_5_1	607_2_1	135_4_48	312_6_1	311_6_1	1168_46_99	1346_5_231	397_2_1	271_4_1	62_6_1	63_5_391	111_5_153	179_6_84	2803_6_159	175_2_1	398_6_1	1890_2_438	1259_5_210	600_2_1	24_6_1	25_2_1	1830_2_22	1422_6_1	1771_6_129	780_6_1	1078_6_373	1429_5_48	839_2_47	29_1_60	2404_6_132	2_6_1	652_4_77	1117_6_6	1376_6_72	367_6_134	273_4_284	189_6_103	1218_6_1	427_5_194	1404_6_67	618_6_1	89_6_1	142_6_51	583_6_35	1093_6_57	317_6_1	1272_6_22	440_5_1	1274_6_110
623_6_44	740_5_1	607_2_1	135_4_57	312_6_1	311_6_1	1168_46_106	1346_5_230	397_2_1	271_4_1	62_6_1	63_5_388	111_5_158	179_6_81	2803_6_159	175_2_1	398_6_1	1890_2_422	1259_5_226	600_2_1	24_6_1	25_2_1	1830_2_18	1422_6_1	1771_6_130	780_6_1	1078_6_369	1429_5_43	839_2_36	29_1_53	2404_6_130	2_6_1	652_4_80	1117_6_7	1376_6_75	367_6_143	273_4_291	189_6_119	1218_6_1	427_5_183	1404_6_67	618_6_1	89_6_1	142_6_55	583_6_40	1093_6_63	317_6_1	1272_6_20	440_5_1	1274_6_108
623_6_44	740_5_1	607_2_1	135_4_64	312_6_1	311_6_1	1168_46_112	1346_5_250	397_2_1	271_4_1	62_6_1	63_5_404	111_5_146	179_6_76	2803_6_150	175_2_1	398_6_1	1890_2_432	1259_5_215	600_2_1	24_6_1	25_2_1	1830_2_20	1422_6_1	1771_6_135	780_6_1	1078_6_350	1429_5_45	839_2_25	29_1_55	2404_6_136	2_6_1	652_4_73	1117_6_6	1376_6_91	367_6_146	273_4_268	189_6_111	1218_6_1	427_5_178	1404_6_66	618_6_1	89_6_1	142_6_55	583_6_33	1093_6_59	317_6_1	1272_6_28	440_5_1	1274_6_103
623_6_35	740_5_1	607_2_1	135_4_65	312_6_1	311_6_1	1168_46_97	1346_5_259	397_2_1	271_4_1	62_6_1	63_5_408	111_5_139	179_6_69	2803_6_147	175_2_1	398_6_1	1890_2_431	1259_5_235	600_2_1	24_6_1	25_2_1	1830_2_25	1771_6_149	780_6_1	1078_6_360	1429_5_48	839_2_19	29_1_46	2404_6_133	2_6_1	652_4_75	1117_6_4	1376_6_93	367_6_149	273_4_261	189_6_111	427_5_190	1404_6_80	618_6_1	89_6_1	142_6_44	583_6_33	1093_6_61	317_6_1	1272_6_23	440_5_1	1274_6_109	20_5_1	74_6_20
623_6_28	740_5_1	607_2_1	135_4_62	312_6_1	311_6_1	1168_46_93	1346_5_270	397_2_1	271_4_1	62_6_1	63_5_420	111_5_154	179_6_75	2803_6_155	175_2_1	398_6_1	1890_2_456	1259_5_231	600_2_1	24_6_1	25_2_1	1830_2_35	1771_6_157	780_6_1	1078_6_353	1429_5_44	839_2_21	29_1_50	2404_6_147	2_6_1	652_4_72	1117_6_4	1376_6_85	367_6_151	273_4_278	189_6_107	427_5_182	1404_6_84	618_6_1	89_6_1	142_6_45	583_6_27	1093_6_59	317_6_1	1272_6_24	440_5_1	1274_6_100	20_5_1	74_6_24
623_6_22	740_5_1	607_2_1	135_4_63	312_6_1	311_6_1	1168_46_80	1346_5_270	397_2_1	271_4_1	62_6_1	63_5_413	111_5_163	179_6_68	2803_6_158	175_2_1	398_6_1	1890_2_459	1259_5_225	600_2_1	24_6_1	25_2_1	1830_2_44	1771_6_147	780_6_1	1078_6_339	1429_5_55	839_2_22	29_1_52	2404_6_163	2_6_1	652_4_73	1117_6_7	1376_6_92	367_6_148	273_4_265	189_6_99	427_5_184	1404_6_77	618_6_1	89_6_1	142_6_45	583_6_31	1093_6_55	317_6_1	1272_6_26	440_5_1	1274_6_111	20_5_1	74_6_27
623_6_20	740_5_1	607_2_1	135_4_63	312_6_1	311_6_1	1168_46_88	1346_5_239	397_2_1	271_4_1	62_6_1	63_5_425	111_5_145	179_6_56	2803_6_164	175_2_1	398_6_1	1890_2_425	1259_5_213	600_2_1	24_6_1	25_2_1	1830_2_44	1771_6_146	780_6_1	1078_6_334	1429_5_49	839_2_16	29_1_58	2404_6_145	2_6_1	652_4_67	1117_6_10	1376_6_97	367_6_169	273_4_305	189_6_93	427_5_199	1404_6_80	618_6_1	89_6_1	142_6_43	583_6_31	1093_6_58	317_6_1	1272_6_32	440_5_1	1274_6_105	20_5_1	74_6_32
623_6_23	740_5_1	607_2_1	135_4_51	312_6_1	311_6_1	1168_46_81	1346_5_220	397_2_1	271_4_1	62_6_1	63_5_408	111_5_143	179_6_49	2803_6_165	175_2_1	398_6_1	1890_2_424	1259_5_204	600_2_1	24_6_1	25_2_1	1830_2_48	1771_6_158	780_6_1	1078_6_315	1429_5_53	839_2_18	29_1_54	2404_6_129	2_6_1	652_4_59	1117_6_8	1376_6_93	367_6_170	273_4_285	189_6_91	427_5_208	1404_6_74	618_6_1	89_6_1	142_6_44	583_6_26	1093_6_66	317_6_1	1272_6_33	440_5_1	1274_6_96	20_5_1	74_6_28
623_6_21	740_5_1	607_2_1	135_4_43	312_6_1	311_6_1	1168_46_84	1346_5_207	397_2_1	271_4_1	62_6_1	63_5_396	111_5_143	179_6_51	2803_6_186	175_2_1	398_6_1	1890_2_406	1259_5_197	600_2_1	24_6_1	25_2_1	1830_2_50	1771_6_164	780_6_1	1078_6_315	1429_5_61	839_2_18	29_1_49	2404_6_149	2_6_1	652_4_56	1117_6_11	1376_6_89	367_6_167	273_4_264	189_6_90	427_5_208	1404_6_69	618_6_1	89_6_1	142_6_39	583_6_24	1093_6_69	317_6_1	1272_6_30	440_5_1	1274_6_95	20_5_1	74_6_31
623_6_16	740_5_1	607_2_1	135_4_32	312_6_1	311_6_1	1168_46_68	1346_5_176	397_2_1	271_4_1	62_6_1	63_5_393	111_5_160	179_6_50	2803_6_202	175_2_1	398_6_1	1890_2_437	1259_5_203	600_2_1	24_6_1	25_2_1	1830_2_59	1771_6_169	780_6_1	1078_6_315	1429_5_55	839_2_20	29_1_50	2404_6_153	2_6_1	652_4_55	1117_6_10	1376_6_85	367_6_169	273_4_275	189_6_101	427_5_206	1404_6_77	618_6_1	89_6_1	142_6_45	583_6_21	1093_6_65	317_6_1	1272_6_31	440_5_1	1274_6_86	20_5_1	74_6_24
623_6_14	740_5_1	607_2_1	135_4_33	312_6_1	311_6_1	1168_46_61	1346_5_175	397_2_1	271_4_1	62_6_1	63_5_393	111_5_161	179_6_51	2803_6_213	175_2_1	398_6_1	1890_2_415	1259_5_205	600_2_1	24_6_1	25_2_1	1830_2_59	1771_6_167	780_6_1	1078_6_326	1429_5_50	839_2_23	29_1_57	2404_6_134	2_6_1	652_4_63	1117_6_8	1376_6_90	367_6_163	273_4_292	189_6_101	427_5_205	1404_6_77	618_6_1	89_6_1	142_6_41	583_6_25	1093_6_61	317_6_1	1272_6_29	440_5_1	1274_6_67	20_5_1	74_6_19
623_6_16	740_5_1	607_2_1	135_4_37	312_6_1	311_6_1	1168_46_68	1346_5_196	397_2_1	271_4_1	62_6_1	63_5_403	111_5_171	179_6_50	2803_6_204	175_2_1	398_6_1	1890_2_425	1259_5_213	600_2_1	24_6_1	25_2_1	1830_2_63	1771_6_167	780_6_1	1078_6_304	1429_5_47	839_2_26	29_1_58	2404_6_145	2_6_1	652_4_67	1117_6_6	1376_6_93	367_6_151	273_4_275	189_6_112	427_5_191	1404_6_83	618_6_1	89_6_1	142_6_33	583_6_25	1093_6_61	317_6_1	1272_6_25	440_5_1	1274_6_75	20_5_1	74_6_22
623_6_16	740_5_1	607_2_1	135_4_35	312_6_1	311_6_1	1168_46_66	1346_5_197	397_2_1	271_4_1	62_6_1	63_5_417	111_5_169	179_6_44	2803_6_200	175_2_1	398_6_1	1890_2_403	1259_5_223	600_2_1	24_6_1	25_2_1	1830_2_66	1771_6_147	780_6_1	1078_6_305	1429_5_59	839_2_30	29_1_64	2404_6_160	2_6_1	652_4_66	1117_6_4	1376_6_90	367_6_148	273_4_275	189_6_116	427_5_200	1404_6_82	618_6_1	89_6_1	142_6_33	583_6_25	1093_6_69	317_6_1	1272_6_24	440_5_1	1274_6_75	20_5_1	74_6_17
623_6_19	740_5_1	607_2_1	135_4_34	312_6_1	311_6_1	1168_46_64	1346_5_193	397_2_1	271_4_1	62_6_1	63_5_404	111_5_160	179_6_48	2803_6_224	175_2_1	398_6_1	1890_2_363	1259_5_225	600_2_1	24_6_1	25_2_1	1830_2_72	1771_6_138	780_6_1	1078_6_293	1429_5_57	839_2_34	29_1_75	2404_6_163	2_6_1	652_4_75	1117_6_2	1376_6_88	367_6_149	273_4_284	189_6_122	427_5_189	1404_6_95	618_6_1	89_6_1	142_6_25	583_6_22	1093_6_61	317_6_1	1272_6_25	440_5_1	1274_6_68	20_5_1	74_6_21
623_6_20	740_5_1	607_2_1	135_4_33	312_6_1	311_6_1	1168_46_56	1346_5_181	397_2_1	271_4_1	62_6_1	63_5_403	111_5_152	179_6_46	2803_6_235	175_2_1	398_6_1	1890_2_375	1259_5_236	600_2_1	24_6_1	25_2_1	1830_2_69	1771_6_130	780_6_1	1078_6_280	1429_5_54	839_2_36	29_1_86	2404_6_152	2_6_1	652_4_90	1117_6_2	1376_6_79	367_6_145	273_4_292	189_6_124	427_5_194	1404_6_115	618_6_1	89_6_1	142_6_19	583_6_28	1093_6_66	317_6_1	1272_6_27	440_5_1	1274_6_66	20_5_1	74_6_18
623_6_19	740_5_1	607_2_1	135_4_31	312_6_1	311_6_1	1168_46_54	1346_5_178	397_2_1	271_4_1	62_6_1	63_5_400	111_5_161	179_6_41	2803_6_230	175_2_1	398_6_1	1890_2_361	1259_5_268	600_2_1	24_6_1	25_2_1	1830_2_58	1771_6_120	780_6_1	1078_6_297	1429_5_49	839_2_39	29_1_88	2404_6_148	2_6_1	652_4_97	1117_6_3	1376_6_78	367_6_151	273_4_271	189_6_127	427_5_202	1404_6_122	618_6_1	89_6_1	142_6_21	583_6_32	1093_6_61	317_6_1	1272_6_29	440_5_1	1274_6_62	20_5_1	74_6_17
623_6_18	740_5_1	607_2_1	135_4_29	312_6_1	311_6_1	1168_46_45	1346_5_175	397_2_1	271_4_1	62_6_1	63_5_420	111_5_160	179_6_28	2803_6_234	175_2_1	398_6_1	1890_2_373	1259_5_273	600_2_1	24_6_1	25_2_1	1830_2_59	1771_6_127	780_6_1	1078_6_306	1429_5_44	839_2_48	29_1_94	2404_6_138	2_6_1	652_4_103	1117_6_2	1376_6_67	367_6_141	273_4_249	189_6_124	427_5_205	1404_6_130	618_6_1	89_6_1	142_6_27	583_6_29	1093_6_61	317_6_1	1272_6_25	440_5_1	1274_6_59	20_5_1	74_6_14
623_6_24	740_5_1	607_2_1	135_4_33	312_6_1	311_6_1	1168_46_42	1346_5_184	397_2_1	271_4_1	62_6_1	63_5_451	111_5_173	179_6_26	2803_6_226	175_2_1	398_6_1	1890_2_354	1259_5_280	600_2_1	24_6_1	25_2_1	1830_2_64	1771_6_101	780_6_1	1078_6_333	1429_5_45	839_2_47	29_1_96	2404_6_135	2_6_1	652_4_111	1117_6_2	1376_6_74	367_6_127	273_4_237	189_6_120	427_5_207	1404_6_130	618_6_1	89_6_1	142_6_32	583_6_29	1093_6_57	317_6_1	1272_6_26	440_5_1	1274_6_51	20_5_1	74_6_14
623_6_26	740_5_1	607_2_1	135_4_33	312_6_1	311_6_1	1168_46_30	1346_5_184	397_2_1	271_4_1	62_6_1	63_5_454	111_5_167	179_6_17	2803_6_255	175_2_1	398_6_1	1890_2_352	1259_5_266	600_2_1	24_6_1	25_2_1	1830_2_68	1771_6_117	780_6_1	1078_6_307	1429_5_48	839_2_53	29_1_95	2404_6_138	2_6_1	652_4_105	1117_6_3	1376_6_76	367_6_110	273_4_233	189_6_114	427_5_220	1404_6_137	618_6_1	89_6_1	142_6_25	583_6_29	1093_6_57	317_6_1	1272_6_24	440_5_1	1274_6_50	20_5_1	74_6_11
623_6_32	740_5_1	607_2_1	135_4_25	312_6_1	311_6_1	1168_46_30	1346_5_195	397_2_1	271_4_1	62_6_1	63_5_471	111_5_165	179_6_20	2803_6_265	175_2_1	398_6_1	1890_2_336	1259_5_277	600_2_1	24_6_1	1830_2_67	1771_6_135	780_6_1	1078_6_291	1429_5_45	839_2_57	29_1_99	2404_6_141	2_6_1	652_4_100	1117_6_1	1376_6_75	367_6_121	273_4_200	189_6_114	427_5_216	1404_6_142	618_6_1	89_6_1	142_6_21	583_6_25	1093_6_63	317_6_1	1272_6_22	440_5_1	1274_6_53	74_6_7	241_6_1	169_6_55
623_6_28	740_5_1	607_2_1	135_4_24	312_6_1	311_6_1	1168_46_35	1346_5_181	397_2_1	271_4_1	62_6_1	63_5_480	111_5_170	179_6_21	2803_6_267	175_2_1	398_6_1	1890_2_338	1259_5_260	600_2_1	24_6_1	1830_2_67	1771_6_127	780_6_1	1078_6_275	1429_5_51	839_2_59	29_1_103	2404_6_142	2_6_1	652_4_97	1376_6_77	367_6_127	273_4_204	189_6_117	427_5_198	1404_6_144	618_6_1	89_6_1	142_6_21	583_6_25	1093_6_55	317_6_1	1272_6_30	440_5_1	1274_6_54	74_6_7	241_6_1	169_6_52	489_6_6
623_6_31	740_5_1	607_2_1	135_4_21	312_6_1	311_6_1	1168_46_24	1346_5_194	397_2_1	271_4_1	62_6_1	63_5_492	111_5_167	179_6_17	2803_6_268	175_2_1	398_6_1	1890_2_330	1259_5_263	600_2_1	24_6_1	1830_2_70	1771_6_143	780_6_1	1078_6_286	1429_5_47	839_2_52	29_1_102	2404_6_132	2_6_1	652_4_106	1376_6_77	367_6_129	273_4_194	189_6_120	427_5_221	1404_6_165	618_6_1	89_6_1	142_6_21	583_6_15	1093_6_47	317_6_1	1272_6_28	440_5_1	1274_6_47	74_6_4	241_6_1	169_6_43	489_6_4
623_6_39	740_5_1	607_2_1	135_4_21	312_6_1	311_6_1	1168_46_12	1346_5_210	397_2_1	271_4_1	62_6_1	63_5_512	111_5_166	179_6_8	2803_6_282	175_2_1	398_6_1	1890_2_304	1259_5_262	600_2_1	24_6_1	1830_2_73	1771_6_139	780_6_1	1078_6_271	1429_5_53	839_2_60	29_1_116	2404_6_133	2_6_1	652_4_104	1376_6_85	367_6_125	273_4_162	189_6_120	427_5_211	1404_6_160	618_6_1	89_6_1	142_6_19	583_6_11	1093_6_46	317_6_1	1272_6_31	440_5_1	1274_6_40	74_6_5	241_6_1	169_6_41	489_6_2
623_6_38	740_5_1	607_2_1	135_4_19	312_6_1	311_6_1	1168_46_9	1346_5_215	397_2_1	271_4_1	62_6_1	63_5_527	111_5_165	179_6_10	2803_6_281	175_2_1	398_6_1	1890_2_321	1259_5_263	600_2_1	24_6_1	1830_2_66	1771_6_126	780_6_1	1078_6_275	1429_5_61	839_2_63	29_1_118	2404_6_126	2_6_1	652_4_86	1376_6_82	367_6_120	273_4_147	189_6_127	427_5_204	1404_6_156	618_6_1	89_6_1	142_6_26	583_6_12	1093_6_49	317_6_1	1272_6_32	440_5_1	1274_6_29	74_6_3	241_6_1	169_6_44	489_6_1
623_6_37	740_5_1	607_2_1	135_4_17	312_6_1	311_6_1	1168_46_2	1346_5_209	397_2_1	271_4_1	62_6_1	63_5_520	111_5_166	179_6_7	2803_6_278	175_2_1	398_6_1	1890_2_340	1259_5_240	600_2_1	24_6_1	1830_2_63	1771_6_129	780_6_1	1078_6_267	1429_5_56	839_2_63	29_1_128	2404_6_106	2_6_1	652_4_94	1376_6_76	367_6_113	273_4_144	189_6_128	427_5_216	1404_6_162	618_6_1	89_6_1	142_6_22	583_6_15	1093_6_46	317_6_1	1272_6_34	440_5_1	1274_6_27	74_6_4	241_6_1	169_6_50	489_6_1
623_6_36	740_5_1	607_2_1	135_4_18	312_6_1	311_6_1	1168_46_1	1346_5_205	397_2_1	271_4_1	62_6_1	63_5_525	111_5_161	179_6_7	2803_6_273	175_2_1	398_6_1	1890_2_344	1259_5_226	600_2_1	24_6_1	1830_2_64	1771_6_125	780_6_1	1078_6_276	1429_5_48	839_2_46	29_1_132	2404_6_87	2_6_1	652_4_95	1376_6_76	367_6_115	273_4_143	189_6_132	427_5_230	1404_6_153	618_6_1	89_6_1	142_6_18	583_6_14	1093_6_59	317_6_1	1272_6_36	440_5_1	1274_6_32	74_6_4	241_6_1	169_6_42	1592_2_185
623_6_35	740_5_1	607_2_1	135_4_18	312_6_1	311_6_1	317_6_1	1346_5_185	397_2_1	271_4_1	62_6_1	63_5_571	111_5_143	179_6_7	2803_6_263	175_2_1	398_6_1	1890_2_336	1259_5_213	600_2_1	24_6_1	1830_2_68	1771_6_136	780_6_1	1078_6_288	1429_5_63	839_2_37	29_1_141	2404_6_86	2_6_1	652_4_82	1376_6_76	367_6_111	273_4_154	189_6_133	427_5_226	1404_6_167	618_6_1	89_6_1	142_6_13	583_6_13	1093_6_53	1272_6_46	440_5_1	1274_6_27	74_6_3	241_6_1	169_6_42	1592_2_179	20_5_1
623_6_35	740_5_1	607_2_1	135_4_14	312_6_1	311_6_1	317_6_1	1346_5_177	397_2_1	271_4_1	62_6_1	63_5_586	111_5_148	179_6_9	2803_6_285	175_2_1	398_6_1	1890_2_330	1259_5_224	600_2_1	24_6_1	1830_2_70	1771_6_149	780_6_1	1078_6_280	1429_5_73	839_2_40	29_1_151	2404_6_73	2_6_1	652_4_91	1376_6_70	367_6_114	273_4_164	189_6_132	427_5_219	1404_6_187	618_6_1	89_6_1	142_6_7	583_6_16	1093_6_62	1272_6_50	440_5_1	1274_6_28	74_6_1	241_6_1	169_6_32	1592_2_199	20_5_1
623_6_35	740_5_1	607_2_1	135_4_10	312_6_1	311_6_1	317_6_1	1346_5_162	397_2_1	271_4_1	62_6_1	63_5_555	111_5_132	179_6_7	2803_6_301	175_2_1	398_6_1	1890_2_325	1259_5_229	600_2_1	24_6_1	1830_2_75	1771_6_153	780_6_1	1078_6_306	1429_5_69	839_2_43	29_1_161	2404_6_86	2_6_1	652_4_97	1376_6_64	367_6_117	273_4_162	189_6_134	427_5_212	1404_6_203	618_6_1	89_6_1	142_6_10	583_6_18	1093_6_65	1272_6_43	440_5_1	1274_6_31	74_6_1	241_6_1	169_6_35	1592_2_195	20_5_1
623_6_34	740_5_1	607_2_1	135_4_13	312_6_1	311_6_1	317_6_1	1346_5_162	397_2_1	271_4_1	62_6_1	63_5_549	111_5_127	179_6_9	2803_6_300	175_2_1	398_6_1	1890_2_341	1259_5_208	600_2_1	24_6_1	1830_2_74	1771_6_167	780_6_1	1078_6_313	1429_5_75	839_2_45	29_1_164	2404_6_87	2_6_1	652_4_80	1376_6_52	367_6_119	273_4_172	189_6_141	427_5_232	1404_6_196	618_6_1	89_6_1	142_6_9	583_6_26	1093_6_68	1272_6_36	440_5_1	1274_6_35	241_6_1	169_6_37	1592_2_193	20_5_1	1599_6_1
623_6_31	740_5_1	607_2_1	135_4_17	312_6_1	311_6_1	317_6_1	1346_5_137	397_2_1	271_4_1	62_6_1	63_5_544	111_5_125	179_6_15	2803_6_308	175_2_1	398_6_1	1890_2_330	1259_5_213	600_2_1	24_6_1	1830_2_71	1771_6_165	780_6_1	1078_6_315	1429_5_78	839_2_51	29_1_175	2404_6_83	2_6_1	652_4_79	1376_6_50	367_6_114	273_4_168	189_6_133	427_5_239	1404_6_198	618_6_1	89_6_1	142_6_11	583_6_28	1093_6_65	1272_6_39	440_5_1	1274_6_33	241_6_1	169_6_37	1592_2_186	20_5_1	1599_6_1
623_6_24	740_5_1	607_2_1	135_4_18	312_6_1	311_6_1	317_6_1	1346_5_153	397_2_1	271_4_1	62_6_1	63_5_509	111_5_138	179_6_17	2803_6_293	175_2_1	398_6_1	1890_2_341	1259_5_219	600_2_1	24_6_1	1830_2_72	1771_6_187	780_6_1	1078_6_323	1429_5_69	839_2_47	29_1_168	2404_6_92	2_6_1	652_4_80	1376_6_51	367_6_110	273_4_160	189_6_129	427_5_241	1404_6_202	618_6_1	89_6_1	142_6_8	583_6_28	1093_6_75	1272_6_45	440_5_1	1274_6_38	241_6_1	169_6_36	1592_2_179	20_5_1	1599_6_1
623_6_30	740_5_1	607_2_1	135_4_24	312_6_1	311_6_1	317_6_1	1346_5_160	397_2_1	271_4_1	62_6_1	63_5_503	111_5_137	179_6_17	2803_6_273	175_2_1	398_6_1	1890_2_340	1259_5_225	600_2_1	24_6_1	1830_2_74	1771_6_186	780_6_1	1078_6_315	1429_5_61	839_2_37	29_1_151	2404_6_107	2_6_1	652_4_83	1376_6_65	367_6_110	273_4_169	189_6_131	427_5_256	1404_6_202	618_6_1	89_6_1	142_6_7	583_6_29	1093_6_68	1272_6_32	440_5_1	1274_6_37	241_6_1	169_6_47	1592_2_180	20_5_1	1599_6_1
623_6_40	740_5_1	607_2_1	135_4_30	312_6_1	311_6_1	317_6_1	1346_5_154	397_2_1	271_4_1	62_6_1	63_5_488	111_5_134	179_6_23	2803_6_257	175_2_1	398_6_1	1890_2_341	1259_5_211	600_2_1	24_6_1	1830_2_74	1771_6_183	780_6_1	1078_6_319	1429_5_60	839_2_45	29_1_154	2404_6_108	2_6_1	652_4_82	1376_6_74	367_6_100	273_4_179	189_6_130	427_5_249	1404_6_208	618_6_1	89_6_1	142_6_7	583_6_31	1093_6_69	1272_6_28	440_5_1	1274_6_37	241_6_1	169_6_57	1592_2_196	20_5_1	1599_6_1
623_6_40	740_5_1	607_2_1	135_4_32	312_6_1	311_6_1	317_6_1	1346_5_165	397_2_1	271_4_1	62_6_1	63_5_486	111_5_127	179_6_28	2803_6_234	175_2_1	398_6_1	1890_2_365	1259_5_221	600_2_1	24_6_1	1830_2_78	1771_6_166	780_6_1	1078_6_310	1429_5_61	839_2_39	29_1_157	2404_6_114	2_6_1	652_4_102	1376_6_74	367_6_97	273_4_199	189_6_134	427_5_255	1404_6_191	618_6_1	89_6_1	142_6_14	583_6_37	1093_6_70	1272_6_19	440_5_1	1274_6_31	241_6_1	169_6_63	1592_2_204	20_5_1	1599_6_1
623_6_52	740_5_1	607_2_1	135_4_26	312_6_1	311_6_1	317_6_1	1346_5_166	397_2_1	271_4_1	62_6_1	63_5_508	111_5_140	179_6_20	2803_6_226	175_2_1	398_6_1	1890_2_342	1259_5_211	600_2_1	24_6_1	1830_2_68	1771_6_173	780_6_1	1078_6_296	1429_5_62	839_2_47	29_1_169	2404_6_122	2_6_1	652_4_114	1376_6_72	367_6_109	273_4_203	189_6_123	427_5_251	1404_6_187	618_6_1	89_6_1	142_6_13	583_6_39	1093_6_69	1272_6_28	440_5_1	1274_6_35	241_6_1	169_6_73	1592_2_198	20_5_1	1599_6_1
623_6_61	740_5_1	607_2_1	135_4_22	312_6_1	311_6_1	317_6_1	1346_5_183	397_2_1	271_4_1	62_6_1	63_5_517	111_5_126	179_6_15	2803_6_221	175_2_1	398_6_1	1890_2_339	1259_5_216	600_2_1	24_6_1	1830_2_70	1771_6_185	780_6_1	1078_6_282	1429_5_58	839_2_44	29_1_168	2404_6_102	2_6_1	652_4_124	1376_6_76	367_6_113	273_4_190	189_6_138	427_5_256	1404_6_185	618_6_1	89_6_1	142_6_10	583_6_33	1093_6_58	1272_6_27	440_5_1	1274_6_37	241_6_1	169_6_83	1592_2_207	20_5_1	1599_6_1
623_6_61	740_5_1	607_2_1	135_4_20	312_6_1	311_6_1	317_6_1	1346_5_190	397_2_1	271_4_1	62_6_1	63_5_546	111_5_124	179_6_13	2803_6_232	175_2_1	398_6_1	1890_2_313	1259_5_199	600_2_1	24_6_1	1830_2_79	1771_6_185	780_6_1	1078_6_274	1429_5_61	839_2_49	29_1_171	2404_6_106	2_6_1	652_4_113	1376_6_76	367_6_127	273_4_201	189_6_140	427_5_231	1404_6_174	618_6_1	89_6_1	142_6_7	583_6_35	1093_6_63	1272_6_24	440_5_1	1274_6_38	241_6_1	169_6_87	1592_2_202	20_5_1	1599_6_1
623_6_67	740_5_1	607_2_1	135_4_13	312_6_1	311_6_1	317_6_1	1346_5_219	397_2_1	271_4_1	62_6_1	63_5_575	111_5_126	179_6_12	2803_6_229	175_2_1	398_6_1	1890_2_321	1259_5_199	600_2_1	24_6_1	1830_2_77	1771_6_182	780_6_1	1078_6_248	1429_5_65	839_2_55	29_1_183	2404_6_97	2_6_1	652_4_108	1376_6_60	367_6_126	273_4_178	189_6_141	427_5_224	1404_6_167	618_6_1	89_6_1	142_6_7	583_6_31	1093_6_50	1272_6_31	440_5_1	1274_6_41	241_6_1	169_6_92	1592_2_190	20_5_1	1599_6_1
623_6_55	740_5_1	607_2_1	135_4_18	312_6_1	311_6_1	317_6_1	1346_5_233	397_2_1	271_4_1	62_6_1	63_5_581	111_5_138	179_6_8	2803_6_244	175_2_1	398_6_1	1890_2_303	1259_5_205	600_2_1	24_6_1	1830_2_76	1771_6_163	780_6_1	1078_6_238	1429_5_61	839_2_54	29_1_199	2404_6_94	2_6_1	652_4_107	1376_6_64	367_6_145	273_4_183	189_6_130	427_5_230	1404_6_177	618_6_1	89_6_1	142_6_10	583_6_32	1093_6_40	1272_6_32	440_5_1	1274_6_36	241_6_1	169_6_81	1592_2_190	20_5_1	1599_6_1
623_6_54	740_5_1	607_2_1	135_4_12	312_6_1	311_6_1	317_6_1	1346_5_225	397_2_1	271_4_1	62_6_1	63_5_584	111_5_153	179_6_6	2803_6_247	175_2_1	398_6_1	1890_2_301	1259_5_198	600_2_1	24_6_1	1830_2_93	1771_6_148	780_6_1	1078_6_216	1429_5_61	839_2_48	29_1_205	2404_6_114	2_6_1	652_4_106	1376_6_69	367_6_134	273_4_215	189_6_114	427_5_224	1404_6_182	618_6_1	89_6_1	142_6_6	583_6_37	1093_6_36	1272_6_29	440_5_1	1274_6_43	241_6_1	169_6_93	1592_2_186	20_5_1	1599_6_1
623_6_60	740_5_1	607_2_1	135_4_13	312_6_1	311_6_1	317_6_1	1346_5_221	397_2_1	271_4_1	62_6_1	63_5_584	111_5_158	179_6_10	2803_6_247	175_2_1	398_6_1	1890_2_301	1259_5_211	600_2_1	24_6_1	1830_2_85	1771_6_144	780_6_1	1078_6_184	1429_5_61	839_2_66	29_1_213	2404_6_127	2_6_1	652_4_105	1376_6_71	367_6_125	273_4_220	189_6_118	427_5_212	1404_6_160	618_6_1	89_6_1	142_6_5	583_6_47	1093_6_33	1272_6_32	440_5_1	1274_6_44	241_6_1	169_6_94	1592_2_185	20_5_1	1599_6_1
623_6_51	740_5_1	607_2_1	135_4_10	312_6_1	311_6_1	317_6_1	1346_5_204	397_2_1	271_4_1	62_6_1	63_5_588	111_5_157	179_6_9	2803_6_245	175_2_1	398_6_1	1890_2_323	1259_5_232	600_2_1	24_6_1	1830_2_85	1771_6_127	780_6_1	1078_6_178	1429_5_67	839_2_77	29_1_222	2404_6_134	2_6_1	652_4_107	1376_6_69	367_6_129	273_4_234	189_6_118	427_5_211	1404_6_144	618_6_1	89_6_1	142_6_5	583_6_46	1093_6_30	1272_6_33	440_5_1	1274_6_47	241_6_1	169_6_94	1592_2_189	20_5_1	1599_6_1
623_6_51	740_5_1	607_2_1	135_4_12	312_6_1	311_6_1	317_6_1	1346_5_206	397_2_1	271_4_1	62_6_1	63_5_584	111_5_153	179_6_6	2803_6_233	175_2_1	398_6_1	1890_2_314	1259_5_235	600_2_1	24_6_1	1830_2_70	1771_6_123	780_6_1	1078_6_184	1429_5_67	839_2_78	29_1_230	2404_6_130	2_6_1	652_4_111	1376_6_76	367_6_118	273_4_211	189_6_130	427_5_228	1404_6_141	618_6_1	89_6_1	142_6_10	583_6_41	1093_6_31	1272_6_36	440_5_1	1274_6_52	241_6_1	169_6_95	1592_2_188	20_5_1	1599_6_1
623_6_59	740_5_1	607_2_1	135_4_10	312_6_1	311_6_1	317_6_1	1346_5_204	397_2_1	271_4_1	62_6_1	63_5_589	111_5_155	179_6_7	2803_6_236	175_2_1	398_6_1	1890_2_329	1259_5_238	600_2_1	24_6_1	1830_2_67	1771_6_114	780_6_1	1078_6_161	1429_5_64	839_2_76	29_1_202	2404_6_111	2_6_1	652_4_114	1376_6_76	367_6_108	273_4_209	189_6_124	427_5_255	1404_6_142	618_6_1	89_6_1	142_6_10	583_6_40	1093_6_29	1272_6_45	440_5_1	1274_6_54	241_6_1	169_6_87	1592_2_191	20_5_1	1599_6_1
623_6_62	740_5_1	607_2_1	135_4_9	312_6_1	311_6_1	317_6_1	1346_5_178	397_2_1	271_4_1	62_6_1	63_5_596	111_5_152	179_6_3	2803_6_232	175_2_1	398_6_1	1890_2_309	1259_5_253	600_2_1	24_6_1	1830_2_60	1771_6_104	780_6_1	1078_6_148	1429_5_59	839_2_92	29_1_196	2404_6_130	2_6_1	652_4_122	1376_6_67	367_6_108	273_4_204	189_6_129	427_5_284	1404_6_136	618_6_1	89_6_1	142_6_5	583_6_40	1093_6_34	1272_6_48	440_5_1	1274_6_53	241_6_1	169_6_84	1592_2_188	20_5_1	1599_6_1
623_6_61	740_5_1	607_2_1	135_4_14	312_6_1	311_6_1	317_6_1	1346_5_153	397_2_1	271_4_1	62_6_1	63_5_633	111_5_155	179_6_1	2803_6_245	175_2_1	398_6_1	1890_2_321	1259_5_273	600_2_1	24_6_1	1830_2_68	1771_6_112	780_6_1	1078_6_152	1429_5_70	839_2_98	29_1_212	2404_6_134	2_6_1	652_4_121	1376_6_67	367_6_128	273_4_230	189_6_112	427_5_272	1404_6_133	618_6_1	89_6_1	142_6_7	583_6_48	1093_6_39	1272_6_34	440_5_1	1274_6_49	241_6_1	169_6_77	1592_2_182	20_5_1	1599_6_1
623_6_62	740_5_1	607_2_1	600_2_1	312_6_1	311_6_1	317_6_1	1346_5_148	397_2_1	271_4_1	62_6_1	63_5_641	111_5_162	135_4_15	2803_6_255	175_2_1	398_6_1	1890_2_321	1259_5_243	24_6_1	1830_2_67	1771_6_108	780_6_1	1078_6_138	1429_5_88	839_2_94	29_1_217	2404_6_128	2_6_1	652_4_134	1376_6_64	367_6_129	273_4_240	189_6_116	427_5_238	1404_6_119	618_6_1	142_6_8	583_6_53	1093_6_47	1272_6_29	440_5_1	1274_6_51	241_6_1	169_6_74	1592_2_188	20_5_1	1599_6_1	79_5_147	549_6_44
623_6_60	740_5_1	607_2_1	600_2_1	312_6_1	311_6_1	317_6_1	1346_5_148	397_2_1	271_4_1	62_6_1	63_5_656	111_5_177	135_4_14	2803_6_255	175_2_1	398_6_1	1890_2_321	1259_5_252	24_6_1	1830_2_67	1771_6_84	780_6_1	1078_6_136	1429_5_86	839_2_85	29_1_215	2404_6_103	2_6_1	652_4_137	1376_6_57	367_6_125	273_4_251	189_6_110	427_5_245	1404_6_121	618_6_1	142_6_12	583_6_48	1093_6_43	1272_6_26	440_5_1	1274_6_57	241_6_1	169_6_71	1592_2_191	20_5_1	1599_6_1	79_5_152	549_6_49
623_6_61	740_5_1	607_2_1	600_2_1	312_6_1	311_6_1	317_6_1	1346_5_144	397_2_1	271_4_1	62_6_1	63_5_652	111_5_182	135_4_14	2803_6_265	175_2_1	398_6_1	1890_2_328	1259_5_246	24_6_1	1830_2_70	1771_6_89	780_6_1	1078_6_136	1429_5_82	839_2_88	29_1_212	2404_6_107	2_6_1	652_4_132	1376_6_52	367_6_123	273_4_264	189_6_104	427_5_257	1404_6_112	618_6_1	142_6_17	583_6_46	1093_6_36	1272_6_31	440_5_1	1274_6_64	241_6_1	169_6_70	1592_2_192	20_5_1	1599_6_1	79_5_139	549_6_57
623_6_62	740_5_1	607_2_1	600_2_1	312_6_1	311_6_1	317_6_1	1346_5_153	271_4_1	62_6_1	63_5_639	111_5_194	135_4_12	2803_6_250	175_2_1	398_6_1	1890_2_359	1259_5_256	24_6_1	1830_2_65	1771_6_80	780_6_1	1078_6_142	1429_5_75	839_2_92	29_1_226	2404_6_112	2_6_1	652_4_132	1376_6_53	367_6_127	273_4_267	189_6_102	427_5_233	1404_6_121	618_6_1	142_6_19	583_6_48	1093_6_38	1272_6_30	440_5_1	1274_6_75	241_6_1	169_6_67	1592_2_184	20_5_1	1599_6_1	79_5_130	549_6_65	59_5_272
623_6_59	740_5_1	607_2_1	600_2_1	312_6_1	311_6_1	317_6_1	1346_5_154	271_4_1	62_6_1	63_5_629	111_5_201	135_4_16	2803_6_248	175_2_1	398_6_1	1890_2_346	1259_5_259	24_6_1	1830_2_70	1771_6_73	780_6_1	1078_6_151	1429_5_71	839_2_90	29_1_224	2404_6_121	2_6_1	652_4_140	1376_6_49	367_6_126	273_4_283	189_6_100	427_5_232	1404_6_126	618_6_1	142_6_22	583_6_49	1093_6_35	1272_6_31	440_5_1	1274_6_80	241_6_1	169_6_69	1592_2_198	20_5_1	1599_6_1	79_5_134	549_6_59	59_5_272
623_6_65	740_5_1	607_2_1	600_2_1	312_6_1	311_6_1	317_6_1	1346_5_153	271_4_1	62_6_1	63_5_599	111_5_192	135_4_19	2803_6_250	175_2_1	398_6_1	1890_2_330	1259_5_302	24_6_1	1830_2_64	1771_6_63	780_6_1	1078_6_130	1429_5_81	839_2_89	29_1_244	2404_6_125	2_6_1	652_4_142	1376_6_59	367_6_129	273_4_291	189_6_103	427_5_227	1404_6_124	618_6_1	142_6_22	583_6_44	1093_6_35	1272_6_26	440_5_1	1274_6_80	241_6_1	169_6_65	1592_2_219	20_5_1	1599_6_1	79_5_133	549_6_62	59_5_281
623_6_74	740_5_1	607_2_1	600_2_1	312_6_1	311_6_1	317_6_1	1346_5_185	271_4_1	62_6_1	63_5_605	111_5_197	135_4_12	2803_6_236	175_2_1	398_6_1	1890_2_358	1259_5_321	24_6_1	1830_2_67	1771_6_53	780_6_1	1078_6_142	1429_5_78	839_2_89	29_1_244	2404_6_115	2_6_1	652_4_136	1376_6_52	367_6_132	273_4_297	189_6_88	427_5_214	1404_6_122	618_6_1	142_6_14	583_6_41	1093_6_28	1272_6_19	440_5_1	1274_6_81	241_6_1	169_6_66	1592_2_215	20_5_1	1599_6_1	79_5_135	549_6_57	59_5_275
623_6_75	740_5_1	607_2_1	600_2_1	312_6_1	311_6_1	317_6_1	1346_5_202	271_4_1	62_6_1	63_5_595	111_5_198	135_4_11	2803_6_242	175_2_1	398_6_1	1890_2_358	1259_5_304	24_6_1	1830_2_76	1771_6_48	780_6_1	1078_6_131	1429_5_84	839_2_85	29_1_247	2404_6_98	2_6_1	652_4_129	1376_6_44	367_6_122	273_4_284	189_6_96	427_5_212	1404_6_111	618_6_1	142_6_15	583_6_42	1093_6_27	1272_6_23	440_5_1	1274_6_82	241_6_1	169_6_57	1592_2_241	20_5_1	1599_6_1	79_5_139	549_6_67	59_5_291
623_6_56	740_5_1	607_2_1	600_2_1	312_6_1	311_6_1	317_6_1	1346_5_202	271_4_1	62_6_1	63_5_581	111_5_200	135_4_14	2803_6_244	175_2_1	398_6_1	1890_2_375	1259_5_298	24_6_1	1830_2_81	1771_6_48	780_6_1	1078_6_140	1429_5_79	839_2_78	29_1_251	2404_6_95	2_6_1	652_4_135	1376_6_45	367_6_127	273_4_300	189_6_93	427_5_203	1404_6_105	618_6_1	142_6_15	583_6_44	1093_6_25	1272_6_19	440_5_1	1274_6_87	241_6_1	169_6_54	1592_2_238	20_5_1	1599_6_1	79_5_138	549_6_79	59_5_292
623_6_43	740_5_1	607_2_1	600_2_1	312_6_1	311_6_1	317_6_1	1346_5_202	271_4_1	62_6_1	63_5_582	111_5_211	135_4_15	2803_6_245	175_2_1	398_6_1	1890_2_381	1259_5_293	24_6_1	1830_2_83	1771_6_57	780_6_1	1078_6_141	1429_5_78	839_2_85	29_1_262	2404_6_94	2_6_1	652_4_128	1376_6_41	367_6_125	273_4_277	189_6_94	427_5_191	1404_6_94	618_6_1	142_6_9	583_6_45	1093_6_24	1272_6_16	440_5_1	1274_6_77	241_6_1	169_6_49	1592_2_234	20_5_1	1599_6_1	79_5_146	549_6_77	59_5_291
623_6_43	740_5_1	607_2_1	600_2_1	312_6_1	311_6_1	317_6_1	1346_5_175	271_4_1	62_6_1	63_5_573	111_5_217	135_4_8	2803_6_263	175_2_1	398_6_1	1890_2_385	1259_5_289	24_6_1	1830_2_76	1771_6_44	780_6_1	1078_6_126	1429_5_74	839_2_90	29_1_251	2404_6_106	2_6_1	652_4_118	1376_6_45	367_6_135	273_4_264	189_6_92	427_5_185	1404_6_107	618_6_1	142_6_9	583_6_45	1093_6_27	1272_6_17	440_5_1	1274_6_72	241_6_1	169_6_48	1592_2_228	20_5_1	1599_6_1	79_5_146	549_6_78	59_5_295
623_6_48	740_5_1	607_2_1	600_2_1	312_6_1	311_6_1	317_6_1	1346_5_170	271_4_1	62_6_1	63_5_568	111_5_230	135_4_5	2803_6_263	175_2_1	398_6_1	1890_2_392	1259_5_275	24_6_1	1830_2_69	1771_6_41	780_6_1	1078_6_125	1429_5_79	839_2_109	29_1_225	2404_6_123	2_6_1	652_4_116	1376_6_41	367_6_152	273_4_249	189_6_82	427_5_187	1404_6_111	618_6_1	142_6_4	583_6_43	1093_6_31	1272_6_16	440_5_1	1274_6_68	241_6_1	169_6_42	1592_2_228	20_5_1	1599_6_1	79_5_160	549_6_73	59_5_308
623_6_53	740_5_1	607_2_1	600_2_1	312_6_1	311_6_1	317_6_1	1346_5_169	271_4_1	62_6_1	63_5_558	111_5_243	135_4_6	2803_6_264	175_2_1	398_6_1	1890_2_380	1259_5_269	24_6_1	1830_2_69	1771_6_41	780_6_1	1078_6_108	1429_5_74	839_2_112	29_1_208	2404_6_127	2_6_1	652_4_99	1376_6_36	367_6_155	273_4_255	189_6_81	427_5_204	1404_6_114	618_6_1	142_6_3	583_6_46	1093_6_32	1272_6_22	440_5_1	1274_6_65	241_6_1	169_6_42	1592_2_212	20_5_1	1599_6_1	79_5_159	549_6_78	59_5_312
623_6_56	740_5_1	607_2_1	600_2_1	312_6_1	311_6_1	317_6_1	1346_5_173	271_4_1	62_6_1	63_5_555	111_5_257	135_4_15	2803_6_268	175_2_1	398_6_1	1890_2_370	1259_5_269	24_6_1	1830_2_61	1771_6_39	780_6_1	1078_6_101	1429_5_75	839_2_120	29_1_202	2404_6_131	2_6_1	652_4_87	1376_6_38	367_6_165	273_4_237	189_6_74	427_5_197	1404_6_95	618_6_1	142_6_4	583_6_48	1093_6_29	1272_6_23	440_5_1	1274_6_62	241_6_1	169_6_42	1592_2_222	20_5_1	1599_6_1	79_5_160	549_6_76	59_5_307
623_6_49	740_5_1	607_2_1	600_2_1	312_6_1	311_6_1	317_6_1	1346_5_183	271_4_1	62_6_1	63_5_557	111_5_248	135_4_15	2803_6_262	175_2_1	398_6_1	1890_2_367	1259_5_287	24_6_1	1830_2_61	1771_6_33	780_6_1	1078_6_100	1429_5_81	839_2_104	29_1_210	2404_6_121	2_6_1	652_4_92	1376_6_47	367_6_154	273_4_247	189_6_66	427_5_191	1404_6_93	618_6_1	142_6_7	583_6_42	1093_6_31	1272_6_32	440_5_1	1274_6_55	241_6_1	169_6_40	1592_2_208	20_5_1	1599_6_1	79_5_159	549_6_69	59_5_314
623_6_41	740_5_1	607_2_1	600_2_1	312_6_1	311_6_1	317_6_1	1346_5_192	271_4_1	62_6_1	63_5_573	111_5_257	135_4_14	2803_6_252	175_2_1	398_6_1	1890_2_365	1259_5_292	24_6_1	1830_2_62	1771_6_28	780_6_1	1078_6_110	1429_5_79	839_2_113	29_1_193	2404_6_129	2_6_1	652_4_82	1376_6_51	367_6_149	273_4_234	189_6_61	427_5_193	1404_6_95	618_6_1	142_6_5	583_6_36	1093_6_30	1272_6_29	440_5_1	1274_6_60	241_6_1	169_6_44	1592_2_216	20_5_1	1599_6_1	79_5_171	549_6_68	59_5_343
623_6_39	740_5_1	607_2_1	600_2_1	312_6_1	311_6_1	317_6_1	1346_5_199	271_4_1	62_6_1	63_5_543	111_5_241	135_4_15	2803_6_228	175_2_1	398_6_1	1890_2_374	1259_5_310	24_6_1	1830_2_68	1771_6_34	780_6_1	1078_6_107	1429_5_69	839_2_131	29_1_207	2404_6_111	2_6_1	652_4_72	1376_6_50	367_6_156	273_4_219	189_6_64	427_5_172	1404_6_90	618_6_1	142_6_7	583_6_46	1093_6_27	1272_6_23	440_5_1	1274_6_57	241_6_1	169_6_45	1592_2_213	20_5_1	1599_6_1	79_5_162	549_6_50	59_5_366
623_6_42	740_5_1	607_2_1	600_2_1	312_6_1	311_6_1	317_6_1	1346_5_217	271_4_1	62_6_1	63_5_528	111_5_236	135_4_13	2803_6_215	175_2_1	398_6_1	1890_2_358	1259_5_322	24_6_1	1830_2_73	1771_6_37	780_6_1	1078_6_100	1429_5_54	839_2_132	29_1_220	2404_6_114	2_6_1	652_4_69	1376_6_47	367_6_143	273_4_214	189_6_62	427_5_172	1404_6_84	618_6_1	142_6_10	583_6_46	1093_6_27	1272_6_27	440_5_1	1274_6_55	241_6_1	169_6_46	1592_2_194	20_5_1	1599_6_1	79_5_168	549_6_45	59_5_393
623_6_42	740_5_1	607_2_1	600_2_1	312_6_1	311_6_1	317_6_1	1346_5_222	271_4_1	62_6_1	63_5_552	111_5_240	135_4_9	2803_6_191	175_2_1	398_6_1	1890_2_358	1259_5_301	24_6_1	1830_2_75	1771_6_38	780_6_1	1078_6_95	1429_5_67	839_2_136	29_1_230	2404_6_108	2_6_1	652_4_75	1376_6_51	367_6_140	273_4_212	189_6_60	427_5_148	1404_6_77	618_6_1	142_6_8	583_6_40	1093_6_27	1272_6_26	440_5_1	1274_6_54	241_6_1	169_6_44	1592_2_166	20_5_1	1599_6_1	79_5_161	549_6_41	59_5_438
623_6_43	740_5_1	607_2_1	600_2_1	312_6_1	311_6_1	317_6_1	1346_5_235	271_4_1	62_6_1	63_5_535	111_5_242	135_4_9	2803_6_196	175_2_1	398_6_1	1890_2_362	1259_5_305	24_6_1	1830_2_78	1771_6_40	780_6_1	1078_6_99	1429_5_70	839_2_126	29_1_225	2404_6_106	2_6_1	652_4_69	1376_6_48	367_6_158	273_4_216	189_6_63	427_5_143	1404_6_82	618_6_1	142_6_11	583_6_32	1093_6_25	1272_6_21	440_5_1	1274_6_44	241_6_1	169_6_42	1592_2_159	20_5_1	1599_6_1	79_5_152	549_6_42	59_5_449
623_6_37	740_5_1	607_2_1	600_2_1	312_6_1	311_6_1	317_6_1	1346_5_239	271_4_1	62_6_1	63_5_514	111_5_243	135_4_5	2803_6_195	175_2_1	398_6_1	1890_2_364	1259_5_306	24_6_1	1830_2_75	1771_6_36	780_6_1	1078_6_102	1429_5_81	839_2_125	29_1_233	2404_6_124	2_6_1	652_4_89	1376_6_46	367_6_147	273_4_204	189_6_55	427_5_140	1404_6_61	618_6_1	142_6_17	583_6_28	1093_6_23	1272_6_35	440_5_1	1274_6_39	241_6_1	169_6_36	1592_2_136	20_5_1	1599_6_1	79_5_150	549_6_43	59_5_453
623_6_35	740_5_1	607_2_1	600_2_1	312_6_1	311_6_1	317_6_1	1346_5_222	271_4_1	62_6_1	63_5_498	111_5_224	135_4_3	2803_6_178	175_2_1	398_6_1	1890_2_356	1259_5_329	24_6_1	1830_2_67	1771_6_38	780_6_1	1078_6_108	1429_5_84	839_2_126	29_1_235	2404_6_115	2_6_1	652_4_88	1376_6_39	367_6_145	273_4_188	189_6_50	427_5_153	1404_6_58	618_6_1	142_6_19	583_6_35	1093_6_25	1272_6_44	440_5_1	1274_6_28	241_6_1	169_6_27	1592_2_118	20_5_1	1599_6_1	79_5_154	549_6_49	59_5_467
623_6_40	740_5_1	607_2_1	600_2_1	312_6_1	311_6_1	317_6_1	1346_5_205	271_4_1	62_6_1	63_5_489	111_5_219	135_4_2	2803_6_167	175_2_1	398_6_1	1890_2_344	1259_5_342	24_6_1	1830_2_60	1771_6_34	780_6_1	1078_6_117	1429_5_97	839_2_119	29_1_238	2404_6_97	2_6_1	652_4_93	1376_6_44	367_6_148	273_4_162	189_6_47	427_5_137	1404_6_63	618_6_1	142_6_20	583_6_42	1093_6_25	1272_6_55	440_5_1	1274_6_33	241_6_1	169_6_23	1592_2_127	20_5_1	1599_6_1	79_5_158	549_6_55	59_5_497
623_6_44	740_5_1	607_2_1	600_2_1	312_6_1	311_6_1	317_6_1	1346_5_194	271_4_1	62_6_1	63_5_512	111_5_225	135_4_2	2803_6_151	175_2_1	398_6_1	1890_2_378	1259_5_345	24_6_1	1830_2_54	1771_6_40	780_6_1	1078_6_125	1429_5_89	839_2_113	29_1_224	2404_6_89	2_6_1	652_4_77	1376_6_31	367_6_137	273_4_169	189_6_38	427_5_148	1404_6_62	618_6_1	142_6_22	583_6_46	1093_6_24	1272_6_52	440_5_1	1274_6_43	241_6_1	169_6_21	1592_2_158	20_5_1	1599_6_1	79_5_170	549_6_61	59_5_497
623_6_42	740_5_1	607_2_1	600_2_1	312_6_1	311_6_1	317_6_1	1346_5_204	271_4_1	62_6_1	63_5_521	111_5_242	135_4_2	2803_6_138	175_2_1	398_6_1	1890_2_396	1259_5_354	24_6_1	1830_2_51	1771_6_40	780_6_1	1078_6_123	1429_5_92	839_2_117	29_1_230	2404_6_94	2_6_1	652_4_72	1376_6_39	367_6_124	273_4_187	189_6_35	427_5_155	1404_6_60	618_6_1	142_6_24	583_6_45	1093_6_19	1272_6_46	440_5_1	1274_6_32	241_6_1	169_6_24	1592_2_153	20_5_1	1599_6_1	79_5_171	549_6_68	59_5_485
623_6_42	740_5_1	607_2_1	600_2_1	312_6_1	311_6_1	317_6_1	1346_5_197	271_4_1	62_6_1	63_5_506	111_5_252	135_4_1	2803_6_140	175_2_1	398_6_1	1890_2_404	1259_5_352	24_6_1	1830_2_50	1771_6_47	780_6_1	1078_6_128	1429_5_79	839_2_130	29_1_220	2404_6_91	2_6_1	652_4_58	1376_6_43	367_6_128	273_4_184	189_6_28	427_5_162	1404_6_60	618_6_1	142_6_23	583_6_44	1093_6_22	1272_6_54	440_5_1	1274_6_35	241_6_1	169_6_24	1592_2_153	20_5_1	1599_6_1	79_5_177	549_6_65	59_5_502
623_6_41	740_5_1	607_2_1	600_2_1	312_6_1	311_6_1	317_6_1	1346_5_212	271_4_1	62_6_1	63_5_513	111_5_244	2803_6_148	175_2_1	398_6_1	1890_2_365	1259_5_337	24_6_1	1830_2_53	1771_6_43	780_6_1	1078_6_126	1429_5_67	839_2_127	29_1_212	2404_6_100	2_6_1	652_4_60	1376_6_37	367_6_137	273_4_180	189_6_23	427_5_171	1404_6_67	618_6_1	142_6_24	583_6_50	1093_6_22	1272_6_47	440_5_1	1274_6_36	241_6_1	169_6_22	1592_2_131	20_5_1	1599_6_1	79_5_176	549_6_60	59_5_523	80_6_1
623_6_34	740_5_1	607_2_1	600_2_1	312_6_1	311_6_1	317_6_1	1346_5_224	271_4_1	62_6_1	63_5_513	111_5_247	2803_6_137	175_2_1	398_6_1	1890_2_358	1259_5_343	24_6_1	1830_2_49	1771_6_39	780_6_1	1078_6_132	1429_5_66	839_2_124	29_1_201	2404_6_107	2_6_1	652_4_62	1376_6_32	367_6_141	273_4_186	189_6_21	427_5_151	1404_6_66	618_6_1	142_6_18	583_6_54	1093_6_31	1272_6_46	440_5_1	1274_6_35	241_6_1	169_6_25	1592_2_127	20_5_1	1599_6_1	79_5_173	549_6_62	59_5_539	80_6_1
623_6_32	740_5_1	607_2_1	600_2_1	312_6_1	311_6_1	317_6_1	1346_5_230	271_4_1	62_6_1	63_5_498	111_5_225	2803_6_141	175_2_1	398_6_1	1890_2_354	1259_5_337	24_6_1	1830_2_45	1771_6_40	780_6_1	1078_6_124	1429_5_64	839_2_125	29_1_196	2404_6_103	2_6_1	652_4_62	1376_6_30	367_6_137	273_4_216	189_6_22	427_5_139	1404_6_67	618_6_1	142_6_16	583_6_60	1093_6_29	1272_6_45	440_5_1	1274_6_34	241_6_1	169_6_30	1592_2_146	20_5_1	1599_6_1	79_5_168	549_6_68	59_5_554	80_6_1
623_6_25	740_5_1	607_2_1	600_2_1	312_6_1	311_6_1	317_6_1	1346_5_228	271_4_1	62_6_1	63_5_489	111_5_222	2803_6_145	80_6_1	398_6_1	1890_2_368	1259_5_327	24_6_1	1830_2_41	1771_6_44	780_6_1	1078_6_111	1429_5_63	839_2_123	29_1_187	2404_6_108	2_6_1	652_4_62	1376_6_28	367_6_135	273_4_226	189_6_21	427_5_138	1404_6_69	618_6_1	142_6_15	583_6_58	1093_6_33	1272_6_40	440_5_1	1274_6_38	241_6_1	169_6_29	1592_2_145	20_5_1	1599_6_1	79_5_173	549_6_62	59_5_595	1824_2_338
623_6_19	740_5_1	607_2_1	600_2_1	312_6_1	311_6_1	317_6_1	1346_5_239	271_4_1	62_6_1	63_5_509	111_5_220	2803_6_128	80_6_1	398_6_1	1890_2_348	1259_5_334	24_6_1	1830_2_40	1771_6_46	780_6_1	1078_6_107	1429_5_63	839_2_128	29_1_193	2404_6_110	2_6_1	652_4_58	1376_6_26	367_6_141	273_4_243	189_6_23	427_5_124	1404_6_66	618_6_1	142_6_22	583_6_66	1093_6_40	1272_6_38	440_5_1	1274_6_40	241_6_1	169_6_27	1592_2_133	20_5_1	1599_6_1	79_5_169	549_6_58	59_5_588	1824_2_349
623_6_16	740_5_1	607_2_1	600_2_1	312_6_1	311_6_1	317_6_1	1346_5_241	271_4_1	62_6_1	63_5_499	111_5_209	2803_6_129	80_6_1	398_6_1	1890_2_372	1259_5_353	24_6_1	1830_2_43	1771_6_43	780_6_1	1078_6_124	1429_5_62	839_2_127	29_1_197	2404_6_106	2_6_1	652_4_54	1376_6_29	367_6_118	273_4_257	189_6_18	427_5_147	1404_6_58	618_6_1	142_6_22	583_6_77	1093_6_37	1272_6_34	440_5_1	1274_6_35	241_6_1	169_6_30	1592_2_140	20_5_1	1599_6_1	79_5_171	549_6_61	59_5_572	1824_2_336
623_6_16	740_5_1	607_2_1	600_2_1	312_6_1	311_6_1	317_6_1	1346_5_228	271_4_1	62_6_1	63_5_502	111_5_220	2803_6_133	80_6_1	398_6_1	1890_2_401	1259_5_389	24_6_1	1830_2_40	1771_6_29	780_6_1	1078_6_148	1429_5_59	839_2_123	29_1_201	2404_6_110	2_6_1	652_4_46	1376_6_23	367_6_99	273_4_246	189_6_20	427_5_159	1404_6_67	618_6_1	142_6_30	583_6_86	1093_6_37	1272_6_26	440_5_1	1274_6_43	241_6_1	169_6_31	1592_2_153	20_5_1	1599_6_1	79_5_177	549_6_59	59_5_514	1824_2_322
623_6_9	740_5_1	607_2_1	600_2_1	312_6_1	311_6_1	317_6_1	1346_5_214	271_4_1	62_6_1	63_5_537	111_5_218	2803_6_126	80_6_1	398_6_1	1890_2_392	1259_5_393	24_6_1	1830_2_42	1771_6_34	780_6_1	1078_6_142	1429_5_67	839_2_118	29_1_209	2404_6_116	2_6_1	652_4_44	1376_6_24	367_6_91	273_4_253	189_6_21	427_5_161	1404_6_60	618_6_1	142_6_35	583_6_78	1093_6_40	1272_6_30	440_5_1	1274_6_47	241_6_1	169_6_33	1592_2_163	20_5_1	1599_6_1	79_5_182	549_6_43	59_5_515	1824_2_324
623_6_7	740_5_1	607_2_1	600_2_1	312_6_1	311_6_1	317_6_1	1346_5_222	271_4_1	62_6_1	63_5_541	111_5_214	2803_6_124	80_6_1	398_6_1	1890_2_396	1259_5_415	24_6_1	1830_2_50	1771_6_28	780_6_1	1078_6_147	1429_5_60	839_2_111	29_1_210	2404_6_117	2_6_1	652_4_48	1376_6_24	367_6_93	273_4_262	189_6_24	427_5_174	1404_6_56	618_6_1	142_6_27	583_6_82	1093_6_34	1272_6_23	440_5_1	1274_6_51	241_6_1	169_6_30	1592_2_184	20_5_1	1599_6_1	79_5_178	549_6_40	59_5_530	1824_2_308
623_6_7	740_5_1	607_2_1	600_2_1	312_6_1	311_6_1	317_6_1	1346_5_224	271_4_1	62_6_1	63_5_530	111_5_213	2803_6_153	80_6_1	398_6_1	1890_2_412	1259_5_407	24_6_1	1830_2_50	1771_6_26	780_6_1	1078_6_132	1429_5_56	839_2_105	29_1_205	2404_6_111	2_6_1	652_4_37	1376_6_24	367_6_90	273_4_277	189_6_25	427_5_172	1404_6_60	618_6_1	142_6_27	583_6_83	1093_6_37	1272_6_28	440_5_1	1274_6_57	241_6_1	169_6_28	1592_2_186	20_5_1	1599_6_1	79_5_172	549_6_39	59_5_544	1824_2_288
623_6_7	740_5_1	607_2_1	600_2_1	312_6_1	311_6_1	317_6_1	1346_5_237	271_4_1	62_6_1	63_5_520	111_5_204	2803_6_153	80_6_1	398_6_1	1890_2_424	1259_5_428	24_6_1	1830_2_59	1771_6_24	780_6_1	1078_6_131	1429_5_61	839_2_113	29_1_181	2404_6_113	2_6_1	652_4_30	1376_6_22	367_6_93	273_4_279	189_6_26	427_5_163	1404_6_54	618_6_1	142_6_25	583_6_76	1093_6_32	1272_6_25	440_5_1	1274_6_56	241_6_1	169_6_35	1592_2_177	20_5_1	1599_6_1	79_5_185	549_6_38	59_5_537	1824_2_282
623_6_4	740_5_1	607_2_1	600_2_1	312_6_1	311_6_1	317_6_1	1346_5_232	271_4_1	62_6_1	63_5_535	111_5_197	2803_6_151	80_6_1	398_6_1	1890_2_406	1259_5_452	24_6_1	1830_2_58	1771_6_26	780_6_1	1078_6_124	1429_5_61	839_2_113	29_1_196	2404_6_96	2_6_1	652_4_27	1376_6_22	367_6_104	273_4_260	189_6_19	427_5_154	1404_6_51	618_6_1	142_6_19	583_6_75	1093_6_35	1272_6_25	440_5_1	1274_6_65	241_6_1	169_6_36	1592_2_181	20_5_1	1599_6_1	79_5_193	549_6_33	59_5_562	1824_2_256
623_6_4	740_5_1	607_2_1	600_2_1	312_6_1	311_6_1	317_6_1	1346_5_237	271_4_1	62_6_1	63_5_553	111_5_182	2803_6_165	80_6_1	398_6_1	1890_2_414	1259_5_452	24_6_1	1830_2_47	1771_6_31	780_6_1	1078_6_129	1429_5_68	839_2_102	29_1_195	2404_6_89	2_6_1	652_4_23	1376_6_23	367_6_97	273_4_243	189_6_25	427_5_172	1404_6_44	618_6_1	142_6_16	583_6_56	1093_6_28	1272_6_23	440_5_1	1274_6_55	241_6_1	169_6_40	1592_2_204	20_5_1	1599_6_1	79_5_201	549_6_31	59_5_541	1824_2_266
623_6_1	740_5_1	607_2_1	600_2_1	312_6_1	311_6_1	317_6_1	1346_5_239	271_4_1	62_6_1	63_5_536	111_5_152	2803_6_160	80_6_1	398_6_1	1890_2_404	1259_5_467	24_6_1	1830_2_49	1771_6_45	780_6_1	1078_6_134	1429_5_61	839_2_103	29_1_217	2404_6_86	2_6_1	652_4_19	1376_6_22	367_6_96	273_4_270	189_6_34	427_5_177	1404_6_45	618_6_1	142_6_14	583_6_59	1093_6_18	1272_6_23	440_5_1	1274_6_44	241_6_1	169_6_35	1592_2_182	20_5_1	1599_6_1	79_5_207	549_6_30	59_5_545	1824_2_267
623_6_1	740_5_1	607_2_1	600_2_1	312_6_1	311_6_1	317_6_1	1346_5_209	271_4_1	62_6_1	63_5_548	111_5_145	2803_6_152	80_6_1	398_6_1	1890_2_418	1259_5_463	24_6_1	1830_2_48	1771_6_56	780_6_1	1078_6_141	1429_5_62	839_2_108	29_1_214	2404_6_77	2_6_1	652_4_21	1376_6_17	367_6_96	273_4_265	189_6_32	427_5_160	1404_6_53	618_6_1	142_6_10	583_6_69	1093_6_18	1272_6_37	440_5_1	1274_6_46	241_6_1	169_6_42	1592_2_188	20_5_1	1599_6_1	79_5_206	549_6_29	59_5_539	1824_2_265
740_5_1	607_2_1	600_2_1	312_6_1	311_6_1	1346_5_211	271_4_1	62_6_1	63_5_534	111_5_144	2803_6_142	80_6_1	398_6_1	1890_2_433	1259_5_477	24_6_1	1830_2_54	1771_6_56	780_6_1	1078_6_143	1429_5_60	839_2_122	29_1_197	2404_6_75	2_6_1	652_4_27	1376_6_14	367_6_81	273_4_264	189_6_28	427_5_160	1404_6_54	618_6_1	142_6_7	583_6_63	1093_6_16	1272_6_38	440_5_1	1274_6_52	241_6_1	169_6_42	1592_2_167	20_5_1	1599_6_1	79_5_216	549_6_31	59_5_549	1824_2_288	527_5_1	397_2_1
740_5_1	607_2_1	600_2_1	312_6_1	311_6_1	1346_5_233	271_4_1	62_6_1	63_5_504	111_5_147	2803_6_143	80_6_1	398_6_1	1890_2_433	1259_5_509	24_6_1	1830_2_54	1771_6_54	780_6_1	1078_6_143	1429_5_60	839_2_133	29_1_174	2404_6_74	2_6_1	652_4_27	1376_6_16	367_6_82	273_4_245	189_6_21	427_5_160	1404_6_58	618_6_1	142_6_11	583_6_58	1093_6_13	1272_6_44	440_5_1	1274_6_47	241_6_1	169_6_40	1592_2_167	20_5_1	1599_6_1	79_5_222	549_6_32	59_5_547	1824_2_273	527_5_1	397_2_1
740_5_1	607_2_1	600_2_1	312_6_1	311_6_1	1346_5_233	271_4_1	62_6_1	63_5_508	111_5_144	2803_6_137	80_6_1	398_6_1	1890_2_426	1259_5_522	24_6_1	1830_2_54	1771_6_42	780_6_1	1078_6_145	1429_5_67	839_2_134	29_1_169	2404_6_78	2_6_1	652_4_29	1376_6_13	367_6_82	273_4_242	189_6_19	427_5_164	1404_6_61	618_6_1	142_6_8	583_6_55	1093_6_12	1272_6_44	440_5_1	1274_6_51	241_6_1	169_6_41	1592_2_157	20_5_1	1599_6_1	79_5_230	549_6_30	59_5_538	1824_2_282	527_5_1	397_2_1
740_5_1	607_2_1	600_2_1	312_6_1	311_6_1	1346_5_253	271_4_1	62_6_1	63_5_539	111_5_148	2803_6_140	80_6_1	398_6_1	1890_2_430	1259_5_502	24_6_1	1830_2_48	1771_6_35	780_6_1	1078_6_150	1429_5_61	839_2_143	29_1_166	2404_6_67	2_6_1	652_4_30	1376_6_8	367_6_66	273_4_235	189_6_15	427_5_160	1404_6_61	618_6_1	142_6_8	583_6_38	1093_6_15	1272_6_38	440_5_1	1274_6_55	241_6_1	169_6_42	1592_2_147	20_5_1	1599_6_1	79_5_233	549_6_25	59_5_541	1824_2_311	527_5_1	397_2_1
740_5_1	607_2_1	600_2_1	312_6_1	311_6_1	1346_5_262	271_4_1	62_6_1	63_5_559	111_5_167	2803_6_133	80_6_1	398_6_1	1890_2_399	1259_5_491	24_6_1	1830_2_45	1771_6_22	780_6_1	1078_6_164	1429_5_65	839_2_140	29_1_165	2404_6_70	2_6_1	652_4_23	1376_6_10	367_6_68	273_4_251	189_6_12	427_5_159	1404_6_59	618_6_1	142_6_10	583_6_34	1093_6_20	1272_6_42	440_5_1	1274_6_60	241_6_1	169_6_44	1592_2_167	20_5_1	1599_6_1	79_5_233	549_6_17	59_5_497	1824_2_310	527_5_1	397_2_1
740_5_1	607_2_1	600_2_1	312_6_1	311_6_1	1346_5_247	271_4_1	62_6_1	63_5_551	111_5_172	2803_6_147	80_6_1	398_6_1	1890_2_434	1259_5_449	24_6_1	1830_2_51	1771_6_20	780_6_1	1078_6_165	1429_5_60	839_2_136	29_1_175	2404_6_67	2_6_1	652_4_17	1376_6_11	367_6_84	273_4_273	189_6_16	427_5_156	1404_6_50	618_6_1	142_6_10	583_6_25	1093_6_14	1272_6_42	440_5_1	1274_6_62	241_6_1	169_6_51	1592_2_175	20_5_1	1599_6_1	79_5_232	549_6_17	59_5_488	1824_2_320	527_5_1	397_2_1
740_5_1	607_2_1	600_2_1	312_6_1	311_6_1	1346_5_238	271_4_1	62_6_1	63_5_573	111_5_157	2803_6_153	80_6_1	398_6_1	1890_2_443	1259_5_450	24_6_1	1830_2_50	1771_6_18	780_6_1	1078_6_186	1429_5_75	839_2_142	29_1_189	2404_6_62	2_6_1	652_4_14	1376_6_13	367_6_76	273_4_255	189_6_20	427_5_164	1404_6_55	618_6_1	142_6_15	583_6_25	1093_6_20	1272_6_37	440_5_1	1274_6_59	241_6_1	169_6_46	1592_2_184	20_5_1	1599_6_1	79_5_230	549_6_21	59_5_464	1824_2_319	527_5_1	397_2_1
740_5_1	607_2_1	600_2_1	312_6_1	311_6_1	1346_5_231	271_4_1	62_6_1	63_5_560	111_5_162	2803_6_174	80_6_1	398_6_1	1890_2_453	1259_5_455	24_6_1	1830_2_49	1771_6_16	780_6_1	1078_6_207	1429_5_92	839_2_148	29_1_208	2404_6_50	2_6_1	652_4_11	1376_6_13	367_6_76	273_4_246	189_6_14	427_5_164	1404_6_52	618_6_1	142_6_20	583_6_16	1093_6_17	1272_6_39	440_5_1	1274_6_53	241_6_1	169_6_44	1592_2_182	20_5_1	1599_6_1	79_5_230	549_6_24	59_5_426	1824_2_338	527_5_1	397_2_1
740_5_1	607_2_1	600_2_1	312_6_1	311_6_1	1346_5_211	271_4_1	62_6_1	63_5_577	111_5_164	2803_6_182	80_6_1	398_6_1	1890_2_456	1259_5_467	24_6_1	1830_2_49	1771_6_23	780_6_1	1078_6_213	1429_5_85	839_2_148	29_1_209	2404_6_68	2_6_1	652_4_13	1376_6_18	367_6_84	273_4_228	189_6_5	427_5_152	1404_6_54	618_6_1	142_6_34	583_6_13	1093_6_23	1272_6_35	440_5_1	1274_6_43	241_6_1	169_6_46	1592_2_180	20_5_1	1599_6_1	79_5_238	549_6_23	59_5_414	1824_2_345	527_5_1	397_2_1
740_5_1	607_2_1	600_2_1	312_6_1	311_6_1	1346_5_177	271_4_1	62_6_1	63_5_589	111_5_152	2803_6_178	80_6_1	398_6_1	1890_2_463	1259_5_507	24_6_1	1830_2_54	1771_6_15	780_6_1	1078_6_210	1429_5_85	839_2_160	29_1_215	2404_6_67	2_6_1	652_4_12	1376_6_18	367_6_83	273_4_229	189_6_10	427_5_160	1404_6_55	618_6_1	142_6_35	583_6_13	1093_6_26	1272_6_34	440_5_1	1274_6_44	241_6_1	169_6_42	1592_2_190	20_5_1	1599_6_1	79_5_218	549_6_16	59_5_408	1824_2_338	527_5_1	397_2_1
740_5_1	607_2_1	600_2_1	312_6_1	311_6_1	1346_5_183	271_4_1	62_6_1	63_5_608	111_5_148	2803_6_183	80_6_1	398_6_1	1890_2_474	1259_5_523	24_6_1	1830_2_51	1771_6_15	780_6_1	1078_6_198	1429_5_77	839_2_152	29_1_227	2404_6_79	2_6_1	652_4_12	1376_6_14	367_6_81	273_4_216	189_6_11	427_5_159	1404_6_53	618_6_1	142_6_30	583_6_13	1093_6_20	1272_6_31	440_5_1	1274_6_48	241_6_1	169_6_44	1592_2_199	20_5_1	1599_6_1	79_5_224	549_6_15	59_5_401	1824_2_350	527_5_1	397_2_1
740_5_1	607_2_1	600_2_1	312_6_1	311_6_1	1346_5_187	271_4_1	62_6_1	63_5_610	111_5_138	2803_6_186	80_6_1	398_6_1	1890_2_484	1259_5_531	24_6_1	1830_2_51	1771_6_20	780_6_1	1078_6_210	1429_5_76	839_2_148	29_1_206	2404_6_83	2_6_1	652_4_15	1376_6_19	367_6_62	273_4_215	189_6_9	427_5_165	1404_6_38	618_6_1	142_6_36	583_6_9	1093_6_22	1272_6_29	440_5_1	1274_6_40	241_6_1	169_6_49	1592_2_211	20_5_1	1599_6_1	79_5_220	549_6_19	59_5_411	1824_2_353	527_5_1	397_2_1
740_5_1	607_2_1	600_2_1	312_6_1	311_6_1	1346_5_198	271_4_1	62_6_1	63_5_589	111_5_133	2803_6_172	80_6_1	398_6_1	1890_2_507	1259_5_543	24_6_1	1830_2_45	1771_6_17	780_6_1	1078_6_237	1429_5_88	839_2_154	29_1_211	2404_6_79	2_6_1	652_4_14	1376_6_20	367_6_55	273_4_229	189_6_11	427_5_162	1404_6_31	618_6_1	142_6_40	583_6_12	1093_6_17	1272_6_30	440_5_1	1274_6_32	241_6_1	169_6_41	1592_2_218	20_5_1	1599_6_1	79_5_221	549_6_22	59_5_398	1824_2_354	527_5_1	397_2_1
740_5_1	607_2_1	600_2_1	312_6_1	311_6_1	1346_5_210	271_4_1	62_6_1	63_5_589	111_5_133	2803_6_177	80_6_1	398_6_1	1890_2_504	1259_5_530	24_6_1	1830_2_46	1771_6_21	780_6_1	1078_6_237	1429_5_85	839_2_162	29_1_240	2404_6_85	2_6_1	652_4_16	1376_6_18	367_6_51	273_4_224	189_6_13	427_5_181	1404_6_32	618_6_1	142_6_44	583_6_10	1093_6_18	1272_6_28	440_5_1	1274_6_30	241_6_1	169_6_43	1592_2_223	20_5_1	1599_6_1	79_5_235	549_6_26	59_5_396	1824_2_340	527_5_1	397_2_1
740_5_1	607_2_1	600_2_1	312_6_1	311_6_1	1346_5_208	271_4_1	62_6_1	63_5_556	111_5_125	2803_6_184	80_6_1	398_6_1	1890_2_515	1259_5_539	24_6_1	1830_2_48	1771_6_21	780_6_1	1078_6_243	1429_5_82	839_2_154	29_1_241	2404_6_89	2_6_1	652_4_19	1376_6_20	367_6_43	273_4_221	189_6_15	427_5_182	1404_6_24	618_6_1	142_6_41	583_6_10	1093_6_12	1272_6_22	440_5_1	1274_6_22	241_6_1	169_6_41	1592_2_212	20_5_1	1599_6_1	79_5_237	549_6_22	59_5_409	1824_2_340	527_5_1	397_2_1
740_5_1	607_2_1	600_2_1	312_6_1	311_6_1	1346_5_214	271_4_1	62_6_1	63_5_542	111_5_113	2803_6_170	80_6_1	398_6_1	1890_2_488	1259_5_531	24_6_1	1830_2_48	1771_6_24	780_6_1	1078_6_226	1429_5_91	839_2_159	29_1_237	2404_6_80	2_6_1	652_4_22	1376_6_21	367_6_43	273_4_235	189_6_25	427_5_195	1404_6_17	618_6_1	142_6_39	583_6_15	1093_6_12	1272_6_24	440_5_1	1274_6_29	241_6_1	169_6_39	1592_2_206	20_5_1	1599_6_1	79_5_249	549_6_28	59_5_399	1824_2_342	527_5_1	397_2_1
740_5_1	607_2_1	600_2_1	312_6_1	311_6_1	1346_5_207	271_4_1	62_6_1	63_5_545	111_5_113	2803_6_161	80_6_1	398_6_1	1890_2_506	1259_5_556	24_6_1	1830_2_42	1771_6_28	780_6_1	1078_6_231	1429_5_104	839_2_151	29_1_234	2404_6_89	2_6_1	652_4_22	1376_6_19	367_6_33	273_4_241	189_6_30	427_5_204	1404_6_16	618_6_1	142_6_37	583_6_12	1093_6_15	1272_6_22	440_5_1	1274_6_26	241_6_1	169_6_32	1592_2_195	20_5_1	1599_6_1	79_5_244	549_6_33	59_5_386	1824_2_349	527_5_1	397_2_1
740_5_1	607_2_1	600_2_1	312_6_1	311_6_1	1346_5_198	271_4_1	62_6_1	63_5_584	111_5_118	2803_6_158	80_6_1	398_6_1	1890_2_510	1259_5_582	24_6_1	1830_2_43	1771_6_30	780_6_1	1078_6_226	1429_5_107	839_2_154	29_1_259	2404_6_90	2_6_1	652_4_19	1376_6_22	367_6_37	273_4_222	189_6_29	427_5_202	1404_6_15	618_6_1	142_6_27	583_6_10	1093_6_17	1272_6_22	440_5_1	1274_6_26	241_6_1	169_6_26	1592_2_203	20_5_1	1599_6_1	79_5_239	549_6_34	59_5_370	1824_2_339	527_5_1	397_2_1
740_5_1	607_2_1	600_2_1	312_6_1	311_6_1	1346_5_191	271_4_1	62_6_1	63_5_597	111_5_114	2803_6_145	80_6_1	398_6_1	1890_2_545	1259_5_606	24_6_1	1830_2_47	1771_6_41	780_6_1	1078_6_241	1429_5_120	839_2_160	29_1_230	2404_6_94	2_6_1	652_4_23	1376_6_23	367_6_32	273_4_202	189_6_29	427_5_210	1404_6_14	618_6_1	142_6_27	583_6_10	1093_6_16	1272_6_25	440_5_1	1274_6_30	241_6_1	169_6_20	1592_2_191	20_5_1	1599_6_1	79_5_244	549_6_29	59_5_378	1824_2_335	527_5_1	397_2_1
740_5_1	607_2_1	600_2_1	312_6_1	311_6_1	1346_5_194	271_4_1	62_6_1	63_5_589	111_5_122	2803_6_145	80_6_1	398_6_1	1890_2_546	1259_5_578	24_6_1	1830_2_43	1771_6_42	780_6_1	1078_6_224	1429_5_133	839_2_157	29_1_251	2404_6_99	2_6_1	652_4_19	1376_6_24	367_6_24	273_4_184	189_6_34	427_5_217	1404_6_19	618_6_1	142_6_26	583_6_5	1093_6_23	1272_6_31	440_5_1	1274_6_23	241_6_1	169_6_19	1592_2_188	20_5_1	1599_6_1	79_5_232	549_6_19	59_5_361	1824_2_356	527_5_1	397_2_1
740_5_1	607_2_1	600_2_1	312_6_1	311_6_1	1346_5_221	271_4_1	62_6_1	63_5_606	111_5_114	2803_6_155	80_6_1	398_6_1	1890_2_550	1259_5_583	24_6_1	1830_2_39	1771_6_38	780_6_1	1078_6_213	1429_5_139	839_2_172	29_1_263	2404_6_105	2_6_1	652_4_19	1376_6_22	367_6_23	273_4_171	189_6_35	427_5_199	1404_6_21	618_6_1	142_6_21	583_6_3	1093_6_27	1272_6_28	440_5_1	1274_6_19	241_6_1	169_6_17	1592_2_181	20_5_1	1599_6_1	79_5_236	549_6_21	59_5_341	1824_2_325	527_5_1	397_2_1
740_5_1	607_2_1	600_2_1	312_6_1	311_6_1	1346_5_218	271_4_1	62_6_1	63_5_600	111_5_101	2803_6_142	80_6_1	398_6_1	1890_2_546	1259_5_616	24_6_1	1830_2_36	1771_6_24	780_6_1	1078_6_207	1429_5_131	839_2_161	29_1_273	2404_6_108	2_6_1	652_4_15	1376_6_22	367_6_22	273_4_187	189_6_32	427_5_223	1404_6_19	618_6_1	142_6_16	583_6_8	1093_6_27	1272_6_30	440_5_1	1274_6_13	241_6_1	169_6_11	1592_2_170	20_5_1	1599_6_1	79_5_227	549_6_22	59_5_361	1824_2_334	527_5_1	397_2_1
740_5_1	607_2_1	600_2_1	312_6_1	311_6_1	1346_5_207	271_4_1	62_6_1	63_5_593	111_5_129	2803_6_149	80_6_1	398_6_1	1890_2_543	1259_5_660	24_6_1	1830_2_45	1771_6_19	780_6_1	1078_6_195	1429_5_117	839_2_165	29_1_269	2404_6_101	2_6_1	652_4_18	1376_6_25	367_6_22	273_4_166	189_6_34	427_5_221	1404_6_20	618_6_1	142_6_13	583_6_6	1093_6_26	1272_6_26	440_5_1	1274_6_11	241_6_1	169_6_9	1592_2_176	20_5_1	1599_6_1	79_5_237	549_6_24	59_5_405	1824_2_329	527_5_1	397_2_1
740_5_1	607_2_1	600_2_1	312_6_1	311_6_1	1346_5_202	271_4_1	62_6_1	63_5_559	111_5_132	2803_6_141	80_6_1	398_6_1	1890_2_557	1259_5_668	24_6_1	1830_2_39	1771_6_19	780_6_1	1078_6_191	1429_5_117	839_2_153	29_1_275	2404_6_105	2_6_1	652_4_24	1376_6_29	367_6_17	273_4_160	189_6_36	427_5_210	1404_6_22	618_6_1	142_6_10	583_6_4	1093_6_24	1272_6_19	440_5_1	1274_6_9	241_6_1	169_6_13	1592_2_178	20_5_1	1599_6_1	79_5_237	549_6_12	59_5_408	1824_2_364	527_5_1	397_2_1
740_5_1	607_2_1	600_2_1	312_6_1	311_6_1	1346_5_184	271_4_1	62_6_1	63_5_531	111_5_122	2803_6_139	80_6_1	398_6_1	1890_2_572	1259_5_656	24_6_1	1830_2_50	1771_6_21	780_6_1	1078_6_180	1429_5_109	839_2_153	29_1_252	2404_6_114	2_6_1	652_4_25	1376_6_37	367_6_23	273_4_159	189_6_37	427_5_208	1404_6_11	618_6_1	142_6_19	583_6_3	1093_6_24	1272_6_29	440_5_1	1274_6_10	241_6_1	169_6_15	1592_2_207	20_5_1	1599_6_1	79_5_238	549_6_12	59_5_410	1824_2_352	527_5_1	397_2_1
740_5_1	607_2_1	600_2_1	312_6_1	311_6_1	1346_5_190	271_4_1	62_6_1	63_5_531	111_5_118	2803_6_140	80_6_1	398_6_1	1890_2_555	1259_5_663	24_6_1	1830_2_61	1771_6_28	780_6_1	1078_6_193	1429_5_102	839_2_153	29_1_250	2404_6_114	2_6_1	652_4_20	1376_6_37	367_6_29	273_4_156	189_6_35	427_5_215	1404_6_16	618_6_1	142_6_21	583_6_1	1093_6_24	1272_6_41	440_5_1	1274_6_15	241_6_1	169_6_10	1592_2_225	20_5_1	1599_6_1	79_5_255	549_6_11	59_5_414	1824_2_363	527_5_1	397_2_1
740_5_1	607_2_1	600_2_1	312_6_1	311_6_1	1346_5_186	271_4_1	62_6_1	63_5_530	111_5_108	2803_6_138	80_6_1	398_6_1	1890_2_555	1259_5_644	24_6_1	1830_2_55	1771_6_25	780_6_1	1078_6_196	1429_5_92	839_2_158	29_1_232	2404_6_128	2_6_1	652_4_14	1376_6_43	367_6_26	273_4_161	189_6_40	427_5_210	1404_6_18	618_6_1	142_6_18	527_5_1	1093_6_29	1272_6_47	440_5_1	1274_6_15	241_6_1	169_6_17	1592_2_215	20_5_1	1599_6_1	79_5_255	549_6_13	59_5_414	1824_2_368	397_2_1	2539_5_50
740_5_1	607_2_1	600_2_1	312_6_1	311_6_1	1346_5_176	271_4_1	62_6_1	63_5_555	111_5_121	2803_6_134	80_6_1	398_6_1	1890_2_572	1259_5_614	24_6_1	1830_2_47	1771_6_24	780_6_1	1078_6_196	1429_5_89	839_2_156	29_1_224	2404_6_124	2_6_1	652_4_9	1376_6_42	367_6_31	273_4_166	189_6_51	427_5_250	1404_6_21	618_6_1	142_6_15	527_5_1	1093_6_29	1272_6_46	440_5_1	1274_6_14	241_6_1	169_6_16	1592_2_231	20_5_1	1599_6_1	79_5_260	549_6_13	59_5_397	1824_2_360	397_2_1	2539_5_63
740_5_1	607_2_1	600_2_1	312_6_1	311_6_1	1346_5_165	271_4_1	62_6_1	63_5_553	111_5_128	2803_6_138	80_6_1	398_6_1	1890_2_603	1259_5_643	24_6_1	1830_2_46	1771_6_31	780_6_1	1078_6_219	1429_5_85	839_2_168	29_1_214	2404_6_126	2_6_1	652_4_6	1376_6_38	367_6_34	273_4_169	189_6_41	427_5_228	1404_6_12	618_6_1	142_6_24	527_5_1	1093_6_31	1272_6_38	440_5_1	1274_6_16	241_6_1	169_6_19	1592_2_244	20_5_1	1599_6_1	79_5_273	549_6_9	59_5_394	1824_2_356	397_2_1	2539_5_69
740_5_1	607_2_1	600_2_1	312_6_1	311_6_1	1346_5_160	271_4_1	62_6_1	63_5_579	111_5_145	2803_6_152	80_6_1	398_6_1	1890_2_594	1259_5_674	24_6_1	1830_2_45	1771_6_26	780_6_1	1078_6_221	1429_5_78	839_2_171	29_1_218	2404_6_133	2_6_1	652_4_4	1376_6_28	367_6_43	273_4_165	189_6_35	427_5_263	1404_6_12	618_6_1	142_6_24	527_5_1	1093_6_32	1272_6_29	440_5_1	1274_6_21	241_6_1	169_6_16	1592_2_239	20_5_1	1599_6_1	79_5_286	549_6_9	59_5_384	1824_2_340	397_2_1	2539_5_70
740_5_1	607_2_1	600_2_1	312_6_1	311_6_1	1346_5_145	271_4_1	62_6_1	63_5_564	111_5_144	2803_6_137	80_6_1	398_6_1	1890_2_595	1259_5_689	24_6_1	1830_2_41	1771_6_23	780_6_1	1078_6_230	1429_5_72	839_2_180	29_1_219	2404_6_136	2_6_1	652_4_8	1376_6_18	367_6_37	273_4_141	189_6_30	427_5_289	1404_6_15	618_6_1	142_6_25	527_5_1	1093_6_38	1272_6_21	440_5_1	1274_6_19	241_6_1	169_6_9	1592_2_248	20_5_1	1599_6_1	79_5_282	549_6_6	59_5_365	1824_2_353	397_2_1	2539_5_59
740_5_1	607_2_1	600_2_1	312_6_1	311_6_1	1346_5_157	271_4_1	62_6_1	63_5_568	111_5_146	2803_6_130	80_6_1	398_6_1	1890_2_577	1259_5_683	24_6_1	1830_2_49	1771_6_28	780_6_1	1078_6_233	1429_5_69	839_2_166	29_1_213	2404_6_120	2_6_1	652_4_10	1376_6_12	367_6_42	273_4_138	189_6_29	427_5_290	1404_6_19	618_6_1	142_6_28	527_5_1	1093_6_39	1272_6_23	440_5_1	1274_6_26	241_6_1	169_6_9	1592_2_252	20_5_1	1599_6_1	79_5_288	549_6_6	59_5_352	1824_2_378	397_2_1	2539_5_62
740_5_1	607_2_1	600_2_1	312_6_1	311_6_1	1346_5_157	271_4_1	62_6_1	63_5_541	111_5_139	2803_6_106	80_6_1	398_6_1	1890_2_591	1259_5_715	24_6_1	1830_2_44	1771_6_28	780_6_1	1078_6_247	1429_5_76	839_2_155	29_1_219	2404_6_129	2_6_1	652_4_10	1376_6_16	367_6_40	273_4_144	189_6_26	427_5_287	1404_6_15	618_6_1	142_6_24	527_5_1	1093_6_42	1272_6_21	440_5_1	1274_6_22	241_6_1	169_6_14	1592_2_235	20_5_1	1599_6_1	79_5_290	549_6_10	59_5_332	1824_2_395	397_2_1	2539_5_70
740_5_1	607_2_1	600_2_1	312_6_1	311_6_1	1346_5_161	271_4_1	62_6_1	63_5_555	111_5_146	2803_6_100	80_6_1	398_6_1	1890_2_553	1259_5_677	24_6_1	1830_2_41	1771_6_31	780_6_1	1078_6_266	1429_5_73	839_2_157	29_1_237	2404_6_141	2_6_1	652_4_10	1376_6_15	367_6_47	273_4_152	189_6_25	427_5_300	1404_6_9	618_6_1	142_6_26	527_5_1	1093_6_41	1272_6_19	440_5_1	1274_6_23	241_6_1	169_6_16	1592_2_221	20_5_1	1599_6_1	79_5_283	549_6_11	59_5_327	1824_2_427	397_2_1	2539_5_70
740_5_1	607_2_1	600_2_1	312_6_1	311_6_1	1346_5_165	271_4_1	62_6_1	63_5_548	111_5_146	2803_6_98	80_6_1	398_6_1	1890_2_546	1259_5_692	24_6_1	1830_2_29	1771_6_28	780_6_1	1078_6_255	1429_5_68	839_2_159	29_1_247	2404_6_128	2_6_1	652_4_12	1376_6_19	367_6_56	273_4_162	189_6_29	427_5_310	1404_6_9	618_6_1	142_6_22	527_5_1	1093_6_43	1272_6_22	440_5_1	1274_6_29	241_6_1	169_6_14	1592_2_205	20_5_1	1599_6_1	79_5_287	549_6_6	59_5_337	1824_2_433	397_2_1	2539_5_68
740_5_1	607_2_1	600_2_1	312_6_1	311_6_1	1346_5_176	271_4_1	62_6_1	63_5_553	111_5_137	2803_6_81	80_6_1	398_6_1	1890_2_539	1259_5_685	24_6_1	1830_2_24	1771_6_30	780_6_1	1078_6_262	1429_5_61	839_2_177	29_1_233	2404_6_133	2_6_1	652_4_14	1376_6_16	367_6_57	273_4_171	189_6_30	427_5_280	1404_6_13	618_6_1	142_6_29	527_5_1	1093_6_42	1272_6_28	440_5_1	1274_6_30	241_6_1	169_6_14	1592_2_222	20_5_1	1599_6_1	79_5_301	549_6_6	59_5_331	1824_2_414	397_2_1	2539_5_56
740_5_1	607_2_1	600_2_1	312_6_1	311_6_1	1346_5_191	271_4_1	62_6_1	63_5_558	111_5_133	2803_6_78	80_6_1	398_6_1	1890_2_531	1259_5_678	24_6_1	1830_2_24	1771_6_32	780_6_1	1078_6_267	1429_5_76	839_2_186	29_1_231	2404_6_130	2_6_1	652_4_11	1376_6_18	367_6_65	273_4_181	189_6_35	427_5_284	1404_6_10	618_6_1	142_6_18	527_5_1	1093_6_37	1272_6_27	440_5_1	1274_6_36	241_6_1	169_6_13	1592_2_221	20_5_1	1599_6_1	79_5_309	549_6_3	59_5_335	1824_2_386	397_2_1	2539_5_53
740_5_1	607_2_1	600_2_1	312_6_1	311_6_1	1346_5_166	271_4_1	62_6_1	63_5_567	111_5_132	2803_6_76	80_6_1	398_6_1	1890_2_525	1259_5_674	24_6_1	1830_2_23	1771_6_37	780_6_1	1078_6_259	1429_5_84	839_2_193	29_1_226	2404_6_118	2_6_1	652_4_6	1376_6_21	367_6_76	273_4_195	189_6_31	427_5_260	1404_6_7	618_6_1	142_6_22	527_5_1	1093_6_37	1272_6_24	440_5_1	1274_6_33	241_6_1	169_6_12	1592_2_226	20_5_1	1599_6_1	79_5_312	549_6_4	59_5_358	1824_2_397	397_2_1	2539_5_58
740_5_1	607_2_1	600_2_1	312_6_1	311_6_1	1346_5_170	271_4_1	62_6_1	63_5_542	111_5_133	2803_6_87	80_6_1	398_6_1	1890_2_489	1259_5_674	24_6_1	1830_2_20	1771_6_42	780_6_1	1078_6_260	1429_5_90	839_2_202	29_1_235	2404_6_130	2_6_1	652_4_7	1376_6_23	367_6_68	273_4_195	189_6_27	427_5_265	1404_6_10	618_6_1	142_6_23	527_5_1	1093_6_37	1272_6_17	440_5_1	1274_6_28	241_6_1	169_6_16	1592_2_205	20_5_1	1599_6_1	79_5_304	549_6_5	59_5_356	1824_2_392	397_2_1	2539_5_47
740_5_1	607_2_1	600_2_1	312_6_1	311_6_1	1346_5_155	271_4_1	62_6_1	63_5_544	111_5_129	2803_6_87	80_6_1	398_6_1	1890_2_463	1259_5_665	24_6_1	1830_2_23	1771_6_46	780_6_1	1078_6_262	1429_5_102	839_2_198	29_1_217	2404_6_141	2_6_1	652_4_5	1376_6_26	367_6_57	273_4_192	189_6_31	427_5_279	1404_6_8	618_6_1	142_6_12	527_5_1	1093_6_44	1272_6_14	440_5_1	1274_6_26	241_6_1	169_6_19	1592_2_215	20_5_1	1599_6_1	79_5_292	549_6_3	59_5_370	1824_2_402	397_2_1	2539_5_53
740_5_1	607_2_1	600_2_1	312_6_1	311_6_1	1346_5_165	271_4_1	62_6_1	63_5_560	111_5_110	2803_6_66	80_6_1	398_6_1	1890_2_456	1259_5_668	24_6_1	1830_2_26	1771_6_51	780_6_1	1078_6_272	1429_5_96	839_2_210	29_1_210	2404_6_155	2_6_1	652_4_3	1376_6_25	367_6_58	273_4_176	189_6_37	427_5_265	1404_6_12	618_6_1	142_6_7	527_5_1	1093_6_32	1272_6_14	440_5_1	1274_6_31	241_6_1	169_6_24	1592_2_237	20_5_1	1599_6_1	79_5_281	59_5_363	1824_2_367	397_2_1	2539_5_73	645_6_220
740_5_1	607_2_1	600_2_1	312_6_1	311_6_1	1346_5_176	271_4_1	62_6_1	63_5_522	111_5_98	2803_6_72	80_6_1	398_6_1	1890_2_473	1259_5_654	24_6_1	1830_2_22	1771_6_53	780_6_1	1078_6_285	1429_5_108	839_2_201	29_1_212	2404_6_157	2_6_1	652_4_4	1376_6_28	367_6_65	273_4_155	189_6_31	427_5_247	1404_6_11	618_6_1	142_6_10	527_5_1	1093_6_37	1272_6_14	440_5_1	1274_6_30	241_6_1	169_6_29	1592_2_247	20_5_1	1599_6_1	79_5_283	59_5_350	1824_2_379	397_2_1	2539_5_74	645_6_200
740_5_1	607_2_1	600_2_1	312_6_1	311_6_1	1346_5_171	271_4_1	62_6_1	63_5_533	111_5_93	2803_6_65	80_6_1	398_6_1	1890_2_491	1259_5_661	24_6_1	1830_2_19	1771_6_48	780_6_1	1078_6_315	1429_5_112	839_2_208	29_1_190	2404_6_156	2_6_1	652_4_4	1376_6_34	367_6_54	273_4_143	189_6_31	427_5_241	1404_6_9	618_6_1	142_6_9	527_5_1	1093_6_39	1272_6_16	440_5_1	1274_6_27	241_6_1	169_6_30	1592_2_251	20_5_1	1599_6_1	79_5_276	59_5_335	1824_2_400	397_2_1	2539_5_85	645_6_190
740_5_1	607_2_1	600_2_1	312_6_1	311_6_1	1346_5_167	271_4_1	62_6_1	63_5_510	111_5_96	2803_6_59	80_6_1	398_6_1	1890_2_474	1259_5_683	24_6_1	1830_2_15	1771_6_52	780_6_1	1078_6_308	1429_5_114	839_2_208	29_1_195	2404_6_151	2_6_1	652_4_10	1376_6_32	367_6_48	273_4_130	189_6_30	427_5_256	1404_6_8	618_6_1	142_6_7	527_5_1	1093_6_43	1272_6_18	440_5_1	1274_6_30	241_6_1	169_6_28	1592_2_262	20_5_1	1599_6_1	79_5_268	59_5_337	1824_2_402	397_2_1	2539_5_79	645_6_206
740_5_1	607_2_1	600_2_1	312_6_1	311_6_1	1346_5_169	271_4_1	62_6_1	63_5_524	111_5_99	2803_6_53	80_6_1	398_6_1	1890_2_471	1259_5_672	24_6_1	1830_2_12	1771_6_58	780_6_1	1078_6_302	1429_5_117	839_2_211	29_1_211	2404_6_152	2_6_1	652_4_8	1376_6_33	367_6_41	273_4_121	189_6_35	427_5_241	1404_6_11	618_6_1	142_6_4	527_5_1	1093_6_46	1272_6_19	440_5_1	1274_6_31	241_6_1	169_6_27	1592_2_260	20_5_1	1599_6_1	79_5_271	59_5_370	1824_2_401	397_2_1	2539_5_93	645_6_204
740_5_1	607_2_1	600_2_1	312_6_1	311_6_1	1346_5_169	271_4_1	62_6_1	63_5_536	111_5_109	2803_6_53	80_6_1	398_6_1	1890_2_470	1259_5_693	24_6_1	1830_2_11	1771_6_53	780_6_1	1078_6_285	1429_5_105	839_2_217	29_1_216	2404_6_164	2_6_1	652_4_6	1376_6_29	367_6_40	273_4_110	189_6_36	427_5_243	1404_6_8	618_6_1	142_6_5	527_5_1	1093_6_41	1272_6_16	440_5_1	1274_6_31	241_6_1	169_6_35	1592_2_253	20_5_1	1599_6_1	79_5_254	59_5_378	1824_2_380	397_2_1	2539_5_102	645_6_195
740_5_1	607_2_1	600_2_1	312_6_1	311_6_1	1346_5_163	271_4_1	62_6_1	63_5_546	111_5_106	2803_6_44	80_6_1	398_6_1	1890_2_452	1259_5_696	24_6_1	1830_2_8	1771_6_56	780_6_1	1078_6_287	1429_5_108	839_2_220	29_1_210	2404_6_163	2_6_1	652_4_11	1376_6_23	367_6_37	273_4_102	189_6_32	427_5_259	1404_6_9	618_6_1	142_6_6	527_5_1	1093_6_42	1272_6_14	440_5_1	1274_6_28	241_6_1	169_6_36	1592_2_288	20_5_1	1599_6_1	79_5_257	59_5_368	1824_2_366	397_2_1	2539_5_108	645_6_203
740_5_1	607_2_1	600_2_1	312_6_1	311_6_1	1346_5_180	271_4_1	62_6_1	63_5_549	111_5_98	2803_6_44	80_6_1	398_6_1	1890_2_478	1259_5_698	24_6_1	1830_2_5	1771_6_42	780_6_1	1078_6_285	1429_5_121	839_2_226	29_1_198	2404_6_169	2_6_1	652_4_12	1376_6_31	367_6_32	273_4_121	189_6_36	427_5_268	1404_6_8	618_6_1	142_6_6	527_5_1	1093_6_47	1272_6_9	440_5_1	1274_6_27	241_6_1	169_6_40	1592_2_277	20_5_1	1599_6_1	79_5_258	59_5_343	1824_2_370	397_2_1	2539_5_114	645_6_193
740_5_1	607_2_1	600_2_1	312_6_1	311_6_1	1346_5_192	271_4_1	62_6_1	63_5_516	111_5_100	2803_6_40	80_6_1	398_6_1	1890_2_474	1259_5_711	24_6_1	1830_2_5	1771_6_44	780_6_1	1078_6_300	1429_5_117	839_2_237	29_1_182	2404_6_173	2_6_1	652_4_15	1376_6_36	367_6_22	273_4_128	189_6_33	427_5_282	1404_6_9	618_6_1	142_6_3	527_5_1	1093_6_43	1272_6_6	440_5_1	1274_6_28	241_6_1	169_6_34	1592_2_275	20_5_1	1599_6_1	79_5_246	59_5_314	1824_2_381	397_2_1	2539_5_118	645_6_186
740_5_1	607_2_1	600_2_1	312_6_1	311_6_1	1346_5_190	271_4_1	62_6_1	63_5_523	111_5_110	2803_6_32	80_6_1	398_6_1	1890_2_482	1259_5_689	24_6_1	1830_2_6	1771_6_51	780_6_1	1078_6_301	1429_5_116	839_2_236	29_1_169	2404_6_189	2_6_1	652_4_17	1376_6_34	367_6_21	273_4_124	189_6_33	427_5_278	1404_6_8	618_6_1	142_6_3	527_5_1	1093_6_34	1272_6_10	440_5_1	1274_6_27	241_6_1	169_6_37	1592_2_265	20_5_1	1599_6_1	79_5_242	59_5_295	1824_2_395	397_2_1	2539_5_123	645_6_194
740_5_1	607_2_1	600_2_1	312_6_1	311_6_1	1346_5_185	271_4_1	62_6_1	63_5_516	111_5_119	2803_6_35	80_6_1	398_6_1	1890_2_495	1259_5_667	24_6_1	1830_2_6	1771_6_52	780_6_1	1078_6_310	1429_5_101	839_2_224	29_1_173	2404_6_180	527_5_1	652_4_18	1376_6_37	367_6_16	189_6_30	427_5_289	1404_6_7	618_6_1	273_4_108	1093_6_49	1272_6_12	440_5_1	1274_6_23	241_6_1	169_6_37	1592_2_256	20_5_1	1599_6_1	79_5_245	59_5_297	1824_2_397	397_2_1	2539_5_109	645_6_170	371_6_18	510_6_1
740_5_1	607_2_1	600_2_1	312_6_1	311_6_1	1346_5_193	271_4_1	62_6_1	63_5_518	111_5_127	2803_6_22	80_6_1	398_6_1	1890_2_488	1259_5_652	24_6_1	1830_2_6	1771_6_51	780_6_1	1078_6_325	1429_5_94	839_2_220	29_1_158	2404_6_181	527_5_1	652_4_15	1376_6_32	367_6_12	189_6_29	427_5_277	1404_6_7	618_6_1	273_4_108	1093_6_57	1272_6_4	440_5_1	1274_6_26	241_6_1	169_6_31	1592_2_251	20_5_1	1599_6_1	79_5_245	59_5_295	1824_2_401	397_2_1	2539_5_106	645_6_181	371_6_15	510_6_1
740_5_1	607_2_1	600_2_1	312_6_1	311_6_1	1346_5_195	271_4_1	62_6_1	63_5_485	111_5_131	2803_6_18	80_6_1	398_6_1	1890_2_458	1259_5_644	24_6_1	1830_2_6	1771_6_49	780_6_1	1078_6_350	1429_5_93	839_2_241	29_1_161	2404_6_187	527_5_1	652_4_15	1376_6_30	367_6_9	189_6_30	427_5_289	1404_6_9	618_6_1	273_4_100	1093_6_55	1272_6_4	440_5_1	1274_6_22	241_6_1	169_6_37	1592_2_231	20_5_1	1599_6_1	79_5_228	59_5_281	1824_2_382	397_2_1	2539_5_107	645_6_173	371_6_10	510_6_1
740_5_1	607_2_1	600_2_1	312_6_1	311_6_1	1346_5_187	271_4_1	62_6_1	63_5_472	111_5_136	2803_6_15	80_6_1	398_6_1	1890_2_442	1259_5_636	24_6_1	1830_2_6	1771_6_52	780_6_1	1078_6_337	1429_5_86	839_2_243	29_1_173	2404_6_158	527_5_1	652_4_12	1376_6_26	367_6_5	189_6_35	427_5_322	1404_6_7	618_6_1	273_4_91	1093_6_57	1272_6_4	440_5_1	1274_6_25	241_6_1	169_6_25	1592_2_238	20_5_1	1599_6_1	79_5_219	59_5_307	1824_2_395	397_2_1	2539_5_116	645_6_156	371_6_9	510_6_1
740_5_1	607_2_1	600_2_1	312_6_1	311_6_1	1346_5_170	271_4_1	62_6_1	63_5_469	111_5_149	2803_6_12	80_6_1	398_6_1	1890_2_451	1259_5_643	24_6_1	1830_2_7	1771_6_47	780_6_1	1078_6_344	1429_5_80	839_2_242	29_1_181	2404_6_151	527_5_1	652_4_9	1376_6_24	367_6_6	189_6_41	427_5_318	1404_6_6	618_6_1	273_4_88	1093_6_56	1272_6_3	440_5_1	1274_6_26	241_6_1	169_6_27	1592_2_278	20_5_1	1599_6_1	79_5_216	59_5_320	1824_2_382	397_2_1	2539_5_126	645_6_147	371_6_8	510_6_1
740_5_1	607_2_1	600_2_1	312_6_1	311_6_1	1346_5_164	271_4_1	62_6_1	63_5_472	111_5_157	2803_6_9	80_6_1	398_6_1	1890_2_454	1259_5_641	24_6_1	1830_2_9	1771_6_47	780_6_1	1078_6_349	1429_5_89	839_2_250	29_1_197	2404_6_153	527_5_1	652_4_6	1376_6_18	367_6_5	189_6_46	427_5_320	1404_6_4	618_6_1	273_4_71	1093_6_50	1272_6_3	440_5_1	1274_6_26	241_6_1	169_6_22	1592_2_279	20_5_1	1599_6_1	79_5_219	59_5_316	1824_2_392	397_2_1	2539_5_133	645_6_144	371_6_3	510_6_1
740_5_1	607_2_1	600_2_1	312_6_1	311_6_1	1346_5_171	271_4_1	62_6_1	63_5_462	111_5_153	2803_6_6	80_6_1	398_6_1	1890_2_478	1259_5_634	24_6_1	1830_2_9	1771_6_53	780_6_1	1078_6_353	1429_5_97	839_2_268	29_1_198	2404_6_155	527_5_1	652_4_4	1376_6_15	367_6_2	189_6_46	427_5_304	1404_6_2	618_6_1	273_4_55	1093_6_38	1272_6_6	440_5_1	1274_6_38	241_6_1	169_6_25	1592_2_260	20_5_1	1599_6_1	79_5_225	59_5_336	1824_2_383	397_2_1	2539_5_132	645_6_135	371_6_4	510_6_1
740_5_1	607_2_1	600_2_1	312_6_1	311_6_1	1346_5_160	271_4_1	62_6_1	63_5_448	111_5_155	2803_6_4	80_6_1	398_6_1	1890_2_471	24_6_1	1830_2_7	1771_6_52	780_6_1	1078_6_354	1429_5_106	839_2_248	29_1_186	2404_6_159	527_5_1	652_4_3	1376_6_12	367_6_4	189_6_41	427_5_302	912_2_348	618_6_1	273_4_58	1093_6_43	1272_6_5	440_5_1	1274_6_42	241_6_1	169_6_26	1592_2_265	20_5_1	1599_6_1	79_5_246	59_5_324	1824_2_387	397_2_1	2539_5_131	645_6_131	371_6_1	510_6_1	687_6_115
740_5_1	607_2_1	600_2_1	312_6_1	311_6_1	1346_5_174	271_4_1	62_6_1	63_5_440	111_5_167	2803_6_5	80_6_1	398_6_1	1890_2_494	24_6_1	1830_2_5	1771_6_44	780_6_1	1078_6_346	1429_5_113	839_2_234	29_1_185	2404_6_159	527_5_1	652_4_1	1376_6_6	367_6_1	189_6_42	427_5_300	912_2_353	618_6_1	273_4_55	1093_6_43	1272_6_7	440_5_1	1274_6_49	241_6_1	169_6_18	1592_2_260	20_5_1	1599_6_1	79_5_255	59_5_335	1824_2_393	397_2_1	2539_5_133	645_6_127	371_6_4	510_6_1	687_6_107
740_5_1	607_2_1	600_2_1	312_6_1	311_6_1	1346_5_189	271_4_1	62_6_1	63_5_419	111_5_182	2803_6_4	80_6_1	398_6_1	1890_2_500	24_6_1	1830_2_7	1771_6_40	780_6_1	1078_6_372	1429_5_118	839_2_229	29_1_203	2404_6_135	527_5_1	652_4_2	1376_6_5	189_6_34	427_5_276	912_2_363	618_6_1	273_4_62	1093_6_45	1272_6_5	440_5_1	1274_6_50	241_6_1	169_6_13	1592_2_254	20_5_1	1599_6_1	79_5_264	59_5_357	1824_2_392	397_2_1	2539_5_126	645_6_109	371_6_3	510_6_1	687_6_96	1259_5_614
740_5_1	607_2_1	600_2_1	312_6_1	311_6_1	1346_5_184	271_4_1	62_6_1	63_5_432	111_5_200	2803_6_5	80_6_1	398_6_1	1890_2_497	24_6_1	1830_2_4	1771_6_34	780_6_1	1078_6_357	1429_5_125	839_2_240	29_1_197	2404_6_141	527_5_1	652_4_3	1376_6_4	189_6_25	427_5_264	912_2_364	618_6_1	273_4_62	1093_6_46	1272_6_8	440_5_1	1274_6_56	241_6_1	169_6_3	1592_2_247	20_5_1	1599_6_1	79_5_263	59_5_348	1824_2_398	397_2_1	2539_5_122	645_6_98	371_6_4	510_6_1	687_6_89	1259_5_616
740_5_1	607_2_1	600_2_1	312_6_1	311_6_1	1346_5_189	271_4_1	62_6_1	63_5_436	111_5_192	2803_6_2	80_6_1	398_6_1	1890_2_500	24_6_1	1830_2_7	1771_6_33	780_6_1	1078_6_349	1429_5_120	839_2_240	29_1_187	2404_6_154	527_5_1	652_4_3	1376_6_4	189_6_29	427_5_298	912_2_374	618_6_1	273_4_55	1093_6_42	1272_6_18	440_5_1	1274_6_49	241_6_1	169_6_2	1592_2_257	20_5_1	1599_6_1	79_5_258	59_5_327	1824_2_393	397_2_1	2539_5_115	645_6_82	371_6_4	510_6_1	687_6_86	1259_5_631
740_5_1	607_2_1	600_2_1	312_6_1	311_6_1	1346_5_192	271_4_1	62_6_1	63_5_441	111_5_196	2803_6_2	80_6_1	398_6_1	1890_2_512	24_6_1	1830_2_9	1771_6_31	780_6_1	1078_6_324	1429_5_108	839_2_256	29_1_203	2404_6_161	527_5_1	652_4_1	1376_6_1	189_6_35	427_5_298	912_2_390	618_6_1	273_4_47	1093_6_43	1272_6_14	440_5_1	1274_6_49	241_6_1	1592_2_251	20_5_1	1599_6_1	79_5_263	59_5_350	1824_2_415	397_2_1	2539_5_114	645_6_82	371_6_4	510_6_1	687_6_67	1259_5_646	375_6_30
740_5_1	607_2_1	600_2_1	311_6_1	1346_5_200	271_4_1	62_6_1	63_5_438	111_5_196	80_6_1	398_6_1	1890_2_547	24_6_1	1830_2_13	1771_6_28	780_6_1	1078_6_323	1429_5_115	839_2_237	29_1_192	2404_6_160	527_5_1	652_4_2	189_6_35	427_5_333	912_2_416	618_6_1	273_4_43	1093_6_44	1272_6_17	440_5_1	1274_6_48	1592_2_234	20_5_1	1599_6_1	79_5_277	59_5_359	1824_2_381	397_2_1	2539_5_118	645_6_72	371_6_5	510_6_1	687_6_55	1259_5_664	375_6_28	419_5_679	359_6_293
740_5_1	607_2_1	600_2_1	311_6_1	1346_5_195	271_4_1	62_6_1	63_5_462	111_5_196	80_6_1	398_6_1	1890_2_548	24_6_1	1830_2_9	1771_6_20	780_6_1	1078_6_329	1429_5_116	839_2_224	29_1_187	2404_6_162	527_5_1	652_4_2	189_6_31	427_5_336	912_2_419	618_6_1	273_4_50	1093_6_37	1272_6_20	440_5_1	1274_6_45	1592_2_233	20_5_1	1599_6_1	79_5_279	59_5_365	1824_2_380	397_2_1	2539_5_135	645_6_75	371_6_6	510_6_1	687_6_49	1259_5_673	375_6_24	419_5_638	359_6_321
740_5_1	607_2_1	600_2_1	311_6_1	1346_5_203	271_4_1	62_6_1	63_5_489	111_5_195	80_6_1	398_6_1	1890_2_547	24_6_1	1830_2_8	1771_6_17	780_6_1	1078_6_321	1429_5_109	839_2_221	29_1_190	2404_6_158	527_5_1	652_4_1	189_6_21	427_5_334	912_2_452	618_6_1	273_4_50	1093_6_37	1272_6_26	440_5_1	1274_6_46	1592_2_221	20_5_1	1599_6_1	79_5_268	59_5_369	1824_2_376	397_2_1	2539_5_125	645_6_74	371_6_6	510_6_1	687_6_49	1259_5_664	375_6_15	419_5_593	359_6_336
740_5_1	607_2_1	600_2_1	311_6_1	1346_5_207	271_4_1	62_6_1	63_5_503	111_5_176	80_6_1	398_6_1	1890_2_531	24_6_1	1830_2_10	1771_6_22	780_6_1	1078_6_310	1429_5_101	839_2_234	29_1_188	2404_6_141	527_5_1	652_4_1	189_6_13	427_5_339	912_2_451	618_6_1	273_4_49	1093_6_34	1272_6_24	440_5_1	1274_6_41	1592_2_222	20_5_1	1599_6_1	79_5_273	59_5_414	1824_2_373	397_2_1	2539_5_122	645_6_65	371_6_5	510_6_1	687_6_37	1259_5_673	375_6_13	419_5_586	359_6_339
740_5_1	607_2_1	600_2_1	311_6_1	1346_5_199	62_6_1	63_5_521	111_5_159	80_6_1	398_6_1	1890_2_553	24_6_1	1830_2_11	1771_6_27	780_6_1	1078_6_335	1429_5_98	839_2_245	29_1_172	2404_6_125	527_5_1	189_6_11	427_5_352	912_2_456	618_6_1	273_4_56	1093_6_33	1272_6_23	440_5_1	1274_6_41	1592_2_199	20_5_1	1599_6_1	79_5_259	59_5_419	1824_2_390	397_2_1	2539_5_127	645_6_67	371_6_5	510_6_1	687_6_38	1259_5_694	375_6_10	419_5_579	359_6_328
740_5_1	607_2_1	600_2_1	311_6_1	1346_5_202	62_6_1	63_5_529	111_5_138	80_6_1	398_6_1	1890_2_551	24_6_1	1830_2_10	1771_6_33	780_6_1	1078_6_343	1429_5_95	839_2_255	29_1_164	2404_6_101	527_5_1	189_6_7	427_5_353	912_2_453	618_6_1	273_4_51	1093_6_34	1272_6_22	440_5_1	1274_6_41	1592_2_202	20_5_1	1599_6_1	79_5_256	59_5_427	1824_2_419	397_2_1	2539_5_116	645_6_68	371_6_5	510_6_1	687_6_41	1259_5_710	375_6_7	419_5_563	359_6_332
740_5_1	607_2_1	600_2_1	311_6_1	1346_5_213	62_6_1	63_5_527	111_5_148	80_6_1	398_6_1	1890_2_497	24_6_1	1830_2_5	1771_6_32	780_6_1	1078_6_322	1429_5_91	839_2_273	29_1_163	2404_6_88	527_5_1	189_6_2	427_5_352	912_2_449	618_6_1	273_4_49	1093_6_35	1272_6_16	440_5_1	1274_6_44	1592_2_186	20_5_1	1599_6_1	79_5_242	59_5_459	1824_2_426	397_2_1	2539_5_125	645_6_79	371_6_4	510_6_1	687_6_41	1259_5_737	375_6_4	419_5_586	359_6_316
740_5_1	607_2_1	600_2_1	311_6_1	1346_5_193	62_6_1	63_5_525	111_5_154	80_6_1	398_6_1	1890_2_479	24_6_1	1830_2_6	1771_6_30	780_6_1	1078_6_340	1429_5_95	839_2_277	29_1_144	2404_6_83	527_5_1	189_6_2	427_5_358	912_2_446	618_6_1	273_4_53	1093_6_36	1272_6_11	440_5_1	1274_6_38	1592_2_210	20_5_1	1599_6_1	79_5_253	59_5_445	1824_2_424	397_2_1	2539_5_136	645_6_78	371_6_2	510_6_1	687_6_47	1259_5_737	375_6_3	419_5_587	359_6_302
740_5_1	607_2_1	600_2_1	311_6_1	1346_5_178	62_6_1	63_5_514	111_5_151	80_6_1	398_6_1	1890_2_504	24_6_1	1830_2_4	1771_6_22	780_6_1	1078_6_349	1429_5_90	839_2_266	29_1_120	2404_6_82	527_5_1	189_6_3	427_5_364	912_2_446	618_6_1	273_4_55	1093_6_28	1272_6_9	440_5_1	1274_6_39	1592_2_220	20_5_1	1599_6_1	79_5_254	59_5_469	1824_2_420	397_2_1	2539_5_148	645_6_75	371_6_3	510_6_1	687_6_48	1259_5_725	375_6_4	419_5_578	359_6_309
740_5_1	607_2_1	600_2_1	311_6_1	1346_5_193	62_6_1	63_5_522	111_5_148	80_6_1	398_6_1	1890_2_477	24_6_1	1830_2_4	1771_6_17	780_6_1	1078_6_354	1429_5_86	839_2_257	29_1_114	2404_6_94	527_5_1	189_6_3	427_5_377	912_2_446	618_6_1	273_4_53	1093_6_31	1272_6_9	440_5_1	1274_6_43	1592_2_205	20_5_1	1599_6_1	79_5_250	59_5_469	1824_2_439	397_2_1	2539_5_167	645_6_73	371_6_4	510_6_1	687_6_52	1259_5_738	375_6_1	419_5_562	359_6_292
740_5_1	607_2_1	600_2_1	1346_5_190	62_6_1	63_5_492	111_5_138	398_6_1	1890_2_490	24_6_1	1830_2_3	1771_6_14	780_6_1	1078_6_357	1429_5_105	839_2_262	29_1_104	2404_6_97	527_5_1	189_6_2	427_5_377	912_2_436	618_6_1	273_4_53	1093_6_30	1272_6_8	440_5_1	1274_6_44	1592_2_198	20_5_1	1599_6_1	79_5_254	59_5_503	1824_2_462	397_2_1	2539_5_181	645_6_63	371_6_4	510_6_1	687_6_48	1259_5_724	419_5_548	359_6_290
740_5_1	607_2_1	600_2_1	1346_5_176	62_6_1	63_5_475	111_5_146	398_6_1	1890_2_487	24_6_1	1830_2_4	1771_6_7	780_6_1	1078_6_356	1429_5_98	839_2_265	29_1_123	2404_6_85	527_5_1	189_6_1	427_5_356	912_2_444	618_6_1	273_4_59	1093_6_29	1272_6_6	440_5_1	1274_6_59	1592_2_190	20_5_1	1599_6_1	79_5_260	59_5_546	1824_2_445	397_2_1	2539_5_204	645_6_67	371_6_5	510_6_1	687_6_47	1259_5_712	419_5_548	359_6_282
740_5_1	607_2_1	600_2_1	1346_5_162	62_6_1	63_5_487	111_5_135	398_6_1	1890_2_482	24_6_1	1830_2_6	1771_6_4	780_6_1	1078_6_367	1429_5_103	839_2_264	29_1_120	2404_6_87	527_5_1	427_5_358	912_2_434	618_6_1	273_4_60	1093_6_30	1272_6_6	440_5_1	1274_6_55	1592_2_192	20_5_1	1599_6_1	79_5_269	59_5_550	1824_2_439	397_2_1	2539_5_197	645_6_52	371_6_6	510_6_1	687_6_57	1259_5_720	419_5_557	359_6_290
740_5_1	607_2_1	600_2_1	1346_5_159	62_6_1	63_5_477	111_5_138	398_6_1	1890_2_510	24_6_1	1830_2_4	1771_6_2	780_6_1	1078_6_356	1429_5_105	839_2_257	29_1_109	2404_6_89	527_5_1	427_5_337	912_2_424	618_6_1	273_4_61	1093_6_27	1272_6_7	440_5_1	1274_6_43	1592_2_202	20_5_1	1599_6_1	79_5_264	59_5_551	1824_2_464	397_2_1	2539_5_205	645_6_52	371_6_5	510_6_1	687_6_52	1259_5_724	419_5_588	359_6_286
740_5_1	607_2_1	600_2_1	1346_5_165	62_6_1	63_5_489	111_5_132	398_6_1	1890_2_524	24_6_1	1830_2_4	1771_6_3	780_6_1	1078_6_355	1429_5_102	839_2_228	29_1_102	2404_6_86	527_5_1	427_5_314	912_2_431	618_6_1	273_4_67	1093_6_31	1272_6_2	440_5_1	1274_6_41	1592_2_218	20_5_1	1599_6_1	79_5_262	59_5_550	1824_2_433	397_2_1	2539_5_213	645_6_52	371_6_3	510_6_1	687_6_55	1259_5_751	419_5_580	359_6_280
740_5_1	607_2_1	600_2_1	1346_5_187	62_6_1	63_5_462	111_5_129	398_6_1	1890_2_532	24_6_1	1830_2_3	1771_6_2	780_6_1	1078_6_347	1429_5_108	839_2_216	29_1_111	2404_6_80	527_5_1	427_5_306	912_2_434	618_6_1	273_4_68	1093_6_25	1272_6_2	440_5_1	1274_6_41	1592_2_222	20_5_1	1599_6_1	79_5_262	59_5_567	1824_2_425	397_2_1	2539_5_213	645_6_54	371_6_3	510_6_1	687_6_59	1259_5_757	419_5_607	359_6_283
740_5_1	607_2_1	600_2_1	1346_5_186	62_6_1	63_5_474	111_5_128	398_6_1	1890_2_539	24_6_1	1830_2_2	1771_6_1	780_6_1	1078_6_337	1429_5_92	839_2_210	29_1_103	2404_6_73	527_5_1	427_5_306	912_2_440	618_6_1	273_4_68	1093_6_25	1272_6_3	440_5_1	1274_6_41	1592_2_228	20_5_1	1599_6_1	79_5_269	59_5_579	1824_2_393	397_2_1	2539_5_226	645_6_54	371_6_3	510_6_1	687_6_60	1259_5_763	419_5_611	359_6_283
740_5_1	607_2_1	600_2_1	1346_5_188	62_6_1	63_5_444	111_5_135	398_6_1	1890_2_531	1830_2_2	20_5_1	1078_6_325	1429_5_87	839_2_211	29_1_102	2404_6_87	527_5_1	427_5_321	912_2_447	618_6_1	273_4_67	1093_6_22	1272_6_4	440_5_1	1274_6_36	1592_2_247	1599_6_1	79_5_274	59_5_548	1824_2_403	397_2_1	2539_5_207	645_6_47	371_6_3	510_6_1	687_6_65	1259_5_804	419_5_647	359_6_285
740_5_1	607_2_1	600_2_1	1346_5_185	62_6_1	63_5_475	111_5_130	398_6_1	1890_2_521	1830_2_3	20_5_1	1078_6_314	1429_5_74	839_2_212	29_1_108	2404_6_86	527_5_1	427_5_329	912_2_460	618_6_1	273_4_69	1093_6_26	1272_6_1	440_5_1	1274_6_45	1592_2_227	1599_6_1	79_5_280	59_5_553	1824_2_394	397_2_1	2539_5_200	645_6_49	371_6_3	510_6_1	687_6_61	1259_5_825	419_5_620	359_6_283
740_5_1	607_2_1	600_2_1	1346_5_183	62_6_1	63_5_457	111_5_139	398_6_1	1890_2_511	1830_2_4	20_5_1	1078_6_319	1429_5_83	839_2_226	29_1_111	2404_6_97	527_5_1	427_5_310	912_2_462	618_6_1	273_4_62	1093_6_26	1272_6_2	440_5_1	1274_6_42	1592_2_222	1599_6_1	79_5_280	59_5_550	1824_2_401	397_2_1	2539_5_209	645_6_41	371_6_4	510_6_1	687_6_60	1259_5_839	419_5_630	359_6_267
740_5_1	607_2_1	600_2_1	1346_5_194	62_6_1	63_5_465	111_5_141	1890_2_500	1830_2_2	20_5_1	1078_6_298	1429_5_102	839_2_243	29_1_116	2404_6_111	527_5_1	427_5_304	1259_5_852	618_6_1	273_4_62	1093_6_27	440_5_1	1274_6_40	1592_2_227	1599_6_1	79_5_266	59_5_497	1824_2_374	397_2_1	2539_5_192	645_6_41	371_6_7	510_6_1	687_6_55	912_2_455	419_5_662	359_6_269
740_5_1	607_2_1	600_2_1	1346_5_199	62_6_1	63_5_480	111_5_148	1890_2_485	1830_2_3	20_5_1	1078_6_317	1429_5_107	839_2_247	29_1_127	2404_6_124	527_5_1	427_5_293	1259_5_835	618_6_1	273_4_72	1093_6_25	440_5_1	1274_6_42	1592_2_223	1599_6_1	79_5_276	59_5_499	1824_2_365	397_2_1	2539_5_196	645_6_45	371_6_8	510_6_1	687_6_49	912_2_460	419_5_654	359_6_255
740_5_1	607_2_1	600_2_1	1346_5_196	62_6_1	63_5_491	111_5_152	1890_2_475	1830_2_2	20_5_1	1078_6_319	1429_5_109	839_2_254	29_1_122	2404_6_123	527_5_1	427_5_290	1259_5_854	618_6_1	273_4_77	1093_6_25	440_5_1	1274_6_42	1592_2_228	1599_6_1	79_5_282	59_5_505	1824_2_372	397_2_1	2539_5_214	645_6_48	371_6_10	510_6_1	687_6_47	912_2_440	419_5_609	359_6_248
740_5_1	607_2_1	600_2_1	1346_5_196	62_6_1	63_5_476	111_5_152	1890_2_498	1830_2_2	20_5_1	1078_6_319	1429_5_106	839_2_256	29_1_122	2404_6_139	527_5_1	427_5_282	1259_5_842	618_6_1	273_4_83	1093_6_28	440_5_1	1274_6_41	1592_2_228	1599_6_1	79_5_272	59_5_509	1824_2_348	397_2_1	2539_5_221	645_6_55	371_6_6	510_6_1	687_6_42	912_2_421	419_5_613	359_6_256
740_5_1	607_2_1	600_2_1	1346_5_195	62_6_1	63_5_466	111_5_157	1890_2_506	1830_2_1	20_5_1	1078_6_297	1429_5_88	839_2_265	29_1_123	2404_6_124	527_5_1	427_5_284	1259_5_862	618_6_1	273_4_83	1093_6_28	440_5_1	1274_6_41	1592_2_243	1599_6_1	79_5_268	59_5_550	1824_2_351	397_2_1	2539_5_230	645_6_45	371_6_2	510_6_1	687_6_42	912_2_429	419_5_593	359_6_258
740_5_1	607_2_1	600_2_1	1346_5_197	62_6_1	63_5_450	111_5_167	1890_2_512	20_5_1	1078_6_306	1429_5_88	839_2_252	29_1_126	2404_6_120	527_5_1	427_5_275	1259_5_846	618_6_1	273_4_82	1093_6_30	440_5_1	1274_6_45	1592_2_226	1599_6_1	79_5_260	59_5_549	1824_2_353	397_2_1	2539_5_211	645_6_42	371_6_2	510_6_1	687_6_45	912_2_451	419_5_619	359_6_257
740_5_1	607_2_1	600_2_1	1346_5_210	62_6_1	63_5_425	111_5_162	1890_2_542	20_5_1	1078_6_291	1429_5_87	839_2_251	29_1_112	2404_6_123	527_5_1	427_5_276	1259_5_870	618_6_1	273_4_68	1093_6_33	440_5_1	1274_6_48	1592_2_230	1599_6_1	79_5_260	59_5_544	1824_2_332	397_2_1	2539_5_204	645_6_33	371_6_5	510_6_1	687_6_50	912_2_469	419_5_638	359_6_235
740_5_1	607_2_1	600_2_1	1346_5_203	62_6_1	63_5_394	111_5_167	1890_2_553	20_5_1	1078_6_268	1429_5_93	839_2_226	29_1_108	2404_6_136	527_5_1	427_5_258	1259_5_862	618_6_1	273_4_66	1093_6_33	440_5_1	1274_6_48	1592_2_237	1599_6_1	79_5_252	59_5_535	1824_2_343	397_2_1	2539_5_207	645_6_33	371_6_7	510_6_1	687_6_53	912_2_473	419_5_676	359_6_236
740_5_1	607_2_1	600_2_1	1346_5_217	62_6_1	63_5_411	111_5_161	1890_2_572	20_5_1	1078_6_257	1429_5_105	839_2_197	29_1_111	2404_6_128	527_5_1	427_5_259	1259_5_883	618_6_1	273_4_77	1093_6_26	440_5_1	1274_6_43	1592_2_215	1599_6_1	79_5_258	59_5_505	1824_2_367	397_2_1	2539_5_198	645_6_23	371_6_5	510_6_1	687_6_59	912_2_487	419_5_705	359_6_235
740_5_1	607_2_1	600_2_1	1346_5_215	62_6_1	63_5_414	111_5_177	1890_2_571	20_5_1	1078_6_257	1429_5_105	839_2_185	29_1_132	2404_6_132	527_5_1	427_5_267	1259_5_881	618_6_1	273_4_73	1093_6_26	440_5_1	1274_6_39	1592_2_207	1599_6_1	79_5_247	59_5_519	1824_2_362	397_2_1	2539_5_191	645_6_29	371_6_10	510_6_1	687_6_58	912_2_503	419_5_706	359_6_233
740_5_1	607_2_1	600_2_1	1346_5_208	62_6_1	63_5_445	111_5_191	1890_2_593	20_5_1	1078_6_259	1429_5_101	839_2_185	29_1_139	2404_6_130	527_5_1	427_5_262	1259_5_924	618_6_1	273_4_69	1093_6_31	440_5_1	1274_6_35	1592_2_204	1599_6_1	79_5_234	59_5_502	1824_2_371	397_2_1	2539_5_197	645_6_26	371_6_11	510_6_1	687_6_52	912_2_486	419_5_664	359_6_243
740_5_1	607_2_1	600_2_1	1346_5_219	62_6_1	63_5_453	111_5_211	1890_2_590	20_5_1	1078_6_272	1429_5_88	839_2_183	29_1_133	2404_6_116	527_5_1	427_5_268	1259_5_932	618_6_1	273_4_74	1093_6_26	440_5_1	1274_6_42	1592_2_206	1599_6_1	79_5_222	59_5_496	1824_2_349	397_2_1	2539_5_205	645_6_20	371_6_9	510_6_1	687_6_60	912_2_500	419_5_653	359_6_247
740_5_1	607_2_1	600_2_1	1346_5_211	62_6_1	63_5_473	111_5_206	1890_2_615	20_5_1	1078_6_265	1429_5_88	839_2_209	29_1_124	2404_6_117	527_5_1	427_5_272	1259_5_909	618_6_1	273_4_75	1093_6_31	440_5_1	1274_6_40	1592_2_206	1599_6_1	79_5_224	59_5_495	1824_2_346	397_2_1	2539_5_196	645_6_23	371_6_12	510_6_1	687_6_52	912_2_493	419_5_653	359_6_236
740_5_1	607_2_1	600_2_1	1346_5_200	62_6_1	63_5_493	111_5_212	1890_2_585	20_5_1	1078_6_274	1429_5_82	839_2_217	29_1_130	2404_6_116	527_5_1	427_5_276	1259_5_903	618_6_1	273_4_76	1093_6_27	440_5_1	1274_6_36	1592_2_201	1599_6_1	79_5_240	59_5_507	1824_2_374	397_2_1	2539_5_197	645_6_24	371_6_13	510_6_1	687_6_58	912_2_485	419_5_648	359_6_214
740_5_1	607_2_1	600_2_1	1346_5_211	62_6_1	63_5_486	111_5_195	1890_2_577	20_5_1	1078_6_266	1429_5_92	839_2_214	29_1_138	2404_6_122	527_5_1	427_5_304	1259_5_860	618_6_1	273_4_89	1093_6_21	440_5_1	1274_6_31	1592_2_203	1599_6_1	79_5_248	59_5_488	1824_2_351	397_2_1	2539_5_187	645_6_25	371_6_8	510_6_1	687_6_61	912_2_476	419_5_699	359_6_198
740_5_1	607_2_1	600_2_1	1346_5_223	62_6_1	63_5_507	111_5_185	1890_2_574	20_5_1	1078_6_278	1429_5_94	839_2_205	29_1_119	2404_6_115	527_5_1	427_5_310	1259_5_887	618_6_1	273_4_90	1093_6_14	440_5_1	1274_6_32	1592_2_180	1599_6_1	79_5_246	59_5_494	1824_2_338	397_2_1	2539_5_158	645_6_19	371_6_5	510_6_1	687_6_58	912_2_492	419_5_689	359_6_173
740_5_1	607_2_1	600_2_1	1346_5_233	62_6_1	63_5_525	111_5_166	1890_2_594	20_5_1	1078_6_283	1429_5_96	839_2_194	29_1_117	2404_6_90	527_5_1	427_5_311	1259_5_909	618_6_1	273_4_89	1093_6_9	440_5_1	1274_6_36	1592_2_161	1599_6_1	79_5_244	59_5_516	1824_2_322	397_2_1	2539_5_139	645_6_19	371_6_5	510_6_1	687_6_53	912_2_482	419_5_697	359_6_165
740_5_1	607_2_1	600_2_1	1346_5_232	62_6_1	63_5_514	111_5_160	1890_2_591	20_5_1	1078_6_302	1429_5_95	839_2_183	29_1_126	2404_6_94	527_5_1	427_5_309	1259_5_897	618_6_1	273_4_90	1093_6_9	440_5_1	1274_6_35	1592_2_146	1599_6_1	79_5_255	59_5_544	1824_2_319	397_2_1	2539_5_137	645_6_20	371_6_4	510_6_1	687_6_45	912_2_492	419_5_658	359_6_162
740_5_1	607_2_1	600_2_1	1346_5_256	62_6_1	63_5_506	111_5_144	1890_2_599	20_5_1	1078_6_311	1429_5_89	839_2_184	29_1_126	2404_6_98	527_5_1	427_5_306	1259_5_879	618_6_1	273_4_100	1093_6_10	440_5_1	1274_6_40	1592_2_149	1599_6_1	79_5_260	59_5_551	1824_2_308	397_2_1	2539_5_157	645_6_21	371_6_2	510_6_1	687_6_42	912_2_501	419_5_639	359_6_159
740_5_1	607_2_1	600_2_1	1346_5_284	62_6_1	63_5_465	111_5_149	1890_2_554	20_5_1	1078_6_320	1429_5_87	839_2_188	29_1_123	2404_6_104	527_5_1	427_5_310	1259_5_850	618_6_1	273_4_110	1093_6_9	440_5_1	1274_6_38	1592_2_149	1599_6_1	79_5_254	59_5_558	1824_2_312	397_2_1	2539_5_163	645_6_20	371_6_1	510_6_1	687_6_44	912_2_533	419_5_665	359_6_177
740_5_1	607_2_1	600_2_1	1346_5_302	62_6_1	63_5_479	111_5_138	1890_2_513	20_5_1	1078_6_325	1429_5_85	839_2_215	29_1_123	2404_6_106	527_5_1	427_5_306	1259_5_841	618_6_1	273_4_120	1093_6_11	440_5_1	1274_6_37	1592_2_150	1599_6_1	79_5_261	59_5_547	1824_2_295	397_2_1	2539_5_188	645_6_18	510_6_1	687_6_45	912_2_532	419_5_683	359_6_175
740_5_1	607_2_1	600_2_1	1346_5_324	62_6_1	63_5_462	111_5_146	1890_2_471	20_5_1	1078_6_320	1429_5_59	839_2_235	29_1_121	2404_6_96	527_5_1	427_5_295	1259_5_852	618_6_1	273_4_123	1093_6_13	440_5_1	1274_6_39	1592_2_152	1599_6_1	79_5_265	59_5_563	1824_2_309	397_2_1	2539_5_191	645_6_18	510_6_1	687_6_35	912_2_532	419_5_672	359_6_185
740_5_1	607_2_1	600_2_1	1346_5_325	62_6_1	63_5_455	111_5_133	1890_2_471	20_5_1	1078_6_324	1429_5_56	839_2_252	29_1_127	2404_6_94	527_5_1	427_5_327	1259_5_883	618_6_1	273_4_127	1093_6_14	440_5_1	1274_6_40	1592_2_135	1599_6_1	79_5_264	59_5_548	1824_2_301	397_2_1	2539_5_182	645_6_18	510_6_1	687_6_49	912_2_518	419_5_661	359_6_194
740_5_1	607_2_1	600_2_1	1346_5_331	62_6_1	63_5_445	111_5_146	1890_2_476	20_5_1	1078_6_319	1429_5_62	839_2_237	29_1_123	2404_6_92	527_5_1	427_5_342	1259_5_876	618_6_1	273_4_134	1093_6_15	440_5_1	1274_6_46	1592_2_124	1599_6_1	79_5_261	59_5_547	1824_2_302	397_2_1	2539_5_189	645_6_15	510_6_1	687_6_52	912_2_515	419_5_688	359_6_195
740_5_1	607_2_1	600_2_1	1346_5_344	62_6_1	63_5_453	111_5_157	1890_2_475	20_5_1	1078_6_341	1429_5_53	839_2_238	29_1_123	2404_6_85	527_5_1	427_5_317	1259_5_896	618_6_1	273_4_121	1093_6_12	440_5_1	1274_6_45	1592_2_128	1599_6_1	79_5_256	59_5_524	1824_2_294	397_2_1	2539_5_184	645_6_12	510_6_1	687_6_57	912_2_539	419_5_692	359_6_191
740_5_1	607_2_1	600_2_1	1346_5_334	62_6_1	63_5_440	111_5_159	1890_2_483	20_5_1	1078_6_359	1429_5_42	839_2_225	29_1_111	2404_6_78	527_5_1	427_5_299	1259_5_908	618_6_1	273_4_127	1093_6_12	440_5_1	1274_6_50	1592_2_136	1599_6_1	79_5_245	59_5_539	1824_2_331	397_2_1	2539_5_174	645_6_10	510_6_1	687_6_52	912_2_565	419_5_659	359_6_187
740_5_1	607_2_1	600_2_1	1346_5_346	62_6_1	63_5_445	111_5_159	1890_2_475	20_5_1	1078_6_366	1429_5_38	839_2_227	29_1_108	2404_6_80	527_5_1	427_5_281	1259_5_912	618_6_1	273_4_118	1093_6_10	440_5_1	1274_6_49	1592_2_136	1599_6_1	79_5_246	59_5_523	1824_2_346	397_2_1	2539_5_173	645_6_12	510_6_1	687_6_41	912_2_562	419_5_669	359_6_181
740_5_1	607_2_1	600_2_1	1346_5_335	62_6_1	63_5_444	111_5_161	1890_2_452	20_5_1	1078_6_361	1429_5_44	839_2_222	29_1_102	2404_6_77	527_5_1	427_5_283	1259_5_887	618_6_1	273_4_116	1093_6_10	440_5_1	1274_6_53	1592_2_144	1599_6_1	79_5_260	59_5_519	1824_2_388	397_2_1	2539_5_166	645_6_8	510_6_1	687_6_40	912_2_561	419_5_654	359_6_188
740_5_1	607_2_1	600_2_1	1346_5_336	62_6_1	63_5_426	111_5_170	1890_2_445	20_5_1	1078_6_352	1429_5_38	839_2_208	29_1_100	2404_6_72	527_5_1	427_5_319	1259_5_894	618_6_1	273_4_114	1093_6_13	440_5_1	1274_6_53	1592_2_145	1599_6_1	79_5_271	59_5_544	1824_2_388	397_2_1	2539_5_170	645_6_8	510_6_1	687_6_43	912_2_552	419_5_628	359_6_206
740_5_1	607_2_1	600_2_1	1346_5_328	62_6_1	63_5_431	111_5_165	1890_2_479	20_5_1	1078_6_364	1429_5_43	839_2_227	29_1_98	2404_6_80	527_5_1	427_5_308	1259_5_920	618_6_1	273_4_104	1093_6_10	440_5_1	1274_6_53	1592_2_140	1599_6_1	79_5_269	59_5_536	1824_2_398	397_2_1	2539_5_164	645_6_5	510_6_1	687_6_36	912_2_581	419_5_598	359_6_188
740_5_1	607_2_1	600_2_1	1346_5_320	62_6_1	63_5_390	111_5_172	1890_2_470	20_5_1	1078_6_351	1429_5_51	839_2_212	29_1_98	2404_6_75	527_5_1	427_5_324	1259_5_937	618_6_1	273_4_106	1093_6_11	440_5_1	1274_6_50	1592_2_146	1599_6_1	79_5_258	59_5_562	1824_2_415	397_2_1	2539_5_145	645_6_4	510_6_1	687_6_31	912_2_627	419_5_590	359_6_181
740_5_1	607_2_1	600_2_1	1346_5_314	62_6_1	63_5_393	111_5_169	1890_2_493	20_5_1	1078_6_340	1429_5_54	839_2_207	29_1_96	2404_6_76	527_5_1	427_5_324	1259_5_909	618_6_1	273_4_110	1093_6_6	440_5_1	1274_6_50	1592_2_143	1599_6_1	79_5_269	59_5_543	1824_2_430	397_2_1	2539_5_126	645_6_6	510_6_1	687_6_27	912_2_639	419_5_589	359_6_185
740_5_1	607_2_1	600_2_1	1346_5_326	62_6_1	63_5_389	111_5_192	1890_2_462	20_5_1	1078_6_339	1429_5_52	839_2_231	29_1_108	2404_6_72	527_5_1	427_5_320	1259_5_896	618_6_1	273_4_111	1093_6_6	440_5_1	1274_6_54	1592_2_141	1599_6_1	79_5_248	59_5_560	1824_2_439	397_2_1	2539_5_122	645_6_2	510_6_1	687_6_29	912_2_638	419_5_589	359_6_185
740_5_1	607_2_1	600_2_1	1346_5_331	62_6_1	63_5_384	111_5_186	1890_2_471	20_5_1	1078_6_333	1429_5_53	839_2_245	29_1_103	2404_6_69	527_5_1	427_5_330	1259_5_890	618_6_1	273_4_109	1093_6_5	440_5_1	1274_6_52	1592_2_146	1599_6_1	79_5_243	59_5_565	1824_2_427	397_2_1	2539_5_131	645_6_2	510_6_1	687_6_28	912_2_638	419_5_574	359_6_181
740_5_1	607_2_1	600_2_1	1346_5_328	62_6_1	63_5_374	111_5_215	1890_2_466	20_5_1	1078_6_334	1429_5_55	839_2_239	29_1_100	2404_6_57	527_5_1	427_5_333	1259_5_917	618_6_1	273_4_95	1093_6_6	440_5_1	1274_6_53	1592_2_142	1599_6_1	79_5_230	59_5_574	1824_2_414	397_2_1	2539_5_142	645_6_2	510_6_1	687_6_32	912_2_654	419_5_575	359_6_172
740_5_1	607_2_1	600_2_1	1346_5_339	62_6_1	63_5_373	111_5_205	1890_2_476	20_5_1	1078_6_339	1429_5_53	839_2_229	29_1_97	2404_6_58	527_5_1	427_5_335	1259_5_907	618_6_1	273_4_89	1093_6_5	440_5_1	1274_6_61	1592_2_128	1599_6_1	79_5_239	59_5_581	1824_2_401	397_2_1	2539_5_159	645_6_2	510_6_1	687_6_26	912_2_664	419_5_561	359_6_181
740_5_1	607_2_1	600_2_1	1346_5_335	62_6_1	63_5_385	111_5_210	1890_2_513	20_5_1	1078_6_353	1429_5_50	839_2_205	29_1_95	2404_6_59	527_5_1	427_5_337	1259_5_922	618_6_1	273_4_103	1093_6_3	440_5_1	1274_6_68	1592_2_117	1599_6_1	79_5_243	59_5_558	1824_2_395	397_2_1	2539_5_150	645_6_2	510_6_1	687_6_25	912_2_688	419_5_542	359_6_186
740_5_1	607_2_1	600_2_1	1346_5_315	62_6_1	63_5_376	111_5_192	1890_2_537	20_5_1	1078_6_371	1429_5_52	839_2_189	29_1_99	2404_6_67	527_5_1	427_5_350	1259_5_938	618_6_1	273_4_111	1093_6_2	440_5_1	1274_6_64	1592_2_107	1599_6_1	79_5_240	59_5_567	1824_2_393	397_2_1	2539_5_139	645_6_4	510_6_1	687_6_25	912_2_685	419_5_555	359_6_174
740_5_1	607_2_1	600_2_1	1346_5_319	62_6_1	63_5_367	111_5_185	1890_2_553	20_5_1	1078_6_381	1429_5_50	839_2_184	29_1_101	2404_6_68	527_5_1	427_5_324	1259_5_929	618_6_1	273_4_123	1093_6_3	440_5_1	1274_6_58	1592_2_111	1599_6_1	79_5_244	59_5_563	1824_2_394	397_2_1	2539_5_144	645_6_8	510_6_1	687_6_27	912_2_668	419_5_575	359_6_180
740_5_1	607_2_1	600_2_1	1346_5_322	62_6_1	63_5_374	111_5_191	1890_2_537	20_5_1	1078_6_378	1429_5_48	839_2_176	29_1_101	2404_6_70	527_5_1	427_5_311	1259_5_908	618_6_1	273_4_134	1093_6_1	440_5_1	1274_6_67	1592_2_105	1599_6_1	79_5_236	59_5_553	1824_2_390	397_2_1	2539_5_136	645_6_7	510_6_1	687_6_26	912_2_678	419_5_578	359_6_191
740_5_1	607_2_1	600_2_1	1346_5_340	62_6_1	63_5_375	111_5_178	1890_2_512	20_5_1	1078_6_359	1429_5_40	839_2_182	29_1_112	2404_6_70	527_5_1	427_5_291	1259_5_916	618_6_1	273_4_123	1093_6_1	440_5_1	1274_6_70	1592_2_114	1599_6_1	79_5_251	59_5_575	1824_2_406	397_2_1	2539_5_137	645_6_7	510_6_1	687_6_19	912_2_697	419_5_576	359_6_196
740_5_1	607_2_1	600_2_1	1346_5_310	62_6_1	63_5_393	111_5_175	1890_2_509	20_5_1	1078_6_347	1429_5_38	839_2_204	29_1_115	2404_6_67	527_5_1	427_5_265	1259_5_923	618_6_1	273_4_120	440_5_1	1274_6_72	1592_2_109	1599_6_1	79_5_263	59_5_574	1824_2_418	397_2_1	2539_5_142	645_6_7	510_6_1	687_6_18	912_2_705	419_5_563	359_6_200
740_5_1	607_2_1	600_2_1	1346_5_298	62_6_1	63_5_407	111_5_209	1890_2_520	20_5_1	1078_6_337	1429_5_31	839_2_202	29_1_93	2404_6_71	527_5_1	427_5_245	1259_5_889	618_6_1	273_4_113	440_5_1	1274_6_84	1592_2_130	1599_6_1	79_5_290	59_5_578	1824_2_394	397_2_1	2539_5_146	645_6_8	510_6_1	687_6_18	912_2_697	419_5_598	359_6_186
740_5_1	607_2_1	600_2_1	1346_5_303	62_6_1	63_5_403	111_5_209	1890_2_522	20_5_1	1078_6_339	1429_5_31	839_2_215	29_1_90	2404_6_69	527_5_1	427_5_236	1259_5_872	618_6_1	273_4_110	440_5_1	1274_6_83	1592_2_135	1599_6_1	79_5_302	59_5_589	1824_2_399	397_2_1	2539_5_141	645_6_8	510_6_1	687_6_21	912_2_690	419_5_591	359_6_184
740_5_1	607_2_1	600_2_1	1346_5_289	62_6_1	63_5_407	111_5_201	1890_2_546	20_5_1	1078_6_351	1429_5_30	839_2_220	29_1_89	2404_6_71	527_5_1	427_5_237	1259_5_890	618_6_1	273_4_114	440_5_1	1274_6_79	1592_2_139	1599_6_1	79_5_306	59_5_562	1824_2_412	397_2_1	2539_5_150	645_6_9	510_6_1	687_6_22	912_2_667	419_5_576	359_6_174
740_5_1	607_2_1	600_2_1	1346_5_319	62_6_1	63_5_411	111_5_186	1890_2_575	20_5_1	1078_6_337	1429_5_34	839_2_211	29_1_78	2404_6_76	527_5_1	427_5_248	1259_5_908	618_6_1	273_4_109	440_5_1	1274_6_85	1592_2_131	1599_6_1	79_5_309	59_5_536	1824_2_385	397_2_1	2539_5_150	645_6_7	510_6_1	687_6_23	912_2_677	419_5_573	359_6_169
740_5_1	607_2_1	600_2_1	1346_5_316	62_6_1	63_5_423	111_5_166	1890_2_590	20_5_1	1078_6_315	1429_5_31	839_2_218	29_1_76	2404_6_74	527_5_1	427_5_264	1259_5_900	618_6_1	273_4_125	440_5_1	1274_6_89	1592_2_140	1599_6_1	79_5_307	59_5_506	1824_2_369	397_2_1	2539_5_168	645_6_8	510_6_1	687_6_24	912_2_643	419_5_598	359_6_168
740_5_1	607_2_1	600_2_1	1346_5_311	62_6_1	63_5_417	111_5_162	1890_2_599	20_5_1	1078_6_317	1429_5_33	839_2_198	29_1_87	2404_6_77	527_5_1	427_5_276	1259_5_918	618_6_1	273_4_129	440_5_1	1274_6_90	1592_2_144	1599_6_1	79_5_314	59_5_473	1824_2_354	397_2_1	2539_5_171	645_6_5	510_6_1	687_6_26	912_2_640	419_5_610	359_6_157
740_5_1	607_2_1	600_2_1	1346_5_323	62_6_1	63_5_409	111_5_172	1890_2_606	20_5_1	1078_6_317	1429_5_31	839_2_186	29_1_89	2404_6_87	527_5_1	427_5_288	1259_5_895	618_6_1	273_4_123	440_5_1	1274_6_88	1592_2_139	1599_6_1	79_5_313	59_5_460	1824_2_357	397_2_1	2539_5_182	645_6_3	510_6_1	687_6_24	912_2_656	419_5_632	359_6_163
740_5_1	607_2_1	600_2_1	1346_5_308	62_6_1	63_5_380	111_5_191	1890_2_576	20_5_1	1078_6_322	1429_5_27	839_2_185	29_1_80	2404_6_95	527_5_1	427_5_309	1259_5_880	618_6_1	273_4_135	440_5_1	1274_6_86	1592_2_156	1599_6_1	79_5_321	59_5_453	1824_2_351	397_2_1	2539_5_180	645_6_4	510_6_1	687_6_20	912_2_631	419_5_655	359_6_148
740_5_1	607_2_1	600_2_1	1346_5_297	62_6_1	63_5_388	111_5_190	1890_2_549	20_5_1	1078_6_324	1429_5_27	839_2_188	29_1_69	2404_6_102	527_5_1	427_5_310	1259_5_890	618_6_1	273_4_132	440_5_1	1274_6_82	1592_2_160	1599_6_1	79_5_312	59_5_440	1824_2_354	397_2_1	2539_5_183	645_6_1	510_6_1	687_6_20	912_2_603	419_5_674	359_6_148
740_5_1	607_2_1	600_2_1	1346_5_300	62_6_1	273_4_125	111_5_187	1890_2_527	20_5_1	1078_6_343	1429_5_30	839_2_200	29_1_72	2404_6_93	2539_5_161	427_5_319	1259_5_883	618_6_1	527_5_1	440_5_1	1274_6_78	1592_2_160	1599_6_1	79_5_340	59_5_422	1824_2_379	397_2_1	63_5_371	510_6_1	687_6_20	912_2_595	419_5_703	359_6_146
740_5_1	607_2_1	600_2_1	1346_5_292	62_6_1	273_4_134	111_5_205	1890_2_504	20_5_1	1078_6_353	1429_5_39	839_2_206	29_1_80	2404_6_90	2539_5_165	427_5_323	1259_5_854	618_6_1	527_5_1	440_5_1	1274_6_79	1592_2_162	1599_6_1	79_5_353	59_5_380	1824_2_383	397_2_1	63_5_372	510_6_1	687_6_28	912_2_609	419_5_701	359_6_158
740_5_1	607_2_1	600_2_1	1346_5_268	62_6_1	273_4_141	111_5_209	1890_2_513	20_5_1	1078_6_357	1429_5_43	839_2_191	29_1_75	2404_6_87	2539_5_158	427_5_339	1259_5_905	618_6_1	527_5_1	440_5_1	1274_6_78	1592_2_163	1599_6_1	79_5_348	59_5_366	1824_2_397	397_2_1	63_5_386	510_6_1	687_6_28	912_2_598	419_5_681	359_6_165
740_5_1	607_2_1	600_2_1	1346_5_265	62_6_1	273_4_145	111_5_193	1890_2_508	20_5_1	1078_6_379	1429_5_51	839_2_172	29_1_89	2404_6_79	2539_5_166	427_5_360	1259_5_956	618_6_1	527_5_1	440_5_1	1274_6_74	1592_2_157	1599_6_1	79_5_328	59_5_371	1824_2_383	397_2_1	63_5_374	510_6_1	687_6_33	912_2_583	419_5_716	359_6_142
740_5_1	607_2_1	600_2_1	1346_5_246	62_6_1	273_4_157	111_5_180	1890_2_503	20_5_1	1078_6_366	1429_5_61	839_2_169	29_1_95	2404_6_86	2539_5_183	427_5_361	1259_5_951	618_6_1	527_5_1	440_5_1	1274_6_78	1592_2_154	1599_6_1	79_5_319	59_5_374	1824_2_376	397_2_1	63_5_371	510_6_1	687_6_39	912_2_585	419_5_729	359_6_151
740_5_1	607_2_1	600_2_1	1346_5_247	62_6_1	273_4_152	111_5_190	1890_2_511	20_5_1	1078_6_351	1429_5_70	839_2_156	29_1_102	2404_6_87	2539_5_208	427_5_364	1259_5_963	618_6_1	527_5_1	440_5_1	1274_6_83	1592_2_156	1599_6_1	79_5_305	59_5_386	1824_2_364	397_2_1	63_5_372	510_6_1	687_6_40	912_2_564	419_5_732	359_6_152
740_5_1	607_2_1	600_2_1	1346_5_238	62_6_1	273_4_140	111_5_175	1890_2_532	20_5_1	1078_6_354	1429_5_71	839_2_153	29_1_119	2404_6_88	2539_5_203	427_5_372	1259_5_956	618_6_1	527_5_1	440_5_1	1274_6_80	1592_2_161	1599_6_1	79_5_319	59_5_392	1824_2_349	397_2_1	63_5_387	510_6_1	687_6_31	912_2_587	419_5_712	359_6_150
740_5_1	607_2_1	600_2_1	1346_5_274	62_6_1	273_4_147	111_5_164	1890_2_535	20_5_1	1078_6_342	1429_5_66	839_2_150	29_1_115	2404_6_97	2539_5_195	427_5_364	1259_5_929	618_6_1	527_5_1	440_5_1	1274_6_82	1592_2_171	1599_6_1	79_5_326	59_5_389	1824_2_342	397_2_1	63_5_384	510_6_1	687_6_30	912_2_583	419_5_728	359_6_146
740_5_1	607_2_1	600_2_1	1346_5_290	62_6_1	273_4_133	111_5_169	1890_2_534	20_5_1	1078_6_345	1429_5_63	839_2_153	29_1_119	2404_6_106	2539_5_199	427_5_363	1259_5_938	618_6_1	527_5_1	440_5_1	1274_6_82	1592_2_158	1599_6_1	79_5_327	59_5_369	1824_2_342	397_2_1	63_5_363	510_6_1	687_6_34	912_2_588	419_5_735	359_6_138
740_5_1	607_2_1	600_2_1	1346_5_292	62_6_1	273_4_126	111_5_187	1890_2_526	20_5_1	1078_6_333	1429_5_56	839_2_138	29_1_100	2404_6_98	2539_5_201	427_5_358	1259_5_925	618_6_1	527_5_1	440_5_1	1274_6_92	1592_2_169	1599_6_1	79_5_346	59_5_353	1824_2_377	397_2_1	63_5_352	510_6_1	687_6_29	912_2_587	419_5_748	359_6_119
740_5_1	607_2_1	600_2_1	1346_5_295	62_6_1	273_4_125	111_5_186	1890_2_537	20_5_1	1078_6_365	1429_5_46	839_2_127	29_1_102	2404_6_87	2539_5_200	427_5_355	1259_5_912	618_6_1	527_5_1	440_5_1	1274_6_95	1592_2_164	1599_6_1	79_5_358	59_5_367	1824_2_357	397_2_1	63_5_333	510_6_1	687_6_24	912_2_565	419_5_771	359_6_108
740_5_1	607_2_1	600_2_1	1346_5_323	62_6_1	273_4_124	111_5_192	1890_2_535	20_5_1	1078_6_361	1429_5_43	839_2_120	29_1_99	2404_6_91	2539_5_198	427_5_373	1259_5_890	618_6_1	527_5_1	440_5_1	1274_6_82	1592_2_165	1599_6_1	79_5_367	59_5_373	1824_2_353	397_2_1	63_5_305	510_6_1	687_6_24	912_2_569	419_5_819	359_6_107
740_5_1	607_2_1	600_2_1	1346_5_308	62_6_1	273_4_108	111_5_190	1890_2_536	20_5_1	1078_6_375	1429_5_42	839_2_110	29_1_107	2404_6_107	2539_5_205	427_5_383	1259_5_895	618_6_1	527_5_1	440_5_1	1274_6_85	1592_2_168	1599_6_1	79_5_380	59_5_389	1824_2_357	397_2_1	63_5_287	510_6_1	687_6_25	912_2_557	419_5_806	359_6_104
740_5_1	607_2_1	600_2_1	1346_5_315	62_6_1	273_4_105	111_5_169	1890_2_543	20_5_1	1078_6_372	1429_5_43	839_2_120	29_1_95	2404_6_105	2539_5_233	427_5_384	1259_5_874	618_6_1	527_5_1	440_5_1	1274_6_84	1592_2_184	1599_6_1	79_5_401	59_5_414	1824_2_370	397_2_1	63_5_301	510_6_1	687_6_24	912_2_514	419_5_788	359_6_102
740_5_1	607_2_1	600_2_1	1346_5_320	62_6_1	273_4_100	111_5_168	1890_2_562	20_5_1	1078_6_368	1429_5_42	839_2_116	29_1_75	2404_6_114	2539_5_212	427_5_370	1259_5_893	618_6_1	527_5_1	440_5_1	1274_6_95	1592_2_179	1599_6_1	79_5_401	59_5_415	1824_2_363	397_2_1	63_5_320	510_6_1	687_6_21	912_2_515	419_5_803	359_6_91
740_5_1	607_2_1	600_2_1	1346_5_313	62_6_1	273_4_111	111_5_176	1890_2_557	20_5_1	1078_6_335	1429_5_42	839_2_123	29_1_81	2404_6_115	2539_5_194	427_5_354	1259_5_903	618_6_1	527_5_1	440_5_1	1274_6_88	1592_2_188	1599_6_1	79_5_376	59_5_412	1824_2_353	397_2_1	63_5_315	510_6_1	687_6_24	912_2_516	419_5_823	359_6_70
740_5_1	607_2_1	600_2_1	1346_5_320	62_6_1	273_4_116	111_5_194	1890_2_573	20_5_1	1078_6_309	1429_5_40	839_2_122	29_1_78	2404_6_104	2539_5_198	427_5_361	1259_5_927	618_6_1	527_5_1	440_5_1	1274_6_86	1592_2_184	1599_6_1	79_5_348	59_5_393	1824_2_331	397_2_1	63_5_284	510_6_1	687_6_26	912_2_538	419_5_860	359_6_69
740_5_1	607_2_1	600_2_1	1346_5_323	62_6_1	273_4_118	111_5_196	1890_2_551	20_5_1	1078_6_313	1429_5_38	839_2_123	29_1_96	2404_6_112	2539_5_204	427_5_355	1259_5_927	618_6_1	527_5_1	440_5_1	1274_6_94	1592_2_206	1599_6_1	79_5_334	59_5_394	1824_2_324	397_2_1	63_5_272	510_6_1	687_6_27	912_2_532	419_5_856	359_6_66
740_5_1	607_2_1	600_2_1	1346_5_342	62_6_1	273_4_123	111_5_198	1890_2_583	20_5_1	1078_6_318	1429_5_37	839_2_109	29_1_81	2404_6_119	2539_5_204	427_5_358	1259_5_908	618_6_1	527_5_1	440_5_1	1274_6_99	1592_2_206	1599_6_1	79_5_328	59_5_392	1824_2_306	397_2_1	63_5_272	510_6_1	687_6_19	912_2_578	419_5_787	359_6_72
740_5_1	607_2_1	600_2_1	1346_5_344	62_6_1	273_4_133	111_5_190	1890_2_598	20_5_1	1078_6_335	1429_5_37	839_2_111	29_1_78	2404_6_103	2539_5_206	427_5_349	1259_5_863	618_6_1	527_5_1	440_5_1	1274_6_96	1592_2_227	1599_6_1	79_5_324	59_5_392	1824_2_318	397_2_1	63_5_261	510_6_1	687_6_15	912_2_616	419_5_789	359_6_65
740_5_1	607_2_1	600_2_1	1346_5_347	62_6_1	273_4_146	111_5_195	1890_2_610	20_5_1	1078_6_341	1429_5_30	839_2_102	29_1_86	2404_6_103	2539_5_193	427_5_347	1259_5_850	618_6_1	527_5_1	440_5_1	1274_6_101	1592_2_242	1599_6_1	79_5_318	59_5_373	1824_2_346	397_2_1	63_5_272	510_6_1	687_6_11	912_2_603	419_5_791	359_6_68
740_5_1	607_2_1	600_2_1	1346_5_366	62_6_1	273_4_151	111_5_197	1890_2_604	20_5_1	1078_6_341	1429_5_21	839_2_101	29_1_73	2404_6_104	2539_5_178	427_5_311	1259_5_836	618_6_1	527_5_1	440_5_1	1274_6_115	1592_2_243	1599_6_1	79_5_297	59_5_373	1824_2_363	397_2_1	63_5_252	510_6_1	687_6_8	912_2_623	419_5_816	359_6_70
740_5_1	607_2_1	600_2_1	1346_5_366	62_6_1	273_4_156	111_5_197	1890_2_615	20_5_1	1078_6_340	1429_5_15	839_2_96	29_1_72	2404_6_99	2539_5_174	427_5_321	1259_5_842	618_6_1	527_5_1	440_5_1	1274_6_134	1592_2_246	1599_6_1	79_5_289	59_5_387	1824_2_379	397_2_1	63_5_225	510_6_1	687_6_5	912_2_617	419_5_843	359_6_70
740_5_1	607_2_1	600_2_1	1346_5_355	62_6_1	273_4_160	111_5_200	1890_2_600	20_5_1	1078_6_354	1429_5_15	839_2_95	29_1_74	2404_6_92	2539_5_180	427_5_307	1259_5_862	618_6_1	527_5_1	440_5_1	1274_6_148	1592_2_257	1599_6_1	79_5_301	59_5_378	1824_2_382	397_2_1	63_5_204	510_6_1	687_6_4	912_2_593	419_5_848	359_6_75
740_5_1	607_2_1	600_2_1	1346_5_352	62_6_1	273_4_153	111_5_214	1890_2_631	20_5_1	1078_6_348	1429_5_7	839_2_93	29_1_79	2404_6_97	2539_5_176	427_5_299	1259_5_867	618_6_1	527_5_1	440_5_1	1274_6_139	1592_2_252	1599_6_1	79_5_319	59_5_380	1824_2_364	397_2_1	63_5_187	510_6_1	687_6_3	912_2_606	419_5_847	359_6_77
740_5_1	607_2_1	600_2_1	1346_5_354	62_6_1	273_4_146	111_5_224	1890_2_638	20_5_1	1078_6_339	1429_5_9	839_2_107	29_1_78	2404_6_99	2539_5_173	427_5_308	1259_5_903	618_6_1	527_5_1	440_5_1	1274_6_132	1592_2_249	1599_6_1	79_5_307	59_5_379	1824_2_362	397_2_1	63_5_194	510_6_1	687_6_1	912_2_602	419_5_822	359_6_82
740_5_1	607_2_1	600_2_1	1346_5_337	63_5_196	111_5_239	1890_2_615	20_5_1	1078_6_341	1429_5_3	839_2_106	29_1_75	2404_6_122	527_5_1	427_5_300	1259_5_896	273_4_141	440_5_1	1274_6_116	1592_2_248	1599_6_1	79_5_312	59_5_382	1824_2_380	397_2_1	2539_5_187	510_6_1	912_2_620	419_5_797	359_6_86
740_5_1	607_2_1	600_2_1	1346_5_343	63_5_217	111_5_232	1890_2_639	20_5_1	1078_6_335	839_2_107	29_1_67	2404_6_130	527_5_1	427_5_312	1259_5_919	273_4_133	1274_6_107	1592_2_257	1599_6_1	79_5_315	59_5_374	1824_2_356	397_2_1	2539_5_183	510_6_1	912_2_628	419_5_793	359_6_88
740_5_1	607_2_1	600_2_1	1346_5_337	63_5_237	111_5_235	1890_2_640	20_5_1	1078_6_325	839_2_96	29_1_68	2404_6_128	527_5_1	427_5_315	1259_5_918	273_4_126	1274_6_104	1592_2_258	1599_6_1	79_5_315	59_5_362	1824_2_368	397_2_1	2539_5_194	510_6_1	912_2_621	419_5_803	359_6_94
740_5_1	607_2_1	600_2_1	1346_5_330	63_5_220	111_5_236	1890_2_646	20_5_1	1078_6_331	839_2_107	29_1_59	2404_6_146	527_5_1	427_5_315	1259_5_918	273_4_120	1274_6_103	1592_2_255	1599_6_1	79_5_303	59_5_352	1824_2_346	397_2_1	2539_5_204	510_6_1	912_2_625	419_5_829	359_6_95
740_5_1	607_2_1	600_2_1	1346_5_336	63_5_247	111_5_231	1890_2_625	20_5_1	1078_6_337	839_2_108	29_1_48	2404_6_145	527_5_1	427_5_314	1259_5_944	273_4_112	1274_6_106	1592_2_252	1599_6_1	79_5_309	59_5_344	1824_2_339	397_2_1	2539_5_191	510_6_1	912_2_625	419_5_819	359_6_94
740_5_1	607_2_1	600_2_1	1346_5_313	63_5_238	111_5_224	1890_2_661	20_5_1	1078_6_349	839_2_122	29_1_43	2404_6_148	527_5_1	427_5_298	1259_5_943	273_4_105	1274_6_107	1592_2_230	1599_6_1	79_5_334	59_5_337	1824_2_339	397_2_1	2539_5_203	510_6_1	912_2_628	419_5_823	359_6_87
740_5_1	607_2_1	600_2_1	1346_5_306	63_5_233	111_5_222	1890_2_684	20_5_1	1078_6_332	839_2_138	29_1_51	2404_6_143	527_5_1	427_5_291	1259_5_920	273_4_107	1274_6_119	1592_2_202	1599_6_1	79_5_349	59_5_328	1824_2_337	397_2_1	2539_5_216	510_6_1	912_2_616	419_5_852	359_6_92
740_5_1	607_2_1	600_2_1	1346_5_298	63_5_222	111_5_227	1890_2_678	20_5_1	1078_6_343	839_2_126	29_1_47	2404_6_153	527_5_1	427_5_290	1259_5_931	273_4_107	1274_6_111	1592_2_204	1599_6_1	79_5_349	59_5_322	1824_2_341	397_2_1	2539_5_221	510_6_1	912_2_635	419_5_855	359_6_87
740_5_1	607_2_1	600_2_1	1346_5_322	63_5_210	111_5_222	1890_2_703	20_5_1	1078_6_359	839_2_110	29_1_49	2404_6_165	527_5_1	427_5_280	1259_5_922	273_4_86	1274_6_117	1592_2_201	1599_6_1	79_5_361	59_5_300	1824_2_314	397_2_1	2539_5_234	510_6_1	912_2_636	419_5_887	359_6_82
740_5_1	607_2_1	600_2_1	1346_5_319	63_5_222	111_5_251	1890_2_668	20_5_1	1078_6_339	839_2_102	29_1_43	2404_6_159	527_5_1	427_5_294	1259_5_899	273_4_88	1274_6_129	1592_2_191	1599_6_1	79_5_378	59_5_313	1824_2_319	397_2_1	2539_5_250	510_6_1	912_2_632	419_5_925	359_6_87
740_5_1	607_2_1	600_2_1	1346_5_308	63_5_229	111_5_263	1890_2_639	20_5_1	1078_6_351	839_2_118	29_1_33	2404_6_149	527_5_1	427_5_309	1259_5_860	273_4_94	1274_6_123	1592_2_193	1599_6_1	79_5_365	59_5_334	1824_2_304	397_2_1	2539_5_244	510_6_1	912_2_639	419_5_913	359_6_89
740_5_1	607_2_1	600_2_1	1346_5_297	63_5_201	111_5_254	1890_2_644	20_5_1	1078_6_342	839_2_121	29_1_29	2404_6_128	527_5_1	427_5_322	1259_5_866	273_4_95	1274_6_108	1592_2_187	1599_6_1	79_5_374	59_5_372	1824_2_317	397_2_1	2539_5_252	510_6_1	912_2_660	419_5_921	359_6_99
740_5_1	607_2_1	600_2_1	1346_5_284	63_5_205	111_5_244	1890_2_639	20_5_1	1078_6_342	839_2_107	29_1_33	2404_6_120	527_5_1	427_5_333	1259_5_892	273_4_87	1274_6_107	1592_2_204	1599_6_1	79_5_385	59_5_349	1824_2_326	397_2_1	2539_5_270	510_6_1	912_2_645	419_5_935	359_6_102
740_5_1	607_2_1	600_2_1	1346_5_288	63_5_203	111_5_243	1890_2_611	20_5_1	1078_6_345	839_2_116	29_1_33	2404_6_120	527_5_1	427_5_364	1259_5_918	273_4_78	1274_6_99	1592_2_196	1599_6_1	79_5_401	59_5_330	1824_2_324	397_2_1	2539_5_264	510_6_1	912_2_665	419_5_912	359_6_101
740_5_1	607_2_1	600_2_1	1346_5_291	63_5_194	111_5_246	1890_2_581	20_5_1	1078_6_350	839_2_117	29_1_45	2404_6_131	527_5_1	427_5_362	1259_5_913	273_4_73	1274_6_85	1592_2_222	1599_6_1	79_5_397	59_5_330	1824_2_335	397_2_1	2539_5_290	510_6_1	912_2_628	419_5_913	359_6_85
740_5_1	607_2_1	600_2_1	1346_5_303	63_5_190	111_5_233	1890_2_595	20_5_1	1078_6_340	839_2_117	29_1_47	2404_6_125	527_5_1	427_5_378	1259_5_923	273_4_75	1274_6_87	1592_2_224	1599_6_1	79_5_419	59_5_306	1824_2_318	397_2_1	2539_5_271	510_6_1	912_2_637	419_5_894	359_6_70
740_5_1	607_2_1	600_2_1	1346_5_315	63_5_169	111_5_248	1890_2_590	20_5_1	1078_6_335	839_2_97	29_1_44	2404_6_128	527_5_1	427_5_355	1259_5_915	273_4_77	1274_6_82	1592_2_227	1599_6_1	79_5_400	59_5_320	1824_2_318	397_2_1	2539_5_259	510_6_1	912_2_667	419_5_927	359_6_58
740_5_1	607_2_1	600_2_1	1346_5_312	63_5_154	111_5_249	1890_2_611	20_5_1	1078_6_341	839_2_103	29_1_36	2404_6_135	527_5_1	427_5_342	1259_5_937	273_4_83	1274_6_81	1592_2_239	1599_6_1	79_5_381	59_5_307	1824_2_324	397_2_1	2539_5_256	510_6_1	912_2_674	419_5_925	359_6_66
740_5_1	607_2_1	600_2_1	1346_5_323	63_5_146	111_5_251	1890_2_591	20_5_1	1078_6_347	839_2_110	29_1_31	2404_6_140	527_5_1	427_5_342	1259_5_933	273_4_91	1274_6_62	1592_2_262	1599_6_1	79_5_376	59_5_321	1824_2_338	397_2_1	2539_5_248	510_6_1	912_2_680	419_5_915	359_6_59
740_5_1	607_2_1	600_2_1	1346_5_300	63_5_167	111_5_263	1890_2_597	20_5_1	1078_6_338	839_2_106	29_1_17	2404_6_138	527_5_1	427_5_338	1259_5_907	273_4_83	1274_6_57	1592_2_273	1599_6_1	79_5_392	59_5_295	1824_2_365	397_2_1	2539_5_226	510_6_1	912_2_705	419_5_932	359_6_53
740_5_1	607_2_1	600_2_1	1346_5_292	63_5_162	111_5_271	1890_2_591	20_5_1	1078_6_334	839_2_112	29_1_10	2404_6_145	527_5_1	427_5_312	1259_5_927	273_4_78	1274_6_61	1592_2_264	1599_6_1	79_5_374	59_5_299	1824_2_391	397_2_1	2539_5_221	510_6_1	912_2_716	419_5_927	359_6_46
740_5_1	607_2_1	600_2_1	1346_5_268	63_5_153	111_5_284	1890_2_549	20_5_1	1078_6_365	839_2_111	29_1_7	2404_6_145	527_5_1	427_5_324	1259_5_911	273_4_76	1274_6_60	1592_2_267	1599_6_1	79_5_383	59_5_302	1824_2_381	397_2_1	2539_5_211	510_6_1	912_2_728	419_5_949	359_6_42
740_5_1	607_2_1	600_2_1	1346_5_299	63_5_153	111_5_279	1890_2_567	20_5_1	1078_6_327	839_2_109	29_1_8	2404_6_128	527_5_1	427_5_301	1259_5_914	273_4_70	1274_6_61	1592_2_263	1599_6_1	79_5_392	59_5_300	1824_2_362	397_2_1	2539_5_210	510_6_1	912_2_695	419_5_965	359_6_41
740_5_1	607_2_1	600_2_1	1346_5_283	63_5_142	111_5_296	1890_2_590	20_5_1	1078_6_331	839_2_99	29_1_10	2404_6_147	527_5_1	427_5_301	1259_5_892	273_4_77	1274_6_53	1592_2_249	1599_6_1	79_5_397	59_5_265	1824_2_380	397_2_1	2539_5_215	510_6_1	912_2_700	419_5_981	359_6_34
740_5_1	607_2_1	600_2_1	1346_5_274	63_5_147	111_5_299	1890_2_582	20_5_1	1078_6_334	839_2_97	29_1_8	2404_6_149	527_5_1	427_5_297	1259_5_928	273_4_70	1274_6_57	1592_2_244	1599_6_1	79_5_383	59_5_279	1824_2_369	397_2_1	2539_5_204	510_6_1	912_2_714	419_5_958	359_6_33
740_5_1	607_2_1	600_2_1	1346_5_260	63_5_152	111_5_307	1890_2_596	20_5_1	1078_6_315	839_2_95	29_1_9	2404_6_153	527_5_1	427_5_299	1259_5_948	273_4_65	1274_6_54	1592_2_228	1599_6_1	79_5_375	59_5_284	1824_2_404	397_2_1	2539_5_209	510_6_1	912_2_710	419_5_964	359_6_30
740_5_1	607_2_1	600_2_1	1346_5_271	63_5_157	111_5_301	1890_2_623	20_5_1	1078_6_284	839_2_75	29_1_10	2404_6_150	527_5_1	427_5_292	1259_5_969	273_4_70	1274_6_74	1592_2_233	1599_6_1	79_5_375	59_5_291	1824_2_399	397_2_1	2539_5_215	510_6_1	912_2_717	419_5_946	359_6_29
740_5_1	607_2_1	600_2_1	1346_5_271	63_5_140	111_5_303	1890_2_656	20_5_1	1078_6_254	839_2_79	29_1_9	2404_6_156	527_5_1	427_5_308	1259_5_973	273_4_65	1274_6_75	1592_2_229	1599_6_1	79_5_370	59_5_309	1824_2_382	397_2_1	2539_5_211	510_6_1	912_2_722	419_5_962	359_6_27
740_5_1	607_2_1	600_2_1	1346_5_260	63_5_128	111_5_309	1890_2_677	20_5_1	1078_6_265	839_2_81	29_1_9	2404_6_171	527_5_1	427_5_321	1259_5_989	273_4_58	1274_6_74	1592_2_215	1599_6_1	79_5_352	59_5_326	1824_2_374	397_2_1	2539_5_217	510_6_1	912_2_715	419_5_933	359_6_29
740_5_1	607_2_1	600_2_1	1346_5_259	63_5_115	111_5_311	1890_2_676	20_5_1	1078_6_251	839_2_79	29_1_9	2404_6_168	527_5_1	427_5_351	1259_5_992	273_4_51	1274_6_70	1592_2_215	1599_6_1	79_5_343	59_5_310	1824_2_367	397_2_1	2539_5_210	510_6_1	912_2_717	419_5_956	359_6_16
740_5_1	607_2_1	600_2_1	1346_5_241	63_5_124	111_5_350	1890_2_660	20_5_1	1078_6_225	839_2_86	29_1_8	2404_6_158	527_5_1	427_5_358	1259_5_980	273_4_52	1274_6_73	1592_2_222	1599_6_1	79_5_375	59_5_328	1824_2_361	397_2_1	2539_5_200	510_6_1	912_2_724	419_5_958	359_6_16
740_5_1	607_2_1	600_2_1	1346_5_244	63_5_129	111_5_373	1890_2_650	20_5_1	1078_6_203	839_2_79	29_1_4	2404_6_181	527_5_1	427_5_346	1259_5_970	273_4_45	1274_6_67	1592_2_203	1599_6_1	79_5_382	59_5_334	1824_2_378	397_2_1	2539_5_211	510_6_1	912_2_734	419_5_966	359_6_13
740_5_1	607_2_1	600_2_1	1346_5_248	63_5_133	111_5_372	1890_2_634	20_5_1	1078_6_195	839_2_86	29_1_1	2404_6_183	527_5_1	427_5_325	1259_5_986	273_4_48	1274_6_73	1592_2_218	1599_6_1	79_5_395	59_5_327	1824_2_365	397_2_1	2539_5_207	510_6_1	912_2_747	419_5_967	359_6_8
740_5_1	607_2_1	600_2_1	1346_5_244	63_5_125	111_5_385	1890_2_656	20_5_1	1078_6_201	839_2_74	2404_6_177	527_5_1	427_5_345	1259_5_989	273_4_49	1274_6_74	1592_2_220	1599_6_1	79_5_371	59_5_348	1824_2_339	397_2_1	2539_5_202	510_6_1	912_2_757	419_5_955	359_6_7
740_5_1	607_2_1	600_2_1	1346_5_255	63_5_101	111_5_386	1890_2_630	20_5_1	1078_6_236	839_2_79	2404_6_156	527_5_1	427_5_334	1259_5_991	273_4_50	1274_6_78	1592_2_230	1599_6_1	79_5_373	59_5_341	1824_2_334	397_2_1	2539_5_221	510_6_1	912_2_745	419_5_939	359_6_2
740_5_1	607_2_1	600_2_1	1346_5_240	63_5_86	111_5_372	1890_2_636	20_5_1	1078_6_234	839_2_75	2404_6_163	527_5_1	427_5_325	1259_5_1023	273_4_57	1274_6_74	1592_2_235	1599_6_1	79_5_372	59_5_337	1824_2_341	397_2_1	2539_5_239	510_6_1	912_2_741	419_5_929	359_6_3
740_5_1	607_2_1	600_2_1	1346_5_229	63_5_73	111_5_368	1890_2_647	20_5_1	1078_6_256	839_2_79	2404_6_163	527_5_1	427_5_326	1259_5_1044	273_4_60	1274_6_70	1592_2_250	1599_6_1	79_5_369	59_5_322	1824_2_342	397_2_1	2539_5_229	510_6_1	912_2_764	419_5_912	359_6_1
740_5_1	607_2_1	600_2_1	1346_5_222	63_5_69	111_5_360	1890_2_619	20_5_1	1078_6_267	839_2_85	2404_6_181	527_5_1	427_5_311	1259_5_1079	273_4_59	1274_6_78	1592_2_236	1599_6_1	79_5_345	59_5_310	1824_2_347	397_2_1	2539_5_240	510_6_1	912_2_773	419_5_915
740_5_1	607_2_1	600_2_1	1346_5_199	63_5_72	111_5_362	1890_2_660	20_5_1	1078_6_263	839_2_99	2404_6_179	527_5_1	427_5_321	1259_5_1094	273_4_66	1274_6_82	1592_2_223	1599_6_1	79_5_337	59_5_286	1824_2_357	397_2_1	2539_5_229	510_6_1	912_2_775	419_5_883
740_5_1	607_2_1	600_2_1	1346_5_202	63_5_77	111_5_364	1890_2_661	20_5_1	1078_6_253	839_2_96	2404_6_190	527_5_1	427_5_322	1259_5_1117	273_4_68	1274_6_81	1592_2_204	1599_6_1	79_5_297	59_5_286	1824_2_362	397_2_1	2539_5_228	510_6_1	912_2_778	419_5_878
740_5_1	607_2_1	600_2_1	1346_5_221	63_5_87	111_5_383	1890_2_686	20_5_1	1078_6_238	839_2_96	2404_6_176	527_5_1	427_5_320	1259_5_1144	273_4_73	1274_6_76	1592_2_201	1599_6_1	79_5_304	59_5_274	1824_2_352	397_2_1	2539_5_238	510_6_1	912_2_779	419_5_854
740_5_1	607_2_1	600_2_1	1346_5_223	63_5_99	111_5_406	1890_2_656	20_5_1	1078_6_246	839_2_89	2404_6_186	527_5_1	427_5_325	1259_5_1113	273_4_82	1274_6_69	1592_2_210	1599_6_1	79_5_305	59_5_266	1824_2_368	397_2_1	2539_5_260	510_6_1	912_2_775	419_5_836
740_5_1	607_2_1	600_2_1	1346_5_217	63_5_105	111_5_373	1890_2_679	20_5_1	1078_6_248	839_2_94	2404_6_184	527_5_1	427_5_300	1259_5_1152	273_4_77	1274_6_65	1592_2_211	1599_6_1	79_5_286	59_5_261	1824_2_374	397_2_1	2539_5_256	510_6_1	912_2_774	419_5_835
740_5_1	607_2_1	600_2_1	1346_5_229	63_5_108	111_5_374	1890_2_656	20_5_1	1078_6_228	839_2_114	2404_6_177	527_5_1	427_5_276	1259_5_1133	273_4_82	1274_6_78	1592_2_212	1599_6_1	79_5_294	59_5_267	1824_2_382	397_2_1	2539_5_249	510_6_1	912_2_774	419_5_870
740_5_1	607_2_1	600_2_1	1346_5_221	63_5_132	111_5_365	1890_2_618	20_5_1	1078_6_209	839_2_125	2404_6_175	527_5_1	427_5_282	1259_5_1134	273_4_79	1274_6_81	1592_2_209	1599_6_1	79_5_314	59_5_263	1824_2_407	397_2_1	2539_5_260	510_6_1	912_2_759	419_5_863
740_5_1	607_2_1	600_2_1	1346_5_207	63_5_149	111_5_347	1890_2_632	20_5_1	1078_6_190	839_2_123	2404_6_173	527_5_1	427_5_263	1259_5_1112	273_4_91	1274_6_73	1592_2_198	1599_6_1	79_5_337	59_5_268	1824_2_456	397_2_1	2539_5_236	510_6_1	912_2_776	419_5_875
740_5_1	607_2_1	600_2_1	1346_5_202	63_5_146	111_5_361	1890_2_633	20_5_1	1078_6_173	839_2_136	2404_6_171	527_5_1	427_5_265	1259_5_1137	273_4_92	1274_6_88	1592_2_203	1599_6_1	79_5_334	59_5_254	1824_2_470	397_2_1	2539_5_224	510_6_1	912_2_752	419_5_904
740_5_1	607_2_1	600_2_1	1346_5_214	63_5_150	111_5_380	1890_2_616	20_5_1	1078_6_163	839_2_142	2404_6_150	527_5_1	427_5_267	1259_5_1138	273_4_82	1274_6_93	1592_2_205	1599_6_1	79_5_342	59_5_228	1824_2_459	397_2_1	2539_5_224	510_6_1	912_2_755	419_5_922
740_5_1	607_2_1	600_2_1	1346_5_211	63_5_143	111_5_403	1890_2_641	20_5_1	1078_6_136	839_2_140	2404_6_125	527_5_1	427_5_256	1259_5_1185	273_4_80	1274_6_87	1592_2_194	1599_6_1	79_5_328	59_5_227	1824_2_466	397_2_1	2539_5_214	510_6_1	912_2_759	419_5_909
740_5_1	607_2_1	600_2_1	1346_5_194	63_5_151	111_5_391	1890_2_633	20_5_1	1078_6_148	839_2_153	2404_6_115	527_5_1	427_5_247	1259_5_1212	273_4_75	1274_6_105	1592_2_203	1599_6_1	79_5_323	59_5_228	1824_2_458	397_2_1	2539_5_201	510_6_1	912_2_750	419_5_895
740_5_1	607_2_1	600_2_1	1346_5_198	63_5_158	111_5_413	1890_2_645	20_5_1	1078_6_134	839_2_151	2404_6_120	527_5_1	427_5_255	1259_5_1223	273_4_71	1274_6_102	1592_2_205	1599_6_1	79_5_313	59_5_212	1824_2_453	397_2_1	2539_5_194	510_6_1	912_2_754	419_5_890
740_5_1	607_2_1	600_2_1	1346_5_189	63_5_155	111_5_437	1890_2_635	20_5_1	1078_6_115	839_2_170	2404_6_102	527_5_1	427_5_243	1259_5_1252	273_4_68	1274_6_111	1592_2_213	1599_6_1	79_5_307	59_5_204	1824_2_447	397_2_1	2539_5_181	510_6_1	912_2_772	419_5_930
740_5_1	607_2_1	600_2_1	1346_5_186	63_5_143	111_5_463	1890_2_629	20_5_1	1078_6_122	839_2_159	2404_6_86	527_5_1	427_5_259	1259_5_1240	273_4_75	1274_6_113	1592_2_198	1599_6_1	79_5_302	59_5_184	1824_2_471	397_2_1	2539_5_170	510_6_1	912_2_765	419_5_943
740_5_1	607_2_1	600_2_1	1346_5_169	63_5_146	111_5_440	1890_2_623	20_5_1	1078_6_125	839_2_162	2404_6_87	527_5_1	427_5_254	1259_5_1228	273_4_73	1274_6_108	1592_2_207	1599_6_1	79_5_312	59_5_181	1824_2_468	397_2_1	2539_5_160	510_6_1	912_2_776	419_5_981
740_5_1	607_2_1	600_2_1	1346_5_189	63_5_134	111_5_449	1890_2_575	20_5_1	1078_6_109	839_2_159	2404_6_94	527_5_1	427_5_246	1259_5_1231	273_4_76	1274_6_112	1592_2_195	1599_6_1	79_5_309	59_5_175	1824_2_480	397_2_1	2539_5_155	510_6_1	912_2_800	419_5_1000
740_5_1	607_2_1	600_2_1	1346_5_199	63_5_140	111_5_479	1890_2_565	20_5_1	1078_6_117	839_2_159	2404_6_66	527_5_1	427_5_230	1259_5_1221	273_4_80	1274_6_120	1592_2_195	1599_6_1	79_5_311	59_5_191	1824_2_477	397_2_1	2539_5_147	510_6_1	912_2_844	419_5_998
740_5_1	607_2_1	600_2_1	1346_5_190	63_5_135	111_5_505	1890_2_574	20_5_1	1078_6_120	839_2_142	2404_6_59	527_5_1	427_5_214	1259_5_1240	273_4_64	1274_6_134	1592_2_191	1599_6_1	79_5_307	59_5_185	1824_2_490	397_2_1	2539_5_149	510_6_1	912_2_837	419_5_978
740_5_1	607_2_1	600_2_1	1346_5_163	63_5_143	111_5_555	1890_2_592	20_5_1	1078_6_117	839_2_131	2404_6_55	527_5_1	427_5_204	1259_5_1233	273_4_62	1274_6_136	1592_2_188	1599_6_1	79_5_319	59_5_165	1824_2_487	397_2_1	2539_5_149	510_6_1	912_2_842	419_5_963
740_5_1	607_2_1	600_2_1	1346_5_158	63_5_138	111_5_596	1890_2_602	20_5_1	1078_6_113	839_2_120	2404_6_46	527_5_1	427_5_171	1259_5_1198	273_4_68	1274_6_131	1592_2_215	1599_6_1	79_5_318	59_5_160	1824_2_495	397_2_1	2539_5_161	510_6_1	912_2_857	419_5_964
740_5_1	607_2_1	600_2_1	1346_5_138	63_5_139	111_5_606	1890_2_583	20_5_1	1078_6_107	839_2_119	2404_6_56	527_5_1	427_5_161	1259_5_1217	273_4_61	1274_6_132	1592_2_206	1599_6_1	79_5_309	59_5_164	1824_2_513	397_2_1	2539_5_165	510_6_1	912_2_849	419_5_980
740_5_1	607_2_1	600_2_1	1346_5_137	63_5_141	111_5_620	1890_2_598	20_5_1	1078_6_104	839_2_112	2404_6_52	527_5_1	427_5_158	1259_5_1183	273_4_57	1274_6_133	1592_2_211	1599_6_1	79_5_292	59_5_168	1824_2_520	397_2_1	2539_5_161	510_6_1	912_2_848	419_5_965
740_5_1	607_2_1	600_2_1	1346_5_146	63_5_124	111_5_654	1890_2_593	20_5_1	1078_6_97	839_2_109	2404_6_64	527_5_1	427_5_165	1259_5_1169	273_4_57	1274_6_138	1592_2_213	1599_6_1	79_5_278	59_5_162	1824_2_493	397_2_1	2539_5_161	510_6_1	912_2_835	419_5_1012
740_5_1	607_2_1	600_2_1	1346_5_160	63_5_113	111_5_674	1890_2_586	20_5_1	1078_6_108	839_2_123	2404_6_67	527_5_1	427_5_155	1259_5_1170	273_4_53	1274_6_126	1592_2_228	1599_6_1	79_5_274	59_5_156	1824_2_467	397_2_1	2539_5_161	510_6_1	912_2_838	419_5_1033
740_5_1	607_2_1	600_2_1	1346_5_172	63_5_111	111_5_709	1890_2_553	20_5_1	1078_6_129	839_2_129	2404_6_51	527_5_1	427_5_138	1259_5_1115	273_4_51	1274_6_123	1592_2_254	1599_6_1	79_5_276	59_5_141	1824_2_455	397_2_1	2539_5_167	510_6_1	912_2_827	419_5_1058
740_5_1	607_2_1	600_2_1	1346_5_177	63_5_94	111_5_729	1890_2_530	20_5_1	1078_6_137	839_2_127	2404_6_44	527_5_1	427_5_134	1259_5_1146	273_4_50	1274_6_131	1592_2_233	1599_6_1	79_5_283	59_5_133	1824_2_462	397_2_1	2539_5_156	510_6_1	912_2_829	419_5_1076
740_5_1	607_2_1	600_2_1	1346_5_150	63_5_108	111_5_733	1890_2_537	20_5_1	1078_6_133	839_2_141	2404_6_48	527_5_1	427_5_131	1259_5_1136	273_4_49	1274_6_143	1592_2_221	1599_6_1	79_5_296	59_5_144	1824_2_456	397_2_1	2539_5_154	510_6_1	912_2_851	419_5_1053
740_5_1	607_2_1	600_2_1	1346_5_146	63_5_116	111_5_724	1890_2_533	20_5_1	1078_6_129	839_2_161	2404_6_43	527_5_1	427_5_143	1259_5_1134	273_4_40	1274_6_138	1592_2_205	1599_6_1	79_5_318	59_5_144	1824_2_455	397_2_1	2539_5_152	510_6_1	912_2_848	419_5_1064
740_5_1	607_2_1	600_2_1	1346_5_137	63_5_120	111_5_705	1890_2_549	20_5_1	1078_6_142	839_2_155	2404_6_46	527_5_1	427_5_149	1259_5_1129	273_4_40	1274_6_141	1592_2_183	1599_6_1	79_5_342	59_5_152	1824_2_471	397_2_1	2539_5_141	510_6_1	912_2_845	419_5_1095
740_5_1	607_2_1	600_2_1	1346_5_137	63_5_145	111_5_694	1890_2_537	20_5_1	1078_6_148	839_2_135	2404_6_43	527_5_1	427_5_132	1259_5_1132	273_4_39	1274_6_140	1592_2_193	1599_6_1	79_5_357	59_5_161	1824_2_487	397_2_1	2539_5_128	510_6_1	912_2_867	419_5_1075
740_5_1	607_2_1	600_2_1	1346_5_137	63_5_128	111_5_715	1890_2_524	20_5_1	1078_6_148	839_2_140	2404_6_39	527_5_1	427_5_131	1259_5_1140	273_4_42	1274_6_141	1592_2_205	1599_6_1	79_5_354	59_5_164	1824_2_452	397_2_1	2539_5_127	510_6_1	912_2_866	419_5_1078
740_5_1	607_2_1	600_2_1	1346_5_143	63_5_111	111_5_743	1890_2_526	20_5_1	1078_6_141	839_2_126	2404_6_37	527_5_1	427_5_119	1259_5_1158	273_4_38	1274_6_130	1592_2_199	1599_6_1	79_5_347	59_5_159	1824_2_465	397_2_1	2539_5_125	510_6_1	912_2_882	419_5_1078
740_5_1	607_2_1	600_2_1	1346_5_124	63_5_107	111_5_783	1890_2_524	20_5_1	1078_6_125	839_2_109	2404_6_39	527_5_1	427_5_108	1259_5_1159	273_4_40	1274_6_132	1592_2_200	1599_6_1	79_5_368	59_5_159	1824_2_471	397_2_1	2539_5_132	510_6_1	912_2_879	419_5_1063
740_5_1	607_2_1	600_2_1	1346_5_128	63_5_107	111_5_811	1890_2_535	20_5_1	1078_6_131	839_2_95	2404_6_42	527_5_1	427_5_112	1259_5_1159	273_4_36	1274_6_137	1592_2_208	1599_6_1	79_5_399	59_5_173	1824_2_465	397_2_1	2539_5_120	510_6_1	912_2_836	419_5_1036
740_5_1	607_2_1	600_2_1	1346_5_117	63_5_108	111_5_806	1890_2_552	20_5_1	1078_6_134	839_2_93	2404_6_35	527_5_1	427_5_109	1259_5_1184	273_4_30	1274_6_135	1592_2_209	1599_6_1	79_5_405	59_5_160	1824_2_461	397_2_1	2539_5_127	510_6_1	912_2_814	419_5_1055
740_5_1	607_2_1	600_2_1	1346_5_140	63_5_96	111_5_789	1890_2_558	20_5_1	1078_6_128	839_2_91	2404_6_36	527_5_1	427_5_110	1259_5_1197	273_4_32	1274_6_126	1592_2_227	1599_6_1	79_5_403	59_5_176	1824_2_445	397_2_1	2539_5_131	510_6_1	912_2_804	419_5_1048
740_5_1	607_2_1	600_2_1	1346_5_131	63_5_100	111_5_813	1890_2_582	20_5_1	1078_6_114	839_2_82	2404_6_34	527_5_1	427_5_104	1259_5_1217	273_4_44	1274_6_132	1592_2_221	1599_6_1	79_5_394	59_5_184	1824_2_464	397_2_1	2539_5_121	510_6_1	912_2_814	419_5_1006
740_5_1	607_2_1	600_2_1	1346_5_117	63_5_101	111_5_798	1890_2_589	20_5_1	1078_6_109	839_2_89	2404_6_31	527_5_1	427_5_94	1259_5_1239	273_4_45	1274_6_142	1592_2_225	1599_6_1	79_5_362	59_5_208	1824_2_445	397_2_1	2539_5_122	510_6_1	912_2_813	419_5_1005
740_5_1	607_2_1	600_2_1	1346_5_118	63_5_101	111_5_798	1890_2_596	20_5_1	1078_6_119	839_2_94	2404_6_28	527_5_1	427_5_89	1259_5_1225	273_4_37	1274_6_125	1592_2_215	1599_6_1	79_5_361	59_5_221	1824_2_441	397_2_1	2539_5_138	510_6_1	912_2_804	419_5_998
740_5_1	607_2_1	600_2_1	1346_5_123	63_5_86	111_5_808	1890_2_568	20_5_1	1078_6_126	839_2_93	2404_6_19	527_5_1	427_5_78	1259_5_1197	273_4_39	1274_6_141	1592_2_232	1599_6_1	79_5_358	59_5_233	1824_2_432	397_2_1	2539_5_136	510_6_1	912_2_817	419_5_982
740_5_1	607_2_1	600_2_1	1346_5_137	63_5_86	111_5_795	1890_2_546	20_5_1	1078_6_129	839_2_92	2404_6_17	527_5_1	427_5_72	1259_5_1183	273_4_42	1274_6_148	1592_2_249	1599_6_1	79_5_374	59_5_219	1824_2_448	397_2_1	2539_5_137	510_6_1	912_2_811	419_5_993
740_5_1	607_2_1	600_2_1	1346_5_154	63_5_83	111_5_812	1890_2_546	20_5_1	1078_6_135	839_2_91	2404_6_9	527_5_1	427_5_68	1259_5_1172	273_4_38	1274_6_147	1592_2_233	1599_6_1	79_5_362	59_5_216	1824_2_458	397_2_1	2539_5_138	510_6_1	912_2_803	419_5_1012
740_5_1	607_2_1	600_2_1	1346_5_165	63_5_91	111_5_831	1890_2_543	20_5_1	1078_6_159	839_2_92	2404_6_8	527_5_1	427_5_71	1259_5_1158	273_4_40	1274_6_148	1592_2_235	1599_6_1	79_5_366	59_5_214	1824_2_453	397_2_1	2539_5_140	510_6_1	912_2_802	419_5_985
740_5_1	607_2_1	600_2_1	1346_5_157	63_5_95	111_5_848	1890_2_534	20_5_1	1078_6_163	839_2_92	2404_6_7	527_5_1	427_5_78	1259_5_1139	273_4_45	1274_6_156	1592_2_207	1599_6_1	79_5_371	59_5_226	1824_2_461	397_2_1	2539_5_156	510_6_1	912_2_789	419_5_998
740_5_1	607_2_1	600_2_1	1346_5_152	63_5_113	111_5_826	1890_2_534	20_5_1	1078_6_164	839_2_95	2404_6_11	527_5_1	427_5_77	1259_5_1107	273_4_44	1274_6_156	1592_2_218	1599_6_1	79_5_360	59_5_242	1824_2_423	397_2_1	2539_5_167	510_6_1	912_2_759	419_5_1018
740_5_1	607_2_1	600_2_1	1346_5_151	63_5_134	111_5_817	1890_2_534	20_5_1	1078_6_168	839_2_95	2404_6_14	527_5_1	427_5_75	1259_5_1106	273_4_34	1274_6_156	1592_2_221	1599_6_1	79_5_369	59_5_247	1824_2_413	397_2_1	2539_5_149	510_6_1	912_2_764	419_5_1026
740_5_1	607_2_1	600_2_1	1346_5_146	63_5_128	111_5_819	1890_2_546	20_5_1	1078_6_157	839_2_96	2404_6_21	527_5_1	427_5_70	1259_5_1105	273_4_25	1274_6_151	1592_2_233	1599_6_1	79_5_354	59_5_251	1824_2_411	397_2_1	2539_5_146	510_6_1	912_2_767	419_5_1062
740_5_1	607_2_1	600_2_1	1346_5_133	63_5_133	111_5_792	1890_2_547	20_5_1	1078_6_163	839_2_109	2404_6_29	527_5_1	427_5_69	1259_5_1124	273_4_32	1274_6_152	1592_2_216	1599_6_1	79_5_375	59_5_250	1824_2_408	397_2_1	2539_5_150	510_6_1	912_2_762	419_5_1059
740_5_1	607_2_1	600_2_1	1346_5_146	63_5_144	111_5_777	1890_2_579	20_5_1	1078_6_184	839_2_126	2404_6_28	527_5_1	427_5_66	1259_5_1135	273_4_29	1274_6_151	1592_2_198	1599_6_1	79_5_377	59_5_236	1824_2_366	397_2_1	2539_5_149	510_6_1	912_2_760	419_5_1077
740_5_1	607_2_1	600_2_1	1346_5_160	63_5_142	111_5_773	1890_2_576	20_5_1	1078_6_173	839_2_124	2404_6_28	527_5_1	427_5_59	1259_5_1121	273_4_36	1274_6_147	1592_2_201	1599_6_1	79_5_388	59_5_225	1824_2_360	397_2_1	2539_5_165	510_6_1	912_2_751	419_5_1082
740_5_1	607_2_1	600_2_1	1346_5_155	63_5_151	111_5_780	1890_2_531	20_5_1	1078_6_173	839_2_133	2404_6_31	527_5_1	427_5_63	1259_5_1165	273_4_46	1274_6_148	1592_2_196	1599_6_1	79_5_396	59_5_202	1824_2_366	397_2_1	2539_5_151	510_6_1	912_2_751	419_5_1068
740_5_1	607_2_1	600_2_1	1346_5_156	63_5_139	111_5_791	1890_2_534	20_5_1	1078_6_178	839_2_128	2404_6_37	527_5_1	427_5_59	1259_5_1121	273_4_49	1274_6_141	1592_2_201	1599_6_1	79_5_390	59_5_200	1824_2_374	397_2_1	2539_5_150	510_6_1	912_2_757	419_5_1080
740_5_1	607_2_1	600_2_1	1346_5_151	63_5_130	111_5_791	1890_2_545	20_5_1	1078_6_187	839_2_115	2404_6_39	527_5_1	427_5_53	1259_5_1121	273_4_53	1274_6_131	1592_2_190	1599_6_1	79_5_390	59_5_197	1824_2_387	397_2_1	2539_5_147	510_6_1	912_2_780	419_5_1023
740_5_1	607_2_1	600_2_1	1346_5_160	63_5_130	111_5_762	1890_2_579	20_5_1	1078_6_195	839_2_117	2404_6_42	527_5_1	427_5_55	1259_5_1103	273_4_59	1274_6_123	1592_2_170	1599_6_1	79_5_381	59_5_224	1824_2_385	397_2_1	2539_5_144	510_6_1	912_2_780	419_5_1021
740_5_1	607_2_1	600_2_1	1346_5_170	63_5_155	111_5_760	1890_2_564	20_5_1	1078_6_206	839_2_119	2404_6_50	527_5_1	427_5_55	1259_5_1107	273_4_65	1274_6_121	1592_2_166	1599_6_1	79_5_354	59_5_239	1824_2_401	397_2_1	2539_5_145	510_6_1	912_2_794	419_5_1005
740_5_1	607_2_1	600_2_1	1346_5_166	63_5_140	111_5_779	1890_2_591	20_5_1	1078_6_204	839_2_136	2404_6_57	527_5_1	427_5_48	1259_5_1128	273_4_71	1274_6_127	1592_2_180	1599_6_1	79_5_362	59_5_231	1824_2_407	397_2_1	2539_5_154	510_6_1	912_2_808	419_5_957
740_5_1	607_2_1	600_2_1	1346_5_164	63_5_145	111_5_782	1890_2_604	20_5_1	1078_6_200	839_2_143	2404_6_51	527_5_1	427_5_51	1259_5_1154	273_4_64	1274_6_128	1592_2_173	1599_6_1	79_5_359	59_5_245	1824_2_386	397_2_1	2539_5_172	510_6_1	912_2_781	419_5_914
740_5_1	607_2_1	600_2_1	1346_5_166	63_5_150	111_5_767	1890_2_599	20_5_1	1078_6_200	839_2_147	2404_6_55	527_5_1	427_5_66	1259_5_1197	273_4_55	1274_6_136	1592_2_152	1599_6_1	79_5_353	59_5_247	1824_2_399	397_2_1	2539_5_177	510_6_1	912_2_765	419_5_885
740_5_1	607_2_1	600_2_1	1346_5_171	63_5_165	111_5_787	1890_2_583	20_5_1	1078_6_214	839_2_136	2404_6_44	527_5_1	427_5_76	1259_5_1205	273_4_43	1274_6_142	1592_2_164	1599_6_1	79_5_393	59_5_239	1824_2_381	397_2_1	2539_5_187	510_6_1	912_2_746	419_5_865
740_5_1	607_2_1	600_2_1	1346_5_192	63_5_168	111_5_760	1890_2_568	20_5_1	1078_6_212	839_2_133	2404_6_36	527_5_1	427_5_71	1259_5_1202	273_4_41	1274_6_125	1592_2_169	1599_6_1	79_5_390	59_5_256	1824_2_388	397_2_1	2539_5_181	510_6_1	912_2_757	419_5_879
740_5_1	607_2_1	600_2_1	1346_5_174	63_5_145	111_5_767	1890_2_601	20_5_1	1078_6_194	839_2_123	2404_6_31	527_5_1	427_5_79	1259_5_1247	273_4_42	1274_6_113	1592_2_173	1599_6_1	79_5_385	59_5_248	1824_2_389	397_2_1	2539_5_177	510_6_1	912_2_771	419_5_866
740_5_1	607_2_1	600_2_1	1346_5_170	63_5_148	111_5_795	1890_2_606	20_5_1	1078_6_189	839_2_105	2404_6_34	527_5_1	427_5_78	1259_5_1283	273_4_40	1274_6_120	1592_2_173	1599_6_1	79_5_381	59_5_219	1824_2_410	397_2_1	2539_5_171	510_6_1	912_2_759	419_5_841
740_5_1	607_2_1	600_2_1	1346_5_177	63_5_169	111_5_827	1890_2_612	20_5_1	1078_6_184	839_2_89	2404_6_38	527_5_1	427_5_75	1259_5_1298	273_4_34	1274_6_135	1592_2_169	1599_6_1	79_5_386	59_5_204	1824_2_393	397_2_1	2539_5_180	510_6_1	912_2_753	419_5_816
740_5_1	607_2_1	600_2_1	1346_5_171	63_5_166	111_5_789	1890_2_581	20_5_1	1078_6_191	839_2_95	2404_6_33	527_5_1	427_5_70	1259_5_1323	273_4_36	1274_6_148	1592_2_166	1599_6_1	79_5_372	59_5_200	1824_2_408	397_2_1	2539_5_192	510_6_1	912_2_745	419_5_830
740_5_1	607_2_1	600_2_1	1346_5_166	63_5_185	111_5_798	1890_2_584	20_5_1	1078_6_208	839_2_104	2404_6_35	527_5_1	427_5_64	1259_5_1307	273_4_31	1274_6_170	1592_2_158	1599_6_1	79_5_355	59_5_212	1824_2_393	397_2_1	2539_5_195	510_6_1	912_2_720	419_5_808
740_5_1	607_2_1	600_2_1	1346_5_167	63_5_210	111_5_767	1890_2_573	20_5_1	1078_6_205	839_2_99	2404_6_29	527_5_1	427_5_66	1259_5_1307	273_4_30	1274_6_173	1592_2_148	1599_6_1	79_5_350	59_5_227	1824_2_397	397_2_1	2539_5_184	510_6_1	912_2_727	419_5_788
740_5_1	607_2_1	600_2_1	1346_5_140	63_5_228	111_5_769	1890_2_563	20_5_1	1078_6_219	839_2_102	2404_6_25	527_5_1	427_5_74	1259_5_1321	273_4_37	1274_6_186	1592_2_146	1599_6_1	79_5_340	59_5_238	1824_2_393	397_2_1	2539_5_184	510_6_1	912_2_718	419_5_764
740_5_1	607_2_1	600_2_1	1346_5_132	63_5_226	111_5_771	1890_2_584	20_5_1	1078_6_218	839_2_113	2404_6_25	527_5_1	427_5_86	1259_5_1318	273_4_35	1274_6_168	1592_2_142	1599_6_1	79_5_355	59_5_234	1824_2_377	397_2_1	2539_5_192	510_6_1	912_2_736	419_5_722
740_5_1	607_2_1	600_2_1	1346_5_118	63_5_209	111_5_765	1890_2_566	20_5_1	1078_6_211	839_2_114	2404_6_29	527_5_1	427_5_92	1259_5_1351	273_4_41	1274_6_168	1592_2_150	1599_6_1	79_5_332	59_5_229	1824_2_365	397_2_1	2539_5_192	510_6_1	912_2_736	419_5_747
740_5_1	607_2_1	600_2_1	1346_5_116	63_5_205	111_5_750	1890_2_572	20_5_1	1078_6_195	839_2_121	2404_6_34	527_5_1	427_5_91	1259_5_1357	273_4_49	1274_6_168	1592_2_161	1599_6_1	79_5_310	59_5_230	1824_2_389	397_2_1	2539_5_201	510_6_1	912_2_721	419_5_755
740_5_1	607_2_1	600_2_1	1346_5_112	63_5_195	111_5_722	1890_2_557	20_5_1	1078_6_196	839_2_125	2404_6_27	527_5_1	427_5_90	1259_5_1372	273_4_52	1274_6_166	1592_2_158	1599_6_1	79_5_296	59_5_252	1824_2_390	397_2_1	2539_5_223	510_6_1	912_2_700	419_5_738
740_5_1	607_2_1	600_2_1	1346_5_100	63_5_197	111_5_709	1890_2_579	20_5_1	1078_6_189	839_2_131	2404_6_26	527_5_1	427_5_84	1259_5_1372	273_4_50	1274_6_161	1592_2_150	1599_6_1	79_5_300	59_5_252	1824_2_396	397_2_1	2539_5_232	510_6_1	912_2_702	419_5_751
740_5_1	607_2_1	600_2_1	1346_5_108	63_5_191	111_5_692	1890_2_631	20_5_1	1078_6_188	839_2_144	2404_6_24	527_5_1	427_5_89	1259_5_1409	273_4_46	1274_6_152	1592_2_137	1599_6_1	79_5_290	59_5_257	1824_2_405	397_2_1	2539_5_239	510_6_1	912_2_686	419_5_746
740_5_1	607_2_1	600_2_1	1346_5_99	63_5_189	111_5_690	1890_2_649	20_5_1	1078_6_188	839_2_146	2404_6_21	527_5_1	427_5_90	1259_5_1433	273_4_46	1274_6_162	1592_2_144	1599_6_1	79_5_289	59_5_266	1824_2_418	397_2_1	2539_5_231	510_6_1	912_2_698	419_5_710
740_5_1	607_2_1	600_2_1	1346_5_104	63_5_185	111_5_687	1890_2_672	20_5_1	1078_6_174	839_2_148	2404_6_19	527_5_1	427_5_91	1259_5_1414	273_4_46	1274_6_175	1592_2_151	1599_6_1	79_5_308	59_5_254	1824_2_432	397_2_1	2539_5_238	510_6_1	912_2_678	419_5_739
740_5_1	607_2_1	600_2_1	1346_5_88	63_5_195	111_5_711	1890_2_709	20_5_1	1078_6_178	839_2_146	2404_6_15	527_5_1	427_5_80	1259_5_1419	273_4_46	1274_6_176	1592_2_155	1599_6_1	79_5_310	59_5_251	1824_2_420	397_2_1	2539_5_258	510_6_1	912_2_687	419_5_725
740_5_1	607_2_1	600_2_1	1346_5_86	63_5_193	111_5_696	1890_2_719	20_5_1	1078_6_177	839_2_166	2404_6_15	527_5_1	427_5_71	1259_5_1447	273_4_45	1274_6_177	1592_2_143	1599_6_1	79_5_302	59_5_245	1824_2_424	397_2_1	2539_5_257	510_6_1	912_2_680	419_5_726
740_5_1	607_2_1	600_2_1	1346_5_91	63_5_201	111_5_660	1890_2_688	20_5_1	1078_6_166	839_2_181	2404_6_11	527_5_1	427_5_70	1259_5_1459	273_4_41	1274_6_165	1592_2_130	1599_6_1	79_5_317	59_5_265	1824_2_423	397_2_1	2539_5_274	510_6_1	912_2_659	419_5_733
740_5_1	607_2_1	600_2_1	1346_5_92	63_5_179	111_5_684	1890_2_682	20_5_1	1078_6_180	839_2_180	2404_6_7	527_5_1	427_5_70	1259_5_1429	273_4_42	1274_6_149	1592_2_114	1599_6_1	79_5_322	59_5_269	1824_2_453	397_2_1	2539_5_289	510_6_1	912_2_633	419_5_723
740_5_1	607_2_1	600_2_1	1346_5_74	63_5_187	111_5_664	1890_2_679	20_5_1	1078_6_175	839_2_176	2404_6_5	527_5_1	427_5_71	1259_5_1501	273_4_39	1274_6_163	1592_2_110	1599_6_1	79_5_306	59_5_291	1824_2_443	397_2_1	2539_5_284	510_6_1	912_2_602	419_5_751
740_5_1	607_2_1	600_2_1	1346_5_80	63_5_182	111_5_675	1890_2_676	20_5_1	1078_6_171	839_2_169	2404_6_3	527_5_1	427_5_76	1259_5_1522	273_4_33	1274_6_167	1592_2_88	1599_6_1	79_5_277	59_5_272	1824_2_441	397_2_1	2539_5_298	510_6_1	912_2_577	419_5_750
740_5_1	607_2_1	600_2_1	1346_5_80	63_5_203	111_5_697	1890_2_648	20_5_1	1078_6_164	839_2_178	2404_6_1	527_5_1	427_5_72	1259_5_1484	273_4_31	1274_6_160	1592_2_85	1599_6_1	79_5_264	59_5_258	1824_2_439	397_2_1	2539_5_326	510_6_1	912_2_576	419_5_790
740_5_1	607_2_1	600_2_1	1346_5_87	63_5_210	111_5_719	1890_2_628	20_5_1	1078_6_168	839_2_187	527_5_1	427_5_61	1259_5_1474	273_4_44	1274_6_158	1592_2_84	79_5_274	59_5_245	1824_2_435	397_2_1	2539_5_341	510_6_1	912_2_592	419_5_766
740_5_1	607_2_1	600_2_1	1346_5_78	63_5_203	111_5_717	1890_2_645	20_5_1	1078_6_164	839_2_197	527_5_1	427_5_62	1259_5_1471	273_4_46	1274_6_147	1592_2_85	79_5_259	59_5_237	1824_2_429	397_2_1	2539_5_358	510_6_1	912_2_602	419_5_773
740_5_1	607_2_1	600_2_1	1346_5_88	63_5_220	111_5_684	1890_2_626	20_5_1	1078_6_170	839_2_201	527_5_1	427_5_55	1259_5_1439	273_4_48	1274_6_134	1592_2_99	79_5_250	59_5_264	1824_2_400	397_2_1	2539_5_364	510_6_1	912_2_640	419_5_783
740_5_1	607_2_1	600_2_1	1346_5_99	63_5_243	111_5_705	1890_2_622	20_5_1	1078_6_160	839_2_201	527_5_1	427_5_58	1259_5_1423	273_4_48	1274_6_131	1592_2_115	79_5_253	59_5_266	1824_2_380	397_2_1	2539_5_330	510_6_1	912_2_654	419_5_778
740_5_1	607_2_1	600_2_1	1346_5_107	63_5_244	111_5_696	1890_2_632	20_5_1	1078_6_159	839_2_211	527_5_1	427_5_57	1259_5_1447	273_4_48	1274_6_130	1592_2_105	79_5_252	59_5_260	1824_2_394	397_2_1	2539_5_314	510_6_1	912_2_657	419_5_768
740_5_1	607_2_1	600_2_1	1346_5_104	63_5_266	111_5_707	1890_2_612	20_5_1	1078_6_152	839_2_225	527_5_1	427_5_55	1259_5_1477	273_4_46	1274_6_130	1592_2_107	79_5_252	59_5_262	1824_2_390	397_2_1	2539_5_311	510_6_1	912_2_657	419_5_741
740_5_1	607_2_1	600_2_1	1346_5_90	63_5_262	111_5_731	1890_2_591	20_5_1	1078_6_162	839_2_235	527_5_1	427_5_47	1259_5_1472	273_4_36	1274_6_132	1592_2_115	79_5_248	59_5_263	1824_2_389	397_2_1	2539_5_326	510_6_1	912_2_643	419_5_728
740_5_1	607_2_1	600_2_1	1346_5_90	63_5_257	111_5_744	1890_2_596	20_5_1	1078_6_154	839_2_263	527_5_1	427_5_47	1259_5_1509	273_4_33	1274_6_118	1592_2_114	79_5_231	59_5_256	1824_2_374	397_2_1	2539_5_332	510_6_1	912_2_634	419_5_762
740_5_1	607_2_1	600_2_1	1346_5_88	63_5_250	111_5_715	1890_2_576	20_5_1	1078_6_163	839_2_252	527_5_1	427_5_50	1259_5_1541	273_4_38	1274_6_128	1592_2_123	79_5_211	59_5_280	1824_2_376	397_2_1	2539_5_330	510_6_1	912_2_625	419_5_756
740_5_1	607_2_1	600_2_1	1346_5_96	63_5_249	111_5_747	1890_2_568	20_5_1	1078_6_166	839_2_243	527_5_1	427_5_56	1259_5_1524	273_4_42	1274_6_130	1592_2_110	79_5_224	59_5_277	1824_2_381	397_2_1	2539_5_324	510_6_1	912_2_612	419_5_772
740_5_1	607_2_1	600_2_1	1346_5_91	63_5_269	111_5_792	1890_2_541	20_5_1	1078_6_172	839_2_252	527_5_1	427_5_42	1259_5_1469	273_4_45	1274_6_138	1592_2_101	79_5_242	59_5_292	1824_2_367	397_2_1	2539_5_341	510_6_1	912_2_606	419_5_782
740_5_1	607_2_1	600_2_1	1346_5_94	63_5_280	111_5_788	1890_2_532	20_5_1	1078_6_164	839_2_245	527_5_1	427_5_36	1259_5_1465	273_4_42	1274_6_138	1592_2_97	79_5_272	59_5_290	1824_2_371	397_2_1	2539_5_319	510_6_1	912_2_608	419_5_797
740_5_1	607_2_1	600_2_1	1346_5_87	63_5_297	111_5_770	1890_2_541	20_5_1	1078_6_158	839_2_254	527_5_1	427_5_32	1259_5_1460	273_4_39	1274_6_136	1592_2_86	79_5_280	59_5_283	1824_2_375	397_2_1	2539_5_320	510_6_1	912_2_588	419_5_821
740_5_1	607_2_1	600_2_1	1346_5_98	63_5_282	111_5_759	1890_2_549	20_5_1	1078_6_149	839_2_243	527_5_1	427_5_29	1259_5_1442	273_4_40	1274_6_144	1592_2_81	79_5_325	59_5_270	1824_2_368	397_2_1	2539_5_300	510_6_1	912_2_605	419_5_831
740_5_1	607_2_1	600_2_1	1346_5_105	63_5_295	111_5_752	1890_2_539	20_5_1	1078_6_128	839_2_239	527_5_1	427_5_34	1259_5_1419	273_4_39	1274_6_161	1592_2_82	79_5_330	59_5_274	1824_2_359	397_2_1	2539_5_289	510_6_1	912_2_630	419_5_842
740_5_1	607_2_1	600_2_1	1346_5_112	63_5_285	111_5_782	1890_2_526	20_5_1	1078_6_138	839_2_244	527_5_1	427_5_39	1259_5_1365	273_4_44	1274_6_167	1592_2_77	79_5_369	59_5_271	1824_2_332	397_2_1	2539_5_305	510_6_1	912_2_601	419_5_840
740_5_1	607_2_1	600_2_1	1346_5_128	63_5_274	111_5_775	1890_2_552	20_5_1	1078_6_153	839_2_240	527_5_1	427_5_35	1259_5_1365	273_4_43	1274_6_166	1592_2_78	79_5_388	59_5_247	1824_2_316	397_2_1	2539_5_344	510_6_1	912_2_588	419_5_832
740_5_1	607_2_1	600_2_1	1346_5_125	63_5_266	111_5_765	1890_2_574	20_5_1	1078_6_152	839_2_240	527_5_1	427_5_32	1259_5_1342	273_4_33	1274_6_160	1592_2_69	79_5_381	59_5_245	1824_2_320	397_2_1	2539_5_355	510_6_1	912_2_595	419_5_872
740_5_1	607_2_1	600_2_1	1346_5_126	63_5_261	111_5_764	1890_2_558	20_5_1	1078_6_161	839_2_244	527_5_1	427_5_27	1259_5_1352	273_4_33	1274_6_146	1592_2_54	79_5_380	59_5_242	1824_2_309	397_2_1	2539_5_373	510_6_1	912_2_552	419_5_904
740_5_1	607_2_1	600_2_1	1346_5_128	63_5_264	111_5_770	1890_2_567	20_5_1	1078_6_150	839_2_239	527_5_1	427_5_26	1259_5_1350	273_4_33	1274_6_138	1592_2_70	79_5_377	59_5_233	1824_2_314	397_2_1	2539_5_410	510_6_1	912_2_540	419_5_889
740_5_1	607_2_1	600_2_1	1346_5_107	63_5_281	111_5_782	1890_2_555	20_5_1	1078_6_156	839_2_230	527_5_1	427_5_31	1259_5_1324	273_4_41	1274_6_130	1592_2_79	79_5_370	59_5_240	1824_2_316	397_2_1	2539_5_399	510_6_1	912_2_512	419_5_930
740_5_1	607_2_1	600_2_1	1346_5_104	63_5_298	111_5_751	1890_2_533	20_5_1	1078_6_147	839_2_237	527_5_1	427_5_32	1259_5_1325	273_4_41	1274_6_130	1592_2_75	79_5_354	59_5_251	1824_2_341	397_2_1	2539_5_419	510_6_1	912_2_513	419_5_945
740_5_1	607_2_1	600_2_1	1346_5_88	63_5_294	111_5_734	1890_2_518	20_5_1	1078_6_145	839_2_248	527_5_1	427_5_28	1259_5_1350	273_4_35	1274_6_132	1592_2_79	79_5_355	59_5_263	1824_2_347	397_2_1	2539_5_413	510_6_1	912_2_504	419_5_925
740_5_1	607_2_1	600_2_1	1346_5_90	63_5_330	111_5_661	1890_2_534	20_5_1	1078_6_154	839_2_280	527_5_1	427_5_27	1259_5_1357	273_4_34	1274_6_118	1592_2_75	79_5_353	59_5_263	1824_2_335	397_2_1	2539_5_405	510_6_1	912_2_495	419_5_899
740_5_1	607_2_1	600_2_1	1346_5_93	63_5_310	111_5_630	1890_2_552	20_5_1	1078_6_157	839_2_294	527_5_1	427_5_30	1259_5_1413	273_4_36	1274_6_111	1592_2_75	79_5_350	59_5_244	1824_2_351	397_2_1	2539_5_407	510_6_1	912_2_506	419_5_931
740_5_1	607_2_1	600_2_1	1346_5_96	63_5_288	111_5_610	1890_2_575	20_5_1	1078_6_161	839_2_306	527_5_1	427_5_29	1259_5_1441	273_4_42	1274_6_111	1592_2_75	79_5_327	59_5_268	1824_2_365	397_2_1	2539_5_385	510_6_1	912_2_492	419_5_955
740_5_1	607_2_1	600_2_1	1346_5_83	63_5_288	111_5_619	1890_2_591	20_5_1	1078_6_175	839_2_317	527_5_1	427_5_24	1259_5_1467	273_4_36	1274_6_102	1592_2_80	79_5_320	59_5_277	1824_2_364	397_2_1	2539_5_400	510_6_1	912_2_506	419_5_954
740_5_1	607_2_1	600_2_1	1346_5_81	63_5_283	111_5_611	1890_2_591	20_5_1	1078_6_178	839_2_325	527_5_1	427_5_24	1259_5_1488	273_4_34	1274_6_105	1592_2_79	79_5_326	59_5_267	1824_2_357	397_2_1	2539_5_414	510_6_1	912_2_514	419_5_909
740_5_1	607_2_1	600_2_1	1346_5_80	63_5_309	111_5_601	1890_2_601	20_5_1	1078_6_179	839_2_321	527_5_1	427_5_24	1259_5_1488	273_4_33	1274_6_109	1592_2_72	79_5_326	59_5_259	1824_2_357	397_2_1	2539_5_409	510_6_1	912_2_500	419_5_909
740_5_1	607_2_1	600_2_1	1346_5_89	63_5_257	111_5_586	1890_2_608	20_5_1	1078_6_190	839_2_296	527_5_1	427_5_25	1259_5_1504	273_4_38	1274_6_111	1592_2_68	79_5_351	59_5_237	1824_2_361	397_2_1	2539_5_406	510_6_1	912_2_508	419_5_903
740_5_1	607_2_1	600_2_1	1346_5_90	63_5_248	111_5_580	1890_2_587	20_5_1	1078_6_181	839_2_292	527_5_1	427_5_20	1259_5_1556	273_4_39	1274_6_122	1592_2_70	79_5_358	59_5_220	1824_2_357	397_2_1	2539_5_433	510_6_1	912_2_511	419_5_859
740_5_1	607_2_1	600_2_1	1346_5_88	63_5_232	111_5_544	1890_2_592	20_5_1	1078_6_183	839_2_294	527_5_1	427_5_21	1259_5_1592	273_4_40	1274_6_128	1592_2_66	79_5_352	59_5_232	1824_2_334	397_2_1	2539_5_416	510_6_1	912_2_522	419_5_857
740_5_1	607_2_1	600_2_1	1346_5_88	63_5_264	111_5_534	1890_2_585	20_5_1	1078_6_178	839_2_294	527_5_1	427_5_25	1259_5_1634	273_4_46	1274_6_139	1592_2_65	79_5_331	59_5_216	1824_2_339	397_2_1	2539_5_417	510_6_1	912_2_517	419_5_811
740_5_1	607_2_1	600_2_1	1346_5_89	63_5_265	111_5_507	1890_2_611	20_5_1	1078_6_172	839_2_294	527_5_1	427_5_24	1259_5_1636	273_4_37	1274_6_140	1592_2_65	79_5_340	59_5_239	1824_2_364	397_2_1	2539_5_414	510_6_1	912_2_517	419_5_792
740_5_1	607_2_1	600_2_1	1346_5_97	63_5_280	111_5_491	1890_2_623	20_5_1	1078_6_173	839_2_293	527_5_1	427_5_16	1259_5_1621	273_4_38	1274_6_141	1592_2_71	79_5_324	59_5_235	1824_2_382	397_2_1	2539_5_415	510_6_1	912_2_534	419_5_785
740_5_1	607_2_1	600_2_1	1346_5_98	63_5_288	111_5_495	1890_2_623	20_5_1	1078_6_155	839_2_292	527_5_1	427_5_14	1259_5_1587	273_4_29	1274_6_130	1592_2_88	79_5_312	59_5_234	1824_2_380	397_2_1	2539_5_405	510_6_1	912_2_534	419_5_844
740_5_1	607_2_1	600_2_1	1346_5_106	63_5_281	111_5_462	1890_2_627	20_5_1	1078_6_146	839_2_294	527_5_1	427_5_9	1259_5_1602	273_4_28	1274_6_123	1592_2_102	79_5_326	59_5_244	1824_2_395	397_2_1	2539_5_397	510_6_1	912_2_544	419_5_861
740_5_1	607_2_1	600_2_1	1346_5_108	63_5_270	111_5_477	1890_2_648	20_5_1	1078_6_126	839_2_291	527_5_1	427_5_6	1259_5_1580	273_4_26	1274_6_121	1592_2_103	79_5_329	59_5_239	1824_2_385	397_2_1	2539_5_381	510_6_1	912_2_551	419_5_863
740_5_1	607_2_1	600_2_1	1346_5_123	63_5_264	111_5_472	1890_2_629	20_5_1	1078_6_113	839_2_282	527_5_1	427_5_8	1259_5_1607	273_4_33	1274_6_123	1592_2_104	79_5_306	59_5_256	1824_2_373	397_2_1	2539_5_378	510_6_1	912_2_570	419_5_863
740_5_1	607_2_1	600_2_1	1346_5_137	63_5_285	111_5_473	1890_2_586	20_5_1	1078_6_112	839_2_287	527_5_1	427_5_10	1259_5_1565	273_4_32	1274_6_121	1592_2_116	79_5_296	59_5_251	1824_2_383	397_2_1	2539_5_395	510_6_1	912_2_580	419_5_873
740_5_1	607_2_1	600_2_1	1346_5_122	63_5_294	111_5_461	1890_2_589	20_5_1	1078_6_114	839_2_273	527_5_1	427_5_8	1259_5_1594	273_4_26	1274_6_109	1592_2_122	79_5_300	59_5_241	1824_2_395	397_2_1	2539_5_418	510_6_1	912_2_560	419_5_860
740_5_1	607_2_1	600_2_1	1346_5_116	63_5_321	111_5_466	1890_2_576	20_5_1	1078_6_125	839_2_266	527_5_1	427_5_5	1259_5_1577	273_4_22	1274_6_111	1592_2_118	79_5_311	59_5_230	1824_2_415	397_2_1	2539_5_421	510_6_1	912_2_560	419_5_837
740_5_1	607_2_1	600_2_1	1346_5_119	63_5_316	111_5_435	1890_2_592	20_5_1	1078_6_137	839_2_282	527_5_1	427_5_4	1259_5_1593	273_4_19	1274_6_119	1592_2_114	79_5_320	59_5_252	1824_2_410	397_2_1	2539_5_418	510_6_1	912_2_550	419_5_796
740_5_1	607_2_1	600_2_1	1346_5_119	63_5_335	111_5_431	1890_2_578	20_5_1	1078_6_129	839_2_262	527_5_1	427_5_4	1259_5_1617	273_4_21	1274_6_128	1592_2_115	79_5_311	59_5_244	1824_2_407	397_2_1	2539_5_427	510_6_1	912_2_556	419_5_812
740_5_1	607_2_1	600_2_1	1346_5_124	63_5_338	111_5_414	1890_2_588	20_5_1	1078_6_128	839_2_265	527_5_1	427_5_3	1259_5_1594	273_4_24	1274_6_120	1592_2_120	79_5_314	59_5_246	1824_2_386	397_2_1	2539_5_441	510_6_1	912_2_527	419_5_824
740_5_1	607_2_1	600_2_1	1346_5_125	63_5_316	111_5_416	1890_2_587	20_5_1	1078_6_129	839_2_267	527_5_1	427_5_2	1259_5_1600	273_4_14	1274_6_108	1592_2_118	79_5_310	59_5_249	1824_2_385	397_2_1	2539_5_436	510_6_1	912_2_536	419_5_824
740_5_1	607_2_1	600_2_1	1346_5_122	63_5_316	111_5_420	1890_2_567	20_5_1	1078_6_118	839_2_285	527_5_1	427_5_2	1259_5_1585	273_4_12	1274_6_101	1592_2_107	79_5_316	59_5_229	1824_2_395	397_2_1	2539_5_433	510_6_1	912_2_547	419_5_825
740_5_1	607_2_1	600_2_1	1346_5_115	63_5_318	111_5_408	1890_2_574	20_5_1	1078_6_114	839_2_288	527_5_1	427_5_2	1259_5_1612	273_4_17	1274_6_104	1592_2_113	79_5_303	59_5_241	1824_2_392	397_2_1	2539_5_439	510_6_1	912_2_552	419_5_810
740_5_1	607_2_1	600_2_1	1346_5_129	63_5_319	111_5_422	1890_2_608	20_5_1	1078_6_114	839_2_282	527_5_1	427_5_3	1259_5_1606	273_4_15	1274_6_102	1592_2_114	79_5_307	59_5_217	1824_2_373	397_2_1	2539_5_424	510_6_1	912_2_552	419_5_827
740_5_1	607_2_1	600_2_1	1346_5_143	63_5_329	111_5_450	1890_2_617	20_5_1	1078_6_112	839_2_265	527_5_1	427_5_1	1259_5_1624	273_4_16	1274_6_93	1592_2_112	79_5_303	59_5_219	1824_2_364	397_2_1	2539_5_435	510_6_1	912_2_516	419_5_849
740_5_1	607_2_1	600_2_1	1346_5_151	63_5_322	111_5_442	1890_2_587	20_5_1	1078_6_130	839_2_258	527_5_1	427_5_1	1259_5_1604	273_4_25	1274_6_96	1592_2_114	79_5_306	59_5_220	1824_2_349	397_2_1	2539_5_458	510_6_1	912_2_544	419_5_833
740_5_1	607_2_1	600_2_1	1346_5_150	63_5_348	111_5_455	1890_2_610	20_5_1	1078_6_132	839_2_263	527_5_1	427_5_2	1259_5_1555	273_4_32	1274_6_88	1592_2_109	79_5_296	59_5_217	1824_2_353	397_2_1	2539_5_453	510_6_1	912_2_534	419_5_850
740_5_1	607_2_1	600_2_1	1346_5_153	63_5_360	111_5_468	1890_2_618	20_5_1	1078_6_136	839_2_265	527_5_1	427_5_3	1259_5_1527	273_4_35	1274_6_91	1592_2_101	79_5_300	59_5_222	1824_2_344	397_2_1	2539_5_448	510_6_1	912_2_546	419_5_853
740_5_1	607_2_1	600_2_1	1346_5_172	63_5_331	111_5_468	1890_2_649	20_5_1	1078_6_142	839_2_253	527_5_1	427_5_2	1259_5_1496	273_4_33	1274_6_104	1592_2_100	79_5_306	59_5_230	1824_2_337	397_2_1	2539_5_452	510_6_1	912_2_538	419_5_854
740_5_1	607_2_1	600_2_1	1346_5_176	63_5_344	111_5_465	1890_2_655	20_5_1	1078_6_153	839_2_259	527_5_1	427_5_4	1259_5_1513	273_4_29	1274_6_95	1592_2_92	79_5_298	59_5_238	1824_2_339	397_2_1	2539_5_439	510_6_1	912_2_559	419_5_831
740_5_1	607_2_1	600_2_1	1346_5_175	63_5_364	111_5_459	1890_2_652	20_5_1	1078_6_150	839_2_278	527_5_1	427_5_5	1259_5_1489	273_4_15	1274_6_93	1592_2_92	79_5_291	59_5_268	1824_2_341	397_2_1	2539_5_421	510_6_1	912_2_574	419_5_843
740_5_1	607_2_1	600_2_1	1346_5_173	63_5_352	111_5_458	1890_2_647	20_5_1	1078_6_145	839_2_284	527_5_1	427_5_12	1259_5_1540	273_4_13	1274_6_81	1592_2_93	79_5_254	59_5_276	1824_2_335	397_2_1	2539_5_418	510_6_1	912_2_562	419_5_829
740_5_1	607_2_1	600_2_1	1346_5_164	63_5_337	111_5_449	1890_2_629	20_5_1	1078_6_159	839_2_295	527_5_1	427_5_13	1259_5_1516	273_4_10	1274_6_102	1592_2_80	79_5_282	59_5_270	1824_2_320	397_2_1	2539_5_418	510_6_1	912_2_559	419_5_870
740_5_1	607_2_1	600_2_1	1346_5_164	63_5_349	111_5_443	1890_2_606	20_5_1	1078_6_152	839_2_306	527_5_1	427_5_16	1259_5_1525	273_4_15	1274_6_108	1592_2_100	79_5_282	59_5_249	1824_2_327	397_2_1	2539_5_433	510_6_1	912_2_561	419_5_868
740_5_1	607_2_1	600_2_1	1346_5_158	63_5_365	111_5_465	1890_2_619	20_5_1	1078_6_161	839_2_299	527_5_1	427_5_22	1259_5_1455	273_4_20	1274_6_110	1592_2_95	79_5_299	59_5_250	1824_2_339	397_2_1	2539_5_444	510_6_1	912_2_537	419_5_884
740_5_1	607_2_1	600_2_1	1346_5_173	63_5_350	111_5_467	1890_2_646	20_5_1	1078_6_171	839_2_289	527_5_1	427_5_21	1259_5_1461	273_4_15	1274_6_115	1592_2_101	79_5_304	59_5_252	1824_2_334	397_2_1	2539_5_435	510_6_1	912_2_540	419_5_853
740_5_1	607_2_1	600_2_1	1346_5_182	63_5_347	111_5_473	1890_2_615	20_5_1	1078_6_175	839_2_302	527_5_1	427_5_20	1259_5_1422	273_4_16	1274_6_122	1592_2_94	79_5_304	59_5_277	1824_2_353	397_2_1	2539_5_413	510_6_1	912_2_529	419_5_858
740_5_1	607_2_1	600_2_1	1346_5_183	63_5_357	111_5_494	1890_2_601	20_5_1	1078_6_169	839_2_307	527_5_1	427_5_19	1259_5_1428	273_4_22	1274_6_119	1592_2_96	79_5_301	59_5_256	1824_2_353	397_2_1	2539_5_407	510_6_1	912_2_498	419_5_855
740_5_1	607_2_1	600_2_1	1346_5_169	63_5_369	111_5_498	1890_2_629	20_5_1	1078_6_155	839_2_308	527_5_1	427_5_11	1259_5_1490	273_4_17	1274_6_119	1592_2_86	79_5_289	59_5_250	1824_2_351	397_2_1	2539_5_398	510_6_1	912_2_512	419_5_840
740_5_1	607_2_1	600_2_1	1346_5_165	63_5_346	111_5_462	1890_2_639	20_5_1	1078_6_162	839_2_331	527_5_1	427_5_12	1259_5_1541	273_4_15	1274_6_116	1592_2_82	79_5_277	59_5_243	1824_2_356	397_2_1	2539_5_413	510_6_1	912_2_505	419_5_826
740_5_1	607_2_1	600_2_1	1346_5_171	63_5_334	111_5_490	1890_2_614	20_5_1	1078_6_142	839_2_332	527_5_1	427_5_9	1259_5_1524	273_4_13	1274_6_110	1592_2_78	79_5_286	59_5_241	1824_2_344	397_2_1	2539_5_431	510_6_1	912_2_520	419_5_853
740_5_1	607_2_1	600_2_1	1346_5_155	63_5_343	111_5_468	1890_2_629	20_5_1	1078_6_155	839_2_335	527_5_1	427_5_7	1259_5_1498	273_4_9	1274_6_116	1592_2_85	79_5_286	59_5_246	1824_2_345	397_2_1	2539_5_433	510_6_1	912_2_532	419_5_892
740_5_1	607_2_1	600_2_1	1346_5_149	63_5_348	111_5_466	1890_2_623	20_5_1	1078_6_162	839_2_346	527_5_1	427_5_7	1259_5_1492	273_4_8	1274_6_105	1592_2_88	79_5_293	59_5_232	1824_2_355	397_2_1	2539_5_406	510_6_1	912_2_525	419_5_883
740_5_1	607_2_1	600_2_1	1346_5_153	63_5_350	111_5_475	1890_2_625	20_5_1	1078_6_165	839_2_367	527_5_1	427_5_7	1259_5_1495	273_4_9	1274_6_108	1592_2_81	79_5_309	59_5_224	1824_2_332	397_2_1	2539_5_405	510_6_1	912_2_496	419_5_886
740_5_1	607_2_1	600_2_1	1346_5_146	63_5_346	111_5_490	1890_2_614	20_5_1	1078_6_181	839_2_395	527_5_1	427_5_7	1259_5_1499	273_4_4	1274_6_104	1592_2_83	79_5_322	59_5_208	1824_2_295	397_2_1	2539_5_395	510_6_1	912_2_520	419_5_882
740_5_1	607_2_1	600_2_1	1346_5_165	63_5_377	111_5_500	1890_2_605	20_5_1	1078_6_183	839_2_423	527_5_1	427_5_8	1259_5_1469	273_4_3	1274_6_103	1592_2_67	79_5_331	59_5_215	1824_2_277	397_2_1	2539_5_403	510_6_1	912_2_503	419_5_899
740_5_1	607_2_1	600_2_1	1346_5_141	63_5_382	111_5_565	1890_2_574	20_5_1	1078_6_187	839_2_423	527_5_1	427_5_5	1259_5_1436	273_4_3	1274_6_109	1592_2_61	79_5_308	59_5_244	1824_2_271	397_2_1	2539_5_439	510_6_1	912_2_510	419_5_894
740_5_1	607_2_1	600_2_1	1346_5_146	63_5_417	111_5_573	1890_2_595	20_5_1	1078_6_188	839_2_421	527_5_1	427_5_7	1259_5_1374	273_4_4	1274_6_115	1592_2_57	79_5_302	59_5_278	1824_2_270	397_2_1	2539_5_440	510_6_1	912_2_490	419_5_891
740_5_1	607_2_1	600_2_1	1346_5_145	63_5_401	111_5_589	1890_2_598	20_5_1	1078_6_186	839_2_431	527_5_1	427_5_8	1259_5_1364	273_4_4	1274_6_115	1592_2_59	79_5_307	59_5_279	1824_2_269	397_2_1	2539_5_420	510_6_1	912_2_475	419_5_896
740_5_1	607_2_1	600_2_1	1346_5_135	63_5_402	111_5_595	1890_2_615	20_5_1	1078_6_174	839_2_425	527_5_1	427_5_7	1259_5_1388	273_4_5	1274_6_122	1592_2_57	79_5_285	59_5_270	1824_2_277	397_2_1	2539_5_418	510_6_1	912_2_470	419_5_878
740_5_1	607_2_1	600_2_1	1346_5_140	63_5_369	111_5_617	1890_2_625	20_5_1	1078_6_166	839_2_439	527_5_1	427_5_9	1259_5_1393	273_4_6	1274_6_133	1592_2_48	79_5_268	59_5_285	1824_2_261	397_2_1	2539_5_427	510_6_1	912_2_462	419_5_856
740_5_1	607_2_1	600_2_1	1346_5_139	63_5_360	111_5_641	1890_2_627	20_5_1	1078_6_171	839_2_427	527_5_1	427_5_11	1259_5_1426	273_4_6	1274_6_136	1592_2_46	79_5_256	59_5_279	1824_2_274	397_2_1	2539_5_418	510_6_1	912_2_475	419_5_812
740_5_1	607_2_1	600_2_1	1346_5_141	63_5_343	111_5_640	1890_2_609	20_5_1	1078_6_160	839_2_446	527_5_1	427_5_12	1259_5_1428	273_4_7	1274_6_154	1592_2_33	79_5_267	59_5_288	1824_2_282	397_2_1	2539_5_428	510_6_1	912_2_468	419_5_791
740_5_1	607_2_1	600_2_1	1346_5_137	63_5_355	111_5_626	1890_2_618	20_5_1	1078_6_141	839_2_442	527_5_1	427_5_8	1259_5_1420	273_4_8	1274_6_148	1592_2_37	79_5_282	59_5_280	1824_2_299	397_2_1	2539_5_428	510_6_1	912_2_443	419_5_807
740_5_1	607_2_1	600_2_1	1346_5_132	63_5_367	111_5_620	1890_2_638	20_5_1	1078_6_139	839_2_444	527_5_1	427_5_8	1259_5_1474	273_4_11	1274_6_155	1592_2_24	79_5_277	59_5_282	1824_2_294	397_2_1	2539_5_425	510_6_1	912_2_419	419_5_795
740_5_1	607_2_1	600_2_1	1346_5_131	63_5_373	111_5_636	1890_2_631	20_5_1	1078_6_159	839_2_480	527_5_1	427_5_4	1259_5_1474	273_4_14	1274_6_154	1592_2_18	79_5_283	59_5_275	1824_2_281	397_2_1	2539_5_424	510_6_1	912_2_393	419_5_783
740_5_1	607_2_1	600_2_1	1346_5_115	63_5_384	111_5_642	1890_2_628	20_5_1	1078_6_162	839_2_497	527_5_1	427_5_5	1259_5_1426	273_4_15	1274_6_145	1592_2_13	79_5_290	59_5_284	1824_2_280	397_2_1	2539_5_404	510_6_1	912_2_386	419_5_818
740_5_1	607_2_1	600_2_1	1346_5_104	63_5_356	111_5_654	1890_2_635	20_5_1	1078_6_142	839_2_508	527_5_1	427_5_5	1259_5_1397	273_4_21	1274_6_144	1592_2_13	79_5_305	59_5_279	1824_2_283	397_2_1	2539_5_432	510_6_1	912_2_377	419_5_840
740_5_1	607_2_1	600_2_1	1346_5_100	63_5_332	111_5_644	1890_2_637	20_5_1	1078_6_144	839_2_487	527_5_1	427_5_4	1259_5_1383	273_4_20	1274_6_147	1592_2_14	79_5_291	59_5_307	1824_2_269	397_2_1	2539_5_450	510_6_1	912_2_395	419_5_848
740_5_1	607_2_1	600_2_1	1346_5_103	63_5_309	111_5_619	1890_2_665	20_5_1	1078_6_149	839_2_481	527_5_1	427_5_1	1259_5_1359	273_4_20	1274_6_157	1592_2_11	79_5_294	59_5_298	1824_2_260	397_2_1	2539_5_480	510_6_1	912_2_397	419_5_843
740_5_1	607_2_1	600_2_1	1346_5_112	63_5_309	397_2_1	1890_2_689	20_5_1	1078_6_145	839_2_491	527_5_1	1259_5_1371	273_4_22	1274_6_165	111_5_621	1592_2_8	79_5_301	59_5_286	1824_2_254	2539_5_480	510_6_1	912_2_398	419_5_813
740_5_1	607_2_1	600_2_1	1346_5_115	63_5_322	397_2_1	1890_2_679	20_5_1	1078_6_153	839_2_502	527_5_1	1259_5_1351	273_4_28	1274_6_177	111_5_625	1592_2_9	79_5_312	59_5_276	1824_2_243	2539_5_475	510_6_1	912_2_410	419_5_809
740_5_1	607_2_1	600_2_1	1346_5_105	63_5_323	397_2_1	1890_2_680	20_5_1	1078_6_136	839_2_495	527_5_1	1259_5_1314	273_4_31	1274_6_185	111_5_656	1592_2_11	79_5_323	59_5_289	1824_2_225	2539_5_458	510_6_1	912_2_415	419_5_813
740_5_1	607_2_1	600_2_1	1346_5_102	63_5_323	397_2_1	1890_2_687	20_5_1	1078_6_122	839_2_490	527_5_1	1259_5_1336	273_4_32	1274_6_172	111_5_652	1592_2_9	79_5_339	59_5_293	1824_2_234	2539_5_469	510_6_1	912_2_436	419_5_791
740_5_1	607_2_1	600_2_1	1346_5_107	63_5_344	397_2_1	1890_2_686	20_5_1	1078_6_129	839_2_482	527_5_1	1259_5_1282	273_4_39	1274_6_163	111_5_642	1592_2_11	79_5_345	59_5_321	1824_2_234	2539_5_477	510_6_1	912_2_431	419_5_787
740_5_1	607_2_1	600_2_1	1346_5_117	63_5_383	397_2_1	1890_2_718	20_5_1	1078_6_136	839_2_497	527_5_1	1259_5_1277	273_4_40	1274_6_173	111_5_570	1592_2_10	79_5_355	59_5_307	1824_2_215	2539_5_473	510_6_1	912_2_400	419_5_773
740_5_1	607_2_1	600_2_1	1346_5_113	63_5_389	397_2_1	1890_2_727	20_5_1	1078_6_131	839_2_493	527_5_1	1259_5_1236	273_4_48	1274_6_169	111_5_585	1592_2_12	79_5_370	59_5_315	1824_2_216	2539_5_463	510_6_1	912_2_408	419_5_780
740_5_1	607_2_1	600_2_1	1346_5_110	63_5_409	397_2_1	1890_2_729	20_5_1	1078_6_129	839_2_489	527_5_1	1259_5_1226	273_4_43	1274_6_175	111_5_574	1592_2_6	79_5_403	59_5_289	1824_2_213	2539_5_479	510_6_1	912_2_391	419_5_773
740_5_1	607_2_1	600_2_1	1346_5_106	63_5_412	397_2_1	1890_2_749	20_5_1	1078_6_117	839_2_474	527_5_1	1259_5_1236	273_4_42	1274_6_184	111_5_574	1592_2_4	79_5_419	59_5_299	1824_2_207	2539_5_466	510_6_1	912_2_398	419_5_810
740_5_1	607_2_1	600_2_1	1346_5_113	63_5_435	397_2_1	1890_2_741	20_5_1	1078_6_121	839_2_474	527_5_1	1259_5_1210	273_4_40	1274_6_182	111_5_560	1592_2_2	79_5_389	59_5_326	1824_2_206	2539_5_498	510_6_1	912_2_403	419_5_826
740_5_1	607_2_1	600_2_1	1346_5_125	63_5_443	397_2_1	1890_2_733	20_5_1	1078_6_135	839_2_460	527_5_1	1259_5_1224	273_4_37	1274_6_175	111_5_553	1592_2_1	79_5_396	59_5_328	1824_2_218	2539_5_503	510_6_1	912_2_384	419_5_809
740_5_1	59_5_348	527_5_1	1078_6_145	63_5_475	1824_2_194	839_2_464	1274_6_181	1346_5_124	397_2_1	2539_5_488	111_5_540	273_4_35	510_6_1	600_2_1	20_5_1	1259_5_1236	1890_2_719	419_5_780	79_5_386	912_2_378
740_5_1	59_5_343	527_5_1	1078_6_145	63_5_468	1824_2_180	839_2_455	1274_6_171	1346_5_112	397_2_1	2539_5_498	111_5_558	273_4_39	510_6_1	600_2_1	20_5_1	1259_5_1260	1890_2_718	419_5_730	79_5_382	912_2_401
740_5_1	59_5_351	527_5_1	1078_6_150	63_5_442	1824_2_205	839_2_469	1274_6_141	1346_5_111	397_2_1	2539_5_489	111_5_560	273_4_47	510_6_1	600_2_1	20_5_1	1259_5_1245	1890_2_726	419_5_721	79_5_377	912_2_426
740_5_1	59_5_346	527_5_1	1078_6_156	63_5_453	1824_2_213	839_2_497	1274_6_150	1346_5_118	397_2_1	2539_5_462	111_5_536	273_4_44	510_6_1	600_2_1	20_5_1	1259_5_1273	1890_2_705	419_5_719	79_5_350	912_2_435
740_5_1	59_5_339	527_5_1	1078_6_138	63_5_415	1824_2_231	839_2_501	1274_6_133	1346_5_124	397_2_1	2539_5_469	111_5_517	273_4_54	510_6_1	600_2_1	20_5_1	1259_5_1264	1890_2_727	419_5_762	79_5_345	912_2_454
740_5_1	59_5_322	527_5_1	1078_6_129	63_5_436	1824_2_228	839_2_528	1274_6_142	1346_5_113	397_2_1	2539_5_457	111_5_518	273_4_50	510_6_1	600_2_1	20_5_1	1259_5_1278	1890_2_728	419_5_766	79_5_350	912_2_447
740_5_1	59_5_299	527_5_1	1078_6_133	63_5_448	1824_2_235	839_2_551	1274_6_135	1346_5_108	397_2_1	2539_5_468	111_5_511	273_4_48	510_6_1	600_2_1	20_5_1	1259_5_1325	1890_2_748	419_5_750	79_5_341	912_2_431
740_5_1	59_5_282	527_5_1	1078_6_145	63_5_463	1824_2_245	839_2_554	1274_6_143	1346_5_94	397_2_1	2539_5_447	111_5_479	273_4_54	510_6_1	600_2_1	20_5_1	1259_5_1336	1890_2_775	419_5_737	79_5_366	912_2_424
740_5_1	59_5_265	527_5_1	1078_6_146	63_5_465	1824_2_250	839_2_570	1274_6_146	1346_5_88	397_2_1	2539_5_442	111_5_481	273_4_56	510_6_1	600_2_1	20_5_1	1259_5_1319	1890_2_802	419_5_728	79_5_385	912_2_418
740_5_1	59_5_282	527_5_1	1078_6_149	63_5_482	1824_2_255	839_2_601	1274_6_136	1346_5_85	397_2_1	2539_5_440	111_5_466	273_4_55	510_6_1	600_2_1	20_5_1	1259_5_1265	1890_2_796	419_5_732	79_5_389	912_2_426
740_5_1	59_5_278	527_5_1	1078_6_135	63_5_484	1824_2_253	839_2_582	1274_6_136	1346_5_99	397_2_1	2539_5_462	111_5_480	273_4_50	510_6_1	600_2_1	20_5_1	1259_5_1282	1890_2_813	419_5_713	79_5_392	912_2_417
740_5_1	59_5_277	527_5_1	1078_6_126	63_5_486	1824_2_277	839_2_570	1274_6_139	1346_5_123	397_2_1	2539_5_481	111_5_475	273_4_41	510_6_1	600_2_1	20_5_1	1259_5_1283	1890_2_784	419_5_709	79_5_393	912_2_417
740_5_1	59_5_299	527_5_1	1078_6_130	63_5_497	1824_2_279	839_2_548	1274_6_130	1346_5_127	397_2_1	2539_5_492	111_5_513	273_4_37	510_6_1	600_2_1	20_5_1	1259_5_1220	1890_2_795	419_5_690	79_5_377	912_2_416
740_5_1	59_5_292	527_5_1	1078_6_116	63_5_510	1824_2_286	839_2_557	1274_6_109	1346_5_126	397_2_1	2539_5_499	111_5_520	273_4_46	510_6_1	600_2_1	20_5_1	1259_5_1225	1890_2_794	419_5_651	79_5_387	912_2_414
740_5_1	59_5_310	527_5_1	1078_6_112	63_5_475	1824_2_269	839_2_579	1274_6_97	1346_5_117	397_2_1	2539_5_516	111_5_520	273_4_50	510_6_1	600_2_1	20_5_1	1259_5_1236	1890_2_788	419_5_651	79_5_380	912_2_432
740_5_1	59_5_327	527_5_1	1078_6_125	63_5_471	1824_2_258	839_2_540	1274_6_99	1346_5_118	397_2_1	2539_5_550	111_5_519	273_4_45	510_6_1	600_2_1	20_5_1	1259_5_1202	1890_2_802	419_5_634	79_5_380	912_2_432
740_5_1	59_5_328	527_5_1	1078_6_123	63_5_493	1824_2_265	839_2_544	1274_6_103	1346_5_119	397_2_1	2539_5_538	111_5_509	273_4_60	510_6_1	600_2_1	20_5_1	1259_5_1196	1890_2_781	419_5_631	79_5_348	912_2_441
740_5_1	59_5_333	527_5_1	1078_6_119	63_5_500	1824_2_265	839_2_546	1274_6_96	1346_5_128	397_2_1	2539_5_543	111_5_504	273_4_67	510_6_1	600_2_1	20_5_1	1259_5_1186	1890_2_778	419_5_624	79_5_335	912_2_454
740_5_1	59_5_350	527_5_1	1078_6_108	63_5_509	1824_2_266	839_2_545	1274_6_96	1346_5_146	397_2_1	2539_5_526	111_5_520	273_4_64	510_6_1	600_2_1	20_5_1	1259_5_1174	1890_2_771	419_5_624	79_5_336	912_2_455
740_5_1	59_5_367	527_5_1	1078_6_107	63_5_497	1824_2_294	839_2_538	1274_6_104	1346_5_142	397_2_1	2539_5_509	111_5_500	273_4_60	510_6_1	600_2_1	20_5_1	1259_5_1176	1890_2_784	419_5_604	79_5_341	912_2_462
740_5_1	59_5_357	527_5_1	1078_6_109	63_5_503	1824_2_301	839_2_546	1274_6_103	1346_5_159	397_2_1	2539_5_493	111_5_470	273_4_60	510_6_1	600_2_1	20_5_1	1259_5_1176	1890_2_765	419_5_610	79_5_343	912_2_498
740_5_1	59_5_377	527_5_1	1078_6_91	63_5_492	1824_2_300	839_2_551	1274_6_103	1346_5_168	397_2_1	2539_5_483	111_5_471	273_4_67	510_6_1	600_2_1	20_5_1	1259_5_1184	1890_2_782	419_5_607	79_5_319	912_2_483
740_5_1	59_5_342	527_5_1	1078_6_79	63_5_498	1824_2_309	839_2_520	1274_6_89	1346_5_184	397_2_1	2539_5_488	111_5_457	273_4_55	510_6_1	600_2_1	20_5_1	1259_5_1213	1890_2_835	419_5_607	79_5_337	912_2_480
740_5_1	59_5_340	527_5_1	1078_6_69	63_5_488	1824_2_309	839_2_505	1274_6_87	1346_5_175	397_2_1	2539_5_499	111_5_461	273_4_50	510_6_1	600_2_1	20_5_1	1259_5_1236	1890_2_836	419_5_626	79_5_334	912_2_489
740_5_1	59_5_330	527_5_1	1078_6_62	63_5_482	1824_2_298	839_2_511	1274_6_88	1346_5_156	397_2_1	2539_5_485	111_5_466	273_4_54	510_6_1	600_2_1	20_5_1	1259_5_1276	1890_2_825	419_5_646	79_5_333	912_2_495
740_5_1	59_5_314	527_5_1	1078_6_64	63_5_482	1824_2_282	839_2_486	1274_6_90	1346_5_165	397_2_1	2539_5_501	111_5_456	273_4_48	510_6_1	600_2_1	20_5_1	1259_5_1320	1890_2_786	419_5_630	79_5_331	912_2_486
740_5_1	59_5_295	527_5_1	1078_6_59	63_5_476	1824_2_286	839_2_462	1274_6_84	1346_5_179	397_2_1	2539_5_518	111_5_456	273_4_49	510_6_1	600_2_1	20_5_1	1259_5_1315	1890_2_799	419_5_621	79_5_336	912_2_483
740_5_1	59_5_268	527_5_1	1078_6_62	63_5_473	1824_2_303	839_2_430	1274_6_78	1346_5_185	397_2_1	2539_5_526	111_5_466	273_4_52	510_6_1	600_2_1	20_5_1	1259_5_1328	1890_2_794	419_5_635	79_5_327	912_2_487
740_5_1	59_5_242	527_5_1	1078_6_55	63_5_487	1824_2_301	839_2_428	1274_6_75	1346_5_186	397_2_1	2539_5_503	111_5_476	273_4_61	510_6_1	600_2_1	20_5_1	1259_5_1315	1890_2_802	419_5_653	79_5_329	912_2_476
740_5_1	59_5_233	527_5_1	1078_6_62	63_5_502	1824_2_299	839_2_454	1274_6_62	1346_5_193	397_2_1	2539_5_490	111_5_489	273_4_68	510_6_1	600_2_1	20_5_1	1259_5_1329	1890_2_768	419_5_666	79_5_313	912_2_495
740_5_1	59_5_227	527_5_1	1078_6_56	63_5_509	1824_2_293	839_2_454	1274_6_66	1346_5_204	397_2_1	2539_5_492	111_5_485	273_4_70	510_6_1	600_2_1	20_5_1	1259_5_1291	1890_2_764	419_5_684	79_5_306	912_2_498
740_5_1	59_5_228	527_5_1	1078_6_59	63_5_520	1824_2_280	839_2_469	1274_6_60	1346_5_193	397_2_1	2539_5_502	111_5_503	273_4_72	510_6_1	600_2_1	20_5_1	1259_5_1225	1890_2_762	419_5_709	79_5_321	912_2_511
740_5_1	59_5_261	527_5_1	1078_6_62	63_5_530	1824_2_280	839_2_480	1274_6_78	1346_5_181	397_2_1	2539_5_446	111_5_499	273_4_73	510_6_1	600_2_1	20_5_1	1259_5_1250	1890_2_796	419_5_685	79_5_322	912_2_510
740_5_1	59_5_254	527_5_1	1078_6_65	63_5_565	1824_2_275	839_2_461	1274_6_78	1346_5_179	397_2_1	2539_5_415	111_5_522	273_4_81	510_6_1	600_2_1	20_5_1	1259_5_1223	1890_2_825	419_5_694	79_5_316	912_2_545
740_5_1	59_5_260	527_5_1	1078_6_68	63_5_571	1824_2_284	839_2_436	1274_6_79	1346_5_201	397_2_1	2539_5_396	111_5_527	273_4_83	510_6_1	600_2_1	20_5_1	1259_5_1192	1890_2_803	419_5_707	79_5_328	912_2_574
740_5_1	59_5_273	527_5_1	1078_6_74	63_5_589	1824_2_257	839_2_430	1274_6_85	1346_5_192	397_2_1	2539_5_361	111_5_522	273_4_94	510_6_1	600_2_1	20_5_1	1259_5_1159	1890_2_793	419_5_726	79_5_343	912_2_582
740_5_1	59_5_287	527_5_1	1078_6_80	63_5_555	1824_2_258	839_2_428	1274_6_76	1346_5_184	397_2_1	2539_5_377	111_5_550	273_4_89	510_6_1	600_2_1	20_5_1	1259_5_1125	1890_2_796	419_5_742	79_5_363	912_2_555
740_5_1	59_5_292	527_5_1	1078_6_92	63_5_553	1824_2_268	839_2_436	1274_6_71	1346_5_188	397_2_1	2539_5_379	111_5_562	273_4_98	510_6_1	600_2_1	20_5_1	1259_5_1107	1890_2_809	419_5_747	79_5_356	912_2_525
740_5_1	59_5_297	527_5_1	1078_6_106	63_5_565	1824_2_263	839_2_422	1274_6_80	1346_5_189	397_2_1	2539_5_394	111_5_562	273_4_89	510_6_1	600_2_1	20_5_1	1259_5_1054	1890_2_798	419_5_764	79_5_346	912_2_531
740_5_1	59_5_309	527_5_1	1078_6_113	63_5_558	1824_2_232	839_2_424	1274_6_80	1346_5_184	397_2_1	2539_5_416	111_5_575	273_4_88	510_6_1	600_2_1	20_5_1	1259_5_1125	1890_2_837	419_5_728	79_5_328	912_2_511
740_5_1	59_5_333	527_5_1	1078_6_106	63_5_557	1824_2_257	839_2_410	1274_6_81	1346_5_203	397_2_1	2539_5_411	111_5_562	273_4_86	510_6_1	600_2_1	20_5_1	1259_5_1137	1890_2_853	419_5_727	79_5_322	912_2_514
740_5_1	59_5_318	527_5_1	1078_6_114	63_5_558	1824_2_287	839_2_401	1274_6_88	1346_5_215	397_2_1	2539_5_396	111_5_513	273_4_96	510_6_1	600_2_1	20_5_1	1259_5_1111	1890_2_875	419_5_711	79_5_323	912_2_541
740_5_1	59_5_326	527_5_1	1078_6_104	63_5_570	1824_2_291	839_2_419	1274_6_85	1346_5_202	397_2_1	2539_5_396	111_5_480	273_4_99	510_6_1	600_2_1	20_5_1	1259_5_1104	1890_2_863	419_5_731	79_5_336	912_2_532
740_5_1	59_5_313	527_5_1	1078_6_104	63_5_558	1824_2_273	839_2_418	1274_6_74	1346_5_203	397_2_1	2539_5_409	111_5_494	273_4_103	510_6_1	600_2_1	20_5_1	1259_5_1117	1890_2_876	419_5_720	79_5_339	912_2_536
740_5_1	59_5_305	527_5_1	1078_6_87	63_5_506	1824_2_274	839_2_420	1274_6_75	1346_5_203	397_2_1	2539_5_436	111_5_466	273_4_113	510_6_1	600_2_1	20_5_1	1259_5_1105	1890_2_842	419_5_744	79_5_349	912_2_539
740_5_1	59_5_311	527_5_1	1078_6_76	63_5_503	1824_2_282	839_2_435	1274_6_75	1346_5_196	397_2_1	2539_5_430	111_5_454	273_4_112	510_6_1	600_2_1	20_5_1	1259_5_1109	1890_2_806	419_5_771	79_5_344	912_2_520
740_5_1	59_5_318	527_5_1	1078_6_67	63_5_500	1824_2_282	839_2_448	1274_6_74	1346_5_192	397_2_1	2539_5_445	111_5_456	273_4_105	510_6_1	600_2_1	20_5_1	1259_5_1053	1890_2_834	419_5_766	79_5_358	912_2_513
740_5_1	59_5_311	527_5_1	1078_6_57	63_5_490	1824_2_263	839_2_474	1274_6_71	1346_5_173	397_2_1	2539_5_433	111_5_478	273_4_101	510_6_1	600_2_1	20_5_1	1259_5_1067	1890_2_797	419_5_768	79_5_375	912_2_521
740_5_1	59_5_311	527_5_1	1078_6_66	63_5_495	1824_2_253	839_2_444	1274_6_72	1346_5_174	397_2_1	2539_5_465	111_5_512	273_4_100	510_6_1	600_2_1	20_5_1	1259_5_1089	1890_2_786	419_5_754	79_5_372	912_2_537
740_5_1	59_5_311	527_5_1	1078_6_84	63_5_469	1824_2_285	839_2_421	1274_6_73	1346_5_182	397_2_1	2539_5_494	111_5_513	273_4_88	510_6_1	600_2_1	20_5_1	1259_5_1085	1890_2_801	419_5_760	79_5_392	912_2_528
740_5_1	59_5_310	527_5_1	1078_6_76	63_5_478	1824_2_301	839_2_427	1274_6_60	1346_5_172	397_2_1	2539_5_508	111_5_523	273_4_72	510_6_1	600_2_1	20_5_1	1259_5_1106	1890_2_811	419_5_766	79_5_394	912_2_507
740_5_1	59_5_327	527_5_1	1078_6_77	63_5_506	1824_2_304	839_2_408	1274_6_52	1346_5_176	397_2_1	2539_5_516	111_5_502	273_4_67	510_6_1	600_2_1	20_5_1	1259_5_1096	1890_2_792	419_5_784	79_5_393	912_2_491
740_5_1	59_5_327	527_5_1	1078_6_78	63_5_503	1824_2_314	839_2_405	1274_6_50	1346_5_181	397_2_1	2539_5_528	111_5_502	273_4_68	510_6_1	600_2_1	20_5_1	1259_5_1062	1890_2_783	419_5_806	79_5_415	912_2_495
740_5_1	59_5_311	527_5_1	1078_6_85	63_5_520	1824_2_307	839_2_437	1274_6_47	1346_5_183	397_2_1	2539_5_538	111_5_497	273_4_67	510_6_1	600_2_1	20_5_1	1259_5_1043	1890_2_744	419_5_794	79_5_414	912_2_506
740_5_1	59_5_314	527_5_1	1078_6_73	63_5_494	1824_2_296	839_2_446	1274_6_48	1346_5_186	397_2_1	2539_5_554	111_5_484	273_4_78	510_6_1	600_2_1	20_5_1	1259_5_1038	1890_2_750	419_5_797	79_5_411	912_2_494
740_5_1	59_5_313	527_5_1	1078_6_91	63_5_510	1824_2_316	839_2_428	1274_6_55	1346_5_172	397_2_1	2539_5_549	111_5_478	273_4_67	510_6_1	600_2_1	20_5_1	1259_5_1045	1890_2_786	419_5_763	79_5_413	912_2_504
740_5_1	59_5_296	527_5_1	1078_6_88	63_5_500	1824_2_329	839_2_428	1274_6_48	1346_5_173	397_2_1	2539_5_534	111_5_475	273_4_64	510_6_1	600_2_1	20_5_1	1259_5_1071	1890_2_778	419_5_759	79_5_428	912_2_516
740_5_1	59_5_288	527_5_1	1078_6_83	63_5_507	1824_2_309	839_2_429	1274_6_54	1346_5_181	397_2_1	2539_5_540	111_5_477	273_4_65	510_6_1	600_2_1	20_5_1	1259_5_1102	1890_2_779	419_5_777	79_5_414	912_2_518
740_5_1	59_5_275	527_5_1	1078_6_78	63_5_525	1824_2_313	839_2_440	1274_6_50	1346_5_170	397_2_1	2539_5_533	111_5_495	273_4_56	510_6_1	600_2_1	20_5_1	1259_5_1072	1890_2_791	419_5_783	79_5_439	912_2_493
740_5_1	59_5_274	527_5_1	1078_6_80	63_5_532	1824_2_302	839_2_432	1274_6_47	1346_5_151	397_2_1	2539_5_526	111_5_520	273_4_50	510_6_1	600_2_1	20_5_1	1259_5_1057	1890_2_760	419_5_779	79_5_446	912_2_512
740_5_1	59_5_267	527_5_1	1078_6_78	63_5_569	1824_2_295	839_2_441	1274_6_51	1346_5_160	397_2_1	2539_5_508	111_5_497	273_4_43	510_6_1	600_2_1	20_5_1	1259_5_1061	1890_2_750	419_5_765	79_5_460	912_2_532
740_5_1	59_5_274	527_5_1	1078_6_67	63_5_578	1824_2_309	839_2_424	1274_6_43	1346_5_164	397_2_1	2539_5_534	111_5_513	273_4_45	510_6_1	600_2_1	20_5_1	1259_5_1064	1890_2_746	419_5_732	79_5_453	912_2_516
740_5_1	59_5_299	527_5_1	1078_6_71	63_5_558	1824_2_289	839_2_420	1274_6_50	1346_5_187	397_2_1	2539_5_531	111_5_517	273_4_52	510_6_1	600_2_1	20_5_1	1259_5_1057	1890_2_752	419_5_723	79_5_445	912_2_518
740_5_1	59_5_308	527_5_1	1078_6_72	63_5_573	1824_2_295	839_2_410	1274_6_64	1346_5_178	397_2_1	2539_5_563	111_5_526	273_4_44	510_6_1	600_2_1	20_5_1	1259_5_1027	1890_2_728	419_5_726	79_5_461	912_2_489
740_5_1	59_5_322	527_5_1	1078_6_79	63_5_631	1824_2_308	839_2_405	1274_6_62	1346_5_171	397_2_1	2539_5_550	111_5_523	273_4_38	510_6_1	600_2_1	20_5_1	1259_5_1028	1890_2_711	419_5_695	79_5_475	912_2_474
740_5_1	59_5_309	527_5_1	1078_6_82	63_5_649	1824_2_320	839_2_391	1274_6_59	1346_5_183	397_2_1	2539_5_572	111_5_545	273_4_36	510_6_1	600_2_1	20_5_1	1259_5_1023	1890_2_690	419_5_705	79_5_449	912_2_467
740_5_1	59_5_328	527_5_1	1078_6_78	63_5_665	1824_2_311	839_2_428	1274_6_56	1346_5_177	397_2_1	2539_5_579	111_5_523	273_4_33	510_6_1	600_2_1	20_5_1	1259_5_1013	1890_2_711	419_5_698	79_5_432	912_2_457
740_5_1	59_5_314	527_5_1	1078_6_90	63_5_647	1824_2_308	839_2_442	1274_6_54	1346_5_192	397_2_1	2539_5_579	111_5_503	273_4_17	510_6_1	600_2_1	20_5_1	1259_5_1004	1890_2_724	419_5_677	79_5_446	912_2_458
740_5_1	59_5_312	527_5_1	1078_6_89	63_5_633	1824_2_323	839_2_440	1274_6_46	1346_5_195	397_2_1	2539_5_591	111_5_506	273_4_16	510_6_1	600_2_1	20_5_1	1259_5_1009	1890_2_724	419_5_669	79_5_432	912_2_446
740_5_1	59_5_313	527_5_1	1078_6_101	63_5_655	1824_2_308	839_2_454	1274_6_42	1346_5_202	397_2_1	2539_5_613	111_5_505	273_4_19	510_6_1	600_2_1	20_5_1	1259_5_1005	1890_2_701	419_5_643	79_5_434	912_2_441
740_5_1	59_5_306	527_5_1	1078_6_101	63_5_652	1824_2_312	839_2_454	1274_6_41	1346_5_197	397_2_1	2539_5_633	111_5_496	273_4_18	510_6_1	600_2_1	20_5_1	1259_5_1015	1890_2_724	419_5_651	79_5_436	912_2_444
740_5_1	59_5_312	527_5_1	1078_6_98	63_5_628	1824_2_299	839_2_470	1274_6_37	1346_5_208	397_2_1	2539_5_625	111_5_481	273_4_17	510_6_1	600_2_1	20_5_1	1259_5_992	1890_2_762	419_5_661	79_5_426	912_2_470
740_5_1	59_5_278	527_5_1	1078_6_88	63_5_658	1824_2_286	839_2_500	1274_6_31	1346_5_210	397_2_1	2539_5_603	111_5_475	273_4_19	510_6_1	600_2_1	20_5_1	1259_5_975	1890_2_774	419_5_674	79_5_450	912_2_464
740_5_1	59_5_292	527_5_1	1078_6_88	63_5_628	1824_2_275	839_2_489	1274_6_26	1346_5_238	397_2_1	2539_5_606	111_5_513	273_4_29	510_6_1	600_2_1	20_5_1	1259_5_959	1890_2_790	419_5_659	79_5_426	912_2_463
740_5_1	59_5_302	527_5_1	1078_6_73	63_5_634	1824_2_245	839_2_507	1274_6_28	1346_5_220	397_2_1	2539_5_660	111_5_551	273_4_36	510_6_1	600_2_1	20_5_1	1259_5_975	1890_2_777	419_5_641	79_5_419	912_2_448
740_5_1	59_5_304	527_5_1	1078_6_66	63_5_623	1824_2_245	839_2_514	1274_6_34	1346_5_217	397_2_1	2539_5_645	111_5_554	273_4_37	510_6_1	600_2_1	20_5_1	1259_5_993	1890_2_784	419_5_622	79_5_416	912_2_472
740_5_1	59_5_315	527_5_1	1078_6_65	63_5_602	1824_2_248	839_2_508	1274_6_31	1346_5_227	397_2_1	2539_5_626	111_5_539	273_4_47	510_6_1	600_2_1	20_5_1	1259_5_1003	1890_2_787	419_5_617	79_5_425	912_2_473
740_5_1	59_5_314	527_5_1	1078_6_63	63_5_607	1824_2_248	839_2_508	1274_6_28	1346_5_244	397_2_1	2539_5_630	111_5_545	273_4_39	510_6_1	600_2_1	20_5_1	1259_5_1015	1890_2_810	419_5_616	79_5_415	912_2_467
740_5_1	59_5_344	527_5_1	1078_6_69	63_5_614	1824_2_238	839_2_494	1274_6_29	1346_5_238	397_2_1	2539_5_616	111_5_535	273_4_46	510_6_1	600_2_1	20_5_1	1259_5_1019	1890_2_816	419_5_595	79_5_427	912_2_474
740_5_1	59_5_347	527_5_1	1078_6_55	63_5_594	1824_2_226	839_2_508	1274_6_22	1346_5_242	397_2_1	2539_5_630	111_5_534	273_4_60	510_6_1	600_2_1	20_5_1	1259_5_1025	1890_2_799	419_5_590	79_5_427	912_2_498
740_5_1	59_5_355	527_5_1	1078_6_45	63_5_633	1824_2_240	839_2_497	1274_6_19	1346_5_253	397_2_1	2539_5_623	111_5_517	273_4_58	510_6_1	600_2_1	20_5_1	1259_5_1011	1890_2_776	419_5_602	79_5_409	912_2_496
740_5_1	59_5_378	527_5_1	1078_6_37	63_5_600	1824_2_234	839_2_517	1274_6_18	1346_5_275	397_2_1	2539_5_623	111_5_524	273_4_60	510_6_1	600_2_1	20_5_1	1259_5_1000	1890_2_750	419_5_661	79_5_375	912_2_482
740_5_1	59_5_392	527_5_1	1078_6_32	63_5_601	1824_2_237	839_2_512	1274_6_21	1346_5_277	397_2_1	2539_5_654	111_5_502	273_4_61	510_6_1	600_2_1	20_5_1	1259_5_996	1890_2_727	419_5_674	79_5_357	912_2_505
740_5_1	59_5_382	527_5_1	1078_6_27	63_5_635	1824_2_230	839_2_516	1274_6_15	1346_5_289	397_2_1	2539_5_645	111_5_498	273_4_53	510_6_1	600_2_1	20_5_1	1259_5_1009	1890_2_690	419_5_663	79_5_379	912_2_496
740_5_1	59_5_390	527_5_1	1078_6_24	63_5_636	1824_2_230	839_2_519	1274_6_13	1346_5_287	397_2_1	2539_5_638	111_5_504	273_4_56	510_6_1	600_2_1	20_5_1	1259_5_1024	1890_2_699	419_5_665	79_5_361	912_2_494
740_5_1	59_5_413	527_5_1	1078_6_21	63_5_634	1824_2_236	839_2_542	1274_6_17	1346_5_278	397_2_1	2539_5_636	111_5_481	273_4_60	510_6_1	600_2_1	20_5_1	1259_5_996	1890_2_662	419_5_674	79_5_368	912_2_481
740_5_1	59_5_423	527_5_1	1078_6_16	63_5_608	1824_2_219	839_2_549	1274_6_17	1346_5_278	397_2_1	2539_5_626	111_5_493	273_4_70	510_6_1	600_2_1	20_5_1	1259_5_991	1890_2_663	419_5_675	79_5_359	912_2_507
740_5_1	59_5_430	527_5_1	1078_6_17	63_5_588	1824_2_204	839_2_552	1274_6_18	1346_5_289	397_2_1	2539_5_608	111_5_518	273_4_72	510_6_1	600_2_1	20_5_1	1259_5_973	1890_2_651	419_5_663	79_5_356	912_2_521
740_5_1	59_5_418	527_5_1	1078_6_19	63_5_590	1824_2_203	839_2_528	1274_6_15	1346_5_295	397_2_1	2539_5_574	111_5_557	273_4_68	510_6_1	600_2_1	20_5_1	1259_5_961	1890_2_642	419_5_682	79_5_355	912_2_538
740_5_1	59_5_439	527_5_1	1078_6_22	63_5_595	1824_2_209	839_2_506	1274_6_10	1346_5_302	397_2_1	2539_5_569	111_5_555	273_4_62	510_6_1	600_2_1	20_5_1	1259_5_929	1890_2_664	419_5_680	79_5_353	912_2_557
740_5_1	59_5_415	527_5_1	1078_6_23	63_5_599	1824_2_208	839_2_524	1274_6_11	1346_5_310	397_2_1	2539_5_576	111_5_561	273_4_56	510_6_1	600_2_1	20_5_1	1259_5_935	1890_2_668	419_5_690	79_5_365	912_2_579
740_5_1	59_5_437	527_5_1	1078_6_23	63_5_575	1824_2_216	839_2_506	1274_6_9	1346_5_325	397_2_1	2539_5_573	111_5_552	273_4_60	510_6_1	600_2_1	20_5_1	1259_5_893	1890_2_676	419_5_710	79_5_335	912_2_590
740_5_1	59_5_472	527_5_1	1078_6_25	63_5_559	1824_2_200	839_2_503	1274_6_6	1346_5_326	397_2_1	2539_5_557	111_5_551	273_4_50	510_6_1	600_2_1	20_5_1	1259_5_891	1890_2_672	419_5_714	79_5_319	912_2_606
740_5_1	59_5_487	527_5_1	1078_6_31	63_5_593	1824_2_196	839_2_524	1274_6_6	1346_5_320	397_2_1	2539_5_542	111_5_565	273_4_51	510_6_1	600_2_1	20_5_1	1259_5_898	1890_2_654	419_5_699	79_5_298	912_2_615
740_5_1	59_5_496	527_5_1	1078_6_32	63_5_593	1824_2_188	839_2_533	1274_6_6	1346_5_320	397_2_1	2539_5_511	111_5_582	273_4_52	510_6_1	600_2_1	20_5_1	1259_5_897	1890_2_667	419_5_691	79_5_284	912_2_621
740_5_1	59_5_503	527_5_1	1078_6_35	63_5_574	1824_2_183	839_2_525	1274_6_8	1346_5_313	397_2_1	2539_5_514	111_5_590	273_4_53	510_6_1	600_2_1	20_5_1	1259_5_892	1890_2_673	419_5_695	79_5_278	912_2_649
740_5_1	59_5_525	527_5_1	1078_6_32	63_5_541	1824_2_189	839_2_500	1274_6_6	1346_5_322	397_2_1	2539_5_500	111_5_586	273_4_61	510_6_1	600_2_1	20_5_1	1259_5_866	1890_2_665	419_5_704	79_5_278	912_2_684
740_5_1	59_5_524	527_5_1	1078_6_30	63_5_538	1824_2_202	839_2_532	1274_6_3	1346_5_320	397_2_1	2539_5_495	111_5_569	273_4_67	510_6_1	600_2_1	20_5_1	1259_5_805	1890_2_680	419_5_680	79_5_292	912_2_679
740_5_1	59_5_538	527_5_1	1078_6_20	63_5_536	1824_2_189	839_2_540	1274_6_3	1346_5_305	397_2_1	2539_5_472	111_5_588	273_4_66	510_6_1	600_2_1	20_5_1	1259_5_794	1890_2_724	419_5_694	79_5_295	912_2_690
740_5_1	59_5_509	527_5_1	1078_6_23	63_5_562	1824_2_180	839_2_527	1274_6_3	1346_5_299	397_2_1	2539_5_477	111_5_610	273_4_57	510_6_1	600_2_1	20_5_1	1259_5_764	1890_2_717	419_5_719	79_5_288	912_2_678
740_5_1	59_5_511	527_5_1	1078_6_26	63_5_570	1824_2_184	839_2_504	1274_6_1	1346_5_309	397_2_1	2539_5_477	111_5_608	273_4_47	510_6_1	600_2_1	20_5_1	1259_5_792	1890_2_728	419_5_740	79_5_285	912_2_671
740_5_1	59_5_512	527_5_1	1078_6_24	63_5_542	1824_2_189	839_2_511	1346_5_306	397_2_1	2539_5_443	111_5_641	273_4_43	600_2_1	20_5_1	1259_5_794	1890_2_716	419_5_780	79_5_297	912_2_675
740_5_1	59_5_524	527_5_1	1078_6_32	63_5_526	1824_2_197	839_2_522	1346_5_297	397_2_1	2539_5_457	111_5_635	273_4_39	600_2_1	20_5_1	1259_5_796	1890_2_723	419_5_761	79_5_313	912_2_641
740_5_1	59_5_562	527_5_1	1078_6_37	63_5_536	1824_2_190	839_2_528	1346_5_289	397_2_1	2539_5_448	111_5_614	273_4_33	600_2_1	20_5_1	1259_5_815	1890_2_740	419_5_763	79_5_314	912_2_628
740_5_1	59_5_575	527_5_1	1078_6_31	63_5_525	1824_2_200	839_2_528	1346_5_260	397_2_1	2539_5_458	111_5_619	273_4_35	600_2_1	20_5_1	1259_5_795	1890_2_739	419_5_778	79_5_312	912_2_629
740_5_1	59_5_578	527_5_1	1078_6_40	63_5_537	1824_2_192	839_2_539	1346_5_265	397_2_1	2539_5_452	111_5_579	273_4_38	600_2_1	20_5_1	1259_5_801	1890_2_785	419_5_749	79_5_298	912_2_627
740_5_1	59_5_571	527_5_1	1078_6_33	63_5_523	1824_2_193	839_2_545	1346_5_269	397_2_1	2539_5_434	111_5_552	273_4_39	600_2_1	20_5_1	1259_5_794	1890_2_791	419_5_776	79_5_296	912_2_642
740_5_1	59_5_568	527_5_1	1078_6_34	63_5_524	1824_2_196	839_2_538	1346_5_255	397_2_1	2539_5_439	111_5_557	273_4_44	600_2_1	20_5_1	1259_5_780	1890_2_787	419_5_770	79_5_302	912_2_631
740_5_1	59_5_533	527_5_1	1078_6_38	63_5_525	1824_2_209	839_2_546	1346_5_261	397_2_1	2539_5_428	111_5_606	273_4_45	600_2_1	20_5_1	1259_5_756	1890_2_771	419_5_774	79_5_319	912_2_638
740_5_1	59_5_561	527_5_1	1078_6_51	63_5_532	1824_2_222	839_2_578	1346_5_267	397_2_1	2539_5_428	111_5_599	273_4_51	600_2_1	20_5_1	1259_5_731	1890_2_743	419_5_779	79_5_321	912_2_634
740_5_1	59_5_546	527_5_1	1078_6_49	63_5_532	1824_2_211	839_2_582	1346_5_304	397_2_1	2539_5_437	111_5_604	273_4_51	600_2_1	20_5_1	1259_5_725	1890_2_737	419_5_786	79_5_312	912_2_657
740_5_1	59_5_544	527_5_1	1078_6_59	63_5_561	1824_2_201	839_2_604	1346_5_292	397_2_1	2539_5_441	111_5_600	273_4_45	600_2_1	20_5_1	1259_5_737	1890_2_706	419_5_779	79_5_311	912_2_675
740_5_1	59_5_552	527_5_1	1078_6_56	63_5_574	1824_2_193	839_2_610	1346_5_291	397_2_1	2539_5_455	111_5_611	273_4_40	600_2_1	20_5_1	1259_5_733	1890_2_693	419_5_756	79_5_316	912_2_649
740_5_1	59_5_540	527_5_1	1078_6_64	63_5_562	1824_2_188	839_2_622	1346_5_274	397_2_1	2539_5_475	111_5_634	273_4_33	600_2_1	20_5_1	1259_5_736	1890_2_741	419_5_756	79_5_328	912_2_601
740_5_1	59_5_537	527_5_1	1078_6_72	63_5_558	1824_2_193	839_2_603	1346_5_271	397_2_1	2539_5_446	111_5_633	273_4_33	600_2_1	20_5_1	1259_5_741	1890_2_752	419_5_758	79_5_323	912_2_582
740_5_1	59_5_541	527_5_1	1078_6_72	63_5_563	1824_2_196	839_2_583	1346_5_266	397_2_1	2539_5_440	111_5_625	273_4_29	600_2_1	20_5_1	1259_5_774	1890_2_745	419_5_727	79_5_313	912_2_619
740_5_1	59_5_536	527_5_1	1078_6_72	63_5_563	1824_2_192	839_2_572	1346_5_262	397_2_1	2539_5_413	111_5_612	273_4_28	600_2_1	20_5_1	1259_5_814	1890_2_769	419_5_737	79_5_306	912_2_616
740_5_1	59_5_525	527_5_1	1078_6_70	63_5_517	1824_2_202	839_2_567	1346_5_259	397_2_1	2539_5_451	111_5_608	273_4_33	600_2_1	20_5_1	1259_5_834	1890_2_773	419_5_727	79_5_321	912_2_615
740_5_1	59_5_545	527_5_1	1078_6_67	63_5_517	1824_2_192	839_2_560	1346_5_269	397_2_1	2539_5_462	111_5_619	273_4_34	600_2_1	20_5_1	1259_5_798	1890_2_805	419_5_717	79_5_315	912_2_612
740_5_1	59_5_511	527_5_1	1078_6_84	63_5_529	1824_2_228	839_2_520	1346_5_275	397_2_1	2539_5_478	111_5_582	273_4_34	600_2_1	20_5_1	1259_5_794	1890_2_817	419_5_740	79_5_319	912_2_615
740_5_1	59_5_505	527_5_1	1078_6_80	63_5_511	1824_2_225	839_2_494	1346_5_267	397_2_1	2539_5_478	111_5_575	273_4_28	600_2_1	20_5_1	1259_5_803	1890_2_863	419_5_775	79_5_317	912_2_585
740_5_1	59_5_524	527_5_1	1078_6_77	63_5_515	1824_2_217	839_2_484	1346_5_261	397_2_1	2539_5_485	111_5_593	273_4_22	600_2_1	20_5_1	1259_5_784	1890_2_882	419_5_820	79_5_295	912_2_578
740_5_1	59_5_522	527_5_1	1078_6_65	63_5_539	1824_2_214	839_2_476	1346_5_267	397_2_1	2539_5_499	111_5_567	273_4_22	600_2_1	20_5_1	1259_5_783	1890_2_916	419_5_812	79_5_296	912_2_556
740_5_1	59_5_515	527_5_1	1078_6_71	63_5_536	1824_2_195	839_2_455	1346_5_270	397_2_1	2539_5_506	111_5_547	273_4_22	600_2_1	20_5_1	1259_5_739	1890_2_1003	419_5_823	79_5_316	912_2_556
740_5_1	59_5_497	527_5_1	1078_6_73	63_5_517	1824_2_214	839_2_432	1346_5_269	397_2_1	2539_5_518	111_5_554	273_4_19	600_2_1	20_5_1	1259_5_748	1890_2_1007	419_5_808	79_5_323	912_2_564
740_5_1	59_5_475	527_5_1	1078_6_65	63_5_524	1824_2_212	839_2_449	1346_5_256	397_2_1	2539_5_528	111_5_594	273_4_15	600_2_1	20_5_1	1259_5_758	1890_2_992	419_5_785	79_5_314	912_2_540
740_5_1	59_5_464	527_5_1	1078_6_58	63_5_488	1824_2_210	839_2_473	1346_5_236	397_2_1	2539_5_503	111_5_609	273_4_15	600_2_1	20_5_1	1259_5_758	1890_2_999	419_5_814	79_5_319	912_2_528
740_5_1	59_5_456	527_5_1	1078_6_70	63_5_475	1824_2_229	839_2_448	1346_5_213	397_2_1	2539_5_483	111_5_638	273_4_13	600_2_1	20_5_1	1259_5_789	1890_2_1001	419_5_795	79_5_317	912_2_544
740_5_1	59_5_452	527_5_1	1078_6_59	63_5_496	1824_2_212	839_2_454	1346_5_212	397_2_1	2539_5_464	111_5_676	273_4_9	600_2_1	20_5_1	1259_5_783	1890_2_969	419_5_822	79_5_323	912_2_559
740_5_1	59_5_436	527_5_1	1078_6_56	63_5_540	1824_2_196	839_2_458	1346_5_216	397_2_1	2539_5_470	111_5_717	273_4_10	600_2_1	20_5_1	1259_5_760	1890_2_928	419_5_824	79_5_309	912_2_561
740_5_1	59_5_432	527_5_1	1078_6_64	63_5_563	1824_2_199	839_2_455	1346_5_204	397_2_1	2539_5_478	111_5_730	273_4_5	600_2_1	20_5_1	1259_5_743	1890_2_901	419_5_829	79_5_309	912_2_568
740_5_1	59_5_426	527_5_1	1078_6_68	63_5_550	1824_2_186	839_2_467	1346_5_203	397_2_1	2539_5_463	111_5_726	273_4_5	600_2_1	20_5_1	1259_5_738	1890_2_899	419_5_834	79_5_316	912_2_575
740_5_1	59_5_440	527_5_1	1078_6_75	63_5_552	1824_2_203	839_2_464	1346_5_196	397_2_1	2539_5_465	111_5_696	273_4_4	600_2_1	20_5_1	1259_5_709	1890_2_915	419_5_843	79_5_330	912_2_588
740_5_1	59_5_418	527_5_1	1078_6_70	63_5_552	1824_2_215	839_2_481	1346_5_173	397_2_1	2539_5_488	111_5_699	273_4_1	600_2_1	20_5_1	1259_5_693	1890_2_923	419_5_857	79_5_334	912_2_566
740_5_1	59_5_406	527_5_1	1078_6_69	63_5_574	1824_2_222	839_2_461	1346_5_152	397_2_1	2539_5_523	111_5_734	273_4_1	600_2_1	20_5_1	1259_5_680	1890_2_886	419_5_885	79_5_332	912_2_560
740_5_1	59_5_417	527_5_1	1078_6_70	63_5_582	1824_2_217	839_2_452	1346_5_147	397_2_1	2539_5_514	111_5_720	600_2_1	20_5_1	1259_5_686	1890_2_906	419_5_869	79_5_327	912_2_559
740_5_1	59_5_412	527_5_1	1078_6_64	63_5_586	1824_2_240	839_2_440	1346_5_149	397_2_1	2539_5_523	111_5_688	600_2_1	20_5_1	1259_5_685	1890_2_877	419_5_848	79_5_337	912_2_593
740_5_1	59_5_432	527_5_1	1078_6_59	63_5_596	1824_2_251	839_2_428	1346_5_148	397_2_1	2539_5_492	111_5_650	600_2_1	20_5_1	1259_5_721	1890_2_885	419_5_865	79_5_331	912_2_603
740_5_1	59_5_412	527_5_1	1078_6_59	63_5_579	1824_2_253	839_2_420	1346_5_136	397_2_1	2539_5_507	111_5_629	600_2_1	20_5_1	1259_5_750	1890_2_888	419_5_836	79_5_339	912_2_614
740_5_1	59_5_425	527_5_1	1078_6_50	63_5_592	1824_2_257	839_2_442	1346_5_135	397_2_1	2539_5_487	111_5_647	600_2_1	20_5_1	1259_5_785	1890_2_884	419_5_833	79_5_321	912_2_604
740_5_1	59_5_409	527_5_1	1078_6_59	63_5_618	1824_2_250	839_2_457	1346_5_144	397_2_1	2539_5_460	111_5_649	600_2_1	20_5_1	1259_5_793	1890_2_902	419_5_816	79_5_308	912_2_578
740_5_1	59_5_428	527_5_1	1078_6_52	63_5_646	1824_2_254	839_2_484	1346_5_144	397_2_1	2539_5_439	111_5_675	600_2_1	20_5_1	1259_5_780	1890_2_913	419_5_806	79_5_306	912_2_558
740_5_1	59_5_420	527_5_1	1078_6_62	63_5_645	1824_2_249	839_2_490	1346_5_138	397_2_1	2539_5_456	111_5_686	600_2_1	20_5_1	1259_5_744	1890_2_938	419_5_802	79_5_308	912_2_549
740_5_1	59_5_415	527_5_1	1078_6_61	63_5_669	1824_2_249	839_2_499	1346_5_128	397_2_1	2539_5_471	111_5_684	600_2_1	20_5_1	1259_5_755	1890_2_927	419_5_829	79_5_302	912_2_525
740_5_1	59_5_422	527_5_1	1078_6_68	63_5_689	1824_2_262	839_2_494	1346_5_118	397_2_1	2539_5_484	111_5_685	600_2_1	20_5_1	1259_5_732	1890_2_925	419_5_840	79_5_317	912_2_507
740_5_1	59_5_428	527_5_1	1078_6_63	63_5_656	1824_2_261	839_2_488	1346_5_119	397_2_1	2539_5_507	111_5_668	600_2_1	20_5_1	1259_5_734	1890_2_919	419_5_844	79_5_322	912_2_516
740_5_1	59_5_456	527_5_1	1078_6_58	63_5_648	1824_2_257	839_2_466	1346_5_123	397_2_1	2539_5_524	111_5_661	600_2_1	20_5_1	1259_5_711	1890_2_926	419_5_866	79_5_327	912_2_482
740_5_1	59_5_445	527_5_1	1078_6_60	63_5_645	1824_2_238	839_2_464	1346_5_126	397_2_1	2539_5_544	111_5_661	600_2_1	20_5_1	1259_5_705	1890_2_932	419_5_866	79_5_332	912_2_485
740_5_1	59_5_468	527_5_1	1078_6_66	63_5_620	1824_2_244	839_2_472	1346_5_125	397_2_1	2539_5_571	111_5_625	600_2_1	20_5_1	1259_5_710	1890_2_956	419_5_831	79_5_314	912_2_493
740_5_1	59_5_478	527_5_1	1078_6_59	63_5_607	1824_2_225	839_2_482	1346_5_136	397_2_1	2539_5_575	111_5_634	600_2_1	20_5_1	1259_5_714	1890_2_960	419_5_829	79_5_288	912_2_482
740_5_1	59_5_479	527_5_1	1078_6_61	63_5_591	1824_2_241	839_2_487	1346_5_156	397_2_1	2539_5_584	111_5_629	600_2_1	20_5_1	1259_5_712	1890_2_935	419_5_835	79_5_261	912_2_487
740_5_1	59_5_480	527_5_1	1078_6_66	63_5_614	1824_2_261	839_2_517	1346_5_169	397_2_1	2539_5_591	111_5_616	600_2_1	20_5_1	1259_5_662	1890_2_918	419_5_867	79_5_258	912_2_476
740_5_1	59_5_476	527_5_1	1078_6_65	63_5_634	1824_2_256	839_2_513	1346_5_146	397_2_1	2539_5_594	111_5_609	600_2_1	20_5_1	1259_5_661	1890_2_917	419_5_865	79_5_255	912_2_477
740_5_1	59_5_492	527_5_1	1078_6_72	63_5_644	1824_2_269	839_2_506	1346_5_149	397_2_1	2539_5_577	111_5_590	600_2_1	20_5_1	1259_5_638	1890_2_911	419_5_897	79_5_262	912_2_503
740_5_1	59_5_488	527_5_1	1078_6_62	63_5_667	1824_2_283	839_2_535	1346_5_144	397_2_1	2539_5_566	111_5_595	600_2_1	20_5_1	1259_5_575	1890_2_908	419_5_911	79_5_282	912_2_497
740_5_1	59_5_509	527_5_1	1078_6_70	63_5_671	1824_2_293	839_2_528	1346_5_142	397_2_1	2539_5_542	111_5_575	600_2_1	20_5_1	1259_5_527	1890_2_944	419_5_944	79_5_299	912_2_491
740_5_1	59_5_514	527_5_1	1078_6_71	63_5_663	1824_2_298	839_2_546	1346_5_144	397_2_1	2539_5_540	111_5_592	600_2_1	20_5_1	1259_5_541	1890_2_946	419_5_928	79_5_301	912_2_471
740_5_1	59_5_526	527_5_1	1078_6_74	63_5_660	1824_2_288	839_2_545	1346_5_135	397_2_1	2539_5_527	111_5_592	600_2_1	20_5_1	1259_5_518	1890_2_920	419_5_915	79_5_326	912_2_491
740_5_1	59_5_526	527_5_1	1078_6_83	63_5_662	1824_2_272	839_2_538	1346_5_125	397_2_1	2539_5_519	111_5_596	600_2_1	20_5_1	1259_5_504	1890_2_920	419_5_918	79_5_315	912_2_525
740_5_1	59_5_544	527_5_1	1078_6_89	63_5_653	1824_2_262	839_2_547	1346_5_118	397_2_1	2539_5_525	111_5_604	600_2_1	20_5_1	1259_5_505	1890_2_910	419_5_894	79_5_300	912_2_547
740_5_1	59_5_529	527_5_1	1078_6_94	63_5_634	1824_2_260	839_2_535	1346_5_115	397_2_1	2539_5_544	111_5_616	600_2_1	20_5_1	1259_5_514	1890_2_929	419_5_929	79_5_295	912_2_510
740_5_1	59_5_496	527_5_1	1078_6_110	63_5_646	1824_2_257	839_2_525	1346_5_114	397_2_1	2539_5_557	111_5_621	600_2_1	20_5_1	1259_5_503	1890_2_910	419_5_930	79_5_304	912_2_529
740_5_1	59_5_489	527_5_1	1078_6_109	63_5_647	1824_2_245	839_2_540	1346_5_118	397_2_1	2539_5_568	111_5_657	600_2_1	20_5_1	1259_5_507	1890_2_906	419_5_894	79_5_312	912_2_514
740_5_1	59_5_511	527_5_1	1078_6_111	63_5_630	1824_2_229	839_2_545	1346_5_137	397_2_1	2539_5_589	111_5_662	600_2_1	20_5_1	1259_5_497	1890_2_887	419_5_897	79_5_308	912_2_503
740_5_1	59_5_510	527_5_1	1078_6_106	63_5_608	1824_2_218	839_2_561	1346_5_141	397_2_1	2539_5_573	111_5_662	600_2_1	20_5_1	1259_5_530	1890_2_854	419_5_921	79_5_316	912_2_500
740_5_1	59_5_486	527_5_1	1078_6_99	63_5_587	1824_2_197	839_2_557	1346_5_147	397_2_1	2539_5_523	111_5_695	600_2_1	20_5_1	1259_5_561	1890_2_880	419_5_927	79_5_335	912_2_524
740_5_1	59_5_495	527_5_1	1078_6_97	63_5_566	1824_2_177	839_2_506	1346_5_149	397_2_1	2539_5_486	111_5_705	600_2_1	20_5_1	1259_5_555	1890_2_928	419_5_973	79_5_335	912_2_523
740_5_1	59_5_514	527_5_1	1078_6_92	63_5_544	1824_2_168	839_2_501	1346_5_154	397_2_1	2539_5_483	111_5_695	600_2_1	20_5_1	1259_5_545	1890_2_912	419_5_1040	79_5_328	912_2_496
740_5_1	59_5_519	527_5_1	1078_6_105	63_5_554	1824_2_171	839_2_510	1346_5_151	397_2_1	2539_5_465	111_5_695	600_2_1	20_5_1	1259_5_542	1890_2_893	419_5_1034	79_5_338	912_2_480
740_5_1	59_5_518	527_5_1	1078_6_100	63_5_590	1824_2_172	839_2_514	1346_5_163	397_2_1	2539_5_466	111_5_667	600_2_1	20_5_1	1259_5_535	1890_2_894	419_5_1020	79_5_343	912_2_449
740_5_1	59_5_530	527_5_1	1078_6_98	63_5_548	1824_2_177	839_2_515	1346_5_163	397_2_1	2539_5_424	111_5_686	600_2_1	20_5_1	1259_5_555	1890_2_907	419_5_1038	79_5_325	912_2_468
740_5_1	59_5_511	527_5_1	1078_6_103	63_5_560	1824_2_185	839_2_536	1346_5_140	397_2_1	2539_5_437	111_5_713	600_2_1	20_5_1	1259_5_544	1890_2_909	419_5_1007	79_5_332	912_2_467
740_5_1	59_5_521	527_5_1	1078_6_90	63_5_543	1824_2_182	839_2_540	1346_5_142	397_2_1	2539_5_430	111_5_719	600_2_1	20_5_1	1259_5_521	1890_2_876	419_5_1024	79_5_314	912_2_478
740_5_1	59_5_537	527_5_1	1078_6_79	63_5_533	1824_2_173	839_2_532	1346_5_144	397_2_1	2539_5_446	111_5_715	600_2_1	20_5_1	1259_5_553	1890_2_873	419_5_1026	79_5_305	912_2_467
740_5_1	59_5_546	527_5_1	1078_6_78	63_5_554	1824_2_185	839_2_531	1346_5_147	397_2_1	2539_5_447	111_5_700	600_2_1	20_5_1	1259_5_537	1890_2_837	419_5_1057	79_5_319	912_2_490
740_5_1	59_5_537	527_5_1	1078_6_75	63_5_538	1824_2_202	839_2_514	1346_5_154	397_2_1	2539_5_449	111_5_703	600_2_1	20_5_1	1259_5_542	1890_2_852	419_5_1085	79_5_319	912_2_489
740_5_1	59_5_543	527_5_1	1078_6_71	63_5_568	1824_2_191	839_2_510	1346_5_152	397_2_1	2539_5_434	111_5_719	600_2_1	20_5_1	1259_5_528	1890_2_842	419_5_1066	79_5_315	912_2_496
740_5_1	59_5_529	527_5_1	1078_6_65	63_5_563	1824_2_188	839_2_497	1346_5_142	397_2_1	2539_5_432	111_5_725	600_2_1	20_5_1	1259_5_526	1890_2_845	419_5_1116	79_5_300	912_2_490
740_5_1	59_5_489	527_5_1	1078_6_51	63_5_577	1824_2_182	839_2_520	1346_5_145	397_2_1	2539_5_444	111_5_720	600_2_1	20_5_1	1259_5_539	1890_2_873	419_5_1137	79_5_325	912_2_449
740_5_1	59_5_458	527_5_1	1078_6_51	63_5_591	1824_2_192	839_2_530	1346_5_120	397_2_1	2539_5_442	111_5_726	600_2_1	20_5_1	1259_5_533	1890_2_857	419_5_1167	79_5_327	912_2_471
740_5_1	59_5_452	527_5_1	1078_6_56	63_5_605	1824_2_195	839_2_543	1346_5_124	397_2_1	2539_5_427	111_5_694	600_2_1	20_5_1	1259_5_565	1890_2_880	419_5_1174	79_5_341	912_2_450
740_5_1	59_5_436	527_5_1	1078_6_51	63_5_583	1824_2_192	839_2_558	1346_5_123	397_2_1	2539_5_440	111_5_669	600_2_1	20_5_1	1259_5_545	1890_2_896	419_5_1210	79_5_344	912_2_449
740_5_1	59_5_412	527_5_1	1078_6_59	63_5_581	1824_2_205	839_2_554	1346_5_144	397_2_1	2539_5_403	111_5_669	600_2_1	20_5_1	1259_5_526	1890_2_913	419_5_1210	79_5_353	912_2_451
740_5_1	59_5_403	527_5_1	1078_6_62	63_5_584	1824_2_215	839_2_555	1346_5_130	397_2_1	2539_5_407	111_5_662	600_2_1	20_5_1	1259_5_512	1890_2_907	419_5_1230	79_5_359	912_2_458
740_5_1	59_5_407	527_5_1	1078_6_60	63_5_578	1824_2_224	839_2_549	1346_5_131	397_2_1	2539_5_431	111_5_635	600_2_1	20_5_1	1259_5_505	1890_2_923	419_5_1205	79_5_367	912_2_444
740_5_1	59_5_422	527_5_1	1078_6_48	63_5_540	1824_2_225	839_2_552	1346_5_128	397_2_1	2539_5_439	111_5_620	600_2_1	20_5_1	1259_5_495	1890_2_960	419_5_1171	79_5_389	912_2_443
740_5_1	59_5_418	527_5_1	1078_6_36	63_5_563	1824_2_214	839_2_557	1346_5_129	397_2_1	2539_5_458	111_5_594	600_2_1	20_5_1	1259_5_491	1890_2_994	419_5_1219	79_5_395	912_2_470
740_5_1	59_5_441	527_5_1	1078_6_42	63_5_545	1824_2_211	839_2_574	1346_5_133	397_2_1	2539_5_462	111_5_557	600_2_1	20_5_1	1259_5_525	1890_2_1002	419_5_1201	79_5_398	912_2_472
740_5_1	59_5_468	527_5_1	1078_6_38	63_5_558	1824_2_212	839_2_582	1346_5_131	397_2_1	2539_5_447	111_5_526	600_2_1	20_5_1	1259_5_541	1890_2_1001	419_5_1188	79_5_383	912_2_469
740_5_1	59_5_463	527_5_1	1078_6_41	63_5_548	1824_2_216	839_2_558	1346_5_147	397_2_1	2539_5_457	111_5_489	600_2_1	20_5_1	1259_5_542	1890_2_992	419_5_1184	79_5_383	912_2_466
740_5_1	59_5_453	527_5_1	1078_6_45	63_5_543	1824_2_210	839_2_572	1346_5_168	397_2_1	2539_5_439	111_5_500	600_2_1	20_5_1	1259_5_536	1890_2_1002	419_5_1177	79_5_395	912_2_443
740_5_1	59_5_490	527_5_1	1078_6_44	63_5_568	1824_2_205	839_2_563	1346_5_171	397_2_1	2539_5_434	111_5_527	600_2_1	20_5_1	1259_5_498	1890_2_995	419_5_1153	79_5_401	912_2_432
740_5_1	59_5_478	527_5_1	1078_6_46	63_5_568	1824_2_210	839_2_547	1346_5_159	397_2_1	2539_5_431	111_5_564	600_2_1	20_5_1	1259_5_500	1890_2_984	419_5_1138	79_5_402	912_2_431
740_5_1	59_5_468	527_5_1	1078_6_41	63_5_558	1824_2_221	839_2_530	1346_5_166	397_2_1	2539_5_412	111_5_577	600_2_1	20_5_1	1259_5_514	1890_2_970	419_5_1142	79_5_419	912_2_422
740_5_1	59_5_472	527_5_1	1078_6_36	63_5_567	1824_2_215	839_2_543	1346_5_176	397_2_1	2539_5_371	111_5_598	600_2_1	20_5_1	1259_5_533	1890_2_960	419_5_1151	79_5_408	912_2_418
740_5_1	59_5_483	527_5_1	1078_6_38	63_5_560	1824_2_206	839_2_538	1346_5_174	397_2_1	2539_5_376	111_5_598	600_2_1	20_5_1	1259_5_570	1890_2_991	419_5_1165	79_5_409	912_2_413
740_5_1	59_5_459	527_5_1	1078_6_45	63_5_574	1824_2_208	839_2_490	1346_5_171	397_2_1	2539_5_366	111_5_610	600_2_1	20_5_1	1259_5_558	1890_2_1052	419_5_1154	79_5_416	912_2_413
740_5_1	59_5_454	527_5_1	1078_6_35	63_5_581	1824_2_189	839_2_475	1346_5_189	397_2_1	2539_5_369	111_5_602	600_2_1	20_5_1	1259_5_523	1890_2_1060	419_5_1166	79_5_449	912_2_441
740_5_1	59_5_455	527_5_1	1078_6_40	63_5_551	1824_2_168	839_2_493	1346_5_210	397_2_1	2539_5_369	111_5_604	600_2_1	20_5_1	1259_5_500	1890_2_1072	419_5_1144	79_5_470	912_2_447
740_5_1	59_5_449	527_5_1	1078_6_41	63_5_544	1824_2_164	839_2_534	1346_5_194	397_2_1	2539_5_381	111_5_564	600_2_1	20_5_1	1259_5_536	1890_2_1051	419_5_1128	79_5_467	912_2_425
740_5_1	59_5_460	527_5_1	1078_6_43	63_5_544	1824_2_148	839_2_558	1346_5_207	397_2_1	2539_5_366	111_5_568	600_2_1	20_5_1	1259_5_575	1890_2_1050	419_5_1136	79_5_450	912_2_426
740_5_1	59_5_463	527_5_1	1078_6_38	63_5_560	1824_2_154	839_2_550	1346_5_204	397_2_1	2539_5_350	111_5_546	600_2_1	20_5_1	1259_5_589	1890_2_1080	419_5_1120	79_5_433	912_2_426
740_5_1	59_5_452	527_5_1	1078_6_39	63_5_595	1824_2_148	839_2_540	1346_5_189	397_2_1	2539_5_331	111_5_548	600_2_1	20_5_1	1259_5_574	1890_2_1095	419_5_1079	79_5_433	912_2_408
740_5_1	59_5_439	527_5_1	1078_6_40	63_5_624	1824_2_156	839_2_543	1346_5_190	397_2_1	2539_5_307	111_5_568	600_2_1	20_5_1	1259_5_577	1890_2_1075	419_5_1078	79_5_433	912_2_383
740_5_1	59_5_430	527_5_1	1078_6_51	63_5_647	1824_2_158	839_2_553	1346_5_189	397_2_1	2539_5_287	111_5_555	600_2_1	20_5_1	1259_5_582	1890_2_1077	419_5_1095	79_5_422	912_2_386
740_5_1	59_5_424	527_5_1	1078_6_50	63_5_649	1824_2_143	839_2_536	1346_5_196	397_2_1	2539_5_279	111_5_576	600_2_1	20_5_1	1259_5_603	1890_2_1069	419_5_1098	79_5_438	912_2_373
740_5_1	59_5_402	527_5_1	1078_6_60	63_5_654	1824_2_144	839_2_548	1346_5_176	397_2_1	2539_5_267	111_5_570	600_2_1	20_5_1	1259_5_621	1890_2_1071	419_5_1120	79_5_427	912_2_396
740_5_1	59_5_390	527_5_1	1078_6_67	63_5_669	1824_2_154	839_2_551	1346_5_177	397_2_1	2539_5_274	111_5_572	600_2_1	20_5_1	1259_5_644	1890_2_1047	419_5_1109	79_5_433	912_2_395
740_5_1	59_5_391	527_5_1	1078_6_58	63_5_650	1824_2_157	839_2_531	1346_5_185	397_2_1	2539_5_266	111_5_579	600_2_1	20_5_1	1259_5_664	1890_2_1043	419_5_1107	79_5_445	912_2_404
740_5_1	59_5_391	527_5_1	1078_6_58	63_5_640	1824_2_159	839_2_534	1346_5_183	397_2_1	2539_5_259	111_5_593	600_2_1	20_5_1	1259_5_655	1890_2_1025	419_5_1131	79_5_451	912_2_396
740_5_1	59_5_385	527_5_1	1078_6_49	63_5_637	1824_2_154	839_2_532	1346_5_205	397_2_1	2539_5_274	111_5_587	600_2_1	20_5_1	1259_5_641	1890_2_1027	419_5_1096	79_5_461	912_2_404
740_5_1	59_5_380	527_5_1	1078_6_59	63_5_649	1824_2_149	839_2_519	1346_5_216	397_2_1	2539_5_270	111_5_583	600_2_1	20_5_1	1259_5_640	1890_2_1021	419_5_1091	79_5_454	912_2_376
740_5_1	59_5_371	527_5_1	1078_6_66	63_5_626	1824_2_160	839_2_484	1346_5_217	397_2_1	2539_5_269	111_5_577	600_2_1	20_5_1	1259_5_656	1890_2_1050	419_5_1094	79_5_438	912_2_372
740_5_1	59_5_358	527_5_1	1078_6_67	63_5_630	1824_2_164	839_2_473	1346_5_216	397_2_1	2539_5_280	111_5_557	600_2_1	20_5_1	1259_5_650	1890_2_1078	419_5_1097	79_5_457	912_2_387
740_5_1	59_5_341	527_5_1	1078_6_65	63_5_642	1824_2_168	839_2_471	1346_5_206	397_2_1	2539_5_302	111_5_567	600_2_1	20_5_1	1259_5_638	1890_2_1108	419_5_1075	79_5_481	912_2_384
740_5_1	59_5_307	527_5_1	1078_6_61	63_5_646	1824_2_159	839_2_451	1346_5_223	397_2_1	2539_5_301	111_5_553	600_2_1	20_5_1	1259_5_637	1890_2_1114	419_5_1099	79_5_482	912_2_388
740_5_1	59_5_308	527_5_1	1078_6_70	63_5_636	1824_2_166	839_2_450	1346_5_222	397_2_1	2539_5_289	111_5_570	600_2_1	20_5_1	1259_5_631	1890_2_1108	419_5_1082	79_5_501	912_2_396
740_5_1	59_5_299	527_5_1	1078_6_62	63_5_615	1824_2_179	839_2_455	1346_5_210	397_2_1	2539_5_267	111_5_556	600_2_1	20_5_1	1259_5_649	1890_2_1103	419_5_1054	79_5_529	912_2_424
740_5_1	59_5_265	527_5_1	1078_6_69	63_5_610	1824_2_184	839_2_461	1346_5_209	397_2_1	2539_5_273	111_5_540	600_2_1	20_5_1	1259_5_658	1890_2_1110	419_5_1097	79_5_531	912_2_415
740_5_1	59_5_261	527_5_1	1078_6_64	63_5_612	1824_2_184	839_2_498	1346_5_204	397_2_1	2539_5_255	111_5_537	600_2_1	20_5_1	1259_5_672	1890_2_1106	419_5_1106	79_5_537	912_2_432
740_5_1	59_5_259	527_5_1	1078_6_72	63_5_568	1824_2_189	839_2_522	1346_5_199	397_2_1	2539_5_285	111_5_540	600_2_1	20_5_1	1259_5_682	1890_2_1125	419_5_1096	79_5_547	912_2_431
740_5_1	59_5_241	527_5_1	1078_6_72	63_5_595	1824_2_198	839_2_513	1346_5_210	397_2_1	2539_5_278	111_5_515	600_2_1	20_5_1	1259_5_696	1890_2_1117	419_5_1060	79_5_571	912_2_438
740_5_1	59_5_206	527_5_1	1078_6_82	63_5_587	1824_2_205	839_2_545	1346_5_212	397_2_1	2539_5_294	111_5_495	600_2_1	20_5_1	1259_5_699	1890_2_1114	419_5_1053	79_5_581	912_2_418
740_5_1	59_5_212	527_5_1	1078_6_84	63_5_581	1824_2_200	839_2_582	1346_5_217	397_2_1	2539_5_285	111_5_470	600_2_1	20_5_1	1259_5_684	1890_2_1104	419_5_1101	79_5_562	912_2_407
740_5_1	59_5_214	527_5_1	1078_6_76	63_5_580	1824_2_198	839_2_594	1346_5_221	397_2_1	2539_5_288	111_5_467	600_2_1	20_5_1	1259_5_654	1890_2_1072	419_5_1161	79_5_607	912_2_379
740_5_1	59_5_228	527_5_1	1078_6_69	63_5_567	1824_2_203	839_2_561	1346_5_215	397_2_1	2539_5_291	111_5_480	600_2_1	20_5_1	1259_5_636	1890_2_1077	419_5_1169	79_5_632	912_2_363
740_5_1	59_5_248	527_5_1	1078_6_64	63_5_585	1824_2_205	839_2_553	1346_5_225	397_2_1	2539_5_303	111_5_456	600_2_1	20_5_1	1259_5_621	1890_2_1068	419_5_1183	79_5_612	912_2_371
740_5_1	59_5_247	527_5_1	1078_6_53	63_5_614	1824_2_207	839_2_544	1346_5_220	397_2_1	2539_5_288	111_5_450	600_2_1	20_5_1	1259_5_586	1890_2_1084	419_5_1180	79_5_631	912_2_380
740_5_1	59_5_255	527_5_1	1078_6_48	63_5_629	1824_2_206	839_2_551	1346_5_223	397_2_1	2539_5_296	111_5_435	600_2_1	20_5_1	1259_5_597	1890_2_1079	419_5_1164	79_5_608	912_2_371
740_5_1	59_5_255	527_5_1	1078_6_39	63_5_652	1824_2_206	839_2_538	1346_5_237	397_2_1	2539_5_284	111_5_454	600_2_1	20_5_1	1259_5_600	1890_2_1069	419_5_1131	79_5_599	912_2_397
740_5_1	59_5_232	527_5_1	1078_6_39	63_5_655	1824_2_202	839_2_529	1346_5_248	397_2_1	2539_5_292	111_5_445	600_2_1	20_5_1	1259_5_597	1890_2_1089	419_5_1137	79_5_601	912_2_412
740_5_1	59_5_224	527_5_1	1078_6_38	63_5_637	1824_2_200	839_2_553	1346_5_252	397_2_1	2539_5_318	111_5_453	600_2_1	20_5_1	1259_5_577	1890_2_1068	419_5_1159	79_5_609	912_2_416
740_5_1	59_5_226	527_5_1	1078_6_38	63_5_610	1824_2_224	839_2_534	1346_5_243	397_2_1	2539_5_329	111_5_460	600_2_1	20_5_1	1259_5_583	1890_2_1037	419_5_1140	79_5_624	912_2_446
740_5_1	59_5_240	527_5_1	1078_6_38	63_5_580	1824_2_228	839_2_483	1346_5_248	397_2_1	2539_5_325	111_5_495	600_2_1	20_5_1	1259_5_600	1890_2_1012	419_5_1124	79_5_652	912_2_456
740_5_1	59_5_236	527_5_1	1078_6_42	63_5_552	1824_2_222	839_2_482	1346_5_263	397_2_1	2539_5_312	111_5_489	600_2_1	20_5_1	1259_5_574	1890_2_1047	419_5_1163	79_5_656	912_2_442
740_5_1	59_5_245	527_5_1	1078_6_50	63_5_560	1824_2_211	839_2_471	1346_5_278	397_2_1	2539_5_316	111_5_484	600_2_1	20_5_1	1259_5_589	1890_2_1073	419_5_1159	79_5_654	912_2_419
740_5_1	59_5_223	527_5_1	1078_6_52	63_5_543	1824_2_213	839_2_465	1346_5_263	397_2_1	2539_5_309	111_5_506	600_2_1	20_5_1	1259_5_597	1890_2_1103	419_5_1158	79_5_662	912_2_417
740_5_1	59_5_202	527_5_1	1078_6_45	63_5_517	1824_2_211	839_2_469	1346_5_267	397_2_1	2539_5_303	111_5_521	600_2_1	20_5_1	1259_5_617	1890_2_1115	419_5_1175	79_5_656	912_2_411
740_5_1	59_5_196	527_5_1	1078_6_48	63_5_534	1824_2_195	839_2_487	1346_5_255	397_2_1	2539_5_346	111_5_525	600_2_1	20_5_1	1259_5_646	1890_2_1118	419_5_1152	79_5_636	912_2_382
740_5_1	59_5_208	527_5_1	1078_6_42	63_5_536	1824_2_192	839_2_486	1346_5_262	397_2_1	2539_5_371	111_5_531	600_2_1	20_5_1	1259_5_639	1890_2_1075	419_5_1160	79_5_624	912_2_382
740_5_1	59_5_200	527_5_1	1078_6_49	63_5_567	1824_2_182	839_2_491	1346_5_265	397_2_1	2539_5_400	111_5_515	600_2_1	20_5_1	1259_5_664	1890_2_1073	419_5_1115	79_5_621	912_2_354
740_5_1	59_5_215	527_5_1	1078_6_53	63_5_575	1824_2_185	839_2_482	1346_5_270	397_2_1	2539_5_413	111_5_476	600_2_1	20_5_1	1259_5_694	1890_2_1080	419_5_1086	79_5_590	912_2_353
740_5_1	59_5_211	527_5_1	1078_6_58	63_5_553	1824_2_180	839_2_494	1346_5_259	397_2_1	2539_5_401	111_5_477	600_2_1	20_5_1	1259_5_682	1890_2_1079	419_5_1117	79_5_607	912_2_354
740_5_1	59_5_218	527_5_1	1078_6_63	63_5_530	1824_2_186	839_2_508	1346_5_259	397_2_1	2539_5_395	111_5_458	600_2_1	20_5_1	1259_5_682	1890_2_1051	419_5_1119	79_5_622	912_2_377
740_5_1	59_5_211	527_5_1	1078_6_59	63_5_544	1824_2_196	839_2_522	1346_5_281	397_2_1	2539_5_366	111_5_422	600_2_1	20_5_1	1259_5_647	1890_2_1053	419_5_1148	79_5_631	912_2_387
740_5_1	59_5_207	527_5_1	1078_6_48	63_5_570	1824_2_186	839_2_521	1346_5_281	397_2_1	2539_5_347	111_5_427	600_2_1	20_5_1	1259_5_635	1890_2_1053	419_5_1159	79_5_635	912_2_400
740_5_1	59_5_200	527_5_1	1078_6_48	63_5_600	1824_2_194	839_2_492	1346_5_287	397_2_1	2539_5_327	111_5_422	600_2_1	20_5_1	1259_5_601	1890_2_1081	419_5_1199	79_5_598	912_2_416
740_5_1	59_5_210	527_5_1	1078_6_40	63_5_602	1824_2_177	839_2_492	1346_5_276	397_2_1	2539_5_321	111_5_444	600_2_1	20_5_1	1259_5_596	1890_2_1066	419_5_1195	79_5_592	912_2_439
740_5_1	59_5_211	527_5_1	1078_6_46	63_5_608	1824_2_171	839_2_510	1346_5_294	397_2_1	2539_5_337	111_5_422	600_2_1	20_5_1	1259_5_619	1890_2_1067	419_5_1159	79_5_610	912_2_466
740_5_1	59_5_212	527_5_1	1078_6_35	63_5_632	1824_2_142	839_2_513	1346_5_302	397_2_1	2539_5_347	111_5_447	600_2_1	20_5_1	1259_5_629	1890_2_1091	419_5_1163	79_5_601	912_2_461
740_5_1	59_5_213	527_5_1	1078_6_27	63_5_646	1824_2_143	839_2_507	1346_5_303	397_2_1	2539_5_345	111_5_448	600_2_1	20_5_1	1259_5_647	1890_2_1088	419_5_1167	79_5_603	912_2_465
740_5_1	59_5_220	527_5_1	1078_6_17	63_5_646	1824_2_137	839_2_499	1346_5_289	397_2_1	2539_5_354	111_5_474	600_2_1	20_5_1	1259_5_636	1890_2_1099	419_5_1155	79_5_619	912_2_430
740_5_1	59_5_217	527_5_1	1078_6_15	63_5_668	1824_2_133	839_2_524	1346_5_298	397_2_1	2539_5_350	111_5_482	600_2_1	20_5_1	1259_5_632	1890_2_1067	419_5_1140	79_5_605	912_2_442
740_5_1	59_5_219	527_5_1	1078_6_17	63_5_645	1824_2_134	839_2_527	1346_5_298	397_2_1	2539_5_370	111_5_486	600_2_1	20_5_1	1259_5_644	1890_2_1015	419_5_1099	79_5_623	912_2_448
740_5_1	59_5_217	527_5_1	1078_6_17	63_5_655	1824_2_130	839_2_509	1346_5_281	397_2_1	2539_5_387	111_5_484	600_2_1	20_5_1	1259_5_660	1890_2_1002	419_5_1082	79_5_609	912_2_463
740_5_1	59_5_205	527_5_1	1078_6_16	63_5_638	1824_2_125	839_2_526	1346_5_291	397_2_1	2539_5_384	111_5_483	600_2_1	20_5_1	1259_5_682	1890_2_927	419_5_1090	79_5_632	912_2_456
740_5_1	59_5_196	527_5_1	1078_6_12	63_5_679	1824_2_125	839_2_514	1346_5_285	397_2_1	2539_5_380	111_5_484	600_2_1	20_5_1	1259_5_681	1890_2_943	419_5_1078	79_5_633	912_2_487
740_5_1	59_5_198	527_5_1	1078_6_16	63_5_688	1824_2_113	839_2_508	1346_5_291	397_2_1	2539_5_367	111_5_454	600_2_1	20_5_1	1259_5_688	1890_2_985	419_5_1072	79_5_635	912_2_488
740_5_1	59_5_212	527_5_1	1078_6_9	63_5_684	1824_2_98	839_2_514	1346_5_291	397_2_1	2539_5_367	111_5_463	600_2_1	20_5_1	1259_5_682	1890_2_1017	419_5_1082	79_5_620	912_2_463
740_5_1	59_5_218	527_5_1	1078_6_12	63_5_702	1824_2_84	839_2_505	1346_5_280	397_2_1	2539_5_370	111_5_455	600_2_1	20_5_1	1259_5_665	1890_2_1029	419_5_1112	79_5_618	912_2_470
740_5_1	59_5_196	527_5_1	1078_6_15	63_5_704	1824_2_85	839_2_496	1346_5_272	397_2_1	2539_5_362	111_5_458	600_2_1	20_5_1	1259_5_655	1890_2_1014	419_5_1120	79_5_625	912_2_480
740_5_1	59_5_184	527_5_1	1078_6_15	63_5_700	1824_2_84	839_2_507	1346_5_251	397_2_1	2539_5_377	111_5_454	600_2_1	20_5_1	1259_5_633	1890_2_1020	419_5_1123	79_5_633	912_2_497
740_5_1	59_5_186	527_5_1	1078_6_21	63_5_679	1824_2_74	839_2_495	1346_5_248	397_2_1	2539_5_384	111_5_448	600_2_1	20_5_1	1259_5_624	1890_2_1018	419_5_1127	79_5_641	912_2_534
740_5_1	59_5_186	527_5_1	1078_6_22	63_5_690	1824_2_72	839_2_501	1346_5_234	397_2_1	2539_5_380	111_5_459	600_2_1	20_5_1	1259_5_618	1890_2_1007	419_5_1135	79_5_608	912_2_541
740_5_1	59_5_190	527_5_1	1078_6_27	63_5_680	1824_2_71	839_2_517	1346_5_214	397_2_1	2539_5_366	111_5_473	600_2_1	20_5_1	1259_5_633	1890_2_1009	419_5_1169	79_5_594	912_2_523
740_5_1	59_5_187	527_5_1	1078_6_32	63_5_653	1824_2_69	839_2_515	1346_5_200	397_2_1	2539_5_387	111_5_489	600_2_1	20_5_1	1259_5_623	1890_2_1017	419_5_1170	79_5_599	912_2_513
740_5_1	59_5_198	527_5_1	1078_6_39	63_5_639	1824_2_82	839_2_528	1346_5_205	397_2_1	2539_5_353	111_5_506	600_2_1	20_5_1	1259_5_648	1890_2_987	419_5_1148	79_5_604	912_2_533
740_5_1	59_5_209	527_5_1	1078_6_39	63_5_636	1824_2_99	839_2_522	1346_5_211	397_2_1	2539_5_364	111_5_517	600_2_1	20_5_1	1259_5_637	1890_2_978	419_5_1129	79_5_608	912_2_511
740_5_1	59_5_237	527_5_1	1078_6_32	63_5_684	1824_2_98	839_2_518	1346_5_208	397_2_1	2539_5_362	111_5_502	600_2_1	20_5_1	1259_5_614	1890_2_999	419_5_1127	79_5_583	912_2_522
740_5_1	59_5_247	527_5_1	1078_6_29	63_5_744	1824_2_94	839_2_531	1346_5_219	397_2_1	2539_5_360	111_5_489	600_2_1	20_5_1	1259_5_600	1890_2_999	419_5_1103	79_5_553	912_2_535
740_5_1	59_5_262	527_5_1	1078_6_33	63_5_750	1824_2_81	839_2_533	1346_5_205	397_2_1	2539_5_370	111_5_477	600_2_1	20_5_1	1259_5_611	1890_2_1007	419_5_1106	79_5_522	912_2_548
740_5_1	59_5_280	527_5_1	1078_6_26	63_5_770	1824_2_58	839_2_534	1346_5_183	397_2_1	2539_5_363	111_5_507	600_2_1	20_5_1	1259_5_637	1890_2_1024	419_5_1100	79_5_530	912_2_513
740_5_1	59_5_270	527_5_1	1078_6_24	63_5_759	1824_2_48	839_2_525	1346_5_188	397_2_1	2539_5_375	111_5_520	600_2_1	20_5_1	1259_5_630	1890_2_997	419_5_1119	79_5_541	912_2_509
740_5_1	59_5_276	527_5_1	1078_6_31	63_5_768	1824_2_51	839_2_511	1346_5_185	397_2_1	2539_5_375	111_5_553	600_2_1	20_5_1	1259_5_596	1890_2_1015	419_5_1110	79_5_553	912_2_480
740_5_1	59_5_293	527_5_1	1078_6_29	63_5_750	1824_2_43	839_2_516	1346_5_194	397_2_1	2539_5_385	111_5_536	600_2_1	20_5_1	1259_5_599	1890_2_1051	419_5_1097	79_5_546	912_2_466
740_5_1	59_5_289	527_5_1	1078_6_32	63_5_700	1824_2_32	839_2_503	1346_5_214	397_2_1	2539_5_347	111_5_554	600_2_1	20_5_1	1259_5_610	1890_2_1090	419_5_1083	79_5_569	912_2_455
740_5_1	59_5_274	527_5_1	1078_6_44	63_5_702	1824_2_29	839_2_482	1346_5_227	397_2_1	2539_5_353	111_5_550	600_2_1	20_5_1	1259_5_612	1890_2_1110	419_5_1078	79_5_554	912_2_458
740_5_1	59_5_280	527_5_1	1078_6_38	63_5_690	1824_2_17	839_2_473	1346_5_230	397_2_1	2539_5_370	111_5_545	600_2_1	20_5_1	1259_5_628	1890_2_1146	419_5_1038	79_5_550	912_2_451
740_5_1	59_5_251	527_5_1	1078_6_37	63_5_718	1824_2_13	839_2_485	1346_5_228	397_2_1	2539_5_386	111_5_526	600_2_1	20_5_1	1259_5_656	1890_2_1176	419_5_1026	79_5_543	912_2_449
740_5_1	59_5_231	527_5_1	1078_6_30	63_5_736	1824_2_11	839_2_477	1346_5_233	397_2_1	2539_5_380	111_5_515	600_2_1	20_5_1	1259_5_660	1890_2_1183	419_5_994	79_5_556	912_2_475
740_5_1	59_5_232	527_5_1	1078_6_32	63_5_735	1824_2_10	839_2_487	1346_5_237	397_2_1	2539_5_393	111_5_532	600_2_1	20_5_1	1259_5_648	1890_2_1171	419_5_970	79_5_546	912_2_479
740_5_1	59_5_225	527_5_1	1078_6_31	63_5_750	1824_2_13	839_2_467	1346_5_244	397_2_1	2539_5_355	111_5_584	600_2_1	20_5_1	1259_5_641	1890_2_1185	419_5_972	79_5_535	912_2_487
740_5_1	59_5_227	527_5_1	1078_6_36	63_5_745	1824_2_14	839_2_470	1346_5_255	397_2_1	2539_5_350	111_5_564	600_2_1	20_5_1	1259_5_604	1890_2_1136	419_5_970	79_5_540	912_2_508
740_5_1	59_5_234	527_5_1	1078_6_42	63_5_776	1824_2_14	839_2_459	1346_5_263	397_2_1	2539_5_325	111_5_598	600_2_1	20_5_1	1259_5_581	1890_2_1097	419_5_954	79_5_524	912_2_558
740_5_1	59_5_226	527_5_1	1078_6_48	63_5_801	1824_2_13	839_2_455	1346_5_261	397_2_1	2539_5_301	111_5_582	600_2_1	20_5_1	1259_5_576	1890_2_1110	419_5_942	79_5_513	912_2_570
740_5_1	59_5_221	527_5_1	1078_6_42	63_5_808	1824_2_11	839_2_439	1346_5_264	397_2_1	2539_5_310	111_5_615	600_2_1	20_5_1	1259_5_563	1890_2_1082	419_5_964	79_5_516	912_2_556
740_5_1	59_5_217	527_5_1	1078_6_36	63_5_885	1824_2_15	839_2_428	1346_5_261	397_2_1	2539_5_312	111_5_610	600_2_1	20_5_1	1259_5_525	1890_2_1111	419_5_973	79_5_499	912_2_573
740_5_1	59_5_209	527_5_1	1078_6_29	63_5_887	1824_2_20	839_2_428	1346_5_253	397_2_1	2539_5_299	111_5_602	600_2_1	20_5_1	1259_5_527	1890_2_1127	419_5_975	79_5_499	912_2_588
740_5_1	59_5_203	527_5_1	1078_6_20	63_5_895	1824_2_24	839_2_431	1346_5_246	397_2_1	2539_5_313	111_5_584	600_2_1	20_5_1	1259_5_524	1890_2_1127	419_5_1021	79_5_485	912_2_573
740_5_1	59_5_195	527_5_1	1078_6_18	63_5_908	1824_2_17	839_2_443	1346_5_249	397_2_1	2539_5_306	111_5_570	600_2_1	20_5_1	1259_5_512	1890_2_1160	419_5_1012	79_5_488	912_2_579
740_5_1	59_5_188	527_5_1	1078_6_21	63_5_948	1824_2_17	839_2_469	1346_5_268	397_2_1	2539_5_350	111_5_538	600_2_1	20_5_1	1259_5_462	1890_2_1148	419_5_1003	79_5_475	912_2_577
740_5_1	59_5_181	527_5_1	1078_6_18	63_5_899	1824_2_18	839_2_449	1346_5_276	397_2_1	2539_5_364	111_5_570	600_2_1	20_5_1	1259_5_466	1890_2_1195	419_5_998	79_5_476	912_2_579
740_5_1	59_5_188	527_5_1	1078_6_21	63_5_909	1824_2_20	839_2_453	1346_5_275	397_2_1	2539_5_384	111_5_552	600_2_1	20_5_1	1259_5_429	1890_2_1197	419_5_1040	79_5_500	912_2_567
740_5_1	59_5_192	527_5_1	1078_6_22	63_5_931	1824_2_19	839_2_442	1346_5_277	397_2_1	2539_5_386	111_5_558	600_2_1	20_5_1	1259_5_407	1890_2_1213	419_5_1071	79_5_473	912_2_576
740_5_1	59_5_177	527_5_1	1078_6_23	63_5_932	1824_2_15	839_2_432	1346_5_298	397_2_1	2539_5_390	111_5_572	600_2_1	20_5_1	1259_5_427	1890_2_1209	419_5_1041	79_5_481	912_2_564
740_5_1	59_5_165	527_5_1	1078_6_32	63_5_943	1824_2_15	839_2_447	1346_5_291	397_2_1	2539_5_372	111_5_550	600_2_1	20_5_1	1259_5_427	1890_2_1240	419_5_1020	79_5_462	912_2_588
740_5_1	59_5_162	527_5_1	1078_6_37	63_5_935	1824_2_17	839_2_439	1346_5_275	397_2_1	2539_5_355	111_5_565	600_2_1	20_5_1	1259_5_420	1890_2_1238	419_5_1021	79_5_489	912_2_585
740_5_1	59_5_149	527_5_1	1078_6_33	63_5_933	1824_2_17	839_2_451	1346_5_273	397_2_1	2539_5_364	111_5_570	600_2_1	20_5_1	1259_5_419	1890_2_1221	419_5_1008	79_5_496	912_2_586
740_5_1	59_5_127	527_5_1	1078_6_26	63_5_908	1824_2_18	839_2_458	1346_5_272	397_2_1	2539_5_359	111_5_554	600_2_1	20_5_1	1259_5_378	1890_2_1231	419_5_1006	79_5_502	912_2_617
740_5_1	59_5_127	527_5_1	1078_6_26	63_5_916	1824_2_19	839_2_453	1346_5_264	397_2_1	2539_5_356	111_5_546	600_2_1	20_5_1	1259_5_375	1890_2_1263	419_5_989	79_5_476	912_2_609
740_5_1	59_5_124	527_5_1	1078_6_16	63_5_920	1824_2_21	839_2_468	1346_5_260	397_2_1	2539_5_375	111_5_538	600_2_1	20_5_1	1259_5_369	1890_2_1280	419_5_986	79_5_481	912_2_617
740_5_1	59_5_136	527_5_1	1078_6_10	63_5_929	1824_2_26	839_2_469	1346_5_224	397_2_1	2539_5_382	111_5_526	600_2_1	20_5_1	1259_5_350	1890_2_1244	419_5_1064	79_5_506	912_2_593
740_5_1	59_5_137	527_5_1	1078_6_16	63_5_951	1824_2_31	839_2_480	1346_5_226	397_2_1	2539_5_395	111_5_517	600_2_1	20_5_1	1259_5_348	1890_2_1230	419_5_1085	79_5_504	912_2_586
740_5_1	59_5_118	527_5_1	1078_6_13	63_5_950	1824_2_34	839_2_481	1346_5_229	397_2_1	2539_5_402	111_5_537	600_2_1	20_5_1	1259_5_356	1890_2_1235	419_5_1065	79_5_515	912_2_565
740_5_1	59_5_109	527_5_1	1078_6_8	63_5_952	1824_2_28	839_2_488	1346_5_241	397_2_1	2539_5_384	111_5_579	600_2_1	20_5_1	1259_5_380	1890_2_1256	419_5_1040	79_5_516	912_2_551
740_5_1	59_5_103	527_5_1	1078_6_4	63_5_922	1824_2_26	839_2_462	1346_5_254	397_2_1	2539_5_395	111_5_572	600_2_1	20_5_1	1259_5_395	1890_2_1277	419_5_1032	79_5_535	912_2_548
740_5_1	59_5_92	527_5_1	1078_6_3	63_5_931	1824_2_22	839_2_444	1346_5_233	397_2_1	2539_5_408	111_5_606	600_2_1	20_5_1	1259_5_402	1890_2_1257	419_5_980	79_5_531	912_2_549
740_5_1	59_5_78	527_5_1	1078_6_7	63_5_924	1824_2_23	839_2_462	1346_5_236	397_2_1	2539_5_402	111_5_607	600_2_1	20_5_1	1259_5_395	1890_2_1220	419_5_1001	79_5_531	912_2_563
740_5_1	59_5_85	527_5_1	1078_6_1	63_5_910	1824_2_18	839_2_468	1346_5_243	397_2_1	2539_5_366	111_5_621	600_2_1	20_5_1	1259_5_388	1890_2_1249	419_5_1031	79_5_533	912_2_546
740_5_1	59_5_100	527_5_1	63_5_921	1824_2_21	839_2_467	1346_5_260	397_2_1	2539_5_354	111_5_641	600_2_1	20_5_1	1259_5_396	1890_2_1230	419_5_1015	79_5_506	912_2_566
740_5_1	59_5_94	527_5_1	63_5_948	1824_2_19	839_2_449	1346_5_285	397_2_1	2539_5_343	111_5_624	600_2_1	20_5_1	1259_5_383	1890_2_1204	419_5_1048	79_5_499	912_2_558
740_5_1	59_5_95	527_5_1	63_5_928	1824_2_18	839_2_459	1346_5_280	397_2_1	2539_5_328	111_5_679	600_2_1	20_5_1	1259_5_397	1890_2_1195	419_5_1009	79_5_519	912_2_565
740_5_1	59_5_105	527_5_1	63_5_952	1824_2_20	839_2_449	1346_5_293	397_2_1	2539_5_320	111_5_704	600_2_1	20_5_1	1259_5_416	1890_2_1178	419_5_1003	79_5_517	912_2_555
740_5_1	59_5_106	527_5_1	63_5_967	1824_2_18	839_2_452	1346_5_300	397_2_1	2539_5_324	111_5_725	600_2_1	20_5_1	1259_5_414	1890_2_1170	419_5_1003	79_5_515	912_2_559
740_5_1	59_5_94	527_5_1	63_5_979	1824_2_24	839_2_420	1346_5_310	397_2_1	2539_5_338	111_5_752	600_2_1	20_5_1	1259_5_423	1890_2_1152	419_5_980	79_5_510	912_2_539
740_5_1	59_5_100	527_5_1	63_5_1000	1824_2_22	839_2_406	1346_5_296	397_2_1	2539_5_374	111_5_754	600_2_1	20_5_1	1259_5_443	1890_2_1131	419_5_939	79_5_491	912_2_528
740_5_1	59_5_112	527_5_1	63_5_978	1824_2_24	839_2_411	1346_5_280	397_2_1	2539_5_360	111_5_764	600_2_1	20_5_1	1259_5_488	1890_2_1126	419_5_925	79_5_493	912_2_547
740_5_1	59_5_114	527_5_1	63_5_962	1824_2_24	839_2_392	1346_5_261	397_2_1	2539_5_396	111_5_765	600_2_1	20_5_1	1259_5_514	1890_2_1122	419_5_894	79_5_509	912_2_538
740_5_1	59_5_112	527_5_1	63_5_950	1824_2_21	839_2_387	1346_5_279	397_2_1	2539_5_395	111_5_767	600_2_1	20_5_1	1259_5_499	1890_2_1116	419_5_888	79_5_518	912_2_550
740_5_1	59_5_123	527_5_1	63_5_988	1824_2_18	839_2_377	1346_5_249	397_2_1	2539_5_407	111_5_764	600_2_1	20_5_1	1259_5_475	1890_2_1081	419_5_885	79_5_509	912_2_590
740_5_1	59_5_126	527_5_1	63_5_993	1824_2_12	839_2_345	1346_5_234	397_2_1	2539_5_415	111_5_773	600_2_1	20_5_1	1259_5_500	1890_2_1079	419_5_867	79_5_535	912_2_598
740_5_1	59_5_117	527_5_1	63_5_1036	1824_2_10	839_2_343	1346_5_223	397_2_1	2539_5_420	111_5_773	600_2_1	20_5_1	1259_5_495	1890_2_1049	419_5_843	79_5_528	912_2_625
740_5_1	59_5_137	527_5_1	63_5_1078	1824_2_10	839_2_329	1346_5_205	397_2_1	2539_5_420	111_5_776	600_2_1	20_5_1	1259_5_482	1890_2_1047	419_5_813	79_5_521	912_2_650
740_5_1	59_5_151	527_5_1	63_5_1051	1824_2_14	839_2_324	1346_5_213	397_2_1	2539_5_404	111_5_750	600_2_1	20_5_1	1259_5_477	1890_2_1060	419_5_818	79_5_547	912_2_679
740_5_1	59_5_149	527_5_1	63_5_1072	1824_2_12	839_2_309	1346_5_213	397_2_1	2539_5_378	111_5_770	600_2_1	20_5_1	1259_5_445	1890_2_1061	419_5_823	79_5_567	912_2_713
740_5_1	59_5_145	527_5_1	63_5_1070	1824_2_12	839_2_300	1346_5_216	397_2_1	2539_5_373	111_5_780	600_2_1	20_5_1	1259_5_435	1890_2_1103	419_5_816	79_5_559	912_2_708
740_5_1	59_5_151	527_5_1	63_5_1112	1824_2_7	839_2_309	1346_5_195	397_2_1	2539_5_365	111_5_812	600_2_1	20_5_1	1259_5_418	1890_2_1092	419_5_777	79_5_546	912_2_733
740_5_1	59_5_147	527_5_1	63_5_1112	1824_2_9	839_2_307	1346_5_192	397_2_1	2539_5_366	111_5_833	600_2_1	20_5_1	1259_5_438	1890_2_1105	419_5_766	79_5_539	912_2_711
740_5_1	59_5_166	527_5_1	63_5_1131	1824_2_6	839_2_293	1346_5_199	397_2_1	2539_5_381	111_5_844	600_2_1	20_5_1	1259_5_442	1890_2_1023	419_5_770	79_5_555	912_2_694
740_5_1	59_5_165	527_5_1	63_5_1141	1824_2_4	839_2_294	1346_5_196	397_2_1	2539_5_409	111_5_835	600_2_1	20_5_1	1259_5_465	1890_2_993	419_5_773	79_5_531	912_2_702
740_5_1	59_5_164	527_5_1	63_5_1174	1824_2_1	839_2_273	1346_5_190	397_2_1	2539_5_406	111_5_853	600_2_1	20_5_1	1259_5_443	1890_2_963	419_5_775	79_5_571	912_2_713
740_5_1	59_5_151	527_5_1	63_5_1119	839_2_275	1346_5_183	397_2_1	2539_5_382	111_5_861	600_2_1	20_5_1	1259_5_440	1890_2_980	419_5_794	79_5_616	912_2_708
740_5_1	59_5_134	527_5_1	63_5_1108	839_2_268	1346_5_170	397_2_1	2539_5_373	111_5_848	600_2_1	20_5_1	1259_5_435	1890_2_945	419_5_844	79_5_650	912_2_694
740_5_1	59_5_118	527_5_1	63_5_1062	839_2_291	1346_5_169	397_2_1	2539_5_362	111_5_815	600_2_1	20_5_1	1259_5_445	1890_2_948	419_5_852	79_5_686	912_2_708
740_5_1	59_5_115	527_5_1	63_5_1088	839_2_287	1346_5_164	397_2_1	2539_5_356	111_5_824	600_2_1	20_5_1	1259_5_428	1890_2_934	419_5_874	79_5_677	912_2_730
740_5_1	59_5_101	527_5_1	63_5_1071	839_2_308	1346_5_155	397_2_1	2539_5_366	111_5_855	600_2_1	20_5_1	1259_5_414	1890_2_968	419_5_844	79_5_681	912_2_709
740_5_1	59_5_103	527_5_1	63_5_1027	839_2_301	1346_5_138	397_2_1	2539_5_376	111_5_838	600_2_1	20_5_1	1259_5_412	1890_2_1003	419_5_843	79_5_711	912_2_728
740_5_1	59_5_88	527_5_1	63_5_1038	839_2_297	1346_5_134	397_2_1	2539_5_378	111_5_815	600_2_1	20_5_1	1259_5_420	1890_2_1031	419_5_823	79_5_747	912_2_742
740_5_1	59_5_88	527_5_1	63_5_1019	839_2_273	1346_5_118	397_2_1	2539_5_384	111_5_846	600_2_1	20_5_1	1259_5_407	1890_2_1025	419_5_832	79_5_752	912_2_734
740_5_1	59_5_93	527_5_1	63_5_1031	839_2_270	1346_5_115	397_2_1	2539_5_388	111_5_859	600_2_1	20_5_1	1259_5_414	1890_2_1004	419_5_820	79_5_751	912_2_728
740_5_1	59_5_96	527_5_1	63_5_990	839_2_269	1346_5_119	397_2_1	2539_5_385	111_5_869	600_2_1	20_5_1	1259_5_421	1890_2_1026	419_5_808	79_5_729	912_2_735
740_5_1	59_5_91	527_5_1	63_5_988	839_2_274	1346_5_113	397_2_1	2539_5_407	111_5_893	600_2_1	20_5_1	1259_5_449	1890_2_1034	419_5_766	79_5_729	912_2_715
740_5_1	59_5_93	527_5_1	63_5_1009	839_2_250	1346_5_96	397_2_1	2539_5_412	111_5_941	600_2_1	20_5_1	1259_5_452	1890_2_1035	419_5_771	79_5_732	912_2_703
740_5_1	59_5_99	527_5_1	63_5_1038	839_2_250	1346_5_92	397_2_1	2539_5_411	111_5_940	600_2_1	20_5_1	1259_5_425	1890_2_1030	419_5_782	79_5_722	912_2_685
740_5_1	59_5_104	527_5_1	63_5_1024	839_2_237	1346_5_103	397_2_1	2539_5_414	111_5_949	600_2_1	20_5_1	1259_5_410	1890_2_1008	419_5_816	79_5_719	912_2_673
740_5_1	59_5_91	527_5_1	63_5_1043	839_2_231	1346_5_103	397_2_1	2539_5_453	111_5_956	600_2_1	20_5_1	1259_5_395	1890_2_956	419_5_833	79_5_715	912_2_686
740_5_1	59_5_96	527_5_1	63_5_1045	839_2_216	1346_5_118	397_2_1	2539_5_461	111_5_914	600_2_1	20_5_1	1259_5_389	1890_2_981	419_5_855	79_5_744	912_2_673
740_5_1	59_5_98	527_5_1	63_5_1073	839_2_229	1346_5_110	397_2_1	2539_5_451	111_5_928	600_2_1	20_5_1	1259_5_422	1890_2_999	419_5_801	79_5_762	912_2_661
740_5_1	59_5_83	527_5_1	63_5_1074	839_2_249	1346_5_96	397_2_1	2539_5_452	111_5_940	600_2_1	20_5_1	1259_5_427	1890_2_1015	419_5_794	79_5_769	912_2_646
740_5_1	59_5_85	527_5_1	63_5_1057	839_2_241	1346_5_100	397_2_1	2539_5_452	111_5_927	600_2_1	20_5_1	1259_5_418	1890_2_1038	419_5_799	79_5_789	912_2_627
740_5_1	59_5_79	527_5_1	63_5_1080	839_2_244	1346_5_112	397_2_1	2539_5_467	111_5_901	600_2_1	20_5_1	1259_5_400	1890_2_1020	419_5_792	79_5_793	912_2_607
740_5_1	59_5_72	527_5_1	63_5_1122	839_2_245	1346_5_123	397_2_1	2539_5_475	111_5_895	600_2_1	20_5_1	1259_5_378	1890_2_992	419_5_814	79_5_791	912_2_578
740_5_1	59_5_56	527_5_1	63_5_1097	839_2_252	1346_5_117	397_2_1	2539_5_468	111_5_887	600_2_1	20_5_1	1259_5_409	1890_2_979	419_5_828	79_5_804	912_2_600
740_5_1	59_5_55	527_5_1	63_5_1072	839_2_244	1346_5_114	397_2_1	2539_5_447	111_5_875	600_2_1	20_5_1	1259_5_396	1890_2_981	419_5_867	79_5_836	912_2_632
740_5_1	59_5_43	527_5_1	63_5_1095	839_2_258	1346_5_120	397_2_1	2539_5_443	111_5_874	600_2_1	20_5_1	1259_5_399	1890_2_980	419_5_875	79_5_848	912_2_612
740_5_1	59_5_35	527_5_1	63_5_1105	839_2_268	1346_5_120	397_2_1	2539_5_448	111_5_873	600_2_1	20_5_1	1259_5_393	1890_2_970	419_5_854	79_5_829	912_2_626
740_5_1	59_5_31	527_5_1	63_5_1117	839_2_267	1346_5_117	397_2_1	2539_5_443	111_5_861	600_2_1	20_5_1	1259_5_372	1890_2_977	419_5_857	79_5_825	912_2_636
740_5_1	59_5_29	527_5_1	63_5_1075	839_2_260	1346_5_106	397_2_1	2539_5_450	111_5_896	600_2_1	20_5_1	1259_5_377	1890_2_967	419_5_897	79_5_823	912_2_623
740_5_1	59_5_23	527_5_1	63_5_1069	839_2_254	1346_5_108	397_2_1	2539_5_462	111_5_904	600_2_1	20_5_1	1259_5_350	1890_2_924	419_5_885	79_5_875	912_2_671
740_5_1	59_5_24	527_5_1	63_5_1082	839_2_238	1346_5_92	397_2_1	2539_5_488	111_5_915	600_2_1	20_5_1	1259_5_359	1890_2_915	419_5_880	79_5_870	912_2_667
740_5_1	59_5_32	527_5_1	63_5_1100	839_2_217	1346_5_92	397_2_1	2539_5_511	111_5_908	600_2_1	20_5_1	1259_5_353	1890_2_890	419_5_879	79_5_869	912_2_682
740_5_1	59_5_23	527_5_1	63_5_1082	839_2_231	1346_5_89	397_2_1	2539_5_501	111_5_905	600_2_1	20_5_1	1259_5_376	1890_2_895	419_5_871	79_5_874	912_2_669
740_5_1	59_5_23	527_5_1	63_5_1091	839_2_253	1346_5_77	397_2_1	2539_5_503	111_5_887	600_2_1	20_5_1	1259_5_369	1890_2_900	419_5_868	79_5_871	912_2_666
740_5_1	59_5_30	527_5_1	63_5_1069	839_2_238	1346_5_69	397_2_1	2539_5_505	111_5_920	600_2_1	20_5_1	1259_5_356	1890_2_908	419_5_853	79_5_874	912_2_654
740_5_1	59_5_25	527_5_1	63_5_1040	839_2_244	1346_5_62	397_2_1	2539_5_500	111_5_901	600_2_1	20_5_1	1259_5_379	1890_2_956	419_5_851	79_5_869	912_2_652
740_5_1	59_5_21	527_5_1	63_5_1041	839_2_278	1346_5_55	397_2_1	2539_5_466	111_5_883	600_2_1	20_5_1	1259_5_400	1890_2_1010	419_5_833	79_5_854	912_2_635
740_5_1	59_5_22	527_5_1	63_5_1036	839_2_294	1346_5_55	397_2_1	2539_5_473	111_5_880	600_2_1	20_5_1	1259_5_418	1890_2_992	419_5_827	79_5_855	912_2_623
740_5_1	59_5_19	527_5_1	63_5_1018	839_2_313	1346_5_53	397_2_1	2539_5_460	111_5_848	600_2_1	20_5_1	1259_5_428	1890_2_958	419_5_876	79_5_851	912_2_618
740_5_1	59_5_20	527_5_1	63_5_1031	839_2_314	1346_5_50	397_2_1	2539_5_448	111_5_846	600_2_1	20_5_1	1259_5_439	1890_2_959	419_5_856	79_5_866	912_2_618
740_5_1	59_5_14	527_5_1	63_5_1041	839_2_306	1346_5_56	397_2_1	2539_5_453	111_5_829	600_2_1	20_5_1	1259_5_431	1890_2_999	419_5_855	79_5_860	912_2_629
740_5_1	59_5_9	527_5_1	63_5_1083	839_2_327	1346_5_70	397_2_1	2539_5_444	111_5_796	600_2_1	20_5_1	1259_5_445	1890_2_999	419_5_773	79_5_861	912_2_660
740_5_1	59_5_6	527_5_1	63_5_1090	839_2_324	1346_5_75	397_2_1	2539_5_443	111_5_802	600_2_1	20_5_1	1259_5_443	1890_2_996	419_5_758	79_5_861	912_2_663
740_5_1	59_5_1	527_5_1	63_5_1087	839_2_335	1346_5_67	397_2_1	2539_5_468	111_5_792	600_2_1	20_5_1	1259_5_453	1890_2_974	419_5_754	79_5_888	912_2_666
740_5_1	20_5_1	527_5_1	63_5_1061	839_2_353	1346_5_61	2539_5_482	111_5_769	600_2_1	397_2_1	1259_5_463	1890_2_978	419_5_761	79_5_897	912_2_666
740_5_1	20_5_1	527_5_1	63_5_1055	839_2_375	1346_5_70	2539_5_477	111_5_755	600_2_1	397_2_1	1259_5_480	1890_2_975	419_5_754	79_5_894	912_2_696
740_5_1	20_5_1	527_5_1	63_5_1046	839_2_355	1346_5_59	2539_5_493	111_5_764	600_2_1	397_2_1	1259_5_477	1890_2_965	419_5_741	79_5_880	912_2_696
740_5_1	20_5_1	527_5_1	63_5_1017	839_2_345	1346_5_55	2539_5_472	111_5_760	600_2_1	397_2_1	1259_5_483	1890_2_981	419_5_742	79_5_881	912_2_702
740_5_1	20_5_1	527_5_1	63_5_1021	839_2_351	1346_5_56	2539_5_461	111_5_749	600_2_1	397_2_1	1259_5_481	1890_2_967	419_5_750	79_5_874	912_2_713
740_5_1	20_5_1	527_5_1	63_5_1070	839_2_371	1346_5_54	2539_5_487	111_5_742	600_2_1	397_2_1	1259_5_463	1890_2_946	419_5_737	79_5_863	912_2_722
740_5_1	20_5_1	527_5_1	63_5_1050	839_2_402	1346_5_63	2539_5_490	111_5_731	600_2_1	397_2_1	1259_5_448	1890_2_947	419_5_743	79_5_878	912_2_688
740_5_1	20_5_1	527_5_1	63_5_1019	839_2_397	1346_5_71	2539_5_500	111_5_717	600_2_1	397_2_1	1259_5_433	1890_2_943	419_5_785	79_5_915	912_2_681
740_5_1	20_5_1	527_5_1	63_5_1011	839_2_405	1346_5_70	2539_5_464	111_5_723	600_2_1	397_2_1	1259_5_427	1890_2_949	419_5_796	79_5_930	912_2_678
740_5_1	20_5_1	527_5_1	63_5_1007	839_2_387	1346_5_74	2539_5_456	111_5_732	600_2_1	397_2_1	1259_5_433	1890_2_965	419_5_784	79_5_945	912_2_680
740_5_1	20_5_1	527_5_1	63_5_1016	839_2_389	1346_5_81	2539_5_413	111_5_721	600_2_1	397_2_1	1259_5_409	1890_2_992	419_5_805	79_5_942	912_2_689
740_5_1	20_5_1	527_5_1	63_5_1047	839_2_364	1346_5_81	2539_5_447	111_5_756	600_2_1	397_2_1	1259_5_384	1890_2_996	419_5_808	79_5_926	912_2_634
740_5_1	20_5_1	527_5_1	63_5_1035	839_2_354	1346_5_85	2539_5_473	111_5_766	600_2_1	397_2_1	1259_5_402	1890_2_958	419_5_823	79_5_916	912_2_643
740_5_1	20_5_1	527_5_1	63_5_1046	839_2_341	1346_5_86	2539_5_478	111_5_779	600_2_1	397_2_1	1259_5_409	1890_2_971	419_5_814	79_5_910	912_2_654
740_5_1	20_5_1	527_5_1	63_5_1056	839_2_319	1346_5_101	2539_5_483	111_5_790	600_2_1	397_2_1	1259_5_432	1890_2_981	419_5_798	79_5_883	912_2_658
740_5_1	20_5_1	527_5_1	63_5_1062	839_2_310	1346_5_106	2539_5_522	111_5_788	600_2_1	397_2_1	1259_5_457	1890_2_961	419_5_763	79_5_869	912_2_657
740_5_1	20_5_1	527_5_1	63_5_1060	839_2_301	1346_5_108	2539_5_499	111_5_794	600_2_1	397_2_1	1259_5_459	1890_2_952	419_5_777	79_5_848	912_2_663
740_5_1	20_5_1	527_5_1	63_5_1052	839_2_333	1346_5_117	2539_5_492	111_5_748	600_2_1	397_2_1	1259_5_453	1890_2_955	419_5_760	79_5_877	912_2_652
740_5_1	20_5_1	527_5_1	63_5_1055	839_2_337	1346_5_122	2539_5_490	111_5_743	600_2_1	397_2_1	1259_5_453	1890_2_948	419_5_771	79_5_882	912_2_669
740_5_1	20_5_1	527_5_1	63_5_1021	839_2_337	1346_5_116	2539_5_484	111_5_760	600_2_1	397_2_1	1259_5_446	1890_2_967	419_5_761	79_5_881	912_2_686
740_5_1	20_5_1	527_5_1	63_5_1049	839_2_344	1346_5_123	2539_5_479	111_5_745	600_2_1	397_2_1	1259_5_448	1890_2_944	419_5_769	79_5_864	912_2_698
740_5_1	20_5_1	527_5_1	63_5_1004	839_2_336	1346_5_116	2539_5_490	111_5_784	600_2_1	397_2_1	1259_5_432	1890_2_916	419_5_806	79_5_901	912_2_686
740_5_1	20_5_1	527_5_1	63_5_978	839_2_347	1346_5_97	2539_5_494	111_5_811	600_2_1	397_2_1	1259_5_430	1890_2_891	419_5_820	79_5_894	912_2_697
740_5_1	20_5_1	527_5_1	63_5_942	839_2_365	1346_5_107	2539_5_507	111_5_812	600_2_1	397_2_1	1259_5_419	1890_2_897	419_5_813	79_5_917	912_2_711
740_5_1	20_5_1	527_5_1	63_5_922	839_2_373	1346_5_91	2539_5_531	111_5_820	600_2_1	397_2_1	1259_5_417	1890_2_884	419_5_790	79_5_945	912_2_712
740_5_1	20_5_1	527_5_1	63_5_915	839_2_365	1346_5_90	2539_5_531	111_5_815	600_2_1	397_2_1	1259_5_437	1890_2_881	419_5_797	79_5_976	912_2_713
740_5_1	20_5_1	527_5_1	63_5_915	839_2_373	1346_5_95	2539_5_529	111_5_805	600_2_1	397_2_1	1259_5_438	1890_2_866	419_5_771	79_5_968	912_2_740
740_5_1	20_5_1	527_5_1	63_5_934	839_2_381	1346_5_92	2539_5_543	111_5_757	600_2_1	397_2_1	1259_5_442	1890_2_845	419_5_786	79_5_962	912_2_739
740_5_1	20_5_1	527_5_1	63_5_917	839_2_356	1346_5_92	2539_5_563	111_5_762	600_2_1	397_2_1	1259_5_440	1890_2_844	419_5_793	79_5_964	912_2_726
740_5_1	20_5_1	527_5_1	63_5_891	839_2_342	1346_5_73	2539_5_552	111_5_794	600_2_1	397_2_1	1259_5_427	1890_2_844	419_5_801	79_5_969	912_2_741
740_5_1	20_5_1	527_5_1	63_5_867	839_2_326	1346_5_72	2539_5_549	111_5_826	600_2_1	397_2_1	1259_5_462	1890_2_865	419_5_790	79_5_971	912_2_730
740_5_1	20_5_1	527_5_1	63_5_876	839_2_309	1346_5_65	2539_5_566	111_5_807	600_2_1	397_2_1	1259_5_459	1890_2_906	419_5_769	79_5_1001	912_2_732
740_5_1	20_5_1	527_5_1	63_5_887	839_2_303	1346_5_66	2539_5_563	111_5_783	600_2_1	397_2_1	1259_5_473	1890_2_914	419_5_783	79_5_975	912_2_748
740_5_1	20_5_1	527_5_1	63_5_885	839_2_323	1346_5_66	2539_5_587	111_5_764	600_2_1	397_2_1	1259_5_451	1890_2_879	419_5_780	79_5_992	912_2_758
740_5_1	20_5_1	527_5_1	63_5_881	839_2_317	1346_5_76	2539_5_602	111_5_780	600_2_1	397_2_1	1259_5_469	1890_2_884	419_5_790	79_5_966	912_2_747
740_5_1	20_5_1	527_5_1	63_5_882	839_2_318	1346_5_96	2539_5_573	111_5_786	600_2_1	397_2_1	1259_5_456	1890_2_877	419_5_820	79_5_975	912_2_765
740_5_1	20_5_1	527_5_1	63_5_862	839_2_317	1346_5_100	2539_5_551	111_5_807	600_2_1	397_2_1	1259_5_465	1890_2_866	419_5_829	79_5_945	912_2_775
740_5_1	20_5_1	527_5_1	63_5_873	839_2_306	1346_5_102	2539_5_571	111_5_826	600_2_1	397_2_1	1259_5_441	1890_2_826	419_5_839	79_5_920	912_2_801
740_5_1	20_5_1	527_5_1	63_5_889	839_2_316	1346_5_106	2539_5_582	111_5_840	600_2_1	397_2_1	1259_5_449	1890_2_821	419_5_820	79_5_914	912_2_780
740_5_1	20_5_1	527_5_1	63_5_852	839_2_299	1346_5_97	2539_5_603	111_5_831	600_2_1	397_2_1	1259_5_451	1890_2_797	419_5_816	79_5_938	912_2_796
740_5_1	20_5_1	527_5_1	63_5_842	839_2_297	1346_5_90	2539_5_625	111_5_828	600_2_1	397_2_1	1259_5_464	1890_2_829	419_5_860	79_5_892	912_2_803
740_5_1	20_5_1	527_5_1	63_5_872	839_2_282	1346_5_96	2539_5_610	111_5_842	600_2_1	397_2_1	1259_5_467	1890_2_815	419_5_884	79_5_855	912_2_777
740_5_1	20_5_1	527_5_1	63_5_899	839_2_264	1346_5_105	2539_5_586	111_5_881	600_2_1	397_2_1	1259_5_451	1890_2_815	419_5_876	79_5_851	912_2_789
740_5_1	20_5_1	527_5_1	63_5_894	839_2_282	1346_5_106	2539_5_580	111_5_919	600_2_1	397_2_1	1259_5_425	1890_2_811	419_5_836	79_5_860	912_2_766
740_5_1	20_5_1	527_5_1	63_5_891	839_2_278	1346_5_115	2539_5_578	111_5_931	600_2_1	397_2_1	1259_5_412	1890_2_815	419_5_822	79_5_883	912_2_744
740_5_1	20_5_1	527_5_1	63_5_926	839_2_265	1346_5_114	2539_5_607	111_5_926	600_2_1	397_2_1	1259_5_401	1890_2_854	419_5_799	79_5_874	912_2_728
740_5_1	20_5_1	527_5_1	63_5_951	839_2_253	1346_5_128	2539_5_609	111_5_954	600_2_1	397_2_1	1259_5_439	1890_2_832	419_5_774	79_5_891	912_2_692
740_5_1	20_5_1	527_5_1	63_5_942	839_2_237	1346_5_127	2539_5_581	111_5_989	600_2_1	397_2_1	1259_5_440	1890_2_843	419_5_767	79_5_878	912_2_686
740_5_1	20_5_1	527_5_1	63_5_912	839_2_216	1346_5_128	2539_5_567	111_5_988	600_2_1	397_2_1	1259_5_427	1890_2_857	419_5_786	79_5_866	912_2_692
740_5_1	20_5_1	527_5_1	63_5_928	839_2_215	1346_5_136	2539_5_570	111_5_955	600_2_1	397_2_1	1259_5_430	1890_2_848	419_5_774	79_5_852	912_2_717
740_5_1	20_5_1	527_5_1	63_5_926	839_2_199	1346_5_123	2539_5_622	111_5_966	600_2_1	397_2_1	1259_5_441	1890_2_843	419_5_748	79_5_853	912_2_699
740_5_1	20_5_1	527_5_1	63_5_945	839_2_204	1346_5_98	2539_5_613	111_5_984	600_2_1	397_2_1	1259_5_444	1890_2_847	419_5_726	79_5_850	912_2_710
740_5_1	20_5_1	527_5_1	63_5_916	839_2_224	1346_5_105	2539_5_619	111_5_970	600_2_1	397_2_1	1259_5_481	1890_2_856	419_5_734	79_5_866	912_2_716
740_5_1	20_5_1	527_5_1	63_5_913	839_2_216	1346_5_114	2539_5_668	111_5_953	600_2_1	397_2_1	1259_5_505	1890_2_877	419_5_702	79_5_884	912_2_715
740_5_1	20_5_1	527_5_1	63_5_912	839_2_221	1346_5_118	2539_5_658	111_5_947	600_2_1	397_2_1	1259_5_517	1890_2_890	419_5_687	79_5_878	912_2_739
740_5_1	20_5_1	527_5_1	63_5_912	839_2_229	1346_5_113	2539_5_653	111_5_962	600_2_1	397_2_1	1259_5_508	1890_2_885	419_5_700	79_5_884	912_2_760
740_5_1	20_5_1	527_5_1	63_5_892	839_2_244	1346_5_112	2539_5_648	111_5_952	600_2_1	397_2_1	1259_5_484	1890_2_864	419_5_703	79_5_908	912_2_761
740_5_1	20_5_1	527_5_1	63_5_864	839_2_239	1346_5_105	2539_5_638	111_5_922	600_2_1	397_2_1	1259_5_463	1890_2_833	419_5_714	79_5_939	912_2_769
740_5_1	20_5_1	527_5_1	63_5_931	839_2_261	1346_5_93	2539_5_624	111_5_923	600_2_1	397_2_1	1259_5_446	1890_2_813	419_5_729	79_5_921	912_2_770
740_5_1	20_5_1	527_5_1	63_5_960	839_2_269	1346_5_81	2539_5_637	111_5_874	600_2_1	397_2_1	1259_5_450	1890_2_808	419_5_743	79_5_904	912_2_776
740_5_1	20_5_1	527_5_1	63_5_996	839_2_271	1346_5_84	2539_5_680	111_5_851	600_2_1	397_2_1	1259_5_444	1890_2_753	419_5_758	79_5_888	912_2_778
740_5_1	20_5_1	527_5_1	63_5_1005	839_2_275	1346_5_79	2539_5_697	111_5_849	600_2_1	397_2_1	1259_5_460	1890_2_760	419_5_746	79_5_872	912_2_756
740_5_1	20_5_1	527_5_1	63_5_992	839_2_283	1346_5_83	2539_5_681	111_5_883	600_2_1	397_2_1	1259_5_440	1890_2_751	419_5_722	79_5_906	912_2_782
740_5_1	20_5_1	527_5_1	63_5_1032	839_2_273	1346_5_80	2539_5_710	111_5_908	600_2_1	397_2_1	1259_5_435	1890_2_711	419_5_719	79_5_897	912_2_772
740_5_1	20_5_1	527_5_1	63_5_1071	839_2_282	1346_5_71	2539_5_742	111_5_866	600_2_1	397_2_1	1259_5_445	1890_2_689	419_5_697	79_5_880	912_2_816
740_5_1	20_5_1	527_5_1	63_5_1060	839_2_272	1346_5_74	2539_5_784	111_5_886	600_2_1	397_2_1	1259_5_460	1890_2_687	419_5_669	79_5_888	912_2_785
740_5_1	20_5_1	527_5_1	63_5_1045	839_2_296	1346_5_57	2539_5_774	111_5_884	600_2_1	397_2_1	1259_5_465	1890_2_706	419_5_661	79_5_909	912_2_768
740_5_1	20_5_1	527_5_1	63_5_1011	839_2_277	1346_5_49	2539_5_801	111_5_850	600_2_1	397_2_1	1259_5_459	1890_2_693	419_5_674	79_5_956	912_2_764
740_5_1	20_5_1	527_5_1	63_5_976	839_2_279	1346_5_55	2539_5_780	111_5_859	600_2_1	397_2_1	1259_5_475	1890_2_696	419_5_659	79_5_939	912_2_790
740_5_1	20_5_1	527_5_1	63_5_930	839_2_286	1346_5_58	2539_5_778	111_5_866	600_2_1	397_2_1	1259_5_487	1890_2_689	419_5_663	79_5_941	912_2_768
740_5_1	20_5_1	527_5_1	63_5_926	839_2_290	1346_5_64	2539_5_789	111_5_871	600_2_1	397_2_1	1259_5_489	1890_2_679	419_5_667	79_5_952	912_2_765
740_5_1	20_5_1	527_5_1	63_5_923	839_2_290	1346_5_73	2539_5_773	111_5_875	600_2_1	397_2_1	1259_5_483	1890_2_680	419_5_660	79_5_941	912_2_787
740_5_1	20_5_1	527_5_1	63_5_937	839_2_292	1346_5_70	2539_5_758	111_5_853	600_2_1	397_2_1	1259_5_471	1890_2_686	419_5_665	79_5_938	912_2_825
740_5_1	20_5_1	527_5_1	63_5_928	839_2_277	1346_5_70	2539_5_757	111_5_843	600_2_1	397_2_1	1259_5_480	1890_2_680	419_5_694	79_5_934	912_2_823
740_5_1	20_5_1	527_5_1	63_5_952	839_2_264	1346_5_66	2539_5_729	111_5_853	600_2_1	397_2_1	1259_5_515	1890_2_695	419_5_708	79_5_910	912_2_828
740_5_1	20_5_1	527_5_1	63_5_957	839_2_262	1346_5_63	2539_5_717	111_5_867	600_2_1	397_2_1	1259_5_522	1890_2_715	419_5_682	79_5_887	912_2_861
740_5_1	20_5_1	527_5_1	63_5_955	839_2_254	1346_5_62	2539_5_716	111_5_846	600_2_1	397_2_1	1259_5_523	1890_2_703	419_5_688	79_5_898	912_2_886
740_5_1	20_5_1	527_5_1	63_5_939	839_2_279	1346_5_64	2539_5_712	111_5_847	600_2_1	397_2_1	1259_5_535	1890_2_714	419_5_658	79_5_918	912_2_889
740_5_1	20_5_1	527_5_1	63_5_947	839_2_271	1346_5_76	2539_5_720	111_5_856	600_2_1	397_2_1	1259_5_543	1890_2_699	419_5_662	79_5_921	912_2_873
740_5_1	20_5_1	527_5_1	63_5_938	839_2_255	1346_5_80	2539_5_700	111_5_821	600_2_1	397_2_1	1259_5_506	1890_2_698	419_5_680	79_5_945	912_2_921
740_5_1	20_5_1	527_5_1	63_5_926	839_2_224	1346_5_83	2539_5_696	111_5_837	600_2_1	397_2_1	1259_5_511	1890_2_701	419_5_707	79_5_928	912_2_934
740_5_1	20_5_1	527_5_1	63_5_864	839_2_231	1346_5_89	2539_5_683	111_5_849	600_2_1	397_2_1	1259_5_479	1890_2_736	419_5_737	79_5_941	912_2_860
740_5_1	20_5_1	527_5_1	63_5_853	839_2_225	1346_5_82	2539_5_668	111_5_843	600_2_1	397_2_1	1259_5_500	1890_2_740	419_5_758	79_5_916	912_2_851
740_5_1	20_5_1	527_5_1	63_5_843	839_2_206	1346_5_79	2539_5_680	111_5_863	600_2_1	397_2_1	1259_5_474	1890_2_753	419_5_787	79_5_932	912_2_823
740_5_1	20_5_1	527_5_1	63_5_843	839_2_210	1346_5_87	2539_5_645	111_5_849	600_2_1	397_2_1	1259_5_463	1890_2_776	419_5_775	79_5_936	912_2_839
740_5_1	20_5_1	527_5_1	63_5_876	839_2_201	1346_5_100	2539_5_633	111_5_870	600_2_1	397_2_1	1259_5_460	1890_2_764	419_5_795	79_5_911	912_2_822
740_5_1	20_5_1	527_5_1	63_5_869	839_2_207	1346_5_102	2539_5_641	111_5_892	600_2_1	397_2_1	1259_5_472	1890_2_765	419_5_797	79_5_927	912_2_809
740_5_1	20_5_1	527_5_1	63_5_897	839_2_193	1346_5_93	2539_5_638	111_5_914	600_2_1	397_2_1	1259_5_471	1890_2_734	419_5_796	79_5_942	912_2_831
740_5_1	20_5_1	527_5_1	63_5_915	839_2_175	1346_5_92	2539_5_619	111_5_972	600_2_1	397_2_1	1259_5_462	1890_2_709	419_5_766	79_5_916	912_2_856
740_5_1	20_5_1	527_5_1	63_5_923	839_2_181	1346_5_86	2539_5_614	111_5_979	600_2_1	397_2_1	1259_5_488	1890_2_716	419_5_743	79_5_934	912_2_817
740_5_1	20_5_1	527_5_1	63_5_943	839_2_171	1346_5_73	2539_5_635	111_5_965	600_2_1	397_2_1	1259_5_501	1890_2_687	419_5_736	79_5_928	912_2_854
740_5_1	20_5_1	527_5_1	63_5_955	839_2_170	1346_5_72	2539_5_637	111_5_970	600_2_1	397_2_1	1259_5_505	1890_2_684	419_5_736	79_5_916	912_2_850
740_5_1	20_5_1	527_5_1	63_5_943	839_2_174	1346_5_72	2539_5_668	111_5_982	600_2_1	397_2_1	1259_5_513	1890_2_692	419_5_714	79_5_889	912_2_841
740_5_1	20_5_1	527_5_1	63_5_949	839_2_180	1346_5_90	2539_5_679	111_5_976	600_2_1	397_2_1	1259_5_513	1890_2_666	419_5_671	79_5_899	912_2_877
740_5_1	20_5_1	527_5_1	63_5_955	839_2_170	1346_5_96	2539_5_694	111_5_980	600_2_1	397_2_1	1259_5_504	1890_2_673	419_5_676	79_5_898	912_2_871
740_5_1	20_5_1	527_5_1	63_5_984	839_2_137	1346_5_99	2539_5_689	111_5_1001	600_2_1	397_2_1	1259_5_477	1890_2_642	419_5_694	79_5_895	912_2_912
740_5_1	20_5_1	527_5_1	63_5_1011	839_2_119	1346_5_106	2539_5_676	111_5_1003	600_2_1	397_2_1	1259_5_484	1890_2_631	419_5_713	79_5_887	912_2_914
740_5_1	20_5_1	527_5_1	63_5_1024	839_2_126	1346_5_101	2539_5_676	111_5_983	600_2_1	397_2_1	1259_5_461	1890_2_604	419_5_702	79_5_903	912_2_922
740_5_1	20_5_1	527_5_1	63_5_1003	839_2_134	1346_5_110	2539_5_639	111_5_1015	600_2_1	397_2_1	1259_5_506	1890_2_616	419_5_668	79_5_917	912_2_932
740_5_1	20_5_1	527_5_1	63_5_1023	839_2_123	1346_5_111	2539_5_641	111_5_991	600_2_1	397_2_1	1259_5_509	1890_2_607	419_5_681	79_5_929	912_2_953
740_5_1	20_5_1	527_5_1	63_5_1049	839_2_122	1346_5_115	2539_5_635	111_5_979	600_2_1	397_2_1	1259_5_507	1890_2_608	419_5_676	79_5_911	912_2_974
740_5_1	20_5_1	527_5_1	63_5_1045	839_2_134	1346_5_109	2539_5_635	111_5_949	600_2_1	397_2_1	1259_5_495	1890_2_644	419_5_672	79_5_891	912_2_960
740_5_1	20_5_1	527_5_1	63_5_1088	839_2_119	1346_5_95	2539_5_605	111_5_936	600_2_1	397_2_1	1259_5_465	1890_2_658	419_5_667	79_5_909	912_2_958
740_5_1	20_5_1	527_5_1	63_5_1081	839_2_127	1346_5_96	2539_5_596	111_5_941	600_2_1	397_2_1	1259_5_464	1890_2_669	419_5_656	79_5_910	912_2_967
740_5_1	20_5_1	527_5_1	63_5_1050	839_2_128	1346_5_114	2539_5_582	111_5_951	600_2_1	397_2_1	1259_5_432	1890_2_702	419_5_644	79_5_971	912_2_950
740_5_1	20_5_1	527_5_1	63_5_1063	839_2_121	1346_5_119	2539_5_565	111_5_919	600_2_1	397_2_1	1259_5_443	1890_2_701	419_5_620	79_5_971	912_2_959
740_5_1	20_5_1	527_5_1	63_5_1059	839_2_138	1346_5_126	2539_5_559	111_5_902	600_2_1	397_2_1	1259_5_450	1890_2_681	419_5_605	79_5_983	912_2_960
740_5_1	20_5_1	527_5_1	63_5_1086	839_2_134	1346_5_137	2539_5_572	111_5_898	600_2_1	397_2_1	1259_5_437	1890_2_688	419_5_615	79_5_969	912_2_968
740_5_1	20_5_1	527_5_1	63_5_1088	839_2_121	1346_5_128	2539_5_556	111_5_892	600_2_1	397_2_1	1259_5_431	1890_2_699	419_5_613	79_5_959	912_2_968
740_5_1	20_5_1	527_5_1	63_5_1074	839_2_107	1346_5_135	2539_5_577	111_5_927	600_2_1	397_2_1	1259_5_435	1890_2_705	419_5_601	79_5_970	912_2_942
740_5_1	20_5_1	527_5_1	63_5_1048	839_2_102	1346_5_120	2539_5_569	111_5_957	600_2_1	397_2_1	1259_5_429	1890_2_708	419_5_596	79_5_946	912_2_967
740_5_1	20_5_1	527_5_1	63_5_1069	839_2_104	1346_5_122	2539_5_581	111_5_978	600_2_1	397_2_1	1259_5_437	1890_2_695	419_5_595	79_5_923	912_2_967
740_5_1	20_5_1	527_5_1	63_5_1031	839_2_109	1346_5_116	2539_5_611	111_5_923	600_2_1	397_2_1	1259_5_422	1890_2_691	419_5_604	79_5_965	912_2_982
740_5_1	20_5_1	527_5_1	63_5_1076	839_2_114	1346_5_98	2539_5_600	111_5_939	600_2_1	397_2_1	1259_5_384	1890_2_686	419_5_627	79_5_967	912_2_1007
740_5_1	20_5_1	527_5_1	63_5_1022	839_2_121	1346_5_99	2539_5_621	111_5_923	600_2_1	397_2_1	1259_5_399	1890_2_717	419_5_638	79_5_946	912_2_1033
740_5_1	20_5_1	527_5_1	63_5_1013	839_2_130	1346_5_96	2539_5_568	111_5_917	600_2_1	397_2_1	1259_5_425	1890_2_733	419_5_660	79_5_957	912_2_1033
740_5_1	20_5_1	527_5_1	63_5_1017	839_2_128	1346_5_112	2539_5_567	111_5_909	600_2_1	397_2_1	1259_5_420	1890_2_728	419_5_662	79_5_939	912_2_1037
740_5_1	20_5_1	527_5_1	63_5_966	839_2_138	1346_5_123	2539_5_568	111_5_888	600_2_1	397_2_1	1259_5_424	1890_2_696	419_5_691	79_5_932	912_2_1062
740_5_1	20_5_1	527_5_1	63_5_972	839_2_134	1346_5_139	2539_5_567	111_5_890	600_2_1	397_2_1	1259_5_415	1890_2_673	419_5_704	79_5_926	912_2_1026
740_5_1	20_5_1	527_5_1	63_5_1010	839_2_148	1346_5_135	2539_5_570	111_5_907	600_2_1	397_2_1	1259_5_407	1890_2_653	419_5_739	79_5_910	912_2_1026
740_5_1	20_5_1	527_5_1	63_5_994	839_2_140	1346_5_144	2539_5_622	111_5_905	600_2_1	397_2_1	1259_5_423	1890_2_618	419_5_725	79_5_929	912_2_998
740_5_1	20_5_1	527_5_1	63_5_1014	839_2_132	1346_5_135	2539_5_601	111_5_932	600_2_1	397_2_1	1259_5_418	1890_2_617	419_5_767	79_5_910	912_2_989
740_5_1	20_5_1	527_5_1	63_5_1032	839_2_127	1346_5_135	2539_5_575	111_5_926	600_2_1	397_2_1	1259_5_423	1890_2_604	419_5_747	79_5_923	912_2_999
740_5_1	20_5_1	527_5_1	63_5_1061	839_2_121	1346_5_139	2539_5_580	111_5_892	600_2_1	397_2_1	1259_5_422	1890_2_576	419_5_746	79_5_913	912_2_1026
740_5_1	20_5_1	527_5_1	63_5_1049	839_2_109	1346_5_134	2539_5_572	111_5_868	600_2_1	397_2_1	1259_5_437	1890_2_569	419_5_726	79_5_915	912_2_1029
740_5_1	20_5_1	527_5_1	63_5_1010	839_2_103	1346_5_144	2539_5_584	111_5_880	600_2_1	397_2_1	1259_5_448	1890_2_564	419_5_748	79_5_920	912_2_1036
740_5_1	20_5_1	527_5_1	63_5_1014	839_2_96	1346_5_127	2539_5_587	111_5_891	600_2_1	397_2_1	1259_5_472	1890_2_570	419_5_736	79_5_925	912_2_1056
740_5_1	20_5_1	527_5_1	63_5_1031	839_2_91	1346_5_130	2539_5_555	111_5_889	600_2_1	397_2_1	1259_5_485	1890_2_596	419_5_717	79_5_882	912_2_1061
740_5_1	20_5_1	527_5_1	63_5_1051	839_2_87	1346_5_143	2539_5_548	111_5_911	600_2_1	397_2_1	1259_5_498	1890_2_592	419_5_675	79_5_865	912_2_1076
740_5_1	20_5_1	527_5_1	63_5_1054	839_2_80	1346_5_133	2539_5_533	111_5_942	600_2_1	397_2_1	1259_5_470	1890_2_618	419_5_652	79_5_869	912_2_1101
740_5_1	20_5_1	527_5_1	63_5_1050	839_2_72	1346_5_129	2539_5_535	111_5_946	600_2_1	397_2_1	1259_5_479	1890_2_609	419_5_637	79_5_894	912_2_1150
740_5_1	20_5_1	527_5_1	63_5_1093	839_2_64	1346_5_122	2539_5_542	111_5_957	600_2_1	397_2_1	1259_5_444	1890_2_583	419_5_645	79_5_888	912_2_1169
740_5_1	20_5_1	527_5_1	63_5_1114	839_2_66	1346_5_127	2539_5_556	111_5_929	600_2_1	397_2_1	1259_5_427	1890_2_579	419_5_649	79_5_875	912_2_1216
740_5_1	20_5_1	527_5_1	63_5_1146	839_2_58	1346_5_142	2539_5_540	111_5_948	600_2_1	397_2_1	1259_5_415	1890_2_589	419_5_658	79_5_881	912_2_1162
740_5_1	20_5_1	527_5_1	63_5_1131	839_2_48	1346_5_145	2539_5_555	111_5_1008	600_2_1	397_2_1	1259_5_399	1890_2_575	419_5_693	79_5_868	912_2_1143
740_5_1	20_5_1	527_5_1	63_5_1126	839_2_42	1346_5_138	2539_5_536	111_5_982	600_2_1	397_2_1	1259_5_397	1890_2_581	419_5_683	79_5_865	912_2_1139
740_5_1	20_5_1	527_5_1	63_5_1114	839_2_44	1346_5_135	2539_5_579	111_5_965	600_2_1	397_2_1	1259_5_409	1890_2_564	419_5_697	79_5_892	912_2_1117
740_5_1	20_5_1	527_5_1	63_5_1122	839_2_42	1346_5_151	2539_5_610	111_5_952	600_2_1	397_2_1	1259_5_408	1890_2_558	419_5_661	79_5_892	912_2_1091
740_5_1	20_5_1	527_5_1	63_5_1134	839_2_41	1346_5_150	2539_5_581	111_5_940	600_2_1	397_2_1	1259_5_391	1890_2_583	419_5_646	79_5_920	912_2_1085
740_5_1	20_5_1	527_5_1	63_5_1162	839_2_42	1346_5_153	2539_5_562	111_5_1009	600_2_1	397_2_1	1259_5_382	1890_2_590	419_5_622	79_5_904	912_2_1084
740_5_1	20_5_1	527_5_1	63_5_1178	839_2_36	1346_5_155	2539_5_563	111_5_1026	600_2_1	397_2_1	1259_5_375	1890_2_581	419_5_626	79_5_883	912_2_1064
740_5_1	20_5_1	527_5_1	63_5_1159	839_2_38	1346_5_161	2539_5_569	111_5_1031	600_2_1	397_2_1	1259_5_378	1890_2_610	419_5_621	79_5_885	912_2_1059
740_5_1	20_5_1	527_5_1	63_5_1123	839_2_45	1346_5_159	2539_5_552	111_5_1053	600_2_1	397_2_1	1259_5_363	1890_2_585	419_5_634	79_5_912	912_2_1086
740_5_1	20_5_1	527_5_1	63_5_1158	839_2_54	1346_5_155	2539_5_568	111_5_1003	600_2_1	397_2_1	1259_5_351	1890_2_596	419_5_648	79_5_908	912_2_1106
740_5_1	20_5_1	527_5_1	63_5_1180	839_2_53	1346_5_138	2539_5_583	111_5_999	600_2_1	397_2_1	1259_5_336	1890_2_594	419_5_644	79_5_893	912_2_1092
740_5_1	20_5_1	527_5_1	63_5_1183	839_2_54	1346_5_137	2539_5_566	111_5_960	600_2_1	397_2_1	1259_5_359	1890_2_597	419_5_657	79_5_912	912_2_1074
740_5_1	20_5_1	527_5_1	63_5_1197	839_2_48	1346_5_140	2539_5_580	111_5_941	600_2_1	397_2_1	1259_5_369	1890_2_581	419_5_642	79_5_910	912_2_1091
740_5_1	20_5_1	527_5_1	63_5_1231	839_2_48	1346_5_144	2539_5_553	111_5_981	600_2_1	397_2_1	1259_5_354	1890_2_548	419_5_632	79_5_922	912_2_1083
740_5_1	20_5_1	527_5_1	63_5_1242	839_2_52	1346_5_132	2539_5_579	111_5_986	600_2_1	397_2_1	1259_5_379	1890_2_546	419_5_594	79_5_903	912_2_1070
740_5_1	20_5_1	527_5_1	63_5_1248	839_2_52	1346_5_127	2539_5_618	111_5_991	600_2_1	397_2_1	1259_5_364	1890_2_560	419_5_578	79_5_950	912_2_1033
740_5_1	20_5_1	527_5_1	63_5_1182	839_2_47	1346_5_131	2539_5_593	111_5_1030	600_2_1	397_2_1	1259_5_370	1890_2_562	419_5_614	79_5_962	912_2_1026
740_5_1	20_5_1	527_5_1	63_5_1143	839_2_40	1346_5_113	2539_5_623	111_5_1069	600_2_1	397_2_1	1259_5_345	1890_2_541	419_5_624	79_5_975	912_2_1018
740_5_1	20_5_1	527_5_1	63_5_1148	839_2_36	1346_5_96	2539_5_613	111_5_1060	600_2_1	397_2_1	1259_5_320	1890_2_538	419_5_617	79_5_960	912_2_1076
740_5_1	20_5_1	527_5_1	63_5_1165	839_2_42	1346_5_93	2539_5_632	111_5_1028	600_2_1	397_2_1	1259_5_318	1890_2_519	419_5_598	79_5_956	912_2_1104
740_5_1	20_5_1	527_5_1	63_5_1170	839_2_39	1346_5_104	2539_5_640	111_5_1040	600_2_1	397_2_1	1259_5_315	1890_2_510	419_5_564	79_5_966	912_2_1135
740_5_1	20_5_1	527_5_1	63_5_1164	839_2_44	1346_5_103	2539_5_615	111_5_1036	600_2_1	397_2_1	1259_5_316	1890_2_505	419_5_565	79_5_986	912_2_1155
740_5_1	20_5_1	527_5_1	63_5_1165	839_2_32	1346_5_97	2539_5_599	111_5_1059	600_2_1	397_2_1	1259_5_330	1890_2_512	419_5_604	79_5_971	912_2_1157
740_5_1	20_5_1	527_5_1	63_5_1134	839_2_40	1346_5_85	2539_5_602	111_5_1092	600_2_1	397_2_1	1259_5_335	1890_2_519	419_5_585	79_5_1007	912_2_1115
740_5_1	20_5_1	527_5_1	63_5_1117	839_2_41	1346_5_89	2539_5_611	111_5_1129	600_2_1	397_2_1	1259_5_328	1890_2_514	419_5_577	79_5_1023	912_2_1096
740_5_1	20_5_1	527_5_1	63_5_1119	839_2_54	1346_5_81	2539_5_624	111_5_1128	600_2_1	397_2_1	1259_5_340	1890_2_514	419_5_572	79_5_1018	912_2_1089
740_5_1	20_5_1	527_5_1	63_5_1090	839_2_60	1346_5_74	2539_5_647	111_5_1143	600_2_1	397_2_1	1259_5_342	1890_2_509	419_5_563	79_5_1040	912_2_1054
740_5_1	20_5_1	527_5_1	63_5_1103	839_2_58	1346_5_73	2539_5_667	111_5_1185	600_2_1	397_2_1	1259_5_341	1890_2_499	419_5_574	79_5_1012	912_2_1059
740_5_1	20_5_1	527_5_1	63_5_1128	839_2_63	1346_5_80	2539_5_669	111_5_1198	600_2_1	397_2_1	1259_5_338	1890_2_461	419_5_567	79_5_997	912_2_1049
740_5_1	20_5_1	527_5_1	63_5_1121	839_2_61	1346_5_74	2539_5_687	111_5_1187	600_2_1	397_2_1	1259_5_342	1890_2_472	419_5_568	79_5_1026	912_2_1028
740_5_1	20_5_1	527_5_1	63_5_1104	839_2_56	1346_5_81	2539_5_672	111_5_1208	600_2_1	397_2_1	1259_5_333	1890_2_478	419_5_567	79_5_1007	912_2_1018
740_5_1	20_5_1	527_5_1	63_5_1099	839_2_44	1346_5_79	2539_5_679	111_5_1222	600_2_1	397_2_1	1259_5_343	1890_2_475	419_5_600	79_5_987	912_2_994
740_5_1	20_5_1	527_5_1	63_5_1098	839_2_32	1346_5_73	2539_5_700	111_5_1213	600_2_1	397_2_1	1259_5_351	1890_2_472	419_5_629	79_5_997	912_2_974
740_5_1	20_5_1	527_5_1	63_5_1116	839_2_34	1346_5_76	2539_5_679	111_5_1149	600_2_1	397_2_1	1259_5_388	1890_2_468	419_5_603	79_5_978	912_2_981
740_5_1	20_5_1	527_5_1	63_5_1151	839_2_23	1346_5_77	2539_5_674	111_5_1157	600_2_1	397_2_1	1259_5_377	1890_2_467	419_5_621	79_5_974	912_2_977
740_5_1	20_5_1	527_5_1	63_5_1158	839_2_12	1346_5_71	2539_5_644	111_5_1187	600_2_1	397_2_1	1259_5_386	1890_2_455	419_5_647	79_5_975	912_2_992
740_5_1	20_5_1	527_5_1	63_5_1130	839_2_11	1346_5_82	2539_5_655	111_5_1173	600_2_1	397_2_1	1259_5_373	1890_2_450	419_5_642	79_5_1006	912_2_1028
740_5_1	20_5_1	527_5_1	63_5_1145	839_2_13	1346_5_94	2539_5_668	111_5_1125	600_2_1	397_2_1	1259_5_377	1890_2_448	419_5_617	79_5_996	912_2_1055
740_5_1	20_5_1	527_5_1	63_5_1118	839_2_10	1346_5_112	2539_5_665	111_5_1127	600_2_1	397_2_1	1259_5_345	1890_2_437	419_5_586	79_5_1014	912_2_1083
740_5_1	20_5_1	527_5_1	63_5_1127	839_2_10	1346_5_114	2539_5_667	111_5_1113	600_2_1	397_2_1	1259_5_355	1890_2_435	419_5_573	79_5_973	912_2_1122
740_5_1	20_5_1	527_5_1	63_5_1129	839_2_10	1346_5_113	2539_5_677	111_5_1106	600_2_1	397_2_1	1259_5_361	1890_2_436	419_5_553	79_5_956	912_2_1143
740_5_1	20_5_1	527_5_1	63_5_1140	839_2_12	1346_5_113	2539_5_704	111_5_1081	600_2_1	397_2_1	1259_5_383	1890_2_416	419_5_577	79_5_929	912_2_1135
740_5_1	20_5_1	527_5_1	63_5_1123	839_2_11	1346_5_124	2539_5_723	111_5_1074	600_2_1	397_2_1	1259_5_407	1890_2_393	419_5_551	79_5_931	912_2_1151
740_5_1	20_5_1	527_5_1	63_5_1151	839_2_12	1346_5_117	2539_5_738	111_5_1074	600_2_1	397_2_1	1259_5_424	1890_2_393	419_5_499	79_5_928	912_2_1150
740_5_1	20_5_1	527_5_1	63_5_1166	839_2_13	1346_5_121	2539_5_751	111_5_1047	600_2_1	397_2_1	1259_5_452	1890_2_387	419_5_492	79_5_935	912_2_1139
740_5_1	20_5_1	527_5_1	63_5_1145	839_2_10	1346_5_124	2539_5_748	111_5_1065	600_2_1	397_2_1	1259_5_517	1890_2_346	419_5_447	79_5_963	912_2_1150
740_5_1	20_5_1	527_5_1	63_5_1175	839_2_11	1346_5_129	2539_5_780	111_5_1069	600_2_1	397_2_1	1259_5_506	1890_2_325	419_5_433	79_5_973	912_2_1118
740_5_1	20_5_1	527_5_1	63_5_1158	839_2_9	1346_5_125	2539_5_804	111_5_1118	600_2_1	397_2_1	1259_5_503	1890_2_317	419_5_428	79_5_995	912_2_1108
740_5_1	20_5_1	527_5_1	63_5_1151	839_2_4	1346_5_142	2539_5_841	111_5_1130	600_2_1	397_2_1	1259_5_490	1890_2_312	419_5_454	79_5_978	912_2_1119
740_5_1	20_5_1	527_5_1	63_5_1210	839_2_3	1346_5_151	2539_5_817	111_5_1129	600_2_1	397_2_1	1259_5_458	1890_2_303	419_5_457	79_5_951	912_2_1125
740_5_1	20_5_1	527_5_1	63_5_1182	839_2_1	1346_5_148	2539_5_774	111_5_1147	600_2_1	397_2_1	1259_5_432	1890_2_328	419_5_458	79_5_955	912_2_1153
740_5_1	20_5_1	527_5_1	63_5_1208	839_2_1	1346_5_151	2539_5_749	111_5_1181	600_2_1	397_2_1	1259_5_444	1890_2_310	419_5_447	79_5_961	912_2_1138
740_5_1	20_5_1	527_5_1	63_5_1223	1346_5_155	2539_5_714	111_5_1130	600_2_1	397_2_1	1259_5_467	1890_2_335	419_5_480	79_5_934	912_2_1145
740_5_1	20_5_1	527_5_1	63_5_1164	1346_5_145	2539_5_708	111_5_1125	600_2_1	397_2_1	1259_5_468	1890_2_353	419_5_472	79_5_919	912_2_1163
740_5_1	20_5_1	527_5_1	63_5_1167	1346_5_135	2539_5_708	111_5_1143	600_2_1	397_2_1	1259_5_447	1890_2_354	419_5_475	79_5_921	912_2_1137
740_5_1	20_5_1	527_5_1	63_5_1180	1346_5_130	2539_5_745	111_5_1121	600_2_1	397_2_1	1259_5_424	1890_2_333	419_5_460	79_5_926	912_2_1155
740_5_1	20_5_1	527_5_1	63_5_1179	1346_5_124	2539_5_776	111_5_1118	600_2_1	397_2_1	1259_5_418	1890_2_347	419_5_437	79_5_931	912_2_1121
740_5_1	20_5_1	527_5_1	63_5_1208	1346_5_118	2539_5_813	111_5_1104	600_2_1	397_2_1	1259_5_400	1890_2_367	419_5_436	79_5_934	912_2_1115
740_5_1	20_5_1	527_5_1	63_5_1197	1346_5_128	2539_5_804	111_5_1064	600_2_1	397_2_1	1259_5_375	1890_2_348	419_5_459	79_5_929	912_2_1141
740_5_1	20_5_1	527_5_1	63_5_1200	1346_5_124	2539_5_810	111_5_1073	600_2_1	397_2_1	1259_5_357	1890_2_357	419_5_481	79_5_933	912_2_1133
740_5_1	20_5_1	527_5_1	63_5_1163	1346_5_136	2539_5_816	111_5_1064	600_2_1	397_2_1	1259_5_356	1890_2_375	419_5_480	79_5_989	912_2_1143
740_5_1	20_5_1	527_5_1	63_5_1137	1346_5_150	2539_5_814	111_5_1044	600_2_1	397_2_1	1259_5_362	1890_2_386	419_5_466	79_5_1007	912_2_1159
740_5_1	20_5_1	527_5_1	63_5_1147	1346_5_140	2539_5_841	111_5_1030	600_2_1	397_2_1	1259_5_361	1890_2_390	419_5_459	79_5_1010	912_2_1174
740_5_1	20_5_1	527_5_1	63_5_1162	1346_5_130	2539_5_826	111_5_1021	600_2_1	397_2_1	1259_5_376	1890_2_385	419_5_443	79_5_1028	912_2_1177
740_5_1	20_5_1	527_5_1	63_5_1120	1346_5_127	2539_5_831	111_5_1043	600_2_1	397_2_1	1259_5_370	1890_2_391	419_5_470	79_5_1046	912_2_1138
740_5_1	20_5_1	527_5_1	63_5_1128	1346_5_122	2539_5_840	111_5_1046	600_2_1	397_2_1	1259_5_371	1890_2_387	419_5_474	79_5_1014	912_2_1161
740_5_1	20_5_1	527_5_1	63_5_1162	1346_5_117	2539_5_848	111_5_1064	600_2_1	397_2_1	1259_5_375	1890_2_390	419_5_420	79_5_986	912_2_1178
740_5_1	20_5_1	527_5_1	63_5_1180	1346_5_117	2539_5_856	111_5_1028	600_2_1	397_2_1	1259_5_361	1890_2_374	419_5_404	79_5_1001	912_2_1161
740_5_1	20_5_1	527_5_1	63_5_1161	1346_5_114	2539_5_830	111_5_1050	600_2_1	397_2_1	1259_5_378	1890_2_393	419_5_414	79_5_984	912_2_1153
740_5_1	20_5_1	527_5_1	63_5_1163	1346_5_120	2539_5_835	111_5_1050	600_2_1	397_2_1	1259_5_358	1890_2_408	419_5_419	79_5_975	912_2_1162
740_5_1	20_5_1	527_5_1	63_5_1143	1346_5_119	2539_5_817	111_5_1053	600_2_1	397_2_1	1259_5_375	1890_2_426	419_5_439	79_5_943	912_2_1166
740_5_1	20_5_1	527_5_1	63_5_1165	1346_5_134	2539_5_790	111_5_1066	600_2_1	397_2_1	1259_5_381	1890_2_422	419_5_439	79_5_937	912_2_1166
740_5_1	20_5_1	527_5_1	63_5_1171	1346_5_136	2539_5_784	111_5_1096	600_2_1	397_2_1	1259_5_369	1890_2_429	419_5_434	79_5_947	912_2_1153
740_5_1	20_5_1	527_5_1	63_5_1184	1346_5_133	2539_5_818	111_5_1109	600_2_1	397_2_1	1259_5_386	1890_2_412	419_5_438	79_5_907	912_2_1180
740_5_1	20_5_1	527_5_1	63_5_1171	1346_5_133	2539_5_812	111_5_1116	600_2_1	397_2_1	1259_5_395	1890_2_383	419_5_400	79_5_904	912_2_1200
740_5_1	20_5_1	527_5_1	63_5_1201	1346_5_126	2539_5_816	111_5_1148	600_2_1	397_2_1	1259_5_407	1890_2_381	419_5_368	79_5_885	912_2_1225
740_5_1	20_5_1	527_5_1	63_5_1167	1346_5_122	2539_5_823	111_5_1159	600_2_1	397_2_1	1259_5_414	1890_2_388	419_5_350	79_5_924	912_2_1187
740_5_1	20_5_1	527_5_1	63_5_1144	1346_5_110	2539_5_845	111_5_1101	600_2_1	397_2_1	1259_5_439	1890_2_398	419_5_353	79_5_932	912_2_1197
740_5_1	20_5_1	527_5_1	63_5_1119	1346_5_99	2539_5_853	111_5_1107	600_2_1	397_2_1	1259_5_441	1890_2_386	419_5_338	79_5_940	912_2_1222
740_5_1	20_5_1	527_5_1	63_5_1110	1346_5_95	2539_5_871	111_5_1102	600_2_1	397_2_1	1259_5_454	1890_2_377	419_5_338	79_5_970	912_2_1219
740_5_1	20_5_1	527_5_1	63_5_1100	1346_5_92	2539_5_852	111_5_1087	600_2_1	397_2_1	1259_5_440	1890_2_372	419_5_346	79_5_985	912_2_1258
740_5_1	20_5_1	527_5_1	63_5_1078	1346_5_92	2539_5_856	111_5_1103	600_2_1	397_2_1	1259_5_456	1890_2_365	419_5_348	79_5_978	912_2_1269
740_5_1	20_5_1	527_5_1	63_5_1114	1346_5_98	2539_5_835	111_5_1086	600_2_1	397_2_1	1259_5_458	1890_2_365	419_5_352	79_5_952	912_2_1261
740_5_1	20_5_1	527_5_1	63_5_1095	1346_5_94	2539_5_792	111_5_1100	600_2_1	397_2_1	1259_5_455	1890_2_378	419_5_333	79_5_946	912_2_1282
740_5_1	20_5_1	527_5_1	63_5_1073	1346_5_100	2539_5_802	111_5_1064	600_2_1	397_2_1	1259_5_474	1890_2_386	419_5_342	79_5_925	912_2_1274
740_5_1	20_5_1	527_5_1	63_5_1063	1346_5_97	2539_5_806	111_5_1095	600_2_1	397_2_1	1259_5_495	1890_2_366	419_5_342	79_5_919	912_2_1272
740_5_1	20_5_1	527_5_1	63_5_1083	1346_5_94	2539_5_811	111_5_1109	600_2_1	397_2_1	1259_5_469	1890_2_348	419_5_346	79_5_924	912_2_1265
740_5_1	20_5_1	527_5_1	63_5_1071	1346_5_98	2539_5_816	111_5_1133	600_2_1	397_2_1	1259_5_481	1890_2_371	419_5_342	79_5_938	912_2_1220
740_5_1	20_5_1	527_5_1	63_5_1055	1346_5_110	2539_5_804	111_5_1178	600_2_1	397_2_1	1259_5_466	1890_2_353	419_5_336	79_5_928	912_2_1237
740_5_1	20_5_1	527_5_1	63_5_1052	1346_5_112	2539_5_811	111_5_1181	600_2_1	397_2_1	1259_5_453	1890_2_340	419_5_327	79_5_965	912_2_1234
740_5_1	20_5_1	527_5_1	63_5_1107	1346_5_116	2539_5_836	111_5_1191	600_2_1	397_2_1	1259_5_439	1890_2_325	419_5_314	79_5_956	912_2_1251
740_5_1	20_5_1	527_5_1	63_5_1100	1346_5_125	2539_5_825	111_5_1241	600_2_1	397_2_1	1259_5_442	1890_2_307	419_5_303	79_5_946	912_2_1268
740_5_1	20_5_1	527_5_1	63_5_1101	1346_5_117	2539_5_834	111_5_1246	600_2_1	397_2_1	1259_5_442	1890_2_298	419_5_285	79_5_980	912_2_1255
740_5_1	20_5_1	527_5_1	63_5_1134	1346_5_108	2539_5_812	111_5_1242	600_2_1	397_2_1	1259_5_450	1890_2_318	419_5_278	79_5_967	912_2_1301
740_5_1	20_5_1	527_5_1	63_5_1164	1346_5_104	2539_5_795	111_5_1251	600_2_1	397_2_1	1259_5_433	1890_2_318	419_5_299	79_5_948	912_2_1286
740_5_1	20_5_1	527_5_1	63_5_1179	1346_5_106	2539_5_804	111_5_1273	600_2_1	397_2_1	1259_5_413	1890_2_330	419_5_308	79_5_928	912_2_1230
740_5_1	20_5_1	527_5_1	63_5_1203	1346_5_104	2539_5_784	111_5_1244	600_2_1	397_2_1	1259_5_424	1890_2_365	419_5_298	79_5_892	912_2_1220
740_5_1	20_5_1	527_5_1	63_5_1196	1346_5_100	2539_5_783	111_5_1257	600_2_1	397_2_1	1259_5_387	1890_2_404	419_5_283	79_5_886	912_2_1204
740_5_1	20_5_1	527_5_1	63_5_1223	1346_5_99	2539_5_787	111_5_1242	600_2_1	397_2_1	1259_5_391	1890_2_427	419_5_288	79_5_847	912_2_1182
740_5_1	20_5_1	527_5_1	63_5_1246	1346_5_94	2539_5_780	111_5_1240	600_2_1	397_2_1	1259_5_405	1890_2_424	419_5_288	79_5_804	912_2_1172
740_5_1	20_5_1	527_5_1	63_5_1237	1346_5_98	2539_5_738	111_5_1280	600_2_1	397_2_1	1259_5_408	1890_2_401	419_5_300	79_5_811	912_2_1185
740_5_1	20_5_1	527_5_1	63_5_1248	1346_5_91	2539_5_755	111_5_1325	600_2_1	397_2_1	1259_5_386	1890_2_398	419_5_287	79_5_774	912_2_1163
740_5_1	20_5_1	527_5_1	63_5_1280	1346_5_103	2539_5_743	111_5_1298	600_2_1	397_2_1	1259_5_420	1890_2_365	419_5_273	79_5_782	912_2_1215
740_5_1	20_5_1	527_5_1	63_5_1309	1346_5_102	2539_5_727	111_5_1307	600_2_1	397_2_1	1259_5_413	1890_2_368	419_5_259	79_5_794	912_2_1196
740_5_1	20_5_1	527_5_1	63_5_1354	1346_5_92	2539_5_722	111_5_1293	600_2_1	397_2_1	1259_5_385	1890_2_359	419_5_247	79_5_784	912_2_1242
740_5_1	20_5_1	527_5_1	63_5_1306	1346_5_94	2539_5_739	111_5_1259	600_2_1	397_2_1	1259_5_416	1890_2_366	419_5_264	79_5_796	912_2_1270
740_5_1	20_5_1	527_5_1	63_5_1349	1346_5_96	2539_5_773	111_5_1254	600_2_1	397_2_1	1259_5_386	1890_2_355	419_5_272	79_5_804	912_2_1244
740_5_1	20_5_1	527_5_1	63_5_1382	1346_5_98	2539_5_768	111_5_1221	600_2_1	397_2_1	1259_5_371	1890_2_362	419_5_280	79_5_775	912_2_1245
740_5_1	20_5_1	527_5_1	63_5_1362	1346_5_108	2539_5_768	111_5_1260	600_2_1	397_2_1	1259_5_367	1890_2_329	419_5_269	79_5_745	912_2_1285
740_5_1	20_5_1	527_5_1	63_5_1358	1346_5_113	2539_5_749	111_5_1244	600_2_1	397_2_1	1259_5_376	1890_2_311	419_5_264	79_5_760	912_2_1319
740_5_1	20_5_1	527_5_1	63_5_1353	1346_5_114	2539_5_744	111_5_1251	600_2_1	397_2_1	1259_5_357	1890_2_306	419_5_283	79_5_752	912_2_1331
740_5_1	20_5_1	527_5_1	63_5_1347	1346_5_123	2539_5_718	111_5_1291	600_2_1	397_2_1	1259_5_359	1890_2_308	419_5_291	79_5_758	912_2_1338
740_5_1	20_5_1	527_5_1	63_5_1351	1346_5_122	2539_5_727	111_5_1306	600_2_1	397_2_1	1259_5_358	1890_2_300	419_5_285	79_5_753	912_2_1317
740_5_1	20_5_1	527_5_1	63_5_1348	1346_5_130	2539_5_726	111_5_1349	600_2_1	397_2_1	1259_5_339	1890_2_302	419_5_274	79_5_740	912_2_1313
740_5_1	20_5_1	527_5_1	63_5_1361	1346_5_128	2539_5_720	111_5_1314	600_2_1	397_2_1	1259_5_319	1890_2_323	419_5_264	79_5_742	912_2_1298
740_5_1	20_5_1	527_5_1	63_5_1392	1346_5_132	2539_5_694	111_5_1338	600_2_1	397_2_1	1259_5_311	1890_2_310	419_5_242	79_5_734	912_2_1266
740_5_1	20_5_1	527_5_1	63_5_1416	1346_5_136	2539_5_679	111_5_1323	600_2_1	397_2_1	1259_5_316	1890_2_343	419_5_251	79_5_701	912_2_1252
740_5_1	20_5_1	527_5_1	63_5_1416	1346_5_131	2539_5_699	111_5_1310	600_2_1	397_2_1	1259_5_307	1890_2_344	419_5_273	79_5_690	912_2_1271
740_5_1	20_5_1	527_5_1	63_5_1401	1346_5_107	2539_5_708	111_5_1296	600_2_1	397_2_1	1259_5_302	1890_2_331	419_5_279	79_5_704	912_2_1321
740_5_1	20_5_1	527_5_1	63_5_1421	1346_5_111	2539_5_693	111_5_1295	600_2_1	397_2_1	1259_5_295	1890_2_317	419_5_287	79_5_690	912_2_1394
740_5_1	20_5_1	527_5_1	63_5_1456	1346_5_114	2539_5_668	111_5_1326	600_2_1	397_2_1	1259_5_284	1890_2_320	419_5_293	79_5_665	912_2_1401
740_5_1	20_5_1	527_5_1	63_5_1416	1346_5_117	2539_5_642	111_5_1355	600_2_1	397_2_1	1259_5_278	1890_2_301	419_5_312	79_5_694	912_2_1400
740_5_1	20_5_1	527_5_1	63_5_1381	1346_5_126	2539_5_653	111_5_1359	600_2_1	397_2_1	1259_5_270	1890_2_289	419_5_316	79_5_682	912_2_1396
740_5_1	20_5_1	527_5_1	63_5_1390	1346_5_137	2539_5_675	111_5_1346	600_2_1	397_2_1	1259_5_245	1890_2_304	419_5_313	79_5_698	912_2_1307
740_5_1	20_5_1	527_5_1	63_5_1362	1346_5_150	2539_5_677	111_5_1337	600_2_1	397_2_1	1259_5_258	1890_2_322	419_5_325	79_5_711	912_2_1284
740_5_1	20_5_1	527_5_1	63_5_1348	1346_5_134	2539_5_668	111_5_1384	600_2_1	397_2_1	1259_5_238	1890_2_319	419_5_327	79_5_734	912_2_1277
740_5_1	20_5_1	527_5_1	63_5_1370	1346_5_128	2539_5_684	111_5_1412	600_2_1	397_2_1	1259_5_239	1890_2_306	419_5_309	79_5_704	912_2_1270
740_5_1	20_5_1	527_5_1	63_5_1357	1346_5_139	2539_5_680	111_5_1477	600_2_1	397_2_1	1259_5_231	1890_2_300	419_5_296	79_5_701	912_2_1280
740_5_1	20_5_1	527_5_1	63_5_1390	1346_5_112	2539_5_699	111_5_1507	600_2_1	397_2_1	1259_5_244	1890_2_289	419_5_308	79_5_686	912_2_1252
740_5_1	20_5_1	527_5_1	63_5_1382	1346_5_108	2539_5_715	111_5_1511	600_2_1	397_2_1	1259_5_216	1890_2_280	419_5_308	79_5_697	912_2_1280
740_5_1	20_5_1	527_5_1	63_5_1349	1346_5_111	2539_5_736	111_5_1555	600_2_1	397_2_1	1259_5_233	1890_2_277	419_5_308	79_5_695	912_2_1287
740_5_1	20_5_1	527_5_1	63_5_1345	1346_5_110	2539_5_769	111_5_1568	600_2_1	397_2_1	1259_5_230	1890_2_285	419_5_312	79_5_692	912_2_1257
740_5_1	20_5_1	527_5_1	63_5_1314	1346_5_94	2539_5_768	111_5_1628	600_2_1	397_2_1	1259_5_232	1890_2_269	419_5_314	79_5_707	912_2_1271
740_5_1	20_5_1	527_5_1	63_5_1316	1346_5_77	2539_5_773	111_5_1631	600_2_1	397_2_1	1259_5_238	1890_2_275	419_5_322	79_5_674	912_2_1268
740_5_1	20_5_1	527_5_1	63_5_1306	1346_5_62	2539_5_790	111_5_1647	600_2_1	397_2_1	1259_5_252	1890_2_272	419_5_302	79_5_663	912_2_1253
740_5_1	20_5_1	527_5_1	63_5_1335	1346_5_68	2539_5_772	111_5_1694	600_2_1	397_2_1	1259_5_246	1890_2_273	419_5_289	79_5_629	912_2_1237
740_5_1	20_5_1	527_5_1	63_5_1292	1346_5_80	2539_5_770	111_5_1656	600_2_1	397_2_1	1259_5_258	1890_2_276	419_5_284	79_5_638	912_2_1286
740_5_1	20_5_1	527_5_1	63_5_1319	1346_5_84	2539_5_764	111_5_1681	600_2_1	397_2_1	1259_5_269	1890_2_273	419_5_271	79_5_631	912_2_1237
740_5_1	20_5_1	527_5_1	63_5_1321	1346_5_100	2539_5_766	111_5_1649	600_2_1	397_2_1	1259_5_261	1890_2_286	419_5_268	79_5_647	912_2_1219
740_5_1	20_5_1	527_5_1	63_5_1289	1346_5_99	2539_5_757	111_5_1622	600_2_1	397_2_1	1259_5_279	1890_2_290	419_5_264	79_5_677	912_2_1218
740_5_1	20_5_1	527_5_1	63_5_1259	1346_5_87	2539_5_775	111_5_1663	600_2_1	397_2_1	1259_5_297	1890_2_281	419_5_255	79_5_704	912_2_1171
740_5_1	20_5_1	527_5_1	63_5_1273	1346_5_85	2539_5_775	111_5_1712	600_2_1	397_2_1	1259_5_285	1890_2_261	419_5_234	79_5_726	912_2_1162
740_5_1	20_5_1	527_5_1	63_5_1286	1346_5_70	2539_5_763	111_5_1685	600_2_1	397_2_1	1259_5_288	1890_2_279	419_5_233	79_5_700	912_2_1161
740_5_1	20_5_1	527_5_1	63_5_1310	1346_5_66	2539_5_738	111_5_1737	600_2_1	397_2_1	1259_5_284	1890_2_285	419_5_219	79_5_687	912_2_1180
740_5_1	20_5_1	527_5_1	63_5_1327	1346_5_68	2539_5_715	111_5_1791	600_2_1	397_2_1	1259_5_279	1890_2_299	419_5_238	79_5_630	912_2_1178
740_5_1	20_5_1	527_5_1	63_5_1311	1346_5_77	2539_5_699	111_5_1854	600_2_1	397_2_1	1259_5_263	1890_2_298	419_5_240	79_5_643	912_2_1187
740_5_1	20_5_1	527_5_1	63_5_1296	1346_5_86	2539_5_691	111_5_1832	600_2_1	397_2_1	1259_5_270	1890_2_278	419_5_240	79_5_671	912_2_1209
740_5_1	20_5_1	527_5_1	63_5_1331	1346_5_76	2539_5_661	111_5_1827	600_2_1	397_2_1	1259_5_261	1890_2_286	419_5_234	79_5_654	912_2_1233
740_5_1	20_5_1	527_5_1	63_5_1335	1346_5_77	2539_5_660	111_5_1775	600_2_1	397_2_1	1259_5_258	1890_2_281	419_5_261	79_5_648	912_2_1254
740_5_1	20_5_1	527_5_1	63_5_1302	1346_5_82	2539_5_667	111_5_1756	600_2_1	397_2_1	1259_5_250	1890_2_278	419_5_271	79_5_670	912_2_1273
740_5_1	20_5_1	527_5_1	63_5_1281	1346_5_75	2539_5_640	111_5_1790	600_2_1	397_2_1	1259_5_256	1890_2_256	419_5_274	79_5_708	912_2_1259
740_5_1	20_5_1	527_5_1	63_5_1311	1346_5_79	2539_5_629	111_5_1759	600_2_1	397_2_1	1259_5_260	1890_2_249	419_5_263	79_5_724	912_2_1249
740_5_1	20_5_1	527_5_1	63_5_1337	1346_5_80	2539_5_637	111_5_1710	600_2_1	397_2_1	1259_5_264	1890_2_250	419_5_254	79_5_718	912_2_1252
740_5_1	20_5_1	527_5_1	63_5_1303	1346_5_60	2539_5_643	111_5_1749	600_2_1	397_2_1	1259_5_248	1890_2_258	419_5_236	79_5_725	912_2_1264
740_5_1	20_5_1	527_5_1	63_5_1311	1346_5_52	2539_5_650	111_5_1766	600_2_1	397_2_1	1259_5_255	1890_2_274	419_5_247	79_5_714	912_2_1241
740_5_1	20_5_1	527_5_1	63_5_1238	1346_5_59	2539_5_652	111_5_1774	600_2_1	397_2_1	1259_5_261	1890_2_274	419_5_235	79_5_735	912_2_1251
740_5_1	20_5_1	527_5_1	63_5_1202	1346_5_62	2539_5_678	111_5_1755	600_2_1	397_2_1	1259_5_269	1890_2_277	419_5_252	79_5_726	912_2_1266
740_5_1	20_5_1	527_5_1	63_5_1170	1346_5_54	2539_5_684	111_5_1744	600_2_1	397_2_1	1259_5_286	1890_2_287	419_5_235	79_5_755	912_2_1259
740_5_1	20_5_1	527_5_1	63_5_1163	1346_5_68	2539_5_702	111_5_1767	600_2_1	397_2_1	1259_5_284	1890_2_279	419_5_250	79_5_738	912_2_1249
740_5_1	20_5_1	527_5_1	63_5_1164	1346_5_82	2539_5_695	111_5_1701	600_2_1	397_2_1	1259_5_308	1890_2_300	419_5_256	79_5_729	912_2_1293
740_5_1	20_5_1	527_5_1	63_5_1143	1346_5_81	2539_5_689	111_5_1677	600_2_1	397_2_1	1259_5_289	1890_2_313	419_5_251	79_5_706	912_2_1289
740_5_1	20_5_1	527_5_1	63_5_1143	1346_5_85	2539_5_686	111_5_1745	600_2_1	397_2_1	1259_5_295	1890_2_333	419_5_213	79_5_710	912_2_1265
740_5_1	20_5_1	527_5_1	63_5_1136	1346_5_83	2539_5_679	111_5_1759	600_2_1	397_2_1	1259_5_306	1890_2_315	419_5_189	79_5_723	912_2_1275
740_5_1	20_5_1	527_5_1	63_5_1140	1346_5_81	2539_5_673	111_5_1770	600_2_1	397_2_1	1259_5_284	1890_2_319	419_5_181	79_5_749	912_2_1271
740_5_1	20_5_1	527_5_1	63_5_1235	1346_5_75	2539_5_689	111_5_1745	600_2_1	397_2_1	1259_5_271	1890_2_318	419_5_175	79_5_729	912_2_1244
740_5_1	20_5_1	527_5_1	63_5_1269	1346_5_83	2539_5_693	111_5_1741	600_2_1	397_2_1	1259_5_253	1890_2_271	419_5_175	79_5_724	912_2_1272
740_5_1	20_5_1	527_5_1	63_5_1304	1346_5_76	2539_5_686	111_5_1712	600_2_1	397_2_1	1259_5_239	1890_2_271	419_5_176	79_5_722	912_2_1290
740_5_1	20_5_1	527_5_1	63_5_1305	1346_5_77	2539_5_708	111_5_1686	600_2_1	397_2_1	1259_5_234	1890_2_262	419_5_175	79_5_735	912_2_1322
740_5_1	20_5_1	527_5_1	63_5_1325	1346_5_66	2539_5_719	111_5_1670	600_2_1	397_2_1	1259_5_249	1890_2_249	419_5_162	79_5_777	912_2_1310
740_5_1	20_5_1	527_5_1	63_5_1326	1346_5_70	2539_5_713	111_5_1652	600_2_1	397_2_1	1259_5_249	1890_2_259	419_5_158	79_5_791	912_2_1294
740_5_1	20_5_1	527_5_1	63_5_1338	1346_5_68	2539_5_717	111_5_1652	600_2_1	397_2_1	1259_5_247	1890_2_267	419_5_162	79_5_776	912_2_1290
740_5_1	20_5_1	527_5_1	63_5_1334	1346_5_59	2539_5_697	111_5_1631	600_2_1	397_2_1	1259_5_261	1890_2_287	419_5_144	79_5_791	912_2_1273
740_5_1	20_5_1	527_5_1	63_5_1320	1346_5_63	2539_5_689	111_5_1645	600_2_1	397_2_1	1259_5_305	1890_2_280	419_5_146	79_5_790	912_2_1264
740_5_1	20_5_1	527_5_1	63_5_1280	1346_5_75	2539_5_670	111_5_1627	600_2_1	397_2_1	1259_5_287	1890_2_282	419_5_145	79_5_834	912_2_1253
740_5_1	20_5_1	527_5_1	63_5_1271	1346_5_63	2539_5_673	111_5_1625	600_2_1	397_2_1	1259_5_299	1890_2_274	419_5_142	79_5_848	912_2_1252
740_5_1	20_5_1	527_5_1	63_5_1262	1346_5_51	2539_5_676	111_5_1626	600_2_1	397_2_1	1259_5_307	1890_2_252	419_5_148	79_5_843	912_2_1258
740_5_1	20_5_1	527_5_1	63_5_1265	1346_5_50	2539_5_676	111_5_1683	600_2_1	397_2_1	1259_5_298	1890_2_258	419_5_141	79_5_852	912_2_1205
740_5_1	20_5_1	527_5_1	63_5_1281	1346_5_52	2539_5_677	111_5_1721	600_2_1	397_2_1	1259_5_285	1890_2_264	419_5_137	79_5_847	912_2_1195
740_5_1	20_5_1	527_5_1	63_5_1315	1346_5_50	2539_5_679	111_5_1721	600_2_1	397_2_1	1259_5_273	1890_2_284	419_5_149	79_5_832	912_2_1179
740_5_1	20_5_1	527_5_1	63_5_1326	1346_5_45	2539_5_657	111_5_1712	600_2_1	397_2_1	1259_5_294	1890_2_277	419_5_167	79_5_816	912_2_1177
740_5_1	20_5_1	527_5_1	63_5_1364	1346_5_42	2539_5_646	111_5_1724	600_2_1	397_2_1	1259_5_293	1890_2_271	419_5_175	79_5_800	912_2_1218
740_5_1	20_5_1	527_5_1	63_5_1396	1346_5_46	2539_5_662	111_5_1722	600_2_1	397_2_1	1259_5_311	1890_2_269	419_5_179	79_5_789	912_2_1191
740_5_1	20_5_1	527_5_1	63_5_1444	1346_5_54	2539_5_654	111_5_1733	600_2_1	397_2_1	1259_5_317	1890_2_276	419_5_170	79_5_747	912_2_1149
740_5_1	20_5_1	527_5_1	63_5_1462	1346_5_54	2539_5_627	111_5_1673	600_2_1	397_2_1	1259_5_340	1890_2_269	419_5_173	79_5_725	912_2_1182
740_5_1	20_5_1	527_5_1	63_5_1424	1346_5_60	2539_5_623	111_5_1628	600_2_1	397_2_1	1259_5_347	1890_2_289	419_5_188	79_5_744	912_2_1167
740_5_1	20_5_1	527_5_1	63_5_1427	1346_5_54	2539_5_617	111_5_1667	600_2_1	397_2_1	1259_5_332	1890_2_281	419_5_198	79_5_738	912_2_1144
740_5_1	20_5_1	527_5_1	63_5_1439	1346_5_57	2539_5_597	111_5_1712	600_2_1	397_2_1	1259_5_307	1890_2_284	419_5_210	79_5_742	912_2_1104
740_5_1	20_5_1	527_5_1	63_5_1447	1346_5_58	2539_5_607	111_5_1733	600_2_1	397_2_1	1259_5_294	1890_2_285	419_5_207	79_5_711	912_2_1098
740_5_1	20_5_1	527_5_1	63_5_1417	1346_5_58	2539_5_572	111_5_1774	600_2_1	397_2_1	1259_5_288	1890_2_320	419_5_211	79_5_702	912_2_1114
740_5_1	20_5_1	527_5_1	63_5_1443	1346_5_58	2539_5_547	111_5_1817	600_2_1	397_2_1	1259_5_275	1890_2_342	419_5_197	79_5_685	912_2_1148
740_5_1	20_5_1	527_5_1	63_5_1514	1346_5_63	2539_5_564	111_5_1740	600_2_1	397_2_1	1259_5_289	1890_2_338	419_5_182	79_5_699	912_2_1130
740_5_1	20_5_1	527_5_1	63_5_1496	1346_5_66	2539_5_560	111_5_1741	600_2_1	397_2_1	1259_5_271	1890_2_356	419_5_208	79_5_696	912_2_1117
740_5_1	20_5_1	527_5_1	63_5_1503	1346_5_70	2539_5_550	111_5_1757	600_2_1	397_2_1	1259_5_274	1890_2_392	419_5_205	79_5_687	912_2_1095
740_5_1	20_5_1	527_5_1	63_5_1529	1346_5_77	2539_5_557	111_5_1798	600_2_1	397_2_1	1259_5_264	1890_2_391	419_5_197	79_5_643	912_2_1060
740_5_1	20_5_1	527_5_1	63_5_1554	1346_5_69	2539_5_556	111_5_1806	600_2_1	397_2_1	1259_5_220	1890_2_418	419_5_195	79_5_645	912_2_1101
740_5_1	20_5_1	527_5_1	63_5_1500	1346_5_64	2539_5_545	111_5_1800	600_2_1	397_2_1	1259_5_240	1890_2_421	419_5_187	79_5_662	912_2_1081
740_5_1	20_5_1	527_5_1	63_5_1508	1346_5_68	2539_5_508	111_5_1809	600_2_1	397_2_1	1259_5_242	1890_2_424	419_5_190	79_5_666	912_2_1096
740_5_1	20_5_1	527_5_1	63_5_1498	1346_5_61	2539_5_500	111_5_1827	600_2_1	397_2_1	1259_5_225	1890_2_461	419_5_177	79_5_694	912_2_1087
740_5_1	20_5_1	527_5_1	63_5_1517	1346_5_56	2539_5_477	111_5_1796	600_2_1	397_2_1	1259_5_222	1890_2_443	419_5_171	79_5_708	912_2_1098
740_5_1	20_5_1	527_5_1	63_5_1508	1346_5_50	2539_5_480	111_5_1803	600_2_1	397_2_1	1259_5_220	1890_2_446	419_5_157	79_5_728	912_2_1105
740_5_1	20_5_1	527_5_1	63_5_1547	1346_5_43	2539_5_474	111_5_1819	600_2_1	397_2_1	1259_5_198	1890_2_447	419_5_155	79_5_733	912_2_1078
740_5_1	20_5_1	527_5_1	63_5_1528	1346_5_41	2539_5_468	111_5_1854	600_2_1	397_2_1	1259_5_189	1890_2_459	419_5_147	79_5_711	912_2_1085
740_5_1	20_5_1	527_5_1	63_5_1486	1346_5_39	2539_5_491	111_5_1850	600_2_1	397_2_1	1259_5_191	1890_2_451	419_5_158	79_5_771	912_2_1061
740_5_1	20_5_1	527_5_1	63_5_1496	1346_5_38	2539_5_489	111_5_1864	600_2_1	397_2_1	1259_5_188	1890_2_449	419_5_158	79_5_788	912_2_1065
740_5_1	20_5_1	527_5_1	63_5_1492	1346_5_35	2539_5_537	111_5_1862	600_2_1	397_2_1	1259_5_178	1890_2_423	419_5_166	79_5_781	912_2_1060
740_5_1	20_5_1	527_5_1	63_5_1475	1346_5_36	2539_5_532	111_5_1838	600_2_1	397_2_1	1259_5_183	1890_2_414	419_5_167	79_5_775	912_2_1103
740_5_1	20_5_1	527_5_1	63_5_1467	1346_5_38	2539_5_527	111_5_1834	600_2_1	397_2_1	1259_5_194	1890_2_414	419_5_164	79_5_751	912_2_1100
740_5_1	20_5_1	527_5_1	63_5_1474	1346_5_33	2539_5_550	111_5_1830	600_2_1	397_2_1	1259_5_210	1890_2_379	419_5_171	79_5_747	912_2_1082
740_5_1	20_5_1	527_5_1	63_5_1474	1346_5_26	2539_5_559	111_5_1854	600_2_1	397_2_1	1259_5_201	1890_2_396	419_5_175	79_5_734	912_2_1062
740_5_1	20_5_1	527_5_1	63_5_1475	1346_5_39	2539_5_564	111_5_1880	600_2_1	397_2_1	1259_5_200	1890_2_416	419_5_178	79_5_731	912_2_1018
740_5_1	20_5_1	527_5_1	63_5_1474	1346_5_39	2539_5_569	111_5_1879	600_2_1	397_2_1	1259_5_184	1890_2_445	419_5_185	79_5_749	912_2_988
740_5_1	20_5_1	527_5_1	63_5_1515	1346_5_43	2539_5_577	111_5_1883	600_2_1	397_2_1	1259_5_155	1890_2_427	419_5_188	79_5_735	912_2_951
740_5_1	20_5_1	527_5_1	63_5_1525	1346_5_39	2539_5_569	111_5_1869	600_2_1	397_2_1	1259_5_144	1890_2_434	419_5_189	79_5_751	912_2_966
740_5_1	20_5_1	527_5_1	63_5_1556	1346_5_43	2539_5_559	111_5_1877	600_2_1	397_2_1	1259_5_125	1890_2_407	419_5_194	79_5_786	912_2_966
740_5_1	20_5_1	527_5_1	63_5_1618	1346_5_41	2539_5_537	111_5_1863	600_2_1	397_2_1	1259_5_109	1890_2_408	419_5_191	79_5_787	912_2_989
740_5_1	20_5_1	527_5_1	63_5_1623	1346_5_43	2539_5_548	111_5_1861	600_2_1	397_2_1	1259_5_115	1890_2_389	419_5_194	79_5_803	912_2_957
740_5_1	20_5_1	527_5_1	63_5_1624	1346_5_37	2539_5_546	111_5_1841	600_2_1	397_2_1	1259_5_128	1890_2_383	419_5_181	79_5_806	912_2_996
740_5_1	20_5_1	527_5_1	63_5_1624	1346_5_37	2539_5_552	111_5_1793	600_2_1	397_2_1	1259_5_130	1890_2_388	419_5_191	79_5_859	912_2_983
740_5_1	20_5_1	527_5_1	63_5_1628	1346_5_32	2539_5_524	111_5_1830	600_2_1	397_2_1	1259_5_132	1890_2_388	419_5_190	79_5_854	912_2_1019
740_5_1	20_5_1	527_5_1	63_5_1621	1346_5_38	2539_5_538	111_5_1851	600_2_1	397_2_1	1259_5_114	1890_2_363	419_5_200	79_5_858	912_2_1006
740_5_1	20_5_1	527_5_1	63_5_1562	1346_5_41	2539_5_556	111_5_1874	600_2_1	397_2_1	1259_5_125	1890_2_361	419_5_187	79_5_892	912_2_987
740_5_1	20_5_1	527_5_1	63_5_1557	1346_5_38	2539_5_583	111_5_1884	600_2_1	397_2_1	1259_5_109	1890_2_347	419_5_180	79_5_882	912_2_980
740_5_1	20_5_1	527_5_1	63_5_1542	1346_5_35	2539_5_592	111_5_1902	600_2_1	397_2_1	1259_5_98	1890_2_340	419_5_175	79_5_871	912_2_971
740_5_1	20_5_1	527_5_1	63_5_1559	1346_5_36	2539_5_580	111_5_1919	600_2_1	397_2_1	1259_5_91	1890_2_318	419_5_176	79_5_872	912_2_969
740_5_1	20_5_1	527_5_1	63_5_1576	1346_5_38	2539_5_601	111_5_1950	600_2_1	397_2_1	1259_5_90	1890_2_320	419_5_172	79_5_883	912_2_906
740_5_1	20_5_1	527_5_1	63_5_1553	1346_5_35	2539_5_597	111_5_1970	600_2_1	397_2_1	1259_5_91	1890_2_315	419_5_168	79_5_916	912_2_875
740_5_1	20_5_1	527_5_1	63_5_1544	1346_5_40	2539_5_657	111_5_1980	600_2_1	397_2_1	1259_5_86	1890_2_301	419_5_155	79_5_909	912_2_848
740_5_1	20_5_1	527_5_1	63_5_1507	1346_5_36	2539_5_692	111_5_1952	600_2_1	397_2_1	1259_5_86	1890_2_327	419_5_150	79_5_920	912_2_822
740_5_1	20_5_1	527_5_1	63_5_1482	1346_5_35	2539_5_716	111_5_1947	600_2_1	397_2_1	1259_5_100	1890_2_348	419_5_155	79_5_929	912_2_793
740_5_1	20_5_1	527_5_1	63_5_1515	1346_5_38	2539_5_739	111_5_1955	600_2_1	397_2_1	1259_5_99	1890_2_347	419_5_143	79_5_934	912_2_760
740_5_1	20_5_1	527_5_1	63_5_1501	1346_5_31	2539_5_738	111_5_1969	600_2_1	397_2_1	1259_5_88	1890_2_350	419_5_148	79_5_936	912_2_775
740_5_1	20_5_1	527_5_1	63_5_1530	1346_5_29	2539_5_739	111_5_2005	600_2_1	397_2_1	1259_5_76	1890_2_363	419_5_154	79_5_899	912_2_727
740_5_1	20_5_1	527_5_1	63_5_1505	1346_5_33	2539_5_720	111_5_2065	600_2_1	397_2_1	1259_5_80	1890_2_369	419_5_165	79_5_937	912_2_720
740_5_1	20_5_1	527_5_1	63_5_1510	1346_5_34	2539_5_709	111_5_2043	600_2_1	397_2_1	1259_5_79	1890_2_361	419_5_161	79_5_949	912_2_741
740_5_1	20_5_1	527_5_1	63_5_1550	1346_5_32	2539_5_709	111_5_2023	600_2_1	397_2_1	1259_5_66	1890_2_380	419_5_158	79_5_918	912_2_723
740_5_1	20_5_1	527_5_1	63_5_1518	1346_5_28	2539_5_687	111_5_2048	600_2_1	397_2_1	1259_5_45	1890_2_374	419_5_156	79_5_918	912_2_752
740_5_1	20_5_1	527_5_1	63_5_1502	1346_5_32	2539_5_682	111_5_2087	600_2_1	397_2_1	1259_5_38	1890_2_396	419_5_144	79_5_899	912_2_769
740_5_1	20_5_1	527_5_1	63_5_1507	1346_5_28	2539_5_684	111_5_2076	600_2_1	397_2_1	1259_5_36	1890_2_382	419_5_157	79_5_906	912_2_769
740_5_1	20_5_1	527_5_1	63_5_1512	1346_5_34	2539_5_662	111_5_2109	600_2_1	397_2_1	1259_5_39	1890_2_371	419_5_158	79_5_893	912_2_752
740_5_1	20_5_1	527_5_1	63_5_1520	1346_5_29	2539_5_641	111_5_2105	600_2_1	397_2_1	1259_5_45	1890_2_388	419_5_153	79_5_881	912_2_744
740_5_1	20_5_1	527_5_1	63_5_1556	1346_5_23	2539_5_624	111_5_2100	600_2_1	397_2_1	1259_5_40	1890_2_367	419_5_158	79_5_862	912_2_732
740_5_1	20_5_1	527_5_1	63_5_1603	1346_5_20	2539_5_606	111_5_2095	600_2_1	397_2_1	1259_5_41	1890_2_371	419_5_147	79_5_889	912_2_733
740_5_1	20_5_1	527_5_1	63_5_1623	1346_5_19	2539_5_602	111_5_2083	600_2_1	397_2_1	1259_5_34	1890_2_387	419_5_148	79_5_853	912_2_716
740_5_1	20_5_1	527_5_1	63_5_1696	1346_5_20	2539_5_582	111_5_2101	600_2_1	397_2_1	1259_5_32	1890_2_387	419_5_154	79_5_835	912_2_674
740_5_1	20_5_1	527_5_1	63_5_1707	1346_5_22	2539_5_553	111_5_2118	600_2_1	397_2_1	1259_5_35	1890_2_414	419_5_174	79_5_809	912_2_670
740_5_1	20_5_1	527_5_1	63_5_1756	1346_5_22	2539_5_544	111_5_2100	600_2_1	397_2_1	1259_5_27	1890_2_403	419_5_168	79_5_835	912_2_669
740_5_1	20_5_1	527_5_1	63_5_1747	1346_5_26	2539_5_540	111_5_2161	600_2_1	397_2_1	1259_5_30	1890_2_419	419_5_154	79_5_838	912_2_671
740_5_1	20_5_1	527_5_1	63_5_1691	1346_5_25	2539_5_546	111_5_2195	600_2_1	397_2_1	1259_5_24	1890_2_410	419_5_150	79_5_856	912_2_664
740_5_1	20_5_1	527_5_1	63_5_1678	1346_5_21	2539_5_539	111_5_2161	600_2_1	397_2_1	1259_5_22	1890_2_403	419_5_151	79_5_891	912_2_676
740_5_1	20_5_1	527_5_1	63_5_1719	1346_5_18	2539_5_492	111_5_2157	600_2_1	397_2_1	1259_5_21	1890_2_399	419_5_156	79_5_894	912_2_685
740_5_1	20_5_1	527_5_1	63_5_1733	1346_5_24	2539_5_507	111_5_2161	600_2_1	397_2_1	1259_5_17	1890_2_391	419_5_165	79_5_881	912_2_659
740_5_1	20_5_1	527_5_1	63_5_1743	1346_5_30	2539_5_503	111_5_2157	600_2_1	397_2_1	1259_5_17	1890_2_357	419_5_150	79_5_903	912_2_676
740_5_1	20_5_1	527_5_1	63_5_1730	1346_5_28	2539_5_521	111_5_2163	600_2_1	397_2_1	1259_5_23	1890_2_324	419_5_156	79_5_901	912_2_689
740_5_1	20_5_1	527_5_1	63_5_1710	1346_5_30	2539_5_537	111_5_2180	600_2_1	397_2_1	1259_5_23	1890_2_320	419_5_155	79_5_884	912_2_680
740_5_1	20_5_1	527_5_1	63_5_1732	1346_5_29	2539_5_530	111_5_2188	600_2_1	397_2_1	1259_5_25	1890_2_296	419_5_165	79_5_890	912_2_694
740_5_1	20_5_1	527_5_1	63_5_1744	1346_5_28	2539_5_536	111_5_2172	600_2_1	397_2_1	1259_5_21	1890_2_291	419_5_157	79_5_909	912_2_687
740_5_1	20_5_1	527_5_1	63_5_1719	1346_5_22	2539_5_526	111_5_2175	600_2_1	397_2_1	1259_5_16	1890_2_283	419_5_147	79_5_905	912_2_687
740_5_1	20_5_1	527_5_1	63_5_1710	1346_5_19	2539_5_493	111_5_2178	600_2_1	397_2_1	1259_5_19	1890_2_267	419_5_149	79_5_936	912_2_685
740_5_1	20_5_1	527_5_1	63_5_1714	1346_5_8	2539_5_504	111_5_2151	600_2_1	397_2_1	1259_5_19	1890_2_285	419_5_162	79_5_964	912_2_673
740_5_1	20_5_1	527_5_1	63_5_1706	1346_5_9	2539_5_502	111_5_2187	600_2_1	397_2_1	1259_5_14	1890_2_302	419_5_186	79_5_949	912_2_661
740_5_1	20_5_1	527_5_1	63_5_1713	1346_5_13	2539_5_490	111_5_2203	600_2_1	397_2_1	1259_5_11	1890_2_315	419_5_178	79_5_997	912_2_636
740_5_1	20_5_1	527_5_1	63_5_1710	1346_5_18	2539_5_486	111_5_2182	600_2_1	397_2_1	1259_5_9	1890_2_306	419_5_190	79_5_1001	912_2_648
740_5_1	20_5_1	527_5_1	63_5_1700	1346_5_18	2539_5_485	111_5_2185	600_2_1	397_2_1	1259_5_10	1890_2_315	419_5_203	79_5_970	912_2_633
740_5_1	20_5_1	527_5_1	63_5_1697	1346_5_19	2539_5_488	111_5_2170	600_2_1	397_2_1	1259_5_14	1890_2_291	419_5_209	79_5_964	912_2_643
740_5_1	20_5_1	527_5_1	63_5_1682	1346_5_19	2539_5_493	111_5_2190	600_2_1	397_2_1	1259_5_15	1890_2_279	419_5_207	79_5_987	912_2_622
740_5_1	20_5_1	527_5_1	63_5_1673	1346_5_23	2539_5_492	111_5_2182	600_2_1	397_2_1	1259_5_14	1890_2_283	419_5_203	79_5_966	912_2_636
740_5_1	20_5_1	527_5_1	63_5_1675	1346_5_29	2539_5_502	111_5_2151	600_2_1	397_2_1	1259_5_12	1890_2_262	419_5_201	79_5_970	912_2_656
740_5_1	20_5_1	527_5_1	63_5_1679	1346_5_31	2539_5_498	111_5_2147	600_2_1	397_2_1	1259_5_18	1890_2_253	419_5_201	79_5_959	912_2_659
740_5_1	20_5_1	527_5_1	63_5_1679	1346_5_31	2539_5_534	111_5_2099	600_2_1	397_2_1	1259_5_17	1890_2_263	419_5_191	79_5_955	912_2_675
740_5_1	20_5_1	527_5_1	63_5_1677	1346_5_27	2539_5_535	111_5_2125	600_2_1	397_2_1	1259_5_17	1890_2_260	419_5_193	79_5_922	912_2_679
740_5_1	20_5_1	527_5_1	63_5_1700	1346_5_27	2539_5_524	111_5_2136	600_2_1	397_2_1	1259_5_21	1890_2_243	419_5_187	79_5_928	912_2_680
740_5_1	20_5_1	527_5_1	63_5_1700	1346_5_36	2539_5_528	111_5_2129	600_2_1	397_2_1	1259_5_23	1890_2_244	419_5_181	79_5_941	912_2_696
740_5_1	20_5_1	527_5_1	63_5_1691	1346_5_32	2539_5_510	111_5_2155	600_2_1	397_2_1	1259_5_20	1890_2_230	419_5_178	79_5_953	912_2_704
740_5_1	20_5_1	527_5_1	63_5_1712	1346_5_34	2539_5_510	111_5_2163	600_2_1	397_2_1	1259_5_20	1890_2_204	419_5_160	79_5_988	912_2_672
740_5_1	20_5_1	527_5_1	63_5_1721	1346_5_39	2539_5_510	111_5_2151	600_2_1	397_2_1	1259_5_19	1890_2_214	419_5_157	79_5_972	912_2_669
740_5_1	20_5_1	527_5_1	63_5_1738	1346_5_31	2539_5_528	111_5_2148	600_2_1	397_2_1	1259_5_18	1890_2_205	419_5_157	79_5_990	912_2_669
740_5_1	20_5_1	527_5_1	63_5_1739	1346_5_34	2539_5_543	111_5_2141	600_2_1	397_2_1	1259_5_23	1890_2_209	419_5_169	79_5_991	912_2_670
740_5_1	20_5_1	527_5_1	63_5_1751	1346_5_33	2539_5_534	111_5_2184	600_2_1	397_2_1	1259_5_20	1890_2_221	419_5_173	79_5_964	912_2_679
740_5_1	20_5_1	527_5_1	63_5_1714	1346_5_32	2539_5_505	111_5_2230	600_2_1	397_2_1	1259_5_23	1890_2_238	419_5_178	79_5_992	912_2_671
740_5_1	20_5_1	527_5_1	63_5_1695	1346_5_36	2539_5_487	111_5_2266	600_2_1	397_2_1	1259_5_25	1890_2_234	419_5_195	79_5_978	912_2_661
740_5_1	20_5_1	527_5_1	63_5_1678	1346_5_35	2539_5_488	111_5_2273	600_2_1	397_2_1	1259_5_30	1890_2_242	419_5_175	79_5_972	912_2_628
740_5_1	20_5_1	527_5_1	63_5_1680	1346_5_40	2539_5_467	111_5_2256	600_2_1	397_2_1	1259_5_27	1890_2_246	419_5_174	79_5_978	912_2_636
740_5_1	20_5_1	527_5_1	63_5_1692	1346_5_38	2539_5_483	111_5_2216	600_2_1	397_2_1	1259_5_27	1890_2_244	419_5_177	79_5_971	912_2_631
740_5_1	20_5_1	527_5_1	63_5_1719	1346_5_34	2539_5_466	111_5_2170	600_2_1	397_2_1	1259_5_28	1890_2_247	419_5_157	79_5_985	912_2_624
740_5_1	20_5_1	527_5_1	63_5_1739	1346_5_45	2539_5_470	111_5_2123	600_2_1	397_2_1	1259_5_28	1890_2_232	419_5_148	79_5_993	912_2_629
740_5_1	20_5_1	527_5_1	63_5_1703	1346_5_42	2539_5_477	111_5_2113	600_2_1	397_2_1	1259_5_34	1890_2_241	419_5_144	79_5_1012	912_2_639
740_5_1	20_5_1	527_5_1	63_5_1734	1346_5_34	2539_5_469	111_5_2132	600_2_1	397_2_1	1259_5_41	1890_2_236	419_5_119	79_5_1035	912_2_649
740_5_1	20_5_1	527_5_1	63_5_1747	1346_5_27	2539_5_457	111_5_2190	600_2_1	397_2_1	1259_5_39	1890_2_235	419_5_112	79_5_1047	912_2_645
740_5_1	20_5_1	527_5_1	63_5_1704	1346_5_18	2539_5_481	111_5_2232	600_2_1	397_2_1	1259_5_37	1890_2_251	419_5_104	79_5_1043	912_2_629
740_5_1	20_5_1	527_5_1	63_5_1756	1346_5_15	2539_5_497	111_5_2259	600_2_1	397_2_1	1259_5_35	1890_2_226	419_5_103	79_5_1014	912_2_641
740_5_1	20_5_1	527_5_1	63_5_1753	1346_5_15	2539_5_516	111_5_2284	600_2_1	397_2_1	1259_5_27	1890_2_208	419_5_96	79_5_1027	912_2_633
740_5_1	20_5_1	527_5_1	63_5_1760	1346_5_4	2539_5_502	111_5_2262	600_2_1	397_2_1	1259_5_24	1890_2_203	419_5_101	79_5_1022	912_2_621
740_5_1	20_5_1	527_5_1	63_5_1727	1346_5_3	2539_5_491	111_5_2253	600_2_1	397_2_1	1259_5_36	1890_2_187	419_5_93	79_5_1079	912_2_619
740_5_1	20_5_1	527_5_1	63_5_1802	1346_5_1	2539_5_482	111_5_2242	600_2_1	397_2_1	1259_5_33	1890_2_183	419_5_93	79_5_1106	912_2_620
20_5_1	527_5_1	2539_5_502	63_5_1822	111_5_2207	600_2_1	397_2_1	1259_5_34	1890_2_201	419_5_95	79_5_1089	912_2_578
20_5_1	527_5_1	2539_5_495	63_5_1823	111_5_2220	600_2_1	397_2_1	1259_5_42	1890_2_220	419_5_109	79_5_1077	912_2_553
20_5_1	527_5_1	2539_5_488	63_5_1811	111_5_2247	600_2_1	397_2_1	1259_5_39	1890_2_232	419_5_103	79_5_1116	912_2_513
20_5_1	527_5_1	2539_5_485	63_5_1813	111_5_2239	600_2_1	397_2_1	1259_5_37	1890_2_243	419_5_98	79_5_1137	912_2_487
20_5_1	527_5_1	2539_5_492	63_5_1799	111_5_2255	600_2_1	397_2_1	1259_5_44	1890_2_248	419_5_102	79_5_1136	912_2_457
20_5_1	527_5_1	2539_5_499	63_5_1785	111_5_2310	600_2_1	397_2_1	1259_5_40	1890_2_261	419_5_94	79_5_1116	912_2_451
20_5_1	527_5_1	2539_5_512	63_5_1794	111_5_2317	600_2_1	397_2_1	1259_5_37	1890_2_247	419_5_102	79_5_1111	912_2_438
20_5_1	527_5_1	2539_5_534	63_5_1801	111_5_2308	600_2_1	397_2_1	1259_5_32	1890_2_223	419_5_87	79_5_1107	912_2_435
20_5_1	527_5_1	2539_5_508	63_5_1857	111_5_2345	600_2_1	397_2_1	1259_5_30	1890_2_214	419_5_89	79_5_1087	912_2_413
20_5_1	527_5_1	2539_5_514	63_5_1857	111_5_2352	600_2_1	397_2_1	1259_5_36	1890_2_191	419_5_97	79_5_1109	912_2_422
20_5_1	527_5_1	2539_5_526	63_5_1840	111_5_2371	600_2_1	397_2_1	1259_5_36	1890_2_192	419_5_100	79_5_1101	912_2_419
20_5_1	527_5_1	2539_5_551	63_5_1831	111_5_2347	600_2_1	397_2_1	1259_5_29	1890_2_192	419_5_100	79_5_1126	912_2_391
20_5_1	527_5_1	2539_5_556	63_5_1790	111_5_2397	600_2_1	397_2_1	1259_5_36	1890_2_199	419_5_96	79_5_1114	912_2_386
20_5_1	527_5_1	2539_5_521	63_5_1747	111_5_2415	600_2_1	397_2_1	1259_5_38	1890_2_208	419_5_82	79_5_1123	912_2_373
20_5_1	527_5_1	2539_5_522	63_5_1719	111_5_2421	600_2_1	397_2_1	1259_5_39	1890_2_220	419_5_75	79_5_1110	912_2_363
20_5_1	527_5_1	2539_5_503	63_5_1754	111_5_2415	600_2_1	397_2_1	1259_5_29	1890_2_218	419_5_69	79_5_1160	912_2_355
20_5_1	527_5_1	2539_5_494	63_5_1784	111_5_2428	600_2_1	397_2_1	1259_5_24	1890_2_235	419_5_62	79_5_1164	912_2_330
20_5_1	527_5_1	2539_5_504	63_5_1807	111_5_2429	600_2_1	397_2_1	1259_5_21	1890_2_240	419_5_58	79_5_1155	912_2_314
20_5_1	527_5_1	2539_5_526	63_5_1808	111_5_2474	600_2_1	397_2_1	1259_5_15	1890_2_247	419_5_47	79_5_1157	912_2_291
20_5_1	527_5_1	2539_5_526	63_5_1765	111_5_2468	600_2_1	397_2_1	1259_5_19	1890_2_264	419_5_49	79_5_1182	912_2_301
20_5_1	527_5_1	2539_5_513	63_5_1767	111_5_2485	600_2_1	397_2_1	1259_5_15	1890_2_260	419_5_41	79_5_1176	912_2_317
20_5_1	527_5_1	2539_5_512	63_5_1756	111_5_2459	600_2_1	397_2_1	1259_5_11	1890_2_264	419_5_36	79_5_1184	912_2_311
20_5_1	527_5_1	2539_5_500	63_5_1791	111_5_2471	600_2_1	397_2_1	1259_5_8	1890_2_265	419_5_32	79_5_1173	912_2_277
20_5_1	527_5_1	2539_5_496	63_5_1767	111_5_2469	600_2_1	397_2_1	1259_5_11	1890_2_285	419_5_26	79_5_1161	912_2_279
20_5_1	527_5_1	2539_5_489	63_5_1733	111_5_2456	600_2_1	397_2_1	1259_5_8	1890_2_302	419_5_25	79_5_1202	912_2_294
20_5_1	527_5_1	2539_5_475	63_5_1705	111_5_2454	600_2_1	397_2_1	1259_5_9	1890_2_304	419_5_29	79_5_1205	912_2_311
20_5_1	527_5_1	2539_5_453	63_5_1738	111_5_2489	600_2_1	397_2_1	1259_5_9	1890_2_291	419_5_28	79_5_1186	912_2_310
20_5_1	527_5_1	2539_5_445	63_5_1747	111_5_2505	600_2_1	397_2_1	1259_5_12	1890_2_286	419_5_30	79_5_1175	912_2_315
20_5_1	527_5_1	2539_5_444	63_5_1735	111_5_2520	600_2_1	397_2_1	1259_5_8	1890_2_283	419_5_32	79_5_1209	912_2_318
20_5_1	527_5_1	2539_5_448	63_5_1777	111_5_2539	600_2_1	397_2_1	1259_5_7	1890_2_277	419_5_36	79_5_1189	912_2_315
20_5_1	527_5_1	2539_5_463	63_5_1716	111_5_2508	600_2_1	397_2_1	1259_5_5	1890_2_274	419_5_32	79_5_1263	912_2_306
20_5_1	527_5_1	2539_5_459	63_5_1723	111_5_2492	600_2_1	397_2_1	1259_5_4	1890_2_288	419_5_33	79_5_1266	912_2_314
20_5_1	527_5_1	2539_5_470	63_5_1702	111_5_2451	600_2_1	397_2_1	1259_5_8	1890_2_316	419_5_29	79_5_1288	912_2_296
20_5_1	527_5_1	2539_5_480	63_5_1658	111_5_2457	600_2_1	397_2_1	1259_5_8	1890_2_318	419_5_21	79_5_1287	912_2_301
20_5_1	527_5_1	2539_5_481	63_5_1609	111_5_2460	600_2_1	397_2_1	1259_5_7	1890_2_320	419_5_15	79_5_1317	912_2_310
20_5_1	527_5_1	2539_5_443	63_5_1637	111_5_2491	600_2_1	397_2_1	1259_5_7	1890_2_333	419_5_12	79_5_1312	912_2_319
20_5_1	527_5_1	2539_5_430	63_5_1652	111_5_2477	600_2_1	397_2_1	1259_5_3	1890_2_324	419_5_12	79_5_1305	912_2_318
20_5_1	527_5_1	2539_5_413	63_5_1660	111_5_2481	600_2_1	397_2_1	1259_5_4	1890_2_323	419_5_15	79_5_1267	912_2_345
20_5_1	527_5_1	2539_5_389	63_5_1582	111_5_2508	600_2_1	397_2_1	1259_5_4	1890_2_344	419_5_16	79_5_1301	912_2_359
20_5_1	527_5_1	2539_5_387	63_5_1555	111_5_2501	600_2_1	397_2_1	1259_5_4	1890_2_336	419_5_11	79_5_1323	912_2_358
20_5_1	527_5_1	2539_5_360	63_5_1582	111_5_2526	600_2_1	397_2_1	1259_5_5	1890_2_338	419_5_10	79_5_1309	912_2_341
20_5_1	527_5_1	2539_5_351	63_5_1579	111_5_2560	600_2_1	397_2_1	1259_5_9	1890_2_346	419_5_11	79_5_1300	912_2_372
20_5_1	527_5_1	2539_5_352	63_5_1573	111_5_2582	600_2_1	397_2_1	1259_5_11	1890_2_352	419_5_9	79_5_1287	912_2_358
20_5_1	527_5_1	2539_5_361	63_5_1580	111_5_2581	600_2_1	397_2_1	1259_5_9	1890_2_358	419_5_11	79_5_1278	912_2_361
20_5_1	527_5_1	2539_5_362	63_5_1612	111_5_2565	600_2_1	397_2_1	1259_5_11	1890_2_363	419_5_10	79_5_1240	912_2_363
20_5_1	527_5_1	2539_5_354	63_5_1549	111_5_2600	600_2_1	397_2_1	1259_5_11	1890_2_375	419_5_9	79_5_1259	912_2_334
20_5_1	527_5_1	2539_5_344	63_5_1587	111_5_2596	600_2_1	397_2_1	1259_5_12	1890_2_364	419_5_7	79_5_1272	912_2_330
20_5_1	527_5_1	2539_5_363	63_5_1614	111_5_2575	600_2_1	397_2_1	1259_5_15	1890_2_370	419_5_5	79_5_1270	912_2_301
20_5_1	527_5_1	2539_5_370	63_5_1611	111_5_2551	600_2_1	397_2_1	1259_5_6	1890_2_373	419_5_5	79_5_1268	912_2_318
20_5_1	527_5_1	2539_5_388	63_5_1595	111_5_2544	600_2_1	397_2_1	1259_5_5	1890_2_378	419_5_6	79_5_1274	912_2_302
20_5_1	527_5_1	2539_5_391	63_5_1600	111_5_2596	600_2_1	397_2_1	1259_5_5	1890_2_368	419_5_12	79_5_1267	912_2_302
20_5_1	527_5_1	2539_5_423	63_5_1616	111_5_2550	600_2_1	397_2_1	1259_5_7	1890_2_379	419_5_9	79_5_1256	912_2_308
20_5_1	527_5_1	2539_5_417	63_5_1576	111_5_2563	600_2_1	397_2_1	1259_5_5	1890_2_396	419_5_14	79_5_1265	912_2_299
20_5_1	527_5_1	2539_5_405	63_5_1589	111_5_2551	600_2_1	397_2_1	1259_5_2	1890_2_409	419_5_18	79_5_1293	912_2_303
20_5_1	527_5_1	2539_5_400	63_5_1561	111_5_2527	600_2_1	397_2_1	1259_5_7	1890_2_419	419_5_19	79_5_1299	912_2_319
20_5_1	527_5_1	2539_5_405	63_5_1555	111_5_2470	600_2_1	397_2_1	1259_5_4	1890_2_424	419_5_21	79_5_1324	912_2_337
20_5_1	527_5_1	2539_5_389	63_5_1557	111_5_2484	600_2_1	397_2_1	1259_5_2	1890_2_410	419_5_13	79_5_1366	912_2_325
20_5_1	527_5_1	2539_5_401	63_5_1585	111_5_2486	600_2_1	397_2_1	1259_5_1	1890_2_407	419_5_15	79_5_1353	912_2_318
20_5_1	527_5_1	2539_5_392	63_5_1590	111_5_2465	600_2_1	397_2_1	1259_5_1	1890_2_413	419_5_19	79_5_1308	912_2_352
20_5_1	527_5_1	2539_5_378	63_5_1557	111_5_2459	600_2_1	397_2_1	1259_5_1	1890_2_413	419_5_26	79_5_1323	912_2_382
20_5_1	600_2_1	2539_5_371	63_5_1550	111_5_2427	397_2_1	1890_2_397	419_5_23	79_5_1360	912_2_384
20_5_1	600_2_1	2539_5_379	63_5_1562	111_5_2402	397_2_1	1890_2_392	419_5_16	79_5_1337	912_2_386
20_5_1	600_2_1	2539_5_367	63_5_1584	111_5_2356	397_2_1	1890_2_377	419_5_10	79_5_1333	912_2_402
20_5_1	600_2_1	2539_5_384	63_5_1589	111_5_2375	397_2_1	1890_2_357	419_5_5	79_5_1322	912_2_404
20_5_1	600_2_1	2539_5_366	63_5_1577	111_5_2371	397_2_1	1890_2_340	419_5_5	79_5_1324	912_2_399
20_5_1	600_2_1	2539_5_391	63_5_1594	111_5_2352	397_2_1	1890_2_325	419_5_4	79_5_1341	912_2_387
20_5_1	600_2_1	2539_5_401	63_5_1587	111_5_2336	397_2_1	1890_2_330	419_5_3	79_5_1390	912_2_396
20_5_1	600_2_1	2539_5_392	63_5_1634	111_5_2414	397_2_1	1890_2_329	419_5_4	79_5_1341	912_2_393
20_5_1	600_2_1	2539_5_385	63_5_1637	111_5_2421	397_2_1	1890_2_349	419_5_4	79_5_1347	912_2_392
20_5_1	600_2_1	2539_5_373	63_5_1664	111_5_2434	397_2_1	1890_2_350	419_5_6	79_5_1352	912_2_407
20_5_1	600_2_1	2539_5_420	63_5_1688	111_5_2399	397_2_1	1890_2_384	419_5_12	79_5_1310	912_2_407
20_5_1	600_2_1	2539_5_415	63_5_1717	111_5_2409	397_2_1	1890_2_390	419_5_15	79_5_1313	912_2_389
20_5_1	600_2_1	2539_5_429	63_5_1726	111_5_2330	397_2_1	1890_2_383	419_5_10	79_5_1333	912_2_370
20_5_1	600_2_1	2539_5_443	63_5_1735	111_5_2293	397_2_1	1890_2_380	419_5_7	79_5_1344	912_2_381
20_5_1	600_2_1	2539_5_424	63_5_1682	111_5_2293	397_2_1	1890_2_366	419_5_6	79_5_1364	912_2_383
20_5_1	600_2_1	2539_5_387	63_5_1699	111_5_2306	397_2_1	1890_2_381	419_5_6	79_5_1334	912_2_364
20_5_1	600_2_1	2539_5_375	63_5_1741	111_5_2295	397_2_1	1890_2_358	419_5_7	79_5_1324	912_2_345
20_5_1	600_2_1	2539_5_368	63_5_1791	111_5_2288	397_2_1	1890_2_344	419_5_7	79_5_1337	912_2_337
20_5_1	600_2_1	2539_5_387	63_5_1781	111_5_2299	397_2_1	1890_2_356	419_5_8	79_5_1354	912_2_315
20_5_1	600_2_1	2539_5_411	63_5_1770	111_5_2284	397_2_1	1890_2_337	419_5_6	79_5_1403	912_2_315
20_5_1	600_2_1	2539_5_402	63_5_1769	111_5_2279	397_2_1	1890_2_334	419_5_5	79_5_1416	912_2_311
20_5_1	600_2_1	2539_5_387	63_5_1769	111_5_2322	397_2_1	1890_2_345	419_5_5	79_5_1425	912_2_303
20_5_1	600_2_1	2539_5_398	63_5_1758	111_5_2265	397_2_1	1890_2_375	419_5_3	79_5_1469	912_2_304
20_5_1	600_2_1	2539_5_421	63_5_1762	111_5_2235	397_2_1	1890_2_342	419_5_4	79_5_1471	912_2_308
20_5_1	600_2_1	2539_5_410	63_5_1757	111_5_2260	397_2_1	1890_2_335	419_5_2	79_5_1476	912_2_315
20_5_1	600_2_1	2539_5_422	63_5_1710	111_5_2304	397_2_1	1890_2_312	419_5_3	79_5_1476	912_2_347
20_5_1	600_2_1	2539_5_437	63_5_1717	111_5_2287	397_2_1	1890_2_285	419_5_1	79_5_1455	912_2_375
20_5_1	600_2_1	2539_5_462	63_5_1717	111_5_2254	397_2_1	1890_2_272	419_5_1	79_5_1452	912_2_361
20_5_1	600_2_1	2539_5_460	63_5_1750	111_5_2269	397_2_1	1890_2_287	79_5_1370	912_2_368
20_5_1	600_2_1	2539_5_473	63_5_1758	111_5_2225	397_2_1	1890_2_302	79_5_1329	912_2_362
20_5_1	600_2_1	2539_5_474	63_5_1790	111_5_2156	397_2_1	1890_2_286	79_5_1341	912_2_359
20_5_1	600_2_1	2539_5_491	63_5_1812	111_5_2110	397_2_1	1890_2_303	79_5_1353	912_2_354
20_5_1	600_2_1	2539_5_512	63_5_1839	111_5_2046	397_2_1	1890_2_305	79_5_1398	912_2_364
20_5_1	600_2_1	2539_5_526	63_5_1854	111_5_2084	397_2_1	1890_2_301	79_5_1356	912_2_387
20_5_1	600_2_1	2539_5_528	63_5_1851	111_5_2021	397_2_1	1890_2_284	79_5_1424	912_2_414
20_5_1	600_2_1	2539_5_525	63_5_1855	111_5_1983	397_2_1	1890_2_272	79_5_1476	912_2_439
20_5_1	600_2_1	2539_5_542	63_5_1831	111_5_1981	397_2_1	1890_2_274	79_5_1490	912_2_442
20_5_1	600_2_1	2539_5_565	63_5_1805	111_5_1960	397_2_1	1890_2_282	79_5_1474	912_2_457
20_5_1	600_2_1	2539_5_576	63_5_1800	111_5_1968	397_2_1	1890_2_261	79_5_1481	912_2_446
20_5_1	600_2_1	2539_5_587	63_5_1839	111_5_1943	397_2_1	1890_2_261	79_5_1461	912_2_433
20_5_1	600_2_1	2539_5_597	63_5_1839	111_5_1990	397_2_1	1890_2_245	79_5_1444	912_2_445
20_5_1	600_2_1	2539_5_588	63_5_1809	111_5_2000	397_2_1	1890_2_220	79_5_1494	912_2_458
20_5_1	600_2_1	2539_5_582	63_5_1812	111_5_1985	397_2_1	1890_2_218	79_5_1503	912_2_482
20_5_1	600_2_1	2539_5_583	63_5_1820	111_5_1958	397_2_1	1890_2_243	79_5_1469	912_2_513
20_5_1	600_2_1	2539_5_591	63_5_1817	111_5_1942	397_2_1	1890_2_232	79_5_1462	912_2_518
20_5_1	600_2_1	2539_5_583	63_5_1801	111_5_1928	397_2_1	1890_2_241	79_5_1464	912_2_513
20_5_1	600_2_1	2539_5_554	63_5_1845	111_5_1917	397_2_1	1890_2_240	79_5_1488	912_2_509
20_5_1	600_2_1	2539_5_575	63_5_1821	111_5_1917	397_2_1	1890_2_244	79_5_1511	912_2_493
20_5_1	600_2_1	2539_5_596	63_5_1826	111_5_1891	397_2_1	1890_2_241	79_5_1502	912_2_485
20_5_1	600_2_1	2539_5_559	63_5_1804	111_5_1886	397_2_1	1890_2_252	79_5_1509	912_2_499
20_5_1	600_2_1	2539_5_533	63_5_1793	111_5_1879	397_2_1	1890_2_247	79_5_1517	912_2_489
20_5_1	600_2_1	2539_5_531	63_5_1772	111_5_1839	397_2_1	1890_2_242	79_5_1567	912_2_503
20_5_1	600_2_1	2539_5_535	63_5_1786	111_5_1808	397_2_1	1890_2_234	79_5_1601	912_2_495
20_5_1	600_2_1	2539_5_575	63_5_1790	111_5_1808	397_2_1	1890_2_224	79_5_1562	912_2_503
20_5_1	600_2_1	2539_5_583	63_5_1822	111_5_1827	397_2_1	1890_2_222	79_5_1522	912_2_537
20_5_1	600_2_1	2539_5_588	63_5_1839	111_5_1791	397_2_1	1890_2_237	79_5_1484	912_2_572
20_5_1	600_2_1	2539_5_554	63_5_1847	111_5_1814	397_2_1	1890_2_243	79_5_1457	912_2_577
20_5_1	600_2_1	2539_5_517	63_5_1884	111_5_1861	397_2_1	1890_2_223	79_5_1445	912_2_572
20_5_1	600_2_1	2539_5_486	63_5_1926	111_5_1872	397_2_1	1890_2_203	79_5_1425	912_2_588
20_5_1	600_2_1	2539_5_448	63_5_1980	111_5_1895	397_2_1	1890_2_207	79_5_1404	912_2_608
20_5_1	600_2_1	2539_5_417	63_5_1978	111_5_1918	397_2_1	1890_2_203	79_5_1407	912_2_618
20_5_1	600_2_1	2539_5_386	63_5_1932	111_5_1917	397_2_1	1890_2_212	79_5_1440	912_2_634
20_5_1	600_2_1	2539_5_388	63_5_1927	111_5_1916	397_2_1	1890_2_213	79_5_1431	912_2_639
20_5_1	600_2_1	2539_5_368	63_5_1945	111_5_1929	397_2_1	1890_2_220	79_5_1396	912_2_647
20_5_1	600_2_1	2539_5_361	63_5_1930	111_5_1916	397_2_1	1890_2_217	79_5_1403	912_2_648
20_5_1	600_2_1	2539_5_348	63_5_1951	111_5_1911	397_2_1	1890_2_207	79_5_1397	912_2_650
20_5_1	600_2_1	2539_5_318	63_5_1938	111_5_1909	397_2_1	1890_2_210	79_5_1433	912_2_663
20_5_1	600_2_1	2539_5_314	63_5_1950	111_5_1891	397_2_1	1890_2_211	79_5_1460	912_2_668
20_5_1	600_2_1	2539_5_336	63_5_2037	111_5_1909	397_2_1	1890_2_196	79_5_1423	912_2_645
20_5_1	600_2_1	2539_5_357	63_5_2033	111_5_1898	397_2_1	1890_2_201	79_5_1457	912_2_605
20_5_1	600_2_1	2539_5_346	63_5_2032	111_5_1918	397_2_1	1890_2_184	79_5_1486	912_2_598
20_5_1	600_2_1	2539_5_355	63_5_2043	111_5_1896	397_2_1	1890_2_186	79_5_1489	912_2_564
20_5_1	600_2_1	2539_5_378	63_5_2051	111_5_1865	397_2_1	1890_2_190	79_5_1498	912_2_539
20_5_1	600_2_1	2539_5_371	63_5_2018	111_5_1864	397_2_1	1890_2_173	79_5_1476	912_2_569
20_5_1	600_2_1	2539_5_367	63_5_2017	111_5_1854	397_2_1	1890_2_165	79_5_1497	912_2_565
20_5_1	600_2_1	2539_5_361	63_5_2026	111_5_1850	397_2_1	1890_2_150	79_5_1495	912_2_571
20_5_1	600_2_1	2539_5_365	63_5_2046	111_5_1847	397_2_1	1890_2_150	79_5_1498	912_2_602
20_5_1	600_2_1	2539_5_346	63_5_2081	111_5_1804	397_2_1	1890_2_138	79_5_1483	912_2_644
20_5_1	600_2_1	2539_5_335	63_5_2076	111_5_1781	397_2_1	1890_2_138	79_5_1535	912_2_629
20_5_1	600_2_1	2539_5_315	63_5_2078	111_5_1766	397_2_1	1890_2_141	79_5_1555	912_2_626
20_5_1	600_2_1	2539_5_315	63_5_2082	111_5_1764	397_2_1	1890_2_140	79_5_1558	912_2_610
20_5_1	600_2_1	2539_5_343	63_5_2158	111_5_1718	397_2_1	1890_2_145	79_5_1532	912_2_605
20_5_1	600_2_1	2539_5_340	63_5_2194	111_5_1721	397_2_1	1890_2_141	79_5_1572	912_2_580
20_5_1	600_2_1	2539_5_351	63_5_2220	111_5_1669	397_2_1	1890_2_144	79_5_1607	912_2_560
20_5_1	600_2_1	2539_5_342	63_5_2223	111_5_1703	397_2_1	1890_2_162	79_5_1558	912_2_568
20_5_1	600_2_1	2539_5_334	63_5_2224	111_5_1693	397_2_1	1890_2_146	79_5_1553	912_2_591
20_5_1	600_2_1	2539_5_340	63_5_2262	111_5_1671	397_2_1	1890_2_151	79_5_1552	912_2_588
20_5_1	600_2_1	2539_5_344	63_5_2294	111_5_1640	397_2_1	1890_2_160	79_5_1535	912_2_558
20_5_1	600_2_1	2539_5_358	63_5_2349	111_5_1598	397_2_1	1890_2_163	79_5_1484	912_2_557
20_5_1	600_2_1	2539_5_359	63_5_2332	111_5_1590	397_2_1	1890_2_179	79_5_1501	912_2_543
20_5_1	600_2_1	2539_5_360	63_5_2370	111_5_1561	397_2_1	1890_2_185	79_5_1506	912_2_529
20_5_1	600_2_1	2539_5_352	63_5_2328	111_5_1560	397_2_1	1890_2_191	79_5_1490	912_2_550
20_5_1	600_2_1	2539_5_336	63_5_2358	111_5_1554	397_2_1	1890_2_175	79_5_1529	912_2_559
20_5_1	600_2_1	2539_5_344	63_5_2305	111_5_1565	397_2_1	1890_2_173	79_5_1579	912_2_561
20_5_1	600_2_1	2539_5_356	63_5_2328	111_5_1547	397_2_1	1890_2_171	79_5_1553	912_2_572
20_5_1	600_2_1	2539_5_341	63_5_2362	111_5_1550	397_2_1	1890_2_175	79_5_1501	912_2_571
20_5_1	600_2_1	2539_5_323	63_5_2389	111_5_1519	397_2_1	1890_2_154	79_5_1543	912_2_562
20_5_1	600_2_1	2539_5_313	63_5_2415	111_5_1511	397_2_1	1890_2_148	79_5_1557	912_2_534
20_5_1	600_2_1	2539_5_300	63_5_2465	111_5_1505	397_2_1	1890_2_132	79_5_1542	912_2_525
20_5_1	600_2_1	2539_5_305	63_5_2419	111_5_1492	397_2_1	1890_2_148	79_5_1583	912_2_536
20_5_1	600_2_1	2539_5_292	63_5_2399	111_5_1516	397_2_1	1890_2_154	79_5_1598	912_2_525
20_5_1	600_2_1	2539_5_295	63_5_2355	111_5_1596	397_2_1	1890_2_156	79_5_1616	912_2_530
20_5_1	600_2_1	2539_5_284	63_5_2384	111_5_1569	397_2_1	1890_2_160	79_5_1659	912_2_549
20_5_1	600_2_1	2539_5_277	63_5_2341	111_5_1585	397_2_1	1890_2_163	79_5_1659	912_2_573
20_5_1	600_2_1	2539_5_273	63_5_2371	111_5_1583	397_2_1	1890_2_155	79_5_1611	912_2_598
20_5_1	600_2_1	2539_5_274	63_5_2333	111_5_1596	397_2_1	1890_2_139	79_5_1612	912_2_584
20_5_1	600_2_1	2539_5_263	63_5_2335	111_5_1579	397_2_1	1890_2_153	79_5_1610	912_2_574
20_5_1	600_2_1	2539_5_252	63_5_2336	111_5_1544	397_2_1	1890_2_147	79_5_1627	912_2_585
20_5_1	600_2_1	2539_5_241	63_5_2359	111_5_1520	397_2_1	1890_2_147	79_5_1632	912_2_594
20_5_1	600_2_1	2539_5_236	63_5_2334	111_5_1538	397_2_1	1890_2_151	79_5_1620	912_2_609
20_5_1	600_2_1	2539_5_247	63_5_2300	111_5_1530	397_2_1	1890_2_142	79_5_1629	912_2_587
20_5_1	600_2_1	2539_5_249	63_5_2294	111_5_1543	397_2_1	1890_2_136	79_5_1646	912_2_599
20_5_1	600_2_1	2539_5_246	63_5_2300	111_5_1536	397_2_1	1890_2_132	79_5_1664	912_2_573
20_5_1	600_2_1	2539_5_237	63_5_2295	111_5_1541	397_2_1	1890_2_123	79_5_1678	912_2_575
20_5_1	600_2_1	2539_5_217	63_5_2333	111_5_1505	397_2_1	1890_2_123	79_5_1668	912_2_624
20_5_1	600_2_1	2539_5_219	63_5_2303	111_5_1514	397_2_1	1890_2_126	79_5_1673	912_2_620
20_5_1	600_2_1	2539_5_227	63_5_2332	111_5_1474	397_2_1	1890_2_121	79_5_1684	912_2_654
20_5_1	600_2_1	2539_5_248	63_5_2342	111_5_1465	397_2_1	1890_2_110	79_5_1688	912_2_642
20_5_1	600_2_1	2539_5_238	63_5_2396	111_5_1476	397_2_1	1890_2_111	79_5_1660	912_2_633
20_5_1	600_2_1	2539_5_277	63_5_2377	111_5_1455	397_2_1	1890_2_102	79_5_1680	912_2_604
20_5_1	600_2_1	2539_5_289	63_5_2389	111_5_1469	397_2_1	1890_2_95	79_5_1670	912_2_594
20_5_1	600_2_1	2539_5_291	63_5_2380	111_5_1481	397_2_1	1890_2_115	79_5_1674	912_2_570
20_5_1	600_2_1	2539_5_273	63_5_2333	111_5_1473	397_2_1	1890_2_116	79_5_1691	912_2_586
20_5_1	600_2_1	2539_5_294	63_5_2275	111_5_1482	397_2_1	1890_2_116	79_5_1695	912_2_575
20_5_1	600_2_1	2539_5_306	63_5_2253	111_5_1466	397_2_1	1890_2_113	79_5_1747	912_2_581
20_5_1	600_2_1	2539_5_307	63_5_2269	111_5_1481	397_2_1	1890_2_101	79_5_1720	912_2_576
[truncated: 3,325 more rows]
[truncated: 2,267 more columns]
