# Supplementary material for: Environmental change makes robust ecological networks fragile
Source: Nat Commun. 2016 Aug 11;7:12462. doi: 10.1038/ncomms12462 (PMC4987532; doi:10.1038/ncomms12462)
Supplement: Supplementary Data 1 — Host-parasite networks and host extinction sequences in Avida experiments. The compressed archive includes the 100 co-evolved host-parasite networks and the host extinction sequences in the historical scenario. [file ncomms12462-s2.zip › Supplementary_data_S1/host_extinction_sequence_57.csv]

1200_0_5	643_1_5	592_2_1	344_2_5	345_25_5	346_2_8	347_2_9	340_2_4	341_1_6	342_1_1	343_2_6	348_1_1	349_2_5	1653_2_1	594_2_2	298_0_2	299_2_1	296_0_3	297_2_4	294_3_5	295_0_4	292_2_5	293_2_2	290_1_10	291_1_2	270_3_5	271_2_4	272_12_2	273_2_19	274_2_3	275_2_6	276_3_4	277_2_3	278_2_4	279_3_1	642_0_2	108_1_18	109_2_17	102_1_8	103_1_7	100_1_4	101_3_6	106_2_1	107_3_5	104_1_4	105_2_7	1212_0_1	1213_12_1	1372_2_1	1374_1_2
1200_0_5	643_1_4	592_2_1	344_2_5	345_25_9	346_2_12	347_2_9	340_2_4	341_1_6	342_1_1	343_2_5	348_1_1	349_2_5	1653_2_1	594_2_2	298_0_2	299_2_1	296_0_3	297_2_4	294_3_8	295_0_4	292_2_6	293_2_2	290_1_11	291_1_1	270_3_5	271_2_3	272_12_2	273_2_21	274_2_3	275_2_8	276_3_4	277_2_4	278_2_3	279_3_1	108_1_23	109_2_16	102_1_8	103_1_6	100_1_5	101_3_8	106_2_1	107_3_5	104_1_4	105_2_7	1213_12_2	1374_1_2	99_1_3	98_2_18	91_2_5
1200_0_1	344_2_5	345_25_13	346_2_18	347_2_7	340_2_3	341_1_6	342_1_1	343_2_5	349_2_3	1653_2_1	594_2_2	299_2_1	296_0_1	297_2_3	294_3_9	292_2_7	293_2_2	290_1_13	291_1_1	270_3_5	271_2_3	272_12_2	273_2_21	274_2_3	275_2_7	276_3_5	277_2_5	278_2_2	279_3_1	1132_2_1	108_1_29	109_2_16	102_1_9	103_1_4	100_1_7	101_3_9	106_2_1	107_3_5	104_1_4	105_2_7	99_1_4	98_2_16	91_2_4	90_2_7	93_2_4	92_12_6	95_2_17	94_0_1	97_2_16
1200_0_1	643_1_6	344_2_4	345_25_17	346_2_22	347_2_6	340_2_3	341_1_6	342_1_1	343_2_6	349_2_2	297_2_3	294_3_9	292_2_8	293_2_2	290_1_9	291_1_1	270_3_7	271_2_3	272_12_2	273_2_20	274_2_3	275_2_8	276_3_3	277_2_7	278_2_2	279_3_1	1132_2_1	108_1_32	109_2_15	102_1_9	103_1_4	100_1_10	101_3_8	106_2_1	107_3_4	104_1_3	105_2_7	99_1_4	98_2_13	91_2_2	90_2_9	93_2_4	92_12_6	95_2_22	94_0_1	97_2_18	96_1_15	1993_0_1	1625_0_2
1140_2_1	428_0_1	1942_1_3	1940_12_1	811_2_1	1947_2_4	345_25_23	346_2_18	347_2_6	341_1_1	343_2_4	1252_2_2	813_3_14	814_2_1	349_2_2	719_2_1	1793_3_4	1398_2_4	712_2_6	1794_1_2	1497_1_2	916_1_1	1705_1_5	1709_3_2	1062_2_2	427_2_3	294_3_7	292_2_6	1661_2_3	1084_1_1	199_2_5	198_3_1	1081_2_4	596_2_7	599_2_1	598_2_9	197_2_8	191_12_12	190_2_6	193_1_1	192_2_13	270_3_4	273_2_7	275_2_5	276_3_3	277_2_6	278_2_2	279_3_1	18_2_1	524_0_6
428_0_1	1942_1_2	1947_2_5	345_25_30	346_2_20	347_2_5	343_2_2	811_2_1	813_3_24	349_2_3	719_2_1	1793_3_3	712_2_5	1794_1_1	1497_1_4	916_1_1	1705_1_5	1709_3_3	1062_2_2	427_2_2	294_3_8	292_2_5	290_1_8	1084_1_3	199_2_8	1081_2_1	596_2_4	195_2_3	598_2_7	197_2_6	191_12_9	190_2_5	193_1_1	192_2_14	270_3_7	273_2_4	275_2_5	277_2_8	278_2_1	279_3_1	524_0_16	1409_2_6	1105_0_17	520_2_1	1019_1_5	1010_1_8	1011_5_8	1518_3_1	448_2_3	443_1_7
428_0_1	1942_1_2	1947_2_4	345_25_33	346_2_21	347_2_7	343_2_1	811_2_1	813_3_25	349_2_2	719_2_1	1793_3_2	712_2_4	1497_1_9	422_2_1	1705_1_7	1709_3_4	1062_2_2	913_1_7	294_3_8	292_2_4	290_1_7	1084_1_2	199_2_12	1081_2_1	596_2_4	195_2_6	598_2_4	197_2_10	191_12_7	190_2_5	192_2_17	270_3_9	273_2_2	275_2_4	277_2_8	278_2_1	279_3_1	524_0_33	1409_2_8	1105_0_21	520_2_1	1019_1_6	1010_1_11	1011_5_9	1451_1_4	448_2_2	443_1_7	440_1_2	446_2_5
428_0_1	1947_2_4	345_25_34	346_2_24	347_2_4	343_2_1	811_2_1	813_3_26	719_2_1	712_2_9	1497_1_10	422_2_1	1705_1_7	1709_3_4	1062_2_1	913_1_7	294_3_17	292_2_5	290_1_6	1084_1_2	199_2_15	597_3_9	596_2_3	195_2_5	598_2_4	197_2_10	191_12_6	190_2_7	192_2_22	270_3_13	273_2_2	275_2_4	277_2_14	278_2_1	279_3_1	524_0_62	1409_2_6	1105_0_21	1019_1_5	1010_1_10	1011_5_9	1451_1_6	448_2_2	443_1_12	440_1_1	446_2_4	445_1_9	108_1_34	109_2_2	103_1_3
428_0_1	1947_2_2	345_25_34	346_2_25	347_2_5	811_2_1	813_3_26	719_2_1	712_2_8	1497_1_15	422_2_1	1705_1_7	1709_3_6	1062_2_1	913_1_3	294_3_26	292_2_4	290_1_1	1084_1_5	199_2_18	597_3_10	596_2_3	195_2_10	598_2_5	197_2_16	191_12_4	190_2_10	192_2_23	270_3_11	273_2_2	275_2_5	277_2_13	278_2_1	279_3_1	524_0_74	1409_2_5	1105_0_27	1019_1_3	1010_1_8	1011_5_1	1103_3_1	448_2_2	443_1_10	446_2_2	445_1_8	108_1_37	109_2_2	103_1_3	100_1_14	101_3_1
428_0_1	1947_2_2	345_25_30	346_2_30	347_2_4	811_2_1	813_3_26	719_2_1	712_2_11	1497_1_17	422_2_1	1705_1_6	1709_3_3	1062_2_1	913_1_2	294_3_30	292_2_5	1661_2_12	1084_1_5	199_2_17	597_3_10	596_2_4	195_2_8	598_2_12	197_2_16	191_12_5	190_2_14	192_2_25	270_3_15	273_2_2	275_2_3	277_2_16	278_2_1	279_3_1	524_0_62	1409_2_3	1105_0_47	1019_1_2	1010_1_7	1103_3_1	448_2_2	443_1_9	446_2_2	445_1_11	108_1_50	109_2_3	103_1_2	100_1_20	101_3_1	104_1_1
428_0_1	345_25_23	346_2_28	347_2_7	811_2_1	813_3_28	719_2_1	712_2_16	1497_1_11	422_2_1	1705_1_2	1709_3_4	1062_2_1	294_3_36	292_2_5	1661_2_10	1084_1_9	199_2_17	597_3_21	596_2_6	195_2_8	598_2_17	197_2_26	191_12_4	190_2_10	192_2_22	270_3_15	273_2_6	275_2_3	277_2_18	278_2_1	279_3_1	524_0_42	526_2_7	1105_0_54	1019_1_3	1010_1_9	1451_1_7	448_2_1	443_1_11	446_2_1	445_1_11	108_1_47	109_2_3	103_1_2	100_1_27	101_3_1	104_1_1	900_2_6	38_2_15
428_0_1	345_25_15	346_2_25	347_2_9	811_2_1	813_3_29	719_2_1	712_2_10	1497_1_10	422_2_1	1705_1_2	1709_3_5	1062_2_1	294_3_39	292_2_6	1661_2_11	1084_1_12	199_2_10	597_3_18	596_2_10	195_2_9	598_2_23	197_2_40	191_12_3	190_2_14	192_2_17	270_3_21	273_2_6	275_2_4	277_2_20	278_2_1	279_3_1	524_0_42	526_2_5	1019_1_4	1010_1_5	1451_1_9	443_1_16	446_2_2	445_1_7	108_1_53	109_2_1	103_1_2	100_1_24	101_3_1	104_1_1	900_2_5	38_2_13	907_3_2	905_1_11
428_0_1	345_25_11	346_2_23	347_2_13	811_2_1	813_3_30	719_2_1	712_2_6	1497_1_11	1394_2_74	1709_3_8	1062_2_1	294_3_36	292_2_7	1661_2_10	1084_1_9	199_2_14	597_3_24	596_2_7	195_2_8	598_2_21	197_2_44	191_12_4	190_2_13	192_2_21	270_3_19	273_2_7	275_2_6	277_2_24	278_2_1	279_3_1	524_0_29	526_2_7	1019_1_4	1010_1_2	1630_2_1	443_1_16	446_2_3	445_1_2	108_1_46	109_2_4	103_1_2	100_1_17	101_3_1	104_1_1	900_2_3	38_2_13	907_3_3	905_1_14	33_1_1
428_0_1	345_25_8	346_2_18	347_2_11	811_2_1	813_3_35	719_2_1	712_2_5	1497_1_7	1394_2_82	1709_3_6	1062_2_1	294_3_33	292_2_8	1661_2_11	1084_1_9	199_2_12	597_3_16	596_2_12	195_2_8	598_2_25	197_2_42	191_12_1	190_2_10	192_2_24	270_3_21	273_2_5	275_2_4	277_2_23	278_2_1	279_3_1	524_0_22	526_2_7	1019_1_4	1010_1_1	443_1_18	446_2_4	445_1_1	108_1_46	109_2_4	103_1_1	100_1_10	101_3_1	104_1_1	900_2_1	38_2_5	907_3_6	905_1_17	33_1_1	31_1_1
345_25_4	346_2_14	347_2_13	811_2_1	813_3_37	719_2_1	712_2_2	1497_1_5	1394_2_70	1709_3_5	1062_2_1	294_3_30	292_2_4	1661_2_10	1084_1_10	199_2_8	597_3_24	596_2_10	195_2_7	598_2_23	197_2_43	190_2_14	192_2_25	270_3_17	273_2_3	275_2_8	277_2_25	278_2_1	279_3_1	524_0_24	526_2_9	1019_1_4	443_1_17	446_2_2	445_1_1	108_1_43	109_2_3	103_1_1	100_1_7	101_3_1	104_1_1	900_2_1	38_2_5	907_3_5	905_1_21	33_1_1	31_1_1	30_2_1	37_5_43	36_2_1
345_25_3	346_2_12	347_2_14	811_2_1	813_3_32	595_1_6	712_2_2	1497_1_7	1394_2_73	1709_3_2	1062_2_1	294_3_24	292_2_6	1661_2_6	1084_1_7	199_2_9	597_3_20	596_2_10	195_2_6	598_2_25	197_2_37	190_2_12	192_2_20	270_3_14	273_2_1	275_2_8	277_2_24	278_2_1	279_3_1	524_0_37	526_2_8	521_2_1	443_1_18	446_2_3	108_1_43	109_2_4	100_1_6	101_3_1	900_2_1	38_2_3	907_3_3	905_1_20	33_1_1	31_1_1	30_2_1	37_5_40	36_2_1	35_1_1	34_1_27	649_01_12
217_2_1	210_1_1	1226_3_3	983_2_21	763_2_4	1260_1_11	1308_2_6	218_1_44	219_1_3	133_1_1	132_3_42	131_2_1	137_2_1	202_3_7	134_2_25	494_1_27	339_1_14	139_2_14	138_2_1	24_3_7	322_1_9	26_1_34	27_2_1	20_1_1	1837_2_19	22_2_1	23_2_3	1076_1_22	1303_2_24	811_2_1	29_1_76	1070_1_1	222_1_1	345_25_2	346_2_9	347_2_19	4_3_17	1377_2_13	400_2_11	281_1_5	1464_2_10	2017_2_6	813_3_35	286_3_15	700_1_1	678_2_62	7_1_1	1093_3_69	670_2_10	330_2_24
217_2_1	210_1_1	1226_3_2	983_2_30	763_2_4	1260_1_14	1308_2_5	218_1_43	219_1_2	133_1_1	132_3_48	131_2_1	137_2_1	202_3_7	134_2_32	494_1_28	339_1_17	139_2_14	24_3_5	322_1_10	26_1_39	27_2_1	20_1_1	1837_2_19	22_2_1	23_2_2	1076_1_17	1303_2_35	29_1_68	1070_1_1	222_1_1	345_25_1	346_2_8	347_2_14	4_3_21	1377_2_12	400_2_8	281_1_2	1464_2_9	2017_2_3	813_3_39	286_3_14	700_1_1	678_2_64	7_1_1	1093_3_66	670_2_6	330_2_27	1955_1_5	267_3_22
217_2_1	210_1_1	1226_3_2	983_2_29	763_2_5	1260_1_12	1308_2_6	218_1_42	43_2_1	133_1_1	132_3_48	131_2_1	137_2_1	202_3_5	134_2_35	494_1_35	339_1_18	139_2_13	24_3_2	322_1_16	26_1_40	27_2_1	1837_2_20	22_2_1	23_2_2	1076_1_14	1303_2_32	29_1_72	1070_1_1	222_1_1	346_2_10	347_2_13	4_3_29	1377_2_11	400_2_3	281_1_1	1464_2_5	2017_2_2	813_3_43	286_3_11	700_1_1	678_2_58	7_1_1	1093_3_55	670_2_8	330_2_24	1955_1_4	267_3_19	125_3_4	1497_1_13
217_2_1	210_1_1	1303_2_37	983_2_28	763_2_5	1260_1_14	1308_2_5	218_1_40	43_2_1	133_1_1	132_3_50	131_2_1	137_2_1	202_3_5	134_2_35	494_1_38	339_1_22	139_2_7	24_3_1	322_1_23	26_1_41	27_2_1	1837_2_20	22_2_1	1076_1_9	29_1_64	1070_1_1	222_1_1	346_2_8	347_2_12	4_3_29	1377_2_13	400_2_3	1464_2_6	2017_2_2	813_3_38	286_3_16	700_1_1	678_2_64	7_1_1	1093_3_53	670_2_10	330_2_28	1955_1_2	267_3_16	125_3_4	1497_1_12	129_1_1	268_2_1	14_2_1
217_2_1	210_1_1	1303_2_39	983_2_28	763_2_6	1260_1_12	1308_2_8	218_1_34	43_2_1	133_1_1	132_3_50	131_2_1	137_2_1	202_3_13	134_2_27	494_1_42	339_1_21	139_2_7	24_3_1	322_1_30	26_1_38	27_2_1	1837_2_23	22_2_1	1076_1_9	29_1_63	1070_1_1	222_1_1	346_2_7	347_2_18	4_3_23	1377_2_17	400_2_4	1464_2_5	2017_2_2	813_3_37	286_3_16	700_1_1	678_2_58	7_1_1	1093_3_55	670_2_15	330_2_26	1955_1_1	267_3_13	1497_1_14	129_1_1	268_2_1	58_2_1	1062_2_1
210_1_1	1303_2_39	983_2_28	763_2_5	1260_1_13	1308_2_8	218_1_31	43_2_1	133_1_1	132_3_44	131_2_1	137_2_1	202_3_18	134_2_22	494_1_48	339_1_19	139_2_5	24_3_1	322_1_33	26_1_33	27_2_1	1837_2_26	22_2_1	1076_1_10	29_1_70	1070_1_1	222_1_1	346_2_4	347_2_24	4_3_21	1377_2_15	400_2_4	1464_2_4	2017_2_2	813_3_38	286_3_15	700_1_1	678_2_57	7_1_1	1093_3_54	670_2_18	330_2_31	1955_1_1	267_3_15	1497_1_12	129_1_1	268_2_1	58_2_1	1062_2_1	50_2_1
210_1_1	1303_2_34	983_2_24	763_2_6	1260_1_16	1308_2_9	218_1_29	43_2_1	133_1_1	132_3_47	131_2_1	137_2_1	202_3_34	134_2_32	494_1_41	339_1_16	139_2_9	24_3_1	322_1_36	26_1_28	27_2_1	1837_2_29	22_2_1	1076_1_3	29_1_81	1070_1_1	42_1_1	346_2_3	347_2_30	4_3_22	1377_2_14	400_2_3	1464_2_3	2017_2_2	813_3_37	286_3_12	700_1_1	678_2_56	7_1_1	1093_3_59	670_2_18	330_2_34	1955_1_1	267_3_18	1497_1_11	129_1_1	268_2_1	58_2_1	1062_2_1	50_2_1
210_1_1	1303_2_33	983_2_19	763_2_9	1260_1_20	1308_2_6	218_1_26	133_1_1	132_3_49	131_2_1	137_2_1	202_3_37	134_2_29	494_1_39	339_1_15	139_2_10	24_3_1	1_1_1	26_1_24	27_2_1	1837_2_22	22_2_1	1076_1_2	29_1_88	346_2_1	347_2_33	4_3_22	1377_2_13	400_2_3	1464_2_2	2017_2_3	813_3_34	286_3_5	700_1_1	678_2_56	7_1_1	1093_3_72	670_2_23	330_2_41	267_3_18	1497_1_8	129_1_1	268_2_1	58_2_1	1062_2_1	50_2_1	53_1_1	416_1_1	531_3_87	370_2_1
210_1_1	1303_2_37	983_2_15	763_2_10	1260_1_28	1308_2_5	218_1_26	133_1_1	132_3_48	131_2_1	137_2_1	202_3_40	134_2_34	494_1_34	339_1_12	139_2_12	24_3_1	693_2_12	26_1_21	27_2_1	1837_2_26	22_2_1	1076_1_4	29_1_90	42_1_1	346_2_1	347_2_35	4_3_21	1377_2_10	400_2_5	1464_2_2	2017_2_3	813_3_30	286_3_4	700_1_1	678_2_55	7_1_1	1093_3_71	670_2_17	330_2_48	267_3_17	1497_1_8	129_1_1	268_2_1	58_2_1	1062_2_1	50_2_1	53_1_1	416_1_1	531_3_91
1303_2_27	983_2_13	763_2_14	1260_1_23	1308_2_3	218_1_39	133_1_1	132_3_43	131_2_1	137_2_1	202_3_44	134_2_37	494_1_30	339_1_8	139_2_14	693_2_9	26_1_24	27_2_1	1837_2_29	22_2_1	1076_1_5	29_1_88	346_2_3	347_2_34	4_3_18	1377_2_11	400_2_5	1464_2_2	2017_2_3	813_3_27	286_3_1	700_1_1	678_2_50	7_1_1	1093_3_81	670_2_12	330_2_54	267_3_16	1497_1_9	129_1_1	268_2_1	58_2_1	1062_2_1	50_2_1	53_1_1	416_1_1	531_3_90	370_2_1	294_3_1	418_2_28
1303_2_20	983_2_13	763_2_18	1260_1_20	1308_2_1	218_1_41	133_1_1	132_3_39	131_2_1	137_2_1	202_3_44	134_2_31	494_1_26	339_1_7	139_2_15	693_2_6	26_1_30	27_2_1	1837_2_29	22_2_1	1076_1_4	29_1_87	346_2_3	347_2_27	4_3_25	1377_2_6	400_2_5	8_1_1	2017_2_2	813_3_19	286_3_1	700_1_1	678_2_49	7_1_1	1093_3_94	670_2_11	330_2_54	12_2_1	267_3_14	1497_1_9	129_1_1	268_2_1	58_2_1	1062_2_1	50_2_1	416_1_1	531_3_84	370_2_1	294_3_1	418_2_25
1303_2_19	983_2_12	763_2_22	1260_1_19	1308_2_1	218_1_41	133_1_1	132_3_39	131_2_1	137_2_1	202_3_47	134_2_27	494_1_25	339_1_6	139_2_11	693_2_8	26_1_30	27_2_1	1837_2_34	22_2_1	1076_1_3	29_1_90	346_2_3	347_2_24	4_3_29	1377_2_6	400_2_7	8_1_1	813_3_22	286_3_1	700_1_1	678_2_52	1093_3_105	670_2_13	330_2_57	12_2_1	267_3_10	1497_1_7	268_2_1	58_2_1	1062_2_1	50_2_1	416_1_1	531_3_83	370_2_1	294_3_1	418_2_19	90_2_9	164_2_1	199_2_7
1303_2_22	983_2_5	763_2_25	1260_1_16	218_1_40	133_1_1	132_3_30	131_2_1	137_2_1	202_3_38	134_2_20	494_1_28	339_1_3	139_2_10	693_2_7	26_1_30	27_2_1	1837_2_32	22_2_1	1076_1_1	29_1_90	346_2_9	347_2_18	4_3_42	1377_2_6	400_2_6	8_1_1	813_3_27	286_3_1	700_1_1	678_2_56	1093_3_110	670_2_13	330_2_51	12_2_1	267_3_11	1497_1_7	268_2_1	50_2_1	416_1_1	531_3_93	370_2_1	294_3_1	418_2_15	90_2_6	199_2_8	135_5_1	597_3_17	598_2_60	197_2_16
1303_2_25	983_2_5	763_2_29	1260_1_12	218_1_39	133_1_1	132_3_25	131_2_1	137_2_1	202_3_36	134_2_13	494_1_31	339_1_1	139_2_10	693_2_5	26_1_27	27_2_1	1837_2_34	22_2_1	29_1_87	346_2_8	347_2_15	4_3_53	1377_2_4	400_2_8	8_1_1	813_3_30	286_3_1	678_2_54	1093_3_115	670_2_14	330_2_41	12_2_1	267_3_11	1497_1_6	50_2_1	416_1_1	531_3_98	370_2_1	294_3_1	418_2_11	90_2_6	199_2_9	135_5_1	597_3_19	598_2_58	197_2_16	707_2_9	317_2_7	190_2_13
1303_2_25	983_2_5	763_2_28	1260_1_15	218_1_30	133_1_1	132_3_25	131_2_1	137_2_1	202_3_32	134_2_15	494_1_32	139_2_12	693_2_7	26_1_23	27_2_1	1837_2_33	22_2_1	29_1_95	346_2_6	347_2_23	4_3_53	1377_2_3	400_2_11	8_1_1	813_3_29	286_3_1	678_2_55	1093_3_115	670_2_17	330_2_39	12_2_1	267_3_11	1497_1_5	50_2_1	416_1_1	531_3_92	370_2_1	294_3_1	418_2_7	90_2_5	199_2_16	135_5_1	597_3_22	598_2_51	197_2_14	707_2_6	317_2_6	190_2_15	315_2_1
1303_2_21	983_2_5	763_2_29	1260_1_15	218_1_25	133_1_1	132_3_22	131_2_1	137_2_1	202_3_32	134_2_11	494_1_35	139_2_9	693_2_8	26_1_27	27_2_1	1837_2_30	22_2_1	29_1_93	346_2_9	347_2_30	4_3_50	1377_2_2	400_2_8	8_1_1	813_3_33	286_3_1	678_2_62	1093_3_116	670_2_15	330_2_41	12_2_1	267_3_7	1497_1_3	50_2_1	416_1_1	531_3_87	370_2_1	294_3_1	418_2_6	90_2_9	199_2_19	135_5_1	597_3_24	598_2_46	197_2_14	707_2_5	317_2_4	190_2_18	315_2_1
1303_2_16	983_2_4	763_2_36	1260_1_18	218_1_27	133_1_1	132_3_23	131_2_1	137_2_1	202_3_31	134_2_13	494_1_35	139_2_10	693_2_7	26_1_31	27_2_1	1837_2_25	22_2_1	29_1_97	346_2_10	347_2_32	4_3_55	1377_2_1	400_2_11	8_1_1	813_3_29	286_3_1	678_2_56	1093_3_116	670_2_16	330_2_37	12_2_1	267_3_9	1497_1_3	50_2_1	416_1_1	531_3_84	370_2_1	294_3_1	292_2_12	90_2_8	199_2_22	135_5_1	597_3_20	598_2_42	197_2_19	707_2_4	317_2_3	190_2_24	315_2_1
1303_2_10	983_2_4	763_2_36	1260_1_20	218_1_22	133_1_1	132_3_17	131_2_1	137_2_1	202_3_30	134_2_14	494_1_33	139_2_10	693_2_8	26_1_39	27_2_1	1837_2_18	22_2_1	29_1_106	346_2_11	347_2_37	4_3_43	400_2_11	8_1_1	813_3_25	286_3_1	678_2_46	1093_3_106	670_2_13	330_2_38	12_2_1	267_3_9	1497_1_2	50_2_1	416_1_1	531_3_77	370_2_1	294_3_1	292_2_9	90_2_7	199_2_25	135_5_1	597_3_24	598_2_41	197_2_18	707_2_4	317_2_2	190_2_26	315_2_1	192_2_7
1303_2_5	763_2_45	1260_1_19	218_1_16	133_1_1	132_3_13	131_2_1	137_2_1	135_5_1	134_2_12	494_1_29	139_2_10	693_2_7	26_1_39	27_2_1	1837_2_13	22_2_1	29_1_106	346_2_12	347_2_39	4_3_42	400_2_9	8_1_1	813_3_29	286_3_1	678_2_43	1093_3_98	670_2_11	330_2_35	12_2_1	267_3_7	50_2_1	416_1_1	531_3_65	370_2_1	294_3_1	292_2_8	90_2_5	199_2_22	597_3_23	598_2_41	197_2_17	707_2_3	317_2_2	190_2_27	315_2_1	192_2_7	116_2_7	113_2_1	278_2_1
1303_2_4	763_2_41	1260_1_22	218_1_13	133_1_1	132_3_10	131_2_1	137_2_1	135_5_1	134_2_8	494_1_36	139_2_12	693_2_7	26_1_40	27_2_1	1837_2_10	22_2_1	29_1_107	346_2_14	347_2_39	4_3_36	400_2_8	8_1_1	813_3_31	286_3_1	678_2_45	1093_3_93	670_2_4	330_2_34	12_2_1	267_3_6	50_2_1	416_1_1	531_3_65	370_2_1	294_3_1	292_2_9	90_2_6	199_2_20	597_3_23	598_2_43	197_2_15	707_2_3	317_2_3	190_2_28	315_2_1	192_2_7	116_2_11	113_2_1	278_2_1
1303_2_4	763_2_54	1260_1_20	218_1_10	133_1_1	132_3_5	131_2_1	137_2_1	135_5_1	134_2_9	494_1_30	139_2_13	693_2_8	26_1_39	27_2_1	1837_2_9	22_2_1	29_1_105	346_2_12	347_2_46	4_3_37	400_2_11	8_1_1	813_3_33	286_3_1	678_2_53	1093_3_83	670_2_4	330_2_32	12_2_1	267_3_6	50_2_1	416_1_1	531_3_65	370_2_1	294_3_1	292_2_10	90_2_6	199_2_16	597_3_26	598_2_41	197_2_10	707_2_3	317_2_1	190_2_28	315_2_1	192_2_5	116_2_11	113_2_1	278_2_1
1303_2_2	763_2_54	1260_1_20	218_1_11	133_1_1	132_3_3	131_2_1	137_2_1	135_5_1	134_2_4	494_1_32	139_2_17	693_2_7	26_1_33	27_2_1	1837_2_11	22_2_1	29_1_95	346_2_11	347_2_48	4_3_31	400_2_9	8_1_1	813_3_33	286_3_1	678_2_55	1093_3_76	670_2_2	330_2_29	12_2_1	267_3_5	50_2_1	416_1_1	531_3_56	370_2_1	294_3_1	292_2_7	90_2_4	199_2_18	597_3_22	598_2_39	197_2_8	707_2_1	317_2_1	190_2_25	315_2_1	192_2_2	116_2_11	113_2_1	278_2_1
1303_2_2	763_2_53	1260_1_15	218_1_14	133_1_1	132_3_2	131_2_1	137_2_1	135_5_1	134_2_3	494_1_29	139_2_21	693_2_9	26_1_37	27_2_1	1837_2_12	22_2_1	29_1_99	346_2_9	347_2_54	4_3_23	400_2_8	8_1_1	813_3_38	286_3_1	678_2_54	1093_3_68	330_2_27	12_2_1	267_3_5	50_2_1	416_1_1	531_3_54	370_2_1	294_3_1	292_2_7	90_2_4	199_2_19	597_3_24	194_2_11	197_2_11	317_2_1	190_2_23	315_2_1	192_2_1	116_2_10	113_2_1	278_2_1	279_3_1	85_5_366
763_2_49	1260_1_15	218_1_17	133_1_1	132_3_1	131_2_1	137_2_1	135_5_1	134_2_2	494_1_27	139_2_14	693_2_11	26_1_41	27_2_1	1837_2_10	22_2_1	29_1_99	346_2_9	347_2_48	4_3_20	666_2_17	8_1_1	813_3_44	286_3_1	678_2_62	1093_3_56	267_3_4	50_2_1	416_1_1	531_3_54	370_2_1	294_3_1	292_2_11	90_2_4	199_2_18	597_3_22	194_2_9	197_2_15	317_2_1	190_2_24	315_2_1	116_2_9	113_2_1	278_2_1	279_3_1	85_5_372	1858_1_41	524_0_389	1250_2_69	308_3_1
763_2_50	1260_1_12	218_1_27	133_1_1	132_3_2	137_2_1	135_5_1	134_2_1	494_1_25	139_2_12	693_2_9	26_1_41	1837_2_13	22_2_1	29_1_98	346_2_7	347_2_53	4_3_17	666_2_19	8_1_1	813_3_46	286_3_1	678_2_61	1093_3_55	267_3_5	50_2_1	416_1_1	531_3_60	294_3_1	292_2_10	90_2_3	199_2_14	597_3_18	194_2_7	197_2_18	190_2_24	315_2_1	116_2_7	113_2_1	278_2_1	279_3_1	85_5_379	1858_1_39	524_0_392	1250_2_74	308_3_1	304_2_6	108_1_19	109_2_8	387_2_92
763_2_52	1260_1_14	218_1_29	133_1_1	132_3_3	137_2_1	135_5_1	165_2_1	494_1_14	139_2_11	693_2_7	26_1_43	1837_2_16	29_1_101	346_2_7	347_2_57	4_3_13	666_2_17	8_1_1	813_3_42	286_3_1	678_2_65	1093_3_55	267_3_4	50_2_1	416_1_1	531_3_62	294_3_1	292_2_10	199_2_14	597_3_15	194_2_5	197_2_20	190_2_26	315_2_1	116_2_10	113_2_1	278_2_1	279_3_1	85_5_348	1858_1_33	524_0_395	1250_2_69	308_3_1	304_2_4	108_1_16	109_2_6	387_2_92	101_3_1	249_1_10
763_2_49	1260_1_15	218_1_29	133_1_1	132_3_4	137_2_1	135_5_1	165_2_1	494_1_7	139_2_9	693_2_7	26_1_43	1837_2_19	29_1_97	346_2_5	347_2_56	4_3_12	666_2_19	8_1_1	813_3_42	286_3_1	678_2_70	1093_3_68	267_3_1	50_2_1	416_1_1	531_3_58	294_3_1	292_2_8	199_2_14	597_3_16	194_2_3	197_2_18	190_2_33	315_2_1	116_2_13	113_2_1	278_2_1	279_3_1	85_5_349	1858_1_28	524_0_336	1250_2_64	308_3_1	304_2_4	108_1_9	109_2_6	387_2_91	101_3_1	249_1_6
763_2_48	1260_1_14	218_1_33	133_1_1	132_3_4	137_2_1	135_5_1	90_2_2	494_1_7	139_2_8	693_2_7	26_1_44	1837_2_17	29_1_86	346_2_5	347_2_59	4_3_11	666_2_19	8_1_1	813_3_33	286_3_1	678_2_66	1093_3_74	267_3_1	50_2_1	416_1_1	531_3_60	294_3_1	292_2_18	199_2_6	597_3_12	194_2_3	197_2_21	190_2_45	315_2_1	116_2_9	113_2_1	278_2_1	279_3_1	85_5_334	1858_1_22	524_0_283	1250_2_58	308_3_1	304_2_4	108_1_10	109_2_8	387_2_95	101_3_1	249_1_6
763_2_49	1260_1_13	218_1_44	132_3_6	137_2_1	135_5_1	90_2_1	494_1_5	139_2_9	693_2_4	26_1_42	1837_2_8	29_1_81	346_2_1	347_2_53	4_3_8	666_2_15	8_1_1	813_3_36	286_3_1	678_2_59	1093_3_80	50_2_1	416_1_1	531_3_53	294_3_1	292_2_17	199_2_3	597_3_6	194_2_2	197_2_21	190_2_52	315_2_1	116_2_9	113_2_1	278_2_1	279_3_1	85_5_318	1858_1_19	524_0_247	1250_2_46	308_3_1	304_2_3	108_1_10	109_2_7	387_2_93	101_3_1	249_1_5	38_2_19	843_3_9
763_2_52	1260_1_12	218_1_53	132_3_6	137_2_1	135_5_1	90_2_1	494_1_4	139_2_9	693_2_4	26_1_43	1837_2_6	29_1_64	346_2_1	347_2_47	4_3_9	666_2_13	8_1_1	813_3_37	286_3_1	678_2_51	1093_3_91	50_2_1	416_1_1	531_3_50	294_3_1	292_2_14	199_2_2	597_3_5	598_2_24	197_2_19	190_2_66	315_2_1	116_2_10	113_2_1	278_2_1	279_3_1	85_5_321	1858_1_15	524_0_289	1250_2_47	308_3_1	304_2_1	108_1_8	109_2_8	387_2_93	101_3_1	249_1_3	38_2_17	843_3_5
763_2_52	1260_1_10	218_1_49	132_3_6	137_2_1	135_5_1	90_2_1	494_1_4	139_2_9	693_2_5	26_1_39	1837_2_10	29_1_65	346_2_1	347_2_45	4_3_9	666_2_10	8_1_1	813_3_35	286_3_1	678_2_42	1093_3_111	50_2_1	416_1_1	531_3_51	294_3_1	292_2_12	199_2_3	597_3_2	598_2_27	197_2_14	190_2_83	315_2_1	116_2_6	113_2_1	278_2_1	279_3_1	85_5_332	1858_1_23	524_0_291	1250_2_44	308_3_1	304_2_1	108_1_7	109_2_8	387_2_81	101_3_1	249_1_4	38_2_16	843_3_3
763_2_57	1260_1_7	218_1_53	132_3_5	137_2_1	135_5_1	90_2_1	494_1_4	139_2_10	693_2_7	26_1_34	1837_2_11	29_1_54	346_2_1	347_2_35	4_3_6	666_2_9	8_1_1	813_3_41	286_3_1	678_2_37	1093_3_124	50_2_1	416_1_1	531_3_50	294_3_1	292_2_15	199_2_2	598_2_30	197_2_19	190_2_91	315_2_1	116_2_6	113_2_1	278_2_1	279_3_1	85_5_330	1858_1_25	524_0_250	1250_2_48	308_3_1	108_1_5	109_2_5	387_2_74	101_3_1	249_1_3	38_2_14	843_3_3	782_2_19	905_1_101
763_2_61	1260_1_9	218_1_60	132_3_5	137_2_1	135_5_1	90_2_1	494_1_3	139_2_10	693_2_8	26_1_30	1837_2_10	29_1_53	346_2_1	347_2_20	4_3_4	666_2_9	8_1_1	813_3_60	286_3_1	678_2_31	1093_3_143	50_2_1	416_1_1	531_3_43	294_3_1	292_2_12	199_2_2	598_2_32	197_2_19	190_2_99	315_2_1	116_2_4	113_2_1	278_2_1	279_3_1	85_5_329	1858_1_29	524_0_206	1250_2_39	308_3_1	108_1_1	109_2_6	387_2_66	101_3_1	249_1_2	38_2_10	843_3_1	782_2_16	905_1_85
763_2_67	1260_1_6	218_1_63	132_3_2	137_2_1	135_5_1	90_2_1	139_2_9	693_2_7	26_1_30	1837_2_9	29_1_50	346_2_1	347_2_15	4_3_3	666_2_10	8_1_1	813_3_60	286_3_1	678_2_29	1093_3_151	50_2_1	416_1_1	531_3_42	294_3_1	292_2_11	199_2_2	598_2_32	197_2_23	190_2_112	315_2_1	116_2_1	113_2_1	278_2_1	279_3_1	85_5_334	1858_1_34	524_0_228	1250_2_46	308_3_1	108_1_1	109_2_6	387_2_67	101_3_1	249_1_1	38_2_5	843_3_1	782_2_9	905_1_82	33_1_1
763_2_66	1260_1_5	218_1_63	137_2_1	135_5_1	90_2_1	139_2_10	693_2_3	26_1_26	1837_2_5	29_1_50	346_2_1	347_2_13	4_3_1	666_2_10	8_1_1	549_3_524	286_3_1	678_2_31	1093_3_155	50_2_1	416_1_1	531_3_43	294_3_1	292_2_8	199_2_2	598_2_36	197_2_25	190_2_117	315_2_1	116_2_1	113_2_1	278_2_1	279_3_1	85_5_297	1858_1_35	524_0_251	1250_2_63	308_3_1	108_1_1	109_2_5	387_2_68	101_3_1	249_1_2	38_2_1	843_3_1	782_2_9	905_1_73	33_1_1	37_5_203
763_2_66	1260_1_4	218_1_63	137_2_1	135_5_1	90_2_1	139_2_12	693_2_1	26_1_22	1837_2_4	29_1_57	346_2_1	347_2_14	4_3_2	666_2_10	8_1_1	813_3_63	286_3_1	678_2_31	1093_3_163	50_2_1	416_1_1	531_3_45	294_3_1	292_2_7	598_2_45	197_2_20	190_2_117	315_2_1	145_2_1	113_2_1	278_2_1	279_3_1	85_5_275	1858_1_36	524_0_255	1250_2_65	308_3_1	108_1_1	109_2_4	387_2_73	101_3_1	249_1_2	38_2_1	843_3_1	782_2_8	905_1_67	33_1_1	37_5_219	1174_2_9
763_2_50	1260_1_5	218_1_71	137_2_1	135_5_1	90_2_1	139_2_9	26_1_21	1837_2_5	29_1_47	346_2_1	347_2_17	4_3_3	666_2_14	8_1_1	813_3_71	286_3_1	678_2_27	1093_3_170	50_2_1	416_1_1	531_3_43	294_3_1	292_2_9	598_2_48	197_2_24	190_2_122	315_2_1	145_2_1	113_2_1	278_2_1	279_3_1	85_5_259	1858_1_35	524_0_246	1250_2_67	308_3_1	108_1_1	109_2_2	387_2_97	101_3_1	249_1_2	38_2_1	782_2_9	905_1_68	33_1_1	37_5_246	1174_2_9	518_5_1613	383_2_60
150_2_1	135_5_1	165_2_1	763_2_53	1207_5_133	1260_1_4	190_2_134	218_1_72	859_2_81	202_3_79	137_2_1	65_3_1	113_2_1	90_2_1	278_2_1	235_1_55	139_2_7	236_3_25	171_3_1	85_5_268	1858_1_26	524_0_208	26_1_15	101_3_1	1810_3_16	1837_2_4	387_2_96	47_2_118	29_1_52	145_2_1	1502_2_79	183_5_306	346_2_1	347_2_18	666_2_17	4_3_4	1250_2_69	598_2_46	506_1_13	8_1_1	813_3_68	197_2_29	1468_3_70	308_3_1	1174_2_3	678_2_23	531_3_40	109_2_2	1093_3_162	464_2_70
150_2_1	135_5_1	763_2_58	1207_5_121	1260_1_5	190_2_136	218_1_66	859_2_88	202_3_73	137_2_1	65_3_1	113_2_1	90_2_1	278_2_1	235_1_58	139_2_6	236_3_23	171_3_1	85_5_264	1858_1_24	524_0_145	26_1_17	101_3_1	1810_3_13	1837_2_4	387_2_93	47_2_124	29_1_53	145_2_1	1502_2_91	183_5_289	346_2_1	347_2_20	666_2_15	4_3_6	1250_2_74	598_2_39	506_1_12	811_2_1	813_3_66	197_2_24	1468_3_68	308_3_1	1174_2_2	678_2_22	531_3_38	109_2_2	1093_3_164	464_2_79	483_2_49
150_2_1	135_5_1	763_2_61	1207_5_91	1260_1_4	190_2_143	218_1_67	859_2_91	202_3_72	137_2_1	65_3_1	113_2_1	90_2_1	278_2_1	235_1_53	139_2_6	236_3_22	171_3_2	85_5_261	1858_1_24	524_0_119	26_1_20	101_3_1	1810_3_12	1837_2_3	387_2_88	47_2_133	29_1_59	145_2_1	1502_2_89	183_5_262	346_2_1	347_2_16	666_2_18	4_3_10	1250_2_72	598_2_37	506_1_8	811_2_1	813_3_68	197_2_18	1468_3_69	308_3_1	1174_2_1	678_2_15	531_3_34	109_2_2	1093_3_163	464_2_79	483_2_58
150_2_1	135_5_1	763_2_63	1207_5_93	1260_1_3	190_2_150	218_1_62	859_2_93	202_3_81	137_2_1	65_3_1	113_2_1	90_2_1	278_2_1	235_1_60	139_2_4	236_3_20	171_3_2	85_5_247	1858_1_22	524_0_100	26_1_23	101_3_1	1810_3_10	1837_2_2	387_2_95	47_2_133	29_1_67	145_2_1	1502_2_103	183_5_212	346_2_1	347_2_20	666_2_19	4_3_17	1250_2_72	598_2_46	506_1_9	811_2_1	813_3_67	197_2_14	1468_3_70	308_3_1	1174_2_1	678_2_14	720_3_1	109_2_1	1093_3_153	464_2_73	483_2_57
150_2_1	135_5_1	763_2_67	1207_5_97	387_2_89	190_2_155	218_1_59	859_2_95	145_2_1	137_2_1	65_3_1	113_2_1	90_2_1	278_2_1	235_1_65	139_2_1	236_3_22	171_3_2	85_5_238	1858_1_15	524_0_93	26_1_25	101_3_1	1810_3_6	1837_2_1	47_2_124	29_1_62	1502_2_102	183_5_196	347_2_18	666_2_19	4_3_17	1250_2_62	598_2_53	506_1_12	811_2_1	813_3_71	197_2_12	1468_3_67	308_3_1	202_3_75	678_2_8	720_3_1	109_2_1	1093_3_142	464_2_77	483_2_57	975_2_27	330_2_4	108_1_1
150_2_1	135_5_1	763_2_63	1207_5_92	387_2_82	190_2_180	218_1_45	859_2_93	145_2_1	137_2_1	65_3_1	113_2_1	90_2_1	278_2_1	235_1_59	139_2_3	236_3_23	171_3_2	85_5_252	1858_1_13	524_0_92	26_1_32	101_3_1	1810_3_4	47_2_115	29_1_54	1502_2_80	183_5_185	347_2_17	666_2_15	4_3_19	1250_2_47	598_2_70	506_1_10	811_2_1	813_3_72	197_2_13	1468_3_72	308_3_1	202_3_67	678_2_9	720_3_1	109_2_1	1093_3_146	464_2_72	483_2_58	975_2_26	330_2_4	108_1_1	1596_2_18
150_2_1	135_5_1	763_2_60	1207_5_93	387_2_78	190_2_198	218_1_44	859_2_84	145_2_1	137_2_1	65_3_1	113_2_1	90_2_1	278_2_1	235_1_58	139_2_3	236_3_23	85_5_254	1858_1_11	524_0_84	26_1_29	101_3_1	1810_3_3	47_2_106	29_1_49	1502_2_74	183_5_194	347_2_17	666_2_12	4_3_21	1250_2_43	598_2_87	506_1_10	811_2_1	813_3_81	197_2_8	1468_3_83	308_3_1	202_3_64	678_2_8	720_3_1	109_2_1	1093_3_154	464_2_63	483_2_63	975_2_20	108_1_1	1596_2_14	488_2_12	2_3_14
150_2_1	135_5_1	763_2_56	1207_5_87	387_2_91	190_2_190	218_1_38	859_2_89	145_2_1	137_2_1	65_3_1	113_2_1	90_2_1	278_2_1	235_1_57	139_2_3	236_3_29	85_5_262	1858_1_10	524_0_80	26_1_28	101_3_1	1810_3_3	47_2_99	29_1_45	1502_2_69	183_5_198	347_2_15	666_2_8	4_3_19	1250_2_51	598_2_97	506_1_13	811_2_1	813_3_89	197_2_5	1468_3_88	308_3_1	202_3_57	678_2_4	720_3_1	109_2_1	1093_3_152	464_2_59	483_2_52	975_2_16	108_1_1	1596_2_14	488_2_11	2_3_13
150_2_1	135_5_1	763_2_49	1207_5_91	387_2_81	190_2_196	218_1_41	859_2_78	145_2_1	137_2_1	65_3_1	113_2_1	90_2_1	278_2_1	235_1_60	139_2_3	236_3_31	85_5_256	1858_1_8	524_0_70	26_1_24	101_3_1	1810_3_1	47_2_88	29_1_36	1502_2_63	183_5_255	347_2_12	666_2_9	4_3_20	1250_2_63	598_2_102	506_1_19	811_2_1	813_3_101	197_2_6	1468_3_93	308_3_1	202_3_54	678_2_6	720_3_1	109_2_1	1093_3_156	464_2_53	483_2_52	975_2_13	108_1_1	1596_2_8	488_2_8	2_3_7
150_2_1	135_5_1	763_2_54	1207_5_86	387_2_76	190_2_191	218_1_32	859_2_72	145_2_1	137_2_1	65_3_1	113_2_1	90_2_1	278_2_1	235_1_56	139_2_2	236_3_33	85_5_285	1858_1_8	524_0_59	26_1_23	101_3_1	1810_3_1	47_2_88	29_1_35	1502_2_61	183_5_294	347_2_9	666_2_12	4_3_18	1250_2_61	598_2_104	506_1_10	811_2_1	813_3_115	197_2_5	1468_3_113	308_3_1	202_3_52	678_2_12	720_3_1	109_2_1	1093_3_148	464_2_44	483_2_54	975_2_9	108_1_1	1596_2_7	488_2_8	2_3_9
150_2_1	135_5_1	763_2_58	1207_5_83	387_2_81	190_2_180	218_1_27	859_2_80	145_2_1	137_2_1	65_3_1	113_2_1	90_2_1	278_2_1	235_1_46	236_3_35	85_5_323	1858_1_9	524_0_45	26_1_22	101_3_1	47_2_95	29_1_39	1502_2_55	183_5_316	347_2_10	666_2_16	4_3_11	1250_2_53	598_2_111	506_1_7	811_2_1	813_3_124	197_2_5	1468_3_116	308_3_1	202_3_52	678_2_11	720_3_1	1093_3_160	464_2_39	483_2_48	975_2_8	108_1_1	1596_2_5	488_2_6	2_3_11	38_2_1	574_2_84	95_2_15
150_2_1	135_5_1	763_2_65	1207_5_87	387_2_80	190_2_162	218_1_21	859_2_81	145_2_1	137_2_1	65_3_1	113_2_1	90_2_1	278_2_1	235_1_37	236_3_41	85_5_304	1858_1_13	524_0_45	26_1_20	101_3_1	47_2_100	29_1_33	1502_2_60	183_5_316	347_2_9	666_2_18	4_3_9	1250_2_53	598_2_106	506_1_9	811_2_1	813_3_143	197_2_4	1468_3_123	308_3_1	202_3_46	678_2_12	720_3_1	1093_3_165	464_2_43	483_2_46	975_2_10	108_1_1	1596_2_10	488_2_5	2_3_9	38_2_1	574_2_83	95_2_12
150_2_1	135_5_1	763_2_77	1207_5_68	387_2_81	190_2_143	218_1_17	859_2_75	145_2_1	137_2_1	65_3_1	113_2_1	90_2_1	278_2_1	235_1_51	236_3_41	85_5_288	1858_1_11	524_0_38	26_1_19	101_3_1	47_2_108	29_1_35	1502_2_63	183_5_326	347_2_7	666_2_18	4_3_8	1250_2_54	598_2_110	506_1_7	811_2_1	813_3_145	197_2_3	1468_3_128	308_3_1	202_3_40	678_2_11	720_3_1	1093_3_163	464_2_37	483_2_51	975_2_16	108_1_1	1596_2_14	488_2_5	2_3_9	38_2_1	574_2_87	95_2_12
150_2_1	135_5_1	763_2_87	1207_5_57	387_2_78	190_2_117	218_1_15	859_2_83	145_2_1	137_2_1	65_3_1	113_2_1	90_2_1	278_2_1	235_1_59	236_3_41	85_5_269	1858_1_9	524_0_39	26_1_21	101_3_1	47_2_106	29_1_29	1502_2_75	183_5_315	347_2_8	666_2_22	4_3_2	1250_2_47	598_2_118	506_1_6	811_2_1	813_3_168	197_2_2	1468_3_125	308_3_1	202_3_42	678_2_5	720_3_1	1093_3_151	464_2_41	483_2_47	975_2_19	108_1_1	1596_2_22	488_2_3	2_3_8	38_2_1	574_2_81	95_2_11
150_2_1	135_5_1	763_2_92	1207_5_56	387_2_67	190_2_105	218_1_17	859_2_84	145_2_1	572_3_1	65_3_1	113_2_1	90_2_1	278_2_1	235_1_70	236_3_46	85_5_250	1858_1_10	524_0_44	26_1_19	101_3_1	47_2_104	29_1_23	1502_2_79	183_5_292	347_2_12	666_2_25	1468_3_129	1250_2_36	598_2_110	506_1_11	811_2_1	813_3_176	286_3_1	308_3_1	202_3_35	678_2_3	720_3_1	1093_3_133	464_2_49	483_2_48	975_2_14	108_1_1	1596_2_34	488_2_3	2_3_7	38_2_1	574_2_81	95_2_9	1881_3_13
150_2_1	135_5_1	763_2_81	1207_5_47	387_2_54	190_2_115	218_1_15	859_2_93	145_2_1	572_3_1	65_3_1	113_2_1	90_2_1	278_2_1	235_1_81	236_3_51	85_5_235	1858_1_11	524_0_52	26_1_17	101_3_1	47_2_101	29_1_22	1502_2_75	183_5_279	347_2_11	666_2_23	1468_3_130	1250_2_35	598_2_113	506_1_9	811_2_1	813_3_170	286_3_1	308_3_1	202_3_32	678_2_1	720_3_1	1093_3_128	464_2_49	483_2_46	975_2_13	108_1_1	1596_2_35	488_2_3	2_3_4	38_2_1	574_2_89	95_2_7	1881_3_12
150_2_1	135_5_1	763_2_77	1207_5_43	387_2_48	190_2_111	218_1_10	859_2_92	145_2_1	572_3_1	65_3_1	113_2_1	90_2_1	278_2_1	235_1_77	236_3_61	85_5_220	1858_1_13	524_0_63	26_1_19	101_3_1	47_2_99	29_1_16	1502_2_69	183_5_262	347_2_12	666_2_19	1468_3_125	1250_2_34	598_2_114	506_1_9	811_2_1	813_3_169	286_3_1	308_3_1	202_3_29	720_3_1	1093_3_114	464_2_47	483_2_48	975_2_12	108_1_1	1596_2_36	488_2_4	2_3_4	38_2_1	574_2_96	95_2_4	1881_3_10	96_1_1
150_2_1	135_5_1	763_2_70	1207_5_43	387_2_43	190_2_115	218_1_7	859_2_100	145_2_1	572_3_1	65_3_1	113_2_1	90_2_1	278_2_1	235_1_72	236_3_60	85_5_209	1858_1_11	524_0_60	26_1_20	101_3_1	47_2_104	29_1_9	1502_2_47	183_5_252	347_2_14	666_2_18	1468_3_133	1250_2_28	598_2_114	506_1_11	811_2_1	813_3_155	286_3_1	308_3_1	202_3_21	720_3_1	1093_3_113	464_2_49	483_2_54	975_2_11	108_1_1	1596_2_34	488_2_6	2_3_2	38_2_1	574_2_101	95_2_3	1881_3_10	96_1_1
150_2_1	135_5_1	763_2_63	1207_5_47	387_2_54	190_2_118	218_1_4	859_2_92	145_2_1	572_3_1	65_3_1	113_2_1	279_3_1	278_2_1	235_1_72	236_3_59	85_5_202	1858_1_8	524_0_59	26_1_16	101_3_1	47_2_95	29_1_5	1502_2_38	183_5_266	347_2_15	666_2_16	1468_3_118	1250_2_25	598_2_119	506_1_10	811_2_1	813_3_150	286_3_1	308_3_1	202_3_16	720_3_1	1093_3_120	464_2_51	483_2_61	975_2_7	108_1_1	1596_2_31	488_2_8	90_2_1	38_2_1	574_2_105	95_2_1	1881_3_8	96_1_1
150_2_1	135_5_1	763_2_75	1207_5_40	387_2_60	190_2_127	218_1_3	859_2_80	145_2_1	572_3_1	65_3_1	113_2_1	279_3_1	278_2_1	235_1_69	236_3_49	85_5_197	1858_1_7	524_0_77	26_1_12	101_3_1	47_2_84	29_1_4	1502_2_31	183_5_274	347_2_12	666_2_14	1468_3_111	1250_2_26	598_2_118	506_1_11	811_2_1	813_3_130	286_3_1	308_3_1	202_3_13	720_3_1	1093_3_118	464_2_57	483_2_69	975_2_4	108_1_1	1596_2_27	488_2_8	90_2_1	38_2_1	574_2_101	95_2_3	1881_3_4	96_1_1
150_2_1	135_5_1	763_2_77	1207_5_32	387_2_63	190_2_127	218_1_3	859_2_83	145_2_1	572_3_1	65_3_1	113_2_1	279_3_1	278_2_1	235_1_62	236_3_41	85_5_199	1858_1_6	524_0_120	26_1_11	101_3_1	47_2_74	29_1_3	1502_2_20	183_5_295	347_2_6	666_2_20	1468_3_105	1250_2_21	598_2_124	506_1_12	811_2_1	813_3_130	286_3_1	308_3_1	202_3_12	720_3_1	1093_3_119	464_2_61	483_2_73	975_2_4	108_1_1	1596_2_22	488_2_5	90_2_1	38_2_1	574_2_97	95_2_3	1881_3_4	96_1_1
150_2_1	135_5_1	763_2_77	1207_5_34	387_2_79	190_2_127	218_1_2	859_2_95	145_2_1	572_3_1	65_3_1	113_2_1	279_3_1	278_2_1	235_1_56	236_3_35	85_5_202	1858_1_4	524_0_120	26_1_10	101_3_1	47_2_60	29_1_3	1502_2_17	183_5_325	347_2_4	666_2_16	1468_3_108	1250_2_24	598_2_116	506_1_12	811_2_1	813_3_115	286_3_1	308_3_1	202_3_16	720_3_1	1093_3_119	464_2_66	483_2_77	975_2_4	108_1_1	1596_2_21	488_2_2	90_2_1	38_2_1	574_2_96	95_2_3	1881_3_2	96_1_1
150_2_1	135_5_1	763_2_78	1207_5_32	190_2_126	218_1_2	859_2_102	145_2_1	572_3_1	65_3_1	113_2_1	279_3_1	278_2_1	235_1_53	236_3_32	85_5_190	1858_1_1	524_0_129	26_1_8	101_3_1	47_2_58	29_1_4	1502_2_18	183_5_319	347_2_2	666_2_12	1468_3_109	1250_2_28	598_2_108	506_1_10	811_2_1	813_3_119	286_3_1	308_3_1	202_3_15	720_3_1	1093_3_126	464_2_64	483_2_82	975_2_4	108_1_1	1596_2_23	387_2_82	90_2_1	38_2_1	574_2_96	95_2_2	1881_3_1	96_1_1	549_3_424
150_2_1	135_5_1	763_2_77	1207_5_41	190_2_119	859_2_93	145_2_1	572_3_1	65_3_1	113_2_1	279_3_1	278_2_1	235_1_50	236_3_35	85_5_149	1858_1_4	524_0_148	26_1_7	101_3_1	47_2_62	29_1_2	1502_2_12	183_5_316	347_2_2	666_2_10	1468_3_102	1250_2_27	598_2_102	506_1_4	811_2_1	813_3_129	308_3_1	202_3_16	720_3_1	1093_3_122	464_2_63	483_2_79	975_2_3	108_1_1	1596_2_25	387_2_79	90_2_1	38_2_1	574_2_96	95_2_1	96_1_1	549_3_398	905_1_20	37_5_375	50_2_1
150_2_1	135_5_1	763_2_77	1207_5_38	190_2_115	859_2_101	145_2_1	572_3_1	65_3_1	113_2_1	279_3_1	278_2_1	235_1_41	236_3_38	85_5_122	1858_1_7	524_0_179	26_1_9	101_3_1	47_2_70	29_1_3	1502_2_12	183_5_323	347_2_1	666_2_9	1468_3_98	1250_2_31	598_2_98	506_1_5	811_2_1	813_3_119	308_3_1	202_3_21	720_3_1	1093_3_107	464_2_61	483_2_85	975_2_3	108_1_1	1596_2_30	387_2_75	90_2_1	38_2_1	574_2_97	95_2_3	96_1_1	549_3_399	905_1_17	37_5_370	50_2_1
150_2_1	135_5_1	763_2_65	1207_5_38	190_2_121	859_2_107	145_2_1	572_3_1	65_3_1	113_2_1	279_3_1	278_2_1	235_1_33	236_3_35	85_5_104	1858_1_7	524_0_224	26_1_7	101_3_1	47_2_84	29_1_5	1502_2_11	183_5_315	666_2_4	1468_3_87	1250_2_33	598_2_95	506_1_5	811_2_1	813_3_119	308_3_1	202_3_15	720_3_1	1093_3_99	464_2_59	483_2_84	975_2_4	108_1_1	1596_2_33	387_2_73	90_2_1	38_2_1	574_2_97	95_2_4	96_1_1	549_3_389	905_1_17	37_5_366	50_2_1	167_2_1
150_2_1	135_5_1	763_2_54	1207_5_25	190_2_118	859_2_110	145_2_1	572_3_1	65_3_1	113_2_1	279_3_1	278_2_1	235_1_26	236_3_33	85_5_105	1858_1_9	524_0_232	26_1_5	101_3_1	47_2_92	29_1_5	1502_2_10	183_5_317	666_2_4	1468_3_84	1250_2_40	598_2_97	506_1_5	811_2_1	813_3_109	308_3_1	202_3_14	720_3_1	1093_3_94	464_2_56	483_2_79	975_2_6	108_1_1	1596_2_36	387_2_70	90_2_1	38_2_1	574_2_106	95_2_3	96_1_1	549_3_378	905_1_20	37_5_359	50_2_1	167_2_1
150_2_1	135_5_1	763_2_46	1207_5_20	190_2_106	859_2_103	145_2_1	572_3_1	65_3_1	113_2_1	279_3_1	278_2_1	235_1_22	236_3_32	85_5_98	1858_1_9	524_0_234	26_1_6	101_3_1	47_2_90	29_1_3	1502_2_10	183_5_322	666_2_3	1468_3_95	1250_2_42	598_2_91	506_1_5	811_2_1	813_3_113	308_3_1	202_3_12	720_3_1	1093_3_77	464_2_61	483_2_74	975_2_6	108_1_1	1596_2_38	387_2_68	90_2_1	38_2_1	574_2_105	95_2_1	96_1_1	549_3_376	905_1_25	37_5_331	50_2_1	167_2_1
150_2_1	135_5_1	763_2_47	1207_5_11	190_2_94	859_2_114	145_2_1	572_3_1	65_3_1	113_2_1	279_3_1	278_2_1	235_1_15	236_3_38	85_5_119	1858_1_10	524_0_200	26_1_5	101_3_1	47_2_87	29_1_2	1502_2_10	183_5_315	666_2_3	1468_3_95	1250_2_42	598_2_86	506_1_9	811_2_1	813_3_117	308_3_1	202_3_10	720_3_1	1093_3_73	464_2_60	483_2_63	975_2_4	108_1_1	1596_2_44	387_2_69	90_2_1	38_2_1	574_2_108	95_2_1	96_1_1	549_3_373	905_1_30	37_5_312	50_2_1	167_2_1
150_2_1	135_5_1	763_2_49	1207_5_8	190_2_90	859_2_120	145_2_1	572_3_1	65_3_1	113_2_1	279_3_1	278_2_1	235_1_13	236_3_37	85_5_134	1858_1_10	524_0_186	26_1_3	101_3_1	47_2_90	29_1_2	1502_2_6	183_5_298	666_2_6	1468_3_88	1250_2_35	598_2_81	506_1_11	811_2_1	813_3_119	308_3_1	202_3_8	720_3_1	1093_3_63	464_2_67	975_2_4	108_1_1	1596_2_47	387_2_79	90_2_1	38_2_1	574_2_111	483_2_63	96_1_1	549_3_362	905_1_36	37_5_308	50_2_1	167_2_1	518_5_2339
150_2_1	135_5_1	763_2_58	1207_5_4	190_2_79	859_2_118	145_2_1	572_3_1	65_3_1	113_2_1	279_3_1	278_2_1	235_1_9	236_3_39	85_5_155	1858_1_6	524_0_196	26_1_1	101_3_1	47_2_84	29_1_3	1502_2_6	183_5_291	666_2_7	1468_3_78	1250_2_31	598_2_75	506_1_9	811_2_1	813_3_117	308_3_1	202_3_7	720_3_1	1093_3_59	464_2_73	975_2_4	108_1_1	1596_2_53	387_2_81	90_2_1	38_2_1	574_2_114	483_2_58	96_1_1	549_3_337	905_1_33	37_5_307	50_2_1	167_2_1	518_5_2317
150_2_1	135_5_1	763_2_56	190_2_73	859_2_105	145_2_1	572_3_1	65_3_1	113_2_1	279_3_1	278_2_1	235_1_5	236_3_36	85_5_153	1858_1_2	524_0_171	26_1_1	101_3_1	47_2_88	29_1_4	1502_2_3	183_5_304	666_2_7	1468_3_83	1250_2_32	598_2_72	506_1_8	811_2_1	813_3_113	308_3_1	202_3_5	720_3_1	1093_3_59	464_2_72	975_2_1	108_1_1	1596_2_59	387_2_95	90_2_1	38_2_1	574_2_108	483_2_56	96_1_1	549_3_313	905_1_30	37_5_320	50_2_1	167_2_1	518_5_2348	383_2_14
135_5_1	763_2_51	190_2_84	859_2_97	572_3_1	65_3_1	113_2_1	279_3_1	278_2_1	235_1_6	236_3_31	85_5_147	1858_1_2	524_0_174	26_1_1	101_3_1	47_2_101	29_1_3	1502_2_2	183_5_346	666_2_5	1468_3_89	1250_2_33	598_2_69	506_1_8	813_3_117	308_3_1	145_2_1	720_3_1	1093_3_49	464_2_74	108_1_1	383_2_12	387_2_92	90_2_1	38_2_1	574_2_107	483_2_50	96_1_1	549_3_293	905_1_37	37_5_357	50_2_1	167_2_1	518_5_2316	1596_2_64	531_3_26	1006_3_21	294_3_1	292_2_2
135_5_1	763_2_49	190_2_84	859_2_95	572_3_1	65_3_1	113_2_1	279_3_1	278_2_1	235_1_4	236_3_26	85_5_155	1858_1_2	101_3_1	47_2_98	29_1_3	524_0_187	183_5_345	666_2_8	1468_3_76	1250_2_31	598_2_78	506_1_6	813_3_116	308_3_1	145_2_1	720_3_1	1093_3_44	464_2_81	108_1_1	383_2_9	387_2_98	90_2_1	38_2_1	574_2_107	483_2_45	96_1_1	549_3_297	905_1_39	37_5_374	50_2_1	167_2_1	518_5_2272	1596_2_67	531_3_19	1006_3_27	294_3_1	292_2_1
135_5_1	763_2_42	190_2_79	859_2_85	572_3_1	65_3_1	113_2_1	279_3_1	278_2_1	235_1_3	236_3_24	85_5_159	1858_1_4	101_3_1	47_2_87	29_1_2	524_0_199	183_5_333	666_2_8	1468_3_74	1250_2_28	598_2_81	506_1_1	813_3_112	308_3_1	145_2_1	720_3_1	1093_3_48	464_2_80	108_1_1	383_2_10	387_2_102	90_2_1	38_2_1	574_2_125	483_2_48	96_1_1	549_3_304	905_1_37	37_5_375	50_2_1	167_2_1	518_5_2289	1596_2_68	531_3_12	1006_3_25	294_3_1	292_2_1
135_5_1	598_2_79	190_2_81	859_2_78	572_3_1	65_3_1	113_2_1	279_3_1	278_2_1	235_1_3	236_3_14	85_5_166	1858_1_11	101_3_1	47_2_88	29_1_1	524_0_225	183_5_315	666_2_9	1468_3_63	1250_2_26	763_2_39	813_3_111	308_3_1	145_2_1	720_3_1	1093_3_48	464_2_70	108_1_1	383_2_8	387_2_100	90_2_1	38_2_1	574_2_133	483_2_39	549_3_304	905_1_38	37_5_375	50_2_1	167_2_1	518_5_2321	1596_2_74	531_3_6	1006_3_21	294_3_1	292_2_1
135_5_1	598_2_76	190_2_80	859_2_79	65_3_1	113_2_1	279_3_1	278_2_1	235_1_1	236_3_11	85_5_162	1858_1_8	101_3_1	47_2_88	29_1_1	524_0_269	183_5_317	666_2_11	1468_3_61	1250_2_23	763_2_37	813_3_107	308_3_1	145_2_1	720_3_1	1093_3_41	464_2_78	108_1_1	383_2_5	387_2_96	90_2_1	38_2_1	574_2_131	483_2_43	549_3_312	905_1_35	37_5_367	50_2_1	167_2_1	518_5_2328	1596_2_65	531_3_3	1006_3_15	294_3_1	572_3_1
135_5_1	598_2_79	190_2_85	859_2_70	65_3_1	113_2_1	279_3_1	278_2_1	235_1_1	236_3_4	85_5_179	1858_1_9	101_3_1	47_2_82	29_1_1	524_0_299	183_5_321	666_2_12	1468_3_61	1250_2_19	763_2_34	813_3_95	308_3_1	145_2_1	720_3_1	1093_3_44	464_2_78	108_1_1	383_2_6	387_2_83	90_2_1	38_2_1	574_2_130	483_2_43	549_3_328	905_1_26	37_5_360	50_2_1	167_2_1	518_5_2362	1596_2_63	531_3_2	1006_3_16	294_3_1	572_3_1
135_5_1	598_2_79	190_2_87	859_2_67	65_3_1	113_2_1	279_3_1	278_2_1	235_1_1	236_3_3	85_5_194	1858_1_6	101_3_1	47_2_81	29_1_1	524_0_298	183_5_357	666_2_16	1468_3_63	1250_2_19	763_2_23	813_3_90	308_3_1	145_2_1	1093_3_41	464_2_80	108_1_1	383_2_6	387_2_82	90_2_1	38_2_1	574_2_148	483_2_39	549_3_321	905_1_22	37_5_338	50_2_1	167_2_1	518_5_2367	1596_2_65	720_3_1	1006_3_14	294_3_1	572_3_1
135_5_1	598_2_74	190_2_96	859_2_80	65_3_1	113_2_1	279_3_1	278_2_1	235_1_1	236_3_3	85_5_201	1858_1_5	101_3_1	47_2_81	29_1_1	524_0_295	183_5_361	666_2_18	1468_3_56	1250_2_14	763_2_16	813_3_88	308_3_1	145_2_1	1093_3_38	464_2_69	108_1_1	383_2_5	387_2_77	90_2_1	38_2_1	574_2_149	483_2_36	549_3_333	905_1_11	37_5_317	50_2_1	167_2_1	518_5_2355	1596_2_65	720_3_1	1006_3_13	294_3_1	572_3_1
135_5_1	598_2_65	190_2_91	859_2_73	65_3_1	113_2_1	279_3_1	278_2_1	235_1_1	236_3_1	85_5_171	1858_1_5	101_3_1	47_2_74	29_1_3	524_0_313	183_5_388	666_2_13	1468_3_57	1250_2_10	763_2_14	813_3_89	308_3_1	145_2_1	1093_3_31	464_2_66	108_1_1	383_2_3	387_2_83	90_2_1	38_2_1	574_2_145	483_2_32	549_3_347	905_1_9	37_5_325	50_2_1	167_2_1	518_5_2436	1596_2_59	720_3_1	1006_3_15	294_3_1	572_3_1
135_5_1	598_2_58	190_2_81	859_2_72	65_3_1	113_2_1	279_3_1	278_2_1	235_1_1	236_3_1	85_5_152	1858_1_4	101_3_1	47_2_70	29_1_5	524_0_303	183_5_400	666_2_11	1468_3_49	1250_2_8	763_2_10	813_3_95	308_3_1	145_2_1	1093_3_30	464_2_61	108_1_1	383_2_4	387_2_87	90_2_1	38_2_1	574_2_152	483_2_33	549_3_357	905_1_6	37_5_314	50_2_1	167_2_1	518_5_2476	1596_2_58	720_3_1	1006_3_11	294_3_1	572_3_1
135_5_1	598_2_49	190_2_82	859_2_67	65_3_1	113_2_1	279_3_1	278_2_1	235_1_1	236_3_1	85_5_129	1858_1_3	101_3_1	47_2_68	29_1_7	524_0_228	183_5_394	666_2_10	1468_3_48	1250_2_2	763_2_4	813_3_106	308_3_1	145_2_1	1093_3_24	464_2_55	108_1_1	383_2_4	387_2_108	90_2_1	38_2_1	574_2_148	483_2_36	549_3_365	905_1_5	37_5_340	50_2_1	167_2_1	518_5_2517	1596_2_54	720_3_1	1006_3_13	294_3_1	572_3_1
135_5_1	598_2_49	190_2_82	859_2_66	65_3_1	113_2_1	279_3_1	278_2_1	235_1_1	85_5_100	1858_1_2	101_3_1	47_2_73	29_1_8	524_0_141	183_5_346	666_2_8	1468_3_48	763_2_1	549_3_381	308_3_1	145_2_1	1093_3_17	464_2_58	108_1_1	383_2_4	387_2_116	90_2_1	167_2_1	574_2_137	483_2_37	813_3_118	905_1_3	37_5_359	50_2_1	518_5_2557	1596_2_59	720_3_1	1006_3_16	294_3_1	572_3_1
598_2_50	190_2_83	859_2_64	65_3_1	135_5_1	279_3_1	278_2_1	235_1_1	85_5_94	1858_1_2	101_3_1	47_2_76	29_1_10	524_0_98	183_5_319	1468_3_43	666_2_4	549_3_378	308_3_1	145_2_1	1093_3_20	464_2_49	108_1_1	383_2_8	387_2_125	90_2_1	167_2_1	574_2_139	483_2_30	813_3_119	905_1_3	37_5_356	50_2_1	518_5_2560	1596_2_61	720_3_1	1006_3_18	294_3_1	572_3_1
598_2_48	190_2_91	859_2_60	65_3_1	135_5_1	278_2_1	279_3_1	85_5_101	101_3_1	47_2_77	29_1_10	524_0_103	183_5_289	1468_3_50	572_3_1	549_3_380	308_3_1	145_2_1	1093_3_21	464_2_50	108_1_1	383_2_15	387_2_124	90_2_1	167_2_1	574_2_134	483_2_26	813_3_117	905_1_3	37_5_336	50_2_1	518_5_2543	1596_2_59	720_3_1	1006_3_18	294_3_1
598_2_46	190_2_97	859_2_61	65_3_1	135_5_1	278_2_1	279_3_1	85_5_95	101_3_1	47_2_85	29_1_8	524_0_116	183_5_304	1468_3_51	572_3_1	549_3_410	308_3_1	145_2_1	1093_3_24	464_2_53	108_1_1	383_2_17	387_2_121	90_2_1	167_2_1	574_2_120	483_2_29	813_3_128	905_1_3	37_5_325	50_2_1	518_5_2493	1596_2_60	720_3_1	1006_3_15	294_3_1
598_2_47	190_2_101	859_2_65	65_3_1	135_5_1	278_2_1	279_3_1	85_5_91	101_3_1	47_2_92	29_1_6	524_0_131	183_5_343	1468_3_41	572_3_1	549_3_452	308_3_1	145_2_1	1093_3_24	464_2_55	108_1_1	383_2_19	387_2_113	90_2_1	167_2_1	574_2_122	483_2_32	813_3_127	905_1_1	37_5_306	50_2_1	518_5_2527	1596_2_58	720_3_1	1006_3_11	294_3_1
598_2_44	190_2_97	859_2_67	65_3_1	135_5_1	278_2_1	279_3_1	85_5_98	101_3_1	47_2_91	29_1_6	524_0_137	183_5_371	1468_3_44	572_3_1	549_3_491	308_3_1	145_2_1	1093_3_22	464_2_57	108_1_1	383_2_23	387_2_106	90_2_1	167_2_1	574_2_120	483_2_28	813_3_123	905_1_1	37_5_305	50_2_1	518_5_2536	1596_2_52	720_3_1	1006_3_13	294_3_1
598_2_44	190_2_95	859_2_70	65_3_1	135_5_1	278_2_1	279_3_1	85_5_103	101_3_1	47_2_82	29_1_6	524_0_112	183_5_385	1468_3_46	572_3_1	549_3_534	308_3_1	145_2_1	1093_3_23	464_2_59	383_2_24	387_2_103	90_2_1	167_2_1	574_2_122	483_2_23	813_3_127	37_5_319	50_2_1	518_5_2505	1596_2_59	720_3_1	1006_3_15	294_3_1
598_2_49	190_2_97	859_2_70	65_3_1	135_5_1	278_2_1	279_3_1	85_5_96	101_3_1	47_2_72	29_1_6	524_0_86	183_5_380	1468_3_41	572_3_1	549_3_571	308_3_1	145_2_1	1093_3_25	464_2_66	383_2_27	387_2_95	90_2_1	167_2_1	574_2_118	483_2_17	813_3_132	37_5_315	50_2_1	518_5_2523	1596_2_63	720_3_1	1006_3_18	294_3_1
598_2_42	190_2_102	859_2_70	65_3_1	135_5_1	278_2_1	279_3_1	85_5_86	101_3_1	47_2_77	29_1_6	524_0_72	183_5_372	1468_3_53	572_3_1	549_3_596	308_3_1	145_2_1	1093_3_17	464_2_70	383_2_28	387_2_75	90_2_1	167_2_1	574_2_108	483_2_13	813_3_138	37_5_306	50_2_1	518_5_2552	1596_2_69	720_3_1	1006_3_14	294_3_1
598_2_44	190_2_98	859_2_73	65_3_1	135_5_1	278_2_1	279_3_1	85_5_86	101_3_1	47_2_76	29_1_4	524_0_76	183_5_342	1468_3_61	572_3_1	549_3_585	308_3_1	145_2_1	1093_3_21	464_2_64	383_2_27	387_2_70	90_2_1	167_2_1	574_2_112	483_2_12	813_3_140	37_5_296	50_2_1	518_5_2564	1596_2_92	720_3_1	1006_3_15	294_3_1
598_2_37	190_2_102	859_2_71	65_3_1	135_5_1	278_2_1	279_3_1	85_5_69	101_3_1	47_2_83	29_1_1	524_0_71	183_5_344	1468_3_66	572_3_1	549_3_591	308_3_1	145_2_1	1093_3_17	464_2_63	383_2_30	387_2_71	90_2_1	167_2_1	574_2_112	483_2_12	813_3_156	37_5_295	50_2_1	518_5_2599	1596_2_95	720_3_1	1006_3_12	294_3_1
598_2_38	190_2_103	574_2_108	65_3_1	135_5_1	278_2_1	279_3_1	85_5_68	167_2_1	47_2_84	859_2_66	524_0_82	183_5_326	1468_3_60	572_3_1	549_3_571	308_3_1	145_2_1	1093_3_16	464_2_60	383_2_41	387_2_72	90_2_1	101_3_1	483_2_11	813_3_165	37_5_302	50_2_1	518_5_2699	1596_2_95	720_3_1	1006_3_9	294_3_1
598_2_37	190_2_96	574_2_121	65_3_1	135_5_1	278_2_1	279_3_1	85_5_62	167_2_1	47_2_96	859_2_60	524_0_110	183_5_313	1468_3_57	572_3_1	549_3_565	308_3_1	145_2_1	1093_3_18	464_2_65	383_2_41	387_2_67	90_2_1	101_3_1	483_2_11	813_3_184	37_5_306	50_2_1	518_5_2652	1596_2_96	720_3_1	1006_3_9	294_3_1
598_2_39	190_2_88	574_2_125	65_3_1	135_5_1	278_2_1	279_3_1	85_5_58	167_2_1	47_2_93	859_2_60	524_0_128	183_5_307	1468_3_55	572_3_1	549_3_547	308_3_1	145_2_1	1093_3_19	464_2_77	383_2_47	387_2_70	90_2_1	101_3_1	483_2_10	813_3_192	37_5_318	50_2_1	518_5_2622	1596_2_95	720_3_1	1006_3_7	294_3_1
598_2_41	190_2_80	574_2_138	65_3_1	135_5_1	278_2_1	279_3_1	85_5_55	167_2_1	47_2_101	859_2_65	524_0_136	183_5_299	1468_3_53	572_3_1	549_3_510	308_3_1	145_2_1	1093_3_28	464_2_71	383_2_40	387_2_70	90_2_1	101_3_1	483_2_13	813_3_197	37_5_325	50_2_1	518_5_2596	1596_2_85	720_3_1	1006_3_5	294_3_1
598_2_44	190_2_73	574_2_141	65_3_1	135_5_1	278_2_1	279_3_1	85_5_56	167_2_1	47_2_104	859_2_71	524_0_147	183_5_311	1468_3_44	572_3_1	549_3_479	308_3_1	145_2_1	1093_3_31	464_2_77	383_2_33	387_2_87	90_2_1	101_3_1	483_2_11	813_3_211	37_5_332	50_2_1	518_5_2499	1596_2_74	720_3_1	1006_3_4	294_3_1
598_2_42	190_2_70	574_2_140	65_3_1	135_5_1	278_2_1	279_3_1	85_5_48	167_2_1	47_2_109	859_2_69	524_0_163	183_5_307	1468_3_44	572_3_1	549_3_457	308_3_1	145_2_1	1093_3_29	464_2_90	383_2_29	387_2_95	90_2_1	101_3_1	483_2_8	813_3_243	37_5_350	50_2_1	518_5_2487	1596_2_71	720_3_1	1006_3_3	294_3_1
598_2_33	190_2_75	574_2_130	65_3_1	135_5_1	278_2_1	279_3_1	85_5_61	167_2_1	47_2_105	859_2_65	524_0_229	183_5_299	1468_3_44	572_3_1	549_3_424	308_3_1	145_2_1	1093_3_30	464_2_94	383_2_30	387_2_98	90_2_1	101_3_1	483_2_8	813_3_254	37_5_340	50_2_1	518_5_2479	1596_2_73	720_3_1	1006_3_1	294_3_1
598_2_30	190_2_82	574_2_113	65_3_1	135_5_1	278_2_1	279_3_1	85_5_74	167_2_1	47_2_108	859_2_70	524_0_299	183_5_307	1468_3_42	549_3_400	308_3_1	145_2_1	1093_3_31	464_2_93	383_2_30	387_2_100	90_2_1	101_3_1	483_2_12	813_3_262	37_5_320	50_2_1	518_5_2496	1596_2_68	720_3_1	294_3_1
598_2_25	190_2_86	574_2_101	65_3_1	135_5_1	278_2_1	279_3_1	85_5_77	167_2_1	47_2_102	859_2_61	524_0_353	183_5_324	1468_3_36	549_3_386	308_3_1	145_2_1	1093_3_28	464_2_91	383_2_22	387_2_103	90_2_1	101_3_1	483_2_17	813_3_250	37_5_298	50_2_1	518_5_2495	1596_2_57	720_3_1	294_3_1
598_2_19	190_2_78	574_2_88	65_3_1	135_5_1	278_2_1	279_3_1	85_5_75	167_2_1	47_2_92	859_2_57	524_0_379	183_5_341	1468_3_36	549_3_374	308_3_1	145_2_1	1093_3_22	464_2_94	383_2_20	387_2_107	90_2_1	101_3_1	483_2_15	813_3_251	37_5_277	50_2_1	518_5_2551	1596_2_52	720_3_1	294_3_1
598_2_21	190_2_85	574_2_91	65_3_1	135_5_1	278_2_1	279_3_1	85_5_80	167_2_1	47_2_83	859_2_52	524_0_372	183_5_361	1468_3_31	549_3_366	308_3_1	145_2_1	1093_3_20	464_2_104	383_2_19	387_2_94	90_2_1	101_3_1	483_2_15	813_3_234	37_5_272	50_2_1	518_5_2554	1596_2_51	720_3_1	294_3_1
598_2_19	190_2_80	574_2_92	65_3_1	135_5_1	278_2_1	279_3_1	85_5_75	167_2_1	47_2_88	859_2_58	524_0_332	183_5_371	1468_3_32	549_3_347	308_3_1	145_2_1	1093_3_20	464_2_108	383_2_17	387_2_97	90_2_1	101_3_1	483_2_11	813_3_221	37_5_284	50_2_1	518_5_2570	1596_2_47	720_3_1	294_3_1
598_2_21	190_2_76	574_2_101	65_3_1	135_5_1	278_2_1	279_3_1	85_5_70	167_2_1	47_2_88	859_2_62	524_0_296	183_5_384	1468_3_42	549_3_336	308_3_1	145_2_1	1093_3_15	464_2_126	383_2_12	387_2_89	90_2_1	101_3_1	483_2_9	813_3_204	37_5_290	50_2_1	518_5_2525	1596_2_37	720_3_1	294_3_1
598_2_20	190_2_71	574_2_116	65_3_1	135_5_1	278_2_1	279_3_1	85_5_75	167_2_1	47_2_85	859_2_65	524_0_336	183_5_388	1468_3_52	549_3_329	308_3_1	145_2_1	1093_3_13	464_2_133	383_2_7	387_2_80	90_2_1	101_3_1	483_2_7	813_3_202	37_5_314	50_2_1	518_5_2542	1596_2_41	720_3_1	294_3_1
598_2_22	190_2_65	574_2_115	65_3_1	135_5_1	279_3_1	85_5_72	167_2_1	47_2_83	859_2_61	524_0_390	183_5_346	1468_3_53	549_3_329	308_3_1	145_2_1	1093_3_12	464_2_142	383_2_4	387_2_74	90_2_1	101_3_1	813_3_196	37_5_354	50_2_1	518_5_2552	1596_2_32	720_3_1	294_3_1
598_2_20	190_2_63	574_2_122	65_3_1	135_5_1	279_3_1	85_5_80	167_2_1	47_2_81	859_2_58	524_0_389	183_5_309	1468_3_60	549_3_332	308_3_1	145_2_1	1093_3_13	464_2_141	383_2_4	387_2_75	90_2_1	101_3_1	813_3_182	37_5_390	50_2_1	518_5_2565	1596_2_29	720_3_1	294_3_1
598_2_25	190_2_61	574_2_125	65_3_1	135_5_1	279_3_1	85_5_74	167_2_1	47_2_78	859_2_58	524_0_387	183_5_290	1468_3_65	549_3_331	308_3_1	145_2_1	1093_3_12	464_2_141	1596_2_30	387_2_73	90_2_1	101_3_1	813_3_198	37_5_417	50_2_1	518_5_2533	720_3_1	294_3_1
598_2_23	190_2_59	574_2_129	65_3_1	135_5_1	279_3_1	85_5_77	167_2_1	47_2_75	859_2_57	524_0_375	183_5_291	1468_3_75	549_3_325	308_3_1	145_2_1	1093_3_13	464_2_138	1596_2_34	387_2_66	90_2_1	101_3_1	813_3_200	37_5_407	50_2_1	518_5_2555	720_3_1	294_3_1
598_2_25	190_2_58	574_2_124	65_3_1	135_5_1	279_3_1	85_5_60	167_2_1	47_2_76	859_2_59	524_0_344	183_5_331	1468_3_81	549_3_328	308_3_1	145_2_1	1093_3_18	464_2_129	1596_2_29	387_2_67	90_2_1	101_3_1	813_3_207	37_5_392	50_2_1	518_5_2575	720_3_1	294_3_1
598_2_26	190_2_59	574_2_122	65_3_1	135_5_1	279_3_1	85_5_46	167_2_1	47_2_93	859_2_68	524_0_315	183_5_327	1468_3_77	549_3_339	308_3_1	145_2_1	1093_3_22	464_2_111	1596_2_31	387_2_63	90_2_1	101_3_1	813_3_201	37_5_382	50_2_1	518_5_2535	720_3_1	294_3_1
598_2_23	190_2_56	574_2_131	65_3_1	135_5_1	279_3_1	85_5_41	167_2_1	47_2_103	859_2_78	524_0_301	183_5_335	1468_3_84	549_3_320	308_3_1	145_2_1	1093_3_26	464_2_101	1596_2_33	387_2_65	90_2_1	101_3_1	813_3_199	37_5_386	50_2_1	518_5_2557	720_3_1	294_3_1
598_2_19	190_2_57	574_2_137	65_3_1	135_5_1	279_3_1	85_5_42	167_2_1	47_2_119	859_2_91	524_0_300	183_5_339	1468_3_89	549_3_312	308_3_1	145_2_1	1093_3_33	464_2_92	1596_2_29	387_2_59	90_2_1	101_3_1	813_3_171	37_5_382	50_2_1	518_5_2532	720_3_1	294_3_1
598_2_14	190_2_53	574_2_134	65_3_1	135_5_1	279_3_1	85_5_46	167_2_1	47_2_134	859_2_93	524_0_277	183_5_361	1468_3_87	549_3_307	308_3_1	145_2_1	1093_3_30	464_2_95	1596_2_36	387_2_54	90_2_1	101_3_1	813_3_160	37_5_380	50_2_1	518_5_2501	720_3_1	294_3_1
598_2_15	190_2_50	574_2_130	65_3_1	135_5_1	279_3_1	85_5_55	167_2_1	47_2_149	859_2_97	524_0_270	183_5_363	1468_3_94	549_3_293	308_3_1	145_2_1	1093_3_27	464_2_93	1596_2_39	387_2_52	90_2_1	101_3_1	813_3_148	37_5_368	50_2_1	518_5_2488	720_3_1	294_3_1
598_2_10	190_2_43	574_2_140	65_3_1	135_5_1	279_3_1	85_5_72	167_2_1	47_2_155	859_2_116	524_0_269	183_5_362	1468_3_85	549_3_286	308_3_1	145_2_1	1093_3_26	464_2_86	1596_2_43	387_2_48	90_2_1	101_3_1	813_3_149	37_5_366	50_2_1	518_5_2477	720_3_1	294_3_1
598_2_10	190_2_47	574_2_143	65_3_1	135_5_1	279_3_1	85_5_77	167_2_1	47_2_158	859_2_119	524_0_280	183_5_360	1468_3_85	549_3_295	308_3_1	145_2_1	1093_3_20	464_2_79	1596_2_48	387_2_49	90_2_1	101_3_1	813_3_141	37_5_369	50_2_1	518_5_2444	720_3_1	294_3_1
598_2_7	190_2_55	574_2_127	65_3_1	135_5_1	279_3_1	85_5_83	167_2_1	47_2_156	859_2_113	524_0_266	183_5_393	1468_3_96	549_3_309	308_3_1	145_2_1	1093_3_18	464_2_86	1596_2_49	387_2_43	90_2_1	101_3_1	813_3_125	37_5_379	50_2_1	518_5_2404	720_3_1	294_3_1
598_2_6	190_2_57	574_2_139	65_3_1	135_5_1	279_3_1	85_5_81	167_2_1	47_2_148	859_2_108	524_0_245	183_5_401	1468_3_109	549_3_319	308_3_1	145_2_1	1093_3_12	464_2_93	1596_2_48	387_2_43	90_2_1	101_3_1	813_3_115	37_5_410	50_2_1	518_5_2400	720_3_1	294_3_1
598_2_10	190_2_70	574_2_145	65_3_1	135_5_1	279_3_1	85_5_74	167_2_1	47_2_139	859_2_109	524_0_267	183_5_404	1468_3_117	549_3_352	308_3_1	145_2_1	1093_3_12	464_2_85	1596_2_57	387_2_40	90_2_1	101_3_1	813_3_105	37_5_434	50_2_1	518_5_2429	720_3_1	294_3_1
598_2_10	190_2_75	574_2_170	65_3_1	135_5_1	279_3_1	85_5_75	167_2_1	47_2_142	859_2_92	524_0_270	183_5_397	1468_3_109	549_3_363	308_3_1	145_2_1	1093_3_12	464_2_87	1596_2_65	387_2_37	90_2_1	101_3_1	813_3_102	37_5_436	50_2_1	518_5_2490	720_3_1	294_3_1
598_2_12	190_2_74	574_2_164	65_3_1	135_5_1	279_3_1	85_5_68	167_2_1	47_2_149	859_2_82	524_0_298	183_5_410	1468_3_127	549_3_393	308_3_1	145_2_1	1093_3_11	464_2_88	1596_2_66	387_2_41	90_2_1	101_3_1	813_3_102	37_5_440	50_2_1	518_5_2538	720_3_1	294_3_1
598_2_11	190_2_72	574_2_159	65_3_1	135_5_1	279_3_1	85_5_67	167_2_1	47_2_140	859_2_87	524_0_322	183_5_433	1468_3_133	549_3_383	308_3_1	145_2_1	1093_3_15	464_2_86	1596_2_70	387_2_52	90_2_1	101_3_1	813_3_92	37_5_416	50_2_1	518_5_2553	720_3_1	294_3_1
598_2_14	190_2_71	574_2_151	65_3_1	135_5_1	279_3_1	85_5_71	167_2_1	47_2_136	859_2_80	524_0_362	183_5_469	1468_3_150	549_3_380	308_3_1	145_2_1	1093_3_18	464_2_76	1596_2_64	387_2_59	90_2_1	101_3_1	813_3_97	37_5_405	50_2_1	518_5_2471	720_3_1	294_3_1
598_2_13	190_2_70	574_2_153	65_3_1	135_5_1	279_3_1	85_5_76	167_2_1	47_2_133	859_2_85	524_0_350	183_5_523	1468_3_148	549_3_374	308_3_1	145_2_1	1093_3_16	464_2_69	1596_2_57	387_2_66	90_2_1	101_3_1	813_3_89	37_5_388	50_2_1	518_5_2363	720_3_1	294_3_1
598_2_15	190_2_67	574_2_141	65_3_1	135_5_1	279_3_1	85_5_85	167_2_1	47_2_116	859_2_76	524_0_368	183_5_522	1468_3_151	549_3_367	308_3_1	145_2_1	1093_3_19	464_2_62	1596_2_60	387_2_68	90_2_1	101_3_1	813_3_87	37_5_350	50_2_1	518_5_2278	720_3_1	294_3_1
598_2_14	190_2_63	574_2_137	65_3_1	135_5_1	279_3_1	85_5_104	167_2_1	47_2_116	859_2_72	524_0_417	183_5_540	1468_3_151	549_3_370	308_3_1	145_2_1	1093_3_18	464_2_58	1596_2_60	387_2_70	90_2_1	101_3_1	813_3_79	37_5_359	50_2_1	518_5_2201	720_3_1	294_3_1
598_2_13	190_2_57	574_2_132	65_3_1	135_5_1	279_3_1	85_5_110	167_2_1	47_2_116	859_2_67	524_0_488	183_5_532	1468_3_142	549_3_372	308_3_1	145_2_1	1093_3_16	464_2_52	1596_2_60	387_2_70	90_2_1	101_3_1	813_3_64	37_5_366	50_2_1	518_5_2132	720_3_1	294_3_1
598_2_12	190_2_67	574_2_124	65_3_1	135_5_1	279_3_1	85_5_116	167_2_1	47_2_118	859_2_68	524_0_522	183_5_495	1468_3_124	549_3_396	308_3_1	145_2_1	1093_3_15	464_2_46	1596_2_52	387_2_70	90_2_1	101_3_1	813_3_57	37_5_419	50_2_1	518_5_2172	720_3_1	294_3_1
598_2_14	190_2_76	574_2_115	65_3_1	135_5_1	279_3_1	85_5_116	167_2_1	47_2_127	859_2_67	524_0_569	183_5_464	1468_3_123	549_3_405	308_3_1	145_2_1	1093_3_12	464_2_43	1596_2_45	387_2_68	90_2_1	101_3_1	813_3_50	37_5_441	50_2_1	518_5_2141	720_3_1	294_3_1
598_2_15	190_2_72	574_2_105	65_3_1	135_5_1	279_3_1	85_5_105	167_2_1	47_2_130	859_2_72	524_0_576	183_5_478	1468_3_116	549_3_406	308_3_1	145_2_1	1093_3_10	464_2_38	1596_2_44	387_2_57	90_2_1	101_3_1	813_3_41	37_5_442	50_2_1	518_5_2229	720_3_1	294_3_1
598_2_16	190_2_73	574_2_87	65_3_1	135_5_1	279_3_1	85_5_93	167_2_1	47_2_144	859_2_61	524_0_589	183_5_483	1468_3_119	549_3_395	308_3_1	145_2_1	1093_3_13	464_2_40	1596_2_44	387_2_49	90_2_1	101_3_1	813_3_36	37_5_486	50_2_1	518_5_2199	720_3_1	294_3_1
598_2_16	190_2_65	574_2_77	65_3_1	135_5_1	279_3_1	85_5_74	167_2_1	47_2_160	859_2_63	524_0_621	183_5_468	1468_3_120	549_3_394	308_3_1	145_2_1	1093_3_11	464_2_40	1596_2_45	387_2_45	90_2_1	101_3_1	813_3_31	37_5_528	50_2_1	518_5_2157	720_3_1	294_3_1
598_2_17	190_2_61	574_2_74	65_3_1	135_5_1	279_3_1	85_5_72	167_2_1	47_2_174	859_2_64	524_0_600	183_5_465	1468_3_115	549_3_408	308_3_1	145_2_1	1093_3_11	464_2_42	1596_2_45	387_2_41	90_2_1	101_3_1	813_3_31	37_5_553	50_2_1	518_5_2215	720_3_1	294_3_1
598_2_16	190_2_57	574_2_74	65_3_1	135_5_1	279_3_1	85_5_81	167_2_1	47_2_188	859_2_61	524_0_582	183_5_436	1468_3_108	549_3_405	308_3_1	145_2_1	1093_3_9	464_2_47	1596_2_44	387_2_37	90_2_1	101_3_1	813_3_27	37_5_576	50_2_1	518_5_2236	720_3_1	294_3_1
598_2_17	190_2_51	574_2_76	65_3_1	135_5_1	279_3_1	85_5_93	167_2_1	47_2_202	859_2_59	524_0_559	183_5_411	1468_3_98	549_3_412	308_3_1	145_2_1	1093_3_10	464_2_59	1596_2_43	387_2_41	90_2_1	101_3_1	813_3_23	37_5_583	50_2_1	518_5_2293	720_3_1	294_3_1
598_2_15	190_2_46	574_2_72	65_3_1	135_5_1	279_3_1	85_5_98	167_2_1	47_2_216	859_2_55	524_0_603	183_5_398	1468_3_93	549_3_414	308_3_1	145_2_1	1093_3_9	464_2_71	1596_2_40	387_2_44	90_2_1	101_3_1	813_3_24	37_5_585	50_2_1	518_5_2333	720_3_1	294_3_1
598_2_14	190_2_42	574_2_61	65_3_1	135_5_1	279_3_1	85_5_111	167_2_1	47_2_230	859_2_44	524_0_648	183_5_370	1468_3_90	549_3_395	308_3_1	145_2_1	1093_3_11	464_2_74	1596_2_42	387_2_36	90_2_1	101_3_1	813_3_17	37_5_569	50_2_1	518_5_2343	720_3_1	294_3_1
598_2_16	190_2_41	574_2_59	65_3_1	135_5_1	279_3_1	85_5_105	167_2_1	47_2_227	859_2_31	524_0_677	183_5_340	1468_3_84	549_3_393	308_3_1	145_2_1	1093_3_12	464_2_74	1596_2_32	387_2_35	90_2_1	101_3_1	813_3_13	37_5_561	50_2_1	518_5_2297	720_3_1	294_3_1
598_2_17	190_2_47	574_2_55	65_3_1	135_5_1	279_3_1	85_5_104	167_2_1	47_2_221	859_2_35	524_0_685	183_5_300	1468_3_77	549_3_393	308_3_1	145_2_1	1093_3_8	464_2_73	1596_2_31	387_2_37	90_2_1	101_3_1	813_3_9	37_5_544	50_2_1	518_5_2312	720_3_1	294_3_1
598_2_14	190_2_47	574_2_56	65_3_1	135_5_1	279_3_1	85_5_94	167_2_1	47_2_209	859_2_32	524_0_697	183_5_292	1468_3_80	549_3_404	308_3_1	145_2_1	1093_3_7	464_2_72	1596_2_29	387_2_33	90_2_1	101_3_1	813_3_8	37_5_548	50_2_1	518_5_2305	720_3_1	294_3_1
598_2_14	190_2_50	574_2_61	65_3_1	135_5_1	279_3_1	85_5_93	167_2_1	47_2_203	859_2_28	524_0_670	183_5_297	1468_3_77	549_3_405	308_3_1	145_2_1	1093_3_7	464_2_72	1596_2_26	387_2_25	90_2_1	101_3_1	813_3_9	37_5_520	50_2_1	518_5_2310	720_3_1	294_3_1
598_2_14	190_2_45	574_2_68	65_3_1	135_5_1	279_3_1	85_5_114	167_2_1	47_2_199	859_2_33	524_0_688	183_5_310	1468_3_72	549_3_415	308_3_1	145_2_1	1093_3_7	464_2_64	1596_2_23	387_2_25	90_2_1	101_3_1	813_3_8	37_5_503	50_2_1	518_5_2290	720_3_1	294_3_1
598_2_12	190_2_43	574_2_74	65_3_1	135_5_1	279_3_1	85_5_139	167_2_1	47_2_212	859_2_36	524_0_655	183_5_323	1468_3_74	549_3_407	308_3_1	145_2_1	1093_3_5	464_2_65	1596_2_23	387_2_19	90_2_1	101_3_1	813_3_5	37_5_486	50_2_1	518_5_2252	720_3_1	294_3_1
598_2_8	190_2_48	574_2_72	65_3_1	135_5_1	279_3_1	85_5_164	167_2_1	47_2_202	859_2_37	524_0_656	183_5_314	1468_3_87	549_3_420	308_3_1	145_2_1	1093_3_4	464_2_67	1596_2_25	387_2_24	90_2_1	101_3_1	813_3_5	37_5_487	50_2_1	518_5_2217	720_3_1	294_3_1
598_2_9	190_2_43	574_2_60	65_3_1	135_5_1	279_3_1	85_5_183	167_2_1	47_2_193	859_2_40	524_0_650	183_5_341	1468_3_90	549_3_415	308_3_1	145_2_1	1093_3_3	464_2_61	1596_2_24	387_2_25	90_2_1	101_3_1	813_3_5	37_5_484	50_2_1	518_5_2191	720_3_1	294_3_1
598_2_10	190_2_45	574_2_48	65_3_1	135_5_1	279_3_1	85_5_197	167_2_1	47_2_163	859_2_47	524_0_654	183_5_324	1468_3_86	549_3_409	308_3_1	145_2_1	1093_3_2	464_2_53	1596_2_26	387_2_31	90_2_1	101_3_1	813_3_5	37_5_475	50_2_1	518_5_2149	720_3_1	294_3_1
598_2_8	190_2_46	574_2_45	65_3_1	135_5_1	279_3_1	85_5_219	167_2_1	47_2_147	859_2_47	524_0_657	183_5_336	1468_3_75	549_3_396	308_3_1	145_2_1	1093_3_2	464_2_49	1596_2_26	387_2_36	90_2_1	101_3_1	813_3_9	37_5_473	50_2_1	518_5_2127	720_3_1	294_3_1
598_2_7	190_2_40	574_2_48	65_3_1	135_5_1	279_3_1	85_5_219	167_2_1	47_2_134	859_2_47	524_0_628	183_5_332	1468_3_75	549_3_394	308_3_1	145_2_1	1093_3_2	464_2_44	1596_2_27	387_2_36	90_2_1	101_3_1	813_3_12	37_5_456	50_2_1	518_5_2161	720_3_1	294_3_1
598_2_8	190_2_35	574_2_45	65_3_1	135_5_1	279_3_1	85_5_218	167_2_1	47_2_146	859_2_45	524_0_660	183_5_349	1468_3_73	549_3_380	308_3_1	145_2_1	1093_3_1	464_2_40	1596_2_28	387_2_40	90_2_1	101_3_1	813_3_14	37_5_467	50_2_1	518_5_2167	720_3_1	294_3_1
598_2_11	190_2_36	574_2_46	65_3_1	135_5_1	279_3_1	85_5_208	167_2_1	47_2_135	859_2_45	524_0_687	183_5_361	1468_3_80	549_3_374	145_2_1	464_2_33	1596_2_32	387_2_52	90_2_1	101_3_1	813_3_13	37_5_460	50_2_1	518_5_2206	720_3_1	294_3_1
598_2_13	190_2_35	574_2_46	65_3_1	135_5_1	279_3_1	85_5_178	167_2_1	47_2_124	859_2_34	524_0_683	183_5_369	1468_3_84	549_3_383	145_2_1	464_2_36	1596_2_35	387_2_56	90_2_1	101_3_1	813_3_15	37_5_474	50_2_1	518_5_2260	720_3_1	294_3_1
598_2_13	190_2_35	574_2_41	65_3_1	135_5_1	279_3_1	85_5_157	167_2_1	47_2_139	859_2_34	524_0_630	183_5_372	1468_3_84	549_3_375	145_2_1	464_2_39	1596_2_32	387_2_49	90_2_1	101_3_1	813_3_15	37_5_489	50_2_1	518_5_2243	720_3_1	294_3_1
598_2_14	190_2_40	574_2_38	65_3_1	135_5_1	279_3_1	85_5_143	167_2_1	47_2_137	859_2_35	524_0_603	183_5_370	1468_3_92	549_3_392	145_2_1	464_2_42	1596_2_32	387_2_49	90_2_1	101_3_1	813_3_13	37_5_493	50_2_1	518_5_2210	720_3_1	294_3_1
598_2_13	190_2_39	574_2_32	65_3_1	135_5_1	279_3_1	85_5_132	167_2_1	47_2_129	859_2_35	524_0_577	183_5_333	1468_3_110	549_3_403	145_2_1	464_2_42	1596_2_36	387_2_47	90_2_1	101_3_1	813_3_9	37_5_479	50_2_1	518_5_2248	720_3_1	294_3_1
598_2_15	190_2_36	574_2_29	65_3_1	135_5_1	279_3_1	85_5_129	167_2_1	47_2_127	859_2_35	524_0_558	183_5_316	1468_3_111	549_3_419	145_2_1	464_2_48	1596_2_35	387_2_48	90_2_1	101_3_1	813_3_7	37_5_482	50_2_1	518_5_2211	720_3_1	294_3_1
598_2_16	190_2_32	574_2_23	65_3_1	135_5_1	279_3_1	85_5_128	167_2_1	47_2_118	859_2_42	524_0_575	183_5_326	1468_3_120	549_3_430	145_2_1	464_2_54	1596_2_37	387_2_50	90_2_1	101_3_1	813_3_7	37_5_477	50_2_1	518_5_2224	720_3_1	294_3_1
598_2_21	190_2_31	574_2_22	65_3_1	135_5_1	279_3_1	85_5_122	167_2_1	47_2_123	859_2_53	524_0_517	183_5_331	1468_3_113	549_3_444	145_2_1	464_2_58	1596_2_33	387_2_51	90_2_1	101_3_1	813_3_9	37_5_489	50_2_1	518_5_2276	720_3_1	294_3_1
598_2_22	190_2_31	574_2_25	65_3_1	135_5_1	279_3_1	85_5_118	167_2_1	47_2_121	859_2_60	524_0_475	183_5_336	1468_3_111	549_3_458	145_2_1	464_2_66	1596_2_35	387_2_48	90_2_1	101_3_1	813_3_10	37_5_512	50_2_1	518_5_2309	720_3_1	294_3_1
598_2_30	190_2_31	574_2_25	65_3_1	135_5_1	279_3_1	85_5_124	167_2_1	47_2_110	859_2_78	524_0_446	183_5_332	1468_3_97	549_3_485	145_2_1	464_2_64	1596_2_41	387_2_50	90_2_1	101_3_1	813_3_13	37_5_554	50_2_1	518_5_2362	720_3_1	294_3_1
598_2_28	190_2_35	574_2_26	65_3_1	135_5_1	279_3_1	85_5_104	167_2_1	47_2_106	859_2_88	524_0_456	183_5_345	1468_3_89	549_3_469	145_2_1	464_2_58	1596_2_41	387_2_47	90_2_1	101_3_1	813_3_12	37_5_590	50_2_1	518_5_2396	720_3_1	294_3_1
598_2_28	190_2_40	574_2_25	65_3_1	135_5_1	279_3_1	85_5_97	167_2_1	47_2_102	859_2_94	524_0_483	183_5_364	1468_3_86	549_3_468	145_2_1	464_2_51	1596_2_42	387_2_41	90_2_1	101_3_1	813_3_17	37_5_588	50_2_1	518_5_2445	720_3_1	294_3_1
598_2_23	190_2_38	574_2_25	65_3_1	135_5_1	279_3_1	85_5_100	167_2_1	47_2_99	859_2_88	524_0_456	183_5_366	1468_3_72	549_3_470	145_2_1	464_2_47	1596_2_41	387_2_35	90_2_1	101_3_1	813_3_27	37_5_578	50_2_1	518_5_2448	720_3_1	294_3_1
598_2_19	190_2_37	574_2_21	65_3_1	135_5_1	279_3_1	85_5_101	167_2_1	47_2_98	859_2_98	524_0_426	183_5_376	1468_3_64	549_3_467	145_2_1	464_2_47	1596_2_35	387_2_36	90_2_1	101_3_1	813_3_31	37_5_550	50_2_1	518_5_2450	720_3_1	294_3_1
598_2_22	190_2_32	574_2_21	65_3_1	135_5_1	279_3_1	85_5_99	167_2_1	47_2_103	859_2_93	524_0_445	183_5_373	1468_3_65	549_3_455	145_2_1	464_2_55	1596_2_40	387_2_28	90_2_1	101_3_1	813_3_38	37_5_523	50_2_1	518_5_2446	720_3_1	294_3_1
598_2_24	190_2_26	574_2_22	65_3_1	135_5_1	279_3_1	85_5_101	167_2_1	47_2_95	859_2_88	524_0_463	183_5_387	1468_3_58	549_3_463	145_2_1	464_2_56	1596_2_40	387_2_27	90_2_1	101_3_1	813_3_39	37_5_516	50_2_1	518_5_2404	720_3_1	294_3_1
598_2_19	190_2_26	574_2_20	65_3_1	135_5_1	279_3_1	85_5_95	167_2_1	47_2_93	859_2_65	524_0_447	183_5_377	1468_3_52	549_3_460	145_2_1	464_2_63	1596_2_40	387_2_29	90_2_1	101_3_1	813_3_35	37_5_488	50_2_1	518_5_2454	720_3_1	294_3_1
598_2_21	190_2_25	574_2_20	65_3_1	135_5_1	279_3_1	85_5_84	167_2_1	47_2_113	859_2_61	524_0_419	183_5_353	1468_3_54	549_3_449	145_2_1	464_2_71	1596_2_35	387_2_29	90_2_1	101_3_1	813_3_39	37_5_507	50_2_1	518_5_2444	720_3_1	294_3_1
598_2_24	190_2_24	574_2_22	65_3_1	135_5_1	279_3_1	85_5_97	167_2_1	47_2_126	859_2_54	524_0_394	183_5_335	1468_3_58	549_3_441	145_2_1	464_2_77	1596_2_29	387_2_31	90_2_1	101_3_1	813_3_40	37_5_503	50_2_1	518_5_2413	720_3_1	294_3_1
598_2_24	190_2_19	574_2_20	65_3_1	135_5_1	279_3_1	85_5_106	167_2_1	47_2_134	859_2_41	524_0_422	183_5_280	1468_3_59	549_3_441	145_2_1	464_2_90	1596_2_17	387_2_31	90_2_1	101_3_1	813_3_44	37_5_515	50_2_1	518_5_2425	720_3_1	294_3_1
598_2_23	190_2_16	574_2_18	65_3_1	135_5_1	279_3_1	85_5_104	167_2_1	47_2_146	859_2_27	524_0_473	183_5_249	1468_3_71	549_3_445	145_2_1	464_2_88	1596_2_13	387_2_30	90_2_1	101_3_1	813_3_48	37_5_535	50_2_1	518_5_2424	720_3_1	294_3_1
598_2_24	190_2_18	574_2_22	65_3_1	135_5_1	279_3_1	85_5_109	167_2_1	47_2_144	859_2_29	524_0_514	183_5_225	1468_3_77	549_3_471	145_2_1	464_2_86	1596_2_11	387_2_32	90_2_1	101_3_1	813_3_49	37_5_540	50_2_1	518_5_2450	720_3_1	294_3_1
598_2_22	190_2_17	574_2_20	65_3_1	135_5_1	279_3_1	85_5_110	167_2_1	47_2_147	859_2_33	524_0_549	183_5_201	1468_3_88	549_3_493	145_2_1	464_2_91	1596_2_6	387_2_30	90_2_1	101_3_1	813_3_38	37_5_522	50_2_1	518_5_2536	720_3_1	294_3_1
598_2_24	190_2_15	574_2_17	65_3_1	135_5_1	279_3_1	85_5_107	167_2_1	47_2_150	859_2_41	524_0_536	183_5_211	1468_3_98	549_3_514	145_2_1	464_2_92	1596_2_8	387_2_33	90_2_1	101_3_1	813_3_34	37_5_482	50_2_1	518_5_2617	720_3_1	294_3_1
598_2_20	190_2_18	574_2_16	65_3_1	135_5_1	279_3_1	85_5_114	167_2_1	47_2_152	859_2_49	524_0_530	183_5_228	1468_3_96	549_3_516	145_2_1	464_2_83	1596_2_9	387_2_29	90_2_1	101_3_1	813_3_31	37_5_390	50_2_1	518_5_2661	720_3_1	294_3_1
598_2_18	190_2_21	574_2_17	65_3_1	135_5_1	279_3_1	85_5_102	167_2_1	47_2_155	859_2_48	524_0_568	183_5_246	1468_3_103	549_3_507	145_2_1	464_2_73	1596_2_15	387_2_30	90_2_1	101_3_1	813_3_33	37_5_367	50_2_1	518_5_2649	720_3_1	294_3_1
598_2_14	190_2_23	574_2_14	65_3_1	135_5_1	279_3_1	85_5_79	167_2_1	47_2_152	859_2_54	524_0_559	183_5_273	1468_3_109	549_3_487	145_2_1	464_2_68	1596_2_22	387_2_33	90_2_1	101_3_1	813_3_43	37_5_351	50_2_1	518_5_2639	720_3_1	294_3_1
598_2_9	190_2_25	574_2_11	65_3_1	135_5_1	279_3_1	85_5_72	167_2_1	47_2_160	859_2_52	524_0_576	183_5_299	1468_3_111	549_3_468	145_2_1	464_2_59	1596_2_19	387_2_30	90_2_1	101_3_1	813_3_37	37_5_342	50_2_1	518_5_2600	720_3_1	294_3_1
598_2_7	190_2_30	574_2_11	65_3_1	135_5_1	279_3_1	85_5_66	167_2_1	47_2_153	859_2_43	524_0_606	183_5_309	1468_3_118	549_3_444	145_2_1	464_2_64	1596_2_18	387_2_27	90_2_1	101_3_1	813_3_38	37_5_339	50_2_1	518_5_2559	720_3_1	294_3_1
598_2_7	190_2_29	574_2_13	65_3_1	135_5_1	279_3_1	85_5_65	167_2_1	47_2_149	859_2_41	524_0_597	183_5_330	1468_3_125	549_3_420	145_2_1	464_2_62	1596_2_14	387_2_28	90_2_1	101_3_1	813_3_38	37_5_347	50_2_1	518_5_2545	720_3_1	294_3_1
598_2_7	190_2_25	574_2_10	65_3_1	135_5_1	279_3_1	85_5_74	167_2_1	47_2_151	859_2_38	524_0_564	183_5_352	1468_3_130	549_3_396	145_2_1	464_2_66	1596_2_15	387_2_24	90_2_1	101_3_1	813_3_26	37_5_353	50_2_1	518_5_2550	720_3_1	294_3_1
598_2_7	190_2_27	574_2_14	65_3_1	135_5_1	279_3_1	85_5_82	167_2_1	47_2_165	859_2_36	524_0_542	183_5_335	1468_3_134	549_3_398	145_2_1	464_2_69	1596_2_10	387_2_23	90_2_1	101_3_1	813_3_22	37_5_308	50_2_1	518_5_2568	720_3_1	294_3_1
598_2_10	190_2_24	574_2_17	65_3_1	135_5_1	279_3_1	85_5_78	167_2_1	47_2_164	859_2_30	524_0_539	183_5_308	1468_3_143	549_3_389	145_2_1	464_2_66	1596_2_6	387_2_20	90_2_1	101_3_1	813_3_18	37_5_287	50_2_1	518_5_2685	720_3_1	294_3_1
598_2_16	190_2_21	574_2_17	65_3_1	135_5_1	279_3_1	85_5_74	167_2_1	47_2_158	859_2_29	524_0_540	183_5_297	1468_3_151	549_3_390	145_2_1	464_2_69	1596_2_5	387_2_17	90_2_1	101_3_1	813_3_16	37_5_285	50_2_1	518_5_2734	720_3_1	294_3_1
598_2_16	190_2_17	574_2_22	65_3_1	135_5_1	279_3_1	85_5_75	167_2_1	47_2_153	859_2_27	524_0_545	183_5_279	1468_3_146	549_3_398	145_2_1	464_2_74	1596_2_4	387_2_16	90_2_1	101_3_1	813_3_16	37_5_261	50_2_1	518_5_2732	720_3_1	294_3_1
598_2_13	190_2_17	574_2_23	65_3_1	135_5_1	279_3_1	85_5_66	167_2_1	47_2_157	859_2_24	524_0_586	183_5_281	1468_3_154	549_3_397	145_2_1	464_2_77	1596_2_4	387_2_15	90_2_1	101_3_1	813_3_10	37_5_233	50_2_1	518_5_2703	720_3_1	294_3_1
598_2_11	190_2_20	574_2_31	65_3_1	135_5_1	279_3_1	85_5_52	167_2_1	47_2_149	859_2_20	524_0_602	183_5_283	1468_3_140	549_3_384	145_2_1	464_2_77	1596_2_3	387_2_16	90_2_1	101_3_1	813_3_12	37_5_248	50_2_1	518_5_2684	720_3_1	294_3_1
598_2_10	190_2_17	574_2_31	65_3_1	135_5_1	279_3_1	85_5_35	167_2_1	47_2_150	859_2_18	524_0_576	183_5_318	1468_3_141	549_3_377	145_2_1	464_2_83	1596_2_5	387_2_18	90_2_1	101_3_1	813_3_9	37_5_245	50_2_1	518_5_2641	720_3_1	294_3_1
598_2_6	190_2_16	574_2_28	65_3_1	135_5_1	279_3_1	85_5_27	167_2_1	47_2_146	859_2_12	524_0_537	183_5_322	1468_3_138	549_3_371	145_2_1	464_2_79	1596_2_6	387_2_20	90_2_1	101_3_1	813_3_6	37_5_242	50_2_1	518_5_2648	720_3_1	294_3_1
598_2_6	190_2_14	574_2_25	65_3_1	135_5_1	279_3_1	85_5_23	167_2_1	47_2_140	859_2_10	524_0_537	183_5_320	1468_3_128	549_3_345	145_2_1	464_2_86	1596_2_9	387_2_25	90_2_1	101_3_1	813_3_6	37_5_251	50_2_1	518_5_2690	720_3_1	294_3_1
598_2_4	190_2_15	574_2_28	65_3_1	135_5_1	279_3_1	85_5_18	167_2_1	47_2_134	859_2_16	524_0_566	183_5_321	1468_3_115	549_3_340	145_2_1	464_2_83	1596_2_17	387_2_26	90_2_1	101_3_1	813_3_4	37_5_247	50_2_1	518_5_2679	720_3_1	294_3_1
598_2_3	190_2_15	574_2_24	65_3_1	135_5_1	279_3_1	85_5_18	167_2_1	47_2_125	859_2_22	524_0_659	183_5_317	1468_3_114	549_3_348	145_2_1	464_2_78	1596_2_18	387_2_22	90_2_1	101_3_1	813_3_3	37_5_256	50_2_1	518_5_2697	720_3_1	294_3_1
598_2_1	190_2_16	574_2_17	65_3_1	135_5_1	279_3_1	85_5_17	167_2_1	47_2_110	859_2_22	524_0_782	183_5_317	1468_3_109	549_3_350	145_2_1	464_2_79	1596_2_16	387_2_21	90_2_1	101_3_1	813_3_4	37_5_266	50_2_1	518_5_2717	720_3_1	294_3_1
190_2_15	574_2_20	65_3_1	135_5_1	279_3_1	85_5_18	167_2_1	47_2_103	859_2_17	524_0_919	183_5_314	1468_3_113	549_3_333	145_2_1	464_2_75	1596_2_18	387_2_20	90_2_1	101_3_1	813_3_4	37_5_268	50_2_1	518_5_2731	720_3_1	294_3_1
190_2_14	574_2_16	65_3_1	135_5_1	279_3_1	85_5_17	167_2_1	47_2_92	859_2_14	524_0_1031	183_5_307	1468_3_116	549_3_330	145_2_1	464_2_65	1596_2_19	387_2_16	90_2_1	101_3_1	813_3_6	37_5_286	50_2_1	518_5_2703	720_3_1	294_3_1
190_2_17	574_2_13	65_3_1	135_5_1	279_3_1	85_5_24	167_2_1	47_2_79	859_2_17	524_0_1061	183_5_293	1468_3_122	549_3_322	145_2_1	464_2_68	1596_2_21	387_2_14	90_2_1	101_3_1	813_3_7	37_5_272	50_2_1	518_5_2726	720_3_1	294_3_1
190_2_18	574_2_12	65_3_1	135_5_1	279_3_1	85_5_30	167_2_1	47_2_70	859_2_18	524_0_946	183_5_316	1468_3_119	549_3_327	145_2_1	464_2_80	1596_2_19	387_2_15	90_2_1	101_3_1	813_3_7	37_5_287	50_2_1	518_5_2677	720_3_1	294_3_1
190_2_27	574_2_12	65_3_1	135_5_1	279_3_1	85_5_40	167_2_1	47_2_69	859_2_17	524_0_850	183_5_319	1468_3_118	549_3_329	145_2_1	464_2_84	1596_2_19	387_2_13	90_2_1	101_3_1	813_3_6	37_5_282	50_2_1	518_5_2645	720_3_1	294_3_1
190_2_22	574_2_9	65_3_1	135_5_1	279_3_1	85_5_43	167_2_1	47_2_64	859_2_17	524_0_754	183_5_332	1468_3_117	549_3_325	145_2_1	464_2_85	1596_2_17	387_2_12	90_2_1	101_3_1	813_3_4	37_5_292	50_2_1	518_5_2631	720_3_1	294_3_1
190_2_20	574_2_9	65_3_1	135_5_1	279_3_1	85_5_43	167_2_1	47_2_61	859_2_12	524_0_699	183_5_347	1468_3_111	549_3_327	145_2_1	464_2_85	1596_2_18	387_2_11	90_2_1	101_3_1	813_3_3	37_5_287	50_2_1	518_5_2617	720_3_1	294_3_1
190_2_18	574_2_8	65_3_1	135_5_1	85_5_45	167_2_1	47_2_70	859_2_11	524_0_776	183_5_353	1468_3_103	549_3_322	145_2_1	464_2_85	1596_2_16	387_2_11	90_2_1	101_3_1	37_5_300	50_2_1	518_5_2577	720_3_1	294_3_1
190_2_18	574_2_7	65_3_1	135_5_1	85_5_51	167_2_1	47_2_76	859_2_7	524_0_815	183_5_350	1468_3_97	549_3_307	145_2_1	464_2_82	1596_2_14	387_2_9	90_2_1	101_3_1	37_5_332	50_2_1	518_5_2653	720_3_1	294_3_1
190_2_13	574_2_3	65_3_1	135_5_1	85_5_45	167_2_1	47_2_87	859_2_9	524_0_923	183_5_331	1468_3_106	549_3_295	145_2_1	464_2_80	1596_2_14	387_2_10	90_2_1	101_3_1	37_5_356	50_2_1	518_5_2676	720_3_1	294_3_1
190_2_9	574_2_2	65_3_1	135_5_1	85_5_53	167_2_1	47_2_93	859_2_9	524_0_918	183_5_311	1468_3_109	549_3_272	145_2_1	464_2_79	1596_2_16	387_2_10	90_2_1	101_3_1	37_5_393	50_2_1	518_5_2662	720_3_1	294_3_1
190_2_12	574_2_4	65_3_1	135_5_1	85_5_45	167_2_1	47_2_95	859_2_7	524_0_931	183_5_296	1468_3_103	549_3_271	145_2_1	464_2_78	1596_2_21	387_2_4	90_2_1	101_3_1	37_5_416	50_2_1	518_5_2686	720_3_1	294_3_1
190_2_11	574_2_4	65_3_1	135_5_1	85_5_46	167_2_1	47_2_87	859_2_5	524_0_950	183_5_290	1468_3_101	549_3_238	145_2_1	464_2_78	1596_2_30	387_2_2	90_2_1	101_3_1	37_5_429	50_2_1	518_5_2670	720_3_1	294_3_1
190_2_10	574_2_5	65_3_1	135_5_1	85_5_38	167_2_1	47_2_84	859_2_3	524_0_1005	183_5_282	1468_3_87	549_3_227	145_2_1	464_2_73	1596_2_32	387_2_2	90_2_1	101_3_1	37_5_462	50_2_1	518_5_2573	720_3_1	294_3_1
145_2_1	65_3_1	101_3_1	183_5_287	47_2_87	135_5_1	387_2_1	37_5_465	190_2_9	574_2_6	524_0_1004	518_5_2484	1596_2_36	167_2_1	1468_3_92	720_3_1	464_2_74	90_2_1	294_3_1	549_3_226	85_5_42
145_2_1	65_3_1	101_3_1	183_5_282	47_2_88	135_5_1	387_2_1	37_5_465	190_2_9	574_2_6	524_0_1008	518_5_2441	1596_2_37	167_2_1	1468_3_89	720_3_1	464_2_71	90_2_1	294_3_1	549_3_236	85_5_43
101_3_1	65_3_1	135_5_1	183_5_266	47_2_86	37_5_490	190_2_7	574_2_6	524_0_982	518_5_2434	1596_2_36	167_2_1	1468_3_82	720_3_1	464_2_67	90_2_1	294_3_1	549_3_235	85_5_37
101_3_1	65_3_1	135_5_1	183_5_249	47_2_82	37_5_475	190_2_5	574_2_5	524_0_905	518_5_2463	1596_2_38	167_2_1	1468_3_65	720_3_1	464_2_65	90_2_1	294_3_1	549_3_239	85_5_30
101_3_1	65_3_1	135_5_1	183_5_242	47_2_70	37_5_487	190_2_3	574_2_4	524_0_831	518_5_2505	1596_2_36	167_2_1	1468_3_64	720_3_1	464_2_66	90_2_1	294_3_1	549_3_252	85_5_26
101_3_1	65_3_1	135_5_1	183_5_201	47_2_63	37_5_514	190_2_3	574_2_3	524_0_851	518_5_2503	1596_2_33	167_2_1	1468_3_56	720_3_1	464_2_69	90_2_1	294_3_1	549_3_257	85_5_18
101_3_1	65_3_1	135_5_1	183_5_185	47_2_62	37_5_519	190_2_1	574_2_3	524_0_950	518_5_2567	1596_2_31	167_2_1	1468_3_49	720_3_1	464_2_64	90_2_1	294_3_1	549_3_259	85_5_10
101_3_1	65_3_1	135_5_1	183_5_175	47_2_68	37_5_544	190_2_1	574_2_2	524_0_989	518_5_2645	1596_2_28	167_2_1	1468_3_55	720_3_1	464_2_63	90_2_1	294_3_1	549_3_244	85_5_7
101_3_1	65_3_1	135_5_1	183_5_173	47_2_74	37_5_562	574_2_1	524_0_964	518_5_2653	1596_2_21	167_2_1	1468_3_51	720_3_1	464_2_60	90_2_1	294_3_1	549_3_220	85_5_7
101_3_1	65_3_1	135_5_1	183_5_160	47_2_90	37_5_589	524_0_874	518_5_2683	1596_2_11	167_2_1	1468_3_51	720_3_1	464_2_62	90_2_1	294_3_1	549_3_216	85_5_9
101_3_1	65_3_1	135_5_1	183_5_173	47_2_101	37_5_601	524_0_833	518_5_2694	1596_2_10	167_2_1	1468_3_49	720_3_1	464_2_64	90_2_1	294_3_1	549_3_192	85_5_9
101_3_1	65_3_1	135_5_1	183_5_149	47_2_103	37_5_586	524_0_793	518_5_2690	1596_2_8	167_2_1	1468_3_43	720_3_1	464_2_69	90_2_1	294_3_1	549_3_169	85_5_12
101_3_1	65_3_1	135_5_1	183_5_162	47_2_100	37_5_578	524_0_841	518_5_2699	1596_2_3	167_2_1	1468_3_36	720_3_1	464_2_61	90_2_1	294_3_1	549_3_164	85_5_20
101_3_1	65_3_1	135_5_1	183_5_150	47_2_96	37_5_578	524_0_876	518_5_2653	1596_2_2	167_2_1	1468_3_32	720_3_1	464_2_58	90_2_1	294_3_1	549_3_145	85_5_26
101_3_1	65_3_1	135_5_1	183_5_151	47_2_95	37_5_583	524_0_903	518_5_2640	1596_2_3	167_2_1	1468_3_26	720_3_1	464_2_57	90_2_1	294_3_1	549_3_127	85_5_28
101_3_1	65_3_1	135_5_1	183_5_144	47_2_98	37_5_582	524_0_924	518_5_2655	1596_2_2	167_2_1	1468_3_22	720_3_1	464_2_59	90_2_1	294_3_1	549_3_126	85_5_27
101_3_1	65_3_1	135_5_1	183_5_148	47_2_90	37_5_578	524_0_939	518_5_2710	1596_2_2	167_2_1	1468_3_19	720_3_1	464_2_49	90_2_1	294_3_1	549_3_140	85_5_30
101_3_1	65_3_1	135_5_1	183_5_133	47_2_80	37_5_587	524_0_1000	518_5_2784	1596_2_3	167_2_1	1468_3_19	720_3_1	464_2_51	90_2_1	294_3_1	549_3_150	85_5_32
101_3_1	65_3_1	135_5_1	183_5_118	47_2_72	37_5_626	524_0_1020	518_5_2808	1596_2_3	167_2_1	1468_3_17	720_3_1	464_2_52	90_2_1	294_3_1	549_3_160	85_5_26
101_3_1	65_3_1	135_5_1	183_5_111	47_2_65	37_5_636	524_0_986	518_5_2846	1596_2_3	167_2_1	1468_3_13	720_3_1	464_2_49	90_2_1	294_3_1	549_3_171	85_5_21
101_3_1	65_3_1	135_5_1	183_5_107	47_2_54	37_5_679	524_0_965	518_5_2820	1596_2_1	167_2_1	1468_3_16	720_3_1	464_2_44	90_2_1	294_3_1	549_3_181	85_5_20
101_3_1	65_3_1	135_5_1	183_5_100	47_2_52	37_5_724	524_0_1015	518_5_2722	1596_2_1	167_2_1	1468_3_12	720_3_1	464_2_38	90_2_1	294_3_1	549_3_196	85_5_21
101_3_1	65_3_1	135_5_1	183_5_93	47_2_48	37_5_732	524_0_1056	518_5_2673	167_2_1	1468_3_12	720_3_1	464_2_33	294_3_1	549_3_204	85_5_25
101_3_1	65_3_1	135_5_1	183_5_82	47_2_52	37_5_714	524_0_1165	518_5_2640	167_2_1	1468_3_16	720_3_1	464_2_32	294_3_1	549_3_193	85_5_27
101_3_1	65_3_1	135_5_1	183_5_92	47_2_54	37_5_723	524_0_1263	518_5_2561	167_2_1	1468_3_15	720_3_1	464_2_31	294_3_1	549_3_185	85_5_29
101_3_1	65_3_1	135_5_1	183_5_93	47_2_65	37_5_754	524_0_1336	518_5_2542	167_2_1	1468_3_8	720_3_1	464_2_32	294_3_1	549_3_175	85_5_31
101_3_1	65_3_1	135_5_1	183_5_105	47_2_66	37_5_740	524_0_1377	518_5_2550	167_2_1	1468_3_4	720_3_1	464_2_31	294_3_1	549_3_166	85_5_32
101_3_1	65_3_1	135_5_1	183_5_115	47_2_61	37_5_739	524_0_1364	518_5_2510	167_2_1	1468_3_3	720_3_1	464_2_27	294_3_1	549_3_153	85_5_32
101_3_1	65_3_1	135_5_1	183_5_116	47_2_58	37_5_720	524_0_1430	518_5_2512	167_2_1	1468_3_3	720_3_1	464_2_23	294_3_1	549_3_141	85_5_27
101_3_1	65_3_1	135_5_1	183_5_114	47_2_51	37_5_685	524_0_1536	518_5_2468	167_2_1	1468_3_1	720_3_1	464_2_24	294_3_1	549_3_131	85_5_41
167_2_1	183_5_97	47_2_51	37_5_656	524_0_1591	518_5_2452	65_3_1	135_5_1	464_2_24	294_3_1	549_3_117	85_5_47
167_2_1	183_5_87	47_2_48	37_5_647	524_0_1698	518_5_2438	65_3_1	135_5_1	464_2_20	294_3_1	549_3_104	85_5_40
167_2_1	183_5_90	47_2_46	37_5_664	524_0_1734	518_5_2460	65_3_1	135_5_1	464_2_21	294_3_1	549_3_93	85_5_38
167_2_1	183_5_93	47_2_42	37_5_660	524_0_1776	518_5_2420	65_3_1	135_5_1	464_2_19	294_3_1	549_3_88	85_5_40
167_2_1	183_5_85	47_2_39	37_5_665	524_0_1747	518_5_2351	65_3_1	135_5_1	464_2_14	294_3_1	549_3_79	85_5_41
167_2_1	183_5_75	47_2_36	37_5_672	524_0_1712	518_5_2304	65_3_1	135_5_1	464_2_14	294_3_1	549_3_68	85_5_48
167_2_1	183_5_79	47_2_29	37_5_668	524_0_1676	518_5_2244	65_3_1	135_5_1	464_2_13	294_3_1	549_3_59	85_5_51
167_2_1	183_5_77	47_2_25	37_5_691	524_0_1646	518_5_2235	65_3_1	135_5_1	464_2_13	294_3_1	549_3_42	85_5_45
167_2_1	183_5_68	47_2_23	37_5_694	524_0_1647	518_5_2234	65_3_1	135_5_1	464_2_8	294_3_1	549_3_37	85_5_47
167_2_1	183_5_55	47_2_22	37_5_696	524_0_1603	518_5_2305	65_3_1	135_5_1	464_2_7	294_3_1	549_3_27	85_5_42
167_2_1	183_5_52	47_2_24	37_5_668	524_0_1596	518_5_2358	65_3_1	135_5_1	464_2_6	294_3_1	549_3_19	85_5_45
167_2_1	183_5_51	47_2_27	37_5_663	524_0_1619	518_5_2408	65_3_1	135_5_1	464_2_7	294_3_1	549_3_9	85_5_44
167_2_1	183_5_42	47_2_27	37_5_626	524_0_1605	518_5_2479	65_3_1	135_5_1	464_2_7	294_3_1	549_3_10	85_5_46
167_2_1	183_5_40	47_2_32	37_5_588	524_0_1565	518_5_2572	65_3_1	135_5_1	464_2_8	294_3_1	549_3_10	85_5_48
167_2_1	183_5_33	47_2_30	37_5_535	524_0_1468	518_5_2619	65_3_1	135_5_1	464_2_10	294_3_1	549_3_10	85_5_47
167_2_1	183_5_40	47_2_30	37_5_519	524_0_1405	518_5_2683	65_3_1	135_5_1	464_2_11	294_3_1	549_3_8	85_5_49
167_2_1	183_5_37	47_2_26	37_5_516	524_0_1391	518_5_2726	65_3_1	135_5_1	464_2_12	294_3_1	549_3_10	85_5_48
167_2_1	183_5_43	47_2_24	37_5_500	524_0_1330	518_5_2762	65_3_1	135_5_1	464_2_13	294_3_1	549_3_7	85_5_51
167_2_1	183_5_44	47_2_19	37_5_511	524_0_1294	518_5_2791	65_3_1	135_5_1	464_2_12	294_3_1	549_3_4	85_5_57
167_2_1	183_5_41	47_2_17	37_5_488	524_0_1327	518_5_2798	65_3_1	135_5_1	464_2_11	294_3_1	549_3_4	85_5_51
167_2_1	183_5_43	47_2_17	37_5_474	524_0_1292	518_5_2846	65_3_1	135_5_1	464_2_10	294_3_1	549_3_3	85_5_51
167_2_1	183_5_39	47_2_16	37_5_485	524_0_1320	518_5_2869	65_3_1	135_5_1	464_2_8	294_3_1	549_3_1	85_5_48
183_5_40	47_2_13	37_5_502	524_0_1310	518_5_2827	135_5_1	464_2_8	167_2_1	85_5_44
183_5_39	47_2_12	37_5_514	524_0_1288	518_5_2844	135_5_1	464_2_9	167_2_1	85_5_44
183_5_42	47_2_12	37_5_552	524_0_1259	518_5_2844	135_5_1	464_2_12	167_2_1	85_5_35
183_5_46	47_2_11	37_5_592	524_0_1226	518_5_2832	135_5_1	464_2_12	167_2_1	85_5_39
183_5_56	47_2_11	37_5_612	524_0_1176	518_5_2832	135_5_1	464_2_11	167_2_1	85_5_45
183_5_56	47_2_11	37_5_624	524_0_1142	518_5_2820	135_5_1	464_2_11	167_2_1	85_5_44
183_5_56	47_2_9	37_5_621	524_0_1178	518_5_2821	135_5_1	464_2_10	167_2_1	85_5_40
183_5_53	47_2_4	37_5_598	524_0_1198	518_5_2850	135_5_1	464_2_10	167_2_1	85_5_42
183_5_47	47_2_2	37_5_548	524_0_1193	518_5_2887	135_5_1	464_2_10	167_2_1	85_5_40
518_5_2944	464_2_9	37_5_543	524_0_1128	183_5_36	135_5_1	167_2_1	85_5_41
518_5_2953	464_2_6	37_5_546	524_0_996	183_5_24	135_5_1	167_2_1	85_5_31
518_5_2986	464_2_8	37_5_537	524_0_883	183_5_16	135_5_1	167_2_1	85_5_37
518_5_3009	464_2_12	37_5_539	524_0_732	183_5_10	135_5_1	167_2_1	85_5_37
518_5_3058	464_2_18	37_5_520	524_0_676	183_5_10	135_5_1	167_2_1	85_5_39
518_5_3096	464_2_28	37_5_503	524_0_651	183_5_11	135_5_1	167_2_1	85_5_40
518_5_3140	464_2_35	37_5_478	524_0_656	183_5_12	135_5_1	167_2_1	85_5_46
518_5_3194	464_2_43	37_5_452	524_0_640	183_5_12	135_5_1	167_2_1	85_5_44
518_5_3298	464_2_50	37_5_447	524_0_591	183_5_18	135_5_1	167_2_1	85_5_51
518_5_3304	464_2_58	37_5_437	524_0_565	183_5_29	135_5_1	167_2_1	85_5_54
518_5_3303	464_2_72	37_5_401	524_0_647	183_5_38	135_5_1	167_2_1	85_5_50
518_5_3268	464_2_77	37_5_393	524_0_732	183_5_54	135_5_1	167_2_1	85_5_46
518_5_3241	464_2_87	37_5_397	524_0_817	183_5_73	135_5_1	167_2_1	85_5_43
518_5_3211	464_2_93	37_5_401	524_0_875	183_5_84	135_5_1	167_2_1	85_5_37
518_5_3200	464_2_96	37_5_425	524_0_888	183_5_85	135_5_1	167_2_1	85_5_35
518_5_3132	464_2_103	37_5_466	524_0_894	183_5_76	135_5_1	167_2_1	85_5_35
518_5_3093	464_2_103	37_5_529	524_0_964	183_5_80	135_5_1	167_2_1	85_5_26
518_5_3081	464_2_102	37_5_569	524_0_1052	183_5_76	135_5_1	167_2_1	85_5_16
518_5_3035	464_2_95	37_5_591	524_0_1175	183_5_65	135_5_1	167_2_1	85_5_16
518_5_2968	464_2_92	37_5_607	524_0_1262	183_5_50	135_5_1	167_2_1	85_5_14
518_5_2978	464_2_84	37_5_600	524_0_1298	183_5_47	135_5_1	167_2_1	85_5_17
518_5_2904	464_2_77	37_5_583	524_0_1355	183_5_45	135_5_1	167_2_1	85_5_22
518_5_2884	464_2_71	37_5_573	524_0_1352	183_5_44	135_5_1	167_2_1	85_5_20
518_5_2877	464_2_63	37_5_577	524_0_1309	183_5_42	135_5_1	167_2_1	85_5_23
518_5_2856	464_2_58	37_5_580	524_0_1222	183_5_40	135_5_1	167_2_1	85_5_29
518_5_2874	464_2_54	37_5_572	524_0_1241	183_5_41	135_5_1	167_2_1	85_5_29
518_5_2808	464_2_49	37_5_571	524_0_1266	183_5_46	135_5_1	167_2_1	85_5_32
518_5_2774	464_2_48	37_5_555	524_0_1290	183_5_48	135_5_1	167_2_1	85_5_32
518_5_2809	464_2_50	37_5_593	524_0_1266	183_5_51	135_5_1	167_2_1	85_5_35
518_5_2745	464_2_51	37_5_627	524_0_1229	183_5_50	135_5_1	167_2_1	85_5_35
518_5_2718	464_2_50	37_5_624	524_0_1165	183_5_47	135_5_1	167_2_1	85_5_35
518_5_2729	464_2_45	37_5_649	524_0_1047	183_5_54	135_5_1	167_2_1	85_5_37
518_5_2787	464_2_42	37_5_647	524_0_957	183_5_51	135_5_1	167_2_1	85_5_46
518_5_2862	464_2_38	37_5_640	524_0_929	183_5_43	135_5_1	167_2_1	85_5_36
518_5_2938	464_2_29	37_5_633	524_0_880	183_5_32	135_5_1	167_2_1	85_5_35
518_5_2962	464_2_22	37_5_602	524_0_878	183_5_28	135_5_1	167_2_1	85_5_36
518_5_3032	464_2_18	37_5_602	524_0_920	183_5_25	135_5_1	167_2_1	85_5_30
518_5_3077	464_2_16	37_5_610	524_0_1015	183_5_27	135_5_1	167_2_1	85_5_33
518_5_3017	464_2_12	37_5_621	524_0_1102	183_5_27	135_5_1	167_2_1	85_5_36
518_5_2997	464_2_10	37_5_637	524_0_1158	183_5_28	135_5_1	167_2_1	85_5_39
518_5_3002	464_2_10	37_5_644	524_0_1140	183_5_33	135_5_1	167_2_1	85_5_39
518_5_3001	464_2_10	37_5_665	524_0_1105	183_5_34	135_5_1	167_2_1	85_5_31
518_5_2969	464_2_11	37_5_696	524_0_1078	183_5_32	135_5_1	167_2_1	85_5_36
518_5_2964	464_2_14	37_5_680	524_0_1018	183_5_31	135_5_1	167_2_1	85_5_40
518_5_2944	464_2_18	37_5_700	524_0_956	183_5_25	135_5_1	167_2_1	85_5_32
518_5_2942	464_2_26	37_5_720	524_0_836	183_5_23	135_5_1	167_2_1	85_5_31
518_5_2911	464_2_35	37_5_714	524_0_762	183_5_17	135_5_1	167_2_1	85_5_32
518_5_2912	464_2_44	37_5_717	524_0_668	183_5_15	135_5_1	167_2_1	85_5_31
518_5_2951	464_2_50	37_5_690	524_0_610	183_5_15	135_5_1	167_2_1	85_5_30
518_5_2970	464_2_50	37_5_720	524_0_578	183_5_21	135_5_1	167_2_1	85_5_27
518_5_2961	464_2_47	37_5_715	524_0_600	183_5_20	135_5_1	167_2_1	85_5_29
518_5_2961	464_2_41	37_5_738	524_0_644	183_5_25	135_5_1	167_2_1	85_5_26
518_5_2927	464_2_39	37_5_753	524_0_634	183_5_30	135_5_1	167_2_1	85_5_25
518_5_2919	464_2_38	37_5_804	524_0_641	183_5_39	135_5_1	167_2_1	85_5_22
518_5_2929	464_2_39	37_5_801	524_0_692	183_5_39	135_5_1	167_2_1	85_5_15
518_5_2922	464_2_40	37_5_820	524_0_755	183_5_37	135_5_1	167_2_1	85_5_6
518_5_2887	464_2_44	37_5_815	524_0_827	183_5_40	135_5_1	167_2_1	85_5_5
518_5_2855	464_2_45	37_5_781	524_0_871	183_5_38	135_5_1	167_2_1	85_5_1
518_5_2799	464_2_42	37_5_765	524_0_914	183_5_50	135_5_1	167_2_1
518_5_2809	464_2_41	37_5_771	524_0_867	183_5_50	135_5_1	167_2_1
518_5_2737	464_2_39	37_5_798	524_0_844	183_5_55	135_5_1	167_2_1
518_5_2691	464_2_42	37_5_824	524_0_809	183_5_55	135_5_1	167_2_1
518_5_2712	464_2_38	37_5_837	524_0_753	183_5_53	135_5_1	167_2_1
518_5_2724	464_2_40	37_5_853	524_0_746	183_5_47	135_5_1	167_2_1
518_5_2744	464_2_33	37_5_854	524_0_788	183_5_44	135_5_1	167_2_1
518_5_2762	464_2_36	37_5_892	524_0_839	183_5_40	135_5_1	167_2_1
518_5_2752	464_2_35	37_5_914	524_0_906	183_5_35	135_5_1	167_2_1
518_5_2703	464_2_31	37_5_898	524_0_935	183_5_35	135_5_1	167_2_1
518_5_2748	464_2_26	37_5_863	524_0_954	183_5_34	135_5_1	167_2_1
518_5_2804	464_2_23	37_5_810	524_0_915	183_5_41	135_5_1	167_2_1
518_5_2839	464_2_20	37_5_799	524_0_877	183_5_40	135_5_1	167_2_1
518_5_2828	464_2_11	37_5_811	524_0_842	183_5_41	135_5_1	167_2_1
518_5_2802	464_2_7	37_5_813	524_0_833	183_5_38	135_5_1	167_2_1
518_5_2782	464_2_6	37_5_825	524_0_936	183_5_31	135_5_1	167_2_1
518_5_2702	464_2_7	37_5_826	524_0_1012	183_5_38	135_5_1	167_2_1
518_5_2554	464_2_6	37_5_800	524_0_1079	183_5_34	135_5_1	167_2_1
518_5_2564	464_2_5	37_5_779	524_0_1102	183_5_35	135_5_1	167_2_1
518_5_2619	464_2_6	37_5_775	524_0_1106	183_5_45	135_5_1	167_2_1
518_5_2711	464_2_5	37_5_772	524_0_1111	183_5_49	135_5_1	167_2_1
518_5_2756	464_2_5	37_5_764	524_0_1092	183_5_64	135_5_1	167_2_1
518_5_2804	464_2_4	37_5_749	524_0_1067	183_5_59	135_5_1	167_2_1
518_5_2829	464_2_2	37_5_753	524_0_1030	183_5_54	135_5_1	167_2_1
524_0_997	518_5_2852	37_5_753	135_5_1	183_5_57
524_0_951	518_5_2888	37_5_720	135_5_1	183_5_57
524_0_986	518_5_2896	37_5_722	135_5_1	183_5_58
524_0_980	518_5_2862	37_5_729	135_5_1	183_5_50
524_0_981	518_5_2840	37_5_728	135_5_1	183_5_41
524_0_957	518_5_2847	37_5_700	135_5_1	183_5_41
524_0_884	518_5_2813	37_5_703	135_5_1	183_5_38
524_0_831	518_5_2832	37_5_706	135_5_1	183_5_40
524_0_787	518_5_2845	37_5_717	135_5_1	183_5_37
524_0_779	518_5_2850	37_5_723	135_5_1	183_5_35
524_0_784	518_5_2886	37_5_731	135_5_1	183_5_32
524_0_793	518_5_2934	37_5_737	135_5_1	183_5_32
524_0_770	518_5_2947	37_5_780	135_5_1	183_5_35
524_0_734	518_5_3011	37_5_773	135_5_1	183_5_39
524_0_713	518_5_3038	37_5_791	135_5_1	183_5_42
524_0_707	518_5_3077	37_5_785	135_5_1	183_5_37
524_0_642	518_5_3092	37_5_763	135_5_1	183_5_33
524_0_558	518_5_3064	37_5_762	135_5_1	183_5_23
524_0_506	518_5_3016	37_5_748	135_5_1	183_5_13
524_0_570	518_5_2992	37_5_725	135_5_1	183_5_11
524_0_644	518_5_2935	37_5_728	135_5_1	183_5_7
524_0_724	518_5_2878	37_5_749	135_5_1	183_5_6
524_0_717	518_5_2887	37_5_786	135_5_1	183_5_7
524_0_663	518_5_2979	37_5_819	135_5_1	183_5_6
524_0_529	518_5_3027	37_5_809	135_5_1	183_5_6
524_0_430	518_5_3053	37_5_800	135_5_1	183_5_6
524_0_346	518_5_3079	37_5_780	135_5_1	183_5_8
524_0_286	518_5_3139	37_5_763	135_5_1	183_5_12
524_0_298	518_5_3211	37_5_765	135_5_1	183_5_16
524_0_339	518_5_3212	37_5_728	135_5_1	183_5_17
524_0_380	518_5_3275	37_5_667	135_5_1	183_5_15
524_0_421	518_5_3300	37_5_610	135_5_1	183_5_24
524_0_391	518_5_3293	37_5_576	135_5_1	183_5_30
524_0_362	518_5_3273	37_5_557	135_5_1	183_5_28
524_0_234	518_5_3247	37_5_605	135_5_1	183_5_30
524_0_195	518_5_3251	37_5_650	135_5_1	183_5_42
524_0_145	518_5_3262	37_5_709	135_5_1	183_5_49
524_0_125	518_5_3296	37_5_732	135_5_1	183_5_47
524_0_122	518_5_3254	37_5_747	135_5_1	183_5_53
524_0_123	518_5_3255	37_5_748	135_5_1	183_5_45
524_0_104	518_5_3242	37_5_744	135_5_1	183_5_39
524_0_67	518_5_3237	37_5_746	135_5_1	183_5_32
524_0_42	518_5_3252	37_5_749	135_5_1	183_5_22
524_0_36	518_5_3313	37_5_749	135_5_1	183_5_9
524_0_48	518_5_3343	37_5_699	135_5_1	183_5_7
524_0_55	518_5_3394	37_5_713	135_5_1	183_5_4
524_0_45	518_5_3418	37_5_713	135_5_1	183_5_7
524_0_42	518_5_3433	37_5_727	135_5_1	183_5_7
524_0_36	518_5_3487	37_5_698	135_5_1	183_5_8
524_0_25	518_5_3508	37_5_695	135_5_1	183_5_11
524_0_15	518_5_3512	37_5_677	135_5_1	183_5_15
524_0_3	518_5_3487	37_5_673	135_5_1	183_5_17
518_5_3420	37_5_673	135_5_1	183_5_20
518_5_3391	37_5_710	135_5_1	183_5_25
518_5_3383	37_5_740	135_5_1	183_5_25
518_5_3352	37_5_824	135_5_1	183_5_24
518_5_3346	37_5_854	135_5_1	183_5_24
518_5_3300	37_5_869	135_5_1	183_5_18
518_5_3254	37_5_893	135_5_1	183_5_12
518_5_3144	37_5_894	135_5_1	183_5_13
518_5_3184	37_5_844	135_5_1	183_5_16
518_5_3239	37_5_822	135_5_1	183_5_14
518_5_3330	37_5_768	135_5_1	183_5_19
518_5_3396	37_5_755	135_5_1	183_5_23
518_5_3471	37_5_705	135_5_1	183_5_28
518_5_3511	37_5_682	135_5_1	183_5_34
518_5_3494	37_5_662	135_5_1	183_5_38
518_5_3492	37_5_664	135_5_1	183_5_42
518_5_3445	37_5_647	135_5_1	183_5_50
518_5_3399	37_5_621	135_5_1	183_5_50
518_5_3350	37_5_634	135_5_1	183_5_58
518_5_3307	37_5_633	135_5_1	183_5_55
518_5_3364	37_5_663	135_5_1	183_5_55
518_5_3347	37_5_688	135_5_1	183_5_51
518_5_3323	37_5_739	135_5_1	183_5_46
518_5_3326	37_5_766	135_5_1	183_5_38
518_5_3344	37_5_770	135_5_1	183_5_30
518_5_3380	37_5_747	135_5_1	183_5_26
518_5_3440	37_5_727	135_5_1	183_5_22
518_5_3442	37_5_712	135_5_1	183_5_17
518_5_3455	37_5_702	135_5_1	183_5_22
518_5_3412	37_5_658	135_5_1	183_5_21
518_5_3412	37_5_643	135_5_1	183_5_27
518_5_3450	37_5_639	135_5_1	183_5_29
518_5_3420	37_5_619	135_5_1	183_5_36
518_5_3430	37_5_586	135_5_1	183_5_36
518_5_3463	37_5_578	135_5_1	183_5_43
518_5_3433	37_5_576	135_5_1	183_5_46
518_5_3496	37_5_593	135_5_1	183_5_40
518_5_3466	37_5_616	135_5_1	183_5_40
518_5_3477	37_5_606	135_5_1	183_5_36
518_5_3489	37_5_603	135_5_1	183_5_41
518_5_3505	37_5_608	135_5_1	183_5_41
518_5_3530	37_5_601	135_5_1	183_5_39
518_5_3497	37_5_591	135_5_1	183_5_43
518_5_3462	37_5_560	135_5_1	183_5_38
518_5_3384	37_5_587	135_5_1	183_5_38
518_5_3356	37_5_625	135_5_1	183_5_42
518_5_3308	37_5_661	135_5_1	183_5_40
518_5_3270	37_5_661	135_5_1	183_5_33
518_5_3267	37_5_730	135_5_1	183_5_34
518_5_3289	37_5_774	135_5_1	183_5_39
518_5_3319	37_5_763	135_5_1	183_5_43
518_5_3344	37_5_782	135_5_1	183_5_49
518_5_3378	37_5_743	135_5_1	183_5_53
518_5_3398	37_5_702	135_5_1	183_5_65
518_5_3416	37_5_652	135_5_1	183_5_71
518_5_3442	37_5_594	135_5_1	183_5_83
518_5_3462	37_5_542	135_5_1	183_5_94
518_5_3483	37_5_501	135_5_1	183_5_95
518_5_3486	37_5_463	135_5_1	183_5_86
518_5_3503	37_5_476	135_5_1	183_5_71
518_5_3472	37_5_511	135_5_1	183_5_57
518_5_3510	37_5_560	135_5_1	183_5_42
518_5_3507	37_5_589	135_5_1	183_5_44
518_5_3489	37_5_625	135_5_1	183_5_47
518_5_3446	37_5_638	135_5_1	183_5_57
518_5_3340	37_5_669	135_5_1	183_5_65
518_5_3333	37_5_677	135_5_1	183_5_64
518_5_3380	37_5_662	135_5_1	183_5_60
518_5_3429	37_5_634	135_5_1	183_5_54
518_5_3489	37_5_594	135_5_1	183_5_60
518_5_3509	37_5_570	135_5_1	183_5_64
518_5_3512	37_5_533	135_5_1	183_5_63
518_5_3561	37_5_528	135_5_1	183_5_55
518_5_3601	37_5_506	135_5_1	183_5_38
518_5_3586	37_5_527	135_5_1	183_5_35
518_5_3606	37_5_567	135_5_1	183_5_39
518_5_3567	37_5_576	135_5_1	183_5_51
518_5_3470	37_5_623	135_5_1	183_5_50
518_5_3456	37_5_634	135_5_1	183_5_56
518_5_3461	37_5_633	135_5_1	183_5_53
518_5_3445	37_5_652	135_5_1	183_5_50
518_5_3404	37_5_635	135_5_1	183_5_48
518_5_3437	37_5_621	135_5_1	183_5_52
518_5_3403	37_5_603	135_5_1	183_5_55
518_5_3479	37_5_603	135_5_1	183_5_71
518_5_3550	37_5_609	135_5_1	183_5_77
518_5_3521	37_5_620	135_5_1	183_5_82
518_5_3484	37_5_606	135_5_1	183_5_84
518_5_3393	37_5_636	135_5_1	183_5_80
518_5_3313	37_5_683	135_5_1	183_5_78
518_5_3302	37_5_737	135_5_1	183_5_74
518_5_3286	37_5_737	135_5_1	183_5_54
518_5_3204	37_5_735	135_5_1	183_5_50
518_5_3156	37_5_736	135_5_1	183_5_48
518_5_3118	37_5_776	135_5_1	183_5_57
518_5_3145	37_5_776	135_5_1	183_5_69
518_5_3181	37_5_806	135_5_1	183_5_86
518_5_3195	37_5_819	135_5_1	183_5_94
518_5_3179	37_5_841	135_5_1	183_5_101
518_5_3197	37_5_817	135_5_1	183_5_100
518_5_3184	37_5_790	135_5_1	183_5_95
518_5_3165	37_5_766	135_5_1	183_5_90
518_5_3167	37_5_771	135_5_1	183_5_83
518_5_3195	37_5_788	135_5_1	183_5_73
518_5_3310	37_5_769	135_5_1	183_5_69
518_5_3339	37_5_776	135_5_1	183_5_51
518_5_3315	37_5_764	135_5_1	183_5_42
518_5_3371	37_5_743	135_5_1	183_5_31
518_5_3353	37_5_715	135_5_1	183_5_30
518_5_3336	37_5_720	135_5_1	183_5_34
518_5_3344	37_5_698	135_5_1	183_5_47
518_5_3279	37_5_702	135_5_1	183_5_64
518_5_3293	37_5_710	135_5_1	183_5_85
518_5_3263	37_5_729	135_5_1	183_5_99
518_5_3223	37_5_777	135_5_1	183_5_105
518_5_3221	37_5_781	135_5_1	183_5_104
518_5_3175	37_5_773	135_5_1	183_5_99
518_5_3151	37_5_789	135_5_1	183_5_84
518_5_3122	37_5_832	135_5_1	183_5_63
518_5_3187	37_5_835	135_5_1	183_5_56
518_5_3236	37_5_842	135_5_1	183_5_45
518_5_3274	37_5_835	135_5_1	183_5_38
518_5_3291	37_5_817	135_5_1	183_5_35
518_5_3272	37_5_765	135_5_1	183_5_41
518_5_3298	37_5_739	135_5_1	183_5_38
518_5_3361	37_5_699	135_5_1	183_5_41
518_5_3375	37_5_685	135_5_1	183_5_49
518_5_3425	37_5_653	135_5_1	183_5_63
518_5_3428	37_5_636	135_5_1	183_5_76
518_5_3355	37_5_630	135_5_1	183_5_89
518_5_3277	37_5_665	135_5_1	183_5_99
518_5_3221	37_5_697	135_5_1	183_5_108
518_5_3173	37_5_727	135_5_1	183_5_101
518_5_3137	37_5_750	135_5_1	183_5_107
518_5_3148	37_5_790	135_5_1	183_5_97
518_5_3176	37_5_761	135_5_1	183_5_102
518_5_3268	37_5_742	135_5_1	183_5_90
518_5_3332	37_5_721	135_5_1	183_5_81
518_5_3342	37_5_699	135_5_1	183_5_72
518_5_3327	37_5_695	135_5_1	183_5_69
518_5_3312	37_5_696	135_5_1	183_5_56
518_5_3334	37_5_700	135_5_1	183_5_59
518_5_3315	37_5_714	135_5_1	183_5_71
518_5_3325	37_5_697	135_5_1	183_5_75
518_5_3323	37_5_716	135_5_1	183_5_77
518_5_3266	37_5_690	135_5_1	183_5_85
518_5_3323	37_5_694	135_5_1	183_5_89
518_5_3358	37_5_649	135_5_1	183_5_84
518_5_3407	37_5_643	135_5_1	183_5_81
518_5_3489	37_5_594	135_5_1	183_5_69
518_5_3575	37_5_560	135_5_1	183_5_76
518_5_3561	37_5_561	135_5_1	183_5_84
518_5_3412	37_5_603	135_5_1	183_5_92
518_5_3358	37_5_621	135_5_1	183_5_105
518_5_3253	37_5_684	135_5_1	183_5_119
518_5_3232	37_5_686	135_5_1	183_5_132
518_5_3234	37_5_716	135_5_1	183_5_142
518_5_3257	37_5_701	135_5_1	183_5_138
518_5_3301	37_5_698	135_5_1	183_5_137
518_5_3333	37_5_677	135_5_1	183_5_130
518_5_3316	37_5_665	135_5_1	183_5_124
518_5_3350	37_5_616	135_5_1	183_5_115
518_5_3345	37_5_572	135_5_1	183_5_100
518_5_3394	37_5_574	135_5_1	183_5_95
518_5_3485	37_5_580	135_5_1	183_5_80
518_5_3518	37_5_600	135_5_1	183_5_77
518_5_3413	37_5_644	135_5_1	183_5_85
518_5_3289	37_5_724	135_5_1	183_5_85
518_5_3206	37_5_810	135_5_1	183_5_96
518_5_3088	37_5_881	135_5_1	183_5_108
518_5_3086	37_5_933	135_5_1	183_5_112
518_5_3061	37_5_932	135_5_1	183_5_115
518_5_3136	37_5_887	135_5_1	183_5_115
518_5_3144	37_5_854	135_5_1	183_5_123
518_5_3176	37_5_788	135_5_1	183_5_109
518_5_3224	37_5_714	135_5_1	183_5_117
518_5_3296	37_5_632	135_5_1	183_5_116
518_5_3283	37_5_571	135_5_1	183_5_101
518_5_3299	37_5_559	135_5_1	183_5_90
518_5_3277	37_5_586	135_5_1	183_5_89
518_5_3220	37_5_628	135_5_1	183_5_86
518_5_3187	37_5_688	135_5_1	183_5_94
518_5_3140	37_5_739	135_5_1	183_5_100
518_5_3080	37_5_795	135_5_1	183_5_99
518_5_3058	37_5_817	135_5_1	183_5_108
518_5_3048	37_5_834	135_5_1	183_5_111
518_5_3070	37_5_798	135_5_1	183_5_114
518_5_3113	37_5_765	135_5_1	183_5_110
518_5_3176	37_5_787	135_5_1	183_5_103
518_5_3209	37_5_791	135_5_1	183_5_99
518_5_3246	37_5_825	135_5_1	183_5_92
518_5_3235	37_5_872	135_5_1	183_5_85
518_5_3255	37_5_910	135_5_1	183_5_68
518_5_3177	37_5_910	135_5_1	183_5_46
518_5_3176	37_5_881	135_5_1	183_5_43
518_5_3185	37_5_858	135_5_1	183_5_38
518_5_3219	37_5_826	135_5_1	183_5_36
518_5_3206	37_5_818	135_5_1	183_5_31
518_5_3185	37_5_838	135_5_1	183_5_24
518_5_3130	37_5_856	135_5_1	183_5_19
518_5_3139	37_5_865	135_5_1	183_5_11
518_5_3162	37_5_896	135_5_1	183_5_15
518_5_3244	37_5_913	135_5_1	183_5_11
518_5_3245	37_5_936	135_5_1	183_5_10
518_5_3239	37_5_961	135_5_1	183_5_9
518_5_3260	37_5_954	135_5_1	183_5_7
518_5_3197	37_5_993	135_5_1	183_5_9
518_5_3146	37_5_948	135_5_1	183_5_12
518_5_3110	37_5_932	135_5_1	183_5_14
518_5_3095	37_5_913	135_5_1	183_5_21
518_5_3071	37_5_907	135_5_1	183_5_27
518_5_3076	37_5_953	135_5_1	183_5_35
518_5_3111	37_5_978	135_5_1	183_5_35
518_5_3133	37_5_962	135_5_1	183_5_35
518_5_3148	37_5_970	135_5_1	183_5_28
518_5_3069	37_5_981	135_5_1	183_5_23
518_5_3096	37_5_953	135_5_1	183_5_24
518_5_3135	37_5_953	135_5_1	183_5_24
518_5_3115	37_5_996	135_5_1	183_5_19
518_5_3042	37_5_1028	135_5_1	183_5_15
518_5_3017	37_5_1031	135_5_1	183_5_10
518_5_2994	37_5_1030	135_5_1	183_5_6
518_5_2994	37_5_1004	135_5_1	183_5_5
518_5_3040	37_5_971	135_5_1	183_5_3
518_5_3075	37_5_983	135_5_1
518_5_3118	37_5_967	135_5_1
518_5_3142	37_5_934	135_5_1
518_5_3141	37_5_946	135_5_1
518_5_3086	37_5_958	135_5_1
518_5_3102	37_5_972	135_5_1
518_5_3108	37_5_1008	135_5_1
518_5_3158	37_5_1004	135_5_1
518_5_3182	37_5_1031	135_5_1
518_5_3197	37_5_1033	135_5_1
518_5_3145	37_5_1045	135_5_1
518_5_3164	37_5_1034	135_5_1
518_5_3179	37_5_1016	135_5_1
518_5_3233	37_5_957	135_5_1
518_5_3294	37_5_913	135_5_1
518_5_3324	37_5_857	135_5_1
518_5_3305	37_5_835	135_5_1
518_5_3239	37_5_802	135_5_1
518_5_3151	37_5_843	135_5_1
518_5_3119	37_5_907	135_5_1
518_5_3091	37_5_988	135_5_1
518_5_3080	37_5_1003	135_5_1
518_5_3040	37_5_1036	135_5_1
518_5_3030	37_5_1090	135_5_1
518_5_2982	37_5_1095	135_5_1
518_5_3017	37_5_1095	135_5_1
518_5_3017	37_5_1085	135_5_1
518_5_2994	37_5_1074	135_5_1
518_5_2978	37_5_1020	135_5_1
518_5_2982	37_5_998	135_5_1
518_5_2989	37_5_1005	135_5_1
518_5_3091	37_5_933	135_5_1
518_5_3143	37_5_898	135_5_1
518_5_3135	37_5_875	135_5_1
518_5_3168	37_5_911	135_5_1
518_5_3195	37_5_935	135_5_1
518_5_3145	37_5_944	135_5_1
518_5_3139	37_5_968	135_5_1
518_5_3157	37_5_974	135_5_1
518_5_3146	37_5_1008	135_5_1
518_5_3153	37_5_1032	135_5_1
518_5_3133	37_5_1087	135_5_1
518_5_3070	37_5_1121	135_5_1
518_5_2963	37_5_1164	135_5_1
518_5_2907	37_5_1160	135_5_1
518_5_2891	37_5_1137	135_5_1
518_5_2903	37_5_1121	135_5_1
518_5_2985	37_5_1083	135_5_1
518_5_3010	37_5_1081	135_5_1
518_5_3030	37_5_1082	135_5_1
518_5_3053	37_5_1061	135_5_1
518_5_3125	37_5_1034	135_5_1
518_5_3141	37_5_993	135_5_1
518_5_3080	37_5_985	135_5_1
518_5_3072	37_5_1011	135_5_1
518_5_3026	37_5_1039	135_5_1
518_5_3010	37_5_1048	135_5_1
518_5_3057	37_5_1078	135_5_1
518_5_3029	37_5_1120	135_5_1
518_5_3043	37_5_1123	135_5_1
518_5_2984	37_5_1108	135_5_1
518_5_2955	37_5_1113	135_5_1
518_5_2979	37_5_1154	135_5_1
518_5_2977	37_5_1159	135_5_1
518_5_2979	37_5_1161	135_5_1
518_5_2988	37_5_1169	135_5_1
518_5_3041	37_5_1109	135_5_1
518_5_3034	37_5_1067	135_5_1
518_5_3110	37_5_1015	135_5_1
518_5_3166	37_5_955	135_5_1
518_5_3223	37_5_958	135_5_1
518_5_3197	37_5_982	135_5_1
518_5_3143	37_5_975	135_5_1
518_5_3095	37_5_998	135_5_1
518_5_3061	37_5_1062	135_5_1
518_5_3051	37_5_1100	135_5_1
518_5_2938	37_5_1157	135_5_1
518_5_2958	37_5_1177	135_5_1
518_5_2916	37_5_1149	135_5_1
518_5_2923	37_5_1118	135_5_1
518_5_2967	37_5_1125	135_5_1
518_5_3022	37_5_1094	135_5_1
518_5_3048	37_5_1098	135_5_1
518_5_3078	37_5_1097	135_5_1
518_5_3039	37_5_1086	135_5_1
518_5_3001	37_5_1116	135_5_1
518_5_2986	37_5_1127	135_5_1
518_5_2939	37_5_1138	135_5_1
518_5_2908	37_5_1161	135_5_1
518_5_2869	37_5_1169	135_5_1
518_5_2890	37_5_1119	135_5_1
518_5_2945	37_5_1116	135_5_1
518_5_3007	37_5_1080	135_5_1
518_5_3041	37_5_1023	135_5_1
518_5_3083	37_5_1001	135_5_1
518_5_3134	37_5_924	135_5_1
518_5_3150	37_5_921	135_5_1
518_5_3117	37_5_915	135_5_1
518_5_3081	37_5_962	135_5_1
518_5_3091	37_5_1001	135_5_1
518_5_3090	37_5_999	135_5_1
518_5_3109	37_5_991	135_5_1
518_5_3137	37_5_1006	135_5_1
518_5_3102	37_5_996	135_5_1
518_5_3126	37_5_940	135_5_1
518_5_3168	37_5_914	135_5_1
518_5_3194	37_5_880	135_5_1
518_5_3288	37_5_860	135_5_1
518_5_3313	37_5_808	135_5_1
518_5_3268	37_5_804	135_5_1
518_5_3223	37_5_805	135_5_1
518_5_3131	37_5_798	135_5_1
518_5_3033	37_5_871	135_5_1
518_5_3064	37_5_931	135_5_1
518_5_3139	37_5_978	135_5_1
518_5_3069	37_5_989	135_5_1
518_5_3135	37_5_945	135_5_1
518_5_3123	37_5_902	135_5_1
518_5_3112	37_5_912	135_5_1
518_5_3082	37_5_945	135_5_1
518_5_3103	37_5_921	135_5_1
518_5_3059	37_5_961	135_5_1
518_5_3102	37_5_972	135_5_1
518_5_3127	37_5_1019	135_5_1
518_5_3180	37_5_1011	135_5_1
518_5_3147	37_5_1013	135_5_1
518_5_3170	37_5_968	135_5_1
518_5_3184	37_5_910	135_5_1
518_5_3252	37_5_857	135_5_1
518_5_3275	37_5_802	135_5_1
518_5_3291	37_5_793	135_5_1
518_5_3305	37_5_792	135_5_1
518_5_3267	37_5_772	135_5_1
518_5_3207	37_5_813	135_5_1
518_5_3110	37_5_863	135_5_1
518_5_3003	37_5_941	135_5_1
518_5_2983	37_5_1003	135_5_1
518_5_2972	37_5_1074	135_5_1
518_5_3010	37_5_1066	135_5_1
518_5_3072	37_5_1022	135_5_1
518_5_3104	37_5_997	135_5_1
518_5_3086	37_5_964	135_5_1
518_5_3130	37_5_880	135_5_1
518_5_3118	37_5_835	135_5_1
518_5_3131	37_5_815	135_5_1
518_5_3122	37_5_841	135_5_1
518_5_3081	37_5_869	135_5_1
518_5_3123	37_5_913	135_5_1
518_5_3148	37_5_951	135_5_1
518_5_3156	37_5_935	135_5_1
518_5_3173	37_5_946	135_5_1
518_5_3231	37_5_939	135_5_1
518_5_3247	37_5_902	135_5_1
518_5_3183	37_5_902	135_5_1
518_5_3177	37_5_890	135_5_1
518_5_3170	37_5_877	135_5_1
518_5_3166	37_5_836	135_5_1
518_5_3213	37_5_826	135_5_1
518_5_3270	37_5_807	135_5_1
518_5_3339	37_5_781	135_5_1
518_5_3309	37_5_794	135_5_1
518_5_3359	37_5_761	135_5_1
518_5_3330	37_5_796	135_5_1
518_5_3366	37_5_793	135_5_1
518_5_3341	37_5_790	135_5_1
518_5_3387	37_5_762	135_5_1
518_5_3392	37_5_771	135_5_1
518_5_3357	37_5_757	135_5_1
518_5_3380	37_5_764	135_5_1
518_5_3341	37_5_769	135_5_1
518_5_3230	37_5_821	135_5_1
518_5_3263	37_5_860	135_5_1
518_5_3197	37_5_943	135_5_1
518_5_3143	37_5_969	135_5_1
518_5_3125	37_5_946	135_5_1
518_5_3127	37_5_921	135_5_1
518_5_3157	37_5_857	135_5_1
518_5_3176	37_5_810	135_5_1
518_5_3190	37_5_756	135_5_1
518_5_3272	37_5_698	135_5_1
518_5_3342	37_5_707	135_5_1
518_5_3356	37_5_684	135_5_1
518_5_3380	37_5_682	135_5_1
518_5_3407	37_5_680	135_5_1
518_5_3430	37_5_692	135_5_1
518_5_3425	37_5_680	135_5_1
518_5_3367	37_5_683	135_5_1
518_5_3398	37_5_663	135_5_1
518_5_3460	37_5_645	135_5_1
518_5_3487	37_5_626	135_5_1
518_5_3416	37_5_610	135_5_1
518_5_3394	37_5_592	135_5_1
518_5_3405	37_5_570	135_5_1
518_5_3433	37_5_568	135_5_1
518_5_3464	37_5_608	135_5_1
518_5_3468	37_5_636	135_5_1
518_5_3506	37_5_677	135_5_1
518_5_3464	37_5_699	135_5_1
518_5_3409	37_5_703	135_5_1
518_5_3459	37_5_684	135_5_1
518_5_3499	37_5_696	135_5_1
518_5_3509	37_5_688	135_5_1
518_5_3531	37_5_646	135_5_1
518_5_3540	37_5_608	135_5_1
518_5_3545	37_5_583	135_5_1
518_5_3586	37_5_560	135_5_1
518_5_3584	37_5_569	135_5_1
518_5_3592	37_5_589	135_5_1
518_5_3530	37_5_599	135_5_1
518_5_3523	37_5_622	135_5_1
518_5_3525	37_5_615	135_5_1
518_5_3494	37_5_643	135_5_1
518_5_3533	37_5_635	135_5_1
518_5_3572	37_5_632	135_5_1
518_5_3615	37_5_653	135_5_1
518_5_3542	37_5_669	135_5_1
518_5_3483	37_5_675	135_5_1
518_5_3450	37_5_666	135_5_1
518_5_3402	37_5_665	135_5_1
518_5_3392	37_5_688	135_5_1
518_5_3401	37_5_712	135_5_1
518_5_3386	37_5_769	135_5_1
518_5_3393	37_5_744	135_5_1
518_5_3405	37_5_722	135_5_1
518_5_3430	37_5_724	135_5_1
518_5_3472	37_5_706	135_5_1
518_5_3430	37_5_703	135_5_1
518_5_3372	37_5_709	135_5_1
518_5_3340	37_5_714	135_5_1
518_5_3299	37_5_721	135_5_1
518_5_3357	37_5_719	135_5_1
518_5_3356	37_5_712	135_5_1
518_5_3284	37_5_708	135_5_1
518_5_3308	37_5_721	135_5_1
518_5_3277	37_5_723	135_5_1
518_5_3274	37_5_699	135_5_1
518_5_3270	37_5_742	135_5_1
518_5_3349	37_5_734	135_5_1
518_5_3305	37_5_751	135_5_1
518_5_3318	37_5_774	135_5_1
518_5_3296	37_5_791	135_5_1
518_5_3264	37_5_802	135_5_1
518_5_3240	37_5_809	135_5_1
518_5_3218	37_5_810	135_5_1
518_5_3221	37_5_829	135_5_1
518_5_3212	37_5_867	135_5_1
518_5_3267	37_5_891	135_5_1
518_5_3239	37_5_923	135_5_1
518_5_3205	37_5_913	135_5_1
518_5_3117	37_5_941	135_5_1
518_5_3164	37_5_896	135_5_1
518_5_3261	37_5_878	135_5_1
518_5_3299	37_5_858	135_5_1
518_5_3311	37_5_846	135_5_1
518_5_3376	37_5_794	135_5_1
518_5_3388	37_5_764	135_5_1
518_5_3386	37_5_737	135_5_1
518_5_3404	37_5_718	135_5_1
518_5_3416	37_5_713	135_5_1
518_5_3372	37_5_749	135_5_1
518_5_3309	37_5_772	135_5_1
518_5_3205	37_5_793	135_5_1
518_5_3212	37_5_809	135_5_1
518_5_3220	37_5_838	135_5_1
518_5_3208	37_5_879	135_5_1
518_5_3246	37_5_902	135_5_1
518_5_3241	37_5_901	135_5_1
518_5_3307	37_5_889	135_5_1
518_5_3358	37_5_852	135_5_1
518_5_3357	37_5_818	135_5_1
518_5_3355	37_5_780	135_5_1
518_5_3348	37_5_788	135_5_1
518_5_3304	37_5_804	135_5_1
518_5_3272	37_5_823	135_5_1
518_5_3196	37_5_856	135_5_1
518_5_3170	37_5_910	135_5_1
518_5_3153	37_5_996	135_5_1
518_5_3149	37_5_1045	135_5_1
518_5_3150	37_5_1054	135_5_1
518_5_3195	37_5_1057	135_5_1
518_5_3141	37_5_1039	135_5_1
518_5_3153	37_5_1009	135_5_1
518_5_3095	37_5_1023	135_5_1
518_5_3103	37_5_1000	135_5_1
518_5_3070	37_5_984	135_5_1
518_5_3022	37_5_997	135_5_1
518_5_3042	37_5_1015	135_5_1
518_5_3055	37_5_1039	135_5_1
518_5_3016	37_5_1069	135_5_1
518_5_2972	37_5_1080	135_5_1
518_5_3000	37_5_1057	135_5_1
518_5_3010	37_5_1062	135_5_1
518_5_3020	37_5_1043	135_5_1
518_5_2997	37_5_1026	135_5_1
518_5_3064	37_5_1003	135_5_1
518_5_3096	37_5_976	135_5_1
518_5_3115	37_5_943	135_5_1
518_5_3110	37_5_920	135_5_1
518_5_3122	37_5_907	135_5_1
518_5_3151	37_5_957	135_5_1
518_5_3143	37_5_946	135_5_1
518_5_3136	37_5_973	135_5_1
518_5_3124	37_5_989	135_5_1
518_5_3088	37_5_968	135_5_1
518_5_3131	37_5_957	135_5_1
518_5_3071	37_5_927	135_5_1
518_5_3080	37_5_949	135_5_1
518_5_3070	37_5_949	135_5_1
518_5_3128	37_5_965	135_5_1
518_5_3160	37_5_977	135_5_1
518_5_3208	37_5_987	135_5_1
518_5_3266	37_5_972	135_5_1
518_5_3315	37_5_948	135_5_1
518_5_3322	37_5_913	135_5_1
518_5_3287	37_5_881	135_5_1
518_5_3251	37_5_831	135_5_1
518_5_3213	37_5_819	135_5_1
518_5_3183	37_5_824	135_5_1
518_5_3191	37_5_808	135_5_1
518_5_3209	37_5_813	135_5_1
518_5_3215	37_5_802	135_5_1
518_5_3182	37_5_832	135_5_1
518_5_3173	37_5_845	135_5_1
518_5_3181	37_5_878	135_5_1
518_5_3208	37_5_908	135_5_1
518_5_3210	37_5_906	135_5_1
518_5_3227	37_5_868	135_5_1
518_5_3253	37_5_834	135_5_1
518_5_3265	37_5_831	135_5_1
518_5_3300	37_5_845	135_5_1
518_5_3334	37_5_870	135_5_1
518_5_3354	37_5_839	135_5_1
518_5_3383	37_5_801	135_5_1
518_5_3419	37_5_779	135_5_1
518_5_3395	37_5_781	135_5_1
518_5_3367	37_5_801	135_5_1
518_5_3304	37_5_794	135_5_1
518_5_3232	37_5_809	135_5_1
518_5_3152	37_5_844	135_5_1
518_5_3063	37_5_900	135_5_1
518_5_3003	37_5_920	135_5_1
518_5_3039	37_5_896	135_5_1
518_5_3153	37_5_875	135_5_1
518_5_3272	37_5_814	135_5_1
518_5_3316	37_5_748	135_5_1
518_5_3387	37_5_690	135_5_1
518_5_3405	37_5_687	135_5_1
518_5_3437	37_5_688	135_5_1
518_5_3428	37_5_707	135_5_1
518_5_3406	37_5_705	135_5_1
518_5_3348	37_5_725	135_5_1
518_5_3315	37_5_764	135_5_1
518_5_3325	37_5_822	135_5_1
518_5_3289	37_5_878	135_5_1
518_5_3251	37_5_930	135_5_1
518_5_3165	37_5_955	135_5_1
518_5_3266	37_5_946	135_5_1
518_5_3282	37_5_910	135_5_1
518_5_3342	37_5_813	135_5_1
518_5_3392	37_5_737	135_5_1
518_5_3409	37_5_736	135_5_1
518_5_3376	37_5_730	135_5_1
518_5_3397	37_5_778	135_5_1
518_5_3312	37_5_860	135_5_1
518_5_3238	37_5_895	135_5_1
518_5_3144	37_5_935	135_5_1
518_5_3139	37_5_973	135_5_1
518_5_3152	37_5_951	135_5_1
518_5_3122	37_5_932	135_5_1
518_5_3132	37_5_912	135_5_1
518_5_3189	37_5_876	135_5_1
518_5_3219	37_5_831	135_5_1
518_5_3282	37_5_796	135_5_1
518_5_3342	37_5_778	135_5_1
518_5_3368	37_5_780	135_5_1
518_5_3360	37_5_793	135_5_1
518_5_3307	37_5_846	135_5_1
518_5_3241	37_5_888	135_5_1
518_5_3248	37_5_915	135_5_1
518_5_3198	37_5_974	135_5_1
518_5_3184	37_5_996	135_5_1
518_5_3115	37_5_1022	135_5_1
518_5_3110	37_5_1019	135_5_1
518_5_3106	37_5_997	135_5_1
518_5_3116	37_5_931	135_5_1
518_5_3144	37_5_879	135_5_1
518_5_3203	37_5_819	135_5_1
518_5_3282	37_5_774	135_5_1
518_5_3290	37_5_729	135_5_1
518_5_3298	37_5_734	135_5_1
518_5_3295	37_5_762	135_5_1
518_5_3219	37_5_784	135_5_1
518_5_3198	37_5_850	135_5_1
518_5_3143	37_5_888	135_5_1
518_5_3145	37_5_892	135_5_1
518_5_3156	37_5_912	135_5_1
518_5_3145	37_5_916	135_5_1
518_5_3165	37_5_916	135_5_1
518_5_3158	37_5_868	135_5_1
518_5_3150	37_5_830	135_5_1
518_5_3187	37_5_809	135_5_1
518_5_3222	37_5_815	135_5_1
518_5_3303	37_5_833	135_5_1
518_5_3304	37_5_835	135_5_1
518_5_3299	37_5_880	135_5_1
518_5_3296	37_5_856	135_5_1
518_5_3300	37_5_852	135_5_1
518_5_3308	37_5_801	135_5_1
518_5_3355	37_5_764	135_5_1
518_5_3370	37_5_734	135_5_1
518_5_3378	37_5_727	135_5_1
518_5_3353	37_5_736	135_5_1
518_5_3291	37_5_781	135_5_1
518_5_3258	37_5_802	135_5_1
518_5_3258	37_5_810	135_5_1
518_5_3253	37_5_825	135_5_1
518_5_3240	37_5_832	135_5_1
518_5_3261	37_5_801	135_5_1
518_5_3280	37_5_787	135_5_1
518_5_3325	37_5_764	135_5_1
518_5_3330	37_5_727	135_5_1
518_5_3268	37_5_731	135_5_1
518_5_3262	37_5_734	135_5_1
518_5_3247	37_5_788	135_5_1
518_5_3221	37_5_804	135_5_1
518_5_3199	37_5_802	135_5_1
518_5_3235	37_5_777	135_5_1
518_5_3327	37_5_747	135_5_1
518_5_3393	37_5_714	135_5_1
518_5_3421	37_5_719	135_5_1
518_5_3434	37_5_727	135_5_1
518_5_3408	37_5_730	135_5_1
518_5_3375	37_5_727	135_5_1
518_5_3363	37_5_719	135_5_1
518_5_3259	37_5_734	135_5_1
518_5_3241	37_5_733	135_5_1
518_5_3295	37_5_715	135_5_1
518_5_3329	37_5_739	135_5_1
518_5_3349	37_5_737	135_5_1
518_5_3395	37_5_741	135_5_1
518_5_3415	37_5_721	135_5_1
518_5_3394	37_5_701	135_5_1
518_5_3349	37_5_690	135_5_1
518_5_3361	37_5_692	135_5_1
518_5_3319	37_5_701	135_5_1
518_5_3348	37_5_723	135_5_1
518_5_3345	37_5_725	135_5_1
518_5_3361	37_5_726	135_5_1
518_5_3464	37_5_708	135_5_1
518_5_3477	37_5_677	135_5_1
518_5_3486	37_5_647	135_5_1
518_5_3471	37_5_633	135_5_1
518_5_3475	37_5_607	135_5_1
518_5_3473	37_5_584	135_5_1
518_5_3479	37_5_603	135_5_1
518_5_3517	37_5_614	135_5_1
518_5_3497	37_5_624	135_5_1
518_5_3481	37_5_643	135_5_1
518_5_3420	37_5_647	135_5_1
518_5_3388	37_5_656	135_5_1
518_5_3335	37_5_680	135_5_1
518_5_3368	37_5_734	135_5_1
518_5_3359	37_5_733	135_5_1
518_5_3351	37_5_721	135_5_1
518_5_3407	37_5_663	135_5_1
518_5_3465	37_5_608	135_5_1
518_5_3576	37_5_509	135_5_1
518_5_3618	37_5_425	135_5_1
518_5_3672	37_5_400	135_5_1
518_5_3719	37_5_380	135_5_1
518_5_3747	37_5_388	135_5_1
518_5_3703	37_5_452	135_5_1
518_5_3630	37_5_482	135_5_1
518_5_3567	37_5_506	135_5_1
518_5_3523	37_5_537	135_5_1
518_5_3498	37_5_550	135_5_1
518_5_3549	37_5_539	135_5_1
518_5_3599	37_5_513	135_5_1
518_5_3587	37_5_504	135_5_1
518_5_3652	37_5_472	135_5_1
518_5_3614	37_5_476	135_5_1
518_5_3618	37_5_462	135_5_1
518_5_3604	37_5_452	135_5_1
518_5_3663	37_5_473	135_5_1
518_5_3656	37_5_483	135_5_1
518_5_3657	37_5_503	135_5_1
518_5_3577	37_5_530	135_5_1
518_5_3553	37_5_529	135_5_1
518_5_3604	37_5_504	135_5_1
518_5_3637	37_5_504	135_5_1
518_5_3620	37_5_480	135_5_1
518_5_3591	37_5_488	135_5_1
518_5_3537	37_5_485	135_5_1
518_5_3545	37_5_473	135_5_1
518_5_3570	37_5_488	135_5_1
518_5_3524	37_5_517	135_5_1
518_5_3568	37_5_507	135_5_1
518_5_3582	37_5_484	135_5_1
518_5_3662	37_5_446	135_5_1
518_5_3716	37_5_439	135_5_1
518_5_3791	37_5_426	135_5_1
518_5_3779	37_5_408	135_5_1
518_5_3711	37_5_408	135_5_1
518_5_3715	37_5_405	135_5_1
518_5_3679	37_5_417	135_5_1
518_5_3665	37_5_415	135_5_1
518_5_3626	37_5_421	135_5_1
518_5_3659	37_5_392	135_5_1
518_5_3662	37_5_389	135_5_1
518_5_3672	37_5_404	135_5_1
518_5_3688	37_5_451	135_5_1
518_5_3701	37_5_453	135_5_1
518_5_3698	37_5_483	135_5_1
518_5_3690	37_5_481	135_5_1
518_5_3665	37_5_473	135_5_1
518_5_3585	37_5_488	135_5_1
518_5_3543	37_5_473	135_5_1
518_5_3524	37_5_466	135_5_1
518_5_3630	37_5_409	135_5_1
518_5_3644	37_5_372	135_5_1
518_5_3678	37_5_384	135_5_1
518_5_3786	37_5_368	135_5_1
518_5_3811	37_5_368	135_5_1
518_5_3826	37_5_364	135_5_1
518_5_3819	37_5_372	135_5_1
518_5_3739	37_5_383	135_5_1
518_5_3684	37_5_395	135_5_1
518_5_3586	37_5_399	135_5_1
518_5_3517	37_5_442	135_5_1
518_5_3524	37_5_466	135_5_1
518_5_3487	37_5_520	135_5_1
518_5_3445	37_5_551	135_5_1
518_5_3443	37_5_532	135_5_1
518_5_3448	37_5_505	135_5_1
518_5_3485	37_5_464	135_5_1
518_5_3564	37_5_405	135_5_1
518_5_3630	37_5_377	135_5_1
518_5_3756	37_5_380	135_5_1
518_5_3815	37_5_361	135_5_1
518_5_3892	37_5_368	135_5_1
518_5_3884	37_5_368	135_5_1
518_5_3863	37_5_366	135_5_1
518_5_3788	37_5_374	135_5_1
518_5_3691	37_5_379	135_5_1
518_5_3666	37_5_377	135_5_1
518_5_3677	37_5_376	135_5_1
518_5_3728	37_5_388	135_5_1
518_5_3764	37_5_382	135_5_1
518_5_3786	37_5_394	135_5_1
518_5_3772	37_5_404	135_5_1
518_5_3698	37_5_411	135_5_1
518_5_3679	37_5_398	135_5_1
518_5_3613	37_5_395	135_5_1
518_5_3603	37_5_362	135_5_1
518_5_3607	37_5_344	135_5_1
518_5_3662	37_5_353	135_5_1
518_5_3653	37_5_373	135_5_1
518_5_3636	37_5_415	135_5_1
518_5_3662	37_5_454	135_5_1
518_5_3544	37_5_492	135_5_1
518_5_3489	37_5_558	135_5_1
518_5_3488	37_5_584	135_5_1
518_5_3531	37_5_597	135_5_1
518_5_3505	37_5_581	135_5_1
518_5_3559	37_5_587	135_5_1
518_5_3555	37_5_556	135_5_1
518_5_3579	37_5_534	135_5_1
518_5_3592	37_5_508	135_5_1
518_5_3522	37_5_508	135_5_1
518_5_3459	37_5_536	135_5_1
518_5_3449	37_5_560	135_5_1
518_5_3460	37_5_587	135_5_1
518_5_3482	37_5_612	135_5_1
518_5_3445	37_5_618	135_5_1
518_5_3418	37_5_616	135_5_1
518_5_3435	37_5_610	135_5_1
518_5_3410	37_5_621	135_5_1
518_5_3427	37_5_647	135_5_1
518_5_3387	37_5_657	135_5_1
518_5_3439	37_5_685	135_5_1
518_5_3468	37_5_687	135_5_1
518_5_3385	37_5_728	135_5_1
518_5_3397	37_5_733	135_5_1
518_5_3426	37_5_731	135_5_1
518_5_3443	37_5_698	135_5_1
518_5_3485	37_5_673	135_5_1
518_5_3461	37_5_649	135_5_1
518_5_3486	37_5_632	135_5_1
518_5_3482	37_5_644	135_5_1
518_5_3458	37_5_661	135_5_1
518_5_3399	37_5_667	135_5_1
518_5_3375	37_5_695	135_5_1
518_5_3330	37_5_712	135_5_1
518_5_3286	37_5_755	135_5_1
518_5_3315	37_5_764	135_5_1
518_5_3344	37_5_790	135_5_1
518_5_3347	37_5_814	135_5_1
518_5_3344	37_5_798	135_5_1
518_5_3362	37_5_783	135_5_1
518_5_3359	37_5_732	135_5_1
518_5_3330	37_5_729	135_5_1
518_5_3382	37_5_674	135_5_1
518_5_3402	37_5_668	135_5_1
518_5_3467	37_5_639	135_5_1
518_5_3493	37_5_611	135_5_1
518_5_3528	37_5_577	135_5_1
518_5_3524	37_5_566	135_5_1
518_5_3535	37_5_523	135_5_1
518_5_3583	37_5_511	135_5_1
518_5_3562	37_5_514	135_5_1
518_5_3581	37_5_554	135_5_1
518_5_3546	37_5_592	135_5_1
518_5_3501	37_5_638	135_5_1
518_5_3499	37_5_655	135_5_1
518_5_3527	37_5_665	135_5_1
518_5_3566	37_5_691	135_5_1
518_5_3561	37_5_695	135_5_1
518_5_3505	37_5_667	135_5_1
518_5_3513	37_5_642	135_5_1
518_5_3508	37_5_625	135_5_1
518_5_3547	37_5_596	135_5_1
518_5_3573	37_5_586	135_5_1
518_5_3516	37_5_558	135_5_1
518_5_3458	37_5_583	135_5_1
518_5_3404	37_5_624	135_5_1
518_5_3398	37_5_683	135_5_1
518_5_3338	37_5_706	135_5_1
518_5_3331	37_5_704	135_5_1
518_5_3424	37_5_749	135_5_1
518_5_3426	37_5_729	135_5_1
518_5_3363	37_5_754	135_5_1
518_5_3403	37_5_757	135_5_1
518_5_3305	37_5_757	135_5_1
518_5_3261	37_5_727	135_5_1
518_5_3259	37_5_719	135_5_1
518_5_3309	37_5_710	135_5_1
518_5_3321	37_5_712	135_5_1
518_5_3374	37_5_666	135_5_1
518_5_3357	37_5_673	135_5_1
518_5_3375	37_5_678	135_5_1
518_5_3394	37_5_718	135_5_1
518_5_3383	37_5_731	135_5_1
518_5_3349	37_5_767	135_5_1
518_5_3260	37_5_794	135_5_1
518_5_3260	37_5_821	135_5_1
518_5_3280	37_5_820	135_5_1
518_5_3317	37_5_851	135_5_1
518_5_3324	37_5_852	135_5_1
518_5_3322	37_5_901	135_5_1
518_5_3297	37_5_874	135_5_1
518_5_3315	37_5_816	135_5_1
518_5_3299	37_5_749	135_5_1
518_5_3350	37_5_720	135_5_1
518_5_3328	37_5_696	135_5_1
518_5_3406	37_5_670	135_5_1
518_5_3402	37_5_670	135_5_1
518_5_3396	37_5_655	135_5_1
518_5_3398	37_5_693	135_5_1
518_5_3360	37_5_727	135_5_1
518_5_3352	37_5_771	135_5_1
518_5_3384	37_5_774	135_5_1
518_5_3412	37_5_774	135_5_1
518_5_3393	37_5_750	135_5_1
518_5_3396	37_5_724	135_5_1
518_5_3444	37_5_702	135_5_1
518_5_3462	37_5_655	135_5_1
518_5_3524	37_5_606	135_5_1
518_5_3522	37_5_551	135_5_1
518_5_3510	37_5_528	135_5_1
518_5_3476	37_5_536	135_5_1
518_5_3519	37_5_500	135_5_1
518_5_3469	37_5_493	135_5_1
518_5_3486	37_5_469	135_5_1
518_5_3544	37_5_461	135_5_1
518_5_3512	37_5_495	135_5_1
518_5_3551	37_5_528	135_5_1
518_5_3541	37_5_571	135_5_1
518_5_3539	37_5_590	135_5_1
518_5_3570	37_5_580	135_5_1
518_5_3600	37_5_572	135_5_1
518_5_3603	37_5_558	135_5_1
518_5_3562	37_5_557	135_5_1
518_5_3594	37_5_526	135_5_1
518_5_3636	37_5_529	135_5_1
518_5_3591	37_5_529	135_5_1
518_5_3573	37_5_526	135_5_1
518_5_3540	37_5_560	135_5_1
518_5_3526	37_5_589	135_5_1
518_5_3490	37_5_594	135_5_1
518_5_3471	37_5_600	135_5_1
518_5_3521	37_5_603	135_5_1
518_5_3546	37_5_568	135_5_1
518_5_3518	37_5_560	135_5_1
518_5_3545	37_5_569	135_5_1
518_5_3553	37_5_587	135_5_1
518_5_3535	37_5_575	135_5_1
518_5_3543	37_5_544	135_5_1
518_5_3487	37_5_510	135_5_1
518_5_3492	37_5_509	135_5_1
518_5_3462	37_5_506	135_5_1
518_5_3439	37_5_532	135_5_1
518_5_3440	37_5_561	135_5_1
518_5_3446	37_5_563	135_5_1
518_5_3497	37_5_532	135_5_1
518_5_3514	37_5_522	135_5_1
518_5_3545	37_5_515	135_5_1
518_5_3543	37_5_505	135_5_1
518_5_3618	37_5_471	135_5_1
518_5_3644	37_5_497	135_5_1
518_5_3637	37_5_481	135_5_1
518_5_3643	37_5_485	135_5_1
518_5_3624	37_5_484	135_5_1
518_5_3566	37_5_456	135_5_1
518_5_3526	37_5_430	135_5_1
518_5_3501	37_5_444	135_5_1
518_5_3567	37_5_461	135_5_1
518_5_3660	37_5_472	135_5_1
518_5_3644	37_5_494	135_5_1
518_5_3652	37_5_507	135_5_1
518_5_3573	37_5_529	135_5_1
518_5_3602	37_5_520	135_5_1
518_5_3569	37_5_492	135_5_1
518_5_3593	37_5_475	135_5_1
518_5_3599	37_5_503	135_5_1
518_5_3552	37_5_482	135_5_1
518_5_3575	37_5_481	135_5_1
518_5_3607	37_5_463	135_5_1
518_5_3691	37_5_456	135_5_1
518_5_3697	37_5_443	135_5_1
518_5_3660	37_5_465	135_5_1
518_5_3620	37_5_481	135_5_1
518_5_3604	37_5_481	135_5_1
518_5_3548	37_5_486	135_5_1
518_5_3478	37_5_504	135_5_1
518_5_3481	37_5_499	135_5_1
518_5_3506	37_5_524	135_5_1
518_5_3550	37_5_533	135_5_1
518_5_3616	37_5_528	135_5_1
518_5_3600	37_5_555	135_5_1
518_5_3576	37_5_565	135_5_1
518_5_3533	37_5_564	135_5_1
518_5_3531	37_5_562	135_5_1
518_5_3543	37_5_558	135_5_1
518_5_3520	37_5_533	135_5_1
518_5_3512	37_5_555	135_5_1
518_5_3534	37_5_552	135_5_1
518_5_3526	37_5_547	135_5_1
518_5_3556	37_5_524	135_5_1
518_5_3601	37_5_500	135_5_1
518_5_3653	37_5_506	135_5_1
518_5_3639	37_5_492	135_5_1
518_5_3620	37_5_524	135_5_1
518_5_3576	37_5_556	135_5_1
518_5_3539	37_5_593	135_5_1
518_5_3491	37_5_621	135_5_1
518_5_3446	37_5_663	135_5_1
518_5_3385	37_5_667	135_5_1
518_5_3358	37_5_683	135_5_1
518_5_3417	37_5_700	135_5_1
518_5_3437	37_5_690	135_5_1
518_5_3506	37_5_629	135_5_1
518_5_3610	37_5_562	135_5_1
518_5_3627	37_5_522	135_5_1
518_5_3593	37_5_521	135_5_1
518_5_3496	37_5_525	135_5_1
518_5_3432	37_5_545	135_5_1
518_5_3399	37_5_583	135_5_1
518_5_3348	37_5_679	135_5_1
518_5_3335	37_5_728	135_5_1
518_5_3364	37_5_744	135_5_1
518_5_3455	37_5_729	135_5_1
518_5_3473	37_5_723	135_5_1
518_5_3462	37_5_689	135_5_1
518_5_3510	37_5_668	135_5_1
518_5_3555	37_5_611	135_5_1
518_5_3534	37_5_581	135_5_1
518_5_3538	37_5_542	135_5_1
518_5_3511	37_5_541	135_5_1
518_5_3491	37_5_544	135_5_1
518_5_3486	37_5_591	135_5_1
518_5_3483	37_5_625	135_5_1
518_5_3470	37_5_664	135_5_1
518_5_3432	37_5_651	135_5_1
518_5_3487	37_5_645	135_5_1
518_5_3493	37_5_650	135_5_1
518_5_3549	37_5_639	135_5_1
518_5_3575	37_5_605	135_5_1
518_5_3559	37_5_607	135_5_1
518_5_3556	37_5_538	135_5_1
518_5_3601	37_5_499	135_5_1
518_5_3672	37_5_470	135_5_1
518_5_3662	37_5_443	135_5_1
518_5_3649	37_5_445	135_5_1
518_5_3618	37_5_487	135_5_1
518_5_3554	37_5_547	135_5_1
518_5_3549	37_5_575	135_5_1
518_5_3542	37_5_571	135_5_1
518_5_3591	37_5_568	135_5_1
518_5_3623	37_5_540	135_5_1
518_5_3666	37_5_505	135_5_1
518_5_3675	37_5_453	135_5_1
518_5_3678	37_5_428	135_5_1
518_5_3666	37_5_414	135_5_1
518_5_3707	37_5_419	135_5_1
518_5_3647	37_5_449	135_5_1
518_5_3589	37_5_484	135_5_1
518_5_3539	37_5_500	135_5_1
518_5_3465	37_5_494	135_5_1
518_5_3479	37_5_495	135_5_1
518_5_3492	37_5_510	135_5_1
518_5_3491	37_5_522	135_5_1
518_5_3617	37_5_514	135_5_1
518_5_3660	37_5_525	135_5_1
518_5_3704	37_5_515	135_5_1
518_5_3671	37_5_538	135_5_1
518_5_3658	37_5_528	135_5_1
518_5_3666	37_5_512	135_5_1
518_5_3666	37_5_521	135_5_1
518_5_3657	37_5_518	135_5_1
518_5_3595	37_5_529	135_5_1
518_5_3586	37_5_525	135_5_1
518_5_3533	37_5_537	135_5_1
518_5_3516	37_5_543	135_5_1
518_5_3462	37_5_551	135_5_1
518_5_3482	37_5_555	135_5_1
518_5_3532	37_5_546	135_5_1
518_5_3533	37_5_539	135_5_1
518_5_3570	37_5_516	135_5_1
518_5_3616	37_5_489	135_5_1
518_5_3626	37_5_473	135_5_1
518_5_3677	37_5_444	135_5_1
518_5_3699	37_5_457	135_5_1
518_5_3695	37_5_458	135_5_1
518_5_3628	37_5_468	135_5_1
518_5_3570	37_5_464	135_5_1
518_5_3538	37_5_507	135_5_1
518_5_3547	37_5_534	135_5_1
518_5_3581	37_5_560	135_5_1
518_5_3589	37_5_557	135_5_1
518_5_3552	37_5_570	135_5_1
518_5_3496	37_5_617	135_5_1
518_5_3497	37_5_639	135_5_1
518_5_3511	37_5_657	135_5_1
518_5_3495	37_5_696	135_5_1
518_5_3462	37_5_713	135_5_1
518_5_3443	37_5_732	135_5_1
518_5_3361	37_5_747	135_5_1
518_5_3340	37_5_739	135_5_1
518_5_3352	37_5_690	135_5_1
518_5_3333	37_5_655	135_5_1
518_5_3368	37_5_635	135_5_1
518_5_3410	37_5_601	135_5_1
518_5_3482	37_5_575	135_5_1
518_5_3504	37_5_571	135_5_1
518_5_3510	37_5_605	135_5_1
518_5_3539	37_5_574	135_5_1
518_5_3536	37_5_584	135_5_1
518_5_3501	37_5_584	135_5_1
518_5_3406	37_5_584	135_5_1
518_5_3378	37_5_626	135_5_1
518_5_3369	37_5_630	135_5_1
518_5_3340	37_5_664	135_5_1
518_5_3328	37_5_683	135_5_1
518_5_3354	37_5_715	135_5_1
518_5_3340	37_5_755	135_5_1
518_5_3383	37_5_822	135_5_1
518_5_3383	37_5_836	135_5_1
518_5_3386	37_5_829	135_5_1
518_5_3343	37_5_821	135_5_1
518_5_3382	37_5_804	135_5_1
518_5_3384	37_5_799	135_5_1
518_5_3360	37_5_792	135_5_1
518_5_3320	37_5_804	135_5_1
518_5_3291	37_5_801	135_5_1
518_5_3330	37_5_752	135_5_1
518_5_3274	37_5_723	135_5_1
518_5_3349	37_5_740	135_5_1
518_5_3356	37_5_737	135_5_1
518_5_3415	37_5_703	135_5_1
518_5_3382	37_5_720	135_5_1
518_5_3320	37_5_695	135_5_1
518_5_3323	37_5_706	135_5_1
518_5_3318	37_5_685	135_5_1
518_5_3339	37_5_718	135_5_1
518_5_3354	37_5_724	135_5_1
518_5_3350	37_5_755	135_5_1
518_5_3439	37_5_767	135_5_1
518_5_3371	37_5_789	135_5_1
518_5_3405	37_5_775	135_5_1
518_5_3381	37_5_783	135_5_1
518_5_3439	37_5_743	135_5_1
518_5_3455	37_5_724	135_5_1
518_5_3449	37_5_679	135_5_1
518_5_3459	37_5_636	135_5_1
518_5_3482	37_5_586	135_5_1
518_5_3589	37_5_521	135_5_1
518_5_3640	37_5_491	135_5_1
518_5_3714	37_5_455	135_5_1
518_5_3657	37_5_444	135_5_1
518_5_3639	37_5_454	135_5_1
518_5_3662	37_5_453	135_5_1
518_5_3584	37_5_444	135_5_1
518_5_3555	37_5_432	135_5_1
518_5_3430	37_5_424	135_5_1
518_5_3489	37_5_438	135_5_1
518_5_3486	37_5_442	135_5_1
518_5_3605	37_5_444	135_5_1
518_5_3679	37_5_459	135_5_1
518_5_3727	37_5_432	135_5_1
518_5_3706	37_5_431	135_5_1
518_5_3706	37_5_413	135_5_1
518_5_3666	37_5_371	135_5_1
518_5_3651	37_5_353	135_5_1
518_5_3602	37_5_358	135_5_1
518_5_3568	37_5_384	135_5_1
518_5_3583	37_5_410	135_5_1
518_5_3609	37_5_426	135_5_1
518_5_3616	37_5_469	135_5_1
518_5_3630	37_5_461	135_5_1
518_5_3634	37_5_440	135_5_1
518_5_3656	37_5_427	135_5_1
518_5_3684	37_5_409	135_5_1
518_5_3746	37_5_402	135_5_1
518_5_3801	37_5_367	135_5_1
518_5_3888	37_5_328	135_5_1
518_5_3936	37_5_297	135_5_1
518_5_3988	37_5_286	135_5_1
518_5_3926	37_5_269	135_5_1
518_5_3854	37_5_264	135_5_1
518_5_3809	37_5_258	135_5_1
518_5_3870	37_5_233	135_5_1
518_5_3863	37_5_258	135_5_1
518_5_3854	37_5_252	135_5_1
518_5_3933	37_5_255	135_5_1
518_5_3890	37_5_245	135_5_1
518_5_3862	37_5_255	135_5_1
518_5_3871	37_5_249	135_5_1
518_5_3852	37_5_255	135_5_1
518_5_3824	37_5_243	135_5_1
518_5_3765	37_5_244	135_5_1
518_5_3687	37_5_240	135_5_1
518_5_3701	37_5_252	135_5_1
518_5_3673	37_5_267	135_5_1
518_5_3670	37_5_283	135_5_1
518_5_3659	37_5_329	135_5_1
518_5_3643	37_5_339	135_5_1
518_5_3613	37_5_357	135_5_1
518_5_3704	37_5_403	135_5_1
518_5_3746	37_5_410	135_5_1
518_5_3816	37_5_394	135_5_1
518_5_3780	37_5_358	135_5_1
518_5_3767	37_5_355	135_5_1
518_5_3758	37_5_317	135_5_1
518_5_3789	37_5_312	135_5_1
518_5_3773	37_5_313	135_5_1
518_5_3790	37_5_327	135_5_1
518_5_3788	37_5_348	135_5_1
518_5_3767	37_5_366	135_5_1
518_5_3797	37_5_381	135_5_1
518_5_3749	37_5_410	135_5_1
518_5_3765	37_5_426	135_5_1
518_5_3747	37_5_419	135_5_1
518_5_3742	37_5_402	135_5_1
518_5_3695	37_5_406	135_5_1
518_5_3658	37_5_399	135_5_1
518_5_3649	37_5_463	135_5_1
518_5_3577	37_5_513	135_5_1
518_5_3551	37_5_563	135_5_1
518_5_3564	37_5_589	135_5_1
518_5_3556	37_5_580	135_5_1
518_5_3555	37_5_567	135_5_1
518_5_3559	37_5_542	135_5_1
518_5_3545	37_5_532	135_5_1
518_5_3549	37_5_515	135_5_1
518_5_3585	37_5_526	135_5_1
518_5_3570	37_5_556	135_5_1
518_5_3545	37_5_557	135_5_1
518_5_3468	37_5_581	135_5_1
518_5_3439	37_5_579	135_5_1
518_5_3409	37_5_587	135_5_1
518_5_3370	37_5_619	135_5_1
518_5_3395	37_5_624	135_5_1
518_5_3406	37_5_622	135_5_1
518_5_3456	37_5_594	135_5_1
518_5_3510	37_5_584	135_5_1
518_5_3545	37_5_565	135_5_1
518_5_3513	37_5_606	135_5_1
518_5_3485	37_5_643	135_5_1
518_5_3403	37_5_683	135_5_1
518_5_3321	37_5_727	135_5_1
518_5_3261	37_5_749	135_5_1
518_5_3296	37_5_715	135_5_1
518_5_3326	37_5_699	135_5_1
518_5_3345	37_5_683	135_5_1
518_5_3404	37_5_644	135_5_1
518_5_3443	37_5_638	135_5_1
518_5_3466	37_5_649	135_5_1
518_5_3552	37_5_672	135_5_1
518_5_3550	37_5_707	135_5_1
518_5_3448	37_5_735	135_5_1
518_5_3358	37_5_751	135_5_1
518_5_3272	37_5_756	135_5_1
518_5_3290	37_5_726	135_5_1
518_5_3304	37_5_679	135_5_1
518_5_3348	37_5_643	135_5_1
518_5_3394	37_5_642	135_5_1
518_5_3453	37_5_637	135_5_1
518_5_3489	37_5_621	135_5_1
518_5_3516	37_5_600	135_5_1
518_5_3473	37_5_628	135_5_1
518_5_3508	37_5_609	135_5_1
518_5_3474	37_5_613	135_5_1
518_5_3517	37_5_602	135_5_1
518_5_3517	37_5_592	135_5_1
518_5_3484	37_5_597	135_5_1
518_5_3490	37_5_607	135_5_1
518_5_3463	37_5_602	135_5_1
518_5_3448	37_5_596	135_5_1
518_5_3451	37_5_601	135_5_1
518_5_3480	37_5_630	135_5_1
518_5_3485	37_5_647	135_5_1
518_5_3491	37_5_686	135_5_1
518_5_3486	37_5_688	135_5_1
518_5_3447	37_5_724	135_5_1
518_5_3350	37_5_783	135_5_1
518_5_3257	37_5_800	135_5_1
518_5_3199	37_5_823	135_5_1
518_5_3191	37_5_872	135_5_1
518_5_3181	37_5_900	135_5_1
518_5_3170	37_5_903	135_5_1
518_5_3160	37_5_887	135_5_1
518_5_3173	37_5_874	135_5_1
518_5_3213	37_5_864	135_5_1
518_5_3257	37_5_842	135_5_1
518_5_3302	37_5_793	135_5_1
518_5_3335	37_5_779	135_5_1
518_5_3352	37_5_742	135_5_1
518_5_3431	37_5_741	135_5_1
518_5_3479	37_5_752	135_5_1
518_5_3451	37_5_774	135_5_1
518_5_3448	37_5_805	135_5_1
518_5_3373	37_5_840	135_5_1
518_5_3318	37_5_844	135_5_1
518_5_3190	37_5_863	135_5_1
518_5_3101	37_5_868	135_5_1
518_5_3088	37_5_872	135_5_1
518_5_3083	37_5_901	135_5_1
518_5_3133	37_5_879	135_5_1
518_5_3160	37_5_862	135_5_1
518_5_3259	37_5_852	135_5_1
518_5_3270	37_5_852	135_5_1
518_5_3280	37_5_839	135_5_1
518_5_3285	37_5_841	135_5_1
518_5_3279	37_5_805	135_5_1
518_5_3322	37_5_753	135_5_1
518_5_3364	37_5_737	135_5_1
518_5_3322	37_5_743	135_5_1
518_5_3309	37_5_777	135_5_1
518_5_3343	37_5_815	135_5_1
518_5_3262	37_5_846	135_5_1
518_5_3237	37_5_844	135_5_1
518_5_3184	37_5_843	135_5_1
518_5_3130	37_5_901	135_5_1
518_5_3089	37_5_945	135_5_1
518_5_3045	37_5_962	135_5_1
518_5_3102	37_5_958	135_5_1
518_5_3117	37_5_941	135_5_1
518_5_3116	37_5_932	135_5_1
518_5_3084	37_5_933	135_5_1
518_5_3122	37_5_936	135_5_1
518_5_3164	37_5_936	135_5_1
518_5_3221	37_5_919	135_5_1
518_5_3229	37_5_929	135_5_1
518_5_3181	37_5_942	135_5_1
518_5_3152	37_5_920	135_5_1
518_5_3142	37_5_916	135_5_1
518_5_3089	37_5_967	135_5_1
518_5_3038	37_5_1019	135_5_1
518_5_2968	37_5_1080	135_5_1
518_5_2971	37_5_1083	135_5_1
518_5_2985	37_5_1098	135_5_1
518_5_3047	37_5_1078	135_5_1
518_5_3117	37_5_1060	135_5_1
518_5_3116	37_5_1036	135_5_1
518_5_3048	37_5_1015	135_5_1
518_5_3048	37_5_1027	135_5_1
518_5_3128	37_5_1001	135_5_1
518_5_3219	37_5_1037	135_5_1
518_5_3291	37_5_1004	135_5_1
518_5_3287	37_5_988	135_5_1
518_5_3251	37_5_946	135_5_1
518_5_3183	37_5_903	135_5_1
518_5_3208	37_5_855	135_5_1
518_5_3186	37_5_813	135_5_1
518_5_3186	37_5_791	135_5_1
518_5_3206	37_5_792	135_5_1
518_5_3230	37_5_800	135_5_1
518_5_3206	37_5_813	135_5_1
518_5_3221	37_5_863	135_5_1
518_5_3215	37_5_916	135_5_1
518_5_3208	37_5_915	135_5_1
518_5_3167	37_5_917	135_5_1
518_5_3154	37_5_922	135_5_1
518_5_3141	37_5_893	135_5_1
518_5_3159	37_5_828	135_5_1
518_5_3183	37_5_774	135_5_1
518_5_3253	37_5_699	135_5_1
518_5_3321	37_5_664	135_5_1
518_5_3346	37_5_637	135_5_1
518_5_3358	37_5_651	135_5_1
518_5_3399	37_5_684	135_5_1
518_5_3405	37_5_712	135_5_1
518_5_3410	37_5_750	135_5_1
518_5_3331	37_5_755	135_5_1
518_5_3279	37_5_740	135_5_1
518_5_3240	37_5_732	135_5_1
518_5_3238	37_5_746	135_5_1
518_5_3299	37_5_753	135_5_1
518_5_3374	37_5_720	135_5_1
518_5_3452	37_5_707	135_5_1
518_5_3522	37_5_689	135_5_1
518_5_3511	37_5_710	135_5_1
518_5_3506	37_5_714	135_5_1
518_5_3468	37_5_711	135_5_1
518_5_3473	37_5_740	135_5_1
518_5_3321	37_5_794	135_5_1
518_5_3311	37_5_800	135_5_1
518_5_3192	37_5_792	135_5_1
518_5_3131	37_5_803	135_5_1
518_5_3147	37_5_814	135_5_1
518_5_3204	37_5_780	135_5_1
518_5_3263	37_5_754	135_5_1
518_5_3354	37_5_715	135_5_1
518_5_3453	37_5_715	135_5_1
518_5_3459	37_5_677	135_5_1
518_5_3476	37_5_674	135_5_1
518_5_3464	37_5_661	135_5_1
518_5_3404	37_5_683	135_5_1
518_5_3382	37_5_696	135_5_1
518_5_3280	37_5_729	135_5_1
518_5_3260	37_5_771	135_5_1
518_5_3238	37_5_812	135_5_1
518_5_3193	37_5_830	135_5_1
518_5_3163	37_5_808	135_5_1
518_5_3226	37_5_807	135_5_1
518_5_3268	37_5_797	135_5_1
518_5_3307	37_5_817	135_5_1
518_5_3380	37_5_789	135_5_1
518_5_3343	37_5_785	135_5_1
518_5_3352	37_5_772	135_5_1
518_5_3334	37_5_808	135_5_1
518_5_3288	37_5_860	135_5_1
518_5_3347	37_5_887	135_5_1
518_5_3372	37_5_900	135_5_1
518_5_3357	37_5_943	135_5_1
518_5_3354	37_5_901	135_5_1
518_5_3283	37_5_849	135_5_1
518_5_3294	37_5_771	135_5_1
518_5_3303	37_5_669	135_5_1
518_5_3315	37_5_647	135_5_1
518_5_3297	37_5_601	135_5_1
518_5_3343	37_5_600	135_5_1
518_5_3327	37_5_680	135_5_1
518_5_3335	37_5_742	135_5_1
518_5_3368	37_5_828	135_5_1
518_5_3352	37_5_872	135_5_1
518_5_3296	37_5_929	135_5_1
518_5_3196	37_5_966	135_5_1
518_5_3189	37_5_985	135_5_1
518_5_3111	37_5_1006	135_5_1
518_5_3035	37_5_998	135_5_1
518_5_3048	37_5_935	135_5_1
518_5_3056	37_5_909	135_5_1
518_5_3087	37_5_863	135_5_1
518_5_3171	37_5_822	135_5_1
518_5_3251	37_5_775	135_5_1
518_5_3331	37_5_772	135_5_1
518_5_3342	37_5_811	135_5_1
518_5_3291	37_5_812	135_5_1
518_5_3315	37_5_803	135_5_1
518_5_3351	37_5_823	135_5_1
518_5_3284	37_5_832	135_5_1
518_5_3354	37_5_796	135_5_1
518_5_3381	37_5_776	135_5_1
518_5_3430	37_5_706	135_5_1
518_5_3461	37_5_645	135_5_1
518_5_3459	37_5_585	135_5_1
518_5_3483	37_5_547	135_5_1
518_5_3475	37_5_529	135_5_1
518_5_3523	37_5_563	135_5_1
518_5_3557	37_5_585	135_5_1
518_5_3598	37_5_610	135_5_1
518_5_3539	37_5_651	135_5_1
518_5_3488	37_5_713	135_5_1
518_5_3398	37_5_770	135_5_1
518_5_3291	37_5_773	135_5_1
518_5_3207	37_5_812	135_5_1
518_5_3161	37_5_846	135_5_1
518_5_3151	37_5_890	135_5_1
518_5_3149	37_5_947	135_5_1
518_5_3127	37_5_935	135_5_1
518_5_3077	37_5_948	135_5_1
518_5_3100	37_5_941	135_5_1
518_5_3037	37_5_954	135_5_1
518_5_3025	37_5_944	135_5_1
518_5_3117	37_5_929	135_5_1
518_5_3151	37_5_965	135_5_1
518_5_3218	37_5_942	135_5_1
518_5_3307	37_5_944	135_5_1
518_5_3223	37_5_938	135_5_1
518_5_3169	37_5_971	135_5_1
518_5_3127	37_5_964	135_5_1
518_5_3065	37_5_939	135_5_1
518_5_3060	37_5_946	135_5_1
518_5_3047	37_5_949	135_5_1
518_5_3074	37_5_937	135_5_1
518_5_3089	37_5_933	135_5_1
518_5_3112	37_5_942	135_5_1
518_5_3102	37_5_995	135_5_1
518_5_3093	37_5_1051	135_5_1
518_5_3053	37_5_1078	135_5_1
518_5_3080	37_5_1081	135_5_1
518_5_3000	37_5_1116	135_5_1
518_5_2931	37_5_1129	135_5_1
518_5_2956	37_5_1115	135_5_1
518_5_2888	37_5_1164	135_5_1
518_5_2902	37_5_1232	135_5_1
518_5_2830	37_5_1311	135_5_1
518_5_2748	37_5_1328	135_5_1
518_5_2757	37_5_1345	135_5_1
518_5_2724	37_5_1335	135_5_1
518_5_2698	37_5_1328	135_5_1
518_5_2725	37_5_1299	135_5_1
518_5_2732	37_5_1282	135_5_1
518_5_2793	37_5_1236	135_5_1
518_5_2835	37_5_1211	135_5_1
518_5_2841	37_5_1194	135_5_1
518_5_2831	37_5_1215	135_5_1
518_5_2794	37_5_1247	135_5_1
518_5_2818	37_5_1299	135_5_1
518_5_2757	37_5_1344	135_5_1
518_5_2744	37_5_1348	135_5_1
518_5_2786	37_5_1350	135_5_1
518_5_2820	37_5_1365	135_5_1
518_5_2911	37_5_1320	135_5_1
518_5_2940	37_5_1291	135_5_1
518_5_2911	37_5_1268	135_5_1
518_5_2896	37_5_1291	135_5_1
518_5_2882	37_5_1321	135_5_1
518_5_2821	37_5_1358	135_5_1
518_5_2713	37_5_1421	135_5_1
518_5_2579	37_5_1474	135_5_1
518_5_2463	37_5_1516	135_5_1
518_5_2419	37_5_1581	135_5_1
518_5_2449	37_5_1617	135_5_1
518_5_2460	37_5_1643	135_5_1
518_5_2501	37_5_1672	135_5_1
518_5_2512	37_5_1669	135_5_1
518_5_2486	37_5_1668	135_5_1
518_5_2450	37_5_1662	135_5_1
518_5_2394	37_5_1723	135_5_1
518_5_2331	37_5_1752	135_5_1
518_5_2265	37_5_1764	135_5_1
518_5_2215	37_5_1773	135_5_1
518_5_2178	37_5_1752	135_5_1
518_5_2231	37_5_1772	135_5_1
518_5_2325	37_5_1735	135_5_1
518_5_2387	37_5_1677	135_5_1
518_5_2482	37_5_1625	135_5_1
518_5_2559	37_5_1592	135_5_1
518_5_2581	37_5_1567	135_5_1
518_5_2507	37_5_1612	135_5_1
518_5_2463	37_5_1653	135_5_1
518_5_2390	37_5_1673	135_5_1
518_5_2344	37_5_1705	135_5_1
518_5_2336	37_5_1713	135_5_1
518_5_2406	37_5_1667	135_5_1
518_5_2447	37_5_1612	135_5_1
518_5_2426	37_5_1638	135_5_1
518_5_2415	37_5_1682	135_5_1
518_5_2403	37_5_1708	135_5_1
518_5_2408	37_5_1702	135_5_1
518_5_2352	37_5_1719	135_5_1
518_5_2348	37_5_1756	135_5_1
518_5_2323	37_5_1807	135_5_1
518_5_2297	37_5_1827	135_5_1
518_5_2265	37_5_1862	135_5_1
518_5_2278	37_5_1894	135_5_1
518_5_2299	37_5_1872	135_5_1
518_5_2264	37_5_1851	135_5_1
518_5_2279	37_5_1843	135_5_1
518_5_2330	37_5_1765	135_5_1
518_5_2325	37_5_1655	135_5_1
518_5_2332	37_5_1648	135_5_1
518_5_2341	37_5_1651	135_5_1
518_5_2316	37_5_1638	135_5_1
518_5_2332	37_5_1649	135_5_1
518_5_2269	37_5_1760	135_5_1
518_5_2185	37_5_1889	135_5_1
518_5_2152	37_5_1991	135_5_1
518_5_2190	37_5_2039	135_5_1
518_5_2234	37_5_2049	135_5_1
518_5_2217	37_5_1997	135_5_1
518_5_2178	37_5_1921	135_5_1
518_5_2164	37_5_1825	135_5_1
518_5_2210	37_5_1782	135_5_1
518_5_2212	37_5_1723	135_5_1
518_5_2221	37_5_1701	135_5_1
518_5_2241	37_5_1731	135_5_1
518_5_2231	37_5_1761	135_5_1
518_5_2213	37_5_1832	135_5_1
518_5_2140	37_5_1885	135_5_1
518_5_2086	37_5_1953	135_5_1
518_5_2037	37_5_1988	135_5_1
518_5_2098	37_5_2018	135_5_1
518_5_2207	37_5_1987	135_5_1
518_5_2262	37_5_1934	135_5_1
518_5_2308	37_5_1871	135_5_1
518_5_2367	37_5_1791	135_5_1
518_5_2413	37_5_1711	135_5_1
518_5_2418	37_5_1657	135_5_1
518_5_2448	37_5_1615	135_5_1
518_5_2419	37_5_1600	135_5_1
518_5_2385	37_5_1617	135_5_1
518_5_2346	37_5_1634	135_5_1
518_5_2306	37_5_1731	135_5_1
518_5_2249	37_5_1832	135_5_1
518_5_2256	37_5_1895	135_5_1
518_5_2229	37_5_1945	135_5_1
518_5_2219	37_5_2010	135_5_1
518_5_2184	37_5_2021	135_5_1
518_5_2173	37_5_2025	135_5_1
518_5_2168	37_5_1961	135_5_1
518_5_2177	37_5_1926	135_5_1
518_5_2250	37_5_1886	135_5_1
518_5_2289	37_5_1810	135_5_1
518_5_2255	37_5_1782	135_5_1
518_5_2240	37_5_1744	135_5_1
518_5_2256	37_5_1749	135_5_1
518_5_2238	37_5_1792	135_5_1
518_5_2183	37_5_1874	135_5_1
518_5_2138	37_5_1902	135_5_1
518_5_2122	37_5_1970	135_5_1
518_5_2055	37_5_2040	135_5_1
518_5_2030	37_5_2104	135_5_1
518_5_2049	37_5_2104	135_5_1
518_5_2015	37_5_2136	135_5_1
518_5_2078	37_5_2077	135_5_1
518_5_2108	37_5_2062	135_5_1
518_5_2116	37_5_2024	135_5_1
518_5_2137	37_5_2004	135_5_1
518_5_2134	37_5_1942	135_5_1
518_5_2135	37_5_1908	135_5_1
518_5_2147	37_5_1910	135_5_1
518_5_2095	37_5_1934	135_5_1
518_5_2117	37_5_1947	135_5_1
518_5_2084	37_5_1938	135_5_1
518_5_1989	37_5_1962	135_5_1
[truncated: 3,001 more rows]
[truncated: 1,617 more columns]
