# Supplementary material for: Environmental change makes robust ecological networks fragile
Source: Nat Commun. 2016 Aug 11;7:12462. doi: 10.1038/ncomms12462 (PMC4987532; doi:10.1038/ncomms12462)
Supplement: Supplementary Data 1 — Host-parasite networks and host extinction sequences in Avida experiments. The compressed archive includes the 100 co-evolved host-parasite networks and the host extinction sequences in the historical scenario. [file ncomms12462-s2.zip › Supplementary_data_S1/host_extinction_sequence_58.csv]

344_0_6	345_1_2	346_1_1	347_0_2	340_01_7	341_0_3	342_0_5	343_0_2	348_1_11	349_1_1	298_01_4	299_25_11	296_1_4	297_1_8	294_1_1	295_1_2	292_1_1	293_1_1	290_0_6	291_25_18	270_0_1	271_0_6	272_1_2	273_2_9	274_0_2	275_1_3	276_1_3	277_1_1	278_1_1	279_0_4	108_1_20	109_1_4	102_1_7	103_1_1	100_1_1	101_1_1	106_1_1	107_2_14	104_1_3	105_1_8	99_0_9	98_0_9	91_45_3	90_1_2	93_1_1	92_1_2	95_345_3	94_01_6	97_0_12	96_1_4
619_0_1	452_1_4	1140_0_2	198_1_8	429_0_2	1144_1_2	453_0_14	1145_0_1	818_0_5	345_1_2	346_1_1	347_0_2	340_01_7	341_0_4	342_0_7	343_0_2	810_0_2	811_1_1	812_1_2	813_0_1	348_1_11	349_1_1	816_1_1	817_1_2	595_1_2	664_0_2	719_1_1	716_25_1	715_1_2	713_1_2	712_25_1	711_0_2	662_06_2	618_0_3	891_0_1	661_0_2	914_1_3	505_0_1	917_1_1	1069_1_3	1061_0_1	1060_0_2	1063_0_2	1062_5_2	1064_1_1	1066_0_1	913_1_4	298_01_5	299_25_10	296_1_5
619_0_1	452_1_4	1140_0_2	429_0_2	1144_1_3	453_0_14	1145_0_1	818_0_5	345_1_2	346_1_1	347_0_2	340_01_7	341_0_5	342_0_7	343_0_2	810_0_2	811_1_1	812_1_2	813_0_1	348_1_11	1148_1_2	816_1_1	817_1_2	595_1_2	664_0_2	719_1_1	715_1_2	713_1_2	711_0_2	662_06_2	618_0_3	891_0_1	661_0_2	914_1_2	505_0_1	917_1_1	1069_1_2	1061_0_1	1060_0_2	1063_0_1	1062_5_3	1064_1_1	1066_0_1	913_1_6	298_01_7	299_25_7	296_1_4	297_1_9	294_1_1	426_5_6
619_0_1	452_1_4	1140_0_2	429_0_2	1144_1_3	453_0_14	1145_0_1	818_0_5	345_1_2	346_1_1	347_0_1	340_01_7	341_0_5	342_0_7	343_0_2	810_0_2	811_1_1	812_1_2	813_0_1	348_1_11	1148_1_2	816_1_1	817_1_2	595_1_2	664_0_2	719_1_1	715_1_2	713_1_2	711_0_2	662_06_2	618_0_2	891_0_1	661_0_2	914_1_2	505_0_1	917_1_1	1069_1_2	1060_0_2	1063_0_1	1062_5_3	1064_1_1	1066_0_1	913_1_6	298_01_7	299_25_5	296_1_4	297_1_9	294_1_1	912_0_3	292_1_1
344_0_4	341_0_4	342_0_1	348_1_1	1148_1_1	710_1_3	420_1_6	425_1_1	1062_5_2	298_01_5	299_25_3	297_1_2	426_5_7	293_1_1	290_0_8	291_25_4	591_1_1	1083_1_4	198_1_1	194_0_18	1122_0_1	196_1_4	191_1_3	1089_0_7	271_0_3	273_2_2	275_1_2	278_1_1	279_0_1	524_5_17	520_2_17	522_0_4	523_1_1	1010_1_2	529_13_1	449_0_1	1231_1_3	1232_1_1	443_0_2	1334_1_2	440_0_3	446_1_2	445_45_16	1332_0_1	108_1_9	109_1_3	102_1_1	103_1_1	100_1_1	589_1_1
217_0_4	214_35_25	769_0_3	219_0_6	131_01_4	130_1_2	165_0_1	139_1_7	531_5_1	24_0_1	693_2_6	224_1_2	696_0_6	697_35_12	23_25_1	1075_1_2	566_45_8	29_5_1	1071_1_3	344_0_1	540_1_2	546_25_1	341_0_3	8_25_16	283_1_8	348_1_1	337_1_7	287_1_1	286_35_9	994_25_7	522_0_3	677_5_3	670_25_4	120_5_6	121_0_6	260_25_4	124_1_1	1346_25_6	126_1_3	264_1_2	128_0_1	129_345_9	660_0_2	69_1_1	58_45_8	57_0_1	51_5_10	53_1_1	414_5_10	378_35_13
217_0_2	214_35_31	769_0_2	219_0_5	131_01_2	130_1_2	165_0_1	139_1_4	24_0_1	693_2_5	27_1_1	696_0_6	697_35_14	23_25_1	566_45_9	29_5_1	1071_1_7	1373_1_2	546_25_1	341_0_4	8_25_18	283_1_3	348_1_1	337_1_11	287_1_1	286_35_13	994_25_9	677_5_1	670_25_5	120_5_4	121_0_6	260_25_3	1346_25_5	126_1_1	264_1_2	128_0_1	129_345_10	660_0_2	69_1_1	58_45_9	57_0_1	51_5_14	414_5_13	378_35_13	535_5_9	299_25_1	371_1_3	921_25_5	375_5_1	293_1_1
214_35_35	769_0_3	219_0_2	24_0_1	693_2_4	27_1_1	696_0_3	697_35_15	23_25_1	29_5_1	1071_1_10	1373_1_2	546_25_1	341_0_4	8_25_22	283_1_2	348_1_1	337_1_14	287_1_1	286_35_13	994_25_9	670_25_4	120_5_1	121_0_10	260_25_2	1346_25_9	264_1_2	128_0_1	129_345_11	660_0_2	69_1_1	58_45_10	51_5_20	414_5_11	378_35_14	535_5_9	413_1_7	921_25_4	293_1_1	290_0_2	291_25_8	1322_35_5	824_25_1	194_0_6	197_5_24	702_35_19	114_1_1	391_5_1	112_25_25	82_0_1
214_35_41	769_0_7	660_0_2	24_0_1	693_2_5	696_0_1	697_35_11	23_25_1	29_5_1	1071_1_19	546_25_1	341_0_3	8_25_22	348_1_1	337_1_18	286_35_14	994_25_12	670_25_3	120_5_2	121_0_25	260_25_2	1346_25_6	128_0_1	129_345_15	58_45_13	51_5_26	414_5_9	378_35_15	535_5_10	413_1_5	921_25_4	293_1_1	291_25_9	1322_35_4	824_25_1	194_0_5	197_5_33	702_35_21	114_1_1	391_5_1	112_25_27	82_0_1	80_1_4	118_5_11	84_45_30	524_5_21	520_2_23	363_0_31	426_5_12	309_45_13
214_35_44	769_0_16	24_0_1	696_0_1	697_35_11	23_25_1	29_5_1	1071_1_31	546_25_1	341_0_3	8_25_24	348_1_1	337_1_19	286_35_19	994_25_13	670_25_3	120_5_3	121_0_37	260_25_2	1346_25_5	128_0_1	129_345_15	58_45_12	51_5_38	363_0_48	414_5_13	378_35_10	535_5_9	413_1_5	921_25_2	293_1_1	291_25_12	1322_35_6	194_0_2	197_5_31	702_35_26	114_1_1	391_5_1	112_25_24	82_0_1	80_1_1	118_5_12	84_45_34	524_5_20	520_2_25	875_1_8	426_5_12	309_45_11	449_0_1	580_35_7
214_35_52	769_0_22	24_0_1	696_0_1	697_35_11	23_25_1	29_5_1	1071_1_60	546_25_1	8_25_28	348_1_1	286_35_15	994_25_16	670_25_2	120_5_4	121_0_66	260_25_2	1346_25_10	129_345_20	58_45_9	51_5_36	363_0_78	414_5_9	378_35_11	535_5_8	413_1_6	921_25_3	293_1_1	291_25_13	1322_35_5	312_5_2	197_5_36	702_35_21	114_1_1	391_5_1	112_25_18	82_0_1	80_1_1	118_5_19	84_45_31	524_5_23	520_2_23	875_1_3	426_5_8	309_45_18	449_0_1	580_35_7	303_25_8	445_45_48	1134_5_2
214_35_64	769_0_39	24_0_1	696_0_1	697_35_7	23_25_1	29_5_1	1071_1_73	546_25_1	8_25_35	348_1_1	286_35_14	994_25_11	120_5_5	121_0_104	260_25_2	1346_25_9	129_345_22	58_45_5	51_5_45	363_0_97	414_5_14	378_35_9	535_5_8	299_25_1	921_25_3	293_1_1	291_25_12	1322_35_5	312_5_4	197_5_41	702_35_19	114_1_1	112_25_16	82_0_1	80_1_1	118_5_16	84_45_29	524_5_28	520_2_23	875_1_2	426_5_9	309_45_20	449_0_1	580_35_6	303_25_9	445_45_46	1134_5_1	380_4_13	241_35_1
214_35_73	769_0_54	24_0_1	696_0_1	697_35_6	23_25_1	29_5_1	1071_1_94	546_25_1	8_25_42	348_1_1	286_35_12	994_25_9	120_5_5	121_0_127	260_25_3	1346_25_13	129_345_23	58_45_5	51_5_48	414_5_12	378_35_5	535_5_4	413_1_11	921_25_5	293_1_1	291_25_11	1322_35_4	312_5_4	197_5_44	702_35_17	114_1_1	112_25_13	82_0_1	118_5_17	84_45_24	524_5_34	520_2_18	363_0_142	426_5_9	309_45_21	449_0_1	580_35_2	303_25_8	445_45_48	380_4_13	241_35_1	306_0_29	242_5_6	388_1_1
214_35_83	769_0_85	24_0_1	696_0_1	697_35_4	23_25_1	29_5_1	1071_1_101	546_25_1	8_25_42	348_1_1	286_35_12	994_25_7	120_5_4	121_0_155	260_25_2	1346_25_16	129_345_22	58_45_4	51_5_44	414_5_12	378_35_2	535_5_4	413_1_16	921_25_6	293_1_1	291_25_8	1322_35_4	312_5_4	197_5_48	702_35_20	114_1_1	112_25_9	82_0_1	118_5_19	84_45_27	524_5_37	520_2_20	363_0_174	426_5_10	309_45_22	449_0_1	303_25_9	445_45_47	380_4_14	241_35_1	306_0_55	242_5_4	388_1_1	107_2_6
214_35_96	769_0_109	24_0_1	696_0_1	697_35_4	23_25_1	29_5_1	1071_1_84	546_25_1	8_25_47	348_1_1	286_35_12	994_25_6	120_5_2	121_0_161	260_25_4	1346_25_15	129_345_21	58_45_3	51_5_43	414_5_11	378_35_2	413_1_15	921_25_9	293_1_1	291_25_9	1322_35_6	312_5_3	197_5_51	702_35_23	114_1_1	112_25_8	82_0_1	118_5_18	84_45_25	524_5_46	520_2_17	363_0_236	426_5_9	309_45_20	449_0_1	303_25_10	445_45_46	380_4_17	241_35_1	240_45_1	242_5_3	388_1_1	107_2_4	306_0_79
214_35_91	769_0_108	24_0_1	696_0_1	697_35_5	23_25_1	29_5_1	1071_1_62	546_25_1	8_25_45	348_1_1	286_35_12	994_25_6	120_5_1	121_0_111	260_25_4	1346_25_15	129_345_16	58_45_4	51_5_40	414_5_10	378_35_1	413_1_16	921_25_8	293_1_1	291_25_12	1322_35_7	312_5_3	197_5_48	702_35_22	114_1_1	112_25_6	82_0_1	118_5_18	84_45_26	524_5_41	520_2_21	363_0_299	426_5_3	309_45_23	449_0_1	303_25_14	445_45_35	380_4_12	241_35_1	240_45_1	242_5_1	388_1_1	107_2_3	306_0_85
1322_35_8	621_5_34	769_0_101	322_5_1	309_45_19	91_45_1	312_5_5	197_5_47	453_0_455	214_35_90	575_5_23	1346_25_11	240_45_1	129_345_11	82_0_1	546_25_1	237_25_4	230_0_1	118_5_16	84_45_28	255_5_1	24_0_1	472_45_15	566_45_5	697_35_7	23_25_1	47_25_1	45_35_72	112_25_4	29_5_1	226_45_22	1071_1_53	524_5_40	655_5_11	520_2_20	734_35_4	737_45_56	572_35_1	8_25_53	348_1_1	363_0_329	286_35_8	994_25_7	449_0_1	633_25_10	757_35_16	638_0_85	1271_25_12	303_25_16	306_0_98
1322_35_6	621_5_32	769_0_91	322_5_1	309_45_21	91_45_1	312_5_7	197_5_54	453_0_566	214_35_97	575_5_21	1346_25_11	240_45_1	129_345_6	82_0_1	546_25_1	237_25_2	230_0_1	118_5_18	84_45_25	255_5_1	24_0_1	472_45_13	566_45_8	697_35_4	23_25_1	47_25_1	45_35_78	112_25_4	29_5_1	226_45_21	1071_1_38	524_5_39	655_5_11	520_2_23	734_35_3	737_45_50	572_35_1	8_25_48	348_1_1	363_0_391	286_35_11	994_25_7	449_0_1	633_25_11	757_35_16	638_0_70	1271_25_7	303_25_19	306_0_101
1322_35_6	621_5_17	769_0_80	322_5_1	309_45_18	91_45_1	312_5_7	197_5_49	453_0_636	214_35_107	575_5_23	1346_25_7	240_45_1	129_345_6	82_0_1	546_25_1	237_25_2	230_0_1	118_5_18	84_45_27	255_5_1	24_0_1	472_45_13	566_45_9	697_35_3	23_25_1	47_25_1	45_35_78	112_25_4	29_5_1	226_45_16	1071_1_29	524_5_40	655_5_9	520_2_24	734_35_5	737_45_45	572_35_1	8_25_46	348_1_1	363_0_441	286_35_8	994_25_5	449_0_1	633_25_9	757_35_15	638_0_62	1271_25_7	303_25_20	306_0_75
1322_35_6	621_5_16	769_0_111	322_5_1	309_45_13	91_45_1	312_5_9	197_5_52	453_0_736	214_35_117	575_5_23	1346_25_4	240_45_1	129_345_3	82_0_1	546_25_1	237_25_3	230_0_1	118_5_14	84_45_23	255_5_1	24_0_1	472_45_15	566_45_10	697_35_5	23_25_1	47_25_1	45_35_78	112_25_4	29_5_1	226_45_21	1071_1_31	524_5_34	655_5_6	520_2_18	734_35_5	737_45_42	572_35_1	8_25_48	348_1_1	363_0_421	286_35_11	994_25_4	449_0_1	633_25_11	757_35_17	638_0_40	1271_25_2	303_25_26	306_0_63
1322_35_4	621_5_15	769_0_134	322_5_1	309_45_9	91_45_1	312_5_8	197_5_60	453_0_852	214_35_135	575_5_23	1346_25_4	240_45_1	129_345_3	82_0_1	546_25_1	237_25_3	230_0_1	118_5_14	84_45_22	255_5_1	24_0_1	472_45_19	566_45_7	697_35_3	23_25_1	47_25_1	45_35_71	112_25_5	29_5_1	226_45_24	1071_1_39	524_5_38	655_5_7	520_2_16	734_35_3	737_45_42	572_35_1	8_25_45	348_1_1	363_0_334	286_35_11	994_25_6	449_0_1	633_25_7	757_35_22	638_0_45	303_25_27	306_0_57	263_35_4
1322_35_2	621_5_16	769_0_147	322_5_1	309_45_8	91_45_1	312_5_7	197_5_62	453_0_952	214_35_144	575_5_25	1346_25_6	240_45_1	129_345_5	82_0_1	546_25_1	237_25_3	230_0_1	118_5_16	84_45_29	255_5_1	24_0_1	472_45_21	566_45_4	697_35_3	23_25_1	47_25_1	45_35_72	112_25_5	29_5_1	226_45_23	1071_1_53	524_5_39	655_5_7	520_2_19	737_45_43	8_25_44	348_1_1	363_0_235	286_35_12	994_25_4	449_0_1	633_25_10	757_35_24	638_0_38	303_25_25	306_0_34	263_35_3	121_0_74	260_25_12
1322_35_1	621_5_12	769_0_172	322_5_1	309_45_8	91_45_1	312_5_10	197_5_70	453_0_1017	214_35_155	575_5_22	1346_25_9	240_45_1	129_345_5	82_0_1	546_25_1	237_25_2	230_0_1	118_5_16	84_45_27	255_5_1	24_0_1	472_45_18	566_45_2	697_35_3	23_25_1	47_25_1	45_35_70	112_25_6	29_5_1	226_45_20	1071_1_61	524_5_39	655_5_7	520_2_26	737_45_49	8_25_48	348_1_1	363_0_122	286_35_11	994_25_4	449_0_1	633_25_9	757_35_23	638_0_37	303_25_26	306_0_19	263_35_4	121_0_61	260_25_14
621_5_8	769_0_173	322_5_1	309_45_6	91_45_1	312_5_8	197_5_72	453_0_1106	214_35_158	575_5_22	1346_25_8	240_45_1	129_345_5	82_0_1	546_25_1	237_25_1	230_0_1	118_5_18	84_45_27	255_5_1	24_0_1	472_45_18	696_0_1	697_35_4	23_25_1	47_25_1	45_35_65	112_25_4	29_5_1	226_45_16	1071_1_68	524_5_45	655_5_8	520_2_33	737_45_44	8_25_47	348_1_1	363_0_73	286_35_13	994_25_6	449_0_1	633_25_8	757_35_20	638_0_28	303_25_26	306_0_4	263_35_2	121_0_48	260_25_13	241_35_1
621_5_5	769_0_157	322_5_1	309_45_6	91_45_1	312_5_10	197_5_68	453_0_1151	214_35_159	575_5_24	1346_25_9	240_45_1	129_345_2	546_25_1	230_0_1	118_5_20	84_45_28	255_5_1	472_45_17	696_0_1	697_35_4	23_25_1	47_25_1	45_35_63	112_25_6	29_5_1	226_45_11	1071_1_69	524_5_41	655_5_8	520_2_40	737_45_48	8_25_43	348_1_1	363_0_47	286_35_16	994_25_7	449_0_1	633_25_7	757_35_17	638_0_13	303_25_17	445_45_56	263_35_2	121_0_53	260_25_13	241_35_1	72_1_66	242_5_1	388_1_1
621_5_3	769_0_131	322_5_1	309_45_7	312_5_9	197_5_63	453_0_1079	214_35_168	575_5_25	1346_25_5	240_45_1	226_45_12	546_25_1	230_0_1	118_5_23	84_45_29	255_5_1	472_45_15	696_0_1	697_35_4	23_25_1	47_25_1	45_35_61	112_25_6	29_5_1	1071_1_68	524_5_41	655_5_5	520_2_35	737_45_41	8_25_33	348_1_1	363_0_43	286_35_18	994_25_7	449_0_1	633_25_5	757_35_14	638_0_11	303_25_15	445_45_59	263_35_2	121_0_52	260_25_12	241_35_1	72_1_52	242_5_1	388_1_1	486_25_3	167_25_25
621_5_3	769_0_65	322_5_1	309_45_7	312_5_10	197_5_67	453_0_946	214_35_183	575_5_28	1346_25_3	240_45_1	226_45_12	546_25_1	230_0_1	118_5_21	84_45_38	255_5_1	472_45_12	696_0_1	697_35_4	23_25_1	47_25_1	45_35_72	112_25_6	29_5_1	1071_1_66	524_5_39	655_5_4	520_2_42	737_45_39	8_25_31	348_1_1	363_0_49	286_35_22	994_25_6	449_0_1	633_25_5	757_35_13	638_0_5	303_25_14	445_45_68	263_35_3	121_0_63	260_25_6	241_35_1	72_1_51	242_5_1	388_1_1	486_25_3	167_25_25
621_5_2	769_0_55	322_5_1	309_45_7	312_5_9	197_5_63	453_0_758	214_35_190	575_5_28	1346_25_4	240_45_1	226_45_13	546_25_1	230_0_1	118_5_21	84_45_34	255_5_1	472_45_14	696_0_1	697_35_3	23_25_1	47_25_1	45_35_82	112_25_8	29_5_1	1071_1_72	524_5_40	655_5_4	520_2_42	737_45_46	8_25_23	348_1_1	363_0_49	286_35_26	994_25_5	449_0_1	633_25_4	757_35_6	638_0_2	303_25_9	445_45_65	263_35_2	121_0_75	260_25_5	241_35_1	72_1_80	242_5_1	388_1_1	486_25_3	167_25_26
621_5_4	769_0_45	322_5_1	309_45_3	312_5_10	197_5_69	453_0_426	214_35_194	575_5_29	1346_25_7	240_45_1	226_45_15	546_25_1	230_0_1	118_5_24	84_45_31	255_5_1	472_45_11	696_0_1	697_35_3	23_25_1	47_25_1	45_35_83	112_25_6	29_5_1	1071_1_85	524_5_40	655_5_6	520_2_45	737_45_51	8_25_25	348_1_1	363_0_48	286_35_27	994_25_1	449_0_1	633_25_3	757_35_4	42_0_1	303_25_7	445_45_62	263_35_2	121_0_82	260_25_4	241_35_1	72_1_112	242_5_1	388_1_1	486_25_3	167_25_30
621_5_3	769_0_39	322_5_1	309_45_2	312_5_10	197_5_71	453_0_249	214_35_182	575_5_29	1346_25_9	240_45_1	112_25_6	546_25_1	230_0_1	118_5_26	84_45_28	255_5_1	472_45_7	696_0_1	697_35_2	23_25_1	47_25_1	45_35_98	42_0_1	29_5_1	1071_1_75	524_5_29	655_5_6	520_2_38	737_45_50	8_25_28	348_1_1	363_0_44	286_35_29	994_25_1	449_0_1	633_25_3	757_35_2	303_25_6	445_45_61	263_35_1	121_0_94	260_25_5	241_35_1	72_1_154	242_5_1	388_1_1	226_45_13	167_25_33	107_2_1
621_5_4	769_0_56	322_5_1	309_45_1	312_5_10	197_5_79	453_0_160	214_35_172	575_5_24	1346_25_8	240_45_1	112_25_2	546_25_1	230_0_1	118_5_29	84_45_23	255_5_1	472_45_10	696_0_1	697_35_2	23_25_1	47_25_1	45_35_100	42_0_1	29_5_1	1071_1_77	524_5_30	655_5_5	520_2_36	737_45_44	8_25_25	348_1_1	363_0_42	286_35_29	994_25_3	449_0_1	633_25_1	303_25_3	445_45_55	380_4_7	121_0_129	260_25_6	241_35_1	72_1_206	242_5_1	388_1_1	226_45_9	167_25_42	97_0_1	91_45_1
621_5_4	769_0_59	322_5_1	312_5_13	197_5_76	453_0_107	214_35_184	575_5_21	1346_25_9	240_45_1	112_25_1	546_25_1	230_0_1	118_5_35	84_45_24	255_5_1	472_45_8	696_0_1	697_35_1	23_25_1	47_25_1	45_35_107	42_0_1	29_5_1	1071_1_74	524_5_37	655_5_8	520_2_33	737_45_43	8_25_28	348_1_1	363_0_43	286_35_21	994_25_4	449_0_1	633_25_1	303_25_3	445_45_61	380_4_8	121_0_168	260_25_5	241_35_1	72_1_259	242_5_1	388_1_1	226_45_8	167_25_45	97_0_1	91_45_1	13_5_29
621_5_2	769_0_75	322_5_1	312_5_13	197_5_73	453_0_127	214_35_172	575_5_24	1346_25_11	240_45_1	112_25_1	546_25_1	230_0_1	118_5_35	84_45_20	255_5_1	472_45_8	696_0_1	697_35_1	23_25_1	47_25_1	45_35_116	42_0_1	29_5_1	1071_1_67	524_5_39	655_5_5	520_2_39	737_45_37	8_25_19	348_1_1	363_0_48	286_35_21	994_25_5	449_0_1	303_25_5	445_45_64	380_4_10	121_0_191	260_25_8	241_35_1	72_1_354	242_5_1	388_1_1	226_45_5	167_25_44	97_0_1	91_45_1	13_5_31	58_45_2
621_5_1	769_0_74	322_5_1	312_5_16	197_5_68	453_0_163	214_35_165	575_5_20	1346_25_12	240_45_1	112_25_1	546_25_1	230_0_1	118_5_36	84_45_14	255_5_1	472_45_9	696_0_1	697_35_1	23_25_1	47_25_1	45_35_120	42_0_1	29_5_1	1071_1_96	524_5_34	655_5_4	520_2_40	737_45_30	8_25_19	348_1_1	363_0_66	286_35_17	994_25_4	449_0_1	303_25_5	445_45_66	380_4_10	121_0_219	260_25_7	241_35_1	72_1_405	242_5_1	388_1_1	226_45_5	167_25_46	97_0_1	91_45_1	13_5_34	58_45_1
214_35_159	769_0_50	322_5_1	312_5_18	197_5_69	453_0_199	575_5_24	1346_25_13	240_45_1	112_25_1	546_25_1	230_0_1	118_5_33	84_45_12	255_5_1	472_45_6	696_0_1	23_25_1	47_25_1	45_35_125	42_0_1	29_5_1	1071_1_101	524_5_37	655_5_2	520_2_38	737_45_21	8_25_17	348_1_1	363_0_84	286_35_17	994_25_4	449_0_1	303_25_3	445_45_63	380_4_11	121_0_185	260_25_7	241_35_1	72_1_475	388_1_1	226_45_4	167_25_49	97_0_1	91_45_1	13_5_31	58_45_1	783_1_214	19_25_124	51_5_30
214_35_162	769_0_42	322_5_1	312_5_17	197_5_68	453_0_255	575_5_25	1346_25_11	240_45_1	112_25_1	546_25_1	230_0_1	118_5_34	84_45_7	255_5_1	414_5_79	696_0_1	23_25_1	47_25_1	45_35_132	42_0_1	29_5_1	1071_1_99	524_5_40	655_5_2	520_2_39	737_45_18	8_25_14	348_1_1	363_0_92	286_35_17	994_25_7	449_0_1	303_25_2	445_45_66	380_4_16	121_0_160	260_25_5	241_35_1	72_1_517	388_1_1	226_45_3	167_25_61	97_0_1	91_45_1	13_5_36	58_45_1	783_1_211	19_25_120	51_5_32
214_35_178	769_0_27	322_5_1	312_5_12	197_5_65	453_0_281	575_5_33	1346_25_12	240_45_1	112_25_1	546_25_1	230_0_1	118_5_36	84_45_3	255_5_1	414_5_77	696_0_1	23_25_1	47_25_1	45_35_135	42_0_1	29_5_1	1071_1_100	524_5_40	655_5_2	520_2_44	737_45_18	8_25_8	348_1_1	363_0_122	286_35_19	994_25_7	449_0_1	445_45_71	380_4_17	121_0_142	260_25_4	241_35_1	72_1_505	388_1_1	226_45_3	167_25_55	97_0_1	91_45_1	13_5_40	58_45_1	783_1_230	19_25_119	51_5_36	472_45_4
214_35_173	769_0_25	322_5_1	312_5_10	197_5_56	453_0_268	575_5_32	1346_25_15	240_45_1	112_25_1	546_25_1	230_0_1	118_5_31	255_5_1	414_5_78	696_0_1	23_25_1	47_25_1	45_35_140	42_0_1	29_5_1	1071_1_65	524_5_41	655_5_2	520_2_54	737_45_18	8_25_6	348_1_1	363_0_141	286_35_19	994_25_9	449_0_1	445_45_77	380_4_19	121_0_107	260_25_3	241_35_1	72_1_437	388_1_1	226_45_2	167_25_51	97_0_1	91_45_1	13_5_40	58_45_1	783_1_226	19_25_111	51_5_41	472_45_3	114_1_1
214_35_175	769_0_22	322_5_1	312_5_10	197_5_60	453_0_270	575_5_36	1346_25_13	240_45_1	112_25_1	546_25_1	230_0_1	118_5_32	255_5_1	414_5_81	696_0_1	23_25_1	47_25_1	45_35_134	42_0_1	29_5_1	1071_1_57	524_5_45	520_2_59	737_45_14	8_25_3	348_1_1	363_0_181	286_35_20	994_25_7	449_0_1	445_45_69	380_4_21	121_0_100	260_25_2	241_35_1	72_1_315	388_1_1	226_45_1	167_25_56	97_0_1	91_45_1	13_5_42	58_45_1	783_1_220	19_25_111	51_5_41	472_45_5	114_1_1	921_25_4
214_35_164	769_0_26	322_5_1	312_5_10	197_5_74	453_0_272	575_5_37	1346_25_13	240_45_1	112_25_1	546_25_1	230_0_1	118_5_31	255_5_1	414_5_80	696_0_1	23_25_1	47_25_1	45_35_134	42_0_1	29_5_1	1071_1_74	524_5_47	520_2_68	737_45_10	8_25_1	348_1_1	363_0_207	286_35_20	994_25_7	449_0_1	445_45_60	380_4_20	121_0_84	260_25_2	241_35_1	72_1_164	388_1_1	226_45_2	167_25_54	97_0_1	91_45_1	13_5_40	58_45_1	783_1_224	19_25_106	51_5_43	472_45_6	114_1_1	921_25_4
214_35_172	769_0_25	322_5_1	312_5_11	197_5_74	453_0_285	575_5_34	1346_25_13	240_45_1	112_25_1	546_25_1	230_0_1	118_5_29	255_5_1	414_5_64	696_0_1	23_25_1	47_25_1	45_35_136	42_0_1	29_5_1	1071_1_93	524_5_49	520_2_66	737_45_12	8_25_1	348_1_1	363_0_192	286_35_19	994_25_5	449_0_1	445_45_55	380_4_24	121_0_70	260_25_3	241_35_1	72_1_118	388_1_1	226_45_1	167_25_56	97_0_1	91_45_1	13_5_52	58_45_1	783_1_176	19_25_97	51_5_39	472_45_10	114_1_1	921_25_5
214_35_169	769_0_25	322_5_1	312_5_11	197_5_82	453_0_349	575_5_33	1346_25_14	240_45_1	112_25_1	546_25_1	230_0_1	118_5_30	255_5_1	414_5_61	696_0_1	23_25_1	47_25_1	45_35_149	42_0_1	29_5_1	1071_1_132	524_5_46	520_2_72	737_45_10	8_25_1	348_1_1	363_0_139	286_35_20	994_25_4	449_0_1	445_45_52	380_4_24	121_0_62	260_25_3	241_35_1	72_1_71	388_1_1	226_45_1	167_25_54	97_0_1	91_45_1	13_5_58	58_45_1	783_1_144	19_25_99	51_5_41	472_45_10	114_1_1	921_25_4
214_35_178	769_0_22	322_5_1	312_5_10	197_5_72	453_0_377	575_5_31	1346_25_16	240_45_1	112_25_1	546_25_1	230_0_1	118_5_29	255_5_1	414_5_62	696_0_1	23_25_1	47_25_1	45_35_162	42_0_1	29_5_1	1071_1_173	524_5_49	520_2_64	737_45_16	8_25_1	348_1_1	363_0_119	286_35_14	994_25_3	449_0_1	445_45_51	380_4_24	121_0_52	260_25_2	241_35_1	72_1_62	388_1_1	167_25_58	97_0_1	13_5_66	58_45_1	783_1_124	19_25_98	51_5_39	472_45_10	114_1_1	921_25_3	501_25_4	702_35_18
214_35_161	769_0_15	322_5_1	312_5_10	197_5_76	453_0_362	575_5_34	1346_25_20	112_25_1	546_25_1	230_0_1	118_5_26	255_5_1	414_5_57	696_0_1	23_25_1	45_35_177	42_0_1	29_5_1	1071_1_182	524_5_47	520_2_59	737_45_21	8_25_1	348_1_1	363_0_110	286_35_16	449_0_1	445_45_45	380_4_24	121_0_44	260_25_2	241_35_1	72_1_51	388_1_1	167_25_59	97_0_1	13_5_73	58_45_1	783_1_126	19_25_115	51_5_39	472_45_8	114_1_1	921_25_1	501_25_3	702_35_15	240_45_1
214_35_142	769_0_14	322_5_1	312_5_13	197_5_65	453_0_354	575_5_30	1346_25_30	230_0_1	118_5_27	255_5_1	414_5_51	696_0_1	23_25_1	45_35_180	42_0_1	29_5_1	1071_1_252	524_5_50	520_2_61	737_45_22	348_1_1	363_0_149	286_35_16	449_0_1	445_45_43	380_4_23	121_0_44	260_25_4	241_35_1	72_1_44	388_1_1	167_25_60	97_0_1	13_5_72	58_45_1	783_1_126	19_25_116	51_5_43	472_45_5	114_1_1	702_35_22	240_45_1
214_35_137	769_0_9	322_5_1	312_5_16	197_5_68	453_0_304	575_5_33	1346_25_29	230_0_1	118_5_20	255_5_1	414_5_40	696_0_1	23_25_1	45_35_188	42_0_1	29_5_1	1071_1_317	524_5_54	520_2_61	737_45_28	348_1_1	363_0_182	286_35_17	449_0_1	445_45_41	380_4_17	121_0_51	260_25_5	241_35_1	72_1_44	388_1_1	167_25_62	97_0_1	13_5_79	58_45_1	783_1_130	19_25_107	51_5_39	472_45_7	114_1_1	702_35_24	240_45_1
214_35_133	769_0_16	322_5_1	312_5_14	197_5_72	453_0_274	575_5_28	1346_25_35	230_0_1	118_5_21	255_5_1	414_5_40	696_0_1	23_25_1	45_35_187	42_0_1	29_5_1	1071_1_351	524_5_59	520_2_71	737_45_26	348_1_1	363_0_206	286_35_14	449_0_1	445_45_42	380_4_19	121_0_63	260_25_5	241_35_1	72_1_33	388_1_1	167_25_55	97_0_1	13_5_80	58_45_1	783_1_131	19_25_94	51_5_33	472_45_6	114_1_1	702_35_26	240_45_1
214_35_127	769_0_20	322_5_1	312_5_12	197_5_77	453_0_244	575_5_32	1346_25_38	230_0_1	118_5_20	255_5_1	414_5_40	696_0_1	23_25_1	45_35_184	42_0_1	29_5_1	1071_1_378	524_5_62	520_2_69	737_45_23	348_1_1	363_0_269	286_35_14	449_0_1	445_45_35	380_4_19	121_0_104	260_25_3	241_35_1	72_1_25	388_1_1	167_25_56	97_0_1	13_5_89	58_45_1	783_1_131	19_25_78	51_5_32	472_45_6	114_1_1	702_35_28	240_45_1
214_35_123	769_0_39	322_5_1	312_5_10	197_5_79	453_0_203	575_5_33	1346_25_42	230_0_1	118_5_19	255_5_1	414_5_45	696_0_1	23_25_1	45_35_181	42_0_1	29_5_1	1071_1_377	524_5_69	520_2_81	737_45_23	348_1_1	363_0_267	286_35_12	449_0_1	445_45_29	380_4_22	121_0_143	260_25_1	241_35_1	72_1_15	388_1_1	167_25_45	97_0_1	13_5_99	58_45_1	783_1_164	19_25_71	51_5_30	472_45_6	114_1_1	702_35_27	240_45_1
214_35_122	769_0_82	322_5_1	312_5_11	197_5_82	453_0_181	575_5_33	1346_25_49	230_0_1	118_5_15	255_5_1	414_5_43	696_0_1	23_25_1	45_35_191	42_0_1	29_5_1	1071_1_362	524_5_66	520_2_91	737_45_17	348_1_1	363_0_325	286_35_6	449_0_1	445_45_22	380_4_19	121_0_172	241_35_1	72_1_8	388_1_1	167_25_43	97_0_1	13_5_99	58_45_1	783_1_210	19_25_63	51_5_31	472_45_7	114_1_1	702_35_28	240_45_1
214_35_116	769_0_102	322_5_1	312_5_6	197_5_83	453_0_155	575_5_35	1346_25_43	230_0_1	118_5_14	255_5_1	414_5_44	696_0_1	23_25_1	45_35_188	42_0_1	29_5_1	1071_1_349	524_5_66	520_2_91	737_45_16	348_1_1	363_0_363	286_35_2	449_0_1	445_45_22	380_4_20	121_0_214	241_35_1	72_1_4	388_1_1	167_25_48	97_0_1	13_5_102	58_45_1	783_1_246	19_25_70	51_5_33	472_45_7	114_1_1	702_35_31	240_45_1
214_35_100	769_0_140	322_5_1	312_5_8	197_5_80	453_0_132	575_5_30	1346_25_44	230_0_1	118_5_11	255_5_1	414_5_49	696_0_1	23_25_1	45_35_192	42_0_1	29_5_1	1071_1_304	524_5_71	520_2_99	737_45_13	348_1_1	363_0_343	286_35_2	449_0_1	445_45_19	380_4_14	121_0_233	241_35_1	72_1_7	388_1_1	167_25_46	97_0_1	13_5_111	58_45_1	783_1_276	19_25_78	51_5_34	472_45_5	114_1_1	702_35_27	240_45_1
214_35_89	769_0_171	322_5_1	312_5_9	197_5_85	453_0_153	575_5_27	1346_25_36	230_0_1	118_5_8	255_5_1	414_5_48	696_0_1	23_25_1	45_35_183	42_0_1	29_5_1	1071_1_223	524_5_72	520_2_105	737_45_15	348_1_1	363_0_354	286_35_1	449_0_1	445_45_20	380_4_16	121_0_206	241_35_1	72_1_10	388_1_1	167_25_40	97_0_1	13_5_113	58_45_1	783_1_331	19_25_77	51_5_34	472_45_5	114_1_1	702_35_27	240_45_1
214_35_88	769_0_177	322_5_1	312_5_11	197_5_91	453_0_180	575_5_19	1346_25_37	230_0_1	118_5_7	255_5_1	414_5_49	696_0_1	23_25_1	45_35_182	42_0_1	29_5_1	1071_1_138	524_5_67	520_2_106	737_45_13	348_1_1	363_0_320	286_35_3	449_0_1	445_45_17	380_4_16	121_0_157	241_35_1	72_1_15	388_1_1	167_25_36	97_0_1	13_5_104	58_45_1	783_1_316	19_25_81	51_5_42	472_45_4	114_1_1	702_35_30	240_45_1
214_35_87	769_0_176	322_5_1	312_5_12	197_5_87	453_0_216	575_5_19	1346_25_43	230_0_1	118_5_8	255_5_1	414_5_48	696_0_1	23_25_1	45_35_186	42_0_1	29_5_1	1071_1_55	524_5_78	520_2_103	737_45_14	348_1_1	363_0_282	286_35_4	449_0_1	445_45_21	380_4_15	121_0_121	241_35_1	72_1_33	388_1_1	167_25_28	97_0_1	13_5_105	58_45_1	783_1_283	19_25_87	51_5_41	472_45_5	114_1_1	702_35_31	240_45_1
214_35_86	769_0_161	322_5_1	312_5_11	197_5_77	453_0_248	575_5_18	1346_25_41	230_0_1	118_5_9	255_5_1	414_5_45	696_0_1	23_25_1	45_35_193	42_0_1	29_5_1	1071_1_27	524_5_74	520_2_110	737_45_13	348_1_1	363_0_247	286_35_6	449_0_1	445_45_20	380_4_15	121_0_96	241_35_1	72_1_57	388_1_1	167_25_22	97_0_1	13_5_113	58_45_1	783_1_249	19_25_99	51_5_47	472_45_4	114_1_1	702_35_33	240_45_1
214_35_83	769_0_153	322_5_1	312_5_11	197_5_82	453_0_275	575_5_17	1346_25_42	230_0_1	118_5_12	255_5_1	414_5_51	696_0_1	23_25_1	45_35_197	42_0_1	29_5_1	1071_1_19	524_5_76	520_2_107	737_45_12	348_1_1	363_0_151	286_35_7	449_0_1	445_45_20	380_4_13	121_0_107	241_35_1	72_1_74	388_1_1	167_25_21	97_0_1	13_5_117	58_45_1	783_1_179	19_25_100	51_5_48	472_45_4	114_1_1	702_35_35	240_45_1
214_35_84	769_0_147	322_5_1	312_5_16	197_5_77	453_0_260	575_5_16	1346_25_39	230_0_1	118_5_15	255_5_1	414_5_57	696_0_1	23_25_1	45_35_212	42_0_1	29_5_1	1071_1_13	524_5_70	520_2_108	737_45_12	348_1_1	363_0_103	286_35_8	449_0_1	445_45_16	380_4_11	121_0_107	241_35_1	72_1_96	388_1_1	167_25_17	97_0_1	13_5_121	58_45_1	783_1_122	19_25_100	51_5_57	472_45_5	114_1_1	702_35_36	240_45_1
214_35_85	769_0_144	322_5_1	312_5_19	197_5_77	453_0_259	575_5_16	1346_25_44	230_0_1	118_5_12	255_5_1	414_5_63	696_0_1	23_25_1	45_35_211	42_0_1	29_5_1	1071_1_8	524_5_64	520_2_112	737_45_6	348_1_1	363_0_72	286_35_7	449_0_1	445_45_17	380_4_13	121_0_128	241_35_1	72_1_112	388_1_1	167_25_17	97_0_1	13_5_121	58_45_1	783_1_77	19_25_95	51_5_58	472_45_5	114_1_1	702_35_35	240_45_1
214_35_90	769_0_150	322_5_1	312_5_22	197_5_79	453_0_226	575_5_15	1346_25_45	230_0_1	118_5_13	255_5_1	414_5_66	696_0_1	23_25_1	45_35_209	42_0_1	29_5_1	1071_1_5	524_5_65	520_2_100	737_45_7	348_1_1	363_0_75	286_35_4	449_0_1	445_45_22	380_4_19	121_0_151	241_35_1	72_1_139	388_1_1	167_25_19	97_0_1	13_5_118	58_45_1	783_1_36	19_25_97	51_5_54	472_45_4	114_1_1	702_35_38	240_45_1
214_35_96	769_0_141	322_5_1	312_5_24	197_5_75	453_0_226	575_5_14	1346_25_42	230_0_1	118_5_17	255_5_1	414_5_65	696_0_1	23_25_1	45_35_199	42_0_1	29_5_1	1071_1_2	524_5_56	520_2_103	737_45_6	348_1_1	363_0_99	286_35_2	449_0_1	445_45_28	380_4_23	121_0_165	241_35_1	72_1_164	388_1_1	167_25_16	97_0_1	13_5_115	58_45_1	783_1_16	19_25_109	51_5_50	472_45_2	114_1_1	702_35_42	240_45_1
214_35_105	769_0_140	322_5_1	312_5_21	197_5_74	453_0_281	575_5_9	1346_25_31	230_0_1	118_5_19	255_5_1	414_5_55	696_0_1	23_25_1	45_35_196	42_0_1	29_5_1	524_5_58	520_2_101	737_45_6	348_1_1	363_0_105	286_35_2	449_0_1	445_45_30	380_4_30	121_0_187	241_35_1	72_1_215	167_25_16	97_0_1	13_5_124	58_45_1	783_1_10	19_25_117	51_5_51	472_45_4	114_1_1	702_35_33	240_45_1
214_35_110	769_0_164	322_5_1	312_5_24	197_5_72	453_0_351	575_5_10	1346_25_28	230_0_1	118_5_23	255_5_1	414_5_44	696_0_1	23_25_1	45_35_178	42_0_1	29_5_1	524_5_51	520_2_107	737_45_6	348_1_1	363_0_148	286_35_3	449_0_1	445_45_39	380_4_28	121_0_186	241_35_1	72_1_255	167_25_19	97_0_1	13_5_131	58_45_1	783_1_1	19_25_109	51_5_55	472_45_2	114_1_1	702_35_30	240_45_1
214_35_117	769_0_147	322_5_1	312_5_23	197_5_66	453_0_393	575_5_9	1346_25_26	230_0_1	118_5_17	255_5_1	414_5_38	696_0_1	23_25_1	45_35_183	42_0_1	29_5_1	524_5_42	520_2_104	737_45_8	363_0_169	286_35_1	449_0_1	445_45_39	380_4_27	121_0_171	241_35_1	72_1_292	167_25_26	97_0_1	13_5_139	58_45_1	19_25_111	51_5_60	472_45_2	702_35_26	240_45_1
214_35_122	769_0_155	322_5_1	312_5_19	197_5_67	453_0_450	575_5_10	1346_25_21	230_0_1	118_5_21	255_5_1	414_5_31	696_0_1	23_25_1	45_35_184	42_0_1	29_5_1	524_5_39	520_2_96	737_45_5	363_0_215	286_35_3	449_0_1	445_45_38	380_4_24	121_0_152	241_35_1	72_1_357	167_25_27	97_0_1	13_5_141	58_45_1	19_25_91	51_5_60	472_45_2	702_35_28	240_45_1
214_35_128	769_0_168	322_5_1	312_5_14	197_5_70	453_0_500	575_5_11	1346_25_20	230_0_1	118_5_14	255_5_1	414_5_28	696_0_1	23_25_1	45_35_183	42_0_1	29_5_1	524_5_40	520_2_98	737_45_7	363_0_259	286_35_3	449_0_1	445_45_33	380_4_21	121_0_130	241_35_1	72_1_397	167_25_30	97_0_1	13_5_133	58_45_1	19_25_76	51_5_58	472_45_1	702_35_28	240_45_1
214_35_122	769_0_177	322_5_1	312_5_11	197_5_73	453_0_533	575_5_11	1346_25_22	230_0_1	118_5_18	255_5_1	414_5_26	696_0_1	23_25_1	45_35_180	42_0_1	29_5_1	524_5_38	520_2_92	737_45_7	363_0_286	286_35_5	449_0_1	445_45_25	380_4_25	121_0_135	241_35_1	72_1_470	167_25_34	97_0_1	13_5_135	58_45_1	19_25_79	51_5_59	472_45_1	702_35_30	240_45_1
214_35_127	769_0_180	312_5_6	197_5_76	453_0_591	575_5_14	1346_25_20	230_0_1	118_5_20	255_5_1	322_5_1	696_0_1	23_25_1	45_35_202	42_0_1	29_5_1	524_5_46	520_2_89	737_45_6	363_0_355	286_35_4	449_0_1	445_45_24	380_4_26	121_0_151	241_35_1	72_1_533	167_25_31	97_0_1	13_5_137	19_25_55	51_5_51	414_5_28	702_35_32	240_45_1
214_35_130	769_0_170	312_5_5	197_5_73	453_0_643	575_5_17	1346_25_20	230_0_1	118_5_22	255_5_1	322_5_1	696_0_1	23_25_1	45_35_203	42_0_1	29_5_1	524_5_44	520_2_87	737_45_5	363_0_383	286_35_4	449_0_1	445_45_25	380_4_23	121_0_166	241_35_1	72_1_568	167_25_31	97_0_1	13_5_146	19_25_47	51_5_48	414_5_26	702_35_28	240_45_1
214_35_127	769_0_143	312_5_4	197_5_74	453_0_615	575_5_18	1346_25_21	230_0_1	118_5_19	255_5_1	322_5_1	696_0_1	23_25_1	45_35_210	42_0_1	29_5_1	524_5_45	520_2_88	737_45_4	363_0_424	286_35_5	449_0_1	445_45_21	380_4_25	121_0_189	241_35_1	72_1_624	167_25_34	97_0_1	13_5_156	19_25_33	51_5_51	414_5_23	702_35_28	240_45_1
214_35_129	769_0_126	312_5_2	197_5_74	453_0_477	575_5_16	1346_25_19	230_0_1	118_5_20	255_5_1	322_5_1	696_0_1	23_25_1	45_35_219	42_0_1	29_5_1	524_5_44	520_2_75	737_45_5	363_0_472	286_35_6	449_0_1	445_45_15	380_4_26	121_0_203	241_35_1	72_1_651	167_25_36	97_0_1	13_5_162	19_25_20	51_5_47	414_5_20	702_35_28	240_45_1
214_35_137	769_0_109	312_5_1	197_5_69	453_0_323	575_5_13	1346_25_19	230_0_1	118_5_29	255_5_1	322_5_1	696_0_1	23_25_1	45_35_221	42_0_1	29_5_1	524_5_45	520_2_72	737_45_6	363_0_448	286_35_4	449_0_1	445_45_11	380_4_26	121_0_204	241_35_1	72_1_573	167_25_36	97_0_1	13_5_152	19_25_15	51_5_54	414_5_21	702_35_30	240_45_1
214_35_154	769_0_102	312_5_1	197_5_69	453_0_189	575_5_12	1346_25_18	230_0_1	118_5_30	255_5_1	322_5_1	696_0_1	23_25_1	45_35_219	42_0_1	29_5_1	524_5_47	520_2_75	737_45_8	363_0_362	286_35_1	449_0_1	445_45_10	380_4_21	121_0_218	241_35_1	72_1_445	167_25_39	97_0_1	13_5_157	19_25_15	51_5_43	414_5_16	702_35_32	240_45_1
214_35_159	769_0_101	197_5_68	453_0_98	575_5_11	1346_25_14	230_0_1	118_5_33	255_5_1	322_5_1	696_0_1	23_25_1	45_35_232	42_0_1	29_5_1	524_5_48	520_2_81	737_45_12	363_0_266	449_0_1	445_45_11	380_4_22	121_0_213	241_35_1	72_1_257	167_25_33	97_0_1	13_5_162	19_25_9	51_5_50	414_5_13	702_35_30	240_45_1
214_35_182	769_0_92	197_5_71	453_0_76	575_5_7	1346_25_8	230_0_1	118_5_40	255_5_1	322_5_1	696_0_1	23_25_1	45_35_233	42_0_1	29_5_1	524_5_44	520_2_76	737_45_11	363_0_172	449_0_1	445_45_8	380_4_20	121_0_163	241_35_1	72_1_119	167_25_36	97_0_1	13_5_176	19_25_9	51_5_48	414_5_6	702_35_32	240_45_1
214_35_182	769_0_87	197_5_87	453_0_58	575_5_5	1346_25_3	230_0_1	118_5_41	255_5_1	322_5_1	696_0_1	23_25_1	45_35_238	42_0_1	29_5_1	524_5_53	520_2_79	737_45_12	363_0_146	449_0_1	445_45_9	380_4_23	121_0_132	241_35_1	72_1_54	167_25_33	97_0_1	13_5_192	19_25_5	51_5_48	414_5_9	702_35_29	240_45_1
214_35_180	769_0_76	197_5_87	453_0_49	575_5_6	230_0_1	118_5_46	255_5_1	524_5_58	696_0_1	23_25_1	45_35_255	42_0_1	29_5_1	322_5_1	520_2_72	737_45_15	363_0_109	449_0_1	445_45_8	380_4_22	121_0_148	241_35_1	72_1_68	167_25_36	97_0_1	13_5_195	19_25_9	51_5_52	414_5_9	702_35_39	240_45_1
214_35_193	769_0_83	197_5_87	453_0_44	575_5_5	230_0_1	118_5_48	255_5_1	524_5_56	696_0_1	23_25_1	45_35_264	42_0_1	29_5_1	322_5_1	520_2_72	737_45_12	363_0_67	449_0_1	445_45_11	380_4_26	121_0_170	241_35_1	72_1_77	167_25_35	97_0_1	13_5_192	19_25_10	51_5_55	414_5_8	702_35_41	240_45_1
214_35_189	769_0_110	197_5_81	453_0_45	575_5_7	230_0_1	118_5_41	255_5_1	524_5_65	696_0_1	23_25_1	45_35_274	42_0_1	29_5_1	322_5_1	520_2_76	737_45_12	363_0_57	449_0_1	445_45_10	380_4_29	121_0_204	241_35_1	72_1_120	167_25_35	97_0_1	13_5_171	19_25_11	51_5_56	414_5_6	702_35_41	240_45_1
214_35_184	769_0_113	197_5_83	453_0_50	575_5_7	230_0_1	118_5_40	255_5_1	524_5_60	696_0_1	23_25_1	45_35_289	42_0_1	29_5_1	322_5_1	520_2_79	737_45_12	363_0_48	449_0_1	445_45_12	380_4_31	121_0_244	241_35_1	72_1_147	167_25_35	97_0_1	13_5_178	19_25_13	51_5_55	414_5_6	702_35_39	240_45_1
214_35_193	769_0_136	197_5_73	453_0_59	575_5_6	230_0_1	118_5_39	255_5_1	524_5_53	696_0_1	23_25_1	45_35_285	42_0_1	29_5_1	322_5_1	520_2_75	737_45_13	363_0_54	449_0_1	445_45_16	380_4_29	121_0_285	241_35_1	72_1_207	167_25_31	97_0_1	13_5_180	19_25_16	51_5_50	414_5_6	702_35_31	240_45_1
214_35_186	769_0_140	197_5_85	453_0_70	575_5_4	230_0_1	118_5_38	255_5_1	524_5_50	696_0_1	23_25_1	45_35_283	42_0_1	29_5_1	322_5_1	520_2_73	737_45_12	363_0_49	449_0_1	445_45_19	380_4_32	121_0_301	241_35_1	72_1_251	167_25_26	97_0_1	13_5_175	19_25_18	51_5_45	414_5_5	702_35_30	240_45_1
214_35_189	769_0_152	197_5_92	453_0_65	575_5_5	230_0_1	118_5_39	255_5_1	524_5_54	696_0_1	23_25_1	45_35_273	42_0_1	29_5_1	322_5_1	520_2_78	737_45_15	363_0_46	449_0_1	445_45_23	380_4_30	121_0_297	241_35_1	72_1_313	167_25_25	97_0_1	13_5_172	19_25_23	51_5_46	414_5_5	702_35_29	240_45_1
214_35_204	769_0_156	197_5_101	453_0_58	575_5_4	230_0_1	118_5_37	255_5_1	524_5_52	696_0_1	23_25_1	45_35_255	42_0_1	29_5_1	322_5_1	520_2_76	737_45_15	363_0_50	449_0_1	445_45_29	380_4_28	121_0_265	241_35_1	72_1_342	167_25_24	97_0_1	13_5_171	19_25_26	51_5_45	414_5_6	702_35_28	240_45_1
214_35_199	769_0_134	197_5_93	453_0_38	575_5_3	230_0_1	118_5_34	255_5_1	524_5_54	696_0_1	23_25_1	45_35_257	42_0_1	29_5_1	322_5_1	520_2_82	737_45_15	363_0_48	449_0_1	445_45_30	380_4_23	121_0_270	241_35_1	72_1_328	167_25_21	97_0_1	13_5_172	19_25_31	51_5_47	414_5_7	702_35_22	240_45_1
214_35_225	769_0_118	197_5_88	453_0_20	575_5_3	230_0_1	118_5_38	255_5_1	524_5_46	696_0_1	23_25_1	45_35_247	42_0_1	29_5_1	322_5_1	520_2_87	737_45_12	363_0_66	449_0_1	445_45_27	380_4_20	121_0_280	241_35_1	72_1_294	167_25_21	97_0_1	13_5_167	19_25_39	51_5_42	414_5_8	702_35_23	240_45_1
214_35_228	769_0_100	197_5_99	453_0_3	575_5_3	230_0_1	118_5_38	255_5_1	524_5_38	696_0_1	23_25_1	45_35_242	42_0_1	29_5_1	322_5_1	520_2_83	737_45_15	363_0_89	449_0_1	445_45_27	380_4_17	121_0_323	241_35_1	72_1_215	167_25_19	97_0_1	13_5_177	19_25_47	51_5_36	414_5_8	702_35_26	240_45_1
214_35_222	769_0_70	197_5_100	453_0_2	575_5_2	230_0_1	118_5_38	255_5_1	524_5_40	696_0_1	23_25_1	45_35_221	42_0_1	29_5_1	322_5_1	520_2_88	737_45_12	363_0_101	449_0_1	445_45_19	380_4_17	121_0_378	241_35_1	72_1_190	167_25_14	97_0_1	13_5_163	19_25_48	51_5_40	414_5_10	702_35_23	240_45_1
214_35_209	769_0_64	197_5_96	702_35_19	230_0_1	118_5_37	255_5_1	524_5_45	696_0_1	23_25_1	45_35_221	29_5_1	322_5_1	520_2_90	737_45_9	363_0_129	449_0_1	445_45_23	380_4_20	121_0_424	241_35_1	72_1_137	167_25_13	97_0_1	13_5_169	19_25_50	51_5_42	414_5_11	240_45_1
214_35_211	769_0_68	197_5_104	702_35_22	230_0_1	118_5_35	255_5_1	524_5_48	696_0_1	23_25_1	45_35_234	29_5_1	322_5_1	520_2_98	737_45_12	363_0_156	449_0_1	445_45_27	380_4_24	121_0_517	241_35_1	72_1_88	167_25_12	97_0_1	13_5_164	19_25_51	51_5_40	414_5_10	240_45_1
214_35_211	769_0_81	197_5_107	702_35_20	230_0_1	118_5_38	255_5_1	524_5_50	696_0_1	23_25_1	45_35_241	29_5_1	322_5_1	520_2_93	737_45_9	363_0_194	449_0_1	445_45_30	380_4_24	121_0_593	241_35_1	72_1_72	167_25_10	97_0_1	13_5_164	19_25_56	51_5_43	414_5_10	240_45_1
214_35_234	769_0_94	197_5_104	702_35_20	230_0_1	118_5_44	255_5_1	524_5_50	696_0_1	23_25_1	45_35_252	29_5_1	322_5_1	520_2_90	737_45_12	363_0_228	449_0_1	445_45_29	380_4_25	121_0_632	241_35_1	72_1_68	167_25_9	97_0_1	13_5_153	19_25_56	51_5_40	414_5_9	240_45_1
214_35_236	769_0_137	197_5_96	702_35_15	230_0_1	118_5_43	255_5_1	524_5_49	696_0_1	23_25_1	45_35_255	29_5_1	322_5_1	520_2_84	737_45_12	363_0_250	449_0_1	445_45_28	380_4_21	121_0_670	241_35_1	72_1_63	167_25_10	97_0_1	13_5_151	19_25_57	51_5_44	414_5_13	240_45_1
214_35_242	769_0_186	197_5_74	702_35_20	230_0_1	118_5_39	255_5_1	524_5_60	696_0_1	23_25_1	45_35_260	29_5_1	322_5_1	520_2_92	737_45_11	363_0_289	449_0_1	445_45_27	380_4_24	121_0_629	241_35_1	72_1_70	167_25_7	97_0_1	13_5_155	19_25_63	51_5_45	414_5_14	240_45_1
214_35_239	769_0_220	197_5_65	702_35_13	230_0_1	118_5_31	255_5_1	524_5_54	696_0_1	23_25_1	45_35_262	29_5_1	322_5_1	520_2_83	737_45_12	363_0_301	449_0_1	445_45_30	380_4_21	121_0_634	241_35_1	72_1_109	167_25_9	97_0_1	13_5_162	19_25_64	51_5_43	414_5_16	240_45_1
214_35_242	769_0_232	197_5_65	702_35_10	230_0_1	118_5_35	255_5_1	524_5_48	696_0_1	23_25_1	45_35_250	29_5_1	322_5_1	520_2_76	737_45_15	363_0_274	449_0_1	445_45_35	380_4_22	121_0_575	241_35_1	72_1_132	167_25_6	97_0_1	13_5_160	19_25_67	51_5_43	414_5_12	240_45_1
214_35_240	769_0_238	197_5_66	702_35_8	230_0_1	118_5_32	255_5_1	524_5_40	696_0_1	23_25_1	45_35_227	29_5_1	322_5_1	520_2_61	737_45_15	363_0_229	449_0_1	445_45_38	380_4_20	121_0_510	241_35_1	72_1_217	167_25_3	97_0_1	13_5_164	19_25_65	51_5_46	414_5_12	240_45_1
214_35_246	769_0_245	197_5_63	702_35_4	230_0_1	118_5_36	255_5_1	524_5_36	696_0_1	23_25_1	45_35_216	29_5_1	322_5_1	520_2_56	737_45_16	363_0_142	449_0_1	445_45_46	380_4_20	121_0_543	241_35_1	72_1_292	167_25_2	97_0_1	13_5_151	19_25_64	51_5_46	414_5_8	240_45_1
214_35_252	769_0_244	197_5_53	702_35_5	230_0_1	118_5_35	255_5_1	524_5_30	696_0_1	23_25_1	45_35_220	29_5_1	322_5_1	520_2_48	737_45_12	363_0_85	449_0_1	445_45_49	380_4_17	121_0_609	241_35_1	72_1_381	167_25_2	97_0_1	13_5_147	19_25_65	51_5_50	414_5_12	240_45_1
214_35_262	769_0_241	197_5_47	702_35_4	230_0_1	118_5_35	255_5_1	524_5_27	696_0_1	23_25_1	45_35_222	29_5_1	322_5_1	520_2_51	737_45_8	363_0_70	449_0_1	445_45_41	380_4_14	121_0_659	241_35_1	72_1_478	167_25_3	97_0_1	13_5_142	19_25_75	51_5_50	414_5_11	240_45_1
214_35_274	769_0_190	197_5_52	702_35_2	230_0_1	118_5_37	255_5_1	524_5_24	696_0_1	23_25_1	45_35_212	29_5_1	322_5_1	520_2_50	737_45_9	363_0_77	449_0_1	445_45_33	380_4_13	121_0_732	241_35_1	72_1_514	167_25_7	97_0_1	13_5_143	19_25_76	51_5_43	414_5_11	240_45_1
214_35_279	769_0_157	197_5_45	702_35_1	230_0_1	118_5_34	255_5_1	524_5_31	696_0_1	23_25_1	45_35_221	29_5_1	322_5_1	520_2_49	737_45_8	363_0_77	449_0_1	445_45_33	380_4_14	121_0_766	241_35_1	72_1_523	167_25_4	97_0_1	13_5_148	19_25_70	51_5_36	414_5_11	240_45_1
214_35_285	769_0_127	197_5_39	230_0_1	118_5_35	255_5_1	524_5_36	696_0_1	23_25_1	45_35_210	29_5_1	322_5_1	520_2_48	737_45_6	363_0_59	449_0_1	445_45_26	380_4_14	121_0_783	72_1_481	167_25_6	97_0_1	13_5_143	19_25_71	51_5_33	414_5_13	240_45_1
214_35_284	769_0_87	197_5_35	230_0_1	118_5_31	255_5_1	524_5_39	696_0_1	23_25_1	45_35_215	29_5_1	322_5_1	520_2_46	737_45_5	363_0_37	449_0_1	445_45_21	380_4_21	121_0_775	72_1_317	167_25_5	97_0_1	13_5_138	19_25_70	51_5_33	414_5_12	240_45_1
214_35_298	769_0_63	197_5_37	230_0_1	118_5_27	255_5_1	524_5_45	696_0_1	23_25_1	45_35_216	29_5_1	322_5_1	520_2_40	737_45_4	363_0_32	449_0_1	445_45_15	380_4_24	121_0_760	72_1_222	167_25_5	97_0_1	13_5_124	19_25_71	51_5_36	414_5_11	240_45_1
214_35_301	769_0_51	197_5_29	230_0_1	118_5_30	255_5_1	524_5_47	696_0_1	23_25_1	45_35_234	29_5_1	322_5_1	520_2_42	737_45_3	363_0_27	449_0_1	445_45_18	380_4_30	121_0_716	72_1_148	167_25_6	97_0_1	13_5_112	19_25_65	51_5_36	414_5_8	240_45_1
214_35_297	769_0_35	197_5_23	230_0_1	118_5_25	255_5_1	524_5_45	696_0_1	23_25_1	45_35_252	29_5_1	322_5_1	520_2_41	737_45_2	363_0_36	449_0_1	445_45_21	380_4_34	121_0_728	72_1_121	167_25_8	97_0_1	13_5_109	19_25_75	51_5_25	414_5_9	240_45_1
214_35_302	769_0_24	197_5_22	230_0_1	118_5_25	255_5_1	524_5_43	696_0_1	23_25_1	45_35_271	29_5_1	322_5_1	520_2_42	363_0_44	449_0_1	445_45_22	380_4_37	121_0_707	72_1_125	167_25_10	97_0_1	13_5_102	19_25_77	51_5_22	414_5_10
214_35_315	769_0_16	197_5_20	230_0_1	118_5_21	255_5_1	524_5_46	696_0_1	23_25_1	45_35_272	29_5_1	322_5_1	520_2_41	363_0_61	449_0_1	445_45_24	380_4_40	121_0_613	72_1_135	167_25_16	97_0_1	13_5_106	19_25_86	51_5_21	414_5_10
214_35_312	769_0_21	197_5_21	230_0_1	118_5_22	255_5_1	524_5_43	696_0_1	23_25_1	45_35_280	29_5_1	322_5_1	520_2_39	363_0_81	449_0_1	445_45_28	380_4_42	121_0_516	72_1_168	167_25_20	97_0_1	13_5_113	19_25_93	51_5_24	414_5_7
214_35_324	769_0_41	197_5_24	230_0_1	118_5_18	255_5_1	524_5_41	696_0_1	23_25_1	45_35_273	29_5_1	322_5_1	520_2_39	363_0_100	449_0_1	445_45_26	380_4_43	121_0_498	72_1_186	167_25_18	97_0_1	13_5_121	19_25_105	51_5_27	414_5_5
214_35_314	769_0_55	197_5_26	230_0_1	118_5_16	255_5_1	524_5_33	696_0_1	23_25_1	45_35_271	29_5_1	322_5_1	520_2_38	363_0_137	449_0_1	445_45_28	380_4_41	121_0_504	72_1_224	167_25_21	97_0_1	13_5_119	19_25_103	51_5_26	414_5_3
214_35_328	769_0_91	197_5_27	230_0_1	118_5_22	255_5_1	524_5_23	696_0_1	23_25_1	45_35_252	29_5_1	322_5_1	520_2_38	363_0_153	449_0_1	445_45_31	380_4_37	121_0_470	72_1_239	167_25_23	97_0_1	13_5_126	19_25_95	51_5_27	414_5_5
214_35_314	769_0_134	197_5_26	230_0_1	118_5_24	255_5_1	524_5_25	696_0_1	23_25_1	45_35_259	29_5_1	322_5_1	520_2_36	363_0_197	449_0_1	445_45_28	380_4_38	121_0_450	72_1_240	167_25_28	97_0_1	13_5_133	19_25_87	51_5_30	414_5_5
214_35_315	769_0_172	197_5_24	230_0_1	118_5_27	255_5_1	524_5_23	696_0_1	23_25_1	45_35_246	29_5_1	322_5_1	520_2_40	363_0_224	449_0_1	445_45_27	380_4_37	121_0_484	72_1_213	167_25_26	97_0_1	13_5_130	19_25_78	51_5_28	414_5_5
214_35_318	769_0_236	197_5_23	230_0_1	118_5_32	255_5_1	524_5_23	696_0_1	23_25_1	45_35_241	29_5_1	322_5_1	520_2_39	363_0_245	449_0_1	445_45_24	380_4_38	121_0_524	72_1_189	167_25_29	97_0_1	13_5_127	19_25_74	51_5_28	414_5_6
214_35_314	769_0_280	197_5_21	230_0_1	118_5_29	255_5_1	524_5_29	696_0_1	23_25_1	45_35_248	29_5_1	322_5_1	520_2_38	363_0_265	449_0_1	445_45_22	380_4_34	121_0_598	72_1_160	167_25_27	97_0_1	13_5_128	19_25_71	51_5_29	414_5_6
214_35_310	769_0_314	197_5_19	230_0_1	118_5_27	255_5_1	524_5_28	696_0_1	23_25_1	45_35_249	29_5_1	322_5_1	520_2_42	363_0_263	449_0_1	445_45_22	380_4_28	121_0_631	72_1_155	167_25_27	97_0_1	13_5_124	19_25_70	51_5_37	414_5_10
214_35_297	769_0_352	197_5_15	230_0_1	118_5_32	255_5_1	524_5_26	696_0_1	23_25_1	45_35_240	29_5_1	322_5_1	520_2_45	363_0_271	449_0_1	445_45_23	380_4_31	121_0_683	72_1_169	167_25_23	97_0_1	13_5_125	19_25_63	51_5_44	414_5_11
214_35_299	769_0_366	197_5_15	230_0_1	118_5_35	255_5_1	524_5_26	696_0_1	23_25_1	45_35_238	29_5_1	322_5_1	520_2_49	363_0_260	449_0_1	445_45_26	380_4_28	121_0_683	72_1_163	167_25_25	97_0_1	13_5_117	19_25_57	51_5_50	414_5_10
214_35_310	769_0_395	197_5_14	230_0_1	118_5_35	255_5_1	524_5_30	696_0_1	23_25_1	45_35_230	29_5_1	322_5_1	520_2_54	363_0_186	449_0_1	445_45_30	380_4_26	121_0_698	72_1_172	167_25_28	97_0_1	13_5_112	19_25_59	51_5_50	414_5_7
214_35_307	769_0_419	197_5_11	230_0_1	118_5_37	255_5_1	524_5_28	696_0_1	23_25_1	45_35_233	29_5_1	322_5_1	520_2_62	363_0_142	449_0_1	445_45_36	380_4_20	121_0_557	72_1_187	167_25_27	97_0_1	13_5_105	19_25_67	51_5_53	414_5_8
214_35_310	769_0_444	197_5_12	230_0_1	118_5_34	255_5_1	524_5_34	696_0_1	23_25_1	45_35_235	29_5_1	322_5_1	520_2_66	363_0_103	449_0_1	445_45_40	380_4_19	121_0_421	72_1_198	167_25_30	97_0_1	13_5_109	19_25_67	51_5_49	414_5_7
214_35_326	769_0_421	197_5_16	230_0_1	118_5_32	255_5_1	524_5_32	696_0_1	23_25_1	45_35_225	29_5_1	322_5_1	520_2_68	363_0_117	449_0_1	445_45_41	380_4_15	121_0_393	72_1_208	167_25_31	97_0_1	13_5_110	19_25_62	51_5_48	414_5_6
214_35_331	769_0_320	197_5_15	230_0_1	118_5_39	255_5_1	524_5_29	696_0_1	23_25_1	45_35_228	29_5_1	322_5_1	520_2_66	363_0_142	449_0_1	445_45_48	380_4_14	121_0_407	72_1_182	167_25_30	97_0_1	13_5_115	19_25_61	51_5_50	414_5_2
214_35_335	769_0_225	197_5_17	230_0_1	118_5_39	255_5_1	524_5_22	696_0_1	23_25_1	45_35_216	29_5_1	322_5_1	520_2_67	363_0_153	449_0_1	445_45_53	380_4_17	121_0_453	72_1_226	167_25_31	97_0_1	13_5_119	19_25_58	51_5_53	414_5_3
214_35_343	769_0_168	197_5_20	230_0_1	118_5_42	255_5_1	524_5_19	696_0_1	23_25_1	45_35_213	29_5_1	322_5_1	520_2_70	363_0_180	449_0_1	445_45_60	380_4_15	121_0_528	72_1_270	167_25_31	97_0_1	13_5_118	19_25_61	51_5_58	414_5_2
214_35_359	769_0_130	197_5_23	230_0_1	118_5_44	255_5_1	524_5_15	696_0_1	23_25_1	45_35_217	29_5_1	322_5_1	520_2_74	363_0_160	449_0_1	445_45_58	380_4_14	121_0_584	72_1_291	167_25_31	97_0_1	13_5_109	19_25_64	51_5_59	414_5_2
214_35_368	769_0_115	197_5_18	230_0_1	118_5_42	255_5_1	524_5_12	696_0_1	23_25_1	45_35_231	29_5_1	322_5_1	520_2_78	363_0_118	449_0_1	445_45_59	380_4_10	121_0_605	72_1_304	167_25_29	97_0_1	13_5_103	19_25_67	51_5_56	414_5_1
214_35_388	769_0_98	197_5_16	230_0_1	118_5_39	255_5_1	524_5_9	696_0_1	23_25_1	45_35_227	29_5_1	322_5_1	520_2_74	363_0_114	449_0_1	445_45_57	380_4_8	121_0_606	72_1_274	167_25_27	97_0_1	13_5_98	19_25_70	51_5_61	414_5_1
214_35_393	769_0_91	197_5_19	230_0_1	118_5_40	255_5_1	524_5_5	696_0_1	23_25_1	45_35_224	29_5_1	322_5_1	520_2_65	363_0_103	449_0_1	445_45_60	380_4_8	121_0_583	72_1_238	167_25_30	97_0_1	13_5_91	19_25_72	51_5_64	414_5_2
214_35_395	769_0_98	197_5_22	230_0_1	118_5_48	255_5_1	524_5_4	696_0_1	23_25_1	45_35_221	29_5_1	322_5_1	520_2_66	363_0_91	449_0_1	445_45_62	380_4_6	121_0_527	72_1_222	167_25_23	97_0_1	13_5_82	19_25_75	51_5_61	414_5_2
214_35_382	769_0_99	197_5_21	230_0_1	118_5_50	255_5_1	524_5_3	696_0_1	23_25_1	45_35_204	29_5_1	322_5_1	520_2_65	363_0_66	449_0_1	445_45_60	380_4_8	121_0_460	72_1_237	167_25_27	97_0_1	13_5_89	19_25_74	51_5_62	414_5_5
214_35_388	769_0_129	197_5_24	230_0_1	118_5_52	255_5_1	524_5_4	696_0_1	23_25_1	45_35_198	29_5_1	322_5_1	520_2_64	363_0_73	449_0_1	445_45_59	380_4_8	121_0_408	72_1_230	167_25_25	97_0_1	13_5_93	19_25_87	51_5_57	414_5_9
214_35_385	769_0_135	197_5_21	230_0_1	118_5_60	255_5_1	524_5_5	696_0_1	23_25_1	45_35_194	29_5_1	322_5_1	520_2_67	363_0_90	449_0_1	445_45_57	380_4_9	121_0_371	72_1_210	167_25_24	97_0_1	13_5_98	19_25_94	51_5_54	414_5_9
214_35_381	769_0_150	197_5_16	230_0_1	118_5_64	255_5_1	524_5_7	696_0_1	23_25_1	45_35_201	29_5_1	322_5_1	520_2_68	363_0_90	449_0_1	445_45_53	380_4_7	121_0_336	72_1_184	167_25_22	97_0_1	13_5_104	19_25_102	51_5_53	414_5_11
214_35_395	769_0_183	197_5_15	230_0_1	118_5_72	255_5_1	524_5_6	696_0_1	23_25_1	45_35_209	29_5_1	322_5_1	520_2_71	363_0_134	449_0_1	445_45_60	380_4_3	121_0_321	72_1_172	167_25_23	97_0_1	13_5_107	19_25_98	51_5_48	414_5_10
214_35_398	769_0_180	197_5_9	230_0_1	118_5_68	255_5_1	524_5_4	696_0_1	23_25_1	45_35_202	29_5_1	322_5_1	520_2_78	363_0_177	449_0_1	445_45_56	380_4_4	121_0_328	72_1_200	167_25_23	97_0_1	13_5_116	19_25_119	51_5_46	414_5_9
214_35_399	769_0_216	197_5_11	230_0_1	118_5_68	255_5_1	524_5_3	696_0_1	23_25_1	45_35_193	29_5_1	322_5_1	520_2_82	363_0_211	449_0_1	445_45_50	380_4_6	121_0_349	72_1_224	167_25_23	97_0_1	13_5_112	19_25_124	51_5_46	414_5_5
214_35_407	769_0_220	197_5_15	230_0_1	118_5_68	696_0_1	23_25_1	45_35_185	29_5_1	322_5_1	520_2_88	363_0_228	449_0_1	445_45_40	380_4_5	121_0_370	72_1_275	167_25_20	97_0_1	13_5_115	19_25_121	51_5_49	414_5_1
214_35_378	769_0_233	197_5_13	230_0_1	118_5_64	696_0_1	23_25_1	45_35_196	29_5_1	322_5_1	520_2_86	363_0_203	449_0_1	445_45_38	380_4_5	121_0_424	72_1_320	167_25_24	97_0_1	13_5_114	19_25_125	51_5_49	414_5_2
214_35_377	769_0_288	197_5_11	230_0_1	118_5_65	696_0_1	23_25_1	45_35_200	29_5_1	322_5_1	520_2_83	363_0_151	449_0_1	445_45_36	380_4_3	121_0_471	72_1_379	167_25_20	97_0_1	13_5_124	19_25_102	51_5_54	414_5_2
214_35_365	769_0_308	197_5_7	230_0_1	118_5_57	696_0_1	23_25_1	45_35_187	29_5_1	322_5_1	520_2_88	363_0_120	449_0_1	445_45_40	380_4_2	121_0_473	72_1_477	167_25_26	97_0_1	13_5_135	19_25_93	51_5_49	414_5_2
322_5_1	214_35_365	769_0_348	696_0_1	23_25_1	19_25_89	197_5_8	45_35_185	51_5_37	13_5_146	445_45_45	363_0_64	380_4_2	121_0_448	520_2_89	72_1_508	167_25_27	230_0_1	118_5_61	97_0_1	449_0_1
214_35_369	769_0_409	696_0_1	23_25_1	19_25_86	197_5_9	45_35_170	51_5_37	13_5_157	445_45_49	363_0_53	322_5_1	121_0_373	520_2_93	72_1_463	167_25_38	230_0_1	118_5_65	97_0_1	449_0_1
214_35_388	769_0_442	696_0_1	23_25_1	19_25_67	197_5_13	45_35_178	51_5_38	13_5_155	445_45_49	363_0_62	322_5_1	121_0_325	520_2_96	72_1_392	167_25_33	230_0_1	118_5_64	97_0_1	449_0_1
214_35_395	769_0_514	696_0_1	23_25_1	19_25_71	197_5_12	45_35_176	51_5_41	13_5_150	445_45_49	363_0_64	322_5_1	121_0_332	520_2_93	72_1_281	167_25_35	230_0_1	118_5_55	97_0_1	449_0_1
214_35_421	769_0_602	696_0_1	23_25_1	19_25_67	197_5_11	45_35_191	51_5_42	13_5_150	445_45_47	363_0_79	322_5_1	121_0_381	520_2_75	72_1_238	167_25_28	230_0_1	118_5_51	97_0_1	449_0_1
214_35_425	769_0_670	696_0_1	23_25_1	19_25_68	197_5_14	45_35_202	51_5_35	13_5_161	445_45_42	363_0_90	322_5_1	121_0_362	520_2_80	72_1_224	167_25_29	230_0_1	118_5_45	97_0_1	449_0_1
214_35_431	769_0_741	696_0_1	23_25_1	19_25_64	197_5_12	45_35_198	51_5_43	13_5_169	445_45_38	363_0_77	322_5_1	121_0_370	520_2_78	72_1_229	167_25_29	230_0_1	118_5_42	97_0_1	449_0_1
214_35_438	769_0_801	696_0_1	23_25_1	19_25_61	197_5_13	45_35_192	51_5_40	13_5_166	445_45_39	363_0_98	322_5_1	121_0_314	520_2_78	72_1_225	167_25_24	230_0_1	118_5_44	97_0_1	449_0_1
214_35_444	769_0_842	696_0_1	23_25_1	19_25_60	197_5_12	45_35_184	51_5_45	13_5_173	445_45_35	363_0_119	322_5_1	121_0_273	520_2_75	72_1_198	167_25_25	230_0_1	118_5_39	97_0_1	449_0_1
214_35_455	769_0_883	696_0_1	23_25_1	19_25_54	197_5_9	45_35_184	51_5_51	13_5_170	445_45_31	363_0_129	322_5_1	121_0_212	520_2_67	72_1_225	167_25_15	230_0_1	118_5_40	97_0_1	449_0_1
214_35_442	769_0_878	696_0_1	23_25_1	19_25_50	197_5_9	45_35_187	51_5_54	13_5_172	445_45_31	363_0_137	322_5_1	121_0_178	520_2_57	72_1_268	167_25_9	230_0_1	118_5_44	97_0_1	449_0_1
214_35_450	769_0_795	696_0_1	23_25_1	19_25_43	197_5_8	45_35_206	51_5_55	13_5_160	445_45_27	363_0_117	322_5_1	121_0_182	520_2_49	72_1_279	167_25_9	230_0_1	118_5_42	97_0_1	449_0_1
214_35_460	769_0_638	696_0_1	23_25_1	19_25_34	197_5_8	45_35_203	51_5_61	13_5_149	445_45_28	363_0_101	322_5_1	121_0_181	520_2_47	72_1_281	167_25_7	230_0_1	118_5_38	97_0_1	449_0_1
214_35_452	769_0_480	696_0_1	23_25_1	19_25_37	197_5_3	45_35_219	51_5_64	13_5_137	445_45_24	363_0_77	322_5_1	121_0_206	520_2_50	72_1_236	167_25_8	230_0_1	118_5_38	97_0_1	449_0_1
214_35_479	769_0_359	696_0_1	23_25_1	19_25_38	197_5_1	45_35_228	51_5_54	13_5_135	445_45_29	363_0_79	322_5_1	121_0_214	520_2_49	72_1_231	167_25_6	230_0_1	118_5_35	97_0_1	449_0_1
214_35_468	769_0_311	696_0_1	23_25_1	19_25_44	197_5_1	45_35_248	51_5_52	13_5_134	445_45_30	363_0_69	322_5_1	121_0_226	520_2_49	72_1_256	167_25_4	230_0_1	118_5_39	97_0_1	449_0_1
214_35_480	769_0_288	696_0_1	23_25_1	19_25_40	45_35_244	51_5_46	13_5_144	445_45_35	363_0_37	322_5_1	121_0_268	520_2_47	72_1_303	167_25_7	230_0_1	118_5_34	97_0_1	449_0_1
214_35_472	769_0_298	696_0_1	23_25_1	19_25_32	45_35_247	51_5_45	13_5_146	445_45_35	363_0_27	322_5_1	121_0_293	520_2_39	72_1_399	167_25_8	230_0_1	118_5_40	97_0_1	449_0_1
214_35_490	769_0_278	696_0_1	23_25_1	19_25_31	45_35_253	51_5_39	13_5_138	445_45_38	363_0_19	322_5_1	121_0_356	520_2_35	72_1_473	167_25_7	230_0_1	118_5_42	97_0_1	449_0_1
214_35_507	769_0_281	696_0_1	23_25_1	19_25_25	45_35_270	51_5_31	13_5_125	445_45_35	363_0_23	322_5_1	121_0_426	520_2_25	72_1_536	167_25_8	230_0_1	118_5_39	97_0_1	449_0_1
214_35_512	769_0_309	696_0_1	23_25_1	19_25_28	45_35_274	51_5_30	13_5_118	445_45_32	363_0_23	322_5_1	121_0_469	520_2_20	72_1_522	167_25_8	230_0_1	118_5_31	97_0_1	449_0_1
214_35_527	769_0_327	696_0_1	23_25_1	19_25_26	45_35_274	51_5_29	13_5_119	445_45_36	363_0_17	322_5_1	121_0_494	520_2_21	72_1_453	167_25_8	230_0_1	118_5_25	97_0_1	449_0_1
214_35_526	769_0_374	696_0_1	23_25_1	19_25_25	45_35_272	51_5_24	13_5_118	445_45_35	363_0_17	322_5_1	121_0_491	520_2_26	72_1_378	167_25_7	230_0_1	118_5_28	97_0_1	449_0_1
214_35_513	769_0_413	696_0_1	23_25_1	19_25_33	45_35_265	51_5_30	13_5_121	445_45_28	363_0_28	322_5_1	121_0_402	520_2_28	72_1_290	167_25_7	230_0_1	118_5_25	97_0_1	449_0_1
214_35_498	769_0_375	696_0_1	23_25_1	19_25_34	45_35_267	51_5_31	13_5_114	445_45_24	363_0_35	322_5_1	121_0_299	520_2_31	72_1_311	167_25_7	230_0_1	118_5_30	97_0_1	449_0_1
214_35_497	769_0_359	696_0_1	23_25_1	19_25_39	45_35_251	51_5_34	13_5_117	445_45_17	363_0_65	322_5_1	121_0_318	520_2_28	72_1_346	167_25_6	230_0_1	118_5_21	97_0_1	449_0_1
214_35_496	769_0_335	696_0_1	23_25_1	19_25_35	45_35_236	51_5_36	13_5_115	445_45_19	363_0_84	322_5_1	121_0_311	520_2_27	72_1_399	167_25_6	230_0_1	118_5_21	97_0_1	449_0_1
214_35_490	769_0_297	696_0_1	23_25_1	19_25_40	45_35_241	51_5_30	13_5_132	445_45_20	363_0_105	322_5_1	121_0_290	520_2_25	72_1_427	167_25_5	230_0_1	118_5_19	97_0_1	449_0_1
214_35_514	769_0_281	696_0_1	23_25_1	19_25_36	45_35_245	51_5_32	13_5_143	445_45_18	363_0_113	322_5_1	121_0_277	520_2_24	72_1_471	167_25_4	230_0_1	118_5_15	97_0_1	449_0_1
214_35_511	769_0_234	696_0_1	23_25_1	19_25_36	45_35_242	51_5_26	13_5_144	445_45_19	363_0_98	322_5_1	121_0_242	520_2_30	72_1_500	167_25_1	230_0_1	118_5_15	97_0_1	449_0_1
214_35_523	769_0_207	696_0_1	19_25_33	45_35_225	51_5_35	13_5_143	445_45_17	363_0_100	322_5_1	121_0_231	520_2_30	72_1_541	230_0_1	118_5_17	97_0_1	449_0_1
214_35_526	769_0_189	696_0_1	19_25_34	45_35_222	51_5_36	13_5_152	445_45_16	363_0_84	322_5_1	121_0_251	520_2_29	72_1_569	230_0_1	118_5_19	97_0_1	449_0_1
214_35_527	769_0_171	696_0_1	19_25_41	45_35_232	51_5_32	13_5_134	445_45_18	363_0_56	322_5_1	121_0_267	520_2_26	72_1_557	230_0_1	118_5_20	97_0_1	449_0_1
214_35_531	769_0_124	696_0_1	19_25_46	45_35_219	51_5_35	13_5_128	445_45_18	363_0_36	322_5_1	121_0_271	520_2_19	72_1_595	230_0_1	118_5_18	97_0_1	449_0_1
214_35_544	769_0_79	696_0_1	19_25_51	45_35_237	51_5_32	13_5_124	445_45_18	363_0_19	322_5_1	121_0_285	520_2_12	72_1_622	230_0_1	118_5_19	97_0_1	449_0_1
214_35_530	769_0_77	696_0_1	19_25_54	45_35_250	51_5_30	13_5_107	445_45_15	363_0_11	322_5_1	121_0_248	520_2_9	72_1_732	230_0_1	118_5_18	97_0_1	449_0_1
214_35_515	769_0_99	696_0_1	19_25_56	45_35_254	51_5_30	13_5_106	445_45_12	363_0_17	322_5_1	121_0_234	520_2_6	72_1_829	230_0_1	118_5_17	97_0_1	449_0_1
214_35_534	769_0_121	696_0_1	19_25_50	45_35_259	51_5_24	13_5_94	445_45_7	363_0_20	322_5_1	121_0_242	520_2_4	72_1_914	230_0_1	118_5_16	97_0_1	449_0_1
214_35_529	769_0_143	696_0_1	19_25_51	45_35_261	51_5_19	13_5_97	445_45_5	363_0_17	322_5_1	121_0_238	520_2_3	72_1_936	230_0_1	118_5_15	97_0_1	449_0_1
214_35_547	769_0_158	696_0_1	19_25_53	45_35_272	51_5_15	13_5_84	445_45_4	363_0_9	322_5_1	121_0_238	520_2_4	72_1_889	230_0_1	118_5_15	97_0_1	449_0_1
214_35_553	769_0_140	696_0_1	19_25_55	45_35_286	51_5_11	13_5_72	445_45_5	363_0_13	322_5_1	121_0_301	520_2_5	72_1_763	230_0_1	118_5_12	97_0_1	449_0_1
214_35_547	769_0_112	696_0_1	19_25_56	45_35_284	51_5_5	13_5_71	445_45_5	363_0_21	322_5_1	121_0_367	520_2_8	72_1_638	230_0_1	118_5_12	97_0_1	449_0_1
214_35_553	769_0_109	696_0_1	19_25_59	45_35_278	51_5_4	13_5_71	445_45_3	363_0_34	322_5_1	121_0_412	520_2_7	72_1_492	230_0_1	118_5_13	97_0_1	449_0_1
214_35_567	769_0_100	696_0_1	19_25_60	45_35_291	51_5_5	13_5_71	445_45_4	363_0_45	322_5_1	121_0_468	520_2_9	72_1_432	230_0_1	118_5_10	97_0_1	449_0_1
214_35_565	769_0_98	696_0_1	19_25_67	45_35_294	51_5_3	13_5_66	445_45_3	363_0_69	322_5_1	121_0_507	520_2_5	72_1_346	230_0_1	118_5_13	97_0_1	449_0_1
214_35_550	769_0_98	696_0_1	19_25_66	45_35_313	51_5_3	13_5_63	445_45_4	363_0_86	322_5_1	121_0_506	520_2_7	72_1_361	230_0_1	118_5_12	97_0_1	449_0_1
214_35_533	769_0_78	696_0_1	19_25_71	45_35_316	13_5_71	445_45_4	363_0_89	322_5_1	121_0_485	520_2_13	72_1_383	230_0_1	118_5_17	97_0_1	449_0_1
214_35_527	769_0_63	696_0_1	19_25_72	45_35_306	13_5_73	445_45_4	363_0_75	322_5_1	121_0_394	520_2_13	72_1_420	230_0_1	118_5_17	97_0_1	449_0_1
214_35_551	769_0_51	696_0_1	19_25_68	45_35_293	13_5_67	445_45_2	363_0_64	322_5_1	121_0_289	520_2_11	72_1_494	230_0_1	118_5_19	97_0_1	449_0_1
214_35_530	769_0_39	696_0_1	19_25_68	45_35_291	13_5_74	445_45_2	363_0_61	322_5_1	121_0_256	520_2_16	72_1_593	230_0_1	118_5_17	97_0_1	449_0_1
214_35_518	769_0_33	696_0_1	19_25_60	45_35_311	13_5_76	363_0_64	322_5_1	121_0_260	520_2_16	72_1_731	230_0_1	118_5_17	97_0_1	449_0_1
214_35_503	769_0_39	696_0_1	19_25_57	45_35_334	13_5_76	363_0_66	322_5_1	121_0_273	520_2_16	72_1_874	230_0_1	118_5_15	97_0_1	449_0_1
214_35_478	769_0_37	696_0_1	19_25_61	45_35_350	13_5_68	363_0_61	322_5_1	121_0_281	520_2_17	72_1_977	230_0_1	118_5_14	97_0_1	449_0_1
214_35_483	769_0_34	696_0_1	19_25_65	45_35_360	13_5_63	363_0_68	322_5_1	121_0_312	520_2_14	72_1_1016	230_0_1	118_5_11	97_0_1	449_0_1
214_35_484	769_0_34	696_0_1	19_25_62	45_35_353	13_5_62	363_0_71	322_5_1	121_0_325	520_2_11	72_1_936	230_0_1	118_5_9	97_0_1	449_0_1
214_35_483	769_0_21	696_0_1	19_25_52	45_35_357	13_5_56	363_0_88	322_5_1	121_0_327	520_2_9	72_1_824	230_0_1	118_5_9	97_0_1	449_0_1
214_35_472	769_0_19	696_0_1	19_25_61	45_35_345	13_5_58	363_0_102	322_5_1	121_0_260	520_2_8	72_1_644	230_0_1	118_5_6	97_0_1	449_0_1
214_35_461	769_0_25	696_0_1	19_25_71	45_35_362	13_5_60	363_0_111	322_5_1	121_0_219	520_2_9	72_1_489	230_0_1	118_5_5	97_0_1	449_0_1
214_35_442	769_0_27	696_0_1	19_25_77	45_35_381	13_5_61	363_0_103	322_5_1	121_0_196	520_2_11	72_1_461	230_0_1	118_5_4	97_0_1	449_0_1
214_35_402	769_0_24	696_0_1	19_25_84	45_35_401	13_5_58	363_0_102	322_5_1	121_0_184	520_2_15	72_1_494	230_0_1	118_5_3	97_0_1	449_0_1
214_35_385	769_0_20	696_0_1	19_25_81	45_35_418	13_5_58	363_0_65	322_5_1	121_0_189	520_2_15	72_1_534	230_0_1	118_5_2	97_0_1	449_0_1
214_35_372	769_0_14	696_0_1	19_25_92	45_35_406	13_5_60	363_0_52	322_5_1	121_0_193	520_2_14	72_1_618	230_0_1	118_5_2	97_0_1	449_0_1
214_35_369	769_0_11	696_0_1	19_25_100	45_35_444	13_5_56	363_0_41	322_5_1	121_0_206	520_2_16	72_1_616	230_0_1	118_5_1	97_0_1	449_0_1
214_35_370	769_0_3	696_0_1	19_25_109	45_35_467	13_5_51	363_0_33	322_5_1	121_0_240	520_2_22	72_1_632	230_0_1	118_5_1	97_0_1	449_0_1
214_35_382	19_25_116	45_35_469	13_5_47	322_5_1	121_0_237	520_2_20	72_1_657	363_0_31	97_0_1
214_35_378	19_25_125	45_35_467	13_5_48	322_5_1	121_0_234	520_2_15	72_1_608	363_0_37	97_0_1
214_35_369	19_25_129	45_35_459	13_5_48	322_5_1	121_0_251	520_2_15	72_1_654	363_0_42	97_0_1
214_35_377	19_25_141	45_35_470	13_5_43	322_5_1	121_0_253	520_2_15	72_1_615	363_0_41	97_0_1
214_35_361	19_25_144	45_35_482	13_5_41	322_5_1	121_0_258	520_2_10	72_1_588	363_0_56	97_0_1
214_35_360	19_25_147	45_35_472	13_5_38	322_5_1	121_0_257	520_2_10	72_1_506	363_0_53	97_0_1
214_35_340	19_25_145	45_35_452	13_5_50	322_5_1	121_0_265	520_2_8	72_1_436	363_0_52	97_0_1
214_35_341	19_25_152	45_35_461	13_5_53	322_5_1	121_0_266	520_2_4	72_1_458	363_0_46	97_0_1
214_35_356	19_25_159	45_35_465	13_5_57	322_5_1	121_0_232	520_2_6	72_1_426	363_0_53	97_0_1
214_35_357	19_25_160	45_35_460	13_5_55	322_5_1	121_0_217	520_2_6	72_1_498	363_0_72	97_0_1
214_35_349	19_25_149	45_35_472	13_5_57	322_5_1	121_0_180	520_2_12	72_1_533	363_0_80	97_0_1
214_35_356	19_25_148	45_35_464	13_5_51	322_5_1	121_0_128	520_2_17	72_1_606	363_0_84	97_0_1
214_35_371	19_25_141	45_35_446	13_5_51	322_5_1	121_0_125	520_2_21	72_1_668	363_0_109	97_0_1
214_35_384	19_25_141	45_35_439	13_5_48	322_5_1	121_0_110	520_2_22	72_1_673	363_0_94	97_0_1
214_35_393	19_25_150	45_35_435	13_5_56	322_5_1	121_0_105	520_2_22	72_1_685	363_0_83	97_0_1
214_35_414	19_25_142	45_35_431	13_5_59	322_5_1	121_0_86	520_2_14	72_1_621	363_0_77	97_0_1
214_35_430	19_25_142	45_35_411	13_5_65	322_5_1	121_0_94	520_2_13	72_1_558	363_0_48	97_0_1
214_35_424	19_25_146	45_35_415	13_5_63	322_5_1	121_0_102	520_2_8	72_1_570	363_0_42	97_0_1
214_35_424	19_25_150	45_35_419	13_5_61	322_5_1	121_0_99	520_2_10	72_1_619	363_0_31	97_0_1
214_35_426	19_25_148	45_35_415	13_5_59	322_5_1	121_0_106	520_2_14	72_1_698	363_0_38	97_0_1
214_35_430	19_25_142	45_35_429	13_5_59	322_5_1	121_0_101	520_2_16	72_1_769	363_0_37	97_0_1
214_35_425	19_25_151	45_35_452	13_5_55	322_5_1	121_0_99	520_2_14	72_1_794	363_0_35	97_0_1
214_35_418	19_25_150	45_35_453	13_5_50	322_5_1	121_0_112	520_2_11	72_1_771	363_0_45	97_0_1
214_35_422	19_25_150	45_35_442	13_5_51	322_5_1	121_0_116	520_2_9	72_1_729	363_0_69	97_0_1
214_35_422	19_25_143	45_35_447	13_5_47	322_5_1	121_0_123	520_2_5	72_1_690	363_0_82	97_0_1
214_35_416	19_25_139	45_35_460	13_5_43	322_5_1	121_0_137	520_2_2	72_1_635	363_0_105	97_0_1
214_35_405	19_25_132	45_35_499	13_5_34	322_5_1	121_0_169	520_2_1	72_1_656	363_0_103	97_0_1
214_35_414	19_25_132	45_35_498	13_5_32	121_0_173	72_1_673	363_0_108	97_0_1
214_35_410	19_25_132	45_35_491	13_5_24	121_0_204	72_1_674	363_0_144	97_0_1
214_35_400	19_25_132	45_35_477	13_5_21	121_0_257	72_1_751	363_0_159	97_0_1
214_35_399	19_25_143	45_35_464	13_5_22	121_0_283	72_1_813	363_0_228	97_0_1
214_35_376	19_25_153	45_35_453	13_5_19	121_0_306	72_1_860	363_0_283	97_0_1
214_35_392	19_25_158	45_35_434	13_5_17	121_0_344	72_1_942	363_0_309	97_0_1
214_35_401	19_25_167	45_35_422	13_5_20	121_0_385	72_1_963	363_0_343	97_0_1
214_35_415	19_25_179	45_35_404	13_5_18	121_0_394	72_1_981	363_0_348	97_0_1
214_35_413	19_25_180	45_35_407	13_5_15	121_0_363	72_1_978	363_0_221	97_0_1
214_35_420	19_25_193	45_35_391	13_5_10	121_0_243	72_1_873	363_0_138	97_0_1
214_35_415	19_25_193	45_35_394	13_5_8	121_0_147	72_1_839	363_0_84	97_0_1
214_35_402	19_25_206	45_35_403	13_5_4	121_0_133	72_1_732	363_0_45	97_0_1
214_35_404	19_25_217	45_35_391	13_5_2	121_0_146	72_1_683	363_0_40	97_0_1
214_35_406	19_25_205	45_35_387	13_5_1	121_0_155	72_1_583	363_0_57	97_0_1
214_35_405	19_25_209	45_35_385	121_0_153	72_1_582	363_0_82	97_0_1
214_35_429	19_25_209	45_35_386	121_0_165	72_1_639	363_0_132	97_0_1
214_35_433	19_25_211	45_35_387	121_0_144	72_1_633	363_0_163	97_0_1
214_35_440	19_25_210	45_35_402	121_0_127	72_1_701	363_0_208	97_0_1
214_35_428	19_25_207	45_35_406	121_0_127	72_1_710	363_0_253	97_0_1
214_35_403	19_25_201	45_35_420	121_0_158	72_1_684	363_0_278	97_0_1
214_35_393	19_25_208	45_35_412	121_0_166	72_1_700	363_0_273	97_0_1
214_35_397	19_25_209	45_35_434	121_0_182	72_1_681	363_0_225	97_0_1
214_35_392	19_25_211	45_35_444	121_0_173	72_1_694	363_0_139	97_0_1
214_35_366	19_25_218	45_35_453	121_0_165	72_1_686	363_0_104	97_0_1
214_35_350	19_25_216	45_35_432	121_0_159	72_1_623	363_0_86	97_0_1
214_35_354	19_25_221	45_35_425	121_0_165	72_1_636	363_0_63	97_0_1
214_35_342	19_25_232	45_35_423	121_0_177	72_1_623	363_0_43	97_0_1
214_35_339	19_25_239	45_35_429	121_0_219	72_1_626	363_0_23	97_0_1
214_35_347	19_25_259	45_35_428	121_0_252	72_1_619	363_0_13	97_0_1
19_25_256	121_0_273	214_35_344	45_35_430	72_1_543
19_25_265	121_0_333	214_35_350	45_35_441	72_1_560
19_25_246	121_0_351	214_35_345	45_35_428	72_1_586
19_25_251	121_0_387	214_35_358	45_35_410	72_1_661
19_25_246	121_0_417	214_35_375	45_35_374	72_1_684
19_25_252	121_0_415	214_35_384	45_35_383	72_1_727
19_25_240	121_0_400	214_35_385	45_35_383	72_1_749
19_25_240	121_0_357	214_35_397	45_35_396	72_1_724
19_25_218	121_0_276	214_35_413	45_35_393	72_1_726
19_25_220	121_0_194	214_35_416	45_35_399	72_1_722
19_25_221	121_0_154	214_35_431	45_35_399	72_1_716
19_25_212	121_0_164	214_35_433	45_35_404	72_1_762
19_25_212	121_0_159	214_35_430	45_35_398	72_1_823
19_25_193	121_0_173	214_35_428	45_35_401	72_1_904
19_25_190	121_0_190	214_35_431	45_35_410	72_1_926
19_25_187	121_0_220	214_35_429	45_35_400	72_1_924
19_25_182	121_0_275	214_35_432	45_35_424	72_1_872
19_25_181	121_0_365	214_35_440	45_35_416	72_1_785
19_25_178	121_0_414	214_35_467	45_35_411	72_1_728
19_25_186	121_0_495	214_35_480	45_35_409	72_1_777
19_25_180	121_0_620	214_35_472	45_35_401	72_1_845
19_25_181	121_0_709	214_35_478	45_35_393	72_1_933
19_25_177	121_0_717	214_35_473	45_35_366	72_1_1011
19_25_182	121_0_680	214_35_481	45_35_363	72_1_1031
19_25_186	121_0_547	214_35_473	45_35_354	72_1_956
19_25_189	121_0_306	214_35_463	45_35_345	72_1_888
19_25_179	121_0_161	214_35_471	45_35_323	72_1_836
19_25_186	121_0_163	214_35_481	45_35_326	72_1_830
19_25_190	121_0_181	214_35_493	45_35_320	72_1_833
19_25_183	121_0_227	214_35_496	45_35_320	72_1_771
19_25_171	121_0_292	214_35_503	45_35_310	72_1_765
19_25_177	121_0_319	214_35_503	45_35_297	72_1_726
19_25_168	121_0_346	214_35_506	45_35_299	72_1_747
19_25_168	121_0_406	214_35_498	45_35_295	72_1_820
19_25_167	121_0_449	214_35_489	45_35_294	72_1_891
19_25_171	121_0_514	214_35_471	45_35_297	72_1_947
19_25_170	121_0_557	214_35_477	45_35_304	72_1_940
19_25_160	121_0_538	214_35_477	45_35_317	72_1_844
19_25_158	121_0_430	214_35_465	45_35_330	72_1_720
19_25_163	121_0_301	214_35_482	45_35_333	72_1_648
19_25_175	121_0_197	214_35_461	45_35_361	72_1_663
19_25_191	121_0_97	214_35_456	45_35_387	72_1_645
19_25_196	121_0_94	214_35_460	45_35_403	72_1_759
19_25_204	121_0_84	214_35_457	45_35_411	72_1_840
19_25_202	121_0_84	214_35_447	45_35_417	72_1_854
19_25_205	121_0_103	214_35_424	45_35_405	72_1_937
19_25_203	121_0_127	214_35_415	45_35_419	72_1_983
19_25_203	121_0_137	214_35_412	45_35_407	72_1_982
19_25_215	121_0_133	214_35_421	45_35_404	72_1_1034
19_25_224	121_0_116	214_35_431	45_35_376	72_1_1038
19_25_210	121_0_78	214_35_458	45_35_363	72_1_1033
19_25_226	121_0_58	214_35_447	45_35_346	72_1_998
19_25_225	121_0_51	214_35_462	45_35_348	72_1_808
19_25_228	121_0_31	214_35_465	45_35_338	72_1_769
19_25_232	121_0_17	214_35_473	45_35_344	72_1_765
19_25_235	121_0_7	214_35_461	45_35_340	72_1_782
19_25_238	121_0_6	214_35_447	45_35_363	72_1_860
19_25_244	121_0_3	214_35_442	45_35_370	72_1_911
19_25_253	121_0_2	214_35_468	45_35_371	72_1_1008
19_25_253	214_35_463	45_35_381	72_1_1093
19_25_262	214_35_459	45_35_373	72_1_1060
19_25_255	214_35_446	45_35_381	72_1_989
19_25_249	214_35_432	45_35_377	72_1_867
19_25_258	214_35_420	45_35_374	72_1_746
19_25_240	214_35_421	45_35_393	72_1_715
19_25_244	214_35_421	45_35_406	72_1_733
19_25_233	214_35_419	45_35_412	72_1_715
19_25_231	214_35_424	45_35_425	72_1_689
19_25_217	214_35_424	45_35_412	72_1_704
19_25_218	214_35_408	45_35_428	72_1_793
19_25_220	214_35_420	45_35_432	72_1_941
19_25_223	214_35_400	45_35_398	72_1_1136
19_25_236	214_35_406	45_35_394	72_1_1322
19_25_243	214_35_415	45_35_420	72_1_1573
19_25_260	214_35_392	45_35_441	72_1_1761
19_25_278	214_35_393	45_35_425	72_1_1942
19_25_273	214_35_395	45_35_417	72_1_2143
19_25_275	214_35_389	45_35_399	72_1_2246
19_25_263	214_35_385	45_35_399	72_1_2162
19_25_273	214_35_358	45_35_415	72_1_1845
19_25_272	214_35_330	45_35_428	72_1_1519
19_25_284	214_35_305	45_35_438	72_1_1140
19_25_293	214_35_289	45_35_438	72_1_911
19_25_302	214_35_287	45_35_419	72_1_844
19_25_290	214_35_287	45_35_426	72_1_828
19_25_299	214_35_297	45_35_413	72_1_796
19_25_308	214_35_296	45_35_432	72_1_799
19_25_308	214_35_298	45_35_424	72_1_847
19_25_309	214_35_297	45_35_416	72_1_857
19_25_309	214_35_297	45_35_400	72_1_896
19_25_324	214_35_281	45_35_387	72_1_933
19_25_333	214_35_261	45_35_363	72_1_901
19_25_342	214_35_265	45_35_361	72_1_837
19_25_335	214_35_279	45_35_363	72_1_809
19_25_333	214_35_275	45_35_372	72_1_772
19_25_330	214_35_263	45_35_373	72_1_727
19_25_333	214_35_269	45_35_379	72_1_668
19_25_321	214_35_267	45_35_396	72_1_677
19_25_316	214_35_266	45_35_424	72_1_711
19_25_307	214_35_254	45_35_427	72_1_730
19_25_305	214_35_240	45_35_454	72_1_780
19_25_282	214_35_234	45_35_469	72_1_732
19_25_280	214_35_216	45_35_481	72_1_731
19_25_262	214_35_209	45_35_476	72_1_744
19_25_259	214_35_204	45_35_478	72_1_741
19_25_253	214_35_211	45_35_510	72_1_803
19_25_241	214_35_235	45_35_537	72_1_795
19_25_251	214_35_250	45_35_532	72_1_803
19_25_250	214_35_268	45_35_537	72_1_740
19_25_272	214_35_267	45_35_529	72_1_729
19_25_253	214_35_257	45_35_514	72_1_728
19_25_239	214_35_260	45_35_519	72_1_741
19_25_239	214_35_249	45_35_556	72_1_792
19_25_240	214_35_240	45_35_563	72_1_877
19_25_245	214_35_228	45_35_548	72_1_1014
19_25_260	214_35_221	45_35_563	72_1_1144
19_25_261	214_35_213	45_35_549	72_1_1182
19_25_261	214_35_210	45_35_544	72_1_1215
19_25_263	214_35_194	45_35_550	72_1_1223
19_25_268	214_35_199	45_35_534	72_1_1233
19_25_268	214_35_204	45_35_526	72_1_1270
19_25_280	214_35_206	45_35_505	72_1_1278
19_25_294	214_35_201	45_35_512	72_1_1303
19_25_304	214_35_191	45_35_517	72_1_1314
19_25_305	214_35_180	45_35_508	72_1_1367
19_25_293	214_35_192	45_35_501	72_1_1488
19_25_286	214_35_195	45_35_489	72_1_1683
19_25_279	214_35_200	45_35_474	72_1_1868
19_25_267	214_35_227	45_35_447	72_1_1911
19_25_262	214_35_228	45_35_431	72_1_1866
19_25_268	214_35_243	45_35_432	72_1_1742
19_25_271	214_35_246	45_35_437	72_1_1503
19_25_271	214_35_247	45_35_438	72_1_1395
19_25_282	214_35_244	45_35_444	72_1_1260
19_25_310	214_35_247	45_35_432	72_1_1043
19_25_318	214_35_234	45_35_414	72_1_837
19_25_322	214_35_214	45_35_435	72_1_668
19_25_314	214_35_189	45_35_461	72_1_553
19_25_313	214_35_180	45_35_456	72_1_532
19_25_313	214_35_186	45_35_473	72_1_491
19_25_313	214_35_183	45_35_476	72_1_535
19_25_324	214_35_178	45_35_503	72_1_562
19_25_308	214_35_170	45_35_511	72_1_672
19_25_317	214_35_163	45_35_517	72_1_749
19_25_308	214_35_165	45_35_529	72_1_854
19_25_316	214_35_179	45_35_514	72_1_1006
19_25_315	214_35_185	45_35_511	72_1_1115
19_25_316	214_35_190	45_35_475	72_1_1280
19_25_318	214_35_181	45_35_447	72_1_1455
19_25_317	214_35_190	45_35_437	72_1_1571
19_25_327	214_35_178	45_35_435	72_1_1668
19_25_308	214_35_197	45_35_420	72_1_1676
19_25_295	214_35_210	45_35_396	72_1_1486
19_25_299	214_35_231	45_35_395	72_1_1314
19_25_312	214_35_242	45_35_380	72_1_1165
19_25_328	214_35_250	45_35_389	72_1_1071
19_25_326	214_35_254	45_35_390	72_1_1107
19_25_321	214_35_264	45_35_394	72_1_1145
19_25_313	214_35_271	45_35_401	72_1_1140
19_25_318	214_35_265	45_35_404	72_1_1048
19_25_287	214_35_236	45_35_407	72_1_935
19_25_282	214_35_226	45_35_398	72_1_957
19_25_258	214_35_229	45_35_408	72_1_1009
19_25_259	214_35_224	45_35_419	72_1_1108
19_25_252	214_35_224	45_35_420	72_1_1199
19_25_248	214_35_215	45_35_422	72_1_1247
19_25_263	214_35_208	45_35_419	72_1_1353
19_25_256	214_35_196	45_35_418	72_1_1390
19_25_257	214_35_208	45_35_431	72_1_1379
19_25_260	214_35_218	45_35_438	72_1_1303
19_25_237	214_35_233	45_35_439	72_1_1227
19_25_228	214_35_242	45_35_459	72_1_1209
19_25_201	214_35_258	45_35_463	72_1_1213
19_25_200	214_35_259	45_35_444	72_1_1174
19_25_201	214_35_271	45_35_437	72_1_1163
19_25_198	214_35_292	45_35_427	72_1_1126
19_25_206	214_35_305	45_35_431	72_1_1086
19_25_212	214_35_312	45_35_434	72_1_1053
19_25_218	214_35_308	45_35_451	72_1_1007
19_25_215	214_35_319	45_35_454	72_1_1016
19_25_220	214_35_326	45_35_456	72_1_989
19_25_237	214_35_312	45_35_447	72_1_890
19_25_247	214_35_288	45_35_449	72_1_816
19_25_272	214_35_277	45_35_463	72_1_803
19_25_282	214_35_276	45_35_490	72_1_836
19_25_284	214_35_278	45_35_477	72_1_869
19_25_288	214_35_299	45_35_483	72_1_984
19_25_299	214_35_297	45_35_446	72_1_1134
19_25_285	214_35_298	45_35_447	72_1_1251
19_25_276	214_35_304	45_35_441	72_1_1385
19_25_281	214_35_312	45_35_417	72_1_1553
19_25_280	214_35_310	45_35_408	72_1_1526
19_25_275	214_35_299	45_35_418	72_1_1508
19_25_267	214_35_295	45_35_435	72_1_1395
19_25_234	214_35_275	45_35_442	72_1_1379
19_25_215	214_35_277	45_35_412	72_1_1451
19_25_199	214_35_270	45_35_433	72_1_1586
19_25_181	214_35_249	45_35_434	72_1_1823
19_25_160	214_35_229	45_35_459	72_1_1990
19_25_138	214_35_228	45_35_477	72_1_2067
19_25_127	214_35_239	45_35_482	72_1_2146
19_25_112	214_35_249	45_35_477	72_1_2167
19_25_116	214_35_262	45_35_510	72_1_2118
19_25_105	214_35_260	45_35_523	72_1_1908
19_25_107	214_35_255	45_35_535	72_1_1699
19_25_108	214_35_257	45_35_542	72_1_1443
19_25_106	214_35_233	45_35_569	72_1_1118
19_25_109	214_35_232	45_35_586	72_1_843
19_25_115	214_35_229	45_35_580	72_1_624
19_25_126	214_35_239	45_35_587	72_1_527
19_25_128	214_35_248	45_35_580	72_1_536
19_25_145	214_35_259	45_35_558	72_1_560
19_25_146	214_35_280	45_35_569	72_1_606
19_25_155	214_35_283	45_35_561	72_1_652
19_25_163	214_35_299	45_35_552	72_1_675
19_25_170	214_35_291	45_35_548	72_1_703
19_25_179	214_35_305	45_35_559	72_1_728
19_25_185	214_35_313	45_35_566	72_1_807
19_25_197	214_35_315	45_35_545	72_1_879
19_25_191	214_35_310	45_35_541	72_1_997
19_25_196	214_35_310	45_35_531	72_1_1110
19_25_186	214_35_308	45_35_534	72_1_1161
19_25_170	214_35_321	45_35_527	72_1_1225
19_25_174	214_35_324	45_35_543	72_1_1328
19_25_168	214_35_326	45_35_544	72_1_1377
19_25_165	214_35_322	45_35_538	72_1_1314
19_25_176	214_35_327	45_35_522	72_1_1157
19_25_185	214_35_317	45_35_534	72_1_1050
19_25_203	214_35_309	45_35_533	72_1_951
19_25_207	214_35_297	45_35_554	72_1_875
19_25_211	214_35_287	45_35_540	72_1_825
19_25_205	214_35_279	45_35_548	72_1_778
19_25_200	214_35_277	45_35_553	72_1_771
19_25_209	214_35_267	45_35_563	72_1_826
19_25_213	214_35_266	45_35_560	72_1_964
19_25_227	214_35_256	45_35_515	72_1_1183
19_25_236	214_35_257	45_35_466	72_1_1436
19_25_239	214_35_250	45_35_477	72_1_1626
19_25_250	214_35_272	45_35_465	72_1_1762
19_25_261	214_35_276	45_35_478	72_1_1708
19_25_258	214_35_290	45_35_477	72_1_1601
19_25_267	214_35_280	45_35_469	72_1_1366
19_25_263	214_35_290	45_35_457	72_1_1189
19_25_261	214_35_314	45_35_432	72_1_1077
19_25_248	214_35_309	45_35_423	72_1_989
19_25_257	214_35_336	45_35_434	72_1_895
19_25_238	214_35_339	45_35_430	72_1_822
19_25_243	214_35_322	45_35_437	72_1_768
19_25_236	214_35_312	45_35_423	72_1_730
19_25_242	214_35_305	45_35_430	72_1_737
19_25_241	214_35_297	45_35_425	72_1_806
19_25_241	214_35_303	45_35_418	72_1_860
19_25_253	214_35_308	45_35_433	72_1_965
19_25_265	214_35_299	45_35_412	72_1_1167
19_25_285	214_35_305	45_35_416	72_1_1319
19_25_290	214_35_276	45_35_398	72_1_1576
19_25_288	214_35_259	45_35_393	72_1_1817
19_25_301	214_35_262	45_35_383	72_1_1942
19_25_305	214_35_237	45_35_384	72_1_2110
19_25_337	214_35_234	45_35_343	72_1_2274
19_25_348	214_35_217	45_35_319	72_1_2395
19_25_369	214_35_209	45_35_290	72_1_2478
19_25_377	214_35_193	45_35_262	72_1_2516
19_25_395	214_35_199	45_35_254	72_1_2504
19_25_390	214_35_200	45_35_252	72_1_2442
19_25_394	214_35_201	45_35_241	72_1_2273
19_25_391	214_35_203	45_35_227	72_1_2062
19_25_420	214_35_196	45_35_226	72_1_1806
19_25_441	214_35_189	45_35_242	72_1_1335
19_25_457	214_35_187	45_35_252	72_1_905
19_25_479	214_35_194	45_35_257	72_1_676
19_25_480	214_35_195	45_35_259	72_1_606
19_25_490	214_35_201	45_35_282	72_1_612
19_25_475	214_35_212	45_35_297	72_1_626
19_25_464	214_35_210	45_35_343	72_1_629
19_25_455	214_35_213	45_35_345	72_1_611
19_25_433	214_35_208	45_35_367	72_1_664
19_25_429	214_35_214	45_35_383	72_1_711
19_25_415	214_35_225	45_35_396	72_1_751
19_25_397	214_35_247	45_35_408	72_1_753
19_25_369	214_35_247	45_35_421	72_1_762
19_25_349	214_35_249	45_35_416	72_1_783
19_25_337	214_35_256	45_35_422	72_1_859
19_25_322	214_35_254	45_35_427	72_1_980
19_25_302	214_35_260	45_35_432	72_1_1033
19_25_273	214_35_270	45_35_430	72_1_1153
19_25_270	214_35_287	45_35_441	72_1_1246
19_25_256	214_35_304	45_35_457	72_1_1234
19_25_240	214_35_306	45_35_478	72_1_1187
19_25_221	214_35_305	45_35_493	72_1_1163
19_25_196	214_35_290	45_35_491	72_1_1253
19_25_175	214_35_273	45_35_501	72_1_1364
19_25_167	214_35_270	45_35_513	72_1_1347
19_25_160	214_35_244	45_35_524	72_1_1256
19_25_143	214_35_228	45_35_529	72_1_1247
19_25_138	214_35_204	45_35_553	72_1_1226
19_25_130	214_35_200	45_35_589	72_1_1180
19_25_136	214_35_214	45_35_616	72_1_1097
19_25_143	214_35_229	45_35_627	72_1_936
19_25_156	214_35_208	45_35_630	72_1_749
19_25_156	214_35_201	45_35_625	72_1_620
19_25_166	214_35_197	45_35_637	72_1_534
19_25_163	214_35_198	45_35_672	72_1_553
19_25_163	214_35_213	45_35_703	72_1_607
19_25_174	214_35_207	45_35_698	72_1_683
19_25_165	214_35_197	45_35_699	72_1_776
19_25_162	214_35_205	45_35_686	72_1_904
19_25_165	214_35_190	45_35_693	72_1_1047
19_25_173	214_35_188	45_35_696	72_1_1165
19_25_178	214_35_196	45_35_687	72_1_1272
19_25_167	214_35_208	45_35_667	72_1_1329
19_25_163	214_35_199	45_35_665	72_1_1280
19_25_157	214_35_198	45_35_679	72_1_978
19_25_168	214_35_190	45_35_668	72_1_796
19_25_173	214_35_182	45_35_679	72_1_707
19_25_193	214_35_185	45_35_666	72_1_712
19_25_219	214_35_175	45_35_635	72_1_785
19_25_236	214_35_179	45_35_618	72_1_893
19_25_236	214_35_176	45_35_577	72_1_1005
19_25_229	214_35_188	45_35_537	72_1_1122
19_25_224	214_35_209	45_35_517	72_1_1264
19_25_230	214_35_224	45_35_488	72_1_1461
19_25_244	214_35_252	45_35_453	72_1_1629
19_25_250	214_35_289	45_35_434	72_1_1658
19_25_262	214_35_300	45_35_418	72_1_1593
19_25_266	214_35_302	45_35_398	72_1_1520
19_25_267	214_35_303	45_35_392	72_1_1346
19_25_274	214_35_316	45_35_359	72_1_1308
19_25_275	214_35_315	45_35_348	72_1_1293
19_25_288	214_35_332	45_35_347	72_1_1274
19_25_293	214_35_324	45_35_343	72_1_1323
19_25_308	214_35_343	45_35_334	72_1_1387
19_25_309	214_35_345	45_35_324	72_1_1252
19_25_319	214_35_351	45_35_319	72_1_1140
19_25_316	214_35_351	45_35_303	72_1_1171
19_25_316	214_35_359	45_35_295	72_1_1114
19_25_305	214_35_371	45_35_288	72_1_1280
19_25_289	214_35_374	45_35_298	72_1_1349
19_25_297	214_35_363	45_35_306	72_1_1361
19_25_279	214_35_375	45_35_307	72_1_1417
19_25_262	214_35_387	45_35_298	72_1_1517
19_25_253	214_35_391	45_35_291	72_1_1611
19_25_247	214_35_377	45_35_285	72_1_1710
19_25_238	214_35_365	45_35_278	72_1_1680
19_25_249	214_35_352	45_35_273	72_1_1707
19_25_266	214_35_353	45_35_253	72_1_1670
19_25_277	214_35_363	45_35_240	72_1_1451
19_25_301	214_35_381	45_35_232	72_1_1186
19_25_304	214_35_358	45_35_233	72_1_1010
19_25_323	214_35_341	45_35_229	72_1_838
19_25_355	214_35_329	45_35_232	72_1_764
19_25_375	214_35_305	45_35_241	72_1_749
19_25_382	214_35_293	45_35_249	72_1_759
19_25_398	214_35_292	45_35_277	72_1_784
19_25_399	214_35_297	45_35_303	72_1_822
19_25_404	214_35_293	45_35_313	72_1_911
19_25_410	214_35_283	45_35_320	72_1_1005
19_25_412	214_35_287	45_35_313	72_1_1232
19_25_396	214_35_270	45_35_315	72_1_1463
19_25_384	214_35_264	45_35_313	72_1_1686
19_25_368	214_35_258	45_35_313	72_1_1766
19_25_361	214_35_258	45_35_302	72_1_1878
19_25_362	214_35_262	45_35_304	72_1_1885
19_25_336	214_35_263	45_35_305	72_1_1861
19_25_318	214_35_270	45_35_312	72_1_1775
19_25_302	214_35_248	45_35_314	72_1_1698
19_25_261	214_35_215	45_35_331	72_1_1684
19_25_265	214_35_211	45_35_340	72_1_1643
19_25_251	214_35_204	45_35_361	72_1_1675
19_25_232	214_35_216	45_35_362	72_1_1720
19_25_242	214_35_202	45_35_392	72_1_1836
19_25_228	214_35_209	45_35_397	72_1_1971
19_25_219	214_35_201	45_35_403	72_1_2080
19_25_217	214_35_212	45_35_413	72_1_2092
19_25_224	214_35_206	45_35_415	72_1_1819
19_25_230	214_35_209	45_35_429	72_1_1548
19_25_225	214_35_215	45_35_439	72_1_1335
19_25_228	214_35_224	45_35_457	72_1_1182
19_25_220	214_35_237	45_35_476	72_1_1104
19_25_217	214_35_260	45_35_491	72_1_1175
19_25_217	214_35_266	45_35_480	72_1_1152
19_25_205	214_35_278	45_35_462	72_1_1163
19_25_215	214_35_281	45_35_442	72_1_1178
19_25_221	214_35_289	45_35_444	72_1_1153
19_25_217	214_35_289	45_35_456	72_1_1166
19_25_223	214_35_295	45_35_483	72_1_1163
19_25_231	214_35_276	45_35_470	72_1_1166
19_25_230	214_35_284	45_35_487	72_1_1243
19_25_235	214_35_264	45_35_471	72_1_1352
19_25_224	214_35_253	45_35_452	72_1_1407
19_25_222	214_35_257	45_35_436	72_1_1398
19_25_214	214_35_257	45_35_435	72_1_1520
19_25_226	214_35_236	45_35_421	72_1_1620
19_25_225	214_35_235	45_35_404	72_1_1638
19_25_228	214_35_206	45_35_432	72_1_1728
19_25_228	214_35_172	45_35_442	72_1_1926
19_25_237	214_35_137	45_35_467	72_1_2064
19_25_225	214_35_119	45_35_467	72_1_2221
19_25_231	214_35_91	45_35_481	72_1_2253
19_25_221	214_35_76	45_35_491	72_1_2253
19_25_226	214_35_54	45_35_513	72_1_2157
19_25_215	214_35_54	45_35_573	72_1_2035
19_25_213	214_35_44	45_35_583	72_1_1867
19_25_210	214_35_34	45_35_592	72_1_1508
19_25_227	214_35_32	45_35_604	72_1_1256
19_25_228	214_35_21	45_35_623	72_1_1151
19_25_232	214_35_21	45_35_637	72_1_1085
19_25_249	214_35_15	45_35_637	72_1_1158
19_25_253	214_35_18	45_35_630	72_1_1166
19_25_263	214_35_20	45_35_644	72_1_1210
19_25_258	214_35_23	45_35_618	72_1_1175
19_25_270	214_35_19	45_35_638	72_1_1034
19_25_285	214_35_16	45_35_655	72_1_990
19_25_301	214_35_12	45_35_672	72_1_968
19_25_314	214_35_11	45_35_668	72_1_945
19_25_329	214_35_12	45_35_674	72_1_996
19_25_341	214_35_11	45_35_672	72_1_1031
19_25_342	214_35_12	45_35_685	72_1_1049
19_25_331	214_35_9	45_35_664	72_1_1030
19_25_337	214_35_5	45_35_685	72_1_883
19_25_345	214_35_4	45_35_695	72_1_847
19_25_360	214_35_3	45_35_684	72_1_903
19_25_364	45_35_664	72_1_987
19_25_396	45_35_636	72_1_1020
19_25_417	45_35_604	72_1_973
19_25_423	45_35_592	72_1_921
19_25_439	45_35_570	72_1_844
19_25_465	45_35_580	72_1_768
19_25_477	45_35_588	72_1_740
19_25_471	45_35_604	72_1_683
19_25_476	45_35_615	72_1_703
19_25_473	45_35_626	72_1_721
19_25_490	45_35_645	72_1_802
19_25_490	45_35_650	72_1_861
19_25_481	45_35_659	72_1_910
19_25_445	45_35_680	72_1_980
19_25_423	45_35_682	72_1_914
19_25_406	45_35_681	72_1_875
19_25_401	45_35_665	72_1_929
19_25_392	45_35_666	72_1_1053
19_25_383	45_35_671	72_1_1215
19_25_361	45_35_694	72_1_1343
19_25_345	45_35_678	72_1_1453
19_25_331	45_35_673	72_1_1538
19_25_336	45_35_653	72_1_1603
19_25_349	45_35_634	72_1_1654
19_25_335	45_35_629	72_1_1735
19_25_320	45_35_629	72_1_1815
19_25_318	45_35_634	72_1_1822
19_25_333	45_35_586	72_1_1832
19_25_332	45_35_589	72_1_1643
19_25_344	45_35_578	72_1_1350
19_25_333	45_35_610	72_1_1246
19_25_344	45_35_622	72_1_1183
19_25_349	45_35_605	72_1_959
19_25_332	45_35_595	72_1_800
19_25_343	45_35_610	72_1_744
19_25_342	45_35_609	72_1_692
19_25_329	45_35_661	72_1_768
19_25_341	45_35_667	72_1_847
19_25_328	45_35_666	72_1_954
19_25_334	45_35_649	72_1_1164
19_25_340	45_35_638	72_1_1301
19_25_342	45_35_626	72_1_1478
19_25_327	45_35_644	72_1_1641
19_25_318	45_35_668	72_1_1654
19_25_310	45_35_677	72_1_1560
19_25_309	45_35_666	72_1_1532
19_25_309	45_35_662	72_1_1428
19_25_302	45_35_647	72_1_1194
19_25_316	45_35_634	72_1_1165
19_25_324	45_35_609	72_1_1126
19_25_348	45_35_613	72_1_1152
19_25_356	45_35_592	72_1_1282
19_25_338	45_35_585	72_1_1319
19_25_337	45_35_583	72_1_1265
19_25_320	45_35_612	72_1_1078
19_25_313	45_35_635	72_1_886
19_25_315	45_35_651	72_1_770
19_25_304	45_35_667	72_1_645
19_25_323	45_35_685	72_1_587
19_25_331	45_35_703	72_1_603
19_25_321	45_35_706	72_1_619
19_25_314	45_35_703	72_1_678
19_25_330	45_35_721	72_1_741
19_25_323	45_35_729	72_1_791
19_25_338	45_35_731	72_1_821
19_25_341	45_35_719	72_1_810
19_25_350	45_35_717	72_1_827
19_25_325	45_35_702	72_1_818
19_25_328	45_35_696	72_1_882
19_25_317	45_35_691	72_1_930
19_25_320	45_35_692	72_1_855
19_25_312	45_35_725	72_1_761
19_25_309	45_35_744	72_1_614
19_25_320	45_35_761	72_1_519
19_25_331	45_35_758	72_1_502
19_25_321	45_35_774	72_1_512
19_25_324	45_35_771	72_1_603
19_25_321	45_35_766	72_1_677
19_25_339	45_35_760	72_1_790
19_25_329	45_35_767	72_1_847
19_25_331	45_35_776	72_1_819
19_25_327	45_35_772	72_1_863
19_25_337	45_35_776	72_1_848
19_25_316	45_35_768	72_1_974
19_25_311	45_35_754	72_1_1100
19_25_309	45_35_741	72_1_1196
19_25_305	45_35_762	72_1_1287
19_25_303	45_35_761	72_1_1414
19_25_305	45_35_758	72_1_1513
19_25_301	45_35_742	72_1_1533
19_25_275	45_35_752	72_1_1387
19_25_270	45_35_744	72_1_1200
19_25_262	45_35_747	72_1_1048
19_25_276	45_35_745	72_1_960
19_25_279	45_35_758	72_1_912
19_25_278	45_35_733	72_1_1001
19_25_289	45_35_714	72_1_1042
19_25_313	45_35_724	72_1_1064
19_25_326	45_35_721	72_1_1075
19_25_313	45_35_732	72_1_939
19_25_303	45_35_727	72_1_978
19_25_286	45_35_715	72_1_1089
19_25_295	45_35_697	72_1_1197
19_25_299	45_35_677	72_1_1235
19_25_313	45_35_663	72_1_1213
19_25_314	45_35_643	72_1_1191
19_25_311	45_35_643	72_1_1248
19_25_307	45_35_631	72_1_1276
19_25_309	45_35_624	72_1_1386
19_25_314	45_35_597	72_1_1532
19_25_330	45_35_616	72_1_1578
19_25_327	45_35_626	72_1_1580
19_25_339	45_35_618	72_1_1595
19_25_345	45_35_602	72_1_1535
19_25_375	45_35_591	72_1_1534
19_25_379	45_35_583	72_1_1537
19_25_378	45_35_601	72_1_1347
19_25_376	45_35_601	72_1_1309
19_25_379	45_35_596	72_1_1324
19_25_394	45_35_598	72_1_1454
19_25_411	45_35_608	72_1_1525
19_25_415	45_35_601	72_1_1508
19_25_419	45_35_610	72_1_1387
19_25_427	45_35_582	72_1_1314
19_25_424	45_35_576	72_1_1201
19_25_429	45_35_571	72_1_1156
19_25_421	45_35_563	72_1_1069
19_25_428	45_35_575	72_1_980
19_25_421	45_35_589	72_1_892
19_25_413	45_35_618	72_1_833
19_25_413	45_35_626	72_1_778
19_25_411	45_35_637	72_1_720
19_25_420	45_35_642	72_1_764
19_25_425	45_35_654	72_1_771
19_25_412	45_35_672	72_1_865
19_25_405	45_35_685	72_1_1016
19_25_400	45_35_691	72_1_1189
19_25_360	45_35_707	72_1_1333
19_25_348	45_35_692	72_1_1509
19_25_327	45_35_667	72_1_1585
19_25_306	45_35_687	72_1_1529
19_25_306	45_35_692	72_1_1365
19_25_302	45_35_680	72_1_1339
19_25_290	45_35_714	72_1_1288
19_25_236	45_35_720	72_1_1330
19_25_208	45_35_726	72_1_1350
19_25_208	45_35_735	72_1_1355
19_25_202	45_35_719	72_1_1518
19_25_203	45_35_737	72_1_1693
19_25_190	45_35_743	72_1_1749
19_25_172	45_35_761	72_1_1882
19_25_165	45_35_737	72_1_2092
19_25_154	45_35_720	72_1_2171
19_25_154	45_35_742	72_1_2211
19_25_153	45_35_721	72_1_2292
19_25_152	45_35_691	72_1_2196
19_25_151	45_35_677	72_1_1859
19_25_156	45_35_697	72_1_1445
19_25_155	45_35_709	72_1_1179
19_25_163	45_35_736	72_1_902
19_25_181	45_35_731	72_1_802
19_25_195	45_35_733	72_1_765
19_25_222	45_35_761	72_1_748
19_25_233	45_35_790	72_1_805
19_25_236	45_35_801	72_1_846
19_25_233	45_35_778	72_1_917
19_25_231	45_35_781	72_1_937
19_25_228	45_35_806	72_1_890
19_25_233	45_35_797	72_1_787
19_25_235	45_35_795	72_1_720
19_25_247	45_35_786	72_1_764
19_25_254	45_35_780	72_1_840
19_25_255	45_35_747	72_1_910
19_25_245	45_35_765	72_1_989
19_25_249	45_35_784	72_1_1015
19_25_251	45_35_801	72_1_986
19_25_244	45_35_774	72_1_1069
19_25_239	45_35_783	72_1_1067
19_25_225	45_35_783	72_1_1063
19_25_212	45_35_844	72_1_1056
19_25_198	45_35_808	72_1_991
19_25_181	45_35_801	72_1_1053
19_25_183	45_35_820	72_1_1177
19_25_177	45_35_821	72_1_1263
19_25_180	45_35_810	72_1_1293
19_25_180	45_35_831	72_1_1214
19_25_167	45_35_823	72_1_1082
19_25_182	45_35_839	72_1_975
19_25_188	45_35_846	72_1_897
19_25_196	45_35_845	72_1_906
19_25_195	45_35_856	72_1_982
19_25_194	45_35_843	72_1_995
19_25_198	45_35_856	72_1_1058
19_25_193	45_35_863	72_1_1094
19_25_191	45_35_851	72_1_1020
19_25_181	45_35_835	72_1_988
19_25_183	45_35_825	72_1_996
19_25_181	45_35_793	72_1_1012
19_25_174	45_35_811	72_1_1074
19_25_189	45_35_820	72_1_1090
19_25_188	45_35_832	72_1_1008
19_25_185	45_35_830	72_1_942
19_25_189	45_35_840	72_1_923
19_25_199	45_35_819	72_1_937
19_25_192	45_35_798	72_1_973
19_25_210	45_35_802	72_1_1021
19_25_216	45_35_786	72_1_1044
19_25_220	45_35_789	72_1_1078
19_25_222	45_35_828	72_1_1093
19_25_218	45_35_846	72_1_1092
19_25_218	45_35_836	72_1_1084
19_25_217	45_35_810	72_1_1170
19_25_213	45_35_797	72_1_1277
19_25_209	45_35_775	72_1_1421
19_25_212	45_35_769	72_1_1608
19_25_222	45_35_762	72_1_1706
19_25_214	45_35_765	72_1_1790
19_25_232	45_35_753	72_1_1690
19_25_224	45_35_757	72_1_1445
19_25_231	45_35_761	72_1_1193
19_25_230	45_35_765	72_1_1008
19_25_220	45_35_785	72_1_806
19_25_232	45_35_799	72_1_742
19_25_239	45_35_805	72_1_684
19_25_232	45_35_806	72_1_688
19_25_235	45_35_819	72_1_710
19_25_213	45_35_814	72_1_815
19_25_189	45_35_819	72_1_919
19_25_182	45_35_850	72_1_1002
19_25_158	45_35_851	72_1_1089
19_25_151	45_35_858	72_1_1162
19_25_145	45_35_861	72_1_1207
19_25_138	45_35_872	72_1_1208
19_25_129	45_35_857	72_1_1141
19_25_118	45_35_867	72_1_1079
19_25_104	45_35_866	72_1_1012
19_25_107	45_35_876	72_1_1013
19_25_99	45_35_886	72_1_1092
19_25_89	45_35_894	72_1_1097
19_25_77	45_35_891	72_1_1061
19_25_72	45_35_915	72_1_1029
19_25_69	45_35_892	72_1_998
19_25_77	45_35_909	72_1_1022
19_25_72	45_35_890	72_1_1099
19_25_73	45_35_883	72_1_1166
19_25_71	45_35_904	72_1_1179
19_25_84	45_35_898	72_1_1135
19_25_88	45_35_875	72_1_1072
19_25_95	45_35_873	72_1_1013
19_25_93	45_35_863	72_1_1056
19_25_96	45_35_872	72_1_1123
19_25_91	45_35_879	72_1_1227
19_25_86	45_35_879	72_1_1237
19_25_90	45_35_915	72_1_1161
19_25_79	45_35_921	72_1_1074
19_25_85	45_35_925	72_1_1094
19_25_75	45_35_938	72_1_1017
19_25_76	45_35_926	72_1_1065
19_25_80	45_35_943	72_1_1191
19_25_87	45_35_961	72_1_1219
19_25_88	45_35_921	72_1_1241
19_25_92	45_35_922	72_1_1192
19_25_91	45_35_934	72_1_1034
19_25_96	45_35_934	72_1_979
19_25_94	45_35_912	72_1_866
19_25_106	45_35_900	72_1_848
19_25_109	45_35_900	72_1_897
19_25_118	45_35_897	72_1_866
19_25_124	45_35_886	72_1_854
19_25_126	45_35_918	72_1_812
19_25_137	45_35_905	72_1_731
19_25_142	45_35_909	72_1_748
19_25_148	45_35_905	72_1_736
19_25_151	45_35_892	72_1_806
19_25_156	45_35_897	72_1_797
19_25_163	45_35_894	72_1_832
19_25_167	45_35_899	72_1_949
19_25_170	45_35_889	72_1_995
19_25_173	45_35_925	72_1_1087
19_25_177	45_35_887	72_1_1145
19_25_183	45_35_877	72_1_1149
19_25_186	45_35_868	72_1_1111
19_25_191	45_35_857	72_1_1100
19_25_196	45_35_867	72_1_1031
19_25_190	45_35_866	72_1_954
19_25_178	45_35_879	72_1_956
19_25_176	45_35_869	72_1_968
19_25_182	45_35_874	72_1_909
19_25_192	45_35_844	72_1_816
19_25_189	45_35_851	72_1_725
19_25_193	45_35_819	72_1_688
19_25_194	45_35_838	72_1_759
19_25_203	45_35_827	72_1_800
19_25_205	45_35_865	72_1_878
19_25_198	45_35_866	72_1_981
19_25_197	45_35_884	72_1_1104
19_25_190	45_35_867	72_1_1220
19_25_190	45_35_882	72_1_1282
19_25_190	45_35_862	72_1_1210
19_25_197	45_35_858	72_1_1083
19_25_193	45_35_855	72_1_964
19_25_202	45_35_865	72_1_864
19_25_210	45_35_890	72_1_808
19_25_216	45_35_869	72_1_739
19_25_216	45_35_887	72_1_679
19_25_202	45_35_893	72_1_680
19_25_190	45_35_904	72_1_741
19_25_181	45_35_895	72_1_814
19_25_188	45_35_893	72_1_861
19_25_183	45_35_901	72_1_849
19_25_194	45_35_881	72_1_776
19_25_207	45_35_911	72_1_763
19_25_209	45_35_918	72_1_705
19_25_213	45_35_917	72_1_724
19_25_216	45_35_902	72_1_731
19_25_224	45_35_882	72_1_765
19_25_208	45_35_885	72_1_846
19_25_215	45_35_916	72_1_885
19_25_222	45_35_920	72_1_935
19_25_212	45_35_881	72_1_988
19_25_211	45_35_871	72_1_1004
19_25_208	45_35_881	72_1_1071
19_25_209	45_35_885	72_1_1153
19_25_198	45_35_865	72_1_1230
19_25_187	45_35_864	72_1_1277
19_25_176	45_35_869	72_1_1305
19_25_168	45_35_845	72_1_1266
19_25_168	45_35_828	72_1_1286
19_25_161	45_35_849	72_1_1169
19_25_153	45_35_849	72_1_1042
19_25_158	45_35_861	72_1_1006
19_25_150	45_35_919	72_1_925
19_25_129	45_35_933	72_1_953
19_25_129	45_35_923	72_1_1083
19_25_113	45_35_895	72_1_1101
19_25_110	45_35_877	72_1_1209
19_25_119	45_35_852	72_1_1208
19_25_119	45_35_868	72_1_1144
19_25_124	45_35_840	72_1_1240
19_25_131	45_35_807	72_1_1298
19_25_144	45_35_785	72_1_1307
19_25_149	45_35_771	72_1_1430
19_25_172	45_35_779	72_1_1445
19_25_171	45_35_760	72_1_1391
19_25_185	45_35_792	72_1_1289
19_25_183	45_35_791	72_1_1163
19_25_191	45_35_802	72_1_1003
19_25_195	45_35_811	72_1_947
19_25_181	45_35_831	72_1_968
19_25_182	45_35_849	72_1_984
19_25_172	45_35_850	72_1_1001
19_25_158	45_35_852	72_1_1042
19_25_160	45_35_841	72_1_1040
19_25_155	45_35_842	72_1_1031
19_25_159	45_35_843	72_1_1073
19_25_153	45_35_828	72_1_1122
19_25_143	45_35_838	72_1_1188
19_25_132	45_35_839	72_1_1193
19_25_119	45_35_858	72_1_1216
19_25_113	45_35_888	72_1_1276
19_25_111	45_35_891	72_1_1354
19_25_103	45_35_915	72_1_1463
19_25_99	45_35_945	72_1_1532
19_25_97	45_35_951	72_1_1487
19_25_96	45_35_936	72_1_1351
19_25_93	45_35_909	72_1_1146
19_25_107	45_35_902	72_1_1042
19_25_107	45_35_895	72_1_952
19_25_114	45_35_907	72_1_872
19_25_110	45_35_908	72_1_825
19_25_114	45_35_907	72_1_917
19_25_98	45_35_903	72_1_988
19_25_87	45_35_887	72_1_1107
19_25_79	45_35_924	72_1_1290
19_25_76	45_35_934	72_1_1393
19_25_78	45_35_960	72_1_1427
19_25_82	45_35_943	72_1_1390
19_25_75	45_35_930	72_1_1218
19_25_66	45_35_923	72_1_1151
19_25_56	45_35_921	72_1_1115
19_25_49	45_35_927	72_1_1208
19_25_63	45_35_921	72_1_1355
19_25_64	45_35_912	72_1_1484
19_25_70	45_35_882	72_1_1598
19_25_79	45_35_904	72_1_1685
19_25_77	45_35_921	72_1_1719
19_25_80	45_35_914	72_1_1641
19_25_84	45_35_900	72_1_1559
19_25_82	45_35_885	72_1_1414
19_25_91	45_35_884	72_1_1145
19_25_98	45_35_893	72_1_950
19_25_103	45_35_911	72_1_886
19_25_102	45_35_922	72_1_870
19_25_105	45_35_912	72_1_901
19_25_105	45_35_918	72_1_927
19_25_114	45_35_924	72_1_937
19_25_102	45_35_916	72_1_948
19_25_100	45_35_925	72_1_893
19_25_113	45_35_903	72_1_885
19_25_118	45_35_887	72_1_991
19_25_115	45_35_866	72_1_1042
19_25_102	45_35_875	72_1_1088
19_25_98	45_35_861	72_1_1139
19_25_95	45_35_871	72_1_1111
19_25_111	45_35_873	72_1_1042
19_25_107	45_35_897	72_1_897
19_25_110	45_35_904	72_1_804
19_25_104	45_35_932	72_1_760
19_25_107	45_35_940	72_1_837
19_25_105	45_35_915	72_1_886
19_25_116	45_35_891	72_1_944
19_25_113	45_35_929	72_1_873
19_25_113	45_35_911	72_1_829
19_25_117	45_35_900	72_1_764
19_25_131	45_35_903	72_1_725
19_25_143	45_35_874	72_1_693
19_25_136	45_35_868	72_1_687
19_25_146	45_35_874	72_1_749
19_25_151	45_35_882	72_1_805
19_25_166	45_35_868	72_1_827
19_25_174	45_35_857	72_1_887
19_25_177	45_35_891	72_1_974
19_25_170	45_35_887	72_1_1041
19_25_156	45_35_899	72_1_1162
19_25_159	45_35_870	72_1_1265
19_25_155	45_35_860	72_1_1348
19_25_150	45_35_821	72_1_1458
19_25_157	45_35_817	72_1_1470
19_25_150	45_35_799	72_1_1433
19_25_142	45_35_807	72_1_1413
19_25_146	45_35_823	72_1_1293
19_25_144	45_35_864	72_1_1128
19_25_151	45_35_844	72_1_1041
19_25_155	45_35_849	72_1_986
19_25_175	45_35_830	72_1_903
19_25_178	45_35_836	72_1_825
19_25_190	45_35_808	72_1_808
19_25_203	45_35_834	72_1_813
19_25_202	45_35_797	72_1_806
19_25_205	45_35_806	72_1_802
19_25_201	45_35_836	72_1_750
19_25_188	45_35_856	72_1_809
19_25_196	45_35_863	72_1_885
19_25_197	45_35_865	72_1_923
19_25_169	45_35_865	72_1_1039
19_25_163	45_35_875	72_1_1156
19_25_149	45_35_868	72_1_1324
19_25_147	45_35_820	72_1_1521
19_25_157	45_35_793	72_1_1666
19_25_162	45_35_807	72_1_1731
19_25_166	45_35_774	72_1_1830
19_25_158	45_35_779	72_1_1763
19_25_163	45_35_771	72_1_1703
19_25_160	45_35_776	72_1_1742
19_25_160	45_35_745	72_1_1778
19_25_160	45_35_759	72_1_1695
19_25_155	45_35_747	72_1_1435
19_25_147	45_35_738	72_1_1236
19_25_153	45_35_724	72_1_1139
19_25_151	45_35_746	72_1_1197
19_25_166	45_35_756	72_1_1280
19_25_159	45_35_762	72_1_1283
19_25_156	45_35_792	72_1_1221
19_25_163	45_35_782	72_1_1199
19_25_159	45_35_810	72_1_1196
19_25_165	45_35_827	72_1_1133
19_25_159	45_35_861	72_1_1130
19_25_171	45_35_886	72_1_1097
19_25_155	45_35_876	72_1_1096
19_25_145	45_35_914	72_1_1100
19_25_136	45_35_911	72_1_1109
19_25_144	45_35_896	72_1_1010
19_25_145	45_35_905	72_1_960
19_25_152	45_35_866	72_1_881
19_25_174	45_35_863	72_1_775
19_25_179	45_35_852	72_1_781
19_25_182	45_35_831	72_1_835
19_25_187	45_35_813	72_1_917
19_25_193	45_35_796	72_1_1050
19_25_206	45_35_769	72_1_1172
19_25_205	45_35_764	72_1_1222
19_25_214	45_35_760	72_1_1227
19_25_203	45_35_768	72_1_1199
19_25_204	45_35_739	72_1_1107
19_25_203	45_35_744	72_1_1050
19_25_217	45_35_749	72_1_985
19_25_210	45_35_758	72_1_1057
19_25_216	45_35_748	72_1_1112
19_25_193	45_35_739	72_1_1215
19_25_200	45_35_709	72_1_1337
19_25_202	45_35_740	72_1_1307
19_25_201	45_35_752	72_1_1288
19_25_204	45_35_760	72_1_1180
19_25_208	45_35_731	72_1_1010
19_25_213	45_35_754	72_1_972
19_25_215	45_35_782	72_1_922
19_25_208	45_35_781	72_1_951
19_25_199	45_35_798	72_1_1050
19_25_191	45_35_807	72_1_1114
19_25_199	45_35_792	72_1_1055
19_25_197	45_35_775	72_1_1112
19_25_210	45_35_773	72_1_1082
19_25_214	45_35_760	72_1_1021
19_25_220	45_35_778	72_1_975
19_25_218	45_35_777	72_1_846
19_25_214	45_35_789	72_1_800
19_25_204	45_35_799	72_1_885
19_25_203	45_35_808	72_1_998
19_25_200	45_35_827	72_1_1163
19_25_199	45_35_842	72_1_1272
19_25_213	45_35_841	72_1_1336
19_25_212	45_35_846	72_1_1317
19_25_226	45_35_822	72_1_1236
19_25_226	45_35_825	72_1_999
19_25_226	45_35_821	72_1_890
19_25_218	45_35_825	72_1_850
19_25_220	45_35_806	72_1_911
19_25_228	45_35_813	72_1_980
19_25_232	45_35_822	72_1_1063
19_25_232	45_35_816	72_1_1154
19_25_239	45_35_826	72_1_1192
19_25_233	45_35_819	72_1_1142
19_25_239	45_35_796	72_1_1131
19_25_236	45_35_798	72_1_1062
19_25_239	45_35_790	72_1_922
19_25_244	45_35_768	72_1_850
19_25_240	45_35_782	72_1_801
19_25_237	45_35_796	72_1_823
19_25_243	45_35_822	72_1_891
19_25_240	45_35_821	72_1_1004
19_25_223	45_35_826	72_1_1196
19_25_216	45_35_817	72_1_1333
19_25_210	45_35_807	72_1_1491
19_25_215	45_35_811	72_1_1561
19_25_213	45_35_788	72_1_1591
19_25_213	45_35_794	72_1_1580
19_25_209	45_35_773	72_1_1583
19_25_209	45_35_768	72_1_1667
19_25_195	45_35_759	72_1_1907
19_25_197	45_35_769	72_1_2137
19_25_191	45_35_787	72_1_2284
19_25_190	45_35_773	72_1_2100
19_25_212	45_35_736	72_1_2045
19_25_216	45_35_692	72_1_1963
19_25_213	45_35_669	72_1_1773
19_25_238	45_35_688	72_1_1640
19_25_238	45_35_697	72_1_1466
19_25_241	45_35_715	72_1_1244
19_25_256	45_35_703	72_1_1101
19_25_249	45_35_695	72_1_950
19_25_256	45_35_714	72_1_854
19_25_240	45_35_729	72_1_813
19_25_246	45_35_748	72_1_829
19_25_249	45_35_770	72_1_802
19_25_246	45_35_771	72_1_719
19_25_240	45_35_787	72_1_676
19_25_242	45_35_781	72_1_696
19_25_224	45_35_788	72_1_692
19_25_214	45_35_793	72_1_724
19_25_222	45_35_794	72_1_707
19_25_208	45_35_787	72_1_734
19_25_201	45_35_815	72_1_774
19_25_205	45_35_788	72_1_859
19_25_223	45_35_805	72_1_905
19_25_232	45_35_798	72_1_954
19_25_213	45_35_789	72_1_1048
19_25_205	45_35_773	72_1_1087
19_25_197	45_35_798	72_1_1094
19_25_197	45_35_786	72_1_1028
19_25_187	45_35_812	72_1_920
19_25_168	45_35_816	72_1_898
19_25_170	45_35_807	72_1_846
19_25_174	45_35_792	72_1_844
19_25_182	45_35_774	72_1_908
19_25_196	45_35_793	72_1_963
19_25_199	45_35_826	72_1_959
19_25_198	45_35_847	72_1_928
19_25_202	45_35_886	72_1_965
19_25_182	45_35_900	72_1_999
19_25_169	45_35_879	72_1_1031
19_25_163	45_35_875	72_1_1025
19_25_159	45_35_895	72_1_1064
19_25_147	45_35_902	72_1_1024
19_25_131	45_35_908	72_1_914
19_25_135	45_35_935	72_1_776
19_25_126	45_35_950	72_1_678
19_25_114	45_35_984	72_1_625
19_25_104	45_35_1008	72_1_606
19_25_95	45_35_1053	72_1_621
19_25_93	45_35_1037	72_1_648
19_25_98	45_35_1006	72_1_773
19_25_100	45_35_969	72_1_875
19_25_97	45_35_934	72_1_967
19_25_90	45_35_936	72_1_1116
19_25_87	45_35_952	72_1_1186
19_25_87	45_35_949	72_1_1349
19_25_76	45_35_913	72_1_1520
19_25_79	45_35_915	72_1_1594
19_25_71	45_35_915	72_1_1532
19_25_71	45_35_918	72_1_1363
19_25_66	45_35_910	72_1_1124
19_25_66	45_35_942	72_1_1001
19_25_65	45_35_952	72_1_936
19_25_64	45_35_954	72_1_862
19_25_67	45_35_935	72_1_807
19_25_69	45_35_959	72_1_835
19_25_77	45_35_948	72_1_842
19_25_78	45_35_956	72_1_875
19_25_86	45_35_968	72_1_935
19_25_90	45_35_972	72_1_960
19_25_97	45_35_947	72_1_994
19_25_108	45_35_921	72_1_1066
19_25_116	45_35_903	72_1_1094
19_25_122	45_35_894	72_1_1041
19_25_134	45_35_902	72_1_940
19_25_134	45_35_913	72_1_826
19_25_137	45_35_920	72_1_744
19_25_140	45_35_929	72_1_707
19_25_159	45_35_934	72_1_741
19_25_162	45_35_942	72_1_740
19_25_158	45_35_942	72_1_778
19_25_170	45_35_964	72_1_779
19_25_169	45_35_957	72_1_817
19_25_167	45_35_932	72_1_872
19_25_158	45_35_942	72_1_914
19_25_167	45_35_935	72_1_1062
19_25_150	45_35_924	72_1_1126
19_25_156	45_35_902	72_1_1239
19_25_148	45_35_890	72_1_1275
19_25_152	45_35_876	72_1_1193
19_25_147	45_35_888	72_1_1141
19_25_153	45_35_885	72_1_1100
19_25_150	45_35_873	72_1_933
19_25_154	45_35_881	72_1_913
19_25_163	45_35_904	72_1_900
19_25_161	45_35_891	72_1_973
19_25_157	45_35_850	72_1_1149
19_25_167	45_35_843	72_1_1281
19_25_181	45_35_829	72_1_1470
19_25_184	45_35_830	72_1_1627
19_25_189	45_35_842	72_1_1710
19_25_196	45_35_814	72_1_1729
19_25_192	45_35_784	72_1_1823
19_25_193	45_35_749	72_1_1863
19_25_203	45_35_764	72_1_1744
19_25_224	45_35_720	72_1_1620
19_25_218	45_35_735	72_1_1417
19_25_216	45_35_735	72_1_1248
19_25_196	45_35_759	72_1_1188
19_25_207	45_35_776	72_1_1087
19_25_214	45_35_779	72_1_1123
19_25_219	45_35_793	72_1_1164
19_25_225	45_35_800	72_1_1134
19_25_208	45_35_814	72_1_1041
19_25_193	45_35_843	72_1_951
19_25_169	45_35_890	72_1_824
19_25_174	45_35_894	72_1_728
19_25_170	45_35_910	72_1_715
19_25_169	45_35_921	72_1_762
19_25_170	45_35_922	72_1_873
19_25_166	45_35_910	72_1_1076
19_25_159	45_35_891	72_1_1277
19_25_152	45_35_889	72_1_1482
19_25_146	45_35_852	72_1_1708
19_25_150	45_35_818	72_1_1848
19_25_152	45_35_804	72_1_1986
19_25_144	45_35_789	72_1_2002
19_25_142	45_35_802	72_1_1861
19_25_143	45_35_795	72_1_1563
19_25_131	45_35_795	72_1_1356
19_25_130	45_35_786	72_1_1217
19_25_122	45_35_796	72_1_1235
19_25_117	45_35_792	72_1_1280
19_25_118	45_35_779	72_1_1329
19_25_102	45_35_770	72_1_1375
19_25_112	45_35_778	72_1_1321
19_25_106	45_35_788	72_1_1147
19_25_99	45_35_793	72_1_1010
19_25_103	45_35_823	72_1_821
19_25_97	45_35_864	72_1_763
19_25_90	45_35_909	72_1_677
19_25_93	45_35_928	72_1_689
19_25_90	45_35_913	72_1_790
19_25_88	45_35_933	72_1_848
19_25_97	45_35_937	72_1_901
19_25_94	45_35_963	72_1_917
19_25_95	45_35_913	72_1_856
19_25_98	45_35_933	72_1_811
19_25_97	45_35_964	72_1_810
19_25_102	45_35_960	72_1_906
19_25_94	45_35_962	72_1_1030
19_25_90	45_35_962	72_1_1167
19_25_86	45_35_944	72_1_1321
19_25_79	45_35_938	72_1_1391
19_25_68	45_35_929	72_1_1491
19_25_61	45_35_935	72_1_1533
19_25_52	45_35_892	72_1_1552
19_25_41	45_35_905	72_1_1536
19_25_38	45_35_880	72_1_1476
19_25_29	45_35_878	72_1_1482
19_25_22	45_35_889	72_1_1548
19_25_20	45_35_952	72_1_1668
19_25_17	45_35_967	72_1_1677
19_25_17	45_35_980	72_1_1672
19_25_10	45_35_937	72_1_1423
19_25_10	45_35_936	72_1_1160
19_25_10	45_35_914	72_1_1082
19_25_13	45_35_920	72_1_1027
19_25_14	45_35_910	72_1_989
19_25_14	45_35_950	72_1_1012
19_25_17	45_35_989	72_1_873
19_25_23	45_35_991	72_1_863
19_25_28	45_35_1003	72_1_886
19_25_36	45_35_1009	72_1_929
19_25_44	45_35_1019	72_1_1104
19_25_47	45_35_1034	72_1_1230
19_25_53	45_35_1021	72_1_1371
19_25_55	45_35_984	72_1_1477
19_25_60	45_35_948	72_1_1463
19_25_65	45_35_925	72_1_1386
19_25_71	45_35_911	72_1_1368
19_25_75	45_35_933	72_1_1309
19_25_68	45_35_942	72_1_1249
19_25_77	45_35_910	72_1_1275
19_25_60	45_35_900	72_1_1257
19_25_56	45_35_887	72_1_1256
19_25_52	45_35_873	72_1_1229
19_25_47	45_35_891	72_1_1209
19_25_49	45_35_871	72_1_1126
19_25_49	45_35_883	72_1_1087
19_25_61	45_35_888	72_1_1033
19_25_68	45_35_892	72_1_1133
19_25_65	45_35_862	72_1_1290
19_25_63	45_35_861	72_1_1371
19_25_64	45_35_857	72_1_1392
19_25_66	45_35_864	72_1_1392
19_25_70	45_35_850	72_1_1376
19_25_79	45_35_869	72_1_1267
19_25_85	45_35_871	72_1_1217
19_25_85	45_35_901	72_1_1197
19_25_90	45_35_894	72_1_1132
19_25_93	45_35_867	72_1_1058
19_25_111	45_35_875	72_1_1049
19_25_105	45_35_889	72_1_1126
19_25_109	45_35_889	72_1_1250
19_25_88	45_35_890	72_1_1381
19_25_89	45_35_856	72_1_1489
19_25_85	45_35_856	72_1_1573
19_25_74	45_35_859	72_1_1526
19_25_66	45_35_875	72_1_1471
19_25_60	45_35_901	72_1_1331
19_25_59	45_35_888	72_1_1187
19_25_52	45_35_939	72_1_1188
19_25_40	45_35_949	72_1_1236
19_25_37	45_35_971	72_1_1258
19_25_38	45_35_975	72_1_1378
19_25_40	45_35_964	72_1_1601
19_25_39	45_35_965	72_1_1756
19_25_41	45_35_939	72_1_1882
19_25_45	45_35_927	72_1_1742
19_25_52	45_35_918	72_1_1460
19_25_61	45_35_920	72_1_1211
19_25_61	45_35_941	72_1_1042
19_25_67	45_35_960	72_1_879
19_25_65	45_35_951	72_1_834
19_25_61	45_35_963	72_1_821
19_25_75	45_35_965	72_1_796
19_25_74	45_35_958	72_1_837
19_25_81	45_35_953	72_1_826
19_25_81	45_35_954	72_1_876
19_25_89	45_35_948	72_1_954
19_25_94	45_35_914	72_1_1045
19_25_90	45_35_910	72_1_1175
19_25_90	45_35_919	72_1_1211
19_25_92	45_35_920	72_1_1234
19_25_80	45_35_942	72_1_1253
19_25_89	45_35_954	72_1_1124
19_25_80	45_35_953	72_1_1025
19_25_85	45_35_942	72_1_1081
19_25_91	45_35_944	72_1_1138
19_25_103	45_35_911	72_1_1200
19_25_111	45_35_890	72_1_1286
19_25_111	45_35_896	72_1_1290
19_25_114	45_35_852	72_1_1394
19_25_129	45_35_832	72_1_1540
19_25_139	45_35_793	72_1_1631
19_25_137	45_35_784	72_1_1680
19_25_122	45_35_803	72_1_1660
19_25_113	45_35_813	72_1_1457
19_25_99	45_35_795	72_1_1302
19_25_96	45_35_790	72_1_1294
19_25_80	45_35_812	72_1_1364
19_25_81	45_35_836	72_1_1498
19_25_82	45_35_828	72_1_1625
19_25_72	45_35_828	72_1_1720
19_25_69	45_35_848	72_1_1748
19_25_59	45_35_858	72_1_1661
19_25_55	45_35_868	72_1_1533
19_25_45	45_35_892	72_1_1454
19_25_43	45_35_905	72_1_1337
19_25_30	45_35_920	72_1_1196
19_25_28	45_35_903	72_1_1152
19_25_33	45_35_893	72_1_1176
19_25_32	45_35_850	72_1_1259
19_25_41	45_35_849	72_1_1297
19_25_42	45_35_861	72_1_1214
19_25_52	45_35_844	72_1_1172
19_25_47	45_35_843	72_1_1208
19_25_51	45_35_825	72_1_1282
19_25_45	45_35_824	72_1_1346
19_25_41	45_35_834	72_1_1321
19_25_38	45_35_840	72_1_1252
19_25_35	45_35_862	72_1_1141
19_25_34	45_35_870	72_1_999
19_25_35	45_35_893	72_1_982
19_25_47	45_35_908	72_1_890
19_25_50	45_35_917	72_1_906
19_25_47	45_35_909	72_1_962
19_25_42	45_35_911	72_1_984
19_25_44	45_35_912	72_1_1094
19_25_52	45_35_907	72_1_1187
19_25_65	45_35_894	72_1_1280
19_25_61	45_35_884	72_1_1433
19_25_59	45_35_868	72_1_1610
19_25_61	45_35_856	72_1_1690
19_25_63	45_35_832	72_1_1740
19_25_59	45_35_844	72_1_1797
19_25_54	45_35_858	72_1_1712
19_25_51	45_35_841	72_1_1614
19_25_59	45_35_811	72_1_1516
19_25_68	45_35_833	72_1_1310
19_25_74	45_35_863	72_1_1159
19_25_88	45_35_878	72_1_1106
19_25_98	45_35_882	72_1_981
19_25_104	45_35_884	72_1_899
19_25_115	45_35_899	72_1_849
19_25_112	45_35_935	72_1_797
19_25_123	45_35_942	72_1_846
19_25_132	45_35_957	72_1_807
19_25_138	45_35_954	72_1_833
19_25_141	45_35_948	72_1_855
19_25_138	45_35_947	72_1_877
19_25_150	45_35_956	72_1_959
19_25_155	45_35_940	72_1_995
19_25_155	45_35_937	72_1_977
19_25_156	45_35_913	72_1_1020
19_25_151	45_35_917	72_1_1009
19_25_134	45_35_933	72_1_980
19_25_123	45_35_925	72_1_912
19_25_109	45_35_942	72_1_893
19_25_96	45_35_955	72_1_885
19_25_93	45_35_979	72_1_903
19_25_76	45_35_964	72_1_1017
19_25_70	45_35_969	72_1_1180
19_25_57	45_35_959	72_1_1351
19_25_41	45_35_938	72_1_1602
19_25_32	45_35_922	72_1_1780
19_25_20	45_35_911	72_1_1852
19_25_14	45_35_934	72_1_1863
19_25_8	45_35_940	72_1_1801
19_25_7	45_35_915	72_1_1752
19_25_11	45_35_923	72_1_1743
19_25_12	45_35_908	72_1_1769
19_25_14	45_35_928	72_1_1682
19_25_16	45_35_880	72_1_1527
19_25_18	45_35_890	72_1_1427
19_25_21	45_35_894	72_1_1223
19_25_27	45_35_919	72_1_1035
19_25_28	45_35_957	72_1_955
19_25_36	45_35_975	72_1_882
19_25_34	45_35_1012	72_1_780
19_25_37	45_35_994	72_1_809
19_25_32	45_35_1019	72_1_818
19_25_26	45_35_1026	72_1_898
19_25_26	45_35_1015	72_1_1046
19_25_26	45_35_1011	72_1_1148
19_25_31	45_35_1036	72_1_1276
19_25_37	45_35_1040	72_1_1454
19_25_41	45_35_1045	72_1_1569
19_25_43	45_35_1023	72_1_1670
19_25_51	45_35_1035	72_1_1679
19_25_53	45_35_1000	72_1_1584
19_25_57	45_35_973	72_1_1514
19_25_57	45_35_967	72_1_1458
19_25_52	45_35_970	72_1_1245
19_25_54	45_35_971	72_1_1166
19_25_58	45_35_973	72_1_1117
19_25_58	45_35_991	72_1_951
19_25_57	45_35_991	72_1_892
19_25_59	45_35_1002	72_1_921
19_25_62	45_35_991	72_1_790
19_25_67	45_35_985	72_1_768
19_25_70	45_35_969	72_1_677
19_25_72	45_35_968	72_1_596
19_25_73	45_35_985	72_1_620
19_25_66	45_35_1001	72_1_637
19_25_62	45_35_998	72_1_752
19_25_66	45_35_1002	72_1_825
19_25_59	45_35_1008	72_1_892
19_25_57	45_35_1015	72_1_997
19_25_61	45_35_994	72_1_1035
19_25_63	45_35_984	72_1_1063
19_25_67	45_35_984	72_1_979
19_25_70	45_35_985	72_1_846
19_25_69	45_35_983	72_1_793
19_25_72	45_35_983	72_1_808
19_25_70	45_35_1014	72_1_816
19_25_70	45_35_1016	72_1_800
19_25_70	45_35_994	72_1_778
19_25_68	45_35_992	72_1_782
19_25_69	45_35_992	72_1_808
19_25_67	45_35_1022	72_1_885
19_25_69	45_35_1011	72_1_1018
19_25_77	45_35_1025	72_1_1065
19_25_68	45_35_1019	72_1_1007
19_25_62	45_35_988	72_1_1021
19_25_61	45_35_980	72_1_929
19_25_65	45_35_981	72_1_939
19_25_65	45_35_980	72_1_960
19_25_70	45_35_994	72_1_965
19_25_58	45_35_985	72_1_962
19_25_53	45_35_968	72_1_1013
19_25_53	45_35_930	72_1_1074
19_25_49	45_35_927	72_1_1102
19_25_49	45_35_931	72_1_1091
19_25_41	45_35_960	72_1_1123
19_25_35	45_35_987	72_1_1121
19_25_30	45_35_973	72_1_1160
19_25_29	45_35_979	72_1_1186
19_25_33	45_35_971	72_1_1180
19_25_29	45_35_1002	72_1_1109
19_25_32	45_35_967	72_1_1183
19_25_33	45_35_965	72_1_1289
19_25_43	45_35_928	72_1_1377
19_25_46	45_35_908	72_1_1410
19_25_55	45_35_857	72_1_1381
19_25_65	45_35_863	72_1_1168
19_25_68	45_35_850	72_1_1006
19_25_68	45_35_855	72_1_935
19_25_62	45_35_879	72_1_915
19_25_67	45_35_895	72_1_941
19_25_66	45_35_897	72_1_968
19_25_66	45_35_907	72_1_963
19_25_72	45_35_923	72_1_1013
19_25_66	45_35_912	72_1_1059
19_25_67	45_35_922	72_1_1095
19_25_62	45_35_894	72_1_1097
19_25_62	45_35_904	72_1_1104
19_25_60	45_35_933	72_1_1163
19_25_64	45_35_926	72_1_1107
19_25_66	45_35_933	72_1_1054
19_25_64	45_35_922	72_1_1125
19_25_58	45_35_927	72_1_1164
19_25_49	45_35_908	72_1_1233
19_25_50	45_35_918	72_1_1280
19_25_52	45_35_930	72_1_1291
19_25_57	45_35_952	72_1_1223
19_25_62	45_35_936	72_1_1139
19_25_66	45_35_917	72_1_1036
19_25_68	45_35_931	72_1_1029
19_25_68	45_35_934	72_1_1048
19_25_59	45_35_914	72_1_1106
19_25_59	45_35_915	72_1_1166
19_25_71	45_35_906	72_1_1267
19_25_68	45_35_899	72_1_1398
19_25_76	45_35_884	72_1_1488
19_25_94	45_35_885	72_1_1590
19_25_97	45_35_879	72_1_1663
19_25_102	45_35_874	72_1_1736
19_25_104	45_35_877	72_1_1647
19_25_102	45_35_864	72_1_1522
19_25_100	45_35_900	72_1_1306
19_25_96	45_35_862	72_1_1174
19_25_84	45_35_857	72_1_1089
19_25_80	45_35_873	72_1_1027
19_25_78	45_35_895	72_1_1017
19_25_71	45_35_906	72_1_962
19_25_72	45_35_913	72_1_915
19_25_72	45_35_919	72_1_880
19_25_73	45_35_895	72_1_881
19_25_72	45_35_857	72_1_960
19_25_69	45_35_871	72_1_989
19_25_75	45_35_898	72_1_1014
19_25_77	45_35_892	72_1_1100
19_25_75	45_35_892	72_1_1179
19_25_76	45_35_864	72_1_1251
19_25_72	45_35_857	72_1_1367
19_25_75	45_35_862	72_1_1534
19_25_73	45_35_876	72_1_1534
19_25_74	45_35_890	72_1_1409
19_25_71	45_35_874	72_1_1358
19_25_66	45_35_900	72_1_1280
19_25_68	45_35_936	72_1_1187
19_25_61	45_35_932	72_1_1171
19_25_65	45_35_921	72_1_1061
19_25_70	45_35_928	72_1_1059
19_25_69	45_35_915	72_1_1092
19_25_65	45_35_920	72_1_1096
19_25_58	45_35_948	72_1_1086
19_25_52	45_35_935	72_1_1127
19_25_57	45_35_953	72_1_1045
19_25_54	45_35_951	72_1_1059
19_25_53	45_35_965	72_1_1032
19_25_50	45_35_967	72_1_1054
19_25_49	45_35_973	72_1_1107
19_25_52	45_35_972	72_1_1148
19_25_56	45_35_967	72_1_1162
19_25_57	45_35_976	72_1_1099
19_25_64	45_35_970	72_1_948
19_25_74	45_35_955	72_1_853
19_25_82	45_35_955	72_1_826
19_25_95	45_35_960	72_1_837
19_25_95	45_35_990	72_1_901
19_25_94	45_35_1005	72_1_945
19_25_90	45_35_1009	72_1_900
19_25_90	45_35_1015	72_1_778
19_25_94	45_35_1011	72_1_679
19_25_107	45_35_1012	72_1_654
19_25_115	45_35_985	72_1_665
19_25_117	45_35_963	72_1_685
19_25_119	45_35_964	72_1_807
19_25_122	45_35_936	72_1_947
19_25_128	45_35_940	72_1_1080
19_25_137	45_35_922	72_1_1188
19_25_149	45_35_923	72_1_1367
19_25_150	45_35_916	72_1_1464
19_25_156	45_35_911	72_1_1519
19_25_158	45_35_887	72_1_1480
19_25_162	45_35_898	72_1_1336
19_25_164	45_35_882	72_1_1187
19_25_159	45_35_896	72_1_978
19_25_165	45_35_894	72_1_882
19_25_165	45_35_915	72_1_920
19_25_168	45_35_903	72_1_966
19_25_152	45_35_899	72_1_993
19_25_162	45_35_877	72_1_1058
19_25_160	45_35_895	72_1_1086
19_25_171	45_35_869	72_1_1059
19_25_161	45_35_866	72_1_1037
19_25_154	45_35_842	72_1_914
19_25_158	45_35_870	72_1_774
19_25_141	45_35_879	72_1_739
19_25_143	45_35_894	72_1_744
19_25_128	45_35_918	72_1_787
19_25_123	45_35_931	72_1_803
19_25_106	45_35_942	72_1_797
19_25_98	45_35_960	72_1_739
19_25_92	45_35_966	72_1_624
19_25_95	45_35_1020	72_1_523
19_25_89	45_35_1025	72_1_454
19_25_92	45_35_1035	72_1_402
19_25_89	45_35_1050	72_1_436
19_25_102	45_35_1063	72_1_472
19_25_102	45_35_1054	72_1_530
19_25_101	45_35_1059	72_1_592
19_25_99	45_35_1033	72_1_656
19_25_94	45_35_1012	72_1_738
19_25_99	45_35_1015	72_1_782
19_25_89	45_35_1008	72_1_833
19_25_92	45_35_990	72_1_835
19_25_93	45_35_991	72_1_796
19_25_92	45_35_971	72_1_829
19_25_76	45_35_1005	72_1_898
19_25_67	45_35_1017	72_1_1037
19_25_72	45_35_1001	72_1_1230
19_25_80	45_35_998	72_1_1339
19_25_94	45_35_1002	72_1_1400
19_25_98	45_35_976	72_1_1441
19_25_95	45_35_954	72_1_1292
19_25_86	45_35_953	72_1_1130
19_25_95	45_35_980	72_1_1080
19_25_101	45_35_984	72_1_940
19_25_102	45_35_999	72_1_880
19_25_106	45_35_1038	72_1_829
19_25_92	45_35_1045	72_1_762
19_25_96	45_35_1029	72_1_725
19_25_89	45_35_1024	72_1_670
19_25_83	45_35_1017	72_1_712
19_25_92	45_35_992	72_1_741
19_25_99	45_35_1004	72_1_777
19_25_100	45_35_978	72_1_771
19_25_96	45_35_986	72_1_731
19_25_96	45_35_1006	72_1_663
19_25_96	45_35_983	72_1_663
19_25_92	45_35_999	72_1_693
19_25_95	45_35_1012	72_1_714
19_25_105	45_35_1005	72_1_744
19_25_105	45_35_1001	72_1_764
19_25_105	45_35_1006	72_1_761
19_25_98	45_35_1009	72_1_798
19_25_91	45_35_1014	72_1_786
19_25_95	45_35_1001	72_1_829
19_25_88	45_35_1001	72_1_909
19_25_86	45_35_997	72_1_950
19_25_67	45_35_987	72_1_993
19_25_63	45_35_971	72_1_1025
19_25_67	45_35_1011	72_1_1013
19_25_70	45_35_1006	72_1_1014
19_25_67	45_35_991	72_1_1020
19_25_52	45_35_1017	72_1_1097
19_25_53	45_35_1028	72_1_1167
19_25_39	45_35_1041	72_1_1178
19_25_33	45_35_1044	72_1_1155
19_25_26	45_35_1053	72_1_1149
19_25_21	45_35_1039	72_1_1070
19_25_20	45_35_1048	72_1_1010
19_25_24	45_35_1042	72_1_972
19_25_17	45_35_1058	72_1_914
19_25_20	45_35_1055	72_1_964
19_25_23	45_35_1060	72_1_1015
19_25_26	45_35_1034	72_1_1109
19_25_30	45_35_1030	72_1_1137
19_25_22	45_35_1056	72_1_1130
19_25_26	45_35_1059	72_1_1094
19_25_20	45_35_1071	72_1_1113
19_25_21	45_35_1062	72_1_1125
19_25_16	45_35_1065	72_1_1087
19_25_15	45_35_1067	72_1_1064
19_25_11	45_35_1079	72_1_1004
19_25_8	45_35_1071	72_1_996
19_25_8	45_35_1063	72_1_961
19_25_7	45_35_1085	72_1_884
19_25_7	45_35_1048	72_1_880
19_25_9	45_35_1022	72_1_873
19_25_8	45_35_1022	72_1_832
19_25_10	45_35_1012	72_1_968
19_25_12	45_35_1044	72_1_1119
19_25_17	45_35_1013	72_1_1288
19_25_20	45_35_1025	72_1_1429
19_25_24	45_35_999	72_1_1506
19_25_27	45_35_986	72_1_1532
19_25_33	45_35_961	72_1_1511
19_25_34	45_35_958	72_1_1270
19_25_37	45_35_954	72_1_1056
19_25_35	45_35_938	72_1_1010
19_25_39	45_35_938	72_1_987
19_25_40	45_35_901	72_1_1135
19_25_42	45_35_910	72_1_1240
19_25_40	45_35_908	72_1_1289
19_25_35	45_35_918	72_1_1266
19_25_41	45_35_941	72_1_1107
19_25_46	45_35_940	72_1_916
19_25_44	45_35_944	72_1_817
19_25_44	45_35_986	72_1_714
19_25_39	45_35_950	72_1_716
19_25_37	45_35_945	72_1_691
19_25_37	45_35_907	72_1_772
19_25_36	45_35_895	72_1_866
19_25_43	45_35_901	72_1_1000
19_25_38	45_35_916	72_1_1143
19_25_32	45_35_931	72_1_1204
19_25_24	45_35_935	72_1_1252
19_25_15	45_35_926	72_1_1287
19_25_10	45_35_926	72_1_1322
19_25_5	45_35_942	72_1_1436
19_25_5	45_35_927	72_1_1599
19_25_6	45_35_912	72_1_1720
19_25_4	45_35_916	72_1_1790
19_25_3	45_35_889	72_1_1903
19_25_1	45_35_886	72_1_1970
45_35_889	72_1_1766
45_35_885	72_1_1481
45_35_898	72_1_1195
45_35_910	72_1_892
45_35_916	72_1_712
45_35_948	72_1_701
45_35_967	72_1_698
45_35_986	72_1_740
45_35_966	72_1_761
45_35_965	72_1_735
45_35_945	72_1_761
45_35_953	72_1_738
45_35_926	72_1_807
45_35_934	72_1_817
45_35_912	72_1_919
45_35_909	72_1_991
45_35_924	72_1_1006
45_35_922	72_1_1089
45_35_906	72_1_1158
45_35_917	72_1_1245
45_35_900	72_1_1388
45_35_910	72_1_1457
45_35_925	72_1_1659
45_35_946	72_1_1724
45_35_965	72_1_1631
45_35_978	72_1_1339
45_35_989	72_1_1057
45_35_987	72_1_827
45_35_1010	72_1_764
45_35_987	72_1_761
45_35_1010	72_1_814
45_35_989	72_1_916
45_35_995	72_1_964
45_35_1002	72_1_1046
45_35_1034	72_1_1125
45_35_1063	72_1_1140
45_35_1053	72_1_1245
45_35_1018	72_1_1340
45_35_1005	72_1_1278
45_35_1019	72_1_1338
45_35_1011	72_1_1376
45_35_1019	72_1_1441
45_35_1002	72_1_1604
45_35_996	72_1_1690
45_35_989	72_1_1609
45_35_976	72_1_1494
45_35_965	72_1_1439
45_35_943	72_1_1369
45_35_945	72_1_1125
45_35_940	72_1_1045
45_35_930	72_1_918
45_35_956	72_1_859
45_35_973	72_1_764
45_35_975	72_1_758
45_35_1020	72_1_806
45_35_1060	72_1_869
45_35_1033	72_1_1053
45_35_1025	72_1_1218
45_35_1014	72_1_1352
45_35_1013	72_1_1511
45_35_1007	72_1_1602
45_35_991	72_1_1668
45_35_962	72_1_1735
45_35_939	72_1_1795
45_35_937	72_1_1790
45_35_957	72_1_1645
45_35_947	72_1_1337
45_35_965	72_1_1117
45_35_957	72_1_945
45_35_967	72_1_949
45_35_967	72_1_1085
45_35_942	72_1_1192
45_35_948	72_1_1330
45_35_954	72_1_1340
45_35_959	72_1_1313
45_35_945	72_1_1227
45_35_934	72_1_1130
45_35_907	72_1_1062
45_35_905	72_1_1153
45_35_879	72_1_1207
45_35_871	72_1_1370
45_35_850	72_1_1655
45_35_845	72_1_1844
45_35_813	72_1_2010
45_35_789	72_1_2128
45_35_789	72_1_2084
45_35_802	72_1_1960
45_35_786	72_1_1832
45_35_771	72_1_1745
45_35_770	72_1_1582
45_35_759	72_1_1485
45_35_780	72_1_1377
45_35_789	72_1_1406
45_35_821	72_1_1452
45_35_830	72_1_1538
45_35_849	72_1_1579
45_35_850	72_1_1505
45_35_864	72_1_1285
45_35_859	72_1_1059
45_35_867	72_1_878
45_35_869	72_1_837
45_35_875	72_1_910
45_35_867	72_1_952
45_35_863	72_1_1027
45_35_891	72_1_1064
45_35_891	72_1_1045
45_35_901	72_1_1115
45_35_909	72_1_1079
45_35_886	72_1_983
45_35_895	72_1_1000
45_35_903	72_1_1020
45_35_931	72_1_1119
45_35_937	72_1_1280
45_35_930	72_1_1382
45_35_923	72_1_1513
45_35_893	72_1_1600
45_35_896	72_1_1628
45_35_909	72_1_1795
45_35_888	72_1_2019
45_35_882	72_1_2134
45_35_857	72_1_2149
45_35_841	72_1_2057
45_35_847	72_1_1825
45_35_869	72_1_1398
45_35_880	72_1_1127
45_35_881	72_1_871
45_35_895	72_1_793
45_35_934	72_1_846
45_35_965	72_1_873
45_35_1005	72_1_974
45_35_993	72_1_1107
45_35_948	72_1_1185
45_35_973	72_1_1206
45_35_966	72_1_1151
45_35_960	72_1_995
45_35_967	72_1_866
45_35_992	72_1_786
45_35_1009	72_1_731
45_35_1030	72_1_800
45_35_1034	72_1_853
45_35_1034	72_1_944
45_35_1035	72_1_1019
45_35_1025	72_1_1069
45_35_991	72_1_1153
45_35_994	72_1_1191
45_35_988	72_1_1219
45_35_977	72_1_1262
45_35_980	72_1_1305
45_35_963	72_1_1287
45_35_963	72_1_1326
45_35_983	72_1_1265
45_35_1020	72_1_1276
45_35_1033	72_1_1327
45_35_1031	72_1_1368
45_35_1008	72_1_1283
[truncated: 3,001 more rows]
[truncated: 1,087 more columns]
