# Supplementary material for: Environmental change makes robust ecological networks fragile
Source: Nat Commun. 2016 Aug 11;7:12462. doi: 10.1038/ncomms12462 (PMC4987532; doi:10.1038/ncomms12462)
Supplement: Supplementary Data 1 — Host-parasite networks and host extinction sequences in Avida experiments. The compressed archive includes the 100 co-evolved host-parasite networks and the host extinction sequences in the historical scenario. [file ncomms12462-s2.zip › Supplementary_data_S1/host_extinction_sequence_59.csv]

1718_2_2	593_3_1	643_2_2	592_2_2	344_02_8	345_2_1	346_2_1	347_2_1	340_1_2	341_2_9	342_5_8	343_01_5	2918_02_1	348_2_3	349_2_3	2919_2_1	960_3_1	594_2_2	2318_01_2	2319_1_1	2316_2_2	2317_02_2	298_01_2	299_2_3	296_01_7	297_2_3	294_2_4	295_1_24	292_2_3	293_1_1	290_2_8	291_02_4	270_2_10	271_2_9	272_2_2	273_2_1	274_2_6	275_01_12	276_2_2	277_03_4	278_2_4	279_2_1	3211_2_1	2268_03_1	2269_1_2	2260_2_1	2261_2_1	2266_2_1	2267_2_1	2264_02_2
593_3_1	1200_3_2	344_02_10	345_2_1	346_2_2	347_2_1	340_1_2	341_2_7	342_5_13	343_01_6	2918_02_2	348_2_3	349_2_4	2919_2_2	594_2_2	2318_01_1	2319_1_1	2316_2_2	2317_02_1	298_01_1	299_2_2	296_01_6	297_2_3	294_2_3	295_1_30	292_2_4	290_2_12	291_02_5	270_2_8	271_2_9	272_2_3	274_2_5	275_01_22	276_2_4	277_03_3	278_2_6	279_2_2	2268_03_1	2269_1_2	2260_2_2	2261_2_2	2267_2_2	2264_02_3	2265_2_2	2442_2_2	2440_1_1	2441_2_2	2446_2_1	2444_2_1	2445_01_5
1200_3_1	344_02_10	345_2_1	347_2_1	340_1_5	341_2_7	342_5_19	343_01_6	2918_02_3	348_2_3	349_2_3	512_2_1	2319_1_1	2316_2_4	2317_02_1	298_01_2	299_2_2	296_01_3	297_2_2	294_2_3	295_1_35	292_2_7	290_2_8	291_02_2	270_2_9	271_2_7	272_2_4	274_2_4	275_01_27	276_2_7	277_03_1	278_2_3	279_2_3	2146_01_8	2268_03_1	2269_1_4	2260_2_5	2261_2_1	2264_02_3	2265_2_2	2440_1_2	2441_2_2	2446_2_4	2444_2_2	2445_01_1	2449_2_2	108_2_6	109_2_4	102_2_1	103_2_2
1200_3_1	344_02_10	345_2_2	347_2_1	340_1_4	341_2_9	342_5_20	343_01_5	2918_02_3	348_2_2	349_2_4	512_2_1	2319_1_1	2316_2_4	2317_02_1	298_01_4	299_2_1	296_01_2	297_2_1	294_2_3	295_1_33	292_2_7	290_2_14	270_2_3	271_2_8	272_2_8	274_2_6	275_01_34	276_2_7	277_03_1	278_2_3	279_2_6	2268_03_1	2269_1_5	2260_2_6	2261_2_2	2264_02_1	2265_2_3	2440_1_1	2441_2_2	2446_2_6	2444_2_1	2445_01_1	2449_2_1	108_2_10	109_2_2	102_2_2	103_2_3	100_2_8	101_12_10
1200_3_1	344_02_17	345_2_1	347_2_1	340_1_4	341_2_11	342_5_20	343_01_2	349_2_3	512_2_1	2316_2_5	298_01_3	299_2_1	296_01_1	297_2_1	294_2_3	295_1_32	292_2_7	290_2_4	270_2_4	271_2_6	272_2_12	274_2_10	275_01_34	276_2_9	278_2_8	279_2_10	2146_01_3	2269_1_8	2260_2_6	2261_2_1	2264_02_2	2265_2_5	2440_1_2	2441_2_3	2446_2_2	2444_2_1	2449_2_2	108_2_4	109_2_1	102_2_2	103_2_4	100_2_7	101_12_8	106_2_45	107_2_5	104_2_1	2044_01_2	2045_2_3	2043_01_2
1200_3_2	344_02_29	345_2_1	347_2_1	340_1_5	341_2_11	342_5_15	343_01_2	349_2_3	2316_2_2	298_01_8	299_2_1	296_01_1	297_2_1	294_2_4	295_1_27	292_2_3	290_2_4	270_2_3	271_2_5	272_2_12	274_2_6	275_01_43	276_2_3	278_2_8	279_2_11	2269_1_5	2260_2_7	2265_2_6	2440_1_1	2441_2_3	2444_2_2	2449_2_1	108_2_1	109_2_1	102_2_2	103_2_4	100_2_6	101_12_5	106_2_46	107_2_1	104_2_1	2045_2_5	2043_01_3	2041_2_3	3155_2_8	2686_1_1	2687_2_1	2681_1_2	99_2_19
619_2_2	2269_1_2	452_2_1	1559_2_2	164_02_5	15_12_1	1615_1_1	620_2_15	429_2_1	1948_2_4	669_3_1	1257_2_2	1218_2_12	3254_2_6	3255_2_2	1944_2_4	1945_1_4	344_02_26	345_2_1	2171_2_7	340_1_5	341_2_4	342_5_17	1441_2_1	810_2_2	2107_2_1	64_1_1	813_01_5	349_2_5	816_02_17	918_2_4	2910_2_4	2858_01_34	595_5_2	664_2_5	2914_2_9	719_02_33	718_3_1	717_2_12	2919_2_1	2853_2_11	714_2_1	1797_1_11	1795_2_1	1491_2_5	17_2_5	1103_01_3	1499_2_10	512_2_1	655_1_5
619_2_2	452_2_1	1559_2_3	164_02_3	15_12_1	429_2_1	1948_2_2	981_2_2	669_3_1	1257_2_1	1218_2_11	3254_2_6	3255_2_3	1944_2_2	1945_1_3	344_02_24	345_2_1	2171_2_7	340_1_9	341_2_7	342_5_17	1441_2_2	810_2_2	2107_2_1	64_1_1	813_01_3	349_2_5	816_02_17	918_2_6	2910_2_4	2858_01_43	595_5_2	664_2_5	2914_2_6	719_02_30	718_3_1	717_2_13	2853_2_12	714_2_1	1797_1_6	1795_2_1	1491_2_5	1103_01_2	1499_2_9	512_2_1	1395_2_13	1069_2_2	1701_12_14	1606_02_7	916_2_4
619_2_2	452_2_1	1559_2_5	164_02_2	15_12_1	1948_2_4	1257_2_2	1218_2_15	3254_2_2	3255_2_1	1944_2_4	1945_1_1	344_02_22	1255_1_6	340_1_10	341_2_4	342_5_17	343_01_1	810_2_2	64_1_1	813_01_1	349_2_8	816_02_12	2910_2_6	2858_01_40	664_2_5	2914_2_8	719_02_29	718_3_1	717_2_12	2853_2_13	714_2_1	1797_1_7	711_2_15	1491_2_6	1103_01_2	1499_2_7	423_01_1	1069_2_2	1701_12_16	916_2_6	1625_1_10	2316_2_3	1709_2_4	1062_2_7	1067_2_2	2184_2_2	16_2_1	298_01_18	299_2_1
619_2_4	452_2_1	1564_2_3	1559_2_6	164_02_3	507_02_1	1948_2_5	1257_2_3	1218_2_15	3254_2_4	3255_2_1	1944_2_2	1945_1_1	344_02_15	1255_1_4	340_1_7	341_2_5	342_5_16	343_01_1	810_2_2	349_2_7	816_02_10	2910_2_8	2858_01_39	1149_1_2	2914_2_8	719_02_34	718_3_1	717_2_11	2853_2_14	714_2_1	1797_1_5	711_2_25	1491_2_8	1103_01_2	1499_2_9	423_01_1	1069_2_1	1701_12_21	916_2_9	1625_1_6	2316_2_4	1709_2_4	1062_2_5	1067_2_1	2184_2_1	298_01_29	299_2_1	1667_2_3	297_2_1
619_2_5	452_2_1	1564_2_4	1559_2_4	164_02_4	1948_2_8	1257_2_2	1218_2_14	3254_2_2	1947_2_3	1944_2_1	94_2_1	344_02_10	340_1_3	341_2_2	342_5_26	343_01_1	810_2_1	349_2_10	816_02_12	2910_2_8	2858_01_27	1149_1_3	2914_2_9	719_02_44	718_3_1	717_2_15	2853_2_11	714_2_1	1797_1_4	711_2_18	1491_2_8	1103_01_3	1499_2_6	423_01_1	1069_2_1	1701_12_13	916_2_13	1625_1_6	2316_2_2	1709_2_2	1062_2_7	1067_2_3	2184_2_4	298_01_26	299_2_1	1667_2_4	297_2_1	294_2_20	295_1_22
619_2_7	452_2_1	1564_2_5	1559_2_2	164_02_5	1948_2_10	1218_2_16	3254_2_3	1947_2_2	1944_2_2	344_02_10	340_1_8	342_5_26	343_01_1	810_2_1	349_2_15	816_02_14	2910_2_9	2858_01_32	2914_2_10	719_02_43	718_3_1	717_2_13	715_2_10	1797_1_1	711_2_17	1491_2_7	1103_01_3	1499_2_2	423_01_1	1069_2_1	1701_12_16	916_2_12	1625_1_11	2316_2_1	1709_2_2	1062_2_10	1067_2_3	2184_2_1	298_01_20	299_2_1	1667_2_5	294_2_17	295_1_24	1663_2_4	290_2_7	1087_12_3	590_2_1	199_2_23	597_1_4
619_2_12	452_2_1	1564_2_7	1559_2_1	164_02_1	1948_2_10	1218_2_19	3254_2_2	1947_2_1	1944_2_1	344_02_8	340_1_4	342_5_23	343_01_1	810_2_1	349_2_13	816_02_17	2910_2_8	2858_01_21	2914_2_11	719_02_39	718_3_1	717_2_15	2853_2_9	711_2_15	1491_2_6	1103_01_2	1499_2_1	1069_2_1	1701_12_14	916_2_12	1625_1_3	2316_2_2	1709_2_1	1062_2_11	1067_2_8	298_01_13	299_2_1	1667_2_6	294_2_19	295_1_32	1663_2_3	290_2_9	1087_12_7	590_2_1	199_2_26	597_1_2	599_02_1	598_2_1	196_1_10
619_2_8	452_2_1	1564_2_6	1559_2_1	164_02_1	1948_2_12	3254_2_4	344_02_12	340_1_7	342_5_22	343_01_1	810_2_2	349_2_18	816_02_13	2910_2_5	2858_01_23	2914_2_11	719_02_26	718_3_1	717_2_13	2853_2_12	711_2_26	1491_2_4	1103_01_2	1069_2_1	1701_12_18	916_2_11	1625_1_7	1709_2_1	1062_2_13	1067_2_8	298_01_12	299_2_1	1667_2_9	294_2_17	295_1_35	1663_2_2	290_2_10	1087_12_11	590_2_1	199_2_30	597_1_3	599_02_1	598_2_1	196_1_13	1124_1_8	193_1_19	272_2_13	274_2_6	275_01_25
619_2_6	452_2_1	1948_2_5	3254_2_7	344_02_13	340_1_5	342_5_18	343_01_1	810_2_7	349_2_18	816_02_17	2910_2_9	2858_01_28	2914_2_13	719_02_28	718_3_1	717_2_19	2853_2_14	711_2_25	1491_2_10	1103_01_2	1069_2_1	1701_12_13	916_2_13	1625_1_6	1709_2_1	1062_2_8	1067_2_7	298_01_9	299_2_1	1667_2_4	294_2_11	295_1_37	1663_2_1	290_2_9	1087_12_15	590_2_1	199_2_41	597_1_7	599_02_1	598_2_1	196_1_11	1124_1_8	193_1_22	272_2_16	274_2_6	275_01_19	3146_2_13	278_2_32	279_2_9
452_2_1	1948_2_6	3254_2_5	344_02_20	340_1_6	342_5_18	343_01_1	810_2_9	349_2_26	816_02_25	2910_2_8	2858_01_31	2914_2_11	719_02_30	718_3_1	717_2_18	715_2_16	711_2_34	1491_2_8	1103_01_2	1069_2_1	1701_12_16	916_2_11	1997_2_19	1709_2_1	1062_2_9	1067_2_6	298_01_8	299_2_1	1667_2_5	294_2_11	295_1_36	1663_2_3	290_2_7	1087_12_17	590_2_1	199_2_38	597_1_6	599_02_1	598_2_1	196_1_10	1124_1_6	193_1_26	272_2_17	274_2_4	275_01_25	3146_2_7	278_2_28	279_2_14	2542_2_19
1948_2_6	3254_2_7	344_02_26	340_1_4	342_5_21	810_2_12	349_2_24	816_02_23	2910_2_6	2858_01_23	2914_2_4	719_02_31	718_3_1	717_2_18	715_2_24	711_2_30	1491_2_12	914_2_1	1069_2_1	1701_12_9	916_2_10	1997_2_23	1709_2_1	1062_2_13	1067_2_9	298_01_7	299_2_1	1667_2_4	294_2_12	295_1_47	1663_2_2	290_2_4	1087_12_21	590_2_1	199_2_33	597_1_9	599_02_1	598_2_1	196_1_11	1124_1_5	193_1_36	272_2_20	274_2_2	275_01_24	3146_2_4	278_2_27	279_2_18	2542_2_23	2988_01_19	2546_02_25
1948_2_5	3254_2_12	344_02_27	340_1_1	342_5_27	810_2_10	349_2_25	816_02_23	2910_2_7	2858_01_24	2914_2_3	719_02_42	718_3_1	717_2_13	715_2_15	711_2_29	1491_2_5	914_2_1	1069_2_1	1701_12_8	916_2_7	1997_2_36	1062_2_22	1067_2_6	298_01_8	299_2_1	1667_2_4	294_2_14	295_1_36	292_2_1	290_2_5	1087_12_22	590_2_1	199_2_28	597_1_7	599_02_1	598_2_1	196_1_12	1124_1_1	193_1_25	272_2_25	274_2_3	275_01_25	3146_2_1	278_2_21	279_2_20	2542_2_29	2988_01_25	2546_02_25	2545_2_38
1948_2_5	3254_2_2	344_02_31	340_1_2	342_5_23	810_2_12	349_2_31	816_02_27	2910_2_7	2858_01_31	2914_2_1	719_02_52	718_3_1	717_2_20	715_2_14	711_2_34	1491_2_10	914_2_1	1069_2_1	1701_12_8	916_2_4	1062_2_17	1067_2_8	298_01_16	299_2_1	1667_2_7	294_2_17	295_1_37	292_2_1	290_2_7	1087_12_20	590_2_1	199_2_29	597_1_9	599_02_1	598_2_1	196_1_14	1124_1_2	193_1_25	272_2_26	274_2_1	275_01_19	3146_2_3	278_2_16	279_2_22	2542_2_19	2988_01_20	2546_02_18	2545_2_39	2981_2_8
1948_2_3	344_02_25	340_1_2	342_5_29	810_2_8	349_2_23	816_02_29	2910_2_11	2858_01_50	2914_2_1	719_02_51	718_3_1	717_2_21	715_2_14	711_2_32	1491_2_4	914_2_1	1069_2_1	1701_12_4	916_2_6	1062_2_10	1067_2_7	298_01_20	299_2_1	1667_2_5	294_2_19	295_1_29	292_2_1	290_2_6	1087_12_17	590_2_1	199_2_35	597_1_9	599_02_1	598_2_1	196_1_16	1124_1_1	193_1_22	272_2_20	274_2_4	275_01_18	3146_2_3	278_2_19	279_2_32	2542_2_23	2988_01_17	2546_02_15	2545_2_43	2981_2_4	3024_2_13
1948_2_3	344_02_16	340_1_1	342_5_24	810_2_9	349_2_26	816_02_19	2910_2_7	2858_01_58	2914_2_1	719_02_43	718_3_1	717_2_24	715_2_11	711_2_33	1491_2_4	914_2_1	1069_2_1	1701_12_5	916_2_8	1062_2_11	1067_2_9	298_01_18	299_2_1	1667_2_8	294_2_12	295_1_38	292_2_1	290_2_4	1087_12_18	590_2_1	199_2_38	597_1_14	599_02_1	598_2_1	196_1_12	1124_1_1	193_1_20	272_2_18	274_2_1	275_01_17	3146_2_5	278_2_20	279_2_33	2542_2_26	2988_01_12	2546_02_21	2545_2_47	2981_2_5	3024_2_16
1948_2_5	344_02_12	340_1_4	342_5_29	810_2_7	349_2_29	816_02_10	2910_2_8	2858_01_61	719_02_41	718_3_1	717_2_22	715_2_14	711_2_30	1491_2_3	914_2_1	1069_2_1	1701_12_5	916_2_4	1062_2_10	1067_2_10	298_01_22	299_2_1	1667_2_7	294_2_18	295_1_42	292_2_1	290_2_1	1087_12_19	590_2_1	199_2_39	597_1_13	599_02_1	196_1_14	191_2_1	193_1_23	272_2_22	274_2_1	275_01_24	3146_2_6	278_2_28	279_2_35	2542_2_23	2988_01_10	2546_02_26	2545_2_51	2981_2_5	3024_2_17	1105_2_1	1018_01_34
1948_2_3	344_02_14	340_1_6	342_5_28	810_2_11	349_2_21	816_02_8	2910_2_6	2858_01_64	719_02_40	718_3_1	717_2_23	715_2_18	711_2_29	1491_2_4	914_2_1	1069_2_1	1701_12_7	1062_2_13	1067_2_12	298_01_18	299_2_1	1667_2_4	294_2_13	295_1_45	292_2_1	1087_12_13	590_2_1	199_2_34	597_1_8	599_02_1	196_1_11	191_2_1	193_1_31	272_2_20	274_2_1	275_01_24	3146_2_7	278_2_29	279_2_32	2542_2_29	2988_01_4	2546_02_22	2545_2_50	2981_2_6	3024_2_19	1105_2_1	1018_01_39	2384_2_31	2387_02_15
1948_2_2	344_02_19	340_1_5	342_5_30	810_2_4	349_2_24	816_02_12	2910_2_5	2858_01_62	719_02_56	718_3_1	717_2_14	715_2_18	711_2_26	1491_2_3	914_2_1	1069_2_1	1701_12_5	1062_2_20	1067_2_11	298_01_18	299_2_1	1667_2_2	294_2_11	295_1_35	292_2_1	1087_12_14	590_2_1	199_2_46	597_1_6	599_02_1	196_1_12	191_2_1	193_1_31	272_2_24	274_2_1	275_01_33	3146_2_7	278_2_33	279_2_35	2542_2_23	2988_01_5	2546_02_23	2545_2_49	2981_2_6	3024_2_13	1105_2_1	1018_01_33	2384_2_24	2387_02_9
1948_2_2	344_02_19	340_1_2	342_5_25	810_2_3	349_2_24	816_02_19	2910_2_4	2858_01_45	719_02_47	718_3_1	717_2_20	715_2_7	711_2_33	1491_2_2	914_2_1	1069_2_1	1701_12_6	1062_2_17	1067_2_14	298_01_26	299_2_1	1667_2_4	294_2_6	295_1_42	292_2_1	1087_12_17	590_2_1	199_2_45	597_1_8	599_02_1	196_1_13	191_2_1	193_1_30	272_2_21	274_2_1	275_01_37	3146_2_8	278_2_33	279_2_34	2542_2_17	2988_01_3	2546_02_22	2545_2_49	2981_2_5	3024_2_18	1105_2_1	1018_01_30	2384_2_18	2387_02_12
1948_2_3	344_02_13	340_1_1	342_5_27	810_2_3	349_2_25	816_02_22	2910_2_2	2858_01_41	719_02_47	718_3_1	717_2_18	715_2_9	711_2_30	1491_2_2	914_2_1	1069_2_1	1701_12_6	1062_2_16	1067_2_11	298_01_27	299_2_1	1667_2_3	294_2_8	295_1_33	292_2_1	1087_12_17	590_2_1	199_2_50	597_1_8	599_02_1	196_1_20	191_2_1	193_1_28	272_2_18	274_2_1	275_01_34	3146_2_7	278_2_46	279_2_43	2542_2_16	2546_02_21	2545_2_60	2981_2_5	3024_2_14	1105_2_1	1018_01_25	2384_2_19	2387_02_7	523_2_1
1948_2_1	344_02_7	340_1_1	342_5_25	810_2_5	349_2_14	816_02_21	2910_2_3	2858_01_36	719_02_45	718_3_1	717_2_23	715_2_9	711_2_32	1491_2_1	914_2_1	1069_2_1	1701_12_9	1062_2_20	1067_2_13	298_01_35	299_2_1	1667_2_3	294_2_11	295_1_47	292_2_1	1087_12_17	590_2_1	199_2_40	597_1_14	599_02_1	196_1_16	191_2_1	193_1_29	272_2_19	274_2_1	275_01_39	3146_2_11	278_2_45	279_2_32	2542_2_10	2546_02_21	2545_2_53	2981_2_4	3024_2_15	1105_2_1	1018_01_36	2384_2_16	2387_02_7	523_2_1
1948_2_2	344_02_9	340_1_1	342_5_28	810_2_7	349_2_8	816_02_27	2910_2_5	2858_01_40	719_02_39	718_3_1	717_2_21	715_2_16	711_2_25	1491_2_2	914_2_1	1069_2_1	1701_12_10	1062_2_15	1067_2_12	298_01_35	299_2_1	1667_2_6	294_2_10	295_1_39	292_2_1	1087_12_22	590_2_1	199_2_49	597_1_9	599_02_1	196_1_11	191_2_1	193_1_30	272_2_19	274_2_1	275_01_33	3146_2_12	278_2_42	279_2_31	2542_2_15	2546_02_31	2545_2_58	2981_2_8	3024_2_15	1105_2_1	1018_01_42	2384_2_8	2387_02_9	523_2_1
1948_2_7	344_02_4	340_1_1	342_5_19	810_2_5	349_2_1	816_02_47	2910_2_6	2858_01_41	719_02_38	718_3_1	717_2_18	715_2_17	711_2_24	1491_2_1	914_2_1	1069_2_1	1701_12_6	1062_2_16	1067_2_15	298_01_40	299_2_1	1667_2_3	294_2_9	295_1_44	292_2_1	1087_12_23	590_2_1	199_2_41	597_1_10	599_02_1	196_1_13	191_2_1	193_1_30	272_2_11	274_2_1	275_01_28	3146_2_8	278_2_40	279_2_24	2542_2_10	2546_02_44	2545_2_57	2981_2_8	3024_2_19	1105_2_1	1018_01_49	2384_2_8	2387_02_14	523_2_1
1948_2_7	344_02_3	340_1_1	342_5_19	810_2_4	349_2_1	816_02_62	2910_2_6	2858_01_38	719_02_45	718_3_1	717_2_23	715_2_20	711_2_18	1491_2_1	914_2_1	1069_2_1	1701_12_9	1062_2_17	1067_2_11	298_01_41	299_2_1	1667_2_8	294_2_20	295_1_34	292_2_1	1087_12_21	590_2_1	199_2_65	597_1_9	599_02_1	196_1_13	191_2_1	193_1_27	272_2_10	274_2_1	275_01_26	3146_2_14	278_2_47	279_2_23	2542_2_11	2546_02_57	2545_2_62	2981_2_11	3024_2_23	1105_2_1	1018_01_51	2384_2_8	2387_02_17	523_2_1
1948_2_10	344_02_3	340_1_1	342_5_14	810_2_4	349_2_1	816_02_80	2910_2_8	2858_01_35	719_02_43	718_3_1	717_2_27	715_2_14	711_2_26	1491_2_1	914_2_1	1069_2_1	1701_12_7	1062_2_20	1067_2_13	298_01_54	299_2_1	1667_2_5	294_2_12	295_1_40	292_2_1	1087_12_16	590_2_1	199_2_61	597_1_12	599_02_1	196_1_14	191_2_1	193_1_31	272_2_10	274_2_1	275_01_38	3146_2_15	278_2_39	279_2_27	2542_2_8	2546_02_48	2545_2_56	2981_2_11	3024_2_29	1105_2_1	1018_01_67	2384_2_11	2387_02_17	523_2_1
1948_2_7	344_02_2	340_1_1	342_5_14	810_2_4	816_02_88	2910_2_15	2858_01_30	719_02_55	718_3_1	717_2_31	715_2_23	711_2_28	1491_2_1	914_2_1	1069_2_1	1701_12_11	1062_2_16	1067_2_14	298_01_70	299_2_1	1667_2_7	294_2_7	295_1_38	292_2_1	1087_12_16	590_2_1	199_2_61	597_1_9	599_02_1	196_1_10	191_2_1	193_1_32	272_2_16	274_2_1	275_01_40	3146_2_17	278_2_34	279_2_25	2542_2_5	2546_02_48	2545_2_52	2981_2_11	3024_2_40	1105_2_1	1018_01_78	2384_2_10	2387_02_22	523_2_1	2389_2_6
1948_2_12	344_02_1	340_1_1	342_5_16	810_2_4	816_02_71	2910_2_15	2858_01_35	719_02_42	718_3_1	717_2_29	715_2_20	711_2_31	1491_2_1	914_2_1	1069_2_1	1701_12_4	1062_2_15	1067_2_15	298_01_74	299_2_1	1667_2_3	294_2_7	295_1_39	292_2_1	1087_12_26	590_2_1	199_2_61	597_1_13	599_02_1	196_1_13	191_2_1	193_1_28	272_2_19	274_2_1	275_01_42	3146_2_23	278_2_28	279_2_21	2542_2_6	2546_02_33	2545_2_55	2981_2_8	3024_2_44	1105_2_1	1018_01_91	2384_2_12	2387_02_16	523_2_1	2389_2_6
1948_2_11	344_02_1	340_1_1	342_5_13	810_2_7	816_02_59	2910_2_21	2858_01_46	719_02_38	718_3_1	717_2_34	715_2_20	711_2_26	1491_2_1	914_2_1	1069_2_1	1701_12_2	1062_2_13	1067_2_12	298_01_76	299_2_1	1667_2_5	294_2_12	295_1_37	292_2_1	1087_12_29	590_2_1	199_2_73	597_1_15	599_02_1	196_1_7	191_2_1	193_1_32	272_2_21	274_2_1	275_01_43	3146_2_19	278_2_30	279_2_23	2542_2_6	2546_02_29	2545_2_67	2981_2_11	3024_2_31	1105_2_1	1018_01_103	2384_2_7	2387_02_8	523_2_1	2389_2_4
1948_2_9	344_02_1	340_1_1	342_5_14	810_2_8	816_02_48	2910_2_23	2858_01_54	719_02_29	718_3_1	717_2_36	715_2_13	711_2_20	1491_2_1	914_2_1	1069_2_1	1701_12_1	1062_2_11	1067_2_18	298_01_61	299_2_1	1667_2_5	294_2_7	295_1_47	292_2_1	1087_12_42	590_2_1	199_2_79	597_1_9	599_02_1	196_1_11	191_2_1	193_1_39	272_2_19	274_2_1	275_01_36	3146_2_22	278_2_25	279_2_30	2542_2_9	2546_02_20	2545_2_69	2981_2_12	3024_2_32	1105_2_1	1018_01_95	2384_2_8	2387_02_6	523_2_1	2389_2_6
1948_2_8	344_02_1	340_1_1	342_5_10	810_2_8	816_02_47	2910_2_22	2858_01_46	719_02_23	718_3_1	717_2_38	715_2_17	711_2_18	1491_2_1	914_2_1	1069_2_1	1701_12_1	1062_2_15	1067_2_6	298_01_57	299_2_1	1667_2_7	294_2_5	295_1_40	292_2_1	1087_12_37	590_2_1	199_2_76	597_1_12	599_02_1	196_1_8	191_2_1	193_1_39	272_2_17	274_2_1	275_01_31	3146_2_16	278_2_32	279_2_36	2542_2_3	2546_02_16	2545_2_71	2981_2_9	3024_2_23	1105_2_1	1018_01_81	2384_2_13	2387_02_3	523_2_1	2389_2_6
1948_2_7	344_02_1	340_1_1	342_5_15	810_2_4	816_02_44	2910_2_17	2858_01_55	719_02_24	718_3_1	717_2_36	715_2_10	711_2_9	1491_2_1	914_2_1	1069_2_1	1062_2_15	1067_2_10	298_01_48	299_2_1	1667_2_6	294_2_5	295_1_40	292_2_1	1087_12_40	590_2_1	199_2_83	597_1_12	599_02_1	196_1_3	191_2_1	193_1_41	272_2_23	274_2_1	275_01_19	3146_2_13	278_2_31	279_2_35	2542_2_1	2546_02_9	2545_2_88	2981_2_10	3024_2_18	1105_2_1	1018_01_76	2384_2_13	2387_02_2	523_2_1	2389_2_7	2388_2_16
1948_2_5	344_02_1	340_1_1	342_5_16	810_2_4	816_02_44	2910_2_7	2858_01_67	719_02_17	718_3_1	717_2_29	715_2_12	711_2_7	1491_2_1	914_2_1	1069_2_1	1062_2_14	1067_2_9	298_01_50	299_2_1	1667_2_8	294_2_4	295_1_41	292_2_1	1087_12_42	590_2_1	199_2_91	597_1_10	599_02_1	196_1_6	191_2_1	193_1_41	272_2_22	274_2_1	275_01_11	3146_2_12	278_2_33	279_2_34	2542_2_1	2546_02_9	2545_2_77	2981_2_8	3024_2_16	1105_2_1	1018_01_73	2384_2_17	2387_02_1	523_2_1	2389_2_9	2388_2_18
1948_2_5	344_02_1	340_1_1	342_5_18	810_2_3	816_02_51	2910_2_11	2858_01_53	719_02_12	718_3_1	717_2_32	715_2_10	711_2_7	1491_2_1	914_2_1	1069_2_1	1062_2_10	1067_2_13	298_01_59	299_2_1	1667_2_5	294_2_1	295_1_46	292_2_1	1087_12_42	590_2_1	199_2_84	597_1_10	599_02_1	196_1_7	191_2_1	193_1_43	272_2_21	274_2_1	275_01_14	3146_2_17	278_2_27	279_2_29	2546_02_12	2545_2_88	2981_2_17	3024_2_19	1105_2_1	1018_01_69	2384_2_17	523_2_1	2389_2_9	2388_2_10	2260_2_21	1011_2_1
1948_2_5	344_02_1	340_1_1	342_5_16	810_2_4	816_02_69	2910_2_13	2858_01_51	719_02_17	718_3_1	717_2_28	715_2_13	711_2_5	1491_2_1	914_2_1	1069_2_1	1062_2_9	1067_2_6	298_01_59	299_2_1	1667_2_9	294_2_1	295_1_32	292_2_1	1087_12_39	590_2_1	199_2_87	597_1_10	599_02_1	196_1_12	191_2_1	193_1_37	272_2_20	274_2_1	275_01_8	3146_2_16	278_2_39	279_2_34	2546_02_19	2545_2_86	2981_2_12	3024_2_8	1105_2_1	1018_01_62	2384_2_10	523_2_1	2389_2_6	2388_2_11	2260_2_18	1011_2_1
1948_2_6	344_02_1	340_1_1	342_5_19	810_2_6	816_02_89	2910_2_23	2858_01_47	719_02_19	718_3_1	717_2_30	715_2_9	711_2_5	1491_2_1	914_2_1	1069_2_1	1062_2_12	1067_2_5	298_01_44	299_2_1	1667_2_7	294_2_1	295_1_37	292_2_1	1087_12_55	590_2_1	199_2_83	597_1_8	599_02_1	196_1_15	191_2_1	193_1_38	272_2_30	274_2_1	275_01_8	3146_2_14	278_2_31	279_2_38	2546_02_26	2545_2_89	2981_2_16	3024_2_10	1105_2_1	1018_01_70	2384_2_7	523_2_1	2389_2_5	2388_2_10	2260_2_18	1011_2_1
1948_2_8	344_02_1	340_1_1	342_5_13	810_2_8	816_02_102	2910_2_17	2858_01_39	719_02_14	718_3_1	717_2_23	715_2_9	711_2_5	1491_2_1	914_2_1	1069_2_1	1062_2_10	1067_2_3	298_01_54	299_2_1	1667_2_12	294_2_1	295_1_47	292_2_1	1087_12_51	590_2_1	199_2_89	597_1_7	599_02_1	196_1_13	191_2_1	193_1_41	272_2_24	274_2_1	275_01_13	3146_2_9	278_2_32	279_2_37	2546_02_48	2545_2_90	2981_2_19	3024_2_9	1105_2_1	1018_01_78	2384_2_6	523_2_1	2389_2_5	2388_2_12	2260_2_14	1011_2_1
1948_2_6	344_02_1	340_1_1	342_5_11	810_2_5	816_02_93	2910_2_26	2858_01_39	719_02_13	718_3_1	717_2_28	715_2_6	711_2_4	1491_2_1	914_2_1	1069_2_1	1062_2_5	1067_2_5	298_01_55	299_2_1	1667_2_6	294_2_1	295_1_50	292_2_1	1087_12_57	590_2_1	199_2_79	597_1_12	599_02_1	196_1_17	191_2_1	193_1_40	272_2_24	274_2_1	275_01_15	3146_2_4	278_2_24	279_2_34	2546_02_63	2545_2_97	2981_2_20	3024_2_10	1105_2_1	1018_01_109	2384_2_7	523_2_1	2389_2_5	2388_2_15	2260_2_21	1011_2_1
1948_2_4	344_02_1	340_1_1	342_5_8	810_2_5	816_02_76	2910_2_27	2858_01_41	719_02_18	718_3_1	717_2_24	715_2_6	711_2_4	1491_2_1	914_2_1	1069_2_1	1062_2_8	1067_2_2	298_01_51	299_2_1	1667_2_6	294_2_1	295_1_34	292_2_1	1087_12_68	590_2_1	199_2_97	597_1_12	599_02_1	196_1_17	191_2_1	193_1_43	272_2_18	274_2_1	275_01_16	3146_2_5	278_2_23	279_2_30	2546_02_57	2545_2_85	2981_2_17	3024_2_9	1105_2_1	1018_01_109	521_2_1	523_2_1	2389_2_6	2388_2_22	2260_2_18	1011_2_1
1948_2_3	344_02_1	340_1_1	342_5_9	810_2_6	816_02_80	2910_2_40	2858_01_30	719_02_25	718_3_1	717_2_37	715_2_6	711_2_3	1491_2_1	914_2_1	1069_2_1	1062_2_8	298_01_52	299_2_1	1667_2_7	294_2_1	295_1_46	292_2_1	1087_12_63	590_2_1	199_2_100	597_1_12	599_02_1	196_1_12	191_2_1	193_1_41	272_2_29	274_2_1	275_01_28	3146_2_3	278_2_23	279_2_26	2546_02_52	2545_2_86	2981_2_18	3024_2_14	1105_2_1	1018_01_129	521_2_1	523_2_1	2389_2_5	2388_2_15	2260_2_12	1011_2_1	1405_2_2
1948_2_3	344_02_1	340_1_1	342_5_9	810_2_10	816_02_82	2910_2_26	2858_01_45	719_02_32	718_3_1	717_2_30	715_2_4	711_2_4	1491_2_1	914_2_1	1069_2_1	1062_2_10	298_01_47	299_2_1	1667_2_10	294_2_1	295_1_43	292_2_1	1087_12_61	590_2_1	199_2_111	597_1_12	599_02_1	196_1_10	191_2_1	193_1_42	272_2_22	274_2_1	275_01_28	3146_2_5	278_2_24	279_2_31	2546_02_38	2545_2_88	2981_2_18	3024_2_14	1105_2_1	1018_01_128	521_2_1	523_2_1	2389_2_5	2388_2_12	2260_2_15	1011_2_1	1405_2_2
1948_2_7	344_02_1	340_1_1	342_5_12	810_2_12	816_02_109	2910_2_23	2858_01_52	719_02_43	718_3_1	717_2_38	715_2_3	711_2_2	1491_2_1	914_2_1	1069_2_1	1062_2_12	298_01_42	299_2_1	1667_2_10	294_2_1	295_1_52	292_2_1	1087_12_54	590_2_1	199_2_121	597_1_10	599_02_1	196_1_10	191_2_1	193_1_40	272_2_20	274_2_1	275_01_17	3146_2_8	278_2_23	279_2_29	2546_02_30	2545_2_107	2981_2_11	3024_2_16	1105_2_1	1018_01_158	521_2_1	523_2_1	2389_2_4	2388_2_16	2260_2_12	1011_2_1	1405_2_3
1948_2_10	344_02_1	340_1_1	342_5_15	810_2_9	816_02_115	2910_2_15	2858_01_77	719_02_49	718_3_1	717_2_31	715_2_4	711_2_2	1491_2_1	914_2_1	1069_2_1	1062_2_15	298_01_36	299_2_1	1667_2_9	294_2_1	295_1_53	292_2_1	1087_12_59	590_2_1	199_2_113	597_1_8	599_02_1	196_1_9	191_2_1	193_1_35	272_2_17	274_2_1	275_01_15	3146_2_11	278_2_37	279_2_32	2546_02_22	2545_2_91	2981_2_18	3024_2_15	1105_2_1	1018_01_145	521_2_1	523_2_1	2389_2_6	2388_2_10	2260_2_6	1011_2_1	1405_2_4
1948_2_11	344_02_1	342_5_19	810_2_11	816_02_102	2910_2_16	2858_01_82	719_02_36	718_3_1	717_2_25	715_2_5	711_2_1	1491_2_1	914_2_1	1069_2_1	1062_2_20	298_01_50	299_2_1	1667_2_15	294_2_1	295_1_64	292_2_1	1087_12_60	590_2_1	199_2_118	597_1_10	599_02_1	196_1_9	191_2_1	193_1_22	272_2_21	274_2_1	275_01_15	3146_2_9	278_2_42	279_2_40	2546_02_18	2545_2_85	2981_2_12	3024_2_13	1105_2_1	1018_01_138	521_2_1	523_2_1	2389_2_9	2388_2_5	2260_2_10	1011_2_1	1405_2_4	2384_2_1
1948_2_9	344_02_1	342_5_25	810_2_22	816_02_74	2910_2_20	2858_01_76	719_02_26	718_3_1	717_2_19	715_2_1	711_2_2	1491_2_1	914_2_1	1069_2_1	1062_2_23	298_01_47	299_2_1	1667_2_21	294_2_1	295_1_70	292_2_1	1087_12_60	590_2_1	199_2_107	597_1_12	599_02_1	196_1_9	191_2_1	193_1_22	272_2_26	274_2_1	275_01_20	3146_2_7	278_2_59	279_2_46	2546_02_11	2545_2_58	2981_2_11	3024_2_12	1105_2_1	1018_01_137	521_2_1	523_2_1	2389_2_4	2388_2_4	2260_2_9	1011_2_1	1405_2_8	1231_1_16
1948_2_9	344_02_1	342_5_19	810_2_33	816_02_54	2910_2_26	2858_01_60	719_02_14	718_3_1	717_2_20	715_2_2	711_2_1	1491_2_1	914_2_1	1069_2_1	1062_2_25	298_01_48	299_2_1	1667_2_19	294_2_1	295_1_89	292_2_1	1087_12_54	590_2_1	199_2_113	597_1_8	599_02_1	196_1_11	191_2_1	193_1_18	272_2_20	274_2_1	275_01_12	3146_2_10	278_2_51	279_2_60	2546_02_9	2545_2_56	2981_2_11	3024_2_14	1105_2_1	1018_01_113	521_2_1	523_2_1	2389_2_3	2388_2_2	2260_2_10	1011_2_1	1405_2_10	1231_1_25
1948_2_7	344_02_1	342_5_20	810_2_31	816_02_36	2910_2_33	2858_01_43	719_02_17	718_3_1	717_2_13	715_2_2	711_2_2	1491_2_1	914_2_1	1069_2_1	1062_2_25	298_01_46	299_2_1	1667_2_16	294_2_1	295_1_84	292_2_1	1087_12_52	590_2_1	199_2_99	597_1_5	599_02_1	196_1_13	191_2_1	193_1_28	272_2_15	274_2_1	275_01_8	3146_2_8	278_2_50	279_2_59	2546_02_5	2545_2_54	2981_2_10	3024_2_10	1105_2_1	1018_01_117	521_2_1	523_2_1	2389_2_2	2388_2_1	2260_2_4	1011_2_1	1405_2_12	1231_1_23
1948_2_8	344_02_1	342_5_24	810_2_35	816_02_26	2910_2_42	2858_01_46	719_02_13	718_3_1	717_2_10	715_2_2	711_2_1	1491_2_1	914_2_1	1069_2_1	1062_2_31	298_01_54	299_2_1	1667_2_16	294_2_1	295_1_90	1087_12_58	590_2_1	199_2_116	597_1_7	599_02_1	196_1_10	191_2_1	193_1_20	272_2_10	274_2_1	275_01_5	3146_2_5	278_2_46	279_2_62	2546_02_6	2545_2_62	2981_2_8	3024_2_13	1105_2_1	1018_01_115	521_2_1	523_2_1	2389_2_1	2260_2_3	1011_2_1	1405_2_18	1231_1_17	1004_2_14	443_1_121
1948_2_10	344_02_1	342_5_23	810_2_26	816_02_17	2910_2_45	2858_01_45	719_02_6	718_3_1	717_2_8	715_2_2	1491_2_1	914_2_1	1069_2_1	1062_2_27	298_01_49	299_2_1	1667_2_16	294_2_1	295_1_91	1087_12_69	590_2_1	199_2_107	597_1_10	599_02_1	196_1_9	191_2_1	193_1_24	272_2_7	274_2_1	275_01_5	3146_2_3	278_2_45	279_2_52	2546_02_5	2545_2_60	2981_2_3	3024_2_14	1105_2_1	1018_01_126	521_2_1	523_2_1	2260_2_3	1011_2_1	1405_2_11	1231_1_16	1004_2_11	443_1_118	2761_2_6	440_2_1
1948_2_15	344_02_1	342_5_26	810_2_22	816_02_26	2910_2_64	2858_01_55	719_02_6	718_3_1	717_2_8	715_2_1	1491_2_1	914_2_1	1069_2_1	1062_2_22	298_01_50	299_2_1	1667_2_18	294_2_1	295_1_73	1087_12_78	590_2_1	199_2_107	597_1_9	599_02_1	196_1_9	191_2_1	193_1_16	272_2_3	274_2_1	275_01_5	3146_2_3	278_2_48	279_2_49	2546_02_7	2545_2_72	2981_2_2	3024_2_8	1105_2_1	1018_01_124	521_2_1	523_2_1	2260_2_4	1011_2_1	1405_2_11	1231_1_24	1004_2_12	443_1_98	2761_2_8	440_2_1
1948_2_17	344_02_1	342_5_27	810_2_20	816_02_37	2910_2_59	2858_01_52	719_02_8	718_3_1	717_2_13	1491_2_1	420_2_1	1069_2_1	1062_2_24	298_01_54	299_2_1	1667_2_23	294_2_1	295_1_72	1087_12_75	590_2_1	199_2_82	597_1_6	599_02_1	196_1_4	191_2_1	193_1_14	272_2_3	274_2_1	275_01_7	278_2_45	279_2_48	2546_02_6	2545_2_62	2981_2_2	3024_2_6	1105_2_1	1018_01_149	521_2_1	523_2_1	2260_2_5	1011_2_1	1405_2_3	1231_1_24	1004_2_8	443_1_92	2761_2_13	440_2_1	588_2_1	103_2_1
1948_2_20	344_02_1	342_5_22	810_2_24	816_02_47	2910_2_67	2858_01_52	719_02_9	718_3_1	717_2_9	1491_2_1	420_2_1	1069_2_1	1062_2_26	298_01_67	299_2_1	1667_2_24	294_2_1	295_1_72	1087_12_79	590_2_1	199_2_78	597_1_4	599_02_1	196_1_3	191_2_1	193_1_13	272_2_5	274_2_1	275_01_9	278_2_53	279_2_63	2546_02_6	2545_2_75	2981_2_1	3024_2_4	1105_2_1	1018_01_152	521_2_1	523_2_1	2260_2_8	1011_2_1	1405_2_7	1231_1_29	1004_2_15	443_1_82	2761_2_20	440_2_1	588_2_1	103_2_1
1948_2_15	344_02_1	342_5_25	810_2_21	816_02_81	2910_2_59	2858_01_50	719_02_8	718_3_1	717_2_2	1491_2_1	420_2_1	1069_2_1	1062_2_17	298_01_77	299_2_1	1667_2_26	294_2_1	295_1_83	1087_12_82	590_2_1	199_2_62	597_1_3	599_02_1	196_1_2	191_2_1	193_1_13	272_2_6	274_2_1	275_01_15	278_2_58	279_2_57	2546_02_12	2545_2_64	2981_2_3	3024_2_6	1105_2_1	1018_01_188	521_2_1	523_2_1	2260_2_7	1011_2_1	1405_2_2	1231_1_28	1004_2_13	443_1_97	2761_2_26	440_2_1	588_2_1	103_2_1
1948_2_20	344_02_1	342_5_19	810_2_10	816_02_93	2910_2_64	2858_01_56	719_02_3	718_3_1	1491_2_1	420_2_1	1069_2_1	1062_2_18	298_01_58	299_2_1	1667_2_18	294_2_1	295_1_78	1087_12_78	590_2_1	199_2_63	597_1_3	599_02_1	196_1_2	191_2_1	193_1_15	272_2_4	274_2_1	275_01_12	278_2_69	279_2_80	2546_02_29	2545_2_68	2981_2_3	3024_2_10	1105_2_1	1018_01_215	521_2_1	523_2_1	2260_2_9	1011_2_1	1231_1_24	1004_2_12	443_1_95	2761_2_15	440_2_1	588_2_1	103_2_1	100_2_12	106_2_10
1948_2_18	344_02_1	342_5_23	810_2_6	816_02_97	2910_2_61	2858_01_66	719_02_4	718_3_1	1491_2_1	420_2_1	1069_2_1	1062_2_17	298_01_29	299_2_1	1667_2_15	294_2_1	295_1_69	1087_12_81	590_2_1	199_2_48	597_1_2	599_02_1	196_1_5	191_2_1	193_1_22	272_2_3	274_2_1	275_01_13	278_2_69	279_2_65	2546_02_41	2545_2_75	2981_2_2	3024_2_9	1105_2_1	1018_01_236	521_2_1	523_2_1	2260_2_6	1011_2_1	1231_1_25	1004_2_5	443_1_94	2761_2_21	440_2_1	588_2_1	103_2_1	100_2_9	106_2_15
1948_2_20	342_5_18	810_2_5	816_02_125	2910_2_61	2858_01_71	719_02_5	718_3_1	1491_2_1	420_2_1	1069_2_1	1062_2_17	298_01_25	299_2_1	1667_2_19	294_2_1	295_1_65	1087_12_69	590_2_1	199_2_46	597_1_2	599_02_1	196_1_4	191_2_1	193_1_17	272_2_4	274_2_1	275_01_13	278_2_75	279_2_67	2546_02_51	2545_2_81	2981_2_2	3024_2_10	1105_2_1	1018_01_238	521_2_1	523_2_1	2260_2_7	1011_2_1	1231_1_25	1004_2_5	443_1_87	2761_2_14	440_2_1	588_2_1	103_2_1	100_2_9	106_2_11	104_2_1
1948_2_20	342_5_18	810_2_6	816_02_152	2910_2_64	2858_01_85	719_02_5	718_3_1	1491_2_1	420_2_1	1069_2_1	1062_2_18	298_01_20	299_2_1	1667_2_16	294_2_1	295_1_75	1087_12_69	590_2_1	199_2_43	599_02_1	196_1_1	191_2_1	193_1_23	272_2_4	274_2_1	275_01_14	278_2_60	279_2_46	2546_02_50	2545_2_85	2981_2_1	3024_2_13	1105_2_1	1018_01_241	521_2_1	523_2_1	2260_2_4	1231_1_27	1004_2_2	443_1_85	2761_2_17	440_2_1	588_2_1	103_2_1	100_2_6	106_2_18	104_2_1	902_2_1	905_2_6
216_2_28	1143_2_42	214_23_1	2658_2_11	212_2_40	210_1_1	668_2_4	762_01_1	666_2_1	1261_2_6	663_2_2	662_2_15	1961_2_20	130_03_26	132_2_1	1141_12_63	156_2_1	653_01_1	134_5_1	505_2_5	3345_2_89	166_2_1	492_2_31	429_2_1	26_2_69	268_2_1	2326_1_55	1835_2_62	914_2_1	1073_02_59	2480_05_75	407_2_1	1469_2_8	402_2_37	401_1_72	810_2_7	280_2_3	283_2_13	282_02_55	777_05_1	816_02_139	2243_5_24	2910_2_71	2858_01_88	119_2_1	7_1_1	993_2_23	718_3_1	676_02_36	523_2_1
216_2_28	1143_2_53	214_23_1	2658_2_10	212_2_33	210_1_1	668_2_2	762_01_1	666_2_1	1261_2_8	663_2_3	662_2_13	1961_2_12	130_03_32	132_2_1	1141_12_63	156_2_1	653_01_1	134_5_1	505_2_8	3345_2_93	166_2_1	492_2_33	429_2_1	26_2_73	268_2_1	2326_1_59	1835_2_64	914_2_1	1073_02_60	2480_05_63	157_2_1	1469_2_6	402_2_33	401_1_67	810_2_10	280_2_4	283_2_16	282_02_48	777_05_1	816_02_126	2243_5_31	2910_2_75	2858_01_79	119_2_1	7_1_1	993_2_32	718_3_1	676_02_28	523_2_1
216_2_24	1143_2_52	214_23_1	2658_2_8	212_2_32	210_1_1	668_2_1	762_01_1	666_2_1	1261_2_11	663_2_1	662_2_16	1961_2_8	130_03_25	132_2_1	1141_12_72	156_2_1	653_01_1	134_5_1	505_2_8	3345_2_101	166_2_1	492_2_38	429_2_1	26_2_68	268_2_1	2326_1_79	1835_2_54	914_2_1	1073_02_57	2480_05_69	157_2_1	1469_2_7	402_2_31	401_1_67	810_2_9	280_2_5	283_2_18	282_02_50	777_05_1	816_02_118	2243_5_24	2910_2_72	2858_01_75	119_2_1	7_1_1	993_2_31	718_3_1	676_02_26	523_2_1
216_2_34	1143_2_52	214_23_1	2658_2_7	212_2_22	210_1_1	668_2_2	762_01_1	666_2_1	1261_2_9	663_2_1	662_2_18	1961_2_7	130_03_34	132_2_1	1141_12_65	156_2_1	653_01_1	134_5_1	505_2_10	3345_2_102	166_2_1	492_2_34	429_2_1	26_2_92	268_2_1	2326_1_87	1835_2_52	914_2_1	1073_02_48	2480_05_72	157_2_1	1469_2_12	402_2_32	401_1_71	810_2_11	280_2_8	283_2_27	282_02_44	777_05_1	816_02_116	2243_5_31	2910_2_78	2858_01_69	119_2_1	7_1_1	993_2_24	718_3_1	676_02_17	523_2_1
216_2_30	1143_2_45	214_23_1	2658_2_6	212_2_22	210_1_1	668_2_2	762_01_1	666_2_1	1261_2_10	662_2_11	1961_2_11	130_03_26	132_2_1	1141_12_52	156_2_1	653_01_1	134_5_1	505_2_8	3345_2_102	166_2_1	492_2_33	429_2_1	26_2_98	268_2_1	2326_1_89	1835_2_59	914_2_1	1073_02_35	2480_05_95	157_2_1	1469_2_7	402_2_25	401_1_68	810_2_4	280_2_2	283_2_33	282_02_44	777_05_1	816_02_98	2243_5_25	2910_2_80	2858_01_62	119_2_1	7_1_1	993_2_28	718_3_1	676_02_8	523_2_1	1150_3_104
216_2_27	1143_2_40	214_23_1	2658_2_8	212_2_19	210_1_1	668_2_4	762_01_1	666_2_1	1261_2_15	662_2_16	1961_2_17	130_03_33	132_2_1	1141_12_57	156_2_1	653_01_1	134_5_1	505_2_10	3345_2_108	166_2_1	492_2_28	429_2_1	26_2_107	268_2_1	2326_1_101	1835_2_60	914_2_1	1073_02_33	2480_05_117	157_2_1	1469_2_7	402_2_33	401_1_66	810_2_4	280_2_2	283_2_27	282_02_43	777_05_1	816_02_102	2243_5_32	2910_2_71	2858_01_75	119_2_1	7_1_1	993_2_33	718_3_1	676_02_10	523_2_1	1150_3_102
216_2_26	1143_2_30	214_23_1	2658_2_7	212_2_20	210_1_1	668_2_4	762_01_1	666_2_1	1261_2_14	662_2_25	1961_2_12	130_03_42	132_2_1	1141_12_50	156_2_1	653_01_1	134_5_1	505_2_9	3345_2_93	166_2_1	492_2_26	429_2_1	26_2_106	268_2_1	2326_1_118	1835_2_52	914_2_1	1073_02_23	2480_05_145	157_2_1	1469_2_7	402_2_31	401_1_69	810_2_3	8_2_1	283_2_25	282_02_40	777_05_1	816_02_116	2243_5_38	2910_2_69	2858_01_82	119_2_1	7_1_1	993_2_30	718_3_1	676_02_8	523_2_1	1150_3_105
216_2_25	1143_2_32	214_23_1	2658_2_9	212_2_24	210_1_1	668_2_5	762_01_1	666_2_1	1261_2_14	662_2_26	1961_2_15	130_03_56	132_2_1	1141_12_43	156_2_1	653_01_1	134_5_1	76_2_1	3345_2_84	166_2_1	492_2_30	429_2_1	26_2_101	268_2_1	2326_1_124	1835_2_43	914_2_1	1073_02_24	2480_05_137	157_2_1	1469_2_5	402_2_27	401_1_64	810_2_6	8_2_1	283_2_30	282_02_31	777_05_1	816_02_89	2243_5_38	2910_2_71	2858_01_98	119_2_1	7_1_1	993_2_29	718_3_1	676_02_14	523_2_1	1150_3_96
216_2_20	1143_2_27	214_23_1	2658_2_8	212_2_22	210_1_1	668_2_5	762_01_1	666_2_1	1261_2_9	662_2_35	1961_2_11	130_03_63	132_2_1	1141_12_44	156_2_1	653_01_1	134_5_1	76_2_1	3345_2_97	166_2_1	492_2_35	429_2_1	26_2_96	268_2_1	2326_1_138	1835_2_37	914_2_1	1073_02_26	2480_05_117	157_2_1	1469_2_5	402_2_22	401_1_64	810_2_9	8_2_1	283_2_31	282_02_33	777_05_1	816_02_82	2243_5_37	2910_2_80	2858_01_108	7_1_1	993_2_35	718_3_1	676_02_31	523_2_1	1150_3_88	158_1_1
216_2_13	1143_2_25	214_23_1	2658_2_4	212_2_28	668_2_6	762_01_1	666_2_1	1261_2_4	662_2_33	1961_2_18	130_03_51	132_2_1	1141_12_44	156_2_1	653_01_1	134_5_1	76_2_1	3345_2_107	166_2_1	492_2_26	429_2_1	26_2_100	268_2_1	2326_1_126	1835_2_45	914_2_1	1073_02_41	2480_05_110	157_2_1	1469_2_2	402_2_16	401_1_73	810_2_11	8_2_1	283_2_33	282_02_28	777_05_1	816_02_62	2243_5_54	2910_2_75	2858_01_110	7_1_1	993_2_36	718_3_1	676_02_36	523_2_1	1150_3_91	158_1_1	1491_2_1
216_2_13	1143_2_27	214_23_1	2658_2_3	212_2_35	668_2_3	762_01_1	666_2_1	1261_2_5	662_2_38	1961_2_13	130_03_42	132_2_1	1141_12_47	156_2_1	653_01_1	134_5_1	76_2_1	2139_2_27	166_2_1	492_2_22	429_2_1	26_2_104	268_2_1	2326_1_138	1835_2_32	914_2_1	1073_02_44	2480_05_97	157_2_1	1469_2_1	402_2_22	401_1_69	810_2_7	8_2_1	283_2_32	282_02_21	777_05_1	816_02_57	2243_5_46	2910_2_77	2858_01_106	7_1_1	993_2_31	718_3_1	676_02_55	523_2_1	1150_3_90	158_1_1	1491_2_1
216_2_20	1143_2_22	214_23_1	2658_2_3	212_2_34	668_2_4	762_01_1	666_2_1	1261_2_8	662_2_29	1961_2_12	130_03_47	132_2_1	1141_12_53	156_2_1	653_01_1	134_5_1	76_2_1	2139_2_34	166_2_1	492_2_13	429_2_1	26_2_107	268_2_1	2326_1_123	1835_2_35	914_2_1	1073_02_40	2480_05_97	157_2_1	1469_2_2	402_2_17	401_1_64	810_2_7	8_2_1	283_2_31	282_02_30	777_05_1	816_02_83	2243_5_40	2910_2_76	2858_01_97	7_1_1	993_2_34	718_3_1	676_02_42	523_2_1	1150_3_99	158_1_1	1491_2_1
216_2_26	1143_2_23	214_23_1	2658_2_2	212_2_29	668_2_8	762_01_1	666_2_1	1261_2_6	662_2_43	1961_2_6	130_03_53	132_2_1	1141_12_68	156_2_1	653_01_1	134_5_1	76_2_1	2139_2_20	166_2_1	492_2_12	429_2_1	26_2_104	268_2_1	2326_1_122	1835_2_29	914_2_1	1073_02_27	2480_05_91	157_2_1	1469_2_1	402_2_13	401_1_62	810_2_5	8_2_1	283_2_34	282_02_20	777_05_1	816_02_117	2243_5_30	2910_2_84	2858_01_106	7_1_1	993_2_34	718_3_1	676_02_46	523_2_1	1150_3_102	158_1_1	1491_2_1
216_2_31	1143_2_19	214_23_1	2658_2_2	212_2_32	668_2_6	762_01_1	666_2_1	1261_2_3	662_2_29	1961_2_9	130_03_38	132_2_1	1141_12_65	156_2_1	653_01_1	134_5_1	76_2_1	2139_2_27	166_2_1	492_2_13	429_2_1	26_2_109	268_2_1	2326_1_123	1835_2_32	914_2_1	1073_02_20	2480_05_79	157_2_1	1469_2_3	402_2_12	401_1_65	810_2_3	8_2_1	283_2_35	282_02_24	777_05_1	816_02_160	2243_5_33	2910_2_87	2858_01_114	7_1_1	993_2_37	718_3_1	676_02_36	523_2_1	1150_3_98	158_1_1	1491_2_1
216_2_25	1143_2_17	214_23_1	2658_2_3	212_2_31	668_2_10	762_01_1	666_2_1	1261_2_2	662_2_32	1961_2_8	130_03_29	132_2_1	1141_12_67	156_2_1	653_01_1	134_5_1	76_2_1	2139_2_28	166_2_1	492_2_11	429_2_1	26_2_111	268_2_1	2326_1_133	1835_2_28	914_2_1	1073_02_11	2480_05_81	157_2_1	1469_2_2	402_2_14	401_1_68	810_2_3	8_2_1	283_2_40	282_02_20	777_05_1	816_02_139	2243_5_20	2910_2_85	2858_01_104	7_1_1	993_2_33	718_3_1	676_02_38	523_2_1	1150_3_115	158_1_1	1491_2_1
216_2_27	1143_2_17	214_23_1	2658_2_2	212_2_30	668_2_6	762_01_1	666_2_1	1261_2_5	662_2_24	1961_2_15	130_03_23	132_2_1	1141_12_68	156_2_1	653_01_1	134_5_1	2139_2_27	166_2_1	492_2_13	429_2_1	26_2_108	268_2_1	2326_1_142	1835_2_34	914_2_1	1073_02_14	2480_05_76	157_2_1	1469_2_4	402_2_19	401_1_61	810_2_2	8_2_1	283_2_41	282_02_27	777_05_1	816_02_121	2243_5_14	2910_2_92	2858_01_103	7_1_1	993_2_35	718_3_1	676_02_40	523_2_1	1150_3_113	158_1_1	1491_2_1	124_02_1
216_2_25	1143_2_16	214_23_1	2658_2_3	212_2_34	668_2_10	762_01_1	666_2_1	1261_2_2	662_2_31	1961_2_12	130_03_21	132_2_1	1141_12_63	156_2_1	653_01_1	134_5_1	2139_2_31	166_2_1	492_2_11	429_2_1	26_2_114	268_2_1	2326_1_152	1835_2_39	914_2_1	1073_02_14	2480_05_69	157_2_1	1469_2_2	402_2_19	401_1_69	810_2_2	8_2_1	283_2_45	282_02_23	777_05_1	816_02_105	2243_5_12	2910_2_98	2858_01_87	7_1_1	993_2_31	718_3_1	676_02_39	523_2_1	1150_3_136	158_1_1	1491_2_1	124_02_1
216_2_29	1143_2_13	214_23_1	2658_2_2	212_2_30	668_2_5	762_01_1	666_2_1	1261_2_1	662_2_38	1961_2_17	130_03_13	132_2_1	1141_12_76	156_2_1	653_01_1	134_5_1	2139_2_40	166_2_1	492_2_13	429_2_1	26_2_101	268_2_1	2326_1_132	1835_2_39	914_2_1	1073_02_16	2480_05_82	157_2_1	1469_2_4	402_2_22	401_1_50	810_2_2	8_2_1	283_2_55	282_02_23	777_05_1	816_02_83	2243_5_12	2910_2_103	2858_01_98	7_1_1	993_2_33	718_3_1	676_02_32	523_2_1	1150_3_117	158_1_1	1491_2_1	124_02_1
216_2_26	1143_2_20	214_23_1	2658_2_4	212_2_28	668_2_2	762_01_1	666_2_1	701_2_1	662_2_36	1961_2_13	130_03_18	132_2_1	1141_12_66	653_01_1	134_5_1	2139_2_30	166_2_1	492_2_16	429_2_1	26_2_99	268_2_1	2326_1_142	1835_2_46	914_2_1	1073_02_19	2480_05_96	157_2_1	1469_2_3	402_2_31	401_1_60	810_2_2	8_2_1	283_2_56	282_02_15	777_05_1	816_02_86	2243_5_11	2910_2_110	2858_01_116	7_1_1	993_2_34	718_3_1	676_02_12	523_2_1	1150_3_121	158_1_1	1491_2_1	124_02_1	575_1_1
216_2_29	1143_2_14	214_23_1	2658_2_1	212_2_20	1305_2_15	762_01_1	666_2_1	701_2_1	662_2_39	1961_2_13	130_03_24	132_2_1	1141_12_65	653_01_1	134_5_1	2139_2_20	166_2_1	492_2_20	429_2_1	26_2_91	268_2_1	2326_1_127	1835_2_35	914_2_1	1073_02_20	2480_05_126	1469_2_3	402_2_33	401_1_54	810_2_3	8_2_1	283_2_63	282_02_27	777_05_1	816_02_79	2243_5_14	2910_2_111	2858_01_124	7_1_1	993_2_42	718_3_1	676_02_10	523_2_1	1150_3_126	158_1_1	1491_2_1	124_02_1	575_1_1	987_1_20
216_2_34	1143_2_24	214_23_1	1141_12_72	212_2_18	1305_2_14	762_01_1	666_2_1	662_2_36	1961_2_12	132_2_1	130_03_41	653_01_1	134_5_1	2139_2_22	166_2_1	492_2_26	429_2_1	26_2_92	268_2_1	2326_1_140	1835_2_30	914_2_1	1073_02_26	2480_05_179	1469_2_6	402_2_31	401_1_62	810_2_4	8_2_1	283_2_47	282_02_31	777_05_1	816_02_85	2243_5_9	2910_2_120	2858_01_102	7_1_1	993_2_40	718_3_1	676_02_5	523_2_1	1150_3_115	158_1_1	1491_2_1	124_02_1	575_1_1	987_1_21	219_2_63	1395_2_130
216_2_28	1143_2_17	214_23_1	1141_12_80	212_2_13	1305_2_15	762_01_1	666_2_1	662_2_40	1961_2_18	132_2_1	130_03_54	2139_2_10	166_2_1	492_2_27	429_2_1	26_2_93	268_2_1	2326_1_144	1835_2_25	914_2_1	1073_02_15	2480_05_209	1469_2_2	402_2_36	401_1_67	810_2_3	8_2_1	283_2_32	282_02_33	777_05_1	816_02_97	2243_5_10	2910_2_108	2858_01_89	7_1_1	993_2_44	718_3_1	676_02_3	523_2_1	1150_3_120	158_1_1	1491_2_1	124_02_1	575_1_1	987_1_13	219_2_55	1395_2_122	1020_3_1	1069_2_1
216_2_23	1143_2_23	214_23_1	1141_12_86	212_2_18	1305_2_19	762_01_1	666_2_1	662_2_33	1961_2_15	132_2_1	130_03_89	2139_2_14	166_2_1	492_2_28	429_2_1	26_2_88	268_2_1	2326_1_152	1835_2_30	914_2_1	1073_02_24	2480_05_205	1469_2_2	402_2_47	401_1_60	810_2_1	8_2_1	283_2_31	282_02_22	777_05_1	816_02_127	2243_5_10	2910_2_104	2858_01_73	7_1_1	993_2_49	718_3_1	676_02_2	523_2_1	1150_3_123	158_1_1	1491_2_1	124_02_1	575_1_1	987_1_11	219_2_54	1395_2_146	1020_3_1	1069_2_1
216_2_22	1143_2_16	214_23_1	1141_12_77	212_2_8	1305_2_9	762_01_1	666_2_1	662_2_34	1961_2_25	132_2_1	130_03_109	2139_2_14	166_2_1	492_2_38	429_2_1	26_2_79	268_2_1	2326_1_152	1835_2_37	914_2_1	1073_02_21	2480_05_197	402_2_49	401_1_59	1674_2_15	8_2_1	283_2_18	282_02_19	777_05_1	816_02_124	2243_5_8	2910_2_100	2858_01_65	7_1_1	993_2_55	718_3_1	676_02_2	523_2_1	1150_3_151	158_1_1	1491_2_1	124_02_1	575_1_1	987_1_11	219_2_48	1395_2_144	1020_3_1	1069_2_1	2999_1_28
216_2_30	1143_2_22	214_23_1	1141_12_91	212_2_7	1305_2_6	762_01_1	666_2_1	662_2_30	1961_2_19	132_2_1	130_03_104	2139_2_12	166_2_1	492_2_36	429_2_1	26_2_70	268_2_1	2326_1_185	1835_2_26	914_2_1	1073_02_25	2480_05_203	402_2_51	401_1_62	1674_2_14	8_2_1	283_2_24	282_02_16	777_05_1	816_02_104	2243_5_6	2910_2_116	2858_01_71	7_1_1	993_2_58	718_3_1	676_02_1	523_2_1	1150_3_138	158_1_1	1491_2_1	124_02_1	575_1_1	987_1_10	219_2_43	1395_2_130	1020_3_1	1069_2_1	2999_1_24
216_2_41	1143_2_13	214_23_1	1141_12_81	212_2_2	1305_2_9	762_01_1	666_2_1	662_2_18	1961_2_17	132_2_1	130_03_92	2139_2_9	166_2_1	492_2_51	429_2_1	26_2_77	268_2_1	2326_1_196	1835_2_26	914_2_1	1073_02_22	2480_05_226	402_2_61	401_1_66	1674_2_8	8_2_1	283_2_16	282_02_21	777_05_1	816_02_91	2243_5_4	2910_2_101	2858_01_73	7_1_1	993_2_59	718_3_1	523_2_1	1150_3_138	158_1_1	1491_2_1	124_02_1	575_1_1	987_1_14	219_2_46	1395_2_112	1020_3_1	1069_2_1	2999_1_26	1829_2_25
216_2_55	1143_2_15	214_23_1	1141_12_95	212_2_2	1305_2_10	762_01_1	666_2_1	662_2_18	1961_2_17	132_2_1	130_03_83	2139_2_6	166_2_1	492_2_43	429_2_1	26_2_70	268_2_1	2326_1_209	1835_2_26	914_2_1	1073_02_14	2480_05_199	402_2_55	401_1_72	1674_2_12	8_2_1	283_2_21	282_02_22	777_05_1	816_02_65	2243_5_12	2910_2_99	2858_01_70	7_1_1	993_2_67	718_3_1	523_2_1	1150_3_146	158_1_1	1491_2_1	124_02_1	575_1_1	987_1_16	219_2_40	1395_2_112	1020_3_1	1069_2_1	2999_1_27	1829_2_24
216_2_37	1143_2_13	214_23_1	1141_12_82	212_2_4	1305_2_8	762_01_1	666_2_1	662_2_21	1961_2_23	132_2_1	130_03_70	2139_2_4	166_2_1	492_2_41	429_2_1	26_2_78	268_2_1	2326_1_211	1835_2_24	914_2_1	1073_02_18	2480_05_156	402_2_61	401_1_83	1674_2_10	8_2_1	283_2_27	282_02_24	777_05_1	816_02_66	2243_5_12	2910_2_94	2858_01_93	7_1_1	993_2_52	718_3_1	523_2_1	1150_3_148	158_1_1	1491_2_1	124_02_1	575_1_1	987_1_24	219_2_38	1395_2_104	1020_3_1	1069_2_1	2999_1_25	1829_2_21
216_2_47	1143_2_14	214_23_1	1141_12_87	212_2_3	1305_2_8	762_01_1	666_2_1	662_2_34	1961_2_15	132_2_1	130_03_75	2139_2_6	166_2_1	492_2_43	429_2_1	26_2_67	268_2_1	2326_1_209	1835_2_18	914_2_1	1073_02_16	2480_05_117	402_2_75	401_1_84	1674_2_11	8_2_1	283_2_29	282_02_21	777_05_1	816_02_73	2243_5_10	2910_2_106	2858_01_106	7_1_1	993_2_53	718_3_1	523_2_1	1150_3_129	158_1_1	1491_2_1	124_02_1	575_1_1	987_1_17	219_2_32	1395_2_119	1020_3_1	1069_2_1	2999_1_22	1829_2_28
216_2_42	1143_2_14	214_23_1	1141_12_76	1305_2_8	762_01_1	666_2_1	662_2_35	1961_2_13	132_2_1	130_03_65	2139_2_6	166_2_1	492_2_47	429_2_1	26_2_68	268_2_1	2326_1_193	1835_2_15	914_2_1	1073_02_12	2480_05_85	402_2_84	401_1_61	1674_2_13	8_2_1	283_2_34	282_02_23	777_05_1	816_02_92	2243_5_5	2910_2_134	2858_01_111	7_1_1	993_2_51	718_3_1	523_2_1	1150_3_129	158_1_1	1491_2_1	124_02_1	575_1_1	987_1_17	219_2_31	1395_2_123	1020_3_1	1069_2_1	2999_1_19	1829_2_25	1820_2_6
216_2_43	1143_2_21	214_23_1	1141_12_81	1305_2_5	762_01_1	666_2_1	662_2_34	1961_2_21	132_2_1	130_03_63	2139_2_7	166_2_1	492_2_51	429_2_1	26_2_72	268_2_1	2326_1_200	1835_2_11	914_2_1	1073_02_10	2480_05_96	402_2_78	401_1_60	1674_2_12	8_2_1	283_2_32	282_02_22	777_05_1	816_02_119	2243_5_10	2910_2_137	2858_01_118	7_1_1	993_2_51	718_3_1	523_2_1	1150_3_122	158_1_1	1491_2_1	124_02_1	575_1_1	987_1_18	219_2_35	1395_2_113	1020_3_1	1069_2_1	2999_1_16	1829_2_39	1820_2_3
216_2_37	1143_2_23	214_23_1	1141_12_72	1305_2_10	762_01_1	666_2_1	662_2_33	219_2_33	132_2_1	130_03_63	2139_2_7	166_2_1	492_2_61	429_2_1	26_2_62	2326_1_176	1835_2_9	914_2_1	1073_02_8	2480_05_97	402_2_76	401_1_47	1674_2_9	8_2_1	283_2_36	282_02_29	777_05_1	816_02_118	2243_5_6	2910_2_164	2858_01_106	7_1_1	993_2_54	718_3_1	523_2_1	1150_3_148	158_1_1	1491_2_1	124_02_1	575_1_1	987_1_27	268_2_1	1395_2_109	1020_3_1	1069_2_1	2999_1_17	1829_2_38	1820_2_9	3244_2_34
216_2_37	1143_2_22	214_23_1	1141_12_83	1305_2_7	762_01_1	666_2_1	662_2_33	219_2_25	132_2_1	130_03_60	2139_2_8	166_2_1	492_2_57	429_2_1	26_2_62	2326_1_165	1835_2_11	914_2_1	1073_02_5	2480_05_89	402_2_60	401_1_43	1674_2_9	8_2_1	283_2_42	282_02_30	777_05_1	816_02_110	2243_5_4	2910_2_162	2858_01_91	7_1_1	993_2_64	718_3_1	1150_3_140	1491_2_1	124_02_1	575_1_1	987_1_30	268_2_1	1395_2_115	1020_3_1	1069_2_1	2999_1_8	1829_2_45	1820_2_6	3244_2_32	19_1_1	2144_2_50
216_2_32	1143_2_23	214_23_1	1141_12_70	1305_2_5	762_01_1	666_2_1	662_2_38	219_2_31	132_2_1	130_03_49	2139_2_13	492_2_54	429_2_1	26_2_52	2326_1_128	1835_2_22	914_2_1	1073_02_5	2480_05_82	402_2_77	401_1_37	1674_2_10	8_2_1	283_2_53	282_02_36	816_02_109	2243_5_1	2910_2_176	2858_01_103	7_1_1	993_2_57	718_3_1	1150_3_138	1491_2_1	124_02_1	575_1_1	420_2_1	268_2_1	1395_2_118	1020_3_1	777_05_1	2999_1_9	1829_2_31	1820_2_7	3244_2_32	19_1_1	2144_2_53	531_2_59	530_2_46
216_2_30	1143_2_19	214_23_1	1141_12_60	1305_2_4	762_01_1	666_2_1	662_2_37	219_2_27	132_2_1	130_03_58	2139_2_8	492_2_54	429_2_1	26_2_55	2326_1_128	1835_2_22	914_2_1	1073_02_5	2480_05_85	402_2_78	401_1_31	1674_2_8	8_2_1	283_2_62	282_02_23	816_02_111	2910_2_170	2858_01_108	7_1_1	993_2_67	718_3_1	1150_3_138	1491_2_1	124_02_1	575_1_1	420_2_1	268_2_1	1395_2_113	1020_3_1	777_05_1	2999_1_11	1829_2_36	3246_2_11	3244_2_31	19_1_1	2144_2_63	531_2_54	530_2_42	370_2_100
216_2_28	1143_2_18	214_23_1	1141_12_56	1305_2_3	762_01_1	666_2_1	662_2_39	219_2_35	132_2_1	130_03_59	2139_2_8	492_2_55	429_2_1	26_2_62	2326_1_125	1835_2_36	914_2_1	1073_02_5	2480_05_102	402_2_75	401_1_33	1674_2_5	8_2_1	283_2_62	282_02_24	816_02_106	2910_2_196	2858_01_107	7_1_1	993_2_66	718_3_1	1150_3_141	1491_2_1	124_02_1	575_1_1	420_2_1	268_2_1	1395_2_100	1020_3_1	777_05_1	2999_1_8	1829_2_29	3246_2_10	3244_2_41	19_1_1	2144_2_71	531_2_62	530_2_33	370_2_95
216_2_26	1143_2_21	214_23_1	1141_12_61	1305_2_2	762_01_1	666_2_1	662_2_45	219_2_43	132_2_1	130_03_53	2139_2_6	492_2_51	429_2_1	26_2_70	2326_1_132	1835_2_25	914_2_1	1073_02_10	2480_05_135	402_2_71	401_1_30	1674_2_7	8_2_1	283_2_55	282_02_11	816_02_87	2910_2_200	2858_01_73	7_1_1	993_2_69	718_3_1	1150_3_142	1491_2_1	124_02_1	575_1_1	420_2_1	268_2_1	1395_2_104	1020_3_1	777_05_1	2999_1_6	1829_2_38	3246_2_11	3244_2_35	19_1_1	2144_2_64	531_2_39	530_2_34	370_2_112
216_2_27	1143_2_24	214_23_1	1141_12_62	1305_2_3	762_01_1	662_2_46	219_2_48	132_2_1	130_03_54	2139_2_4	492_2_39	429_2_1	26_2_74	2326_1_125	1835_2_41	914_2_1	1073_02_10	2480_05_159	402_2_68	401_1_41	1674_2_4	8_2_1	283_2_55	282_02_11	816_02_91	2910_2_205	2858_01_59	7_1_1	993_2_61	718_3_1	1150_3_166	1491_2_1	124_02_1	575_1_1	420_2_1	268_2_1	1395_2_101	1020_3_1	777_05_1	2999_1_12	1829_2_30	3246_2_11	3244_2_30	19_1_1	2144_2_68	531_2_45	530_2_25	370_2_126	922_2_140
216_2_26	1143_2_26	214_23_1	1141_12_66	1305_2_1	762_01_1	662_2_43	219_2_51	132_2_1	130_03_50	2139_2_5	492_2_46	429_2_1	26_2_77	2326_1_105	1835_2_38	914_2_1	1073_02_21	2480_05_145	402_2_81	401_1_44	1674_2_5	8_2_1	283_2_60	282_02_10	816_02_104	2910_2_197	2858_01_45	7_1_1	993_2_68	718_3_1	1150_3_167	1491_2_1	124_02_1	575_1_1	420_2_1	268_2_1	1395_2_96	1020_3_1	777_05_1	2999_1_17	1829_2_35	3246_2_14	3244_2_29	19_1_1	2144_2_54	531_2_33	530_2_26	370_2_152	922_2_157
216_2_37	1143_2_23	214_23_1	1141_12_66	1305_2_2	762_01_1	662_2_38	219_2_54	132_2_1	130_03_36	2139_2_5	492_2_42	429_2_1	26_2_87	2326_1_106	1835_2_43	914_2_1	1073_02_38	2480_05_135	402_2_84	401_1_41	1674_2_5	8_2_1	283_2_64	282_02_10	816_02_101	2910_2_196	2858_01_41	7_1_1	993_2_71	718_3_1	1150_3_179	1491_2_1	124_02_1	575_1_1	420_2_1	268_2_1	1395_2_96	1020_3_1	777_05_1	2999_1_17	1829_2_33	3246_2_16	3244_2_33	19_1_1	2144_2_52	531_2_40	530_2_20	370_2_144	922_2_160
216_2_40	1143_2_27	214_23_1	1141_12_74	762_01_1	662_2_39	219_2_58	132_2_1	130_03_43	2139_2_6	492_2_41	429_2_1	26_2_96	2326_1_111	1835_2_37	914_2_1	1073_02_50	2480_05_156	402_2_88	401_1_44	1674_2_7	8_2_1	283_2_75	282_02_6	816_02_108	2910_2_199	2858_01_56	7_1_1	993_2_65	718_3_1	1150_3_170	1491_2_1	124_02_1	575_1_1	420_2_1	268_2_1	1395_2_90	1020_3_1	777_05_1	2999_1_18	1829_2_36	3246_2_20	3244_2_27	19_1_1	2144_2_49	531_2_36	530_2_24	370_2_148	922_2_170	295_1_63
216_2_36	1143_2_23	214_23_1	1141_12_81	762_01_1	662_2_29	219_2_54	132_2_1	130_03_59	2139_2_5	492_2_37	429_2_1	26_2_100	2326_1_117	1835_2_46	914_2_1	1073_02_59	2480_05_160	402_2_78	401_1_60	1674_2_10	8_2_1	283_2_72	282_02_4	816_02_121	2910_2_188	2858_01_52	7_1_1	993_2_50	718_3_1	1150_3_186	1491_2_1	124_02_1	575_1_1	420_2_1	268_2_1	1395_2_80	1020_3_1	777_05_1	2999_1_17	1829_2_31	1820_2_13	3244_2_33	19_1_1	2144_2_53	531_2_31	530_2_14	370_2_138	922_2_138	295_1_67
216_2_34	1143_2_24	214_23_1	1141_12_96	762_01_1	662_2_29	219_2_54	132_2_1	130_03_64	2139_2_5	492_2_42	26_2_86	2326_1_130	1835_2_44	914_2_1	1073_02_55	2480_05_161	402_2_80	401_1_63	1674_2_8	8_2_1	283_2_74	282_02_6	816_02_150	2910_2_184	2858_01_51	7_1_1	993_2_39	718_3_1	1150_3_163	1491_2_1	124_02_1	575_1_1	420_2_1	268_2_1	1395_2_79	1020_3_1	777_05_1	2999_1_23	1829_2_32	1820_2_13	3244_2_30	19_1_1	2144_2_51	531_2_36	530_2_16	370_2_136	922_2_132	295_1_59	924_2_1
216_2_33	1143_2_19	214_23_1	1141_12_83	762_01_1	662_2_33	219_2_49	132_2_1	130_03_71	2139_2_2	492_2_34	26_2_72	2326_1_141	1835_2_61	914_2_1	1073_02_48	2480_05_136	402_2_82	401_1_63	1674_2_10	8_2_1	283_2_80	282_02_7	816_02_146	2910_2_192	2858_01_68	7_1_1	993_2_38	718_3_1	1150_3_187	1491_2_1	124_02_1	575_1_1	420_2_1	268_2_1	1395_2_76	1020_3_1	777_05_1	2999_1_21	1829_2_33	1820_2_11	3244_2_32	19_1_1	2144_2_50	531_2_32	530_2_15	370_2_132	922_2_122	295_1_63	924_2_1
216_2_35	1143_2_25	214_23_1	1141_12_94	762_01_1	662_2_41	219_2_59	132_2_1	130_03_70	2139_2_1	492_2_46	26_2_58	2326_1_145	1835_2_59	914_2_1	1073_02_42	2480_05_99	402_2_100	401_1_65	1674_2_13	8_2_1	283_2_73	282_02_10	816_02_160	2910_2_198	2858_01_89	7_1_1	993_2_37	718_3_1	1150_3_180	1491_2_1	124_02_1	575_1_1	420_2_1	268_2_1	1395_2_98	1020_3_1	777_05_1	2999_1_26	1829_2_34	1820_2_13	3244_2_28	19_1_1	2144_2_41	531_2_30	530_2_23	370_2_145	922_2_114	295_1_65	924_2_1
216_2_32	1143_2_19	214_23_1	1141_12_89	762_01_1	662_2_40	219_2_55	132_2_1	130_03_60	41_2_29	492_2_35	26_2_46	2326_1_141	1835_2_64	914_2_1	1073_02_30	2480_05_82	402_2_97	401_1_73	1674_2_11	8_2_1	283_2_78	282_02_15	816_02_159	2910_2_211	2858_01_95	7_1_1	993_2_52	718_3_1	1150_3_173	1491_2_1	124_02_1	575_1_1	420_2_1	268_2_1	1395_2_96	1020_3_1	777_05_1	2999_1_14	1829_2_33	1820_2_6	3244_2_21	19_1_1	2144_2_37	531_2_25	530_2_18	370_2_144	922_2_125	295_1_69	924_2_1
216_2_27	1143_2_22	214_23_1	1141_12_92	762_01_1	662_2_46	219_2_60	132_2_1	130_03_58	41_2_29	492_2_41	26_2_48	2326_1_130	1835_2_68	914_2_1	1073_02_34	2480_05_80	402_2_99	401_1_58	1674_2_11	8_2_1	283_2_68	282_02_15	816_02_189	2910_2_191	2858_01_82	7_1_1	993_2_65	718_3_1	1150_3_184	1491_2_1	124_02_1	575_1_1	420_2_1	268_2_1	1395_2_104	1020_3_1	777_05_1	2999_1_13	1829_2_39	3246_2_6	3244_2_13	19_1_1	2144_2_28	531_2_32	530_2_21	370_2_154	922_2_120	295_1_57	924_2_1
216_2_24	1143_2_13	214_23_1	1141_12_86	762_01_1	662_2_46	219_2_51	132_2_1	130_03_60	41_2_33	492_2_35	26_2_46	2326_1_117	1835_2_73	914_2_1	1073_02_36	2480_05_66	402_2_95	401_1_57	1674_2_12	8_2_1	283_2_56	282_02_9	816_02_175	2910_2_183	2858_01_64	7_1_1	993_2_59	718_3_1	1150_3_189	1491_2_1	124_02_1	575_1_1	420_2_1	268_2_1	1395_2_119	1020_3_1	777_05_1	2999_1_11	1829_2_31	3246_2_2	3244_2_16	19_1_1	2144_2_40	531_2_42	530_2_13	370_2_147	922_2_114	295_1_56	924_2_1
216_2_25	1143_2_10	214_23_1	1141_12_95	762_01_1	662_2_44	219_2_48	132_2_1	130_03_59	41_2_21	492_2_32	26_2_38	2326_1_106	1835_2_71	914_2_1	1073_02_46	2480_05_63	402_2_94	401_1_47	1674_2_10	8_2_1	283_2_62	282_02_12	816_02_165	2910_2_178	2858_01_69	7_1_1	993_2_55	718_3_1	1150_3_210	1491_2_1	124_02_1	575_1_1	420_2_1	268_2_1	1395_2_120	1020_3_1	777_05_1	2999_1_22	1829_2_34	3246_2_2	3244_2_20	19_1_1	2144_2_34	531_2_41	530_2_15	370_2_163	922_2_127	295_1_51	924_2_1
216_2_35	1143_2_5	214_23_1	1141_12_77	762_01_1	662_2_39	219_2_35	132_2_1	130_03_47	41_2_29	492_2_35	26_2_38	2326_1_111	1835_2_63	914_2_1	1073_02_41	2480_05_56	402_2_104	401_1_32	1674_2_7	8_2_1	283_2_55	282_02_9	816_02_117	2910_2_189	2858_01_53	7_1_1	993_2_59	718_3_1	1150_3_205	1491_2_1	124_02_1	575_1_1	420_2_1	268_2_1	1395_2_124	1020_3_1	777_05_1	2999_1_18	1829_2_31	3246_2_3	3244_2_22	19_1_1	2144_2_42	531_2_44	530_2_16	370_2_156	922_2_131	295_1_54	924_2_1
216_2_29	1143_2_5	214_23_1	1141_12_97	762_01_1	662_2_47	219_2_39	132_2_1	130_03_34	41_2_27	492_2_36	26_2_37	2326_1_117	1835_2_75	914_2_1	1073_02_44	2480_05_74	402_2_98	401_1_29	1674_2_12	8_2_1	283_2_60	282_02_7	816_02_131	2910_2_189	2858_01_51	7_1_1	993_2_54	718_3_1	1150_3_197	1491_2_1	124_02_1	575_1_1	420_2_1	268_2_1	1395_2_130	1020_3_1	777_05_1	2999_1_25	1829_2_25	3246_2_5	3244_2_25	19_1_1	2144_2_39	531_2_59	530_2_23	370_2_170	922_2_133	295_1_45	924_2_1
216_2_33	1143_2_10	214_23_1	1141_12_94	762_01_1	662_2_51	219_2_42	132_2_1	130_03_27	41_2_25	492_2_32	26_2_38	2326_1_120	1835_2_77	914_2_1	1073_02_51	2480_05_105	402_2_119	401_1_36	1674_2_8	8_2_1	283_2_49	282_02_4	816_02_145	2910_2_198	2858_01_53	7_1_1	993_2_69	718_3_1	1150_3_190	1491_2_1	124_02_1	575_1_1	420_2_1	268_2_1	1395_2_109	1020_3_1	777_05_1	2999_1_24	1829_2_34	3246_2_4	3244_2_18	19_1_1	2144_2_37	531_2_60	530_2_19	370_2_170	922_2_139	295_1_54	924_2_1
216_2_32	1143_2_8	214_23_1	1141_12_111	762_01_1	662_2_49	219_2_44	132_2_1	130_03_23	41_2_22	492_2_38	26_2_31	2326_1_124	1835_2_96	914_2_1	1073_02_45	2480_05_116	402_2_99	401_1_41	1674_2_8	8_2_1	283_2_52	282_02_4	816_02_149	2910_2_198	2858_01_53	7_1_1	993_2_60	718_3_1	1150_3_181	1491_2_1	124_02_1	575_1_1	420_2_1	268_2_1	1395_2_109	1020_3_1	777_05_1	2999_1_20	1829_2_34	3246_2_10	3244_2_25	19_1_1	2144_2_37	531_2_71	530_2_29	370_2_170	922_2_153	295_1_46	924_2_1
216_2_37	1143_2_11	214_23_1	1141_12_98	762_01_1	662_2_48	219_2_38	132_2_1	130_03_29	41_2_23	492_2_33	26_2_27	2326_1_125	1835_2_88	914_2_1	1073_02_31	2480_05_102	402_2_110	401_1_44	1674_2_8	8_2_1	283_2_64	282_02_5	816_02_134	2910_2_209	2858_01_28	7_1_1	993_2_60	718_3_1	1150_3_165	1491_2_1	124_02_1	575_1_1	420_2_1	268_2_1	1395_2_104	1020_3_1	777_05_1	2999_1_23	1829_2_33	3246_2_3	3244_2_20	19_1_1	2144_2_32	531_2_72	530_2_20	370_2_182	922_2_161	295_1_54	924_2_1
216_2_36	1143_2_9	214_23_1	1141_12_111	762_01_1	662_2_61	219_2_44	132_2_1	130_03_42	41_2_22	492_2_38	26_2_30	2326_1_109	1835_2_86	914_2_1	1073_02_18	2480_05_93	402_2_98	401_1_40	1674_2_5	8_2_1	283_2_55	282_02_10	816_02_131	2910_2_199	2858_01_27	7_1_1	993_2_56	718_3_1	1150_3_195	1491_2_1	124_02_1	575_1_1	420_2_1	268_2_1	1395_2_120	1020_3_1	777_05_1	2999_1_20	1829_2_38	3246_2_3	3244_2_22	19_1_1	2144_2_31	531_2_71	530_2_18	370_2_182	922_2_158	295_1_42	924_2_1
216_2_36	1143_2_11	214_23_1	1141_12_93	762_01_1	662_2_59	219_2_41	132_2_1	130_03_46	41_2_22	492_2_36	26_2_26	2326_1_115	1835_2_82	914_2_1	1073_02_26	2480_05_82	402_2_111	401_1_36	1674_2_8	8_2_1	283_2_51	282_02_13	816_02_146	2910_2_213	2858_01_39	7_1_1	993_2_58	718_3_1	1150_3_177	1491_2_1	124_02_1	575_1_1	420_2_1	268_2_1	1395_2_122	1020_3_1	777_05_1	2999_1_24	1829_2_34	3246_2_3	3244_2_17	19_1_1	2144_2_32	531_2_59	530_2_23	370_2_173	922_2_174	295_1_48	924_2_1
216_2_40	1143_2_7	214_23_1	1141_12_69	762_01_1	662_2_65	219_2_41	132_2_1	130_03_60	41_2_22	492_2_48	26_2_22	2326_1_136	1835_2_84	914_2_1	1073_02_30	2480_05_77	402_2_103	401_1_39	1674_2_6	8_2_1	283_2_50	282_02_17	816_02_145	2910_2_212	2858_01_30	7_1_1	993_2_62	718_3_1	1150_3_217	1491_2_1	124_02_1	575_1_1	420_2_1	268_2_1	1395_2_150	1020_3_1	777_05_1	2999_1_17	1829_2_39	3246_2_4	3244_2_23	19_1_1	2144_2_28	531_2_70	530_2_28	370_2_163	922_2_171	295_1_51	924_2_1
216_2_47	1143_2_5	214_23_1	1141_12_72	762_01_1	662_2_63	219_2_31	132_2_1	130_03_73	41_2_26	492_2_45	26_2_18	2326_1_129	1835_2_80	914_2_1	1073_02_31	2480_05_73	402_2_102	401_1_37	1674_2_7	8_2_1	283_2_51	282_02_8	816_02_150	2910_2_227	2858_01_26	7_1_1	993_2_74	718_3_1	1150_3_205	1491_2_1	124_02_1	575_1_1	420_2_1	268_2_1	1395_2_140	1020_3_1	777_05_1	2999_1_21	1829_2_39	3246_2_8	3244_2_19	19_1_1	2144_2_26	531_2_77	530_2_28	370_2_142	922_2_177	295_1_56	924_2_1
216_2_36	1143_2_3	214_23_1	1141_12_75	762_01_1	662_2_65	219_2_34	132_2_1	130_03_88	41_2_25	492_2_49	26_2_16	2326_1_130	1835_2_84	914_2_1	1073_02_28	2480_05_70	402_2_96	401_1_45	1674_2_8	8_2_1	283_2_46	282_02_11	816_02_173	2910_2_214	2858_01_11	7_1_1	993_2_55	718_3_1	1150_3_239	1491_2_1	124_02_1	575_1_1	420_2_1	268_2_1	1395_2_140	1020_3_1	777_05_1	2999_1_17	1829_2_37	3246_2_6	3244_2_22	2144_2_33	531_2_77	530_2_25	370_2_138	922_2_157	295_1_52	924_2_1	1417_12_2
216_2_45	1143_2_2	214_23_1	1141_12_81	762_01_1	662_2_59	219_2_34	132_2_1	130_03_107	41_2_27	492_2_50	26_2_15	2326_1_107	1835_2_78	914_2_1	1073_02_31	2480_05_78	402_2_101	401_1_34	1674_2_5	8_2_1	283_2_49	282_02_13	816_02_173	2910_2_205	2858_01_19	7_1_1	993_2_59	718_3_1	1150_3_250	1491_2_1	124_02_1	575_1_1	420_2_1	268_2_1	1395_2_131	1020_3_1	777_05_1	2999_1_16	1829_2_30	3246_2_12	3244_2_18	2144_2_33	531_2_77	530_2_24	370_2_139	922_2_151	295_1_58	924_2_1	1417_12_3
216_2_38	1143_2_2	214_23_1	1141_12_73	762_01_1	662_2_53	219_2_34	132_2_1	130_03_130	41_2_23	492_2_48	26_2_16	2326_1_123	1835_2_58	914_2_1	1073_02_31	2480_05_80	402_2_103	401_1_39	1674_2_10	8_2_1	283_2_53	282_02_8	816_02_170	2910_2_185	2858_01_12	7_1_1	993_2_44	718_3_1	1150_3_271	1491_2_1	124_02_1	575_1_1	420_2_1	268_2_1	1395_2_121	1020_3_1	777_05_1	2999_1_23	1829_2_44	3246_2_11	3244_2_28	2144_2_29	531_2_86	530_2_29	370_2_154	922_2_152	295_1_66	924_2_1	1417_12_4
216_2_47	214_23_1	1141_12_79	762_01_1	662_2_50	219_2_34	132_2_1	130_03_135	41_2_22	492_2_52	26_2_10	2326_1_113	1835_2_55	914_2_1	1073_02_35	2480_05_74	402_2_109	401_1_33	1674_2_6	8_2_1	283_2_66	282_02_5	816_02_135	2910_2_187	2858_01_16	7_1_1	993_2_29	718_3_1	1150_3_247	1491_2_1	124_02_1	575_1_1	420_2_1	268_2_1	1395_2_114	1020_3_1	777_05_1	2999_1_17	1829_2_42	3246_2_17	3244_2_28	2144_2_38	531_2_75	530_2_29	370_2_144	922_2_141	295_1_69	924_2_1	1417_12_2	1087_12_90
216_2_45	214_23_1	1141_12_71	762_01_1	662_2_51	219_2_40	132_2_1	130_03_114	41_2_24	492_2_52	26_2_6	2326_1_112	1835_2_58	914_2_1	1073_02_33	2480_05_74	402_2_95	401_1_42	1674_2_3	8_2_1	283_2_56	282_02_6	816_02_128	2910_2_190	2858_01_11	7_1_1	993_2_35	718_3_1	1150_3_258	1491_2_1	124_02_1	575_1_1	420_2_1	268_2_1	1395_2_122	1020_3_1	777_05_1	2999_1_23	1829_2_45	3246_2_19	3244_2_33	2144_2_42	531_2_89	530_2_25	370_2_155	922_2_118	295_1_67	924_2_1	1417_12_6	1087_12_79
216_2_36	214_23_1	1141_12_89	762_01_1	662_2_56	219_2_43	132_2_1	130_03_102	41_2_20	492_2_57	26_2_6	2326_1_96	1835_2_66	914_2_1	1073_02_26	2480_05_93	402_2_101	401_1_39	1674_2_7	8_2_1	283_2_65	282_02_11	816_02_147	2910_2_187	2858_01_7	7_1_1	993_2_30	718_3_1	1150_3_232	1491_2_1	124_02_1	575_1_1	420_2_1	268_2_1	1395_2_113	1020_3_1	777_05_1	2999_1_17	1829_2_41	3246_2_16	3244_2_32	2144_2_45	531_2_75	530_2_18	370_2_149	922_2_123	295_1_70	924_2_1	1417_12_7	1087_12_87
216_2_18	214_23_1	1141_12_92	762_01_1	662_2_56	219_2_42	132_2_1	130_03_83	41_2_16	492_2_68	26_2_4	2326_1_94	1835_2_57	1073_02_25	2480_05_91	402_2_92	401_1_42	1674_2_9	283_2_57	282_02_15	816_02_146	2910_2_193	2858_01_8	7_1_1	993_2_39	718_3_1	1150_3_238	1491_2_1	124_02_1	575_1_1	914_2_1	268_2_1	1395_2_119	1020_3_1	777_05_1	2999_1_17	1829_2_38	3246_2_15	3244_2_35	2144_2_45	531_2_77	530_2_26	370_2_167	922_2_125	295_1_71	924_2_1	1417_12_13	1087_12_93	590_2_1	199_2_27
216_2_28	214_23_1	1141_12_91	762_01_1	662_2_64	219_2_46	132_2_1	130_03_59	41_2_17	492_2_66	26_2_10	2326_1_98	1835_2_48	1073_02_19	2480_05_75	402_2_106	401_1_48	1674_2_7	283_2_74	282_02_11	816_02_141	2910_2_190	2858_01_5	7_1_1	993_2_32	718_3_1	1150_3_240	1491_2_1	124_02_1	575_1_1	914_2_1	268_2_1	1395_2_106	1020_3_1	777_05_1	2999_1_15	1829_2_40	3246_2_17	3244_2_40	2144_2_43	531_2_80	530_2_19	370_2_159	922_2_135	295_1_81	924_2_1	1417_12_9	1087_12_91	590_2_1	199_2_23
216_2_33	214_23_1	1141_12_82	762_01_1	662_2_60	219_2_36	132_2_1	130_03_46	41_2_10	492_2_62	26_2_7	2326_1_116	1835_2_59	1073_02_14	2480_05_60	402_2_90	401_1_55	1674_2_6	283_2_68	282_02_16	816_02_141	2910_2_213	2858_01_8	7_1_1	993_2_34	718_3_1	1150_3_254	1491_2_1	124_02_1	575_1_1	914_2_1	268_2_1	1395_2_111	1020_3_1	777_05_1	2999_1_14	1829_2_46	3246_2_14	3244_2_36	2144_2_46	531_2_75	530_2_17	370_2_162	922_2_143	295_1_78	924_2_1	1417_12_9	1087_12_94	590_2_1	199_2_23
216_2_34	214_23_1	1141_12_87	762_01_1	662_2_65	219_2_39	132_2_1	130_03_48	41_2_11	492_2_66	26_2_7	2326_1_116	1835_2_48	1073_02_9	2480_05_74	402_2_110	401_1_52	1674_2_4	283_2_84	282_02_16	816_02_112	2910_2_211	2858_01_8	7_1_1	993_2_36	718_3_1	1150_3_256	1491_2_1	124_02_1	575_1_1	914_2_1	268_2_1	1395_2_108	1020_3_1	777_05_1	2999_1_15	1829_2_42	1820_2_29	3244_2_35	2144_2_46	531_2_62	530_2_17	370_2_143	922_2_139	295_1_75	924_2_1	1417_12_5	1087_12_97	590_2_1	199_2_26
216_2_32	214_23_1	1141_12_90	762_01_1	662_2_77	219_2_35	132_2_1	130_03_61	41_2_9	492_2_65	26_2_3	2326_1_120	1835_2_51	1073_02_5	2480_05_90	402_2_98	401_1_47	1674_2_4	283_2_74	282_02_20	816_02_105	2910_2_201	2858_01_7	7_1_1	993_2_26	718_3_1	1150_3_246	1491_2_1	124_02_1	575_1_1	914_2_1	268_2_1	1395_2_95	1020_3_1	777_05_1	2999_1_19	1829_2_52	1820_2_29	3244_2_36	2144_2_47	531_2_66	530_2_16	370_2_133	922_2_158	295_1_75	924_2_1	1417_12_6	1087_12_90	590_2_1	199_2_20
216_2_35	214_23_1	1141_12_108	762_01_1	662_2_90	219_2_45	132_2_1	130_03_46	41_2_14	492_2_63	26_2_3	2326_1_97	1835_2_47	1073_02_5	2480_05_114	402_2_99	401_1_46	1674_2_5	283_2_78	282_02_30	816_02_90	2910_2_203	2858_01_6	7_1_1	993_2_37	718_3_1	1150_3_250	1491_2_1	124_02_1	575_1_1	914_2_1	268_2_1	1395_2_92	1020_3_1	777_05_1	2999_1_20	1829_2_36	1820_2_30	3244_2_31	2144_2_38	531_2_62	530_2_13	370_2_139	922_2_158	295_1_77	924_2_1	1417_12_2	1087_12_90	590_2_1	199_2_21
216_2_46	214_23_1	1141_12_132	762_01_1	662_2_106	219_2_30	132_2_1	130_03_45	41_2_14	492_2_56	26_2_6	2326_1_103	1835_2_39	1073_02_2	2480_05_117	402_2_96	401_1_43	1674_2_3	283_2_80	282_02_20	816_02_97	2910_2_207	2858_01_4	7_1_1	993_2_34	718_3_1	1150_3_257	1491_2_1	124_02_1	914_2_1	268_2_1	1395_2_97	1020_3_1	777_05_1	2999_1_22	1829_2_32	1820_2_31	3244_2_19	2144_2_46	531_2_64	530_2_11	370_2_137	922_2_124	295_1_76	924_2_1	1417_12_2	1087_12_84	590_2_1	199_2_19	599_02_1
216_2_41	214_23_1	1141_12_138	662_2_118	219_2_46	132_2_1	130_03_57	41_2_7	492_2_58	26_2_8	2326_1_81	1835_2_28	1073_02_2	2480_05_104	402_2_102	401_1_37	1674_2_8	283_2_91	282_02_25	816_02_110	2910_2_207	7_1_1	993_2_32	718_3_1	1150_3_236	1491_2_1	124_02_1	914_2_1	268_2_1	1395_2_102	1020_3_1	777_05_1	2999_1_21	1829_2_21	1820_2_29	3244_2_11	2144_2_32	531_2_51	530_2_10	370_2_124	922_2_120	295_1_74	924_2_1	1417_12_1	1087_12_92	590_2_1	199_2_19	599_02_1	316_2_133	3246_2_17
216_2_43	214_23_1	1141_12_130	662_2_117	219_2_40	132_2_1	130_03_80	41_2_5	492_2_43	26_2_6	2326_1_86	1835_2_26	1073_02_2	2480_05_78	402_2_116	401_1_43	1674_2_11	283_2_109	282_02_23	816_02_113	2910_2_200	7_1_1	993_2_28	718_3_1	1150_3_230	1491_2_1	124_02_1	914_2_1	268_2_1	1395_2_98	1020_3_1	777_05_1	2999_1_20	1829_2_24	1820_2_33	3244_2_8	2144_2_28	531_2_64	530_2_10	370_2_118	922_2_114	295_1_74	924_2_1	1087_12_85	590_2_1	199_2_17	316_2_137	3246_2_30	1920_2_1	518_2_1
216_2_52	214_23_1	1141_12_131	662_2_120	219_2_58	132_2_1	130_03_85	41_2_3	492_2_45	26_2_4	2326_1_74	1835_2_27	1073_02_2	2480_05_62	402_2_113	401_1_61	1674_2_12	283_2_116	282_02_21	816_02_129	2910_2_174	7_1_1	993_2_38	718_3_1	1150_3_246	1491_2_1	124_02_1	914_2_1	268_2_1	1395_2_114	1020_3_1	777_05_1	2999_1_19	1829_2_23	1820_2_32	3244_2_8	2144_2_23	531_2_57	530_2_12	370_2_140	922_2_125	295_1_78	924_2_1	1087_12_75	590_2_1	199_2_17	316_2_141	3246_2_28	1920_2_1	518_2_1
216_2_57	214_23_1	1141_12_138	662_2_103	219_2_51	132_2_1	130_03_96	41_2_2	492_2_47	26_2_5	2326_1_72	1835_2_37	1073_02_1	2480_05_49	402_2_108	401_1_55	1674_2_8	283_2_111	282_02_26	816_02_144	2910_2_183	7_1_1	993_2_35	718_3_1	1150_3_233	1491_2_1	124_02_1	914_2_1	268_2_1	1395_2_128	1020_3_1	777_05_1	2999_1_22	1829_2_20	1820_2_39	3244_2_8	2144_2_38	531_2_66	530_2_7	370_2_93	922_2_133	295_1_81	924_2_1	1087_12_74	590_2_1	199_2_14	316_2_137	3246_2_32	1920_2_1	518_2_1
216_2_59	214_23_1	1141_12_122	662_2_98	219_2_56	132_2_1	130_03_100	41_2_3	492_2_64	3246_2_23	26_2_8	2326_1_61	1835_2_39	2480_05_42	402_2_125	401_1_68	1674_2_12	283_2_116	282_02_23	816_02_175	2910_2_164	7_1_1	993_2_27	718_3_1	1150_3_246	1491_2_1	914_2_1	268_2_1	1395_2_129	1020_3_1	777_05_1	2999_1_25	1829_2_16	1820_2_44	3244_2_3	2144_2_36	531_2_52	530_2_4	370_2_93	922_2_140	295_1_83	924_2_1	1087_12_70	590_2_1	199_2_9	316_2_149	2777_2_66	1920_2_1	518_2_1	145_2_1
216_2_58	214_23_1	1141_12_128	662_2_84	219_2_34	132_2_1	130_03_115	492_2_56	3246_2_20	26_2_6	2326_1_59	1835_2_44	2480_05_61	402_2_134	401_1_63	1674_2_9	283_2_109	282_02_22	816_02_174	2910_2_156	7_1_1	993_2_29	718_3_1	1150_3_259	1491_2_1	914_2_1	268_2_1	1395_2_110	1020_3_1	777_05_1	2999_1_23	1829_2_15	1820_2_42	3244_2_3	2144_2_37	531_2_55	530_2_3	370_2_83	922_2_152	295_1_81	924_2_1	1087_12_63	590_2_1	199_2_8	316_2_149	2777_2_74	1920_2_1	518_2_1	145_2_1	275_01_96
216_2_47	214_23_1	1141_12_122	662_2_109	219_2_38	132_2_1	130_03_138	492_2_57	3246_2_16	26_2_4	2326_1_50	1835_2_50	2480_05_71	402_2_141	401_1_63	1674_2_16	283_2_111	282_02_18	816_02_226	2910_2_144	7_1_1	993_2_32	718_3_1	1150_3_263	1491_2_1	914_2_1	268_2_1	1395_2_109	1020_3_1	777_05_1	2999_1_27	1829_2_18	1820_2_41	3244_2_4	2144_2_28	531_2_66	530_2_5	370_2_98	922_2_184	295_1_67	924_2_1	1087_12_66	590_2_1	199_2_7	316_2_146	2777_2_67	1920_2_1	518_2_1	145_2_1	275_01_70
216_2_52	214_23_1	1141_12_117	662_2_108	219_2_28	132_2_1	130_03_143	492_2_48	26_2_4	2326_1_68	1835_2_53	2480_05_88	1820_2_42	402_2_130	401_1_64	1674_2_19	283_2_109	282_02_26	816_02_231	2910_2_156	7_1_1	993_2_34	718_3_1	1150_3_260	1491_2_1	914_2_1	268_2_1	1395_2_102	1020_3_1	777_05_1	2999_1_14	1829_2_19	3246_2_15	3244_2_5	2144_2_24	531_2_63	370_2_91	922_2_205	295_1_62	924_2_1	1087_12_71	590_2_1	199_2_6	316_2_125	2777_2_56	1920_2_1	518_2_1	145_2_1	275_01_59	69_2_1
216_2_57	214_23_1	1141_12_122	662_2_121	219_2_17	132_2_1	130_03_124	492_2_57	26_2_4	2326_1_60	1835_2_48	2480_05_95	1820_2_46	402_2_142	401_1_77	1674_2_15	283_2_103	282_02_27	816_02_255	2910_2_139	7_1_1	993_2_45	718_3_1	1150_3_248	1491_2_1	914_2_1	268_2_1	1395_2_110	1020_3_1	777_05_1	2999_1_24	1829_2_14	3246_2_15	3244_2_4	2144_2_21	531_2_59	370_2_104	922_2_227	295_1_57	924_2_1	1087_12_73	590_2_1	199_2_6	316_2_141	2777_2_59	1920_2_1	518_2_1	145_2_1	275_01_54	69_2_1
216_2_40	214_23_1	1141_12_123	662_2_108	219_2_17	132_2_1	130_03_104	492_2_45	26_2_3	2326_1_78	1835_2_47	2480_05_103	1820_2_48	402_2_131	401_1_59	1674_2_18	283_2_87	282_02_39	816_02_251	2910_2_169	7_1_1	993_2_37	718_3_1	1150_3_255	1491_2_1	914_2_1	268_2_1	1395_2_126	1020_3_1	777_05_1	2999_1_25	1829_2_12	3246_2_17	3244_2_3	2144_2_24	531_2_57	370_2_111	922_2_236	295_1_59	924_2_1	1087_12_71	590_2_1	199_2_4	316_2_128	2777_2_56	1920_2_1	518_2_1	145_2_1	275_01_54	69_2_1
216_2_41	214_23_1	1141_12_141	662_2_108	219_2_19	132_2_1	130_03_82	492_2_52	26_2_3	2326_1_66	1835_2_50	2480_05_98	1820_2_54	402_2_158	401_1_53	1674_2_24	283_2_79	282_02_43	816_02_245	2910_2_166	7_1_1	993_2_38	718_3_1	1150_3_274	1491_2_1	914_2_1	268_2_1	1395_2_123	1020_3_1	777_05_1	2999_1_31	1829_2_15	3246_2_14	2144_2_30	531_2_60	370_2_135	922_2_245	295_1_58	924_2_1	1087_12_57	590_2_1	199_2_2	316_2_126	2777_2_55	1920_2_1	518_2_1	145_2_1	275_01_56	69_2_1	278_2_32
216_2_40	214_23_1	1141_12_141	662_2_119	219_2_21	132_2_1	130_03_62	492_2_57	26_2_5	2326_1_83	1835_2_48	2480_05_82	1820_2_54	402_2_150	401_1_45	1674_2_21	283_2_62	282_02_48	816_02_243	2910_2_183	7_1_1	993_2_34	718_3_1	1150_3_286	1491_2_1	914_2_1	268_2_1	1395_2_137	1020_3_1	777_05_1	2999_1_23	1829_2_14	3246_2_13	2144_2_24	531_2_64	370_2_134	922_2_243	295_1_59	924_2_1	1087_12_60	590_2_1	199_2_1	316_2_120	2777_2_55	1920_2_1	518_2_1	145_2_1	275_01_54	69_2_1	278_2_34
216_2_38	214_23_1	1141_12_135	662_2_116	219_2_24	132_2_1	130_03_44	492_2_65	26_2_3	2326_1_94	1835_2_39	2480_05_70	1820_2_53	402_2_158	401_1_52	1674_2_24	283_2_67	282_02_45	816_02_223	2910_2_184	7_1_1	993_2_37	718_3_1	1150_3_296	1491_2_1	914_2_1	268_2_1	1395_2_132	1020_3_1	777_05_1	2999_1_26	1829_2_17	3246_2_13	2144_2_26	531_2_43	370_2_157	922_2_237	295_1_52	924_2_1	1087_12_55	590_2_1	199_2_1	316_2_128	2777_2_64	1920_2_1	518_2_1	145_2_1	275_01_69	69_2_1	278_2_34
216_2_46	214_23_1	1141_12_150	662_2_105	219_2_21	132_2_1	130_03_41	492_2_74	26_2_1	2326_1_92	1835_2_43	2480_05_60	1820_2_47	402_2_157	401_1_43	1674_2_17	283_2_58	282_02_41	816_02_212	2910_2_207	7_1_1	993_2_40	718_3_1	1150_3_322	1491_2_1	914_2_1	268_2_1	1395_2_146	1020_3_1	777_05_1	2999_1_19	1829_2_11	3246_2_11	2144_2_29	531_2_48	370_2_143	922_2_256	295_1_58	924_2_1	1087_12_54	590_2_1	708_1_16	316_2_115	2777_2_59	1920_2_1	518_2_1	145_2_1	275_01_70	278_2_36	279_2_50
216_2_36	214_23_1	1141_12_161	662_2_101	219_2_18	132_2_1	130_03_42	492_2_71	2326_1_88	1835_2_38	2480_05_59	1820_2_45	402_2_166	401_1_46	1674_2_24	283_2_58	282_02_27	816_02_216	2910_2_209	7_1_1	993_2_32	718_3_1	1150_3_329	1491_2_1	914_2_1	268_2_1	1395_2_151	1020_3_1	777_05_1	2999_1_28	1829_2_11	3246_2_10	2144_2_40	531_2_37	370_2_158	922_2_252	295_1_65	924_2_1	1087_12_39	590_2_1	708_1_12	316_2_125	2777_2_71	1920_2_1	518_2_1	145_2_1	275_01_80	278_2_32	279_2_55	1859_2_3
216_2_35	214_23_1	1141_12_166	662_2_100	219_2_12	132_2_1	130_03_48	492_2_87	2326_1_98	1835_2_34	2480_05_56	1820_2_45	402_2_166	401_1_40	1674_2_10	283_2_46	282_02_29	816_02_225	2910_2_229	7_1_1	993_2_27	718_3_1	1150_3_325	1491_2_1	914_2_1	268_2_1	1395_2_174	1020_3_1	777_05_1	2999_1_28	1829_2_9	3246_2_6	2144_2_44	531_2_26	370_2_132	922_2_255	295_1_69	924_2_1	1087_12_59	590_2_1	708_1_19	316_2_122	2777_2_74	1920_2_1	518_2_1	145_2_1	275_01_84	278_2_40	279_2_53	1859_2_2
216_2_35	214_23_1	1141_12_147	662_2_110	219_2_16	132_2_1	130_03_42	492_2_62	2326_1_96	1835_2_44	2480_05_62	1820_2_54	402_2_176	401_1_43	1674_2_13	283_2_59	282_02_22	816_02_243	2910_2_230	7_1_1	993_2_22	718_3_1	1150_3_303	1491_2_1	914_2_1	268_2_1	1395_2_180	1020_3_1	777_05_1	2999_1_35	1829_2_10	3246_2_7	2144_2_40	531_2_23	370_2_134	922_2_242	295_1_66	924_2_1	1087_12_54	590_2_1	708_1_12	316_2_137	2777_2_80	1920_2_1	518_2_1	145_2_1	275_01_106	278_2_39	279_2_52	1859_2_3
216_2_41	214_23_1	1141_12_132	662_2_116	219_2_16	132_2_1	130_03_36	492_2_78	2326_1_96	1835_2_36	2480_05_57	1820_2_43	402_2_184	401_1_33	1674_2_11	283_2_55	282_02_25	816_02_243	2910_2_244	7_1_1	993_2_28	718_3_1	1150_3_294	1491_2_1	914_2_1	268_2_1	1395_2_179	1020_3_1	2999_1_38	1829_2_9	3246_2_13	2144_2_50	531_2_20	370_2_101	922_2_277	295_1_75	924_2_1	1087_12_66	590_2_1	708_1_12	316_2_142	2777_2_79	1920_2_1	518_2_1	145_2_1	275_01_124	278_2_44	279_2_61	793_2_34	2545_2_64
216_2_41	214_23_1	1141_12_126	662_2_117	219_2_13	132_2_1	130_03_42	492_2_72	2326_1_92	1835_2_36	2480_05_53	1820_2_53	402_2_171	401_1_44	1674_2_17	283_2_52	282_02_26	816_02_188	2910_2_235	7_1_1	993_2_26	718_3_1	1150_3_278	1491_2_1	914_2_1	268_2_1	1395_2_191	1020_3_1	2999_1_49	1829_2_12	3246_2_14	2144_2_55	531_2_17	370_2_124	922_2_238	295_1_60	924_2_1	1087_12_65	590_2_1	708_1_9	316_2_154	2777_2_81	1920_2_1	518_2_1	145_2_1	275_01_141	278_2_41	279_2_70	793_2_37	2545_2_65
216_2_44	214_23_1	1141_12_107	662_2_119	219_2_14	132_2_1	130_03_38	492_2_81	2326_1_91	1835_2_29	2480_05_58	1820_2_48	402_2_174	401_1_34	1674_2_15	283_2_49	282_02_32	816_02_176	2910_2_241	7_1_1	993_2_29	718_3_1	1150_3_300	1491_2_1	914_2_1	268_2_1	1395_2_197	1020_3_1	2999_1_47	1829_2_12	3246_2_15	2144_2_67	531_2_20	370_2_124	922_2_257	295_1_57	924_2_1	1087_12_76	590_2_1	708_1_12	316_2_136	2777_2_87	1920_2_1	518_2_1	145_2_1	275_01_131	278_2_39	279_2_77	793_2_41	2545_2_55
216_2_44	214_23_1	1141_12_117	662_2_112	219_2_12	132_2_1	130_03_40	492_2_81	2326_1_89	1835_2_33	2480_05_75	1820_2_43	402_2_166	401_1_42	1674_2_26	283_2_42	282_02_26	816_02_181	2910_2_228	7_1_1	993_2_27	718_3_1	1150_3_278	1491_2_1	914_2_1	268_2_1	1395_2_240	1020_3_1	2999_1_59	1829_2_15	3246_2_11	2144_2_61	531_2_18	370_2_142	922_2_253	295_1_56	924_2_1	1087_12_66	590_2_1	708_1_3	316_2_139	2777_2_96	1920_2_1	518_2_1	145_2_1	275_01_131	278_2_40	279_2_83	793_2_51	2545_2_58
216_2_45	214_23_1	1141_12_115	662_2_96	219_2_14	132_2_1	130_03_73	492_2_95	2326_1_85	1835_2_36	2480_05_80	1820_2_45	402_2_162	401_1_35	1674_2_22	283_2_43	282_02_23	816_02_215	2910_2_219	7_1_1	993_2_30	718_3_1	1150_3_280	1491_2_1	914_2_1	268_2_1	1395_2_247	1020_3_1	2999_1_51	1829_2_8	3246_2_14	2144_2_54	531_2_25	370_2_146	922_2_250	295_1_64	924_2_1	1087_12_71	590_2_1	708_1_6	316_2_141	2777_2_95	1920_2_1	518_2_1	145_2_1	275_01_148	278_2_34	279_2_70	793_2_38	2545_2_38
216_2_49	214_23_1	1141_12_127	662_2_103	219_2_12	132_2_1	130_03_91	492_2_87	2326_1_89	1835_2_31	2480_05_96	1820_2_30	402_2_129	401_1_40	1674_2_23	283_2_42	282_02_29	816_02_199	2910_2_181	7_1_1	993_2_25	718_3_1	1150_3_282	1491_2_1	914_2_1	268_2_1	1395_2_240	1020_3_1	2999_1_50	1829_2_15	3246_2_12	2144_2_54	531_2_25	370_2_138	922_2_259	295_1_66	924_2_1	1087_12_65	590_2_1	708_1_3	316_2_125	2777_2_88	1920_2_1	518_2_1	145_2_1	275_01_165	278_2_29	279_2_76	793_2_42	2545_2_50
216_2_58	214_23_1	1141_12_128	662_2_105	219_2_15	132_2_1	130_03_94	492_2_91	2326_1_99	1835_2_24	2480_05_84	1820_2_31	402_2_119	401_1_28	1674_2_22	283_2_44	282_02_35	816_02_213	2910_2_197	7_1_1	993_2_32	718_3_1	1150_3_295	1491_2_1	914_2_1	268_2_1	1395_2_246	1020_3_1	2999_1_45	1829_2_15	3246_2_11	2144_2_49	531_2_27	370_2_129	922_2_274	295_1_63	924_2_1	1087_12_78	590_2_1	708_1_3	316_2_114	2777_2_80	1920_2_1	518_2_1	145_2_1	275_01_181	278_2_25	2825_2_143	793_2_46	2545_2_37
216_2_64	214_23_1	1141_12_156	662_2_93	219_2_12	132_2_1	130_03_138	492_2_92	3246_2_10	2326_1_107	1835_2_24	2480_05_89	402_2_117	401_1_29	1674_2_27	283_2_48	282_02_38	816_02_244	2910_2_179	7_1_1	993_2_39	718_3_1	1150_3_314	1491_2_1	914_2_1	268_2_1	1395_2_235	1020_3_1	2999_1_43	1829_2_13	1820_2_31	2144_2_52	531_2_25	370_2_119	922_2_283	295_1_55	924_2_1	1087_12_78	590_2_1	708_1_2	316_2_88	2777_2_91	1920_2_1	518_2_1	145_2_1	275_01_196	278_2_19	2825_2_138	793_2_50	2545_2_32
216_2_78	214_23_1	1141_12_151	662_2_104	219_2_10	132_2_1	130_03_169	492_2_85	3246_2_12	2326_1_121	1835_2_26	2480_05_80	402_2_131	401_1_15	1674_2_19	283_2_36	282_02_45	816_02_229	2910_2_175	7_1_1	993_2_46	718_3_1	1150_3_322	1491_2_1	914_2_1	268_2_1	1395_2_237	1020_3_1	2999_1_40	1829_2_12	1820_2_50	2144_2_48	531_2_42	370_2_131	922_2_284	295_1_65	924_2_1	1087_12_89	590_2_1	708_1_5	316_2_79	2777_2_99	1920_2_1	518_2_1	145_2_1	275_01_169	278_2_18	2825_2_136	793_2_46	2545_2_28
216_2_85	214_23_1	1141_12_152	662_2_96	219_2_11	132_2_1	130_03_202	492_2_68	3246_2_10	2326_1_111	1835_2_25	2480_05_65	402_2_129	401_1_19	1674_2_19	283_2_29	282_02_46	816_02_241	2910_2_173	7_1_1	993_2_53	718_3_1	1150_3_314	1491_2_1	914_2_1	268_2_1	1395_2_253	1020_3_1	2999_1_45	1829_2_11	1820_2_45	2144_2_56	531_2_41	370_2_111	922_2_313	295_1_72	924_2_1	1087_12_98	590_2_1	708_1_4	316_2_72	2777_2_104	1920_2_1	518_2_1	145_2_1	275_01_142	278_2_22	2825_2_132	793_2_53	2545_2_37
216_2_85	214_23_1	1141_12_153	662_2_120	219_2_10	132_2_1	130_03_232	492_2_74	3246_2_12	2326_1_104	1835_2_26	2480_05_59	402_2_168	401_1_11	1674_2_13	283_2_35	282_02_59	816_02_257	2910_2_174	7_1_1	993_2_63	718_3_1	1150_3_289	1491_2_1	914_2_1	268_2_1	1395_2_246	1020_3_1	2999_1_33	1829_2_8	1820_2_55	2144_2_42	531_2_46	370_2_101	922_2_327	295_1_83	924_2_1	1087_12_84	590_2_1	708_1_6	316_2_58	2777_2_102	1920_2_1	518_2_1	145_2_1	275_01_132	278_2_21	2825_2_143	793_2_40	2545_2_29
216_2_75	214_23_1	1141_12_124	662_2_137	219_2_12	132_2_1	130_03_220	492_2_81	3246_2_8	2326_1_85	1835_2_24	2480_05_65	402_2_172	401_1_14	1674_2_10	283_2_35	282_02_52	816_02_267	2910_2_170	7_1_1	993_2_55	718_3_1	1150_3_299	1491_2_1	914_2_1	268_2_1	1395_2_229	1020_3_1	2999_1_39	1829_2_6	1820_2_34	2144_2_43	531_2_48	370_2_97	922_2_378	295_1_89	924_2_1	1087_12_74	590_2_1	708_1_9	316_2_62	2777_2_106	1920_2_1	518_2_1	145_2_1	275_01_125	278_2_18	2825_2_137	793_2_44	2545_2_31
216_2_57	214_23_1	1141_12_122	662_2_155	219_2_11	132_2_1	130_03_220	492_2_79	3246_2_10	2326_1_90	1835_2_20	2480_05_68	402_2_182	401_1_15	1674_2_10	283_2_38	282_02_63	816_02_243	2910_2_172	7_1_1	993_2_56	718_3_1	1150_3_292	1491_2_1	914_2_1	268_2_1	1395_2_241	1020_3_1	2999_1_34	1829_2_3	1820_2_42	2144_2_29	531_2_41	370_2_106	922_2_381	295_1_88	924_2_1	1087_12_80	590_2_1	708_1_11	316_2_61	2777_2_100	1920_2_1	518_2_1	145_2_1	275_01_120	278_2_11	2825_2_135	793_2_46	2545_2_27
216_2_43	214_23_1	1141_12_113	662_2_139	219_2_7	132_2_1	130_03_250	492_2_79	3246_2_8	2326_1_85	1835_2_14	2480_05_63	402_2_186	401_1_19	1674_2_13	283_2_33	282_02_62	816_02_261	2910_2_178	7_1_1	993_2_54	718_3_1	1150_3_291	1491_2_1	914_2_1	268_2_1	1395_2_250	1020_3_1	2999_1_34	1829_2_4	1820_2_30	2144_2_37	531_2_41	370_2_110	922_2_386	295_1_91	924_2_1	1087_12_74	590_2_1	708_1_14	316_2_50	2777_2_94	1920_2_1	518_2_1	145_2_1	275_01_95	278_2_18	2825_2_140	793_2_49	2545_2_16
216_2_43	214_23_1	1141_12_107	662_2_162	219_2_3	132_2_1	130_03_264	492_2_86	2326_1_110	1835_2_17	2480_05_61	1820_2_36	402_2_187	401_1_11	1674_2_8	283_2_34	282_02_53	816_02_266	2910_2_181	7_1_1	993_2_46	718_3_1	1150_3_273	1491_2_1	914_2_1	268_2_1	1395_2_246	1020_3_1	2999_1_35	1829_2_5	3246_2_14	2144_2_30	531_2_26	370_2_92	922_2_379	295_1_92	924_2_1	1087_12_90	590_2_1	708_1_16	316_2_46	2777_2_90	1920_2_1	518_2_1	145_2_1	275_01_88	278_2_15	2825_2_144	793_2_52	2545_2_10
216_2_33	214_23_1	1141_12_116	662_2_142	219_2_6	132_2_1	130_03_222	492_2_95	2326_1_80	1835_2_17	2480_05_59	1820_2_33	402_2_193	401_1_7	1674_2_7	283_2_24	282_02_50	816_02_295	2910_2_193	7_1_1	993_2_35	718_3_1	1150_3_272	1491_2_1	914_2_1	268_2_1	1395_2_231	1020_3_1	2999_1_30	1829_2_3	3246_2_11	2144_2_38	531_2_33	370_2_89	922_2_386	295_1_80	924_2_1	1087_12_78	590_2_1	708_1_21	316_2_57	2777_2_106	1920_2_1	518_2_1	145_2_1	275_01_82	278_2_10	2825_2_157	793_2_50	2545_2_14
216_2_36	214_23_1	1141_12_122	662_2_147	219_2_5	132_2_1	130_03_195	492_2_107	2326_1_92	1835_2_17	2480_05_50	1820_2_28	402_2_206	401_1_7	1674_2_5	283_2_15	282_02_52	816_02_313	2910_2_216	7_1_1	993_2_33	718_3_1	1150_3_262	1491_2_1	914_2_1	268_2_1	1395_2_218	1020_3_1	2999_1_26	1829_2_5	3246_2_14	2144_2_35	531_2_32	370_2_97	922_2_392	295_1_78	924_2_1	1087_12_70	590_2_1	708_1_16	316_2_52	2777_2_84	1920_2_1	518_2_1	145_2_1	275_01_87	278_2_7	2825_2_171	793_2_45	2545_2_11
216_2_37	214_23_1	1141_12_109	662_2_151	219_2_5	132_2_1	130_03_163	492_2_96	2326_1_95	1835_2_17	2480_05_73	1820_2_26	402_2_213	401_1_7	1674_2_7	283_2_12	282_02_59	816_02_354	2910_2_226	7_1_1	993_2_31	718_3_1	1150_3_262	1491_2_1	914_2_1	268_2_1	1395_2_221	1020_3_1	2999_1_25	1829_2_7	3246_2_9	2144_2_35	531_2_35	370_2_91	922_2_404	295_1_62	924_2_1	1087_12_75	590_2_1	708_1_16	316_2_57	2777_2_110	1920_2_1	518_2_1	145_2_1	275_01_71	278_2_8	2825_2_190	793_2_42	2545_2_13
216_2_31	214_23_1	1141_12_113	662_2_159	219_2_5	132_2_1	130_03_125	492_2_86	2326_1_110	1835_2_21	2480_05_86	1820_2_29	402_2_187	401_1_6	1674_2_8	283_2_16	282_02_51	816_02_367	2910_2_252	7_1_1	993_2_39	718_3_1	1150_3_256	1491_2_1	914_2_1	268_2_1	1395_2_202	1020_3_1	2999_1_37	1829_2_6	3246_2_11	2144_2_44	531_2_38	370_2_90	922_2_378	295_1_57	924_2_1	1087_12_63	590_2_1	708_1_9	316_2_54	2777_2_122	1920_2_1	518_2_1	145_2_1	275_01_60	278_2_2	2825_2_176	793_2_37	2545_2_13
216_2_26	214_23_1	1141_12_111	662_2_151	219_2_7	132_2_1	130_03_129	492_2_78	3246_2_10	2326_1_109	1835_2_15	2480_05_90	402_2_203	401_1_5	1674_2_10	283_2_16	282_02_55	816_02_381	2910_2_232	7_1_1	993_2_27	718_3_1	1150_3_247	1491_2_1	914_2_1	268_2_1	1395_2_178	1020_3_1	2999_1_36	1829_2_5	1820_2_27	2144_2_46	531_2_42	370_2_105	922_2_382	295_1_59	924_2_1	1087_12_59	590_2_1	708_1_7	316_2_60	2777_2_116	1920_2_1	518_2_1	145_2_1	275_01_63	278_2_3	2825_2_190	793_2_40	2545_2_15
216_2_28	214_23_1	1141_12_110	662_2_173	219_2_6	132_2_1	130_03_137	492_2_83	2326_1_117	1835_2_9	914_2_1	2480_05_84	1820_2_26	402_2_198	401_1_4	1674_2_15	283_2_25	282_02_43	816_02_381	2910_2_234	7_1_1	993_2_21	718_3_1	1150_3_256	1491_2_1	367_01_206	268_2_1	1395_2_173	1020_3_1	2999_1_36	1829_2_3	3246_2_7	2144_2_37	531_2_48	370_2_108	922_2_382	295_1_53	924_2_1	1087_12_64	590_2_1	708_1_6	316_2_70	2777_2_94	1920_2_1	518_2_1	145_2_1	275_01_75	278_2_2	2825_2_199	793_2_37
216_2_31	214_23_1	1141_12_113	662_2_147	219_2_7	132_2_1	130_03_142	492_2_81	3246_2_3	2326_1_115	1835_2_8	914_2_1	2480_05_91	402_2_209	401_1_3	1674_2_11	283_2_19	282_02_55	816_02_413	2910_2_229	7_1_1	993_2_16	718_3_1	1150_3_238	1491_2_1	367_01_237	268_2_1	1395_2_164	1020_3_1	2999_1_31	1829_2_2	1820_2_25	2144_2_43	531_2_49	370_2_138	922_2_380	295_1_47	924_2_1	1087_12_70	590_2_1	708_1_9	316_2_75	2777_2_72	1920_2_1	518_2_1	145_2_1	275_01_80	278_2_1	2825_2_200	793_2_46
216_2_22	214_23_1	1141_12_113	662_2_181	219_2_5	132_2_1	130_03_167	492_2_98	3246_2_4	2326_1_112	1835_2_11	914_2_1	2480_05_88	402_2_185	401_1_6	1674_2_12	283_2_18	282_02_36	816_02_356	2910_2_224	7_1_1	993_2_13	718_3_1	1150_3_257	1491_2_1	367_01_261	268_2_1	1395_2_149	1020_3_1	2999_1_34	1829_2_2	1820_2_22	2144_2_55	531_2_61	370_2_137	922_2_348	295_1_65	924_2_1	1087_12_80	590_2_1	708_1_12	316_2_59	2777_2_63	1920_2_1	518_2_1	145_2_1	275_01_80	278_2_1	2825_2_200	793_2_41
216_2_23	214_23_1	1141_12_109	662_2_178	219_2_7	132_2_1	130_03_187	492_2_94	3246_2_5	2326_1_99	1835_2_16	914_2_1	2480_05_83	402_2_190	401_1_5	1674_2_11	283_2_9	282_02_56	816_02_310	2910_2_203	7_1_1	993_2_16	718_3_1	1150_3_249	1491_2_1	367_01_251	268_2_1	1395_2_182	1020_3_1	2999_1_26	1829_2_2	1820_2_28	2144_2_50	531_2_52	370_2_148	922_2_349	295_1_68	924_2_1	1087_12_97	590_2_1	708_1_17	316_2_49	2777_2_69	1920_2_1	518_2_1	145_2_1	275_01_97	278_2_1	2825_2_231	793_2_50
216_2_24	214_23_1	1141_12_125	662_2_198	219_2_5	132_2_1	130_03_198	492_2_93	2326_1_87	1835_2_19	914_2_1	2480_05_81	1820_2_29	402_2_200	401_1_2	1674_2_7	283_2_16	282_02_40	816_02_268	2910_2_210	7_1_1	993_2_19	718_3_1	1150_3_255	1491_2_1	367_01_238	268_2_1	1395_2_174	1020_3_1	2999_1_31	1829_2_1	3246_2_7	2144_2_60	531_2_47	370_2_176	922_2_297	295_1_71	924_2_1	1087_12_112	590_2_1	708_1_12	316_2_45	2777_2_66	1920_2_1	518_2_1	145_2_1	275_01_106	278_2_1	2825_2_232	793_2_41
216_2_30	214_23_1	1141_12_130	662_2_198	219_2_10	132_2_1	130_03_179	492_2_98	2326_1_75	1835_2_19	914_2_1	2480_05_60	1820_2_31	402_2_192	1674_2_4	283_2_16	282_02_47	816_02_247	2910_2_225	7_1_1	993_2_25	718_3_1	1150_3_253	1491_2_1	367_01_199	268_2_1	1395_2_187	1020_3_1	2999_1_34	3246_2_9	2144_2_52	531_2_46	370_2_182	922_2_298	295_1_72	924_2_1	1087_12_122	590_2_1	708_1_17	316_2_43	2777_2_80	1920_2_1	518_2_1	145_2_1	275_01_150	278_2_1	2825_2_238	793_2_41	2545_2_5	3024_2_49
216_2_24	214_23_1	1141_12_142	662_2_199	219_2_8	132_2_1	130_03_172	492_2_90	2326_1_73	1835_2_26	914_2_1	2480_05_62	1820_2_28	402_2_194	1674_2_6	283_2_22	282_02_44	816_02_264	2910_2_228	7_1_1	993_2_18	718_3_1	1150_3_260	1491_2_1	367_01_177	268_2_1	1395_2_190	1020_3_1	2999_1_39	3246_2_9	2144_2_58	531_2_46	370_2_182	922_2_252	295_1_81	924_2_1	1087_12_127	590_2_1	708_1_11	316_2_55	2777_2_82	1920_2_1	518_2_1	145_2_1	275_01_178	278_2_1	2825_2_220	793_2_36	2545_2_7	3024_2_50
216_2_33	214_23_1	1141_12_147	662_2_189	219_2_3	132_2_1	130_03_167	492_2_78	2326_1_68	1835_2_21	914_2_1	2480_05_62	1820_2_25	402_2_199	1674_2_9	283_2_22	282_02_45	816_02_254	2910_2_226	7_1_1	993_2_16	718_3_1	1150_3_254	1491_2_1	367_01_152	268_2_1	1395_2_201	1020_3_1	2999_1_41	3246_2_16	2144_2_44	531_2_39	370_2_194	922_2_286	295_1_82	924_2_1	1087_12_128	590_2_1	708_1_8	316_2_49	2777_2_86	1920_2_1	518_2_1	145_2_1	275_01_199	278_2_1	2825_2_222	793_2_34	2545_2_11	3024_2_46
216_2_35	214_23_1	1141_12_138	662_2_180	219_2_2	132_2_1	130_03_164	492_2_70	2326_1_67	1835_2_27	914_2_1	2480_05_52	1820_2_24	402_2_221	1674_2_15	283_2_25	282_02_46	816_02_264	2910_2_237	7_1_1	993_2_18	718_3_1	1150_3_258	1491_2_1	367_01_127	268_2_1	1395_2_159	1020_3_1	2999_1_43	3246_2_17	2144_2_44	531_2_30	370_2_175	922_2_286	295_1_78	924_2_1	1087_12_141	590_2_1	708_1_5	316_2_62	2777_2_99	1920_2_1	518_2_1	145_2_1	275_01_162	278_2_1	2825_2_203	793_2_36	2545_2_3	3024_2_59
216_2_34	214_23_1	1141_12_137	662_2_184	219_2_2	132_2_1	130_03_133	492_2_65	2326_1_53	1835_2_24	914_2_1	2480_05_46	1820_2_26	402_2_238	1674_2_9	283_2_28	282_02_49	816_02_230	2910_2_245	7_1_1	993_2_14	718_3_1	1150_3_249	1491_2_1	367_01_118	268_2_1	1395_2_161	1020_3_1	2999_1_50	3246_2_16	2144_2_46	531_2_28	370_2_203	922_2_287	295_1_79	924_2_1	1087_12_142	590_2_1	708_1_2	316_2_75	2777_2_96	1920_2_1	518_2_1	145_2_1	275_01_139	278_2_1	2825_2_206	793_2_35	2545_2_3	3024_2_58
216_2_35	214_23_1	1141_12_143	662_2_172	219_2_1	132_2_1	130_03_123	492_2_78	2326_1_49	1835_2_31	914_2_1	2480_05_47	1820_2_24	402_2_221	1674_2_9	283_2_32	282_02_50	816_02_275	2910_2_241	7_1_1	993_2_14	718_3_1	1150_3_247	1491_2_1	367_01_110	268_2_1	1395_2_127	1020_3_1	2999_1_62	3246_2_8	2144_2_44	531_2_22	370_2_187	922_2_300	295_1_75	924_2_1	1087_12_173	590_2_1	708_1_3	316_2_77	2777_2_97	1920_2_1	518_2_1	145_2_1	275_01_85	278_2_1	2825_2_185	793_2_35	3024_2_60	429_2_1
216_2_33	214_23_1	1141_12_142	662_2_181	132_2_1	130_03_108	492_2_71	2326_1_43	1835_2_27	914_2_1	2480_05_47	1820_2_21	402_2_227	1674_2_7	283_2_27	282_02_64	816_02_342	2910_2_224	7_1_1	993_2_17	718_3_1	1150_3_249	1491_2_1	367_01_93	268_2_1	1395_2_142	1020_3_1	2999_1_69	3246_2_8	2144_2_40	531_2_18	370_2_198	922_2_311	295_1_92	924_2_1	1087_12_179	590_2_1	708_1_2	316_2_81	2777_2_91	1920_2_1	145_2_1	275_01_105	278_2_1	2825_2_198	793_2_35	3024_2_50	429_2_1	254_2_1	368_2_1
216_2_25	214_23_1	1141_12_122	662_2_182	132_2_1	130_03_123	492_2_80	2326_1_38	1835_2_29	2480_05_58	1820_2_11	402_2_246	1674_2_10	283_2_27	282_02_60	816_02_370	2910_2_221	7_1_1	993_2_24	718_3_1	1150_3_254	1491_2_1	914_2_1	268_2_1	1395_2_125	1020_3_1	2999_1_64	3246_2_11	2144_2_42	531_2_18	370_2_179	922_2_316	295_1_92	924_2_1	1087_12_198	590_2_1	708_1_2	316_2_96	2777_2_93	1920_2_1	145_2_1	275_01_87	278_2_1	2825_2_191	793_2_34	3024_2_54	429_2_1	254_2_1	368_2_1	367_01_68
216_2_21	214_23_1	1141_12_118	662_2_168	132_2_1	130_03_131	492_2_89	2326_1_42	1835_2_22	2480_05_60	1820_2_12	402_2_226	1674_2_10	283_2_17	282_02_69	816_02_394	2910_2_223	7_1_1	993_2_22	718_3_1	1150_3_255	1491_2_1	914_2_1	268_2_1	1395_2_132	1020_3_1	2999_1_62	3246_2_12	2144_2_36	298_01_52	370_2_178	922_2_353	295_1_104	924_2_1	1087_12_192	590_2_1	316_2_90	2777_2_97	1920_2_1	145_2_1	275_01_91	278_2_1	2825_2_211	793_2_33	3024_2_62	429_2_1	254_2_1	368_2_1	367_01_72	2260_2_74
216_2_15	214_23_1	1141_12_107	662_2_145	132_2_1	130_03_141	492_2_79	2326_1_44	1835_2_12	2480_05_80	1820_2_12	402_2_234	1674_2_14	283_2_23	282_02_62	816_02_416	2910_2_211	7_1_1	993_2_26	718_3_1	1150_3_243	1491_2_1	914_2_1	268_2_1	1395_2_143	1020_3_1	2999_1_60	3246_2_13	2144_2_41	298_01_57	370_2_149	922_2_346	295_1_98	924_2_1	1087_12_206	590_2_1	316_2_113	2777_2_110	1920_2_1	145_2_1	275_01_90	278_2_1	2825_2_223	793_2_37	3024_2_78	429_2_1	254_2_1	368_2_1	367_01_53	2260_2_72
216_2_20	214_23_1	1141_12_112	662_2_168	132_2_1	130_03_154	492_2_91	2326_1_45	1835_2_13	2480_05_73	1820_2_9	402_2_237	1674_2_12	283_2_15	282_02_58	816_02_455	2910_2_218	7_1_1	993_2_34	718_3_1	1150_3_246	1491_2_1	914_2_1	268_2_1	1395_2_156	1020_3_1	2999_1_51	3246_2_15	2144_2_34	298_01_64	370_2_155	922_2_361	295_1_111	924_2_1	1087_12_204	590_2_1	316_2_106	2777_2_95	1920_2_1	145_2_1	275_01_88	278_2_1	2825_2_224	793_2_33	3024_2_90	429_2_1	254_2_1	368_2_1	367_01_57	2260_2_70
216_2_21	214_23_1	1141_12_105	662_2_149	132_2_1	130_03_171	492_2_110	2326_1_43	1835_2_16	2480_05_75	1820_2_6	402_2_245	1674_2_12	283_2_14	282_02_56	816_02_471	2910_2_223	7_1_1	993_2_30	718_3_1	1150_3_263	1491_2_1	914_2_1	268_2_1	1395_2_138	1020_3_1	2999_1_55	3246_2_16	2144_2_39	298_01_71	370_2_143	922_2_334	295_1_101	924_2_1	1087_12_203	590_2_1	316_2_112	2777_2_114	1920_2_1	145_2_1	275_01_97	278_2_1	2825_2_239	793_2_23	3024_2_93	429_2_1	254_2_1	368_2_1	367_01_41	2260_2_82
216_2_23	214_23_1	1141_12_85	662_2_153	132_2_1	130_03_174	492_2_109	2326_1_42	1835_2_16	2480_05_72	1820_2_7	402_2_226	1674_2_16	283_2_16	282_02_59	816_02_459	2910_2_227	7_1_1	993_2_30	718_3_1	1150_3_269	1491_2_1	914_2_1	268_2_1	1395_2_163	1020_3_1	2999_1_43	3246_2_12	2144_2_36	298_01_74	370_2_138	922_2_352	295_1_100	924_2_1	1087_12_209	590_2_1	316_2_119	2777_2_90	1920_2_1	145_2_1	275_01_128	278_2_1	2825_2_243	793_2_26	3024_2_99	429_2_1	254_2_1	368_2_1	367_01_32	2260_2_97
216_2_15	214_23_1	1141_12_75	662_2_143	132_2_1	130_03_170	492_2_101	2326_1_46	1835_2_25	2480_05_65	1820_2_7	402_2_245	1674_2_21	283_2_11	282_02_49	816_02_457	2910_2_222	7_1_1	993_2_30	718_3_1	1150_3_288	1491_2_1	914_2_1	268_2_1	1395_2_168	1020_3_1	2999_1_45	3246_2_12	2144_2_43	298_01_76	370_2_137	922_2_348	295_1_82	924_2_1	1087_12_204	590_2_1	316_2_112	2777_2_99	1920_2_1	145_2_1	275_01_142	278_2_1	2825_2_246	793_2_18	3024_2_101	429_2_1	254_2_1	368_2_1	367_01_47	2260_2_101
216_2_21	214_23_1	1141_12_83	662_2_160	132_2_1	130_03_182	492_2_109	2326_1_50	1835_2_24	2480_05_62	1820_2_4	402_2_226	1674_2_22	283_2_12	282_02_55	816_02_438	2910_2_233	7_1_1	993_2_26	718_3_1	1150_3_284	1491_2_1	914_2_1	268_2_1	1395_2_180	1020_3_1	2999_1_51	3246_2_14	2144_2_44	298_01_95	370_2_135	922_2_366	295_1_96	924_2_1	1087_12_182	590_2_1	316_2_107	2777_2_88	1920_2_1	145_2_1	275_01_146	278_2_1	2825_2_248	793_2_25	3024_2_99	429_2_1	254_2_1	368_2_1	367_01_47	2260_2_102
216_2_19	214_23_1	1141_12_78	662_2_140	132_2_1	130_03_166	492_2_90	2326_1_52	1835_2_22	2480_05_42	1820_2_3	402_2_227	1674_2_14	283_2_10	282_02_45	816_02_433	2910_2_231	7_1_1	993_2_43	718_3_1	1150_3_289	1491_2_1	914_2_1	268_2_1	1395_2_182	1020_3_1	2999_1_38	3246_2_9	2144_2_52	298_01_106	370_2_121	922_2_370	295_1_90	924_2_1	1087_12_186	590_2_1	316_2_124	2777_2_108	1920_2_1	145_2_1	275_01_149	278_2_1	2825_2_253	793_2_24	3024_2_102	429_2_1	254_2_1	368_2_1	367_01_55	2260_2_116
216_2_22	214_23_1	1141_12_81	662_2_165	132_2_1	130_03_166	492_2_75	2326_1_60	1835_2_21	2480_05_37	1820_2_1	402_2_239	1674_2_20	283_2_8	282_02_47	816_02_462	2910_2_210	7_1_1	993_2_44	718_3_1	1150_3_282	1491_2_1	914_2_1	268_2_1	1395_2_198	1020_3_1	2999_1_39	3246_2_12	2144_2_42	298_01_113	370_2_124	922_2_388	295_1_93	924_2_1	1087_12_149	590_2_1	316_2_123	2777_2_106	1920_2_1	145_2_1	275_01_152	278_2_1	2825_2_257	793_2_22	3024_2_89	429_2_1	254_2_1	368_2_1	367_01_74	2260_2_105
216_2_23	214_23_1	1141_12_83	662_2_147	132_2_1	130_03_174	492_2_80	2326_1_61	1835_2_22	2480_05_27	1820_2_1	402_2_236	1674_2_18	283_2_8	282_02_58	816_02_435	2910_2_197	7_1_1	993_2_44	718_3_1	1150_3_259	1491_2_1	914_2_1	1395_2_197	1020_3_1	2999_1_44	3246_2_14	2144_2_55	298_01_102	370_2_118	922_2_368	295_1_89	924_2_1	1087_12_188	590_2_1	316_2_118	2777_2_118	1920_2_1	145_2_1	275_01_156	278_2_1	279_2_1	793_2_20	3024_2_110	429_2_1	254_2_1	368_2_1	367_01_65	2260_2_102	309_1_1
216_2_23	214_23_1	1141_12_104	662_2_173	132_2_1	130_03_216	492_2_106	2326_1_66	1835_2_15	2480_05_14	1820_2_2	402_2_219	1674_2_27	283_2_9	282_02_60	816_02_435	2910_2_198	7_1_1	993_2_42	718_3_1	1150_3_244	1491_2_1	914_2_1	1395_2_180	1020_3_1	2999_1_47	3246_2_16	2144_2_42	298_01_99	370_2_134	922_2_393	295_1_101	924_2_1	1087_12_142	590_2_1	316_2_129	2777_2_114	1920_2_1	145_2_1	275_01_174	278_2_1	279_2_1	793_2_24	3024_2_102	429_2_1	254_2_1	368_2_1	367_01_69	2260_2_103	309_1_1
216_2_18	214_23_1	1141_12_104	662_2_151	132_2_1	130_03_220	492_2_100	2326_1_65	1835_2_13	2480_05_4	1820_2_2	402_2_230	1674_2_28	283_2_8	282_02_44	816_02_430	2910_2_231	7_1_1	993_2_38	718_3_1	1150_3_237	1491_2_1	914_2_1	1395_2_193	1020_3_1	2999_1_59	3246_2_13	2144_2_42	298_01_103	370_2_127	922_2_406	295_1_104	924_2_1	1087_12_147	590_2_1	316_2_139	2777_2_124	1920_2_1	145_2_1	275_01_157	278_2_1	279_2_1	793_2_26	3024_2_109	429_2_1	254_2_1	368_2_1	367_01_82	2260_2_105	309_1_1
216_2_15	1141_12_136	662_2_171	132_2_1	130_03_171	492_2_107	2326_1_50	1835_2_16	2480_05_7	1820_2_2	402_2_212	1674_2_28	283_2_8	282_02_53	816_02_401	2910_2_226	7_1_1	993_2_33	718_3_1	1150_3_249	1491_2_1	914_2_1	1395_2_191	1020_3_1	2999_1_57	3246_2_13	2144_2_37	298_01_124	370_2_122	922_2_426	295_1_102	924_2_1	1087_12_139	590_2_1	316_2_148	2777_2_117	1920_2_1	145_2_1	275_01_149	278_2_1	279_2_1	793_2_46	3024_2_125	429_2_1	254_2_1	368_2_1	367_01_74	2260_2_86	309_1_1	531_2_5
216_2_17	1141_12_124	662_2_176	132_2_1	130_03_121	492_2_100	2326_1_49	1835_2_15	2480_05_15	1820_2_3	402_2_209	1674_2_25	283_2_7	282_02_48	816_02_392	2910_2_260	7_1_1	993_2_24	718_3_1	1150_3_237	1491_2_1	914_2_1	1395_2_190	1020_3_1	2999_1_59	3246_2_16	2144_2_33	298_01_121	370_2_120	922_2_417	295_1_101	924_2_1	1087_12_147	590_2_1	316_2_144	2777_2_116	1920_2_1	145_2_1	275_01_145	278_2_1	279_2_1	793_2_42	3024_2_139	429_2_1	254_2_1	368_2_1	367_01_67	2260_2_91	309_1_1	531_2_6
216_2_15	1141_12_136	662_2_209	132_2_1	130_03_108	492_2_90	2326_1_48	1835_2_8	2480_05_21	1820_2_3	402_2_179	1674_2_24	283_2_6	282_02_47	816_02_400	2910_2_275	7_1_1	993_2_24	718_3_1	1150_3_236	1491_2_1	914_2_1	1395_2_180	1020_3_1	2999_1_51	3246_2_21	2144_2_35	298_01_107	370_2_99	922_2_421	295_1_113	924_2_1	1087_12_133	590_2_1	316_2_175	2777_2_128	1920_2_1	145_2_1	275_01_133	278_2_1	279_2_1	793_2_52	3024_2_125	429_2_1	254_2_1	368_2_1	367_01_50	2260_2_80	309_1_1	531_2_8
216_2_16	1141_12_124	662_2_187	132_2_1	130_03_112	492_2_82	2326_1_61	1835_2_11	2480_05_21	1820_2_4	402_2_188	1674_2_22	283_2_2	282_02_51	816_02_359	2910_2_265	7_1_1	993_2_16	718_3_1	1150_3_206	1491_2_1	914_2_1	1395_2_181	1020_3_1	2999_1_49	3246_2_17	2144_2_40	298_01_98	370_2_102	294_2_1	295_1_111	924_2_1	1087_12_145	590_2_1	316_2_181	2777_2_146	1920_2_1	145_2_1	275_01_132	278_2_1	279_2_1	793_2_45	3024_2_148	429_2_1	254_2_1	368_2_1	367_01_44	2260_2_88	309_1_1	531_2_5
216_2_27	1141_12_138	662_2_201	132_2_1	130_03_124	492_2_94	2326_1_63	1835_2_8	2480_05_19	1820_2_7	402_2_187	1674_2_27	283_2_5	282_02_41	816_02_332	2910_2_243	7_1_1	993_2_12	718_3_1	1150_3_214	1491_2_1	914_2_1	1395_2_203	1020_3_1	2999_1_51	3246_2_10	2144_2_43	298_01_99	370_2_98	294_2_1	295_1_116	924_2_1	1087_12_144	590_2_1	316_2_193	2777_2_144	1920_2_1	145_2_1	275_01_155	278_2_1	279_2_1	793_2_63	3024_2_151	429_2_1	254_2_1	368_2_1	367_01_39	2260_2_76	309_1_1	531_2_6
216_2_29	1141_12_107	662_2_210	132_2_1	130_03_198	492_2_94	2326_1_69	1835_2_4	2480_05_36	1820_2_4	402_2_193	1674_2_27	283_2_4	282_02_39	816_02_317	2910_2_223	7_1_1	993_2_13	718_3_1	1150_3_184	1491_2_1	914_2_1	1395_2_220	1020_3_1	2999_1_46	3246_2_15	2144_2_37	298_01_115	370_2_99	294_2_1	295_1_94	924_2_1	1087_12_129	590_2_1	316_2_171	2777_2_145	1920_2_1	145_2_1	275_01_150	278_2_1	279_2_1	793_2_51	3024_2_144	429_2_1	254_2_1	368_2_1	367_01_35	2260_2_71	309_1_1	531_2_2
216_2_32	1141_12_93	662_2_218	132_2_1	130_03_226	492_2_95	2326_1_71	1835_2_1	2480_05_53	1820_2_7	402_2_215	1674_2_34	283_2_6	282_02_25	816_02_339	2910_2_229	7_1_1	993_2_9	718_3_1	1150_3_205	1491_2_1	914_2_1	1395_2_228	1020_3_1	2999_1_49	3246_2_21	2144_2_30	298_01_112	370_2_91	294_2_1	295_1_98	924_2_1	1087_12_115	590_2_1	316_2_169	2777_2_158	1920_2_1	145_2_1	275_01_127	278_2_1	279_2_1	793_2_62	3024_2_153	429_2_1	254_2_1	368_2_1	367_01_34	2260_2_59	309_1_1	531_2_3
216_2_36	1141_12_100	662_2_205	132_2_1	130_03_223	492_2_82	2326_1_69	1835_2_2	2480_05_62	1820_2_6	402_2_202	1674_2_32	283_2_6	282_02_25	816_02_319	2910_2_225	7_1_1	993_2_6	718_3_1	1150_3_171	1491_2_1	914_2_1	1395_2_227	1020_3_1	2999_1_53	3246_2_12	2144_2_36	298_01_100	370_2_100	294_2_1	295_1_88	924_2_1	1087_12_117	590_2_1	316_2_157	2777_2_171	1920_2_1	145_2_1	275_01_115	278_2_1	279_2_1	793_2_56	3024_2_169	429_2_1	254_2_1	368_2_1	367_01_38	2260_2_60	309_1_1	531_2_6
216_2_35	1141_12_106	662_2_211	132_2_1	130_03_191	492_2_83	2326_1_62	2480_05_53	1820_2_8	402_2_195	1674_2_40	283_2_6	282_02_31	816_02_351	2910_2_228	7_1_1	993_2_9	718_3_1	1150_3_201	1491_2_1	914_2_1	1395_2_252	1020_3_1	2999_1_46	3246_2_10	2144_2_39	298_01_106	370_2_99	294_2_1	295_1_91	924_2_1	1087_12_126	590_2_1	316_2_170	2777_2_156	1920_2_1	145_2_1	275_01_91	278_2_1	279_2_1	793_2_64	3024_2_156	429_2_1	254_2_1	368_2_1	367_01_33	2260_2_51	309_1_1	531_2_10	588_2_1
216_2_38	1141_12_105	662_2_208	132_2_1	130_03_170	492_2_82	2326_1_54	2480_05_46	1820_2_8	402_2_236	1674_2_36	283_2_4	282_02_26	816_02_345	2910_2_252	7_1_1	993_2_10	718_3_1	1150_3_147	1491_2_1	914_2_1	1395_2_264	1020_3_1	2999_1_40	3246_2_12	2144_2_29	298_01_97	370_2_104	294_2_1	295_1_119	924_2_1	1087_12_118	590_2_1	316_2_177	2777_2_161	1920_2_1	145_2_1	275_01_77	278_2_1	279_2_1	793_2_69	3024_2_144	429_2_1	254_2_1	368_2_1	367_01_25	2260_2_57	309_1_1	531_2_10	588_2_1
216_2_40	1141_12_96	662_2_209	132_2_1	130_03_156	492_2_84	2326_1_51	2480_05_36	1820_2_8	402_2_206	1674_2_31	283_2_6	282_02_31	816_02_364	2910_2_267	7_1_1	993_2_11	718_3_1	1150_3_166	1491_2_1	914_2_1	1395_2_270	1020_3_1	2999_1_37	3246_2_8	2144_2_32	298_01_86	370_2_92	294_2_1	295_1_116	924_2_1	1087_12_137	590_2_1	316_2_164	2777_2_150	1920_2_1	145_2_1	275_01_81	278_2_1	279_2_1	793_2_70	3024_2_165	429_2_1	254_2_1	368_2_1	367_01_25	2260_2_58	309_1_1	531_2_10	588_2_1
216_2_35	1141_12_87	662_2_202	132_2_1	130_03_156	492_2_83	2326_1_50	2480_05_29	1820_2_5	402_2_234	1674_2_31	283_2_4	282_02_30	816_02_394	2910_2_255	7_1_1	993_2_10	718_3_1	1150_3_126	1491_2_1	914_2_1	1395_2_302	1020_3_1	2999_1_32	3246_2_11	2144_2_32	298_01_65	370_2_100	294_2_1	295_1_116	924_2_1	1087_12_158	590_2_1	316_2_161	2777_2_165	1920_2_1	145_2_1	275_01_78	278_2_1	279_2_1	793_2_63	3024_2_165	429_2_1	254_2_1	368_2_1	367_01_16	2260_2_51	309_1_1	531_2_13	588_2_1
216_2_35	1141_12_87	662_2_188	132_2_1	130_03_161	492_2_86	2326_1_62	2480_05_31	1820_2_5	402_2_229	1674_2_30	283_2_6	282_02_26	816_02_392	2910_2_275	7_1_1	993_2_10	718_3_1	1150_3_134	1491_2_1	914_2_1	1395_2_287	1020_3_1	2999_1_23	3246_2_9	2144_2_35	298_01_56	370_2_96	294_2_1	295_1_115	924_2_1	1087_12_152	590_2_1	316_2_175	2777_2_148	1920_2_1	145_2_1	275_01_93	278_2_1	279_2_1	793_2_65	3024_2_163	429_2_1	254_2_1	368_2_1	367_01_15	2260_2_57	309_1_1	531_2_11	588_2_1
216_2_37	1141_12_118	662_2_183	132_2_1	130_03_150	492_2_89	2326_1_63	2480_05_29	1820_2_4	402_2_249	1674_2_28	283_2_3	282_02_34	816_02_399	2910_2_263	7_1_1	993_2_8	718_3_1	1150_3_125	1491_2_1	914_2_1	1395_2_308	1020_3_1	2999_1_18	3246_2_4	2144_2_35	298_01_55	370_2_117	294_2_1	295_1_106	924_2_1	1087_12_135	590_2_1	316_2_173	2777_2_159	1920_2_1	145_2_1	275_01_108	278_2_1	279_2_1	793_2_78	3024_2_168	429_2_1	254_2_1	368_2_1	367_01_12	2260_2_62	309_1_1	531_2_16	588_2_1
216_2_33	1141_12_97	662_2_189	132_2_1	130_03_159	492_2_93	2326_1_84	2480_05_26	1820_2_1	402_2_268	1674_2_26	283_2_3	282_02_27	816_02_382	2910_2_235	7_1_1	993_2_5	718_3_1	1150_3_149	1491_2_1	914_2_1	1395_2_274	1020_3_1	2999_1_22	3246_2_5	2144_2_50	298_01_54	370_2_115	294_2_1	295_1_116	924_2_1	1087_12_115	590_2_1	316_2_180	2777_2_155	1920_2_1	145_2_1	275_01_131	278_2_1	279_2_1	793_2_90	3024_2_151	429_2_1	254_2_1	368_2_1	367_01_14	2260_2_57	309_1_1	531_2_18	588_2_1
216_2_41	1141_12_105	662_2_210	132_2_1	130_03_157	492_2_85	2326_1_65	2480_05_46	402_2_245	1674_2_17	282_02_28	816_02_373	2910_2_214	7_1_1	993_2_8	718_3_1	1150_3_132	1491_2_1	914_2_1	1395_2_292	1020_3_1	2999_1_17	3246_2_5	2144_2_37	298_01_53	370_2_128	294_2_1	295_1_114	924_2_1	1087_12_94	590_2_1	316_2_203	2777_2_142	1920_2_1	145_2_1	275_01_140	278_2_1	279_2_1	793_2_97	3024_2_162	429_2_1	254_2_1	368_2_1	367_01_19	2260_2_64	309_1_1	531_2_19	588_2_1	1134_2_331	241_2_1
216_2_43	1141_12_98	662_2_199	132_2_1	130_03_158	492_2_73	2326_1_68	2480_05_53	402_2_250	1674_2_16	282_02_15	816_02_365	2910_2_213	7_1_1	993_2_6	718_3_1	1150_3_138	1491_2_1	914_2_1	1395_2_303	1020_3_1	2999_1_19	3246_2_4	2144_2_40	298_01_53	370_2_105	294_2_1	295_1_104	924_2_1	1087_12_97	590_2_1	316_2_200	2777_2_120	1920_2_1	145_2_1	275_01_154	278_2_1	279_2_1	793_2_92	3024_2_160	429_2_1	254_2_1	368_2_1	367_01_24	2260_2_61	309_1_1	531_2_17	588_2_1	1134_2_316	241_2_1
216_2_46	1141_12_99	662_2_204	132_2_1	130_03_165	492_2_66	2326_1_64	2480_05_55	402_2_239	1674_2_17	282_02_20	816_02_391	2910_2_189	7_1_1	993_2_6	718_3_1	1150_3_135	1491_2_1	914_2_1	1395_2_302	1020_3_1	2999_1_17	3246_2_6	2144_2_43	298_01_40	370_2_102	294_2_1	295_1_108	924_2_1	1087_12_100	590_2_1	316_2_198	2777_2_123	1920_2_1	145_2_1	275_01_133	278_2_1	279_2_1	793_2_88	3024_2_142	429_2_1	254_2_1	368_2_1	367_01_25	2260_2_70	309_1_1	531_2_23	588_2_1	1134_2_292	241_2_1
216_2_35	1141_12_86	662_2_186	132_2_1	130_03_157	492_2_73	2326_1_69	2480_05_54	402_2_265	1674_2_15	282_02_19	816_02_487	2910_2_183	7_1_1	993_2_4	718_3_1	1150_3_137	1491_2_1	914_2_1	1395_2_250	1020_3_1	2999_1_18	3246_2_7	2144_2_37	298_01_32	370_2_96	294_2_1	295_1_135	924_2_1	1087_12_102	590_2_1	316_2_212	2777_2_141	1920_2_1	145_2_1	275_01_135	278_2_1	279_2_1	793_2_69	3024_2_121	429_2_1	254_2_1	368_2_1	367_01_38	2260_2_66	309_1_1	531_2_20	588_2_1	1134_2_299	241_2_1
216_2_35	1141_12_96	662_2_174	132_2_1	130_03_148	492_2_57	2326_1_71	2480_05_62	402_2_271	1674_2_16	282_02_24	816_02_530	2910_2_189	7_1_1	993_2_3	718_3_1	1150_3_142	1491_2_1	914_2_1	1395_2_255	1020_3_1	2999_1_15	3246_2_16	2144_2_34	298_01_26	370_2_115	294_2_1	295_1_117	924_2_1	1087_12_86	590_2_1	316_2_197	2777_2_141	1920_2_1	145_2_1	275_01_130	278_2_1	279_2_1	793_2_94	3024_2_118	429_2_1	254_2_1	368_2_1	367_01_70	2260_2_67	309_1_1	531_2_22	588_2_1	1134_2_295	241_2_1
216_2_50	1141_12_96	662_2_179	132_2_1	130_03_133	492_2_61	2326_1_67	2480_05_52	402_2_266	1674_2_15	282_02_17	816_02_620	2910_2_202	7_1_1	993_2_2	718_3_1	1150_3_138	1491_2_1	914_2_1	1395_2_234	1020_3_1	2999_1_17	3246_2_11	2144_2_31	298_01_31	370_2_115	294_2_1	295_1_115	924_2_1	1087_12_85	590_2_1	316_2_224	2777_2_141	1920_2_1	145_2_1	275_01_148	278_2_1	279_2_1	793_2_86	3024_2_105	429_2_1	254_2_1	368_2_1	367_01_93	2260_2_58	309_1_1	531_2_20	588_2_1	1134_2_272	241_2_1
216_2_49	1141_12_96	662_2_170	132_2_1	130_03_137	492_2_59	2326_1_53	2480_05_55	402_2_261	1674_2_16	282_02_21	816_02_642	2910_2_205	7_1_1	718_3_1	1150_3_156	1491_2_1	914_2_1	1395_2_236	1020_3_1	2999_1_12	3246_2_5	2144_2_34	298_01_29	370_2_138	294_2_1	295_1_111	924_2_1	1087_12_79	590_2_1	316_2_221	2777_2_142	1920_2_1	145_2_1	275_01_159	278_2_1	279_2_1	793_2_96	3024_2_84	429_2_1	254_2_1	368_2_1	367_01_103	2260_2_64	309_1_1	531_2_20	588_2_1	1134_2_277	241_2_1	103_2_1
216_2_45	1141_12_80	662_2_200	132_2_1	130_03_160	492_2_60	2326_1_46	2480_05_50	402_2_249	1674_2_17	282_02_20	816_02_652	2910_2_223	7_1_1	718_3_1	1150_3_134	1491_2_1	914_2_1	1395_2_265	1020_3_1	2999_1_8	3246_2_1	2144_2_24	298_01_41	370_2_121	294_2_1	295_1_116	924_2_1	1087_12_82	590_2_1	316_2_234	2777_2_133	1920_2_1	145_2_1	275_01_151	278_2_1	279_2_1	836_2_345	3024_2_94	429_2_1	254_2_1	368_2_1	367_01_89	2260_2_48	309_1_1	531_2_20	588_2_1	1134_2_267	241_2_1	103_2_1
216_2_42	1141_12_76	662_2_193	132_2_1	130_03_170	492_2_60	2326_1_43	2480_05_61	402_2_252	1674_2_24	282_02_14	816_02_639	2910_2_242	7_1_1	718_3_1	1150_3_109	1491_2_1	914_2_1	1395_2_248	1020_3_1	2999_1_12	2144_2_24	298_01_35	370_2_148	294_2_1	295_1_108	924_2_1	1087_12_71	590_2_1	316_2_215	2777_2_136	1920_2_1	145_2_1	275_01_129	278_2_1	279_2_1	836_2_348	3024_2_103	429_2_1	254_2_1	368_2_1	367_01_75	2260_2_51	309_1_1	531_2_26	588_2_1	1134_2_278	241_2_1	103_2_1	149_2_1
216_2_49	1141_12_81	662_2_221	132_2_1	130_03_184	492_2_61	2326_1_44	2480_05_62	402_2_267	1674_2_20	282_02_13	816_02_640	2910_2_234	7_1_1	718_3_1	1150_3_96	1491_2_1	914_2_1	1395_2_239	1020_3_1	2999_1_9	2144_2_22	298_01_28	370_2_129	294_2_1	295_1_114	924_2_1	1087_12_70	590_2_1	316_2_221	2777_2_145	1920_2_1	145_2_1	275_01_104	278_2_1	279_2_1	836_2_348	3024_2_129	254_2_1	368_2_1	367_01_74	2260_2_37	309_1_1	531_2_20	588_2_1	1134_2_289	241_2_1	103_2_1	922_2_503	21_2_1
216_2_56	1141_12_66	662_2_222	132_2_1	130_03_172	492_2_48	2326_1_44	2480_05_85	402_2_235	1674_2_24	282_02_13	816_02_587	2910_2_233	7_1_1	718_3_1	1150_3_86	1491_2_1	914_2_1	1395_2_237	1020_3_1	2999_1_10	2144_2_25	298_01_36	370_2_130	294_2_1	295_1_104	924_2_1	1087_12_64	590_2_1	316_2_193	2777_2_149	1920_2_1	145_2_1	275_01_87	278_2_1	279_2_1	836_2_343	3024_2_144	254_2_1	368_2_1	367_01_78	2260_2_69	309_1_1	531_2_19	588_2_1	1134_2_298	241_2_1	103_2_1	922_2_519	21_2_1
216_2_52	1141_12_62	662_2_230	132_2_1	130_03_155	492_2_51	2326_1_42	2480_05_97	402_2_252	1674_2_15	282_02_13	816_02_550	2910_2_239	7_1_1	718_3_1	1150_3_83	1491_2_1	914_2_1	1395_2_219	1020_3_1	2999_1_10	2144_2_20	298_01_35	370_2_115	294_2_1	295_1_101	924_2_1	1087_12_72	590_2_1	316_2_178	2777_2_150	1920_2_1	145_2_1	275_01_91	278_2_1	279_2_1	836_2_349	3024_2_174	254_2_1	368_2_1	367_01_80	2260_2_57	309_1_1	531_2_10	588_2_1	1134_2_313	241_2_1	103_2_1	922_2_537	21_2_1
216_2_46	1141_12_57	662_2_227	132_2_1	130_03_137	492_2_42	2326_1_35	2480_05_121	402_2_240	1674_2_16	282_02_12	816_02_495	2910_2_244	7_1_1	718_3_1	1150_3_80	1491_2_1	914_2_1	1395_2_237	1020_3_1	2999_1_6	2144_2_21	298_01_50	370_2_108	294_2_1	295_1_106	924_2_1	1087_12_76	590_2_1	316_2_163	2777_2_140	1920_2_1	145_2_1	275_01_104	278_2_1	279_2_1	836_2_374	3024_2_162	254_2_1	368_2_1	367_01_87	2260_2_65	309_1_1	531_2_17	588_2_1	1134_2_310	241_2_1	103_2_1	922_2_505	21_2_1
216_2_37	1141_12_56	662_2_285	132_2_1	130_03_139	492_2_55	2326_1_32	2480_05_151	402_2_214	1674_2_17	282_02_8	816_02_420	2910_2_252	7_1_1	718_3_1	1150_3_76	1491_2_1	914_2_1	1395_2_233	1020_3_1	2999_1_7	2144_2_29	298_01_64	370_2_111	294_2_1	295_1_106	924_2_1	1087_12_71	590_2_1	316_2_171	2777_2_142	1920_2_1	145_2_1	275_01_113	278_2_1	279_2_1	836_2_377	3024_2_161	254_2_1	368_2_1	367_01_104	2260_2_56	309_1_1	531_2_9	588_2_1	1134_2_325	241_2_1	103_2_1	922_2_497	21_2_1
216_2_42	1141_12_54	662_2_304	132_2_1	130_03_122	492_2_46	2326_1_37	2480_05_174	402_2_188	1674_2_22	282_02_5	816_02_359	2910_2_230	7_1_1	718_3_1	1150_3_62	1491_2_1	914_2_1	1395_2_244	1020_3_1	2999_1_7	2144_2_38	298_01_69	370_2_116	294_2_1	295_1_99	924_2_1	1087_12_86	590_2_1	316_2_190	2777_2_133	1920_2_1	145_2_1	275_01_115	278_2_1	279_2_1	836_2_402	3024_2_164	254_2_1	368_2_1	367_01_98	2260_2_87	309_1_1	531_2_20	588_2_1	1134_2_319	241_2_1	103_2_1	922_2_491	21_2_1
216_2_44	1141_12_54	662_2_327	132_2_1	130_03_112	492_2_52	2326_1_34	2480_05_174	402_2_173	1674_2_25	282_02_10	816_02_335	2910_2_255	7_1_1	718_3_1	1150_3_74	1491_2_1	914_2_1	1395_2_263	1020_3_1	2999_1_6	2144_2_45	298_01_72	370_2_112	294_2_1	295_1_94	924_2_1	1087_12_92	590_2_1	316_2_188	2777_2_123	1920_2_1	145_2_1	275_01_126	278_2_1	279_2_1	836_2_432	3024_2_157	254_2_1	368_2_1	367_01_107	2260_2_73	309_1_1	531_2_24	588_2_1	1134_2_298	241_2_1	103_2_1	922_2_488	21_2_1
216_2_55	1141_12_53	662_2_292	164_02_1	130_03_103	492_2_40	2326_1_38	2480_05_144	402_2_182	1674_2_21	282_02_9	816_02_342	2910_2_279	7_1_1	718_3_1	1150_3_64	1491_2_1	914_2_1	1395_2_285	1020_3_1	2999_1_12	132_2_1	2144_2_41	298_01_73	370_2_99	294_2_1	295_1_102	924_2_1	1087_12_102	590_2_1	316_2_198	2777_2_127	1920_2_1	145_2_1	275_01_144	278_2_1	279_2_1	836_2_459	3024_2_146	254_2_1	368_2_1	367_01_109	2260_2_86	309_1_1	531_2_23	588_2_1	1134_2_283	241_2_1	103_2_1	922_2_510
216_2_43	1141_12_54	662_2_319	164_02_1	130_03_110	492_2_51	2326_1_34	2480_05_125	402_2_194	1674_2_19	282_02_12	816_02_337	2910_2_302	7_1_1	718_3_1	1150_3_87	1491_2_1	914_2_1	1395_2_276	1020_3_1	2999_1_8	132_2_1	2144_2_42	298_01_112	370_2_92	294_2_1	295_1_88	924_2_1	1087_12_110	590_2_1	316_2_189	2777_2_115	1920_2_1	145_2_1	275_01_159	278_2_1	279_2_1	836_2_459	3024_2_146	254_2_1	368_2_1	367_01_115	2260_2_70	309_1_1	531_2_23	588_2_1	1134_2_282	241_2_1	103_2_1	922_2_506
216_2_47	1141_12_54	662_2_310	164_02_1	130_03_102	492_2_49	2326_1_33	2480_05_98	402_2_215	1674_2_18	282_02_10	816_02_321	2910_2_310	7_1_1	718_3_1	1150_3_64	1491_2_1	914_2_1	1395_2_268	1020_3_1	2999_1_5	132_2_1	2144_2_36	298_01_140	370_2_109	294_2_1	295_1_85	924_2_1	1087_12_111	590_2_1	316_2_186	2777_2_112	1920_2_1	145_2_1	275_01_201	278_2_1	279_2_1	836_2_442	3024_2_142	254_2_1	368_2_1	367_01_110	2260_2_80	309_1_1	531_2_30	588_2_1	1134_2_276	241_2_1	103_2_1	922_2_496
216_2_41	1141_12_56	662_2_309	164_02_1	130_03_85	492_2_48	2326_1_38	2480_05_73	402_2_253	1674_2_16	282_02_17	816_02_288	2910_2_303	7_1_1	718_3_1	1150_3_75	1491_2_1	914_2_1	1395_2_276	14_2_1	2999_1_2	132_2_1	2144_2_33	298_01_123	370_2_95	294_2_1	295_1_98	924_2_1	1087_12_117	590_2_1	316_2_192	2777_2_105	1920_2_1	145_2_1	275_01_222	278_2_1	279_2_1	836_2_455	3024_2_184	254_2_1	368_2_1	367_01_109	2260_2_71	309_1_1	531_2_27	588_2_1	1134_2_259	241_2_1	103_2_1	922_2_493
216_2_40	1141_12_59	662_2_305	164_02_1	130_03_70	492_2_57	2326_1_28	2480_05_72	402_2_266	1674_2_22	282_02_12	816_02_253	2910_2_309	7_1_1	718_3_1	1150_3_59	1491_2_1	914_2_1	1395_2_263	14_2_1	2999_1_3	132_2_1	2144_2_33	298_01_97	370_2_99	294_2_1	295_1_101	924_2_1	1087_12_117	590_2_1	316_2_177	2777_2_111	1920_2_1	145_2_1	275_01_281	278_2_1	279_2_1	836_2_443	3024_2_171	254_2_1	368_2_1	367_01_124	2260_2_72	309_1_1	531_2_33	588_2_1	1134_2_272	241_2_1	103_2_1	922_2_508
216_2_35	1141_12_58	662_2_316	164_02_1	130_03_55	492_2_60	2326_1_32	2480_05_59	402_2_282	1674_2_22	282_02_8	816_02_208	2910_2_319	7_1_1	718_3_1	1150_3_85	1491_2_1	914_2_1	1395_2_266	14_2_1	2999_1_5	132_2_1	2144_2_37	298_01_87	370_2_82	294_2_1	295_1_126	924_2_1	1087_12_114	590_2_1	316_2_167	2777_2_109	1920_2_1	145_2_1	275_01_302	278_2_1	279_2_1	836_2_460	3024_2_178	254_2_1	368_2_1	367_01_132	2260_2_67	309_1_1	531_2_32	588_2_1	1134_2_257	241_2_1	103_2_1	922_2_469
216_2_23	1141_12_54	662_2_338	164_02_1	130_03_49	492_2_63	2326_1_28	2480_05_64	402_2_289	1674_2_29	282_02_4	816_02_200	2910_2_306	7_1_1	718_3_1	1150_3_77	1491_2_1	914_2_1	1395_2_274	14_2_1	2999_1_5	132_2_1	2144_2_34	298_01_75	370_2_78	294_2_1	295_1_135	924_2_1	1087_12_121	590_2_1	316_2_174	2777_2_121	1920_2_1	145_2_1	275_01_340	278_2_1	279_2_1	836_2_438	3024_2_164	254_2_1	368_2_1	367_01_161	2260_2_73	309_1_1	531_2_34	588_2_1	1134_2_236	241_2_1	103_2_1	922_2_466
216_2_18	1141_12_53	662_2_348	132_2_1	130_03_58	492_2_67	2326_1_28	2480_05_56	402_2_286	1674_2_30	282_02_8	816_02_194	2910_2_305	7_1_1	718_3_1	1150_3_82	1491_2_1	914_2_1	1395_2_272	14_2_1	91_2_95	2999_1_3	2144_2_26	298_01_71	370_2_59	294_2_1	295_1_149	924_2_1	1087_12_129	590_2_1	316_2_158	2777_2_105	1920_2_1	145_2_1	275_01_341	278_2_1	279_2_1	836_2_472	3024_2_175	254_2_1	368_2_1	367_01_163	2260_2_66	309_1_1	531_2_30	588_2_1	1134_2_202	241_2_1	103_2_1	922_2_466
216_2_14	1141_12_47	662_2_333	132_2_1	130_03_74	492_2_69	2326_1_30	2480_05_64	402_2_289	1674_2_33	282_02_5	816_02_228	2910_2_293	7_1_1	718_3_1	1150_3_74	1491_2_1	914_2_1	1395_2_284	14_2_1	91_2_76	2999_1_4	2144_2_26	298_01_64	370_2_63	294_2_1	295_1_134	924_2_1	1087_12_124	590_2_1	316_2_160	2777_2_120	1920_2_1	145_2_1	275_01_265	278_2_1	279_2_1	836_2_473	3024_2_178	254_2_1	368_2_1	367_01_165	2260_2_78	309_1_1	531_2_40	588_2_1	1134_2_200	241_2_1	103_2_1	922_2_488
216_2_15	1141_12_58	662_2_343	132_2_1	130_03_91	492_2_62	2326_1_33	2480_05_70	402_2_290	1674_2_30	282_02_10	816_02_289	2910_2_278	7_1_1	718_3_1	1150_3_79	1491_2_1	914_2_1	1395_2_246	14_2_1	91_2_66	2999_1_6	2144_2_22	298_01_63	370_2_59	294_2_1	295_1_145	924_2_1	1087_12_105	590_2_1	316_2_133	2777_2_118	1920_2_1	145_2_1	275_01_237	278_2_1	279_2_1	836_2_501	3024_2_162	254_2_1	368_2_1	367_01_174	2260_2_70	309_1_1	531_2_40	588_2_1	1134_2_185	241_2_1	103_2_1	922_2_482
216_2_10	1141_12_58	662_2_354	132_2_1	130_03_99	492_2_63	2326_1_29	2480_05_92	402_2_302	1674_2_32	282_02_16	816_02_371	2910_2_291	7_1_1	718_3_1	1150_3_62	1491_2_1	914_2_1	1395_2_253	14_2_1	91_2_56	2999_1_5	2144_2_22	298_01_48	370_2_70	294_2_1	295_1_116	924_2_1	1087_12_98	590_2_1	316_2_137	2777_2_118	1920_2_1	145_2_1	275_01_186	278_2_1	279_2_1	836_2_439	3024_2_172	254_2_1	368_2_1	367_01_189	2260_2_61	309_1_1	531_2_34	588_2_1	1134_2_191	241_2_1	103_2_1	922_2_527
216_2_8	1141_12_69	662_2_336	132_2_1	130_03_116	492_2_56	2326_1_36	2480_05_119	402_2_303	1674_2_40	282_02_19	816_02_418	2910_2_286	7_1_1	718_3_1	1150_3_73	1491_2_1	914_2_1	1395_2_251	14_2_1	91_2_61	2999_1_5	2144_2_20	298_01_32	370_2_61	294_2_1	295_1_121	924_2_1	1087_12_86	590_2_1	316_2_126	2777_2_124	1920_2_1	145_2_1	275_01_151	278_2_1	279_2_1	836_2_405	3024_2_194	254_2_1	368_2_1	367_01_177	2260_2_50	309_1_1	531_2_35	588_2_1	1134_2_210	241_2_1	103_2_1	922_2_557
216_2_8	1141_12_58	662_2_379	132_2_1	130_03_115	492_2_67	2326_1_32	2480_05_142	402_2_320	1674_2_42	282_02_15	816_02_462	2910_2_282	7_1_1	718_3_1	1150_3_68	1491_2_1	914_2_1	1395_2_240	14_2_1	91_2_58	2999_1_3	2144_2_23	298_01_38	370_2_81	294_2_1	295_1_136	924_2_1	1087_12_82	590_2_1	316_2_127	2777_2_119	1920_2_1	145_2_1	275_01_124	278_2_1	279_2_1	836_2_366	3024_2_176	254_2_1	368_2_1	367_01_141	2260_2_47	309_1_1	531_2_29	588_2_1	1134_2_222	241_2_1	103_2_1	922_2_577
216_2_10	1141_12_65	662_2_357	132_2_1	130_03_143	492_2_57	2326_1_37	2480_05_162	402_2_315	1674_2_46	282_02_19	816_02_456	2910_2_271	7_1_1	718_3_1	1150_3_72	1491_2_1	914_2_1	1395_2_229	14_2_1	91_2_72	2999_1_8	2144_2_23	298_01_56	370_2_51	294_2_1	295_1_129	924_2_1	1087_12_81	590_2_1	316_2_116	2777_2_111	1920_2_1	145_2_1	275_01_97	278_2_1	279_2_1	836_2_367	3024_2_183	254_2_1	368_2_1	367_01_125	2260_2_45	309_1_1	531_2_24	588_2_1	1134_2_218	241_2_1	103_2_1	922_2_603
216_2_8	1141_12_53	662_2_404	132_2_1	130_03_176	492_2_57	2326_1_29	2480_05_186	402_2_331	1674_2_42	282_02_21	816_02_454	2910_2_277	7_1_1	718_3_1	1150_3_65	1491_2_1	914_2_1	1395_2_241	14_2_1	91_2_76	2999_1_4	2144_2_19	298_01_46	370_2_62	294_2_1	295_1_132	924_2_1	1087_12_86	590_2_1	316_2_117	2777_2_99	1920_2_1	145_2_1	275_01_94	278_2_1	279_2_1	836_2_332	3024_2_147	254_2_1	368_2_1	367_01_118	2260_2_46	309_1_1	531_2_25	588_2_1	1134_2_238	241_2_1	103_2_1	922_2_603
216_2_8	1141_12_58	662_2_383	132_2_1	130_03_166	492_2_59	2326_1_25	2480_05_199	402_2_335	1674_2_43	282_02_11	816_02_429	2910_2_263	7_1_1	718_3_1	1150_3_64	1491_2_1	914_2_1	1395_2_241	14_2_1	91_2_69	2999_1_8	2144_2_12	298_01_53	370_2_61	294_2_1	295_1_144	924_2_1	1087_12_90	590_2_1	316_2_110	2777_2_121	1920_2_1	145_2_1	275_01_110	278_2_1	279_2_1	836_2_350	3024_2_164	254_2_1	368_2_1	367_01_102	2260_2_45	309_1_1	531_2_27	588_2_1	1134_2_230	241_2_1	103_2_1	922_2_599
216_2_5	1141_12_47	662_2_410	132_2_1	130_03_148	492_2_56	2326_1_23	2480_05_207	402_2_333	1674_2_46	282_02_8	816_02_390	2910_2_263	7_1_1	718_3_1	1150_3_63	1491_2_1	914_2_1	1395_2_245	14_2_1	91_2_68	2999_1_8	2144_2_12	298_01_76	370_2_55	294_2_1	295_1_127	924_2_1	1087_12_101	590_2_1	316_2_127	2777_2_115	1920_2_1	145_2_1	275_01_135	278_2_1	279_2_1	836_2_341	3024_2_163	254_2_1	368_2_1	367_01_92	2260_2_35	309_1_1	531_2_30	588_2_1	1134_2_246	241_2_1	103_2_1	922_2_558
216_2_5	1141_12_45	662_2_386	132_2_1	130_03_139	492_2_60	2326_1_23	2480_05_235	402_2_295	1674_2_52	282_02_8	816_02_346	2910_2_248	7_1_1	718_3_1	1150_3_80	1491_2_1	914_2_1	1395_2_252	14_2_1	91_2_48	2999_1_15	2144_2_5	298_01_85	370_2_56	294_2_1	295_1_132	924_2_1	1087_12_100	590_2_1	316_2_132	2777_2_122	1920_2_1	145_2_1	275_01_144	278_2_1	279_2_1	836_2_384	3024_2_169	254_2_1	368_2_1	367_01_91	2260_2_37	309_1_1	531_2_28	588_2_1	1134_2_206	241_2_1	103_2_1	922_2_577
216_2_4	1141_12_49	662_2_390	132_2_1	130_03_127	492_2_67	2326_1_20	2480_05_221	402_2_311	1674_2_43	282_02_7	816_02_325	2910_2_242	7_1_1	718_3_1	1150_3_76	1491_2_1	914_2_1	1395_2_243	14_2_1	91_2_61	2999_1_11	2144_2_6	298_01_71	370_2_50	294_2_1	295_1_142	924_2_1	1087_12_88	590_2_1	316_2_128	2777_2_101	1920_2_1	145_2_1	275_01_141	278_2_1	279_2_1	836_2_368	3024_2_175	254_2_1	368_2_1	367_01_98	2260_2_35	309_1_1	531_2_37	588_2_1	1134_2_215	241_2_1	103_2_1	922_2_545
216_2_1	1141_12_54	662_2_376	132_2_1	130_03_110	492_2_72	2326_1_25	2480_05_208	402_2_285	1674_2_49	282_02_9	816_02_331	2910_2_221	7_1_1	718_3_1	1150_3_89	1491_2_1	914_2_1	1395_2_218	14_2_1	91_2_61	2999_1_12	2144_2_4	298_01_72	370_2_57	294_2_1	295_1_160	924_2_1	1087_12_78	590_2_1	316_2_109	2777_2_98	1920_2_1	145_2_1	275_01_144	278_2_1	279_2_1	836_2_400	3024_2_194	254_2_1	368_2_1	367_01_135	2260_2_26	309_1_1	531_2_34	588_2_1	1134_2_200	241_2_1	103_2_1	922_2_573
216_2_1	1141_12_54	662_2_418	132_2_1	130_03_107	492_2_66	2326_1_23	2480_05_199	402_2_294	1674_2_44	282_02_14	816_02_312	2910_2_253	7_1_1	718_3_1	1150_3_74	1491_2_1	914_2_1	1395_2_245	14_2_1	91_2_67	2999_1_14	2144_2_7	298_01_70	370_2_54	294_2_1	295_1_154	924_2_1	1087_12_73	590_2_1	316_2_100	2777_2_97	1920_2_1	145_2_1	275_01_145	278_2_1	279_2_1	836_2_422	3024_2_177	254_2_1	368_2_1	367_01_165	2260_2_31	309_1_1	531_2_40	588_2_1	1134_2_197	241_2_1	103_2_1	922_2_531
216_2_2	1141_12_58	662_2_386	132_2_1	130_03_114	492_2_89	2326_1_28	2480_05_202	402_2_258	1674_2_51	282_02_9	816_02_260	2910_2_231	7_1_1	718_3_1	1150_3_82	1491_2_1	914_2_1	1395_2_220	14_2_1	91_2_80	2999_1_10	2144_2_6	298_01_68	370_2_53	294_2_1	295_1_158	924_2_1	1087_12_75	590_2_1	316_2_115	2777_2_121	1920_2_1	145_2_1	275_01_151	278_2_1	279_2_1	836_2_446	3024_2_188	254_2_1	368_2_1	367_01_187	2260_2_26	309_1_1	531_2_27	588_2_1	1134_2_177	241_2_1	103_2_1	922_2_537
216_2_4	1141_12_54	662_2_433	132_2_1	130_03_115	492_2_83	2326_1_22	2480_05_220	402_2_255	1674_2_57	282_02_15	816_02_256	2910_2_218	7_1_1	718_3_1	1150_3_76	1491_2_1	914_2_1	1395_2_229	14_2_1	91_2_81	2999_1_10	2144_2_9	298_01_61	370_2_50	294_2_1	295_1_143	924_2_1	1087_12_79	590_2_1	316_2_97	2777_2_112	1920_2_1	145_2_1	275_01_148	278_2_1	279_2_1	836_2_468	3024_2_174	254_2_1	368_2_1	367_01_208	2260_2_25	309_1_1	531_2_21	588_2_1	1134_2_177	241_2_1	103_2_1	922_2_527
216_2_3	1141_12_57	662_2_422	132_2_1	130_03_108	492_2_89	2326_1_25	2480_05_209	402_2_235	1674_2_54	282_02_15	816_02_248	2910_2_205	7_1_1	718_3_1	1150_3_97	1491_2_1	914_2_1	1395_2_213	14_2_1	91_2_94	2999_1_15	2144_2_11	298_01_49	370_2_53	294_2_1	295_1_149	924_2_1	1087_12_84	590_2_1	316_2_111	2777_2_97	1920_2_1	145_2_1	275_01_149	278_2_1	279_2_1	836_2_501	3024_2_171	254_2_1	368_2_1	367_01_197	2260_2_21	309_1_1	531_2_19	588_2_1	1134_2_168	241_2_1	103_2_1	922_2_543
1141_12_54	662_2_431	132_2_1	130_03_100	492_2_95	2326_1_28	2480_05_168	402_2_245	1674_2_60	282_02_19	816_02_279	2910_2_202	7_1_1	718_3_1	1150_3_90	1491_2_1	914_2_1	1395_2_224	14_2_1	91_2_98	2999_1_8	2144_2_9	298_01_46	370_2_52	294_2_1	295_1_153	924_2_1	1087_12_89	590_2_1	316_2_102	2777_2_108	1920_2_1	145_2_1	275_01_135	278_2_1	279_2_1	836_2_489	3024_2_148	254_2_1	368_2_1	367_01_187	2260_2_33	309_1_1	531_2_14	588_2_1	1134_2_187	241_2_1	103_2_1	922_2_580	21_2_1
1141_12_50	662_2_434	132_2_1	130_03_102	492_2_85	2326_1_25	2480_05_175	402_2_253	1674_2_55	282_02_16	816_02_273	2910_2_190	7_1_1	718_3_1	1150_3_95	1491_2_1	914_2_1	1395_2_230	14_2_1	91_2_113	2999_1_5	2144_2_8	298_01_50	370_2_44	294_2_1	295_1_133	924_2_1	1087_12_85	590_2_1	316_2_110	2777_2_106	1920_2_1	145_2_1	275_01_137	278_2_1	279_2_1	836_2_469	3024_2_153	254_2_1	368_2_1	367_01_166	2260_2_31	309_1_1	531_2_16	588_2_1	1134_2_170	241_2_1	103_2_1	922_2_593	21_2_1
1141_12_60	662_2_438	132_2_1	130_03_112	492_2_78	2326_1_25	2480_05_170	402_2_266	1674_2_56	282_02_21	816_02_256	2910_2_179	7_1_1	718_3_1	1150_3_94	1491_2_1	914_2_1	1395_2_218	14_2_1	91_2_107	2999_1_6	2144_2_18	298_01_55	370_2_45	294_2_1	295_1_127	924_2_1	1087_12_71	590_2_1	316_2_98	2777_2_124	1920_2_1	145_2_1	275_01_147	278_2_1	279_2_1	836_2_464	3024_2_166	254_2_1	368_2_1	367_01_144	2260_2_37	309_1_1	531_2_13	588_2_1	1134_2_159	241_2_1	103_2_1	922_2_587	21_2_1
1141_12_62	662_2_431	132_2_1	130_03_117	492_2_72	2326_1_23	2480_05_132	402_2_264	1674_2_55	282_02_18	816_02_263	2910_2_210	7_1_1	718_3_1	1150_3_100	1491_2_1	914_2_1	1395_2_215	14_2_1	91_2_107	2999_1_6	2144_2_19	298_01_55	370_2_48	294_2_1	295_1_120	924_2_1	1087_12_64	590_2_1	316_2_91	2777_2_121	1920_2_1	145_2_1	275_01_132	278_2_1	279_2_1	836_2_447	3024_2_160	254_2_1	368_2_1	367_01_137	2260_2_39	309_1_1	531_2_16	588_2_1	1134_2_180	241_2_1	103_2_1	922_2_595	21_2_1
1141_12_64	662_2_412	132_2_1	130_03_121	492_2_71	2326_1_25	2480_05_107	402_2_255	1674_2_52	282_02_22	816_02_251	2910_2_228	7_1_1	718_3_1	1150_3_96	1491_2_1	914_2_1	1395_2_230	14_2_1	91_2_93	2999_1_6	2144_2_21	298_01_70	370_2_57	294_2_1	295_1_126	924_2_1	1087_12_73	590_2_1	316_2_82	2777_2_131	1920_2_1	145_2_1	275_01_114	278_2_1	279_2_1	836_2_436	3024_2_165	254_2_1	368_2_1	367_01_139	2260_2_49	309_1_1	531_2_17	588_2_1	1134_2_181	241_2_1	103_2_1	922_2_588	21_2_1
1141_12_67	662_2_411	132_2_1	130_03_146	492_2_73	2326_1_16	2480_05_100	402_2_293	1674_2_55	282_02_13	816_02_251	2910_2_232	7_1_1	718_3_1	1150_3_75	1491_2_1	914_2_1	1395_2_241	14_2_1	91_2_96	2999_1_3	2144_2_24	298_01_75	370_2_56	294_2_1	295_1_136	924_2_1	1087_12_86	590_2_1	316_2_83	2777_2_127	1920_2_1	145_2_1	275_01_84	278_2_1	279_2_1	836_2_423	3024_2_169	254_2_1	368_2_1	367_01_129	2260_2_47	309_1_1	531_2_15	588_2_1	1134_2_194	241_2_1	103_2_1	922_2_614	21_2_1
1141_12_67	662_2_455	132_2_1	130_03_152	492_2_66	2326_1_16	2480_05_96	402_2_293	1674_2_63	282_02_18	816_02_246	2910_2_219	7_1_1	718_3_1	1150_3_76	1491_2_1	914_2_1	1395_2_232	14_2_1	91_2_86	2999_1_6	2144_2_26	298_01_64	370_2_70	294_2_1	295_1_146	924_2_1	1087_12_91	590_2_1	316_2_81	2777_2_133	1920_2_1	145_2_1	275_01_94	278_2_1	279_2_1	836_2_403	3024_2_161	254_2_1	368_2_1	367_01_121	2260_2_50	309_1_1	531_2_17	588_2_1	1134_2_192	241_2_1	103_2_1	922_2_629	21_2_1
1141_12_54	662_2_450	132_2_1	130_03_149	492_2_70	2326_1_21	2480_05_101	402_2_306	1674_2_60	282_02_20	816_02_248	2910_2_228	368_2_1	718_3_1	1150_3_80	1491_2_1	914_2_1	1395_2_238	14_2_1	91_2_77	2999_1_1	2144_2_25	298_01_58	370_2_78	294_2_1	295_1_160	924_2_1	1087_12_76	590_2_1	316_2_74	2777_2_126	1920_2_1	145_2_1	275_01_106	278_2_1	279_2_1	836_2_403	3024_2_148	254_2_1	7_1_1	367_01_136	2260_2_48	309_1_1	531_2_18	588_2_1	1134_2_215	241_2_1	103_2_1	922_2_606	21_2_1
1141_12_55	662_2_436	132_2_1	130_03_133	492_2_71	2326_1_19	2480_05_107	402_2_290	1674_2_66	282_02_25	816_02_311	2910_2_237	368_2_1	718_3_1	1150_3_77	1491_2_1	914_2_1	1395_2_254	14_2_1	2144_2_23	298_01_51	370_2_69	294_2_1	295_1_145	924_2_1	1087_12_70	590_2_1	316_2_60	2777_2_136	1920_2_1	145_2_1	275_01_104	278_2_1	279_2_1	836_2_390	3024_2_129	254_2_1	7_1_1	367_01_154	2260_2_46	309_1_1	531_2_26	588_2_1	1134_2_201	241_2_1	103_2_1	922_2_608	21_2_1	782_02_182	30_02_1
1141_12_39	662_2_427	132_2_1	130_03_132	492_2_67	2326_1_22	2480_05_95	402_2_313	1674_2_60	282_02_27	816_02_349	2910_2_238	368_2_1	718_3_1	1150_3_77	1491_2_1	914_2_1	1395_2_228	14_2_1	2144_2_22	298_01_40	370_2_69	294_2_1	295_1_152	924_2_1	1087_12_76	590_2_1	316_2_59	2777_2_123	1920_2_1	145_2_1	275_01_106	278_2_1	279_2_1	836_2_376	3024_2_132	254_2_1	7_1_1	367_01_202	2260_2_45	309_1_1	531_2_15	588_2_1	1134_2_226	241_2_1	103_2_1	922_2_550	21_2_1	782_02_155	30_02_1
1141_12_37	662_2_384	132_2_1	130_03_121	492_2_58	2326_1_30	2480_05_85	402_2_315	1674_2_64	282_02_35	816_02_440	2910_2_231	368_2_1	718_3_1	1150_3_69	1491_2_1	914_2_1	1395_2_253	14_2_1	2144_2_23	298_01_22	370_2_67	294_2_1	295_1_138	924_2_1	1087_12_75	590_2_1	316_2_59	2777_2_132	1920_2_1	145_2_1	275_01_127	278_2_1	279_2_1	836_2_413	3024_2_133	254_2_1	7_1_1	367_01_225	2260_2_45	309_1_1	531_2_19	588_2_1	1134_2_210	241_2_1	103_2_1	922_2_540	21_2_1	782_02_165	30_02_1
1141_12_32	662_2_391	132_2_1	130_03_128	492_2_66	2326_1_20	2480_05_76	402_2_335	1674_2_69	282_02_23	816_02_459	2910_2_231	368_2_1	718_3_1	1150_3_63	1491_2_1	914_2_1	1395_2_251	14_2_1	2144_2_15	298_01_14	370_2_62	294_2_1	295_1_160	924_2_1	1087_12_68	590_2_1	316_2_68	2777_2_123	1920_2_1	145_2_1	275_01_131	278_2_1	279_2_1	836_2_435	3024_2_122	254_2_1	7_1_1	367_01_244	2260_2_53	309_1_1	531_2_17	588_2_1	1134_2_212	241_2_1	103_2_1	922_2_548	21_2_1	782_02_169	30_02_1
1141_12_34	662_2_388	132_2_1	130_03_138	492_2_68	2326_1_25	2480_05_59	402_2_323	1674_2_60	282_02_23	816_02_473	2910_2_232	368_2_1	718_3_1	1150_3_62	1491_2_1	914_2_1	1395_2_231	14_2_1	2144_2_21	298_01_16	370_2_62	294_2_1	295_1_170	924_2_1	1087_12_67	590_2_1	316_2_75	2777_2_132	1920_2_1	145_2_1	275_01_154	278_2_1	279_2_1	836_2_472	3024_2_104	254_2_1	7_1_1	367_01_255	2260_2_56	309_1_1	531_2_21	588_2_1	1134_2_221	241_2_1	103_2_1	922_2_517	21_2_1	782_02_175	30_02_1
1141_12_37	662_2_399	132_2_1	130_03_125	492_2_72	2326_1_24	2480_05_62	402_2_342	1674_2_65	282_02_20	816_02_483	2910_2_213	368_2_1	718_3_1	1150_3_48	1491_2_1	914_2_1	1395_2_196	14_2_1	2144_2_21	298_01_13	370_2_56	294_2_1	295_1_163	924_2_1	1087_12_64	590_2_1	316_2_76	2777_2_128	1920_2_1	145_2_1	275_01_164	278_2_1	279_2_1	836_2_445	3024_2_103	254_2_1	7_1_1	367_01_255	2260_2_54	309_1_1	531_2_13	588_2_1	1134_2_174	241_2_1	103_2_1	922_2_508	21_2_1	782_02_204	30_02_1
1141_12_33	662_2_396	132_2_1	130_03_135	492_2_67	2326_1_26	2480_05_72	402_2_331	1674_2_69	282_02_15	816_02_518	2910_2_237	368_2_1	718_3_1	1150_3_48	1491_2_1	914_2_1	1395_2_224	14_2_1	2144_2_22	298_01_11	370_2_48	294_2_1	295_1_142	924_2_1	1087_12_71	590_2_1	316_2_64	2777_2_138	1920_2_1	145_2_1	275_01_134	278_2_1	279_2_1	836_2_453	3024_2_85	254_2_1	7_1_1	367_01_246	2260_2_53	309_1_1	531_2_20	588_2_1	1134_2_186	241_2_1	103_2_1	922_2_520	21_2_1	782_02_183	30_02_1
1141_12_33	662_2_393	132_2_1	130_03_127	492_2_71	2326_1_23	2480_05_81	402_2_318	1674_2_74	282_02_12	816_02_488	2910_2_236	368_2_1	718_3_1	1150_3_50	1491_2_1	914_2_1	1395_2_232	14_2_1	2144_2_15	298_01_16	370_2_37	294_2_1	295_1_142	924_2_1	1087_12_66	590_2_1	316_2_79	2777_2_95	1920_2_1	145_2_1	275_01_115	278_2_1	279_2_1	836_2_435	3024_2_91	254_2_1	7_1_1	367_01_221	2260_2_51	309_1_1	531_2_13	588_2_1	1134_2_182	241_2_1	103_2_1	922_2_540	21_2_1	782_02_182	30_02_1
1141_12_41	662_2_406	132_2_1	130_03_136	492_2_79	2326_1_19	2480_05_94	402_2_319	1674_2_86	282_02_15	816_02_495	2910_2_230	368_2_1	718_3_1	1150_3_41	1491_2_1	914_2_1	1395_2_241	14_2_1	2144_2_19	298_01_19	370_2_23	294_2_1	295_1_143	924_2_1	1087_12_66	590_2_1	316_2_78	2777_2_99	1920_2_1	145_2_1	275_01_109	278_2_1	279_2_1	836_2_446	3024_2_95	254_2_1	7_1_1	367_01_199	2260_2_53	309_1_1	531_2_13	588_2_1	1134_2_182	241_2_1	922_2_560	21_2_1	782_02_183	30_02_1	998_1_154
1141_12_42	662_2_405	132_2_1	130_03_146	492_2_78	2326_1_20	2480_05_70	402_2_333	1674_2_87	282_02_15	816_02_490	2910_2_231	368_2_1	718_3_1	1150_3_45	1491_2_1	914_2_1	1395_2_241	14_2_1	2144_2_22	298_01_33	370_2_25	294_2_1	295_1_125	924_2_1	1087_12_78	590_2_1	316_2_83	2777_2_95	1920_2_1	145_2_1	275_01_104	278_2_1	279_2_1	836_2_441	3024_2_96	254_2_1	7_1_1	367_01_188	2260_2_49	309_1_1	531_2_16	588_2_1	1134_2_186	241_2_1	922_2_556	21_2_1	782_02_175	30_02_1	998_1_135
1141_12_42	662_2_451	132_2_1	130_03_153	492_2_77	2326_1_17	2480_05_69	402_2_336	1674_2_109	282_02_10	816_02_496	2910_2_202	368_2_1	718_3_1	1150_3_35	1491_2_1	914_2_1	1395_2_259	14_2_1	2144_2_26	298_01_30	370_2_31	294_2_1	295_1_134	924_2_1	1087_12_81	590_2_1	316_2_90	2777_2_96	1920_2_1	145_2_1	275_01_124	278_2_1	279_2_1	836_2_466	3024_2_99	254_2_1	7_1_1	367_01_182	2260_2_53	309_1_1	531_2_17	588_2_1	1134_2_192	241_2_1	922_2_560	21_2_1	782_02_149	30_02_1	998_1_136
1141_12_47	662_2_462	132_2_1	130_03_153	492_2_90	2326_1_17	2480_05_83	402_2_297	1674_2_99	282_02_8	816_02_521	2910_2_200	368_2_1	718_3_1	1150_3_29	1491_2_1	914_2_1	1395_2_237	14_2_1	2144_2_28	298_01_31	370_2_38	294_2_1	295_1_134	924_2_1	1087_12_77	590_2_1	316_2_91	2777_2_105	1920_2_1	145_2_1	275_01_158	278_2_1	279_2_1	836_2_442	3024_2_120	254_2_1	7_1_1	367_01_170	2260_2_48	309_1_1	531_2_20	588_2_1	1134_2_194	241_2_1	922_2_543	21_2_1	782_02_144	30_02_1	998_1_139
1141_12_37	662_2_459	132_2_1	130_03_167	492_2_81	2326_1_13	2480_05_96	402_2_336	1674_2_103	282_02_7	816_02_537	2910_2_207	368_2_1	718_3_1	1150_3_23	1491_2_1	914_2_1	1395_2_263	14_2_1	2144_2_38	298_01_33	370_2_35	294_2_1	295_1_160	924_2_1	1087_12_82	590_2_1	316_2_91	2777_2_95	1920_2_1	145_2_1	275_01_172	278_2_1	279_2_1	836_2_454	3024_2_125	254_2_1	7_1_1	367_01_199	2260_2_44	309_1_1	531_2_16	588_2_1	1134_2_198	241_2_1	922_2_533	21_2_1	782_02_154	30_02_1	998_1_143
1141_12_45	662_2_441	132_2_1	130_03_172	492_2_88	2326_1_16	2480_05_101	402_2_324	1674_2_99	282_02_6	816_02_505	2910_2_206	368_2_1	718_3_1	1150_3_32	1491_2_1	914_2_1	1395_2_251	14_2_1	2144_2_38	298_01_24	370_2_39	294_2_1	295_1_151	924_2_1	1087_12_85	590_2_1	316_2_79	2777_2_90	1920_2_1	275_01_176	278_2_1	279_2_1	836_2_437	3024_2_135	254_2_1	7_1_1	367_01_204	2260_2_41	309_1_1	531_2_14	588_2_1	1134_2_209	241_2_1	922_2_534	21_2_1	782_02_165	30_02_1	998_1_143	620_2_27
1141_12_42	662_2_436	132_2_1	130_03_154	492_2_84	2326_1_15	2480_05_112	402_2_340	1674_2_100	282_02_5	816_02_506	2910_2_193	368_2_1	718_3_1	1150_3_29	1491_2_1	914_2_1	1395_2_254	14_2_1	2144_2_32	298_01_21	370_2_37	294_2_1	295_1_163	924_2_1	1087_12_96	590_2_1	316_2_76	2777_2_82	1920_2_1	275_01_165	278_2_1	279_2_1	836_2_454	3024_2_138	254_2_1	7_1_1	367_01_189	2260_2_38	309_1_1	531_2_15	588_2_1	1134_2_196	241_2_1	922_2_541	21_2_1	782_02_205	30_02_1	998_1_150	620_2_24
1141_12_49	662_2_432	132_2_1	130_03_125	492_2_71	2326_1_19	2480_05_111	402_2_333	1674_2_115	282_02_9	816_02_477	2910_2_200	368_2_1	718_3_1	1150_3_38	1491_2_1	914_2_1	1395_2_276	14_2_1	2144_2_36	298_01_12	370_2_37	294_2_1	295_1_163	924_2_1	1087_12_82	590_2_1	316_2_84	2777_2_90	1920_2_1	275_01_180	278_2_1	279_2_1	836_2_469	3024_2_107	254_2_1	7_1_1	367_01_198	2260_2_43	309_1_1	531_2_17	588_2_1	1134_2_188	241_2_1	922_2_561	21_2_1	782_02_216	30_02_1	998_1_145	620_2_24
1141_12_40	662_2_447	132_2_1	130_03_100	492_2_72	2326_1_14	2480_05_117	402_2_346	1674_2_110	282_02_9	816_02_508	2910_2_194	368_2_1	718_3_1	1150_3_43	1491_2_1	914_2_1	1395_2_253	14_2_1	2144_2_42	298_01_15	370_2_45	294_2_1	295_1_165	924_2_1	1087_12_83	590_2_1	316_2_77	2777_2_87	1920_2_1	275_01_198	278_2_1	279_2_1	836_2_464	3024_2_103	254_2_1	7_1_1	367_01_181	2260_2_39	309_1_1	531_2_18	588_2_1	1134_2_210	241_2_1	922_2_576	21_2_1	782_02_223	30_02_1	998_1_156	620_2_26
1141_12_45	662_2_439	132_2_1	130_03_94	492_2_80	2326_1_12	2480_05_104	402_2_344	1674_2_111	282_02_13	816_02_491	2910_2_199	7_1_1	718_3_1	1150_3_54	1491_2_1	367_01_157	1395_2_230	14_2_1	2144_2_47	298_01_14	370_2_58	294_2_1	295_1_149	924_2_1	1087_12_83	590_2_1	316_2_84	2777_2_88	1920_2_1	275_01_222	278_2_1	279_2_1	836_2_460	3024_2_97	254_2_1	368_2_1	914_2_1	2260_2_40	309_1_1	531_2_24	588_2_1	1134_2_201	241_2_1	922_2_609	21_2_1	782_02_198	30_02_1	998_1_145	620_2_29
1141_12_37	662_2_484	132_2_1	130_03_87	492_2_84	2326_1_8	2480_05_80	402_2_381	1674_2_112	282_02_10	816_02_516	2910_2_197	7_1_1	718_3_1	1150_3_55	1491_2_1	367_01_161	1395_2_225	14_2_1	2144_2_63	298_01_12	370_2_34	294_2_1	295_1_159	924_2_1	1087_12_79	590_2_1	316_2_81	2777_2_85	1920_2_1	275_01_215	278_2_1	279_2_1	836_2_478	3024_2_101	254_2_1	368_2_1	914_2_1	2260_2_26	309_1_1	531_2_21	588_2_1	1134_2_216	241_2_1	922_2_640	21_2_1	782_02_191	30_02_1	998_1_146	620_2_21
1141_12_45	662_2_448	132_2_1	130_03_75	492_2_104	2326_1_13	2480_05_71	402_2_358	1674_2_115	282_02_10	816_02_588	2910_2_214	7_1_1	718_3_1	1150_3_61	1491_2_1	367_01_150	1395_2_225	14_2_1	2144_2_53	298_01_20	370_2_34	294_2_1	295_1_151	924_2_1	1087_12_85	590_2_1	316_2_99	2777_2_85	1920_2_1	275_01_208	278_2_1	279_2_1	836_2_435	3024_2_99	254_2_1	368_2_1	914_2_1	2260_2_19	309_1_1	531_2_17	588_2_1	1134_2_206	241_2_1	922_2_658	21_2_1	782_02_179	30_02_1	998_1_138	620_2_22
1141_12_36	662_2_497	132_2_1	130_03_66	492_2_118	2326_1_10	2480_05_61	402_2_357	1674_2_93	282_02_8	816_02_615	2910_2_213	7_1_1	718_3_1	1150_3_63	1491_2_1	367_01_131	1395_2_224	14_2_1	2144_2_48	298_01_39	370_2_22	294_2_1	295_1_164	924_2_1	1087_12_82	590_2_1	316_2_95	2777_2_85	1920_2_1	275_01_175	278_2_1	279_2_1	836_2_428	3024_2_93	254_2_1	368_2_1	914_2_1	2260_2_20	309_1_1	531_2_18	588_2_1	1134_2_222	241_2_1	922_2_648	21_2_1	782_02_203	30_02_1	998_1_130	620_2_12
1141_12_41	662_2_465	132_2_1	130_03_56	492_2_118	2326_1_19	2480_05_71	402_2_314	1674_2_81	282_02_15	816_02_639	2910_2_228	7_1_1	718_3_1	1150_3_66	1491_2_1	367_01_141	1395_2_208	14_2_1	2144_2_42	298_01_46	370_2_28	294_2_1	295_1_161	924_2_1	1087_12_93	590_2_1	316_2_103	2777_2_98	1920_2_1	275_01_161	278_2_1	279_2_1	836_2_441	3024_2_95	254_2_1	368_2_1	914_2_1	2260_2_22	309_1_1	531_2_24	588_2_1	1134_2_215	241_2_1	922_2_647	21_2_1	782_02_221	30_02_1	998_1_124	620_2_10
1141_12_31	662_2_514	132_2_1	130_03_52	492_2_99	2326_1_21	2480_05_71	402_2_341	1674_2_76	282_02_14	816_02_641	2910_2_228	7_1_1	718_3_1	1150_3_62	1491_2_1	367_01_131	1395_2_222	14_2_1	2144_2_52	298_01_63	370_2_24	294_2_1	295_1_191	924_2_1	1087_12_112	590_2_1	316_2_95	2777_2_98	1920_2_1	275_01_122	278_2_1	279_2_1	836_2_410	3024_2_92	254_2_1	368_2_1	914_2_1	2260_2_32	309_1_1	531_2_20	588_2_1	1134_2_215	241_2_1	922_2_634	21_2_1	782_02_254	30_02_1	998_1_137	620_2_10
1141_12_44	662_2_474	132_2_1	130_03_48	492_2_92	2326_1_32	2480_05_73	402_2_312	1674_2_74	282_02_26	816_02_647	2910_2_244	7_1_1	718_3_1	1150_3_63	1491_2_1	367_01_105	1395_2_224	14_2_1	2144_2_44	298_01_52	370_2_33	294_2_1	295_1_199	924_2_1	1087_12_111	590_2_1	316_2_104	2777_2_100	1920_2_1	275_01_100	278_2_1	279_2_1	836_2_394	3024_2_96	254_2_1	368_2_1	914_2_1	2260_2_33	309_1_1	531_2_26	588_2_1	1134_2_188	241_2_1	922_2_650	21_2_1	782_02_272	30_02_1	998_1_132	620_2_10
1141_12_39	662_2_488	132_2_1	130_03_51	492_2_105	2326_1_26	2480_05_82	402_2_317	1674_2_83	282_02_19	816_02_617	2910_2_226	7_1_1	718_3_1	1150_3_65	1491_2_1	367_01_125	1395_2_233	14_2_1	2144_2_49	298_01_40	370_2_26	294_2_1	295_1_213	924_2_1	1087_12_125	590_2_1	316_2_82	2777_2_113	1920_2_1	275_01_93	278_2_1	279_2_1	836_2_383	3024_2_87	254_2_1	368_2_1	914_2_1	2260_2_30	309_1_1	531_2_39	588_2_1	1134_2_196	241_2_1	922_2_650	21_2_1	782_02_259	30_02_1	998_1_131	620_2_10
1141_12_45	662_2_474	132_2_1	130_03_44	492_2_121	2326_1_22	2480_05_66	402_2_303	1674_2_80	282_02_22	816_02_574	2910_2_245	7_1_1	718_3_1	1150_3_56	1491_2_1	367_01_140	1395_2_228	14_2_1	2144_2_50	298_01_29	370_2_33	294_2_1	295_1_212	924_2_1	1087_12_142	590_2_1	316_2_88	2777_2_96	1920_2_1	275_01_91	278_2_1	279_2_1	836_2_367	3024_2_80	254_2_1	368_2_1	914_2_1	2260_2_45	309_1_1	531_2_34	588_2_1	1134_2_174	241_2_1	922_2_684	21_2_1	782_02_255	30_02_1	998_1_173	620_2_12
1141_12_37	662_2_500	132_2_1	130_03_54	492_2_119	2326_1_21	2480_05_51	402_2_306	1674_2_87	282_02_16	816_02_581	2910_2_208	7_1_1	718_3_1	1150_3_64	1491_2_1	367_01_133	1395_2_238	14_2_1	2144_2_49	298_01_28	370_2_30	294_2_1	295_1_200	924_2_1	1087_12_142	590_2_1	316_2_75	2777_2_83	1920_2_1	275_01_83	278_2_1	279_2_1	836_2_399	3024_2_76	254_2_1	368_2_1	914_2_1	2260_2_47	309_1_1	531_2_35	588_2_1	1134_2_172	241_2_1	922_2_715	21_2_1	782_02_238	30_02_1	998_1_161	620_2_16
1141_12_58	662_2_491	132_2_1	130_03_87	492_2_138	2326_1_14	2480_05_46	402_2_316	1674_2_82	282_02_17	816_02_553	2910_2_220	7_1_1	718_3_1	1150_3_58	1491_2_1	367_01_143	1395_2_230	14_2_1	2144_2_46	298_01_21	370_2_27	294_2_1	295_1_190	924_2_1	1087_12_158	590_2_1	316_2_77	2777_2_86	1920_2_1	275_01_88	278_2_1	279_2_1	836_2_417	3024_2_70	254_2_1	368_2_1	914_2_1	2260_2_56	309_1_1	531_2_30	588_2_1	1134_2_175	241_2_1	922_2_733	21_2_1	782_02_235	30_02_1	998_1_185	620_2_23
1141_12_31	662_2_494	132_2_1	130_03_95	492_2_133	2326_1_18	2480_05_60	402_2_339	1674_2_80	282_02_14	816_02_529	2910_2_212	7_1_1	718_3_1	1150_3_60	1491_2_1	367_01_152	1395_2_218	14_2_1	2144_2_49	298_01_14	370_2_18	294_2_1	295_1_211	924_2_1	1087_12_148	590_2_1	316_2_60	2777_2_77	1920_2_1	275_01_94	278_2_1	279_2_1	836_2_428	3024_2_75	368_2_1	914_2_1	2260_2_49	309_1_1	531_2_28	588_2_1	1134_2_193	241_2_1	922_2_715	21_2_1	782_02_249	30_02_1	998_1_175	620_2_29	338_1_31
1141_12_26	662_2_482	132_2_1	130_03_102	492_2_153	2326_1_20	2480_05_75	402_2_345	1674_2_65	282_02_27	816_02_552	2910_2_205	7_1_1	718_3_1	1150_3_49	1491_2_1	367_01_182	1395_2_217	14_2_1	2144_2_40	298_01_10	370_2_15	294_2_1	295_1_199	924_2_1	1087_12_152	590_2_1	316_2_71	2777_2_71	1920_2_1	275_01_123	278_2_1	279_2_1	836_2_409	3024_2_86	368_2_1	914_2_1	2260_2_47	309_1_1	531_2_22	588_2_1	1134_2_186	241_2_1	922_2_698	21_2_1	782_02_253	30_02_1	998_1_182	620_2_27	338_1_34
1141_12_15	662_2_493	132_2_1	130_03_123	492_2_136	2326_1_18	2480_05_68	402_2_352	1674_2_76	282_02_20	816_02_550	2910_2_200	7_1_1	718_3_1	1150_3_56	1491_2_1	367_01_205	1395_2_212	14_2_1	2144_2_47	298_01_17	370_2_18	294_2_1	295_1_214	924_2_1	1087_12_170	590_2_1	316_2_49	2777_2_72	1920_2_1	275_01_129	278_2_1	279_2_1	836_2_404	3024_2_106	368_2_1	914_2_1	2260_2_45	309_1_1	531_2_17	588_2_1	1134_2_187	241_2_1	922_2_717	21_2_1	782_02_257	30_02_1	998_1_178	620_2_25	338_1_28
1141_12_16	662_2_479	132_2_1	130_03_114	492_2_148	2326_1_9	2480_05_58	402_2_346	1674_2_75	282_02_22	816_02_559	2910_2_212	7_1_1	718_3_1	1150_3_54	1491_2_1	367_01_243	1395_2_215	14_2_1	2144_2_41	298_01_31	370_2_16	294_2_1	295_1_205	924_2_1	1087_12_170	590_2_1	316_2_57	2777_2_69	1920_2_1	275_01_112	278_2_1	279_2_1	836_2_371	3024_2_106	368_2_1	914_2_1	2260_2_40	309_1_1	531_2_16	588_2_1	1134_2_177	241_2_1	922_2_774	21_2_1	782_02_271	30_02_1	998_1_157	620_2_33	338_1_30
1141_12_18	662_2_484	132_2_1	130_03_96	492_2_129	2326_1_8	2480_05_66	402_2_383	1674_2_75	282_02_21	816_02_533	2910_2_219	7_1_1	718_3_1	1150_3_48	1491_2_1	367_01_217	1395_2_202	14_2_1	2144_2_47	298_01_57	370_2_20	294_2_1	295_1_209	924_2_1	1087_12_156	590_2_1	316_2_44	2777_2_68	1920_2_1	275_01_87	278_2_1	279_2_1	836_2_348	3024_2_113	368_2_1	914_2_1	2260_2_34	309_1_1	531_2_13	588_2_1	1134_2_165	241_2_1	922_2_794	21_2_1	782_02_323	30_02_1	998_1_159	620_2_32	338_1_33
1141_12_17	662_2_469	132_2_1	130_03_86	492_2_115	2326_1_7	2480_05_63	402_2_383	1674_2_68	282_02_27	816_02_476	2910_2_225	7_1_1	718_3_1	1150_3_45	1491_2_1	367_01_168	1395_2_213	14_2_1	2144_2_35	298_01_84	370_2_23	294_2_1	295_1_215	924_2_1	1087_12_155	590_2_1	316_2_54	2777_2_74	1920_2_1	275_01_75	278_2_1	279_2_1	836_2_352	3024_2_109	368_2_1	914_2_1	2260_2_39	309_1_1	531_2_11	588_2_1	1134_2_155	241_2_1	922_2_827	21_2_1	782_02_348	30_02_1	998_1_163	620_2_31	338_1_30
1141_12_18	662_2_478	132_2_1	130_03_77	492_2_95	2326_1_5	2480_05_71	402_2_419	1674_2_76	282_02_29	816_02_470	2910_2_237	7_1_1	718_3_1	1150_3_46	1491_2_1	367_01_132	1395_2_212	14_2_1	2144_2_32	298_01_91	370_2_23	294_2_1	295_1_232	924_2_1	1087_12_163	590_2_1	316_2_51	2777_2_63	1920_2_1	275_01_82	278_2_1	279_2_1	836_2_346	3024_2_127	368_2_1	914_2_1	2260_2_42	309_1_1	531_2_5	588_2_1	1134_2_142	241_2_1	922_2_851	21_2_1	782_02_388	30_02_1	998_1_145	620_2_24	338_1_40
1141_12_20	662_2_476	132_2_1	130_03_88	492_2_86	2326_1_3	2480_05_67	402_2_386	1674_2_70	282_02_28	816_02_499	2910_2_242	7_1_1	718_3_1	1150_3_40	1491_2_1	367_01_95	1395_2_219	14_2_1	2144_2_26	298_01_91	370_2_28	294_2_1	295_1_224	924_2_1	1087_12_180	590_2_1	316_2_69	2777_2_55	1920_2_1	275_01_93	278_2_1	279_2_1	836_2_384	3024_2_126	368_2_1	914_2_1	2260_2_41	309_1_1	531_2_2	588_2_1	1134_2_138	241_2_1	922_2_880	21_2_1	782_02_417	30_02_1	998_1_157	620_2_21	338_1_36
1141_12_20	662_2_506	132_2_1	130_03_68	492_2_81	2326_1_7	2480_05_59	402_2_425	1674_2_76	282_02_29	816_02_563	2910_2_236	7_1_1	718_3_1	1150_3_56	1491_2_1	367_01_96	1395_2_190	14_2_1	2144_2_24	298_01_71	370_2_29	294_2_1	295_1_241	924_2_1	1087_12_177	590_2_1	316_2_58	2777_2_48	1920_2_1	275_01_90	278_2_1	279_2_1	836_2_370	3024_2_118	368_2_1	914_2_1	2260_2_41	309_1_1	531_2_2	588_2_1	1134_2_115	241_2_1	922_2_883	21_2_1	782_02_436	30_02_1	998_1_140	620_2_25	338_1_36
1141_12_18	662_2_515	132_2_1	130_03_77	492_2_78	2326_1_8	2480_05_52	402_2_397	1674_2_59	282_02_20	816_02_569	2910_2_232	7_1_1	718_3_1	1150_3_60	1491_2_1	367_01_83	1395_2_208	14_2_1	2144_2_14	298_01_53	370_2_27	294_2_1	295_1_217	924_2_1	1087_12_183	590_2_1	316_2_72	2777_2_46	1920_2_1	275_01_79	278_2_1	279_2_1	836_2_347	3024_2_121	368_2_1	914_2_1	2260_2_51	309_1_1	531_2_2	588_2_1	1134_2_108	241_2_1	922_2_866	21_2_1	782_02_438	30_02_1	998_1_155	620_2_21	338_1_31
740_2_60	1087_12_171	1141_12_19	338_1_38	157_2_1	884_2_43	189_1_1	590_2_1	316_2_58	553_1_117	2777_2_33	1920_2_1	132_2_1	1900_2_9	130_03_69	275_01_110	149_2_1	279_2_1	278_2_1	2825_2_196	237_2_1	152_2_1	492_2_79	2367_2_1	1053_2_1	836_2_361	2326_1_10	914_2_1	588_2_1	3024_2_110	662_2_553	2480_05_48	2_2_10	186_2_1	402_2_401	368_2_1	1674_2_62	367_01_92	2260_2_50	282_02_19	816_02_588	734_2_101	2910_2_218	309_1_1	777_05_1	145_2_1	757_2_1	298_01_41	718_3_1	83_2_1
740_2_63	1087_12_162	1141_12_19	338_1_30	157_2_1	884_2_32	189_1_1	590_2_1	316_2_60	553_1_111	2777_2_35	1920_2_1	132_2_1	1900_2_3	130_03_97	275_01_125	149_2_1	279_2_1	278_2_1	2825_2_203	237_2_1	152_2_1	492_2_78	2367_2_1	1053_2_1	836_2_345	2326_1_7	914_2_1	588_2_1	3024_2_98	662_2_545	2480_05_41	2_2_14	186_2_1	402_2_395	368_2_1	1674_2_56	367_01_98	2260_2_55	282_02_17	816_02_611	734_2_97	2910_2_217	309_1_1	777_05_1	145_2_1	757_2_1	298_01_39	718_3_1	83_2_1
740_2_61	1087_12_163	1141_12_27	338_1_39	157_2_1	884_2_23	189_1_1	590_2_1	316_2_56	553_1_104	2777_2_30	1920_2_1	132_2_1	1900_2_3	130_03_107	275_01_161	149_2_1	279_2_1	278_2_1	2825_2_175	237_2_1	152_2_1	492_2_83	2367_2_1	1053_2_1	836_2_335	2326_1_8	914_2_1	588_2_1	3024_2_88	662_2_548	2480_05_39	2_2_16	186_2_1	402_2_387	368_2_1	1674_2_67	367_01_126	2260_2_55	282_02_22	816_02_648	734_2_123	2910_2_235	309_1_1	777_05_1	145_2_1	757_2_1	298_01_25	718_3_1	83_2_1
740_2_59	1087_12_169	1141_12_22	338_1_33	157_2_1	884_2_26	189_1_1	590_2_1	316_2_64	553_1_107	2777_2_25	1920_2_1	132_2_1	1900_2_6	130_03_107	275_01_174	279_2_1	278_2_1	2825_2_188	237_2_1	152_2_1	492_2_90	2367_2_1	1053_2_1	836_2_349	2326_1_4	914_2_1	588_2_1	3024_2_98	662_2_519	2480_05_51	2_2_25	186_2_1	402_2_363	368_2_1	1674_2_51	367_01_134	2260_2_57	282_02_25	816_02_660	734_2_117	2910_2_230	309_1_1	777_05_1	145_2_1	757_2_1	298_01_13	718_3_1	83_2_1	639_2_1
740_2_61	1087_12_170	1141_12_23	338_1_32	157_2_1	884_2_25	189_1_1	590_2_1	316_2_66	553_1_114	2777_2_12	1920_2_1	132_2_1	1900_2_6	130_03_89	275_01_188	279_2_1	278_2_1	2825_2_196	237_2_1	152_2_1	492_2_95	2367_2_1	1053_2_1	836_2_343	2326_1_1	914_2_1	588_2_1	3024_2_95	662_2_520	2480_05_45	2_2_28	186_2_1	402_2_374	368_2_1	1674_2_63	367_01_122	2260_2_45	282_02_28	816_02_665	734_2_146	2910_2_256	309_1_1	777_05_1	145_2_1	757_2_1	298_01_10	718_3_1	83_2_1	639_2_1
740_2_60	1087_12_157	1141_12_27	338_1_19	157_2_1	884_2_31	189_1_1	590_2_1	316_2_73	553_1_125	2777_2_12	1920_2_1	132_2_1	1900_2_8	130_03_77	275_01_177	279_2_1	278_2_1	2825_2_187	237_2_1	152_2_1	492_2_103	2367_2_1	1053_2_1	836_2_355	21_2_1	588_2_1	3024_2_100	662_2_475	2480_05_50	2_2_30	186_2_1	402_2_363	368_2_1	1674_2_51	367_01_159	2260_2_50	282_02_21	816_02_632	734_2_127	2910_2_279	777_05_1	145_2_1	757_2_1	298_01_8	718_3_1	83_2_1	639_2_1	779_2_49	1150_3_38
740_2_61	1087_12_154	1141_12_24	338_1_24	157_2_1	884_2_20	189_1_1	590_2_1	316_2_82	553_1_134	2777_2_5	1920_2_1	132_2_1	1900_2_3	130_03_55	275_01_180	279_2_1	278_2_1	2825_2_185	237_2_1	152_2_1	492_2_87	2367_2_1	1053_2_1	836_2_339	21_2_1	588_2_1	3024_2_110	662_2_501	2480_05_33	2_2_36	186_2_1	402_2_356	368_2_1	1674_2_57	367_01_181	2260_2_47	282_02_21	816_02_606	734_2_143	2910_2_301	777_05_1	145_2_1	757_2_1	298_01_12	718_3_1	83_2_1	639_2_1	779_2_35	1150_3_48
740_2_58	1087_12_119	1141_12_22	338_1_20	157_2_1	884_2_27	189_1_1	590_2_1	316_2_86	553_1_142	2777_2_4	1920_2_1	132_2_1	1900_2_5	130_03_57	275_01_177	279_2_1	278_2_1	2825_2_187	237_2_1	152_2_1	492_2_93	2367_2_1	1053_2_1	836_2_335	21_2_1	588_2_1	3024_2_110	662_2_482	2480_05_29	2_2_36	186_2_1	402_2_351	368_2_1	1674_2_60	367_01_179	2260_2_47	282_02_23	816_02_547	734_2_134	2910_2_317	777_05_1	145_2_1	757_2_1	298_01_10	718_3_1	83_2_1	639_2_1	779_2_44	1150_3_48
740_2_64	1087_12_140	1141_12_21	338_1_24	157_2_1	884_2_24	189_1_1	590_2_1	316_2_83	553_1_163	2777_2_3	1920_2_1	132_2_1	1900_2_2	130_03_62	275_01_161	279_2_1	278_2_1	2825_2_189	237_2_1	152_2_1	492_2_92	2367_2_1	1053_2_1	836_2_303	21_2_1	588_2_1	3024_2_111	662_2_529	2480_05_26	2_2_38	186_2_1	402_2_317	368_2_1	1674_2_43	367_01_178	2260_2_45	282_02_14	816_02_547	734_2_149	2910_2_336	777_05_1	145_2_1	757_2_1	298_01_5	718_3_1	83_2_1	639_2_1	779_2_33	1150_3_60
740_2_67	1087_12_132	1141_12_22	338_1_16	157_2_1	884_2_21	189_1_1	590_2_1	316_2_85	553_1_170	2777_2_1	1920_2_1	132_2_1	1900_2_2	130_03_52	275_01_128	279_2_1	278_2_1	2825_2_207	237_2_1	152_2_1	492_2_93	2367_2_1	1053_2_1	836_2_300	21_2_1	588_2_1	3024_2_106	662_2_533	2480_05_50	2_2_41	186_2_1	402_2_300	368_2_1	1674_2_48	367_01_166	2260_2_44	282_02_13	816_02_554	734_2_136	2910_2_302	777_05_1	145_2_1	757_2_1	298_01_4	718_3_1	83_2_1	639_2_1	779_2_32	1150_3_52
740_2_67	1087_12_144	1141_12_21	338_1_11	157_2_1	884_2_31	189_1_1	590_2_1	316_2_77	553_1_175	2777_2_2	1920_2_1	132_2_1	1900_2_1	130_03_32	275_01_106	279_2_1	278_2_1	2825_2_203	237_2_1	152_2_1	492_2_96	2367_2_1	1053_2_1	836_2_303	21_2_1	588_2_1	3024_2_105	662_2_572	2480_05_83	2_2_39	186_2_1	402_2_306	368_2_1	1674_2_53	367_01_149	2260_2_31	282_02_12	816_02_580	734_2_136	2910_2_299	777_05_1	145_2_1	757_2_1	298_01_2	718_3_1	83_2_1	639_2_1	779_2_22	1150_3_56
740_2_76	1087_12_151	1141_12_21	338_1_12	157_2_1	884_2_27	189_1_1	316_2_88	553_1_168	1920_2_1	132_2_1	588_2_1	130_03_22	275_01_84	279_2_1	278_2_1	2825_2_194	152_2_1	492_2_96	836_2_319	21_2_1	3024_2_114	662_2_549	2480_05_74	2_2_36	186_2_1	402_2_341	368_2_1	1674_2_37	367_01_152	2260_2_36	282_02_15	816_02_574	734_2_119	2910_2_287	777_05_1	145_2_1	757_2_1	298_01_2	718_3_1	83_2_1	639_2_1	779_2_34	1150_3_50	614_2_899	1134_2_179	2367_2_1	241_2_1	294_2_1	914_2_1
740_2_60	1087_12_173	1141_12_21	338_1_15	157_2_1	884_2_29	189_1_1	316_2_76	553_1_161	1920_2_1	132_2_1	588_2_1	130_03_31	275_01_72	279_2_1	278_2_1	2825_2_197	152_2_1	492_2_97	836_2_323	21_2_1	3024_2_121	662_2_554	2480_05_77	2_2_31	186_2_1	402_2_346	368_2_1	1674_2_37	367_01_141	2260_2_27	282_02_16	816_02_576	734_2_121	2910_2_289	777_05_1	145_2_1	757_2_1	718_3_1	83_2_1	639_2_1	779_2_33	1150_3_55	614_2_918	1134_2_191	2367_2_1	241_2_1	294_2_1	914_2_1	91_2_74
740_2_61	1087_12_161	1141_12_25	338_1_11	157_2_1	884_2_25	189_1_1	316_2_79	553_1_164	1920_2_1	132_2_1	588_2_1	130_03_33	275_01_73	279_2_1	278_2_1	2825_2_178	152_2_1	492_2_97	836_2_341	21_2_1	3024_2_151	662_2_541	2480_05_59	2_2_35	186_2_1	402_2_323	368_2_1	1674_2_35	367_01_126	2260_2_28	282_02_26	816_02_555	734_2_121	2910_2_290	777_05_1	145_2_1	757_2_1	718_3_1	83_2_1	639_2_1	779_2_45	1150_3_43	614_2_922	1134_2_201	2367_2_1	241_2_1	294_2_1	914_2_1	91_2_87
740_2_54	1087_12_166	1141_12_25	338_1_11	157_2_1	884_2_23	189_1_1	316_2_69	553_1_150	1920_2_1	132_2_1	588_2_1	130_03_30	275_01_80	279_2_1	278_2_1	2825_2_172	152_2_1	492_2_108	836_2_361	21_2_1	3024_2_143	662_2_572	2480_05_51	2_2_50	186_2_1	402_2_328	368_2_1	1674_2_36	367_01_110	2260_2_27	282_02_24	816_02_560	734_2_126	2910_2_311	777_05_1	145_2_1	757_2_1	718_3_1	83_2_1	639_2_1	779_2_33	1150_3_40	614_2_903	1134_2_209	2367_2_1	241_2_1	294_2_1	914_2_1	91_2_87
740_2_57	1087_12_174	1141_12_32	338_1_14	157_2_1	884_2_14	189_1_1	316_2_62	553_1_140	1920_2_1	132_2_1	588_2_1	130_03_37	275_01_88	279_2_1	278_2_1	2825_2_190	152_2_1	492_2_106	836_2_359	21_2_1	3024_2_143	662_2_549	2480_05_47	2_2_38	186_2_1	402_2_327	368_2_1	1674_2_31	367_01_121	2260_2_36	282_02_19	816_02_561	734_2_119	2910_2_344	777_05_1	145_2_1	757_2_1	718_3_1	83_2_1	639_2_1	779_2_36	1150_3_35	614_2_926	1134_2_210	2367_2_1	241_2_1	294_2_1	914_2_1	91_2_96
740_2_57	1087_12_180	1141_12_21	338_1_11	157_2_1	884_2_13	189_1_1	316_2_62	553_1_134	1920_2_1	132_2_1	588_2_1	130_03_50	275_01_105	279_2_1	278_2_1	2825_2_188	152_2_1	492_2_108	836_2_370	21_2_1	3024_2_152	662_2_545	2480_05_54	2_2_36	186_2_1	402_2_314	368_2_1	1674_2_33	367_01_141	2260_2_21	282_02_16	816_02_562	734_2_115	2910_2_362	777_05_1	145_2_1	757_2_1	718_3_1	83_2_1	639_2_1	779_2_38	1150_3_39	614_2_901	1134_2_209	2367_2_1	241_2_1	294_2_1	914_2_1	91_2_97
740_2_69	1087_12_187	1141_12_22	338_1_11	157_2_1	884_2_11	189_1_1	316_2_69	553_1_131	1920_2_1	132_2_1	588_2_1	130_03_57	275_01_115	279_2_1	278_2_1	2825_2_166	152_2_1	492_2_99	836_2_376	21_2_1	3024_2_156	662_2_572	2480_05_54	2_2_22	186_2_1	402_2_318	368_2_1	1674_2_20	367_01_149	2260_2_34	282_02_16	816_02_559	734_2_104	2910_2_334	777_05_1	145_2_1	757_2_1	718_3_1	83_2_1	639_2_1	779_2_41	1150_3_37	614_2_902	1134_2_210	2367_2_1	241_2_1	294_2_1	914_2_1	91_2_94
740_2_72	1087_12_186	1141_12_21	338_1_11	157_2_1	884_2_14	189_1_1	316_2_57	553_1_136	1920_2_1	132_2_1	588_2_1	130_03_83	275_01_122	279_2_1	278_2_1	2825_2_173	152_2_1	492_2_93	836_2_389	21_2_1	3024_2_135	662_2_582	2480_05_39	2_2_17	186_2_1	402_2_320	368_2_1	1674_2_26	367_01_130	2260_2_34	282_02_15	816_02_594	734_2_116	2910_2_331	777_05_1	145_2_1	757_2_1	718_3_1	83_2_1	639_2_1	779_2_40	1150_3_39	614_2_895	1134_2_208	2367_2_1	241_2_1	294_2_1	914_2_1	91_2_84
740_2_61	1087_12_193	1141_12_22	338_1_15	157_2_1	884_2_27	189_1_1	316_2_63	553_1_135	1920_2_1	132_2_1	588_2_1	130_03_101	275_01_127	279_2_1	278_2_1	2825_2_174	152_2_1	492_2_91	836_2_387	21_2_1	3024_2_145	662_2_582	2480_05_42	2_2_13	186_2_1	402_2_370	368_2_1	1674_2_16	367_01_125	2260_2_39	282_02_17	816_02_626	734_2_107	2910_2_316	777_05_1	145_2_1	757_2_1	718_3_1	83_2_1	639_2_1	779_2_37	1150_3_36	614_2_889	1134_2_186	2367_2_1	241_2_1	294_2_1	914_2_1	91_2_108
740_2_54	1087_12_194	1141_12_28	338_1_11	157_2_1	884_2_24	189_1_1	316_2_65	553_1_147	1920_2_1	132_2_1	588_2_1	130_03_102	275_01_125	279_2_1	278_2_1	2825_2_186	152_2_1	492_2_101	836_2_408	21_2_1	3024_2_140	662_2_552	2480_05_68	2_2_18	186_2_1	402_2_340	368_2_1	1674_2_10	367_01_119	2260_2_27	282_02_19	816_02_645	734_2_95	2910_2_312	777_05_1	145_2_1	757_2_1	718_3_1	83_2_1	639_2_1	779_2_37	1150_3_44	614_2_878	1134_2_185	2367_2_1	241_2_1	294_2_1	914_2_1	91_2_113
740_2_42	1087_12_210	1141_12_26	338_1_16	157_2_1	884_2_28	189_1_1	316_2_77	553_1_153	1920_2_1	132_2_1	588_2_1	130_03_93	275_01_120	279_2_1	278_2_1	2825_2_188	152_2_1	492_2_95	836_2_432	21_2_1	3024_2_133	662_2_578	2480_05_84	2_2_8	186_2_1	402_2_318	368_2_1	1674_2_10	367_01_158	2260_2_32	282_02_20	816_02_621	734_2_99	2910_2_307	777_05_1	145_2_1	757_2_1	718_3_1	83_2_1	639_2_1	779_2_28	1150_3_39	614_2_883	1134_2_167	2367_2_1	241_2_1	294_2_1	914_2_1	91_2_103
740_2_35	1087_12_208	1141_12_30	338_1_10	157_2_1	884_2_29	189_1_1	316_2_77	553_1_159	1920_2_1	132_2_1	588_2_1	130_03_81	275_01_139	279_2_1	278_2_1	2825_2_206	152_2_1	492_2_105	836_2_430	21_2_1	3024_2_121	662_2_570	2480_05_100	2_2_5	186_2_1	402_2_306	368_2_1	1674_2_12	367_01_155	2260_2_24	282_02_19	816_02_601	734_2_95	2910_2_304	777_05_1	145_2_1	757_2_1	718_3_1	83_2_1	639_2_1	779_2_21	1150_3_45	614_2_905	1134_2_174	2367_2_1	241_2_1	294_2_1	914_2_1	91_2_116
740_2_35	1087_12_230	1141_12_27	338_1_10	157_2_1	884_2_31	189_1_1	316_2_89	553_1_163	1920_2_1	132_2_1	588_2_1	130_03_76	275_01_153	279_2_1	278_2_1	2825_2_203	152_2_1	492_2_107	836_2_460	21_2_1	3024_2_124	662_2_597	2480_05_112	2_2_4	186_2_1	402_2_330	368_2_1	1674_2_14	367_01_162	2260_2_23	282_02_24	816_02_584	734_2_97	2910_2_303	777_05_1	145_2_1	757_2_1	718_3_1	83_2_1	639_2_1	779_2_16	1150_3_37	614_2_914	1134_2_169	2367_2_1	241_2_1	294_2_1	914_2_1	91_2_95
740_2_32	1087_12_235	1141_12_24	338_1_12	157_2_1	884_2_31	189_1_1	316_2_87	553_1_149	1920_2_1	132_2_1	588_2_1	130_03_72	275_01_143	279_2_1	278_2_1	2825_2_225	152_2_1	492_2_122	836_2_462	21_2_1	3024_2_124	662_2_603	2480_05_101	2_2_3	186_2_1	402_2_322	368_2_1	1674_2_16	367_01_154	2260_2_21	282_02_17	816_02_608	734_2_86	2910_2_271	777_05_1	145_2_1	757_2_1	718_3_1	83_2_1	639_2_1	779_2_12	1150_3_44	614_2_922	1134_2_179	2367_2_1	241_2_1	294_2_1	914_2_1	91_2_105
740_2_19	1087_12_220	1141_12_27	338_1_17	157_2_1	884_2_35	189_1_1	316_2_89	553_1_167	1920_2_1	132_2_1	588_2_1	130_03_65	275_01_140	279_2_1	278_2_1	2825_2_220	152_2_1	492_2_129	836_2_458	21_2_1	3024_2_138	662_2_639	2480_05_86	2_2_3	186_2_1	402_2_325	368_2_1	1674_2_18	367_01_125	2260_2_29	282_02_20	816_02_559	734_2_97	2910_2_259	777_05_1	145_2_1	757_2_1	718_3_1	83_2_1	639_2_1	779_2_15	1150_3_31	614_2_966	1134_2_186	2367_2_1	241_2_1	294_2_1	914_2_1	91_2_100
740_2_18	1087_12_219	1141_12_30	338_1_13	157_2_1	884_2_35	189_1_1	316_2_86	553_1_163	1920_2_1	132_2_1	588_2_1	130_03_49	275_01_101	279_2_1	278_2_1	2825_2_210	152_2_1	492_2_130	836_2_487	21_2_1	3024_2_166	662_2_634	2480_05_86	2_2_1	186_2_1	402_2_313	368_2_1	1674_2_18	367_01_82	2260_2_22	282_02_16	816_02_524	734_2_95	2910_2_270	777_05_1	145_2_1	757_2_1	718_3_1	83_2_1	639_2_1	779_2_17	1150_3_40	614_2_978	1134_2_166	2367_2_1	241_2_1	294_2_1	914_2_1	91_2_108
740_2_19	1087_12_222	1141_12_24	338_1_7	157_2_1	884_2_36	189_1_1	316_2_77	553_1_170	1920_2_1	132_2_1	588_2_1	130_03_43	275_01_96	279_2_1	278_2_1	2825_2_222	152_2_1	492_2_125	836_2_473	21_2_1	3024_2_157	662_2_646	2480_05_94	2_2_1	186_2_1	402_2_313	368_2_1	1674_2_17	367_01_82	2260_2_22	282_02_23	816_02_555	734_2_106	2910_2_268	777_05_1	145_2_1	757_2_1	718_3_1	83_2_1	639_2_1	779_2_22	1150_3_30	614_2_970	1134_2_185	2367_2_1	241_2_1	294_2_1	914_2_1	91_2_99
740_2_17	1087_12_236	1141_12_22	338_1_4	157_2_1	884_2_41	189_1_1	316_2_74	553_1_150	1920_2_1	132_2_1	588_2_1	130_03_53	275_01_115	279_2_1	278_2_1	2825_2_208	152_2_1	492_2_126	836_2_495	21_2_1	3024_2_133	662_2_711	2480_05_81	2_2_1	186_2_1	402_2_309	368_2_1	1674_2_15	367_01_79	2260_2_17	282_02_18	816_02_627	734_2_117	2910_2_242	777_05_1	145_2_1	757_2_1	718_3_1	83_2_1	639_2_1	779_2_18	1150_3_37	614_2_945	1134_2_188	2367_2_1	241_2_1	294_2_1	914_2_1	91_2_94
740_2_13	1087_12_232	1141_12_16	338_1_6	157_2_1	884_2_41	189_1_1	316_2_75	553_1_147	1920_2_1	132_2_1	588_2_1	130_03_39	275_01_109	279_2_1	278_2_1	2825_2_224	152_2_1	492_2_140	836_2_454	21_2_1	3024_2_131	662_2_699	2480_05_86	2_2_1	186_2_1	402_2_314	368_2_1	1674_2_16	367_01_83	2260_2_21	282_02_26	816_02_654	734_2_125	2910_2_251	777_05_1	145_2_1	757_2_1	718_3_1	83_2_1	639_2_1	779_2_27	1150_3_24	614_2_987	1134_2_188	2367_2_1	241_2_1	294_2_1	914_2_1	91_2_90
740_2_7	1087_12_221	1141_12_15	338_1_3	157_2_1	884_2_53	189_1_1	316_2_78	553_1_154	1920_2_1	132_2_1	588_2_1	130_03_29	275_01_87	279_2_1	278_2_1	2825_2_211	152_2_1	492_2_147	836_2_475	21_2_1	3024_2_141	662_2_667	2480_05_89	2_2_1	186_2_1	402_2_345	368_2_1	1674_2_12	367_01_112	2260_2_22	282_02_21	816_02_663	734_2_122	2910_2_265	777_05_1	145_2_1	757_2_1	718_3_1	83_2_1	639_2_1	779_2_28	1150_3_38	614_2_943	1134_2_205	2367_2_1	241_2_1	294_2_1	914_2_1	91_2_83
740_2_6	1087_12_220	1141_12_11	338_1_2	157_2_1	884_2_51	189_1_1	316_2_76	553_1_171	1920_2_1	132_2_1	588_2_1	130_03_26	275_01_73	279_2_1	278_2_1	2825_2_247	152_2_1	492_2_136	836_2_445	21_2_1	3024_2_142	662_2_679	2480_05_118	2_2_1	186_2_1	402_2_338	368_2_1	1674_2_14	367_01_113	2260_2_23	282_02_22	816_02_689	734_2_113	2910_2_231	777_05_1	145_2_1	757_2_1	718_3_1	83_2_1	639_2_1	779_2_23	1150_3_29	614_2_969	1134_2_209	2367_2_1	241_2_1	294_2_1	914_2_1	91_2_74
740_2_7	1087_12_222	1141_12_12	338_1_1	157_2_1	884_2_53	189_1_1	316_2_69	553_1_158	1920_2_1	132_2_1	588_2_1	130_03_28	275_01_57	279_2_1	278_2_1	2825_2_237	152_2_1	492_2_138	836_2_449	21_2_1	3024_2_155	662_2_706	2480_05_150	2_2_1	186_2_1	402_2_355	368_2_1	1674_2_13	367_01_107	2260_2_20	282_02_22	816_02_733	734_2_108	2910_2_247	777_05_1	145_2_1	757_2_1	718_3_1	83_2_1	639_2_1	779_2_14	1150_3_26	614_2_952	1134_2_220	2367_2_1	241_2_1	294_2_1	914_2_1	91_2_76
740_2_2	1087_12_206	1141_12_12	338_1_1	157_2_1	884_2_48	189_1_1	316_2_67	553_1_176	1920_2_1	132_2_1	588_2_1	130_03_37	275_01_63	279_2_1	278_2_1	2825_2_243	152_2_1	492_2_127	836_2_462	21_2_1	3024_2_140	662_2_702	2480_05_177	2_2_1	186_2_1	402_2_346	368_2_1	1674_2_15	367_01_123	2260_2_20	282_02_25	816_02_735	734_2_87	2910_2_229	777_05_1	145_2_1	757_2_1	718_3_1	83_2_1	639_2_1	779_2_12	1150_3_24	614_2_923	1134_2_222	2367_2_1	241_2_1	294_2_1	914_2_1	91_2_80
740_2_5	1087_12_233	1141_12_11	338_1_2	157_2_1	884_2_62	189_1_1	316_2_48	553_1_192	1920_2_1	132_2_1	588_2_1	130_03_35	275_01_65	279_2_1	278_2_1	2825_2_220	152_2_1	492_2_141	836_2_453	21_2_1	3024_2_136	662_2_695	2480_05_155	2_2_1	186_2_1	402_2_367	368_2_1	1674_2_15	367_01_133	2260_2_14	282_02_33	816_02_719	734_2_79	2910_2_237	777_05_1	145_2_1	757_2_1	718_3_1	83_2_1	639_2_1	779_2_8	1150_3_22	614_2_897	1134_2_221	2367_2_1	241_2_1	294_2_1	914_2_1	91_2_100
740_2_6	1087_12_231	1141_12_8	338_1_5	157_2_1	884_2_65	189_1_1	316_2_65	553_1_172	1920_2_1	132_2_1	588_2_1	130_03_44	275_01_63	279_2_1	278_2_1	2825_2_231	152_2_1	492_2_118	836_2_452	21_2_1	3024_2_140	662_2_647	2480_05_132	2_2_1	186_2_1	402_2_347	368_2_1	1674_2_14	367_01_143	2260_2_11	282_02_35	816_02_689	734_2_77	2910_2_229	777_05_1	145_2_1	757_2_1	718_3_1	83_2_1	639_2_1	779_2_6	1150_3_24	614_2_897	1134_2_234	2367_2_1	241_2_1	294_2_1	914_2_1	91_2_115
740_2_8	1087_12_223	1141_12_7	338_1_4	157_2_1	884_2_63	189_1_1	316_2_48	553_1_163	1920_2_1	132_2_1	588_2_1	130_03_44	275_01_72	279_2_1	278_2_1	2825_2_221	152_2_1	492_2_117	836_2_457	21_2_1	3024_2_143	662_2_679	2480_05_109	2_2_1	186_2_1	402_2_344	368_2_1	1674_2_17	367_01_150	2260_2_14	282_02_39	816_02_660	734_2_73	2910_2_221	777_05_1	145_2_1	757_2_1	718_3_1	83_2_1	639_2_1	779_2_7	1150_3_23	614_2_898	1134_2_238	2367_2_1	241_2_1	294_2_1	914_2_1	91_2_112
740_2_11	1087_12_240	1141_12_11	338_1_1	157_2_1	884_2_59	189_1_1	316_2_49	553_1_157	1920_2_1	132_2_1	588_2_1	130_03_37	275_01_104	279_2_1	278_2_1	2825_2_227	152_2_1	492_2_95	836_2_444	21_2_1	3024_2_146	662_2_651	2480_05_95	2_2_1	186_2_1	402_2_288	368_2_1	1674_2_15	367_01_136	2260_2_12	282_02_37	816_02_670	734_2_80	2910_2_217	777_05_1	145_2_1	757_2_1	718_3_1	83_2_1	639_2_1	779_2_4	1150_3_17	614_2_940	1134_2_238	2367_2_1	241_2_1	294_2_1	914_2_1	91_2_122
740_2_10	1087_12_257	1141_12_13	338_1_2	157_2_1	884_2_55	189_1_1	316_2_47	553_1_136	1920_2_1	132_2_1	588_2_1	130_03_35	275_01_161	279_2_1	278_2_1	2825_2_215	152_2_1	492_2_100	836_2_453	21_2_1	3024_2_142	662_2_665	2480_05_77	2_2_1	186_2_1	402_2_300	368_2_1	1674_2_13	367_01_113	2260_2_10	282_02_25	816_02_677	734_2_78	2910_2_226	777_05_1	145_2_1	757_2_1	718_3_1	83_2_1	639_2_1	779_2_4	1150_3_24	614_2_941	1134_2_229	2367_2_1	241_2_1	294_2_1	914_2_1	91_2_126
740_2_13	1087_12_254	1141_12_19	338_1_8	157_2_1	884_2_56	189_1_1	316_2_56	553_1_123	1920_2_1	132_2_1	588_2_1	130_03_21	275_01_181	279_2_1	278_2_1	2825_2_215	152_2_1	492_2_84	836_2_472	21_2_1	3024_2_136	662_2_643	2480_05_69	2_2_1	186_2_1	402_2_287	368_2_1	1674_2_13	367_01_103	2260_2_7	282_02_14	816_02_713	734_2_80	2910_2_234	777_05_1	145_2_1	757_2_1	718_3_1	83_2_1	639_2_1	779_2_10	1150_3_28	614_2_987	1134_2_225	2367_2_1	241_2_1	294_2_1	914_2_1	91_2_114
740_2_11	1087_12_247	1141_12_18	338_1_10	157_2_1	884_2_52	189_1_1	316_2_52	553_1_118	1920_2_1	132_2_1	588_2_1	130_03_21	275_01_190	279_2_1	278_2_1	2825_2_201	152_2_1	492_2_97	836_2_461	21_2_1	3024_2_129	662_2_642	2480_05_57	2_2_1	186_2_1	402_2_292	368_2_1	1674_2_13	367_01_96	2260_2_3	282_02_13	816_02_749	734_2_92	2910_2_242	777_05_1	145_2_1	757_2_1	718_3_1	639_2_1	779_2_10	1150_3_38	614_2_990	1134_2_224	2367_2_1	241_2_1	294_2_1	914_2_1	91_2_119	793_2_68
740_2_17	1087_12_246	1141_12_24	338_1_12	157_2_1	884_2_61	189_1_1	316_2_60	553_1_103	1920_2_1	132_2_1	588_2_1	130_03_17	275_01_199	279_2_1	278_2_1	2825_2_210	152_2_1	492_2_92	836_2_471	21_2_1	3024_2_110	662_2_613	2480_05_54	2_2_1	186_2_1	402_2_274	368_2_1	1674_2_15	367_01_85	2260_2_2	282_02_9	816_02_774	734_2_104	2910_2_265	777_05_1	145_2_1	757_2_1	718_3_1	639_2_1	779_2_13	1150_3_31	614_2_982	1134_2_240	2367_2_1	241_2_1	294_2_1	914_2_1	91_2_109	793_2_72
740_2_10	1087_12_239	1141_12_19	338_1_12	157_2_1	884_2_71	189_1_1	316_2_48	553_1_107	1920_2_1	132_2_1	588_2_1	130_03_18	275_01_182	279_2_1	278_2_1	2825_2_227	152_2_1	492_2_110	836_2_502	21_2_1	3024_2_121	662_2_572	2480_05_46	2_2_1	186_2_1	402_2_261	368_2_1	1674_2_16	367_01_98	2260_2_2	282_02_12	816_02_775	734_2_110	2910_2_268	777_05_1	145_2_1	757_2_1	718_3_1	639_2_1	779_2_10	1150_3_37	614_2_984	1134_2_243	2367_2_1	241_2_1	294_2_1	914_2_1	91_2_108	793_2_61
740_2_19	1087_12_229	1141_12_26	338_1_22	157_2_1	884_2_63	189_1_1	316_2_53	553_1_117	1920_2_1	132_2_1	588_2_1	130_03_11	275_01_153	279_2_1	278_2_1	2825_2_242	152_2_1	492_2_99	836_2_477	21_2_1	3024_2_116	662_2_582	2480_05_47	2_2_1	186_2_1	402_2_261	368_2_1	1674_2_15	367_01_124	2260_2_1	282_02_8	816_02_815	734_2_121	2910_2_263	777_05_1	145_2_1	757_2_1	718_3_1	639_2_1	779_2_9	1150_3_35	614_2_999	1134_2_237	2367_2_1	241_2_1	294_2_1	914_2_1	91_2_91	793_2_66
740_2_19	1087_12_230	1141_12_20	338_1_19	157_2_1	884_2_74	189_1_1	316_2_51	553_1_104	1920_2_1	132_2_1	588_2_1	130_03_3	275_01_129	279_2_1	278_2_1	2825_2_236	152_2_1	492_2_100	836_2_494	21_2_1	3024_2_126	662_2_579	2480_05_32	2_2_1	186_2_1	402_2_236	368_2_1	1674_2_19	367_01_128	2260_2_1	282_02_7	816_02_795	734_2_126	2910_2_297	777_05_1	145_2_1	757_2_1	718_3_1	639_2_1	779_2_8	1150_3_44	614_2_997	1134_2_253	2367_2_1	241_2_1	294_2_1	914_2_1	91_2_84	793_2_57
740_2_24	1087_12_237	1141_12_29	338_1_21	157_2_1	884_2_80	189_1_1	316_2_49	553_1_111	1920_2_1	132_2_1	588_2_1	130_03_3	275_01_132	279_2_1	278_2_1	2825_2_217	152_2_1	492_2_92	836_2_501	21_2_1	3024_2_126	662_2_578	2480_05_27	2_2_1	186_2_1	402_2_239	368_2_1	1674_2_18	367_01_114	2260_2_3	282_02_12	816_02_761	734_2_124	2910_2_301	777_05_1	145_2_1	757_2_1	718_3_1	639_2_1	779_2_6	1150_3_46	614_2_991	1134_2_262	2367_2_1	241_2_1	294_2_1	914_2_1	91_2_83	793_2_71
740_2_23	1087_12_234	1141_12_20	338_1_21	157_2_1	884_2_81	189_1_1	316_2_52	553_1_111	1920_2_1	132_2_1	588_2_1	130_03_3	275_01_120	279_2_1	278_2_1	2825_2_202	152_2_1	492_2_96	836_2_505	21_2_1	3024_2_135	662_2_585	2480_05_32	2_2_1	186_2_1	402_2_225	368_2_1	1674_2_18	367_01_91	2260_2_3	282_02_11	816_02_719	734_2_131	2910_2_334	777_05_1	145_2_1	757_2_1	718_3_1	639_2_1	779_2_6	1150_3_39	614_2_985	1134_2_253	2367_2_1	241_2_1	294_2_1	914_2_1	91_2_73	793_2_53
740_2_26	1087_12_207	1141_12_26	338_1_16	157_2_1	884_2_88	189_1_1	316_2_47	553_1_116	1920_2_1	132_2_1	588_2_1	130_03_1	275_01_118	279_2_1	278_2_1	2825_2_214	152_2_1	492_2_84	836_2_522	21_2_1	3024_2_115	662_2_641	2480_05_33	2_2_1	186_2_1	402_2_221	368_2_1	1674_2_18	367_01_74	2260_2_3	282_02_5	816_02_666	734_2_141	2910_2_314	777_05_1	145_2_1	757_2_1	718_3_1	639_2_1	779_2_4	1150_3_44	614_2_974	1134_2_253	2367_2_1	241_2_1	294_2_1	914_2_1	91_2_67	793_2_67
740_2_16	1087_12_205	1141_12_14	338_1_28	157_2_1	884_2_81	189_1_1	316_2_48	553_1_123	1920_2_1	132_2_1	588_2_1	130_03_2	275_01_130	279_2_1	278_2_1	2825_2_221	152_2_1	492_2_83	836_2_512	21_2_1	3024_2_131	662_2_687	2480_05_31	2_2_1	186_2_1	402_2_197	368_2_1	1674_2_13	367_01_59	2260_2_2	282_02_6	816_02_645	734_2_140	2910_2_330	777_05_1	145_2_1	757_2_1	718_3_1	639_2_1	779_2_4	1150_3_52	614_2_976	1134_2_238	2367_2_1	241_2_1	294_2_1	914_2_1	91_2_67	793_2_73
740_2_16	1087_12_185	1141_12_15	338_1_30	157_2_1	884_2_78	189_1_1	316_2_46	553_1_115	1920_2_1	132_2_1	588_2_1	130_03_3	275_01_127	279_2_1	278_2_1	2825_2_238	152_2_1	492_2_83	793_2_75	21_2_1	3024_2_129	662_2_702	2480_05_36	2_2_1	186_2_1	402_2_198	368_2_1	1674_2_9	367_01_50	2260_2_2	282_02_4	816_02_630	734_2_148	2910_2_289	777_05_1	145_2_1	757_2_1	718_3_1	639_2_1	779_2_4	1150_3_55	614_2_1002	1134_2_235	2367_2_1	241_2_1	294_2_1	914_2_1	91_2_67	836_2_530
740_2_19	1087_12_188	1141_12_9	338_1_39	157_2_1	884_2_90	189_1_1	316_2_40	553_1_120	1920_2_1	132_2_1	152_2_1	275_01_117	279_2_1	278_2_1	2825_2_264	492_2_89	793_2_84	21_2_1	3024_2_129	662_2_723	2480_05_34	2_2_1	186_2_1	402_2_205	368_2_1	1674_2_9	367_01_33	1395_2_104	282_02_2	816_02_608	734_2_161	2910_2_283	777_05_1	145_2_1	757_2_1	718_3_1	639_2_1	779_2_1	1150_3_69	614_2_995	1134_2_225	2367_2_1	241_2_1	914_2_1	91_2_64	836_2_538	149_2_1	294_2_1	1020_3_1
740_2_15	1087_12_187	1141_12_9	338_1_32	157_2_1	884_2_89	189_1_1	316_2_30	553_1_139	1920_2_1	132_2_1	152_2_1	275_01_106	279_2_1	278_2_1	2825_2_241	492_2_96	793_2_71	21_2_1	3024_2_111	662_2_706	2480_05_27	2_2_1	186_2_1	402_2_218	368_2_1	1674_2_13	367_01_32	1395_2_102	282_02_2	816_02_690	734_2_172	2910_2_284	777_05_1	145_2_1	757_2_1	718_3_1	639_2_1	779_2_2	1150_3_66	614_2_1047	1134_2_244	2367_2_1	241_2_1	914_2_1	91_2_69	836_2_518	149_2_1	294_2_1	1020_3_1
740_2_14	1087_12_183	1141_12_5	338_1_26	157_2_1	884_2_88	189_1_1	316_2_34	553_1_137	1920_2_1	132_2_1	152_2_1	275_01_86	279_2_1	278_2_1	2825_2_225	492_2_103	793_2_78	21_2_1	3024_2_97	662_2_689	2480_05_22	2_2_1	186_2_1	402_2_199	368_2_1	1674_2_13	367_01_32	1395_2_89	282_02_3	816_02_716	734_2_169	2910_2_286	777_05_1	145_2_1	757_2_1	718_3_1	639_2_1	779_2_4	1150_3_66	614_2_1092	1134_2_250	2367_2_1	241_2_1	914_2_1	91_2_65	836_2_513	149_2_1	294_2_1	1020_3_1
740_2_8	1087_12_190	1141_12_3	338_1_19	157_2_1	884_2_81	189_1_1	316_2_34	553_1_135	1920_2_1	132_2_1	152_2_1	275_01_99	279_2_1	278_2_1	2825_2_226	492_2_101	793_2_78	21_2_1	3024_2_93	662_2_655	2480_05_16	2_2_1	186_2_1	402_2_197	368_2_1	1674_2_13	367_01_26	1395_2_86	282_02_3	816_02_793	734_2_195	2910_2_266	777_05_1	145_2_1	757_2_1	718_3_1	639_2_1	779_2_3	1150_3_67	614_2_1078	1134_2_235	2367_2_1	241_2_1	914_2_1	91_2_81	836_2_533	149_2_1	294_2_1	1020_3_1
740_2_14	1087_12_184	1141_12_2	338_1_19	157_2_1	884_2_79	189_1_1	316_2_33	553_1_145	1920_2_1	132_2_1	152_2_1	275_01_98	279_2_1	278_2_1	2825_2_212	492_2_106	793_2_80	21_2_1	3024_2_91	662_2_631	2480_05_14	2_2_1	186_2_1	402_2_184	368_2_1	1674_2_18	367_01_36	1395_2_83	282_02_3	816_02_765	734_2_179	2910_2_261	777_05_1	145_2_1	757_2_1	718_3_1	639_2_1	779_2_5	1150_3_68	614_2_1067	1134_2_239	2367_2_1	241_2_1	914_2_1	91_2_75	836_2_540	149_2_1	294_2_1	1020_3_1
740_2_8	1087_12_179	152_2_1	338_1_15	157_2_1	884_2_91	189_1_1	316_2_28	553_1_153	1920_2_1	132_2_1	275_01_82	279_2_1	278_2_1	2825_2_206	492_2_98	793_2_70	21_2_1	3024_2_80	662_2_632	2480_05_8	2_2_1	186_2_1	402_2_196	368_2_1	1674_2_22	367_01_40	1395_2_83	282_02_2	816_02_766	734_2_179	2910_2_248	777_05_1	145_2_1	757_2_1	718_3_1	639_2_1	779_2_4	1150_3_60	614_2_1092	1134_2_212	2367_2_1	241_2_1	914_2_1	91_2_86	836_2_553	149_2_1	294_2_1	1020_3_1	2120_1_26
740_2_11	1087_12_166	152_2_1	338_1_14	157_2_1	884_2_87	189_1_1	316_2_29	553_1_154	1920_2_1	132_2_1	275_01_91	279_2_1	278_2_1	2825_2_224	492_2_97	793_2_79	21_2_1	3024_2_76	662_2_587	2480_05_13	2_2_1	186_2_1	402_2_185	368_2_1	1674_2_25	367_01_49	1395_2_82	282_02_4	816_02_707	734_2_166	2910_2_286	777_05_1	145_2_1	757_2_1	718_3_1	639_2_1	779_2_7	1150_3_65	614_2_1075	1134_2_234	2367_2_1	241_2_1	914_2_1	91_2_92	836_2_546	149_2_1	294_2_1	1020_3_1	2120_1_32
740_2_10	1087_12_179	152_2_1	338_1_14	157_2_1	884_2_102	189_1_1	316_2_29	553_1_137	1920_2_1	132_2_1	275_01_85	279_2_1	278_2_1	2825_2_234	492_2_93	793_2_85	21_2_1	3024_2_76	662_2_602	2480_05_13	2_2_1	186_2_1	402_2_177	368_2_1	1674_2_24	367_01_63	1395_2_68	282_02_4	816_02_666	734_2_168	2910_2_277	777_05_1	145_2_1	757_2_1	718_3_1	639_2_1	779_2_7	1150_3_55	614_2_1095	1134_2_224	2367_2_1	241_2_1	914_2_1	91_2_103	836_2_565	149_2_1	294_2_1	1020_3_1	2120_1_23
740_2_13	1087_12_181	152_2_1	338_1_17	157_2_1	884_2_96	189_1_1	316_2_37	553_1_135	1920_2_1	132_2_1	275_01_98	279_2_1	278_2_1	2825_2_195	492_2_92	793_2_81	21_2_1	3024_2_74	662_2_587	2480_05_23	2_2_1	186_2_1	402_2_203	368_2_1	1674_2_30	367_01_74	1395_2_64	282_02_5	816_02_637	734_2_159	2910_2_279	777_05_1	145_2_1	757_2_1	718_3_1	639_2_1	779_2_7	1150_3_60	614_2_1123	1134_2_234	2367_2_1	241_2_1	914_2_1	91_2_102	836_2_587	149_2_1	294_2_1	1020_3_1	2120_1_32
740_2_16	1087_12_185	152_2_1	338_1_9	157_2_1	884_2_104	189_1_1	316_2_38	553_1_128	1920_2_1	132_2_1	275_01_114	279_2_1	278_2_1	2825_2_206	492_2_87	793_2_71	21_2_1	3024_2_69	662_2_587	2480_05_10	2_2_1	186_2_1	402_2_215	368_2_1	1674_2_35	367_01_87	1395_2_65	282_02_3	816_02_650	734_2_146	2910_2_250	777_05_1	145_2_1	757_2_1	718_3_1	639_2_1	779_2_11	1150_3_56	614_2_1148	1134_2_239	2367_2_1	241_2_1	914_2_1	91_2_105	836_2_591	149_2_1	294_2_1	1020_3_1	2120_1_34
740_2_18	1087_12_164	152_2_1	338_1_20	157_2_1	884_2_97	189_1_1	316_2_36	553_1_138	1920_2_1	132_2_1	275_01_147	279_2_1	278_2_1	2825_2_210	492_2_74	793_2_69	21_2_1	3024_2_56	662_2_560	2480_05_13	2_2_1	186_2_1	402_2_193	368_2_1	1674_2_38	367_01_119	1395_2_75	282_02_2	816_02_639	734_2_142	2910_2_253	777_05_1	145_2_1	757_2_1	718_3_1	639_2_1	779_2_15	1150_3_64	614_2_1145	1134_2_242	2367_2_1	241_2_1	914_2_1	91_2_89	836_2_639	149_2_1	294_2_1	1020_3_1	2120_1_33
740_2_17	1087_12_168	152_2_1	338_1_17	157_2_1	884_2_85	189_1_1	316_2_28	553_1_126	1920_2_1	132_2_1	275_01_151	279_2_1	278_2_1	2825_2_199	492_2_73	793_2_65	21_2_1	3024_2_58	662_2_540	2480_05_23	2_2_1	186_2_1	402_2_204	368_2_1	1674_2_48	367_01_107	1395_2_84	282_02_1	816_02_732	734_2_144	2910_2_270	777_05_1	145_2_1	757_2_1	718_3_1	639_2_1	779_2_11	1150_3_50	614_2_1139	1134_2_246	2367_2_1	241_2_1	914_2_1	91_2_90	836_2_640	149_2_1	294_2_1	1020_3_1	2120_1_36
740_2_25	1087_12_176	152_2_1	338_1_15	157_2_1	884_2_90	316_2_33	553_1_114	1920_2_1	132_2_1	275_01_144	279_2_1	278_2_1	2825_2_203	492_2_71	793_2_54	21_2_1	3024_2_63	662_2_537	2480_05_33	2_2_1	186_2_1	402_2_207	368_2_1	1674_2_47	367_01_96	1395_2_89	189_1_1	816_02_687	734_2_149	2910_2_254	777_05_1	145_2_1	757_2_1	718_3_1	639_2_1	779_2_10	1150_3_57	614_2_1149	1134_2_239	2367_2_1	241_2_1	914_2_1	91_2_85	836_2_660	149_2_1	294_2_1	1020_3_1	2120_1_38	295_1_289
740_2_22	1087_12_175	152_2_1	338_1_11	157_2_1	884_2_93	316_2_30	553_1_107	1920_2_1	132_2_1	275_01_140	279_2_1	278_2_1	2825_2_180	492_2_70	793_2_56	21_2_1	3024_2_62	662_2_565	2480_05_51	2_2_1	186_2_1	402_2_207	368_2_1	1674_2_47	367_01_71	1395_2_87	189_1_1	816_02_684	734_2_145	2910_2_260	777_05_1	145_2_1	757_2_1	718_3_1	639_2_1	779_2_10	1150_3_57	614_2_1113	1134_2_253	2367_2_1	241_2_1	914_2_1	91_2_83	836_2_644	149_2_1	294_2_1	1020_3_1	2120_1_40	295_1_284
740_2_22	1087_12_174	152_2_1	338_1_5	157_2_1	884_2_93	316_2_30	553_1_101	1920_2_1	132_2_1	275_01_137	279_2_1	278_2_1	2825_2_189	492_2_59	793_2_56	21_2_1	3024_2_67	662_2_556	2480_05_50	2_2_1	186_2_1	402_2_178	368_2_1	1674_2_38	367_01_43	1395_2_97	189_1_1	816_02_655	734_2_158	2910_2_241	777_05_1	145_2_1	757_2_1	718_3_1	639_2_1	779_2_6	1150_3_68	614_2_1154	1134_2_239	2367_2_1	241_2_1	914_2_1	91_2_89	836_2_645	149_2_1	294_2_1	1020_3_1	2120_1_33	295_1_267
740_2_17	1087_12_180	152_2_1	338_1_4	157_2_1	884_2_115	316_2_21	553_1_99	1920_2_1	132_2_1	275_01_135	279_2_1	278_2_1	2825_2_167	492_2_66	793_2_42	21_2_1	3024_2_72	662_2_582	2480_05_51	2_2_1	186_2_1	402_2_184	368_2_1	1674_2_31	367_01_43	1395_2_85	189_1_1	816_02_662	734_2_166	2910_2_239	777_05_1	145_2_1	757_2_1	718_3_1	639_2_1	779_2_10	1150_3_59	614_2_1172	1134_2_237	2367_2_1	241_2_1	914_2_1	91_2_96	836_2_623	149_2_1	294_2_1	1020_3_1	2120_1_37	295_1_282
740_2_19	1087_12_158	152_2_1	338_1_3	157_2_1	884_2_114	316_2_36	553_1_104	1920_2_1	132_2_1	275_01_176	279_2_1	278_2_1	2825_2_187	492_2_65	793_2_25	21_2_1	3024_2_71	662_2_572	2480_05_38	2_2_1	186_2_1	402_2_191	1674_2_30	367_01_30	1395_2_90	189_1_1	816_02_605	734_2_161	2910_2_260	777_05_1	145_2_1	757_2_1	718_3_1	639_2_1	779_2_5	1150_3_60	614_2_1159	1134_2_220	2367_2_1	241_2_1	914_2_1	91_2_87	836_2_636	149_2_1	294_2_1	1020_3_1	2120_1_32	295_1_260	14_2_1
740_2_21	1087_12_147	152_2_1	338_1_3	157_2_1	884_2_121	316_2_41	553_1_86	1920_2_1	132_2_1	275_01_220	279_2_1	278_2_1	2825_2_183	492_2_62	793_2_25	21_2_1	3024_2_71	662_2_609	2480_05_40	2_2_1	186_2_1	402_2_197	1674_2_33	367_01_17	1395_2_85	189_1_1	816_02_597	734_2_160	2910_2_243	777_05_1	145_2_1	757_2_1	718_3_1	639_2_1	779_2_2	1150_3_45	614_2_1179	1134_2_211	2367_2_1	241_2_1	914_2_1	91_2_95	836_2_638	149_2_1	294_2_1	1020_3_1	2120_1_31	295_1_249	14_2_1
740_2_22	1087_12_123	152_2_1	338_1_6	157_2_1	884_2_114	316_2_45	553_1_91	1920_2_1	132_2_1	275_01_202	279_2_1	278_2_1	2825_2_180	492_2_56	793_2_28	21_2_1	3024_2_64	662_2_616	2480_05_43	2_2_1	186_2_1	402_2_171	1674_2_48	367_01_11	1395_2_88	189_1_1	816_02_623	734_2_154	2910_2_246	777_05_1	145_2_1	757_2_1	718_3_1	639_2_1	779_2_2	1150_3_49	614_2_1147	1134_2_190	2367_2_1	241_2_1	914_2_1	91_2_89	836_2_639	149_2_1	294_2_1	1020_3_1	2120_1_20	295_1_236	14_2_1
740_2_18	1087_12_160	152_2_1	338_1_3	157_2_1	884_2_124	316_2_48	553_1_85	1920_2_1	132_2_1	275_01_163	279_2_1	278_2_1	2825_2_180	492_2_60	793_2_28	21_2_1	3024_2_66	662_2_599	2480_05_42	2_2_1	186_2_1	402_2_186	1674_2_25	367_01_9	1395_2_105	189_1_1	816_02_620	734_2_178	2910_2_216	777_05_1	145_2_1	757_2_1	718_3_1	639_2_1	779_2_6	1150_3_45	614_2_1154	1134_2_196	2367_2_1	241_2_1	914_2_1	91_2_92	836_2_645	149_2_1	294_2_1	1020_3_1	2120_1_26	295_1_234	14_2_1
740_2_20	1087_12_138	152_2_1	338_1_5	157_2_1	884_2_109	316_2_53	553_1_82	1920_2_1	132_2_1	275_01_141	279_2_1	278_2_1	2825_2_168	492_2_51	793_2_24	21_2_1	3024_2_62	662_2_613	2480_05_37	2_2_1	186_2_1	402_2_183	1674_2_28	367_01_10	1395_2_101	189_1_1	816_02_612	734_2_168	2910_2_226	777_05_1	145_2_1	757_2_1	718_3_1	639_2_1	779_2_5	1150_3_50	614_2_1147	1134_2_197	2367_2_1	241_2_1	914_2_1	91_2_86	836_2_672	149_2_1	294_2_1	1020_3_1	2120_1_27	295_1_216	14_2_1
740_2_13	1087_12_167	152_2_1	338_1_2	157_2_1	884_2_111	316_2_55	553_1_92	1920_2_1	132_2_1	275_01_118	279_2_1	278_2_1	2825_2_165	492_2_56	793_2_21	21_2_1	3024_2_70	662_2_595	2480_05_37	2_2_1	186_2_1	402_2_217	1674_2_12	367_01_7	1395_2_111	189_1_1	816_02_592	734_2_177	2910_2_216	777_05_1	145_2_1	757_2_1	718_3_1	639_2_1	779_2_3	1150_3_44	614_2_1174	1134_2_200	2367_2_1	241_2_1	914_2_1	91_2_98	836_2_648	149_2_1	294_2_1	1020_3_1	2120_1_34	295_1_210	14_2_1
740_2_17	1087_12_146	152_2_1	338_1_8	157_2_1	884_2_110	316_2_65	553_1_98	1920_2_1	132_2_1	275_01_119	279_2_1	278_2_1	2825_2_174	492_2_59	793_2_20	21_2_1	3024_2_72	662_2_595	2480_05_29	2_2_1	186_2_1	402_2_204	1674_2_21	367_01_9	1395_2_118	189_1_1	816_02_551	734_2_175	2910_2_220	777_05_1	145_2_1	757_2_1	718_3_1	639_2_1	779_2_3	1150_3_51	614_2_1164	1134_2_195	2367_2_1	241_2_1	914_2_1	91_2_90	836_2_679	149_2_1	294_2_1	1020_3_1	2120_1_34	295_1_223	14_2_1
740_2_17	1087_12_160	152_2_1	338_1_5	157_2_1	884_2_97	316_2_71	553_1_121	1920_2_1	132_2_1	275_01_107	279_2_1	278_2_1	2825_2_186	492_2_52	793_2_20	21_2_1	3024_2_76	662_2_599	2480_05_30	2_2_1	186_2_1	402_2_206	1674_2_21	367_01_9	1395_2_135	189_1_1	816_02_529	734_2_166	2910_2_203	777_05_1	145_2_1	757_2_1	718_3_1	639_2_1	779_2_5	1150_3_41	614_2_1170	1134_2_200	2367_2_1	241_2_1	914_2_1	91_2_97	836_2_646	149_2_1	294_2_1	1020_3_1	2120_1_42	295_1_234	14_2_1
740_2_17	1087_12_152	152_2_1	338_1_5	157_2_1	884_2_105	316_2_54	553_1_130	1920_2_1	132_2_1	275_01_94	279_2_1	278_2_1	2825_2_183	492_2_51	793_2_15	21_2_1	3024_2_71	662_2_583	2480_05_20	2_2_1	186_2_1	402_2_205	1674_2_19	367_01_8	1395_2_136	189_1_1	816_02_481	734_2_156	2910_2_178	777_05_1	145_2_1	757_2_1	718_3_1	639_2_1	779_2_3	1150_3_40	614_2_1199	1134_2_221	2367_2_1	241_2_1	914_2_1	91_2_113	836_2_695	149_2_1	294_2_1	1020_3_1	2120_1_35	295_1_257	14_2_1
740_2_14	1087_12_155	152_2_1	338_1_4	157_2_1	884_2_97	316_2_66	553_1_138	1920_2_1	132_2_1	275_01_107	279_2_1	278_2_1	2825_2_203	492_2_48	793_2_22	21_2_1	3024_2_76	662_2_548	2480_05_8	2_2_1	186_2_1	402_2_180	1674_2_16	367_01_9	1395_2_135	189_1_1	816_02_516	734_2_156	2910_2_179	777_05_1	145_2_1	757_2_1	718_3_1	639_2_1	779_2_6	1150_3_39	614_2_1214	1134_2_216	2367_2_1	241_2_1	914_2_1	91_2_107	836_2_657	149_2_1	294_2_1	1020_3_1	2120_1_40	295_1_250	14_2_1
740_2_19	1087_12_132	152_2_1	338_1_2	157_2_1	884_2_103	316_2_72	553_1_124	1920_2_1	132_2_1	275_01_131	279_2_1	278_2_1	2825_2_201	492_2_52	793_2_17	21_2_1	3024_2_72	662_2_564	2480_05_3	2_2_1	186_2_1	402_2_205	1674_2_16	367_01_6	1395_2_131	189_1_1	816_02_597	734_2_160	2910_2_136	777_05_1	145_2_1	757_2_1	718_3_1	639_2_1	779_2_3	1150_3_46	614_2_1194	1134_2_207	2367_2_1	241_2_1	914_2_1	91_2_108	836_2_611	149_2_1	294_2_1	1020_3_1	2120_1_33	295_1_248	14_2_1
740_2_25	1087_12_125	152_2_1	338_1_1	157_2_1	884_2_94	316_2_85	553_1_114	1920_2_1	132_2_1	275_01_156	279_2_1	278_2_1	2825_2_209	492_2_49	793_2_23	21_2_1	3024_2_77	662_2_559	2480_05_12	2_2_1	186_2_1	402_2_193	1674_2_12	367_01_7	1395_2_123	189_1_1	816_02_670	734_2_156	2910_2_136	777_05_1	145_2_1	757_2_1	718_3_1	639_2_1	779_2_5	1150_3_53	614_2_1149	1134_2_192	2367_2_1	241_2_1	914_2_1	91_2_118	836_2_630	149_2_1	294_2_1	1020_3_1	2120_1_34	295_1_213	14_2_1
740_2_19	1087_12_135	152_2_1	338_1_2	157_2_1	884_2_100	316_2_93	553_1_107	1920_2_1	132_2_1	275_01_175	279_2_1	278_2_1	2825_2_213	492_2_50	793_2_21	21_2_1	3024_2_84	662_2_541	2480_05_12	2_2_1	186_2_1	402_2_191	1674_2_17	367_01_5	1395_2_129	189_1_1	816_02_748	734_2_163	2910_2_122	777_05_1	145_2_1	757_2_1	718_3_1	639_2_1	779_2_3	1150_3_50	614_2_1188	1134_2_189	2367_2_1	241_2_1	914_2_1	91_2_119	836_2_555	149_2_1	294_2_1	1020_3_1	2120_1_31	295_1_213	14_2_1
740_2_27	1087_12_142	152_2_1	157_2_1	884_2_95	316_2_111	553_1_120	1920_2_1	132_2_1	275_01_168	279_2_1	278_2_1	2825_2_207	492_2_51	793_2_22	21_2_1	3024_2_91	662_2_552	2480_05_20	2_2_1	186_2_1	402_2_185	1674_2_17	367_01_9	1395_2_118	189_1_1	816_02_830	734_2_157	2910_2_114	777_05_1	145_2_1	757_2_1	718_3_1	639_2_1	779_2_3	1150_3_50	614_2_1144	1134_2_187	2367_2_1	241_2_1	914_2_1	91_2_114	836_2_514	149_2_1	294_2_1	1020_3_1	2120_1_37	295_1_175	14_2_1	782_02_321
740_2_17	1087_12_150	152_2_1	157_2_1	884_2_101	316_2_109	553_1_126	1920_2_1	132_2_1	275_01_170	279_2_1	278_2_1	2825_2_185	492_2_54	793_2_19	21_2_1	3024_2_78	662_2_535	2480_05_13	2_2_1	186_2_1	402_2_199	1674_2_19	367_01_10	1395_2_133	189_1_1	816_02_876	734_2_158	2910_2_116	777_05_1	145_2_1	757_2_1	718_3_1	639_2_1	779_2_4	1150_3_61	614_2_1193	1134_2_195	2367_2_1	241_2_1	914_2_1	91_2_132	836_2_493	149_2_1	294_2_1	1020_3_1	2120_1_41	295_1_174	14_2_1	782_02_304
740_2_21	1087_12_152	152_2_1	157_2_1	884_2_93	316_2_97	553_1_139	1920_2_1	132_2_1	275_01_190	279_2_1	278_2_1	2825_2_162	492_2_47	793_2_20	21_2_1	3024_2_90	662_2_554	2480_05_16	2_2_1	186_2_1	402_2_200	1674_2_16	367_01_12	1395_2_125	189_1_1	816_02_869	734_2_156	2910_2_129	777_05_1	145_2_1	757_2_1	718_3_1	639_2_1	779_2_5	1150_3_63	614_2_1117	1134_2_195	2367_2_1	241_2_1	914_2_1	91_2_106	836_2_532	149_2_1	294_2_1	1020_3_1	2120_1_35	295_1_172	14_2_1	782_02_325
740_2_18	1087_12_150	152_2_1	157_2_1	884_2_90	316_2_92	553_1_128	1920_2_1	132_2_1	275_01_189	279_2_1	278_2_1	2825_2_172	492_2_37	793_2_17	21_2_1	3024_2_85	662_2_512	2480_05_12	2_2_1	186_2_1	402_2_184	1674_2_14	367_01_6	1395_2_142	189_1_1	816_02_822	734_2_171	2910_2_121	777_05_1	145_2_1	757_2_1	718_3_1	639_2_1	779_2_11	1150_3_59	614_2_1184	1134_2_209	2367_2_1	241_2_1	914_2_1	91_2_110	836_2_533	149_2_1	294_2_1	1020_3_1	2120_1_30	295_1_177	14_2_1	782_02_303
740_2_18	1087_12_145	152_2_1	157_2_1	884_2_74	316_2_81	553_1_142	1920_2_1	132_2_1	275_01_209	279_2_1	278_2_1	2825_2_163	492_2_34	793_2_17	21_2_1	3024_2_96	662_2_508	2480_05_15	2_2_1	186_2_1	402_2_188	1674_2_15	367_01_2	1395_2_140	189_1_1	816_02_778	734_2_156	2910_2_131	777_05_1	145_2_1	757_2_1	718_3_1	639_2_1	779_2_10	1150_3_56	614_2_1194	1134_2_188	2367_2_1	241_2_1	914_2_1	91_2_99	836_2_565	149_2_1	294_2_1	1020_3_1	2120_1_18	295_1_181	14_2_1	782_02_240
740_2_18	1087_12_121	152_2_1	157_2_1	884_2_71	316_2_80	553_1_132	1920_2_1	132_2_1	275_01_204	279_2_1	278_2_1	2825_2_172	492_2_40	793_2_22	21_2_1	3024_2_89	662_2_517	2480_05_19	2_2_1	186_2_1	402_2_181	1674_2_12	367_01_3	1395_2_167	189_1_1	816_02_735	734_2_151	2910_2_113	777_05_1	145_2_1	757_2_1	718_3_1	639_2_1	779_2_15	1150_3_57	614_2_1228	1134_2_192	2367_2_1	241_2_1	914_2_1	91_2_106	836_2_552	149_2_1	294_2_1	1020_3_1	2120_1_13	295_1_184	14_2_1	782_02_214
740_2_13	1087_12_122	152_2_1	157_2_1	884_2_70	316_2_72	553_1_124	1920_2_1	132_2_1	275_01_190	279_2_1	278_2_1	2825_2_153	492_2_44	793_2_19	21_2_1	3024_2_88	662_2_521	2480_05_28	2_2_1	186_2_1	402_2_188	1674_2_10	367_01_7	1395_2_170	189_1_1	816_02_753	734_2_136	2910_2_142	777_05_1	145_2_1	757_2_1	718_3_1	639_2_1	779_2_11	1150_3_47	614_2_1155	1134_2_196	2367_2_1	241_2_1	914_2_1	91_2_94	836_2_553	149_2_1	294_2_1	1020_3_1	2120_1_13	295_1_193	14_2_1	782_02_244
740_2_12	1087_12_132	152_2_1	157_2_1	884_2_68	316_2_84	553_1_106	1920_2_1	132_2_1	275_01_166	279_2_1	278_2_1	2825_2_176	492_2_59	793_2_20	21_2_1	3024_2_80	662_2_504	2480_05_34	2_2_1	186_2_1	402_2_209	1674_2_7	367_01_9	1395_2_152	189_1_1	816_02_759	734_2_140	2910_2_141	777_05_1	145_2_1	757_2_1	718_3_1	639_2_1	779_2_11	1150_3_46	614_2_1149	1134_2_205	2367_2_1	241_2_1	914_2_1	91_2_95	836_2_567	149_2_1	294_2_1	1020_3_1	2120_1_16	295_1_179	14_2_1	782_02_264
740_2_16	1087_12_140	152_2_1	157_2_1	884_2_69	316_2_87	553_1_115	1920_2_1	132_2_1	275_01_176	279_2_1	278_2_1	2825_2_165	492_2_47	793_2_17	21_2_1	3024_2_88	662_2_486	2480_05_40	2_2_1	186_2_1	402_2_194	1674_2_10	367_01_23	1395_2_155	189_1_1	816_02_710	734_2_125	2910_2_150	777_05_1	145_2_1	757_2_1	718_3_1	639_2_1	779_2_11	1150_3_43	614_2_1178	1134_2_205	2367_2_1	241_2_1	914_2_1	91_2_91	836_2_564	149_2_1	294_2_1	1020_3_1	2120_1_18	295_1_194	14_2_1	782_02_238
740_2_13	1087_12_142	152_2_1	157_2_1	884_2_72	316_2_81	553_1_114	1920_2_1	132_2_1	275_01_179	279_2_1	278_2_1	2825_2_196	492_2_57	793_2_11	21_2_1	3024_2_105	662_2_463	2480_05_43	2_2_1	186_2_1	402_2_218	1674_2_7	367_01_29	1395_2_150	189_1_1	816_02_712	734_2_130	2910_2_136	777_05_1	145_2_1	757_2_1	718_3_1	639_2_1	779_2_12	1150_3_41	614_2_1217	1134_2_177	2367_2_1	241_2_1	914_2_1	91_2_114	836_2_571	149_2_1	294_2_1	1020_3_1	2120_1_12	295_1_193	14_2_1	782_02_228
740_2_10	1087_12_131	152_2_1	157_2_1	884_2_74	316_2_80	553_1_139	1920_2_1	132_2_1	275_01_146	279_2_1	278_2_1	2825_2_171	492_2_52	793_2_8	21_2_1	3024_2_102	662_2_454	2480_05_41	2_2_1	186_2_1	402_2_208	1674_2_13	367_01_20	1395_2_162	189_1_1	816_02_731	734_2_101	2910_2_135	777_05_1	145_2_1	757_2_1	718_3_1	639_2_1	779_2_11	1150_3_39	614_2_1247	1134_2_196	2367_2_1	241_2_1	914_2_1	91_2_127	836_2_549	149_2_1	294_2_1	1020_3_1	2120_1_6	295_1_190	14_2_1	782_02_230
740_2_7	1087_12_155	152_2_1	157_2_1	884_2_72	316_2_77	553_1_140	1920_2_1	132_2_1	275_01_142	279_2_1	278_2_1	2825_2_185	492_2_46	793_2_7	21_2_1	3024_2_100	662_2_484	2480_05_38	2_2_1	186_2_1	402_2_239	1674_2_11	367_01_21	1395_2_154	189_1_1	816_02_747	734_2_100	2910_2_155	777_05_1	145_2_1	757_2_1	718_3_1	639_2_1	779_2_14	1150_3_30	614_2_1225	1134_2_188	2367_2_1	241_2_1	914_2_1	91_2_110	836_2_573	149_2_1	294_2_1	1020_3_1	2120_1_5	295_1_168	14_2_1	782_02_223
740_2_11	1087_12_166	152_2_1	157_2_1	884_2_80	316_2_73	553_1_138	1920_2_1	132_2_1	275_01_165	279_2_1	278_2_1	2825_2_150	492_2_30	793_2_6	21_2_1	3024_2_112	662_2_471	2480_05_40	2_2_1	186_2_1	402_2_239	1674_2_13	367_01_15	1395_2_155	189_1_1	816_02_786	734_2_114	2910_2_145	777_05_1	145_2_1	757_2_1	718_3_1	639_2_1	779_2_10	1150_3_37	614_2_1208	1134_2_204	2367_2_1	241_2_1	914_2_1	91_2_104	836_2_531	149_2_1	294_2_1	1020_3_1	2120_1_2	295_1_186	14_2_1	782_02_202
740_2_14	1087_12_174	152_2_1	157_2_1	884_2_73	316_2_69	553_1_143	1920_2_1	132_2_1	275_01_216	279_2_1	278_2_1	2825_2_161	492_2_33	793_2_4	21_2_1	3024_2_104	662_2_477	2480_05_37	2_2_1	186_2_1	402_2_234	1674_2_10	367_01_4	1395_2_143	189_1_1	816_02_784	734_2_117	2910_2_160	777_05_1	145_2_1	757_2_1	718_3_1	639_2_1	779_2_7	1150_3_34	614_2_1198	1134_2_212	2367_2_1	241_2_1	914_2_1	91_2_99	836_2_541	149_2_1	294_2_1	1020_3_1	2120_1_2	295_1_175	14_2_1	782_02_179
740_2_19	1087_12_172	152_2_1	157_2_1	884_2_61	316_2_63	553_1_160	1920_2_1	132_2_1	275_01_243	279_2_1	278_2_1	2825_2_119	492_2_29	793_2_5	21_2_1	3024_2_103	662_2_468	2480_05_32	2_2_1	186_2_1	402_2_232	1674_2_15	367_01_5	1395_2_177	189_1_1	816_02_757	734_2_107	2910_2_162	777_05_1	145_2_1	757_2_1	718_3_1	639_2_1	779_2_3	1150_3_49	614_2_1161	1134_2_238	2367_2_1	241_2_1	914_2_1	91_2_101	836_2_542	149_2_1	294_2_1	1020_3_1	2120_1_2	295_1_203	14_2_1	782_02_206
740_2_17	1087_12_172	152_2_1	157_2_1	884_2_54	316_2_76	553_1_156	1920_2_1	132_2_1	275_01_232	279_2_1	278_2_1	2825_2_137	492_2_45	793_2_7	21_2_1	3024_2_116	662_2_447	2480_05_32	2_2_1	186_2_1	402_2_228	1674_2_7	367_01_6	1395_2_156	189_1_1	816_02_724	734_2_109	2910_2_168	777_05_1	145_2_1	757_2_1	718_3_1	639_2_1	779_2_4	1150_3_37	614_2_1130	1134_2_247	2367_2_1	241_2_1	914_2_1	91_2_98	836_2_569	149_2_1	294_2_1	1020_3_1	2120_1_1	295_1_187	14_2_1	782_02_228
740_2_19	1087_12_145	152_2_1	157_2_1	884_2_63	316_2_64	553_1_152	1920_2_1	132_2_1	275_01_244	279_2_1	278_2_1	2825_2_127	492_2_46	793_2_6	21_2_1	3024_2_103	662_2_467	2480_05_34	2_2_1	186_2_1	402_2_224	1674_2_4	367_01_6	1395_2_183	189_1_1	816_02_667	734_2_105	2910_2_162	777_05_1	145_2_1	757_2_1	718_3_1	639_2_1	779_2_4	1150_3_42	614_2_1131	1134_2_259	2367_2_1	241_2_1	914_2_1	91_2_92	836_2_536	149_2_1	294_2_1	1020_3_1	295_1_194	14_2_1	782_02_258	861_2_142
740_2_18	1087_12_140	152_2_1	157_2_1	884_2_65	316_2_62	553_1_144	1920_2_1	132_2_1	275_01_217	279_2_1	278_2_1	2825_2_136	492_2_53	793_2_13	21_2_1	3024_2_91	662_2_468	2480_05_31	2_2_1	186_2_1	402_2_223	1674_2_4	367_01_10	1395_2_150	189_1_1	816_02_695	734_2_107	2910_2_164	777_05_1	145_2_1	757_2_1	718_3_1	639_2_1	779_2_5	1150_3_33	614_2_1176	1134_2_270	2367_2_1	241_2_1	914_2_1	91_2_92	836_2_570	149_2_1	294_2_1	1020_3_1	295_1_191	14_2_1	782_02_225	861_2_143
740_2_26	1087_12_120	152_2_1	157_2_1	884_2_66	316_2_58	553_1_127	1920_2_1	132_2_1	275_01_211	279_2_1	278_2_1	2825_2_138	492_2_43	793_2_10	21_2_1	3024_2_88	662_2_487	2480_05_25	2_2_1	186_2_1	402_2_232	1674_2_5	367_01_10	1395_2_151	189_1_1	816_02_705	734_2_118	2910_2_165	777_05_1	145_2_1	757_2_1	718_3_1	639_2_1	779_2_7	1150_3_42	614_2_1216	1134_2_258	2367_2_1	241_2_1	914_2_1	91_2_85	836_2_530	149_2_1	294_2_1	1020_3_1	295_1_187	14_2_1	782_02_220	861_2_182
740_2_30	1087_12_120	152_2_1	157_2_1	884_2_64	316_2_65	553_1_126	1920_2_1	132_2_1	275_01_232	279_2_1	278_2_1	2825_2_156	492_2_53	836_2_552	21_2_1	3024_2_93	662_2_464	2480_05_19	2_2_1	186_2_1	402_2_232	1674_2_2	367_01_11	1395_2_132	189_1_1	816_02_772	734_2_128	2910_2_151	777_05_1	145_2_1	757_2_1	718_3_1	639_2_1	779_2_10	1150_3_30	614_2_1187	1134_2_287	2367_2_1	241_2_1	914_2_1	91_2_81	793_2_7	149_2_1	294_2_1	1020_3_1	295_1_203	14_2_1	782_02_230	861_2_161
740_2_27	1087_12_106	152_2_1	157_2_1	884_2_45	316_2_51	553_1_122	1920_2_1	132_2_1	275_01_268	279_2_1	278_2_1	2825_2_142	492_2_37	836_2_509	21_2_1	3024_2_84	662_2_505	2480_05_24	2_2_1	186_2_1	402_2_243	1674_2_2	367_01_16	1395_2_118	189_1_1	816_02_845	734_2_124	2910_2_147	777_05_1	145_2_1	757_2_1	718_3_1	639_2_1	779_2_10	1150_3_28	614_2_1146	1134_2_261	2367_2_1	241_2_1	914_2_1	91_2_83	793_2_5	149_2_1	294_2_1	1020_3_1	295_1_208	14_2_1	782_02_251	861_2_165
740_2_28	1087_12_109	152_2_1	157_2_1	884_2_51	316_2_63	553_1_136	1920_2_1	132_2_1	275_01_290	279_2_1	278_2_1	2825_2_149	492_2_49	836_2_520	21_2_1	3024_2_87	662_2_488	2480_05_23	2_2_1	186_2_1	402_2_215	1674_2_1	367_01_24	1395_2_109	189_1_1	816_02_870	734_2_109	2910_2_156	777_05_1	145_2_1	757_2_1	718_3_1	639_2_1	779_2_16	1150_3_22	614_2_1138	1134_2_282	2367_2_1	241_2_1	914_2_1	91_2_76	793_2_1	149_2_1	294_2_1	1020_3_1	295_1_215	14_2_1	782_02_261	861_2_164
740_2_20	1087_12_104	152_2_1	157_2_1	884_2_49	316_2_68	553_1_115	1920_2_1	132_2_1	275_01_311	279_2_1	278_2_1	2825_2_135	492_2_39	836_2_488	21_2_1	3024_2_77	662_2_515	2480_05_21	2_2_1	186_2_1	402_2_206	1674_2_1	367_01_30	1395_2_110	189_1_1	816_02_847	734_2_116	2910_2_161	777_05_1	145_2_1	757_2_1	718_3_1	639_2_1	779_2_21	1150_3_36	614_2_1132	1134_2_249	2367_2_1	241_2_1	914_2_1	91_2_69	793_2_2	149_2_1	294_2_1	1020_3_1	295_1_210	14_2_1	782_02_259	861_2_182
740_2_32	1087_12_103	152_2_1	157_2_1	884_2_66	316_2_87	553_1_119	1920_2_1	132_2_1	275_01_369	279_2_1	278_2_1	2825_2_147	492_2_37	836_2_502	21_2_1	3024_2_81	662_2_491	2480_05_20	2_2_1	186_2_1	402_2_200	1674_2_2	367_01_36	1395_2_111	189_1_1	816_02_792	734_2_113	2910_2_146	777_05_1	145_2_1	757_2_1	718_3_1	639_2_1	779_2_21	1150_3_24	614_2_1178	1134_2_255	2367_2_1	241_2_1	914_2_1	91_2_72	793_2_2	149_2_1	294_2_1	1020_3_1	295_1_199	14_2_1	782_02_266	861_2_172
740_2_19	1087_12_95	152_2_1	157_2_1	884_2_71	316_2_95	553_1_124	1920_2_1	132_2_1	275_01_422	279_2_1	278_2_1	2825_2_132	492_2_34	836_2_488	21_2_1	3024_2_80	662_2_550	2480_05_16	2_2_1	186_2_1	402_2_203	1674_2_4	367_01_40	1395_2_128	189_1_1	816_02_755	734_2_108	2910_2_160	777_05_1	145_2_1	757_2_1	718_3_1	639_2_1	779_2_23	1150_3_20	614_2_1169	1134_2_240	2367_2_1	241_2_1	914_2_1	91_2_65	793_2_2	149_2_1	294_2_1	1020_3_1	295_1_191	14_2_1	782_02_228	861_2_195
740_2_27	1087_12_106	152_2_1	157_2_1	884_2_77	316_2_103	553_1_115	1920_2_1	132_2_1	275_01_409	279_2_1	278_2_1	2825_2_123	492_2_27	836_2_530	21_2_1	3024_2_84	662_2_544	2480_05_13	2_2_1	186_2_1	402_2_219	1674_2_2	367_01_42	1395_2_131	189_1_1	816_02_690	734_2_101	2910_2_171	777_05_1	145_2_1	757_2_1	718_3_1	639_2_1	779_2_24	1150_3_10	614_2_1179	1134_2_248	2367_2_1	241_2_1	914_2_1	91_2_79	793_2_5	149_2_1	294_2_1	1020_3_1	295_1_184	14_2_1	782_02_194	861_2_193
740_2_27	1087_12_112	152_2_1	157_2_1	884_2_67	316_2_106	553_1_101	1920_2_1	132_2_1	275_01_387	279_2_1	278_2_1	2825_2_113	492_2_25	836_2_517	21_2_1	3024_2_86	662_2_533	2480_05_12	2_2_1	186_2_1	402_2_228	1674_2_4	367_01_40	1395_2_142	189_1_1	816_02_643	734_2_90	2910_2_182	777_05_1	145_2_1	757_2_1	718_3_1	639_2_1	779_2_33	1150_3_11	614_2_1185	1134_2_234	2367_2_1	241_2_1	914_2_1	91_2_76	793_2_6	149_2_1	294_2_1	1020_3_1	295_1_186	14_2_1	782_02_182	861_2_190
740_2_33	1087_12_108	152_2_1	157_2_1	884_2_78	316_2_119	553_1_116	1920_2_1	132_2_1	275_01_328	279_2_1	278_2_1	2825_2_99	492_2_23	836_2_534	21_2_1	3024_2_92	662_2_523	2480_05_14	2_2_1	186_2_1	402_2_230	1674_2_4	367_01_37	1395_2_152	189_1_1	816_02_625	734_2_92	2910_2_202	777_05_1	145_2_1	757_2_1	718_3_1	639_2_1	779_2_32	1150_3_4	614_2_1241	1134_2_253	2367_2_1	241_2_1	914_2_1	91_2_69	793_2_11	149_2_1	294_2_1	1020_3_1	295_1_178	14_2_1	782_02_170	861_2_163
740_2_28	1087_12_103	152_2_1	157_2_1	884_2_79	316_2_118	553_1_105	1920_2_1	132_2_1	275_01_237	279_2_1	278_2_1	2825_2_104	492_2_26	836_2_563	21_2_1	3024_2_96	662_2_511	2480_05_11	2_2_1	186_2_1	402_2_216	1674_2_5	367_01_23	1395_2_145	189_1_1	816_02_683	734_2_91	2910_2_181	777_05_1	145_2_1	757_2_1	718_3_1	639_2_1	779_2_21	1150_3_4	614_2_1232	1134_2_222	2367_2_1	241_2_1	914_2_1	91_2_67	793_2_12	149_2_1	294_2_1	1020_3_1	295_1_205	14_2_1	782_02_174	861_2_157
740_2_37	1087_12_89	152_2_1	157_2_1	884_2_89	316_2_127	553_1_119	1920_2_1	132_2_1	275_01_197	279_2_1	278_2_1	2825_2_110	492_2_28	836_2_569	21_2_1	3024_2_97	662_2_523	2480_05_1	2_2_1	186_2_1	402_2_228	1674_2_6	367_01_15	1395_2_137	189_1_1	816_02_722	734_2_96	2910_2_186	777_05_1	145_2_1	757_2_1	718_3_1	639_2_1	779_2_24	1150_3_6	614_2_1231	1134_2_230	2367_2_1	241_2_1	914_2_1	91_2_80	793_2_14	149_2_1	294_2_1	1020_3_1	295_1_209	14_2_1	782_02_171	861_2_143
740_2_40	1087_12_88	152_2_1	157_2_1	884_2_87	316_2_141	553_1_123	1920_2_1	132_2_1	275_01_181	279_2_1	278_2_1	2825_2_113	492_2_29	836_2_564	21_2_1	3024_2_104	662_2_495	2_2_1	186_2_1	402_2_216	1674_2_7	367_01_25	1395_2_132	189_1_1	816_02_748	734_2_100	2910_2_175	145_2_1	757_2_1	718_3_1	639_2_1	779_2_20	1150_3_4	614_2_1268	1134_2_184	2367_2_1	241_2_1	914_2_1	91_2_74	793_2_15	149_2_1	294_2_1	1020_3_1	295_1_203	14_2_1	782_02_185	861_2_140	924_2_1	3115_2_52
740_2_46	1087_12_81	152_2_1	157_2_1	884_2_77	316_2_152	553_1_129	1920_2_1	132_2_1	275_01_206	279_2_1	278_2_1	2825_2_100	492_2_21	836_2_584	21_2_1	3024_2_99	662_2_532	2_2_1	186_2_1	402_2_233	1674_2_7	367_01_26	1395_2_131	189_1_1	816_02_740	734_2_111	2910_2_180	145_2_1	757_2_1	718_3_1	639_2_1	779_2_21	1150_3_4	614_2_1259	1134_2_189	2367_2_1	241_2_1	914_2_1	91_2_65	793_2_7	149_2_1	294_2_1	1020_3_1	295_1_198	14_2_1	782_02_199	861_2_143	924_2_1	3115_2_36
740_2_35	1087_12_90	152_2_1	157_2_1	884_2_68	316_2_162	553_1_131	1920_2_1	132_2_1	275_01_218	279_2_1	278_2_1	2825_2_114	492_2_18	836_2_595	21_2_1	3024_2_101	662_2_519	2_2_1	186_2_1	402_2_219	1674_2_4	367_01_24	1395_2_134	189_1_1	816_02_753	734_2_108	2910_2_176	145_2_1	757_2_1	718_3_1	639_2_1	779_2_23	1150_3_5	614_2_1217	1134_2_179	2367_2_1	241_2_1	914_2_1	91_2_61	793_2_9	149_2_1	294_2_1	1020_3_1	295_1_210	14_2_1	782_02_219	861_2_134	924_2_1	3115_2_40
740_2_34	1087_12_91	152_2_1	157_2_1	884_2_75	316_2_161	553_1_126	1920_2_1	132_2_1	275_01_226	279_2_1	278_2_1	2825_2_122	492_2_14	836_2_550	21_2_1	3024_2_85	662_2_517	2_2_1	186_2_1	402_2_251	1674_2_7	367_01_33	1395_2_148	189_1_1	816_02_784	734_2_116	2910_2_180	145_2_1	757_2_1	718_3_1	639_2_1	779_2_17	1150_3_8	614_2_1214	1134_2_181	2367_2_1	241_2_1	914_2_1	91_2_78	793_2_8	149_2_1	294_2_1	1020_3_1	295_1_204	14_2_1	782_02_219	861_2_142	924_2_1	3115_2_33
740_2_23	1087_12_91	152_2_1	157_2_1	884_2_81	316_2_160	553_1_121	1920_2_1	132_2_1	275_01_209	279_2_1	278_2_1	2825_2_125	492_2_16	836_2_575	21_2_1	3024_2_76	662_2_551	2_2_1	186_2_1	402_2_208	1674_2_8	367_01_37	1395_2_133	189_1_1	816_02_807	734_2_114	2910_2_158	145_2_1	757_2_1	718_3_1	639_2_1	779_2_12	1150_3_7	614_2_1175	1134_2_176	2367_2_1	241_2_1	914_2_1	91_2_74	793_2_6	149_2_1	294_2_1	1020_3_1	295_1_194	14_2_1	782_02_230	861_2_150	924_2_1	3115_2_35
740_2_23	1087_12_88	152_2_1	157_2_1	884_2_94	316_2_169	553_1_114	1920_2_1	132_2_1	275_01_210	279_2_1	278_2_1	2825_2_116	492_2_20	836_2_552	21_2_1	3024_2_68	662_2_533	2_2_1	186_2_1	402_2_214	1674_2_6	367_01_44	1395_2_148	189_1_1	816_02_918	734_2_106	2910_2_170	145_2_1	757_2_1	718_3_1	639_2_1	779_2_4	1150_3_6	614_2_1172	1134_2_185	2367_2_1	241_2_1	914_2_1	91_2_70	793_2_3	149_2_1	294_2_1	1020_3_1	295_1_176	14_2_1	782_02_205	861_2_144	924_2_1	3115_2_38
740_2_19	1087_12_92	152_2_1	157_2_1	884_2_85	316_2_184	553_1_94	1920_2_1	132_2_1	275_01_209	279_2_1	278_2_1	2825_2_124	492_2_20	836_2_538	21_2_1	3024_2_78	662_2_570	2_2_1	186_2_1	402_2_190	1674_2_7	367_01_56	1395_2_132	189_1_1	816_02_969	734_2_101	2910_2_166	145_2_1	757_2_1	718_3_1	639_2_1	779_2_5	1150_3_4	614_2_1156	1134_2_176	2367_2_1	241_2_1	914_2_1	91_2_67	793_2_2	149_2_1	294_2_1	1020_3_1	295_1_187	14_2_1	782_02_206	861_2_130	924_2_1	3115_2_42
740_2_22	1087_12_93	152_2_1	157_2_1	884_2_97	316_2_176	553_1_107	1920_2_1	132_2_1	275_01_183	279_2_1	278_2_1	2825_2_124	492_2_22	836_2_507	21_2_1	3024_2_77	662_2_545	2_2_1	186_2_1	402_2_222	1674_2_9	367_01_54	1395_2_133	189_1_1	816_02_910	734_2_106	2910_2_182	145_2_1	757_2_1	718_3_1	639_2_1	779_2_5	1150_3_2	614_2_1141	1134_2_180	2367_2_1	241_2_1	914_2_1	91_2_90	793_2_2	149_2_1	294_2_1	1020_3_1	295_1_191	14_2_1	782_02_227	861_2_125	924_2_1	3115_2_37
740_2_14	1087_12_96	152_2_1	157_2_1	884_2_86	316_2_175	553_1_104	1920_2_1	132_2_1	275_01_163	279_2_1	278_2_1	2825_2_135	492_2_27	836_2_538	21_2_1	3024_2_84	662_2_539	2_2_1	186_2_1	402_2_204	1674_2_9	367_01_50	1395_2_134	189_1_1	816_02_848	734_2_102	2910_2_164	145_2_1	757_2_1	718_3_1	639_2_1	779_2_10	1150_3_1	614_2_1117	1134_2_177	2367_2_1	241_2_1	914_2_1	91_2_78	793_2_1	149_2_1	294_2_1	1020_3_1	295_1_199	14_2_1	782_02_244	861_2_135	924_2_1	3115_2_39
740_2_23	1087_12_106	152_2_1	157_2_1	884_2_96	316_2_182	553_1_116	1920_2_1	132_2_1	275_01_134	279_2_1	278_2_1	2825_2_134	492_2_24	836_2_533	21_2_1	3024_2_99	662_2_569	2_2_1	186_2_1	402_2_200	1674_2_10	367_01_36	1395_2_110	189_1_1	816_02_777	734_2_129	2910_2_167	145_2_1	757_2_1	639_2_1	779_2_7	998_1_244	614_2_1076	1134_2_187	2367_2_1	241_2_1	914_2_1	91_2_81	793_2_4	149_2_1	294_2_1	295_1_185	14_2_1	782_02_245	861_2_122	924_2_1	3115_2_41	30_02_1	409_2_701
740_2_24	1087_12_96	152_2_1	157_2_1	884_2_88	316_2_186	553_1_98	1920_2_1	132_2_1	275_01_168	279_2_1	278_2_1	2825_2_143	492_2_25	836_2_571	21_2_1	3024_2_87	662_2_577	2_2_1	186_2_1	402_2_191	1674_2_13	367_01_45	1395_2_100	189_1_1	816_02_686	734_2_130	2910_2_167	145_2_1	757_2_1	639_2_1	779_2_7	998_1_270	614_2_1066	1134_2_178	2367_2_1	241_2_1	914_2_1	91_2_73	793_2_5	149_2_1	294_2_1	295_1_198	14_2_1	782_02_233	861_2_134	924_2_1	3115_2_39	30_02_1	409_2_671
740_2_26	1087_12_108	152_2_1	157_2_1	884_2_95	316_2_182	553_1_116	1920_2_1	132_2_1	275_01_184	279_2_1	278_2_1	2825_2_150	492_2_22	836_2_545	21_2_1	3024_2_76	662_2_599	2_2_1	186_2_1	402_2_214	1674_2_8	367_01_52	1395_2_112	189_1_1	816_02_639	734_2_124	2910_2_197	145_2_1	757_2_1	639_2_1	779_2_5	998_1_263	614_2_1056	1134_2_191	2367_2_1	241_2_1	914_2_1	91_2_85	793_2_4	149_2_1	294_2_1	295_1_181	14_2_1	782_02_228	861_2_142	924_2_1	3115_2_43	30_02_1	409_2_670
740_2_18	1087_12_102	152_2_1	157_2_1	884_2_84	316_2_183	553_1_116	1920_2_1	132_2_1	275_01_199	279_2_1	278_2_1	2825_2_144	492_2_21	836_2_542	21_2_1	3024_2_77	662_2_621	2_2_1	186_2_1	402_2_222	1674_2_11	367_01_52	1395_2_112	189_1_1	816_02_636	734_2_111	2910_2_192	145_2_1	757_2_1	639_2_1	779_2_7	998_1_281	614_2_1079	1134_2_181	2367_2_1	241_2_1	914_2_1	91_2_64	793_2_3	149_2_1	294_2_1	295_1_171	14_2_1	782_02_204	861_2_142	924_2_1	3115_2_39	30_02_1	409_2_646
740_2_15	1087_12_92	152_2_1	157_2_1	884_2_90	316_2_165	553_1_130	1920_2_1	132_2_1	275_01_186	279_2_1	278_2_1	2825_2_151	492_2_27	836_2_540	21_2_1	3024_2_66	662_2_659	2_2_1	186_2_1	402_2_247	1674_2_9	367_01_59	1395_2_107	189_1_1	816_02_593	734_2_110	2910_2_199	145_2_1	757_2_1	639_2_1	779_2_5	998_1_297	614_2_1084	1134_2_188	2367_2_1	241_2_1	914_2_1	91_2_73	793_2_2	149_2_1	294_2_1	295_1_168	14_2_1	782_02_190	861_2_142	924_2_1	3115_2_29	30_02_1	409_2_667
740_2_16	1087_12_99	152_2_1	157_2_1	884_2_86	316_2_172	553_1_131	1920_2_1	132_2_1	275_01_203	279_2_1	278_2_1	2825_2_171	492_2_30	836_2_527	21_2_1	3024_2_72	662_2_676	2_2_1	186_2_1	402_2_255	1674_2_15	367_01_68	1395_2_100	189_1_1	816_02_549	734_2_102	2910_2_208	145_2_1	757_2_1	639_2_1	779_2_7	998_1_284	614_2_1110	1134_2_176	2367_2_1	241_2_1	914_2_1	91_2_52	793_2_2	149_2_1	294_2_1	295_1_182	14_2_1	782_02_212	861_2_142	924_2_1	3115_2_33	30_02_1	409_2_636
740_2_11	1087_12_109	152_2_1	157_2_1	884_2_90	316_2_144	553_1_134	1920_2_1	132_2_1	275_01_239	279_2_1	278_2_1	2825_2_167	492_2_31	836_2_554	21_2_1	3024_2_66	662_2_679	2_2_1	186_2_1	402_2_263	1674_2_9	367_01_71	1395_2_101	189_1_1	816_02_533	734_2_118	2910_2_203	145_2_1	757_2_1	639_2_1	779_2_14	998_1_257	614_2_1074	1134_2_189	2367_2_1	241_2_1	914_2_1	91_2_43	793_2_2	149_2_1	294_2_1	295_1_184	14_2_1	782_02_273	861_2_141	924_2_1	3115_2_30	30_02_1	409_2_633
740_2_11	1087_12_129	152_2_1	157_2_1	884_2_100	316_2_134	553_1_138	1920_2_1	132_2_1	275_01_238	279_2_1	278_2_1	2825_2_179	492_2_32	836_2_560	21_2_1	3024_2_66	662_2_670	2_2_1	186_2_1	402_2_281	1674_2_11	367_01_71	1395_2_96	189_1_1	816_02_509	734_2_106	2910_2_202	145_2_1	757_2_1	639_2_1	779_2_15	998_1_284	614_2_1078	1134_2_182	2367_2_1	241_2_1	914_2_1	91_2_43	793_2_1	149_2_1	294_2_1	295_1_166	14_2_1	782_02_316	861_2_130	924_2_1	3115_2_29	30_02_1	409_2_634
740_2_3	1087_12_126	152_2_1	157_2_1	884_2_99	662_2_690	553_1_148	1920_2_1	275_01_243	279_2_1	278_2_1	2825_2_163	492_2_35	836_2_588	21_2_1	3024_2_63	316_2_118	2_2_1	186_2_1	402_2_266	1674_2_12	367_01_70	1395_2_86	189_1_1	816_02_504	734_2_112	2910_2_200	145_2_1	757_2_1	639_2_1	779_2_21	998_1_292	614_2_1031	1134_2_174	2367_2_1	241_2_1	914_2_1	91_2_30	149_2_1	294_2_1	295_1_155	14_2_1	782_02_325	861_2_137	924_2_1	3115_2_22	30_02_1	409_2_634	922_2_1359	800_2_23
740_2_4	1087_12_130	152_2_1	157_2_1	884_2_102	662_2_722	553_1_143	1920_2_1	275_01_255	279_2_1	278_2_1	2825_2_123	492_2_36	836_2_558	21_2_1	3024_2_73	316_2_125	2_2_1	186_2_1	402_2_241	1674_2_13	367_01_49	1395_2_96	189_1_1	816_02_528	734_2_110	2910_2_197	145_2_1	757_2_1	639_2_1	779_2_20	998_1_311	614_2_1023	1134_2_178	2367_2_1	241_2_1	914_2_1	91_2_35	149_2_1	294_2_1	295_1_138	14_2_1	782_02_336	861_2_154	924_2_1	3115_2_31	30_02_1	409_2_687	922_2_1331	800_2_15
740_2_2	1087_12_122	152_2_1	157_2_1	884_2_94	662_2_760	553_1_138	1920_2_1	275_01_254	279_2_1	278_2_1	2825_2_114	492_2_38	836_2_591	21_2_1	3024_2_63	316_2_122	2_2_1	186_2_1	402_2_223	1674_2_12	367_01_42	1395_2_92	189_1_1	816_02_574	734_2_88	2910_2_216	145_2_1	757_2_1	639_2_1	779_2_22	998_1_279	614_2_1021	1134_2_194	2367_2_1	241_2_1	914_2_1	91_2_34	149_2_1	294_2_1	295_1_121	14_2_1	782_02_295	861_2_143	924_2_1	3115_2_27	30_02_1	409_2_657	922_2_1350	800_2_20
1087_12_129	152_2_1	157_2_1	884_2_102	662_2_806	553_1_143	1920_2_1	275_01_255	279_2_1	278_2_1	2825_2_104	492_2_34	836_2_535	21_2_1	3024_2_78	316_2_116	2_2_1	186_2_1	402_2_201	1674_2_11	367_01_38	1395_2_100	189_1_1	816_02_647	734_2_84	2910_2_209	145_2_1	757_2_1	639_2_1	779_2_16	998_1_304	614_2_1032	1134_2_183	2367_2_1	241_2_1	914_2_1	91_2_40	149_2_1	294_2_1	295_1_111	14_2_1	782_02_268	861_2_138	924_2_1	3115_2_39	30_02_1	409_2_643	922_2_1351	800_2_22	807_2_290
1087_12_115	152_2_1	157_2_1	884_2_93	662_2_845	553_1_133	1920_2_1	275_01_251	279_2_1	278_2_1	2825_2_99	492_2_28	836_2_565	21_2_1	3024_2_67	316_2_118	2_2_1	186_2_1	402_2_211	1674_2_2	367_01_38	1395_2_93	189_1_1	816_02_685	734_2_75	2910_2_224	145_2_1	757_2_1	639_2_1	779_2_16	998_1_295	614_2_1009	1134_2_201	2367_2_1	241_2_1	914_2_1	91_2_44	149_2_1	294_2_1	295_1_91	14_2_1	782_02_276	861_2_155	924_2_1	3115_2_27	30_02_1	409_2_643	922_2_1310	800_2_21	807_2_293
1087_12_130	152_2_1	157_2_1	884_2_100	662_2_842	553_1_154	1920_2_1	275_01_217	279_2_1	278_2_1	2825_2_98	492_2_25	836_2_546	21_2_1	3024_2_66	316_2_106	2_2_1	186_2_1	402_2_212	1674_2_2	367_01_33	1395_2_96	189_1_1	816_02_726	734_2_76	2910_2_196	145_2_1	757_2_1	639_2_1	779_2_13	998_1_306	614_2_1024	1134_2_205	2367_2_1	241_2_1	914_2_1	91_2_36	149_2_1	294_2_1	295_1_82	14_2_1	782_02_281	861_2_146	924_2_1	3115_2_27	30_02_1	409_2_681	922_2_1301	800_2_23	807_2_267
1087_12_125	152_2_1	157_2_1	884_2_92	662_2_823	553_1_148	1920_2_1	275_01_184	279_2_1	278_2_1	2825_2_97	492_2_27	836_2_563	21_2_1	3024_2_71	316_2_106	2_2_1	186_2_1	402_2_220	2367_2_1	367_01_31	1395_2_81	189_1_1	816_02_724	734_2_66	2910_2_205	145_2_1	639_2_1	779_2_17	998_1_296	614_2_1000	1134_2_239	241_2_1	914_2_1	91_2_37	149_2_1	294_2_1	295_1_90	14_2_1	782_02_284	861_2_136	924_2_1	3115_2_25	30_02_1	409_2_687	922_2_1322	800_2_25	807_2_304	359_2_100
1087_12_111	152_2_1	157_2_1	884_2_90	662_2_825	553_1_150	1920_2_1	275_01_161	279_2_1	278_2_1	2825_2_92	492_2_15	836_2_528	21_2_1	3024_2_79	316_2_112	2_2_1	186_2_1	402_2_238	2367_2_1	367_01_33	1395_2_74	189_1_1	816_02_715	734_2_74	2910_2_203	145_2_1	639_2_1	779_2_10	998_1_298	614_2_1047	1134_2_241	241_2_1	914_2_1	91_2_41	149_2_1	294_2_1	295_1_83	14_2_1	782_02_314	861_2_117	924_2_1	3115_2_36	30_02_1	409_2_664	922_2_1362	800_2_26	807_2_285	359_2_97
1087_12_99	152_2_1	157_2_1	884_2_73	662_2_848	553_1_156	1920_2_1	275_01_154	279_2_1	278_2_1	2825_2_83	492_2_14	836_2_541	21_2_1	3024_2_73	316_2_107	2_2_1	186_2_1	402_2_229	2367_2_1	367_01_33	1395_2_57	189_1_1	816_02_706	734_2_72	2910_2_222	145_2_1	639_2_1	779_2_11	998_1_289	614_2_1014	1134_2_251	241_2_1	914_2_1	91_2_46	149_2_1	294_2_1	295_1_83	14_2_1	782_02_329	861_2_122	924_2_1	3115_2_30	30_02_1	409_2_699	922_2_1358	800_2_24	807_2_332	359_2_89
1087_12_96	152_2_1	157_2_1	884_2_75	662_2_849	553_1_143	1920_2_1	275_01_148	279_2_1	278_2_1	2825_2_83	492_2_7	836_2_531	21_2_1	3024_2_74	316_2_99	2_2_1	186_2_1	402_2_216	2367_2_1	367_01_28	1395_2_57	189_1_1	816_02_758	734_2_67	2910_2_214	145_2_1	639_2_1	779_2_9	998_1_305	614_2_1002	1134_2_250	241_2_1	914_2_1	91_2_46	149_2_1	294_2_1	295_1_69	14_2_1	782_02_334	861_2_111	924_2_1	3115_2_38	30_02_1	409_2_751	922_2_1332	800_2_25	807_2_308	359_2_96
1087_12_93	152_2_1	157_2_1	884_2_79	662_2_829	553_1_123	1920_2_1	275_01_154	279_2_1	278_2_1	2825_2_80	492_2_4	836_2_578	21_2_1	3024_2_57	316_2_98	2_2_1	186_2_1	402_2_193	2367_2_1	367_01_25	1395_2_52	189_1_1	816_02_818	734_2_77	2910_2_193	145_2_1	639_2_1	779_2_8	998_1_341	614_2_1009	1134_2_250	241_2_1	914_2_1	91_2_32	149_2_1	294_2_1	295_1_58	14_2_1	782_02_357	861_2_93	924_2_1	3115_2_33	30_02_1	409_2_763	922_2_1299	800_2_20	807_2_310	359_2_115
1087_12_86	152_2_1	157_2_1	884_2_93	662_2_843	553_1_146	1920_2_1	275_01_156	279_2_1	278_2_1	2825_2_85	492_2_6	836_2_565	21_2_1	3024_2_64	316_2_77	2_2_1	186_2_1	402_2_196	2367_2_1	367_01_20	1395_2_69	189_1_1	816_02_857	734_2_74	2910_2_187	145_2_1	639_2_1	779_2_6	998_1_321	614_2_1020	1134_2_250	241_2_1	914_2_1	91_2_31	149_2_1	294_2_1	295_1_50	14_2_1	782_02_317	861_2_94	924_2_1	3115_2_43	30_02_1	409_2_810	922_2_1262	800_2_27	807_2_284	359_2_111
1087_12_87	152_2_1	157_2_1	884_2_80	662_2_874	553_1_143	1920_2_1	275_01_173	279_2_1	278_2_1	2825_2_94	492_2_7	836_2_553	21_2_1	3024_2_51	316_2_80	2_2_1	186_2_1	402_2_206	2367_2_1	367_01_12	1395_2_77	189_1_1	816_02_841	734_2_84	2910_2_201	145_2_1	639_2_1	779_2_3	998_1_334	614_2_1027	1134_2_281	241_2_1	914_2_1	91_2_30	149_2_1	294_2_1	295_1_45	14_2_1	782_02_327	861_2_88	924_2_1	3115_2_36	30_02_1	409_2_736	922_2_1268	800_2_24	807_2_281	359_2_106
1087_12_79	152_2_1	157_2_1	884_2_74	662_2_918	553_1_144	1920_2_1	275_01_166	279_2_1	278_2_1	2825_2_94	492_2_9	836_2_574	21_2_1	3024_2_53	316_2_83	2_2_1	186_2_1	402_2_187	2367_2_1	367_01_7	1395_2_80	189_1_1	816_02_807	734_2_78	2910_2_192	145_2_1	639_2_1	779_2_2	998_1_295	614_2_1038	1134_2_271	241_2_1	914_2_1	91_2_40	149_2_1	294_2_1	295_1_44	14_2_1	782_02_310	861_2_86	924_2_1	3115_2_43	30_02_1	409_2_726	922_2_1316	800_2_22	807_2_294	359_2_100
1087_12_67	152_2_1	157_2_1	884_2_56	662_2_919	553_1_155	1920_2_1	275_01_202	279_2_1	278_2_1	2825_2_95	492_2_5	836_2_554	21_2_1	3024_2_48	316_2_76	2_2_1	186_2_1	402_2_192	2367_2_1	367_01_6	1395_2_84	189_1_1	816_02_761	734_2_73	2910_2_210	145_2_1	639_2_1	779_2_5	998_1_308	614_2_1075	1134_2_259	241_2_1	914_2_1	91_2_37	149_2_1	294_2_1	295_1_55	14_2_1	782_02_282	861_2_104	924_2_1	3115_2_37	30_02_1	409_2_683	922_2_1358	800_2_20	807_2_286	359_2_94
1087_12_59	152_2_1	157_2_1	884_2_76	662_2_950	553_1_161	1920_2_1	275_01_208	279_2_1	278_2_1	2825_2_79	492_2_4	836_2_538	21_2_1	3024_2_63	316_2_79	2_2_1	186_2_1	402_2_169	2367_2_1	367_01_3	1395_2_85	189_1_1	816_02_763	734_2_83	2910_2_194	145_2_1	639_2_1	779_2_5	998_1_279	614_2_1121	1134_2_237	241_2_1	914_2_1	91_2_45	149_2_1	294_2_1	295_1_49	14_2_1	782_02_246	861_2_100	924_2_1	3115_2_36	30_02_1	409_2_705	922_2_1384	800_2_19	807_2_261	359_2_89
1087_12_51	152_2_1	157_2_1	884_2_80	662_2_942	553_1_147	1920_2_1	275_01_246	279_2_1	278_2_1	2825_2_72	492_2_5	836_2_529	21_2_1	3024_2_55	316_2_79	2_2_1	186_2_1	402_2_181	2367_2_1	367_01_2	1395_2_86	189_1_1	816_02_713	734_2_78	2910_2_211	145_2_1	639_2_1	779_2_9	998_1_316	614_2_1156	1134_2_218	241_2_1	914_2_1	91_2_33	149_2_1	294_2_1	295_1_52	14_2_1	782_02_233	861_2_91	924_2_1	3115_2_32	30_02_1	409_2_730	922_2_1360	800_2_26	807_2_270	359_2_94
1087_12_45	152_2_1	157_2_1	884_2_71	662_2_998	553_1_138	1920_2_1	275_01_275	279_2_1	278_2_1	2825_2_68	492_2_3	836_2_492	21_2_1	3024_2_82	316_2_97	2_2_1	186_2_1	402_2_175	2367_2_1	367_01_1	1395_2_82	189_1_1	816_02_655	734_2_76	2910_2_213	145_2_1	639_2_1	779_2_9	998_1_312	614_2_1207	1134_2_193	241_2_1	914_2_1	91_2_36	149_2_1	294_2_1	295_1_58	14_2_1	782_02_247	861_2_72	924_2_1	3115_2_44	30_02_1	409_2_775	922_2_1344	800_2_15	807_2_252	359_2_96
1087_12_45	152_2_1	157_2_1	884_2_78	662_2_1013	553_1_134	1920_2_1	275_01_260	279_2_1	278_2_1	2825_2_42	492_2_5	836_2_468	21_2_1	3024_2_60	316_2_84	2_2_1	186_2_1	402_2_172	2367_2_1	367_01_2	1395_2_80	189_1_1	816_02_644	734_2_76	2910_2_223	145_2_1	639_2_1	779_2_7	998_1_335	614_2_1213	1134_2_192	241_2_1	914_2_1	91_2_32	149_2_1	294_2_1	295_1_53	14_2_1	782_02_273	861_2_77	924_2_1	3115_2_41	30_02_1	409_2_779	922_2_1355	800_2_19	807_2_280	359_2_89
1087_12_41	152_2_1	157_2_1	884_2_78	662_2_1039	553_1_126	1920_2_1	275_01_242	279_2_1	278_2_1	2825_2_47	492_2_4	836_2_477	21_2_1	3024_2_64	316_2_80	2_2_1	186_2_1	402_2_151	2367_2_1	914_2_1	1395_2_84	189_1_1	816_02_712	734_2_69	2910_2_214	145_2_1	639_2_1	779_2_4	998_1_308	614_2_1228	1134_2_207	241_2_1	91_2_26	149_2_1	294_2_1	295_1_48	14_2_1	782_02_301	861_2_73	924_2_1	3115_2_38	30_02_1	409_2_824	922_2_1316	800_2_9	807_2_267	359_2_86
1087_12_39	152_2_1	157_2_1	884_2_85	662_2_1076	553_1_128	1920_2_1	275_01_216	279_2_1	278_2_1	2825_2_31	492_2_2	836_2_498	21_2_1	3024_2_54	316_2_89	2_2_1	186_2_1	402_2_131	2367_2_1	914_2_1	1395_2_93	189_1_1	816_02_685	734_2_73	2910_2_226	145_2_1	639_2_1	779_2_4	998_1_313	614_2_1206	1134_2_202	241_2_1	91_2_9	149_2_1	294_2_1	295_1_46	14_2_1	782_02_321	861_2_85	924_2_1	3115_2_43	30_02_1	409_2_808	922_2_1341	800_2_11	807_2_253	359_2_86
1087_12_31	152_2_1	157_2_1	884_2_89	662_2_1126	553_1_147	1920_2_1	275_01_188	279_2_1	278_2_1	2825_2_27	836_2_476	21_2_1	3024_2_59	316_2_92	2_2_1	186_2_1	402_2_129	2367_2_1	914_2_1	1395_2_90	189_1_1	409_2_824	734_2_64	2910_2_223	145_2_1	639_2_1	779_2_9	998_1_305	614_2_1177	1134_2_191	241_2_1	91_2_15	149_2_1	294_2_1	295_1_37	14_2_1	782_02_339	861_2_74	924_2_1	3115_2_42	30_02_1	816_02_676	922_2_1335	800_2_9	807_2_260	359_2_99
1087_12_29	152_2_1	157_2_1	884_2_85	662_2_1130	553_1_138	1920_2_1	275_01_178	279_2_1	278_2_1	2825_2_22	836_2_473	21_2_1	3024_2_65	316_2_93	2_2_1	186_2_1	402_2_141	2367_2_1	914_2_1	1395_2_103	189_1_1	409_2_792	734_2_74	2910_2_225	145_2_1	639_2_1	779_2_2	998_1_287	614_2_1145	1134_2_221	241_2_1	91_2_13	149_2_1	294_2_1	295_1_50	14_2_1	782_02_371	861_2_83	924_2_1	3115_2_44	30_02_1	816_02_669	922_2_1362	800_2_9	807_2_243	359_2_98
1087_12_27	152_2_1	157_2_1	884_2_83	662_2_1134	553_1_132	1920_2_1	275_01_169	279_2_1	278_2_1	2825_2_17	836_2_510	21_2_1	3024_2_64	316_2_109	2_2_1	186_2_1	402_2_135	2367_2_1	914_2_1	1395_2_92	189_1_1	409_2_803	734_2_53	2910_2_222	145_2_1	639_2_1	779_2_2	998_1_297	614_2_1135	1134_2_221	241_2_1	91_2_12	149_2_1	294_2_1	295_1_61	14_2_1	782_02_410	861_2_64	924_2_1	3115_2_45	30_02_1	816_02_647	922_2_1388	800_2_5	807_2_230	359_2_94
1087_12_19	152_2_1	157_2_1	884_2_84	662_2_1099	553_1_136	1920_2_1	275_01_173	279_2_1	278_2_1	2825_2_21	836_2_526	21_2_1	3024_2_62	316_2_107	2_2_1	186_2_1	402_2_125	2367_2_1	914_2_1	1395_2_111	189_1_1	409_2_810	734_2_61	2910_2_243	145_2_1	639_2_1	779_2_3	998_1_308	614_2_1118	1134_2_192	241_2_1	91_2_15	149_2_1	294_2_1	295_1_59	14_2_1	782_02_412	861_2_75	924_2_1	3115_2_38	30_02_1	816_02_641	922_2_1411	800_2_4	807_2_224	359_2_90
1087_12_20	152_2_1	157_2_1	884_2_78	662_2_1107	553_1_133	1920_2_1	275_01_177	279_2_1	278_2_1	2825_2_17	836_2_561	21_2_1	3024_2_66	316_2_104	2_2_1	186_2_1	402_2_118	2367_2_1	914_2_1	1395_2_95	189_1_1	409_2_818	734_2_58	2910_2_264	145_2_1	639_2_1	779_2_6	998_1_300	614_2_1079	1134_2_191	241_2_1	91_2_17	149_2_1	294_2_1	295_1_57	14_2_1	782_02_391	861_2_60	924_2_1	3115_2_38	30_02_1	816_02_634	922_2_1420	800_2_1	807_2_245	359_2_93
1087_12_19	152_2_1	157_2_1	884_2_99	662_2_1078	553_1_138	1920_2_1	275_01_186	279_2_1	278_2_1	2825_2_13	836_2_534	21_2_1	3024_2_53	316_2_114	2_2_1	186_2_1	402_2_124	2367_2_1	914_2_1	1395_2_101	189_1_1	409_2_796	734_2_67	2910_2_259	145_2_1	639_2_1	779_2_2	998_1_305	614_2_1046	1134_2_186	241_2_1	91_2_20	149_2_1	294_2_1	14_2_1	782_02_432	861_2_62	924_2_1	3115_2_35	30_02_1	816_02_628	922_2_1452	295_1_53	807_2_242	359_2_86
1087_12_12	152_2_1	157_2_1	884_2_94	662_2_1106	553_1_133	1920_2_1	275_01_203	279_2_1	278_2_1	2825_2_14	836_2_551	21_2_1	3024_2_58	316_2_108	2_2_1	186_2_1	402_2_129	2367_2_1	914_2_1	1395_2_90	189_1_1	409_2_790	734_2_55	2910_2_246	145_2_1	639_2_1	779_2_2	998_1_280	614_2_1038	1134_2_180	241_2_1	91_2_24	149_2_1	294_2_1	14_2_1	782_02_442	861_2_57	924_2_1	3115_2_38	30_02_1	816_02_641	922_2_1455	295_1_38	807_2_253	359_2_85
1087_12_10	152_2_1	157_2_1	884_2_100	662_2_1085	553_1_131	1920_2_1	275_01_219	279_2_1	278_2_1	2825_2_14	836_2_517	21_2_1	3024_2_58	316_2_107	2_2_1	186_2_1	402_2_125	2367_2_1	914_2_1	1395_2_91	189_1_1	409_2_798	734_2_53	2910_2_238	145_2_1	639_2_1	779_2_2	998_1_280	614_2_1052	1134_2_178	241_2_1	91_2_37	149_2_1	294_2_1	14_2_1	782_02_462	861_2_53	924_2_1	3115_2_43	30_02_1	816_02_604	922_2_1466	295_1_35	807_2_269	359_2_79
1087_12_14	152_2_1	157_2_1	884_2_89	662_2_1057	553_1_126	1920_2_1	275_01_222	279_2_1	278_2_1	2825_2_13	836_2_484	21_2_1	3024_2_62	316_2_108	2_2_1	186_2_1	402_2_131	2367_2_1	914_2_1	1395_2_77	189_1_1	409_2_801	734_2_49	2910_2_241	145_2_1	639_2_1	779_2_1	998_1_290	614_2_1074	1134_2_184	241_2_1	91_2_32	149_2_1	294_2_1	14_2_1	782_02_460	861_2_45	924_2_1	3115_2_44	30_02_1	816_02_633	922_2_1487	295_1_30	807_2_275	359_2_87
1087_12_12	152_2_1	157_2_1	884_2_85	662_2_1096	553_1_124	1920_2_1	275_01_221	279_2_1	278_2_1	2825_2_16	836_2_478	21_2_1	3024_2_70	316_2_87	2_2_1	186_2_1	402_2_131	2367_2_1	914_2_1	1395_2_81	189_1_1	409_2_814	734_2_49	2910_2_228	145_2_1	639_2_1	779_2_2	998_1_274	614_2_1076	1134_2_183	241_2_1	91_2_38	149_2_1	294_2_1	14_2_1	782_02_470	861_2_46	924_2_1	3115_2_41	30_02_1	816_02_644	922_2_1467	295_1_22	807_2_286	359_2_84
1087_12_10	152_2_1	157_2_1	884_2_78	662_2_1104	553_1_110	1920_2_1	275_01_248	279_2_1	278_2_1	2825_2_9	836_2_474	21_2_1	3024_2_74	316_2_80	2_2_1	186_2_1	402_2_128	2367_2_1	914_2_1	1395_2_73	189_1_1	409_2_802	734_2_37	2910_2_250	145_2_1	639_2_1	779_2_1	998_1_280	614_2_1067	1134_2_170	241_2_1	91_2_34	149_2_1	294_2_1	14_2_1	782_02_418	861_2_51	924_2_1	3115_2_51	30_02_1	816_02_658	922_2_1480	295_1_22	807_2_311	359_2_93
1087_12_14	152_2_1	157_2_1	884_2_66	662_2_1111	553_1_111	1920_2_1	275_01_254	279_2_1	278_2_1	2825_2_7	836_2_439	21_2_1	3024_2_62	316_2_88	2_2_1	186_2_1	402_2_136	2367_2_1	914_2_1	1395_2_86	189_1_1	409_2_824	734_2_29	2910_2_239	145_2_1	639_2_1	998_1_282	614_2_1123	1134_2_172	241_2_1	91_2_44	149_2_1	294_2_1	14_2_1	782_02_376	861_2_53	924_2_1	3115_2_55	30_02_1	816_02_658	922_2_1490	295_1_22	807_2_300	359_2_81
1087_12_16	152_2_1	157_2_1	884_2_55	662_2_1159	553_1_85	1920_2_1	275_01_263	279_2_1	278_2_1	2825_2_11	836_2_467	21_2_1	3024_2_59	316_2_75	2_2_1	186_2_1	402_2_139	2367_2_1	914_2_1	1395_2_80	189_1_1	409_2_844	734_2_26	2910_2_253	145_2_1	639_2_1	998_1_278	614_2_1116	1134_2_177	241_2_1	91_2_41	149_2_1	294_2_1	14_2_1	782_02_341	861_2_54	924_2_1	3115_2_56	30_02_1	816_02_623	922_2_1479	295_1_26	807_2_303	359_2_92
1087_12_12	152_2_1	157_2_1	884_2_56	662_2_1220	553_1_80	1920_2_1	275_01_255	279_2_1	278_2_1	2825_2_12	836_2_491	21_2_1	3024_2_63	316_2_78	2_2_1	186_2_1	402_2_142	2367_2_1	914_2_1	1395_2_79	189_1_1	409_2_839	734_2_20	2910_2_226	145_2_1	639_2_1	998_1_265	614_2_1140	1134_2_202	241_2_1	91_2_40	149_2_1	294_2_1	14_2_1	782_02_324	861_2_53	924_2_1	3115_2_64	30_02_1	816_02_637	922_2_1428	295_1_20	807_2_292	359_2_95
1087_12_13	152_2_1	157_2_1	884_2_53	662_2_1190	553_1_60	1920_2_1	275_01_230	279_2_1	278_2_1	2825_2_15	836_2_527	21_2_1	3024_2_55	316_2_73	2_2_1	186_2_1	402_2_163	2367_2_1	914_2_1	1395_2_73	189_1_1	409_2_842	734_2_26	2910_2_237	145_2_1	639_2_1	998_1_269	614_2_1137	1134_2_189	241_2_1	91_2_38	149_2_1	294_2_1	14_2_1	782_02_339	861_2_53	924_2_1	3115_2_65	30_02_1	816_02_619	922_2_1461	295_1_22	807_2_315	359_2_82
1087_12_8	152_2_1	157_2_1	884_2_59	662_2_1236	553_1_42	1920_2_1	275_01_226	279_2_1	278_2_1	2825_2_15	836_2_561	21_2_1	3024_2_55	316_2_75	2_2_1	186_2_1	402_2_133	2367_2_1	914_2_1	1395_2_79	189_1_1	409_2_879	734_2_23	2910_2_241	145_2_1	639_2_1	998_1_262	614_2_1159	1134_2_184	241_2_1	91_2_42	149_2_1	294_2_1	14_2_1	782_02_343	861_2_56	924_2_1	3115_2_67	30_02_1	816_02_588	922_2_1420	295_1_26	807_2_273	359_2_75
1087_12_9	152_2_1	157_2_1	884_2_50	662_2_1228	553_1_41	1920_2_1	275_01_210	279_2_1	278_2_1	2825_2_15	836_2_538	21_2_1	3024_2_57	316_2_58	2_2_1	186_2_1	402_2_127	2367_2_1	914_2_1	1395_2_72	189_1_1	409_2_898	734_2_19	2910_2_260	145_2_1	639_2_1	998_1_287	614_2_1181	1134_2_190	241_2_1	91_2_49	149_2_1	294_2_1	14_2_1	782_02_378	861_2_49	924_2_1	3115_2_73	30_02_1	816_02_534	922_2_1403	295_1_25	807_2_294	359_2_88
1087_12_9	152_2_1	157_2_1	884_2_59	662_2_1214	553_1_46	1920_2_1	275_01_195	279_2_1	278_2_1	2825_2_11	836_2_549	21_2_1	3024_2_44	316_2_71	2_2_1	186_2_1	402_2_122	2367_2_1	914_2_1	1395_2_74	189_1_1	409_2_929	734_2_10	2910_2_274	145_2_1	639_2_1	998_1_308	614_2_1164	1134_2_215	241_2_1	91_2_52	149_2_1	294_2_1	14_2_1	782_02_416	861_2_43	924_2_1	3115_2_70	30_02_1	816_02_504	922_2_1379	295_1_33	807_2_291	359_2_77
1087_12_11	152_2_1	157_2_1	884_2_56	662_2_1177	553_1_36	1920_2_1	275_01_198	279_2_1	278_2_1	2825_2_14	836_2_568	21_2_1	3024_2_35	316_2_72	2_2_1	186_2_1	402_2_134	2367_2_1	914_2_1	1395_2_70	189_1_1	409_2_945	734_2_9	2910_2_276	145_2_1	639_2_1	998_1_327	614_2_1171	1134_2_195	241_2_1	91_2_53	149_2_1	294_2_1	14_2_1	782_02_397	861_2_41	924_2_1	3115_2_66	30_02_1	816_02_509	922_2_1412	295_1_30	807_2_285	359_2_87
1087_12_7	152_2_1	157_2_1	884_2_47	662_2_1244	553_1_35	1920_2_1	275_01_224	279_2_1	278_2_1	2825_2_17	836_2_556	21_2_1	3024_2_28	316_2_81	2_2_1	186_2_1	402_2_131	2367_2_1	914_2_1	1395_2_67	189_1_1	409_2_924	734_2_12	2910_2_270	145_2_1	639_2_1	998_1_347	614_2_1108	1134_2_201	241_2_1	91_2_48	149_2_1	294_2_1	14_2_1	782_02_392	861_2_44	924_2_1	3115_2_75	30_02_1	816_02_484	922_2_1392	295_1_30	807_2_301	359_2_105
1087_12_8	152_2_1	157_2_1	884_2_50	662_2_1234	553_1_32	1920_2_1	275_01_245	279_2_1	278_2_1	2825_2_17	836_2_577	21_2_1	3024_2_38	316_2_65	2_2_1	186_2_1	402_2_135	2367_2_1	914_2_1	1395_2_58	189_1_1	409_2_924	734_2_7	2910_2_284	145_2_1	639_2_1	998_1_350	614_2_1119	1134_2_181	241_2_1	91_2_36	149_2_1	294_2_1	14_2_1	782_02_388	861_2_45	924_2_1	3115_2_74	30_02_1	816_02_491	922_2_1404	295_1_32	807_2_285	359_2_100
1087_12_4	152_2_1	157_2_1	884_2_41	662_2_1201	553_1_44	1920_2_1	275_01_246	279_2_1	278_2_1	2825_2_14	836_2_571	21_2_1	3024_2_38	316_2_66	2_2_1	186_2_1	402_2_148	2367_2_1	914_2_1	1395_2_61	189_1_1	409_2_933	734_2_3	2910_2_271	145_2_1	639_2_1	998_1_362	614_2_1147	1134_2_194	241_2_1	91_2_39	149_2_1	294_2_1	14_2_1	782_02_351	861_2_46	924_2_1	3115_2_72	30_02_1	816_02_505	922_2_1377	295_1_42	807_2_296	359_2_104
1087_12_5	152_2_1	157_2_1	884_2_38	662_2_1204	553_1_31	1920_2_1	275_01_246	279_2_1	278_2_1	2825_2_17	836_2_560	21_2_1	3024_2_41	316_2_67	2_2_1	186_2_1	402_2_135	2367_2_1	914_2_1	1395_2_61	189_1_1	409_2_951	734_2_5	2910_2_267	145_2_1	639_2_1	998_1_355	614_2_1143	1134_2_186	241_2_1	91_2_36	149_2_1	294_2_1	14_2_1	782_02_324	861_2_53	924_2_1	3115_2_73	30_02_1	816_02_488	922_2_1454	295_1_37	807_2_305	359_2_102
1087_12_6	152_2_1	157_2_1	884_2_41	662_2_1196	553_1_40	1920_2_1	275_01_218	279_2_1	278_2_1	2825_2_19	836_2_534	21_2_1	3024_2_33	316_2_69	2_2_1	186_2_1	402_2_153	2367_2_1	914_2_1	1395_2_65	189_1_1	409_2_999	734_2_2	2910_2_250	145_2_1	639_2_1	998_1_350	614_2_1124	1134_2_175	241_2_1	91_2_30	149_2_1	294_2_1	14_2_1	782_02_376	861_2_63	924_2_1	3115_2_83	30_02_1	816_02_473	922_2_1452	295_1_45	807_2_313	359_2_93
1087_12_6	152_2_1	157_2_1	884_2_34	662_2_1187	553_1_44	1920_2_1	275_01_205	279_2_1	278_2_1	2825_2_15	836_2_569	21_2_1	3024_2_37	316_2_67	2_2_1	186_2_1	402_2_158	2367_2_1	914_2_1	1395_2_68	189_1_1	409_2_975	734_2_8	2910_2_237	145_2_1	639_2_1	998_1_338	614_2_1101	1134_2_191	241_2_1	91_2_23	149_2_1	294_2_1	14_2_1	782_02_436	861_2_63	924_2_1	3115_2_79	30_02_1	816_02_438	922_2_1480	295_1_33	807_2_304	359_2_89
1087_12_5	152_2_1	157_2_1	884_2_25	662_2_1152	553_1_46	1920_2_1	275_01_197	279_2_1	278_2_1	2825_2_20	836_2_571	21_2_1	3024_2_32	316_2_71	2_2_1	186_2_1	402_2_146	2367_2_1	914_2_1	1395_2_62	189_1_1	409_2_956	734_2_8	2910_2_223	145_2_1	639_2_1	998_1_287	614_2_1082	1134_2_182	241_2_1	91_2_21	149_2_1	294_2_1	14_2_1	782_02_498	861_2_74	924_2_1	3115_2_83	30_02_1	816_02_465	922_2_1540	295_1_32	807_2_311	359_2_97
1087_12_3	152_2_1	157_2_1	884_2_24	662_2_1135	553_1_39	1920_2_1	275_01_171	279_2_1	278_2_1	2825_2_19	836_2_596	21_2_1	3024_2_29	316_2_65	2_2_1	186_2_1	402_2_128	2367_2_1	914_2_1	1395_2_73	189_1_1	409_2_940	734_2_9	2910_2_224	145_2_1	639_2_1	998_1_276	614_2_1092	1134_2_177	241_2_1	91_2_24	149_2_1	294_2_1	14_2_1	782_02_601	861_2_67	924_2_1	3115_2_75	30_02_1	816_02_467	922_2_1530	295_1_33	807_2_295	359_2_96
1087_12_4	152_2_1	157_2_1	884_2_25	662_2_1081	553_1_36	1920_2_1	275_01_146	279_2_1	278_2_1	2825_2_19	836_2_601	21_2_1	3024_2_34	316_2_65	2_2_1	186_2_1	402_2_121	2367_2_1	914_2_1	1395_2_65	189_1_1	409_2_943	734_2_8	2910_2_245	145_2_1	639_2_1	998_1_260	614_2_1117	1134_2_174	241_2_1	91_2_27	149_2_1	294_2_1	14_2_1	782_02_668	861_2_78	924_2_1	3115_2_78	30_02_1	816_02_460	922_2_1526	295_1_32	807_2_293	359_2_96
1087_12_3	152_2_1	157_2_1	884_2_35	662_2_1099	553_1_35	1920_2_1	275_01_140	279_2_1	278_2_1	2825_2_23	836_2_603	21_2_1	3024_2_41	316_2_60	2_2_1	186_2_1	402_2_126	2367_2_1	914_2_1	1395_2_52	189_1_1	409_2_908	734_2_2	2910_2_251	145_2_1	639_2_1	998_1_263	614_2_1109	1134_2_184	241_2_1	91_2_22	149_2_1	294_2_1	14_2_1	782_02_674	861_2_82	924_2_1	3115_2_60	30_02_1	816_02_474	922_2_1528	295_1_39	807_2_300	359_2_104
1087_12_4	152_2_1	157_2_1	884_2_37	662_2_1097	553_1_36	1920_2_1	275_01_152	279_2_1	278_2_1	2825_2_29	836_2_591	21_2_1	3024_2_34	316_2_60	2_2_1	186_2_1	402_2_127	2367_2_1	914_2_1	1395_2_47	189_1_1	409_2_894	734_2_1	2910_2_237	145_2_1	639_2_1	998_1_270	614_2_1106	1134_2_178	241_2_1	91_2_33	149_2_1	294_2_1	14_2_1	782_02_630	861_2_78	924_2_1	3115_2_62	30_02_1	816_02_452	922_2_1586	295_1_40	807_2_305	359_2_114
1087_12_4	152_2_1	157_2_1	884_2_29	662_2_1138	553_1_43	1920_2_1	275_01_145	279_2_1	278_2_1	2825_2_29	836_2_570	21_2_1	3024_2_37	316_2_66	2_2_1	186_2_1	402_2_141	2367_2_1	914_2_1	1395_2_47	189_1_1	409_2_896	734_2_3	2910_2_241	145_2_1	639_2_1	998_1_291	614_2_1095	1134_2_193	241_2_1	91_2_31	149_2_1	294_2_1	14_2_1	782_02_572	861_2_74	924_2_1	3115_2_57	30_02_1	816_02_435	922_2_1571	295_1_38	807_2_342	359_2_108
1087_12_3	152_2_1	157_2_1	884_2_27	662_2_1123	553_1_39	1920_2_1	275_01_146	279_2_1	278_2_1	2825_2_25	836_2_539	21_2_1	3024_2_37	316_2_65	2_2_1	186_2_1	402_2_148	2367_2_1	914_2_1	1395_2_38	189_1_1	409_2_917	734_2_3	2910_2_262	145_2_1	639_2_1	998_1_284	614_2_1127	1134_2_170	241_2_1	91_2_36	149_2_1	294_2_1	14_2_1	782_02_523	861_2_63	924_2_1	3115_2_69	30_02_1	816_02_425	922_2_1613	295_1_44	807_2_322	359_2_108
1087_12_1	152_2_1	157_2_1	884_2_25	662_2_1103	553_1_57	1920_2_1	275_01_162	279_2_1	278_2_1	2825_2_28	836_2_514	21_2_1	3024_2_39	316_2_69	2_2_1	186_2_1	402_2_139	2367_2_1	914_2_1	1395_2_49	189_1_1	409_2_938	2910_2_237	145_2_1	639_2_1	998_1_288	614_2_1140	1134_2_210	241_2_1	91_2_48	149_2_1	294_2_1	14_2_1	782_02_497	861_2_57	924_2_1	3115_2_70	30_02_1	816_02_455	922_2_1568	295_1_38	807_2_321	359_2_99
152_2_1	157_2_1	884_2_29	662_2_1074	553_1_50	1920_2_1	275_01_203	279_2_1	278_2_1	2825_2_21	836_2_535	21_2_1	3024_2_27	316_2_62	2_2_1	186_2_1	402_2_151	2367_2_1	914_2_1	1395_2_47	189_1_1	409_2_899	2910_2_231	145_2_1	639_2_1	998_1_310	614_2_1126	1134_2_173	241_2_1	91_2_45	149_2_1	294_2_1	14_2_1	782_02_494	861_2_47	924_2_1	3115_2_65	30_02_1	816_02_501	922_2_1605	295_1_45	807_2_296	359_2_106
152_2_1	157_2_1	884_2_25	662_2_1085	553_1_56	1920_2_1	275_01_234	279_2_1	278_2_1	2825_2_18	836_2_538	21_2_1	3024_2_28	316_2_63	2_2_1	186_2_1	402_2_175	2367_2_1	914_2_1	1395_2_43	189_1_1	409_2_894	2910_2_238	145_2_1	639_2_1	998_1_307	614_2_1145	1134_2_177	241_2_1	91_2_56	149_2_1	294_2_1	14_2_1	782_02_522	861_2_45	924_2_1	3115_2_62	30_02_1	816_02_473	922_2_1552	295_1_47	807_2_268	359_2_114
152_2_1	157_2_1	884_2_39	662_2_1145	553_1_43	1920_2_1	275_01_257	279_2_1	278_2_1	2825_2_18	836_2_565	21_2_1	3024_2_28	316_2_50	2_2_1	186_2_1	402_2_188	2367_2_1	914_2_1	1395_2_39	189_1_1	409_2_890	2910_2_226	145_2_1	639_2_1	998_1_292	614_2_1115	1134_2_177	241_2_1	91_2_67	149_2_1	294_2_1	14_2_1	782_02_537	861_2_54	924_2_1	3115_2_58	30_02_1	816_02_439	922_2_1534	295_1_46	807_2_247	359_2_110
152_2_1	157_2_1	884_2_24	662_2_1155	553_1_48	1920_2_1	275_01_258	279_2_1	278_2_1	2825_2_18	836_2_571	21_2_1	3024_2_26	316_2_58	2_2_1	186_2_1	402_2_179	2367_2_1	914_2_1	1395_2_43	189_1_1	409_2_934	2910_2_223	145_2_1	639_2_1	998_1_277	614_2_1076	1134_2_190	241_2_1	91_2_59	149_2_1	294_2_1	14_2_1	782_02_534	861_2_54	924_2_1	3115_2_66	30_02_1	816_02_433	922_2_1507	295_1_46	807_2_274	359_2_105
152_2_1	157_2_1	884_2_21	662_2_1188	553_1_40	1920_2_1	275_01_252	279_2_1	278_2_1	2825_2_12	836_2_564	21_2_1	3024_2_27	316_2_58	2_2_1	186_2_1	402_2_179	2367_2_1	914_2_1	1395_2_37	189_1_1	409_2_877	2910_2_223	145_2_1	639_2_1	998_1_284	614_2_1098	1134_2_170	241_2_1	91_2_55	149_2_1	294_2_1	14_2_1	782_02_518	861_2_54	924_2_1	3115_2_73	30_02_1	816_02_434	922_2_1581	295_1_37	807_2_285	359_2_101
152_2_1	157_2_1	884_2_18	662_2_1210	553_1_40	1920_2_1	275_01_259	279_2_1	278_2_1	2825_2_15	836_2_530	21_2_1	3024_2_41	316_2_62	2_2_1	186_2_1	402_2_182	2367_2_1	914_2_1	1395_2_37	189_1_1	409_2_887	2910_2_210	145_2_1	639_2_1	998_1_287	614_2_1092	1134_2_180	241_2_1	91_2_65	149_2_1	294_2_1	14_2_1	782_02_494	861_2_51	924_2_1	3115_2_70	30_02_1	816_02_413	922_2_1559	295_1_43	807_2_336	359_2_100
152_2_1	157_2_1	884_2_33	662_2_1225	553_1_36	1920_2_1	275_01_247	279_2_1	278_2_1	2825_2_15	836_2_550	21_2_1	3024_2_34	316_2_57	2_2_1	186_2_1	402_2_195	2367_2_1	914_2_1	1395_2_28	189_1_1	409_2_880	2910_2_229	145_2_1	639_2_1	998_1_265	614_2_1077	1134_2_163	241_2_1	91_2_67	149_2_1	294_2_1	14_2_1	782_02_487	861_2_58	924_2_1	3115_2_67	30_02_1	816_02_437	922_2_1575	295_1_46	807_2_301	359_2_91
152_2_1	157_2_1	884_2_26	662_2_1181	553_1_56	1920_2_1	275_01_263	279_2_1	278_2_1	2825_2_16	836_2_544	21_2_1	3024_2_33	316_2_70	2_2_1	186_2_1	402_2_178	2367_2_1	914_2_1	1395_2_30	189_1_1	409_2_898	2910_2_224	145_2_1	639_2_1	998_1_302	614_2_1062	1134_2_180	241_2_1	91_2_63	149_2_1	294_2_1	14_2_1	782_02_477	861_2_55	924_2_1	3115_2_64	30_02_1	816_02_436	922_2_1537	295_1_42	807_2_339	359_2_85
152_2_1	157_2_1	884_2_35	662_2_1150	553_1_40	1920_2_1	275_01_271	279_2_1	278_2_1	2825_2_14	836_2_558	21_2_1	3024_2_28	316_2_68	2_2_1	186_2_1	402_2_192	2367_2_1	914_2_1	1395_2_33	189_1_1	409_2_918	2910_2_236	145_2_1	639_2_1	998_1_279	614_2_1048	1134_2_163	241_2_1	91_2_65	149_2_1	294_2_1	14_2_1	782_02_479	861_2_67	924_2_1	3115_2_62	30_02_1	816_02_416	922_2_1533	295_1_43	807_2_367	359_2_81
152_2_1	157_2_1	884_2_36	662_2_1124	553_1_40	1920_2_1	275_01_219	279_2_1	278_2_1	2825_2_13	836_2_586	21_2_1	3024_2_30	316_2_67	2_2_1	186_2_1	402_2_176	2367_2_1	914_2_1	1395_2_29	189_1_1	409_2_943	2910_2_240	145_2_1	639_2_1	998_1_296	614_2_1033	1134_2_171	241_2_1	91_2_72	149_2_1	294_2_1	14_2_1	782_02_469	861_2_61	924_2_1	3115_2_58	30_02_1	816_02_467	922_2_1530	295_1_35	807_2_371	359_2_95
152_2_1	157_2_1	884_2_42	662_2_1180	553_1_44	1920_2_1	275_01_218	279_2_1	278_2_1	2825_2_13	836_2_580	21_2_1	3024_2_29	316_2_65	2_2_1	186_2_1	402_2_162	2367_2_1	914_2_1	1395_2_21	189_1_1	409_2_924	2910_2_226	145_2_1	639_2_1	998_1_260	614_2_1021	1134_2_166	241_2_1	91_2_73	149_2_1	294_2_1	14_2_1	782_02_501	861_2_72	924_2_1	3115_2_56	30_02_1	816_02_487	922_2_1528	295_1_41	807_2_367	359_2_81
152_2_1	157_2_1	884_2_43	662_2_1188	553_1_42	1920_2_1	275_01_223	279_2_1	278_2_1	2825_2_13	836_2_571	21_2_1	3024_2_18	316_2_67	2_2_1	186_2_1	402_2_161	2367_2_1	914_2_1	1395_2_16	189_1_1	409_2_948	2910_2_235	145_2_1	639_2_1	998_1_277	614_2_983	1134_2_174	241_2_1	91_2_91	149_2_1	294_2_1	14_2_1	782_02_458	861_2_62	924_2_1	3115_2_72	30_02_1	816_02_487	922_2_1538	295_1_38	807_2_376	359_2_82
152_2_1	157_2_1	884_2_52	662_2_1240	553_1_37	1920_2_1	275_01_238	279_2_1	278_2_1	2825_2_18	836_2_586	21_2_1	3024_2_18	316_2_52	2_2_1	186_2_1	402_2_163	2367_2_1	914_2_1	1395_2_14	189_1_1	409_2_923	2910_2_244	145_2_1	639_2_1	998_1_256	614_2_973	1134_2_192	241_2_1	91_2_84	149_2_1	294_2_1	14_2_1	782_02_442	861_2_47	924_2_1	3115_2_67	30_02_1	816_02_561	922_2_1520	295_1_31	807_2_360	359_2_76
152_2_1	157_2_1	884_2_47	662_2_1258	553_1_34	1920_2_1	275_01_259	279_2_1	278_2_1	2825_2_17	836_2_581	21_2_1	3024_2_12	316_2_50	2_2_1	186_2_1	402_2_133	2367_2_1	914_2_1	1395_2_13	189_1_1	409_2_889	2910_2_246	145_2_1	639_2_1	998_1_256	614_2_995	1134_2_178	241_2_1	91_2_90	149_2_1	294_2_1	14_2_1	782_02_477	861_2_40	924_2_1	3115_2_74	30_02_1	816_02_550	922_2_1507	295_1_31	807_2_353	359_2_87
152_2_1	157_2_1	884_2_52	662_2_1231	553_1_29	1920_2_1	275_01_256	279_2_1	278_2_1	2825_2_21	836_2_585	21_2_1	3024_2_9	316_2_45	2_2_1	186_2_1	402_2_153	2367_2_1	914_2_1	1395_2_16	189_1_1	409_2_865	2910_2_238	145_2_1	639_2_1	998_1_240	614_2_944	1134_2_181	241_2_1	91_2_83	149_2_1	294_2_1	14_2_1	782_02_504	861_2_43	924_2_1	3115_2_71	30_02_1	816_02_529	922_2_1575	295_1_29	807_2_377	359_2_69
152_2_1	157_2_1	884_2_39	662_2_1216	553_1_37	1920_2_1	275_01_237	279_2_1	278_2_1	2825_2_25	836_2_612	21_2_1	3024_2_4	316_2_62	2_2_1	186_2_1	402_2_148	2367_2_1	914_2_1	1395_2_15	189_1_1	409_2_900	2910_2_228	145_2_1	639_2_1	998_1_243	614_2_917	1134_2_172	241_2_1	91_2_88	149_2_1	294_2_1	14_2_1	782_02_536	861_2_56	924_2_1	3115_2_72	30_02_1	816_02_463	922_2_1554	295_1_26	807_2_385	359_2_87
152_2_1	157_2_1	884_2_42	662_2_1244	553_1_38	1920_2_1	275_01_226	279_2_1	278_2_1	2825_2_26	836_2_644	21_2_1	3024_2_5	316_2_58	2_2_1	186_2_1	402_2_159	2367_2_1	914_2_1	1395_2_16	189_1_1	409_2_900	2910_2_223	145_2_1	639_2_1	998_1_223	614_2_947	1134_2_175	241_2_1	91_2_71	149_2_1	294_2_1	14_2_1	782_02_582	861_2_49	924_2_1	3115_2_66	30_02_1	816_02_406	922_2_1523	295_1_27	807_2_375	359_2_88
152_2_1	157_2_1	884_2_31	662_2_1174	553_1_36	1920_2_1	275_01_278	279_2_1	278_2_1	2825_2_23	836_2_648	21_2_1	3024_2_9	316_2_65	2_2_1	186_2_1	402_2_146	2367_2_1	914_2_1	1395_2_10	189_1_1	409_2_894	2910_2_218	145_2_1	639_2_1	998_1_248	614_2_973	1134_2_164	241_2_1	91_2_76	149_2_1	294_2_1	14_2_1	782_02_599	861_2_48	924_2_1	3115_2_71	30_02_1	816_02_391	922_2_1512	295_1_23	807_2_358	359_2_116
152_2_1	157_2_1	884_2_24	662_2_1204	553_1_21	1920_2_1	275_01_297	279_2_1	278_2_1	2825_2_24	836_2_656	21_2_1	3024_2_13	316_2_63	2_2_1	186_2_1	402_2_167	2367_2_1	914_2_1	1395_2_6	189_1_1	409_2_896	2910_2_235	145_2_1	639_2_1	998_1_249	614_2_955	1134_2_185	241_2_1	91_2_76	149_2_1	294_2_1	14_2_1	782_02_575	861_2_53	924_2_1	3115_2_62	30_02_1	816_02_388	922_2_1463	295_1_28	807_2_357	359_2_133
152_2_1	157_2_1	884_2_28	662_2_1184	553_1_19	1920_2_1	275_01_328	279_2_1	278_2_1	2825_2_23	836_2_694	21_2_1	3024_2_9	316_2_68	2_2_1	186_2_1	402_2_169	2367_2_1	914_2_1	1395_2_3	189_1_1	409_2_909	2910_2_208	145_2_1	639_2_1	998_1_250	614_2_973	1134_2_173	241_2_1	91_2_81	149_2_1	294_2_1	14_2_1	782_02_546	861_2_53	924_2_1	3115_2_64	30_02_1	816_02_369	922_2_1451	295_1_16	807_2_380	359_2_135
152_2_1	157_2_1	884_2_26	662_2_1225	553_1_14	1920_2_1	275_01_324	279_2_1	278_2_1	2825_2_33	836_2_670	21_2_1	3024_2_12	316_2_72	2_2_1	186_2_1	402_2_172	2367_2_1	914_2_1	1395_2_3	189_1_1	409_2_956	2910_2_206	145_2_1	639_2_1	998_1_239	614_2_979	1134_2_171	241_2_1	91_2_70	149_2_1	294_2_1	14_2_1	782_02_520	861_2_57	924_2_1	3115_2_59	30_02_1	816_02_383	922_2_1416	295_1_13	807_2_391	359_2_119
152_2_1	157_2_1	884_2_24	662_2_1183	553_1_7	1920_2_1	275_01_335	279_2_1	278_2_1	2825_2_31	836_2_670	21_2_1	3024_2_14	316_2_90	2_2_1	186_2_1	402_2_178	2367_2_1	914_2_1	1395_2_2	189_1_1	409_2_950	2910_2_187	145_2_1	639_2_1	998_1_233	614_2_966	1134_2_184	241_2_1	91_2_77	149_2_1	294_2_1	14_2_1	782_02_525	861_2_47	924_2_1	3115_2_69	30_02_1	816_02_389	922_2_1419	295_1_15	807_2_410	359_2_124
152_2_1	157_2_1	884_2_31	662_2_1208	553_1_6	1920_2_1	275_01_334	279_2_1	278_2_1	2825_2_32	836_2_694	21_2_1	3024_2_18	316_2_95	2_2_1	186_2_1	402_2_196	2367_2_1	914_2_1	1395_2_4	189_1_1	409_2_939	2910_2_212	145_2_1	639_2_1	998_1_211	614_2_950	1134_2_175	241_2_1	91_2_57	149_2_1	294_2_1	14_2_1	782_02_535	861_2_57	924_2_1	3115_2_58	30_02_1	816_02_399	922_2_1393	295_1_17	807_2_410	359_2_120
152_2_1	157_2_1	884_2_34	662_2_1094	553_1_3	1920_2_1	275_01_319	279_2_1	278_2_1	2825_2_31	836_2_745	21_2_1	3024_2_16	316_2_98	2_2_1	186_2_1	402_2_198	2367_2_1	914_2_1	1395_2_4	189_1_1	409_2_934	2910_2_200	145_2_1	639_2_1	998_1_222	614_2_990	1134_2_175	241_2_1	91_2_53	149_2_1	294_2_1	14_2_1	782_02_538	861_2_53	924_2_1	3115_2_51	30_02_1	816_02_390	922_2_1470	295_1_10	807_2_407	359_2_112
152_2_1	157_2_1	884_2_36	662_2_1096	553_1_4	1920_2_1	275_01_281	279_2_1	278_2_1	2825_2_28	836_2_763	21_2_1	3024_2_20	316_2_98	2_2_1	186_2_1	402_2_199	2367_2_1	914_2_1	1395_2_2	189_1_1	409_2_909	2910_2_210	145_2_1	639_2_1	998_1_211	614_2_1012	1134_2_175	241_2_1	91_2_54	149_2_1	294_2_1	14_2_1	782_02_524	861_2_49	924_2_1	3115_2_59	30_02_1	816_02_407	922_2_1479	295_1_10	807_2_415	359_2_117
152_2_1	157_2_1	884_2_38	662_2_1043	553_1_3	1920_2_1	275_01_259	279_2_1	278_2_1	2825_2_27	836_2_790	21_2_1	3024_2_21	316_2_107	2_2_1	186_2_1	402_2_182	2367_2_1	914_2_1	1395_2_3	189_1_1	409_2_886	2910_2_212	145_2_1	639_2_1	998_1_194	614_2_1024	1134_2_200	241_2_1	91_2_49	149_2_1	294_2_1	14_2_1	782_02_499	861_2_49	924_2_1	3115_2_66	30_02_1	816_02_457	922_2_1509	295_1_7	807_2_417	359_2_125
152_2_1	157_2_1	884_2_52	662_2_1026	553_1_2	1920_2_1	275_01_273	279_2_1	278_2_1	2825_2_16	836_2_829	21_2_1	3024_2_20	316_2_96	2_2_1	186_2_1	402_2_180	2367_2_1	914_2_1	1395_2_2	189_1_1	409_2_893	2910_2_206	145_2_1	639_2_1	998_1_206	614_2_1014	1134_2_186	241_2_1	91_2_52	149_2_1	294_2_1	14_2_1	782_02_492	861_2_45	924_2_1	3115_2_63	30_02_1	816_02_537	922_2_1460	295_1_11	807_2_389	359_2_103
152_2_1	157_2_1	884_2_52	662_2_994	1920_2_1	275_01_250	279_2_1	278_2_1	2825_2_21	836_2_790	21_2_1	3024_2_19	316_2_107	2_2_1	186_2_1	402_2_176	2367_2_1	914_2_1	1395_2_1	189_1_1	409_2_905	2910_2_203	145_2_1	639_2_1	998_1_209	614_2_1066	1134_2_195	241_2_1	91_2_66	149_2_1	294_2_1	14_2_1	782_02_512	861_2_51	924_2_1	3115_2_75	30_02_1	816_02_570	922_2_1439	295_1_5	807_2_376	359_2_97
152_2_1	157_2_1	884_2_55	662_2_1060	1920_2_1	275_01_237	279_2_1	278_2_1	2825_2_23	836_2_809	21_2_1	3024_2_12	316_2_88	2_2_1	186_2_1	402_2_193	2367_2_1	914_2_1	189_1_1	409_2_944	2910_2_184	145_2_1	639_2_1	998_1_218	614_2_1047	1134_2_201	241_2_1	91_2_66	149_2_1	782_02_487	861_2_34	924_2_1	3115_2_70	30_02_1	816_02_553	922_2_1377	295_1_7	807_2_358	359_2_119
152_2_1	157_2_1	884_2_45	662_2_1148	1920_2_1	275_01_216	279_2_1	278_2_1	2825_2_31	836_2_773	21_2_1	3024_2_11	316_2_105	2_2_1	186_2_1	402_2_182	2367_2_1	914_2_1	189_1_1	409_2_935	2910_2_194	145_2_1	639_2_1	998_1_206	614_2_1037	1134_2_202	241_2_1	91_2_73	149_2_1	782_02_443	861_2_39	924_2_1	3115_2_75	30_02_1	816_02_509	922_2_1373	295_1_4	807_2_364	359_2_115
152_2_1	157_2_1	884_2_36	662_2_1188	1920_2_1	275_01_226	279_2_1	278_2_1	2825_2_25	836_2_796	21_2_1	3024_2_11	316_2_98	2_2_1	186_2_1	402_2_184	2367_2_1	914_2_1	189_1_1	409_2_959	2910_2_182	145_2_1	639_2_1	998_1_213	614_2_1054	1134_2_195	241_2_1	91_2_77	149_2_1	782_02_405	861_2_32	924_2_1	3115_2_67	30_02_1	816_02_469	922_2_1415	295_1_4	807_2_363	359_2_114
152_2_1	157_2_1	884_2_32	662_2_1202	1920_2_1	275_01_209	279_2_1	278_2_1	2825_2_26	836_2_780	21_2_1	3024_2_11	316_2_98	2_2_1	186_2_1	402_2_171	2367_2_1	914_2_1	189_1_1	409_2_940	2910_2_187	145_2_1	639_2_1	998_1_195	614_2_1018	1134_2_209	241_2_1	91_2_86	149_2_1	782_02_444	861_2_29	924_2_1	3115_2_60	30_02_1	816_02_438	922_2_1494	295_1_6	807_2_378	359_2_100
152_2_1	157_2_1	884_2_34	662_2_1178	1920_2_1	275_01_205	279_2_1	278_2_1	2825_2_27	836_2_776	21_2_1	3024_2_15	316_2_89	2_2_1	186_2_1	402_2_191	2367_2_1	914_2_1	189_1_1	409_2_959	2910_2_176	145_2_1	639_2_1	998_1_228	614_2_1038	1134_2_205	241_2_1	91_2_78	149_2_1	782_02_458	861_2_26	924_2_1	3115_2_43	30_02_1	816_02_414	922_2_1506	295_1_4	807_2_378	359_2_112
152_2_1	157_2_1	884_2_30	662_2_1217	1920_2_1	275_01_209	279_2_1	278_2_1	2825_2_30	836_2_755	21_2_1	3024_2_8	316_2_85	2_2_1	186_2_1	402_2_177	2367_2_1	914_2_1	189_1_1	409_2_916	2910_2_185	145_2_1	639_2_1	998_1_221	614_2_1030	1134_2_227	241_2_1	91_2_80	149_2_1	782_02_476	861_2_19	924_2_1	3115_2_47	30_02_1	816_02_441	922_2_1515	295_1_5	807_2_380	359_2_100
152_2_1	157_2_1	884_2_31	662_2_1182	1920_2_1	275_01_251	279_2_1	278_2_1	2825_2_30	836_2_761	21_2_1	3024_2_9	316_2_91	2_2_1	186_2_1	402_2_169	2367_2_1	914_2_1	189_1_1	409_2_933	2910_2_173	145_2_1	639_2_1	998_1_243	614_2_1040	1134_2_204	241_2_1	91_2_79	149_2_1	782_02_506	861_2_19	924_2_1	3115_2_36	30_02_1	816_02_440	922_2_1565	295_1_2	807_2_343	359_2_87
152_2_1	157_2_1	884_2_33	662_2_1203	1920_2_1	275_01_262	279_2_1	278_2_1	2825_2_35	836_2_781	21_2_1	3024_2_9	316_2_83	2_2_1	186_2_1	402_2_154	2367_2_1	914_2_1	189_1_1	409_2_917	2910_2_176	145_2_1	639_2_1	998_1_201	614_2_1001	1134_2_203	241_2_1	91_2_91	149_2_1	782_02_535	861_2_18	924_2_1	3115_2_29	30_02_1	816_02_415	922_2_1573	295_1_2	807_2_403	359_2_71
152_2_1	157_2_1	884_2_39	662_2_1113	1920_2_1	275_01_261	279_2_1	278_2_1	2825_2_36	836_2_784	21_2_1	3024_2_10	316_2_83	2_2_1	186_2_1	402_2_152	2367_2_1	914_2_1	189_1_1	409_2_888	2910_2_178	145_2_1	639_2_1	998_1_208	614_2_1066	1134_2_200	241_2_1	91_2_84	149_2_1	782_02_582	861_2_23	924_2_1	3115_2_32	30_02_1	816_02_382	922_2_1585	295_1_1	807_2_390	359_2_80
152_2_1	157_2_1	884_2_36	662_2_1085	1920_2_1	275_01_251	279_2_1	278_2_1	2825_2_37	836_2_766	21_2_1	3024_2_10	316_2_69	2_2_1	186_2_1	402_2_159	2367_2_1	914_2_1	189_1_1	409_2_864	2910_2_184	145_2_1	639_2_1	998_1_153	614_2_1047	1134_2_192	241_2_1	91_2_74	149_2_1	782_02_596	861_2_17	924_2_1	3115_2_37	30_02_1	816_02_383	922_2_1657	295_1_1	807_2_441	359_2_75
152_2_1	157_2_1	884_2_37	662_2_1017	1920_2_1	275_01_231	279_2_1	278_2_1	2825_2_34	836_2_794	21_2_1	3024_2_15	316_2_76	2_2_1	186_2_1	402_2_137	2367_2_1	914_2_1	189_1_1	409_2_888	2910_2_165	145_2_1	639_2_1	998_1_136	614_2_1080	1134_2_187	241_2_1	91_2_98	149_2_1	782_02_676	861_2_15	924_2_1	3115_2_41	30_02_1	816_02_382	922_2_1613	295_1_1	807_2_446	359_2_80
152_2_1	157_2_1	884_2_33	662_2_1035	1920_2_1	275_01_213	279_2_1	278_2_1	2825_2_21	836_2_740	21_2_1	3024_2_11	316_2_55	2_2_1	186_2_1	402_2_140	2367_2_1	914_2_1	189_1_1	409_2_914	2910_2_198	145_2_1	639_2_1	998_1_123	614_2_1075	1134_2_183	241_2_1	91_2_90	149_2_1	782_02_734	861_2_14	924_2_1	3115_2_44	30_02_1	816_02_388	922_2_1619	807_2_456	359_2_73
152_2_1	157_2_1	884_2_35	662_2_974	1920_2_1	275_01_191	279_2_1	278_2_1	2825_2_26	836_2_730	21_2_1	3024_2_9	316_2_56	2_2_1	186_2_1	402_2_132	2367_2_1	914_2_1	189_1_1	409_2_950	2910_2_189	145_2_1	639_2_1	998_1_136	614_2_1049	1134_2_182	241_2_1	91_2_87	149_2_1	782_02_815	861_2_14	924_2_1	3115_2_47	30_02_1	816_02_396	922_2_1607	807_2_458	359_2_87
152_2_1	157_2_1	884_2_28	662_2_992	1920_2_1	275_01_171	279_2_1	278_2_1	2825_2_21	836_2_683	21_2_1	3024_2_7	316_2_30	2_2_1	186_2_1	402_2_143	2367_2_1	914_2_1	189_1_1	409_2_968	2910_2_189	145_2_1	639_2_1	998_1_118	614_2_1027	1134_2_186	241_2_1	91_2_71	149_2_1	782_02_911	861_2_10	924_2_1	3115_2_57	30_02_1	816_02_404	922_2_1633	807_2_441	359_2_98
152_2_1	157_2_1	884_2_12	662_2_970	1920_2_1	275_01_182	279_2_1	278_2_1	2825_2_22	836_2_636	21_2_1	3024_2_5	316_2_24	2_2_1	186_2_1	402_2_133	2367_2_1	914_2_1	189_1_1	409_2_933	2910_2_191	145_2_1	639_2_1	998_1_127	614_2_1053	1134_2_195	241_2_1	91_2_76	149_2_1	782_02_969	861_2_12	924_2_1	3115_2_62	30_02_1	816_02_366	922_2_1665	807_2_461	359_2_86
152_2_1	157_2_1	884_2_13	662_2_996	1920_2_1	275_01_163	279_2_1	278_2_1	2825_2_20	836_2_636	21_2_1	3024_2_4	316_2_21	2_2_1	186_2_1	402_2_135	2367_2_1	914_2_1	189_1_1	409_2_960	2910_2_196	145_2_1	639_2_1	998_1_130	614_2_1037	1134_2_231	241_2_1	91_2_85	149_2_1	782_02_987	861_2_13	924_2_1	3115_2_51	30_02_1	816_02_323	922_2_1623	807_2_465	359_2_88
152_2_1	157_2_1	884_2_13	662_2_976	1920_2_1	275_01_144	279_2_1	278_2_1	2825_2_23	836_2_631	21_2_1	3024_2_6	316_2_27	2_2_1	186_2_1	402_2_153	2367_2_1	914_2_1	189_1_1	409_2_946	2910_2_187	145_2_1	639_2_1	998_1_135	614_2_1032	1134_2_246	241_2_1	91_2_72	149_2_1	782_02_946	861_2_13	924_2_1	3115_2_51	30_02_1	816_02_305	922_2_1645	807_2_495	359_2_85
152_2_1	157_2_1	884_2_18	662_2_990	1920_2_1	275_01_143	279_2_1	278_2_1	2825_2_20	836_2_667	21_2_1	3024_2_5	316_2_32	2_2_1	186_2_1	402_2_168	2367_2_1	914_2_1	189_1_1	409_2_917	2910_2_198	145_2_1	639_2_1	998_1_122	614_2_1040	1134_2_236	241_2_1	91_2_70	149_2_1	782_02_860	861_2_18	924_2_1	3115_2_46	30_02_1	816_02_305	922_2_1663	807_2_499	359_2_82
152_2_1	157_2_1	884_2_10	662_2_998	1920_2_1	275_01_136	279_2_1	278_2_1	2825_2_24	836_2_702	21_2_1	3024_2_4	316_2_32	2_2_1	186_2_1	402_2_169	2367_2_1	914_2_1	189_1_1	409_2_864	2910_2_194	145_2_1	639_2_1	998_1_127	614_2_1042	1134_2_233	241_2_1	91_2_66	149_2_1	782_02_853	861_2_21	924_2_1	3115_2_49	30_02_1	816_02_340	922_2_1627	807_2_516	359_2_68
152_2_1	157_2_1	884_2_10	662_2_1017	1920_2_1	275_01_128	279_2_1	278_2_1	2825_2_22	836_2_750	21_2_1	3024_2_6	316_2_31	2_2_1	186_2_1	402_2_174	2367_2_1	914_2_1	189_1_1	409_2_843	2910_2_217	145_2_1	639_2_1	998_1_121	614_2_1059	1134_2_248	241_2_1	91_2_66	149_2_1	782_02_751	861_2_19	924_2_1	3115_2_50	30_02_1	816_02_367	922_2_1656	807_2_475	359_2_70
152_2_1	157_2_1	884_2_8	662_2_1074	1920_2_1	275_01_131	279_2_1	278_2_1	2825_2_30	836_2_778	21_2_1	3024_2_8	316_2_28	2_2_1	186_2_1	402_2_156	2367_2_1	914_2_1	189_1_1	409_2_852	2910_2_193	145_2_1	639_2_1	998_1_125	614_2_1052	1134_2_229	241_2_1	91_2_68	149_2_1	782_02_695	861_2_24	924_2_1	3115_2_39	30_02_1	816_02_402	922_2_1650	807_2_484	359_2_78
152_2_1	157_2_1	884_2_9	662_2_1125	1920_2_1	275_01_130	279_2_1	278_2_1	2825_2_19	836_2_808	21_2_1	3024_2_6	316_2_30	2_2_1	186_2_1	402_2_171	2367_2_1	914_2_1	189_1_1	409_2_823	2910_2_190	145_2_1	639_2_1	998_1_116	614_2_984	1134_2_225	241_2_1	91_2_62	149_2_1	782_02_651	861_2_24	924_2_1	3115_2_43	30_02_1	816_02_401	922_2_1724	807_2_493	359_2_75
152_2_1	157_2_1	884_2_6	662_2_1170	1920_2_1	275_01_147	279_2_1	278_2_1	2825_2_21	836_2_821	21_2_1	3024_2_8	316_2_34	2_2_1	186_2_1	402_2_167	2367_2_1	914_2_1	189_1_1	409_2_845	2910_2_182	145_2_1	639_2_1	998_1_127	614_2_957	1134_2_195	241_2_1	91_2_68	149_2_1	782_02_612	861_2_27	924_2_1	3115_2_47	30_02_1	816_02_416	922_2_1701	807_2_502	359_2_79
152_2_1	157_2_1	884_2_3	662_2_1147	1920_2_1	275_01_150	279_2_1	278_2_1	2825_2_16	836_2_869	21_2_1	3024_2_7	316_2_38	2_2_1	186_2_1	402_2_174	2367_2_1	914_2_1	189_1_1	409_2_828	2910_2_195	145_2_1	639_2_1	998_1_140	614_2_918	1134_2_206	241_2_1	91_2_70	149_2_1	782_02_565	861_2_43	924_2_1	3115_2_40	30_02_1	816_02_437	922_2_1738	807_2_498	359_2_70
152_2_1	157_2_1	884_2_7	662_2_1148	1920_2_1	275_01_187	279_2_1	278_2_1	2825_2_18	836_2_883	21_2_1	3024_2_7	316_2_27	2_2_1	186_2_1	402_2_188	2367_2_1	914_2_1	189_1_1	409_2_860	2910_2_181	145_2_1	639_2_1	998_1_155	614_2_926	1134_2_202	241_2_1	91_2_82	149_2_1	782_02_589	861_2_43	924_2_1	3115_2_36	30_02_1	816_02_448	922_2_1667	807_2_444	359_2_70
152_2_1	157_2_1	884_2_6	662_2_1149	1920_2_1	275_01_200	279_2_1	278_2_1	2825_2_20	836_2_851	21_2_1	3024_2_2	316_2_29	2_2_1	186_2_1	402_2_187	2367_2_1	914_2_1	189_1_1	409_2_877	2910_2_220	145_2_1	639_2_1	998_1_169	614_2_906	1134_2_194	241_2_1	91_2_78	149_2_1	782_02_598	861_2_55	924_2_1	3115_2_32	30_02_1	816_02_429	922_2_1674	807_2_427	359_2_60
152_2_1	157_2_1	884_2_6	662_2_1143	1920_2_1	275_01_181	279_2_1	278_2_1	2825_2_18	836_2_834	21_2_1	3024_2_1	316_2_25	2_2_1	186_2_1	402_2_178	2367_2_1	914_2_1	189_1_1	409_2_870	2910_2_199	145_2_1	639_2_1	998_1_171	614_2_945	1134_2_204	241_2_1	91_2_85	149_2_1	782_02_640	861_2_65	924_2_1	3115_2_33	30_02_1	816_02_404	922_2_1673	807_2_432	359_2_56
152_2_1	157_2_1	884_2_2	662_2_1123	1920_2_1	275_01_201	2825_2_22	278_2_1	279_2_1	836_2_811	21_2_1	316_2_32	2_2_1	186_2_1	402_2_186	2367_2_1	914_2_1	189_1_1	409_2_894	2910_2_216	639_2_1	998_1_168	614_2_951	1134_2_218	241_2_1	91_2_84	149_2_1	782_02_637	861_2_61	924_2_1	3115_2_43	30_02_1	816_02_373	922_2_1628	807_2_420	359_2_53
152_2_1	157_2_1	884_2_3	662_2_1119	1920_2_1	275_01_209	2825_2_22	278_2_1	279_2_1	836_2_849	21_2_1	316_2_19	2_2_1	186_2_1	402_2_189	2367_2_1	914_2_1	189_1_1	409_2_898	2910_2_198	639_2_1	998_1_166	614_2_954	1134_2_201	241_2_1	91_2_98	149_2_1	782_02_619	861_2_75	924_2_1	3115_2_38	30_02_1	816_02_368	922_2_1602	807_2_443	359_2_53
152_2_1	157_2_1	884_2_4	662_2_1114	1920_2_1	275_01_174	2825_2_23	278_2_1	279_2_1	836_2_832	21_2_1	316_2_25	2_2_1	186_2_1	402_2_181	2367_2_1	914_2_1	189_1_1	409_2_933	2910_2_186	639_2_1	998_1_165	614_2_976	1134_2_213	241_2_1	91_2_82	149_2_1	782_02_695	861_2_80	924_2_1	3115_2_39	30_02_1	816_02_346	922_2_1542	807_2_478	359_2_45
152_2_1	157_2_1	884_2_5	662_2_1177	1920_2_1	275_01_166	2825_2_17	278_2_1	279_2_1	836_2_841	21_2_1	316_2_19	2_2_1	186_2_1	402_2_209	2367_2_1	914_2_1	189_1_1	409_2_959	2910_2_151	639_2_1	998_1_141	614_2_945	1134_2_206	241_2_1	91_2_65	149_2_1	782_02_724	861_2_80	924_2_1	3115_2_29	30_02_1	816_02_342	922_2_1565	807_2_465	359_2_42
152_2_1	157_2_1	884_2_3	662_2_1127	1920_2_1	275_01_162	2825_2_23	278_2_1	279_2_1	836_2_848	21_2_1	316_2_17	2_2_1	186_2_1	402_2_194	2367_2_1	914_2_1	189_1_1	409_2_997	2910_2_132	639_2_1	998_1_143	614_2_970	1134_2_204	241_2_1	91_2_70	149_2_1	782_02_780	861_2_80	924_2_1	3115_2_41	30_02_1	816_02_342	922_2_1522	807_2_446	359_2_52
152_2_1	157_2_1	884_2_6	662_2_1139	1920_2_1	275_01_149	2825_2_20	278_2_1	279_2_1	836_2_828	21_2_1	316_2_15	2_2_1	186_2_1	402_2_221	2367_2_1	914_2_1	189_1_1	409_2_992	2910_2_130	639_2_1	998_1_143	614_2_980	1134_2_208	241_2_1	91_2_52	149_2_1	782_02_719	861_2_81	924_2_1	3115_2_48	30_02_1	816_02_347	922_2_1560	807_2_442	359_2_52
152_2_1	157_2_1	884_2_8	662_2_1142	1920_2_1	275_01_139	2825_2_12	278_2_1	279_2_1	836_2_861	21_2_1	316_2_19	2_2_1	186_2_1	402_2_222	2367_2_1	914_2_1	189_1_1	409_2_1027	2910_2_137	639_2_1	998_1_147	614_2_970	1134_2_180	241_2_1	91_2_53	149_2_1	782_02_735	861_2_76	924_2_1	3115_2_40	30_02_1	816_02_343	922_2_1487	807_2_479	359_2_55
152_2_1	157_2_1	884_2_11	662_2_1143	1920_2_1	275_01_164	2825_2_15	278_2_1	279_2_1	836_2_856	21_2_1	316_2_14	2_2_1	186_2_1	402_2_237	2367_2_1	914_2_1	189_1_1	409_2_1013	2910_2_151	639_2_1	998_1_142	614_2_991	1134_2_181	241_2_1	91_2_40	149_2_1	782_02_727	861_2_77	924_2_1	3115_2_39	30_02_1	816_02_314	922_2_1508	807_2_463	359_2_62
152_2_1	157_2_1	884_2_9	662_2_1146	1920_2_1	275_01_162	2825_2_18	278_2_1	279_2_1	836_2_868	21_2_1	316_2_20	2_2_1	186_2_1	402_2_224	2367_2_1	914_2_1	189_1_1	409_2_1015	2910_2_150	639_2_1	998_1_142	614_2_1020	1134_2_183	241_2_1	91_2_39	149_2_1	782_02_692	861_2_71	924_2_1	3115_2_38	30_02_1	816_02_324	922_2_1490	807_2_464	359_2_67
152_2_1	157_2_1	884_2_11	662_2_1192	1920_2_1	275_01_182	2825_2_15	278_2_1	279_2_1	836_2_864	21_2_1	316_2_18	2_2_1	186_2_1	402_2_231	2367_2_1	914_2_1	189_1_1	409_2_976	2910_2_162	639_2_1	998_1_130	614_2_1012	1134_2_188	241_2_1	91_2_39	149_2_1	782_02_641	861_2_73	924_2_1	3115_2_44	30_02_1	816_02_381	922_2_1496	807_2_450	359_2_66
152_2_1	157_2_1	884_2_10	662_2_1179	1920_2_1	275_01_198	2825_2_16	278_2_1	279_2_1	836_2_879	21_2_1	316_2_19	2_2_1	186_2_1	402_2_243	2367_2_1	914_2_1	189_1_1	409_2_984	2910_2_174	639_2_1	998_1_130	614_2_1020	1134_2_197	241_2_1	91_2_45	149_2_1	782_02_602	861_2_65	924_2_1	3115_2_40	30_02_1	816_02_406	922_2_1476	807_2_434	359_2_74
152_2_1	157_2_1	884_2_10	662_2_1176	1920_2_1	275_01_220	2825_2_20	278_2_1	279_2_1	836_2_850	21_2_1	316_2_24	2_2_1	186_2_1	402_2_265	2367_2_1	914_2_1	189_1_1	409_2_974	2910_2_183	639_2_1	998_1_123	614_2_996	1134_2_195	241_2_1	91_2_42	149_2_1	782_02_591	861_2_62	924_2_1	3115_2_37	30_02_1	816_02_426	922_2_1478	807_2_421	359_2_67
152_2_1	157_2_1	884_2_10	662_2_1124	1920_2_1	275_01_277	2825_2_22	278_2_1	279_2_1	836_2_880	21_2_1	316_2_29	2_2_1	186_2_1	402_2_274	2367_2_1	914_2_1	189_1_1	409_2_945	2910_2_168	639_2_1	998_1_121	614_2_989	1134_2_179	241_2_1	91_2_48	149_2_1	782_02_599	861_2_55	924_2_1	3115_2_42	30_02_1	816_02_434	922_2_1450	807_2_451	359_2_72
152_2_1	157_2_1	884_2_9	662_2_1183	1920_2_1	275_01_277	2825_2_20	278_2_1	279_2_1	836_2_876	21_2_1	316_2_31	2_2_1	186_2_1	402_2_267	2367_2_1	914_2_1	189_1_1	409_2_909	2910_2_169	639_2_1	998_1_110	614_2_970	1134_2_203	241_2_1	91_2_43	149_2_1	782_02_636	861_2_41	924_2_1	3115_2_47	30_02_1	816_02_466	922_2_1459	807_2_407	359_2_50
152_2_1	157_2_1	884_2_6	662_2_1151	1920_2_1	275_01_237	2825_2_25	278_2_1	279_2_1	836_2_907	21_2_1	316_2_37	2_2_1	186_2_1	402_2_282	2367_2_1	914_2_1	189_1_1	409_2_932	2910_2_165	639_2_1	998_1_122	614_2_967	1134_2_206	241_2_1	91_2_40	149_2_1	782_02_661	861_2_40	924_2_1	3115_2_41	30_02_1	816_02_452	922_2_1404	807_2_452	359_2_57
152_2_1	157_2_1	884_2_10	662_2_1209	1920_2_1	275_01_206	2825_2_25	278_2_1	279_2_1	836_2_914	21_2_1	316_2_33	2_2_1	186_2_1	402_2_285	2367_2_1	914_2_1	189_1_1	409_2_891	2910_2_161	639_2_1	998_1_122	614_2_992	1134_2_221	241_2_1	91_2_38	149_2_1	782_02_664	861_2_36	924_2_1	3115_2_51	30_02_1	816_02_418	922_2_1380	807_2_474	359_2_41
152_2_1	157_2_1	884_2_6	662_2_1165	1920_2_1	275_01_190	2825_2_35	278_2_1	279_2_1	836_2_898	21_2_1	316_2_37	2_2_1	186_2_1	402_2_283	2367_2_1	914_2_1	189_1_1	409_2_934	2910_2_147	639_2_1	998_1_117	614_2_1000	1134_2_203	241_2_1	91_2_36	149_2_1	782_02_724	861_2_46	924_2_1	3115_2_39	30_02_1	816_02_359	922_2_1382	807_2_475	359_2_55
152_2_1	157_2_1	884_2_9	662_2_1167	1920_2_1	275_01_203	2825_2_39	278_2_1	279_2_1	836_2_929	21_2_1	316_2_29	2_2_1	186_2_1	402_2_261	2367_2_1	914_2_1	189_1_1	409_2_878	2910_2_150	639_2_1	998_1_117	614_2_1008	1134_2_212	241_2_1	91_2_47	149_2_1	782_02_739	861_2_49	924_2_1	3115_2_23	30_02_1	816_02_331	922_2_1377	807_2_462	359_2_46
152_2_1	157_2_1	884_2_7	662_2_1175	1920_2_1	275_01_224	2825_2_44	278_2_1	279_2_1	836_2_905	21_2_1	316_2_31	2_2_1	186_2_1	402_2_255	2367_2_1	914_2_1	189_1_1	409_2_901	2910_2_138	639_2_1	998_1_107	614_2_1010	1134_2_181	241_2_1	91_2_56	149_2_1	782_02_737	861_2_50	924_2_1	3115_2_26	30_02_1	816_02_331	922_2_1403	807_2_458	359_2_49
152_2_1	157_2_1	884_2_13	662_2_1187	1920_2_1	275_01_237	2825_2_38	278_2_1	279_2_1	836_2_867	21_2_1	316_2_37	2_2_1	186_2_1	402_2_248	2367_2_1	914_2_1	189_1_1	409_2_864	2910_2_157	639_2_1	998_1_113	614_2_1079	1134_2_199	241_2_1	91_2_58	149_2_1	782_02_714	861_2_44	924_2_1	3115_2_25	30_02_1	816_02_343	922_2_1422	807_2_409	359_2_36
152_2_1	157_2_1	884_2_7	662_2_1247	1920_2_1	275_01_226	2825_2_34	278_2_1	279_2_1	836_2_805	21_2_1	316_2_31	2_2_1	186_2_1	402_2_238	2367_2_1	914_2_1	189_1_1	409_2_917	2910_2_153	639_2_1	998_1_119	614_2_1079	1134_2_189	241_2_1	91_2_58	149_2_1	782_02_748	861_2_44	924_2_1	3115_2_18	30_02_1	816_02_320	922_2_1434	807_2_402	359_2_34
152_2_1	157_2_1	884_2_6	662_2_1278	1920_2_1	275_01_226	2825_2_47	278_2_1	279_2_1	836_2_802	21_2_1	316_2_33	2_2_1	186_2_1	402_2_236	2367_2_1	914_2_1	189_1_1	409_2_902	2910_2_164	639_2_1	998_1_125	614_2_1092	1134_2_207	241_2_1	91_2_47	149_2_1	782_02_696	861_2_41	924_2_1	3115_2_15	30_02_1	816_02_264	922_2_1482	807_2_405	359_2_35
152_2_1	157_2_1	884_2_4	662_2_1235	1920_2_1	275_01_237	2825_2_46	278_2_1	279_2_1	836_2_817	21_2_1	316_2_28	2_2_1	186_2_1	402_2_258	2367_2_1	914_2_1	189_1_1	409_2_932	2910_2_170	639_2_1	998_1_134	614_2_1057	1134_2_210	241_2_1	91_2_44	149_2_1	782_02_663	861_2_58	924_2_1	3115_2_15	30_02_1	816_02_258	922_2_1478	807_2_413	359_2_43
152_2_1	157_2_1	884_2_4	662_2_1194	1920_2_1	275_01_239	2825_2_50	278_2_1	279_2_1	836_2_837	21_2_1	316_2_34	2_2_1	186_2_1	402_2_250	2367_2_1	914_2_1	189_1_1	409_2_935	2910_2_158	639_2_1	998_1_136	614_2_1077	1134_2_216	241_2_1	91_2_44	149_2_1	782_02_680	861_2_57	924_2_1	3115_2_10	30_02_1	816_02_259	922_2_1464	807_2_421	359_2_45
152_2_1	157_2_1	884_2_3	662_2_1172	1920_2_1	275_01_255	2825_2_60	278_2_1	279_2_1	836_2_852	21_2_1	316_2_29	2_2_1	186_2_1	402_2_252	2367_2_1	914_2_1	189_1_1	409_2_1003	2910_2_148	639_2_1	998_1_146	614_2_1036	1134_2_193	241_2_1	91_2_45	149_2_1	782_02_706	861_2_66	924_2_1	3115_2_13	30_02_1	816_02_261	922_2_1458	807_2_375	359_2_42
152_2_1	157_2_1	884_2_2	662_2_1149	1920_2_1	275_01_286	2825_2_56	278_2_1	279_2_1	836_2_836	21_2_1	316_2_41	2_2_1	186_2_1	402_2_272	2367_2_1	914_2_1	189_1_1	409_2_1022	2910_2_143	639_2_1	998_1_143	614_2_1034	1134_2_184	241_2_1	91_2_54	149_2_1	782_02_688	861_2_65	924_2_1	3115_2_7	30_02_1	816_02_263	922_2_1445	807_2_387	359_2_37
152_2_1	157_2_1	884_2_4	662_2_1139	1920_2_1	275_01_284	2825_2_61	278_2_1	279_2_1	836_2_850	21_2_1	316_2_37	2_2_1	186_2_1	402_2_285	2367_2_1	914_2_1	189_1_1	409_2_1060	2910_2_154	639_2_1	998_1_140	614_2_1039	1134_2_186	241_2_1	91_2_62	149_2_1	782_02_695	861_2_66	924_2_1	3115_2_6	30_02_1	816_02_260	922_2_1435	807_2_337	359_2_33
152_2_1	157_2_1	884_2_7	662_2_1176	1920_2_1	275_01_272	2825_2_59	278_2_1	279_2_1	836_2_817	21_2_1	316_2_50	2_2_1	186_2_1	402_2_292	2367_2_1	914_2_1	189_1_1	409_2_1113	2910_2_143	639_2_1	998_1_147	614_2_974	1134_2_167	241_2_1	91_2_54	149_2_1	782_02_670	861_2_70	924_2_1	3115_2_5	30_02_1	816_02_322	922_2_1430	807_2_357	359_2_47
152_2_1	157_2_1	884_2_6	662_2_1213	1920_2_1	275_01_237	2825_2_54	278_2_1	279_2_1	836_2_799	21_2_1	316_2_50	2_2_1	186_2_1	402_2_305	2367_2_1	914_2_1	189_1_1	409_2_1150	2910_2_135	639_2_1	998_1_142	614_2_983	1134_2_181	241_2_1	91_2_51	149_2_1	782_02_676	861_2_56	924_2_1	3115_2_5	30_02_1	816_02_315	922_2_1417	807_2_329	359_2_36
152_2_1	157_2_1	884_2_3	662_2_1202	1920_2_1	275_01_248	2825_2_56	278_2_1	279_2_1	836_2_806	21_2_1	316_2_67	2_2_1	186_2_1	402_2_323	2367_2_1	914_2_1	189_1_1	409_2_1110	2910_2_118	639_2_1	998_1_155	614_2_972	1134_2_170	241_2_1	91_2_52	149_2_1	782_02_669	861_2_61	924_2_1	3115_2_4	30_02_1	816_02_288	922_2_1448	807_2_344	359_2_40
152_2_1	157_2_1	884_2_5	662_2_1255	1920_2_1	275_01_247	2825_2_58	278_2_1	279_2_1	836_2_808	21_2_1	316_2_65	2_2_1	186_2_1	402_2_310	2367_2_1	914_2_1	189_1_1	409_2_1080	2910_2_142	639_2_1	998_1_154	614_2_951	1134_2_177	241_2_1	91_2_55	149_2_1	782_02_638	861_2_65	924_2_1	3115_2_5	30_02_1	816_02_315	922_2_1456	807_2_310	359_2_35
152_2_1	157_2_1	884_2_3	662_2_1223	1920_2_1	275_01_229	2825_2_70	278_2_1	279_2_1	836_2_828	21_2_1	316_2_75	2_2_1	186_2_1	402_2_310	2367_2_1	914_2_1	189_1_1	409_2_1101	2910_2_134	639_2_1	998_1_163	614_2_944	1134_2_172	241_2_1	91_2_58	149_2_1	782_02_632	861_2_66	924_2_1	3115_2_5	30_02_1	816_02_292	922_2_1518	807_2_311	359_2_33
152_2_1	157_2_1	884_2_3	662_2_1239	1920_2_1	275_01_222	2825_2_66	278_2_1	279_2_1	836_2_787	21_2_1	316_2_62	2_2_1	186_2_1	402_2_301	2367_2_1	914_2_1	189_1_1	409_2_1096	2910_2_148	639_2_1	998_1_152	614_2_954	1134_2_167	241_2_1	91_2_57	149_2_1	782_02_673	861_2_79	924_2_1	3115_2_1	30_02_1	816_02_309	922_2_1546	807_2_283	359_2_29
152_2_1	157_2_1	884_2_1	662_2_1198	275_01_251	2825_2_80	278_2_1	279_2_1	836_2_770	21_2_1	316_2_71	2_2_1	402_2_302	914_2_1	189_1_1	409_2_1082	2910_2_120	639_2_1	998_1_154	614_2_945	1134_2_145	241_2_1	91_2_63	782_02_708	861_2_50	924_2_1	30_02_1	816_02_296	922_2_1592	807_2_314	359_2_29
152_2_1	157_2_1	662_2_1174	275_01_236	2825_2_83	278_2_1	279_2_1	836_2_801	21_2_1	316_2_54	402_2_322	914_2_1	189_1_1	409_2_1061	2910_2_124	998_1_131	614_2_1002	1134_2_168	241_2_1	91_2_64	782_02_683	861_2_51	924_2_1	30_02_1	816_02_351	922_2_1547	807_2_295	359_2_21
152_2_1	157_2_1	662_2_1123	275_01_235	2825_2_78	278_2_1	279_2_1	836_2_835	21_2_1	316_2_51	402_2_320	914_2_1	189_1_1	409_2_1007	2910_2_129	998_1_129	614_2_952	1134_2_168	241_2_1	91_2_53	782_02_746	861_2_43	924_2_1	30_02_1	816_02_400	922_2_1538	807_2_337	359_2_15
152_2_1	157_2_1	662_2_1076	275_01_235	2825_2_78	278_2_1	279_2_1	836_2_819	21_2_1	316_2_57	402_2_328	914_2_1	189_1_1	409_2_1020	2910_2_126	998_1_86	614_2_983	1134_2_186	241_2_1	91_2_54	782_02_810	861_2_34	924_2_1	30_02_1	816_02_460	922_2_1513	807_2_303	359_2_12
152_2_1	157_2_1	662_2_1041	275_01_220	2825_2_76	278_2_1	279_2_1	836_2_799	21_2_1	316_2_49	402_2_336	914_2_1	189_1_1	409_2_1014	2910_2_138	998_1_85	614_2_1018	1134_2_191	241_2_1	91_2_30	782_02_843	861_2_29	924_2_1	30_02_1	816_02_490	922_2_1524	807_2_316	359_2_5
152_2_1	157_2_1	662_2_998	275_01_203	2825_2_64	278_2_1	279_2_1	836_2_839	21_2_1	316_2_54	402_2_333	914_2_1	189_1_1	409_2_1058	2910_2_117	998_1_68	614_2_1023	1134_2_192	241_2_1	91_2_30	782_02_897	861_2_27	924_2_1	30_02_1	816_02_466	922_2_1531	807_2_314	359_2_5
152_2_1	157_2_1	662_2_988	275_01_183	2825_2_58	278_2_1	279_2_1	836_2_831	21_2_1	316_2_48	402_2_340	914_2_1	189_1_1	409_2_1072	2910_2_129	998_1_90	614_2_1037	1134_2_203	241_2_1	91_2_25	782_02_883	861_2_26	924_2_1	30_02_1	816_02_423	922_2_1558	807_2_311	359_2_4
152_2_1	157_2_1	662_2_987	275_01_148	2825_2_52	278_2_1	279_2_1	836_2_857	21_2_1	316_2_42	402_2_330	914_2_1	189_1_1	409_2_1113	2910_2_129	998_1_88	614_2_1033	1134_2_192	241_2_1	91_2_22	782_02_855	861_2_28	924_2_1	30_02_1	816_02_421	922_2_1605	807_2_299	359_2_5
152_2_1	157_2_1	662_2_991	275_01_136	2825_2_52	278_2_1	279_2_1	836_2_809	21_2_1	316_2_49	402_2_331	914_2_1	189_1_1	409_2_1134	2910_2_122	998_1_104	614_2_1058	1134_2_183	241_2_1	91_2_21	782_02_802	861_2_27	924_2_1	30_02_1	816_02_395	922_2_1651	807_2_320	359_2_5
152_2_1	157_2_1	662_2_987	275_01_143	2825_2_52	278_2_1	279_2_1	836_2_777	21_2_1	316_2_41	402_2_329	914_2_1	189_1_1	409_2_1137	2910_2_102	998_1_121	614_2_1042	1134_2_172	241_2_1	91_2_15	782_02_872	861_2_30	924_2_1	30_02_1	816_02_370	922_2_1690	807_2_301	359_2_2
152_2_1	157_2_1	662_2_1017	275_01_171	2825_2_42	278_2_1	279_2_1	836_2_768	21_2_1	316_2_40	402_2_312	914_2_1	189_1_1	409_2_1108	2910_2_115	998_1_146	614_2_1042	1134_2_150	241_2_1	91_2_16	782_02_860	861_2_29	924_2_1	30_02_1	816_02_323	922_2_1689	807_2_294	359_2_2
152_2_1	157_2_1	662_2_1037	275_01_183	2825_2_49	278_2_1	279_2_1	836_2_807	21_2_1	316_2_39	402_2_328	914_2_1	189_1_1	409_2_1086	2910_2_108	998_1_140	614_2_1005	1134_2_147	241_2_1	91_2_15	782_02_826	861_2_25	924_2_1	30_02_1	816_02_300	922_2_1697	807_2_273	359_2_1
152_2_1	157_2_1	662_2_1084	275_01_202	2825_2_46	278_2_1	279_2_1	836_2_831	21_2_1	316_2_42	402_2_303	914_2_1	189_1_1	409_2_1088	2910_2_116	998_1_138	614_2_964	1134_2_135	241_2_1	91_2_19	782_02_828	861_2_34	924_2_1	30_02_1	816_02_297	922_2_1650	807_2_293
152_2_1	157_2_1	662_2_1045	275_01_249	2825_2_48	278_2_1	279_2_1	836_2_845	21_2_1	316_2_38	402_2_317	914_2_1	189_1_1	409_2_1106	2910_2_130	998_1_121	614_2_954	1134_2_126	241_2_1	91_2_24	782_02_830	861_2_32	924_2_1	30_02_1	816_02_300	922_2_1603	807_2_293
152_2_1	157_2_1	662_2_1093	275_01_254	2825_2_42	278_2_1	279_2_1	836_2_846	21_2_1	316_2_41	402_2_296	914_2_1	189_1_1	409_2_1078	2910_2_133	998_1_124	614_2_938	1134_2_107	241_2_1	91_2_25	782_02_835	861_2_41	924_2_1	30_02_1	816_02_305	922_2_1612	807_2_294
152_2_1	157_2_1	662_2_1044	275_01_245	2825_2_42	278_2_1	279_2_1	836_2_883	21_2_1	316_2_36	402_2_299	914_2_1	189_1_1	409_2_1058	2910_2_125	998_1_112	614_2_951	1134_2_98	241_2_1	91_2_31	782_02_832	861_2_41	924_2_1	30_02_1	816_02_307	922_2_1662	807_2_288
152_2_1	157_2_1	662_2_1047	275_01_215	2825_2_40	278_2_1	279_2_1	836_2_873	21_2_1	316_2_53	402_2_265	914_2_1	189_1_1	409_2_1087	2910_2_126	998_1_123	614_2_900	1134_2_89	241_2_1	91_2_32	782_02_856	861_2_44	924_2_1	30_02_1	816_02_348	922_2_1667	807_2_292
152_2_1	157_2_1	662_2_1077	275_01_192	2825_2_45	278_2_1	279_2_1	836_2_906	21_2_1	316_2_33	402_2_292	914_2_1	189_1_1	409_2_1034	2910_2_131	998_1_120	614_2_922	1134_2_127	241_2_1	91_2_25	782_02_832	861_2_40	924_2_1	30_02_1	816_02_385	922_2_1630	807_2_281
152_2_1	157_2_1	662_2_1134	275_01_188	2825_2_45	278_2_1	279_2_1	836_2_918	21_2_1	316_2_45	402_2_310	914_2_1	189_1_1	409_2_1043	2910_2_114	998_1_131	614_2_929	1134_2_133	241_2_1	91_2_29	782_02_776	861_2_44	924_2_1	30_02_1	816_02_377	922_2_1627	807_2_256
152_2_1	157_2_1	662_2_1182	275_01_153	2825_2_42	278_2_1	279_2_1	836_2_929	21_2_1	316_2_42	402_2_326	914_2_1	189_1_1	409_2_1024	2910_2_128	998_1_122	614_2_980	1134_2_134	241_2_1	91_2_28	782_02_756	861_2_47	924_2_1	30_02_1	816_02_317	922_2_1609	807_2_247
152_2_1	157_2_1	662_2_1148	275_01_150	2825_2_46	278_2_1	279_2_1	836_2_922	21_2_1	316_2_42	402_2_318	914_2_1	189_1_1	409_2_1050	2910_2_129	998_1_116	614_2_991	1134_2_143	241_2_1	91_2_27	782_02_813	861_2_44	924_2_1	30_02_1	816_02_276	922_2_1633	807_2_225
152_2_1	157_2_1	662_2_1176	275_01_139	2825_2_48	278_2_1	279_2_1	836_2_935	21_2_1	316_2_33	402_2_344	914_2_1	189_1_1	409_2_1020	2910_2_121	998_1_126	614_2_1010	1134_2_131	241_2_1	91_2_17	782_02_791	861_2_37	924_2_1	30_02_1	816_02_219	922_2_1709	807_2_222
152_2_1	157_2_1	662_2_1241	275_01_128	2825_2_49	278_2_1	279_2_1	836_2_887	21_2_1	316_2_35	402_2_332	914_2_1	189_1_1	409_2_1039	2910_2_134	998_1_112	614_2_994	1134_2_135	241_2_1	91_2_22	782_02_794	861_2_34	924_2_1	30_02_1	816_02_199	922_2_1730	807_2_238
152_2_1	157_2_1	662_2_1283	275_01_126	2825_2_62	278_2_1	279_2_1	836_2_851	21_2_1	316_2_36	402_2_340	914_2_1	189_1_1	409_2_1045	2910_2_132	998_1_100	614_2_1014	1134_2_115	241_2_1	91_2_24	782_02_802	861_2_35	924_2_1	30_02_1	816_02_194	922_2_1717	807_2_256
152_2_1	157_2_1	662_2_1309	275_01_156	2825_2_59	278_2_1	279_2_1	836_2_826	21_2_1	316_2_33	402_2_332	914_2_1	189_1_1	409_2_1038	2910_2_134	998_1_100	614_2_995	1134_2_101	241_2_1	91_2_21	782_02_792	861_2_47	924_2_1	30_02_1	816_02_194	922_2_1758	807_2_254
152_2_1	157_2_1	662_2_1282	275_01_172	2825_2_78	278_2_1	279_2_1	836_2_829	21_2_1	316_2_27	402_2_313	914_2_1	189_1_1	409_2_1010	2910_2_145	998_1_100	614_2_1005	1134_2_109	241_2_1	91_2_21	782_02_784	861_2_45	924_2_1	30_02_1	816_02_185	922_2_1788	807_2_259
152_2_1	157_2_1	662_2_1284	275_01_204	2825_2_80	278_2_1	279_2_1	836_2_805	21_2_1	316_2_32	402_2_331	914_2_1	189_1_1	409_2_991	2910_2_154	998_1_86	614_2_1001	1134_2_108	241_2_1	91_2_20	782_02_800	861_2_54	924_2_1	30_02_1	816_02_165	922_2_1783	807_2_261
152_2_1	157_2_1	662_2_1284	275_01_231	2825_2_84	278_2_1	279_2_1	836_2_792	21_2_1	316_2_23	402_2_315	914_2_1	189_1_1	409_2_951	2910_2_157	998_1_113	614_2_1034	1134_2_91	241_2_1	91_2_12	782_02_878	861_2_48	924_2_1	30_02_1	816_02_141	922_2_1770	807_2_233
152_2_1	157_2_1	662_2_1238	275_01_258	2825_2_95	278_2_1	279_2_1	836_2_791	21_2_1	316_2_26	402_2_340	914_2_1	189_1_1	409_2_883	2910_2_152	998_1_91	614_2_1025	1134_2_81	241_2_1	91_2_9	782_02_938	861_2_56	924_2_1	30_02_1	816_02_144	922_2_1793	807_2_232
152_2_1	157_2_1	662_2_1258	275_01_262	2825_2_111	278_2_1	279_2_1	836_2_799	21_2_1	316_2_19	402_2_312	914_2_1	189_1_1	409_2_872	2910_2_155	998_1_97	614_2_984	1134_2_76	241_2_1	91_2_8	782_02_938	861_2_52	924_2_1	30_02_1	816_02_163	922_2_1839	807_2_212
152_2_1	157_2_1	662_2_1212	275_01_264	2825_2_122	278_2_1	279_2_1	836_2_796	21_2_1	316_2_22	402_2_332	914_2_1	189_1_1	409_2_809	2910_2_150	998_1_89	614_2_976	1134_2_76	241_2_1	91_2_11	782_02_1044	861_2_56	924_2_1	30_02_1	816_02_181	922_2_1810	807_2_204
152_2_1	157_2_1	662_2_1209	275_01_223	2825_2_126	278_2_1	279_2_1	836_2_788	21_2_1	316_2_19	402_2_328	914_2_1	189_1_1	409_2_814	2910_2_136	998_1_86	614_2_970	1134_2_81	241_2_1	91_2_10	782_02_1084	861_2_43	924_2_1	30_02_1	816_02_207	922_2_1828	807_2_190
152_2_1	157_2_1	662_2_1226	275_01_202	2825_2_129	278_2_1	279_2_1	836_2_801	21_2_1	316_2_16	402_2_313	914_2_1	189_1_1	409_2_819	2910_2_134	998_1_85	614_2_982	1134_2_86	241_2_1	91_2_13	782_02_1052	861_2_59	924_2_1	30_02_1	816_02_225	922_2_1814	807_2_189
152_2_1	157_2_1	662_2_1258	275_01_173	2825_2_140	278_2_1	279_2_1	836_2_771	21_2_1	316_2_17	402_2_300	914_2_1	189_1_1	409_2_840	2910_2_132	998_1_81	614_2_979	1134_2_81	241_2_1	91_2_16	782_02_1047	861_2_46	924_2_1	30_02_1	816_02_216	922_2_1836	807_2_213
152_2_1	157_2_1	662_2_1229	275_01_164	2825_2_147	278_2_1	279_2_1	836_2_771	21_2_1	316_2_22	402_2_299	914_2_1	189_1_1	409_2_862	2910_2_139	998_1_87	614_2_993	1134_2_83	241_2_1	91_2_19	782_02_1036	861_2_45	924_2_1	30_02_1	816_02_201	922_2_1841	807_2_198
152_2_1	157_2_1	662_2_1260	275_01_187	2825_2_155	278_2_1	279_2_1	836_2_793	21_2_1	316_2_20	402_2_297	914_2_1	189_1_1	409_2_881	2910_2_125	998_1_94	614_2_969	1134_2_79	241_2_1	91_2_18	782_02_938	861_2_41	924_2_1	30_02_1	816_02_195	922_2_1860	807_2_198
152_2_1	157_2_1	662_2_1247	275_01_219	2825_2_152	278_2_1	279_2_1	836_2_781	21_2_1	316_2_25	402_2_343	914_2_1	189_1_1	409_2_891	2910_2_145	998_1_91	614_2_939	1134_2_77	241_2_1	91_2_25	782_02_854	861_2_46	924_2_1	30_02_1	816_02_177	922_2_1876	807_2_198
152_2_1	157_2_1	662_2_1295	275_01_232	2825_2_137	278_2_1	279_2_1	836_2_809	21_2_1	316_2_29	402_2_305	914_2_1	189_1_1	409_2_924	2910_2_164	998_1_80	614_2_925	1134_2_102	241_2_1	91_2_23	782_02_771	861_2_40	924_2_1	30_02_1	816_02_133	922_2_1860	807_2_221
152_2_1	157_2_1	662_2_1295	275_01_221	2825_2_134	278_2_1	279_2_1	836_2_820	21_2_1	316_2_29	402_2_317	914_2_1	189_1_1	409_2_954	2910_2_177	998_1_84	614_2_902	1134_2_96	241_2_1	91_2_25	782_02_745	861_2_50	924_2_1	30_02_1	816_02_120	922_2_1886	807_2_221
152_2_1	157_2_1	662_2_1336	275_01_184	2825_2_149	278_2_1	279_2_1	836_2_817	21_2_1	316_2_30	402_2_306	914_2_1	189_1_1	409_2_975	2910_2_179	998_1_100	614_2_880	1134_2_86	241_2_1	91_2_28	782_02_710	861_2_57	924_2_1	30_02_1	816_02_122	922_2_1906	807_2_233
152_2_1	157_2_1	662_2_1361	275_01_179	2825_2_173	278_2_1	279_2_1	836_2_770	21_2_1	316_2_39	402_2_312	914_2_1	189_1_1	409_2_979	2910_2_187	998_1_91	614_2_841	1134_2_80	241_2_1	91_2_23	782_02_728	861_2_65	924_2_1	30_02_1	816_02_126	922_2_1931	807_2_224
152_2_1	157_2_1	662_2_1350	275_01_176	2825_2_154	278_2_1	279_2_1	836_2_776	21_2_1	316_2_34	402_2_316	914_2_1	189_1_1	409_2_1022	2910_2_192	998_1_90	614_2_814	1134_2_86	241_2_1	91_2_18	782_02_782	861_2_54	924_2_1	30_02_1	816_02_135	922_2_1914	807_2_242
152_2_1	157_2_1	662_2_1300	275_01_168	2825_2_155	278_2_1	279_2_1	836_2_790	21_2_1	316_2_28	402_2_336	914_2_1	189_1_1	409_2_1028	2910_2_198	998_1_94	614_2_800	1134_2_85	241_2_1	91_2_24	782_02_844	861_2_62	924_2_1	30_02_1	816_02_147	922_2_1868	807_2_233
152_2_1	157_2_1	662_2_1312	275_01_189	2825_2_133	278_2_1	279_2_1	836_2_771	21_2_1	316_2_27	402_2_362	914_2_1	189_1_1	409_2_1027	2910_2_182	998_1_114	614_2_793	1134_2_68	241_2_1	91_2_14	782_02_924	861_2_70	924_2_1	30_02_1	816_02_131	922_2_1820	807_2_252
152_2_1	157_2_1	662_2_1298	275_01_202	2825_2_143	278_2_1	279_2_1	836_2_796	21_2_1	316_2_32	402_2_378	914_2_1	189_1_1	409_2_945	2910_2_195	998_1_120	614_2_768	1134_2_51	241_2_1	91_2_11	782_02_947	861_2_71	924_2_1	30_02_1	816_02_150	922_2_1834	807_2_253
152_2_1	157_2_1	662_2_1309	275_01_241	2825_2_144	278_2_1	279_2_1	836_2_787	21_2_1	316_2_23	402_2_368	914_2_1	189_1_1	409_2_920	2910_2_192	998_1_115	614_2_750	1134_2_53	241_2_1	91_2_6	782_02_961	861_2_75	924_2_1	30_02_1	816_02_161	922_2_1827	807_2_250
152_2_1	157_2_1	662_2_1329	275_01_263	2825_2_132	278_2_1	279_2_1	836_2_759	21_2_1	316_2_26	402_2_400	914_2_1	189_1_1	409_2_862	2910_2_206	998_1_105	614_2_740	1134_2_48	241_2_1	91_2_3	782_02_1008	861_2_66	924_2_1	30_02_1	816_02_179	922_2_1845	807_2_240
152_2_1	157_2_1	662_2_1298	275_01_285	2825_2_141	278_2_1	279_2_1	836_2_736	21_2_1	316_2_27	402_2_401	914_2_1	189_1_1	409_2_869	2910_2_217	998_1_106	614_2_767	1134_2_34	241_2_1	91_2_4	782_02_1025	861_2_67	924_2_1	30_02_1	816_02_189	922_2_1803	807_2_259
152_2_1	157_2_1	662_2_1298	275_01_273	2825_2_130	278_2_1	279_2_1	836_2_751	21_2_1	316_2_25	402_2_384	914_2_1	189_1_1	409_2_875	2910_2_211	998_1_106	614_2_778	1134_2_42	241_2_1	91_2_4	782_02_1064	861_2_74	924_2_1	30_02_1	816_02_180	922_2_1764	807_2_244
152_2_1	157_2_1	662_2_1233	275_01_261	2825_2_135	278_2_1	279_2_1	836_2_748	21_2_1	316_2_30	402_2_369	914_2_1	189_1_1	409_2_933	2910_2_213	998_1_103	614_2_791	1134_2_44	241_2_1	91_2_5	782_02_1092	861_2_61	924_2_1	30_02_1	816_02_170	922_2_1757	807_2_225
152_2_1	157_2_1	662_2_1215	275_01_257	2825_2_121	278_2_1	279_2_1	836_2_752	21_2_1	316_2_26	402_2_395	914_2_1	189_1_1	409_2_928	2910_2_189	998_1_96	614_2_751	1134_2_46	241_2_1	91_2_4	782_02_1130	861_2_76	924_2_1	30_02_1	816_02_179	922_2_1732	807_2_224
152_2_1	157_2_1	662_2_1122	275_01_294	2825_2_129	278_2_1	279_2_1	836_2_774	21_2_1	316_2_42	402_2_405	914_2_1	189_1_1	409_2_922	2910_2_167	998_1_96	614_2_728	1134_2_45	241_2_1	91_2_8	782_02_1116	861_2_75	924_2_1	30_02_1	816_02_182	922_2_1756	807_2_224
152_2_1	157_2_1	662_2_1130	275_01_292	2825_2_122	278_2_1	279_2_1	836_2_778	21_2_1	316_2_55	402_2_417	914_2_1	189_1_1	409_2_931	2910_2_158	998_1_110	614_2_715	1134_2_51	241_2_1	91_2_4	782_02_1100	861_2_81	924_2_1	30_02_1	816_02_194	922_2_1689	807_2_223
152_2_1	157_2_1	662_2_1102	275_01_302	2825_2_136	278_2_1	279_2_1	836_2_739	21_2_1	316_2_52	402_2_420	914_2_1	189_1_1	409_2_920	2910_2_171	998_1_84	614_2_754	1134_2_58	241_2_1	91_2_4	782_02_1061	861_2_85	924_2_1	30_02_1	816_02_207	922_2_1716	807_2_196
152_2_1	157_2_1	662_2_1107	275_01_292	2825_2_135	278_2_1	279_2_1	836_2_781	21_2_1	316_2_50	402_2_441	914_2_1	189_1_1	409_2_936	2910_2_165	998_1_88	614_2_730	1134_2_58	241_2_1	91_2_2	782_02_1006	861_2_103	924_2_1	30_02_1	816_02_197	922_2_1720	807_2_184
152_2_1	157_2_1	662_2_1099	275_01_271	2825_2_142	278_2_1	279_2_1	836_2_788	21_2_1	316_2_50	402_2_457	914_2_1	189_1_1	409_2_939	2910_2_129	998_1_90	614_2_738	1134_2_55	241_2_1	91_2_2	782_02_1015	861_2_106	924_2_1	30_02_1	816_02_181	922_2_1766	807_2_173
152_2_1	157_2_1	662_2_1118	275_01_274	2825_2_146	278_2_1	279_2_1	836_2_759	21_2_1	316_2_55	402_2_440	914_2_1	189_1_1	409_2_983	2910_2_118	998_1_95	614_2_712	1134_2_60	241_2_1	91_2_2	782_02_1013	861_2_118	924_2_1	30_02_1	816_02_186	922_2_1735	807_2_182
152_2_1	157_2_1	662_2_1143	275_01_294	2825_2_161	278_2_1	279_2_1	836_2_796	21_2_1	316_2_52	402_2_425	914_2_1	189_1_1	409_2_985	2910_2_113	998_1_74	614_2_705	1134_2_58	241_2_1	91_2_3	782_02_972	861_2_112	924_2_1	30_02_1	816_02_187	922_2_1758	807_2_187
152_2_1	157_2_1	662_2_1153	275_01_305	2825_2_164	278_2_1	279_2_1	836_2_806	21_2_1	316_2_54	402_2_441	914_2_1	189_1_1	409_2_1041	2910_2_111	998_1_70	614_2_714	1134_2_46	241_2_1	91_2_1	782_02_949	861_2_116	924_2_1	30_02_1	816_02_153	922_2_1730	807_2_185
152_2_1	157_2_1	662_2_1148	275_01_320	2825_2_167	278_2_1	279_2_1	836_2_822	21_2_1	316_2_58	402_2_481	914_2_1	189_1_1	409_2_999	2910_2_106	998_1_60	614_2_698	1134_2_44	241_2_1	91_2_1	782_02_938	861_2_114	924_2_1	30_02_1	816_02_166	922_2_1753	807_2_190
152_2_1	157_2_1	662_2_1188	275_01_365	2825_2_163	278_2_1	279_2_1	836_2_827	21_2_1	316_2_52	402_2_477	914_2_1	189_1_1	409_2_1030	2910_2_99	998_1_60	614_2_706	1134_2_40	241_2_1	782_02_921	861_2_107	924_2_1	30_02_1	816_02_159	922_2_1691	807_2_199
152_2_1	157_2_1	662_2_1142	275_01_358	2825_2_166	278_2_1	279_2_1	836_2_907	21_2_1	316_2_38	402_2_505	914_2_1	189_1_1	409_2_1090	2910_2_98	998_1_54	614_2_711	1134_2_43	241_2_1	782_02_875	861_2_104	924_2_1	30_02_1	816_02_142	922_2_1661	807_2_182
152_2_1	157_2_1	662_2_1171	275_01_349	2825_2_165	278_2_1	279_2_1	836_2_915	21_2_1	316_2_41	402_2_500	914_2_1	189_1_1	409_2_1105	2910_2_103	998_1_53	614_2_715	1134_2_48	241_2_1	782_02_794	861_2_94	924_2_1	30_02_1	816_02_128	922_2_1705	807_2_199
152_2_1	157_2_1	662_2_1133	275_01_387	2825_2_150	278_2_1	279_2_1	836_2_936	21_2_1	316_2_33	402_2_513	914_2_1	189_1_1	409_2_1107	2910_2_110	998_1_50	614_2_745	1134_2_51	241_2_1	782_02_773	861_2_99	924_2_1	30_02_1	816_02_111	922_2_1739	807_2_172
152_2_1	157_2_1	662_2_1116	275_01_374	2825_2_141	278_2_1	279_2_1	836_2_963	21_2_1	316_2_38	402_2_508	914_2_1	189_1_1	409_2_1124	2910_2_100	998_1_62	614_2_739	1134_2_61	241_2_1	782_02_802	861_2_85	924_2_1	30_02_1	816_02_103	922_2_1710	807_2_181
152_2_1	157_2_1	662_2_1105	275_01_356	2825_2_112	278_2_1	279_2_1	836_2_948	21_2_1	316_2_31	402_2_520	914_2_1	189_1_1	409_2_1149	2910_2_129	998_1_48	614_2_772	1134_2_57	241_2_1	782_02_804	861_2_95	924_2_1	30_02_1	816_02_105	922_2_1737	807_2_157
152_2_1	157_2_1	662_2_1133	275_01_288	2825_2_103	278_2_1	279_2_1	836_2_951	21_2_1	316_2_36	402_2_542	914_2_1	189_1_1	409_2_1160	2910_2_115	998_1_49	614_2_728	1134_2_84	241_2_1	782_02_835	861_2_76	924_2_1	30_02_1	816_02_134	922_2_1744	807_2_150
152_2_1	157_2_1	662_2_1130	275_01_276	2825_2_94	278_2_1	279_2_1	836_2_897	21_2_1	316_2_33	402_2_504	914_2_1	189_1_1	409_2_1148	2910_2_121	998_1_54	614_2_719	1134_2_77	241_2_1	782_02_834	861_2_101	924_2_1	30_02_1	816_02_158	922_2_1832	807_2_150
152_2_1	157_2_1	662_2_1189	275_01_304	2825_2_103	278_2_1	279_2_1	836_2_911	21_2_1	316_2_26	402_2_476	914_2_1	189_1_1	409_2_1170	2910_2_113	998_1_69	614_2_729	1134_2_89	241_2_1	782_02_805	861_2_102	924_2_1	30_02_1	816_02_134	922_2_1775	807_2_145
152_2_1	157_2_1	662_2_1189	275_01_332	2825_2_115	278_2_1	279_2_1	836_2_897	21_2_1	316_2_16	402_2_444	914_2_1	189_1_1	409_2_1170	2910_2_124	998_1_65	614_2_781	1134_2_77	241_2_1	782_02_769	861_2_108	924_2_1	30_02_1	816_02_119	922_2_1794	807_2_126
152_2_1	157_2_1	662_2_1256	275_01_316	2825_2_121	278_2_1	279_2_1	836_2_905	21_2_1	316_2_11	402_2_440	914_2_1	189_1_1	409_2_1182	2910_2_116	998_1_63	614_2_785	1134_2_97	241_2_1	782_02_730	861_2_109	924_2_1	30_02_1	816_02_109	922_2_1763	807_2_128
152_2_1	157_2_1	662_2_1304	275_01_324	2825_2_135	278_2_1	279_2_1	836_2_852	21_2_1	316_2_18	402_2_433	914_2_1	189_1_1	409_2_1207	2910_2_120	998_1_52	614_2_810	1134_2_88	241_2_1	782_02_726	861_2_99	924_2_1	30_02_1	816_02_86	922_2_1754	807_2_137
152_2_1	157_2_1	662_2_1350	275_01_368	2825_2_124	278_2_1	279_2_1	836_2_876	21_2_1	316_2_23	402_2_433	914_2_1	189_1_1	409_2_1188	2910_2_110	998_1_66	614_2_768	1134_2_81	241_2_1	782_02_771	861_2_100	924_2_1	30_02_1	816_02_84	922_2_1673	807_2_127
152_2_1	157_2_1	662_2_1352	275_01_380	2825_2_118	278_2_1	279_2_1	836_2_887	21_2_1	316_2_19	402_2_431	914_2_1	189_1_1	409_2_1178	2910_2_124	998_1_67	614_2_786	1134_2_73	241_2_1	782_02_762	861_2_103	924_2_1	30_02_1	816_02_103	922_2_1669	807_2_127
152_2_1	157_2_1	662_2_1342	275_01_433	2825_2_133	278_2_1	279_2_1	836_2_868	21_2_1	316_2_24	402_2_432	914_2_1	189_1_1	409_2_1164	2910_2_124	998_1_70	614_2_761	1134_2_89	241_2_1	782_02_743	861_2_97	924_2_1	30_02_1	816_02_120	922_2_1640	807_2_134
152_2_1	157_2_1	662_2_1343	275_01_438	2825_2_143	278_2_1	279_2_1	836_2_886	21_2_1	316_2_23	402_2_428	914_2_1	189_1_1	409_2_1169	2910_2_128	998_1_76	614_2_755	1134_2_73	241_2_1	782_02_741	861_2_98	924_2_1	30_02_1	816_02_130	922_2_1602	807_2_140
152_2_1	157_2_1	662_2_1341	275_01_402	2825_2_148	278_2_1	279_2_1	836_2_902	21_2_1	316_2_20	402_2_421	914_2_1	189_1_1	409_2_1179	2910_2_128	998_1_76	614_2_711	1134_2_79	241_2_1	782_02_738	861_2_88	924_2_1	30_02_1	816_02_134	922_2_1610	807_2_146
152_2_1	157_2_1	662_2_1321	275_01_366	2825_2_151	278_2_1	279_2_1	836_2_918	21_2_1	316_2_23	402_2_420	914_2_1	189_1_1	409_2_1197	2910_2_152	998_1_75	614_2_725	1134_2_77	241_2_1	782_02_728	861_2_96	924_2_1	30_02_1	816_02_115	922_2_1607	807_2_130
152_2_1	157_2_1	662_2_1319	275_01_357	2825_2_159	278_2_1	279_2_1	836_2_906	21_2_1	316_2_26	402_2_419	914_2_1	189_1_1	409_2_1257	2910_2_140	998_1_76	614_2_685	1134_2_74	241_2_1	782_02_681	861_2_101	924_2_1	30_02_1	816_02_112	922_2_1647	807_2_127
152_2_1	157_2_1	662_2_1322	275_01_358	2825_2_162	278_2_1	279_2_1	836_2_886	21_2_1	316_2_33	402_2_401	914_2_1	189_1_1	409_2_1313	2910_2_174	998_1_70	614_2_697	1134_2_66	241_2_1	782_02_672	861_2_90	924_2_1	30_02_1	816_02_93	922_2_1652	807_2_117
152_2_1	157_2_1	662_2_1288	275_01_375	2825_2_161	278_2_1	279_2_1	836_2_871	21_2_1	316_2_28	402_2_407	914_2_1	189_1_1	409_2_1337	2910_2_179	998_1_81	614_2_663	1134_2_63	241_2_1	782_02_663	861_2_89	924_2_1	30_02_1	816_02_91	922_2_1702	807_2_118
152_2_1	157_2_1	662_2_1296	275_01_347	2825_2_154	278_2_1	279_2_1	836_2_900	21_2_1	316_2_26	402_2_428	914_2_1	189_1_1	409_2_1360	2910_2_164	998_1_78	614_2_651	1134_2_67	241_2_1	782_02_702	861_2_99	924_2_1	30_02_1	816_02_67	922_2_1690	807_2_94
152_2_1	157_2_1	662_2_1301	275_01_372	2825_2_131	278_2_1	279_2_1	836_2_904	21_2_1	316_2_24	402_2_399	914_2_1	189_1_1	409_2_1331	2910_2_148	998_1_74	614_2_646	1134_2_69	241_2_1	782_02_759	861_2_91	924_2_1	30_02_1	816_02_91	922_2_1721	807_2_80
152_2_1	157_2_1	662_2_1334	275_01_368	2825_2_137	278_2_1	279_2_1	836_2_884	21_2_1	316_2_27	402_2_407	914_2_1	189_1_1	409_2_1343	2910_2_144	998_1_61	614_2_649	1134_2_79	241_2_1	782_02_760	861_2_89	924_2_1	30_02_1	816_02_87	922_2_1700	807_2_67
152_2_1	157_2_1	662_2_1372	275_01_361	2825_2_143	278_2_1	279_2_1	836_2_805	21_2_1	316_2_38	402_2_398	914_2_1	189_1_1	409_2_1321	2910_2_124	998_1_65	614_2_634	1134_2_76	241_2_1	782_02_778	861_2_98	924_2_1	30_02_1	816_02_98	922_2_1747	807_2_64
152_2_1	157_2_1	662_2_1422	275_01_322	2825_2_141	278_2_1	279_2_1	836_2_805	21_2_1	316_2_42	402_2_389	914_2_1	189_1_1	409_2_1319	2910_2_126	998_1_63	614_2_650	1134_2_77	241_2_1	782_02_805	861_2_97	924_2_1	30_02_1	816_02_79	922_2_1742	807_2_54
152_2_1	157_2_1	662_2_1441	275_01_338	2825_2_136	278_2_1	279_2_1	836_2_771	21_2_1	316_2_56	402_2_371	914_2_1	189_1_1	409_2_1311	2910_2_131	998_1_69	614_2_636	1134_2_62	241_2_1	782_02_841	861_2_104	924_2_1	30_02_1	816_02_86	922_2_1742	807_2_57
152_2_1	157_2_1	662_2_1437	275_01_357	2825_2_143	278_2_1	279_2_1	836_2_763	21_2_1	316_2_55	402_2_381	914_2_1	189_1_1	409_2_1314	2910_2_136	998_1_69	614_2_662	1134_2_67	241_2_1	782_02_847	861_2_113	924_2_1	30_02_1	816_02_89	922_2_1662	807_2_60
152_2_1	157_2_1	662_2_1473	275_01_356	2825_2_132	278_2_1	279_2_1	836_2_730	21_2_1	316_2_52	402_2_387	914_2_1	189_1_1	409_2_1312	2910_2_129	998_1_72	614_2_678	1134_2_61	241_2_1	782_02_853	861_2_99	924_2_1	30_02_1	816_02_83	922_2_1665	807_2_58
152_2_1	157_2_1	662_2_1470	275_01_343	2825_2_154	278_2_1	279_2_1	836_2_781	21_2_1	316_2_45	402_2_373	914_2_1	189_1_1	409_2_1298	2910_2_147	998_1_84	614_2_656	1134_2_60	241_2_1	782_02_813	861_2_103	924_2_1	30_02_1	816_02_82	922_2_1653	807_2_50
152_2_1	157_2_1	662_2_1437	275_01_296	2825_2_176	278_2_1	279_2_1	836_2_756	21_2_1	316_2_35	402_2_384	914_2_1	189_1_1	409_2_1289	2910_2_158	998_1_95	614_2_674	1134_2_54	241_2_1	782_02_823	861_2_96	924_2_1	30_02_1	816_02_79	922_2_1668	807_2_56
152_2_1	157_2_1	662_2_1411	275_01_293	2825_2_175	278_2_1	279_2_1	836_2_779	21_2_1	316_2_39	402_2_377	914_2_1	189_1_1	409_2_1301	2910_2_174	998_1_99	614_2_694	1134_2_44	241_2_1	782_02_901	861_2_88	924_2_1	30_02_1	816_02_68	922_2_1626	807_2_53
152_2_1	157_2_1	662_2_1420	275_01_261	2825_2_180	278_2_1	279_2_1	836_2_781	21_2_1	316_2_35	402_2_372	914_2_1	189_1_1	409_2_1289	2910_2_153	998_1_87	614_2_749	1134_2_38	241_2_1	782_02_925	861_2_88	924_2_1	30_02_1	816_02_59	922_2_1643	807_2_60
152_2_1	157_2_1	662_2_1377	275_01_237	2825_2_186	278_2_1	279_2_1	836_2_793	21_2_1	316_2_31	402_2_383	914_2_1	189_1_1	409_2_1323	2910_2_153	998_1_90	614_2_744	1134_2_45	241_2_1	782_02_965	861_2_82	924_2_1	30_02_1	816_02_46	922_2_1610	807_2_67
152_2_1	157_2_1	662_2_1425	275_01_231	2825_2_212	278_2_1	279_2_1	836_2_789	21_2_1	316_2_22	402_2_372	914_2_1	189_1_1	409_2_1326	2910_2_135	998_1_91	614_2_791	1134_2_51	241_2_1	782_02_883	861_2_96	924_2_1	30_02_1	816_02_39	922_2_1604	807_2_51
152_2_1	157_2_1	662_2_1421	275_01_281	2825_2_206	278_2_1	279_2_1	836_2_803	21_2_1	316_2_20	402_2_347	914_2_1	189_1_1	409_2_1342	2910_2_148	998_1_97	614_2_748	1134_2_44	241_2_1	782_02_921	861_2_95	924_2_1	30_02_1	816_02_40	922_2_1599	807_2_38
152_2_1	157_2_1	662_2_1477	275_01_316	2825_2_238	278_2_1	279_2_1	836_2_747	21_2_1	316_2_26	402_2_338	914_2_1	189_1_1	409_2_1333	2910_2_126	998_1_94	614_2_769	1134_2_45	241_2_1	782_02_881	861_2_72	924_2_1	30_02_1	816_02_32	922_2_1624	807_2_27
152_2_1	157_2_1	662_2_1531	275_01_324	2825_2_229	278_2_1	279_2_1	836_2_750	21_2_1	316_2_18	402_2_334	914_2_1	189_1_1	409_2_1361	2910_2_128	998_1_99	614_2_752	1134_2_38	241_2_1	782_02_893	861_2_63	924_2_1	30_02_1	816_02_38	922_2_1581	807_2_26
152_2_1	157_2_1	662_2_1603	275_01_326	2825_2_241	278_2_1	279_2_1	836_2_698	21_2_1	316_2_18	402_2_346	914_2_1	189_1_1	409_2_1318	2910_2_120	998_1_96	614_2_722	1134_2_46	241_2_1	782_02_893	861_2_56	924_2_1	30_02_1	816_02_41	922_2_1608	807_2_26
152_2_1	157_2_1	662_2_1555	275_01_316	2825_2_240	278_2_1	279_2_1	836_2_710	21_2_1	316_2_11	402_2_368	914_2_1	189_1_1	409_2_1305	2910_2_120	998_1_103	614_2_721	1134_2_50	241_2_1	782_02_936	861_2_60	924_2_1	30_02_1	816_02_41	922_2_1621	807_2_32
152_2_1	157_2_1	662_2_1567	275_01_360	2825_2_250	278_2_1	279_2_1	836_2_668	21_2_1	316_2_15	402_2_370	914_2_1	189_1_1	409_2_1274	2910_2_116	998_1_98	614_2_719	1134_2_44	241_2_1	782_02_948	861_2_65	924_2_1	30_02_1	816_02_26	922_2_1631	807_2_32
152_2_1	157_2_1	662_2_1524	275_01_376	2825_2_209	278_2_1	279_2_1	836_2_696	21_2_1	316_2_12	402_2_376	914_2_1	189_1_1	409_2_1215	2910_2_124	998_1_95	614_2_711	1134_2_43	241_2_1	782_02_1018	861_2_68	924_2_1	30_02_1	816_02_27	922_2_1634	807_2_33
152_2_1	157_2_1	662_2_1539	275_01_359	2825_2_243	278_2_1	279_2_1	836_2_640	21_2_1	316_2_11	402_2_384	914_2_1	189_1_1	409_2_1200	2910_2_124	998_1_92	614_2_692	1134_2_43	241_2_1	782_02_1046	861_2_73	924_2_1	30_02_1	816_02_30	922_2_1662	807_2_25
152_2_1	157_2_1	662_2_1527	275_01_354	2825_2_216	278_2_1	279_2_1	836_2_686	21_2_1	316_2_5	402_2_381	914_2_1	189_1_1	409_2_1230	2910_2_107	998_1_86	614_2_692	1134_2_43	241_2_1	782_02_1051	861_2_68	924_2_1	30_02_1	816_02_44	922_2_1663	807_2_29
152_2_1	157_2_1	662_2_1547	275_01_373	2825_2_240	278_2_1	279_2_1	836_2_683	21_2_1	316_2_3	402_2_362	914_2_1	189_1_1	409_2_1211	2910_2_104	998_1_87	614_2_688	1134_2_42	241_2_1	782_02_1032	861_2_79	924_2_1	30_02_1	816_02_39	922_2_1666	807_2_29
152_2_1	157_2_1	662_2_1525	275_01_367	2825_2_203	278_2_1	279_2_1	836_2_768	21_2_1	316_2_1	402_2_339	914_2_1	189_1_1	409_2_1243	2910_2_88	998_1_98	614_2_680	1134_2_37	241_2_1	782_02_1046	861_2_71	924_2_1	30_02_1	816_02_29	922_2_1684	807_2_35
152_2_1	157_2_1	662_2_1499	275_01_322	2825_2_222	278_2_1	279_2_1	836_2_750	21_2_1	316_2_1	402_2_311	914_2_1	189_1_1	409_2_1304	2910_2_87	998_1_95	614_2_665	1134_2_36	241_2_1	782_02_1056	861_2_82	924_2_1	30_02_1	816_02_22	922_2_1710	807_2_36
152_2_1	157_2_1	662_2_1522	275_01_304	2825_2_201	278_2_1	279_2_1	836_2_819	21_2_1	402_2_335	914_2_1	189_1_1	409_2_1313	2910_2_88	998_1_90	614_2_658	1134_2_44	241_2_1	782_02_1038	861_2_83	924_2_1	30_02_1	816_02_13	922_2_1650	807_2_35
152_2_1	157_2_1	662_2_1518	275_01_341	2825_2_205	278_2_1	279_2_1	836_2_797	21_2_1	402_2_320	914_2_1	189_1_1	409_2_1317	2910_2_102	998_1_78	614_2_658	1134_2_42	241_2_1	782_02_1024	861_2_87	924_2_1	30_02_1	816_02_12	922_2_1638	807_2_38
152_2_1	157_2_1	662_2_1466	275_01_374	2825_2_209	278_2_1	279_2_1	836_2_789	21_2_1	402_2_377	914_2_1	189_1_1	409_2_1299	2910_2_98	998_1_68	614_2_674	1134_2_43	241_2_1	782_02_1020	861_2_76	924_2_1	30_02_1	816_02_13	922_2_1583	807_2_41
152_2_1	157_2_1	662_2_1413	275_01_409	2825_2_219	278_2_1	279_2_1	836_2_800	21_2_1	402_2_374	914_2_1	189_1_1	409_2_1329	2910_2_112	998_1_60	614_2_692	1134_2_38	241_2_1	782_02_928	861_2_91	924_2_1	30_02_1	816_02_7	922_2_1605	807_2_33
152_2_1	157_2_1	662_2_1426	275_01_431	2825_2_205	278_2_1	279_2_1	836_2_793	21_2_1	402_2_392	914_2_1	189_1_1	409_2_1303	2910_2_109	998_1_60	614_2_704	1134_2_39	241_2_1	782_02_902	861_2_89	924_2_1	30_02_1	816_02_3	922_2_1598	807_2_35
152_2_1	157_2_1	662_2_1463	275_01_426	2825_2_223	278_2_1	279_2_1	836_2_809	21_2_1	402_2_371	914_2_1	189_1_1	409_2_1260	2910_2_97	998_1_71	614_2_695	1134_2_35	241_2_1	782_02_899	861_2_96	924_2_1	30_02_1	816_02_1	922_2_1596	807_2_24
152_2_1	157_2_1	662_2_1477	275_01_451	2825_2_203	278_2_1	279_2_1	836_2_805	21_2_1	402_2_397	914_2_1	189_1_1	409_2_1187	2910_2_111	998_1_84	614_2_745	1134_2_34	241_2_1	782_02_871	861_2_79	924_2_1	30_02_1	922_2_1597	807_2_17
152_2_1	157_2_1	662_2_1482	275_01_420	2825_2_220	278_2_1	279_2_1	836_2_812	21_2_1	402_2_384	914_2_1	189_1_1	409_2_1207	2910_2_97	998_1_93	614_2_770	1134_2_36	241_2_1	782_02_869	861_2_80	924_2_1	30_02_1	922_2_1601	807_2_13
152_2_1	157_2_1	662_2_1548	275_01_401	2825_2_220	278_2_1	279_2_1	836_2_827	21_2_1	402_2_402	914_2_1	189_1_1	409_2_1223	2910_2_94	998_1_92	614_2_778	1134_2_33	241_2_1	782_02_872	861_2_79	924_2_1	30_02_1	922_2_1543	807_2_12
152_2_1	157_2_1	662_2_1567	275_01_355	2825_2_218	278_2_1	279_2_1	836_2_821	21_2_1	402_2_399	914_2_1	189_1_1	409_2_1251	2910_2_82	998_1_93	614_2_790	1134_2_48	241_2_1	782_02_830	861_2_80	924_2_1	30_02_1	922_2_1581	807_2_8
152_2_1	157_2_1	662_2_1599	275_01_323	2825_2_224	278_2_1	279_2_1	836_2_818	21_2_1	402_2_417	914_2_1	189_1_1	409_2_1202	2910_2_76	998_1_75	614_2_781	1134_2_38	241_2_1	782_02_809	861_2_76	924_2_1	30_02_1	922_2_1621	807_2_11
152_2_1	157_2_1	662_2_1548	275_01_304	2825_2_248	278_2_1	279_2_1	836_2_807	21_2_1	402_2_410	914_2_1	189_1_1	409_2_1211	2910_2_93	998_1_77	614_2_830	1134_2_50	241_2_1	782_02_761	861_2_94	924_2_1	30_02_1	922_2_1626	807_2_11
152_2_1	157_2_1	662_2_1585	275_01_328	2825_2_244	278_2_1	279_2_1	836_2_846	21_2_1	402_2_448	914_2_1	189_1_1	409_2_1178	2910_2_71	998_1_68	614_2_833	1134_2_47	241_2_1	782_02_678	861_2_61	924_2_1	30_02_1	922_2_1655	807_2_11
152_2_1	157_2_1	662_2_1599	275_01_313	2825_2_246	278_2_1	279_2_1	836_2_816	21_2_1	402_2_418	914_2_1	189_1_1	409_2_1183	2910_2_94	998_1_80	614_2_875	1134_2_45	241_2_1	782_02_702	861_2_70	924_2_1	30_02_1	922_2_1638	807_2_10
152_2_1	157_2_1	662_2_1606	275_01_326	2825_2_251	278_2_1	279_2_1	836_2_809	21_2_1	402_2_404	914_2_1	189_1_1	409_2_1134	2910_2_75	998_1_83	614_2_882	1134_2_33	241_2_1	782_02_761	861_2_52	924_2_1	30_02_1	922_2_1696	807_2_9
152_2_1	157_2_1	662_2_1602	275_01_321	2825_2_227	278_2_1	279_2_1	836_2_813	21_2_1	402_2_400	914_2_1	189_1_1	409_2_1149	2910_2_83	998_1_87	614_2_919	1134_2_39	241_2_1	782_02_802	861_2_47	924_2_1	30_02_1	922_2_1652	807_2_11
152_2_1	157_2_1	662_2_1596	275_01_284	2825_2_226	278_2_1	279_2_1	836_2_782	21_2_1	402_2_416	914_2_1	189_1_1	409_2_1183	2910_2_84	998_1_75	614_2_865	1134_2_35	241_2_1	782_02_916	861_2_39	924_2_1	30_02_1	922_2_1671	807_2_14
152_2_1	157_2_1	662_2_1545	275_01_286	2825_2_229	278_2_1	279_2_1	836_2_729	21_2_1	402_2_418	914_2_1	189_1_1	409_2_1193	2910_2_98	998_1_69	614_2_860	1134_2_34	241_2_1	782_02_970	861_2_40	924_2_1	30_02_1	922_2_1688	807_2_15
152_2_1	157_2_1	662_2_1476	275_01_271	2825_2_220	278_2_1	279_2_1	836_2_721	21_2_1	402_2_447	914_2_1	189_1_1	409_2_1250	2910_2_100	998_1_63	614_2_859	1134_2_26	241_2_1	782_02_992	861_2_34	924_2_1	30_02_1	922_2_1678	807_2_22
152_2_1	157_2_1	662_2_1444	275_01_249	2825_2_237	278_2_1	279_2_1	836_2_706	21_2_1	402_2_442	914_2_1	189_1_1	409_2_1251	2910_2_138	998_1_69	614_2_840	1134_2_22	241_2_1	782_02_1074	861_2_32	924_2_1	30_02_1	922_2_1647	807_2_22
152_2_1	157_2_1	662_2_1412	275_01_256	2825_2_256	278_2_1	279_2_1	836_2_712	21_2_1	402_2_451	914_2_1	189_1_1	409_2_1331	2910_2_130	998_1_68	614_2_843	1134_2_29	241_2_1	782_02_1042	861_2_23	924_2_1	30_02_1	922_2_1625	807_2_23
152_2_1	157_2_1	662_2_1359	275_01_329	2825_2_274	278_2_1	279_2_1	836_2_729	21_2_1	402_2_445	914_2_1	189_1_1	409_2_1342	2910_2_141	998_1_69	614_2_807	1134_2_20	241_2_1	782_02_973	861_2_26	924_2_1	30_02_1	922_2_1656	807_2_25
152_2_1	157_2_1	662_2_1356	275_01_379	2825_2_279	278_2_1	279_2_1	836_2_725	21_2_1	402_2_460	914_2_1	189_1_1	409_2_1365	2910_2_133	998_1_62	614_2_829	1134_2_10	241_2_1	782_02_928	861_2_24	924_2_1	30_02_1	922_2_1595	807_2_25
152_2_1	157_2_1	662_2_1312	275_01_418	2825_2_282	278_2_1	279_2_1	836_2_725	21_2_1	402_2_468	914_2_1	189_1_1	409_2_1323	2910_2_131	998_1_68	614_2_830	1134_2_11	241_2_1	782_02_904	861_2_17	924_2_1	30_02_1	922_2_1616	807_2_30
152_2_1	157_2_1	662_2_1323	275_01_447	2825_2_268	278_2_1	279_2_1	836_2_727	21_2_1	402_2_493	914_2_1	189_1_1	409_2_1314	2910_2_124	998_1_58	614_2_844	1134_2_12	241_2_1	782_02_933	861_2_15	924_2_1	30_02_1	922_2_1534	807_2_31
152_2_1	157_2_1	662_2_1400	275_01_472	2825_2_268	278_2_1	279_2_1	836_2_708	21_2_1	402_2_480	914_2_1	189_1_1	409_2_1245	2910_2_137	998_1_50	614_2_859	1134_2_10	241_2_1	782_02_924	861_2_15	924_2_1	30_02_1	922_2_1513	807_2_37
152_2_1	157_2_1	662_2_1437	275_01_476	2825_2_258	278_2_1	279_2_1	836_2_746	21_2_1	402_2_476	914_2_1	189_1_1	409_2_1238	2910_2_127	998_1_41	614_2_909	1134_2_7	241_2_1	782_02_943	861_2_15	924_2_1	30_02_1	922_2_1396	807_2_41
152_2_1	157_2_1	662_2_1424	275_01_524	2825_2_259	278_2_1	279_2_1	836_2_731	21_2_1	402_2_462	914_2_1	189_1_1	409_2_1162	2910_2_134	998_1_38	614_2_918	1134_2_6	241_2_1	782_02_932	861_2_15	924_2_1	30_02_1	922_2_1464	807_2_43
152_2_1	157_2_1	662_2_1441	275_01_526	2825_2_248	278_2_1	279_2_1	836_2_716	21_2_1	402_2_489	914_2_1	189_1_1	409_2_1103	2910_2_112	998_1_47	614_2_941	1134_2_6	241_2_1	782_02_1023	861_2_22	924_2_1	30_02_1	922_2_1445	807_2_39
152_2_1	157_2_1	662_2_1439	275_01_491	2825_2_228	278_2_1	279_2_1	836_2_679	21_2_1	402_2_501	914_2_1	189_1_1	409_2_1126	2910_2_108	998_1_47	614_2_941	1134_2_5	241_2_1	782_02_1090	861_2_23	924_2_1	30_02_1	922_2_1461	807_2_39
152_2_1	157_2_1	662_2_1479	275_01_443	2825_2_209	278_2_1	279_2_1	836_2_683	21_2_1	402_2_497	914_2_1	189_1_1	409_2_1128	2910_2_94	998_1_50	614_2_956	1134_2_5	241_2_1	782_02_1141	861_2_26	924_2_1	30_02_1	922_2_1444	807_2_32
152_2_1	157_2_1	662_2_1506	275_01_399	2825_2_212	278_2_1	279_2_1	836_2_653	21_2_1	402_2_488	914_2_1	189_1_1	409_2_1173	2910_2_103	998_1_37	614_2_976	1134_2_8	241_2_1	782_02_1068	861_2_27	924_2_1	30_02_1	922_2_1470	807_2_29
152_2_1	157_2_1	662_2_1500	275_01_345	2825_2_202	278_2_1	279_2_1	836_2_669	21_2_1	402_2_481	914_2_1	189_1_1	409_2_1202	2910_2_78	998_1_40	614_2_970	1134_2_10	241_2_1	782_02_989	861_2_32	924_2_1	30_02_1	922_2_1523	807_2_33
152_2_1	157_2_1	662_2_1543	275_01_345	2825_2_194	278_2_1	279_2_1	836_2_674	21_2_1	402_2_452	914_2_1	189_1_1	409_2_1222	2910_2_79	998_1_35	614_2_963	1134_2_7	241_2_1	782_02_884	861_2_35	924_2_1	30_02_1	922_2_1571	807_2_33
152_2_1	157_2_1	662_2_1598	275_01_355	2825_2_188	278_2_1	279_2_1	836_2_728	21_2_1	402_2_396	914_2_1	189_1_1	409_2_1211	2910_2_70	998_1_28	614_2_942	1134_2_9	241_2_1	782_02_806	861_2_34	924_2_1	30_02_1	922_2_1588	807_2_49
152_2_1	157_2_1	662_2_1623	275_01_348	2825_2_171	278_2_1	279_2_1	836_2_722	21_2_1	402_2_429	914_2_1	189_1_1	409_2_1196	2910_2_85	998_1_30	614_2_933	1134_2_8	241_2_1	782_02_813	861_2_28	924_2_1	30_02_1	922_2_1577	807_2_38
152_2_1	157_2_1	662_2_1631	275_01_371	2825_2_171	278_2_1	279_2_1	836_2_756	21_2_1	402_2_403	914_2_1	189_1_1	409_2_1191	2910_2_90	998_1_31	614_2_917	1134_2_6	241_2_1	782_02_818	861_2_31	924_2_1	30_02_1	922_2_1592	807_2_42
152_2_1	157_2_1	662_2_1672	275_01_351	2825_2_171	278_2_1	279_2_1	836_2_787	21_2_1	402_2_431	914_2_1	189_1_1	409_2_1199	2910_2_104	998_1_28	614_2_921	1134_2_7	241_2_1	782_02_784	861_2_36	924_2_1	30_02_1	922_2_1573	807_2_27
152_2_1	157_2_1	662_2_1715	275_01_390	2825_2_188	278_2_1	279_2_1	836_2_793	21_2_1	402_2_396	914_2_1	189_1_1	409_2_1246	2910_2_109	998_1_33	614_2_908	1134_2_7	241_2_1	782_02_729	861_2_31	924_2_1	30_02_1	922_2_1539	807_2_35
152_2_1	157_2_1	662_2_1695	275_01_432	2825_2_176	278_2_1	279_2_1	836_2_788	21_2_1	402_2_424	914_2_1	189_1_1	409_2_1234	2910_2_104	998_1_32	614_2_886	1134_2_13	241_2_1	782_02_736	861_2_40	924_2_1	30_02_1	922_2_1545	807_2_33
152_2_1	157_2_1	662_2_1697	275_01_463	2825_2_172	278_2_1	279_2_1	836_2_803	21_2_1	402_2_442	914_2_1	189_1_1	409_2_1244	2910_2_104	998_1_22	614_2_880	1134_2_7	241_2_1	782_02_739	861_2_38	924_2_1	30_02_1	922_2_1509	807_2_40
152_2_1	157_2_1	662_2_1657	275_01_520	2825_2_179	278_2_1	279_2_1	836_2_779	21_2_1	402_2_450	914_2_1	189_1_1	409_2_1241	2910_2_102	998_1_18	614_2_913	1134_2_10	241_2_1	782_02_716	861_2_44	924_2_1	30_02_1	922_2_1508	807_2_38
152_2_1	157_2_1	662_2_1671	275_01_529	2825_2_193	278_2_1	279_2_1	836_2_785	21_2_1	402_2_427	914_2_1	189_1_1	409_2_1274	2910_2_89	998_1_23	614_2_904	1134_2_7	241_2_1	782_02_722	861_2_37	924_2_1	30_02_1	922_2_1493	807_2_50
152_2_1	157_2_1	662_2_1693	275_01_584	2825_2_196	278_2_1	279_2_1	836_2_757	21_2_1	402_2_417	914_2_1	189_1_1	409_2_1241	2910_2_98	998_1_13	614_2_900	1134_2_10	241_2_1	782_02_757	861_2_41	924_2_1	30_02_1	922_2_1452	807_2_45
152_2_1	157_2_1	662_2_1703	275_01_570	2825_2_181	278_2_1	279_2_1	836_2_767	21_2_1	402_2_394	914_2_1	189_1_1	409_2_1252	2910_2_94	998_1_17	614_2_895	1134_2_12	241_2_1	782_02_750	861_2_28	924_2_1	30_02_1	922_2_1491	807_2_39
152_2_1	157_2_1	662_2_1671	275_01_549	2825_2_152	278_2_1	279_2_1	836_2_776	21_2_1	402_2_401	914_2_1	189_1_1	409_2_1277	2910_2_84	998_1_16	614_2_881	1134_2_17	241_2_1	782_02_794	861_2_23	924_2_1	30_02_1	922_2_1469	807_2_44
152_2_1	157_2_1	662_2_1613	275_01_554	2825_2_139	278_2_1	279_2_1	836_2_807	21_2_1	402_2_403	914_2_1	189_1_1	409_2_1292	2910_2_86	998_1_13	614_2_861	1134_2_18	241_2_1	782_02_825	861_2_17	924_2_1	30_02_1	922_2_1462	807_2_30
152_2_1	157_2_1	662_2_1625	275_01_572	2825_2_133	278_2_1	279_2_1	836_2_798	21_2_1	402_2_427	914_2_1	189_1_1	409_2_1334	2910_2_84	998_1_3	614_2_843	1134_2_23	241_2_1	782_02_837	861_2_13	924_2_1	30_02_1	922_2_1362	807_2_41
152_2_1	157_2_1	662_2_1610	275_01_557	2825_2_143	278_2_1	279_2_1	836_2_827	21_2_1	402_2_440	914_2_1	189_1_1	409_2_1343	2910_2_76	998_1_6	614_2_840	1134_2_13	241_2_1	782_02_852	861_2_9	924_2_1	30_02_1	922_2_1338	807_2_34
152_2_1	157_2_1	662_2_1620	275_01_552	2825_2_137	278_2_1	279_2_1	836_2_816	21_2_1	402_2_415	914_2_1	189_1_1	409_2_1407	2910_2_61	998_1_7	614_2_816	1134_2_23	241_2_1	782_02_870	861_2_10	924_2_1	30_02_1	922_2_1303	807_2_37
152_2_1	157_2_1	662_2_1636	275_01_547	2825_2_139	278_2_1	279_2_1	836_2_797	21_2_1	402_2_425	914_2_1	189_1_1	409_2_1382	2910_2_71	998_1_5	614_2_817	1134_2_17	241_2_1	782_02_912	861_2_9	924_2_1	30_02_1	922_2_1303	807_2_23
152_2_1	157_2_1	662_2_1606	275_01_563	2825_2_142	278_2_1	279_2_1	836_2_830	21_2_1	402_2_407	914_2_1	189_1_1	409_2_1409	2910_2_79	998_1_3	614_2_765	1134_2_25	241_2_1	782_02_919	861_2_12	924_2_1	30_02_1	922_2_1298	807_2_32
152_2_1	157_2_1	662_2_1589	275_01_589	2825_2_137	278_2_1	279_2_1	836_2_822	21_2_1	402_2_417	914_2_1	189_1_1	409_2_1409	2910_2_94	998_1_2	614_2_801	1134_2_12	241_2_1	782_02_882	861_2_10	924_2_1	30_02_1	922_2_1296	807_2_22
152_2_1	157_2_1	662_2_1555	275_01_596	2825_2_139	278_2_1	279_2_1	836_2_846	21_2_1	402_2_401	914_2_1	189_1_1	409_2_1407	2910_2_101	998_1_3	614_2_785	1134_2_15	241_2_1	782_02_906	861_2_11	924_2_1	30_02_1	922_2_1301	807_2_23
152_2_1	157_2_1	662_2_1557	275_01_603	2825_2_139	278_2_1	279_2_1	836_2_810	21_2_1	402_2_408	914_2_1	189_1_1	409_2_1364	2910_2_107	998_1_4	614_2_769	1134_2_17	241_2_1	782_02_981	861_2_8	924_2_1	30_02_1	922_2_1313	807_2_21
152_2_1	157_2_1	662_2_1477	275_01_618	2825_2_125	278_2_1	279_2_1	836_2_822	21_2_1	402_2_399	914_2_1	189_1_1	409_2_1401	2910_2_118	998_1_4	614_2_752	1134_2_22	241_2_1	782_02_967	861_2_9	924_2_1	30_02_1	922_2_1366	807_2_29
152_2_1	157_2_1	662_2_1483	275_01_612	2825_2_126	278_2_1	279_2_1	836_2_799	21_2_1	402_2_401	914_2_1	189_1_1	409_2_1423	2910_2_141	998_1_3	614_2_765	1134_2_30	241_2_1	782_02_917	861_2_14	924_2_1	30_02_1	922_2_1380	807_2_29
152_2_1	157_2_1	662_2_1489	275_01_518	2825_2_133	278_2_1	279_2_1	836_2_827	21_2_1	402_2_453	914_2_1	189_1_1	409_2_1424	2910_2_109	998_1_5	614_2_779	1134_2_31	241_2_1	782_02_834	861_2_11	924_2_1	30_02_1	922_2_1464	807_2_30
152_2_1	157_2_1	662_2_1547	275_01_453	2825_2_133	278_2_1	279_2_1	836_2_818	21_2_1	402_2_480	914_2_1	189_1_1	409_2_1398	2910_2_114	998_1_5	614_2_845	1134_2_22	241_2_1	782_02_774	861_2_12	924_2_1	30_02_1	922_2_1467	807_2_27
152_2_1	157_2_1	662_2_1548	275_01_432	2825_2_139	278_2_1	279_2_1	836_2_828	21_2_1	402_2_491	914_2_1	189_1_1	409_2_1406	2910_2_104	998_1_9	614_2_799	1134_2_16	241_2_1	782_02_720	861_2_12	924_2_1	30_02_1	922_2_1529	807_2_26
152_2_1	157_2_1	662_2_1623	275_01_380	2825_2_129	278_2_1	279_2_1	836_2_837	21_2_1	402_2_505	914_2_1	189_1_1	409_2_1395	2910_2_105	998_1_4	614_2_811	1134_2_20	241_2_1	782_02_761	861_2_15	924_2_1	30_02_1	922_2_1482	807_2_21
152_2_1	157_2_1	662_2_1633	275_01_364	2825_2_142	278_2_1	279_2_1	836_2_847	21_2_1	402_2_501	914_2_1	189_1_1	409_2_1377	2910_2_101	998_1_5	614_2_840	1134_2_18	241_2_1	782_02_766	861_2_15	924_2_1	30_02_1	922_2_1496	807_2_21
152_2_1	157_2_1	662_2_1622	275_01_376	2825_2_136	278_2_1	279_2_1	836_2_838	21_2_1	402_2_519	914_2_1	189_1_1	409_2_1342	2910_2_96	998_1_5	614_2_898	1134_2_24	241_2_1	782_02_776	861_2_21	924_2_1	30_02_1	922_2_1481	807_2_16
152_2_1	157_2_1	662_2_1634	275_01_361	2825_2_143	278_2_1	279_2_1	836_2_835	21_2_1	402_2_499	914_2_1	189_1_1	409_2_1418	2910_2_96	998_1_5	614_2_918	1134_2_17	241_2_1	782_02_706	861_2_24	924_2_1	30_02_1	922_2_1476	807_2_17
152_2_1	157_2_1	662_2_1594	275_01_342	2825_2_118	278_2_1	279_2_1	836_2_828	21_2_1	402_2_529	914_2_1	189_1_1	409_2_1434	2910_2_88	998_1_4	614_2_915	1134_2_17	241_2_1	782_02_690	861_2_29	924_2_1	30_02_1	922_2_1516	807_2_12
152_2_1	157_2_1	662_2_1564	275_01_367	2825_2_138	278_2_1	279_2_1	836_2_781	21_2_1	402_2_514	914_2_1	189_1_1	409_2_1468	2910_2_85	998_1_6	614_2_935	1134_2_10	241_2_1	782_02_732	861_2_33	924_2_1	30_02_1	922_2_1515	807_2_5
152_2_1	157_2_1	662_2_1521	275_01_420	2825_2_113	278_2_1	279_2_1	836_2_753	21_2_1	402_2_557	914_2_1	189_1_1	409_2_1474	2910_2_84	998_1_6	614_2_875	1134_2_10	241_2_1	782_02_803	861_2_32	924_2_1	30_02_1	922_2_1516	807_2_2
152_2_1	157_2_1	662_2_1459	275_01_469	2825_2_115	278_2_1	279_2_1	836_2_735	21_2_1	402_2_545	914_2_1	189_1_1	409_2_1452	2910_2_86	998_1_5	614_2_890	1134_2_12	241_2_1	782_02_869	861_2_35	924_2_1	30_02_1	922_2_1520	807_2_1
152_2_1	157_2_1	662_2_1370	275_01_545	2825_2_97	278_2_1	279_2_1	836_2_753	21_2_1	402_2_555	914_2_1	189_1_1	409_2_1440	2910_2_88	998_1_6	614_2_874	1134_2_12	241_2_1	782_02_886	861_2_40	924_2_1	30_02_1	922_2_1545	807_2_1
152_2_1	157_2_1	662_2_1364	275_01_579	2825_2_116	278_2_1	279_2_1	836_2_727	21_2_1	402_2_548	914_2_1	189_1_1	409_2_1457	2910_2_87	998_1_5	614_2_910	1134_2_8	241_2_1	782_02_872	861_2_43	924_2_1	30_02_1	922_2_1462	807_2_2
152_2_1	157_2_1	662_2_1278	275_01_605	2825_2_101	278_2_1	279_2_1	836_2_720	21_2_1	402_2_562	914_2_1	189_1_1	409_2_1484	2910_2_88	998_1_8	614_2_885	1134_2_11	241_2_1	782_02_883	861_2_53	924_2_1	30_02_1	922_2_1459	807_2_3
152_2_1	157_2_1	662_2_1347	275_01_512	2825_2_109	278_2_1	279_2_1	836_2_732	21_2_1	402_2_508	914_2_1	189_1_1	409_2_1477	2910_2_107	998_1_5	614_2_903	1134_2_9	241_2_1	782_02_846	861_2_46	924_2_1	30_02_1	922_2_1488	807_2_3
152_2_1	157_2_1	662_2_1419	275_01_468	2825_2_108	278_2_1	279_2_1	836_2_707	21_2_1	402_2_552	914_2_1	409_2_1477	2910_2_106	614_2_889	1134_2_7	241_2_1	782_02_820	861_2_38	807_2_6	30_02_1	922_2_1462	924_2_1
152_2_1	157_2_1	662_2_1485	275_01_432	2825_2_124	278_2_1	279_2_1	836_2_706	21_2_1	402_2_572	914_2_1	409_2_1514	2910_2_90	614_2_871	1134_2_8	241_2_1	782_02_824	861_2_37	807_2_6	30_02_1	922_2_1383	924_2_1
152_2_1	157_2_1	662_2_1449	275_01_425	2825_2_114	278_2_1	279_2_1	836_2_741	21_2_1	402_2_582	914_2_1	409_2_1573	2910_2_89	614_2_860	1134_2_5	241_2_1	782_02_828	861_2_33	807_2_7	30_02_1	922_2_1342	924_2_1
152_2_1	157_2_1	662_2_1491	275_01_455	2825_2_115	278_2_1	279_2_1	836_2_764	21_2_1	402_2_605	914_2_1	409_2_1569	2910_2_65	614_2_878	1134_2_2	241_2_1	782_02_780	861_2_41	807_2_8	30_02_1	922_2_1338	924_2_1
2910_2_58	836_2_768	21_2_1	782_02_782	861_2_45	914_2_1	30_02_1	662_2_1495	614_2_875	924_2_1	241_2_1	402_2_639	157_2_1	279_2_1	278_2_1	2825_2_105	922_2_1286	807_2_14	409_2_1585	275_01_477
2910_2_64	836_2_738	21_2_1	782_02_760	861_2_36	914_2_1	30_02_1	662_2_1549	614_2_857	924_2_1	241_2_1	402_2_640	157_2_1	279_2_1	278_2_1	2825_2_97	922_2_1294	807_2_14	409_2_1595	275_01_492
2910_2_59	836_2_699	21_2_1	782_02_793	861_2_26	914_2_1	30_02_1	662_2_1551	614_2_835	924_2_1	241_2_1	402_2_690	157_2_1	279_2_1	278_2_1	2825_2_92	922_2_1296	807_2_16	409_2_1607	275_01_458
2910_2_64	836_2_719	21_2_1	782_02_764	861_2_29	914_2_1	30_02_1	662_2_1566	614_2_849	924_2_1	241_2_1	402_2_683	157_2_1	279_2_1	278_2_1	2825_2_90	922_2_1310	807_2_13	409_2_1587	275_01_424
2910_2_70	836_2_729	21_2_1	782_02_752	861_2_23	914_2_1	30_02_1	662_2_1593	614_2_883	924_2_1	241_2_1	402_2_705	157_2_1	279_2_1	278_2_1	2825_2_94	922_2_1273	807_2_9	409_2_1595	275_01_387
2910_2_73	836_2_730	21_2_1	782_02_749	861_2_31	914_2_1	30_02_1	662_2_1618	614_2_927	924_2_1	241_2_1	402_2_684	157_2_1	279_2_1	278_2_1	2825_2_86	922_2_1271	807_2_10	409_2_1562	275_01_384
2910_2_69	836_2_746	21_2_1	782_02_784	861_2_26	914_2_1	30_02_1	662_2_1600	614_2_907	924_2_1	241_2_1	402_2_665	157_2_1	279_2_1	278_2_1	2825_2_92	922_2_1289	807_2_16	409_2_1583	275_01_364
2910_2_72	836_2_755	21_2_1	782_02_729	861_2_22	914_2_1	30_02_1	662_2_1566	614_2_906	924_2_1	241_2_1	402_2_664	157_2_1	279_2_1	278_2_1	2825_2_83	922_2_1359	807_2_13	409_2_1573	275_01_386
2910_2_75	836_2_773	21_2_1	782_02_765	861_2_12	914_2_1	30_02_1	662_2_1546	614_2_892	924_2_1	241_2_1	402_2_679	157_2_1	279_2_1	278_2_1	2825_2_92	922_2_1309	807_2_12	409_2_1572	275_01_429
2910_2_72	836_2_762	21_2_1	782_02_732	861_2_13	914_2_1	30_02_1	662_2_1541	614_2_907	924_2_1	241_2_1	402_2_656	157_2_1	279_2_1	278_2_1	2825_2_113	922_2_1343	807_2_12	409_2_1577	275_01_437
2910_2_79	836_2_738	21_2_1	782_02_732	861_2_17	914_2_1	30_02_1	662_2_1533	614_2_935	924_2_1	241_2_1	402_2_670	157_2_1	279_2_1	278_2_1	2825_2_130	922_2_1308	807_2_13	409_2_1575	275_01_442
2910_2_84	836_2_715	21_2_1	782_02_719	861_2_10	914_2_1	30_02_1	662_2_1526	614_2_958	924_2_1	241_2_1	402_2_639	157_2_1	279_2_1	278_2_1	2825_2_130	922_2_1331	807_2_11	409_2_1516	275_01_530
2910_2_83	836_2_701	21_2_1	782_02_725	861_2_10	914_2_1	30_02_1	662_2_1578	614_2_936	924_2_1	241_2_1	402_2_671	157_2_1	279_2_1	278_2_1	2825_2_130	922_2_1291	807_2_6	409_2_1510	275_01_560
2910_2_86	836_2_687	21_2_1	782_02_675	861_2_12	914_2_1	30_02_1	662_2_1560	614_2_938	924_2_1	241_2_1	402_2_669	157_2_1	279_2_1	278_2_1	2825_2_129	922_2_1356	807_2_10	409_2_1485	275_01_560
2910_2_70	836_2_685	21_2_1	782_02_659	861_2_14	914_2_1	30_02_1	662_2_1577	614_2_935	924_2_1	241_2_1	402_2_692	157_2_1	279_2_1	278_2_1	2825_2_130	922_2_1366	807_2_12	409_2_1438	275_01_582
2910_2_72	836_2_657	21_2_1	782_02_699	861_2_10	914_2_1	30_02_1	662_2_1517	614_2_906	924_2_1	241_2_1	402_2_704	157_2_1	279_2_1	278_2_1	2825_2_142	922_2_1365	807_2_10	409_2_1465	275_01_627
2910_2_70	836_2_662	21_2_1	782_02_749	861_2_9	914_2_1	30_02_1	662_2_1498	614_2_886	924_2_1	241_2_1	402_2_690	157_2_1	279_2_1	278_2_1	2825_2_138	922_2_1432	807_2_9	409_2_1443	275_01_603
2910_2_74	836_2_638	21_2_1	782_02_807	861_2_11	914_2_1	30_02_1	662_2_1507	614_2_855	924_2_1	241_2_1	402_2_667	157_2_1	279_2_1	278_2_1	2825_2_145	922_2_1446	807_2_14	409_2_1404	275_01_629
2910_2_81	836_2_664	21_2_1	782_02_838	861_2_9	914_2_1	30_02_1	662_2_1464	614_2_866	924_2_1	241_2_1	402_2_649	157_2_1	279_2_1	278_2_1	2825_2_142	922_2_1420	807_2_8	409_2_1462	275_01_536
2910_2_90	836_2_648	21_2_1	782_02_852	861_2_5	914_2_1	30_02_1	662_2_1451	614_2_849	924_2_1	241_2_1	402_2_660	157_2_1	279_2_1	278_2_1	2825_2_137	922_2_1383	807_2_17	409_2_1512	275_01_482
2910_2_90	836_2_681	21_2_1	782_02_878	861_2_7	914_2_1	30_02_1	662_2_1431	614_2_889	924_2_1	241_2_1	402_2_619	157_2_1	279_2_1	278_2_1	2825_2_138	922_2_1397	807_2_12	409_2_1491	275_01_452
2910_2_92	836_2_666	21_2_1	782_02_955	861_2_4	914_2_1	30_02_1	662_2_1407	614_2_885	924_2_1	241_2_1	402_2_619	157_2_1	279_2_1	278_2_1	2825_2_128	922_2_1377	807_2_18	409_2_1500	275_01_421
2910_2_75	836_2_677	21_2_1	782_02_925	861_2_6	914_2_1	30_02_1	662_2_1396	614_2_940	924_2_1	241_2_1	402_2_597	157_2_1	279_2_1	278_2_1	2825_2_118	922_2_1367	807_2_12	409_2_1530	275_01_430
2910_2_84	836_2_656	21_2_1	782_02_858	861_2_8	914_2_1	30_02_1	662_2_1444	614_2_948	924_2_1	241_2_1	402_2_543	157_2_1	279_2_1	278_2_1	2825_2_122	922_2_1407	807_2_19	409_2_1529	275_01_412
2910_2_73	836_2_675	21_2_1	782_02_807	861_2_13	914_2_1	30_02_1	662_2_1425	614_2_941	924_2_1	241_2_1	402_2_574	157_2_1	279_2_1	278_2_1	2825_2_136	922_2_1440	807_2_17	409_2_1533	275_01_392
2910_2_73	836_2_666	21_2_1	782_02_796	861_2_10	914_2_1	30_02_1	662_2_1403	614_2_1001	924_2_1	241_2_1	402_2_576	157_2_1	279_2_1	278_2_1	2825_2_143	922_2_1426	807_2_23	409_2_1535	275_01_406
2910_2_63	836_2_667	21_2_1	782_02_806	861_2_13	914_2_1	30_02_1	662_2_1350	614_2_1051	924_2_1	241_2_1	402_2_591	157_2_1	279_2_1	278_2_1	2825_2_132	922_2_1415	807_2_11	409_2_1586	275_01_387
2910_2_73	836_2_649	21_2_1	782_02_881	861_2_16	914_2_1	30_02_1	662_2_1362	614_2_1031	924_2_1	241_2_1	402_2_619	157_2_1	279_2_1	278_2_1	2825_2_132	922_2_1409	807_2_11	409_2_1543	275_01_390
2910_2_70	836_2_605	21_2_1	782_02_921	861_2_13	914_2_1	30_02_1	662_2_1403	614_2_1031	924_2_1	241_2_1	402_2_627	157_2_1	279_2_1	278_2_1	2825_2_136	922_2_1407	807_2_8	409_2_1539	275_01_339
2910_2_96	836_2_562	21_2_1	782_02_947	861_2_18	914_2_1	30_02_1	662_2_1410	614_2_1044	924_2_1	241_2_1	402_2_619	157_2_1	279_2_1	278_2_1	2825_2_138	922_2_1385	807_2_6	409_2_1529	275_01_368
2910_2_85	836_2_552	21_2_1	782_02_936	861_2_15	914_2_1	30_02_1	662_2_1401	614_2_1053	924_2_1	241_2_1	402_2_617	157_2_1	279_2_1	278_2_1	2825_2_132	922_2_1340	807_2_10	409_2_1585	275_01_395
2910_2_96	836_2_542	21_2_1	782_02_917	861_2_17	914_2_1	30_02_1	662_2_1461	614_2_1067	924_2_1	241_2_1	402_2_569	157_2_1	279_2_1	278_2_1	2825_2_147	922_2_1357	807_2_9	409_2_1553	275_01_383
2910_2_94	836_2_544	21_2_1	782_02_916	861_2_14	914_2_1	30_02_1	662_2_1452	614_2_1030	924_2_1	241_2_1	402_2_576	157_2_1	279_2_1	278_2_1	2825_2_140	922_2_1431	807_2_4	409_2_1559	275_01_365
2910_2_119	836_2_544	21_2_1	782_02_924	861_2_24	914_2_1	30_02_1	662_2_1414	614_2_1069	924_2_1	241_2_1	402_2_544	157_2_1	279_2_1	278_2_1	2825_2_142	922_2_1474	807_2_3	409_2_1528	275_01_337
2910_2_100	836_2_571	21_2_1	782_02_909	861_2_27	914_2_1	30_02_1	662_2_1395	614_2_1067	924_2_1	241_2_1	402_2_532	157_2_1	279_2_1	278_2_1	2825_2_115	922_2_1523	807_2_2	409_2_1558	275_01_314
2910_2_109	836_2_580	21_2_1	782_02_957	861_2_33	914_2_1	30_02_1	662_2_1327	614_2_1125	924_2_1	241_2_1	402_2_519	157_2_1	279_2_1	278_2_1	2825_2_107	922_2_1533	807_2_2	409_2_1546	275_01_286
2910_2_94	836_2_605	21_2_1	782_02_941	861_2_26	914_2_1	30_02_1	662_2_1381	614_2_1143	241_2_1	402_2_509	157_2_1	279_2_1	278_2_1	2825_2_109	922_2_1498	924_2_1	409_2_1559	275_01_267
2910_2_118	836_2_625	21_2_1	782_02_924	861_2_27	914_2_1	30_02_1	662_2_1353	614_2_1159	241_2_1	402_2_522	157_2_1	279_2_1	278_2_1	2825_2_98	922_2_1469	924_2_1	409_2_1554	275_01_291
2910_2_117	836_2_612	21_2_1	782_02_927	861_2_21	914_2_1	30_02_1	662_2_1413	614_2_1168	241_2_1	402_2_494	157_2_1	279_2_1	278_2_1	2825_2_105	922_2_1421	924_2_1	409_2_1541	275_01_302
2910_2_130	836_2_618	21_2_1	782_02_947	861_2_25	914_2_1	30_02_1	662_2_1343	614_2_1198	241_2_1	402_2_485	157_2_1	279_2_1	278_2_1	2825_2_112	922_2_1453	924_2_1	409_2_1478	275_01_333
2910_2_105	836_2_641	21_2_1	782_02_966	861_2_15	914_2_1	30_02_1	662_2_1337	614_2_1162	241_2_1	402_2_500	157_2_1	279_2_1	278_2_1	2825_2_123	922_2_1465	924_2_1	409_2_1443	275_01_364
2910_2_127	836_2_620	21_2_1	782_02_997	861_2_23	914_2_1	30_02_1	662_2_1327	614_2_1140	241_2_1	402_2_545	157_2_1	279_2_1	278_2_1	2825_2_134	922_2_1463	924_2_1	409_2_1405	275_01_361
2910_2_107	836_2_619	21_2_1	782_02_1037	861_2_23	914_2_1	30_02_1	662_2_1307	614_2_1099	241_2_1	402_2_576	157_2_1	279_2_1	278_2_1	2825_2_121	922_2_1507	924_2_1	409_2_1417	275_01_351
2910_2_115	836_2_592	21_2_1	782_02_1097	861_2_26	914_2_1	30_02_1	662_2_1339	614_2_1070	241_2_1	402_2_609	157_2_1	279_2_1	278_2_1	2825_2_112	922_2_1487	924_2_1	409_2_1420	275_01_295
2910_2_101	836_2_573	21_2_1	782_02_1115	861_2_21	914_2_1	30_02_1	662_2_1312	614_2_1059	241_2_1	402_2_630	157_2_1	279_2_1	278_2_1	2825_2_114	922_2_1534	924_2_1	409_2_1403	275_01_286
2910_2_121	836_2_520	21_2_1	782_02_1026	861_2_26	914_2_1	30_02_1	662_2_1379	614_2_1095	241_2_1	402_2_662	157_2_1	279_2_1	278_2_1	2825_2_112	922_2_1532	924_2_1	409_2_1402	275_01_276
2910_2_95	836_2_508	21_2_1	782_02_997	861_2_24	914_2_1	30_02_1	662_2_1397	614_2_1115	241_2_1	402_2_639	157_2_1	279_2_1	278_2_1	2825_2_117	922_2_1563	924_2_1	409_2_1412	275_01_256
2910_2_90	836_2_503	21_2_1	782_02_865	861_2_25	914_2_1	30_02_1	662_2_1418	614_2_1132	241_2_1	402_2_647	157_2_1	279_2_1	278_2_1	2825_2_107	922_2_1624	924_2_1	409_2_1440	275_01_255
2910_2_76	836_2_522	21_2_1	782_02_803	861_2_18	914_2_1	30_02_1	662_2_1439	614_2_1147	241_2_1	402_2_602	157_2_1	279_2_1	278_2_1	2825_2_123	922_2_1667	924_2_1	409_2_1424	275_01_283
2910_2_78	836_2_526	21_2_1	782_02_799	861_2_25	914_2_1	30_02_1	662_2_1420	614_2_1132	241_2_1	402_2_622	157_2_1	279_2_1	278_2_1	2825_2_102	922_2_1687	924_2_1	409_2_1424	275_01_304
2910_2_73	836_2_541	21_2_1	782_02_783	861_2_24	914_2_1	30_02_1	662_2_1393	614_2_1115	241_2_1	402_2_588	157_2_1	279_2_1	278_2_1	2825_2_112	922_2_1750	924_2_1	409_2_1398	275_01_321
2910_2_75	836_2_555	21_2_1	782_02_756	861_2_24	914_2_1	30_02_1	662_2_1413	614_2_1111	241_2_1	402_2_576	157_2_1	279_2_1	278_2_1	2825_2_114	922_2_1746	924_2_1	409_2_1425	275_01_332
2910_2_64	836_2_571	21_2_1	782_02_742	861_2_25	914_2_1	30_02_1	662_2_1463	614_2_1139	241_2_1	402_2_562	157_2_1	279_2_1	278_2_1	2825_2_113	922_2_1759	924_2_1	409_2_1376	275_01_344
2910_2_75	836_2_590	21_2_1	782_02_727	861_2_34	914_2_1	30_02_1	662_2_1407	614_2_1132	241_2_1	402_2_583	157_2_1	279_2_1	278_2_1	2825_2_105	922_2_1697	924_2_1	409_2_1398	275_01_369
2910_2_73	836_2_571	21_2_1	782_02_780	861_2_29	914_2_1	30_02_1	662_2_1447	614_2_1052	241_2_1	402_2_592	157_2_1	279_2_1	278_2_1	2825_2_125	922_2_1721	924_2_1	409_2_1330	275_01_427
2910_2_62	836_2_587	21_2_1	782_02_871	861_2_30	914_2_1	30_02_1	662_2_1448	614_2_1021	241_2_1	402_2_588	157_2_1	279_2_1	278_2_1	2825_2_135	922_2_1686	924_2_1	409_2_1264	275_01_466
2910_2_57	836_2_557	21_2_1	782_02_928	861_2_28	914_2_1	30_02_1	662_2_1468	614_2_1024	241_2_1	402_2_597	157_2_1	279_2_1	278_2_1	2825_2_144	922_2_1705	924_2_1	409_2_1249	275_01_432
2910_2_54	836_2_585	21_2_1	782_02_958	861_2_35	914_2_1	30_02_1	662_2_1435	614_2_1000	241_2_1	402_2_598	157_2_1	279_2_1	278_2_1	2825_2_139	922_2_1666	924_2_1	409_2_1309	275_01_404
2910_2_56	836_2_557	21_2_1	782_02_992	861_2_24	914_2_1	30_02_1	662_2_1416	614_2_995	241_2_1	402_2_625	157_2_1	279_2_1	278_2_1	2825_2_153	922_2_1661	924_2_1	409_2_1321	275_01_367
2910_2_55	836_2_579	21_2_1	782_02_1023	861_2_20	914_2_1	30_02_1	662_2_1322	614_2_987	241_2_1	402_2_629	157_2_1	279_2_1	278_2_1	2825_2_148	922_2_1699	924_2_1	409_2_1311	275_01_378
2910_2_65	836_2_539	21_2_1	782_02_1022	861_2_19	914_2_1	30_02_1	662_2_1302	614_2_988	241_2_1	402_2_639	157_2_1	279_2_1	278_2_1	2825_2_166	922_2_1726	924_2_1	409_2_1338	275_01_349
2910_2_56	836_2_569	21_2_1	782_02_950	861_2_19	914_2_1	30_02_1	662_2_1309	614_2_1005	241_2_1	402_2_630	157_2_1	279_2_1	278_2_1	2825_2_158	922_2_1711	924_2_1	409_2_1375	275_01_359
2910_2_40	836_2_534	21_2_1	782_02_999	861_2_10	914_2_1	30_02_1	662_2_1356	614_2_961	241_2_1	402_2_637	157_2_1	279_2_1	278_2_1	2825_2_175	922_2_1738	924_2_1	409_2_1344	275_01_319
2910_2_35	836_2_562	21_2_1	782_02_1017	861_2_8	914_2_1	30_02_1	662_2_1316	614_2_1011	241_2_1	402_2_653	157_2_1	279_2_1	278_2_1	2825_2_161	922_2_1679	924_2_1	409_2_1363	275_01_300
2910_2_36	836_2_576	21_2_1	782_02_950	861_2_5	914_2_1	30_02_1	662_2_1388	614_2_989	241_2_1	402_2_666	157_2_1	279_2_1	278_2_1	2825_2_168	922_2_1650	924_2_1	409_2_1427	275_01_272
2910_2_30	836_2_631	21_2_1	782_02_863	861_2_9	914_2_1	30_02_1	662_2_1400	614_2_1034	241_2_1	402_2_623	157_2_1	279_2_1	278_2_1	2825_2_145	922_2_1696	924_2_1	409_2_1388	275_01_285
2910_2_38	836_2_632	21_2_1	782_02_834	861_2_10	914_2_1	30_02_1	662_2_1414	614_2_1022	241_2_1	402_2_656	157_2_1	279_2_1	278_2_1	2825_2_148	922_2_1681	924_2_1	409_2_1394	275_01_293
2910_2_29	836_2_637	21_2_1	782_02_867	861_2_15	914_2_1	30_02_1	662_2_1440	614_2_1023	241_2_1	402_2_650	157_2_1	279_2_1	278_2_1	2825_2_153	922_2_1680	924_2_1	409_2_1366	275_01_287
2910_2_38	836_2_648	21_2_1	782_02_869	861_2_19	914_2_1	30_02_1	662_2_1443	614_2_968	241_2_1	402_2_692	157_2_1	279_2_1	278_2_1	2825_2_139	922_2_1686	924_2_1	409_2_1406	275_01_255
2910_2_27	836_2_629	21_2_1	782_02_874	861_2_23	914_2_1	30_02_1	662_2_1456	614_2_950	241_2_1	402_2_695	157_2_1	279_2_1	278_2_1	2825_2_132	922_2_1691	924_2_1	409_2_1419	275_01_249
2910_2_19	836_2_589	21_2_1	782_02_847	861_2_19	914_2_1	30_02_1	662_2_1456	614_2_988	241_2_1	402_2_742	157_2_1	279_2_1	278_2_1	2825_2_136	922_2_1727	924_2_1	409_2_1396	275_01_255
2910_2_16	836_2_568	21_2_1	782_02_810	861_2_31	914_2_1	30_02_1	662_2_1476	614_2_977	241_2_1	402_2_757	157_2_1	279_2_1	278_2_1	2825_2_128	922_2_1725	924_2_1	409_2_1438	275_01_217
2910_2_18	836_2_511	21_2_1	782_02_877	861_2_29	914_2_1	30_02_1	662_2_1457	614_2_973	241_2_1	402_2_766	157_2_1	279_2_1	278_2_1	2825_2_125	922_2_1754	924_2_1	409_2_1424	275_01_210
2910_2_15	836_2_519	21_2_1	782_02_900	861_2_28	914_2_1	30_02_1	662_2_1502	614_2_971	241_2_1	402_2_741	157_2_1	279_2_1	278_2_1	2825_2_117	922_2_1745	924_2_1	409_2_1427	275_01_225
2910_2_10	836_2_504	21_2_1	782_02_970	861_2_30	914_2_1	30_02_1	662_2_1471	614_2_962	241_2_1	402_2_760	157_2_1	279_2_1	278_2_1	2825_2_109	922_2_1791	924_2_1	409_2_1374	275_01_212
2910_2_13	836_2_517	21_2_1	782_02_957	861_2_30	914_2_1	30_02_1	662_2_1484	614_2_953	241_2_1	402_2_716	157_2_1	279_2_1	278_2_1	2825_2_111	922_2_1814	924_2_1	409_2_1387	275_01_182
2910_2_12	836_2_534	21_2_1	782_02_943	861_2_23	914_2_1	30_02_1	662_2_1475	614_2_933	241_2_1	402_2_684	157_2_1	279_2_1	278_2_1	2825_2_119	922_2_1841	924_2_1	409_2_1404	275_01_197
2910_2_3	836_2_540	21_2_1	782_02_1021	861_2_22	914_2_1	30_02_1	662_2_1449	614_2_941	241_2_1	402_2_692	157_2_1	279_2_1	278_2_1	2825_2_106	922_2_1786	924_2_1	409_2_1416	275_01_193
2910_2_2	836_2_553	21_2_1	782_02_1024	861_2_11	914_2_1	30_02_1	662_2_1494	614_2_953	241_2_1	402_2_654	157_2_1	279_2_1	278_2_1	2825_2_116	922_2_1702	924_2_1	409_2_1462	275_01_193
2910_2_2	836_2_528	21_2_1	782_02_1056	861_2_11	914_2_1	30_02_1	662_2_1446	614_2_982	241_2_1	402_2_698	157_2_1	279_2_1	278_2_1	2825_2_108	922_2_1732	924_2_1	409_2_1401	275_01_202
836_2_559	21_2_1	782_02_999	861_2_4	914_2_1	30_02_1	662_2_1447	614_2_961	241_2_1	402_2_663	157_2_1	279_2_1	278_2_1	2825_2_134	922_2_1761	409_2_1435	275_01_177
836_2_554	21_2_1	782_02_992	861_2_1	914_2_1	30_02_1	662_2_1450	614_2_921	241_2_1	402_2_694	157_2_1	279_2_1	278_2_1	2825_2_152	922_2_1760	409_2_1417	275_01_193
836_2_557	21_2_1	782_02_981	861_2_3	914_2_1	30_02_1	662_2_1455	614_2_954	241_2_1	402_2_663	157_2_1	279_2_1	278_2_1	2825_2_144	922_2_1775	409_2_1372	275_01_217
836_2_563	21_2_1	782_02_984	861_2_1	914_2_1	30_02_1	662_2_1461	614_2_949	241_2_1	402_2_698	157_2_1	279_2_1	278_2_1	2825_2_131	922_2_1748	409_2_1374	275_01_235
836_2_577	21_2_1	782_02_1019	861_2_1	914_2_1	30_02_1	662_2_1442	614_2_952	241_2_1	402_2_677	157_2_1	279_2_1	278_2_1	2825_2_128	922_2_1759	409_2_1364	275_01_232
836_2_587	21_2_1	782_02_1037	914_2_1	30_02_1	662_2_1450	614_2_966	402_2_673	157_2_1	279_2_1	278_2_1	2825_2_123	922_2_1702	409_2_1398	275_01_226
836_2_570	21_2_1	782_02_1044	914_2_1	30_02_1	662_2_1467	614_2_944	402_2_649	157_2_1	279_2_1	278_2_1	2825_2_141	922_2_1681	409_2_1422	275_01_239
836_2_545	21_2_1	782_02_1063	914_2_1	30_02_1	662_2_1497	614_2_923	402_2_654	157_2_1	279_2_1	278_2_1	2825_2_136	922_2_1662	409_2_1408	275_01_263
836_2_549	21_2_1	782_02_1083	914_2_1	30_02_1	662_2_1499	614_2_909	402_2_648	157_2_1	279_2_1	278_2_1	2825_2_141	922_2_1618	409_2_1430	275_01_248
836_2_548	21_2_1	782_02_1055	914_2_1	30_02_1	662_2_1457	614_2_868	402_2_697	157_2_1	279_2_1	278_2_1	2825_2_132	922_2_1708	409_2_1401	275_01_244
836_2_523	21_2_1	782_02_1030	914_2_1	30_02_1	662_2_1456	614_2_896	402_2_723	157_2_1	279_2_1	278_2_1	2825_2_125	922_2_1711	409_2_1415	275_01_237
836_2_530	21_2_1	782_02_949	914_2_1	30_02_1	662_2_1445	614_2_899	402_2_750	157_2_1	279_2_1	278_2_1	2825_2_123	922_2_1764	409_2_1452	275_01_212
836_2_537	21_2_1	782_02_990	914_2_1	30_02_1	662_2_1454	614_2_894	402_2_742	157_2_1	279_2_1	278_2_1	2825_2_119	922_2_1775	409_2_1456	275_01_184
836_2_539	21_2_1	782_02_1001	914_2_1	30_02_1	662_2_1425	614_2_881	402_2_753	157_2_1	279_2_1	278_2_1	2825_2_105	922_2_1818	409_2_1454	275_01_171
836_2_578	21_2_1	782_02_965	914_2_1	30_02_1	662_2_1460	614_2_917	402_2_747	157_2_1	279_2_1	278_2_1	2825_2_88	922_2_1759	409_2_1468	275_01_137
836_2_589	21_2_1	782_02_967	914_2_1	30_02_1	662_2_1478	614_2_864	402_2_747	157_2_1	279_2_1	278_2_1	2825_2_90	922_2_1788	409_2_1474	275_01_142
836_2_597	21_2_1	782_02_940	914_2_1	30_02_1	662_2_1545	614_2_860	402_2_704	157_2_1	279_2_1	278_2_1	2825_2_97	922_2_1788	409_2_1450	275_01_167
836_2_568	21_2_1	782_02_921	914_2_1	30_02_1	662_2_1551	614_2_866	402_2_705	157_2_1	279_2_1	278_2_1	2825_2_107	922_2_1811	409_2_1416	275_01_184
836_2_537	21_2_1	782_02_893	914_2_1	30_02_1	662_2_1547	614_2_908	402_2_682	157_2_1	279_2_1	278_2_1	2825_2_118	922_2_1853	409_2_1422	275_01_195
836_2_535	21_2_1	782_02_838	914_2_1	30_02_1	662_2_1553	614_2_924	402_2_626	157_2_1	279_2_1	278_2_1	2825_2_125	922_2_1945	409_2_1423	275_01_222
836_2_542	21_2_1	782_02_800	914_2_1	30_02_1	662_2_1573	614_2_927	402_2_654	157_2_1	279_2_1	278_2_1	2825_2_113	922_2_1946	409_2_1430	275_01_186
836_2_526	21_2_1	782_02_875	914_2_1	30_02_1	662_2_1543	614_2_935	402_2_626	157_2_1	279_2_1	278_2_1	2825_2_90	922_2_1974	409_2_1464	275_01_156
836_2_514	21_2_1	782_02_923	914_2_1	30_02_1	662_2_1537	614_2_889	402_2_638	157_2_1	279_2_1	278_2_1	2825_2_80	922_2_2051	409_2_1436	275_01_125
836_2_496	21_2_1	782_02_934	914_2_1	30_02_1	662_2_1559	614_2_890	402_2_643	157_2_1	279_2_1	278_2_1	2825_2_74	922_2_2037	409_2_1455	275_01_106
836_2_485	21_2_1	782_02_887	914_2_1	30_02_1	662_2_1541	614_2_885	402_2_631	157_2_1	279_2_1	278_2_1	2825_2_80	922_2_2115	409_2_1426	275_01_117
836_2_502	21_2_1	782_02_851	914_2_1	30_02_1	662_2_1590	614_2_871	402_2_667	157_2_1	279_2_1	278_2_1	2825_2_97	922_2_2076	409_2_1396	275_01_111
836_2_493	21_2_1	782_02_833	914_2_1	30_02_1	662_2_1605	614_2_856	402_2_603	157_2_1	279_2_1	278_2_1	2825_2_88	922_2_2128	409_2_1419	275_01_121
836_2_467	21_2_1	782_02_852	914_2_1	30_02_1	662_2_1647	614_2_839	402_2_590	157_2_1	279_2_1	278_2_1	2825_2_104	922_2_2196	409_2_1301	275_01_167
836_2_462	21_2_1	782_02_942	914_2_1	30_02_1	662_2_1614	614_2_835	402_2_613	157_2_1	279_2_1	278_2_1	2825_2_121	922_2_2101	409_2_1276	275_01_219
836_2_467	21_2_1	782_02_983	914_2_1	30_02_1	662_2_1641	614_2_816	402_2_600	157_2_1	279_2_1	278_2_1	2825_2_125	922_2_2113	409_2_1216	275_01_253
836_2_477	21_2_1	782_02_1014	914_2_1	30_02_1	662_2_1588	614_2_841	402_2_635	157_2_1	279_2_1	278_2_1	2825_2_133	922_2_2079	409_2_1217	275_01_239
836_2_448	21_2_1	782_02_1033	914_2_1	30_02_1	662_2_1613	614_2_823	402_2_646	157_2_1	279_2_1	278_2_1	2825_2_130	922_2_2044	409_2_1200	275_01_268
836_2_449	21_2_1	782_02_1040	914_2_1	30_02_1	662_2_1554	614_2_871	402_2_686	157_2_1	279_2_1	278_2_1	2825_2_132	922_2_2038	409_2_1131	275_01_280
836_2_446	21_2_1	782_02_1029	914_2_1	30_02_1	662_2_1550	614_2_866	402_2_654	157_2_1	279_2_1	278_2_1	2825_2_133	922_2_2065	409_2_1095	275_01_328
836_2_437	21_2_1	782_02_1074	914_2_1	30_02_1	662_2_1513	614_2_860	402_2_642	157_2_1	279_2_1	278_2_1	2825_2_136	922_2_2020	409_2_1131	275_01_344
836_2_449	21_2_1	782_02_1095	914_2_1	30_02_1	662_2_1505	614_2_865	402_2_623	157_2_1	279_2_1	278_2_1	2825_2_154	922_2_1974	409_2_1110	275_01_365
836_2_464	21_2_1	782_02_1116	914_2_1	30_02_1	662_2_1520	614_2_884	402_2_639	157_2_1	279_2_1	278_2_1	2825_2_136	922_2_1931	409_2_1142	275_01_314
836_2_462	21_2_1	782_02_1070	914_2_1	30_02_1	662_2_1551	614_2_906	402_2_628	157_2_1	279_2_1	278_2_1	2825_2_131	922_2_1921	409_2_1180	275_01_282
836_2_458	21_2_1	782_02_1007	914_2_1	30_02_1	662_2_1536	614_2_866	402_2_616	157_2_1	279_2_1	278_2_1	2825_2_130	922_2_1993	409_2_1252	275_01_250
836_2_424	21_2_1	782_02_964	914_2_1	30_02_1	662_2_1537	614_2_907	402_2_613	157_2_1	279_2_1	278_2_1	2825_2_149	922_2_1981	409_2_1280	275_01_226
836_2_433	21_2_1	782_02_882	914_2_1	30_02_1	662_2_1522	614_2_956	402_2_594	157_2_1	279_2_1	278_2_1	2825_2_162	922_2_2048	409_2_1285	275_01_213
836_2_424	21_2_1	782_02_860	914_2_1	30_02_1	662_2_1559	614_2_980	402_2_600	157_2_1	279_2_1	278_2_1	2825_2_167	922_2_2011	409_2_1300	275_01_202
836_2_434	21_2_1	782_02_870	914_2_1	30_02_1	662_2_1506	614_2_984	402_2_604	157_2_1	279_2_1	278_2_1	2825_2_153	922_2_2064	409_2_1307	275_01_190
836_2_420	21_2_1	782_02_913	914_2_1	30_02_1	662_2_1442	614_2_976	402_2_614	157_2_1	279_2_1	278_2_1	2825_2_143	922_2_2093	409_2_1352	275_01_190
836_2_412	21_2_1	782_02_933	914_2_1	30_02_1	662_2_1444	614_2_975	402_2_576	157_2_1	279_2_1	278_2_1	2825_2_134	922_2_2096	409_2_1395	275_01_199
836_2_406	21_2_1	782_02_963	914_2_1	30_02_1	662_2_1441	614_2_989	402_2_571	157_2_1	279_2_1	278_2_1	2825_2_121	922_2_2051	409_2_1384	275_01_233
836_2_393	21_2_1	782_02_948	914_2_1	30_02_1	662_2_1501	614_2_980	402_2_560	157_2_1	279_2_1	278_2_1	2825_2_127	922_2_2012	409_2_1376	275_01_264
836_2_390	21_2_1	782_02_895	914_2_1	30_02_1	662_2_1534	614_2_988	402_2_568	157_2_1	279_2_1	278_2_1	2825_2_135	922_2_1920	409_2_1414	275_01_306
836_2_387	21_2_1	782_02_918	914_2_1	30_02_1	662_2_1541	614_2_921	402_2_530	157_2_1	279_2_1	278_2_1	2825_2_133	922_2_1943	409_2_1393	275_01_382
836_2_398	21_2_1	782_02_961	914_2_1	30_02_1	662_2_1533	614_2_937	402_2_567	157_2_1	279_2_1	278_2_1	2825_2_132	922_2_1873	409_2_1310	275_01_451
836_2_391	21_2_1	782_02_962	914_2_1	30_02_1	662_2_1513	614_2_922	402_2_553	157_2_1	279_2_1	278_2_1	2825_2_147	922_2_1891	409_2_1291	275_01_481
836_2_403	21_2_1	782_02_939	914_2_1	30_02_1	662_2_1548	614_2_897	402_2_543	157_2_1	279_2_1	278_2_1	2825_2_145	922_2_1891	409_2_1235	275_01_526
836_2_385	21_2_1	782_02_919	914_2_1	30_02_1	662_2_1589	614_2_882	402_2_517	157_2_1	279_2_1	278_2_1	2825_2_184	922_2_1851	409_2_1265	275_01_510
836_2_370	21_2_1	782_02_901	914_2_1	30_02_1	662_2_1624	614_2_884	402_2_549	157_2_1	279_2_1	278_2_1	2825_2_166	922_2_1872	409_2_1236	275_01_483
836_2_372	21_2_1	782_02_883	914_2_1	30_02_1	662_2_1629	614_2_886	402_2_537	157_2_1	279_2_1	278_2_1	2825_2_156	922_2_1887	409_2_1265	275_01_457
836_2_378	21_2_1	782_02_855	914_2_1	30_02_1	662_2_1651	614_2_893	402_2_542	157_2_1	279_2_1	278_2_1	2825_2_138	922_2_1946	409_2_1290	275_01_386
836_2_402	21_2_1	782_02_875	914_2_1	30_02_1	662_2_1656	614_2_881	402_2_494	157_2_1	279_2_1	278_2_1	2825_2_125	922_2_2007	409_2_1306	275_01_359
836_2_398	21_2_1	782_02_874	914_2_1	30_02_1	662_2_1630	614_2_845	402_2_492	157_2_1	279_2_1	278_2_1	2825_2_119	922_2_2121	409_2_1328	275_01_290
836_2_421	21_2_1	782_02_917	914_2_1	30_02_1	662_2_1604	614_2_894	402_2_462	157_2_1	279_2_1	278_2_1	2825_2_127	922_2_2100	409_2_1331	275_01_259
836_2_429	21_2_1	782_02_921	914_2_1	30_02_1	662_2_1607	614_2_914	402_2_459	157_2_1	279_2_1	278_2_1	2825_2_116	922_2_2144	409_2_1295	275_01_250
836_2_439	21_2_1	782_02_973	914_2_1	30_02_1	662_2_1572	614_2_879	402_2_471	157_2_1	279_2_1	278_2_1	2825_2_100	922_2_2129	409_2_1335	275_01_262
836_2_454	21_2_1	782_02_1009	914_2_1	30_02_1	662_2_1545	614_2_823	402_2_485	157_2_1	279_2_1	278_2_1	2825_2_102	922_2_2088	409_2_1393	275_01_280
836_2_452	21_2_1	782_02_968	914_2_1	30_02_1	662_2_1565	614_2_872	402_2_489	157_2_1	279_2_1	278_2_1	2825_2_101	922_2_2011	409_2_1428	275_01_284
836_2_427	21_2_1	782_02_906	914_2_1	30_02_1	662_2_1611	614_2_863	402_2_481	157_2_1	279_2_1	278_2_1	2825_2_96	922_2_1979	409_2_1432	275_01_351
836_2_451	21_2_1	782_02_882	914_2_1	30_02_1	662_2_1630	614_2_855	402_2_499	157_2_1	279_2_1	278_2_1	2825_2_109	922_2_1935	409_2_1415	275_01_372
836_2_433	21_2_1	782_02_836	914_2_1	30_02_1	662_2_1649	614_2_886	402_2_484	157_2_1	279_2_1	278_2_1	2825_2_100	922_2_2007	409_2_1352	275_01_371
836_2_453	21_2_1	782_02_827	914_2_1	30_02_1	662_2_1625	614_2_878	402_2_515	157_2_1	279_2_1	278_2_1	2825_2_91	922_2_2059	409_2_1358	275_01_309
836_2_460	21_2_1	782_02_805	914_2_1	30_02_1	662_2_1626	614_2_892	402_2_519	157_2_1	279_2_1	278_2_1	2825_2_93	922_2_2119	409_2_1314	275_01_294
836_2_478	21_2_1	782_02_832	914_2_1	30_02_1	662_2_1623	614_2_896	402_2_542	157_2_1	279_2_1	278_2_1	2825_2_85	922_2_2011	409_2_1366	275_01_302
836_2_469	21_2_1	782_02_823	914_2_1	30_02_1	662_2_1636	614_2_872	402_2_477	157_2_1	279_2_1	278_2_1	2825_2_85	922_2_2057	409_2_1416	275_01_288
836_2_480	21_2_1	782_02_840	914_2_1	30_02_1	662_2_1597	614_2_862	402_2_480	157_2_1	279_2_1	278_2_1	2825_2_74	922_2_2089	409_2_1421	275_01_309
836_2_468	21_2_1	782_02_904	914_2_1	30_02_1	662_2_1582	614_2_871	402_2_478	157_2_1	279_2_1	278_2_1	2825_2_72	922_2_2063	409_2_1373	275_01_363
836_2_473	21_2_1	782_02_956	914_2_1	30_02_1	662_2_1618	614_2_799	402_2_464	157_2_1	279_2_1	278_2_1	2825_2_77	922_2_2042	409_2_1371	275_01_405
836_2_436	21_2_1	782_02_994	914_2_1	30_02_1	662_2_1609	614_2_777	402_2_487	157_2_1	279_2_1	278_2_1	2825_2_84	922_2_2032	409_2_1366	275_01_437
836_2_441	21_2_1	782_02_959	914_2_1	30_02_1	662_2_1643	614_2_760	402_2_515	157_2_1	279_2_1	278_2_1	2825_2_79	922_2_2000	409_2_1333	275_01_460
836_2_416	21_2_1	782_02_902	914_2_1	30_02_1	662_2_1671	614_2_812	402_2_541	157_2_1	279_2_1	278_2_1	2825_2_77	922_2_1979	409_2_1290	275_01_466
836_2_407	21_2_1	782_02_859	914_2_1	30_02_1	662_2_1757	614_2_795	402_2_558	157_2_1	279_2_1	278_2_1	2825_2_61	922_2_2014	409_2_1281	275_01_423
836_2_410	21_2_1	782_02_771	914_2_1	30_02_1	662_2_1795	614_2_768	402_2_618	157_2_1	279_2_1	278_2_1	2825_2_48	922_2_1966	409_2_1326	275_01_417
836_2_397	21_2_1	782_02_739	914_2_1	30_02_1	662_2_1825	614_2_803	402_2_655	157_2_1	279_2_1	278_2_1	2825_2_44	922_2_1964	409_2_1274	275_01_428
836_2_398	21_2_1	782_02_751	914_2_1	30_02_1	662_2_1800	614_2_779	402_2_721	157_2_1	279_2_1	278_2_1	2825_2_46	922_2_1936	409_2_1340	275_01_360
836_2_353	21_2_1	782_02_825	914_2_1	30_02_1	662_2_1798	614_2_804	402_2_701	157_2_1	279_2_1	278_2_1	2825_2_49	922_2_1966	409_2_1313	275_01_333
836_2_357	21_2_1	782_02_846	914_2_1	30_02_1	662_2_1732	614_2_746	402_2_758	157_2_1	279_2_1	278_2_1	2825_2_47	922_2_1990	409_2_1348	275_01_293
836_2_355	21_2_1	782_02_902	914_2_1	30_02_1	662_2_1738	614_2_707	402_2_743	157_2_1	279_2_1	278_2_1	2825_2_48	922_2_1998	409_2_1382	275_01_253
836_2_353	21_2_1	782_02_926	914_2_1	30_02_1	662_2_1693	614_2_709	402_2_774	157_2_1	279_2_1	278_2_1	2825_2_45	922_2_2050	409_2_1367	275_01_236
836_2_352	21_2_1	782_02_971	914_2_1	30_02_1	662_2_1643	614_2_695	402_2_781	157_2_1	279_2_1	278_2_1	2825_2_50	922_2_2060	409_2_1376	275_01_234
836_2_359	21_2_1	782_02_994	914_2_1	30_02_1	662_2_1604	614_2_694	402_2_747	157_2_1	279_2_1	278_2_1	2825_2_60	922_2_2117	409_2_1379	275_01_197
836_2_347	21_2_1	782_02_1050	914_2_1	30_02_1	662_2_1566	614_2_672	402_2_766	157_2_1	279_2_1	278_2_1	2825_2_60	922_2_2139	409_2_1405	275_01_172
836_2_355	21_2_1	782_02_1069	914_2_1	30_02_1	662_2_1531	614_2_682	402_2_762	157_2_1	279_2_1	278_2_1	2825_2_54	922_2_2175	409_2_1390	275_01_158
836_2_348	21_2_1	782_02_1122	914_2_1	30_02_1	662_2_1544	614_2_672	402_2_721	157_2_1	279_2_1	278_2_1	2825_2_51	922_2_2166	409_2_1391	275_01_160
836_2_337	21_2_1	782_02_1187	914_2_1	30_02_1	662_2_1513	614_2_645	402_2_717	157_2_1	279_2_1	278_2_1	2825_2_53	922_2_2192	409_2_1369	275_01_176
836_2_335	21_2_1	782_02_1145	914_2_1	30_02_1	662_2_1577	614_2_596	402_2_704	157_2_1	279_2_1	278_2_1	2825_2_68	922_2_2180	409_2_1352	275_01_232
836_2_318	21_2_1	782_02_1166	914_2_1	30_02_1	662_2_1550	614_2_600	402_2_739	157_2_1	279_2_1	278_2_1	2825_2_79	922_2_2087	409_2_1324	275_01_303
836_2_302	21_2_1	782_02_1167	914_2_1	30_02_1	662_2_1534	614_2_544	402_2_735	157_2_1	279_2_1	278_2_1	2825_2_85	922_2_2085	409_2_1368	275_01_336
836_2_287	21_2_1	782_02_1212	914_2_1	30_02_1	662_2_1560	614_2_557	402_2_709	157_2_1	279_2_1	278_2_1	2825_2_81	922_2_2035	409_2_1344	275_01_349
836_2_283	21_2_1	782_02_1206	914_2_1	30_02_1	662_2_1605	614_2_550	402_2_692	157_2_1	279_2_1	278_2_1	2825_2_74	922_2_2025	409_2_1348	275_01_325
836_2_271	21_2_1	782_02_1241	914_2_1	30_02_1	662_2_1553	614_2_572	402_2_700	157_2_1	279_2_1	278_2_1	2825_2_65	922_2_2028	409_2_1363	275_01_310
836_2_278	21_2_1	782_02_1242	914_2_1	30_02_1	662_2_1548	614_2_553	402_2_697	157_2_1	279_2_1	278_2_1	2825_2_62	922_2_2045	409_2_1409	275_01_290
836_2_281	21_2_1	782_02_1201	914_2_1	30_02_1	662_2_1586	614_2_551	402_2_715	157_2_1	279_2_1	278_2_1	2825_2_69	922_2_2025	409_2_1397	275_01_265
836_2_292	21_2_1	782_02_1186	914_2_1	30_02_1	662_2_1599	614_2_585	402_2_720	157_2_1	279_2_1	278_2_1	2825_2_49	922_2_2001	409_2_1371	275_01_263
836_2_298	21_2_1	782_02_1091	914_2_1	30_02_1	662_2_1615	614_2_594	402_2_736	157_2_1	279_2_1	278_2_1	2825_2_55	922_2_2062	409_2_1355	275_01_269
836_2_295	21_2_1	782_02_1077	914_2_1	30_02_1	662_2_1637	614_2_609	402_2_719	157_2_1	279_2_1	278_2_1	2825_2_60	922_2_2057	409_2_1368	275_01_243
836_2_299	21_2_1	782_02_1092	914_2_1	30_02_1	662_2_1587	614_2_618	402_2_729	157_2_1	279_2_1	278_2_1	2825_2_63	922_2_2110	409_2_1351	275_01_234
836_2_317	21_2_1	782_02_1107	914_2_1	30_02_1	662_2_1614	614_2_585	402_2_702	157_2_1	279_2_1	278_2_1	2825_2_54	922_2_2075	409_2_1381	275_01_235
836_2_313	21_2_1	782_02_1104	914_2_1	30_02_1	662_2_1612	614_2_608	402_2_720	157_2_1	279_2_1	278_2_1	2825_2_45	922_2_2108	409_2_1319	275_01_260
836_2_300	21_2_1	782_02_1057	914_2_1	30_02_1	662_2_1652	614_2_567	402_2_728	157_2_1	279_2_1	278_2_1	2825_2_47	922_2_2066	409_2_1370	275_01_309
836_2_279	21_2_1	782_02_1046	914_2_1	30_02_1	662_2_1648	614_2_611	402_2_681	157_2_1	279_2_1	278_2_1	2825_2_52	922_2_2117	409_2_1311	275_01_359
836_2_288	21_2_1	782_02_949	914_2_1	30_02_1	662_2_1671	614_2_571	402_2_686	157_2_1	279_2_1	278_2_1	2825_2_45	922_2_2157	409_2_1381	275_01_360
836_2_276	21_2_1	782_02_915	914_2_1	30_02_1	662_2_1642	614_2_580	402_2_682	157_2_1	279_2_1	278_2_1	2825_2_56	922_2_2215	409_2_1423	275_01_320
836_2_271	21_2_1	782_02_930	914_2_1	30_02_1	662_2_1643	614_2_544	402_2_661	157_2_1	279_2_1	278_2_1	2825_2_65	922_2_2199	409_2_1458	275_01_327
836_2_289	21_2_1	782_02_938	914_2_1	30_02_1	662_2_1621	614_2_577	402_2_665	157_2_1	279_2_1	278_2_1	2825_2_67	922_2_2149	409_2_1468	275_01_323
836_2_288	21_2_1	782_02_935	914_2_1	30_02_1	662_2_1616	614_2_560	402_2_634	157_2_1	279_2_1	278_2_1	2825_2_62	922_2_2230	409_2_1475	275_01_302
836_2_293	21_2_1	782_02_894	914_2_1	30_02_1	662_2_1604	614_2_604	402_2_672	157_2_1	279_2_1	278_2_1	2825_2_63	922_2_2285	409_2_1444	275_01_221
836_2_291	21_2_1	782_02_877	914_2_1	30_02_1	662_2_1617	614_2_590	402_2_644	157_2_1	279_2_1	278_2_1	2825_2_64	922_2_2334	409_2_1506	275_01_189
836_2_282	21_2_1	782_02_931	914_2_1	30_02_1	662_2_1569	614_2_575	402_2_687	157_2_1	279_2_1	278_2_1	2825_2_65	922_2_2378	409_2_1501	275_01_171
836_2_272	21_2_1	782_02_978	914_2_1	30_02_1	662_2_1570	614_2_575	402_2_648	157_2_1	279_2_1	278_2_1	2825_2_61	922_2_2399	409_2_1531	275_01_175
836_2_260	21_2_1	782_02_981	914_2_1	30_02_1	662_2_1573	614_2_541	402_2_647	157_2_1	279_2_1	278_2_1	2825_2_57	922_2_2445	409_2_1497	275_01_203
836_2_254	21_2_1	782_02_937	914_2_1	30_02_1	662_2_1617	614_2_563	402_2_630	157_2_1	279_2_1	278_2_1	2825_2_60	922_2_2454	409_2_1518	275_01_182
836_2_269	21_2_1	782_02_853	914_2_1	30_02_1	662_2_1603	614_2_575	402_2_654	157_2_1	279_2_1	278_2_1	2825_2_66	922_2_2482	409_2_1513	275_01_167
836_2_262	21_2_1	782_02_835	914_2_1	30_02_1	662_2_1614	614_2_571	402_2_630	157_2_1	279_2_1	278_2_1	2825_2_50	922_2_2560	409_2_1486	275_01_142
836_2_266	21_2_1	782_02_822	914_2_1	30_02_1	662_2_1600	614_2_574	402_2_623	157_2_1	279_2_1	278_2_1	2825_2_45	922_2_2543	409_2_1538	275_01_130
836_2_303	21_2_1	782_02_864	914_2_1	30_02_1	662_2_1570	614_2_587	402_2_613	157_2_1	279_2_1	278_2_1	2825_2_54	922_2_2554	409_2_1453	275_01_170
836_2_285	21_2_1	782_02_880	914_2_1	30_02_1	662_2_1572	614_2_575	402_2_561	157_2_1	279_2_1	278_2_1	2825_2_53	922_2_2675	409_2_1440	275_01_170
836_2_303	21_2_1	782_02_863	914_2_1	30_02_1	662_2_1583	614_2_552	402_2_571	157_2_1	279_2_1	278_2_1	2825_2_61	922_2_2678	409_2_1415	275_01_185
836_2_288	21_2_1	782_02_878	914_2_1	30_02_1	662_2_1548	614_2_537	402_2_536	157_2_1	279_2_1	278_2_1	2825_2_49	922_2_2680	409_2_1442	275_01_221
836_2_296	21_2_1	782_02_890	914_2_1	30_02_1	662_2_1526	614_2_566	402_2_533	157_2_1	279_2_1	278_2_1	2825_2_44	922_2_2659	409_2_1416	275_01_243
836_2_293	21_2_1	782_02_914	914_2_1	30_02_1	662_2_1504	614_2_575	402_2_524	157_2_1	279_2_1	278_2_1	2825_2_35	922_2_2704	409_2_1399	275_01_238
836_2_289	21_2_1	782_02_868	914_2_1	30_02_1	662_2_1478	614_2_580	402_2_587	157_2_1	279_2_1	278_2_1	2825_2_40	922_2_2689	409_2_1426	275_01_234
836_2_260	21_2_1	782_02_870	914_2_1	30_02_1	662_2_1489	614_2_602	402_2_584	157_2_1	279_2_1	278_2_1	2825_2_42	922_2_2667	409_2_1429	275_01_227
836_2_279	21_2_1	782_02_913	914_2_1	30_02_1	662_2_1495	614_2_637	402_2_597	157_2_1	279_2_1	278_2_1	2825_2_34	922_2_2563	409_2_1430	275_01_229
836_2_236	21_2_1	782_02_969	914_2_1	30_02_1	662_2_1473	614_2_659	402_2_592	157_2_1	279_2_1	278_2_1	2825_2_42	922_2_2535	409_2_1402	275_01_251
836_2_236	21_2_1	782_02_1097	914_2_1	30_02_1	662_2_1434	614_2_649	402_2_598	157_2_1	279_2_1	278_2_1	2825_2_34	922_2_2448	409_2_1464	275_01_214
836_2_215	21_2_1	782_02_1088	914_2_1	30_02_1	662_2_1463	614_2_647	402_2_578	157_2_1	279_2_1	278_2_1	2825_2_32	922_2_2486	409_2_1428	275_01_213
836_2_229	21_2_1	782_02_1097	914_2_1	30_02_1	662_2_1451	614_2_640	402_2_604	157_2_1	279_2_1	278_2_1	2825_2_35	922_2_2406	409_2_1490	275_01_196
836_2_210	21_2_1	782_02_1090	914_2_1	30_02_1	662_2_1460	614_2_637	402_2_600	157_2_1	279_2_1	278_2_1	2825_2_39	922_2_2401	409_2_1484	275_01_216
836_2_209	21_2_1	782_02_1112	914_2_1	30_02_1	662_2_1494	614_2_604	402_2_595	157_2_1	279_2_1	278_2_1	2825_2_41	922_2_2376	409_2_1503	275_01_212
836_2_214	21_2_1	782_02_1052	914_2_1	30_02_1	662_2_1476	614_2_628	402_2_620	157_2_1	279_2_1	278_2_1	2825_2_44	922_2_2428	409_2_1463	275_01_186
836_2_222	21_2_1	782_02_1074	914_2_1	30_02_1	662_2_1451	614_2_625	402_2_649	157_2_1	279_2_1	278_2_1	2825_2_43	922_2_2407	409_2_1477	275_01_177
836_2_218	21_2_1	782_02_1048	914_2_1	30_02_1	662_2_1522	614_2_645	402_2_630	157_2_1	279_2_1	278_2_1	2825_2_50	922_2_2378	409_2_1469	275_01_156
836_2_226	21_2_1	782_02_1013	914_2_1	30_02_1	662_2_1548	614_2_601	402_2_642	157_2_1	279_2_1	278_2_1	2825_2_51	922_2_2374	409_2_1515	275_01_138
836_2_227	21_2_1	782_02_1012	914_2_1	30_02_1	662_2_1546	614_2_668	402_2_655	157_2_1	279_2_1	278_2_1	2825_2_41	922_2_2315	409_2_1540	275_01_134
836_2_233	21_2_1	782_02_1044	914_2_1	30_02_1	662_2_1574	614_2_647	402_2_680	157_2_1	279_2_1	278_2_1	2825_2_23	922_2_2362	409_2_1504	275_01_133
836_2_251	21_2_1	782_02_1065	914_2_1	30_02_1	662_2_1555	614_2_617	402_2_665	157_2_1	279_2_1	278_2_1	2825_2_25	922_2_2383	409_2_1491	275_01_152
836_2_257	21_2_1	782_02_1024	914_2_1	30_02_1	662_2_1567	614_2_595	402_2_612	157_2_1	279_2_1	278_2_1	2825_2_27	922_2_2420	409_2_1515	275_01_171
836_2_243	21_2_1	782_02_1031	914_2_1	30_02_1	662_2_1580	614_2_598	402_2_638	157_2_1	279_2_1	278_2_1	2825_2_31	922_2_2358	409_2_1510	275_01_194
836_2_266	21_2_1	782_02_961	914_2_1	30_02_1	662_2_1584	614_2_581	402_2_628	157_2_1	279_2_1	278_2_1	2825_2_34	922_2_2331	409_2_1553	275_01_199
836_2_249	21_2_1	782_02_948	914_2_1	30_02_1	662_2_1606	614_2_576	402_2_654	157_2_1	279_2_1	278_2_1	2825_2_30	922_2_2330	409_2_1551	275_01_195
836_2_274	21_2_1	782_02_993	914_2_1	30_02_1	662_2_1573	614_2_580	402_2_607	157_2_1	279_2_1	278_2_1	2825_2_38	922_2_2368	409_2_1538	275_01_189
836_2_240	21_2_1	782_02_1018	914_2_1	30_02_1	662_2_1574	614_2_597	402_2_587	157_2_1	279_2_1	278_2_1	2825_2_43	922_2_2340	409_2_1571	275_01_200
836_2_226	21_2_1	782_02_1055	914_2_1	30_02_1	662_2_1577	614_2_595	402_2_576	157_2_1	279_2_1	278_2_1	2825_2_39	922_2_2388	409_2_1505	275_01_227
836_2_212	21_2_1	782_02_1087	914_2_1	30_02_1	662_2_1596	614_2_563	402_2_560	157_2_1	279_2_1	278_2_1	2825_2_39	922_2_2358	409_2_1508	275_01_249
836_2_217	21_2_1	782_02_1100	914_2_1	30_02_1	662_2_1593	614_2_569	402_2_548	157_2_1	279_2_1	278_2_1	2825_2_42	922_2_2340	409_2_1513	275_01_242
836_2_199	21_2_1	782_02_1100	914_2_1	30_02_1	662_2_1598	614_2_572	402_2_538	157_2_1	279_2_1	278_2_1	2825_2_36	922_2_2318	409_2_1527	275_01_252
836_2_208	21_2_1	782_02_1102	914_2_1	30_02_1	662_2_1584	614_2_572	402_2_532	157_2_1	279_2_1	278_2_1	2825_2_44	922_2_2323	409_2_1551	275_01_218
836_2_202	21_2_1	782_02_1020	914_2_1	30_02_1	662_2_1612	614_2_573	402_2_523	157_2_1	279_2_1	278_2_1	2825_2_39	922_2_2402	409_2_1577	275_01_193
836_2_225	21_2_1	782_02_986	914_2_1	30_02_1	662_2_1556	614_2_575	402_2_524	157_2_1	279_2_1	278_2_1	2825_2_41	922_2_2434	409_2_1608	275_01_185
836_2_206	21_2_1	782_02_973	914_2_1	30_02_1	662_2_1562	614_2_562	402_2_505	157_2_1	279_2_1	278_2_1	2825_2_34	922_2_2524	409_2_1579	275_01_185
836_2_220	21_2_1	782_02_1061	914_2_1	30_02_1	662_2_1540	614_2_540	402_2_483	157_2_1	279_2_1	278_2_1	2825_2_41	922_2_2519	409_2_1568	275_01_187
836_2_217	21_2_1	782_02_1136	914_2_1	30_02_1	662_2_1587	614_2_506	402_2_472	157_2_1	279_2_1	278_2_1	2825_2_32	922_2_2492	409_2_1555	275_01_195
836_2_213	21_2_1	782_02_1156	914_2_1	30_02_1	662_2_1597	614_2_500	402_2_448	157_2_1	279_2_1	278_2_1	2825_2_30	922_2_2541	409_2_1547	275_01_171
836_2_236	21_2_1	782_02_1166	914_2_1	30_02_1	662_2_1622	614_2_448	402_2_449	157_2_1	279_2_1	278_2_1	2825_2_22	922_2_2536	409_2_1557	275_01_148
836_2_236	21_2_1	782_02_1155	914_2_1	30_02_1	662_2_1590	614_2_478	402_2_451	157_2_1	279_2_1	278_2_1	2825_2_15	922_2_2536	409_2_1547	275_01_151
836_2_233	21_2_1	782_02_1141	914_2_1	30_02_1	662_2_1605	614_2_412	402_2_456	157_2_1	279_2_1	278_2_1	2825_2_7	922_2_2570	409_2_1528	275_01_172
836_2_235	21_2_1	782_02_1145	914_2_1	30_02_1	662_2_1618	614_2_416	402_2_466	157_2_1	279_2_1	278_2_1	2825_2_9	922_2_2553	409_2_1492	275_01_181
836_2_236	21_2_1	782_02_1238	914_2_1	30_02_1	662_2_1636	614_2_426	402_2_445	157_2_1	279_2_1	278_2_1	2825_2_11	922_2_2510	409_2_1457	275_01_175
836_2_235	21_2_1	782_02_1258	914_2_1	30_02_1	662_2_1653	614_2_414	402_2_420	157_2_1	279_2_1	278_2_1	2825_2_13	922_2_2533	409_2_1468	275_01_171
836_2_231	21_2_1	782_02_1364	914_2_1	30_02_1	662_2_1652	614_2_405	402_2_393	157_2_1	279_2_1	278_2_1	2825_2_12	922_2_2519	409_2_1450	275_01_154
836_2_219	21_2_1	782_02_1362	914_2_1	30_02_1	662_2_1660	614_2_425	402_2_388	157_2_1	279_2_1	278_2_1	2825_2_13	922_2_2548	409_2_1409	275_01_145
836_2_212	21_2_1	782_02_1347	914_2_1	30_02_1	662_2_1691	614_2_442	402_2_356	157_2_1	279_2_1	278_2_1	2825_2_15	922_2_2523	409_2_1403	275_01_150
836_2_231	21_2_1	782_02_1254	914_2_1	30_02_1	662_2_1685	614_2_428	402_2_413	157_2_1	279_2_1	278_2_1	2825_2_11	922_2_2507	409_2_1454	275_01_120
836_2_243	21_2_1	782_02_1192	914_2_1	30_02_1	662_2_1659	614_2_412	402_2_396	157_2_1	279_2_1	278_2_1	2825_2_15	922_2_2598	409_2_1466	275_01_108
836_2_244	21_2_1	782_02_1086	914_2_1	30_02_1	662_2_1688	614_2_429	402_2_398	157_2_1	279_2_1	278_2_1	2825_2_17	922_2_2612	409_2_1506	275_01_125
836_2_245	21_2_1	782_02_1012	914_2_1	30_02_1	662_2_1683	614_2_449	402_2_380	157_2_1	279_2_1	278_2_1	2825_2_21	922_2_2711	409_2_1491	275_01_127
836_2_243	21_2_1	782_02_996	914_2_1	30_02_1	662_2_1697	614_2_463	402_2_379	157_2_1	279_2_1	278_2_1	2825_2_20	922_2_2691	409_2_1504	275_01_133
836_2_247	21_2_1	782_02_995	914_2_1	30_02_1	662_2_1661	614_2_485	402_2_369	157_2_1	279_2_1	278_2_1	2825_2_20	922_2_2738	409_2_1469	275_01_136
836_2_248	21_2_1	782_02_970	914_2_1	30_02_1	662_2_1736	614_2_450	402_2_372	157_2_1	279_2_1	278_2_1	2825_2_18	922_2_2745	409_2_1468	275_01_140
836_2_291	21_2_1	782_02_1033	914_2_1	30_02_1	662_2_1697	614_2_478	402_2_347	157_2_1	279_2_1	278_2_1	2825_2_9	922_2_2756	409_2_1424	275_01_136
836_2_267	21_2_1	782_02_1119	914_2_1	30_02_1	662_2_1733	614_2_440	402_2_341	157_2_1	279_2_1	278_2_1	2825_2_10	922_2_2731	409_2_1396	275_01_143
836_2_271	21_2_1	782_02_1204	914_2_1	30_02_1	662_2_1683	614_2_469	402_2_349	157_2_1	279_2_1	278_2_1	2825_2_11	922_2_2696	409_2_1352	275_01_137
836_2_275	21_2_1	782_02_1153	914_2_1	30_02_1	662_2_1704	614_2_445	402_2_367	157_2_1	279_2_1	278_2_1	2825_2_12	922_2_2744	409_2_1354	275_01_113
836_2_294	21_2_1	782_02_1108	914_2_1	30_02_1	662_2_1694	614_2_482	402_2_384	157_2_1	279_2_1	278_2_1	2825_2_18	922_2_2707	409_2_1362	275_01_98
836_2_262	21_2_1	782_02_1051	914_2_1	30_02_1	662_2_1751	614_2_481	402_2_387	157_2_1	279_2_1	278_2_1	2825_2_16	922_2_2714	409_2_1357	275_01_96
836_2_261	21_2_1	782_02_978	914_2_1	30_02_1	662_2_1764	614_2_494	402_2_396	157_2_1	279_2_1	278_2_1	2825_2_14	922_2_2764	409_2_1350	275_01_93
836_2_231	21_2_1	782_02_923	914_2_1	30_02_1	662_2_1786	614_2_517	402_2_395	157_2_1	279_2_1	278_2_1	2825_2_9	922_2_2813	409_2_1359	275_01_90
836_2_221	21_2_1	782_02_928	914_2_1	30_02_1	662_2_1745	614_2_558	402_2_414	157_2_1	279_2_1	278_2_1	2825_2_5	922_2_2834	409_2_1350	275_01_86
836_2_215	21_2_1	782_02_947	914_2_1	30_02_1	662_2_1740	614_2_567	402_2_421	157_2_1	279_2_1	278_2_1	2825_2_4	922_2_2843	409_2_1309	275_01_106
836_2_210	21_2_1	782_02_955	914_2_1	30_02_1	662_2_1720	614_2_573	402_2_467	157_2_1	279_2_1	278_2_1	2825_2_6	922_2_2831	409_2_1340	275_01_85
836_2_203	21_2_1	782_02_1028	914_2_1	30_02_1	662_2_1681	614_2_620	402_2_474	157_2_1	279_2_1	278_2_1	2825_2_3	922_2_2799	409_2_1311	275_01_83
836_2_190	21_2_1	782_02_1035	30_02_1	662_2_1665	614_2_614	402_2_466	157_2_1	279_2_1	922_2_2872	409_2_1284	275_01_97
836_2_208	21_2_1	782_02_1086	30_02_1	662_2_1614	614_2_611	402_2_454	157_2_1	279_2_1	922_2_2794	409_2_1320	275_01_110
836_2_218	21_2_1	782_02_1175	30_02_1	662_2_1626	614_2_547	402_2_476	157_2_1	279_2_1	922_2_2763	409_2_1274	275_01_119
836_2_224	21_2_1	782_02_1198	30_02_1	662_2_1617	614_2_564	402_2_460	157_2_1	279_2_1	922_2_2726	409_2_1283	275_01_118
836_2_208	21_2_1	782_02_1257	30_02_1	662_2_1607	614_2_502	402_2_488	157_2_1	279_2_1	922_2_2696	409_2_1272	275_01_118
836_2_227	21_2_1	782_02_1270	30_02_1	662_2_1592	614_2_518	402_2_476	157_2_1	279_2_1	922_2_2641	409_2_1314	275_01_93
836_2_216	21_2_1	782_02_1291	30_02_1	662_2_1593	614_2_510	402_2_480	157_2_1	279_2_1	922_2_2662	409_2_1268	275_01_86
836_2_187	21_2_1	782_02_1257	30_02_1	662_2_1617	614_2_547	402_2_437	157_2_1	279_2_1	922_2_2668	409_2_1289	275_01_77
836_2_183	21_2_1	782_02_1289	30_02_1	662_2_1640	614_2_547	402_2_446	157_2_1	279_2_1	922_2_2663	409_2_1247	275_01_78
836_2_193	21_2_1	782_02_1312	30_02_1	662_2_1641	614_2_575	402_2_404	157_2_1	279_2_1	922_2_2664	409_2_1246	275_01_86
836_2_214	21_2_1	782_02_1204	30_02_1	662_2_1685	614_2_576	402_2_432	157_2_1	279_2_1	922_2_2664	409_2_1248	275_01_94
836_2_228	21_2_1	782_02_1103	30_02_1	662_2_1731	614_2_613	402_2_397	157_2_1	279_2_1	922_2_2589	409_2_1319	275_01_103
836_2_235	21_2_1	782_02_1005	30_02_1	662_2_1813	614_2_599	402_2_412	157_2_1	279_2_1	922_2_2639	409_2_1294	275_01_116
836_2_239	21_2_1	782_02_951	30_02_1	662_2_1803	614_2_593	402_2_422	157_2_1	279_2_1	922_2_2628	409_2_1381	275_01_129
836_2_227	21_2_1	782_02_999	30_02_1	662_2_1783	614_2_610	402_2_425	157_2_1	279_2_1	922_2_2649	409_2_1346	275_01_135
836_2_212	21_2_1	782_02_1039	30_02_1	662_2_1798	614_2_581	402_2_396	157_2_1	279_2_1	922_2_2691	409_2_1368	275_01_90
836_2_233	21_2_1	782_02_1103	30_02_1	662_2_1778	614_2_573	402_2_371	157_2_1	279_2_1	922_2_2604	409_2_1412	275_01_94
836_2_226	21_2_1	782_02_1186	30_02_1	662_2_1772	614_2_522	402_2_379	157_2_1	279_2_1	922_2_2588	409_2_1396	275_01_112
836_2_230	21_2_1	782_02_1263	30_02_1	662_2_1755	614_2_532	402_2_370	157_2_1	279_2_1	922_2_2576	409_2_1376	275_01_113
836_2_216	21_2_1	782_02_1268	30_02_1	662_2_1758	614_2_514	402_2_353	157_2_1	279_2_1	922_2_2607	409_2_1375	275_01_108
836_2_217	21_2_1	782_02_1270	30_02_1	662_2_1788	614_2_502	402_2_360	157_2_1	279_2_1	922_2_2608	409_2_1357	275_01_104
836_2_228	21_2_1	782_02_1251	30_02_1	662_2_1763	614_2_501	402_2_362	157_2_1	279_2_1	922_2_2575	409_2_1374	275_01_122
836_2_243	21_2_1	782_02_1178	30_02_1	662_2_1818	614_2_524	402_2_364	157_2_1	279_2_1	922_2_2537	409_2_1393	275_01_100
836_2_243	21_2_1	782_02_1158	30_02_1	662_2_1826	614_2_552	402_2_371	157_2_1	279_2_1	922_2_2566	409_2_1363	275_01_83
836_2_258	21_2_1	782_02_1111	30_02_1	662_2_1885	614_2_522	402_2_357	157_2_1	279_2_1	922_2_2580	409_2_1346	275_01_77
836_2_272	21_2_1	782_02_1161	30_02_1	662_2_1870	614_2_504	402_2_353	157_2_1	279_2_1	922_2_2571	409_2_1324	275_01_72
836_2_288	21_2_1	782_02_1127	30_02_1	662_2_1866	614_2_500	402_2_319	157_2_1	279_2_1	922_2_2632	409_2_1345	275_01_63
836_2_281	21_2_1	782_02_1116	30_02_1	662_2_1903	614_2_485	402_2_344	157_2_1	279_2_1	922_2_2676	409_2_1303	275_01_61
836_2_276	21_2_1	782_02_1126	30_02_1	662_2_1907	614_2_474	402_2_311	157_2_1	279_2_1	922_2_2721	409_2_1314	275_01_49
836_2_272	21_2_1	782_02_1124	30_02_1	662_2_1941	614_2_428	402_2_343	157_2_1	279_2_1	922_2_2649	409_2_1368	275_01_50
836_2_251	21_2_1	782_02_1003	30_02_1	662_2_1940	614_2_436	402_2_333	157_2_1	279_2_1	922_2_2711	409_2_1391	275_01_49
836_2_282	21_2_1	782_02_928	30_02_1	662_2_1963	614_2_442	402_2_319	157_2_1	279_2_1	922_2_2688	409_2_1398	275_01_85
836_2_284	21_2_1	782_02_939	30_02_1	662_2_1927	614_2_420	402_2_314	157_2_1	279_2_1	922_2_2798	409_2_1340	275_01_110
836_2_297	21_2_1	782_02_988	30_02_1	662_2_1908	614_2_449	402_2_322	157_2_1	279_2_1	922_2_2770	409_2_1298	275_01_142
836_2_304	21_2_1	782_02_996	30_02_1	662_2_1865	614_2_420	402_2_313	157_2_1	279_2_1	922_2_2882	409_2_1252	275_01_173
836_2_302	21_2_1	782_02_1033	30_02_1	662_2_1822	614_2_438	402_2_326	157_2_1	279_2_1	922_2_2828	409_2_1249	275_01_187
836_2_316	21_2_1	782_02_1059	30_02_1	662_2_1759	614_2_406	402_2_290	157_2_1	279_2_1	922_2_2900	409_2_1239	275_01_194
836_2_270	21_2_1	782_02_1084	30_02_1	662_2_1753	614_2_380	402_2_308	157_2_1	279_2_1	922_2_2943	409_2_1255	275_01_173
836_2_266	21_2_1	782_02_1079	30_02_1	662_2_1763	614_2_383	402_2_325	157_2_1	279_2_1	922_2_2957	409_2_1212	275_01_156
836_2_265	21_2_1	782_02_1135	30_02_1	662_2_1752	614_2_401	402_2_306	157_2_1	279_2_1	922_2_2919	409_2_1259	275_01_111
836_2_259	21_2_1	782_02_1222	30_02_1	662_2_1740	614_2_377	402_2_312	157_2_1	279_2_1	922_2_2863	409_2_1272	275_01_91
836_2_232	21_2_1	782_02_1264	30_02_1	662_2_1730	614_2_371	402_2_296	157_2_1	279_2_1	922_2_2855	409_2_1303	275_01_86
836_2_233	21_2_1	782_02_1295	30_02_1	662_2_1714	614_2_376	402_2_303	157_2_1	279_2_1	922_2_2864	409_2_1261	275_01_93
836_2_232	21_2_1	782_02_1340	30_02_1	662_2_1719	614_2_387	402_2_270	157_2_1	279_2_1	922_2_2825	409_2_1268	275_01_87
836_2_251	21_2_1	782_02_1308	30_02_1	662_2_1764	614_2_388	402_2_281	157_2_1	279_2_1	922_2_2864	409_2_1177	275_01_83
836_2_253	21_2_1	782_02_1255	30_02_1	662_2_1752	614_2_383	402_2_270	157_2_1	279_2_1	922_2_2843	409_2_1237	275_01_108
836_2_231	21_2_1	782_02_1267	30_02_1	662_2_1772	614_2_355	402_2_280	157_2_1	279_2_1	922_2_2834	409_2_1231	275_01_113
836_2_216	21_2_1	782_02_1308	30_02_1	662_2_1704	614_2_359	402_2_279	157_2_1	279_2_1	922_2_2898	409_2_1267	275_01_100
836_2_218	21_2_1	782_02_1331	30_02_1	662_2_1692	614_2_371	402_2_284	157_2_1	279_2_1	922_2_2849	409_2_1289	275_01_87
836_2_220	21_2_1	782_02_1300	30_02_1	662_2_1677	614_2_360	402_2_278	157_2_1	279_2_1	922_2_2920	409_2_1291	275_01_61
836_2_232	21_2_1	782_02_1328	30_02_1	662_2_1655	614_2_328	402_2_308	157_2_1	279_2_1	922_2_2914	409_2_1282	275_01_48
836_2_229	21_2_1	782_02_1333	30_02_1	662_2_1613	614_2_370	402_2_316	157_2_1	279_2_1	922_2_2906	409_2_1295	275_01_42
836_2_231	21_2_1	782_02_1323	30_02_1	662_2_1612	614_2_361	402_2_341	157_2_1	279_2_1	922_2_2872	409_2_1346	275_01_34
836_2_212	21_2_1	782_02_1218	30_02_1	662_2_1635	614_2_401	402_2_308	157_2_1	279_2_1	922_2_2927	409_2_1360	275_01_38
836_2_223	21_2_1	782_02_1190	30_02_1	662_2_1671	614_2_418	402_2_316	157_2_1	279_2_1	922_2_2874	409_2_1374	275_01_34
836_2_215	21_2_1	782_02_1142	30_02_1	662_2_1699	614_2_430	402_2_304	157_2_1	279_2_1	922_2_2970	409_2_1317	275_01_46
836_2_224	21_2_1	782_02_1101	30_02_1	662_2_1738	614_2_439	402_2_311	157_2_1	279_2_1	922_2_2928	409_2_1333	275_01_66
836_2_214	21_2_1	782_02_1087	30_02_1	662_2_1741	614_2_474	402_2_304	157_2_1	279_2_1	922_2_3015	409_2_1255	275_01_78
836_2_217	21_2_1	782_02_1133	30_02_1	662_2_1746	614_2_443	402_2_269	157_2_1	279_2_1	922_2_3012	409_2_1250	275_01_91
836_2_206	21_2_1	782_02_1097	30_02_1	662_2_1771	614_2_453	402_2_265	157_2_1	279_2_1	922_2_3040	409_2_1222	275_01_99
836_2_207	21_2_1	782_02_1063	30_02_1	662_2_1810	614_2_469	402_2_268	157_2_1	279_2_1	922_2_2997	409_2_1231	275_01_102
836_2_206	21_2_1	782_02_1094	30_02_1	662_2_1836	614_2_500	402_2_258	157_2_1	279_2_1	922_2_2972	409_2_1195	275_01_104
836_2_202	21_2_1	782_02_1033	30_02_1	662_2_1822	614_2_491	402_2_292	157_2_1	279_2_1	922_2_3049	409_2_1148	275_01_97
836_2_202	21_2_1	782_02_1111	30_02_1	662_2_1852	614_2_502	402_2_267	157_2_1	279_2_1	922_2_3045	409_2_1105	275_01_68
836_2_188	21_2_1	782_02_1174	30_02_1	662_2_1838	614_2_509	402_2_268	157_2_1	279_2_1	922_2_3016	409_2_1105	275_01_43
836_2_178	21_2_1	782_02_1233	30_02_1	662_2_1868	614_2_508	402_2_257	157_2_1	279_2_1	922_2_2943	409_2_1126	275_01_43
836_2_167	21_2_1	782_02_1214	30_02_1	662_2_1864	614_2_525	402_2_275	157_2_1	279_2_1	922_2_2944	409_2_1131	275_01_40
836_2_163	21_2_1	782_02_1199	30_02_1	662_2_1874	614_2_512	402_2_245	157_2_1	279_2_1	922_2_2890	409_2_1236	275_01_40
836_2_168	21_2_1	782_02_1153	30_02_1	662_2_1871	614_2_503	402_2_247	157_2_1	279_2_1	922_2_2949	409_2_1218	275_01_40
836_2_156	21_2_1	782_02_1173	30_02_1	662_2_1881	614_2_508	402_2_227	157_2_1	279_2_1	922_2_2920	409_2_1252	275_01_39
836_2_161	21_2_1	782_02_1173	30_02_1	662_2_1878	614_2_535	402_2_229	157_2_1	279_2_1	922_2_2982	409_2_1145	275_01_47
836_2_158	21_2_1	782_02_1245	30_02_1	662_2_1859	614_2_481	402_2_218	157_2_1	279_2_1	922_2_2992	409_2_1165	275_01_48
836_2_139	21_2_1	782_02_1280	30_02_1	662_2_1837	614_2_500	402_2_228	157_2_1	279_2_1	922_2_3008	409_2_1080	275_01_62
836_2_146	21_2_1	782_02_1320	30_02_1	662_2_1786	614_2_509	402_2_208	157_2_1	279_2_1	922_2_2979	409_2_1134	275_01_57
836_2_154	21_2_1	782_02_1340	30_02_1	662_2_1799	614_2_495	402_2_230	157_2_1	279_2_1	922_2_2961	409_2_1113	275_01_46
836_2_153	21_2_1	782_02_1328	30_02_1	662_2_1782	614_2_456	402_2_205	157_2_1	279_2_1	922_2_2974	409_2_1186	275_01_52
836_2_126	21_2_1	782_02_1317	30_02_1	662_2_1796	614_2_415	402_2_226	157_2_1	279_2_1	922_2_3074	409_2_1167	275_01_48
836_2_124	21_2_1	782_02_1200	30_02_1	662_2_1838	614_2_442	402_2_219	157_2_1	279_2_1	922_2_3080	409_2_1210	275_01_44
836_2_120	21_2_1	782_02_1117	30_02_1	662_2_1826	614_2_432	402_2_246	157_2_1	279_2_1	922_2_3154	409_2_1197	275_01_39
836_2_108	21_2_1	782_02_1022	30_02_1	662_2_1889	614_2_442	402_2_234	157_2_1	279_2_1	922_2_3152	409_2_1206	275_01_44
836_2_91	21_2_1	782_02_1042	30_02_1	662_2_1886	614_2_482	402_2_252	157_2_1	279_2_1	922_2_3133	409_2_1190	275_01_48
836_2_82	21_2_1	782_02_1060	30_02_1	662_2_1896	614_2_524	402_2_227	157_2_1	279_2_1	922_2_3133	409_2_1168	275_01_42
836_2_56	21_2_1	782_02_1090	30_02_1	662_2_1877	614_2_531	402_2_264	157_2_1	279_2_1	922_2_3102	409_2_1214	275_01_23
836_2_68	21_2_1	782_02_1107	30_02_1	662_2_1877	614_2_509	402_2_277	157_2_1	279_2_1	922_2_3084	409_2_1229	275_01_19
836_2_65	21_2_1	782_02_1199	30_02_1	662_2_1850	614_2_506	402_2_272	157_2_1	279_2_1	922_2_3025	409_2_1239	275_01_17
836_2_78	21_2_1	782_02_1174	30_02_1	662_2_1862	614_2_498	402_2_279	157_2_1	279_2_1	922_2_3022	409_2_1255	275_01_11
836_2_75	21_2_1	782_02_1146	30_02_1	662_2_1819	614_2_498	402_2_260	157_2_1	279_2_1	922_2_3071	409_2_1283	275_01_18
836_2_92	21_2_1	782_02_1087	30_02_1	662_2_1788	614_2_473	402_2_298	157_2_1	279_2_1	922_2_3085	409_2_1321	275_01_19
836_2_74	21_2_1	782_02_1095	30_02_1	662_2_1814	614_2_475	402_2_291	157_2_1	279_2_1	922_2_3093	409_2_1288	275_01_33
836_2_68	21_2_1	782_02_1136	30_02_1	662_2_1747	614_2_473	402_2_315	157_2_1	279_2_1	922_2_3152	409_2_1241	275_01_30
836_2_72	21_2_1	782_02_1211	30_02_1	662_2_1774	614_2_479	402_2_301	157_2_1	279_2_1	922_2_3085	409_2_1192	275_01_45
836_2_54	21_2_1	782_02_1203	30_02_1	662_2_1822	614_2_443	402_2_337	157_2_1	279_2_1	922_2_3045	409_2_1182	275_01_79
836_2_48	21_2_1	782_02_1165	30_02_1	662_2_1861	614_2_447	402_2_318	157_2_1	279_2_1	922_2_3098	409_2_1106	275_01_95
836_2_51	21_2_1	782_02_1159	30_02_1	662_2_1917	614_2_468	402_2_331	157_2_1	279_2_1	922_2_3041	409_2_1086	275_01_106
836_2_46	21_2_1	782_02_1157	30_02_1	662_2_1912	614_2_458	402_2_343	157_2_1	279_2_1	922_2_3061	409_2_1066	275_01_101
836_2_40	21_2_1	782_02_1176	30_02_1	662_2_1868	614_2_480	402_2_361	157_2_1	279_2_1	922_2_3019	409_2_1108	275_01_82
836_2_46	21_2_1	782_02_1216	30_02_1	662_2_1838	614_2_423	402_2_377	157_2_1	279_2_1	922_2_3056	409_2_1117	275_01_59
836_2_42	21_2_1	782_02_1195	30_02_1	662_2_1874	614_2_452	402_2_393	157_2_1	279_2_1	922_2_3045	409_2_1090	275_01_63
836_2_50	21_2_1	782_02_1169	30_02_1	662_2_1859	614_2_455	402_2_380	157_2_1	279_2_1	922_2_3065	409_2_1098	275_01_56
836_2_47	21_2_1	782_02_1206	30_02_1	662_2_1780	614_2_457	402_2_391	157_2_1	279_2_1	922_2_3084	409_2_1119	275_01_61
836_2_55	21_2_1	782_02_1254	30_02_1	662_2_1730	614_2_438	402_2_366	157_2_1	279_2_1	922_2_3090	409_2_1143	275_01_54
836_2_40	21_2_1	782_02_1187	30_02_1	662_2_1763	614_2_447	402_2_352	157_2_1	279_2_1	922_2_3137	409_2_1148	275_01_40
836_2_37	21_2_1	782_02_1196	30_02_1	662_2_1809	614_2_454	402_2_349	157_2_1	279_2_1	922_2_3111	409_2_1155	275_01_46
836_2_34	21_2_1	782_02_1210	30_02_1	662_2_1785	614_2_451	402_2_327	157_2_1	279_2_1	922_2_3110	409_2_1206	275_01_39
836_2_22	21_2_1	782_02_1229	30_02_1	662_2_1854	614_2_440	402_2_325	157_2_1	279_2_1	922_2_3055	409_2_1190	275_01_45
836_2_22	21_2_1	782_02_1260	30_02_1	662_2_1828	614_2_450	402_2_323	157_2_1	279_2_1	922_2_3056	409_2_1169	275_01_38
836_2_27	21_2_1	782_02_1218	30_02_1	662_2_1842	614_2_463	402_2_295	157_2_1	279_2_1	922_2_3055	409_2_1212	275_01_35
836_2_38	21_2_1	782_02_1207	30_02_1	662_2_1904	614_2_475	402_2_286	157_2_1	279_2_1	922_2_3038	409_2_1185	275_01_30
836_2_38	21_2_1	782_02_1200	30_02_1	662_2_1904	614_2_499	402_2_268	157_2_1	279_2_1	922_2_2928	409_2_1258	275_01_34
836_2_42	21_2_1	782_02_1168	30_02_1	662_2_1892	614_2_500	402_2_296	157_2_1	279_2_1	922_2_2966	409_2_1236	275_01_33
836_2_35	21_2_1	782_02_1096	30_02_1	662_2_1868	614_2_481	402_2_296	157_2_1	279_2_1	922_2_3011	409_2_1289	275_01_35
836_2_41	21_2_1	782_02_1023	30_02_1	662_2_1842	614_2_501	402_2_294	157_2_1	279_2_1	922_2_3138	409_2_1262	275_01_34
836_2_30	21_2_1	782_02_956	30_02_1	662_2_1876	614_2_491	402_2_279	157_2_1	279_2_1	922_2_3171	409_2_1289	275_01_35
836_2_31	21_2_1	782_02_902	30_02_1	662_2_1881	614_2_505	402_2_283	157_2_1	279_2_1	922_2_3221	409_2_1301	275_01_26
836_2_34	21_2_1	782_02_999	30_02_1	662_2_1847	614_2_508	402_2_281	157_2_1	279_2_1	922_2_3173	409_2_1311	275_01_24
836_2_37	21_2_1	782_02_1042	30_02_1	662_2_1801	614_2_538	402_2_267	157_2_1	279_2_1	922_2_3182	409_2_1337	275_01_29
836_2_38	21_2_1	782_02_1128	30_02_1	662_2_1707	614_2_515	402_2_254	157_2_1	279_2_1	922_2_3232	409_2_1309	275_01_39
836_2_37	21_2_1	782_02_1152	30_02_1	662_2_1730	614_2_520	402_2_236	157_2_1	279_2_1	922_2_3181	409_2_1314	275_01_45
836_2_38	21_2_1	782_02_1120	30_02_1	662_2_1692	614_2_504	402_2_281	157_2_1	279_2_1	922_2_3240	409_2_1282	275_01_49
836_2_34	21_2_1	782_02_1141	30_02_1	662_2_1697	614_2_482	402_2_259	157_2_1	279_2_1	922_2_3248	409_2_1264	275_01_61
836_2_40	21_2_1	782_02_1150	30_02_1	662_2_1708	614_2_436	402_2_275	157_2_1	279_2_1	922_2_3219	409_2_1259	275_01_72
836_2_30	21_2_1	782_02_1168	30_02_1	662_2_1693	614_2_474	402_2_286	157_2_1	279_2_1	922_2_3184	409_2_1166	275_01_110
836_2_29	21_2_1	782_02_1220	30_02_1	662_2_1702	614_2_452	402_2_307	157_2_1	279_2_1	922_2_3049	409_2_1228	275_01_121
836_2_19	21_2_1	782_02_1244	30_02_1	662_2_1699	614_2_473	402_2_308	157_2_1	279_2_1	922_2_3098	409_2_1157	275_01_125
836_2_25	21_2_1	782_02_1287	30_02_1	662_2_1708	614_2_443	402_2_313	157_2_1	279_2_1	922_2_3056	409_2_1153	275_01_135
836_2_30	21_2_1	782_02_1227	30_02_1	662_2_1775	614_2_461	402_2_335	157_2_1	279_2_1	922_2_3034	409_2_1154	275_01_112
836_2_35	21_2_1	782_02_1172	30_02_1	662_2_1783	614_2_449	402_2_323	157_2_1	279_2_1	922_2_2999	409_2_1244	275_01_113
836_2_33	21_2_1	782_02_1088	30_02_1	662_2_1810	614_2_453	402_2_349	157_2_1	279_2_1	922_2_3047	409_2_1236	275_01_107
836_2_37	21_2_1	782_02_1086	30_02_1	662_2_1808	614_2_466	402_2_327	157_2_1	279_2_1	922_2_2998	409_2_1298	275_01_124
836_2_35	21_2_1	782_02_982	30_02_1	662_2_1810	614_2_508	402_2_323	157_2_1	279_2_1	922_2_3072	409_2_1273	275_01_148
836_2_40	21_2_1	782_02_957	30_02_1	662_2_1829	614_2_491	402_2_306	157_2_1	279_2_1	922_2_3107	409_2_1251	275_01_173
836_2_44	21_2_1	782_02_1014	30_02_1	662_2_1835	614_2_488	402_2_323	157_2_1	279_2_1	922_2_3020	409_2_1286	275_01_157
836_2_34	21_2_1	782_02_1056	30_02_1	662_2_1883	614_2_489	402_2_304	157_2_1	279_2_1	922_2_2989	409_2_1264	275_01_130
836_2_34	21_2_1	782_02_1122	30_02_1	662_2_1804	614_2_514	402_2_330	157_2_1	279_2_1	922_2_2950	409_2_1283	275_01_131
836_2_38	21_2_1	782_02_1136	30_02_1	662_2_1792	614_2_509	402_2_338	157_2_1	279_2_1	922_2_2993	409_2_1238	275_01_120
836_2_40	21_2_1	782_02_1105	30_02_1	662_2_1768	614_2_544	402_2_335	157_2_1	279_2_1	922_2_3012	409_2_1238	275_01_111
836_2_34	21_2_1	782_02_1063	30_02_1	662_2_1793	614_2_544	402_2_322	157_2_1	279_2_1	922_2_3069	409_2_1213	275_01_92
836_2_29	21_2_1	782_02_1055	30_02_1	662_2_1745	614_2_556	402_2_338	157_2_1	279_2_1	922_2_3175	409_2_1177	275_01_79
836_2_31	21_2_1	782_02_1062	30_02_1	662_2_1755	614_2_516	402_2_337	157_2_1	279_2_1	922_2_3194	409_2_1190	275_01_62
836_2_28	21_2_1	782_02_1005	30_02_1	662_2_1782	614_2_525	402_2_341	157_2_1	279_2_1	922_2_3226	409_2_1177	275_01_57
836_2_29	21_2_1	782_02_1049	30_02_1	662_2_1804	614_2_555	402_2_347	157_2_1	279_2_1	922_2_3159	409_2_1149	275_01_53
836_2_26	21_2_1	782_02_1025	30_02_1	662_2_1872	614_2_563	402_2_341	157_2_1	279_2_1	922_2_3150	409_2_1127	275_01_63
836_2_33	21_2_1	782_02_1082	30_02_1	662_2_1832	614_2_599	402_2_350	157_2_1	279_2_1	922_2_3097	409_2_1088	275_01_98
836_2_32	21_2_1	782_02_1109	30_02_1	662_2_1844	614_2_563	402_2_362	157_2_1	279_2_1	922_2_3100	409_2_1051	275_01_130
836_2_24	21_2_1	782_02_1125	30_02_1	662_2_1833	614_2_576	402_2_346	157_2_1	279_2_1	922_2_3093	409_2_1033	275_01_159
836_2_31	21_2_1	782_02_1083	30_02_1	662_2_1846	614_2_595	402_2_337	157_2_1	279_2_1	922_2_3086	409_2_1014	275_01_174
836_2_23	21_2_1	782_02_1118	30_02_1	662_2_1793	614_2_565	402_2_343	157_2_1	279_2_1	922_2_3115	409_2_1048	275_01_148
836_2_21	21_2_1	782_02_1102	30_02_1	662_2_1778	614_2_543	402_2_381	157_2_1	279_2_1	922_2_3116	409_2_1047	275_01_135
836_2_24	21_2_1	782_02_1114	30_02_1	662_2_1701	614_2_537	402_2_381	157_2_1	279_2_1	922_2_3145	409_2_1089	275_01_127
836_2_23	21_2_1	782_02_1136	30_02_1	662_2_1702	614_2_553	402_2_389	157_2_1	279_2_1	922_2_3161	409_2_1055	275_01_116
836_2_23	21_2_1	782_02_1181	30_02_1	662_2_1692	614_2_529	402_2_361	157_2_1	279_2_1	922_2_3220	409_2_1065	275_01_82
836_2_23	21_2_1	782_02_1269	30_02_1	662_2_1619	614_2_493	402_2_405	157_2_1	279_2_1	922_2_3228	409_2_1048	275_01_68
836_2_29	21_2_1	782_02_1258	30_02_1	662_2_1638	614_2_518	402_2_377	157_2_1	279_2_1	922_2_3235	409_2_1040	275_01_61
836_2_19	21_2_1	782_02_1237	30_02_1	662_2_1627	614_2_482	402_2_379	157_2_1	279_2_1	922_2_3264	409_2_1038	275_01_63
836_2_30	21_2_1	782_02_1152	30_02_1	662_2_1591	614_2_485	402_2_389	157_2_1	279_2_1	922_2_3314	409_2_1087	275_01_73
836_2_25	21_2_1	782_02_1110	30_02_1	662_2_1639	614_2_499	402_2_379	157_2_1	279_2_1	922_2_3303	409_2_1084	275_01_86
836_2_23	21_2_1	782_02_1044	30_02_1	662_2_1641	614_2_498	402_2_380	157_2_1	279_2_1	922_2_3368	409_2_1101	275_01_92
836_2_21	21_2_1	782_02_974	30_02_1	662_2_1692	614_2_514	402_2_349	157_2_1	279_2_1	922_2_3391	409_2_1098	275_01_91
836_2_23	21_2_1	782_02_957	30_02_1	662_2_1706	614_2_529	402_2_338	157_2_1	279_2_1	922_2_3408	409_2_1092	275_01_84
836_2_25	21_2_1	782_02_953	30_02_1	662_2_1693	614_2_487	402_2_337	157_2_1	279_2_1	922_2_3493	409_2_1096	275_01_66
836_2_18	21_2_1	782_02_961	30_02_1	662_2_1690	614_2_475	402_2_351	157_2_1	279_2_1	922_2_3527	409_2_1076	275_01_72
836_2_13	21_2_1	782_02_1053	30_02_1	662_2_1689	614_2_447	402_2_324	157_2_1	279_2_1	922_2_3505	409_2_1070	275_01_82
836_2_10	21_2_1	782_02_1071	30_02_1	662_2_1690	614_2_436	402_2_385	157_2_1	279_2_1	922_2_3472	409_2_1050	275_01_73
836_2_5	21_2_1	782_02_989	30_02_1	662_2_1716	614_2_424	402_2_374	157_2_1	279_2_1	922_2_3490	409_2_1097	275_01_80
836_2_7	21_2_1	782_02_957	30_02_1	662_2_1698	614_2_422	402_2_381	157_2_1	279_2_1	922_2_3507	409_2_1101	275_01_100
836_2_8	21_2_1	782_02_857	30_02_1	662_2_1730	614_2_457	402_2_368	157_2_1	279_2_1	922_2_3521	409_2_1088	275_01_113
836_2_10	21_2_1	782_02_875	30_02_1	662_2_1759	614_2_427	402_2_382	157_2_1	279_2_1	922_2_3496	409_2_1096	275_01_119
836_2_14	21_2_1	782_02_981	30_02_1	662_2_1770	614_2_456	402_2_388	157_2_1	279_2_1	922_2_3406	409_2_1077	275_01_98
836_2_11	21_2_1	782_02_1053	30_02_1	662_2_1750	614_2_427	402_2_382	157_2_1	279_2_1	922_2_3432	409_2_1060	275_01_88
836_2_10	21_2_1	782_02_1059	30_02_1	662_2_1762	614_2_401	402_2_400	157_2_1	279_2_1	922_2_3426	409_2_1017	275_01_130
836_2_8	21_2_1	782_02_1008	30_02_1	662_2_1852	614_2_391	402_2_407	157_2_1	279_2_1	922_2_3353	409_2_1033	275_01_151
836_2_6	21_2_1	782_02_986	30_02_1	662_2_1834	614_2_384	402_2_388	157_2_1	279_2_1	922_2_3376	409_2_1037	275_01_185
836_2_4	21_2_1	782_02_991	30_02_1	662_2_1818	614_2_376	402_2_399	157_2_1	279_2_1	922_2_3381	409_2_991	275_01_231
836_2_2	21_2_1	782_02_1060	30_02_1	662_2_1729	614_2_369	402_2_391	157_2_1	279_2_1	922_2_3403	409_2_952	275_01_279
836_2_2	21_2_1	782_02_1100	30_02_1	662_2_1679	614_2_380	402_2_403	157_2_1	279_2_1	922_2_3366	409_2_954	275_01_258
836_2_2	21_2_1	782_02_1127	30_02_1	662_2_1605	614_2_401	402_2_398	157_2_1	279_2_1	922_2_3390	409_2_974	275_01_227
836_2_2	21_2_1	782_02_1172	30_02_1	662_2_1585	614_2_393	402_2_378	157_2_1	279_2_1	922_2_3399	409_2_972	275_01_191
836_2_1	21_2_1	782_02_1194	30_02_1	662_2_1500	614_2_416	402_2_383	157_2_1	279_2_1	922_2_3436	409_2_1005	275_01_152
782_02_1197	30_02_1	662_2_1513	614_2_419	402_2_408	279_2_1	922_2_3359	409_2_1038	275_01_139
782_02_1208	30_02_1	662_2_1482	614_2_441	402_2_353	279_2_1	922_2_3441	409_2_1035	275_01_121
782_02_1168	30_02_1	662_2_1518	614_2_438	402_2_382	279_2_1	922_2_3504	409_2_1002	275_01_100
782_02_1167	30_02_1	662_2_1501	614_2_460	402_2_358	279_2_1	922_2_3510	409_2_1041	275_01_97
782_02_1103	30_02_1	662_2_1555	614_2_472	402_2_389	279_2_1	922_2_3428	409_2_1045	275_01_96
782_02_1115	30_02_1	662_2_1537	614_2_429	402_2_377	279_2_1	922_2_3449	409_2_1077	275_01_85
782_02_1215	30_02_1	662_2_1527	614_2_417	402_2_365	279_2_1	922_2_3399	409_2_1049	275_01_90
782_02_1207	30_02_1	662_2_1579	614_2_418	402_2_386	279_2_1	922_2_3364	409_2_1054	275_01_93
782_02_1225	30_02_1	662_2_1579	614_2_436	402_2_382	279_2_1	922_2_3343	409_2_1052	275_01_83
782_02_1160	30_02_1	662_2_1592	614_2_460	402_2_402	279_2_1	922_2_3341	409_2_1055	275_01_121
782_02_1047	30_02_1	662_2_1593	614_2_444	402_2_402	279_2_1	922_2_3440	409_2_1045	275_01_141
782_02_1022	30_02_1	662_2_1641	614_2_474	402_2_400	279_2_1	922_2_3374	409_2_1061	275_01_138
782_02_1025	30_02_1	662_2_1631	614_2_472	402_2_406	279_2_1	922_2_3470	409_2_1010	275_01_121
782_02_999	30_02_1	662_2_1680	614_2_515	402_2_383	279_2_1	922_2_3441	409_2_1004	275_01_104
782_02_950	30_02_1	662_2_1619	614_2_505	402_2_366	279_2_1	922_2_3546	409_2_1002	275_01_125
782_02_943	30_02_1	662_2_1633	614_2_525	402_2_371	279_2_1	922_2_3485	409_2_1024	275_01_155
782_02_1023	30_02_1	662_2_1605	614_2_507	402_2_371	279_2_1	922_2_3454	409_2_1023	275_01_170
782_02_1073	30_02_1	662_2_1624	614_2_518	402_2_372	279_2_1	922_2_3407	409_2_1018	275_01_165
782_02_1101	30_02_1	662_2_1628	614_2_469	402_2_416	279_2_1	922_2_3373	409_2_1017	275_01_176
782_02_1132	30_02_1	662_2_1667	614_2_466	402_2_397	279_2_1	922_2_3352	409_2_1014	275_01_148
782_02_1101	30_02_1	662_2_1673	614_2_423	402_2_372	279_2_1	922_2_3390	409_2_1060	275_01_142
782_02_1071	30_02_1	662_2_1767	614_2_465	402_2_325	279_2_1	922_2_3327	409_2_1041	275_01_138
782_02_1119	30_02_1	662_2_1761	614_2_445	402_2_332	279_2_1	922_2_3308	409_2_1030	275_01_137
782_02_1122	30_02_1	662_2_1760	614_2_464	402_2_328	279_2_1	922_2_3305	409_2_1043	275_01_104
782_02_1043	30_02_1	662_2_1777	614_2_435	402_2_328	279_2_1	922_2_3368	409_2_1067	275_01_90
782_02_971	30_02_1	662_2_1755	614_2_457	402_2_348	279_2_1	922_2_3394	409_2_1093	275_01_81
782_02_1012	30_02_1	662_2_1748	614_2_469	402_2_352	279_2_1	922_2_3416	409_2_1062	275_01_72
782_02_983	30_02_1	662_2_1724	614_2_479	402_2_390	279_2_1	922_2_3445	409_2_1040	275_01_89
782_02_989	30_02_1	662_2_1775	614_2_504	402_2_370	279_2_1	922_2_3380	409_2_1019	275_01_123
782_02_978	30_02_1	662_2_1804	614_2_512	402_2_372	279_2_1	922_2_3359	409_2_1001	275_01_144
782_02_1027	30_02_1	662_2_1798	614_2_523	402_2_359	279_2_1	922_2_3377	409_2_948	275_01_141
782_02_1013	30_02_1	662_2_1799	614_2_506	402_2_361	279_2_1	922_2_3471	409_2_930	275_01_113
782_02_1040	30_02_1	662_2_1796	614_2_524	402_2_349	279_2_1	922_2_3455	409_2_921	275_01_115
782_02_1027	30_02_1	662_2_1820	614_2_545	402_2_379	279_2_1	922_2_3368	409_2_921	275_01_122
782_02_1100	30_02_1	662_2_1810	614_2_523	402_2_346	279_2_1	922_2_3377	409_2_899	275_01_101
782_02_1115	30_02_1	662_2_1892	614_2_515	402_2_373	279_2_1	922_2_3278	409_2_909	275_01_75
782_02_1126	30_02_1	662_2_1866	614_2_519	402_2_348	279_2_1	922_2_3319	409_2_922	275_01_71
782_02_1138	30_02_1	662_2_1804	614_2_556	402_2_402	279_2_1	922_2_3262	409_2_944	275_01_58
782_02_1119	30_02_1	662_2_1827	614_2_575	402_2_397	279_2_1	922_2_3275	409_2_915	275_01_55
782_02_1194	30_02_1	662_2_1757	614_2_593	402_2_400	279_2_1	922_2_3283	409_2_886	275_01_62
782_02_1177	30_02_1	662_2_1794	614_2_618	402_2_376	279_2_1	922_2_3236	409_2_936	275_01_72
782_02_1245	30_02_1	662_2_1747	614_2_592	402_2_381	279_2_1	922_2_3258	409_2_896	275_01_72
782_02_1228	30_02_1	662_2_1766	614_2_611	402_2_386	279_2_1	922_2_3214	409_2_921	275_01_56
782_02_1168	30_02_1	662_2_1720	614_2_637	402_2_372	279_2_1	922_2_3287	409_2_915	275_01_61
782_02_1116	30_02_1	662_2_1766	614_2_666	402_2_384	279_2_1	922_2_3158	409_2_965	275_01_71
782_02_1082	30_02_1	662_2_1748	614_2_650	402_2_389	279_2_1	922_2_3234	409_2_957	275_01_69
782_02_1124	30_02_1	662_2_1763	614_2_652	402_2_381	279_2_1	922_2_3131	409_2_995	275_01_81
782_02_1182	30_02_1	662_2_1708	614_2_638	402_2_370	279_2_1	922_2_3175	409_2_978	275_01_94
782_02_1216	30_02_1	662_2_1743	614_2_655	402_2_350	279_2_1	922_2_3112	409_2_970	275_01_101
782_02_1236	30_02_1	662_2_1725	614_2_639	402_2_353	279_2_1	922_2_3127	409_2_952	275_01_113
782_02_1246	30_02_1	662_2_1783	614_2_608	402_2_373	279_2_1	922_2_3082	409_2_984	275_01_95
782_02_1253	30_02_1	662_2_1736	614_2_589	402_2_368	279_2_1	922_2_3130	409_2_1000	275_01_89
782_02_1197	30_02_1	662_2_1787	614_2_548	402_2_380	279_2_1	922_2_3125	409_2_1007	275_01_88
782_02_1246	30_02_1	662_2_1705	614_2_511	402_2_370	279_2_1	922_2_3216	409_2_1012	275_01_81
782_02_1273	30_02_1	662_2_1655	614_2_479	402_2_415	279_2_1	922_2_3171	409_2_1045	275_01_80
782_02_1277	30_02_1	662_2_1630	614_2_471	402_2_426	279_2_1	922_2_3232	409_2_1011	275_01_74
782_02_1232	30_02_1	662_2_1661	614_2_474	402_2_462	279_2_1	922_2_3169	409_2_1060	275_01_66
782_02_1250	30_02_1	662_2_1637	614_2_489	402_2_436	279_2_1	922_2_3239	409_2_1007	275_01_56
782_02_1183	30_02_1	662_2_1673	614_2_518	402_2_456	279_2_1	922_2_3188	409_2_1036	275_01_69
782_02_1206	30_02_1	662_2_1662	614_2_513	402_2_427	279_2_1	922_2_3160	409_2_1044	275_01_110
782_02_1227	30_02_1	662_2_1630	614_2_509	402_2_462	279_2_1	922_2_3109	409_2_1072	275_01_126
782_02_1261	30_02_1	662_2_1602	614_2_531	402_2_426	279_2_1	922_2_3194	409_2_1017	275_01_134
782_02_1227	30_02_1	662_2_1576	614_2_507	402_2_462	279_2_1	922_2_3230	409_2_1017	275_01_161
782_02_1243	30_02_1	662_2_1534	614_2_510	402_2_457	279_2_1	922_2_3234	409_2_1041	275_01_166
782_02_1190	30_02_1	662_2_1545	614_2_512	402_2_490	279_2_1	922_2_3245	409_2_1027	275_01_166
782_02_1130	30_02_1	662_2_1520	614_2_494	402_2_460	279_2_1	922_2_3289	409_2_1080	275_01_170
782_02_1092	30_02_1	662_2_1520	614_2_497	402_2_498	279_2_1	922_2_3328	409_2_1034	275_01_148
782_02_1088	30_02_1	662_2_1492	614_2_506	402_2_465	279_2_1	922_2_3350	409_2_1059	275_01_161
782_02_1065	30_02_1	662_2_1467	614_2_515	402_2_484	279_2_1	922_2_3394	409_2_1028	275_01_139
782_02_1073	30_02_1	662_2_1464	614_2_488	402_2_492	279_2_1	922_2_3456	409_2_1031	275_01_115
782_02_1150	30_02_1	662_2_1412	614_2_493	402_2_510	279_2_1	922_2_3468	409_2_996	275_01_103
782_02_1229	30_02_1	662_2_1408	614_2_461	402_2_519	279_2_1	922_2_3469	409_2_982	275_01_78
782_02_1252	30_02_1	662_2_1404	614_2_496	402_2_508	279_2_1	922_2_3463	409_2_975	275_01_71
782_02_1327	30_02_1	662_2_1402	614_2_481	402_2_466	279_2_1	922_2_3471	409_2_935	275_01_67
782_02_1257	30_02_1	662_2_1388	614_2_513	402_2_461	279_2_1	922_2_3508	409_2_953	275_01_79
782_02_1219	30_02_1	662_2_1396	614_2_494	402_2_488	279_2_1	922_2_3492	409_2_986	275_01_76
782_02_1125	30_02_1	662_2_1399	614_2_501	402_2_491	279_2_1	922_2_3556	409_2_933	275_01_89
782_02_1136	30_02_1	662_2_1405	614_2_489	402_2_481	279_2_1	922_2_3507	409_2_955	275_01_103
782_02_1185	30_02_1	662_2_1395	614_2_488	402_2_454	279_2_1	922_2_3460	409_2_993	275_01_113
782_02_1243	30_02_1	662_2_1405	614_2_516	402_2_415	279_2_1	922_2_3442	409_2_990	275_01_108
782_02_1288	30_02_1	662_2_1409	614_2_481	402_2_391	279_2_1	922_2_3477	409_2_998	275_01_98
782_02_1325	30_02_1	662_2_1434	614_2_494	402_2_409	279_2_1	922_2_3424	409_2_988	275_01_83
782_02_1372	30_02_1	662_2_1436	614_2_492	402_2_418	279_2_1	922_2_3399	409_2_936	275_01_77
782_02_1346	30_02_1	662_2_1431	614_2_517	402_2_417	279_2_1	922_2_3391	409_2_920	275_01_80
782_02_1349	30_02_1	662_2_1390	614_2_495	402_2_423	279_2_1	922_2_3405	409_2_942	275_01_96
782_02_1345	30_02_1	662_2_1431	614_2_486	402_2_421	279_2_1	922_2_3404	409_2_929	275_01_95
782_02_1332	30_02_1	662_2_1439	614_2_475	402_2_444	279_2_1	922_2_3404	409_2_919	275_01_115
782_02_1328	30_02_1	662_2_1441	614_2_467	402_2_419	279_2_1	922_2_3430	409_2_918	275_01_128
782_02_1309	30_02_1	662_2_1399	614_2_494	402_2_421	279_2_1	922_2_3427	409_2_899	275_01_145
782_02_1325	30_02_1	662_2_1394	614_2_506	402_2_386	279_2_1	922_2_3439	409_2_919	275_01_153
782_02_1280	30_02_1	662_2_1405	614_2_517	402_2_364	279_2_1	922_2_3466	409_2_940	275_01_165
782_02_1164	30_02_1	662_2_1412	614_2_541	402_2_386	279_2_1	922_2_3519	409_2_979	275_01_134
782_02_1095	30_02_1	662_2_1445	614_2_579	402_2_385	279_2_1	922_2_3514	409_2_998	275_01_104
782_02_1073	30_02_1	662_2_1374	614_2_561	402_2_417	279_2_1	922_2_3612	409_2_1010	275_01_76
782_02_1163	30_02_1	662_2_1369	614_2_553	402_2_432	279_2_1	922_2_3540	409_2_1011	275_01_69
782_02_1243	30_02_1	662_2_1287	614_2_521	402_2_448	279_2_1	922_2_3552	409_2_1027	275_01_66
782_02_1227	30_02_1	662_2_1343	614_2_507	402_2_421	279_2_1	922_2_3573	409_2_1030	275_01_60
782_02_1246	30_02_1	662_2_1291	614_2_526	402_2_399	279_2_1	922_2_3633	409_2_990	275_01_70
782_02_1189	30_02_1	662_2_1297	614_2_554	402_2_386	279_2_1	922_2_3645	409_2_1013	275_01_68
782_02_1068	30_02_1	662_2_1310	614_2_560	402_2_368	279_2_1	922_2_3765	409_2_986	275_01_91
782_02_1099	30_02_1	662_2_1266	614_2_568	402_2_378	279_2_1	922_2_3739	409_2_1017	275_01_87
782_02_1116	30_02_1	662_2_1264	614_2_578	402_2_420	279_2_1	922_2_3695	409_2_1019	275_01_85
782_02_1110	30_02_1	662_2_1290	614_2_587	402_2_405	279_2_1	922_2_3673	409_2_1029	275_01_92
782_02_1064	30_02_1	662_2_1274	614_2_613	402_2_419	279_2_1	922_2_3704	409_2_1017	275_01_73
782_02_1075	30_02_1	662_2_1247	614_2_613	402_2_441	279_2_1	922_2_3682	409_2_1015	275_01_64
782_02_1082	30_02_1	662_2_1265	614_2_629	402_2_449	279_2_1	922_2_3642	409_2_1028	275_01_65
782_02_1067	30_02_1	662_2_1228	614_2_621	402_2_448	279_2_1	922_2_3690	409_2_1024	275_01_69
782_02_1085	30_02_1	662_2_1236	614_2_641	402_2_465	279_2_1	922_2_3652	409_2_1015	275_01_66
782_02_1038	30_02_1	662_2_1229	614_2_633	402_2_439	279_2_1	922_2_3770	409_2_982	275_01_69
782_02_985	30_02_1	662_2_1261	614_2_656	402_2_438	279_2_1	922_2_3797	409_2_990	275_01_52
782_02_946	30_02_1	662_2_1281	614_2_639	402_2_449	279_2_1	922_2_3813	409_2_992	275_01_48
782_02_915	30_02_1	662_2_1305	614_2_669	402_2_453	279_2_1	922_2_3804	409_2_1002	275_01_38
782_02_888	30_02_1	662_2_1318	614_2_659	402_2_461	279_2_1	922_2_3848	409_2_1000	275_01_27
782_02_901	30_02_1	662_2_1345	614_2_653	402_2_454	279_2_1	922_2_3833	409_2_999	275_01_21
782_02_929	30_02_1	662_2_1311	614_2_651	402_2_421	279_2_1	922_2_3875	409_2_991	275_01_26
782_02_939	30_02_1	662_2_1303	614_2_627	402_2_400	279_2_1	922_2_3902	409_2_990	275_01_42
782_02_1015	30_02_1	662_2_1317	614_2_658	402_2_375	279_2_1	922_2_3807	409_2_973	275_01_46
782_02_1090	30_02_1	662_2_1296	614_2_604	402_2_376	279_2_1	922_2_3790	409_2_980	275_01_77
782_02_1203	30_02_1	662_2_1274	614_2_612	402_2_336	279_2_1	922_2_3726	409_2_975	275_01_88
782_02_1308	30_02_1	662_2_1196	614_2_578	402_2_337	279_2_1	922_2_3707	409_2_1007	275_01_83
782_02_1409	30_02_1	662_2_1147	614_2_613	402_2_335	279_2_1	922_2_3613	409_2_1014	275_01_74
782_02_1410	30_02_1	662_2_1136	614_2_601	402_2_321	279_2_1	922_2_3634	409_2_1007	275_01_44
782_02_1367	30_02_1	662_2_1153	614_2_621	402_2_320	279_2_1	922_2_3603	409_2_1055	275_01_34
782_02_1356	30_02_1	662_2_1142	614_2_643	402_2_316	279_2_1	922_2_3641	409_2_1027	275_01_29
782_02_1319	30_02_1	662_2_1098	614_2_634	402_2_325	279_2_1	922_2_3693	409_2_1036	275_01_22
782_02_1319	30_02_1	662_2_1090	614_2_638	402_2_305	279_2_1	922_2_3733	409_2_996	275_01_20
782_02_1299	30_02_1	662_2_1074	614_2_655	402_2_322	279_2_1	922_2_3692	409_2_1000	275_01_19
782_02_1196	30_02_1	662_2_1093	614_2_645	402_2_310	279_2_1	922_2_3756	409_2_1010	275_01_27
782_02_1146	30_02_1	662_2_1071	614_2_700	402_2_302	279_2_1	922_2_3808	409_2_999	275_01_35
782_02_1152	30_02_1	662_2_1109	614_2_682	402_2_276	279_2_1	922_2_3794	409_2_1023	275_01_49
782_02_1156	30_02_1	662_2_1103	614_2_685	402_2_297	279_2_1	922_2_3821	409_2_997	275_01_51
782_02_1124	30_02_1	662_2_1104	614_2_681	402_2_261	279_2_1	922_2_3831	409_2_1044	275_01_77
782_02_1100	30_02_1	662_2_1141	614_2_695	402_2_263	279_2_1	922_2_3827	409_2_1036	275_01_77
782_02_1147	30_02_1	662_2_1084	614_2_731	402_2_248	279_2_1	922_2_3860	409_2_1026	275_01_70
782_02_1174	30_02_1	662_2_1086	614_2_722	402_2_277	279_2_1	922_2_3837	409_2_1031	275_01_54
782_02_1208	30_02_1	662_2_1120	614_2_677	402_2_266	279_2_1	922_2_3861	409_2_1022	275_01_51
782_02_1216	30_02_1	662_2_1141	614_2_664	402_2_279	279_2_1	922_2_3798	409_2_1017	275_01_67
782_02_1325	30_02_1	662_2_1157	614_2_644	402_2_256	279_2_1	922_2_3707	409_2_1020	275_01_65
782_02_1322	30_02_1	662_2_1153	614_2_604	402_2_242	279_2_1	922_2_3730	409_2_1021	275_01_88
782_02_1329	30_02_1	662_2_1151	614_2_555	402_2_250	279_2_1	922_2_3744	409_2_1017	275_01_98
782_02_1325	30_02_1	662_2_1163	614_2_557	402_2_240	279_2_1	922_2_3749	409_2_1026	275_01_88
782_02_1356	30_02_1	662_2_1162	614_2_555	402_2_244	279_2_1	922_2_3703	409_2_1063	275_01_80
782_02_1288	30_02_1	662_2_1144	614_2_556	402_2_245	279_2_1	922_2_3738	409_2_1110	275_01_63
782_02_1241	30_02_1	662_2_1165	614_2_578	402_2_243	279_2_1	922_2_3698	409_2_1154	275_01_65
782_02_1224	30_02_1	662_2_1159	614_2_552	402_2_233	279_2_1	922_2_3691	409_2_1176	275_01_64
782_02_1214	30_02_1	662_2_1201	614_2_567	402_2_235	279_2_1	922_2_3690	409_2_1189	275_01_37
782_02_1138	30_02_1	662_2_1190	614_2_566	402_2_245	279_2_1	922_2_3807	409_2_1152	275_01_28
782_02_1164	30_02_1	662_2_1164	614_2_552	402_2_251	279_2_1	922_2_3796	409_2_1176	275_01_24
782_02_1136	30_02_1	662_2_1150	614_2_589	402_2_256	279_2_1	922_2_3770	409_2_1205	275_01_24
782_02_1249	30_02_1	662_2_1185	614_2_542	402_2_234	279_2_1	922_2_3735	409_2_1188	275_01_28
782_02_1293	30_02_1	662_2_1164	614_2_527	402_2_236	279_2_1	922_2_3682	409_2_1219	275_01_39
782_02_1330	30_02_1	662_2_1174	614_2_535	402_2_217	279_2_1	922_2_3656	409_2_1197	275_01_47
782_02_1341	30_02_1	662_2_1206	614_2_518	402_2_218	279_2_1	922_2_3681	409_2_1157	275_01_44
782_02_1312	30_02_1	662_2_1187	614_2_515	402_2_224	279_2_1	922_2_3743	409_2_1131	275_01_46
782_02_1315	30_02_1	662_2_1182	614_2_516	402_2_220	279_2_1	922_2_3676	409_2_1164	275_01_35
782_02_1287	30_02_1	662_2_1152	614_2_509	402_2_212	279_2_1	922_2_3747	409_2_1161	275_01_34
782_02_1268	30_02_1	662_2_1232	614_2_490	402_2_219	279_2_1	922_2_3668	409_2_1157	275_01_37
782_02_1322	30_02_1	662_2_1193	614_2_510	402_2_237	279_2_1	922_2_3679	409_2_1106	275_01_34
782_02_1294	30_02_1	662_2_1227	614_2_489	402_2_235	279_2_1	922_2_3690	409_2_1159	275_01_27
782_02_1124	30_02_1	662_2_1213	614_2_474	402_2_252	279_2_1	922_2_3839	409_2_1193	275_01_25
782_02_1065	30_02_1	662_2_1279	614_2_438	402_2_265	279_2_1	922_2_3839	409_2_1197	275_01_17
782_02_1053	30_02_1	662_2_1280	614_2_456	402_2_266	279_2_1	922_2_3844	409_2_1182	275_01_17
782_02_1151	30_02_1	662_2_1284	614_2_454	402_2_266	279_2_1	922_2_3786	409_2_1198	275_01_13
782_02_1172	30_02_1	662_2_1245	614_2_438	402_2_251	279_2_1	922_2_3772	409_2_1275	275_01_20
782_02_1201	30_02_1	662_2_1254	614_2_452	402_2_237	279_2_1	922_2_3763	409_2_1245	275_01_25
782_02_1286	30_02_1	662_2_1292	614_2_424	402_2_239	279_2_1	922_2_3680	409_2_1241	275_01_33
782_02_1291	30_02_1	662_2_1281	614_2_425	402_2_203	279_2_1	922_2_3695	409_2_1243	275_01_38
782_02_1285	30_02_1	662_2_1274	614_2_414	402_2_225	279_2_1	922_2_3633	409_2_1261	275_01_48
782_02_1244	30_02_1	662_2_1262	614_2_439	402_2_218	279_2_1	922_2_3629	409_2_1281	275_01_64
782_02_1180	30_02_1	662_2_1260	614_2_458	402_2_221	279_2_1	922_2_3716	409_2_1251	275_01_58
782_02_1140	30_02_1	662_2_1274	614_2_449	402_2_219	279_2_1	922_2_3690	409_2_1296	275_01_55
782_02_1050	30_02_1	662_2_1257	614_2_495	402_2_230	279_2_1	922_2_3739	409_2_1297	275_01_53
782_02_979	30_02_1	662_2_1246	614_2_450	402_2_180	279_2_1	922_2_3869	409_2_1355	275_01_43
782_02_988	30_02_1	662_2_1215	614_2_448	402_2_179	279_2_1	922_2_3859	409_2_1388	275_01_47
782_02_1031	30_02_1	662_2_1211	614_2_438	402_2_155	279_2_1	922_2_3846	409_2_1404	275_01_54
782_02_1067	30_02_1	662_2_1167	614_2_448	402_2_165	279_2_1	922_2_3878	409_2_1386	275_01_39
782_02_1221	30_02_1	662_2_1151	614_2_448	402_2_131	279_2_1	922_2_3825	409_2_1360	275_01_31
782_02_1286	30_02_1	662_2_1132	614_2_454	402_2_155	279_2_1	922_2_3800	409_2_1327	275_01_37
782_02_1342	30_02_1	662_2_1126	614_2_449	402_2_159	279_2_1	922_2_3779	409_2_1328	275_01_33
782_02_1442	30_02_1	662_2_1068	614_2_466	402_2_175	279_2_1	922_2_3744	409_2_1290	275_01_20
782_02_1407	30_02_1	662_2_1145	614_2_442	402_2_174	279_2_1	922_2_3690	409_2_1289	275_01_32
782_02_1373	30_02_1	662_2_1184	614_2_458	402_2_187	279_2_1	922_2_3595	409_2_1302	275_01_38
782_02_1321	30_02_1	662_2_1163	614_2_461	402_2_205	279_2_1	922_2_3569	409_2_1332	275_01_40
782_02_1216	30_02_1	662_2_1152	614_2_460	402_2_211	279_2_1	922_2_3664	409_2_1373	275_01_42
782_02_1125	30_02_1	662_2_1159	614_2_484	402_2_220	279_2_1	922_2_3692	409_2_1405	275_01_36
782_02_1097	30_02_1	662_2_1140	614_2_484	402_2_211	279_2_1	922_2_3751	409_2_1402	275_01_34
782_02_1091	30_02_1	662_2_1183	614_2_476	402_2_198	279_2_1	922_2_3770	409_2_1379	275_01_38
782_02_1045	30_02_1	662_2_1148	614_2_431	402_2_193	279_2_1	922_2_3903	409_2_1385	275_01_43
782_02_1059	30_02_1	662_2_1168	614_2_445	402_2_164	279_2_1	922_2_3915	409_2_1406	275_01_29
782_02_1042	30_02_1	662_2_1146	614_2_428	402_2_174	279_2_1	922_2_3957	409_2_1435	275_01_21
782_02_1038	30_02_1	662_2_1151	614_2_381	402_2_167	279_2_1	922_2_3932	409_2_1500	275_01_24
782_02_998	30_02_1	662_2_1165	614_2_361	402_2_177	279_2_1	922_2_3945	409_2_1509	275_01_21
782_02_1084	30_02_1	662_2_1145	614_2_332	402_2_176	279_2_1	922_2_3836	409_2_1555	275_01_38
782_02_1156	30_02_1	662_2_1164	614_2_344	402_2_150	279_2_1	922_2_3776	409_2_1541	275_01_48
782_02_1247	30_02_1	662_2_1124	614_2_349	402_2_170	279_2_1	922_2_3689	409_2_1553	275_01_41
782_02_1343	30_02_1	662_2_1128	614_2_356	402_2_155	279_2_1	922_2_3679	409_2_1473	275_01_46
782_02_1388	30_02_1	662_2_1077	614_2_361	402_2_150	279_2_1	922_2_3646	409_2_1505	275_01_40
782_02_1410	30_02_1	662_2_1053	614_2_368	402_2_140	279_2_1	922_2_3617	409_2_1550	275_01_22
782_02_1439	30_02_1	662_2_1012	614_2_362	402_2_133	279_2_1	922_2_3604	409_2_1567	275_01_14
782_02_1377	30_02_1	662_2_981	614_2_369	402_2_129	279_2_1	922_2_3684	409_2_1554	275_01_11
782_02_1333	30_02_1	662_2_1017	614_2_339	402_2_112	279_2_1	922_2_3726	409_2_1538	275_01_12
782_02_1334	30_02_1	662_2_1008	614_2_338	402_2_109	279_2_1	922_2_3744	409_2_1554	275_01_12
782_02_1379	30_02_1	662_2_1007	614_2_313	402_2_129	279_2_1	922_2_3706	409_2_1545	275_01_13
782_02_1375	30_02_1	662_2_1033	614_2_339	402_2_125	279_2_1	922_2_3680	409_2_1536	275_01_13
782_02_1369	30_02_1	662_2_1058	614_2_333	402_2_116	279_2_1	922_2_3679	409_2_1527	275_01_14
782_02_1325	30_02_1	662_2_1037	614_2_348	402_2_114	279_2_1	922_2_3757	409_2_1500	275_01_9
782_02_1334	30_02_1	662_2_1047	614_2_353	402_2_120	279_2_1	922_2_3642	409_2_1578	275_01_8
782_02_1299	30_02_1	662_2_1088	614_2_385	402_2_100	279_2_1	922_2_3630	409_2_1586	275_01_7
782_02_1326	30_02_1	662_2_1132	614_2_372	402_2_114	279_2_1	922_2_3610	409_2_1555	275_01_11
782_02_1283	30_02_1	662_2_1158	614_2_385	402_2_112	279_2_1	922_2_3707	409_2_1485	275_01_10
782_02_1298	30_02_1	662_2_1165	614_2_379	402_2_104	279_2_1	922_2_3714	409_2_1445	275_01_22
782_02_1344	30_02_1	662_2_1192	614_2_321	402_2_110	279_2_1	922_2_3700	409_2_1436	275_01_24
782_02_1338	30_02_1	662_2_1191	614_2_336	402_2_111	279_2_1	922_2_3730	409_2_1405	275_01_23
782_02_1419	30_02_1	662_2_1240	614_2_331	402_2_101	279_2_1	922_2_3665	409_2_1394	275_01_24
782_02_1380	30_02_1	662_2_1235	614_2_334	402_2_114	279_2_1	922_2_3732	409_2_1359	275_01_19
782_02_1305	30_02_1	662_2_1280	614_2_335	402_2_101	279_2_1	922_2_3697	409_2_1455	275_01_11
782_02_1189	30_02_1	662_2_1276	614_2_363	402_2_99	279_2_1	922_2_3783	409_2_1432	275_01_13
782_02_1165	30_02_1	662_2_1314	614_2_363	402_2_99	279_2_1	922_2_3751	409_2_1435	275_01_9
782_02_1183	30_02_1	662_2_1252	614_2_342	402_2_116	279_2_1	922_2_3773	409_2_1439	275_01_9
782_02_1249	30_02_1	662_2_1253	614_2_337	402_2_97	279_2_1	922_2_3710	409_2_1447	275_01_17
782_02_1269	30_02_1	662_2_1217	614_2_360	402_2_100	279_2_1	922_2_3675	409_2_1455	275_01_21
782_02_1299	30_02_1	662_2_1218	614_2_395	402_2_75	279_2_1	922_2_3625	409_2_1487	275_01_21
782_02_1349	30_02_1	662_2_1162	614_2_368	402_2_58	279_2_1	922_2_3658	409_2_1541	275_01_13
782_02_1333	30_02_1	662_2_1128	614_2_360	402_2_55	279_2_1	922_2_3636	409_2_1597	275_01_9
782_02_1293	30_02_1	662_2_1118	614_2_374	402_2_68	279_2_1	922_2_3626	409_2_1634	275_01_9
782_02_1333	30_02_1	662_2_1097	614_2_384	402_2_57	279_2_1	922_2_3638	409_2_1616	275_01_7
782_02_1328	30_02_1	662_2_1128	614_2_388	402_2_72	279_2_1	922_2_3611	409_2_1602	275_01_4
782_02_1310	30_02_1	662_2_1110	614_2_399	402_2_64	279_2_1	922_2_3585	409_2_1626	275_01_3
782_02_1181	30_02_1	662_2_1168	614_2_432	402_2_81	279_2_1	922_2_3593	409_2_1630	275_01_4
782_02_1128	30_02_1	662_2_1178	614_2_429	402_2_71	279_2_1	922_2_3645	409_2_1661	275_01_5
782_02_1146	30_02_1	662_2_1187	614_2_436	402_2_70	279_2_1	922_2_3649	409_2_1648	275_01_3
782_02_1138	30_02_1	662_2_1198	614_2_431	402_2_63	279_2_1	922_2_3698	409_2_1599	275_01_4
782_02_1110	30_02_1	662_2_1232	614_2_476	402_2_70	279_2_1	922_2_3656	409_2_1597	275_01_2
782_02_1216	30_02_1	662_2_1217	614_2_510	402_2_70	279_2_1	922_2_3652	409_2_1501
782_02_1315	30_02_1	662_2_1232	614_2_529	402_2_68	279_2_1	922_2_3537	409_2_1502
782_02_1303	30_02_1	662_2_1234	614_2_498	402_2_76	279_2_1	922_2_3585	409_2_1472
782_02_1272	30_02_1	662_2_1267	614_2_503	402_2_71	279_2_1	922_2_3559	409_2_1480
782_02_1289	30_02_1	662_2_1223	614_2_538	402_2_71	279_2_1	922_2_3558	409_2_1475
782_02_1165	30_02_1	662_2_1271	614_2_545	402_2_60	279_2_1	922_2_3567	409_2_1552
782_02_1051	30_02_1	662_2_1266	614_2_567	402_2_56	279_2_1	922_2_3600	409_2_1602
782_02_1019	30_02_1	662_2_1208	614_2_598	402_2_57	279_2_1	922_2_3613	409_2_1654
782_02_917	30_02_1	662_2_1196	614_2_602	402_2_58	279_2_1	922_2_3694	409_2_1691
782_02_952	30_02_1	662_2_1235	614_2_572	402_2_43	279_2_1	922_2_3674	409_2_1693
782_02_993	30_02_1	662_2_1248	614_2_555	402_2_35	279_2_1	922_2_3605	409_2_1734
782_02_1068	30_02_1	662_2_1262	614_2_542	402_2_29	279_2_1	922_2_3568	409_2_1720
782_02_1139	30_02_1	662_2_1230	614_2_518	402_2_29	279_2_1	922_2_3551	409_2_1728
782_02_1257	30_02_1	662_2_1250	614_2_499	402_2_32	279_2_1	922_2_3505	409_2_1680
782_02_1297	30_02_1	662_2_1243	614_2_493	402_2_25	279_2_1	922_2_3463	409_2_1684
782_02_1336	30_02_1	662_2_1297	614_2_452	402_2_21	279_2_1	922_2_3444	409_2_1645
782_02_1421	30_02_1	662_2_1272	614_2_452	402_2_17	279_2_1	922_2_3389	409_2_1647
782_02_1426	30_02_1	662_2_1281	614_2_406	402_2_14	279_2_1	922_2_3372	409_2_1677
782_02_1435	30_02_1	662_2_1308	614_2_393	402_2_12	279_2_1	922_2_3344	409_2_1656
782_02_1387	30_02_1	662_2_1287	614_2_419	402_2_11	279_2_1	922_2_3336	409_2_1684
782_02_1364	30_02_1	662_2_1284	614_2_426	402_2_14	279_2_1	922_2_3291	409_2_1713
782_02_1325	30_02_1	662_2_1322	614_2_441	402_2_9	279_2_1	922_2_3260	409_2_1745
782_02_1315	30_02_1	662_2_1331	614_2_459	402_2_14	279_2_1	922_2_3270	409_2_1713
782_02_1253	30_02_1	662_2_1328	614_2_456	402_2_15	279_2_1	922_2_3326	409_2_1716
782_02_1232	30_02_1	662_2_1261	614_2_482	402_2_28	279_2_1	922_2_3396	409_2_1689
782_02_1180	30_02_1	662_2_1273	614_2_501	402_2_26	279_2_1	922_2_3421	409_2_1678
782_02_1192	30_02_1	662_2_1268	614_2_502	402_2_29	279_2_1	922_2_3497	409_2_1620
782_02_1226	30_02_1	662_2_1266	614_2_486	402_2_23	279_2_1	922_2_3538	409_2_1597
782_02_1186	30_02_1	662_2_1302	614_2_479	402_2_27	279_2_1	922_2_3611	409_2_1554
782_02_1136	30_02_1	662_2_1321	614_2_457	402_2_27	279_2_1	922_2_3642	409_2_1547
782_02_1055	30_02_1	662_2_1327	614_2_457	402_2_25	279_2_1	922_2_3672	409_2_1586
782_02_1009	30_02_1	662_2_1380	614_2_449	402_2_36	279_2_1	922_2_3621	409_2_1620
782_02_1068	30_02_1	662_2_1369	614_2_455	402_2_31	279_2_1	922_2_3579	409_2_1666
782_02_1084	30_02_1	662_2_1400	614_2_453	402_2_30	279_2_1	922_2_3601	409_2_1618
782_02_1127	30_02_1	662_2_1390	614_2_450	402_2_27	279_2_1	922_2_3624	409_2_1591
782_02_1216	30_02_1	662_2_1414	614_2_452	402_2_33	279_2_1	922_2_3538	409_2_1564
782_02_1205	30_02_1	662_2_1435	614_2_437	402_2_25	279_2_1	922_2_3545	409_2_1562
782_02_1183	30_02_1	662_2_1408	614_2_405	402_2_35	279_2_1	922_2_3560	409_2_1559
782_02_1205	30_02_1	662_2_1382	614_2_446	402_2_43	279_2_1	922_2_3512	409_2_1530
782_02_1244	30_02_1	662_2_1375	614_2_429	402_2_37	279_2_1	922_2_3511	409_2_1517
782_02_1250	30_02_1	662_2_1368	614_2_440	402_2_43	279_2_1	922_2_3489	409_2_1518
782_02_1316	30_02_1	662_2_1321	614_2_397	402_2_31	279_2_1	922_2_3511	409_2_1545
782_02_1293	30_02_1	662_2_1275	614_2_415	402_2_30	279_2_1	922_2_3500	409_2_1595
782_02_1349	30_02_1	662_2_1220	614_2_440	402_2_27	279_2_1	922_2_3437	409_2_1647
782_02_1377	30_02_1	662_2_1259	614_2_436	402_2_38	279_2_1	922_2_3405	409_2_1628
782_02_1418	30_02_1	662_2_1303	614_2_412	402_2_37	279_2_1	922_2_3369	409_2_1583
782_02_1428	30_02_1	662_2_1304	614_2_366	402_2_62	279_2_1	922_2_3356	409_2_1617
782_02_1403	30_02_1	662_2_1363	614_2_387	402_2_55	279_2_1	922_2_3292	409_2_1619
782_02_1354	30_02_1	662_2_1351	614_2_387	402_2_70	279_2_1	922_2_3314	409_2_1659
782_02_1408	30_02_1	662_2_1403	614_2_365	402_2_67	279_2_1	922_2_3299	409_2_1611
782_02_1338	30_02_1	662_2_1379	614_2_319	402_2_60	279_2_1	922_2_3382	409_2_1655
782_02_1187	30_02_1	662_2_1431	614_2_353	402_2_59	279_2_1	922_2_3416	409_2_1622
782_02_1182	30_02_1	662_2_1399	614_2_330	402_2_74	279_2_1	922_2_3473	409_2_1619
782_02_1177	30_02_1	662_2_1422	614_2_341	402_2_77	279_2_1	922_2_3470	409_2_1596
782_02_1148	30_02_1	662_2_1396	614_2_323	402_2_76	279_2_1	922_2_3596	409_2_1567
782_02_1186	30_02_1	662_2_1363	614_2_366	402_2_83	279_2_1	922_2_3579	409_2_1530
782_02_1134	30_02_1	662_2_1340	614_2_384	402_2_75	279_2_1	922_2_3714	409_2_1469
782_02_1147	30_02_1	662_2_1340	614_2_429	402_2_78	279_2_1	922_2_3684	409_2_1462
782_02_1142	30_02_1	662_2_1354	614_2_417	402_2_85	279_2_1	922_2_3691	409_2_1459
782_02_1115	30_02_1	662_2_1357	614_2_419	402_2_91	279_2_1	922_2_3653	409_2_1544
782_02_1035	30_02_1	662_2_1351	614_2_403	402_2_102	279_2_1	922_2_3674	409_2_1584
782_02_1079	30_02_1	662_2_1256	614_2_391	402_2_99	279_2_1	922_2_3728	409_2_1599
782_02_1124	30_02_1	662_2_1251	614_2_378	402_2_88	279_2_1	922_2_3657	409_2_1643
782_02_1179	30_02_1	662_2_1167	614_2_357	402_2_83	279_2_1	922_2_3694	409_2_1646
782_02_1260	30_02_1	662_2_1179	614_2_334	402_2_88	279_2_1	922_2_3636	409_2_1664
782_02_1381	30_02_1	662_2_1096	614_2_358	402_2_89	279_2_1	922_2_3636	409_2_1631
782_02_1433	30_02_1	662_2_1077	614_2_368	402_2_93	279_2_1	922_2_3590	409_2_1646
782_02_1459	30_02_1	662_2_1056	614_2_373	402_2_97	279_2_1	922_2_3594	409_2_1621
782_02_1492	30_02_1	662_2_1049	614_2_346	402_2_108	279_2_1	922_2_3516	409_2_1661
782_02_1542	30_02_1	662_2_1084	614_2_349	402_2_96	279_2_1	922_2_3455	409_2_1606
782_02_1573	30_02_1	662_2_1100	614_2_339	402_2_95	279_2_1	922_2_3447	409_2_1544
782_02_1571	30_02_1	662_2_1131	614_2_338	402_2_95	279_2_1	922_2_3411	409_2_1515
782_02_1503	30_02_1	662_2_1205	614_2_326	402_2_102	279_2_1	922_2_3367	409_2_1534
782_02_1478	30_02_1	662_2_1266	614_2_297	402_2_87	279_2_1	922_2_3420	409_2_1494
782_02_1393	30_02_1	662_2_1317	614_2_291	402_2_95	279_2_1	922_2_3416	409_2_1543
782_02_1309	30_02_1	662_2_1360	614_2_280	402_2_76	279_2_1	922_2_3487	409_2_1544
782_02_1209	30_02_1	662_2_1410	614_2_301	402_2_92	279_2_1	922_2_3494	409_2_1551
782_02_1164	30_02_1	662_2_1441	614_2_302	402_2_102	279_2_1	922_2_3529	409_2_1529
782_02_1052	30_02_1	662_2_1467	614_2_351	402_2_120	279_2_1	922_2_3543	409_2_1536
782_02_996	30_02_1	662_2_1475	614_2_374	402_2_116	279_2_1	922_2_3649	409_2_1479
782_02_1065	30_02_1	662_2_1429	614_2_332	402_2_119	279_2_1	922_2_3682	409_2_1495
782_02_1098	30_02_1	662_2_1401	614_2_317	402_2_125	279_2_1	922_2_3630	409_2_1565
782_02_1158	30_02_1	662_2_1332	614_2_289	402_2_122	279_2_1	922_2_3621	409_2_1618
782_02_1253	30_02_1	662_2_1298	614_2_288	402_2_128	279_2_1	922_2_3560	409_2_1610
782_02_1335	30_02_1	662_2_1232	614_2_248	402_2_128	279_2_1	922_2_3559	409_2_1659
782_02_1451	30_02_1	662_2_1192	614_2_231	402_2_141	279_2_1	922_2_3555	409_2_1618
782_02_1481	30_02_1	662_2_1188	614_2_215	402_2_137	279_2_1	922_2_3553	409_2_1628
782_02_1525	30_02_1	662_2_1148	614_2_222	402_2_144	279_2_1	922_2_3590	409_2_1576
782_02_1502	30_02_1	662_2_1179	614_2_238	402_2_136	279_2_1	922_2_3621	409_2_1506
782_02_1453	30_02_1	662_2_1173	614_2_235	402_2_148	279_2_1	922_2_3670	409_2_1486
782_02_1468	30_02_1	662_2_1166	614_2_258	402_2_146	279_2_1	922_2_3645	409_2_1457
782_02_1442	30_02_1	662_2_1135	614_2_260	402_2_149	279_2_1	922_2_3634	409_2_1464
782_02_1396	30_02_1	662_2_1121	614_2_276	402_2_150	279_2_1	922_2_3677	409_2_1441
782_02_1428	30_02_1	662_2_1085	614_2_283	402_2_151	279_2_1	922_2_3633	409_2_1489
782_02_1405	30_02_1	662_2_1119	614_2_314	402_2_121	279_2_1	922_2_3612	409_2_1509
782_02_1396	30_02_1	662_2_1134	614_2_283	402_2_135	279_2_1	922_2_3592	409_2_1536
782_02_1367	30_02_1	662_2_1181	614_2_276	402_2_125	279_2_1	922_2_3555	409_2_1553
782_02_1387	30_02_1	662_2_1191	614_2_224	402_2_144	279_2_1	922_2_3543	409_2_1562
782_02_1338	30_02_1	662_2_1256	614_2_229	402_2_159	279_2_1	922_2_3473	409_2_1612
782_02_1374	30_02_1	662_2_1213	614_2_202	402_2_153	279_2_1	922_2_3491	409_2_1633
782_02_1324	30_02_1	662_2_1212	614_2_204	402_2_159	279_2_1	922_2_3498	409_2_1675
782_02_1324	30_02_1	662_2_1159	614_2_187	402_2_162	279_2_1	922_2_3537	409_2_1727
782_02_1320	30_02_1	662_2_1189	614_2_174	402_2_159	279_2_1	922_2_3510	409_2_1769
782_02_1324	30_02_1	662_2_1148	614_2_187	402_2_153	279_2_1	922_2_3499	409_2_1776
782_02_1346	30_02_1	662_2_1172	614_2_200	402_2_158	279_2_1	922_2_3477	409_2_1750
782_02_1287	30_02_1	662_2_1195	614_2_196	402_2_144	279_2_1	922_2_3520	409_2_1770
782_02_1235	30_02_1	662_2_1220	614_2_213	402_2_136	279_2_1	922_2_3526	409_2_1782
782_02_1198	30_02_1	662_2_1260	614_2_215	402_2_128	279_2_1	922_2_3582	409_2_1734
782_02_1150	30_02_1	662_2_1254	614_2_234	402_2_128	279_2_1	922_2_3560	409_2_1807
782_02_1025	30_02_1	662_2_1272	614_2_256	402_2_116	279_2_1	922_2_3655	409_2_1795
782_02_964	30_02_1	662_2_1277	614_2_244	402_2_110	279_2_1	922_2_3733	409_2_1781
782_02_984	30_02_1	662_2_1260	614_2_225	402_2_105	279_2_1	922_2_3769	409_2_1785
782_02_1091	30_02_1	662_2_1220	614_2_224	402_2_104	279_2_1	922_2_3763	409_2_1769
782_02_1247	30_02_1	662_2_1223	614_2_217	402_2_109	279_2_1	922_2_3665	409_2_1730
782_02_1303	30_02_1	662_2_1235	614_2_212	402_2_117	279_2_1	922_2_3648	409_2_1697
782_02_1361	30_02_1	662_2_1263	614_2_205	402_2_120	279_2_1	922_2_3620	409_2_1648
782_02_1382	30_02_1	662_2_1231	614_2_212	402_2_130	279_2_1	922_2_3580	409_2_1661
782_02_1412	30_02_1	662_2_1195	614_2_196	402_2_133	279_2_1	922_2_3604	409_2_1608
782_02_1429	30_02_1	662_2_1192	614_2_204	402_2_131	279_2_1	922_2_3565	409_2_1598
782_02_1389	30_02_1	662_2_1198	614_2_230	402_2_146	279_2_1	922_2_3626	409_2_1535
782_02_1327	30_02_1	662_2_1253	614_2_214	402_2_143	279_2_1	922_2_3652	409_2_1525
782_02_1296	30_02_1	662_2_1249	614_2_237	402_2_142	279_2_1	922_2_3663	409_2_1529
782_02_1284	30_02_1	662_2_1293	614_2_213	402_2_159	279_2_1	922_2_3654	409_2_1524
782_02_1235	30_02_1	662_2_1277	614_2_214	402_2_151	279_2_1	922_2_3703	409_2_1549
782_02_1202	30_02_1	662_2_1286	614_2_182	402_2_144	279_2_1	922_2_3761	409_2_1555
782_02_1090	30_02_1	662_2_1316	614_2_194	402_2_150	279_2_1	922_2_3752	409_2_1594
782_02_1080	30_02_1	662_2_1293	614_2_170	402_2_155	279_2_1	922_2_3772	409_2_1641
782_02_1119	30_02_1	662_2_1307	614_2_166	402_2_150	279_2_1	922_2_3691	409_2_1696
782_02_1172	30_02_1	662_2_1320	614_2_147	402_2_165	279_2_1	922_2_3642	409_2_1707
782_02_1262	30_02_1	662_2_1353	614_2_128	402_2_147	279_2_1	922_2_3553	409_2_1728
782_02_1319	30_02_1	662_2_1318	614_2_120	402_2_147	279_2_1	922_2_3523	409_2_1771
782_02_1362	30_02_1	662_2_1311	614_2_133	402_2_153	279_2_1	922_2_3476	409_2_1779
782_02_1344	30_02_1	662_2_1245	614_2_150	402_2_150	279_2_1	922_2_3480	409_2_1831
782_02_1309	30_02_1	662_2_1211	614_2_150	402_2_162	279_2_1	922_2_3534	409_2_1797
782_02_1223	30_02_1	662_2_1198	614_2_159	402_2_148	279_2_1	922_2_3548	409_2_1833
782_02_1187	30_02_1	662_2_1161	614_2_159	402_2_160	279_2_1	922_2_3613	409_2_1816
782_02_1216	30_02_1	662_2_1153	614_2_168	402_2_139	279_2_1	922_2_3660	409_2_1794
782_02_1229	30_02_1	662_2_1226	614_2_170	402_2_126	279_2_1	922_2_3672	409_2_1736
782_02_1279	30_02_1	662_2_1180	614_2_176	402_2_121	279_2_1	922_2_3707	409_2_1696
782_02_1261	30_02_1	662_2_1229	614_2_192	402_2_116	279_2_1	922_2_3728	409_2_1626
782_02_1310	30_02_1	662_2_1235	614_2_167	402_2_120	279_2_1	922_2_3688	409_2_1620
782_02_1304	30_02_1	662_2_1265	614_2_160	402_2_117	279_2_1	922_2_3641	409_2_1612
782_02_1340	30_02_1	662_2_1277	614_2_146	402_2_123	279_2_1	922_2_3571	409_2_1625
782_02_1364	30_02_1	662_2_1248	614_2_140	402_2_119	279_2_1	922_2_3561	409_2_1698
782_02_1433	30_02_1	662_2_1232	614_2_139	402_2_118	279_2_1	922_2_3481	409_2_1736
782_02_1453	30_02_1	662_2_1194	614_2_149	402_2_122	279_2_1	922_2_3479	409_2_1792
782_02_1544	30_02_1	662_2_1196	614_2_125	402_2_123	279_2_1	922_2_3444	409_2_1751
782_02_1486	30_02_1	662_2_1199	614_2_110	402_2_120	279_2_1	922_2_3454	409_2_1788
782_02_1388	30_02_1	662_2_1210	614_2_107	402_2_111	279_2_1	922_2_3521	409_2_1756
782_02_1337	30_02_1	662_2_1181	614_2_115	402_2_118	279_2_1	922_2_3588	409_2_1734
782_02_1341	30_02_1	662_2_1146	614_2_123	402_2_110	279_2_1	922_2_3600	409_2_1738
782_02_1334	30_02_1	662_2_1090	614_2_122	402_2_99	279_2_1	922_2_3623	409_2_1753
782_02_1343	30_02_1	662_2_1064	614_2_134	402_2_83	279_2_1	922_2_3654	409_2_1767
782_02_1354	30_02_1	662_2_990	614_2_148	402_2_82	279_2_1	922_2_3686	409_2_1808
782_02_1317	30_02_1	662_2_995	614_2_156	402_2_66	279_2_1	922_2_3724	409_2_1806
782_02_1313	30_02_1	662_2_1011	614_2_162	402_2_86	279_2_1	922_2_3743	409_2_1777
782_02_1332	30_02_1	662_2_1034	614_2_154	402_2_86	279_2_1	922_2_3720	409_2_1760
782_02_1323	30_02_1	662_2_1067	614_2_162	402_2_85	279_2_1	922_2_3692	409_2_1754
782_02_1372	30_02_1	662_2_1079	614_2_157	402_2_77	279_2_1	922_2_3703	409_2_1723
782_02_1384	30_02_1	662_2_1143	614_2_161	402_2_79	279_2_1	922_2_3630	409_2_1741
782_02_1402	30_02_1	662_2_1189	614_2_144	402_2_75	279_2_1	922_2_3632	409_2_1672
782_02_1368	30_02_1	662_2_1211	614_2_162	402_2_80	279_2_1	922_2_3570	409_2_1718
782_02_1359	30_02_1	662_2_1269	614_2_155	402_2_78	279_2_1	922_2_3603	409_2_1654
782_02_1334	30_02_1	662_2_1236	614_2_169	402_2_71	279_2_1	922_2_3540	409_2_1732
782_02_1256	30_02_1	662_2_1233	614_2_137	402_2_73	279_2_1	922_2_3656	409_2_1739
782_02_1262	30_02_1	662_2_1235	614_2_135	402_2_65	279_2_1	922_2_3666	409_2_1787
782_02_1182	30_02_1	662_2_1184	614_2_154	402_2_62	279_2_1	922_2_3749	409_2_1817
782_02_1153	30_02_1	662_2_1162	614_2_133	402_2_52	279_2_1	922_2_3842	409_2_1818
782_02_1102	30_02_1	662_2_1130	614_2_146	402_2_57	279_2_1	922_2_3881	409_2_1840
782_02_1030	30_02_1	662_2_1135	614_2_156	402_2_62	279_2_1	922_2_3893	409_2_1865
782_02_1050	30_02_1	662_2_1118	614_2_168	402_2_71	279_2_1	922_2_3874	409_2_1876
782_02_1095	30_02_1	662_2_1142	614_2_167	402_2_58	279_2_1	922_2_3851	409_2_1856
782_02_1105	30_02_1	662_2_1134	614_2_182	402_2_59	279_2_1	922_2_3802	409_2_1892
782_02_1095	30_02_1	662_2_1124	614_2_213	402_2_47	279_2_1	922_2_3800	409_2_1901
782_02_1208	30_02_1	662_2_1084	614_2_221	402_2_48	279_2_1	922_2_3739	409_2_1892
782_02_1300	30_02_1	662_2_1083	614_2_198	402_2_43	279_2_1	922_2_3707	409_2_1836
782_02_1364	30_02_1	662_2_1081	614_2_204	402_2_42	279_2_1	922_2_3689	409_2_1797
782_02_1395	30_02_1	662_2_1080	614_2_189	402_2_38	279_2_1	922_2_3657	409_2_1826
782_02_1428	30_02_1	662_2_1060	614_2_196	402_2_45	279_2_1	922_2_3654	409_2_1800
782_02_1486	30_02_1	662_2_1042	614_2_209	402_2_38	279_2_1	922_2_3677	409_2_1760
782_02_1465	30_02_1	662_2_1040	614_2_204	402_2_42	279_2_1	922_2_3655	409_2_1776
782_02_1443	30_02_1	662_2_1042	614_2_198	402_2_35	279_2_1	922_2_3625	409_2_1789
782_02_1379	30_02_1	662_2_1097	614_2_204	402_2_27	279_2_1	922_2_3543	409_2_1850
782_02_1300	30_02_1	662_2_1170	614_2_187	402_2_27	279_2_1	922_2_3571	409_2_1851
782_02_1311	30_02_1	662_2_1127	614_2_194	402_2_43	279_2_1	922_2_3543	409_2_1884
782_02_1257	30_02_1	662_2_1129	614_2_180	402_2_37	279_2_1	922_2_3648	409_2_1859
782_02_1223	30_02_1	662_2_1108	614_2_186	402_2_49	279_2_1	922_2_3669	409_2_1884
782_02_1131	30_02_1	662_2_1103	614_2_189	402_2_37	279_2_1	922_2_3760	409_2_1894
782_02_1131	30_02_1	662_2_1128	614_2_178	402_2_44	279_2_1	922_2_3719	409_2_1905
782_02_1141	30_02_1	662_2_1100	614_2_172	402_2_43	279_2_1	922_2_3772	409_2_1895
782_02_1190	30_02_1	662_2_1128	614_2_180	402_2_40	279_2_1	922_2_3741	409_2_1847
782_02_1251	30_02_1	662_2_1138	614_2_185	402_2_34	279_2_1	922_2_3730	409_2_1797
782_02_1265	30_02_1	662_2_1106	614_2_169	402_2_43	279_2_1	922_2_3758	409_2_1820
782_02_1250	30_02_1	662_2_1075	614_2_161	402_2_51	279_2_1	922_2_3792	409_2_1814
782_02_1222	30_02_1	662_2_1046	614_2_167	402_2_61	279_2_1	922_2_3847	409_2_1793
782_02_1281	30_02_1	662_2_1000	614_2_163	402_2_68	279_2_1	922_2_3855	409_2_1775
782_02_1344	30_02_1	662_2_950	614_2_168	402_2_69	279_2_1	922_2_3809	409_2_1793
782_02_1358	30_02_1	662_2_921	614_2_157	402_2_75	279_2_1	922_2_3838	409_2_1799
782_02_1375	30_02_1	662_2_900	614_2_152	402_2_76	279_2_1	922_2_3774	409_2_1862
782_02_1304	30_02_1	662_2_906	614_2_147	402_2_78	279_2_1	922_2_3859	409_2_1832
782_02_1322	30_02_1	662_2_917	614_2_147	402_2_66	279_2_1	922_2_3813	409_2_1874
782_02_1315	30_02_1	662_2_907	614_2_143	402_2_68	279_2_1	922_2_3847	409_2_1873
782_02_1307	30_02_1	662_2_919	614_2_160	402_2_63	279_2_1	922_2_3823	409_2_1854
782_02_1307	30_02_1	662_2_927	614_2_145	402_2_69	279_2_1	922_2_3839	409_2_1835
782_02_1318	30_02_1	662_2_904	614_2_171	402_2_61	279_2_1	922_2_3813	409_2_1856
782_02_1315	30_02_1	662_2_919	614_2_162	402_2_69	279_2_1	922_2_3773	409_2_1892
782_02_1338	30_02_1	662_2_929	614_2_175	402_2_65	279_2_1	922_2_3760	409_2_1891
782_02_1289	30_02_1	662_2_918	614_2_156	402_2_87	279_2_1	922_2_3798	409_2_1888
782_02_1223	30_02_1	662_2_890	614_2_175	402_2_72	279_2_1	922_2_3839	409_2_1912
782_02_1173	30_02_1	662_2_894	614_2_165	402_2_79	279_2_1	922_2_3890	409_2_1929
782_02_1193	30_02_1	662_2_870	614_2_188	402_2_51	279_2_1	922_2_3914	409_2_1921
782_02_1183	30_02_1	662_2_923	614_2_177	402_2_65	279_2_1	922_2_3813	409_2_1967
782_02_1165	30_02_1	662_2_916	614_2_157	402_2_66	279_2_1	922_2_3837	409_2_1981
782_02_1168	30_02_1	662_2_920	614_2_167	402_2_75	279_2_1	922_2_3895	409_2_1906
782_02_1195	30_02_1	662_2_936	614_2_153	402_2_61	279_2_1	922_2_3904	409_2_1868
782_02_1226	30_02_1	662_2_931	614_2_163	402_2_57	279_2_1	922_2_3910	409_2_1825
782_02_1210	30_02_1	662_2_941	614_2_176	402_2_61	279_2_1	922_2_3864	409_2_1879
782_02_1239	30_02_1	662_2_909	614_2_186	402_2_59	279_2_1	922_2_3928	409_2_1852
782_02_1253	30_02_1	662_2_914	614_2_214	402_2_59	279_2_1	922_2_3890	409_2_1839
782_02_1263	30_02_1	662_2_894	614_2_221	402_2_53	279_2_1	922_2_3892	409_2_1844
782_02_1263	30_02_1	662_2_871	614_2_229	402_2_55	279_2_1	922_2_3891	409_2_1849
782_02_1344	30_02_1	662_2_833	614_2_218	402_2_66	279_2_1	922_2_3900	409_2_1806
782_02_1274	30_02_1	662_2_835	614_2_226	402_2_60	279_2_1	922_2_3908	409_2_1837
782_02_1233	30_02_1	662_2_847	614_2_217	402_2_60	279_2_1	922_2_3922	409_2_1840
782_02_1225	30_02_1	662_2_879	614_2_223	402_2_60	279_2_1	922_2_3890	409_2_1840
782_02_1176	30_02_1	662_2_884	614_2_201	402_2_81	279_2_1	922_2_3903	409_2_1882
782_02_1215	30_02_1	662_2_864	614_2_215	402_2_85	279_2_1	922_2_3914	409_2_1823
782_02_1225	30_02_1	662_2_884	614_2_208	402_2_88	279_2_1	922_2_3865	409_2_1838
782_02_1256	30_02_1	662_2_917	614_2_215	402_2_91	279_2_1	922_2_3874	409_2_1772
782_02_1270	30_02_1	662_2_908	614_2_223	402_2_83	279_2_1	922_2_3831	409_2_1809
782_02_1332	30_02_1	662_2_887	614_2_212	402_2_79	279_2_1	922_2_3786	409_2_1826
782_02_1262	30_02_1	662_2_922	614_2_218	402_2_72	279_2_1	922_2_3790	409_2_1866
782_02_1195	30_02_1	662_2_931	614_2_198	402_2_84	279_2_1	922_2_3820	409_2_1882
782_02_1141	30_02_1	662_2_961	614_2_187	402_2_73	279_2_1	922_2_3793	409_2_1954
782_02_1098	30_02_1	662_2_949	614_2_186	402_2_84	279_2_1	922_2_3826	409_2_1961
782_02_1082	30_02_1	662_2_985	614_2_207	402_2_67	279_2_1	922_2_3812	409_2_2008
782_02_1119	30_02_1	662_2_905	614_2_219	402_2_71	279_2_1	922_2_3856	409_2_1990
782_02_1112	30_02_1	662_2_943	614_2_248	402_2_64	279_2_1	922_2_3804	409_2_1994
782_02_1149	30_02_1	662_2_889	614_2_231	402_2_67	279_2_1	922_2_3806	409_2_2029
782_02_1089	30_02_1	662_2_913	614_2_236	402_2_72	279_2_1	922_2_3848	409_2_2024
782_02_1083	30_02_1	662_2_885	614_2_267	402_2_74	279_2_1	922_2_3807	409_2_2054
782_02_1052	30_02_1	662_2_899	614_2_257	402_2_81	279_2_1	922_2_3855	409_2_2033
782_02_1112	30_02_1	662_2_861	614_2_288	402_2_87	279_2_1	922_2_3850	409_2_1959
782_02_1159	30_02_1	662_2_875	614_2_250	402_2_95	279_2_1	922_2_3893	409_2_1903
782_02_1204	30_02_1	662_2_867	614_2_248	402_2_109	279_2_1	922_2_3881	409_2_1857
782_02_1289	30_02_1	662_2_820	614_2_211	402_2_100	279_2_1	922_2_3874	409_2_1882
782_02_1261	30_02_1	662_2_796	614_2_210	402_2_99	279_2_1	922_2_3905	409_2_1897
782_02_1208	30_02_1	662_2_772	614_2_217	402_2_99	279_2_1	922_2_3894	409_2_1957
782_02_1190	30_02_1	662_2_766	614_2_205	402_2_95	279_2_1	922_2_3870	409_2_2021
782_02_1220	30_02_1	662_2_738	614_2_220	402_2_91	279_2_1	922_2_3843	409_2_2042
782_02_1209	30_02_1	662_2_748	614_2_198	402_2_97	279_2_1	922_2_3829	409_2_2068
782_02_1263	30_02_1	662_2_726	614_2_223	402_2_96	279_2_1	922_2_3832	409_2_1993
782_02_1401	30_02_1	662_2_683	614_2_224	402_2_78	279_2_1	922_2_3740	409_2_2014
782_02_1466	30_02_1	662_2_688	614_2_244	402_2_62	279_2_1	922_2_3749	409_2_1968
782_02_1400	30_02_1	662_2_679	614_2_222	402_2_63	279_2_1	922_2_3782	409_2_2000
[truncated: 3,321 more rows]
[truncated: 2,810 more columns]
