# Supplementary material for: Environmental change makes robust ecological networks fragile
Source: Nat Commun. 2016 Aug 11;7:12462. doi: 10.1038/ncomms12462 (PMC4987532; doi:10.1038/ncomms12462)
Supplement: Supplementary Data 1 — Host-parasite networks and host extinction sequences in Avida experiments. The compressed archive includes the 100 co-evolved host-parasite networks and the host extinction sequences in the historical scenario. [file ncomms12462-s2.zip › Supplementary_data_S1/host_extinction_sequence_6.csv]

345_06_1	347_45_3	340_6_5	343_45_5	810_6_1	348_0_2	816_0_1	718_45_2	717_045_1	715_45_1	714_0_1	712_6_3	618_6_1	915_45_1	505_045_3	917_3_1	916_0_1	910_6_1	298_35_3	299_045_5	296_6_1	297_4_13	294_06_7	292_45_4	293_45_2	290_45_4	591_4_1	590_46_3	593_46_1	592_6_2	199_0_5	198_0_11	597_45_5	598_45_3	197_45_13	196_6_5	191_45_3	190_46_1	193_45_1	192_6_1	270_45_2	271_46_5	272_0_1	273_45_1	274_0_1	275_0_1	276_46_1	277_25_7	278_45_2	279_46_2
345_06_1	347_45_4	340_6_6	343_45_4	348_0_3	816_0_1	718_45_3	717_045_1	715_45_1	714_0_1	712_6_3	618_6_2	915_45_1	505_045_3	917_3_1	916_0_1	910_6_2	298_35_3	299_045_6	296_6_1	297_4_10	294_06_10	292_45_3	293_45_2	290_45_5	591_4_1	590_46_3	593_46_2	592_6_2	199_0_5	198_0_12	597_45_5	598_45_3	197_45_13	196_6_4	191_45_6	190_46_1	193_45_1	192_6_1	270_45_5	271_46_5	272_0_1	273_45_1	274_0_1	275_0_1	276_46_1	277_25_9	278_45_2	279_46_1	569_45_1
345_06_1	347_45_5	340_6_8	343_45_4	348_0_3	816_0_2	718_45_4	717_045_1	715_45_1	714_0_1	712_6_2	618_6_4	915_45_1	917_3_1	916_0_1	910_6_4	298_35_3	299_045_7	296_6_1	297_4_10	294_06_20	295_25_4	292_45_3	293_45_2	290_45_5	591_4_1	590_46_4	593_46_1	592_6_1	199_0_5	198_0_11	597_45_7	598_45_4	197_45_12	196_6_4	191_45_6	190_46_1	193_45_1	192_6_1	270_45_9	271_46_4	272_0_1	273_45_1	274_0_1	275_0_1	277_25_12	278_45_2	279_46_1	569_45_1	344_6_2
347_45_5	340_6_10	348_0_3	816_0_2	718_45_7	717_045_1	714_0_1	712_6_2	710_6_2	618_6_6	910_6_3	298_35_3	299_045_3	296_6_2	297_4_12	294_06_18	295_25_13	290_45_2	590_46_2	593_46_1	592_6_2	199_0_6	198_0_8	597_45_9	598_45_3	197_45_3	196_6_2	191_45_9	190_46_1	193_45_1	270_45_15	271_46_2	272_0_1	273_45_1	274_0_1	275_0_1	277_25_6	194_45_1	279_46_1	569_45_1	344_6_3	525_0_1	526_5_1	1018_45_3	522_25_12	523_04_3	1014_45_1	1015_45_5	1010_0_1	529_06_1
347_45_4	340_6_8	348_0_1	816_0_2	718_45_8	712_6_2	299_045_2	148_125_3	297_4_6	294_06_26	295_25_18	290_45_1	590_46_4	592_6_1	199_0_5	198_0_7	597_45_11	194_45_1	197_45_2	196_6_1	191_45_5	190_46_1	270_45_15	271_46_2	273_45_1	277_25_8	344_6_4	525_0_1	1018_45_5	521_145_2	522_25_17	523_04_5	1014_45_1	1015_45_2	1011_6_1	449_6_2	446_46_3	445_0_3	108_6_10	109_46_28	100_0_5	107_06_8	104_0_5	105_12_16	38_6_10	906_0_1	905_46_10	33_6_7	32_06_4	31_45_1
347_45_4	340_6_7	348_0_2	816_0_2	718_45_9	712_6_3	148_125_1	297_4_5	294_06_19	295_25_23	290_45_1	590_46_5	592_6_1	199_0_9	198_0_8	597_45_11	194_45_1	197_45_4	196_6_1	191_45_5	190_46_1	270_45_21	271_46_2	273_45_1	277_25_7	1018_45_3	521_145_8	522_25_12	523_04_8	1014_45_1	1015_45_2	449_6_2	446_46_6	445_0_3	108_6_11	109_46_30	100_0_3	107_06_10	104_0_7	105_12_23	38_6_13	905_46_18	33_6_8	32_06_5	31_45_1	909_46_6	35_6_4	645_6_4	644_05_1	647_45_22
347_45_2	340_6_7	348_0_4	718_45_9	712_6_5	618_6_12	148_125_1	297_4_1	294_06_24	295_25_21	290_45_1	590_46_3	592_6_2	199_0_11	198_0_7	597_45_13	194_45_1	197_45_6	196_6_1	191_45_2	190_46_1	270_45_22	271_46_1	273_45_1	277_25_4	521_145_9	522_25_8	523_04_12	1014_45_1	1015_45_3	449_6_2	446_46_6	445_0_6	108_6_10	109_46_41	100_0_1	107_06_13	104_0_6	105_12_27	38_6_14	905_46_24	33_6_6	32_06_8	31_45_1	909_46_5	35_6_4	645_6_4	644_05_1	647_45_25	439_6_11
216_125_1	217_125_1	265_6_1	767_6_10	219_05_2	132_45_2	131_12_1	137_6_4	499_0_14	135_45_1	134_6_6	491_0_7	492_6_6	266_125_1	693_0_9	26_45_11	167_46_2	20_45_1	22_25_1	23_45_8	160_0123_13	28_6_46	29_45_1	344_6_8	288_06_30	347_45_2	546_6_2	221_45_7	281_6_13	280_6_3	348_0_7	287_06_11	286_6_6	678_06_13	522_25_6	718_45_7	670_6_4	712_6_8	120_0_5	262_45_14	122_056_6	260_034_11	267_0_1	125_6_1	126_06_42	127_45_1	114_045_1	268_46_4	176_46_1	326_45_1
216_125_1	217_125_1	265_6_1	767_6_10	219_05_3	132_45_3	131_12_1	137_6_4	499_0_14	135_45_1	134_6_5	491_0_8	492_6_5	266_125_1	693_0_14	26_45_9	167_46_2	20_45_1	22_25_1	23_45_5	160_0123_24	28_6_44	344_6_5	288_06_29	541_6_1	546_6_1	221_45_15	281_6_10	280_6_3	348_0_12	287_06_9	286_6_8	678_06_19	522_25_5	718_45_2	670_6_3	712_6_11	120_0_4	262_45_19	122_056_3	260_034_17	267_0_1	125_6_1	126_06_44	127_45_1	268_46_6	176_46_1	14_0_33	91_6_13	60_06_1
216_125_1	217_125_1	265_6_1	767_6_11	219_05_3	132_45_4	137_6_4	499_0_16	135_45_1	134_6_3	491_0_10	492_6_8	266_125_1	693_0_13	26_45_7	167_46_3	20_45_1	22_25_1	23_45_6	95_45_1	28_6_47	344_6_5	288_06_28	541_6_1	546_6_1	221_45_21	281_6_10	280_6_1	348_0_16	287_06_4	286_6_11	678_06_24	522_25_6	718_45_2	670_6_3	712_6_12	120_0_3	262_45_21	122_056_2	260_034_13	267_0_1	125_6_1	126_06_42	127_45_1	268_46_8	176_46_1	14_0_32	91_6_18	60_06_1	59_45_1
216_125_1	217_125_1	265_6_1	767_6_11	219_05_3	132_45_2	137_6_2	499_0_16	135_45_1	134_6_5	491_0_11	492_6_8	693_0_17	26_45_5	167_46_4	20_45_1	22_25_1	23_45_9	95_45_1	28_6_48	344_6_8	288_06_30	541_6_1	546_6_1	221_45_24	281_6_9	280_6_1	348_0_23	287_06_3	286_6_12	678_06_26	522_25_3	718_45_1	670_6_3	712_6_15	120_0_2	262_45_17	122_056_1	260_034_18	267_0_1	126_06_42	127_45_1	268_46_8	176_46_1	60_06_1	59_45_1	54_25_1	57_6_17	62_45_11	929_6_1
216_125_1	217_125_1	265_6_1	767_6_17	219_05_1	132_45_1	137_6_2	499_0_9	135_45_1	134_6_10	491_0_14	492_6_6	693_0_25	26_45_6	167_46_5	20_45_1	22_25_1	23_45_18	95_45_1	28_6_46	344_6_5	288_06_24	541_6_1	546_6_1	221_45_44	281_6_5	8_6_1	348_0_26	287_06_3	286_6_10	678_06_24	522_25_2	718_45_1	999_45_11	712_6_17	120_0_1	262_45_13	122_056_1	260_034_14	126_06_42	127_45_1	268_46_7	176_46_1	60_06_1	59_45_1	54_25_1	57_6_14	62_45_21	411_45_7	148_125_1
216_125_1	217_125_1	265_6_1	767_6_14	219_05_1	132_45_3	137_6_2	499_0_6	135_45_1	134_6_10	491_0_12	492_6_3	693_0_29	26_45_11	167_46_1	20_45_1	22_25_1	23_45_29	95_45_1	28_6_49	344_6_3	288_06_25	541_6_1	340_6_3	221_45_55	281_6_6	8_6_1	348_0_31	286_6_9	678_06_17	522_25_4	718_45_1	999_45_16	712_6_18	120_0_1	262_45_18	260_034_18	126_06_45	127_45_1	268_46_6	176_46_1	60_06_1	59_45_1	54_25_1	57_6_19	62_45_25	411_45_11	370_45_25	373_6_5	295_25_14
216_125_1	217_125_1	265_6_1	767_6_10	219_05_1	132_45_5	499_0_6	135_45_1	134_6_10	491_0_13	492_6_3	693_0_31	26_45_13	224_6_24	20_45_1	22_25_1	23_45_26	95_45_1	28_6_49	344_6_1	288_06_29	541_6_1	340_6_2	221_45_71	281_6_6	348_0_36	286_6_6	678_06_10	522_25_5	999_45_17	712_6_20	262_45_30	260_034_15	126_06_35	127_45_1	268_46_6	176_46_1	60_06_1	59_45_1	54_25_1	57_6_15	62_45_25	411_45_13	370_45_20	373_6_8	295_25_15	539_125_18	164_46_1	592_6_1	199_0_14
216_125_1	217_125_1	265_6_1	767_6_11	219_05_1	132_45_5	499_0_3	135_45_1	134_6_15	491_0_13	492_6_1	693_0_39	26_45_11	224_6_24	20_45_1	22_25_1	23_45_27	95_45_1	28_6_53	344_6_1	288_06_34	541_6_1	340_6_2	162_6_1	281_6_7	348_0_36	286_6_7	678_06_9	522_25_7	999_45_16	712_6_18	262_45_31	260_034_14	126_06_37	127_45_1	268_46_4	176_46_1	60_06_1	59_45_1	54_25_1	57_6_12	62_45_18	411_45_17	370_45_22	373_6_7	295_25_20	539_125_18	164_46_1	592_6_1	199_0_18
216_125_1	217_125_1	265_6_1	767_6_14	219_05_1	132_45_5	499_0_2	135_45_1	134_6_16	491_0_14	492_6_2	693_0_46	26_45_10	224_6_28	20_45_1	22_25_1	23_45_22	95_45_1	28_6_51	288_06_33	162_6_1	281_6_6	348_0_33	286_6_4	678_06_8	522_25_7	999_45_16	712_6_15	262_45_30	260_034_15	126_06_45	127_45_1	268_46_3	176_46_1	60_06_1	59_45_1	54_25_1	57_6_13	62_45_15	411_45_14	370_45_17	373_6_7	295_25_20	539_125_14	164_46_1	199_0_22	198_0_5	597_45_85	774_6_4	194_45_1
216_125_1	265_6_1	767_6_12	219_05_1	132_45_4	135_45_1	134_6_14	491_0_10	492_6_2	693_0_50	26_45_6	224_6_27	20_45_1	22_25_1	23_45_22	95_45_1	28_6_57	288_06_35	162_6_1	281_6_4	348_0_38	286_6_2	678_06_7	522_25_6	999_45_11	712_6_10	262_45_32	260_034_16	126_06_33	127_45_1	268_46_2	60_06_1	59_45_1	54_25_1	57_6_17	62_45_8	411_45_15	921_06_46	373_6_2	295_25_17	539_125_11	164_46_1	199_0_34	198_0_3	597_45_90	774_6_2	194_45_1	197_45_61	986_45_54	701_6_4
216_125_1	265_6_1	767_6_11	219_05_1	132_45_3	135_45_1	134_6_16	491_0_12	492_6_1	693_0_62	26_45_5	92_6_1	20_45_1	22_25_1	23_45_25	95_45_1	28_6_57	288_06_29	162_6_1	281_6_5	348_0_39	286_6_1	678_06_6	522_25_5	999_45_10	712_6_5	262_45_29	260_034_18	126_06_34	127_45_1	268_46_4	60_06_1	59_45_1	54_25_1	57_6_24	62_45_4	411_45_15	921_06_50	373_6_3	295_25_19	539_125_6	164_46_1	199_0_33	198_0_4	597_45_90	774_6_3	194_45_1	197_45_59	986_45_42	701_6_1
216_125_1	265_6_1	767_6_11	219_05_1	132_45_7	135_45_1	134_6_17	491_0_10	492_6_1	693_0_80	26_45_5	92_6_1	20_45_1	22_25_1	23_45_29	95_45_1	28_6_49	288_06_39	162_6_1	281_6_5	348_0_39	182_6_12	678_06_8	7_46_2	999_45_8	712_6_3	262_45_31	260_034_19	126_06_28	127_45_1	268_46_5	59_45_1	54_25_1	57_6_27	62_45_3	411_45_20	921_06_47	373_6_1	295_25_26	539_125_5	164_46_1	199_0_36	198_0_3	597_45_80	147_02_64	194_45_1	197_45_49	986_45_40	987_25_57	270_45_31
216_125_1	265_6_1	767_6_11	219_05_1	132_45_11	135_45_1	134_6_15	491_0_9	693_0_87	26_45_7	92_6_1	20_45_1	22_25_1	23_45_24	95_45_1	28_6_47	288_06_43	162_6_1	281_6_4	348_0_34	182_6_14	678_06_9	7_46_1	999_45_4	712_6_2	262_45_32	260_034_11	126_06_21	127_45_1	268_46_4	59_45_1	54_25_1	57_6_24	62_45_3	411_45_24	921_06_52	294_06_2	295_25_34	539_125_3	164_46_1	199_0_38	198_0_5	597_45_75	147_02_55	194_45_1	197_45_37	986_45_43	987_25_51	270_45_33	68_6_36
216_125_1	265_6_1	767_6_9	132_45_16	135_45_1	134_6_13	491_0_8	693_0_92	26_45_6	92_6_1	20_45_1	22_25_1	23_45_15	95_45_1	28_6_43	288_06_46	162_6_1	281_6_4	348_0_29	182_6_11	678_06_10	999_45_4	712_6_1	262_45_33	260_034_11	126_06_14	127_45_1	268_46_3	59_45_1	54_25_1	57_6_35	62_45_2	411_45_25	921_06_48	294_06_1	295_25_37	539_125_3	164_46_1	199_0_47	198_0_6	597_45_78	147_02_46	194_45_1	197_45_38	986_45_44	987_25_36	270_45_28	68_6_44	390_6_55	111_23_1
216_125_1	265_6_1	767_6_7	132_45_17	135_45_1	134_6_15	491_0_7	693_0_91	26_45_4	92_6_1	20_45_1	22_25_1	23_45_4	95_45_1	28_6_40	288_06_36	97_6_1	281_6_3	348_0_27	182_6_12	678_06_16	670_6_3	13_45_1	262_45_36	260_034_8	126_06_11	127_45_1	268_46_3	59_45_1	54_25_1	57_6_37	62_45_3	411_45_20	921_06_38	295_25_46	539_125_3	164_46_1	199_0_67	198_0_4	597_45_63	194_45_1	197_45_36	986_45_47	987_25_29	270_45_34	68_6_44	390_6_50	111_23_1	176_46_1	181_6_16
216_125_1	265_6_1	767_6_7	132_45_11	135_45_1	134_6_12	491_0_8	693_0_107	26_45_4	92_6_1	22_25_1	23_45_4	95_45_1	28_6_29	288_06_29	97_6_1	281_6_3	348_0_24	182_6_10	678_06_24	670_6_2	13_45_1	262_45_41	260_034_8	126_06_11	127_45_1	268_46_3	59_45_1	54_25_1	57_6_40	62_45_5	411_45_18	921_06_23	295_25_54	539_125_3	164_46_1	199_0_73	198_0_1	597_45_56	194_45_1	197_45_29	986_45_43	987_25_30	270_45_37	68_6_41	390_6_55	111_23_1	181_6_15	81_6_1	86_6_13
216_125_1	265_6_1	767_6_4	132_45_10	135_45_1	134_6_8	491_0_6	693_0_116	26_45_4	92_6_1	22_25_1	23_45_4	95_45_1	28_6_25	288_06_18	97_6_1	281_6_2	348_0_16	182_6_8	678_06_32	670_6_1	13_45_1	262_45_38	260_034_8	126_06_12	127_45_1	268_46_4	59_45_1	54_25_1	57_6_37	62_45_7	411_45_13	921_06_12	295_25_49	377_12_15	199_0_82	198_0_1	597_45_52	194_45_1	197_45_32	986_45_47	987_25_31	270_45_34	68_6_36	390_6_62	181_6_14	81_6_1	86_6_12	87_6_38	838_6_81
216_125_1	265_6_1	767_6_1	132_45_9	135_45_1	134_6_8	491_0_4	693_0_126	26_45_6	92_6_1	22_25_1	23_45_7	95_45_1	28_6_15	288_06_13	97_6_1	281_6_3	348_0_21	182_6_7	678_06_46	13_45_1	262_45_43	260_034_7	126_06_14	127_45_1	2_6_34	268_46_2	59_45_1	54_25_1	57_6_27	62_45_7	411_45_8	921_06_9	295_25_38	377_12_15	199_0_87	198_0_1	597_45_48	194_45_1	197_45_28	986_45_50	987_25_41	270_45_30	68_6_28	390_6_67	81_6_1	86_6_17	87_6_32	838_6_91	839_6_22
216_125_1	265_6_1	767_6_1	132_45_9	135_45_1	134_6_4	491_0_3	693_0_127	26_45_3	92_6_1	22_25_1	23_45_8	95_45_1	28_6_12	288_06_4	348_0_24	286_6_1	678_06_57	13_45_1	262_45_50	260_034_4	126_06_15	127_45_1	2_6_31	268_46_2	59_45_1	54_25_1	57_6_25	62_45_10	411_45_6	921_06_7	295_25_40	377_12_12	199_0_92	198_0_1	597_45_44	194_45_1	197_45_21	986_45_48	987_25_52	270_45_26	68_6_17	390_6_58	81_6_1	86_6_22	87_6_23	838_6_106	839_6_21	521_145_23	523_04_4
216_125_1	265_6_1	132_45_14	135_45_1	134_6_2	491_0_2	693_0_146	26_45_5	92_6_1	22_25_1	23_45_12	95_45_1	28_6_8	288_06_2	348_0_23	286_6_1	678_06_63	13_45_1	262_45_57	260_034_3	126_06_16	127_45_1	2_6_25	268_46_2	59_45_1	54_25_1	57_6_24	62_45_12	411_45_2	921_06_6	295_25_43	377_12_9	199_0_102	198_0_1	597_45_35	194_45_1	197_45_24	986_45_45	987_25_66	270_45_25	68_6_10	390_6_63	81_6_1	86_6_24	87_6_15	838_6_101	839_6_21	521_145_23	523_04_6	362_6_19
216_125_1	265_6_1	132_45_14	135_45_1	134_6_1	491_0_1	693_0_146	26_45_6	92_6_1	22_25_1	23_45_14	95_45_1	28_6_11	348_0_22	286_6_1	678_06_59	13_45_1	262_45_59	260_034_2	126_06_16	127_45_1	2_6_26	268_46_4	59_45_1	54_25_1	57_6_21	62_45_9	411_45_2	921_06_10	295_25_28	377_12_9	199_0_111	198_0_1	597_45_50	194_45_1	197_45_20	986_45_39	987_25_91	270_45_19	68_6_6	390_6_62	81_6_1	86_6_21	87_6_12	838_6_89	839_6_18	521_145_21	523_04_5	362_6_11	308_45_95
216_125_1	265_6_1	132_45_13	135_45_1	134_6_2	491_0_1	693_0_152	26_45_3	92_6_1	22_25_1	23_45_6	95_45_1	28_6_8	348_0_22	286_6_1	678_06_48	13_45_1	262_45_62	260_034_2	126_06_15	127_45_1	2_6_25	268_46_2	59_45_1	54_25_1	57_6_21	62_45_9	921_06_12	295_25_20	377_12_7	199_0_120	198_0_1	597_45_57	197_45_12	986_45_37	987_25_106	270_45_23	68_6_6	390_6_75	81_6_1	86_6_19	87_6_12	838_6_80	839_6_15	521_145_20	523_04_3	362_6_8	308_45_105	582_05_46	303_145_1
216_125_1	265_6_1	132_45_15	135_45_1	134_6_1	491_0_3	693_0_163	26_45_4	92_6_1	22_25_1	23_45_4	95_45_1	28_6_9	348_0_19	286_6_1	678_06_41	13_45_1	262_45_55	260_034_2	126_06_10	127_45_1	2_6_24	268_46_3	59_45_1	54_25_1	57_6_20	62_45_14	921_06_17	295_25_20	377_12_8	199_0_132	198_0_1	597_45_48	197_45_8	986_45_31	987_25_134	270_45_23	68_6_4	390_6_79	81_6_1	86_6_21	87_6_10	838_6_91	839_6_10	521_145_17	523_04_2	362_6_4	308_45_112	582_05_48	303_145_1
216_125_1	265_6_1	132_45_16	135_45_1	134_6_1	491_0_6	693_0_169	26_45_8	22_25_1	23_45_5	95_45_1	28_6_10	348_0_19	286_6_1	678_06_45	13_45_1	262_45_57	260_034_4	126_06_8	127_45_1	2_6_27	268_46_1	59_45_1	54_25_1	57_6_16	62_45_17	921_06_23	295_25_22	377_12_6	199_0_138	198_0_1	597_45_35	197_45_9	986_45_26	987_25_151	270_45_16	68_6_5	390_6_76	81_6_1	86_6_16	87_6_11	838_6_96	839_6_5	521_145_14	523_04_2	362_6_3	308_45_122	582_05_55	303_145_1	588_0_56
216_125_1	265_6_1	132_45_16	135_45_1	134_6_1	491_0_9	693_0_167	26_45_13	22_25_1	23_45_3	95_45_1	28_6_7	348_0_15	286_6_1	678_06_48	13_45_1	262_45_56	260_034_4	126_06_10	127_45_1	2_6_33	268_46_2	59_45_1	54_25_1	57_6_16	62_45_17	921_06_33	295_25_26	377_12_5	199_0_151	198_0_1	597_45_26	197_45_17	986_45_27	987_25_171	270_45_16	68_6_8	390_6_68	81_6_1	86_6_16	87_6_14	838_6_87	839_6_5	521_145_17	523_04_2	362_6_5	308_45_118	582_05_59	303_145_1	588_0_49
216_125_1	265_6_1	132_45_17	135_45_1	491_0_12	693_0_143	26_45_15	22_25_1	95_45_1	28_6_7	348_0_17	286_6_1	678_06_62	13_45_1	262_45_48	260_034_4	126_06_8	127_45_1	2_6_34	268_46_2	59_45_1	54_25_1	57_6_12	62_45_21	921_06_29	295_25_33	377_12_6	199_0_149	198_0_1	597_45_24	197_45_31	986_45_28	987_25_178	270_45_16	68_6_7	390_6_65	81_6_1	86_6_17	87_6_15	838_6_92	839_6_2	521_145_16	523_04_2	362_6_10	308_45_119	582_05_67	303_145_1	588_0_46	370_45_24	100_0_1
216_125_1	265_6_1	132_45_23	135_45_1	491_0_17	693_0_122	26_45_16	22_25_1	95_45_1	28_6_15	348_0_12	286_6_1	678_06_77	13_45_1	262_45_42	260_034_3	126_06_10	127_45_1	2_6_25	268_46_2	59_45_1	54_25_1	57_6_17	62_45_25	921_06_27	295_25_35	377_12_4	199_0_166	198_0_1	597_45_22	197_45_45	986_45_22	987_25_190	270_45_12	68_6_6	390_6_58	81_6_1	86_6_11	87_6_16	838_6_81	839_6_3	521_145_18	523_04_1	362_6_13	308_45_106	582_05_72	303_145_1	588_0_47	370_45_29	100_0_1
216_125_1	265_6_1	132_45_17	135_45_1	491_0_22	693_0_106	26_45_16	22_25_1	95_45_1	28_6_18	348_0_15	286_6_1	678_06_78	13_45_1	262_45_45	260_034_3	126_06_13	127_45_1	2_6_25	268_46_2	59_45_1	54_25_1	57_6_24	62_45_25	921_06_18	295_25_47	377_12_4	199_0_167	198_0_1	597_45_20	197_45_61	986_45_16	987_25_193	270_45_12	68_6_7	390_6_44	81_6_1	86_6_9	87_6_16	838_6_80	839_6_3	521_145_21	362_6_15	308_45_111	582_05_84	303_145_1	588_0_44	370_45_27	100_0_1	105_12_4
216_125_1	126_06_17	132_45_13	135_45_1	491_0_30	693_0_83	26_45_12	22_25_1	28_6_18	348_0_14	286_6_1	678_06_89	262_45_48	260_034_3	265_6_1	127_45_1	2_6_23	59_45_1	54_25_1	57_6_30	62_45_21	921_06_11	295_25_64	377_12_4	199_0_165	198_0_1	597_45_19	197_45_70	986_45_8	987_25_177	270_45_12	68_6_8	390_6_40	81_6_1	86_6_5	87_6_19	838_6_67	839_6_3	521_145_27	362_6_21	308_45_103	582_05_92	303_145_1	588_0_37	370_45_33	100_0_1	105_12_3	38_6_17	33_6_2	32_06_3
216_125_1	265_6_1	132_45_10	135_45_1	491_0_35	693_0_71	26_45_21	22_25_1	28_6_17	348_0_14	286_6_1	678_06_90	262_45_43	260_034_3	126_06_21	127_45_1	59_45_1	54_25_1	57_6_40	62_45_18	921_06_8	295_25_71	377_12_2	199_0_160	198_0_1	597_45_21	197_45_66	986_45_10	987_25_164	270_45_10	68_6_8	390_6_28	181_6_28	81_6_1	86_6_3	87_6_20	838_6_63	839_6_4	521_145_25	362_6_24	308_45_86	582_05_99	303_145_1	588_0_39	370_45_42	100_0_1	105_12_4	38_6_19	33_6_2	32_06_3
216_125_1	265_6_1	132_45_9	135_45_1	491_0_45	693_0_67	26_45_23	22_25_1	28_6_18	348_0_18	286_6_1	678_06_94	262_45_43	126_06_22	127_45_1	59_45_1	54_25_1	57_6_48	62_45_18	921_06_8	295_25_77	199_0_152	198_0_1	597_45_25	197_45_63	986_45_14	987_25_165	270_45_10	68_6_10	390_6_18	181_6_29	81_6_1	86_6_2	87_6_19	838_6_66	839_6_5	521_145_27	362_6_27	308_45_72	582_05_112	303_145_1	588_0_42	370_45_49	100_0_1	105_12_5	38_6_15	33_6_2	32_06_1	647_45_11	439_6_12
216_125_1	265_6_1	132_45_10	135_45_1	491_0_45	693_0_67	26_45_29	22_25_1	28_6_16	348_0_19	286_6_1	678_06_105	262_45_37	126_06_19	127_45_1	59_45_1	54_25_1	57_6_59	62_45_16	921_06_8	295_25_74	199_0_133	198_0_1	597_45_32	197_45_55	986_45_13	987_25_150	270_45_11	68_6_11	390_6_16	181_6_31	81_6_1	86_6_1	87_6_17	838_6_48	839_6_4	521_145_25	362_6_25	308_45_63	582_05_129	303_145_1	588_0_40	370_45_72	100_0_1	105_12_4	38_6_18	33_6_3	32_06_1	647_45_12	439_6_14
216_125_1	265_6_1	132_45_17	135_45_1	491_0_49	693_0_67	26_45_31	22_25_1	28_6_20	348_0_25	286_6_1	678_06_122	262_45_35	126_06_21	127_45_1	59_45_1	54_25_1	57_6_67	62_45_17	921_06_13	295_25_66	199_0_117	198_0_1	597_45_35	197_45_42	986_45_7	987_25_155	270_45_8	68_6_14	390_6_12	181_6_30	81_6_1	86_6_1	87_6_14	838_6_43	839_6_2	521_145_26	362_6_21	308_45_66	582_05_133	303_145_1	588_0_42	370_45_69	100_0_1	105_12_3	38_6_22	33_6_4	32_06_1	647_45_18	439_6_12
216_125_1	150_0_119	579_45_32	199_0_108	198_0_1	597_45_34	54_25_1	86_6_1	197_45_32	127_45_1	986_45_9	987_25_144	62_45_16	270_45_4	132_45_25	258_125_19	390_6_9	64_0_1	66_45_64	177_06_31	678_06_118	81_6_1	119_6_3	491_0_59	693_0_68	26_45_31	22_25_1	47_6_1	838_6_38	839_6_1	28_6_22	105_12_4	87_6_11	656_06_14	2_6_19	116_45_1	521_145_34	9_6_36	362_6_18	329_45_80	348_0_29	68_6_17	286_6_1	308_45_71	147_02_1	203_45_1	582_05_135	647_45_22	141_45_39	898_45_83
216_125_1	150_0_133	579_45_32	199_0_79	198_0_1	597_45_46	54_25_1	86_6_1	197_45_28	127_45_1	986_45_8	987_25_134	62_45_14	270_45_2	132_45_24	258_125_27	390_6_6	64_0_1	66_45_68	177_06_27	678_06_100	81_6_1	119_6_1	491_0_66	693_0_71	26_45_27	22_25_1	47_6_1	838_6_40	28_6_22	105_12_4	87_6_11	656_06_14	2_6_22	116_45_1	521_145_42	9_6_36	362_6_14	329_45_76	348_0_32	68_6_15	286_6_1	308_45_76	147_02_2	203_45_1	582_05_123	647_45_27	141_45_32	898_45_83	303_145_1
216_125_1	150_0_142	579_45_25	199_0_57	198_0_1	597_45_60	54_25_1	86_6_1	197_45_33	127_45_1	986_45_8	987_25_119	62_45_15	270_45_2	132_45_25	258_125_28	390_6_5	64_0_1	66_45_67	177_06_33	678_06_80	81_6_1	119_6_1	491_0_70	693_0_77	26_45_23	22_25_1	47_6_1	838_6_42	28_6_25	105_12_4	87_6_11	656_06_16	2_6_21	116_45_1	521_145_51	9_6_33	362_6_11	329_45_71	348_0_37	68_6_12	286_6_1	308_45_74	147_02_2	203_45_1	582_05_104	647_45_25	141_45_36	898_45_83	303_145_1
216_125_1	150_0_149	579_45_22	199_0_48	198_0_1	597_45_74	54_25_1	86_6_1	197_45_44	127_45_1	986_45_11	987_25_103	62_45_12	270_45_2	132_45_24	258_125_34	390_6_7	64_0_1	66_45_66	177_06_34	678_06_73	81_6_1	119_6_2	491_0_78	693_0_72	26_45_19	22_25_1	47_6_1	838_6_44	28_6_21	105_12_3	87_6_10	656_06_21	2_6_23	116_45_1	521_145_53	9_6_30	362_6_4	329_45_67	348_0_42	68_6_10	286_6_1	308_45_78	147_02_2	203_45_1	582_05_101	647_45_22	141_45_34	898_45_72	303_145_1
216_125_1	150_0_175	579_45_23	199_0_42	198_0_1	597_45_95	54_25_1	86_6_1	197_45_48	127_45_1	986_45_10	987_25_97	62_45_12	270_45_2	132_45_16	258_125_46	390_6_6	64_0_1	66_45_59	177_06_41	678_06_63	32_06_1	119_6_3	491_0_82	693_0_67	26_45_17	81_6_1	22_25_1	47_6_1	838_6_48	28_6_24	105_12_3	87_6_7	656_06_28	2_6_25	116_45_1	521_145_45	9_6_28	329_45_62	348_0_50	68_6_8	286_6_1	308_45_75	203_45_1	582_05_91	647_45_22	141_45_31	898_45_68	303_145_1	588_0_56
216_125_1	150_0_191	579_45_22	199_0_42	198_0_1	597_45_112	54_25_1	86_6_1	197_45_49	127_45_1	986_45_9	987_25_93	62_45_10	270_45_2	132_45_15	258_125_44	390_6_6	64_0_1	66_45_60	177_06_38	678_06_61	32_06_1	119_6_4	491_0_77	693_0_68	26_45_14	81_6_1	22_25_1	47_6_1	838_6_56	28_6_24	105_12_3	87_6_3	656_06_16	2_6_31	116_45_1	521_145_44	9_6_24	329_45_59	348_0_51	68_6_10	286_6_1	308_45_75	203_45_1	582_05_89	647_45_25	141_45_26	898_45_61	303_145_1	588_0_58
216_125_1	150_0_199	579_45_17	199_0_43	198_0_1	597_45_115	54_25_1	86_6_1	197_45_50	127_45_1	986_45_9	987_25_86	62_45_9	60_06_1	132_45_16	258_125_36	390_6_10	64_0_1	66_45_60	177_06_38	678_06_71	32_06_1	119_6_4	491_0_76	693_0_69	26_45_16	81_6_1	22_25_1	47_6_1	838_6_69	28_6_27	105_12_1	87_6_1	656_06_21	2_6_34	116_45_1	521_145_40	9_6_17	329_45_68	348_0_55	68_6_9	286_6_1	308_45_69	203_45_1	582_05_89	647_45_22	141_45_22	898_45_57	303_145_1	588_0_69
216_125_1	150_0_221	579_45_14	199_0_39	198_0_1	597_45_121	54_25_1	86_6_1	197_45_47	127_45_1	986_45_9	987_25_89	62_45_9	60_06_1	132_45_11	258_125_30	390_6_13	64_0_1	66_45_55	177_06_29	678_06_72	119_6_5	491_0_78	693_0_72	26_45_14	22_25_1	47_6_1	838_6_67	28_6_26	105_12_1	118_45_1	656_06_19	2_6_34	116_45_1	521_145_36	9_6_13	329_45_71	348_0_61	68_6_11	286_6_1	308_45_85	203_45_1	582_05_94	647_45_20	141_45_14	898_45_48	303_145_1	588_0_76	77_06_1	262_45_6
216_125_1	150_0_234	579_45_14	199_0_34	198_0_1	597_45_114	54_25_1	86_6_1	197_45_38	127_45_1	986_45_12	987_25_84	62_45_5	60_06_1	132_45_9	258_125_23	390_6_10	64_0_1	66_45_58	177_06_36	678_06_100	119_6_7	491_0_72	693_0_71	26_45_7	22_25_1	47_6_1	838_6_74	28_6_22	105_12_1	118_45_1	656_06_17	2_6_35	116_45_1	521_145_33	9_6_20	329_45_76	348_0_72	68_6_9	286_6_1	308_45_79	203_45_1	582_05_97	647_45_15	141_45_13	898_45_47	303_145_1	588_0_78	77_06_1	262_45_7
216_125_1	150_0_230	579_45_8	199_0_29	198_0_1	597_45_100	54_25_1	86_6_1	197_45_52	127_45_1	986_45_18	987_25_83	62_45_5	60_06_1	132_45_3	258_125_18	390_6_13	64_0_1	66_45_74	177_06_46	678_06_130	119_6_7	491_0_61	693_0_69	26_45_8	22_25_1	47_6_1	838_6_89	28_6_25	105_12_1	118_45_1	656_06_13	2_6_26	116_45_1	521_145_30	9_6_20	329_45_73	348_0_87	68_6_6	286_6_1	308_45_76	203_45_1	582_05_89	647_45_21	141_45_13	898_45_43	303_145_1	588_0_80	77_06_1	262_45_6
216_125_1	150_0_247	579_45_8	199_0_25	198_0_1	597_45_98	54_25_1	197_45_50	127_45_1	986_45_23	987_25_73	62_45_6	60_06_1	132_45_2	258_125_16	390_6_11	64_0_1	66_45_81	177_06_50	678_06_144	119_6_6	491_0_45	693_0_70	26_45_11	22_25_1	86_6_1	838_6_104	28_6_22	118_45_1	656_06_11	2_6_23	116_45_1	521_145_31	9_6_27	329_45_68	348_0_88	68_6_5	286_6_1	308_45_69	203_45_1	582_05_85	647_45_13	141_45_10	898_45_36	303_145_1	588_0_81	77_06_1	262_45_5	181_6_50	168_6_7
216_125_1	150_0_248	579_45_6	199_0_27	198_0_1	597_45_99	54_25_1	197_45_45	127_45_1	986_45_21	987_25_66	62_45_7	60_06_1	132_45_3	258_125_19	390_6_12	64_0_1	66_45_87	177_06_50	678_06_174	119_6_6	491_0_38	693_0_74	26_45_12	22_25_1	86_6_1	838_6_116	28_6_25	118_45_1	656_06_12	2_6_23	116_45_1	521_145_30	9_6_26	329_45_49	348_0_103	68_6_3	286_6_1	308_45_49	203_45_1	582_05_86	647_45_14	141_45_6	898_45_29	303_145_1	588_0_83	77_06_1	262_45_6	181_6_51	168_6_7
216_125_1	150_0_232	579_45_5	199_0_25	198_0_1	597_45_94	54_25_1	197_45_31	127_45_1	986_45_14	987_25_69	62_45_9	60_06_1	132_45_3	258_125_19	390_6_18	64_0_1	66_45_80	177_06_66	678_06_183	119_6_8	491_0_23	693_0_76	26_45_11	22_25_1	86_6_1	838_6_131	28_6_23	118_45_1	656_06_7	2_6_17	116_45_1	521_145_34	9_6_36	329_45_43	348_0_107	68_6_3	286_6_1	308_45_41	203_45_1	582_05_75	647_45_15	141_45_4	898_45_29	303_145_1	588_0_89	77_06_1	262_45_5	181_6_55	168_6_9
216_125_1	150_0_226	579_45_3	199_0_31	198_0_1	597_45_84	197_45_22	127_45_1	986_45_17	987_25_79	60_06_1	132_45_2	258_125_22	390_6_22	64_0_1	66_45_86	177_06_68	678_06_189	119_6_8	491_0_15	693_0_66	26_45_9	22_25_1	86_6_1	838_6_152	141_45_5	28_6_15	118_45_1	656_06_6	2_6_16	116_45_1	521_145_37	9_6_40	329_45_37	348_0_115	68_6_1	286_6_1	308_45_41	203_45_1	582_05_75	647_45_13	855_6_58	898_45_26	303_145_1	588_0_92	77_06_1	262_45_5	181_6_55	168_6_8	72_6_11
216_125_1	150_0_210	579_45_2	199_0_30	198_0_1	597_45_89	197_45_16	127_45_1	986_45_9	987_25_97	60_06_1	132_45_2	258_125_18	390_6_20	64_0_1	66_45_84	177_06_76	678_06_168	119_6_7	491_0_12	693_0_59	26_45_5	22_25_1	86_6_1	838_6_168	141_45_4	28_6_11	118_45_1	656_06_3	2_6_13	116_45_1	521_145_43	9_6_38	329_45_31	348_0_125	286_6_1	308_45_46	203_45_1	582_05_68	647_45_16	855_6_61	898_45_21	303_145_1	588_0_97	77_06_1	262_45_4	181_6_60	168_6_7	72_6_12	126_06_10
216_125_1	150_0_172	199_0_28	198_0_1	597_45_90	197_45_17	127_45_1	986_45_3	987_25_101	60_06_1	132_45_4	258_125_19	390_6_26	64_0_1	66_45_79	177_06_68	678_06_158	119_6_9	491_0_11	693_0_51	26_45_5	22_25_1	86_6_1	838_6_180	28_6_10	118_45_1	656_06_2	2_6_15	116_45_1	521_145_53	9_6_46	329_45_30	348_0_134	286_6_1	308_45_55	203_45_1	582_05_59	647_45_17	855_6_82	898_45_18	303_145_1	588_0_106	77_06_1	262_45_3	181_6_62	168_6_5	72_6_14	126_06_6	921_06_106	91_6_140
216_125_1	150_0_130	199_0_32	198_0_1	597_45_95	197_45_9	127_45_1	986_45_3	987_25_99	60_06_1	132_45_4	258_125_16	390_6_29	64_0_1	66_45_77	177_06_78	678_06_152	119_6_10	491_0_15	693_0_37	26_45_2	22_25_1	86_6_1	838_6_201	28_6_12	118_45_1	656_06_1	2_6_12	116_45_1	521_145_56	9_6_49	329_45_31	348_0_140	286_6_1	308_45_62	203_45_1	582_05_61	647_45_19	855_6_81	898_45_16	303_145_1	588_0_111	77_06_1	262_45_3	181_6_67	168_6_4	72_6_15	126_06_2	921_06_114	91_6_156
216_125_1	150_0_96	199_0_33	198_0_1	597_45_90	197_45_11	986_45_2	987_25_94	60_06_1	132_45_3	258_125_12	390_6_37	64_0_1	66_45_73	177_06_84	678_06_161	119_6_12	491_0_18	693_0_35	26_45_1	22_25_1	86_6_1	838_6_209	28_6_10	118_45_1	656_06_1	2_6_14	116_45_1	521_145_56	9_6_50	329_45_27	348_0_134	286_6_1	308_45_63	203_45_1	582_05_51	647_45_27	855_6_90	898_45_17	303_145_1	588_0_111	77_06_1	181_6_67	168_6_4	72_6_21	126_06_2	921_06_120	91_6_175	59_45_1	100_0_1
216_125_1	150_0_69	199_0_41	198_0_1	597_45_90	197_45_11	986_45_3	987_25_93	60_06_1	132_45_2	258_125_9	390_6_39	64_0_1	66_45_69	177_06_90	678_06_151	119_6_13	491_0_17	693_0_33	26_45_1	22_25_1	86_6_1	838_6_206	28_6_7	118_45_1	2_6_14	116_45_1	521_145_62	9_6_53	329_45_25	348_0_142	286_6_1	308_45_67	203_45_1	582_05_39	647_45_38	855_6_96	898_45_19	303_145_1	588_0_122	77_06_1	181_6_64	168_6_3	72_6_24	126_06_2	921_06_120	91_6_195	59_45_1	100_0_1	224_6_9
216_125_1	150_0_47	199_0_42	198_0_1	597_45_107	197_45_21	986_45_3	987_25_77	60_06_1	132_45_2	258_125_12	390_6_50	64_0_1	66_45_78	177_06_100	678_06_130	119_6_10	491_0_17	693_0_25	26_45_1	22_25_1	86_6_1	838_6_193	28_6_12	118_45_1	2_6_17	116_45_1	521_145_64	9_6_48	329_45_20	348_0_147	286_6_1	308_45_59	203_45_1	582_05_31	647_45_47	855_6_98	898_45_16	303_145_1	588_0_125	77_06_1	181_6_60	168_6_7	72_6_21	126_06_2	921_06_128	91_6_202	59_45_1	100_0_1	224_6_9
216_125_1	150_0_37	199_0_43	198_0_1	597_45_118	197_45_29	986_45_3	987_25_69	60_06_1	132_45_2	258_125_11	390_6_47	64_0_1	66_45_75	177_06_103	678_06_112	119_6_11	491_0_15	693_0_22	26_45_1	22_25_1	86_6_1	838_6_169	28_6_12	118_45_1	2_6_20	116_45_1	521_145_73	9_6_44	329_45_29	348_0_155	286_6_1	308_45_64	203_45_1	582_05_23	647_45_43	855_6_94	898_45_21	303_145_1	588_0_120	77_06_1	181_6_62	168_6_2	72_6_22	126_06_1	921_06_127	91_6_195	59_45_1	100_0_1	224_6_13
216_125_1	150_0_31	199_0_50	198_0_1	597_45_115	197_45_27	986_45_4	987_25_68	60_06_1	132_45_6	258_125_10	390_6_51	64_0_1	66_45_75	177_06_91	678_06_97	119_6_10	491_0_20	693_0_22	26_45_1	22_25_1	86_6_1	838_6_141	28_6_14	118_45_1	2_6_16	116_45_1	521_145_68	9_6_44	329_45_37	348_0_158	286_6_1	308_45_64	203_45_1	582_05_18	647_45_37	855_6_90	898_45_24	303_145_1	588_0_116	77_06_1	181_6_67	168_6_2	72_6_14	126_06_1	921_06_139	91_6_206	59_45_1	100_0_1	224_6_13
216_125_1	150_0_21	199_0_53	198_0_1	597_45_96	197_45_32	986_45_3	987_25_65	60_06_1	132_45_12	258_125_6	390_6_52	64_0_1	66_45_65	177_06_83	678_06_74	119_6_14	491_0_28	693_0_28	26_45_1	86_6_1	838_6_111	28_6_12	118_45_1	2_6_11	521_145_70	9_6_49	329_45_49	348_0_176	286_6_1	308_45_75	203_45_1	582_05_11	647_45_29	855_6_75	898_45_24	303_145_1	588_0_105	77_06_1	181_6_72	72_6_9	126_06_1	921_06_140	91_6_225	59_45_1	100_0_1	224_6_9	163_6_1	11_45_36	1027_45_73
216_125_1	150_0_16	199_0_56	198_0_1	597_45_78	197_45_30	986_45_3	987_25_67	60_06_1	132_45_19	258_125_5	390_6_56	64_0_1	66_45_67	177_06_73	678_06_55	119_6_15	491_0_35	693_0_34	26_45_1	86_6_1	838_6_80	28_6_7	118_45_1	2_6_10	521_145_59	9_6_48	329_45_60	348_0_179	286_6_1	308_45_93	203_45_1	582_05_10	647_45_29	855_6_53	898_45_31	303_145_1	588_0_96	77_06_1	181_6_77	72_6_8	126_06_1	921_06_137	91_6_241	59_45_1	100_0_1	224_6_8	163_6_1	11_45_35	1027_45_68
216_125_1	150_0_18	199_0_61	198_0_1	597_45_70	197_45_30	987_25_74	60_06_1	132_45_36	258_125_3	390_6_53	64_0_1	66_45_73	177_06_79	678_06_44	119_6_21	491_0_42	693_0_32	26_45_1	86_6_1	838_6_60	28_6_5	2_6_6	521_145_56	9_6_51	329_45_74	348_0_213	286_6_1	308_45_96	203_45_1	582_05_8	647_45_22	855_6_42	898_45_29	303_145_1	588_0_100	77_06_1	181_6_82	72_6_4	126_06_1	921_06_112	91_6_249	59_45_1	100_0_1	224_6_11	163_6_1	11_45_36	1027_45_65	38_6_131	15_45_1
216_125_1	150_0_18	199_0_63	198_0_1	597_45_79	197_45_26	987_25_72	60_06_1	132_45_53	258_125_3	390_6_52	64_0_1	66_45_70	177_06_77	678_06_32	119_6_26	491_0_43	693_0_36	26_45_1	86_6_1	838_6_53	28_6_5	2_6_5	521_145_58	9_6_53	329_45_72	348_0_217	286_6_1	308_45_112	203_45_1	582_05_7	647_45_16	855_6_34	898_45_27	303_145_1	588_0_77	77_06_1	181_6_84	72_6_2	126_06_1	921_06_96	91_6_256	59_45_1	100_0_1	224_6_11	163_6_1	11_45_41	1027_45_76	38_6_138	15_45_1
216_125_1	150_0_19	199_0_71	198_0_1	597_45_92	197_45_25	987_25_91	60_06_1	132_45_66	258_125_6	390_6_44	64_0_1	66_45_64	177_06_80	678_06_34	119_6_24	491_0_53	693_0_38	26_45_1	86_6_1	838_6_41	28_6_10	2_6_3	521_145_50	9_6_53	329_45_69	348_0_225	286_6_1	308_45_113	203_45_1	582_05_10	647_45_16	855_6_23	898_45_23	303_145_1	588_0_57	77_06_1	181_6_73	126_06_1	921_06_69	91_6_271	59_45_1	100_0_1	224_6_13	163_6_1	11_45_37	1027_45_63	38_6_149	15_45_1	14_0_1
216_125_1	150_0_20	199_0_66	198_0_1	597_45_89	197_45_34	987_25_108	60_06_1	132_45_81	258_125_3	390_6_38	64_0_1	66_45_69	177_06_74	678_06_35	119_6_27	491_0_52	693_0_44	26_45_1	86_6_1	838_6_40	28_6_15	2_6_3	521_145_45	9_6_61	329_45_65	348_0_234	286_6_1	308_45_114	203_45_1	582_05_13	647_45_14	855_6_16	898_45_22	303_145_1	588_0_43	77_06_1	181_6_68	126_06_1	921_06_53	91_6_265	59_45_1	100_0_1	224_6_13	163_6_1	11_45_38	1027_45_57	38_6_161	15_45_1	14_0_1
216_125_1	150_0_16	199_0_74	198_0_1	597_45_79	197_45_37	987_25_103	60_06_1	132_45_73	258_125_2	390_6_33	64_0_1	66_45_62	177_06_67	678_06_36	119_6_16	491_0_62	693_0_49	26_45_1	86_6_1	838_6_47	28_6_18	2_6_2	521_145_39	9_6_71	329_45_58	348_0_250	286_6_1	308_45_120	203_45_1	582_05_17	647_45_11	855_6_8	898_45_16	303_145_1	588_0_34	77_06_1	181_6_51	126_06_1	921_06_35	91_6_265	59_45_1	100_0_1	224_6_17	163_6_1	11_45_49	1027_45_53	38_6_167	15_45_1	14_0_1
216_125_1	150_0_19	199_0_86	198_0_1	597_45_78	197_45_42	987_25_102	60_06_1	132_45_69	258_125_2	390_6_25	64_0_1	66_45_61	177_06_69	678_06_39	119_6_14	491_0_62	693_0_49	26_45_1	86_6_1	838_6_52	28_6_25	2_6_1	521_145_32	9_6_76	329_45_58	348_0_245	286_6_1	308_45_114	203_45_1	582_05_17	647_45_13	855_6_7	898_45_13	303_145_1	588_0_27	77_06_1	181_6_41	126_06_1	921_06_31	91_6_263	59_45_1	100_0_1	224_6_11	163_6_1	11_45_49	1027_45_59	38_6_175	15_45_1	14_0_1
216_125_1	150_0_24	199_0_86	198_0_1	597_45_70	197_45_43	987_25_90	59_45_1	60_06_1	132_45_67	258_125_1	390_6_22	64_0_1	66_45_55	177_06_76	678_06_42	119_6_16	491_0_58	693_0_56	26_45_1	86_6_1	838_6_55	28_6_26	181_6_32	521_145_26	9_6_83	329_45_69	348_0_224	286_6_1	308_45_120	203_45_1	582_05_23	647_45_9	855_6_9	898_45_12	303_145_1	588_0_20	77_06_1	126_06_1	921_06_24	91_6_245	2_6_1	100_0_1	224_6_12	163_6_1	11_45_53	1027_45_53	38_6_201	15_45_1	14_0_1
216_125_1	150_0_23	199_0_96	198_0_1	597_45_64	197_45_54	987_25_97	59_45_1	60_06_1	132_45_51	62_45_20	390_6_16	64_0_1	66_45_54	177_06_84	678_06_39	119_6_7	491_0_73	693_0_65	26_45_1	86_6_1	838_6_60	28_6_32	181_6_23	521_145_15	9_6_89	329_45_74	348_0_190	286_6_1	308_45_124	203_45_1	582_05_27	647_45_5	855_6_8	898_45_12	303_145_1	588_0_19	77_06_1	126_06_1	921_06_20	91_6_208	2_6_1	100_0_1	224_6_9	163_6_1	11_45_61	1027_45_47	38_6_204	15_45_1	14_0_1
216_125_1	150_0_25	199_0_99	198_0_1	597_45_68	197_45_56	987_25_123	59_45_1	60_06_1	132_45_52	62_45_17	390_6_13	64_0_1	66_45_43	177_06_83	678_06_38	119_6_6	491_0_70	693_0_67	26_45_1	86_6_1	838_6_60	28_6_27	181_6_22	521_145_20	9_6_102	329_45_69	348_0_167	286_6_1	308_45_132	203_45_1	582_05_27	647_45_6	855_6_10	898_45_9	303_145_1	588_0_24	77_06_1	126_06_1	921_06_18	91_6_175	2_6_1	100_0_1	224_6_8	163_6_1	11_45_54	1027_45_45	38_6_211	15_45_1	14_0_1
216_125_1	150_0_36	199_0_104	198_0_1	597_45_68	197_45_69	987_25_148	59_45_1	60_06_1	132_45_44	62_45_16	390_6_14	64_0_1	66_45_37	177_06_89	678_06_35	119_6_7	491_0_67	693_0_75	26_45_1	86_6_1	838_6_55	28_6_23	181_6_17	521_145_22	9_6_109	329_45_65	348_0_147	286_6_1	308_45_119	203_45_1	582_05_28	647_45_5	855_6_11	898_45_11	303_145_1	588_0_22	77_06_1	126_06_1	921_06_12	91_6_133	2_6_1	100_0_1	224_6_3	163_6_1	11_45_49	1027_45_37	38_6_233	15_45_1	14_0_1
216_125_1	150_0_40	199_0_115	198_0_1	597_45_71	197_45_77	987_25_160	59_45_1	60_06_1	132_45_41	62_45_14	390_6_12	64_0_1	66_45_40	177_06_90	678_06_45	119_6_8	491_0_79	693_0_94	26_45_1	86_6_1	838_6_57	28_6_21	181_6_14	521_145_20	9_6_110	329_45_61	348_0_131	286_6_1	308_45_110	203_45_1	582_05_26	647_45_7	855_6_8	898_45_8	303_145_1	588_0_21	77_06_1	126_06_1	921_06_9	91_6_103	2_6_1	100_0_1	224_6_2	163_6_1	11_45_46	1027_45_20	38_6_247	15_45_1	14_0_1
216_125_1	150_0_46	199_0_121	198_0_1	597_45_64	197_45_84	987_25_163	59_45_1	60_06_1	132_45_37	62_45_11	390_6_14	64_0_1	66_45_36	177_06_85	678_06_40	119_6_6	491_0_92	693_0_96	26_45_1	86_6_1	838_6_59	28_6_21	181_6_17	521_145_22	9_6_103	329_45_50	348_0_117	286_6_1	308_45_104	203_45_1	582_05_26	647_45_14	855_6_7	898_45_12	303_145_1	588_0_20	77_06_1	126_06_1	921_06_6	91_6_88	2_6_1	100_0_1	224_6_1	163_6_1	11_45_40	1027_45_20	38_6_242	15_45_1	14_0_1
216_125_1	150_0_47	199_0_127	198_0_1	597_45_54	197_45_82	987_25_162	59_45_1	60_06_1	132_45_40	62_45_5	390_6_12	64_0_1	66_45_33	177_06_81	678_06_33	119_6_7	491_0_100	693_0_89	26_45_1	86_6_1	838_6_72	28_6_23	181_6_17	521_145_27	9_6_101	329_45_51	348_0_105	286_6_1	308_45_96	203_45_1	582_05_32	647_45_18	855_6_7	898_45_14	303_145_1	588_0_22	77_06_1	126_06_1	921_06_3	91_6_72	2_6_1	100_0_1	224_6_1	163_6_1	11_45_40	1027_45_23	38_6_235	15_45_1	14_0_1
216_125_1	150_0_59	199_0_131	198_0_1	597_45_48	197_45_87	987_25_158	59_45_1	60_06_1	132_45_49	62_45_6	390_6_14	64_0_1	66_45_31	177_06_88	678_06_50	119_6_6	491_0_119	693_0_75	26_45_1	86_6_1	838_6_78	28_6_22	181_6_16	521_145_33	9_6_98	329_45_49	348_0_101	286_6_1	308_45_87	203_45_1	582_05_31	647_45_26	855_6_4	898_45_17	303_145_1	588_0_26	77_06_1	126_06_1	921_06_2	91_6_53	2_6_1	100_0_1	224_6_1	163_6_1	11_45_38	1027_45_21	38_6_221	15_45_1	14_0_1
216_125_1	150_0_67	199_0_120	198_0_1	597_45_52	197_45_73	987_25_146	59_45_1	60_06_1	132_45_65	62_45_5	390_6_13	64_0_1	66_45_32	177_06_83	678_06_65	119_6_7	491_0_130	693_0_56	26_45_1	86_6_1	838_6_80	28_6_20	181_6_19	521_145_32	9_6_86	329_45_47	348_0_97	286_6_1	308_45_103	203_45_1	582_05_31	647_45_37	855_6_6	898_45_17	303_145_1	588_0_35	77_06_1	126_06_1	921_06_1	91_6_56	2_6_1	100_0_1	163_6_1	11_45_46	1027_45_27	38_6_202	15_45_1	14_0_1	54_25_1
216_125_1	150_0_71	199_0_101	198_0_1	597_45_57	197_45_62	987_25_139	59_45_1	60_06_1	132_45_74	62_45_6	390_6_10	64_0_1	66_45_29	177_06_84	678_06_80	119_6_10	491_0_138	693_0_36	26_45_1	86_6_1	838_6_81	28_6_19	181_6_20	521_145_31	9_6_77	329_45_45	348_0_100	286_6_1	308_45_125	203_45_1	582_05_27	647_45_39	855_6_5	898_45_22	303_145_1	588_0_41	77_06_1	91_6_55	2_6_1	100_0_1	163_6_1	11_45_43	1027_45_30	38_6_190	15_45_1	14_0_1	54_25_1	57_6_29	135_45_1
216_125_1	150_0_66	199_0_80	198_0_1	597_45_54	197_45_61	987_25_137	59_45_1	60_06_1	132_45_82	62_45_5	390_6_10	64_0_1	66_45_27	177_06_95	678_06_93	119_6_5	491_0_150	693_0_24	26_45_1	86_6_1	838_6_84	28_6_18	181_6_25	521_145_26	9_6_66	329_45_51	348_0_98	286_6_1	308_45_133	203_45_1	582_05_27	647_45_42	855_6_5	898_45_34	303_145_1	588_0_45	77_06_1	91_6_64	2_6_1	100_0_1	163_6_1	11_45_39	1027_45_37	38_6_159	15_45_1	14_0_1	57_6_35	135_45_1	116_45_1
216_125_1	150_0_61	199_0_67	198_0_1	597_45_60	197_45_62	987_25_137	59_45_1	60_06_1	132_45_85	62_45_4	390_6_12	64_0_1	66_45_23	177_06_118	678_06_106	119_6_4	491_0_166	693_0_19	26_45_1	86_6_1	838_6_86	28_6_14	181_6_28	521_145_28	9_6_58	329_45_56	348_0_84	286_6_1	308_45_126	203_45_1	582_05_26	647_45_49	855_6_8	898_45_42	303_145_1	588_0_49	77_06_1	91_6_72	2_6_1	100_0_1	163_6_1	11_45_40	1027_45_50	38_6_124	15_45_1	14_0_1	57_6_33	135_45_1	116_45_1
216_125_1	150_0_62	199_0_55	198_0_1	597_45_57	197_45_61	987_25_142	59_45_1	60_06_1	132_45_81	62_45_2	390_6_15	64_0_1	66_45_19	177_06_133	678_06_116	119_6_8	491_0_183	693_0_18	26_45_1	86_6_1	838_6_75	28_6_13	181_6_32	521_145_26	9_6_46	329_45_54	348_0_83	286_6_1	308_45_124	203_45_1	582_05_24	647_45_47	855_6_7	898_45_51	303_145_1	588_0_58	77_06_1	91_6_78	2_6_1	100_0_1	163_6_1	11_45_33	1027_45_53	38_6_93	15_45_1	14_0_1	57_6_32	135_45_1	116_45_1
216_125_1	150_0_56	199_0_54	198_0_1	597_45_51	197_45_53	987_25_141	59_45_1	60_06_1	132_45_63	62_45_2	390_6_19	64_0_1	66_45_17	177_06_144	678_06_115	119_6_10	491_0_190	693_0_17	26_45_1	86_6_1	838_6_76	28_6_10	181_6_32	521_145_31	9_6_42	329_45_56	348_0_88	286_6_1	308_45_131	203_45_1	582_05_13	647_45_50	855_6_10	898_45_66	303_145_1	588_0_69	77_06_1	91_6_79	2_6_1	100_0_1	163_6_1	11_45_28	1027_45_49	38_6_73	15_45_1	14_0_1	57_6_39	135_45_1	116_45_1
216_125_1	150_0_47	199_0_50	198_0_1	597_45_56	197_45_53	987_25_131	59_45_1	60_06_1	132_45_62	62_45_2	390_6_25	64_0_1	66_45_15	177_06_159	678_06_91	119_6_12	491_0_197	693_0_14	26_45_1	86_6_1	838_6_74	28_6_8	181_6_33	521_145_28	9_6_42	329_45_55	348_0_85	286_6_1	308_45_138	203_45_1	582_05_10	647_45_53	855_6_11	898_45_78	303_145_1	588_0_77	77_06_1	91_6_81	2_6_1	100_0_1	163_6_1	11_45_31	1027_45_45	38_6_58	15_45_1	14_0_1	57_6_34	135_45_1	116_45_1
216_125_1	150_0_39	199_0_50	198_0_1	597_45_57	197_45_39	987_25_148	59_45_1	60_06_1	132_45_59	62_45_1	390_6_26	64_0_1	66_45_17	177_06_154	678_06_78	119_6_11	491_0_208	693_0_11	26_45_1	86_6_1	838_6_73	28_6_5	181_6_34	521_145_31	9_6_41	329_45_49	348_0_80	286_6_1	308_45_132	203_45_1	582_05_9	647_45_59	855_6_16	898_45_75	303_145_1	588_0_90	77_06_1	91_6_98	2_6_1	100_0_1	163_6_1	11_45_33	1027_45_37	38_6_50	15_45_1	14_0_1	57_6_28	135_45_1	116_45_1
216_125_1	150_0_34	199_0_57	198_0_1	597_45_54	197_45_38	987_25_166	59_45_1	60_06_1	132_45_71	62_45_3	390_6_26	64_0_1	66_45_22	177_06_157	678_06_78	119_6_8	491_0_211	693_0_9	26_45_1	86_6_1	838_6_74	28_6_5	181_6_33	521_145_33	9_6_35	329_45_47	348_0_80	286_6_1	308_45_129	203_45_1	582_05_7	647_45_63	855_6_15	898_45_67	303_145_1	588_0_94	77_06_1	91_6_103	2_6_1	100_0_1	163_6_1	11_45_28	1027_45_39	38_6_44	15_45_1	14_0_1	57_6_24	135_45_1	116_45_1
216_125_1	150_0_33	199_0_53	198_0_1	597_45_55	197_45_40	987_25_191	59_45_1	60_06_1	132_45_77	62_45_4	390_6_27	64_0_1	66_45_27	177_06_145	678_06_73	119_6_9	491_0_212	693_0_11	26_45_1	86_6_1	838_6_79	28_6_3	181_6_35	521_145_45	9_6_36	329_45_50	348_0_76	286_6_1	308_45_120	203_45_1	582_05_3	647_45_70	855_6_14	898_45_64	303_145_1	588_0_106	77_06_1	91_6_111	2_6_1	100_0_1	163_6_1	11_45_29	1027_45_49	38_6_39	15_45_1	14_0_1	57_6_21	135_45_1	116_45_1
216_125_1	150_0_35	199_0_42	198_0_1	597_45_55	197_45_36	987_25_217	59_45_1	60_06_1	132_45_75	62_45_2	390_6_34	64_0_1	66_45_33	177_06_161	678_06_63	119_6_8	491_0_207	693_0_11	26_45_1	86_6_1	838_6_79	28_6_4	181_6_36	521_145_55	9_6_31	329_45_53	348_0_71	286_6_1	308_45_143	203_45_1	582_05_4	647_45_63	855_6_18	898_45_56	303_145_1	588_0_102	77_06_1	91_6_121	2_6_1	100_0_1	163_6_1	11_45_31	1027_45_56	38_6_41	15_45_1	14_0_1	57_6_23	135_45_1	116_45_1
216_125_1	150_0_37	199_0_41	198_0_1	597_45_48	197_45_34	987_25_234	59_45_1	60_06_1	132_45_76	62_45_4	390_6_40	64_0_1	66_45_42	177_06_156	678_06_57	119_6_11	491_0_205	693_0_11	26_45_1	86_6_1	838_6_89	28_6_8	181_6_37	521_145_59	9_6_27	329_45_56	348_0_69	286_6_1	308_45_156	203_45_1	582_05_3	647_45_57	855_6_19	898_45_52	303_145_1	588_0_105	77_06_1	91_6_128	2_6_1	100_0_1	163_6_1	11_45_33	1027_45_55	38_6_35	15_45_1	14_0_1	57_6_26	135_45_1	116_45_1
216_125_1	150_0_42	199_0_39	198_0_1	597_45_42	197_45_31	987_25_252	59_45_1	60_06_1	132_45_68	62_45_3	390_6_36	64_0_1	66_45_40	177_06_159	119_6_15	491_0_202	693_0_17	26_45_1	86_6_1	838_6_92	28_6_10	181_6_41	521_145_52	9_6_26	329_45_51	348_0_66	286_6_1	308_45_164	203_45_1	678_06_53	647_45_56	855_6_15	898_45_54	303_145_1	588_0_112	77_06_1	91_6_134	2_6_1	100_0_1	163_6_1	11_45_29	1027_45_49	38_6_31	15_45_1	14_0_1	57_6_24	135_45_1	116_45_1	720_45_61
216_125_1	150_0_50	199_0_38	198_0_1	597_45_36	197_45_26	987_25_271	59_45_1	60_06_1	132_45_69	62_45_4	390_6_40	64_0_1	66_45_40	177_06_172	119_6_18	491_0_220	693_0_21	26_45_1	86_6_1	838_6_88	28_6_10	181_6_36	521_145_39	9_6_30	329_45_47	348_0_71	286_6_1	308_45_156	203_45_1	678_06_53	647_45_57	855_6_14	898_45_55	303_145_1	588_0_119	77_06_1	91_6_142	2_6_1	100_0_1	163_6_1	11_45_26	1027_45_37	38_6_25	15_45_1	14_0_1	57_6_30	135_45_1	116_45_1	720_45_52
216_125_1	150_0_57	199_0_42	198_0_1	597_45_23	197_45_24	987_25_280	59_45_1	60_06_1	132_45_64	62_45_4	390_6_40	64_0_1	66_45_41	177_06_162	119_6_23	491_0_221	693_0_23	26_45_1	86_6_1	838_6_95	28_6_12	181_6_43	521_145_31	9_6_27	329_45_45	348_0_80	286_6_1	308_45_158	203_45_1	678_06_53	647_45_65	855_6_7	898_45_58	303_145_1	588_0_118	77_06_1	91_6_149	2_6_1	100_0_1	163_6_1	11_45_20	1027_45_34	38_6_32	15_45_1	14_0_1	57_6_42	135_45_1	116_45_1	720_45_50
216_125_1	150_0_54	199_0_46	198_0_1	597_45_34	197_45_31	987_25_269	59_45_1	60_06_1	132_45_63	62_45_7	390_6_44	64_0_1	66_45_39	177_06_164	119_6_25	491_0_217	693_0_25	26_45_1	86_6_1	838_6_103	28_6_15	181_6_52	521_145_29	9_6_25	329_45_33	348_0_78	286_6_1	308_45_140	203_45_1	678_06_48	647_45_71	855_6_4	898_45_61	303_145_1	588_0_108	77_06_1	91_6_155	2_6_1	100_0_1	163_6_1	11_45_19	1027_45_28	38_6_32	15_45_1	14_0_1	57_6_46	135_45_1	116_45_1	720_45_46
216_125_1	150_0_56	199_0_49	198_0_1	597_45_46	197_45_28	987_25_272	59_45_1	60_06_1	132_45_62	62_45_7	390_6_46	64_0_1	66_45_38	177_06_177	119_6_32	491_0_205	693_0_29	26_45_1	86_6_1	838_6_104	28_6_16	181_6_53	521_145_29	9_6_25	329_45_28	348_0_82	286_6_1	308_45_126	203_45_1	678_06_47	647_45_75	855_6_4	898_45_58	303_145_1	588_0_119	77_06_1	91_6_158	2_6_1	100_0_1	163_6_1	11_45_13	1027_45_28	38_6_39	15_45_1	14_0_1	57_6_48	135_45_1	116_45_1	720_45_50
216_125_1	150_0_63	199_0_58	198_0_1	597_45_39	197_45_32	987_25_257	59_45_1	60_06_1	132_45_47	62_45_7	390_6_52	64_0_1	66_45_37	177_06_145	119_6_38	491_0_200	693_0_33	26_45_1	86_6_1	838_6_101	28_6_18	181_6_63	521_145_28	9_6_27	329_45_38	348_0_83	286_6_1	308_45_127	203_45_1	678_06_38	647_45_66	855_6_4	898_45_55	303_145_1	588_0_106	77_06_1	91_6_164	2_6_1	100_0_1	163_6_1	11_45_11	1027_45_31	38_6_41	15_45_1	14_0_1	57_6_50	135_45_1	116_45_1	720_45_51
216_125_1	150_0_68	199_0_55	198_0_1	597_45_39	197_45_30	987_25_227	59_45_1	60_06_1	132_45_39	62_45_8	390_6_68	64_0_1	66_45_37	177_06_114	119_6_43	491_0_183	693_0_40	26_45_1	86_6_1	838_6_106	28_6_18	181_6_75	521_145_34	9_6_28	329_45_51	348_0_78	286_6_1	308_45_126	203_45_1	678_06_39	647_45_65	855_6_2	898_45_52	303_145_1	588_0_86	77_06_1	91_6_187	2_6_1	100_0_1	163_6_1	11_45_17	1027_45_27	38_6_54	15_45_1	14_0_1	57_6_52	135_45_1	116_45_1	720_45_44
216_125_1	150_0_67	199_0_49	198_0_1	597_45_38	197_45_30	987_25_213	59_45_1	60_06_1	132_45_42	62_45_12	390_6_67	64_0_1	66_45_34	177_06_95	119_6_51	491_0_162	693_0_44	26_45_1	86_6_1	838_6_111	28_6_21	181_6_88	521_145_37	9_6_29	329_45_59	348_0_78	286_6_1	308_45_118	203_45_1	678_06_37	647_45_67	855_6_1	898_45_48	303_145_1	588_0_80	77_06_1	91_6_200	2_6_1	100_0_1	163_6_1	11_45_23	1027_45_27	38_6_60	15_45_1	14_0_1	57_6_54	135_45_1	116_45_1	720_45_32
216_125_1	150_0_67	199_0_52	198_0_1	597_45_30	197_45_31	987_25_211	59_45_1	60_06_1	132_45_33	62_45_15	390_6_73	64_0_1	66_45_31	177_06_94	119_6_54	491_0_147	693_0_47	26_45_1	86_6_1	838_6_96	28_6_26	181_6_104	521_145_35	9_6_28	329_45_64	348_0_77	286_6_1	308_45_117	203_45_1	678_06_28	647_45_66	855_6_1	898_45_46	303_145_1	588_0_67	77_06_1	91_6_207	2_6_1	100_0_1	163_6_1	11_45_22	1027_45_37	38_6_67	15_45_1	14_0_1	57_6_58	135_45_1	116_45_1	720_45_31
216_125_1	150_0_78	199_0_52	198_0_1	597_45_24	197_45_36	987_25_211	59_45_1	60_06_1	132_45_29	62_45_15	390_6_66	64_0_1	66_45_30	177_06_96	119_6_53	491_0_123	693_0_47	26_45_1	86_6_1	838_6_110	28_6_23	181_6_112	521_145_30	9_6_26	329_45_61	348_0_78	286_6_1	308_45_133	203_45_1	678_06_29	647_45_64	855_6_1	898_45_56	303_145_1	588_0_51	77_06_1	91_6_234	2_6_1	100_0_1	163_6_1	11_45_24	1027_45_39	38_6_69	15_45_1	14_0_1	57_6_71	135_45_1	116_45_1	720_45_24
216_125_1	150_0_85	199_0_57	198_0_1	597_45_21	197_45_42	987_25_203	59_45_1	60_06_1	132_45_29	62_45_15	390_6_63	64_0_1	66_45_26	177_06_119	119_6_51	491_0_99	693_0_47	26_45_1	86_6_1	838_6_107	28_6_26	181_6_119	521_145_28	9_6_26	329_45_57	348_0_82	286_6_1	308_45_122	203_45_1	678_06_36	647_45_68	855_6_2	898_45_50	303_145_1	588_0_41	77_06_1	91_6_243	2_6_1	100_0_1	163_6_1	11_45_24	1027_45_39	38_6_86	15_45_1	14_0_1	57_6_83	135_45_1	116_45_1	720_45_21
216_125_1	150_0_93	199_0_60	198_0_1	597_45_24	197_45_49	987_25_185	59_45_1	60_06_1	132_45_27	62_45_12	390_6_59	64_0_1	66_45_26	177_06_128	119_6_54	491_0_84	693_0_57	26_45_1	86_6_1	838_6_103	28_6_25	181_6_120	521_145_29	9_6_17	329_45_56	348_0_83	286_6_1	308_45_116	203_45_1	678_06_54	647_45_88	855_6_3	898_45_54	303_145_1	588_0_33	77_06_1	91_6_259	2_6_1	100_0_1	163_6_1	11_45_23	1027_45_33	38_6_93	15_45_1	14_0_1	57_6_95	135_45_1	116_45_1	720_45_15
216_125_1	150_0_92	199_0_59	198_0_1	597_45_24	197_45_51	987_25_188	59_45_1	60_06_1	132_45_28	62_45_11	390_6_54	64_0_1	66_45_30	177_06_146	119_6_56	491_0_90	693_0_62	26_45_1	86_6_1	838_6_103	28_6_28	181_6_136	521_145_22	9_6_16	329_45_50	348_0_93	286_6_1	308_45_108	203_45_1	678_06_71	647_45_95	855_6_4	898_45_48	303_145_1	588_0_32	77_06_1	91_6_275	2_6_1	100_0_1	163_6_1	11_45_19	1027_45_31	38_6_103	15_45_1	14_0_1	57_6_105	135_45_1	116_45_1	720_45_4
216_125_1	150_0_88	199_0_65	198_0_1	597_45_23	197_45_49	987_25_193	59_45_1	60_06_1	132_45_24	62_45_6	390_6_59	64_0_1	66_45_35	177_06_135	119_6_62	491_0_87	693_0_66	26_45_1	86_6_1	838_6_100	28_6_32	181_6_156	521_145_22	9_6_13	329_45_44	348_0_82	286_6_1	308_45_114	203_45_1	678_06_81	647_45_91	855_6_6	898_45_44	303_145_1	588_0_24	77_06_1	91_6_294	2_6_1	100_0_1	163_6_1	11_45_21	1027_45_30	38_6_113	15_45_1	14_0_1	57_6_120	135_45_1	116_45_1	720_45_7
216_125_1	150_0_82	199_0_59	198_0_1	597_45_30	197_45_45	987_25_205	59_45_1	60_06_1	132_45_36	62_45_5	390_6_54	64_0_1	66_45_32	177_06_119	119_6_60	491_0_95	693_0_68	26_45_1	86_6_1	838_6_90	28_6_35	181_6_171	521_145_23	9_6_21	329_45_44	348_0_88	286_6_1	308_45_110	203_45_1	678_06_91	647_45_79	855_6_7	898_45_46	303_145_1	588_0_24	77_06_1	91_6_300	2_6_1	100_0_1	163_6_1	11_45_22	1027_45_28	38_6_112	15_45_1	14_0_1	57_6_122	135_45_1	116_45_1	720_45_7
216_125_1	150_0_76	199_0_61	198_0_1	597_45_41	197_45_30	987_25_202	59_45_1	60_06_1	132_45_37	62_45_6	390_6_51	64_0_1	66_45_46	177_06_121	119_6_46	491_0_102	693_0_65	26_45_1	86_6_1	838_6_91	28_6_35	181_6_175	521_145_25	9_6_22	329_45_44	348_0_96	286_6_1	308_45_116	203_45_1	678_06_70	647_45_69	855_6_7	898_45_50	303_145_1	588_0_17	77_06_1	91_6_321	2_6_1	100_0_1	163_6_1	11_45_26	1027_45_29	38_6_122	15_45_1	14_0_1	57_6_115	135_45_1	116_45_1	720_45_8
216_125_1	150_0_67	199_0_54	198_0_1	597_45_50	197_45_20	987_25_200	59_45_1	60_06_1	132_45_42	62_45_6	390_6_47	64_0_1	66_45_45	177_06_123	119_6_34	491_0_137	693_0_57	26_45_1	86_6_1	838_6_99	28_6_37	181_6_189	521_145_26	9_6_22	329_45_51	348_0_108	286_6_1	308_45_100	203_45_1	678_06_72	647_45_50	855_6_6	898_45_46	303_145_1	588_0_19	77_06_1	91_6_339	2_6_1	100_0_1	163_6_1	11_45_29	1027_45_25	38_6_121	15_45_1	14_0_1	57_6_117	135_45_1	116_45_1	720_45_8
216_125_1	150_0_61	199_0_48	198_0_1	597_45_52	197_45_17	987_25_196	59_45_1	60_06_1	132_45_45	62_45_4	390_6_59	64_0_1	66_45_50	177_06_101	119_6_33	491_0_144	693_0_52	26_45_1	86_6_1	838_6_98	28_6_40	181_6_197	521_145_32	9_6_22	329_45_53	348_0_111	286_6_1	308_45_87	203_45_1	678_06_68	647_45_47	855_6_11	898_45_44	303_145_1	588_0_20	77_06_1	91_6_346	2_6_1	100_0_1	163_6_1	11_45_26	1027_45_28	38_6_109	15_45_1	14_0_1	57_6_111	135_45_1	116_45_1	720_45_14
216_125_1	150_0_60	199_0_34	198_0_1	597_45_65	197_45_15	987_25_194	59_45_1	60_06_1	132_45_65	62_45_5	390_6_59	64_0_1	66_45_53	177_06_84	119_6_31	491_0_157	693_0_42	26_45_1	86_6_1	838_6_106	28_6_45	181_6_181	521_145_35	9_6_22	329_45_55	348_0_102	286_6_1	308_45_83	203_45_1	678_06_66	647_45_32	855_6_15	898_45_39	303_145_1	588_0_14	77_06_1	91_6_356	2_6_1	100_0_1	163_6_1	11_45_22	1027_45_23	38_6_103	15_45_1	14_0_1	57_6_98	135_45_1	116_45_1	720_45_25
216_125_1	150_0_62	199_0_21	198_0_1	597_45_77	197_45_13	987_25_192	59_45_1	60_06_1	132_45_83	62_45_4	390_6_57	64_0_1	66_45_46	177_06_79	119_6_28	491_0_162	693_0_35	26_45_1	86_6_1	838_6_114	28_6_49	181_6_161	521_145_41	9_6_19	329_45_68	348_0_104	286_6_1	308_45_75	203_45_1	678_06_58	647_45_40	855_6_21	898_45_41	303_145_1	588_0_11	77_06_1	91_6_343	2_6_1	100_0_1	163_6_1	11_45_23	1027_45_33	38_6_91	15_45_1	14_0_1	57_6_95	135_45_1	116_45_1	720_45_34
216_125_1	150_0_65	199_0_20	198_0_1	597_45_75	197_45_12	987_25_206	59_45_1	60_06_1	132_45_113	62_45_4	390_6_53	64_0_1	66_45_42	177_06_64	119_6_27	491_0_152	693_0_33	26_45_1	86_6_1	838_6_104	28_6_45	181_6_120	521_145_44	9_6_18	329_45_77	348_0_108	286_6_1	308_45_78	203_45_1	678_06_62	647_45_37	855_6_24	898_45_40	303_145_1	588_0_10	77_06_1	91_6_345	2_6_1	100_0_1	163_6_1	11_45_19	1027_45_34	38_6_85	15_45_1	14_0_1	57_6_89	135_45_1	116_45_1	720_45_49
216_125_1	150_0_71	199_0_18	198_0_1	597_45_74	197_45_17	987_25_210	59_45_1	60_06_1	132_45_138	62_45_3	390_6_53	64_0_1	66_45_45	177_06_52	119_6_33	491_0_137	693_0_36	26_45_1	86_6_1	838_6_101	28_6_46	181_6_78	521_145_42	9_6_16	329_45_75	348_0_109	286_6_1	308_45_89	203_45_1	678_06_63	647_45_46	855_6_24	898_45_43	303_145_1	588_0_12	77_06_1	91_6_334	2_6_1	100_0_1	163_6_1	11_45_15	1027_45_33	38_6_81	15_45_1	14_0_1	57_6_72	135_45_1	116_45_1	720_45_70
216_125_1	150_0_71	199_0_18	198_0_1	597_45_84	197_45_20	987_25_217	59_45_1	60_06_1	132_45_149	62_45_5	390_6_56	64_0_1	66_45_49	177_06_39	119_6_37	491_0_120	693_0_33	26_45_1	86_6_1	838_6_110	28_6_37	181_6_46	521_145_42	9_6_9	329_45_64	348_0_112	286_6_1	308_45_92	203_45_1	678_06_60	647_45_48	855_6_22	898_45_46	303_145_1	588_0_13	77_06_1	91_6_313	2_6_1	100_0_1	163_6_1	11_45_16	1027_45_35	38_6_83	15_45_1	14_0_1	57_6_64	135_45_1	116_45_1	720_45_101
216_125_1	150_0_79	199_0_17	198_0_1	597_45_82	197_45_21	987_25_193	59_45_1	60_06_1	132_45_145	62_45_7	390_6_55	64_0_1	66_45_47	177_06_33	119_6_44	491_0_117	693_0_27	26_45_1	86_6_1	838_6_108	28_6_35	181_6_33	521_145_44	9_6_6	329_45_60	348_0_117	286_6_1	308_45_92	203_45_1	678_06_68	647_45_56	855_6_19	898_45_41	303_145_1	588_0_15	77_06_1	91_6_297	2_6_1	100_0_1	163_6_1	11_45_17	1027_45_31	38_6_75	15_45_1	14_0_1	57_6_67	135_45_1	116_45_1	720_45_118
216_125_1	150_0_76	199_0_19	198_0_1	597_45_90	197_45_18	987_25_181	59_45_1	60_06_1	132_45_122	62_45_3	390_6_55	64_0_1	66_45_46	177_06_26	119_6_46	491_0_119	693_0_27	26_45_1	86_6_1	838_6_98	28_6_35	181_6_19	521_145_41	9_6_2	329_45_47	348_0_125	286_6_1	308_45_98	203_45_1	678_06_64	647_45_53	855_6_20	898_45_40	303_145_1	588_0_18	77_06_1	91_6_269	2_6_1	100_0_1	163_6_1	11_45_21	1027_45_26	38_6_69	15_45_1	14_0_1	57_6_68	135_45_1	116_45_1	720_45_136
216_125_1	150_0_70	199_0_17	198_0_1	597_45_92	197_45_14	987_25_176	59_45_1	60_06_1	132_45_99	62_45_2	390_6_56	64_0_1	66_45_36	177_06_14	119_6_54	491_0_105	693_0_26	26_45_1	86_6_1	838_6_98	28_6_40	181_6_18	521_145_36	9_6_1	329_45_40	348_0_119	286_6_1	308_45_108	203_45_1	678_06_57	647_45_57	855_6_23	898_45_46	303_145_1	588_0_17	77_06_1	91_6_231	2_6_1	100_0_1	163_6_1	11_45_25	1027_45_34	38_6_64	15_45_1	14_0_1	57_6_63	135_45_1	116_45_1	720_45_140
216_125_1	150_0_81	199_0_23	198_0_1	597_45_85	197_45_13	987_25_173	59_45_1	60_06_1	132_45_80	62_45_1	390_6_57	64_0_1	66_45_39	177_06_16	119_6_58	491_0_107	693_0_26	26_45_1	86_6_1	838_6_101	28_6_31	181_6_15	521_145_31	9_6_2	329_45_39	348_0_115	286_6_1	308_45_107	203_45_1	678_06_58	647_45_58	855_6_26	898_45_48	303_145_1	588_0_16	77_06_1	91_6_182	2_6_1	100_0_1	163_6_1	11_45_27	1027_45_36	38_6_55	15_45_1	14_0_1	57_6_65	135_45_1	116_45_1	720_45_159
216_125_1	150_0_86	199_0_24	198_0_1	597_45_82	197_45_17	987_25_161	59_45_1	60_06_1	132_45_83	62_45_1	390_6_58	64_0_1	66_45_34	177_06_26	119_6_59	491_0_118	693_0_26	26_45_1	86_6_1	838_6_95	28_6_35	181_6_12	521_145_28	9_6_3	329_45_36	348_0_105	286_6_1	308_45_103	203_45_1	678_06_61	647_45_60	855_6_26	898_45_50	303_145_1	588_0_20	77_06_1	91_6_133	2_6_1	100_0_1	163_6_1	11_45_25	1027_45_33	38_6_51	15_45_1	14_0_1	57_6_76	135_45_1	116_45_1	720_45_170
216_125_1	150_0_93	199_0_18	198_0_1	597_45_81	197_45_16	987_25_171	59_45_1	60_06_1	132_45_84	390_6_60	64_0_1	66_45_36	177_06_40	119_6_66	491_0_124	693_0_33	26_45_1	86_6_1	838_6_102	28_6_37	181_6_8	521_145_30	9_6_2	329_45_36	348_0_102	286_6_1	308_45_91	203_45_1	678_06_64	647_45_65	855_6_34	898_45_53	303_145_1	588_0_20	77_06_1	91_6_97	2_6_1	100_0_1	163_6_1	11_45_18	1027_45_35	38_6_49	15_45_1	14_0_1	57_6_83	135_45_1	116_45_1	720_45_173	370_45_220
216_125_1	150_0_98	199_0_17	198_0_1	597_45_69	197_45_13	987_25_169	59_45_1	60_06_1	132_45_94	390_6_66	64_0_1	66_45_30	177_06_51	119_6_69	491_0_128	693_0_34	26_45_1	86_6_1	838_6_113	28_6_43	181_6_7	521_145_35	9_6_2	329_45_38	348_0_100	286_6_1	308_45_71	203_45_1	678_06_72	647_45_65	855_6_37	898_45_55	303_145_1	588_0_25	77_06_1	91_6_72	2_6_1	100_0_1	163_6_1	11_45_19	1027_45_29	38_6_52	15_45_1	14_0_1	57_6_87	135_45_1	116_45_1	720_45_163	370_45_206
216_125_1	150_0_117	199_0_15	198_0_1	597_45_63	197_45_15	987_25_160	59_45_1	60_06_1	132_45_100	390_6_68	64_0_1	66_45_28	177_06_60	119_6_66	491_0_155	693_0_38	26_45_1	86_6_1	838_6_117	28_6_54	181_6_9	521_145_46	9_6_2	329_45_33	348_0_96	286_6_1	308_45_65	203_45_1	678_06_74	647_45_58	855_6_39	898_45_45	303_145_1	588_0_35	77_06_1	91_6_62	2_6_1	100_0_1	163_6_1	11_45_13	1027_45_33	38_6_55	15_45_1	14_0_1	57_6_94	135_45_1	116_45_1	720_45_148	370_45_188
216_125_1	150_0_137	199_0_14	198_0_1	597_45_47	197_45_19	987_25_158	59_45_1	60_06_1	132_45_95	390_6_73	64_0_1	66_45_24	177_06_81	119_6_59	491_0_163	693_0_36	26_45_1	86_6_1	838_6_124	28_6_59	181_6_13	521_145_45	9_6_4	329_45_28	348_0_93	286_6_1	308_45_58	203_45_1	678_06_70	647_45_54	855_6_43	898_45_48	303_145_1	588_0_41	77_06_1	91_6_48	2_6_1	100_0_1	163_6_1	11_45_12	1027_45_32	38_6_63	15_45_1	14_0_1	57_6_96	135_45_1	116_45_1	720_45_124	370_45_186
216_125_1	150_0_158	199_0_13	198_0_1	597_45_44	197_45_23	987_25_142	59_45_1	60_06_1	132_45_81	390_6_69	64_0_1	66_45_34	177_06_100	119_6_52	491_0_171	693_0_45	26_45_1	86_6_1	838_6_135	28_6_74	181_6_17	521_145_41	9_6_6	329_45_18	348_0_96	286_6_1	308_45_57	203_45_1	678_06_67	647_45_53	855_6_52	898_45_52	303_145_1	588_0_42	77_06_1	91_6_43	2_6_1	100_0_1	163_6_1	11_45_12	1027_45_38	38_6_64	15_45_1	14_0_1	57_6_108	135_45_1	116_45_1	720_45_123	370_45_173
216_125_1	150_0_174	199_0_13	198_0_1	597_45_49	197_45_30	987_25_119	59_45_1	60_06_1	132_45_68	390_6_71	64_0_1	66_45_34	177_06_120	119_6_49	491_0_179	693_0_50	26_45_1	86_6_1	838_6_147	28_6_81	181_6_15	521_145_43	9_6_7	329_45_15	348_0_92	286_6_1	308_45_53	203_45_1	678_06_60	647_45_56	855_6_53	898_45_53	303_145_1	588_0_49	77_06_1	91_6_43	2_6_1	100_0_1	163_6_1	11_45_12	1027_45_35	38_6_63	15_45_1	14_0_1	57_6_117	135_45_1	116_45_1	720_45_114	370_45_177
216_125_1	150_0_217	199_0_17	198_0_1	597_45_41	197_45_44	987_25_128	59_45_1	60_06_1	132_45_59	390_6_80	64_0_1	66_45_47	177_06_123	119_6_52	491_0_196	693_0_59	26_45_1	86_6_1	838_6_135	28_6_84	181_6_16	521_145_41	9_6_11	329_45_14	348_0_95	286_6_1	308_45_51	203_45_1	678_06_49	647_45_48	855_6_60	898_45_49	303_145_1	588_0_48	77_06_1	91_6_48	2_6_1	100_0_1	163_6_1	11_45_17	1027_45_36	38_6_58	15_45_1	14_0_1	57_6_134	135_45_1	116_45_1	720_45_113	370_45_169
216_125_1	150_0_249	199_0_23	198_0_1	597_45_38	197_45_54	987_25_138	59_45_1	60_06_1	132_45_61	390_6_84	64_0_1	66_45_53	177_06_117	119_6_46	491_0_202	693_0_70	26_45_1	86_6_1	838_6_118	28_6_93	181_6_22	521_145_38	9_6_8	329_45_14	348_0_100	286_6_1	308_45_48	203_45_1	678_06_55	647_45_41	855_6_64	898_45_49	303_145_1	588_0_51	77_06_1	91_6_51	2_6_1	100_0_1	163_6_1	11_45_13	1027_45_29	38_6_68	15_45_1	14_0_1	57_6_144	135_45_1	116_45_1	720_45_114	370_45_163
216_125_1	150_0_263	199_0_29	198_0_1	597_45_37	197_45_60	987_25_167	59_45_1	60_06_1	132_45_58	390_6_92	64_0_1	66_45_46	177_06_105	119_6_47	491_0_228	693_0_75	26_45_1	86_6_1	838_6_111	28_6_112	181_6_22	521_145_33	9_6_12	329_45_14	348_0_107	286_6_1	308_45_37	203_45_1	678_06_64	647_45_37	855_6_72	898_45_56	303_145_1	588_0_55	77_06_1	91_6_61	2_6_1	100_0_1	163_6_1	11_45_9	1027_45_25	38_6_72	15_45_1	14_0_1	57_6_144	135_45_1	116_45_1	720_45_107	370_45_161
216_125_1	150_0_298	199_0_28	198_0_1	597_45_35	197_45_61	987_25_210	59_45_1	60_06_1	132_45_61	390_6_98	64_0_1	66_45_38	177_06_80	119_6_39	491_0_221	693_0_89	26_45_1	86_6_1	838_6_88	28_6_121	181_6_22	521_145_30	9_6_21	329_45_17	348_0_104	286_6_1	308_45_36	203_45_1	678_06_56	647_45_32	855_6_77	898_45_71	303_145_1	588_0_65	77_06_1	91_6_64	2_6_1	100_0_1	163_6_1	11_45_7	1027_45_25	38_6_76	15_45_1	14_0_1	57_6_138	135_45_1	116_45_1	720_45_112	370_45_169
216_125_1	150_0_320	199_0_31	198_0_1	597_45_30	197_45_55	987_25_219	59_45_1	60_06_1	132_45_70	390_6_93	64_0_1	66_45_38	177_06_51	119_6_27	491_0_228	693_0_98	26_45_1	86_6_1	838_6_68	28_6_127	181_6_25	521_145_23	9_6_15	329_45_23	348_0_105	286_6_1	308_45_38	203_45_1	678_06_53	647_45_23	855_6_85	898_45_73	303_145_1	588_0_63	77_06_1	91_6_82	2_6_1	100_0_1	163_6_1	11_45_7	1027_45_19	38_6_78	15_45_1	14_0_1	57_6_117	135_45_1	116_45_1	720_45_99	370_45_172
216_125_1	150_0_336	199_0_35	198_0_1	597_45_32	197_45_48	987_25_243	59_45_1	60_06_1	132_45_58	390_6_94	64_0_1	66_45_32	177_06_36	119_6_25	491_0_215	693_0_110	26_45_1	86_6_1	838_6_64	28_6_141	181_6_23	521_145_23	9_6_17	329_45_33	348_0_106	286_6_1	308_45_44	203_45_1	678_06_46	647_45_19	855_6_82	898_45_75	303_145_1	588_0_59	77_06_1	91_6_93	2_6_1	100_0_1	163_6_1	11_45_10	1027_45_20	38_6_83	15_45_1	14_0_1	57_6_90	135_45_1	116_45_1	720_45_96	370_45_173
216_125_1	150_0_358	199_0_51	198_0_1	597_45_30	197_45_35	987_25_254	59_45_1	60_06_1	132_45_56	390_6_101	64_0_1	66_45_22	177_06_28	119_6_17	491_0_222	693_0_113	26_45_1	86_6_1	838_6_52	28_6_148	181_6_22	521_145_30	9_6_18	329_45_47	348_0_104	286_6_1	308_45_42	203_45_1	678_06_37	647_45_18	855_6_85	898_45_78	303_145_1	588_0_62	77_06_1	91_6_100	2_6_1	100_0_1	163_6_1	11_45_11	1027_45_17	38_6_86	15_45_1	14_0_1	57_6_67	135_45_1	116_45_1	720_45_85	370_45_183
216_125_1	150_0_381	199_0_62	198_0_1	597_45_23	197_45_35	987_25_246	59_45_1	60_06_1	132_45_53	390_6_102	64_0_1	66_45_18	177_06_23	119_6_12	491_0_205	693_0_125	26_45_1	86_6_1	838_6_57	28_6_140	181_6_20	521_145_45	9_6_13	329_45_63	348_0_98	286_6_1	308_45_40	203_45_1	678_06_31	647_45_19	855_6_79	898_45_92	303_145_1	588_0_63	77_06_1	91_6_118	2_6_1	100_0_1	163_6_1	11_45_13	1027_45_16	38_6_81	15_45_1	14_0_1	57_6_58	135_45_1	116_45_1	720_45_67	370_45_189
216_125_1	150_0_399	199_0_68	198_0_1	597_45_16	197_45_34	987_25_244	59_45_1	60_06_1	132_45_34	390_6_101	64_0_1	66_45_13	177_06_20	119_6_11	491_0_172	693_0_139	26_45_1	86_6_1	838_6_56	28_6_146	181_6_24	521_145_50	9_6_12	329_45_68	348_0_97	286_6_1	308_45_43	203_45_1	678_06_30	647_45_16	855_6_71	898_45_91	303_145_1	588_0_56	77_06_1	91_6_143	2_6_1	100_0_1	163_6_1	11_45_14	1027_45_12	38_6_89	15_45_1	14_0_1	57_6_54	135_45_1	116_45_1	720_45_72	370_45_192
216_125_1	150_0_402	199_0_74	198_0_1	597_45_12	197_45_32	987_25_241	59_45_1	60_06_1	132_45_27	390_6_104	64_0_1	66_45_8	177_06_18	119_6_11	491_0_136	693_0_163	26_45_1	86_6_1	838_6_60	28_6_150	181_6_25	521_145_56	9_6_9	329_45_59	348_0_93	286_6_1	308_45_37	203_45_1	678_06_21	647_45_16	855_6_56	898_45_94	303_145_1	588_0_55	77_06_1	91_6_161	2_6_1	100_0_1	163_6_1	11_45_12	1027_45_15	38_6_98	15_45_1	14_0_1	57_6_46	135_45_1	116_45_1	720_45_64	370_45_196
216_125_1	150_0_371	199_0_92	198_0_1	597_45_12	197_45_32	987_25_245	59_45_1	60_06_1	132_45_25	390_6_115	64_0_1	66_45_9	177_06_19	119_6_14	491_0_125	693_0_172	26_45_1	86_6_1	838_6_69	28_6_138	181_6_32	521_145_63	9_6_11	329_45_46	348_0_101	286_6_1	308_45_37	203_45_1	678_06_23	647_45_16	855_6_41	898_45_84	303_145_1	588_0_51	77_06_1	91_6_184	2_6_1	100_0_1	163_6_1	11_45_17	1027_45_18	38_6_100	15_45_1	14_0_1	57_6_37	135_45_1	116_45_1	720_45_62	370_45_177
216_125_1	150_0_361	199_0_89	198_0_1	597_45_8	197_45_29	987_25_234	59_45_1	60_06_1	132_45_31	390_6_115	64_0_1	66_45_13	177_06_33	119_6_16	491_0_102	693_0_166	26_45_1	86_6_1	838_6_74	28_6_131	181_6_38	521_145_82	9_6_15	329_45_42	348_0_108	286_6_1	308_45_34	203_45_1	678_06_17	647_45_17	855_6_29	898_45_81	303_145_1	588_0_50	77_06_1	91_6_195	2_6_1	100_0_1	163_6_1	11_45_21	1027_45_22	38_6_114	15_45_1	14_0_1	57_6_31	135_45_1	116_45_1	720_45_63	370_45_166
216_125_1	150_0_324	199_0_79	198_0_1	597_45_13	197_45_20	987_25_231	59_45_1	60_06_1	132_45_27	390_6_114	64_0_1	66_45_19	177_06_30	119_6_16	491_0_92	693_0_179	26_45_1	86_6_1	838_6_82	28_6_103	181_6_49	521_145_100	9_6_14	329_45_28	348_0_124	286_6_1	308_45_29	203_45_1	678_06_16	647_45_27	855_6_22	898_45_87	303_145_1	588_0_40	77_06_1	91_6_201	2_6_1	100_0_1	163_6_1	11_45_20	1027_45_24	38_6_111	15_45_1	14_0_1	57_6_34	135_45_1	116_45_1	720_45_73	370_45_161
216_125_1	150_0_260	199_0_77	198_0_1	597_45_21	197_45_18	987_25_259	59_45_1	60_06_1	132_45_21	390_6_104	64_0_1	66_45_24	177_06_26	119_6_24	491_0_78	693_0_183	26_45_1	86_6_1	838_6_105	28_6_80	181_6_55	521_145_109	9_6_13	329_45_32	348_0_133	286_6_1	308_45_28	203_45_1	678_06_21	647_45_32	855_6_16	898_45_88	303_145_1	588_0_41	77_06_1	91_6_227	2_6_1	100_0_1	163_6_1	11_45_17	1027_45_23	38_6_106	15_45_1	14_0_1	57_6_32	135_45_1	116_45_1	720_45_78	370_45_148
216_125_1	150_0_203	199_0_74	198_0_1	597_45_26	197_45_13	987_25_261	59_45_1	60_06_1	132_45_20	390_6_101	64_0_1	66_45_28	177_06_33	119_6_25	491_0_68	693_0_190	26_45_1	86_6_1	838_6_128	28_6_63	181_6_55	521_145_108	9_6_9	329_45_35	348_0_137	286_6_1	308_45_46	203_45_1	678_06_21	647_45_28	855_6_11	898_45_81	303_145_1	588_0_40	77_06_1	91_6_240	2_6_1	100_0_1	163_6_1	11_45_19	1027_45_19	38_6_99	15_45_1	14_0_1	57_6_28	135_45_1	116_45_1	720_45_81	370_45_153
216_125_1	150_0_174	199_0_61	198_0_1	597_45_35	197_45_9	987_25_261	59_45_1	60_06_1	132_45_26	390_6_100	64_0_1	66_45_25	177_06_38	119_6_24	491_0_72	693_0_183	26_45_1	86_6_1	838_6_137	28_6_61	181_6_47	521_145_120	9_6_5	329_45_27	348_0_148	286_6_1	308_45_56	203_45_1	678_06_14	647_45_26	855_6_10	898_45_67	303_145_1	588_0_40	77_06_1	91_6_239	2_6_1	100_0_1	163_6_1	11_45_12	1027_45_22	38_6_110	15_45_1	14_0_1	57_6_37	135_45_1	116_45_1	720_45_79	370_45_145
216_125_1	150_0_133	199_0_48	198_0_1	597_45_52	197_45_6	987_25_239	59_45_1	60_06_1	132_45_41	390_6_86	64_0_1	66_45_23	177_06_50	119_6_26	491_0_82	693_0_188	26_45_1	86_6_1	838_6_164	28_6_50	181_6_32	521_145_151	9_6_3	329_45_24	348_0_145	286_6_1	308_45_51	203_45_1	678_06_8	647_45_26	855_6_13	898_45_67	303_145_1	588_0_33	77_06_1	91_6_228	2_6_1	100_0_1	163_6_1	11_45_9	1027_45_20	38_6_108	15_45_1	14_0_1	57_6_41	135_45_1	116_45_1	720_45_72	370_45_140
216_125_1	150_0_114	199_0_37	198_0_1	597_45_65	197_45_5	987_25_222	59_45_1	60_06_1	132_45_48	390_6_80	64_0_1	66_45_20	177_06_70	119_6_30	491_0_89	693_0_180	26_45_1	86_6_1	838_6_173	28_6_47	181_6_22	521_145_159	329_45_34	348_0_126	286_6_1	308_45_49	203_45_1	678_06_9	647_45_27	855_6_10	898_45_68	303_145_1	588_0_30	77_06_1	91_6_224	2_6_1	100_0_1	163_6_1	11_45_9	1027_45_16	38_6_111	15_45_1	14_0_1	57_6_42	135_45_1	116_45_1	720_45_74	370_45_153	682_0_270
216_125_1	150_0_102	199_0_38	198_0_1	597_45_73	197_45_5	987_25_218	59_45_1	60_06_1	132_45_67	390_6_75	64_0_1	66_45_15	177_06_91	119_6_30	491_0_100	693_0_151	26_45_1	86_6_1	838_6_173	28_6_57	181_6_12	521_145_165	329_45_32	348_0_121	286_6_1	308_45_60	203_45_1	678_06_3	647_45_30	855_6_8	898_45_59	303_145_1	588_0_26	77_06_1	91_6_217	2_6_1	100_0_1	163_6_1	11_45_7	1027_45_13	38_6_118	15_45_1	14_0_1	57_6_40	135_45_1	116_45_1	720_45_89	370_45_160	682_0_246
216_125_1	150_0_87	199_0_31	198_0_1	597_45_73	197_45_2	987_25_228	59_45_1	60_06_1	132_45_83	390_6_62	64_0_1	66_45_11	177_06_88	119_6_33	491_0_114	693_0_129	26_45_1	86_6_1	838_6_175	28_6_51	181_6_5	521_145_168	329_45_44	348_0_108	286_6_1	308_45_58	203_45_1	678_06_2	647_45_36	855_6_10	898_45_46	303_145_1	588_0_21	77_06_1	91_6_205	2_6_1	100_0_1	163_6_1	11_45_6	1027_45_9	38_6_126	15_45_1	14_0_1	57_6_45	135_45_1	116_45_1	720_45_93	370_45_175	682_0_235
216_125_1	150_0_76	199_0_30	198_0_1	597_45_65	197_45_1	987_25_219	59_45_1	60_06_1	132_45_94	390_6_48	64_0_1	66_45_8	177_06_77	119_6_40	491_0_125	693_0_97	26_45_1	86_6_1	838_6_175	28_6_51	181_6_3	521_145_165	329_45_54	348_0_102	286_6_1	308_45_58	203_45_1	678_06_2	647_45_36	855_6_10	898_45_38	303_145_1	588_0_15	77_06_1	91_6_189	2_6_1	100_0_1	163_6_1	11_45_4	1027_45_6	38_6_139	15_45_1	14_0_1	57_6_42	135_45_1	116_45_1	720_45_107	370_45_197	682_0_249
216_125_1	150_0_69	199_0_27	198_0_1	597_45_50	987_25_211	59_45_1	60_06_1	132_45_101	390_6_39	64_0_1	66_45_11	177_06_61	119_6_48	491_0_134	693_0_72	26_45_1	86_6_1	838_6_167	28_6_63	181_6_1	521_145_146	329_45_65	348_0_77	286_6_1	308_45_51	203_45_1	647_45_52	855_6_10	898_45_36	303_145_1	588_0_14	91_6_163	2_6_1	100_0_1	163_6_1	11_45_9	1027_45_7	38_6_140	15_45_1	14_0_1	57_6_44	135_45_1	116_45_1	720_45_123	370_45_208	682_0_251
216_125_1	150_0_67	199_0_26	198_0_1	597_45_36	987_25_226	60_06_1	132_45_103	390_6_32	64_0_1	66_45_12	177_06_40	119_6_51	491_0_151	693_0_63	26_45_1	86_6_1	838_6_168	28_6_60	2_6_1	521_145_138	329_45_69	348_0_65	286_6_1	308_45_58	203_45_1	647_45_65	855_6_8	898_45_41	303_145_1	588_0_11	91_6_154	59_45_1	100_0_1	163_6_1	11_45_8	1027_45_11	38_6_136	15_45_1	14_0_1	57_6_48	135_45_1	116_45_1	720_45_117	370_45_208	682_0_261
216_125_1	150_0_67	199_0_29	198_0_1	597_45_36	987_25_232	60_06_1	132_45_113	390_6_27	64_0_1	66_45_10	177_06_36	119_6_60	491_0_154	693_0_49	26_45_1	86_6_1	838_6_160	28_6_67	2_6_1	521_145_143	329_45_71	348_0_58	286_6_1	308_45_57	203_45_1	647_45_71	855_6_11	898_45_39	303_145_1	588_0_12	91_6_143	59_45_1	100_0_1	163_6_1	11_45_8	1027_45_17	38_6_126	15_45_1	14_0_1	57_6_44	135_45_1	116_45_1	720_45_120	370_45_221	682_0_260
216_125_1	150_0_59	199_0_31	198_0_1	597_45_33	987_25_248	60_06_1	132_45_113	390_6_25	64_0_1	66_45_10	177_06_29	119_6_66	491_0_174	693_0_37	26_45_1	86_6_1	838_6_151	28_6_64	2_6_1	521_145_143	329_45_59	348_0_58	286_6_1	308_45_57	203_45_1	647_45_77	855_6_11	898_45_44	303_145_1	588_0_13	91_6_137	59_45_1	100_0_1	163_6_1	11_45_7	1027_45_18	38_6_115	15_45_1	14_0_1	57_6_54	135_45_1	116_45_1	720_45_141	370_45_218	682_0_265
216_125_1	150_0_61	199_0_40	198_0_1	597_45_39	987_25_235	60_06_1	132_45_104	390_6_23	64_0_1	66_45_10	177_06_35	119_6_72	491_0_183	693_0_35	26_45_1	86_6_1	838_6_155	28_6_71	2_6_1	521_145_143	329_45_60	348_0_63	286_6_1	308_45_50	203_45_1	647_45_80	855_6_8	898_45_38	303_145_1	588_0_14	91_6_136	59_45_1	100_0_1	163_6_1	11_45_5	1027_45_18	38_6_108	15_45_1	14_0_1	57_6_54	135_45_1	116_45_1	720_45_160	370_45_205	682_0_263
216_125_1	150_0_70	199_0_47	198_0_1	597_45_44	987_25_239	60_06_1	132_45_96	390_6_25	64_0_1	66_45_10	177_06_35	119_6_79	491_0_207	693_0_23	26_45_1	86_6_1	838_6_152	28_6_74	2_6_1	521_145_144	329_45_52	348_0_64	286_6_1	308_45_44	203_45_1	647_45_85	855_6_9	898_45_37	303_145_1	588_0_19	91_6_127	59_45_1	100_0_1	163_6_1	11_45_2	1027_45_16	38_6_105	15_45_1	14_0_1	57_6_52	135_45_1	116_45_1	720_45_149	370_45_199	682_0_242
216_125_1	150_0_84	199_0_48	198_0_1	597_45_43	987_25_214	60_06_1	132_45_82	390_6_28	64_0_1	66_45_10	177_06_39	119_6_101	491_0_210	693_0_17	26_45_1	86_6_1	838_6_168	28_6_83	2_6_1	521_145_132	329_45_50	348_0_69	286_6_1	308_45_44	203_45_1	647_45_84	855_6_5	898_45_46	303_145_1	588_0_20	91_6_124	59_45_1	100_0_1	163_6_1	11_45_2	1027_45_14	38_6_96	15_45_1	14_0_1	57_6_44	135_45_1	116_45_1	720_45_147	370_45_194	682_0_237
216_125_1	150_0_89	199_0_50	198_0_1	597_45_45	987_25_215	60_06_1	132_45_82	390_6_31	64_0_1	66_45_8	177_06_39	119_6_109	491_0_208	693_0_16	26_45_1	86_6_1	838_6_174	28_6_98	2_6_1	521_145_143	329_45_56	348_0_73	286_6_1	308_45_37	203_45_1	647_45_90	855_6_3	898_45_47	303_145_1	588_0_25	91_6_121	59_45_1	100_0_1	163_6_1	11_45_1	1027_45_10	38_6_86	15_45_1	14_0_1	57_6_43	135_45_1	116_45_1	720_45_135	370_45_209	682_0_223
216_125_1	150_0_102	199_0_52	198_0_1	597_45_35	987_25_212	60_06_1	132_45_84	390_6_33	64_0_1	66_45_13	177_06_35	119_6_104	491_0_204	693_0_17	26_45_1	86_6_1	838_6_183	28_6_107	2_6_1	521_145_150	329_45_55	348_0_75	286_6_1	308_45_40	203_45_1	647_45_83	855_6_2	898_45_33	303_145_1	588_0_27	91_6_120	59_45_1	100_0_1	163_6_1	11_45_2	1027_45_11	38_6_91	15_45_1	14_0_1	57_6_38	135_45_1	116_45_1	720_45_134	370_45_201	682_0_220
216_125_1	150_0_113	199_0_48	198_0_1	597_45_32	987_25_211	60_06_1	132_45_85	390_6_33	64_0_1	66_45_15	177_06_36	119_6_106	491_0_195	693_0_18	26_45_1	86_6_1	838_6_193	28_6_108	2_6_1	521_145_148	329_45_56	348_0_72	286_6_1	308_45_58	203_45_1	647_45_81	855_6_1	898_45_32	303_145_1	588_0_26	91_6_107	59_45_1	100_0_1	163_6_1	11_45_2	1027_45_13	38_6_99	15_45_1	14_0_1	57_6_38	135_45_1	116_45_1	720_45_158	370_45_203	682_0_212
216_125_1	150_0_125	199_0_44	198_0_1	597_45_32	987_25_231	60_06_1	132_45_72	390_6_37	64_0_1	66_45_13	177_06_26	119_6_114	491_0_188	693_0_16	26_45_1	86_6_1	838_6_192	28_6_120	2_6_1	521_145_133	329_45_53	348_0_79	286_6_1	308_45_59	203_45_1	647_45_71	855_6_1	898_45_29	303_145_1	588_0_26	91_6_107	59_45_1	100_0_1	163_6_1	11_45_4	1027_45_18	38_6_101	15_45_1	14_0_1	57_6_29	135_45_1	116_45_1	720_45_156	370_45_219	682_0_212
216_125_1	150_0_150	199_0_47	198_0_1	597_45_31	987_25_214	60_06_1	132_45_52	390_6_38	64_0_1	66_45_15	177_06_22	119_6_111	491_0_200	693_0_13	26_45_1	86_6_1	838_6_208	28_6_135	2_6_1	521_145_130	329_45_43	348_0_81	308_45_59	203_45_1	647_45_70	898_45_26	303_145_1	588_0_22	91_6_104	59_45_1	100_0_1	163_6_1	11_45_4	1027_45_14	38_6_104	15_45_1	14_0_1	57_6_20	135_45_1	116_45_1	720_45_164	370_45_220	682_0_214
216_125_1	150_0_162	199_0_49	198_0_1	597_45_29	987_25_210	60_06_1	132_45_52	390_6_41	64_0_1	66_45_21	177_06_20	119_6_115	491_0_211	693_0_8	26_45_1	86_6_1	838_6_210	28_6_137	2_6_1	521_145_112	329_45_48	348_0_82	308_45_70	203_45_1	647_45_63	898_45_28	303_145_1	588_0_23	91_6_99	59_45_1	100_0_1	163_6_1	11_45_2	1027_45_15	38_6_118	15_45_1	14_0_1	57_6_18	135_45_1	116_45_1	720_45_157	370_45_224	682_0_198
216_125_1	150_0_186	199_0_53	198_0_1	597_45_23	987_25_207	60_06_1	132_45_49	390_6_42	64_0_1	66_45_27	177_06_20	119_6_108	491_0_232	693_0_8	26_45_1	86_6_1	838_6_208	28_6_141	2_6_1	521_145_102	329_45_46	348_0_93	308_45_74	203_45_1	647_45_54	898_45_22	303_145_1	588_0_20	91_6_98	59_45_1	100_0_1	163_6_1	11_45_1	1027_45_8	38_6_137	15_45_1	14_0_1	57_6_10	135_45_1	116_45_1	720_45_141	370_45_225	682_0_195
216_125_1	150_0_221	199_0_62	198_0_1	597_45_21	987_25_185	60_06_1	132_45_52	390_6_47	64_0_1	66_45_31	177_06_24	119_6_99	491_0_255	693_0_4	26_45_1	86_6_1	838_6_213	28_6_154	2_6_1	521_145_100	329_45_40	348_0_93	308_45_68	203_45_1	647_45_43	898_45_13	303_145_1	588_0_19	91_6_105	59_45_1	100_0_1	163_6_1	1027_45_11	38_6_149	15_45_1	14_0_1	57_6_6	135_45_1	116_45_1	720_45_151	370_45_234	682_0_207
216_125_1	150_0_237	199_0_58	198_0_1	597_45_33	987_25_175	60_06_1	132_45_51	390_6_49	64_0_1	66_45_27	177_06_41	119_6_87	491_0_255	693_0_4	26_45_1	86_6_1	838_6_193	28_6_163	2_6_1	521_145_102	329_45_47	348_0_97	308_45_59	203_45_1	647_45_36	898_45_14	303_145_1	588_0_19	91_6_116	59_45_1	100_0_1	163_6_1	1027_45_5	38_6_168	15_45_1	14_0_1	57_6_4	135_45_1	116_45_1	720_45_163	370_45_220	682_0_225
216_125_1	150_0_248	199_0_58	198_0_1	597_45_27	987_25_181	60_06_1	132_45_44	390_6_71	64_0_1	66_45_23	177_06_58	119_6_82	491_0_295	693_0_4	26_45_1	86_6_1	838_6_182	28_6_152	2_6_1	521_145_102	329_45_33	348_0_105	308_45_62	203_45_1	647_45_30	898_45_11	303_145_1	588_0_20	91_6_105	59_45_1	100_0_1	163_6_1	1027_45_3	38_6_178	15_45_1	14_0_1	57_6_5	135_45_1	116_45_1	720_45_165	370_45_203	682_0_236
216_125_1	150_0_266	199_0_58	198_0_1	597_45_28	987_25_182	60_06_1	132_45_41	390_6_86	64_0_1	66_45_20	177_06_74	119_6_61	491_0_316	693_0_5	26_45_1	86_6_1	838_6_172	28_6_162	2_6_1	521_145_109	329_45_21	348_0_110	308_45_50	203_45_1	647_45_24	898_45_11	303_145_1	588_0_22	91_6_103	59_45_1	100_0_1	163_6_1	1027_45_1	38_6_187	15_45_1	14_0_1	57_6_3	135_45_1	116_45_1	720_45_161	370_45_191	682_0_260
216_125_1	150_0_300	199_0_63	198_0_1	597_45_27	987_25_175	60_06_1	132_45_46	390_6_93	64_0_1	66_45_18	177_06_82	119_6_51	491_0_345	693_0_7	26_45_1	86_6_1	838_6_144	28_6_160	2_6_1	521_145_88	329_45_15	348_0_122	308_45_47	203_45_1	647_45_28	898_45_9	303_145_1	588_0_25	91_6_96	59_45_1	100_0_1	163_6_1	1027_45_1	38_6_188	15_45_1	14_0_1	57_6_5	135_45_1	116_45_1	720_45_157	370_45_183	682_0_259
216_125_1	150_0_313	199_0_68	198_0_1	597_45_27	987_25_181	60_06_1	132_45_49	390_6_108	64_0_1	66_45_19	177_06_93	119_6_39	491_0_385	693_0_5	26_45_1	86_6_1	838_6_126	28_6_152	2_6_1	521_145_69	329_45_13	348_0_137	308_45_38	203_45_1	647_45_20	898_45_11	303_145_1	588_0_23	91_6_96	59_45_1	100_0_1	163_6_1	1027_45_3	38_6_198	15_45_1	14_0_1	57_6_3	135_45_1	116_45_1	720_45_145	370_45_172	682_0_269
216_125_1	150_0_329	199_0_67	198_0_1	597_45_24	987_25_174	60_06_1	132_45_46	390_6_101	64_0_1	66_45_15	177_06_102	119_6_29	491_0_397	693_0_5	26_45_1	86_6_1	838_6_114	28_6_141	2_6_1	521_145_61	329_45_10	348_0_159	308_45_31	203_45_1	647_45_20	898_45_15	303_145_1	588_0_23	91_6_99	59_45_1	100_0_1	163_6_1	1027_45_6	38_6_188	15_45_1	14_0_1	57_6_4	135_45_1	116_45_1	720_45_143	370_45_173	682_0_292
216_125_1	150_0_317	199_0_56	198_0_1	597_45_15	987_25_180	60_06_1	132_45_60	390_6_100	64_0_1	66_45_16	177_06_89	119_6_30	491_0_447	693_0_2	26_45_1	86_6_1	838_6_105	28_6_124	2_6_1	521_145_61	329_45_11	348_0_160	308_45_27	203_45_1	647_45_24	898_45_16	303_145_1	588_0_22	91_6_107	59_45_1	100_0_1	163_6_1	1027_45_6	38_6_187	15_45_1	14_0_1	57_6_2	135_45_1	116_45_1	720_45_114	370_45_210	682_0_301
216_125_1	150_0_326	199_0_48	198_0_1	597_45_11	987_25_186	60_06_1	132_45_61	390_6_90	64_0_1	66_45_16	177_06_94	119_6_35	491_0_441	26_45_1	86_6_1	838_6_106	28_6_120	2_6_1	521_145_64	329_45_10	348_0_178	308_45_16	203_45_1	647_45_29	898_45_27	303_145_1	588_0_20	91_6_130	59_45_1	100_0_1	163_6_1	1027_45_5	38_6_182	15_45_1	14_0_1	57_6_4	135_45_1	116_45_1	720_45_99	370_45_224	682_0_309
216_125_1	150_0_335	199_0_38	198_0_1	597_45_7	987_25_213	60_06_1	132_45_74	390_6_96	64_0_1	66_45_20	177_06_88	119_6_33	491_0_403	26_45_1	86_6_1	838_6_94	28_6_99	2_6_1	521_145_88	329_45_7	348_0_190	308_45_11	203_45_1	647_45_41	898_45_22	303_145_1	588_0_24	91_6_137	59_45_1	100_0_1	163_6_1	1027_45_3	38_6_170	15_45_1	14_0_1	57_6_1	135_45_1	116_45_1	720_45_102	370_45_216	682_0_305
216_125_1	150_0_348	199_0_32	198_0_1	597_45_4	987_25_203	60_06_1	132_45_79	390_6_96	64_0_1	66_45_26	177_06_82	119_6_27	491_0_350	26_45_1	86_6_1	838_6_95	28_6_103	2_6_1	521_145_114	329_45_4	348_0_197	308_45_16	203_45_1	647_45_54	898_45_18	303_145_1	588_0_22	91_6_143	59_45_1	100_0_1	163_6_1	1027_45_9	38_6_160	15_45_1	14_0_1	57_6_2	135_45_1	116_45_1	720_45_92	370_45_195	682_0_306
216_125_1	150_0_318	199_0_23	198_0_1	597_45_3	987_25_226	60_06_1	132_45_89	390_6_94	64_0_1	66_45_38	177_06_73	119_6_30	491_0_315	26_45_1	86_6_1	838_6_91	28_6_96	2_6_1	521_145_118	329_45_4	348_0_224	308_45_17	203_45_1	647_45_57	898_45_15	303_145_1	588_0_26	91_6_164	59_45_1	100_0_1	163_6_1	1027_45_16	38_6_157	15_45_1	14_0_1	135_45_1	116_45_1	720_45_73	370_45_187	682_0_296
216_125_1	150_0_291	199_0_20	198_0_1	597_45_1	987_25_224	60_06_1	132_45_100	390_6_80	64_0_1	66_45_42	177_06_72	119_6_26	491_0_295	26_45_1	86_6_1	838_6_100	28_6_108	2_6_1	521_145_126	329_45_4	348_0_231	308_45_16	203_45_1	647_45_58	898_45_13	303_145_1	588_0_27	91_6_168	59_45_1	100_0_1	163_6_1	1027_45_24	38_6_138	15_45_1	14_0_1	135_45_1	116_45_1	720_45_60	370_45_187	682_0_279
216_125_1	150_0_273	199_0_15	198_0_1	597_45_1	987_25_229	60_06_1	132_45_116	390_6_83	64_0_1	66_45_46	177_06_73	119_6_27	491_0_269	26_45_1	86_6_1	838_6_109	28_6_114	2_6_1	521_145_130	329_45_2	348_0_222	308_45_17	203_45_1	647_45_56	898_45_11	303_145_1	588_0_25	91_6_170	59_45_1	100_0_1	163_6_1	1027_45_28	38_6_115	15_45_1	14_0_1	135_45_1	116_45_1	720_45_58	370_45_196	682_0_255
216_125_1	150_0_264	199_0_15	198_0_1	987_25_229	60_06_1	132_45_96	390_6_91	64_0_1	66_45_44	177_06_86	119_6_26	491_0_247	26_45_1	86_6_1	838_6_98	28_6_121	2_6_1	521_145_126	348_0_221	308_45_14	203_45_1	647_45_51	898_45_12	303_145_1	588_0_19	91_6_175	59_45_1	100_0_1	163_6_1	1027_45_31	38_6_94	15_45_1	14_0_1	720_45_77	370_45_215	682_0_247
216_125_1	150_0_235	199_0_16	198_0_1	987_25_244	60_06_1	132_45_90	390_6_83	64_0_1	66_45_41	177_06_91	119_6_23	491_0_233	26_45_1	86_6_1	838_6_105	28_6_141	2_6_1	521_145_129	348_0_217	308_45_10	203_45_1	647_45_54	898_45_25	303_145_1	588_0_21	91_6_185	59_45_1	100_0_1	163_6_1	1027_45_35	38_6_67	15_45_1	14_0_1	720_45_71	370_45_230	682_0_231
216_125_1	150_0_210	199_0_17	198_0_1	987_25_270	60_06_1	132_45_88	390_6_81	64_0_1	66_45_36	177_06_119	119_6_23	491_0_226	26_45_1	86_6_1	838_6_103	28_6_158	2_6_1	521_145_137	348_0_204	308_45_11	203_45_1	647_45_59	898_45_40	303_145_1	588_0_21	91_6_181	59_45_1	100_0_1	163_6_1	1027_45_42	38_6_57	15_45_1	14_0_1	720_45_78	370_45_230	682_0_204
216_125_1	150_0_194	199_0_13	198_0_1	987_25_285	60_06_1	132_45_75	390_6_78	64_0_1	66_45_38	177_06_133	119_6_29	491_0_215	26_45_1	86_6_1	838_6_99	28_6_176	2_6_1	521_145_155	348_0_204	308_45_14	203_45_1	647_45_67	898_45_42	303_145_1	588_0_22	91_6_203	59_45_1	100_0_1	163_6_1	1027_45_42	38_6_47	15_45_1	14_0_1	720_45_68	370_45_227	682_0_194
216_125_1	150_0_160	199_0_13	198_0_1	987_25_277	60_06_1	132_45_69	390_6_75	64_0_1	66_45_46	177_06_136	119_6_29	491_0_205	26_45_1	86_6_1	838_6_101	28_6_187	2_6_1	521_145_137	348_0_208	308_45_17	203_45_1	647_45_69	898_45_46	303_145_1	588_0_27	91_6_215	59_45_1	100_0_1	163_6_1	1027_45_36	38_6_43	15_45_1	14_0_1	720_45_69	370_45_235	682_0_195
216_125_1	150_0_129	199_0_16	198_0_1	987_25_261	60_06_1	132_45_78	390_6_75	64_0_1	66_45_47	177_06_141	119_6_33	491_0_200	26_45_1	86_6_1	838_6_101	28_6_205	2_6_1	521_145_124	348_0_200	308_45_17	203_45_1	647_45_73	898_45_48	303_145_1	588_0_24	91_6_238	59_45_1	100_0_1	163_6_1	1027_45_38	38_6_37	15_45_1	14_0_1	720_45_65	370_45_243	682_0_196
216_125_1	150_0_108	199_0_15	198_0_1	987_25_252	60_06_1	132_45_105	390_6_83	64_0_1	66_45_46	177_06_123	119_6_36	491_0_187	26_45_1	86_6_1	838_6_120	28_6_197	2_6_1	521_145_105	348_0_178	308_45_19	203_45_1	647_45_77	898_45_39	303_145_1	588_0_25	91_6_242	59_45_1	100_0_1	163_6_1	1027_45_33	38_6_46	15_45_1	14_0_1	720_45_68	370_45_215	682_0_214
216_125_1	150_0_106	199_0_12	198_0_1	987_25_246	60_06_1	132_45_143	390_6_94	64_0_1	66_45_41	177_06_97	119_6_46	491_0_181	26_45_1	86_6_1	838_6_146	28_6_182	2_6_1	521_145_96	348_0_163	308_45_18	203_45_1	647_45_80	898_45_46	303_145_1	588_0_24	91_6_228	59_45_1	100_0_1	163_6_1	1027_45_36	38_6_57	15_45_1	14_0_1	720_45_67	370_45_210	682_0_234
216_125_1	150_0_89	199_0_13	198_0_1	987_25_232	60_06_1	132_45_167	390_6_100	64_0_1	66_45_38	177_06_67	119_6_55	491_0_169	26_45_1	86_6_1	838_6_166	28_6_172	2_6_1	521_145_85	348_0_142	308_45_20	203_45_1	647_45_88	898_45_43	303_145_1	588_0_29	91_6_236	59_45_1	100_0_1	163_6_1	1027_45_30	38_6_74	15_45_1	14_0_1	720_45_74	370_45_209	682_0_256
216_125_1	150_0_86	199_0_13	198_0_1	987_25_237	60_06_1	132_45_169	390_6_95	64_0_1	66_45_32	177_06_45	119_6_62	491_0_174	26_45_1	86_6_1	838_6_192	28_6_170	2_6_1	521_145_79	348_0_117	308_45_16	203_45_1	647_45_99	898_45_33	303_145_1	588_0_37	91_6_247	59_45_1	100_0_1	163_6_1	1027_45_27	38_6_69	15_45_1	14_0_1	720_45_80	370_45_242	682_0_270
216_125_1	150_0_94	199_0_18	198_0_1	987_25_242	60_06_1	132_45_146	390_6_117	64_0_1	66_45_31	177_06_33	119_6_74	491_0_165	26_45_1	86_6_1	838_6_211	28_6_153	2_6_1	521_145_66	348_0_82	308_45_20	203_45_1	647_45_94	898_45_31	303_145_1	588_0_45	91_6_256	59_45_1	100_0_1	163_6_1	1027_45_22	38_6_74	15_45_1	14_0_1	720_45_85	370_45_281	682_0_271
216_125_1	150_0_93	199_0_15	198_0_1	987_25_232	60_06_1	132_45_125	390_6_126	64_0_1	66_45_36	177_06_25	119_6_100	491_0_151	26_45_1	86_6_1	838_6_222	28_6_134	2_6_1	521_145_51	348_0_73	308_45_17	203_45_1	647_45_95	898_45_30	303_145_1	588_0_48	91_6_289	59_45_1	100_0_1	163_6_1	1027_45_25	38_6_75	15_45_1	14_0_1	720_45_73	370_45_294	682_0_288
216_125_1	150_0_109	199_0_12	198_0_1	987_25_225	60_06_1	132_45_104	390_6_141	64_0_1	66_45_40	177_06_19	119_6_104	491_0_143	26_45_1	86_6_1	838_6_231	28_6_146	2_6_1	521_145_51	348_0_57	308_45_17	203_45_1	647_45_84	898_45_21	303_145_1	588_0_45	91_6_323	59_45_1	100_0_1	163_6_1	1027_45_24	38_6_75	15_45_1	14_0_1	720_45_74	370_45_297	682_0_292
216_125_1	150_0_113	199_0_10	198_0_1	987_25_230	60_06_1	132_45_79	390_6_162	64_0_1	66_45_34	177_06_18	119_6_116	491_0_139	26_45_1	86_6_1	838_6_251	28_6_131	2_6_1	521_145_46	348_0_37	308_45_13	203_45_1	647_45_93	898_45_14	303_145_1	588_0_47	91_6_376	59_45_1	100_0_1	163_6_1	1027_45_21	38_6_81	15_45_1	14_0_1	720_45_70	370_45_275	682_0_305
216_125_1	150_0_108	199_0_9	198_0_1	987_25_219	60_06_1	132_45_62	390_6_175	64_0_1	66_45_36	177_06_13	119_6_129	491_0_138	26_45_1	86_6_1	838_6_277	28_6_120	2_6_1	521_145_56	348_0_35	308_45_18	203_45_1	647_45_86	898_45_8	303_145_1	588_0_50	91_6_409	59_45_1	100_0_1	163_6_1	1027_45_20	38_6_86	15_45_1	14_0_1	720_45_64	370_45_257	682_0_300
216_125_1	150_0_109	199_0_9	198_0_1	987_25_196	60_06_1	132_45_55	390_6_185	64_0_1	66_45_36	177_06_10	119_6_127	491_0_152	26_45_1	86_6_1	838_6_294	28_6_135	2_6_1	521_145_51	348_0_26	308_45_14	203_45_1	647_45_86	898_45_9	303_145_1	588_0_36	91_6_453	59_45_1	100_0_1	163_6_1	1027_45_16	38_6_93	15_45_1	14_0_1	720_45_58	370_45_215	682_0_315
216_125_1	150_0_107	199_0_14	198_0_1	987_25_200	60_06_1	132_45_60	390_6_189	64_0_1	66_45_30	177_06_11	119_6_116	491_0_165	26_45_1	86_6_1	838_6_344	28_6_141	2_6_1	521_145_44	348_0_24	308_45_12	203_45_1	647_45_85	898_45_10	303_145_1	588_0_36	91_6_495	59_45_1	100_0_1	163_6_1	1027_45_15	38_6_116	15_45_1	14_0_1	720_45_61	370_45_191	682_0_312
216_125_1	150_0_120	199_0_15	198_0_1	987_25_190	60_06_1	132_45_58	390_6_202	64_0_1	66_45_33	177_06_8	119_6_99	491_0_166	26_45_1	86_6_1	838_6_368	28_6_161	2_6_1	521_145_39	348_0_22	308_45_17	203_45_1	647_45_73	898_45_8	303_145_1	588_0_31	91_6_553	59_45_1	100_0_1	163_6_1	1027_45_13	38_6_131	15_45_1	14_0_1	720_45_60	370_45_157	682_0_303
216_125_1	150_0_140	199_0_16	198_0_1	987_25_179	60_06_1	132_45_53	390_6_226	64_0_1	66_45_38	177_06_4	119_6_94	491_0_167	26_45_1	86_6_1	838_6_389	28_6_159	2_6_1	521_145_35	348_0_21	308_45_14	203_45_1	647_45_63	898_45_8	303_145_1	588_0_24	91_6_591	59_45_1	100_0_1	163_6_1	1027_45_10	38_6_128	15_45_1	14_0_1	720_45_64	370_45_128	682_0_305
216_125_1	150_0_160	199_0_14	198_0_1	987_25_160	60_06_1	132_45_46	390_6_244	64_0_1	66_45_36	177_06_4	119_6_90	491_0_152	26_45_1	86_6_1	838_6_392	28_6_154	2_6_1	521_145_32	348_0_23	308_45_8	203_45_1	647_45_48	898_45_7	303_145_1	588_0_22	91_6_661	59_45_1	100_0_1	163_6_1	1027_45_9	38_6_123	15_45_1	14_0_1	720_45_65	370_45_107	682_0_326
216_125_1	150_0_167	199_0_14	198_0_1	987_25_172	60_06_1	132_45_46	390_6_251	64_0_1	66_45_28	177_06_5	119_6_83	491_0_144	26_45_1	86_6_1	838_6_378	28_6_155	2_6_1	521_145_30	348_0_27	308_45_4	203_45_1	647_45_39	898_45_9	303_145_1	588_0_16	91_6_717	59_45_1	100_0_1	163_6_1	1027_45_7	38_6_119	15_45_1	14_0_1	720_45_66	370_45_111	682_0_324
216_125_1	150_0_176	199_0_24	198_0_1	987_25_168	60_06_1	132_45_41	390_6_260	64_0_1	66_45_26	177_06_6	119_6_81	491_0_139	26_45_1	86_6_1	838_6_353	28_6_163	2_6_1	521_145_39	348_0_27	203_45_1	647_45_33	898_45_6	303_145_1	588_0_14	91_6_739	59_45_1	100_0_1	163_6_1	1027_45_6	38_6_108	15_45_1	14_0_1	720_45_76	370_45_107	682_0_317
216_125_1	150_0_179	199_0_25	198_0_1	987_25_172	60_06_1	132_45_35	390_6_264	64_0_1	66_45_21	177_06_6	119_6_78	491_0_126	26_45_1	86_6_1	838_6_327	28_6_161	2_6_1	521_145_44	348_0_32	203_45_1	647_45_28	898_45_4	303_145_1	588_0_10	91_6_741	59_45_1	100_0_1	163_6_1	1027_45_6	38_6_103	15_45_1	14_0_1	720_45_101	370_45_116	682_0_302
216_125_1	150_0_184	199_0_20	198_0_1	987_25_188	60_06_1	132_45_41	390_6_263	64_0_1	66_45_16	177_06_5	119_6_71	491_0_138	26_45_1	86_6_1	838_6_304	28_6_169	2_6_1	521_145_42	348_0_36	203_45_1	647_45_31	898_45_2	303_145_1	588_0_7	91_6_755	59_45_1	100_0_1	163_6_1	1027_45_6	38_6_86	15_45_1	14_0_1	720_45_97	370_45_125	682_0_304
216_125_1	150_0_173	199_0_12	198_0_1	987_25_208	60_06_1	132_45_53	390_6_258	64_0_1	66_45_22	177_06_1	119_6_65	491_0_125	26_45_1	838_6_270	28_6_201	2_6_1	521_145_30	348_0_44	203_45_1	647_45_46	898_45_3	303_145_1	91_6_758	59_45_1	100_0_1	163_6_1	1027_45_3	38_6_81	15_45_1	14_0_1	720_45_100	370_45_139	682_0_285
216_125_1	150_0_152	199_0_8	198_0_1	987_25_218	60_06_1	132_45_62	390_6_267	64_0_1	66_45_26	177_06_1	119_6_63	491_0_110	26_45_1	838_6_220	28_6_216	2_6_1	521_145_22	348_0_51	203_45_1	647_45_57	898_45_4	303_145_1	91_6_776	59_45_1	100_0_1	163_6_1	1027_45_1	38_6_75	15_45_1	14_0_1	720_45_93	370_45_148	682_0_279
216_125_1	150_0_127	199_0_3	198_0_1	987_25_250	132_45_72	390_6_265	64_0_1	66_45_27	119_6_57	491_0_88	26_45_1	838_6_199	28_6_222	2_6_1	521_145_10	348_0_57	203_45_1	647_45_67	898_45_1	303_145_1	91_6_801	59_45_1	100_0_1	163_6_1	1027_45_1	38_6_70	15_45_1	14_0_1	720_45_81	370_45_155	682_0_264
216_125_1	150_0_105	199_0_5	198_0_1	987_25_231	132_45_81	390_6_241	64_0_1	66_45_29	119_6_57	491_0_76	26_45_1	838_6_164	28_6_216	2_6_1	521_145_11	348_0_68	203_45_1	647_45_86	898_45_1	303_145_1	91_6_772	59_45_1	100_0_1	163_6_1	1027_45_1	38_6_69	15_45_1	14_0_1	720_45_77	370_45_173	682_0_282
216_125_1	150_0_77	199_0_5	198_0_1	987_25_221	132_45_88	390_6_210	64_0_1	66_45_26	119_6_49	491_0_64	26_45_1	838_6_137	28_6_220	2_6_1	521_145_7	348_0_83	647_45_86	898_45_2	303_145_1	91_6_808	59_45_1	100_0_1	163_6_1	38_6_61	15_45_1	14_0_1	720_45_71	370_45_205	682_0_287
216_125_1	150_0_55	199_0_7	198_0_1	987_25_201	132_45_98	390_6_165	64_0_1	66_45_21	119_6_59	491_0_54	26_45_1	838_6_100	28_6_205	2_6_1	521_145_11	348_0_99	647_45_76	898_45_3	303_145_1	91_6_827	59_45_1	100_0_1	163_6_1	38_6_65	15_45_1	14_0_1	720_45_78	370_45_228	682_0_301
216_125_1	150_0_47	199_0_9	198_0_1	987_25_205	132_45_104	390_6_112	64_0_1	66_45_16	119_6_55	491_0_56	26_45_1	838_6_79	28_6_179	2_6_1	521_145_15	348_0_113	647_45_73	898_45_3	303_145_1	91_6_826	59_45_1	100_0_1	163_6_1	38_6_53	15_45_1	14_0_1	720_45_71	370_45_243	682_0_307
216_125_1	150_0_49	199_0_14	198_0_1	987_25_216	132_45_107	390_6_76	64_0_1	66_45_13	119_6_65	491_0_58	26_45_1	838_6_66	28_6_162	2_6_1	521_145_21	348_0_142	647_45_75	898_45_1	303_145_1	91_6_832	59_45_1	100_0_1	163_6_1	38_6_42	15_45_1	14_0_1	720_45_75	370_45_262	682_0_298
216_125_1	150_0_56	199_0_25	198_0_1	987_25_232	132_45_114	390_6_57	64_0_1	66_45_18	119_6_74	491_0_76	26_45_1	838_6_47	28_6_157	2_6_1	521_145_25	348_0_148	720_45_65	303_145_1	91_6_820	59_45_1	100_0_1	163_6_1	38_6_47	15_45_1	14_0_1	647_45_91	370_45_275	682_0_294
216_125_1	150_0_53	199_0_31	198_0_1	987_25_241	132_45_117	390_6_49	64_0_1	66_45_37	119_6_84	491_0_86	26_45_1	838_6_49	28_6_165	2_6_1	521_145_20	348_0_155	720_45_67	303_145_1	91_6_793	59_45_1	100_0_1	163_6_1	38_6_43	15_45_1	14_0_1	647_45_99	370_45_287	682_0_273
216_125_1	150_0_48	199_0_41	198_0_1	987_25_246	132_45_110	390_6_44	64_0_1	66_45_66	119_6_96	491_0_108	26_45_1	838_6_62	28_6_165	2_6_1	521_145_26	348_0_164	720_45_74	303_145_1	91_6_728	59_45_1	100_0_1	163_6_1	38_6_44	15_45_1	14_0_1	647_45_109	370_45_282	682_0_241
216_125_1	150_0_55	199_0_41	198_0_1	987_25_217	132_45_122	390_6_46	64_0_1	66_45_73	119_6_86	491_0_129	26_45_1	838_6_71	28_6_187	2_6_1	521_145_34	348_0_177	720_45_64	303_145_1	91_6_636	59_45_1	100_0_1	163_6_1	38_6_42	15_45_1	14_0_1	647_45_121	370_45_274	682_0_249
216_125_1	150_0_56	199_0_47	198_0_1	987_25_215	132_45_113	390_6_38	64_0_1	66_45_79	119_6_82	491_0_139	26_45_1	838_6_85	28_6_197	2_6_1	521_145_47	348_0_196	720_45_75	303_145_1	91_6_507	59_45_1	100_0_1	163_6_1	38_6_35	15_45_1	14_0_1	647_45_128	370_45_248	682_0_266
216_125_1	150_0_56	199_0_48	198_0_1	987_25_206	132_45_98	390_6_48	64_0_1	66_45_75	119_6_82	491_0_142	26_45_1	838_6_90	28_6_196	2_6_1	521_145_64	348_0_213	720_45_83	303_145_1	91_6_382	59_45_1	100_0_1	163_6_1	38_6_30	15_45_1	14_0_1	647_45_125	370_45_237	682_0_284
216_125_1	150_0_55	199_0_46	198_0_1	987_25_190	132_45_96	390_6_50	64_0_1	66_45_75	119_6_70	491_0_161	26_45_1	838_6_98	28_6_200	2_6_1	521_145_74	348_0_222	720_45_84	303_145_1	91_6_287	59_45_1	100_0_1	163_6_1	38_6_27	15_45_1	14_0_1	647_45_116	370_45_235	682_0_312
216_125_1	150_0_47	199_0_51	198_0_1	987_25_182	132_45_99	390_6_56	64_0_1	66_45_79	119_6_64	491_0_175	26_45_1	838_6_100	28_6_186	2_6_1	521_145_83	348_0_239	720_45_88	303_145_1	91_6_224	59_45_1	100_0_1	163_6_1	38_6_20	15_45_1	14_0_1	647_45_122	370_45_226	682_0_333
216_125_1	150_0_48	199_0_54	198_0_1	987_25_182	132_45_103	390_6_56	64_0_1	66_45_78	119_6_61	491_0_202	26_45_1	838_6_117	28_6_185	2_6_1	521_145_73	348_0_244	720_45_89	303_145_1	91_6_197	59_45_1	100_0_1	163_6_1	38_6_19	15_45_1	14_0_1	647_45_141	370_45_220	682_0_349
216_125_1	150_0_46	199_0_70	198_0_1	987_25_189	132_45_105	390_6_63	64_0_1	66_45_87	119_6_55	491_0_222	26_45_1	838_6_125	28_6_179	2_6_1	521_145_64	348_0_243	720_45_87	303_145_1	91_6_178	59_45_1	100_0_1	163_6_1	38_6_18	15_45_1	14_0_1	647_45_152	370_45_222	682_0_343
216_125_1	150_0_46	199_0_69	198_0_1	987_25_194	132_45_88	390_6_73	64_0_1	66_45_91	119_6_48	491_0_257	26_45_1	838_6_128	28_6_161	2_6_1	521_145_59	348_0_252	720_45_84	303_145_1	91_6_204	59_45_1	100_0_1	163_6_1	38_6_17	15_45_1	14_0_1	647_45_147	370_45_221	682_0_354
216_125_1	150_0_50	199_0_82	198_0_1	987_25_211	132_45_80	390_6_73	64_0_1	66_45_87	119_6_51	491_0_302	26_45_1	838_6_137	28_6_146	2_6_1	521_145_67	348_0_266	720_45_94	303_145_1	91_6_228	59_45_1	100_0_1	163_6_1	38_6_19	15_45_1	14_0_1	647_45_120	370_45_195	682_0_366
216_125_1	150_0_57	199_0_92	198_0_1	987_25_208	132_45_81	390_6_88	64_0_1	66_45_80	119_6_52	491_0_327	26_45_1	838_6_134	28_6_138	2_6_1	521_145_65	348_0_280	720_45_90	303_145_1	91_6_272	59_45_1	100_0_1	163_6_1	38_6_24	15_45_1	14_0_1	647_45_102	370_45_186	682_0_371
216_125_1	150_0_67	199_0_89	198_0_1	987_25_195	132_45_79	390_6_101	64_0_1	66_45_77	119_6_50	491_0_358	26_45_1	838_6_146	28_6_140	2_6_1	521_145_59	348_0_298	720_45_73	303_145_1	91_6_296	59_45_1	100_0_1	163_6_1	38_6_25	15_45_1	14_0_1	647_45_100	370_45_167	682_0_377
216_125_1	150_0_76	199_0_97	198_0_1	987_25_192	132_45_77	390_6_98	64_0_1	66_45_67	119_6_54	491_0_398	26_45_1	838_6_158	28_6_154	2_6_1	521_145_51	348_0_301	720_45_72	303_145_1	91_6_342	59_45_1	100_0_1	163_6_1	38_6_25	15_45_1	14_0_1	647_45_83	370_45_160	682_0_367
216_125_1	150_0_81	199_0_96	198_0_1	987_25_177	132_45_58	390_6_97	64_0_1	66_45_53	119_6_59	491_0_435	26_45_1	838_6_164	28_6_156	2_6_1	521_145_52	348_0_307	720_45_61	303_145_1	91_6_370	59_45_1	100_0_1	163_6_1	38_6_20	15_45_1	14_0_1	647_45_85	370_45_151	682_0_384
216_125_1	150_0_96	199_0_89	198_0_1	987_25_197	132_45_52	390_6_90	64_0_1	66_45_53	119_6_68	491_0_454	26_45_1	838_6_180	28_6_162	2_6_1	521_145_46	348_0_318	720_45_55	303_145_1	91_6_383	59_45_1	100_0_1	163_6_1	38_6_25	15_45_1	14_0_1	647_45_82	370_45_144	682_0_356
216_125_1	150_0_110	199_0_90	198_0_1	987_25_217	132_45_42	390_6_83	64_0_1	66_45_58	119_6_71	491_0_496	26_45_1	838_6_172	28_6_173	2_6_1	521_145_38	348_0_327	720_45_44	303_145_1	91_6_383	59_45_1	100_0_1	163_6_1	38_6_26	15_45_1	14_0_1	647_45_83	370_45_159	682_0_314
216_125_1	150_0_124	199_0_77	198_0_1	987_25_226	132_45_45	390_6_77	64_0_1	66_45_63	119_6_74	491_0_530	26_45_1	838_6_181	28_6_200	2_6_1	521_145_35	348_0_329	720_45_37	303_145_1	91_6_364	59_45_1	100_0_1	163_6_1	38_6_25	15_45_1	14_0_1	647_45_73	370_45_164	682_0_287
216_125_1	150_0_146	199_0_63	198_0_1	987_25_223	132_45_35	390_6_75	64_0_1	66_45_69	119_6_67	491_0_543	26_45_1	838_6_197	28_6_220	2_6_1	521_145_36	348_0_334	720_45_32	303_145_1	91_6_335	59_45_1	100_0_1	163_6_1	38_6_22	15_45_1	14_0_1	647_45_73	370_45_154	682_0_262
216_125_1	150_0_153	199_0_51	198_0_1	987_25_223	132_45_41	390_6_73	64_0_1	66_45_85	119_6_63	491_0_555	26_45_1	838_6_194	28_6_230	2_6_1	521_145_41	348_0_342	720_45_29	303_145_1	91_6_297	59_45_1	100_0_1	163_6_1	38_6_21	15_45_1	14_0_1	647_45_87	370_45_162	682_0_229
216_125_1	150_0_163	199_0_36	198_0_1	987_25_218	132_45_39	390_6_82	64_0_1	66_45_93	119_6_61	491_0_578	26_45_1	838_6_195	28_6_255	2_6_1	521_145_45	348_0_314	720_45_32	303_145_1	91_6_285	59_45_1	100_0_1	163_6_1	38_6_15	15_45_1	14_0_1	647_45_85	370_45_167	682_0_205
216_125_1	150_0_167	199_0_34	198_0_1	987_25_216	132_45_34	390_6_73	64_0_1	66_45_91	119_6_57	491_0_615	26_45_1	838_6_201	28_6_258	2_6_1	521_145_48	348_0_284	720_45_38	303_145_1	91_6_276	59_45_1	100_0_1	163_6_1	38_6_11	15_45_1	14_0_1	647_45_78	370_45_189	682_0_185
216_125_1	150_0_165	199_0_26	198_0_1	987_25_215	132_45_29	390_6_73	64_0_1	66_45_77	119_6_59	491_0_649	26_45_1	838_6_198	28_6_274	2_6_1	521_145_52	348_0_249	720_45_41	303_145_1	91_6_260	59_45_1	100_0_1	163_6_1	38_6_10	15_45_1	14_0_1	647_45_74	370_45_220	682_0_175
216_125_1	150_0_168	199_0_24	198_0_1	987_25_206	132_45_26	390_6_81	64_0_1	66_45_51	119_6_50	491_0_683	26_45_1	838_6_204	28_6_306	2_6_1	521_145_50	348_0_208	720_45_41	303_145_1	91_6_260	59_45_1	100_0_1	163_6_1	38_6_6	15_45_1	14_0_1	647_45_78	370_45_225	682_0_153
216_125_1	150_0_161	199_0_16	198_0_1	987_25_195	132_45_28	390_6_96	64_0_1	66_45_34	119_6_54	491_0_743	26_45_1	838_6_228	28_6_339	2_6_1	521_145_48	348_0_176	720_45_31	303_145_1	91_6_261	59_45_1	100_0_1	163_6_1	38_6_5	15_45_1	14_0_1	647_45_78	370_45_221	682_0_148
216_125_1	150_0_153	199_0_14	198_0_1	987_25_194	132_45_29	390_6_107	64_0_1	66_45_27	119_6_48	491_0_789	26_45_1	838_6_231	28_6_378	2_6_1	521_145_48	348_0_142	720_45_33	303_145_1	91_6_261	59_45_1	100_0_1	163_6_1	38_6_2	15_45_1	14_0_1	647_45_80	370_45_210	682_0_138
216_125_1	150_0_165	199_0_15	198_0_1	987_25_191	132_45_21	390_6_112	64_0_1	66_45_22	119_6_39	491_0_800	26_45_1	838_6_217	28_6_400	2_6_1	521_145_45	348_0_123	720_45_28	303_145_1	91_6_284	59_45_1	100_0_1	163_6_1	38_6_1	15_45_1	14_0_1	647_45_78	370_45_228	682_0_135
216_125_1	150_0_183	199_0_13	198_0_1	987_25_190	132_45_27	390_6_108	64_0_1	66_45_15	119_6_33	491_0_821	26_45_1	838_6_221	28_6_400	2_6_1	521_145_36	348_0_95	720_45_30	303_145_1	91_6_274	59_45_1	100_0_1	163_6_1	38_6_1	15_45_1	14_0_1	647_45_81	370_45_261	682_0_130
216_125_1	150_0_186	199_0_9	198_0_1	987_25_182	132_45_41	390_6_107	64_0_1	66_45_13	119_6_28	491_0_818	26_45_1	838_6_203	28_6_444	2_6_1	521_145_29	348_0_73	720_45_37	303_145_1	91_6_258	59_45_1	100_0_1	163_6_1	38_6_1	15_45_1	14_0_1	647_45_87	370_45_325	682_0_126
216_125_1	150_0_183	199_0_14	198_0_1	987_25_167	132_45_51	390_6_97	64_0_1	66_45_11	119_6_29	491_0_819	26_45_1	838_6_170	28_6_461	2_6_1	521_145_23	348_0_50	720_45_50	303_145_1	91_6_243	59_45_1	100_0_1	163_6_1	15_45_1	14_0_1	647_45_88	370_45_361	682_0_138
216_125_1	150_0_192	199_0_9	198_0_1	987_25_171	132_45_66	390_6_92	64_0_1	66_45_17	119_6_21	491_0_824	26_45_1	838_6_161	28_6_496	2_6_1	521_145_18	348_0_40	720_45_61	303_145_1	91_6_227	59_45_1	100_0_1	163_6_1	15_45_1	14_0_1	647_45_75	370_45_367	682_0_137
216_125_1	150_0_188	199_0_8	198_0_1	987_25_188	132_45_71	390_6_89	64_0_1	66_45_17	119_6_18	491_0_834	26_45_1	838_6_134	28_6_529	2_6_1	521_145_13	348_0_42	720_45_63	303_145_1	91_6_215	59_45_1	100_0_1	163_6_1	15_45_1	14_0_1	647_45_70	370_45_363	682_0_135
216_125_1	150_0_191	199_0_8	198_0_1	987_25_192	132_45_75	390_6_90	64_0_1	66_45_13	119_6_20	491_0_829	26_45_1	838_6_112	28_6_542	2_6_1	521_145_6	348_0_43	720_45_53	303_145_1	91_6_204	59_45_1	100_0_1	163_6_1	15_45_1	14_0_1	647_45_70	370_45_348	682_0_136
216_125_1	150_0_202	199_0_7	198_0_1	987_25_171	132_45_82	390_6_98	64_0_1	66_45_14	119_6_19	491_0_813	26_45_1	838_6_98	28_6_546	2_6_1	521_145_6	348_0_42	720_45_52	303_145_1	91_6_202	59_45_1	100_0_1	163_6_1	15_45_1	14_0_1	647_45_74	370_45_342	682_0_138
216_125_1	150_0_195	199_0_8	198_0_1	987_25_162	132_45_91	390_6_99	64_0_1	66_45_10	119_6_19	491_0_787	26_45_1	838_6_83	28_6_561	2_6_1	521_145_4	348_0_44	720_45_55	303_145_1	91_6_209	59_45_1	100_0_1	163_6_1	15_45_1	14_0_1	647_45_66	370_45_294	682_0_141
216_125_1	150_0_198	199_0_9	198_0_1	987_25_176	132_45_100	390_6_102	64_0_1	66_45_4	119_6_15	491_0_763	26_45_1	838_6_66	28_6_535	2_6_1	348_0_52	720_45_63	303_145_1	91_6_203	59_45_1	100_0_1	163_6_1	15_45_1	14_0_1	647_45_62	370_45_272	682_0_151
216_125_1	150_0_192	199_0_8	198_0_1	987_25_190	132_45_109	390_6_107	64_0_1	66_45_2	119_6_12	491_0_729	26_45_1	838_6_51	28_6_488	2_6_1	348_0_63	720_45_65	303_145_1	91_6_221	59_45_1	100_0_1	163_6_1	15_45_1	14_0_1	647_45_67	370_45_255	682_0_163
216_125_1	150_0_190	199_0_10	198_0_1	987_25_207	132_45_116	390_6_108	64_0_1	66_45_2	119_6_8	491_0_690	26_45_1	838_6_48	28_6_423	2_6_1	348_0_79	720_45_67	303_145_1	91_6_221	59_45_1	100_0_1	163_6_1	15_45_1	14_0_1	647_45_86	370_45_267	682_0_170
216_125_1	150_0_186	199_0_9	198_0_1	987_25_219	132_45_129	390_6_128	64_0_1	66_45_1	119_6_8	491_0_648	26_45_1	838_6_39	28_6_386	2_6_1	348_0_87	720_45_58	303_145_1	91_6_238	59_45_1	100_0_1	163_6_1	15_45_1	14_0_1	647_45_94	370_45_277	682_0_169
216_125_1	150_0_187	199_0_12	198_0_1	987_25_220	132_45_123	390_6_128	64_0_1	66_45_1	119_6_6	491_0_630	26_45_1	838_6_32	28_6_326	2_6_1	348_0_96	720_45_52	303_145_1	91_6_251	59_45_1	100_0_1	163_6_1	15_45_1	14_0_1	647_45_120	370_45_310	682_0_179
216_125_1	150_0_182	199_0_14	198_0_1	987_25_228	132_45_121	390_6_133	64_0_1	119_6_5	491_0_617	26_45_1	838_6_32	28_6_282	2_6_1	348_0_121	720_45_49	303_145_1	91_6_253	100_0_1	163_6_1	14_0_1	647_45_126	370_45_312	682_0_197
216_125_1	150_0_197	199_0_16	198_0_1	987_25_223	132_45_124	390_6_141	64_0_1	119_6_6	491_0_580	26_45_1	838_6_28	28_6_255	2_6_1	348_0_131	720_45_48	303_145_1	91_6_261	100_0_1	163_6_1	14_0_1	647_45_145	370_45_331	682_0_217
216_125_1	150_0_196	199_0_20	198_0_1	987_25_233	132_45_133	390_6_129	64_0_1	119_6_6	491_0_533	26_45_1	838_6_23	28_6_221	2_6_1	348_0_149	720_45_38	303_145_1	91_6_278	100_0_1	163_6_1	14_0_1	647_45_137	370_45_362	682_0_241
216_125_1	150_0_198	199_0_26	198_0_1	987_25_232	132_45_135	390_6_137	64_0_1	119_6_5	491_0_455	26_45_1	838_6_23	28_6_212	2_6_1	348_0_143	720_45_40	303_145_1	91_6_280	100_0_1	163_6_1	14_0_1	647_45_155	370_45_369	682_0_260
216_125_1	150_0_198	199_0_29	198_0_1	987_25_216	132_45_120	390_6_147	64_0_1	119_6_6	491_0_375	26_45_1	838_6_20	28_6_201	2_6_1	348_0_134	720_45_40	303_145_1	91_6_287	100_0_1	163_6_1	14_0_1	647_45_181	370_45_364	682_0_282
216_125_1	150_0_194	199_0_38	198_0_1	987_25_219	132_45_99	390_6_157	64_0_1	119_6_3	491_0_300	26_45_1	838_6_18	28_6_201	2_6_1	348_0_142	720_45_30	303_145_1	91_6_311	100_0_1	163_6_1	14_0_1	647_45_229	370_45_326	682_0_297
216_125_1	150_0_182	199_0_42	198_0_1	987_25_207	132_45_88	390_6_157	64_0_1	119_6_5	491_0_247	26_45_1	838_6_18	28_6_205	2_6_1	348_0_148	720_45_20	303_145_1	91_6_358	100_0_1	163_6_1	14_0_1	647_45_233	370_45_338	682_0_302
216_125_1	150_0_169	199_0_41	198_0_1	987_25_206	132_45_91	390_6_150	64_0_1	119_6_5	491_0_232	26_45_1	838_6_25	28_6_200	2_6_1	348_0_166	720_45_19	303_145_1	91_6_368	100_0_1	163_6_1	14_0_1	647_45_227	370_45_339	682_0_318
216_125_1	150_0_156	199_0_42	198_0_1	987_25_209	132_45_85	390_6_143	64_0_1	119_6_4	491_0_224	26_45_1	838_6_34	28_6_212	2_6_1	348_0_172	720_45_21	303_145_1	91_6_408	100_0_1	163_6_1	14_0_1	647_45_206	370_45_349	682_0_318
216_125_1	150_0_143	199_0_38	198_0_1	987_25_227	132_45_84	390_6_143	64_0_1	119_6_3	491_0_238	26_45_1	838_6_36	28_6_231	2_6_1	348_0_187	720_45_20	303_145_1	91_6_414	100_0_1	163_6_1	14_0_1	647_45_200	370_45_362	682_0_305
216_125_1	150_0_121	199_0_31	198_0_1	987_25_236	132_45_70	390_6_133	64_0_1	119_6_1	491_0_249	26_45_1	838_6_42	28_6_238	2_6_1	348_0_201	720_45_20	303_145_1	91_6_445	100_0_1	163_6_1	14_0_1	647_45_183	370_45_390	682_0_274
216_125_1	150_0_109	199_0_29	198_0_1	987_25_228	132_45_64	390_6_136	64_0_1	491_0_251	26_45_1	838_6_45	28_6_263	2_6_1	348_0_235	720_45_16	303_145_1	91_6_467	100_0_1	163_6_1	14_0_1	647_45_179	370_45_353	682_0_253
216_125_1	150_0_88	199_0_28	198_0_1	987_25_234	132_45_56	390_6_143	64_0_1	491_0_283	26_45_1	838_6_43	28_6_298	2_6_1	348_0_237	720_45_7	303_145_1	91_6_494	100_0_1	163_6_1	14_0_1	647_45_148	370_45_362	682_0_228
216_125_1	150_0_82	199_0_24	198_0_1	987_25_231	132_45_40	390_6_132	64_0_1	491_0_317	26_45_1	838_6_62	28_6_314	2_6_1	348_0_252	303_145_1	91_6_519	100_0_1	163_6_1	14_0_1	647_45_138	370_45_348	682_0_221
216_125_1	150_0_77	199_0_21	198_0_1	987_25_239	132_45_30	390_6_120	64_0_1	491_0_349	26_45_1	838_6_63	28_6_341	2_6_1	348_0_300	303_145_1	91_6_546	100_0_1	163_6_1	14_0_1	647_45_136	370_45_332	682_0_180
216_125_1	150_0_78	199_0_22	198_0_1	987_25_273	132_45_21	390_6_123	64_0_1	491_0_377	26_45_1	838_6_69	28_6_342	2_6_1	348_0_333	303_145_1	91_6_578	100_0_1	163_6_1	14_0_1	647_45_118	370_45_335	682_0_159
216_125_1	150_0_77	199_0_20	198_0_1	987_25_284	132_45_17	390_6_114	64_0_1	491_0_372	26_45_1	838_6_62	28_6_364	2_6_1	348_0_359	303_145_1	91_6_590	100_0_1	163_6_1	14_0_1	647_45_102	370_45_296	682_0_157
216_125_1	150_0_76	199_0_18	198_0_1	987_25_303	132_45_13	390_6_104	64_0_1	491_0_384	26_45_1	838_6_64	28_6_373	2_6_1	348_0_381	303_145_1	91_6_605	100_0_1	163_6_1	14_0_1	647_45_100	370_45_273	682_0_160
216_125_1	150_0_64	199_0_18	198_0_1	987_25_299	132_45_14	390_6_99	64_0_1	491_0_410	26_45_1	838_6_65	28_6_381	2_6_1	348_0_409	303_145_1	91_6_612	100_0_1	163_6_1	14_0_1	647_45_92	370_45_295	682_0_148
216_125_1	150_0_54	199_0_17	198_0_1	987_25_279	132_45_16	390_6_95	64_0_1	491_0_440	26_45_1	838_6_55	28_6_410	2_6_1	348_0_412	303_145_1	91_6_588	100_0_1	163_6_1	14_0_1	647_45_94	370_45_289	682_0_131
216_125_1	150_0_41	199_0_15	198_0_1	987_25_275	132_45_26	390_6_91	64_0_1	491_0_477	26_45_1	838_6_50	28_6_432	2_6_1	348_0_415	303_145_1	91_6_558	100_0_1	163_6_1	14_0_1	647_45_100	370_45_312	682_0_124
216_125_1	150_0_34	199_0_13	198_0_1	987_25_287	132_45_38	390_6_91	64_0_1	491_0_490	26_45_1	838_6_44	28_6_425	2_6_1	348_0_398	303_145_1	91_6_531	100_0_1	163_6_1	14_0_1	647_45_120	370_45_321	682_0_121
216_125_1	150_0_31	199_0_8	198_0_1	987_25_284	132_45_57	390_6_81	64_0_1	491_0_527	26_45_1	838_6_47	28_6_440	2_6_1	348_0_392	303_145_1	91_6_512	100_0_1	163_6_1	14_0_1	647_45_114	370_45_313	682_0_122
216_125_1	150_0_30	199_0_6	198_0_1	987_25_262	132_45_81	390_6_89	64_0_1	491_0_548	26_45_1	838_6_49	28_6_488	2_6_1	348_0_375	303_145_1	91_6_446	100_0_1	163_6_1	14_0_1	647_45_126	370_45_284	682_0_114
216_125_1	150_0_38	199_0_5	198_0_1	987_25_235	132_45_110	390_6_92	64_0_1	491_0_585	26_45_1	838_6_53	28_6_515	2_6_1	348_0_352	303_145_1	91_6_359	100_0_1	163_6_1	14_0_1	647_45_134	370_45_239	682_0_112
216_125_1	150_0_45	199_0_1	198_0_1	987_25_226	132_45_123	390_6_96	64_0_1	491_0_616	26_45_1	838_6_51	28_6_532	2_6_1	348_0_328	303_145_1	91_6_282	100_0_1	163_6_1	14_0_1	647_45_151	370_45_210	682_0_114
216_125_1	150_0_55	199_0_1	198_0_1	987_25_223	132_45_123	390_6_112	64_0_1	491_0_662	26_45_1	838_6_63	28_6_541	2_6_1	348_0_292	303_145_1	91_6_243	100_0_1	163_6_1	14_0_1	647_45_155	370_45_218	682_0_110
2_6_1	150_0_72	26_45_1	14_0_1	100_0_1	838_6_64	303_145_1	28_6_540	987_25_207	132_45_121	216_125_1	390_6_128	64_0_1	647_45_155	91_6_220	370_45_209	198_0_1	163_6_1	348_0_257	491_0_697	682_0_108
2_6_1	150_0_77	26_45_1	14_0_1	100_0_1	838_6_74	303_145_1	28_6_526	987_25_204	132_45_116	216_125_1	390_6_149	64_0_1	647_45_153	91_6_195	370_45_195	198_0_1	163_6_1	348_0_237	491_0_728	682_0_122
2_6_1	150_0_70	26_45_1	14_0_1	100_0_1	838_6_86	303_145_1	28_6_526	987_25_198	132_45_119	216_125_1	390_6_168	64_0_1	647_45_143	91_6_193	370_45_179	198_0_1	163_6_1	348_0_206	491_0_750	682_0_122
2_6_1	150_0_69	26_45_1	14_0_1	100_0_1	838_6_90	303_145_1	28_6_538	987_25_196	132_45_121	216_125_1	390_6_179	64_0_1	647_45_134	91_6_191	370_45_185	198_0_1	163_6_1	348_0_175	491_0_781	682_0_122
2_6_1	150_0_71	26_45_1	14_0_1	100_0_1	838_6_88	303_145_1	28_6_501	987_25_205	132_45_118	216_125_1	390_6_189	64_0_1	647_45_117	91_6_193	370_45_209	198_0_1	163_6_1	348_0_118	491_0_798	682_0_128
2_6_1	150_0_73	26_45_1	14_0_1	100_0_1	838_6_71	303_145_1	28_6_462	987_25_211	132_45_123	216_125_1	390_6_195	64_0_1	647_45_115	91_6_218	370_45_255	198_0_1	163_6_1	348_0_97	491_0_795	682_0_128
2_6_1	150_0_72	26_45_1	14_0_1	100_0_1	838_6_55	303_145_1	28_6_429	987_25_232	132_45_121	216_125_1	390_6_180	64_0_1	647_45_113	91_6_235	370_45_289	198_0_1	163_6_1	348_0_93	491_0_805	682_0_150
2_6_1	150_0_80	26_45_1	14_0_1	100_0_1	838_6_42	303_145_1	28_6_369	987_25_260	132_45_120	216_125_1	390_6_159	64_0_1	647_45_108	91_6_258	370_45_330	198_0_1	163_6_1	348_0_99	491_0_791	682_0_165
2_6_1	150_0_97	26_45_1	14_0_1	100_0_1	838_6_20	303_145_1	28_6_311	987_25_275	132_45_115	216_125_1	390_6_135	64_0_1	647_45_101	91_6_280	370_45_368	198_0_1	163_6_1	348_0_106	491_0_762	682_0_181
2_6_1	150_0_97	26_45_1	14_0_1	100_0_1	838_6_18	303_145_1	28_6_277	987_25_272	132_45_113	216_125_1	390_6_105	64_0_1	647_45_90	91_6_309	370_45_407	198_0_1	163_6_1	348_0_116	491_0_721	682_0_196
2_6_1	150_0_88	26_45_1	14_0_1	100_0_1	838_6_15	303_145_1	28_6_247	987_25_280	132_45_114	216_125_1	390_6_84	64_0_1	647_45_94	91_6_338	370_45_428	198_0_1	163_6_1	348_0_138	491_0_652	682_0_200
2_6_1	150_0_93	26_45_1	14_0_1	100_0_1	838_6_21	303_145_1	28_6_228	987_25_284	132_45_123	216_125_1	390_6_69	64_0_1	647_45_104	91_6_349	370_45_451	198_0_1	163_6_1	348_0_160	491_0_565	682_0_224
2_6_1	150_0_83	26_45_1	14_0_1	100_0_1	838_6_23	303_145_1	28_6_212	987_25_254	132_45_136	216_125_1	390_6_49	64_0_1	647_45_129	91_6_351	370_45_499	198_0_1	163_6_1	348_0_178	491_0_497	682_0_252
2_6_1	150_0_72	26_45_1	14_0_1	100_0_1	838_6_21	303_145_1	28_6_198	987_25_247	132_45_123	216_125_1	390_6_50	64_0_1	647_45_144	91_6_360	370_45_506	198_0_1	163_6_1	348_0_193	491_0_434	682_0_274
2_6_1	150_0_70	26_45_1	14_0_1	100_0_1	838_6_19	303_145_1	28_6_192	987_25_231	132_45_117	216_125_1	390_6_48	64_0_1	647_45_144	91_6_361	370_45_509	198_0_1	163_6_1	348_0_204	491_0_373	682_0_325
2_6_1	150_0_63	26_45_1	14_0_1	100_0_1	838_6_14	303_145_1	28_6_205	987_25_234	132_45_104	216_125_1	390_6_53	64_0_1	647_45_140	91_6_380	370_45_503	198_0_1	163_6_1	348_0_207	491_0_324	682_0_356
2_6_1	150_0_58	26_45_1	14_0_1	100_0_1	838_6_13	303_145_1	28_6_208	987_25_224	132_45_100	216_125_1	390_6_47	64_0_1	647_45_159	91_6_394	370_45_517	198_0_1	163_6_1	348_0_221	491_0_287	682_0_390
2_6_1	150_0_47	26_45_1	14_0_1	100_0_1	838_6_11	303_145_1	28_6_211	987_25_233	132_45_101	216_125_1	390_6_70	64_0_1	647_45_170	91_6_400	370_45_483	198_0_1	163_6_1	348_0_200	491_0_272	682_0_419
2_6_1	150_0_45	26_45_1	14_0_1	100_0_1	838_6_15	303_145_1	28_6_218	987_25_237	132_45_103	216_125_1	390_6_78	64_0_1	647_45_189	91_6_409	370_45_442	198_0_1	163_6_1	348_0_220	491_0_248	682_0_436
2_6_1	150_0_32	26_45_1	14_0_1	100_0_1	838_6_17	303_145_1	28_6_226	987_25_237	132_45_102	216_125_1	390_6_77	64_0_1	647_45_214	91_6_414	370_45_426	198_0_1	163_6_1	348_0_253	491_0_231	682_0_446
2_6_1	150_0_23	26_45_1	14_0_1	100_0_1	838_6_19	303_145_1	28_6_237	987_25_245	132_45_92	216_125_1	390_6_82	64_0_1	647_45_221	91_6_418	370_45_388	198_0_1	163_6_1	348_0_274	491_0_222	682_0_467
2_6_1	150_0_22	26_45_1	14_0_1	100_0_1	838_6_19	303_145_1	28_6_230	987_25_227	132_45_75	216_125_1	390_6_93	64_0_1	647_45_221	91_6_425	370_45_381	198_0_1	163_6_1	348_0_290	491_0_216	682_0_477
2_6_1	150_0_18	26_45_1	14_0_1	100_0_1	838_6_15	303_145_1	28_6_245	987_25_241	132_45_64	216_125_1	390_6_106	64_0_1	647_45_220	91_6_414	370_45_359	198_0_1	163_6_1	348_0_299	491_0_195	682_0_485
2_6_1	150_0_16	26_45_1	14_0_1	100_0_1	838_6_15	303_145_1	28_6_246	987_25_235	132_45_54	216_125_1	390_6_115	64_0_1	647_45_208	91_6_411	370_45_342	198_0_1	163_6_1	348_0_304	491_0_225	682_0_490
2_6_1	150_0_21	26_45_1	14_0_1	100_0_1	838_6_11	303_145_1	28_6_261	987_25_242	132_45_48	216_125_1	390_6_136	64_0_1	647_45_192	91_6_392	370_45_337	198_0_1	163_6_1	348_0_290	491_0_240	682_0_474
2_6_1	150_0_22	26_45_1	14_0_1	100_0_1	838_6_10	303_145_1	28_6_260	987_25_237	132_45_38	216_125_1	390_6_169	64_0_1	647_45_157	91_6_376	370_45_329	198_0_1	163_6_1	348_0_276	491_0_284	682_0_458
2_6_1	150_0_18	26_45_1	14_0_1	100_0_1	838_6_5	303_145_1	28_6_280	987_25_224	132_45_26	216_125_1	390_6_190	64_0_1	647_45_152	91_6_364	370_45_297	198_0_1	163_6_1	348_0_262	491_0_356	682_0_459
2_6_1	150_0_22	26_45_1	14_0_1	100_0_1	838_6_3	303_145_1	28_6_286	987_25_220	132_45_21	216_125_1	390_6_211	64_0_1	647_45_123	91_6_383	370_45_298	198_0_1	163_6_1	348_0_251	491_0_408	682_0_447
2_6_1	150_0_25	26_45_1	14_0_1	198_0_1	303_145_1	28_6_318	987_25_217	132_45_28	216_125_1	390_6_235	64_0_1	647_45_90	91_6_369	370_45_276	100_0_1	163_6_1	348_0_258	491_0_465	682_0_430
2_6_1	150_0_31	26_45_1	14_0_1	198_0_1	303_145_1	28_6_342	987_25_247	132_45_27	216_125_1	390_6_252	64_0_1	647_45_88	91_6_359	370_45_263	100_0_1	163_6_1	348_0_243	491_0_507	682_0_409
2_6_1	150_0_42	26_45_1	14_0_1	198_0_1	303_145_1	28_6_345	987_25_256	132_45_24	216_125_1	390_6_251	64_0_1	647_45_87	91_6_357	370_45_249	100_0_1	163_6_1	348_0_237	491_0_575	682_0_381
2_6_1	150_0_44	26_45_1	14_0_1	198_0_1	303_145_1	28_6_354	987_25_284	132_45_23	216_125_1	390_6_272	64_0_1	647_45_82	91_6_374	370_45_243	100_0_1	163_6_1	348_0_220	491_0_638	682_0_348
2_6_1	150_0_51	26_45_1	14_0_1	198_0_1	303_145_1	28_6_349	987_25_305	132_45_21	216_125_1	390_6_272	64_0_1	647_45_66	91_6_377	370_45_276	100_0_1	163_6_1	348_0_206	491_0_672	682_0_316
2_6_1	150_0_61	26_45_1	14_0_1	198_0_1	303_145_1	28_6_333	987_25_293	132_45_14	216_125_1	390_6_233	64_0_1	647_45_73	91_6_375	370_45_350	100_0_1	163_6_1	348_0_190	491_0_714	682_0_281
2_6_1	150_0_70	26_45_1	14_0_1	198_0_1	303_145_1	28_6_313	987_25_301	132_45_13	216_125_1	390_6_212	64_0_1	647_45_76	91_6_383	370_45_404	100_0_1	163_6_1	348_0_155	491_0_714	682_0_233
2_6_1	150_0_67	26_45_1	14_0_1	198_0_1	303_145_1	28_6_288	987_25_284	132_45_11	216_125_1	390_6_174	64_0_1	647_45_68	91_6_393	370_45_457	100_0_1	163_6_1	348_0_142	491_0_750	682_0_186
2_6_1	150_0_77	26_45_1	14_0_1	198_0_1	303_145_1	28_6_264	987_25_286	132_45_12	216_125_1	390_6_156	64_0_1	647_45_57	91_6_396	370_45_495	100_0_1	163_6_1	348_0_138	491_0_756	682_0_151
2_6_1	150_0_84	26_45_1	14_0_1	198_0_1	303_145_1	28_6_244	987_25_288	132_45_8	216_125_1	390_6_123	64_0_1	647_45_53	91_6_395	370_45_540	100_0_1	163_6_1	348_0_133	491_0_745	682_0_135
2_6_1	150_0_71	26_45_1	14_0_1	198_0_1	303_145_1	28_6_213	987_25_313	132_45_9	216_125_1	390_6_108	64_0_1	647_45_64	91_6_365	370_45_553	100_0_1	163_6_1	348_0_132	491_0_756	682_0_126
2_6_1	150_0_78	26_45_1	14_0_1	198_0_1	303_145_1	28_6_190	987_25_315	132_45_10	216_125_1	390_6_87	64_0_1	647_45_68	91_6_330	370_45_548	100_0_1	163_6_1	348_0_139	491_0_761	682_0_127
2_6_1	150_0_76	26_45_1	14_0_1	198_0_1	303_145_1	28_6_187	987_25_317	132_45_13	216_125_1	390_6_83	64_0_1	647_45_74	91_6_302	370_45_535	100_0_1	163_6_1	348_0_150	491_0_755	682_0_130
2_6_1	150_0_71	26_45_1	14_0_1	198_0_1	303_145_1	28_6_174	987_25_337	132_45_25	216_125_1	390_6_81	64_0_1	647_45_90	91_6_273	370_45_549	100_0_1	163_6_1	348_0_149	491_0_736	682_0_139
2_6_1	150_0_74	26_45_1	14_0_1	198_0_1	303_145_1	28_6_166	987_25_355	132_45_41	216_125_1	390_6_86	64_0_1	647_45_121	91_6_244	370_45_518	100_0_1	163_6_1	348_0_164	491_0_728	682_0_146
2_6_1	150_0_82	26_45_1	14_0_1	198_0_1	303_145_1	28_6_161	987_25_375	132_45_48	216_125_1	390_6_90	64_0_1	647_45_166	91_6_216	370_45_505	100_0_1	163_6_1	348_0_175	491_0_688	682_0_150
2_6_1	150_0_85	26_45_1	14_0_1	198_0_1	303_145_1	28_6_169	987_25_384	132_45_48	216_125_1	390_6_89	64_0_1	647_45_172	91_6_221	370_45_495	100_0_1	163_6_1	348_0_180	491_0_658	682_0_160
2_6_1	150_0_88	26_45_1	14_0_1	198_0_1	303_145_1	28_6_161	987_25_390	132_45_42	216_125_1	390_6_95	64_0_1	647_45_163	91_6_205	370_45_511	100_0_1	163_6_1	348_0_187	491_0_632	682_0_161
2_6_1	150_0_83	26_45_1	14_0_1	198_0_1	303_145_1	28_6_167	987_25_379	132_45_49	216_125_1	390_6_97	64_0_1	647_45_135	91_6_203	370_45_533	100_0_1	163_6_1	348_0_189	491_0_602	682_0_148
2_6_1	150_0_91	26_45_1	14_0_1	198_0_1	303_145_1	28_6_176	987_25_367	132_45_53	216_125_1	390_6_97	64_0_1	647_45_112	91_6_205	370_45_563	100_0_1	163_6_1	348_0_183	491_0_565	682_0_170
2_6_1	150_0_92	26_45_1	14_0_1	198_0_1	303_145_1	28_6_174	987_25_344	132_45_62	216_125_1	390_6_100	64_0_1	647_45_99	91_6_212	370_45_578	100_0_1	163_6_1	348_0_182	491_0_547	682_0_169
2_6_1	150_0_85	26_45_1	14_0_1	198_0_1	303_145_1	28_6_184	987_25_313	132_45_72	216_125_1	390_6_105	64_0_1	647_45_96	91_6_222	370_45_581	100_0_1	163_6_1	348_0_200	491_0_521	682_0_183
2_6_1	150_0_81	26_45_1	14_0_1	198_0_1	303_145_1	28_6_176	987_25_279	132_45_78	216_125_1	390_6_103	64_0_1	647_45_99	91_6_246	370_45_610	100_0_1	163_6_1	348_0_208	491_0_499	682_0_191
2_6_1	150_0_67	26_45_1	14_0_1	198_0_1	303_145_1	28_6_197	987_25_259	132_45_75	216_125_1	390_6_110	64_0_1	647_45_117	91_6_260	370_45_594	100_0_1	163_6_1	348_0_222	491_0_485	682_0_206
2_6_1	150_0_62	26_45_1	14_0_1	198_0_1	303_145_1	28_6_213	987_25_239	132_45_64	216_125_1	390_6_110	64_0_1	647_45_126	91_6_277	370_45_597	100_0_1	163_6_1	348_0_220	491_0_491	682_0_223
2_6_1	150_0_55	26_45_1	14_0_1	198_0_1	303_145_1	28_6_205	987_25_225	132_45_61	216_125_1	390_6_118	64_0_1	647_45_125	91_6_285	370_45_577	100_0_1	163_6_1	348_0_231	491_0_509	682_0_231
2_6_1	150_0_56	26_45_1	14_0_1	198_0_1	303_145_1	28_6_209	987_25_214	132_45_64	216_125_1	390_6_118	64_0_1	647_45_123	91_6_306	370_45_556	100_0_1	163_6_1	348_0_248	491_0_494	682_0_248
2_6_1	150_0_46	26_45_1	14_0_1	198_0_1	303_145_1	28_6_220	987_25_216	132_45_62	216_125_1	390_6_123	64_0_1	647_45_119	91_6_335	370_45_556	100_0_1	163_6_1	348_0_258	491_0_453	682_0_253
2_6_1	150_0_36	26_45_1	14_0_1	198_0_1	303_145_1	28_6_249	987_25_209	132_45_61	216_125_1	390_6_133	64_0_1	647_45_133	91_6_375	370_45_551	100_0_1	163_6_1	348_0_269	491_0_435	682_0_257
2_6_1	150_0_35	26_45_1	14_0_1	198_0_1	303_145_1	28_6_260	987_25_190	132_45_57	216_125_1	390_6_123	64_0_1	647_45_142	91_6_393	370_45_512	100_0_1	163_6_1	348_0_281	491_0_431	682_0_252
2_6_1	150_0_28	26_45_1	14_0_1	198_0_1	303_145_1	28_6_253	987_25_187	132_45_53	216_125_1	390_6_124	64_0_1	647_45_137	91_6_431	370_45_518	100_0_1	163_6_1	348_0_308	491_0_419	682_0_269
2_6_1	150_0_31	26_45_1	14_0_1	198_0_1	303_145_1	28_6_265	987_25_183	132_45_42	216_125_1	390_6_119	64_0_1	647_45_125	91_6_436	370_45_528	100_0_1	163_6_1	348_0_329	491_0_445	682_0_259
2_6_1	150_0_28	26_45_1	14_0_1	198_0_1	303_145_1	28_6_287	987_25_185	132_45_35	216_125_1	390_6_110	64_0_1	647_45_109	91_6_474	370_45_512	100_0_1	163_6_1	348_0_339	491_0_445	682_0_242
2_6_1	150_0_30	26_45_1	14_0_1	198_0_1	303_145_1	28_6_291	987_25_181	132_45_25	216_125_1	390_6_104	64_0_1	647_45_112	91_6_509	370_45_494	100_0_1	163_6_1	348_0_361	491_0_444	682_0_222
2_6_1	150_0_26	26_45_1	14_0_1	198_0_1	303_145_1	28_6_308	987_25_177	132_45_23	216_125_1	390_6_115	64_0_1	647_45_103	91_6_549	370_45_453	100_0_1	163_6_1	348_0_370	491_0_430	682_0_223
2_6_1	150_0_25	26_45_1	14_0_1	198_0_1	303_145_1	28_6_308	987_25_184	132_45_26	216_125_1	390_6_112	64_0_1	647_45_100	91_6_560	370_45_458	100_0_1	163_6_1	348_0_378	491_0_430	682_0_207
2_6_1	150_0_24	26_45_1	14_0_1	198_0_1	303_145_1	28_6_332	987_25_194	132_45_29	216_125_1	390_6_106	64_0_1	647_45_108	91_6_601	370_45_477	100_0_1	163_6_1	348_0_390	491_0_392	682_0_174
2_6_1	150_0_27	26_45_1	14_0_1	198_0_1	303_145_1	28_6_344	987_25_197	132_45_33	216_125_1	390_6_116	64_0_1	647_45_116	91_6_616	370_45_489	100_0_1	163_6_1	348_0_391	491_0_381	682_0_161
2_6_1	150_0_29	26_45_1	14_0_1	198_0_1	303_145_1	28_6_334	987_25_216	132_45_25	216_125_1	390_6_117	64_0_1	647_45_124	91_6_624	370_45_514	100_0_1	163_6_1	348_0_384	491_0_349	682_0_163
2_6_1	150_0_27	26_45_1	14_0_1	198_0_1	303_145_1	28_6_323	987_25_226	132_45_17	216_125_1	390_6_116	64_0_1	647_45_129	91_6_639	370_45_527	100_0_1	163_6_1	348_0_386	491_0_306	682_0_153
2_6_1	150_0_33	26_45_1	14_0_1	198_0_1	303_145_1	28_6_304	987_25_217	132_45_18	216_125_1	390_6_121	64_0_1	647_45_144	91_6_645	370_45_542	100_0_1	163_6_1	348_0_372	491_0_289	682_0_154
2_6_1	150_0_34	26_45_1	14_0_1	198_0_1	303_145_1	28_6_288	987_25_226	132_45_24	216_125_1	390_6_133	64_0_1	647_45_168	91_6_626	370_45_534	100_0_1	163_6_1	348_0_335	491_0_262	682_0_155
2_6_1	150_0_39	26_45_1	14_0_1	198_0_1	303_145_1	28_6_275	987_25_229	132_45_34	216_125_1	390_6_133	64_0_1	647_45_183	91_6_601	370_45_570	100_0_1	163_6_1	348_0_316	491_0_236	682_0_157
2_6_1	150_0_37	26_45_1	14_0_1	198_0_1	303_145_1	28_6_239	987_25_234	132_45_42	216_125_1	390_6_138	64_0_1	647_45_184	91_6_556	370_45_595	100_0_1	163_6_1	348_0_284	491_0_232	682_0_166
2_6_1	150_0_37	26_45_1	14_0_1	198_0_1	303_145_1	28_6_226	987_25_237	132_45_58	216_125_1	390_6_147	64_0_1	647_45_189	91_6_485	370_45_651	100_0_1	163_6_1	348_0_246	491_0_226	682_0_183
2_6_1	150_0_38	26_45_1	14_0_1	198_0_1	303_145_1	28_6_207	987_25_248	132_45_65	216_125_1	390_6_135	64_0_1	647_45_187	91_6_445	370_45_686	100_0_1	163_6_1	348_0_217	491_0_227	682_0_209
2_6_1	150_0_45	26_45_1	14_0_1	198_0_1	303_145_1	28_6_200	987_25_234	132_45_63	216_125_1	390_6_134	64_0_1	647_45_184	91_6_405	370_45_686	100_0_1	163_6_1	348_0_213	491_0_229	682_0_224
2_6_1	150_0_52	26_45_1	14_0_1	198_0_1	303_145_1	28_6_174	987_25_234	132_45_73	216_125_1	390_6_140	64_0_1	647_45_182	91_6_368	370_45_681	100_0_1	163_6_1	348_0_205	491_0_248	682_0_244
2_6_1	150_0_61	26_45_1	14_0_1	198_0_1	303_145_1	28_6_159	987_25_207	132_45_73	216_125_1	390_6_167	64_0_1	647_45_190	91_6_332	370_45_651	100_0_1	163_6_1	348_0_205	491_0_255	682_0_273
2_6_1	150_0_76	26_45_1	14_0_1	198_0_1	303_145_1	28_6_150	987_25_169	132_45_75	216_125_1	390_6_186	64_0_1	647_45_192	91_6_312	370_45_644	100_0_1	163_6_1	348_0_206	491_0_269	682_0_299
2_6_1	150_0_78	26_45_1	14_0_1	198_0_1	303_145_1	28_6_156	987_25_129	132_45_76	216_125_1	390_6_200	64_0_1	647_45_181	91_6_301	370_45_647	100_0_1	163_6_1	348_0_201	491_0_294	682_0_325
2_6_1	150_0_81	26_45_1	14_0_1	198_0_1	303_145_1	28_6_160	987_25_119	132_45_58	216_125_1	390_6_217	64_0_1	647_45_193	91_6_306	370_45_675	100_0_1	163_6_1	348_0_194	491_0_311	682_0_345
2_6_1	150_0_92	26_45_1	14_0_1	198_0_1	303_145_1	28_6_159	987_25_116	132_45_50	216_125_1	390_6_238	64_0_1	647_45_171	91_6_323	370_45_677	100_0_1	163_6_1	348_0_179	491_0_319	682_0_359
2_6_1	150_0_90	26_45_1	14_0_1	198_0_1	303_145_1	28_6_173	987_25_106	132_45_43	216_125_1	390_6_251	64_0_1	647_45_156	91_6_342	370_45_605	100_0_1	163_6_1	348_0_170	491_0_345	682_0_383
2_6_1	150_0_86	26_45_1	14_0_1	198_0_1	303_145_1	28_6_191	987_25_107	132_45_40	216_125_1	390_6_264	64_0_1	647_45_149	91_6_387	370_45_571	100_0_1	163_6_1	348_0_165	491_0_381	682_0_383
2_6_1	150_0_79	26_45_1	14_0_1	198_0_1	303_145_1	28_6_220	987_25_111	132_45_40	216_125_1	390_6_275	64_0_1	647_45_117	91_6_417	370_45_543	100_0_1	163_6_1	348_0_165	491_0_392	682_0_366
2_6_1	150_0_62	26_45_1	14_0_1	198_0_1	303_145_1	28_6_252	987_25_118	132_45_33	216_125_1	390_6_289	64_0_1	647_45_89	91_6_474	370_45_486	100_0_1	163_6_1	348_0_160	491_0_424	682_0_347
2_6_1	150_0_49	26_45_1	14_0_1	198_0_1	303_145_1	28_6_272	987_25_122	132_45_22	216_125_1	390_6_297	64_0_1	647_45_74	91_6_515	370_45_457	100_0_1	163_6_1	348_0_162	491_0_455	682_0_313
2_6_1	150_0_30	26_45_1	14_0_1	198_0_1	303_145_1	28_6_285	987_25_122	132_45_17	216_125_1	390_6_298	64_0_1	647_45_77	91_6_546	370_45_445	100_0_1	163_6_1	348_0_176	491_0_484	682_0_288
2_6_1	150_0_29	26_45_1	14_0_1	198_0_1	303_145_1	28_6_308	987_25_138	132_45_23	216_125_1	390_6_300	64_0_1	647_45_77	91_6_565	370_45_440	100_0_1	163_6_1	348_0_170	491_0_511	682_0_257
2_6_1	150_0_25	26_45_1	14_0_1	198_0_1	303_145_1	28_6_317	987_25_154	132_45_19	216_125_1	390_6_279	64_0_1	647_45_79	91_6_566	370_45_421	100_0_1	163_6_1	348_0_177	491_0_554	682_0_228
2_6_1	150_0_31	26_45_1	14_0_1	198_0_1	303_145_1	28_6_296	987_25_163	132_45_17	216_125_1	390_6_248	64_0_1	647_45_79	91_6_533	370_45_474	100_0_1	163_6_1	348_0_192	491_0_571	682_0_196
2_6_1	150_0_31	26_45_1	14_0_1	198_0_1	303_145_1	28_6_270	987_25_170	132_45_12	216_125_1	390_6_224	64_0_1	647_45_92	91_6_514	370_45_538	100_0_1	163_6_1	348_0_191	491_0_586	682_0_168
2_6_1	150_0_34	26_45_1	14_0_1	198_0_1	303_145_1	28_6_247	987_25_162	132_45_9	216_125_1	390_6_187	64_0_1	647_45_112	91_6_518	370_45_589	100_0_1	163_6_1	348_0_188	491_0_585	682_0_154
2_6_1	150_0_36	26_45_1	14_0_1	198_0_1	303_145_1	28_6_237	987_25_165	132_45_11	216_125_1	390_6_183	64_0_1	647_45_141	91_6_479	370_45_615	100_0_1	163_6_1	348_0_207	491_0_570	682_0_126
2_6_1	150_0_32	26_45_1	14_0_1	198_0_1	303_145_1	28_6_220	987_25_178	132_45_16	216_125_1	390_6_184	64_0_1	647_45_156	91_6_482	370_45_616	100_0_1	163_6_1	348_0_225	491_0_550	682_0_105
2_6_1	150_0_26	26_45_1	14_0_1	198_0_1	303_145_1	28_6_217	987_25_165	132_45_26	216_125_1	390_6_181	64_0_1	647_45_163	91_6_494	370_45_600	100_0_1	163_6_1	348_0_257	491_0_511	682_0_104
2_6_1	150_0_27	26_45_1	14_0_1	198_0_1	303_145_1	28_6_215	987_25_178	132_45_36	216_125_1	390_6_205	64_0_1	647_45_169	91_6_489	370_45_585	100_0_1	163_6_1	348_0_265	491_0_471	682_0_92
2_6_1	150_0_23	26_45_1	14_0_1	198_0_1	303_145_1	28_6_242	987_25_175	132_45_53	216_125_1	390_6_222	64_0_1	647_45_165	91_6_478	370_45_567	100_0_1	163_6_1	348_0_298	491_0_428	682_0_85
2_6_1	150_0_18	26_45_1	14_0_1	198_0_1	303_145_1	28_6_256	987_25_175	132_45_82	216_125_1	390_6_237	64_0_1	647_45_158	91_6_491	370_45_521	100_0_1	163_6_1	348_0_316	491_0_374	682_0_88
2_6_1	150_0_15	26_45_1	14_0_1	198_0_1	303_145_1	28_6_292	987_25_164	132_45_97	216_125_1	390_6_258	64_0_1	647_45_151	91_6_493	370_45_459	100_0_1	163_6_1	348_0_336	491_0_350	682_0_89
2_6_1	150_0_7	26_45_1	14_0_1	198_0_1	303_145_1	28_6_300	987_25_179	132_45_97	216_125_1	390_6_264	64_0_1	647_45_168	91_6_498	370_45_425	100_0_1	163_6_1	348_0_363	491_0_331	682_0_94
2_6_1	150_0_7	26_45_1	14_0_1	198_0_1	303_145_1	28_6_316	987_25_191	132_45_102	216_125_1	390_6_283	64_0_1	647_45_172	91_6_521	370_45_403	100_0_1	163_6_1	348_0_379	491_0_300	682_0_94
2_6_1	150_0_4	26_45_1	14_0_1	198_0_1	303_145_1	28_6_322	987_25_193	132_45_99	216_125_1	390_6_279	64_0_1	647_45_142	91_6_523	370_45_387	100_0_1	163_6_1	348_0_417	491_0_295	682_0_86
2_6_1	150_0_3	26_45_1	14_0_1	198_0_1	303_145_1	28_6_315	987_25_231	132_45_87	216_125_1	390_6_290	64_0_1	647_45_141	91_6_530	370_45_415	100_0_1	163_6_1	348_0_411	491_0_260	682_0_98
2_6_1	150_0_3	26_45_1	14_0_1	198_0_1	303_145_1	28_6_298	987_25_254	132_45_74	216_125_1	390_6_293	64_0_1	647_45_117	91_6_581	370_45_421	100_0_1	163_6_1	348_0_431	491_0_243	682_0_95
2_6_1	150_0_2	26_45_1	14_0_1	198_0_1	303_145_1	28_6_277	987_25_268	132_45_64	216_125_1	390_6_289	64_0_1	647_45_95	91_6_586	370_45_423	100_0_1	163_6_1	348_0_451	491_0_245	682_0_87
2_6_1	150_0_1	26_45_1	14_0_1	198_0_1	303_145_1	28_6_260	987_25_267	132_45_74	216_125_1	390_6_278	64_0_1	647_45_98	91_6_569	370_45_398	100_0_1	163_6_1	348_0_500	491_0_239	682_0_94
2_6_1	150_0_1	26_45_1	14_0_1	198_0_1	303_145_1	28_6_256	987_25_251	132_45_85	216_125_1	390_6_243	64_0_1	647_45_91	91_6_556	370_45_417	100_0_1	163_6_1	348_0_497	491_0_268	682_0_95
2_6_1	216_125_1	26_45_1	14_0_1	198_0_1	303_145_1	28_6_252	987_25_230	132_45_76	390_6_220	64_0_1	647_45_96	91_6_543	370_45_428	163_6_1	348_0_515	491_0_289	682_0_110
2_6_1	216_125_1	26_45_1	14_0_1	198_0_1	303_145_1	28_6_264	987_25_217	132_45_76	390_6_186	64_0_1	647_45_99	91_6_511	370_45_419	163_6_1	348_0_529	491_0_312	682_0_115
2_6_1	216_125_1	26_45_1	14_0_1	198_0_1	303_145_1	28_6_278	987_25_228	132_45_75	390_6_136	64_0_1	647_45_128	91_6_467	370_45_438	163_6_1	348_0_541	491_0_325	682_0_118
2_6_1	216_125_1	26_45_1	14_0_1	198_0_1	303_145_1	28_6_262	987_25_221	132_45_81	390_6_107	64_0_1	647_45_168	91_6_411	370_45_450	163_6_1	348_0_547	491_0_331	682_0_137
2_6_1	216_125_1	26_45_1	14_0_1	198_0_1	303_145_1	28_6_249	987_25_250	132_45_77	390_6_96	64_0_1	647_45_191	91_6_341	370_45_489	163_6_1	348_0_535	491_0_321	682_0_154
2_6_1	216_125_1	26_45_1	14_0_1	198_0_1	303_145_1	28_6_237	987_25_240	132_45_88	390_6_77	64_0_1	647_45_196	91_6_280	370_45_547	163_6_1	348_0_523	491_0_305	682_0_183
2_6_1	216_125_1	26_45_1	14_0_1	198_0_1	303_145_1	28_6_216	987_25_247	132_45_97	390_6_72	64_0_1	647_45_177	91_6_259	370_45_570	163_6_1	348_0_500	491_0_306	682_0_201
2_6_1	216_125_1	26_45_1	14_0_1	198_0_1	303_145_1	28_6_206	987_25_240	132_45_114	390_6_69	64_0_1	647_45_162	91_6_244	370_45_598	163_6_1	348_0_477	491_0_311	682_0_223
2_6_1	216_125_1	26_45_1	14_0_1	198_0_1	303_145_1	28_6_211	987_25_238	132_45_110	390_6_64	64_0_1	647_45_166	91_6_244	370_45_635	163_6_1	348_0_445	491_0_292	682_0_229
2_6_1	216_125_1	26_45_1	14_0_1	198_0_1	303_145_1	28_6_195	987_25_229	132_45_99	390_6_67	64_0_1	647_45_174	91_6_227	370_45_671	163_6_1	348_0_428	491_0_287	682_0_237
2_6_1	216_125_1	26_45_1	14_0_1	198_0_1	303_145_1	28_6_187	987_25_207	132_45_101	390_6_74	64_0_1	647_45_166	91_6_215	370_45_698	163_6_1	348_0_391	491_0_305	682_0_242
2_6_1	216_125_1	26_45_1	14_0_1	198_0_1	303_145_1	28_6_157	987_25_200	132_45_90	390_6_77	64_0_1	647_45_173	91_6_220	370_45_715	163_6_1	348_0_364	491_0_326	682_0_240
2_6_1	216_125_1	26_45_1	14_0_1	198_0_1	303_145_1	28_6_140	987_25_195	132_45_93	390_6_79	64_0_1	647_45_164	91_6_225	370_45_742	163_6_1	348_0_344	491_0_355	682_0_226
2_6_1	216_125_1	26_45_1	14_0_1	198_0_1	303_145_1	28_6_120	987_25_168	132_45_90	390_6_87	64_0_1	647_45_155	91_6_251	370_45_731	163_6_1	348_0_322	491_0_371	682_0_210
2_6_1	216_125_1	26_45_1	14_0_1	198_0_1	303_145_1	28_6_105	987_25_167	132_45_88	390_6_99	64_0_1	647_45_156	91_6_266	370_45_742	163_6_1	348_0_297	491_0_384	682_0_185
2_6_1	216_125_1	26_45_1	14_0_1	198_0_1	303_145_1	28_6_91	987_25_165	132_45_96	390_6_109	64_0_1	647_45_167	91_6_274	370_45_748	163_6_1	348_0_321	491_0_399	682_0_170
2_6_1	216_125_1	26_45_1	14_0_1	198_0_1	303_145_1	28_6_91	987_25_170	132_45_101	390_6_127	64_0_1	647_45_172	91_6_285	370_45_717	163_6_1	348_0_333	491_0_392	682_0_150
2_6_1	216_125_1	26_45_1	14_0_1	198_0_1	303_145_1	28_6_95	987_25_162	132_45_98	390_6_138	64_0_1	647_45_169	91_6_310	370_45_700	163_6_1	348_0_342	491_0_384	682_0_136
2_6_1	216_125_1	26_45_1	14_0_1	198_0_1	303_145_1	28_6_92	987_25_168	132_45_100	390_6_132	64_0_1	647_45_146	91_6_329	370_45_713	163_6_1	348_0_367	491_0_363	682_0_128
2_6_1	216_125_1	26_45_1	14_0_1	198_0_1	303_145_1	28_6_94	987_25_166	132_45_103	390_6_150	64_0_1	647_45_131	91_6_353	370_45_709	163_6_1	348_0_347	491_0_360	682_0_130
2_6_1	216_125_1	26_45_1	14_0_1	198_0_1	303_145_1	28_6_98	987_25_167	132_45_108	390_6_178	64_0_1	647_45_140	91_6_406	370_45_708	163_6_1	348_0_343	491_0_341	682_0_117
2_6_1	216_125_1	26_45_1	14_0_1	198_0_1	303_145_1	28_6_105	987_25_146	132_45_113	390_6_211	64_0_1	647_45_149	91_6_433	370_45_666	163_6_1	348_0_332	491_0_355	682_0_112
2_6_1	216_125_1	26_45_1	14_0_1	198_0_1	303_145_1	28_6_106	987_25_127	132_45_124	390_6_226	64_0_1	647_45_167	91_6_448	370_45_651	163_6_1	348_0_337	491_0_344	682_0_114
2_6_1	216_125_1	26_45_1	14_0_1	198_0_1	303_145_1	28_6_120	987_25_97	132_45_121	390_6_256	64_0_1	647_45_159	91_6_472	370_45_642	163_6_1	348_0_328	491_0_365	682_0_114
2_6_1	216_125_1	26_45_1	14_0_1	198_0_1	303_145_1	28_6_116	987_25_81	132_45_102	390_6_271	64_0_1	647_45_159	91_6_516	370_45_599	163_6_1	348_0_347	491_0_352	682_0_120
2_6_1	216_125_1	26_45_1	14_0_1	198_0_1	303_145_1	28_6_112	987_25_85	132_45_83	390_6_297	64_0_1	647_45_150	91_6_545	370_45_560	163_6_1	348_0_360	491_0_348	682_0_134
2_6_1	216_125_1	26_45_1	14_0_1	198_0_1	303_145_1	28_6_122	987_25_100	132_45_69	390_6_329	64_0_1	647_45_148	91_6_590	370_45_481	163_6_1	348_0_387	491_0_359	682_0_147
2_6_1	216_125_1	26_45_1	14_0_1	198_0_1	303_145_1	28_6_134	987_25_105	132_45_67	390_6_352	64_0_1	647_45_147	91_6_624	370_45_444	163_6_1	348_0_392	491_0_364	682_0_166
2_6_1	216_125_1	26_45_1	14_0_1	198_0_1	303_145_1	28_6_160	987_25_112	132_45_61	390_6_361	64_0_1	647_45_153	91_6_655	370_45_371	163_6_1	348_0_416	491_0_349	682_0_171
2_6_1	216_125_1	26_45_1	14_0_1	198_0_1	303_145_1	28_6_170	987_25_113	132_45_57	390_6_397	64_0_1	647_45_173	91_6_649	370_45_372	163_6_1	348_0_427	491_0_341	682_0_167
2_6_1	216_125_1	26_45_1	14_0_1	198_0_1	303_145_1	28_6_186	987_25_116	132_45_56	390_6_408	64_0_1	647_45_153	91_6_651	370_45_384	163_6_1	348_0_421	491_0_345	682_0_157
2_6_1	216_125_1	26_45_1	14_0_1	198_0_1	303_145_1	28_6_190	987_25_127	132_45_51	390_6_430	64_0_1	647_45_144	91_6_633	370_45_404	163_6_1	348_0_400	491_0_354	682_0_157
2_6_1	216_125_1	26_45_1	14_0_1	198_0_1	303_145_1	28_6_202	987_25_139	132_45_55	390_6_423	64_0_1	647_45_136	91_6_611	370_45_439	163_6_1	348_0_384	491_0_339	682_0_158
2_6_1	216_125_1	26_45_1	14_0_1	198_0_1	303_145_1	28_6_215	987_25_138	132_45_69	390_6_420	64_0_1	647_45_135	91_6_615	370_45_426	163_6_1	348_0_389	491_0_338	682_0_138
2_6_1	216_125_1	26_45_1	14_0_1	198_0_1	303_145_1	28_6_228	987_25_145	132_45_91	390_6_420	64_0_1	647_45_125	91_6_610	370_45_403	163_6_1	348_0_394	491_0_339	682_0_112
2_6_1	216_125_1	26_45_1	14_0_1	198_0_1	303_145_1	28_6_237	987_25_147	132_45_96	390_6_419	64_0_1	647_45_117	91_6_624	370_45_400	163_6_1	348_0_389	491_0_315	682_0_103
2_6_1	216_125_1	26_45_1	14_0_1	198_0_1	303_145_1	28_6_239	987_25_136	132_45_92	390_6_437	64_0_1	647_45_99	91_6_615	370_45_410	163_6_1	348_0_382	491_0_296	682_0_94
2_6_1	216_125_1	26_45_1	14_0_1	198_0_1	303_145_1	28_6_255	987_25_131	132_45_76	390_6_449	64_0_1	647_45_92	91_6_597	370_45_443	163_6_1	348_0_360	491_0_307	682_0_83
2_6_1	216_125_1	26_45_1	14_0_1	198_0_1	303_145_1	28_6_263	987_25_149	132_45_69	390_6_436	64_0_1	647_45_89	91_6_562	370_45_469	163_6_1	348_0_356	491_0_314	682_0_82
2_6_1	216_125_1	26_45_1	14_0_1	198_0_1	303_145_1	28_6_267	987_25_160	132_45_73	390_6_447	64_0_1	647_45_89	91_6_559	370_45_485	163_6_1	348_0_353	491_0_302	682_0_73
2_6_1	216_125_1	26_45_1	14_0_1	198_0_1	303_145_1	28_6_254	987_25_189	132_45_81	390_6_452	64_0_1	647_45_113	91_6_546	370_45_454	163_6_1	348_0_370	491_0_301	682_0_72
2_6_1	216_125_1	26_45_1	14_0_1	198_0_1	303_145_1	28_6_266	987_25_180	132_45_92	390_6_477	64_0_1	647_45_119	91_6_524	370_45_434	163_6_1	348_0_377	491_0_292	682_0_79
2_6_1	216_125_1	26_45_1	14_0_1	198_0_1	303_145_1	28_6_270	987_25_184	132_45_92	390_6_456	64_0_1	647_45_124	91_6_507	370_45_422	163_6_1	348_0_400	491_0_300	682_0_87
2_6_1	216_125_1	26_45_1	14_0_1	198_0_1	303_145_1	28_6_274	987_25_188	132_45_90	390_6_436	64_0_1	647_45_121	91_6_485	370_45_441	163_6_1	348_0_422	491_0_320	682_0_81
2_6_1	216_125_1	26_45_1	14_0_1	198_0_1	303_145_1	28_6_282	987_25_172	132_45_85	390_6_449	64_0_1	647_45_106	91_6_475	370_45_418	163_6_1	348_0_435	491_0_335	682_0_87
2_6_1	216_125_1	26_45_1	14_0_1	198_0_1	303_145_1	28_6_263	987_25_181	132_45_82	390_6_441	64_0_1	647_45_96	91_6_436	370_45_440	163_6_1	348_0_463	491_0_363	682_0_84
2_6_1	216_125_1	26_45_1	14_0_1	198_0_1	303_145_1	28_6_231	987_25_193	132_45_86	390_6_435	64_0_1	647_45_68	91_6_394	370_45_468	163_6_1	348_0_483	491_0_412	682_0_76
2_6_1	216_125_1	26_45_1	14_0_1	198_0_1	303_145_1	28_6_193	987_25_179	132_45_90	390_6_415	64_0_1	647_45_56	91_6_338	370_45_514	163_6_1	348_0_518	491_0_453	682_0_69
2_6_1	216_125_1	26_45_1	14_0_1	198_0_1	303_145_1	28_6_166	987_25_173	132_45_91	390_6_400	64_0_1	647_45_65	91_6_297	370_45_540	163_6_1	348_0_540	491_0_473	682_0_71
2_6_1	216_125_1	26_45_1	14_0_1	198_0_1	303_145_1	28_6_141	987_25_189	132_45_99	390_6_376	64_0_1	647_45_66	91_6_255	370_45_539	163_6_1	348_0_575	491_0_489	682_0_80
2_6_1	216_125_1	26_45_1	14_0_1	198_0_1	303_145_1	28_6_117	987_25_195	132_45_99	390_6_344	64_0_1	647_45_37	91_6_224	370_45_520	163_6_1	348_0_635	491_0_529	682_0_109
2_6_1	216_125_1	26_45_1	14_0_1	198_0_1	303_145_1	28_6_100	987_25_189	132_45_99	390_6_337	64_0_1	647_45_17	91_6_218	370_45_505	163_6_1	348_0_652	491_0_569	682_0_112
2_6_1	216_125_1	26_45_1	14_0_1	198_0_1	303_145_1	28_6_81	987_25_194	132_45_101	390_6_289	64_0_1	647_45_14	91_6_235	370_45_477	163_6_1	348_0_663	491_0_602	682_0_130
2_6_1	216_125_1	26_45_1	14_0_1	198_0_1	303_145_1	28_6_70	987_25_204	132_45_90	390_6_269	64_0_1	647_45_15	91_6_254	370_45_457	163_6_1	348_0_669	491_0_645	682_0_132
2_6_1	216_125_1	26_45_1	14_0_1	198_0_1	303_145_1	28_6_61	987_25_217	132_45_68	390_6_244	64_0_1	647_45_13	91_6_245	370_45_463	163_6_1	348_0_670	491_0_709	682_0_115
2_6_1	216_125_1	26_45_1	14_0_1	198_0_1	303_145_1	28_6_53	987_25_234	132_45_65	390_6_238	64_0_1	647_45_17	91_6_252	370_45_461	163_6_1	348_0_658	491_0_740	682_0_111
2_6_1	216_125_1	26_45_1	14_0_1	198_0_1	303_145_1	28_6_61	987_25_254	132_45_61	390_6_229	64_0_1	647_45_10	91_6_264	370_45_460	163_6_1	348_0_613	491_0_792	682_0_75
2_6_1	216_125_1	26_45_1	14_0_1	198_0_1	303_145_1	28_6_97	987_25_280	132_45_59	390_6_208	64_0_1	647_45_11	91_6_292	370_45_454	163_6_1	348_0_593	491_0_796	682_0_52
2_6_1	216_125_1	26_45_1	14_0_1	198_0_1	303_145_1	28_6_111	987_25_285	132_45_63	390_6_213	64_0_1	647_45_11	91_6_303	370_45_408	163_6_1	348_0_559	491_0_826	682_0_40
2_6_1	216_125_1	26_45_1	14_0_1	198_0_1	303_145_1	28_6_129	987_25_303	132_45_53	390_6_193	64_0_1	647_45_11	91_6_320	370_45_412	163_6_1	348_0_535	491_0_836	682_0_32
2_6_1	216_125_1	26_45_1	14_0_1	198_0_1	303_145_1	28_6_136	987_25_277	132_45_51	390_6_179	64_0_1	647_45_10	91_6_352	370_45_393	163_6_1	348_0_546	491_0_840	682_0_28
2_6_1	216_125_1	26_45_1	14_0_1	198_0_1	303_145_1	28_6_148	987_25_269	132_45_49	390_6_162	64_0_1	647_45_21	91_6_403	370_45_373	163_6_1	348_0_554	491_0_821	682_0_26
2_6_1	216_125_1	26_45_1	14_0_1	198_0_1	303_145_1	28_6_173	987_25_232	132_45_56	390_6_161	64_0_1	647_45_41	91_6_433	370_45_346	163_6_1	348_0_572	491_0_771	682_0_28
2_6_1	216_125_1	26_45_1	14_0_1	198_0_1	303_145_1	28_6_183	987_25_229	132_45_55	390_6_159	64_0_1	647_45_55	91_6_460	370_45_363	163_6_1	348_0_576	491_0_712	682_0_27
2_6_1	216_125_1	26_45_1	14_0_1	198_0_1	303_145_1	28_6_156	987_25_224	132_45_65	390_6_150	64_0_1	647_45_84	91_6_496	370_45_393	163_6_1	348_0_576	491_0_636	682_0_32
2_6_1	216_125_1	26_45_1	14_0_1	198_0_1	303_145_1	28_6_156	987_25_224	132_45_56	390_6_142	64_0_1	647_45_109	91_6_543	370_45_397	163_6_1	348_0_571	491_0_550	682_0_29
2_6_1	216_125_1	26_45_1	14_0_1	198_0_1	303_145_1	28_6_145	987_25_217	132_45_60	390_6_138	64_0_1	647_45_126	91_6_584	370_45_426	163_6_1	348_0_571	491_0_483	682_0_36
2_6_1	216_125_1	26_45_1	14_0_1	198_0_1	303_145_1	28_6_132	987_25_201	132_45_72	390_6_156	64_0_1	647_45_132	91_6_607	370_45_436	163_6_1	348_0_579	491_0_407	682_0_38
2_6_1	216_125_1	26_45_1	14_0_1	198_0_1	303_145_1	28_6_116	987_25_185	132_45_86	390_6_169	64_0_1	647_45_152	91_6_601	370_45_446	163_6_1	348_0_558	491_0_330	682_0_45
2_6_1	216_125_1	26_45_1	14_0_1	198_0_1	303_145_1	28_6_103	987_25_171	132_45_93	390_6_183	64_0_1	647_45_141	91_6_638	370_45_458	163_6_1	348_0_543	491_0_294	682_0_52
2_6_1	216_125_1	26_45_1	14_0_1	198_0_1	303_145_1	28_6_94	987_25_176	132_45_106	390_6_189	64_0_1	647_45_127	91_6_637	370_45_501	163_6_1	348_0_508	491_0_254	682_0_55
2_6_1	216_125_1	26_45_1	14_0_1	198_0_1	303_145_1	28_6_98	987_25_169	132_45_108	390_6_191	64_0_1	647_45_131	91_6_604	370_45_535	163_6_1	348_0_466	491_0_243	682_0_61
2_6_1	216_125_1	26_45_1	14_0_1	198_0_1	303_145_1	28_6_100	987_25_147	132_45_105	390_6_184	64_0_1	647_45_126	91_6_597	370_45_589	163_6_1	348_0_448	491_0_230	682_0_69
2_6_1	216_125_1	26_45_1	14_0_1	198_0_1	303_145_1	28_6_108	987_25_144	132_45_102	390_6_165	64_0_1	647_45_125	91_6_582	370_45_600	163_6_1	348_0_420	491_0_229	682_0_80
2_6_1	216_125_1	26_45_1	14_0_1	198_0_1	303_145_1	28_6_109	987_25_138	132_45_100	390_6_170	64_0_1	647_45_117	91_6_562	370_45_593	163_6_1	348_0_403	491_0_228	682_0_98
2_6_1	216_125_1	26_45_1	14_0_1	198_0_1	303_145_1	28_6_121	987_25_149	132_45_109	390_6_166	64_0_1	647_45_114	91_6_535	370_45_584	163_6_1	348_0_384	491_0_245	682_0_103
2_6_1	216_125_1	26_45_1	14_0_1	198_0_1	303_145_1	28_6_128	987_25_154	132_45_114	390_6_142	64_0_1	647_45_134	91_6_521	370_45_625	163_6_1	348_0_387	491_0_245	682_0_117
2_6_1	216_125_1	26_45_1	14_0_1	198_0_1	303_145_1	28_6_135	987_25_171	132_45_110	390_6_132	64_0_1	647_45_140	91_6_508	370_45_632	163_6_1	348_0_389	491_0_245	682_0_121
2_6_1	216_125_1	26_45_1	14_0_1	198_0_1	303_145_1	28_6_136	987_25_180	132_45_101	390_6_133	64_0_1	647_45_125	91_6_484	370_45_659	163_6_1	348_0_395	491_0_255	682_0_120
2_6_1	216_125_1	26_45_1	14_0_1	198_0_1	303_145_1	28_6_121	987_25_200	132_45_113	390_6_135	64_0_1	647_45_123	91_6_415	370_45_698	163_6_1	348_0_406	491_0_274	682_0_122
2_6_1	216_125_1	26_45_1	14_0_1	198_0_1	303_145_1	28_6_123	987_25_177	132_45_127	390_6_136	64_0_1	647_45_133	91_6_378	370_45_767	163_6_1	348_0_391	491_0_280	682_0_121
2_6_1	216_125_1	26_45_1	14_0_1	198_0_1	303_145_1	28_6_131	987_25_137	132_45_124	390_6_144	64_0_1	647_45_156	91_6_337	370_45_769	163_6_1	348_0_399	491_0_305	682_0_124
2_6_1	216_125_1	26_45_1	14_0_1	198_0_1	303_145_1	28_6_127	987_25_114	132_45_143	390_6_154	64_0_1	647_45_160	91_6_286	370_45_750	163_6_1	348_0_424	491_0_289	682_0_132
2_6_1	216_125_1	26_45_1	14_0_1	198_0_1	303_145_1	28_6_135	987_25_99	132_45_146	390_6_173	64_0_1	647_45_160	91_6_275	370_45_694	163_6_1	348_0_446	491_0_285	682_0_140
2_6_1	216_125_1	26_45_1	14_0_1	198_0_1	303_145_1	28_6_127	987_25_96	132_45_146	390_6_177	64_0_1	647_45_142	91_6_257	370_45_681	163_6_1	348_0_472	491_0_316	682_0_140
2_6_1	216_125_1	26_45_1	14_0_1	198_0_1	303_145_1	28_6_132	987_25_101	132_45_146	390_6_191	64_0_1	647_45_124	91_6_252	370_45_645	163_6_1	348_0_476	491_0_320	682_0_150
2_6_1	216_125_1	26_45_1	14_0_1	198_0_1	303_145_1	28_6_139	987_25_102	132_45_159	390_6_180	64_0_1	647_45_122	91_6_264	370_45_625	163_6_1	348_0_491	491_0_334	682_0_147
2_6_1	216_125_1	26_45_1	14_0_1	198_0_1	303_145_1	28_6_138	987_25_106	132_45_159	390_6_188	64_0_1	647_45_119	91_6_282	370_45_633	163_6_1	348_0_501	491_0_347	682_0_131
2_6_1	216_125_1	26_45_1	14_0_1	198_0_1	303_145_1	28_6_149	987_25_107	132_45_164	390_6_187	64_0_1	647_45_123	91_6_296	370_45_610	163_6_1	348_0_483	491_0_359	682_0_119
2_6_1	216_125_1	26_45_1	14_0_1	198_0_1	303_145_1	28_6_158	987_25_108	132_45_158	390_6_173	64_0_1	647_45_136	91_6_311	370_45_593	163_6_1	348_0_484	491_0_402	682_0_104
2_6_1	216_125_1	26_45_1	14_0_1	198_0_1	303_145_1	28_6_159	987_25_116	132_45_154	390_6_159	64_0_1	647_45_157	91_6_321	370_45_579	163_6_1	348_0_485	491_0_425	682_0_90
2_6_1	216_125_1	26_45_1	14_0_1	198_0_1	303_145_1	28_6_156	987_25_114	132_45_153	390_6_149	64_0_1	647_45_133	91_6_331	370_45_564	163_6_1	348_0_470	491_0_437	682_0_77
2_6_1	216_125_1	26_45_1	14_0_1	198_0_1	303_145_1	28_6_164	987_25_113	132_45_143	390_6_140	64_0_1	647_45_132	91_6_358	370_45_519	163_6_1	348_0_474	491_0_462	682_0_67
2_6_1	216_125_1	26_45_1	14_0_1	198_0_1	303_145_1	28_6_169	987_25_122	132_45_130	390_6_130	64_0_1	647_45_131	91_6_393	370_45_509	163_6_1	348_0_479	491_0_501	682_0_59
2_6_1	216_125_1	26_45_1	14_0_1	198_0_1	303_145_1	28_6_187	987_25_120	132_45_119	390_6_125	64_0_1	647_45_117	91_6_403	370_45_457	163_6_1	348_0_524	491_0_546	682_0_43
2_6_1	216_125_1	26_45_1	14_0_1	198_0_1	303_145_1	28_6_196	987_25_127	132_45_138	390_6_128	64_0_1	647_45_95	91_6_406	370_45_425	163_6_1	348_0_568	491_0_571	682_0_32
2_6_1	216_125_1	26_45_1	14_0_1	198_0_1	303_145_1	28_6_204	987_25_135	132_45_140	390_6_124	64_0_1	647_45_83	91_6_423	370_45_396	163_6_1	348_0_598	491_0_597	682_0_24
2_6_1	216_125_1	26_45_1	14_0_1	198_0_1	303_145_1	28_6_225	987_25_124	132_45_122	390_6_113	64_0_1	647_45_78	91_6_461	370_45_358	163_6_1	348_0_631	491_0_612	682_0_23
2_6_1	216_125_1	26_45_1	14_0_1	198_0_1	303_145_1	28_6_230	987_25_113	132_45_137	390_6_114	64_0_1	647_45_82	91_6_488	370_45_358	163_6_1	348_0_645	491_0_613	682_0_27
2_6_1	216_125_1	26_45_1	14_0_1	198_0_1	303_145_1	28_6_237	987_25_105	132_45_164	390_6_115	64_0_1	647_45_78	91_6_491	370_45_365	163_6_1	348_0_647	491_0_596	682_0_26
2_6_1	216_125_1	26_45_1	14_0_1	198_0_1	303_145_1	28_6_232	987_25_112	132_45_197	390_6_123	64_0_1	647_45_63	91_6_521	370_45_369	163_6_1	348_0_632	491_0_578	682_0_23
2_6_1	216_125_1	26_45_1	14_0_1	198_0_1	303_145_1	28_6_221	987_25_118	132_45_215	390_6_128	64_0_1	647_45_50	91_6_506	370_45_404	163_6_1	348_0_606	491_0_551	682_0_28
2_6_1	216_125_1	26_45_1	14_0_1	198_0_1	303_145_1	28_6_208	987_25_131	132_45_236	390_6_119	64_0_1	647_45_55	91_6_505	370_45_406	163_6_1	348_0_551	491_0_541	682_0_24
2_6_1	216_125_1	26_45_1	14_0_1	198_0_1	303_145_1	28_6_183	987_25_134	132_45_270	390_6_123	64_0_1	647_45_59	91_6_483	370_45_455	163_6_1	348_0_488	491_0_523	682_0_21
2_6_1	216_125_1	26_45_1	14_0_1	198_0_1	303_145_1	28_6_153	987_25_136	132_45_270	390_6_114	64_0_1	647_45_57	91_6_481	370_45_495	163_6_1	348_0_435	491_0_517	682_0_26
2_6_1	216_125_1	26_45_1	14_0_1	198_0_1	303_145_1	28_6_133	987_25_118	132_45_244	390_6_121	64_0_1	647_45_48	91_6_487	370_45_565	163_6_1	348_0_406	491_0_496	682_0_21
2_6_1	216_125_1	26_45_1	14_0_1	198_0_1	303_145_1	28_6_121	987_25_125	132_45_242	390_6_124	64_0_1	647_45_39	91_6_484	370_45_616	163_6_1	348_0_367	491_0_462	682_0_21
2_6_1	216_125_1	26_45_1	14_0_1	198_0_1	303_145_1	28_6_96	987_25_127	132_45_261	390_6_126	64_0_1	647_45_37	91_6_493	370_45_674	163_6_1	348_0_348	491_0_456	682_0_17
2_6_1	216_125_1	26_45_1	14_0_1	198_0_1	303_145_1	28_6_91	987_25_132	132_45_268	390_6_133	64_0_1	647_45_28	91_6_482	370_45_672	163_6_1	348_0_345	491_0_465	682_0_19
2_6_1	216_125_1	26_45_1	14_0_1	198_0_1	303_145_1	28_6_95	987_25_152	132_45_256	390_6_148	64_0_1	647_45_18	91_6_468	370_45_660	163_6_1	348_0_325	491_0_457	682_0_23
2_6_1	216_125_1	26_45_1	14_0_1	198_0_1	303_145_1	28_6_101	987_25_162	132_45_243	390_6_158	64_0_1	647_45_23	91_6_461	370_45_656	163_6_1	348_0_321	491_0_450	682_0_18
2_6_1	216_125_1	26_45_1	14_0_1	198_0_1	303_145_1	28_6_102	987_25_149	132_45_236	390_6_172	64_0_1	647_45_24	91_6_473	370_45_661	163_6_1	348_0_336	491_0_432	682_0_21
2_6_1	216_125_1	26_45_1	14_0_1	198_0_1	303_145_1	28_6_106	987_25_143	132_45_247	390_6_185	64_0_1	647_45_32	91_6_441	370_45_695	163_6_1	348_0_326	491_0_424	682_0_17
2_6_1	216_125_1	26_45_1	14_0_1	198_0_1	303_145_1	28_6_108	987_25_144	132_45_240	390_6_203	64_0_1	647_45_32	91_6_430	370_45_701	163_6_1	348_0_326	491_0_432	682_0_21
2_6_1	216_125_1	26_45_1	14_0_1	198_0_1	303_145_1	28_6_102	987_25_151	132_45_248	390_6_211	64_0_1	647_45_29	91_6_419	370_45_727	163_6_1	348_0_321	491_0_409	682_0_19
2_6_1	216_125_1	26_45_1	14_0_1	198_0_1	303_145_1	28_6_106	987_25_137	132_45_270	390_6_227	64_0_1	647_45_30	91_6_418	370_45_695	163_6_1	348_0_305	491_0_400	682_0_18
2_6_1	216_125_1	26_45_1	14_0_1	198_0_1	303_145_1	28_6_105	987_25_135	132_45_277	390_6_247	64_0_1	647_45_29	91_6_432	370_45_660	163_6_1	348_0_323	491_0_385	682_0_21
2_6_1	216_125_1	26_45_1	14_0_1	198_0_1	303_145_1	28_6_106	987_25_139	132_45_285	390_6_240	64_0_1	647_45_35	91_6_452	370_45_654	163_6_1	348_0_338	491_0_376	682_0_23
2_6_1	216_125_1	26_45_1	14_0_1	198_0_1	303_145_1	28_6_100	987_25_113	132_45_290	390_6_230	64_0_1	647_45_39	91_6_469	370_45_650	163_6_1	348_0_369	491_0_389	682_0_19
2_6_1	216_125_1	26_45_1	14_0_1	198_0_1	303_145_1	28_6_133	987_25_98	132_45_280	390_6_213	64_0_1	647_45_37	91_6_485	370_45_636	163_6_1	348_0_363	491_0_380	682_0_23
2_6_1	216_125_1	26_45_1	14_0_1	198_0_1	303_145_1	28_6_150	987_25_97	132_45_247	390_6_186	64_0_1	647_45_31	91_6_480	370_45_646	163_6_1	348_0_366	491_0_394	682_0_23
2_6_1	216_125_1	26_45_1	14_0_1	198_0_1	303_145_1	28_6_161	987_25_96	132_45_241	390_6_178	64_0_1	647_45_28	91_6_474	370_45_609	163_6_1	348_0_399	491_0_404	682_0_21
2_6_1	216_125_1	26_45_1	14_0_1	198_0_1	303_145_1	28_6_174	987_25_110	132_45_229	390_6_181	64_0_1	647_45_33	91_6_480	370_45_614	163_6_1	348_0_418	491_0_406	682_0_24
2_6_1	216_125_1	26_45_1	14_0_1	198_0_1	303_145_1	28_6_177	987_25_117	132_45_202	390_6_184	64_0_1	647_45_33	91_6_515	370_45_590	163_6_1	348_0_434	491_0_405	682_0_25
2_6_1	216_125_1	26_45_1	14_0_1	198_0_1	303_145_1	28_6_186	987_25_120	132_45_217	390_6_201	64_0_1	647_45_33	91_6_527	370_45_554	163_6_1	348_0_415	491_0_430	682_0_25
2_6_1	216_125_1	26_45_1	14_0_1	198_0_1	303_145_1	28_6_168	987_25_97	132_45_216	390_6_208	64_0_1	647_45_30	91_6_543	370_45_519	163_6_1	348_0_453	491_0_458	682_0_24
2_6_1	216_125_1	26_45_1	14_0_1	198_0_1	303_145_1	28_6_164	987_25_89	132_45_190	390_6_237	64_0_1	647_45_29	91_6_547	370_45_471	163_6_1	348_0_475	491_0_491	682_0_20
2_6_1	216_125_1	26_45_1	14_0_1	198_0_1	303_145_1	28_6_181	987_25_77	132_45_196	390_6_259	64_0_1	647_45_27	91_6_562	370_45_427	163_6_1	348_0_467	491_0_545	682_0_15
2_6_1	216_125_1	26_45_1	14_0_1	198_0_1	303_145_1	28_6_175	987_25_73	132_45_193	390_6_282	64_0_1	647_45_23	91_6_546	370_45_374	163_6_1	348_0_526	491_0_582	682_0_15
2_6_1	216_125_1	26_45_1	14_0_1	198_0_1	303_145_1	28_6_196	987_25_66	132_45_189	390_6_295	64_0_1	647_45_27	91_6_529	370_45_328	163_6_1	348_0_523	491_0_634	682_0_16
2_6_1	216_125_1	26_45_1	14_0_1	198_0_1	303_145_1	28_6_179	987_25_78	132_45_187	390_6_292	64_0_1	647_45_21	91_6_529	370_45_315	163_6_1	348_0_536	491_0_667	682_0_18
2_6_1	216_125_1	26_45_1	14_0_1	198_0_1	303_145_1	28_6_168	987_25_94	132_45_196	390_6_289	64_0_1	647_45_19	91_6_474	370_45_331	163_6_1	348_0_536	491_0_737	682_0_18
2_6_1	216_125_1	26_45_1	14_0_1	198_0_1	303_145_1	28_6_153	987_25_101	132_45_208	390_6_296	64_0_1	647_45_16	91_6_442	370_45_331	163_6_1	348_0_553	491_0_741	682_0_14
2_6_1	216_125_1	26_45_1	14_0_1	198_0_1	303_145_1	28_6_152	987_25_133	132_45_226	390_6_283	64_0_1	647_45_23	91_6_394	370_45_357	163_6_1	348_0_544	491_0_754	682_0_11
2_6_1	216_125_1	26_45_1	14_0_1	198_0_1	303_145_1	28_6_127	987_25_157	132_45_247	390_6_278	64_0_1	647_45_24	91_6_359	370_45_394	163_6_1	348_0_542	491_0_729	682_0_9
2_6_1	216_125_1	26_45_1	14_0_1	198_0_1	303_145_1	28_6_106	987_25_168	132_45_245	390_6_266	64_0_1	647_45_37	91_6_335	370_45_429	163_6_1	348_0_528	491_0_701	682_0_9
2_6_1	216_125_1	26_45_1	14_0_1	198_0_1	303_145_1	28_6_109	987_25_161	132_45_240	390_6_253	64_0_1	647_45_62	91_6_329	370_45_480	163_6_1	348_0_507	491_0_631	682_0_7
2_6_1	216_125_1	26_45_1	14_0_1	198_0_1	303_145_1	28_6_101	987_25_158	132_45_242	390_6_231	64_0_1	647_45_96	91_6_313	370_45_540	163_6_1	348_0_491	491_0_559	682_0_9
2_6_1	216_125_1	26_45_1	14_0_1	198_0_1	303_145_1	28_6_87	987_25_163	132_45_238	390_6_225	64_0_1	647_45_123	91_6_331	370_45_595	163_6_1	348_0_449	491_0_492	682_0_13
2_6_1	216_125_1	26_45_1	14_0_1	198_0_1	303_145_1	28_6_81	987_25_149	132_45_217	390_6_211	64_0_1	647_45_136	91_6_342	370_45_644	163_6_1	348_0_408	491_0_457	682_0_17
2_6_1	216_125_1	26_45_1	14_0_1	198_0_1	303_145_1	28_6_62	987_25_138	132_45_219	390_6_207	64_0_1	647_45_129	91_6_357	370_45_669	163_6_1	348_0_382	491_0_421	682_0_21
2_6_1	216_125_1	26_45_1	14_0_1	198_0_1	303_145_1	28_6_48	987_25_117	132_45_227	390_6_202	64_0_1	647_45_118	91_6_385	370_45_701	163_6_1	348_0_393	491_0_397	682_0_23
2_6_1	216_125_1	26_45_1	14_0_1	198_0_1	303_145_1	28_6_45	987_25_117	132_45_219	390_6_201	64_0_1	647_45_101	91_6_415	370_45_712	163_6_1	348_0_378	491_0_381	682_0_33
2_6_1	216_125_1	26_45_1	14_0_1	198_0_1	303_145_1	28_6_44	987_25_130	132_45_221	390_6_215	64_0_1	647_45_103	91_6_424	370_45_733	163_6_1	348_0_361	491_0_369	682_0_38
2_6_1	216_125_1	26_45_1	14_0_1	198_0_1	303_145_1	28_6_55	987_25_132	132_45_222	390_6_221	64_0_1	647_45_106	91_6_431	370_45_739	163_6_1	348_0_380	491_0_346	682_0_45
2_6_1	216_125_1	26_45_1	14_0_1	198_0_1	303_145_1	28_6_60	987_25_126	132_45_208	390_6_211	64_0_1	647_45_93	91_6_435	370_45_698	163_6_1	348_0_372	491_0_363	682_0_59
2_6_1	216_125_1	26_45_1	14_0_1	198_0_1	303_145_1	28_6_64	987_25_107	132_45_197	390_6_223	64_0_1	647_45_79	91_6_444	370_45_661	163_6_1	348_0_388	491_0_367	682_0_73
2_6_1	216_125_1	26_45_1	14_0_1	198_0_1	303_145_1	28_6_72	987_25_114	132_45_206	390_6_232	64_0_1	647_45_78	91_6_437	370_45_644	163_6_1	348_0_381	491_0_386	682_0_92
2_6_1	216_125_1	26_45_1	14_0_1	198_0_1	303_145_1	28_6_91	987_25_103	132_45_220	390_6_244	64_0_1	647_45_71	91_6_425	370_45_588	163_6_1	348_0_380	491_0_411	682_0_100
2_6_1	216_125_1	26_45_1	14_0_1	198_0_1	303_145_1	28_6_102	987_25_85	132_45_245	390_6_266	64_0_1	647_45_70	91_6_423	370_45_563	163_6_1	348_0_390	491_0_431	682_0_110
2_6_1	216_125_1	26_45_1	14_0_1	198_0_1	303_145_1	28_6_115	987_25_92	132_45_236	390_6_286	64_0_1	647_45_68	91_6_450	370_45_541	163_6_1	348_0_393	491_0_444	682_0_110
2_6_1	216_125_1	26_45_1	14_0_1	198_0_1	303_145_1	28_6_142	987_25_98	132_45_207	390_6_286	64_0_1	647_45_64	91_6_475	370_45_487	163_6_1	348_0_390	491_0_470	682_0_104
2_6_1	216_125_1	26_45_1	14_0_1	198_0_1	303_145_1	28_6_159	987_25_104	132_45_185	390_6_294	64_0_1	647_45_71	91_6_467	370_45_463	163_6_1	348_0_409	491_0_500	682_0_99
2_6_1	216_125_1	26_45_1	14_0_1	198_0_1	303_145_1	28_6_164	987_25_120	132_45_172	390_6_275	64_0_1	647_45_66	91_6_461	370_45_459	163_6_1	348_0_422	491_0_512	682_0_91
2_6_1	216_125_1	26_45_1	14_0_1	198_0_1	303_145_1	28_6_163	987_25_153	132_45_162	390_6_284	64_0_1	647_45_76	91_6_449	370_45_463	163_6_1	348_0_434	491_0_506	682_0_78
2_6_1	216_125_1	26_45_1	14_0_1	198_0_1	303_145_1	28_6_166	987_25_183	132_45_160	390_6_287	64_0_1	647_45_86	91_6_447	370_45_423	163_6_1	348_0_449	491_0_497	682_0_64
2_6_1	216_125_1	26_45_1	14_0_1	198_0_1	303_145_1	28_6_171	987_25_207	132_45_168	390_6_288	64_0_1	647_45_80	91_6_461	370_45_429	163_6_1	348_0_445	491_0_477	682_0_52
2_6_1	216_125_1	26_45_1	14_0_1	198_0_1	303_145_1	28_6_165	987_25_222	132_45_181	390_6_272	64_0_1	647_45_91	91_6_477	370_45_429	163_6_1	348_0_485	491_0_451	682_0_38
2_6_1	216_125_1	26_45_1	14_0_1	198_0_1	303_145_1	28_6_160	987_25_225	132_45_170	390_6_254	64_0_1	647_45_78	91_6_494	370_45_448	163_6_1	348_0_503	491_0_456	682_0_30
2_6_1	216_125_1	26_45_1	14_0_1	198_0_1	303_145_1	28_6_151	987_25_233	132_45_170	390_6_220	64_0_1	647_45_62	91_6_532	370_45_443	163_6_1	348_0_512	491_0_469	682_0_26
2_6_1	216_125_1	26_45_1	14_0_1	198_0_1	303_145_1	28_6_147	987_25_245	132_45_187	390_6_204	64_0_1	647_45_50	91_6_570	370_45_465	163_6_1	348_0_521	491_0_451	682_0_19
2_6_1	216_125_1	26_45_1	14_0_1	198_0_1	303_145_1	28_6_158	987_25_261	132_45_175	390_6_179	64_0_1	647_45_38	91_6_627	370_45_480	163_6_1	348_0_531	491_0_425	682_0_18
2_6_1	216_125_1	26_45_1	14_0_1	198_0_1	303_145_1	28_6_153	987_25_243	132_45_182	390_6_160	64_0_1	647_45_51	91_6_638	370_45_478	163_6_1	348_0_552	491_0_388	682_0_15
2_6_1	216_125_1	26_45_1	14_0_1	198_0_1	303_145_1	28_6_149	987_25_228	132_45_203	390_6_147	64_0_1	647_45_50	91_6_633	370_45_469	163_6_1	348_0_575	491_0_367	682_0_13
2_6_1	216_125_1	26_45_1	14_0_1	198_0_1	303_145_1	28_6_140	987_25_222	132_45_217	390_6_142	64_0_1	647_45_56	91_6_638	370_45_456	163_6_1	348_0_567	491_0_338	682_0_17
2_6_1	216_125_1	26_45_1	14_0_1	198_0_1	303_145_1	28_6_129	987_25_234	132_45_222	390_6_132	64_0_1	647_45_43	91_6_640	370_45_470	163_6_1	348_0_570	491_0_323	682_0_19
2_6_1	216_125_1	26_45_1	14_0_1	198_0_1	303_145_1	28_6_117	987_25_254	132_45_242	390_6_110	64_0_1	647_45_57	91_6_616	370_45_475	163_6_1	348_0_572	491_0_314	682_0_24
2_6_1	216_125_1	26_45_1	14_0_1	198_0_1	303_145_1	28_6_98	987_25_253	132_45_215	390_6_106	64_0_1	647_45_67	91_6_615	370_45_485	163_6_1	348_0_577	491_0_304	682_0_26
2_6_1	216_125_1	26_45_1	14_0_1	198_0_1	303_145_1	28_6_81	987_25_266	132_45_232	390_6_99	64_0_1	647_45_65	91_6_579	370_45_481	163_6_1	348_0_604	491_0_316	682_0_29
2_6_1	216_125_1	26_45_1	14_0_1	198_0_1	303_145_1	28_6_60	987_25_250	132_45_220	390_6_105	64_0_1	647_45_82	91_6_559	370_45_506	163_6_1	348_0_594	491_0_310	682_0_33
2_6_1	216_125_1	26_45_1	14_0_1	198_0_1	303_145_1	28_6_53	987_25_228	132_45_185	390_6_121	64_0_1	647_45_89	91_6_554	370_45_528	163_6_1	348_0_591	491_0_336	682_0_34
2_6_1	216_125_1	26_45_1	14_0_1	198_0_1	303_145_1	28_6_38	987_25_194	132_45_170	390_6_121	64_0_1	647_45_75	91_6_572	370_45_553	163_6_1	348_0_593	491_0_370	682_0_31
2_6_1	216_125_1	26_45_1	14_0_1	198_0_1	303_145_1	28_6_34	987_25_158	132_45_160	390_6_126	64_0_1	647_45_82	91_6_572	370_45_524	163_6_1	348_0_615	491_0_399	682_0_31
2_6_1	216_125_1	26_45_1	14_0_1	198_0_1	303_145_1	28_6_32	987_25_149	132_45_143	390_6_116	64_0_1	647_45_74	91_6_598	370_45_514	163_6_1	348_0_631	491_0_431	682_0_36
2_6_1	216_125_1	26_45_1	14_0_1	198_0_1	303_145_1	28_6_33	987_25_122	132_45_151	390_6_123	64_0_1	647_45_62	91_6_617	370_45_474	163_6_1	348_0_651	491_0_468	682_0_38
2_6_1	216_125_1	26_45_1	14_0_1	198_0_1	303_145_1	28_6_39	987_25_118	132_45_142	390_6_127	64_0_1	647_45_58	91_6_602	370_45_461	163_6_1	348_0_638	491_0_514	682_0_41
2_6_1	216_125_1	26_45_1	14_0_1	198_0_1	303_145_1	28_6_37	987_25_92	132_45_129	390_6_137	64_0_1	647_45_46	91_6_584	370_45_450	163_6_1	348_0_634	491_0_582	682_0_48
2_6_1	216_125_1	26_45_1	14_0_1	198_0_1	303_145_1	28_6_40	987_25_95	132_45_120	390_6_153	64_0_1	647_45_35	91_6_552	370_45_437	163_6_1	348_0_606	491_0_635	682_0_58
2_6_1	216_125_1	26_45_1	14_0_1	198_0_1	303_145_1	28_6_50	987_25_104	132_45_114	390_6_177	64_0_1	647_45_39	91_6_513	370_45_421	163_6_1	348_0_562	491_0_686	682_0_54
2_6_1	216_125_1	26_45_1	14_0_1	198_0_1	303_145_1	28_6_64	987_25_129	132_45_134	390_6_175	64_0_1	647_45_44	91_6_495	370_45_425	163_6_1	348_0_530	491_0_699	682_0_52
2_6_1	216_125_1	26_45_1	14_0_1	198_0_1	303_145_1	28_6_75	987_25_130	132_45_129	390_6_179	64_0_1	647_45_50	91_6_508	370_45_428	163_6_1	348_0_527	491_0_684	682_0_50
2_6_1	216_125_1	26_45_1	14_0_1	198_0_1	303_145_1	28_6_87	987_25_124	132_45_149	390_6_196	64_0_1	647_45_47	91_6_507	370_45_436	163_6_1	348_0_493	491_0_689	682_0_51
2_6_1	216_125_1	26_45_1	14_0_1	198_0_1	303_145_1	28_6_100	987_25_107	132_45_174	390_6_199	64_0_1	647_45_48	91_6_520	370_45_431	163_6_1	348_0_500	491_0_669	682_0_51
2_6_1	216_125_1	26_45_1	14_0_1	198_0_1	303_145_1	28_6_122	987_25_96	132_45_184	390_6_225	64_0_1	647_45_42	91_6_514	370_45_399	163_6_1	348_0_524	491_0_658	682_0_47
2_6_1	216_125_1	26_45_1	14_0_1	198_0_1	303_145_1	28_6_133	987_25_99	132_45_191	390_6_219	64_0_1	647_45_62	91_6_535	370_45_400	163_6_1	348_0_527	491_0_605	682_0_31
2_6_1	216_125_1	26_45_1	14_0_1	198_0_1	303_145_1	28_6_155	987_25_103	132_45_184	390_6_222	64_0_1	647_45_63	91_6_533	370_45_376	163_6_1	348_0_536	491_0_583	682_0_31
2_6_1	216_125_1	26_45_1	14_0_1	198_0_1	303_145_1	28_6_171	987_25_94	132_45_189	390_6_230	64_0_1	647_45_67	91_6_583	370_45_356	163_6_1	348_0_546	491_0_536	682_0_28
2_6_1	216_125_1	26_45_1	14_0_1	198_0_1	303_145_1	28_6_211	987_25_103	132_45_192	390_6_247	64_0_1	647_45_64	91_6_582	370_45_338	163_6_1	348_0_556	491_0_497	682_0_33
2_6_1	216_125_1	26_45_1	14_0_1	198_0_1	303_145_1	28_6_230	987_25_112	132_45_205	390_6_241	64_0_1	647_45_66	91_6_612	370_45_357	163_6_1	348_0_550	491_0_478	682_0_37
2_6_1	216_125_1	26_45_1	14_0_1	198_0_1	303_145_1	28_6_245	987_25_127	132_45_196	390_6_214	64_0_1	647_45_61	91_6_641	370_45_373	163_6_1	348_0_575	491_0_433	682_0_31
2_6_1	216_125_1	26_45_1	14_0_1	198_0_1	303_145_1	28_6_243	987_25_119	132_45_168	390_6_197	64_0_1	647_45_61	91_6_669	370_45_401	163_6_1	348_0_590	491_0_415	682_0_22
2_6_1	216_125_1	26_45_1	14_0_1	198_0_1	303_145_1	28_6_246	987_25_120	132_45_143	390_6_173	64_0_1	647_45_63	91_6_694	370_45_407	163_6_1	348_0_597	491_0_413	682_0_20
2_6_1	216_125_1	26_45_1	14_0_1	198_0_1	303_145_1	28_6_243	987_25_122	132_45_130	390_6_159	64_0_1	647_45_45	91_6_721	370_45_405	163_6_1	348_0_586	491_0_432	682_0_10
2_6_1	216_125_1	26_45_1	14_0_1	198_0_1	303_145_1	28_6_242	987_25_139	132_45_105	390_6_133	64_0_1	647_45_37	91_6_786	370_45_405	163_6_1	348_0_585	491_0_401	682_0_6
2_6_1	216_125_1	26_45_1	14_0_1	198_0_1	303_145_1	28_6_256	987_25_141	132_45_82	390_6_130	64_0_1	647_45_33	91_6_814	370_45_434	163_6_1	348_0_531	491_0_404	682_0_3
2_6_1	216_125_1	26_45_1	14_0_1	198_0_1	303_145_1	28_6_265	987_25_157	132_45_64	390_6_125	64_0_1	647_45_31	91_6_826	370_45_439	163_6_1	348_0_521	491_0_413	682_0_1
2_6_1	216_125_1	26_45_1	14_0_1	198_0_1	303_145_1	28_6_285	987_25_156	132_45_55	390_6_107	64_0_1	647_45_29	91_6_837	370_45_428	163_6_1	348_0_537	491_0_430	682_0_1
2_6_1	216_125_1	26_45_1	14_0_1	198_0_1	303_145_1	28_6_300	987_25_173	132_45_59	390_6_106	64_0_1	647_45_26	91_6_818	370_45_414	163_6_1	348_0_536	491_0_432	682_0_1
2_6_1	216_125_1	26_45_1	14_0_1	303_145_1	28_6_278	987_25_203	132_45_56	390_6_106	64_0_1	647_45_24	91_6_805	370_45_439	348_0_532	491_0_438	163_6_1
2_6_1	216_125_1	26_45_1	14_0_1	303_145_1	28_6_260	987_25_257	132_45_60	390_6_118	64_0_1	647_45_18	91_6_763	370_45_451	348_0_532	491_0_422	163_6_1
2_6_1	216_125_1	26_45_1	14_0_1	303_145_1	28_6_233	987_25_267	132_45_61	390_6_130	64_0_1	647_45_18	91_6_727	370_45_478	348_0_535	491_0_406	163_6_1
2_6_1	216_125_1	26_45_1	14_0_1	303_145_1	28_6_216	987_25_271	132_45_68	390_6_136	64_0_1	647_45_18	91_6_687	370_45_505	348_0_556	491_0_362	163_6_1
2_6_1	216_125_1	26_45_1	14_0_1	303_145_1	28_6_200	987_25_252	132_45_77	390_6_143	64_0_1	647_45_25	91_6_625	370_45_523	348_0_550	491_0_314	163_6_1
2_6_1	216_125_1	26_45_1	14_0_1	303_145_1	28_6_176	987_25_259	132_45_104	390_6_143	64_0_1	647_45_25	91_6_539	370_45_526	348_0_568	491_0_291	163_6_1
2_6_1	216_125_1	26_45_1	14_0_1	303_145_1	28_6_173	987_25_253	132_45_132	390_6_153	64_0_1	647_45_20	91_6_434	370_45_543	348_0_561	491_0_271	163_6_1
2_6_1	216_125_1	26_45_1	14_0_1	303_145_1	28_6_185	987_25_245	132_45_153	390_6_160	64_0_1	647_45_16	91_6_350	370_45_561	348_0_540	491_0_273	163_6_1
2_6_1	216_125_1	26_45_1	14_0_1	303_145_1	28_6_183	987_25_223	132_45_181	390_6_166	64_0_1	647_45_14	91_6_291	370_45_611	348_0_528	491_0_274	163_6_1
2_6_1	216_125_1	26_45_1	14_0_1	303_145_1	28_6_194	987_25_189	132_45_204	390_6_170	64_0_1	647_45_22	91_6_290	370_45_654	348_0_499	491_0_287	163_6_1
2_6_1	216_125_1	26_45_1	14_0_1	303_145_1	28_6_204	987_25_177	132_45_241	390_6_170	64_0_1	647_45_24	91_6_293	370_45_657	348_0_455	491_0_309	163_6_1
2_6_1	216_125_1	26_45_1	14_0_1	303_145_1	28_6_212	987_25_162	132_45_256	390_6_164	64_0_1	647_45_27	91_6_296	370_45_669	348_0_433	491_0_325	163_6_1
2_6_1	216_125_1	26_45_1	14_0_1	303_145_1	28_6_205	987_25_171	132_45_248	390_6_129	64_0_1	647_45_26	91_6_309	370_45_669	348_0_424	491_0_355	163_6_1
2_6_1	216_125_1	26_45_1	14_0_1	303_145_1	28_6_205	987_25_177	132_45_249	390_6_116	64_0_1	647_45_30	91_6_317	370_45_662	348_0_402	491_0_373	163_6_1
2_6_1	216_125_1	26_45_1	14_0_1	303_145_1	28_6_209	987_25_177	132_45_226	390_6_109	64_0_1	647_45_34	91_6_339	370_45_629	348_0_377	491_0_405	163_6_1
2_6_1	216_125_1	26_45_1	14_0_1	303_145_1	28_6_206	987_25_161	132_45_208	390_6_85	64_0_1	647_45_40	91_6_345	370_45_645	348_0_371	491_0_444	163_6_1
2_6_1	216_125_1	26_45_1	14_0_1	303_145_1	28_6_203	987_25_150	132_45_193	390_6_85	64_0_1	647_45_44	91_6_388	370_45_658	348_0_356	491_0_475	163_6_1
2_6_1	216_125_1	26_45_1	14_0_1	303_145_1	28_6_198	987_25_132	132_45_175	390_6_88	64_0_1	647_45_44	91_6_413	370_45_663	348_0_356	491_0_509	163_6_1
2_6_1	216_125_1	26_45_1	14_0_1	303_145_1	28_6_197	987_25_139	132_45_160	390_6_94	64_0_1	647_45_31	91_6_422	370_45_685	348_0_341	491_0_558	163_6_1
2_6_1	216_125_1	26_45_1	14_0_1	303_145_1	28_6_210	987_25_132	132_45_154	390_6_97	64_0_1	647_45_23	91_6_440	370_45_676	348_0_345	491_0_593	163_6_1
2_6_1	216_125_1	26_45_1	14_0_1	303_145_1	28_6_211	987_25_136	132_45_147	390_6_89	64_0_1	647_45_24	91_6_443	370_45_656	348_0_366	491_0_639	163_6_1
2_6_1	216_125_1	26_45_1	14_0_1	303_145_1	28_6_205	987_25_136	132_45_150	390_6_77	64_0_1	647_45_24	91_6_443	370_45_624	348_0_407	491_0_638	163_6_1
2_6_1	216_125_1	26_45_1	14_0_1	303_145_1	28_6_204	987_25_136	132_45_144	390_6_71	64_0_1	647_45_22	91_6_439	370_45_613	348_0_422	491_0_677	163_6_1
2_6_1	216_125_1	26_45_1	14_0_1	303_145_1	28_6_206	987_25_155	132_45_149	390_6_66	64_0_1	647_45_16	91_6_424	370_45_646	348_0_448	491_0_665	163_6_1
2_6_1	216_125_1	26_45_1	14_0_1	303_145_1	28_6_228	987_25_165	132_45_138	390_6_69	64_0_1	647_45_20	91_6_411	370_45_642	348_0_466	491_0_661	163_6_1
2_6_1	216_125_1	26_45_1	14_0_1	303_145_1	28_6_243	987_25_157	132_45_134	390_6_55	64_0_1	647_45_21	91_6_392	370_45_632	348_0_458	491_0_677	163_6_1
2_6_1	216_125_1	26_45_1	14_0_1	303_145_1	28_6_243	987_25_145	132_45_113	390_6_38	64_0_1	647_45_18	91_6_393	370_45_639	348_0_476	491_0_700	163_6_1
2_6_1	216_125_1	26_45_1	14_0_1	303_145_1	28_6_261	987_25_140	132_45_89	390_6_29	64_0_1	647_45_19	91_6_388	370_45_609	348_0_489	491_0_720	163_6_1
2_6_1	216_125_1	26_45_1	14_0_1	303_145_1	28_6_282	987_25_145	132_45_65	390_6_20	64_0_1	647_45_25	91_6_368	370_45_573	348_0_490	491_0_777	163_6_1
2_6_1	216_125_1	26_45_1	14_0_1	303_145_1	28_6_288	987_25_155	132_45_68	390_6_15	64_0_1	647_45_27	91_6_358	370_45_547	348_0_511	491_0_791	163_6_1
2_6_1	216_125_1	26_45_1	14_0_1	303_145_1	28_6_309	987_25_182	132_45_93	390_6_16	64_0_1	647_45_22	91_6_354	370_45_535	348_0_512	491_0_797	163_6_1
2_6_1	216_125_1	26_45_1	14_0_1	303_145_1	28_6_319	987_25_195	132_45_104	390_6_15	64_0_1	647_45_21	91_6_358	370_45_513	348_0_540	491_0_773	163_6_1
2_6_1	216_125_1	26_45_1	14_0_1	303_145_1	28_6_327	987_25_209	132_45_90	390_6_18	64_0_1	647_45_20	91_6_375	370_45_519	348_0_532	491_0_772	163_6_1
2_6_1	216_125_1	26_45_1	14_0_1	303_145_1	28_6_333	987_25_211	132_45_79	390_6_8	64_0_1	647_45_15	91_6_391	370_45_512	348_0_557	491_0_751	163_6_1
2_6_1	216_125_1	26_45_1	14_0_1	303_145_1	28_6_336	987_25_224	132_45_71	390_6_7	64_0_1	647_45_12	91_6_423	370_45_504	348_0_571	491_0_668	163_6_1
2_6_1	216_125_1	26_45_1	14_0_1	303_145_1	28_6_324	987_25_208	132_45_67	390_6_9	64_0_1	647_45_8	91_6_460	370_45_543	348_0_580	491_0_603	163_6_1
2_6_1	216_125_1	26_45_1	14_0_1	303_145_1	28_6_301	987_25_189	132_45_68	390_6_3	64_0_1	647_45_4	91_6_522	370_45_523	348_0_612	491_0_552	163_6_1
2_6_1	216_125_1	26_45_1	14_0_1	303_145_1	28_6_305	987_25_169	132_45_73	390_6_3	64_0_1	647_45_1	91_6_516	370_45_472	348_0_649	491_0_531	163_6_1
2_6_1	216_125_1	26_45_1	14_0_1	28_6_299	987_25_147	132_45_72	390_6_2	64_0_1	91_6_564	370_45_459	348_0_687	491_0_499	163_6_1
2_6_1	216_125_1	26_45_1	14_0_1	28_6_291	987_25_151	132_45_89	390_6_3	64_0_1	91_6_591	370_45_449	348_0_730	491_0_452	163_6_1
2_6_1	216_125_1	26_45_1	14_0_1	28_6_300	987_25_172	132_45_102	390_6_3	64_0_1	91_6_622	370_45_439	348_0_759	491_0_404	163_6_1
2_6_1	216_125_1	26_45_1	14_0_1	28_6_279	987_25_188	132_45_120	390_6_2	64_0_1	91_6_612	370_45_464	348_0_772	491_0_401	163_6_1
216_125_1	26_45_1	14_0_1	28_6_264	987_25_193	132_45_117	2_6_1	64_0_1	91_6_637	370_45_483	348_0_800	491_0_361
216_125_1	26_45_1	14_0_1	28_6_233	987_25_192	132_45_123	2_6_1	64_0_1	91_6_655	370_45_531	348_0_788	491_0_333
216_125_1	26_45_1	14_0_1	28_6_204	987_25_207	132_45_133	2_6_1	64_0_1	91_6_698	370_45_603	348_0_726	491_0_296
216_125_1	26_45_1	14_0_1	28_6_184	987_25_214	132_45_133	2_6_1	64_0_1	91_6_717	370_45_676	348_0_672	491_0_258
216_125_1	26_45_1	14_0_1	28_6_168	987_25_218	132_45_122	2_6_1	64_0_1	91_6_772	370_45_708	348_0_619	491_0_230
216_125_1	26_45_1	14_0_1	28_6_163	987_25_198	132_45_128	2_6_1	64_0_1	91_6_815	370_45_720	348_0_571	491_0_219
216_125_1	26_45_1	14_0_1	28_6_168	987_25_198	132_45_116	2_6_1	64_0_1	91_6_860	370_45_704	348_0_500	491_0_228
216_125_1	26_45_1	14_0_1	28_6_170	987_25_205	132_45_99	2_6_1	64_0_1	91_6_902	370_45_672	348_0_453	491_0_242
216_125_1	26_45_1	14_0_1	28_6_178	987_25_213	132_45_83	2_6_1	64_0_1	91_6_931	370_45_660	348_0_428	491_0_266
216_125_1	26_45_1	14_0_1	28_6_195	987_25_217	132_45_64	2_6_1	64_0_1	91_6_944	370_45_611	348_0_418	491_0_292
216_125_1	26_45_1	14_0_1	28_6_220	987_25_210	132_45_51	2_6_1	64_0_1	91_6_970	370_45_600	348_0_398	491_0_317
216_125_1	26_45_1	14_0_1	28_6_246	987_25_211	132_45_51	2_6_1	64_0_1	91_6_947	370_45_589	348_0_393	491_0_355
216_125_1	26_45_1	14_0_1	28_6_277	987_25_209	132_45_49	2_6_1	64_0_1	91_6_896	370_45_564	348_0_394	491_0_395
216_125_1	26_45_1	14_0_1	28_6_282	987_25_185	132_45_65	2_6_1	64_0_1	91_6_823	370_45_563	348_0_411	491_0_450
216_125_1	26_45_1	14_0_1	28_6_325	987_25_194	132_45_71	2_6_1	64_0_1	91_6_735	370_45_552	348_0_403	491_0_470
216_125_1	26_45_1	14_0_1	28_6_342	987_25_203	132_45_87	2_6_1	64_0_1	91_6_651	370_45_562	348_0_407	491_0_492
216_125_1	26_45_1	14_0_1	28_6_365	987_25_239	132_45_115	2_6_1	64_0_1	91_6_583	370_45_571	348_0_387	491_0_488
216_125_1	26_45_1	14_0_1	28_6_382	987_25_239	132_45_134	2_6_1	64_0_1	91_6_503	370_45_577	348_0_381	491_0_493
216_125_1	26_45_1	14_0_1	28_6_397	987_25_251	132_45_137	2_6_1	64_0_1	91_6_424	370_45_602	348_0_389	491_0_496
216_125_1	26_45_1	14_0_1	28_6_412	987_25_253	132_45_128	2_6_1	64_0_1	91_6_390	370_45_583	348_0_385	491_0_499
216_125_1	26_45_1	14_0_1	28_6_424	987_25_267	132_45_118	2_6_1	64_0_1	91_6_345	370_45_601	348_0_383	491_0_505
216_125_1	26_45_1	14_0_1	28_6_444	987_25_332	132_45_112	2_6_1	64_0_1	91_6_308	370_45_574	348_0_385	491_0_490
216_125_1	26_45_1	14_0_1	28_6_453	987_25_369	132_45_92	2_6_1	64_0_1	91_6_296	370_45_563	348_0_396	491_0_495
216_125_1	26_45_1	14_0_1	28_6_463	987_25_371	132_45_85	2_6_1	64_0_1	91_6_302	370_45_549	348_0_425	491_0_497
216_125_1	26_45_1	14_0_1	28_6_484	987_25_396	132_45_89	2_6_1	64_0_1	91_6_316	370_45_539	348_0_441	491_0_477
216_125_1	26_45_1	14_0_1	28_6_489	987_25_392	132_45_98	2_6_1	64_0_1	91_6_322	370_45_496	348_0_470	491_0_459
216_125_1	26_45_1	14_0_1	28_6_469	987_25_333	132_45_114	2_6_1	64_0_1	91_6_348	370_45_499	348_0_501	491_0_433
216_125_1	26_45_1	14_0_1	28_6_458	987_25_290	132_45_128	2_6_1	64_0_1	91_6_373	370_45_497	348_0_559	491_0_411
216_125_1	26_45_1	14_0_1	28_6_423	987_25_271	132_45_124	2_6_1	64_0_1	91_6_412	370_45_522	348_0_578	491_0_393
216_125_1	26_45_1	14_0_1	28_6_393	987_25_244	132_45_98	2_6_1	64_0_1	91_6_446	370_45_557	348_0_585	491_0_383
216_125_1	26_45_1	14_0_1	28_6_383	987_25_229	132_45_92	2_6_1	64_0_1	91_6_448	370_45_556	348_0_620	491_0_377
216_125_1	26_45_1	14_0_1	28_6_351	987_25_236	132_45_74	2_6_1	64_0_1	91_6_468	370_45_555	348_0_669	491_0_404
216_125_1	26_45_1	14_0_1	28_6_361	987_25_225	132_45_60	2_6_1	64_0_1	91_6_494	370_45_530	348_0_681	491_0_425
216_125_1	26_45_1	14_0_1	28_6_370	987_25_251	132_45_54	2_6_1	64_0_1	91_6_471	370_45_516	348_0_677	491_0_430
216_125_1	26_45_1	14_0_1	28_6_398	987_25_247	132_45_48	2_6_1	64_0_1	91_6_484	370_45_537	348_0_660	491_0_450
216_125_1	26_45_1	14_0_1	28_6_399	987_25_251	132_45_45	2_6_1	64_0_1	91_6_509	370_45_540	348_0_614	491_0_458
216_125_1	26_45_1	14_0_1	28_6_389	987_25_249	132_45_41	2_6_1	64_0_1	91_6_528	370_45_556	348_0_616	491_0_462
216_125_1	26_45_1	14_0_1	28_6_405	987_25_228	132_45_34	2_6_1	64_0_1	91_6_542	370_45_575	348_0_576	491_0_451
216_125_1	26_45_1	14_0_1	28_6_344	987_25_224	132_45_35	2_6_1	64_0_1	91_6_557	370_45_643	348_0_528	491_0_443
216_125_1	26_45_1	14_0_1	28_6_309	987_25_231	132_45_33	2_6_1	64_0_1	91_6_515	370_45_720	348_0_497	491_0_431
216_125_1	26_45_1	14_0_1	28_6_252	987_25_248	132_45_29	2_6_1	64_0_1	91_6_504	370_45_807	348_0_458	491_0_413
216_125_1	26_45_1	14_0_1	28_6_229	987_25_238	132_45_31	2_6_1	64_0_1	91_6_488	370_45_833	348_0_446	491_0_418
216_125_1	26_45_1	14_0_1	28_6_221	987_25_246	132_45_34	2_6_1	64_0_1	91_6_493	370_45_870	348_0_401	491_0_428
216_125_1	26_45_1	14_0_1	28_6_213	987_25_234	132_45_37	2_6_1	64_0_1	91_6_514	370_45_852	348_0_394	491_0_434
216_125_1	26_45_1	14_0_1	28_6_204	987_25_204	132_45_54	2_6_1	64_0_1	91_6_539	370_45_804	348_0_399	491_0_467
216_125_1	26_45_1	14_0_1	28_6_240	987_25_193	132_45_58	2_6_1	64_0_1	91_6_545	370_45_771	348_0_387	491_0_507
216_125_1	26_45_1	14_0_1	28_6_249	987_25_168	132_45_74	2_6_1	64_0_1	91_6_543	370_45_748	348_0_376	491_0_529
216_125_1	26_45_1	14_0_1	28_6_283	987_25_163	132_45_68	2_6_1	64_0_1	91_6_553	370_45_698	348_0_351	491_0_588
216_125_1	26_45_1	14_0_1	28_6_312	987_25_158	132_45_56	2_6_1	64_0_1	91_6_539	370_45_653	348_0_320	491_0_636
216_125_1	26_45_1	14_0_1	28_6_320	987_25_154	132_45_58	2_6_1	64_0_1	91_6_525	370_45_620	348_0_312	491_0_683
216_125_1	26_45_1	14_0_1	28_6_332	987_25_159	132_45_50	2_6_1	64_0_1	91_6_516	370_45_604	348_0_271	491_0_694
216_125_1	26_45_1	14_0_1	28_6_347	987_25_164	132_45_48	2_6_1	64_0_1	91_6_504	370_45_602	348_0_257	491_0_716
216_125_1	26_45_1	14_0_1	28_6_353	987_25_152	132_45_65	2_6_1	64_0_1	91_6_514	370_45_579	348_0_261	491_0_732
216_125_1	26_45_1	14_0_1	28_6_363	987_25_163	132_45_85	2_6_1	64_0_1	91_6_512	370_45_540	348_0_270	491_0_771
216_125_1	26_45_1	14_0_1	28_6_367	987_25_169	132_45_109	2_6_1	64_0_1	91_6_459	370_45_522	348_0_274	491_0_805
216_125_1	26_45_1	14_0_1	28_6_378	987_25_164	132_45_117	2_6_1	64_0_1	91_6_461	370_45_530	348_0_276	491_0_811
216_125_1	26_45_1	14_0_1	28_6_396	987_25_184	132_45_116	2_6_1	64_0_1	91_6_416	370_45_477	348_0_291	491_0_808
216_125_1	26_45_1	14_0_1	28_6_390	987_25_188	132_45_102	2_6_1	64_0_1	91_6_445	370_45_472	348_0_327	491_0_777
216_125_1	26_45_1	14_0_1	28_6_387	987_25_204	132_45_80	2_6_1	64_0_1	91_6_445	370_45_482	348_0_334	491_0_746
216_125_1	26_45_1	14_0_1	28_6_370	987_25_191	132_45_58	2_6_1	64_0_1	91_6_488	370_45_485	348_0_370	491_0_749
216_125_1	26_45_1	14_0_1	28_6_371	987_25_197	132_45_33	2_6_1	64_0_1	91_6_547	370_45_509	348_0_380	491_0_685
216_125_1	26_45_1	14_0_1	28_6_398	987_25_195	132_45_31	2_6_1	64_0_1	91_6_613	370_45_510	348_0_398	491_0_606
216_125_1	26_45_1	14_0_1	28_6_434	987_25_191	132_45_35	2_6_1	64_0_1	91_6_651	370_45_500	348_0_412	491_0_545
216_125_1	26_45_1	14_0_1	28_6_438	987_25_179	132_45_41	2_6_1	64_0_1	91_6_657	370_45_494	348_0_455	491_0_490
216_125_1	26_45_1	14_0_1	28_6_484	987_25_171	132_45_31	2_6_1	64_0_1	91_6_691	370_45_486	348_0_471	491_0_410
216_125_1	26_45_1	14_0_1	28_6_500	987_25_150	132_45_22	2_6_1	64_0_1	91_6_721	370_45_521	348_0_494	491_0_359
216_125_1	26_45_1	14_0_1	28_6_515	987_25_156	132_45_16	2_6_1	64_0_1	91_6_756	370_45_540	348_0_531	491_0_294
216_125_1	26_45_1	14_0_1	28_6_471	987_25_165	132_45_11	2_6_1	64_0_1	91_6_804	370_45_577	348_0_531	491_0_265
216_125_1	26_45_1	14_0_1	28_6_432	987_25_174	132_45_11	2_6_1	64_0_1	91_6_821	370_45_619	348_0_533	491_0_238
216_125_1	26_45_1	14_0_1	28_6_373	987_25_178	132_45_20	2_6_1	64_0_1	91_6_803	370_45_679	348_0_547	491_0_247
216_125_1	26_45_1	14_0_1	28_6_312	987_25_206	132_45_20	2_6_1	64_0_1	91_6_797	370_45_713	348_0_549	491_0_220
216_125_1	26_45_1	14_0_1	28_6_262	987_25_240	132_45_15	2_6_1	64_0_1	91_6_748	370_45_796	348_0_527	491_0_232
216_125_1	26_45_1	14_0_1	28_6_235	987_25_255	132_45_15	2_6_1	64_0_1	91_6_700	370_45_850	348_0_529	491_0_254
216_125_1	26_45_1	14_0_1	28_6_209	987_25_286	132_45_7	2_6_1	64_0_1	91_6_663	370_45_895	348_0_498	491_0_270
216_125_1	26_45_1	14_0_1	28_6_200	987_25_282	132_45_5	2_6_1	64_0_1	91_6_645	370_45_923	348_0_453	491_0_310
216_125_1	26_45_1	14_0_1	28_6_189	987_25_274	132_45_6	2_6_1	64_0_1	91_6_629	370_45_920	348_0_436	491_0_340
216_125_1	26_45_1	14_0_1	28_6_192	987_25_236	132_45_9	2_6_1	64_0_1	91_6_613	370_45_882	348_0_419	491_0_370
216_125_1	26_45_1	14_0_1	28_6_196	987_25_208	132_45_11	2_6_1	64_0_1	91_6_537	370_45_861	348_0_402	491_0_420
216_125_1	26_45_1	14_0_1	28_6_205	987_25_220	132_45_17	2_6_1	64_0_1	91_6_515	370_45_790	348_0_397	491_0_472
216_125_1	26_45_1	14_0_1	28_6_209	987_25_213	132_45_25	2_6_1	64_0_1	91_6_508	370_45_708	348_0_397	491_0_530
216_125_1	26_45_1	14_0_1	28_6_214	987_25_194	132_45_38	2_6_1	64_0_1	91_6_498	370_45_698	348_0_377	491_0_593
216_125_1	26_45_1	14_0_1	28_6_230	987_25_186	132_45_40	2_6_1	64_0_1	91_6_518	370_45_661	348_0_390	491_0_645
216_125_1	26_45_1	14_0_1	28_6_240	987_25_186	132_45_42	2_6_1	64_0_1	91_6_532	370_45_615	348_0_419	491_0_675
216_125_1	26_45_1	14_0_1	28_6_246	987_25_195	132_45_43	2_6_1	64_0_1	91_6_549	370_45_567	348_0_415	491_0_730
216_125_1	26_45_1	14_0_1	28_6_273	987_25_199	132_45_48	2_6_1	64_0_1	91_6_560	370_45_537	348_0_429	491_0_753
216_125_1	26_45_1	14_0_1	28_6_270	987_25_218	132_45_50	2_6_1	64_0_1	91_6_583	370_45_488	348_0_437	491_0_790
216_125_1	26_45_1	14_0_1	28_6_294	987_25_229	132_45_38	2_6_1	64_0_1	91_6_602	370_45_468	348_0_454	491_0_809
216_125_1	26_45_1	14_0_1	28_6_307	987_25_222	132_45_35	2_6_1	64_0_1	91_6_652	370_45_457	348_0_432	491_0_803
216_125_1	26_45_1	14_0_1	28_6_338	987_25_216	132_45_31	2_6_1	64_0_1	91_6_648	370_45_445	348_0_425	491_0_790
216_125_1	26_45_1	14_0_1	28_6_366	987_25_205	132_45_32	2_6_1	64_0_1	91_6_671	370_45_456	348_0_405	491_0_762
216_125_1	26_45_1	14_0_1	28_6_387	987_25_200	132_45_30	2_6_1	64_0_1	91_6_659	370_45_461	348_0_378	491_0_762
216_125_1	26_45_1	14_0_1	28_6_435	987_25_173	132_45_26	2_6_1	64_0_1	91_6_626	370_45_470	348_0_348	491_0_749
216_125_1	26_45_1	14_0_1	28_6_458	987_25_167	132_45_26	2_6_1	64_0_1	91_6_601	370_45_477	348_0_351	491_0_720
216_125_1	26_45_1	14_0_1	28_6_461	987_25_193	132_45_27	2_6_1	64_0_1	91_6_545	370_45_545	348_0_351	491_0_693
216_125_1	26_45_1	14_0_1	28_6_469	987_25_193	132_45_34	2_6_1	64_0_1	91_6_502	370_45_534	348_0_363	491_0_671
216_125_1	26_45_1	14_0_1	28_6_469	987_25_209	132_45_31	2_6_1	64_0_1	91_6_477	370_45_598	348_0_357	491_0_639
216_125_1	26_45_1	14_0_1	28_6_480	987_25_212	132_45_30	2_6_1	64_0_1	91_6_441	370_45_641	348_0_363	491_0_614
216_125_1	26_45_1	14_0_1	28_6_478	987_25_204	132_45_43	2_6_1	64_0_1	91_6_402	370_45_690	348_0_350	491_0_563
216_125_1	26_45_1	14_0_1	28_6_472	987_25_216	132_45_51	2_6_1	64_0_1	91_6_393	370_45_725	348_0_327	491_0_522
216_125_1	26_45_1	14_0_1	28_6_478	987_25_207	132_45_50	2_6_1	64_0_1	91_6_401	370_45_739	348_0_306	491_0_485
216_125_1	26_45_1	14_0_1	28_6_485	987_25_201	132_45_45	2_6_1	64_0_1	91_6_460	370_45_754	348_0_287	491_0_452
216_125_1	26_45_1	14_0_1	28_6_496	987_25_182	132_45_59	2_6_1	64_0_1	91_6_502	370_45_767	348_0_272	491_0_453
216_125_1	26_45_1	14_0_1	28_6_490	987_25_173	132_45_73	2_6_1	64_0_1	91_6_560	370_45_768	348_0_226	491_0_430
216_125_1	26_45_1	14_0_1	28_6_510	987_25_159	132_45_86	2_6_1	64_0_1	91_6_597	370_45_746	348_0_208	491_0_426
216_125_1	26_45_1	14_0_1	28_6_520	987_25_141	132_45_70	2_6_1	64_0_1	91_6_617	370_45_736	348_0_206	491_0_418
216_125_1	26_45_1	14_0_1	28_6_531	987_25_145	132_45_60	2_6_1	64_0_1	91_6_643	370_45_733	348_0_195	491_0_428
216_125_1	26_45_1	14_0_1	28_6_553	987_25_152	132_45_59	2_6_1	64_0_1	91_6_659	370_45_696	348_0_192	491_0_437
216_125_1	26_45_1	14_0_1	28_6_548	987_25_172	132_45_50	2_6_1	64_0_1	91_6_629	370_45_689	348_0_182	491_0_457
216_125_1	26_45_1	14_0_1	28_6_549	987_25_182	132_45_49	2_6_1	64_0_1	91_6_648	370_45_684	348_0_176	491_0_434
216_125_1	26_45_1	14_0_1	28_6_535	987_25_170	132_45_44	2_6_1	64_0_1	91_6_643	370_45_666	348_0_190	491_0_438
216_125_1	26_45_1	14_0_1	28_6_543	987_25_167	132_45_42	2_6_1	64_0_1	91_6_626	370_45_636	348_0_179	491_0_475
216_125_1	26_45_1	14_0_1	28_6_535	987_25_155	132_45_39	2_6_1	64_0_1	91_6_622	370_45_616	348_0_194	491_0_514
216_125_1	26_45_1	14_0_1	28_6_542	987_25_121	132_45_30	2_6_1	64_0_1	91_6_623	370_45_587	348_0_215	491_0_554
216_125_1	26_45_1	14_0_1	28_6_541	987_25_117	132_45_39	2_6_1	64_0_1	91_6_666	370_45_557	348_0_208	491_0_599
216_125_1	26_45_1	14_0_1	28_6_528	987_25_145	132_45_44	2_6_1	64_0_1	91_6_662	370_45_553	348_0_209	491_0_631
216_125_1	26_45_1	14_0_1	28_6_519	987_25_136	132_45_42	2_6_1	64_0_1	91_6_661	370_45_594	348_0_211	491_0_679
216_125_1	26_45_1	14_0_1	28_6_511	987_25_129	132_45_40	2_6_1	64_0_1	91_6_695	370_45_607	348_0_197	491_0_680
216_125_1	26_45_1	14_0_1	28_6_473	987_25_122	132_45_48	2_6_1	64_0_1	91_6_669	370_45_636	348_0_196	491_0_726
216_125_1	26_45_1	14_0_1	28_6_454	987_25_118	132_45_41	2_6_1	64_0_1	91_6_667	370_45_631	348_0_190	491_0_753
216_125_1	26_45_1	14_0_1	28_6_403	987_25_88	132_45_42	2_6_1	64_0_1	91_6_694	370_45_633	348_0_187	491_0_790
216_125_1	26_45_1	14_0_1	28_6_343	987_25_80	132_45_37	2_6_1	64_0_1	91_6_718	370_45_625	348_0_187	491_0_820
216_125_1	26_45_1	14_0_1	28_6_311	987_25_88	132_45_38	2_6_1	64_0_1	91_6_713	370_45_632	348_0_193	491_0_828
216_125_1	26_45_1	14_0_1	28_6_286	987_25_85	132_45_41	2_6_1	64_0_1	91_6_701	370_45_656	348_0_182	491_0_838
216_125_1	26_45_1	14_0_1	28_6_291	987_25_95	132_45_34	2_6_1	64_0_1	91_6_714	370_45_655	348_0_181	491_0_832
216_125_1	26_45_1	14_0_1	28_6_275	987_25_99	132_45_31	2_6_1	64_0_1	91_6_672	370_45_656	348_0_198	491_0_848
216_125_1	26_45_1	14_0_1	28_6_280	987_25_102	132_45_24	2_6_1	64_0_1	91_6_634	370_45_653	348_0_217	491_0_852
216_125_1	26_45_1	14_0_1	28_6_280	987_25_132	132_45_15	2_6_1	64_0_1	91_6_594	370_45_590	348_0_262	491_0_837
216_125_1	26_45_1	14_0_1	28_6_294	987_25_175	132_45_13	2_6_1	64_0_1	91_6_548	370_45_558	348_0_293	491_0_817
216_125_1	26_45_1	14_0_1	28_6_324	987_25_215	132_45_26	2_6_1	64_0_1	91_6_523	370_45_512	348_0_346	491_0_749
216_125_1	26_45_1	14_0_1	28_6_348	987_25_246	132_45_36	2_6_1	64_0_1	91_6_512	370_45_506	348_0_395	491_0_692
216_125_1	26_45_1	14_0_1	28_6_364	987_25_259	132_45_49	2_6_1	64_0_1	91_6_522	370_45_509	348_0_444	491_0_579
216_125_1	26_45_1	14_0_1	28_6_353	987_25_263	132_45_57	2_6_1	64_0_1	91_6_519	370_45_547	348_0_492	491_0_489
216_125_1	26_45_1	14_0_1	28_6_356	987_25_255	132_45_73	2_6_1	64_0_1	91_6_553	370_45_558	348_0_508	491_0_398
216_125_1	26_45_1	14_0_1	28_6_351	987_25_257	132_45_89	2_6_1	64_0_1	91_6_577	370_45_556	348_0_555	491_0_363
216_125_1	26_45_1	14_0_1	28_6_357	987_25_241	132_45_98	2_6_1	64_0_1	91_6_600	370_45_546	348_0_590	491_0_334
216_125_1	26_45_1	14_0_1	28_6_359	987_25_226	132_45_96	2_6_1	64_0_1	91_6_609	370_45_556	348_0_593	491_0_302
216_125_1	26_45_1	14_0_1	28_6_340	987_25_203	132_45_88	2_6_1	64_0_1	91_6_608	370_45_577	348_0_614	491_0_277
216_125_1	26_45_1	14_0_1	28_6_344	987_25_211	132_45_85	2_6_1	64_0_1	91_6_610	370_45_562	348_0_626	491_0_282
216_125_1	26_45_1	14_0_1	28_6_351	987_25_219	132_45_90	2_6_1	64_0_1	91_6_641	370_45_535	348_0_656	491_0_240
216_125_1	26_45_1	14_0_1	28_6_344	987_25_224	132_45_106	2_6_1	64_0_1	91_6_666	370_45_520	348_0_681	491_0_222
216_125_1	26_45_1	14_0_1	28_6_340	987_25_209	132_45_102	2_6_1	64_0_1	91_6_728	370_45_517	348_0_675	491_0_224
216_125_1	26_45_1	14_0_1	28_6_323	987_25_217	132_45_108	2_6_1	64_0_1	91_6_750	370_45_484	348_0_679	491_0_241
216_125_1	26_45_1	14_0_1	28_6_297	987_25_196	132_45_108	2_6_1	64_0_1	91_6_767	370_45_511	348_0_683	491_0_268
216_125_1	26_45_1	14_0_1	28_6_258	987_25_182	132_45_105	2_6_1	64_0_1	91_6_809	370_45_519	348_0_672	491_0_297
216_125_1	26_45_1	14_0_1	28_6_240	987_25_166	132_45_88	2_6_1	64_0_1	91_6_865	370_45_500	348_0_661	491_0_311
216_125_1	26_45_1	14_0_1	28_6_220	987_25_158	132_45_71	2_6_1	64_0_1	91_6_917	370_45_489	348_0_630	491_0_322
216_125_1	26_45_1	14_0_1	28_6_208	987_25_164	132_45_67	2_6_1	64_0_1	91_6_948	370_45_529	348_0_587	491_0_325
216_125_1	26_45_1	14_0_1	28_6_208	987_25_165	132_45_61	2_6_1	64_0_1	91_6_960	370_45_559	348_0_554	491_0_317
216_125_1	26_45_1	14_0_1	28_6_203	987_25_154	132_45_61	2_6_1	64_0_1	91_6_956	370_45_593	348_0_519	491_0_317
216_125_1	26_45_1	14_0_1	28_6_191	987_25_141	132_45_58	2_6_1	64_0_1	91_6_934	370_45_633	348_0_460	491_0_322
216_125_1	26_45_1	14_0_1	28_6_188	987_25_143	132_45_54	2_6_1	64_0_1	91_6_907	370_45_657	348_0_400	491_0_327
216_125_1	26_45_1	14_0_1	28_6_191	987_25_136	132_45_40	2_6_1	64_0_1	91_6_834	370_45_686	348_0_376	491_0_366
216_125_1	26_45_1	14_0_1	28_6_207	987_25_147	132_45_37	2_6_1	64_0_1	91_6_772	370_45_717	348_0_369	491_0_351
216_125_1	26_45_1	14_0_1	28_6_214	987_25_153	132_45_40	2_6_1	64_0_1	91_6_718	370_45_763	348_0_338	491_0_363
216_125_1	26_45_1	14_0_1	28_6_271	987_25_163	132_45_44	2_6_1	64_0_1	91_6_696	370_45_767	348_0_326	491_0_374
216_125_1	26_45_1	14_0_1	28_6_316	987_25_168	132_45_56	2_6_1	64_0_1	91_6_660	370_45_766	348_0_328	491_0_393
216_125_1	26_45_1	14_0_1	28_6_360	987_25_157	132_45_65	2_6_1	64_0_1	91_6_665	370_45_743	348_0_333	491_0_423
216_125_1	26_45_1	14_0_1	28_6_420	987_25_133	132_45_78	2_6_1	64_0_1	91_6_660	370_45_699	348_0_325	491_0_440
216_125_1	26_45_1	14_0_1	28_6_473	987_25_107	132_45_96	2_6_1	64_0_1	91_6_630	370_45_664	348_0_299	491_0_472
216_125_1	26_45_1	14_0_1	28_6_515	987_25_107	132_45_105	2_6_1	64_0_1	91_6_598	370_45_641	348_0_309	491_0_503
216_125_1	26_45_1	14_0_1	28_6_561	987_25_120	132_45_108	2_6_1	64_0_1	91_6_559	370_45_606	348_0_286	491_0_527
216_125_1	26_45_1	14_0_1	28_6_597	987_25_132	132_45_114	2_6_1	64_0_1	91_6_517	370_45_571	348_0_278	491_0_545
216_125_1	26_45_1	14_0_1	28_6_652	987_25_128	132_45_121	2_6_1	64_0_1	91_6_525	370_45_514	348_0_265	491_0_561
216_125_1	26_45_1	14_0_1	28_6_675	987_25_147	132_45_115	2_6_1	64_0_1	91_6_511	370_45_485	348_0_293	491_0_569
216_125_1	26_45_1	14_0_1	28_6_716	987_25_159	132_45_114	2_6_1	64_0_1	91_6_535	370_45_476	348_0_290	491_0_570
216_125_1	26_45_1	14_0_1	28_6_745	987_25_168	132_45_103	2_6_1	64_0_1	91_6_511	370_45_483	348_0_275	491_0_582
216_125_1	26_45_1	14_0_1	28_6_754	987_25_162	132_45_104	2_6_1	64_0_1	91_6_518	370_45_501	348_0_269	491_0_564
216_125_1	26_45_1	14_0_1	28_6_782	987_25_154	132_45_84	2_6_1	64_0_1	91_6_496	370_45_546	348_0_259	491_0_554
216_125_1	26_45_1	14_0_1	28_6_790	987_25_157	132_45_77	2_6_1	64_0_1	91_6_481	370_45_571	348_0_257	491_0_526
216_125_1	26_45_1	14_0_1	28_6_813	987_25_164	132_45_83	2_6_1	64_0_1	91_6_459	370_45_563	348_0_260	491_0_509
216_125_1	26_45_1	14_0_1	28_6_840	987_25_156	132_45_86	2_6_1	64_0_1	91_6_466	370_45_533	348_0_266	491_0_488
216_125_1	26_45_1	14_0_1	28_6_846	987_25_156	132_45_79	2_6_1	64_0_1	91_6_486	370_45_534	348_0_288	491_0_481
216_125_1	26_45_1	14_0_1	28_6_860	987_25_135	132_45_69	2_6_1	64_0_1	91_6_492	370_45_560	348_0_281	491_0_489
216_125_1	26_45_1	14_0_1	28_6_857	987_25_118	132_45_72	2_6_1	64_0_1	91_6_507	370_45_528	348_0_295	491_0_482
216_125_1	26_45_1	14_0_1	28_6_860	987_25_102	132_45_72	2_6_1	64_0_1	91_6_537	370_45_508	348_0_309	491_0_466
216_125_1	26_45_1	14_0_1	28_6_862	987_25_120	132_45_58	2_6_1	64_0_1	91_6_595	370_45_482	348_0_308	491_0_452
216_125_1	26_45_1	14_0_1	28_6_842	987_25_136	132_45_48	2_6_1	64_0_1	91_6_642	370_45_500	348_0_270	491_0_452
216_125_1	26_45_1	14_0_1	28_6_830	987_25_136	132_45_45	2_6_1	64_0_1	91_6_640	370_45_513	348_0_276	491_0_465
216_125_1	26_45_1	14_0_1	28_6_821	987_25_143	132_45_40	2_6_1	64_0_1	91_6_644	370_45_509	348_0_270	491_0_476
216_125_1	26_45_1	14_0_1	28_6_789	987_25_141	132_45_41	2_6_1	64_0_1	91_6_632	370_45_519	348_0_249	491_0_483
216_125_1	26_45_1	14_0_1	28_6_772	987_25_149	132_45_28	2_6_1	64_0_1	91_6_623	370_45_513	348_0_238	491_0_513
216_125_1	26_45_1	14_0_1	28_6_738	987_25_120	132_45_24	2_6_1	64_0_1	91_6_627	370_45_505	348_0_227	491_0_547
216_125_1	26_45_1	14_0_1	28_6_682	987_25_128	132_45_21	2_6_1	64_0_1	91_6_624	370_45_513	348_0_228	491_0_553
216_125_1	26_45_1	14_0_1	28_6_646	987_25_127	132_45_17	2_6_1	64_0_1	91_6_652	370_45_494	348_0_239	491_0_565
216_125_1	26_45_1	14_0_1	28_6_598	987_25_144	132_45_13	2_6_1	64_0_1	91_6_645	370_45_489	348_0_253	491_0_572
216_125_1	26_45_1	14_0_1	28_6_551	987_25_157	132_45_7	2_6_1	64_0_1	91_6_655	370_45_507	348_0_291	491_0_575
216_125_1	26_45_1	14_0_1	28_6_498	987_25_171	132_45_7	2_6_1	64_0_1	91_6_663	370_45_540	348_0_327	491_0_566
216_125_1	26_45_1	14_0_1	28_6_432	987_25_148	132_45_14	2_6_1	64_0_1	91_6_647	370_45_587	348_0_385	491_0_532
216_125_1	26_45_1	14_0_1	28_6_371	987_25_134	132_45_19	2_6_1	64_0_1	91_6_616	370_45_653	348_0_404	491_0_488
216_125_1	26_45_1	14_0_1	28_6_329	987_25_140	132_45_25	2_6_1	64_0_1	91_6_588	370_45_745	348_0_423	491_0_435
216_125_1	26_45_1	14_0_1	28_6_278	987_25_145	132_45_35	2_6_1	64_0_1	91_6_535	370_45_841	348_0_446	491_0_395
216_125_1	26_45_1	14_0_1	28_6_218	987_25_139	132_45_46	2_6_1	64_0_1	91_6_499	370_45_912	348_0_484	491_0_362
216_125_1	26_45_1	14_0_1	28_6_188	987_25_141	132_45_47	2_6_1	64_0_1	91_6_452	370_45_997	348_0_511	491_0_322
216_125_1	26_45_1	14_0_1	28_6_177	987_25_138	132_45_50	2_6_1	64_0_1	91_6_412	370_45_1035	348_0_533	491_0_301
216_125_1	26_45_1	14_0_1	28_6_153	987_25_131	132_45_56	2_6_1	64_0_1	91_6_387	370_45_1051	348_0_572	491_0_295
216_125_1	26_45_1	14_0_1	28_6_125	987_25_111	132_45_51	2_6_1	64_0_1	91_6_367	370_45_1018	348_0_611	491_0_290
216_125_1	26_45_1	14_0_1	28_6_121	987_25_90	132_45_61	2_6_1	64_0_1	91_6_343	370_45_1040	348_0_674	491_0_283
216_125_1	26_45_1	14_0_1	28_6_113	987_25_84	132_45_59	2_6_1	64_0_1	91_6_341	370_45_1048	348_0_723	491_0_284
216_125_1	26_45_1	14_0_1	28_6_105	987_25_84	132_45_47	2_6_1	64_0_1	91_6_377	370_45_979	348_0_777	491_0_286
216_125_1	26_45_1	14_0_1	28_6_117	987_25_87	132_45_36	2_6_1	64_0_1	91_6_430	370_45_877	348_0_842	491_0_308
216_125_1	26_45_1	14_0_1	28_6_124	987_25_89	132_45_26	2_6_1	64_0_1	91_6_468	370_45_762	348_0_910	491_0_336
216_125_1	26_45_1	14_0_1	28_6_153	987_25_74	132_45_25	2_6_1	64_0_1	91_6_537	370_45_644	348_0_977	491_0_358
216_125_1	26_45_1	14_0_1	28_6_156	987_25_77	132_45_25	2_6_1	64_0_1	91_6_597	370_45_554	348_0_1009	491_0_382
216_125_1	26_45_1	14_0_1	28_6_156	987_25_98	132_45_30	2_6_1	64_0_1	91_6_641	370_45_523	348_0_1038	491_0_383
216_125_1	26_45_1	14_0_1	28_6_136	987_25_118	132_45_33	2_6_1	64_0_1	91_6_682	370_45_500	348_0_1062	491_0_400
216_125_1	26_45_1	14_0_1	28_6_143	987_25_137	132_45_21	2_6_1	64_0_1	91_6_706	370_45_490	348_0_1060	491_0_415
216_125_1	26_45_1	14_0_1	28_6_140	987_25_143	132_45_13	2_6_1	64_0_1	91_6_716	370_45_516	348_0_1065	491_0_402
216_125_1	26_45_1	14_0_1	28_6_131	987_25_135	132_45_6	2_6_1	64_0_1	91_6_741	370_45_536	348_0_1036	491_0_392
216_125_1	26_45_1	14_0_1	28_6_121	987_25_121	132_45_4	2_6_1	64_0_1	91_6_752	370_45_530	348_0_1048	491_0_390
216_125_1	26_45_1	14_0_1	28_6_124	987_25_134	132_45_3	2_6_1	64_0_1	91_6_746	370_45_512	348_0_1070	491_0_402
216_125_1	26_45_1	14_0_1	28_6_128	987_25_135	132_45_4	2_6_1	64_0_1	91_6_738	370_45_507	348_0_1082	491_0_400
216_125_1	26_45_1	14_0_1	28_6_133	987_25_119	132_45_3	2_6_1	64_0_1	91_6_721	370_45_504	348_0_1116	491_0_385
216_125_1	26_45_1	14_0_1	28_6_143	987_25_122	132_45_4	2_6_1	64_0_1	91_6_727	370_45_486	348_0_1171	491_0_351
216_125_1	26_45_1	14_0_1	28_6_151	987_25_102	132_45_3	2_6_1	64_0_1	91_6_712	370_45_453	348_0_1205	491_0_372
216_125_1	26_45_1	14_0_1	28_6_168	987_25_108	132_45_7	2_6_1	64_0_1	91_6_646	370_45_466	348_0_1210	491_0_374
216_125_1	26_45_1	14_0_1	28_6_166	987_25_109	132_45_7	2_6_1	64_0_1	91_6_606	370_45_439	348_0_1228	491_0_363
216_125_1	26_45_1	14_0_1	28_6_165	987_25_137	132_45_7	2_6_1	64_0_1	91_6_550	370_45_422	348_0_1232	491_0_369
216_125_1	26_45_1	14_0_1	28_6_160	987_25_151	132_45_11	2_6_1	64_0_1	91_6_508	370_45_437	348_0_1239	491_0_390
216_125_1	26_45_1	14_0_1	28_6_156	987_25_165	132_45_13	2_6_1	64_0_1	91_6_448	370_45_445	348_0_1252	491_0_406
216_125_1	26_45_1	14_0_1	28_6_152	987_25_172	132_45_12	2_6_1	64_0_1	91_6_398	370_45_449	348_0_1255	491_0_418
216_125_1	26_45_1	14_0_1	28_6_138	987_25_175	132_45_20	2_6_1	64_0_1	91_6_350	370_45_421	348_0_1308	491_0_452
216_125_1	26_45_1	14_0_1	28_6_137	987_25_188	132_45_25	2_6_1	64_0_1	91_6_287	370_45_417	348_0_1346	491_0_464
216_125_1	26_45_1	14_0_1	28_6_153	987_25_186	132_45_32	2_6_1	64_0_1	91_6_259	370_45_457	348_0_1328	491_0_470
216_125_1	26_45_1	14_0_1	28_6_160	987_25_180	132_45_32	2_6_1	64_0_1	91_6_237	370_45_521	348_0_1286	491_0_488
216_125_1	26_45_1	14_0_1	28_6_158	987_25_185	132_45_25	2_6_1	64_0_1	91_6_224	370_45_560	348_0_1210	491_0_503
216_125_1	26_45_1	14_0_1	28_6_167	987_25_199	132_45_25	2_6_1	64_0_1	91_6_234	370_45_576	348_0_1136	491_0_494
216_125_1	26_45_1	14_0_1	28_6_191	987_25_213	132_45_25	2_6_1	64_0_1	91_6_243	370_45_573	348_0_1055	491_0_499
216_125_1	26_45_1	14_0_1	28_6_226	987_25_225	132_45_28	2_6_1	64_0_1	91_6_289	370_45_561	348_0_1028	491_0_485
216_125_1	26_45_1	14_0_1	28_6_234	987_25_212	132_45_29	2_6_1	64_0_1	91_6_304	370_45_549	348_0_1008	491_0_473
216_125_1	26_45_1	14_0_1	28_6_270	987_25_217	132_45_26	2_6_1	64_0_1	91_6_338	370_45_521	348_0_977	491_0_462
216_125_1	26_45_1	14_0_1	28_6_305	987_25_219	132_45_23	2_6_1	64_0_1	91_6_357	370_45_500	348_0_930	491_0_452
216_125_1	26_45_1	14_0_1	28_6_337	987_25_211	132_45_20	2_6_1	64_0_1	91_6_421	370_45_503	348_0_867	491_0_454
216_125_1	26_45_1	14_0_1	28_6_386	987_25_216	132_45_18	2_6_1	64_0_1	91_6_461	370_45_509	348_0_767	491_0_452
216_125_1	26_45_1	14_0_1	28_6_429	987_25_215	132_45_13	2_6_1	64_0_1	91_6_560	370_45_506	348_0_661	491_0_413
216_125_1	26_45_1	14_0_1	28_6_460	987_25_231	132_45_8	2_6_1	64_0_1	91_6_636	370_45_523	348_0_548	491_0_372
216_125_1	26_45_1	14_0_1	28_6_469	987_25_282	132_45_7	2_6_1	64_0_1	91_6_742	370_45_555	348_0_413	491_0_314
216_125_1	26_45_1	14_0_1	28_6_498	987_25_298	132_45_4	2_6_1	64_0_1	91_6_847	370_45_567	348_0_321	491_0_283
216_125_1	26_45_1	14_0_1	28_6_508	987_25_323	132_45_4	2_6_1	64_0_1	91_6_933	370_45_557	348_0_263	491_0_255
216_125_1	26_45_1	14_0_1	28_6_529	987_25_318	132_45_1	2_6_1	64_0_1	91_6_988	370_45_544	348_0_232	491_0_226
216_125_1	26_45_1	14_0_1	28_6_569	987_25_300	2_6_1	64_0_1	91_6_1058	370_45_509	348_0_217	491_0_211
216_125_1	26_45_1	14_0_1	28_6_591	987_25_289	2_6_1	64_0_1	91_6_1063	370_45_509	348_0_214	491_0_192
216_125_1	26_45_1	14_0_1	28_6_593	987_25_300	2_6_1	64_0_1	91_6_1025	370_45_517	348_0_198	491_0_197
216_125_1	26_45_1	14_0_1	28_6_589	987_25_300	2_6_1	64_0_1	91_6_1002	370_45_570	348_0_204	491_0_175
216_125_1	26_45_1	14_0_1	28_6_552	987_25_310	2_6_1	64_0_1	91_6_947	370_45_620	348_0_214	491_0_141
216_125_1	26_45_1	14_0_1	28_6_519	987_25_311	2_6_1	64_0_1	91_6_892	370_45_672	348_0_213	491_0_131
216_125_1	26_45_1	14_0_1	28_6_485	987_25_290	2_6_1	64_0_1	91_6_823	370_45_737	348_0_228	491_0_123
216_125_1	26_45_1	14_0_1	28_6_402	987_25_299	2_6_1	64_0_1	91_6_746	370_45_799	348_0_261	491_0_126
216_125_1	26_45_1	14_0_1	28_6_330	987_25_286	2_6_1	64_0_1	91_6_699	370_45_862	348_0_280	491_0_143
216_125_1	26_45_1	14_0_1	28_6_278	987_25_267	2_6_1	64_0_1	91_6_678	370_45_891	348_0_314	491_0_165
216_125_1	26_45_1	14_0_1	28_6_230	987_25_249	2_6_1	64_0_1	91_6_670	370_45_897	348_0_353	491_0_187
216_125_1	26_45_1	14_0_1	28_6_196	987_25_238	2_6_1	64_0_1	91_6_673	370_45_858	348_0_397	491_0_207
216_125_1	26_45_1	14_0_1	28_6_170	987_25_226	2_6_1	64_0_1	91_6_655	370_45_862	348_0_425	491_0_244
216_125_1	26_45_1	14_0_1	28_6_150	987_25_236	2_6_1	64_0_1	91_6_624	370_45_822	348_0_476	491_0_283
216_125_1	26_45_1	14_0_1	28_6_146	987_25_259	2_6_1	64_0_1	91_6_589	370_45_792	348_0_484	491_0_317
216_125_1	26_45_1	14_0_1	28_6_152	987_25_274	2_6_1	64_0_1	91_6_556	370_45_749	348_0_491	491_0_369
216_125_1	26_45_1	14_0_1	28_6_158	987_25_301	2_6_1	64_0_1	91_6_523	370_45_701	348_0_500	491_0_409
216_125_1	26_45_1	14_0_1	28_6_179	987_25_314	2_6_1	64_0_1	91_6_512	370_45_700	348_0_507	491_0_435
216_125_1	26_45_1	14_0_1	28_6_181	987_25_304	2_6_1	64_0_1	91_6_525	370_45_641	348_0_543	491_0_489
216_125_1	26_45_1	14_0_1	28_6_191	987_25_292	2_6_1	64_0_1	91_6_533	370_45_596	348_0_574	491_0_514
216_125_1	26_45_1	14_0_1	28_6_206	987_25_292	2_6_1	64_0_1	91_6_533	370_45_574	348_0_610	491_0_521
216_125_1	26_45_1	14_0_1	28_6_217	987_25_275	2_6_1	64_0_1	91_6_591	370_45_522	348_0_619	491_0_536
216_125_1	26_45_1	14_0_1	28_6_221	987_25_238	2_6_1	64_0_1	91_6_630	370_45_506	348_0_616	491_0_558
216_125_1	26_45_1	14_0_1	28_6_229	987_25_242	2_6_1	64_0_1	91_6_659	370_45_481	348_0_604	491_0_564
216_125_1	26_45_1	14_0_1	28_6_253	987_25_238	2_6_1	64_0_1	91_6_693	370_45_468	348_0_577	491_0_583
216_125_1	26_45_1	14_0_1	28_6_278	987_25_230	2_6_1	64_0_1	91_6_751	370_45_458	348_0_551	491_0_590
216_125_1	26_45_1	14_0_1	28_6_317	987_25_231	2_6_1	64_0_1	91_6_742	370_45_479	348_0_518	491_0_589
216_125_1	26_45_1	14_0_1	28_6_365	987_25_230	2_6_1	64_0_1	91_6_743	370_45_480	348_0_484	491_0_563
216_125_1	26_45_1	14_0_1	28_6_406	987_25_245	2_6_1	64_0_1	91_6_735	370_45_524	348_0_439	491_0_507
216_125_1	26_45_1	14_0_1	28_6_444	987_25_235	2_6_1	64_0_1	91_6_729	370_45_540	348_0_375	491_0_482
216_125_1	26_45_1	14_0_1	28_6_506	987_25_228	2_6_1	64_0_1	91_6_678	370_45_543	348_0_340	491_0_445
216_125_1	26_45_1	14_0_1	28_6_555	987_25_243	2_6_1	64_0_1	91_6_664	370_45_541	348_0_329	491_0_401
216_125_1	26_45_1	14_0_1	28_6_551	987_25_266	2_6_1	64_0_1	91_6_696	370_45_556	348_0_315	491_0_358
216_125_1	26_45_1	14_0_1	28_6_577	987_25_272	2_6_1	64_0_1	91_6_724	370_45_554	348_0_302	491_0_329
216_125_1	26_45_1	14_0_1	28_6_614	987_25_255	2_6_1	64_0_1	91_6_744	370_45_550	348_0_309	491_0_310
216_125_1	26_45_1	14_0_1	28_6_654	987_25_237	2_6_1	64_0_1	91_6_763	370_45_542	348_0_325	491_0_281
216_125_1	26_45_1	14_0_1	28_6_662	987_25_228	2_6_1	64_0_1	91_6_774	370_45_555	348_0_334	491_0_260
216_125_1	26_45_1	14_0_1	28_6_656	987_25_220	2_6_1	64_0_1	91_6_725	370_45_559	348_0_346	491_0_249
216_125_1	26_45_1	14_0_1	28_6_630	987_25_217	2_6_1	64_0_1	91_6_699	370_45_573	348_0_363	491_0_242
216_125_1	26_45_1	14_0_1	28_6_593	987_25_216	2_6_1	64_0_1	91_6_657	370_45_622	348_0_389	491_0_233
216_125_1	26_45_1	14_0_1	28_6_526	987_25_219	2_6_1	64_0_1	91_6_634	370_45_682	348_0_389	491_0_198
216_125_1	26_45_1	14_0_1	28_6_464	987_25_243	2_6_1	64_0_1	91_6_586	370_45_774	348_0_409	491_0_190
216_125_1	26_45_1	14_0_1	28_6_410	987_25_245	2_6_1	64_0_1	91_6_578	370_45_855	348_0_391	491_0_190
216_125_1	26_45_1	14_0_1	28_6_385	987_25_233	2_6_1	64_0_1	91_6_563	370_45_920	348_0_388	491_0_205
216_125_1	26_45_1	14_0_1	28_6_343	987_25_213	2_6_1	64_0_1	91_6_568	370_45_971	348_0_388	491_0_196
216_125_1	26_45_1	14_0_1	28_6_319	987_25_202	2_6_1	64_0_1	91_6_551	370_45_996	348_0_379	491_0_191
216_125_1	26_45_1	14_0_1	28_6_306	987_25_197	2_6_1	64_0_1	91_6_503	370_45_999	348_0_386	491_0_199
216_125_1	26_45_1	14_0_1	28_6_268	987_25_196	2_6_1	64_0_1	91_6_499	370_45_1002	348_0_386	491_0_198
216_125_1	26_45_1	14_0_1	28_6_252	987_25_189	2_6_1	64_0_1	91_6_512	370_45_954	348_0_408	491_0_201
216_125_1	26_45_1	14_0_1	28_6_229	987_25_188	2_6_1	64_0_1	91_6_506	370_45_908	348_0_420	491_0_210
216_125_1	26_45_1	14_0_1	28_6_205	987_25_190	2_6_1	64_0_1	91_6_501	370_45_863	348_0_482	491_0_229
216_125_1	26_45_1	14_0_1	28_6_193	987_25_198	2_6_1	64_0_1	91_6_483	370_45_832	348_0_531	491_0_253
216_125_1	26_45_1	14_0_1	28_6_178	987_25_201	2_6_1	64_0_1	91_6_487	370_45_813	348_0_587	491_0_266
216_125_1	26_45_1	14_0_1	28_6_170	987_25_213	2_6_1	64_0_1	91_6_488	370_45_773	348_0_630	491_0_294
216_125_1	26_45_1	14_0_1	28_6_171	987_25_223	2_6_1	64_0_1	91_6_513	370_45_746	348_0_665	491_0_321
216_125_1	26_45_1	14_0_1	28_6_182	987_25_221	2_6_1	64_0_1	91_6_544	370_45_674	348_0_710	491_0_359
216_125_1	26_45_1	14_0_1	28_6_192	987_25_194	2_6_1	64_0_1	91_6_580	370_45_569	348_0_762	491_0_400
216_125_1	26_45_1	14_0_1	28_6_192	987_25_170	2_6_1	64_0_1	91_6_614	370_45_494	348_0_829	491_0_429
216_125_1	26_45_1	14_0_1	28_6_217	987_25_155	2_6_1	64_0_1	91_6_649	370_45_450	348_0_852	491_0_432
216_125_1	26_45_1	14_0_1	28_6_234	987_25_139	2_6_1	64_0_1	91_6_669	370_45_445	348_0_884	491_0_439
216_125_1	26_45_1	14_0_1	28_6_248	987_25_146	2_6_1	64_0_1	91_6_716	370_45_493	348_0_857	491_0_422
216_125_1	26_45_1	14_0_1	28_6_275	987_25_147	2_6_1	64_0_1	91_6_751	370_45_503	348_0_814	491_0_440
216_125_1	26_45_1	14_0_1	28_6_284	987_25_146	2_6_1	64_0_1	91_6_764	370_45_534	348_0_791	491_0_416
216_125_1	26_45_1	14_0_1	28_6_276	987_25_163	2_6_1	64_0_1	91_6_782	370_45_520	348_0_764	491_0_404
216_125_1	26_45_1	14_0_1	28_6_266	987_25_179	2_6_1	64_0_1	91_6_772	370_45_520	348_0_759	491_0_388
216_125_1	26_45_1	14_0_1	28_6_279	987_25_182	2_6_1	64_0_1	91_6_773	370_45_492	348_0_734	491_0_382
216_125_1	26_45_1	14_0_1	28_6_297	987_25_189	2_6_1	64_0_1	91_6_763	370_45_464	348_0_731	491_0_367
216_125_1	26_45_1	14_0_1	28_6_315	987_25_184	2_6_1	64_0_1	91_6_753	370_45_465	348_0_724	491_0_333
216_125_1	26_45_1	14_0_1	28_6_326	987_25_182	2_6_1	64_0_1	91_6_720	370_45_550	348_0_684	491_0_287
216_125_1	26_45_1	14_0_1	28_6_367	987_25_185	2_6_1	64_0_1	91_6_691	370_45_611	348_0_695	491_0_222
216_125_1	26_45_1	14_0_1	28_6_388	987_25_191	2_6_1	64_0_1	91_6_662	370_45_720	348_0_649	491_0_158
216_125_1	26_45_1	14_0_1	28_6_413	987_25_187	2_6_1	64_0_1	91_6_642	370_45_747	348_0_606	491_0_129
216_125_1	26_45_1	14_0_1	28_6_424	987_25_180	2_6_1	64_0_1	91_6_587	370_45_820	348_0_590	491_0_115
216_125_1	26_45_1	14_0_1	28_6_454	987_25_173	2_6_1	64_0_1	91_6_554	370_45_853	348_0_548	491_0_110
216_125_1	26_45_1	14_0_1	28_6_476	987_25_158	2_6_1	64_0_1	91_6_543	370_45_865	348_0_513	491_0_111
216_125_1	26_45_1	14_0_1	28_6_499	987_25_138	2_6_1	64_0_1	91_6_521	370_45_888	348_0_483	491_0_119
216_125_1	26_45_1	14_0_1	28_6_531	987_25_120	2_6_1	64_0_1	91_6_488	370_45_933	348_0_426	491_0_119
216_125_1	26_45_1	14_0_1	28_6_560	987_25_118	2_6_1	64_0_1	91_6_463	370_45_950	348_0_392	491_0_124
216_125_1	26_45_1	14_0_1	28_6_565	987_25_129	2_6_1	64_0_1	91_6_452	370_45_965	348_0_367	491_0_139
216_125_1	26_45_1	14_0_1	28_6_598	987_25_122	2_6_1	64_0_1	91_6_416	370_45_942	348_0_379	491_0_151
216_125_1	26_45_1	14_0_1	28_6_618	987_25_116	2_6_1	64_0_1	91_6_403	370_45_928	348_0_390	491_0_171
216_125_1	26_45_1	14_0_1	28_6_650	987_25_96	2_6_1	64_0_1	91_6_379	370_45_904	348_0_399	491_0_175
216_125_1	26_45_1	14_0_1	28_6_674	987_25_75	2_6_1	64_0_1	91_6_394	370_45_859	348_0_418	491_0_201
216_125_1	26_45_1	14_0_1	28_6_708	987_25_66	2_6_1	64_0_1	91_6_370	370_45_815	348_0_449	491_0_215
216_125_1	26_45_1	14_0_1	28_6_713	987_25_70	2_6_1	64_0_1	91_6_366	370_45_782	348_0_463	491_0_240
216_125_1	26_45_1	14_0_1	28_6_757	987_25_91	2_6_1	64_0_1	91_6_376	370_45_746	348_0_479	491_0_249
216_125_1	26_45_1	14_0_1	28_6_750	987_25_106	2_6_1	64_0_1	91_6_369	370_45_696	348_0_509	491_0_292
216_125_1	26_45_1	14_0_1	28_6_773	987_25_119	2_6_1	64_0_1	91_6_363	370_45_670	348_0_552	491_0_304
216_125_1	26_45_1	14_0_1	28_6_782	987_25_128	2_6_1	64_0_1	91_6_344	370_45_632	348_0_567	491_0_336
216_125_1	26_45_1	14_0_1	28_6_777	987_25_113	2_6_1	64_0_1	91_6_318	370_45_656	348_0_602	491_0_342
216_125_1	26_45_1	14_0_1	28_6_748	987_25_95	2_6_1	64_0_1	91_6_286	370_45_701	348_0_643	491_0_368
216_125_1	26_45_1	14_0_1	28_6_651	987_25_101	2_6_1	64_0_1	91_6_248	370_45_733	348_0_708	491_0_373
216_125_1	26_45_1	14_0_1	28_6_523	987_25_121	2_6_1	64_0_1	91_6_236	370_45_779	348_0_731	491_0_400
216_125_1	26_45_1	14_0_1	28_6_418	987_25_139	2_6_1	64_0_1	91_6_211	370_45_834	348_0_735	491_0_392
216_125_1	26_45_1	14_0_1	28_6_320	987_25_171	2_6_1	64_0_1	91_6_211	370_45_858	348_0_771	491_0_393
216_125_1	26_45_1	14_0_1	28_6_250	987_25_190	2_6_1	64_0_1	91_6_235	370_45_868	348_0_794	491_0_406
216_125_1	26_45_1	14_0_1	28_6_224	987_25_189	2_6_1	64_0_1	91_6_272	370_45_846	348_0_795	491_0_428
216_125_1	26_45_1	14_0_1	28_6_225	987_25_174	2_6_1	64_0_1	91_6_281	370_45_809	348_0_832	491_0_450
216_125_1	26_45_1	14_0_1	28_6_221	987_25_161	2_6_1	64_0_1	91_6_301	370_45_738	348_0_858	491_0_482
216_125_1	26_45_1	14_0_1	28_6_235	987_25_142	2_6_1	64_0_1	91_6_325	370_45_672	348_0_879	491_0_508
216_125_1	26_45_1	14_0_1	28_6_267	987_25_149	2_6_1	64_0_1	91_6_366	370_45_596	348_0_886	491_0_488
216_125_1	26_45_1	14_0_1	28_6_297	987_25_173	2_6_1	64_0_1	91_6_413	370_45_555	348_0_887	491_0_484
216_125_1	26_45_1	14_0_1	28_6_319	987_25_182	2_6_1	64_0_1	91_6_477	370_45_552	348_0_851	491_0_473
216_125_1	26_45_1	14_0_1	28_6_339	987_25_187	2_6_1	64_0_1	91_6_544	370_45_522	348_0_837	491_0_470
216_125_1	26_45_1	14_0_1	28_6_382	987_25_178	2_6_1	64_0_1	91_6_586	370_45_548	348_0_774	491_0_444
216_125_1	26_45_1	14_0_1	28_6_408	987_25_153	2_6_1	64_0_1	91_6_620	370_45_593	348_0_721	491_0_396
216_125_1	26_45_1	14_0_1	28_6_444	987_25_135	2_6_1	64_0_1	91_6_678	370_45_635	348_0_638	491_0_335
216_125_1	26_45_1	14_0_1	28_6_478	987_25_130	2_6_1	64_0_1	91_6_727	370_45_651	348_0_593	491_0_264
216_125_1	26_45_1	14_0_1	28_6_500	987_25_121	2_6_1	64_0_1	91_6_756	370_45_702	348_0_538	491_0_212
216_125_1	26_45_1	14_0_1	28_6_510	987_25_103	2_6_1	64_0_1	91_6_817	370_45_730	348_0_505	491_0_170
216_125_1	26_45_1	14_0_1	28_6_515	987_25_97	2_6_1	64_0_1	91_6_876	370_45_729	348_0_499	491_0_137
216_125_1	26_45_1	14_0_1	28_6_532	987_25_113	2_6_1	64_0_1	91_6_918	370_45_741	348_0_451	491_0_111
216_125_1	26_45_1	14_0_1	28_6_571	987_25_129	2_6_1	64_0_1	91_6_969	370_45_697	348_0_406	491_0_91
216_125_1	26_45_1	14_0_1	28_6_614	987_25_149	2_6_1	64_0_1	91_6_999	370_45_662	348_0_368	491_0_69
216_125_1	26_45_1	14_0_1	28_6_642	987_25_163	2_6_1	64_0_1	91_6_981	370_45_621	348_0_333	491_0_63
216_125_1	26_45_1	14_0_1	28_6_679	987_25_175	2_6_1	64_0_1	91_6_974	370_45_594	348_0_304	491_0_58
216_125_1	26_45_1	14_0_1	28_6_701	987_25_185	2_6_1	64_0_1	91_6_940	370_45_572	348_0_312	491_0_59
216_125_1	26_45_1	14_0_1	28_6_702	987_25_195	2_6_1	64_0_1	91_6_875	370_45_591	348_0_337	491_0_69
216_125_1	26_45_1	14_0_1	28_6_723	987_25_181	2_6_1	64_0_1	91_6_803	370_45_594	348_0_357	491_0_67
216_125_1	26_45_1	14_0_1	28_6_755	987_25_170	2_6_1	64_0_1	91_6_714	370_45_661	348_0_362	491_0_75
216_125_1	26_45_1	14_0_1	28_6_769	987_25_162	2_6_1	64_0_1	91_6_604	370_45_684	348_0_375	491_0_101
216_125_1	26_45_1	14_0_1	28_6_759	987_25_159	2_6_1	64_0_1	91_6_552	370_45_737	348_0_384	491_0_117
216_125_1	26_45_1	14_0_1	28_6_758	987_25_145	2_6_1	64_0_1	91_6_475	370_45_808	348_0_422	491_0_124
216_125_1	26_45_1	14_0_1	28_6_774	987_25_119	2_6_1	64_0_1	91_6_432	370_45_870	348_0_427	491_0_130
216_125_1	26_45_1	14_0_1	28_6_744	987_25_119	2_6_1	64_0_1	91_6_377	370_45_929	348_0_449	491_0_131
216_125_1	26_45_1	14_0_1	28_6_726	987_25_105	2_6_1	64_0_1	91_6_338	370_45_933	348_0_482	491_0_142
216_125_1	26_45_1	14_0_1	28_6_703	987_25_98	2_6_1	64_0_1	91_6_300	370_45_930	348_0_501	491_0_151
216_125_1	26_45_1	14_0_1	28_6_633	987_25_88	2_6_1	64_0_1	91_6_249	370_45_972	348_0_506	491_0_149
216_125_1	26_45_1	14_0_1	28_6_622	987_25_88	2_6_1	64_0_1	91_6_231	370_45_973	348_0_501	491_0_169
216_125_1	26_45_1	14_0_1	28_6_572	987_25_100	2_6_1	64_0_1	91_6_200	370_45_967	348_0_504	491_0_193
216_125_1	26_45_1	14_0_1	28_6_505	987_25_121	2_6_1	64_0_1	91_6_187	370_45_954	348_0_505	491_0_226
216_125_1	26_45_1	14_0_1	28_6_461	987_25_132	2_6_1	64_0_1	91_6_182	370_45_964	348_0_530	491_0_239
216_125_1	26_45_1	14_0_1	28_6_409	987_25_134	2_6_1	64_0_1	91_6_179	370_45_977	348_0_547	491_0_249
216_125_1	26_45_1	14_0_1	28_6_379	987_25_142	2_6_1	64_0_1	91_6_182	370_45_988	348_0_546	491_0_251
216_125_1	26_45_1	14_0_1	28_6_368	987_25_165	2_6_1	64_0_1	91_6_179	370_45_992	348_0_533	491_0_266
216_125_1	26_45_1	14_0_1	28_6_388	987_25_170	2_6_1	64_0_1	91_6_199	370_45_990	348_0_505	491_0_309
216_125_1	26_45_1	14_0_1	28_6_388	987_25_179	2_6_1	64_0_1	91_6_213	370_45_975	348_0_497	491_0_324
216_125_1	26_45_1	14_0_1	28_6_393	987_25_178	2_6_1	64_0_1	91_6_233	370_45_938	348_0_524	491_0_340
216_125_1	26_45_1	14_0_1	28_6_440	987_25_176	2_6_1	64_0_1	91_6_270	370_45_875	348_0_541	491_0_360
216_125_1	26_45_1	14_0_1	28_6_461	987_25_168	2_6_1	64_0_1	91_6_320	370_45_793	348_0_571	491_0_370
216_125_1	26_45_1	14_0_1	28_6_504	987_25_143	2_6_1	64_0_1	91_6_367	370_45_711	348_0_569	491_0_386
216_125_1	26_45_1	14_0_1	28_6_539	987_25_133	2_6_1	64_0_1	91_6_416	370_45_618	348_0_570	491_0_422
216_125_1	26_45_1	14_0_1	28_6_556	987_25_113	2_6_1	64_0_1	91_6_445	370_45_574	348_0_593	491_0_438
216_125_1	26_45_1	14_0_1	28_6_593	987_25_126	2_6_1	64_0_1	91_6_473	370_45_531	348_0_621	491_0_456
216_125_1	26_45_1	14_0_1	28_6_605	987_25_123	2_6_1	64_0_1	91_6_485	370_45_485	348_0_679	491_0_461
216_125_1	26_45_1	14_0_1	28_6_605	987_25_111	2_6_1	64_0_1	91_6_508	370_45_505	348_0_703	491_0_435
216_125_1	26_45_1	14_0_1	28_6_562	987_25_124	2_6_1	64_0_1	91_6_534	370_45_510	348_0_735	491_0_440
216_125_1	26_45_1	14_0_1	28_6_517	987_25_122	2_6_1	64_0_1	91_6_517	370_45_541	348_0_749	491_0_459
216_125_1	26_45_1	14_0_1	28_6_427	987_25_113	2_6_1	64_0_1	91_6_528	370_45_581	348_0_781	491_0_465
216_125_1	26_45_1	14_0_1	28_6_379	987_25_106	2_6_1	64_0_1	91_6_506	370_45_615	348_0_810	491_0_501
216_125_1	26_45_1	14_0_1	28_6_312	987_25_112	2_6_1	64_0_1	91_6_514	370_45_630	348_0_847	491_0_508
216_125_1	26_45_1	14_0_1	28_6_284	987_25_109	2_6_1	64_0_1	91_6_522	370_45_602	348_0_904	491_0_495
216_125_1	26_45_1	14_0_1	28_6_269	987_25_106	2_6_1	64_0_1	91_6_524	370_45_547	348_0_958	491_0_504
216_125_1	26_45_1	14_0_1	28_6_245	987_25_121	2_6_1	64_0_1	91_6_544	370_45_491	348_0_975	491_0_504
216_125_1	26_45_1	14_0_1	28_6_222	987_25_130	2_6_1	64_0_1	91_6_533	370_45_513	348_0_996	491_0_495
216_125_1	26_45_1	14_0_1	28_6_215	987_25_129	2_6_1	64_0_1	91_6_518	370_45_518	348_0_1043	491_0_504
216_125_1	26_45_1	14_0_1	28_6_207	987_25_115	2_6_1	64_0_1	91_6_501	370_45_514	348_0_1070	491_0_510
216_125_1	26_45_1	14_0_1	28_6_216	987_25_100	2_6_1	64_0_1	91_6_462	370_45_493	348_0_1095	491_0_529
216_125_1	26_45_1	14_0_1	28_6_208	987_25_84	2_6_1	64_0_1	91_6_421	370_45_516	348_0_1094	491_0_543
216_125_1	26_45_1	14_0_1	28_6_209	987_25_69	2_6_1	64_0_1	91_6_351	370_45_488	348_0_1142	491_0_577
216_125_1	26_45_1	14_0_1	28_6_226	987_25_75	2_6_1	64_0_1	91_6_264	370_45_481	348_0_1183	491_0_597
216_125_1	26_45_1	14_0_1	28_6_225	987_25_85	2_6_1	64_0_1	91_6_192	370_45_479	348_0_1210	491_0_634
216_125_1	26_45_1	14_0_1	28_6_232	987_25_90	2_6_1	64_0_1	91_6_138	370_45_496	348_0_1237	491_0_642
216_125_1	26_45_1	14_0_1	28_6_238	987_25_93	2_6_1	64_0_1	91_6_104	370_45_519	348_0_1199	491_0_657
216_125_1	26_45_1	14_0_1	28_6_263	987_25_102	2_6_1	64_0_1	91_6_97	370_45_533	348_0_1222	491_0_673
216_125_1	26_45_1	14_0_1	28_6_271	987_25_93	2_6_1	64_0_1	91_6_91	370_45_540	348_0_1256	491_0_691
216_125_1	26_45_1	14_0_1	28_6_267	987_25_92	2_6_1	64_0_1	91_6_110	370_45_567	348_0_1270	491_0_683
216_125_1	26_45_1	14_0_1	28_6_273	987_25_80	2_6_1	64_0_1	91_6_126	370_45_527	348_0_1271	491_0_714
216_125_1	26_45_1	14_0_1	28_6_281	987_25_83	2_6_1	64_0_1	91_6_129	370_45_490	348_0_1297	491_0_713
216_125_1	26_45_1	14_0_1	28_6_274	987_25_86	2_6_1	64_0_1	91_6_144	370_45_443	348_0_1343	491_0_718
216_125_1	26_45_1	14_0_1	28_6_290	987_25_101	2_6_1	64_0_1	91_6_165	370_45_405	348_0_1320	491_0_738
216_125_1	26_45_1	14_0_1	28_6_302	987_25_86	2_6_1	64_0_1	91_6_174	370_45_374	348_0_1313	491_0_749
216_125_1	26_45_1	14_0_1	28_6_310	987_25_74	2_6_1	64_0_1	91_6_175	370_45_338	348_0_1310	491_0_763
216_125_1	26_45_1	14_0_1	28_6_307	987_25_76	2_6_1	64_0_1	91_6_191	370_45_318	348_0_1326	491_0_765
216_125_1	26_45_1	14_0_1	28_6_312	987_25_85	2_6_1	64_0_1	91_6_194	370_45_354	348_0_1316	491_0_755
216_125_1	26_45_1	14_0_1	28_6_338	987_25_79	2_6_1	64_0_1	91_6_210	370_45_361	348_0_1275	491_0_758
216_125_1	26_45_1	14_0_1	28_6_344	987_25_78	2_6_1	64_0_1	91_6_224	370_45_380	348_0_1272	491_0_747
216_125_1	26_45_1	14_0_1	28_6_335	987_25_66	2_6_1	64_0_1	91_6_245	370_45_377	348_0_1270	491_0_749
216_125_1	26_45_1	14_0_1	28_6_336	987_25_68	2_6_1	64_0_1	91_6_257	370_45_377	348_0_1246	491_0_763
216_125_1	26_45_1	14_0_1	28_6_324	987_25_75	2_6_1	64_0_1	91_6_273	370_45_356	348_0_1263	491_0_778
216_125_1	26_45_1	14_0_1	28_6_334	987_25_101	2_6_1	64_0_1	91_6_279	370_45_344	348_0_1226	491_0_769
216_125_1	26_45_1	14_0_1	28_6_337	987_25_94	2_6_1	64_0_1	91_6_287	370_45_349	348_0_1202	491_0_776
216_125_1	26_45_1	14_0_1	28_6_345	987_25_89	2_6_1	64_0_1	91_6_310	370_45_369	348_0_1133	491_0_776
216_125_1	26_45_1	14_0_1	28_6_344	987_25_83	2_6_1	64_0_1	91_6_306	370_45_368	348_0_1126	491_0_782
216_125_1	26_45_1	14_0_1	28_6_353	987_25_83	2_6_1	64_0_1	91_6_308	370_45_358	348_0_1125	491_0_781
216_125_1	26_45_1	14_0_1	28_6_348	987_25_74	2_6_1	64_0_1	91_6_293	370_45_391	348_0_1128	491_0_772
216_125_1	26_45_1	14_0_1	28_6_363	987_25_85	2_6_1	64_0_1	91_6_267	370_45_403	348_0_1164	491_0_758
216_125_1	26_45_1	14_0_1	28_6_378	987_25_102	2_6_1	64_0_1	91_6_268	370_45_407	348_0_1169	491_0_741
216_125_1	26_45_1	14_0_1	28_6_392	987_25_110	2_6_1	64_0_1	91_6_257	370_45_404	348_0_1169	491_0_727
216_125_1	26_45_1	14_0_1	28_6_405	987_25_116	2_6_1	64_0_1	91_6_250	370_45_394	348_0_1199	491_0_671
216_125_1	26_45_1	14_0_1	28_6_400	987_25_117	2_6_1	64_0_1	91_6_265	370_45_378	348_0_1220	491_0_670
216_125_1	26_45_1	14_0_1	28_6_413	987_25_119	2_6_1	64_0_1	91_6_270	370_45_365	348_0_1213	491_0_680
216_125_1	26_45_1	14_0_1	28_6_419	987_25_123	2_6_1	64_0_1	91_6_286	370_45_341	348_0_1220	491_0_664
216_125_1	26_45_1	14_0_1	28_6_430	987_25_112	2_6_1	64_0_1	91_6_275	370_45_329	348_0_1254	491_0_662
216_125_1	26_45_1	14_0_1	28_6_442	987_25_104	2_6_1	64_0_1	91_6_256	370_45_329	348_0_1243	491_0_682
216_125_1	26_45_1	14_0_1	28_6_454	987_25_114	2_6_1	64_0_1	91_6_244	370_45_312	348_0_1238	491_0_685
216_125_1	26_45_1	14_0_1	28_6_453	987_25_109	2_6_1	64_0_1	91_6_268	370_45_271	348_0_1242	491_0_681
216_125_1	26_45_1	14_0_1	28_6_448	987_25_98	2_6_1	64_0_1	91_6_274	370_45_286	348_0_1282	491_0_654
216_125_1	26_45_1	14_0_1	28_6_437	987_25_114	2_6_1	64_0_1	91_6_271	370_45_308	348_0_1292	491_0_655
216_125_1	26_45_1	14_0_1	28_6_432	987_25_116	2_6_1	64_0_1	91_6_287	370_45_310	348_0_1291	491_0_651
216_125_1	26_45_1	14_0_1	28_6_406	987_25_101	2_6_1	64_0_1	91_6_309	370_45_285	348_0_1322	491_0_651
216_125_1	26_45_1	14_0_1	28_6_373	987_25_114	2_6_1	64_0_1	91_6_310	370_45_255	348_0_1349	491_0_666
216_125_1	26_45_1	14_0_1	28_6_363	987_25_117	2_6_1	64_0_1	91_6_319	370_45_259	348_0_1335	491_0_639
216_125_1	26_45_1	14_0_1	28_6_368	987_25_134	2_6_1	64_0_1	91_6_321	370_45_272	348_0_1313	491_0_643
216_125_1	26_45_1	14_0_1	28_6_356	987_25_143	2_6_1	64_0_1	91_6_324	370_45_278	348_0_1300	491_0_645
216_125_1	26_45_1	14_0_1	28_6_380	987_25_124	2_6_1	64_0_1	91_6_328	370_45_288	348_0_1287	491_0_630
216_125_1	26_45_1	14_0_1	28_6_370	987_25_135	2_6_1	64_0_1	91_6_331	370_45_285	348_0_1328	491_0_615
216_125_1	26_45_1	14_0_1	28_6_370	987_25_138	2_6_1	64_0_1	91_6_342	370_45_295	348_0_1294	491_0_622
216_125_1	26_45_1	14_0_1	28_6_390	987_25_137	2_6_1	64_0_1	91_6_353	370_45_311	348_0_1270	491_0_599
216_125_1	26_45_1	14_0_1	28_6_396	987_25_121	2_6_1	64_0_1	91_6_353	370_45_302	348_0_1263	491_0_620
216_125_1	26_45_1	14_0_1	28_6_407	987_25_117	2_6_1	64_0_1	91_6_327	370_45_304	348_0_1238	491_0_643
216_125_1	26_45_1	14_0_1	28_6_405	987_25_138	2_6_1	64_0_1	91_6_332	370_45_309	348_0_1208	491_0_646
216_125_1	26_45_1	14_0_1	28_6_379	987_25_145	2_6_1	64_0_1	91_6_333	370_45_299	348_0_1246	491_0_676
216_125_1	26_45_1	14_0_1	28_6_372	987_25_147	2_6_1	64_0_1	91_6_330	370_45_316	348_0_1237	491_0_681
216_125_1	26_45_1	14_0_1	28_6_410	987_25_162	2_6_1	64_0_1	91_6_291	370_45_293	348_0_1230	491_0_706
216_125_1	26_45_1	14_0_1	28_6_403	987_25_176	2_6_1	64_0_1	91_6_277	370_45_268	348_0_1255	491_0_731
216_125_1	26_45_1	14_0_1	28_6_401	987_25_189	2_6_1	64_0_1	91_6_271	370_45_235	348_0_1247	491_0_735
216_125_1	26_45_1	14_0_1	28_6_397	987_25_181	2_6_1	64_0_1	91_6_262	370_45_240	348_0_1259	491_0_717
216_125_1	26_45_1	14_0_1	28_6_398	987_25_169	2_6_1	64_0_1	91_6_279	370_45_263	348_0_1262	491_0_702
216_125_1	26_45_1	14_0_1	28_6_414	987_25_165	2_6_1	64_0_1	91_6_283	370_45_244	348_0_1256	491_0_701
216_125_1	26_45_1	14_0_1	28_6_412	987_25_162	2_6_1	64_0_1	91_6_262	370_45_258	348_0_1273	491_0_693
216_125_1	26_45_1	14_0_1	28_6_430	987_25_152	2_6_1	64_0_1	91_6_267	370_45_266	348_0_1249	491_0_674
216_125_1	26_45_1	14_0_1	28_6_460	987_25_167	2_6_1	64_0_1	91_6_257	370_45_277	348_0_1248	491_0_657
216_125_1	26_45_1	14_0_1	28_6_443	987_25_190	2_6_1	64_0_1	91_6_258	370_45_310	348_0_1235	491_0_647
216_125_1	26_45_1	14_0_1	28_6_451	987_25_184	2_6_1	64_0_1	91_6_269	370_45_303	348_0_1228	491_0_636
216_125_1	26_45_1	14_0_1	28_6_446	987_25_182	2_6_1	64_0_1	91_6_273	370_45_275	348_0_1215	491_0_642
216_125_1	26_45_1	14_0_1	28_6_476	987_25_160	2_6_1	64_0_1	91_6_262	370_45_233	348_0_1209	491_0_651
216_125_1	26_45_1	14_0_1	28_6_478	987_25_174	2_6_1	64_0_1	91_6_255	370_45_197	348_0_1230	491_0_645
216_125_1	26_45_1	14_0_1	28_6_497	987_25_184	2_6_1	64_0_1	91_6_242	370_45_186	348_0_1229	491_0_677
216_125_1	26_45_1	14_0_1	28_6_489	987_25_176	2_6_1	64_0_1	91_6_260	370_45_190	348_0_1233	491_0_695
216_125_1	26_45_1	14_0_1	28_6_475	987_25_183	2_6_1	64_0_1	91_6_277	370_45_187	348_0_1216	491_0_693
216_125_1	26_45_1	14_0_1	28_6_456	987_25_203	2_6_1	64_0_1	91_6_293	370_45_183	348_0_1239	491_0_681
216_125_1	26_45_1	14_0_1	28_6_473	987_25_208	2_6_1	64_0_1	91_6_288	370_45_198	348_0_1260	491_0_651
216_125_1	26_45_1	14_0_1	28_6_456	987_25_222	2_6_1	64_0_1	91_6_288	370_45_208	348_0_1259	491_0_642
216_125_1	26_45_1	14_0_1	28_6_448	987_25_236	2_6_1	64_0_1	91_6_276	370_45_195	348_0_1240	491_0_657
216_125_1	26_45_1	14_0_1	28_6_456	987_25_213	2_6_1	64_0_1	91_6_270	370_45_196	348_0_1252	491_0_645
216_125_1	26_45_1	14_0_1	28_6_451	987_25_207	2_6_1	64_0_1	91_6_281	370_45_212	348_0_1246	491_0_643
216_125_1	26_45_1	14_0_1	28_6_475	987_25_215	2_6_1	64_0_1	91_6_299	370_45_207	348_0_1193	491_0_666
216_125_1	26_45_1	14_0_1	28_6_487	987_25_245	2_6_1	64_0_1	91_6_278	370_45_211	348_0_1202	491_0_648
216_125_1	26_45_1	14_0_1	28_6_489	987_25_255	2_6_1	64_0_1	91_6_256	370_45_227	348_0_1193	491_0_661
216_125_1	26_45_1	14_0_1	28_6_471	987_25_255	2_6_1	64_0_1	91_6_266	370_45_224	348_0_1200	491_0_661
216_125_1	26_45_1	14_0_1	28_6_471	987_25_250	2_6_1	64_0_1	91_6_265	370_45_238	348_0_1226	491_0_648
216_125_1	26_45_1	14_0_1	28_6_455	987_25_255	2_6_1	64_0_1	91_6_272	370_45_245	348_0_1206	491_0_641
216_125_1	26_45_1	14_0_1	28_6_444	987_25_230	2_6_1	64_0_1	91_6_285	370_45_253	348_0_1219	491_0_641
216_125_1	26_45_1	14_0_1	28_6_466	987_25_228	2_6_1	64_0_1	91_6_290	370_45_251	348_0_1156	491_0_649
216_125_1	26_45_1	14_0_1	28_6_491	987_25_229	2_6_1	64_0_1	91_6_288	370_45_238	348_0_1137	491_0_651
216_125_1	26_45_1	14_0_1	28_6_510	987_25_219	2_6_1	64_0_1	91_6_278	370_45_236	348_0_1098	491_0_666
216_125_1	26_45_1	14_0_1	28_6_514	987_25_229	2_6_1	64_0_1	91_6_281	370_45_217	348_0_1072	491_0_684
216_125_1	26_45_1	14_0_1	28_6_544	987_25_233	2_6_1	64_0_1	91_6_264	370_45_219	348_0_1037	491_0_720
216_125_1	26_45_1	14_0_1	28_6_552	987_25_222	2_6_1	64_0_1	91_6_250	370_45_196	348_0_1059	491_0_734
216_125_1	26_45_1	14_0_1	28_6_548	987_25_195	2_6_1	64_0_1	91_6_246	370_45_183	348_0_1069	491_0_760
216_125_1	26_45_1	14_0_1	28_6_544	987_25_178	2_6_1	64_0_1	91_6_250	370_45_169	348_0_1078	491_0_776
216_125_1	26_45_1	14_0_1	28_6_537	987_25_172	2_6_1	64_0_1	91_6_258	370_45_204	348_0_1056	491_0_795
216_125_1	26_45_1	14_0_1	28_6_545	987_25_181	2_6_1	64_0_1	91_6_246	370_45_218	348_0_1038	491_0_801
216_125_1	26_45_1	14_0_1	28_6_575	987_25_180	2_6_1	64_0_1	91_6_283	370_45_209	348_0_1013	491_0_788
216_125_1	26_45_1	14_0_1	28_6_567	987_25_172	2_6_1	64_0_1	91_6_304	370_45_196	348_0_986	491_0_796
216_125_1	26_45_1	14_0_1	28_6_587	987_25_166	2_6_1	64_0_1	91_6_300	370_45_188	348_0_996	491_0_785
216_125_1	26_45_1	14_0_1	28_6_607	987_25_150	2_6_1	64_0_1	91_6_299	370_45_187	348_0_1010	491_0_774
216_125_1	26_45_1	14_0_1	28_6_609	987_25_146	2_6_1	64_0_1	91_6_300	370_45_203	348_0_1001	491_0_771
216_125_1	26_45_1	14_0_1	28_6_582	987_25_153	2_6_1	64_0_1	91_6_302	370_45_223	348_0_999	491_0_770
216_125_1	26_45_1	14_0_1	28_6_572	987_25_162	2_6_1	64_0_1	91_6_294	370_45_234	348_0_1016	491_0_763
216_125_1	26_45_1	14_0_1	28_6_553	987_25_170	2_6_1	64_0_1	91_6_308	370_45_239	348_0_1062	491_0_751
216_125_1	26_45_1	14_0_1	28_6_535	987_25_155	2_6_1	64_0_1	91_6_286	370_45_266	348_0_1080	491_0_730
216_125_1	26_45_1	14_0_1	28_6_514	987_25_160	2_6_1	64_0_1	91_6_305	370_45_268	348_0_1102	491_0_726
216_125_1	26_45_1	14_0_1	28_6_517	987_25_164	2_6_1	64_0_1	91_6_286	370_45_272	348_0_1096	491_0_745
216_125_1	26_45_1	14_0_1	28_6_517	987_25_181	2_6_1	64_0_1	91_6_283	370_45_290	348_0_1115	491_0_724
216_125_1	26_45_1	14_0_1	28_6_522	987_25_191	2_6_1	64_0_1	91_6_277	370_45_300	348_0_1133	491_0_700
216_125_1	26_45_1	14_0_1	28_6_511	987_25_206	2_6_1	64_0_1	91_6_287	370_45_295	348_0_1114	491_0_697
216_125_1	26_45_1	14_0_1	28_6_532	987_25_202	2_6_1	64_0_1	91_6_298	370_45_296	348_0_1101	491_0_673
216_125_1	26_45_1	14_0_1	28_6_529	987_25_214	2_6_1	64_0_1	91_6_299	370_45_306	348_0_1120	491_0_643
216_125_1	26_45_1	14_0_1	28_6_561	987_25_191	2_6_1	64_0_1	91_6_278	370_45_326	348_0_1110	491_0_628
216_125_1	26_45_1	14_0_1	28_6_549	987_25_189	2_6_1	64_0_1	91_6_275	370_45_347	348_0_1087	491_0_638
216_125_1	26_45_1	14_0_1	28_6_544	987_25_183	2_6_1	64_0_1	91_6_277	370_45_384	348_0_1043	491_0_625
216_125_1	26_45_1	14_0_1	28_6_552	987_25_167	2_6_1	64_0_1	91_6_272	370_45_395	348_0_1020	491_0_630
216_125_1	26_45_1	14_0_1	28_6_575	987_25_176	2_6_1	64_0_1	91_6_283	370_45_366	348_0_991	491_0_641
216_125_1	26_45_1	14_0_1	28_6_606	987_25_181	2_6_1	64_0_1	91_6_278	370_45_348	348_0_978	491_0_646
216_125_1	26_45_1	14_0_1	28_6_634	987_25_161	2_6_1	64_0_1	91_6_263	370_45_345	348_0_997	491_0_634
216_125_1	26_45_1	14_0_1	28_6_595	987_25_163	2_6_1	64_0_1	91_6_264	370_45_342	348_0_1033	491_0_640
216_125_1	26_45_1	14_0_1	28_6_601	987_25_164	2_6_1	64_0_1	91_6_260	370_45_351	348_0_1010	491_0_639
216_125_1	26_45_1	14_0_1	28_6_614	987_25_147	2_6_1	64_0_1	91_6_260	370_45_346	348_0_1014	491_0_640
216_125_1	26_45_1	14_0_1	28_6_609	987_25_144	2_6_1	64_0_1	91_6_271	370_45_362	348_0_1027	491_0_621
216_125_1	26_45_1	14_0_1	28_6_608	987_25_157	2_6_1	64_0_1	91_6_272	370_45_365	348_0_1045	491_0_612
216_125_1	26_45_1	14_0_1	28_6_596	987_25_175	2_6_1	64_0_1	91_6_243	370_45_371	348_0_1057	491_0_618
216_125_1	26_45_1	14_0_1	28_6_617	987_25_172	2_6_1	64_0_1	91_6_243	370_45_342	348_0_1085	491_0_593
216_125_1	26_45_1	14_0_1	28_6_630	987_25_188	2_6_1	64_0_1	91_6_238	370_45_317	348_0_1083	491_0_601
216_125_1	26_45_1	14_0_1	28_6_621	987_25_193	2_6_1	64_0_1	91_6_238	370_45_308	348_0_1073	491_0_631
216_125_1	26_45_1	14_0_1	28_6_607	987_25_191	2_6_1	64_0_1	91_6_241	370_45_318	348_0_1106	491_0_595
216_125_1	26_45_1	14_0_1	28_6_600	987_25_187	2_6_1	64_0_1	91_6_249	370_45_298	348_0_1103	491_0_614
216_125_1	26_45_1	14_0_1	28_6_610	987_25_176	2_6_1	64_0_1	91_6_243	370_45_268	348_0_1132	491_0_615
216_125_1	26_45_1	14_0_1	28_6_570	987_25_175	2_6_1	64_0_1	91_6_240	370_45_270	348_0_1173	491_0_632
216_125_1	26_45_1	14_0_1	28_6_576	987_25_157	2_6_1	64_0_1	91_6_247	370_45_278	348_0_1157	491_0_639
216_125_1	26_45_1	14_0_1	28_6_579	987_25_164	2_6_1	64_0_1	91_6_250	370_45_233	348_0_1140	491_0_680
216_125_1	26_45_1	14_0_1	28_6_589	987_25_164	2_6_1	64_0_1	91_6_241	370_45_229	348_0_1118	491_0_700
216_125_1	26_45_1	14_0_1	28_6_590	987_25_179	2_6_1	64_0_1	91_6_244	370_45_237	348_0_1093	491_0_716
216_125_1	26_45_1	14_0_1	28_6_537	987_25_173	2_6_1	64_0_1	91_6_258	370_45_235	348_0_1110	491_0_708
216_125_1	26_45_1	14_0_1	28_6_535	987_25_167	2_6_1	64_0_1	91_6_276	370_45_258	348_0_1088	491_0_696
216_125_1	26_45_1	14_0_1	28_6_557	987_25_145	2_6_1	64_0_1	91_6_270	370_45_249	348_0_1076	491_0_721
216_125_1	26_45_1	14_0_1	28_6_590	987_25_165	2_6_1	64_0_1	91_6_295	370_45_238	348_0_1055	491_0_726
216_125_1	26_45_1	14_0_1	28_6_580	987_25_193	2_6_1	64_0_1	91_6_301	370_45_263	348_0_1045	491_0_715
216_125_1	26_45_1	14_0_1	28_6_585	987_25_197	2_6_1	64_0_1	91_6_324	370_45_241	348_0_1043	491_0_720
216_125_1	26_45_1	14_0_1	28_6_573	987_25_177	2_6_1	64_0_1	91_6_330	370_45_227	348_0_1070	491_0_708
216_125_1	26_45_1	14_0_1	28_6_574	987_25_172	2_6_1	64_0_1	91_6_335	370_45_214	348_0_1053	491_0_738
216_125_1	26_45_1	14_0_1	28_6_585	987_25_163	2_6_1	64_0_1	91_6_335	370_45_214	348_0_1052	491_0_750
216_125_1	26_45_1	14_0_1	28_6_567	987_25_170	2_6_1	64_0_1	91_6_326	370_45_209	348_0_1043	491_0_786
216_125_1	26_45_1	14_0_1	28_6_555	987_25_196	2_6_1	64_0_1	91_6_313	370_45_208	348_0_1035	491_0_777
216_125_1	26_45_1	14_0_1	28_6_562	987_25_206	2_6_1	64_0_1	91_6_291	370_45_201	348_0_1031	491_0_787
216_125_1	26_45_1	14_0_1	28_6_539	987_25_192	2_6_1	64_0_1	91_6_297	370_45_184	348_0_1096	491_0_780
216_125_1	26_45_1	14_0_1	28_6_517	987_25_184	2_6_1	64_0_1	91_6_313	370_45_180	348_0_1104	491_0_797
216_125_1	26_45_1	14_0_1	28_6_526	987_25_210	2_6_1	64_0_1	91_6_318	370_45_171	348_0_1074	491_0_773
216_125_1	26_45_1	14_0_1	28_6_527	987_25_193	2_6_1	64_0_1	91_6_301	370_45_155	348_0_1072	491_0_774
216_125_1	26_45_1	14_0_1	28_6_512	987_25_207	2_6_1	64_0_1	91_6_309	370_45_154	348_0_1038	491_0_791
216_125_1	26_45_1	14_0_1	28_6_527	987_25_207	2_6_1	64_0_1	91_6_301	370_45_144	348_0_1045	491_0_805
216_125_1	26_45_1	14_0_1	28_6_528	987_25_207	2_6_1	64_0_1	91_6_308	370_45_158	348_0_1022	491_0_836
216_125_1	26_45_1	14_0_1	28_6_520	987_25_185	2_6_1	64_0_1	91_6_302	370_45_166	348_0_1008	491_0_861
216_125_1	26_45_1	14_0_1	28_6_526	987_25_205	2_6_1	64_0_1	91_6_298	370_45_183	348_0_1028	491_0_830
216_125_1	26_45_1	14_0_1	28_6_510	987_25_212	2_6_1	64_0_1	91_6_305	370_45_179	348_0_1028	491_0_840
216_125_1	26_45_1	14_0_1	28_6_491	987_25_228	2_6_1	64_0_1	91_6_301	370_45_166	348_0_1046	491_0_843
216_125_1	26_45_1	14_0_1	28_6_500	987_25_234	2_6_1	64_0_1	91_6_286	370_45_145	348_0_1063	491_0_846
216_125_1	26_45_1	14_0_1	28_6_491	987_25_218	2_6_1	64_0_1	91_6_268	370_45_148	348_0_1088	491_0_842
216_125_1	26_45_1	14_0_1	28_6_475	987_25_226	2_6_1	64_0_1	91_6_252	370_45_135	348_0_1117	491_0_842
216_125_1	26_45_1	14_0_1	28_6_448	987_25_218	2_6_1	64_0_1	91_6_264	370_45_137	348_0_1105	491_0_858
216_125_1	26_45_1	14_0_1	28_6_456	987_25_209	2_6_1	64_0_1	91_6_254	370_45_143	348_0_1101	491_0_866
216_125_1	26_45_1	14_0_1	28_6_475	987_25_202	2_6_1	64_0_1	91_6_241	370_45_129	348_0_1103	491_0_881
216_125_1	26_45_1	14_0_1	28_6_470	987_25_197	2_6_1	64_0_1	91_6_251	370_45_122	348_0_1097	491_0_893
216_125_1	26_45_1	14_0_1	28_6_473	987_25_210	2_6_1	64_0_1	91_6_254	370_45_130	348_0_1087	491_0_872
216_125_1	26_45_1	14_0_1	28_6_457	987_25_221	2_6_1	64_0_1	91_6_245	370_45_159	348_0_1074	491_0_875
216_125_1	26_45_1	14_0_1	28_6_489	987_25_210	2_6_1	64_0_1	91_6_247	370_45_163	348_0_1051	491_0_888
216_125_1	26_45_1	14_0_1	28_6_494	987_25_221	2_6_1	64_0_1	91_6_240	370_45_159	348_0_1056	491_0_890
216_125_1	26_45_1	14_0_1	28_6_522	987_25_216	2_6_1	64_0_1	91_6_240	370_45_159	348_0_1019	491_0_900
216_125_1	26_45_1	14_0_1	28_6_541	987_25_238	2_6_1	64_0_1	91_6_247	370_45_161	348_0_1024	491_0_874
216_125_1	26_45_1	14_0_1	28_6_555	987_25_278	2_6_1	64_0_1	91_6_253	370_45_174	348_0_1009	491_0_824
216_125_1	26_45_1	14_0_1	28_6_564	987_25_288	2_6_1	64_0_1	91_6_237	370_45_156	348_0_1038	491_0_827
216_125_1	26_45_1	14_0_1	28_6_527	987_25_297	2_6_1	64_0_1	91_6_233	370_45_141	348_0_1042	491_0_843
216_125_1	26_45_1	14_0_1	28_6_539	987_25_286	2_6_1	64_0_1	91_6_247	370_45_165	348_0_1063	491_0_807
216_125_1	26_45_1	14_0_1	28_6_508	987_25_309	2_6_1	64_0_1	91_6_233	370_45_201	348_0_1029	491_0_797
216_125_1	26_45_1	14_0_1	28_6_495	987_25_302	2_6_1	64_0_1	91_6_230	370_45_208	348_0_1077	491_0_772
216_125_1	26_45_1	14_0_1	28_6_493	987_25_291	2_6_1	64_0_1	91_6_211	370_45_213	348_0_1105	491_0_780
216_125_1	26_45_1	14_0_1	28_6_488	987_25_261	2_6_1	64_0_1	91_6_215	370_45_199	348_0_1135	491_0_782
216_125_1	26_45_1	14_0_1	28_6_484	987_25_239	2_6_1	64_0_1	91_6_210	370_45_198	348_0_1138	491_0_795
216_125_1	26_45_1	14_0_1	28_6_483	987_25_242	2_6_1	64_0_1	91_6_213	370_45_193	348_0_1124	491_0_823
216_125_1	26_45_1	14_0_1	28_6_499	987_25_227	2_6_1	64_0_1	91_6_200	370_45_194	348_0_1108	491_0_851
216_125_1	26_45_1	14_0_1	28_6_486	987_25_244	2_6_1	64_0_1	91_6_213	370_45_174	348_0_1100	491_0_874
216_125_1	26_45_1	14_0_1	28_6_484	987_25_243	2_6_1	64_0_1	91_6_217	370_45_180	348_0_1055	491_0_906
216_125_1	26_45_1	14_0_1	28_6_494	987_25_242	2_6_1	64_0_1	91_6_219	370_45_165	348_0_1038	491_0_909
216_125_1	26_45_1	14_0_1	28_6_498	987_25_226	2_6_1	64_0_1	91_6_238	370_45_153	348_0_1039	491_0_896
216_125_1	26_45_1	14_0_1	28_6_509	987_25_242	2_6_1	64_0_1	91_6_239	370_45_140	348_0_1038	491_0_890
216_125_1	26_45_1	14_0_1	28_6_535	987_25_244	2_6_1	64_0_1	91_6_223	370_45_140	348_0_1019	491_0_923
216_125_1	26_45_1	14_0_1	28_6_524	987_25_261	2_6_1	64_0_1	91_6_240	370_45_152	348_0_1040	491_0_853
216_125_1	26_45_1	14_0_1	28_6_519	987_25_270	2_6_1	64_0_1	91_6_265	370_45_151	348_0_1020	491_0_841
216_125_1	26_45_1	14_0_1	28_6_518	987_25_299	2_6_1	64_0_1	91_6_275	370_45_145	348_0_1031	491_0_813
216_125_1	26_45_1	14_0_1	28_6_501	987_25_306	2_6_1	64_0_1	91_6_271	370_45_147	348_0_1043	491_0_815
216_125_1	26_45_1	14_0_1	28_6_523	987_25_293	2_6_1	64_0_1	91_6_279	370_45_147	348_0_1039	491_0_808
216_125_1	26_45_1	14_0_1	28_6_526	987_25_306	2_6_1	64_0_1	91_6_277	370_45_123	348_0_1076	491_0_800
216_125_1	26_45_1	14_0_1	28_6_530	987_25_296	2_6_1	64_0_1	91_6_283	370_45_116	348_0_1063	491_0_792
216_125_1	26_45_1	14_0_1	28_6_509	987_25_274	2_6_1	64_0_1	91_6_284	370_45_93	348_0_1061	491_0_831
216_125_1	26_45_1	14_0_1	28_6_518	987_25_254	2_6_1	64_0_1	91_6_297	370_45_75	348_0_1101	491_0_825
216_125_1	26_45_1	14_0_1	28_6_520	987_25_267	2_6_1	64_0_1	91_6_307	370_45_77	348_0_1085	491_0_839
216_125_1	26_45_1	14_0_1	28_6_524	987_25_262	2_6_1	64_0_1	91_6_322	370_45_74	348_0_1067	491_0_824
216_125_1	26_45_1	14_0_1	28_6_515	987_25_267	2_6_1	64_0_1	91_6_347	370_45_66	348_0_1101	491_0_760
216_125_1	26_45_1	14_0_1	28_6_511	987_25_249	2_6_1	64_0_1	91_6_336	370_45_60	348_0_1149	491_0_762
216_125_1	26_45_1	14_0_1	28_6_499	987_25_247	2_6_1	64_0_1	91_6_336	370_45_64	348_0_1122	491_0_807
216_125_1	26_45_1	14_0_1	28_6_488	987_25_264	2_6_1	64_0_1	91_6_341	370_45_62	348_0_1114	491_0_803
216_125_1	26_45_1	14_0_1	28_6_491	987_25_258	2_6_1	64_0_1	91_6_324	370_45_57	348_0_1158	491_0_763
216_125_1	26_45_1	14_0_1	28_6_482	987_25_266	2_6_1	64_0_1	91_6_330	370_45_55	348_0_1165	491_0_755
216_125_1	26_45_1	14_0_1	28_6_460	987_25_280	2_6_1	64_0_1	91_6_327	370_45_82	348_0_1169	491_0_756
216_125_1	26_45_1	14_0_1	28_6_481	987_25_289	2_6_1	64_0_1	91_6_321	370_45_82	348_0_1189	491_0_725
216_125_1	26_45_1	14_0_1	28_6_458	987_25_291	2_6_1	64_0_1	91_6_345	370_45_105	348_0_1186	491_0_730
216_125_1	26_45_1	14_0_1	28_6_440	987_25_278	2_6_1	64_0_1	91_6_342	370_45_116	348_0_1190	491_0_697
216_125_1	26_45_1	14_0_1	28_6_456	987_25_254	2_6_1	64_0_1	91_6_341	370_45_114	348_0_1210	491_0_702
216_125_1	26_45_1	14_0_1	28_6_444	987_25_262	2_6_1	64_0_1	91_6_346	370_45_106	348_0_1203	491_0_696
216_125_1	26_45_1	14_0_1	28_6_451	987_25_266	2_6_1	64_0_1	91_6_336	370_45_112	348_0_1203	491_0_706
216_125_1	26_45_1	14_0_1	28_6_453	987_25_290	2_6_1	64_0_1	91_6_340	370_45_131	348_0_1128	491_0_738
216_125_1	26_45_1	14_0_1	28_6_438	987_25_295	2_6_1	64_0_1	91_6_322	370_45_139	348_0_1096	491_0_781
216_125_1	26_45_1	14_0_1	28_6_422	987_25_286	2_6_1	64_0_1	91_6_323	370_45_149	348_0_1080	491_0_833
216_125_1	26_45_1	14_0_1	28_6_409	987_25_283	2_6_1	64_0_1	91_6_329	370_45_154	348_0_1065	491_0_843
216_125_1	26_45_1	14_0_1	28_6_393	987_25_269	2_6_1	64_0_1	91_6_343	370_45_150	348_0_1069	491_0_862
216_125_1	26_45_1	14_0_1	28_6_379	987_25_278	2_6_1	64_0_1	91_6_356	370_45_144	348_0_1036	491_0_897
216_125_1	26_45_1	14_0_1	28_6_385	987_25_276	2_6_1	64_0_1	91_6_355	370_45_158	348_0_1017	491_0_882
216_125_1	26_45_1	14_0_1	28_6_376	987_25_241	2_6_1	64_0_1	91_6_360	370_45_158	348_0_1000	491_0_911
216_125_1	26_45_1	14_0_1	28_6_380	987_25_251	2_6_1	64_0_1	91_6_358	370_45_167	348_0_1017	491_0_886
216_125_1	26_45_1	14_0_1	28_6_383	987_25_288	2_6_1	64_0_1	91_6_385	370_45_161	348_0_997	491_0_854
216_125_1	26_45_1	14_0_1	28_6_373	987_25_272	2_6_1	64_0_1	91_6_412	370_45_168	348_0_993	491_0_868
216_125_1	26_45_1	14_0_1	28_6_365	987_25_275	2_6_1	64_0_1	91_6_393	370_45_150	348_0_1028	491_0_884
216_125_1	26_45_1	14_0_1	28_6_354	987_25_272	2_6_1	64_0_1	91_6_373	370_45_155	348_0_1048	491_0_885
216_125_1	26_45_1	14_0_1	28_6_340	987_25_264	2_6_1	64_0_1	91_6_374	370_45_185	348_0_1034	491_0_886
216_125_1	26_45_1	14_0_1	28_6_326	987_25_260	2_6_1	64_0_1	91_6_404	370_45_167	348_0_1029	491_0_871
216_125_1	26_45_1	14_0_1	28_6_325	987_25_274	2_6_1	64_0_1	91_6_422	370_45_160	348_0_998	491_0_897
216_125_1	26_45_1	14_0_1	28_6_312	987_25_286	2_6_1	64_0_1	91_6_418	370_45_149	348_0_966	491_0_918
216_125_1	26_45_1	14_0_1	28_6_313	987_25_279	2_6_1	64_0_1	91_6_436	370_45_135	348_0_968	491_0_909
216_125_1	26_45_1	14_0_1	28_6_316	987_25_265	2_6_1	64_0_1	91_6_446	370_45_126	348_0_983	491_0_924
216_125_1	26_45_1	14_0_1	28_6_296	987_25_275	2_6_1	64_0_1	91_6_448	370_45_129	348_0_999	491_0_945
216_125_1	26_45_1	14_0_1	28_6_304	987_25_268	2_6_1	64_0_1	91_6_461	370_45_117	348_0_1004	491_0_939
216_125_1	26_45_1	14_0_1	28_6_284	987_25_275	2_6_1	64_0_1	91_6_451	370_45_114	348_0_989	491_0_963
216_125_1	26_45_1	14_0_1	28_6_267	987_25_285	2_6_1	64_0_1	91_6_455	370_45_119	348_0_990	491_0_957
216_125_1	26_45_1	14_0_1	28_6_255	987_25_296	2_6_1	64_0_1	91_6_463	370_45_108	348_0_1013	491_0_944
216_125_1	26_45_1	14_0_1	28_6_248	987_25_293	2_6_1	64_0_1	91_6_460	370_45_108	348_0_1022	491_0_944
216_125_1	26_45_1	14_0_1	28_6_249	987_25_302	2_6_1	64_0_1	91_6_460	370_45_111	348_0_1049	491_0_913
216_125_1	26_45_1	14_0_1	28_6_262	987_25_299	2_6_1	64_0_1	91_6_456	370_45_97	348_0_1034	491_0_902
216_125_1	26_45_1	14_0_1	28_6_256	987_25_276	2_6_1	64_0_1	91_6_488	370_45_99	348_0_1032	491_0_887
216_125_1	26_45_1	14_0_1	28_6_268	987_25_274	2_6_1	64_0_1	91_6_518	370_45_101	348_0_1000	491_0_881
216_125_1	26_45_1	14_0_1	28_6_289	987_25_264	2_6_1	64_0_1	91_6_530	370_45_100	348_0_990	491_0_901
216_125_1	26_45_1	14_0_1	28_6_294	987_25_281	2_6_1	64_0_1	91_6_517	370_45_104	348_0_987	491_0_907
216_125_1	26_45_1	14_0_1	28_6_313	987_25_288	2_6_1	64_0_1	91_6_509	370_45_102	348_0_973	491_0_924
216_125_1	26_45_1	14_0_1	28_6_320	987_25_270	2_6_1	64_0_1	91_6_488	370_45_95	348_0_937	491_0_958
216_125_1	26_45_1	14_0_1	28_6_313	987_25_292	2_6_1	64_0_1	91_6_496	370_45_99	348_0_918	491_0_950
216_125_1	26_45_1	14_0_1	28_6_312	987_25_290	2_6_1	64_0_1	91_6_491	370_45_102	348_0_915	491_0_935
216_125_1	26_45_1	14_0_1	28_6_328	987_25_286	2_6_1	64_0_1	91_6_500	370_45_115	348_0_916	491_0_896
216_125_1	26_45_1	14_0_1	28_6_357	987_25_286	2_6_1	64_0_1	91_6_489	370_45_120	348_0_944	491_0_837
216_125_1	26_45_1	14_0_1	28_6_357	987_25_316	2_6_1	64_0_1	91_6_477	370_45_120	348_0_951	491_0_830
216_125_1	26_45_1	14_0_1	28_6_335	987_25_365	2_6_1	64_0_1	91_6_476	370_45_124	348_0_963	491_0_823
216_125_1	26_45_1	14_0_1	28_6_352	987_25_355	2_6_1	64_0_1	91_6_486	370_45_119	348_0_978	491_0_807
216_125_1	26_45_1	14_0_1	28_6_363	987_25_355	2_6_1	64_0_1	91_6_473	370_45_106	348_0_987	491_0_812
216_125_1	26_45_1	14_0_1	28_6_364	987_25_336	2_6_1	64_0_1	91_6_493	370_45_103	348_0_999	491_0_770
216_125_1	26_45_1	14_0_1	28_6_371	987_25_307	2_6_1	64_0_1	91_6_485	370_45_97	348_0_1033	491_0_750
216_125_1	26_45_1	14_0_1	28_6_377	987_25_305	2_6_1	64_0_1	91_6_468	370_45_104	348_0_1030	491_0_768
216_125_1	26_45_1	14_0_1	28_6_376	987_25_311	2_6_1	64_0_1	91_6_448	370_45_88	348_0_1074	491_0_764
216_125_1	26_45_1	14_0_1	28_6_374	987_25_321	2_6_1	64_0_1	91_6_457	370_45_80	348_0_1088	491_0_747
216_125_1	26_45_1	14_0_1	28_6_401	987_25_365	2_6_1	64_0_1	91_6_451	370_45_77	348_0_1096	491_0_728
216_125_1	26_45_1	14_0_1	28_6_415	987_25_350	2_6_1	64_0_1	91_6_420	370_45_78	348_0_1109	491_0_742
216_125_1	26_45_1	14_0_1	28_6_417	987_25_317	2_6_1	64_0_1	91_6_425	370_45_73	348_0_1108	491_0_756
216_125_1	26_45_1	14_0_1	28_6_421	987_25_276	2_6_1	64_0_1	91_6_416	370_45_71	348_0_1119	491_0_765
216_125_1	26_45_1	14_0_1	28_6_425	987_25_262	2_6_1	64_0_1	91_6_417	370_45_74	348_0_1148	491_0_733
216_125_1	26_45_1	14_0_1	28_6_429	987_25_231	2_6_1	64_0_1	91_6_401	370_45_75	348_0_1168	491_0_745
216_125_1	26_45_1	14_0_1	28_6_426	987_25_224	2_6_1	64_0_1	91_6_407	370_45_78	348_0_1168	491_0_742
216_125_1	26_45_1	14_0_1	28_6_440	987_25_235	2_6_1	64_0_1	91_6_415	370_45_76	348_0_1168	491_0_729
216_125_1	26_45_1	14_0_1	28_6_427	987_25_248	2_6_1	64_0_1	91_6_424	370_45_98	348_0_1195	491_0_708
216_125_1	26_45_1	14_0_1	28_6_464	987_25_270	2_6_1	64_0_1	91_6_398	370_45_102	348_0_1180	491_0_728
216_125_1	26_45_1	14_0_1	28_6_505	987_25_268	2_6_1	64_0_1	91_6_396	370_45_95	348_0_1136	491_0_742
216_125_1	26_45_1	14_0_1	28_6_532	987_25_260	2_6_1	64_0_1	91_6_391	370_45_81	348_0_1118	491_0_739
216_125_1	26_45_1	14_0_1	28_6_512	987_25_258	2_6_1	64_0_1	91_6_402	370_45_71	348_0_1111	491_0_728
216_125_1	26_45_1	14_0_1	28_6_535	987_25_260	2_6_1	64_0_1	91_6_391	370_45_77	348_0_1066	491_0_738
216_125_1	26_45_1	14_0_1	28_6_528	987_25_255	2_6_1	64_0_1	91_6_394	370_45_95	348_0_1075	491_0_718
216_125_1	26_45_1	14_0_1	28_6_537	987_25_264	2_6_1	64_0_1	91_6_394	370_45_104	348_0_1075	491_0_704
216_125_1	26_45_1	14_0_1	28_6_542	987_25_294	2_6_1	64_0_1	91_6_399	370_45_94	348_0_1082	491_0_693
216_125_1	26_45_1	14_0_1	28_6_525	987_25_316	2_6_1	64_0_1	91_6_398	370_45_85	348_0_1079	491_0_693
216_125_1	26_45_1	14_0_1	28_6_538	987_25_332	2_6_1	64_0_1	91_6_377	370_45_94	348_0_1078	491_0_680
216_125_1	26_45_1	14_0_1	28_6_541	987_25_309	2_6_1	64_0_1	91_6_382	370_45_118	348_0_1056	491_0_663
216_125_1	26_45_1	14_0_1	28_6_539	987_25_291	2_6_1	64_0_1	91_6_364	370_45_111	348_0_1072	491_0_656
216_125_1	26_45_1	14_0_1	28_6_553	987_25_273	2_6_1	64_0_1	91_6_366	370_45_90	348_0_1115	491_0_628
216_125_1	26_45_1	14_0_1	28_6_569	987_25_269	2_6_1	64_0_1	91_6_334	370_45_110	348_0_1106	491_0_623
216_125_1	26_45_1	14_0_1	28_6_569	987_25_276	2_6_1	64_0_1	91_6_355	370_45_120	348_0_1108	491_0_607
216_125_1	26_45_1	14_0_1	28_6_575	987_25_258	2_6_1	64_0_1	91_6_345	370_45_102	348_0_1116	491_0_630
216_125_1	26_45_1	14_0_1	28_6_584	987_25_271	2_6_1	64_0_1	91_6_341	370_45_98	348_0_1124	491_0_648
216_125_1	26_45_1	14_0_1	28_6_612	987_25_271	2_6_1	64_0_1	91_6_329	370_45_92	348_0_1111	491_0_672
216_125_1	26_45_1	14_0_1	28_6_624	987_25_270	2_6_1	64_0_1	91_6_316	370_45_110	348_0_1069	491_0_712
216_125_1	26_45_1	14_0_1	28_6_618	987_25_286	2_6_1	64_0_1	91_6_313	370_45_113	348_0_1042	491_0_746
216_125_1	26_45_1	14_0_1	28_6_605	987_25_295	2_6_1	64_0_1	91_6_315	370_45_129	348_0_1041	491_0_737
216_125_1	26_45_1	14_0_1	28_6_589	987_25_323	2_6_1	64_0_1	91_6_326	370_45_133	348_0_1032	491_0_704
216_125_1	26_45_1	14_0_1	28_6_566	987_25_310	2_6_1	64_0_1	91_6_314	370_45_117	348_0_1057	491_0_715
216_125_1	26_45_1	14_0_1	28_6_594	987_25_280	2_6_1	64_0_1	91_6_329	370_45_107	348_0_1081	491_0_685
216_125_1	26_45_1	14_0_1	28_6_582	987_25_261	2_6_1	64_0_1	91_6_340	370_45_108	348_0_1122	491_0_656
216_125_1	26_45_1	14_0_1	28_6_616	987_25_249	2_6_1	64_0_1	91_6_314	370_45_105	348_0_1147	491_0_649
216_125_1	26_45_1	14_0_1	28_6_621	987_25_285	2_6_1	64_0_1	91_6_326	370_45_106	348_0_1133	491_0_642
216_125_1	26_45_1	14_0_1	28_6_627	987_25_283	2_6_1	64_0_1	91_6_348	370_45_116	348_0_1124	491_0_603
216_125_1	26_45_1	14_0_1	28_6_634	987_25_271	2_6_1	64_0_1	91_6_364	370_45_125	348_0_1102	491_0_591
216_125_1	26_45_1	14_0_1	28_6_652	987_25_279	2_6_1	64_0_1	91_6_370	370_45_128	348_0_1074	491_0_574
216_125_1	26_45_1	14_0_1	28_6_641	987_25_278	2_6_1	64_0_1	91_6_366	370_45_133	348_0_1082	491_0_566
216_125_1	26_45_1	14_0_1	28_6_654	987_25_281	2_6_1	64_0_1	91_6_365	370_45_130	348_0_1057	491_0_575
216_125_1	26_45_1	14_0_1	28_6_656	987_25_281	2_6_1	64_0_1	91_6_350	370_45_134	348_0_1060	491_0_602
216_125_1	26_45_1	14_0_1	28_6_680	987_25_272	2_6_1	64_0_1	91_6_352	370_45_119	348_0_1086	491_0_577
216_125_1	26_45_1	14_0_1	28_6_684	987_25_270	2_6_1	64_0_1	91_6_353	370_45_121	348_0_1087	491_0_564
216_125_1	26_45_1	14_0_1	28_6_678	987_25_260	2_6_1	64_0_1	91_6_365	370_45_139	348_0_1073	491_0_560
216_125_1	26_45_1	14_0_1	28_6_684	987_25_230	2_6_1	64_0_1	91_6_392	370_45_119	348_0_1077	491_0_570
216_125_1	26_45_1	14_0_1	28_6_703	987_25_252	2_6_1	64_0_1	91_6_383	370_45_123	348_0_1073	491_0_557
216_125_1	26_45_1	14_0_1	28_6_705	987_25_286	2_6_1	64_0_1	91_6_373	370_45_111	348_0_1074	491_0_540
216_125_1	26_45_1	14_0_1	28_6_731	987_25_287	2_6_1	64_0_1	91_6_371	370_45_101	348_0_1048	491_0_545
216_125_1	26_45_1	14_0_1	28_6_728	987_25_297	2_6_1	64_0_1	91_6_366	370_45_97	348_0_1053	491_0_546
216_125_1	26_45_1	14_0_1	28_6_707	987_25_304	2_6_1	64_0_1	91_6_369	370_45_81	348_0_1068	491_0_533
216_125_1	26_45_1	14_0_1	28_6_705	987_25_310	2_6_1	64_0_1	91_6_351	370_45_71	348_0_1083	491_0_515
216_125_1	26_45_1	14_0_1	28_6_705	987_25_327	2_6_1	64_0_1	91_6_335	370_45_71	348_0_1077	491_0_528
216_125_1	26_45_1	14_0_1	28_6_694	987_25_351	2_6_1	64_0_1	91_6_338	370_45_84	348_0_1066	491_0_540
216_125_1	26_45_1	14_0_1	28_6_702	987_25_339	2_6_1	64_0_1	91_6_350	370_45_96	348_0_1085	491_0_521
216_125_1	26_45_1	14_0_1	28_6_742	987_25_326	2_6_1	64_0_1	91_6_361	370_45_92	348_0_1069	491_0_506
216_125_1	26_45_1	14_0_1	28_6_752	987_25_309	2_6_1	64_0_1	91_6_359	370_45_107	348_0_1062	491_0_506
216_125_1	26_45_1	14_0_1	28_6_779	987_25_299	2_6_1	64_0_1	91_6_342	370_45_106	348_0_1038	491_0_519
216_125_1	26_45_1	14_0_1	28_6_774	987_25_302	2_6_1	64_0_1	91_6_329	370_45_107	348_0_1046	491_0_529
216_125_1	26_45_1	14_0_1	28_6_771	987_25_298	2_6_1	64_0_1	91_6_324	370_45_102	348_0_1052	491_0_523
216_125_1	26_45_1	14_0_1	28_6_751	987_25_297	2_6_1	64_0_1	91_6_331	370_45_105	348_0_1030	491_0_539
216_125_1	26_45_1	14_0_1	28_6_731	987_25_290	2_6_1	64_0_1	91_6_347	370_45_108	348_0_1039	491_0_526
216_125_1	26_45_1	14_0_1	28_6_750	987_25_284	2_6_1	64_0_1	91_6_345	370_45_95	348_0_1064	491_0_521
216_125_1	26_45_1	14_0_1	28_6_760	987_25_282	2_6_1	64_0_1	91_6_377	370_45_92	348_0_1061	491_0_507
216_125_1	26_45_1	14_0_1	28_6_749	987_25_250	2_6_1	64_0_1	91_6_398	370_45_74	348_0_1085	491_0_507
216_125_1	26_45_1	14_0_1	28_6_723	987_25_233	2_6_1	64_0_1	91_6_408	370_45_79	348_0_1125	491_0_508
216_125_1	26_45_1	14_0_1	28_6_734	987_25_229	2_6_1	64_0_1	91_6_392	370_45_86	348_0_1130	491_0_487
216_125_1	26_45_1	14_0_1	28_6_713	987_25_239	2_6_1	64_0_1	91_6_409	370_45_93	348_0_1132	491_0_484
216_125_1	26_45_1	14_0_1	28_6_718	987_25_253	2_6_1	64_0_1	91_6_438	370_45_106	348_0_1095	491_0_491
216_125_1	26_45_1	14_0_1	28_6_718	987_25_289	2_6_1	64_0_1	91_6_440	370_45_109	348_0_1070	491_0_482
216_125_1	26_45_1	14_0_1	28_6_709	987_25_301	2_6_1	64_0_1	91_6_455	370_45_117	348_0_1059	491_0_482
216_125_1	26_45_1	14_0_1	28_6_728	987_25_295	2_6_1	64_0_1	91_6_490	370_45_107	348_0_1054	491_0_442
216_125_1	26_45_1	14_0_1	28_6_692	987_25_294	2_6_1	64_0_1	91_6_494	370_45_80	348_0_1092	491_0_445
216_125_1	26_45_1	14_0_1	28_6_678	987_25_298	2_6_1	64_0_1	91_6_491	370_45_61	348_0_1102	491_0_454
216_125_1	26_45_1	14_0_1	28_6_679	987_25_305	2_6_1	64_0_1	91_6_518	370_45_63	348_0_1097	491_0_436
216_125_1	26_45_1	14_0_1	28_6_684	987_25_326	2_6_1	64_0_1	91_6_493	370_45_64	348_0_1066	491_0_429
216_125_1	26_45_1	14_0_1	28_6_660	987_25_311	2_6_1	64_0_1	91_6_501	370_45_71	348_0_1061	491_0_441
216_125_1	26_45_1	14_0_1	28_6_652	987_25_313	2_6_1	64_0_1	91_6_496	370_45_78	348_0_1050	491_0_428
216_125_1	26_45_1	14_0_1	28_6_676	987_25_305	2_6_1	64_0_1	91_6_514	370_45_71	348_0_1049	491_0_410
216_125_1	26_45_1	14_0_1	28_6_689	987_25_288	2_6_1	64_0_1	91_6_518	370_45_75	348_0_1039	491_0_407
216_125_1	26_45_1	14_0_1	28_6_664	987_25_281	2_6_1	64_0_1	91_6_486	370_45_73	348_0_1094	491_0_419
216_125_1	26_45_1	14_0_1	28_6_624	987_25_294	2_6_1	64_0_1	91_6_509	370_45_80	348_0_1113	491_0_426
216_125_1	26_45_1	14_0_1	28_6_629	987_25_261	2_6_1	64_0_1	91_6_505	370_45_83	348_0_1124	491_0_449
216_125_1	26_45_1	14_0_1	28_6_623	987_25_250	2_6_1	64_0_1	91_6_509	370_45_71	348_0_1146	491_0_453
216_125_1	26_45_1	14_0_1	28_6_652	987_25_247	2_6_1	64_0_1	91_6_515	370_45_73	348_0_1144	491_0_435
216_125_1	26_45_1	14_0_1	28_6_653	987_25_254	2_6_1	64_0_1	91_6_508	370_45_79	348_0_1134	491_0_442
216_125_1	26_45_1	14_0_1	28_6_703	987_25_257	2_6_1	64_0_1	91_6_527	370_45_73	348_0_1081	491_0_427
216_125_1	26_45_1	14_0_1	28_6_712	987_25_280	2_6_1	64_0_1	91_6_518	370_45_69	348_0_1060	491_0_413
216_125_1	26_45_1	14_0_1	28_6_706	987_25_279	2_6_1	64_0_1	91_6_514	370_45_67	348_0_1092	491_0_402
216_125_1	26_45_1	14_0_1	28_6_731	987_25_279	2_6_1	64_0_1	91_6_518	370_45_67	348_0_1075	491_0_413
216_125_1	26_45_1	14_0_1	28_6_732	987_25_284	2_6_1	64_0_1	91_6_519	370_45_69	348_0_1056	491_0_430
216_125_1	26_45_1	14_0_1	28_6_730	987_25_307	2_6_1	64_0_1	91_6_532	370_45_65	348_0_1049	491_0_403
216_125_1	26_45_1	14_0_1	28_6_714	987_25_297	2_6_1	64_0_1	91_6_519	370_45_78	348_0_1074	491_0_404
216_125_1	26_45_1	14_0_1	28_6_712	987_25_276	2_6_1	64_0_1	91_6_515	370_45_70	348_0_1073	491_0_400
216_125_1	26_45_1	14_0_1	28_6_736	987_25_281	2_6_1	64_0_1	91_6_480	370_45_80	348_0_1069	491_0_411
216_125_1	26_45_1	14_0_1	28_6_714	987_25_288	2_6_1	64_0_1	91_6_491	370_45_74	348_0_1126	491_0_394
216_125_1	26_45_1	14_0_1	28_6_682	987_25_297	2_6_1	64_0_1	91_6_486	370_45_83	348_0_1158	491_0_402
216_125_1	26_45_1	14_0_1	28_6_711	987_25_313	2_6_1	64_0_1	91_6_442	370_45_96	348_0_1151	491_0_424
216_125_1	26_45_1	14_0_1	28_6_731	987_25_353	2_6_1	64_0_1	91_6_430	370_45_85	348_0_1153	491_0_392
216_125_1	26_45_1	14_0_1	28_6_711	987_25_373	2_6_1	64_0_1	91_6_437	370_45_80	348_0_1134	491_0_378
216_125_1	26_45_1	14_0_1	28_6_704	987_25_353	2_6_1	64_0_1	91_6_436	370_45_70	348_0_1145	491_0_363
216_125_1	26_45_1	14_0_1	28_6_744	987_25_321	2_6_1	64_0_1	91_6_470	370_45_66	348_0_1119	491_0_322
216_125_1	26_45_1	14_0_1	28_6_769	987_25_320	2_6_1	64_0_1	91_6_472	370_45_63	348_0_1090	491_0_302
216_125_1	26_45_1	14_0_1	28_6_788	987_25_299	2_6_1	64_0_1	91_6_494	370_45_58	348_0_1046	491_0_305
216_125_1	26_45_1	14_0_1	28_6_827	987_25_284	2_6_1	64_0_1	91_6_510	370_45_47	348_0_1021	491_0_302
216_125_1	26_45_1	14_0_1	28_6_835	987_25_283	2_6_1	64_0_1	91_6_536	370_45_49	348_0_999	491_0_316
216_125_1	26_45_1	14_0_1	28_6_848	987_25_300	2_6_1	64_0_1	91_6_548	370_45_56	348_0_971	491_0_322
216_125_1	26_45_1	14_0_1	28_6_892	987_25_291	2_6_1	64_0_1	91_6_525	370_45_66	348_0_969	491_0_322
216_125_1	26_45_1	14_0_1	28_6_906	987_25_307	2_6_1	64_0_1	91_6_496	370_45_83	348_0_975	491_0_318
216_125_1	26_45_1	14_0_1	28_6_945	987_25_285	2_6_1	64_0_1	91_6_475	370_45_95	348_0_957	491_0_321
216_125_1	26_45_1	14_0_1	28_6_941	987_25_271	2_6_1	64_0_1	91_6_469	370_45_93	348_0_957	491_0_326
216_125_1	26_45_1	14_0_1	28_6_940	987_25_263	2_6_1	64_0_1	91_6_463	370_45_90	348_0_978	491_0_334
216_125_1	26_45_1	14_0_1	28_6_940	987_25_249	2_6_1	64_0_1	91_6_459	370_45_78	348_0_961	491_0_352
216_125_1	26_45_1	14_0_1	28_6_948	987_25_276	2_6_1	64_0_1	91_6_436	370_45_88	348_0_929	491_0_390
216_125_1	26_45_1	14_0_1	28_6_933	987_25_286	2_6_1	64_0_1	91_6_433	370_45_98	348_0_927	491_0_396
216_125_1	26_45_1	14_0_1	28_6_907	987_25_305	2_6_1	64_0_1	91_6_457	370_45_101	348_0_923	491_0_405
216_125_1	26_45_1	14_0_1	28_6_867	987_25_309	2_6_1	64_0_1	91_6_457	370_45_112	348_0_929	491_0_404
216_125_1	26_45_1	14_0_1	28_6_868	987_25_298	2_6_1	64_0_1	91_6_478	370_45_100	348_0_943	491_0_385
216_125_1	26_45_1	14_0_1	28_6_833	987_25_329	2_6_1	64_0_1	91_6_491	370_45_97	348_0_958	491_0_370
216_125_1	26_45_1	14_0_1	28_6_838	987_25_349	2_6_1	64_0_1	91_6_523	370_45_79	348_0_964	491_0_362
216_125_1	26_45_1	14_0_1	28_6_867	987_25_326	2_6_1	64_0_1	91_6_504	370_45_70	348_0_972	491_0_318
216_125_1	26_45_1	14_0_1	28_6_860	987_25_320	2_6_1	64_0_1	91_6_491	370_45_65	348_0_991	491_0_323
216_125_1	26_45_1	14_0_1	28_6_849	987_25_321	2_6_1	64_0_1	91_6_476	370_45_58	348_0_1022	491_0_324
216_125_1	26_45_1	14_0_1	28_6_807	987_25_308	2_6_1	64_0_1	91_6_480	370_45_60	348_0_1020	491_0_340
216_125_1	26_45_1	14_0_1	28_6_784	987_25_316	2_6_1	64_0_1	91_6_495	370_45_67	348_0_1001	491_0_385
216_125_1	26_45_1	14_0_1	28_6_787	987_25_290	2_6_1	64_0_1	91_6_503	370_45_62	348_0_998	491_0_388
216_125_1	26_45_1	14_0_1	28_6_776	987_25_280	2_6_1	64_0_1	91_6_507	370_45_58	348_0_1015	491_0_395
216_125_1	26_45_1	14_0_1	28_6_768	987_25_266	2_6_1	64_0_1	91_6_507	370_45_69	348_0_1004	491_0_413
216_125_1	26_45_1	14_0_1	28_6_796	987_25_270	2_6_1	64_0_1	91_6_512	370_45_66	348_0_972	491_0_419
216_125_1	26_45_1	14_0_1	28_6_802	987_25_272	2_6_1	64_0_1	91_6_498	370_45_64	348_0_996	491_0_405
216_125_1	26_45_1	14_0_1	28_6_841	987_25_268	2_6_1	64_0_1	91_6_489	370_45_64	348_0_1014	491_0_385
216_125_1	26_45_1	14_0_1	28_6_844	987_25_273	2_6_1	64_0_1	91_6_489	370_45_67	348_0_1016	491_0_385
216_125_1	26_45_1	14_0_1	28_6_841	987_25_278	2_6_1	64_0_1	91_6_472	370_45_83	348_0_1020	491_0_368
216_125_1	26_45_1	14_0_1	28_6_836	987_25_273	2_6_1	64_0_1	91_6_495	370_45_76	348_0_1013	491_0_380
216_125_1	26_45_1	14_0_1	28_6_818	987_25_275	2_6_1	64_0_1	91_6_519	370_45_76	348_0_1016	491_0_376
216_125_1	26_45_1	14_0_1	28_6_820	987_25_277	2_6_1	64_0_1	91_6_517	370_45_82	348_0_1028	491_0_377
216_125_1	26_45_1	14_0_1	28_6_813	987_25_284	2_6_1	64_0_1	91_6_504	370_45_77	348_0_1018	491_0_376
216_125_1	26_45_1	14_0_1	28_6_820	987_25_283	2_6_1	64_0_1	91_6_510	370_45_85	348_0_986	491_0_375
216_125_1	26_45_1	14_0_1	28_6_826	987_25_268	2_6_1	64_0_1	91_6_544	370_45_86	348_0_967	491_0_380
216_125_1	26_45_1	14_0_1	28_6_807	987_25_274	2_6_1	64_0_1	91_6_568	370_45_74	348_0_942	491_0_380
216_125_1	26_45_1	14_0_1	28_6_798	987_25_291	2_6_1	64_0_1	91_6_548	370_45_70	348_0_947	491_0_385
216_125_1	26_45_1	14_0_1	28_6_810	987_25_288	2_6_1	64_0_1	91_6_546	370_45_74	348_0_922	491_0_402
216_125_1	26_45_1	14_0_1	28_6_793	987_25_264	2_6_1	64_0_1	91_6_566	370_45_87	348_0_916	491_0_392
216_125_1	26_45_1	14_0_1	28_6_790	987_25_247	2_6_1	64_0_1	91_6_576	370_45_91	348_0_915	491_0_411
216_125_1	26_45_1	14_0_1	28_6_743	987_25_261	2_6_1	64_0_1	91_6_593	370_45_103	348_0_898	491_0_444
216_125_1	26_45_1	14_0_1	28_6_744	987_25_261	2_6_1	64_0_1	91_6_607	370_45_97	348_0_903	491_0_428
216_125_1	26_45_1	14_0_1	28_6_750	987_25_243	2_6_1	64_0_1	91_6_613	370_45_102	348_0_922	491_0_415
216_125_1	26_45_1	14_0_1	28_6_735	987_25_245	2_6_1	64_0_1	91_6_609	370_45_90	348_0_914	491_0_446
216_125_1	26_45_1	14_0_1	28_6_735	987_25_257	2_6_1	64_0_1	91_6_590	370_45_80	348_0_930	491_0_454
216_125_1	26_45_1	14_0_1	28_6_772	987_25_254	2_6_1	64_0_1	91_6_575	370_45_61	348_0_928	491_0_468
216_125_1	26_45_1	14_0_1	28_6_777	987_25_253	2_6_1	64_0_1	91_6_573	370_45_61	348_0_915	491_0_493
216_125_1	26_45_1	14_0_1	28_6_791	987_25_292	2_6_1	64_0_1	91_6_574	370_45_51	348_0_875	491_0_509
216_125_1	26_45_1	14_0_1	28_6_813	987_25_297	2_6_1	64_0_1	91_6_565	370_45_42	348_0_864	491_0_517
216_125_1	26_45_1	14_0_1	28_6_794	987_25_324	2_6_1	64_0_1	91_6_530	370_45_30	348_0_870	491_0_542
216_125_1	26_45_1	14_0_1	28_6_801	987_25_336	2_6_1	64_0_1	91_6_519	370_45_30	348_0_866	491_0_520
216_125_1	26_45_1	14_0_1	28_6_812	987_25_349	2_6_1	64_0_1	91_6_486	370_45_29	348_0_867	491_0_521
216_125_1	26_45_1	14_0_1	28_6_836	987_25_351	2_6_1	64_0_1	91_6_495	370_45_24	348_0_862	491_0_513
216_125_1	26_45_1	14_0_1	28_6_842	987_25_338	2_6_1	64_0_1	91_6_529	370_45_33	348_0_827	491_0_509
216_125_1	26_45_1	14_0_1	28_6_857	987_25_286	2_6_1	64_0_1	91_6_543	370_45_32	348_0_837	491_0_526
216_125_1	26_45_1	14_0_1	28_6_886	987_25_275	2_6_1	64_0_1	91_6_520	370_45_33	348_0_829	491_0_540
216_125_1	26_45_1	14_0_1	28_6_896	987_25_280	2_6_1	64_0_1	91_6_518	370_45_24	348_0_792	491_0_548
216_125_1	26_45_1	14_0_1	28_6_898	987_25_291	2_6_1	64_0_1	91_6_523	370_45_21	348_0_766	491_0_551
216_125_1	26_45_1	14_0_1	28_6_874	987_25_292	2_6_1	64_0_1	91_6_550	370_45_26	348_0_764	491_0_570
216_125_1	26_45_1	14_0_1	28_6_898	987_25_318	2_6_1	64_0_1	91_6_538	370_45_26	348_0_745	491_0_558
216_125_1	26_45_1	14_0_1	28_6_891	987_25_328	2_6_1	64_0_1	91_6_545	370_45_25	348_0_723	491_0_569
216_125_1	26_45_1	14_0_1	28_6_868	987_25_367	2_6_1	64_0_1	91_6_528	370_45_25	348_0_715	491_0_566
216_125_1	26_45_1	14_0_1	28_6_862	987_25_382	2_6_1	64_0_1	91_6_515	370_45_22	348_0_686	491_0_578
216_125_1	26_45_1	14_0_1	28_6_895	987_25_388	2_6_1	64_0_1	91_6_504	370_45_19	348_0_656	491_0_584
216_125_1	26_45_1	14_0_1	28_6_865	987_25_405	2_6_1	64_0_1	91_6_492	370_45_16	348_0_701	491_0_559
216_125_1	26_45_1	14_0_1	28_6_850	987_25_383	2_6_1	64_0_1	91_6_505	370_45_15	348_0_713	491_0_547
216_125_1	26_45_1	14_0_1	28_6_854	987_25_354	2_6_1	64_0_1	91_6_503	370_45_15	348_0_747	491_0_533
216_125_1	26_45_1	14_0_1	28_6_836	987_25_343	2_6_1	64_0_1	91_6_505	370_45_11	348_0_766	491_0_533
216_125_1	26_45_1	14_0_1	28_6_847	987_25_338	2_6_1	64_0_1	91_6_508	370_45_11	348_0_786	491_0_519
216_125_1	26_45_1	14_0_1	28_6_847	987_25_336	2_6_1	64_0_1	91_6_501	370_45_13	348_0_780	491_0_541
216_125_1	26_45_1	14_0_1	28_6_870	987_25_344	2_6_1	64_0_1	91_6_514	370_45_19	348_0_764	491_0_522
216_125_1	26_45_1	14_0_1	28_6_872	987_25_370	2_6_1	64_0_1	91_6_524	370_45_26	348_0_759	491_0_500
216_125_1	26_45_1	14_0_1	28_6_873	987_25_352	2_6_1	64_0_1	91_6_526	370_45_34	348_0_751	491_0_499
216_125_1	26_45_1	14_0_1	28_6_864	987_25_357	2_6_1	64_0_1	91_6_518	370_45_43	348_0_756	491_0_497
216_125_1	26_45_1	14_0_1	28_6_896	987_25_387	2_6_1	64_0_1	91_6_478	370_45_44	348_0_748	491_0_491
216_125_1	26_45_1	14_0_1	28_6_885	987_25_392	2_6_1	64_0_1	91_6_488	370_45_52	348_0_750	491_0_488
216_125_1	26_45_1	14_0_1	28_6_916	987_25_402	2_6_1	64_0_1	91_6_497	370_45_51	348_0_727	491_0_479
216_125_1	26_45_1	14_0_1	28_6_914	987_25_399	2_6_1	64_0_1	91_6_497	370_45_33	348_0_732	491_0_473
216_125_1	26_45_1	14_0_1	28_6_898	987_25_397	2_6_1	64_0_1	91_6_536	370_45_32	348_0_713	491_0_477
216_125_1	26_45_1	14_0_1	28_6_915	987_25_385	2_6_1	64_0_1	91_6_541	370_45_32	348_0_710	491_0_474
216_125_1	26_45_1	14_0_1	28_6_915	987_25_383	2_6_1	64_0_1	91_6_528	370_45_27	348_0_705	491_0_484
216_125_1	26_45_1	14_0_1	28_6_925	987_25_386	2_6_1	64_0_1	91_6_524	370_45_29	348_0_690	491_0_486
216_125_1	26_45_1	14_0_1	28_6_922	987_25_377	2_6_1	64_0_1	91_6_550	370_45_27	348_0_690	491_0_478
216_125_1	26_45_1	14_0_1	28_6_889	987_25_380	2_6_1	64_0_1	91_6_560	370_45_25	348_0_687	491_0_471
216_125_1	26_45_1	14_0_1	28_6_861	987_25_391	2_6_1	64_0_1	91_6_566	370_45_21	348_0_697	491_0_475
216_125_1	26_45_1	14_0_1	28_6_884	987_25_369	2_6_1	64_0_1	91_6_575	370_45_17	348_0_696	491_0_451
216_125_1	26_45_1	14_0_1	28_6_877	987_25_391	2_6_1	64_0_1	91_6_568	370_45_14	348_0_696	491_0_448
216_125_1	26_45_1	14_0_1	28_6_890	987_25_364	2_6_1	64_0_1	91_6_576	370_45_8	348_0_728	491_0_448
216_125_1	26_45_1	14_0_1	28_6_905	987_25_353	2_6_1	64_0_1	91_6_552	370_45_11	348_0_756	491_0_440
216_125_1	26_45_1	14_0_1	28_6_909	987_25_366	2_6_1	64_0_1	91_6_541	370_45_9	348_0_764	491_0_464
216_125_1	26_45_1	14_0_1	28_6_882	987_25_394	2_6_1	64_0_1	91_6_524	370_45_9	348_0_788	491_0_481
216_125_1	26_45_1	14_0_1	28_6_896	987_25_404	2_6_1	64_0_1	91_6_521	370_45_10	348_0_763	491_0_481
216_125_1	26_45_1	14_0_1	28_6_887	987_25_376	2_6_1	64_0_1	91_6_524	370_45_6	348_0_787	491_0_490
216_125_1	26_45_1	14_0_1	28_6_883	987_25_373	2_6_1	64_0_1	91_6_513	370_45_5	348_0_792	491_0_498
216_125_1	26_45_1	14_0_1	28_6_874	987_25_374	2_6_1	64_0_1	91_6_491	370_45_6	348_0_801	491_0_496
216_125_1	26_45_1	14_0_1	28_6_880	987_25_351	2_6_1	64_0_1	91_6_480	370_45_5	348_0_807	491_0_507
216_125_1	26_45_1	14_0_1	28_6_916	987_25_341	2_6_1	64_0_1	91_6_506	370_45_6	348_0_790	491_0_497
216_125_1	26_45_1	14_0_1	28_6_914	987_25_356	2_6_1	64_0_1	91_6_506	370_45_6	348_0_772	491_0_500
216_125_1	26_45_1	14_0_1	28_6_933	987_25_361	2_6_1	64_0_1	91_6_517	370_45_2	348_0_746	491_0_511
216_125_1	26_45_1	14_0_1	28_6_942	987_25_351	2_6_1	64_0_1	91_6_538	370_45_1	348_0_717	491_0_550
216_125_1	14_0_1	28_6_944	987_25_336	2_6_1	64_0_1	91_6_544	348_0_711	491_0_542
216_125_1	14_0_1	28_6_949	987_25_324	2_6_1	64_0_1	91_6_556	348_0_723	491_0_527
216_125_1	14_0_1	28_6_953	987_25_302	2_6_1	64_0_1	91_6_567	348_0_709	491_0_534
216_125_1	14_0_1	28_6_922	987_25_326	2_6_1	64_0_1	91_6_548	348_0_719	491_0_531
216_125_1	14_0_1	28_6_927	987_25_324	2_6_1	64_0_1	91_6_549	348_0_732	491_0_518
216_125_1	14_0_1	28_6_912	987_25_361	2_6_1	64_0_1	91_6_570	348_0_705	491_0_501
216_125_1	14_0_1	28_6_926	987_25_390	2_6_1	64_0_1	91_6_582	348_0_696	491_0_487
216_125_1	14_0_1	28_6_947	987_25_387	2_6_1	64_0_1	91_6_561	348_0_696	491_0_489
216_125_1	14_0_1	28_6_948	987_25_385	2_6_1	64_0_1	91_6_548	348_0_706	491_0_491
216_125_1	14_0_1	28_6_960	987_25_406	2_6_1	64_0_1	91_6_532	348_0_689	491_0_496
216_125_1	14_0_1	28_6_941	987_25_411	2_6_1	64_0_1	91_6_542	348_0_664	491_0_516
216_125_1	14_0_1	28_6_952	987_25_401	2_6_1	64_0_1	91_6_528	348_0_656	491_0_531
216_125_1	14_0_1	28_6_966	987_25_414	2_6_1	64_0_1	91_6_513	348_0_633	491_0_539
216_125_1	14_0_1	28_6_977	987_25_382	2_6_1	64_0_1	91_6_536	348_0_644	491_0_520
216_125_1	14_0_1	28_6_1015	987_25_356	2_6_1	64_0_1	91_6_552	348_0_616	491_0_517
216_125_1	14_0_1	28_6_1022	987_25_366	2_6_1	64_0_1	91_6_575	348_0_596	491_0_503
216_125_1	14_0_1	28_6_1020	987_25_416	2_6_1	64_0_1	91_6_556	348_0_605	491_0_493
216_125_1	14_0_1	28_6_1023	987_25_427	2_6_1	64_0_1	91_6_567	348_0_570	491_0_492
216_125_1	14_0_1	28_6_1045	987_25_423	2_6_1	64_0_1	91_6_574	348_0_559	491_0_468
216_125_1	14_0_1	28_6_1076	987_25_442	2_6_1	64_0_1	91_6_565	348_0_527	491_0_458
216_125_1	14_0_1	28_6_1089	987_25_430	2_6_1	64_0_1	91_6_597	348_0_507	491_0_457
216_125_1	14_0_1	28_6_1070	987_25_422	2_6_1	64_0_1	91_6_628	348_0_495	491_0_463
216_125_1	14_0_1	28_6_1085	987_25_377	2_6_1	64_0_1	91_6_646	348_0_483	491_0_454
216_125_1	14_0_1	28_6_1064	987_25_364	2_6_1	64_0_1	91_6_653	348_0_498	491_0_429
216_125_1	14_0_1	28_6_1065	987_25_400	2_6_1	64_0_1	91_6_633	348_0_493	491_0_440
216_125_1	14_0_1	28_6_1041	987_25_437	2_6_1	64_0_1	91_6_663	348_0_488	491_0_419
216_125_1	14_0_1	28_6_1017	987_25_487	2_6_1	64_0_1	91_6_633	348_0_482	491_0_422
216_125_1	14_0_1	28_6_1022	987_25_466	2_6_1	64_0_1	91_6_644	348_0_485	491_0_428
216_125_1	14_0_1	28_6_1013	987_25_455	2_6_1	64_0_1	91_6_649	348_0_510	491_0_424
216_125_1	14_0_1	28_6_1014	987_25_424	2_6_1	64_0_1	91_6_658	348_0_515	491_0_434
216_125_1	14_0_1	28_6_1011	987_25_434	2_6_1	64_0_1	91_6_645	348_0_545	491_0_441
216_125_1	14_0_1	28_6_1018	987_25_407	2_6_1	64_0_1	91_6_639	348_0_585	491_0_449
216_125_1	14_0_1	28_6_1038	987_25_365	2_6_1	64_0_1	91_6_644	348_0_537	491_0_491
216_125_1	14_0_1	28_6_1040	987_25_343	2_6_1	64_0_1	91_6_653	348_0_563	491_0_476
216_125_1	14_0_1	28_6_1012	987_25_359	2_6_1	64_0_1	91_6_647	348_0_539	491_0_481
216_125_1	14_0_1	28_6_995	987_25_379	2_6_1	64_0_1	91_6_653	348_0_571	491_0_471
216_125_1	14_0_1	28_6_968	987_25_364	2_6_1	64_0_1	91_6_662	348_0_580	491_0_472
216_125_1	14_0_1	28_6_965	987_25_367	2_6_1	64_0_1	91_6_663	348_0_564	491_0_466
216_125_1	14_0_1	28_6_956	987_25_384	2_6_1	64_0_1	91_6_666	348_0_567	491_0_456
216_125_1	14_0_1	28_6_961	987_25_388	2_6_1	64_0_1	91_6_660	348_0_558	491_0_469
216_125_1	14_0_1	28_6_938	987_25_397	2_6_1	64_0_1	91_6_678	348_0_542	491_0_477
216_125_1	14_0_1	28_6_903	987_25_374	2_6_1	64_0_1	91_6_713	348_0_549	491_0_491
216_125_1	14_0_1	28_6_912	987_25_370	2_6_1	64_0_1	91_6_698	348_0_552	491_0_490
216_125_1	14_0_1	28_6_941	987_25_371	2_6_1	64_0_1	91_6_680	348_0_556	491_0_485
216_125_1	14_0_1	28_6_970	987_25_375	2_6_1	64_0_1	91_6_674	348_0_570	491_0_471
216_125_1	14_0_1	28_6_989	987_25_376	2_6_1	64_0_1	91_6_658	348_0_562	491_0_458
216_125_1	14_0_1	28_6_987	987_25_344	2_6_1	64_0_1	91_6_684	348_0_617	491_0_445
216_125_1	14_0_1	28_6_992	987_25_375	2_6_1	64_0_1	91_6_685	348_0_619	491_0_416
216_125_1	14_0_1	28_6_975	987_25_386	2_6_1	64_0_1	91_6_684	348_0_614	491_0_418
216_125_1	14_0_1	28_6_959	987_25_403	2_6_1	64_0_1	91_6_691	348_0_607	491_0_417
216_125_1	14_0_1	28_6_974	987_25_399	2_6_1	64_0_1	91_6_688	348_0_624	491_0_386
216_125_1	14_0_1	28_6_959	987_25_396	2_6_1	64_0_1	91_6_672	348_0_641	491_0_382
216_125_1	14_0_1	28_6_965	987_25_397	2_6_1	64_0_1	91_6_642	348_0_640	491_0_357
216_125_1	14_0_1	28_6_944	987_25_408	2_6_1	64_0_1	91_6_632	348_0_627	491_0_362
216_125_1	14_0_1	28_6_944	987_25_380	2_6_1	64_0_1	91_6_656	348_0_676	491_0_334
216_125_1	14_0_1	28_6_987	987_25_404	2_6_1	64_0_1	91_6_655	348_0_651	491_0_316
216_125_1	14_0_1	28_6_984	987_25_405	2_6_1	64_0_1	91_6_664	348_0_672	491_0_299
216_125_1	14_0_1	28_6_996	987_25_409	2_6_1	64_0_1	91_6_665	348_0_649	491_0_298
216_125_1	14_0_1	28_6_1069	987_25_425	2_6_1	64_0_1	91_6_647	348_0_612	491_0_280
216_125_1	14_0_1	28_6_1054	987_25_413	2_6_1	64_0_1	91_6_655	348_0_639	491_0_274
216_125_1	14_0_1	28_6_1071	987_25_413	2_6_1	64_0_1	91_6_648	348_0_625	491_0_278
216_125_1	14_0_1	28_6_1063	987_25_416	2_6_1	64_0_1	91_6_650	348_0_659	491_0_262
216_125_1	14_0_1	28_6_1110	987_25_426	2_6_1	64_0_1	91_6_643	348_0_672	491_0_269
216_125_1	14_0_1	28_6_1088	987_25_427	2_6_1	64_0_1	91_6_626	348_0_733	491_0_264
216_125_1	14_0_1	28_6_1078	987_25_385	2_6_1	64_0_1	91_6_625	348_0_741	491_0_258
216_125_1	14_0_1	28_6_1097	987_25_369	2_6_1	64_0_1	91_6_629	348_0_726	491_0_246
216_125_1	14_0_1	28_6_1108	987_25_372	2_6_1	64_0_1	91_6_640	348_0_734	491_0_205
216_125_1	14_0_1	28_6_1112	987_25_351	2_6_1	64_0_1	91_6_649	348_0_740	491_0_185
216_125_1	14_0_1	28_6_1096	987_25_377	2_6_1	64_0_1	91_6_673	348_0_725	491_0_166
216_125_1	14_0_1	28_6_1099	987_25_395	2_6_1	64_0_1	91_6_670	348_0_717	491_0_158
216_125_1	14_0_1	28_6_1097	987_25_405	2_6_1	64_0_1	91_6_664	348_0_728	491_0_160
216_125_1	14_0_1	28_6_1092	987_25_395	2_6_1	64_0_1	91_6_658	348_0_714	491_0_170
216_125_1	14_0_1	28_6_1130	987_25_392	2_6_1	64_0_1	91_6_654	348_0_687	491_0_170
216_125_1	14_0_1	28_6_1090	987_25_392	2_6_1	64_0_1	91_6_667	348_0_720	491_0_174
216_125_1	14_0_1	28_6_1060	987_25_372	2_6_1	64_0_1	91_6_646	348_0_766	491_0_164
216_125_1	14_0_1	28_6_1060	987_25_394	2_6_1	64_0_1	91_6_637	348_0_784	491_0_136
216_125_1	14_0_1	28_6_1097	987_25_400	2_6_1	64_0_1	91_6_595	348_0_808	491_0_137
216_125_1	14_0_1	28_6_1090	987_25_419	2_6_1	64_0_1	91_6_588	348_0_797	491_0_142
216_125_1	14_0_1	28_6_1110	987_25_431	2_6_1	64_0_1	91_6_568	348_0_808	491_0_127
216_125_1	14_0_1	28_6_1107	987_25_422	2_6_1	64_0_1	91_6_548	348_0_826	491_0_131
216_125_1	14_0_1	28_6_1097	987_25_406	2_6_1	64_0_1	91_6_554	348_0_846	491_0_129
216_125_1	14_0_1	28_6_1059	987_25_406	2_6_1	64_0_1	91_6_565	348_0_856	491_0_129
216_125_1	14_0_1	28_6_1016	987_25_420	2_6_1	64_0_1	91_6_567	348_0_878	491_0_132
216_125_1	14_0_1	28_6_1022	987_25_439	2_6_1	64_0_1	91_6_556	348_0_873	491_0_143
216_125_1	14_0_1	28_6_991	987_25_418	2_6_1	64_0_1	91_6_573	348_0_879	491_0_149
216_125_1	14_0_1	28_6_975	987_25_399	2_6_1	64_0_1	91_6_580	348_0_901	491_0_149
216_125_1	14_0_1	28_6_1007	987_25_405	2_6_1	64_0_1	91_6_571	348_0_893	491_0_144
216_125_1	14_0_1	28_6_986	987_25_413	2_6_1	64_0_1	91_6_581	348_0_887	491_0_158
216_125_1	14_0_1	28_6_995	987_25_393	2_6_1	64_0_1	91_6_577	348_0_906	491_0_165
216_125_1	14_0_1	28_6_992	987_25_385	2_6_1	64_0_1	91_6_599	348_0_901	491_0_175
216_125_1	14_0_1	28_6_1001	987_25_397	2_6_1	64_0_1	91_6_576	348_0_925	491_0_182
216_125_1	14_0_1	28_6_968	987_25_430	2_6_1	64_0_1	91_6_556	348_0_938	491_0_188
216_125_1	14_0_1	28_6_956	987_25_445	2_6_1	64_0_1	91_6_522	348_0_935	491_0_212
216_125_1	14_0_1	28_6_975	987_25_440	2_6_1	64_0_1	91_6_495	348_0_942	491_0_225
216_125_1	14_0_1	28_6_959	987_25_440	2_6_1	64_0_1	91_6_507	348_0_935	491_0_229
216_125_1	14_0_1	28_6_970	987_25_433	2_6_1	64_0_1	91_6_507	348_0_902	491_0_249
216_125_1	14_0_1	28_6_929	987_25_442	2_6_1	64_0_1	91_6_524	348_0_886	491_0_261
216_125_1	14_0_1	28_6_943	987_25_431	2_6_1	64_0_1	91_6_529	348_0_860	491_0_280
216_125_1	14_0_1	28_6_920	987_25_432	2_6_1	64_0_1	91_6_534	348_0_848	491_0_286
216_125_1	14_0_1	28_6_903	987_25_454	2_6_1	64_0_1	91_6_530	348_0_823	491_0_285
216_125_1	14_0_1	28_6_927	987_25_447	2_6_1	64_0_1	91_6_535	348_0_832	491_0_297
216_125_1	14_0_1	28_6_923	987_25_481	2_6_1	64_0_1	91_6_534	348_0_815	491_0_287
216_125_1	14_0_1	28_6_919	987_25_455	2_6_1	64_0_1	91_6_543	348_0_830	491_0_288
216_125_1	14_0_1	28_6_956	987_25_444	2_6_1	64_0_1	91_6_575	348_0_814	491_0_289
216_125_1	14_0_1	28_6_952	987_25_437	2_6_1	64_0_1	91_6_566	348_0_817	491_0_306
216_125_1	14_0_1	28_6_930	987_25_438	2_6_1	64_0_1	91_6_554	348_0_870	491_0_313
216_125_1	14_0_1	28_6_918	987_25_428	2_6_1	64_0_1	91_6_555	348_0_869	491_0_318
216_125_1	14_0_1	28_6_946	987_25_413	2_6_1	64_0_1	91_6_531	348_0_891	491_0_300
216_125_1	14_0_1	28_6_963	987_25_378	2_6_1	64_0_1	91_6_560	348_0_890	491_0_288
216_125_1	14_0_1	28_6_957	987_25_370	2_6_1	64_0_1	91_6_557	348_0_907	491_0_291
216_125_1	14_0_1	28_6_1004	987_25_330	2_6_1	64_0_1	91_6_554	348_0_894	491_0_269
216_125_1	14_0_1	28_6_980	987_25_316	2_6_1	64_0_1	91_6_526	348_0_911	491_0_275
216_125_1	14_0_1	28_6_989	987_25_319	2_6_1	64_0_1	91_6_521	348_0_926	491_0_271
216_125_1	14_0_1	28_6_999	987_25_362	2_6_1	64_0_1	91_6_492	348_0_918	491_0_256
216_125_1	14_0_1	28_6_978	987_25_366	2_6_1	64_0_1	91_6_519	348_0_918	491_0_252
216_125_1	14_0_1	28_6_1043	987_25_374	2_6_1	64_0_1	91_6_508	348_0_918	491_0_229
216_125_1	14_0_1	28_6_1021	987_25_381	2_6_1	64_0_1	91_6_503	348_0_941	491_0_218
216_125_1	14_0_1	28_6_1019	987_25_383	2_6_1	64_0_1	91_6_482	348_0_963	491_0_210
216_125_1	14_0_1	28_6_1014	987_25_402	2_6_1	64_0_1	91_6_482	348_0_971	491_0_198
216_125_1	14_0_1	28_6_1005	987_25_410	2_6_1	64_0_1	91_6_467	348_0_971	491_0_207
216_125_1	14_0_1	28_6_1012	987_25_427	2_6_1	64_0_1	91_6_478	348_0_951	491_0_201
216_125_1	14_0_1	28_6_1018	987_25_433	2_6_1	64_0_1	91_6_474	348_0_956	491_0_184
216_125_1	14_0_1	28_6_1011	987_25_393	2_6_1	64_0_1	91_6_471	348_0_992	491_0_205
216_125_1	14_0_1	28_6_1010	987_25_353	2_6_1	64_0_1	91_6_485	348_0_1005	491_0_224
216_125_1	14_0_1	28_6_990	987_25_371	2_6_1	64_0_1	91_6_470	348_0_1030	491_0_228
216_125_1	14_0_1	28_6_967	987_25_407	2_6_1	64_0_1	91_6_440	348_0_1019	491_0_246
216_125_1	14_0_1	28_6_952	987_25_428	2_6_1	64_0_1	91_6_439	348_0_1005	491_0_246
216_125_1	14_0_1	28_6_947	987_25_444	2_6_1	64_0_1	91_6_449	348_0_995	491_0_244
216_125_1	14_0_1	28_6_922	987_25_456	2_6_1	64_0_1	91_6_429	348_0_1021	491_0_244
216_125_1	14_0_1	28_6_911	987_25_493	2_6_1	64_0_1	91_6_413	348_0_1027	491_0_242
216_125_1	14_0_1	28_6_908	987_25_513	2_6_1	64_0_1	91_6_424	348_0_1046	491_0_219
216_125_1	14_0_1	28_6_901	987_25_470	2_6_1	64_0_1	91_6_423	348_0_1062	491_0_214
216_125_1	14_0_1	28_6_916	987_25_440	2_6_1	64_0_1	91_6_414	348_0_1066	491_0_211
216_125_1	14_0_1	28_6_949	987_25_391	2_6_1	64_0_1	91_6_416	348_0_1050	491_0_217
216_125_1	14_0_1	28_6_944	987_25_389	2_6_1	64_0_1	91_6_445	348_0_1030	491_0_214
216_125_1	14_0_1	28_6_969	987_25_388	2_6_1	64_0_1	91_6_447	348_0_1046	491_0_191
216_125_1	14_0_1	28_6_962	987_25_383	2_6_1	64_0_1	91_6_444	348_0_1069	491_0_198
216_125_1	14_0_1	28_6_995	987_25_370	2_6_1	64_0_1	91_6_431	348_0_1066	491_0_198
216_125_1	14_0_1	28_6_999	987_25_387	2_6_1	64_0_1	91_6_416	348_0_1065	491_0_181
216_125_1	14_0_1	28_6_1021	987_25_394	2_6_1	64_0_1	91_6_436	348_0_1044	491_0_168
216_125_1	14_0_1	28_6_1072	987_25_389	2_6_1	64_0_1	91_6_425	348_0_1040	491_0_143
216_125_1	14_0_1	28_6_1092	987_25_371	2_6_1	64_0_1	91_6_430	348_0_1053	491_0_122
216_125_1	14_0_1	28_6_1107	987_25_367	2_6_1	64_0_1	91_6_448	348_0_1034	491_0_107
216_125_1	14_0_1	28_6_1095	987_25_351	2_6_1	64_0_1	91_6_463	348_0_1040	491_0_102
216_125_1	14_0_1	28_6_1105	987_25_340	2_6_1	64_0_1	91_6_466	348_0_1039	491_0_108
216_125_1	14_0_1	28_6_1090	987_25_358	2_6_1	64_0_1	91_6_465	348_0_1030	491_0_107
216_125_1	14_0_1	28_6_1091	987_25_388	2_6_1	64_0_1	91_6_462	348_0_1051	491_0_88
216_125_1	14_0_1	28_6_1099	987_25_389	2_6_1	64_0_1	91_6_469	348_0_1054	491_0_91
216_125_1	14_0_1	28_6_1113	987_25_376	2_6_1	64_0_1	91_6_473	348_0_1055	491_0_91
216_125_1	14_0_1	28_6_1104	987_25_340	2_6_1	64_0_1	91_6_453	348_0_1079	491_0_84
216_125_1	14_0_1	28_6_1103	987_25_351	2_6_1	64_0_1	91_6_453	348_0_1068	491_0_88
216_125_1	14_0_1	28_6_1114	987_25_354	2_6_1	64_0_1	91_6_442	348_0_1050	491_0_77
216_125_1	14_0_1	28_6_1055	987_25_357	2_6_1	64_0_1	91_6_438	348_0_1059	491_0_79
216_125_1	14_0_1	28_6_1054	987_25_385	2_6_1	64_0_1	91_6_437	348_0_1039	491_0_86
216_125_1	14_0_1	28_6_1067	987_25_399	2_6_1	64_0_1	91_6_426	348_0_1028	491_0_94
216_125_1	14_0_1	28_6_1076	987_25_411	2_6_1	64_0_1	91_6_421	348_0_1033	491_0_94
216_125_1	14_0_1	28_6_1111	987_25_411	2_6_1	64_0_1	91_6_415	348_0_1026	491_0_100
216_125_1	14_0_1	28_6_1137	987_25_426	2_6_1	64_0_1	91_6_409	348_0_1028	491_0_90
216_125_1	14_0_1	28_6_1137	987_25_398	2_6_1	64_0_1	91_6_391	348_0_1059	491_0_82
216_125_1	14_0_1	28_6_1115	987_25_404	2_6_1	64_0_1	91_6_392	348_0_1068	491_0_84
216_125_1	14_0_1	28_6_1106	987_25_443	2_6_1	64_0_1	91_6_377	348_0_1049	491_0_72
216_125_1	14_0_1	28_6_1140	987_25_442	2_6_1	64_0_1	91_6_350	348_0_1062	491_0_64
216_125_1	14_0_1	28_6_1148	987_25_450	2_6_1	64_0_1	91_6_333	348_0_1074	491_0_63
216_125_1	14_0_1	28_6_1141	987_25_453	2_6_1	64_0_1	91_6_312	348_0_1100	491_0_68
216_125_1	14_0_1	28_6_1182	987_25_422	2_6_1	64_0_1	91_6_312	348_0_1089	491_0_65
216_125_1	14_0_1	28_6_1204	987_25_422	2_6_1	64_0_1	91_6_301	348_0_1077	491_0_82
216_125_1	14_0_1	28_6_1203	987_25_432	2_6_1	64_0_1	91_6_288	348_0_1082	491_0_82
216_125_1	14_0_1	28_6_1180	987_25_449	2_6_1	64_0_1	91_6_277	348_0_1085	491_0_70
216_125_1	14_0_1	28_6_1172	987_25_453	2_6_1	64_0_1	91_6_275	348_0_1084	491_0_69
216_125_1	14_0_1	28_6_1153	987_25_479	2_6_1	64_0_1	91_6_276	348_0_1098	491_0_72
216_125_1	14_0_1	28_6_1121	987_25_486	2_6_1	64_0_1	91_6_275	348_0_1113	491_0_73
216_125_1	14_0_1	28_6_1136	987_25_450	2_6_1	64_0_1	91_6_271	348_0_1107	491_0_62
216_125_1	14_0_1	28_6_1141	987_25_444	2_6_1	64_0_1	91_6_272	348_0_1105	491_0_57
216_125_1	14_0_1	28_6_1137	987_25_431	2_6_1	64_0_1	91_6_264	348_0_1103	491_0_60
216_125_1	14_0_1	28_6_1147	987_25_465	2_6_1	64_0_1	91_6_293	348_0_1069	491_0_54
216_125_1	14_0_1	28_6_1154	987_25_437	2_6_1	64_0_1	91_6_322	348_0_1076	491_0_47
216_125_1	14_0_1	28_6_1138	987_25_443	2_6_1	64_0_1	91_6_332	348_0_1101	491_0_48
216_125_1	14_0_1	28_6_1142	987_25_425	2_6_1	64_0_1	91_6_324	348_0_1124	491_0_56
216_125_1	14_0_1	28_6_1155	987_25_449	2_6_1	64_0_1	91_6_287	348_0_1128	491_0_62
216_125_1	14_0_1	28_6_1181	987_25_425	2_6_1	64_0_1	91_6_290	348_0_1090	491_0_71
216_125_1	14_0_1	28_6_1169	987_25_428	2_6_1	64_0_1	91_6_293	348_0_1111	491_0_51
216_125_1	14_0_1	28_6_1184	987_25_394	2_6_1	64_0_1	91_6_298	348_0_1113	491_0_55
216_125_1	14_0_1	28_6_1213	987_25_374	2_6_1	64_0_1	91_6_310	348_0_1093	491_0_55
216_125_1	14_0_1	28_6_1242	987_25_382	2_6_1	64_0_1	91_6_345	348_0_1040	491_0_50
216_125_1	14_0_1	28_6_1266	987_25_420	2_6_1	64_0_1	91_6_373	348_0_1009	491_0_41
216_125_1	14_0_1	28_6_1300	987_25_432	2_6_1	64_0_1	91_6_374	348_0_975	491_0_33
216_125_1	14_0_1	28_6_1331	987_25_373	2_6_1	64_0_1	91_6_389	348_0_966	491_0_32
216_125_1	14_0_1	28_6_1321	987_25_356	2_6_1	64_0_1	91_6_405	348_0_964	491_0_29
216_125_1	14_0_1	28_6_1305	987_25_343	2_6_1	64_0_1	91_6_403	348_0_958	491_0_30
216_125_1	14_0_1	28_6_1317	987_25_327	2_6_1	64_0_1	91_6_401	348_0_948	491_0_18
216_125_1	14_0_1	28_6_1307	987_25_330	2_6_1	64_0_1	91_6_430	348_0_943	491_0_19
216_125_1	14_0_1	28_6_1304	987_25_356	2_6_1	64_0_1	91_6_451	348_0_914	491_0_24
216_125_1	14_0_1	28_6_1303	987_25_340	2_6_1	64_0_1	91_6_439	348_0_915	491_0_26
216_125_1	14_0_1	28_6_1317	987_25_344	2_6_1	64_0_1	91_6_437	348_0_895	491_0_23
216_125_1	14_0_1	28_6_1317	987_25_350	2_6_1	64_0_1	91_6_432	348_0_886	491_0_24
216_125_1	14_0_1	28_6_1324	987_25_304	2_6_1	64_0_1	91_6_441	348_0_903	491_0_18
216_125_1	14_0_1	28_6_1317	987_25_309	2_6_1	64_0_1	91_6_448	348_0_906	491_0_15
216_125_1	14_0_1	28_6_1308	987_25_296	2_6_1	64_0_1	91_6_464	348_0_939	491_0_11
216_125_1	14_0_1	28_6_1288	987_25_265	2_6_1	64_0_1	91_6_454	348_0_971	491_0_21
216_125_1	14_0_1	28_6_1290	987_25_287	2_6_1	64_0_1	91_6_440	348_0_975	491_0_26
216_125_1	14_0_1	28_6_1289	987_25_318	2_6_1	64_0_1	91_6_418	348_0_987	491_0_32
216_125_1	14_0_1	28_6_1299	987_25_347	2_6_1	64_0_1	91_6_420	348_0_952	491_0_33
216_125_1	14_0_1	28_6_1330	987_25_318	2_6_1	64_0_1	91_6_437	348_0_930	491_0_32
216_125_1	14_0_1	28_6_1357	987_25_323	2_6_1	64_0_1	91_6_423	348_0_927	491_0_27
216_125_1	14_0_1	28_6_1352	987_25_324	2_6_1	64_0_1	91_6_403	348_0_948	491_0_22
216_125_1	14_0_1	28_6_1352	987_25_339	2_6_1	64_0_1	91_6_406	348_0_944	491_0_19
216_125_1	14_0_1	28_6_1339	987_25_323	2_6_1	64_0_1	91_6_417	348_0_947	491_0_17
216_125_1	14_0_1	28_6_1328	987_25_310	2_6_1	64_0_1	91_6_425	348_0_957	491_0_15
216_125_1	14_0_1	28_6_1335	987_25_313	2_6_1	64_0_1	91_6_416	348_0_942	491_0_11
216_125_1	14_0_1	28_6_1347	987_25_322	2_6_1	64_0_1	91_6_398	348_0_961	491_0_7
216_125_1	14_0_1	28_6_1360	987_25_304	2_6_1	64_0_1	91_6_404	348_0_946	491_0_7
216_125_1	14_0_1	28_6_1363	987_25_309	2_6_1	64_0_1	91_6_402	348_0_931	491_0_7
216_125_1	14_0_1	28_6_1381	987_25_333	2_6_1	64_0_1	91_6_396	348_0_931	491_0_7
216_125_1	14_0_1	28_6_1339	987_25_359	2_6_1	64_0_1	91_6_397	348_0_928	491_0_4
216_125_1	28_6_1366	987_25_371	2_6_1	64_0_1	91_6_385	348_0_915
216_125_1	28_6_1342	987_25_388	2_6_1	64_0_1	91_6_394	348_0_932
216_125_1	28_6_1381	987_25_359	2_6_1	64_0_1	91_6_400	348_0_935
216_125_1	28_6_1382	987_25_373	2_6_1	64_0_1	91_6_415	348_0_911
216_125_1	28_6_1408	987_25_347	2_6_1	64_0_1	91_6_415	348_0_870
216_125_1	28_6_1409	987_25_351	2_6_1	64_0_1	91_6_422	348_0_842
216_125_1	28_6_1412	987_25_370	2_6_1	64_0_1	91_6_399	348_0_877
216_125_1	28_6_1409	987_25_342	2_6_1	64_0_1	91_6_420	348_0_860
216_125_1	28_6_1423	987_25_342	2_6_1	64_0_1	91_6_395	348_0_843
216_125_1	28_6_1422	987_25_375	2_6_1	64_0_1	91_6_385	348_0_839
216_125_1	28_6_1464	987_25_377	2_6_1	64_0_1	91_6_379	348_0_806
216_125_1	28_6_1520	987_25_374	2_6_1	64_0_1	91_6_359	348_0_803
216_125_1	28_6_1480	987_25_401	2_6_1	64_0_1	91_6_381	348_0_799
216_125_1	28_6_1449	987_25_422	2_6_1	64_0_1	91_6_400	348_0_800
216_125_1	28_6_1422	987_25_417	2_6_1	64_0_1	91_6_410	348_0_801
216_125_1	28_6_1426	987_25_416	2_6_1	64_0_1	91_6_412	348_0_802
216_125_1	28_6_1400	987_25_450	2_6_1	64_0_1	91_6_411	348_0_797
216_125_1	28_6_1393	987_25_456	2_6_1	64_0_1	91_6_413	348_0_811
216_125_1	28_6_1371	987_25_453	2_6_1	64_0_1	91_6_425	348_0_824
216_125_1	28_6_1387	987_25_448	2_6_1	64_0_1	91_6_422	348_0_822
216_125_1	28_6_1391	987_25_424	2_6_1	64_0_1	91_6_414	348_0_835
216_125_1	28_6_1413	987_25_405	2_6_1	64_0_1	91_6_418	348_0_815
216_125_1	28_6_1397	987_25_374	2_6_1	64_0_1	91_6_431	348_0_836
216_125_1	28_6_1361	987_25_367	2_6_1	64_0_1	91_6_436	348_0_862
216_125_1	28_6_1340	987_25_387	2_6_1	64_0_1	91_6_412	348_0_886
216_125_1	28_6_1297	987_25_368	2_6_1	64_0_1	91_6_395	348_0_914
216_125_1	28_6_1295	987_25_352	2_6_1	64_0_1	91_6_405	348_0_941
216_125_1	28_6_1324	987_25_353	2_6_1	64_0_1	91_6_420	348_0_923
216_125_1	28_6_1335	987_25_362	2_6_1	64_0_1	91_6_393	348_0_919
216_125_1	28_6_1334	987_25_371	2_6_1	64_0_1	91_6_400	348_0_910
216_125_1	28_6_1347	987_25_392	2_6_1	64_0_1	91_6_391	348_0_895
216_125_1	28_6_1341	987_25_410	2_6_1	64_0_1	91_6_389	348_0_889
216_125_1	28_6_1353	987_25_428	2_6_1	64_0_1	91_6_385	348_0_874
216_125_1	28_6_1328	987_25_421	2_6_1	64_0_1	91_6_416	348_0_889
216_125_1	28_6_1355	987_25_396	2_6_1	64_0_1	91_6_419	348_0_872
216_125_1	28_6_1382	987_25_400	2_6_1	64_0_1	91_6_399	348_0_869
216_125_1	28_6_1340	987_25_413	2_6_1	64_0_1	91_6_397	348_0_882
216_125_1	28_6_1343	987_25_443	2_6_1	64_0_1	91_6_378	348_0_902
216_125_1	28_6_1355	987_25_444	2_6_1	64_0_1	91_6_366	348_0_888
216_125_1	28_6_1325	987_25_448	2_6_1	64_0_1	91_6_387	348_0_887
216_125_1	28_6_1326	987_25_413	2_6_1	64_0_1	91_6_379	348_0_921
216_125_1	28_6_1306	987_25_430	2_6_1	64_0_1	91_6_390	348_0_900
216_125_1	28_6_1292	987_25_410	2_6_1	64_0_1	91_6_414	348_0_921
216_125_1	28_6_1323	987_25_381	2_6_1	64_0_1	91_6_430	348_0_924
216_125_1	28_6_1342	987_25_365	2_6_1	64_0_1	91_6_445	348_0_914
216_125_1	28_6_1349	987_25_321	2_6_1	64_0_1	91_6_436	348_0_916
216_125_1	28_6_1373	987_25_318	2_6_1	64_0_1	91_6_426	348_0_899
216_125_1	28_6_1389	987_25_352	2_6_1	64_0_1	91_6_429	348_0_855
216_125_1	28_6_1378	987_25_347	2_6_1	64_0_1	91_6_436	348_0_852
216_125_1	28_6_1373	987_25_357	2_6_1	64_0_1	91_6_431	348_0_880
216_125_1	28_6_1408	987_25_334	2_6_1	64_0_1	91_6_434	348_0_863
216_125_1	28_6_1357	987_25_366	2_6_1	64_0_1	91_6_442	348_0_868
216_125_1	28_6_1380	987_25_392	2_6_1	64_0_1	91_6_439	348_0_850
216_125_1	28_6_1401	987_25_386	2_6_1	64_0_1	91_6_450	348_0_828
216_125_1	28_6_1447	987_25_394	2_6_1	64_0_1	91_6_456	348_0_788
216_125_1	28_6_1449	987_25_355	2_6_1	64_0_1	91_6_488	348_0_784
216_125_1	28_6_1453	987_25_367	2_6_1	64_0_1	91_6_466	348_0_758
216_125_1	28_6_1454	987_25_397	2_6_1	64_0_1	91_6_475	348_0_731
216_125_1	28_6_1473	987_25_397	2_6_1	64_0_1	91_6_478	348_0_712
216_125_1	28_6_1495	987_25_370	2_6_1	64_0_1	91_6_488	348_0_686
216_125_1	28_6_1508	987_25_358	2_6_1	64_0_1	91_6_485	348_0_676
216_125_1	28_6_1571	987_25_328	2_6_1	64_0_1	91_6_491	348_0_654
216_125_1	28_6_1572	987_25_324	2_6_1	64_0_1	91_6_490	348_0_658
216_125_1	28_6_1582	987_25_331	2_6_1	64_0_1	91_6_479	348_0_645
216_125_1	28_6_1627	987_25_325	2_6_1	64_0_1	91_6_450	348_0_620
216_125_1	28_6_1595	987_25_351	2_6_1	64_0_1	91_6_441	348_0_616
216_125_1	28_6_1592	987_25_381	2_6_1	64_0_1	91_6_450	348_0_594
216_125_1	28_6_1593	987_25_345	2_6_1	64_0_1	91_6_472	348_0_600
216_125_1	28_6_1574	987_25_337	2_6_1	64_0_1	91_6_491	348_0_594
216_125_1	28_6_1591	987_25_321	2_6_1	64_0_1	91_6_506	348_0_589
216_125_1	28_6_1569	987_25_344	2_6_1	64_0_1	91_6_506	348_0_588
216_125_1	28_6_1604	987_25_344	2_6_1	64_0_1	91_6_511	348_0_594
216_125_1	28_6_1576	987_25_370	2_6_1	64_0_1	91_6_501	348_0_583
216_125_1	28_6_1573	987_25_396	2_6_1	64_0_1	91_6_484	348_0_570
216_125_1	28_6_1580	987_25_380	2_6_1	64_0_1	91_6_460	348_0_589
216_125_1	28_6_1579	987_25_369	2_6_1	64_0_1	91_6_449	348_0_598
216_125_1	28_6_1593	987_25_378	2_6_1	64_0_1	91_6_465	348_0_571
216_125_1	28_6_1638	987_25_363	2_6_1	64_0_1	91_6_480	348_0_544
216_125_1	28_6_1610	987_25_382	2_6_1	64_0_1	91_6_484	348_0_541
216_125_1	28_6_1599	987_25_392	2_6_1	64_0_1	91_6_492	348_0_548
216_125_1	28_6_1561	987_25_391	2_6_1	64_0_1	91_6_497	348_0_564
216_125_1	28_6_1580	987_25_370	2_6_1	64_0_1	91_6_500	348_0_562
216_125_1	28_6_1594	987_25_365	2_6_1	64_0_1	91_6_489	348_0_573
216_125_1	28_6_1589	987_25_393	2_6_1	64_0_1	91_6_492	348_0_592
216_125_1	28_6_1577	987_25_414	2_6_1	64_0_1	91_6_493	348_0_585
216_125_1	28_6_1559	987_25_415	2_6_1	64_0_1	91_6_470	348_0_596
216_125_1	28_6_1572	987_25_403	2_6_1	64_0_1	91_6_469	348_0_592
216_125_1	28_6_1557	987_25_378	2_6_1	64_0_1	91_6_466	348_0_605
216_125_1	28_6_1569	987_25_365	2_6_1	64_0_1	91_6_461	348_0_580
216_125_1	28_6_1594	987_25_346	2_6_1	64_0_1	91_6_466	348_0_587
216_125_1	28_6_1597	987_25_344	2_6_1	64_0_1	91_6_474	348_0_579
216_125_1	28_6_1618	987_25_370	2_6_1	64_0_1	91_6_455	348_0_581
216_125_1	28_6_1603	987_25_380	2_6_1	64_0_1	91_6_440	348_0_589
216_125_1	28_6_1570	987_25_438	2_6_1	64_0_1	91_6_422	348_0_610
216_125_1	28_6_1538	987_25_479	2_6_1	64_0_1	91_6_429	348_0_608
216_125_1	28_6_1535	987_25_474	2_6_1	64_0_1	91_6_440	348_0_618
216_125_1	28_6_1539	987_25_469	2_6_1	64_0_1	91_6_445	348_0_617
216_125_1	28_6_1548	987_25_422	2_6_1	64_0_1	91_6_455	348_0_630
216_125_1	28_6_1538	987_25_392	2_6_1	64_0_1	91_6_465	348_0_645
216_125_1	28_6_1530	987_25_385	2_6_1	64_0_1	91_6_475	348_0_647
216_125_1	28_6_1529	987_25_379	2_6_1	64_0_1	91_6_478	348_0_640
216_125_1	28_6_1571	987_25_365	2_6_1	64_0_1	91_6_478	348_0_627
216_125_1	28_6_1565	987_25_393	2_6_1	64_0_1	91_6_469	348_0_614
216_125_1	28_6_1558	987_25_400	2_6_1	64_0_1	91_6_477	348_0_619
216_125_1	28_6_1547	987_25_400	2_6_1	64_0_1	91_6_469	348_0_630
216_125_1	28_6_1544	987_25_393	2_6_1	64_0_1	91_6_476	348_0_629
216_125_1	28_6_1560	987_25_384	2_6_1	64_0_1	91_6_463	348_0_656
216_125_1	28_6_1545	987_25_412	2_6_1	64_0_1	91_6_443	348_0_646
216_125_1	28_6_1531	987_25_394	2_6_1	64_0_1	91_6_454	348_0_655
216_125_1	28_6_1529	987_25_353	2_6_1	64_0_1	91_6_452	348_0_663
216_125_1	28_6_1489	987_25_351	2_6_1	64_0_1	91_6_465	348_0_684
216_125_1	28_6_1479	987_25_353	2_6_1	64_0_1	91_6_483	348_0_673
216_125_1	28_6_1493	987_25_369	2_6_1	64_0_1	91_6_495	348_0_672
216_125_1	28_6_1453	987_25_383	2_6_1	64_0_1	91_6_508	348_0_655
216_125_1	28_6_1450	987_25_384	2_6_1	64_0_1	91_6_523	348_0_632
216_125_1	28_6_1459	987_25_404	2_6_1	64_0_1	91_6_542	348_0_610
216_125_1	28_6_1421	987_25_418	2_6_1	64_0_1	91_6_546	348_0_621
216_125_1	28_6_1440	987_25_375	2_6_1	64_0_1	91_6_543	348_0_632
216_125_1	28_6_1429	987_25_378	2_6_1	64_0_1	91_6_559	348_0_631
216_125_1	28_6_1460	987_25_332	2_6_1	64_0_1	91_6_581	348_0_601
216_125_1	28_6_1457	987_25_329	2_6_1	64_0_1	91_6_589	348_0_593
216_125_1	28_6_1443	987_25_366	2_6_1	64_0_1	91_6_582	348_0_594
216_125_1	28_6_1504	987_25_372	2_6_1	64_0_1	91_6_560	348_0_585
216_125_1	28_6_1524	987_25_395	2_6_1	64_0_1	91_6_556	348_0_555
216_125_1	28_6_1512	987_25_386	2_6_1	64_0_1	91_6_572	348_0_554
216_125_1	28_6_1538	987_25_375	2_6_1	64_0_1	91_6_547	348_0_546
216_125_1	28_6_1504	987_25_407	2_6_1	64_0_1	91_6_544	348_0_554
216_125_1	28_6_1508	987_25_449	2_6_1	64_0_1	91_6_557	348_0_534
216_125_1	28_6_1531	987_25_476	2_6_1	64_0_1	91_6_549	348_0_503
216_125_1	28_6_1565	987_25_438	2_6_1	64_0_1	91_6_565	348_0_512
216_125_1	28_6_1574	987_25_437	2_6_1	64_0_1	91_6_549	348_0_515
216_125_1	28_6_1582	987_25_408	2_6_1	64_0_1	91_6_564	348_0_496
216_125_1	28_6_1586	987_25_375	2_6_1	64_0_1	91_6_551	348_0_524
216_125_1	28_6_1553	987_25_361	2_6_1	64_0_1	91_6_563	348_0_524
216_125_1	28_6_1507	987_25_385	2_6_1	64_0_1	91_6_580	348_0_516
216_125_1	28_6_1496	987_25_368	2_6_1	64_0_1	91_6_585	348_0_536
216_125_1	28_6_1502	987_25_365	2_6_1	64_0_1	91_6_563	348_0_524
216_125_1	28_6_1549	987_25_362	2_6_1	64_0_1	91_6_560	348_0_500
216_125_1	28_6_1590	987_25_378	2_6_1	64_0_1	91_6_539	348_0_501
216_125_1	28_6_1601	987_25_398	2_6_1	64_0_1	91_6_528	348_0_516
216_125_1	28_6_1659	987_25_397	2_6_1	64_0_1	91_6_519	348_0_486
216_125_1	28_6_1645	987_25_376	2_6_1	64_0_1	91_6_536	348_0_484
216_125_1	28_6_1631	987_25_384	2_6_1	64_0_1	91_6_544	348_0_476
216_125_1	28_6_1638	987_25_372	2_6_1	64_0_1	91_6_551	348_0_459
216_125_1	28_6_1640	987_25_348	2_6_1	64_0_1	91_6_576	348_0_439
216_125_1	28_6_1631	987_25_376	2_6_1	64_0_1	91_6_607	348_0_420
216_125_1	28_6_1612	987_25_404	2_6_1	64_0_1	91_6_617	348_0_396
216_125_1	28_6_1582	987_25_379	2_6_1	64_0_1	91_6_650	348_0_398
216_125_1	28_6_1558	987_25_366	2_6_1	64_0_1	91_6_640	348_0_413
216_125_1	28_6_1574	987_25_351	2_6_1	64_0_1	91_6_620	348_0_444
216_125_1	28_6_1573	987_25_413	2_6_1	64_0_1	91_6_598	348_0_433
216_125_1	28_6_1547	987_25_431	2_6_1	64_0_1	91_6_601	348_0_447
216_125_1	28_6_1537	987_25_418	2_6_1	64_0_1	91_6_587	348_0_462
216_125_1	28_6_1537	987_25_383	2_6_1	64_0_1	91_6_576	348_0_499
216_125_1	28_6_1526	987_25_378	2_6_1	64_0_1	91_6_609	348_0_485
216_125_1	28_6_1509	987_25_377	2_6_1	64_0_1	91_6_636	348_0_488
216_125_1	28_6_1504	987_25_373	2_6_1	64_0_1	91_6_633	348_0_506
216_125_1	28_6_1512	987_25_399	2_6_1	64_0_1	91_6_642	348_0_489
216_125_1	28_6_1518	987_25_399	2_6_1	64_0_1	91_6_642	348_0_495
216_125_1	28_6_1524	987_25_400	2_6_1	64_0_1	91_6_647	348_0_497
216_125_1	28_6_1513	987_25_405	2_6_1	64_0_1	91_6_654	348_0_500
216_125_1	28_6_1542	987_25_408	2_6_1	64_0_1	91_6_633	348_0_479
216_125_1	28_6_1533	987_25_438	2_6_1	64_0_1	91_6_634	348_0_456
216_125_1	28_6_1562	987_25_416	2_6_1	64_0_1	91_6_646	348_0_447
216_125_1	28_6_1558	987_25_423	2_6_1	64_0_1	91_6_619	348_0_446
216_125_1	28_6_1522	987_25_398	2_6_1	64_0_1	91_6_630	348_0_477
216_125_1	28_6_1510	987_25_357	2_6_1	64_0_1	91_6_620	348_0_507
216_125_1	28_6_1504	987_25_384	2_6_1	64_0_1	91_6_595	348_0_512
216_125_1	28_6_1501	987_25_383	2_6_1	64_0_1	91_6_595	348_0_519
216_125_1	28_6_1484	987_25_408	2_6_1	64_0_1	91_6_593	348_0_521
216_125_1	28_6_1494	987_25_405	2_6_1	64_0_1	91_6_600	348_0_538
216_125_1	28_6_1496	987_25_424	2_6_1	64_0_1	91_6_592	348_0_529
216_125_1	28_6_1516	987_25_435	2_6_1	64_0_1	91_6_612	348_0_499
216_125_1	28_6_1506	987_25_416	2_6_1	64_0_1	91_6_617	348_0_471
216_125_1	28_6_1484	987_25_433	2_6_1	64_0_1	91_6_614	348_0_463
216_125_1	28_6_1482	987_25_410	2_6_1	64_0_1	91_6_622	348_0_466
216_125_1	28_6_1511	987_25_393	2_6_1	64_0_1	91_6_628	348_0_464
216_125_1	28_6_1523	987_25_400	2_6_1	64_0_1	91_6_634	348_0_463
216_125_1	28_6_1536	987_25_410	2_6_1	64_0_1	91_6_663	348_0_460
216_125_1	28_6_1555	987_25_394	2_6_1	64_0_1	91_6_665	348_0_450
216_125_1	28_6_1566	987_25_398	2_6_1	64_0_1	91_6_652	348_0_446
216_125_1	28_6_1538	987_25_430	2_6_1	64_0_1	91_6_642	348_0_443
216_125_1	28_6_1545	987_25_424	2_6_1	64_0_1	91_6_631	348_0_438
216_125_1	28_6_1563	987_25_432	2_6_1	64_0_1	91_6_614	348_0_416
216_125_1	28_6_1541	987_25_468	2_6_1	64_0_1	91_6_627	348_0_409
216_125_1	28_6_1573	987_25_479	2_6_1	64_0_1	91_6_617	348_0_411
216_125_1	28_6_1603	987_25_459	2_6_1	64_0_1	91_6_617	348_0_396
216_125_1	28_6_1566	987_25_442	2_6_1	64_0_1	91_6_612	348_0_403
216_125_1	28_6_1567	987_25_412	2_6_1	64_0_1	91_6_627	348_0_415
216_125_1	28_6_1547	987_25_448	2_6_1	64_0_1	91_6_610	348_0_424
216_125_1	28_6_1536	987_25_465	2_6_1	64_0_1	91_6_593	348_0_418
216_125_1	28_6_1562	987_25_443	2_6_1	64_0_1	91_6_581	348_0_439
216_125_1	28_6_1582	987_25_424	2_6_1	64_0_1	91_6_578	348_0_441
216_125_1	28_6_1556	987_25_434	2_6_1	64_0_1	91_6_582	348_0_453
216_125_1	28_6_1587	987_25_436	2_6_1	64_0_1	91_6_586	348_0_444
216_125_1	28_6_1584	987_25_441	2_6_1	64_0_1	91_6_582	348_0_469
216_125_1	28_6_1541	987_25_432	2_6_1	64_0_1	91_6_596	348_0_476
216_125_1	28_6_1522	987_25_434	2_6_1	64_0_1	91_6_602	348_0_477
216_125_1	28_6_1547	987_25_431	2_6_1	64_0_1	91_6_589	348_0_472
216_125_1	28_6_1539	987_25_422	2_6_1	64_0_1	91_6_603	348_0_452
216_125_1	28_6_1532	987_25_415	2_6_1	64_0_1	91_6_626	348_0_459
216_125_1	28_6_1559	987_25_426	2_6_1	64_0_1	91_6_613	348_0_457
216_125_1	28_6_1543	987_25_436	2_6_1	64_0_1	91_6_597	348_0_466
216_125_1	28_6_1571	987_25_421	2_6_1	64_0_1	91_6_595	348_0_450
216_125_1	28_6_1603	987_25_399	2_6_1	64_0_1	91_6_580	348_0_447
216_125_1	28_6_1565	987_25_388	2_6_1	64_0_1	91_6_572	348_0_462
216_125_1	28_6_1608	987_25_391	2_6_1	64_0_1	91_6_548	348_0_465
216_125_1	28_6_1639	987_25_451	2_6_1	64_0_1	91_6_522	348_0_459
216_125_1	28_6_1643	987_25_465	2_6_1	64_0_1	91_6_521	348_0_460
216_125_1	28_6_1656	987_25_471	2_6_1	64_0_1	91_6_518	348_0_445
216_125_1	28_6_1663	987_25_475	2_6_1	64_0_1	91_6_486	348_0_443
216_125_1	28_6_1705	987_25_401	2_6_1	64_0_1	91_6_471	348_0_450
216_125_1	28_6_1724	987_25_376	2_6_1	64_0_1	91_6_455	348_0_443
216_125_1	28_6_1722	987_25_356	2_6_1	64_0_1	91_6_477	348_0_444
216_125_1	28_6_1725	987_25_325	2_6_1	64_0_1	91_6_478	348_0_460
216_125_1	28_6_1716	987_25_321	2_6_1	64_0_1	91_6_484	348_0_465
216_125_1	28_6_1693	987_25_337	2_6_1	64_0_1	91_6_483	348_0_485
216_125_1	28_6_1701	987_25_321	2_6_1	64_0_1	91_6_491	348_0_475
216_125_1	28_6_1703	987_25_319	2_6_1	64_0_1	91_6_478	348_0_490
216_125_1	28_6_1666	987_25_350	2_6_1	64_0_1	91_6_500	348_0_472
216_125_1	28_6_1676	987_25_346	2_6_1	64_0_1	91_6_516	348_0_464
216_125_1	28_6_1691	987_25_340	2_6_1	64_0_1	91_6_499	348_0_456
216_125_1	28_6_1694	987_25_325	2_6_1	64_0_1	91_6_522	348_0_447
216_125_1	28_6_1676	987_25_344	2_6_1	64_0_1	91_6_517	348_0_448
216_125_1	28_6_1632	987_25_375	2_6_1	64_0_1	91_6_526	348_0_460
216_125_1	28_6_1622	987_25_355	2_6_1	64_0_1	91_6_546	348_0_451
216_125_1	28_6_1639	987_25_350	2_6_1	64_0_1	91_6_547	348_0_439
216_125_1	28_6_1653	987_25_358	2_6_1	64_0_1	91_6_535	348_0_425
216_125_1	28_6_1653	987_25_393	2_6_1	64_0_1	91_6_536	348_0_424
216_125_1	28_6_1680	987_25_389	2_6_1	64_0_1	91_6_557	348_0_395
216_125_1	28_6_1663	987_25_409	2_6_1	64_0_1	91_6_548	348_0_392
216_125_1	28_6_1655	987_25_403	2_6_1	64_0_1	91_6_536	348_0_404
216_125_1	28_6_1646	987_25_400	2_6_1	64_0_1	91_6_538	348_0_392
216_125_1	28_6_1656	987_25_403	2_6_1	64_0_1	91_6_549	348_0_362
216_125_1	28_6_1663	987_25_415	2_6_1	64_0_1	91_6_540	348_0_363
216_125_1	28_6_1671	987_25_408	2_6_1	64_0_1	91_6_558	348_0_360
216_125_1	28_6_1688	987_25_429	2_6_1	64_0_1	91_6_557	348_0_337
216_125_1	28_6_1677	987_25_429	2_6_1	64_0_1	91_6_560	348_0_348
216_125_1	28_6_1684	987_25_450	2_6_1	64_0_1	91_6_552	348_0_342
216_125_1	28_6_1723	987_25_435	2_6_1	64_0_1	91_6_539	348_0_333
216_125_1	28_6_1741	987_25_450	2_6_1	64_0_1	91_6_543	348_0_314
216_125_1	28_6_1739	987_25_446	2_6_1	64_0_1	91_6_547	348_0_310
216_125_1	28_6_1753	987_25_465	2_6_1	64_0_1	91_6_542	348_0_296
216_125_1	28_6_1700	987_25_483	2_6_1	64_0_1	91_6_557	348_0_310
216_125_1	28_6_1678	987_25_483	2_6_1	64_0_1	91_6_588	348_0_290
216_125_1	28_6_1677	987_25_444	2_6_1	64_0_1	91_6_599	348_0_288
216_125_1	28_6_1648	987_25_403	2_6_1	64_0_1	91_6_636	348_0_286
216_125_1	28_6_1680	987_25_371	2_6_1	64_0_1	91_6_629	348_0_303
216_125_1	28_6_1687	987_25_348	2_6_1	64_0_1	91_6_628	348_0_299
216_125_1	28_6_1716	987_25_338	2_6_1	64_0_1	91_6_623	348_0_279
216_125_1	28_6_1753	987_25_317	2_6_1	64_0_1	91_6_638	348_0_261
216_125_1	28_6_1782	987_25_337	2_6_1	64_0_1	91_6_623	348_0_234
216_125_1	28_6_1825	987_25_352	2_6_1	64_0_1	91_6_622	348_0_206
216_125_1	28_6_1809	987_25_358	2_6_1	64_0_1	91_6_633	348_0_197
216_125_1	28_6_1858	987_25_369	2_6_1	64_0_1	91_6_614	348_0_180
216_125_1	28_6_1866	987_25_345	2_6_1	64_0_1	91_6_627	348_0_183
216_125_1	28_6_1890	987_25_316	2_6_1	64_0_1	91_6_621	348_0_187
216_125_1	28_6_1831	987_25_333	2_6_1	64_0_1	91_6_632	348_0_182
216_125_1	28_6_1816	987_25_363	2_6_1	64_0_1	91_6_650	348_0_173
216_125_1	28_6_1811	987_25_382	2_6_1	64_0_1	91_6_670	348_0_150
216_125_1	28_6_1777	987_25_395	2_6_1	64_0_1	91_6_689	348_0_151
216_125_1	28_6_1775	987_25_422	2_6_1	64_0_1	91_6_683	348_0_149
216_125_1	28_6_1782	987_25_452	2_6_1	64_0_1	91_6_649	348_0_148
216_125_1	28_6_1787	987_25_446	2_6_1	64_0_1	91_6_643	348_0_138
216_125_1	28_6_1815	987_25_434	2_6_1	64_0_1	91_6_642	348_0_128
216_125_1	28_6_1837	987_25_422	2_6_1	64_0_1	91_6_640	348_0_120
216_125_1	28_6_1822	987_25_438	2_6_1	64_0_1	91_6_617	348_0_129
216_125_1	28_6_1851	987_25_439	2_6_1	64_0_1	91_6_604	348_0_127
216_125_1	28_6_1803	987_25_471	2_6_1	64_0_1	91_6_616	348_0_121
216_125_1	28_6_1760	987_25_456	2_6_1	64_0_1	91_6_636	348_0_121
216_125_1	28_6_1756	987_25_466	2_6_1	64_0_1	91_6_653	348_0_106
216_125_1	28_6_1755	987_25_463	2_6_1	64_0_1	91_6_639	348_0_102
216_125_1	28_6_1799	987_25_437	2_6_1	64_0_1	91_6_656	348_0_87
216_125_1	28_6_1803	987_25_398	2_6_1	64_0_1	91_6_656	348_0_80
216_125_1	28_6_1835	987_25_368	2_6_1	64_0_1	91_6_677	348_0_73
216_125_1	28_6_1839	987_25_372	2_6_1	64_0_1	91_6_666	348_0_72
216_125_1	28_6_1838	987_25_385	2_6_1	64_0_1	91_6_692	348_0_68
216_125_1	28_6_1821	987_25_377	2_6_1	64_0_1	91_6_692	348_0_60
216_125_1	28_6_1803	987_25_396	2_6_1	64_0_1	91_6_705	348_0_61
216_125_1	28_6_1790	987_25_404	2_6_1	64_0_1	91_6_707	348_0_63
216_125_1	28_6_1820	987_25_385	2_6_1	64_0_1	91_6_698	348_0_73
216_125_1	28_6_1821	987_25_353	2_6_1	64_0_1	91_6_709	348_0_74
216_125_1	28_6_1839	987_25_353	2_6_1	64_0_1	91_6_720	348_0_86
216_125_1	28_6_1842	987_25_364	2_6_1	64_0_1	91_6_706	348_0_86
216_125_1	28_6_1872	987_25_374	2_6_1	64_0_1	91_6_656	348_0_76
216_125_1	28_6_1861	987_25_381	2_6_1	64_0_1	91_6_639	348_0_74
216_125_1	28_6_1852	987_25_371	2_6_1	64_0_1	91_6_637	348_0_88
216_125_1	28_6_1818	987_25_375	2_6_1	64_0_1	91_6_664	348_0_85
216_125_1	28_6_1803	987_25_376	2_6_1	64_0_1	91_6_702	348_0_96
216_125_1	28_6_1799	987_25_394	2_6_1	64_0_1	91_6_715	348_0_88
216_125_1	28_6_1845	987_25_357	2_6_1	64_0_1	91_6_690	348_0_83
216_125_1	28_6_1847	987_25_377	2_6_1	64_0_1	91_6_700	348_0_75
216_125_1	28_6_1835	987_25_410	2_6_1	64_0_1	91_6_697	348_0_67
216_125_1	28_6_1825	987_25_406	2_6_1	64_0_1	91_6_684	348_0_71
216_125_1	28_6_1816	987_25_446	2_6_1	64_0_1	91_6_681	348_0_65
216_125_1	28_6_1846	987_25_475	2_6_1	64_0_1	91_6_671	348_0_59
216_125_1	28_6_1878	987_25_486	2_6_1	64_0_1	91_6_630	348_0_61
216_125_1	28_6_1856	987_25_506	2_6_1	64_0_1	91_6_601	348_0_65
216_125_1	28_6_1862	987_25_478	2_6_1	64_0_1	91_6_615	348_0_69
216_125_1	28_6_1869	987_25_457	2_6_1	64_0_1	91_6_607	348_0_78
216_125_1	28_6_1847	987_25_469	2_6_1	64_0_1	91_6_621	348_0_82
216_125_1	28_6_1811	987_25_477	2_6_1	64_0_1	91_6_636	348_0_86
216_125_1	28_6_1828	987_25_447	2_6_1	64_0_1	91_6_638	348_0_91
216_125_1	28_6_1828	987_25_420	2_6_1	64_0_1	91_6_647	348_0_98
216_125_1	28_6_1805	987_25_384	2_6_1	64_0_1	91_6_672	348_0_93
216_125_1	28_6_1843	987_25_375	2_6_1	64_0_1	91_6_681	348_0_87
[truncated: 3,001 more rows]
[truncated: 768 more columns]
