# Supplementary material for: Environmental change makes robust ecological networks fragile
Source: Nat Commun. 2016 Aug 11;7:12462. doi: 10.1038/ncomms12462 (PMC4987532; doi:10.1038/ncomms12462)
Supplement: Supplementary Data 1 — Host-parasite networks and host extinction sequences in Avida experiments. The compressed archive includes the 100 co-evolved host-parasite networks and the host extinction sequences in the historical scenario. [file ncomms12462-s2.zip › Supplementary_data_S1/host_extinction_sequence_60.csv]

1200_6_1	344_25_2	345_45_4	346_5_4	347_12_7	340_35_3	341_3_2	342_45_7	343_6_8	348_1_3	349_34_1	298_0_2	299_0_1	296_34_1	297_25_10	294_01_1	295_25_2	292_35_4	293_34_1	290_1_5	291_45_2	270_34_13	271_0_3	272_5_8	273_34_1	274_34_3	275_34_1	276_34_1	277_0_6	278_34_1	279_3_1	1132_45_1	1004_45_2	108_25_3	109_35_4	102_25_8	103_5_5	100_1_7	101_34_16	106_34_9	107_0_24	104_3_1	105_0_14	99_3_10	98_34_15	91_6_2	90_0_1	93_01_4	92_6_2	95_3_6
199_45_8	1141_5_1	198_0_8	429_34_1	453_34_3	345_45_4	346_5_4	347_12_6	340_35_3	341_3_3	342_45_10	343_6_11	810_34_1	812_1_4	348_1_3	349_34_1	817_5_2	664_6_2	719_0_2	717_34_1	716_34_2	715_34_1	714_6_1	713_6_2	711_5_1	710_01_1	891_1_1	17_25_1	914_01_2	1264_3_1	423_6_1	916_34_2	1062_34_1	1065_12_1	1067_34_1	298_0_1	299_0_1	297_25_9	294_01_1	912_25_1	292_35_4	290_1_3	291_45_1	1128_3_1	1129_3_1	1085_3_1	1082_34_2	596_1_1	599_34_1	598_5_1
199_45_9	1141_5_1	198_0_9	429_34_1	345_45_4	346_5_4	347_12_12	340_35_4	341_3_3	342_45_12	343_6_15	810_34_1	812_1_3	348_1_2	815_5_1	817_5_2	664_6_4	719_0_2	717_34_1	716_34_2	713_6_1	711_5_2	710_01_1	891_1_1	914_01_3	1264_3_1	423_6_1	916_34_1	1062_34_1	1065_12_1	1067_34_1	298_0_1	297_25_8	294_01_1	912_25_1	292_35_6	290_1_2	291_45_1	1128_3_1	1129_3_1	1082_34_2	596_1_1	195_6_2	194_0_2	197_0_10	1123_5_1	191_12_2	190_34_9	1126_34_1	1127_0_1
198_0_11	429_34_1	345_45_2	346_5_4	347_12_17	340_35_4	341_3_2	342_45_8	343_6_8	812_1_2	814_34_1	349_34_1	817_5_2	664_6_3	719_0_2	717_34_1	716_34_2	713_6_1	711_5_4	914_01_5	1065_12_3	298_0_1	297_25_4	294_01_1	295_25_1	292_35_5	290_1_3	291_45_1	1128_3_1	1129_3_1	199_45_9	1082_34_2	195_6_1	194_0_2	197_0_8	191_12_1	190_34_13	193_45_1	1127_0_1	270_34_19	271_0_4	272_5_7	1138_3_3	274_34_1	276_34_1	277_0_6	457_34_1	527_45_6	1018_6_1	521_34_4
198_0_11	669_3_1	345_45_1	346_5_5	347_12_27	340_35_3	342_45_6	343_6_8	812_1_1	349_34_1	719_0_1	716_34_2	713_6_1	711_5_4	914_01_4	1065_12_3	297_25_5	294_01_1	295_25_1	292_35_3	290_1_3	291_45_1	590_34_2	199_45_8	1082_34_2	195_6_1	194_0_1	197_0_8	191_12_1	190_34_7	193_45_1	1127_0_2	270_34_15	271_0_4	272_5_8	274_34_1	276_34_1	277_0_9	527_45_10	520_6_6	521_34_3	528_3_1	1103_0_3	1235_0_1	449_45_3	448_1_2	1338_0_8	443_45_9	441_0_4	440_0_1
346_5_4	347_12_34	340_35_4	342_45_4	343_6_10	716_34_1	711_5_2	420_5_5	1065_12_4	297_25_10	295_25_1	292_35_2	290_1_2	590_34_1	199_45_4	198_0_12	195_6_1	197_0_6	190_34_6	193_45_1	1127_0_2	270_34_14	271_0_4	272_5_13	274_34_1	277_0_10	527_45_11	520_6_4	521_34_2	1103_0_2	1235_0_1	449_45_3	448_1_5	1231_3_1	443_45_10	441_0_3	1238_6_3	108_25_1	109_35_6	588_0_2	102_25_12	103_5_4	100_1_9	101_34_7	106_34_1	107_0_8	105_0_11	38_6_24	907_34_4	32_34_5
346_5_5	347_12_31	340_35_6	342_45_7	343_6_9	711_5_2	420_5_7	409_6_3	1065_12_5	297_25_14	295_25_1	199_45_2	198_0_10	195_6_1	197_0_5	190_34_6	193_45_1	1127_0_2	270_34_12	271_0_3	272_5_16	274_34_1	277_0_9	527_45_14	520_6_4	521_34_5	1235_0_1	449_45_2	448_1_8	1338_0_5	443_45_12	441_0_1	1238_6_2	108_25_1	109_35_5	588_0_1	102_25_9	103_5_2	100_1_7	101_34_8	107_0_4	105_0_11	38_6_23	907_34_1	32_34_3	31_34_6	909_34_35	36_6_15	35_12_1	1241_25_2
216_6_1	1143_46_2	1140_25_9	215_25_31	212_01_27	1301_3_3	706_3_5	211_0_1	667_35_1	1195_34_2	664_6_4	663_12_11	1266_12_2	28_01_1	132_3_3	131_34_1	130_34_32	137_25_64	40_01_1	135_0_23	129_6_1	339_0_17	139_34_2	138_6_1	67_6_1	25_25_25	690_25_1	27_35_1	669_3_1	22_25_30	23_5_22	160_45_17	1072_34_10	3_34_1	161_34_1	517_12_8	762_25_16	346_5_7	347_12_21	340_35_5	4_34_12	342_45_12	343_6_5	326_0_1	549_01_3	443_45_18	284_45_1	935_1_1	286_0_19	1313_25_15
216_6_1	1143_46_1	1140_25_10	215_25_31	212_01_27	1301_3_1	669_3_1	211_0_1	762_25_16	1195_34_1	664_6_4	663_12_9	1266_12_1	28_01_1	132_3_3	131_34_1	130_34_27	137_25_66	653_34_1	135_0_21	129_6_1	339_0_13	139_34_1	138_6_1	67_6_1	25_25_27	690_25_1	27_35_2	22_25_30	23_5_25	95_3_1	1072_34_4	3_34_1	161_34_1	542_0_3	288_0_5	346_5_4	347_12_13	26_45_1	4_34_10	342_45_15	343_6_6	326_0_1	549_01_3	285_12_4	284_45_1	409_6_5	286_0_21	1313_25_20	1312_0_3
216_6_1	1143_46_2	1140_25_14	215_25_27	212_01_22	1301_3_1	669_3_1	211_0_1	762_25_23	1195_34_1	664_6_3	663_12_6	132_3_1	131_34_1	130_34_15	137_25_57	135_0_20	129_6_1	339_0_7	139_34_1	138_6_1	24_34_1	25_25_35	690_25_1	27_35_3	22_25_29	23_5_20	95_3_1	1072_34_5	3_34_1	161_34_1	542_0_2	288_0_5	346_5_4	347_12_6	340_35_1	4_34_9	342_45_20	343_6_2	326_0_1	549_01_2	285_12_3	284_45_1	409_6_7	286_0_18	1313_25_20	1312_0_2	30_34_1	674_12_27	1150_45_20
216_6_1	1143_46_3	1140_25_13	215_25_19	212_01_15	669_3_1	211_0_1	762_25_19	664_6_3	663_12_3	131_34_1	130_34_7	137_25_58	135_0_19	129_6_1	339_0_5	138_6_1	24_34_1	25_25_39	26_45_1	27_35_3	22_25_29	23_5_24	1072_34_5	3_34_1	161_34_1	542_0_1	288_0_4	346_5_5	347_12_2	4_34_12	342_45_21	343_6_1	549_01_2	285_12_2	284_45_1	409_6_3	286_0_16	1313_25_20	679_6_3	674_12_18	1150_45_29	455_3_9	120_0_1	260_34_1	125_5_15	264_3_3	2_34_1	118_12_1	59_25_77
1143_46_3	1140_25_14	215_25_24	212_01_10	669_3_1	211_0_1	762_25_14	663_12_2	131_34_1	130_34_8	137_25_79	135_0_21	129_6_1	339_0_3	138_6_1	24_34_1	25_25_45	26_45_1	27_35_4	22_25_20	23_5_23	1072_34_1	3_34_1	161_34_1	542_0_1	288_0_2	346_5_5	4_34_19	342_45_23	343_6_2	549_01_2	1335_25_37	284_45_1	409_6_4	286_0_21	1313_25_19	679_6_2	674_12_4	1150_45_38	455_3_10	120_0_1	260_34_1	125_5_11	367_46_17	2_34_1	118_12_1	59_25_79	55_5_12	54_34_2	56_34_26
1143_46_4	1140_25_16	215_25_21	212_01_12	669_3_1	211_0_1	762_25_16	663_12_2	131_34_1	130_34_10	137_25_84	135_0_20	129_6_1	138_6_1	24_34_1	25_25_46	26_45_1	27_35_6	22_25_26	23_5_24	1072_34_1	3_34_1	161_34_1	542_0_1	288_0_1	346_5_3	4_34_21	342_45_30	549_01_1	284_45_1	409_6_4	286_0_15	1313_25_13	674_12_1	1150_45_47	455_3_12	263_0_4	260_34_1	125_5_6	367_46_16	2_34_1	118_12_1	59_25_75	55_5_19	54_34_2	56_34_26	1065_12_10	50_25_149	52_5_18	415_0_3
1143_46_6	1140_25_21	215_25_23	212_01_11	669_3_1	211_0_1	762_25_11	131_34_1	130_34_7	137_25_91	135_0_22	129_6_1	138_6_1	24_34_1	25_25_43	26_45_1	27_35_3	22_25_33	23_5_25	1072_34_1	3_34_1	161_34_1	407_03_2	346_5_3	4_34_18	342_45_31	284_45_1	409_6_3	286_0_12	1313_25_14	674_12_1	1150_45_51	455_3_9	263_0_5	260_34_1	125_5_7	30_34_1	2_34_1	118_12_1	59_25_76	55_5_14	54_34_3	56_34_21	1065_12_8	50_25_171	52_5_20	415_0_2	829_12_1	411_01_1	413_6_1
1143_46_9	1140_25_18	215_25_20	212_01_8	669_3_1	211_0_1	762_25_7	131_34_1	130_34_5	137_25_82	135_0_32	129_6_1	138_6_1	24_34_1	25_25_42	26_45_1	27_35_1	22_25_36	23_5_28	300_6_1	3_34_1	161_34_1	407_03_2	540_3_40	4_34_25	342_45_37	284_45_1	409_6_3	286_0_12	1313_25_11	1150_45_56	576_3_4	263_0_8	260_34_1	125_5_5	30_34_1	2_34_1	118_12_1	59_25_64	55_5_15	54_34_4	56_34_28	1065_12_5	50_25_172	52_5_18	415_0_2	411_01_1	371_0_12	297_25_2	295_25_1
1143_46_9	1140_25_22	215_25_18	212_01_8	669_3_1	211_0_1	762_25_7	130_34_3	137_25_77	135_0_30	129_6_1	24_34_1	25_25_39	26_45_1	27_35_1	22_25_45	23_5_25	28_01_1	3_34_1	540_3_44	4_34_26	342_45_35	284_45_1	409_6_2	286_0_10	1313_25_12	1150_45_49	576_3_2	263_0_6	260_34_1	125_5_3	2_34_1	118_12_1	59_25_63	55_5_9	54_34_4	56_34_30	1065_12_2	50_25_199	52_5_17	415_0_2	411_01_1	371_0_25	297_25_1	295_25_1	539_6_4	199_45_100	981_6_4	315_025_51	272_5_31
1143_46_13	1140_25_28	215_25_22	212_01_4	669_3_1	211_0_1	762_25_9	130_34_1	137_25_73	135_0_47	129_6_1	24_34_1	25_25_35	26_45_1	22_25_53	23_5_24	28_01_1	346_5_3	4_34_31	342_45_31	284_45_1	409_6_2	286_0_10	1313_25_11	1150_45_44	673_0_37	263_0_7	260_34_1	125_5_3	2_34_1	118_12_1	59_25_53	55_5_6	54_34_6	56_34_38	50_25_188	52_5_16	411_01_1	371_0_28	297_25_1	295_25_1	539_6_1	199_45_107	981_6_6	315_025_59	272_5_29	116_45_1	110_34_1	112_25_129	82_3_15
1143_46_22	1140_25_33	215_25_22	212_01_5	669_3_1	211_0_1	762_25_10	137_25_77	135_0_41	24_34_1	25_25_39	26_45_1	22_25_59	23_5_24	346_5_3	4_34_36	342_45_30	284_45_1	409_6_2	286_0_7	1313_25_9	1150_45_37	673_0_32	263_0_8	260_34_1	125_5_3	129_6_1	118_12_1	59_25_54	55_5_3	54_34_13	56_34_45	50_25_219	52_5_19	411_01_1	371_0_34	295_25_1	199_45_99	981_6_6	315_025_52	272_5_26	116_45_1	110_34_1	112_25_130	82_3_11	83_34_35	398_25_29	86_25_50	87_34_1	84_34_1
1143_46_28	1140_25_34	215_25_20	212_01_4	669_3_1	211_0_1	762_25_10	137_25_66	135_0_38	24_34_1	25_25_36	26_45_1	22_25_64	23_5_22	346_5_2	4_34_30	342_45_29	284_45_1	409_6_4	286_0_4	1313_25_10	1150_45_31	673_0_51	263_0_7	125_5_3	129_6_1	118_12_1	59_25_47	55_5_2	54_34_18	56_34_42	50_25_220	52_5_19	411_01_1	371_0_48	295_25_1	199_45_99	981_6_6	315_025_53	272_5_26	116_45_1	110_34_1	112_25_129	82_3_4	83_34_42	398_25_29	86_25_68	87_34_1	84_34_1	140_34_4
1143_46_26	1140_25_32	215_25_18	212_01_2	669_3_1	762_25_8	137_25_63	135_0_43	24_34_1	25_25_41	26_45_1	22_25_71	23_5_25	540_3_26	4_34_20	342_45_27	284_45_1	409_6_4	286_0_8	1313_25_14	1150_45_36	673_0_55	263_0_8	125_5_3	129_6_1	118_12_1	59_25_51	55_5_2	54_34_25	56_34_42	50_25_225	52_5_19	411_01_1	371_0_43	295_25_1	199_45_76	981_6_3	315_025_57	272_5_29	116_45_1	112_25_144	82_3_3	83_34_31	398_25_35	86_25_68	87_34_1	84_34_1	140_34_7	790_6_12	206_6_3
1143_46_26	1140_25_31	215_25_25	212_01_2	669_3_1	762_25_9	137_25_58	135_0_40	24_34_1	25_25_51	26_45_1	22_25_84	23_5_25	540_3_14	4_34_10	342_45_33	284_45_1	409_6_2	286_0_10	1313_25_17	1150_45_42	673_0_67	263_0_5	125_5_4	129_6_1	118_12_1	59_25_49	54_34_32	56_34_33	50_25_239	52_5_18	411_01_1	371_0_34	295_25_1	199_45_50	981_6_3	315_025_40	272_5_34	116_45_1	112_25_158	82_3_3	83_34_22	398_25_31	86_25_83	87_34_1	84_34_1	140_34_7	790_6_8	206_6_3	1335_25_64
1143_46_20	1140_25_32	215_25_18	669_3_1	762_25_11	137_25_53	135_0_36	25_25_55	26_45_1	22_25_86	23_5_20	540_3_7	4_34_5	342_45_39	284_45_1	409_6_6	286_0_12	1313_25_19	1150_45_47	673_0_75	263_0_5	125_5_3	129_6_1	118_12_1	59_25_50	54_34_36	56_34_21	50_25_270	52_5_13	411_01_1	371_0_35	295_25_1	199_45_34	981_6_5	315_025_37	272_5_39	116_45_1	112_25_180	82_3_1	83_34_17	398_25_28	119_25_35	87_34_1	84_34_1	140_34_5	790_6_9	206_6_1	1335_25_79	3_34_1	527_45_32
1143_46_17	1140_25_43	215_25_20	669_3_1	762_25_8	137_25_62	135_0_32	25_25_64	26_45_1	22_25_96	23_5_20	540_3_1	1374_1_80	342_45_47	284_45_1	409_6_7	286_0_12	1313_25_16	1150_45_53	673_0_63	263_0_5	125_5_4	129_6_1	118_12_1	59_25_58	54_34_36	56_34_15	50_25_291	52_5_16	411_01_1	371_0_29	295_25_1	199_45_20	981_6_5	315_025_35	272_5_40	116_45_1	112_25_211	82_3_1	83_34_8	398_25_25	119_25_35	87_34_1	84_34_1	140_34_6	790_6_9	206_6_1	1335_25_85	3_34_1	527_45_43
1143_46_8	1140_25_46	215_25_15	669_3_1	762_25_18	137_25_71	135_0_24	25_25_74	26_45_1	22_25_106	23_5_19	1374_1_88	342_45_47	284_45_1	409_6_7	286_0_13	1313_25_9	1150_45_53	673_0_62	263_0_2	125_5_5	129_6_1	118_12_1	59_25_72	54_34_37	56_34_9	50_25_331	52_5_14	371_0_13	295_25_1	199_45_15	981_6_4	315_025_38	272_5_36	116_45_1	112_25_216	82_3_2	83_34_3	398_25_27	119_25_24	87_34_1	84_34_1	140_34_5	790_6_12	1335_25_95	3_34_1	527_45_39	521_34_43	7_45_1	367_46_6
1143_46_5	1140_25_39	215_25_8	762_25_28	137_25_74	135_0_18	25_25_78	26_45_1	22_25_103	23_5_11	1374_1_83	342_45_40	284_45_1	409_6_7	286_0_15	1313_25_8	1150_45_56	673_0_68	263_0_1	125_5_2	129_6_1	118_12_1	59_25_87	54_34_32	56_34_6	50_25_356	52_5_14	371_0_10	295_25_1	199_45_15	981_6_5	315_025_39	272_5_43	116_45_1	112_25_241	82_3_4	83_34_3	398_25_29	119_25_21	87_34_1	140_34_3	790_6_8	1335_25_97	3_34_1	527_45_38	521_34_49	7_45_1	367_46_1	365_34_58	448_1_1
1143_46_7	1140_25_46	215_25_7	762_25_25	137_25_83	135_0_8	25_25_90	26_45_1	22_25_104	23_5_8	1374_1_77	342_45_38	284_45_1	409_6_4	286_0_12	1313_25_9	1150_45_44	673_0_69	125_5_4	129_6_1	118_12_1	59_25_96	54_34_26	50_25_379	52_5_11	371_0_11	295_25_1	199_45_19	981_6_1	315_025_41	272_5_44	116_45_1	112_25_244	82_3_4	83_34_2	398_25_25	119_25_25	87_34_1	140_34_2	790_6_5	1335_25_113	3_34_1	527_45_33	521_34_41	7_45_1	365_34_47	443_45_41	441_0_1	303_34_1	304_25_12
1143_46_4	1140_25_40	215_25_10	762_25_17	137_25_73	135_0_6	25_25_100	26_45_1	22_25_98	23_5_3	1374_1_62	342_45_37	284_45_1	409_6_7	286_0_9	1313_25_6	1150_45_40	673_0_85	125_5_3	129_6_1	118_12_1	59_25_106	54_34_19	50_25_401	52_5_11	371_0_11	295_25_1	199_45_33	315_025_33	272_5_44	116_45_1	112_25_269	82_3_6	398_25_22	119_25_32	87_34_1	140_34_3	790_6_6	1335_25_121	3_34_1	527_45_37	521_34_34	7_45_1	365_34_36	443_45_37	441_0_1	303_34_1	304_25_18	108_25_1	386_3_187
1143_46_1	1140_25_38	215_25_10	762_25_23	137_25_86	135_0_3	25_25_114	26_45_1	22_25_113	1374_1_56	342_45_53	284_45_1	409_6_8	286_0_7	1313_25_4	1150_45_39	673_0_92	125_5_3	129_6_1	118_12_1	59_25_110	54_34_8	50_25_418	52_5_8	371_0_12	295_25_1	199_45_43	315_025_19	272_5_42	116_45_1	112_25_274	82_3_7	398_25_14	119_25_25	87_34_1	140_34_4	790_6_5	1335_25_140	3_34_1	527_45_33	521_34_26	7_45_1	365_34_37	443_45_38	441_0_1	303_34_1	304_25_23	108_25_1	386_3_179	102_25_1
1143_46_2	1140_25_45	215_25_8	762_25_27	137_25_102	135_0_1	25_25_119	26_45_1	22_25_131	1374_1_48	342_45_71	284_45_1	409_6_8	286_0_6	1313_25_3	1150_45_30	673_0_93	129_6_1	118_12_1	59_25_97	54_34_3	50_25_442	52_5_6	371_0_18	295_25_1	199_45_58	315_025_10	272_5_37	116_45_1	112_25_232	82_3_4	398_25_15	119_25_19	87_34_1	140_34_9	790_6_3	443_45_46	3_34_1	527_45_28	521_34_28	7_45_1	365_34_36	1335_25_139	441_0_1	303_34_1	304_25_24	108_25_1	386_3_157	102_25_1	248_1_31
1143_46_2	1140_25_32	215_25_3	762_25_31	137_25_117	135_0_1	25_25_125	26_45_1	22_25_137	1374_1_32	342_45_84	284_45_1	409_6_7	286_0_5	1313_25_7	1150_45_32	673_0_113	129_6_1	118_12_1	59_25_103	50_25_445	52_5_5	371_0_27	295_25_1	199_45_72	315_025_11	272_5_48	116_45_1	112_25_230	82_3_2	398_25_21	119_25_15	87_34_1	140_34_13	790_6_4	443_45_45	3_34_1	527_45_23	521_34_32	7_45_1	365_34_34	1335_25_119	441_0_1	303_34_1	304_25_23	108_25_1	386_3_146	102_25_1	248_1_30	38_6_30
1143_46_2	1140_25_33	215_25_2	762_25_35	137_25_109	135_0_1	25_25_131	26_45_1	22_25_152	1374_1_26	342_45_101	284_45_1	409_6_4	286_0_6	1313_25_4	1150_45_36	673_0_114	129_6_1	118_12_1	59_25_91	50_25_450	52_5_4	371_0_30	295_25_1	199_45_83	315_025_11	272_5_34	116_45_1	112_25_230	398_25_28	119_25_11	87_34_1	140_34_17	790_6_5	443_45_43	3_34_1	527_45_19	521_34_34	7_45_1	365_34_41	1335_25_102	441_0_1	303_34_1	304_25_22	108_25_1	386_3_129	102_25_1	248_1_28	38_6_42	909_34_26
1143_46_2	1140_25_27	215_25_1	762_25_34	137_25_113	135_0_1	25_25_136	26_45_1	22_25_147	1374_1_19	342_45_113	284_45_1	409_6_2	286_0_5	1313_25_2	1150_45_32	673_0_122	129_6_1	118_12_1	59_25_86	50_25_445	52_5_4	371_0_35	295_25_1	199_45_90	315_025_15	272_5_31	116_45_1	112_25_224	398_25_25	119_25_9	87_34_1	140_34_19	790_6_7	443_45_36	3_34_1	527_45_18	521_34_34	7_45_1	365_34_49	1335_25_92	441_0_1	303_34_1	304_25_22	108_25_1	386_3_111	102_25_1	248_1_23	38_6_51	909_34_25
1143_46_2	1140_25_28	762_25_33	137_25_102	135_0_1	25_25_137	26_45_1	22_25_149	1374_1_13	342_45_131	284_45_1	409_6_1	286_0_7	1313_25_3	1150_45_39	673_0_117	129_6_1	118_12_1	59_25_96	50_25_446	52_5_3	371_0_48	295_25_1	199_45_92	315_025_19	272_5_29	116_45_1	112_25_215	398_25_24	119_25_8	87_34_1	140_34_21	790_6_8	443_45_28	3_34_1	527_45_15	521_34_42	7_45_1	365_34_53	1335_25_91	441_0_1	303_34_1	304_25_24	108_25_1	386_3_86	102_25_1	248_1_13	38_6_68	909_34_16	511_3_34
1143_46_1	1140_25_24	762_25_24	137_25_92	135_0_1	25_25_128	26_45_1	22_25_159	1374_1_9	342_45_151	284_45_1	286_0_8	1313_25_2	1150_45_45	673_0_109	129_6_1	118_12_1	59_25_105	50_25_462	52_5_5	371_0_58	295_25_1	199_45_83	315_025_17	272_5_29	116_45_1	112_25_206	398_25_33	119_25_5	87_34_1	140_34_18	790_6_11	443_45_30	3_34_1	527_45_20	521_34_38	7_45_1	365_34_55	1335_25_103	441_0_1	303_34_1	304_25_26	108_25_1	386_3_55	102_25_1	248_1_10	38_6_77	909_34_16	511_3_34	433_25_33
604_34_85	1140_25_10	45_34_92	199_45_79	745_25_47	762_25_20	570_0_6	315_025_26	483_34_1	62_6_42	116_45_1	137_25_80	135_0_1	112_25_192	108_25_1	205_3_15	175_6_1	398_25_35	86_25_137	87_34_1	25_25_125	856_25_32	898_6_5	207_25_32	272_5_31	790_6_24	46_0_1	119_25_1	637_12_50	41_25_58	1_5_15	1335_25_102	3_34_1	527_45_24	5_45_10	521_34_29	342_45_154	365_34_67	284_45_1	286_0_8	201_34_38	66_34_1	203_123_19	1313_25_5	7_45_1	140_34_11	141_1_76	443_45_25	10_0_1	441_0_1
604_34_77	1140_25_9	45_34_85	199_45_72	745_25_48	762_25_22	570_0_6	315_025_34	483_34_1	62_6_42	116_45_1	137_25_86	135_0_1	112_25_188	108_25_1	205_3_15	175_6_1	398_25_49	86_25_127	87_34_1	25_25_132	856_25_32	898_6_3	207_25_29	272_5_33	790_6_22	46_0_1	119_25_1	637_12_34	41_25_58	1_5_12	1335_25_112	3_34_1	527_45_28	5_45_11	521_34_29	342_45_156	365_34_63	284_45_1	286_0_5	201_34_46	66_34_1	203_123_13	1313_25_7	7_45_1	140_34_8	141_1_94	443_45_25	10_0_1	441_0_1
604_34_78	1140_25_5	45_34_85	199_45_56	745_25_37	762_25_21	570_0_11	315_025_47	483_34_1	62_6_43	116_45_1	137_25_82	135_0_1	112_25_179	108_25_1	205_3_12	175_6_1	398_25_55	86_25_119	87_34_1	25_25_129	856_25_30	898_6_1	207_25_27	272_5_30	790_6_41	46_0_1	119_25_1	637_12_24	41_25_60	1_5_11	1335_25_116	3_34_1	527_45_32	5_45_12	521_34_26	342_45_146	365_34_66	284_45_1	286_0_6	201_34_49	66_34_1	203_123_15	1313_25_8	7_45_1	140_34_6	141_1_113	443_45_29	10_0_1	441_0_1
604_34_62	1140_25_8	45_34_84	199_45_41	745_25_33	762_25_22	570_0_8	315_025_75	483_34_1	62_6_45	116_45_1	137_25_73	135_0_1	112_25_195	205_3_12	175_6_1	398_25_58	86_25_136	87_34_1	25_25_110	856_25_34	898_6_1	207_25_33	272_5_23	790_6_38	46_0_1	119_25_1	637_12_20	41_25_58	1_5_9	1335_25_130	3_34_1	527_45_37	5_45_10	521_34_24	342_45_135	365_34_56	284_45_1	286_0_5	201_34_48	66_34_1	203_123_8	1313_25_6	7_45_1	140_34_5	141_1_130	443_45_28	10_0_1	441_0_1	303_34_1
604_34_53	1140_25_8	45_34_100	199_45_35	745_25_31	762_25_15	570_0_11	315_025_93	483_34_1	62_6_39	116_45_1	137_25_81	135_0_1	112_25_197	205_3_11	175_6_1	398_25_62	86_25_136	87_34_1	25_25_107	856_25_25	207_25_27	272_5_12	790_6_37	46_0_1	119_25_1	637_12_22	41_25_70	1_5_10	1335_25_125	3_34_1	527_45_34	5_45_12	521_34_17	342_45_105	365_34_57	284_45_1	286_0_5	201_34_44	66_34_1	203_123_6	1313_25_10	7_45_1	140_34_7	141_1_146	443_45_27	10_0_1	441_0_1	303_34_1	304_25_36
604_34_46	1140_25_10	45_34_105	199_45_30	745_25_43	762_25_10	570_0_14	315_025_103	483_34_1	62_6_44	116_45_1	137_25_81	135_0_1	112_25_184	205_3_7	175_6_1	398_25_65	86_25_145	87_34_1	25_25_108	856_25_24	207_25_23	272_5_15	790_6_48	46_0_1	119_25_1	637_12_29	41_25_72	1_5_3	1335_25_130	3_34_1	527_45_37	5_45_14	521_34_13	342_45_95	365_34_63	284_45_1	286_0_6	201_34_36	66_34_1	203_123_6	1313_25_8	7_45_1	140_34_6	141_1_165	443_45_26	10_0_1	441_0_1	303_34_1	304_25_50
604_34_45	1140_25_6	45_34_99	199_45_25	745_25_37	762_25_7	570_0_6	315_025_98	483_34_1	62_6_34	116_45_1	137_25_80	135_0_1	112_25_184	205_3_3	175_6_1	398_25_73	86_25_154	87_34_1	25_25_108	856_25_15	207_25_23	272_5_17	790_6_46	46_0_1	119_25_1	637_12_36	41_25_62	1_5_2	443_45_23	3_34_1	527_45_44	5_45_11	521_34_10	342_45_97	365_34_84	284_45_1	286_0_6	201_34_27	66_34_1	203_123_4	1313_25_8	7_45_1	140_34_7	141_1_194	1335_25_122	10_0_1	441_0_1	303_34_1	304_25_44
604_34_40	1140_25_3	45_34_90	199_45_21	745_25_22	762_25_10	570_0_8	315_025_104	483_34_1	62_6_25	116_45_1	137_25_71	135_0_1	112_25_180	205_3_1	175_6_1	398_25_75	86_25_172	87_34_1	25_25_113	856_25_17	207_25_18	272_5_16	790_6_70	46_0_1	119_25_1	637_12_43	41_25_67	1_5_1	443_45_20	3_34_1	527_45_59	5_45_10	521_34_8	342_45_94	365_34_94	284_45_1	286_0_8	201_34_20	66_34_1	203_123_2	1313_25_5	7_45_1	140_34_10	141_1_223	1335_25_114	10_0_1	441_0_1	303_34_1	304_25_52
604_34_39	1140_25_3	45_34_88	199_45_21	745_25_27	762_25_9	570_0_4	315_025_80	483_34_1	62_6_19	116_45_1	137_25_62	135_0_1	112_25_192	175_6_1	398_25_87	86_25_184	87_34_1	25_25_149	856_25_19	207_25_21	272_5_10	790_6_75	46_0_1	119_25_1	637_12_36	41_25_74	1_5_1	443_45_26	3_34_1	527_45_84	5_45_8	521_34_10	342_45_103	365_34_74	284_45_1	286_0_10	201_34_15	66_34_1	203_123_2	1313_25_6	7_45_1	140_34_6	141_1_248	1335_25_104	10_0_1	441_0_1	303_34_1	304_25_50	1150_45_27
604_34_32	1140_25_7	45_34_66	199_45_15	745_25_26	762_25_6	570_0_6	315_025_65	483_34_1	62_6_11	116_45_1	137_25_70	135_0_1	112_25_187	175_6_1	398_25_85	86_25_198	87_34_1	25_25_174	856_25_14	207_25_20	272_5_7	790_6_81	46_0_1	119_25_1	637_12_28	41_25_89	1_5_1	443_45_26	3_34_1	527_45_92	5_45_7	521_34_11	342_45_117	365_34_83	284_45_1	286_0_13	201_34_8	66_34_1	1313_25_7	7_45_1	140_34_1	141_1_300	1335_25_104	10_0_1	441_0_1	303_34_1	304_25_57	1150_45_33	673_0_60
604_34_34	1140_25_6	45_34_40	199_45_23	745_25_24	762_25_5	570_0_10	315_025_54	483_34_1	62_6_8	116_45_1	137_25_57	135_0_1	112_25_186	175_6_1	398_25_86	86_25_203	87_34_1	25_25_205	856_25_15	140_34_1	272_5_6	790_6_90	46_0_1	119_25_1	637_12_25	41_25_88	1_5_1	443_45_30	3_34_1	527_45_105	5_45_6	521_34_12	342_45_130	365_34_109	284_45_1	286_0_21	201_34_3	66_34_1	1313_25_8	7_45_1	207_25_23	141_1_357	1335_25_97	10_0_1	441_0_1	303_34_1	304_25_49	1150_45_34	673_0_54
604_34_34	1140_25_9	45_34_27	199_45_30	745_25_26	762_25_4	570_0_12	315_025_42	483_34_1	62_6_4	116_45_1	137_25_62	135_0_1	112_25_179	175_6_1	398_25_85	86_25_209	87_34_1	25_25_208	856_25_17	272_5_5	790_6_91	46_0_1	119_25_1	637_12_18	41_25_87	1_5_1	443_45_30	3_34_1	527_45_118	5_45_4	521_34_15	342_45_158	365_34_125	284_45_1	286_0_29	201_34_1	66_34_1	1313_25_6	7_45_1	207_25_17	141_1_410	1335_25_99	10_0_1	441_0_1	303_34_1	304_25_63	1150_45_43	673_0_45	511_3_43
604_34_36	1140_25_10	45_34_24	199_45_34	745_25_28	762_25_5	570_0_28	315_025_39	483_34_1	62_6_2	116_45_1	137_25_68	135_0_1	112_25_158	175_6_1	398_25_89	86_25_216	87_34_1	25_25_204	856_25_10	272_5_2	790_6_115	46_0_1	119_25_1	637_12_16	41_25_96	1_5_1	443_45_23	3_34_1	527_45_124	5_45_2	521_34_14	342_45_187	365_34_114	284_45_1	286_0_32	201_34_2	66_34_1	1313_25_9	7_45_1	207_25_14	141_1_441	1335_25_93	10_0_1	441_0_1	303_34_1	304_25_68	1150_45_53	673_0_36	511_3_35
604_34_43	1140_25_7	45_34_18	199_45_40	745_25_34	762_25_5	570_0_20	315_025_33	483_34_1	272_5_1	116_45_1	137_25_73	135_0_1	112_25_158	175_6_1	398_25_77	86_25_226	87_34_1	25_25_190	856_25_8	22_25_151	790_6_102	46_0_1	119_25_1	637_12_16	41_25_85	1_5_1	443_45_19	3_34_1	527_45_131	26_45_1	521_34_15	342_45_196	365_34_110	284_45_1	286_0_37	201_34_4	66_34_1	1313_25_10	7_45_1	207_25_13	141_1_466	1335_25_95	441_0_1	303_34_1	304_25_62	1150_45_71	673_0_35	511_3_39	108_25_1
604_34_44	1140_25_6	45_34_20	199_45_47	745_25_24	762_25_5	570_0_20	315_025_30	483_34_1	116_45_1	137_25_71	135_0_1	112_25_158	175_6_1	398_25_63	86_25_229	87_34_1	25_25_185	856_25_8	22_25_159	790_6_116	46_0_1	119_25_1	637_12_13	41_25_85	401_34_1	443_45_16	3_34_1	527_45_132	26_45_1	521_34_11	342_45_196	365_34_132	284_45_1	286_0_43	201_34_3	66_34_1	1313_25_10	7_45_1	207_25_14	141_1_476	1335_25_92	441_0_1	303_34_1	304_25_66	1150_45_93	673_0_26	511_3_44	108_25_1	73_35_51
604_34_45	1140_25_6	45_34_22	199_45_47	745_25_26	762_25_4	570_0_18	315_025_23	483_34_1	116_45_1	137_25_69	135_0_1	112_25_159	175_6_1	398_25_58	86_25_225	87_34_1	25_25_172	856_25_7	22_25_158	790_6_104	46_0_1	119_25_1	637_12_6	41_25_87	401_34_1	443_45_14	3_34_1	527_45_129	26_45_1	521_34_11	342_45_221	365_34_155	284_45_1	286_0_44	201_34_4	66_34_1	1313_25_4	7_45_1	207_25_14	141_1_474	1335_25_84	441_0_1	303_34_1	304_25_69	1150_45_97	673_0_21	511_3_37	108_25_1	73_35_60
604_34_47	1140_25_6	45_34_27	199_45_56	745_25_28	762_25_2	570_0_17	315_025_19	483_34_1	116_45_1	137_25_68	135_0_1	112_25_168	175_6_1	398_25_47	86_25_217	87_34_1	25_25_160	856_25_6	22_25_173	790_6_97	46_0_1	119_25_1	637_12_2	41_25_93	443_45_13	3_34_1	527_45_126	26_45_1	521_34_16	342_45_252	365_34_185	284_45_1	286_0_44	201_34_4	1313_25_2	7_45_1	207_25_17	141_1_421	1335_25_87	441_0_1	303_34_1	304_25_68	1150_45_102	673_0_15	511_3_39	108_25_1	73_35_72	193_45_1	102_25_1
604_34_34	1140_25_6	199_45_52	745_25_28	762_25_1	570_0_21	315_025_20	483_34_1	116_45_1	137_25_69	135_0_1	112_25_168	175_6_1	398_25_43	86_25_225	87_34_1	25_25_163	856_25_5	22_25_162	790_6_118	46_0_1	119_25_1	45_34_25	41_25_82	443_45_14	3_34_1	527_45_128	26_45_1	521_34_25	342_45_259	365_34_192	284_45_1	286_0_40	1313_25_1	7_45_1	207_25_13	141_1_377	1335_25_88	441_0_1	303_34_1	304_25_79	1150_45_109	673_0_7	511_3_36	108_25_1	73_35_79	193_45_1	102_25_1	129_6_1	160_45_16
604_34_23	1140_25_7	199_45_53	745_25_28	762_25_1	570_0_17	315_025_14	483_34_1	116_45_1	137_25_78	135_0_1	112_25_179	175_6_1	398_25_41	86_25_232	87_34_1	25_25_145	856_25_3	22_25_181	790_6_109	46_0_1	119_25_1	45_34_19	41_25_81	443_45_17	3_34_1	527_45_124	26_45_1	521_34_29	342_45_295	365_34_221	284_45_1	286_0_38	7_45_1	207_25_11	141_1_324	1335_25_82	441_0_1	303_34_1	304_25_70	1150_45_100	673_0_6	511_3_38	108_25_1	73_35_95	193_45_1	102_25_1	129_6_1	160_45_20	107_0_1
604_34_19	1140_25_10	199_45_53	745_25_23	570_0_26	315_025_12	483_34_1	116_45_1	137_25_71	135_0_1	112_25_176	175_6_1	398_25_48	86_25_251	87_34_1	25_25_131	856_25_2	22_25_182	790_6_145	46_0_1	119_25_1	45_34_10	41_25_85	443_45_19	3_34_1	527_45_118	26_45_1	521_34_38	342_45_317	365_34_229	284_45_1	286_0_28	7_45_1	207_25_9	141_1_257	1335_25_79	441_0_1	303_34_1	304_25_63	1150_45_94	673_0_9	371_0_1	108_25_1	73_35_102	193_45_1	102_25_1	129_6_1	160_45_20	107_0_1	10_0_1
604_34_9	1140_25_8	199_45_43	745_25_29	570_0_22	315_025_14	483_34_1	116_45_1	137_25_74	135_0_1	112_25_194	175_6_1	398_25_45	86_25_270	87_34_1	25_25_108	26_45_1	22_25_185	790_6_138	46_0_1	119_25_1	45_34_4	41_25_87	443_45_20	3_34_1	527_45_109	521_34_50	342_45_313	365_34_255	284_45_1	286_0_21	7_45_1	207_25_10	141_1_190	1335_25_60	441_0_1	303_34_1	304_25_67	1150_45_77	673_0_5	371_0_1	108_25_1	73_35_99	193_45_1	129_6_1	160_45_21	107_0_1	10_0_1	38_6_69	59_25_17
604_34_3	1140_25_7	199_45_32	745_25_33	570_0_22	315_025_11	483_34_1	116_45_1	137_25_83	135_0_1	112_25_192	175_6_1	398_25_54	86_25_297	87_34_1	25_25_106	26_45_1	22_25_172	790_6_123	119_25_1	45_34_1	41_25_89	443_45_21	3_34_1	527_45_114	521_34_48	342_45_298	365_34_253	284_45_1	286_0_12	7_45_1	207_25_9	141_1_147	1335_25_67	441_0_1	303_34_1	304_25_80	1150_45_70	673_0_5	108_25_1	73_35_71	193_45_1	129_6_1	160_45_19	107_0_1	10_0_1	38_6_65	59_25_17	1045_45_36	16_6_141
604_34_2	1140_25_6	199_45_28	745_25_50	570_0_30	315_025_12	483_34_1	116_45_1	137_25_89	135_0_1	112_25_168	175_6_1	398_25_59	86_25_310	87_34_1	25_25_103	26_45_1	22_25_186	790_6_113	119_25_1	45_34_1	41_25_81	443_45_22	3_34_1	527_45_120	521_34_44	342_45_275	365_34_248	284_45_1	286_0_6	7_45_1	207_25_11	141_1_111	1335_25_59	441_0_1	303_34_1	304_25_83	1150_45_48	673_0_6	108_25_1	73_35_51	193_45_1	129_6_1	160_45_19	107_0_1	10_0_1	38_6_70	59_25_10	1045_45_39	16_6_144
604_34_6	1140_25_4	199_45_16	745_25_48	570_0_24	315_025_16	483_34_1	116_45_1	137_25_82	135_0_1	112_25_179	175_6_1	398_25_64	86_25_324	87_34_1	25_25_107	26_45_1	22_25_203	790_6_102	119_25_1	45_34_1	41_25_80	443_45_26	3_34_1	527_45_108	521_34_46	342_45_244	365_34_240	284_45_1	286_0_2	7_45_1	207_25_6	141_1_84	1335_25_60	441_0_1	303_34_1	304_25_67	1150_45_48	673_0_4	108_25_1	73_35_31	193_45_1	129_6_1	160_45_23	107_0_1	10_0_1	38_6_68	59_25_3	1045_45_40	16_6_149
604_34_12	1140_25_3	199_45_8	745_25_51	570_0_30	315_025_15	483_34_1	116_45_1	137_25_77	135_0_1	112_25_178	175_6_1	398_25_68	86_25_344	87_34_1	25_25_111	26_45_1	22_25_208	790_6_93	119_25_1	45_34_1	41_25_78	443_45_26	3_34_1	527_45_100	521_34_49	342_45_198	365_34_232	284_45_1	286_0_2	7_45_1	207_25_7	141_1_75	1335_25_54	441_0_1	303_34_1	304_25_72	1150_45_42	673_0_4	108_25_1	73_35_34	193_45_1	129_6_1	160_45_28	107_0_1	10_0_1	38_6_69	59_25_3	1045_45_32	16_6_161
604_34_20	1140_25_5	199_45_1	745_25_53	570_0_34	315_025_15	483_34_1	116_45_1	137_25_72	135_0_1	112_25_190	175_6_1	398_25_76	86_25_336	87_34_1	25_25_114	26_45_1	22_25_206	790_6_77	119_25_1	45_34_1	41_25_79	443_45_21	3_34_1	527_45_102	521_34_43	342_45_181	365_34_206	284_45_1	286_0_5	7_45_1	207_25_6	141_1_65	1335_25_62	441_0_1	303_34_1	304_25_78	1150_45_44	673_0_6	108_25_1	73_35_55	193_45_1	129_6_1	160_45_30	107_0_1	10_0_1	38_6_59	59_25_4	1045_45_38	16_6_171
604_34_25	1140_25_9	199_45_3	745_25_46	570_0_45	315_025_12	483_34_1	116_45_1	137_25_76	135_0_1	112_25_204	175_6_1	398_25_67	86_25_341	87_34_1	25_25_119	26_45_1	22_25_178	790_6_55	119_25_1	45_34_1	41_25_76	443_45_19	3_34_1	527_45_94	521_34_31	342_45_194	365_34_196	284_45_1	286_0_4	7_45_1	207_25_8	141_1_49	1335_25_72	441_0_1	303_34_1	304_25_80	1150_45_53	673_0_5	108_25_1	73_35_58	193_45_1	129_6_1	160_45_22	107_0_1	10_0_1	38_6_54	59_25_3	1045_45_49	16_6_167
604_34_30	1140_25_14	199_45_2	745_25_52	570_0_43	315_025_12	483_34_1	116_45_1	137_25_61	135_0_1	112_25_206	175_6_1	398_25_79	86_25_329	87_34_1	25_25_119	26_45_1	22_25_184	790_6_43	119_25_1	45_34_1	41_25_73	443_45_26	3_34_1	527_45_96	521_34_25	342_45_220	365_34_154	284_45_1	286_0_4	7_45_1	207_25_13	141_1_47	1335_25_84	441_0_1	303_34_1	304_25_74	1150_45_65	673_0_4	108_25_1	73_35_68	193_45_1	129_6_1	160_45_22	107_0_1	10_0_1	38_6_54	59_25_4	1045_45_60	16_6_177
604_34_32	1140_25_15	199_45_5	745_25_56	570_0_41	315_025_12	483_34_1	116_45_1	137_25_57	135_0_1	112_25_220	175_6_1	398_25_89	86_25_303	87_34_1	25_25_108	26_45_1	22_25_194	790_6_27	119_25_1	45_34_1	41_25_92	443_45_26	3_34_1	527_45_95	521_34_26	342_45_282	365_34_129	284_45_1	286_0_2	7_45_1	207_25_14	141_1_54	1335_25_77	441_0_1	303_34_1	304_25_83	1150_45_70	673_0_2	108_25_1	73_35_81	193_45_1	129_6_1	160_45_19	107_0_1	10_0_1	38_6_57	59_25_4	1045_45_72	16_6_159
604_34_27	1140_25_19	199_45_7	745_25_51	570_0_45	315_025_19	483_34_1	116_45_1	137_25_51	135_0_1	112_25_230	175_6_1	398_25_76	86_25_310	87_34_1	25_25_98	26_45_1	22_25_188	790_6_26	119_25_1	45_34_1	41_25_85	443_45_29	3_34_1	527_45_99	521_34_33	342_45_329	365_34_121	284_45_1	286_0_1	7_45_1	207_25_11	141_1_62	1335_25_93	441_0_1	303_34_1	304_25_79	1150_45_65	673_0_1	108_25_1	73_35_96	193_45_1	129_6_1	160_45_19	107_0_1	10_0_1	38_6_74	59_25_4	1045_45_83	16_6_165
604_34_18	1140_25_18	199_45_3	745_25_44	570_0_57	315_025_23	483_34_1	116_45_1	137_25_61	135_0_1	112_25_242	175_6_1	398_25_80	86_25_300	87_34_1	25_25_100	26_45_1	22_25_185	790_6_16	119_25_1	45_34_1	41_25_78	443_45_28	3_34_1	527_45_86	521_34_42	342_45_397	365_34_107	284_45_1	286_0_3	7_45_1	207_25_11	141_1_62	1335_25_107	441_0_1	303_34_1	304_25_59	1150_45_81	673_0_2	108_25_1	73_35_106	193_45_1	129_6_1	160_45_18	107_0_1	10_0_1	38_6_81	59_25_3	1045_45_111	16_6_165
604_34_13	1140_25_19	199_45_1	745_25_45	570_0_72	315_025_19	483_34_1	116_45_1	137_25_60	135_0_1	112_25_239	175_6_1	398_25_94	86_25_286	87_34_1	25_25_91	26_45_1	22_25_182	790_6_23	119_25_1	45_34_1	41_25_86	443_45_23	3_34_1	527_45_90	521_34_53	342_45_453	365_34_119	284_45_1	286_0_4	7_45_1	207_25_6	141_1_54	1335_25_117	441_0_1	303_34_1	304_25_66	1150_45_92	673_0_2	108_25_1	73_35_119	193_45_1	129_6_1	160_45_22	107_0_1	10_0_1	38_6_97	59_25_1	1045_45_122	16_6_146
604_34_6	1140_25_17	199_45_1	745_25_34	570_0_71	315_025_17	483_34_1	116_45_1	137_25_61	135_0_1	112_25_232	175_6_1	398_25_98	86_25_276	87_34_1	25_25_88	26_45_1	22_25_168	790_6_23	119_25_1	45_34_1	41_25_81	443_45_19	3_34_1	527_45_97	521_34_63	342_45_469	365_34_149	284_45_1	286_0_7	7_45_1	207_25_7	141_1_43	1335_25_128	441_0_1	303_34_1	304_25_60	1150_45_107	673_0_3	108_25_1	73_35_135	193_45_1	129_6_1	160_45_24	107_0_1	10_0_1	38_6_112	1045_45_137	16_6_127	401_34_1
604_34_3	1140_25_14	199_45_2	745_25_42	570_0_76	315_025_22	483_34_1	116_45_1	137_25_70	135_0_1	112_25_222	175_6_1	398_25_88	86_25_263	87_34_1	25_25_76	26_45_1	22_25_170	790_6_20	119_25_1	45_34_1	41_25_76	443_45_13	3_34_1	527_45_105	521_34_59	342_45_526	365_34_160	284_45_1	286_0_10	7_45_1	207_25_6	141_1_35	1335_25_145	441_0_1	303_34_1	304_25_51	1150_45_90	673_0_2	108_25_1	73_35_166	193_45_1	129_6_1	160_45_29	107_0_1	10_0_1	38_6_144	1045_45_145	16_6_88	401_34_1
604_34_3	1140_25_16	199_45_3	745_25_38	570_0_85	315_025_23	483_34_1	116_45_1	137_25_71	135_0_1	112_25_206	175_6_1	398_25_88	86_25_265	87_34_1	25_25_73	26_45_1	22_25_166	790_6_25	119_25_1	45_34_1	41_25_75	443_45_3	3_34_1	527_45_93	521_34_58	342_45_528	365_34_185	284_45_1	286_0_12	7_45_1	207_25_1	141_1_29	1335_25_160	441_0_1	303_34_1	304_25_52	1150_45_87	673_0_3	108_25_1	73_35_191	193_45_1	129_6_1	160_45_24	107_0_1	10_0_1	38_6_172	1045_45_130	16_6_66	401_34_1
604_34_2	1140_25_13	199_45_3	745_25_37	570_0_90	315_025_29	483_34_1	116_45_1	137_25_80	135_0_1	112_25_188	175_6_1	398_25_94	86_25_282	87_34_1	25_25_63	26_45_1	22_25_155	790_6_26	119_25_1	45_34_1	41_25_72	443_45_2	3_34_1	527_45_81	521_34_56	342_45_517	365_34_213	284_45_1	286_0_19	7_45_1	141_1_14	1335_25_150	441_0_1	303_34_1	304_25_49	1150_45_71	673_0_2	108_25_1	73_35_221	193_45_1	129_6_1	160_45_25	107_0_1	10_0_1	38_6_181	1045_45_132	16_6_48	401_34_1	50_25_693
1140_25_11	199_45_4	745_25_26	570_0_112	315_025_37	483_34_1	116_45_1	137_25_88	135_0_1	112_25_192	175_6_1	398_25_81	86_25_286	87_34_1	25_25_69	26_45_1	22_25_158	790_6_39	119_25_1	45_34_1	41_25_77	443_45_1	3_34_1	527_45_70	521_34_47	342_45_461	365_34_224	284_45_1	1374_1_59	7_45_1	141_1_10	1335_25_143	303_34_1	304_25_41	1150_45_48	108_25_1	73_35_245	193_45_1	129_6_1	160_45_27	107_0_1	10_0_1	38_6_211	1045_45_112	16_6_42	401_34_1	50_25_688	295_25_1	1100_25_56	511_3_234
1140_25_8	199_45_4	745_25_20	570_0_115	315_025_47	483_34_1	116_45_1	137_25_87	135_0_1	112_25_192	175_6_1	398_25_77	86_25_289	87_34_1	25_25_62	26_45_1	22_25_169	790_6_41	119_25_1	45_34_1	41_25_85	3_34_1	527_45_64	521_34_30	342_45_391	365_34_248	284_45_1	1374_1_55	7_45_1	141_1_10	1335_25_143	303_34_1	304_25_44	1150_45_41	108_25_1	73_35_291	193_45_1	129_6_1	160_45_29	107_0_1	10_0_1	38_6_198	1045_45_94	16_6_39	401_34_1	50_25_695	295_25_1	1100_25_46	511_3_254	286_0_27
1140_25_10	199_45_5	745_25_13	570_0_132	315_025_56	483_34_1	116_45_1	137_25_97	135_0_1	112_25_189	175_6_1	398_25_68	86_25_303	87_34_1	25_25_68	26_45_1	22_25_148	790_6_53	119_25_1	45_34_1	41_25_90	3_34_1	527_45_63	521_34_21	342_45_340	365_34_293	284_45_1	1374_1_46	7_45_1	141_1_8	1335_25_127	303_34_1	304_25_38	1150_45_28	108_25_1	73_35_316	193_45_1	129_6_1	160_45_36	107_0_1	10_0_1	38_6_200	1045_45_84	16_6_35	401_34_1	50_25_687	295_25_1	1100_25_36	511_3_268	286_0_28
1140_25_12	199_45_5	745_25_21	570_0_120	315_025_68	483_34_1	116_45_1	137_25_103	135_0_1	112_25_192	175_6_1	398_25_65	86_25_320	87_34_1	25_25_64	26_45_1	22_25_160	790_6_44	119_25_1	45_34_1	41_25_103	3_34_1	527_45_56	521_34_10	342_45_300	365_34_330	284_45_1	1374_1_40	7_45_1	141_1_7	1335_25_111	303_34_1	304_25_29	1150_45_19	108_25_1	73_35_352	193_45_1	129_6_1	160_45_27	107_0_1	10_0_1	38_6_172	1045_45_82	16_6_25	401_34_1	50_25_700	295_25_1	1100_25_36	511_3_275	286_0_26
1140_25_12	199_45_4	745_25_16	570_0_138	315_025_86	483_34_1	116_45_1	137_25_101	135_0_1	112_25_188	175_6_1	398_25_62	86_25_328	87_34_1	25_25_61	26_45_1	22_25_162	790_6_47	119_25_1	45_34_1	41_25_106	3_34_1	527_45_45	521_34_5	342_45_298	365_34_377	284_45_1	1374_1_31	7_45_1	141_1_6	1335_25_88	303_34_1	304_25_32	1150_45_24	108_25_1	73_35_374	193_45_1	129_6_1	160_45_22	107_0_1	10_0_1	38_6_133	1045_45_73	16_6_21	401_34_1	50_25_720	295_25_1	1100_25_35	511_3_258	286_0_20
1140_25_19	199_45_10	745_25_13	570_0_126	315_025_96	483_34_1	116_45_1	137_25_111	135_0_1	112_25_175	175_6_1	398_25_53	86_25_335	87_34_1	25_25_50	26_45_1	22_25_183	790_6_46	119_25_1	45_34_1	41_25_107	3_34_1	527_45_35	521_34_2	342_45_271	365_34_421	284_45_1	1374_1_21	7_45_1	141_1_3	1335_25_78	303_34_1	304_25_28	1150_45_24	108_25_1	73_35_407	193_45_1	129_6_1	160_45_16	107_0_1	10_0_1	38_6_91	1045_45_68	16_6_25	401_34_1	50_25_743	295_25_1	1100_25_32	511_3_230	286_0_17
1140_25_17	199_45_15	745_25_10	570_0_120	315_025_108	483_34_1	116_45_1	137_25_125	135_0_1	112_25_164	175_6_1	398_25_61	86_25_346	87_34_1	25_25_50	26_45_1	22_25_195	790_6_37	119_25_1	45_34_1	41_25_123	527_45_23	1374_1_16	342_45_261	365_34_415	284_45_1	286_0_13	7_45_1	1335_25_84	303_34_1	304_25_25	1150_45_26	108_25_1	73_35_449	193_45_1	129_6_1	160_45_7	107_0_1	10_0_1	38_6_72	1045_45_49	16_6_25	50_25_739	1100_25_35	511_3_187	295_25_1	433_25_72
1140_25_15	199_45_15	745_25_9	570_0_97	315_025_112	483_34_1	116_45_1	137_25_138	135_0_1	112_25_166	175_6_1	398_25_72	86_25_359	87_34_1	25_25_45	26_45_1	22_25_217	790_6_37	119_25_1	45_34_1	41_25_135	527_45_29	1374_1_13	342_45_299	365_34_408	284_45_1	286_0_9	7_45_1	1335_25_69	303_34_1	304_25_23	1150_45_27	108_25_1	73_35_474	193_45_1	129_6_1	160_45_3	107_0_1	10_0_1	38_6_49	1045_45_31	16_6_16	50_25_770	1100_25_33	511_3_145	295_25_1	433_25_62
1140_25_17	199_45_13	745_25_7	570_0_68	315_025_99	116_45_1	137_25_142	135_0_1	112_25_158	175_6_1	398_25_71	86_25_380	87_34_1	25_25_42	26_45_1	22_25_243	790_6_34	119_25_1	45_34_1	41_25_139	527_45_21	1374_1_16	342_45_337	365_34_411	284_45_1	286_0_4	7_45_1	1335_25_60	303_34_1	304_25_20	1150_45_29	108_25_1	73_35_502	193_45_1	129_6_1	483_34_1	107_0_1	10_0_1	38_6_43	1045_45_16	16_6_17	50_25_777	1100_25_47	511_3_113	295_25_1	433_25_56
1140_25_21	199_45_13	745_25_7	570_0_46	315_025_75	116_45_1	137_25_131	135_0_1	112_25_133	175_6_1	398_25_66	86_25_392	87_34_1	25_25_42	26_45_1	22_25_262	790_6_46	119_25_1	45_34_1	41_25_133	527_45_21	1374_1_6	342_45_357	365_34_405	284_45_1	286_0_2	7_45_1	1335_25_51	303_34_1	304_25_21	1150_45_34	108_25_1	73_35_533	193_45_1	129_6_1	483_34_1	107_0_1	10_0_1	38_6_36	1045_45_20	16_6_17	50_25_774	1100_25_51	511_3_105	295_25_1	433_25_57
1140_25_20	199_45_18	745_25_3	570_0_31	315_025_56	116_45_1	137_25_135	135_0_1	112_25_127	175_6_1	398_25_63	86_25_397	87_34_1	25_25_37	26_45_1	22_25_295	790_6_50	119_25_1	45_34_1	41_25_119	527_45_11	1374_1_3	342_45_376	365_34_375	284_45_1	286_0_1	7_45_1	1335_25_48	303_34_1	304_25_22	1150_45_37	108_25_1	73_35_534	193_45_1	129_6_1	483_34_1	107_0_1	10_0_1	38_6_30	1045_45_22	16_6_19	50_25_784	1100_25_55	511_3_102	295_25_1	433_25_64
1140_25_20	199_45_20	570_0_20	315_025_31	116_45_1	137_25_146	135_0_1	112_25_120	175_6_1	398_25_65	86_25_423	87_34_1	25_25_37	26_45_1	22_25_315	790_6_55	119_25_1	45_34_1	41_25_109	527_45_10	1374_1_2	342_45_391	365_34_335	284_45_1	7_45_1	1335_25_53	303_34_1	304_25_20	1150_45_48	108_25_1	73_35_542	193_45_1	129_6_1	483_34_1	10_0_1	38_6_32	1045_45_24	16_6_22	50_25_767	1100_25_65	511_3_102	295_25_1	433_25_63
1140_25_23	199_45_21	570_0_6	315_025_23	116_45_1	137_25_149	135_0_1	112_25_102	175_6_1	398_25_79	86_25_426	87_34_1	25_25_39	26_45_1	22_25_317	790_6_50	119_25_1	45_34_1	41_25_115	527_45_16	1374_1_7	342_45_396	365_34_310	284_45_1	7_45_1	1335_25_51	303_34_1	304_25_27	1150_45_57	108_25_1	73_35_554	193_45_1	129_6_1	483_34_1	10_0_1	38_6_47	1045_45_23	16_6_18	50_25_773	1100_25_81	511_3_99	295_25_1	433_25_65
1140_25_20	199_45_19	570_0_4	315_025_20	116_45_1	137_25_149	135_0_1	112_25_107	175_6_1	398_25_88	86_25_440	87_34_1	25_25_44	26_45_1	22_25_329	790_6_58	119_25_1	45_34_1	41_25_114	527_45_16	1374_1_8	342_45_339	365_34_274	284_45_1	7_45_1	1335_25_54	303_34_1	304_25_29	1150_45_60	108_25_1	73_35_589	193_45_1	129_6_1	483_34_1	10_0_1	38_6_42	1045_45_26	16_6_16	50_25_786	1100_25_78	511_3_88	295_25_1	433_25_78
1140_25_23	199_45_17	570_0_4	315_025_19	116_45_1	137_25_140	135_0_1	112_25_113	175_6_1	398_25_85	86_25_460	87_34_1	25_25_37	26_45_1	22_25_344	790_6_61	119_25_1	45_34_1	41_25_112	527_45_15	1374_1_13	342_45_345	365_34_235	284_45_1	7_45_1	1335_25_59	303_34_1	304_25_26	1150_45_70	108_25_1	73_35_591	193_45_1	129_6_1	483_34_1	10_0_1	38_6_55	1045_45_24	16_6_11	50_25_771	1100_25_74	511_3_67	295_25_1	433_25_83
1140_25_20	199_45_20	570_0_6	315_025_21	116_45_1	137_25_150	135_0_1	112_25_121	175_6_1	398_25_104	86_25_467	87_34_1	25_25_34	26_45_1	22_25_351	790_6_73	119_25_1	45_34_1	41_25_107	527_45_16	1374_1_13	342_45_314	365_34_187	284_45_1	7_45_1	1335_25_56	303_34_1	304_25_32	1150_45_64	108_25_1	73_35_588	193_45_1	129_6_1	483_34_1	10_0_1	38_6_55	1045_45_27	16_6_11	50_25_794	1100_25_61	511_3_54	295_25_1	433_25_76
1140_25_24	199_45_17	570_0_7	315_025_26	116_45_1	137_25_145	135_0_1	112_25_114	175_6_1	398_25_97	86_25_465	87_34_1	25_25_30	26_45_1	22_25_356	790_6_76	119_25_1	45_34_1	41_25_111	527_45_19	1374_1_15	342_45_291	365_34_148	284_45_1	7_45_1	1335_25_52	303_34_1	304_25_44	1150_45_63	108_25_1	73_35_592	193_45_1	129_6_1	483_34_1	10_0_1	38_6_79	1045_45_36	16_6_9	50_25_817	1100_25_63	511_3_48	295_25_1	433_25_86
1140_25_21	199_45_15	570_0_8	315_025_28	116_45_1	137_25_139	135_0_1	112_25_120	175_6_1	398_25_106	86_25_443	87_34_1	25_25_27	26_45_1	22_25_388	790_6_72	119_25_1	45_34_1	41_25_118	527_45_15	1374_1_20	342_45_293	365_34_124	284_45_1	7_45_1	1335_25_46	303_34_1	304_25_44	1150_45_67	108_25_1	73_35_603	193_45_1	129_6_1	483_34_1	10_0_1	38_6_77	1045_45_30	16_6_4	50_25_843	1100_25_64	511_3_52	295_25_1	433_25_92
1140_25_20	199_45_25	570_0_16	315_025_38	116_45_1	137_25_150	135_0_1	112_25_122	175_6_1	398_25_117	86_25_440	87_34_1	25_25_20	26_45_1	22_25_376	790_6_88	119_25_1	45_34_1	41_25_119	527_45_12	1374_1_19	342_45_288	365_34_100	284_45_1	7_45_1	1335_25_40	303_34_1	304_25_51	1150_45_66	108_25_1	73_35_608	193_45_1	129_6_1	483_34_1	10_0_1	38_6_110	1045_45_30	16_6_2	50_25_837	1100_25_60	511_3_58	295_25_1	433_25_101
1140_25_33	199_45_26	570_0_20	315_025_35	116_45_1	137_25_146	135_0_1	112_25_140	175_6_1	398_25_121	86_25_457	87_34_1	25_25_22	26_45_1	22_25_388	790_6_84	119_25_1	45_34_1	41_25_113	527_45_10	1374_1_18	342_45_322	365_34_75	284_45_1	7_45_1	1335_25_40	303_34_1	304_25_45	1150_45_60	108_25_1	73_35_626	193_45_1	129_6_1	483_34_1	10_0_1	38_6_130	1045_45_31	50_25_826	1100_25_62	511_3_54	295_25_1	433_25_86
1140_25_33	199_45_34	570_0_21	315_025_40	116_45_1	137_25_144	135_0_1	112_25_130	175_6_1	398_25_121	86_25_438	87_34_1	25_25_19	26_45_1	22_25_367	790_6_94	119_25_1	45_34_1	41_25_119	527_45_7	1374_1_16	342_45_368	365_34_90	284_45_1	7_45_1	1335_25_38	303_34_1	304_25_48	1150_45_44	108_25_1	73_35_645	193_45_1	129_6_1	483_34_1	10_0_1	38_6_189	1045_45_32	50_25_829	1100_25_66	511_3_46	295_25_1	433_25_95
1140_25_45	199_45_37	570_0_26	315_025_46	116_45_1	137_25_149	135_0_1	112_25_132	175_6_1	398_25_124	86_25_410	87_34_1	25_25_15	26_45_1	22_25_369	790_6_106	119_25_1	45_34_1	41_25_127	527_45_3	1374_1_19	342_45_431	365_34_97	284_45_1	7_45_1	1335_25_36	303_34_1	304_25_52	1150_45_31	108_25_1	73_35_667	193_45_1	129_6_1	483_34_1	10_0_1	38_6_232	1045_45_37	50_25_781	1100_25_58	511_3_49	295_25_1	433_25_99
1140_25_41	199_45_38	570_0_32	315_025_49	116_45_1	137_25_139	135_0_1	112_25_132	175_6_1	398_25_134	86_25_408	87_34_1	25_25_11	26_45_1	22_25_318	790_6_124	119_25_1	45_34_1	41_25_126	1374_1_15	342_45_500	365_34_100	284_45_1	7_45_1	1335_25_40	303_34_1	304_25_60	1150_45_24	108_25_1	73_35_694	193_45_1	129_6_1	483_34_1	10_0_1	38_6_275	1045_45_44	50_25_742	1100_25_54	511_3_41	295_25_1	433_25_95
1140_25_44	199_45_40	570_0_43	315_025_45	116_45_1	137_25_132	135_0_1	112_25_140	175_6_1	398_25_127	86_25_385	87_34_1	25_25_11	26_45_1	22_25_310	790_6_122	119_25_1	45_34_1	41_25_125	1374_1_20	342_45_576	365_34_105	284_45_1	7_45_1	1335_25_35	303_34_1	304_25_40	1150_45_22	108_25_1	73_35_713	193_45_1	129_6_1	483_34_1	10_0_1	38_6_314	1045_45_55	50_25_704	1100_25_49	511_3_38	295_25_1	433_25_99
1140_25_46	199_45_49	570_0_60	315_025_38	116_45_1	137_25_147	135_0_1	112_25_153	175_6_1	398_25_128	86_25_384	87_34_1	25_25_9	26_45_1	22_25_282	790_6_124	119_25_1	45_34_1	41_25_113	1374_1_15	342_45_603	365_34_101	284_45_1	7_45_1	1335_25_37	303_34_1	304_25_31	1150_45_25	108_25_1	73_35_726	193_45_1	129_6_1	483_34_1	10_0_1	38_6_334	1045_45_52	50_25_701	1100_25_45	511_3_30	295_25_1	433_25_101
1140_25_57	199_45_59	570_0_59	315_025_33	116_45_1	137_25_154	135_0_1	112_25_161	175_6_1	398_25_106	86_25_377	87_34_1	25_25_11	26_45_1	22_25_280	790_6_103	119_25_1	45_34_1	41_25_113	1374_1_16	342_45_618	365_34_86	284_45_1	7_45_1	1335_25_35	303_34_1	304_25_27	1150_45_33	108_25_1	73_35_730	193_45_1	129_6_1	483_34_1	10_0_1	38_6_368	1045_45_57	50_25_680	1100_25_30	511_3_25	295_25_1	433_25_107
1140_25_69	199_45_61	570_0_57	315_025_22	116_45_1	137_25_160	135_0_1	112_25_164	175_6_1	398_25_112	86_25_367	87_34_1	25_25_11	26_45_1	22_25_276	790_6_83	119_25_1	45_34_1	41_25_98	1374_1_9	342_45_659	365_34_82	284_45_1	7_45_1	1335_25_37	303_34_1	304_25_26	1150_45_60	108_25_1	73_35_737	193_45_1	129_6_1	483_34_1	10_0_1	38_6_362	1045_45_55	50_25_652	1100_25_39	511_3_20	295_25_1	433_25_108
1140_25_72	199_45_51	570_0_45	315_025_21	116_45_1	137_25_164	135_0_1	112_25_167	175_6_1	398_25_107	86_25_349	87_34_1	25_25_8	26_45_1	22_25_272	790_6_56	119_25_1	45_34_1	41_25_103	1374_1_7	342_45_637	365_34_90	284_45_1	7_45_1	1335_25_37	303_34_1	304_25_16	1150_45_66	108_25_1	73_35_755	193_45_1	129_6_1	483_34_1	10_0_1	38_6_360	1045_45_54	50_25_675	1100_25_35	511_3_13	295_25_1	433_25_103
1140_25_78	199_45_40	570_0_37	315_025_16	116_45_1	137_25_189	135_0_1	112_25_169	175_6_1	398_25_112	86_25_336	87_34_1	25_25_8	26_45_1	22_25_275	790_6_43	119_25_1	45_34_1	41_25_110	1374_1_4	342_45_548	365_34_90	284_45_1	7_45_1	1335_25_37	303_34_1	304_25_12	1150_45_88	108_25_1	73_35_816	193_45_1	129_6_1	483_34_1	10_0_1	38_6_333	1045_45_47	50_25_665	1100_25_42	511_3_8	295_25_1	433_25_110
1140_25_70	199_45_30	570_0_29	315_025_10	116_45_1	137_25_196	135_0_1	112_25_178	175_6_1	398_25_118	86_25_339	87_34_1	25_25_10	26_45_1	22_25_266	790_6_25	119_25_1	45_34_1	41_25_104	1374_1_4	342_45_494	365_34_88	284_45_1	7_45_1	1335_25_38	303_34_1	304_25_15	1150_45_96	108_25_1	73_35_851	193_45_1	129_6_1	483_34_1	10_0_1	38_6_300	1045_45_43	50_25_683	1100_25_46	511_3_4	295_25_1	433_25_116
1140_25_62	199_45_29	570_0_12	315_025_6	116_45_1	137_25_201	135_0_1	112_25_160	175_6_1	398_25_106	86_25_335	87_34_1	25_25_9	26_45_1	22_25_268	790_6_17	119_25_1	45_34_1	41_25_118	1374_1_4	342_45_442	365_34_95	284_45_1	7_45_1	1335_25_42	303_34_1	304_25_12	1150_45_93	108_25_1	73_35_896	193_45_1	129_6_1	483_34_1	10_0_1	38_6_241	1045_45_44	50_25_711	1100_25_46	511_3_4	295_25_1	433_25_122
1140_25_57	199_45_21	570_0_4	315_025_5	116_45_1	137_25_209	135_0_1	112_25_152	175_6_1	398_25_119	86_25_359	87_34_1	25_25_7	26_45_1	22_25_265	790_6_6	119_25_1	45_34_1	41_25_122	1374_1_2	342_45_362	365_34_101	284_45_1	7_45_1	1335_25_51	303_34_1	304_25_13	1150_45_85	108_25_1	73_35_941	193_45_1	129_6_1	483_34_1	10_0_1	38_6_203	1045_45_46	50_25_731	1100_25_55	511_3_2	295_25_1	433_25_121
1140_25_58	199_45_14	315_025_2	116_45_1	137_25_202	112_25_154	175_6_1	398_25_111	86_25_356	87_34_1	25_25_5	26_45_1	22_25_279	790_6_2	119_25_1	45_34_1	41_25_132	1374_1_1	342_45_341	365_34_107	284_45_1	7_45_1	1335_25_55	303_34_1	304_25_10	1150_45_81	108_25_1	73_35_985	193_45_1	129_6_1	483_34_1	38_6_169	1045_45_50	50_25_761	1100_25_50	511_3_1	295_25_1	433_25_121
1140_25_60	199_45_11	315_025_5	116_45_1	137_25_201	112_25_150	175_6_1	398_25_112	86_25_382	87_34_1	25_25_2	26_45_1	22_25_261	790_6_2	119_25_1	41_25_138	1374_1_1	342_45_338	365_34_116	284_45_1	7_45_1	1335_25_49	303_34_1	304_25_7	1150_45_77	108_25_1	73_35_991	193_45_1	129_6_1	483_34_1	38_6_166	1045_45_58	50_25_785	1100_25_52	295_25_1	433_25_114
1140_25_70	199_45_12	315_025_3	116_45_1	137_25_203	112_25_159	175_6_1	398_25_94	86_25_395	87_34_1	26_45_1	22_25_239	790_6_1	119_25_1	41_25_141	1374_1_2	342_45_340	365_34_132	284_45_1	7_45_1	1335_25_53	303_34_1	304_25_5	1150_45_56	108_25_1	73_35_990	193_45_1	129_6_1	483_34_1	38_6_171	1045_45_62	50_25_835	1100_25_51	295_25_1	433_25_106
1140_25_80	199_45_12	315_025_2	116_45_1	137_25_191	112_25_152	175_6_1	398_25_101	86_25_379	87_34_1	26_45_1	22_25_254	790_6_1	119_25_1	41_25_132	1374_1_2	342_45_344	365_34_161	284_45_1	7_45_1	1335_25_44	303_34_1	304_25_3	1150_45_46	108_25_1	73_35_991	193_45_1	129_6_1	483_34_1	38_6_173	1045_45_79	50_25_855	1100_25_42	295_25_1	433_25_90
1140_25_75	199_45_15	315_025_1	116_45_1	137_25_166	112_25_168	175_6_1	398_25_102	86_25_381	87_34_1	26_45_1	22_25_254	790_6_1	119_25_1	41_25_133	1374_1_2	342_45_326	365_34_194	284_45_1	7_45_1	1335_25_40	303_34_1	304_25_2	1150_45_38	108_25_1	73_35_997	193_45_1	129_6_1	483_34_1	38_6_191	1045_45_96	50_25_875	1100_25_46	295_25_1	433_25_98
1140_25_73	199_45_11	193_45_1	116_45_1	137_25_154	112_25_165	175_6_1	398_25_89	119_25_1	87_34_1	26_45_1	22_25_276	790_6_1	86_25_369	41_25_121	342_45_333	365_34_212	284_45_1	7_45_1	1335_25_27	1150_45_28	108_25_1	73_35_1012	129_6_1	38_6_194	1045_45_106	50_25_888	1100_25_47	295_25_1	433_25_96
1140_25_56	199_45_9	193_45_1	116_45_1	137_25_147	112_25_158	398_25_87	119_25_1	87_34_1	26_45_1	22_25_293	86_25_394	41_25_113	342_45_349	365_34_241	284_45_1	7_45_1	1335_25_29	1150_45_26	108_25_1	73_35_997	38_6_196	1045_45_109	50_25_892	1100_25_41	295_25_1	433_25_91
1140_25_60	199_45_18	193_45_1	116_45_1	137_25_153	112_25_151	398_25_79	119_25_1	87_34_1	26_45_1	22_25_288	86_25_395	41_25_107	342_45_413	365_34_250	284_45_1	7_45_1	1335_25_26	1150_45_25	108_25_1	73_35_959	38_6_207	1045_45_93	50_25_902	1100_25_40	295_25_1	433_25_84
1140_25_54	199_45_25	193_45_1	116_45_1	137_25_155	112_25_156	398_25_67	119_25_1	87_34_1	26_45_1	22_25_306	86_25_384	41_25_99	342_45_459	365_34_258	284_45_1	7_45_1	1335_25_38	1150_45_21	108_25_1	73_35_933	38_6_199	1045_45_76	50_25_924	1100_25_40	295_25_1	433_25_82
1140_25_55	199_45_27	193_45_1	116_45_1	137_25_155	112_25_146	398_25_73	119_25_1	87_34_1	26_45_1	22_25_277	86_25_365	41_25_97	342_45_498	365_34_280	284_45_1	7_45_1	1335_25_34	1150_45_25	108_25_1	73_35_942	38_6_224	1045_45_61	50_25_918	1100_25_32	295_25_1	433_25_81
1140_25_53	199_45_33	193_45_1	116_45_1	137_25_177	112_25_128	398_25_75	119_25_1	87_34_1	26_45_1	22_25_273	86_25_362	41_25_85	342_45_517	365_34_296	284_45_1	7_45_1	1335_25_35	1150_45_27	108_25_1	73_35_938	38_6_216	1045_45_44	50_25_919	1100_25_29	295_25_1	433_25_74
1140_25_53	199_45_38	193_45_1	116_45_1	137_25_172	112_25_131	398_25_74	119_25_1	87_34_1	26_45_1	22_25_251	86_25_351	41_25_87	342_45_541	365_34_321	284_45_1	7_45_1	1335_25_38	1150_45_34	108_25_1	73_35_955	38_6_242	1045_45_32	50_25_891	1100_25_28	295_25_1	433_25_70
1140_25_53	199_45_43	193_45_1	116_45_1	137_25_177	112_25_109	398_25_90	119_25_1	87_34_1	26_45_1	22_25_228	86_25_359	41_25_91	342_45_530	365_34_331	284_45_1	7_45_1	1335_25_39	1150_45_42	108_25_1	73_35_963	38_6_259	1045_45_20	50_25_852	1100_25_28	295_25_1	433_25_85
1140_25_56	199_45_53	193_45_1	116_45_1	137_25_171	112_25_113	398_25_88	119_25_1	87_34_1	26_45_1	22_25_240	86_25_350	41_25_93	342_45_516	365_34_311	284_45_1	7_45_1	1335_25_52	1150_45_42	108_25_1	73_35_954	38_6_273	1045_45_14	50_25_832	1100_25_31	295_25_1	433_25_93
1140_25_58	199_45_54	193_45_1	116_45_1	137_25_163	112_25_102	398_25_91	119_25_1	87_34_1	26_45_1	22_25_227	86_25_360	41_25_90	342_45_509	365_34_315	284_45_1	7_45_1	1335_25_54	1150_45_48	108_25_1	73_35_957	38_6_279	1045_45_10	50_25_819	1100_25_29	295_25_1	433_25_93
1140_25_59	199_45_59	193_45_1	116_45_1	137_25_155	112_25_90	398_25_77	119_25_1	87_34_1	26_45_1	22_25_252	86_25_360	41_25_87	342_45_479	365_34_304	284_45_1	7_45_1	1335_25_53	1150_45_48	108_25_1	73_35_952	38_6_269	1045_45_6	50_25_825	1100_25_32	295_25_1	433_25_108
1140_25_61	199_45_59	193_45_1	116_45_1	137_25_163	112_25_102	398_25_79	119_25_1	87_34_1	26_45_1	22_25_248	86_25_351	41_25_73	342_45_489	365_34_267	284_45_1	7_45_1	1335_25_60	1150_45_53	108_25_1	73_35_955	38_6_272	1045_45_5	50_25_805	1100_25_37	295_25_1	433_25_115
1140_25_70	199_45_67	193_45_1	116_45_1	137_25_178	112_25_89	398_25_75	119_25_1	87_34_1	26_45_1	22_25_277	86_25_372	41_25_62	342_45_493	365_34_212	284_45_1	7_45_1	1335_25_62	1150_45_44	108_25_1	73_35_979	38_6_255	1045_45_3	50_25_776	1100_25_31	295_25_1	433_25_120
1140_25_76	199_45_63	193_45_1	116_45_1	137_25_188	112_25_101	398_25_70	119_25_1	87_34_1	26_45_1	22_25_285	86_25_382	41_25_47	342_45_459	365_34_184	284_45_1	7_45_1	1335_25_57	1150_45_35	108_25_1	73_35_1026	38_6_251	1045_45_4	50_25_738	1100_25_33	295_25_1	433_25_131
1140_25_74	199_45_48	193_45_1	116_45_1	137_25_190	112_25_102	398_25_66	119_25_1	87_34_1	26_45_1	22_25_291	86_25_418	41_25_44	342_45_392	365_34_183	284_45_1	7_45_1	1335_25_71	1150_45_28	108_25_1	73_35_1077	38_6_222	1045_45_4	50_25_727	1100_25_39	295_25_1	433_25_135
1140_25_81	199_45_46	193_45_1	116_45_1	137_25_184	112_25_105	398_25_76	119_25_1	87_34_1	26_45_1	22_25_299	86_25_428	41_25_46	342_45_339	365_34_199	284_45_1	7_45_1	1335_25_59	1150_45_20	108_25_1	73_35_1117	38_6_199	1045_45_4	50_25_715	1100_25_50	295_25_1	433_25_158
1140_25_89	199_45_50	193_45_1	116_45_1	137_25_187	112_25_109	398_25_78	119_25_1	87_34_1	26_45_1	22_25_306	86_25_414	41_25_44	342_45_299	365_34_215	284_45_1	7_45_1	1335_25_49	1150_45_22	108_25_1	73_35_1153	38_6_183	1045_45_7	50_25_715	1100_25_50	295_25_1	433_25_173
1140_25_94	199_45_70	193_45_1	116_45_1	137_25_193	112_25_100	398_25_69	119_25_1	87_34_1	26_45_1	22_25_302	86_25_404	41_25_39	342_45_293	365_34_242	284_45_1	7_45_1	1335_25_52	1150_45_27	108_25_1	73_35_1187	38_6_177	1045_45_16	50_25_693	1100_25_44	295_25_1	433_25_178
1140_25_112	199_45_81	193_45_1	116_45_1	137_25_198	112_25_91	398_25_64	119_25_1	87_34_1	26_45_1	22_25_291	86_25_412	41_25_34	342_45_300	365_34_266	284_45_1	7_45_1	1335_25_52	1150_45_31	108_25_1	73_35_1218	38_6_169	1045_45_19	50_25_682	1100_25_48	295_25_1	433_25_160
1140_25_117	199_45_97	193_45_1	116_45_1	137_25_190	112_25_81	398_25_53	119_25_1	87_34_1	26_45_1	22_25_292	86_25_398	41_25_35	342_45_338	365_34_307	284_45_1	7_45_1	1335_25_50	1150_45_43	108_25_1	73_35_1237	38_6_155	1045_45_29	50_25_662	1100_25_37	295_25_1	433_25_151
1140_25_119	199_45_97	193_45_1	116_45_1	137_25_188	112_25_79	398_25_33	119_25_1	87_34_1	26_45_1	22_25_307	86_25_388	41_25_34	342_45_347	365_34_333	284_45_1	7_45_1	1335_25_56	1150_45_44	108_25_1	73_35_1273	38_6_159	1045_45_32	50_25_647	1100_25_32	295_25_1	433_25_153
1140_25_120	199_45_109	193_45_1	116_45_1	137_25_174	112_25_80	398_25_32	119_25_1	87_34_1	26_45_1	22_25_313	86_25_368	41_25_39	342_45_364	365_34_345	284_45_1	7_45_1	1335_25_59	1150_45_49	108_25_1	73_35_1308	38_6_143	1045_45_39	50_25_617	1100_25_34	295_25_1	433_25_144
1140_25_118	199_45_96	193_45_1	116_45_1	137_25_164	112_25_71	398_25_30	119_25_1	87_34_1	26_45_1	22_25_312	86_25_334	41_25_39	342_45_399	365_34_343	284_45_1	7_45_1	1335_25_56	1150_45_63	108_25_1	73_35_1344	38_6_139	1045_45_47	50_25_583	1100_25_39	295_25_1	433_25_143
1140_25_119	199_45_97	193_45_1	116_45_1	137_25_170	112_25_61	398_25_23	119_25_1	87_34_1	26_45_1	22_25_314	86_25_291	41_25_37	342_45_408	365_34_348	284_45_1	7_45_1	1335_25_59	1150_45_69	108_25_1	73_35_1385	38_6_133	1045_45_59	50_25_570	1100_25_36	295_25_1	433_25_133
1140_25_115	199_45_95	193_45_1	116_45_1	137_25_154	112_25_54	398_25_23	119_25_1	87_34_1	26_45_1	22_25_301	86_25_275	41_25_38	342_45_409	365_34_339	284_45_1	7_45_1	1335_25_60	1150_45_77	108_25_1	73_35_1392	38_6_119	1045_45_85	50_25_562	1100_25_40	295_25_1	433_25_120
1140_25_105	199_45_87	193_45_1	116_45_1	137_25_142	112_25_48	398_25_23	119_25_1	87_34_1	26_45_1	22_25_280	86_25_251	41_25_37	342_45_384	365_34_341	284_45_1	7_45_1	1335_25_64	1150_45_86	108_25_1	73_35_1439	38_6_104	1045_45_101	50_25_563	1100_25_44	295_25_1	433_25_107
1140_25_103	199_45_97	193_45_1	116_45_1	137_25_128	112_25_52	398_25_15	119_25_1	87_34_1	26_45_1	22_25_277	86_25_244	41_25_43	342_45_359	365_34_343	284_45_1	7_45_1	1335_25_61	1150_45_80	108_25_1	73_35_1452	38_6_84	1045_45_119	50_25_552	1100_25_53	295_25_1	433_25_103
1140_25_95	199_45_103	193_45_1	116_45_1	137_25_115	112_25_50	398_25_11	119_25_1	87_34_1	26_45_1	22_25_275	86_25_250	41_25_56	342_45_331	365_34_341	284_45_1	7_45_1	1335_25_66	1150_45_82	108_25_1	73_35_1464	38_6_91	1045_45_125	50_25_571	1100_25_50	295_25_1	433_25_91
1140_25_96	199_45_84	193_45_1	116_45_1	137_25_106	112_25_59	398_25_13	119_25_1	87_34_1	26_45_1	22_25_273	86_25_242	41_25_64	342_45_319	365_34_335	284_45_1	7_45_1	1335_25_61	1150_45_79	108_25_1	73_35_1458	38_6_79	1045_45_129	50_25_617	1100_25_50	295_25_1	433_25_80
1140_25_95	199_45_96	193_45_1	116_45_1	137_25_110	112_25_59	398_25_8	119_25_1	87_34_1	26_45_1	22_25_265	86_25_233	41_25_69	342_45_309	365_34_339	284_45_1	7_45_1	1335_25_52	1150_45_76	108_25_1	73_35_1456	38_6_95	1045_45_129	50_25_617	1100_25_49	295_25_1	433_25_85
1140_25_94	199_45_104	193_45_1	116_45_1	137_25_108	112_25_50	398_25_6	119_25_1	87_34_1	26_45_1	22_25_258	86_25_215	41_25_80	342_45_315	365_34_325	284_45_1	7_45_1	1335_25_57	1150_45_61	108_25_1	73_35_1437	38_6_100	1045_45_124	50_25_634	1100_25_51	295_25_1	433_25_77
1140_25_94	199_45_111	193_45_1	116_45_1	137_25_108	112_25_48	398_25_5	119_25_1	87_34_1	26_45_1	22_25_253	86_25_218	41_25_78	342_45_318	365_34_289	284_45_1	7_45_1	1335_25_52	1150_45_64	108_25_1	73_35_1435	38_6_123	1045_45_90	50_25_626	1100_25_56	295_25_1	433_25_76
1140_25_82	199_45_108	193_45_1	116_45_1	137_25_121	112_25_42	398_25_4	119_25_1	87_34_1	26_45_1	22_25_267	86_25_231	41_25_87	342_45_315	365_34_260	284_45_1	7_45_1	1335_25_48	1150_45_60	108_25_1	73_35_1466	38_6_117	1045_45_77	50_25_632	1100_25_57	295_25_1	433_25_72
1140_25_83	199_45_110	193_45_1	116_45_1	137_25_118	112_25_44	398_25_2	119_25_1	87_34_1	26_45_1	22_25_263	86_25_220	41_25_90	342_45_305	365_34_260	284_45_1	7_45_1	1335_25_54	1150_45_62	108_25_1	73_35_1530	38_6_121	1045_45_56	50_25_610	1100_25_48	295_25_1	433_25_74
1140_25_75	199_45_117	193_45_1	116_45_1	137_25_126	112_25_46	398_25_3	119_25_1	87_34_1	26_45_1	22_25_245	86_25_200	41_25_101	342_45_349	365_34_260	284_45_1	7_45_1	1335_25_69	1150_45_63	108_25_1	73_35_1529	38_6_114	1045_45_47	50_25_591	1100_25_48	295_25_1	433_25_88
1140_25_79	199_45_120	193_45_1	116_45_1	137_25_137	112_25_48	398_25_4	119_25_1	87_34_1	26_45_1	22_25_230	86_25_193	41_25_103	342_45_377	365_34_275	284_45_1	7_45_1	1335_25_70	1150_45_51	108_25_1	73_35_1536	38_6_115	1045_45_52	50_25_567	1100_25_47	295_25_1	433_25_91
1140_25_95	199_45_138	193_45_1	116_45_1	137_25_149	112_25_45	398_25_5	119_25_1	87_34_1	26_45_1	22_25_219	86_25_183	41_25_98	342_45_425	365_34_279	284_45_1	7_45_1	1335_25_65	1150_45_41	108_25_1	73_35_1502	38_6_94	1045_45_58	50_25_579	1100_25_44	295_25_1	433_25_103
1140_25_103	199_45_155	193_45_1	116_45_1	137_25_155	112_25_39	398_25_4	119_25_1	87_34_1	26_45_1	22_25_224	86_25_165	41_25_106	342_45_446	365_34_292	284_45_1	7_45_1	1335_25_68	1150_45_25	108_25_1	73_35_1471	38_6_78	1045_45_61	50_25_580	1100_25_46	295_25_1	433_25_107
1140_25_91	199_45_162	193_45_1	116_45_1	137_25_165	112_25_39	398_25_1	119_25_1	87_34_1	26_45_1	22_25_242	86_25_149	41_25_106	342_45_455	365_34_320	284_45_1	7_45_1	1335_25_61	1150_45_18	108_25_1	73_35_1471	38_6_62	1045_45_83	50_25_582	1100_25_35	295_25_1	433_25_116
1140_25_113	199_45_150	193_45_1	116_45_1	137_25_154	112_25_40	398_25_1	119_25_1	87_34_1	26_45_1	22_25_247	86_25_132	41_25_109	342_45_442	365_34_339	284_45_1	7_45_1	1335_25_61	1150_45_10	108_25_1	73_35_1517	38_6_53	1045_45_89	50_25_580	1100_25_37	295_25_1	433_25_115
1140_25_110	199_45_142	193_45_1	116_45_1	137_25_155	112_25_37	119_25_1	87_34_1	26_45_1	22_25_238	86_25_131	41_25_109	342_45_434	365_34_350	284_45_1	7_45_1	1335_25_66	1150_45_14	108_25_1	73_35_1569	38_6_39	1045_45_102	50_25_547	1100_25_35	295_25_1	433_25_114
1140_25_115	199_45_137	193_45_1	116_45_1	137_25_148	112_25_28	119_25_1	87_34_1	26_45_1	22_25_248	86_25_131	41_25_119	342_45_400	365_34_352	284_45_1	7_45_1	1335_25_72	1150_45_19	108_25_1	73_35_1602	38_6_36	1045_45_97	50_25_533	1100_25_37	295_25_1	433_25_119
1140_25_121	199_45_125	193_45_1	116_45_1	137_25_140	112_25_28	119_25_1	87_34_1	26_45_1	22_25_258	86_25_116	41_25_125	342_45_356	365_34_332	284_45_1	7_45_1	1335_25_82	1150_45_22	108_25_1	73_35_1663	38_6_30	1045_45_97	50_25_522	1100_25_43	295_25_1	433_25_114
1140_25_120	199_45_120	193_45_1	116_45_1	137_25_141	112_25_24	119_25_1	87_34_1	26_45_1	22_25_261	86_25_132	41_25_124	342_45_361	365_34_272	284_45_1	7_45_1	1335_25_83	1150_45_31	108_25_1	73_35_1645	38_6_31	1045_45_84	50_25_539	1100_25_46	295_25_1	433_25_115
1140_25_129	199_45_108	193_45_1	116_45_1	137_25_138	112_25_25	119_25_1	87_34_1	26_45_1	22_25_266	86_25_134	41_25_121	342_45_364	365_34_247	284_45_1	7_45_1	1335_25_89	1150_45_28	108_25_1	73_35_1654	38_6_26	1045_45_69	50_25_522	1100_25_53	295_25_1	433_25_128
1140_25_129	199_45_92	193_45_1	116_45_1	137_25_141	112_25_33	119_25_1	87_34_1	26_45_1	22_25_278	86_25_135	41_25_107	342_45_365	365_34_203	284_45_1	7_45_1	1335_25_89	1150_45_30	108_25_1	73_35_1696	38_6_22	1045_45_75	50_25_522	1100_25_57	295_25_1	433_25_123
1140_25_140	199_45_80	193_45_1	116_45_1	137_25_158	112_25_37	119_25_1	87_34_1	26_45_1	22_25_267	86_25_130	41_25_112	342_45_375	365_34_168	284_45_1	7_45_1	1335_25_93	1150_45_32	108_25_1	73_35_1724	38_6_22	1045_45_85	50_25_525	1100_25_52	295_25_1	433_25_118
1140_25_153	199_45_78	193_45_1	116_45_1	137_25_164	112_25_42	119_25_1	87_34_1	26_45_1	22_25_259	86_25_132	41_25_114	342_45_379	365_34_144	284_45_1	7_45_1	1335_25_90	1150_45_32	108_25_1	73_35_1739	38_6_19	1045_45_102	50_25_527	1100_25_48	295_25_1	433_25_106
1140_25_155	199_45_82	193_45_1	116_45_1	137_25_170	112_25_49	119_25_1	87_34_1	26_45_1	22_25_245	86_25_119	41_25_116	342_45_402	365_34_127	284_45_1	7_45_1	1335_25_89	1150_45_41	108_25_1	73_35_1771	38_6_18	1045_45_122	50_25_510	1100_25_50	295_25_1	433_25_98
1140_25_158	199_45_86	193_45_1	116_45_1	137_25_162	112_25_50	119_25_1	87_34_1	26_45_1	22_25_231	86_25_109	41_25_114	342_45_403	365_34_142	284_45_1	7_45_1	1335_25_80	1150_45_42	108_25_1	73_35_1778	38_6_10	1045_45_142	50_25_511	1100_25_55	295_25_1	433_25_91
1140_25_150	199_45_72	193_45_1	116_45_1	137_25_155	112_25_37	119_25_1	87_34_1	26_45_1	22_25_231	86_25_113	41_25_100	342_45_423	365_34_167	284_45_1	7_45_1	1335_25_71	1150_45_44	108_25_1	73_35_1773	38_6_13	1045_45_176	50_25_508	1100_25_55	295_25_1	433_25_99
1140_25_168	199_45_81	193_45_1	116_45_1	137_25_149	112_25_27	119_25_1	87_34_1	26_45_1	22_25_226	86_25_117	41_25_83	342_45_436	365_34_176	284_45_1	7_45_1	1335_25_75	1150_45_42	108_25_1	73_35_1780	38_6_11	1045_45_210	50_25_524	1100_25_51	295_25_1	433_25_92
1140_25_171	199_45_81	193_45_1	116_45_1	137_25_146	112_25_22	119_25_1	87_34_1	26_45_1	22_25_207	86_25_107	41_25_89	342_45_443	365_34_188	284_45_1	7_45_1	1335_25_70	1150_45_37	108_25_1	73_35_1809	38_6_10	1045_45_231	50_25_508	1100_25_53	295_25_1	433_25_91
1140_25_174	199_45_63	193_45_1	116_45_1	137_25_142	112_25_19	119_25_1	87_34_1	26_45_1	22_25_196	86_25_107	41_25_81	342_45_462	365_34_215	284_45_1	7_45_1	1335_25_62	1150_45_30	108_25_1	73_35_1828	38_6_15	1045_45_227	50_25_494	1100_25_58	295_25_1	433_25_102
1140_25_171	199_45_66	193_45_1	116_45_1	137_25_129	112_25_20	119_25_1	87_34_1	26_45_1	22_25_195	86_25_103	41_25_76	342_45_457	365_34_235	284_45_1	7_45_1	1335_25_66	1150_45_25	108_25_1	73_35_1834	38_6_14	1045_45_224	50_25_485	1100_25_58	295_25_1	433_25_105
1140_25_174	199_45_74	193_45_1	116_45_1	137_25_126	112_25_18	119_25_1	87_34_1	26_45_1	22_25_199	86_25_99	41_25_79	342_45_474	365_34_240	284_45_1	7_45_1	1335_25_57	1150_45_20	108_25_1	73_35_1779	38_6_15	1045_45_206	50_25_487	1100_25_60	295_25_1	433_25_111
1140_25_172	199_45_86	193_45_1	116_45_1	137_25_131	112_25_17	119_25_1	87_34_1	26_45_1	22_25_187	86_25_98	41_25_95	342_45_493	365_34_280	284_45_1	7_45_1	1335_25_53	1150_45_17	108_25_1	73_35_1783	38_6_11	1045_45_162	50_25_458	1100_25_57	295_25_1	433_25_114
1140_25_190	199_45_97	193_45_1	116_45_1	137_25_123	112_25_14	119_25_1	87_34_1	26_45_1	22_25_192	86_25_98	41_25_93	342_45_524	365_34_269	284_45_1	7_45_1	1335_25_55	1150_45_13	108_25_1	73_35_1739	38_6_12	1045_45_128	50_25_447	1100_25_58	295_25_1	433_25_124
1140_25_197	199_45_103	193_45_1	116_45_1	137_25_122	112_25_20	119_25_1	87_34_1	26_45_1	22_25_175	86_25_98	41_25_94	342_45_530	365_34_241	284_45_1	7_45_1	1335_25_59	1150_45_10	108_25_1	73_35_1733	38_6_9	1045_45_100	50_25_454	1100_25_58	295_25_1	433_25_126
1140_25_195	199_45_120	193_45_1	116_45_1	137_25_116	112_25_16	119_25_1	87_34_1	26_45_1	22_25_161	86_25_99	41_25_88	342_45_528	365_34_222	284_45_1	7_45_1	1335_25_60	1150_45_12	108_25_1	73_35_1753	38_6_11	1045_45_95	50_25_423	1100_25_55	295_25_1	433_25_135
1140_25_171	199_45_118	193_45_1	116_45_1	137_25_118	112_25_16	119_25_1	87_34_1	26_45_1	22_25_169	86_25_91	41_25_94	342_45_524	365_34_206	284_45_1	7_45_1	1335_25_64	1150_45_16	108_25_1	73_35_1775	38_6_12	1045_45_92	50_25_414	1100_25_60	295_25_1	433_25_141
1140_25_181	199_45_123	193_45_1	116_45_1	137_25_121	112_25_15	119_25_1	87_34_1	26_45_1	22_25_184	86_25_87	41_25_95	342_45_522	365_34_187	284_45_1	7_45_1	1335_25_76	1150_45_16	108_25_1	73_35_1790	38_6_19	1045_45_73	50_25_417	1100_25_53	295_25_1	433_25_129
1140_25_186	199_45_121	193_45_1	116_45_1	137_25_127	112_25_22	119_25_1	87_34_1	26_45_1	22_25_192	86_25_87	41_25_98	342_45_471	365_34_169	284_45_1	7_45_1	1335_25_73	1150_45_13	108_25_1	73_35_1858	38_6_17	1045_45_72	50_25_411	1100_25_50	295_25_1	433_25_128
1140_25_182	199_45_128	193_45_1	116_45_1	137_25_135	112_25_24	119_25_1	87_34_1	26_45_1	22_25_188	86_25_86	41_25_114	342_45_433	365_34_174	284_45_1	7_45_1	1335_25_80	1150_45_8	108_25_1	73_35_1911	38_6_16	1045_45_60	50_25_396	1100_25_50	295_25_1	433_25_140
1140_25_189	199_45_128	193_45_1	116_45_1	137_25_146	112_25_26	119_25_1	87_34_1	26_45_1	22_25_164	86_25_83	41_25_114	342_45_396	365_34_190	284_45_1	7_45_1	1335_25_88	1150_45_3	108_25_1	73_35_1967	38_6_12	1045_45_56	50_25_403	1100_25_53	295_25_1	433_25_129
1140_25_186	199_45_140	193_45_1	116_45_1	137_25_141	112_25_25	119_25_1	87_34_1	26_45_1	22_25_147	86_25_94	41_25_113	342_45_356	365_34_206	284_45_1	7_45_1	1335_25_88	1150_45_2	108_25_1	73_35_1995	38_6_9	1045_45_68	50_25_389	1100_25_62	295_25_1	433_25_128
1140_25_182	199_45_141	193_45_1	116_45_1	137_25_140	112_25_23	119_25_1	87_34_1	26_45_1	22_25_137	86_25_92	41_25_116	342_45_335	365_34_226	284_45_1	7_45_1	1335_25_85	1150_45_2	108_25_1	73_35_1999	38_6_10	1045_45_86	50_25_379	1100_25_63	295_25_1	433_25_121
1140_25_181	199_45_136	193_45_1	116_45_1	137_25_154	112_25_32	119_25_1	87_34_1	26_45_1	22_25_128	86_25_78	41_25_105	342_45_319	365_34_249	7_45_1	1335_25_92	108_25_1	73_35_2028	38_6_13	1045_45_101	50_25_371	1100_25_62	295_25_1	433_25_106
1140_25_165	199_45_131	193_45_1	116_45_1	137_25_138	112_25_30	119_25_1	87_34_1	26_45_1	22_25_126	86_25_67	41_25_93	342_45_314	365_34_263	7_45_1	1335_25_96	108_25_1	73_35_2063	38_6_14	1045_45_132	50_25_352	1100_25_62	295_25_1	433_25_103
1140_25_155	199_45_141	193_45_1	116_45_1	137_25_138	112_25_30	119_25_1	87_34_1	26_45_1	22_25_111	86_25_69	41_25_92	342_45_329	365_34_251	7_45_1	1335_25_87	108_25_1	73_35_2064	38_6_21	1045_45_145	50_25_338	1100_25_56	295_25_1	433_25_110
1140_25_145	199_45_143	193_45_1	116_45_1	137_25_128	112_25_30	119_25_1	87_34_1	26_45_1	22_25_118	86_25_71	41_25_77	342_45_332	365_34_230	7_45_1	1335_25_84	108_25_1	73_35_2095	38_6_25	1045_45_168	50_25_331	1100_25_53	295_25_1	433_25_123
1140_25_149	199_45_150	193_45_1	116_45_1	137_25_125	112_25_30	119_25_1	87_34_1	26_45_1	22_25_109	86_25_78	41_25_69	342_45_365	365_34_207	7_45_1	1335_25_72	108_25_1	73_35_2076	38_6_22	1045_45_176	50_25_351	1100_25_59	295_25_1	433_25_116
1140_25_140	199_45_127	193_45_1	116_45_1	137_25_119	112_25_29	119_25_1	87_34_1	26_45_1	22_25_109	86_25_82	41_25_63	342_45_388	365_34_180	7_45_1	1335_25_60	108_25_1	73_35_2105	38_6_24	1045_45_163	50_25_362	1100_25_61	295_25_1	433_25_125
1140_25_155	199_45_101	193_45_1	116_45_1	137_25_119	112_25_30	119_25_1	87_34_1	26_45_1	22_25_111	86_25_80	41_25_57	342_45_390	365_34_160	7_45_1	1335_25_52	108_25_1	73_35_2214	38_6_21	1045_45_163	50_25_347	1100_25_49	295_25_1	433_25_108
1140_25_174	199_45_91	193_45_1	116_45_1	137_25_123	112_25_24	119_25_1	87_34_1	26_45_1	22_25_113	86_25_81	41_25_51	342_45_395	365_34_147	7_45_1	1335_25_42	108_25_1	73_35_2242	38_6_27	1045_45_155	50_25_343	1100_25_41	295_25_1	433_25_112
1140_25_183	199_45_84	193_45_1	116_45_1	137_25_122	112_25_28	119_25_1	87_34_1	26_45_1	22_25_119	86_25_82	41_25_54	342_45_426	365_34_128	7_45_1	1335_25_41	108_25_1	73_35_2238	38_6_22	1045_45_136	50_25_350	1100_25_32	295_25_1	433_25_106
1140_25_182	199_45_97	193_45_1	116_45_1	137_25_111	112_25_28	119_25_1	87_34_1	26_45_1	22_25_109	86_25_85	41_25_46	342_45_430	365_34_127	7_45_1	1335_25_43	108_25_1	73_35_2242	38_6_21	1045_45_134	50_25_353	1100_25_29	295_25_1	433_25_106
1140_25_177	199_45_105	193_45_1	116_45_1	137_25_109	112_25_25	119_25_1	87_34_1	26_45_1	22_25_122	86_25_84	41_25_57	342_45_438	365_34_128	7_45_1	1335_25_36	108_25_1	73_35_2220	38_6_16	1045_45_128	50_25_356	1100_25_34	295_25_1	433_25_100
1140_25_172	199_45_97	193_45_1	116_45_1	137_25_105	112_25_25	119_25_1	87_34_1	26_45_1	22_25_117	86_25_79	41_25_57	342_45_454	365_34_162	7_45_1	1335_25_26	108_25_1	73_35_2229	38_6_13	1045_45_116	50_25_355	1100_25_28	295_25_1	433_25_98
1140_25_172	199_45_107	193_45_1	116_45_1	137_25_107	112_25_16	119_25_1	87_34_1	26_45_1	22_25_99	86_25_73	41_25_56	342_45_451	365_34_198	7_45_1	1335_25_29	108_25_1	73_35_2237	38_6_15	1045_45_112	50_25_330	1100_25_23	295_25_1	433_25_97
1140_25_172	199_45_98	193_45_1	116_45_1	137_25_99	112_25_16	119_25_1	87_34_1	26_45_1	22_25_94	86_25_75	41_25_59	342_45_454	365_34_232	7_45_1	1335_25_22	108_25_1	73_35_2224	38_6_15	1045_45_114	50_25_311	1100_25_24	295_25_1	433_25_104
1140_25_160	199_45_95	193_45_1	116_45_1	137_25_98	112_25_17	119_25_1	87_34_1	26_45_1	22_25_83	86_25_81	41_25_57	342_45_477	365_34_270	7_45_1	1335_25_26	108_25_1	73_35_2225	38_6_9	1045_45_113	50_25_298	1100_25_18	295_25_1	433_25_128
1140_25_146	199_45_89	193_45_1	116_45_1	137_25_97	112_25_14	119_25_1	87_34_1	26_45_1	22_25_71	86_25_82	41_25_59	342_45_451	365_34_324	7_45_1	1335_25_19	108_25_1	73_35_2236	38_6_8	1045_45_112	50_25_299	1100_25_14	295_25_1	433_25_139
1140_25_149	199_45_87	193_45_1	116_45_1	137_25_90	112_25_18	119_25_1	87_34_1	26_45_1	22_25_77	86_25_62	41_25_67	342_45_436	365_34_324	7_45_1	1335_25_16	108_25_1	73_35_2239	38_6_1	1045_45_116	50_25_304	1100_25_14	295_25_1	433_25_153
1140_25_134	199_45_87	193_45_1	116_45_1	137_25_96	112_25_20	119_25_1	87_34_1	26_45_1	22_25_83	86_25_51	41_25_65	342_45_408	365_34_358	7_45_1	1335_25_15	108_25_1	73_35_2220	1045_45_111	50_25_302	1100_25_6	295_25_1	433_25_160
1140_25_133	199_45_86	193_45_1	116_45_1	137_25_106	112_25_18	119_25_1	87_34_1	26_45_1	22_25_79	86_25_39	41_25_63	342_45_364	365_34_401	7_45_1	1335_25_14	108_25_1	73_35_2222	1045_45_100	50_25_285	1100_25_2	295_25_1	433_25_168
1140_25_126	199_45_81	193_45_1	116_45_1	137_25_122	112_25_20	119_25_1	87_34_1	26_45_1	22_25_77	86_25_39	41_25_58	342_45_335	365_34_442	7_45_1	1335_25_10	108_25_1	73_35_2228	1045_45_87	50_25_286	1100_25_1	295_25_1	433_25_154
1140_25_130	199_45_74	193_45_1	116_45_1	137_25_109	112_25_19	119_25_1	87_34_1	26_45_1	22_25_81	86_25_37	41_25_67	342_45_314	365_34_455	7_45_1	1335_25_11	108_25_1	73_35_2264	1045_45_93	50_25_281	295_25_1	433_25_161
1140_25_137	199_45_69	193_45_1	116_45_1	137_25_111	112_25_20	119_25_1	87_34_1	26_45_1	22_25_72	86_25_27	41_25_73	342_45_281	365_34_444	7_45_1	1335_25_10	108_25_1	73_35_2324	1045_45_93	50_25_277	295_25_1	433_25_157
1140_25_134	199_45_79	193_45_1	116_45_1	137_25_118	112_25_20	119_25_1	87_34_1	26_45_1	22_25_71	86_25_27	41_25_73	342_45_284	365_34_417	7_45_1	1335_25_12	108_25_1	73_35_2321	1045_45_91	50_25_273	295_25_1	433_25_173
1140_25_145	199_45_78	193_45_1	116_45_1	137_25_125	112_25_24	119_25_1	87_34_1	26_45_1	22_25_62	86_25_17	41_25_69	342_45_280	365_34_383	7_45_1	1335_25_10	108_25_1	73_35_2352	1045_45_108	50_25_264	295_25_1	433_25_177
1140_25_156	199_45_80	193_45_1	116_45_1	137_25_115	112_25_22	119_25_1	87_34_1	26_45_1	22_25_53	86_25_13	41_25_75	342_45_298	365_34_336	7_45_1	1335_25_12	108_25_1	73_35_2343	1045_45_125	50_25_260	295_25_1	433_25_170
1140_25_168	199_45_67	193_45_1	116_45_1	137_25_134	112_25_25	119_25_1	87_34_1	26_45_1	22_25_45	86_25_18	41_25_69	342_45_348	365_34_276	7_45_1	1335_25_12	108_25_1	73_35_2333	1045_45_146	50_25_278	295_25_1	433_25_173
1140_25_163	199_45_72	193_45_1	116_45_1	137_25_140	112_25_27	119_25_1	87_34_1	26_45_1	22_25_38	86_25_23	41_25_84	342_45_371	365_34_219	7_45_1	1335_25_13	108_25_1	73_35_2347	1045_45_160	50_25_268	295_25_1	433_25_177
1140_25_167	199_45_74	193_45_1	116_45_1	137_25_134	112_25_22	119_25_1	87_34_1	26_45_1	22_25_27	86_25_21	41_25_77	342_45_357	365_34_202	7_45_1	1335_25_11	108_25_1	73_35_2401	1045_45_183	50_25_259	295_25_1	433_25_185
1140_25_172	199_45_75	193_45_1	116_45_1	137_25_138	112_25_21	119_25_1	87_34_1	26_45_1	22_25_28	86_25_23	41_25_73	342_45_376	365_34_202	7_45_1	1335_25_16	108_25_1	73_35_2380	1045_45_178	50_25_251	295_25_1	433_25_186
1140_25_175	199_45_85	193_45_1	116_45_1	137_25_132	112_25_19	119_25_1	87_34_1	26_45_1	22_25_27	86_25_23	41_25_69	342_45_405	365_34_196	7_45_1	1335_25_16	108_25_1	73_35_2403	1045_45_173	50_25_242	295_25_1	433_25_173
1140_25_166	199_45_79	193_45_1	116_45_1	137_25_140	112_25_20	119_25_1	87_34_1	26_45_1	22_25_30	86_25_16	41_25_70	342_45_414	365_34_215	7_45_1	1335_25_15	108_25_1	73_35_2396	1045_45_175	50_25_237	295_25_1	433_25_161
1140_25_154	199_45_100	193_45_1	116_45_1	137_25_134	112_25_17	119_25_1	87_34_1	26_45_1	22_25_24	86_25_12	41_25_70	342_45_423	365_34_228	7_45_1	1335_25_12	108_25_1	73_35_2385	1045_45_185	50_25_243	295_25_1	433_25_155
1140_25_134	199_45_112	193_45_1	116_45_1	137_25_135	112_25_15	119_25_1	87_34_1	26_45_1	22_25_22	86_25_10	41_25_74	342_45_412	365_34_223	7_45_1	1335_25_13	108_25_1	73_35_2415	1045_45_198	50_25_229	295_25_1	433_25_151
1140_25_129	199_45_125	193_45_1	116_45_1	137_25_143	112_25_7	119_25_1	87_34_1	26_45_1	22_25_17	86_25_5	41_25_78	342_45_423	365_34_203	7_45_1	1335_25_18	108_25_1	73_35_2450	1045_45_187	50_25_225	295_25_1	433_25_145
1140_25_135	199_45_122	193_45_1	116_45_1	137_25_162	112_25_7	119_25_1	87_34_1	26_45_1	22_25_15	86_25_3	41_25_81	342_45_452	365_34_168	7_45_1	1335_25_20	108_25_1	73_35_2464	1045_45_175	50_25_206	295_25_1	433_25_140
1140_25_142	199_45_117	193_45_1	116_45_1	137_25_162	112_25_3	119_25_1	87_34_1	26_45_1	22_25_13	86_25_2	41_25_80	342_45_460	365_34_155	7_45_1	1335_25_18	108_25_1	73_35_2511	1045_45_182	50_25_196	295_25_1	433_25_141
87_34_1	1140_25_171	295_25_1	199_45_109	22_25_10	1045_45_190	1335_25_16	50_25_190	193_45_1	41_25_81	108_25_1	116_45_1	73_35_2535	342_45_462	112_25_1	7_45_1	137_25_166	365_34_145	119_25_1	433_25_134	26_45_1
87_34_1	1140_25_174	295_25_1	199_45_110	22_25_7	1045_45_188	1335_25_9	50_25_178	193_45_1	41_25_84	108_25_1	116_45_1	73_35_2563	342_45_461	112_25_1	7_45_1	137_25_157	365_34_132	119_25_1	433_25_128	26_45_1
87_34_1	1140_25_183	295_25_1	199_45_102	22_25_5	1045_45_224	1335_25_8	50_25_179	193_45_1	41_25_97	108_25_1	116_45_1	73_35_2545	342_45_451	112_25_1	7_45_1	137_25_148	365_34_133	119_25_1	433_25_112	26_45_1
87_34_1	1140_25_185	295_25_1	199_45_94	22_25_5	1045_45_231	1335_25_11	50_25_172	193_45_1	41_25_96	108_25_1	116_45_1	73_35_2524	342_45_439	112_25_1	7_45_1	137_25_136	365_34_144	119_25_1	433_25_108	26_45_1
87_34_1	1140_25_186	295_25_1	199_45_80	22_25_6	1045_45_236	1335_25_10	50_25_158	193_45_1	41_25_96	108_25_1	116_45_1	73_35_2466	342_45_444	112_25_1	7_45_1	137_25_140	365_34_180	119_25_1	433_25_114	26_45_1
87_34_1	1140_25_179	295_25_1	199_45_54	22_25_5	1045_45_218	1335_25_10	50_25_158	193_45_1	41_25_91	108_25_1	116_45_1	73_35_2471	342_45_423	112_25_1	7_45_1	137_25_136	365_34_218	119_25_1	433_25_126	26_45_1
87_34_1	1140_25_187	295_25_1	199_45_29	22_25_5	1045_45_249	1335_25_12	50_25_131	193_45_1	41_25_98	108_25_1	116_45_1	73_35_2495	342_45_387	112_25_1	7_45_1	137_25_127	365_34_250	119_25_1	433_25_119	26_45_1
87_34_1	1140_25_191	295_25_1	199_45_27	22_25_2	1045_45_268	1335_25_5	50_25_113	193_45_1	41_25_92	108_25_1	116_45_1	73_35_2549	342_45_358	112_25_1	7_45_1	137_25_127	365_34_260	119_25_1	433_25_113	26_45_1
87_34_1	1140_25_197	295_25_1	199_45_22	22_25_1	1045_45_277	1335_25_5	50_25_96	193_45_1	41_25_91	108_25_1	116_45_1	73_35_2549	342_45_350	112_25_1	7_45_1	137_25_115	365_34_289	119_25_1	433_25_95	26_45_1
87_34_1	1140_25_180	295_25_1	199_45_24	22_25_1	1045_45_309	1335_25_6	50_25_86	193_45_1	41_25_87	108_25_1	116_45_1	73_35_2610	342_45_316	112_25_1	7_45_1	137_25_121	365_34_281	119_25_1	433_25_95	26_45_1
87_34_1	1140_25_161	295_25_1	199_45_24	22_25_1	1045_45_342	1335_25_7	50_25_94	193_45_1	41_25_84	108_25_1	116_45_1	73_35_2623	342_45_317	112_25_1	7_45_1	137_25_104	365_34_241	119_25_1	433_25_96	26_45_1
87_34_1	1140_25_154	295_25_1	199_45_26	22_25_1	1045_45_366	1335_25_7	50_25_89	193_45_1	41_25_82	108_25_1	116_45_1	73_35_2643	342_45_331	112_25_1	7_45_1	137_25_89	365_34_224	119_25_1	433_25_85	26_45_1
87_34_1	1140_25_152	295_25_1	199_45_26	22_25_1	1045_45_382	1335_25_9	50_25_90	193_45_1	41_25_69	108_25_1	116_45_1	73_35_2692	342_45_361	112_25_1	7_45_1	137_25_85	365_34_190	119_25_1	433_25_75	26_45_1
87_34_1	1140_25_129	295_25_1	199_45_38	22_25_1	1045_45_408	1335_25_9	50_25_100	193_45_1	41_25_70	108_25_1	116_45_1	73_35_2712	342_45_377	112_25_1	7_45_1	137_25_81	365_34_149	119_25_1	433_25_68	26_45_1
87_34_1	1140_25_117	295_25_1	199_45_36	22_25_1	1045_45_446	1335_25_6	50_25_96	193_45_1	41_25_74	108_25_1	116_45_1	73_35_2712	342_45_410	112_25_1	7_45_1	137_25_63	365_34_118	119_25_1	433_25_70	26_45_1
87_34_1	1140_25_107	295_25_1	199_45_47	22_25_1	1045_45_484	1335_25_6	50_25_102	193_45_1	41_25_73	108_25_1	116_45_1	73_35_2697	342_45_435	112_25_1	7_45_1	137_25_55	365_34_117	119_25_1	433_25_73	26_45_1
87_34_1	1140_25_105	295_25_1	199_45_63	22_25_1	1045_45_506	1335_25_4	50_25_107	193_45_1	41_25_67	108_25_1	116_45_1	73_35_2675	342_45_467	112_25_1	7_45_1	137_25_52	365_34_98	119_25_1	433_25_69	26_45_1
87_34_1	1140_25_92	295_25_1	199_45_75	22_25_1	1045_45_518	1335_25_2	50_25_100	193_45_1	41_25_71	108_25_1	116_45_1	73_35_2657	342_45_488	112_25_1	7_45_1	137_25_44	365_34_91	119_25_1	433_25_79	26_45_1
87_34_1	1140_25_86	295_25_1	199_45_86	22_25_1	1045_45_484	1335_25_3	50_25_97	193_45_1	41_25_68	108_25_1	116_45_1	73_35_2666	342_45_506	112_25_1	7_45_1	137_25_41	365_34_81	119_25_1	433_25_76	26_45_1
87_34_1	1140_25_89	295_25_1	199_45_89	22_25_1	1045_45_434	1335_25_2	50_25_82	193_45_1	41_25_68	108_25_1	116_45_1	73_35_2666	342_45_531	112_25_1	7_45_1	137_25_46	365_34_69	119_25_1	433_25_80	26_45_1
87_34_1	1140_25_83	295_25_1	199_45_84	22_25_1	1045_45_422	50_25_87	193_45_1	41_25_52	108_25_1	116_45_1	73_35_2645	342_45_531	112_25_1	7_45_1	137_25_46	365_34_68	433_25_77	26_45_1
87_34_1	1140_25_78	295_25_1	199_45_74	22_25_1	1045_45_385	50_25_99	193_45_1	41_25_54	108_25_1	116_45_1	73_35_2638	342_45_518	112_25_1	7_45_1	137_25_49	365_34_62	433_25_79	26_45_1
87_34_1	1140_25_77	295_25_1	199_45_65	22_25_1	1045_45_375	50_25_98	193_45_1	41_25_50	108_25_1	116_45_1	73_35_2669	342_45_475	112_25_1	7_45_1	137_25_52	365_34_61	433_25_86	26_45_1
87_34_1	1140_25_93	295_25_1	199_45_58	22_25_1	1045_45_357	50_25_101	193_45_1	41_25_42	108_25_1	116_45_1	73_35_2680	342_45_470	112_25_1	7_45_1	137_25_54	365_34_61	433_25_91	26_45_1
87_34_1	1140_25_100	295_25_1	199_45_39	22_25_1	1045_45_374	50_25_93	193_45_1	41_25_44	108_25_1	116_45_1	73_35_2686	342_45_466	112_25_1	7_45_1	137_25_57	365_34_70	433_25_88	26_45_1
87_34_1	1140_25_111	295_25_1	199_45_28	22_25_1	1045_45_368	50_25_85	193_45_1	41_25_46	108_25_1	116_45_1	73_35_2703	342_45_464	112_25_1	7_45_1	137_25_60	365_34_83	433_25_80	26_45_1
87_34_1	1140_25_123	295_25_1	199_45_17	22_25_1	1045_45_374	50_25_87	193_45_1	41_25_50	108_25_1	116_45_1	73_35_2701	342_45_455	112_25_1	7_45_1	137_25_62	365_34_92	433_25_86	26_45_1
87_34_1	1140_25_117	295_25_1	199_45_5	22_25_1	1045_45_341	50_25_99	193_45_1	41_25_53	108_25_1	116_45_1	73_35_2751	342_45_430	112_25_1	7_45_1	137_25_57	365_34_113	433_25_87	26_45_1
87_34_1	1140_25_105	295_25_1	199_45_7	22_25_1	1045_45_298	50_25_108	193_45_1	41_25_55	108_25_1	116_45_1	73_35_2776	342_45_431	112_25_1	7_45_1	137_25_56	365_34_133	433_25_90	26_45_1
87_34_1	1140_25_99	295_25_1	199_45_10	22_25_1	1045_45_269	50_25_118	193_45_1	41_25_58	108_25_1	116_45_1	73_35_2781	342_45_430	112_25_1	7_45_1	137_25_50	365_34_148	433_25_80	26_45_1
87_34_1	1140_25_97	295_25_1	199_45_12	22_25_1	1045_45_262	50_25_123	193_45_1	41_25_62	108_25_1	116_45_1	73_35_2793	342_45_429	112_25_1	7_45_1	137_25_56	365_34_146	433_25_69	26_45_1
87_34_1	1140_25_98	295_25_1	199_45_11	22_25_1	1045_45_248	50_25_121	193_45_1	41_25_57	108_25_1	116_45_1	73_35_2834	342_45_420	112_25_1	7_45_1	137_25_63	365_34_147	433_25_63	26_45_1
87_34_1	1140_25_91	295_25_1	199_45_13	22_25_1	1045_45_252	50_25_118	193_45_1	41_25_57	108_25_1	116_45_1	73_35_2855	342_45_421	112_25_1	7_45_1	137_25_61	365_34_141	433_25_65	26_45_1
87_34_1	1140_25_90	295_25_1	199_45_11	22_25_1	1045_45_241	50_25_114	193_45_1	41_25_59	108_25_1	116_45_1	73_35_2898	342_45_417	112_25_1	7_45_1	137_25_59	365_34_127	433_25_64	26_45_1
87_34_1	1140_25_82	295_25_1	199_45_5	22_25_1	1045_45_255	50_25_106	193_45_1	41_25_66	108_25_1	116_45_1	73_35_2933	342_45_427	112_25_1	7_45_1	137_25_52	365_34_115	433_25_64	26_45_1
87_34_1	1140_25_79	295_25_1	199_45_4	22_25_1	1045_45_275	50_25_93	193_45_1	41_25_60	108_25_1	116_45_1	73_35_2930	342_45_458	112_25_1	7_45_1	137_25_49	365_34_87	433_25_62	26_45_1
87_34_1	1140_25_78	295_25_1	22_25_1	1045_45_309	50_25_89	193_45_1	41_25_66	108_25_1	116_45_1	73_35_2939	342_45_489	112_25_1	137_25_42	365_34_83	433_25_44	26_45_1
87_34_1	1140_25_73	295_25_1	22_25_1	1045_45_334	50_25_85	193_45_1	41_25_66	108_25_1	116_45_1	73_35_2953	342_45_511	112_25_1	137_25_39	365_34_84	433_25_34	26_45_1
87_34_1	1140_25_60	295_25_1	22_25_1	1045_45_355	50_25_89	193_45_1	41_25_56	108_25_1	116_45_1	73_35_2929	342_45_554	112_25_1	137_25_41	365_34_78	433_25_29	26_45_1
87_34_1	1140_25_53	295_25_1	22_25_1	1045_45_377	50_25_93	193_45_1	41_25_53	108_25_1	116_45_1	73_35_2859	342_45_599	112_25_1	137_25_34	365_34_78	433_25_27	26_45_1
87_34_1	1140_25_41	295_25_1	22_25_1	1045_45_365	50_25_85	193_45_1	41_25_59	108_25_1	116_45_1	73_35_2831	342_45_625	112_25_1	137_25_27	365_34_90	433_25_23	26_45_1
87_34_1	1140_25_36	295_25_1	22_25_1	1045_45_369	50_25_86	193_45_1	41_25_54	108_25_1	116_45_1	73_35_2806	342_45_628	112_25_1	137_25_31	365_34_108	433_25_23	26_45_1
87_34_1	1140_25_34	295_25_1	22_25_1	1045_45_359	50_25_80	193_45_1	41_25_58	108_25_1	116_45_1	73_35_2818	342_45_653	112_25_1	137_25_36	365_34_102	433_25_21	26_45_1
87_34_1	1140_25_35	295_25_1	22_25_1	1045_45_371	50_25_82	193_45_1	41_25_70	108_25_1	116_45_1	73_35_2806	342_45_617	112_25_1	137_25_29	365_34_95	433_25_24	26_45_1
87_34_1	1140_25_34	295_25_1	22_25_1	1045_45_384	50_25_82	193_45_1	41_25_67	108_25_1	116_45_1	73_35_2785	342_45_593	112_25_1	137_25_33	365_34_100	433_25_18	26_45_1
87_34_1	1140_25_31	295_25_1	22_25_1	1045_45_397	50_25_75	193_45_1	41_25_70	108_25_1	116_45_1	73_35_2747	342_45_594	112_25_1	137_25_31	365_34_120	433_25_17	26_45_1
87_34_1	1140_25_27	295_25_1	22_25_1	1045_45_395	50_25_76	193_45_1	41_25_57	108_25_1	116_45_1	73_35_2729	342_45_574	112_25_1	137_25_33	365_34_144	433_25_22	26_45_1
87_34_1	1140_25_30	295_25_1	22_25_1	1045_45_395	50_25_68	193_45_1	41_25_57	108_25_1	116_45_1	73_35_2723	342_45_525	112_25_1	137_25_38	365_34_173	433_25_24	26_45_1
87_34_1	1140_25_27	295_25_1	22_25_1	1045_45_407	50_25_54	193_45_1	41_25_55	108_25_1	116_45_1	73_35_2722	342_45_522	112_25_1	137_25_32	365_34_183	433_25_28	26_45_1
87_34_1	1140_25_27	295_25_1	22_25_1	1045_45_393	50_25_51	193_45_1	41_25_54	108_25_1	116_45_1	73_35_2735	342_45_521	112_25_1	137_25_27	365_34_190	433_25_33	26_45_1
87_34_1	1140_25_27	295_25_1	22_25_1	1045_45_386	50_25_50	193_45_1	41_25_50	108_25_1	116_45_1	73_35_2782	342_45_479	112_25_1	137_25_38	365_34_190	433_25_34	26_45_1
87_34_1	1140_25_23	295_25_1	22_25_1	1045_45_358	50_25_52	193_45_1	41_25_51	108_25_1	116_45_1	73_35_2813	342_45_435	112_25_1	137_25_45	365_34_192	433_25_35	26_45_1
87_34_1	1140_25_21	295_25_1	22_25_1	1045_45_345	50_25_46	193_45_1	41_25_57	108_25_1	116_45_1	73_35_2881	342_45_386	112_25_1	137_25_38	365_34_197	433_25_43	26_45_1
87_34_1	1140_25_21	295_25_1	22_25_1	1045_45_362	50_25_45	193_45_1	41_25_56	108_25_1	116_45_1	73_35_2904	342_45_381	112_25_1	137_25_32	365_34_192	433_25_43	26_45_1
87_34_1	1140_25_22	295_25_1	22_25_1	1045_45_346	50_25_40	193_45_1	41_25_60	108_25_1	116_45_1	73_35_2944	342_45_362	112_25_1	137_25_35	365_34_176	433_25_45	26_45_1
87_34_1	1140_25_17	295_25_1	22_25_1	1045_45_321	50_25_34	193_45_1	41_25_59	108_25_1	116_45_1	73_35_3000	342_45_372	112_25_1	137_25_31	365_34_147	433_25_47	26_45_1
87_34_1	1140_25_19	295_25_1	22_25_1	1045_45_311	50_25_33	193_45_1	41_25_53	108_25_1	116_45_1	73_35_3041	342_45_387	112_25_1	137_25_33	365_34_112	433_25_54	26_45_1
87_34_1	1140_25_17	295_25_1	22_25_1	1045_45_302	50_25_24	193_45_1	41_25_54	108_25_1	116_45_1	73_35_3010	342_45_443	112_25_1	137_25_31	365_34_99	433_25_58	26_45_1
87_34_1	1140_25_13	295_25_1	22_25_1	1045_45_286	50_25_25	193_45_1	41_25_53	108_25_1	116_45_1	73_35_3072	342_45_460	112_25_1	137_25_18	365_34_96	433_25_56	26_45_1
87_34_1	1140_25_10	295_25_1	22_25_1	1045_45_288	50_25_24	193_45_1	41_25_51	108_25_1	116_45_1	73_35_3091	342_45_483	112_25_1	137_25_16	365_34_104	433_25_58	26_45_1
87_34_1	1140_25_9	295_25_1	22_25_1	1045_45_284	50_25_24	193_45_1	41_25_46	108_25_1	116_45_1	73_35_3084	342_45_492	112_25_1	137_25_15	365_34_113	433_25_53	26_45_1
87_34_1	1140_25_9	295_25_1	22_25_1	1045_45_292	50_25_19	193_45_1	41_25_38	108_25_1	116_45_1	73_35_3151	342_45_478	112_25_1	137_25_9	365_34_120	433_25_44	26_45_1
87_34_1	1140_25_6	295_25_1	22_25_1	1045_45_305	50_25_21	193_45_1	41_25_30	108_25_1	116_45_1	73_35_3132	342_45_449	112_25_1	137_25_12	365_34_140	433_25_39	26_45_1
87_34_1	1140_25_5	295_25_1	22_25_1	1045_45_327	50_25_17	193_45_1	41_25_26	108_25_1	116_45_1	73_35_3142	342_45_413	112_25_1	137_25_10	365_34_134	433_25_41	26_45_1
87_34_1	1140_25_6	295_25_1	22_25_1	1045_45_336	50_25_13	193_45_1	41_25_20	108_25_1	116_45_1	73_35_3118	342_45_391	112_25_1	137_25_7	365_34_156	433_25_40	26_45_1
87_34_1	1140_25_7	295_25_1	22_25_1	1045_45_352	50_25_9	193_45_1	41_25_16	108_25_1	116_45_1	73_35_3125	342_45_364	112_25_1	137_25_4	365_34_168	433_25_33	26_45_1
87_34_1	1140_25_7	295_25_1	22_25_1	1045_45_358	50_25_9	193_45_1	41_25_13	108_25_1	116_45_1	73_35_3110	342_45_359	112_25_1	137_25_4	365_34_195	433_25_27	26_45_1
87_34_1	1140_25_6	295_25_1	22_25_1	1045_45_371	50_25_12	193_45_1	41_25_9	108_25_1	116_45_1	73_35_3055	342_45_383	112_25_1	137_25_2	365_34_236	433_25_21	26_45_1
87_34_1	1140_25_6	295_25_1	22_25_1	1045_45_367	50_25_15	193_45_1	41_25_8	116_45_1	73_35_3022	342_45_406	112_25_1	365_34_277	433_25_21	26_45_1
87_34_1	1140_25_2	295_25_1	22_25_1	1045_45_373	50_25_15	193_45_1	41_25_11	116_45_1	73_35_2986	342_45_427	112_25_1	365_34_315	433_25_19	26_45_1
87_34_1	26_45_1	295_25_1	22_25_1	1045_45_375	50_25_15	193_45_1	41_25_14	116_45_1	73_35_2945	342_45_398	365_34_349	433_25_12
87_34_1	26_45_1	295_25_1	22_25_1	1045_45_388	50_25_11	193_45_1	41_25_14	116_45_1	73_35_2925	342_45_380	365_34_354	433_25_14
87_34_1	26_45_1	295_25_1	22_25_1	1045_45_391	50_25_15	193_45_1	41_25_12	116_45_1	73_35_2907	342_45_374	365_34_360	433_25_12
87_34_1	26_45_1	295_25_1	22_25_1	1045_45_379	50_25_14	193_45_1	41_25_13	116_45_1	73_35_2923	342_45_365	365_34_351	433_25_10
87_34_1	26_45_1	295_25_1	22_25_1	1045_45_375	50_25_13	193_45_1	41_25_9	116_45_1	73_35_2939	342_45_384	365_34_318	433_25_9
87_34_1	26_45_1	295_25_1	22_25_1	1045_45_358	50_25_10	193_45_1	41_25_9	116_45_1	73_35_2997	342_45_413	365_34_265	433_25_5
87_34_1	26_45_1	295_25_1	22_25_1	1045_45_374	50_25_6	193_45_1	41_25_11	116_45_1	73_35_3010	342_45_433	365_34_206	433_25_4
87_34_1	26_45_1	295_25_1	22_25_1	1045_45_365	50_25_4	193_45_1	41_25_10	116_45_1	73_35_3046	342_45_442	365_34_175	433_25_2
87_34_1	26_45_1	295_25_1	22_25_1	1045_45_399	50_25_3	193_45_1	41_25_9	116_45_1	73_35_3039	342_45_441	365_34_154	433_25_2
26_45_1	22_25_1	1045_45_423	50_25_3	193_45_1	41_25_10	116_45_1	73_35_3098	342_45_404	365_34_138	87_34_1
26_45_1	22_25_1	1045_45_434	50_25_2	193_45_1	41_25_14	116_45_1	73_35_3124	342_45_374	365_34_153	87_34_1
26_45_1	22_25_1	1045_45_476	50_25_1	193_45_1	41_25_13	116_45_1	73_35_3137	342_45_330	365_34_154	87_34_1
26_45_1	1045_45_456	22_25_1	193_45_1	41_25_10	116_45_1	73_35_3175	342_45_305	365_34_165	87_34_1
26_45_1	1045_45_420	22_25_1	193_45_1	41_25_6	116_45_1	73_35_3196	342_45_308	365_34_174	87_34_1
26_45_1	1045_45_381	22_25_1	193_45_1	41_25_6	116_45_1	73_35_3201	342_45_308	365_34_190	87_34_1
26_45_1	1045_45_344	22_25_1	193_45_1	41_25_3	116_45_1	73_35_3189	342_45_328	365_34_200	87_34_1
26_45_1	1045_45_353	22_25_1	193_45_1	41_25_3	116_45_1	73_35_3101	342_45_397	365_34_195	87_34_1
26_45_1	1045_45_354	22_25_1	193_45_1	41_25_4	116_45_1	73_35_3081	342_45_432	365_34_186	87_34_1
26_45_1	1045_45_349	22_25_1	193_45_1	41_25_6	116_45_1	73_35_3066	342_45_462	365_34_186	87_34_1
26_45_1	1045_45_343	22_25_1	193_45_1	41_25_8	116_45_1	73_35_3021	342_45_508	365_34_178	87_34_1
26_45_1	1045_45_320	22_25_1	193_45_1	41_25_11	116_45_1	73_35_3072	342_45_536	365_34_162	87_34_1
26_45_1	1045_45_308	22_25_1	193_45_1	41_25_10	116_45_1	73_35_3120	342_45_545	365_34_160	87_34_1
26_45_1	1045_45_298	22_25_1	193_45_1	41_25_6	116_45_1	73_35_3115	342_45_592	365_34_141	87_34_1
26_45_1	1045_45_278	22_25_1	193_45_1	41_25_4	116_45_1	73_35_3090	342_45_624	365_34_146	87_34_1
26_45_1	1045_45_280	22_25_1	193_45_1	41_25_5	116_45_1	73_35_3044	342_45_654	365_34_163	87_34_1
26_45_1	1045_45_272	22_25_1	193_45_1	41_25_9	116_45_1	73_35_3049	342_45_629	365_34_194	87_34_1
26_45_1	1045_45_251	22_25_1	193_45_1	41_25_11	116_45_1	73_35_3033	342_45_632	365_34_212	87_34_1
26_45_1	1045_45_281	22_25_1	193_45_1	41_25_10	116_45_1	73_35_2984	342_45_642	365_34_241	87_34_1
26_45_1	1045_45_308	22_25_1	193_45_1	41_25_12	116_45_1	73_35_2949	342_45_645	365_34_265	87_34_1
26_45_1	1045_45_334	22_25_1	193_45_1	41_25_16	116_45_1	73_35_2923	342_45_652	365_34_253	87_34_1
26_45_1	1045_45_389	22_25_1	193_45_1	41_25_16	116_45_1	73_35_2888	342_45_659	365_34_238	87_34_1
26_45_1	1045_45_392	22_25_1	193_45_1	41_25_13	116_45_1	73_35_2913	342_45_656	365_34_217	87_34_1
26_45_1	1045_45_425	22_25_1	193_45_1	41_25_12	116_45_1	73_35_2915	342_45_635	365_34_203	87_34_1
26_45_1	1045_45_404	22_25_1	193_45_1	41_25_9	116_45_1	73_35_2925	342_45_612	365_34_213	87_34_1
26_45_1	1045_45_398	22_25_1	193_45_1	41_25_7	116_45_1	73_35_2938	342_45_558	365_34_218	87_34_1
26_45_1	1045_45_402	22_25_1	193_45_1	41_25_5	116_45_1	73_35_2967	342_45_503	365_34_201	87_34_1
26_45_1	1045_45_383	22_25_1	193_45_1	41_25_5	116_45_1	73_35_3055	342_45_442	365_34_192	87_34_1
26_45_1	1045_45_396	22_25_1	193_45_1	41_25_4	116_45_1	73_35_3060	342_45_386	365_34_172	87_34_1
26_45_1	1045_45_355	22_25_1	193_45_1	41_25_2	116_45_1	73_35_3109	342_45_355	365_34_140	87_34_1
26_45_1	1045_45_363	22_25_1	193_45_1	41_25_1	116_45_1	73_35_3126	342_45_338	365_34_134	87_34_1
26_45_1	1045_45_321	193_45_1	116_45_1	73_35_3123	342_45_345	365_34_139	87_34_1
26_45_1	1045_45_280	193_45_1	116_45_1	73_35_3156	342_45_365	365_34_147	87_34_1
26_45_1	1045_45_248	193_45_1	116_45_1	73_35_3198	342_45_371	365_34_163	87_34_1
26_45_1	1045_45_235	193_45_1	116_45_1	73_35_3278	342_45_359	365_34_170	87_34_1
26_45_1	1045_45_229	193_45_1	116_45_1	73_35_3325	342_45_347	365_34_169	87_34_1
26_45_1	1045_45_243	193_45_1	116_45_1	73_35_3334	342_45_342	365_34_162	87_34_1
26_45_1	1045_45_256	193_45_1	116_45_1	73_35_3319	342_45_348	365_34_179	87_34_1
26_45_1	1045_45_285	193_45_1	116_45_1	73_35_3307	342_45_349	365_34_185	87_34_1
26_45_1	1045_45_309	193_45_1	116_45_1	73_35_3282	342_45_344	365_34_186	87_34_1
26_45_1	1045_45_304	193_45_1	116_45_1	73_35_3273	342_45_352	365_34_191	87_34_1
26_45_1	1045_45_319	193_45_1	116_45_1	73_35_3274	342_45_330	365_34_219	87_34_1
26_45_1	1045_45_322	193_45_1	116_45_1	73_35_3248	342_45_312	365_34_228	87_34_1
26_45_1	1045_45_341	193_45_1	116_45_1	73_35_3192	342_45_308	365_34_266	87_34_1
26_45_1	1045_45_346	193_45_1	116_45_1	73_35_3161	342_45_287	365_34_305	87_34_1
26_45_1	1045_45_357	193_45_1	116_45_1	73_35_3134	342_45_283	365_34_319	87_34_1
26_45_1	1045_45_372	193_45_1	116_45_1	73_35_3141	342_45_266	365_34_304	87_34_1
26_45_1	1045_45_380	193_45_1	116_45_1	73_35_3140	342_45_261	365_34_293	87_34_1
26_45_1	1045_45_392	193_45_1	116_45_1	73_35_3187	342_45_262	365_34_247	87_34_1
26_45_1	1045_45_384	193_45_1	116_45_1	73_35_3234	342_45_264	365_34_222	87_34_1
26_45_1	1045_45_365	193_45_1	116_45_1	73_35_3273	342_45_256	365_34_216	87_34_1
26_45_1	1045_45_337	193_45_1	116_45_1	73_35_3251	342_45_256	365_34_241	87_34_1
26_45_1	1045_45_297	193_45_1	116_45_1	73_35_3222	342_45_263	365_34_267	87_34_1
26_45_1	1045_45_273	193_45_1	116_45_1	73_35_3148	342_45_274	365_34_317	87_34_1
26_45_1	1045_45_259	193_45_1	116_45_1	73_35_3166	342_45_275	365_34_361	87_34_1
26_45_1	1045_45_245	193_45_1	116_45_1	73_35_3160	342_45_314	365_34_350	87_34_1
26_45_1	1045_45_246	193_45_1	116_45_1	73_35_3143	342_45_350	365_34_324	87_34_1
26_45_1	1045_45_262	193_45_1	116_45_1	73_35_3165	342_45_389	365_34_282	87_34_1
26_45_1	1045_45_259	193_45_1	116_45_1	73_35_3147	342_45_437	365_34_252	87_34_1
26_45_1	1045_45_265	193_45_1	116_45_1	73_35_3123	342_45_459	365_34_220	87_34_1
26_45_1	1045_45_304	193_45_1	116_45_1	73_35_3134	342_45_449	365_34_230	87_34_1
26_45_1	1045_45_323	193_45_1	116_45_1	73_35_3118	342_45_454	365_34_218	87_34_1
26_45_1	1045_45_336	193_45_1	116_45_1	73_35_3118	342_45_442	365_34_219	87_34_1
26_45_1	1045_45_334	193_45_1	116_45_1	73_35_3141	342_45_419	365_34_216	87_34_1
26_45_1	1045_45_341	193_45_1	116_45_1	73_35_3159	342_45_394	365_34_216	87_34_1
26_45_1	1045_45_363	193_45_1	116_45_1	73_35_3153	342_45_363	365_34_210	87_34_1
26_45_1	1045_45_375	193_45_1	116_45_1	73_35_3205	342_45_327	365_34_184	87_34_1
26_45_1	1045_45_386	193_45_1	116_45_1	73_35_3240	342_45_286	365_34_170	87_34_1
26_45_1	1045_45_408	193_45_1	116_45_1	73_35_3283	342_45_261	365_34_143	87_34_1
26_45_1	1045_45_434	193_45_1	116_45_1	73_35_3282	342_45_242	365_34_132	87_34_1
26_45_1	1045_45_433	193_45_1	116_45_1	73_35_3286	342_45_223	365_34_127	87_34_1
26_45_1	1045_45_440	193_45_1	116_45_1	73_35_3316	342_45_215	365_34_132	87_34_1
26_45_1	1045_45_420	193_45_1	116_45_1	73_35_3312	342_45_212	365_34_152	87_34_1
26_45_1	1045_45_399	193_45_1	116_45_1	73_35_3350	342_45_212	365_34_160	87_34_1
26_45_1	1045_45_406	193_45_1	116_45_1	73_35_3314	342_45_224	365_34_199	87_34_1
26_45_1	1045_45_386	193_45_1	116_45_1	73_35_3274	342_45_233	365_34_231	87_34_1
26_45_1	1045_45_383	193_45_1	116_45_1	73_35_3239	342_45_256	365_34_254	87_34_1
26_45_1	1045_45_379	193_45_1	116_45_1	73_35_3148	342_45_276	365_34_289	87_34_1
26_45_1	1045_45_374	193_45_1	116_45_1	73_35_3123	342_45_294	365_34_322	87_34_1
26_45_1	1045_45_345	193_45_1	116_45_1	73_35_3052	342_45_325	365_34_366	87_34_1
26_45_1	1045_45_336	193_45_1	116_45_1	73_35_2978	342_45_362	365_34_374	87_34_1
26_45_1	1045_45_336	193_45_1	116_45_1	73_35_2984	342_45_416	365_34_376	87_34_1
26_45_1	1045_45_338	193_45_1	116_45_1	73_35_3003	342_45_462	365_34_353	87_34_1
26_45_1	1045_45_312	193_45_1	116_45_1	73_35_2983	342_45_504	365_34_357	87_34_1
26_45_1	1045_45_288	193_45_1	116_45_1	73_35_2986	342_45_510	365_34_313	87_34_1
26_45_1	1045_45_264	193_45_1	116_45_1	73_35_3007	342_45_528	365_34_250	87_34_1
26_45_1	1045_45_252	193_45_1	116_45_1	73_35_3000	342_45_537	365_34_232	87_34_1
26_45_1	1045_45_237	193_45_1	116_45_1	73_35_3032	342_45_507	365_34_217	87_34_1
26_45_1	1045_45_227	193_45_1	116_45_1	73_35_3056	342_45_498	365_34_200	87_34_1
26_45_1	1045_45_226	193_45_1	116_45_1	73_35_3111	342_45_458	365_34_185	87_34_1
26_45_1	1045_45_217	193_45_1	116_45_1	73_35_3138	342_45_413	365_34_199	87_34_1
26_45_1	1045_45_224	193_45_1	116_45_1	73_35_3160	342_45_372	365_34_202	87_34_1
26_45_1	1045_45_217	193_45_1	116_45_1	73_35_3202	342_45_339	365_34_248	87_34_1
26_45_1	1045_45_206	193_45_1	116_45_1	73_35_3199	342_45_304	365_34_278	87_34_1
26_45_1	1045_45_228	193_45_1	116_45_1	73_35_3173	342_45_299	365_34_312	87_34_1
26_45_1	1045_45_228	193_45_1	116_45_1	73_35_3154	342_45_293	365_34_363	87_34_1
26_45_1	1045_45_229	193_45_1	116_45_1	73_35_3156	342_45_295	365_34_399	87_34_1
26_45_1	1045_45_231	193_45_1	116_45_1	73_35_3100	342_45_282	365_34_442	87_34_1
26_45_1	1045_45_237	193_45_1	116_45_1	73_35_3054	342_45_294	365_34_487	87_34_1
26_45_1	1045_45_233	193_45_1	116_45_1	73_35_3038	342_45_301	365_34_526	87_34_1
26_45_1	1045_45_234	193_45_1	116_45_1	73_35_2964	342_45_329	365_34_579	87_34_1
26_45_1	1045_45_238	193_45_1	116_45_1	73_35_2891	342_45_352	365_34_604	87_34_1
26_45_1	1045_45_258	193_45_1	116_45_1	73_35_2873	342_45_400	365_34_573	87_34_1
26_45_1	1045_45_233	193_45_1	116_45_1	73_35_2858	342_45_451	365_34_554	87_34_1
26_45_1	1045_45_200	193_45_1	116_45_1	73_35_2909	342_45_461	365_34_549	87_34_1
26_45_1	1045_45_194	193_45_1	116_45_1	73_35_2942	342_45_454	365_34_518	87_34_1
26_45_1	1045_45_168	193_45_1	116_45_1	73_35_2983	342_45_436	365_34_492	87_34_1
26_45_1	1045_45_157	193_45_1	116_45_1	73_35_3028	342_45_437	365_34_457	87_34_1
26_45_1	1045_45_132	193_45_1	116_45_1	73_35_3046	342_45_409	365_34_453	87_34_1
26_45_1	1045_45_116	193_45_1	116_45_1	73_35_3090	342_45_359	365_34_477	87_34_1
26_45_1	1045_45_104	193_45_1	116_45_1	73_35_3115	342_45_338	365_34_472	87_34_1
26_45_1	1045_45_86	193_45_1	116_45_1	73_35_3121	342_45_321	365_34_466	87_34_1
26_45_1	1045_45_84	193_45_1	116_45_1	73_35_3150	342_45_272	365_34_448	87_34_1
26_45_1	1045_45_90	193_45_1	116_45_1	73_35_3163	342_45_243	365_34_475	87_34_1
26_45_1	1045_45_92	193_45_1	116_45_1	73_35_3200	342_45_235	365_34_471	87_34_1
26_45_1	1045_45_96	193_45_1	116_45_1	73_35_3223	342_45_202	365_34_458	87_34_1
26_45_1	1045_45_100	193_45_1	116_45_1	73_35_3259	342_45_200	365_34_479	87_34_1
26_45_1	1045_45_118	193_45_1	116_45_1	73_35_3246	342_45_210	365_34_486	87_34_1
26_45_1	1045_45_138	193_45_1	116_45_1	73_35_3224	342_45_230	365_34_480	87_34_1
26_45_1	1045_45_161	193_45_1	116_45_1	73_35_3190	342_45_251	365_34_508	87_34_1
26_45_1	1045_45_182	193_45_1	116_45_1	73_35_3115	342_45_258	365_34_553	87_34_1
26_45_1	1045_45_202	193_45_1	116_45_1	73_35_3074	342_45_267	365_34_571	87_34_1
26_45_1	1045_45_207	193_45_1	116_45_1	73_35_3045	342_45_290	365_34_600	87_34_1
26_45_1	1045_45_201	193_45_1	116_45_1	73_35_3010	342_45_306	365_34_619	87_34_1
26_45_1	1045_45_188	193_45_1	116_45_1	73_35_3026	342_45_305	365_34_635	87_34_1
26_45_1	1045_45_190	193_45_1	116_45_1	73_35_3026	342_45_300	365_34_623	87_34_1
26_45_1	1045_45_177	193_45_1	116_45_1	73_35_3059	342_45_306	365_34_600	87_34_1
26_45_1	1045_45_153	193_45_1	116_45_1	73_35_3053	342_45_275	365_34_590	87_34_1
26_45_1	1045_45_142	193_45_1	116_45_1	73_35_3008	342_45_282	365_34_583	87_34_1
26_45_1	1045_45_113	193_45_1	116_45_1	73_35_2983	342_45_274	365_34_613	87_34_1
26_45_1	1045_45_102	193_45_1	116_45_1	73_35_3005	342_45_299	365_34_642	87_34_1
26_45_1	1045_45_96	193_45_1	116_45_1	73_35_2942	342_45_290	365_34_708	87_34_1
26_45_1	1045_45_102	193_45_1	116_45_1	73_35_2897	342_45_289	365_34_754	87_34_1
26_45_1	1045_45_122	193_45_1	116_45_1	73_35_2897	342_45_263	365_34_782	87_34_1
26_45_1	1045_45_128	193_45_1	116_45_1	73_35_2874	342_45_239	365_34_827	87_34_1
26_45_1	1045_45_144	193_45_1	116_45_1	73_35_2844	342_45_229	365_34_870	87_34_1
26_45_1	1045_45_171	193_45_1	116_45_1	73_35_2833	342_45_228	365_34_871	87_34_1
26_45_1	1045_45_207	193_45_1	116_45_1	73_35_2842	342_45_215	365_34_827	87_34_1
26_45_1	1045_45_251	193_45_1	116_45_1	73_35_2821	342_45_205	365_34_780	87_34_1
26_45_1	1045_45_285	193_45_1	116_45_1	73_35_2829	342_45_205	365_34_717	87_34_1
26_45_1	1045_45_317	193_45_1	116_45_1	73_35_2843	342_45_214	365_34_637	87_34_1
26_45_1	1045_45_359	193_45_1	116_45_1	73_35_2841	342_45_212	365_34_592	87_34_1
26_45_1	1045_45_375	193_45_1	116_45_1	73_35_2862	342_45_196	365_34_551	87_34_1
26_45_1	1045_45_367	193_45_1	116_45_1	73_35_2905	342_45_186	365_34_516	87_34_1
26_45_1	1045_45_347	193_45_1	116_45_1	73_35_2976	342_45_181	365_34_486	87_34_1
26_45_1	1045_45_325	193_45_1	116_45_1	73_35_2964	342_45_176	365_34_471	87_34_1
26_45_1	1045_45_292	193_45_1	116_45_1	73_35_3022	342_45_168	365_34_421	87_34_1
26_45_1	1045_45_239	193_45_1	116_45_1	73_35_3128	342_45_158	365_34_373	87_34_1
26_45_1	1045_45_195	193_45_1	116_45_1	73_35_3211	342_45_159	365_34_330	87_34_1
26_45_1	1045_45_191	193_45_1	116_45_1	73_35_3235	342_45_165	365_34_290	87_34_1
26_45_1	1045_45_167	193_45_1	116_45_1	73_35_3259	342_45_169	365_34_289	87_34_1
26_45_1	1045_45_157	193_45_1	116_45_1	73_35_3304	342_45_177	365_34_294	87_34_1
26_45_1	1045_45_135	193_45_1	116_45_1	73_35_3321	342_45_195	365_34_311	87_34_1
26_45_1	1045_45_127	193_45_1	116_45_1	73_35_3365	342_45_211	365_34_317	87_34_1
26_45_1	1045_45_110	193_45_1	116_45_1	73_35_3342	342_45_225	365_34_361	87_34_1
26_45_1	1045_45_105	193_45_1	116_45_1	73_35_3340	342_45_199	365_34_404	87_34_1
26_45_1	1045_45_109	193_45_1	116_45_1	73_35_3274	342_45_203	365_34_469	87_34_1
26_45_1	1045_45_97	193_45_1	116_45_1	73_35_3225	342_45_208	365_34_519	87_34_1
26_45_1	1045_45_98	193_45_1	116_45_1	73_35_3168	342_45_211	365_34_594	87_34_1
26_45_1	1045_45_109	193_45_1	116_45_1	73_35_3164	342_45_211	365_34_607	87_34_1
26_45_1	1045_45_131	193_45_1	116_45_1	73_35_3164	342_45_203	365_34_620	87_34_1
26_45_1	1045_45_167	193_45_1	116_45_1	73_35_3198	342_45_198	365_34_551	87_34_1
26_45_1	1045_45_178	193_45_1	116_45_1	73_35_3205	342_45_183	365_34_508	87_34_1
26_45_1	1045_45_189	193_45_1	116_45_1	73_35_3197	342_45_189	365_34_473	87_34_1
26_45_1	1045_45_193	193_45_1	116_45_1	73_35_3220	342_45_181	365_34_425	87_34_1
26_45_1	1045_45_190	193_45_1	116_45_1	73_35_3196	342_45_203	365_34_415	87_34_1
26_45_1	1045_45_178	193_45_1	116_45_1	73_35_3206	342_45_198	365_34_427	87_34_1
26_45_1	1045_45_160	193_45_1	116_45_1	73_35_3157	342_45_221	365_34_441	87_34_1
26_45_1	1045_45_174	193_45_1	116_45_1	73_35_3164	342_45_239	365_34_462	87_34_1
26_45_1	1045_45_182	193_45_1	116_45_1	73_35_3128	342_45_246	365_34_490	87_34_1
26_45_1	1045_45_186	193_45_1	116_45_1	73_35_3106	342_45_266	365_34_517	87_34_1
26_45_1	1045_45_176	193_45_1	116_45_1	73_35_3085	342_45_266	365_34_560	87_34_1
26_45_1	1045_45_166	193_45_1	116_45_1	73_35_3042	342_45_278	365_34_615	87_34_1
26_45_1	1045_45_171	193_45_1	116_45_1	73_35_3005	342_45_287	365_34_637	87_34_1
26_45_1	1045_45_163	193_45_1	116_45_1	73_35_2947	342_45_292	365_34_694	87_34_1
26_45_1	1045_45_150	193_45_1	116_45_1	73_35_2946	342_45_283	365_34_689	87_34_1
26_45_1	1045_45_157	193_45_1	116_45_1	73_35_2978	342_45_248	365_34_637	87_34_1
26_45_1	1045_45_148	193_45_1	116_45_1	73_35_3057	342_45_207	365_34_555	87_34_1
26_45_1	1045_45_150	193_45_1	116_45_1	73_35_3140	342_45_177	365_34_459	87_34_1
26_45_1	1045_45_136	193_45_1	116_45_1	73_35_3206	342_45_175	365_34_390	87_34_1
26_45_1	1045_45_127	193_45_1	116_45_1	73_35_3272	342_45_174	365_34_347	87_34_1
26_45_1	1045_45_117	193_45_1	116_45_1	73_35_3268	342_45_201	365_34_355	87_34_1
26_45_1	1045_45_101	193_45_1	116_45_1	73_35_3282	342_45_215	365_34_361	87_34_1
26_45_1	1045_45_94	193_45_1	116_45_1	73_35_3287	342_45_231	365_34_371	87_34_1
26_45_1	1045_45_88	193_45_1	116_45_1	73_35_3282	342_45_248	365_34_411	87_34_1
26_45_1	1045_45_80	193_45_1	116_45_1	73_35_3273	342_45_258	365_34_446	87_34_1
26_45_1	1045_45_88	193_45_1	116_45_1	73_35_3227	342_45_277	365_34_492	87_34_1
26_45_1	1045_45_91	193_45_1	116_45_1	73_35_3231	342_45_256	365_34_518	87_34_1
26_45_1	1045_45_102	193_45_1	116_45_1	73_35_3196	342_45_260	365_34_538	87_34_1
26_45_1	1045_45_92	193_45_1	116_45_1	73_35_3132	342_45_274	365_34_563	87_34_1
26_45_1	1045_45_94	193_45_1	116_45_1	73_35_3111	342_45_282	365_34_547	87_34_1
26_45_1	1045_45_93	193_45_1	116_45_1	73_35_3123	342_45_268	365_34_536	87_34_1
26_45_1	1045_45_93	193_45_1	116_45_1	73_35_3154	342_45_257	365_34_536	87_34_1
26_45_1	1045_45_104	193_45_1	116_45_1	73_35_3160	342_45_245	365_34_519	87_34_1
26_45_1	1045_45_120	193_45_1	116_45_1	73_35_3149	342_45_225	365_34_517	87_34_1
26_45_1	1045_45_157	193_45_1	116_45_1	73_35_3081	342_45_252	365_34_519	87_34_1
26_45_1	1045_45_186	193_45_1	116_45_1	73_35_3027	342_45_259	365_34_543	87_34_1
26_45_1	1045_45_220	193_45_1	116_45_1	73_35_3014	342_45_252	365_34_557	87_34_1
26_45_1	1045_45_230	193_45_1	116_45_1	73_35_2951	342_45_268	365_34_571	87_34_1
26_45_1	1045_45_233	193_45_1	116_45_1	73_35_2931	342_45_278	365_34_593	87_34_1
26_45_1	1045_45_249	193_45_1	116_45_1	73_35_2863	342_45_285	365_34_641	87_34_1
26_45_1	1045_45_254	193_45_1	116_45_1	73_35_2851	342_45_271	365_34_673	87_34_1
26_45_1	1045_45_269	193_45_1	116_45_1	73_35_2845	342_45_269	365_34_692	87_34_1
26_45_1	1045_45_271	193_45_1	116_45_1	73_35_2830	342_45_266	365_34_707	87_34_1
26_45_1	1045_45_257	193_45_1	116_45_1	73_35_2824	342_45_276	365_34_691	87_34_1
26_45_1	1045_45_212	193_45_1	116_45_1	73_35_2876	342_45_291	365_34_606	87_34_1
26_45_1	1045_45_183	193_45_1	116_45_1	73_35_2952	342_45_275	365_34_554	87_34_1
26_45_1	1045_45_167	193_45_1	116_45_1	73_35_2987	342_45_271	365_34_500	87_34_1
26_45_1	1045_45_120	193_45_1	116_45_1	73_35_3064	342_45_265	365_34_407	87_34_1
26_45_1	1045_45_118	193_45_1	116_45_1	73_35_3159	342_45_229	365_34_354	87_34_1
26_45_1	1045_45_110	193_45_1	116_45_1	73_35_3273	342_45_234	365_34_303	87_34_1
26_45_1	1045_45_105	193_45_1	116_45_1	73_35_3302	342_45_267	365_34_285	87_34_1
26_45_1	1045_45_100	193_45_1	116_45_1	73_35_3268	342_45_318	365_34_307	87_34_1
26_45_1	1045_45_96	193_45_1	116_45_1	73_35_3246	342_45_368	365_34_354	87_34_1
26_45_1	1045_45_98	193_45_1	116_45_1	73_35_3213	342_45_420	365_34_375	87_34_1
26_45_1	1045_45_106	193_45_1	116_45_1	73_35_3106	342_45_486	365_34_439	87_34_1
26_45_1	1045_45_112	193_45_1	116_45_1	73_35_3056	342_45_553	365_34_499	87_34_1
26_45_1	1045_45_148	193_45_1	116_45_1	73_35_2968	342_45_602	365_34_553	87_34_1
26_45_1	1045_45_177	193_45_1	116_45_1	73_35_2875	342_45_657	365_34_565	87_34_1
26_45_1	1045_45_189	193_45_1	116_45_1	73_35_2842	342_45_673	365_34_552	87_34_1
26_45_1	1045_45_191	193_45_1	116_45_1	73_35_2832	342_45_634	365_34_528	87_34_1
26_45_1	1045_45_189	193_45_1	116_45_1	73_35_2840	342_45_603	365_34_481	87_34_1
26_45_1	1045_45_179	193_45_1	116_45_1	73_35_2906	342_45_559	365_34_457	87_34_1
26_45_1	1045_45_179	193_45_1	116_45_1	73_35_2974	342_45_513	365_34_348	87_34_1
26_45_1	1045_45_168	193_45_1	116_45_1	73_35_3033	342_45_450	365_34_286	87_34_1
26_45_1	1045_45_158	193_45_1	116_45_1	73_35_3104	342_45_372	365_34_242	87_34_1
26_45_1	1045_45_162	193_45_1	116_45_1	73_35_3137	342_45_341	365_34_207	87_34_1
26_45_1	1045_45_172	193_45_1	116_45_1	73_35_3188	342_45_318	365_34_221	87_34_1
26_45_1	1045_45_192	193_45_1	116_45_1	73_35_3205	342_45_307	365_34_250	87_34_1
26_45_1	1045_45_207	193_45_1	116_45_1	73_35_3169	342_45_299	365_34_302	87_34_1
26_45_1	1045_45_233	193_45_1	116_45_1	73_35_3101	342_45_308	365_34_349	87_34_1
26_45_1	1045_45_239	193_45_1	116_45_1	73_35_3071	342_45_297	365_34_402	87_34_1
26_45_1	1045_45_226	193_45_1	116_45_1	73_35_3075	342_45_311	365_34_475	87_34_1
26_45_1	1045_45_228	193_45_1	116_45_1	73_35_3038	342_45_323	365_34_523	87_34_1
26_45_1	1045_45_218	193_45_1	116_45_1	73_35_2952	342_45_331	365_34_631	87_34_1
26_45_1	1045_45_211	193_45_1	116_45_1	73_35_2893	342_45_352	365_34_689	87_34_1
26_45_1	1045_45_223	193_45_1	116_45_1	73_35_2849	342_45_362	365_34_714	87_34_1
26_45_1	1045_45_234	193_45_1	116_45_1	73_35_2780	342_45_367	365_34_736	87_34_1
26_45_1	1045_45_266	193_45_1	116_45_1	73_35_2740	342_45_399	365_34_727	87_34_1
26_45_1	1045_45_253	193_45_1	116_45_1	73_35_2735	342_45_427	365_34_694	87_34_1
26_45_1	1045_45_246	193_45_1	116_45_1	73_35_2737	342_45_435	365_34_654	87_34_1
26_45_1	1045_45_250	193_45_1	116_45_1	73_35_2827	342_45_396	365_34_568	87_34_1
26_45_1	1045_45_229	193_45_1	116_45_1	73_35_2917	342_45_384	365_34_449	87_34_1
26_45_1	1045_45_218	193_45_1	116_45_1	73_35_3013	342_45_362	365_34_340	87_34_1
26_45_1	1045_45_192	193_45_1	116_45_1	73_35_3112	342_45_326	365_34_259	87_34_1
26_45_1	1045_45_196	193_45_1	116_45_1	73_35_3143	342_45_314	365_34_207	87_34_1
26_45_1	1045_45_207	193_45_1	116_45_1	73_35_3184	342_45_273	365_34_195	87_34_1
26_45_1	1045_45_214	193_45_1	116_45_1	73_35_3201	342_45_267	365_34_210	87_34_1
26_45_1	1045_45_213	193_45_1	116_45_1	73_35_3233	342_45_255	365_34_263	87_34_1
26_45_1	1045_45_241	193_45_1	116_45_1	73_35_3186	342_45_259	365_34_289	87_34_1
26_45_1	1045_45_268	193_45_1	116_45_1	73_35_3146	342_45_271	365_34_370	87_34_1
26_45_1	1045_45_304	193_45_1	116_45_1	73_35_3069	342_45_274	365_34_452	87_34_1
26_45_1	1045_45_329	193_45_1	116_45_1	73_35_3055	342_45_265	365_34_513	87_34_1
26_45_1	1045_45_328	193_45_1	116_45_1	73_35_2962	342_45_274	365_34_607	87_34_1
26_45_1	1045_45_318	193_45_1	116_45_1	73_35_2902	342_45_271	365_34_689	87_34_1
26_45_1	1045_45_316	193_45_1	116_45_1	73_35_2838	342_45_272	365_34_740	87_34_1
26_45_1	1045_45_298	193_45_1	116_45_1	73_35_2774	342_45_296	365_34_762	87_34_1
26_45_1	1045_45_267	193_45_1	116_45_1	73_35_2737	342_45_287	365_34_797	87_34_1
26_45_1	1045_45_240	193_45_1	116_45_1	73_35_2697	342_45_319	365_34_810	87_34_1
26_45_1	1045_45_213	193_45_1	116_45_1	73_35_2750	342_45_304	365_34_793	87_34_1
26_45_1	1045_45_190	193_45_1	116_45_1	73_35_2778	342_45_291	365_34_750	87_34_1
26_45_1	1045_45_180	193_45_1	116_45_1	73_35_2833	342_45_273	365_34_692	87_34_1
26_45_1	1045_45_164	193_45_1	116_45_1	73_35_2935	342_45_257	365_34_613	87_34_1
26_45_1	1045_45_150	193_45_1	116_45_1	73_35_3007	342_45_272	365_34_529	87_34_1
26_45_1	1045_45_148	193_45_1	116_45_1	73_35_3062	342_45_307	365_34_438	87_34_1
26_45_1	1045_45_161	193_45_1	116_45_1	73_35_3071	342_45_349	365_34_354	87_34_1
26_45_1	1045_45_182	193_45_1	116_45_1	73_35_3075	342_45_357	365_34_303	87_34_1
26_45_1	1045_45_177	193_45_1	116_45_1	73_35_3059	342_45_412	365_34_288	87_34_1
26_45_1	1045_45_170	193_45_1	116_45_1	73_35_3025	342_45_471	365_34_306	87_34_1
26_45_1	1045_45_152	193_45_1	116_45_1	73_35_3079	342_45_471	365_34_307	87_34_1
26_45_1	1045_45_133	193_45_1	116_45_1	73_35_3060	342_45_524	365_34_317	87_34_1
26_45_1	1045_45_136	193_45_1	116_45_1	73_35_3052	342_45_550	365_34_347	87_34_1
26_45_1	1045_45_131	193_45_1	116_45_1	73_35_3002	342_45_594	365_34_390	87_34_1
26_45_1	1045_45_132	193_45_1	116_45_1	73_35_2956	342_45_640	365_34_411	87_34_1
26_45_1	1045_45_136	193_45_1	116_45_1	73_35_2935	342_45_676	365_34_438	87_34_1
26_45_1	1045_45_135	193_45_1	116_45_1	73_35_2930	342_45_663	365_34_477	87_34_1
26_45_1	1045_45_142	193_45_1	116_45_1	73_35_2898	342_45_635	365_34_535	87_34_1
26_45_1	1045_45_150	193_45_1	116_45_1	73_35_2918	342_45_561	365_34_546	87_34_1
26_45_1	1045_45_156	193_45_1	116_45_1	73_35_2956	342_45_501	365_34_525	87_34_1
26_45_1	1045_45_154	193_45_1	116_45_1	73_35_2974	342_45_437	365_34_530	87_34_1
26_45_1	1045_45_162	193_45_1	116_45_1	73_35_2947	342_45_370	365_34_536	87_34_1
26_45_1	1045_45_165	193_45_1	116_45_1	73_35_2936	342_45_306	365_34_534	87_34_1
26_45_1	1045_45_179	193_45_1	116_45_1	73_35_2945	342_45_282	365_34_516	87_34_1
26_45_1	1045_45_176	193_45_1	116_45_1	73_35_2968	342_45_291	365_34_513	87_34_1
26_45_1	1045_45_183	193_45_1	116_45_1	73_35_3000	342_45_291	365_34_515	87_34_1
26_45_1	1045_45_183	193_45_1	116_45_1	73_35_3045	342_45_304	365_34_497	87_34_1
26_45_1	1045_45_179	193_45_1	116_45_1	73_35_3024	342_45_324	365_34_513	87_34_1
26_45_1	1045_45_169	193_45_1	116_45_1	73_35_3020	342_45_332	365_34_535	87_34_1
26_45_1	1045_45_166	193_45_1	116_45_1	73_35_2975	342_45_339	365_34_606	87_34_1
26_45_1	1045_45_165	193_45_1	116_45_1	73_35_2936	342_45_357	365_34_637	87_34_1
26_45_1	1045_45_155	193_45_1	116_45_1	73_35_2917	342_45_369	365_34_675	87_34_1
26_45_1	1045_45_154	193_45_1	116_45_1	73_35_2891	342_45_400	365_34_653	87_34_1
26_45_1	1045_45_148	193_45_1	116_45_1	73_35_2863	342_45_422	365_34_666	87_34_1
26_45_1	1045_45_145	193_45_1	116_45_1	73_35_2856	342_45_438	365_34_645	87_34_1
26_45_1	1045_45_142	193_45_1	116_45_1	73_35_2872	342_45_444	365_34_620	87_34_1
26_45_1	1045_45_124	193_45_1	116_45_1	73_35_2875	342_45_471	365_34_613	87_34_1
26_45_1	1045_45_100	193_45_1	116_45_1	73_35_2875	342_45_494	365_34_598	87_34_1
26_45_1	1045_45_86	193_45_1	116_45_1	73_35_2927	342_45_467	365_34_544	87_34_1
26_45_1	1045_45_68	193_45_1	116_45_1	73_35_2955	342_45_445	365_34_529	87_34_1
26_45_1	1045_45_60	193_45_1	116_45_1	73_35_3013	342_45_409	365_34_508	87_34_1
26_45_1	1045_45_56	193_45_1	116_45_1	73_35_3026	342_45_366	365_34_504	87_34_1
26_45_1	1045_45_57	193_45_1	116_45_1	73_35_3033	342_45_323	365_34_516	87_34_1
26_45_1	1045_45_56	193_45_1	116_45_1	73_35_3081	342_45_257	365_34_559	87_34_1
26_45_1	1045_45_78	193_45_1	116_45_1	73_35_3044	342_45_227	365_34_593	87_34_1
26_45_1	1045_45_82	193_45_1	116_45_1	73_35_3067	342_45_237	365_34_597	87_34_1
26_45_1	1045_45_95	193_45_1	116_45_1	73_35_3065	342_45_255	365_34_606	87_34_1
26_45_1	1045_45_94	193_45_1	116_45_1	73_35_3076	342_45_282	365_34_581	87_34_1
26_45_1	1045_45_82	193_45_1	116_45_1	73_35_3129	342_45_303	365_34_571	87_34_1
26_45_1	1045_45_79	193_45_1	116_45_1	73_35_3143	342_45_307	365_34_551	87_34_1
26_45_1	1045_45_76	193_45_1	116_45_1	73_35_3108	342_45_306	365_34_534	87_34_1
26_45_1	1045_45_59	193_45_1	116_45_1	73_35_3091	342_45_291	365_34_561	87_34_1
26_45_1	1045_45_49	193_45_1	116_45_1	73_35_3116	342_45_281	365_34_578	87_34_1
26_45_1	1045_45_52	193_45_1	116_45_1	73_35_3066	342_45_282	365_34_648	87_34_1
26_45_1	1045_45_59	193_45_1	116_45_1	73_35_3058	342_45_287	365_34_672	87_34_1
26_45_1	1045_45_57	193_45_1	116_45_1	73_35_3015	342_45_290	365_34_703	87_34_1
26_45_1	1045_45_61	193_45_1	116_45_1	73_35_3030	342_45_293	365_34_715	87_34_1
26_45_1	1045_45_69	193_45_1	116_45_1	73_35_3008	342_45_294	365_34_722	87_34_1
26_45_1	1045_45_67	193_45_1	116_45_1	73_35_3020	342_45_294	365_34_716	87_34_1
26_45_1	1045_45_49	193_45_1	116_45_1	73_35_3048	342_45_287	365_34_706	87_34_1
26_45_1	1045_45_47	193_45_1	116_45_1	73_35_3039	342_45_285	365_34_699	87_34_1
26_45_1	1045_45_42	193_45_1	116_45_1	73_35_3073	342_45_255	365_34_691	87_34_1
26_45_1	1045_45_35	193_45_1	116_45_1	73_35_3098	342_45_229	365_34_642	87_34_1
26_45_1	1045_45_31	193_45_1	116_45_1	73_35_3175	342_45_202	365_34_579	87_34_1
26_45_1	1045_45_27	193_45_1	116_45_1	73_35_3225	342_45_165	365_34_527	87_34_1
26_45_1	1045_45_26	193_45_1	116_45_1	73_35_3240	342_45_161	365_34_487	87_34_1
26_45_1	1045_45_21	193_45_1	116_45_1	73_35_3305	342_45_134	365_34_451	87_34_1
26_45_1	1045_45_15	193_45_1	116_45_1	73_35_3358	342_45_131	365_34_422	87_34_1
26_45_1	1045_45_10	193_45_1	116_45_1	73_35_3375	342_45_132	365_34_422	87_34_1
26_45_1	1045_45_7	193_45_1	116_45_1	73_35_3366	342_45_160	365_34_455	87_34_1
26_45_1	1045_45_5	193_45_1	116_45_1	73_35_3372	342_45_177	365_34_477	87_34_1
26_45_1	1045_45_3	193_45_1	116_45_1	73_35_3358	342_45_205	365_34_510	87_34_1
26_45_1	1045_45_2	193_45_1	116_45_1	73_35_3292	342_45_219	365_34_581	87_34_1
26_45_1	1045_45_1	193_45_1	116_45_1	73_35_3240	342_45_228	365_34_635	87_34_1
26_45_1	193_45_1	73_35_3184	342_45_240	365_34_674	87_34_1
26_45_1	193_45_1	73_35_3175	342_45_266	365_34_744	87_34_1
26_45_1	193_45_1	73_35_3104	342_45_300	365_34_769	87_34_1
26_45_1	193_45_1	73_35_3034	342_45_333	365_34_751	87_34_1
26_45_1	193_45_1	73_35_2951	342_45_351	365_34_777	87_34_1
26_45_1	193_45_1	73_35_2919	342_45_393	365_34_771	87_34_1
26_45_1	193_45_1	73_35_2868	342_45_416	365_34_769	87_34_1
26_45_1	193_45_1	73_35_2854	342_45_417	365_34_748	87_34_1
26_45_1	193_45_1	73_35_2838	342_45_447	365_34_738	87_34_1
26_45_1	193_45_1	73_35_2827	342_45_483	365_34_758	87_34_1
26_45_1	193_45_1	73_35_2823	342_45_449	365_34_771	87_34_1
26_45_1	193_45_1	73_35_2807	342_45_421	365_34_821	87_34_1
26_45_1	193_45_1	73_35_2774	342_45_429	365_34_849	87_34_1
26_45_1	193_45_1	73_35_2685	342_45_439	365_34_928	87_34_1
26_45_1	193_45_1	73_35_2661	342_45_418	365_34_971	87_34_1
26_45_1	193_45_1	73_35_2624	342_45_408	365_34_1028	87_34_1
26_45_1	193_45_1	73_35_2614	342_45_391	365_34_1045	87_34_1
26_45_1	193_45_1	73_35_2659	342_45_345	365_34_1021	87_34_1
26_45_1	193_45_1	73_35_2730	342_45_307	365_34_959	87_34_1
26_45_1	193_45_1	73_35_2774	342_45_292	365_34_845	87_34_1
26_45_1	193_45_1	73_35_2839	342_45_312	365_34_711	87_34_1
26_45_1	193_45_1	73_35_2884	342_45_338	365_34_655	87_34_1
26_45_1	193_45_1	73_35_2937	342_45_365	365_34_590	87_34_1
26_45_1	193_45_1	73_35_2959	342_45_363	365_34_582	87_34_1
26_45_1	193_45_1	73_35_2986	342_45_373	365_34_577	87_34_1
26_45_1	193_45_1	73_35_3003	342_45_354	365_34_593	87_34_1
26_45_1	193_45_1	73_35_2977	342_45_331	365_34_654	87_34_1
26_45_1	193_45_1	73_35_3004	342_45_292	365_34_722	87_34_1
26_45_1	193_45_1	73_35_3016	342_45_244	365_34_767	87_34_1
26_45_1	193_45_1	73_35_2969	342_45_253	365_34_814	87_34_1
26_45_1	193_45_1	73_35_2973	342_45_224	365_34_834	87_34_1
26_45_1	193_45_1	73_35_3004	342_45_214	365_34_822	87_34_1
26_45_1	193_45_1	73_35_3009	342_45_217	365_34_802	87_34_1
26_45_1	193_45_1	73_35_2978	342_45_227	365_34_797	87_34_1
26_45_1	193_45_1	73_35_2986	342_45_242	365_34_773	87_34_1
26_45_1	193_45_1	73_35_2970	342_45_247	365_34_780	87_34_1
26_45_1	193_45_1	73_35_2946	342_45_243	365_34_805	87_34_1
26_45_1	193_45_1	73_35_2933	342_45_244	365_34_839	87_34_1
26_45_1	193_45_1	73_35_2945	342_45_240	365_34_868	87_34_1
26_45_1	193_45_1	73_35_2947	342_45_234	365_34_889	87_34_1
26_45_1	193_45_1	73_35_2941	342_45_244	365_34_920	87_34_1
26_45_1	193_45_1	73_35_2919	342_45_261	365_34_907	87_34_1
26_45_1	193_45_1	73_35_2835	342_45_292	365_34_950	87_34_1
26_45_1	193_45_1	73_35_2798	342_45_305	365_34_987	87_34_1
26_45_1	193_45_1	73_35_2767	342_45_319	365_34_1007	87_34_1
26_45_1	193_45_1	73_35_2745	342_45_334	365_34_998	87_34_1
26_45_1	193_45_1	73_35_2730	342_45_337	365_34_982	87_34_1
26_45_1	193_45_1	73_35_2742	342_45_331	365_34_924	87_34_1
26_45_1	193_45_1	73_35_2794	342_45_330	365_34_862	87_34_1
26_45_1	193_45_1	73_35_2832	342_45_298	365_34_809	87_34_1
26_45_1	193_45_1	73_35_2899	342_45_254	365_34_759	87_34_1
26_45_1	193_45_1	73_35_2942	342_45_229	365_34_726	87_34_1
26_45_1	193_45_1	73_35_2959	342_45_196	365_34_726	87_34_1
26_45_1	193_45_1	73_35_2944	342_45_181	365_34_754	87_34_1
26_45_1	193_45_1	73_35_2951	342_45_164	365_34_804	87_34_1
26_45_1	193_45_1	73_35_2928	342_45_171	365_34_870	87_34_1
26_45_1	193_45_1	73_35_2916	342_45_162	365_34_952	87_34_1
26_45_1	193_45_1	73_35_2811	342_45_191	365_34_1037	87_34_1
26_45_1	193_45_1	73_35_2770	342_45_212	365_34_1056	87_34_1
26_45_1	193_45_1	73_35_2777	342_45_226	365_34_1036	87_34_1
26_45_1	193_45_1	73_35_2850	342_45_234	365_34_965	87_34_1
26_45_1	193_45_1	73_35_2867	342_45_240	365_34_906	87_34_1
26_45_1	193_45_1	73_35_2909	342_45_240	365_34_888	87_34_1
26_45_1	193_45_1	73_35_2958	342_45_235	365_34_824	87_34_1
26_45_1	193_45_1	73_35_2998	342_45_217	365_34_755	87_34_1
26_45_1	193_45_1	73_35_3060	342_45_182	365_34_712	87_34_1
26_45_1	193_45_1	73_35_3088	342_45_175	365_34_693	87_34_1
26_45_1	193_45_1	73_35_3109	342_45_160	365_34_668	87_34_1
26_45_1	193_45_1	73_35_3157	342_45_164	365_34_668	87_34_1
26_45_1	193_45_1	73_35_3166	342_45_171	365_34_659	87_34_1
26_45_1	193_45_1	73_35_3149	342_45_183	365_34_716	87_34_1
26_45_1	193_45_1	73_35_3149	342_45_175	365_34_729	87_34_1
26_45_1	193_45_1	73_35_3066	342_45_169	365_34_789	87_34_1
26_45_1	193_45_1	73_35_3022	342_45_151	365_34_845	87_34_1
26_45_1	193_45_1	73_35_2926	342_45_149	365_34_944	87_34_1
26_45_1	193_45_1	73_35_2888	342_45_161	365_34_1001	87_34_1
26_45_1	193_45_1	73_35_2842	342_45_154	365_34_1061	87_34_1
26_45_1	193_45_1	73_35_2818	342_45_154	365_34_1054	87_34_1
26_45_1	193_45_1	73_35_2848	342_45_130	365_34_1034	87_34_1
26_45_1	193_45_1	73_35_2871	342_45_116	365_34_993	87_34_1
26_45_1	193_45_1	73_35_2928	342_45_110	365_34_908	87_34_1
26_45_1	193_45_1	73_35_2935	342_45_131	365_34_839	87_34_1
26_45_1	193_45_1	73_35_2970	342_45_152	365_34_769	87_34_1
26_45_1	193_45_1	73_35_2997	342_45_173	365_34_735	87_34_1
26_45_1	193_45_1	73_35_2969	342_45_197	365_34_766	87_34_1
26_45_1	193_45_1	73_35_2945	342_45_218	365_34_787	87_34_1
26_45_1	193_45_1	73_35_2917	342_45_247	365_34_855	87_34_1
26_45_1	193_45_1	73_35_2907	342_45_252	365_34_893	87_34_1
26_45_1	193_45_1	73_35_2913	342_45_258	365_34_928	87_34_1
26_45_1	193_45_1	73_35_2906	342_45_262	365_34_956	87_34_1
26_45_1	193_45_1	73_35_2864	342_45_240	365_34_945	87_34_1
26_45_1	193_45_1	73_35_2906	342_45_221	365_34_884	87_34_1
26_45_1	193_45_1	73_35_2907	342_45_208	365_34_851	87_34_1
26_45_1	193_45_1	73_35_2964	342_45_187	365_34_799	87_34_1
26_45_1	193_45_1	73_35_3021	342_45_187	365_34_726	87_34_1
26_45_1	193_45_1	73_35_3052	342_45_175	365_34_723	87_34_1
26_45_1	193_45_1	73_35_3118	342_45_165	365_34_726	87_34_1
26_45_1	193_45_1	73_35_3129	342_45_160	365_34_725	87_34_1
26_45_1	193_45_1	73_35_3124	342_45_164	365_34_741	87_34_1
26_45_1	193_45_1	73_35_3117	342_45_179	365_34_728	87_34_1
26_45_1	193_45_1	73_35_3093	342_45_195	365_34_745	87_34_1
26_45_1	193_45_1	73_35_3042	342_45_210	365_34_785	87_34_1
26_45_1	193_45_1	73_35_2989	342_45_222	365_34_812	87_34_1
26_45_1	193_45_1	73_35_2980	342_45_238	365_34_846	87_34_1
26_45_1	193_45_1	73_35_2911	342_45_257	365_34_899	87_34_1
26_45_1	193_45_1	73_35_2860	342_45_269	365_34_942	87_34_1
26_45_1	193_45_1	73_35_2830	342_45_282	365_34_992	87_34_1
26_45_1	193_45_1	73_35_2793	342_45_287	365_34_1027	87_34_1
26_45_1	193_45_1	73_35_2870	342_45_260	365_34_1013	87_34_1
26_45_1	193_45_1	73_35_2892	342_45_245	365_34_1013	87_34_1
26_45_1	193_45_1	73_35_2883	342_45_217	365_34_976	87_34_1
26_45_1	193_45_1	73_35_2908	342_45_166	365_34_956	87_34_1
26_45_1	193_45_1	73_35_2895	342_45_133	365_34_930	87_34_1
26_45_1	193_45_1	73_35_2888	342_45_119	365_34_936	87_34_1
26_45_1	193_45_1	73_35_2967	342_45_109	365_34_896	87_34_1
26_45_1	193_45_1	73_35_2983	342_45_101	365_34_843	87_34_1
26_45_1	193_45_1	73_35_3068	342_45_103	365_34_787	87_34_1
26_45_1	193_45_1	73_35_3126	342_45_119	365_34_743	87_34_1
26_45_1	193_45_1	73_35_3136	342_45_131	365_34_740	87_34_1
26_45_1	193_45_1	73_35_3094	342_45_147	365_34_738	87_34_1
26_45_1	193_45_1	73_35_3046	342_45_149	365_34_764	87_34_1
26_45_1	193_45_1	73_35_3016	342_45_160	365_34_804	87_34_1
26_45_1	193_45_1	73_35_3038	342_45_162	365_34_842	87_34_1
26_45_1	193_45_1	73_35_3027	342_45_161	365_34_852	87_34_1
26_45_1	193_45_1	73_35_3048	342_45_142	365_34_862	87_34_1
26_45_1	193_45_1	73_35_3056	342_45_131	365_34_864	87_34_1
26_45_1	193_45_1	73_35_3004	342_45_125	365_34_873	87_34_1
26_45_1	193_45_1	73_35_2997	342_45_114	365_34_872	87_34_1
26_45_1	193_45_1	73_35_3022	342_45_111	365_34_864	87_34_1
26_45_1	193_45_1	73_35_3080	342_45_103	365_34_824	87_34_1
26_45_1	193_45_1	73_35_3087	342_45_109	365_34_784	87_34_1
26_45_1	193_45_1	73_35_3130	342_45_119	365_34_724	87_34_1
26_45_1	193_45_1	73_35_3139	342_45_131	365_34_666	87_34_1
26_45_1	193_45_1	73_35_3187	342_45_139	365_34_619	87_34_1
26_45_1	193_45_1	73_35_3231	342_45_149	365_34_572	87_34_1
26_45_1	193_45_1	73_35_3210	342_45_170	365_34_598	87_34_1
26_45_1	193_45_1	73_35_3161	342_45_174	365_34_666	87_34_1
26_45_1	193_45_1	73_35_3131	342_45_177	365_34_693	87_34_1
26_45_1	193_45_1	73_35_3120	342_45_185	365_34_764	87_34_1
26_45_1	193_45_1	73_35_3081	342_45_185	365_34_797	87_34_1
26_45_1	193_45_1	73_35_3083	342_45_163	365_34_825	87_34_1
26_45_1	193_45_1	73_35_3062	342_45_138	365_34_860	87_34_1
26_45_1	193_45_1	73_35_3054	342_45_114	365_34_878	87_34_1
26_45_1	193_45_1	73_35_3053	342_45_100	365_34_893	87_34_1
26_45_1	193_45_1	73_35_3058	342_45_89	365_34_887	87_34_1
26_45_1	193_45_1	73_35_3044	342_45_83	365_34_924	87_34_1
26_45_1	193_45_1	73_35_3054	342_45_69	365_34_929	87_34_1
26_45_1	193_45_1	73_35_3049	342_45_61	365_34_912	87_34_1
26_45_1	193_45_1	73_35_3059	342_45_58	365_34_884	87_34_1
26_45_1	193_45_1	73_35_3084	342_45_47	365_34_836	87_34_1
26_45_1	193_45_1	73_35_3095	342_45_37	365_34_813	87_34_1
26_45_1	193_45_1	73_35_3107	342_45_29	365_34_818	87_34_1
26_45_1	193_45_1	73_35_3114	342_45_15	365_34_843	87_34_1
26_45_1	193_45_1	73_35_3104	342_45_8	365_34_860	87_34_1
26_45_1	193_45_1	73_35_3109	342_45_8	365_34_888	87_34_1
26_45_1	193_45_1	73_35_3127	342_45_11	365_34_928	87_34_1
26_45_1	193_45_1	73_35_3038	342_45_9	365_34_1009	87_34_1
26_45_1	193_45_1	73_35_2968	342_45_8	365_34_1118	87_34_1
26_45_1	193_45_1	73_35_2905	342_45_4	365_34_1188	87_34_1
26_45_1	193_45_1	73_35_2858	342_45_2	365_34_1249	87_34_1
26_45_1	193_45_1	73_35_2786	342_45_1	365_34_1326	87_34_1
365_34_1360	73_35_2762	87_34_1
365_34_1334	73_35_2734	87_34_1
365_34_1313	73_35_2742	87_34_1
365_34_1255	73_35_2788	87_34_1
365_34_1179	73_35_2799	87_34_1
365_34_1082	73_35_2843	87_34_1
365_34_1016	73_35_2875	87_34_1
365_34_914	73_35_2935	87_34_1
365_34_786	73_35_3036	87_34_1
365_34_764	73_35_3057	87_34_1
365_34_734	73_35_3094	87_34_1
365_34_765	73_35_3106	87_34_1
365_34_795	73_35_3124	87_34_1
365_34_863	73_35_3143	87_34_1
365_34_979	73_35_3069	87_34_1
365_34_1050	73_35_3010	87_34_1
365_34_1073	73_35_2990	87_34_1
365_34_1106	73_35_2945	87_34_1
365_34_1144	73_35_2910	87_34_1
365_34_1105	73_35_2924	87_34_1
365_34_1090	73_35_2919	87_34_1
365_34_1015	73_35_2972	87_34_1
365_34_962	73_35_2997	87_34_1
365_34_905	73_35_3072	87_34_1
365_34_852	73_35_3102	87_34_1
365_34_806	73_35_3134	87_34_1
365_34_799	73_35_3132	87_34_1
365_34_809	73_35_3126	87_34_1
365_34_866	73_35_3108	87_34_1
365_34_940	73_35_3087	87_34_1
365_34_1047	73_35_3010	87_34_1
365_34_1119	73_35_2951	87_34_1
365_34_1212	73_35_2862	87_34_1
365_34_1264	73_35_2805	87_34_1
365_34_1257	73_35_2786	87_34_1
365_34_1210	73_35_2790	87_34_1
365_34_1127	73_35_2848	87_34_1
365_34_1049	73_35_2876	87_34_1
365_34_974	73_35_2914	87_34_1
365_34_865	73_35_3007	87_34_1
365_34_774	73_35_3102	87_34_1
365_34_738	73_35_3152	87_34_1
365_34_747	73_35_3162	87_34_1
365_34_779	73_35_3149	87_34_1
365_34_841	73_35_3136	87_34_1
365_34_876	73_35_3123	87_34_1
365_34_911	73_35_3109	87_34_1
365_34_1013	73_35_3051	87_34_1
365_34_1023	73_35_3019	87_34_1
365_34_1050	73_35_2978	87_34_1
365_34_1074	73_35_2968	87_34_1
365_34_1082	73_35_2925	87_34_1
365_34_1063	73_35_2920	87_34_1
365_34_1026	73_35_2979	87_34_1
365_34_955	73_35_3055	87_34_1
365_34_897	73_35_3096	87_34_1
365_34_820	73_35_3151	87_34_1
365_34_806	73_35_3134	87_34_1
365_34_850	73_35_3080	87_34_1
365_34_864	73_35_3094	87_34_1
365_34_882	73_35_3112	87_34_1
365_34_875	73_35_3122	87_34_1
365_34_933	73_35_3099	87_34_1
365_34_997	73_35_3068	87_34_1
365_34_1019	73_35_3067	87_34_1
365_34_996	73_35_3094	87_34_1
365_34_947	73_35_3122	87_34_1
365_34_930	73_35_3119	87_34_1
365_34_909	73_35_3119	87_34_1
365_34_937	73_35_3062	87_34_1
365_34_1035	73_35_2975	87_34_1
365_34_1141	73_35_2908	87_34_1
365_34_1198	73_35_2856	87_34_1
365_34_1233	73_35_2837	87_34_1
365_34_1235	73_35_2866	87_34_1
365_34_1248	73_35_2814	87_34_1
365_34_1202	73_35_2829	87_34_1
365_34_1125	73_35_2862	87_34_1
365_34_1053	73_35_2896	87_34_1
365_34_991	73_35_2913	87_34_1
365_34_920	73_35_2945	87_34_1
365_34_904	73_35_2931	87_34_1
365_34_911	73_35_2940	87_34_1
365_34_956	73_35_2906	87_34_1
365_34_1009	73_35_2906	87_34_1
365_34_1053	73_35_2916	87_34_1
365_34_1051	73_35_2952	87_34_1
365_34_1094	73_35_2925	87_34_1
365_34_1085	73_35_2949	87_34_1
365_34_1084	73_35_2912	87_34_1
365_34_1049	73_35_2943	87_34_1
365_34_1006	73_35_2978	87_34_1
365_34_924	73_35_3029	87_34_1
365_34_901	73_35_3023	87_34_1
365_34_936	73_35_3012	87_34_1
365_34_906	73_35_3008	87_34_1
365_34_921	73_35_3011	87_34_1
365_34_962	73_35_3007	87_34_1
365_34_960	73_35_3050	87_34_1
365_34_986	73_35_3053	87_34_1
365_34_1012	73_35_3021	87_34_1
365_34_1003	73_35_3064	87_34_1
365_34_954	73_35_3107	87_34_1
365_34_957	73_35_3106	87_34_1
365_34_917	73_35_3122	87_34_1
365_34_842	73_35_3157	87_34_1
365_34_804	73_35_3182	87_34_1
365_34_795	73_35_3162	87_34_1
365_34_817	73_35_3159	87_34_1
365_34_813	73_35_3140	87_34_1
365_34_822	73_35_3200	87_34_1
365_34_812	73_35_3216	87_34_1
365_34_830	73_35_3205	87_34_1
365_34_827	73_35_3205	87_34_1
365_34_800	73_35_3210	87_34_1
365_34_811	73_35_3233	87_34_1
365_34_844	73_35_3239	87_34_1
365_34_855	73_35_3225	87_34_1
365_34_860	73_35_3187	87_34_1
365_34_849	73_35_3174	87_34_1
365_34_863	73_35_3136	87_34_1
365_34_895	73_35_3116	87_34_1
365_34_922	73_35_3109	87_34_1
365_34_914	73_35_3113	87_34_1
365_34_926	73_35_3139	87_34_1
365_34_934	73_35_3128	87_34_1
365_34_917	73_35_3115	87_34_1
365_34_870	73_35_3109	87_34_1
365_34_899	73_35_3066	87_34_1
365_34_926	73_35_3020	87_34_1
365_34_977	73_35_3000	87_34_1
365_34_1041	73_35_2952	87_34_1
365_34_1092	73_35_2944	87_34_1
365_34_1199	73_35_2893	87_34_1
365_34_1285	73_35_2856	87_34_1
365_34_1338	73_35_2800	87_34_1
365_34_1304	73_35_2789	87_34_1
365_34_1264	73_35_2763	87_34_1
365_34_1190	73_35_2767	87_34_1
365_34_1143	73_35_2807	87_34_1
365_34_1058	73_35_2866	87_34_1
365_34_997	73_35_2941	87_34_1
365_34_973	73_35_2938	87_34_1
365_34_940	73_35_2949	87_34_1
365_34_942	73_35_2962	87_34_1
365_34_925	73_35_2972	87_34_1
365_34_970	73_35_2969	87_34_1
365_34_1065	73_35_2870	87_34_1
365_34_1146	73_35_2836	87_34_1
365_34_1237	73_35_2772	87_34_1
365_34_1317	73_35_2712	87_34_1
365_34_1361	73_35_2702	87_34_1
365_34_1425	73_35_2669	87_34_1
365_34_1431	73_35_2622	87_34_1
365_34_1408	73_35_2600	87_34_1
365_34_1385	73_35_2569	87_34_1
365_34_1302	73_35_2626	87_34_1
365_34_1220	73_35_2707	87_34_1
365_34_1100	73_35_2773	87_34_1
365_34_1050	73_35_2829	87_34_1
365_34_1020	73_35_2866	87_34_1
365_34_1005	73_35_2904	87_34_1
365_34_1026	73_35_2944	87_34_1
365_34_1026	73_35_2955	87_34_1
365_34_1082	73_35_2913	87_34_1
365_34_1086	73_35_2912	87_34_1
365_34_1183	73_35_2834	87_34_1
365_34_1202	73_35_2842	87_34_1
365_34_1221	73_35_2816	87_34_1
365_34_1182	73_35_2850	87_34_1
365_34_1129	73_35_2907	87_34_1
365_34_1040	73_35_2965	87_34_1
365_34_956	73_35_2977	87_34_1
365_34_872	73_35_3005	87_34_1
365_34_819	73_35_3046	87_34_1
365_34_810	73_35_3037	87_34_1
365_34_827	73_35_3004	87_34_1
365_34_876	73_35_3025	87_34_1
365_34_911	73_35_3033	87_34_1
365_34_943	73_35_3045	87_34_1
365_34_995	73_35_3022	87_34_1
365_34_1033	73_35_3027	87_34_1
365_34_1052	73_35_3007	87_34_1
365_34_1053	73_35_2958	87_34_1
365_34_1135	73_35_2862	87_34_1
365_34_1198	73_35_2794	87_34_1
365_34_1256	73_35_2755	87_34_1
365_34_1295	73_35_2717	87_34_1
365_34_1348	73_35_2697	87_34_1
365_34_1337	73_35_2715	87_34_1
365_34_1349	73_35_2654	87_34_1
365_34_1303	73_35_2656	87_34_1
365_34_1220	73_35_2748	87_34_1
365_34_1100	73_35_2814	87_34_1
365_34_990	73_35_2897	87_34_1
365_34_929	73_35_2972	87_34_1
365_34_915	73_35_2986	87_34_1
365_34_915	73_35_3005	87_34_1
365_34_1017	73_35_2932	87_34_1
365_34_1063	73_35_2921	87_34_1
365_34_1047	73_35_2933	87_34_1
365_34_1056	73_35_2934	87_34_1
365_34_1040	73_35_2961	87_34_1
365_34_1042	73_35_2946	87_34_1
365_34_1039	73_35_2980	87_34_1
365_34_1064	73_35_2913	87_34_1
365_34_1054	73_35_2920	87_34_1
365_34_1109	73_35_2886	87_34_1
365_34_1152	73_35_2834	87_34_1
365_34_1126	73_35_2863	87_34_1
365_34_1215	73_35_2781	87_34_1
365_34_1235	73_35_2742	87_34_1
365_34_1209	73_35_2805	87_34_1
365_34_1218	73_35_2810	87_34_1
365_34_1172	73_35_2842	87_34_1
365_34_1116	73_35_2877	87_34_1
365_34_1095	73_35_2896	87_34_1
365_34_1026	73_35_2970	87_34_1
365_34_988	73_35_3002	87_34_1
365_34_907	73_35_3057	87_34_1
365_34_847	73_35_3091	87_34_1
365_34_778	73_35_3167	87_34_1
365_34_719	73_35_3240	87_34_1
365_34_741	73_35_3252	87_34_1
365_34_764	73_35_3265	87_34_1
365_34_822	73_35_3231	87_34_1
365_34_879	73_35_3179	87_34_1
365_34_943	73_35_3128	87_34_1
365_34_992	73_35_3109	87_34_1
365_34_1003	73_35_3081	87_34_1
365_34_1037	73_35_3034	87_34_1
365_34_1074	73_35_2998	87_34_1
365_34_1107	73_35_2953	87_34_1
365_34_1128	73_35_2885	87_34_1
365_34_1149	73_35_2858	87_34_1
365_34_1132	73_35_2851	87_34_1
365_34_1147	73_35_2784	87_34_1
365_34_1113	73_35_2815	87_34_1
365_34_1053	73_35_2860	87_34_1
365_34_1008	73_35_2901	87_34_1
365_34_955	73_35_2940	87_34_1
365_34_959	73_35_3008	87_34_1
365_34_940	73_35_3031	87_34_1
365_34_910	73_35_3068	87_34_1
365_34_907	73_35_3074	87_34_1
365_34_928	73_35_3045	87_34_1
365_34_966	73_35_2990	87_34_1
365_34_1004	73_35_2961	87_34_1
365_34_1061	73_35_2898	87_34_1
365_34_1076	73_35_2912	87_34_1
365_34_1098	73_35_2886	87_34_1
365_34_1139	73_35_2780	87_34_1
365_34_1216	73_35_2720	87_34_1
365_34_1238	73_35_2701	87_34_1
365_34_1207	73_35_2717	87_34_1
365_34_1197	73_35_2764	87_34_1
365_34_1166	73_35_2762	87_34_1
365_34_1147	73_35_2796	87_34_1
365_34_1172	73_35_2774	87_34_1
365_34_1220	73_35_2765	87_34_1
365_34_1249	73_35_2722	87_34_1
365_34_1284	73_35_2674	87_34_1
365_34_1322	73_35_2635	87_34_1
365_34_1316	73_35_2645	87_34_1
365_34_1252	73_35_2661	87_34_1
365_34_1195	73_35_2679	87_34_1
365_34_1162	73_35_2719	87_34_1
365_34_1130	73_35_2795	87_34_1
365_34_1096	73_35_2845	87_34_1
365_34_1082	73_35_2877	87_34_1
365_34_1019	73_35_2940	87_34_1
365_34_957	73_35_2981	87_34_1
365_34_924	73_35_3003	87_34_1
365_34_882	73_35_3026	87_34_1
365_34_896	73_35_3033	87_34_1
365_34_907	73_35_3034	87_34_1
365_34_956	73_35_2990	87_34_1
365_34_1032	73_35_2973	87_34_1
365_34_1072	73_35_2937	87_34_1
365_34_1129	73_35_2890	87_34_1
365_34_1171	73_35_2855	87_34_1
365_34_1157	73_35_2825	87_34_1
365_34_1121	73_35_2837	87_34_1
365_34_1097	73_35_2872	87_34_1
365_34_1051	73_35_2926	87_34_1
365_34_1013	73_35_2966	87_34_1
365_34_981	73_35_3030	87_34_1
365_34_961	73_35_3044	87_34_1
365_34_924	73_35_3107	87_34_1
365_34_910	73_35_3083	87_34_1
365_34_912	73_35_3081	87_34_1
365_34_1000	73_35_3006	87_34_1
365_34_1102	73_35_2885	87_34_1
365_34_1233	73_35_2815	87_34_1
365_34_1266	73_35_2826	87_34_1
365_34_1287	73_35_2808	87_34_1
365_34_1280	73_35_2762	87_34_1
365_34_1264	73_35_2780	87_34_1
365_34_1218	73_35_2804	87_34_1
365_34_1228	73_35_2788	87_34_1
365_34_1199	73_35_2760	87_34_1
365_34_1159	73_35_2787	87_34_1
365_34_1103	73_35_2821	87_34_1
365_34_1072	73_35_2805	87_34_1
365_34_1035	73_35_2821	87_34_1
365_34_1018	73_35_2849	87_34_1
365_34_1040	73_35_2893	87_34_1
365_34_1080	73_35_2886	87_34_1
365_34_1111	73_35_2893	87_34_1
365_34_1094	73_35_2893	87_34_1
365_34_1106	73_35_2884	87_34_1
365_34_1076	73_35_2872	87_34_1
365_34_1030	73_35_2938	87_34_1
365_34_1049	73_35_2915	87_34_1
365_34_997	73_35_2934	87_34_1
365_34_947	73_35_2977	87_34_1
365_34_944	73_35_3010	87_34_1
365_34_924	73_35_3022	87_34_1
365_34_914	73_35_3081	87_34_1
365_34_892	73_35_3082	87_34_1
365_34_881	73_35_3098	87_34_1
365_34_911	73_35_3041	87_34_1
365_34_966	73_35_3010	87_34_1
365_34_1061	73_35_2955	87_34_1
365_34_1158	73_35_2876	87_34_1
365_34_1213	73_35_2887	87_34_1
365_34_1242	73_35_2872	87_34_1
365_34_1280	73_35_2843	87_34_1
365_34_1297	73_35_2767	87_34_1
365_34_1241	73_35_2738	87_34_1
365_34_1233	73_35_2702	87_34_1
365_34_1177	73_35_2717	87_34_1
365_34_1161	73_35_2727	87_34_1
365_34_1127	73_35_2777	87_34_1
365_34_1071	73_35_2833	87_34_1
365_34_1005	73_35_2912	87_34_1
365_34_941	73_35_2950	87_34_1
365_34_884	73_35_3027	87_34_1
365_34_819	73_35_3108	87_34_1
365_34_823	73_35_3133	87_34_1
365_34_816	73_35_3166	87_34_1
365_34_791	73_35_3218	87_34_1
365_34_804	73_35_3217	87_34_1
365_34_860	73_35_3181	87_34_1
365_34_932	73_35_3140	87_34_1
365_34_992	73_35_3100	87_34_1
365_34_1094	73_35_3011	87_34_1
365_34_1139	73_35_3003	87_34_1
365_34_1194	73_35_2940	87_34_1
365_34_1239	73_35_2864	87_34_1
365_34_1249	73_35_2809	87_34_1
365_34_1237	73_35_2774	87_34_1
365_34_1149	73_35_2845	87_34_1
365_34_1099	73_35_2878	87_34_1
365_34_1060	73_35_2918	87_34_1
365_34_1038	73_35_2951	87_34_1
365_34_1027	73_35_2968	87_34_1
365_34_1006	73_35_3005	87_34_1
365_34_938	73_35_3069	87_34_1
365_34_907	73_35_3095	87_34_1
365_34_873	73_35_3104	87_34_1
365_34_881	73_35_3097	87_34_1
365_34_904	73_35_3101	87_34_1
365_34_970	73_35_3049	87_34_1
365_34_1076	73_35_2940	87_34_1
365_34_1190	73_35_2869	87_34_1
365_34_1268	73_35_2810	87_34_1
365_34_1368	73_35_2721	87_34_1
365_34_1462	73_35_2639	87_34_1
365_34_1549	73_35_2498	87_34_1
365_34_1551	73_35_2466	87_34_1
365_34_1497	73_35_2484	87_34_1
365_34_1420	73_35_2505	87_34_1
365_34_1289	73_35_2558	87_34_1
365_34_1167	73_35_2671	87_34_1
365_34_1016	73_35_2779	87_34_1
365_34_880	73_35_2904	87_34_1
365_34_795	73_35_2971	87_34_1
365_34_768	73_35_2998	87_34_1
365_34_793	73_35_3029	87_34_1
365_34_859	73_35_3028	87_34_1
365_34_918	73_35_3023	87_34_1
365_34_1012	73_35_3002	87_34_1
365_34_1078	73_35_2958	87_34_1
365_34_1120	73_35_2939	87_34_1
365_34_1157	73_35_2901	87_34_1
365_34_1201	73_35_2847	87_34_1
365_34_1227	73_35_2813	87_34_1
365_34_1225	73_35_2798	87_34_1
365_34_1225	73_35_2766	87_34_1
365_34_1169	73_35_2796	87_34_1
365_34_1215	73_35_2772	87_34_1
365_34_1243	73_35_2768	87_34_1
365_34_1239	73_35_2780	87_34_1
365_34_1189	73_35_2817	87_34_1
365_34_1136	73_35_2850	87_34_1
365_34_1095	73_35_2871	87_34_1
365_34_1059	73_35_2905	87_34_1
365_34_1055	73_35_2922	87_34_1
365_34_990	73_35_2976	87_34_1
365_34_944	73_35_3024	87_34_1
365_34_873	73_35_3069	87_34_1
365_34_831	73_35_3092	87_34_1
365_34_784	73_35_3135	87_34_1
365_34_757	73_35_3174	87_34_1
365_34_757	73_35_3225	87_34_1
365_34_750	73_35_3230	87_34_1
365_34_773	73_35_3192	87_34_1
365_34_804	73_35_3171	87_34_1
365_34_851	73_35_3160	87_34_1
365_34_896	73_35_3140	87_34_1
365_34_905	73_35_3125	87_34_1
365_34_947	73_35_3064	87_34_1
365_34_1006	73_35_3011	87_34_1
365_34_1028	73_35_2988	87_34_1
365_34_1107	73_35_2906	87_34_1
365_34_1197	73_35_2810	87_34_1
365_34_1258	73_35_2754	87_34_1
365_34_1215	73_35_2774	87_34_1
365_34_1172	73_35_2796	87_34_1
365_34_1103	73_35_2823	87_34_1
365_34_979	73_35_2913	87_34_1
365_34_922	73_35_2972	87_34_1
365_34_827	73_35_3051	87_34_1
365_34_832	73_35_3078	87_34_1
365_34_835	73_35_3131	87_34_1
365_34_788	73_35_3214	87_34_1
365_34_786	73_35_3245	87_34_1
365_34_766	73_35_3258	87_34_1
365_34_758	73_35_3254	87_34_1
365_34_751	73_35_3259	87_34_1
365_34_739	73_35_3278	87_34_1
365_34_730	73_35_3285	87_34_1
365_34_773	73_35_3258	87_34_1
365_34_837	73_35_3224	87_34_1
365_34_898	73_35_3185	87_34_1
365_34_963	73_35_3139	87_34_1
365_34_1033	73_35_3085	87_34_1
365_34_1124	73_35_2992	87_34_1
365_34_1179	73_35_2903	87_34_1
365_34_1209	73_35_2863	87_34_1
365_34_1209	73_35_2846	87_34_1
365_34_1263	73_35_2761	87_34_1
365_34_1221	73_35_2777	87_34_1
365_34_1180	73_35_2804	87_34_1
365_34_1153	73_35_2796	87_34_1
365_34_1131	73_35_2797	87_34_1
365_34_1135	73_35_2793	87_34_1
365_34_1122	73_35_2822	87_34_1
365_34_1062	73_35_2917	87_34_1
365_34_965	73_35_2989	87_34_1
365_34_884	73_35_3072	87_34_1
365_34_847	73_35_3107	87_34_1
365_34_845	73_35_3102	87_34_1
365_34_865	73_35_3096	87_34_1
365_34_852	73_35_3106	87_34_1
365_34_855	73_35_3107	87_34_1
365_34_903	73_35_3107	87_34_1
365_34_983	73_35_3074	87_34_1
365_34_1011	73_35_3064	87_34_1
365_34_1050	73_35_3022	87_34_1
365_34_1055	73_35_3010	87_34_1
365_34_1040	73_35_2991	87_34_1
365_34_1048	73_35_2980	87_34_1
365_34_1011	73_35_2947	87_34_1
365_34_980	73_35_2968	87_34_1
365_34_993	73_35_2987	87_34_1
365_34_997	73_35_3028	87_34_1
365_34_1032	73_35_3016	87_34_1
365_34_1076	73_35_2943	87_34_1
365_34_1164	73_35_2879	87_34_1
365_34_1157	73_35_2874	87_34_1
365_34_1147	73_35_2878	87_34_1
365_34_1192	73_35_2853	87_34_1
365_34_1139	73_35_2877	87_34_1
365_34_1108	73_35_2882	87_34_1
365_34_1055	73_35_2932	87_34_1
365_34_1011	73_35_2975	87_34_1
365_34_968	73_35_2982	87_34_1
365_34_934	73_35_3025	87_34_1
365_34_908	73_35_3051	87_34_1
365_34_891	73_35_3073	87_34_1
365_34_869	73_35_3068	87_34_1
365_34_884	73_35_3086	87_34_1
365_34_902	73_35_3071	87_34_1
365_34_945	73_35_3056	87_34_1
365_34_992	73_35_3023	87_34_1
365_34_1036	73_35_2978	87_34_1
365_34_1084	73_35_2909	87_34_1
365_34_1125	73_35_2902	87_34_1
365_34_1184	73_35_2813	87_34_1
365_34_1213	73_35_2799	87_34_1
365_34_1230	73_35_2774	87_34_1
365_34_1280	73_35_2757	87_34_1
365_34_1321	73_35_2731	87_34_1
365_34_1372	73_35_2694	87_34_1
365_34_1372	73_35_2669	87_34_1
365_34_1378	73_35_2609	87_34_1
365_34_1395	73_35_2612	87_34_1
365_34_1372	73_35_2600	87_34_1
365_34_1368	73_35_2609	87_34_1
365_34_1307	73_35_2638	87_34_1
365_34_1259	73_35_2647	87_34_1
365_34_1177	73_35_2687	87_34_1
365_34_1170	73_35_2688	87_34_1
365_34_1138	73_35_2685	87_34_1
365_34_1127	73_35_2714	87_34_1
365_34_1138	73_35_2760	87_34_1
365_34_1162	73_35_2761	87_34_1
365_34_1150	73_35_2793	87_34_1
365_34_1079	73_35_2853	87_34_1
365_34_1045	73_35_2941	87_34_1
365_34_1007	73_35_2990	87_34_1
365_34_1002	73_35_2992	87_34_1
365_34_993	73_35_3013	87_34_1
365_34_982	73_35_3063	87_34_1
365_34_960	73_35_3045	87_34_1
365_34_919	73_35_3099	87_34_1
365_34_896	73_35_3123	87_34_1
365_34_852	73_35_3169	87_34_1
365_34_829	73_35_3196	87_34_1
365_34_841	73_35_3141	87_34_1
365_34_893	73_35_3100	87_34_1
365_34_972	73_35_3028	87_34_1
365_34_1046	73_35_2959	87_34_1
365_34_1135	73_35_2933	87_34_1
365_34_1192	73_35_2873	87_34_1
365_34_1273	73_35_2798	87_34_1
365_34_1343	73_35_2735	87_34_1
365_34_1418	73_35_2659	87_34_1
365_34_1430	73_35_2626	87_34_1
365_34_1429	73_35_2604	87_34_1
365_34_1377	73_35_2612	87_34_1
365_34_1242	73_35_2672	87_34_1
365_34_1102	73_35_2768	87_34_1
365_34_1038	73_35_2831	87_34_1
365_34_952	73_35_2904	87_34_1
365_34_919	73_35_2945	87_34_1
365_34_878	73_35_3021	87_34_1
365_34_874	73_35_3063	87_34_1
365_34_900	73_35_3039	87_34_1
365_34_905	73_35_3104	87_34_1
365_34_914	73_35_3149	87_34_1
365_34_936	73_35_3113	87_34_1
365_34_876	73_35_3130	87_34_1
365_34_870	73_35_3127	87_34_1
365_34_891	73_35_3121	87_34_1
365_34_956	73_35_3074	87_34_1
365_34_974	73_35_3064	87_34_1
365_34_1037	73_35_3013	87_34_1
365_34_1074	73_35_2998	87_34_1
365_34_1169	73_35_2904	87_34_1
365_34_1258	73_35_2842	87_34_1
365_34_1309	73_35_2782	87_34_1
365_34_1303	73_35_2783	87_34_1
365_34_1277	73_35_2784	87_34_1
365_34_1216	73_35_2811	87_34_1
365_34_1161	73_35_2811	87_34_1
365_34_1102	73_35_2832	87_34_1
365_34_1040	73_35_2824	87_34_1
365_34_1008	73_35_2856	87_34_1
365_34_1040	73_35_2851	87_34_1
365_34_1072	73_35_2856	87_34_1
365_34_1075	73_35_2908	87_34_1
365_34_1093	73_35_2925	87_34_1
365_34_1106	73_35_2864	87_34_1
365_34_1108	73_35_2887	87_34_1
365_34_1135	73_35_2850	87_34_1
365_34_1154	73_35_2811	87_34_1
365_34_1124	73_35_2822	87_34_1
365_34_1123	73_35_2800	87_34_1
365_34_1120	73_35_2783	87_34_1
365_34_1092	73_35_2811	87_34_1
365_34_1104	73_35_2808	87_34_1
365_34_1070	73_35_2838	87_34_1
365_34_1074	73_35_2891	87_34_1
365_34_1072	73_35_2878	87_34_1
365_34_1058	73_35_2848	87_34_1
365_34_1056	73_35_2874	87_34_1
365_34_1073	73_35_2868	87_34_1
365_34_1062	73_35_2916	87_34_1
365_34_1053	73_35_2953	87_34_1
365_34_1063	73_35_2944	87_34_1
365_34_1016	73_35_2975	87_34_1
365_34_1011	73_35_2962	87_34_1
365_34_1000	73_35_2950	87_34_1
365_34_1002	73_35_2927	87_34_1
365_34_965	73_35_2958	87_34_1
365_34_926	73_35_3023	87_34_1
365_34_921	73_35_3049	87_34_1
365_34_897	73_35_3063	87_34_1
365_34_875	73_35_3118	87_34_1
365_34_858	73_35_3113	87_34_1
365_34_831	73_35_3149	87_34_1
365_34_825	73_35_3168	87_34_1
365_34_860	73_35_3157	87_34_1
365_34_867	73_35_3174	87_34_1
365_34_876	73_35_3162	87_34_1
365_34_905	73_35_3144	87_34_1
365_34_923	73_35_3099	87_34_1
365_34_948	73_35_3062	87_34_1
365_34_953	73_35_3039	87_34_1
365_34_987	73_35_3022	87_34_1
365_34_1054	73_35_2946	87_34_1
365_34_1179	73_35_2865	87_34_1
365_34_1297	73_35_2792	87_34_1
365_34_1408	73_35_2723	87_34_1
365_34_1460	73_35_2623	87_34_1
365_34_1412	73_35_2651	87_34_1
365_34_1304	73_35_2693	87_34_1
365_34_1196	73_35_2703	87_34_1
365_34_1080	73_35_2808	87_34_1
365_34_952	73_35_2906	87_34_1
365_34_887	73_35_2984	87_34_1
365_34_839	73_35_3044	87_34_1
365_34_848	73_35_3054	87_34_1
365_34_841	73_35_3066	87_34_1
365_34_880	73_35_3096	87_34_1
365_34_943	73_35_3063	87_34_1
365_34_1002	73_35_3048	87_34_1
365_34_1063	73_35_2976	87_34_1
365_34_1103	73_35_2955	87_34_1
365_34_1169	73_35_2919	87_34_1
365_34_1142	73_35_2930	87_34_1
365_34_1082	73_35_2958	87_34_1
365_34_1055	73_35_2941	87_34_1
365_34_1056	73_35_2942	87_34_1
365_34_1039	73_35_2908	87_34_1
365_34_1030	73_35_2927	87_34_1
365_34_1039	73_35_2888	87_34_1
365_34_1077	73_35_2885	87_34_1
365_34_1126	73_35_2841	87_34_1
365_34_1189	73_35_2819	87_34_1
365_34_1247	73_35_2797	87_34_1
365_34_1268	73_35_2780	87_34_1
365_34_1296	73_35_2777	87_34_1
365_34_1280	73_35_2747	87_34_1
365_34_1257	73_35_2762	87_34_1
365_34_1125	73_35_2783	87_34_1
365_34_1047	73_35_2799	87_34_1
365_34_971	73_35_2896	87_34_1
365_34_884	73_35_3001	87_34_1
365_34_854	73_35_2992	87_34_1
365_34_823	73_35_3063	87_34_1
365_34_886	73_35_3047	87_34_1
365_34_943	73_35_3037	87_34_1
365_34_1003	73_35_2990	87_34_1
365_34_1072	73_35_2948	87_34_1
365_34_1194	73_35_2893	87_34_1
365_34_1213	73_35_2862	87_34_1
365_34_1230	73_35_2848	87_34_1
365_34_1161	73_35_2877	87_34_1
365_34_1142	73_35_2887	87_34_1
365_34_1108	73_35_2895	87_34_1
365_34_1050	73_35_2898	87_34_1
365_34_997	73_35_2944	87_34_1
365_34_971	73_35_2988	87_34_1
365_34_973	73_35_2998	87_34_1
365_34_985	73_35_3007	87_34_1
365_34_985	73_35_3043	87_34_1
365_34_995	73_35_3037	87_34_1
365_34_990	73_35_3051	87_34_1
365_34_1007	73_35_3008	87_34_1
365_34_973	73_35_2995	87_34_1
365_34_951	73_35_3001	87_34_1
365_34_879	73_35_3066	87_34_1
365_34_864	73_35_3099	87_34_1
365_34_824	73_35_3125	87_34_1
365_34_750	73_35_3161	87_34_1
365_34_747	73_35_3185	87_34_1
365_34_760	73_35_3203	87_34_1
365_34_735	73_35_3246	87_34_1
365_34_748	73_35_3261	87_34_1
365_34_796	73_35_3257	87_34_1
365_34_877	73_35_3222	87_34_1
365_34_945	73_35_3146	87_34_1
365_34_996	73_35_3085	87_34_1
365_34_1014	73_35_3031	87_34_1
365_34_1080	73_35_2948	87_34_1
365_34_1109	73_35_2912	87_34_1
365_34_1160	73_35_2852	87_34_1
365_34_1210	73_35_2819	87_34_1
365_34_1227	73_35_2793	87_34_1
365_34_1217	73_35_2786	87_34_1
365_34_1153	73_35_2832	87_34_1
365_34_1083	73_35_2869	87_34_1
365_34_1015	73_35_2902	87_34_1
365_34_992	73_35_2928	87_34_1
365_34_993	73_35_2922	87_34_1
365_34_956	73_35_2959	87_34_1
365_34_951	73_35_3022	87_34_1
365_34_958	73_35_3061	87_34_1
365_34_978	73_35_3049	87_34_1
365_34_982	73_35_3039	87_34_1
365_34_997	73_35_3019	87_34_1
365_34_988	73_35_3032	87_34_1
365_34_977	73_35_3054	87_34_1
365_34_966	73_35_3063	87_34_1
365_34_960	73_35_3070	87_34_1
365_34_960	73_35_3058	87_34_1
365_34_932	73_35_3052	87_34_1
365_34_932	73_35_3042	87_34_1
365_34_904	73_35_3031	87_34_1
365_34_853	73_35_3076	87_34_1
365_34_823	73_35_3150	87_34_1
365_34_803	73_35_3187	87_34_1
365_34_798	73_35_3192	87_34_1
365_34_844	73_35_3154	87_34_1
365_34_947	73_35_3100	87_34_1
365_34_1031	73_35_3027	87_34_1
365_34_1076	73_35_3010	87_34_1
365_34_1117	73_35_2919	87_34_1
365_34_1138	73_35_2906	87_34_1
365_34_1131	73_35_2901	87_34_1
365_34_1115	73_35_2919	87_34_1
365_34_1099	73_35_2913	87_34_1
365_34_1093	73_35_2901	87_34_1
365_34_1086	73_35_2900	87_34_1
365_34_1088	73_35_2895	87_34_1
365_34_1071	73_35_2925	87_34_1
365_34_1045	73_35_2936	87_34_1
365_34_1027	73_35_2955	87_34_1
365_34_1001	73_35_2933	87_34_1
365_34_999	73_35_2922	87_34_1
365_34_1003	73_35_2964	87_34_1
365_34_1018	73_35_2972	87_34_1
365_34_1021	73_35_2985	87_34_1
365_34_1022	73_35_2973	87_34_1
365_34_1065	73_35_2969	87_34_1
365_34_1121	73_35_2926	87_34_1
365_34_1134	73_35_2927	87_34_1
365_34_1172	73_35_2879	87_34_1
365_34_1215	73_35_2847	87_34_1
365_34_1185	73_35_2852	87_34_1
365_34_1142	73_35_2871	87_34_1
365_34_1148	73_35_2856	87_34_1
365_34_1094	73_35_2889	87_34_1
365_34_1066	73_35_2906	87_34_1
365_34_997	73_35_2984	87_34_1
365_34_890	73_35_3090	87_34_1
365_34_864	73_35_3098	87_34_1
365_34_818	73_35_3144	87_34_1
365_34_819	73_35_3164	87_34_1
365_34_883	73_35_3115	87_34_1
365_34_916	73_35_3105	87_34_1
365_34_952	73_35_3071	87_34_1
365_34_997	73_35_3049	87_34_1
365_34_1036	73_35_3038	87_34_1
365_34_1053	73_35_3013	87_34_1
365_34_1081	73_35_3000	87_34_1
365_34_1056	73_35_3008	87_34_1
365_34_1067	73_35_3003	87_34_1
365_34_1066	73_35_2967	87_34_1
365_34_1057	73_35_2935	87_34_1
365_34_1022	73_35_2979	87_34_1
365_34_970	73_35_2996	87_34_1
365_34_902	73_35_3014	87_34_1
365_34_845	73_35_3052	87_34_1
365_34_790	73_35_3103	87_34_1
365_34_744	73_35_3141	87_34_1
365_34_727	73_35_3199	87_34_1
365_34_709	73_35_3244	87_34_1
365_34_706	73_35_3244	87_34_1
365_34_712	73_35_3260	87_34_1
365_34_749	73_35_3291	87_34_1
365_34_788	73_35_3248	87_34_1
365_34_884	73_35_3156	87_34_1
365_34_1005	73_35_3038	87_34_1
365_34_1098	73_35_2980	87_34_1
365_34_1164	73_35_2930	87_34_1
365_34_1173	73_35_2918	87_34_1
365_34_1158	73_35_2879	87_34_1
365_34_1191	73_35_2843	87_34_1
365_34_1180	73_35_2794	87_34_1
365_34_1201	73_35_2800	87_34_1
365_34_1256	73_35_2780	87_34_1
365_34_1264	73_35_2758	87_34_1
365_34_1289	73_35_2759	87_34_1
365_34_1262	73_35_2759	87_34_1
365_34_1275	73_35_2731	87_34_1
365_34_1234	73_35_2771	87_34_1
365_34_1206	73_35_2780	87_34_1
365_34_1120	73_35_2805	87_34_1
365_34_1023	73_35_2872	87_34_1
365_34_988	73_35_2915	87_34_1
365_34_978	73_35_2922	87_34_1
365_34_971	73_35_2933	87_34_1
365_34_972	73_35_2943	87_34_1
365_34_1016	73_35_2889	87_34_1
365_34_1082	73_35_2835	87_34_1
365_34_1105	73_35_2831	87_34_1
365_34_1196	73_35_2801	87_34_1
365_34_1250	73_35_2773	87_34_1
365_34_1291	73_35_2756	87_34_1
365_34_1303	73_35_2760	87_34_1
365_34_1281	73_35_2773	87_34_1
365_34_1277	73_35_2770	87_34_1
365_34_1237	73_35_2796	87_34_1
365_34_1169	73_35_2840	87_34_1
365_34_1072	73_35_2897	87_34_1
365_34_966	73_35_2972	87_34_1
365_34_857	73_35_3059	87_34_1
365_34_778	73_35_3095	87_34_1
365_34_712	73_35_3162	87_34_1
365_34_689	73_35_3218	87_34_1
365_34_687	73_35_3284	87_34_1
365_34_711	73_35_3302	87_34_1
365_34_777	73_35_3271	87_34_1
365_34_854	73_35_3228	87_34_1
365_34_958	73_35_3127	87_34_1
365_34_1056	73_35_3043	87_34_1
365_34_1207	73_35_2909	87_34_1
365_34_1296	73_35_2831	87_34_1
365_34_1365	73_35_2797	87_34_1
365_34_1352	73_35_2781	87_34_1
365_34_1267	73_35_2815	87_34_1
365_34_1199	73_35_2800	87_34_1
365_34_1045	73_35_2858	87_34_1
365_34_1031	73_35_2827	87_34_1
365_34_946	73_35_2896	87_34_1
365_34_903	73_35_2934	87_34_1
365_34_916	73_35_2966	87_34_1
365_34_887	73_35_3033	87_34_1
365_34_916	73_35_3047	87_34_1
365_34_995	73_35_2981	87_34_1
365_34_1049	73_35_2950	87_34_1
365_34_1105	73_35_2922	87_34_1
365_34_1161	73_35_2898	87_34_1
365_34_1219	73_35_2845	87_34_1
365_34_1235	73_35_2816	87_34_1
365_34_1278	73_35_2756	87_34_1
365_34_1238	73_35_2775	87_34_1
365_34_1175	73_35_2813	87_34_1
365_34_1155	73_35_2811	87_34_1
365_34_1098	73_35_2882	87_34_1
365_34_1058	73_35_2942	87_34_1
365_34_1028	73_35_2976	87_34_1
365_34_1017	73_35_2983	87_34_1
365_34_1021	73_35_2951	87_34_1
365_34_1017	73_35_2932	87_34_1
365_34_998	73_35_2983	87_34_1
365_34_1007	73_35_2994	87_34_1
365_34_979	73_35_3024	87_34_1
365_34_1005	73_35_3001	87_34_1
365_34_1018	73_35_2999	87_34_1
365_34_1021	73_35_2988	87_34_1
365_34_1029	73_35_2977	87_34_1
365_34_1077	73_35_2914	87_34_1
365_34_1102	73_35_2874	87_34_1
365_34_1159	73_35_2847	87_34_1
365_34_1189	73_35_2834	87_34_1
365_34_1233	73_35_2780	87_34_1
365_34_1223	73_35_2783	87_34_1
365_34_1231	73_35_2815	87_34_1
365_34_1207	73_35_2821	87_34_1
365_34_1123	73_35_2874	87_34_1
365_34_1019	73_35_2910	87_34_1
365_34_1042	73_35_2890	87_34_1
365_34_1036	73_35_2916	87_34_1
365_34_1046	73_35_2938	87_34_1
365_34_1072	73_35_2947	87_34_1
365_34_1062	73_35_2943	87_34_1
365_34_1071	73_35_2929	87_34_1
365_34_1038	73_35_2939	87_34_1
365_34_1021	73_35_2958	87_34_1
365_34_1030	73_35_2985	87_34_1
365_34_1015	73_35_2985	87_34_1
365_34_1038	73_35_2993	87_34_1
365_34_1057	73_35_2986	87_34_1
365_34_1081	73_35_2951	87_34_1
365_34_1089	73_35_2930	87_34_1
365_34_1079	73_35_2942	87_34_1
365_34_1077	73_35_2960	87_34_1
365_34_1075	73_35_2962	87_34_1
365_34_1039	73_35_2996	87_34_1
365_34_987	73_35_3065	87_34_1
365_34_937	73_35_3070	87_34_1
365_34_867	73_35_3098	87_34_1
365_34_852	73_35_3087	87_34_1
365_34_839	73_35_3098	87_34_1
365_34_852	73_35_3126	87_34_1
365_34_860	73_35_3129	87_34_1
365_34_897	73_35_3121	87_34_1
365_34_941	73_35_3118	87_34_1
365_34_1022	73_35_3090	87_34_1
365_34_1023	73_35_3079	87_34_1
365_34_1046	73_35_3095	87_34_1
365_34_1093	73_35_3008	87_34_1
365_34_1014	73_35_3045	87_34_1
365_34_939	73_35_3079	87_34_1
365_34_867	73_35_3110	87_34_1
365_34_811	73_35_3089	87_34_1
365_34_800	73_35_3112	87_34_1
365_34_792	73_35_3145	87_34_1
365_34_779	73_35_3190	87_34_1
365_34_816	73_35_3167	87_34_1
365_34_891	73_35_3132	87_34_1
365_34_923	73_35_3123	87_34_1
365_34_970	73_35_3089	87_34_1
365_34_976	73_35_3065	87_34_1
365_34_997	73_35_3022	87_34_1
365_34_1019	73_35_2987	87_34_1
365_34_1042	73_35_2943	87_34_1
365_34_1096	73_35_2900	87_34_1
365_34_1151	73_35_2869	87_34_1
365_34_1222	73_35_2812	87_34_1
365_34_1289	73_35_2747	87_34_1
365_34_1313	73_35_2714	87_34_1
365_34_1236	73_35_2732	87_34_1
365_34_1233	73_35_2705	87_34_1
365_34_1245	73_35_2661	87_34_1
365_34_1182	73_35_2712	87_34_1
365_34_1123	73_35_2728	87_34_1
365_34_1088	73_35_2789	87_34_1
365_34_1001	73_35_2883	87_34_1
365_34_897	73_35_2956	87_34_1
365_34_857	73_35_3009	87_34_1
365_34_820	73_35_3038	87_34_1
365_34_816	73_35_3066	87_34_1
365_34_813	73_35_3044	87_34_1
365_34_810	73_35_3054	87_34_1
365_34_824	73_35_3053	87_34_1
365_34_841	73_35_3077	87_34_1
365_34_914	73_35_3039	87_34_1
365_34_964	73_35_3022	87_34_1
365_34_1054	73_35_2963	87_34_1
365_34_1166	73_35_2913	87_34_1
365_34_1212	73_35_2871	87_34_1
365_34_1276	73_35_2830	87_34_1
365_34_1263	73_35_2833	87_34_1
365_34_1258	73_35_2781	87_34_1
365_34_1267	73_35_2749	87_34_1
365_34_1264	73_35_2736	87_34_1
365_34_1264	73_35_2702	87_34_1
365_34_1167	73_35_2803	87_34_1
365_34_1122	73_35_2846	87_34_1
365_34_1069	73_35_2883	87_34_1
365_34_1036	73_35_2906	87_34_1
365_34_973	73_35_2937	87_34_1
365_34_941	73_35_2952	87_34_1
365_34_888	73_35_2983	87_34_1
365_34_841	73_35_3053	87_34_1
365_34_809	73_35_3089	87_34_1
365_34_825	73_35_3077	87_34_1
365_34_876	73_35_3060	87_34_1
365_34_924	73_35_3047	87_34_1
365_34_962	73_35_3052	87_34_1
365_34_1012	73_35_3033	87_34_1
365_34_991	73_35_3055	87_34_1
365_34_959	73_35_3073	87_34_1
365_34_942	73_35_3082	87_34_1
365_34_932	73_35_3083	87_34_1
365_34_948	73_35_3004	87_34_1
365_34_979	73_35_2988	87_34_1
365_34_991	73_35_2983	87_34_1
365_34_1083	73_35_2955	87_34_1
365_34_1107	73_35_2954	87_34_1
365_34_1145	73_35_2930	87_34_1
365_34_1169	73_35_2903	87_34_1
365_34_1136	73_35_2955	87_34_1
365_34_1116	73_35_2906	87_34_1
365_34_1077	73_35_2910	87_34_1
365_34_1024	73_35_2917	87_34_1
365_34_959	73_35_2945	87_34_1
365_34_919	73_35_2958	87_34_1
365_34_874	73_35_3019	87_34_1
365_34_891	73_35_3005	87_34_1
365_34_941	73_35_3031	87_34_1
365_34_972	73_35_3045	87_34_1
365_34_1030	73_35_2994	87_34_1
365_34_1134	73_35_2933	87_34_1
365_34_1201	73_35_2864	87_34_1
365_34_1289	73_35_2768	87_34_1
365_34_1348	73_35_2717	87_34_1
365_34_1367	73_35_2679	87_34_1
365_34_1343	73_35_2655	87_34_1
365_34_1236	73_35_2716	87_34_1
365_34_1137	73_35_2762	87_34_1
365_34_1054	73_35_2826	87_34_1
365_34_955	73_35_2881	87_34_1
365_34_872	73_35_2958	87_34_1
365_34_852	73_35_2987	87_34_1
365_34_838	73_35_3015	87_34_1
365_34_863	73_35_3083	87_34_1
365_34_931	73_35_3071	87_34_1
365_34_968	73_35_3073	87_34_1
365_34_1015	73_35_3031	87_34_1
365_34_1096	73_35_2984	87_34_1
365_34_1127	73_35_2980	87_34_1
365_34_1182	73_35_2913	87_34_1
365_34_1209	73_35_2901	87_34_1
365_34_1317	73_35_2788	87_34_1
365_34_1330	73_35_2759	87_34_1
365_34_1344	73_35_2715	87_34_1
365_34_1302	73_35_2724	87_34_1
365_34_1292	73_35_2687	87_34_1
365_34_1238	73_35_2702	87_34_1
365_34_1207	73_35_2733	87_34_1
365_34_1144	73_35_2823	87_34_1
365_34_1076	73_35_2886	87_34_1
365_34_1023	73_35_2910	87_34_1
365_34_943	73_35_2963	87_34_1
365_34_919	73_35_2949	87_34_1
365_34_923	73_35_2952	87_34_1
365_34_926	73_35_2999	87_34_1
365_34_930	73_35_3049	87_34_1
365_34_932	73_35_3055	87_34_1
365_34_931	73_35_3045	87_34_1
365_34_954	73_35_3046	87_34_1
365_34_935	73_35_3080	87_34_1
365_34_929	73_35_3094	87_34_1
365_34_936	73_35_3106	87_34_1
365_34_988	73_35_3076	87_34_1
365_34_1061	73_35_3000	87_34_1
365_34_1125	73_35_2952	87_34_1
365_34_1173	73_35_2876	87_34_1
365_34_1248	73_35_2821	87_34_1
365_34_1285	73_35_2744	87_34_1
365_34_1303	73_35_2700	87_34_1
365_34_1323	73_35_2662	87_34_1
365_34_1329	73_35_2658	87_34_1
365_34_1333	73_35_2658	87_34_1
365_34_1316	73_35_2652	87_34_1
365_34_1285	73_35_2667	87_34_1
365_34_1263	73_35_2677	87_34_1
365_34_1226	73_35_2719	87_34_1
365_34_1213	73_35_2745	87_34_1
365_34_1188	73_35_2766	87_34_1
365_34_1122	73_35_2779	87_34_1
365_34_1100	73_35_2837	87_34_1
365_34_1066	73_35_2859	87_34_1
365_34_1109	73_35_2836	87_34_1
365_34_1173	73_35_2815	87_34_1
365_34_1196	73_35_2846	87_34_1
365_34_1195	73_35_2878	87_34_1
365_34_1152	73_35_2906	87_34_1
365_34_1092	73_35_2967	87_34_1
365_34_1065	73_35_2961	87_34_1
365_34_1075	73_35_2947	87_34_1
365_34_1079	73_35_2929	87_34_1
365_34_1058	73_35_2963	87_34_1
365_34_1081	73_35_2955	87_34_1
365_34_1099	73_35_2932	87_34_1
365_34_1081	73_35_2935	87_34_1
365_34_1061	73_35_2928	87_34_1
365_34_1040	73_35_2948	87_34_1
365_34_1005	73_35_2961	87_34_1
365_34_966	73_35_2992	87_34_1
365_34_949	73_35_2983	87_34_1
365_34_1003	73_35_2950	87_34_1
365_34_1052	73_35_2887	87_34_1
365_34_1231	73_35_2740	87_34_1
365_34_1293	73_35_2706	87_34_1
365_34_1367	73_35_2680	87_34_1
365_34_1471	73_35_2593	87_34_1
365_34_1457	73_35_2591	87_34_1
365_34_1410	73_35_2589	87_34_1
365_34_1331	73_35_2634	87_34_1
365_34_1235	73_35_2685	87_34_1
365_34_1143	73_35_2779	87_34_1
365_34_978	73_35_2929	87_34_1
365_34_856	73_35_3056	87_34_1
365_34_740	73_35_3121	87_34_1
365_34_727	73_35_3144	87_34_1
365_34_830	73_35_3076	87_34_1
365_34_923	73_35_3031	87_34_1
365_34_1014	73_35_2974	87_34_1
365_34_1103	73_35_2935	87_34_1
365_34_1156	73_35_2910	87_34_1
365_34_1229	73_35_2840	87_34_1
365_34_1239	73_35_2831	87_34_1
365_34_1267	73_35_2819	87_34_1
365_34_1202	73_35_2852	87_34_1
365_34_1100	73_35_2890	87_34_1
365_34_1034	73_35_2910	87_34_1
365_34_948	73_35_2954	87_34_1
365_34_813	73_35_3080	87_34_1
365_34_749	73_35_3148	87_34_1
365_34_799	73_35_3159	87_34_1
365_34_846	73_35_3153	87_34_1
365_34_900	73_35_3129	87_34_1
365_34_972	73_35_3082	87_34_1
365_34_1005	73_35_3054	87_34_1
365_34_1004	73_35_3048	87_34_1
365_34_1010	73_35_3025	87_34_1
365_34_1015	73_35_3034	87_34_1
365_34_996	73_35_3066	87_34_1
365_34_945	73_35_3076	87_34_1
365_34_931	73_35_3079	87_34_1
365_34_923	73_35_3069	87_34_1
365_34_900	73_35_3096	87_34_1
365_34_844	73_35_3116	87_34_1
365_34_796	73_35_3161	87_34_1
365_34_755	73_35_3197	87_34_1
365_34_766	73_35_3209	87_34_1
365_34_767	73_35_3221	87_34_1
365_34_806	73_35_3215	87_34_1
365_34_864	73_35_3200	87_34_1
365_34_897	73_35_3140	87_34_1
365_34_945	73_35_3095	87_34_1
365_34_969	73_35_3078	87_34_1
365_34_967	73_35_3024	87_34_1
365_34_1004	73_35_3004	87_34_1
365_34_982	73_35_3031	87_34_1
365_34_1001	73_35_3018	87_34_1
365_34_1015	73_35_3006	87_34_1
365_34_1056	73_35_2962	87_34_1
365_34_1054	73_35_2939	87_34_1
365_34_1053	73_35_2958	87_34_1
365_34_1057	73_35_2927	87_34_1
365_34_1018	73_35_2935	87_34_1
365_34_969	73_35_2969	87_34_1
365_34_891	73_35_3069	87_34_1
365_34_890	73_35_3129	87_34_1
365_34_869	73_35_3140	87_34_1
365_34_874	73_35_3144	87_34_1
365_34_902	73_35_3097	87_34_1
365_34_931	73_35_3092	87_34_1
365_34_1030	73_35_3013	87_34_1
365_34_1110	73_35_2941	87_34_1
365_34_1142	73_35_2914	87_34_1
365_34_1170	73_35_2894	87_34_1
365_34_1169	73_35_2887	87_34_1
365_34_1120	73_35_2938	87_34_1
365_34_1069	73_35_2949	87_34_1
365_34_1025	73_35_2913	87_34_1
365_34_988	73_35_2951	87_34_1
365_34_958	73_35_2988	87_34_1
365_34_973	73_35_2991	87_34_1
365_34_974	73_35_2983	87_34_1
365_34_979	73_35_2963	87_34_1
365_34_992	73_35_2949	87_34_1
365_34_1000	73_35_2947	87_34_1
365_34_1045	73_35_2977	87_34_1
365_34_1005	73_35_3012	87_34_1
365_34_980	73_35_3064	87_34_1
365_34_947	73_35_3113	87_34_1
365_34_957	73_35_3083	87_34_1
365_34_935	73_35_3054	87_34_1
365_34_892	73_35_3088	87_34_1
365_34_890	73_35_3096	87_34_1
365_34_918	73_35_3070	87_34_1
365_34_914	73_35_3055	87_34_1
365_34_989	73_35_3029	87_34_1
365_34_1030	73_35_3021	87_34_1
365_34_1070	73_35_3000	87_34_1
365_34_1109	73_35_2970	87_34_1
365_34_1089	73_35_2955	87_34_1
365_34_1018	73_35_3004	87_34_1
365_34_1000	73_35_3020	87_34_1
365_34_952	73_35_3050	87_34_1
365_34_873	73_35_3072	87_34_1
365_34_865	73_35_3080	87_34_1
365_34_870	73_35_3090	87_34_1
365_34_907	73_35_3062	87_34_1
365_34_948	73_35_3044	87_34_1
365_34_951	73_35_3034	87_34_1
365_34_1012	73_35_3015	87_34_1
365_34_997	73_35_3038	87_34_1
365_34_1021	73_35_3046	87_34_1
365_34_1001	73_35_3036	87_34_1
365_34_947	73_35_3049	87_34_1
365_34_906	73_35_3088	87_34_1
365_34_897	73_35_3108	87_34_1
365_34_886	73_35_3140	87_34_1
365_34_916	73_35_3088	87_34_1
365_34_923	73_35_3075	87_34_1
365_34_952	73_35_3040	87_34_1
365_34_963	73_35_3027	87_34_1
365_34_1044	73_35_2971	87_34_1
365_34_1097	73_35_2936	87_34_1
365_34_1127	73_35_2939	87_34_1
365_34_1138	73_35_2916	87_34_1
365_34_1160	73_35_2891	87_34_1
365_34_1153	73_35_2886	87_34_1
365_34_1158	73_35_2882	87_34_1
365_34_1198	73_35_2861	87_34_1
365_34_1178	73_35_2897	87_34_1
365_34_1197	73_35_2856	87_34_1
365_34_1215	73_35_2797	87_34_1
365_34_1153	73_35_2815	87_34_1
365_34_1120	73_35_2876	87_34_1
365_34_1048	73_35_2935	87_34_1
365_34_1007	73_35_2969	87_34_1
365_34_921	73_35_3052	87_34_1
365_34_892	73_35_3054	87_34_1
365_34_874	73_35_3069	87_34_1
365_34_917	73_35_3050	87_34_1
365_34_975	73_35_2991	87_34_1
365_34_1007	73_35_2958	87_34_1
365_34_1082	73_35_2949	87_34_1
365_34_1123	73_35_2927	87_34_1
365_34_1143	73_35_2885	87_34_1
365_34_1115	73_35_2884	87_34_1
365_34_1044	73_35_2929	87_34_1
365_34_1016	73_35_2972	87_34_1
365_34_1013	73_35_2959	87_34_1
365_34_1077	73_35_2899	87_34_1
365_34_1143	73_35_2838	87_34_1
365_34_1161	73_35_2841	87_34_1
365_34_1197	73_35_2855	87_34_1
365_34_1203	73_35_2863	87_34_1
365_34_1203	73_35_2870	87_34_1
365_34_1170	73_35_2900	87_34_1
365_34_1094	73_35_2928	87_34_1
365_34_986	73_35_2981	87_34_1
365_34_884	73_35_2997	87_34_1
365_34_830	73_35_3068	87_34_1
365_34_801	73_35_3074	87_34_1
365_34_875	73_35_3064	87_34_1
365_34_927	73_35_3085	87_34_1
365_34_991	73_35_3065	87_34_1
365_34_1072	73_35_3032	87_34_1
365_34_1140	73_35_2987	87_34_1
365_34_1175	73_35_2935	87_34_1
365_34_1198	73_35_2901	87_34_1
365_34_1236	73_35_2828	87_34_1
[truncated: 3,001 more rows]
[truncated: 1,058 more columns]
