# Supplementary material for: Environmental change makes robust ecological networks fragile
Source: Nat Commun. 2016 Aug 11;7:12462. doi: 10.1038/ncomms12462 (PMC4987532; doi:10.1038/ncomms12462)
Supplement: Supplementary Data 1 — Host-parasite networks and host extinction sequences in Avida experiments. The compressed archive includes the 100 co-evolved host-parasite networks and the host extinction sequences in the historical scenario. [file ncomms12462-s2.zip › Supplementary_data_S1/host_extinction_sequence_61.csv]

593_025_5	1200_4_2	643_12_2	592_12_4	344_125_4	345_05_2	346_12_4	347_12_2	340_05_1	341_0235_6	342_4_3	343_05_12	348_4_5	349_4_2	594_35_13	2318_05_1	2316_0_1	2317_012_1	2314_12_1	2313_4_1	298_4_4	299_4_7	296_03_2	297_0_10	294_0_1	295_05_2	292_05_6	293_0_1	290_23_6	291_35_3	270_015_10	271_125_4	272_35_3	273_4_3	274_15_3	275_02_2	276_4_6	277_4_2	278_15_9	279_05_3	738_125_4	2268_0135_1	2262_23_1	2263_12_1	2260_6_1	2261_4_1	2264_035_1	2442_12_1	2440_4_1	2441_012_1
593_025_7	1200_4_4	643_12_2	592_12_5	344_125_2	345_05_2	346_12_3	347_12_2	340_05_1	341_0235_8	342_4_4	343_05_12	348_4_5	349_4_2	594_35_11	2318_05_1	2317_012_3	2314_12_2	298_4_5	299_4_7	296_03_2	297_0_8	294_0_1	295_05_3	292_05_6	293_0_1	290_23_5	291_35_1	270_015_8	271_125_7	272_35_3	273_4_2	274_15_2	275_02_2	276_4_8	277_4_3	278_15_7	279_05_4	2268_0135_1	2263_12_2	2261_4_2	2264_035_2	2442_12_1	2440_4_2	2447_235_2	2445_12_2	108_35_8	109_02_1	102_235_11	103_4_1
1200_4_7	344_125_2	345_05_1	346_12_6	347_12_2	341_0235_12	342_4_5	343_05_15	348_4_10	349_4_6	2318_05_4	2317_012_3	298_4_5	299_4_8	296_03_4	297_0_8	294_0_1	295_05_2	292_05_3	293_0_1	290_23_6	291_35_2	270_015_9	271_125_2	272_35_4	273_4_2	274_15_1	275_02_2	276_4_5	277_4_1	278_15_6	279_05_2	2263_12_4	2261_4_1	2264_035_1	2440_4_3	2445_12_5	108_35_9	109_02_1	102_235_16	103_4_1	100_23_1	101_0_10	106_02_9	107_12_8	104_6_5	105_235_3	2047_12_2	2042_0_2	2043_02_1
1200_4_8	344_125_1	346_12_8	347_12_4	341_0235_17	342_4_6	343_05_12	348_4_7	349_4_9	2318_05_5	2317_012_6	298_4_2	299_4_7	296_03_4	297_0_9	294_0_1	295_05_2	292_05_3	293_0_1	290_23_5	291_35_3	270_015_9	271_125_1	272_35_1	273_4_1	274_15_1	275_02_3	276_4_5	277_4_2	278_15_3	279_05_1	2263_12_3	2264_035_2	2440_4_3	2445_12_2	108_35_9	109_02_1	102_235_22	103_4_1	100_23_1	101_0_8	106_02_11	107_12_10	104_6_6	105_235_6	2047_12_3	2042_0_1	2043_02_1	1001_0_1	99_12_7
2436_05_6	593_025_19	2068_0_7	1140_12_2	294_0_1	1141_4_4	2172_6_7	1948_0_2	1257_6_4	1942_0_1	540_05_1	1941_4_8	1944_6_5	1945_035_8	818_0_7	346_12_10	347_12_9	2296_12_3	341_0235_25	342_4_9	343_05_12	810_02_4	811_12_1	812_05_8	348_4_8	349_4_10	816_125_6	918_12_6	1799_235_3	1250_05_7	718_4_5	717_05_6	716_035_16	715_12_17	714_12_10	1797_012_6	1796_12_3	1795_6_7	1794_15_4	1490_05_1	421_4_4	1496_05_1	420_6_9	1498_35_16	917_0_4	1626_12_2	1069_1_2	1394_6_8	1706_12_4	2317_012_6
2436_05_12	693_12_1	2068_0_2	1140_12_2	294_0_1	2172_6_4	1948_0_3	1257_6_2	1942_0_1	540_05_1	1941_4_4	1944_6_7	1945_035_10	818_0_7	346_12_15	347_12_8	2296_12_6	341_0235_25	342_4_13	343_05_12	810_02_1	919_012_3	812_05_7	348_4_8	349_4_12	816_125_7	918_12_4	1799_235_2	1250_05_8	718_4_4	717_05_2	716_035_11	715_12_12	714_12_9	1797_012_4	1795_6_5	1794_15_1	1490_05_2	421_4_6	1498_35_17	917_0_1	1069_1_1	1394_6_4	1706_12_3	2317_012_9	1063_6_1	1062_05_1	1064_4_4	1067_0_2	910_6_16
2436_05_11	2068_0_3	1140_12_5	294_0_1	2172_6_6	1948_0_1	1257_6_1	1942_0_2	540_05_1	1941_4_2	1944_6_5	1945_035_10	818_0_4	346_12_16	347_12_7	2296_12_4	341_0235_31	342_4_12	343_05_10	594_35_6	919_012_3	812_05_7	348_4_12	349_4_13	816_125_10	1799_235_5	1250_05_9	718_4_8	717_05_2	716_035_17	715_12_24	714_12_11	1797_012_2	1795_6_5	1794_15_4	1490_05_1	2073_6_4	1498_35_20	917_0_1	1069_1_2	1394_6_4	1706_12_1	2317_012_5	1063_6_1	1062_05_3	1064_4_4	1067_0_2	910_6_7	1258_03_4	298_4_3
2436_05_10	1140_12_2	1948_0_2	1544_05_4	1257_6_2	1942_0_2	1941_4_1	1944_6_4	1945_035_9	818_0_3	346_12_19	347_12_9	341_0235_20	2425_05_1	343_05_4	919_012_2	812_05_2	348_4_12	349_4_20	816_125_10	1799_235_5	1250_05_10	718_4_8	717_05_2	716_035_21	715_12_23	714_12_8	1797_012_2	1795_6_6	1794_15_1	2073_6_4	1498_35_20	1069_1_3	2179_1_6	2318_05_6	2317_012_5	1063_6_1	1062_05_3	1064_4_4	1067_0_5	910_6_7	1258_03_5	298_4_2	299_4_6	296_03_21	297_0_12	195_12_14	1664_12_5	292_05_4	290_23_6
2436_05_6	1948_0_7	1544_05_3	1257_6_2	1942_0_2	1944_6_4	1945_035_8	818_0_3	346_12_21	347_12_6	341_0235_18	2425_05_3	343_05_3	919_012_2	348_4_11	349_4_24	816_125_7	1799_235_2	1250_05_12	718_4_6	716_035_18	715_12_18	714_12_11	1797_012_1	1795_6_5	1794_15_2	2073_6_8	1498_35_23	594_35_4	2179_1_4	2318_05_6	2317_012_8	1063_6_2	1064_4_5	1067_0_3	910_6_3	913_01_4	298_4_1	299_4_6	296_03_14	297_0_10	195_12_17	1664_12_6	292_05_2	290_23_11	291_35_1	1128_235_3	590_12_5	593_025_16	592_12_7
2436_05_10	1200_4_9	1948_0_2	1544_05_4	1257_6_2	1942_0_1	1944_6_2	1945_035_9	818_0_4	346_12_31	347_12_6	341_0235_20	2425_05_4	343_05_4	919_012_3	348_4_11	349_4_28	816_125_1	595_0_8	1522_02_9	718_4_12	716_035_13	715_12_19	714_12_9	713_12_4	1795_6_1	1794_15_1	2073_6_6	1498_35_22	594_35_1	2179_1_5	2318_05_4	2317_012_6	1063_6_1	1064_4_9	1067_0_3	910_6_4	913_01_2	298_4_1	299_4_8	296_03_12	297_0_9	294_0_1	1664_12_6	292_05_1	290_23_10	291_35_1	1128_235_5	590_12_6	593_025_14
2436_05_11	1200_4_10	1948_0_1	1257_6_1	1944_6_2	1945_035_13	818_0_1	346_12_23	347_12_6	341_0235_21	2425_05_3	2176_15_1	348_4_8	349_4_32	816_125_2	595_0_17	1522_02_8	718_4_12	716_035_9	715_12_13	714_12_16	713_12_6	1794_15_1	2073_6_4	1498_35_26	2179_1_3	2318_05_8	2317_012_6	1063_6_3	1064_4_19	1067_0_4	910_6_4	913_01_1	299_4_12	296_03_7	297_0_7	1664_12_5	292_05_2	290_23_10	1128_235_2	590_12_1	593_025_17	592_12_8	199_05_16	1082_03_11	2289_125_12	195_12_16	1121_6_3	1122_3_5	196_4_28
2436_05_13	1200_4_11	1948_0_3	1945_035_8	344_125_1	346_12_27	347_12_6	341_0235_21	342_4_12	2176_15_1	348_4_13	349_4_26	816_125_3	595_0_22	1522_02_9	718_4_15	716_035_8	715_12_9	714_12_21	713_12_5	1794_15_1	2073_6_8	1498_35_33	2179_1_4	2318_05_15	2317_012_1	1063_6_1	1064_4_14	1067_0_2	910_6_1	299_4_13	296_03_5	297_0_9	1390_12_13	292_05_2	290_23_4	1128_235_1	590_12_2	593_025_20	592_12_6	199_05_16	1082_03_8	2289_125_11	195_12_13	1121_6_2	1122_3_6	196_4_21	191_0_4	190_05_4	1126_35_2
2436_05_12	1200_4_10	1945_035_5	344_125_1	346_12_28	347_12_9	341_0235_18	342_4_8	2176_15_1	348_4_10	349_4_31	595_0_17	1522_02_7	718_4_12	716_035_6	715_12_6	714_12_28	713_12_4	710_4_14	2073_6_7	1498_35_40	916_4_4	2318_05_19	1063_6_1	1064_4_16	910_6_1	299_4_14	296_03_3	297_0_8	1390_12_10	290_23_3	1128_235_4	590_12_2	593_025_16	592_12_3	199_05_15	1082_03_5	587_6_7	195_12_12	1121_6_2	1122_3_5	196_4_26	191_0_3	190_05_3	1126_35_3	192_4_9	270_015_9	1138_0_10	276_4_1	194_4_1
2436_05_18	1945_035_6	344_125_1	346_12_16	347_12_8	341_0235_19	342_4_9	2176_15_1	348_4_7	349_4_31	595_0_22	1522_02_7	718_4_7	716_035_7	715_12_7	714_12_27	713_12_2	710_4_16	2073_6_9	1498_35_47	2318_05_19	1063_6_2	1064_4_10	910_6_1	299_4_15	296_03_2	297_0_9	1390_12_7	290_23_7	1128_235_5	590_12_1	593_025_13	592_12_2	199_05_19	1082_03_7	587_6_7	195_12_8	194_4_1	1122_3_8	196_4_22	191_0_4	190_05_4	1126_35_5	192_4_9	270_015_6	1138_0_12	276_4_1	279_05_1	2381_05_5	525_125_13
2436_05_15	1945_035_6	344_125_1	346_12_18	347_12_10	341_0235_20	342_4_9	2176_15_1	348_4_7	349_4_27	595_0_19	1522_02_7	718_4_9	716_035_2	715_12_8	714_12_27	713_12_3	710_4_12	2073_6_10	1498_35_56	2318_05_14	1063_6_2	1064_4_7	910_6_1	299_4_17	296_03_1	297_0_12	1390_12_6	290_23_3	1128_235_5	590_12_3	593_025_12	592_12_5	199_05_17	1082_03_6	587_6_14	195_12_11	194_4_1	1122_3_9	196_4_18	191_0_8	190_05_3	1126_35_3	192_4_11	270_015_10	1138_0_11	276_4_1	279_05_1	2381_05_1	525_125_16
2436_05_7	1945_035_10	344_125_1	346_12_22	347_12_15	341_0235_14	342_4_3	2176_15_1	348_4_6	349_4_32	595_0_23	1522_02_6	718_4_14	716_035_2	715_12_9	714_12_31	713_12_2	710_4_17	2073_6_8	1498_35_60	2318_05_18	1063_6_4	1064_4_8	299_4_12	296_03_1	297_0_5	426_6_1	290_23_6	1128_235_5	590_12_1	593_025_7	592_12_2	199_05_11	1082_03_5	587_6_11	195_12_12	194_4_1	1122_3_6	196_4_18	191_0_12	190_05_3	1126_35_1	192_4_7	270_015_5	1138_0_12	276_4_1	2381_05_1	525_125_23	527_125_15	520_12_13
1945_035_5	344_125_1	346_12_17	347_12_18	341_0235_16	342_4_7	2176_15_1	348_4_2	349_4_27	595_0_20	1522_02_10	718_4_8	716_035_1	715_12_10	714_12_38	713_12_3	710_4_20	2073_6_8	1498_35_50	2318_05_19	1063_6_5	1064_4_12	299_4_17	296_03_1	297_0_4	426_6_2	290_23_3	1128_235_1	590_12_1	593_025_7	592_12_4	199_05_7	1082_03_4	587_6_17	195_12_12	194_4_1	1122_3_7	196_4_7	191_0_16	190_05_2	192_4_7	270_015_4	1138_0_13	276_4_1	525_125_30	527_125_16	520_12_10	522_02_3	528_6_5	529_35_1
1945_035_6	344_125_1	346_12_7	347_12_14	341_0235_14	342_4_3	2176_15_1	349_4_26	595_0_13	1522_02_7	718_4_10	716_035_1	715_12_11	714_12_28	713_12_1	710_4_21	2073_6_8	1498_35_33	2318_05_21	1063_6_2	1064_4_13	299_4_20	296_03_1	297_0_7	426_6_2	290_23_6	591_16_1	593_025_11	592_12_7	199_05_5	1082_03_4	587_6_17	195_12_12	194_4_1	1122_3_1	196_4_11	191_0_13	190_05_2	192_4_5	270_015_5	1138_0_10	276_4_1	525_125_30	527_125_13	520_12_4	522_02_2	528_6_3	529_35_1	1235_125_51	449_12_1
1945_035_3	344_125_1	346_12_3	347_12_7	341_0235_9	342_4_4	2176_15_1	349_4_30	595_0_10	1522_02_9	718_4_12	715_12_14	714_12_18	713_12_4	710_4_21	2073_6_13	1498_35_24	2318_05_19	1063_6_1	1064_4_14	299_4_7	296_03_1	297_0_5	426_6_1	290_23_7	591_16_1	593_025_8	592_12_3	199_05_6	1082_03_6	587_6_22	195_12_8	194_4_1	1122_3_1	196_4_20	191_0_9	190_05_4	192_4_6	270_015_4	1138_0_14	276_4_1	525_125_40	527_125_11	522_02_2	528_6_6	529_35_1	1235_125_59	449_12_1	442_05_2	1337_35_6
1945_035_1	344_125_1	346_12_5	347_12_5	341_0235_5	342_4_4	2176_15_1	349_4_27	595_0_8	1522_02_8	718_4_10	715_12_12	714_12_26	713_12_8	710_4_20	2073_6_11	1498_35_24	2318_05_28	1063_6_1	1064_4_10	299_4_8	296_03_2	297_0_6	290_23_3	591_16_1	593_025_15	592_12_3	199_05_2	1082_03_3	587_6_35	195_12_9	194_4_1	196_4_10	191_0_9	192_4_7	270_015_6	1138_0_11	276_4_1	525_125_38	527_125_13	522_02_4	528_6_6	529_35_1	1235_125_61	449_12_1	442_05_1	1337_35_6	447_0_2	2527_12_4	108_35_13
1945_035_2	344_125_1	346_12_3	347_12_7	341_0235_2	342_4_2	2176_15_1	349_4_28	595_0_1	1522_02_9	718_4_12	715_12_14	714_12_17	713_12_5	710_4_24	2073_6_17	1498_35_26	2318_05_37	1063_6_3	1064_4_13	299_4_6	296_03_2	297_0_3	290_23_2	591_16_1	593_025_10	592_12_1	199_05_2	1082_03_3	587_6_36	195_12_3	194_4_1	196_4_11	191_0_7	192_4_3	270_015_7	276_4_1	525_125_36	527_125_12	522_02_5	528_6_3	529_35_1	1235_125_71	449_12_1	442_05_1	1337_35_9	446_02_7	108_35_21	102_235_1	103_4_1
1945_035_1	344_125_1	346_12_1	347_12_3	341_0235_3	342_4_2	2176_15_1	349_4_31	595_0_1	1522_02_6	718_4_9	715_12_16	714_12_20	713_12_8	710_4_31	2073_6_10	1498_35_22	2318_05_41	1063_6_2	1064_4_5	299_4_8	296_03_3	297_0_5	290_23_4	591_16_1	593_025_13	592_12_1	199_05_3	1082_03_1	587_6_38	195_12_1	194_4_1	196_4_11	191_0_5	192_4_5	270_015_7	525_125_32	527_125_15	522_02_5	528_6_4	529_35_1	1235_125_68	449_12_1	1337_35_8	446_02_3	108_35_20	102_235_1	103_4_1	100_23_1	107_12_15
1945_035_1	344_125_1	347_12_3	341_0235_2	2176_15_1	349_4_27	595_0_3	1522_02_7	718_4_13	715_12_14	714_12_19	713_12_2	710_4_26	2073_6_11	1498_35_17	2318_05_40	1063_6_3	1064_4_5	299_4_4	296_03_3	297_0_10	290_23_3	591_16_1	593_025_12	199_05_4	1082_03_2	1080_23_9	599_35_32	194_4_1	196_4_8	191_0_5	192_4_1	270_015_8	525_125_37	527_125_16	522_02_2	528_6_4	529_35_1	1235_125_80	449_12_1	1337_35_9	446_02_3	108_35_19	102_235_1	103_4_1	100_23_1	107_12_17	104_6_32	105_235_1	903_6_60
1945_035_1	344_125_1	341_0235_1	2176_15_1	349_4_32	595_0_3	1522_02_4	718_4_8	715_12_14	714_12_33	710_4_32	2073_6_8	129_05_1	1498_35_10	2318_05_39	1063_6_5	1064_4_8	299_4_5	296_03_3	297_0_1	195_12_4	591_16_1	593_025_14	199_05_3	1082_03_6	1080_23_7	599_35_18	194_4_1	196_4_9	191_0_1	270_015_11	525_125_41	527_125_18	522_02_2	528_6_1	529_35_1	1235_125_82	449_12_1	1337_35_7	446_02_2	108_35_21	102_235_1	107_12_20	104_6_33	105_235_1	903_6_63	900_4_4	32_12_1	30_12_8	37_05_15
1945_035_1	344_125_1	2176_15_1	349_4_42	595_0_6	1522_02_2	718_4_7	715_12_21	714_12_37	710_4_39	2073_6_9	129_05_1	1498_35_8	2318_05_30	1063_6_5	1064_4_4	299_4_3	296_03_3	297_0_2	195_12_2	591_16_1	593_025_17	199_05_5	1082_03_4	1080_23_4	599_35_8	194_4_1	196_4_5	191_0_1	270_015_10	525_125_40	527_125_16	522_02_1	528_6_4	529_35_1	1235_125_73	449_12_1	1337_35_7	446_02_2	108_35_20	102_235_1	107_12_14	104_6_41	105_235_1	903_6_62	900_4_8	32_12_1	30_12_10	37_05_11	36_125_1
344_125_1	2176_15_1	349_4_37	595_0_4	1522_02_2	718_4_3	715_12_26	714_12_32	710_4_29	2073_6_6	1498_35_2	2318_05_16	1063_6_8	1064_4_6	299_4_2	296_03_2	297_0_1	195_12_2	591_16_1	593_025_12	199_05_5	1082_03_5	1080_23_2	599_35_6	194_4_1	196_4_5	270_015_10	525_125_46	527_125_18	522_02_1	528_6_2	529_35_1	1235_125_91	449_12_1	1337_35_6	446_02_1	108_35_21	102_235_1	107_12_14	104_6_53	105_235_1	903_6_64	900_4_5	32_12_1	30_12_14	37_05_6	36_125_1	35_05_32	34_4_8	640_6_9
344_125_1	2176_15_1	349_4_42	595_0_6	1522_02_4	718_4_2	715_12_25	714_12_29	710_4_37	2073_6_6	2318_05_12	1063_6_17	1064_4_3	299_4_1	297_0_3	591_16_1	593_025_14	199_05_4	1082_03_6	1080_23_2	599_35_5	194_4_1	196_4_4	270_015_13	525_125_37	527_125_15	522_02_1	528_6_2	529_35_1	1235_125_87	449_12_1	1337_35_6	446_02_1	108_35_16	102_235_1	107_12_11	104_6_39	105_235_1	903_6_61	900_4_5	32_12_1	30_12_17	37_05_6	36_125_1	35_05_27	34_4_11	640_6_6	645_35_6	644_6_1	438_12_12
344_125_1	1520_346_2	349_4_45	595_0_12	1522_02_2	718_4_2	715_12_30	714_12_42	710_4_46	2073_6_6	2318_05_3	1063_6_16	1064_4_4	299_4_1	297_0_2	591_16_1	593_025_18	199_05_2	1082_03_7	1080_23_2	599_35_3	194_4_1	196_4_2	270_015_11	525_125_42	527_125_8	522_02_1	528_6_2	529_35_1	1235_125_102	449_12_1	1337_35_4	446_02_1	108_35_9	102_235_1	107_12_20	104_6_45	105_235_1	903_6_60	900_4_2	32_12_1	30_12_17	37_05_2	36_125_1	35_05_29	34_4_10	640_6_8	645_35_5	644_6_1	438_12_11
344_125_1	1520_346_4	349_4_41	595_0_6	1522_02_4	715_12_32	714_12_34	710_4_47	2073_6_6	1063_6_19	1064_4_2	299_4_1	591_16_1	593_025_15	199_05_2	1082_03_4	1080_23_2	599_35_2	194_4_1	196_4_2	270_015_8	525_125_36	527_125_5	522_02_1	528_6_1	529_35_1	1235_125_108	449_12_1	1337_35_2	446_02_1	108_35_6	102_235_1	107_12_21	104_6_49	105_235_1	903_6_60	900_4_3	32_12_1	30_12_18	37_05_2	36_125_1	35_05_23	34_4_10	640_6_10	645_35_5	644_6_1	438_12_10	436_12_18	335_012_4	333_4_12
217_0_1	199_05_2	875_12_1	1146_12_18	229_02_4	669_125_38	211_012_13	525_125_35	766_05_31	1306_12_17	661_012_16	954_02_4	133_025_33	132_4_1	130_6_29	499_12_1	202_05_2	134_05_1	571_02_1	32_12_1	491_6_11	265_35_1	25_05_53	20_12_1	210_05_8	694_4_6	1110_4_6	2486_12_12	699_15_43	1073_05_50	1548_6_18	542_4_4	985_05_1	547_12_3	887_4_1	400_4_69	7_6_1	2176_15_1	200_12_95	180_35_1	285_12_17	349_4_40	287_12_30	286_35_3	995_12_9	997_6_18	1097_6_5	882_12_1	1250_05_13	10_6_1
217_0_1	199_05_1	875_12_1	1146_12_14	229_02_5	669_125_42	211_012_17	525_125_31	766_05_27	1306_12_9	661_012_10	954_02_4	133_025_41	132_4_1	130_6_41	499_12_1	202_05_1	134_05_1	32_12_1	491_6_6	265_35_1	25_05_47	20_12_1	210_05_9	694_4_6	1110_4_8	2486_12_15	699_15_43	1073_05_43	1548_6_14	542_4_5	985_05_1	547_12_4	887_4_1	400_4_61	7_6_1	2176_15_1	200_12_101	180_35_1	285_12_13	349_4_42	287_12_29	286_35_2	995_12_6	997_6_26	1097_6_4	882_12_1	522_02_1	10_6_1	674_12_13
217_0_1	1306_12_17	875_12_1	1146_12_14	229_02_8	669_125_37	211_012_15	525_125_30	766_05_23	768_6_1	661_012_14	954_02_7	133_025_38	132_4_1	130_6_27	499_12_1	32_12_1	491_6_6	265_35_1	25_05_45	20_12_1	210_05_1	694_4_5	1110_4_10	2486_12_18	699_15_50	1073_05_35	1548_6_19	542_4_1	985_05_1	547_12_5	887_4_1	400_4_48	7_6_1	2176_15_1	200_12_88	180_35_1	285_12_15	349_4_52	287_12_37	286_35_1	995_12_4	997_6_35	1097_6_1	882_12_1	522_02_1	10_6_1	674_12_8	715_12_44	1156_0_6
217_0_1	1306_12_22	875_12_1	1146_12_12	229_02_14	669_125_34	211_012_16	525_125_35	766_05_21	768_6_1	661_012_16	954_02_8	133_025_41	132_4_1	130_6_36	499_12_1	32_12_1	491_6_4	265_35_1	25_05_46	20_12_1	697_6_21	694_4_6	1110_4_17	2486_12_16	699_15_63	1073_05_37	1548_6_17	985_05_1	547_12_5	887_4_1	400_4_56	7_6_1	2176_15_1	200_12_88	180_35_1	285_12_22	349_4_47	287_12_38	286_35_1	995_12_3	997_6_24	522_02_1	10_6_1	674_12_13	715_12_59	1156_0_2	1151_12_8	1150_02_1	672_135_6
217_0_1	1306_12_16	875_12_1	1146_12_18	229_02_21	669_125_33	211_012_19	525_125_32	766_05_20	768_6_1	661_012_10	954_02_8	133_025_37	132_4_1	130_6_40	499_12_1	32_12_1	491_6_4	265_35_1	25_05_46	20_12_1	697_6_27	694_4_5	1110_4_9	2486_12_13	699_15_58	1073_05_40	1548_6_18	985_05_1	547_12_4	887_4_1	400_4_63	7_6_1	2176_15_1	200_12_96	180_35_1	285_12_20	349_4_46	287_12_36	995_12_2	997_6_27	522_02_1	10_6_1	674_12_22	715_12_61	1156_0_1	1151_12_7	1150_02_1	672_135_11	363_012_10
217_0_1	1306_12_21	875_12_1	1146_12_19	229_02_15	669_125_45	211_012_14	525_125_25	766_05_16	768_6_1	661_012_9	954_02_7	133_025_30	132_4_1	130_6_27	499_12_1	32_12_1	491_6_4	265_35_1	25_05_49	20_12_1	697_6_24	694_4_8	1110_4_8	2486_12_10	699_15_60	1073_05_41	1548_6_23	985_05_1	547_12_9	887_4_1	400_4_69	7_6_1	2176_15_1	200_12_85	180_35_1	285_12_18	349_4_50	287_12_35	995_12_3	997_6_33	522_02_1	10_6_1	674_12_14	715_12_57	1156_0_3	1151_12_8	1150_02_1	672_135_10	363_012_12
1306_12_18	875_12_1	1146_12_27	229_02_13	669_125_45	211_012_14	525_125_17	766_05_15	768_6_1	661_012_10	954_02_2	133_025_29	132_4_1	130_6_29	499_12_1	32_12_1	491_6_5	265_35_1	25_05_37	20_12_1	697_6_30	694_4_8	1110_4_12	2486_12_8	699_15_62	1073_05_39	1548_6_24	985_05_1	547_12_9	400_4_68	7_6_1	8_12_1	180_35_1	285_12_17	349_4_36	287_12_42	995_12_2	997_6_27	522_02_1	10_6_1	674_12_11	715_12_57	714_12_37	1151_12_3	1150_02_1	672_135_8	710_4_51	421_4_24	122_35_1	125_02_1
1306_12_19	875_12_1	1146_12_36	229_02_7	669_125_43	211_012_15	525_125_15	766_05_12	768_6_1	661_012_8	954_02_1	133_025_25	132_4_1	130_6_38	499_12_1	32_12_1	491_6_4	265_35_1	25_05_31	20_12_1	697_6_44	694_4_10	1110_4_10	2486_12_13	699_15_61	1073_05_52	1548_6_29	985_05_1	547_12_9	400_4_79	7_6_1	8_12_1	180_35_1	285_12_13	349_4_43	287_12_51	995_12_1	997_6_40	522_02_1	10_6_1	674_12_11	715_12_50	714_12_38	672_135_8	710_4_47	421_4_30	122_35_1	126_12_148	129_05_1	655_12_1
1306_12_19	875_12_1	1146_12_40	229_02_11	669_125_40	211_012_19	525_125_16	766_05_9	768_6_1	661_012_6	133_025_24	132_4_1	130_6_28	499_12_1	32_12_1	491_6_7	265_35_1	25_05_31	20_12_1	697_6_32	694_4_8	1110_4_11	2486_12_11	699_15_58	1073_05_39	1548_6_32	985_05_1	547_12_4	400_4_96	7_6_1	8_12_1	180_35_1	285_12_12	349_4_32	287_12_45	995_12_2	997_6_29	522_02_1	1310_16_1	674_12_6	715_12_59	714_12_36	672_135_5	710_4_62	421_4_24	122_35_1	126_12_139	129_05_1	655_12_1	23_012_1
1306_12_12	875_12_1	1146_12_38	229_02_7	669_125_52	211_012_21	525_125_10	766_05_4	768_6_1	661_012_10	133_025_23	132_4_1	130_6_36	499_12_1	32_12_1	491_6_3	265_35_1	25_05_32	20_12_1	697_6_43	694_4_9	1110_4_7	2486_12_13	699_15_56	1073_05_39	1548_6_25	985_05_1	547_12_4	400_4_84	7_6_1	8_12_1	180_35_1	285_12_13	349_4_30	287_12_45	997_6_45	522_02_1	1310_16_1	674_12_5	715_12_55	714_12_40	672_135_4	710_4_47	421_4_19	122_35_1	126_12_145	655_12_1	23_012_1	1076_012_1	54_6_1
1306_12_22	875_12_1	1146_12_50	229_02_5	669_125_54	211_012_18	525_125_7	766_05_4	768_6_1	661_012_5	133_025_29	132_4_1	130_6_30	499_12_1	32_12_1	491_6_5	265_35_1	25_05_36	20_12_1	697_6_41	694_4_12	1110_4_6	2486_12_17	699_15_55	1073_05_23	1548_6_24	985_05_1	547_12_3	400_4_86	7_6_1	180_35_1	285_12_5	349_4_21	287_12_47	997_6_55	522_02_1	1310_16_1	674_12_4	715_12_60	714_12_31	672_135_2	710_4_43	421_4_30	122_35_1	126_12_134	23_012_1	1076_012_1	54_6_1	1063_6_7	51_15_13
1306_12_21	875_12_1	1146_12_50	229_02_4	669_125_64	211_012_21	525_125_8	766_05_1	768_6_1	661_012_5	133_025_28	132_4_1	130_6_31	499_12_1	32_12_1	491_6_4	265_35_1	25_05_32	20_12_1	697_6_39	694_4_15	1110_4_8	2486_12_16	699_15_53	1073_05_27	1548_6_23	985_05_1	547_12_1	400_4_88	7_6_1	285_12_8	349_4_25	287_12_48	997_6_42	522_02_1	1310_16_1	674_12_9	715_12_62	714_12_32	672_135_1	710_4_52	366_4_1	122_35_1	126_12_134	23_012_1	1076_012_1	54_6_1	1063_6_15	51_15_10	1064_4_8
1306_12_29	875_12_1	1146_12_56	229_02_3	669_125_55	211_012_20	525_125_12	265_35_1	768_6_1	661_012_8	133_025_25	132_4_1	130_6_28	499_12_1	32_12_1	491_6_5	25_05_30	20_12_1	697_6_51	694_4_14	1110_4_4	2486_12_16	699_15_47	1073_05_36	1548_6_14	547_12_2	400_4_86	7_6_1	285_12_8	349_4_23	287_12_42	997_6_46	522_02_1	1310_16_1	674_12_11	715_12_48	714_12_28	672_135_4	710_4_38	366_4_1	122_35_1	126_12_140	23_012_1	1076_012_1	54_6_1	1063_6_20	51_15_8	1064_4_3	363_012_23	928_6_1
1306_12_27	875_12_1	1146_12_69	229_02_5	669_125_54	211_012_20	525_125_11	265_35_1	768_6_1	661_012_3	133_025_33	132_4_1	130_6_29	499_12_1	491_6_3	25_05_28	20_12_1	697_6_39	694_4_13	1110_4_3	2486_12_13	699_15_48	1073_05_45	1548_6_19	547_12_3	400_4_108	7_6_1	285_12_6	349_4_33	287_12_34	997_6_47	522_02_1	1310_16_1	674_12_17	715_12_45	714_12_23	672_135_5	710_4_29	366_4_1	122_35_1	126_12_126	23_012_1	1076_012_1	54_6_1	1063_6_14	51_15_8	1064_4_3	363_012_20	928_6_1	416_12_2
1306_12_24	1146_12_71	229_02_4	669_125_48	211_012_15	525_125_13	265_35_1	768_6_1	661_012_5	133_025_32	132_4_1	130_6_19	499_12_1	491_6_1	25_05_29	20_12_1	697_6_58	694_4_17	1110_4_2	2486_12_10	699_15_39	1073_05_34	1548_6_18	547_12_4	400_4_108	7_6_1	285_12_13	349_4_41	287_12_24	997_6_46	522_02_1	1310_16_1	674_12_16	715_12_48	714_12_20	672_135_11	710_4_36	366_4_1	122_35_1	126_12_125	23_012_1	54_6_1	1063_6_10	51_15_5	1064_4_2	363_012_17	928_6_1	416_12_3	2143_4_28	2141_125_13
1306_12_29	1146_12_64	229_02_2	669_125_41	211_012_16	525_125_11	265_35_1	768_6_1	661_012_6	133_025_30	132_4_1	130_6_23	499_12_1	491_6_4	25_05_46	20_12_1	697_6_48	694_4_16	1110_4_3	2486_12_10	699_15_36	1073_05_33	1548_6_13	547_12_5	400_4_108	7_6_1	285_12_17	349_4_52	287_12_17	997_6_62	522_02_1	1310_16_1	674_12_13	715_12_51	714_12_17	672_135_17	710_4_35	366_4_1	122_35_1	126_12_107	23_012_1	54_6_1	1063_6_16	51_15_3	50_12_174	363_012_28	928_6_1	416_12_3	2143_4_25	2141_125_13
1306_12_33	1146_12_70	265_35_1	669_125_34	211_012_12	525_125_13	768_6_1	661_012_5	133_025_34	132_4_1	130_6_15	499_12_1	491_6_2	25_05_47	20_12_1	697_6_41	694_4_20	1110_4_2	2486_12_5	699_15_34	1073_05_39	1548_6_19	547_12_4	400_4_124	285_12_10	349_4_50	287_12_16	997_6_42	7_6_1	1310_16_1	674_12_13	715_12_38	714_12_19	672_135_22	710_4_40	366_4_1	122_35_1	126_12_123	23_012_1	54_6_1	1063_6_19	51_15_2	50_12_157	363_012_23	928_6_1	416_12_5	2143_4_19	2141_125_8	920_12_63	373_12_54
1306_12_30	1146_12_66	265_35_1	669_125_29	211_012_15	525_125_16	768_6_1	661_012_3	133_025_27	132_4_1	130_6_10	499_12_1	491_6_1	25_05_55	20_12_1	697_6_49	694_4_17	1110_4_3	2486_12_12	699_15_28	1073_05_51	1548_6_13	547_12_6	400_4_110	285_12_14	349_4_49	287_12_23	997_6_55	7_6_1	1310_16_1	674_12_13	715_12_41	714_12_17	672_135_20	710_4_44	366_4_1	122_35_1	126_12_130	23_012_1	54_6_1	1063_6_13	51_15_1	50_12_187	363_012_25	928_6_1	416_12_3	2143_4_26	2141_125_7	920_12_59	373_12_42
1306_12_27	1146_12_67	265_35_1	669_125_21	211_012_15	525_125_17	768_6_1	661_012_6	133_025_23	132_4_1	130_6_8	499_12_1	25_05_70	20_12_1	697_6_34	694_4_17	1110_4_1	2486_12_13	699_15_24	1073_05_56	1548_6_13	547_12_3	400_4_107	285_12_14	349_4_50	287_12_33	997_6_46	7_6_1	1310_16_1	674_12_16	715_12_37	714_12_18	672_135_22	710_4_43	366_4_1	122_35_1	126_12_126	23_012_1	54_6_1	1063_6_17	51_15_1	50_12_202	363_012_28	928_6_1	416_12_5	2143_4_17	2141_125_16	920_12_61	373_12_37	180_35_1
1306_12_26	1146_12_61	265_35_1	669_125_24	211_012_12	768_6_1	661_012_3	133_025_25	132_4_1	130_6_5	499_12_1	25_05_60	20_12_1	697_6_40	694_4_12	525_125_10	2486_12_6	699_15_24	1073_05_61	1548_6_14	547_12_3	400_4_114	285_12_14	349_4_61	287_12_27	997_6_46	7_6_1	1310_16_1	674_12_11	715_12_37	714_12_15	672_135_24	710_4_46	366_4_1	122_35_1	126_12_131	23_012_1	54_6_1	1063_6_23	51_15_2	50_12_231	363_012_29	928_6_1	416_12_4	2143_4_18	2141_125_19	920_12_68	373_12_46	180_35_1	591_16_1
1306_12_21	1146_12_58	265_35_1	669_125_14	211_012_19	768_6_1	661_012_2	133_025_28	132_4_1	130_6_3	499_12_1	25_05_52	20_12_1	697_6_41	694_4_14	525_125_12	2486_12_4	699_15_16	1073_05_61	1548_6_8	547_12_1	400_4_102	285_12_5	349_4_57	287_12_30	997_6_66	7_6_1	1310_16_1	674_12_13	715_12_39	714_12_19	672_135_26	710_4_42	366_4_1	122_35_1	126_12_144	23_012_1	54_6_1	1063_6_12	51_15_2	50_12_228	363_012_26	928_6_1	416_12_2	2143_4_26	2141_125_22	920_12_59	373_12_44	180_35_1	591_16_1
1306_12_26	1146_12_56	265_35_1	669_125_14	211_012_16	768_6_1	661_012_3	133_025_27	132_4_1	130_6_4	499_12_1	25_05_57	20_12_1	697_6_34	694_4_15	525_125_3	2486_12_2	699_15_16	1073_05_75	1548_6_6	547_12_2	400_4_120	285_12_8	349_4_45	287_12_35	997_6_50	7_6_1	1310_16_1	674_12_16	715_12_37	714_12_18	672_135_25	710_4_40	366_4_1	122_35_1	126_12_131	23_012_1	54_6_1	1063_6_15	51_15_3	50_12_255	363_012_30	928_6_1	416_12_1	2143_4_17	2141_125_18	920_12_55	373_12_55	180_35_1	591_16_1
1306_12_22	1146_12_63	265_35_1	669_125_18	211_012_18	768_6_1	661_012_3	133_025_19	132_4_1	130_6_3	499_12_1	25_05_47	20_12_1	697_6_50	694_4_16	525_125_2	2486_12_3	699_15_13	1073_05_76	1548_6_1	547_12_1	400_4_121	285_12_7	349_4_41	287_12_27	997_6_55	7_6_1	1310_16_1	674_12_13	715_12_42	714_12_27	672_135_22	710_4_32	366_4_1	122_35_1	126_12_158	23_012_1	54_6_1	1063_6_16	51_15_2	50_12_265	363_012_24	928_6_1	416_12_1	2143_4_20	2141_125_12	920_12_51	373_12_47	180_35_1	591_16_1
1306_12_22	1146_12_60	265_35_1	669_125_20	211_012_16	768_6_1	661_012_4	133_025_16	132_4_1	130_6_3	499_12_1	25_05_42	20_12_1	697_6_37	694_4_10	525_125_4	2486_12_2	699_15_14	1073_05_78	1468_6_79	400_4_123	285_12_6	349_4_42	287_12_31	997_6_81	7_6_1	1310_16_1	674_12_17	715_12_49	714_12_28	672_135_22	710_4_25	366_4_1	122_35_1	126_12_150	23_012_1	54_6_1	1063_6_10	51_15_3	50_12_253	363_012_33	928_6_1	416_12_3	2143_4_12	2141_125_10	920_12_46	373_12_52	180_35_1	591_16_1	1326_02_15
1306_12_17	1146_12_64	265_35_1	669_125_23	211_012_16	768_6_1	661_012_4	133_025_21	132_4_1	130_6_3	499_12_1	25_05_42	20_12_1	697_6_34	694_4_10	525_125_4	2486_12_1	699_15_7	1073_05_81	1468_6_85	400_4_128	285_12_5	349_4_56	287_12_30	997_6_64	7_6_1	1310_16_1	674_12_11	715_12_51	714_12_23	672_135_24	710_4_23	366_4_1	122_35_1	126_12_170	23_012_1	54_6_1	1063_6_18	51_15_4	50_12_232	363_012_25	928_6_1	416_12_5	2143_4_8	2141_125_11	920_12_51	373_12_49	180_35_1	591_16_1	1326_02_17
1306_12_15	1146_12_71	265_35_1	669_125_22	211_012_11	768_6_1	661_012_1	133_025_19	132_4_1	499_12_1	25_05_40	20_12_1	697_6_33	694_4_15	525_125_5	2486_12_2	699_15_4	1073_05_90	1468_6_85	400_4_114	349_4_53	287_12_27	997_6_76	7_6_1	1310_16_1	674_12_16	715_12_45	714_12_20	672_135_27	710_4_30	366_4_1	122_35_1	126_12_171	54_6_1	1063_6_16	51_15_4	50_12_228	363_012_24	928_6_1	416_12_6	2143_4_13	2141_125_13	920_12_48	373_12_42	180_35_1	591_16_1	1326_02_15	2472_4_20	2289_125_4	194_4_1
1306_12_13	1146_12_70	265_35_1	669_125_20	211_012_13	768_6_1	661_012_2	133_025_17	132_4_1	499_12_1	25_05_42	20_12_1	697_6_37	694_4_7	525_125_6	2486_12_1	699_15_3	1073_05_95	1468_6_78	400_4_144	349_4_68	287_12_21	997_6_75	7_6_1	674_12_16	715_12_42	714_12_14	672_135_15	710_4_28	366_4_1	122_35_1	126_12_155	54_6_1	1063_6_24	51_15_3	50_12_232	363_012_22	928_6_1	416_12_6	2143_4_10	2141_125_17	920_12_44	373_12_41	180_35_1	1326_02_10	2472_4_18	2289_125_1	194_4_1	1328_125_10	987_12_13
1306_12_14	1146_12_63	669_125_18	211_012_14	768_6_1	661_012_2	133_025_20	132_4_1	499_12_1	25_05_34	20_12_1	697_6_52	694_4_13	525_125_9	2486_12_1	699_15_1	1073_05_110	1468_6_91	400_4_142	349_4_81	287_12_30	997_6_91	7_6_1	674_12_13	715_12_51	714_12_14	672_135_21	710_4_29	366_4_1	122_35_1	126_12_148	54_6_1	1063_6_23	51_15_2	50_12_238	363_012_19	928_6_1	416_12_12	2143_4_7	2141_125_16	920_12_45	373_12_35	1326_02_13	2472_4_22	1235_125_25	194_4_1	1328_125_5	987_12_14	887_4_1	115_12_32
1306_12_12	1146_12_78	669_125_16	211_012_17	768_6_1	661_012_2	133_025_28	132_4_1	499_12_1	25_05_29	20_12_1	697_6_49	694_4_10	525_125_6	2486_12_2	699_15_1	1073_05_101	1468_6_81	400_4_167	349_4_108	287_12_25	997_6_94	7_6_1	674_12_5	715_12_54	714_12_19	672_135_13	710_4_27	366_4_1	122_35_1	126_12_156	54_6_1	1063_6_24	51_15_3	50_12_228	363_012_24	928_6_1	416_12_6	2143_4_8	2141_125_13	920_12_41	373_12_30	1326_02_11	2472_4_12	1235_125_22	194_4_1	1328_125_3	987_12_9	887_4_1	115_12_30
1306_12_11	1146_12_68	669_125_19	211_012_15	768_6_1	661_012_3	133_025_25	132_4_1	499_12_1	25_05_22	20_12_1	697_6_48	694_4_5	525_125_6	2486_12_3	699_15_2	1073_05_88	1468_6_74	400_4_203	349_4_100	287_12_29	997_6_106	7_6_1	674_12_7	715_12_71	714_12_19	672_135_12	710_4_35	366_4_1	122_35_1	126_12_148	54_6_1	1063_6_23	51_15_3	50_12_222	363_012_24	928_6_1	416_12_6	2143_4_5	2141_125_12	920_12_45	373_12_22	1326_02_13	2472_4_12	1235_125_31	194_4_1	1328_125_2	987_12_4	887_4_1	115_12_33
1306_12_12	1146_12_56	669_125_19	211_012_17	768_6_1	661_012_2	133_025_21	132_4_1	499_12_1	25_05_25	20_12_1	697_6_67	694_4_11	525_125_3	2486_12_1	1073_05_80	1468_6_90	400_4_174	349_4_103	287_12_24	997_6_113	7_6_1	674_12_7	715_12_67	714_12_21	672_135_8	710_4_46	366_4_1	122_35_1	126_12_145	54_6_1	1063_6_26	51_15_3	50_12_209	363_012_25	928_6_1	416_12_8	2143_4_7	2141_125_11	920_12_36	373_12_25	1326_02_15	2472_4_8	1235_125_34	194_4_1	1328_125_3	987_12_4	887_4_1	115_12_34	68_125_26
1306_12_9	1146_12_65	669_125_24	211_012_17	768_6_1	661_012_2	133_025_20	132_4_1	499_12_1	25_05_27	20_12_1	697_6_54	694_4_10	525_125_1	1076_012_1	1073_05_60	1468_6_64	400_4_204	349_4_109	287_12_27	997_6_111	7_6_1	674_12_6	715_12_61	714_12_16	672_135_8	710_4_50	366_4_1	122_35_1	126_12_141	54_6_1	1063_6_21	51_15_5	50_12_191	363_012_21	928_6_1	416_12_6	2143_4_3	2141_125_8	920_12_36	373_12_25	1326_02_16	2472_4_7	1235_125_39	194_4_1	1328_125_3	987_12_7	887_4_1	115_12_34	68_125_24
1306_12_5	1146_12_69	669_125_17	211_012_12	768_6_1	661_012_3	133_025_16	132_4_1	499_12_1	25_05_19	20_12_1	697_6_75	694_4_11	695_125_1	1076_012_1	1073_05_48	1468_6_77	400_4_225	349_4_123	287_12_18	997_6_117	7_6_1	674_12_2	715_12_70	714_12_18	672_135_5	710_4_59	366_4_1	122_35_1	126_12_130	54_6_1	1063_6_21	51_15_3	50_12_188	363_012_21	928_6_1	416_12_13	2143_4_7	2141_125_7	920_12_45	373_12_27	1326_02_22	2472_4_15	1235_125_40	194_4_1	1328_125_3	987_12_1	887_4_1	115_12_30	68_125_20
1306_12_5	1146_12_69	669_125_16	211_012_12	768_6_1	661_012_3	133_025_16	132_4_1	499_12_1	25_05_14	20_12_1	697_6_78	694_4_10	695_125_1	1076_012_1	1073_05_39	1468_6_80	400_4_219	349_4_132	287_12_12	997_6_117	7_6_1	674_12_2	715_12_63	714_12_21	672_135_2	710_4_61	122_35_1	126_12_130	54_6_1	1063_6_27	51_15_3	50_12_183	363_012_24	928_6_1	416_12_11	2143_4_4	2141_125_10	920_12_34	373_12_25	1326_02_22	2472_4_13	1235_125_40	194_4_1	1328_125_1	887_4_1	115_12_35	68_125_24	89_6_53	396_12_1
1306_12_8	1146_12_76	669_125_19	211_012_9	768_6_1	661_012_4	133_025_14	132_4_1	499_12_1	25_05_11	20_12_1	697_6_98	694_4_8	695_125_1	1076_012_1	1073_05_31	1468_6_62	400_4_243	349_4_120	287_12_5	997_6_110	7_6_1	674_12_2	715_12_58	714_12_21	710_4_62	122_35_1	126_12_129	54_6_1	1063_6_21	51_15_1	50_12_182	363_012_24	928_6_1	416_12_10	2143_4_6	2141_125_12	920_12_33	373_12_23	1326_02_21	2472_4_17	1235_125_39	194_4_1	887_4_1	115_12_39	68_125_22	89_6_63	396_12_1	253_12_84	82_12_10
1306_12_6	1146_12_67	669_125_21	211_012_11	768_6_1	661_012_5	133_025_11	132_4_1	499_12_1	25_05_12	20_12_1	697_6_113	694_4_3	695_125_1	1076_012_1	1073_05_21	1468_6_68	400_4_258	349_4_125	287_12_2	997_6_107	7_6_1	674_12_2	715_12_59	714_12_21	710_4_63	122_35_1	126_12_122	54_6_1	1063_6_22	51_15_1	50_12_170	363_012_23	928_6_1	416_12_8	2143_4_7	2141_125_13	920_12_31	373_12_24	1326_02_23	2472_4_27	1235_125_41	194_4_1	115_12_39	68_125_19	89_6_49	396_12_1	253_12_83	82_12_8	83_12_18
1306_12_6	1146_12_65	669_125_25	211_012_14	768_6_1	661_012_4	133_025_12	132_4_1	499_12_1	25_05_8	20_12_1	697_6_121	695_125_1	1076_012_1	1073_05_14	1468_6_54	400_4_247	349_4_125	287_12_2	997_6_73	7_6_1	674_12_2	715_12_59	714_12_17	710_4_53	122_35_1	126_12_95	54_6_1	1063_6_16	51_15_1	50_12_172	363_012_23	928_6_1	416_12_7	2143_4_10	2141_125_18	920_12_27	373_12_26	1326_02_18	2472_4_24	1235_125_45	194_4_1	115_12_48	68_125_23	89_6_51	396_12_1	253_12_86	82_12_3	83_12_18	81_0_1
1306_12_5	1146_12_63	669_125_20	211_012_11	768_6_1	661_012_2	133_025_11	132_4_1	499_12_1	25_05_4	20_12_1	697_6_144	695_125_1	1076_012_1	1073_05_16	1468_6_57	400_4_249	349_4_127	287_12_1	997_6_82	7_6_1	674_12_2	715_12_65	714_12_22	710_4_48	122_35_1	126_12_86	54_6_1	1063_6_9	51_15_1	50_12_143	363_012_22	928_6_1	416_12_8	2143_4_7	2141_125_20	920_12_25	373_12_26	1326_02_22	2472_4_24	1235_125_49	194_4_1	115_12_46	68_125_16	89_6_55	396_12_1	253_12_82	82_12_4	83_12_20	81_0_1
1306_12_4	1146_12_63	669_125_27	211_012_9	768_6_1	661_012_3	133_025_10	132_4_1	499_12_1	25_05_3	20_12_1	697_6_159	695_125_1	1076_012_1	1073_05_16	1468_6_80	400_4_267	349_4_128	287_12_2	997_6_65	7_6_1	674_12_3	715_12_63	714_12_21	710_4_34	122_35_1	126_12_69	54_6_1	1063_6_8	51_15_1	50_12_126	363_012_22	928_6_1	416_12_8	2143_4_9	2141_125_17	920_12_26	373_12_28	1326_02_20	2472_4_8	587_6_24	194_4_1	115_12_42	68_125_12	89_6_42	396_12_1	253_12_71	83_12_21	81_0_1	84_35_269
1306_12_4	1146_12_72	669_125_27	211_012_11	768_6_1	661_012_1	133_025_9	132_4_1	499_12_1	25_05_4	20_12_1	697_6_168	695_125_1	1076_012_1	1073_05_7	1468_6_64	400_4_299	349_4_121	287_12_1	997_6_65	7_6_1	674_12_4	715_12_61	714_12_16	710_4_41	122_35_1	126_12_60	54_6_1	1063_6_4	51_15_1	50_12_118	363_012_24	928_6_1	416_12_8	2143_4_13	2141_125_22	920_12_25	373_12_24	1326_02_20	2472_4_14	587_6_16	194_4_1	115_12_41	68_125_13	89_6_47	396_12_1	253_12_69	83_12_17	81_0_1	84_35_275
1306_12_5	1146_12_78	669_125_21	211_012_9	768_6_1	133_025_9	132_4_1	499_12_1	25_05_3	20_12_1	697_6_182	695_125_1	1076_012_1	1073_05_9	1468_6_68	400_4_277	349_4_135	997_6_72	7_6_1	674_12_3	715_12_63	714_12_14	710_4_24	122_35_1	126_12_45	54_6_1	1063_6_3	51_15_1	50_12_115	363_012_26	928_6_1	416_12_6	2143_4_9	2141_125_26	920_12_22	373_12_27	1326_02_18	2472_4_22	587_6_14	194_4_1	115_12_41	68_125_12	89_6_42	396_12_1	253_12_56	83_12_21	81_0_1	84_35_275	797_35_172	796_125_8
1306_12_3	1146_12_71	669_125_29	211_012_6	768_6_1	133_025_10	132_4_1	499_12_1	25_05_2	20_12_1	697_6_175	695_125_1	1076_012_1	1073_05_11	1468_6_69	400_4_240	349_4_124	997_6_66	7_6_1	674_12_4	715_12_66	714_12_14	710_4_22	122_35_1	126_12_47	54_6_1	1063_6_5	51_15_1	50_12_90	363_012_23	928_6_1	416_12_8	2143_4_12	2141_125_30	920_12_22	373_12_26	1326_02_16	2472_4_9	587_6_23	194_4_1	115_12_46	68_125_16	89_6_38	396_12_1	253_12_44	83_12_23	81_0_1	84_35_294	797_35_186	796_125_9
1306_12_1	1146_12_71	669_125_32	211_012_6	768_6_1	133_025_10	132_4_1	499_12_1	25_05_2	20_12_1	697_6_174	695_125_1	1076_012_1	1073_05_18	1468_6_46	400_4_244	349_4_112	997_6_78	7_6_1	674_12_7	715_12_56	714_12_16	710_4_22	122_35_1	126_12_31	54_6_1	1063_6_6	51_15_1	50_12_91	363_012_25	928_6_1	416_12_7	2143_4_5	2141_125_42	920_12_13	373_12_22	1326_02_15	2472_4_15	587_6_10	194_4_1	115_12_50	68_125_18	89_6_31	396_12_1	253_12_36	83_12_23	81_0_1	84_35_305	797_35_175	796_125_8
1306_12_1	1146_12_67	669_125_40	211_012_5	768_6_1	133_025_10	132_4_1	499_12_1	25_05_1	20_12_1	697_6_200	695_125_1	1076_012_1	1073_05_30	1468_6_56	400_4_229	349_4_114	997_6_60	7_6_1	674_12_5	715_12_59	714_12_12	710_4_13	122_35_1	126_12_26	54_6_1	1063_6_1	51_15_1	50_12_82	363_012_25	928_6_1	416_12_6	2143_4_5	2141_125_47	920_12_13	373_12_26	1326_02_10	2472_4_12	587_6_13	194_4_1	115_12_48	68_125_23	89_6_27	396_12_1	253_12_28	83_12_21	81_0_1	84_35_298	797_35_174	796_125_6
1306_12_1	1146_12_65	669_125_42	211_012_3	768_6_1	133_025_8	132_4_1	499_12_1	25_05_1	20_12_1	697_6_193	695_125_1	1076_012_1	1073_05_25	1468_6_55	400_4_213	349_4_103	997_6_63	7_6_1	674_12_4	715_12_58	714_12_11	710_4_14	122_35_1	126_12_28	54_6_1	1063_6_2	51_15_1	50_12_67	363_012_25	928_6_1	416_12_11	2143_4_3	2141_125_46	920_12_14	373_12_20	1326_02_12	2472_4_10	587_6_22	194_4_1	115_12_43	68_125_19	89_6_34	396_12_1	253_12_19	83_12_24	81_0_1	84_35_295	797_35_177	796_125_3
768_6_1	1146_12_69	669_125_50	133_025_9	132_4_1	25_05_1	20_12_1	697_6_192	695_125_1	1076_012_1	1073_05_29	1468_6_31	400_4_209	349_4_101	997_6_71	7_6_1	674_12_5	715_12_53	714_12_13	710_4_11	122_35_1	126_12_17	54_6_1	1063_6_1	51_15_1	50_12_62	363_012_24	928_6_1	416_12_5	2143_4_2	2141_125_55	920_12_15	373_12_19	1326_02_9	2472_4_13	1235_125_53	194_4_1	115_12_35	68_125_13	89_6_38	396_12_1	253_12_24	83_12_24	81_0_1	84_35_296	797_35_169	796_125_4	793_35_385	835_6_31	535_35_1
768_6_1	1146_12_59	669_125_58	133_025_10	132_4_1	20_12_1	697_6_195	695_125_1	1076_012_1	1073_05_33	1468_6_31	400_4_201	349_4_103	997_6_65	7_6_1	674_12_4	715_12_61	714_12_12	710_4_7	122_35_1	126_12_15	54_6_1	1063_6_2	50_12_52	363_012_25	928_6_1	416_12_4	2143_4_5	2141_125_56	920_12_17	373_12_20	1326_02_9	2472_4_7	1235_125_51	194_4_1	115_12_28	68_125_15	89_6_19	396_12_1	253_12_23	83_12_23	81_0_1	84_35_286	797_35_170	793_35_395	835_6_32	535_35_1	428_15_319	2176_15_1	522_02_1
768_6_1	1146_12_58	669_125_59	133_025_12	132_4_1	20_12_1	697_6_171	695_125_1	1076_012_1	1073_05_36	1468_6_40	400_4_208	349_4_92	997_6_71	7_6_1	674_12_4	715_12_60	714_12_13	710_4_9	122_35_1	126_12_12	54_6_1	50_12_50	363_012_19	928_6_1	416_12_4	2143_4_4	2141_125_59	920_12_12	373_12_18	1326_02_7	2472_4_11	1235_125_54	194_4_1	115_12_25	68_125_12	89_6_24	396_12_1	253_12_18	83_12_21	81_0_1	84_35_275	797_35_178	793_35_404	835_6_22	535_35_1	428_15_301	2176_15_1	522_02_1	366_4_1
768_6_1	1146_12_56	669_125_47	133_025_12	132_4_1	20_12_1	697_6_193	695_125_1	1076_012_1	1073_05_34	1468_6_35	400_4_206	349_4_95	997_6_77	7_6_1	674_12_3	715_12_61	714_12_11	710_4_13	122_35_1	126_12_11	54_6_1	50_12_45	363_012_15	928_6_1	416_12_4	2143_4_8	2141_125_55	920_12_13	373_12_19	1326_02_8	2472_4_17	1235_125_55	194_4_1	115_12_28	68_125_15	89_6_22	396_12_1	253_12_11	83_12_17	81_0_1	84_35_280	797_35_210	793_35_420	835_6_19	535_35_1	428_15_288	2176_15_1	522_02_1	366_4_1
768_6_1	1146_12_55	669_125_33	133_025_9	132_4_1	20_12_1	697_6_180	695_125_1	1076_012_1	1073_05_50	1468_6_28	400_4_191	349_4_104	997_6_67	7_6_1	674_12_1	715_12_56	714_12_9	710_4_12	122_35_1	126_12_6	54_6_1	50_12_37	363_012_14	928_6_1	416_12_2	2143_4_6	2141_125_63	920_12_12	373_12_16	1326_02_8	2472_4_16	1235_125_43	194_4_1	115_12_20	68_125_13	89_6_19	396_12_1	253_12_10	83_12_16	81_0_1	84_35_307	797_35_208	793_35_434	835_6_25	535_35_1	428_15_252	2176_15_1	522_02_1	366_4_1
768_6_1	1146_12_56	669_125_38	133_025_12	132_4_1	20_12_1	697_6_158	695_125_1	1076_012_1	1073_05_57	1468_6_31	400_4_193	349_4_104	997_6_88	7_6_1	715_12_47	714_12_8	710_4_10	122_35_1	126_12_4	54_6_1	50_12_36	363_012_16	928_6_1	416_12_1	2143_4_4	2141_125_62	920_12_5	373_12_16	1326_02_6	2472_4_19	1235_125_45	194_4_1	115_12_15	68_125_11	89_6_16	396_12_1	253_12_11	83_12_15	81_0_1	84_35_315	797_35_199	793_35_433	835_6_27	535_35_1	428_15_227	2176_15_1	522_02_1	366_4_1	424_6_12
768_6_1	1146_12_54	669_125_38	133_025_20	132_4_1	20_12_1	697_6_184	695_125_1	1076_012_1	1073_05_51	1468_6_24	400_4_188	349_4_108	997_6_98	7_6_1	715_12_48	714_12_9	710_4_7	122_35_1	126_12_4	54_6_1	50_12_38	363_012_13	928_6_1	416_12_1	2143_4_3	2141_125_43	920_12_4	373_12_12	1326_02_6	2472_4_17	1235_125_41	194_4_1	115_12_5	68_125_11	89_6_14	396_12_1	253_12_10	83_12_10	81_0_1	84_35_317	797_35_187	793_35_465	835_6_20	535_35_1	428_15_242	2176_15_1	522_02_1	366_4_1	424_6_11
768_6_1	1146_12_50	669_125_31	133_025_15	132_4_1	20_12_1	697_6_159	695_125_1	1076_012_1	1073_05_49	1468_6_26	400_4_189	349_4_98	997_6_84	7_6_1	715_12_52	714_12_10	710_4_11	122_35_1	126_12_4	54_6_1	50_12_38	363_012_13	928_6_1	416_12_1	2143_4_7	2141_125_49	920_12_4	373_12_7	1326_02_2	2472_4_15	1235_125_47	194_4_1	68_125_6	89_6_20	396_12_1	253_12_12	83_12_9	81_0_1	84_35_334	797_35_200	793_35_476	835_6_20	535_35_1	428_15_223	2176_15_1	522_02_1	366_4_1	424_6_11	361_4_1
768_6_1	1146_12_43	669_125_26	133_025_17	132_4_1	20_12_1	697_6_155	695_125_1	1076_012_1	1073_05_47	1468_6_24	400_4_205	349_4_107	997_6_72	7_6_1	715_12_48	714_12_7	710_4_12	122_35_1	126_12_5	54_6_1	50_12_36	363_012_14	928_6_1	535_35_1	2143_4_5	2141_125_33	920_12_4	373_12_7	1326_02_1	2472_4_22	1235_125_30	194_4_1	68_125_5	89_6_16	396_12_1	253_12_10	83_12_11	81_0_1	84_35_349	797_35_205	793_35_511	835_6_16	428_15_243	2176_15_1	522_02_1	366_4_1	424_6_6	361_4_1	587_6_8
768_6_1	1146_12_34	669_125_28	133_025_23	132_4_1	20_12_1	697_6_150	695_125_1	1076_012_1	1073_05_47	1468_6_24	400_4_188	349_4_117	997_6_70	7_6_1	715_12_47	714_12_6	710_4_12	122_35_1	126_12_5	54_6_1	50_12_34	363_012_16	928_6_1	535_35_1	2143_4_4	2141_125_25	920_12_5	373_12_9	1326_02_1	2472_4_14	1235_125_34	194_4_1	68_125_4	89_6_8	396_12_1	253_12_4	83_12_15	81_0_1	84_35_351	797_35_207	793_35_529	835_6_14	428_15_271	2176_15_1	522_02_1	366_4_1	424_6_5	361_4_1	587_6_4
768_6_1	1146_12_32	669_125_17	133_025_15	132_4_1	20_12_1	697_6_141	695_125_1	1076_012_1	1073_05_44	1468_6_32	400_4_194	349_4_86	997_6_59	7_6_1	715_12_48	714_12_7	710_4_21	122_35_1	126_12_5	54_6_1	50_12_26	363_012_19	928_6_1	535_35_1	2143_4_11	2141_125_28	920_12_3	373_12_4	1326_02_3	2472_4_18	1235_125_24	194_4_1	68_125_4	89_6_9	396_12_1	253_12_3	83_12_16	81_0_1	84_35_336	797_35_199	793_35_535	835_6_6	428_15_252	2176_15_1	522_02_1	366_4_1	424_6_5	361_4_1	587_6_1
768_6_1	1146_12_30	669_125_15	133_025_17	132_4_1	20_12_1	697_6_132	695_125_1	1076_012_1	1073_05_50	1468_6_41	400_4_179	349_4_88	997_6_67	7_6_1	715_12_45	714_12_5	710_4_34	122_35_1	126_12_6	54_6_1	50_12_25	363_012_17	928_6_1	535_35_1	2143_4_5	2141_125_27	373_12_6	1326_02_2	2472_4_16	1235_125_24	194_4_1	68_125_2	89_6_8	396_12_1	253_12_2	83_12_10	81_0_1	84_35_346	797_35_172	793_35_554	835_6_9	428_15_253	2176_15_1	522_02_1	366_4_1	424_6_5	361_4_1	587_6_2	102_235_1
768_6_1	1146_12_22	669_125_22	133_025_20	132_4_1	20_12_1	697_6_120	695_125_1	1076_012_1	1073_05_48	1468_6_45	400_4_166	349_4_100	997_6_60	7_6_1	715_12_45	714_12_4	710_4_25	122_35_1	126_12_2	54_6_1	50_12_24	363_012_15	928_6_1	535_35_1	2143_4_4	2141_125_31	373_12_8	1326_02_2	2472_4_13	194_4_1	68_125_2	89_6_7	396_12_1	253_12_1	83_12_12	84_35_343	797_35_178	793_35_556	835_6_10	428_15_248	2176_15_1	522_02_1	366_4_1	424_6_3	361_4_1	1235_125_25	102_235_1	846_05_58	39_6_1
768_6_1	1146_12_15	669_125_15	133_025_20	132_4_1	20_12_1	697_6_118	695_125_1	1073_05_48	1468_6_61	400_4_164	349_4_68	997_6_58	715_12_43	714_12_5	710_4_38	122_35_1	126_12_3	54_6_1	50_12_26	363_012_15	928_6_1	535_35_1	2143_4_5	2141_125_33	373_12_6	2472_4_15	194_4_1	252_6_44	89_6_9	396_12_1	1927_02_21	83_12_14	84_35_351	797_35_167	793_35_591	835_6_3	428_15_219	2176_15_1	7_6_1	366_4_1	424_6_1	361_4_1	1235_125_25	102_235_1	846_05_61	39_6_1	782_12_4	32_12_1	35_05_92
768_6_1	1146_12_18	669_125_19	133_025_23	132_4_1	20_12_1	697_6_112	695_125_1	1073_05_52	1468_6_43	400_4_154	349_4_54	997_6_61	715_12_37	714_12_2	710_4_35	122_35_1	126_12_2	54_6_1	50_12_19	928_6_1	535_35_1	2143_4_4	2141_125_29	373_12_5	2472_4_20	252_6_41	89_6_8	396_12_1	1927_02_16	83_12_6	84_35_354	797_35_164	793_35_636	835_6_4	428_15_230	2176_15_1	7_6_1	366_4_1	363_012_12	361_4_1	1235_125_28	102_235_1	846_05_71	39_6_1	782_12_3	32_12_1	35_05_81	2377_35_185	333_4_1
768_6_1	1146_12_10	669_125_16	133_025_30	132_4_1	20_12_1	697_6_111	695_125_1	1073_05_54	1468_6_44	400_4_174	349_4_56	997_6_64	715_12_36	714_12_3	710_4_27	122_35_1	126_12_1	54_6_1	50_12_11	928_6_1	535_35_1	2143_4_2	2141_125_19	373_12_2	2472_4_15	252_6_40	89_6_6	396_12_1	1927_02_16	83_12_7	84_35_340	797_35_167	793_35_648	835_6_8	428_15_236	2176_15_1	7_6_1	366_4_1	363_012_11	361_4_1	1235_125_16	102_235_1	846_05_71	39_6_1	782_12_2	32_12_1	35_05_91	2377_35_193	68_125_1
768_6_1	1146_12_5	669_125_16	133_025_24	132_4_1	20_12_1	697_6_101	695_125_1	1073_05_58	1468_6_48	400_4_186	349_4_57	997_6_55	715_12_32	714_12_4	710_4_27	122_35_1	126_12_2	54_6_1	50_12_10	928_6_1	535_35_1	2143_4_2	2141_125_27	373_12_1	2472_4_17	252_6_53	89_6_6	396_12_1	1927_02_16	83_12_10	84_35_325	797_35_180	793_35_647	835_6_7	428_15_218	2176_15_1	7_6_1	366_4_1	363_012_12	361_4_1	1235_125_11	102_235_1	846_05_67	39_6_1	782_12_2	32_12_1	35_05_81	2377_35_174	68_125_1
1146_12_7	669_125_17	133_025_20	132_4_1	20_12_1	697_6_112	695_125_1	1073_05_64	1468_6_27	400_4_169	349_4_64	997_6_57	715_12_30	714_12_4	710_4_25	122_35_1	126_12_2	54_6_1	50_12_6	928_6_1	535_35_1	2143_4_1	2141_125_24	373_12_1	2472_4_14	252_6_52	89_6_7	396_12_1	1927_02_15	83_12_10	84_35_313	797_35_173	793_35_670	835_6_10	428_15_210	2176_15_1	7_6_1	366_4_1	363_012_6	361_4_1	1235_125_14	102_235_1	846_05_72	39_6_1	782_12_3	32_12_1	35_05_94	2377_35_173	68_125_1	176_12_41
1146_12_7	669_125_28	133_025_26	132_4_1	20_12_1	697_6_95	695_125_1	1073_05_77	1468_6_36	400_4_183	349_4_47	997_6_49	715_12_27	714_12_4	710_4_18	122_35_1	126_12_3	54_6_1	50_12_3	928_6_1	535_35_1	2141_125_17	373_12_1	2472_4_12	252_6_51	89_6_10	396_12_1	1927_02_24	83_12_5	84_35_295	797_35_181	793_35_695	835_6_15	428_15_179	2176_15_1	7_6_1	366_4_1	363_012_3	361_4_1	1235_125_12	102_235_1	846_05_68	39_6_1	782_12_4	32_12_1	35_05_112	2377_35_208	68_125_1	176_12_37	853_12_38
1146_12_6	669_125_25	133_025_22	132_4_1	20_12_1	697_6_101	695_125_1	1073_05_79	1468_6_38	400_4_187	349_4_43	997_6_45	715_12_27	714_12_2	710_4_15	122_35_1	126_12_2	54_6_1	50_12_3	928_6_1	535_35_1	2141_125_16	373_12_1	2472_4_14	252_6_57	89_6_13	396_12_1	1927_02_32	83_12_4	84_35_288	797_35_173	793_35_688	835_6_7	428_15_199	2176_15_1	7_6_1	366_4_1	363_012_4	361_4_1	1235_125_9	102_235_1	846_05_69	39_6_1	782_12_5	32_12_1	35_05_114	2377_35_216	68_125_1	176_12_30	853_12_29
153_4_33	606_6_22	601_35_137	2472_4_14	669_125_18	1235_125_13	400_4_167	2430_02_18	361_4_1	10_6_1	552_6_1	133_025_27	68_125_1	89_6_9	396_12_1	149_6_1	176_12_26	252_6_47	83_12_4	236_125_1	1927_02_25	84_35_285	797_35_179	92_35_1	793_35_701	697_6_116	183_35_1	853_12_27	951_6_78	2560_15_208	112_02_33	470_6_38	226_02_1	41_025_1	323_6_6	654_4_57	2176_15_1	1468_6_19	184_12_17	185_6_148	71_05_1	695_125_1	189_0235_11	349_4_57	501_235_104	201_6_57	200_12_12	997_6_42	204_235_224	846_05_78
153_4_31	606_6_30	601_35_146	2472_4_18	669_125_9	1235_125_18	400_4_201	2430_02_22	361_4_1	10_6_1	552_6_2	133_025_16	68_125_1	89_6_12	396_12_1	149_6_1	176_12_16	252_6_44	83_12_4	236_125_1	1927_02_24	84_35_289	797_35_196	92_35_1	793_35_691	697_6_122	183_35_1	853_12_21	951_6_85	2560_15_186	112_02_33	470_6_37	226_02_1	41_025_1	323_6_7	654_4_69	2176_15_1	1468_6_14	184_12_18	185_6_137	71_05_1	695_125_1	189_0235_11	349_4_49	501_235_104	201_6_54	200_12_15	997_6_43	204_235_218	846_05_92
153_4_37	606_6_26	601_35_135	2472_4_18	669_125_11	1235_125_11	2430_02_22	361_4_1	552_6_2	133_025_24	68_125_1	89_6_12	535_35_1	149_6_1	176_12_17	252_6_51	83_12_7	236_125_1	1927_02_27	84_35_269	797_35_191	793_35_687	697_6_115	183_35_1	853_12_21	951_6_75	2560_15_191	112_02_40	470_6_31	226_02_1	41_025_1	323_6_3	654_4_66	2176_15_1	1468_6_14	184_12_17	185_6_141	71_05_1	695_125_1	189_0235_16	349_4_58	501_235_112	201_6_61	200_12_14	997_6_56	204_235_245	846_05_88	715_12_13	400_4_183	710_4_9
153_4_48	606_6_14	601_35_156	2472_4_9	669_125_10	1235_125_13	2430_02_29	361_4_1	552_6_1	133_025_15	68_125_1	89_6_13	535_35_1	149_6_1	176_12_19	252_6_53	83_12_7	236_125_1	1927_02_36	84_35_257	797_35_197	793_35_680	697_6_101	183_35_1	853_12_20	951_6_64	2560_15_190	112_02_42	470_6_26	226_02_1	41_025_1	323_6_3	654_4_63	2176_15_1	1468_6_12	184_12_17	185_6_151	71_05_1	695_125_1	189_0235_14	349_4_65	501_235_117	201_6_58	200_12_12	997_6_50	204_235_278	846_05_79	715_12_8	400_4_174	710_4_7
153_4_47	606_6_14	601_35_189	2472_4_15	669_125_8	1235_125_9	2430_02_30	361_4_1	552_6_1	133_025_10	68_125_1	89_6_12	535_35_1	149_6_1	176_12_15	252_6_50	83_12_5	236_125_1	1927_02_30	84_35_280	797_35_191	793_35_646	697_6_83	183_35_1	853_12_16	951_6_82	2560_15_172	112_02_35	470_6_24	226_02_1	41_025_1	323_6_6	654_4_61	2176_15_1	1468_6_14	184_12_18	185_6_171	71_05_1	695_125_1	189_0235_7	349_4_48	501_235_127	201_6_57	200_12_17	997_6_51	204_235_282	846_05_77	715_12_8	400_4_192	710_4_5
153_4_50	606_6_18	601_35_194	2472_4_8	669_125_8	1235_125_11	2430_02_28	361_4_1	1073_05_72	133_025_9	68_125_1	89_6_12	535_35_1	149_6_1	176_12_14	252_6_56	83_12_6	236_125_1	1927_02_29	84_35_302	797_35_181	793_35_680	697_6_82	183_35_1	853_12_12	951_6_85	2560_15_175	112_02_34	470_6_21	226_02_1	41_025_1	323_6_5	654_4_62	2176_15_1	1468_6_15	184_12_9	185_6_174	71_05_1	695_125_1	189_0235_7	1297_6_33	501_235_121	201_6_61	200_12_19	997_6_42	204_235_241	846_05_95	715_12_5	400_4_146	710_4_6
153_4_46	606_6_17	601_35_231	2472_4_7	669_125_6	1235_125_12	2430_02_25	361_4_1	1073_05_81	133_025_14	68_125_1	89_6_8	535_35_1	176_12_12	252_6_52	83_12_9	236_125_1	1927_02_26	84_35_330	797_35_159	793_35_675	697_6_69	183_35_1	853_12_13	951_6_69	2560_15_195	112_02_43	470_6_17	226_02_1	41_025_1	323_6_8	654_4_61	2176_15_1	1468_6_8	184_12_8	400_4_139	71_05_1	189_0235_5	1297_6_18	501_235_115	201_6_58	200_12_15	997_6_31	204_235_247	846_05_72	715_12_9	185_6_165	710_4_5	366_4_1	122_35_1
153_4_42	606_6_18	601_35_243	2472_4_12	669_125_11	1235_125_10	2430_02_25	361_4_1	1073_05_79	133_025_16	68_125_1	89_6_9	535_35_1	176_12_9	252_6_48	83_12_4	236_125_1	1927_02_23	84_35_306	797_35_155	793_35_680	697_6_70	183_35_1	853_12_11	951_6_76	2560_15_186	112_02_31	470_6_18	226_02_1	41_025_1	323_6_11	654_4_50	2176_15_1	1468_6_9	184_12_6	400_4_148	71_05_1	189_0235_8	1297_6_10	501_235_120	201_6_62	200_12_9	997_6_33	204_235_223	846_05_82	715_12_11	185_6_163	710_4_4	366_4_1	122_35_1
153_4_49	606_6_19	601_35_246	2472_4_13	669_125_12	1235_125_7	2430_02_26	361_4_1	1073_05_82	133_025_25	68_125_1	89_6_8	535_35_1	1927_02_23	252_6_59	176_12_8	236_125_1	84_35_281	797_35_167	793_35_702	697_6_73	183_35_1	853_12_11	951_6_75	2560_15_182	112_02_42	470_6_12	226_02_1	41_025_1	323_6_3	654_4_53	2176_15_1	1468_6_8	184_12_4	400_4_128	7_6_1	189_0235_5	1297_6_16	501_235_145	201_6_82	200_12_8	997_6_23	204_235_221	846_05_77	715_12_11	185_6_160	710_4_6	366_4_1	122_35_1	132_4_1
153_4_48	606_6_23	601_35_238	2472_4_16	669_125_8	1235_125_8	2430_02_22	361_4_1	1073_05_69	133_025_17	68_125_1	89_6_6	535_35_1	1927_02_31	252_6_48	176_12_6	236_125_1	84_35_291	797_35_179	793_35_694	697_6_66	183_35_1	853_12_12	951_6_65	2560_15_198	112_02_33	470_6_9	226_02_1	41_025_1	323_6_3	654_4_59	2176_15_1	1468_6_4	184_12_1	400_4_146	7_6_1	189_0235_5	1297_6_22	501_235_130	201_6_83	200_12_8	997_6_20	204_235_261	846_05_67	715_12_16	185_6_164	710_4_4	366_4_1	122_35_1	132_4_1
153_4_46	606_6_27	601_35_239	2472_4_14	669_125_6	1235_125_10	2430_02_16	361_4_1	1073_05_73	133_025_20	68_125_1	89_6_11	535_35_1	1927_02_33	252_6_46	176_12_7	236_125_1	84_35_271	797_35_179	793_35_729	697_6_64	183_35_1	853_12_6	951_6_65	2560_15_172	112_02_42	470_6_12	226_02_1	41_025_1	323_6_4	654_4_55	2176_15_1	1468_6_5	184_12_3	400_4_149	7_6_1	189_0235_4	1297_6_17	501_235_136	201_6_79	200_12_11	997_6_24	204_235_251	846_05_79	715_12_12	185_6_149	710_4_9	366_4_1	122_35_1	132_4_1
153_4_52	606_6_27	601_35_232	2472_4_15	669_125_3	1235_125_13	2430_02_21	361_4_1	1073_05_76	133_025_23	68_125_1	89_6_9	535_35_1	1927_02_30	252_6_48	176_12_3	236_125_1	84_35_262	797_35_185	793_35_750	697_6_63	183_35_1	853_12_7	951_6_49	2560_15_187	112_02_37	470_6_12	226_02_1	41_025_1	323_6_2	654_4_61	2176_15_1	1468_6_4	184_12_2	400_4_125	7_6_1	189_0235_1	1297_6_23	501_235_135	201_6_89	200_12_13	997_6_25	204_235_254	846_05_62	715_12_15	185_6_141	710_4_4	366_4_1	122_35_1	132_4_1
153_4_44	606_6_24	601_35_217	2472_4_25	669_125_2	1235_125_9	2430_02_16	361_4_1	1073_05_73	133_025_21	68_125_1	89_6_7	535_35_1	1927_02_31	252_6_53	176_12_4	236_125_1	84_35_273	797_35_197	793_35_721	697_6_52	183_35_1	853_12_1	951_6_43	2560_15_195	112_02_30	470_6_4	226_02_1	41_025_1	323_6_2	654_4_82	2176_15_1	1468_6_1	7_6_1	400_4_137	366_4_1	1297_6_22	501_235_121	201_6_85	200_12_16	997_6_26	204_235_281	846_05_53	715_12_15	185_6_145	710_4_7	122_35_1	132_4_1	71_05_1	102_235_1
153_4_57	606_6_37	601_35_214	2472_4_20	669_125_2	1235_125_8	2430_02_22	361_4_1	1073_05_84	133_025_19	68_125_1	89_6_2	535_35_1	1927_02_28	252_6_33	176_12_2	236_125_1	84_35_298	797_35_223	793_35_727	697_6_58	183_35_1	853_12_2	951_6_38	2560_15_214	112_02_28	470_6_7	226_02_1	41_025_1	323_6_1	654_4_66	2176_15_1	1468_6_4	7_6_1	400_4_117	366_4_1	1297_6_19	501_235_120	201_6_72	200_12_19	997_6_34	204_235_284	846_05_63	715_12_10	185_6_125	710_4_8	122_35_1	132_4_1	71_05_1	102_235_1
153_4_59	606_6_23	601_35_246	2472_4_15	1235_125_10	2430_02_26	361_4_1	1073_05_77	133_025_19	68_125_1	89_6_3	535_35_1	1927_02_32	252_6_47	176_12_1	84_35_300	797_35_197	793_35_739	697_6_44	183_35_1	695_125_1	951_6_38	2560_15_173	112_02_26	470_6_4	226_02_1	41_025_1	428_15_231	654_4_76	2176_15_1	1468_6_4	7_6_1	400_4_122	366_4_1	1297_6_18	501_235_99	201_6_77	200_12_18	997_6_32	204_235_282	846_05_52	715_12_9	185_6_106	710_4_7	122_35_1	132_4_1	71_05_1	102_235_1	20_12_1	485_6_1
153_4_31	606_6_21	601_35_221	2472_4_22	1235_125_5	2430_02_32	361_4_1	1073_05_73	133_025_19	68_125_1	89_6_2	535_35_1	1927_02_34	252_6_38	1146_12_3	84_35_290	797_35_201	793_35_777	697_6_50	183_35_1	695_125_1	951_6_32	2560_15_183	112_02_27	470_6_6	226_02_1	41_025_1	428_15_235	654_4_92	2176_15_1	1468_6_3	7_6_1	400_4_123	366_4_1	1297_6_24	501_235_91	201_6_55	200_12_12	997_6_36	204_235_273	846_05_58	715_12_1	185_6_109	710_4_6	122_35_1	132_4_1	71_05_1	102_235_1	20_12_1	485_6_1
153_4_40	606_6_20	601_35_228	2472_4_12	1235_125_2	2430_02_29	361_4_1	1073_05_71	133_025_21	68_125_1	535_35_1	1927_02_29	252_6_23	1146_12_3	84_35_290	797_35_192	793_35_786	697_6_46	183_35_1	695_125_1	951_6_34	2560_15_167	112_02_21	470_6_5	226_02_1	41_025_1	428_15_252	654_4_78	2176_15_1	1468_6_6	7_6_1	400_4_131	366_4_1	1297_6_30	501_235_79	201_6_56	200_12_13	997_6_35	204_235_260	846_05_63	715_12_1	185_6_106	710_4_7	122_35_1	132_4_1	71_05_1	102_235_1	20_12_1	485_6_1	92_35_1
153_4_42	606_6_19	601_35_221	2472_4_6	1235_125_2	2430_02_30	361_4_1	1073_05_65	133_025_23	68_125_1	535_35_1	1927_02_23	252_6_22	1146_12_4	84_35_292	797_35_188	793_35_785	697_6_37	183_35_1	695_125_1	951_6_27	2560_15_184	112_02_27	470_6_2	226_02_1	41_025_1	428_15_243	654_4_78	2176_15_1	1468_6_9	7_6_1	400_4_152	366_4_1	1297_6_20	501_235_71	201_6_58	200_12_7	997_6_37	204_235_273	846_05_51	185_6_85	710_4_5	122_35_1	132_4_1	71_05_1	102_235_1	20_12_1	485_6_1	92_35_1	482_6_61
153_4_32	606_6_26	601_35_217	2472_4_6	2430_02_24	361_4_1	133_025_17	68_125_1	535_35_1	1927_02_19	252_6_13	1146_12_8	84_35_278	797_35_164	793_35_828	697_6_42	183_35_1	695_125_1	951_6_30	2560_15_170	112_02_26	1073_05_65	226_02_1	41_025_1	428_15_254	654_4_70	2176_15_1	1468_6_6	7_6_1	400_4_159	366_4_1	1297_6_12	501_235_53	201_6_49	200_12_3	997_6_29	204_235_266	846_05_42	185_6_86	710_4_5	122_35_1	132_4_1	71_05_1	102_235_1	20_12_1	485_6_1	92_35_1	482_6_71	903_6_230	39_6_1
153_4_32	606_6_27	601_35_226	2472_4_2	2430_02_20	361_4_1	133_025_18	68_125_1	535_35_1	1927_02_23	252_6_5	1146_12_7	84_35_279	797_35_157	793_35_803	697_6_43	183_35_1	695_125_1	951_6_29	2560_15_195	112_02_24	1073_05_70	226_02_1	41_025_1	428_15_258	654_4_62	2176_15_1	1468_6_6	7_6_1	400_4_150	366_4_1	1297_6_9	501_235_47	201_6_50	200_12_4	997_6_32	204_235_291	846_05_34	185_6_85	710_4_2	122_35_1	132_4_1	71_05_1	102_235_1	20_12_1	485_6_1	92_35_1	482_6_70	903_6_224	39_6_1
153_4_24	606_6_27	601_35_210	2430_02_14	133_025_15	68_125_1	535_35_1	1927_02_17	252_6_9	1146_12_9	84_35_268	797_35_167	793_35_772	697_6_32	183_35_1	695_125_1	951_6_27	2560_15_209	112_02_24	1073_05_82	226_02_1	41_025_1	428_15_258	654_4_84	2176_15_1	1468_6_6	7_6_1	400_4_154	366_4_1	1297_6_11	501_235_58	201_6_59	200_12_6	997_6_28	204_235_281	846_05_38	185_6_95	710_4_2	122_35_1	132_4_1	71_05_1	102_235_1	20_12_1	485_6_1	92_35_1	482_6_81	903_6_218	39_6_1	15_05_56	16_4_1
153_4_26	606_6_33	601_35_222	2430_02_13	133_025_14	68_125_1	535_35_1	1927_02_15	252_6_8	1146_12_15	84_35_250	797_35_174	793_35_803	697_6_33	183_35_1	695_125_1	951_6_28	2560_15_200	112_02_20	1073_05_90	226_02_1	41_025_1	428_15_266	654_4_102	2176_15_1	1468_6_4	7_6_1	400_4_155	1297_6_9	501_235_61	201_6_53	200_12_2	997_6_28	204_235_290	846_05_41	185_6_95	122_35_1	132_4_1	71_05_1	102_235_1	20_12_1	485_6_1	92_35_1	482_6_71	903_6_223	39_6_1	15_05_47	16_4_1	54_6_1	35_05_178
153_4_28	606_6_36	601_35_237	2430_02_12	133_025_9	68_125_1	535_35_1	1927_02_16	252_6_4	1146_12_8	84_35_218	797_35_174	793_35_804	697_6_27	183_35_1	695_125_1	951_6_37	2560_15_215	112_02_25	1073_05_110	41_025_1	428_15_255	654_4_93	2176_15_1	1468_6_3	7_6_1	400_4_140	1297_6_6	501_235_65	201_6_41	997_6_27	204_235_309	846_05_32	185_6_73	122_35_1	132_4_1	71_05_1	102_235_1	226_02_1	485_6_1	92_35_1	482_6_68	903_6_212	39_6_1	15_05_52	16_4_1	54_6_1	35_05_192	349_4_46	928_6_1
153_4_22	606_6_27	601_35_231	2430_02_18	133_025_9	68_125_1	535_35_1	1927_02_13	252_6_6	1146_12_10	84_35_218	797_35_182	793_35_820	697_6_32	183_35_1	695_125_1	951_6_32	2560_15_219	112_02_26	1073_05_105	41_025_1	428_15_239	654_4_104	2176_15_1	1468_6_2	7_6_1	400_4_164	1297_6_8	501_235_66	201_6_51	997_6_35	204_235_294	846_05_34	185_6_67	122_35_1	132_4_1	71_05_1	102_235_1	226_02_1	485_6_1	92_35_1	482_6_59	903_6_219	39_6_1	15_05_55	16_4_1	54_6_1	35_05_177	349_4_44	928_6_1
153_4_20	606_6_26	601_35_228	2430_02_20	133_025_12	68_125_1	535_35_1	1927_02_9	252_6_6	1146_12_15	84_35_230	797_35_166	793_35_860	697_6_29	183_35_1	695_125_1	951_6_36	2560_15_202	112_02_22	1073_05_121	41_025_1	428_15_229	654_4_117	2176_15_1	7_6_1	400_4_171	1297_6_10	501_235_54	201_6_54	997_6_32	204_235_259	846_05_44	185_6_68	122_35_1	132_4_1	71_05_1	102_235_1	226_02_1	485_6_1	92_35_1	482_6_43	903_6_223	39_6_1	15_05_56	16_4_1	54_6_1	35_05_188	349_4_47	809_35_2226	477_4_114
153_4_25	606_6_18	601_35_234	2430_02_22	133_025_7	68_125_1	535_35_1	1927_02_15	252_6_3	1146_12_18	84_35_212	797_35_173	793_35_835	697_6_29	183_35_1	695_125_1	951_6_48	2560_15_199	112_02_26	1073_05_123	41_025_1	428_15_235	654_4_114	2176_15_1	7_6_1	400_4_160	1297_6_11	501_235_64	201_6_59	997_6_35	204_235_253	846_05_34	185_6_57	122_35_1	132_4_1	71_05_1	102_235_1	226_02_1	485_6_1	92_35_1	482_6_36	903_6_197	39_6_1	15_05_56	16_4_1	54_6_1	35_05_203	349_4_62	809_35_2228	477_4_119
153_4_18	606_6_16	601_35_245	2430_02_24	133_025_11	68_125_1	535_35_1	1927_02_13	252_6_2	1146_12_13	84_35_217	797_35_165	793_35_810	697_6_29	183_35_1	695_125_1	951_6_48	2560_15_162	112_02_40	1073_05_122	41_025_1	428_15_220	654_4_101	2176_15_1	7_6_1	400_4_166	1297_6_8	501_235_68	201_6_85	997_6_31	204_235_244	846_05_40	185_6_61	122_35_1	132_4_1	71_05_1	102_235_1	226_02_1	485_6_1	92_35_1	482_6_43	903_6_226	39_6_1	15_05_66	16_4_1	54_6_1	35_05_202	349_4_49	809_35_2220	477_4_125
153_4_17	606_6_15	601_35_233	2430_02_22	133_025_7	68_125_1	535_35_1	1927_02_12	252_6_5	1146_12_11	84_35_235	797_35_169	793_35_823	697_6_32	183_35_1	695_125_1	951_6_51	2560_15_177	112_02_36	1073_05_135	41_025_1	428_15_219	654_4_93	2176_15_1	7_6_1	400_4_156	1297_6_6	501_235_73	201_6_78	997_6_25	204_235_242	846_05_22	185_6_47	122_35_1	132_4_1	71_05_1	102_235_1	226_02_1	485_6_1	92_35_1	482_6_46	903_6_217	39_6_1	15_05_65	16_4_1	54_6_1	35_05_198	349_4_58	809_35_2247	477_4_121
153_4_15	606_6_15	601_35_230	2430_02_22	133_025_4	68_125_1	535_35_1	1927_02_13	252_6_4	1146_12_6	84_35_241	797_35_169	793_35_824	697_6_27	183_35_1	695_125_1	951_6_72	2560_15_179	112_02_39	1073_05_136	41_025_1	428_15_240	654_4_93	2176_15_1	7_6_1	400_4_140	1297_6_5	501_235_58	201_6_72	997_6_28	204_235_262	846_05_10	185_6_61	122_35_1	132_4_1	71_05_1	102_235_1	226_02_1	485_6_1	92_35_1	482_6_44	903_6_206	39_6_1	15_05_68	16_4_1	54_6_1	35_05_206	349_4_72	809_35_2219	477_4_119
153_4_12	606_6_19	601_35_241	2430_02_23	133_025_4	68_125_1	535_35_1	1927_02_9	252_6_2	1146_12_5	84_35_229	797_35_178	793_35_810	697_6_24	183_35_1	695_125_1	951_6_61	2560_15_176	112_02_38	1073_05_131	41_025_1	428_15_237	654_4_91	2176_15_1	7_6_1	400_4_164	1297_6_8	501_235_64	201_6_74	997_6_29	204_235_231	846_05_12	185_6_58	122_35_1	132_4_1	71_05_1	102_235_1	226_02_1	485_6_1	92_35_1	482_6_52	903_6_213	39_6_1	15_05_63	16_4_1	54_6_1	35_05_238	349_4_47	809_35_2215	477_4_128
153_4_14	606_6_16	601_35_227	2430_02_22	133_025_3	132_4_1	535_35_1	1927_02_8	68_125_1	1146_12_5	84_35_229	797_35_163	793_35_824	697_6_15	183_35_1	695_125_1	951_6_82	2560_15_198	112_02_44	1073_05_144	41_025_1	428_15_226	654_4_97	2176_15_1	400_4_145	1297_6_10	501_235_58	201_6_71	997_6_29	204_235_233	846_05_8	185_6_46	122_35_1	71_05_1	102_235_1	226_02_1	485_6_1	92_35_1	482_6_72	903_6_215	39_6_1	15_05_60	16_4_1	54_6_1	35_05_233	349_4_51	809_35_2223	477_4_124	2141_125_36	2377_35_275
153_4_15	606_6_17	601_35_234	2430_02_22	133_025_6	132_4_1	535_35_1	1927_02_14	68_125_1	1146_12_1	84_35_212	797_35_171	793_35_833	697_6_15	183_35_1	695_125_1	951_6_90	2560_15_194	112_02_40	1073_05_140	41_025_1	428_15_229	654_4_97	2176_15_1	400_4_140	1297_6_5	501_235_63	201_6_71	997_6_30	204_235_223	846_05_9	185_6_45	122_35_1	71_05_1	102_235_1	226_02_1	485_6_1	92_35_1	482_6_64	903_6_210	39_6_1	15_05_60	16_4_1	54_6_1	35_05_243	349_4_53	809_35_2220	477_4_117	2141_125_33	2377_35_290
153_4_12	606_6_20	601_35_228	2430_02_27	133_025_4	132_4_1	535_35_1	1927_02_8	68_125_1	84_35_234	797_35_148	793_35_790	697_6_13	183_35_1	695_125_1	951_6_90	2560_15_186	112_02_34	1073_05_148	41_025_1	428_15_243	654_4_73	2176_15_1	400_4_149	1297_6_8	501_235_53	201_6_74	997_6_32	204_235_232	846_05_10	185_6_44	122_35_1	71_05_1	102_235_1	226_02_1	485_6_1	92_35_1	482_6_61	903_6_220	39_6_1	15_05_62	16_4_1	54_6_1	35_05_252	349_4_47	809_35_2244	477_4_126	2141_125_33	2377_35_301
153_4_18	606_6_13	601_35_229	2430_02_22	133_025_7	132_4_1	535_35_1	1927_02_11	68_125_1	84_35_225	797_35_152	793_35_770	697_6_18	183_35_1	695_125_1	951_6_91	2560_15_200	112_02_33	1073_05_138	41_025_1	428_15_248	654_4_78	2176_15_1	400_4_130	1297_6_4	501_235_52	201_6_65	997_6_37	204_235_231	846_05_7	185_6_40	122_35_1	71_05_1	102_235_1	226_02_1	485_6_1	92_35_1	482_6_72	903_6_237	39_6_1	15_05_45	16_4_1	54_6_1	35_05_249	349_4_69	809_35_2222	477_4_133	2141_125_31	2377_35_329
153_4_20	606_6_14	601_35_240	2430_02_30	133_025_3	132_4_1	535_35_1	1927_02_17	68_125_1	84_35_236	797_35_150	793_35_740	697_6_13	183_35_1	695_125_1	951_6_108	2560_15_186	112_02_35	1073_05_137	41_025_1	428_15_249	654_4_76	2176_15_1	400_4_143	1297_6_1	501_235_60	201_6_60	997_6_36	204_235_246	846_05_3	185_6_44	122_35_1	71_05_1	102_235_1	226_02_1	485_6_1	92_35_1	482_6_52	903_6_220	39_6_1	15_05_49	16_4_1	54_6_1	35_05_251	349_4_61	809_35_2248	477_4_132	2141_125_31	2377_35_315
153_4_18	606_6_15	601_35_213	2430_02_43	133_025_6	132_4_1	535_35_1	1927_02_20	68_125_1	84_35_239	797_35_142	793_35_767	697_6_10	183_35_1	695_125_1	951_6_90	2560_15_180	112_02_31	1073_05_145	41_025_1	428_15_276	654_4_69	2176_15_1	400_4_141	349_4_66	501_235_56	201_6_64	997_6_39	204_235_247	846_05_4	185_6_42	122_35_1	71_05_1	102_235_1	226_02_1	485_6_1	92_35_1	482_6_43	903_6_218	15_05_46	16_4_1	54_6_1	35_05_245	809_35_2232	477_4_137	2141_125_42	2377_35_320
153_4_23	606_6_9	601_35_204	2430_02_50	133_025_7	132_4_1	535_35_1	1927_02_22	68_125_1	84_35_239	797_35_145	793_35_758	697_6_6	183_35_1	695_125_1	951_6_88	2560_15_188	112_02_30	1073_05_140	41_025_1	428_15_287	654_4_85	2176_15_1	400_4_119	349_4_89	501_235_57	201_6_59	997_6_40	204_235_228	846_05_1	185_6_40	122_35_1	71_05_1	102_235_1	226_02_1	485_6_1	92_35_1	482_6_54	903_6_222	15_05_51	16_4_1	54_6_1	35_05_259	809_35_2220	477_4_122	2141_125_46	2377_35_318
153_4_31	606_6_12	601_35_193	2430_02_50	133_025_2	132_4_1	535_35_1	1927_02_25	68_125_1	84_35_243	797_35_162	793_35_739	697_6_6	183_35_1	695_125_1	951_6_113	2560_15_173	112_02_24	1073_05_160	41_025_1	428_15_299	654_4_98	2176_15_1	400_4_136	349_4_69	501_235_58	201_6_45	997_6_35	204_235_219	846_05_2	185_6_30	122_35_1	71_05_1	102_235_1	226_02_1	485_6_1	92_35_1	482_6_42	903_6_209	15_05_59	16_4_1	54_6_1	35_05_263	809_35_2246	477_4_118	2141_125_35	2377_35_310
153_4_25	606_6_10	601_35_162	2430_02_44	133_025_1	132_4_1	535_35_1	1927_02_19	68_125_1	84_35_277	797_35_175	793_35_761	697_6_4	183_35_1	695_125_1	951_6_94	2560_15_154	112_02_19	1073_05_170	41_025_1	428_15_324	654_4_81	2176_15_1	400_4_127	349_4_72	501_235_46	201_6_40	997_6_41	204_235_201	185_6_34	122_35_1	71_05_1	102_235_1	226_02_1	485_6_1	92_35_1	482_6_47	903_6_227	15_05_64	16_4_1	54_6_1	35_05_256	809_35_2259	477_4_120	2141_125_34	2377_35_318
153_4_31	606_6_5	601_35_171	2430_02_44	132_4_1	535_35_1	1927_02_24	68_125_1	84_35_280	797_35_177	793_35_756	697_6_7	183_35_1	695_125_1	951_6_85	2560_15_164	112_02_15	1073_05_176	428_15_341	654_4_88	2176_15_1	400_4_111	349_4_86	501_235_51	201_6_31	997_6_39	204_235_181	185_6_29	122_35_1	71_05_1	102_235_1	226_02_1	485_6_1	92_35_1	482_6_54	903_6_221	15_05_67	16_4_1	54_6_1	35_05_260	809_35_2244	477_4_112	2141_125_32	2377_35_324
153_4_37	606_6_6	601_35_169	2430_02_42	132_4_1	535_35_1	1927_02_33	68_125_1	84_35_278	797_35_186	793_35_768	697_6_7	183_35_1	695_125_1	951_6_96	2560_15_163	112_02_15	1073_05_186	428_15_323	654_4_88	2176_15_1	400_4_126	349_4_72	501_235_46	201_6_26	997_6_32	204_235_185	185_6_30	122_35_1	71_05_1	102_235_1	226_02_1	485_6_1	92_35_1	482_6_45	903_6_201	15_05_69	16_4_1	54_6_1	35_05_264	809_35_2244	477_4_116	2141_125_17	2377_35_336
153_4_34	606_6_11	601_35_155	2430_02_34	132_4_1	535_35_1	1927_02_31	68_125_1	84_35_282	797_35_185	793_35_787	697_6_10	183_35_1	695_125_1	951_6_91	2560_15_163	112_02_16	1073_05_178	428_15_304	654_4_91	2176_15_1	400_4_103	349_4_76	501_235_38	201_6_17	997_6_34	204_235_181	185_6_24	122_35_1	71_05_1	102_235_1	226_02_1	485_6_1	92_35_1	482_6_32	903_6_236	15_05_72	16_4_1	54_6_1	35_05_269	809_35_2272	477_4_122	2141_125_21	2377_35_337
153_4_42	606_6_7	601_35_149	2430_02_38	132_4_1	535_35_1	1927_02_18	68_125_1	84_35_277	797_35_190	793_35_809	697_6_6	183_35_1	695_125_1	951_6_79	2560_15_167	112_02_22	1073_05_168	428_15_321	654_4_77	2176_15_1	400_4_117	349_4_73	501_235_46	201_6_13	997_6_21	204_235_191	185_6_19	122_35_1	71_05_1	102_235_1	226_02_1	485_6_1	92_35_1	482_6_36	903_6_239	15_05_64	16_4_1	54_6_1	35_05_273	809_35_2266	477_4_128	2141_125_18	2377_35_332
153_4_35	606_6_16	601_35_177	2430_02_42	132_4_1	535_35_1	1927_02_15	68_125_1	84_35_265	797_35_191	793_35_807	697_6_7	183_35_1	695_125_1	951_6_87	2560_15_167	112_02_21	1073_05_161	428_15_301	654_4_97	2176_15_1	400_4_139	349_4_59	501_235_42	201_6_13	997_6_25	204_235_207	185_6_15	122_35_1	71_05_1	102_235_1	226_02_1	485_6_1	92_35_1	482_6_38	903_6_186	15_05_66	16_4_1	54_6_1	35_05_273	809_35_2283	477_4_131	2141_125_21	2377_35_319
153_4_27	606_6_13	601_35_138	2430_02_41	132_4_1	535_35_1	1927_02_19	68_125_1	84_35_269	797_35_199	793_35_830	697_6_5	183_35_1	695_125_1	951_6_69	2560_15_171	112_02_24	1073_05_176	428_15_315	654_4_90	2176_15_1	400_4_126	349_4_65	501_235_33	201_6_15	997_6_18	204_235_204	185_6_14	122_35_1	71_05_1	102_235_1	226_02_1	485_6_1	92_35_1	482_6_29	903_6_183	15_05_80	16_4_1	54_6_1	35_05_265	809_35_2303	477_4_122	2141_125_18	2377_35_345
153_4_15	606_6_13	601_35_152	2430_02_48	132_4_1	535_35_1	1927_02_25	68_125_1	84_35_279	797_35_186	793_35_809	697_6_4	183_35_1	695_125_1	951_6_63	2560_15_177	112_02_26	1073_05_167	428_15_326	654_4_77	2176_15_1	400_4_134	349_4_56	501_235_27	201_6_19	997_6_12	204_235_204	185_6_18	122_35_1	71_05_1	102_235_1	226_02_1	485_6_1	92_35_1	482_6_36	903_6_185	15_05_65	16_4_1	54_6_1	35_05_253	809_35_2303	477_4_152	2141_125_17	2377_35_358
153_4_14	606_6_16	601_35_149	2430_02_47	132_4_1	535_35_1	1927_02_21	68_125_1	84_35_268	797_35_194	793_35_788	697_6_7	183_35_1	695_125_1	951_6_57	2560_15_187	112_02_25	1073_05_163	428_15_302	654_4_70	2176_15_1	400_4_131	349_4_56	501_235_30	201_6_22	997_6_14	204_235_197	185_6_16	122_35_1	71_05_1	102_235_1	226_02_1	485_6_1	92_35_1	482_6_29	903_6_187	15_05_67	16_4_1	54_6_1	35_05_290	809_35_2298	477_4_167	2141_125_14	2377_35_380
153_4_11	606_6_18	601_35_147	2430_02_45	132_4_1	535_35_1	1927_02_22	68_125_1	84_35_253	797_35_202	793_35_825	697_6_2	183_35_1	695_125_1	951_6_50	2560_15_233	112_02_35	1073_05_138	428_15_302	654_4_63	2176_15_1	400_4_106	349_4_49	501_235_32	201_6_21	997_6_15	204_235_219	185_6_16	122_35_1	71_05_1	102_235_1	226_02_1	485_6_1	92_35_1	482_6_25	903_6_217	15_05_67	16_4_1	54_6_1	35_05_293	809_35_2263	477_4_143	2141_125_11	2377_35_383
153_4_19	606_6_14	601_35_146	2430_02_49	132_4_1	535_35_1	1927_02_19	68_125_1	84_35_280	797_35_197	793_35_808	697_6_2	183_35_1	695_125_1	951_6_55	2560_15_217	112_02_43	1073_05_152	428_15_314	654_4_53	2176_15_1	400_4_110	349_4_46	501_235_30	201_6_28	997_6_14	204_235_212	185_6_19	122_35_1	71_05_1	102_235_1	226_02_1	485_6_1	92_35_1	482_6_28	903_6_214	15_05_59	16_4_1	54_6_1	35_05_277	809_35_2250	477_4_148	2141_125_15	2377_35_388
153_4_15	606_6_17	601_35_160	2430_02_49	132_4_1	535_35_1	1927_02_17	68_125_1	84_35_278	797_35_183	793_35_800	183_35_1	695_125_1	951_6_42	2560_15_228	112_02_35	1073_05_142	428_15_333	654_4_40	2176_15_1	400_4_107	349_4_37	501_235_38	201_6_30	997_6_18	204_235_234	185_6_16	122_35_1	71_05_1	102_235_1	226_02_1	485_6_1	92_35_1	482_6_24	903_6_214	15_05_62	16_4_1	54_6_1	35_05_287	809_35_2288	477_4_134	2141_125_17	2377_35_361
153_4_11	606_6_18	601_35_139	2430_02_47	132_4_1	535_35_1	1927_02_16	68_125_1	84_35_255	797_35_192	793_35_823	183_35_1	695_125_1	951_6_33	2560_15_220	112_02_39	1073_05_120	428_15_355	654_4_34	2176_15_1	400_4_108	349_4_33	501_235_34	201_6_34	997_6_22	204_235_256	185_6_22	122_35_1	71_05_1	102_235_1	226_02_1	485_6_1	92_35_1	482_6_27	903_6_219	15_05_63	16_4_1	54_6_1	35_05_282	809_35_2288	477_4_137	2141_125_13	2377_35_366
153_4_12	606_6_20	601_35_151	2430_02_48	132_4_1	535_35_1	1927_02_26	68_125_1	84_35_244	797_35_176	793_35_801	183_35_1	695_125_1	951_6_33	2560_15_193	112_02_35	1073_05_132	428_15_335	654_4_21	2176_15_1	400_4_113	349_4_22	501_235_21	201_6_37	997_6_24	204_235_243	185_6_32	122_35_1	71_05_1	102_235_1	226_02_1	485_6_1	92_35_1	482_6_24	903_6_206	15_05_56	16_4_1	54_6_1	35_05_301	809_35_2302	477_4_160	2141_125_20	2377_35_418
153_4_13	606_6_26	601_35_150	2430_02_40	132_4_1	535_35_1	1927_02_27	68_125_1	84_35_246	797_35_163	793_35_820	183_35_1	695_125_1	951_6_29	2560_15_204	112_02_33	1073_05_127	428_15_328	654_4_20	2176_15_1	400_4_103	349_4_20	501_235_18	201_6_39	997_6_26	204_235_247	185_6_25	122_35_1	71_05_1	102_235_1	226_02_1	485_6_1	92_35_1	482_6_24	903_6_198	15_05_61	16_4_1	54_6_1	35_05_297	809_35_2333	477_4_137	2141_125_29	2377_35_423
153_4_13	606_6_18	601_35_153	2430_02_32	132_4_1	535_35_1	1927_02_31	68_125_1	84_35_277	797_35_142	793_35_809	183_35_1	695_125_1	951_6_29	2560_15_174	112_02_40	1073_05_132	428_15_317	654_4_25	2176_15_1	400_4_85	349_4_31	501_235_22	201_6_31	997_6_25	204_235_256	185_6_36	122_35_1	71_05_1	102_235_1	226_02_1	485_6_1	92_35_1	482_6_29	903_6_200	15_05_67	16_4_1	54_6_1	35_05_314	809_35_2329	477_4_139	2141_125_29	2377_35_421
153_4_20	606_6_14	601_35_157	2430_02_37	132_4_1	535_35_1	1927_02_29	68_125_1	84_35_253	797_35_127	793_35_821	183_35_1	695_125_1	951_6_31	2560_15_176	112_02_42	1073_05_125	428_15_310	654_4_17	2176_15_1	400_4_79	349_4_27	501_235_17	201_6_32	997_6_27	204_235_269	185_6_30	122_35_1	71_05_1	102_235_1	226_02_1	485_6_1	92_35_1	482_6_30	903_6_188	15_05_66	16_4_1	54_6_1	35_05_329	809_35_2349	477_4_145	2141_125_35	2377_35_424
153_4_13	606_6_21	601_35_177	2430_02_40	132_4_1	535_35_1	1927_02_23	68_125_1	84_35_252	797_35_133	793_35_826	183_35_1	695_125_1	951_6_22	2560_15_161	112_02_37	1073_05_148	428_15_313	654_4_14	2176_15_1	400_4_74	349_4_38	501_235_15	201_6_30	997_6_17	204_235_262	185_6_31	122_35_1	71_05_1	102_235_1	226_02_1	485_6_1	92_35_1	482_6_35	903_6_161	15_05_62	16_4_1	54_6_1	35_05_349	809_35_2339	477_4_135	2141_125_27	2377_35_451
153_4_17	606_6_7	601_35_155	2430_02_42	132_4_1	535_35_1	1927_02_28	68_125_1	84_35_254	797_35_129	793_35_852	183_35_1	695_125_1	951_6_29	2560_15_164	112_02_29	1073_05_141	428_15_310	654_4_11	2176_15_1	400_4_76	349_4_30	501_235_20	201_6_28	997_6_16	204_235_253	185_6_34	122_35_1	71_05_1	102_235_1	226_02_1	485_6_1	92_35_1	482_6_41	903_6_178	15_05_71	16_4_1	54_6_1	35_05_343	809_35_2354	477_4_109	2141_125_35	2377_35_450
153_4_16	606_6_5	601_35_167	2430_02_45	132_4_1	535_35_1	1927_02_38	68_125_1	84_35_266	797_35_109	793_35_839	183_35_1	695_125_1	951_6_42	2560_15_161	112_02_30	1073_05_147	428_15_319	654_4_10	2176_15_1	400_4_70	349_4_21	501_235_17	201_6_35	997_6_26	204_235_255	185_6_33	122_35_1	71_05_1	102_235_1	226_02_1	485_6_1	92_35_1	482_6_43	903_6_150	15_05_82	16_4_1	54_6_1	35_05_319	809_35_2361	477_4_124	2141_125_35	2377_35_441
153_4_17	606_6_6	601_35_170	2430_02_43	132_4_1	535_35_1	1927_02_34	68_125_1	84_35_240	797_35_94	793_35_871	183_35_1	695_125_1	951_6_43	2560_15_159	112_02_32	1073_05_156	428_15_346	654_4_11	2176_15_1	400_4_68	349_4_29	501_235_15	201_6_47	997_6_16	204_235_251	185_6_36	122_35_1	71_05_1	102_235_1	226_02_1	485_6_1	92_35_1	482_6_49	903_6_134	15_05_68	16_4_1	54_6_1	35_05_318	809_35_2366	477_4_118	2141_125_27	2377_35_442
153_4_16	606_6_9	601_35_189	2430_02_33	132_4_1	535_35_1	1927_02_35	68_125_1	84_35_247	797_35_104	793_35_877	183_35_1	695_125_1	951_6_50	2560_15_144	112_02_29	1073_05_152	428_15_353	654_4_9	2176_15_1	400_4_73	349_4_37	501_235_11	201_6_37	997_6_16	204_235_240	185_6_35	122_35_1	71_05_1	102_235_1	226_02_1	485_6_1	92_35_1	482_6_52	903_6_141	15_05_74	16_4_1	54_6_1	35_05_306	809_35_2368	477_4_102	2141_125_34	2377_35_433
153_4_27	606_6_13	601_35_165	2430_02_27	132_4_1	535_35_1	1927_02_34	68_125_1	84_35_246	797_35_99	793_35_846	183_35_1	695_125_1	951_6_62	2560_15_164	112_02_29	1073_05_170	428_15_341	654_4_16	2176_15_1	400_4_80	349_4_26	501_235_9	201_6_35	997_6_22	204_235_243	185_6_41	122_35_1	71_05_1	102_235_1	226_02_1	485_6_1	92_35_1	482_6_50	903_6_139	15_05_72	16_4_1	54_6_1	35_05_325	809_35_2371	477_4_98	2141_125_43	2377_35_413
153_4_16	606_6_14	601_35_172	2430_02_17	132_4_1	535_35_1	1927_02_26	68_125_1	84_35_259	797_35_96	793_35_897	183_35_1	695_125_1	951_6_55	2560_15_174	112_02_38	1073_05_183	428_15_330	654_4_7	2176_15_1	400_4_66	349_4_34	501_235_13	201_6_36	997_6_16	204_235_206	185_6_40	122_35_1	71_05_1	102_235_1	226_02_1	485_6_1	92_35_1	482_6_49	903_6_127	15_05_79	16_4_1	54_6_1	35_05_354	809_35_2365	477_4_95	2141_125_41	2377_35_401
153_4_18	606_6_10	601_35_158	2430_02_6	132_4_1	535_35_1	1927_02_32	68_125_1	84_35_249	797_35_78	793_35_863	183_35_1	695_125_1	951_6_57	2560_15_169	112_02_40	1073_05_191	428_15_338	654_4_9	2176_15_1	400_4_66	349_4_38	501_235_11	201_6_24	997_6_14	204_235_227	185_6_32	122_35_1	71_05_1	102_235_1	226_02_1	485_6_1	92_35_1	482_6_57	903_6_124	15_05_70	16_4_1	54_6_1	35_05_360	809_35_2406	477_4_94	2141_125_47	2377_35_418
153_4_21	606_6_9	601_35_176	2430_02_8	132_4_1	535_35_1	1927_02_31	68_125_1	84_35_242	797_35_65	793_35_922	183_35_1	695_125_1	951_6_61	2560_15_144	112_02_38	1073_05_200	428_15_342	654_4_3	2176_15_1	400_4_63	349_4_37	501_235_8	201_6_18	997_6_11	204_235_228	185_6_21	122_35_1	71_05_1	102_235_1	226_02_1	485_6_1	92_35_1	482_6_52	903_6_118	15_05_78	16_4_1	54_6_1	35_05_356	809_35_2408	477_4_89	2141_125_45	2377_35_412
153_4_20	606_6_1	601_35_172	2430_02_11	132_4_1	535_35_1	1927_02_27	68_125_1	84_35_230	797_35_85	793_35_888	183_35_1	695_125_1	951_6_51	2560_15_134	112_02_45	1073_05_193	428_15_377	654_4_2	2176_15_1	400_4_67	349_4_36	501_235_11	201_6_21	997_6_9	204_235_229	185_6_29	122_35_1	71_05_1	102_235_1	226_02_1	485_6_1	92_35_1	482_6_47	903_6_83	15_05_79	16_4_1	54_6_1	35_05_366	809_35_2413	477_4_104	2141_125_48	2377_35_428
153_4_12	601_35_165	2430_02_7	132_4_1	535_35_1	1927_02_28	68_125_1	84_35_247	797_35_73	793_35_902	183_35_1	695_125_1	951_6_59	2560_15_139	112_02_61	1073_05_194	428_15_383	654_4_2	2176_15_1	400_4_70	349_4_30	501_235_9	201_6_14	997_6_8	204_235_246	185_6_20	122_35_1	71_05_1	102_235_1	226_02_1	485_6_1	92_35_1	482_6_64	903_6_85	15_05_75	16_4_1	54_6_1	35_05_349	809_35_2408	477_4_78	2141_125_52	2377_35_426
153_4_12	601_35_149	2430_02_7	535_35_1	1927_02_22	68_125_1	84_35_249	797_35_49	793_35_907	183_35_1	695_125_1	951_6_63	2560_15_143	112_02_67	1073_05_210	428_15_378	2176_15_1	400_4_51	349_4_43	501_235_6	201_6_19	997_6_13	204_235_258	185_6_23	122_35_1	71_05_1	102_235_1	226_02_1	485_6_1	92_35_1	482_6_52	903_6_93	15_05_81	16_4_1	54_6_1	35_05_327	809_35_2427	477_4_88	2141_125_54	2377_35_415
153_4_10	601_35_162	2430_02_7	535_35_1	1927_02_23	68_125_1	84_35_268	797_35_55	793_35_950	183_35_1	695_125_1	951_6_61	2560_15_139	112_02_66	1073_05_216	428_15_399	2176_15_1	400_4_53	349_4_46	501_235_6	201_6_17	997_6_10	204_235_230	185_6_18	122_35_1	71_05_1	102_235_1	226_02_1	485_6_1	92_35_1	482_6_52	903_6_77	15_05_73	16_4_1	54_6_1	35_05_338	809_35_2401	477_4_103	2141_125_34	2377_35_392
153_4_9	601_35_166	2430_02_6	535_35_1	1927_02_26	68_125_1	84_35_283	797_35_69	793_35_916	183_35_1	695_125_1	951_6_56	2560_15_130	112_02_71	1073_05_216	428_15_400	2176_15_1	400_4_65	349_4_46	501_235_5	201_6_9	997_6_13	204_235_232	185_6_9	122_35_1	71_05_1	102_235_1	226_02_1	485_6_1	92_35_1	482_6_54	903_6_90	15_05_72	16_4_1	54_6_1	35_05_340	809_35_2382	477_4_99	2141_125_41	2377_35_401
153_4_5	601_35_142	2430_02_6	535_35_1	1927_02_28	68_125_1	84_35_273	797_35_61	793_35_956	183_35_1	695_125_1	951_6_56	2560_15_153	112_02_79	1073_05_226	428_15_420	2176_15_1	400_4_53	349_4_36	501_235_9	201_6_12	997_6_10	204_235_242	185_6_14	122_35_1	71_05_1	102_235_1	226_02_1	485_6_1	92_35_1	482_6_44	903_6_108	15_05_79	16_4_1	54_6_1	35_05_319	809_35_2353	477_4_101	2141_125_39	2377_35_382
153_4_6	601_35_133	2430_02_7	535_35_1	1927_02_30	68_125_1	84_35_244	797_35_65	793_35_973	183_35_1	695_125_1	951_6_54	2560_15_135	112_02_81	1073_05_216	428_15_430	2176_15_1	400_4_43	349_4_34	501_235_7	201_6_13	997_6_12	204_235_248	185_6_16	122_35_1	71_05_1	102_235_1	226_02_1	485_6_1	92_35_1	482_6_63	903_6_79	15_05_78	16_4_1	54_6_1	35_05_322	809_35_2359	477_4_114	2141_125_52	2377_35_392
153_4_2	601_35_147	2430_02_13	535_35_1	1927_02_33	68_125_1	84_35_257	797_35_53	793_35_942	183_35_1	695_125_1	951_6_44	2560_15_122	112_02_72	1073_05_234	428_15_462	2176_15_1	400_4_47	349_4_24	501_235_4	201_6_13	997_6_12	204_235_256	185_6_15	122_35_1	71_05_1	102_235_1	226_02_1	485_6_1	92_35_1	482_6_60	903_6_82	15_05_74	16_4_1	54_6_1	35_05_307	809_35_2354	477_4_120	2141_125_59	2377_35_398
153_4_1	601_35_142	2430_02_13	535_35_1	1927_02_36	68_125_1	84_35_259	797_35_42	793_35_924	183_35_1	695_125_1	951_6_56	2560_15_119	112_02_86	1073_05_212	428_15_476	2176_15_1	400_4_37	349_4_26	501_235_5	201_6_14	997_6_5	204_235_249	185_6_14	122_35_1	71_05_1	102_235_1	226_02_1	485_6_1	92_35_1	482_6_55	903_6_96	15_05_78	16_4_1	54_6_1	35_05_317	809_35_2363	477_4_120	2141_125_59	2377_35_402
601_35_173	2430_02_19	535_35_1	1927_02_34	68_125_1	84_35_249	797_35_34	793_35_902	183_35_1	695_125_1	951_6_39	2560_15_156	112_02_78	1073_05_201	428_15_483	2176_15_1	400_4_38	349_4_30	501_235_8	201_6_13	997_6_6	204_235_249	185_6_11	122_35_1	71_05_1	102_235_1	226_02_1	485_6_1	92_35_1	482_6_57	903_6_81	15_05_67	16_4_1	54_6_1	35_05_337	809_35_2361	477_4_118	2141_125_53	2377_35_409
601_35_168	2430_02_22	535_35_1	1927_02_47	68_125_1	84_35_256	797_35_35	793_35_963	183_35_1	695_125_1	951_6_36	2560_15_145	112_02_71	1073_05_221	428_15_481	2176_15_1	400_4_25	349_4_15	501_235_4	201_6_16	997_6_2	204_235_239	185_6_12	122_35_1	71_05_1	102_235_1	226_02_1	485_6_1	92_35_1	482_6_61	903_6_73	15_05_66	16_4_1	54_6_1	35_05_320	809_35_2365	477_4_116	2141_125_64	2377_35_383
601_35_136	2430_02_17	535_35_1	1927_02_47	68_125_1	84_35_273	797_35_41	793_35_978	183_35_1	695_125_1	951_6_39	2560_15_143	112_02_78	1073_05_214	428_15_470	2176_15_1	400_4_19	349_4_17	501_235_5	201_6_18	204_235_239	185_6_18	122_35_1	71_05_1	102_235_1	226_02_1	485_6_1	92_35_1	482_6_47	903_6_70	15_05_73	16_4_1	54_6_1	35_05_341	809_35_2358	477_4_116	2141_125_67	2377_35_382
601_35_125	2430_02_13	535_35_1	1927_02_44	68_125_1	84_35_274	797_35_35	793_35_964	183_35_1	695_125_1	951_6_38	2560_15_142	112_02_80	1073_05_209	428_15_500	2176_15_1	400_4_30	349_4_13	501_235_3	201_6_21	204_235_245	185_6_8	122_35_1	71_05_1	102_235_1	226_02_1	485_6_1	92_35_1	482_6_56	903_6_75	15_05_85	16_4_1	54_6_1	35_05_336	809_35_2357	477_4_104	2141_125_54	2377_35_395
601_35_115	2430_02_12	535_35_1	1927_02_44	68_125_1	84_35_262	797_35_33	793_35_979	183_35_1	695_125_1	951_6_39	2560_15_129	112_02_69	1073_05_210	428_15_503	2176_15_1	400_4_28	349_4_7	501_235_3	201_6_18	204_235_281	185_6_8	122_35_1	71_05_1	102_235_1	226_02_1	485_6_1	92_35_1	482_6_73	903_6_78	15_05_76	16_4_1	54_6_1	35_05_340	809_35_2378	477_4_111	2141_125_42	2377_35_368
601_35_102	2430_02_7	535_35_1	1927_02_44	68_125_1	84_35_259	797_35_40	793_35_988	183_35_1	695_125_1	951_6_36	2560_15_122	112_02_51	1073_05_205	428_15_507	2176_15_1	400_4_34	349_4_9	501_235_5	201_6_12	204_235_290	185_6_12	122_35_1	71_05_1	102_235_1	226_02_1	485_6_1	92_35_1	482_6_64	903_6_72	15_05_79	16_4_1	54_6_1	35_05_348	809_35_2397	477_4_111	2141_125_52	2377_35_360
601_35_93	2430_02_10	535_35_1	1927_02_38	68_125_1	84_35_262	797_35_36	793_35_980	183_35_1	695_125_1	951_6_42	2560_15_131	112_02_62	1073_05_221	428_15_494	2176_15_1	400_4_27	349_4_9	501_235_6	201_6_15	204_235_277	185_6_8	122_35_1	71_05_1	102_235_1	226_02_1	485_6_1	92_35_1	482_6_64	903_6_59	15_05_82	16_4_1	54_6_1	35_05_346	809_35_2424	477_4_102	2141_125_52	2377_35_366
601_35_111	2430_02_10	535_35_1	1927_02_42	68_125_1	84_35_263	797_35_35	793_35_932	183_35_1	695_125_1	951_6_51	2560_15_165	112_02_67	1073_05_218	428_15_469	2176_15_1	400_4_21	349_4_10	501_235_7	201_6_15	204_235_274	185_6_13	122_35_1	71_05_1	102_235_1	226_02_1	485_6_1	92_35_1	482_6_66	903_6_74	15_05_76	16_4_1	54_6_1	35_05_363	809_35_2393	477_4_98	2141_125_50	2377_35_383
601_35_103	2430_02_11	535_35_1	1927_02_37	68_125_1	84_35_282	797_35_37	793_35_937	183_35_1	695_125_1	951_6_48	2560_15_166	112_02_68	1073_05_213	428_15_464	2176_15_1	400_4_21	349_4_12	501_235_11	201_6_17	204_235_279	185_6_11	122_35_1	71_05_1	102_235_1	226_02_1	485_6_1	92_35_1	482_6_58	903_6_74	15_05_79	16_4_1	54_6_1	35_05_365	809_35_2384	477_4_108	2141_125_59	2377_35_362
601_35_82	2430_02_5	535_35_1	1927_02_27	68_125_1	84_35_274	797_35_31	793_35_932	183_35_1	695_125_1	951_6_42	2560_15_162	112_02_58	1073_05_235	428_15_452	2176_15_1	400_4_13	349_4_10	501_235_11	201_6_17	204_235_288	185_6_4	122_35_1	71_05_1	102_235_1	226_02_1	485_6_1	92_35_1	482_6_45	903_6_66	15_05_81	16_4_1	54_6_1	35_05_403	809_35_2446	477_4_103	2141_125_55	2377_35_364
601_35_92	2430_02_3	535_35_1	1927_02_25	68_125_1	84_35_274	797_35_29	793_35_943	183_35_1	695_125_1	951_6_40	2560_15_160	112_02_51	1073_05_227	428_15_448	2176_15_1	400_4_9	349_4_10	501_235_9	201_6_19	204_235_274	185_6_8	122_35_1	71_05_1	102_235_1	226_02_1	485_6_1	92_35_1	482_6_42	903_6_53	15_05_79	16_4_1	54_6_1	35_05_425	809_35_2458	477_4_100	2141_125_60	2377_35_368
601_35_70	1927_02_28	535_35_1	112_02_47	68_125_1	84_35_286	797_35_31	793_35_981	183_35_1	695_125_1	951_6_44	2560_15_156	1073_05_237	428_15_445	2176_15_1	400_4_5	349_4_7	501_235_11	201_6_21	204_235_245	185_6_4	122_35_1	71_05_1	102_235_1	485_6_1	92_35_1	482_6_41	903_6_54	15_05_61	16_4_1	54_6_1	35_05_428	809_35_2480	477_4_111	2141_125_58	2377_35_355
601_35_69	1927_02_22	535_35_1	112_02_38	68_125_1	84_35_278	797_35_30	793_35_941	183_35_1	695_125_1	951_6_38	2560_15_190	1073_05_243	428_15_448	2176_15_1	400_4_8	349_4_5	501_235_16	201_6_17	204_235_279	185_6_4	122_35_1	71_05_1	102_235_1	485_6_1	92_35_1	482_6_47	903_6_57	15_05_58	16_4_1	54_6_1	35_05_454	809_35_2479	477_4_98	2141_125_43	2377_35_344
601_35_69	1927_02_17	535_35_1	112_02_30	68_125_1	84_35_257	797_35_39	793_35_926	183_35_1	695_125_1	951_6_44	2560_15_205	1073_05_254	428_15_486	2176_15_1	400_4_11	349_4_7	501_235_22	201_6_17	204_235_313	185_6_3	122_35_1	71_05_1	102_235_1	485_6_1	92_35_1	482_6_36	903_6_47	15_05_49	16_4_1	54_6_1	35_05_436	809_35_2469	477_4_80	2141_125_49	2377_35_340
601_35_58	1927_02_13	535_35_1	112_02_26	68_125_1	84_35_247	797_35_38	793_35_930	183_35_1	695_125_1	951_6_26	2560_15_209	1073_05_254	428_15_500	2176_15_1	400_4_13	349_4_5	501_235_24	201_6_16	204_235_341	185_6_4	122_35_1	71_05_1	102_235_1	485_6_1	92_35_1	482_6_30	903_6_50	15_05_47	16_4_1	54_6_1	35_05_438	809_35_2473	477_4_103	2141_125_29	2377_35_332
601_35_62	1927_02_17	535_35_1	112_02_31	68_125_1	84_35_263	797_35_40	793_35_915	183_35_1	695_125_1	951_6_24	2560_15_213	1073_05_265	428_15_495	2176_15_1	400_4_17	349_4_3	501_235_22	201_6_18	204_235_368	185_6_5	122_35_1	71_05_1	102_235_1	485_6_1	92_35_1	482_6_25	903_6_57	15_05_38	16_4_1	54_6_1	35_05_455	809_35_2446	477_4_85	2141_125_34	2377_35_308
601_35_63	1927_02_24	535_35_1	112_02_27	68_125_1	84_35_274	797_35_27	793_35_930	183_35_1	695_125_1	951_6_29	2560_15_210	1073_05_242	428_15_532	2176_15_1	400_4_12	349_4_3	501_235_23	201_6_15	204_235_361	185_6_5	122_35_1	71_05_1	102_235_1	485_6_1	92_35_1	482_6_25	903_6_43	15_05_42	16_4_1	54_6_1	35_05_454	809_35_2458	477_4_81	2141_125_34	2377_35_292
601_35_74	1927_02_22	535_35_1	112_02_19	68_125_1	84_35_275	797_35_28	793_35_911	183_35_1	695_125_1	951_6_27	2560_15_185	1073_05_239	428_15_556	2176_15_1	400_4_14	349_4_3	501_235_15	201_6_9	204_235_369	185_6_1	122_35_1	71_05_1	102_235_1	485_6_1	92_35_1	482_6_20	903_6_49	15_05_44	16_4_1	54_6_1	35_05_433	809_35_2471	477_4_104	2141_125_33	2377_35_305
601_35_64	1927_02_23	535_35_1	112_02_25	68_125_1	84_35_251	797_35_35	793_35_936	183_35_1	695_125_1	951_6_30	2560_15_170	1073_05_232	428_15_532	2176_15_1	400_4_12	349_4_5	501_235_18	201_6_9	204_235_349	185_6_3	122_35_1	71_05_1	102_235_1	485_6_1	92_35_1	482_6_23	903_6_55	15_05_41	16_4_1	54_6_1	35_05_445	809_35_2475	477_4_129	2141_125_37	2377_35_307
601_35_60	1927_02_26	535_35_1	112_02_15	68_125_1	84_35_264	797_35_38	793_35_925	183_35_1	695_125_1	951_6_22	2560_15_172	1073_05_264	428_15_547	2176_15_1	400_4_11	349_4_4	501_235_11	201_6_14	204_235_337	185_6_3	122_35_1	71_05_1	102_235_1	485_6_1	92_35_1	482_6_23	903_6_52	15_05_48	16_4_1	54_6_1	35_05_450	809_35_2458	477_4_114	2141_125_45	2377_35_303
601_35_63	1927_02_29	535_35_1	112_02_17	68_125_1	84_35_276	797_35_41	793_35_953	183_35_1	695_125_1	951_6_15	2560_15_164	1073_05_252	428_15_533	2176_15_1	400_4_9	349_4_5	501_235_8	201_6_18	204_235_342	185_6_4	122_35_1	71_05_1	102_235_1	485_6_1	92_35_1	482_6_28	903_6_55	15_05_44	16_4_1	54_6_1	35_05_454	809_35_2470	477_4_102	2141_125_30	2377_35_294
601_35_67	112_02_12	535_35_1	1927_02_24	68_125_1	84_35_278	797_35_40	793_35_949	183_35_1	695_125_1	951_6_16	2560_15_171	1073_05_267	428_15_524	2176_15_1	400_4_7	349_4_7	501_235_8	201_6_13	204_235_323	122_35_1	71_05_1	102_235_1	485_6_1	92_35_1	482_6_16	903_6_61	15_05_57	16_4_1	54_6_1	35_05_462	809_35_2443	477_4_100	2141_125_37	2377_35_324
601_35_74	112_02_13	535_35_1	1927_02_26	68_125_1	84_35_263	797_35_41	793_35_908	183_35_1	695_125_1	951_6_20	2560_15_177	1073_05_259	428_15_492	2176_15_1	400_4_10	349_4_8	501_235_5	201_6_19	204_235_351	122_35_1	71_05_1	102_235_1	485_6_1	92_35_1	482_6_13	903_6_53	15_05_63	16_4_1	54_6_1	35_05_498	809_35_2456	477_4_118	2141_125_32	2377_35_307
601_35_73	112_02_11	535_35_1	1927_02_25	68_125_1	84_35_276	797_35_54	793_35_900	183_35_1	695_125_1	951_6_23	2560_15_177	1073_05_251	428_15_534	2176_15_1	400_4_10	349_4_6	501_235_7	201_6_18	204_235_344	122_35_1	71_05_1	102_235_1	485_6_1	92_35_1	482_6_17	903_6_49	15_05_67	16_4_1	54_6_1	35_05_442	809_35_2464	477_4_106	2141_125_39	2377_35_313
601_35_71	112_02_7	535_35_1	1927_02_20	68_125_1	84_35_268	797_35_62	793_35_905	183_35_1	695_125_1	951_6_28	2560_15_167	1073_05_270	428_15_527	2176_15_1	400_4_12	349_4_12	501_235_8	201_6_12	204_235_344	122_35_1	71_05_1	102_235_1	485_6_1	92_35_1	482_6_11	903_6_43	15_05_63	16_4_1	54_6_1	35_05_459	809_35_2437	477_4_114	2141_125_37	2377_35_329
601_35_64	112_02_8	535_35_1	1927_02_26	68_125_1	84_35_261	797_35_42	793_35_867	183_35_1	695_125_1	951_6_31	2560_15_168	1073_05_300	428_15_528	2176_15_1	400_4_9	349_4_11	501_235_10	201_6_12	204_235_353	122_35_1	71_05_1	102_235_1	485_6_1	92_35_1	482_6_15	903_6_35	15_05_72	16_4_1	54_6_1	35_05_489	809_35_2432	477_4_105	2141_125_35	2377_35_333
601_35_70	112_02_7	535_35_1	1927_02_23	68_125_1	84_35_238	797_35_43	793_35_871	183_35_1	695_125_1	951_6_26	2560_15_179	1073_05_270	428_15_547	2176_15_1	400_4_16	349_4_10	501_235_12	201_6_15	204_235_372	122_35_1	71_05_1	102_235_1	485_6_1	92_35_1	482_6_15	903_6_41	15_05_72	16_4_1	54_6_1	35_05_485	809_35_2432	477_4_97	2141_125_39	2377_35_326
601_35_53	112_02_6	535_35_1	1927_02_22	68_125_1	84_35_239	797_35_49	793_35_866	183_35_1	695_125_1	951_6_33	2560_15_180	1073_05_288	428_15_585	2176_15_1	400_4_15	349_4_10	501_235_18	201_6_8	204_235_386	122_35_1	71_05_1	102_235_1	485_6_1	92_35_1	482_6_10	903_6_37	15_05_66	16_4_1	54_6_1	35_05_459	809_35_2406	477_4_108	2141_125_41	2377_35_321
601_35_55	112_02_2	535_35_1	1927_02_32	68_125_1	84_35_238	797_35_54	793_35_904	183_35_1	695_125_1	951_6_32	2560_15_155	1073_05_322	428_15_584	2176_15_1	400_4_23	349_4_9	501_235_28	201_6_7	204_235_376	122_35_1	71_05_1	102_235_1	485_6_1	92_35_1	482_6_12	903_6_43	15_05_64	16_4_1	54_6_1	35_05_466	809_35_2371	477_4_100	2141_125_36	2377_35_293
601_35_56	112_02_1	535_35_1	1927_02_32	68_125_1	84_35_197	797_35_59	793_35_897	183_35_1	695_125_1	951_6_26	2560_15_147	1073_05_323	428_15_592	2176_15_1	400_4_29	349_4_7	501_235_27	201_6_5	204_235_401	122_35_1	71_05_1	102_235_1	485_6_1	92_35_1	482_6_15	903_6_55	15_05_71	16_4_1	54_6_1	35_05_481	809_35_2344	477_4_102	2141_125_34	2377_35_305
601_35_68	112_02_1	535_35_1	1927_02_38	68_125_1	84_35_200	797_35_50	793_35_850	183_35_1	695_125_1	951_6_38	2560_15_154	1073_05_309	428_15_581	2176_15_1	400_4_28	349_4_9	501_235_25	201_6_6	204_235_417	122_35_1	71_05_1	102_235_1	485_6_1	92_35_1	482_6_10	903_6_48	15_05_72	16_4_1	54_6_1	35_05_481	809_35_2351	477_4_116	2141_125_38	2377_35_316
601_35_56	112_02_2	535_35_1	1927_02_35	68_125_1	84_35_200	797_35_52	793_35_879	183_35_1	695_125_1	951_6_37	2560_15_141	1073_05_320	428_15_564	2176_15_1	400_4_34	349_4_4	501_235_11	201_6_5	204_235_417	122_35_1	71_05_1	102_235_1	485_6_1	92_35_1	482_6_15	903_6_39	15_05_75	16_4_1	54_6_1	35_05_492	809_35_2361	477_4_109	2141_125_40	2377_35_318
601_35_71	112_02_4	535_35_1	1927_02_28	68_125_1	84_35_200	797_35_48	793_35_884	183_35_1	695_125_1	951_6_33	2560_15_132	1073_05_338	428_15_550	2176_15_1	400_4_31	349_4_7	501_235_11	201_6_9	204_235_429	122_35_1	71_05_1	102_235_1	485_6_1	92_35_1	482_6_17	903_6_29	15_05_73	16_4_1	54_6_1	35_05_510	809_35_2346	477_4_108	2141_125_34	2377_35_314
601_35_54	112_02_2	535_35_1	1927_02_32	68_125_1	84_35_204	797_35_44	793_35_876	183_35_1	695_125_1	951_6_47	2560_15_131	1073_05_346	428_15_526	2176_15_1	400_4_31	349_4_8	501_235_14	201_6_5	204_235_440	122_35_1	71_05_1	102_235_1	485_6_1	92_35_1	482_6_15	903_6_35	15_05_74	16_4_1	54_6_1	35_05_529	809_35_2348	477_4_89	2141_125_30	2377_35_326
601_35_53	112_02_2	535_35_1	1927_02_41	68_125_1	84_35_206	797_35_40	793_35_877	183_35_1	695_125_1	951_6_42	2560_15_129	1073_05_377	428_15_521	2176_15_1	400_4_28	349_4_7	501_235_13	201_6_5	204_235_438	122_35_1	71_05_1	102_235_1	485_6_1	92_35_1	482_6_16	903_6_42	15_05_90	16_4_1	54_6_1	35_05_531	809_35_2312	477_4_79	2141_125_40	2377_35_317
601_35_58	112_02_2	535_35_1	1927_02_50	68_125_1	84_35_194	797_35_45	793_35_888	183_35_1	695_125_1	951_6_45	2560_15_134	1073_05_369	428_15_506	2176_15_1	400_4_21	349_4_7	501_235_9	201_6_3	204_235_446	122_35_1	71_05_1	102_235_1	485_6_1	92_35_1	482_6_13	903_6_48	15_05_82	16_4_1	54_6_1	35_05_528	809_35_2320	477_4_78	2141_125_38	2377_35_322
601_35_43	535_35_1	1927_02_43	68_125_1	84_35_187	797_35_27	793_35_914	183_35_1	695_125_1	951_6_48	2560_15_138	1073_05_349	428_15_545	2176_15_1	400_4_20	349_4_6	501_235_6	204_235_444	122_35_1	71_05_1	102_235_1	485_6_1	92_35_1	482_6_8	903_6_47	15_05_83	16_4_1	54_6_1	35_05_502	809_35_2332	477_4_102	2141_125_46	2377_35_316
601_35_37	535_35_1	1927_02_53	68_125_1	84_35_188	797_35_35	793_35_902	183_35_1	695_125_1	951_6_39	2560_15_132	1073_05_351	428_15_630	2176_15_1	400_4_20	349_4_6	501_235_8	204_235_442	122_35_1	71_05_1	102_235_1	485_6_1	92_35_1	482_6_7	903_6_60	15_05_86	16_4_1	54_6_1	35_05_462	809_35_2321	477_4_83	2141_125_32	2377_35_312
601_35_51	535_35_1	1927_02_53	68_125_1	84_35_197	797_35_33	793_35_930	183_35_1	695_125_1	951_6_31	2560_15_145	1073_05_349	428_15_603	2176_15_1	400_4_12	349_4_7	501_235_9	204_235_432	122_35_1	71_05_1	102_235_1	485_6_1	92_35_1	482_6_14	903_6_51	15_05_82	16_4_1	54_6_1	35_05_479	809_35_2309	477_4_79	2141_125_32	2377_35_308
601_35_37	535_35_1	1927_02_63	68_125_1	84_35_197	797_35_30	793_35_959	183_35_1	695_125_1	951_6_35	2560_15_134	1073_05_367	428_15_616	2176_15_1	400_4_9	349_4_6	501_235_11	204_235_430	122_35_1	71_05_1	102_235_1	485_6_1	92_35_1	482_6_6	903_6_51	15_05_92	16_4_1	54_6_1	35_05_476	809_35_2275	477_4_83	2141_125_32	2377_35_297
601_35_32	535_35_1	1927_02_67	68_125_1	84_35_203	797_35_34	793_35_944	183_35_1	695_125_1	951_6_26	2560_15_124	1073_05_377	428_15_636	2176_15_1	400_4_9	349_4_7	501_235_17	204_235_439	122_35_1	71_05_1	102_235_1	485_6_1	92_35_1	482_6_9	903_6_48	15_05_76	16_4_1	54_6_1	35_05_454	809_35_2266	477_4_89	2141_125_38	2377_35_311
601_35_39	535_35_1	1927_02_70	68_125_1	84_35_179	797_35_40	793_35_959	183_35_1	695_125_1	951_6_24	2560_15_132	1073_05_367	428_15_637	2176_15_1	400_4_5	349_4_4	501_235_12	204_235_453	122_35_1	71_05_1	102_235_1	485_6_1	92_35_1	482_6_10	903_6_56	15_05_84	16_4_1	54_6_1	35_05_460	809_35_2237	477_4_117	2141_125_26	2377_35_295
601_35_55	535_35_1	1927_02_74	68_125_1	84_35_186	797_35_33	793_35_981	183_35_1	695_125_1	951_6_35	2560_15_114	1073_05_395	428_15_640	2176_15_1	400_4_7	501_235_14	204_235_454	122_35_1	71_05_1	102_235_1	485_6_1	92_35_1	482_6_10	903_6_43	15_05_80	16_4_1	54_6_1	35_05_452	809_35_2204	477_4_112	2141_125_12	2377_35_305
601_35_54	535_35_1	1927_02_72	68_125_1	84_35_185	797_35_29	793_35_967	183_35_1	695_125_1	951_6_35	2560_15_101	1073_05_402	428_15_662	2176_15_1	400_4_5	501_235_9	204_235_439	122_35_1	71_05_1	102_235_1	485_6_1	92_35_1	482_6_11	903_6_57	15_05_68	16_4_1	54_6_1	35_05_468	809_35_2199	477_4_119	2141_125_9	2377_35_315
601_35_56	535_35_1	1927_02_66	68_125_1	84_35_185	797_35_21	793_35_984	183_35_1	695_125_1	951_6_25	2560_15_113	1073_05_384	428_15_666	2176_15_1	400_4_6	501_235_8	204_235_431	122_35_1	71_05_1	102_235_1	485_6_1	92_35_1	482_6_10	903_6_57	15_05_61	16_4_1	54_6_1	35_05_462	809_35_2219	477_4_131	2141_125_7	2377_35_314
601_35_66	535_35_1	1927_02_68	68_125_1	84_35_184	797_35_30	793_35_982	183_35_1	695_125_1	951_6_24	2560_15_90	1073_05_377	428_15_677	2176_15_1	400_4_7	501_235_6	204_235_445	122_35_1	71_05_1	102_235_1	485_6_1	92_35_1	482_6_9	903_6_35	15_05_47	16_4_1	54_6_1	35_05_477	809_35_2204	477_4_150	2141_125_11	2377_35_317
601_35_67	535_35_1	1927_02_72	68_125_1	84_35_167	797_35_27	793_35_988	183_35_1	695_125_1	951_6_18	2560_15_100	1073_05_402	428_15_691	2176_15_1	400_4_8	501_235_3	204_235_445	122_35_1	71_05_1	102_235_1	485_6_1	92_35_1	482_6_5	903_6_37	15_05_45	16_4_1	54_6_1	35_05_482	809_35_2183	477_4_151	2141_125_11	2377_35_304
601_35_61	535_35_1	1927_02_58	68_125_1	84_35_177	797_35_26	793_35_973	183_35_1	695_125_1	951_6_13	2560_15_101	1073_05_400	428_15_748	2176_15_1	400_4_11	204_235_461	122_35_1	71_05_1	485_6_1	92_35_1	482_6_5	903_6_48	15_05_43	16_4_1	54_6_1	35_05_461	809_35_2211	477_4_132	2141_125_5	2377_35_272
601_35_66	535_35_1	1927_02_58	68_125_1	84_35_171	797_35_28	793_35_1011	183_35_1	695_125_1	951_6_15	2560_15_97	1073_05_370	428_15_746	2176_15_1	400_4_9	204_235_461	122_35_1	71_05_1	485_6_1	92_35_1	482_6_2	903_6_43	15_05_35	16_4_1	54_6_1	35_05_477	809_35_2204	477_4_132	2141_125_6	2377_35_275
601_35_49	535_35_1	1927_02_55	68_125_1	84_35_172	797_35_32	793_35_1004	183_35_1	695_125_1	951_6_14	2560_15_98	1073_05_387	428_15_764	2176_15_1	400_4_5	204_235_452	122_35_1	71_05_1	485_6_1	92_35_1	482_6_1	903_6_32	15_05_33	16_4_1	54_6_1	35_05_461	809_35_2208	477_4_135	2141_125_5	2377_35_299
601_35_51	535_35_1	1927_02_42	68_125_1	84_35_172	797_35_28	793_35_967	695_125_1	951_6_16	2560_15_94	1073_05_372	428_15_793	2176_15_1	400_4_8	204_235_457	122_35_1	71_05_1	485_6_1	92_35_1	183_35_1	903_6_36	15_05_21	16_4_1	54_6_1	35_05_461	809_35_2246	477_4_133	2141_125_3	2377_35_306
601_35_54	535_35_1	1927_02_40	84_35_157	797_35_31	793_35_953	183_35_1	951_6_15	2560_15_87	1073_05_400	428_15_799	2176_15_1	400_4_8	204_235_456	122_35_1	71_05_1	485_6_1	92_35_1	903_6_29	15_05_23	16_4_1	54_6_1	35_05_492	809_35_2201	477_4_132	2377_35_329
601_35_65	535_35_1	1927_02_47	84_35_144	797_35_21	793_35_938	183_35_1	951_6_5	2560_15_76	1073_05_401	428_15_807	2176_15_1	400_4_5	204_235_475	122_35_1	71_05_1	485_6_1	92_35_1	903_6_31	15_05_27	16_4_1	54_6_1	35_05_525	809_35_2192	477_4_132	2377_35_315
601_35_67	535_35_1	1927_02_45	84_35_164	797_35_27	793_35_897	183_35_1	951_6_8	2560_15_94	1073_05_430	428_15_785	2176_15_1	400_4_8	204_235_459	122_35_1	71_05_1	485_6_1	92_35_1	903_6_32	15_05_26	16_4_1	54_6_1	35_05_557	809_35_2177	477_4_125	2377_35_305
601_35_80	535_35_1	1927_02_43	84_35_142	797_35_33	793_35_891	183_35_1	951_6_10	2560_15_77	1073_05_418	428_15_781	2176_15_1	400_4_7	204_235_499	122_35_1	71_05_1	485_6_1	92_35_1	903_6_25	15_05_29	16_4_1	54_6_1	35_05_537	809_35_2181	477_4_136	2377_35_317
601_35_77	535_35_1	1927_02_48	84_35_158	797_35_37	793_35_845	183_35_1	951_6_4	2560_15_87	1073_05_421	428_15_810	2176_15_1	400_4_6	204_235_472	122_35_1	71_05_1	485_6_1	92_35_1	903_6_21	15_05_34	16_4_1	54_6_1	35_05_552	809_35_2180	477_4_121	2377_35_333
601_35_94	535_35_1	1927_02_57	84_35_181	797_35_35	793_35_872	183_35_1	951_6_6	2560_15_82	1073_05_412	428_15_834	2176_15_1	400_4_4	204_235_452	122_35_1	71_05_1	485_6_1	92_35_1	903_6_27	15_05_30	16_4_1	54_6_1	35_05_561	809_35_2149	477_4_105	2377_35_305
601_35_84	535_35_1	1927_02_51	84_35_156	797_35_41	793_35_909	183_35_1	951_6_10	2560_15_73	1073_05_383	428_15_805	2176_15_1	400_4_2	204_235_420	122_35_1	71_05_1	485_6_1	92_35_1	903_6_25	15_05_30	16_4_1	54_6_1	35_05_589	809_35_2184	477_4_117	2377_35_327
601_35_77	535_35_1	1927_02_57	84_35_148	797_35_48	793_35_905	183_35_1	951_6_3	2560_15_77	1073_05_367	428_15_834	2176_15_1	204_235_415	122_35_1	71_05_1	485_6_1	92_35_1	903_6_26	15_05_25	16_4_1	54_6_1	35_05_599	809_35_2182	477_4_116	2377_35_327
601_35_81	535_35_1	1927_02_63	84_35_151	797_35_43	793_35_913	183_35_1	951_6_7	2560_15_80	1073_05_337	428_15_855	2176_15_1	204_235_392	122_35_1	71_05_1	485_6_1	92_35_1	903_6_29	15_05_27	16_4_1	54_6_1	35_05_583	809_35_2181	477_4_128	2377_35_336
601_35_59	535_35_1	1927_02_48	84_35_161	797_35_34	793_35_940	183_35_1	951_6_10	2560_15_101	1073_05_349	428_15_812	2176_15_1	204_235_369	122_35_1	71_05_1	485_6_1	92_35_1	903_6_33	15_05_25	16_4_1	54_6_1	35_05_611	809_35_2204	477_4_124	2377_35_326
601_35_60	535_35_1	1927_02_58	84_35_171	797_35_36	793_35_947	183_35_1	951_6_8	2560_15_106	1073_05_331	428_15_794	2176_15_1	204_235_384	122_35_1	71_05_1	485_6_1	92_35_1	903_6_45	15_05_25	16_4_1	54_6_1	35_05_579	809_35_2197	477_4_118	2377_35_347
601_35_58	535_35_1	1927_02_50	84_35_159	797_35_42	793_35_985	183_35_1	951_6_12	2560_15_120	1073_05_323	428_15_780	2176_15_1	204_235_397	122_35_1	71_05_1	485_6_1	92_35_1	903_6_44	15_05_21	16_4_1	54_6_1	35_05_587	809_35_2172	477_4_108	2377_35_348
601_35_56	535_35_1	1927_02_49	84_35_164	797_35_42	793_35_992	183_35_1	951_6_14	2560_15_99	1073_05_329	428_15_791	2176_15_1	204_235_384	122_35_1	71_05_1	485_6_1	92_35_1	903_6_40	15_05_19	16_4_1	54_6_1	35_05_592	809_35_2181	477_4_112	2377_35_342
601_35_47	535_35_1	1927_02_38	84_35_162	797_35_32	793_35_980	183_35_1	951_6_14	2560_15_81	1073_05_329	428_15_782	2176_15_1	204_235_396	122_35_1	71_05_1	485_6_1	92_35_1	903_6_58	15_05_15	16_4_1	54_6_1	35_05_563	809_35_2231	477_4_118	2377_35_360
601_35_49	535_35_1	1927_02_41	84_35_152	797_35_24	793_35_978	183_35_1	951_6_12	2560_15_61	1073_05_319	428_15_772	2176_15_1	204_235_379	122_35_1	71_05_1	485_6_1	92_35_1	903_6_66	15_05_14	16_4_1	54_6_1	35_05_570	809_35_2258	477_4_121	2377_35_390
601_35_44	535_35_1	1927_02_32	84_35_149	797_35_30	793_35_995	183_35_1	951_6_14	2560_15_65	1073_05_336	428_15_764	2176_15_1	204_235_378	122_35_1	71_05_1	485_6_1	92_35_1	903_6_44	15_05_14	16_4_1	54_6_1	35_05_586	809_35_2274	477_4_111	2377_35_370
601_35_61	535_35_1	1927_02_34	84_35_162	797_35_29	793_35_1029	183_35_1	951_6_12	2560_15_46	1073_05_323	428_15_757	2176_15_1	204_235_360	122_35_1	71_05_1	485_6_1	92_35_1	903_6_51	15_05_16	16_4_1	54_6_1	35_05_569	809_35_2284	477_4_109	2377_35_364
601_35_46	535_35_1	1927_02_27	84_35_132	797_35_28	793_35_1016	183_35_1	951_6_15	2560_15_41	1073_05_299	428_15_765	2176_15_1	204_235_366	122_35_1	71_05_1	485_6_1	92_35_1	903_6_67	15_05_15	16_4_1	54_6_1	35_05_583	809_35_2318	477_4_119	2377_35_369
601_35_41	535_35_1	1927_02_23	84_35_137	797_35_25	793_35_1013	183_35_1	951_6_13	2560_15_53	1073_05_289	428_15_785	2176_15_1	204_235_349	122_35_1	71_05_1	485_6_1	92_35_1	903_6_46	15_05_13	16_4_1	54_6_1	35_05_581	809_35_2356	477_4_110	2377_35_372
601_35_46	535_35_1	1927_02_30	84_35_149	797_35_18	793_35_1020	183_35_1	951_6_6	2560_15_56	1073_05_281	428_15_774	2176_15_1	204_235_367	122_35_1	71_05_1	485_6_1	92_35_1	903_6_36	15_05_11	16_4_1	54_6_1	35_05_575	809_35_2354	477_4_102	2377_35_381
601_35_52	535_35_1	1927_02_33	84_35_151	797_35_15	793_35_965	183_35_1	951_6_11	2560_15_59	1073_05_278	428_15_823	2176_15_1	204_235_375	122_35_1	71_05_1	485_6_1	92_35_1	903_6_55	15_05_10	16_4_1	54_6_1	35_05_595	809_35_2305	477_4_106	2377_35_373
601_35_47	535_35_1	1927_02_29	84_35_150	797_35_13	793_35_995	183_35_1	951_6_6	2560_15_59	1073_05_289	428_15_781	2176_15_1	204_235_374	122_35_1	71_05_1	485_6_1	92_35_1	903_6_52	15_05_4	16_4_1	54_6_1	35_05_617	809_35_2315	477_4_108	2377_35_367
601_35_37	535_35_1	1927_02_33	84_35_137	797_35_7	793_35_1020	183_35_1	951_6_3	2560_15_57	1073_05_281	428_15_810	2176_15_1	204_235_364	122_35_1	71_05_1	485_6_1	92_35_1	903_6_53	15_05_6	16_4_1	54_6_1	35_05_623	809_35_2322	477_4_104	2377_35_349
601_35_19	535_35_1	1927_02_30	84_35_135	797_35_5	793_35_1036	183_35_1	951_6_4	2560_15_71	1073_05_298	428_15_856	2176_15_1	204_235_377	122_35_1	71_05_1	485_6_1	92_35_1	903_6_62	15_05_6	16_4_1	54_6_1	35_05_592	809_35_2281	477_4_93	2377_35_341
601_35_19	535_35_1	1927_02_46	84_35_130	797_35_9	793_35_1021	183_35_1	951_6_2	2560_15_76	1073_05_317	428_15_850	2176_15_1	204_235_363	122_35_1	71_05_1	485_6_1	92_35_1	903_6_39	15_05_4	16_4_1	54_6_1	35_05_584	809_35_2309	477_4_73	2377_35_364
601_35_13	535_35_1	1927_02_50	84_35_142	797_35_6	793_35_1051	183_35_1	951_6_1	2560_15_64	1073_05_313	428_15_839	2176_15_1	204_235_356	122_35_1	71_05_1	485_6_1	92_35_1	903_6_26	15_05_6	16_4_1	54_6_1	35_05_587	809_35_2312	477_4_70	2377_35_370
601_35_14	535_35_1	1927_02_40	84_35_146	797_35_3	793_35_1048	183_35_1	951_6_2	2560_15_68	1073_05_324	428_15_854	2176_15_1	204_235_378	122_35_1	71_05_1	485_6_1	92_35_1	903_6_24	15_05_1	16_4_1	54_6_1	35_05_567	809_35_2286	477_4_73	2377_35_378
601_35_18	535_35_1	1927_02_48	84_35_143	797_35_5	793_35_1056	183_35_1	951_6_2	2560_15_67	1073_05_325	428_15_856	2176_15_1	204_235_374	122_35_1	71_05_1	485_6_1	92_35_1	903_6_17	15_05_2	16_4_1	54_6_1	35_05_563	809_35_2270	477_4_69	2377_35_391
601_35_16	535_35_1	1927_02_42	84_35_137	797_35_5	793_35_1075	428_15_856	2560_15_83	1073_05_344	183_35_1	2176_15_1	204_235_371	122_35_1	71_05_1	92_35_1	903_6_15	15_05_2	16_4_1	35_05_544	809_35_2267	477_4_64	2377_35_385
601_35_4	535_35_1	1927_02_33	84_35_147	797_35_8	793_35_1049	428_15_878	2560_15_64	1073_05_323	183_35_1	2176_15_1	204_235_389	122_35_1	71_05_1	92_35_1	903_6_15	15_05_1	16_4_1	35_05_574	809_35_2295	477_4_66	2377_35_360
601_35_11	535_35_1	1927_02_27	84_35_155	797_35_9	793_35_1045	428_15_876	2560_15_78	1073_05_332	183_35_1	2176_15_1	204_235_390	122_35_1	71_05_1	92_35_1	903_6_13	15_05_1	16_4_1	35_05_576	809_35_2270	477_4_65	2377_35_358
797_35_12	903_6_9	92_35_1	601_35_5	204_235_376	183_35_1	2560_15_76	16_4_1	1073_05_331	35_05_587	428_15_856	809_35_2285	535_35_1	2176_15_1	477_4_63	122_35_1	1927_02_24	71_05_1	793_35_1071	2377_35_361	84_35_150
797_35_8	903_6_7	92_35_1	601_35_7	204_235_341	183_35_1	2560_15_68	16_4_1	1073_05_339	35_05_563	428_15_871	809_35_2248	535_35_1	2176_15_1	477_4_74	122_35_1	1927_02_28	71_05_1	793_35_1126	2377_35_370	84_35_156
797_35_10	903_6_9	92_35_1	601_35_4	204_235_338	183_35_1	2560_15_74	16_4_1	1073_05_355	35_05_556	428_15_880	809_35_2221	535_35_1	2176_15_1	477_4_65	122_35_1	1927_02_20	71_05_1	793_35_1135	2377_35_381	84_35_158
797_35_6	903_6_7	92_35_1	601_35_1	204_235_304	183_35_1	2560_15_56	16_4_1	1073_05_383	35_05_540	428_15_919	809_35_2215	535_35_1	2176_15_1	477_4_68	122_35_1	1927_02_14	71_05_1	793_35_1117	2377_35_418	84_35_158
797_35_9	903_6_7	92_35_1	793_35_1076	204_235_291	183_35_1	2560_15_51	16_4_1	1073_05_377	35_05_549	428_15_934	809_35_2245	535_35_1	2176_15_1	477_4_84	71_05_1	1927_02_13	122_35_1	2377_35_418	84_35_152
797_35_7	903_6_11	92_35_1	793_35_1122	204_235_303	183_35_1	2560_15_40	16_4_1	1073_05_352	35_05_530	428_15_927	809_35_2238	535_35_1	2176_15_1	477_4_72	71_05_1	1927_02_16	122_35_1	2377_35_419	84_35_169
797_35_4	903_6_7	92_35_1	793_35_1107	204_235_270	183_35_1	2560_15_36	16_4_1	1073_05_372	35_05_571	428_15_928	809_35_2242	535_35_1	2176_15_1	477_4_57	71_05_1	1927_02_11	122_35_1	2377_35_420	84_35_181
797_35_3	903_6_6	92_35_1	793_35_1108	204_235_276	183_35_1	2560_15_29	16_4_1	1073_05_371	35_05_601	428_15_931	809_35_2190	535_35_1	2176_15_1	477_4_62	71_05_1	1927_02_6	122_35_1	2377_35_444	84_35_179
797_35_7	903_6_9	92_35_1	793_35_1089	204_235_292	183_35_1	2560_15_34	16_4_1	1073_05_364	35_05_612	428_15_915	809_35_2199	535_35_1	2176_15_1	477_4_66	71_05_1	1927_02_3	122_35_1	2377_35_441	84_35_175
903_6_8	92_35_1	793_35_1090	204_235_290	16_4_1	2560_15_45	1073_05_365	35_05_629	428_15_908	809_35_2194	535_35_1	2176_15_1	477_4_54	71_05_1	1927_02_2	122_35_1	2377_35_432	84_35_189
903_6_9	92_35_1	793_35_1106	204_235_294	16_4_1	2560_15_42	1073_05_364	35_05_610	428_15_928	809_35_2194	535_35_1	2176_15_1	477_4_47	71_05_1	1927_02_1	122_35_1	2377_35_427	84_35_184
903_6_16	92_35_1	793_35_1122	204_235_294	16_4_1	2560_15_50	1073_05_366	35_05_574	428_15_965	809_35_2147	535_35_1	2176_15_1	477_4_52	71_05_1	122_35_1	2377_35_437	84_35_183
903_6_10	92_35_1	793_35_1131	204_235_302	16_4_1	2560_15_55	1073_05_373	35_05_560	428_15_925	809_35_2191	535_35_1	2176_15_1	477_4_55	71_05_1	122_35_1	2377_35_436	84_35_168
903_6_6	92_35_1	793_35_1120	204_235_285	16_4_1	2560_15_49	1073_05_366	35_05_561	428_15_954	809_35_2222	535_35_1	2176_15_1	477_4_53	71_05_1	122_35_1	2377_35_442	84_35_148
903_6_5	92_35_1	793_35_1165	204_235_303	16_4_1	2560_15_36	1073_05_353	35_05_532	428_15_938	809_35_2243	535_35_1	2176_15_1	477_4_48	71_05_1	122_35_1	2377_35_425	84_35_158
903_6_5	92_35_1	793_35_1209	204_235_302	16_4_1	2560_15_32	1073_05_367	35_05_572	428_15_900	809_35_2200	535_35_1	2176_15_1	477_4_33	71_05_1	122_35_1	2377_35_436	84_35_150
903_6_5	92_35_1	793_35_1191	204_235_279	16_4_1	2560_15_30	1073_05_369	35_05_593	428_15_905	809_35_2200	535_35_1	2176_15_1	477_4_27	71_05_1	122_35_1	2377_35_455	84_35_152
903_6_8	92_35_1	793_35_1196	204_235_268	16_4_1	2560_15_34	1073_05_374	35_05_596	428_15_927	809_35_2197	535_35_1	2176_15_1	477_4_29	71_05_1	122_35_1	2377_35_434	84_35_143
903_6_8	92_35_1	793_35_1192	204_235_257	16_4_1	2560_15_33	1073_05_361	35_05_610	428_15_933	809_35_2194	535_35_1	2176_15_1	477_4_27	71_05_1	122_35_1	2377_35_428	84_35_163
903_6_5	92_35_1	793_35_1190	204_235_272	16_4_1	2560_15_25	1073_05_360	35_05_601	428_15_894	809_35_2211	535_35_1	2176_15_1	477_4_28	71_05_1	122_35_1	2377_35_445	84_35_175
903_6_6	92_35_1	793_35_1156	204_235_264	16_4_1	2560_15_35	1073_05_366	35_05_613	428_15_887	809_35_2226	535_35_1	2176_15_1	477_4_31	71_05_1	122_35_1	2377_35_452	84_35_170
903_6_2	92_35_1	793_35_1196	204_235_270	16_4_1	2560_15_45	1073_05_358	35_05_592	428_15_861	809_35_2207	535_35_1	2176_15_1	477_4_30	71_05_1	122_35_1	2377_35_486	84_35_159
92_35_1	793_35_1279	204_235_273	16_4_1	2560_15_34	1073_05_351	35_05_573	428_15_867	809_35_2193	535_35_1	2176_15_1	477_4_26	71_05_1	122_35_1	2377_35_463	84_35_147
92_35_1	793_35_1270	204_235_277	16_4_1	2560_15_27	1073_05_345	35_05_576	428_15_905	809_35_2160	535_35_1	2176_15_1	477_4_29	71_05_1	122_35_1	2377_35_455	84_35_162
92_35_1	793_35_1261	204_235_290	16_4_1	2560_15_17	1073_05_372	35_05_580	428_15_931	809_35_2133	535_35_1	2176_15_1	477_4_30	71_05_1	122_35_1	2377_35_432	84_35_160
92_35_1	793_35_1299	204_235_293	16_4_1	2560_15_19	1073_05_392	35_05_567	428_15_932	809_35_2095	535_35_1	2176_15_1	477_4_24	71_05_1	122_35_1	2377_35_414	84_35_171
92_35_1	793_35_1285	204_235_315	16_4_1	2560_15_13	1073_05_406	35_05_540	428_15_909	809_35_2138	535_35_1	2176_15_1	477_4_34	71_05_1	122_35_1	2377_35_406	84_35_160
92_35_1	793_35_1294	204_235_298	16_4_1	2560_15_9	1073_05_395	35_05_585	428_15_909	809_35_2130	535_35_1	2176_15_1	477_4_37	71_05_1	122_35_1	2377_35_404	84_35_145
92_35_1	793_35_1282	204_235_309	16_4_1	2560_15_8	1073_05_403	35_05_588	428_15_900	809_35_2124	535_35_1	2176_15_1	477_4_38	71_05_1	122_35_1	2377_35_410	84_35_144
92_35_1	793_35_1233	204_235_296	16_4_1	2560_15_10	1073_05_412	35_05_600	428_15_916	809_35_2125	535_35_1	2176_15_1	477_4_28	71_05_1	122_35_1	2377_35_435	84_35_151
92_35_1	793_35_1179	204_235_282	16_4_1	2560_15_5	1073_05_419	35_05_616	428_15_947	809_35_2139	535_35_1	2176_15_1	477_4_25	71_05_1	122_35_1	2377_35_443	84_35_151
92_35_1	793_35_1169	204_235_286	16_4_1	2560_15_6	1073_05_415	35_05_607	428_15_929	809_35_2159	535_35_1	2176_15_1	477_4_37	71_05_1	122_35_1	2377_35_453	84_35_145
92_35_1	793_35_1187	204_235_281	16_4_1	2560_15_6	1073_05_421	35_05_634	428_15_925	809_35_2158	535_35_1	2176_15_1	477_4_23	71_05_1	122_35_1	2377_35_449	84_35_122
92_35_1	793_35_1182	204_235_269	16_4_1	2560_15_6	1073_05_423	35_05_655	428_15_919	809_35_2133	535_35_1	2176_15_1	477_4_26	71_05_1	122_35_1	2377_35_469	84_35_124
92_35_1	793_35_1187	204_235_278	16_4_1	2560_15_6	1073_05_402	35_05_669	428_15_910	809_35_2130	535_35_1	2176_15_1	477_4_26	71_05_1	122_35_1	2377_35_469	84_35_129
92_35_1	793_35_1125	204_235_273	16_4_1	2560_15_5	1073_05_392	35_05_684	428_15_929	809_35_2175	535_35_1	2176_15_1	477_4_22	71_05_1	122_35_1	2377_35_469	84_35_132
92_35_1	793_35_1134	204_235_297	16_4_1	2560_15_2	1073_05_398	35_05_696	428_15_960	809_35_2149	535_35_1	2176_15_1	477_4_20	71_05_1	122_35_1	2377_35_438	84_35_112
92_35_1	793_35_1144	204_235_285	16_4_1	2560_15_1	1073_05_416	35_05_694	428_15_975	809_35_2119	535_35_1	2176_15_1	477_4_17	71_05_1	122_35_1	2377_35_439	84_35_116
92_35_1	793_35_1132	204_235_285	16_4_1	2560_15_2	1073_05_430	35_05_680	428_15_968	809_35_2135	535_35_1	2176_15_1	477_4_16	71_05_1	122_35_1	2377_35_462	84_35_96
92_35_1	793_35_1134	204_235_284	16_4_1	1073_05_398	35_05_677	428_15_973	809_35_2150	535_35_1	477_4_15	71_05_1	122_35_1	2377_35_468	84_35_107
92_35_1	793_35_1173	204_235_273	16_4_1	1073_05_394	35_05_682	428_15_1001	809_35_2110	535_35_1	477_4_17	71_05_1	122_35_1	2377_35_459	84_35_97
92_35_1	793_35_1159	204_235_289	16_4_1	1073_05_393	35_05_706	428_15_997	809_35_2123	535_35_1	477_4_10	71_05_1	122_35_1	2377_35_438	84_35_91
92_35_1	793_35_1182	204_235_286	16_4_1	1073_05_373	35_05_713	428_15_993	809_35_2087	535_35_1	477_4_16	71_05_1	122_35_1	2377_35_453	84_35_103
92_35_1	793_35_1184	204_235_294	16_4_1	1073_05_394	35_05_722	428_15_977	809_35_2101	535_35_1	477_4_16	71_05_1	122_35_1	2377_35_438	84_35_80
92_35_1	793_35_1190	204_235_296	16_4_1	1073_05_380	35_05_746	428_15_954	809_35_2095	535_35_1	477_4_11	71_05_1	122_35_1	2377_35_447	84_35_87
92_35_1	793_35_1205	204_235_282	16_4_1	1073_05_372	35_05_791	428_15_909	809_35_2080	535_35_1	477_4_14	71_05_1	122_35_1	2377_35_482	84_35_71
92_35_1	793_35_1227	204_235_269	16_4_1	1073_05_379	35_05_798	428_15_916	809_35_2022	535_35_1	477_4_16	71_05_1	122_35_1	2377_35_518	84_35_61
92_35_1	793_35_1191	204_235_303	16_4_1	1073_05_393	35_05_822	428_15_915	809_35_2016	535_35_1	477_4_18	71_05_1	122_35_1	2377_35_488	84_35_60
92_35_1	793_35_1211	204_235_296	16_4_1	1073_05_393	35_05_816	428_15_898	809_35_2033	535_35_1	477_4_12	71_05_1	122_35_1	2377_35_498	84_35_49
92_35_1	793_35_1221	204_235_289	16_4_1	1073_05_370	35_05_830	428_15_908	809_35_2012	535_35_1	477_4_20	71_05_1	122_35_1	2377_35_500	84_35_56
92_35_1	793_35_1205	204_235_261	16_4_1	1073_05_346	35_05_849	428_15_912	809_35_2030	535_35_1	477_4_25	71_05_1	122_35_1	2377_35_512	84_35_66
92_35_1	793_35_1225	204_235_246	16_4_1	1073_05_370	35_05_871	428_15_918	809_35_1989	535_35_1	477_4_18	71_05_1	122_35_1	2377_35_505	84_35_64
92_35_1	793_35_1174	204_235_231	16_4_1	1073_05_387	35_05_871	428_15_932	809_35_2002	535_35_1	477_4_22	71_05_1	122_35_1	2377_35_532	84_35_55
92_35_1	793_35_1181	204_235_179	16_4_1	1073_05_386	35_05_859	428_15_937	809_35_2032	535_35_1	477_4_14	71_05_1	122_35_1	2377_35_564	84_35_54
92_35_1	793_35_1180	204_235_180	16_4_1	1073_05_397	35_05_846	428_15_964	809_35_2014	535_35_1	477_4_10	71_05_1	122_35_1	2377_35_560	84_35_55
92_35_1	793_35_1193	204_235_174	16_4_1	1073_05_394	35_05_837	428_15_1010	809_35_1978	535_35_1	477_4_14	71_05_1	122_35_1	2377_35_551	84_35_55
92_35_1	793_35_1217	204_235_166	16_4_1	1073_05_391	35_05_819	428_15_984	809_35_1993	535_35_1	477_4_14	71_05_1	122_35_1	2377_35_560	84_35_62
92_35_1	793_35_1207	204_235_169	16_4_1	1073_05_354	35_05_834	428_15_970	809_35_2034	535_35_1	477_4_19	71_05_1	122_35_1	2377_35_571	84_35_48
92_35_1	793_35_1217	204_235_170	16_4_1	1073_05_356	35_05_838	428_15_1017	809_35_1991	535_35_1	477_4_10	71_05_1	122_35_1	2377_35_564	84_35_43
92_35_1	793_35_1232	204_235_204	16_4_1	1073_05_349	35_05_819	428_15_986	809_35_1991	535_35_1	477_4_18	71_05_1	122_35_1	2377_35_557	84_35_50
92_35_1	793_35_1235	204_235_189	16_4_1	1073_05_363	35_05_816	428_15_988	809_35_1962	535_35_1	477_4_9	71_05_1	122_35_1	2377_35_584	84_35_60
92_35_1	793_35_1301	204_235_166	16_4_1	1073_05_310	35_05_854	428_15_921	809_35_1978	535_35_1	477_4_12	71_05_1	122_35_1	2377_35_610	84_35_54
92_35_1	793_35_1326	204_235_152	16_4_1	1073_05_334	35_05_876	428_15_910	809_35_1955	535_35_1	477_4_11	71_05_1	122_35_1	2377_35_593	84_35_49
92_35_1	793_35_1324	204_235_144	16_4_1	1073_05_337	35_05_862	428_15_928	809_35_1965	535_35_1	477_4_8	71_05_1	122_35_1	2377_35_595	84_35_43
92_35_1	793_35_1388	204_235_158	16_4_1	1073_05_334	35_05_865	428_15_898	809_35_1952	535_35_1	477_4_11	71_05_1	122_35_1	2377_35_561	84_35_39
92_35_1	793_35_1341	204_235_159	16_4_1	1073_05_353	35_05_896	428_15_890	809_35_1963	535_35_1	477_4_12	71_05_1	122_35_1	2377_35_551	84_35_41
92_35_1	793_35_1313	204_235_167	16_4_1	1073_05_341	35_05_898	428_15_907	809_35_1989	535_35_1	477_4_11	71_05_1	122_35_1	2377_35_532	84_35_48
92_35_1	793_35_1358	204_235_165	16_4_1	1073_05_353	35_05_901	428_15_842	809_35_1998	535_35_1	477_4_3	71_05_1	122_35_1	2377_35_517	84_35_69
92_35_1	793_35_1361	204_235_159	16_4_1	1073_05_366	35_05_940	428_15_812	809_35_1985	535_35_1	477_4_2	71_05_1	122_35_1	2377_35_517	84_35_64
92_35_1	793_35_1373	204_235_131	16_4_1	1073_05_326	35_05_962	428_15_839	809_35_1998	535_35_1	477_4_1	71_05_1	122_35_1	2377_35_498	84_35_78
92_35_1	793_35_1408	204_235_120	1073_05_320	35_05_934	428_15_804	809_35_2005	535_35_1	71_05_1	122_35_1	2377_35_528	84_35_87
92_35_1	793_35_1413	204_235_111	1073_05_341	35_05_961	428_15_800	809_35_1964	535_35_1	71_05_1	122_35_1	2377_35_519	84_35_97
92_35_1	793_35_1409	204_235_125	1073_05_363	35_05_990	428_15_805	809_35_1910	535_35_1	71_05_1	122_35_1	2377_35_515	84_35_89
92_35_1	793_35_1380	204_235_147	1073_05_389	35_05_1023	428_15_820	809_35_1872	535_35_1	71_05_1	122_35_1	2377_35_502	84_35_73
92_35_1	793_35_1406	204_235_143	1073_05_375	35_05_1004	428_15_814	809_35_1879	535_35_1	71_05_1	122_35_1	2377_35_521	84_35_64
92_35_1	793_35_1363	204_235_130	1073_05_370	35_05_1034	428_15_838	809_35_1877	535_35_1	71_05_1	122_35_1	2377_35_522	84_35_72
92_35_1	793_35_1341	204_235_124	1073_05_352	35_05_1062	428_15_840	809_35_1916	535_35_1	71_05_1	122_35_1	2377_35_491	84_35_80
92_35_1	793_35_1318	204_235_127	1073_05_337	35_05_1030	428_15_876	809_35_1937	535_35_1	71_05_1	122_35_1	2377_35_500	84_35_81
92_35_1	793_35_1389	204_235_123	1073_05_340	35_05_1031	428_15_864	809_35_1889	535_35_1	71_05_1	122_35_1	2377_35_483	84_35_87
92_35_1	793_35_1326	204_235_114	1073_05_349	35_05_1045	428_15_871	809_35_1924	535_35_1	71_05_1	122_35_1	2377_35_489	84_35_88
92_35_1	793_35_1331	204_235_105	1073_05_340	35_05_1073	428_15_873	809_35_1907	535_35_1	71_05_1	122_35_1	2377_35_493	84_35_84
92_35_1	793_35_1353	204_235_109	1073_05_320	35_05_1065	428_15_882	809_35_1917	535_35_1	71_05_1	122_35_1	2377_35_487	84_35_73
92_35_1	793_35_1372	204_235_115	1073_05_340	35_05_1044	428_15_857	809_35_1888	535_35_1	71_05_1	122_35_1	2377_35_508	84_35_82
92_35_1	793_35_1393	204_235_85	1073_05_350	35_05_1089	428_15_849	809_35_1849	535_35_1	71_05_1	122_35_1	2377_35_508	84_35_83
92_35_1	793_35_1388	204_235_89	1073_05_345	35_05_1055	428_15_921	809_35_1835	535_35_1	71_05_1	122_35_1	2377_35_506	84_35_67
92_35_1	793_35_1386	204_235_104	1073_05_336	35_05_1060	428_15_922	809_35_1860	535_35_1	71_05_1	122_35_1	2377_35_479	84_35_59
92_35_1	793_35_1409	204_235_100	1073_05_327	35_05_1045	428_15_937	809_35_1868	535_35_1	71_05_1	122_35_1	2377_35_469	84_35_51
92_35_1	793_35_1398	204_235_109	1073_05_312	35_05_1014	428_15_965	809_35_1877	535_35_1	71_05_1	122_35_1	2377_35_470	84_35_61
92_35_1	793_35_1410	204_235_89	1073_05_341	35_05_1082	428_15_934	809_35_1840	535_35_1	71_05_1	122_35_1	2377_35_456	84_35_54
92_35_1	793_35_1458	204_235_90	1073_05_340	35_05_1087	428_15_906	809_35_1849	535_35_1	71_05_1	122_35_1	2377_35_437	84_35_39
92_35_1	793_35_1428	204_235_82	1073_05_317	35_05_1106	428_15_949	809_35_1859	535_35_1	71_05_1	122_35_1	2377_35_421	84_35_44
92_35_1	793_35_1418	204_235_79	1073_05_332	35_05_1154	428_15_960	809_35_1819	535_35_1	71_05_1	122_35_1	2377_35_407	84_35_37
92_35_1	793_35_1464	204_235_76	1073_05_316	35_05_1171	428_15_963	809_35_1797	535_35_1	71_05_1	122_35_1	2377_35_375	84_35_44
92_35_1	793_35_1490	204_235_72	1073_05_333	35_05_1186	428_15_994	809_35_1742	535_35_1	71_05_1	122_35_1	2377_35_368	84_35_21
92_35_1	793_35_1438	204_235_86	1073_05_325	35_05_1174	428_15_990	809_35_1798	535_35_1	71_05_1	122_35_1	2377_35_376	84_35_19
92_35_1	793_35_1459	204_235_77	1073_05_329	35_05_1226	428_15_967	809_35_1761	535_35_1	71_05_1	122_35_1	2377_35_368	84_35_19
92_35_1	793_35_1447	204_235_49	1073_05_358	35_05_1277	428_15_971	809_35_1730	535_35_1	71_05_1	122_35_1	2377_35_356	84_35_18
92_35_1	793_35_1427	204_235_46	1073_05_361	35_05_1276	428_15_967	809_35_1738	535_35_1	71_05_1	122_35_1	2377_35_375	84_35_16
92_35_1	793_35_1430	204_235_51	1073_05_338	35_05_1326	428_15_943	809_35_1718	535_35_1	71_05_1	122_35_1	2377_35_386	84_35_14
92_35_1	793_35_1448	204_235_57	1073_05_319	35_05_1330	428_15_915	809_35_1744	535_35_1	71_05_1	122_35_1	2377_35_374	84_35_19
92_35_1	793_35_1485	204_235_57	1073_05_295	35_05_1316	428_15_896	809_35_1745	535_35_1	71_05_1	122_35_1	2377_35_397	84_35_15
92_35_1	793_35_1486	204_235_43	1073_05_298	35_05_1347	428_15_854	809_35_1744	535_35_1	71_05_1	122_35_1	2377_35_421	84_35_13
92_35_1	793_35_1465	204_235_47	1073_05_314	35_05_1359	428_15_827	809_35_1751	535_35_1	71_05_1	122_35_1	2377_35_432	84_35_11
92_35_1	793_35_1505	204_235_73	1073_05_344	35_05_1347	428_15_805	809_35_1701	535_35_1	71_05_1	122_35_1	2377_35_418	84_35_13
92_35_1	793_35_1490	204_235_76	1073_05_352	35_05_1365	428_15_822	809_35_1662	535_35_1	71_05_1	122_35_1	2377_35_422	84_35_17
92_35_1	793_35_1485	204_235_81	1073_05_372	35_05_1372	428_15_810	809_35_1644	535_35_1	71_05_1	122_35_1	2377_35_428	84_35_14
92_35_1	793_35_1549	204_235_79	1073_05_352	35_05_1377	428_15_796	809_35_1623	535_35_1	71_05_1	122_35_1	2377_35_411	84_35_19
92_35_1	793_35_1601	204_235_70	1073_05_358	35_05_1401	428_15_789	809_35_1587	535_35_1	71_05_1	122_35_1	2377_35_390	84_35_10
92_35_1	793_35_1577	204_235_76	1073_05_361	35_05_1400	428_15_780	809_35_1604	535_35_1	71_05_1	122_35_1	2377_35_403	84_35_5
92_35_1	793_35_1551	204_235_81	1073_05_365	35_05_1385	428_15_794	809_35_1608	535_35_1	71_05_1	122_35_1	2377_35_414	84_35_8
92_35_1	793_35_1531	204_235_87	1073_05_366	35_05_1393	428_15_789	809_35_1637	535_35_1	71_05_1	122_35_1	2377_35_397	84_35_6
92_35_1	793_35_1550	204_235_86	1073_05_331	35_05_1418	428_15_763	809_35_1662	535_35_1	71_05_1	122_35_1	2377_35_394	84_35_2
92_35_1	793_35_1519	204_235_84	1073_05_343	35_05_1393	428_15_774	809_35_1697	535_35_1	71_05_1	122_35_1	2377_35_394	84_35_2
92_35_1	793_35_1512	204_235_85	1073_05_325	35_05_1430	428_15_752	809_35_1700	535_35_1	71_05_1	122_35_1	2377_35_398	84_35_4
92_35_1	793_35_1578	204_235_67	1073_05_328	35_05_1443	428_15_739	809_35_1654	535_35_1	71_05_1	122_35_1	2377_35_390	84_35_7
92_35_1	793_35_1582	204_235_55	1073_05_275	35_05_1458	428_15_757	809_35_1668	535_35_1	71_05_1	122_35_1	2377_35_404	84_35_7
92_35_1	793_35_1541	204_235_44	1073_05_273	35_05_1514	428_15_720	809_35_1684	535_35_1	71_05_1	122_35_1	2377_35_427	84_35_3
92_35_1	793_35_1542	204_235_44	1073_05_290	35_05_1497	428_15_730	809_35_1690	535_35_1	71_05_1	122_35_1	2377_35_411	84_35_2
92_35_1	793_35_1518	204_235_45	1073_05_267	35_05_1497	428_15_720	809_35_1737	535_35_1	71_05_1	122_35_1	2377_35_420	84_35_2
92_35_1	793_35_1525	204_235_44	1073_05_273	35_05_1503	428_15_684	809_35_1765	535_35_1	71_05_1	122_35_1	2377_35_411	84_35_1
92_35_1	793_35_1473	204_235_51	1073_05_284	35_05_1491	428_15_716	809_35_1764	535_35_1	71_05_1	122_35_1	2377_35_427	84_35_1
92_35_1	793_35_1493	204_235_53	1073_05_262	35_05_1491	428_15_687	809_35_1802	535_35_1	71_05_1	122_35_1	2377_35_418	84_35_1
92_35_1	793_35_1460	204_235_51	1073_05_265	35_05_1477	428_15_713	809_35_1826	535_35_1	71_05_1	122_35_1	2377_35_414	84_35_1
92_35_1	793_35_1462	204_235_64	1073_05_273	35_05_1480	428_15_684	809_35_1824	535_35_1	71_05_1	122_35_1	2377_35_419	84_35_1
92_35_1	793_35_1515	204_235_53	1073_05_250	35_05_1497	428_15_690	809_35_1786	535_35_1	71_05_1	122_35_1	2377_35_415	84_35_1
92_35_1	793_35_1546	204_235_50	1073_05_244	35_05_1490	428_15_707	809_35_1771	535_35_1	71_05_1	122_35_1	2377_35_398	84_35_1
92_35_1	793_35_1465	204_235_55	1073_05_235	35_05_1526	428_15_720	809_35_1822	535_35_1	71_05_1	122_35_1	2377_35_383	84_35_1
92_35_1	793_35_1460	204_235_52	1073_05_241	35_05_1517	428_15_760	809_35_1812	535_35_1	71_05_1	122_35_1	2377_35_364	84_35_1
92_35_1	793_35_1482	204_235_53	1073_05_279	35_05_1498	428_15_770	809_35_1754	535_35_1	71_05_1	122_35_1	2377_35_370	84_35_1
92_35_1	793_35_1466	204_235_50	1073_05_280	35_05_1494	428_15_788	809_35_1776	535_35_1	71_05_1	122_35_1	2377_35_352	84_35_1
92_35_1	793_35_1450	204_235_55	1073_05_290	35_05_1464	428_15_796	809_35_1793	535_35_1	71_05_1	122_35_1	2377_35_358	84_35_1
92_35_1	793_35_1457	204_235_59	1073_05_265	35_05_1457	428_15_794	809_35_1809	535_35_1	71_05_1	122_35_1	2377_35_365	84_35_1
92_35_1	793_35_1464	204_235_56	1073_05_289	35_05_1458	428_15_782	809_35_1788	535_35_1	71_05_1	122_35_1	2377_35_369	84_35_1
92_35_1	793_35_1384	204_235_67	1073_05_293	35_05_1502	428_15_783	809_35_1792	535_35_1	71_05_1	122_35_1	2377_35_385	84_35_1
92_35_1	793_35_1408	204_235_70	1073_05_301	35_05_1504	428_15_758	809_35_1792	535_35_1	71_05_1	122_35_1	2377_35_373	84_35_1
92_35_1	793_35_1427	204_235_70	1073_05_314	35_05_1484	428_15_766	809_35_1794	535_35_1	71_05_1	122_35_1	2377_35_351	84_35_1
92_35_1	793_35_1445	204_235_71	1073_05_287	35_05_1475	428_15_771	809_35_1814	535_35_1	71_05_1	122_35_1	2377_35_343	84_35_1
92_35_1	793_35_1361	204_235_84	1073_05_308	35_05_1493	428_15_772	809_35_1834	535_35_1	71_05_1	122_35_1	2377_35_354	84_35_1
92_35_1	793_35_1431	204_235_60	1073_05_317	35_05_1459	428_15_774	809_35_1843	535_35_1	71_05_1	122_35_1	2377_35_322	84_35_1
92_35_1	793_35_1444	204_235_57	1073_05_324	35_05_1448	428_15_748	809_35_1855	535_35_1	71_05_1	122_35_1	2377_35_330	84_35_1
92_35_1	793_35_1435	204_235_44	1073_05_306	35_05_1452	428_15_772	809_35_1881	535_35_1	71_05_1	122_35_1	2377_35_316	84_35_1
92_35_1	793_35_1425	204_235_44	1073_05_304	35_05_1428	428_15_770	809_35_1909	535_35_1	71_05_1	122_35_1	2377_35_326	84_35_1
92_35_1	793_35_1399	204_235_53	1073_05_342	35_05_1430	428_15_763	809_35_1878	535_35_1	71_05_1	122_35_1	2377_35_341	84_35_1
92_35_1	793_35_1400	204_235_48	1073_05_333	35_05_1440	428_15_795	809_35_1838	535_35_1	71_05_1	122_35_1	2377_35_352	84_35_1
92_35_1	793_35_1378	204_235_38	1073_05_361	35_05_1461	428_15_813	809_35_1829	535_35_1	71_05_1	122_35_1	2377_35_326	84_35_1
92_35_1	793_35_1359	204_235_40	1073_05_360	35_05_1442	428_15_829	809_35_1835	535_35_1	71_05_1	122_35_1	2377_35_341	84_35_1
92_35_1	793_35_1392	204_235_43	1073_05_335	35_05_1421	428_15_861	809_35_1806	535_35_1	71_05_1	122_35_1	2377_35_348	84_35_1
92_35_1	793_35_1487	204_235_39	1073_05_334	35_05_1447	428_15_828	809_35_1727	535_35_1	71_05_1	122_35_1	2377_35_344	84_35_1
92_35_1	793_35_1526	204_235_36	1073_05_349	35_05_1450	428_15_815	809_35_1709	535_35_1	71_05_1	122_35_1	2377_35_321	84_35_1
92_35_1	793_35_1543	204_235_42	1073_05_337	35_05_1415	428_15_799	809_35_1730	535_35_1	71_05_1	122_35_1	2377_35_340	84_35_1
92_35_1	793_35_1537	204_235_40	1073_05_360	35_05_1444	428_15_761	809_35_1718	535_35_1	71_05_1	122_35_1	2377_35_346	84_35_1
92_35_1	793_35_1509	204_235_45	1073_05_343	35_05_1460	428_15_796	809_35_1688	535_35_1	71_05_1	122_35_1	2377_35_365	84_35_1
92_35_1	793_35_1528	204_235_47	1073_05_343	35_05_1437	428_15_783	809_35_1688	535_35_1	71_05_1	122_35_1	2377_35_380	84_35_1
92_35_1	793_35_1525	204_235_39	1073_05_330	35_05_1422	428_15_806	809_35_1693	535_35_1	71_05_1	122_35_1	2377_35_391	84_35_1
92_35_1	793_35_1533	204_235_37	1073_05_316	35_05_1480	428_15_763	809_35_1701	535_35_1	71_05_1	122_35_1	2377_35_376	84_35_1
92_35_1	793_35_1553	204_235_37	1073_05_298	35_05_1470	428_15_782	809_35_1685	535_35_1	71_05_1	122_35_1	2377_35_381	84_35_1
92_35_1	793_35_1572	204_235_30	1073_05_303	35_05_1417	428_15_801	809_35_1709	535_35_1	71_05_1	122_35_1	2377_35_374	84_35_1
92_35_1	793_35_1598	204_235_39	1073_05_314	35_05_1441	428_15_814	809_35_1659	535_35_1	71_05_1	122_35_1	2377_35_341	84_35_1
92_35_1	793_35_1585	204_235_39	1073_05_323	35_05_1465	428_15_788	809_35_1657	535_35_1	71_05_1	122_35_1	2377_35_349	84_35_1
92_35_1	793_35_1573	204_235_37	1073_05_325	35_05_1498	428_15_798	809_35_1634	535_35_1	71_05_1	122_35_1	2377_35_341	84_35_1
92_35_1	793_35_1527	204_235_52	1073_05_322	35_05_1506	428_15_818	809_35_1636	535_35_1	71_05_1	122_35_1	2377_35_345	84_35_1
92_35_1	793_35_1545	204_235_39	1073_05_298	35_05_1491	428_15_841	809_35_1636	535_35_1	71_05_1	122_35_1	2377_35_356	84_35_1
92_35_1	793_35_1585	204_235_28	1073_05_288	35_05_1459	428_15_858	809_35_1619	535_35_1	71_05_1	122_35_1	2377_35_369	84_35_1
92_35_1	793_35_1595	204_235_29	1073_05_288	35_05_1438	428_15_872	809_35_1608	535_35_1	71_05_1	122_35_1	2377_35_376	84_35_1
92_35_1	793_35_1580	204_235_31	1073_05_266	35_05_1503	428_15_816	809_35_1607	535_35_1	71_05_1	122_35_1	2377_35_403	84_35_1
92_35_1	793_35_1597	204_235_41	1073_05_253	35_05_1490	428_15_809	809_35_1614	535_35_1	71_05_1	122_35_1	2377_35_402	84_35_1
92_35_1	793_35_1628	204_235_55	1073_05_253	35_05_1477	428_15_851	809_35_1532	535_35_1	71_05_1	122_35_1	2377_35_410	84_35_1
92_35_1	793_35_1673	204_235_47	1073_05_268	35_05_1482	428_15_798	809_35_1523	535_35_1	71_05_1	122_35_1	2377_35_415	84_35_1
92_35_1	793_35_1643	204_235_41	1073_05_260	35_05_1508	428_15_747	809_35_1598	535_35_1	71_05_1	122_35_1	2377_35_409	84_35_1
92_35_1	793_35_1679	204_235_36	1073_05_272	35_05_1444	428_15_777	809_35_1587	535_35_1	71_05_1	122_35_1	2377_35_411	84_35_1
92_35_1	793_35_1665	204_235_19	1073_05_276	35_05_1466	428_15_796	809_35_1568	535_35_1	71_05_1	122_35_1	2377_35_416	84_35_1
92_35_1	793_35_1698	204_235_22	1073_05_277	35_05_1457	428_15_773	809_35_1556	535_35_1	71_05_1	122_35_1	2377_35_423	84_35_1
92_35_1	793_35_1629	204_235_21	1073_05_271	35_05_1464	428_15_831	809_35_1565	535_35_1	71_05_1	122_35_1	2377_35_425	84_35_1
92_35_1	793_35_1609	204_235_25	1073_05_291	35_05_1502	428_15_829	809_35_1521	535_35_1	71_05_1	122_35_1	2377_35_429	84_35_1
92_35_1	793_35_1670	204_235_25	1073_05_268	35_05_1504	428_15_798	809_35_1521	535_35_1	71_05_1	122_35_1	2377_35_420	84_35_1
92_35_1	793_35_1626	204_235_25	1073_05_276	35_05_1492	428_15_860	809_35_1510	535_35_1	71_05_1	122_35_1	2377_35_417	84_35_1
92_35_1	793_35_1545	204_235_29	1073_05_274	35_05_1551	428_15_863	809_35_1525	535_35_1	71_05_1	122_35_1	2377_35_419	84_35_1
92_35_1	793_35_1560	204_235_21	1073_05_266	35_05_1587	428_15_852	809_35_1510	535_35_1	71_05_1	122_35_1	2377_35_410	84_35_1
92_35_1	793_35_1559	204_235_20	1073_05_246	35_05_1622	428_15_864	809_35_1480	535_35_1	71_05_1	122_35_1	2377_35_415	84_35_1
92_35_1	793_35_1533	204_235_25	1073_05_260	35_05_1579	428_15_900	809_35_1502	535_35_1	71_05_1	122_35_1	2377_35_407	84_35_1
92_35_1	793_35_1582	204_235_24	1073_05_266	35_05_1553	428_15_903	809_35_1460	535_35_1	71_05_1	122_35_1	2377_35_418	84_35_1
92_35_1	793_35_1619	204_235_27	1073_05_263	35_05_1555	428_15_868	809_35_1442	535_35_1	71_05_1	122_35_1	2377_35_432	84_35_1
92_35_1	793_35_1539	204_235_20	1073_05_291	35_05_1583	428_15_892	809_35_1446	535_35_1	71_05_1	122_35_1	2377_35_435	84_35_1
92_35_1	793_35_1553	204_235_15	1073_05_302	35_05_1566	428_15_903	809_35_1421	535_35_1	71_05_1	122_35_1	2377_35_446	84_35_1
92_35_1	793_35_1638	204_235_14	1073_05_303	35_05_1595	428_15_874	809_35_1351	535_35_1	71_05_1	122_35_1	2377_35_431	84_35_1
92_35_1	793_35_1599	204_235_10	1073_05_300	35_05_1556	428_15_898	809_35_1386	535_35_1	71_05_1	122_35_1	2377_35_457	84_35_1
92_35_1	793_35_1673	204_235_8	1073_05_301	35_05_1558	428_15_862	809_35_1345	535_35_1	71_05_1	122_35_1	2377_35_459	84_35_1
92_35_1	793_35_1715	204_235_3	1073_05_298	35_05_1571	428_15_842	809_35_1345	535_35_1	71_05_1	122_35_1	2377_35_432	84_35_1
92_35_1	793_35_1712	204_235_2	1073_05_315	35_05_1554	428_15_885	809_35_1318	535_35_1	71_05_1	122_35_1	2377_35_420	84_35_1
92_35_1	793_35_1627	204_235_3	1073_05_302	35_05_1606	428_15_926	809_35_1316	535_35_1	71_05_1	122_35_1	2377_35_426	84_35_1
92_35_1	793_35_1668	204_235_3	1073_05_330	35_05_1564	428_15_907	809_35_1303	535_35_1	71_05_1	122_35_1	2377_35_431	84_35_1
92_35_1	793_35_1677	1073_05_345	35_05_1560	428_15_899	809_35_1263	535_35_1	71_05_1	122_35_1	2377_35_462	84_35_1
92_35_1	793_35_1637	1073_05_325	35_05_1614	428_15_889	809_35_1272	535_35_1	71_05_1	122_35_1	2377_35_469	84_35_1
92_35_1	793_35_1613	1073_05_315	35_05_1610	428_15_908	809_35_1271	535_35_1	71_05_1	122_35_1	2377_35_489	84_35_1
92_35_1	793_35_1651	1073_05_342	35_05_1590	428_15_860	809_35_1268	535_35_1	71_05_1	122_35_1	2377_35_495	84_35_1
92_35_1	793_35_1669	1073_05_346	35_05_1563	428_15_881	809_35_1249	535_35_1	71_05_1	122_35_1	2377_35_498	84_35_1
92_35_1	793_35_1646	1073_05_320	35_05_1606	428_15_898	809_35_1261	535_35_1	71_05_1	122_35_1	2377_35_475	84_35_1
92_35_1	793_35_1684	1073_05_297	35_05_1590	428_15_867	809_35_1271	535_35_1	71_05_1	122_35_1	2377_35_497	84_35_1
92_35_1	793_35_1722	1073_05_307	35_05_1619	428_15_830	809_35_1242	535_35_1	71_05_1	122_35_1	2377_35_486	84_35_1
92_35_1	793_35_1740	1073_05_299	35_05_1600	428_15_832	809_35_1240	535_35_1	71_05_1	122_35_1	2377_35_495	84_35_1
92_35_1	793_35_1748	1073_05_282	35_05_1574	428_15_838	809_35_1265	535_35_1	71_05_1	122_35_1	2377_35_499	84_35_1
92_35_1	793_35_1729	1073_05_314	35_05_1566	428_15_811	809_35_1285	535_35_1	71_05_1	122_35_1	2377_35_501	84_35_1
92_35_1	793_35_1709	1073_05_283	35_05_1628	428_15_816	809_35_1250	535_35_1	71_05_1	122_35_1	2377_35_520	84_35_1
92_35_1	793_35_1703	1073_05_292	35_05_1599	428_15_829	809_35_1217	535_35_1	71_05_1	122_35_1	2377_35_566	84_35_1
92_35_1	793_35_1675	1073_05_293	35_05_1640	428_15_841	809_35_1200	535_35_1	71_05_1	122_35_1	2377_35_557	84_35_1
92_35_1	793_35_1706	1073_05_299	35_05_1647	428_15_801	809_35_1184	535_35_1	71_05_1	122_35_1	2377_35_569	84_35_1
92_35_1	793_35_1693	1073_05_269	35_05_1636	428_15_858	809_35_1186	535_35_1	71_05_1	122_35_1	2377_35_564	84_35_1
92_35_1	793_35_1635	1073_05_287	35_05_1690	428_15_858	809_35_1191	535_35_1	71_05_1	122_35_1	2377_35_545	84_35_1
92_35_1	793_35_1654	1073_05_272	35_05_1693	428_15_846	809_35_1223	535_35_1	71_05_1	122_35_1	2377_35_518	84_35_1
92_35_1	793_35_1637	1073_05_268	35_05_1742	428_15_850	809_35_1193	535_35_1	71_05_1	122_35_1	2377_35_516	84_35_1
92_35_1	793_35_1614	1073_05_286	35_05_1813	428_15_861	809_35_1166	535_35_1	71_05_1	122_35_1	2377_35_466	84_35_1
92_35_1	793_35_1505	1073_05_324	35_05_1856	428_15_894	809_35_1169	535_35_1	71_05_1	122_35_1	2377_35_458	84_35_1
92_35_1	793_35_1581	1073_05_295	35_05_1845	428_15_887	809_35_1129	535_35_1	71_05_1	122_35_1	2377_35_469	84_35_1
92_35_1	793_35_1537	1073_05_258	35_05_1913	428_15_915	809_35_1114	535_35_1	71_05_1	122_35_1	2377_35_469	84_35_1
92_35_1	793_35_1526	1073_05_259	35_05_1916	428_15_914	809_35_1104	535_35_1	71_05_1	122_35_1	2377_35_487	84_35_1
92_35_1	793_35_1598	1073_05_251	35_05_1912	428_15_893	809_35_1065	535_35_1	71_05_1	122_35_1	2377_35_487	84_35_1
92_35_1	793_35_1592	1073_05_250	35_05_1881	428_15_921	809_35_1026	535_35_1	71_05_1	122_35_1	2377_35_536	84_35_1
92_35_1	793_35_1633	1073_05_246	35_05_1878	428_15_903	809_35_1006	535_35_1	71_05_1	122_35_1	2377_35_540	84_35_1
92_35_1	793_35_1624	1073_05_231	35_05_1908	428_15_911	809_35_995	535_35_1	71_05_1	122_35_1	2377_35_537	84_35_1
92_35_1	793_35_1579	1073_05_253	35_05_1947	428_15_911	809_35_986	535_35_1	71_05_1	122_35_1	2377_35_530	84_35_1
92_35_1	793_35_1584	1073_05_274	35_05_1905	428_15_881	809_35_1004	535_35_1	71_05_1	122_35_1	2377_35_558	84_35_1
92_35_1	793_35_1540	1073_05_255	35_05_1939	428_15_890	809_35_1027	535_35_1	71_05_1	122_35_1	2377_35_555	84_35_1
92_35_1	793_35_1537	1073_05_244	35_05_2010	428_15_868	809_35_1019	535_35_1	71_05_1	122_35_1	2377_35_528	84_35_1
92_35_1	793_35_1526	1073_05_255	35_05_2048	428_15_841	809_35_1031	535_35_1	71_05_1	122_35_1	2377_35_505	84_35_1
92_35_1	793_35_1578	1073_05_260	35_05_1981	428_15_858	809_35_999	535_35_1	71_05_1	122_35_1	2377_35_530	84_35_1
92_35_1	793_35_1605	1073_05_249	35_05_2049	428_15_827	809_35_962	535_35_1	71_05_1	122_35_1	2377_35_514	84_35_1
92_35_1	793_35_1584	1073_05_241	35_05_2088	428_15_831	809_35_966	535_35_1	71_05_1	122_35_1	2377_35_496	84_35_1
92_35_1	793_35_1578	1073_05_230	35_05_2116	428_15_858	809_35_936	535_35_1	71_05_1	122_35_1	2377_35_488	84_35_1
92_35_1	793_35_1557	1073_05_219	35_05_2122	428_15_825	809_35_979	535_35_1	71_05_1	122_35_1	2377_35_504	84_35_1
92_35_1	793_35_1558	1073_05_243	35_05_2115	428_15_779	809_35_955	535_35_1	71_05_1	122_35_1	2377_35_556	84_35_1
92_35_1	793_35_1499	1073_05_272	35_05_2106	428_15_766	809_35_982	535_35_1	71_05_1	122_35_1	2377_35_581	84_35_1
92_35_1	793_35_1499	1073_05_254	35_05_2097	428_15_758	809_35_1018	535_35_1	71_05_1	122_35_1	2377_35_580	84_35_1
92_35_1	793_35_1485	1073_05_252	35_05_2108	428_15_760	809_35_1024	535_35_1	71_05_1	122_35_1	2377_35_577	84_35_1
92_35_1	793_35_1467	1073_05_261	35_05_2117	428_15_769	809_35_1001	535_35_1	71_05_1	122_35_1	2377_35_591	84_35_1
92_35_1	793_35_1451	1073_05_309	35_05_2127	428_15_784	809_35_958	535_35_1	71_05_1	122_35_1	2377_35_577	84_35_1
92_35_1	793_35_1443	1073_05_295	35_05_2165	428_15_749	809_35_967	535_35_1	71_05_1	122_35_1	2377_35_587	84_35_1
92_35_1	793_35_1446	1073_05_307	35_05_2171	428_15_727	809_35_957	535_35_1	71_05_1	122_35_1	2377_35_598	84_35_1
92_35_1	793_35_1485	1073_05_287	35_05_2139	428_15_737	809_35_899	535_35_1	71_05_1	122_35_1	2377_35_659	84_35_1
92_35_1	793_35_1462	1073_05_305	35_05_2175	428_15_741	809_35_881	535_35_1	71_05_1	122_35_1	2377_35_642	84_35_1
92_35_1	793_35_1466	1073_05_303	35_05_2195	428_15_696	809_35_910	535_35_1	71_05_1	122_35_1	2377_35_636	84_35_1
92_35_1	793_35_1414	1073_05_283	35_05_2225	428_15_719	809_35_926	535_35_1	71_05_1	122_35_1	2377_35_639	84_35_1
92_35_1	793_35_1420	1073_05_305	35_05_2233	428_15_682	809_35_905	535_35_1	71_05_1	122_35_1	2377_35_661	84_35_1
92_35_1	793_35_1446	1073_05_328	35_05_2148	428_15_701	809_35_907	535_35_1	71_05_1	122_35_1	2377_35_676	84_35_1
92_35_1	793_35_1456	1073_05_332	35_05_2102	428_15_699	809_35_956	535_35_1	71_05_1	122_35_1	2377_35_661	84_35_1
92_35_1	793_35_1446	1073_05_340	35_05_2116	428_15_721	809_35_931	535_35_1	71_05_1	122_35_1	2377_35_652	84_35_1
92_35_1	793_35_1496	1073_05_333	35_05_2140	428_15_687	809_35_900	535_35_1	71_05_1	122_35_1	2377_35_650	84_35_1
92_35_1	793_35_1476	1073_05_345	35_05_2125	428_15_718	809_35_888	535_35_1	71_05_1	122_35_1	2377_35_654	84_35_1
92_35_1	793_35_1511	1073_05_360	35_05_2079	428_15_722	809_35_872	535_35_1	71_05_1	122_35_1	2377_35_662	84_35_1
92_35_1	793_35_1524	1073_05_356	35_05_2046	428_15_731	809_35_868	535_35_1	71_05_1	122_35_1	2377_35_681	84_35_1
92_35_1	793_35_1507	1073_05_346	35_05_2077	428_15_716	809_35_878	535_35_1	71_05_1	122_35_1	2377_35_682	84_35_1
92_35_1	793_35_1556	1073_05_344	35_05_2043	428_15_739	809_35_873	535_35_1	71_05_1	122_35_1	2377_35_651	84_35_1
92_35_1	793_35_1545	1073_05_348	35_05_2060	428_15_730	809_35_863	535_35_1	71_05_1	122_35_1	2377_35_660	84_35_1
92_35_1	793_35_1599	1073_05_347	35_05_2063	428_15_681	809_35_859	535_35_1	71_05_1	122_35_1	2377_35_657	84_35_1
92_35_1	793_35_1602	1073_05_344	35_05_2052	428_15_701	809_35_857	535_35_1	71_05_1	122_35_1	2377_35_650	84_35_1
92_35_1	793_35_1607	1073_05_355	35_05_2021	428_15_728	809_35_851	535_35_1	71_05_1	122_35_1	2377_35_644	84_35_1
92_35_1	793_35_1631	1073_05_382	35_05_2044	428_15_701	809_35_801	535_35_1	71_05_1	122_35_1	2377_35_647	84_35_1
92_35_1	793_35_1640	1073_05_361	35_05_2039	428_15_735	809_35_781	535_35_1	71_05_1	122_35_1	2377_35_650	84_35_1
92_35_1	793_35_1674	1073_05_345	35_05_2017	428_15_703	809_35_803	535_35_1	71_05_1	122_35_1	2377_35_664	84_35_1
92_35_1	793_35_1716	1073_05_364	35_05_2001	428_15_637	809_35_804	535_35_1	71_05_1	122_35_1	2377_35_684	84_35_1
92_35_1	793_35_1735	1073_05_391	35_05_2009	428_15_625	809_35_801	535_35_1	71_05_1	122_35_1	2377_35_645	84_35_1
92_35_1	793_35_1691	1073_05_381	35_05_2013	428_15_654	809_35_801	535_35_1	71_05_1	122_35_1	2377_35_666	84_35_1
92_35_1	793_35_1673	1073_05_352	35_05_2043	428_15_635	809_35_814	535_35_1	71_05_1	122_35_1	2377_35_689	84_35_1
92_35_1	793_35_1681	1073_05_360	35_05_2042	428_15_646	809_35_814	535_35_1	71_05_1	122_35_1	2377_35_663	84_35_1
92_35_1	793_35_1687	1073_05_385	35_05_2037	428_15_610	809_35_829	535_35_1	71_05_1	122_35_1	2377_35_658	84_35_1
92_35_1	793_35_1648	1073_05_410	35_05_2039	428_15_600	809_35_863	535_35_1	71_05_1	122_35_1	2377_35_646	84_35_1
92_35_1	793_35_1637	1073_05_442	35_05_1990	428_15_613	809_35_868	535_35_1	71_05_1	122_35_1	2377_35_656	84_35_1
92_35_1	793_35_1662	1073_05_428	35_05_2001	428_15_593	809_35_871	535_35_1	71_05_1	122_35_1	2377_35_651	84_35_1
92_35_1	793_35_1630	1073_05_424	35_05_2023	428_15_598	809_35_869	535_35_1	71_05_1	122_35_1	2377_35_662	84_35_1
92_35_1	793_35_1675	1073_05_427	35_05_1992	428_15_606	809_35_888	535_35_1	71_05_1	122_35_1	2377_35_618	84_35_1
92_35_1	793_35_1701	1073_05_402	35_05_1990	428_15_600	809_35_872	535_35_1	71_05_1	122_35_1	2377_35_641	84_35_1
92_35_1	793_35_1685	1073_05_409	35_05_1980	428_15_601	809_35_885	535_35_1	71_05_1	122_35_1	2377_35_646	84_35_1
92_35_1	793_35_1681	1073_05_394	35_05_1969	428_15_590	809_35_883	535_35_1	71_05_1	122_35_1	2377_35_689	84_35_1
92_35_1	793_35_1663	1073_05_412	35_05_2019	428_15_593	809_35_863	535_35_1	71_05_1	122_35_1	2377_35_656	84_35_1
92_35_1	793_35_1685	1073_05_392	35_05_2029	428_15_608	809_35_827	535_35_1	71_05_1	122_35_1	2377_35_665	84_35_1
92_35_1	793_35_1624	1073_05_389	35_05_2062	428_15_594	809_35_880	535_35_1	71_05_1	122_35_1	2377_35_657	84_35_1
92_35_1	793_35_1641	1073_05_361	35_05_2049	428_15_598	809_35_885	535_35_1	71_05_1	122_35_1	2377_35_672	84_35_1
92_35_1	793_35_1643	1073_05_356	35_05_2036	428_15_619	809_35_889	535_35_1	71_05_1	122_35_1	2377_35_663	84_35_1
92_35_1	793_35_1705	1073_05_341	35_05_2029	428_15_626	809_35_856	535_35_1	71_05_1	122_35_1	2377_35_649	84_35_1
92_35_1	793_35_1691	1073_05_344	35_05_2058	428_15_621	809_35_845	535_35_1	71_05_1	122_35_1	2377_35_647	84_35_1
92_35_1	793_35_1664	1073_05_342	35_05_2105	428_15_594	809_35_861	535_35_1	71_05_1	122_35_1	2377_35_640	84_35_1
92_35_1	793_35_1709	1073_05_364	35_05_2005	428_15_622	809_35_855	535_35_1	71_05_1	122_35_1	2377_35_651	84_35_1
92_35_1	793_35_1746	1073_05_330	35_05_2036	428_15_579	809_35_850	535_35_1	71_05_1	122_35_1	2377_35_665	84_35_1
92_35_1	793_35_1736	1073_05_328	35_05_2024	428_15_598	809_35_852	535_35_1	71_05_1	122_35_1	2377_35_668	84_35_1
92_35_1	793_35_1750	1073_05_286	35_05_2025	428_15_641	809_35_857	535_35_1	71_05_1	122_35_1	2377_35_647	84_35_1
92_35_1	793_35_1768	1073_05_297	35_05_1989	428_15_634	809_35_824	535_35_1	71_05_1	122_35_1	2377_35_694	84_35_1
92_35_1	793_35_1786	1073_05_282	35_05_1991	428_15_628	809_35_838	535_35_1	71_05_1	122_35_1	2377_35_681	84_35_1
92_35_1	793_35_1792	1073_05_286	35_05_1978	428_15_655	809_35_852	535_35_1	71_05_1	122_35_1	2377_35_643	84_35_1
92_35_1	793_35_1825	1073_05_281	35_05_1963	428_15_627	809_35_869	535_35_1	71_05_1	122_35_1	2377_35_641	84_35_1
92_35_1	793_35_1813	1073_05_293	35_05_1937	428_15_659	809_35_865	535_35_1	71_05_1	122_35_1	2377_35_639	84_35_1
92_35_1	793_35_1733	1073_05_306	35_05_1982	428_15_681	809_35_873	535_35_1	71_05_1	122_35_1	2377_35_631	84_35_1
92_35_1	793_35_1727	1073_05_313	35_05_1930	428_15_709	809_35_842	535_35_1	71_05_1	122_35_1	2377_35_685	84_35_1
92_35_1	793_35_1692	1073_05_299	35_05_1944	428_15_707	809_35_879	535_35_1	71_05_1	122_35_1	2377_35_685	84_35_1
92_35_1	793_35_1709	1073_05_303	35_05_1949	428_15_710	809_35_838	535_35_1	71_05_1	122_35_1	2377_35_697	84_35_1
92_35_1	793_35_1797	1073_05_294	35_05_1904	428_15_695	809_35_836	535_35_1	71_05_1	122_35_1	2377_35_680	84_35_1
92_35_1	793_35_1770	1073_05_317	35_05_1883	428_15_684	809_35_861	535_35_1	71_05_1	122_35_1	2377_35_691	84_35_1
92_35_1	793_35_1821	1073_05_320	35_05_1877	428_15_665	809_35_850	535_35_1	71_05_1	122_35_1	2377_35_673	84_35_1
92_35_1	793_35_1752	1073_05_353	35_05_1965	428_15_652	809_35_819	535_35_1	71_05_1	122_35_1	2377_35_665	84_35_1
92_35_1	793_35_1797	1073_05_310	35_05_1975	428_15_645	809_35_806	535_35_1	71_05_1	122_35_1	2377_35_673	84_35_1
92_35_1	793_35_1802	1073_05_335	35_05_1918	428_15_686	809_35_783	535_35_1	71_05_1	122_35_1	2377_35_682	84_35_1
92_35_1	793_35_1763	1073_05_360	35_05_1997	428_15_661	809_35_766	535_35_1	71_05_1	122_35_1	2377_35_659	84_35_1
92_35_1	793_35_1736	1073_05_351	35_05_2027	428_15_616	809_35_773	535_35_1	71_05_1	122_35_1	2377_35_703	84_35_1
92_35_1	793_35_1734	1073_05_340	35_05_2013	428_15_660	809_35_764	535_35_1	71_05_1	122_35_1	2377_35_695	84_35_1
92_35_1	793_35_1734	1073_05_357	35_05_2027	428_15_659	809_35_729	535_35_1	71_05_1	122_35_1	2377_35_700	84_35_1
92_35_1	793_35_1745	1073_05_345	35_05_2078	428_15_624	809_35_729	535_35_1	71_05_1	122_35_1	2377_35_685	84_35_1
92_35_1	793_35_1759	1073_05_363	35_05_2097	428_15_601	809_35_734	535_35_1	71_05_1	122_35_1	2377_35_652	84_35_1
92_35_1	793_35_1794	1073_05_337	35_05_2121	428_15_607	809_35_706	535_35_1	71_05_1	122_35_1	2377_35_641	84_35_1
92_35_1	793_35_1741	1073_05_338	35_05_2139	428_15_601	809_35_725	535_35_1	71_05_1	122_35_1	2377_35_662	84_35_1
92_35_1	793_35_1761	1073_05_333	35_05_2145	428_15_600	809_35_715	535_35_1	71_05_1	122_35_1	2377_35_652	84_35_1
92_35_1	793_35_1756	1073_05_336	35_05_2134	428_15_615	809_35_698	535_35_1	71_05_1	122_35_1	2377_35_667	84_35_1
92_35_1	793_35_1802	1073_05_315	35_05_2135	428_15_591	809_35_691	535_35_1	71_05_1	122_35_1	2377_35_672	84_35_1
92_35_1	793_35_1807	1073_05_329	35_05_2198	428_15_583	809_35_625	535_35_1	71_05_1	122_35_1	2377_35_664	84_35_1
92_35_1	793_35_1791	1073_05_330	35_05_2208	428_15_602	809_35_615	535_35_1	71_05_1	122_35_1	2377_35_660	84_35_1
92_35_1	793_35_1763	1073_05_361	35_05_2252	428_15_618	809_35_586	535_35_1	71_05_1	122_35_1	2377_35_626	84_35_1
92_35_1	793_35_1769	1073_05_338	35_05_2317	428_15_553	809_35_572	535_35_1	71_05_1	122_35_1	2377_35_657	84_35_1
92_35_1	793_35_1814	1073_05_334	35_05_2288	428_15_529	809_35_587	535_35_1	71_05_1	122_35_1	2377_35_654	84_35_1
92_35_1	793_35_1823	1073_05_343	35_05_2285	428_15_548	809_35_555	535_35_1	71_05_1	122_35_1	2377_35_652	84_35_1
92_35_1	793_35_1848	1073_05_327	35_05_2251	428_15_552	809_35_561	535_35_1	71_05_1	122_35_1	2377_35_667	84_35_1
92_35_1	793_35_1824	1073_05_336	35_05_2277	428_15_558	809_35_551	535_35_1	71_05_1	122_35_1	2377_35_660	84_35_1
92_35_1	793_35_1762	1073_05_364	35_05_2324	428_15_545	809_35_566	535_35_1	71_05_1	122_35_1	2377_35_645	84_35_1
92_35_1	793_35_1808	1073_05_337	35_05_2353	428_15_502	809_35_576	535_35_1	71_05_1	122_35_1	2377_35_630	84_35_1
92_35_1	793_35_1837	1073_05_337	35_05_2330	428_15_512	809_35_586	535_35_1	71_05_1	122_35_1	2377_35_604	84_35_1
92_35_1	793_35_1788	1073_05_348	35_05_2386	428_15_519	809_35_569	535_35_1	71_05_1	122_35_1	2377_35_596	84_35_1
92_35_1	793_35_1764	1073_05_347	35_05_2377	428_15_530	809_35_585	535_35_1	71_05_1	122_35_1	2377_35_603	84_35_1
92_35_1	793_35_1801	1073_05_334	35_05_2406	428_15_538	809_35_531	535_35_1	71_05_1	122_35_1	2377_35_596	84_35_1
92_35_1	793_35_1830	1073_05_334	35_05_2341	428_15_554	809_35_548	535_35_1	71_05_1	122_35_1	2377_35_599	84_35_1
92_35_1	793_35_1904	1073_05_344	35_05_2310	428_15_551	809_35_526	535_35_1	71_05_1	122_35_1	2377_35_571	84_35_1
92_35_1	793_35_1914	1073_05_349	35_05_2288	428_15_544	809_35_527	535_35_1	71_05_1	122_35_1	2377_35_584	84_35_1
92_35_1	793_35_1874	1073_05_376	35_05_2291	428_15_549	809_35_519	535_35_1	71_05_1	122_35_1	2377_35_597	84_35_1
92_35_1	793_35_1901	1073_05_362	35_05_2300	428_15_549	809_35_502	535_35_1	71_05_1	122_35_1	2377_35_592	84_35_1
92_35_1	793_35_1947	1073_05_352	35_05_2228	428_15_564	809_35_509	535_35_1	71_05_1	122_35_1	2377_35_606	84_35_1
92_35_1	793_35_1902	1073_05_343	35_05_2290	428_15_586	809_35_507	535_35_1	71_05_1	122_35_1	2377_35_578	84_35_1
92_35_1	793_35_1895	1073_05_330	35_05_2344	428_15_614	809_35_461	535_35_1	71_05_1	122_35_1	2377_35_562	84_35_1
92_35_1	793_35_1853	1073_05_357	35_05_2337	428_15_622	809_35_445	535_35_1	71_05_1	122_35_1	2377_35_592	84_35_1
92_35_1	793_35_1859	1073_05_360	35_05_2383	428_15_609	809_35_452	535_35_1	71_05_1	122_35_1	2377_35_543	84_35_1
92_35_1	793_35_1853	1073_05_370	35_05_2396	428_15_559	809_35_446	535_35_1	71_05_1	122_35_1	2377_35_582	84_35_1
92_35_1	793_35_1824	1073_05_369	35_05_2354	428_15_624	809_35_432	535_35_1	71_05_1	122_35_1	2377_35_603	84_35_1
92_35_1	793_35_1859	1073_05_403	35_05_2358	428_15_587	809_35_417	535_35_1	71_05_1	122_35_1	2377_35_582	84_35_1
92_35_1	793_35_1889	1073_05_371	35_05_2344	428_15_590	809_35_413	535_35_1	71_05_1	122_35_1	2377_35_599	84_35_1
92_35_1	793_35_1931	1073_05_369	35_05_2342	428_15_594	809_35_396	535_35_1	71_05_1	122_35_1	2377_35_574	84_35_1
92_35_1	793_35_1937	1073_05_374	35_05_2347	428_15_598	809_35_386	535_35_1	71_05_1	122_35_1	2377_35_564	84_35_1
92_35_1	793_35_1899	1073_05_359	35_05_2376	428_15_613	809_35_367	535_35_1	71_05_1	122_35_1	2377_35_592	84_35_1
92_35_1	793_35_1963	1073_05_330	35_05_2345	428_15_599	809_35_375	535_35_1	71_05_1	122_35_1	2377_35_594	84_35_1
92_35_1	793_35_1948	1073_05_337	35_05_2365	428_15_595	809_35_380	535_35_1	71_05_1	122_35_1	2377_35_581	84_35_1
92_35_1	793_35_1896	1073_05_374	35_05_2375	428_15_647	809_35_358	535_35_1	71_05_1	122_35_1	2377_35_556	84_35_1
92_35_1	793_35_1874	1073_05_346	35_05_2408	428_15_630	809_35_380	535_35_1	71_05_1	122_35_1	2377_35_568	84_35_1
92_35_1	793_35_1848	1073_05_353	35_05_2424	428_15_643	809_35_373	535_35_1	71_05_1	122_35_1	2377_35_565	84_35_1
92_35_1	793_35_1860	1073_05_353	35_05_2394	428_15_677	809_35_361	535_35_1	71_05_1	122_35_1	2377_35_561	84_35_1
92_35_1	793_35_1865	1073_05_354	35_05_2374	428_15_640	809_35_366	535_35_1	71_05_1	122_35_1	2377_35_607	84_35_1
92_35_1	793_35_1842	1073_05_360	35_05_2421	428_15_606	809_35_377	535_35_1	71_05_1	122_35_1	2377_35_600	84_35_1
92_35_1	793_35_1869	1073_05_335	35_05_2426	428_15_615	809_35_374	535_35_1	71_05_1	122_35_1	2377_35_587	84_35_1
92_35_1	793_35_1831	1073_05_363	35_05_2421	428_15_632	809_35_375	535_35_1	71_05_1	122_35_1	2377_35_584	84_35_1
92_35_1	793_35_1803	1073_05_363	35_05_2427	428_15_653	809_35_375	535_35_1	71_05_1	122_35_1	2377_35_585	84_35_1
92_35_1	793_35_1800	1073_05_345	35_05_2409	428_15_677	809_35_390	535_35_1	71_05_1	122_35_1	2377_35_585	84_35_1
92_35_1	793_35_1790	1073_05_382	35_05_2372	428_15_672	809_35_395	535_35_1	71_05_1	122_35_1	2377_35_595	84_35_1
92_35_1	793_35_1724	1073_05_390	35_05_2387	428_15_706	809_35_402	535_35_1	71_05_1	122_35_1	2377_35_597	84_35_1
92_35_1	793_35_1677	1073_05_392	35_05_2429	428_15_730	809_35_389	535_35_1	71_05_1	122_35_1	2377_35_589	84_35_1
92_35_1	793_35_1721	1073_05_388	35_05_2414	428_15_668	809_35_409	535_35_1	71_05_1	122_35_1	2377_35_606	84_35_1
92_35_1	793_35_1669	1073_05_396	35_05_2415	428_15_640	809_35_455	535_35_1	71_05_1	122_35_1	2377_35_631	84_35_1
92_35_1	793_35_1670	1073_05_389	35_05_2438	428_15_641	809_35_449	535_35_1	71_05_1	122_35_1	2377_35_619	84_35_1
92_35_1	793_35_1613	1073_05_409	35_05_2468	428_15_632	809_35_437	535_35_1	71_05_1	122_35_1	2377_35_647	84_35_1
92_35_1	793_35_1686	1073_05_413	35_05_2428	428_15_631	809_35_417	535_35_1	71_05_1	122_35_1	2377_35_631	84_35_1
92_35_1	793_35_1647	1073_05_489	35_05_2373	428_15_663	809_35_412	535_35_1	71_05_1	122_35_1	2377_35_622	84_35_1
92_35_1	793_35_1603	1073_05_500	35_05_2411	428_15_661	809_35_390	535_35_1	71_05_1	122_35_1	2377_35_641	84_35_1
92_35_1	793_35_1639	1073_05_511	35_05_2397	428_15_618	809_35_395	535_35_1	71_05_1	122_35_1	2377_35_646	84_35_1
92_35_1	793_35_1695	1073_05_504	35_05_2305	428_15_640	809_35_395	535_35_1	71_05_1	122_35_1	2377_35_667	84_35_1
92_35_1	793_35_1704	1073_05_478	35_05_2324	428_15_653	809_35_360	535_35_1	71_05_1	122_35_1	2377_35_687	84_35_1
92_35_1	793_35_1688	1073_05_461	35_05_2409	428_15_627	809_35_348	535_35_1	71_05_1	122_35_1	2377_35_673	84_35_1
92_35_1	793_35_1724	1073_05_419	35_05_2433	428_15_609	809_35_350	535_35_1	71_05_1	122_35_1	2377_35_671	84_35_1
92_35_1	793_35_1732	1073_05_421	35_05_2407	428_15_639	809_35_338	535_35_1	71_05_1	122_35_1	2377_35_669	84_35_1
92_35_1	793_35_1676	1073_05_440	35_05_2439	428_15_651	809_35_323	535_35_1	71_05_1	122_35_1	2377_35_677	84_35_1
92_35_1	793_35_1640	1073_05_439	35_05_2486	428_15_641	809_35_328	535_35_1	71_05_1	122_35_1	2377_35_672	84_35_1
92_35_1	793_35_1666	1073_05_448	35_05_2416	428_15_701	809_35_313	535_35_1	71_05_1	122_35_1	2377_35_662	84_35_1
92_35_1	793_35_1669	1073_05_439	35_05_2426	428_15_697	809_35_310	535_35_1	71_05_1	122_35_1	2377_35_665	84_35_1
92_35_1	793_35_1642	1073_05_455	35_05_2495	428_15_680	809_35_290	535_35_1	71_05_1	122_35_1	2377_35_644	84_35_1
92_35_1	793_35_1605	1073_05_432	35_05_2536	428_15_688	809_35_308	535_35_1	71_05_1	122_35_1	2377_35_637	84_35_1
92_35_1	793_35_1648	1073_05_376	35_05_2537	428_15_677	809_35_287	535_35_1	71_05_1	122_35_1	2377_35_681	84_35_1
92_35_1	793_35_1569	1073_05_359	35_05_2604	428_15_688	809_35_310	535_35_1	71_05_1	122_35_1	2377_35_676	84_35_1
92_35_1	793_35_1604	1073_05_376	35_05_2509	428_15_705	809_35_318	535_35_1	71_05_1	122_35_1	2377_35_694	84_35_1
92_35_1	793_35_1564	1073_05_395	35_05_2516	428_15_710	809_35_325	535_35_1	71_05_1	122_35_1	2377_35_696	84_35_1
92_35_1	793_35_1589	1073_05_381	35_05_2510	428_15_725	809_35_329	535_35_1	71_05_1	122_35_1	2377_35_672	84_35_1
92_35_1	793_35_1600	1073_05_408	35_05_2484	428_15_729	809_35_311	535_35_1	71_05_1	122_35_1	2377_35_674	84_35_1
92_35_1	793_35_1591	1073_05_394	35_05_2526	428_15_706	809_35_331	535_35_1	71_05_1	122_35_1	2377_35_658	84_35_1
92_35_1	793_35_1601	1073_05_438	35_05_2484	428_15_696	809_35_332	535_35_1	71_05_1	122_35_1	2377_35_655	84_35_1
92_35_1	793_35_1566	1073_05_412	35_05_2543	428_15_689	809_35_337	535_35_1	71_05_1	122_35_1	2377_35_659	84_35_1
92_35_1	793_35_1562	1073_05_428	35_05_2587	428_15_643	809_35_329	535_35_1	71_05_1	122_35_1	2377_35_657	84_35_1
92_35_1	793_35_1555	1073_05_439	35_05_2567	428_15_657	809_35_324	535_35_1	71_05_1	122_35_1	2377_35_664	84_35_1
92_35_1	793_35_1529	1073_05_438	35_05_2650	428_15_677	809_35_291	535_35_1	71_05_1	122_35_1	2377_35_621	84_35_1
92_35_1	793_35_1571	1073_05_387	35_05_2645	428_15_740	809_35_261	535_35_1	71_05_1	122_35_1	2377_35_602	84_35_1
92_35_1	793_35_1578	1073_05_401	35_05_2604	428_15_776	809_35_247	535_35_1	71_05_1	122_35_1	2377_35_600	84_35_1
92_35_1	793_35_1560	1073_05_425	35_05_2599	428_15_776	809_35_240	535_35_1	71_05_1	122_35_1	2377_35_606	84_35_1
92_35_1	793_35_1574	1073_05_406	35_05_2606	428_15_779	809_35_249	535_35_1	71_05_1	122_35_1	2377_35_592	84_35_1
92_35_1	793_35_1562	1073_05_402	35_05_2598	428_15_793	809_35_253	535_35_1	71_05_1	122_35_1	2377_35_598	84_35_1
92_35_1	793_35_1637	1073_05_398	35_05_2550	428_15_797	809_35_244	535_35_1	71_05_1	122_35_1	2377_35_580	84_35_1
92_35_1	793_35_1674	1073_05_401	35_05_2508	428_15_823	809_35_223	535_35_1	71_05_1	122_35_1	2377_35_577	84_35_1
92_35_1	793_35_1681	1073_05_382	35_05_2515	428_15_824	809_35_226	535_35_1	71_05_1	122_35_1	2377_35_578	84_35_1
92_35_1	793_35_1702	1073_05_372	35_05_2541	428_15_811	809_35_207	535_35_1	71_05_1	122_35_1	2377_35_573	84_35_1
92_35_1	793_35_1672	1073_05_387	35_05_2540	428_15_821	809_35_198	535_35_1	71_05_1	122_35_1	2377_35_588	84_35_1
92_35_1	793_35_1666	1073_05_415	35_05_2552	428_15_814	809_35_185	535_35_1	71_05_1	122_35_1	2377_35_574	84_35_1
92_35_1	793_35_1645	1073_05_396	35_05_2587	428_15_811	809_35_188	535_35_1	71_05_1	122_35_1	2377_35_579	84_35_1
92_35_1	793_35_1670	1073_05_361	35_05_2586	428_15_804	809_35_202	535_35_1	71_05_1	122_35_1	2377_35_583	84_35_1
92_35_1	793_35_1639	1073_05_378	35_05_2614	428_15_803	809_35_182	535_35_1	71_05_1	122_35_1	2377_35_590	84_35_1
92_35_1	793_35_1635	1073_05_412	35_05_2585	428_15_839	809_35_165	535_35_1	71_05_1	122_35_1	2377_35_570	84_35_1
92_35_1	793_35_1651	1073_05_394	35_05_2650	428_15_800	809_35_156	535_35_1	71_05_1	122_35_1	2377_35_555	84_35_1
92_35_1	793_35_1625	1073_05_377	35_05_2694	428_15_812	809_35_159	535_35_1	71_05_1	122_35_1	2377_35_539	84_35_1
92_35_1	793_35_1570	1073_05_407	35_05_2711	428_15_808	809_35_154	535_35_1	71_05_1	122_35_1	2377_35_556	84_35_1
92_35_1	793_35_1580	1073_05_407	35_05_2677	428_15_823	809_35_166	535_35_1	71_05_1	122_35_1	2377_35_553	84_35_1
92_35_1	793_35_1614	1073_05_403	35_05_2630	428_15_826	809_35_157	535_35_1	71_05_1	122_35_1	2377_35_576	84_35_1
92_35_1	793_35_1647	1073_05_391	35_05_2640	428_15_775	809_35_174	535_35_1	71_05_1	122_35_1	2377_35_579	84_35_1
92_35_1	793_35_1610	1073_05_397	35_05_2616	428_15_785	809_35_167	535_35_1	71_05_1	122_35_1	2377_35_631	84_35_1
92_35_1	793_35_1589	1073_05_390	35_05_2649	428_15_788	809_35_164	535_35_1	71_05_1	122_35_1	2377_35_626	84_35_1
92_35_1	793_35_1564	1073_05_384	35_05_2658	428_15_814	809_35_155	535_35_1	71_05_1	122_35_1	2377_35_631	84_35_1
92_35_1	793_35_1539	1073_05_398	35_05_2704	428_15_771	809_35_172	535_35_1	71_05_1	122_35_1	2377_35_622	84_35_1
92_35_1	793_35_1565	1073_05_418	35_05_2753	428_15_702	809_35_188	535_35_1	71_05_1	122_35_1	2377_35_580	84_35_1
92_35_1	793_35_1647	1073_05_375	35_05_2674	428_15_743	809_35_187	535_35_1	71_05_1	122_35_1	2377_35_580	84_35_1
92_35_1	793_35_1639	1073_05_381	35_05_2655	428_15_739	809_35_185	535_35_1	71_05_1	122_35_1	2377_35_607	84_35_1
92_35_1	793_35_1633	1073_05_390	35_05_2685	428_15_754	809_35_178	535_35_1	71_05_1	122_35_1	2377_35_566	84_35_1
92_35_1	793_35_1675	1073_05_374	35_05_2692	428_15_776	809_35_149	535_35_1	71_05_1	122_35_1	2377_35_540	84_35_1
92_35_1	793_35_1696	1073_05_390	35_05_2682	428_15_776	809_35_141	535_35_1	71_05_1	122_35_1	2377_35_521	84_35_1
92_35_1	793_35_1626	1073_05_365	35_05_2703	428_15_834	809_35_154	535_35_1	71_05_1	122_35_1	2377_35_524	84_35_1
92_35_1	793_35_1673	1073_05_375	35_05_2687	428_15_838	809_35_165	535_35_1	71_05_1	122_35_1	2377_35_468	84_35_1
92_35_1	793_35_1720	1073_05_383	35_05_2645	428_15_835	809_35_162	535_35_1	71_05_1	122_35_1	2377_35_461	84_35_1
92_35_1	793_35_1672	1073_05_391	35_05_2685	428_15_822	809_35_175	535_35_1	71_05_1	122_35_1	2377_35_461	84_35_1
92_35_1	793_35_1669	1073_05_392	35_05_2691	428_15_816	809_35_190	535_35_1	71_05_1	122_35_1	2377_35_448	84_35_1
92_35_1	793_35_1680	1073_05_388	35_05_2666	428_15_840	809_35_192	535_35_1	71_05_1	122_35_1	2377_35_440	84_35_1
92_35_1	793_35_1672	1073_05_341	35_05_2696	428_15_868	809_35_174	535_35_1	71_05_1	122_35_1	2377_35_455	84_35_1
92_35_1	793_35_1677	1073_05_346	35_05_2705	428_15_831	809_35_175	535_35_1	71_05_1	122_35_1	2377_35_472	84_35_1
92_35_1	793_35_1656	1073_05_328	35_05_2686	428_15_855	809_35_186	535_35_1	71_05_1	122_35_1	2377_35_495	84_35_1
92_35_1	793_35_1641	1073_05_349	35_05_2662	428_15_890	809_35_188	535_35_1	71_05_1	122_35_1	2377_35_476	84_35_1
92_35_1	793_35_1597	1073_05_350	35_05_2752	428_15_879	809_35_186	535_35_1	71_05_1	122_35_1	2377_35_442	84_35_1
92_35_1	793_35_1649	1073_05_368	35_05_2750	428_15_824	809_35_163	535_35_1	71_05_1	122_35_1	2377_35_452	84_35_1
92_35_1	793_35_1695	1073_05_369	35_05_2762	428_15_789	809_35_174	535_35_1	71_05_1	122_35_1	2377_35_417	84_35_1
92_35_1	793_35_1681	1073_05_354	35_05_2766	428_15_820	809_35_185	535_35_1	71_05_1	122_35_1	2377_35_400	84_35_1
92_35_1	793_35_1631	1073_05_353	35_05_2801	428_15_821	809_35_190	535_35_1	71_05_1	122_35_1	2377_35_410	84_35_1
92_35_1	793_35_1625	1073_05_349	35_05_2812	428_15_842	809_35_154	535_35_1	71_05_1	122_35_1	2377_35_424	84_35_1
92_35_1	793_35_1645	1073_05_359	35_05_2795	428_15_839	809_35_163	535_35_1	71_05_1	122_35_1	2377_35_405	84_35_1
92_35_1	793_35_1641	1073_05_394	35_05_2777	428_15_820	809_35_161	535_35_1	71_05_1	122_35_1	2377_35_413	84_35_1
92_35_1	793_35_1685	1073_05_380	35_05_2807	428_15_766	809_35_143	535_35_1	71_05_1	122_35_1	2377_35_425	84_35_1
92_35_1	793_35_1657	1073_05_372	35_05_2790	428_15_802	809_35_141	535_35_1	71_05_1	122_35_1	2377_35_444	84_35_1
92_35_1	793_35_1645	1073_05_391	35_05_2754	428_15_821	809_35_135	535_35_1	71_05_1	122_35_1	2377_35_460	84_35_1
92_35_1	793_35_1676	1073_05_384	35_05_2678	428_15_873	809_35_119	535_35_1	71_05_1	122_35_1	2377_35_476	84_35_1
92_35_1	793_35_1691	1073_05_377	35_05_2655	428_15_874	809_35_140	535_35_1	71_05_1	122_35_1	2377_35_469	84_35_1
92_35_1	793_35_1765	1073_05_382	35_05_2676	428_15_830	809_35_126	535_35_1	71_05_1	122_35_1	2377_35_427	84_35_1
92_35_1	793_35_1786	1073_05_392	35_05_2699	428_15_785	809_35_107	535_35_1	71_05_1	122_35_1	2377_35_437	84_35_1
92_35_1	793_35_1796	1073_05_384	35_05_2652	428_15_803	809_35_112	535_35_1	71_05_1	122_35_1	2377_35_459	84_35_1
92_35_1	793_35_1756	1073_05_372	35_05_2666	428_15_837	809_35_113	535_35_1	71_05_1	122_35_1	2377_35_462	84_35_1
92_35_1	793_35_1747	1073_05_389	35_05_2684	428_15_818	809_35_113	535_35_1	71_05_1	122_35_1	2377_35_455	84_35_1
92_35_1	793_35_1739	1073_05_390	35_05_2637	428_15_868	809_35_106	535_35_1	71_05_1	122_35_1	2377_35_466	84_35_1
92_35_1	793_35_1690	1073_05_407	35_05_2676	428_15_854	809_35_99	535_35_1	71_05_1	122_35_1	2377_35_480	84_35_1
92_35_1	793_35_1665	1073_05_404	35_05_2706	428_15_869	809_35_83	535_35_1	71_05_1	122_35_1	2377_35_479	84_35_1
92_35_1	793_35_1618	1073_05_404	35_05_2762	428_15_838	809_35_90	535_35_1	71_05_1	122_35_1	2377_35_494	84_35_1
92_35_1	793_35_1620	1073_05_401	35_05_2787	428_15_846	809_35_65	535_35_1	71_05_1	122_35_1	2377_35_487	84_35_1
92_35_1	793_35_1584	1073_05_392	35_05_2800	428_15_898	809_35_72	535_35_1	71_05_1	122_35_1	2377_35_460	84_35_1
92_35_1	793_35_1540	1073_05_397	35_05_2857	428_15_851	809_35_74	535_35_1	71_05_1	122_35_1	2377_35_487	84_35_1
92_35_1	793_35_1519	1073_05_390	35_05_2883	428_15_893	809_35_64	535_35_1	71_05_1	122_35_1	2377_35_457	84_35_1
92_35_1	793_35_1517	1073_05_370	35_05_2912	428_15_896	809_35_65	535_35_1	71_05_1	122_35_1	2377_35_446	84_35_1
92_35_1	793_35_1525	1073_05_343	35_05_2952	428_15_880	809_35_63	535_35_1	71_05_1	122_35_1	2377_35_443	84_35_1
92_35_1	793_35_1563	1073_05_363	35_05_2898	428_15_893	809_35_65	535_35_1	71_05_1	122_35_1	2377_35_424	84_35_1
92_35_1	793_35_1524	1073_05_376	35_05_2911	428_15_903	809_35_67	535_35_1	71_05_1	122_35_1	2377_35_425	84_35_1
92_35_1	793_35_1503	1073_05_390	35_05_2967	428_15_859	809_35_57	535_35_1	71_05_1	122_35_1	2377_35_430	84_35_1
92_35_1	793_35_1544	1073_05_391	35_05_2995	428_15_806	809_35_77	535_35_1	71_05_1	122_35_1	2377_35_393	84_35_1
92_35_1	793_35_1548	1073_05_398	35_05_3033	428_15_762	809_35_84	535_35_1	71_05_1	122_35_1	2377_35_381	84_35_1
92_35_1	793_35_1581	1073_05_410	35_05_2946	428_15_815	809_35_70	535_35_1	71_05_1	122_35_1	2377_35_384	84_35_1
92_35_1	793_35_1587	1073_05_400	35_05_3031	428_15_761	809_35_75	535_35_1	71_05_1	122_35_1	2377_35_352	84_35_1
92_35_1	793_35_1594	1073_05_397	35_05_3057	428_15_754	809_35_73	535_35_1	71_05_1	122_35_1	2377_35_331	84_35_1
92_35_1	793_35_1574	1073_05_413	35_05_3081	428_15_747	809_35_82	535_35_1	71_05_1	122_35_1	2377_35_309	84_35_1
92_35_1	793_35_1534	1073_05_399	35_05_3097	428_15_798	809_35_74	535_35_1	71_05_1	122_35_1	2377_35_304	84_35_1
92_35_1	793_35_1557	1073_05_419	35_05_3063	428_15_758	809_35_82	535_35_1	71_05_1	122_35_1	2377_35_327	84_35_1
92_35_1	793_35_1630	1073_05_418	35_05_3046	428_15_723	809_35_72	535_35_1	71_05_1	122_35_1	2377_35_317	84_35_1
92_35_1	793_35_1638	1073_05_408	35_05_3088	428_15_714	809_35_59	535_35_1	71_05_1	122_35_1	2377_35_299	84_35_1
92_35_1	793_35_1684	1073_05_426	35_05_3089	428_15_677	809_35_66	535_35_1	71_05_1	122_35_1	2377_35_264	84_35_1
92_35_1	793_35_1659	1073_05_420	35_05_3089	428_15_712	809_35_74	535_35_1	71_05_1	122_35_1	2377_35_252	84_35_1
92_35_1	793_35_1658	1073_05_453	35_05_3105	428_15_691	809_35_77	535_35_1	71_05_1	122_35_1	2377_35_222	84_35_1
92_35_1	793_35_1729	1073_05_442	35_05_3120	428_15_620	809_35_84	535_35_1	71_05_1	122_35_1	2377_35_211	84_35_1
92_35_1	793_35_1720	1073_05_420	35_05_3154	428_15_629	809_35_70	535_35_1	71_05_1	122_35_1	2377_35_213	84_35_1
92_35_1	793_35_1728	1073_05_430	35_05_3093	428_15_656	809_35_75	535_35_1	71_05_1	122_35_1	2377_35_224	84_35_1
92_35_1	793_35_1723	1073_05_428	35_05_3146	428_15_635	809_35_67	535_35_1	71_05_1	122_35_1	2377_35_207	84_35_1
92_35_1	793_35_1754	1073_05_433	35_05_3138	428_15_605	809_35_65	535_35_1	71_05_1	122_35_1	2377_35_211	84_35_1
92_35_1	793_35_1744	1073_05_449	35_05_3130	428_15_607	809_35_61	535_35_1	71_05_1	122_35_1	2377_35_215	84_35_1
92_35_1	793_35_1730	1073_05_456	35_05_3199	428_15_581	809_35_45	535_35_1	71_05_1	122_35_1	2377_35_195	84_35_1
92_35_1	793_35_1727	1073_05_469	35_05_3180	428_15_582	809_35_66	535_35_1	71_05_1	122_35_1	2377_35_182	84_35_1
92_35_1	793_35_1738	1073_05_413	35_05_3200	428_15_581	809_35_72	535_35_1	71_05_1	122_35_1	2377_35_202	84_35_1
92_35_1	793_35_1784	1073_05_407	35_05_3202	428_15_569	809_35_64	535_35_1	71_05_1	122_35_1	2377_35_180	84_35_1
92_35_1	793_35_1752	1073_05_423	35_05_3202	428_15_581	809_35_61	535_35_1	71_05_1	122_35_1	2377_35_187	84_35_1
92_35_1	793_35_1705	1073_05_428	35_05_3247	428_15_585	809_35_76	535_35_1	71_05_1	122_35_1	2377_35_165	84_35_1
92_35_1	793_35_1714	1073_05_426	35_05_3236	428_15_583	809_35_71	535_35_1	71_05_1	122_35_1	2377_35_176	84_35_1
92_35_1	793_35_1680	1073_05_458	35_05_3198	428_15_585	809_35_70	535_35_1	71_05_1	122_35_1	2377_35_215	84_35_1
92_35_1	793_35_1679	1073_05_406	35_05_3205	428_15_637	809_35_67	535_35_1	71_05_1	122_35_1	2377_35_212	84_35_1
92_35_1	793_35_1625	1073_05_458	35_05_3230	428_15_604	809_35_80	535_35_1	71_05_1	122_35_1	2377_35_209	84_35_1
92_35_1	793_35_1648	1073_05_466	35_05_3204	428_15_587	809_35_78	535_35_1	71_05_1	122_35_1	2377_35_223	84_35_1
92_35_1	793_35_1604	1073_05_481	35_05_3225	428_15_569	809_35_82	535_35_1	71_05_1	122_35_1	2377_35_245	84_35_1
92_35_1	793_35_1568	1073_05_480	35_05_3285	428_15_567	809_35_71	535_35_1	71_05_1	122_35_1	2377_35_235	84_35_1
92_35_1	793_35_1531	1073_05_490	35_05_3277	428_15_606	809_35_75	535_35_1	71_05_1	122_35_1	2377_35_227	84_35_1
92_35_1	793_35_1487	1073_05_506	35_05_3324	428_15_583	809_35_73	535_35_1	71_05_1	122_35_1	2377_35_233	84_35_1
92_35_1	793_35_1529	1073_05_471	35_05_3336	428_15_571	809_35_86	535_35_1	71_05_1	122_35_1	2377_35_213	84_35_1
92_35_1	793_35_1525	1073_05_467	35_05_3317	428_15_576	809_35_88	535_35_1	71_05_1	122_35_1	2377_35_233	84_35_1
92_35_1	793_35_1442	1073_05_511	35_05_3385	428_15_545	809_35_87	535_35_1	71_05_1	122_35_1	2377_35_236	84_35_1
92_35_1	793_35_1408	1073_05_531	35_05_3399	428_15_538	809_35_100	535_35_1	71_05_1	122_35_1	2377_35_230	84_35_1
92_35_1	793_35_1433	1073_05_519	35_05_3433	428_15_504	809_35_95	535_35_1	71_05_1	122_35_1	2377_35_222	84_35_1
92_35_1	793_35_1386	1073_05_512	35_05_3495	428_15_506	809_35_93	535_35_1	71_05_1	122_35_1	2377_35_214	84_35_1
92_35_1	793_35_1333	1073_05_505	35_05_3485	428_15_548	809_35_103	535_35_1	71_05_1	122_35_1	2377_35_232	84_35_1
92_35_1	793_35_1338	1073_05_502	35_05_3484	428_15_569	809_35_90	535_35_1	71_05_1	122_35_1	2377_35_223	84_35_1
92_35_1	793_35_1374	1073_05_505	35_05_3491	428_15_539	809_35_89	535_35_1	71_05_1	122_35_1	2377_35_208	84_35_1
92_35_1	793_35_1366	1073_05_456	35_05_3528	428_15_548	809_35_98	535_35_1	71_05_1	122_35_1	2377_35_210	84_35_1
92_35_1	793_35_1329	1073_05_467	35_05_3524	428_15_563	809_35_105	535_35_1	71_05_1	122_35_1	2377_35_218	84_35_1
92_35_1	793_35_1333	1073_05_452	35_05_3558	428_15_568	809_35_79	535_35_1	71_05_1	122_35_1	2377_35_216	84_35_1
92_35_1	793_35_1298	1073_05_430	35_05_3581	428_15_595	809_35_78	535_35_1	71_05_1	122_35_1	2377_35_224	84_35_1
92_35_1	793_35_1256	1073_05_477	35_05_3555	428_15_619	809_35_56	535_35_1	71_05_1	122_35_1	2377_35_243	84_35_1
92_35_1	793_35_1275	1073_05_493	35_05_3521	428_15_606	809_35_57	535_35_1	71_05_1	122_35_1	2377_35_254	84_35_1
92_35_1	793_35_1354	1073_05_491	35_05_3474	428_15_587	809_35_63	535_35_1	71_05_1	122_35_1	2377_35_237	84_35_1
92_35_1	793_35_1406	1073_05_465	35_05_3469	428_15_595	809_35_60	535_35_1	71_05_1	122_35_1	2377_35_211	84_35_1
92_35_1	793_35_1364	1073_05_468	35_05_3536	428_15_579	809_35_56	535_35_1	71_05_1	122_35_1	2377_35_203	84_35_1
92_35_1	793_35_1394	1073_05_452	35_05_3540	428_15_568	809_35_47	535_35_1	71_05_1	122_35_1	2377_35_205	84_35_1
92_35_1	793_35_1365	1073_05_461	35_05_3571	428_15_557	809_35_47	535_35_1	71_05_1	122_35_1	2377_35_205	84_35_1
92_35_1	793_35_1388	1073_05_454	35_05_3515	428_15_597	809_35_32	535_35_1	71_05_1	122_35_1	2377_35_220	84_35_1
92_35_1	793_35_1368	1073_05_452	35_05_3559	428_15_584	809_35_35	535_35_1	71_05_1	122_35_1	2377_35_208	84_35_1
92_35_1	793_35_1384	1073_05_460	35_05_3532	428_15_592	809_35_29	535_35_1	71_05_1	122_35_1	2377_35_209	84_35_1
92_35_1	793_35_1345	1073_05_459	35_05_3576	428_15_608	809_35_22	535_35_1	71_05_1	122_35_1	2377_35_196	84_35_1
92_35_1	793_35_1371	1073_05_445	35_05_3609	428_15_582	809_35_23	535_35_1	71_05_1	122_35_1	2377_35_176	84_35_1
92_35_1	793_35_1324	1073_05_439	35_05_3629	428_15_606	809_35_25	535_35_1	71_05_1	122_35_1	2377_35_183	84_35_1
92_35_1	793_35_1356	1073_05_424	35_05_3636	428_15_598	809_35_21	535_35_1	71_05_1	122_35_1	2377_35_171	84_35_1
92_35_1	793_35_1348	1073_05_419	35_05_3624	428_15_616	809_35_28	535_35_1	71_05_1	122_35_1	2377_35_171	84_35_1
92_35_1	793_35_1381	1073_05_403	35_05_3617	428_15_605	809_35_30	535_35_1	71_05_1	122_35_1	2377_35_170	84_35_1
92_35_1	793_35_1414	1073_05_405	35_05_3579	428_15_597	809_35_26	535_35_1	71_05_1	122_35_1	2377_35_185	84_35_1
92_35_1	793_35_1443	1073_05_403	35_05_3586	428_15_566	809_35_34	535_35_1	71_05_1	122_35_1	2377_35_174	84_35_1
92_35_1	793_35_1413	1073_05_379	35_05_3632	428_15_591	809_35_39	535_35_1	71_05_1	122_35_1	2377_35_152	84_35_1
92_35_1	793_35_1422	1073_05_394	35_05_3626	428_15_559	809_35_45	535_35_1	71_05_1	122_35_1	2377_35_160	84_35_1
92_35_1	793_35_1435	1073_05_407	35_05_3617	428_15_541	809_35_41	535_35_1	71_05_1	122_35_1	2377_35_165	84_35_1
92_35_1	793_35_1489	1073_05_407	35_05_3571	428_15_550	809_35_47	535_35_1	71_05_1	122_35_1	2377_35_142	84_35_1
92_35_1	793_35_1452	1073_05_414	35_05_3577	428_15_567	809_35_58	535_35_1	71_05_1	122_35_1	2377_35_138	84_35_1
92_35_1	793_35_1534	1073_05_398	35_05_3537	428_15_553	809_35_60	535_35_1	71_05_1	122_35_1	2377_35_124	84_35_1
92_35_1	793_35_1500	1073_05_424	35_05_3573	428_15_527	809_35_46	535_35_1	71_05_1	122_35_1	2377_35_136	84_35_1
92_35_1	793_35_1505	1073_05_413	35_05_3618	428_15_509	809_35_31	535_35_1	71_05_1	122_35_1	2377_35_130	84_35_1
92_35_1	793_35_1450	1073_05_469	35_05_3614	428_15_511	809_35_34	535_35_1	71_05_1	122_35_1	2377_35_128	84_35_1
92_35_1	793_35_1539	1073_05_431	35_05_3589	428_15_477	809_35_38	535_35_1	71_05_1	122_35_1	2377_35_132	84_35_1
92_35_1	793_35_1565	1073_05_449	35_05_3588	428_15_436	809_35_36	535_35_1	71_05_1	122_35_1	2377_35_132	84_35_1
92_35_1	793_35_1481	1073_05_473	35_05_3618	428_15_468	809_35_34	535_35_1	71_05_1	122_35_1	2377_35_132	84_35_1
92_35_1	793_35_1393	1073_05_480	35_05_3721	428_15_452	809_35_29	535_35_1	71_05_1	122_35_1	2377_35_131	84_35_1
92_35_1	793_35_1462	1073_05_476	35_05_3671	428_15_430	809_35_31	535_35_1	71_05_1	122_35_1	2377_35_136	84_35_1
92_35_1	793_35_1466	1073_05_498	35_05_3673	428_15_401	809_35_29	535_35_1	71_05_1	122_35_1	2377_35_139	84_35_1
92_35_1	793_35_1543	1073_05_498	35_05_3635	428_15_348	809_35_40	535_35_1	71_05_1	122_35_1	2377_35_142	84_35_1
92_35_1	793_35_1557	1073_05_478	35_05_3618	428_15_358	809_35_39	535_35_1	71_05_1	122_35_1	2377_35_156	84_35_1
92_35_1	793_35_1509	1073_05_480	35_05_3680	428_15_338	809_35_41	535_35_1	71_05_1	122_35_1	2377_35_158	84_35_1
92_35_1	793_35_1518	1073_05_467	35_05_3683	428_15_348	809_35_38	535_35_1	71_05_1	122_35_1	2377_35_152	84_35_1
92_35_1	793_35_1494	1073_05_465	35_05_3680	428_15_371	809_35_32	535_35_1	71_05_1	122_35_1	2377_35_164	84_35_1
92_35_1	793_35_1526	1073_05_470	35_05_3693	428_15_340	809_35_33	535_35_1	71_05_1	122_35_1	2377_35_144	84_35_1
92_35_1	793_35_1542	1073_05_474	35_05_3674	428_15_354	809_35_24	535_35_1	71_05_1	122_35_1	2377_35_138	84_35_1
92_35_1	793_35_1556	1073_05_474	35_05_3689	428_15_334	809_35_22	535_35_1	71_05_1	122_35_1	2377_35_131	84_35_1
92_35_1	793_35_1515	1073_05_467	35_05_3715	428_15_354	809_35_19	535_35_1	71_05_1	122_35_1	2377_35_136	84_35_1
92_35_1	793_35_1459	1073_05_465	35_05_3770	428_15_347	809_35_13	535_35_1	71_05_1	122_35_1	2377_35_152	84_35_1
92_35_1	793_35_1445	1073_05_451	35_05_3804	428_15_327	809_35_10	535_35_1	71_05_1	122_35_1	2377_35_169	84_35_1
92_35_1	793_35_1455	1073_05_432	35_05_3843	428_15_308	809_35_9	535_35_1	71_05_1	122_35_1	2377_35_159	84_35_1
92_35_1	793_35_1475	1073_05_438	35_05_3833	428_15_293	809_35_10	535_35_1	71_05_1	122_35_1	2377_35_157	84_35_1
92_35_1	793_35_1484	1073_05_426	35_05_3850	428_15_265	809_35_14	535_35_1	71_05_1	122_35_1	2377_35_167	84_35_1
92_35_1	793_35_1426	1073_05_421	35_05_3886	428_15_294	809_35_14	535_35_1	71_05_1	122_35_1	2377_35_165	84_35_1
92_35_1	793_35_1405	1073_05_409	35_05_3915	428_15_283	809_35_15	535_35_1	71_05_1	122_35_1	2377_35_179	84_35_1
92_35_1	793_35_1355	1073_05_436	35_05_3937	428_15_279	809_35_20	535_35_1	71_05_1	122_35_1	2377_35_179	84_35_1
92_35_1	793_35_1277	1073_05_449	35_05_4008	428_15_275	809_35_20	535_35_1	71_05_1	122_35_1	2377_35_177	84_35_1
92_35_1	793_35_1292	1073_05_463	35_05_3968	428_15_275	809_35_19	535_35_1	71_05_1	122_35_1	2377_35_189	84_35_1
92_35_1	793_35_1295	1073_05_484	35_05_3950	428_15_263	809_35_25	535_35_1	71_05_1	122_35_1	2377_35_189	84_35_1
92_35_1	793_35_1333	1073_05_523	35_05_3879	428_15_264	809_35_20	535_35_1	71_05_1	122_35_1	2377_35_187	84_35_1
92_35_1	793_35_1345	1073_05_488	35_05_3886	428_15_248	809_35_33	535_35_1	71_05_1	122_35_1	2377_35_206	84_35_1
92_35_1	793_35_1317	1073_05_466	35_05_3957	428_15_255	809_35_24	535_35_1	71_05_1	122_35_1	2377_35_187	84_35_1
92_35_1	793_35_1291	1073_05_455	35_05_4005	428_15_250	809_35_22	535_35_1	71_05_1	122_35_1	2377_35_183	84_35_1
92_35_1	793_35_1270	1073_05_473	35_05_4018	428_15_241	809_35_20	535_35_1	71_05_1	122_35_1	2377_35_184	84_35_1
92_35_1	793_35_1242	1073_05_473	35_05_4034	428_15_271	809_35_17	535_35_1	71_05_1	122_35_1	2377_35_169	84_35_1
92_35_1	793_35_1220	1073_05_485	35_05_4013	428_15_293	809_35_10	535_35_1	71_05_1	122_35_1	2377_35_185	84_35_1
92_35_1	793_35_1180	1073_05_490	35_05_4082	428_15_253	809_35_19	535_35_1	71_05_1	122_35_1	2377_35_182	84_35_1
92_35_1	793_35_1188	1073_05_493	35_05_4074	428_15_256	809_35_21	535_35_1	71_05_1	122_35_1	2377_35_174	84_35_1
92_35_1	793_35_1182	1073_05_500	35_05_4065	428_15_256	809_35_15	535_35_1	71_05_1	122_35_1	2377_35_188	84_35_1
92_35_1	793_35_1165	1073_05_508	35_05_4078	428_15_256	809_35_17	535_35_1	71_05_1	122_35_1	2377_35_182	84_35_1
92_35_1	793_35_1233	1073_05_477	35_05_4055	428_15_237	809_35_13	535_35_1	71_05_1	122_35_1	2377_35_191	84_35_1
92_35_1	793_35_1222	1073_05_484	35_05_4073	428_15_230	809_35_14	535_35_1	71_05_1	122_35_1	2377_35_183	84_35_1
92_35_1	793_35_1241	1073_05_483	35_05_4044	428_15_253	809_35_14	535_35_1	71_05_1	122_35_1	2377_35_171	84_35_1
92_35_1	793_35_1217	1073_05_482	35_05_4084	428_15_233	809_35_14	535_35_1	71_05_1	122_35_1	2377_35_176	84_35_1
92_35_1	793_35_1239	1073_05_480	35_05_4056	428_15_233	809_35_13	535_35_1	71_05_1	122_35_1	2377_35_185	84_35_1
92_35_1	793_35_1185	1073_05_496	35_05_4064	428_15_254	809_35_15	535_35_1	71_05_1	122_35_1	2377_35_192	84_35_1
92_35_1	793_35_1182	1073_05_493	35_05_4054	428_15_266	809_35_20	535_35_1	71_05_1	122_35_1	2377_35_191	84_35_1
92_35_1	793_35_1173	1073_05_494	35_05_4061	428_15_272	809_35_16	535_35_1	71_05_1	122_35_1	2377_35_190	84_35_1
92_35_1	793_35_1165	1073_05_473	35_05_4098	428_15_258	809_35_24	535_35_1	71_05_1	122_35_1	2377_35_188	84_35_1
92_35_1	793_35_1119	1073_05_481	35_05_4108	428_15_261	809_35_32	535_35_1	71_05_1	122_35_1	2377_35_205	84_35_1
92_35_1	793_35_1144	1073_05_477	35_05_4114	428_15_258	809_35_29	535_35_1	71_05_1	122_35_1	2377_35_184	84_35_1
92_35_1	793_35_1162	1073_05_479	35_05_4066	428_15_267	809_35_22	535_35_1	71_05_1	122_35_1	2377_35_210	84_35_1
92_35_1	793_35_1140	1073_05_505	35_05_4044	428_15_276	809_35_23	535_35_1	71_05_1	122_35_1	2377_35_218	84_35_1
92_35_1	793_35_1148	1073_05_545	35_05_4031	428_15_260	809_35_21	535_35_1	71_05_1	122_35_1	2377_35_201	84_35_1
92_35_1	793_35_1126	1073_05_542	35_05_4055	428_15_252	809_35_23	535_35_1	71_05_1	122_35_1	2377_35_208	84_35_1
92_35_1	793_35_1129	1073_05_535	35_05_4074	428_15_246	809_35_24	535_35_1	71_05_1	122_35_1	2377_35_198	84_35_1
92_35_1	793_35_1158	1073_05_521	35_05_4037	428_15_255	809_35_25	535_35_1	71_05_1	122_35_1	2377_35_210	84_35_1
92_35_1	793_35_1150	1073_05_525	35_05_4058	428_15_230	809_35_27	535_35_1	71_05_1	122_35_1	2377_35_216	84_35_1
92_35_1	793_35_1151	1073_05_521	35_05_4072	428_15_222	809_35_30	535_35_1	71_05_1	122_35_1	2377_35_210	84_35_1
92_35_1	793_35_1100	1073_05_546	35_05_4085	428_15_233	809_35_28	535_35_1	71_05_1	122_35_1	2377_35_214	84_35_1
92_35_1	793_35_1068	1073_05_556	35_05_4095	428_15_247	809_35_27	535_35_1	71_05_1	122_35_1	2377_35_213	84_35_1
92_35_1	793_35_1078	1073_05_531	35_05_4140	428_15_229	809_35_26	535_35_1	71_05_1	122_35_1	2377_35_202	84_35_1
92_35_1	793_35_1102	1073_05_534	35_05_4108	428_15_218	809_35_22	535_35_1	71_05_1	122_35_1	2377_35_222	84_35_1
92_35_1	793_35_1058	1073_05_534	35_05_4188	428_15_188	809_35_24	535_35_1	71_05_1	122_35_1	2377_35_214	84_35_1
92_35_1	793_35_1060	1073_05_504	35_05_4194	428_15_184	809_35_30	535_35_1	71_05_1	122_35_1	2377_35_234	84_35_1
92_35_1	793_35_1075	1073_05_512	35_05_4196	428_15_169	809_35_25	535_35_1	71_05_1	122_35_1	2377_35_229	84_35_1
92_35_1	793_35_1085	1073_05_518	35_05_4208	428_15_137	809_35_30	535_35_1	71_05_1	122_35_1	2377_35_228	84_35_1
92_35_1	793_35_1040	1073_05_526	35_05_4213	428_15_168	809_35_34	535_35_1	71_05_1	122_35_1	2377_35_225	84_35_1
92_35_1	793_35_1034	1073_05_500	35_05_4210	428_15_172	809_35_44	535_35_1	71_05_1	122_35_1	2377_35_246	84_35_1
92_35_1	793_35_1064	1073_05_485	35_05_4208	428_15_164	809_35_40	535_35_1	71_05_1	122_35_1	2377_35_245	84_35_1
92_35_1	793_35_1074	1073_05_498	35_05_4189	428_15_184	809_35_26	535_35_1	71_05_1	122_35_1	2377_35_235	84_35_1
92_35_1	793_35_1138	1073_05_498	35_05_4156	428_15_173	809_35_24	535_35_1	71_05_1	122_35_1	2377_35_217	84_35_1
92_35_1	793_35_1129	1073_05_496	35_05_4173	428_15_175	809_35_22	535_35_1	71_05_1	122_35_1	2377_35_211	84_35_1
92_35_1	793_35_1164	1073_05_491	35_05_4150	428_15_165	809_35_25	535_35_1	71_05_1	122_35_1	2377_35_211	84_35_1
92_35_1	793_35_1145	1073_05_461	35_05_4203	428_15_175	809_35_16	535_35_1	71_05_1	122_35_1	2377_35_206	84_35_1
92_35_1	793_35_1128	1073_05_481	35_05_4179	428_15_159	809_35_16	535_35_1	71_05_1	122_35_1	2377_35_243	84_35_1
92_35_1	793_35_1096	1073_05_470	35_05_4218	428_15_161	809_35_15	535_35_1	71_05_1	122_35_1	2377_35_246	84_35_1
92_35_1	793_35_1042	1073_05_493	35_05_4251	428_15_165	809_35_11	535_35_1	71_05_1	122_35_1	2377_35_244	84_35_1
92_35_1	793_35_1075	1073_05_472	35_05_4259	428_15_161	809_35_11	535_35_1	71_05_1	122_35_1	2377_35_228	84_35_1
92_35_1	793_35_1029	1073_05_467	35_05_4316	428_15_154	809_35_16	535_35_1	71_05_1	122_35_1	2377_35_224	84_35_1
92_35_1	793_35_1011	1073_05_457	35_05_4376	428_15_139	809_35_25	535_35_1	71_05_1	122_35_1	2377_35_198	84_35_1
92_35_1	793_35_979	1073_05_498	35_05_4350	428_15_153	809_35_16	535_35_1	71_05_1	122_35_1	2377_35_210	84_35_1
92_35_1	793_35_995	1073_05_461	35_05_4376	428_15_147	809_35_13	535_35_1	71_05_1	122_35_1	2377_35_214	84_35_1
92_35_1	793_35_997	1073_05_458	35_05_4380	428_15_131	809_35_15	535_35_1	71_05_1	122_35_1	2377_35_225	84_35_1
92_35_1	793_35_1024	1073_05_444	35_05_4324	428_15_146	809_35_12	535_35_1	71_05_1	122_35_1	2377_35_256	84_35_1
92_35_1	793_35_1015	1073_05_467	35_05_4290	428_15_153	809_35_18	535_35_1	71_05_1	122_35_1	2377_35_263	84_35_1
92_35_1	793_35_1016	1073_05_471	35_05_4326	428_15_144	809_35_10	535_35_1	71_05_1	122_35_1	2377_35_239	84_35_1
92_35_1	793_35_959	1073_05_498	35_05_4341	428_15_159	809_35_10	535_35_1	71_05_1	122_35_1	2377_35_239	84_35_1
92_35_1	793_35_967	1073_05_474	35_05_4332	428_15_169	809_35_15	535_35_1	71_05_1	122_35_1	2377_35_249	84_35_1
92_35_1	793_35_985	1073_05_464	35_05_4316	428_15_172	809_35_13	535_35_1	71_05_1	122_35_1	2377_35_256	84_35_1
92_35_1	793_35_984	1073_05_492	35_05_4315	428_15_163	809_35_11	535_35_1	71_05_1	122_35_1	2377_35_241	84_35_1
92_35_1	793_35_981	1073_05_472	35_05_4311	428_15_173	809_35_15	535_35_1	71_05_1	122_35_1	2377_35_254	84_35_1
92_35_1	793_35_966	1073_05_500	35_05_4294	428_15_181	809_35_20	535_35_1	71_05_1	122_35_1	2377_35_245	84_35_1
92_35_1	793_35_984	1073_05_466	35_05_4285	428_15_196	809_35_15	535_35_1	71_05_1	122_35_1	2377_35_260	84_35_1
92_35_1	793_35_1006	1073_05_450	35_05_4281	428_15_207	809_35_18	535_35_1	71_05_1	122_35_1	2377_35_244	84_35_1
92_35_1	793_35_1001	1073_05_453	35_05_4270	428_15_217	809_35_16	535_35_1	71_05_1	122_35_1	2377_35_249	84_35_1
92_35_1	793_35_965	1073_05_467	35_05_4266	428_15_220	809_35_21	535_35_1	71_05_1	122_35_1	2377_35_267	84_35_1
92_35_1	793_35_939	1073_05_475	35_05_4311	428_15_211	809_35_25	535_35_1	71_05_1	122_35_1	2377_35_245	84_35_1
92_35_1	793_35_951	1073_05_471	35_05_4292	428_15_213	809_35_27	535_35_1	71_05_1	122_35_1	2377_35_252	84_35_1
92_35_1	793_35_971	1073_05_491	35_05_4300	428_15_190	809_35_27	535_35_1	71_05_1	122_35_1	2377_35_227	84_35_1
92_35_1	793_35_901	1073_05_503	35_05_4357	428_15_200	809_35_39	535_35_1	71_05_1	122_35_1	2377_35_206	84_35_1
92_35_1	793_35_886	1073_05_495	35_05_4395	428_15_195	809_35_39	535_35_1	71_05_1	122_35_1	2377_35_196	84_35_1
92_35_1	793_35_870	1073_05_545	35_05_4381	428_15_199	809_35_43	535_35_1	71_05_1	122_35_1	2377_35_168	84_35_1
92_35_1	793_35_872	1073_05_555	35_05_4356	428_15_209	809_35_51	535_35_1	71_05_1	122_35_1	2377_35_163	84_35_1
92_35_1	793_35_900	1073_05_550	35_05_4367	428_15_192	809_35_44	535_35_1	71_05_1	122_35_1	2377_35_153	84_35_1
92_35_1	793_35_902	1073_05_561	35_05_4362	428_15_188	809_35_40	535_35_1	71_05_1	122_35_1	2377_35_153	84_35_1
92_35_1	793_35_889	1073_05_549	35_05_4406	428_15_187	809_35_41	535_35_1	71_05_1	122_35_1	2377_35_134	84_35_1
92_35_1	793_35_850	1073_05_537	35_05_4438	428_15_191	809_35_48	535_35_1	71_05_1	122_35_1	2377_35_142	84_35_1
92_35_1	793_35_865	1073_05_495	35_05_4463	428_15_193	809_35_52	535_35_1	71_05_1	122_35_1	2377_35_138	84_35_1
92_35_1	793_35_840	1073_05_514	35_05_4444	428_15_212	809_35_50	535_35_1	71_05_1	122_35_1	2377_35_146	84_35_1
92_35_1	793_35_829	1073_05_519	35_05_4433	428_15_213	809_35_63	535_35_1	71_05_1	122_35_1	2377_35_149	84_35_1
92_35_1	793_35_826	1073_05_525	35_05_4402	428_15_235	809_35_55	535_35_1	71_05_1	122_35_1	2377_35_163	84_35_1
92_35_1	793_35_832	1073_05_532	35_05_4382	428_15_228	809_35_55	535_35_1	71_05_1	122_35_1	2377_35_177	84_35_1
92_35_1	793_35_819	1073_05_536	35_05_4392	428_15_227	809_35_58	535_35_1	71_05_1	122_35_1	2377_35_174	84_35_1
92_35_1	793_35_821	1073_05_557	35_05_4368	428_15_213	809_35_61	535_35_1	71_05_1	122_35_1	2377_35_186	84_35_1
92_35_1	793_35_847	1073_05_569	35_05_4337	428_15_202	809_35_63	535_35_1	71_05_1	122_35_1	2377_35_188	84_35_1
92_35_1	793_35_856	1073_05_538	35_05_4313	428_15_229	809_35_69	535_35_1	71_05_1	122_35_1	2377_35_201	84_35_1
92_35_1	793_35_850	1073_05_568	35_05_4306	428_15_218	809_35_69	535_35_1	71_05_1	122_35_1	2377_35_195	84_35_1
92_35_1	793_35_860	1073_05_565	35_05_4315	428_15_232	809_35_71	535_35_1	71_05_1	122_35_1	2377_35_163	84_35_1
92_35_1	793_35_887	1073_05_586	35_05_4318	428_15_196	809_35_65	535_35_1	71_05_1	122_35_1	2377_35_154	84_35_1
92_35_1	793_35_903	1073_05_585	35_05_4293	428_15_205	809_35_75	535_35_1	71_05_1	122_35_1	2377_35_145	84_35_1
92_35_1	793_35_917	1073_05_568	35_05_4285	428_15_205	809_35_75	535_35_1	71_05_1	122_35_1	2377_35_156	84_35_1
92_35_1	793_35_918	1073_05_575	35_05_4311	428_15_207	809_35_59	535_35_1	71_05_1	122_35_1	2377_35_136	84_35_1
92_35_1	793_35_901	1073_05_561	35_05_4336	428_15_221	809_35_59	535_35_1	71_05_1	122_35_1	2377_35_128	84_35_1
92_35_1	793_35_896	1073_05_597	35_05_4303	428_15_217	809_35_67	535_35_1	71_05_1	122_35_1	2377_35_126	84_35_1
92_35_1	793_35_912	1073_05_590	35_05_4278	428_15_222	809_35_72	535_35_1	71_05_1	122_35_1	2377_35_132	84_35_1
92_35_1	793_35_839	1073_05_603	35_05_4327	428_15_226	809_35_76	535_35_1	71_05_1	122_35_1	2377_35_135	84_35_1
92_35_1	793_35_870	1073_05_607	35_05_4303	428_15_216	809_35_72	535_35_1	71_05_1	122_35_1	2377_35_138	84_35_1
92_35_1	793_35_858	1073_05_588	35_05_4365	428_15_184	809_35_74	535_35_1	71_05_1	122_35_1	2377_35_137	84_35_1
92_35_1	793_35_849	1073_05_587	35_05_4338	428_15_198	809_35_79	535_35_1	71_05_1	122_35_1	2377_35_155	84_35_1
92_35_1	793_35_852	1073_05_606	35_05_4328	428_15_204	809_35_71	535_35_1	71_05_1	122_35_1	2377_35_145	84_35_1
92_35_1	793_35_865	1073_05_605	35_05_4308	428_15_209	809_35_76	535_35_1	71_05_1	122_35_1	2377_35_143	84_35_1
92_35_1	793_35_867	1073_05_614	35_05_4270	428_15_221	809_35_86	535_35_1	71_05_1	122_35_1	2377_35_148	84_35_1
92_35_1	793_35_888	1073_05_612	35_05_4274	428_15_204	809_35_98	535_35_1	71_05_1	122_35_1	2377_35_130	84_35_1
92_35_1	793_35_892	1073_05_609	35_05_4256	428_15_222	809_35_99	535_35_1	71_05_1	122_35_1	2377_35_128	84_35_1
92_35_1	793_35_879	1073_05_573	35_05_4315	428_15_230	809_35_91	535_35_1	71_05_1	122_35_1	2377_35_118	84_35_1
92_35_1	793_35_925	1073_05_555	35_05_4321	428_15_205	809_35_98	535_35_1	71_05_1	122_35_1	2377_35_102	84_35_1
92_35_1	793_35_936	1073_05_583	35_05_4309	428_15_214	809_35_82	535_35_1	71_05_1	122_35_1	2377_35_82	84_35_1
92_35_1	793_35_938	1073_05_606	35_05_4298	428_15_206	809_35_83	535_35_1	71_05_1	122_35_1	2377_35_75	84_35_1
92_35_1	793_35_914	1073_05_598	35_05_4331	428_15_199	809_35_90	535_35_1	71_05_1	122_35_1	2377_35_74	84_35_1
92_35_1	793_35_938	1073_05_590	35_05_4338	428_15_200	809_35_79	535_35_1	71_05_1	122_35_1	2377_35_61	84_35_1
92_35_1	793_35_919	1073_05_617	35_05_4337	428_15_200	809_35_74	535_35_1	71_05_1	122_35_1	2377_35_59	84_35_1
92_35_1	793_35_875	1073_05_627	35_05_4356	428_15_203	809_35_79	535_35_1	71_05_1	122_35_1	2377_35_66	84_35_1
92_35_1	793_35_925	1073_05_643	35_05_4302	428_15_196	809_35_73	535_35_1	71_05_1	122_35_1	2377_35_67	84_35_1
92_35_1	793_35_954	1073_05_609	35_05_4311	428_15_177	809_35_85	535_35_1	71_05_1	122_35_1	2377_35_70	84_35_1
92_35_1	793_35_931	1073_05_627	35_05_4333	428_15_180	809_35_77	535_35_1	71_05_1	122_35_1	2377_35_58	84_35_1
92_35_1	793_35_926	1073_05_646	35_05_4304	428_15_192	809_35_73	535_35_1	71_05_1	122_35_1	2377_35_65	84_35_1
92_35_1	793_35_908	1073_05_655	35_05_4289	428_15_200	809_35_84	535_35_1	71_05_1	122_35_1	2377_35_70	84_35_1
92_35_1	793_35_953	1073_05_659	35_05_4279	428_15_179	809_35_77	535_35_1	71_05_1	122_35_1	2377_35_59	84_35_1
92_35_1	793_35_986	1073_05_644	35_05_4246	428_15_194	809_35_71	535_35_1	71_05_1	122_35_1	2377_35_65	84_35_1
92_35_1	793_35_937	1073_05_676	35_05_4285	428_15_179	809_35_54	535_35_1	71_05_1	122_35_1	2377_35_75	84_35_1
92_35_1	793_35_965	1073_05_641	35_05_4280	428_15_194	809_35_52	535_35_1	71_05_1	122_35_1	2377_35_74	84_35_1
92_35_1	793_35_1017	1073_05_615	35_05_4266	428_15_187	809_35_57	535_35_1	71_05_1	122_35_1	2377_35_64	84_35_1
92_35_1	793_35_1026	1073_05_583	35_05_4303	428_15_180	809_35_50	535_35_1	71_05_1	122_35_1	2377_35_64	84_35_1
92_35_1	793_35_1034	1073_05_567	35_05_4313	428_15_176	809_35_43	535_35_1	71_05_1	122_35_1	2377_35_73	84_35_1
92_35_1	793_35_1071	1073_05_537	35_05_4268	428_15_208	809_35_33	535_35_1	71_05_1	122_35_1	2377_35_89	84_35_1
92_35_1	793_35_1065	1073_05_543	35_05_4282	428_15_201	809_35_33	535_35_1	71_05_1	122_35_1	2377_35_82	84_35_1
92_35_1	793_35_1099	1073_05_554	35_05_4254	428_15_175	809_35_28	535_35_1	71_05_1	122_35_1	2377_35_96	84_35_1
92_35_1	793_35_1131	1073_05_530	35_05_4235	428_15_183	809_35_31	535_35_1	71_05_1	122_35_1	2377_35_96	84_35_1
92_35_1	793_35_1136	1073_05_549	35_05_4174	428_15_212	809_35_37	535_35_1	71_05_1	122_35_1	2377_35_98	84_35_1
92_35_1	793_35_1106	1073_05_544	35_05_4228	428_15_212	809_35_31	535_35_1	71_05_1	122_35_1	2377_35_85	84_35_1
92_35_1	793_35_1113	1073_05_548	35_05_4200	428_15_229	809_35_34	535_35_1	71_05_1	122_35_1	2377_35_82	84_35_1
92_35_1	793_35_1117	1073_05_569	35_05_4187	428_15_225	809_35_37	535_35_1	71_05_1	122_35_1	2377_35_71	84_35_1
92_35_1	793_35_1101	1073_05_563	35_05_4193	428_15_236	809_35_37	535_35_1	71_05_1	122_35_1	2377_35_76	84_35_1
92_35_1	793_35_1106	1073_05_532	35_05_4235	428_15_213	809_35_35	535_35_1	71_05_1	122_35_1	2377_35_85	84_35_1
92_35_1	793_35_1113	1073_05_520	35_05_4272	428_15_195	809_35_33	535_35_1	71_05_1	122_35_1	2377_35_73	84_35_1
92_35_1	793_35_1099	1073_05_544	35_05_4244	428_15_209	809_35_28	535_35_1	71_05_1	122_35_1	2377_35_82	84_35_1
92_35_1	793_35_1094	1073_05_549	35_05_4259	428_15_201	809_35_24	535_35_1	71_05_1	122_35_1	2377_35_79	84_35_1
92_35_1	793_35_1106	1073_05_526	35_05_4276	428_15_199	809_35_20	535_35_1	71_05_1	122_35_1	2377_35_79	84_35_1
92_35_1	793_35_1138	1073_05_487	35_05_4275	428_15_234	809_35_18	535_35_1	71_05_1	122_35_1	2377_35_54	84_35_1
92_35_1	793_35_1137	1073_05_491	35_05_4273	428_15_227	809_35_12	535_35_1	71_05_1	122_35_1	2377_35_66	84_35_1
92_35_1	793_35_1102	1073_05_498	35_05_4280	428_15_239	809_35_22	535_35_1	71_05_1	122_35_1	2377_35_65	84_35_1
92_35_1	793_35_1104	1073_05_509	35_05_4270	428_15_221	809_35_24	535_35_1	71_05_1	122_35_1	2377_35_78	84_35_1
92_35_1	793_35_1180	1073_05_454	35_05_4251	428_15_222	809_35_26	535_35_1	71_05_1	122_35_1	2377_35_73	84_35_1
92_35_1	793_35_1132	1073_05_470	35_05_4286	428_15_226	809_35_21	535_35_1	71_05_1	122_35_1	2377_35_71	84_35_1
92_35_1	793_35_1131	1073_05_483	35_05_4294	428_15_208	809_35_21	535_35_1	71_05_1	122_35_1	2377_35_69	84_35_1
92_35_1	793_35_1125	1073_05_463	35_05_4319	428_15_217	809_35_27	535_35_1	71_05_1	122_35_1	2377_35_55	84_35_1
92_35_1	793_35_1109	1073_05_476	35_05_4309	428_15_234	809_35_23	535_35_1	71_05_1	122_35_1	2377_35_55	84_35_1
92_35_1	793_35_1113	1073_05_458	35_05_4299	428_15_235	809_35_34	535_35_1	71_05_1	122_35_1	2377_35_67	84_35_1
92_35_1	793_35_1091	1073_05_460	35_05_4305	428_15_257	809_35_47	535_35_1	71_05_1	122_35_1	2377_35_46	84_35_1
92_35_1	793_35_1119	1073_05_454	35_05_4280	428_15_253	809_35_50	535_35_1	71_05_1	122_35_1	2377_35_50	84_35_1
92_35_1	793_35_1093	1073_05_485	35_05_4274	428_15_256	809_35_48	535_35_1	71_05_1	122_35_1	2377_35_50	84_35_1
92_35_1	793_35_1050	1073_05_503	35_05_4292	428_15_258	809_35_48	535_35_1	71_05_1	122_35_1	2377_35_55	84_35_1
92_35_1	793_35_1033	1073_05_505	35_05_4298	428_15_262	809_35_63	535_35_1	71_05_1	122_35_1	2377_35_45	84_35_1
92_35_1	793_35_1047	1073_05_474	35_05_4316	428_15_261	809_35_57	535_35_1	71_05_1	122_35_1	2377_35_51	84_35_1
92_35_1	793_35_1079	1073_05_428	35_05_4305	428_15_277	809_35_52	535_35_1	71_05_1	122_35_1	2377_35_65	84_35_1
92_35_1	793_35_1093	1073_05_443	35_05_4318	428_15_239	809_35_48	535_35_1	71_05_1	122_35_1	2377_35_65	84_35_1
92_35_1	793_35_1101	1073_05_443	35_05_4307	428_15_244	809_35_40	535_35_1	71_05_1	122_35_1	2377_35_71	84_35_1
92_35_1	793_35_1081	1073_05_449	35_05_4309	428_15_233	809_35_44	535_35_1	71_05_1	122_35_1	2377_35_90	84_35_1
92_35_1	793_35_1122	1073_05_422	35_05_4304	428_15_215	809_35_52	535_35_1	71_05_1	122_35_1	2377_35_91	84_35_1
92_35_1	793_35_1122	1073_05_395	35_05_4338	428_15_222	809_35_45	535_35_1	71_05_1	122_35_1	2377_35_84	84_35_1
92_35_1	793_35_1084	1073_05_399	35_05_4343	428_15_244	809_35_55	535_35_1	71_05_1	122_35_1	2377_35_81	84_35_1
92_35_1	793_35_1108	1073_05_406	35_05_4337	428_15_222	809_35_45	535_35_1	71_05_1	122_35_1	2377_35_88	84_35_1
92_35_1	793_35_1078	1073_05_393	35_05_4396	428_15_207	809_35_56	535_35_1	71_05_1	122_35_1	2377_35_76	84_35_1
92_35_1	793_35_1122	1073_05_400	35_05_4349	428_15_211	809_35_57	535_35_1	71_05_1	122_35_1	2377_35_67	84_35_1
92_35_1	793_35_1124	1073_05_409	35_05_4326	428_15_225	809_35_60	535_35_1	71_05_1	122_35_1	2377_35_62	84_35_1
92_35_1	793_35_1128	1073_05_405	35_05_4360	428_15_197	809_35_63	535_35_1	71_05_1	122_35_1	2377_35_53	84_35_1
92_35_1	793_35_1128	1073_05_407	35_05_4380	428_15_166	809_35_74	535_35_1	71_05_1	122_35_1	2377_35_51	84_35_1
92_35_1	793_35_1093	1073_05_415	35_05_4361	428_15_209	809_35_83	535_35_1	71_05_1	122_35_1	2377_35_45	84_35_1
92_35_1	793_35_1058	1073_05_426	35_05_4395	428_15_187	809_35_89	535_35_1	71_05_1	122_35_1	2377_35_51	84_35_1
92_35_1	793_35_1058	1073_05_446	35_05_4365	428_15_191	809_35_84	535_35_1	71_05_1	122_35_1	2377_35_62	84_35_1
92_35_1	793_35_1061	1073_05_458	35_05_4361	428_15_176	809_35_81	535_35_1	71_05_1	122_35_1	2377_35_69	84_35_1
92_35_1	793_35_1052	1073_05_467	35_05_4384	428_15_179	809_35_71	535_35_1	71_05_1	122_35_1	2377_35_53	84_35_1
92_35_1	793_35_1023	1073_05_474	35_05_4402	428_15_178	809_35_60	535_35_1	71_05_1	122_35_1	2377_35_69	84_35_1
92_35_1	793_35_971	1073_05_520	35_05_4402	428_15_187	809_35_67	535_35_1	71_05_1	122_35_1	2377_35_59	84_35_1
92_35_1	793_35_990	1073_05_553	35_05_4382	428_15_159	809_35_51	535_35_1	71_05_1	122_35_1	2377_35_71	84_35_1
92_35_1	793_35_1005	1073_05_539	35_05_4370	428_15_163	809_35_46	535_35_1	71_05_1	122_35_1	2377_35_83	84_35_1
92_35_1	793_35_992	1073_05_554	35_05_4355	428_15_181	809_35_42	535_35_1	71_05_1	122_35_1	2377_35_82	84_35_1
92_35_1	793_35_945	1073_05_586	35_05_4394	428_15_157	809_35_39	535_35_1	71_05_1	122_35_1	2377_35_85	84_35_1
92_35_1	793_35_906	1073_05_626	35_05_4411	428_15_153	809_35_24	535_35_1	71_05_1	122_35_1	2377_35_86	84_35_1
92_35_1	793_35_916	1073_05_625	35_05_4419	428_15_152	809_35_16	535_35_1	71_05_1	122_35_1	2377_35_78	84_35_1
92_35_1	793_35_928	1073_05_636	35_05_4405	428_15_144	809_35_21	535_35_1	71_05_1	122_35_1	2377_35_72	84_35_1
92_35_1	793_35_944	1073_05_615	35_05_4420	428_15_148	809_35_23	535_35_1	71_05_1	122_35_1	2377_35_56	84_35_1
92_35_1	793_35_948	1073_05_674	35_05_4360	428_15_145	809_35_19	535_35_1	71_05_1	122_35_1	2377_35_60	84_35_1
92_35_1	793_35_943	1073_05_652	35_05_4361	428_15_150	809_35_19	535_35_1	71_05_1	122_35_1	2377_35_81	84_35_1
92_35_1	793_35_973	1073_05_614	35_05_4347	428_15_154	809_35_22	535_35_1	71_05_1	122_35_1	2377_35_96	84_35_1
92_35_1	793_35_1023	1073_05_613	35_05_4321	428_15_134	809_35_27	535_35_1	71_05_1	122_35_1	2377_35_88	84_35_1
92_35_1	793_35_1020	1073_05_602	35_05_4295	428_15_157	809_35_34	535_35_1	71_05_1	122_35_1	2377_35_98	84_35_1
92_35_1	793_35_988	1073_05_588	35_05_4326	428_15_185	809_35_34	535_35_1	71_05_1	122_35_1	2377_35_85	84_35_1
92_35_1	793_35_968	1073_05_621	35_05_4336	428_15_170	809_35_28	535_35_1	71_05_1	122_35_1	2377_35_83	84_35_1
92_35_1	793_35_960	1073_05_638	35_05_4319	428_15_168	809_35_24	535_35_1	71_05_1	122_35_1	2377_35_97	84_35_1
92_35_1	793_35_949	1073_05_637	35_05_4364	428_15_154	809_35_18	535_35_1	71_05_1	122_35_1	2377_35_84	84_35_1
92_35_1	793_35_962	1073_05_634	35_05_4362	428_15_144	809_35_13	535_35_1	71_05_1	122_35_1	2377_35_91	84_35_1
92_35_1	793_35_939	1073_05_633	35_05_4359	428_15_162	809_35_17	535_35_1	71_05_1	122_35_1	2377_35_96	84_35_1
92_35_1	793_35_946	1073_05_637	35_05_4346	428_15_179	809_35_16	535_35_1	71_05_1	122_35_1	2377_35_82	84_35_1
92_35_1	793_35_965	1073_05_646	35_05_4314	428_15_172	809_35_15	535_35_1	71_05_1	122_35_1	2377_35_94	84_35_1
92_35_1	793_35_961	1073_05_645	35_05_4320	428_15_166	809_35_15	535_35_1	71_05_1	122_35_1	2377_35_99	84_35_1
92_35_1	793_35_969	1073_05_658	35_05_4323	428_15_156	809_35_12	535_35_1	71_05_1	122_35_1	2377_35_88	84_35_1
92_35_1	793_35_973	1073_05_631	35_05_4340	428_15_154	809_35_11	535_35_1	71_05_1	122_35_1	2377_35_97	84_35_1
92_35_1	793_35_976	1073_05_620	35_05_4341	428_15_152	809_35_10	535_35_1	71_05_1	122_35_1	2377_35_107	84_35_1
92_35_1	793_35_903	1073_05_627	35_05_4430	428_15_134	809_35_15	535_35_1	71_05_1	122_35_1	2377_35_97	84_35_1
92_35_1	793_35_872	1073_05_601	35_05_4472	428_15_144	809_35_5	535_35_1	71_05_1	122_35_1	2377_35_112	84_35_1
92_35_1	793_35_926	1073_05_589	35_05_4442	428_15_147	809_35_1	535_35_1	71_05_1	122_35_1	2377_35_101	84_35_1
92_35_1	793_35_908	1073_05_545	35_05_4516	428_15_136	809_35_1	535_35_1	71_05_1	122_35_1	2377_35_100	84_35_1
92_35_1	793_35_917	1073_05_544	35_05_4494	428_15_142	809_35_4	535_35_1	71_05_1	122_35_1	2377_35_105	84_35_1
92_35_1	793_35_948	1073_05_507	35_05_4450	428_15_163	809_35_4	535_35_1	71_05_1	122_35_1	2377_35_134	84_35_1
92_35_1	793_35_934	1073_05_510	35_05_4449	428_15_170	809_35_2	535_35_1	71_05_1	122_35_1	2377_35_141	84_35_1
92_35_1	793_35_930	1073_05_486	35_05_4495	428_15_164	809_35_1	535_35_1	71_05_1	122_35_1	2377_35_130	84_35_1
793_35_872	1073_05_507	35_05_4554	428_15_165	122_35_1	535_35_1	71_05_1	2377_35_108	84_35_1
793_35_834	1073_05_490	35_05_4607	428_15_172	122_35_1	535_35_1	71_05_1	2377_35_103	84_35_1
793_35_851	1073_05_483	35_05_4593	428_15_189	122_35_1	535_35_1	71_05_1	2377_35_90	84_35_1
793_35_841	1073_05_516	35_05_4577	428_15_175	122_35_1	535_35_1	71_05_1	2377_35_97	84_35_1
793_35_832	1073_05_486	35_05_4623	428_15_188	122_35_1	535_35_1	71_05_1	2377_35_77	84_35_1
793_35_802	1073_05_500	35_05_4626	428_15_197	122_35_1	535_35_1	71_05_1	2377_35_81	84_35_1
793_35_793	1073_05_498	35_05_4621	428_15_209	122_35_1	535_35_1	71_05_1	2377_35_85	84_35_1
793_35_812	1073_05_475	35_05_4619	428_15_194	122_35_1	535_35_1	71_05_1	2377_35_106	84_35_1
793_35_808	1073_05_475	35_05_4605	428_15_208	122_35_1	535_35_1	71_05_1	2377_35_110	84_35_1
793_35_804	1073_05_473	35_05_4603	428_15_209	122_35_1	535_35_1	71_05_1	2377_35_117	84_35_1
793_35_822	1073_05_448	35_05_4623	428_15_198	122_35_1	535_35_1	71_05_1	2377_35_115	84_35_1
793_35_810	1073_05_450	35_05_4635	428_15_200	122_35_1	535_35_1	71_05_1	2377_35_111	84_35_1
793_35_825	1073_05_428	35_05_4667	428_15_181	122_35_1	535_35_1	71_05_1	2377_35_105	84_35_1
793_35_810	1073_05_447	35_05_4637	428_15_199	122_35_1	535_35_1	71_05_1	2377_35_113	84_35_1
793_35_785	1073_05_435	35_05_4652	428_15_207	122_35_1	535_35_1	71_05_1	2377_35_127	84_35_1
793_35_785	1073_05_453	35_05_4672	428_15_177	122_35_1	535_35_1	71_05_1	2377_35_119	84_35_1
793_35_792	1073_05_454	35_05_4687	428_15_162	122_35_1	535_35_1	71_05_1	2377_35_111	84_35_1
793_35_790	1073_05_431	35_05_4706	428_15_160	122_35_1	535_35_1	71_05_1	2377_35_119	84_35_1
793_35_749	1073_05_438	35_05_4732	428_15_170	122_35_1	535_35_1	71_05_1	2377_35_117	84_35_1
793_35_740	1073_05_460	35_05_4735	428_15_163	122_35_1	535_35_1	71_05_1	2377_35_108	84_35_1
793_35_745	1073_05_452	35_05_4766	428_15_144	122_35_1	535_35_1	71_05_1	2377_35_99	84_35_1
793_35_747	1073_05_444	35_05_4773	428_15_153	122_35_1	535_35_1	71_05_1	2377_35_89	84_35_1
793_35_732	1073_05_471	35_05_4747	428_15_155	122_35_1	535_35_1	71_05_1	2377_35_101	84_35_1
793_35_697	1073_05_451	35_05_4768	428_15_179	122_35_1	535_35_1	71_05_1	2377_35_111	84_35_1
793_35_667	1073_05_459	35_05_4767	428_15_208	122_35_1	535_35_1	71_05_1	2377_35_105	84_35_1
793_35_647	1073_05_456	35_05_4759	428_15_215	122_35_1	535_35_1	71_05_1	2377_35_129	84_35_1
793_35_633	1073_05_444	35_05_4811	428_15_195	122_35_1	535_35_1	71_05_1	2377_35_123	84_35_1
793_35_627	1073_05_448	35_05_4811	428_15_187	122_35_1	535_35_1	71_05_1	2377_35_133	84_35_1
793_35_647	1073_05_443	35_05_4801	428_15_184	122_35_1	535_35_1	71_05_1	2377_35_131	84_35_1
793_35_636	1073_05_407	35_05_4837	428_15_189	122_35_1	535_35_1	71_05_1	2377_35_137	84_35_1
793_35_620	1073_05_419	35_05_4861	428_15_172	122_35_1	535_35_1	71_05_1	2377_35_134	84_35_1
793_35_630	1073_05_428	35_05_4821	428_15_188	122_35_1	535_35_1	71_05_1	2377_35_139	84_35_1
793_35_618	1073_05_430	35_05_4810	428_15_200	122_35_1	535_35_1	71_05_1	2377_35_148	84_35_1
793_35_590	1073_05_467	35_05_4784	428_15_211	122_35_1	535_35_1	71_05_1	2377_35_154	84_35_1
793_35_587	1073_05_444	35_05_4811	428_15_194	122_35_1	535_35_1	71_05_1	2377_35_170	84_35_1
793_35_600	1073_05_429	35_05_4825	428_15_182	122_35_1	535_35_1	71_05_1	2377_35_170	84_35_1
793_35_579	1073_05_441	35_05_4854	428_15_170	122_35_1	535_35_1	71_05_1	2377_35_162	84_35_1
793_35_556	1073_05_443	35_05_4856	428_15_183	122_35_1	535_35_1	71_05_1	2377_35_168	84_35_1
793_35_542	1073_05_421	35_05_4876	428_15_182	122_35_1	535_35_1	71_05_1	2377_35_185	84_35_1
793_35_556	1073_05_384	35_05_4887	428_15_207	122_35_1	535_35_1	71_05_1	2377_35_172	84_35_1
793_35_532	1073_05_383	35_05_4915	428_15_205	122_35_1	535_35_1	71_05_1	2377_35_171	84_35_1
793_35_553	1073_05_393	35_05_4877	428_15_208	122_35_1	535_35_1	71_05_1	2377_35_175	84_35_1
793_35_539	1073_05_422	35_05_4868	428_15_210	122_35_1	535_35_1	71_05_1	2377_35_167	84_35_1
793_35_536	1073_05_386	35_05_4870	428_15_248	122_35_1	535_35_1	71_05_1	2377_35_166	84_35_1
793_35_561	1073_05_346	35_05_4901	428_15_241	122_35_1	535_35_1	71_05_1	2377_35_157	84_35_1
793_35_566	1073_05_346	35_05_4899	428_15_244	122_35_1	535_35_1	71_05_1	2377_35_151	84_35_1
793_35_579	1073_05_372	35_05_4883	428_15_238	122_35_1	535_35_1	71_05_1	2377_35_134	84_35_1
793_35_584	1073_05_367	35_05_4899	428_15_233	122_35_1	535_35_1	71_05_1	2377_35_123	84_35_1
793_35_589	1073_05_369	35_05_4892	428_15_213	122_35_1	535_35_1	71_05_1	2377_35_143	84_35_1
793_35_580	1073_05_390	35_05_4862	428_15_231	122_35_1	535_35_1	71_05_1	2377_35_143	84_35_1
793_35_596	1073_05_383	35_05_4850	428_15_241	122_35_1	535_35_1	71_05_1	2377_35_136	84_35_1
793_35_598	1073_05_389	35_05_4848	428_15_235	122_35_1	535_35_1	71_05_1	2377_35_136	84_35_1
793_35_602	1073_05_381	35_05_4867	428_15_222	122_35_1	535_35_1	71_05_1	2377_35_134	84_35_1
793_35_573	1073_05_360	35_05_4932	428_15_207	122_35_1	535_35_1	71_05_1	2377_35_134	84_35_1
793_35_553	1073_05_366	35_05_4918	428_15_223	122_35_1	535_35_1	71_05_1	2377_35_146	84_35_1
793_35_504	1073_05_382	35_05_4973	428_15_196	122_35_1	535_35_1	71_05_1	2377_35_151	84_35_1
793_35_486	1073_05_379	35_05_5006	428_15_200	122_35_1	535_35_1	71_05_1	2377_35_135	84_35_1
793_35_511	1073_05_361	35_05_4974	428_15_222	122_35_1	535_35_1	71_05_1	2377_35_138	84_35_1
793_35_514	1073_05_359	35_05_4969	428_15_223	122_35_1	535_35_1	71_05_1	2377_35_141	84_35_1
793_35_488	1073_05_360	35_05_4984	428_15_240	122_35_1	535_35_1	71_05_1	2377_35_134	84_35_1
793_35_486	1073_05_333	35_05_5044	428_15_217	122_35_1	535_35_1	71_05_1	2377_35_126	84_35_1
793_35_498	1073_05_325	35_05_5038	428_15_222	122_35_1	535_35_1	71_05_1	2377_35_123	84_35_1
793_35_466	1073_05_340	35_05_5052	428_15_231	122_35_1	535_35_1	71_05_1	2377_35_117	84_35_1
793_35_460	1073_05_336	35_05_5088	428_15_214	122_35_1	535_35_1	71_05_1	2377_35_108	84_35_1
793_35_441	1073_05_319	35_05_5144	428_15_209	122_35_1	535_35_1	71_05_1	2377_35_93	84_35_1
793_35_429	1073_05_301	35_05_5156	428_15_219	122_35_1	535_35_1	71_05_1	2377_35_101	84_35_1
793_35_459	1073_05_310	35_05_5133	428_15_198	122_35_1	535_35_1	71_05_1	2377_35_106	84_35_1
793_35_495	1073_05_298	35_05_5143	428_15_173	122_35_1	535_35_1	71_05_1	2377_35_97	84_35_1
793_35_514	1073_05_288	35_05_5130	428_15_186	122_35_1	535_35_1	71_05_1	2377_35_88	84_35_1
793_35_543	1073_05_271	35_05_5108	428_15_181	122_35_1	535_35_1	71_05_1	2377_35_103	84_35_1
793_35_573	1073_05_273	35_05_5109	428_15_155	122_35_1	535_35_1	71_05_1	2377_35_96	84_35_1
793_35_571	1073_05_280	35_05_5077	428_15_175	122_35_1	535_35_1	71_05_1	2377_35_103	84_35_1
793_35_600	1073_05_292	35_05_5037	428_15_173	122_35_1	535_35_1	71_05_1	2377_35_104	84_35_1
793_35_574	1073_05_317	35_05_5058	428_15_167	122_35_1	535_35_1	71_05_1	2377_35_90	84_35_1
793_35_548	1073_05_316	35_05_5090	428_15_154	122_35_1	535_35_1	71_05_1	2377_35_98	84_35_1
793_35_525	1073_05_304	35_05_5138	428_15_157	122_35_1	535_35_1	71_05_1	2377_35_82	84_35_1
793_35_507	1073_05_284	35_05_5162	428_15_158	122_35_1	535_35_1	71_05_1	2377_35_95	84_35_1
793_35_498	1073_05_254	35_05_5211	428_15_144	122_35_1	535_35_1	71_05_1	2377_35_99	84_35_1
793_35_468	1073_05_235	35_05_5259	428_15_143	122_35_1	535_35_1	71_05_1	2377_35_101	84_35_1
793_35_445	1073_05_241	35_05_5259	428_15_152	122_35_1	535_35_1	71_05_1	2377_35_109	84_35_1
793_35_440	1073_05_246	35_05_5267	428_15_150	122_35_1	535_35_1	71_05_1	2377_35_103	84_35_1
793_35_425	1073_05_270	35_05_5260	428_15_158	122_35_1	535_35_1	71_05_1	2377_35_93	84_35_1
793_35_430	1073_05_256	35_05_5263	428_15_175	122_35_1	535_35_1	71_05_1	2377_35_82	84_35_1
793_35_418	1073_05_257	35_05_5295	428_15_158	122_35_1	535_35_1	71_05_1	2377_35_78	84_35_1
793_35_426	1073_05_269	35_05_5256	428_15_164	122_35_1	535_35_1	71_05_1	2377_35_91	84_35_1
793_35_412	1073_05_247	35_05_5266	428_15_172	122_35_1	535_35_1	71_05_1	2377_35_109	84_35_1
793_35_424	1073_05_246	35_05_5223	428_15_199	122_35_1	535_35_1	71_05_1	2377_35_114	84_35_1
793_35_417	1073_05_239	35_05_5236	428_15_203	122_35_1	535_35_1	71_05_1	2377_35_111	84_35_1
793_35_426	1073_05_251	35_05_5251	428_15_169	122_35_1	535_35_1	71_05_1	2377_35_109	84_35_1
793_35_449	1073_05_223	35_05_5268	428_15_163	122_35_1	535_35_1	71_05_1	2377_35_103	84_35_1
793_35_423	1073_05_207	35_05_5310	428_15_178	122_35_1	535_35_1	71_05_1	2377_35_88	84_35_1
793_35_385	1073_05_216	35_05_5349	428_15_182	122_35_1	535_35_1	71_05_1	2377_35_74	84_35_1
793_35_434	1073_05_191	35_05_5340	428_15_169	122_35_1	535_35_1	71_05_1	2377_35_72	84_35_1
793_35_430	1073_05_210	35_05_5328	428_15_162	122_35_1	535_35_1	71_05_1	2377_35_76	84_35_1
793_35_412	1073_05_210	35_05_5343	428_15_165	122_35_1	535_35_1	71_05_1	2377_35_76	84_35_1
793_35_394	1073_05_187	35_05_5400	428_15_154	122_35_1	535_35_1	71_05_1	2377_35_71	84_35_1
793_35_389	1073_05_203	35_05_5407	428_15_144	122_35_1	535_35_1	71_05_1	2377_35_63	84_35_1
793_35_349	1073_05_217	35_05_5433	428_15_147	122_35_1	535_35_1	71_05_1	2377_35_60	84_35_1
793_35_332	1073_05_203	35_05_5454	428_15_156	122_35_1	535_35_1	71_05_1	2377_35_61	84_35_1
793_35_322	1073_05_205	35_05_5454	428_15_173	122_35_1	535_35_1	71_05_1	2377_35_52	84_35_1
793_35_322	1073_05_175	35_05_5494	428_15_159	122_35_1	535_35_1	71_05_1	2377_35_56	84_35_1
793_35_337	1073_05_168	35_05_5500	428_15_147	122_35_1	535_35_1	71_05_1	2377_35_54	84_35_1
793_35_321	1073_05_193	35_05_5484	428_15_157	122_35_1	535_35_1	71_05_1	2377_35_51	84_35_1
793_35_321	1073_05_213	35_05_5459	428_15_150	122_35_1	535_35_1	71_05_1	2377_35_63	84_35_1
793_35_344	1073_05_212	35_05_5439	428_15_144	122_35_1	535_35_1	71_05_1	2377_35_67	84_35_1
793_35_355	1073_05_200	35_05_5426	428_15_156	122_35_1	535_35_1	71_05_1	2377_35_69	84_35_1
793_35_347	1073_05_233	35_05_5388	428_15_160	122_35_1	535_35_1	71_05_1	2377_35_78	84_35_1
793_35_325	1073_05_215	35_05_5413	428_15_184	122_35_1	535_35_1	71_05_1	2377_35_69	84_35_1
793_35_343	1073_05_237	35_05_5363	428_15_211	122_35_1	535_35_1	71_05_1	2377_35_52	84_35_1
793_35_338	1073_05_213	35_05_5403	428_15_203	122_35_1	535_35_1	71_05_1	2377_35_49	84_35_1
793_35_301	1073_05_218	35_05_5434	428_15_210	122_35_1	535_35_1	71_05_1	2377_35_43	84_35_1
793_35_306	1073_05_243	35_05_5400	428_15_215	122_35_1	535_35_1	71_05_1	2377_35_42	84_35_1
793_35_321	1073_05_249	35_05_5364	428_15_230	122_35_1	535_35_1	71_05_1	2377_35_42	84_35_1
793_35_307	1073_05_241	35_05_5380	428_15_232	122_35_1	535_35_1	71_05_1	2377_35_46	84_35_1
793_35_292	1073_05_263	35_05_5377	428_15_222	122_35_1	535_35_1	71_05_1	2377_35_52	84_35_1
793_35_316	1073_05_289	35_05_5343	428_15_198	122_35_1	535_35_1	71_05_1	2377_35_60	84_35_1
793_35_340	1073_05_295	35_05_5314	428_15_200	122_35_1	535_35_1	71_05_1	2377_35_57	84_35_1
793_35_360	1073_05_306	35_05_5270	428_15_216	122_35_1	535_35_1	71_05_1	2377_35_54	84_35_1
793_35_350	1073_05_331	35_05_5246	428_15_221	122_35_1	535_35_1	71_05_1	2377_35_58	84_35_1
793_35_345	1073_05_342	35_05_5240	428_15_209	122_35_1	535_35_1	71_05_1	2377_35_70	84_35_1
793_35_327	1073_05_309	35_05_5303	428_15_200	122_35_1	535_35_1	71_05_1	2377_35_67	84_35_1
793_35_316	1073_05_286	35_05_5334	428_15_192	122_35_1	535_35_1	71_05_1	2377_35_78	84_35_1
793_35_327	1073_05_293	35_05_5342	428_15_161	122_35_1	535_35_1	71_05_1	2377_35_83	84_35_1
793_35_338	1073_05_292	35_05_5307	428_15_194	122_35_1	535_35_1	71_05_1	2377_35_75	84_35_1
793_35_330	1073_05_273	35_05_5351	428_15_180	122_35_1	535_35_1	71_05_1	2377_35_72	84_35_1
793_35_315	1073_05_303	35_05_5331	428_15_174	122_35_1	535_35_1	71_05_1	2377_35_83	84_35_1
793_35_311	1073_05_316	35_05_5333	428_15_168	122_35_1	535_35_1	71_05_1	2377_35_78	84_35_1
793_35_322	1073_05_307	35_05_5325	428_15_177	122_35_1	535_35_1	71_05_1	2377_35_75	84_35_1
793_35_288	1073_05_329	35_05_5335	428_15_172	122_35_1	535_35_1	71_05_1	2377_35_82	84_35_1
793_35_280	1073_05_347	35_05_5335	428_15_175	122_35_1	535_35_1	71_05_1	2377_35_69	84_35_1
793_35_314	1073_05_361	35_05_5292	428_15_174	122_35_1	535_35_1	71_05_1	2377_35_65	84_35_1
793_35_303	1073_05_369	35_05_5301	428_15_181	122_35_1	535_35_1	71_05_1	2377_35_52	84_35_1
793_35_282	1073_05_359	35_05_5338	428_15_177	122_35_1	535_35_1	71_05_1	2377_35_50	84_35_1
793_35_284	1073_05_361	35_05_5363	428_15_157	122_35_1	535_35_1	71_05_1	2377_35_41	84_35_1
793_35_275	1073_05_374	35_05_5350	428_15_168	122_35_1	535_35_1	71_05_1	2377_35_39	84_35_1
793_35_239	1073_05_379	35_05_5382	428_15_174	122_35_1	535_35_1	71_05_1	2377_35_32	84_35_1
793_35_223	1073_05_376	35_05_5428	428_15_152	122_35_1	535_35_1	71_05_1	2377_35_27	84_35_1
793_35_205	1073_05_401	35_05_5421	428_15_147	122_35_1	535_35_1	71_05_1	2377_35_32	84_35_1
793_35_203	1073_05_371	35_05_5442	428_15_159	122_35_1	535_35_1	71_05_1	2377_35_31	84_35_1
793_35_197	1073_05_385	35_05_5445	428_15_145	122_35_1	535_35_1	71_05_1	2377_35_34	84_35_1
793_35_209	1073_05_366	35_05_5437	428_15_158	122_35_1	535_35_1	71_05_1	2377_35_36	84_35_1
793_35_212	1073_05_380	35_05_5418	428_15_160	122_35_1	535_35_1	71_05_1	2377_35_36	84_35_1
793_35_203	1073_05_375	35_05_5457	428_15_144	122_35_1	535_35_1	71_05_1	2377_35_27	84_35_1
793_35_223	1073_05_361	35_05_5451	428_15_144	122_35_1	535_35_1	71_05_1	2377_35_27	84_35_1
793_35_232	1073_05_319	35_05_5473	428_15_164	122_35_1	535_35_1	71_05_1	2377_35_18	84_35_1
793_35_253	1073_05_319	35_05_5455	428_15_170	122_35_1	535_35_1	71_05_1	2377_35_9	84_35_1
793_35_261	1073_05_293	35_05_5459	428_15_183	122_35_1	535_35_1	71_05_1	2377_35_10	84_35_1
793_35_264	1073_05_294	35_05_5454	428_15_180	122_35_1	535_35_1	71_05_1	2377_35_14	84_35_1
793_35_253	1073_05_306	35_05_5474	428_15_167	122_35_1	535_35_1	71_05_1	2377_35_6	84_35_1
793_35_260	1073_05_341	35_05_5437	428_15_162	122_35_1	535_35_1	71_05_1	2377_35_6	84_35_1
793_35_255	1073_05_322	35_05_5479	428_15_148	122_35_1	535_35_1	71_05_1	2377_35_2	84_35_1
793_35_248	1073_05_310	35_05_5528	428_15_120	122_35_1	535_35_1	71_05_1	84_35_1
793_35_236	1073_05_333	35_05_5499	428_15_138	122_35_1	535_35_1	71_05_1	84_35_1
793_35_217	1073_05_334	35_05_5519	428_15_136	122_35_1	535_35_1	71_05_1	84_35_1
793_35_203	1073_05_354	35_05_5533	428_15_116	122_35_1	535_35_1	71_05_1	84_35_1
793_35_171	1073_05_371	35_05_5564	428_15_100	122_35_1	535_35_1	71_05_1	84_35_1
793_35_164	1073_05_364	35_05_5588	428_15_90	122_35_1	535_35_1	71_05_1	84_35_1
793_35_174	1073_05_392	35_05_5538	428_15_102	122_35_1	535_35_1	71_05_1	84_35_1
793_35_180	1073_05_389	35_05_5535	428_15_102	122_35_1	535_35_1	71_05_1	84_35_1
793_35_189	1073_05_404	35_05_5502	428_15_111	122_35_1	535_35_1	71_05_1	84_35_1
793_35_170	1073_05_441	35_05_5474	428_15_121	122_35_1	535_35_1	71_05_1	84_35_1
793_35_157	1073_05_442	35_05_5482	428_15_125	122_35_1	535_35_1	71_05_1	84_35_1
793_35_161	1073_05_422	35_05_5505	428_15_118	122_35_1	535_35_1	71_05_1	84_35_1
793_35_165	1073_05_426	35_05_5499	428_15_116	122_35_1	535_35_1	71_05_1	84_35_1
793_35_182	1073_05_412	35_05_5494	428_15_118	122_35_1	535_35_1	71_05_1	84_35_1
793_35_180	1073_05_433	35_05_5475	428_15_118	122_35_1	535_35_1	71_05_1	84_35_1
793_35_196	1073_05_406	35_05_5474	428_15_130	122_35_1	535_35_1	71_05_1	84_35_1
793_35_180	1073_05_402	35_05_5491	428_15_133	122_35_1	535_35_1	71_05_1	84_35_1
793_35_176	1073_05_377	35_05_5528	428_15_125	122_35_1	535_35_1	71_05_1	84_35_1
793_35_165	1073_05_370	35_05_5543	428_15_128	122_35_1	535_35_1	71_05_1	84_35_1
793_35_173	1073_05_345	35_05_5563	428_15_125	122_35_1	535_35_1	71_05_1	84_35_1
793_35_166	1073_05_349	35_05_5581	428_15_110	122_35_1	535_35_1	71_05_1	84_35_1
793_35_177	1073_05_362	35_05_5555	428_15_112	122_35_1	535_35_1	71_05_1	84_35_1
793_35_166	1073_05_348	35_05_5595	428_15_97	122_35_1	535_35_1	71_05_1	84_35_1
793_35_166	1073_05_362	35_05_5589	428_15_89	122_35_1	535_35_1	71_05_1	84_35_1
793_35_158	1073_05_345	35_05_5609	428_15_94	122_35_1	535_35_1	71_05_1	84_35_1
793_35_181	1073_05_319	35_05_5622	428_15_84	122_35_1	535_35_1	71_05_1	84_35_1
793_35_175	1073_05_288	35_05_5656	428_15_87	122_35_1	535_35_1	71_05_1	84_35_1
793_35_182	1073_05_271	35_05_5671	428_15_82	122_35_1	535_35_1	71_05_1	84_35_1
793_35_165	1073_05_302	35_05_5666	428_15_73	122_35_1	535_35_1	71_05_1	84_35_1
793_35_168	1073_05_281	35_05_5677	428_15_80	122_35_1	535_35_1	71_05_1	84_35_1
793_35_145	1073_05_300	35_05_5673	428_15_88	122_35_1	535_35_1	71_05_1	84_35_1
793_35_161	1073_05_299	35_05_5668	428_15_78	122_35_1	535_35_1	71_05_1	84_35_1
793_35_144	1073_05_298	35_05_5689	428_15_75	122_35_1	535_35_1	71_05_1	84_35_1
793_35_161	1073_05_316	35_05_5656	428_15_73	122_35_1	535_35_1	71_05_1	84_35_1
793_35_162	1073_05_302	35_05_5668	428_15_74	122_35_1	535_35_1	71_05_1	84_35_1
793_35_174	1073_05_287	35_05_5687	428_15_58	122_35_1	535_35_1	71_05_1	84_35_1
793_35_155	1073_05_312	35_05_5699	428_15_40	122_35_1	535_35_1	71_05_1	84_35_1
793_35_144	1073_05_329	35_05_5694	428_15_39	122_35_1	535_35_1	71_05_1	84_35_1
793_35_143	1073_05_321	35_05_5696	428_15_46	122_35_1	535_35_1	71_05_1	84_35_1
793_35_127	1073_05_321	35_05_5706	428_15_52	122_35_1	535_35_1	71_05_1	84_35_1
793_35_117	1073_05_311	35_05_5714	428_15_64	122_35_1	535_35_1	71_05_1	84_35_1
793_35_118	1073_05_306	35_05_5728	428_15_54	122_35_1	535_35_1	71_05_1	84_35_1
793_35_118	1073_05_300	35_05_5733	428_15_55	122_35_1	535_35_1	71_05_1	84_35_1
793_35_119	1073_05_306	35_05_5727	428_15_54	122_35_1	535_35_1	71_05_1	84_35_1
793_35_135	1073_05_294	35_05_5729	428_15_48	122_35_1	535_35_1	71_05_1	84_35_1
793_35_129	1073_05_265	35_05_5762	428_15_50	122_35_1	535_35_1	71_05_1	84_35_1
793_35_121	1073_05_247	35_05_5786	428_15_52	122_35_1	535_35_1	71_05_1	84_35_1
793_35_117	1073_05_255	35_05_5783	428_15_51	122_35_1	535_35_1	71_05_1	84_35_1
793_35_133	1073_05_262	35_05_5756	428_15_55	122_35_1	535_35_1	71_05_1	84_35_1
793_35_137	1073_05_242	35_05_5770	428_15_57	122_35_1	535_35_1	71_05_1	84_35_1
793_35_130	1073_05_229	35_05_5797	428_15_50	122_35_1	535_35_1	71_05_1	84_35_1
793_35_137	1073_05_234	35_05_5783	428_15_52	122_35_1	535_35_1	71_05_1	84_35_1
793_35_142	1073_05_241	35_05_5774	428_15_49	122_35_1	535_35_1	71_05_1	84_35_1
793_35_153	1073_05_242	35_05_5760	428_15_51	122_35_1	535_35_1	71_05_1	84_35_1
793_35_158	1073_05_242	35_05_5766	428_15_40	122_35_1	535_35_1	71_05_1	84_35_1
793_35_160	1073_05_240	35_05_5762	428_15_44	122_35_1	535_35_1	71_05_1	84_35_1
793_35_167	1073_05_240	35_05_5745	428_15_54	122_35_1	535_35_1	71_05_1	84_35_1
793_35_140	1073_05_239	35_05_5775	428_15_52	122_35_1	535_35_1	71_05_1	84_35_1
793_35_133	1073_05_282	35_05_5744	428_15_47	122_35_1	535_35_1	71_05_1	84_35_1
793_35_118	1073_05_288	35_05_5740	428_15_60	122_35_1	535_35_1	71_05_1	84_35_1
793_35_126	1073_05_283	35_05_5728	428_15_69	122_35_1	535_35_1	71_05_1	84_35_1
793_35_111	1073_05_307	35_05_5718	428_15_70	122_35_1	535_35_1	71_05_1	84_35_1
793_35_117	1073_05_324	35_05_5685	428_15_80	122_35_1	535_35_1	71_05_1	84_35_1
793_35_102	1073_05_330	35_05_5683	428_15_91	122_35_1	535_35_1	71_05_1	84_35_1
793_35_78	1073_05_344	35_05_5693	428_15_91	122_35_1	535_35_1	71_05_1	84_35_1
793_35_65	1073_05_332	35_05_5714	428_15_95	122_35_1	535_35_1	71_05_1	84_35_1
793_35_45	1073_05_304	35_05_5759	428_15_98	122_35_1	535_35_1	71_05_1	84_35_1
793_35_53	1073_05_298	35_05_5764	428_15_91	122_35_1	535_35_1	71_05_1	84_35_1
793_35_62	1073_05_298	35_05_5754	428_15_92	122_35_1	535_35_1	71_05_1	84_35_1
793_35_68	1073_05_280	35_05_5774	428_15_84	122_35_1	535_35_1	71_05_1	84_35_1
793_35_68	1073_05_285	35_05_5767	428_15_86	122_35_1	535_35_1	71_05_1	84_35_1
793_35_83	1073_05_283	35_05_5765	428_15_75	122_35_1	535_35_1	71_05_1	84_35_1
793_35_79	1073_05_286	35_05_5773	428_15_68	122_35_1	535_35_1	71_05_1	84_35_1
793_35_85	1073_05_276	35_05_5781	428_15_64	122_35_1	535_35_1	71_05_1	84_35_1
793_35_81	1073_05_295	35_05_5763	428_15_67	122_35_1	535_35_1	71_05_1	84_35_1
793_35_65	1073_05_309	35_05_5762	428_15_70	122_35_1	535_35_1	71_05_1	84_35_1
793_35_71	1073_05_293	35_05_5773	428_15_69	122_35_1	535_35_1	71_05_1	84_35_1
793_35_63	1073_05_257	35_05_5806	428_15_80	122_35_1	535_35_1	71_05_1	84_35_1
793_35_71	1073_05_267	35_05_5791	428_15_77	122_35_1	535_35_1	71_05_1	84_35_1
793_35_75	1073_05_278	35_05_5788	428_15_65	122_35_1	535_35_1	71_05_1	84_35_1
793_35_61	1073_05_272	35_05_5800	428_15_73	122_35_1	535_35_1	71_05_1	84_35_1
793_35_82	1073_05_276	35_05_5781	428_15_67	122_35_1	535_35_1	71_05_1	84_35_1
793_35_60	1073_05_257	35_05_5832	428_15_57	122_35_1	535_35_1	71_05_1	84_35_1
793_35_60	1073_05_267	35_05_5816	428_15_63	122_35_1	535_35_1	71_05_1	84_35_1
793_35_65	1073_05_260	35_05_5810	428_15_71	122_35_1	535_35_1	71_05_1	84_35_1
793_35_64	1073_05_261	35_05_5816	428_15_65	122_35_1	535_35_1	71_05_1	84_35_1
793_35_68	1073_05_288	35_05_5788	428_15_62	122_35_1	535_35_1	71_05_1	84_35_1
793_35_51	1073_05_265	35_05_5843	428_15_47	122_35_1	535_35_1	71_05_1	84_35_1
793_35_61	1073_05_267	35_05_5830	428_15_48	122_35_1	535_35_1	71_05_1	84_35_1
793_35_66	1073_05_285	35_05_5819	428_15_36	122_35_1	535_35_1	71_05_1	84_35_1
793_35_70	1073_05_267	35_05_5826	428_15_43	122_35_1	535_35_1	71_05_1	84_35_1
793_35_78	1073_05_281	35_05_5809	428_15_38	122_35_1	535_35_1	71_05_1	84_35_1
793_35_69	1073_05_266	35_05_5825	428_15_46	122_35_1	535_35_1	71_05_1	84_35_1
793_35_67	1073_05_266	35_05_5823	428_15_50	122_35_1	535_35_1	71_05_1	84_35_1
793_35_67	1073_05_253	35_05_5830	428_15_56	122_35_1	535_35_1	71_05_1	84_35_1
793_35_74	1073_05_230	35_05_5839	428_15_63	122_35_1	535_35_1	71_05_1	84_35_1
793_35_78	1073_05_248	35_05_5821	428_15_59	122_35_1	535_35_1	71_05_1	84_35_1
793_35_85	1073_05_239	35_05_5821	428_15_61	122_35_1	535_35_1	71_05_1	84_35_1
793_35_99	1073_05_223	35_05_5824	428_15_60	122_35_1	535_35_1	71_05_1	84_35_1
793_35_92	1073_05_248	35_05_5807	428_15_59	122_35_1	535_35_1	71_05_1	84_35_1
793_35_88	1073_05_246	35_05_5813	428_15_59	122_35_1	535_35_1	71_05_1	84_35_1
793_35_77	1073_05_233	35_05_5833	428_15_63	122_35_1	535_35_1	71_05_1	84_35_1
793_35_88	1073_05_221	35_05_5837	428_15_60	122_35_1	535_35_1	71_05_1	84_35_1
793_35_90	1073_05_223	35_05_5844	428_15_49	122_35_1	535_35_1	71_05_1	84_35_1
793_35_88	1073_05_220	35_05_5848	428_15_50	122_35_1	535_35_1	71_05_1	84_35_1
793_35_101	1073_05_193	35_05_5860	428_15_52	122_35_1	535_35_1	71_05_1	84_35_1
793_35_96	1073_05_182	35_05_5876	428_15_52	122_35_1	535_35_1	71_05_1	84_35_1
793_35_100	1073_05_180	35_05_5876	428_15_50	122_35_1	535_35_1	71_05_1	84_35_1
793_35_86	1073_05_162	35_05_5904	428_15_54	122_35_1	535_35_1	71_05_1	84_35_1
793_35_94	1073_05_192	35_05_5864	428_15_56	122_35_1	535_35_1	71_05_1	84_35_1
793_35_94	1073_05_161	35_05_5885	428_15_66	122_35_1	535_35_1	71_05_1	84_35_1
793_35_102	1073_05_172	35_05_5874	428_15_58	122_35_1	535_35_1	71_05_1	84_35_1
793_35_82	1073_05_181	35_05_5897	428_15_46	122_35_1	535_35_1	71_05_1	84_35_1
793_35_94	1073_05_169	35_05_5895	428_15_48	122_35_1	535_35_1	71_05_1	84_35_1
793_35_104	1073_05_172	35_05_5877	428_15_53	122_35_1	535_35_1	71_05_1	84_35_1
793_35_93	1073_05_163	35_05_5910	428_15_40	122_35_1	535_35_1	71_05_1	84_35_1
793_35_90	1073_05_173	35_05_5912	428_15_31	122_35_1	535_35_1	71_05_1	84_35_1
793_35_96	1073_05_170	35_05_5905	428_15_35	122_35_1	535_35_1	71_05_1	84_35_1
793_35_102	1073_05_163	35_05_5905	428_15_36	122_35_1	535_35_1	71_05_1	84_35_1
793_35_121	1073_05_163	35_05_5895	428_15_27	122_35_1	535_35_1	71_05_1	84_35_1
793_35_135	1073_05_145	35_05_5896	428_15_30	122_35_1	535_35_1	71_05_1	84_35_1
793_35_135	1073_05_143	35_05_5887	428_15_41	122_35_1	535_35_1	71_05_1	84_35_1
793_35_120	1073_05_128	35_05_5918	428_15_40	122_35_1	535_35_1	71_05_1	84_35_1
793_35_118	1073_05_120	35_05_5934	428_15_34	122_35_1	535_35_1	71_05_1	84_35_1
793_35_123	1073_05_148	35_05_5903	428_15_32	122_35_1	535_35_1	71_05_1	84_35_1
793_35_120	1073_05_133	35_05_5912	428_15_41	122_35_1	535_35_1	71_05_1	84_35_1
793_35_114	1073_05_134	35_05_5920	428_15_38	122_35_1	535_35_1	71_05_1	84_35_1
793_35_117	1073_05_150	35_05_5905	428_15_34	122_35_1	535_35_1	71_05_1	84_35_1
793_35_120	1073_05_161	35_05_5889	428_15_36	122_35_1	535_35_1	71_05_1	84_35_1
793_35_129	1073_05_143	35_05_5908	428_15_26	122_35_1	535_35_1	71_05_1	84_35_1
793_35_130	1073_05_146	35_05_5898	428_15_32	122_35_1	535_35_1	71_05_1	84_35_1
793_35_125	1073_05_147	35_05_5902	428_15_32	122_35_1	535_35_1	71_05_1	84_35_1
793_35_128	1073_05_153	35_05_5892	428_15_33	122_35_1	535_35_1	71_05_1	84_35_1
793_35_136	1073_05_152	35_05_5882	428_15_36	122_35_1	535_35_1	71_05_1	84_35_1
793_35_115	1073_05_160	35_05_5895	428_15_36	122_35_1	535_35_1	71_05_1	84_35_1
793_35_132	1073_05_177	35_05_5876	428_15_21	122_35_1	535_35_1	71_05_1	84_35_1
793_35_114	1073_05_187	35_05_5884	428_15_21	122_35_1	535_35_1	71_05_1	84_35_1
793_35_98	1073_05_193	35_05_5888	428_15_27	122_35_1	535_35_1	71_05_1	84_35_1
793_35_109	1073_05_166	35_05_5906	428_15_25	122_35_1	535_35_1	71_05_1	84_35_1
793_35_129	1073_05_148	35_05_5899	428_15_30	122_35_1	535_35_1	71_05_1	84_35_1
793_35_121	1073_05_148	35_05_5902	428_15_35	122_35_1	535_35_1	71_05_1	84_35_1
793_35_128	1073_05_131	35_05_5923	428_15_24	122_35_1	535_35_1	71_05_1	84_35_1
793_35_108	1073_05_157	35_05_5910	428_15_31	122_35_1	535_35_1	71_05_1	84_35_1
793_35_106	1073_05_162	35_05_5906	428_15_32	122_35_1	535_35_1	71_05_1	84_35_1
793_35_107	1073_05_157	35_05_5903	428_15_39	122_35_1	535_35_1	71_05_1	84_35_1
793_35_98	1073_05_145	35_05_5929	428_15_34	122_35_1	535_35_1	71_05_1	84_35_1
793_35_106	1073_05_143	35_05_5928	428_15_29	122_35_1	535_35_1	71_05_1	84_35_1
793_35_119	1073_05_166	35_05_5890	428_15_31	122_35_1	535_35_1	71_05_1	84_35_1
793_35_119	1073_05_154	35_05_5907	428_15_26	122_35_1	535_35_1	71_05_1	84_35_1
793_35_112	1073_05_170	35_05_5903	428_15_21	122_35_1	535_35_1	71_05_1	84_35_1
793_35_127	1073_05_159	35_05_5908	428_15_12	122_35_1	535_35_1	71_05_1	84_35_1
793_35_124	1073_05_162	35_05_5915	428_15_5	122_35_1	535_35_1	71_05_1	84_35_1
793_35_109	1073_05_158	35_05_5938	428_15_1	122_35_1	535_35_1	71_05_1	84_35_1
793_35_103	1073_05_166	35_05_5937	122_35_1	535_35_1	71_05_1	84_35_1
793_35_99	1073_05_167	35_05_5940	122_35_1	535_35_1	71_05_1	84_35_1
793_35_114	1073_05_184	35_05_5908	122_35_1	535_35_1	71_05_1	84_35_1
793_35_120	1073_05_162	35_05_5924	122_35_1	535_35_1	71_05_1	84_35_1
793_35_127	1073_05_161	35_05_5918	122_35_1	535_35_1	71_05_1	84_35_1
793_35_105	1073_05_169	35_05_5932	122_35_1	535_35_1	71_05_1	84_35_1
793_35_82	1073_05_156	35_05_5968	122_35_1	535_35_1	71_05_1	84_35_1
793_35_83	1073_05_137	35_05_5986	122_35_1	535_35_1	71_05_1	84_35_1
793_35_79	1073_05_126	35_05_6001	122_35_1	535_35_1	71_05_1	84_35_1
793_35_77	1073_05_129	35_05_6000	122_35_1	535_35_1	71_05_1	84_35_1
793_35_86	1073_05_129	35_05_5991	122_35_1	535_35_1	71_05_1	84_35_1
793_35_85	1073_05_120	35_05_6001	122_35_1	535_35_1	71_05_1	84_35_1
793_35_86	1073_05_100	35_05_6020	122_35_1	535_35_1	71_05_1	84_35_1
793_35_82	1073_05_104	35_05_6020	122_35_1	535_35_1	71_05_1	84_35_1
793_35_77	1073_05_115	35_05_6014	122_35_1	535_35_1	71_05_1	84_35_1
793_35_63	1073_05_126	35_05_6017	122_35_1	535_35_1	71_05_1	84_35_1
793_35_62	1073_05_132	35_05_6012	122_35_1	535_35_1	71_05_1	84_35_1
793_35_60	1073_05_129	35_05_6017	122_35_1	535_35_1	71_05_1	84_35_1
793_35_52	1073_05_121	35_05_6033	122_35_1	535_35_1	71_05_1	84_35_1
793_35_52	1073_05_121	35_05_6033	122_35_1	535_35_1	71_05_1	84_35_1
793_35_47	1073_05_117	35_05_6042	122_35_1	535_35_1	71_05_1	84_35_1
793_35_48	1073_05_111	35_05_6047	122_35_1	535_35_1	71_05_1	84_35_1
793_35_48	1073_05_116	35_05_6042	122_35_1	535_35_1	71_05_1	84_35_1
793_35_36	1073_05_118	35_05_6052	122_35_1	535_35_1	71_05_1	84_35_1
793_35_42	1073_05_109	35_05_6055	122_35_1	535_35_1	71_05_1	84_35_1
793_35_36	1073_05_119	35_05_6051	122_35_1	535_35_1	71_05_1	84_35_1
793_35_35	1073_05_114	35_05_6057	122_35_1	535_35_1	71_05_1	84_35_1
793_35_32	1073_05_125	35_05_6049	122_35_1	535_35_1	71_05_1	84_35_1
793_35_33	1073_05_124	35_05_6049	122_35_1	535_35_1	71_05_1	84_35_1
793_35_36	1073_05_125	35_05_6045	122_35_1	535_35_1	71_05_1	84_35_1
793_35_33	1073_05_115	35_05_6058	122_35_1	535_35_1	71_05_1	84_35_1
793_35_37	1073_05_119	35_05_6050	122_35_1	535_35_1	71_05_1	84_35_1
793_35_47	1073_05_125	35_05_6034	122_35_1	535_35_1	71_05_1	84_35_1
793_35_37	1073_05_108	35_05_6061	122_35_1	535_35_1	71_05_1	84_35_1
793_35_42	1073_05_96	35_05_6068	122_35_1	535_35_1	71_05_1	84_35_1
793_35_44	1073_05_101	35_05_6061	122_35_1	535_35_1	71_05_1	84_35_1
793_35_67	1073_05_97	35_05_6042	122_35_1	535_35_1	71_05_1	84_35_1
793_35_64	1073_05_79	35_05_6063	122_35_1	535_35_1	71_05_1	84_35_1
793_35_57	1073_05_96	35_05_6053	122_35_1	535_35_1	71_05_1	84_35_1
793_35_77	1073_05_97	35_05_6032	122_35_1	535_35_1	71_05_1	84_35_1
793_35_88	1073_05_102	35_05_6016	122_35_1	535_35_1	71_05_1	84_35_1
793_35_73	1073_05_99	35_05_6034	122_35_1	535_35_1	71_05_1	84_35_1
793_35_60	1073_05_89	35_05_6057	122_35_1	535_35_1	71_05_1	84_35_1
793_35_60	1073_05_91	35_05_6055	122_35_1	535_35_1	71_05_1	84_35_1
793_35_47	1073_05_80	35_05_6079	122_35_1	535_35_1	71_05_1	84_35_1
793_35_59	1073_05_81	35_05_6066	122_35_1	535_35_1	71_05_1	84_35_1
793_35_57	1073_05_95	35_05_6054	122_35_1	535_35_1	71_05_1	84_35_1
793_35_70	1073_05_98	35_05_6038	122_35_1	535_35_1	71_05_1	84_35_1
793_35_77	1073_05_84	35_05_6045	122_35_1	535_35_1	71_05_1	84_35_1
793_35_80	1073_05_94	35_05_6032	122_35_1	535_35_1	71_05_1	84_35_1
793_35_85	1073_05_101	35_05_6020	122_35_1	535_35_1	71_05_1	84_35_1
793_35_78	1073_05_105	35_05_6023	122_35_1	535_35_1	71_05_1	84_35_1
793_35_85	1073_05_111	35_05_6010	122_35_1	535_35_1	71_05_1	84_35_1
793_35_92	1073_05_97	35_05_6017	122_35_1	535_35_1	71_05_1	84_35_1
793_35_98	1073_05_108	35_05_6000	122_35_1	535_35_1	71_05_1	84_35_1
793_35_94	1073_05_115	35_05_5997	122_35_1	535_35_1	71_05_1	84_35_1
793_35_105	1073_05_97	35_05_6004	122_35_1	535_35_1	71_05_1	84_35_1
793_35_121	1073_05_93	35_05_5992	122_35_1	535_35_1	71_05_1	84_35_1
793_35_113	1073_05_93	35_05_6000	122_35_1	535_35_1	71_05_1	84_35_1
793_35_120	1073_05_84	35_05_6002	122_35_1	535_35_1	71_05_1	84_35_1
793_35_108	1073_05_76	35_05_6022	122_35_1	535_35_1	71_05_1	84_35_1
793_35_117	1073_05_101	35_05_5988	122_35_1	535_35_1	71_05_1	84_35_1
793_35_113	1073_05_110	35_05_5983	122_35_1	535_35_1	71_05_1	84_35_1
793_35_107	1073_05_109	35_05_5990	122_35_1	535_35_1	71_05_1	84_35_1
793_35_109	1073_05_111	35_05_5986	122_35_1	535_35_1	71_05_1	84_35_1
793_35_94	1073_05_134	35_05_5978	122_35_1	535_35_1	71_05_1	84_35_1
793_35_86	1073_05_130	35_05_5990	122_35_1	535_35_1	71_05_1	84_35_1
793_35_73	1073_05_127	35_05_6006	122_35_1	535_35_1	71_05_1	84_35_1
793_35_90	1073_05_123	35_05_5993	122_35_1	535_35_1	71_05_1	84_35_1
793_35_88	1073_05_112	35_05_6006	122_35_1	535_35_1	71_05_1	84_35_1
793_35_92	1073_05_122	35_05_5992	122_35_1	535_35_1	71_05_1	84_35_1
793_35_101	1073_05_107	35_05_5998	122_35_1	535_35_1	71_05_1	84_35_1
793_35_84	1073_05_115	35_05_6007	122_35_1	535_35_1	71_05_1	84_35_1
793_35_80	1073_05_116	35_05_6010	122_35_1	535_35_1	71_05_1	84_35_1
793_35_88	1073_05_107	35_05_6011	122_35_1	535_35_1	71_05_1	84_35_1
793_35_87	1073_05_112	35_05_6007	122_35_1	535_35_1	71_05_1	84_35_1
793_35_92	1073_05_107	35_05_6007	122_35_1	535_35_1	71_05_1	84_35_1
793_35_93	1073_05_110	35_05_6003	122_35_1	535_35_1	71_05_1	84_35_1
793_35_97	1073_05_109	35_05_6000	122_35_1	535_35_1	71_05_1	84_35_1
793_35_90	1073_05_114	35_05_6002	122_35_1	535_35_1	71_05_1	84_35_1
793_35_87	1073_05_110	35_05_6009	122_35_1	535_35_1	71_05_1	84_35_1
793_35_80	1073_05_124	35_05_6002	122_35_1	535_35_1	71_05_1	84_35_1
793_35_79	1073_05_141	35_05_5986	122_35_1	535_35_1	71_05_1	84_35_1
793_35_74	1073_05_132	35_05_6000	122_35_1	535_35_1	71_05_1	84_35_1
793_35_82	1073_05_134	35_05_5990	122_35_1	535_35_1	71_05_1	84_35_1
793_35_80	1073_05_140	35_05_5986	122_35_1	535_35_1	71_05_1	84_35_1
793_35_91	1073_05_133	35_05_5982	122_35_1	535_35_1	71_05_1	84_35_1
793_35_85	1073_05_125	35_05_5996	122_35_1	535_35_1	71_05_1	84_35_1
793_35_93	1073_05_119	35_05_5994	122_35_1	535_35_1	71_05_1	84_35_1
793_35_97	1073_05_132	35_05_5977	122_35_1	535_35_1	71_05_1	84_35_1
793_35_102	1073_05_142	35_05_5962	122_35_1	535_35_1	71_05_1	84_35_1
793_35_109	1073_05_139	35_05_5958	122_35_1	535_35_1	71_05_1	84_35_1
793_35_105	1073_05_129	35_05_5972	122_35_1	535_35_1	71_05_1	84_35_1
793_35_114	1073_05_146	35_05_5946	122_35_1	535_35_1	71_05_1	84_35_1
793_35_121	1073_05_140	35_05_5945	122_35_1	535_35_1	71_05_1	84_35_1
793_35_110	1073_05_125	35_05_5971	122_35_1	535_35_1	71_05_1	84_35_1
793_35_107	1073_05_120	35_05_5979	122_35_1	535_35_1	71_05_1	84_35_1
793_35_125	1073_05_128	35_05_5953	122_35_1	535_35_1	71_05_1	84_35_1
793_35_149	1073_05_144	35_05_5913	122_35_1	535_35_1	71_05_1	84_35_1
793_35_167	1073_05_139	35_05_5900	122_35_1	535_35_1	71_05_1	84_35_1
793_35_163	1073_05_149	35_05_5894	122_35_1	535_35_1	71_05_1	84_35_1
793_35_176	1073_05_159	35_05_5871	122_35_1	535_35_1	71_05_1	84_35_1
793_35_176	1073_05_163	35_05_5867	122_35_1	535_35_1	71_05_1	84_35_1
793_35_183	1073_05_166	35_05_5857	122_35_1	535_35_1	71_05_1	84_35_1
793_35_188	1073_05_167	35_05_5851	122_35_1	535_35_1	71_05_1	84_35_1
793_35_198	1073_05_162	35_05_5846	122_35_1	535_35_1	71_05_1	84_35_1
793_35_201	1073_05_164	35_05_5841	122_35_1	535_35_1	71_05_1	84_35_1
793_35_202	1073_05_149	35_05_5855	122_35_1	535_35_1	71_05_1	84_35_1
793_35_202	1073_05_142	35_05_5862	122_35_1	535_35_1	71_05_1	84_35_1
793_35_206	1073_05_145	35_05_5855	122_35_1	535_35_1	71_05_1	84_35_1
793_35_187	1073_05_148	35_05_5871	122_35_1	535_35_1	71_05_1	84_35_1
793_35_172	1073_05_157	35_05_5877	122_35_1	535_35_1	71_05_1	84_35_1
793_35_175	1073_05_133	35_05_5898	122_35_1	535_35_1	71_05_1	84_35_1
793_35_152	1073_05_134	35_05_5920	122_35_1	535_35_1	71_05_1	84_35_1
793_35_159	1073_05_132	35_05_5915	122_35_1	535_35_1	71_05_1	84_35_1
793_35_185	1073_05_132	35_05_5889	122_35_1	535_35_1	71_05_1	84_35_1
793_35_174	1073_05_124	35_05_5908	122_35_1	535_35_1	71_05_1	84_35_1
793_35_164	1073_05_111	35_05_5931	122_35_1	535_35_1	71_05_1	84_35_1
793_35_146	1073_05_105	35_05_5955	122_35_1	535_35_1	71_05_1	84_35_1
793_35_150	1073_05_105	35_05_5951	122_35_1	535_35_1	71_05_1	84_35_1
793_35_155	1073_05_118	35_05_5933	122_35_1	535_35_1	71_05_1	84_35_1
793_35_116	1073_05_119	35_05_5971	122_35_1	535_35_1	71_05_1	84_35_1
793_35_108	1073_05_120	35_05_5978	122_35_1	535_35_1	71_05_1	84_35_1
793_35_121	1073_05_113	35_05_5972	122_35_1	535_35_1	71_05_1	84_35_1
793_35_124	1073_05_119	35_05_5963	122_35_1	535_35_1	71_05_1	84_35_1
793_35_125	1073_05_120	35_05_5961	122_35_1	535_35_1	71_05_1	84_35_1
793_35_128	1073_05_120	35_05_5958	122_35_1	535_35_1	71_05_1	84_35_1
793_35_160	1073_05_107	35_05_5939	122_35_1	535_35_1	71_05_1	84_35_1
793_35_165	1073_05_105	35_05_5936	122_35_1	535_35_1	71_05_1	84_35_1
793_35_174	1073_05_106	35_05_5926	122_35_1	535_35_1	71_05_1	84_35_1
793_35_162	1073_05_99	35_05_5945	122_35_1	535_35_1	71_05_1	84_35_1
793_35_184	1073_05_135	35_05_5887	122_35_1	535_35_1	71_05_1	84_35_1
793_35_215	1073_05_136	35_05_5855	122_35_1	535_35_1	71_05_1	84_35_1
793_35_231	1073_05_138	35_05_5837	122_35_1	535_35_1	71_05_1	84_35_1
793_35_234	1073_05_125	35_05_5847	122_35_1	535_35_1	71_05_1	84_35_1
793_35_249	1073_05_144	35_05_5813	122_35_1	535_35_1	71_05_1	84_35_1
793_35_259	1073_05_144	35_05_5803	122_35_1	535_35_1	71_05_1	84_35_1
793_35_267	1073_05_140	35_05_5799	122_35_1	535_35_1	71_05_1	84_35_1
793_35_254	1073_05_148	35_05_5804	122_35_1	535_35_1	71_05_1	84_35_1
793_35_225	1073_05_145	35_05_5836	122_35_1	535_35_1	71_05_1	84_35_1
793_35_240	1073_05_136	35_05_5830	122_35_1	535_35_1	71_05_1	84_35_1
793_35_248	1073_05_128	35_05_5830	122_35_1	535_35_1	71_05_1	84_35_1
793_35_251	1073_05_122	35_05_5833	122_35_1	535_35_1	71_05_1	84_35_1
793_35_261	1073_05_134	35_05_5811	122_35_1	535_35_1	71_05_1	84_35_1
793_35_249	1073_05_144	35_05_5813	122_35_1	535_35_1	71_05_1	84_35_1
793_35_255	1073_05_150	35_05_5801	122_35_1	535_35_1	71_05_1	84_35_1
793_35_247	1073_05_147	35_05_5812	122_35_1	535_35_1	71_05_1	84_35_1
793_35_253	1073_05_138	35_05_5815	122_35_1	535_35_1	71_05_1	84_35_1
793_35_230	1073_05_150	35_05_5826	122_35_1	535_35_1	71_05_1	84_35_1
793_35_217	1073_05_150	35_05_5839	122_35_1	535_35_1	71_05_1	84_35_1
793_35_214	1073_05_134	35_05_5858	122_35_1	535_35_1	71_05_1	84_35_1
793_35_217	1073_05_125	35_05_5864	122_35_1	535_35_1	71_05_1	84_35_1
793_35_243	1073_05_126	35_05_5837	122_35_1	535_35_1	71_05_1	84_35_1
793_35_257	1073_05_112	35_05_5837	122_35_1	535_35_1	71_05_1	84_35_1
793_35_253	1073_05_109	35_05_5844	122_35_1	535_35_1	71_05_1	84_35_1
793_35_255	1073_05_115	35_05_5836	122_35_1	535_35_1	71_05_1	84_35_1
793_35_243	1073_05_122	35_05_5841	122_35_1	535_35_1	71_05_1	84_35_1
793_35_228	1073_05_124	35_05_5854	122_35_1	535_35_1	71_05_1	84_35_1
793_35_243	1073_05_127	35_05_5836	122_35_1	535_35_1	71_05_1	84_35_1
793_35_227	1073_05_113	35_05_5866	122_35_1	535_35_1	71_05_1	84_35_1
793_35_220	1073_05_108	35_05_5878	122_35_1	535_35_1	71_05_1	84_35_1
793_35_236	1073_05_98	35_05_5872	122_35_1	535_35_1	71_05_1	84_35_1
793_35_224	1073_05_90	35_05_5892	122_35_1	535_35_1	71_05_1	84_35_1
793_35_205	1073_05_97	35_05_5904	122_35_1	535_35_1	71_05_1	84_35_1
793_35_198	1073_05_96	35_05_5912	122_35_1	535_35_1	71_05_1	84_35_1
793_35_198	1073_05_111	35_05_5897	122_35_1	535_35_1	71_05_1	84_35_1
793_35_232	1073_05_99	35_05_5875	122_35_1	535_35_1	71_05_1	84_35_1
793_35_208	1073_05_99	35_05_5899	122_35_1	535_35_1	71_05_1	84_35_1
793_35_208	1073_05_109	35_05_5889	122_35_1	535_35_1	71_05_1	84_35_1
793_35_194	1073_05_99	35_05_5913	122_35_1	535_35_1	71_05_1	84_35_1
793_35_204	1073_05_115	35_05_5887	122_35_1	535_35_1	71_05_1	84_35_1
793_35_189	1073_05_114	35_05_5903	122_35_1	535_35_1	71_05_1	84_35_1
793_35_179	1073_05_96	35_05_5931	122_35_1	535_35_1	71_05_1	84_35_1
793_35_172	1073_05_82	35_05_5952	122_35_1	535_35_1	71_05_1	84_35_1
793_35_178	1073_05_66	35_05_5962	122_35_1	535_35_1	71_05_1	84_35_1
793_35_163	1073_05_66	35_05_5977	122_35_1	535_35_1	71_05_1	84_35_1
793_35_153	1073_05_72	35_05_5981	122_35_1	535_35_1	71_05_1	84_35_1
793_35_146	1073_05_59	35_05_6001	122_35_1	535_35_1	71_05_1	84_35_1
793_35_159	1073_05_57	35_05_5990	122_35_1	535_35_1	71_05_1	84_35_1
793_35_148	1073_05_61	35_05_5997	122_35_1	535_35_1	71_05_1	84_35_1
793_35_156	1073_05_50	35_05_6000	122_35_1	535_35_1	71_05_1	84_35_1
793_35_137	1073_05_51	35_05_6018	122_35_1	535_35_1	71_05_1	84_35_1
793_35_160	1073_05_58	35_05_5988	122_35_1	535_35_1	71_05_1	84_35_1
793_35_152	1073_05_49	35_05_6005	122_35_1	535_35_1	71_05_1	84_35_1
793_35_155	1073_05_52	35_05_5999	122_35_1	535_35_1	71_05_1	84_35_1
793_35_156	1073_05_61	35_05_5989	122_35_1	535_35_1	71_05_1	84_35_1
793_35_157	1073_05_58	35_05_5991	122_35_1	535_35_1	71_05_1	84_35_1
793_35_188	1073_05_51	35_05_5967	122_35_1	535_35_1	71_05_1	84_35_1
793_35_180	1073_05_49	35_05_5977	122_35_1	535_35_1	71_05_1	84_35_1
793_35_197	1073_05_48	35_05_5961	122_35_1	535_35_1	71_05_1	84_35_1
793_35_195	1073_05_51	35_05_5960	122_35_1	535_35_1	71_05_1	84_35_1
793_35_206	1073_05_49	35_05_5951	122_35_1	535_35_1	71_05_1	84_35_1
793_35_190	1073_05_50	35_05_5966	122_35_1	535_35_1	71_05_1	84_35_1
793_35_222	1073_05_56	35_05_5928	122_35_1	535_35_1	71_05_1	84_35_1
793_35_188	1073_05_55	35_05_5963	122_35_1	535_35_1	71_05_1	84_35_1
793_35_216	1073_05_59	35_05_5931	122_35_1	535_35_1	71_05_1	84_35_1
793_35_228	1073_05_66	35_05_5912	122_35_1	535_35_1	71_05_1	84_35_1
793_35_205	1073_05_59	35_05_5942	122_35_1	535_35_1	71_05_1	84_35_1
793_35_234	1073_05_53	35_05_5919	122_35_1	535_35_1	71_05_1	84_35_1
793_35_213	1073_05_53	35_05_5940	122_35_1	535_35_1	71_05_1	84_35_1
793_35_211	1073_05_59	35_05_5936	122_35_1	535_35_1	71_05_1	84_35_1
793_35_214	1073_05_50	35_05_5942	122_35_1	535_35_1	71_05_1	84_35_1
793_35_218	1073_05_49	35_05_5939	122_35_1	535_35_1	71_05_1	84_35_1
793_35_203	1073_05_58	35_05_5945	122_35_1	535_35_1	71_05_1	84_35_1
793_35_186	1073_05_56	35_05_5964	122_35_1	535_35_1	71_05_1	84_35_1
793_35_179	1073_05_52	35_05_5975	122_35_1	535_35_1	71_05_1	84_35_1
793_35_160	1073_05_54	35_05_5992	122_35_1	535_35_1	71_05_1	84_35_1
793_35_150	1073_05_45	35_05_6011	122_35_1	535_35_1	71_05_1	84_35_1
793_35_151	1073_05_39	35_05_6016	122_35_1	535_35_1	71_05_1	84_35_1
793_35_145	1073_05_35	35_05_6026	122_35_1	535_35_1	71_05_1	84_35_1
793_35_155	1073_05_31	35_05_6020	122_35_1	535_35_1	71_05_1	84_35_1
793_35_140	1073_05_32	35_05_6034	122_35_1	535_35_1	71_05_1	84_35_1
793_35_138	1073_05_39	35_05_6029	122_35_1	535_35_1	71_05_1	84_35_1
793_35_119	1073_05_38	35_05_6049	122_35_1	535_35_1	71_05_1	84_35_1
793_35_113	1073_05_46	35_05_6047	122_35_1	535_35_1	71_05_1	84_35_1
793_35_116	1073_05_49	35_05_6041	122_35_1	535_35_1	71_05_1	84_35_1
793_35_133	1073_05_43	35_05_6030	122_35_1	535_35_1	71_05_1	84_35_1
793_35_124	1073_05_45	35_05_6037	122_35_1	535_35_1	71_05_1	84_35_1
793_35_102	1073_05_33	35_05_6071	122_35_1	535_35_1	71_05_1	84_35_1
793_35_106	1073_05_37	35_05_6063	122_35_1	535_35_1	71_05_1	84_35_1
793_35_102	1073_05_30	35_05_6074	122_35_1	535_35_1	71_05_1	84_35_1
793_35_108	1073_05_35	35_05_6063	122_35_1	535_35_1	71_05_1	84_35_1
793_35_112	1073_05_31	35_05_6063	122_35_1	535_35_1	71_05_1	84_35_1
793_35_108	1073_05_29	35_05_6069	122_35_1	535_35_1	71_05_1	84_35_1
793_35_98	1073_05_36	35_05_6072	122_35_1	535_35_1	71_05_1	84_35_1
793_35_103	1073_05_40	35_05_6063	122_35_1	535_35_1	71_05_1	84_35_1
793_35_105	1073_05_28	35_05_6073	122_35_1	535_35_1	71_05_1	84_35_1
793_35_98	1073_05_26	35_05_6082	122_35_1	535_35_1	71_05_1	84_35_1
793_35_111	1073_05_24	35_05_6071	122_35_1	535_35_1	71_05_1	84_35_1
793_35_114	1073_05_27	35_05_6065	122_35_1	535_35_1	71_05_1	84_35_1
793_35_100	1073_05_33	35_05_6073	122_35_1	535_35_1	71_05_1	84_35_1
793_35_92	1073_05_41	35_05_6073	122_35_1	535_35_1	71_05_1	84_35_1
793_35_103	1073_05_43	35_05_6060	122_35_1	535_35_1	71_05_1	84_35_1
793_35_93	1073_05_40	35_05_6073	122_35_1	535_35_1	71_05_1	84_35_1
793_35_87	1073_05_47	35_05_6072	122_35_1	535_35_1	71_05_1	84_35_1
793_35_85	1073_05_46	35_05_6075	122_35_1	535_35_1	71_05_1	84_35_1
793_35_88	1073_05_50	35_05_6068	122_35_1	535_35_1	71_05_1	84_35_1
793_35_82	1073_05_61	35_05_6063	122_35_1	535_35_1	71_05_1	84_35_1
793_35_78	1073_05_47	35_05_6081	122_35_1	535_35_1	71_05_1	84_35_1
793_35_75	1073_05_38	35_05_6093	122_35_1	535_35_1	71_05_1	84_35_1
793_35_66	1073_05_37	35_05_6103	122_35_1	535_35_1	71_05_1	84_35_1
793_35_60	1073_05_29	35_05_6117	122_35_1	535_35_1	71_05_1	84_35_1
793_35_52	1073_05_35	35_05_6119	122_35_1	535_35_1	71_05_1	84_35_1
793_35_47	1073_05_29	35_05_6130	122_35_1	535_35_1	71_05_1	84_35_1
793_35_54	1073_05_33	35_05_6119	122_35_1	535_35_1	71_05_1	84_35_1
793_35_57	1073_05_38	35_05_6111	122_35_1	535_35_1	71_05_1	84_35_1
793_35_61	1073_05_32	35_05_6113	122_35_1	535_35_1	71_05_1	84_35_1
793_35_67	1073_05_27	35_05_6112	122_35_1	535_35_1	71_05_1	84_35_1
793_35_63	1073_05_31	35_05_6112	122_35_1	535_35_1	71_05_1	84_35_1
793_35_77	1073_05_30	35_05_6099	122_35_1	535_35_1	71_05_1	84_35_1
793_35_65	1073_05_37	35_05_6104	122_35_1	535_35_1	71_05_1	84_35_1
793_35_79	1073_05_31	35_05_6096	122_35_1	535_35_1	71_05_1	84_35_1
793_35_74	1073_05_34	35_05_6098	122_35_1	535_35_1	71_05_1	84_35_1
793_35_51	1073_05_31	35_05_6124	122_35_1	535_35_1	71_05_1	84_35_1
793_35_58	1073_05_30	35_05_6118	122_35_1	535_35_1	71_05_1	84_35_1
793_35_65	1073_05_27	35_05_6114	122_35_1	535_35_1	71_05_1	84_35_1
793_35_59	1073_05_23	35_05_6124	122_35_1	535_35_1	71_05_1	84_35_1
793_35_54	1073_05_21	35_05_6131	122_35_1	535_35_1	71_05_1	84_35_1
793_35_60	1073_05_21	35_05_6125	122_35_1	535_35_1	71_05_1	84_35_1
793_35_47	1073_05_22	35_05_6137	122_35_1	535_35_1	71_05_1	84_35_1
793_35_37	1073_05_21	35_05_6148	122_35_1	535_35_1	71_05_1	84_35_1
793_35_33	1073_05_15	35_05_6158	122_35_1	535_35_1	71_05_1	84_35_1
793_35_38	1073_05_23	35_05_6145	122_35_1	535_35_1	71_05_1	84_35_1
793_35_36	1073_05_22	35_05_6148	122_35_1	535_35_1	71_05_1	84_35_1
793_35_28	1073_05_19	35_05_6159	122_35_1	535_35_1	71_05_1	84_35_1
793_35_21	1073_05_24	35_05_6161	122_35_1	535_35_1	71_05_1	84_35_1
793_35_24	1073_05_27	35_05_6155	122_35_1	535_35_1	71_05_1	84_35_1
793_35_27	1073_05_32	35_05_6147	122_35_1	535_35_1	71_05_1	84_35_1
793_35_35	1073_05_22	35_05_6149	122_35_1	535_35_1	71_05_1	84_35_1
793_35_41	1073_05_22	35_05_6143	122_35_1	535_35_1	71_05_1	84_35_1
793_35_42	1073_05_27	35_05_6137	122_35_1	535_35_1	71_05_1	84_35_1
793_35_47	1073_05_26	35_05_6133	122_35_1	535_35_1	71_05_1	84_35_1
793_35_43	1073_05_26	35_05_6137	122_35_1	535_35_1	71_05_1	84_35_1
793_35_43	1073_05_14	35_05_6149	122_35_1	535_35_1	71_05_1	84_35_1
793_35_43	1073_05_18	35_05_6145	122_35_1	535_35_1	71_05_1	84_35_1
793_35_41	1073_05_12	35_05_6153	122_35_1	535_35_1	71_05_1	84_35_1
793_35_64	1073_05_14	35_05_6128	122_35_1	535_35_1	71_05_1	84_35_1
793_35_61	1073_05_12	35_05_6133	122_35_1	535_35_1	71_05_1	84_35_1
793_35_58	1073_05_10	35_05_6138	122_35_1	535_35_1	71_05_1	84_35_1
793_35_51	1073_05_13	35_05_6142	122_35_1	535_35_1	71_05_1	84_35_1
793_35_54	1073_05_17	35_05_6135	122_35_1	535_35_1	71_05_1	84_35_1
793_35_66	1073_05_16	35_05_6124	122_35_1	535_35_1	71_05_1	84_35_1
793_35_65	1073_05_25	35_05_6116	122_35_1	535_35_1	71_05_1	84_35_1
793_35_57	1073_05_20	35_05_6129	122_35_1	535_35_1	71_05_1	84_35_1
793_35_49	1073_05_14	35_05_6143	122_35_1	535_35_1	71_05_1	84_35_1
793_35_47	1073_05_6	35_05_6153	122_35_1	535_35_1	71_05_1	84_35_1
793_35_50	1073_05_5	35_05_6151	122_35_1	535_35_1	71_05_1	84_35_1
793_35_43	1073_05_10	35_05_6153	122_35_1	535_35_1	71_05_1	84_35_1
793_35_59	1073_05_10	35_05_6137	122_35_1	535_35_1	71_05_1	84_35_1
793_35_59	1073_05_7	35_05_6140	122_35_1	535_35_1	71_05_1	84_35_1
793_35_63	1073_05_7	35_05_6136	122_35_1	535_35_1	71_05_1	84_35_1
793_35_65	1073_05_8	35_05_6133	122_35_1	535_35_1	71_05_1	84_35_1
793_35_65	1073_05_5	35_05_6136	122_35_1	535_35_1	71_05_1	84_35_1
793_35_79	1073_05_9	35_05_6118	122_35_1	535_35_1	71_05_1	84_35_1
793_35_70	1073_05_7	35_05_6129	122_35_1	535_35_1	71_05_1	84_35_1
793_35_72	1073_05_6	35_05_6128	122_35_1	535_35_1	71_05_1	84_35_1
793_35_79	1073_05_5	35_05_6122	122_35_1	535_35_1	71_05_1	84_35_1
793_35_89	1073_05_8	35_05_6109	122_35_1	535_35_1	71_05_1	84_35_1
793_35_93	1073_05_7	35_05_6106	122_35_1	535_35_1	71_05_1	84_35_1
793_35_92	1073_05_8	35_05_6106	122_35_1	535_35_1	71_05_1	84_35_1
793_35_95	1073_05_9	35_05_6102	122_35_1	535_35_1	71_05_1	84_35_1
793_35_102	1073_05_9	35_05_6095	122_35_1	535_35_1	71_05_1	84_35_1
793_35_100	1073_05_8	35_05_6098	122_35_1	535_35_1	71_05_1	84_35_1
793_35_106	1073_05_3	35_05_6097	122_35_1	535_35_1	71_05_1	84_35_1
122_35_1	535_35_1	793_35_99	84_35_1	35_05_6107
122_35_1	535_35_1	793_35_99	84_35_1	35_05_6107
122_35_1	535_35_1	793_35_112	84_35_1	35_05_6094
122_35_1	535_35_1	793_35_93	84_35_1	35_05_6113
122_35_1	535_35_1	793_35_87	84_35_1	35_05_6119
122_35_1	535_35_1	793_35_107	84_35_1	35_05_6099
122_35_1	535_35_1	793_35_90	84_35_1	35_05_6116
122_35_1	535_35_1	793_35_89	84_35_1	35_05_6117
122_35_1	535_35_1	793_35_83	84_35_1	35_05_6123
122_35_1	535_35_1	793_35_85	84_35_1	35_05_6121
122_35_1	535_35_1	793_35_87	84_35_1	35_05_6119
122_35_1	535_35_1	793_35_69	84_35_1	35_05_6137
122_35_1	535_35_1	793_35_63	84_35_1	35_05_6143
122_35_1	535_35_1	793_35_56	84_35_1	35_05_6150
122_35_1	535_35_1	793_35_60	84_35_1	35_05_6146
122_35_1	535_35_1	793_35_56	84_35_1	35_05_6150
122_35_1	535_35_1	793_35_49	84_35_1	35_05_6157
122_35_1	535_35_1	793_35_48	84_35_1	35_05_6158
122_35_1	535_35_1	793_35_38	84_35_1	35_05_6168
122_35_1	535_35_1	793_35_37	84_35_1	35_05_6169
122_35_1	535_35_1	793_35_37	84_35_1	35_05_6169
122_35_1	535_35_1	793_35_34	84_35_1	35_05_6172
122_35_1	535_35_1	793_35_31	84_35_1	35_05_6175
122_35_1	535_35_1	793_35_22	84_35_1	35_05_6184
122_35_1	535_35_1	793_35_21	84_35_1	35_05_6185
122_35_1	535_35_1	793_35_15	84_35_1	35_05_6191
122_35_1	535_35_1	793_35_10	84_35_1	35_05_6196
122_35_1	535_35_1	793_35_8	84_35_1	35_05_6198
122_35_1	535_35_1	793_35_5	84_35_1	35_05_6201
122_35_1	535_35_1	793_35_4	84_35_1	35_05_6202
122_35_1	535_35_1	793_35_2	84_35_1	35_05_6204
35_05_6206
35_05_6206
35_05_6206
35_05_6206
35_05_6206
35_05_6206
35_05_6206
35_05_6206
35_05_6206
35_05_6206
35_05_6206
35_05_6206
35_05_6206
35_05_6206
35_05_6206
35_05_6206
35_05_6206
35_05_6206
35_05_6206
35_05_6206
35_05_6206
35_05_6206
35_05_6206
35_05_6206
35_05_6206
35_05_6206
35_05_6206
35_05_6206
35_05_6206
35_05_6206
35_05_6206
35_05_6206
35_05_6206
35_05_6206
35_05_6206
35_05_6206
35_05_6206
35_05_6206
35_05_6206
35_05_6206
35_05_6206
35_05_6206
35_05_6206
35_05_6206
35_05_6206
35_05_6206
35_05_6206
35_05_6206
35_05_6206
35_05_6206
35_05_6206
35_05_6206
35_05_6206
35_05_6206
35_05_6206
35_05_6206
35_05_6206
35_05_6206
35_05_6206
35_05_6206
35_05_6206
35_05_6206
35_05_6206
35_05_6206
35_05_6206
35_05_6206
35_05_6206
35_05_6206
35_05_6206
35_05_6206
35_05_6206
35_05_6206
35_05_6206
35_05_6206
35_05_6206
35_05_6206
35_05_6206
35_05_6206
35_05_6206
35_05_6206
35_05_6206
35_05_6206
35_05_6206
35_05_6206
35_05_6206
35_05_6206
35_05_6206
35_05_6206
35_05_6206
35_05_6206
35_05_6206
35_05_6206
35_05_6206
35_05_6206
35_05_6206
35_05_6206
35_05_6206
35_05_6206
35_05_6206
35_05_6206
35_05_6206
35_05_6206
35_05_6206
35_05_6206
35_05_6206
35_05_6206
35_05_6206
35_05_6206
35_05_6206
35_05_6206
35_05_6206
35_05_6206
35_05_6206
35_05_6206
35_05_6206
35_05_6206
35_05_6206
35_05_6206
35_05_6206
35_05_6206
35_05_6206
35_05_6206
35_05_6206
35_05_6206
35_05_6206
35_05_6206
35_05_6206
35_05_6206
35_05_6206
35_05_6206
35_05_6206
35_05_6206
35_05_6206
35_05_6206
35_05_6206
35_05_6206
35_05_6206
35_05_6206
35_05_6206
35_05_6206
35_05_6206
35_05_6206
35_05_6206
35_05_6206
35_05_6206
35_05_6206
35_05_6206
35_05_6206
35_05_6206
35_05_6206
35_05_6206
35_05_6206
35_05_6206
35_05_6206
35_05_6206
35_05_6206
35_05_6206
35_05_6206
35_05_6206
35_05_6206
35_05_6206
35_05_6206
35_05_6206
35_05_6206
35_05_6206
35_05_6206
35_05_6206
35_05_6206
35_05_6206
35_05_6206
35_05_6206
35_05_6206
35_05_6206
35_05_6206
35_05_6206
35_05_6206
35_05_6206
35_05_6206
35_05_6206
35_05_6206
35_05_6206
35_05_6206
35_05_6206
35_05_6206
35_05_6206
35_05_6206
35_05_6206
35_05_6206
35_05_6206
35_05_6206
35_05_6206
35_05_6206
35_05_6206
35_05_6206
35_05_6206
35_05_6206
35_05_6206
35_05_6206
35_05_6206
35_05_6206
35_05_6206
35_05_6206
35_05_6206
35_05_6206
35_05_6206
35_05_6206
35_05_6206
35_05_6206
35_05_6206
35_05_6206
35_05_6206
35_05_6206
35_05_6206
35_05_6206
35_05_6206
35_05_6206
35_05_6206
35_05_6206
35_05_6206
35_05_6206
35_05_6206
35_05_6206
35_05_6206
35_05_6206
35_05_6206
35_05_6206
35_05_6206
35_05_6206
35_05_6206
35_05_6206
35_05_6206
35_05_6206
35_05_6206
35_05_6206
35_05_6206
35_05_6206
35_05_6206
35_05_6206
35_05_6206
35_05_6206
35_05_6206
35_05_6206
35_05_6206
35_05_6206
35_05_6206
35_05_6206
35_05_6206
35_05_6206
35_05_6206
35_05_6206
35_05_6206
35_05_6206
35_05_6206
35_05_6206
35_05_6206
35_05_6206
35_05_6206
35_05_6206
35_05_6206
35_05_6206
35_05_6206
35_05_6206
35_05_6206
35_05_6206
35_05_6206
35_05_6206
35_05_6206
35_05_6206
35_05_6206
35_05_6206
35_05_6206
35_05_6206
35_05_6206
35_05_6206
35_05_6206
35_05_6206
35_05_6206
35_05_6206
35_05_6206
35_05_6206
35_05_6206
35_05_6206
35_05_6206
35_05_6206
35_05_6206
35_05_6206
35_05_6206
35_05_6206
35_05_6206
35_05_6206
35_05_6206
35_05_6206
35_05_6206
35_05_6206
35_05_6206
35_05_6206
35_05_6206
35_05_6206
35_05_6206
35_05_6206
35_05_6206
35_05_6206
35_05_6206
35_05_6206
35_05_6206
35_05_6206
35_05_6206
35_05_6206
35_05_6206
35_05_6206
35_05_6206
35_05_6206
35_05_6206
35_05_6206
35_05_6206
35_05_6206
35_05_6206
35_05_6206
35_05_6206
35_05_6206
35_05_6206
35_05_6206
35_05_6206
35_05_6206
35_05_6206
35_05_6206
35_05_6206
35_05_6206
35_05_6206
35_05_6206
35_05_6206
35_05_6206
35_05_6206
35_05_6206
35_05_6206
35_05_6206
35_05_6206
35_05_6206
35_05_6206
35_05_6206
35_05_6206
35_05_6206
35_05_6206
35_05_6206
[truncated: 3,001 more rows]
[truncated: 2,181 more columns]
