# Supplementary material for: Environmental change makes robust ecological networks fragile
Source: Nat Commun. 2016 Aug 11;7:12462. doi: 10.1038/ncomms12462 (PMC4987532; doi:10.1038/ncomms12462)
Supplement: Supplementary Data 1 — Host-parasite networks and host extinction sequences in Avida experiments. The compressed archive includes the 100 co-evolved host-parasite networks and the host extinction sequences in the historical scenario. [file ncomms12462-s2.zip › Supplementary_data_S1/host_extinction_sequence_62.csv]

1200_0_2	643_01_4	344_0_6	345_0_6	346_0_4	347_0_2	340_01_1	341_0_2	342_0_2	343_0_4	348_01_4	349_01_3	1653_0_1	298_0_3	299_0_3	296_0_3	297_0_2	294_0_7	295_0_3	292_0_4	293_0_6	290_0_2	291_0_3	270_0_2	271_0_2	272_0_3	273_0_5	274_0_1	275_0_2	276_01_2	277_0_3	278_0_2	279_0_2	642_0_1	108_0_1	109_0_3	102_0_3	103_0_1	100_0_5	101_0_2	106_0_3	107_03_3	104_0_7	105_0_5	1373_0_1	1375_0_1	1655_0_1	99_0_1	98_0_5	91_0_3
1200_0_2	643_01_4	344_0_6	345_0_5	346_0_4	347_0_2	340_01_1	341_0_2	342_0_2	343_0_4	348_01_4	349_01_3	1653_0_1	298_0_3	299_0_3	296_0_3	297_0_2	294_0_7	295_0_3	292_0_4	293_0_6	290_0_2	291_0_3	270_0_2	271_0_2	272_0_3	273_0_5	274_0_1	275_0_2	276_01_2	277_0_3	278_0_2	279_0_2	642_0_1	108_0_1	109_0_3	102_0_3	103_0_1	100_0_5	101_0_2	106_0_3	107_03_3	104_0_7	105_0_5	1373_0_1	1375_0_1	1655_0_1	99_0_1	98_0_5	91_0_3
1200_0_2	643_01_4	344_0_6	345_0_5	346_0_4	347_0_2	340_01_1	341_0_2	342_0_3	343_0_4	348_01_4	349_01_3	1653_0_1	298_0_3	299_0_3	296_0_3	297_0_2	294_0_7	295_0_3	292_0_4	293_0_6	290_0_2	291_0_3	270_0_2	271_0_2	272_0_3	273_0_5	274_0_1	275_0_2	276_01_2	277_0_3	278_0_2	279_0_2	642_0_1	108_0_1	109_0_3	102_0_3	103_0_1	100_0_5	101_0_2	106_0_3	107_03_3	104_0_7	105_0_5	1373_0_1	1375_0_1	1655_0_1	99_0_1	98_0_5	91_0_3
619_0_1	1559_0_1	828_0_1	1141_0_1	527_0_1	643_01_2	198_0_1	1701_0_1	428_0_5	668_0_1	811_0_1	1254_0_1	344_0_3	345_0_1	346_0_1	341_0_1	342_0_1	1441_0_2	810_01_2	1252_0_1	348_01_3	349_01_3	816_0_1	918_0_1	595_0_6	664_0_1	1250_0_2	719_0_1	1566_0_2	716_0_1	1251_0_1	713_03_1	712_0_2	662_0_4	1494_0_1	1496_0_1	1497_0_2	1498_0_1	917_0_1	961_0_2	1069_0_2	1068_0_3	1702_0_1	1706_0_2	1060_0_2	1062_0_1	1065_0_1	1064_0_1	1067_0_3	1066_0_2
828_0_1	690_0_1	1257_0_2	811_0_1	344_0_2	345_0_1	346_0_1	97_01_1	342_0_2	810_01_1	1252_0_1	348_01_3	349_01_4	595_0_6	664_0_1	663_0_1	1523_0_1	713_03_1	712_0_2	662_0_2	1172_0_2	1494_0_1	1496_0_1	1497_0_2	1498_0_1	961_0_2	1069_0_3	1701_0_1	1702_0_1	1706_0_2	1060_0_2	1062_0_1	1067_0_2	1066_0_2	427_0_1	1668_0_1	1667_0_1	297_0_1	1665_0_1	1664_0_1	292_0_1	293_0_1	1660_0_1	590_0_1	1083_0_2	198_0_1	596_01_5	195_0_3	1121_0_5	197_0_2
429_0_1	1257_0_4	344_0_4	345_0_1	346_0_1	342_0_1	811_0_1	348_01_1	349_01_5	595_0_8	664_0_1	663_0_1	1523_0_1	712_0_2	662_0_2	1172_0_3	1496_0_1	1497_0_1	1069_0_3	1702_0_1	1706_0_2	1060_0_1	1062_0_1	1067_0_2	1066_0_3	427_0_1	297_0_1	1665_0_1	292_0_1	293_0_1	590_0_1	1083_0_4	198_0_1	597_0_2	596_01_6	195_0_4	1121_0_6	197_0_4	196_01_1	191_0_4	190_0_6	193_0_3	192_0_1	272_0_3	273_0_7	276_01_1	277_0_3	278_0_2	4_0_1	524_0_6
428_0_1	344_0_5	345_0_1	346_0_1	342_0_2	348_01_1	349_01_5	595_0_11	664_0_1	712_0_2	662_0_1	1496_0_1	1497_0_2	1069_0_5	1706_0_2	1060_0_1	1062_0_1	1067_0_1	1066_0_4	297_0_1	294_0_3	292_0_1	293_0_1	290_0_1	590_0_1	1083_0_4	597_0_2	596_01_9	195_0_4	1121_0_8	197_0_5	196_01_1	191_0_4	190_0_8	193_0_3	192_0_1	272_0_4	273_0_7	276_01_1	277_0_3	278_0_3	4_0_1	524_0_5	523_0_1	1403_0_3	1102_0_1	1401_0_1	1017_0_4	1407_01_3	1404_0_3
428_0_1	344_0_4	345_0_1	346_0_1	342_0_2	349_01_5	595_0_14	664_0_1	712_0_2	662_0_1	1496_0_1	1497_0_2	1069_0_7	1706_0_3	1060_0_1	1062_0_1	1067_0_1	1066_0_5	297_0_1	294_0_3	292_0_1	293_0_1	290_0_1	590_0_1	1083_0_7	597_0_2	596_01_11	195_0_4	1121_0_10	197_0_5	196_01_1	191_0_4	190_0_9	193_0_3	192_0_1	272_0_6	273_0_8	276_01_1	277_0_3	278_0_5	4_0_1	524_0_6	523_0_1	1403_0_3	1102_0_1	1017_0_3	1407_01_2	1404_0_4	448_0_1	443_0_2
428_0_1	344_0_5	342_0_2	349_01_5	595_0_12	664_0_1	1497_0_4	1069_0_8	1706_0_2	1060_0_2	1066_0_5	297_0_1	294_0_2	290_0_1	590_0_1	1083_0_5	597_0_1	596_01_13	1120_01_7	1121_0_9	197_0_5	196_01_1	191_0_6	190_0_12	193_0_4	192_0_1	272_0_7	273_0_8	277_0_3	278_0_6	524_0_6	523_0_1	1403_0_6	1017_0_3	1407_01_4	1404_0_4	448_0_1	443_0_2	442_0_7	441_01_10	440_01_10	1331_0_2	446_0_2	1333_0_5	598_0_1	101_0_1	106_0_8	107_03_2	104_0_4	105_0_1
428_0_1	344_0_6	342_0_4	349_01_5	595_0_11	664_0_1	1497_0_3	1069_0_9	1706_0_1	1060_0_2	1066_0_5	297_0_1	294_0_2	290_0_1	590_0_1	1083_0_10	597_0_1	596_01_14	1120_01_7	1121_0_9	197_0_7	196_01_1	191_0_4	190_0_12	193_0_4	192_0_1	272_0_10	273_0_10	277_0_4	278_0_4	524_0_6	523_0_1	1403_0_6	1017_0_3	1407_01_5	1404_0_4	448_0_1	443_0_2	442_0_7	441_01_10	440_01_11	1331_0_1	446_0_2	1333_0_7	598_0_1	101_0_1	106_0_9	107_03_2	104_0_4	105_0_1
428_0_1	344_0_8	342_0_3	349_01_5	595_0_14	664_0_1	1497_0_3	1069_0_10	1706_0_1	1060_0_2	1066_0_8	297_0_1	294_0_3	290_0_1	590_0_1	1083_0_9	597_0_1	596_01_10	1120_01_7	1121_0_7	197_0_7	196_01_1	191_0_6	190_0_14	193_0_5	192_0_1	272_0_11	273_0_8	277_0_6	278_0_3	524_0_8	523_0_1	1403_0_5	1017_0_2	1407_01_5	1404_0_5	448_0_1	443_0_4	442_0_8	441_01_9	440_01_14	446_0_3	1333_0_10	598_0_1	101_0_1	106_0_11	107_03_3	104_0_6	105_0_1	903_0_4
428_0_1	344_0_9	342_0_3	349_01_7	595_0_13	664_0_1	1497_0_4	1069_0_12	1706_0_1	1060_0_4	1066_0_8	297_0_1	294_0_2	290_0_1	590_0_1	1083_0_8	597_0_1	596_01_11	1120_01_9	1121_0_11	197_0_7	196_01_1	191_0_8	190_0_16	193_0_4	192_0_1	272_0_12	273_0_7	277_0_6	278_0_3	524_0_8	523_0_1	1403_0_8	1017_0_3	1407_01_4	1404_0_4	448_0_1	443_0_4	442_0_12	441_01_9	440_01_14	446_0_3	1333_0_11	598_0_1	101_0_1	106_0_12	107_03_4	104_0_5	105_0_1	903_0_3
428_0_1	344_0_9	342_0_3	349_01_6	595_0_10	664_0_1	1497_0_3	1069_0_12	1706_0_2	1060_0_3	1066_0_9	297_0_1	294_0_2	290_0_1	590_0_1	1083_0_14	597_0_1	596_01_12	1120_01_8	1121_0_12	197_0_8	196_01_1	191_0_7	190_0_15	193_0_3	192_0_1	272_0_16	273_0_13	277_0_10	278_0_1	524_0_8	523_0_1	1403_0_7	1017_0_4	1407_01_6	1404_0_3	448_0_1	443_0_3	442_0_9	441_01_8	440_01_14	446_0_5	1333_0_12	598_0_1	101_0_1	106_0_16	107_03_4	104_0_7	105_0_1	903_0_4
428_0_1	344_0_11	342_0_1	349_01_10	595_0_12	664_0_1	1497_0_5	1069_0_13	1706_0_2	1060_0_4	1066_0_11	297_0_1	294_0_4	290_0_1	590_0_1	1083_0_12	597_0_1	596_01_14	1120_01_11	1121_0_12	197_0_8	196_01_1	191_0_7	190_0_16	193_0_3	192_0_1	272_0_17	273_0_12	277_0_8	278_0_1	524_0_9	523_0_1	1403_0_8	1017_0_2	1407_01_3	1404_0_3	448_0_1	443_0_4	442_0_13	441_01_7	440_01_14	446_0_6	1333_0_18	598_0_1	101_0_1	106_0_16	107_03_6	104_0_8	105_0_1	903_0_3
428_0_1	344_0_11	342_0_2	349_01_10	595_0_11	664_0_1	1497_0_5	1069_0_13	1706_0_1	1060_0_4	1066_0_10	297_0_1	294_0_4	290_0_1	590_0_1	1083_0_9	597_0_1	596_01_14	1120_01_12	1121_0_12	197_0_8	196_01_1	191_0_8	190_0_14	193_0_4	192_0_1	272_0_20	273_0_15	277_0_8	278_0_1	524_0_7	523_0_1	1403_0_9	1017_0_3	1407_01_4	1404_0_3	448_0_1	443_0_5	442_0_9	441_01_5	440_01_15	446_0_6	1333_0_19	598_0_1	101_0_1	106_0_18	107_03_6	104_0_13	105_0_1	903_0_5
428_0_1	344_0_11	342_0_2	349_01_7	595_0_13	664_0_1	1497_0_3	1069_0_16	1706_0_2	1060_0_3	1066_0_11	297_0_1	294_0_6	290_0_1	590_0_1	1083_0_9	597_0_1	596_01_18	1120_01_11	1121_0_13	197_0_9	196_01_1	191_0_7	190_0_15	193_0_6	192_0_1	272_0_21	273_0_19	277_0_8	278_0_1	524_0_7	523_0_1	1403_0_8	1017_0_3	1407_01_5	1404_0_5	448_0_1	443_0_5	442_0_7	441_01_6	440_01_15	446_0_7	1333_0_22	598_0_1	101_0_1	106_0_24	107_03_8	104_0_13	105_0_1	903_0_5
428_0_1	344_0_9	342_0_2	349_01_7	595_0_13	664_0_1	1497_0_2	1069_0_17	1706_0_1	1060_0_4	1066_0_10	297_0_1	294_0_6	290_0_1	590_0_1	1083_0_8	597_0_1	596_01_15	1120_01_18	1121_0_16	197_0_7	196_01_1	191_0_6	190_0_18	193_0_4	192_0_1	272_0_18	273_0_18	277_0_7	278_0_1	524_0_9	523_0_1	1403_0_10	1017_0_3	1407_01_5	1404_0_5	448_0_1	443_0_4	442_0_10	441_01_7	440_01_16	446_0_5	1333_0_24	598_0_1	101_0_1	106_0_22	107_03_10	104_0_13	105_0_1	903_0_3
428_0_1	344_0_10	342_0_2	349_01_7	595_0_13	664_0_1	1497_0_1	1069_0_16	1706_0_2	1060_0_3	1066_0_11	297_0_1	294_0_5	290_0_1	590_0_1	1083_0_11	597_0_1	596_01_14	1120_01_17	1121_0_19	197_0_11	196_01_1	191_0_6	190_0_16	193_0_3	192_0_1	272_0_20	273_0_23	277_0_7	278_0_1	524_0_8	523_0_1	1403_0_8	1017_0_3	1407_01_8	1404_0_4	448_0_1	443_0_6	442_0_7	441_01_6	440_01_20	446_0_5	1333_0_24	598_0_1	101_0_1	106_0_28	107_03_9	104_0_15	105_0_1	903_0_5
428_0_1	344_0_10	342_0_2	349_01_7	595_0_11	664_0_1	1497_0_1	1069_0_15	1706_0_2	1060_0_4	1066_0_10	297_0_1	294_0_9	290_0_1	590_0_1	1083_0_11	597_0_1	596_01_10	1120_01_18	1121_0_17	197_0_7	196_01_1	191_0_6	190_0_22	193_0_5	192_0_1	272_0_21	273_0_24	277_0_8	278_0_1	524_0_10	523_0_1	1403_0_7	1017_0_4	1407_01_9	1404_0_5	448_0_1	443_0_7	442_0_5	441_01_3	440_01_21	446_0_4	1333_0_28	598_0_1	101_0_1	106_0_30	107_03_11	104_0_12	105_0_1	903_0_5
428_0_1	344_0_11	342_0_3	349_01_5	595_0_10	664_0_1	1497_0_2	1069_0_15	1706_0_2	1060_0_4	1066_0_9	297_0_1	294_0_6	290_0_1	590_0_1	1083_0_12	597_0_1	596_01_9	1120_01_22	1121_0_20	197_0_6	196_01_1	191_0_6	190_0_21	193_0_5	192_0_1	272_0_22	273_0_20	277_0_8	278_0_1	524_0_11	523_0_1	1403_0_7	1017_0_3	1407_01_7	1404_0_4	448_0_1	443_0_7	442_0_8	441_01_6	440_01_18	446_0_2	1333_0_29	598_0_1	101_0_1	106_0_27	107_03_12	104_0_17	105_0_1	903_0_5
428_0_1	344_0_13	342_0_1	349_01_4	595_0_13	664_0_1	1497_0_2	1069_0_18	1706_0_2	1060_0_1	1066_0_11	297_0_1	294_0_6	290_0_1	590_0_1	1083_0_12	597_0_1	596_01_11	1120_01_22	1121_0_18	197_0_2	196_01_1	191_0_5	190_0_21	193_0_3	192_0_1	272_0_23	273_0_24	277_0_9	278_0_1	524_0_13	523_0_1	1403_0_4	1017_0_4	1407_01_12	1404_0_4	448_0_1	443_0_8	442_0_6	441_01_5	440_01_21	446_0_1	1333_0_28	598_0_1	101_0_1	106_0_38	107_03_14	104_0_14	105_0_1	903_0_9
428_0_1	344_0_14	342_0_1	349_01_5	595_0_11	664_0_1	1069_0_19	1060_0_1	1066_0_13	297_0_1	294_0_9	290_0_1	590_0_1	1083_0_10	597_0_1	596_01_9	1120_01_26	1121_0_18	197_0_1	196_01_1	191_0_5	190_0_22	193_0_5	192_0_1	272_0_25	273_0_23	277_0_9	278_0_1	524_0_12	523_0_1	1403_0_4	1017_0_5	1407_01_10	1404_0_6	448_0_1	443_0_8	442_0_9	441_01_5	440_01_20	446_0_2	1333_0_33	598_0_1	101_0_1	106_0_32	107_03_9	104_0_15	105_0_1	903_0_7	39_0_4	38_0_1
428_0_1	344_0_13	342_0_2	349_01_2	595_0_8	664_0_1	1069_0_19	1060_0_1	1066_0_10	297_0_1	294_0_4	290_0_1	590_0_1	1083_0_14	597_0_1	596_01_9	1120_01_29	1121_0_17	197_0_2	196_01_1	191_0_6	190_0_21	193_0_5	192_0_1	272_0_24	273_0_31	277_0_10	278_0_1	524_0_10	523_0_1	1403_0_6	1017_0_4	1407_01_13	1404_0_6	448_0_1	443_0_9	442_0_9	441_01_7	440_01_17	446_0_2	1333_0_29	598_0_1	101_0_1	106_0_25	107_03_9	104_0_16	105_0_1	903_0_9	39_0_3	38_0_1
428_0_1	344_0_16	342_0_1	349_01_2	595_0_9	664_0_1	1069_0_18	1060_0_1	1066_0_10	297_0_1	294_0_2	290_0_1	590_0_1	1083_0_13	597_0_1	596_01_10	1120_01_23	1121_0_16	197_0_2	196_01_1	191_0_5	190_0_22	193_0_5	192_0_1	272_0_24	273_0_32	277_0_11	278_0_1	524_0_14	523_0_1	1403_0_6	1017_0_5	1407_01_14	1404_0_7	448_0_1	443_0_9	442_0_10	441_01_7	440_01_19	446_0_2	1333_0_32	598_0_1	101_0_1	106_0_30	107_03_11	104_0_16	105_0_1	903_0_8	39_0_1	38_0_1
428_0_1	344_0_14	342_0_2	349_01_1	595_0_8	664_0_1	1069_0_18	1060_0_2	1066_0_9	297_0_1	294_0_4	290_0_1	590_0_1	1083_0_12	597_0_1	596_01_10	1120_01_26	1121_0_19	197_0_2	196_01_1	191_0_5	190_0_21	193_0_4	192_0_1	272_0_22	273_0_33	277_0_9	278_0_1	524_0_15	523_0_1	1403_0_6	1017_0_5	1407_01_11	1404_0_7	448_0_1	443_0_7	442_0_15	441_01_7	440_01_20	446_0_2	1333_0_36	598_0_1	101_0_1	106_0_24	107_03_11	104_0_19	105_0_1	903_0_7	39_0_1	38_0_1
428_0_1	344_0_15	342_0_2	349_01_1	595_0_8	664_0_1	1069_0_17	1060_0_1	1066_0_12	297_0_1	294_0_2	290_0_1	590_0_1	1083_0_16	597_0_1	596_01_9	1120_01_28	1121_0_21	197_0_2	196_01_1	191_0_7	190_0_22	193_0_3	192_0_1	272_0_24	273_0_31	277_0_12	278_0_1	524_0_16	523_0_1	1403_0_4	1017_0_6	1407_01_16	1404_0_4	448_0_1	443_0_9	442_0_11	441_01_6	440_01_21	446_0_2	1333_0_35	598_0_1	101_0_1	106_0_34	107_03_11	104_0_14	105_0_1	903_0_11	39_0_1	38_0_1
428_0_1	344_0_15	342_0_2	349_01_1	595_0_12	664_0_1	1069_0_18	1060_0_1	1066_0_12	297_0_1	294_0_1	290_0_1	590_0_1	1083_0_14	597_0_1	596_01_12	1120_01_23	1121_0_23	196_01_1	191_0_4	190_0_25	193_0_4	192_0_1	272_0_24	273_0_30	277_0_10	278_0_1	524_0_16	523_0_1	1403_0_4	1017_0_6	1407_01_15	1404_0_6	448_0_1	443_0_8	442_0_12	441_01_5	440_01_20	446_0_4	1333_0_36	598_0_1	101_0_1	106_0_33	107_03_15	104_0_14	105_0_1	903_0_10	39_0_1	38_0_1	906_0_13
428_0_1	344_0_16	342_0_3	349_01_2	595_0_9	664_0_1	1069_0_19	1060_0_2	1066_0_8	297_0_1	294_0_1	290_0_1	590_0_1	1083_0_13	597_0_1	596_01_12	1120_01_24	1121_0_23	196_01_1	191_0_3	190_0_21	193_0_1	192_0_1	272_0_21	273_0_36	277_0_11	278_0_1	524_0_14	523_0_1	1403_0_3	1017_0_7	1407_01_15	1404_0_4	448_0_1	443_0_8	442_0_14	441_01_4	440_01_18	446_0_3	1333_0_37	598_0_1	101_0_1	106_0_32	107_03_13	104_0_14	105_0_1	903_0_8	39_0_1	38_0_1	906_0_12
428_0_1	344_0_18	342_0_3	349_01_1	595_0_13	664_0_1	1069_0_21	1060_0_2	1066_0_11	297_0_1	294_0_1	290_0_1	590_0_1	1083_0_14	597_0_1	596_01_14	1120_01_29	1121_0_25	196_01_1	191_0_5	190_0_22	193_0_1	192_0_1	272_0_22	273_0_34	277_0_16	278_0_1	524_0_16	523_0_1	1403_0_2	1017_0_8	1407_01_16	1404_0_4	448_0_1	443_0_5	442_0_15	441_01_4	440_01_18	446_0_4	1333_0_41	598_0_1	101_0_1	106_0_35	107_03_14	104_0_11	105_0_1	903_0_8	39_0_1	38_0_1	906_0_18
428_0_1	344_0_17	342_0_2	349_01_2	595_0_15	664_0_1	1069_0_21	1060_0_2	1066_0_11	297_0_1	294_0_1	290_0_1	590_0_1	1083_0_13	597_0_1	596_01_15	1120_01_27	1121_0_26	196_01_1	191_0_4	190_0_20	193_0_2	192_0_1	272_0_20	273_0_30	277_0_15	278_0_1	524_0_20	523_0_1	1017_0_10	1407_01_13	1404_0_4	448_0_1	443_0_4	442_0_19	441_01_4	440_01_17	446_0_4	1333_0_39	598_0_1	101_0_1	106_0_35	107_03_17	104_0_8	105_0_1	903_0_6	39_0_2	38_0_1	906_0_10	907_0_11
428_0_1	344_0_17	342_0_2	349_01_1	595_0_14	664_0_1	1069_0_22	1060_0_2	1066_0_10	297_0_1	294_0_2	290_0_1	590_0_1	1083_0_15	597_0_1	596_01_14	1120_01_27	1121_0_24	196_01_1	191_0_5	190_0_24	193_0_2	192_0_1	272_0_22	273_0_34	277_0_18	524_0_16	523_0_1	1017_0_8	1407_01_15	1404_0_4	448_0_1	443_0_4	442_0_17	441_01_4	440_01_16	446_0_3	1333_0_40	598_0_1	101_0_1	106_0_37	107_03_17	104_0_12	105_0_1	903_0_10	39_0_2	38_0_1	906_0_9	907_0_11	33_0_13
428_0_1	344_0_19	342_0_1	349_01_1	595_0_16	664_0_1	1069_0_24	1060_0_2	1066_0_16	297_0_1	294_0_2	290_0_1	590_0_1	1083_0_13	597_0_1	596_01_12	1120_01_27	1121_0_27	196_01_1	191_0_5	190_0_26	193_0_2	192_0_1	272_0_21	273_0_34	277_0_19	524_0_18	523_0_1	1017_0_7	1407_01_14	1404_0_4	448_0_1	443_0_6	442_0_17	441_01_3	440_01_15	446_0_2	1333_0_41	598_0_1	101_0_1	106_0_45	107_03_19	104_0_8	105_0_1	903_0_7	39_0_1	38_0_1	906_0_12	907_0_12	33_0_13
428_0_1	344_0_17	342_0_1	349_01_1	595_0_17	664_0_1	1069_0_26	1060_0_3	1066_0_11	297_0_1	294_0_3	290_0_1	590_0_1	1083_0_13	597_0_1	596_01_13	1120_01_30	1121_0_26	196_01_1	191_0_4	190_0_23	193_0_4	192_0_1	272_0_19	273_0_31	277_0_21	524_0_22	523_0_1	1017_0_10	1407_01_11	1404_0_3	448_0_1	443_0_6	442_0_21	441_01_3	440_01_15	446_0_2	1333_0_40	598_0_1	101_0_1	106_0_38	107_03_19	104_0_9	105_0_1	903_0_7	39_0_2	38_0_1	906_0_9	907_0_12	33_0_15
428_0_1	344_0_22	342_0_1	349_01_1	595_0_17	664_0_1	1069_0_27	1060_0_2	1066_0_12	297_0_1	294_0_2	290_0_1	590_0_1	1083_0_16	597_0_1	596_01_14	1120_01_30	1121_0_29	196_01_1	191_0_3	190_0_23	193_0_3	192_0_1	272_0_22	273_0_37	277_0_26	524_0_22	523_0_1	1017_0_9	1407_01_17	1404_0_1	448_0_1	443_0_8	442_0_21	441_01_5	440_01_17	446_0_2	1333_0_42	598_0_1	101_0_1	106_0_35	107_03_18	104_0_8	105_0_1	903_0_10	38_0_1	906_0_10	907_0_14	33_0_17	31_0_37
428_0_1	344_0_19	342_0_1	349_01_1	595_0_26	664_0_1	1069_0_24	1060_0_2	1066_0_12	297_0_1	294_0_2	290_0_1	590_0_1	1083_0_13	597_0_1	596_01_15	1120_01_27	1121_0_27	196_01_1	191_0_2	190_0_27	193_0_2	192_0_1	272_0_19	273_0_31	277_0_25	524_0_26	523_0_1	1017_0_11	1407_01_15	1404_0_1	448_0_1	443_0_8	442_0_22	441_01_5	440_01_18	446_0_2	1333_0_39	598_0_1	101_0_1	106_0_35	107_03_15	104_0_7	105_0_1	903_0_10	38_0_1	906_0_8	907_0_15	33_0_17	31_0_38
428_0_1	344_0_19	342_0_1	349_01_2	595_0_21	664_0_1	1069_0_21	1060_0_3	1066_0_11	297_0_1	294_0_4	290_0_1	590_0_1	1083_0_17	597_0_1	596_01_17	1120_01_25	1121_0_27	196_01_1	191_0_2	190_0_24	193_0_3	192_0_1	272_0_23	273_0_34	277_0_25	524_0_23	523_0_1	1017_0_10	1407_01_11	448_0_1	443_0_8	442_0_18	441_01_6	440_01_16	446_0_1	1333_0_40	598_0_1	101_0_1	106_0_30	107_03_15	104_0_8	105_0_1	903_0_11	38_0_1	906_0_9	907_0_17	33_0_17	31_0_37	30_0_1
428_0_1	344_0_26	342_0_1	349_01_2	595_0_27	664_0_1	1069_0_21	1060_0_1	1066_0_15	297_0_1	294_0_2	290_0_1	590_0_1	1083_0_12	597_0_1	596_01_13	1120_01_24	1121_0_29	196_01_1	191_0_3	190_0_28	193_0_3	192_0_1	272_0_20	273_0_34	277_0_30	524_0_25	523_0_1	1017_0_12	1407_01_15	448_0_1	443_0_7	442_0_20	441_01_7	440_01_17	446_0_2	1333_0_39	598_0_1	101_0_1	106_0_29	107_03_15	104_0_9	105_0_1	903_0_9	38_0_1	906_0_10	907_0_15	33_0_21	31_0_38	30_0_1
428_0_1	344_0_27	342_0_1	665_0_2	595_0_27	664_0_1	1069_0_22	1060_0_1	1066_0_10	297_0_1	294_0_2	290_0_1	590_0_1	1083_0_10	597_0_1	596_01_15	1120_01_28	1121_0_29	196_01_1	191_0_2	190_0_27	193_0_3	192_0_1	272_0_19	273_0_36	277_0_24	524_0_26	523_0_1	1017_0_15	1407_01_9	448_0_1	443_0_7	442_0_22	441_01_7	440_01_18	446_0_1	1333_0_33	598_0_1	101_0_1	106_0_25	107_03_16	104_0_9	105_0_1	903_0_5	38_0_1	906_0_7	907_0_12	33_0_17	31_0_37	30_0_1
428_0_1	344_0_23	342_0_1	665_0_2	595_0_28	664_0_1	1069_0_25	1060_0_2	1066_0_8	297_0_1	294_0_3	290_0_1	590_0_1	1083_0_11	597_0_1	596_01_15	1120_01_30	1121_0_28	196_01_1	191_0_3	190_0_24	193_0_4	192_0_1	272_0_23	273_0_44	277_0_28	524_0_25	523_0_1	1017_0_15	1407_01_8	448_0_1	443_0_8	442_0_24	441_01_10	440_01_17	446_0_1	1333_0_36	598_0_1	101_0_1	106_0_24	107_03_14	104_0_5	105_0_1	903_0_5	38_0_1	906_0_10	907_0_16	33_0_16	31_0_37	30_0_1
1257_0_16	344_0_28	342_0_1	665_0_2	595_0_35	664_0_1	1069_0_22	1060_0_1	1066_0_9	297_0_1	294_0_2	290_0_1	590_0_1	1083_0_10	597_0_1	596_01_15	1120_01_36	598_0_1	196_01_1	191_0_3	190_0_32	193_0_4	192_0_1	272_0_18	273_0_39	277_0_26	524_0_26	523_0_1	1017_0_16	1407_01_10	448_0_1	443_0_10	442_0_25	441_01_10	440_01_16	446_0_2	1333_0_31	102_0_1	101_0_1	106_0_31	107_03_13	104_0_4	105_0_1	903_0_4	38_0_1	906_0_7	907_0_15	33_0_19	31_0_38	30_0_1
1257_0_17	344_0_29	342_0_1	665_0_2	595_0_30	1069_0_22	1066_0_8	297_0_1	294_0_4	290_0_1	590_0_1	1083_0_13	597_0_1	596_01_14	1120_01_32	598_0_1	196_01_1	191_0_2	190_0_27	193_0_3	192_0_1	272_0_20	273_0_44	277_0_31	524_0_27	523_0_1	1017_0_21	1407_01_8	448_0_1	443_0_9	442_0_26	441_01_9	440_01_17	446_0_2	1333_0_31	102_0_1	101_0_1	106_0_29	107_03_11	104_0_3	105_0_1	903_0_7	38_0_1	906_0_6	907_0_15	33_0_18	31_0_37	30_0_1	36_0_1	643_01_10
1257_0_15	344_0_28	342_0_1	665_0_4	595_0_32	1069_0_21	1066_0_11	297_0_1	294_0_3	290_0_1	590_0_1	1083_0_14	597_0_1	596_01_15	1120_01_38	598_0_1	196_01_1	191_0_1	190_0_29	193_0_3	192_0_1	272_0_18	273_0_44	277_0_32	524_0_30	523_0_1	1017_0_19	1407_01_12	448_0_1	443_0_10	442_0_21	441_01_7	440_01_16	446_0_2	1333_0_33	102_0_1	101_0_1	106_0_26	107_03_11	104_0_5	105_0_1	903_0_6	38_0_1	906_0_10	907_0_16	33_0_17	31_0_38	30_0_1	36_0_1	643_01_10
1257_0_15	344_0_33	342_0_1	665_0_3	595_0_31	1069_0_16	1066_0_8	297_0_1	294_0_3	290_0_1	590_0_1	1083_0_10	597_0_1	596_01_15	1120_01_37	598_0_1	196_01_1	191_0_1	190_0_28	193_0_3	192_0_1	272_0_19	273_0_41	277_0_30	524_0_30	523_0_1	1017_0_19	1407_01_10	448_0_1	443_0_8	442_0_25	441_01_6	440_01_15	446_0_2	1333_0_30	102_0_1	101_0_1	106_0_32	107_03_9	104_0_6	105_0_1	903_0_4	38_0_1	906_0_8	907_0_15	33_0_18	31_0_37	30_0_1	36_0_1	643_01_9
1257_0_14	344_0_32	342_0_1	665_0_3	595_0_25	1069_0_18	1066_0_9	297_0_1	294_0_4	290_0_1	590_0_1	1083_0_13	597_0_1	596_01_18	1120_01_41	598_0_1	196_01_1	191_0_1	190_0_25	193_0_1	192_0_1	272_0_19	273_0_39	277_0_34	524_0_30	523_0_1	1017_0_20	1407_01_9	448_0_1	443_0_8	442_0_22	441_01_7	440_01_16	446_0_2	1333_0_37	102_0_1	101_0_1	106_0_28	107_03_6	104_0_5	105_0_1	903_0_5	38_0_1	906_0_9	907_0_14	33_0_17	31_0_37	30_0_1	36_0_1	643_01_13
1257_0_13	344_0_42	342_0_1	665_0_6	595_0_30	1069_0_17	1066_0_10	297_0_1	294_0_1	290_0_1	590_0_1	1083_0_12	597_0_1	596_01_16	1120_01_38	598_0_1	196_01_1	191_0_2	190_0_31	193_0_1	192_0_1	272_0_16	273_0_40	277_0_39	524_0_34	523_0_1	1017_0_19	1407_01_9	448_0_1	443_0_7	442_0_23	441_01_7	440_01_16	446_0_4	1333_0_33	102_0_1	101_0_1	106_0_29	107_03_6	104_0_7	105_0_1	903_0_3	38_0_1	906_0_7	907_0_15	33_0_25	31_0_35	30_0_1	36_0_1	643_01_9
1257_0_10	344_0_36	342_0_1	665_0_6	595_0_30	1069_0_16	1066_0_8	297_0_1	294_0_1	290_0_1	590_0_1	1083_0_11	597_0_1	596_01_16	1120_01_39	598_0_1	196_01_1	191_0_2	190_0_26	193_0_1	192_0_1	272_0_13	273_0_40	277_0_37	524_0_36	523_0_1	1017_0_22	1407_01_9	448_0_1	443_0_8	442_0_24	441_01_7	440_01_18	446_0_3	1333_0_38	102_0_1	101_0_1	106_0_30	107_03_3	104_0_9	105_0_1	903_0_2	38_0_1	906_0_7	907_0_15	33_0_22	31_0_34	30_0_1	36_0_1	643_01_8
1257_0_11	344_0_34	342_0_1	665_0_7	595_0_25	1069_0_19	1066_0_12	297_0_1	294_0_1	290_0_1	590_0_1	1083_0_12	597_0_1	596_01_16	1120_01_46	598_0_1	196_01_1	191_0_2	190_0_27	193_0_1	192_0_1	272_0_11	273_0_43	277_0_36	524_0_31	523_0_1	1017_0_22	1407_01_14	448_0_1	443_0_6	442_0_19	441_01_9	440_01_15	446_0_4	1333_0_39	102_0_1	101_0_1	106_0_23	107_03_2	104_0_7	105_0_1	903_0_2	38_0_1	906_0_7	907_0_16	33_0_20	31_0_32	30_0_1	36_0_1	643_01_11
1257_0_8	344_0_41	342_0_1	665_0_7	595_0_26	1069_0_19	1066_0_14	297_0_1	294_0_1	290_0_1	590_0_1	1083_0_11	597_0_1	596_01_14	1120_01_41	598_0_1	196_01_1	191_0_2	190_0_31	193_0_1	192_0_1	272_0_9	273_0_39	277_0_36	524_0_36	523_0_1	1017_0_18	1407_01_14	448_0_1	443_0_6	442_0_23	441_01_6	440_01_16	446_0_6	1333_0_30	102_0_1	101_0_1	106_0_26	107_03_1	104_0_6	105_0_1	903_0_1	38_0_1	906_0_5	907_0_18	33_0_23	31_0_35	30_0_1	36_0_1	643_01_11
1257_0_8	344_0_43	342_0_1	665_0_6	595_0_20	1069_0_19	1066_0_15	297_0_1	294_0_1	290_0_1	590_0_1	1083_0_12	597_0_1	596_01_13	1120_01_35	598_0_1	196_01_1	191_0_1	190_0_32	193_0_1	192_0_1	272_0_9	273_0_45	277_0_34	524_0_37	523_0_1	1017_0_17	1407_01_9	448_0_1	443_0_5	442_0_24	441_01_5	440_01_17	446_0_5	1333_0_34	102_0_1	101_0_1	106_0_29	107_03_1	104_0_5	105_0_1	38_0_1	906_0_3	907_0_17	33_0_25	31_0_37	30_0_1	36_0_1	643_01_13	439_0_1
1257_0_10	344_0_47	342_0_1	665_0_5	595_0_20	1069_0_18	1066_0_14	297_0_1	294_0_1	290_0_1	590_0_1	1083_0_14	597_0_1	596_01_13	1120_01_34	598_0_1	196_01_1	191_0_2	190_0_33	193_0_1	272_0_7	273_0_47	277_0_37	524_0_35	523_0_1	1017_0_18	1407_01_9	448_0_1	443_0_6	442_0_20	441_01_8	440_01_18	446_0_8	1333_0_36	102_0_1	101_0_1	106_0_25	107_03_1	104_0_3	105_0_1	38_0_1	906_0_3	907_0_12	33_0_26	31_0_39	30_0_1	36_0_1	643_01_12	436_0_1	648_0_13
1257_0_12	344_0_48	342_0_1	665_0_4	595_0_19	1069_0_13	1066_0_14	297_0_1	294_0_1	290_0_1	590_0_1	1083_0_11	597_0_1	596_01_14	1120_01_31	598_0_1	196_01_1	191_0_2	190_0_32	193_0_1	272_0_7	273_0_49	277_0_35	524_0_36	523_0_1	1017_0_22	1407_01_8	448_0_1	443_0_6	442_0_22	441_01_9	440_01_21	446_0_9	1333_0_34	102_0_1	101_0_1	106_0_26	107_03_2	104_0_5	105_0_1	38_0_1	906_0_3	907_0_13	33_0_25	31_0_37	30_0_1	36_0_1	643_01_12	436_0_1	648_0_15
1257_0_11	344_0_40	342_0_1	665_0_3	595_0_14	1069_0_12	1066_0_14	297_0_1	290_0_1	590_0_1	1083_0_15	597_0_1	596_01_11	1120_01_29	598_0_1	196_01_1	191_0_3	190_0_29	193_0_1	272_0_6	273_0_55	277_0_35	524_0_32	523_0_1	1017_0_20	1407_01_7	448_0_1	443_0_6	442_0_26	441_01_10	440_01_19	446_0_8	1333_0_39	102_0_1	101_0_1	106_0_27	107_03_2	104_0_5	105_0_1	38_0_1	906_0_4	907_0_11	33_0_22	31_0_36	30_0_1	36_0_1	643_01_14	436_0_1	648_0_15	1109_0_25
1257_0_12	344_0_42	342_0_1	665_0_6	595_0_16	1069_0_13	1066_0_11	297_0_1	290_0_1	590_0_1	1083_0_18	597_0_1	596_01_8	1120_01_30	598_0_1	196_01_1	191_0_4	190_0_35	193_0_1	272_0_5	273_0_54	277_0_35	524_0_34	523_0_1	1017_0_21	1407_01_8	448_0_1	443_0_7	442_0_25	441_01_10	440_01_20	446_0_10	1333_0_33	102_0_1	101_0_1	106_0_28	107_03_1	104_0_6	105_0_1	38_0_1	906_0_5	907_0_15	33_0_26	31_0_39	30_0_1	36_0_1	643_01_11	436_0_1	648_0_10	1109_0_19
344_0_40	342_0_1	665_0_5	595_0_16	1069_0_14	1066_0_15	297_0_1	290_0_1	1083_0_15	597_0_1	596_01_9	1120_01_29	598_0_1	196_01_1	191_0_3	190_0_32	193_0_1	272_0_3	273_0_53	277_0_32	524_0_29	523_0_1	1017_0_20	1407_01_5	448_0_1	443_0_6	442_0_29	441_01_7	440_01_20	446_0_8	1333_0_45	102_0_1	101_0_1	106_0_25	107_03_1	104_0_5	105_0_1	38_0_1	906_0_4	907_0_14	33_0_24	31_0_42	30_0_1	36_0_1	643_01_8	436_0_1	648_0_9	1109_0_14	433_0_8	431_03_35
344_0_48	342_0_1	665_0_5	595_0_15	1069_0_12	1066_0_14	297_0_1	290_0_1	1083_0_21	597_0_1	596_01_9	1120_01_35	598_0_1	196_01_1	191_0_3	190_0_31	193_0_1	272_0_2	273_0_54	277_0_31	524_0_19	523_0_1	1017_0_18	1407_01_5	448_0_1	443_0_8	442_0_23	441_01_5	440_01_21	446_0_12	1333_0_40	102_0_1	101_0_1	106_0_23	107_03_1	104_0_5	105_0_1	38_0_1	906_0_5	907_0_10	33_0_19	31_0_39	30_0_1	36_0_1	643_01_6	436_0_1	648_0_7	1109_0_16	433_0_7	431_03_36
344_0_45	342_0_1	665_0_4	595_0_16	1069_0_13	1066_0_17	297_0_1	290_0_1	1083_0_22	597_0_1	596_01_9	1120_01_34	598_0_1	196_01_1	191_0_4	190_0_32	193_0_1	272_0_3	273_0_56	277_0_36	524_0_20	523_0_1	1017_0_19	1407_01_5	448_0_1	443_0_9	442_0_21	441_01_3	440_01_19	446_0_8	1333_0_35	102_0_1	101_0_1	106_0_24	107_03_2	104_0_5	105_0_1	38_0_1	906_0_5	907_0_11	33_0_21	31_0_43	30_0_1	36_0_1	643_01_5	436_0_1	648_0_7	1109_0_18	433_0_8	431_03_35
344_0_38	342_0_1	665_0_2	595_0_14	1069_0_9	1066_0_18	297_0_1	290_0_1	1083_0_17	597_0_1	596_01_10	1120_01_31	598_0_1	196_01_1	191_0_4	190_0_31	193_0_1	272_0_3	273_0_52	277_0_33	524_0_18	523_0_1	1017_0_16	1407_01_6	448_0_1	443_0_9	442_0_23	441_01_3	440_01_18	446_0_7	1333_0_35	102_0_1	101_0_1	106_0_28	107_03_2	104_0_2	105_0_1	38_0_1	906_0_5	907_0_6	33_0_18	31_0_44	30_0_1	36_0_1	643_01_5	436_0_1	648_0_6	1109_0_16	433_0_8	431_03_36
344_0_45	342_0_1	665_0_3	595_0_14	1069_0_13	1066_0_16	297_0_1	290_0_1	1083_0_25	597_0_1	596_01_7	1120_01_34	598_0_1	196_01_1	191_0_4	190_0_31	193_0_1	272_0_4	273_0_51	277_0_35	524_0_18	523_0_1	1017_0_20	1407_01_8	448_0_1	443_0_11	442_0_20	441_01_4	440_01_22	446_0_10	1333_0_29	102_0_1	101_0_1	106_0_26	107_03_2	104_0_2	105_0_1	38_0_1	906_0_6	907_0_9	33_0_19	31_0_41	30_0_1	36_0_1	643_01_5	436_0_1	648_0_7	1109_0_11	433_0_11	431_03_32
344_0_45	342_0_1	665_0_3	595_0_13	1069_0_13	1066_0_16	297_0_1	290_0_1	1083_0_18	597_0_1	596_01_6	1120_01_31	598_0_1	196_01_1	191_0_3	190_0_30	193_0_1	272_0_3	273_0_47	277_0_35	524_0_17	523_0_1	1017_0_22	1407_01_5	448_0_1	443_0_11	442_0_21	441_01_4	440_01_19	446_0_9	1333_0_33	102_0_1	101_0_1	106_0_29	107_03_2	104_0_2	105_0_1	38_0_1	906_0_5	907_0_10	33_0_20	31_0_43	30_0_1	36_0_1	643_01_5	436_0_1	648_0_7	1109_0_14	433_0_12	431_03_32
344_0_44	342_0_1	665_0_2	595_0_12	1069_0_12	1066_0_18	297_0_1	290_0_1	1083_0_19	597_0_1	596_01_8	1120_01_39	598_0_1	196_01_1	191_0_4	190_0_32	193_0_1	272_0_4	273_0_50	277_0_31	524_0_19	523_0_1	1017_0_23	1407_01_6	448_0_1	443_0_9	442_0_19	441_01_3	440_01_18	446_0_11	1333_0_38	102_0_1	101_0_1	106_0_31	107_03_2	104_0_1	105_0_1	38_0_1	906_0_7	907_0_8	33_0_16	31_0_41	30_0_1	36_0_1	643_01_6	436_0_1	648_0_8	1109_0_14	433_0_10	431_03_31
344_0_48	342_0_1	665_0_3	595_0_16	1069_0_13	1066_0_19	297_0_1	290_0_1	1083_0_23	597_0_1	596_01_7	1120_01_37	598_0_1	196_01_1	191_0_5	190_0_29	193_0_1	272_0_5	273_0_50	277_0_34	524_0_20	523_0_1	1017_0_25	1407_01_5	448_0_1	443_0_11	442_0_20	441_01_4	440_01_23	446_0_14	1333_0_35	102_0_1	101_0_1	106_0_30	107_03_2	104_0_1	105_0_1	38_0_1	906_0_8	907_0_11	33_0_22	31_0_46	30_0_1	36_0_1	643_01_4	436_0_1	648_0_10	1109_0_14	433_0_16	431_03_27
344_0_50	342_0_1	665_0_3	595_0_18	1069_0_10	1066_0_24	297_0_1	290_0_1	1083_0_22	597_0_1	596_01_6	1120_01_35	598_0_1	196_01_1	191_0_3	190_0_31	193_0_1	272_0_4	273_0_54	277_0_32	524_0_16	523_0_1	1017_0_23	1407_01_5	448_0_1	443_0_8	442_0_23	441_01_3	440_01_20	446_0_13	1333_0_43	102_0_1	101_0_1	106_0_38	107_03_4	104_0_2	105_0_1	38_0_1	906_0_9	907_0_9	33_0_19	31_0_43	30_0_1	36_0_1	643_01_4	436_0_1	648_0_10	1109_0_15	433_0_13	431_03_27
344_0_51	342_0_1	665_0_5	595_0_21	1069_0_13	1066_0_20	297_0_1	290_0_1	1083_0_23	597_0_1	596_01_4	1120_01_37	598_0_1	196_01_1	191_0_1	190_0_30	193_0_1	272_0_2	273_0_55	277_0_30	524_0_15	523_0_1	1017_0_24	1407_01_7	448_0_1	443_0_7	442_0_26	441_01_2	440_01_16	446_0_20	1333_0_38	102_0_1	101_0_1	106_0_36	107_03_4	104_0_2	105_0_1	38_0_1	906_0_9	907_0_11	33_0_18	31_0_40	30_0_1	36_0_1	643_01_4	436_0_1	648_0_10	1109_0_12	433_0_11	431_03_29
344_0_49	342_0_1	665_0_4	595_0_26	1069_0_12	1066_0_21	297_0_1	290_0_1	1083_0_21	597_0_1	596_01_4	1120_01_34	1121_0_43	196_01_1	191_0_2	190_0_28	193_0_1	272_0_4	273_0_56	277_0_32	524_0_16	523_0_1	1017_0_26	1407_01_6	448_0_1	443_0_10	442_0_25	441_01_2	440_01_17	446_0_19	1333_0_40	102_0_1	101_0_1	106_0_38	107_03_3	104_0_2	105_0_1	38_0_1	906_0_5	907_0_14	33_0_22	31_0_39	30_0_1	36_0_1	643_01_3	436_0_1	648_0_11	1109_0_8	433_0_13	431_03_31
344_0_44	342_0_1	665_0_3	595_0_19	1069_0_9	1066_0_21	297_0_1	290_0_1	1083_0_21	597_0_1	596_01_4	1120_01_37	1121_0_43	196_01_1	191_0_1	190_0_31	193_0_1	272_0_3	273_0_57	277_0_32	524_0_15	523_0_1	1017_0_27	1407_01_5	448_0_1	443_0_8	442_0_25	441_01_2	440_01_13	446_0_18	1333_0_43	102_0_1	101_0_1	106_0_38	107_03_2	104_0_4	105_0_1	38_0_1	906_0_6	907_0_13	33_0_19	31_0_38	30_0_1	36_0_1	643_01_4	436_0_1	648_0_8	1109_0_11	433_0_6	431_03_33
344_0_46	342_0_1	665_0_4	595_0_23	1069_0_8	1066_0_19	297_0_1	290_0_1	1083_0_21	597_0_1	596_01_3	1120_01_30	1121_0_45	196_01_1	191_0_1	190_0_29	193_0_1	272_0_5	273_0_52	277_0_33	524_0_20	523_0_1	1017_0_23	1407_01_4	448_0_1	443_0_10	442_0_22	441_01_2	440_01_14	446_0_22	1333_0_38	102_0_1	101_0_1	106_0_33	107_03_2	104_0_4	105_0_1	38_0_1	906_0_6	907_0_16	33_0_21	31_0_41	30_0_1	36_0_1	643_01_6	436_0_1	648_0_9	1109_0_11	433_0_11	431_03_30
344_0_46	342_0_1	665_0_2	595_0_23	1069_0_7	1066_0_26	297_0_1	290_0_1	1083_0_14	597_0_1	596_01_6	1120_01_31	1121_0_42	196_01_1	191_0_1	190_0_25	193_0_1	272_0_5	273_0_45	277_0_31	524_0_16	523_0_1	1017_0_30	1407_01_4	448_0_1	443_0_8	442_0_21	441_01_3	440_01_15	446_0_20	1333_0_43	102_0_1	101_0_1	106_0_33	107_03_4	104_0_4	105_0_1	38_0_1	906_0_3	907_0_18	33_0_20	31_0_38	30_0_1	36_0_1	643_01_5	436_0_1	648_0_8	1109_0_12	433_0_12	431_03_28
344_0_49	342_0_1	665_0_1	595_0_18	1069_0_7	1066_0_25	297_0_1	290_0_1	1083_0_14	597_0_1	596_01_5	1120_01_25	1121_0_39	196_01_1	191_0_1	190_0_34	193_0_1	272_0_4	273_0_47	277_0_34	524_0_17	523_0_1	1017_0_29	1407_01_5	448_0_1	443_0_6	442_0_20	441_01_3	440_01_15	446_0_20	1333_0_47	102_0_1	101_0_1	106_0_31	107_03_3	104_0_6	105_0_1	38_0_1	906_0_6	907_0_16	33_0_16	31_0_40	30_0_1	36_0_1	643_01_6	436_0_1	648_0_7	1109_0_14	433_0_11	431_03_33
344_0_47	342_0_1	665_0_1	595_0_22	1069_0_10	1066_0_25	297_0_1	290_0_1	1083_0_14	597_0_1	596_01_5	1120_01_24	1121_0_37	196_01_1	191_0_1	190_0_28	193_0_1	272_0_4	273_0_46	277_0_40	524_0_14	523_0_1	1017_0_29	1407_01_4	448_0_1	443_0_9	442_0_21	441_01_3	440_01_20	446_0_24	1333_0_45	102_0_1	101_0_1	106_0_33	107_03_3	104_0_5	105_0_1	38_0_1	906_0_5	907_0_18	33_0_19	31_0_46	30_0_1	36_0_1	643_01_5	436_0_1	648_0_9	1109_0_13	433_0_20	431_03_29
768_0_45	215_01_1	213_0_1	210_0_1	1349_0_13	168_0_1	42_0_22	1261_03_25	1260_0_3	1267_0_30	764_0_22	1512_0_6	227_0_1	131_01_1	130_0_1	136_0_1	495_0_7	139_0_9	798_0_5	490_0_1	102_0_1	492_0_9	24_0_1	25_0_26	21_0_18	23_0_11	297_0_1	30_0_1	1074_0_1	211_0_1	320_0_4	758_0_1	1697_0_32	1468_0_9	401_0_18	400_0_1	281_0_1	8_0_1	549_0_26	665_0_1	409_0_6	1442_0_30	1094_0_43	964_0_8	1096_0_7	7_0_7	992_0_5	1155_0_12	454_0_12	676_0_25
768_0_46	215_01_1	213_0_1	210_0_1	1349_0_11	168_0_1	42_0_21	1261_03_29	1267_0_35	764_0_19	1512_0_6	227_0_1	131_01_1	130_0_1	136_0_1	495_0_10	139_0_8	798_0_2	490_0_1	102_0_1	492_0_9	24_0_1	25_0_24	21_0_14	23_0_10	297_0_1	30_0_1	1074_0_1	211_0_1	320_0_3	758_0_1	344_0_43	1468_0_10	401_0_23	400_0_1	281_0_1	8_0_2	549_0_25	665_0_1	409_0_6	1442_0_31	1094_0_44	964_0_8	1096_0_9	7_0_8	992_0_3	1155_0_13	454_0_11	676_0_28	523_0_1
768_0_49	215_01_1	213_0_1	210_0_1	1349_0_13	168_0_1	42_0_17	1261_03_29	1267_0_29	764_0_25	1512_0_4	227_0_1	131_01_1	130_0_1	136_0_1	495_0_9	139_0_8	798_0_2	490_0_1	102_0_1	492_0_10	24_0_1	25_0_21	21_0_15	23_0_10	297_0_1	30_0_1	1074_0_1	211_0_1	758_0_1	344_0_42	1468_0_9	401_0_22	400_0_1	281_0_1	8_0_1	549_0_27	665_0_1	409_0_7	1442_0_31	1094_0_48	964_0_9	1096_0_8	7_0_6	992_0_3	1155_0_11	454_0_12	676_0_28	523_0_1	1098_01_1
768_0_46	215_01_1	213_0_1	210_0_1	1349_0_11	168_0_1	42_0_22	1261_03_31	1267_0_33	764_0_21	1512_0_2	227_0_1	131_01_1	130_0_1	136_0_1	495_0_9	139_0_9	798_0_2	490_0_1	102_0_1	492_0_9	24_0_1	25_0_24	21_0_19	23_0_14	297_0_1	30_0_1	1074_0_1	211_0_1	758_0_1	344_0_40	1468_0_9	401_0_19	400_0_1	281_0_1	8_0_2	549_0_27	665_0_1	409_0_10	1442_0_31	1094_0_47	964_0_9	1096_0_8	7_0_5	992_0_5	1155_0_11	454_0_16	676_0_28	523_0_1	1098_01_1
768_0_47	215_01_1	213_0_1	210_0_1	1349_0_9	168_0_1	42_0_16	1261_03_37	1267_0_32	764_0_16	1512_0_1	131_01_1	130_0_1	136_0_1	495_0_8	139_0_8	138_0_1	490_0_1	492_0_10	24_0_1	25_0_23	21_0_16	23_0_13	297_0_1	30_0_1	1074_0_1	211_0_1	758_0_1	344_0_52	1468_0_11	401_0_22	400_0_1	281_0_1	8_0_2	549_0_24	665_0_1	409_0_8	1442_0_32	1094_0_53	964_0_8	1096_0_9	7_0_2	992_0_5	1155_0_12	454_0_17	676_0_27	523_0_1	1098_01_1	998_0_1	1153_0_3
768_0_45	215_01_1	213_0_1	210_0_1	1349_0_9	168_0_1	42_0_19	1261_03_35	1267_0_32	764_0_23	1512_0_1	131_01_1	130_0_1	136_0_1	495_0_7	139_0_8	138_0_1	490_0_1	492_0_7	24_0_1	25_0_24	21_0_20	23_0_15	297_0_1	30_0_1	1074_0_1	211_0_1	758_0_1	344_0_47	1468_0_10	401_0_20	400_0_1	281_0_1	8_0_1	549_0_32	665_0_1	409_0_9	1442_0_32	1094_0_49	964_0_6	1096_0_8	7_0_2	992_0_7	1155_0_11	454_0_17	676_0_34	523_0_1	1098_01_1	998_0_1	1153_0_3
768_0_38	215_01_1	213_0_1	210_0_1	1349_0_6	168_0_1	42_0_17	1261_03_37	1267_0_36	764_0_20	1512_0_1	131_01_1	130_0_1	136_0_1	495_0_7	139_0_4	138_0_1	490_0_1	492_0_6	24_0_1	25_0_20	21_0_22	23_0_13	297_0_1	30_0_1	1074_0_1	211_0_1	758_0_1	344_0_51	1468_0_13	401_0_24	400_0_1	281_0_1	8_0_1	549_0_31	665_0_1	409_0_12	1442_0_35	1094_0_48	964_0_5	1096_0_6	7_0_1	992_0_8	1155_0_12	454_0_19	676_0_31	523_0_1	1098_01_1	998_0_1	1153_0_1
768_0_40	215_01_1	213_0_1	210_0_1	1349_0_8	168_0_1	42_0_16	1261_03_39	1267_0_37	764_0_15	1512_0_2	131_01_1	130_0_1	136_0_1	495_0_7	139_0_3	138_0_1	490_0_1	492_0_6	24_0_1	25_0_22	21_0_14	23_0_13	297_0_1	30_0_1	1074_0_1	211_0_1	758_0_1	344_0_50	1468_0_11	401_0_23	400_0_1	281_0_1	8_0_1	549_0_33	665_0_1	409_0_11	1442_0_40	1094_0_53	964_0_5	1096_0_5	7_0_2	992_0_7	1155_0_8	454_0_16	676_0_29	523_0_1	1098_01_1	998_0_1	1153_0_2
768_0_36	215_01_1	213_0_1	210_0_1	1349_0_6	168_0_1	42_0_21	1261_03_32	1267_0_40	764_0_14	1512_0_2	131_01_1	130_0_1	136_0_1	495_0_7	139_0_4	138_0_1	490_0_1	492_0_4	24_0_1	25_0_24	21_0_15	23_0_12	297_0_1	30_0_1	1074_0_1	211_0_1	758_0_1	344_0_41	1468_0_10	401_0_22	400_0_1	281_0_1	8_0_1	549_0_40	665_0_1	409_0_12	1442_0_35	1094_0_46	964_0_4	1096_0_4	7_0_2	992_0_10	1155_0_6	454_0_17	676_0_30	523_0_1	1098_01_1	998_0_1	1153_0_2
768_0_32	215_01_1	213_0_1	210_0_1	459_0_1	168_0_1	42_0_18	1261_03_43	1267_0_37	764_0_14	1512_0_2	131_01_1	130_0_1	136_0_1	495_0_7	139_0_1	138_0_1	490_0_1	492_0_4	24_0_1	25_0_21	21_0_11	23_0_12	297_0_1	30_0_1	1074_0_1	211_0_1	758_0_1	344_0_37	1468_0_15	401_0_28	281_0_1	8_0_2	549_0_36	665_0_1	409_0_14	1442_0_33	1094_0_43	964_0_3	1096_0_6	7_0_2	992_0_7	1155_0_8	454_0_16	676_0_31	523_0_1	1098_01_1	998_0_1	1153_0_1	673_0_11
768_0_35	215_01_1	213_0_1	210_0_1	459_0_1	168_0_1	42_0_19	1261_03_35	1267_0_39	764_0_16	1512_0_2	131_01_1	130_0_1	136_0_1	495_0_4	138_0_1	490_0_1	492_0_3	24_0_1	25_0_26	21_0_10	23_0_11	297_0_1	30_0_1	1074_0_1	211_0_1	758_0_1	344_0_37	1468_0_10	401_0_26	281_0_1	8_0_2	549_0_43	665_0_1	409_0_11	1442_0_37	1094_0_47	964_0_5	1096_0_5	7_0_2	992_0_9	1155_0_8	454_0_13	676_0_26	523_0_1	1098_01_1	998_0_1	1153_0_1	673_0_17	263_0_11
768_0_32	215_01_1	213_0_1	210_0_1	459_0_1	168_0_1	42_0_20	1261_03_28	1267_0_41	764_0_14	1512_0_1	131_01_1	130_0_1	136_0_1	495_0_4	138_0_1	490_0_1	492_0_5	24_0_1	25_0_27	21_0_14	23_0_9	297_0_1	30_0_1	1074_0_1	211_0_1	758_0_1	344_0_37	1468_0_10	401_0_30	281_0_1	8_0_3	549_0_38	665_0_1	409_0_14	1442_0_34	1094_0_42	964_0_2	1096_0_5	7_0_2	992_0_10	1155_0_12	454_0_16	676_0_27	523_0_1	1098_01_1	998_0_1	1153_0_1	673_0_15	263_0_10
768_0_33	215_01_1	213_0_1	210_0_1	459_0_1	168_0_1	42_0_21	1261_03_38	1267_0_42	764_0_18	1512_0_1	131_01_1	130_0_1	136_0_1	495_0_3	138_0_1	490_0_1	492_0_3	24_0_1	25_0_26	21_0_13	23_0_10	297_0_1	30_0_1	1074_0_1	211_0_1	758_0_1	344_0_33	1468_0_10	401_0_29	281_0_1	8_0_4	549_0_39	665_0_1	409_0_11	1442_0_36	1094_0_39	964_0_4	1096_0_6	7_0_3	992_0_9	1155_0_9	454_0_13	676_0_31	523_0_1	1098_01_1	998_0_1	1153_0_2	673_0_15	263_0_7
768_0_37	215_01_1	213_0_1	210_0_1	459_0_1	168_0_1	42_0_19	1261_03_30	1267_0_44	764_0_17	1512_0_2	131_01_1	130_0_1	136_0_1	495_0_3	138_0_1	490_0_1	492_0_3	24_0_1	25_0_32	21_0_14	23_0_8	297_0_1	30_0_1	1074_0_1	211_0_1	758_0_1	344_0_30	1468_0_9	401_0_30	281_0_1	8_0_4	549_0_42	665_0_1	409_0_11	1442_0_37	1094_0_42	964_0_4	1096_0_5	7_0_3	992_0_9	1155_0_10	454_0_11	676_0_32	523_0_1	1098_01_1	998_0_1	1153_0_2	673_0_14	263_0_9
768_0_33	213_0_1	210_0_1	459_0_1	168_0_1	42_0_19	1261_03_35	1267_0_49	764_0_16	1512_0_2	131_01_1	130_0_1	136_0_1	495_0_3	138_0_1	490_0_1	492_0_6	24_0_1	25_0_29	21_0_13	23_0_8	297_0_1	30_0_1	1074_0_1	211_0_1	758_0_1	344_0_32	1468_0_12	401_0_36	281_0_1	8_0_6	549_0_37	665_0_1	409_0_13	1442_0_34	1094_0_41	964_0_3	1096_0_6	7_0_2	992_0_9	1155_0_12	454_0_11	676_0_31	523_0_1	1098_01_1	998_0_1	673_0_13	263_0_11	260_0_90	125_0_1
768_0_36	213_0_1	210_0_1	459_0_1	168_0_1	42_0_14	1261_03_34	1267_0_48	764_0_17	1512_0_3	131_01_1	130_0_1	136_0_1	495_0_3	138_0_1	490_0_1	492_0_6	24_0_1	25_0_29	21_0_12	23_0_8	297_0_1	30_0_1	1074_0_1	211_0_1	758_0_1	344_0_30	1468_0_12	401_0_30	281_0_1	8_0_6	549_0_37	665_0_1	409_0_11	1442_0_36	1094_0_41	964_0_6	1096_0_5	7_0_3	992_0_5	1155_0_12	454_0_10	676_0_31	523_0_1	1098_01_1	998_0_1	673_0_12	263_0_9	260_0_99	125_0_1
768_0_34	213_0_1	210_0_1	459_0_1	168_0_1	42_0_15	1261_03_32	1267_0_40	764_0_16	1512_0_2	131_01_1	130_0_1	136_0_1	495_0_3	138_0_1	490_0_1	492_0_8	24_0_1	25_0_29	21_0_16	23_0_7	297_0_1	30_0_1	1074_0_1	211_0_1	758_0_1	344_0_26	1468_0_16	401_0_29	281_0_1	8_0_4	549_0_38	665_0_1	409_0_13	1442_0_33	1094_0_39	964_0_3	1096_0_5	7_0_2	992_0_7	1155_0_9	454_0_13	676_0_31	523_0_1	1098_01_1	998_0_1	673_0_11	263_0_7	260_0_89	125_0_1
768_0_29	213_0_1	210_0_1	459_0_1	168_0_1	42_0_14	1261_03_34	1267_0_46	764_0_13	1512_0_1	131_01_1	130_0_1	136_0_1	495_0_5	138_0_1	490_0_1	492_0_8	24_0_1	25_0_26	21_0_15	23_0_8	297_0_1	30_0_1	1074_0_1	211_0_1	758_0_1	344_0_27	1468_0_15	401_0_32	281_0_1	8_0_6	549_0_41	665_0_1	409_0_12	1442_0_33	1094_0_45	964_0_5	1096_0_6	679_0_1	992_0_6	1155_0_11	454_0_12	676_0_31	523_0_1	1098_01_1	998_0_1	673_0_13	263_0_10	260_0_85	125_0_1
768_0_30	213_0_1	210_0_1	459_0_1	168_0_1	42_0_14	1261_03_31	1267_0_41	764_0_15	1512_0_2	131_01_1	130_0_1	136_0_1	495_0_5	138_0_1	490_0_1	492_0_6	24_0_1	25_0_29	21_0_16	23_0_6	297_0_1	30_0_1	1074_0_1	211_0_1	758_0_1	344_0_30	1468_0_12	401_0_34	281_0_1	8_0_5	549_0_41	665_0_1	409_0_10	1442_0_36	1094_0_46	964_0_5	1096_0_6	679_0_1	992_0_7	1155_0_9	454_0_9	676_0_27	523_0_1	1098_01_1	998_0_1	673_0_11	263_0_10	260_0_83	125_0_1
768_0_31	213_0_1	210_0_1	459_0_1	168_0_1	42_0_15	1261_03_33	1267_0_50	764_0_12	1512_0_2	131_01_1	130_0_1	136_0_1	495_0_5	138_0_1	490_0_1	492_0_7	24_0_1	25_0_33	21_0_15	23_0_6	297_0_1	30_0_1	1074_0_1	211_0_1	758_0_1	344_0_28	1468_0_15	401_0_42	281_0_1	8_0_5	549_0_40	665_0_1	409_0_11	1442_0_34	1094_0_41	964_0_4	1096_0_7	679_0_1	992_0_6	1155_0_8	454_0_12	676_0_34	523_0_1	1098_01_1	998_0_1	673_0_10	263_0_12	260_0_82	125_0_1
768_0_25	213_0_1	210_0_1	459_0_1	168_0_1	42_0_15	1261_03_35	1267_0_49	764_0_16	1512_0_2	131_01_1	130_0_1	136_0_1	495_0_3	138_0_1	490_0_1	492_0_6	24_0_1	25_0_32	21_0_17	23_0_6	297_0_1	30_0_1	1074_0_1	211_0_1	758_0_1	344_0_30	1468_0_13	401_0_39	281_0_1	8_0_8	549_0_40	665_0_1	409_0_7	1442_0_35	1094_0_38	964_0_8	1096_0_11	679_0_1	992_0_6	1155_0_5	454_0_12	676_0_35	523_0_1	998_0_1	673_0_12	263_0_13	260_0_81	125_0_1	265_0_1
768_0_32	213_0_1	210_0_1	459_0_1	168_0_1	42_0_14	1261_03_35	1267_0_44	764_0_16	1512_0_3	131_01_1	130_0_1	136_0_1	495_0_2	138_0_1	490_0_1	492_0_6	24_0_1	25_0_32	21_0_20	23_0_6	297_0_1	30_0_1	1074_0_1	211_0_1	758_0_1	344_0_31	1468_0_17	401_0_43	281_0_1	8_0_7	549_0_39	665_0_1	409_0_9	1442_0_38	1094_0_39	964_0_6	1096_0_9	679_0_1	992_0_9	1155_0_3	454_0_11	676_0_37	523_0_1	998_0_1	673_0_12	263_0_12	260_0_84	125_0_1	265_0_1
768_0_30	213_0_1	210_0_1	459_0_1	168_0_1	1261_03_41	1267_0_48	764_0_18	1512_0_2	131_01_1	130_0_1	136_0_1	495_0_2	138_0_1	490_0_1	492_0_10	24_0_1	25_0_25	21_0_21	23_0_5	297_0_1	30_0_1	1074_0_1	211_0_1	758_0_1	344_0_30	1468_0_20	401_0_40	281_0_1	8_0_10	549_0_39	665_0_1	409_0_9	1442_0_39	1094_0_41	964_0_4	1096_0_10	679_0_1	992_0_6	1155_0_3	454_0_11	676_0_34	523_0_1	998_0_1	673_0_12	263_0_15	260_0_82	125_0_1	265_0_1	127_012_15
768_0_31	213_0_1	210_0_1	459_0_1	168_0_1	1261_03_46	1267_0_45	764_0_19	1512_0_2	131_01_1	130_0_1	136_0_1	495_0_2	138_0_1	490_0_1	492_0_6	24_0_1	25_0_27	21_0_21	23_0_4	297_0_1	30_0_1	1074_0_1	211_0_1	758_0_1	344_0_30	1468_0_20	401_0_46	281_0_1	8_0_10	549_0_41	665_0_1	409_0_8	1442_0_44	1094_0_37	964_0_8	1096_0_10	679_0_1	992_0_6	1155_0_2	454_0_10	676_0_30	523_0_1	998_0_1	673_0_11	263_0_11	260_0_89	125_0_1	265_0_1	127_012_11
768_0_39	213_0_1	210_0_1	459_0_1	168_0_1	1261_03_45	1267_0_46	764_0_18	1512_0_1	131_01_1	130_0_1	136_0_1	495_0_2	138_0_1	490_0_1	492_0_7	24_0_1	25_0_28	21_0_23	23_0_6	297_0_1	30_0_1	1074_0_1	211_0_1	758_0_1	344_0_32	1468_0_20	401_0_45	281_0_1	8_0_7	549_0_38	665_0_1	409_0_7	1442_0_41	1094_0_37	964_0_8	1096_0_10	679_0_1	992_0_6	1155_0_2	454_0_11	676_0_33	523_0_1	998_0_1	673_0_9	263_0_12	260_0_83	125_0_1	265_0_1	127_012_17
768_0_35	213_0_1	210_0_1	459_0_1	168_0_1	1261_03_46	1267_0_48	764_0_18	1512_0_1	131_01_1	130_0_1	136_0_1	495_0_1	138_0_1	490_0_1	492_0_8	24_0_1	25_0_22	21_0_25	23_0_4	297_0_1	30_0_1	1074_0_1	211_0_1	758_0_1	344_0_42	1468_0_21	401_0_39	281_0_1	8_0_10	549_0_40	665_0_1	409_0_7	1442_0_40	1094_0_41	964_0_13	1096_0_9	679_0_1	992_0_5	1155_0_3	454_0_13	676_0_29	523_0_1	998_0_1	673_0_7	263_0_16	260_0_86	125_0_1	265_0_1	127_012_19
768_0_30	213_0_1	210_0_1	459_0_1	168_0_1	1261_03_44	1267_0_38	764_0_19	1512_0_2	131_01_1	130_0_1	136_0_1	339_0_1	138_0_1	490_0_1	492_0_8	24_0_1	25_0_25	21_0_25	23_0_5	297_0_1	30_0_1	1074_0_1	211_0_1	758_0_1	344_0_38	1468_0_20	401_0_42	281_0_1	8_0_7	549_0_39	665_0_1	409_0_9	1442_0_43	1094_0_39	964_0_11	1096_0_7	679_0_1	992_0_7	1155_0_3	454_0_19	676_0_30	523_0_1	998_0_1	673_0_7	263_0_15	260_0_91	125_0_1	265_0_1	127_012_13
768_0_34	213_0_1	210_0_1	459_0_1	168_0_1	1261_03_45	1267_0_38	764_0_17	1512_0_1	131_01_1	130_0_1	136_0_1	339_0_1	138_0_1	490_0_1	492_0_8	24_0_1	25_0_24	21_0_24	23_0_6	297_0_1	30_0_1	1074_0_1	211_0_1	758_0_1	344_0_33	1468_0_24	401_0_46	281_0_1	8_0_7	549_0_36	665_0_1	409_0_10	1442_0_42	1094_0_41	964_0_11	1096_0_9	679_0_1	992_0_9	1155_0_4	454_0_16	676_0_28	523_0_1	998_0_1	673_0_9	263_0_20	260_0_84	125_0_1	265_0_1	127_012_10
768_0_33	213_0_1	210_0_1	459_0_1	168_0_1	1261_03_45	1267_0_42	764_0_17	1512_0_1	131_01_1	130_0_1	136_0_1	339_0_1	138_0_1	490_0_1	492_0_8	24_0_1	25_0_23	21_0_26	23_0_2	297_0_1	30_0_1	1074_0_1	211_0_1	758_0_1	344_0_42	1468_0_21	401_0_42	281_0_1	8_0_11	549_0_39	665_0_1	409_0_5	1442_0_40	1094_0_46	964_0_10	1096_0_9	679_0_1	992_0_9	1155_0_4	454_0_14	676_0_27	523_0_1	998_0_1	673_0_8	263_0_17	260_0_87	125_0_1	265_0_1	127_012_10
768_0_35	213_0_1	210_0_1	459_0_1	168_0_1	1261_03_44	1267_0_38	764_0_18	1512_0_1	131_01_1	130_0_1	136_0_1	339_0_1	138_0_1	490_0_1	492_0_9	24_0_1	25_0_29	21_0_31	23_0_2	297_0_1	30_0_1	1074_0_1	211_0_1	758_0_1	344_0_41	1468_0_23	401_0_44	281_0_1	8_0_11	549_0_41	665_0_1	409_0_5	1442_0_38	1094_0_43	964_0_8	1096_0_9	679_0_1	992_0_9	1155_0_4	454_0_17	676_0_29	523_0_1	998_0_1	673_0_8	263_0_20	260_0_87	125_0_1	265_0_1	127_012_10
768_0_34	213_0_1	210_0_1	459_0_1	168_0_1	1261_03_45	1267_0_47	764_0_19	131_01_1	130_0_1	136_0_1	339_0_1	138_0_1	490_0_1	492_0_11	24_0_1	25_0_28	21_0_33	23_0_3	297_0_1	30_0_1	1074_0_1	211_0_1	758_0_1	344_0_39	1468_0_22	401_0_46	281_0_1	8_0_13	549_0_36	665_0_1	409_0_4	1442_0_36	1094_0_47	964_0_8	1096_0_12	679_0_1	992_0_7	1155_0_5	454_0_16	676_0_30	523_0_1	998_0_1	673_0_7	263_0_22	260_0_77	125_0_1	265_0_1	127_012_8	128_0_2
768_0_32	213_0_1	210_0_1	459_0_1	168_0_1	1261_03_46	1267_0_43	764_0_17	131_01_1	130_0_1	136_0_1	339_0_1	138_0_1	490_0_1	492_0_10	24_0_1	25_0_30	21_0_30	23_0_2	297_0_1	30_0_1	1074_0_1	211_0_1	758_0_1	344_0_48	1468_0_24	401_0_48	281_0_1	8_0_12	549_0_39	665_0_1	409_0_5	1442_0_33	1094_0_44	964_0_10	1096_0_10	679_0_1	992_0_6	1155_0_5	454_0_17	676_0_21	523_0_1	998_0_1	673_0_6	263_0_21	260_0_87	125_0_1	265_0_1	127_012_8	128_0_1
768_0_36	213_0_1	210_0_1	459_0_1	168_0_1	1261_03_44	1267_0_41	764_0_18	131_01_1	130_0_1	136_0_1	339_0_1	138_0_1	490_0_1	492_0_15	24_0_1	25_0_26	21_0_34	23_0_1	297_0_1	30_0_1	1074_0_1	211_0_1	758_0_1	344_0_45	1468_0_31	401_0_50	281_0_1	8_0_11	549_0_38	665_0_1	409_0_4	1442_0_32	1094_0_37	964_0_7	1096_0_9	679_0_1	992_0_7	1155_0_2	454_0_17	676_0_28	523_0_1	998_0_1	673_0_5	263_0_22	260_0_74	125_0_1	265_0_1	127_012_7	128_0_2
768_0_35	213_0_1	210_0_1	459_0_1	168_0_1	1261_03_48	1267_0_46	764_0_17	131_01_1	130_0_1	136_0_1	339_0_1	138_0_1	490_0_1	492_0_14	24_0_1	25_0_26	21_0_36	23_0_2	297_0_1	30_0_1	1074_0_1	211_0_1	758_0_1	344_0_48	1468_0_29	401_0_48	281_0_1	8_0_10	549_0_44	665_0_1	409_0_4	1442_0_28	1094_0_39	964_0_6	1096_0_9	679_0_1	992_0_5	1155_0_3	454_0_14	676_0_22	523_0_1	998_0_1	673_0_4	263_0_21	260_0_71	125_0_1	265_0_1	127_012_8	128_0_2
768_0_35	213_0_1	210_0_1	459_0_1	168_0_1	1261_03_52	1267_0_45	764_0_20	131_01_1	130_0_1	136_0_1	339_0_1	138_0_1	490_0_1	492_0_11	24_0_1	25_0_28	21_0_38	23_0_1	297_0_1	30_0_1	1074_0_1	211_0_1	758_0_1	344_0_53	1468_0_33	401_0_51	281_0_1	8_0_8	549_0_47	665_0_1	409_0_5	1442_0_26	1094_0_39	964_0_7	1096_0_8	679_0_1	992_0_4	1155_0_2	454_0_10	676_0_22	523_0_1	998_0_1	673_0_5	263_0_20	260_0_76	125_0_1	265_0_1	127_012_6	128_0_3
768_0_41	213_0_1	210_0_1	459_0_1	168_0_1	1261_03_50	1267_0_44	764_0_18	131_01_1	130_0_1	136_0_1	339_0_1	138_0_1	490_0_1	492_0_14	24_0_1	25_0_25	21_0_36	23_0_2	297_0_1	30_0_1	1074_0_1	211_0_1	758_0_1	344_0_52	1468_0_27	401_0_54	281_0_1	8_0_5	549_0_48	665_0_1	409_0_3	1442_0_24	1094_0_39	964_0_7	1096_0_10	679_0_1	992_0_2	1155_0_2	454_0_8	676_0_29	523_0_1	998_0_1	673_0_4	263_0_19	260_0_65	125_0_1	265_0_1	127_012_6	128_0_3
768_0_38	213_0_1	210_0_1	459_0_1	168_0_1	1261_03_60	1267_0_47	764_0_12	131_01_1	130_0_1	136_0_1	339_0_1	138_0_1	490_0_1	492_0_12	24_0_1	25_0_22	21_0_39	23_0_2	297_0_1	30_0_1	1074_0_1	211_0_1	758_0_1	344_0_57	1468_0_28	401_0_50	281_0_1	8_0_1	549_0_55	665_0_1	409_0_2	1442_0_27	1094_0_43	964_0_9	1096_0_11	679_0_1	992_0_1	1155_0_3	454_0_8	676_0_25	523_0_1	998_0_1	673_0_5	263_0_19	260_0_72	125_0_1	265_0_1	127_012_6	128_0_2
768_0_42	213_0_1	210_0_1	459_0_1	168_0_1	1261_03_51	1267_0_46	764_0_15	131_01_1	130_0_1	136_0_1	339_0_1	138_0_1	490_0_1	492_0_15	24_0_1	25_0_24	21_0_44	23_0_2	297_0_1	30_0_1	1074_0_1	211_0_1	758_0_1	344_0_61	1468_0_32	401_0_54	281_0_1	8_0_1	549_0_56	665_0_1	409_0_3	1442_0_24	1094_0_40	964_0_7	1096_0_11	679_0_1	1024_01_63	1155_0_3	454_0_8	676_0_29	523_0_1	998_0_1	673_0_6	263_0_19	260_0_74	125_0_1	265_0_1	127_012_6	128_0_3
768_0_44	213_0_1	210_0_1	459_0_1	168_0_1	1261_03_51	1267_0_50	764_0_16	131_01_1	130_0_1	136_0_1	339_0_1	138_0_1	490_0_1	492_0_16	24_0_1	25_0_21	21_0_44	23_0_1	297_0_1	30_0_1	1074_0_1	211_0_1	758_0_1	344_0_64	1468_0_25	401_0_51	281_0_1	1443_0_13	549_0_52	665_0_1	409_0_2	1442_0_20	1094_0_43	964_0_8	1096_0_12	679_0_1	1024_01_51	1155_0_3	454_0_5	676_0_24	523_0_1	998_0_1	673_0_4	263_0_18	260_0_70	125_0_1	265_0_1	127_012_7	128_0_3
768_0_39	213_0_1	210_0_1	459_0_1	168_0_1	1261_03_54	1267_0_49	764_0_14	131_01_1	130_0_1	136_0_1	339_0_1	138_0_1	490_0_1	492_0_15	24_0_1	25_0_23	21_0_48	23_0_1	297_0_1	30_0_1	1074_0_1	211_0_1	758_0_1	344_0_66	1468_0_21	401_0_48	281_0_1	1443_0_10	549_0_63	665_0_1	409_0_4	1442_0_20	1094_0_40	964_0_10	1096_0_13	679_0_1	1024_01_53	1155_0_4	454_0_6	676_0_22	523_0_1	998_0_1	673_0_3	263_0_18	260_0_73	125_0_1	265_0_1	127_012_5	128_0_4
768_0_46	213_0_1	210_0_1	459_0_1	168_0_1	1261_03_59	1267_0_55	764_0_11	131_01_1	130_0_1	136_0_1	339_0_1	138_0_1	490_0_1	492_0_19	24_0_1	25_0_21	21_0_50	23_0_1	297_0_1	30_0_1	1074_0_1	211_0_1	758_0_1	344_0_69	1468_0_24	401_0_46	281_0_1	1443_0_12	549_0_53	665_0_1	409_0_3	1442_0_22	1094_0_44	964_0_8	1096_0_13	679_0_1	1024_01_58	1155_0_3	454_0_7	676_0_30	523_0_1	998_0_1	673_0_4	263_0_16	260_0_67	125_0_1	265_0_1	127_012_7	128_0_4
768_0_40	213_0_1	210_0_1	459_0_1	168_0_1	1261_03_63	1267_0_55	764_0_9	131_01_1	130_0_1	136_0_1	339_0_1	138_0_1	490_0_1	492_0_16	24_0_1	25_0_20	21_0_51	695_0_5	297_0_1	1074_0_1	211_0_1	758_0_1	344_0_74	1468_0_21	401_0_43	281_0_1	1443_0_16	549_0_55	665_0_1	409_0_1	1442_0_20	1094_0_46	964_0_6	1096_0_10	679_0_1	1024_01_60	1155_0_4	454_0_8	676_0_25	523_0_1	998_0_1	673_0_3	263_0_19	260_0_67	125_0_1	265_0_1	127_012_6	128_0_4	15_0_1
768_0_37	213_0_1	210_0_1	459_0_1	168_0_1	1261_03_61	1267_0_49	764_0_9	131_01_1	130_0_1	136_0_1	339_0_1	138_0_1	490_0_1	492_0_17	24_0_1	25_0_19	21_0_53	695_0_4	297_0_1	1074_0_1	211_0_1	758_0_1	344_0_67	1468_0_23	401_0_42	281_0_1	1443_0_13	549_0_57	665_0_1	409_0_1	1442_0_22	1094_0_47	964_0_6	1096_0_10	679_0_1	1024_01_62	1155_0_3	454_0_6	676_0_23	523_0_1	998_0_1	673_0_2	263_0_21	260_0_73	125_0_1	265_0_1	127_012_7	128_0_4	15_0_1
768_0_44	213_0_1	210_0_1	459_0_1	168_0_1	1261_03_55	1267_0_50	764_0_9	131_01_1	130_0_1	136_0_1	339_0_1	138_0_1	490_0_1	492_0_19	24_0_1	25_0_19	21_0_54	695_0_3	297_0_1	1074_0_1	211_0_1	758_0_1	344_0_64	1468_0_22	401_0_47	281_0_1	1443_0_16	549_0_42	665_0_1	409_0_1	1442_0_22	1094_0_49	964_0_7	1096_0_13	679_0_1	1024_01_70	1155_0_4	454_0_6	676_0_26	523_0_1	998_0_1	673_0_3	263_0_19	260_0_72	125_0_1	265_0_1	127_012_8	128_0_3	15_0_1
768_0_38	213_0_1	210_0_1	459_0_1	168_0_1	1261_03_57	1267_0_50	764_0_9	131_01_1	130_0_1	136_0_1	339_0_1	138_0_1	490_0_1	492_0_15	24_0_1	25_0_22	21_0_58	695_0_3	297_0_1	1074_0_1	211_0_1	758_0_1	344_0_64	1468_0_19	401_0_45	281_0_1	1443_0_13	549_0_44	665_0_1	409_0_1	1442_0_21	1094_0_47	964_0_7	1096_0_14	679_0_1	1024_01_69	1155_0_5	454_0_5	676_0_23	523_0_1	998_0_1	673_0_3	263_0_21	260_0_73	125_0_1	265_0_1	127_012_8	128_0_3	15_0_1
768_0_43	213_0_1	210_0_1	459_0_1	168_0_1	1261_03_53	1267_0_48	764_0_9	131_01_1	130_0_1	136_0_1	339_0_1	138_0_1	490_0_1	492_0_17	24_0_1	25_0_17	21_0_63	695_0_3	297_0_1	1074_0_1	211_0_1	758_0_1	344_0_66	1468_0_22	401_0_46	281_0_1	1443_0_13	549_0_41	665_0_1	409_0_2	1442_0_26	1094_0_46	964_0_7	1096_0_12	679_0_1	1024_01_73	1155_0_5	454_0_6	676_0_26	523_0_1	998_0_1	673_0_2	263_0_25	260_0_68	125_0_1	265_0_1	127_012_7	128_0_5	15_0_1
768_0_42	213_0_1	210_0_1	459_0_1	168_0_1	1261_03_48	1267_0_46	764_0_10	131_01_1	130_0_1	136_0_1	339_0_1	138_0_1	490_0_1	492_0_16	24_0_1	25_0_18	21_0_57	695_0_3	297_0_1	1074_0_1	211_0_1	758_0_1	344_0_64	1468_0_16	401_0_45	281_0_1	1443_0_15	549_0_34	665_0_1	409_0_1	1442_0_29	1094_0_53	964_0_7	1096_0_15	679_0_1	1024_01_79	1155_0_6	454_0_5	676_0_28	523_0_1	998_0_1	673_0_3	263_0_26	260_0_71	125_0_1	265_0_1	127_012_9	128_0_4	15_0_1
768_0_40	213_0_1	210_0_1	459_0_1	168_0_1	1261_03_43	1267_0_44	764_0_9	131_01_1	130_0_1	136_0_1	339_0_1	138_0_1	490_0_1	492_0_16	24_0_1	25_0_16	21_0_60	695_0_3	297_0_1	1074_0_1	211_0_1	344_0_60	1468_0_15	401_0_41	281_0_1	1443_0_12	549_0_44	665_0_1	409_0_2	1442_0_24	1094_0_51	964_0_8	1096_0_18	679_0_1	1024_01_77	1155_0_6	454_0_6	676_0_28	523_0_1	998_0_1	673_0_2	263_0_24	260_0_69	125_0_1	265_0_1	127_012_9	128_0_5	15_0_1	457_03_17
768_0_43	213_0_1	210_0_1	459_0_1	168_0_1	1261_03_38	1267_0_41	764_0_10	131_01_1	130_0_1	136_0_1	339_0_1	138_0_1	490_0_1	492_0_18	24_0_1	25_0_12	21_0_61	695_0_4	297_0_1	1074_0_1	211_0_1	344_0_56	1468_0_22	401_0_43	281_0_1	1443_0_13	549_0_42	665_0_1	409_0_2	1442_0_29	1094_0_49	964_0_9	1096_0_15	679_0_1	1024_01_71	1155_0_6	454_0_5	676_0_32	523_0_1	998_0_1	673_0_1	263_0_28	260_0_73	125_0_1	265_0_1	127_012_5	128_0_4	15_0_1	457_03_16
768_0_43	213_0_1	210_0_1	459_0_1	168_0_1	1261_03_40	1267_0_41	764_0_9	131_01_1	130_0_1	136_0_1	339_0_1	138_0_1	490_0_1	492_0_15	24_0_1	25_0_13	21_0_67	695_0_3	297_0_1	1074_0_1	211_0_1	344_0_56	1468_0_21	401_0_45	281_0_1	1443_0_9	549_0_40	665_0_1	409_0_2	1442_0_27	1094_0_50	964_0_9	1096_0_16	679_0_1	1024_01_68	1155_0_11	454_0_5	676_0_30	523_0_1	998_0_1	673_0_2	263_0_29	260_0_72	125_0_1	265_0_1	127_012_5	128_0_3	15_0_1	457_03_12
768_0_45	213_0_1	210_0_1	459_0_1	168_0_1	1261_03_36	1267_0_41	764_0_9	131_01_1	130_0_1	136_0_1	339_0_1	138_0_1	490_0_1	492_0_16	24_0_1	25_0_13	21_0_69	695_0_4	297_0_1	1074_0_1	211_0_1	344_0_55	1468_0_29	401_0_42	281_0_1	1443_0_8	549_0_49	665_0_1	409_0_2	1442_0_27	1094_0_49	964_0_10	1096_0_13	679_0_1	1024_01_68	1155_0_11	454_0_6	676_0_36	523_0_1	998_0_1	263_0_29	260_0_70	125_0_1	265_0_1	127_012_6	128_0_2	15_0_1	457_03_14	176_0_72
768_0_51	213_0_1	210_0_1	459_0_1	168_0_1	1261_03_34	1267_0_46	764_0_12	130_0_1	136_0_1	339_0_1	138_0_1	490_0_1	492_0_14	24_0_1	25_0_12	21_0_72	695_0_4	297_0_1	1074_0_1	211_0_1	344_0_55	1468_0_26	401_0_41	281_0_1	1443_0_7	549_0_46	665_0_1	409_0_2	1442_0_28	1094_0_50	964_0_9	1096_0_11	679_0_1	1024_01_66	1155_0_12	454_0_4	676_0_39	523_0_1	998_0_1	263_0_30	260_0_68	125_0_1	265_0_1	127_012_5	128_0_2	15_0_1	457_03_13	176_0_68	1069_0_30
768_0_44	213_0_1	210_0_1	459_0_1	168_0_1	1261_03_38	1267_0_37	764_0_11	130_0_1	136_0_1	339_0_1	138_0_1	490_0_1	492_0_15	24_0_1	25_0_9	21_0_80	695_0_3	297_0_1	1074_0_1	211_0_1	344_0_56	1468_0_22	401_0_39	281_0_1	1443_0_5	549_0_51	665_0_1	409_0_4	1442_0_27	1094_0_49	964_0_7	1096_0_12	679_0_1	1024_01_62	1155_0_13	454_0_2	676_0_33	523_0_1	998_0_1	263_0_24	260_0_72	125_0_1	265_0_1	127_012_3	128_0_2	15_0_1	457_03_15	1069_0_37	422_0_33
768_0_40	213_0_1	210_0_1	459_0_1	168_0_1	1261_03_45	1267_0_32	764_0_8	130_0_1	136_0_1	339_0_1	138_0_1	490_0_1	492_0_14	24_0_1	25_0_7	21_0_81	297_0_1	1074_0_1	211_0_1	344_0_58	1468_0_23	401_0_35	281_0_1	1443_0_5	549_0_58	665_0_1	409_0_3	1442_0_33	1094_0_47	964_0_10	1096_0_12	679_0_1	1024_01_71	1155_0_14	454_0_3	676_0_41	523_0_1	998_0_1	263_0_27	260_0_74	125_0_1	265_0_1	127_012_4	15_0_1	457_03_12	1069_0_32	422_0_33	59_0_35	58_03_1
768_0_43	213_0_1	210_0_1	459_0_1	168_0_1	1261_03_47	1267_0_35	764_0_9	130_0_1	136_0_1	339_0_1	138_0_1	490_0_1	492_0_12	24_0_1	25_0_5	21_0_83	297_0_1	1074_0_1	211_0_1	344_0_55	1468_0_21	401_0_36	281_0_1	1443_0_7	549_0_54	665_0_1	409_0_2	1442_0_29	1094_0_52	964_0_7	1096_0_14	679_0_1	1024_01_66	1155_0_13	454_0_2	676_0_39	523_0_1	998_0_1	263_0_23	260_0_64	125_0_1	265_0_1	127_012_4	15_0_1	457_03_13	1069_0_29	422_0_31	59_0_25	58_03_1
768_0_40	213_0_1	210_0_1	459_0_1	168_0_1	1261_03_48	1267_0_35	764_0_8	130_0_1	136_0_1	339_0_1	138_0_1	490_0_1	492_0_17	24_0_1	25_0_6	21_0_79	297_0_1	1074_0_1	211_0_1	344_0_58	1468_0_24	401_0_36	281_0_1	1443_0_8	549_0_66	665_0_1	409_0_2	1442_0_30	1094_0_46	964_0_9	1096_0_16	679_0_1	1024_01_69	1155_0_14	454_0_2	676_0_44	523_0_1	998_0_1	263_0_22	260_0_71	125_0_1	265_0_1	127_012_3	15_0_1	457_03_12	1069_0_28	422_0_37	59_0_28	58_03_1
768_0_42	213_0_1	210_0_1	459_0_1	168_0_1	1261_03_48	1267_0_34	764_0_7	130_0_1	136_0_1	339_0_1	138_0_1	490_0_1	492_0_17	24_0_1	25_0_7	21_0_78	297_0_1	1074_0_1	211_0_1	344_0_49	1468_0_23	401_0_38	281_0_1	1443_0_7	549_0_64	665_0_1	409_0_1	1442_0_33	1094_0_47	964_0_8	1096_0_15	679_0_1	1024_01_68	1155_0_14	454_0_2	676_0_52	523_0_1	998_0_1	263_0_27	260_0_69	125_0_1	265_0_1	127_012_2	15_0_1	457_03_9	1069_0_27	422_0_38	59_0_21	58_03_1
768_0_45	213_0_1	210_0_1	459_0_1	168_0_1	1261_03_53	1267_0_37	764_0_8	130_0_1	136_0_1	339_0_1	138_0_1	490_0_1	492_0_14	24_0_1	25_0_6	21_0_82	297_0_1	1074_0_1	211_0_1	344_0_52	1468_0_23	401_0_40	281_0_1	1443_0_6	549_0_58	665_0_1	409_0_1	1442_0_30	1094_0_45	964_0_6	1096_0_15	679_0_1	1024_01_61	1155_0_16	454_0_2	676_0_45	523_0_1	998_0_1	263_0_27	260_0_63	125_0_1	265_0_1	127_012_1	15_0_1	457_03_10	1069_0_23	422_0_40	59_0_23	58_03_1
768_0_42	213_0_1	210_0_1	459_0_1	168_0_1	1261_03_47	1267_0_28	764_0_6	130_0_1	136_0_1	339_0_1	138_0_1	490_0_1	492_0_14	24_0_1	25_0_7	21_0_73	297_0_1	1074_0_1	211_0_1	344_0_55	1468_0_24	401_0_40	281_0_1	1443_0_5	549_0_62	409_0_1	1442_0_32	1094_0_44	964_0_9	1096_0_15	679_0_1	1024_01_61	1155_0_17	454_0_4	676_0_45	523_0_1	998_0_1	263_0_25	260_0_69	125_0_1	265_0_1	127_012_2	15_0_1	457_03_15	1069_0_25	422_0_44	59_0_27	58_03_1	56_0_57
768_0_42	213_0_1	210_0_1	459_0_1	168_0_1	1261_03_47	1267_0_30	764_0_7	130_0_1	136_0_1	339_0_1	138_0_1	490_0_1	492_0_12	24_0_1	25_0_7	21_0_74	297_0_1	1074_0_1	211_0_1	344_0_47	1468_0_25	401_0_35	281_0_1	1443_0_6	549_0_56	409_0_1	1442_0_27	1094_0_44	964_0_9	1096_0_14	679_0_1	1024_01_62	1155_0_17	454_0_4	676_0_47	523_0_1	998_0_1	263_0_30	260_0_75	125_0_1	265_0_1	127_012_1	15_0_1	457_03_11	1069_0_18	422_0_41	59_0_21	58_03_1	56_0_58
768_0_37	213_0_1	210_0_1	459_0_1	168_0_1	1261_03_49	1267_0_36	764_0_8	130_0_1	136_0_1	339_0_1	138_0_1	490_0_1	492_0_15	24_0_1	25_0_11	21_0_71	297_0_1	1074_0_1	211_0_1	344_0_52	1468_0_19	401_0_38	281_0_1	1443_0_7	549_0_57	409_0_1	1442_0_34	1094_0_41	964_0_7	1096_0_13	679_0_1	1024_01_58	1155_0_22	454_0_5	676_0_44	523_0_1	998_0_1	263_0_29	260_0_74	125_0_1	265_0_1	242_0_1	15_0_1	457_03_10	1069_0_16	422_0_41	59_0_22	58_03_1	56_0_44
768_0_37	213_0_1	210_0_1	459_0_1	168_0_1	1261_03_44	1267_0_32	764_0_8	130_0_1	136_0_1	339_0_1	138_0_1	490_0_1	492_0_16	24_0_1	25_0_12	21_0_74	297_0_1	1074_0_1	211_0_1	344_0_52	1468_0_23	401_0_34	281_0_1	1443_0_4	549_0_54	409_0_1	1442_0_36	1094_0_43	964_0_6	1096_0_13	679_0_1	1024_01_61	1155_0_21	454_0_8	676_0_49	523_0_1	998_0_1	263_0_36	260_0_76	125_0_1	265_0_1	242_0_1	15_0_1	457_03_10	1069_0_17	422_0_36	59_0_19	58_03_1	56_0_47
768_0_39	213_0_1	210_0_1	459_0_1	168_0_1	1261_03_48	1267_0_35	764_0_12	130_0_1	136_0_1	339_0_1	138_0_1	490_0_1	492_0_11	24_0_1	25_0_11	21_0_74	297_0_1	1074_0_1	211_0_1	344_0_50	1468_0_23	401_0_34	281_0_1	1443_0_5	549_0_46	409_0_1	1442_0_33	1094_0_43	964_0_6	1096_0_16	679_0_1	1024_01_64	1155_0_18	454_0_5	676_0_50	523_0_1	998_0_1	263_0_35	260_0_73	125_0_1	265_0_1	242_0_1	15_0_1	457_03_10	1069_0_18	422_0_43	59_0_19	58_03_1	56_0_43
768_0_39	213_0_1	210_0_1	459_0_1	168_0_1	1261_03_44	1267_0_35	764_0_11	130_0_1	136_0_1	339_0_1	138_0_1	490_0_1	492_0_15	24_0_1	25_0_13	21_0_63	297_0_1	1074_0_1	211_0_1	344_0_51	1468_0_23	401_0_35	281_0_1	1443_0_6	549_0_59	409_0_1	1442_0_41	1094_0_40	964_0_7	1096_0_16	679_0_1	1024_01_68	1155_0_21	454_0_6	676_0_52	523_0_1	998_0_1	263_0_36	260_0_73	125_0_1	265_0_1	242_0_1	15_0_1	457_03_8	1069_0_23	422_0_46	59_0_23	58_03_1	56_0_39
768_0_40	213_0_1	210_0_1	459_0_1	168_0_1	1261_03_47	1267_0_39	764_0_14	130_0_1	136_0_1	339_0_1	138_0_1	490_0_1	492_0_13	24_0_1	25_0_12	21_0_66	297_0_1	1074_0_1	211_0_1	344_0_47	1468_0_20	401_0_33	281_0_1	1443_0_6	549_0_51	409_0_1	1442_0_40	1094_0_46	964_0_9	1096_0_17	679_0_1	1024_01_67	1155_0_21	454_0_4	676_0_49	523_0_1	998_0_1	263_0_43	260_0_76	125_0_1	265_0_1	242_0_1	15_0_1	457_03_10	1069_0_22	422_0_41	59_0_20	58_03_1	56_0_47
768_0_42	213_0_1	210_0_1	459_0_1	168_0_1	1261_03_49	1267_0_47	764_0_14	130_0_1	136_0_1	339_0_1	138_0_1	490_0_1	492_0_13	24_0_1	25_0_8	21_0_71	297_0_1	1074_0_1	211_0_1	344_0_46	1468_0_23	401_0_33	281_0_1	1443_0_5	549_0_50	409_0_1	1442_0_43	1094_0_38	964_0_7	1096_0_17	679_0_1	1024_01_65	1155_0_19	454_0_4	676_0_48	523_0_1	998_0_1	263_0_43	260_0_77	125_0_1	265_0_1	242_0_1	15_0_1	457_03_7	1069_0_21	422_0_47	59_0_16	58_03_1	56_0_36
768_0_40	213_0_1	210_0_1	459_0_1	168_0_1	1261_03_49	1267_0_47	764_0_12	130_0_1	136_0_1	339_0_1	138_0_1	490_0_1	492_0_15	24_0_1	25_0_8	21_0_67	297_0_1	1074_0_1	211_0_1	344_0_47	1468_0_20	401_0_30	281_0_1	1443_0_7	549_0_57	409_0_1	1442_0_43	1094_0_45	964_0_8	1096_0_19	679_0_1	1024_01_77	1155_0_24	454_0_4	676_0_49	523_0_1	998_0_1	263_0_44	260_0_74	125_0_1	265_0_1	242_0_1	15_0_1	457_03_7	1069_0_20	422_0_39	59_0_16	58_03_1	56_0_36
768_0_47	213_0_1	210_0_1	459_0_1	168_0_1	1261_03_50	1267_0_47	764_0_16	130_0_1	136_0_1	339_0_1	138_0_1	490_0_1	492_0_13	24_0_1	25_0_9	21_0_57	297_0_1	1074_0_1	211_0_1	344_0_41	1468_0_17	401_0_34	281_0_1	1443_0_7	549_0_51	409_0_1	1442_0_44	1094_0_51	964_0_6	1096_0_17	679_0_1	1024_01_75	1155_0_21	454_0_3	676_0_49	523_0_1	998_0_1	263_0_46	260_0_70	125_0_1	265_0_1	242_0_1	15_0_1	457_03_7	1069_0_18	422_0_34	59_0_13	58_03_1	56_0_31
768_0_45	213_0_1	210_0_1	459_0_1	168_0_1	1261_03_53	1267_0_51	764_0_14	130_0_1	136_0_1	339_0_1	138_0_1	490_0_1	492_0_16	24_0_1	25_0_6	21_0_53	297_0_1	1074_0_1	211_0_1	344_0_37	1468_0_21	401_0_35	281_0_1	1443_0_9	549_0_60	409_0_1	1442_0_47	1094_0_48	964_0_6	1096_0_12	679_0_1	1024_01_76	1155_0_20	454_0_2	676_0_48	523_0_1	998_0_1	263_0_49	260_0_69	125_0_1	265_0_1	242_0_1	15_0_1	457_03_8	1069_0_22	422_0_41	59_0_16	58_03_1	56_0_31
768_0_39	213_0_1	210_0_1	459_0_1	168_0_1	1261_03_47	1267_0_42	764_0_20	130_0_1	136_0_1	339_0_1	138_0_1	490_0_1	492_0_15	24_0_1	25_0_8	21_0_55	297_0_1	1074_0_1	211_0_1	344_0_40	1468_0_20	401_0_33	281_0_1	1443_0_8	549_0_61	409_0_1	1442_0_47	1094_0_57	964_0_8	1096_0_12	679_0_1	1024_01_86	1155_0_23	454_0_2	676_0_51	523_0_1	998_0_1	263_0_43	260_0_69	125_0_1	265_0_1	242_0_1	15_0_1	457_03_9	1069_0_17	422_0_37	59_0_17	58_03_1	56_0_32
768_0_48	213_0_1	210_0_1	459_0_1	168_0_1	1261_03_49	1267_0_42	764_0_21	130_0_1	136_0_1	339_0_1	138_0_1	490_0_1	492_0_15	24_0_1	25_0_8	21_0_54	297_0_1	1074_0_1	211_0_1	344_0_35	1468_0_19	401_0_41	281_0_1	1443_0_9	549_0_53	409_0_1	1442_0_49	1094_0_55	964_0_9	1096_0_14	679_0_1	1024_01_78	1155_0_20	454_0_2	676_0_49	523_0_1	998_0_1	263_0_44	260_0_74	125_0_1	265_0_1	242_0_1	15_0_1	457_03_9	1069_0_21	422_0_33	59_0_13	58_03_1	56_0_30
768_0_42	213_0_1	210_0_1	459_0_1	168_0_1	1261_03_44	1267_0_42	764_0_16	130_0_1	136_0_1	339_0_1	138_0_1	490_0_1	492_0_19	24_0_1	25_0_8	21_0_62	297_0_1	1074_0_1	211_0_1	344_0_33	1468_0_20	401_0_35	281_0_1	1443_0_10	549_0_63	409_0_1	1442_0_45	1094_0_57	964_0_9	1096_0_15	679_0_1	1024_01_77	1155_0_26	454_0_4	676_0_56	523_0_1	998_0_1	263_0_41	260_0_73	125_0_1	265_0_1	242_0_1	15_0_1	457_03_6	1069_0_18	422_0_36	59_0_18	58_03_1	56_0_31
768_0_39	213_0_1	210_0_1	459_0_1	168_0_1	1261_03_43	1267_0_39	764_0_20	130_0_1	136_0_1	339_0_1	138_0_1	490_0_1	492_0_16	24_0_1	25_0_9	21_0_62	297_0_1	1074_0_1	211_0_1	344_0_33	1468_0_20	401_0_42	281_0_1	1443_0_11	549_0_54	409_0_1	1442_0_40	1094_0_61	964_0_6	1096_0_16	679_0_1	1024_01_75	1155_0_22	454_0_2	676_0_59	523_0_1	998_0_1	263_0_47	260_0_70	125_0_1	265_0_1	242_0_1	15_0_1	457_03_7	1069_0_16	422_0_30	59_0_15	58_03_1	56_0_35
768_0_45	213_0_1	210_0_1	459_0_1	168_0_1	1261_03_47	1267_0_41	764_0_17	130_0_1	136_0_1	339_0_1	138_0_1	490_0_1	492_0_18	24_0_1	25_0_6	21_0_65	297_0_1	1074_0_1	211_0_1	344_0_24	1468_0_21	401_0_38	281_0_1	1443_0_12	549_0_50	409_0_1	1442_0_44	1094_0_55	964_0_8	1096_0_14	679_0_1	10_0_2	1155_0_21	454_0_2	676_0_61	523_0_1	998_0_1	263_0_42	260_0_74	125_0_1	265_0_1	242_0_1	15_0_1	457_03_6	1069_0_22	422_0_29	59_0_15	58_03_1	56_0_28
768_0_39	213_0_1	210_0_1	459_0_1	168_0_1	1261_03_44	1267_0_47	764_0_16	130_0_1	136_0_1	339_0_1	138_0_1	490_0_1	492_0_18	24_0_1	25_0_5	21_0_69	297_0_1	1074_0_1	211_0_1	344_0_30	1468_0_23	401_0_33	281_0_1	1443_0_12	549_0_54	409_0_1	1442_0_46	1094_0_54	964_0_10	1096_0_14	679_0_1	10_0_3	1155_0_17	454_0_3	676_0_67	523_0_1	998_0_1	263_0_38	260_0_75	125_0_1	265_0_1	242_0_1	15_0_1	457_03_6	1069_0_21	422_0_35	59_0_16	58_03_1	56_0_39
768_0_32	213_0_1	210_0_1	459_0_1	168_0_1	1261_03_48	1267_0_47	764_0_16	130_0_1	136_0_1	339_0_1	138_0_1	490_0_1	492_0_13	24_0_1	25_0_5	21_0_61	297_0_1	1074_0_1	211_0_1	344_0_28	1468_0_24	401_0_42	281_0_1	1443_0_14	549_0_48	409_0_1	1442_0_45	1094_0_57	964_0_8	1096_0_14	679_0_1	10_0_3	1155_0_15	454_0_3	676_0_58	523_0_1	998_0_1	263_0_45	260_0_81	125_0_1	265_0_1	242_0_1	15_0_1	457_03_7	1069_0_26	422_0_35	59_0_16	58_03_1	56_0_39
768_0_33	213_0_1	210_0_1	459_0_1	168_0_1	1261_03_48	1267_0_52	764_0_14	130_0_1	136_0_1	339_0_1	138_0_1	490_0_1	492_0_17	24_0_1	25_0_1	21_0_66	297_0_1	1074_0_1	211_0_1	344_0_27	1468_0_30	401_0_37	281_0_1	1443_0_14	549_0_61	409_0_1	1442_0_45	1094_0_56	964_0_9	1096_0_12	679_0_1	10_0_3	1155_0_16	331_0_1	676_0_56	523_0_1	998_0_1	263_0_43	260_0_75	125_0_1	265_0_1	242_0_1	15_0_1	457_03_7	1069_0_27	422_0_38	59_0_19	58_03_1	56_0_37
768_0_27	213_0_1	210_0_1	459_0_1	168_0_1	1261_03_49	1267_0_52	764_0_14	130_0_1	136_0_1	339_0_1	138_0_1	490_0_1	492_0_15	24_0_1	25_0_1	21_0_61	1074_0_1	211_0_1	344_0_27	1468_0_32	401_0_35	281_0_1	1443_0_15	549_0_62	409_0_1	1442_0_48	1094_0_59	964_0_7	1096_0_14	679_0_1	10_0_4	1155_0_13	331_0_1	676_0_59	523_0_1	263_0_43	260_0_83	125_0_1	265_0_1	242_0_1	15_0_1	457_03_4	1069_0_26	422_0_37	59_0_20	58_03_1	56_0_36	50_0_1	53_0_1
768_0_26	213_0_1	210_0_1	459_0_1	168_0_1	1261_03_51	1267_0_47	764_0_15	130_0_1	136_0_1	339_0_1	138_0_1	490_0_1	492_0_11	24_0_1	25_0_1	21_0_58	1074_0_1	211_0_1	344_0_23	1468_0_37	401_0_40	281_0_1	1443_0_13	549_0_59	409_0_1	1442_0_46	1094_0_51	964_0_9	1096_0_14	679_0_1	10_0_3	1155_0_13	331_0_1	676_0_54	523_0_1	263_0_45	260_0_84	125_0_1	265_0_1	242_0_1	15_0_1	457_03_5	1069_0_31	422_0_34	59_0_22	58_03_1	56_0_35	50_0_1	53_0_1
768_0_24	213_0_1	210_0_1	459_0_1	168_0_1	1261_03_54	1267_0_47	764_0_12	130_0_1	136_0_1	339_0_1	138_0_1	490_0_1	492_0_18	24_0_1	25_0_1	21_0_61	1074_0_1	211_0_1	344_0_28	1468_0_37	401_0_32	281_0_1	1443_0_12	549_0_61	409_0_1	1442_0_53	1094_0_54	964_0_9	1096_0_14	679_0_1	10_0_3	1155_0_19	331_0_1	676_0_61	523_0_1	263_0_47	260_0_81	125_0_1	265_0_1	242_0_1	15_0_1	457_03_5	1069_0_29	422_0_41	59_0_22	58_03_1	56_0_35	50_0_1	53_0_1
768_0_20	213_0_1	210_0_1	459_0_1	168_0_1	1261_03_47	1267_0_52	764_0_17	130_0_1	136_0_1	339_0_1	138_0_1	490_0_1	492_0_12	24_0_1	25_0_1	21_0_58	1074_0_1	211_0_1	344_0_30	1468_0_32	401_0_34	281_0_1	1443_0_7	549_0_55	409_0_1	1442_0_51	1094_0_52	964_0_10	1096_0_15	679_0_1	10_0_4	1155_0_14	331_0_1	676_0_56	523_0_1	263_0_51	260_0_79	125_0_1	265_0_1	242_0_1	15_0_1	457_03_4	1069_0_24	422_0_32	59_0_20	58_03_1	56_0_39	50_0_1	53_0_1
768_0_22	213_0_1	210_0_1	459_0_1	168_0_1	1261_03_55	1267_0_45	764_0_10	130_0_1	136_0_1	339_0_1	138_0_1	490_0_1	492_0_17	24_0_1	25_0_1	21_0_58	1074_0_1	211_0_1	344_0_29	1468_0_34	401_0_29	281_0_1	1443_0_10	549_0_56	409_0_1	1442_0_58	1094_0_48	964_0_11	1096_0_12	679_0_1	10_0_4	1155_0_16	331_0_1	676_0_62	523_0_1	263_0_56	260_0_74	125_0_1	265_0_1	242_0_1	15_0_1	457_03_4	1069_0_26	422_0_26	59_0_20	58_03_1	56_0_34	50_0_1	53_0_1
768_0_22	213_0_1	210_0_1	459_0_1	168_0_1	1261_03_56	1267_0_40	764_0_11	130_0_1	136_0_1	339_0_1	138_0_1	490_0_1	492_0_16	24_0_1	25_0_1	21_0_60	1074_0_1	211_0_1	344_0_37	1468_0_34	401_0_23	281_0_1	1443_0_7	549_0_58	409_0_1	1442_0_56	1094_0_52	964_0_11	1096_0_12	679_0_1	10_0_5	1155_0_22	331_0_1	676_0_68	523_0_1	263_0_59	260_0_78	125_0_1	265_0_1	242_0_1	15_0_1	457_03_3	1069_0_22	422_0_24	59_0_20	58_03_1	56_0_33	50_0_1	53_0_1
768_0_21	213_0_1	210_0_1	459_0_1	168_0_1	1261_03_54	1267_0_44	764_0_11	130_0_1	136_0_1	339_0_1	138_0_1	490_0_1	492_0_12	24_0_1	25_0_1	21_0_59	1074_0_1	211_0_1	344_0_33	1468_0_29	401_0_25	281_0_1	1443_0_7	549_0_53	409_0_1	1442_0_57	1094_0_49	964_0_8	1096_0_10	679_0_1	10_0_5	1155_0_18	331_0_1	676_0_63	523_0_1	263_0_60	260_0_79	125_0_1	265_0_1	242_0_1	15_0_1	457_03_3	1069_0_21	422_0_29	59_0_22	58_03_1	56_0_29	50_0_1	53_0_1
768_0_29	213_0_1	210_0_1	459_0_1	168_0_1	1261_03_56	1267_0_42	764_0_10	130_0_1	136_0_1	339_0_1	138_0_1	490_0_1	492_0_15	24_0_1	25_0_1	21_0_59	1074_0_1	211_0_1	344_0_30	1468_0_34	401_0_20	281_0_1	1443_0_8	549_0_54	409_0_1	1442_0_63	1094_0_51	964_0_13	1096_0_6	679_0_1	10_0_5	1155_0_17	331_0_1	676_0_68	523_0_1	263_0_62	260_0_79	125_0_1	265_0_1	242_0_1	15_0_1	457_03_2	1069_0_26	422_0_32	59_0_24	58_03_1	56_0_24	50_0_1	53_0_1
768_0_25	213_0_1	210_0_1	459_0_1	168_0_1	1261_03_50	1267_0_40	764_0_11	130_0_1	136_0_1	339_0_1	138_0_1	490_0_1	492_0_10	24_0_1	25_0_1	21_0_62	1074_0_1	211_0_1	344_0_30	1468_0_29	401_0_19	281_0_1	1443_0_7	549_0_46	409_0_1	1442_0_60	1094_0_56	964_0_13	1096_0_7	679_0_1	10_0_7	1155_0_17	331_0_1	676_0_67	523_0_1	263_0_65	260_0_82	125_0_1	265_0_1	242_0_1	15_0_1	457_03_2	1069_0_26	422_0_31	59_0_22	56_0_23	50_0_1	53_0_1	1066_0_28
768_0_32	213_0_1	210_0_1	459_0_1	168_0_1	1261_03_49	1267_0_41	764_0_8	130_0_1	136_0_1	339_0_1	138_0_1	490_0_1	492_0_12	24_0_1	25_0_1	21_0_55	1074_0_1	211_0_1	344_0_30	1468_0_33	401_0_20	281_0_1	1443_0_9	549_0_47	409_0_1	1442_0_59	1094_0_54	964_0_11	1096_0_6	679_0_1	10_0_8	1155_0_15	331_0_1	676_0_57	523_0_1	263_0_65	260_0_78	125_0_1	265_0_1	242_0_1	15_0_1	457_03_3	1069_0_22	422_0_36	59_0_23	56_0_22	50_0_1	53_0_1	1066_0_20
768_0_33	213_0_1	210_0_1	459_0_1	168_0_1	1261_03_42	1267_0_42	764_0_6	130_0_1	136_0_1	339_0_1	138_0_1	490_0_1	492_0_11	24_0_1	25_0_1	21_0_63	1074_0_1	211_0_1	344_0_32	1468_0_32	401_0_21	281_0_1	1443_0_9	549_0_48	409_0_1	1442_0_58	1094_0_48	964_0_14	1096_0_5	679_0_1	10_0_6	1155_0_12	331_0_1	676_0_58	523_0_1	263_0_68	260_0_71	125_0_1	265_0_1	242_0_1	15_0_1	457_03_2	1069_0_22	422_0_34	59_0_19	56_0_23	50_0_1	53_0_1	1066_0_27
768_0_25	213_0_1	210_0_1	459_0_1	168_0_1	1261_03_38	1267_0_44	764_0_7	130_0_1	136_0_1	339_0_1	138_0_1	490_0_1	492_0_8	24_0_1	25_0_1	21_0_68	1074_0_1	211_0_1	344_0_36	1468_0_29	401_0_22	281_0_1	1443_0_8	549_0_47	409_0_1	1442_0_54	1094_0_50	1096_0_6	679_0_1	10_0_10	1155_0_15	331_0_1	676_0_50	523_0_1	263_0_61	260_0_74	125_0_1	265_0_1	242_0_1	15_0_1	457_03_2	1069_0_21	422_0_29	59_0_21	56_0_21	50_0_1	53_0_1	1066_0_23	537_0_17
768_0_29	213_0_1	210_0_1	459_0_1	168_0_1	1261_03_42	1267_0_37	764_0_6	130_0_1	136_0_1	339_0_1	138_0_1	490_0_1	492_0_12	24_0_1	25_0_1	21_0_67	1074_0_1	211_0_1	344_0_28	1468_0_29	401_0_23	281_0_1	1443_0_11	549_0_50	409_0_1	1442_0_54	1094_0_46	1096_0_6	679_0_1	10_0_7	1155_0_17	331_0_1	676_0_51	523_0_1	263_0_63	260_0_70	125_0_1	265_0_1	242_0_1	15_0_1	457_03_2	1069_0_26	422_0_35	59_0_24	56_0_21	50_0_1	53_0_1	1066_0_21	537_0_17
768_0_21	213_0_1	210_0_1	459_0_1	168_0_1	1261_03_41	1267_0_36	764_0_5	130_0_1	136_0_1	339_0_1	138_0_1	490_0_1	492_0_10	24_0_1	25_0_1	21_0_70	1074_0_1	211_0_1	344_0_38	1468_0_33	401_0_25	281_0_1	1443_0_7	549_0_47	409_0_1	1442_0_47	1094_0_50	1096_0_6	679_0_1	10_0_7	1155_0_19	331_0_1	676_0_52	523_0_1	263_0_69	260_0_72	125_0_1	265_0_1	242_0_1	15_0_1	457_03_1	1069_0_22	422_0_32	59_0_22	56_0_22	50_0_1	53_0_1	1066_0_23	537_0_19
768_0_18	213_0_1	210_0_1	459_0_1	168_0_1	1261_03_43	1267_0_39	764_0_8	130_0_1	136_0_1	339_0_1	138_0_1	490_0_1	492_0_11	24_0_1	25_0_1	21_0_68	1074_0_1	211_0_1	344_0_34	1468_0_33	401_0_30	281_0_1	1443_0_9	549_0_46	409_0_1	1442_0_46	1094_0_52	1096_0_6	679_0_1	10_0_9	1155_0_18	331_0_1	676_0_54	523_0_1	263_0_66	260_0_67	125_0_1	265_0_1	242_0_1	15_0_1	457_03_2	1069_0_21	422_0_37	59_0_19	56_0_23	50_0_1	53_0_1	1066_0_21	537_0_20
768_0_24	213_0_1	210_0_1	459_0_1	168_0_1	1261_03_47	1267_0_34	764_0_6	130_0_1	136_0_1	339_0_1	138_0_1	490_0_1	492_0_10	24_0_1	25_0_1	21_0_66	1074_0_1	211_0_1	344_0_30	1468_0_39	401_0_32	281_0_1	1443_0_11	549_0_48	409_0_1	1442_0_44	1094_0_48	1096_0_3	679_0_1	10_0_8	1155_0_20	331_0_1	676_0_60	523_0_1	263_0_64	260_0_65	125_0_1	265_0_1	242_0_1	15_0_1	457_03_2	1069_0_25	422_0_36	59_0_22	56_0_20	50_0_1	53_0_1	1066_0_22	537_0_18
768_0_26	213_0_1	210_0_1	459_0_1	168_0_1	1261_03_34	1267_0_40	764_0_8	130_0_1	136_0_1	339_0_1	138_0_1	490_0_1	492_0_9	24_0_1	25_0_1	21_0_65	1074_0_1	211_0_1	344_0_41	1468_0_39	401_0_29	281_0_1	1443_0_9	549_0_43	409_0_1	1442_0_42	1094_0_48	1096_0_3	679_0_1	10_0_6	1155_0_23	331_0_1	676_0_52	523_0_1	263_0_61	260_0_71	125_0_1	265_0_1	242_0_1	15_0_1	457_03_1	1069_0_18	422_0_39	59_0_20	56_0_19	50_0_1	53_0_1	1066_0_22	537_0_20
768_0_26	213_0_1	210_0_1	459_0_1	168_0_1	1261_03_42	1267_0_41	764_0_6	130_0_1	136_0_1	339_0_1	138_0_1	490_0_1	492_0_12	24_0_1	25_0_1	21_0_59	1074_0_1	211_0_1	344_0_39	1468_0_37	401_0_33	281_0_1	1443_0_6	549_0_44	409_0_1	1442_0_43	1094_0_50	1096_0_5	679_0_1	10_0_7	1155_0_18	331_0_1	676_0_56	523_0_1	263_0_57	260_0_61	125_0_1	265_0_1	242_0_1	15_0_1	457_03_1	1069_0_22	422_0_43	59_0_20	56_0_23	50_0_1	53_0_1	1066_0_22	537_0_21
768_0_24	213_0_1	210_0_1	459_0_1	168_0_1	1261_03_42	1267_0_38	764_0_4	130_0_1	136_0_1	339_0_1	138_0_1	490_0_1	492_0_10	24_0_1	25_0_1	21_0_60	1074_0_1	211_0_1	344_0_39	1468_0_42	401_0_34	281_0_1	1443_0_5	549_0_38	409_0_1	1442_0_49	1094_0_49	1096_0_3	679_0_1	10_0_6	1155_0_22	331_0_1	676_0_58	523_0_1	263_0_54	260_0_63	125_0_1	265_0_1	242_0_1	15_0_1	457_03_1	1069_0_22	422_0_35	59_0_18	56_0_23	50_0_1	53_0_1	1066_0_20	537_0_17
768_0_21	213_0_1	210_0_1	459_0_1	168_0_1	1261_03_41	1267_0_37	764_0_7	130_0_1	136_0_1	339_0_1	138_0_1	490_0_1	492_0_5	24_0_1	25_0_1	21_0_56	1074_0_1	211_0_1	344_0_45	1468_0_38	401_0_32	281_0_1	1443_0_6	549_0_35	409_0_1	1442_0_46	1094_0_50	1096_0_5	679_0_1	10_0_9	1155_0_19	331_0_1	676_0_54	523_0_1	263_0_59	260_0_64	125_0_1	265_0_1	242_0_1	15_0_1	457_03_1	1069_0_20	422_0_35	59_0_20	56_0_25	50_0_1	1066_0_11	537_0_23	824_0_7
768_0_22	213_0_1	210_0_1	459_0_1	168_0_1	1261_03_45	1267_0_38	764_0_7	130_0_1	136_0_1	339_0_1	138_0_1	490_0_1	492_0_8	24_0_1	25_0_1	21_0_51	1074_0_1	211_0_1	344_0_42	1468_0_41	401_0_35	281_0_1	1443_0_6	549_0_34	409_0_1	1442_0_46	1094_0_46	1096_0_4	679_0_1	10_0_9	1155_0_23	331_0_1	676_0_54	523_0_1	263_0_54	260_0_67	125_0_1	265_0_1	242_0_1	15_0_1	457_03_1	1069_0_26	422_0_37	59_0_19	56_0_28	50_0_1	1066_0_13	537_0_19	824_0_5
768_0_25	213_0_1	210_0_1	459_0_1	168_0_1	1261_03_44	1267_0_37	764_0_4	130_0_1	136_0_1	339_0_1	138_0_1	490_0_1	492_0_7	24_0_1	25_0_1	21_0_56	1074_0_1	211_0_1	344_0_47	1468_0_39	401_0_39	281_0_1	1443_0_5	549_0_31	409_0_1	1442_0_49	1094_0_47	1096_0_4	679_0_1	10_0_8	1155_0_21	331_0_1	676_0_54	523_0_1	263_0_57	260_0_74	125_0_1	265_0_1	242_0_1	15_0_1	457_03_1	1069_0_23	422_0_33	59_0_19	56_0_27	50_0_1	1066_0_12	537_0_20	824_0_3
768_0_18	213_0_1	210_0_1	459_0_1	168_0_1	1261_03_44	1267_0_39	764_0_7	130_0_1	136_0_1	339_0_1	138_0_1	490_0_1	492_0_4	24_0_1	25_0_1	21_0_55	1074_0_1	211_0_1	344_0_47	1468_0_43	401_0_41	281_0_1	1443_0_3	549_0_31	409_0_1	1442_0_49	1094_0_52	1096_0_5	679_0_1	10_0_12	1155_0_16	331_0_1	676_0_52	523_0_1	263_0_57	260_0_72	125_0_1	265_0_1	242_0_1	15_0_1	457_03_1	1069_0_24	422_0_38	59_0_20	56_0_27	50_0_1	1066_0_11	537_0_20	824_0_4
768_0_24	213_0_1	210_0_1	459_0_1	168_0_1	1261_03_44	1267_0_37	764_0_5	130_0_1	136_0_1	339_0_1	138_0_1	490_0_1	492_0_4	24_0_1	25_0_1	21_0_52	1074_0_1	211_0_1	344_0_42	1468_0_43	401_0_41	281_0_1	1443_0_3	549_0_30	409_0_1	1442_0_49	1094_0_53	1096_0_4	679_0_1	10_0_10	1155_0_18	331_0_1	676_0_53	523_0_1	263_0_54	260_0_74	125_0_1	265_0_1	242_0_1	15_0_1	574_0_31	1069_0_27	422_0_37	59_0_20	56_0_28	50_0_1	1066_0_11	537_0_18	824_0_5
768_0_20	213_0_1	210_0_1	459_0_1	168_0_1	1261_03_37	1267_0_37	764_0_5	130_0_1	136_0_1	339_0_1	138_0_1	490_0_1	492_0_3	24_0_1	25_0_1	21_0_61	1074_0_1	211_0_1	344_0_47	1468_0_35	401_0_42	281_0_1	1443_0_4	549_0_30	409_0_1	1442_0_50	1094_0_53	1096_0_3	679_0_1	10_0_9	1155_0_14	331_0_1	676_0_48	523_0_1	263_0_54	260_0_77	125_0_1	265_0_1	242_0_1	15_0_1	574_0_29	1069_0_26	422_0_40	59_0_18	56_0_29	50_0_1	1066_0_14	537_0_24	824_0_4
768_0_17	213_0_1	210_0_1	459_0_1	168_0_1	1261_03_46	1267_0_37	764_0_6	130_0_1	136_0_1	339_0_1	138_0_1	490_0_1	492_0_5	24_0_1	25_0_1	21_0_56	1074_0_1	211_0_1	344_0_43	1468_0_39	401_0_45	281_0_1	1443_0_2	549_0_32	409_0_1	1442_0_52	1094_0_46	1096_0_1	679_0_1	10_0_9	1155_0_13	331_0_1	676_0_58	523_0_1	263_0_55	260_0_69	125_0_1	265_0_1	242_0_1	15_0_1	574_0_33	1069_0_29	422_0_45	59_0_22	56_0_31	50_0_1	1066_0_12	537_0_22	824_0_4
768_0_23	213_0_1	210_0_1	459_0_1	168_0_1	1261_03_48	1267_0_39	764_0_5	130_0_1	136_0_1	339_0_1	138_0_1	490_0_1	492_0_4	24_0_1	25_0_1	21_0_46	1074_0_1	211_0_1	344_0_42	1468_0_38	401_0_38	281_0_1	1443_0_1	549_0_31	409_0_1	1442_0_49	1094_0_47	1096_0_1	679_0_1	10_0_7	1155_0_13	331_0_1	676_0_63	523_0_1	263_0_56	260_0_68	125_0_1	265_0_1	242_0_1	15_0_1	574_0_33	1069_0_23	422_0_42	59_0_21	56_0_29	50_0_1	1066_0_14	537_0_17	824_0_5
768_0_20	213_0_1	210_0_1	459_0_1	168_0_1	1261_03_42	1267_0_39	764_0_7	130_0_1	136_0_1	339_0_1	138_0_1	490_0_1	492_0_4	24_0_1	25_0_1	21_0_43	1074_0_1	211_0_1	344_0_40	1468_0_41	401_0_37	281_0_1	1443_0_2	549_0_30	409_0_1	1442_0_51	1094_0_45	679_0_1	10_0_8	1155_0_12	331_0_1	676_0_62	523_0_1	263_0_57	260_0_63	125_0_1	265_0_1	242_0_1	15_0_1	574_0_32	1069_0_20	422_0_50	59_0_22	56_0_34	50_0_1	1066_0_18	537_0_22	824_0_4	419_0_159
768_0_14	213_0_1	210_0_1	459_0_1	168_0_1	1261_03_47	1267_0_47	764_0_8	130_0_1	136_0_1	339_0_1	138_0_1	490_0_1	492_0_5	24_0_1	25_0_1	21_0_40	1074_0_1	211_0_1	344_0_30	1468_0_38	401_0_40	281_0_1	1443_0_1	549_0_31	409_0_1	1442_0_53	1094_0_49	679_0_1	10_0_6	1155_0_12	331_0_1	676_0_60	523_0_1	263_0_54	260_0_55	125_0_1	265_0_1	242_0_1	15_0_1	574_0_35	1069_0_22	422_0_51	59_0_21	56_0_33	50_0_1	1066_0_14	537_0_13	824_0_3	419_0_161
768_0_23	213_0_1	210_0_1	459_0_1	168_0_1	1261_03_43	1267_0_45	764_0_8	130_0_1	136_0_1	339_0_1	138_0_1	490_0_1	492_0_4	24_0_1	25_0_1	21_0_48	1074_0_1	211_0_1	344_0_31	1468_0_38	401_0_34	281_0_1	1443_0_1	549_0_30	409_0_1	1442_0_58	1094_0_49	679_0_1	10_0_5	1155_0_10	331_0_1	676_0_56	523_0_1	263_0_62	260_0_57	125_0_1	265_0_1	242_0_1	15_0_1	574_0_38	1069_0_23	422_0_50	59_0_18	56_0_28	50_0_1	1066_0_13	537_0_15	824_0_5	419_0_165
768_0_17	213_0_1	210_0_1	459_0_1	168_0_1	1261_03_38	1267_0_42	764_0_10	130_0_1	136_0_1	339_0_1	138_0_1	490_0_1	492_0_5	24_0_1	25_0_1	21_0_35	1074_0_1	211_0_1	344_0_35	1468_0_43	401_0_32	281_0_1	1443_0_1	549_0_29	409_0_1	1442_0_60	1094_0_46	679_0_1	10_0_8	1155_0_10	331_0_1	676_0_53	523_0_1	263_0_63	260_0_62	125_0_1	265_0_1	242_0_1	15_0_1	457_03_1	1069_0_26	422_0_53	59_0_18	56_0_30	50_0_1	1066_0_17	537_0_18	824_0_2	419_0_170
768_0_21	213_0_1	210_0_1	459_0_1	168_0_1	1261_03_42	1267_0_40	764_0_9	130_0_1	136_0_1	339_0_1	138_0_1	490_0_1	492_0_6	24_0_1	25_0_1	21_0_39	1074_0_1	211_0_1	344_0_30	1468_0_45	401_0_30	281_0_1	1443_0_1	549_0_28	409_0_1	1442_0_61	1094_0_43	679_0_1	10_0_7	1155_0_7	331_0_1	676_0_57	523_0_1	263_0_60	260_0_61	125_0_1	265_0_1	242_0_1	15_0_1	457_03_1	1069_0_32	422_0_52	59_0_16	56_0_31	50_0_1	1066_0_19	537_0_15	824_0_3	419_0_164
768_0_19	213_0_1	210_0_1	459_0_1	168_0_1	1261_03_34	1267_0_36	764_0_7	130_0_1	136_0_1	339_0_1	138_0_1	490_0_1	492_0_4	24_0_1	25_0_1	21_0_44	1074_0_1	211_0_1	344_0_39	1468_0_41	401_0_25	281_0_1	549_0_31	409_0_1	1442_0_64	1094_0_46	679_0_1	10_0_7	1155_0_11	331_0_1	676_0_58	523_0_1	263_0_65	260_0_71	125_0_1	265_0_1	242_0_1	15_0_1	457_03_1	1069_0_30	422_0_50	59_0_14	56_0_34	50_0_1	1066_0_16	537_0_14	824_0_2	419_0_173	539_0_3
768_0_17	213_0_1	210_0_1	459_0_1	168_0_1	1261_03_41	1267_0_40	764_0_12	130_0_1	136_0_1	339_0_1	138_0_1	490_0_1	492_0_6	24_0_1	25_0_1	21_0_35	1074_0_1	211_0_1	344_0_36	1468_0_38	401_0_31	281_0_1	549_0_33	409_0_1	1442_0_56	1094_0_44	679_0_1	10_0_7	1155_0_10	331_0_1	676_0_59	523_0_1	263_0_58	260_0_60	125_0_1	265_0_1	242_0_1	15_0_1	457_03_1	1069_0_30	422_0_56	59_0_15	56_0_30	50_0_1	1066_0_16	537_0_14	824_0_1	419_0_179	539_0_3
768_0_21	213_0_1	210_0_1	459_0_1	168_0_1	1261_03_41	1267_0_43	764_0_9	130_0_1	136_0_1	339_0_1	138_0_1	490_0_1	492_0_5	24_0_1	25_0_1	21_0_39	1074_0_1	211_0_1	344_0_39	1468_0_36	401_0_30	281_0_1	549_0_37	409_0_1	1442_0_63	1094_0_41	679_0_1	10_0_7	1155_0_10	331_0_1	676_0_59	523_0_1	263_0_60	260_0_55	125_0_1	265_0_1	242_0_1	15_0_1	457_03_1	1069_0_29	422_0_52	59_0_15	56_0_29	50_0_1	1066_0_16	537_0_14	824_0_2	419_0_181	539_0_3
768_0_16	213_0_1	210_0_1	459_0_1	168_0_1	1261_03_35	1267_0_39	764_0_9	130_0_1	136_0_1	339_0_1	138_0_1	490_0_1	492_0_4	24_0_1	25_0_1	21_0_41	1074_0_1	211_0_1	344_0_47	1468_0_41	401_0_32	281_0_1	549_0_33	409_0_1	1442_0_57	1094_0_41	679_0_1	10_0_9	1155_0_13	331_0_1	676_0_56	523_0_1	263_0_59	260_0_71	125_0_1	265_0_1	242_0_1	457_03_1	1069_0_25	422_0_50	59_0_20	56_0_36	50_0_1	1066_0_17	537_0_15	824_0_2	419_0_178	539_0_3	1083_0_8
768_0_16	213_0_1	210_0_1	459_0_1	168_0_1	1261_03_35	1267_0_41	764_0_9	130_0_1	136_0_1	339_0_1	138_0_1	490_0_1	492_0_2	24_0_1	25_0_1	21_0_44	1074_0_1	211_0_1	344_0_40	1468_0_39	401_0_34	281_0_1	549_0_32	409_0_1	1442_0_56	1094_0_39	679_0_1	10_0_9	1155_0_8	331_0_1	676_0_67	523_0_1	263_0_59	260_0_66	125_0_1	265_0_1	242_0_1	457_03_1	1069_0_27	422_0_45	59_0_22	56_0_32	50_0_1	1066_0_14	537_0_15	824_0_2	419_0_177	539_0_3	1083_0_8
768_0_18	213_0_1	210_0_1	459_0_1	168_0_1	1261_03_38	1267_0_35	764_0_9	130_0_1	136_0_1	339_0_1	138_0_1	490_0_1	492_0_2	24_0_1	25_0_1	21_0_47	1074_0_1	211_0_1	344_0_40	1468_0_39	401_0_27	281_0_1	549_0_26	409_0_1	1442_0_64	1094_0_35	679_0_1	10_0_7	1155_0_6	331_0_1	676_0_67	523_0_1	263_0_63	260_0_71	125_0_1	265_0_1	242_0_1	457_03_1	1069_0_27	422_0_45	59_0_23	56_0_30	50_0_1	1066_0_15	537_0_17	824_0_2	419_0_180	539_0_2	1083_0_9
768_0_15	213_0_1	210_0_1	459_0_1	168_0_1	1261_03_38	1267_0_42	764_0_11	130_0_1	136_0_1	339_0_1	138_0_1	490_0_1	492_0_1	24_0_1	25_0_1	21_0_49	1074_0_1	211_0_1	344_0_38	1468_0_40	401_0_31	281_0_1	549_0_30	409_0_1	1442_0_60	1094_0_38	679_0_1	10_0_9	1155_0_8	331_0_1	676_0_66	523_0_1	263_0_63	260_0_71	125_0_1	265_0_1	242_0_1	457_03_1	1069_0_22	422_0_54	59_0_24	56_0_38	50_0_1	1066_0_14	537_0_17	824_0_2	419_0_183	539_0_3	1083_0_9
768_0_16	213_0_1	210_0_1	459_0_1	168_0_1	1261_03_41	1267_0_39	764_0_10	130_0_1	136_0_1	339_0_1	138_0_1	490_0_1	492_0_1	24_0_1	25_0_1	21_0_48	1074_0_1	211_0_1	344_0_33	1468_0_41	401_0_21	281_0_1	549_0_31	409_0_1	1442_0_67	1094_0_29	679_0_1	10_0_8	1155_0_7	331_0_1	676_0_63	523_0_1	263_0_62	260_0_61	125_0_1	265_0_1	242_0_1	457_03_1	1069_0_23	422_0_47	59_0_20	56_0_32	50_0_1	1066_0_13	537_0_14	824_0_4	419_0_189	539_0_4	1083_0_8
768_0_19	213_0_1	210_0_1	459_0_1	168_0_1	1261_03_43	1267_0_38	764_0_10	130_0_1	136_0_1	339_0_1	138_0_1	490_0_1	24_0_1	25_0_1	21_0_44	1074_0_1	211_0_1	344_0_34	1468_0_44	401_0_16	281_0_1	549_0_33	409_0_1	1442_0_63	1094_0_27	679_0_1	10_0_8	1155_0_10	331_0_1	676_0_61	523_0_1	263_0_59	260_0_58	125_0_1	265_0_1	242_0_1	457_03_1	1069_0_23	422_0_49	59_0_17	56_0_40	50_0_1	1066_0_13	537_0_17	824_0_2	419_0_196	539_0_4	1083_0_11	709_01_30
768_0_17	213_0_1	210_0_1	459_0_1	168_0_1	1261_03_46	1267_0_51	764_0_13	130_0_1	136_0_1	339_0_1	138_0_1	490_0_1	24_0_1	25_0_1	21_0_41	1074_0_1	211_0_1	344_0_31	1468_0_43	401_0_19	281_0_1	549_0_34	409_0_1	1442_0_57	1094_0_28	679_0_1	10_0_9	1155_0_9	331_0_1	676_0_62	523_0_1	263_0_53	260_0_56	125_0_1	265_0_1	242_0_1	457_03_1	1069_0_23	422_0_50	59_0_20	56_0_33	50_0_1	1066_0_12	537_0_16	824_0_2	419_0_192	539_0_6	1083_0_9	709_01_29
768_0_20	213_0_1	210_0_1	459_0_1	168_0_1	1261_03_45	1267_0_52	764_0_10	130_0_1	136_0_1	339_0_1	138_0_1	490_0_1	24_0_1	25_0_1	21_0_42	1074_0_1	211_0_1	344_0_27	1468_0_40	401_0_14	281_0_1	549_0_33	409_0_1	1442_0_69	1094_0_22	679_0_1	10_0_8	1155_0_12	331_0_1	676_0_65	523_0_1	263_0_48	260_0_54	125_0_1	265_0_1	242_0_1	457_03_1	1069_0_25	422_0_49	59_0_16	56_0_33	50_0_1	1066_0_13	537_0_13	824_0_2	419_0_190	539_0_5	1083_0_9	709_01_25
768_0_17	213_0_1	210_0_1	459_0_1	168_0_1	1261_03_42	1267_0_57	764_0_12	130_0_1	136_0_1	339_0_1	138_0_1	490_0_1	24_0_1	25_0_1	21_0_36	1074_0_1	211_0_1	344_0_26	1468_0_36	401_0_14	281_0_1	549_0_35	409_0_1	1442_0_69	1094_0_24	679_0_1	10_0_11	1155_0_13	331_0_1	676_0_62	523_0_1	263_0_48	260_0_56	125_0_1	265_0_1	242_0_1	457_03_1	1069_0_21	422_0_56	59_0_16	56_0_34	50_0_1	1066_0_13	537_0_17	824_0_2	419_0_193	539_0_5	1083_0_6	709_01_24
768_0_15	213_0_1	210_0_1	459_0_1	168_0_1	1261_03_44	1267_0_60	764_0_11	130_0_1	136_0_1	339_0_1	138_0_1	490_0_1	24_0_1	25_0_1	21_0_38	1074_0_1	211_0_1	344_0_22	1468_0_29	401_0_12	281_0_1	549_0_31	409_0_1	1442_0_69	1094_0_22	679_0_1	10_0_7	1155_0_13	331_0_1	676_0_58	523_0_1	263_0_47	260_0_54	125_0_1	265_0_1	242_0_1	457_03_1	1069_0_23	422_0_50	59_0_16	56_0_29	50_0_1	1066_0_11	537_0_15	824_0_2	419_0_194	539_0_5	1083_0_5	709_01_23
768_0_18	213_0_1	210_0_1	459_0_1	168_0_1	1261_03_36	1267_0_57	764_0_9	130_0_1	136_0_1	339_0_1	138_0_1	490_0_1	24_0_1	25_0_1	21_0_40	1074_0_1	211_0_1	344_0_20	1468_0_34	401_0_9	281_0_1	549_0_32	409_0_1	1442_0_75	1094_0_22	679_0_1	10_0_8	1155_0_13	331_0_1	676_0_53	523_0_1	263_0_56	260_0_51	125_0_1	265_0_1	242_0_1	457_03_1	1069_0_23	422_0_50	59_0_15	56_0_28	50_0_1	1066_0_15	537_0_16	824_0_4	419_0_204	539_0_4	1083_0_5	709_01_25
768_0_12	213_0_1	210_0_1	459_0_1	168_0_1	1261_03_39	1267_0_60	764_0_11	130_0_1	136_0_1	339_0_1	138_0_1	490_0_1	24_0_1	25_0_1	21_0_38	1074_0_1	211_0_1	344_0_21	1468_0_34	401_0_14	281_0_1	549_0_35	409_0_1	1442_0_67	1094_0_22	679_0_1	10_0_6	1155_0_11	331_0_1	676_0_58	523_0_1	263_0_53	260_0_50	125_0_1	265_0_1	242_0_1	457_03_1	1069_0_23	422_0_51	59_0_15	56_0_29	50_0_1	1066_0_15	537_0_18	824_0_2	419_0_192	539_0_3	1083_0_4	709_01_22
768_0_18	213_0_1	210_0_1	459_0_1	168_0_1	1261_03_42	1267_0_56	764_0_12	130_0_1	136_0_1	339_0_1	138_0_1	490_0_1	24_0_1	25_0_1	21_0_35	1074_0_1	211_0_1	344_0_20	1468_0_36	401_0_9	281_0_1	549_0_32	409_0_1	1442_0_71	1094_0_22	679_0_1	10_0_8	1155_0_15	331_0_1	676_0_56	523_0_1	263_0_53	260_0_46	125_0_1	265_0_1	242_0_1	457_03_1	1069_0_21	422_0_40	59_0_14	56_0_26	50_0_1	1066_0_18	537_0_14	824_0_3	419_0_196	539_0_4	1083_0_5	709_01_23
768_0_14	213_0_1	210_0_1	459_0_1	168_0_1	1261_03_39	1267_0_54	764_0_12	130_0_1	136_0_1	339_0_1	138_0_1	490_0_1	24_0_1	25_0_1	21_0_32	1074_0_1	211_0_1	344_0_21	1468_0_45	401_0_13	281_0_1	549_0_30	409_0_1	1442_0_74	1094_0_22	679_0_1	10_0_7	1155_0_11	331_0_1	676_0_46	523_0_1	263_0_60	260_0_45	125_0_1	265_0_1	242_0_1	457_03_1	1069_0_18	422_0_46	59_0_17	56_0_31	50_0_1	1066_0_19	537_0_15	824_0_3	419_0_197	539_0_1	1083_0_5	709_01_28
768_0_11	213_0_1	210_0_1	459_0_1	168_0_1	1261_03_38	1267_0_54	764_0_16	130_0_1	136_0_1	339_0_1	138_0_1	490_0_1	24_0_1	25_0_1	21_0_33	1074_0_1	211_0_1	344_0_25	1468_0_38	401_0_12	281_0_1	549_0_37	409_0_1	1442_0_65	1094_0_20	679_0_1	10_0_5	1155_0_12	331_0_1	676_0_42	523_0_1	263_0_52	260_0_52	125_0_1	265_0_1	242_0_1	457_03_1	1069_0_18	422_0_41	59_0_25	56_0_28	50_0_1	1066_0_20	537_0_9	824_0_3	419_0_184	539_0_1	1083_0_4	709_01_28
768_0_12	213_0_1	210_0_1	459_0_1	168_0_1	1261_03_39	1267_0_50	764_0_12	130_0_1	136_0_1	339_0_1	490_0_1	24_0_1	25_0_1	21_0_35	1074_0_1	211_0_1	344_0_26	1468_0_35	401_0_12	281_0_1	549_0_31	409_0_1	1442_0_62	1094_0_20	679_0_1	10_0_4	1155_0_16	331_0_1	676_0_43	523_0_1	263_0_49	260_0_53	125_0_1	265_0_1	242_0_1	457_03_1	1069_0_21	422_0_33	59_0_20	56_0_25	50_0_1	1066_0_23	537_0_7	824_0_4	419_0_180	926_0_76	1083_0_5	709_01_24	200_0_13
768_0_12	213_0_1	210_0_1	459_0_1	168_0_1	1261_03_33	1267_0_49	764_0_11	130_0_1	136_0_1	339_0_1	490_0_1	24_0_1	25_0_1	21_0_32	1074_0_1	211_0_1	344_0_28	1468_0_40	401_0_14	281_0_1	549_0_37	409_0_1	1442_0_66	1094_0_14	679_0_1	10_0_4	1155_0_15	331_0_1	676_0_43	523_0_1	263_0_54	260_0_53	125_0_1	265_0_1	242_0_1	457_03_1	1069_0_21	422_0_37	59_0_22	56_0_26	50_0_1	1066_0_25	537_0_7	824_0_2	419_0_175	926_0_76	1083_0_4	709_01_23	200_0_17
768_0_12	213_0_1	210_0_1	459_0_1	168_0_1	1261_03_36	1267_0_46	764_0_11	130_0_1	136_0_1	339_0_1	490_0_1	24_0_1	25_0_1	21_0_30	1074_0_1	211_0_1	344_0_28	1468_0_30	401_0_11	281_0_1	549_0_41	409_0_1	1442_0_61	1094_0_19	679_0_1	10_0_4	1155_0_15	331_0_1	676_0_44	523_0_1	263_0_46	260_0_55	125_0_1	265_0_1	242_0_1	457_03_1	1069_0_25	422_0_31	59_0_25	56_0_26	50_0_1	1066_0_23	537_0_3	824_0_3	419_0_184	926_0_80	1083_0_3	709_01_23	200_0_17
768_0_12	213_0_1	210_0_1	459_0_1	168_0_1	1261_03_30	1267_0_40	764_0_12	130_0_1	136_0_1	339_0_1	490_0_1	24_0_1	25_0_1	21_0_30	1074_0_1	211_0_1	344_0_28	1468_0_36	401_0_10	281_0_1	549_0_34	409_0_1	1442_0_69	1094_0_20	679_0_1	10_0_4	1155_0_13	331_0_1	676_0_44	523_0_1	263_0_50	260_0_47	125_0_1	265_0_1	242_0_1	457_03_1	1069_0_20	422_0_35	59_0_23	56_0_30	50_0_1	1066_0_22	537_0_4	824_0_4	419_0_187	926_0_80	1083_0_3	709_01_23	200_0_19
768_0_12	213_0_1	210_0_1	459_0_1	168_0_1	1261_03_29	1267_0_47	764_0_12	130_0_1	136_0_1	339_0_1	490_0_1	24_0_1	25_0_1	21_0_32	1074_0_1	211_0_1	344_0_26	1468_0_41	401_0_10	281_0_1	549_0_41	409_0_1	1442_0_71	1094_0_19	679_0_1	10_0_6	1155_0_11	331_0_1	676_0_42	523_0_1	263_0_56	260_0_49	125_0_1	265_0_1	242_0_1	457_03_1	1069_0_20	422_0_36	59_0_30	56_0_32	50_0_1	1066_0_22	537_0_5	824_0_4	419_0_175	926_0_79	1083_0_3	709_01_21	200_0_21
768_0_10	213_0_1	210_0_1	459_0_1	168_0_1	1261_03_33	1267_0_43	764_0_8	130_0_1	136_0_1	339_0_1	490_0_1	24_0_1	25_0_1	21_0_31	1074_0_1	211_0_1	344_0_23	1468_0_38	401_0_8	281_0_1	549_0_38	409_0_1	1442_0_64	1094_0_25	679_0_1	10_0_4	1155_0_17	676_0_49	523_0_1	263_0_53	260_0_44	125_0_1	265_0_1	242_0_1	457_03_1	1069_0_23	422_0_36	59_0_30	56_0_31	50_0_1	1066_0_21	537_0_3	824_0_7	419_0_175	926_0_87	1083_0_1	709_01_23	200_0_16	1120_01_3
768_0_12	213_0_1	210_0_1	459_0_1	168_0_1	1261_03_32	1267_0_43	764_0_8	130_0_1	136_0_1	339_0_1	490_0_1	24_0_1	25_0_1	21_0_26	1074_0_1	211_0_1	344_0_22	1468_0_40	401_0_12	281_0_1	549_0_39	409_0_1	1442_0_67	1094_0_22	679_0_1	10_0_2	1155_0_18	676_0_49	523_0_1	263_0_65	260_0_53	125_0_1	265_0_1	242_0_1	457_03_1	1069_0_23	422_0_41	59_0_30	56_0_32	50_0_1	1066_0_18	537_0_4	824_0_5	419_0_186	926_0_92	1083_0_2	709_01_20	200_0_20	1120_01_2
768_0_10	213_0_1	210_0_1	459_0_1	168_0_1	1261_03_32	1267_0_48	764_0_10	130_0_1	136_0_1	339_0_1	490_0_1	24_0_1	25_0_1	21_0_29	1074_0_1	211_0_1	344_0_21	1468_0_35	401_0_11	281_0_1	549_0_46	409_0_1	1442_0_57	1094_0_24	679_0_1	10_0_3	1155_0_15	676_0_48	523_0_1	263_0_63	260_0_50	125_0_1	265_0_1	242_0_1	457_03_1	1069_0_21	422_0_39	59_0_36	56_0_28	50_0_1	1066_0_17	537_0_4	824_0_5	419_0_178	926_0_91	1083_0_1	709_01_21	200_0_21	1120_01_2
768_0_14	213_0_1	210_0_1	459_0_1	168_0_1	1261_03_37	1267_0_40	764_0_9	130_0_1	136_0_1	339_0_1	490_0_1	24_0_1	25_0_1	21_0_25	1074_0_1	211_0_1	344_0_20	1468_0_34	401_0_11	281_0_1	549_0_42	409_0_1	1442_0_69	1094_0_24	679_0_1	10_0_4	1155_0_17	676_0_41	523_0_1	263_0_64	260_0_49	125_0_1	265_0_1	242_0_1	457_03_1	1069_0_23	422_0_38	59_0_29	56_0_32	50_0_1	1066_0_21	537_0_3	824_0_5	419_0_181	926_0_92	1083_0_1	709_01_20	200_0_21	1120_01_1
768_0_15	213_0_1	210_0_1	459_0_1	168_0_1	1261_03_30	1267_0_41	764_0_10	130_0_1	136_0_1	339_0_1	490_0_1	24_0_1	25_0_1	21_0_26	1074_0_1	211_0_1	344_0_19	1468_0_35	401_0_11	281_0_1	549_0_42	409_0_1	1442_0_69	1094_0_21	679_0_1	10_0_2	1155_0_16	676_0_40	523_0_1	263_0_62	260_0_55	125_0_1	265_0_1	242_0_1	457_03_1	1069_0_20	422_0_44	59_0_31	56_0_29	50_0_1	1066_0_18	537_0_5	824_0_5	419_0_166	926_0_97	1083_0_1	709_01_17	200_0_22	1120_01_1
768_0_10	213_0_1	210_0_1	459_0_1	168_0_1	1261_03_34	1267_0_44	764_0_6	130_0_1	136_0_1	339_0_1	490_0_1	24_0_1	25_0_1	21_0_30	1074_0_1	211_0_1	344_0_17	1468_0_35	401_0_11	281_0_1	549_0_43	409_0_1	1442_0_61	1094_0_27	679_0_1	10_0_2	1155_0_17	676_0_46	523_0_1	263_0_56	260_0_52	125_0_1	265_0_1	242_0_1	457_03_1	1069_0_23	422_0_43	59_0_36	56_0_24	50_0_1	1066_0_21	537_0_3	824_0_7	419_0_175	926_0_100	1083_0_1	709_01_17	200_0_19	1120_01_1
768_0_10	213_0_1	210_0_1	459_0_1	168_0_1	1261_03_31	1267_0_43	764_0_7	130_0_1	136_0_1	339_0_1	490_0_1	24_0_1	25_0_1	21_0_26	1074_0_1	211_0_1	344_0_19	1468_0_33	401_0_10	281_0_1	549_0_36	409_0_1	1442_0_67	1094_0_26	679_0_1	1155_0_20	676_0_40	523_0_1	263_0_60	260_0_48	125_0_1	265_0_1	242_0_1	457_03_1	1069_0_18	422_0_45	59_0_33	56_0_27	50_0_1	1066_0_22	537_0_3	824_0_7	419_0_166	926_0_104	1083_0_2	709_01_16	200_0_15	706_0_13	190_0_64
768_0_11	213_0_1	210_0_1	459_0_1	168_0_1	1261_03_30	1267_0_45	764_0_8	130_0_1	136_0_1	339_0_1	490_0_1	24_0_1	25_0_1	21_0_32	1074_0_1	211_0_1	344_0_19	1468_0_34	401_0_8	281_0_1	549_0_39	409_0_1	1442_0_61	1094_0_19	679_0_1	1155_0_20	676_0_38	523_0_1	263_0_60	260_0_55	125_0_1	265_0_1	242_0_1	457_03_1	1069_0_15	422_0_47	59_0_36	56_0_27	50_0_1	1066_0_23	537_0_4	824_0_5	419_0_159	926_0_96	1083_0_1	709_01_13	200_0_16	706_0_11	190_0_61
768_0_8	213_0_1	210_0_1	459_0_1	168_0_1	1261_03_38	1267_0_43	764_0_8	130_0_1	136_0_1	339_0_1	490_0_1	24_0_1	25_0_1	21_0_31	1074_0_1	211_0_1	344_0_18	1468_0_36	401_0_7	281_0_1	549_0_43	409_0_1	1442_0_66	1094_0_24	679_0_1	1155_0_28	676_0_38	523_0_1	263_0_63	260_0_58	125_0_1	265_0_1	242_0_1	457_03_1	1069_0_14	422_0_43	59_0_39	56_0_29	50_0_1	1066_0_23	537_0_3	824_0_6	419_0_168	926_0_101	1083_0_2	709_01_13	200_0_16	706_0_11	190_0_65
768_0_7	213_0_1	210_0_1	459_0_1	168_0_1	1261_03_34	1267_0_40	764_0_7	130_0_1	136_0_1	339_0_1	490_0_1	24_0_1	25_0_1	21_0_29	1074_0_1	211_0_1	344_0_18	1468_0_42	401_0_4	281_0_1	549_0_42	409_0_1	1442_0_70	1094_0_23	679_0_1	1155_0_28	676_0_35	523_0_1	263_0_61	260_0_53	125_0_1	265_0_1	242_0_1	457_03_1	1069_0_13	422_0_47	59_0_33	56_0_31	50_0_1	1066_0_23	537_0_5	824_0_5	419_0_171	926_0_99	1083_0_1	709_01_9	200_0_21	706_0_14	190_0_68
768_0_8	213_0_1	210_0_1	459_0_1	168_0_1	1261_03_34	1267_0_45	764_0_5	130_0_1	136_0_1	339_0_1	490_0_1	24_0_1	25_0_1	21_0_30	1074_0_1	211_0_1	344_0_18	1468_0_37	401_0_2	281_0_1	549_0_51	409_0_1	1442_0_65	1094_0_20	679_0_1	1155_0_26	676_0_35	523_0_1	263_0_62	260_0_54	125_0_1	265_0_1	457_03_1	1069_0_11	422_0_41	59_0_39	56_0_31	50_0_1	1066_0_21	537_0_5	824_0_5	419_0_172	926_0_101	709_01_11	200_0_20	706_0_7	190_0_62	193_0_1	393_0_1
768_0_9	213_0_1	210_0_1	459_0_1	168_0_1	1261_03_42	1267_0_41	764_0_4	130_0_1	136_0_1	339_0_1	490_0_1	24_0_1	25_0_1	21_0_26	1074_0_1	211_0_1	344_0_19	1468_0_37	401_0_2	281_0_1	549_0_48	409_0_1	1442_0_70	1094_0_25	679_0_1	1155_0_34	676_0_34	523_0_1	263_0_63	260_0_49	125_0_1	265_0_1	457_03_1	1069_0_10	422_0_41	59_0_35	56_0_35	50_0_1	1066_0_18	537_0_4	824_0_6	419_0_177	926_0_102	709_01_10	200_0_16	706_0_10	190_0_65	193_0_1	393_0_1
768_0_12	213_0_1	210_0_1	459_0_1	168_0_1	1261_03_36	1267_0_36	764_0_4	130_0_1	136_0_1	339_0_1	490_0_1	24_0_1	25_0_1	21_0_24	1074_0_1	211_0_1	344_0_20	1468_0_37	401_0_2	281_0_1	549_0_42	409_0_1	1442_0_63	1094_0_22	679_0_1	1155_0_31	676_0_34	523_0_1	263_0_68	260_0_52	125_0_1	265_0_1	457_03_1	1069_0_10	422_0_45	59_0_40	56_0_39	50_0_1	1066_0_16	537_0_5	824_0_7	419_0_171	926_0_95	709_01_9	200_0_25	706_0_9	190_0_66	193_0_1	393_0_1
768_0_9	213_0_1	210_0_1	459_0_1	168_0_1	1261_03_35	1267_0_36	764_0_4	130_0_1	136_0_1	339_0_1	490_0_1	24_0_1	25_0_1	21_0_24	1074_0_1	211_0_1	344_0_21	1468_0_34	401_0_1	281_0_1	549_0_46	409_0_1	1442_0_63	1094_0_29	679_0_1	1155_0_37	676_0_34	523_0_1	263_0_75	260_0_60	125_0_1	265_0_1	457_03_1	1069_0_11	422_0_40	59_0_45	56_0_38	50_0_1	1066_0_15	537_0_4	824_0_6	419_0_170	926_0_91	709_01_11	200_0_22	706_0_7	190_0_67	193_0_1	393_0_1
768_0_8	213_0_1	210_0_1	459_0_1	168_0_1	1261_03_33	1267_0_28	764_0_5	130_0_1	136_0_1	339_0_1	490_0_1	24_0_1	25_0_1	21_0_18	1074_0_1	211_0_1	344_0_20	1468_0_40	401_0_2	281_0_1	549_0_46	409_0_1	1442_0_64	1094_0_31	679_0_1	1155_0_32	676_0_36	523_0_1	263_0_86	260_0_60	125_0_1	265_0_1	457_03_1	1069_0_10	422_0_44	59_0_41	56_0_40	50_0_1	1066_0_19	537_0_3	824_0_6	419_0_174	926_0_92	709_01_10	200_0_29	706_0_7	190_0_71	193_0_1	393_0_1
768_0_9	213_0_1	210_0_1	459_0_1	168_0_1	1261_03_25	1267_0_35	764_0_6	130_0_1	136_0_1	339_0_1	490_0_1	24_0_1	25_0_1	21_0_14	1074_0_1	211_0_1	344_0_20	1468_0_37	401_0_1	281_0_1	549_0_49	409_0_1	1442_0_64	1094_0_25	679_0_1	1155_0_32	676_0_34	523_0_1	263_0_84	260_0_61	125_0_1	265_0_1	457_03_1	1069_0_9	422_0_43	59_0_49	56_0_42	50_0_1	1066_0_19	537_0_2	824_0_3	419_0_164	926_0_89	709_01_9	200_0_29	706_0_4	190_0_67	193_0_1	393_0_1
768_0_5	213_0_1	210_0_1	459_0_1	168_0_1	1261_03_29	1267_0_33	764_0_6	130_0_1	136_0_1	339_0_1	490_0_1	24_0_1	25_0_1	21_0_13	1074_0_1	211_0_1	344_0_24	1468_0_40	342_0_1	281_0_1	549_0_51	409_0_1	1442_0_69	1094_0_25	679_0_1	1155_0_39	676_0_35	523_0_1	263_0_81	260_0_66	125_0_1	265_0_1	457_03_1	1069_0_10	422_0_38	59_0_44	56_0_44	50_0_1	1066_0_18	537_0_2	824_0_3	419_0_172	926_0_85	709_01_8	200_0_26	706_0_5	190_0_68	193_0_1	393_0_1
768_0_6	213_0_1	210_0_1	459_0_1	168_0_1	1261_03_29	1267_0_31	764_0_6	130_0_1	136_0_1	339_0_1	490_0_1	24_0_1	25_0_1	21_0_11	1074_0_1	211_0_1	344_0_24	1468_0_38	342_0_1	281_0_1	549_0_52	409_0_1	1442_0_75	1094_0_24	679_0_1	1155_0_34	676_0_36	523_0_1	263_0_76	260_0_63	125_0_1	265_0_1	457_03_1	1069_0_12	422_0_32	59_0_51	56_0_41	50_0_1	1066_0_19	537_0_2	824_0_6	419_0_178	926_0_87	709_01_8	200_0_33	706_0_5	190_0_67	193_0_1	393_0_1
768_0_6	213_0_1	210_0_1	459_0_1	168_0_1	1261_03_28	1267_0_34	764_0_6	130_0_1	136_0_1	339_0_1	490_0_1	24_0_1	25_0_1	21_0_11	1074_0_1	211_0_1	344_0_22	1468_0_36	342_0_1	281_0_1	549_0_48	409_0_1	1442_0_75	1094_0_24	679_0_1	1155_0_29	676_0_29	523_0_1	263_0_78	260_0_59	125_0_1	265_0_1	457_03_1	1069_0_12	422_0_28	59_0_57	56_0_41	50_0_1	1066_0_19	824_0_6	419_0_178	926_0_84	709_01_7	1176_0_108	706_0_5	190_0_62	193_0_1	393_0_1	392_0_100
768_0_5	213_0_1	210_0_1	459_0_1	168_0_1	1261_03_32	1267_0_31	764_0_6	130_0_1	136_0_1	339_0_1	490_0_1	24_0_1	25_0_1	21_0_10	1074_0_1	211_0_1	344_0_26	1468_0_40	342_0_1	281_0_1	549_0_51	409_0_1	1442_0_79	1094_0_27	679_0_1	1155_0_32	676_0_30	523_0_1	263_0_81	260_0_58	125_0_1	265_0_1	457_03_1	1069_0_13	422_0_28	59_0_50	56_0_42	50_0_1	1066_0_21	824_0_7	419_0_188	926_0_86	709_01_5	1176_0_105	706_0_6	190_0_66	193_0_1	393_0_1	392_0_105
768_0_5	213_0_1	210_0_1	459_0_1	168_0_1	1261_03_31	1267_0_36	764_0_5	130_0_1	136_0_1	339_0_1	490_0_1	24_0_1	25_0_1	21_0_9	1074_0_1	211_0_1	344_0_24	1468_0_36	342_0_1	281_0_1	549_0_55	409_0_1	1442_0_82	1094_0_23	679_0_1	1155_0_28	676_0_27	523_0_1	263_0_74	260_0_51	125_0_1	265_0_1	457_03_1	1069_0_10	422_0_25	59_0_58	56_0_42	50_0_1	1066_0_19	824_0_9	419_0_186	926_0_83	709_01_3	1176_0_112	706_0_8	190_0_58	193_0_1	393_0_1	392_0_107
768_0_5	213_0_1	210_0_1	459_0_1	168_0_1	1261_03_30	1267_0_33	764_0_3	130_0_1	136_0_1	339_0_1	490_0_1	24_0_1	25_0_1	21_0_11	1074_0_1	211_0_1	344_0_22	1468_0_36	342_0_1	281_0_1	549_0_54	409_0_1	1442_0_74	1094_0_29	679_0_1	1155_0_29	676_0_27	523_0_1	263_0_70	260_0_56	125_0_1	265_0_1	457_03_1	1069_0_14	422_0_28	59_0_60	56_0_43	50_0_1	1066_0_18	824_0_7	419_0_179	926_0_77	709_01_4	1176_0_126	706_0_6	190_0_63	193_0_1	393_0_1	392_0_106
768_0_6	213_0_1	210_0_1	459_0_1	168_0_1	1261_03_31	1267_0_30	764_0_2	130_0_1	136_0_1	339_0_1	490_0_1	24_0_1	25_0_1	21_0_8	1074_0_1	211_0_1	344_0_23	1468_0_33	342_0_1	281_0_1	549_0_56	409_0_1	1442_0_80	1094_0_27	679_0_1	1155_0_29	676_0_28	523_0_1	263_0_71	260_0_55	125_0_1	265_0_1	457_03_1	1069_0_15	422_0_23	59_0_64	56_0_44	50_0_1	1066_0_21	824_0_11	419_0_194	926_0_81	709_01_4	1176_0_118	706_0_8	190_0_66	393_0_1	392_0_104	117_0_1
768_0_8	213_0_1	210_0_1	459_0_1	168_0_1	1261_03_28	1267_0_28	764_0_3	130_0_1	136_0_1	339_0_1	490_0_1	24_0_1	25_0_1	21_0_10	1074_0_1	211_0_1	344_0_27	1468_0_28	342_0_1	281_0_1	549_0_55	409_0_1	1442_0_75	1094_0_29	679_0_1	1155_0_28	676_0_24	523_0_1	263_0_72	260_0_56	125_0_1	265_0_1	457_03_1	1069_0_14	422_0_22	59_0_69	56_0_43	50_0_1	1066_0_19	824_0_9	419_0_178	926_0_79	709_01_3	1176_0_125	706_0_8	190_0_67	393_0_1	392_0_113	117_0_1
768_0_7	213_0_1	210_0_1	459_0_1	168_0_1	1261_03_28	1267_0_28	764_0_3	130_0_1	136_0_1	339_0_1	490_0_1	24_0_1	25_0_1	21_0_11	1074_0_1	211_0_1	344_0_24	1468_0_29	342_0_1	281_0_1	549_0_61	409_0_1	1442_0_73	1094_0_32	679_0_1	1155_0_35	676_0_24	523_0_1	263_0_68	260_0_56	125_0_1	265_0_1	457_03_1	1069_0_16	422_0_24	59_0_69	56_0_45	50_0_1	1066_0_22	824_0_5	419_0_178	926_0_80	709_01_4	1176_0_126	706_0_8	190_0_81	393_0_1	392_0_106	117_0_1
768_0_7	213_0_1	210_0_1	459_0_1	168_0_1	1261_03_27	1267_0_25	764_0_4	130_0_1	136_0_1	339_0_1	490_0_1	24_0_1	25_0_1	21_0_10	1074_0_1	211_0_1	344_0_22	1468_0_27	342_0_1	281_0_1	549_0_59	409_0_1	1442_0_76	1094_0_35	679_0_1	1155_0_36	676_0_24	523_0_1	263_0_63	260_0_52	125_0_1	265_0_1	457_03_1	1069_0_12	422_0_24	59_0_70	56_0_37	50_0_1	1066_0_30	824_0_7	419_0_181	926_0_88	709_01_5	1176_0_112	706_0_9	190_0_80	393_0_1	392_0_113	117_0_1
768_0_5	213_0_1	210_0_1	459_0_1	168_0_1	1261_03_29	1267_0_29	764_0_4	130_0_1	136_0_1	339_0_1	490_0_1	24_0_1	25_0_1	21_0_10	1074_0_1	211_0_1	344_0_24	1468_0_25	342_0_1	281_0_1	549_0_54	409_0_1	1442_0_68	1094_0_32	679_0_1	1155_0_33	676_0_26	523_0_1	263_0_78	260_0_53	125_0_1	265_0_1	457_03_1	1069_0_15	422_0_28	59_0_75	56_0_33	50_0_1	1066_0_29	824_0_7	419_0_176	926_0_84	709_01_3	1176_0_120	706_0_8	190_0_83	393_0_1	392_0_114	117_0_1
768_0_5	213_0_1	210_0_1	459_0_1	168_0_1	1261_03_27	1267_0_26	764_0_4	130_0_1	136_0_1	339_0_1	490_0_1	24_0_1	25_0_1	21_0_9	1074_0_1	211_0_1	344_0_21	1468_0_30	342_0_1	281_0_1	549_0_63	409_0_1	1442_0_73	1094_0_34	679_0_1	1155_0_34	676_0_27	523_0_1	263_0_82	260_0_54	125_0_1	265_0_1	457_03_1	1069_0_16	422_0_22	59_0_71	56_0_29	50_0_1	1066_0_26	824_0_8	419_0_187	926_0_78	709_01_5	1176_0_108	706_0_9	190_0_82	393_0_1	392_0_120	117_0_1
768_0_8	213_0_1	210_0_1	459_0_1	168_0_1	1261_03_22	1267_0_25	764_0_5	130_0_1	136_0_1	339_0_1	490_0_1	24_0_1	25_0_1	21_0_10	1074_0_1	211_0_1	344_0_20	1468_0_29	342_0_1	281_0_1	549_0_64	409_0_1	1442_0_73	1094_0_37	679_0_1	1155_0_31	676_0_26	523_0_1	263_0_80	260_0_55	125_0_1	265_0_1	457_03_1	1069_0_13	422_0_16	59_0_77	56_0_28	50_0_1	1066_0_29	824_0_5	419_0_192	926_0_73	709_01_4	1176_0_104	706_0_10	190_0_74	393_0_1	392_0_123	117_0_1
768_0_8	213_0_1	210_0_1	459_0_1	168_0_1	1261_03_25	1267_0_25	764_0_2	130_0_1	136_0_1	339_0_1	490_0_1	24_0_1	25_0_1	21_0_10	1074_0_1	211_0_1	344_0_23	1468_0_29	342_0_1	281_0_1	549_0_63	409_0_1	1442_0_68	1094_0_34	679_0_1	1155_0_31	676_0_27	523_0_1	263_0_84	260_0_55	125_0_1	265_0_1	457_03_1	1069_0_17	422_0_18	59_0_74	56_0_32	50_0_1	1066_0_29	824_0_4	419_0_194	926_0_70	709_01_3	1176_0_112	706_0_7	190_0_80	393_0_1	392_0_117	117_0_1
768_0_6	213_0_1	210_0_1	459_0_1	168_0_1	1261_03_19	1267_0_23	130_0_1	136_0_1	339_0_1	490_0_1	24_0_1	25_0_1	21_0_10	1074_0_1	211_0_1	344_0_21	1468_0_37	342_0_1	281_0_1	549_0_59	409_0_1	1442_0_72	1094_0_35	679_0_1	1155_0_34	676_0_32	523_0_1	263_0_86	260_0_57	125_0_1	265_0_1	457_03_1	1069_0_14	422_0_21	59_0_71	56_0_31	50_0_1	1066_0_29	824_0_5	419_0_194	926_0_73	709_01_3	1176_0_104	706_0_8	190_0_76	393_0_1	392_0_130	117_0_1	1480_0_31
768_0_9	213_0_1	210_0_1	459_0_1	168_0_1	1261_03_17	1267_0_24	130_0_1	136_0_1	339_0_1	490_0_1	24_0_1	25_0_1	21_0_7	1074_0_1	211_0_1	344_0_19	1468_0_37	342_0_1	281_0_1	549_0_62	409_0_1	1442_0_65	1094_0_38	679_0_1	1155_0_34	676_0_33	523_0_1	263_0_83	260_0_62	125_0_1	265_0_1	457_03_1	1069_0_9	422_0_15	59_0_83	56_0_34	50_0_1	1066_0_31	824_0_3	419_0_186	926_0_71	709_01_3	1176_0_113	706_0_7	190_0_75	393_0_1	392_0_133	117_0_1	1480_0_25
768_0_6	213_0_1	210_0_1	459_0_1	168_0_1	1261_03_22	1267_0_24	130_0_1	136_0_1	339_0_1	490_0_1	24_0_1	25_0_1	21_0_8	1074_0_1	211_0_1	344_0_20	1468_0_38	342_0_1	281_0_1	549_0_63	409_0_1	1442_0_68	1094_0_36	679_0_1	1155_0_33	676_0_32	523_0_1	263_0_87	260_0_57	125_0_1	265_0_1	457_03_1	1069_0_11	422_0_17	59_0_82	56_0_36	50_0_1	1066_0_32	824_0_3	419_0_199	926_0_60	709_01_4	1176_0_115	706_0_6	190_0_79	393_0_1	392_0_128	117_0_1	1480_0_27
768_0_5	213_0_1	210_0_1	211_0_1	168_0_1	1261_03_20	1267_0_20	130_0_1	136_0_1	490_0_1	24_0_1	25_0_1	21_0_8	1074_0_1	344_0_22	1468_0_35	342_0_1	281_0_1	549_0_60	409_0_1	1442_0_66	1094_0_39	679_0_1	1155_0_32	676_0_32	523_0_1	263_0_83	260_0_53	125_0_1	265_0_1	457_03_1	1069_0_9	422_0_16	59_0_80	56_0_32	50_0_1	1066_0_35	824_0_3	419_0_196	926_0_69	709_01_2	1176_0_110	706_0_8	190_0_73	393_0_1	392_0_136	117_0_1	1480_0_27	110_0_1	113_0_1
768_0_5	213_0_1	210_0_1	211_0_1	168_0_1	1261_03_19	1267_0_24	130_0_1	136_0_1	490_0_1	24_0_1	25_0_1	21_0_7	1074_0_1	344_0_26	1468_0_32	342_0_1	281_0_1	549_0_66	409_0_1	1442_0_66	1094_0_38	679_0_1	1155_0_26	676_0_33	523_0_1	263_0_88	260_0_55	125_0_1	265_0_1	457_03_1	1069_0_13	422_0_14	59_0_81	56_0_28	50_0_1	1066_0_34	824_0_2	419_0_190	926_0_73	709_01_3	1176_0_111	706_0_6	190_0_73	393_0_1	392_0_131	117_0_1	1480_0_25	110_0_1	113_0_1
768_0_5	213_0_1	210_0_1	211_0_1	168_0_1	1261_03_18	1267_0_23	130_0_1	136_0_1	490_0_1	24_0_1	25_0_1	21_0_8	1074_0_1	344_0_24	1468_0_31	342_0_1	281_0_1	549_0_64	409_0_1	1442_0_69	1094_0_37	679_0_1	1155_0_27	676_0_35	523_0_1	263_0_84	260_0_51	125_0_1	265_0_1	457_03_1	1069_0_11	422_0_9	59_0_75	56_0_30	50_0_1	1066_0_35	824_0_3	419_0_217	926_0_68	709_01_4	1176_0_118	706_0_6	190_0_77	393_0_1	392_0_136	117_0_1	1480_0_32	110_0_1	113_0_1
768_0_6	213_0_1	210_0_1	211_0_1	168_0_1	1261_03_16	1267_0_21	130_0_1	136_0_1	490_0_1	24_0_1	25_0_1	21_0_6	1074_0_1	344_0_24	1468_0_33	342_0_1	281_0_1	549_0_61	409_0_1	1442_0_68	1094_0_36	679_0_1	1155_0_28	676_0_35	523_0_1	263_0_85	260_0_52	125_0_1	265_0_1	457_03_1	1069_0_10	422_0_7	59_0_81	56_0_28	50_0_1	1066_0_41	824_0_2	419_0_219	926_0_68	709_01_3	1176_0_117	706_0_7	190_0_66	393_0_1	392_0_142	117_0_1	1480_0_33	110_0_1	113_0_1
768_0_3	213_0_1	210_0_1	211_0_1	168_0_1	1261_03_14	1267_0_23	130_0_1	136_0_1	490_0_1	24_0_1	25_0_1	21_0_7	344_0_25	1468_0_32	342_0_1	281_0_1	549_0_62	409_0_1	1442_0_71	1094_0_32	679_0_1	1155_0_29	676_0_37	523_0_1	263_0_87	260_0_56	125_0_1	265_0_1	457_03_1	1069_0_13	422_0_8	59_0_82	56_0_25	50_0_1	1066_0_38	824_0_1	419_0_214	926_0_61	709_01_5	1176_0_115	706_0_6	190_0_76	393_0_1	392_0_127	117_0_1	1480_0_28	110_0_1	113_0_1	277_0_63
768_0_3	213_0_1	210_0_1	211_0_1	168_0_1	1261_03_19	1267_0_20	130_0_1	136_0_1	490_0_1	24_0_1	25_0_1	21_0_8	344_0_24	1468_0_30	342_0_1	281_0_1	549_0_71	409_0_1	1442_0_70	1094_0_31	679_0_1	1155_0_36	676_0_39	523_0_1	263_0_85	260_0_57	125_0_1	265_0_1	457_03_1	1069_0_9	422_0_7	59_0_86	56_0_23	50_0_1	1066_0_33	824_0_2	419_0_226	926_0_70	709_01_5	1176_0_117	706_0_4	190_0_65	393_0_1	392_0_133	117_0_1	1480_0_33	110_0_1	113_0_1	277_0_59
768_0_2	213_0_1	210_0_1	211_0_1	168_0_1	1261_03_18	1267_0_19	130_0_1	136_0_1	490_0_1	24_0_1	25_0_1	21_0_7	344_0_23	1468_0_30	342_0_1	281_0_1	549_0_69	409_0_1	1442_0_66	1094_0_28	679_0_1	1155_0_30	676_0_46	523_0_1	263_0_83	260_0_63	125_0_1	265_0_1	457_03_1	1069_0_10	422_0_8	59_0_95	56_0_28	50_0_1	1066_0_44	824_0_2	419_0_227	926_0_67	709_01_4	1176_0_118	706_0_6	190_0_66	393_0_1	392_0_138	117_0_1	1480_0_26	110_0_1	113_0_1	277_0_51
768_0_3	213_0_1	210_0_1	211_0_1	168_0_1	1261_03_22	1267_0_23	130_0_1	136_0_1	490_0_1	24_0_1	25_0_1	21_0_6	344_0_26	1468_0_32	342_0_1	281_0_1	549_0_72	409_0_1	1442_0_68	1094_0_28	679_0_1	1155_0_33	676_0_46	523_0_1	263_0_89	260_0_58	125_0_1	265_0_1	457_03_1	1069_0_9	422_0_7	59_0_93	56_0_25	50_0_1	1066_0_37	824_0_4	419_0_234	926_0_69	709_01_3	1176_0_118	706_0_4	190_0_72	393_0_1	392_0_132	117_0_1	1480_0_26	110_0_1	113_0_1	277_0_56
768_0_3	213_0_1	210_0_1	211_0_1	168_0_1	1261_03_19	1267_0_23	130_0_1	136_0_1	490_0_1	24_0_1	25_0_1	21_0_7	344_0_25	1468_0_34	342_0_1	281_0_1	549_0_75	409_0_1	1442_0_72	1094_0_27	679_0_1	1155_0_28	676_0_43	523_0_1	263_0_79	260_0_58	125_0_1	265_0_1	457_03_1	1069_0_9	422_0_6	59_0_96	56_0_25	50_0_1	1066_0_30	824_0_3	419_0_231	926_0_75	709_01_3	1176_0_108	706_0_5	190_0_68	393_0_1	392_0_141	117_0_1	1480_0_31	110_0_1	113_0_1	277_0_49
768_0_4	213_0_1	210_0_1	211_0_1	168_0_1	1261_03_18	1267_0_27	130_0_1	136_0_1	490_0_1	24_0_1	25_0_1	21_0_6	344_0_26	1468_0_37	342_0_1	281_0_1	549_0_79	409_0_1	1442_0_74	1094_0_29	679_0_1	1155_0_23	676_0_45	523_0_1	263_0_91	260_0_63	125_0_1	265_0_1	457_03_1	1069_0_14	422_0_8	59_0_101	56_0_31	50_0_1	1066_0_31	824_0_3	419_0_218	926_0_72	709_01_3	1176_0_107	706_0_6	190_0_79	393_0_1	392_0_147	117_0_1	1480_0_23	110_0_1	113_0_1	277_0_47
768_0_4	213_0_1	210_0_1	211_0_1	168_0_1	1261_03_19	1267_0_27	130_0_1	136_0_1	490_0_1	24_0_1	25_0_1	21_0_5	344_0_27	1468_0_37	342_0_1	281_0_1	549_0_78	409_0_1	1442_0_77	1094_0_28	679_0_1	1155_0_29	676_0_43	523_0_1	263_0_82	260_0_66	125_0_1	265_0_1	457_03_1	1069_0_10	422_0_7	59_0_103	56_0_26	50_0_1	1066_0_25	824_0_6	419_0_231	926_0_79	1176_0_108	706_0_7	190_0_79	393_0_1	392_0_147	117_0_1	1480_0_24	110_0_1	113_0_1	277_0_47	82_0_2
768_0_3	213_0_1	210_0_1	211_0_1	168_0_1	1261_03_18	1267_0_27	130_0_1	136_0_1	490_0_1	24_0_1	25_0_1	21_0_6	344_0_25	1468_0_36	342_0_1	281_0_1	549_0_81	409_0_1	1693_0_33	1094_0_31	679_0_1	1155_0_30	676_0_47	523_0_1	263_0_77	260_0_69	125_0_1	265_0_1	457_03_1	1069_0_8	422_0_7	59_0_105	56_0_28	50_0_1	1066_0_30	824_0_6	419_0_228	926_0_82	1176_0_98	706_0_7	190_0_80	393_0_1	392_0_148	117_0_1	1480_0_22	110_0_1	113_0_1	277_0_40	82_0_3
768_0_4	213_0_1	210_0_1	211_0_1	168_0_1	1261_03_15	1267_0_29	130_0_1	136_0_1	490_0_1	24_0_1	25_0_1	21_0_7	344_0_24	1468_0_38	342_0_1	281_0_1	549_0_70	409_0_1	1693_0_36	1094_0_30	679_0_1	1155_0_32	676_0_48	523_0_1	263_0_80	260_0_69	125_0_1	265_0_1	457_03_1	1069_0_10	422_0_7	59_0_103	56_0_27	50_0_1	1066_0_28	824_0_6	419_0_226	926_0_84	1176_0_99	706_0_5	190_0_74	393_0_1	392_0_154	117_0_1	1480_0_21	110_0_1	113_0_1	277_0_37	82_0_2
768_0_4	213_0_1	210_0_1	211_0_1	168_0_1	1261_03_15	1267_0_28	130_0_1	136_0_1	490_0_1	24_0_1	25_0_1	21_0_7	344_0_26	1468_0_39	342_0_1	281_0_1	549_0_78	409_0_1	1693_0_40	1094_0_31	679_0_1	1155_0_29	676_0_48	523_0_1	263_0_76	260_0_67	125_0_1	265_0_1	457_03_1	1069_0_9	422_0_4	59_0_102	56_0_28	50_0_1	1066_0_23	824_0_4	419_0_236	926_0_78	1176_0_100	706_0_4	190_0_72	393_0_1	392_0_151	117_0_1	1480_0_23	110_0_1	113_0_1	277_0_40	82_0_2
768_0_5	213_0_1	210_0_1	211_0_1	168_0_1	1261_03_13	1267_0_28	130_0_1	136_0_1	490_0_1	24_0_1	25_0_1	21_0_7	344_0_25	1468_0_37	342_0_1	281_0_1	549_0_81	409_0_1	1693_0_41	1094_0_33	679_0_1	1155_0_32	676_0_46	263_0_85	260_0_79	125_0_1	265_0_1	457_03_1	1069_0_9	422_0_5	59_0_107	56_0_31	50_0_1	1066_0_27	824_0_4	419_0_244	926_0_77	1176_0_97	706_0_5	190_0_69	393_0_1	392_0_145	117_0_1	1480_0_22	110_0_1	113_0_1	277_0_41	82_0_3	205_0_14
768_0_5	213_0_1	210_0_1	211_0_1	168_0_1	1261_03_14	1267_0_30	130_0_1	136_0_1	490_0_1	24_0_1	25_0_1	21_0_7	344_0_28	1468_0_35	342_0_1	281_0_1	549_0_68	409_0_1	1693_0_39	1094_0_33	679_0_1	1155_0_39	676_0_44	263_0_82	260_0_71	125_0_1	265_0_1	457_03_1	1069_0_9	422_0_2	59_0_107	56_0_28	50_0_1	1066_0_24	824_0_4	419_0_251	926_0_82	1176_0_101	706_0_2	190_0_75	393_0_1	392_0_148	117_0_1	1480_0_22	110_0_1	113_0_1	277_0_49	82_0_3	205_0_18
768_0_3	213_0_1	210_0_1	211_0_1	168_0_1	1261_03_17	1267_0_30	130_0_1	136_0_1	490_0_1	24_0_1	25_0_1	21_0_8	344_0_25	1468_0_36	342_0_1	281_0_1	549_0_76	409_0_1	1693_0_41	1094_0_35	679_0_1	1155_0_36	676_0_43	263_0_78	260_0_70	125_0_1	265_0_1	457_03_1	1069_0_8	422_0_3	59_0_110	56_0_23	50_0_1	1066_0_28	824_0_2	419_0_240	926_0_77	1176_0_93	706_0_1	190_0_67	393_0_1	392_0_162	117_0_1	1480_0_20	110_0_1	113_0_1	277_0_50	82_0_5	205_0_18
768_0_3	213_0_1	210_0_1	211_0_1	168_0_1	1261_03_15	1267_0_31	130_0_1	136_0_1	490_0_1	24_0_1	25_0_1	21_0_9	344_0_27	1468_0_40	342_0_1	281_0_1	549_0_77	409_0_1	1693_0_43	1094_0_36	679_0_1	1155_0_39	676_0_42	263_0_85	260_0_73	125_0_1	265_0_1	457_03_1	1069_0_10	422_0_2	59_0_107	56_0_25	50_0_1	1066_0_28	824_0_2	419_0_248	926_0_73	1176_0_87	706_0_2	190_0_59	393_0_1	392_0_162	117_0_1	1480_0_17	110_0_1	113_0_1	277_0_57	82_0_5	205_0_23
768_0_2	213_0_1	210_0_1	211_0_1	168_0_1	1261_03_16	1267_0_35	130_0_1	136_0_1	490_0_1	24_0_1	25_0_1	21_0_11	344_0_25	1468_0_38	342_0_1	281_0_1	549_0_77	409_0_1	1693_0_48	1094_0_31	679_0_1	1155_0_42	676_0_44	263_0_84	260_0_67	125_0_1	265_0_1	457_03_1	1069_0_9	422_0_1	59_0_110	56_0_25	50_0_1	1066_0_27	824_0_4	419_0_257	926_0_70	1176_0_83	706_0_1	190_0_58	393_0_1	392_0_163	117_0_1	1480_0_19	110_0_1	113_0_1	277_0_55	82_0_5	205_0_18
768_0_2	213_0_1	210_0_1	211_0_1	168_0_1	1261_03_21	1267_0_34	130_0_1	136_0_1	490_0_1	24_0_1	25_0_1	21_0_12	344_0_25	1468_0_38	342_0_1	281_0_1	549_0_75	409_0_1	1693_0_47	1094_0_27	679_0_1	1155_0_43	676_0_49	263_0_81	260_0_71	125_0_1	265_0_1	457_03_1	1069_0_9	422_0_1	59_0_110	56_0_25	50_0_1	1066_0_33	824_0_3	419_0_262	926_0_73	1176_0_82	706_0_1	190_0_59	393_0_1	392_0_166	117_0_1	1480_0_22	110_0_1	113_0_1	277_0_54	82_0_7	205_0_21
768_0_3	210_0_1	211_0_1	168_0_1	1261_03_19	1267_0_33	130_0_1	136_0_1	490_0_1	24_0_1	25_0_1	21_0_10	344_0_22	1468_0_36	342_0_1	281_0_1	549_0_82	409_0_1	1693_0_45	1094_0_27	679_0_1	1155_0_43	676_0_48	263_0_86	260_0_74	125_0_1	265_0_1	457_03_1	1069_0_8	422_0_1	59_0_110	56_0_25	50_0_1	1066_0_30	824_0_2	419_0_262	926_0_75	1176_0_77	706_0_2	190_0_59	393_0_1	392_0_162	117_0_1	1480_0_19	110_0_1	113_0_1	277_0_64	82_0_7	205_0_24	87_0_1
768_0_4	210_0_1	211_0_1	168_0_1	1261_03_21	1267_0_30	130_0_1	136_0_1	490_0_1	24_0_1	25_0_1	21_0_7	344_0_22	1468_0_40	342_0_1	281_0_1	549_0_73	409_0_1	1693_0_51	1094_0_23	679_0_1	1155_0_41	676_0_44	263_0_84	260_0_74	125_0_1	265_0_1	457_03_1	1069_0_4	422_0_1	59_0_115	56_0_23	50_0_1	1066_0_30	824_0_1	419_0_263	926_0_69	1176_0_81	706_0_2	190_0_56	393_0_1	392_0_174	1480_0_19	110_0_1	113_0_1	277_0_60	82_0_7	205_0_22	87_0_1	85_0_13
768_0_3	210_0_1	211_0_1	168_0_1	1261_03_20	1267_0_33	130_0_1	136_0_1	490_0_1	24_0_1	25_0_1	21_0_10	344_0_21	1468_0_42	342_0_1	281_0_1	549_0_75	409_0_1	1693_0_53	1094_0_26	679_0_1	1155_0_42	676_0_46	263_0_85	260_0_77	125_0_1	265_0_1	457_03_1	1069_0_5	59_0_123	56_0_22	50_0_1	1066_0_32	824_0_1	419_0_275	926_0_70	1176_0_75	706_0_3	190_0_52	393_0_1	392_0_163	1480_0_16	110_0_1	113_0_1	277_0_64	82_0_4	205_0_23	87_0_1	85_0_13	1712_01_124
768_0_5	210_0_1	211_0_1	168_0_1	1261_03_13	1267_0_30	130_0_1	136_0_1	490_0_1	24_0_1	25_0_1	21_0_11	344_0_23	1468_0_45	342_0_1	281_0_1	549_0_77	409_0_1	1693_0_45	1094_0_29	679_0_1	1155_0_49	676_0_50	263_0_82	260_0_75	125_0_1	265_0_1	457_03_1	1069_0_3	59_0_121	56_0_24	50_0_1	1066_0_25	824_0_1	419_0_282	926_0_73	1176_0_72	706_0_1	190_0_61	393_0_1	392_0_168	1480_0_15	110_0_1	113_0_1	277_0_70	82_0_4	205_0_24	87_0_1	85_0_13	1712_01_115
768_0_5	210_0_1	211_0_1	168_0_1	1261_03_14	1267_0_32	130_0_1	136_0_1	490_0_1	24_0_1	25_0_1	21_0_12	344_0_19	1468_0_46	342_0_1	281_0_1	549_0_83	409_0_1	1693_0_49	1094_0_24	679_0_1	1155_0_45	676_0_47	263_0_84	260_0_76	125_0_1	265_0_1	457_03_1	1069_0_2	59_0_126	56_0_24	50_0_1	1066_0_30	297_0_1	419_0_278	926_0_65	1176_0_73	190_0_58	393_0_1	392_0_182	1480_0_12	110_0_1	113_0_1	277_0_68	82_0_6	205_0_22	87_0_1	85_0_15	1712_01_118	834_0_231
768_0_5	210_0_1	211_0_1	168_0_1	1261_03_11	1267_0_31	130_0_1	136_0_1	490_0_1	24_0_1	25_0_1	21_0_9	344_0_16	1468_0_43	342_0_1	281_0_1	549_0_74	409_0_1	1693_0_48	1094_0_23	679_0_1	1155_0_48	676_0_45	263_0_86	260_0_81	125_0_1	265_0_1	457_03_1	1069_0_1	59_0_124	56_0_27	50_0_1	1066_0_33	297_0_1	419_0_268	926_0_73	1176_0_80	190_0_54	393_0_1	392_0_177	1480_0_10	110_0_1	113_0_1	277_0_70	82_0_5	205_0_23	87_0_1	85_0_14	1712_01_117	834_0_231
768_0_5	210_0_1	211_0_1	168_0_1	1261_03_11	1267_0_29	130_0_1	136_0_1	490_0_1	24_0_1	25_0_1	21_0_12	344_0_21	1468_0_46	342_0_1	281_0_1	549_0_67	409_0_1	1693_0_49	1094_0_23	679_0_1	1155_0_52	676_0_48	263_0_87	260_0_78	125_0_1	265_0_1	457_03_1	1069_0_1	59_0_112	56_0_24	50_0_1	1066_0_29	297_0_1	419_0_290	926_0_73	1176_0_78	190_0_60	393_0_1	392_0_176	1480_0_12	110_0_1	113_0_1	277_0_69	82_0_5	205_0_23	87_0_1	85_0_13	1712_01_113	834_0_236
768_0_3	210_0_1	211_0_1	168_0_1	1261_03_9	1267_0_30	130_0_1	136_0_1	490_0_1	24_0_1	25_0_1	21_0_10	344_0_19	1468_0_51	342_0_1	281_0_1	549_0_75	409_0_1	1693_0_47	1094_0_24	679_0_1	1155_0_48	676_0_48	263_0_98	260_0_83	125_0_1	265_0_1	457_03_1	1069_0_1	59_0_114	56_0_24	50_0_1	1066_0_35	297_0_1	419_0_293	926_0_67	1176_0_82	190_0_55	393_0_1	392_0_178	1480_0_11	110_0_1	113_0_1	277_0_68	82_0_8	205_0_24	87_0_1	85_0_12	1712_01_117	834_0_233
768_0_4	210_0_1	211_0_1	168_0_1	1261_03_10	1267_0_24	130_0_1	136_0_1	490_0_1	24_0_1	25_0_1	21_0_10	344_0_16	1468_0_47	342_0_1	281_0_1	549_0_74	409_0_1	1693_0_48	1094_0_27	679_0_1	1155_0_48	676_0_46	263_0_92	260_0_87	125_0_1	265_0_1	457_03_1	1069_0_2	59_0_108	56_0_30	50_0_1	1066_0_34	297_0_1	419_0_295	926_0_73	1176_0_80	190_0_68	393_0_1	392_0_162	1480_0_16	110_0_1	113_0_1	277_0_75	82_0_7	205_0_24	87_0_1	85_0_10	1712_01_111	834_0_215
768_0_3	210_0_1	211_0_1	168_0_1	1261_03_11	1267_0_21	130_0_1	136_0_1	490_0_1	24_0_1	25_0_1	21_0_12	344_0_18	1468_0_55	342_0_1	281_0_1	549_0_78	409_0_1	1693_0_46	1094_0_25	679_0_1	1155_0_50	676_0_43	263_0_88	260_0_82	125_0_1	265_0_1	457_03_1	1069_0_2	59_0_113	56_0_22	1066_0_34	297_0_1	419_0_296	926_0_72	1176_0_74	190_0_65	393_0_1	392_0_177	1480_0_13	110_0_1	113_0_1	277_0_73	82_0_7	205_0_23	87_0_1	85_0_12	1712_01_101	834_0_221	790_0_35
768_0_2	210_0_1	211_0_1	168_0_1	1261_03_14	1267_0_22	130_0_1	136_0_1	490_0_1	24_0_1	25_0_1	21_0_11	344_0_16	1468_0_55	342_0_1	281_0_1	549_0_76	409_0_1	1693_0_51	1094_0_25	679_0_1	1155_0_49	676_0_41	263_0_96	260_0_83	125_0_1	265_0_1	457_03_1	1069_0_2	59_0_115	56_0_23	1066_0_42	297_0_1	419_0_280	926_0_75	1176_0_79	190_0_70	393_0_1	392_0_172	1480_0_14	110_0_1	113_0_1	277_0_77	82_0_8	205_0_21	87_0_1	85_0_13	1712_01_107	834_0_229	790_0_44
768_0_4	210_0_1	211_0_1	168_0_1	1261_03_11	1267_0_19	130_0_1	136_0_1	490_0_1	24_0_1	25_0_1	21_0_13	344_0_22	1468_0_44	342_0_1	281_0_1	549_0_71	409_0_1	1693_0_46	1094_0_28	679_0_1	1155_0_46	676_0_47	263_0_93	260_0_76	125_0_1	265_0_1	457_03_1	1069_0_1	59_0_119	56_0_21	1066_0_39	297_0_1	419_0_290	926_0_78	1176_0_81	190_0_73	393_0_1	392_0_160	1480_0_12	110_0_1	113_0_1	277_0_84	82_0_6	205_0_21	87_0_1	85_0_13	1712_01_110	834_0_225	790_0_42
768_0_3	210_0_1	211_0_1	168_0_1	1261_03_9	1267_0_21	130_0_1	136_0_1	490_0_1	24_0_1	25_0_1	21_0_11	344_0_21	1468_0_48	342_0_1	281_0_1	549_0_76	409_0_1	1693_0_53	1094_0_20	679_0_1	1155_0_46	676_0_46	263_0_98	260_0_73	125_0_1	265_0_1	457_03_1	1069_0_1	59_0_119	56_0_15	1066_0_38	297_0_1	419_0_302	926_0_72	1176_0_81	190_0_72	393_0_1	392_0_163	1480_0_15	110_0_1	113_0_1	277_0_77	82_0_9	205_0_22	87_0_1	85_0_15	1712_01_112	834_0_241	790_0_38
768_0_2	210_0_1	211_0_1	168_0_1	1261_03_10	1267_0_24	130_0_1	136_0_1	490_0_1	24_0_1	25_0_1	21_0_12	344_0_19	1468_0_50	342_0_1	281_0_1	549_0_73	409_0_1	1693_0_48	1094_0_24	679_0_1	1155_0_50	676_0_51	263_0_103	260_0_78	125_0_1	265_0_1	457_03_1	1069_0_2	59_0_120	56_0_21	1066_0_35	297_0_1	419_0_297	926_0_65	1176_0_80	190_0_77	393_0_1	392_0_157	1480_0_17	110_0_1	113_0_1	277_0_82	82_0_9	205_0_24	87_0_1	85_0_17	1712_01_110	834_0_230	790_0_45
768_0_2	210_0_1	211_0_1	168_0_1	1261_03_9	1267_0_20	130_0_1	136_0_1	490_0_1	24_0_1	25_0_1	21_0_11	344_0_23	1468_0_45	342_0_1	281_0_1	549_0_66	409_0_1	1693_0_44	1094_0_23	679_0_1	1155_0_55	676_0_51	263_0_99	260_0_80	125_0_1	265_0_1	457_03_1	1069_0_1	59_0_131	56_0_17	1066_0_33	297_0_1	419_0_306	926_0_65	1176_0_84	190_0_73	393_0_1	392_0_164	1480_0_12	110_0_1	113_0_1	277_0_74	82_0_8	205_0_26	87_0_1	85_0_17	1712_01_107	834_0_230	790_0_38
768_0_1	210_0_1	211_0_1	168_0_1	1261_03_8	1267_0_20	130_0_1	136_0_1	490_0_1	24_0_1	25_0_1	21_0_11	344_0_22	1468_0_52	342_0_1	281_0_1	549_0_72	409_0_1	1693_0_45	1094_0_21	679_0_1	1155_0_57	676_0_48	263_0_108	260_0_82	125_0_1	265_0_1	457_03_1	1069_0_1	59_0_131	56_0_15	1066_0_35	297_0_1	419_0_306	926_0_68	1176_0_87	190_0_65	393_0_1	392_0_172	1480_0_11	110_0_1	113_0_1	277_0_68	82_0_12	205_0_26	87_0_1	85_0_17	1712_01_108	834_0_239	790_0_41
210_0_1	211_0_1	168_0_1	1261_03_8	1267_0_18	130_0_1	136_0_1	490_0_1	24_0_1	25_0_1	21_0_9	344_0_22	1468_0_49	342_0_1	281_0_1	549_0_65	409_0_1	1693_0_45	1094_0_27	1155_0_59	676_0_57	263_0_102	260_0_82	125_0_1	265_0_1	457_03_1	1069_0_2	59_0_127	56_0_13	1066_0_33	297_0_1	419_0_304	926_0_68	1176_0_90	190_0_69	393_0_1	392_0_158	1480_0_10	110_0_1	113_0_1	277_0_75	82_0_11	205_0_26	87_0_1	85_0_14	1712_01_103	834_0_231	790_0_39	300_0_4	3_0_1
210_0_1	211_0_1	168_0_1	1261_03_8	1267_0_17	130_0_1	136_0_1	490_0_1	24_0_1	25_0_1	21_0_8	344_0_24	1468_0_50	342_0_1	281_0_1	549_0_65	409_0_1	1693_0_47	1094_0_25	1155_0_58	676_0_54	263_0_106	260_0_85	125_0_1	265_0_1	457_03_1	1069_0_1	59_0_125	56_0_12	1066_0_26	297_0_1	419_0_311	926_0_73	1176_0_92	190_0_65	393_0_1	392_0_159	1480_0_11	110_0_1	113_0_1	277_0_71	82_0_12	205_0_25	87_0_1	85_0_13	1712_01_104	834_0_244	790_0_33	300_0_6	3_0_1
210_0_1	211_0_1	168_0_1	1261_03_9	1267_0_20	136_0_1	490_0_1	24_0_1	25_0_1	21_0_7	344_0_19	1468_0_51	342_0_1	281_0_1	549_0_65	409_0_1	1693_0_50	1094_0_27	1155_0_53	676_0_48	263_0_110	260_0_81	125_0_1	265_0_1	457_03_1	1069_0_1	59_0_128	56_0_18	1066_0_28	297_0_1	419_0_304	926_0_68	1176_0_85	190_0_67	393_0_1	392_0_171	1480_0_11	110_0_1	113_0_1	277_0_73	82_0_13	205_0_25	87_0_1	85_0_14	1712_01_108	834_0_243	790_0_32	300_0_5	3_0_1	523_0_1
210_0_1	211_0_1	168_0_1	1261_03_6	1267_0_16	136_0_1	490_0_1	24_0_1	25_0_1	21_0_8	344_0_24	1468_0_52	342_0_1	281_0_1	549_0_53	409_0_1	1693_0_43	1094_0_30	1155_0_52	676_0_43	263_0_110	260_0_79	125_0_1	265_0_1	457_03_1	1069_0_2	59_0_128	56_0_15	1066_0_25	297_0_1	419_0_314	926_0_67	1176_0_85	190_0_72	393_0_1	392_0_171	1480_0_12	110_0_1	113_0_1	277_0_65	82_0_14	205_0_26	87_0_1	85_0_14	1712_01_101	834_0_238	790_0_32	300_0_5	3_0_1	523_0_1
210_0_1	211_0_1	168_0_1	1261_03_7	1267_0_18	136_0_1	490_0_1	24_0_1	25_0_1	21_0_6	344_0_27	1468_0_53	342_0_1	281_0_1	549_0_62	409_0_1	1693_0_47	1094_0_24	1155_0_54	676_0_39	263_0_106	260_0_89	125_0_1	265_0_1	457_03_1	1069_0_1	59_0_125	56_0_13	1066_0_27	297_0_1	419_0_316	926_0_70	1176_0_86	190_0_66	393_0_1	392_0_179	1480_0_17	110_0_1	113_0_1	277_0_64	82_0_19	205_0_29	87_0_1	85_0_16	1712_01_103	834_0_246	790_0_37	300_0_4	3_0_1	523_0_1
210_0_1	211_0_1	168_0_1	1261_03_8	1267_0_17	136_0_1	490_0_1	24_0_1	25_0_1	21_0_5	344_0_22	1468_0_51	342_0_1	549_0_69	409_0_1	1693_0_50	1094_0_25	1155_0_57	676_0_48	263_0_108	260_0_84	125_0_1	265_0_1	457_03_1	1069_0_1	59_0_130	56_0_17	1066_0_30	297_0_1	419_0_315	926_0_70	1176_0_86	190_0_72	393_0_1	392_0_169	1480_0_16	110_0_1	113_0_1	277_0_72	82_0_14	205_0_25	87_0_1	85_0_17	1712_01_101	834_0_243	790_0_35	300_0_4	3_0_1	523_0_1	366_0_4
210_0_1	211_0_1	168_0_1	1261_03_8	1267_0_13	136_0_1	490_0_1	24_0_1	25_0_1	21_0_4	344_0_26	1468_0_51	342_0_1	549_0_65	409_0_1	1693_0_41	1094_0_30	1155_0_55	676_0_44	263_0_106	260_0_83	125_0_1	265_0_1	457_03_1	1069_0_2	59_0_130	56_0_15	1066_0_25	297_0_1	419_0_332	926_0_68	1176_0_90	190_0_68	393_0_1	392_0_178	1480_0_19	110_0_1	113_0_1	277_0_69	82_0_14	205_0_22	87_0_1	85_0_18	1712_01_98	834_0_238	790_0_29	300_0_3	3_0_1	523_0_1	366_0_3
210_0_1	211_0_1	168_0_1	1261_03_8	1267_0_15	136_0_1	490_0_1	24_0_1	25_0_1	21_0_5	344_0_24	1468_0_54	342_0_1	549_0_70	409_0_1	1693_0_50	1094_0_28	1155_0_57	676_0_44	263_0_108	260_0_82	125_0_1	265_0_1	457_03_1	1069_0_1	59_0_132	56_0_16	1066_0_23	297_0_1	419_0_332	926_0_71	1176_0_100	190_0_61	393_0_1	392_0_184	1480_0_18	110_0_1	113_0_1	277_0_69	82_0_18	205_0_18	87_0_1	85_0_13	1712_01_96	834_0_227	790_0_34	300_0_2	3_0_1	523_0_1	366_0_4
210_0_1	211_0_1	168_0_1	1261_03_7	1267_0_15	136_0_1	490_0_1	24_0_1	25_0_1	21_0_5	344_0_20	1468_0_52	342_0_1	549_0_65	409_0_1	1693_0_53	1094_0_34	1155_0_61	676_0_46	263_0_106	260_0_88	125_0_1	265_0_1	457_03_1	1069_0_2	59_0_126	56_0_19	1066_0_22	297_0_1	419_0_333	926_0_60	1176_0_89	190_0_70	393_0_1	392_0_175	1480_0_17	110_0_1	113_0_1	277_0_75	82_0_17	205_0_15	87_0_1	85_0_13	1712_01_91	834_0_238	790_0_36	300_0_2	3_0_1	523_0_1	366_0_2
210_0_1	211_0_1	168_0_1	1261_03_6	1267_0_8	136_0_1	490_0_1	24_0_1	25_0_1	21_0_5	344_0_22	1468_0_53	342_0_1	549_0_67	409_0_1	1693_0_49	1094_0_35	1155_0_72	676_0_42	263_0_101	260_0_91	125_0_1	265_0_1	457_03_1	1069_0_2	59_0_112	56_0_14	1066_0_24	297_0_1	419_0_335	926_0_58	1176_0_88	190_0_64	393_0_1	392_0_193	1480_0_23	110_0_1	113_0_1	277_0_71	82_0_18	205_0_15	87_0_1	85_0_13	1712_01_88	834_0_244	790_0_32	300_0_3	3_0_1	523_0_1	366_0_2
210_0_1	211_0_1	168_0_1	1261_03_6	1267_0_8	136_0_1	490_0_1	24_0_1	25_0_1	21_0_6	344_0_23	1468_0_57	342_0_1	549_0_65	409_0_1	1693_0_55	1094_0_29	1155_0_76	676_0_44	263_0_99	260_0_85	125_0_1	265_0_1	457_03_1	1069_0_1	59_0_113	56_0_19	1066_0_28	297_0_1	419_0_337	926_0_58	1176_0_98	190_0_68	393_0_1	392_0_190	1480_0_24	110_0_1	113_0_1	277_0_77	82_0_19	205_0_16	87_0_1	85_0_12	1712_01_91	834_0_250	790_0_36	300_0_3	3_0_1	523_0_1	366_0_3
210_0_1	211_0_1	168_0_1	1261_03_5	1267_0_8	136_0_1	490_0_1	24_0_1	25_0_1	21_0_5	344_0_23	1468_0_57	342_0_1	549_0_61	409_0_1	1693_0_49	1094_0_35	1155_0_77	676_0_42	263_0_87	260_0_89	125_0_1	265_0_1	457_03_1	1069_0_1	59_0_106	56_0_12	1066_0_27	297_0_1	419_0_342	926_0_53	1176_0_100	190_0_69	393_0_1	392_0_188	1480_0_23	110_0_1	113_0_1	277_0_74	82_0_21	205_0_14	87_0_1	85_0_11	1712_01_100	834_0_246	790_0_31	300_0_3	3_0_1	523_0_1	366_0_2
210_0_1	211_0_1	168_0_1	1261_03_6	1267_0_6	136_0_1	490_0_1	24_0_1	25_0_1	21_0_6	344_0_24	1468_0_58	342_0_1	549_0_70	409_0_1	1693_0_49	1094_0_32	1155_0_79	676_0_40	263_0_89	260_0_88	125_0_1	265_0_1	457_03_1	1069_0_1	59_0_112	56_0_12	1066_0_26	297_0_1	419_0_339	926_0_51	1176_0_108	190_0_66	393_0_1	392_0_189	1480_0_28	110_0_1	113_0_1	277_0_69	82_0_23	205_0_14	87_0_1	85_0_11	1712_01_101	834_0_240	790_0_28	300_0_2	3_0_1	523_0_1	366_0_3
210_0_1	211_0_1	168_0_1	1261_03_5	1267_0_9	136_0_1	490_0_1	24_0_1	25_0_1	21_0_6	344_0_28	1468_0_56	342_0_1	549_0_67	409_0_1	1693_0_55	1094_0_34	1155_0_77	676_0_40	263_0_93	260_0_88	125_0_1	265_0_1	457_03_1	1069_0_1	59_0_118	56_0_19	1066_0_27	297_0_1	419_0_338	926_0_54	1176_0_88	190_0_60	393_0_1	392_0_176	1480_0_25	110_0_1	113_0_1	277_0_77	82_0_18	205_0_13	87_0_1	85_0_14	1712_01_106	834_0_247	790_0_27	300_0_2	3_0_1	523_0_1	366_0_3
210_0_1	211_0_1	168_0_1	1261_03_6	1267_0_7	136_0_1	490_0_1	24_0_1	25_0_1	21_0_4	344_0_31	1468_0_45	342_0_1	549_0_67	409_0_1	1693_0_55	1094_0_35	1155_0_69	676_0_38	263_0_81	260_0_89	125_0_1	265_0_1	457_03_1	1069_0_2	59_0_116	56_0_14	1066_0_24	297_0_1	419_0_342	926_0_55	1176_0_95	190_0_60	393_0_1	392_0_186	1480_0_26	110_0_1	113_0_1	277_0_76	82_0_18	205_0_12	87_0_1	85_0_10	1712_01_106	834_0_247	790_0_22	300_0_3	3_0_1	523_0_1	366_0_3
210_0_1	211_0_1	168_0_1	1261_03_5	1267_0_11	136_0_1	490_0_1	24_0_1	25_0_1	21_0_4	344_0_33	1468_0_51	342_0_1	549_0_71	409_0_1	1693_0_52	1094_0_33	1155_0_71	676_0_43	263_0_85	260_0_88	125_0_1	265_0_1	457_03_1	1069_0_2	59_0_109	56_0_11	1066_0_26	297_0_1	419_0_342	926_0_54	1176_0_91	190_0_59	393_0_1	392_0_182	1480_0_26	110_0_1	113_0_1	277_0_75	82_0_21	205_0_17	87_0_1	85_0_9	1712_01_109	834_0_247	790_0_27	300_0_3	3_0_1	523_0_1	366_0_4
210_0_1	211_0_1	168_0_1	1261_03_4	1267_0_12	136_0_1	490_0_1	24_0_1	25_0_1	21_0_6	344_0_31	1468_0_57	342_0_1	549_0_70	409_0_1	1693_0_55	1094_0_32	1155_0_67	676_0_36	263_0_85	260_0_89	125_0_1	265_0_1	457_03_1	59_0_114	56_0_11	1066_0_24	297_0_1	419_0_357	926_0_51	1176_0_90	190_0_56	393_0_1	392_0_167	1480_0_22	110_0_1	113_0_1	277_0_85	82_0_19	205_0_16	87_0_1	85_0_8	1712_01_109	834_0_245	790_0_32	300_0_3	3_0_1	523_0_1	366_0_4	1017_0_33
210_0_1	211_0_1	168_0_1	1261_03_4	1267_0_10	136_0_1	490_0_1	24_0_1	25_0_1	21_0_6	344_0_33	1468_0_54	342_0_1	549_0_70	409_0_1	1693_0_49	1094_0_33	1155_0_66	676_0_34	263_0_73	260_0_96	125_0_1	265_0_1	457_03_1	59_0_106	56_0_9	1066_0_20	297_0_1	419_0_337	926_0_58	1176_0_89	190_0_56	393_0_1	392_0_180	1480_0_31	110_0_1	113_0_1	277_0_81	82_0_20	205_0_13	87_0_1	85_0_8	1712_01_102	834_0_254	790_0_28	300_0_5	3_0_1	523_0_1	366_0_4	1017_0_31
210_0_1	211_0_1	168_0_1	1261_03_3	1267_0_13	136_0_1	490_0_1	24_0_1	25_0_1	21_0_9	344_0_33	1468_0_59	342_0_1	549_0_71	409_0_1	1693_0_47	1094_0_29	1155_0_63	676_0_45	263_0_91	260_0_91	125_0_1	265_0_1	59_0_113	56_0_9	1066_0_21	297_0_1	419_0_335	926_0_58	1176_0_85	190_0_64	393_0_1	392_0_177	1480_0_25	110_0_1	113_0_1	277_0_83	82_0_21	205_0_11	87_0_1	85_0_9	1712_01_109	834_0_244	790_0_27	300_0_4	3_0_1	523_0_1	366_0_4	1017_0_28	528_0_22
210_0_1	211_0_1	168_0_1	1261_03_2	1267_0_8	136_0_1	490_0_1	24_0_1	25_0_1	21_0_6	344_0_28	1468_0_61	342_0_1	549_0_70	409_0_1	1693_0_49	1094_0_34	1155_0_60	676_0_38	263_0_81	260_0_95	125_0_1	265_0_1	59_0_115	56_0_9	1066_0_21	297_0_1	419_0_326	926_0_56	1176_0_77	190_0_65	393_0_1	392_0_183	1480_0_23	110_0_1	113_0_1	277_0_78	82_0_22	205_0_11	87_0_1	85_0_7	1712_01_103	834_0_250	790_0_25	300_0_6	3_0_1	523_0_1	366_0_4	1017_0_26	528_0_19
210_0_1	211_0_1	168_0_1	1261_03_4	1267_0_8	136_0_1	490_0_1	24_0_1	25_0_1	21_0_4	344_0_34	1468_0_65	342_0_1	549_0_71	409_0_1	1693_0_46	1094_0_30	1155_0_63	676_0_44	263_0_74	260_0_92	125_0_1	265_0_1	59_0_111	56_0_9	1066_0_23	297_0_1	419_0_325	926_0_62	1176_0_82	190_0_69	393_0_1	392_0_188	1480_0_28	110_0_1	113_0_1	277_0_78	82_0_24	205_0_9	87_0_1	85_0_8	1712_01_100	834_0_254	790_0_23	300_0_6	3_0_1	523_0_1	366_0_5	1017_0_25	528_0_21
210_0_1	211_0_1	168_0_1	1261_03_2	1267_0_9	136_0_1	490_0_1	24_0_1	25_0_1	21_0_3	344_0_32	1468_0_74	342_0_1	549_0_67	409_0_1	1693_0_56	1094_0_35	1155_0_61	676_0_42	263_0_77	260_0_91	125_0_1	265_0_1	59_0_113	56_0_7	1066_0_26	297_0_1	419_0_326	926_0_55	1176_0_77	190_0_74	393_0_1	392_0_175	1480_0_25	110_0_1	113_0_1	277_0_77	82_0_20	205_0_9	87_0_1	85_0_8	1712_01_106	834_0_269	790_0_23	300_0_6	3_0_1	523_0_1	366_0_4	1017_0_30	528_0_23
210_0_1	211_0_1	168_0_1	1261_03_1	1267_0_5	136_0_1	490_0_1	24_0_1	25_0_1	21_0_2	344_0_32	1468_0_71	342_0_1	549_0_64	409_0_1	1693_0_50	1094_0_41	1155_0_55	676_0_37	263_0_69	260_0_93	125_0_1	265_0_1	59_0_110	56_0_5	1066_0_20	297_0_1	419_0_329	926_0_53	1176_0_77	190_0_66	393_0_1	392_0_187	1480_0_26	110_0_1	113_0_1	277_0_75	82_0_21	205_0_8	87_0_1	85_0_7	1712_01_103	834_0_261	790_0_23	300_0_6	3_0_1	523_0_1	366_0_4	1017_0_27	528_0_23
210_0_1	211_0_1	168_0_1	1261_03_1	1267_0_6	136_0_1	490_0_1	24_0_1	25_0_1	21_0_2	344_0_37	1468_0_72	342_0_1	549_0_71	409_0_1	1693_0_46	1094_0_35	1155_0_56	676_0_42	263_0_76	260_0_93	125_0_1	265_0_1	59_0_114	56_0_5	1066_0_17	297_0_1	419_0_331	926_0_52	1176_0_66	190_0_62	393_0_1	392_0_194	1480_0_26	110_0_1	113_0_1	277_0_77	82_0_21	205_0_8	87_0_1	85_0_8	1712_01_104	834_0_270	790_0_25	300_0_5	3_0_1	523_0_1	366_0_7	1017_0_28	528_0_26
210_0_1	211_0_1	168_0_1	1261_03_1	1267_0_9	136_0_1	490_0_1	24_0_1	25_0_1	21_0_2	344_0_32	1468_0_80	342_0_1	549_0_67	409_0_1	1693_0_46	1094_0_38	1155_0_53	676_0_40	263_0_62	260_0_89	125_0_1	265_0_1	59_0_115	56_0_5	1066_0_18	297_0_1	419_0_335	926_0_52	1176_0_74	190_0_64	393_0_1	392_0_196	1480_0_23	110_0_1	113_0_1	277_0_79	82_0_23	205_0_11	87_0_1	85_0_7	1712_01_109	834_0_261	790_0_20	300_0_7	3_0_1	523_0_1	366_0_7	1017_0_29	528_0_23
210_0_1	211_0_1	168_0_1	1261_03_1	1267_0_5	136_0_1	490_0_1	24_0_1	25_0_1	21_0_2	344_0_38	1468_0_75	342_0_1	549_0_74	409_0_1	1693_0_40	1094_0_42	1155_0_52	676_0_39	263_0_64	260_0_92	125_0_1	265_0_1	59_0_109	56_0_5	1066_0_19	297_0_1	419_0_335	926_0_55	1176_0_76	190_0_58	393_0_1	392_0_199	1480_0_25	110_0_1	113_0_1	277_0_74	82_0_24	205_0_9	87_0_1	85_0_8	1712_01_108	834_0_264	790_0_23	300_0_8	3_0_1	523_0_1	366_0_8	1017_0_28	528_0_20
210_0_1	211_0_1	168_0_1	1261_03_1	1267_0_9	136_0_1	490_0_1	24_0_1	25_0_1	21_0_3	344_0_36	1468_0_78	342_0_1	549_0_78	409_0_1	1693_0_42	1094_0_34	1155_0_48	676_0_37	263_0_68	260_0_86	125_0_1	265_0_1	59_0_116	56_0_6	1066_0_18	297_0_1	419_0_332	926_0_51	1176_0_81	190_0_64	393_0_1	392_0_195	1480_0_25	110_0_1	113_0_1	277_0_73	82_0_31	205_0_10	87_0_1	85_0_8	1712_01_115	834_0_255	790_0_29	300_0_8	3_0_1	523_0_1	366_0_9	1017_0_27	528_0_25
210_0_1	211_0_1	168_0_1	1261_03_1	1267_0_7	136_0_1	490_0_1	24_0_1	25_0_1	21_0_3	344_0_37	1468_0_69	342_0_1	549_0_83	409_0_1	1693_0_46	1094_0_36	1155_0_52	676_0_32	263_0_62	260_0_83	125_0_1	265_0_1	59_0_114	56_0_6	1066_0_17	297_0_1	419_0_332	926_0_50	1176_0_84	190_0_68	393_0_1	392_0_191	1480_0_24	110_0_1	113_0_1	277_0_76	82_0_32	205_0_11	87_0_1	85_0_8	1712_01_119	834_0_260	790_0_24	300_0_6	3_0_1	523_0_1	366_0_9	1017_0_30	528_0_20
210_0_1	211_0_1	168_0_1	1261_03_2	1267_0_7	136_0_1	490_0_1	24_0_1	25_0_1	21_0_4	344_0_39	1468_0_65	342_0_1	549_0_83	409_0_1	1693_0_40	1094_0_37	1155_0_51	676_0_36	263_0_68	260_0_85	125_0_1	265_0_1	59_0_103	56_0_6	1066_0_20	297_0_1	419_0_324	926_0_50	1176_0_78	190_0_69	393_0_1	392_0_198	1480_0_29	110_0_1	113_0_1	277_0_68	82_0_34	205_0_11	87_0_1	85_0_13	1712_01_118	834_0_257	790_0_26	300_0_6	3_0_1	523_0_1	366_0_13	1017_0_34	528_0_19
210_0_1	211_0_1	168_0_1	1261_03_1	1267_0_8	136_0_1	490_0_1	24_0_1	25_0_1	21_0_4	344_0_44	1468_0_60	342_0_1	549_0_85	409_0_1	1693_0_43	1094_0_36	1155_0_54	676_0_41	263_0_66	260_0_81	125_0_1	265_0_1	59_0_124	56_0_6	1066_0_25	297_0_1	419_0_330	926_0_50	1176_0_79	190_0_72	393_0_1	392_0_187	1480_0_27	110_0_1	113_0_1	277_0_69	82_0_32	205_0_12	87_0_1	85_0_10	1712_01_114	834_0_259	790_0_25	300_0_8	3_0_1	523_0_1	366_0_12	1017_0_38	528_0_21
210_0_1	211_0_1	168_0_1	1261_03_2	1267_0_7	136_0_1	490_0_1	24_0_1	25_0_1	21_0_5	344_0_39	1468_0_57	342_0_1	549_0_88	409_0_1	1693_0_41	1094_0_41	1155_0_49	676_0_44	263_0_63	260_0_83	125_0_1	265_0_1	59_0_124	56_0_4	1066_0_19	297_0_1	419_0_325	926_0_40	1176_0_75	190_0_75	393_0_1	392_0_193	1480_0_22	110_0_1	113_0_1	277_0_63	82_0_29	205_0_11	87_0_1	85_0_12	1712_01_120	834_0_259	790_0_24	300_0_8	3_0_1	523_0_1	366_0_11	1017_0_32	528_0_18
210_0_1	211_0_1	168_0_1	1261_03_2	1267_0_7	136_0_1	490_0_1	24_0_1	25_0_1	21_0_6	344_0_44	1468_0_58	342_0_1	549_0_91	409_0_1	1693_0_40	1094_0_35	1155_0_49	676_0_51	263_0_64	260_0_85	125_0_1	265_0_1	59_0_124	56_0_2	1066_0_17	297_0_1	419_0_321	926_0_41	1176_0_73	190_0_78	393_0_1	392_0_190	1480_0_22	110_0_1	113_0_1	277_0_67	82_0_32	205_0_10	87_0_1	85_0_11	1712_01_122	834_0_270	790_0_22	300_0_7	3_0_1	523_0_1	366_0_14	1017_0_34	528_0_19
210_0_1	211_0_1	168_0_1	1261_03_2	1267_0_7	136_0_1	490_0_1	24_0_1	25_0_1	21_0_5	344_0_38	1468_0_56	342_0_1	549_0_82	409_0_1	1693_0_44	1094_0_36	1155_0_52	676_0_50	263_0_59	260_0_77	125_0_1	265_0_1	59_0_134	56_0_3	1066_0_18	297_0_1	419_0_311	926_0_37	1176_0_73	190_0_84	393_0_1	392_0_199	1480_0_19	110_0_1	113_0_1	277_0_75	82_0_32	205_0_8	87_0_1	85_0_10	1712_01_123	834_0_273	790_0_19	300_0_8	3_0_1	523_0_1	366_0_12	1017_0_38	528_0_18
210_0_1	211_0_1	168_0_1	1261_03_3	1267_0_5	136_0_1	490_0_1	24_0_1	25_0_1	21_0_4	344_0_43	1468_0_56	342_0_1	549_0_86	409_0_1	1693_0_41	1094_0_37	1155_0_52	676_0_52	263_0_58	260_0_85	125_0_1	265_0_1	59_0_124	56_0_3	1066_0_17	297_0_1	419_0_310	926_0_34	1176_0_70	190_0_80	393_0_1	392_0_200	1480_0_21	110_0_1	113_0_1	277_0_71	82_0_27	205_0_7	87_0_1	85_0_15	1712_01_127	834_0_269	790_0_20	300_0_6	3_0_1	523_0_1	366_0_13	1017_0_34	528_0_16
210_0_1	211_0_1	168_0_1	1261_03_2	1267_0_7	136_0_1	490_0_1	24_0_1	25_0_1	21_0_4	344_0_41	1468_0_59	342_0_1	549_0_79	409_0_1	1693_0_38	1094_0_31	1155_0_48	676_0_46	263_0_65	260_0_79	125_0_1	265_0_1	59_0_136	56_0_2	1066_0_11	297_0_1	419_0_322	926_0_39	1176_0_75	190_0_82	393_0_1	392_0_196	1480_0_19	110_0_1	113_0_1	277_0_74	82_0_23	205_0_8	87_0_1	85_0_16	1712_01_131	834_0_286	790_0_15	300_0_4	3_0_1	523_0_1	366_0_11	1017_0_36	528_0_24
210_0_1	211_0_1	168_0_1	1261_03_2	1267_0_7	136_0_1	490_0_1	24_0_1	25_0_1	21_0_3	344_0_38	1468_0_53	342_0_1	549_0_79	409_0_1	1693_0_41	1094_0_38	1155_0_53	676_0_45	263_0_65	260_0_75	125_0_1	265_0_1	59_0_136	56_0_2	1066_0_11	297_0_1	419_0_313	926_0_39	1176_0_70	190_0_83	393_0_1	392_0_193	1480_0_23	110_0_1	113_0_1	277_0_82	82_0_25	205_0_7	87_0_1	85_0_18	1712_01_132	834_0_284	790_0_15	3_0_1	523_0_1	366_0_10	1017_0_31	528_0_23	448_0_1
210_0_1	211_0_1	168_0_1	1261_03_4	1267_0_7	136_0_1	490_0_1	24_0_1	25_0_1	21_0_4	344_0_36	1468_0_48	342_0_1	549_0_79	409_0_1	1693_0_35	1094_0_35	1155_0_58	676_0_47	263_0_63	260_0_70	125_0_1	265_0_1	59_0_122	56_0_2	1066_0_11	297_0_1	419_0_324	926_0_36	1176_0_68	190_0_82	393_0_1	392_0_195	1480_0_26	110_0_1	113_0_1	277_0_80	82_0_21	205_0_6	87_0_1	85_0_16	1712_01_149	834_0_293	790_0_16	3_0_1	523_0_1	366_0_13	1017_0_30	528_0_22	448_0_1
210_0_1	211_0_1	168_0_1	1261_03_2	1267_0_6	136_0_1	490_0_1	24_0_1	25_0_1	21_0_3	344_0_33	1468_0_45	342_0_1	549_0_75	409_0_1	1693_0_36	1094_0_35	1155_0_46	676_0_50	263_0_66	260_0_75	125_0_1	265_0_1	59_0_128	56_0_4	1066_0_13	297_0_1	419_0_317	926_0_40	1176_0_73	190_0_83	393_0_1	392_0_196	1480_0_24	110_0_1	113_0_1	277_0_83	82_0_19	205_0_8	87_0_1	85_0_16	1712_01_157	834_0_299	790_0_12	3_0_1	523_0_1	366_0_12	1017_0_28	528_0_28	448_0_1
210_0_1	211_0_1	168_0_1	1261_03_2	1267_0_6	136_0_1	490_0_1	24_0_1	25_0_1	21_0_3	344_0_31	1468_0_46	342_0_1	549_0_74	409_0_1	1693_0_37	1094_0_40	1155_0_49	676_0_53	263_0_66	260_0_75	125_0_1	265_0_1	59_0_117	56_0_4	1066_0_11	297_0_1	419_0_311	926_0_35	1176_0_71	190_0_72	393_0_1	392_0_186	1480_0_26	110_0_1	113_0_1	277_0_84	82_0_19	205_0_9	87_0_1	85_0_16	1712_01_162	834_0_299	790_0_14	3_0_1	523_0_1	366_0_11	1017_0_24	528_0_25	448_0_1
210_0_1	211_0_1	1261_03_3	1267_0_8	136_0_1	490_0_1	24_0_1	25_0_1	21_0_4	344_0_29	1468_0_50	342_0_1	549_0_75	409_0_1	1693_0_33	1094_0_33	1155_0_59	676_0_58	263_0_61	260_0_75	125_0_1	265_0_1	59_0_110	56_0_4	1066_0_15	297_0_1	419_0_315	926_0_34	1176_0_71	190_0_71	393_0_1	392_0_192	1480_0_22	110_0_1	113_0_1	277_0_89	82_0_17	205_0_8	87_0_1	85_0_13	1712_01_152	834_0_313	790_0_12	3_0_1	523_0_1	366_0_5	1017_0_27	528_0_26	448_0_1	580_0_16
210_0_1	211_0_1	1267_0_4	136_0_1	490_0_1	24_0_1	25_0_1	21_0_4	344_0_27	1468_0_42	342_0_1	549_0_76	409_0_1	1693_0_41	1094_0_36	1155_0_57	676_0_61	263_0_56	260_0_67	125_0_1	265_0_1	59_0_126	56_0_7	1066_0_13	297_0_1	419_0_312	926_0_42	1176_0_77	190_0_76	393_0_1	392_0_178	1480_0_23	110_0_1	113_0_1	277_0_89	82_0_18	205_0_7	87_0_1	85_0_11	1712_01_150	834_0_313	790_0_12	3_0_1	523_0_1	366_0_4	1017_0_26	528_0_37	448_0_1	580_0_15	443_0_18
210_0_1	211_0_1	1267_0_4	136_0_1	490_0_1	24_0_1	25_0_1	21_0_6	344_0_26	1468_0_39	342_0_1	549_0_69	409_0_1	1693_0_39	1094_0_35	1155_0_53	676_0_55	263_0_64	260_0_67	125_0_1	265_0_1	59_0_125	56_0_7	1066_0_13	297_0_1	419_0_314	926_0_33	1176_0_72	190_0_66	393_0_1	392_0_188	1480_0_19	110_0_1	113_0_1	277_0_87	82_0_19	205_0_7	87_0_1	85_0_12	1712_01_153	834_0_312	790_0_9	3_0_1	523_0_1	366_0_4	1017_0_26	528_0_32	448_0_1	580_0_20	443_0_10
210_0_1	211_0_1	1267_0_2	136_0_1	490_0_1	24_0_1	25_0_1	21_0_7	344_0_28	1468_0_43	342_0_1	549_0_63	409_0_1	1693_0_35	1094_0_26	1155_0_45	676_0_60	263_0_64	260_0_71	125_0_1	265_0_1	59_0_131	56_0_7	1066_0_15	297_0_1	419_0_322	926_0_35	1176_0_81	190_0_59	393_0_1	392_0_180	1480_0_18	110_0_1	113_0_1	277_0_84	82_0_12	205_0_7	87_0_1	85_0_11	1712_01_156	834_0_329	790_0_8	3_0_1	523_0_1	366_0_2	1017_0_29	528_0_32	448_0_1	580_0_18	443_0_8
210_0_1	211_0_1	1267_0_1	136_0_1	490_0_1	24_0_1	25_0_1	21_0_4	344_0_29	1468_0_42	342_0_1	549_0_64	409_0_1	1693_0_38	1094_0_25	1155_0_45	676_0_64	263_0_65	260_0_69	125_0_1	265_0_1	59_0_127	56_0_8	1066_0_14	297_0_1	419_0_305	926_0_40	1176_0_76	190_0_68	393_0_1	392_0_179	1480_0_22	110_0_1	113_0_1	277_0_86	82_0_12	205_0_9	87_0_1	85_0_12	1712_01_153	834_0_325	790_0_8	3_0_1	523_0_1	366_0_3	1017_0_27	528_0_34	448_0_1	580_0_11	443_0_10
210_0_1	211_0_1	136_0_1	490_0_1	24_0_1	25_0_1	21_0_5	344_0_34	1468_0_40	342_0_1	549_0_73	409_0_1	1693_0_36	1094_0_20	1155_0_48	676_0_61	263_0_65	260_0_75	125_0_1	265_0_1	59_0_127	56_0_7	1066_0_14	297_0_1	419_0_312	926_0_43	1176_0_74	190_0_66	393_0_1	392_0_186	1480_0_19	110_0_1	113_0_1	277_0_84	82_0_12	205_0_8	87_0_1	85_0_12	1712_01_152	834_0_327	790_0_8	3_0_1	523_0_1	366_0_4	1017_0_26	528_0_29	448_0_1	580_0_12	443_0_8	446_0_2
210_0_1	211_0_1	136_0_1	490_0_1	24_0_1	25_0_1	21_0_6	344_0_31	1468_0_46	342_0_1	549_0_67	409_0_1	1693_0_32	1094_0_21	1155_0_39	676_0_60	263_0_67	260_0_75	125_0_1	265_0_1	59_0_131	56_0_6	1066_0_16	297_0_1	419_0_325	926_0_45	1176_0_75	190_0_69	393_0_1	392_0_191	1480_0_16	110_0_1	113_0_1	277_0_84	82_0_9	205_0_12	87_0_1	85_0_12	1712_01_149	834_0_308	790_0_8	3_0_1	523_0_1	366_0_4	1017_0_25	528_0_34	448_0_1	580_0_12	443_0_8	446_0_2
210_0_1	211_0_1	136_0_1	490_0_1	24_0_1	25_0_1	21_0_5	344_0_26	1468_0_46	342_0_1	549_0_67	409_0_1	1693_0_32	1094_0_24	1155_0_44	676_0_54	263_0_67	260_0_79	125_0_1	265_0_1	59_0_125	56_0_5	1066_0_13	297_0_1	419_0_324	926_0_46	1176_0_75	190_0_81	393_0_1	392_0_196	1480_0_19	110_0_1	113_0_1	277_0_84	82_0_12	205_0_11	87_0_1	85_0_14	1712_01_142	834_0_314	790_0_7	3_0_1	523_0_1	366_0_5	1017_0_24	528_0_32	448_0_1	580_0_14	443_0_9	446_0_1
210_0_1	211_0_1	136_0_1	490_0_1	24_0_1	25_0_1	21_0_6	344_0_23	1468_0_35	342_0_1	549_0_66	409_0_1	1693_0_25	1094_0_20	1155_0_40	676_0_53	263_0_59	260_0_73	125_0_1	265_0_1	59_0_130	56_0_4	1066_0_19	297_0_1	419_0_336	926_0_56	1176_0_72	190_0_78	393_0_1	392_0_202	1480_0_16	110_0_1	113_0_1	277_0_77	82_0_9	205_0_9	87_0_1	85_0_13	1712_01_149	834_0_335	790_0_7	3_0_1	523_0_1	366_0_2	1017_0_24	528_0_25	448_0_1	580_0_10	443_0_9	446_0_2
210_0_1	211_0_1	136_0_1	490_0_1	24_0_1	25_0_1	21_0_8	344_0_22	1468_0_30	342_0_1	549_0_62	409_0_1	1693_0_25	1094_0_23	1155_0_39	676_0_52	263_0_57	260_0_77	125_0_1	265_0_1	59_0_136	56_0_4	1066_0_18	297_0_1	419_0_337	926_0_56	1176_0_71	190_0_78	393_0_1	392_0_194	1480_0_19	110_0_1	113_0_1	277_0_79	82_0_8	205_0_11	87_0_1	85_0_16	1712_01_142	834_0_324	790_0_7	3_0_1	523_0_1	366_0_1	1017_0_18	528_0_32	448_0_1	580_0_10	443_0_9	446_0_1
210_0_1	211_0_1	136_0_1	490_0_1	24_0_1	25_0_1	21_0_7	344_0_23	1468_0_29	342_0_1	549_0_71	409_0_1	1693_0_23	1094_0_23	1155_0_47	676_0_49	263_0_52	260_0_75	125_0_1	265_0_1	59_0_125	56_0_4	1066_0_17	297_0_1	419_0_345	926_0_53	1176_0_72	190_0_75	393_0_1	392_0_203	1480_0_18	110_0_1	113_0_1	277_0_79	82_0_8	205_0_11	87_0_1	85_0_17	1712_01_131	834_0_325	790_0_7	3_0_1	523_0_1	366_0_1	1017_0_17	528_0_26	448_0_1	580_0_15	443_0_8	1333_0_233
210_0_1	211_0_1	136_0_1	490_0_1	24_0_1	25_0_1	21_0_7	344_0_26	1468_0_33	342_0_1	549_0_73	409_0_1	1693_0_21	1094_0_22	1155_0_42	676_0_49	263_0_48	260_0_75	125_0_1	265_0_1	59_0_130	56_0_5	1066_0_25	297_0_1	419_0_356	926_0_54	1176_0_74	190_0_73	393_0_1	392_0_178	1480_0_18	110_0_1	113_0_1	277_0_81	82_0_7	205_0_11	87_0_1	85_0_16	1712_01_131	834_0_315	790_0_6	3_0_1	523_0_1	366_0_1	1017_0_21	528_0_25	448_0_1	580_0_10	443_0_8	1333_0_241
210_0_1	211_0_1	136_0_1	490_0_1	24_0_1	25_0_1	21_0_9	344_0_22	1468_0_29	342_0_1	549_0_71	409_0_1	1693_0_21	1094_0_24	1155_0_44	676_0_47	263_0_44	260_0_73	125_0_1	265_0_1	59_0_121	56_0_5	1066_0_21	297_0_1	419_0_358	926_0_52	1176_0_81	190_0_78	393_0_1	392_0_176	1480_0_18	110_0_1	113_0_1	277_0_86	82_0_8	205_0_9	87_0_1	85_0_18	1712_01_135	834_0_322	790_0_5	3_0_1	523_0_1	366_0_2	1017_0_17	528_0_28	448_0_1	580_0_12	443_0_10	1333_0_239
210_0_1	211_0_1	136_0_1	490_0_1	24_0_1	25_0_1	21_0_9	344_0_24	1468_0_28	342_0_1	549_0_73	409_0_1	1693_0_20	1094_0_19	1155_0_45	676_0_46	263_0_48	260_0_71	125_0_1	265_0_1	59_0_122	56_0_6	1066_0_25	297_0_1	419_0_362	926_0_48	1176_0_91	190_0_78	393_0_1	392_0_172	1480_0_18	110_0_1	113_0_1	277_0_80	82_0_7	205_0_6	87_0_1	85_0_17	1712_01_133	834_0_336	790_0_7	3_0_1	523_0_1	366_0_1	1017_0_23	528_0_24	448_0_1	580_0_16	443_0_8	1333_0_247
210_0_1	211_0_1	136_0_1	490_0_1	24_0_1	25_0_1	21_0_12	344_0_20	1468_0_33	342_0_1	549_0_63	409_0_1	1693_0_20	1094_0_18	1155_0_35	676_0_40	263_0_48	260_0_74	125_0_1	265_0_1	59_0_119	56_0_8	1066_0_29	297_0_1	419_0_381	926_0_50	1176_0_82	190_0_68	393_0_1	392_0_160	1480_0_16	110_0_1	113_0_1	277_0_81	82_0_6	205_0_8	87_0_1	85_0_16	1712_01_130	834_0_335	790_0_5	3_0_1	523_0_1	366_0_1	1017_0_21	528_0_20	448_0_1	580_0_12	443_0_9	1333_0_242
210_0_1	211_0_1	136_0_1	490_0_1	24_0_1	25_0_1	21_0_8	344_0_19	1468_0_31	342_0_1	549_0_60	409_0_1	1693_0_24	1094_0_19	1155_0_41	676_0_42	263_0_40	260_0_79	125_0_1	265_0_1	59_0_118	56_0_9	1066_0_25	297_0_1	419_0_388	926_0_41	1176_0_87	190_0_77	393_0_1	392_0_167	1480_0_21	110_0_1	113_0_1	277_0_73	82_0_8	205_0_7	87_0_1	85_0_17	1712_01_132	834_0_326	790_0_6	3_0_1	523_0_1	366_0_2	1017_0_18	528_0_29	448_0_1	580_0_13	443_0_12	1333_0_235
210_0_1	211_0_1	136_0_1	490_0_1	24_0_1	25_0_1	21_0_8	344_0_23	1468_0_35	342_0_1	549_0_63	409_0_1	1693_0_26	1094_0_14	1155_0_45	676_0_40	263_0_39	260_0_78	125_0_1	265_0_1	59_0_112	56_0_9	1066_0_31	297_0_1	419_0_395	926_0_39	1176_0_83	190_0_65	393_0_1	392_0_154	1480_0_18	110_0_1	113_0_1	277_0_65	82_0_9	205_0_8	87_0_1	85_0_15	1712_01_133	834_0_345	790_0_5	3_0_1	523_0_1	366_0_2	1017_0_23	528_0_23	448_0_1	580_0_14	443_0_11	1333_0_243
210_0_1	211_0_1	136_0_1	490_0_1	24_0_1	25_0_1	21_0_11	344_0_18	1468_0_32	342_0_1	549_0_57	409_0_1	1693_0_25	1094_0_19	1155_0_42	676_0_41	263_0_41	260_0_81	125_0_1	265_0_1	59_0_123	56_0_8	1066_0_28	297_0_1	419_0_411	926_0_37	1176_0_84	190_0_73	393_0_1	392_0_153	1480_0_14	110_0_1	113_0_1	277_0_65	82_0_10	205_0_13	87_0_1	85_0_16	1712_01_135	834_0_330	790_0_4	3_0_1	523_0_1	366_0_1	1017_0_18	528_0_34	448_0_1	580_0_14	443_0_12	1333_0_252
210_0_1	211_0_1	136_0_1	490_0_1	24_0_1	25_0_1	21_0_11	344_0_17	1468_0_35	342_0_1	549_0_61	409_0_1	1693_0_29	1094_0_17	1155_0_42	676_0_45	263_0_36	260_0_77	125_0_1	265_0_1	59_0_121	56_0_8	1066_0_26	297_0_1	419_0_408	926_0_35	1176_0_80	190_0_72	393_0_1	392_0_155	1480_0_15	110_0_1	113_0_1	277_0_65	82_0_11	205_0_11	87_0_1	85_0_17	1712_01_138	834_0_338	790_0_4	3_0_1	523_0_1	366_0_2	1017_0_21	528_0_32	448_0_1	580_0_19	443_0_11	1333_0_252
210_0_1	211_0_1	136_0_1	490_0_1	24_0_1	25_0_1	21_0_7	344_0_23	1468_0_35	342_0_1	549_0_59	409_0_1	1693_0_30	1094_0_17	1155_0_36	676_0_50	263_0_33	260_0_85	125_0_1	265_0_1	59_0_124	56_0_6	1066_0_29	297_0_1	419_0_415	926_0_34	1176_0_85	190_0_64	393_0_1	392_0_149	1480_0_10	110_0_1	113_0_1	277_0_61	82_0_8	205_0_12	87_0_1	85_0_17	1712_01_130	834_0_344	790_0_3	3_0_1	523_0_1	366_0_1	1017_0_19	528_0_28	448_0_1	580_0_18	443_0_11	1333_0_261
210_0_1	211_0_1	136_0_1	490_0_1	24_0_1	25_0_1	21_0_10	344_0_24	1468_0_36	342_0_1	549_0_62	409_0_1	1693_0_35	1094_0_16	1155_0_36	676_0_54	263_0_32	260_0_94	125_0_1	265_0_1	59_0_120	56_0_5	1066_0_23	297_0_1	419_0_410	926_0_34	1176_0_87	190_0_72	393_0_1	392_0_146	1480_0_7	110_0_1	113_0_1	277_0_67	82_0_9	205_0_14	87_0_1	85_0_19	1712_01_138	834_0_335	790_0_2	3_0_1	523_0_1	366_0_1	1017_0_14	528_0_34	448_0_1	580_0_21	443_0_12	1333_0_249
210_0_1	211_0_1	136_0_1	490_0_1	24_0_1	25_0_1	21_0_9	344_0_22	1468_0_33	342_0_1	549_0_67	409_0_1	1693_0_36	1094_0_14	1155_0_38	676_0_53	263_0_31	260_0_91	125_0_1	265_0_1	59_0_112	56_0_6	1066_0_21	297_0_1	419_0_417	926_0_35	1176_0_82	190_0_66	393_0_1	392_0_154	1480_0_8	110_0_1	113_0_1	277_0_66	82_0_10	205_0_11	87_0_1	85_0_20	1712_01_131	834_0_338	790_0_4	3_0_1	523_0_1	366_0_2	1017_0_21	528_0_28	448_0_1	580_0_21	443_0_12	1333_0_264
210_0_1	211_0_1	136_0_1	490_0_1	24_0_1	25_0_1	21_0_7	344_0_25	1468_0_36	342_0_1	549_0_64	409_0_1	1693_0_29	1094_0_14	1155_0_34	676_0_55	263_0_34	260_0_91	125_0_1	265_0_1	59_0_114	56_0_6	1066_0_20	297_0_1	419_0_426	926_0_37	1176_0_80	190_0_66	393_0_1	392_0_143	1480_0_6	110_0_1	113_0_1	277_0_74	82_0_9	205_0_13	87_0_1	85_0_17	1712_01_129	834_0_349	790_0_3	3_0_1	523_0_1	366_0_2	1017_0_17	528_0_28	448_0_1	580_0_19	443_0_11	1333_0_256
210_0_1	211_0_1	136_0_1	490_0_1	24_0_1	25_0_1	21_0_10	344_0_25	1468_0_33	342_0_1	549_0_65	409_0_1	1693_0_35	1094_0_14	1155_0_36	676_0_47	263_0_30	260_0_89	125_0_1	265_0_1	59_0_115	56_0_4	1066_0_18	297_0_1	419_0_428	926_0_31	1176_0_78	190_0_71	393_0_1	392_0_140	1480_0_8	110_0_1	113_0_1	277_0_77	82_0_11	205_0_11	87_0_1	85_0_20	1712_01_126	834_0_345	790_0_6	3_0_1	523_0_1	366_0_4	1017_0_19	528_0_28	448_0_1	580_0_17	443_0_13	1333_0_253
210_0_1	211_0_1	136_0_1	490_0_1	24_0_1	25_0_1	21_0_7	344_0_28	1468_0_35	342_0_1	549_0_74	409_0_1	1693_0_33	1094_0_16	1155_0_38	676_0_47	263_0_34	260_0_91	125_0_1	265_0_1	59_0_114	56_0_4	1066_0_23	297_0_1	419_0_432	926_0_34	1176_0_87	190_0_60	393_0_1	392_0_136	1480_0_5	110_0_1	113_0_1	277_0_74	82_0_14	205_0_8	87_0_1	85_0_17	1712_01_122	834_0_341	790_0_5	3_0_1	523_0_1	366_0_4	1017_0_21	528_0_20	448_0_1	580_0_19	443_0_13	1333_0_260
210_0_1	211_0_1	136_0_1	490_0_1	24_0_1	25_0_1	21_0_8	344_0_26	1468_0_38	342_0_1	549_0_65	409_0_1	1693_0_32	1094_0_15	1155_0_37	676_0_44	263_0_34	260_0_89	125_0_1	265_0_1	59_0_117	56_0_5	1066_0_25	297_0_1	419_0_438	926_0_34	1176_0_87	190_0_65	393_0_1	392_0_129	1480_0_4	110_0_1	113_0_1	277_0_73	82_0_13	205_0_11	87_0_1	85_0_18	1712_01_122	834_0_345	790_0_4	3_0_1	523_0_1	366_0_3	1017_0_18	528_0_24	448_0_1	580_0_16	443_0_14	1333_0_257
210_0_1	211_0_1	136_0_1	490_0_1	24_0_1	25_0_1	21_0_6	344_0_27	1468_0_33	342_0_1	549_0_73	409_0_1	1693_0_38	1094_0_13	1155_0_39	676_0_44	263_0_34	260_0_85	125_0_1	265_0_1	59_0_118	56_0_4	1066_0_25	297_0_1	419_0_453	926_0_29	1176_0_84	190_0_66	393_0_1	392_0_132	1480_0_6	110_0_1	113_0_1	277_0_71	82_0_14	205_0_11	87_0_1	85_0_23	1712_01_124	834_0_333	790_0_5	3_0_1	523_0_1	366_0_3	1017_0_20	528_0_22	448_0_1	580_0_16	443_0_13	1333_0_266
210_0_1	211_0_1	136_0_1	490_0_1	24_0_1	25_0_1	21_0_6	344_0_30	1468_0_35	342_0_1	549_0_66	409_0_1	1693_0_33	1094_0_14	1155_0_35	676_0_49	263_0_34	260_0_91	125_0_1	265_0_1	59_0_116	56_0_4	1066_0_26	297_0_1	419_0_442	926_0_35	1176_0_82	190_0_63	393_0_1	392_0_131	1480_0_4	110_0_1	113_0_1	277_0_78	82_0_14	205_0_12	87_0_1	85_0_25	1712_01_120	834_0_347	790_0_3	3_0_1	523_0_1	366_0_3	1017_0_19	528_0_20	448_0_1	580_0_12	443_0_13	1333_0_286
210_0_1	211_0_1	136_0_1	490_0_1	24_0_1	25_0_1	21_0_5	344_0_31	1468_0_30	342_0_1	549_0_66	409_0_1	1693_0_34	1094_0_14	1155_0_36	676_0_42	263_0_37	260_0_90	125_0_1	265_0_1	59_0_117	56_0_3	1066_0_22	297_0_1	419_0_455	926_0_30	1176_0_84	190_0_63	393_0_1	392_0_134	1480_0_6	110_0_1	113_0_1	277_0_74	82_0_15	205_0_13	87_0_1	85_0_25	1712_01_133	834_0_334	790_0_3	3_0_1	523_0_1	366_0_2	1017_0_17	528_0_20	448_0_1	580_0_14	443_0_14	1333_0_268
210_0_1	211_0_1	136_0_1	490_0_1	24_0_1	25_0_1	21_0_4	344_0_26	1468_0_29	342_0_1	549_0_65	409_0_1	1693_0_35	1094_0_13	1155_0_31	676_0_38	263_0_33	260_0_87	125_0_1	265_0_1	59_0_109	56_0_3	1066_0_23	297_0_1	419_0_442	926_0_29	1176_0_91	190_0_59	393_0_1	392_0_141	1480_0_6	110_0_1	113_0_1	277_0_76	82_0_17	205_0_10	87_0_1	85_0_28	1712_01_137	834_0_347	790_0_3	3_0_1	523_0_1	366_0_4	1017_0_22	528_0_22	448_0_1	580_0_16	443_0_11	1333_0_275
210_0_1	211_0_1	136_0_1	490_0_1	24_0_1	25_0_1	21_0_4	344_0_31	1468_0_31	342_0_1	549_0_55	409_0_1	1693_0_29	1094_0_15	1155_0_33	676_0_42	263_0_35	260_0_89	125_0_1	265_0_1	59_0_107	56_0_3	1066_0_21	297_0_1	419_0_463	926_0_23	1176_0_87	190_0_50	393_0_1	392_0_129	1480_0_4	110_0_1	113_0_1	277_0_79	82_0_16	205_0_13	87_0_1	85_0_27	1712_01_146	834_0_349	790_0_3	3_0_1	523_0_1	366_0_3	1017_0_19	528_0_17	448_0_1	580_0_14	443_0_16	1333_0_275
210_0_1	211_0_1	136_0_1	490_0_1	24_0_1	25_0_1	21_0_4	344_0_24	1468_0_32	342_0_1	549_0_60	409_0_1	1693_0_34	1094_0_12	1155_0_39	676_0_38	263_0_34	260_0_92	125_0_1	265_0_1	59_0_106	56_0_1	1066_0_15	297_0_1	419_0_465	926_0_23	1176_0_86	190_0_49	393_0_1	392_0_138	1480_0_5	110_0_1	113_0_1	277_0_74	82_0_19	205_0_12	87_0_1	85_0_29	1712_01_155	834_0_358	790_0_4	3_0_1	523_0_1	366_0_4	1017_0_13	528_0_12	448_0_1	580_0_16	443_0_14	1333_0_272
210_0_1	211_0_1	136_0_1	490_0_1	24_0_1	25_0_1	21_0_4	344_0_22	1468_0_35	342_0_1	549_0_56	409_0_1	1693_0_27	1094_0_12	1155_0_33	676_0_40	263_0_32	260_0_85	125_0_1	265_0_1	59_0_107	1066_0_16	297_0_1	419_0_466	926_0_27	1176_0_81	190_0_42	393_0_1	392_0_142	1480_0_6	110_0_1	113_0_1	277_0_75	82_0_16	205_0_8	87_0_1	85_0_29	1712_01_140	834_0_360	790_0_5	3_0_1	523_0_1	366_0_3	1017_0_16	528_0_13	448_0_1	580_0_14	443_0_12	1333_0_292	380_0_59
210_0_1	211_0_1	136_0_1	490_0_1	24_0_1	25_0_1	21_0_4	344_0_21	1468_0_32	342_0_1	549_0_52	409_0_1	1693_0_23	1094_0_13	1155_0_41	676_0_40	263_0_36	260_0_94	125_0_1	265_0_1	59_0_109	1066_0_18	297_0_1	419_0_477	926_0_26	1176_0_87	190_0_44	393_0_1	392_0_135	1480_0_5	110_0_1	113_0_1	277_0_80	82_0_15	205_0_11	87_0_1	85_0_28	1712_01_145	834_0_361	790_0_5	3_0_1	523_0_1	366_0_1	1017_0_13	528_0_11	448_0_1	580_0_17	443_0_16	1333_0_278	380_0_53
210_0_1	211_0_1	136_0_1	490_0_1	24_0_1	25_0_1	21_0_5	344_0_20	1468_0_29	342_0_1	549_0_51	409_0_1	1693_0_30	1094_0_15	1155_0_42	676_0_37	263_0_35	260_0_96	125_0_1	265_0_1	59_0_99	1066_0_18	297_0_1	419_0_463	926_0_25	1176_0_87	190_0_45	393_0_1	392_0_145	1480_0_6	110_0_1	113_0_1	277_0_78	82_0_22	205_0_10	87_0_1	85_0_31	1712_01_148	834_0_372	790_0_6	3_0_1	523_0_1	366_0_2	1017_0_15	528_0_10	448_0_1	580_0_16	443_0_15	1333_0_268	380_0_55
210_0_1	211_0_1	136_0_1	490_0_1	24_0_1	25_0_1	21_0_5	344_0_19	1468_0_33	342_0_1	549_0_49	409_0_1	1693_0_29	1094_0_18	1155_0_40	676_0_43	263_0_32	260_0_97	125_0_1	265_0_1	59_0_104	1066_0_22	297_0_1	419_0_455	926_0_26	1176_0_80	190_0_40	393_0_1	392_0_142	1480_0_6	110_0_1	113_0_1	277_0_79	82_0_19	205_0_12	87_0_1	85_0_36	1712_01_138	834_0_376	790_0_5	3_0_1	523_0_1	366_0_2	1017_0_10	528_0_9	448_0_1	580_0_13	443_0_18	1333_0_283	380_0_63
210_0_1	211_0_1	136_0_1	490_0_1	24_0_1	25_0_1	21_0_4	344_0_18	1468_0_33	342_0_1	549_0_53	409_0_1	1693_0_29	1094_0_19	1155_0_37	676_0_47	263_0_36	260_0_96	125_0_1	265_0_1	59_0_107	1066_0_19	297_0_1	419_0_483	926_0_27	1176_0_89	190_0_41	393_0_1	392_0_144	1480_0_5	110_0_1	113_0_1	277_0_88	82_0_18	205_0_12	87_0_1	85_0_32	1712_01_132	834_0_358	790_0_5	3_0_1	523_0_1	366_0_3	1017_0_11	528_0_7	448_0_1	580_0_13	443_0_21	1333_0_268	380_0_53
210_0_1	211_0_1	136_0_1	490_0_1	24_0_1	25_0_1	21_0_3	344_0_14	1468_0_36	342_0_1	549_0_57	409_0_1	1693_0_33	1094_0_20	1155_0_32	676_0_46	263_0_34	260_0_96	125_0_1	265_0_1	59_0_107	1066_0_22	297_0_1	419_0_475	926_0_23	1176_0_78	190_0_38	393_0_1	392_0_134	1480_0_5	110_0_1	113_0_1	277_0_83	82_0_21	205_0_11	87_0_1	85_0_35	1712_01_128	834_0_368	790_0_5	3_0_1	523_0_1	366_0_3	1017_0_16	528_0_11	448_0_1	580_0_12	443_0_19	1333_0_269	380_0_53
210_0_1	211_0_1	136_0_1	490_0_1	24_0_1	25_0_1	21_0_4	344_0_15	1468_0_41	342_0_1	549_0_55	409_0_1	1693_0_30	1094_0_19	1155_0_32	676_0_49	263_0_27	260_0_105	125_0_1	265_0_1	59_0_109	1066_0_23	297_0_1	419_0_469	926_0_25	1176_0_81	190_0_40	393_0_1	392_0_137	1480_0_4	110_0_1	113_0_1	277_0_86	82_0_19	205_0_14	87_0_1	85_0_31	1712_01_124	834_0_358	790_0_7	3_0_1	523_0_1	366_0_2	1017_0_12	528_0_8	448_0_1	580_0_18	443_0_22	1333_0_279	380_0_57
210_0_1	211_0_1	136_0_1	490_0_1	24_0_1	25_0_1	21_0_3	344_0_13	1468_0_39	342_0_1	549_0_57	409_0_1	1693_0_30	1094_0_18	1155_0_32	676_0_46	263_0_29	260_0_103	125_0_1	265_0_1	59_0_106	1066_0_18	297_0_1	419_0_496	926_0_20	1176_0_91	190_0_36	393_0_1	392_0_146	1480_0_6	110_0_1	113_0_1	277_0_85	82_0_20	205_0_14	87_0_1	85_0_35	1712_01_127	834_0_349	790_0_6	3_0_1	523_0_1	366_0_4	1017_0_11	528_0_12	448_0_1	580_0_20	443_0_22	1333_0_280	380_0_54
210_0_1	136_0_1	490_0_1	24_0_1	25_0_1	21_0_1	344_0_12	1468_0_43	342_0_1	549_0_57	1693_0_30	1094_0_18	1155_0_29	676_0_43	263_0_30	260_0_97	125_0_1	265_0_1	59_0_110	1066_0_19	297_0_1	419_0_497	926_0_20	1176_0_85	190_0_39	393_0_1	392_0_140	1480_0_7	110_0_1	113_0_1	277_0_80	82_0_18	205_0_13	87_0_1	85_0_41	1712_01_127	834_0_377	790_0_5	3_0_1	523_0_1	366_0_3	1017_0_11	528_0_9	448_0_1	580_0_17	443_0_18	1333_0_288	380_0_59	246_0_1	243_0_1
210_0_1	136_0_1	490_0_1	24_0_1	25_0_1	21_0_1	344_0_14	1468_0_40	342_0_1	549_0_55	1693_0_30	1094_0_18	1155_0_32	676_0_51	263_0_29	260_0_102	125_0_1	265_0_1	59_0_107	1066_0_19	297_0_1	419_0_513	926_0_14	1176_0_91	190_0_38	393_0_1	392_0_134	1480_0_5	110_0_1	113_0_1	277_0_86	82_0_15	205_0_14	87_0_1	85_0_36	1712_01_122	834_0_351	790_0_6	3_0_1	523_0_1	366_0_2	1017_0_10	528_0_8	448_0_1	580_0_16	443_0_18	1333_0_293	380_0_60	246_0_1	243_0_1
210_0_1	136_0_1	490_0_1	24_0_1	25_0_1	21_0_1	344_0_15	1468_0_35	342_0_1	549_0_53	1693_0_33	1094_0_19	1155_0_32	676_0_53	263_0_28	260_0_96	125_0_1	265_0_1	59_0_104	1066_0_13	297_0_1	419_0_528	926_0_12	1176_0_85	190_0_37	393_0_1	392_0_134	1480_0_8	110_0_1	113_0_1	277_0_81	82_0_17	205_0_13	87_0_1	85_0_42	1712_01_122	834_0_361	790_0_4	3_0_1	523_0_1	366_0_4	1017_0_13	528_0_12	448_0_1	580_0_13	443_0_17	1333_0_282	380_0_51	246_0_1	243_0_1
210_0_1	136_0_1	490_0_1	24_0_1	25_0_1	21_0_1	344_0_18	1468_0_43	342_0_1	549_0_56	1693_0_35	1094_0_20	1155_0_28	676_0_62	263_0_26	260_0_91	125_0_1	265_0_1	59_0_108	1066_0_15	297_0_1	419_0_521	926_0_18	1176_0_77	190_0_29	393_0_1	392_0_129	1480_0_7	110_0_1	113_0_1	277_0_80	82_0_18	205_0_13	87_0_1	85_0_43	1712_01_117	834_0_360	790_0_4	3_0_1	523_0_1	366_0_4	1017_0_13	528_0_10	448_0_1	580_0_12	443_0_16	1333_0_282	380_0_54	246_0_1	243_0_1
210_0_1	136_0_1	490_0_1	24_0_1	25_0_1	21_0_1	344_0_22	1468_0_45	342_0_1	549_0_55	1693_0_30	1094_0_20	1155_0_23	676_0_64	263_0_27	260_0_101	125_0_1	265_0_1	59_0_101	1066_0_14	297_0_1	419_0_543	926_0_15	1176_0_83	190_0_29	393_0_1	392_0_144	1480_0_4	110_0_1	113_0_1	277_0_87	82_0_15	205_0_13	87_0_1	85_0_40	1712_01_113	834_0_356	790_0_4	3_0_1	523_0_1	366_0_5	1017_0_14	528_0_8	448_0_1	580_0_10	443_0_21	1333_0_269	380_0_53	246_0_1	243_0_1
210_0_1	136_0_1	490_0_1	24_0_1	25_0_1	21_0_2	344_0_21	1468_0_41	342_0_1	549_0_56	1693_0_32	1094_0_20	1155_0_24	676_0_64	263_0_29	260_0_94	125_0_1	265_0_1	59_0_101	1066_0_14	297_0_1	419_0_542	926_0_16	1176_0_79	190_0_25	393_0_1	392_0_143	1480_0_5	110_0_1	113_0_1	277_0_84	82_0_15	205_0_14	87_0_1	85_0_42	1712_01_119	834_0_363	790_0_4	3_0_1	523_0_1	366_0_5	1017_0_13	528_0_12	448_0_1	580_0_8	443_0_16	1333_0_256	380_0_55	246_0_1	243_0_1
210_0_1	136_0_1	490_0_1	24_0_1	25_0_1	21_0_1	344_0_21	1468_0_46	342_0_1	549_0_64	1693_0_30	1094_0_19	1155_0_27	676_0_69	263_0_27	260_0_101	125_0_1	265_0_1	59_0_108	1066_0_16	297_0_1	419_0_542	926_0_18	1176_0_83	190_0_23	393_0_1	392_0_138	1480_0_5	110_0_1	113_0_1	277_0_81	82_0_14	205_0_10	87_0_1	85_0_38	1712_01_122	834_0_367	790_0_4	3_0_1	523_0_1	366_0_5	1017_0_11	528_0_9	448_0_1	580_0_8	443_0_19	1333_0_273	380_0_64	246_0_1	243_0_1
210_0_1	136_0_1	490_0_1	24_0_1	25_0_1	21_0_2	344_0_21	1468_0_50	342_0_1	549_0_66	1693_0_32	1094_0_17	1155_0_22	676_0_61	263_0_26	260_0_105	125_0_1	265_0_1	59_0_104	1066_0_10	297_0_1	419_0_556	926_0_15	1176_0_94	190_0_24	393_0_1	392_0_142	1480_0_3	110_0_1	113_0_1	277_0_80	82_0_14	205_0_11	87_0_1	85_0_38	1712_01_126	834_0_368	790_0_4	3_0_1	523_0_1	366_0_8	1017_0_14	528_0_9	448_0_1	580_0_9	443_0_20	1333_0_261	380_0_61	246_0_1	243_0_1
210_0_1	136_0_1	490_0_1	24_0_1	25_0_1	21_0_2	344_0_17	1468_0_56	342_0_1	549_0_68	1693_0_40	1094_0_17	1155_0_25	676_0_61	263_0_19	260_0_102	125_0_1	265_0_1	59_0_104	1066_0_12	297_0_1	419_0_540	926_0_20	1176_0_87	190_0_28	393_0_1	392_0_150	1480_0_3	110_0_1	113_0_1	277_0_80	82_0_12	205_0_10	87_0_1	85_0_38	1712_01_127	834_0_384	790_0_4	3_0_1	523_0_1	366_0_7	1017_0_12	528_0_8	448_0_1	580_0_9	443_0_17	1333_0_249	380_0_64	246_0_1	243_0_1
210_0_1	136_0_1	490_0_1	24_0_1	25_0_1	21_0_2	344_0_17	1468_0_48	342_0_1	549_0_65	1693_0_36	1094_0_16	1155_0_31	676_0_70	263_0_19	260_0_109	125_0_1	265_0_1	59_0_101	1066_0_15	297_0_1	419_0_563	926_0_19	1176_0_95	190_0_27	393_0_1	392_0_146	1480_0_3	110_0_1	113_0_1	277_0_90	82_0_13	205_0_10	87_0_1	85_0_38	1712_01_115	834_0_364	790_0_4	3_0_1	523_0_1	366_0_8	1017_0_11	528_0_7	448_0_1	580_0_10	443_0_21	1333_0_246	380_0_55	246_0_1	243_0_1
210_0_1	136_0_1	490_0_1	24_0_1	25_0_1	21_0_4	344_0_18	1468_0_46	342_0_1	549_0_68	1693_0_43	1094_0_16	1155_0_30	676_0_69	263_0_21	260_0_108	125_0_1	265_0_1	59_0_101	1066_0_15	297_0_1	419_0_571	926_0_16	1176_0_93	190_0_27	393_0_1	392_0_151	1480_0_5	110_0_1	113_0_1	277_0_79	82_0_13	205_0_10	87_0_1	85_0_36	1712_01_113	834_0_364	790_0_4	3_0_1	523_0_1	366_0_9	1017_0_14	528_0_6	448_0_1	580_0_8	443_0_19	1333_0_240	380_0_55	246_0_1	243_0_1
210_0_1	136_0_1	490_0_1	24_0_1	25_0_1	21_0_4	344_0_18	1468_0_52	342_0_1	549_0_66	1693_0_35	1094_0_20	1155_0_29	676_0_68	263_0_17	260_0_105	125_0_1	265_0_1	59_0_101	1066_0_16	297_0_1	419_0_558	926_0_16	1176_0_88	190_0_29	393_0_1	392_0_147	1480_0_2	110_0_1	113_0_1	277_0_78	82_0_13	205_0_6	87_0_1	85_0_40	1712_01_110	834_0_380	790_0_3	3_0_1	523_0_1	366_0_9	1017_0_12	528_0_5	448_0_1	580_0_9	443_0_20	1333_0_247	380_0_61	246_0_1	243_0_1
210_0_1	136_0_1	490_0_1	24_0_1	25_0_1	21_0_3	344_0_17	1468_0_52	342_0_1	549_0_69	1693_0_29	1094_0_19	1155_0_28	676_0_70	263_0_24	260_0_106	125_0_1	265_0_1	59_0_96	1066_0_13	297_0_1	419_0_558	926_0_13	1176_0_92	190_0_28	393_0_1	392_0_164	1480_0_2	110_0_1	113_0_1	277_0_80	82_0_12	205_0_5	87_0_1	85_0_38	1712_01_119	834_0_360	790_0_2	3_0_1	523_0_1	366_0_10	1017_0_12	528_0_3	448_0_1	580_0_7	443_0_26	1333_0_237	380_0_54	246_0_1	243_0_1
210_0_1	136_0_1	490_0_1	24_0_1	25_0_1	21_0_5	344_0_18	1468_0_51	342_0_1	549_0_68	1693_0_36	1094_0_17	1155_0_23	676_0_66	263_0_23	260_0_96	125_0_1	265_0_1	59_0_95	1066_0_13	297_0_1	419_0_559	926_0_12	1176_0_82	190_0_26	393_0_1	392_0_168	1480_0_4	110_0_1	113_0_1	277_0_74	82_0_10	205_0_4	87_0_1	85_0_42	1712_01_130	834_0_381	790_0_2	3_0_1	523_0_1	366_0_9	1017_0_15	528_0_5	448_0_1	580_0_5	443_0_24	1333_0_239	380_0_50	246_0_1	243_0_1
210_0_1	136_0_1	490_0_1	24_0_1	25_0_1	21_0_3	344_0_18	1468_0_56	342_0_1	549_0_64	1693_0_32	1094_0_15	1155_0_19	676_0_73	263_0_22	260_0_98	125_0_1	265_0_1	59_0_98	1066_0_13	297_0_1	419_0_552	926_0_17	1176_0_93	190_0_20	393_0_1	392_0_146	1480_0_4	110_0_1	113_0_1	277_0_75	82_0_13	205_0_4	87_0_1	85_0_43	1712_01_138	834_0_389	790_0_3	3_0_1	523_0_1	366_0_9	1017_0_12	528_0_5	448_0_1	580_0_6	443_0_25	1333_0_241	380_0_51	246_0_1	243_0_1
210_0_1	136_0_1	490_0_1	24_0_1	25_0_1	21_0_3	344_0_15	1468_0_58	342_0_1	549_0_62	1693_0_39	1094_0_17	1155_0_18	676_0_69	263_0_21	260_0_94	125_0_1	265_0_1	59_0_97	1066_0_12	297_0_1	419_0_578	926_0_13	1176_0_93	190_0_26	393_0_1	392_0_150	1480_0_7	110_0_1	113_0_1	277_0_78	82_0_13	205_0_4	87_0_1	85_0_46	1712_01_132	834_0_388	790_0_3	3_0_1	523_0_1	366_0_10	1017_0_18	528_0_6	448_0_1	580_0_6	443_0_24	1333_0_237	380_0_43	246_0_1	243_0_1
210_0_1	136_0_1	490_0_1	24_0_1	25_0_1	21_0_4	344_0_15	1468_0_53	342_0_1	549_0_64	1693_0_40	1094_0_17	1155_0_18	676_0_65	263_0_19	260_0_85	125_0_1	265_0_1	59_0_92	1066_0_12	297_0_1	419_0_591	926_0_17	1176_0_84	190_0_27	393_0_1	392_0_149	1480_0_5	110_0_1	113_0_1	277_0_82	82_0_12	205_0_3	87_0_1	85_0_45	1712_01_123	834_0_396	790_0_4	3_0_1	523_0_1	366_0_9	1017_0_18	528_0_6	448_0_1	580_0_4	443_0_21	1333_0_246	380_0_45	246_0_1	243_0_1
210_0_1	136_0_1	490_0_1	24_0_1	25_0_1	21_0_3	344_0_16	1468_0_57	342_0_1	549_0_61	1693_0_31	1094_0_18	1155_0_22	676_0_79	263_0_20	260_0_90	125_0_1	265_0_1	59_0_90	1066_0_12	297_0_1	419_0_604	926_0_14	1176_0_80	190_0_22	393_0_1	392_0_145	1480_0_3	110_0_1	113_0_1	277_0_89	82_0_15	205_0_2	87_0_1	85_0_45	1712_01_123	834_0_388	790_0_4	3_0_1	523_0_1	366_0_13	1017_0_15	528_0_5	448_0_1	580_0_7	443_0_21	1333_0_250	380_0_42	246_0_1	243_0_1
210_0_1	136_0_1	490_0_1	24_0_1	25_0_1	21_0_4	344_0_16	1468_0_53	342_0_1	549_0_61	1693_0_39	1094_0_18	1155_0_19	676_0_70	263_0_23	260_0_79	125_0_1	265_0_1	59_0_90	1066_0_12	297_0_1	419_0_621	926_0_11	1176_0_81	190_0_23	393_0_1	392_0_136	1480_0_5	110_0_1	113_0_1	277_0_81	82_0_14	205_0_1	87_0_1	85_0_48	1712_01_123	834_0_390	790_0_2	3_0_1	523_0_1	366_0_12	1017_0_15	528_0_4	448_0_1	580_0_6	443_0_19	1333_0_251	380_0_44	246_0_1	243_0_1
210_0_1	136_0_1	490_0_1	24_0_1	25_0_1	21_0_3	344_0_15	1468_0_58	342_0_1	549_0_57	1693_0_39	1094_0_19	1155_0_20	676_0_70	263_0_21	260_0_79	125_0_1	265_0_1	59_0_89	1066_0_12	297_0_1	419_0_603	926_0_14	1176_0_73	190_0_21	393_0_1	392_0_133	1480_0_4	110_0_1	113_0_1	277_0_84	82_0_12	205_0_2	87_0_1	85_0_42	1712_01_126	834_0_418	790_0_3	3_0_1	523_0_1	366_0_10	1017_0_12	528_0_4	448_0_1	580_0_6	443_0_17	1333_0_254	380_0_50	246_0_1	243_0_1
210_0_1	136_0_1	490_0_1	24_0_1	25_0_1	21_0_3	344_0_21	1468_0_55	342_0_1	549_0_54	1693_0_31	1094_0_14	1155_0_19	676_0_74	263_0_19	260_0_80	125_0_1	265_0_1	59_0_90	1066_0_13	297_0_1	419_0_653	926_0_11	1176_0_79	190_0_22	393_0_1	392_0_139	1480_0_3	110_0_1	113_0_1	277_0_87	82_0_10	205_0_2	87_0_1	85_0_37	1712_01_116	834_0_400	790_0_3	3_0_1	523_0_1	366_0_10	1017_0_12	528_0_2	448_0_1	580_0_7	443_0_19	1333_0_264	380_0_44	246_0_1	243_0_1
210_0_1	136_0_1	490_0_1	24_0_1	25_0_1	21_0_4	344_0_20	1468_0_53	342_0_1	549_0_61	1693_0_40	1094_0_15	1155_0_16	676_0_69	263_0_19	260_0_67	125_0_1	265_0_1	59_0_91	1066_0_13	297_0_1	419_0_647	926_0_13	1176_0_69	190_0_22	393_0_1	392_0_139	1480_0_3	110_0_1	113_0_1	277_0_83	82_0_9	205_0_2	87_0_1	85_0_39	1712_01_116	834_0_393	790_0_3	3_0_1	523_0_1	366_0_10	1017_0_11	528_0_2	448_0_1	580_0_5	443_0_19	1333_0_260	380_0_45	246_0_1	243_0_1
210_0_1	136_0_1	490_0_1	24_0_1	25_0_1	21_0_2	344_0_19	1468_0_51	342_0_1	549_0_65	1693_0_38	1094_0_15	1155_0_18	676_0_70	263_0_16	260_0_70	125_0_1	265_0_1	59_0_88	1066_0_14	297_0_1	419_0_635	926_0_15	1176_0_65	190_0_22	393_0_1	392_0_140	1480_0_2	110_0_1	113_0_1	277_0_88	82_0_8	205_0_4	87_0_1	85_0_37	1712_01_123	834_0_402	790_0_5	3_0_1	523_0_1	366_0_9	1017_0_8	528_0_3	448_0_1	580_0_4	443_0_19	1333_0_250	380_0_48	246_0_1	243_0_1
210_0_1	136_0_1	490_0_1	24_0_1	25_0_1	21_0_2	344_0_22	1468_0_47	342_0_1	549_0_66	1693_0_35	1094_0_16	1155_0_18	676_0_60	263_0_13	260_0_72	125_0_1	265_0_1	59_0_88	1066_0_16	297_0_1	419_0_645	926_0_13	1176_0_68	190_0_25	393_0_1	392_0_144	1480_0_3	110_0_1	113_0_1	277_0_93	82_0_9	205_0_3	87_0_1	85_0_37	1712_01_132	834_0_400	790_0_6	3_0_1	523_0_1	366_0_10	1017_0_10	528_0_3	448_0_1	580_0_5	443_0_23	1333_0_250	380_0_43	246_0_1	243_0_1
210_0_1	136_0_1	490_0_1	24_0_1	25_0_1	21_0_3	3_0_1	344_0_20	1468_0_51	342_0_1	549_0_71	1693_0_31	1094_0_17	1155_0_22	676_0_59	263_0_12	260_0_67	125_0_1	265_0_1	59_0_88	1066_0_13	297_0_1	419_0_645	926_0_18	596_01_1	190_0_24	393_0_1	392_0_141	1480_0_4	110_0_1	113_0_1	277_0_86	82_0_8	205_0_6	87_0_1	85_0_43	1712_01_129	834_0_400	790_0_7	1176_0_67	523_0_1	366_0_6	1017_0_10	528_0_3	448_0_1	580_0_5	443_0_21	1333_0_265	380_0_45	246_0_1
210_0_1	136_0_1	490_0_1	24_0_1	25_0_1	21_0_2	3_0_1	344_0_16	1468_0_56	342_0_1	549_0_72	1693_0_30	1094_0_13	1155_0_25	676_0_57	263_0_9	260_0_77	125_0_1	265_0_1	59_0_81	1066_0_13	297_0_1	419_0_652	926_0_17	596_01_1	190_0_20	393_0_1	392_0_129	1480_0_2	110_0_1	113_0_1	277_0_90	82_0_8	205_0_4	87_0_1	85_0_43	1712_01_122	834_0_402	790_0_5	1176_0_69	523_0_1	366_0_6	1017_0_9	528_0_3	448_0_1	580_0_5	443_0_23	1333_0_256	380_0_43	246_0_1
210_0_1	136_0_1	490_0_1	24_0_1	25_0_1	21_0_1	3_0_1	344_0_15	1468_0_52	342_0_1	549_0_72	1693_0_34	1094_0_14	1155_0_24	676_0_57	263_0_9	260_0_73	125_0_1	265_0_1	59_0_89	1066_0_14	297_0_1	419_0_689	926_0_19	596_01_1	190_0_21	393_0_1	392_0_128	1480_0_2	110_0_1	113_0_1	277_0_83	82_0_7	205_0_3	87_0_1	85_0_47	1712_01_120	834_0_397	790_0_4	1176_0_68	523_0_1	366_0_6	1017_0_13	528_0_2	448_0_1	580_0_6	443_0_28	1333_0_243	380_0_39	246_0_1
210_0_1	136_0_1	490_0_1	24_0_1	25_0_1	3_0_1	344_0_13	1468_0_47	342_0_1	549_0_79	1693_0_33	1094_0_14	1155_0_21	676_0_59	263_0_8	260_0_68	125_0_1	265_0_1	59_0_90	1066_0_16	297_0_1	419_0_678	926_0_21	596_01_1	190_0_16	393_0_1	392_0_116	1480_0_2	110_0_1	113_0_1	277_0_84	82_0_9	205_0_5	87_0_1	85_0_46	1712_01_126	834_0_405	790_0_6	1176_0_73	523_0_1	366_0_4	1017_0_12	528_0_4	448_0_1	580_0_4	443_0_29	1333_0_253	380_0_40	246_0_1	243_0_1
210_0_1	136_0_1	490_0_1	24_0_1	25_0_1	3_0_1	344_0_9	1468_0_42	342_0_1	549_0_77	1693_0_31	1094_0_12	1155_0_21	676_0_60	263_0_10	260_0_76	125_0_1	265_0_1	59_0_89	1066_0_15	297_0_1	419_0_671	926_0_17	596_01_1	190_0_16	393_0_1	392_0_114	1480_0_4	110_0_1	113_0_1	277_0_91	82_0_9	205_0_5	87_0_1	85_0_44	1712_01_127	834_0_399	790_0_6	1176_0_66	523_0_1	366_0_3	1017_0_10	528_0_3	448_0_1	580_0_6	443_0_25	1333_0_236	380_0_39	246_0_1	243_0_1
210_0_1	136_0_1	490_0_1	24_0_1	25_0_1	3_0_1	344_0_9	1468_0_40	342_0_1	549_0_80	1693_0_32	1094_0_15	1155_0_19	676_0_62	263_0_12	260_0_72	125_0_1	265_0_1	59_0_86	1066_0_14	297_0_1	419_0_686	926_0_14	596_01_1	190_0_17	393_0_1	392_0_114	1480_0_3	110_0_1	113_0_1	277_0_84	82_0_7	205_0_2	87_0_1	85_0_51	1712_01_121	834_0_408	790_0_5	1176_0_72	523_0_1	366_0_3	1017_0_12	528_0_3	448_0_1	580_0_5	443_0_29	1333_0_232	380_0_44	246_0_1	243_0_1
210_0_1	136_0_1	490_0_1	24_0_1	25_0_1	3_0_1	344_0_8	1468_0_44	342_0_1	549_0_81	1693_0_31	1094_0_14	1155_0_19	676_0_63	263_0_12	260_0_77	125_0_1	265_0_1	59_0_81	1066_0_15	297_0_1	419_0_689	926_0_16	596_01_1	190_0_15	393_0_1	392_0_109	1480_0_3	110_0_1	113_0_1	277_0_90	82_0_11	205_0_4	87_0_1	85_0_45	1712_01_122	834_0_415	790_0_5	1176_0_72	523_0_1	366_0_3	1017_0_10	528_0_5	448_0_1	580_0_4	443_0_32	1333_0_233	380_0_42	246_0_1	243_0_1
210_0_1	136_0_1	490_0_1	24_0_1	25_0_1	3_0_1	344_0_10	1468_0_50	342_0_1	549_0_77	1693_0_37	1094_0_12	1155_0_18	676_0_61	263_0_18	260_0_80	125_0_1	265_0_1	59_0_85	1066_0_17	297_0_1	419_0_681	926_0_13	596_01_1	190_0_14	393_0_1	392_0_110	1480_0_5	110_0_1	113_0_1	277_0_85	82_0_10	205_0_3	87_0_1	85_0_41	1712_01_127	834_0_388	790_0_6	1176_0_77	523_0_1	366_0_3	1017_0_11	528_0_5	448_0_1	580_0_5	443_0_33	1333_0_227	380_0_37	246_0_1	243_0_1
210_0_1	136_0_1	490_0_1	24_0_1	25_0_1	3_0_1	344_0_11	1468_0_52	342_0_1	549_0_84	1693_0_38	1094_0_15	1155_0_18	676_0_65	263_0_19	260_0_73	125_0_1	265_0_1	59_0_86	1066_0_15	297_0_1	419_0_687	926_0_12	596_01_1	190_0_12	393_0_1	392_0_102	1480_0_5	110_0_1	113_0_1	277_0_87	82_0_9	205_0_3	87_0_1	85_0_48	1712_01_124	834_0_388	790_0_6	1176_0_68	523_0_1	366_0_3	1017_0_16	528_0_7	448_0_1	580_0_4	443_0_33	1333_0_236	380_0_38	246_0_1	243_0_1
210_0_1	136_0_1	490_0_1	24_0_1	25_0_1	3_0_1	344_0_8	1468_0_55	342_0_1	549_0_89	1693_0_35	1094_0_15	1155_0_18	676_0_65	263_0_15	260_0_89	125_0_1	265_0_1	59_0_87	1066_0_13	297_0_1	419_0_679	926_0_14	596_01_1	190_0_9	393_0_1	392_0_94	1480_0_5	110_0_1	113_0_1	277_0_89	82_0_10	205_0_2	87_0_1	85_0_46	1712_01_132	834_0_379	790_0_6	1176_0_63	523_0_1	366_0_3	1017_0_12	528_0_8	448_0_1	580_0_4	443_0_31	1333_0_245	380_0_36	246_0_1	243_0_1
210_0_1	136_0_1	490_0_1	24_0_1	25_0_1	3_0_1	344_0_10	1468_0_53	342_0_1	549_0_87	1693_0_29	1094_0_19	1155_0_18	676_0_68	263_0_19	260_0_79	125_0_1	265_0_1	59_0_90	1066_0_10	297_0_1	419_0_701	926_0_17	596_01_1	190_0_9	393_0_1	392_0_98	1480_0_7	110_0_1	113_0_1	277_0_96	82_0_10	205_0_3	87_0_1	85_0_47	1712_01_139	834_0_380	790_0_5	1176_0_60	523_0_1	366_0_2	1017_0_15	528_0_6	448_0_1	580_0_3	443_0_30	1333_0_245	380_0_31	246_0_1	243_0_1
210_0_1	136_0_1	490_0_1	24_0_1	25_0_1	3_0_1	344_0_12	1468_0_51	342_0_1	549_0_91	1693_0_32	1094_0_18	1155_0_16	676_0_72	263_0_16	260_0_90	125_0_1	265_0_1	59_0_83	1066_0_10	297_0_1	419_0_701	926_0_17	596_01_1	190_0_6	393_0_1	392_0_95	1480_0_7	110_0_1	113_0_1	277_0_100	82_0_13	87_0_1	85_0_49	1712_01_136	834_0_388	790_0_5	1176_0_64	523_0_1	366_0_1	1017_0_13	528_0_4	448_0_1	580_0_4	443_0_28	1333_0_239	380_0_25	246_0_1	243_0_1	107_03_1
210_0_1	136_0_1	490_0_1	24_0_1	25_0_1	3_0_1	344_0_11	1468_0_60	342_0_1	549_0_81	1693_0_30	1094_0_16	1155_0_13	676_0_75	263_0_15	260_0_92	125_0_1	265_0_1	59_0_82	1066_0_13	297_0_1	419_0_702	926_0_14	596_01_1	190_0_6	393_0_1	392_0_98	1480_0_7	110_0_1	113_0_1	277_0_103	82_0_11	87_0_1	85_0_43	1712_01_133	834_0_391	790_0_6	1176_0_64	523_0_1	366_0_2	1017_0_13	528_0_2	448_0_1	580_0_5	443_0_28	1333_0_247	380_0_29	246_0_1	243_0_1	107_03_1
210_0_1	136_0_1	490_0_1	24_0_1	25_0_1	3_0_1	344_0_13	1468_0_56	342_0_1	549_0_88	1693_0_30	1094_0_15	1155_0_11	676_0_73	263_0_17	260_0_85	125_0_1	265_0_1	59_0_90	1066_0_14	297_0_1	419_0_712	926_0_14	596_01_1	190_0_8	393_0_1	392_0_96	1480_0_8	110_0_1	113_0_1	277_0_106	82_0_10	87_0_1	85_0_49	1712_01_129	834_0_396	790_0_4	1176_0_57	523_0_1	366_0_1	1017_0_15	528_0_2	448_0_1	580_0_2	443_0_21	1333_0_254	380_0_26	246_0_1	243_0_1	107_03_1
210_0_1	136_0_1	490_0_1	24_0_1	25_0_1	3_0_1	344_0_16	1468_0_59	342_0_1	549_0_91	1693_0_30	1094_0_15	1155_0_10	676_0_76	263_0_17	260_0_94	125_0_1	265_0_1	59_0_88	1066_0_13	297_0_1	419_0_713	926_0_14	596_01_1	190_0_6	393_0_1	392_0_94	1480_0_7	110_0_1	113_0_1	277_0_113	82_0_11	87_0_1	85_0_48	1712_01_132	834_0_397	790_0_5	1176_0_60	523_0_1	366_0_1	1017_0_9	528_0_4	448_0_1	580_0_1	443_0_24	1333_0_260	380_0_26	246_0_1	243_0_1	107_03_1
210_0_1	136_0_1	490_0_1	24_0_1	25_0_1	3_0_1	344_0_13	1468_0_63	342_0_1	549_0_88	1693_0_32	1094_0_14	1155_0_8	676_0_63	263_0_21	260_0_94	125_0_1	265_0_1	59_0_95	1066_0_14	297_0_1	419_0_728	926_0_14	596_01_1	190_0_7	393_0_1	392_0_98	1480_0_8	110_0_1	113_0_1	277_0_108	82_0_11	87_0_1	85_0_40	1712_01_130	834_0_398	790_0_3	1176_0_66	523_0_1	1017_0_8	528_0_3	448_0_1	580_0_2	443_0_24	1333_0_268	380_0_26	246_0_1	243_0_1	107_03_1	105_0_1
210_0_1	136_0_1	490_0_1	24_0_1	25_0_1	3_0_1	344_0_16	1468_0_67	342_0_1	549_0_85	1693_0_32	1094_0_19	1155_0_6	676_0_62	263_0_22	260_0_83	125_0_1	265_0_1	59_0_91	1066_0_14	297_0_1	419_0_751	926_0_15	596_01_1	190_0_10	393_0_1	392_0_100	1480_0_7	110_0_1	113_0_1	277_0_119	82_0_12	87_0_1	85_0_47	1712_01_126	834_0_394	790_0_1	1176_0_67	523_0_1	1017_0_13	528_0_2	448_0_1	580_0_2	443_0_24	1333_0_269	380_0_22	246_0_1	243_0_1	107_03_1	105_0_1
210_0_1	136_0_1	490_0_1	24_0_1	25_0_1	344_0_16	1468_0_68	342_0_1	549_0_78	1693_0_30	1094_0_15	1155_0_5	676_0_60	263_0_22	260_0_83	125_0_1	265_0_1	59_0_97	1066_0_15	297_0_1	419_0_751	926_0_16	596_01_1	190_0_8	393_0_1	392_0_99	1480_0_7	110_0_1	113_0_1	277_0_121	82_0_11	87_0_1	85_0_37	1712_01_117	834_0_382	790_0_1	3_0_1	523_0_1	1017_0_8	528_0_1	448_0_1	580_0_1	443_0_26	1333_0_269	380_0_20	246_0_1	243_0_1	107_03_1	105_0_1	1646_0_132
210_0_1	136_0_1	490_0_1	24_0_1	25_0_1	344_0_14	1468_0_67	342_0_1	549_0_84	1693_0_32	1094_0_17	1155_0_6	676_0_50	263_0_25	260_0_78	125_0_1	265_0_1	59_0_102	1066_0_17	297_0_1	419_0_763	926_0_15	596_01_1	190_0_13	393_0_1	392_0_108	1480_0_7	110_0_1	113_0_1	277_0_115	82_0_10	87_0_1	85_0_41	1712_01_122	834_0_377	3_0_1	523_0_1	1017_0_10	528_0_1	448_0_1	580_0_1	443_0_26	1333_0_256	380_0_19	246_0_1	243_0_1	107_03_1	105_0_1	1646_0_124	843_0_1
210_0_1	136_0_1	490_0_1	24_0_1	25_0_1	344_0_20	1468_0_69	342_0_1	549_0_77	1693_0_37	1094_0_20	1155_0_8	676_0_54	263_0_25	260_0_83	125_0_1	265_0_1	59_0_100	1066_0_17	297_0_1	419_0_739	926_0_18	596_01_1	190_0_8	393_0_1	392_0_94	1480_0_5	110_0_1	113_0_1	277_0_117	82_0_8	87_0_1	85_0_41	1712_01_117	834_0_401	3_0_1	523_0_1	1017_0_8	448_0_1	443_0_26	1333_0_248	380_0_25	246_0_1	243_0_1	107_03_1	105_0_1	1646_0_117	843_0_1	30_0_1	290_0_1
210_0_1	136_0_1	490_0_1	24_0_1	25_0_1	344_0_19	1468_0_78	342_0_1	549_0_75	1693_0_31	1094_0_17	1155_0_7	676_0_52	263_0_26	260_0_81	125_0_1	265_0_1	59_0_88	1066_0_21	297_0_1	419_0_743	926_0_15	596_01_1	190_0_6	393_0_1	392_0_100	1480_0_6	110_0_1	113_0_1	277_0_122	82_0_10	87_0_1	85_0_39	1712_01_128	834_0_380	3_0_1	523_0_1	1017_0_7	448_0_1	443_0_31	1333_0_256	380_0_24	246_0_1	243_0_1	107_03_1	105_0_1	1646_0_126	843_0_1	30_0_1	290_0_1
210_0_1	136_0_1	490_0_1	24_0_1	25_0_1	344_0_16	1468_0_71	342_0_1	549_0_83	1693_0_27	1094_0_17	1155_0_5	676_0_49	263_0_34	260_0_69	125_0_1	265_0_1	59_0_92	1066_0_15	297_0_1	419_0_770	926_0_12	596_01_1	190_0_9	393_0_1	392_0_97	1480_0_7	110_0_1	113_0_1	277_0_121	82_0_10	87_0_1	85_0_45	1712_01_127	834_0_372	3_0_1	523_0_1	1017_0_11	448_0_1	443_0_28	1333_0_266	380_0_21	246_0_1	243_0_1	107_03_1	105_0_1	1646_0_125	843_0_1	30_0_1	290_0_1
210_0_1	136_0_1	490_0_1	24_0_1	25_0_1	344_0_17	1468_0_78	342_0_1	549_0_75	1693_0_27	1094_0_19	1155_0_8	676_0_55	263_0_31	260_0_73	125_0_1	265_0_1	59_0_96	1066_0_18	297_0_1	419_0_750	926_0_15	596_01_1	190_0_7	393_0_1	392_0_92	1480_0_7	110_0_1	113_0_1	277_0_125	82_0_10	87_0_1	85_0_40	1712_01_121	834_0_396	3_0_1	523_0_1	1017_0_7	448_0_1	443_0_27	1333_0_264	380_0_21	246_0_1	243_0_1	107_03_1	105_0_1	1646_0_115	843_0_1	30_0_1	290_0_1
210_0_1	136_0_1	490_0_1	24_0_1	25_0_1	344_0_15	1468_0_80	342_0_1	549_0_76	1693_0_30	1094_0_17	1155_0_5	676_0_51	263_0_31	260_0_71	125_0_1	265_0_1	59_0_107	1066_0_18	297_0_1	419_0_754	926_0_16	596_01_1	190_0_7	393_0_1	392_0_100	1480_0_9	110_0_1	113_0_1	277_0_109	82_0_12	87_0_1	85_0_37	1712_01_116	834_0_388	3_0_1	523_0_1	1017_0_5	448_0_1	443_0_25	1333_0_277	380_0_19	246_0_1	243_0_1	107_03_1	105_0_1	1646_0_119	843_0_1	30_0_1	290_0_1
210_0_1	136_0_1	490_0_1	24_0_1	25_0_1	344_0_16	1468_0_78	342_0_1	549_0_81	1693_0_33	1094_0_17	1155_0_5	676_0_49	263_0_31	260_0_70	125_0_1	265_0_1	59_0_105	1066_0_13	297_0_1	419_0_751	926_0_14	596_01_1	190_0_9	393_0_1	392_0_101	1480_0_8	110_0_1	113_0_1	277_0_118	82_0_13	87_0_1	85_0_40	1712_01_114	834_0_385	3_0_1	523_0_1	1017_0_8	448_0_1	443_0_21	1333_0_264	380_0_18	246_0_1	243_0_1	107_03_1	105_0_1	1646_0_124	843_0_1	30_0_1	290_0_1
210_0_1	136_0_1	490_0_1	24_0_1	25_0_1	344_0_18	1468_0_91	342_0_1	549_0_79	1693_0_28	1094_0_19	1155_0_5	676_0_54	263_0_28	260_0_65	125_0_1	265_0_1	59_0_102	1066_0_15	297_0_1	419_0_759	926_0_14	596_01_1	190_0_8	393_0_1	392_0_107	1480_0_10	110_0_1	113_0_1	277_0_118	82_0_12	87_0_1	85_0_37	1712_01_113	834_0_389	3_0_1	523_0_1	1017_0_3	448_0_1	443_0_28	1333_0_261	380_0_22	246_0_1	243_0_1	107_03_1	105_0_1	1646_0_127	843_0_1	30_0_1	290_0_1
210_0_1	136_0_1	490_0_1	24_0_1	25_0_1	344_0_18	1468_0_80	342_0_1	549_0_84	1693_0_34	1094_0_20	1155_0_5	676_0_42	263_0_34	260_0_62	125_0_1	265_0_1	59_0_100	1066_0_14	297_0_1	419_0_766	926_0_13	596_01_1	190_0_6	393_0_1	392_0_103	1480_0_10	110_0_1	113_0_1	277_0_115	82_0_11	87_0_1	85_0_43	1712_01_126	834_0_384	3_0_1	523_0_1	1017_0_4	448_0_1	443_0_25	1333_0_275	380_0_22	246_0_1	243_0_1	107_03_1	105_0_1	1646_0_126	843_0_1	30_0_1	290_0_1
210_0_1	136_0_1	490_0_1	24_0_1	25_0_1	344_0_18	1468_0_84	342_0_1	549_0_80	1693_0_30	1094_0_22	1155_0_5	676_0_43	263_0_32	260_0_64	125_0_1	265_0_1	59_0_109	1066_0_17	297_0_1	419_0_762	926_0_14	596_01_1	190_0_6	393_0_1	392_0_93	1480_0_8	110_0_1	113_0_1	277_0_126	82_0_9	87_0_1	85_0_41	1712_01_114	834_0_410	3_0_1	523_0_1	1017_0_4	448_0_1	443_0_22	1333_0_260	380_0_21	246_0_1	243_0_1	107_03_1	105_0_1	1646_0_125	843_0_1	30_0_1	290_0_1
210_0_1	136_0_1	490_0_1	24_0_1	25_0_1	344_0_18	1468_0_92	342_0_1	549_0_77	1693_0_26	1094_0_20	1155_0_5	676_0_49	263_0_31	260_0_64	125_0_1	265_0_1	59_0_100	1066_0_12	297_0_1	419_0_772	926_0_12	596_01_1	190_0_4	393_0_1	392_0_99	1480_0_7	110_0_1	113_0_1	277_0_127	82_0_9	87_0_1	85_0_37	1712_01_120	834_0_398	3_0_1	523_0_1	1017_0_3	448_0_1	443_0_28	1333_0_255	380_0_20	246_0_1	243_0_1	107_03_1	105_0_1	1646_0_126	843_0_1	30_0_1	290_0_1
210_0_1	136_0_1	490_0_1	24_0_1	25_0_1	344_0_15	1468_0_83	342_0_1	549_0_79	1693_0_31	1094_0_23	1155_0_3	676_0_43	263_0_27	260_0_60	125_0_1	265_0_1	59_0_96	1066_0_10	297_0_1	419_0_781	926_0_14	596_01_1	190_0_4	393_0_1	392_0_96	1480_0_8	110_0_1	113_0_1	277_0_129	82_0_6	87_0_1	85_0_42	1712_01_120	834_0_397	3_0_1	523_0_1	1017_0_4	448_0_1	443_0_22	1333_0_253	380_0_18	246_0_1	243_0_1	107_03_1	105_0_1	1646_0_125	843_0_1	30_0_1	290_0_1
210_0_1	136_0_1	490_0_1	24_0_1	25_0_1	344_0_19	1468_0_77	342_0_1	549_0_86	1693_0_30	1094_0_24	1155_0_5	676_0_49	263_0_28	260_0_57	125_0_1	265_0_1	59_0_88	1066_0_12	297_0_1	419_0_769	926_0_17	596_01_1	190_0_4	393_0_1	392_0_86	1480_0_9	110_0_1	113_0_1	277_0_140	82_0_5	87_0_1	85_0_35	1712_01_115	834_0_394	3_0_1	523_0_1	1017_0_4	448_0_1	443_0_25	1333_0_259	380_0_18	246_0_1	243_0_1	107_03_1	105_0_1	1646_0_119	843_0_1	30_0_1	290_0_1
210_0_1	136_0_1	490_0_1	24_0_1	25_0_1	344_0_15	1468_0_78	342_0_1	549_0_90	1693_0_27	1094_0_24	1155_0_4	676_0_47	263_0_31	260_0_63	125_0_1	265_0_1	59_0_94	1066_0_13	419_0_792	926_0_12	596_01_1	190_0_4	392_0_93	1480_0_10	110_0_1	113_0_1	277_0_138	82_0_8	87_0_1	85_0_35	1712_01_119	834_0_402	3_0_1	523_0_1	1017_0_3	448_0_1	443_0_24	1333_0_263	380_0_14	246_0_1	243_0_1	107_03_1	105_0_1	1646_0_118	843_0_1	30_0_1	290_0_1	436_0_1	648_0_23
210_0_1	136_0_1	490_0_1	24_0_1	25_0_1	344_0_18	1468_0_80	342_0_1	549_0_87	1693_0_31	1094_0_27	1155_0_8	676_0_47	263_0_37	260_0_61	125_0_1	265_0_1	59_0_86	1066_0_11	419_0_797	926_0_13	596_01_1	190_0_6	392_0_94	1480_0_7	110_0_1	113_0_1	277_0_135	82_0_7	87_0_1	85_0_34	1712_01_119	834_0_388	3_0_1	523_0_1	1017_0_5	448_0_1	443_0_19	1333_0_259	380_0_15	246_0_1	243_0_1	107_03_1	105_0_1	1646_0_110	843_0_1	30_0_1	290_0_1	436_0_1	648_0_27
210_0_1	136_0_1	490_0_1	24_0_1	25_0_1	344_0_21	1468_0_81	342_0_1	549_0_81	1693_0_30	1094_0_28	1155_0_8	676_0_53	263_0_36	260_0_60	125_0_1	265_0_1	59_0_90	1066_0_15	419_0_792	926_0_12	596_01_1	190_0_3	392_0_93	1480_0_4	110_0_1	113_0_1	277_0_134	82_0_7	87_0_1	85_0_34	1712_01_120	834_0_400	3_0_1	523_0_1	1017_0_4	448_0_1	443_0_23	1333_0_253	380_0_15	246_0_1	243_0_1	107_03_1	105_0_1	1646_0_113	843_0_1	30_0_1	290_0_1	436_0_1	648_0_26
210_0_1	136_0_1	490_0_1	24_0_1	25_0_1	344_0_19	1468_0_83	342_0_1	549_0_81	1693_0_31	1094_0_27	1155_0_6	676_0_48	263_0_33	260_0_66	125_0_1	265_0_1	59_0_92	1066_0_13	419_0_798	926_0_11	596_01_1	190_0_2	392_0_92	1480_0_7	110_0_1	113_0_1	277_0_129	82_0_9	87_0_1	85_0_40	1712_01_124	834_0_376	3_0_1	523_0_1	1017_0_4	448_0_1	443_0_26	1333_0_243	380_0_14	246_0_1	243_0_1	107_03_1	105_0_1	1646_0_112	843_0_1	30_0_1	290_0_1	436_0_1	648_0_26
210_0_1	136_0_1	490_0_1	24_0_1	25_0_1	344_0_24	1468_0_89	342_0_1	549_0_77	1693_0_31	1094_0_31	1155_0_7	676_0_43	263_0_28	260_0_75	125_0_1	265_0_1	59_0_90	1066_0_12	419_0_780	926_0_12	596_01_1	190_0_3	392_0_86	1480_0_7	110_0_1	113_0_1	277_0_130	82_0_6	87_0_1	85_0_40	1712_01_133	834_0_391	3_0_1	523_0_1	1017_0_5	448_0_1	443_0_27	1333_0_240	380_0_18	246_0_1	243_0_1	107_03_1	105_0_1	1646_0_119	843_0_1	30_0_1	290_0_1	436_0_1	648_0_23
210_0_1	136_0_1	490_0_1	24_0_1	25_0_1	344_0_22	1468_0_92	342_0_1	549_0_77	1693_0_32	1094_0_30	1155_0_6	676_0_45	263_0_28	260_0_67	125_0_1	265_0_1	59_0_93	1066_0_12	419_0_803	926_0_12	596_01_1	190_0_2	392_0_88	1480_0_6	110_0_1	113_0_1	277_0_132	82_0_7	87_0_1	85_0_38	1712_01_133	834_0_384	3_0_1	523_0_1	1017_0_2	448_0_1	443_0_29	1333_0_237	380_0_15	246_0_1	243_0_1	107_03_1	105_0_1	1646_0_128	843_0_1	30_0_1	290_0_1	436_0_1	648_0_22
210_0_1	136_0_1	490_0_1	24_0_1	25_0_1	344_0_19	1468_0_92	342_0_1	549_0_74	1693_0_38	1094_0_29	1155_0_7	676_0_41	263_0_28	260_0_73	125_0_1	265_0_1	59_0_91	1066_0_11	419_0_793	926_0_14	596_01_1	190_0_3	392_0_72	1480_0_9	110_0_1	113_0_1	277_0_126	82_0_5	87_0_1	85_0_39	1712_01_138	834_0_385	3_0_1	523_0_1	1017_0_3	448_0_1	443_0_28	1333_0_228	380_0_11	246_0_1	243_0_1	107_03_1	105_0_1	1646_0_125	843_0_1	30_0_1	290_0_1	436_0_1	648_0_22
210_0_1	136_0_1	490_0_1	24_0_1	25_0_1	344_0_25	1468_0_99	342_0_1	549_0_69	1693_0_38	1094_0_30	1155_0_8	676_0_39	263_0_24	260_0_74	125_0_1	265_0_1	59_0_87	1066_0_9	419_0_795	926_0_15	596_01_1	190_0_3	392_0_78	1480_0_6	110_0_1	113_0_1	277_0_125	82_0_5	87_0_1	85_0_37	1712_01_136	834_0_390	3_0_1	523_0_1	1017_0_2	448_0_1	443_0_28	1333_0_228	380_0_12	246_0_1	243_0_1	107_03_1	105_0_1	1646_0_130	843_0_1	30_0_1	290_0_1	436_0_1	648_0_21
210_0_1	136_0_1	490_0_1	24_0_1	25_0_1	344_0_26	1468_0_94	342_0_1	549_0_68	1693_0_30	1094_0_26	1155_0_7	676_0_44	263_0_22	260_0_77	125_0_1	265_0_1	59_0_95	1066_0_9	419_0_814	926_0_13	596_01_1	190_0_3	392_0_81	1480_0_5	110_0_1	113_0_1	277_0_126	82_0_3	87_0_1	85_0_40	1712_01_128	834_0_385	3_0_1	523_0_1	1017_0_1	448_0_1	443_0_24	1333_0_221	380_0_10	246_0_1	243_0_1	107_03_1	105_0_1	1646_0_129	843_0_1	30_0_1	290_0_1	436_0_1	648_0_20
210_0_1	136_0_1	490_0_1	24_0_1	25_0_1	344_0_23	1468_0_95	342_0_1	549_0_74	1693_0_34	1094_0_25	1155_0_11	676_0_44	263_0_23	260_0_84	125_0_1	265_0_1	59_0_99	1066_0_11	419_0_803	926_0_14	596_01_1	190_0_4	392_0_70	1480_0_5	110_0_1	113_0_1	277_0_123	82_0_2	87_0_1	85_0_37	1712_01_133	834_0_388	3_0_1	523_0_1	1017_0_2	448_0_1	443_0_24	1333_0_231	380_0_8	246_0_1	243_0_1	107_03_1	105_0_1	1646_0_126	843_0_1	30_0_1	290_0_1	436_0_1	648_0_16
210_0_1	136_0_1	490_0_1	24_0_1	25_0_1	344_0_30	1468_0_102	342_0_1	549_0_70	1693_0_29	1094_0_26	1155_0_11	676_0_50	263_0_22	260_0_78	125_0_1	265_0_1	59_0_87	1066_0_12	419_0_808	926_0_14	596_01_1	190_0_4	392_0_78	1480_0_5	110_0_1	113_0_1	277_0_130	82_0_4	87_0_1	85_0_40	1712_01_135	834_0_383	3_0_1	523_0_1	1017_0_2	448_0_1	443_0_24	1333_0_237	380_0_12	246_0_1	243_0_1	107_03_1	105_0_1	1646_0_133	843_0_1	30_0_1	290_0_1	436_0_1	648_0_13
210_0_1	136_0_1	490_0_1	24_0_1	25_0_1	344_0_24	1468_0_92	342_0_1	549_0_70	1693_0_29	1094_0_20	1155_0_11	676_0_49	263_0_21	260_0_81	125_0_1	265_0_1	59_0_105	1066_0_10	419_0_808	926_0_11	596_01_1	190_0_4	392_0_84	1480_0_8	110_0_1	113_0_1	277_0_114	82_0_3	87_0_1	85_0_44	1712_01_146	834_0_395	3_0_1	523_0_1	1017_0_2	448_0_1	443_0_23	1333_0_238	380_0_10	246_0_1	243_0_1	107_03_1	105_0_1	1646_0_132	843_0_1	30_0_1	290_0_1	436_0_1	648_0_16
210_0_1	136_0_1	490_0_1	24_0_1	25_0_1	344_0_26	1468_0_103	342_0_1	549_0_69	1693_0_28	1094_0_21	1155_0_13	676_0_42	263_0_21	260_0_79	125_0_1	265_0_1	59_0_102	1066_0_11	419_0_815	926_0_10	596_01_1	190_0_7	392_0_86	1480_0_7	110_0_1	113_0_1	277_0_108	82_0_3	87_0_1	85_0_41	1712_01_144	834_0_400	3_0_1	523_0_1	1017_0_4	448_0_1	443_0_25	1333_0_229	380_0_14	246_0_1	243_0_1	107_03_1	105_0_1	1646_0_145	843_0_1	30_0_1	290_0_1	436_0_1	648_0_12
210_0_1	136_0_1	490_0_1	24_0_1	25_0_1	344_0_30	1468_0_92	342_0_1	549_0_70	1693_0_24	1094_0_24	1155_0_10	676_0_48	263_0_21	260_0_77	125_0_1	265_0_1	59_0_106	1066_0_11	419_0_830	926_0_9	596_01_1	190_0_5	392_0_93	1480_0_4	110_0_1	113_0_1	277_0_113	82_0_3	87_0_1	85_0_38	1712_01_141	834_0_391	3_0_1	523_0_1	1017_0_3	448_0_1	443_0_27	1333_0_241	380_0_15	246_0_1	243_0_1	107_03_1	105_0_1	1646_0_135	843_0_1	30_0_1	290_0_1	436_0_1	648_0_12
210_0_1	136_0_1	490_0_1	24_0_1	25_0_1	344_0_24	1468_0_96	342_0_1	549_0_67	1693_0_29	1094_0_22	1155_0_9	676_0_40	263_0_18	260_0_73	125_0_1	265_0_1	59_0_109	1066_0_9	419_0_826	926_0_12	596_01_1	190_0_7	392_0_89	1480_0_7	110_0_1	113_0_1	277_0_105	82_0_2	87_0_1	85_0_39	1712_01_144	834_0_393	3_0_1	523_0_1	1017_0_5	448_0_1	443_0_24	1333_0_241	380_0_10	246_0_1	243_0_1	107_03_1	105_0_1	1646_0_127	843_0_1	30_0_1	290_0_1	436_0_1	648_0_10
210_0_1	136_0_1	490_0_1	24_0_1	25_0_1	344_0_26	1468_0_101	342_0_1	549_0_69	1693_0_22	1094_0_20	1155_0_8	676_0_42	263_0_18	260_0_74	125_0_1	265_0_1	59_0_112	1066_0_9	419_0_828	926_0_8	596_01_1	190_0_6	392_0_84	1480_0_6	110_0_1	113_0_1	277_0_118	82_0_2	87_0_1	85_0_37	1712_01_145	834_0_396	3_0_1	523_0_1	1017_0_4	448_0_1	443_0_26	1333_0_244	380_0_16	246_0_1	243_0_1	107_03_1	105_0_1	1646_0_138	843_0_1	30_0_1	290_0_1	436_0_1	648_0_8
210_0_1	136_0_1	490_0_1	24_0_1	25_0_1	344_0_24	1468_0_90	342_0_1	549_0_68	1693_0_25	1094_0_19	1155_0_8	676_0_45	263_0_19	260_0_79	125_0_1	265_0_1	59_0_119	1066_0_8	419_0_835	926_0_8	596_01_1	190_0_3	392_0_95	1480_0_5	110_0_1	113_0_1	277_0_107	82_0_2	87_0_1	85_0_39	1712_01_136	834_0_387	3_0_1	523_0_1	1017_0_4	448_0_1	443_0_30	1333_0_248	380_0_12	246_0_1	243_0_1	107_03_1	105_0_1	1646_0_127	843_0_1	30_0_1	290_0_1	436_0_1	648_0_8
210_0_1	136_0_1	490_0_1	24_0_1	25_0_1	344_0_22	1468_0_95	342_0_1	549_0_72	1693_0_24	1094_0_15	1155_0_6	676_0_40	263_0_18	260_0_79	125_0_1	265_0_1	59_0_117	1066_0_2	419_0_818	926_0_10	596_01_1	190_0_6	392_0_92	1480_0_6	110_0_1	113_0_1	277_0_102	82_0_2	87_0_1	85_0_38	1712_01_134	834_0_393	3_0_1	523_0_1	1017_0_6	448_0_1	443_0_26	1333_0_247	380_0_10	246_0_1	243_0_1	107_03_1	105_0_1	1646_0_123	843_0_1	30_0_1	290_0_1	436_0_1	648_0_7
210_0_1	136_0_1	490_0_1	24_0_1	25_0_1	344_0_23	1468_0_99	342_0_1	549_0_71	1693_0_20	1094_0_15	1155_0_6	676_0_35	263_0_17	260_0_81	125_0_1	265_0_1	59_0_111	1066_0_3	419_0_810	926_0_9	596_01_1	190_0_6	392_0_100	1480_0_4	110_0_1	113_0_1	277_0_117	82_0_4	87_0_1	85_0_34	1712_01_129	834_0_394	3_0_1	523_0_1	1017_0_5	448_0_1	443_0_30	1333_0_256	380_0_10	246_0_1	243_0_1	107_03_1	105_0_1	1646_0_139	843_0_1	30_0_1	290_0_1	436_0_1	648_0_7
210_0_1	136_0_1	490_0_1	24_0_1	25_0_1	344_0_22	1468_0_87	342_0_1	549_0_78	1693_0_21	1094_0_12	1155_0_5	676_0_34	263_0_18	260_0_79	125_0_1	265_0_1	59_0_118	1066_0_3	419_0_823	926_0_7	596_01_1	190_0_3	392_0_98	1480_0_5	110_0_1	113_0_1	277_0_113	82_0_3	87_0_1	85_0_32	1712_01_137	834_0_387	3_0_1	523_0_1	1017_0_6	448_0_1	443_0_31	1333_0_252	380_0_8	246_0_1	243_0_1	107_03_1	105_0_1	1646_0_139	843_0_1	30_0_1	290_0_1	436_0_1	648_0_6
210_0_1	136_0_1	490_0_1	24_0_1	25_0_1	344_0_22	1468_0_101	342_0_1	549_0_76	1693_0_20	1094_0_14	1155_0_6	676_0_35	263_0_17	260_0_83	125_0_1	265_0_1	59_0_107	419_0_827	926_0_10	596_01_1	190_0_4	392_0_99	1480_0_6	110_0_1	113_0_1	277_0_110	82_0_4	85_0_37	1712_01_131	834_0_382	3_0_1	523_0_1	1017_0_7	448_0_1	443_0_30	1333_0_241	380_0_10	246_0_1	243_0_1	107_03_1	105_0_1	1646_0_146	843_0_1	30_0_1	290_0_1	436_0_1	648_0_4	433_0_108	458_0_1
210_0_1	136_0_1	490_0_1	24_0_1	25_0_1	344_0_26	1468_0_98	342_0_1	549_0_74	1693_0_17	1094_0_14	1155_0_5	676_0_38	263_0_17	260_0_79	125_0_1	265_0_1	59_0_108	419_0_843	926_0_11	596_01_1	190_0_4	392_0_93	1480_0_6	110_0_1	113_0_1	277_0_111	82_0_3	85_0_37	1712_01_140	834_0_378	3_0_1	523_0_1	1017_0_5	448_0_1	443_0_32	1333_0_241	380_0_15	246_0_1	243_0_1	107_03_1	105_0_1	1646_0_153	843_0_1	30_0_1	290_0_1	436_0_1	648_0_5	433_0_115	458_0_1
210_0_1	136_0_1	490_0_1	24_0_1	25_0_1	344_0_22	1468_0_96	342_0_1	549_0_77	1693_0_18	1094_0_12	1155_0_6	676_0_38	263_0_17	260_0_72	125_0_1	265_0_1	59_0_110	419_0_843	926_0_11	596_01_1	190_0_2	392_0_100	1480_0_8	110_0_1	113_0_1	277_0_105	82_0_4	85_0_38	1712_01_140	834_0_378	3_0_1	523_0_1	1017_0_7	448_0_1	443_0_36	1333_0_239	380_0_14	246_0_1	243_0_1	107_03_1	105_0_1	1646_0_144	843_0_1	30_0_1	290_0_1	436_0_1	648_0_6	433_0_109	458_0_1
210_0_1	136_0_1	490_0_1	24_0_1	25_0_1	344_0_24	1468_0_111	342_0_1	549_0_79	1693_0_17	1094_0_12	1155_0_6	676_0_31	263_0_16	260_0_65	125_0_1	265_0_1	59_0_102	419_0_827	926_0_12	596_01_1	190_0_2	392_0_111	1480_0_7	110_0_1	113_0_1	277_0_123	82_0_5	85_0_40	1712_01_125	834_0_379	3_0_1	523_0_1	1017_0_7	448_0_1	443_0_37	1333_0_239	380_0_17	246_0_1	243_0_1	107_03_1	105_0_1	1646_0_154	843_0_1	30_0_1	290_0_1	436_0_1	648_0_7	433_0_110	458_0_1
210_0_1	136_0_1	490_0_1	24_0_1	25_0_1	344_0_20	1468_0_100	342_0_1	549_0_72	1693_0_16	1094_0_13	1155_0_6	676_0_30	263_0_14	260_0_58	125_0_1	265_0_1	59_0_107	419_0_849	926_0_11	596_01_1	190_0_2	392_0_107	1480_0_3	110_0_1	113_0_1	277_0_111	82_0_3	85_0_33	1712_01_126	834_0_388	3_0_1	523_0_1	1017_0_7	448_0_1	443_0_36	1333_0_228	380_0_15	246_0_1	243_0_1	107_03_1	105_0_1	1646_0_153	843_0_1	30_0_1	290_0_1	436_0_1	648_0_10	433_0_124	458_0_1
210_0_1	136_0_1	490_0_1	24_0_1	25_0_1	344_0_16	1468_0_100	342_0_1	549_0_67	1693_0_14	1094_0_14	1155_0_3	676_0_29	263_0_15	260_0_54	125_0_1	265_0_1	59_0_109	419_0_851	926_0_11	596_01_1	190_0_1	392_0_107	1480_0_4	110_0_1	113_0_1	277_0_115	82_0_5	85_0_37	1712_01_121	834_0_394	3_0_1	523_0_1	1017_0_9	448_0_1	443_0_31	1333_0_215	380_0_14	246_0_1	243_0_1	107_03_1	105_0_1	1646_0_164	843_0_1	30_0_1	290_0_1	436_0_1	648_0_8	433_0_117	458_0_1
210_0_1	136_0_1	490_0_1	24_0_1	25_0_1	344_0_23	1468_0_107	342_0_1	549_0_75	1693_0_12	1094_0_13	1155_0_3	676_0_31	263_0_15	260_0_46	125_0_1	265_0_1	59_0_109	419_0_853	926_0_8	596_01_1	392_0_116	1480_0_4	110_0_1	113_0_1	277_0_115	82_0_5	85_0_36	1712_01_133	834_0_382	3_0_1	523_0_1	1017_0_8	448_0_1	443_0_33	1333_0_223	380_0_14	246_0_1	243_0_1	107_03_1	105_0_1	1646_0_173	843_0_1	30_0_1	290_0_1	436_0_1	648_0_9	433_0_109	458_0_1	453_0_1
210_0_1	136_0_1	490_0_1	24_0_1	25_0_1	344_0_23	1468_0_94	342_0_1	549_0_71	1693_0_11	1094_0_13	1155_0_3	676_0_25	263_0_13	260_0_47	125_0_1	265_0_1	59_0_113	419_0_863	926_0_9	596_01_1	392_0_106	1480_0_3	110_0_1	113_0_1	277_0_105	82_0_7	85_0_39	1712_01_141	834_0_376	3_0_1	523_0_1	1017_0_8	448_0_1	443_0_38	1333_0_235	380_0_14	246_0_1	243_0_1	107_03_1	105_0_1	1646_0_165	843_0_1	30_0_1	290_0_1	436_0_1	648_0_10	433_0_109	458_0_1	453_0_1
210_0_1	136_0_1	490_0_1	24_0_1	25_0_1	344_0_22	1468_0_93	342_0_1	549_0_75	1693_0_14	1094_0_13	1155_0_3	676_0_27	263_0_14	260_0_52	125_0_1	265_0_1	59_0_119	419_0_836	926_0_9	596_01_1	392_0_117	1480_0_3	110_0_1	113_0_1	277_0_111	82_0_7	85_0_47	1712_01_133	834_0_365	3_0_1	523_0_1	1017_0_10	448_0_1	443_0_37	1333_0_208	380_0_15	246_0_1	243_0_1	107_03_1	105_0_1	1646_0_162	843_0_1	30_0_1	290_0_1	436_0_1	648_0_9	433_0_101	458_0_1	453_0_1
210_0_1	136_0_1	490_0_1	24_0_1	25_0_1	344_0_28	1468_0_101	342_0_1	549_0_72	1693_0_11	1094_0_12	1155_0_3	676_0_25	263_0_9	260_0_48	125_0_1	265_0_1	59_0_108	419_0_845	926_0_8	596_01_1	392_0_112	1480_0_3	110_0_1	113_0_1	277_0_116	82_0_7	85_0_45	1712_01_139	834_0_378	3_0_1	523_0_1	1017_0_10	448_0_1	443_0_33	1333_0_221	380_0_12	246_0_1	243_0_1	107_03_1	105_0_1	1646_0_168	843_0_1	30_0_1	290_0_1	436_0_1	648_0_10	433_0_106	458_0_1	453_0_1
210_0_1	136_0_1	490_0_1	24_0_1	25_0_1	344_0_22	1468_0_103	342_0_1	549_0_75	1693_0_10	1094_0_11	1155_0_1	676_0_27	263_0_10	260_0_51	125_0_1	265_0_1	59_0_109	419_0_852	926_0_6	596_01_1	392_0_113	1480_0_3	110_0_1	113_0_1	277_0_100	82_0_9	85_0_39	1712_01_140	834_0_383	3_0_1	523_0_1	1017_0_15	448_0_1	443_0_27	1333_0_221	380_0_13	246_0_1	243_0_1	107_03_1	105_0_1	1646_0_169	843_0_1	30_0_1	290_0_1	436_0_1	648_0_11	433_0_97	458_0_1	453_0_1
210_0_1	136_0_1	490_0_1	24_0_1	25_0_1	344_0_25	1468_0_105	342_0_1	549_0_76	1693_0_11	1094_0_10	1155_0_2	676_0_24	263_0_9	260_0_50	125_0_1	265_0_1	59_0_103	419_0_868	926_0_8	596_01_1	392_0_112	1480_0_2	110_0_1	113_0_1	277_0_110	82_0_8	85_0_41	1712_01_137	834_0_376	3_0_1	523_0_1	1017_0_12	448_0_1	443_0_24	1333_0_223	380_0_13	246_0_1	243_0_1	107_03_1	105_0_1	1646_0_167	843_0_1	30_0_1	290_0_1	436_0_1	648_0_9	433_0_97	458_0_1	453_0_1
210_0_1	136_0_1	490_0_1	24_0_1	25_0_1	344_0_28	1468_0_107	342_0_1	549_0_67	1693_0_9	1094_0_11	1155_0_1	676_0_30	263_0_8	260_0_49	125_0_1	265_0_1	59_0_92	419_0_907	926_0_8	596_01_1	392_0_104	1480_0_2	110_0_1	113_0_1	277_0_103	82_0_8	85_0_36	1712_01_134	834_0_399	3_0_1	523_0_1	1017_0_12	448_0_1	443_0_25	1333_0_226	380_0_11	246_0_1	243_0_1	107_03_1	105_0_1	1646_0_166	843_0_1	30_0_1	290_0_1	436_0_1	648_0_7	433_0_97	458_0_1	453_0_1
210_0_1	136_0_1	490_0_1	24_0_1	25_0_1	344_0_27	1468_0_95	342_0_1	549_0_69	1693_0_4	1094_0_11	1155_0_1	676_0_28	263_0_9	260_0_58	125_0_1	265_0_1	59_0_100	419_0_904	926_0_11	596_01_1	392_0_110	1480_0_3	110_0_1	113_0_1	277_0_101	82_0_12	85_0_42	1712_01_121	834_0_397	3_0_1	523_0_1	1017_0_13	448_0_1	443_0_22	1333_0_205	380_0_8	246_0_1	243_0_1	105_0_1	1646_0_166	843_0_1	30_0_1	290_0_1	436_0_1	648_0_9	433_0_98	458_0_1	453_0_1	330_0_8
210_0_1	136_0_1	490_0_1	24_0_1	25_0_1	344_0_35	1468_0_97	342_0_1	549_0_65	1693_0_5	1094_0_9	1155_0_2	676_0_27	263_0_9	260_0_58	125_0_1	265_0_1	59_0_98	419_0_903	926_0_10	596_01_1	392_0_117	1480_0_3	110_0_1	113_0_1	277_0_111	82_0_11	85_0_44	1712_01_117	834_0_404	3_0_1	523_0_1	1017_0_11	448_0_1	443_0_20	1333_0_197	380_0_9	246_0_1	243_0_1	105_0_1	1646_0_178	843_0_1	30_0_1	290_0_1	436_0_1	648_0_8	433_0_101	458_0_1	453_0_1	330_0_8
210_0_1	136_0_1	490_0_1	24_0_1	25_0_1	344_0_36	1468_0_98	342_0_1	549_0_60	1693_0_5	1094_0_10	1155_0_2	676_0_18	263_0_9	260_0_62	125_0_1	265_0_1	59_0_98	419_0_939	926_0_9	596_01_1	392_0_108	1480_0_2	110_0_1	113_0_1	277_0_96	82_0_11	85_0_39	1712_01_122	834_0_410	3_0_1	523_0_1	1017_0_10	448_0_1	443_0_23	1333_0_197	380_0_6	246_0_1	243_0_1	105_0_1	1646_0_168	843_0_1	30_0_1	290_0_1	436_0_1	648_0_6	433_0_102	458_0_1	453_0_1	330_0_10
210_0_1	136_0_1	490_0_1	24_0_1	25_0_1	344_0_27	1468_0_108	342_0_1	549_0_56	1693_0_5	1094_0_8	1155_0_3	676_0_17	263_0_9	260_0_63	125_0_1	265_0_1	59_0_92	419_0_906	926_0_11	596_01_1	392_0_123	1480_0_3	110_0_1	113_0_1	277_0_101	82_0_10	85_0_46	1712_01_110	834_0_403	3_0_1	523_0_1	1017_0_11	448_0_1	443_0_21	1333_0_187	380_0_5	246_0_1	243_0_1	105_0_1	1646_0_166	843_0_1	30_0_1	290_0_1	436_0_1	648_0_7	433_0_104	458_0_1	453_0_1	330_0_9
210_0_1	136_0_1	490_0_1	24_0_1	25_0_1	344_0_30	1468_0_114	342_0_1	549_0_68	1693_0_3	1094_0_7	1155_0_2	676_0_18	263_0_8	260_0_64	125_0_1	265_0_1	59_0_90	419_0_923	926_0_9	596_01_1	392_0_107	1480_0_3	110_0_1	113_0_1	277_0_99	82_0_7	85_0_45	1712_01_121	834_0_402	3_0_1	523_0_1	1017_0_9	448_0_1	443_0_22	1333_0_183	380_0_6	246_0_1	243_0_1	105_0_1	1646_0_172	843_0_1	30_0_1	290_0_1	436_0_1	648_0_4	433_0_105	458_0_1	453_0_1	330_0_10
210_0_1	136_0_1	490_0_1	24_0_1	25_0_1	344_0_27	1468_0_114	342_0_1	549_0_68	1693_0_3	1094_0_9	1155_0_2	676_0_15	263_0_10	260_0_69	125_0_1	265_0_1	59_0_81	419_0_954	926_0_10	596_01_1	392_0_94	1480_0_3	110_0_1	113_0_1	277_0_91	82_0_10	85_0_43	1712_01_123	834_0_403	3_0_1	1017_0_8	448_0_1	443_0_23	1333_0_187	380_0_7	246_0_1	243_0_1	105_0_1	1646_0_162	843_0_1	30_0_1	290_0_1	436_0_1	648_0_4	433_0_103	458_0_1	453_0_1	330_0_13	333_03_28
210_0_1	136_0_1	490_0_1	24_0_1	25_0_1	344_0_22	1468_0_110	342_0_1	549_0_65	1693_0_6	1094_0_8	1155_0_4	676_0_18	263_0_10	260_0_67	125_0_1	265_0_1	59_0_80	419_0_927	926_0_9	596_01_1	392_0_101	1480_0_3	110_0_1	113_0_1	277_0_101	82_0_6	85_0_44	1712_01_121	834_0_407	3_0_1	1017_0_9	448_0_1	443_0_20	1333_0_176	380_0_7	246_0_1	243_0_1	105_0_1	1646_0_172	843_0_1	30_0_1	290_0_1	436_0_1	648_0_4	433_0_95	458_0_1	453_0_1	330_0_11	333_03_28
210_0_1	136_0_1	490_0_1	24_0_1	25_0_1	344_0_27	1468_0_119	342_0_1	549_0_65	1693_0_4	1094_0_8	1155_0_4	676_0_18	263_0_10	260_0_67	125_0_1	265_0_1	59_0_83	419_0_959	926_0_9	596_01_1	392_0_91	1480_0_2	110_0_1	113_0_1	277_0_95	82_0_4	85_0_42	1712_01_114	834_0_411	3_0_1	1017_0_9	448_0_1	443_0_22	1333_0_188	380_0_6	246_0_1	243_0_1	105_0_1	1646_0_173	843_0_1	30_0_1	290_0_1	436_0_1	648_0_4	433_0_101	458_0_1	453_0_1	330_0_9	333_03_25
210_0_1	136_0_1	490_0_1	24_0_1	25_0_1	344_0_22	1468_0_107	342_0_1	549_0_65	1693_0_3	1094_0_9	1155_0_4	676_0_15	263_0_9	260_0_70	125_0_1	265_0_1	59_0_89	419_0_954	926_0_9	596_01_1	392_0_100	1480_0_1	110_0_1	113_0_1	277_0_94	82_0_8	85_0_44	1712_01_111	834_0_419	3_0_1	1017_0_12	448_0_1	443_0_20	1333_0_178	380_0_5	246_0_1	243_0_1	105_0_1	1646_0_174	843_0_1	30_0_1	290_0_1	436_0_1	648_0_6	433_0_97	458_0_1	453_0_1	330_0_7	333_03_23
210_0_1	136_0_1	490_0_1	24_0_1	25_0_1	344_0_23	1468_0_111	342_0_1	549_0_68	1693_0_5	1094_0_5	1155_0_5	676_0_16	263_0_8	260_0_66	125_0_1	265_0_1	59_0_92	419_0_960	926_0_11	596_01_1	392_0_94	1480_0_1	110_0_1	113_0_1	277_0_88	82_0_7	85_0_41	1712_01_115	834_0_423	3_0_1	1017_0_10	448_0_1	443_0_21	1333_0_169	380_0_7	246_0_1	243_0_1	105_0_1	1646_0_201	843_0_1	30_0_1	290_0_1	436_0_1	648_0_4	433_0_105	458_0_1	453_0_1	330_0_8	333_03_25
210_0_1	136_0_1	490_0_1	24_0_1	25_0_1	344_0_26	1468_0_110	342_0_1	549_0_60	1693_0_5	1094_0_7	1155_0_4	676_0_18	263_0_7	260_0_74	125_0_1	265_0_1	59_0_89	419_0_974	926_0_10	596_01_1	392_0_88	1480_0_1	110_0_1	113_0_1	277_0_83	82_0_7	85_0_40	1712_01_113	834_0_420	3_0_1	1017_0_13	448_0_1	443_0_13	1333_0_174	380_0_7	246_0_1	243_0_1	105_0_1	1646_0_188	843_0_1	30_0_1	290_0_1	436_0_1	648_0_3	433_0_102	458_0_1	453_0_1	330_0_10	333_03_21
210_0_1	136_0_1	490_0_1	24_0_1	25_0_1	344_0_19	1468_0_100	342_0_1	549_0_64	1693_0_5	1094_0_8	1155_0_5	676_0_16	263_0_11	260_0_67	265_0_1	59_0_90	419_0_955	926_0_12	596_01_1	392_0_91	273_0_8	110_0_1	113_0_1	277_0_90	82_0_10	85_0_45	1712_01_114	834_0_426	3_0_1	1017_0_14	448_0_1	443_0_10	1333_0_167	380_0_5	246_0_1	243_0_1	105_0_1	1646_0_185	843_0_1	30_0_1	436_0_1	648_0_4	433_0_104	458_0_1	453_0_1	330_0_7	333_03_23	61_0_1	64_0_1
210_0_1	136_0_1	490_0_1	24_0_1	25_0_1	344_0_23	1468_0_99	342_0_1	549_0_71	1693_0_7	1094_0_8	1155_0_7	676_0_18	263_0_8	260_0_69	265_0_1	59_0_85	419_0_969	926_0_11	596_01_1	392_0_92	273_0_4	110_0_1	113_0_1	277_0_90	82_0_9	85_0_40	1712_01_128	834_0_408	3_0_1	1017_0_14	448_0_1	443_0_14	1333_0_182	380_0_6	246_0_1	243_0_1	105_0_1	1646_0_191	843_0_1	30_0_1	436_0_1	648_0_4	433_0_106	458_0_1	453_0_1	330_0_9	333_03_20	61_0_1	64_0_1
210_0_1	136_0_1	490_0_1	24_0_1	25_0_1	344_0_24	1468_0_92	342_0_1	549_0_61	1693_0_6	1094_0_9	1155_0_6	676_0_20	263_0_8	260_0_75	265_0_1	59_0_94	419_0_959	926_0_12	596_01_1	392_0_88	273_0_5	110_0_1	113_0_1	277_0_87	82_0_13	85_0_43	1712_01_127	834_0_407	3_0_1	1017_0_19	448_0_1	443_0_17	1333_0_175	380_0_7	246_0_1	243_0_1	105_0_1	1646_0_180	843_0_1	30_0_1	436_0_1	648_0_6	433_0_107	458_0_1	453_0_1	330_0_8	333_03_18	61_0_1	64_0_1
210_0_1	136_0_1	490_0_1	24_0_1	25_0_1	344_0_24	1468_0_90	342_0_1	549_0_61	1693_0_6	1094_0_8	1155_0_8	676_0_18	263_0_10	260_0_72	265_0_1	59_0_98	419_0_956	926_0_14	596_01_1	392_0_90	273_0_6	110_0_1	113_0_1	277_0_93	82_0_8	85_0_49	1712_01_129	834_0_408	3_0_1	1017_0_13	448_0_1	443_0_14	1333_0_179	380_0_3	246_0_1	243_0_1	105_0_1	1646_0_177	843_0_1	30_0_1	436_0_1	648_0_6	433_0_111	458_0_1	453_0_1	330_0_6	333_03_17	61_0_1	64_0_1
210_0_1	136_0_1	490_0_1	24_0_1	25_0_1	344_0_30	1468_0_86	342_0_1	549_0_60	1693_0_8	1094_0_9	1155_0_8	676_0_20	263_0_8	260_0_81	265_0_1	59_0_90	419_0_974	926_0_11	596_01_1	392_0_81	273_0_4	110_0_1	113_0_1	277_0_90	82_0_8	85_0_44	1712_01_124	834_0_405	3_0_1	1017_0_15	448_0_1	443_0_9	1333_0_183	380_0_4	246_0_1	243_0_1	105_0_1	1646_0_181	843_0_1	30_0_1	436_0_1	648_0_5	433_0_114	458_0_1	453_0_1	330_0_8	333_03_17	61_0_1	64_0_1
210_0_1	136_0_1	490_0_1	24_0_1	25_0_1	344_0_25	1468_0_82	342_0_1	549_0_63	1693_0_7	1094_0_8	1155_0_8	676_0_20	263_0_8	260_0_86	265_0_1	59_0_100	419_0_968	926_0_13	596_01_1	392_0_81	273_0_4	110_0_1	113_0_1	277_0_84	82_0_5	85_0_45	1712_01_114	834_0_419	3_0_1	1017_0_20	448_0_1	443_0_12	1333_0_167	380_0_3	246_0_1	243_0_1	105_0_1	1646_0_181	843_0_1	30_0_1	436_0_1	648_0_8	433_0_116	458_0_1	453_0_1	330_0_7	333_03_16	61_0_1	64_0_1
210_0_1	136_0_1	490_0_1	24_0_1	25_0_1	344_0_22	1468_0_83	342_0_1	549_0_62	1693_0_9	1094_0_8	1155_0_10	676_0_21	263_0_6	260_0_81	265_0_1	59_0_97	419_0_977	926_0_13	596_01_1	392_0_89	273_0_3	110_0_1	113_0_1	277_0_80	82_0_6	85_0_40	1712_01_123	834_0_402	3_0_1	1017_0_15	448_0_1	443_0_9	1333_0_167	380_0_4	246_0_1	243_0_1	105_0_1	1646_0_184	843_0_1	30_0_1	436_0_1	648_0_7	433_0_114	458_0_1	453_0_1	330_0_8	333_03_14	61_0_1	64_0_1
210_0_1	136_0_1	490_0_1	24_0_1	25_0_1	344_0_21	1468_0_87	342_0_1	549_0_57	1693_0_8	1094_0_8	1155_0_7	676_0_20	263_0_5	260_0_86	265_0_1	59_0_99	419_0_991	926_0_15	596_01_1	392_0_84	273_0_4	110_0_1	113_0_1	277_0_75	82_0_6	85_0_41	1712_01_117	834_0_391	3_0_1	1017_0_21	448_0_1	443_0_10	1333_0_171	380_0_4	246_0_1	243_0_1	105_0_1	1646_0_178	843_0_1	30_0_1	436_0_1	648_0_6	433_0_119	458_0_1	453_0_1	330_0_11	333_03_12	61_0_1	64_0_1
210_0_1	136_0_1	490_0_1	24_0_1	25_0_1	344_0_16	1468_0_80	342_0_1	549_0_63	1693_0_4	1094_0_8	1155_0_8	676_0_16	263_0_6	260_0_81	265_0_1	59_0_102	419_0_990	926_0_17	596_01_1	392_0_90	273_0_5	110_0_1	113_0_1	277_0_74	82_0_4	85_0_49	1712_01_118	834_0_385	3_0_1	1017_0_21	448_0_1	443_0_8	1333_0_164	380_0_4	246_0_1	243_0_1	105_0_1	1646_0_177	843_0_1	30_0_1	436_0_1	648_0_7	433_0_116	458_0_1	453_0_1	330_0_7	333_03_16	61_0_1	64_0_1
210_0_1	136_0_1	490_0_1	24_0_1	25_0_1	344_0_15	1468_0_78	342_0_1	549_0_63	1693_0_5	1094_0_10	1155_0_7	676_0_20	263_0_4	260_0_69	265_0_1	59_0_96	419_0_1019	926_0_12	596_01_1	392_0_85	273_0_3	110_0_1	113_0_1	277_0_88	82_0_5	85_0_46	1712_01_113	834_0_382	3_0_1	1017_0_17	448_0_1	443_0_8	1333_0_160	380_0_6	246_0_1	243_0_1	105_0_1	1646_0_191	843_0_1	30_0_1	436_0_1	648_0_6	433_0_117	458_0_1	453_0_1	330_0_9	333_03_17	61_0_1	64_0_1
210_0_1	136_0_1	490_0_1	24_0_1	25_0_1	344_0_18	1468_0_75	342_0_1	549_0_54	1693_0_5	1094_0_9	1155_0_5	676_0_21	263_0_5	260_0_80	265_0_1	59_0_97	419_0_1014	926_0_10	596_01_1	392_0_86	273_0_4	110_0_1	113_0_1	277_0_80	82_0_4	85_0_52	1712_01_107	834_0_376	3_0_1	1017_0_22	448_0_1	443_0_10	1333_0_152	380_0_5	246_0_1	243_0_1	105_0_1	1646_0_184	843_0_1	30_0_1	436_0_1	648_0_5	433_0_123	458_0_1	453_0_1	330_0_6	333_03_16	61_0_1	64_0_1
210_0_1	136_0_1	490_0_1	24_0_1	25_0_1	344_0_19	1468_0_73	342_0_1	549_0_64	1693_0_5	1094_0_9	1155_0_5	676_0_19	263_0_7	260_0_76	265_0_1	59_0_97	419_0_1006	926_0_11	596_01_1	392_0_98	273_0_4	110_0_1	113_0_1	277_0_93	82_0_5	85_0_51	1712_01_101	834_0_382	3_0_1	1017_0_19	448_0_1	443_0_9	1333_0_155	380_0_4	246_0_1	243_0_1	105_0_1	1646_0_169	843_0_1	30_0_1	436_0_1	648_0_5	433_0_114	458_0_1	453_0_1	330_0_5	333_03_22	61_0_1	64_0_1
210_0_1	136_0_1	490_0_1	24_0_1	25_0_1	344_0_18	1468_0_80	342_0_1	549_0_62	1693_0_4	1094_0_7	1155_0_6	676_0_22	263_0_6	260_0_72	265_0_1	59_0_101	419_0_1028	926_0_10	596_01_1	392_0_98	273_0_2	110_0_1	113_0_1	277_0_89	82_0_5	85_0_50	1712_01_100	834_0_370	3_0_1	1017_0_16	448_0_1	443_0_9	1333_0_157	380_0_5	246_0_1	243_0_1	105_0_1	1646_0_175	843_0_1	30_0_1	436_0_1	648_0_5	433_0_121	458_0_1	453_0_1	330_0_6	333_03_20	61_0_1	64_0_1
210_0_1	136_0_1	490_0_1	24_0_1	25_0_1	344_0_19	1468_0_77	342_0_1	549_0_67	1693_0_3	1094_0_7	1155_0_5	676_0_26	263_0_10	260_0_67	265_0_1	59_0_102	419_0_1034	926_0_7	596_01_1	392_0_108	273_0_3	110_0_1	113_0_1	277_0_84	82_0_5	85_0_50	1712_01_98	834_0_354	3_0_1	1017_0_21	448_0_1	443_0_10	1333_0_145	380_0_5	243_0_1	105_0_1	1646_0_175	843_0_1	30_0_1	436_0_1	648_0_6	433_0_125	458_0_1	453_0_1	330_0_5	333_03_18	61_0_1	64_0_1	67_0_1
210_0_1	136_0_1	490_0_1	24_0_1	25_0_1	344_0_18	1468_0_84	342_0_1	549_0_66	1693_0_2	1094_0_7	1155_0_5	676_0_26	263_0_8	260_0_67	265_0_1	59_0_94	419_0_1035	926_0_11	596_01_1	392_0_109	273_0_4	110_0_1	113_0_1	277_0_88	82_0_8	85_0_56	1712_01_94	834_0_360	3_0_1	1017_0_18	448_0_1	443_0_8	1333_0_149	380_0_6	243_0_1	105_0_1	1646_0_179	843_0_1	30_0_1	436_0_1	648_0_5	433_0_111	458_0_1	453_0_1	330_0_4	333_03_23	61_0_1	64_0_1	67_0_1
210_0_1	136_0_1	490_0_1	24_0_1	25_0_1	344_0_18	1468_0_77	342_0_1	549_0_56	1693_0_2	1094_0_7	1155_0_8	676_0_27	263_0_7	260_0_75	265_0_1	59_0_104	419_0_1057	926_0_9	596_01_1	392_0_94	273_0_3	110_0_1	113_0_1	277_0_88	82_0_7	85_0_53	1712_01_102	834_0_358	3_0_1	1017_0_16	448_0_1	443_0_7	1333_0_151	380_0_5	243_0_1	105_0_1	1646_0_183	843_0_1	30_0_1	436_0_1	648_0_5	433_0_119	458_0_1	453_0_1	330_0_3	333_03_21	61_0_1	64_0_1	67_0_1
210_0_1	136_0_1	490_0_1	24_0_1	25_0_1	344_0_15	1468_0_71	342_0_1	549_0_58	1693_0_1	1094_0_10	1155_0_9	676_0_29	263_0_12	260_0_76	265_0_1	59_0_99	419_0_1034	926_0_9	596_01_1	392_0_103	273_0_5	110_0_1	113_0_1	277_0_82	82_0_6	85_0_53	1712_01_109	834_0_367	3_0_1	1017_0_15	448_0_1	443_0_6	1333_0_157	380_0_4	243_0_1	105_0_1	1646_0_182	843_0_1	30_0_1	436_0_1	648_0_6	433_0_122	458_0_1	453_0_1	330_0_3	333_03_23	61_0_1	64_0_1	67_0_1
210_0_1	136_0_1	490_0_1	24_0_1	25_0_1	344_0_12	1468_0_76	342_0_1	549_0_60	1693_0_1	1094_0_10	1155_0_7	676_0_34	263_0_11	260_0_80	265_0_1	59_0_108	419_0_1043	926_0_8	596_01_1	392_0_101	273_0_4	110_0_1	113_0_1	277_0_81	82_0_5	85_0_52	1712_01_109	834_0_368	3_0_1	1017_0_12	448_0_1	443_0_7	1333_0_147	380_0_6	243_0_1	105_0_1	1646_0_185	843_0_1	30_0_1	436_0_1	648_0_4	433_0_120	458_0_1	453_0_1	330_0_4	333_03_24	61_0_1	64_0_1	67_0_1
210_0_1	136_0_1	490_0_1	24_0_1	25_0_1	344_0_15	1468_0_70	342_0_1	549_0_62	1094_0_9	1155_0_10	676_0_34	263_0_9	260_0_82	265_0_1	59_0_101	419_0_1062	926_0_7	596_01_1	392_0_86	273_0_3	110_0_1	113_0_1	277_0_80	82_0_3	85_0_55	1712_01_105	834_0_366	3_0_1	1017_0_17	448_0_1	443_0_8	1333_0_159	380_0_4	105_0_1	1646_0_186	843_0_1	30_0_1	436_0_1	648_0_2	433_0_121	458_0_1	453_0_1	330_0_3	333_03_22	64_0_1	67_0_1	176_0_53	175_01_1	979_0_156
210_0_1	136_0_1	490_0_1	24_0_1	25_0_1	344_0_16	1468_0_69	342_0_1	549_0_59	1094_0_12	1155_0_7	676_0_36	263_0_14	260_0_85	265_0_1	59_0_107	419_0_1031	926_0_8	596_01_1	392_0_85	273_0_4	110_0_1	113_0_1	277_0_81	82_0_5	85_0_57	1712_01_111	834_0_367	3_0_1	1017_0_18	448_0_1	443_0_4	1333_0_158	380_0_3	105_0_1	1646_0_177	843_0_1	30_0_1	436_0_1	648_0_3	433_0_115	458_0_1	453_0_1	330_0_2	333_03_25	64_0_1	67_0_1	176_0_53	175_01_1	979_0_167
210_0_1	136_0_1	490_0_1	24_0_1	25_0_1	344_0_12	1468_0_67	342_0_1	549_0_55	1094_0_12	1155_0_7	676_0_38	263_0_8	260_0_87	265_0_1	59_0_112	419_0_1052	926_0_7	596_01_1	392_0_83	273_0_3	110_0_1	113_0_1	277_0_86	82_0_6	85_0_54	1712_01_100	834_0_372	3_0_1	1017_0_17	448_0_1	443_0_5	1333_0_162	380_0_5	105_0_1	1646_0_178	843_0_1	30_0_1	436_0_1	648_0_3	433_0_122	458_0_1	453_0_1	330_0_3	333_03_24	64_0_1	67_0_1	176_0_52	175_01_1	979_0_157
210_0_1	136_0_1	490_0_1	24_0_1	25_0_1	344_0_11	1468_0_64	342_0_1	549_0_61	1094_0_11	1155_0_8	676_0_28	263_0_11	260_0_79	265_0_1	59_0_112	419_0_1052	926_0_7	596_01_1	392_0_71	273_0_3	110_0_1	113_0_1	277_0_80	82_0_2	85_0_55	1712_01_98	834_0_388	3_0_1	1017_0_19	448_0_1	443_0_4	1333_0_167	380_0_2	105_0_1	1646_0_184	843_0_1	30_0_1	436_0_1	648_0_5	433_0_121	458_0_1	453_0_1	330_0_3	333_03_24	64_0_1	67_0_1	176_0_59	175_01_1	979_0_144
210_0_1	136_0_1	490_0_1	24_0_1	25_0_1	344_0_11	1468_0_65	342_0_1	549_0_65	1094_0_11	1155_0_7	676_0_24	263_0_10	260_0_78	265_0_1	59_0_118	419_0_1050	926_0_5	596_01_1	392_0_72	273_0_1	110_0_1	113_0_1	277_0_89	82_0_4	85_0_49	1712_01_94	834_0_391	3_0_1	1017_0_17	448_0_1	443_0_4	1333_0_164	380_0_1	105_0_1	1646_0_178	843_0_1	30_0_1	436_0_1	648_0_6	433_0_117	458_0_1	453_0_1	330_0_5	333_03_26	64_0_1	67_0_1	176_0_58	175_01_1	979_0_135
210_0_1	136_0_1	490_0_1	24_0_1	25_0_1	344_0_9	1468_0_64	342_0_1	549_0_62	1094_0_12	1155_0_7	676_0_23	263_0_7	260_0_81	265_0_1	59_0_128	419_0_1071	926_0_4	596_01_1	392_0_67	273_0_1	110_0_1	113_0_1	277_0_82	82_0_4	85_0_53	1712_01_93	834_0_372	3_0_1	1017_0_20	448_0_1	443_0_6	1333_0_162	380_0_1	105_0_1	1646_0_177	843_0_1	30_0_1	436_0_1	648_0_5	433_0_125	458_0_1	453_0_1	330_0_4	333_03_24	64_0_1	67_0_1	176_0_64	175_01_1	979_0_142
210_0_1	136_0_1	490_0_1	24_0_1	25_0_1	344_0_10	1468_0_59	342_0_1	549_0_76	1094_0_9	1155_0_7	676_0_21	263_0_11	260_0_79	265_0_1	59_0_121	419_0_1061	926_0_4	596_01_1	392_0_70	273_0_1	110_0_1	113_0_1	277_0_83	82_0_4	85_0_52	1712_01_90	834_0_354	3_0_1	1017_0_17	448_0_1	443_0_6	1333_0_160	105_0_1	1646_0_181	843_0_1	30_0_1	436_0_1	648_0_6	433_0_132	458_0_1	453_0_1	330_0_2	333_03_26	64_0_1	67_0_1	176_0_68	175_01_1	979_0_148	2_0_1
210_0_1	136_0_1	490_0_1	24_0_1	25_0_1	344_0_12	1468_0_54	342_0_1	549_0_73	1094_0_9	1155_0_4	676_0_14	263_0_9	260_0_88	265_0_1	59_0_123	419_0_1072	926_0_5	596_01_1	392_0_60	273_0_1	110_0_1	113_0_1	277_0_83	82_0_4	85_0_45	1712_01_96	834_0_364	3_0_1	1017_0_17	448_0_1	443_0_4	1333_0_149	105_0_1	1646_0_188	843_0_1	30_0_1	436_0_1	648_0_5	433_0_130	458_0_1	453_0_1	330_0_4	333_03_29	64_0_1	67_0_1	176_0_64	175_01_1	979_0_140	2_0_1
210_0_1	136_0_1	490_0_1	24_0_1	25_0_1	344_0_16	1468_0_54	342_0_1	549_0_69	1094_0_9	1155_0_6	676_0_14	263_0_8	260_0_86	265_0_1	59_0_123	419_0_1100	926_0_4	596_01_1	392_0_53	273_0_1	110_0_1	113_0_1	277_0_84	82_0_2	85_0_48	1712_01_89	834_0_351	3_0_1	1017_0_19	448_0_1	443_0_5	1333_0_151	105_0_1	1646_0_188	843_0_1	30_0_1	436_0_1	648_0_8	433_0_134	458_0_1	453_0_1	330_0_4	333_03_25	64_0_1	67_0_1	176_0_59	175_01_1	979_0_147	2_0_1
210_0_1	136_0_1	490_0_1	24_0_1	25_0_1	344_0_13	1468_0_57	342_0_1	549_0_69	1094_0_12	1155_0_6	676_0_16	263_0_6	260_0_86	265_0_1	59_0_119	419_0_1065	926_0_4	596_01_1	392_0_60	273_0_1	110_0_1	113_0_1	277_0_89	82_0_2	85_0_44	1712_01_96	834_0_362	3_0_1	1017_0_16	448_0_1	443_0_4	1333_0_153	105_0_1	1646_0_181	843_0_1	30_0_1	436_0_1	648_0_10	433_0_128	458_0_1	453_0_1	330_0_5	333_03_22	64_0_1	67_0_1	176_0_61	175_01_1	979_0_144	2_0_1
210_0_1	136_0_1	490_0_1	24_0_1	25_0_1	344_0_13	1468_0_51	342_0_1	549_0_75	1094_0_10	1155_0_5	676_0_17	263_0_6	260_0_88	265_0_1	59_0_125	419_0_1088	926_0_6	596_01_1	392_0_61	273_0_1	110_0_1	113_0_1	277_0_90	82_0_2	85_0_40	1712_01_95	834_0_371	3_0_1	1017_0_16	448_0_1	443_0_5	1333_0_151	105_0_1	1646_0_186	843_0_1	30_0_1	436_0_1	648_0_8	433_0_122	458_0_1	453_0_1	330_0_7	333_03_26	64_0_1	67_0_1	176_0_46	175_01_1	979_0_137	2_0_1
210_0_1	136_0_1	490_0_1	24_0_1	25_0_1	344_0_18	1468_0_46	342_0_1	549_0_76	1094_0_10	1155_0_6	676_0_13	263_0_5	260_0_87	265_0_1	59_0_135	419_0_1080	926_0_5	596_01_1	392_0_71	273_0_1	110_0_1	113_0_1	277_0_93	82_0_1	85_0_42	1712_01_89	834_0_373	3_0_1	1017_0_15	448_0_1	443_0_3	1333_0_157	105_0_1	1646_0_187	843_0_1	30_0_1	436_0_1	648_0_8	433_0_121	458_0_1	453_0_1	330_0_4	333_03_24	64_0_1	67_0_1	176_0_50	175_01_1	979_0_139	2_0_1
210_0_1	136_0_1	490_0_1	24_0_1	25_0_1	344_0_16	1468_0_52	342_0_1	549_0_74	1094_0_9	1155_0_6	676_0_15	263_0_7	260_0_93	265_0_1	59_0_138	419_0_1060	926_0_6	596_01_1	392_0_69	273_0_1	110_0_1	113_0_1	277_0_97	82_0_1	85_0_42	1712_01_95	834_0_365	3_0_1	1017_0_16	448_0_1	443_0_2	1333_0_154	105_0_1	1646_0_192	843_0_1	30_0_1	436_0_1	648_0_8	433_0_124	458_0_1	453_0_1	330_0_6	333_03_25	64_0_1	67_0_1	176_0_51	175_01_1	979_0_135	2_0_1
753_01_63	201_01_62	504_0_1	549_0_75	843_0_1	200_0_104	67_0_1	330_0_8	333_03_22	344_0_14	392_0_59	390_0_43	64_0_1	110_0_1	113_0_1	277_0_89	82_0_1	176_0_49	175_01_1	490_0_1	85_0_45	24_0_1	1712_01_98	210_0_1	834_0_349	49_01_8	46_0_1	141_0_1	596_01_1	979_0_136	956_0_45	1_0_9	1155_0_7	3_0_1	1299_0_5	116_0_1	79_0_17	342_0_1	185_0_1	739_0_172	188_0_2	1017_0_18	453_0_1	500_0_194	1442_0_16	1094_0_8	1176_0_76	202_0_68	894_0_124	755_0_95
753_01_56	201_01_60	504_0_1	549_0_73	843_0_1	200_0_99	67_0_1	330_0_4	333_03_23	344_0_17	392_0_70	390_0_35	64_0_1	110_0_1	113_0_1	277_0_97	82_0_1	176_0_52	175_01_1	490_0_1	85_0_47	24_0_1	1712_01_102	210_0_1	834_0_358	49_01_8	46_0_1	141_0_1	596_01_1	979_0_139	956_0_50	1_0_8	1155_0_8	3_0_1	1299_0_4	116_0_1	79_0_14	342_0_1	185_0_1	739_0_171	188_0_3	1017_0_14	453_0_1	500_0_177	1442_0_14	1094_0_9	1176_0_72	202_0_69	894_0_121	755_0_97
753_01_58	201_01_57	504_0_1	549_0_69	843_0_1	200_0_102	67_0_1	330_0_3	333_03_31	344_0_14	392_0_61	390_0_35	64_0_1	110_0_1	113_0_1	277_0_92	176_0_55	175_01_1	490_0_1	85_0_50	24_0_1	1712_01_100	210_0_1	834_0_362	49_01_10	46_0_1	141_0_1	596_01_1	979_0_132	956_0_58	1_0_7	1155_0_8	3_0_1	1299_0_4	116_0_1	79_0_15	342_0_1	185_0_1	739_0_172	188_0_2	1017_0_15	453_0_1	500_0_164	1442_0_12	1094_0_10	1176_0_74	202_0_68	894_0_122	755_0_94	25_0_1
753_01_58	201_01_61	504_0_1	549_0_66	843_0_1	200_0_110	67_0_1	330_0_3	333_03_30	344_0_16	392_0_55	390_0_38	64_0_1	110_0_1	113_0_1	277_0_91	176_0_51	175_01_1	490_0_1	85_0_50	24_0_1	1712_01_93	210_0_1	834_0_363	49_01_8	46_0_1	141_0_1	596_01_1	979_0_144	956_0_47	1_0_6	1155_0_10	3_0_1	1299_0_3	116_0_1	79_0_16	342_0_1	185_0_1	739_0_163	188_0_2	1017_0_15	453_0_1	500_0_178	1442_0_13	1094_0_10	1176_0_76	202_0_66	894_0_120	755_0_89	25_0_1
753_01_59	201_01_61	504_0_1	549_0_73	843_0_1	200_0_106	67_0_1	330_0_2	333_03_29	344_0_14	392_0_54	390_0_39	64_0_1	110_0_1	113_0_1	277_0_89	176_0_50	175_01_1	490_0_1	85_0_51	24_0_1	1712_01_99	210_0_1	834_0_354	49_01_8	46_0_1	141_0_1	596_01_1	979_0_137	956_0_52	1_0_8	1155_0_11	3_0_1	1299_0_3	116_0_1	79_0_15	342_0_1	185_0_1	739_0_164	188_0_1	1017_0_14	453_0_1	500_0_168	1442_0_14	1094_0_10	1176_0_69	202_0_65	894_0_120	755_0_88	25_0_1
753_01_62	201_01_58	504_0_1	549_0_74	843_0_1	200_0_99	67_0_1	330_0_1	333_03_34	344_0_13	392_0_50	390_0_35	64_0_1	110_0_1	113_0_1	277_0_88	176_0_50	175_01_1	490_0_1	85_0_51	24_0_1	1712_01_94	210_0_1	834_0_337	49_01_10	46_0_1	141_0_1	596_01_1	979_0_120	956_0_45	1_0_8	1155_0_11	3_0_1	1299_0_2	116_0_1	79_0_18	342_0_1	185_0_1	739_0_159	188_0_1	1017_0_15	453_0_1	500_0_172	1442_0_12	1094_0_10	1176_0_75	202_0_61	894_0_121	755_0_89	25_0_1
753_01_55	201_01_59	504_0_1	549_0_67	843_0_1	200_0_106	67_0_1	330_0_1	333_03_28	344_0_15	392_0_54	390_0_36	64_0_1	110_0_1	113_0_1	277_0_85	176_0_52	175_01_1	490_0_1	85_0_55	24_0_1	1712_01_90	210_0_1	834_0_344	49_01_8	46_0_1	141_0_1	596_01_1	979_0_137	956_0_44	1_0_5	1155_0_13	3_0_1	1299_0_2	116_0_1	79_0_19	342_0_1	185_0_1	739_0_154	188_0_1	1017_0_17	453_0_1	500_0_174	1442_0_14	1094_0_8	1176_0_76	202_0_62	894_0_126	755_0_85	25_0_1
753_01_50	201_01_55	504_0_1	549_0_70	843_0_1	200_0_105	67_0_1	330_0_1	333_03_31	344_0_14	392_0_50	390_0_38	64_0_1	110_0_1	113_0_1	277_0_91	176_0_46	175_01_1	490_0_1	85_0_55	24_0_1	1712_01_95	210_0_1	834_0_350	49_01_10	46_0_1	141_0_1	596_01_1	979_0_126	956_0_46	1_0_3	1155_0_9	3_0_1	1299_0_3	116_0_1	79_0_21	342_0_1	185_0_1	739_0_156	188_0_1	1017_0_16	453_0_1	500_0_168	1442_0_16	1094_0_9	1176_0_74	202_0_60	894_0_126	755_0_90	25_0_1
753_01_55	201_01_58	549_0_68	843_0_1	200_0_108	67_0_1	330_0_2	333_03_27	344_0_11	392_0_48	390_0_39	64_0_1	110_0_1	113_0_1	277_0_89	176_0_44	175_01_1	490_0_1	85_0_53	24_0_1	1712_01_96	210_0_1	834_0_350	49_01_11	46_0_1	141_0_1	596_01_1	979_0_118	956_0_40	1_0_4	1155_0_7	3_0_1	1299_0_4	116_0_1	162_0_43	342_0_1	185_0_1	739_0_143	504_0_1	1017_0_15	453_0_1	500_0_197	1442_0_18	1094_0_10	1176_0_77	202_0_62	894_0_124	755_0_89	25_0_1	443_0_6
753_01_54	201_01_59	549_0_64	843_0_1	200_0_109	67_0_1	330_0_1	333_03_26	344_0_12	392_0_44	390_0_32	64_0_1	110_0_1	113_0_1	277_0_87	176_0_46	175_01_1	490_0_1	85_0_55	24_0_1	1712_01_93	210_0_1	834_0_350	49_01_9	46_0_1	141_0_1	596_01_1	979_0_136	956_0_43	1_0_3	1155_0_6	3_0_1	1299_0_4	116_0_1	162_0_47	342_0_1	185_0_1	739_0_161	504_0_1	1017_0_17	453_0_1	500_0_187	1442_0_15	1094_0_9	1176_0_72	202_0_64	894_0_120	755_0_90	25_0_1	443_0_5
753_01_57	201_01_59	549_0_66	843_0_1	200_0_108	67_0_1	330_0_1	333_03_30	344_0_11	392_0_44	390_0_35	64_0_1	110_0_1	113_0_1	277_0_86	176_0_47	175_01_1	490_0_1	85_0_48	24_0_1	1712_01_96	210_0_1	834_0_352	49_01_7	46_0_1	141_0_1	596_01_1	979_0_126	956_0_40	1_0_4	1155_0_3	3_0_1	1299_0_3	116_0_1	162_0_44	342_0_1	185_0_1	739_0_149	504_0_1	1017_0_14	453_0_1	500_0_185	1442_0_15	1094_0_9	1176_0_74	202_0_55	894_0_125	755_0_96	25_0_1	443_0_5
753_01_57	201_01_66	549_0_65	843_0_1	200_0_116	67_0_1	330_0_2	333_03_31	344_0_13	392_0_51	390_0_34	64_0_1	110_0_1	113_0_1	277_0_86	176_0_51	175_01_1	490_0_1	85_0_48	24_0_1	1712_01_80	210_0_1	834_0_343	49_01_5	46_0_1	141_0_1	596_01_1	979_0_132	956_0_37	1_0_3	1155_0_3	3_0_1	1299_0_2	116_0_1	162_0_41	342_0_1	185_0_1	739_0_141	504_0_1	1017_0_15	453_0_1	500_0_195	1442_0_15	1094_0_9	1176_0_77	202_0_59	894_0_122	755_0_94	25_0_1	443_0_7
753_01_58	201_01_57	549_0_63	843_0_1	200_0_124	67_0_1	330_0_2	333_03_35	344_0_14	392_0_48	390_0_42	64_0_1	110_0_1	113_0_1	277_0_90	176_0_50	175_01_1	490_0_1	85_0_48	24_0_1	1712_01_83	210_0_1	834_0_354	49_01_7	46_0_1	141_0_1	596_01_1	979_0_140	956_0_46	1_0_3	1155_0_2	3_0_1	1299_0_4	116_0_1	162_0_42	342_0_1	185_0_1	739_0_144	504_0_1	1017_0_18	453_0_1	500_0_184	1442_0_12	1094_0_9	1176_0_77	202_0_61	894_0_118	755_0_92	25_0_1	443_0_6
753_01_56	201_01_56	549_0_67	843_0_1	200_0_121	67_0_1	330_0_2	333_03_31	344_0_13	392_0_42	390_0_37	64_0_1	110_0_1	113_0_1	277_0_91	176_0_52	175_01_1	490_0_1	85_0_42	24_0_1	1712_01_84	210_0_1	834_0_345	49_01_6	46_0_1	141_0_1	596_01_1	979_0_132	956_0_47	1_0_3	1155_0_1	3_0_1	1299_0_4	116_0_1	162_0_39	342_0_1	185_0_1	739_0_135	504_0_1	1017_0_19	453_0_1	500_0_190	1442_0_14	1094_0_8	1176_0_75	202_0_57	894_0_113	755_0_90	25_0_1	443_0_6
753_01_61	201_01_55	549_0_64	843_0_1	200_0_120	67_0_1	330_0_1	333_03_28	392_0_40	390_0_37	64_0_1	110_0_1	113_0_1	277_0_92	176_0_49	175_01_1	490_0_1	85_0_44	24_0_1	1712_01_80	210_0_1	834_0_339	49_01_6	46_0_1	141_0_1	596_01_1	979_0_128	956_0_49	344_0_18	1155_0_1	3_0_1	1299_0_3	116_0_1	162_0_37	342_0_1	185_0_1	739_0_135	504_0_1	1017_0_19	453_0_1	500_0_192	1442_0_15	1094_0_9	1176_0_71	202_0_62	894_0_114	755_0_98	25_0_1	443_0_7	676_0_7
753_01_58	201_01_48	549_0_67	843_0_1	200_0_115	67_0_1	330_0_1	333_03_29	392_0_40	390_0_42	64_0_1	110_0_1	113_0_1	277_0_93	176_0_45	175_01_1	490_0_1	85_0_45	24_0_1	1712_01_82	210_0_1	834_0_347	49_01_6	46_0_1	141_0_1	596_01_1	979_0_125	956_0_58	344_0_20	1155_0_2	3_0_1	1299_0_4	116_0_1	162_0_36	342_0_1	185_0_1	739_0_140	504_0_1	1017_0_21	453_0_1	500_0_184	1442_0_11	1094_0_10	1176_0_83	202_0_50	894_0_129	755_0_100	25_0_1	443_0_3	676_0_8
753_01_52	201_01_51	549_0_68	843_0_1	200_0_123	67_0_1	333_03_29	392_0_38	390_0_35	64_0_1	110_0_1	113_0_1	277_0_88	176_0_42	175_01_1	490_0_1	85_0_41	1712_01_77	210_0_1	834_0_347	49_01_4	46_0_1	141_0_1	596_01_1	979_0_125	956_0_49	344_0_16	1155_0_1	3_0_1	1299_0_3	116_0_1	162_0_37	342_0_1	185_0_1	739_0_140	504_0_1	1017_0_18	453_0_1	500_0_184	1442_0_14	1094_0_10	1176_0_82	202_0_49	894_0_131	755_0_94	25_0_1	443_0_4	676_0_7	1333_0_117	263_0_11
753_01_56	201_01_50	549_0_68	843_0_1	200_0_122	67_0_1	333_03_25	392_0_42	390_0_37	64_0_1	110_0_1	113_0_1	277_0_85	176_0_42	175_01_1	490_0_1	85_0_47	1712_01_84	210_0_1	834_0_345	49_01_4	46_0_1	141_0_1	596_01_1	979_0_127	956_0_59	344_0_13	1155_0_1	3_0_1	1299_0_4	116_0_1	162_0_34	342_0_1	185_0_1	739_0_147	504_0_1	1017_0_22	453_0_1	500_0_180	1442_0_14	1094_0_13	1176_0_76	202_0_54	894_0_127	755_0_93	25_0_1	443_0_3	676_0_7	1333_0_118	263_0_8
753_01_55	201_01_46	549_0_67	843_0_1	200_0_124	67_0_1	333_03_29	392_0_48	390_0_36	64_0_1	110_0_1	113_0_1	277_0_85	176_0_45	175_01_1	490_0_1	85_0_40	1712_01_81	210_0_1	834_0_356	49_01_6	46_0_1	141_0_1	596_01_1	979_0_125	956_0_66	344_0_15	1155_0_1	3_0_1	1299_0_5	116_0_1	162_0_41	342_0_1	185_0_1	739_0_150	504_0_1	1017_0_23	453_0_1	500_0_164	1442_0_12	1094_0_12	1176_0_73	202_0_45	894_0_133	755_0_97	25_0_1	443_0_3	676_0_6	1333_0_122	263_0_12
753_01_55	201_01_49	549_0_66	843_0_1	200_0_127	67_0_1	333_03_27	392_0_42	390_0_37	64_0_1	110_0_1	113_0_1	277_0_81	176_0_45	175_01_1	490_0_1	85_0_43	1712_01_74	210_0_1	834_0_352	49_01_5	46_0_1	141_0_1	596_01_1	979_0_123	956_0_54	344_0_12	1155_0_1	3_0_1	1299_0_4	116_0_1	162_0_42	342_0_1	185_0_1	739_0_158	504_0_1	1017_0_20	453_0_1	500_0_165	1442_0_18	1094_0_11	1176_0_62	202_0_49	894_0_130	755_0_100	25_0_1	443_0_3	676_0_6	1333_0_113	263_0_15
753_01_50	201_01_50	549_0_62	843_0_1	200_0_131	67_0_1	333_03_24	392_0_40	390_0_37	64_0_1	110_0_1	113_0_1	277_0_85	176_0_50	490_0_1	85_0_47	1712_01_75	210_0_1	834_0_364	49_01_4	46_0_1	141_0_1	596_01_1	979_0_127	956_0_57	344_0_16	638_0_600	3_0_1	1299_0_6	116_0_1	162_0_39	342_0_1	185_0_1	739_0_163	504_0_1	1017_0_23	453_0_1	500_0_166	1442_0_16	1094_0_13	1176_0_55	202_0_48	894_0_129	755_0_106	25_0_1	443_0_4	676_0_7	1333_0_102	263_0_13	436_0_1
753_01_44	201_01_45	549_0_68	843_0_1	200_0_126	67_0_1	333_03_22	392_0_40	390_0_32	64_0_1	110_0_1	113_0_1	277_0_84	176_0_50	490_0_1	85_0_41	1712_01_77	210_0_1	834_0_366	49_01_4	46_0_1	141_0_1	596_01_1	979_0_118	956_0_45	344_0_18	638_0_587	3_0_1	1299_0_4	116_0_1	162_0_50	342_0_1	185_0_1	739_0_153	504_0_1	1017_0_18	453_0_1	500_0_171	1442_0_16	1094_0_15	1176_0_61	202_0_43	894_0_139	755_0_104	25_0_1	443_0_4	676_0_8	1333_0_107	263_0_14	436_0_1
753_01_44	201_01_44	549_0_65	843_0_1	200_0_124	67_0_1	333_03_17	392_0_39	390_0_33	64_0_1	110_0_1	113_0_1	277_0_79	176_0_53	490_0_1	85_0_42	1712_01_67	210_0_1	834_0_362	49_01_3	46_0_1	141_0_1	596_01_1	979_0_133	956_0_45	344_0_19	638_0_584	3_0_1	1299_0_4	116_0_1	162_0_45	342_0_1	185_0_1	739_0_154	504_0_1	1017_0_20	453_0_1	500_0_174	1442_0_21	1094_0_16	1176_0_56	202_0_48	894_0_142	755_0_113	25_0_1	443_0_4	676_0_8	1333_0_103	263_0_16	436_0_1
753_01_43	201_01_34	549_0_66	843_0_1	200_0_126	67_0_1	333_03_18	392_0_46	390_0_29	64_0_1	110_0_1	113_0_1	277_0_83	176_0_62	490_0_1	85_0_42	1712_01_72	210_0_1	834_0_360	49_01_3	46_0_1	141_0_1	596_01_1	979_0_133	956_0_49	344_0_25	638_0_578	3_0_1	1299_0_5	116_0_1	162_0_45	342_0_1	185_0_1	739_0_154	504_0_1	1017_0_21	453_0_1	500_0_174	1442_0_18	1094_0_18	1176_0_65	202_0_46	894_0_146	755_0_106	25_0_1	443_0_3	676_0_7	1333_0_104	263_0_13	436_0_1
753_01_43	201_01_37	549_0_63	843_0_1	200_0_124	67_0_1	333_03_19	392_0_42	390_0_29	64_0_1	110_0_1	113_0_1	277_0_85	176_0_54	490_0_1	85_0_39	1712_01_74	210_0_1	834_0_370	49_01_3	46_0_1	141_0_1	596_01_1	979_0_127	956_0_43	344_0_18	638_0_586	3_0_1	1299_0_5	116_0_1	162_0_49	342_0_1	185_0_1	739_0_145	504_0_1	1017_0_17	453_0_1	500_0_190	1442_0_21	1094_0_17	1176_0_60	202_0_42	894_0_148	755_0_104	25_0_1	443_0_2	676_0_6	1333_0_115	263_0_13	436_0_1
753_01_48	201_01_40	549_0_61	843_0_1	200_0_125	67_0_1	333_03_17	392_0_37	390_0_32	64_0_1	110_0_1	113_0_1	277_0_89	176_0_58	490_0_1	85_0_46	1712_01_81	210_0_1	834_0_356	49_01_2	46_0_1	141_0_1	596_01_1	979_0_137	956_0_41	344_0_19	638_0_606	3_0_1	1299_0_7	116_0_1	162_0_45	342_0_1	185_0_1	739_0_148	504_0_1	1017_0_16	453_0_1	500_0_177	1442_0_19	1094_0_14	1176_0_54	202_0_46	894_0_139	755_0_110	25_0_1	443_0_2	676_0_6	1333_0_119	263_0_16	436_0_1
753_01_47	201_01_37	549_0_58	843_0_1	200_0_123	67_0_1	333_03_17	392_0_40	390_0_31	64_0_1	110_0_1	113_0_1	277_0_79	176_0_61	490_0_1	85_0_42	1712_01_82	210_0_1	834_0_360	49_01_3	46_0_1	141_0_1	596_01_1	979_0_131	956_0_36	344_0_23	638_0_597	3_0_1	1299_0_4	116_0_1	162_0_48	342_0_1	185_0_1	739_0_145	504_0_1	1017_0_14	453_0_1	500_0_173	1442_0_20	1094_0_16	1176_0_57	202_0_42	894_0_146	755_0_104	25_0_1	443_0_1	676_0_6	1333_0_124	263_0_16	436_0_1
753_01_49	201_01_41	549_0_59	843_0_1	200_0_122	67_0_1	333_03_17	392_0_36	390_0_28	64_0_1	110_0_1	113_0_1	277_0_74	176_0_48	490_0_1	85_0_43	1712_01_78	210_0_1	834_0_359	49_01_3	46_0_1	141_0_1	596_01_1	979_0_127	956_0_36	344_0_20	638_0_620	3_0_1	1299_0_4	116_0_1	162_0_47	342_0_1	185_0_1	739_0_144	504_0_1	1017_0_12	453_0_1	500_0_163	1442_0_21	1094_0_16	1176_0_49	202_0_41	894_0_142	755_0_117	25_0_1	443_0_2	676_0_8	1333_0_114	263_0_15	436_0_1
753_01_57	201_01_41	549_0_55	843_0_1	200_0_129	67_0_1	333_03_16	392_0_35	390_0_28	64_0_1	110_0_1	113_0_1	277_0_85	176_0_52	490_0_1	85_0_50	1712_01_72	210_0_1	834_0_357	49_01_5	46_0_1	141_0_1	596_01_1	979_0_129	956_0_39	344_0_15	638_0_630	3_0_1	1299_0_5	116_0_1	162_0_44	342_0_1	185_0_1	739_0_152	504_0_1	1017_0_12	453_0_1	500_0_165	1442_0_17	1094_0_12	1176_0_55	202_0_43	894_0_144	755_0_122	25_0_1	443_0_2	676_0_8	1333_0_106	263_0_15	436_0_1
753_01_53	201_01_39	549_0_51	843_0_1	200_0_120	67_0_1	333_03_18	392_0_30	390_0_25	64_0_1	110_0_1	113_0_1	277_0_94	176_0_50	490_0_1	85_0_45	1712_01_75	210_0_1	834_0_378	49_01_3	46_0_1	141_0_1	596_01_1	979_0_112	956_0_39	344_0_15	638_0_627	3_0_1	1299_0_5	116_0_1	162_0_49	342_0_1	185_0_1	739_0_140	504_0_1	1017_0_9	453_0_1	500_0_173	1442_0_16	1094_0_14	1176_0_52	202_0_46	894_0_145	755_0_111	25_0_1	443_0_1	676_0_8	1333_0_120	263_0_16	436_0_1
753_01_56	201_01_40	549_0_49	843_0_1	200_0_125	67_0_1	333_03_18	392_0_25	390_0_19	64_0_1	110_0_1	113_0_1	277_0_87	176_0_41	490_0_1	85_0_49	1712_01_65	210_0_1	834_0_377	49_01_2	46_0_1	141_0_1	596_01_1	979_0_112	956_0_41	344_0_12	638_0_654	3_0_1	1299_0_4	116_0_1	162_0_41	342_0_1	185_0_1	739_0_140	504_0_1	1017_0_5	453_0_1	500_0_172	1442_0_25	1094_0_11	1176_0_50	202_0_53	894_0_139	755_0_111	25_0_1	443_0_2	676_0_7	1333_0_110	263_0_19	436_0_1
753_01_51	201_01_34	549_0_54	843_0_1	200_0_124	67_0_1	333_03_13	392_0_26	390_0_17	64_0_1	110_0_1	113_0_1	277_0_98	176_0_47	490_0_1	85_0_49	1712_01_66	210_0_1	834_0_372	49_01_4	46_0_1	141_0_1	596_01_1	979_0_113	956_0_40	344_0_9	638_0_657	3_0_1	1299_0_5	116_0_1	162_0_37	342_0_1	185_0_1	739_0_152	504_0_1	1017_0_6	453_0_1	500_0_180	1442_0_19	1094_0_12	1176_0_52	202_0_52	894_0_137	755_0_114	25_0_1	443_0_2	676_0_7	1333_0_113	263_0_23	436_0_1
753_01_51	201_01_37	549_0_53	843_0_1	200_0_123	67_0_1	333_03_11	392_0_26	390_0_14	64_0_1	110_0_1	113_0_1	277_0_102	176_0_40	490_0_1	85_0_48	1712_01_64	210_0_1	834_0_371	49_01_3	46_0_1	141_0_1	596_01_1	979_0_103	956_0_37	344_0_12	638_0_650	3_0_1	1299_0_5	116_0_1	162_0_42	342_0_1	185_0_1	739_0_142	504_0_1	1017_0_5	453_0_1	500_0_191	1442_0_17	1094_0_13	1176_0_55	202_0_56	894_0_140	755_0_111	25_0_1	443_0_1	676_0_8	1333_0_113	263_0_21	436_0_1
753_01_60	201_01_34	549_0_54	843_0_1	200_0_120	67_0_1	333_03_9	392_0_27	390_0_14	64_0_1	110_0_1	113_0_1	277_0_95	176_0_46	490_0_1	85_0_54	1712_01_63	210_0_1	834_0_355	49_01_3	46_0_1	141_0_1	596_01_1	979_0_110	956_0_38	344_0_10	638_0_669	3_0_1	1299_0_5	116_0_1	162_0_38	342_0_1	185_0_1	739_0_153	504_0_1	1017_0_7	453_0_1	500_0_169	1442_0_28	1094_0_11	1176_0_59	202_0_59	894_0_138	755_0_108	25_0_1	443_0_2	676_0_10	1333_0_114	263_0_22	436_0_1
753_01_52	201_01_29	549_0_51	843_0_1	200_0_118	67_0_1	333_03_9	392_0_28	390_0_10	64_0_1	110_0_1	113_0_1	277_0_105	176_0_54	490_0_1	85_0_52	1712_01_66	210_0_1	834_0_365	49_01_4	46_0_1	141_0_1	596_01_1	979_0_107	956_0_35	344_0_11	638_0_658	3_0_1	1299_0_5	116_0_1	162_0_42	342_0_1	185_0_1	739_0_153	504_0_1	1017_0_7	453_0_1	500_0_180	1442_0_21	1094_0_11	1176_0_62	202_0_53	894_0_142	755_0_106	25_0_1	443_0_1	676_0_10	1333_0_114	263_0_25	436_0_1
753_01_55	201_01_38	549_0_50	843_0_1	200_0_125	67_0_1	333_03_9	392_0_23	390_0_11	64_0_1	110_0_1	113_0_1	277_0_100	176_0_49	490_0_1	85_0_54	1712_01_64	210_0_1	834_0_363	49_01_4	46_0_1	141_0_1	596_01_1	979_0_103	956_0_27	344_0_14	3_0_1	1299_0_5	116_0_1	162_0_39	342_0_1	185_0_1	739_0_145	504_0_1	1017_0_5	453_0_1	500_0_165	1442_0_31	1094_0_10	1176_0_59	202_0_56	894_0_145	755_0_105	25_0_1	638_0_681	676_0_8	1333_0_108	263_0_22	436_0_1	260_0_75
753_01_54	201_01_29	549_0_45	843_0_1	200_0_109	67_0_1	333_03_9	392_0_25	390_0_9	64_0_1	110_0_1	113_0_1	277_0_106	176_0_61	490_0_1	85_0_58	1712_01_75	210_0_1	834_0_360	49_01_4	46_0_1	141_0_1	596_01_1	979_0_122	956_0_25	344_0_13	3_0_1	1299_0_6	116_0_1	162_0_38	342_0_1	185_0_1	739_0_145	504_0_1	1017_0_8	453_0_1	500_0_169	1442_0_26	1094_0_8	1176_0_64	202_0_62	894_0_146	755_0_111	25_0_1	638_0_693	676_0_7	1333_0_107	263_0_22	436_0_1	260_0_69
753_01_56	201_01_28	549_0_43	843_0_1	200_0_111	67_0_1	333_03_12	392_0_26	390_0_11	64_0_1	110_0_1	113_0_1	277_0_111	176_0_59	490_0_1	85_0_51	1712_01_71	210_0_1	834_0_378	49_01_2	46_0_1	141_0_1	596_01_1	979_0_114	956_0_25	344_0_13	3_0_1	1299_0_5	116_0_1	162_0_43	342_0_1	185_0_1	739_0_144	504_0_1	1017_0_5	453_0_1	500_0_167	1442_0_26	1094_0_10	1176_0_62	202_0_65	894_0_142	755_0_112	25_0_1	638_0_677	676_0_7	1333_0_108	263_0_23	436_0_1	260_0_70
753_01_58	201_01_34	549_0_47	843_0_1	200_0_112	67_0_1	333_03_12	392_0_23	390_0_12	64_0_1	110_0_1	113_0_1	277_0_114	176_0_47	490_0_1	85_0_56	1712_01_70	210_0_1	834_0_367	49_01_2	46_0_1	141_0_1	596_01_1	979_0_116	956_0_22	344_0_9	3_0_1	1299_0_5	116_0_1	162_0_38	342_0_1	185_0_1	739_0_141	504_0_1	1017_0_6	453_0_1	500_0_159	1442_0_31	1094_0_11	1176_0_53	202_0_70	894_0_135	755_0_114	25_0_1	638_0_705	676_0_4	1333_0_104	263_0_22	436_0_1	260_0_74
753_01_58	201_01_32	549_0_40	843_0_1	200_0_105	67_0_1	333_03_12	392_0_27	390_0_12	64_0_1	110_0_1	113_0_1	277_0_107	176_0_51	490_0_1	85_0_61	1712_01_74	210_0_1	834_0_371	49_01_2	46_0_1	141_0_1	596_01_1	979_0_119	956_0_30	344_0_8	3_0_1	1299_0_6	116_0_1	162_0_37	342_0_1	185_0_1	739_0_147	504_0_1	1017_0_4	453_0_1	500_0_160	1442_0_28	1094_0_7	1176_0_51	202_0_73	894_0_144	755_0_123	25_0_1	638_0_698	676_0_3	1333_0_106	263_0_26	436_0_1	260_0_64
753_01_56	201_01_25	549_0_40	843_0_1	200_0_111	67_0_1	333_03_13	392_0_27	390_0_12	64_0_1	110_0_1	113_0_1	277_0_100	176_0_43	490_0_1	85_0_53	1712_01_79	210_0_1	834_0_386	49_01_2	46_0_1	141_0_1	596_01_1	979_0_107	956_0_26	344_0_9	3_0_1	1299_0_4	116_0_1	162_0_40	342_0_1	185_0_1	739_0_150	504_0_1	1017_0_3	453_0_1	500_0_160	1442_0_28	1094_0_7	1176_0_47	202_0_68	894_0_139	755_0_117	25_0_1	638_0_687	676_0_2	1333_0_106	263_0_25	436_0_1	260_0_58
753_01_54	201_01_26	549_0_48	843_0_1	200_0_116	67_0_1	333_03_12	392_0_34	390_0_13	64_0_1	110_0_1	113_0_1	277_0_97	176_0_48	490_0_1	85_0_59	1712_01_79	210_0_1	834_0_380	49_01_2	46_0_1	141_0_1	596_01_1	979_0_116	956_0_30	344_0_8	3_0_1	1299_0_4	116_0_1	162_0_37	342_0_1	185_0_1	739_0_148	504_0_1	1017_0_3	453_0_1	500_0_165	1442_0_30	1094_0_7	1176_0_46	202_0_67	894_0_137	755_0_120	25_0_1	638_0_684	676_0_2	1333_0_96	263_0_20	436_0_1	260_0_56
753_01_55	201_01_26	549_0_42	843_0_1	200_0_120	67_0_1	333_03_10	392_0_31	390_0_13	64_0_1	110_0_1	113_0_1	277_0_100	176_0_53	490_0_1	85_0_53	1712_01_88	210_0_1	834_0_396	49_01_3	46_0_1	141_0_1	596_01_1	979_0_115	956_0_32	344_0_4	3_0_1	1299_0_4	116_0_1	162_0_44	342_0_1	185_0_1	739_0_154	504_0_1	1017_0_2	453_0_1	500_0_163	1442_0_31	1094_0_7	1176_0_45	202_0_64	894_0_138	755_0_116	25_0_1	638_0_671	676_0_2	1333_0_94	263_0_20	436_0_1	260_0_63
753_01_57	201_01_26	549_0_44	843_0_1	200_0_125	67_0_1	333_03_10	392_0_27	390_0_14	64_0_1	110_0_1	113_0_1	277_0_112	176_0_45	490_0_1	85_0_54	1712_01_81	210_0_1	834_0_390	49_01_2	46_0_1	141_0_1	596_01_1	979_0_116	956_0_32	344_0_5	3_0_1	1299_0_4	116_0_1	162_0_43	342_0_1	185_0_1	739_0_144	504_0_1	1017_0_2	453_0_1	500_0_162	1442_0_31	1094_0_9	1176_0_38	202_0_59	894_0_138	755_0_115	25_0_1	638_0_676	676_0_2	1333_0_99	263_0_23	436_0_1	260_0_62
753_01_55	201_01_27	549_0_44	843_0_1	200_0_119	67_0_1	333_03_9	392_0_32	390_0_11	64_0_1	110_0_1	113_0_1	277_0_100	176_0_51	490_0_1	85_0_58	1712_01_84	210_0_1	834_0_383	49_01_2	46_0_1	141_0_1	596_01_1	979_0_121	956_0_36	344_0_3	3_0_1	1299_0_5	116_0_1	162_0_47	342_0_1	185_0_1	739_0_143	504_0_1	1017_0_2	453_0_1	500_0_166	1442_0_34	1094_0_10	1176_0_43	202_0_56	894_0_142	755_0_114	25_0_1	638_0_688	676_0_2	1333_0_91	263_0_20	436_0_1	260_0_61
753_01_53	201_01_29	549_0_39	843_0_1	200_0_124	67_0_1	333_03_10	392_0_28	390_0_7	64_0_1	110_0_1	113_0_1	277_0_116	176_0_47	490_0_1	85_0_45	1712_01_82	210_0_1	834_0_405	49_01_1	46_0_1	141_0_1	596_01_1	979_0_116	956_0_36	344_0_5	3_0_1	1299_0_3	116_0_1	162_0_52	342_0_1	185_0_1	739_0_140	504_0_1	1017_0_1	453_0_1	500_0_175	1442_0_34	1094_0_8	1176_0_41	202_0_53	894_0_144	755_0_112	25_0_1	638_0_674	676_0_2	1333_0_94	263_0_20	436_0_1	260_0_62
753_01_53	201_01_31	549_0_50	843_0_1	200_0_126	67_0_1	333_03_8	392_0_25	390_0_9	64_0_1	110_0_1	113_0_1	277_0_121	176_0_45	490_0_1	85_0_48	1712_01_76	210_0_1	834_0_397	49_01_1	46_0_1	141_0_1	596_01_1	979_0_124	956_0_34	344_0_6	3_0_1	1299_0_2	116_0_1	162_0_46	342_0_1	185_0_1	739_0_134	504_0_1	1017_0_2	453_0_1	500_0_168	1442_0_35	1094_0_9	1176_0_37	202_0_51	894_0_143	755_0_119	25_0_1	638_0_680	1333_0_95	263_0_20	436_0_1	260_0_64	265_0_1
753_01_56	201_01_30	549_0_47	843_0_1	200_0_118	67_0_1	333_03_8	392_0_26	390_0_9	64_0_1	110_0_1	113_0_1	277_0_115	176_0_48	490_0_1	85_0_46	1712_01_80	210_0_1	834_0_406	46_0_1	141_0_1	596_01_1	979_0_120	956_0_36	344_0_5	3_0_1	1299_0_4	116_0_1	162_0_52	342_0_1	185_0_1	739_0_132	504_0_1	1017_0_1	453_0_1	500_0_166	1442_0_32	1094_0_8	1176_0_42	202_0_50	894_0_155	755_0_121	25_0_1	638_0_693	1333_0_96	263_0_17	436_0_1	260_0_61	265_0_1	448_0_1
753_01_47	201_01_29	549_0_44	843_0_1	200_0_122	67_0_1	333_03_7	392_0_28	390_0_6	64_0_1	110_0_1	113_0_1	277_0_124	176_0_37	490_0_1	85_0_44	1712_01_80	210_0_1	834_0_415	46_0_1	141_0_1	596_01_1	979_0_107	956_0_38	344_0_5	3_0_1	1299_0_4	116_0_1	162_0_58	342_0_1	185_0_1	739_0_136	504_0_1	1017_0_1	453_0_1	500_0_170	1442_0_35	1094_0_8	1176_0_33	202_0_52	894_0_157	755_0_111	25_0_1	638_0_675	1333_0_99	263_0_19	436_0_1	260_0_66	265_0_1	448_0_1
753_01_47	201_01_33	843_0_1	200_0_114	67_0_1	333_03_7	392_0_26	390_0_9	64_0_1	110_0_1	113_0_1	277_0_122	176_0_48	490_0_1	85_0_48	1712_01_79	210_0_1	834_0_408	46_0_1	596_01_1	979_0_111	956_0_37	344_0_6	3_0_1	1299_0_5	116_0_1	162_0_56	342_0_1	185_0_1	739_0_126	504_0_1	549_0_54	453_0_1	500_0_167	1442_0_34	1094_0_7	1176_0_36	202_0_52	894_0_157	755_0_119	25_0_1	638_0_677	1333_0_104	263_0_21	141_0_1	260_0_60	265_0_1	448_0_1	2_0_1	458_0_1
753_01_46	201_01_32	843_0_1	200_0_111	67_0_1	333_03_8	392_0_25	390_0_9	64_0_1	110_0_1	113_0_1	277_0_130	176_0_46	490_0_1	85_0_41	1712_01_68	210_0_1	834_0_420	46_0_1	596_01_1	979_0_124	956_0_36	344_0_5	3_0_1	1299_0_7	116_0_1	162_0_61	342_0_1	185_0_1	739_0_128	504_0_1	549_0_45	453_0_1	500_0_170	1442_0_31	1094_0_9	1176_0_37	202_0_47	894_0_156	755_0_113	25_0_1	638_0_650	1333_0_97	263_0_19	141_0_1	260_0_68	265_0_1	448_0_1	2_0_1	458_0_1
753_01_51	201_01_28	843_0_1	200_0_112	67_0_1	333_03_7	392_0_27	390_0_8	64_0_1	110_0_1	113_0_1	277_0_126	176_0_40	490_0_1	85_0_45	1712_01_69	210_0_1	834_0_395	46_0_1	596_01_1	979_0_113	956_0_36	344_0_5	3_0_1	1299_0_7	116_0_1	162_0_66	342_0_1	185_0_1	739_0_131	504_0_1	549_0_48	453_0_1	500_0_151	1442_0_36	1094_0_10	1176_0_35	202_0_49	894_0_160	755_0_112	25_0_1	638_0_673	1333_0_100	263_0_20	141_0_1	260_0_72	265_0_1	448_0_1	2_0_1	458_0_1
753_01_54	201_01_25	843_0_1	200_0_106	67_0_1	333_03_7	392_0_27	390_0_6	64_0_1	110_0_1	113_0_1	277_0_124	176_0_53	490_0_1	85_0_48	1712_01_71	210_0_1	834_0_391	46_0_1	596_01_1	979_0_123	956_0_34	344_0_3	3_0_1	1299_0_8	116_0_1	162_0_61	342_0_1	185_0_1	739_0_135	504_0_1	549_0_45	453_0_1	500_0_151	1442_0_38	1094_0_7	1176_0_40	202_0_50	894_0_160	755_0_118	25_0_1	638_0_674	1333_0_90	263_0_22	141_0_1	260_0_73	265_0_1	448_0_1	2_0_1	458_0_1
753_01_63	201_01_28	843_0_1	200_0_114	67_0_1	333_03_6	392_0_26	390_0_3	64_0_1	110_0_1	113_0_1	277_0_133	176_0_49	490_0_1	85_0_42	1712_01_68	210_0_1	834_0_410	46_0_1	596_01_1	979_0_127	956_0_28	344_0_3	3_0_1	1299_0_7	116_0_1	162_0_63	342_0_1	185_0_1	739_0_133	504_0_1	549_0_42	453_0_1	500_0_163	1442_0_35	1094_0_8	1176_0_35	202_0_52	894_0_150	755_0_112	25_0_1	638_0_661	1333_0_85	263_0_21	141_0_1	260_0_75	265_0_1	448_0_1	2_0_1	458_0_1
753_01_57	201_01_31	843_0_1	200_0_116	67_0_1	333_03_6	392_0_27	390_0_5	64_0_1	110_0_1	113_0_1	277_0_128	176_0_41	490_0_1	85_0_49	1712_01_66	210_0_1	834_0_403	46_0_1	596_01_1	979_0_123	956_0_30	344_0_3	3_0_1	1299_0_4	116_0_1	162_0_63	342_0_1	185_0_1	739_0_129	504_0_1	549_0_48	453_0_1	500_0_159	1442_0_42	1094_0_9	1176_0_31	202_0_56	894_0_151	755_0_120	25_0_1	638_0_672	1333_0_85	263_0_18	141_0_1	260_0_73	265_0_1	448_0_1	2_0_1	458_0_1
753_01_56	201_01_28	843_0_1	200_0_99	67_0_1	333_03_6	392_0_25	390_0_6	64_0_1	110_0_1	113_0_1	277_0_133	176_0_43	490_0_1	85_0_52	1712_01_64	210_0_1	834_0_411	46_0_1	596_01_1	979_0_123	956_0_29	344_0_1	3_0_1	1299_0_4	116_0_1	162_0_63	342_0_1	185_0_1	739_0_131	504_0_1	549_0_44	453_0_1	500_0_160	1442_0_37	1094_0_8	1176_0_33	202_0_56	894_0_155	755_0_128	25_0_1	638_0_662	1333_0_82	263_0_17	141_0_1	260_0_73	265_0_1	448_0_1	2_0_1	458_0_1
753_01_58	201_01_25	843_0_1	200_0_112	67_0_1	333_03_5	392_0_19	390_0_7	64_0_1	110_0_1	113_0_1	277_0_137	176_0_45	490_0_1	85_0_50	1712_01_61	210_0_1	834_0_414	46_0_1	596_01_1	979_0_127	956_0_31	344_0_2	3_0_1	1299_0_2	116_0_1	162_0_67	342_0_1	185_0_1	739_0_136	504_0_1	549_0_42	453_0_1	500_0_150	1442_0_35	1094_0_9	1176_0_32	202_0_56	894_0_157	755_0_119	25_0_1	638_0_677	1333_0_91	263_0_15	141_0_1	260_0_74	265_0_1	448_0_1	2_0_1	458_0_1
753_01_59	201_01_30	843_0_1	200_0_117	67_0_1	333_03_4	392_0_18	390_0_10	64_0_1	110_0_1	113_0_1	277_0_131	176_0_43	490_0_1	85_0_53	1712_01_59	210_0_1	834_0_407	46_0_1	596_01_1	979_0_132	956_0_26	344_0_1	3_0_1	1299_0_1	116_0_1	162_0_60	342_0_1	185_0_1	739_0_129	504_0_1	549_0_48	453_0_1	500_0_151	1442_0_41	1094_0_11	1176_0_28	202_0_51	894_0_161	755_0_118	25_0_1	638_0_689	1333_0_99	263_0_12	141_0_1	260_0_76	265_0_1	448_0_1	2_0_1	458_0_1
753_01_60	201_01_28	843_0_1	200_0_108	67_0_1	333_03_5	392_0_20	390_0_8	64_0_1	110_0_1	113_0_1	277_0_134	176_0_43	490_0_1	85_0_48	1712_01_57	210_0_1	834_0_423	46_0_1	596_01_1	979_0_133	956_0_24	344_0_1	3_0_1	1299_0_2	116_0_1	162_0_64	342_0_1	185_0_1	739_0_136	504_0_1	549_0_44	453_0_1	500_0_149	1442_0_37	1094_0_9	1176_0_33	202_0_51	894_0_161	755_0_118	25_0_1	638_0_673	1333_0_88	263_0_12	141_0_1	260_0_82	265_0_1	448_0_1	2_0_1	458_0_1
753_01_63	201_01_25	843_0_1	200_0_124	67_0_1	333_03_4	392_0_22	390_0_6	64_0_1	110_0_1	113_0_1	277_0_133	176_0_39	490_0_1	85_0_48	1712_01_59	210_0_1	834_0_423	46_0_1	596_01_1	979_0_126	956_0_21	3_0_1	1299_0_2	116_0_1	162_0_60	342_0_1	185_0_1	739_0_137	504_0_1	549_0_41	453_0_1	500_0_143	1442_0_35	1094_0_7	1176_0_28	202_0_52	894_0_159	755_0_114	25_0_1	638_0_690	1333_0_92	263_0_11	141_0_1	260_0_80	265_0_1	448_0_1	2_0_1	458_0_1	483_0_55
753_01_59	201_01_24	843_0_1	200_0_118	67_0_1	333_03_3	392_0_23	390_0_6	64_0_1	110_0_1	113_0_1	277_0_125	176_0_40	490_0_1	85_0_61	1712_01_62	210_0_1	834_0_400	46_0_1	596_01_1	979_0_134	956_0_21	3_0_1	1299_0_2	116_0_1	162_0_64	342_0_1	185_0_1	739_0_148	504_0_1	549_0_40	453_0_1	500_0_136	1442_0_33	1094_0_8	1176_0_33	202_0_45	894_0_168	755_0_117	25_0_1	638_0_682	1333_0_96	263_0_10	141_0_1	260_0_81	265_0_1	448_0_1	2_0_1	458_0_1	483_0_55
753_01_64	201_01_21	843_0_1	200_0_115	67_0_1	333_03_5	392_0_22	390_0_6	64_0_1	110_0_1	113_0_1	277_0_120	176_0_38	490_0_1	85_0_47	1712_01_62	210_0_1	834_0_409	46_0_1	596_01_1	979_0_139	956_0_19	3_0_1	1299_0_2	116_0_1	162_0_69	342_0_1	185_0_1	739_0_159	504_0_1	549_0_43	453_0_1	500_0_134	1442_0_35	1094_0_10	1176_0_32	202_0_51	894_0_169	755_0_116	25_0_1	638_0_677	1333_0_83	263_0_11	141_0_1	260_0_90	265_0_1	448_0_1	2_0_1	458_0_1	483_0_57
753_01_68	201_01_19	843_0_1	200_0_128	67_0_1	333_03_4	392_0_23	390_0_6	64_0_1	110_0_1	113_0_1	277_0_121	176_0_34	490_0_1	85_0_50	1712_01_59	210_0_1	834_0_416	46_0_1	596_01_1	979_0_136	956_0_17	3_0_1	1299_0_2	116_0_1	162_0_69	342_0_1	185_0_1	739_0_146	504_0_1	549_0_46	453_0_1	500_0_130	1442_0_44	1094_0_9	1176_0_29	202_0_50	894_0_166	755_0_108	25_0_1	638_0_668	1333_0_89	263_0_11	141_0_1	260_0_79	265_0_1	448_0_1	2_0_1	458_0_1	483_0_55
753_01_64	201_01_19	843_0_1	200_0_116	67_0_1	333_03_4	392_0_22	390_0_7	64_0_1	110_0_1	113_0_1	277_0_120	176_0_41	490_0_1	85_0_52	1712_01_61	210_0_1	834_0_425	46_0_1	596_01_1	979_0_136	956_0_16	3_0_1	1299_0_4	116_0_1	162_0_63	342_0_1	185_0_1	739_0_159	504_0_1	549_0_46	453_0_1	500_0_131	1442_0_35	1094_0_8	1176_0_31	202_0_44	894_0_166	755_0_121	25_0_1	638_0_658	1333_0_82	263_0_10	141_0_1	260_0_81	265_0_1	448_0_1	2_0_1	458_0_1	483_0_52
753_01_63	201_01_16	843_0_1	200_0_119	67_0_1	333_03_6	392_0_23	390_0_8	64_0_1	110_0_1	113_0_1	277_0_123	176_0_38	490_0_1	85_0_47	1712_01_61	210_0_1	834_0_422	46_0_1	596_01_1	979_0_137	956_0_19	3_0_1	1299_0_2	116_0_1	162_0_66	342_0_1	185_0_1	739_0_160	504_0_1	549_0_46	453_0_1	500_0_136	1442_0_43	1094_0_5	1176_0_33	202_0_52	894_0_162	755_0_111	25_0_1	638_0_652	1333_0_83	263_0_9	141_0_1	260_0_85	265_0_1	448_0_1	2_0_1	458_0_1	483_0_53
753_01_51	201_01_15	843_0_1	200_0_121	67_0_1	333_03_4	392_0_21	390_0_8	64_0_1	110_0_1	113_0_1	277_0_122	176_0_44	490_0_1	85_0_53	1712_01_60	210_0_1	834_0_415	46_0_1	596_01_1	979_0_127	956_0_20	3_0_1	1299_0_3	116_0_1	162_0_61	342_0_1	185_0_1	739_0_165	504_0_1	549_0_51	453_0_1	500_0_127	1442_0_44	1094_0_7	1176_0_30	202_0_53	894_0_163	755_0_109	25_0_1	638_0_673	1333_0_89	263_0_8	141_0_1	260_0_83	265_0_1	448_0_1	2_0_1	458_0_1	483_0_55
753_01_51	201_01_18	843_0_1	200_0_114	67_0_1	333_03_6	392_0_26	390_0_7	64_0_1	110_0_1	113_0_1	277_0_134	176_0_48	490_0_1	85_0_55	1712_01_63	210_0_1	834_0_427	46_0_1	596_01_1	979_0_127	956_0_20	3_0_1	1299_0_2	116_0_1	162_0_64	342_0_1	185_0_1	739_0_161	504_0_1	549_0_45	453_0_1	500_0_130	1442_0_37	1094_0_6	1176_0_32	202_0_53	894_0_174	755_0_113	25_0_1	638_0_676	1333_0_83	263_0_7	141_0_1	260_0_92	265_0_1	448_0_1	2_0_1	458_0_1	483_0_48
753_01_55	201_01_16	843_0_1	200_0_118	67_0_1	333_03_6	392_0_27	390_0_9	64_0_1	110_0_1	113_0_1	277_0_129	176_0_39	490_0_1	85_0_48	1712_01_66	210_0_1	834_0_420	46_0_1	596_01_1	979_0_125	956_0_22	3_0_1	1299_0_2	116_0_1	162_0_62	342_0_1	185_0_1	739_0_164	504_0_1	549_0_51	453_0_1	500_0_133	1442_0_41	1094_0_6	1176_0_32	202_0_59	894_0_164	755_0_111	25_0_1	638_0_683	1333_0_83	263_0_9	141_0_1	260_0_92	265_0_1	448_0_1	2_0_1	458_0_1	483_0_54
753_01_57	201_01_13	843_0_1	200_0_120	67_0_1	333_03_4	392_0_27	390_0_10	64_0_1	110_0_1	113_0_1	277_0_130	176_0_39	490_0_1	85_0_60	1712_01_65	210_0_1	834_0_417	46_0_1	596_01_1	979_0_118	956_0_20	1299_0_2	116_0_1	162_0_63	342_0_1	185_0_1	739_0_161	504_0_1	549_0_52	453_0_1	500_0_125	1442_0_36	1094_0_5	1176_0_30	202_0_62	894_0_165	755_0_116	25_0_1	638_0_702	1333_0_94	263_0_6	76_0_1	260_0_88	265_0_1	448_0_1	2_0_1	483_0_52	1468_0_49	79_0_39
753_01_60	201_01_11	843_0_1	200_0_118	67_0_1	333_03_4	392_0_31	390_0_13	64_0_1	110_0_1	113_0_1	277_0_130	176_0_42	490_0_1	85_0_54	1712_01_68	210_0_1	834_0_420	46_0_1	596_01_1	979_0_117	956_0_18	1299_0_2	116_0_1	162_0_67	342_0_1	185_0_1	739_0_171	504_0_1	549_0_50	453_0_1	500_0_128	1442_0_35	1094_0_4	1176_0_36	202_0_66	894_0_163	755_0_111	25_0_1	638_0_683	1333_0_86	263_0_3	76_0_1	260_0_90	265_0_1	448_0_1	2_0_1	483_0_52	1468_0_47	79_0_39
753_01_54	201_01_12	843_0_1	200_0_122	67_0_1	333_03_3	392_0_32	390_0_15	64_0_1	110_0_1	113_0_1	277_0_121	176_0_38	490_0_1	85_0_59	1712_01_68	210_0_1	834_0_400	46_0_1	596_01_1	979_0_113	956_0_19	1299_0_1	116_0_1	162_0_63	342_0_1	185_0_1	739_0_165	504_0_1	549_0_53	453_0_1	500_0_114	1442_0_43	1094_0_3	1176_0_30	202_0_67	894_0_155	755_0_115	25_0_1	638_0_714	1333_0_88	263_0_3	76_0_1	260_0_80	265_0_1	448_0_1	2_0_1	483_0_62	1468_0_51	79_0_34
753_01_58	201_01_13	843_0_1	200_0_111	67_0_1	333_03_3	392_0_34	390_0_15	64_0_1	110_0_1	113_0_1	277_0_118	176_0_36	490_0_1	85_0_64	1712_01_78	210_0_1	834_0_412	46_0_1	596_01_1	979_0_113	956_0_16	1299_0_2	116_0_1	162_0_58	342_0_1	185_0_1	739_0_176	504_0_1	549_0_52	453_0_1	500_0_126	1442_0_41	1094_0_3	1176_0_25	202_0_63	894_0_161	755_0_103	25_0_1	638_0_689	1333_0_93	263_0_2	76_0_1	260_0_77	265_0_1	448_0_1	2_0_1	483_0_57	1468_0_51	79_0_35
753_01_59	201_01_10	843_0_1	200_0_109	67_0_1	333_03_4	392_0_37	390_0_24	64_0_1	110_0_1	113_0_1	277_0_116	176_0_33	490_0_1	85_0_58	1712_01_73	210_0_1	834_0_424	46_0_1	596_01_1	979_0_105	956_0_19	1299_0_1	116_0_1	162_0_52	342_0_1	185_0_1	739_0_183	504_0_1	549_0_50	453_0_1	500_0_130	1442_0_38	1094_0_3	1176_0_25	202_0_66	894_0_167	755_0_100	25_0_1	638_0_679	1333_0_81	263_0_3	76_0_1	260_0_77	265_0_1	448_0_1	2_0_1	483_0_64	1468_0_56	79_0_31
753_01_53	201_01_10	210_0_1	200_0_111	67_0_1	333_03_3	392_0_35	390_0_19	64_0_1	110_0_1	113_0_1	277_0_112	176_0_33	490_0_1	85_0_55	1712_01_71	834_0_427	46_0_1	596_01_1	979_0_109	956_0_20	2_0_1	116_0_1	162_0_51	342_0_1	185_0_1	739_0_174	504_0_1	549_0_56	453_0_1	500_0_121	1442_0_38	1094_0_1	1176_0_27	202_0_64	894_0_162	755_0_109	25_0_1	638_0_680	1333_0_84	260_0_74	265_0_1	448_0_1	843_0_1	483_0_68	1468_0_47	79_0_30	1024_01_202	1646_0_295	59_0_141
753_01_55	201_01_12	210_0_1	200_0_109	67_0_1	333_03_1	392_0_36	390_0_21	64_0_1	110_0_1	113_0_1	277_0_108	176_0_39	490_0_1	85_0_58	1712_01_76	834_0_434	46_0_1	596_01_1	979_0_111	956_0_17	2_0_1	116_0_1	162_0_59	342_0_1	185_0_1	739_0_174	504_0_1	549_0_52	453_0_1	500_0_137	1442_0_33	1094_0_1	1176_0_27	202_0_62	894_0_166	755_0_101	25_0_1	638_0_669	1333_0_84	260_0_82	265_0_1	448_0_1	843_0_1	483_0_64	1468_0_48	79_0_31	1024_01_202	1646_0_281	59_0_150
753_01_62	201_01_13	210_0_1	200_0_116	67_0_1	333_03_2	392_0_36	390_0_21	64_0_1	110_0_1	113_0_1	277_0_106	176_0_39	490_0_1	85_0_57	1712_01_75	834_0_428	46_0_1	596_01_1	979_0_112	956_0_15	2_0_1	116_0_1	162_0_55	342_0_1	185_0_1	739_0_180	504_0_1	549_0_55	453_0_1	500_0_130	1442_0_33	1094_0_1	1176_0_32	202_0_63	894_0_162	755_0_101	25_0_1	638_0_679	1333_0_90	260_0_80	265_0_1	448_0_1	843_0_1	483_0_61	1468_0_55	79_0_28	1024_01_193	1646_0_287	59_0_153
753_01_48	201_01_12	210_0_1	200_0_106	67_0_1	333_03_1	392_0_33	390_0_17	64_0_1	110_0_1	113_0_1	277_0_110	176_0_40	490_0_1	85_0_58	1712_01_80	834_0_426	46_0_1	596_01_1	979_0_114	956_0_14	2_0_1	116_0_1	162_0_52	342_0_1	185_0_1	739_0_178	504_0_1	549_0_61	453_0_1	500_0_133	1442_0_31	1094_0_1	1176_0_28	202_0_66	894_0_166	755_0_100	25_0_1	638_0_682	1333_0_89	260_0_82	265_0_1	448_0_1	843_0_1	483_0_64	1468_0_54	79_0_32	1024_01_195	1646_0_285	59_0_166
753_01_53	201_01_8	210_0_1	200_0_104	67_0_1	333_03_1	392_0_29	390_0_18	64_0_1	110_0_1	113_0_1	277_0_103	176_0_43	490_0_1	85_0_53	1712_01_77	834_0_425	46_0_1	596_01_1	979_0_119	956_0_15	2_0_1	116_0_1	162_0_56	342_0_1	185_0_1	739_0_174	504_0_1	549_0_62	453_0_1	500_0_142	1442_0_24	1094_0_1	1176_0_26	202_0_62	894_0_174	755_0_91	25_0_1	638_0_712	1333_0_85	260_0_95	265_0_1	448_0_1	843_0_1	483_0_70	1468_0_59	79_0_31	1024_01_193	1646_0_274	59_0_155
753_01_56	210_0_1	200_0_101	67_0_1	333_03_2	392_0_27	390_0_20	64_0_1	110_0_1	277_0_98	176_0_41	490_0_1	85_0_55	1712_01_73	834_0_448	46_0_1	596_01_1	979_0_107	956_0_16	2_0_1	116_0_1	162_0_56	342_0_1	185_0_1	739_0_183	504_0_1	549_0_63	453_0_1	500_0_130	1442_0_28	201_01_5	1176_0_26	202_0_63	894_0_165	755_0_95	25_0_1	638_0_700	1333_0_88	260_0_89	265_0_1	448_0_1	843_0_1	483_0_74	1468_0_62	79_0_29	1024_01_186	1646_0_295	59_0_161	14_03_1	19_01_1
753_01_50	210_0_1	200_0_96	67_0_1	333_03_2	392_0_32	390_0_16	64_0_1	110_0_1	277_0_98	176_0_43	490_0_1	85_0_62	1712_01_82	834_0_429	46_0_1	596_01_1	979_0_107	956_0_15	2_0_1	116_0_1	162_0_55	342_0_1	185_0_1	739_0_181	504_0_1	549_0_67	453_0_1	500_0_137	1442_0_23	201_01_7	1176_0_25	202_0_55	894_0_170	755_0_93	25_0_1	638_0_718	1333_0_97	260_0_87	265_0_1	448_0_1	843_0_1	483_0_73	1468_0_56	79_0_35	1024_01_184	1646_0_293	59_0_160	14_03_1	19_01_1
753_01_54	210_0_1	200_0_88	67_0_1	333_03_3	392_0_31	390_0_24	64_0_1	110_0_1	277_0_95	176_0_43	490_0_1	85_0_57	1712_01_79	834_0_441	46_0_1	596_01_1	979_0_107	956_0_14	2_0_1	116_0_1	162_0_61	342_0_1	185_0_1	739_0_182	504_0_1	549_0_64	453_0_1	500_0_130	1442_0_17	201_01_7	1176_0_27	202_0_51	894_0_172	755_0_98	25_0_1	638_0_711	1333_0_99	260_0_86	265_0_1	448_0_1	843_0_1	483_0_82	1468_0_64	79_0_28	1024_01_183	1646_0_303	59_0_153	14_03_1	19_01_1
753_01_57	210_0_1	200_0_81	67_0_1	333_03_3	392_0_35	390_0_23	64_0_1	110_0_1	277_0_100	176_0_40	490_0_1	85_0_55	1712_01_74	834_0_440	46_0_1	596_01_1	979_0_104	956_0_17	2_0_1	116_0_1	162_0_66	342_0_1	185_0_1	739_0_178	504_0_1	549_0_72	453_0_1	500_0_125	1442_0_20	201_01_4	1176_0_22	202_0_54	894_0_175	755_0_96	25_0_1	638_0_727	1333_0_95	260_0_87	265_0_1	448_0_1	843_0_1	483_0_77	1468_0_61	79_0_28	1024_01_178	1646_0_301	59_0_159	14_03_1	19_01_1
753_01_55	210_0_1	200_0_82	67_0_1	333_03_3	392_0_35	390_0_20	64_0_1	110_0_1	277_0_97	176_0_37	490_0_1	85_0_61	1712_01_85	834_0_433	46_0_1	596_01_1	979_0_101	956_0_15	2_0_1	116_0_1	162_0_71	342_0_1	185_0_1	739_0_183	504_0_1	549_0_71	453_0_1	500_0_127	1442_0_15	201_01_3	1176_0_25	202_0_49	894_0_180	755_0_87	25_0_1	638_0_741	1333_0_98	260_0_92	265_0_1	448_0_1	843_0_1	483_0_70	1468_0_63	79_0_25	1024_01_187	1646_0_288	59_0_162	14_03_1	19_01_1
753_01_59	210_0_1	200_0_85	67_0_1	333_03_2	392_0_32	390_0_23	64_0_1	110_0_1	277_0_91	176_0_36	490_0_1	85_0_58	1712_01_78	834_0_442	46_0_1	596_01_1	979_0_98	956_0_20	2_0_1	116_0_1	162_0_65	342_0_1	185_0_1	739_0_188	504_0_1	549_0_72	453_0_1	500_0_122	1442_0_18	201_01_3	1176_0_26	202_0_50	894_0_186	755_0_84	25_0_1	638_0_743	1333_0_93	260_0_85	265_0_1	448_0_1	843_0_1	483_0_85	1468_0_59	79_0_18	1024_01_170	1646_0_293	59_0_158	14_03_1	19_01_1
753_01_53	210_0_1	200_0_77	67_0_1	333_03_2	392_0_38	390_0_22	64_0_1	110_0_1	277_0_97	176_0_45	490_0_1	85_0_55	1712_01_81	834_0_433	46_0_1	596_01_1	979_0_96	956_0_18	2_0_1	116_0_1	162_0_61	342_0_1	185_0_1	739_0_182	504_0_1	549_0_74	453_0_1	500_0_127	1442_0_17	201_01_3	1176_0_24	202_0_59	894_0_174	755_0_80	25_0_1	638_0_764	1333_0_90	260_0_89	265_0_1	448_0_1	843_0_1	483_0_75	1468_0_64	79_0_19	1024_01_178	1646_0_294	59_0_166	14_03_1	19_01_1
753_01_55	210_0_1	200_0_80	67_0_1	333_03_2	392_0_34	390_0_23	64_0_1	110_0_1	277_0_93	176_0_44	490_0_1	85_0_52	1712_01_85	834_0_436	46_0_1	596_01_1	979_0_93	956_0_20	2_0_1	116_0_1	162_0_65	342_0_1	185_0_1	739_0_187	504_0_1	549_0_68	453_0_1	500_0_128	1442_0_16	201_01_3	1176_0_28	202_0_56	894_0_183	755_0_76	25_0_1	638_0_777	1333_0_88	260_0_92	265_0_1	448_0_1	843_0_1	483_0_77	1468_0_68	79_0_14	1024_01_173	1646_0_295	59_0_156	14_03_1	19_01_1
753_01_60	210_0_1	200_0_85	67_0_1	333_03_2	392_0_36	390_0_28	64_0_1	110_0_1	277_0_89	176_0_42	490_0_1	85_0_54	1712_01_71	834_0_432	46_0_1	596_01_1	979_0_101	956_0_22	2_0_1	116_0_1	162_0_67	342_0_1	185_0_1	739_0_171	504_0_1	549_0_63	453_0_1	500_0_135	1442_0_23	201_01_3	1176_0_26	202_0_59	894_0_177	755_0_70	25_0_1	638_0_772	1333_0_78	260_0_91	265_0_1	448_0_1	843_0_1	483_0_83	1468_0_65	79_0_16	1024_01_176	1646_0_312	59_0_157	14_03_1	19_01_1
753_01_58	210_0_1	200_0_79	67_0_1	333_03_1	392_0_41	390_0_24	64_0_1	110_0_1	277_0_97	176_0_46	490_0_1	85_0_48	1712_01_81	834_0_430	46_0_1	596_01_1	979_0_98	956_0_18	2_0_1	116_0_1	162_0_67	342_0_1	185_0_1	739_0_174	504_0_1	549_0_57	453_0_1	500_0_138	1442_0_21	201_01_4	1176_0_27	202_0_59	894_0_179	755_0_75	25_0_1	638_0_775	1333_0_84	260_0_93	265_0_1	448_0_1	843_0_1	483_0_75	1468_0_61	79_0_13	1024_01_173	1646_0_295	59_0_153	14_03_1	19_01_1
753_01_69	210_0_1	200_0_81	67_0_1	333_03_1	392_0_39	390_0_27	64_0_1	110_0_1	277_0_97	176_0_41	490_0_1	85_0_46	1712_01_79	834_0_437	46_0_1	596_01_1	979_0_97	956_0_20	2_0_1	116_0_1	162_0_68	342_0_1	185_0_1	739_0_183	504_0_1	549_0_55	453_0_1	500_0_126	1442_0_23	201_01_4	1176_0_32	202_0_56	894_0_186	755_0_69	25_0_1	638_0_756	1333_0_79	260_0_99	265_0_1	448_0_1	843_0_1	483_0_82	1468_0_58	79_0_12	1024_01_183	1646_0_304	59_0_149	14_03_1	19_01_1
753_01_64	210_0_1	200_0_79	67_0_1	333_03_1	392_0_46	390_0_28	64_0_1	110_0_1	277_0_98	176_0_38	490_0_1	85_0_40	1712_01_84	834_0_448	46_0_1	596_01_1	979_0_98	956_0_22	2_0_1	116_0_1	162_0_64	342_0_1	185_0_1	739_0_168	504_0_1	549_0_59	453_0_1	500_0_131	1442_0_29	201_01_3	1176_0_26	202_0_56	894_0_188	755_0_65	25_0_1	638_0_743	1333_0_78	260_0_98	265_0_1	448_0_1	843_0_1	483_0_81	1468_0_58	79_0_15	1024_01_184	1646_0_313	59_0_152	14_03_1	19_01_1
753_01_66	210_0_1	200_0_80	67_0_1	333_03_1	392_0_39	390_0_23	64_0_1	110_0_1	277_0_92	176_0_39	490_0_1	85_0_41	1712_01_85	834_0_450	46_0_1	596_01_1	979_0_102	956_0_19	2_0_1	116_0_1	162_0_68	342_0_1	185_0_1	739_0_171	504_0_1	549_0_58	453_0_1	500_0_129	1442_0_22	201_01_2	1176_0_32	202_0_56	894_0_194	755_0_63	25_0_1	638_0_763	1333_0_89	260_0_115	265_0_1	448_0_1	843_0_1	483_0_81	1468_0_61	79_0_12	1024_01_177	1646_0_298	59_0_148	14_03_1	19_01_1
753_01_62	210_0_1	200_0_86	67_0_1	333_03_1	392_0_40	390_0_24	64_0_1	110_0_1	277_0_94	176_0_35	490_0_1	85_0_41	1712_01_84	834_0_448	46_0_1	596_01_1	979_0_107	956_0_28	2_0_1	116_0_1	162_0_65	342_0_1	185_0_1	739_0_173	504_0_1	549_0_60	453_0_1	500_0_117	1442_0_25	201_01_2	1176_0_29	202_0_55	894_0_198	755_0_61	25_0_1	638_0_753	1333_0_82	260_0_118	265_0_1	448_0_1	843_0_1	483_0_85	1468_0_56	79_0_12	1024_01_190	1646_0_302	59_0_143	14_03_1	19_01_1
753_01_54	210_0_1	200_0_88	67_0_1	333_03_1	392_0_36	390_0_21	64_0_1	110_0_1	277_0_102	176_0_38	490_0_1	85_0_42	1712_01_92	834_0_442	46_0_1	596_01_1	979_0_104	956_0_25	2_0_1	116_0_1	162_0_57	342_0_1	185_0_1	739_0_169	504_0_1	549_0_57	453_0_1	500_0_130	1442_0_24	201_01_2	1176_0_25	202_0_52	894_0_195	755_0_70	25_0_1	638_0_761	1333_0_81	260_0_105	265_0_1	843_0_1	483_0_79	1468_0_54	79_0_16	1024_01_191	1646_0_313	59_0_146	14_03_1	19_01_1	30_0_1
753_01_53	210_0_1	200_0_91	67_0_1	333_03_1	392_0_28	390_0_24	64_0_1	110_0_1	277_0_105	176_0_45	490_0_1	85_0_42	1712_01_90	834_0_450	46_0_1	596_01_1	979_0_111	956_0_18	2_0_1	116_0_1	162_0_60	342_0_1	185_0_1	739_0_185	504_0_1	549_0_59	453_0_1	500_0_129	1442_0_20	201_01_2	1176_0_28	202_0_42	894_0_198	755_0_69	25_0_1	638_0_747	1333_0_82	260_0_108	265_0_1	843_0_1	483_0_84	1468_0_59	79_0_13	1024_01_189	1646_0_306	59_0_133	14_03_1	19_01_1	30_0_1
210_0_1	200_0_85	67_0_1	333_03_1	392_0_28	390_0_27	64_0_1	110_0_1	277_0_99	176_0_42	490_0_1	85_0_48	1712_01_85	834_0_457	46_0_1	596_01_1	979_0_111	956_0_21	2_0_1	116_0_1	162_0_63	342_0_1	185_0_1	739_0_169	504_0_1	549_0_55	453_0_1	500_0_131	1442_0_25	753_01_59	1176_0_27	202_0_47	894_0_191	755_0_68	25_0_1	638_0_743	1333_0_75	260_0_89	265_0_1	843_0_1	483_0_85	1468_0_58	79_0_13	1024_01_192	1646_0_322	59_0_144	14_03_1	19_01_1	30_0_1	433_0_137
116_0_1	210_0_1	200_0_82	67_0_1	392_0_23	390_0_23	64_0_1	110_0_1	277_0_103	176_0_47	490_0_1	85_0_42	1712_01_92	834_0_443	46_0_1	596_01_1	979_0_101	956_0_19	2_0_1	162_0_60	1442_0_25	342_0_1	185_0_1	739_0_172	504_0_1	549_0_57	453_0_1	500_0_141	1468_0_62	753_01_56	1176_0_25	202_0_50	894_0_187	755_0_77	25_0_1	638_0_734	1333_0_83	260_0_81	265_0_1	843_0_1	483_0_80	79_0_16	1024_01_195	1646_0_300	59_0_142	14_03_1	19_01_1	30_0_1	433_0_137	74_0_52
116_0_1	210_0_1	200_0_84	67_0_1	392_0_26	390_0_21	64_0_1	110_0_1	277_0_107	176_0_47	490_0_1	85_0_40	1712_01_92	834_0_455	46_0_1	596_01_1	979_0_107	956_0_16	2_0_1	162_0_63	1442_0_24	342_0_1	185_0_1	739_0_174	504_0_1	549_0_50	453_0_1	500_0_130	1468_0_58	753_01_55	1176_0_26	202_0_47	894_0_191	755_0_74	25_0_1	638_0_751	1333_0_84	260_0_98	265_0_1	843_0_1	483_0_83	79_0_14	1024_01_181	1646_0_306	59_0_129	14_03_1	19_01_1	30_0_1	433_0_129	74_0_49
116_0_1	210_0_1	200_0_88	67_0_1	392_0_30	390_0_21	64_0_1	110_0_1	277_0_101	176_0_41	490_0_1	85_0_35	1712_01_90	834_0_464	46_0_1	596_01_1	979_0_115	956_0_15	2_0_1	162_0_59	1442_0_24	342_0_1	185_0_1	739_0_166	504_0_1	549_0_54	453_0_1	500_0_139	1468_0_63	753_01_59	1176_0_25	202_0_44	894_0_195	755_0_73	25_0_1	638_0_741	1333_0_81	260_0_92	265_0_1	843_0_1	483_0_86	79_0_15	1024_01_180	1646_0_317	59_0_140	14_03_1	19_01_1	30_0_1	433_0_142	74_0_36
116_0_1	210_0_1	200_0_81	67_0_1	392_0_29	390_0_16	64_0_1	110_0_1	277_0_99	176_0_44	490_0_1	85_0_34	1712_01_97	834_0_473	46_0_1	596_01_1	979_0_101	956_0_13	2_0_1	162_0_66	1442_0_24	342_0_1	185_0_1	739_0_174	504_0_1	549_0_51	453_0_1	500_0_142	1468_0_67	753_01_61	1176_0_24	202_0_41	894_0_194	755_0_74	25_0_1	638_0_754	1333_0_86	260_0_87	265_0_1	843_0_1	483_0_79	79_0_18	1024_01_184	1646_0_316	59_0_138	14_03_1	19_01_1	30_0_1	433_0_129	74_0_39
116_0_1	210_0_1	200_0_82	67_0_1	392_0_29	390_0_20	64_0_1	110_0_1	277_0_102	176_0_41	490_0_1	85_0_40	1712_01_98	834_0_476	46_0_1	596_01_1	979_0_118	956_0_19	2_0_1	162_0_69	1442_0_24	342_0_1	185_0_1	739_0_164	504_0_1	549_0_49	453_0_1	500_0_139	1468_0_64	753_01_59	1176_0_21	202_0_46	894_0_193	755_0_67	25_0_1	638_0_762	1333_0_84	260_0_92	265_0_1	843_0_1	483_0_89	79_0_17	1024_01_171	1646_0_308	59_0_132	14_03_1	19_01_1	30_0_1	433_0_130	74_0_39
116_0_1	210_0_1	200_0_90	67_0_1	392_0_27	390_0_13	64_0_1	110_0_1	277_0_95	176_0_48	490_0_1	85_0_38	1712_01_108	834_0_455	46_0_1	596_01_1	979_0_120	956_0_18	2_0_1	162_0_70	1442_0_25	342_0_1	185_0_1	739_0_154	504_0_1	549_0_49	453_0_1	500_0_150	1468_0_61	753_01_61	1176_0_20	202_0_50	894_0_189	755_0_66	25_0_1	638_0_761	1333_0_90	260_0_88	265_0_1	843_0_1	483_0_87	79_0_20	1024_01_174	1646_0_309	59_0_132	14_03_1	19_01_1	30_0_1	433_0_136	74_0_35
116_0_1	210_0_1	200_0_97	67_0_1	392_0_24	390_0_13	64_0_1	110_0_1	277_0_103	176_0_49	490_0_1	85_0_38	1712_01_107	834_0_448	46_0_1	596_01_1	979_0_127	956_0_16	2_0_1	162_0_77	1442_0_19	342_0_1	185_0_1	739_0_164	504_0_1	549_0_49	453_0_1	500_0_144	1468_0_63	753_01_61	1176_0_19	202_0_49	894_0_192	755_0_66	25_0_1	638_0_758	1333_0_85	260_0_93	265_0_1	843_0_1	483_0_87	79_0_20	1024_01_180	1646_0_287	59_0_116	14_03_1	19_01_1	30_0_1	433_0_133	74_0_30
116_0_1	210_0_1	200_0_98	67_0_1	392_0_33	390_0_11	64_0_1	110_0_1	277_0_98	176_0_43	490_0_1	85_0_41	1712_01_103	834_0_449	46_0_1	596_01_1	979_0_135	956_0_19	2_0_1	162_0_75	1442_0_23	342_0_1	185_0_1	739_0_151	504_0_1	549_0_48	453_0_1	500_0_141	1468_0_55	753_01_61	1176_0_19	202_0_47	894_0_192	755_0_64	25_0_1	638_0_762	1333_0_84	260_0_94	265_0_1	843_0_1	483_0_92	79_0_18	1024_01_171	1646_0_301	59_0_120	14_03_1	19_01_1	30_0_1	433_0_129	74_0_35
116_0_1	210_0_1	200_0_98	67_0_1	392_0_30	390_0_7	64_0_1	110_0_1	277_0_110	176_0_42	490_0_1	85_0_39	1712_01_108	834_0_447	46_0_1	596_01_1	979_0_116	956_0_14	2_0_1	162_0_77	1442_0_19	342_0_1	185_0_1	739_0_156	504_0_1	549_0_46	453_0_1	500_0_155	1468_0_49	753_01_60	1176_0_21	202_0_47	894_0_197	755_0_59	25_0_1	638_0_779	1333_0_98	260_0_86	265_0_1	843_0_1	483_0_90	79_0_24	1024_01_181	1646_0_288	59_0_121	14_03_1	19_01_1	30_0_1	433_0_123	74_0_37
116_0_1	210_0_1	200_0_96	67_0_1	392_0_27	390_0_10	64_0_1	110_0_1	277_0_119	176_0_42	490_0_1	85_0_43	1712_01_98	834_0_447	46_0_1	596_01_1	979_0_119	956_0_14	2_0_1	162_0_70	1442_0_19	342_0_1	185_0_1	739_0_159	504_0_1	549_0_49	453_0_1	500_0_149	1468_0_56	753_01_58	1176_0_18	202_0_42	894_0_197	755_0_62	25_0_1	638_0_790	1333_0_94	260_0_91	265_0_1	843_0_1	483_0_90	79_0_21	1024_01_187	1646_0_292	59_0_113	14_03_1	19_01_1	30_0_1	433_0_115	74_0_36
116_0_1	210_0_1	200_0_99	67_0_1	392_0_28	390_0_9	64_0_1	110_0_1	277_0_118	176_0_34	490_0_1	85_0_46	1712_01_98	834_0_452	46_0_1	596_01_1	979_0_123	956_0_15	2_0_1	162_0_75	1442_0_27	185_0_1	739_0_154	504_0_1	549_0_49	453_0_1	500_0_141	1468_0_49	753_01_67	1176_0_13	202_0_44	894_0_188	755_0_59	25_0_1	638_0_801	1333_0_86	260_0_87	265_0_1	843_0_1	483_0_95	79_0_22	1024_01_196	1646_0_303	59_0_115	14_03_1	19_01_1	30_0_1	433_0_117	74_0_32	1686_0_13
116_0_1	210_0_1	200_0_97	67_0_1	392_0_31	390_0_9	64_0_1	110_0_1	277_0_119	176_0_34	490_0_1	85_0_49	1712_01_96	834_0_442	46_0_1	596_01_1	979_0_108	956_0_11	2_0_1	162_0_76	1442_0_20	185_0_1	739_0_166	504_0_1	549_0_48	453_0_1	500_0_150	1468_0_48	753_01_61	1176_0_14	202_0_44	894_0_192	755_0_66	25_0_1	638_0_792	1333_0_91	260_0_90	265_0_1	843_0_1	483_0_102	79_0_26	1024_01_205	1646_0_292	59_0_117	14_03_1	19_01_1	30_0_1	433_0_109	74_0_32	1686_0_14
116_0_1	210_0_1	200_0_91	67_0_1	392_0_28	390_0_10	64_0_1	110_0_1	277_0_120	176_0_29	490_0_1	85_0_49	1712_01_97	834_0_445	46_0_1	596_01_1	979_0_123	956_0_10	2_0_1	162_0_71	1442_0_19	185_0_1	739_0_163	504_0_1	549_0_46	453_0_1	500_0_152	1468_0_52	753_01_59	1176_0_16	202_0_41	894_0_191	755_0_66	25_0_1	638_0_785	1333_0_83	260_0_100	265_0_1	843_0_1	483_0_108	79_0_23	1024_01_197	1646_0_293	59_0_115	14_03_1	19_01_1	30_0_1	433_0_106	74_0_31	1686_0_15
116_0_1	210_0_1	200_0_92	67_0_1	392_0_32	390_0_7	64_0_1	110_0_1	277_0_112	176_0_28	490_0_1	85_0_46	1712_01_101	834_0_440	46_0_1	596_01_1	979_0_121	956_0_11	2_0_1	162_0_70	1442_0_18	185_0_1	739_0_156	504_0_1	549_0_45	453_0_1	500_0_157	1468_0_54	753_01_62	1176_0_16	202_0_41	894_0_191	755_0_73	25_0_1	638_0_792	1333_0_82	260_0_93	265_0_1	843_0_1	483_0_114	79_0_26	1024_01_196	1646_0_290	59_0_121	14_03_1	19_01_1	30_0_1	433_0_120	74_0_29	1686_0_15
116_0_1	210_0_1	200_0_92	67_0_1	392_0_30	390_0_8	64_0_1	110_0_1	277_0_119	176_0_31	490_0_1	85_0_42	1712_01_99	834_0_440	46_0_1	596_01_1	979_0_118	956_0_10	2_0_1	162_0_74	1442_0_17	185_0_1	739_0_159	504_0_1	549_0_52	453_0_1	500_0_162	1468_0_51	753_01_62	1176_0_19	202_0_36	894_0_191	755_0_77	25_0_1	638_0_777	1333_0_83	260_0_96	265_0_1	843_0_1	483_0_114	79_0_27	1024_01_195	1646_0_286	59_0_112	14_03_1	19_01_1	30_0_1	433_0_115	74_0_28	1686_0_17
116_0_1	210_0_1	200_0_94	67_0_1	392_0_24	390_0_12	64_0_1	110_0_1	277_0_114	176_0_26	490_0_1	85_0_45	1712_01_89	834_0_444	46_0_1	596_01_1	979_0_125	956_0_12	2_0_1	162_0_70	1442_0_23	185_0_1	739_0_148	504_0_1	549_0_47	453_0_1	500_0_164	1468_0_58	753_01_62	1176_0_22	202_0_40	894_0_184	755_0_69	25_0_1	638_0_776	1333_0_85	260_0_97	265_0_1	843_0_1	483_0_113	79_0_26	1024_01_184	1646_0_310	59_0_111	14_03_1	19_01_1	30_0_1	433_0_112	74_0_21	1686_0_20
116_0_1	210_0_1	200_0_99	67_0_1	392_0_23	390_0_9	64_0_1	110_0_1	277_0_121	176_0_27	490_0_1	85_0_41	1712_01_86	834_0_433	46_0_1	596_01_1	979_0_132	956_0_13	2_0_1	162_0_70	1442_0_23	185_0_1	739_0_157	504_0_1	549_0_51	453_0_1	500_0_157	1468_0_62	753_01_60	1176_0_21	202_0_41	894_0_184	755_0_76	25_0_1	638_0_764	1333_0_89	260_0_86	265_0_1	843_0_1	483_0_116	79_0_32	1024_01_199	1646_0_289	59_0_114	14_03_1	19_01_1	30_0_1	433_0_109	74_0_20	1686_0_14
116_0_1	210_0_1	200_0_91	67_0_1	392_0_23	390_0_11	64_0_1	110_0_1	277_0_124	176_0_29	490_0_1	85_0_39	1712_01_84	834_0_440	46_0_1	596_01_1	979_0_138	956_0_10	2_0_1	162_0_71	1442_0_23	185_0_1	739_0_153	504_0_1	549_0_48	453_0_1	500_0_157	1468_0_54	753_01_57	1176_0_25	202_0_33	894_0_191	755_0_81	25_0_1	638_0_765	1333_0_87	260_0_98	265_0_1	843_0_1	483_0_110	79_0_33	1024_01_206	1646_0_301	59_0_107	14_03_1	19_01_1	30_0_1	433_0_103	74_0_19	1686_0_16
116_0_1	210_0_1	200_0_91	67_0_1	392_0_18	390_0_12	64_0_1	110_0_1	277_0_117	176_0_23	490_0_1	85_0_48	1712_01_80	834_0_434	46_0_1	596_01_1	979_0_154	956_0_13	2_0_1	162_0_71	1442_0_28	185_0_1	739_0_150	504_0_1	549_0_47	453_0_1	500_0_147	1468_0_49	753_01_67	1176_0_19	202_0_39	894_0_186	755_0_76	25_0_1	638_0_790	1333_0_88	260_0_88	265_0_1	843_0_1	483_0_112	79_0_35	1024_01_192	1646_0_309	59_0_107	14_03_1	19_01_1	30_0_1	433_0_107	74_0_15	1686_0_18
116_0_1	210_0_1	200_0_90	67_0_1	392_0_17	390_0_11	64_0_1	110_0_1	277_0_126	176_0_29	490_0_1	85_0_41	1712_01_79	834_0_422	46_0_1	596_01_1	979_0_151	956_0_13	2_0_1	162_0_72	1442_0_26	185_0_1	739_0_155	504_0_1	549_0_46	453_0_1	500_0_158	1468_0_52	753_01_62	1176_0_21	202_0_37	894_0_183	755_0_79	25_0_1	638_0_799	1333_0_84	260_0_89	265_0_1	843_0_1	483_0_110	79_0_35	1024_01_204	1646_0_299	59_0_102	14_03_1	19_01_1	30_0_1	433_0_105	74_0_15	1686_0_18
116_0_1	210_0_1	200_0_88	67_0_1	392_0_14	390_0_10	64_0_1	110_0_1	277_0_124	176_0_26	490_0_1	85_0_40	1712_01_81	834_0_425	46_0_1	596_01_1	979_0_151	956_0_12	2_0_1	162_0_67	1442_0_26	185_0_1	739_0_146	504_0_1	549_0_50	453_0_1	500_0_157	1468_0_52	753_01_59	1176_0_21	202_0_33	894_0_175	755_0_85	25_0_1	638_0_806	1333_0_78	260_0_91	265_0_1	843_0_1	483_0_126	79_0_32	1024_01_199	1646_0_311	59_0_99	14_03_1	19_01_1	30_0_1	433_0_108	74_0_17	1686_0_19
116_0_1	210_0_1	200_0_91	67_0_1	392_0_17	390_0_9	64_0_1	110_0_1	277_0_106	176_0_26	490_0_1	85_0_38	1712_01_82	834_0_444	46_0_1	596_01_1	979_0_151	956_0_17	2_0_1	162_0_71	1442_0_30	185_0_1	739_0_148	504_0_1	549_0_43	453_0_1	500_0_155	1468_0_53	753_01_59	1176_0_17	202_0_33	894_0_180	755_0_73	25_0_1	638_0_798	1333_0_83	260_0_89	265_0_1	843_0_1	483_0_121	79_0_35	1024_01_198	1646_0_304	59_0_114	14_03_1	19_01_1	30_0_1	433_0_116	74_0_15	1686_0_18
116_0_1	210_0_1	200_0_94	67_0_1	392_0_11	390_0_9	64_0_1	110_0_1	277_0_103	176_0_28	490_0_1	85_0_39	1712_01_79	834_0_445	46_0_1	596_01_1	979_0_138	956_0_17	2_0_1	162_0_74	1442_0_23	185_0_1	739_0_153	504_0_1	549_0_48	453_0_1	500_0_162	1468_0_51	753_01_54	1176_0_17	202_0_33	894_0_193	755_0_73	25_0_1	638_0_789	1333_0_83	260_0_88	265_0_1	843_0_1	483_0_118	79_0_35	1024_01_200	1646_0_291	59_0_108	14_03_1	19_01_1	30_0_1	433_0_110	74_0_16	1686_0_20
116_0_1	210_0_1	200_0_93	67_0_1	392_0_12	390_0_11	64_0_1	110_0_1	277_0_94	176_0_25	490_0_1	85_0_40	1712_01_81	834_0_458	46_0_1	596_01_1	979_0_142	956_0_13	2_0_1	162_0_74	1442_0_31	185_0_1	739_0_155	504_0_1	549_0_41	453_0_1	500_0_156	1468_0_52	753_01_50	1176_0_17	202_0_34	894_0_186	755_0_64	25_0_1	638_0_808	1333_0_79	260_0_85	265_0_1	843_0_1	483_0_122	79_0_31	1024_01_190	1646_0_304	59_0_116	14_03_1	19_01_1	30_0_1	433_0_113	74_0_16	1686_0_20
116_0_1	210_0_1	200_0_92	67_0_1	392_0_10	390_0_10	64_0_1	110_0_1	277_0_96	176_0_27	490_0_1	85_0_42	1712_01_82	834_0_447	46_0_1	596_01_1	979_0_142	956_0_19	2_0_1	162_0_73	1442_0_30	185_0_1	739_0_156	504_0_1	549_0_39	453_0_1	500_0_157	1468_0_58	753_01_52	1176_0_15	202_0_34	894_0_192	755_0_64	25_0_1	638_0_819	1333_0_66	260_0_78	265_0_1	843_0_1	483_0_122	79_0_31	1024_01_194	1646_0_298	59_0_122	14_03_1	19_01_1	30_0_1	433_0_109	74_0_11	1686_0_17
116_0_1	210_0_1	200_0_100	67_0_1	392_0_8	390_0_13	64_0_1	110_0_1	277_0_101	176_0_26	490_0_1	85_0_41	1712_01_75	834_0_459	46_0_1	596_01_1	979_0_143	956_0_20	2_0_1	162_0_75	1442_0_31	185_0_1	739_0_162	504_0_1	549_0_44	453_0_1	500_0_164	1468_0_47	753_01_45	1176_0_21	202_0_28	894_0_203	755_0_67	25_0_1	638_0_800	1333_0_64	260_0_82	265_0_1	843_0_1	483_0_126	79_0_33	1024_01_188	1646_0_296	59_0_108	14_03_1	19_01_1	30_0_1	433_0_100	74_0_11	1686_0_18
116_0_1	210_0_1	200_0_102	67_0_1	392_0_8	390_0_16	64_0_1	110_0_1	277_0_102	176_0_22	490_0_1	85_0_46	1712_01_72	834_0_462	46_0_1	596_01_1	979_0_148	956_0_24	2_0_1	162_0_66	1442_0_36	185_0_1	739_0_160	504_0_1	549_0_43	453_0_1	500_0_157	1468_0_48	753_01_47	1176_0_16	202_0_30	894_0_196	755_0_65	25_0_1	638_0_805	1333_0_62	260_0_79	265_0_1	843_0_1	483_0_123	79_0_32	1024_01_189	1646_0_305	59_0_116	14_03_1	19_01_1	30_0_1	433_0_100	74_0_10	1686_0_22
116_0_1	210_0_1	200_0_99	67_0_1	392_0_6	390_0_12	64_0_1	110_0_1	277_0_111	176_0_26	490_0_1	85_0_45	1712_01_63	834_0_455	46_0_1	596_01_1	979_0_149	956_0_22	2_0_1	162_0_65	1442_0_32	185_0_1	739_0_152	504_0_1	549_0_44	453_0_1	500_0_158	1468_0_53	753_01_48	1176_0_17	202_0_31	894_0_201	755_0_66	25_0_1	638_0_787	1333_0_66	260_0_75	265_0_1	843_0_1	483_0_122	79_0_31	1024_01_193	1646_0_317	59_0_117	14_03_1	19_01_1	30_0_1	433_0_92	74_0_9	1686_0_16
116_0_1	210_0_1	200_0_104	67_0_1	392_0_6	390_0_14	64_0_1	110_0_1	277_0_113	176_0_28	490_0_1	85_0_43	1712_01_59	834_0_463	46_0_1	596_01_1	979_0_152	956_0_17	2_0_1	162_0_65	1442_0_38	185_0_1	739_0_156	504_0_1	549_0_43	453_0_1	500_0_153	1468_0_48	753_01_46	1176_0_18	202_0_30	894_0_206	755_0_70	25_0_1	638_0_775	1333_0_64	260_0_79	265_0_1	843_0_1	483_0_125	79_0_30	1024_01_194	1646_0_316	59_0_106	14_03_1	19_01_1	30_0_1	433_0_100	74_0_11	1686_0_16
116_0_1	210_0_1	200_0_109	67_0_1	392_0_6	390_0_14	64_0_1	110_0_1	277_0_109	176_0_26	490_0_1	85_0_43	1712_01_60	834_0_464	46_0_1	596_01_1	979_0_145	956_0_22	2_0_1	162_0_68	1442_0_31	185_0_1	739_0_154	504_0_1	549_0_45	453_0_1	500_0_154	1468_0_47	753_01_49	1176_0_16	202_0_33	894_0_213	755_0_71	25_0_1	638_0_770	1333_0_66	260_0_77	265_0_1	843_0_1	483_0_127	79_0_32	1024_01_188	1646_0_308	59_0_119	14_03_1	19_01_1	30_0_1	433_0_97	74_0_9	1686_0_17
116_0_1	210_0_1	200_0_111	67_0_1	392_0_5	390_0_15	64_0_1	110_0_1	277_0_122	176_0_29	490_0_1	85_0_42	1712_01_58	834_0_452	46_0_1	596_01_1	979_0_144	956_0_23	2_0_1	162_0_72	1442_0_32	185_0_1	739_0_170	504_0_1	549_0_44	453_0_1	500_0_146	1468_0_41	753_01_41	1176_0_21	202_0_32	894_0_218	755_0_82	25_0_1	638_0_771	1333_0_76	260_0_74	265_0_1	843_0_1	483_0_115	79_0_33	1024_01_180	1646_0_313	59_0_108	14_03_1	19_01_1	30_0_1	433_0_100	74_0_9	1686_0_15
116_0_1	210_0_1	200_0_117	67_0_1	392_0_5	390_0_20	64_0_1	110_0_1	277_0_110	176_0_28	490_0_1	85_0_41	1712_01_58	834_0_465	46_0_1	596_01_1	979_0_142	956_0_18	2_0_1	162_0_75	1442_0_41	185_0_1	739_0_172	504_0_1	549_0_43	453_0_1	500_0_158	1468_0_41	753_01_42	1176_0_18	202_0_33	894_0_204	755_0_82	25_0_1	638_0_778	1333_0_74	260_0_71	265_0_1	843_0_1	483_0_115	79_0_28	1024_01_192	1646_0_327	59_0_106	14_03_1	19_01_1	30_0_1	433_0_101	74_0_9	1686_0_13
116_0_1	210_0_1	200_0_118	67_0_1	392_0_4	390_0_17	64_0_1	110_0_1	277_0_111	176_0_20	490_0_1	85_0_40	1712_01_65	834_0_465	46_0_1	596_01_1	979_0_146	956_0_24	2_0_1	162_0_75	1442_0_35	185_0_1	739_0_171	504_0_1	549_0_45	453_0_1	500_0_143	1468_0_46	753_01_51	1176_0_15	202_0_34	894_0_219	755_0_80	25_0_1	638_0_770	1333_0_74	260_0_78	265_0_1	843_0_1	483_0_110	79_0_30	1024_01_189	1646_0_321	59_0_112	14_03_1	19_01_1	30_0_1	433_0_103	74_0_6	1686_0_15
116_0_1	210_0_1	200_0_110	67_0_1	392_0_6	390_0_15	64_0_1	110_0_1	277_0_116	176_0_28	490_0_1	85_0_44	1712_01_75	834_0_475	46_0_1	596_01_1	979_0_140	956_0_17	2_0_1	162_0_71	1442_0_34	185_0_1	739_0_178	504_0_1	549_0_46	453_0_1	500_0_134	1468_0_40	753_01_48	1176_0_24	202_0_33	894_0_228	755_0_77	25_0_1	638_0_778	1333_0_72	260_0_78	265_0_1	843_0_1	483_0_114	79_0_31	1024_01_182	1646_0_326	59_0_109	14_03_1	19_01_1	30_0_1	433_0_97	74_0_6	1686_0_12
116_0_1	210_0_1	200_0_106	67_0_1	392_0_6	390_0_18	64_0_1	110_0_1	277_0_112	176_0_24	490_0_1	85_0_50	1712_01_72	834_0_473	46_0_1	596_01_1	979_0_150	956_0_19	2_0_1	162_0_67	1442_0_31	185_0_1	739_0_169	504_0_1	549_0_46	453_0_1	500_0_142	1468_0_41	753_01_49	1176_0_22	202_0_33	894_0_231	755_0_81	25_0_1	638_0_776	1333_0_65	260_0_72	265_0_1	843_0_1	483_0_111	79_0_32	1024_01_189	1646_0_340	59_0_112	14_03_1	19_01_1	30_0_1	433_0_92	74_0_5	1686_0_14
116_0_1	210_0_1	200_0_110	67_0_1	392_0_6	390_0_15	64_0_1	110_0_1	277_0_112	176_0_27	490_0_1	85_0_50	1712_01_70	834_0_474	46_0_1	596_01_1	979_0_151	956_0_23	2_0_1	162_0_68	1442_0_25	185_0_1	739_0_157	504_0_1	549_0_48	453_0_1	500_0_147	1468_0_47	753_01_43	1176_0_20	202_0_32	894_0_226	755_0_78	25_0_1	638_0_767	1333_0_63	260_0_74	265_0_1	843_0_1	483_0_121	79_0_27	1024_01_183	1646_0_346	59_0_109	14_03_1	19_01_1	30_0_1	433_0_90	74_0_4	1686_0_16
116_0_1	210_0_1	200_0_115	67_0_1	392_0_10	390_0_14	64_0_1	110_0_1	277_0_113	176_0_26	490_0_1	85_0_46	1712_01_78	834_0_495	46_0_1	596_01_1	979_0_161	956_0_17	2_0_1	162_0_72	1442_0_25	185_0_1	739_0_154	504_0_1	549_0_46	453_0_1	500_0_145	1468_0_49	753_01_47	1176_0_22	202_0_31	894_0_214	755_0_75	25_0_1	638_0_761	1333_0_60	260_0_81	265_0_1	843_0_1	483_0_121	79_0_20	1024_01_171	1646_0_358	59_0_92	14_03_1	19_01_1	30_0_1	433_0_89	74_0_5	1686_0_15
116_0_1	210_0_1	200_0_118	67_0_1	392_0_10	390_0_16	64_0_1	110_0_1	277_0_107	176_0_24	490_0_1	85_0_48	1712_01_73	834_0_481	46_0_1	596_01_1	979_0_158	956_0_22	2_0_1	162_0_71	1442_0_28	185_0_1	739_0_157	504_0_1	549_0_49	453_0_1	500_0_152	1468_0_52	753_01_50	1176_0_18	202_0_26	894_0_223	755_0_78	25_0_1	638_0_757	1333_0_57	260_0_79	265_0_1	843_0_1	483_0_121	79_0_20	1024_01_172	1646_0_337	59_0_97	14_03_1	19_01_1	30_0_1	433_0_92	74_0_5	1686_0_18
116_0_1	210_0_1	200_0_113	67_0_1	392_0_11	390_0_12	64_0_1	110_0_1	277_0_118	176_0_26	490_0_1	85_0_54	1712_01_73	834_0_478	46_0_1	596_01_1	979_0_156	956_0_19	2_0_1	162_0_74	1442_0_24	185_0_1	739_0_145	504_0_1	549_0_49	453_0_1	500_0_154	1468_0_53	753_01_48	1176_0_20	202_0_25	894_0_229	755_0_75	25_0_1	638_0_771	1333_0_63	260_0_75	265_0_1	843_0_1	483_0_122	79_0_20	1024_01_179	1646_0_320	59_0_99	14_03_1	19_01_1	30_0_1	433_0_90	74_0_5	1686_0_17
116_0_1	210_0_1	200_0_113	67_0_1	392_0_10	390_0_13	64_0_1	110_0_1	277_0_118	176_0_22	490_0_1	85_0_48	1712_01_82	834_0_489	46_0_1	596_01_1	979_0_145	956_0_17	2_0_1	162_0_75	1442_0_26	185_0_1	739_0_148	504_0_1	549_0_52	453_0_1	500_0_161	1468_0_59	753_01_50	1176_0_21	202_0_29	894_0_229	755_0_76	25_0_1	638_0_778	1333_0_55	260_0_82	265_0_1	843_0_1	483_0_115	79_0_19	1024_01_181	1646_0_337	59_0_94	14_03_1	19_01_1	30_0_1	433_0_75	74_0_4	1686_0_15
116_0_1	210_0_1	200_0_113	67_0_1	392_0_8	390_0_13	64_0_1	110_0_1	277_0_103	176_0_21	490_0_1	85_0_45	1712_01_79	834_0_483	46_0_1	596_01_1	979_0_141	956_0_21	2_0_1	162_0_84	1442_0_24	185_0_1	739_0_148	504_0_1	549_0_55	453_0_1	500_0_159	1468_0_61	753_01_52	1176_0_21	202_0_28	894_0_225	755_0_75	25_0_1	638_0_766	1333_0_61	260_0_81	265_0_1	843_0_1	483_0_115	79_0_16	1024_01_188	1646_0_332	59_0_107	14_03_1	19_01_1	30_0_1	433_0_77	74_0_5	1686_0_18
116_0_1	210_0_1	200_0_115	67_0_1	392_0_10	390_0_11	64_0_1	110_0_1	277_0_109	176_0_20	490_0_1	85_0_40	1712_01_81	834_0_488	46_0_1	596_01_1	979_0_140	956_0_21	2_0_1	162_0_80	1442_0_32	185_0_1	739_0_147	504_0_1	549_0_55	453_0_1	500_0_156	1468_0_62	753_01_51	1176_0_27	202_0_30	894_0_233	755_0_65	25_0_1	638_0_759	1333_0_70	260_0_79	265_0_1	843_0_1	483_0_114	79_0_13	1024_01_189	1646_0_331	59_0_94	14_03_1	19_01_1	30_0_1	433_0_77	74_0_5	1686_0_15
116_0_1	210_0_1	200_0_119	67_0_1	392_0_8	390_0_14	64_0_1	110_0_1	277_0_103	176_0_18	490_0_1	85_0_43	1712_01_84	834_0_484	46_0_1	596_01_1	979_0_137	956_0_18	2_0_1	162_0_77	1442_0_32	185_0_1	739_0_152	504_0_1	549_0_56	453_0_1	500_0_162	1468_0_54	753_01_51	1176_0_25	202_0_29	894_0_226	755_0_65	25_0_1	638_0_778	1333_0_68	260_0_85	265_0_1	843_0_1	483_0_109	79_0_15	1024_01_186	1646_0_335	59_0_101	14_03_1	19_01_1	30_0_1	433_0_70	74_0_6	1686_0_15
116_0_1	210_0_1	200_0_126	67_0_1	392_0_8	390_0_13	64_0_1	110_0_1	277_0_107	176_0_17	490_0_1	85_0_49	1712_01_81	834_0_483	46_0_1	596_01_1	979_0_135	956_0_23	2_0_1	162_0_78	1442_0_24	185_0_1	739_0_147	504_0_1	549_0_56	453_0_1	500_0_151	1468_0_59	753_01_53	1176_0_18	202_0_29	894_0_230	755_0_70	25_0_1	638_0_774	1333_0_76	260_0_82	265_0_1	843_0_1	483_0_119	79_0_16	1024_01_179	1646_0_315	59_0_99	14_03_1	19_01_1	30_0_1	433_0_83	74_0_6	1686_0_15
116_0_1	210_0_1	200_0_124	67_0_1	392_0_7	390_0_13	64_0_1	110_0_1	277_0_108	176_0_17	490_0_1	85_0_45	1712_01_88	834_0_499	46_0_1	596_01_1	979_0_136	956_0_19	2_0_1	162_0_74	1442_0_27	185_0_1	739_0_136	504_0_1	549_0_56	453_0_1	500_0_164	1468_0_56	753_01_56	1176_0_22	202_0_30	894_0_230	755_0_66	25_0_1	638_0_770	1333_0_67	260_0_82	265_0_1	843_0_1	483_0_122	79_0_14	1024_01_184	1646_0_315	59_0_107	14_03_1	19_01_1	30_0_1	433_0_73	74_0_6	1686_0_14
116_0_1	210_0_1	200_0_125	67_0_1	392_0_7	390_0_13	64_0_1	110_0_1	277_0_103	176_0_18	490_0_1	85_0_44	1712_01_85	834_0_489	46_0_1	596_01_1	979_0_134	956_0_23	2_0_1	162_0_74	1442_0_26	185_0_1	739_0_142	504_0_1	549_0_59	453_0_1	500_0_169	1468_0_53	753_01_58	1176_0_15	202_0_26	894_0_228	755_0_78	25_0_1	638_0_767	1333_0_76	260_0_87	265_0_1	843_0_1	483_0_118	79_0_14	1024_01_173	1646_0_305	59_0_114	14_03_1	19_01_1	30_0_1	433_0_72	74_0_8	1686_0_12
116_0_1	210_0_1	200_0_119	67_0_1	392_0_3	390_0_14	64_0_1	110_0_1	277_0_112	176_0_18	490_0_1	85_0_40	1712_01_78	834_0_498	46_0_1	596_01_1	979_0_137	956_0_28	2_0_1	162_0_76	1442_0_21	185_0_1	739_0_132	504_0_1	549_0_58	453_0_1	500_0_173	1468_0_58	753_01_57	1176_0_16	202_0_28	894_0_228	755_0_85	25_0_1	638_0_768	1333_0_72	260_0_88	265_0_1	843_0_1	483_0_122	79_0_14	1024_01_177	1646_0_299	59_0_111	14_03_1	19_01_1	30_0_1	433_0_82	74_0_8	1686_0_12
116_0_1	210_0_1	200_0_126	67_0_1	392_0_2	390_0_14	64_0_1	110_0_1	277_0_101	176_0_16	490_0_1	85_0_45	1712_01_90	834_0_500	46_0_1	596_01_1	979_0_133	956_0_22	2_0_1	162_0_74	1442_0_31	185_0_1	739_0_143	504_0_1	549_0_57	453_0_1	500_0_180	1468_0_55	753_01_58	1176_0_17	202_0_26	894_0_232	755_0_74	25_0_1	638_0_774	1333_0_66	260_0_92	265_0_1	843_0_1	483_0_113	79_0_13	1024_01_175	1646_0_306	59_0_118	14_03_1	19_01_1	30_0_1	433_0_73	74_0_5	1686_0_12
116_0_1	210_0_1	200_0_128	67_0_1	392_0_2	390_0_13	64_0_1	110_0_1	277_0_97	176_0_20	490_0_1	85_0_41	1712_01_83	834_0_501	46_0_1	596_01_1	979_0_130	956_0_24	2_0_1	162_0_79	1442_0_28	185_0_1	739_0_151	504_0_1	549_0_56	453_0_1	500_0_177	1468_0_58	753_01_60	1176_0_16	202_0_23	894_0_234	755_0_71	25_0_1	638_0_785	1333_0_65	260_0_84	265_0_1	843_0_1	483_0_112	79_0_11	1024_01_172	1646_0_301	59_0_122	14_03_1	19_01_1	30_0_1	433_0_78	74_0_7	1686_0_11
116_0_1	210_0_1	200_0_130	67_0_1	392_0_3	390_0_10	64_0_1	110_0_1	277_0_103	176_0_18	490_0_1	85_0_39	1712_01_79	834_0_498	46_0_1	596_01_1	979_0_127	956_0_28	2_0_1	162_0_73	1442_0_26	185_0_1	739_0_151	504_0_1	549_0_57	453_0_1	500_0_173	1468_0_56	753_01_61	1176_0_19	202_0_23	894_0_233	755_0_77	25_0_1	638_0_782	1333_0_64	260_0_87	265_0_1	843_0_1	483_0_119	79_0_13	1024_01_175	1646_0_316	59_0_115	14_03_1	19_01_1	30_0_1	433_0_88	74_0_6	1686_0_10
116_0_1	210_0_1	200_0_129	67_0_1	392_0_2	390_0_12	64_0_1	110_0_1	277_0_97	176_0_16	490_0_1	85_0_40	1712_01_95	834_0_507	46_0_1	596_01_1	979_0_120	956_0_30	2_0_1	162_0_72	1442_0_29	185_0_1	739_0_157	504_0_1	549_0_53	453_0_1	500_0_200	1468_0_53	753_01_57	1176_0_19	202_0_22	894_0_224	755_0_78	25_0_1	638_0_781	1333_0_62	260_0_83	265_0_1	843_0_1	483_0_107	79_0_13	1024_01_178	1646_0_319	59_0_118	14_03_1	19_01_1	30_0_1	433_0_76	74_0_5	1686_0_13
116_0_1	210_0_1	200_0_124	67_0_1	392_0_2	390_0_11	64_0_1	110_0_1	277_0_110	176_0_25	490_0_1	85_0_41	1712_01_85	834_0_502	46_0_1	596_01_1	979_0_117	956_0_34	2_0_1	162_0_73	1442_0_23	185_0_1	739_0_156	504_0_1	549_0_53	453_0_1	500_0_189	1468_0_62	753_01_59	1176_0_15	202_0_21	894_0_235	755_0_83	25_0_1	638_0_773	1333_0_65	260_0_79	265_0_1	843_0_1	483_0_114	79_0_13	1024_01_178	1646_0_304	59_0_114	14_03_1	19_01_1	30_0_1	433_0_81	74_0_6	1686_0_12
116_0_1	210_0_1	200_0_118	67_0_1	392_0_4	390_0_8	64_0_1	110_0_1	277_0_112	176_0_21	490_0_1	85_0_36	1712_01_91	834_0_498	46_0_1	596_01_1	979_0_136	956_0_37	2_0_1	162_0_69	1442_0_24	185_0_1	739_0_141	504_0_1	549_0_56	453_0_1	500_0_205	1468_0_56	753_01_57	1176_0_16	202_0_19	894_0_235	755_0_81	25_0_1	638_0_774	1333_0_57	260_0_83	265_0_1	843_0_1	483_0_120	79_0_13	1024_01_178	1646_0_323	59_0_116	14_03_1	19_01_1	30_0_1	433_0_78	74_0_4	1686_0_15
116_0_1	210_0_1	200_0_125	67_0_1	392_0_3	390_0_13	64_0_1	110_0_1	277_0_104	176_0_21	490_0_1	85_0_38	1712_01_91	834_0_480	46_0_1	596_01_1	979_0_116	956_0_36	2_0_1	162_0_70	1442_0_32	185_0_1	739_0_158	504_0_1	549_0_59	453_0_1	500_0_208	1468_0_50	753_01_57	1176_0_14	202_0_21	894_0_232	755_0_85	25_0_1	638_0_777	1333_0_63	260_0_87	265_0_1	843_0_1	483_0_112	79_0_12	1024_01_167	1646_0_335	59_0_125	14_03_1	19_01_1	30_0_1	433_0_69	74_0_5	1686_0_14
116_0_1	210_0_1	200_0_125	67_0_1	392_0_2	390_0_10	64_0_1	110_0_1	277_0_114	176_0_25	490_0_1	85_0_41	1712_01_85	834_0_478	46_0_1	596_01_1	979_0_128	956_0_36	2_0_1	162_0_72	1442_0_26	185_0_1	739_0_146	504_0_1	549_0_54	453_0_1	500_0_196	1468_0_63	753_01_59	1176_0_16	202_0_25	894_0_239	755_0_85	25_0_1	638_0_773	1333_0_66	260_0_86	265_0_1	843_0_1	483_0_116	79_0_12	1024_01_171	1646_0_314	59_0_129	14_03_1	19_01_1	30_0_1	433_0_77	74_0_4	1686_0_14
116_0_1	210_0_1	200_0_115	67_0_1	392_0_1	390_0_10	64_0_1	110_0_1	277_0_119	176_0_22	490_0_1	85_0_38	1712_01_94	834_0_479	46_0_1	596_01_1	979_0_134	956_0_32	2_0_1	162_0_68	1442_0_35	185_0_1	739_0_149	504_0_1	549_0_60	453_0_1	500_0_221	1468_0_58	753_01_56	1176_0_16	202_0_22	894_0_234	755_0_81	25_0_1	638_0_785	1333_0_58	260_0_91	265_0_1	843_0_1	483_0_117	79_0_10	1024_01_163	1646_0_321	59_0_128	14_03_1	19_01_1	30_0_1	433_0_66	74_0_4	1686_0_13
116_0_1	210_0_1	200_0_131	67_0_1	392_0_1	390_0_9	64_0_1	110_0_1	277_0_118	176_0_21	490_0_1	85_0_34	1712_01_88	834_0_473	46_0_1	596_01_1	979_0_119	956_0_33	2_0_1	162_0_72	1442_0_33	185_0_1	739_0_143	504_0_1	549_0_60	453_0_1	500_0_220	1468_0_61	753_01_64	1176_0_16	202_0_22	894_0_232	755_0_83	25_0_1	638_0_766	1333_0_58	260_0_94	265_0_1	843_0_1	483_0_111	79_0_11	1024_01_157	1646_0_325	59_0_123	14_03_1	19_01_1	30_0_1	433_0_74	74_0_5	1686_0_13
116_0_1	210_0_1	200_0_116	67_0_1	392_0_1	390_0_8	64_0_1	110_0_1	277_0_122	176_0_25	490_0_1	85_0_37	1712_01_89	834_0_476	46_0_1	596_01_1	979_0_117	956_0_35	2_0_1	162_0_71	1442_0_33	185_0_1	739_0_131	504_0_1	549_0_50	453_0_1	500_0_217	1468_0_71	753_01_62	1176_0_18	202_0_25	894_0_230	755_0_87	25_0_1	638_0_758	1333_0_53	260_0_91	265_0_1	843_0_1	483_0_125	79_0_8	1024_01_166	1646_0_341	59_0_119	14_03_1	19_01_1	30_0_1	433_0_74	74_0_5	1686_0_16
116_0_1	210_0_1	200_0_101	67_0_1	392_0_2	390_0_7	64_0_1	110_0_1	277_0_122	176_0_25	490_0_1	85_0_39	1712_01_95	834_0_486	46_0_1	596_01_1	979_0_113	956_0_34	2_0_1	162_0_68	1442_0_42	185_0_1	739_0_146	504_0_1	549_0_52	453_0_1	500_0_212	1468_0_66	753_01_57	1176_0_12	202_0_19	894_0_235	755_0_80	25_0_1	638_0_763	1333_0_58	260_0_96	265_0_1	843_0_1	483_0_113	79_0_8	1024_01_163	1646_0_357	59_0_128	14_03_1	19_01_1	30_0_1	433_0_74	74_0_6	1686_0_17
116_0_1	210_0_1	200_0_109	67_0_1	392_0_2	390_0_9	64_0_1	110_0_1	277_0_122	176_0_24	490_0_1	85_0_40	1712_01_82	834_0_494	46_0_1	596_01_1	979_0_109	956_0_37	2_0_1	162_0_81	1442_0_36	185_0_1	739_0_150	504_0_1	549_0_52	453_0_1	500_0_201	1468_0_69	753_01_62	1176_0_11	202_0_21	894_0_239	755_0_81	25_0_1	638_0_743	1333_0_52	260_0_98	265_0_1	843_0_1	483_0_111	79_0_7	1024_01_162	1646_0_340	59_0_127	14_03_1	19_01_1	30_0_1	433_0_69	74_0_5	1686_0_15
116_0_1	210_0_1	200_0_102	67_0_1	392_0_2	390_0_6	64_0_1	110_0_1	277_0_121	176_0_20	490_0_1	85_0_41	1712_01_89	834_0_495	46_0_1	596_01_1	979_0_112	956_0_34	2_0_1	162_0_84	1442_0_30	185_0_1	739_0_154	504_0_1	549_0_47	453_0_1	500_0_206	1468_0_67	753_01_56	1176_0_9	202_0_20	894_0_236	755_0_83	25_0_1	638_0_754	1333_0_53	260_0_95	265_0_1	843_0_1	483_0_119	79_0_5	1024_01_172	1646_0_348	59_0_115	14_03_1	19_01_1	30_0_1	433_0_64	74_0_3	1686_0_16
116_0_1	210_0_1	200_0_99	67_0_1	392_0_2	390_0_7	64_0_1	110_0_1	277_0_114	176_0_19	490_0_1	85_0_35	1712_01_87	834_0_503	46_0_1	596_01_1	979_0_118	956_0_38	2_0_1	162_0_86	1442_0_33	185_0_1	739_0_151	504_0_1	549_0_48	453_0_1	500_0_215	1468_0_70	753_01_58	1176_0_9	202_0_23	894_0_239	755_0_76	25_0_1	638_0_772	1333_0_53	260_0_103	265_0_1	843_0_1	483_0_116	79_0_6	1024_01_164	1646_0_334	59_0_122	14_03_1	19_01_1	30_0_1	433_0_65	74_0_5	1686_0_16
116_0_1	210_0_1	200_0_108	67_0_1	392_0_1	390_0_5	64_0_1	110_0_1	277_0_113	176_0_18	490_0_1	85_0_37	1712_01_83	834_0_509	46_0_1	596_01_1	979_0_119	956_0_44	2_0_1	162_0_97	1442_0_30	185_0_1	739_0_139	504_0_1	549_0_43	453_0_1	500_0_205	1468_0_75	753_01_60	1176_0_7	202_0_21	894_0_242	755_0_82	25_0_1	638_0_767	1333_0_51	260_0_104	265_0_1	843_0_1	483_0_125	79_0_8	1024_01_167	1646_0_310	59_0_121	14_03_1	19_01_1	30_0_1	433_0_62	74_0_5	1686_0_15
116_0_1	210_0_1	200_0_105	67_0_1	390_0_5	64_0_1	110_0_1	277_0_125	176_0_15	490_0_1	85_0_32	1712_01_87	834_0_520	46_0_1	596_01_1	979_0_108	956_0_43	2_0_1	162_0_91	1442_0_35	185_0_1	739_0_142	504_0_1	549_0_48	453_0_1	500_0_201	1468_0_70	753_01_61	1176_0_8	202_0_20	894_0_251	755_0_84	25_0_1	638_0_767	1333_0_58	260_0_100	843_0_1	483_0_118	79_0_7	1024_01_168	1646_0_328	59_0_108	14_03_1	19_01_1	30_0_1	433_0_58	74_0_4	1686_0_15	800_0_1	419_0_1141
116_0_1	210_0_1	200_0_106	67_0_1	390_0_6	64_0_1	110_0_1	277_0_118	176_0_15	490_0_1	85_0_35	1712_01_81	834_0_522	46_0_1	596_01_1	979_0_116	956_0_39	2_0_1	162_0_94	1442_0_38	185_0_1	739_0_145	504_0_1	549_0_47	453_0_1	500_0_205	1468_0_73	753_01_57	1176_0_6	202_0_28	894_0_244	755_0_76	25_0_1	638_0_767	1333_0_66	260_0_112	843_0_1	483_0_114	79_0_6	1024_01_155	1646_0_306	59_0_113	14_03_1	19_01_1	30_0_1	433_0_63	74_0_5	1686_0_19	800_0_1	419_0_1150
116_0_1	210_0_1	200_0_104	67_0_1	390_0_5	64_0_1	110_0_1	277_0_115	176_0_14	490_0_1	85_0_38	1712_01_82	834_0_527	46_0_1	596_01_1	979_0_103	956_0_38	2_0_1	162_0_103	1442_0_30	185_0_1	739_0_133	504_0_1	549_0_41	453_0_1	500_0_201	1468_0_77	753_01_58	1176_0_5	202_0_28	894_0_239	755_0_75	25_0_1	638_0_781	1333_0_65	260_0_104	843_0_1	483_0_123	79_0_7	1024_01_170	1646_0_308	59_0_114	14_03_1	19_01_1	30_0_1	433_0_61	74_0_4	1686_0_16	800_0_1	419_0_1162
116_0_1	210_0_1	200_0_113	67_0_1	390_0_7	64_0_1	110_0_1	277_0_123	176_0_12	490_0_1	85_0_41	1712_01_94	834_0_517	46_0_1	596_01_1	979_0_103	956_0_36	2_0_1	162_0_91	1442_0_38	185_0_1	739_0_134	504_0_1	549_0_41	453_0_1	500_0_202	1468_0_65	753_01_53	1176_0_7	202_0_23	894_0_249	755_0_68	25_0_1	638_0_783	1333_0_62	260_0_114	843_0_1	483_0_125	79_0_7	1024_01_166	1646_0_319	59_0_104	14_03_1	19_01_1	30_0_1	433_0_62	74_0_3	1686_0_16	800_0_1	419_0_1148
116_0_1	210_0_1	200_0_116	67_0_1	390_0_6	64_0_1	110_0_1	277_0_118	176_0_9	490_0_1	85_0_44	1712_01_89	834_0_532	46_0_1	596_01_1	979_0_100	956_0_39	2_0_1	162_0_95	1442_0_36	185_0_1	739_0_140	504_0_1	549_0_37	453_0_1	500_0_200	1468_0_60	753_01_56	1176_0_5	202_0_25	894_0_250	755_0_69	25_0_1	638_0_767	1333_0_55	260_0_115	843_0_1	483_0_123	79_0_5	1024_01_160	1646_0_311	59_0_109	14_03_1	19_01_1	30_0_1	433_0_60	74_0_3	1686_0_20	800_0_1	419_0_1175
116_0_1	210_0_1	200_0_106	67_0_1	390_0_4	64_0_1	110_0_1	277_0_116	176_0_9	490_0_1	85_0_42	1712_01_92	834_0_531	46_0_1	596_01_1	979_0_105	956_0_36	2_0_1	162_0_101	1442_0_33	185_0_1	739_0_142	504_0_1	549_0_36	453_0_1	500_0_193	1468_0_61	753_01_55	1176_0_5	202_0_25	894_0_234	755_0_69	25_0_1	638_0_772	1333_0_49	260_0_117	843_0_1	483_0_126	79_0_6	1024_01_184	1646_0_327	59_0_106	14_03_1	19_01_1	30_0_1	433_0_57	74_0_1	1686_0_15	800_0_1	419_0_1170
116_0_1	210_0_1	200_0_111	67_0_1	390_0_5	64_0_1	110_0_1	277_0_112	176_0_8	490_0_1	85_0_41	1712_01_98	834_0_529	46_0_1	596_01_1	979_0_104	956_0_36	2_0_1	162_0_96	1442_0_37	185_0_1	739_0_148	504_0_1	549_0_40	453_0_1	500_0_196	1468_0_57	753_01_50	1176_0_6	202_0_26	894_0_235	755_0_65	25_0_1	638_0_769	1333_0_53	260_0_113	843_0_1	483_0_113	79_0_4	1024_01_184	1646_0_334	59_0_108	14_03_1	19_01_1	30_0_1	433_0_60	74_0_1	1686_0_16	800_0_1	419_0_1167
210_0_1	200_0_106	67_0_1	390_0_4	64_0_1	110_0_1	277_0_104	176_0_8	490_0_1	85_0_46	1712_01_99	834_0_525	46_0_1	596_01_1	979_0_102	956_0_43	2_0_1	162_0_102	1442_0_34	185_0_1	739_0_146	504_0_1	549_0_37	453_0_1	500_0_206	1468_0_66	753_01_48	1176_0_6	202_0_29	894_0_244	755_0_75	25_0_1	638_0_767	1333_0_48	260_0_116	843_0_1	483_0_119	79_0_3	1024_01_166	1646_0_318	59_0_117	14_03_1	19_01_1	30_0_1	433_0_53	116_0_1	1686_0_20	800_0_1	419_0_1170
210_0_1	200_0_97	67_0_1	390_0_4	64_0_1	110_0_1	277_0_99	176_0_8	490_0_1	85_0_44	1712_01_104	834_0_512	46_0_1	596_01_1	979_0_118	956_0_37	2_0_1	162_0_109	1442_0_40	185_0_1	739_0_146	504_0_1	549_0_40	453_0_1	500_0_205	1468_0_61	753_01_49	1176_0_8	202_0_24	894_0_237	755_0_73	25_0_1	638_0_784	1333_0_47	260_0_108	843_0_1	483_0_112	79_0_3	1024_01_188	1646_0_338	59_0_116	14_03_1	19_01_1	30_0_1	433_0_49	116_0_1	1686_0_18	800_0_1	419_0_1152
210_0_1	200_0_97	67_0_1	390_0_7	64_0_1	110_0_1	277_0_98	176_0_9	490_0_1	85_0_44	1712_01_87	834_0_516	46_0_1	596_01_1	979_0_108	956_0_36	2_0_1	162_0_112	1442_0_39	185_0_1	739_0_154	504_0_1	549_0_38	453_0_1	500_0_201	1468_0_56	753_01_53	1176_0_9	202_0_25	894_0_239	755_0_75	25_0_1	638_0_772	1333_0_54	260_0_115	843_0_1	483_0_107	79_0_2	1024_01_182	1646_0_329	59_0_115	14_03_1	19_01_1	30_0_1	433_0_52	116_0_1	1686_0_21	800_0_1	419_0_1181
210_0_1	200_0_90	67_0_1	390_0_5	64_0_1	110_0_1	277_0_94	176_0_8	490_0_1	85_0_39	1712_01_94	834_0_511	46_0_1	596_01_1	979_0_101	956_0_31	2_0_1	162_0_114	1442_0_34	185_0_1	739_0_154	504_0_1	549_0_40	453_0_1	500_0_211	1468_0_60	753_01_54	1176_0_6	202_0_26	894_0_230	755_0_80	25_0_1	638_0_781	1333_0_52	260_0_104	843_0_1	483_0_114	79_0_4	1024_01_178	1646_0_333	59_0_120	14_03_1	19_01_1	30_0_1	433_0_48	116_0_1	1686_0_16	800_0_1	419_0_1198
210_0_1	200_0_89	67_0_1	390_0_4	64_0_1	110_0_1	277_0_110	176_0_3	490_0_1	85_0_33	1712_01_98	834_0_512	46_0_1	596_01_1	979_0_105	956_0_29	2_0_1	162_0_106	1442_0_41	185_0_1	739_0_167	504_0_1	549_0_44	453_0_1	500_0_202	1468_0_52	753_01_50	1176_0_8	202_0_26	894_0_221	755_0_81	25_0_1	638_0_787	1333_0_53	260_0_92	843_0_1	483_0_108	79_0_3	1024_01_185	1646_0_355	59_0_121	14_03_1	19_01_1	30_0_1	433_0_52	116_0_1	1686_0_15	800_0_1	419_0_1176
210_0_1	200_0_90	67_0_1	390_0_7	64_0_1	110_0_1	277_0_107	176_0_3	490_0_1	85_0_32	1712_01_94	834_0_524	46_0_1	596_01_1	979_0_97	956_0_34	2_0_1	162_0_107	1442_0_35	185_0_1	739_0_165	504_0_1	549_0_39	453_0_1	500_0_188	1468_0_52	753_01_54	1176_0_7	202_0_28	894_0_230	755_0_83	25_0_1	638_0_784	1333_0_50	260_0_101	843_0_1	483_0_102	79_0_2	1024_01_175	1646_0_338	59_0_139	14_03_1	19_01_1	30_0_1	433_0_50	116_0_1	1686_0_16	800_0_1	419_0_1190
210_0_1	200_0_84	67_0_1	390_0_7	64_0_1	110_0_1	277_0_114	176_0_4	490_0_1	85_0_26	1712_01_99	834_0_530	46_0_1	596_01_1	979_0_103	956_0_30	2_0_1	162_0_108	1442_0_36	185_0_1	739_0_170	504_0_1	549_0_43	453_0_1	500_0_195	1468_0_51	753_01_59	1176_0_8	202_0_28	894_0_216	755_0_86	25_0_1	638_0_793	1333_0_50	260_0_88	843_0_1	483_0_107	79_0_2	1024_01_181	1646_0_349	59_0_130	14_03_1	19_01_1	30_0_1	433_0_39	116_0_1	1686_0_12	800_0_1	419_0_1183
210_0_1	200_0_85	67_0_1	390_0_7	64_0_1	110_0_1	277_0_118	176_0_3	490_0_1	85_0_26	1712_01_95	834_0_540	46_0_1	596_01_1	979_0_102	956_0_31	2_0_1	162_0_110	1442_0_37	185_0_1	739_0_173	504_0_1	549_0_42	453_0_1	500_0_186	1468_0_42	753_01_56	1176_0_7	202_0_28	894_0_210	755_0_88	25_0_1	638_0_798	1333_0_53	260_0_90	843_0_1	483_0_99	79_0_1	1024_01_177	1646_0_366	59_0_136	14_03_1	19_01_1	30_0_1	433_0_40	116_0_1	1686_0_11	800_0_1	419_0_1172
210_0_1	200_0_83	67_0_1	390_0_9	64_0_1	110_0_1	277_0_111	176_0_3	490_0_1	85_0_28	1712_01_93	834_0_549	46_0_1	596_01_1	979_0_97	956_0_33	2_0_1	1442_0_29	185_0_1	739_0_178	504_0_1	549_0_33	453_0_1	500_0_182	1468_0_48	753_01_60	1176_0_5	202_0_34	894_0_202	755_0_91	25_0_1	638_0_776	1333_0_60	260_0_97	843_0_1	483_0_101	162_0_110	1024_01_171	1646_0_348	59_0_136	14_03_1	19_01_1	30_0_1	433_0_35	116_0_1	1686_0_18	800_0_1	419_0_1209
210_0_1	200_0_74	67_0_1	390_0_9	64_0_1	110_0_1	277_0_115	176_0_4	490_0_1	85_0_21	1712_01_99	834_0_538	46_0_1	596_01_1	979_0_107	956_0_30	2_0_1	1442_0_40	185_0_1	739_0_176	504_0_1	549_0_33	453_0_1	500_0_176	1468_0_51	753_01_63	1176_0_7	202_0_25	894_0_192	755_0_91	25_0_1	638_0_794	1333_0_62	260_0_85	843_0_1	483_0_101	162_0_113	1024_01_176	1646_0_363	59_0_136	14_03_1	19_01_1	30_0_1	433_0_33	116_0_1	1686_0_14	800_0_1	419_0_1209
210_0_1	200_0_76	67_0_1	390_0_12	64_0_1	110_0_1	277_0_114	176_0_4	490_0_1	85_0_18	1712_01_84	834_0_564	46_0_1	596_01_1	979_0_102	956_0_34	2_0_1	1442_0_39	185_0_1	739_0_181	504_0_1	549_0_28	453_0_1	500_0_172	1468_0_48	753_01_59	1176_0_6	202_0_27	894_0_183	755_0_86	25_0_1	638_0_778	1333_0_58	260_0_94	843_0_1	483_0_94	162_0_115	1024_01_178	1646_0_373	59_0_149	14_03_1	19_01_1	30_0_1	433_0_35	116_0_1	1686_0_13	800_0_1	419_0_1213
210_0_1	200_0_74	67_0_1	390_0_10	64_0_1	110_0_1	277_0_104	176_0_3	490_0_1	85_0_18	1712_01_87	834_0_547	46_0_1	596_01_1	979_0_97	956_0_31	2_0_1	1442_0_36	185_0_1	739_0_176	504_0_1	549_0_28	453_0_1	500_0_171	1468_0_60	753_01_68	1176_0_6	202_0_31	894_0_196	755_0_86	25_0_1	638_0_794	1333_0_67	260_0_99	843_0_1	483_0_99	162_0_121	1024_01_168	1646_0_334	59_0_145	14_03_1	19_01_1	30_0_1	433_0_32	116_0_1	1686_0_12	800_0_1	419_0_1233
210_0_1	200_0_78	67_0_1	390_0_10	64_0_1	110_0_1	277_0_102	176_0_5	490_0_1	85_0_15	1712_01_99	834_0_555	46_0_1	596_01_1	979_0_100	956_0_37	2_0_1	1442_0_42	185_0_1	739_0_180	504_0_1	549_0_32	453_0_1	500_0_154	1468_0_54	753_01_61	1176_0_5	202_0_30	894_0_197	755_0_86	25_0_1	638_0_793	1333_0_71	260_0_89	843_0_1	483_0_90	162_0_130	1024_01_174	1646_0_353	59_0_146	14_03_1	19_01_1	30_0_1	433_0_32	116_0_1	1686_0_12	800_0_1	419_0_1201
210_0_1	200_0_72	67_0_1	390_0_13	64_0_1	110_0_1	277_0_105	176_0_5	490_0_1	85_0_15	1712_01_89	834_0_577	46_0_1	596_01_1	979_0_84	956_0_37	2_0_1	1442_0_37	185_0_1	739_0_192	504_0_1	549_0_31	453_0_1	500_0_158	1468_0_60	753_01_66	1176_0_3	202_0_30	894_0_204	755_0_77	25_0_1	638_0_777	1333_0_74	260_0_91	843_0_1	483_0_81	162_0_121	1024_01_165	1646_0_353	59_0_159	14_03_1	19_01_1	30_0_1	433_0_31	116_0_1	1686_0_15	800_0_1	419_0_1203
210_0_1	200_0_71	67_0_1	390_0_12	64_0_1	110_0_1	277_0_104	176_0_4	490_0_1	85_0_14	1712_01_91	834_0_567	46_0_1	596_01_1	979_0_86	956_0_33	2_0_1	1442_0_44	185_0_1	739_0_181	504_0_1	549_0_30	453_0_1	500_0_171	1468_0_62	753_01_63	1176_0_3	202_0_25	894_0_206	755_0_79	25_0_1	638_0_799	1333_0_72	260_0_86	843_0_1	483_0_90	162_0_126	1024_01_168	1646_0_349	59_0_150	14_03_1	19_01_1	30_0_1	433_0_26	116_0_1	1686_0_13	800_0_1	419_0_1198
210_0_1	200_0_71	67_0_1	390_0_12	64_0_1	110_0_1	277_0_111	176_0_4	490_0_1	85_0_14	1712_01_84	834_0_576	46_0_1	596_01_1	979_0_88	956_0_36	2_0_1	1442_0_48	185_0_1	739_0_188	504_0_1	549_0_28	453_0_1	500_0_170	1468_0_61	753_01_53	1176_0_3	202_0_23	894_0_209	755_0_78	25_0_1	638_0_784	1333_0_73	260_0_83	843_0_1	483_0_82	162_0_127	1024_01_161	1646_0_353	59_0_158	14_03_1	19_01_1	30_0_1	433_0_26	116_0_1	1686_0_10	800_0_1	419_0_1210
210_0_1	200_0_74	67_0_1	390_0_14	64_0_1	110_0_1	277_0_106	176_0_3	490_0_1	85_0_19	1712_01_80	834_0_590	46_0_1	596_01_1	979_0_77	956_0_34	2_0_1	1442_0_42	185_0_1	739_0_199	504_0_1	549_0_25	453_0_1	500_0_160	1468_0_65	753_01_54	1176_0_2	202_0_21	894_0_223	755_0_77	25_0_1	638_0_782	1333_0_78	260_0_83	843_0_1	483_0_87	162_0_122	1024_01_155	1646_0_351	59_0_149	14_03_1	19_01_1	30_0_1	433_0_24	116_0_1	1686_0_14	800_0_1	419_0_1216
210_0_1	200_0_80	67_0_1	390_0_12	64_0_1	110_0_1	277_0_103	176_0_1	490_0_1	85_0_15	1712_01_85	834_0_586	46_0_1	596_01_1	979_0_84	956_0_33	2_0_1	1442_0_46	185_0_1	739_0_187	504_0_1	549_0_25	453_0_1	500_0_159	1468_0_60	753_01_56	1176_0_3	202_0_21	894_0_217	755_0_76	25_0_1	638_0_780	1333_0_72	260_0_81	843_0_1	483_0_84	162_0_125	1024_01_167	1646_0_365	59_0_145	14_03_1	19_01_1	30_0_1	433_0_22	116_0_1	1686_0_10	800_0_1	419_0_1225
210_0_1	200_0_77	67_0_1	390_0_13	64_0_1	110_0_1	277_0_102	176_0_2	490_0_1	85_0_19	1712_01_73	834_0_595	46_0_1	596_01_1	979_0_82	956_0_37	2_0_1	1442_0_44	185_0_1	739_0_196	504_0_1	549_0_27	453_0_1	500_0_146	1468_0_60	753_01_50	1176_0_2	202_0_19	894_0_230	755_0_74	25_0_1	638_0_778	1333_0_76	260_0_84	843_0_1	483_0_78	162_0_129	1024_01_154	1646_0_372	59_0_159	14_03_1	19_01_1	30_0_1	433_0_23	116_0_1	1686_0_9	800_0_1	419_0_1221
210_0_1	200_0_75	67_0_1	390_0_11	64_0_1	110_0_1	277_0_99	176_0_1	490_0_1	85_0_16	1712_01_78	834_0_580	46_0_1	596_01_1	979_0_76	956_0_32	2_0_1	1442_0_37	185_0_1	739_0_198	504_0_1	549_0_27	453_0_1	500_0_151	1468_0_69	753_01_55	1176_0_1	202_0_23	894_0_231	755_0_85	25_0_1	638_0_773	1333_0_75	260_0_78	843_0_1	483_0_98	162_0_118	1024_01_159	1646_0_353	59_0_147	14_03_1	19_01_1	30_0_1	433_0_25	116_0_1	1686_0_8	800_0_1	419_0_1249
210_0_1	200_0_67	67_0_1	390_0_7	64_0_1	110_0_1	277_0_97	176_0_2	490_0_1	85_0_12	1712_01_83	834_0_576	46_0_1	596_01_1	979_0_78	956_0_33	2_0_1	1442_0_41	185_0_1	739_0_196	504_0_1	549_0_33	453_0_1	500_0_152	1468_0_64	753_01_45	1176_0_2	202_0_24	894_0_222	755_0_77	25_0_1	638_0_776	1333_0_76	260_0_74	843_0_1	483_0_87	162_0_122	1024_01_170	1646_0_358	59_0_162	14_03_1	19_01_1	30_0_1	433_0_25	116_0_1	1686_0_6	800_0_1	419_0_1255
210_0_1	200_0_67	67_0_1	390_0_8	64_0_1	110_0_1	277_0_100	176_0_2	490_0_1	85_0_14	1712_01_81	834_0_594	46_0_1	596_01_1	979_0_67	956_0_37	2_0_1	1442_0_34	185_0_1	739_0_208	504_0_1	549_0_34	453_0_1	500_0_152	1468_0_64	753_01_47	1176_0_1	202_0_23	894_0_227	755_0_76	25_0_1	638_0_773	1333_0_72	260_0_75	843_0_1	483_0_90	162_0_124	1024_01_159	1646_0_352	59_0_159	14_03_1	19_01_1	30_0_1	433_0_25	116_0_1	1686_0_7	800_0_1	419_0_1260
210_0_1	200_0_78	67_0_1	390_0_8	64_0_1	110_0_1	277_0_96	176_0_1	490_0_1	85_0_9	1712_01_97	834_0_604	46_0_1	596_01_1	979_0_69	956_0_38	2_0_1	1442_0_34	185_0_1	739_0_201	504_0_1	549_0_32	453_0_1	500_0_146	1468_0_64	753_01_57	1176_0_1	202_0_26	894_0_228	755_0_84	25_0_1	638_0_787	1333_0_71	260_0_80	843_0_1	483_0_102	162_0_112	1024_01_164	1646_0_331	59_0_150	14_03_1	19_01_1	30_0_1	433_0_23	116_0_1	1686_0_10	800_0_1	419_0_1233
210_0_1	200_0_84	67_0_1	390_0_8	64_0_1	110_0_1	277_0_99	176_0_2	490_0_1	85_0_7	1712_01_89	834_0_593	46_0_1	596_01_1	979_0_77	956_0_31	2_0_1	1442_0_33	185_0_1	739_0_203	504_0_1	549_0_42	453_0_1	500_0_141	1468_0_60	753_01_53	1176_0_2	202_0_25	894_0_224	755_0_77	25_0_1	638_0_787	1333_0_76	260_0_75	843_0_1	483_0_94	162_0_113	1024_01_151	1646_0_349	59_0_154	14_03_1	19_01_1	30_0_1	433_0_23	116_0_1	1686_0_9	800_0_1	419_0_1259
210_0_1	200_0_87	67_0_1	390_0_10	64_0_1	110_0_1	277_0_95	176_0_2	490_0_1	85_0_8	1712_01_92	834_0_599	46_0_1	596_01_1	979_0_72	956_0_26	2_0_1	1442_0_25	185_0_1	739_0_205	504_0_1	549_0_39	453_0_1	500_0_146	1468_0_63	753_01_57	1176_0_2	202_0_26	894_0_229	755_0_74	25_0_1	638_0_786	1333_0_75	260_0_72	843_0_1	483_0_109	162_0_113	1024_01_143	1646_0_333	59_0_146	14_03_1	19_01_1	30_0_1	433_0_21	116_0_1	1686_0_10	800_0_1	419_0_1277
210_0_1	200_0_90	67_0_1	390_0_7	64_0_1	110_0_1	277_0_95	176_0_2	490_0_1	85_0_9	1712_01_103	834_0_604	46_0_1	596_01_1	979_0_74	956_0_23	2_0_1	1442_0_30	185_0_1	739_0_204	504_0_1	549_0_33	453_0_1	500_0_132	1468_0_67	753_01_60	1176_0_3	202_0_31	894_0_221	755_0_80	25_0_1	638_0_791	1333_0_78	260_0_75	843_0_1	483_0_104	162_0_111	1024_01_160	1646_0_335	59_0_147	14_03_1	19_01_1	30_0_1	433_0_21	116_0_1	1686_0_9	800_0_1	419_0_1241
210_0_1	200_0_94	67_0_1	390_0_7	64_0_1	110_0_1	277_0_102	176_0_2	490_0_1	85_0_9	1712_01_94	834_0_617	46_0_1	596_01_1	979_0_78	956_0_26	2_0_1	1442_0_26	185_0_1	739_0_205	504_0_1	549_0_31	453_0_1	500_0_137	1468_0_59	753_01_55	1176_0_4	202_0_28	894_0_222	755_0_78	25_0_1	638_0_787	1333_0_84	260_0_77	843_0_1	483_0_98	162_0_114	1024_01_138	1646_0_340	59_0_149	14_03_1	19_01_1	30_0_1	433_0_23	116_0_1	1686_0_10	800_0_1	419_0_1249
210_0_1	200_0_92	67_0_1	390_0_6	64_0_1	110_0_1	277_0_88	176_0_2	490_0_1	85_0_9	1712_01_101	834_0_623	46_0_1	596_01_1	979_0_85	956_0_21	2_0_1	1442_0_23	185_0_1	739_0_201	504_0_1	549_0_29	453_0_1	500_0_135	1468_0_64	753_01_60	1176_0_3	202_0_28	894_0_219	755_0_75	25_0_1	638_0_792	1333_0_84	260_0_70	843_0_1	483_0_114	162_0_109	1024_01_135	1646_0_327	59_0_146	14_03_1	19_01_1	30_0_1	433_0_20	116_0_1	1686_0_13	800_0_1	419_0_1266
210_0_1	200_0_86	67_0_1	390_0_5	64_0_1	110_0_1	277_0_85	176_0_1	490_0_1	85_0_7	1712_01_103	834_0_623	46_0_1	596_01_1	979_0_79	956_0_28	2_0_1	1442_0_24	185_0_1	739_0_199	504_0_1	549_0_29	453_0_1	500_0_127	1468_0_65	753_01_53	1176_0_4	202_0_25	894_0_212	755_0_76	25_0_1	638_0_793	1333_0_89	260_0_77	843_0_1	483_0_108	162_0_108	1024_01_147	1646_0_354	59_0_156	14_03_1	19_01_1	30_0_1	433_0_19	116_0_1	1686_0_13	800_0_1	419_0_1240
210_0_1	200_0_85	67_0_1	390_0_8	64_0_1	110_0_1	277_0_90	176_0_2	490_0_1	85_0_9	1712_01_98	834_0_603	46_0_1	596_01_1	979_0_80	956_0_23	2_0_1	1442_0_23	185_0_1	739_0_205	504_0_1	549_0_29	453_0_1	500_0_126	1468_0_65	753_01_56	1176_0_4	202_0_20	894_0_230	755_0_70	25_0_1	638_0_807	1333_0_92	260_0_77	843_0_1	483_0_106	162_0_111	1024_01_132	1646_0_337	59_0_148	14_03_1	19_01_1	30_0_1	433_0_16	116_0_1	1686_0_13	800_0_1	419_0_1274
210_0_1	200_0_87	67_0_1	390_0_8	64_0_1	110_0_1	277_0_84	176_0_2	490_0_1	85_0_7	1712_01_107	834_0_613	46_0_1	596_01_1	979_0_79	956_0_21	2_0_1	1442_0_24	185_0_1	739_0_201	504_0_1	549_0_32	453_0_1	500_0_121	1468_0_65	753_01_56	1176_0_3	202_0_25	894_0_221	755_0_75	25_0_1	638_0_814	1333_0_87	260_0_67	843_0_1	483_0_114	162_0_103	1024_01_140	1646_0_346	59_0_145	14_03_1	19_01_1	30_0_1	433_0_13	116_0_1	1686_0_21	800_0_1	419_0_1255
210_0_1	200_0_88	67_0_1	390_0_8	64_0_1	110_0_1	277_0_87	176_0_1	490_0_1	85_0_5	1712_01_105	834_0_602	46_0_1	596_01_1	979_0_85	956_0_26	2_0_1	1442_0_21	185_0_1	739_0_196	504_0_1	549_0_35	453_0_1	500_0_120	1468_0_60	753_01_44	1176_0_3	202_0_25	894_0_211	755_0_78	25_0_1	638_0_819	1333_0_97	260_0_68	843_0_1	483_0_103	162_0_100	1024_01_141	1646_0_371	59_0_147	14_03_1	19_01_1	30_0_1	433_0_13	116_0_1	1686_0_20	800_0_1	419_0_1257
210_0_1	200_0_78	67_0_1	390_0_6	64_0_1	110_0_1	277_0_94	176_0_1	490_0_1	85_0_7	1712_01_104	834_0_601	46_0_1	596_01_1	979_0_85	956_0_22	2_0_1	1442_0_17	185_0_1	739_0_194	504_0_1	549_0_37	453_0_1	500_0_109	1468_0_71	753_01_46	1176_0_1	202_0_22	894_0_221	755_0_81	25_0_1	638_0_819	1333_0_89	260_0_69	843_0_1	483_0_108	162_0_105	1024_01_139	1646_0_364	59_0_140	14_03_1	19_01_1	30_0_1	433_0_13	116_0_1	1686_0_20	800_0_1	419_0_1273
210_0_1	200_0_77	67_0_1	390_0_6	64_0_1	110_0_1	277_0_90	176_0_1	490_0_1	85_0_5	1712_01_107	834_0_601	46_0_1	596_01_1	979_0_87	956_0_21	2_0_1	1442_0_18	185_0_1	739_0_184	504_0_1	549_0_39	453_0_1	500_0_126	1468_0_74	753_01_50	1176_0_2	202_0_25	894_0_213	755_0_87	25_0_1	638_0_812	1333_0_88	260_0_68	843_0_1	483_0_119	162_0_95	1024_01_140	1646_0_373	59_0_135	14_03_1	19_01_1	30_0_1	433_0_15	116_0_1	1686_0_23	800_0_1	419_0_1245
210_0_1	200_0_74	67_0_1	390_0_6	64_0_1	110_0_1	277_0_92	176_0_1	490_0_1	85_0_7	1712_01_101	834_0_601	46_0_1	596_01_1	979_0_89	956_0_26	2_0_1	1442_0_19	185_0_1	739_0_197	504_0_1	549_0_35	453_0_1	500_0_122	1468_0_76	753_01_48	1176_0_1	202_0_24	894_0_216	755_0_74	25_0_1	638_0_822	1333_0_95	260_0_64	843_0_1	483_0_106	162_0_101	1024_01_143	1646_0_357	59_0_145	14_03_1	19_01_1	30_0_1	433_0_12	116_0_1	1686_0_22	800_0_1	419_0_1253
210_0_1	200_0_70	67_0_1	390_0_8	64_0_1	110_0_1	277_0_85	490_0_1	85_0_8	1712_01_120	834_0_607	46_0_1	596_01_1	979_0_86	956_0_22	2_0_1	1442_0_16	185_0_1	739_0_200	504_0_1	549_0_31	453_0_1	500_0_118	1468_0_82	753_01_56	1176_0_1	202_0_23	894_0_210	755_0_76	25_0_1	638_0_832	1333_0_101	260_0_64	843_0_1	483_0_117	162_0_97	1024_01_132	1646_0_365	59_0_134	14_03_1	19_01_1	30_0_1	433_0_8	116_0_1	1686_0_23	800_0_1	419_0_1236
210_0_1	200_0_61	67_0_1	390_0_5	64_0_1	110_0_1	277_0_90	490_0_1	85_0_5	1712_01_114	834_0_617	46_0_1	596_01_1	979_0_81	956_0_24	2_0_1	1442_0_16	185_0_1	739_0_187	504_0_1	549_0_38	453_0_1	500_0_125	1468_0_83	753_01_55	1176_0_2	202_0_29	894_0_198	755_0_80	25_0_1	638_0_829	1333_0_106	260_0_65	843_0_1	483_0_112	162_0_94	1024_01_137	1646_0_361	59_0_150	14_03_1	19_01_1	30_0_1	433_0_10	116_0_1	1686_0_21	800_0_1	419_0_1231
210_0_1	200_0_53	67_0_1	390_0_5	64_0_1	110_0_1	277_0_86	490_0_1	85_0_7	1712_01_104	834_0_596	46_0_1	596_01_1	979_0_81	956_0_25	2_0_1	1442_0_13	185_0_1	739_0_199	504_0_1	549_0_38	453_0_1	500_0_127	1468_0_81	753_01_55	1176_0_2	202_0_31	894_0_212	755_0_83	25_0_1	638_0_814	1333_0_114	260_0_60	843_0_1	483_0_111	162_0_97	1024_01_142	1646_0_345	59_0_148	14_03_1	19_01_1	30_0_1	433_0_8	116_0_1	1686_0_20	800_0_1	419_0_1279
210_0_1	200_0_50	67_0_1	390_0_4	64_0_1	110_0_1	277_0_85	490_0_1	85_0_5	1712_01_110	834_0_586	46_0_1	596_01_1	979_0_70	956_0_25	2_0_1	1442_0_12	185_0_1	739_0_197	504_0_1	549_0_40	453_0_1	500_0_133	1468_0_86	753_01_62	1176_0_2	202_0_34	894_0_205	755_0_91	25_0_1	638_0_813	1333_0_118	260_0_65	843_0_1	483_0_112	162_0_95	1024_01_136	1646_0_348	59_0_138	14_03_1	19_01_1	30_0_1	433_0_11	116_0_1	1686_0_18	800_0_1	419_0_1284
210_0_1	200_0_49	67_0_1	390_0_3	64_0_1	110_0_1	277_0_85	490_0_1	85_0_6	1712_01_101	834_0_591	46_0_1	596_01_1	979_0_82	956_0_30	2_0_1	1442_0_10	185_0_1	739_0_197	504_0_1	549_0_43	453_0_1	500_0_134	1468_0_81	753_01_57	1176_0_2	202_0_32	894_0_202	755_0_81	25_0_1	638_0_804	1333_0_122	260_0_70	843_0_1	483_0_103	162_0_97	1024_01_145	1646_0_346	59_0_151	14_03_1	19_01_1	30_0_1	433_0_15	116_0_1	1686_0_14	800_0_1	419_0_1279
210_0_1	200_0_40	67_0_1	390_0_5	64_0_1	110_0_1	277_0_87	490_0_1	85_0_7	1712_01_105	834_0_604	46_0_1	596_01_1	979_0_76	956_0_28	2_0_1	1442_0_10	185_0_1	739_0_207	504_0_1	549_0_43	453_0_1	500_0_130	1468_0_83	753_01_57	1176_0_1	202_0_30	894_0_216	755_0_87	25_0_1	638_0_787	1333_0_123	260_0_67	843_0_1	483_0_98	162_0_95	1024_01_146	1646_0_342	59_0_151	14_03_1	19_01_1	30_0_1	433_0_12	116_0_1	1686_0_19	800_0_1	419_0_1274
210_0_1	596_01_1	67_0_1	390_0_3	64_0_1	110_0_1	277_0_82	490_0_1	85_0_6	1712_01_109	834_0_595	46_0_1	979_0_72	956_0_31	2_0_1	1442_0_9	739_0_196	504_0_1	549_0_44	453_0_1	500_0_131	1468_0_86	753_01_64	200_0_43	202_0_31	894_0_209	755_0_92	25_0_1	638_0_785	1333_0_121	260_0_67	843_0_1	483_0_95	162_0_95	1024_01_147	1646_0_350	59_0_151	14_03_1	19_01_1	30_0_1	433_0_14	116_0_1	1686_0_20	800_0_1	419_0_1279
210_0_1	596_01_1	67_0_1	390_0_3	64_0_1	110_0_1	277_0_90	490_0_1	85_0_4	1712_01_98	834_0_590	46_0_1	979_0_74	956_0_31	2_0_1	1442_0_5	739_0_204	504_0_1	549_0_47	453_0_1	500_0_124	1468_0_80	753_01_58	200_0_38	202_0_34	894_0_213	755_0_88	25_0_1	638_0_780	1333_0_117	260_0_57	843_0_1	483_0_85	162_0_104	1024_01_153	1646_0_350	59_0_158	14_03_1	19_01_1	30_0_1	433_0_13	116_0_1	1686_0_21	800_0_1	419_0_1310
210_0_1	596_01_1	67_0_1	390_0_4	64_0_1	110_0_1	277_0_77	490_0_1	85_0_3	1712_01_106	834_0_595	46_0_1	979_0_71	956_0_26	2_0_1	1442_0_5	739_0_211	504_0_1	549_0_45	453_0_1	500_0_126	1468_0_86	753_01_54	200_0_34	202_0_34	894_0_216	755_0_87	25_0_1	638_0_779	1333_0_126	260_0_55	843_0_1	483_0_86	162_0_110	1024_01_144	1646_0_364	59_0_147	14_03_1	19_01_1	30_0_1	433_0_15	116_0_1	1686_0_19	800_0_1	419_0_1314
210_0_1	596_01_1	67_0_1	390_0_4	64_0_1	110_0_1	277_0_82	490_0_1	85_0_2	1712_01_99	834_0_602	46_0_1	979_0_69	956_0_30	2_0_1	1442_0_2	739_0_195	504_0_1	549_0_47	453_0_1	500_0_126	1468_0_87	753_01_58	200_0_35	202_0_40	894_0_205	755_0_84	25_0_1	638_0_795	1333_0_126	260_0_48	843_0_1	483_0_89	162_0_112	1024_01_133	1646_0_375	59_0_148	14_03_1	19_01_1	30_0_1	433_0_18	116_0_1	1686_0_19	800_0_1	419_0_1303
210_0_1	596_01_1	67_0_1	390_0_5	64_0_1	110_0_1	277_0_90	490_0_1	85_0_2	1712_01_93	834_0_600	46_0_1	979_0_75	956_0_26	2_0_1	1442_0_2	739_0_200	504_0_1	549_0_42	453_0_1	500_0_122	1468_0_80	753_01_55	200_0_34	202_0_35	894_0_210	755_0_81	25_0_1	638_0_788	1333_0_118	260_0_47	843_0_1	483_0_84	162_0_114	1024_01_139	1646_0_380	59_0_156	14_03_1	19_01_1	30_0_1	433_0_16	116_0_1	1686_0_15	800_0_1	419_0_1317
210_0_1	596_01_1	67_0_1	390_0_5	64_0_1	110_0_1	277_0_87	490_0_1	85_0_2	1712_01_101	834_0_610	46_0_1	979_0_72	956_0_27	2_0_1	1442_0_2	739_0_189	504_0_1	549_0_38	453_0_1	500_0_133	1468_0_83	753_01_55	200_0_28	202_0_36	894_0_208	755_0_91	25_0_1	638_0_803	1333_0_108	260_0_47	843_0_1	483_0_95	162_0_106	1024_01_136	1646_0_387	59_0_155	14_03_1	19_01_1	30_0_1	433_0_15	116_0_1	1686_0_17	800_0_1	419_0_1291
210_0_1	596_01_1	67_0_1	390_0_3	64_0_1	110_0_1	277_0_98	490_0_1	85_0_3	1712_01_83	834_0_601	46_0_1	979_0_84	956_0_30	2_0_1	1442_0_1	739_0_189	504_0_1	549_0_40	453_0_1	500_0_147	1468_0_79	753_01_46	200_0_28	202_0_41	894_0_205	755_0_95	25_0_1	638_0_789	1333_0_109	260_0_46	843_0_1	483_0_93	162_0_107	1024_01_142	1646_0_380	59_0_162	14_03_1	19_01_1	30_0_1	433_0_16	116_0_1	1686_0_13	800_0_1	419_0_1305
210_0_1	596_01_1	67_0_1	390_0_2	64_0_1	110_0_1	277_0_107	490_0_1	85_0_3	1712_01_89	834_0_589	46_0_1	979_0_78	956_0_23	2_0_1	1442_0_1	739_0_199	504_0_1	549_0_34	453_0_1	500_0_140	1468_0_76	753_01_42	200_0_30	202_0_40	894_0_202	755_0_101	25_0_1	638_0_788	1333_0_106	260_0_52	843_0_1	483_0_94	162_0_100	1024_01_141	1646_0_375	59_0_161	14_03_1	19_01_1	30_0_1	433_0_15	116_0_1	1686_0_14	800_0_1	419_0_1327
210_0_1	596_01_1	67_0_1	390_0_2	64_0_1	110_0_1	277_0_99	490_0_1	85_0_2	1712_01_90	834_0_604	46_0_1	979_0_74	956_0_24	2_0_1	1442_0_2	739_0_193	504_0_1	549_0_36	453_0_1	500_0_145	1468_0_73	753_01_47	200_0_28	202_0_42	894_0_207	755_0_100	25_0_1	638_0_785	1333_0_93	260_0_49	843_0_1	483_0_101	162_0_101	1024_01_130	1646_0_382	59_0_166	14_03_1	19_01_1	30_0_1	433_0_16	116_0_1	1686_0_14	800_0_1	419_0_1319
210_0_1	596_01_1	67_0_1	390_0_3	64_0_1	110_0_1	277_0_103	490_0_1	85_0_3	1712_01_81	834_0_598	46_0_1	979_0_71	956_0_26	2_0_1	1468_0_73	739_0_211	504_0_1	549_0_35	453_0_1	500_0_146	753_01_39	200_0_33	202_0_41	894_0_214	755_0_95	638_0_795	1333_0_95	260_0_50	483_0_93	162_0_100	1024_01_138	1646_0_371	59_0_174	14_03_1	19_01_1	30_0_1	419_0_1318	116_0_1	1686_0_12	800_0_1	433_0_11
210_0_1	596_01_1	67_0_1	390_0_4	64_0_1	110_0_1	277_0_102	490_0_1	85_0_2	1712_01_89	834_0_603	46_0_1	979_0_66	956_0_23	2_0_1	1468_0_74	739_0_210	504_0_1	549_0_32	453_0_1	500_0_138	753_01_44	200_0_33	202_0_35	894_0_210	755_0_97	638_0_804	1333_0_102	260_0_55	483_0_100	162_0_92	1024_01_128	1646_0_377	59_0_161	14_03_1	19_01_1	30_0_1	419_0_1324	116_0_1	1686_0_15	800_0_1	433_0_12
210_0_1	596_01_1	67_0_1	390_0_3	64_0_1	110_0_1	277_0_106	490_0_1	85_0_1	1712_01_83	834_0_608	46_0_1	979_0_71	956_0_21	2_0_1	1468_0_66	739_0_195	504_0_1	549_0_34	453_0_1	500_0_140	753_01_52	200_0_34	202_0_40	894_0_203	755_0_95	638_0_803	1333_0_97	260_0_54	483_0_97	162_0_97	1024_01_121	1646_0_372	59_0_169	14_03_1	19_01_1	30_0_1	419_0_1341	116_0_1	1686_0_15	800_0_1	433_0_11
210_0_1	596_01_1	67_0_1	390_0_4	64_0_1	110_0_1	277_0_114	490_0_1	85_0_2	1712_01_83	834_0_620	46_0_1	979_0_65	956_0_27	2_0_1	1468_0_63	739_0_193	504_0_1	549_0_30	453_0_1	500_0_139	753_01_51	200_0_34	202_0_34	894_0_214	755_0_90	638_0_796	1333_0_100	260_0_49	483_0_100	162_0_94	1024_01_129	1646_0_366	59_0_158	14_03_1	19_01_1	30_0_1	419_0_1347	116_0_1	1686_0_18	800_0_1	433_0_10
210_0_1	596_01_1	67_0_1	390_0_4	64_0_1	110_0_1	277_0_115	490_0_1	85_0_2	1712_01_87	834_0_612	46_0_1	979_0_63	956_0_25	2_0_1	1468_0_72	739_0_184	504_0_1	549_0_31	453_0_1	500_0_137	753_01_58	200_0_31	202_0_36	894_0_216	755_0_96	638_0_799	1333_0_108	260_0_46	483_0_102	162_0_92	1024_01_133	1646_0_364	59_0_156	14_03_1	19_01_1	30_0_1	419_0_1345	116_0_1	1686_0_16	800_0_1	433_0_10
210_0_1	596_01_1	67_0_1	390_0_6	64_0_1	110_0_1	277_0_115	490_0_1	85_0_4	1712_01_78	834_0_627	46_0_1	979_0_66	956_0_25	2_0_1	1468_0_60	739_0_181	504_0_1	549_0_29	453_0_1	500_0_145	753_01_50	200_0_24	202_0_35	894_0_221	755_0_84	638_0_800	1333_0_105	260_0_48	483_0_94	162_0_94	1024_01_131	1646_0_363	59_0_172	14_03_1	19_01_1	30_0_1	419_0_1351	116_0_1	1686_0_15	800_0_1	433_0_11
210_0_1	596_01_1	67_0_1	390_0_7	64_0_1	110_0_1	277_0_115	490_0_1	85_0_2	1712_01_74	834_0_649	46_0_1	979_0_62	956_0_23	2_0_1	1468_0_57	739_0_181	504_0_1	549_0_24	453_0_1	500_0_131	753_01_52	200_0_22	202_0_32	894_0_228	755_0_78	638_0_810	1333_0_104	260_0_50	483_0_94	162_0_96	1024_01_139	1646_0_351	59_0_167	14_03_1	19_01_1	30_0_1	419_0_1358	116_0_1	1686_0_15	800_0_1	433_0_12
210_0_1	596_01_1	67_0_1	390_0_6	64_0_1	110_0_1	277_0_109	490_0_1	85_0_2	1712_01_86	834_0_632	46_0_1	979_0_61	956_0_24	2_0_1	1468_0_63	739_0_177	504_0_1	549_0_27	453_0_1	500_0_129	753_01_51	200_0_17	202_0_34	894_0_228	755_0_86	638_0_798	1333_0_93	260_0_53	483_0_91	162_0_94	1024_01_137	1646_0_360	59_0_174	14_03_1	19_01_1	30_0_1	419_0_1370	116_0_1	1686_0_16	800_0_1	433_0_10
210_0_1	596_01_1	67_0_1	390_0_8	64_0_1	110_0_1	277_0_114	490_0_1	85_0_3	1712_01_82	834_0_644	46_0_1	979_0_55	956_0_26	2_0_1	1468_0_54	739_0_172	504_0_1	549_0_25	453_0_1	500_0_146	753_01_54	200_0_17	202_0_34	894_0_229	755_0_82	638_0_789	1333_0_85	260_0_56	483_0_93	162_0_90	1024_01_128	1646_0_364	59_0_178	14_03_1	19_01_1	30_0_1	419_0_1369	116_0_1	1686_0_16	800_0_1	433_0_11
210_0_1	596_01_1	67_0_1	390_0_8	64_0_1	110_0_1	277_0_121	490_0_1	85_0_2	1712_01_87	834_0_643	46_0_1	979_0_48	956_0_22	2_0_1	1468_0_58	739_0_177	504_0_1	549_0_24	453_0_1	500_0_139	753_01_56	200_0_16	202_0_32	894_0_218	755_0_83	638_0_812	1333_0_91	260_0_55	483_0_92	162_0_88	1024_01_135	1646_0_360	59_0_172	14_03_1	19_01_1	30_0_1	419_0_1359	116_0_1	1686_0_17	800_0_1	433_0_10
210_0_1	596_01_1	67_0_1	390_0_7	64_0_1	110_0_1	277_0_116	490_0_1	85_0_2	1712_01_89	834_0_633	46_0_1	979_0_59	956_0_28	2_0_1	1468_0_53	739_0_174	504_0_1	549_0_32	453_0_1	500_0_131	753_01_59	200_0_15	202_0_27	894_0_217	755_0_86	638_0_794	1333_0_77	260_0_62	483_0_86	162_0_94	1024_01_138	1646_0_370	59_0_188	14_03_1	19_01_1	30_0_1	419_0_1362	116_0_1	1686_0_18	800_0_1	433_0_13
210_0_1	596_01_1	67_0_1	390_0_8	64_0_1	110_0_1	277_0_128	490_0_1	1712_01_75	834_0_634	46_0_1	979_0_61	956_0_27	1468_0_43	739_0_168	504_0_1	549_0_28	453_0_1	500_0_134	753_01_57	200_0_18	202_0_21	894_0_224	755_0_85	638_0_806	1333_0_82	260_0_62	483_0_85	162_0_90	1024_01_128	1646_0_360	59_0_190	14_03_1	19_01_1	30_0_1	419_0_1391	116_0_1	1686_0_15	800_0_1	433_0_12
210_0_1	596_01_1	67_0_1	390_0_7	64_0_1	110_0_1	277_0_135	490_0_1	1712_01_77	834_0_633	46_0_1	979_0_60	956_0_25	1468_0_51	739_0_172	504_0_1	549_0_28	453_0_1	500_0_125	753_01_63	200_0_19	202_0_20	894_0_225	755_0_89	638_0_804	1333_0_87	260_0_63	483_0_97	162_0_83	1024_01_120	1646_0_358	59_0_184	14_03_1	19_01_1	30_0_1	419_0_1373	116_0_1	1686_0_19	800_0_1	433_0_11
210_0_1	596_01_1	67_0_1	390_0_6	64_0_1	110_0_1	277_0_127	490_0_1	1712_01_80	834_0_637	46_0_1	979_0_60	956_0_29	1468_0_49	739_0_175	504_0_1	549_0_30	453_0_1	500_0_119	753_01_65	200_0_21	202_0_23	894_0_222	755_0_95	638_0_801	1333_0_76	260_0_60	483_0_98	162_0_87	1024_01_117	1646_0_364	59_0_198	14_03_1	19_01_1	30_0_1	419_0_1360	116_0_1	1686_0_17	800_0_1	433_0_11
210_0_1	596_01_1	67_0_1	390_0_9	64_0_1	110_0_1	277_0_133	490_0_1	1712_01_80	834_0_647	46_0_1	979_0_53	956_0_28	1468_0_47	739_0_176	504_0_1	549_0_24	453_0_1	500_0_131	753_01_62	200_0_23	202_0_27	894_0_214	755_0_91	638_0_808	1333_0_82	260_0_62	483_0_97	162_0_87	1024_01_116	1646_0_345	59_0_183	14_03_1	19_01_1	30_0_1	419_0_1379	116_0_1	1686_0_17	800_0_1	433_0_10
210_0_1	596_01_1	67_0_1	390_0_6	64_0_1	110_0_1	277_0_135	490_0_1	1712_01_92	834_0_636	46_0_1	979_0_56	956_0_29	1468_0_51	739_0_174	504_0_1	549_0_21	453_0_1	500_0_125	753_01_61	200_0_22	202_0_24	894_0_213	755_0_99	638_0_821	1333_0_78	260_0_65	483_0_105	162_0_83	1024_01_113	1646_0_343	59_0_179	14_03_1	19_01_1	30_0_1	419_0_1360	116_0_1	1686_0_18	800_0_1	433_0_11
210_0_1	596_01_1	67_0_1	390_0_8	64_0_1	110_0_1	277_0_140	490_0_1	1712_01_91	834_0_636	46_0_1	979_0_53	956_0_34	1468_0_46	739_0_169	504_0_1	549_0_18	453_0_1	500_0_140	753_01_61	200_0_24	202_0_20	894_0_219	755_0_100	638_0_820	1333_0_75	260_0_63	483_0_101	162_0_82	1024_01_117	1646_0_340	59_0_180	14_03_1	19_01_1	30_0_1	419_0_1363	116_0_1	1686_0_14	800_0_1	433_0_10
210_0_1	596_01_1	67_0_1	390_0_7	64_0_1	110_0_1	277_0_133	490_0_1	1712_01_88	834_0_642	46_0_1	979_0_50	956_0_28	1468_0_50	739_0_165	504_0_1	549_0_11	453_0_1	500_0_125	753_01_67	200_0_26	202_0_20	894_0_216	755_0_105	638_0_816	1333_0_79	260_0_60	483_0_111	162_0_85	1024_01_117	1646_0_347	59_0_170	14_03_1	19_01_1	30_0_1	419_0_1379	116_0_1	1686_0_15	800_0_1	433_0_8
210_0_1	596_01_1	67_0_1	390_0_5	64_0_1	110_0_1	277_0_137	490_0_1	1712_01_86	834_0_642	46_0_1	979_0_50	956_0_38	1468_0_51	739_0_155	504_0_1	549_0_12	453_0_1	500_0_122	753_01_59	200_0_28	202_0_20	894_0_222	755_0_99	638_0_816	1333_0_82	260_0_59	483_0_102	162_0_82	1024_01_120	1646_0_347	59_0_175	14_03_1	19_01_1	30_0_1	419_0_1375	116_0_1	1686_0_19	800_0_1	433_0_9
210_0_1	596_01_1	67_0_1	390_0_5	64_0_1	110_0_1	277_0_127	490_0_1	1712_01_85	834_0_658	46_0_1	979_0_57	956_0_38	1468_0_46	739_0_153	504_0_1	549_0_9	453_0_1	500_0_116	753_01_59	200_0_24	202_0_17	894_0_239	755_0_93	638_0_815	1333_0_81	260_0_51	483_0_104	162_0_86	1024_01_118	1646_0_342	59_0_181	14_03_1	19_01_1	30_0_1	419_0_1390	116_0_1	1686_0_19	800_0_1	433_0_9
210_0_1	596_01_1	67_0_1	390_0_3	64_0_1	110_0_1	277_0_138	490_0_1	1712_01_82	834_0_668	46_0_1	979_0_56	956_0_33	1468_0_54	739_0_166	504_0_1	549_0_9	453_0_1	500_0_117	753_01_56	200_0_23	202_0_20	894_0_232	755_0_90	638_0_809	1333_0_79	260_0_49	483_0_108	162_0_84	1024_01_121	1646_0_330	59_0_178	14_03_1	19_01_1	30_0_1	419_0_1388	116_0_1	1686_0_20	800_0_1	433_0_9
210_0_1	596_01_1	67_0_1	390_0_1	64_0_1	110_0_1	277_0_140	490_0_1	1712_01_77	834_0_664	46_0_1	979_0_59	956_0_38	1468_0_53	739_0_164	504_0_1	549_0_12	453_0_1	500_0_116	753_01_52	200_0_24	202_0_21	894_0_226	755_0_100	638_0_793	1333_0_70	260_0_51	483_0_110	162_0_91	1024_01_115	1646_0_345	59_0_175	14_03_1	19_01_1	30_0_1	419_0_1403	116_0_1	1686_0_18	800_0_1	433_0_7
210_0_1	596_01_1	67_0_1	390_0_2	64_0_1	110_0_1	277_0_138	490_0_1	1712_01_77	834_0_675	46_0_1	979_0_55	956_0_33	1468_0_50	739_0_158	504_0_1	549_0_11	453_0_1	500_0_114	753_01_57	200_0_21	202_0_20	894_0_221	755_0_99	638_0_800	1333_0_82	260_0_46	483_0_99	162_0_89	1024_01_118	1646_0_335	59_0_185	14_03_1	19_01_1	30_0_1	419_0_1414	116_0_1	1686_0_21	800_0_1	433_0_4
210_0_1	596_01_1	67_0_1	390_0_3	64_0_1	110_0_1	277_0_132	490_0_1	1712_01_72	834_0_663	46_0_1	979_0_62	956_0_38	1468_0_58	739_0_161	504_0_1	549_0_14	453_0_1	500_0_116	753_01_60	200_0_24	202_0_19	894_0_218	755_0_100	638_0_809	1333_0_84	260_0_47	483_0_106	162_0_88	1024_01_116	1646_0_336	59_0_183	14_03_1	19_01_1	30_0_1	419_0_1392	116_0_1	1686_0_22	800_0_1	433_0_6
210_0_1	596_01_1	67_0_1	390_0_2	64_0_1	110_0_1	277_0_141	490_0_1	1712_01_73	834_0_659	46_0_1	979_0_62	956_0_32	1468_0_56	739_0_157	504_0_1	549_0_15	453_0_1	500_0_106	753_01_60	200_0_19	202_0_17	894_0_225	755_0_104	638_0_816	1333_0_76	260_0_46	483_0_109	162_0_82	1024_01_104	1646_0_349	59_0_184	14_03_1	19_01_1	30_0_1	419_0_1408	116_0_1	1686_0_19	800_0_1	433_0_6
210_0_1	596_01_1	67_0_1	390_0_1	64_0_1	110_0_1	277_0_135	490_0_1	1712_01_78	834_0_651	46_0_1	979_0_57	956_0_30	1468_0_64	739_0_171	504_0_1	549_0_13	453_0_1	500_0_99	753_01_57	200_0_17	202_0_15	894_0_225	755_0_108	638_0_821	1333_0_86	260_0_32	483_0_108	162_0_85	1024_01_107	1646_0_336	59_0_186	14_03_1	19_01_1	30_0_1	419_0_1426	116_0_1	1686_0_19	800_0_1	433_0_5
210_0_1	596_01_1	67_0_1	116_0_1	64_0_1	110_0_1	277_0_127	490_0_1	1712_01_82	834_0_640	46_0_1	979_0_62	956_0_42	1468_0_65	739_0_168	504_0_1	549_0_16	453_0_1	500_0_107	753_01_61	200_0_21	202_0_15	894_0_236	755_0_106	638_0_793	1333_0_86	260_0_35	483_0_107	162_0_89	1024_01_100	1646_0_351	59_0_176	14_03_1	19_01_1	30_0_1	419_0_1422	1686_0_22	800_0_1	433_0_8
210_0_1	596_01_1	67_0_1	116_0_1	64_0_1	110_0_1	277_0_126	490_0_1	1712_01_76	834_0_633	46_0_1	979_0_66	956_0_40	1468_0_63	739_0_161	504_0_1	549_0_15	453_0_1	500_0_103	753_01_64	200_0_17	202_0_13	894_0_245	755_0_110	638_0_827	1333_0_93	260_0_27	483_0_105	162_0_91	1024_01_87	1646_0_339	59_0_187	14_03_1	19_01_1	30_0_1	419_0_1424	1686_0_18	800_0_1	433_0_7
210_0_1	596_01_1	67_0_1	116_0_1	64_0_1	110_0_1	277_0_124	490_0_1	1712_01_76	834_0_630	46_0_1	979_0_62	956_0_40	1468_0_73	739_0_180	504_0_1	549_0_16	453_0_1	500_0_95	753_01_57	200_0_16	202_0_11	894_0_240	755_0_109	638_0_822	1333_0_91	260_0_23	483_0_98	162_0_88	1024_01_102	1646_0_355	59_0_174	14_03_1	19_01_1	30_0_1	419_0_1430	1686_0_20	800_0_1	433_0_9
210_0_1	596_01_1	67_0_1	116_0_1	64_0_1	110_0_1	277_0_115	490_0_1	1712_01_75	834_0_636	46_0_1	979_0_65	956_0_49	1468_0_65	739_0_178	504_0_1	549_0_16	453_0_1	500_0_109	753_01_58	200_0_23	202_0_11	894_0_236	755_0_106	638_0_813	1333_0_85	260_0_28	483_0_98	162_0_92	1024_01_99	1646_0_361	59_0_180	14_03_1	19_01_1	30_0_1	419_0_1407	1686_0_24	800_0_1	433_0_8
210_0_1	596_01_1	67_0_1	116_0_1	64_0_1	110_0_1	277_0_106	490_0_1	1712_01_82	834_0_636	46_0_1	979_0_68	956_0_44	1468_0_70	739_0_178	504_0_1	549_0_20	453_0_1	500_0_102	753_01_53	200_0_16	202_0_10	894_0_236	755_0_109	638_0_816	1333_0_95	260_0_28	483_0_101	162_0_90	1024_01_114	1646_0_341	59_0_185	14_03_1	19_01_1	30_0_1	419_0_1410	1686_0_22	800_0_1	433_0_5
210_0_1	596_01_1	67_0_1	116_0_1	64_0_1	110_0_1	277_0_105	490_0_1	1712_01_82	834_0_636	46_0_1	979_0_68	956_0_44	1468_0_74	739_0_179	504_0_1	549_0_21	453_0_1	500_0_110	753_01_66	200_0_19	202_0_8	894_0_236	755_0_110	638_0_824	1333_0_92	260_0_32	483_0_94	162_0_94	1024_01_119	1646_0_344	59_0_170	14_03_1	19_01_1	30_0_1	419_0_1378	1686_0_22	800_0_1	433_0_9
210_0_1	596_01_1	67_0_1	116_0_1	64_0_1	110_0_1	277_0_102	490_0_1	1712_01_83	834_0_637	46_0_1	979_0_69	956_0_41	1468_0_75	739_0_170	504_0_1	549_0_21	453_0_1	500_0_108	753_01_63	200_0_21	202_0_8	894_0_240	755_0_114	638_0_832	1333_0_87	260_0_29	483_0_102	162_0_91	1024_01_111	1646_0_339	59_0_177	14_03_1	19_01_1	30_0_1	419_0_1390	1686_0_22	800_0_1	433_0_7
210_0_1	596_01_1	67_0_1	116_0_1	64_0_1	110_0_1	277_0_88	490_0_1	1712_01_88	834_0_619	46_0_1	979_0_68	956_0_38	1468_0_79	739_0_179	504_0_1	549_0_21	453_0_1	500_0_107	753_01_63	200_0_15	202_0_6	894_0_227	755_0_115	638_0_847	1333_0_89	260_0_30	483_0_107	162_0_89	1024_01_127	1646_0_336	59_0_178	14_03_1	19_01_1	30_0_1	419_0_1392	1686_0_22	800_0_1	433_0_7
210_0_1	596_01_1	67_0_1	116_0_1	64_0_1	110_0_1	277_0_96	490_0_1	1712_01_80	834_0_623	46_0_1	979_0_62	956_0_51	1468_0_76	739_0_173	504_0_1	549_0_21	453_0_1	500_0_119	753_01_56	200_0_18	202_0_7	894_0_234	755_0_109	638_0_828	1333_0_93	260_0_32	483_0_111	162_0_93	1024_01_133	1646_0_344	59_0_170	14_03_1	19_01_1	30_0_1	419_0_1368	1686_0_24	800_0_1	433_0_10
210_0_1	596_01_1	67_0_1	116_0_1	64_0_1	110_0_1	277_0_105	490_0_1	1712_01_79	834_0_611	46_0_1	979_0_62	956_0_45	1468_0_77	739_0_171	504_0_1	549_0_21	453_0_1	500_0_114	753_01_53	200_0_20	202_0_6	894_0_236	755_0_107	638_0_842	1333_0_93	260_0_31	483_0_112	162_0_94	1024_01_130	1646_0_347	59_0_168	14_03_1	19_01_1	30_0_1	419_0_1383	1686_0_20	800_0_1	433_0_10
210_0_1	596_01_1	67_0_1	116_0_1	64_0_1	110_0_1	277_0_96	490_0_1	1712_01_77	834_0_609	46_0_1	979_0_63	956_0_42	1468_0_85	739_0_181	504_0_1	549_0_19	453_0_1	500_0_108	753_01_55	200_0_15	202_0_6	894_0_224	755_0_116	638_0_853	1333_0_93	260_0_27	483_0_113	162_0_97	1024_01_127	1646_0_358	59_0_162	14_03_1	19_01_1	30_0_1	419_0_1377	1686_0_21	800_0_1	433_0_7
210_0_1	596_01_1	67_0_1	116_0_1	64_0_1	110_0_1	277_0_99	490_0_1	1712_01_82	834_0_619	46_0_1	979_0_62	956_0_49	1468_0_76	739_0_171	504_0_1	549_0_17	453_0_1	500_0_111	753_01_56	200_0_21	202_0_5	894_0_226	755_0_122	638_0_840	1333_0_98	260_0_34	483_0_108	162_0_92	1024_01_117	1646_0_372	59_0_166	14_03_1	19_01_1	30_0_1	419_0_1361	1686_0_18	800_0_1	433_0_9
210_0_1	596_01_1	67_0_1	116_0_1	64_0_1	110_0_1	277_0_102	490_0_1	1712_01_81	834_0_609	46_0_1	979_0_68	956_0_45	1468_0_79	739_0_175	504_0_1	549_0_19	453_0_1	500_0_110	753_01_51	200_0_17	202_0_4	894_0_226	755_0_122	638_0_873	1333_0_97	260_0_33	483_0_110	162_0_97	1024_01_119	1646_0_368	59_0_170	14_03_1	19_01_1	30_0_1	419_0_1346	1686_0_14	800_0_1	433_0_6
210_0_1	596_01_1	67_0_1	116_0_1	64_0_1	110_0_1	277_0_96	490_0_1	1712_01_79	834_0_598	46_0_1	979_0_69	956_0_54	1468_0_78	739_0_181	504_0_1	549_0_19	453_0_1	500_0_113	753_01_54	200_0_21	202_0_4	894_0_215	755_0_117	638_0_861	1333_0_103	260_0_40	483_0_107	162_0_94	1024_01_114	1646_0_374	59_0_163	14_03_1	19_01_1	30_0_1	419_0_1352	1686_0_14	800_0_1	433_0_8
210_0_1	596_01_1	67_0_1	116_0_1	64_0_1	110_0_1	277_0_99	490_0_1	1712_01_82	834_0_614	46_0_1	979_0_69	956_0_57	1468_0_79	739_0_174	504_0_1	549_0_18	453_0_1	500_0_115	753_01_47	200_0_28	202_0_4	894_0_212	755_0_109	638_0_852	1333_0_105	260_0_43	483_0_106	162_0_91	1024_01_114	1646_0_382	59_0_162	14_03_1	19_01_1	30_0_1	419_0_1350	1686_0_12	800_0_1	433_0_9
210_0_1	596_01_1	67_0_1	116_0_1	64_0_1	110_0_1	277_0_99	490_0_1	1712_01_85	834_0_591	46_0_1	979_0_72	956_0_49	1468_0_81	739_0_185	504_0_1	549_0_21	453_0_1	500_0_119	753_01_47	200_0_25	202_0_5	894_0_200	755_0_110	638_0_895	1333_0_107	260_0_36	483_0_104	162_0_97	1024_01_119	1646_0_375	59_0_160	14_03_1	19_01_1	30_0_1	419_0_1341	1686_0_9	800_0_1	433_0_5
210_0_1	596_01_1	67_0_1	116_0_1	64_0_1	110_0_1	277_0_103	490_0_1	1712_01_85	834_0_605	46_0_1	979_0_74	956_0_53	1468_0_76	739_0_183	504_0_1	549_0_12	453_0_1	500_0_115	753_01_45	200_0_27	202_0_4	894_0_207	755_0_115	638_0_883	1333_0_106	260_0_43	483_0_99	162_0_91	1024_01_114	1646_0_394	59_0_158	14_03_1	19_01_1	30_0_1	419_0_1328	1686_0_11	800_0_1	433_0_7
210_0_1	596_01_1	67_0_1	116_0_1	64_0_1	110_0_1	277_0_97	490_0_1	1712_01_85	834_0_600	46_0_1	979_0_71	956_0_51	1468_0_73	739_0_179	504_0_1	549_0_16	453_0_1	500_0_112	753_01_47	200_0_28	202_0_4	894_0_215	755_0_110	638_0_876	1333_0_107	260_0_37	483_0_102	162_0_94	1024_01_113	1646_0_366	59_0_173	14_03_1	19_01_1	30_0_1	419_0_1360	1686_0_11	800_0_1	433_0_6
210_0_1	596_01_1	67_0_1	116_0_1	64_0_1	110_0_1	277_0_99	490_0_1	1712_01_85	834_0_590	46_0_1	979_0_76	956_0_50	1468_0_83	739_0_175	504_0_1	549_0_20	453_0_1	500_0_116	753_01_46	200_0_25	202_0_4	894_0_210	755_0_124	638_0_894	1333_0_120	260_0_28	483_0_99	162_0_91	1024_01_125	1646_0_358	59_0_169	14_03_1	19_01_1	30_0_1	419_0_1320	1686_0_13	800_0_1	433_0_6
210_0_1	596_01_1	67_0_1	116_0_1	64_0_1	110_0_1	277_0_98	490_0_1	1712_01_87	834_0_623	46_0_1	979_0_73	956_0_58	1468_0_80	739_0_177	504_0_1	549_0_15	453_0_1	500_0_110	753_01_43	200_0_29	202_0_3	894_0_217	755_0_124	638_0_872	1333_0_113	260_0_32	483_0_91	162_0_93	1024_01_115	1646_0_358	59_0_173	14_03_1	19_01_1	30_0_1	419_0_1330	1686_0_12	800_0_1	433_0_2
210_0_1	596_01_1	67_0_1	116_0_1	64_0_1	110_0_1	277_0_97	490_0_1	1712_01_81	834_0_609	46_0_1	979_0_80	956_0_57	1468_0_74	739_0_187	504_0_1	549_0_18	453_0_1	500_0_109	753_01_47	200_0_29	202_0_3	894_0_220	755_0_121	638_0_889	1333_0_109	260_0_27	483_0_99	162_0_94	1024_01_117	1646_0_345	59_0_178	14_03_1	19_01_1	30_0_1	419_0_1331	1686_0_9	800_0_1	433_0_1
210_0_1	596_01_1	67_0_1	116_0_1	64_0_1	110_0_1	277_0_95	490_0_1	1712_01_80	834_0_577	46_0_1	979_0_82	956_0_58	1468_0_79	739_0_189	504_0_1	549_0_14	453_0_1	500_0_101	753_01_46	200_0_25	202_0_3	894_0_209	755_0_131	638_0_911	1333_0_116	260_0_27	483_0_91	162_0_90	1024_01_117	1646_0_362	59_0_177	14_03_1	19_01_1	30_0_1	419_0_1335	1686_0_10	800_0_1	433_0_2
210_0_1	596_01_1	67_0_1	116_0_1	64_0_1	110_0_1	277_0_88	490_0_1	1712_01_78	834_0_600	46_0_1	979_0_82	956_0_63	1468_0_74	739_0_187	504_0_1	549_0_11	453_0_1	500_0_97	753_01_51	200_0_25	202_0_2	894_0_199	755_0_122	638_0_890	1333_0_112	260_0_28	483_0_90	162_0_91	1024_01_118	1646_0_368	59_0_194	14_03_1	19_01_1	30_0_1	419_0_1342	1686_0_10	800_0_1	433_0_2
210_0_1	596_01_1	67_0_1	116_0_1	64_0_1	110_0_1	277_0_85	490_0_1	1712_01_79	834_0_587	46_0_1	979_0_84	956_0_58	1468_0_87	739_0_187	504_0_1	549_0_15	453_0_1	500_0_102	753_01_52	200_0_25	202_0_2	894_0_205	755_0_126	638_0_903	1333_0_117	260_0_25	483_0_100	162_0_94	1024_01_121	1646_0_354	59_0_187	14_03_1	19_01_1	30_0_1	419_0_1314	1686_0_10	800_0_1	433_0_4
210_0_1	596_01_1	67_0_1	116_0_1	64_0_1	110_0_1	277_0_83	490_0_1	1712_01_82	834_0_613	46_0_1	979_0_83	956_0_50	1468_0_84	739_0_197	504_0_1	549_0_14	500_0_101	753_01_50	200_0_27	453_0_1	894_0_197	755_0_120	638_0_881	1333_0_115	260_0_36	483_0_93	162_0_95	1024_01_123	1646_0_371	59_0_181	14_03_1	19_01_1	30_0_1	419_0_1311	1686_0_7	800_0_1	433_0_4
210_0_1	596_01_1	67_0_1	116_0_1	64_0_1	110_0_1	277_0_82	490_0_1	1712_01_78	834_0_608	46_0_1	979_0_86	956_0_56	1468_0_81	739_0_195	504_0_1	549_0_13	500_0_97	753_01_56	200_0_28	453_0_1	894_0_206	755_0_119	638_0_870	1333_0_109	260_0_33	483_0_94	162_0_91	1024_01_125	1646_0_359	59_0_190	14_03_1	19_01_1	30_0_1	419_0_1343	1686_0_6	800_0_1	433_0_2
210_0_1	596_01_1	67_0_1	116_0_1	64_0_1	110_0_1	277_0_76	490_0_1	1712_01_72	834_0_589	46_0_1	979_0_76	956_0_50	1468_0_90	739_0_203	504_0_1	549_0_16	500_0_98	753_01_50	200_0_25	453_0_1	894_0_200	755_0_133	638_0_885	1333_0_116	260_0_33	483_0_92	162_0_89	1024_01_125	1646_0_368	59_0_197	14_03_1	19_01_1	30_0_1	419_0_1332	1686_0_7	800_0_1	433_0_3
210_0_1	596_01_1	67_0_1	116_0_1	64_0_1	110_0_1	277_0_84	490_0_1	1712_01_69	834_0_600	46_0_1	979_0_78	956_0_54	1468_0_81	739_0_196	504_0_1	549_0_18	500_0_98	753_01_44	200_0_25	453_0_1	894_0_195	755_0_130	638_0_873	1333_0_114	260_0_42	483_0_92	162_0_95	1024_01_128	1646_0_378	59_0_203	14_03_1	19_01_1	30_0_1	419_0_1325	1686_0_7	800_0_1	433_0_3
210_0_1	596_01_1	67_0_1	116_0_1	64_0_1	110_0_1	277_0_89	490_0_1	1712_01_63	834_0_580	46_0_1	979_0_80	956_0_56	1468_0_84	739_0_207	504_0_1	549_0_24	500_0_101	753_01_45	200_0_23	453_0_1	894_0_198	755_0_124	638_0_876	1333_0_111	260_0_41	483_0_93	162_0_96	1024_01_118	1646_0_366	59_0_206	14_03_1	19_01_1	30_0_1	419_0_1336	1686_0_9	800_0_1	433_0_2
210_0_1	596_01_1	67_0_1	116_0_1	64_0_1	110_0_1	277_0_90	490_0_1	1712_01_64	834_0_575	46_0_1	979_0_73	956_0_59	1468_0_95	739_0_199	504_0_1	549_0_24	500_0_100	753_01_45	200_0_23	453_0_1	894_0_196	755_0_132	638_0_878	1333_0_110	260_0_45	483_0_100	162_0_95	1024_01_116	1646_0_376	59_0_192	14_03_1	19_01_1	30_0_1	419_0_1331	1686_0_7	800_0_1	433_0_3
210_0_1	596_01_1	67_0_1	116_0_1	64_0_1	110_0_1	277_0_93	490_0_1	1712_01_63	834_0_595	46_0_1	979_0_65	956_0_63	1468_0_84	739_0_199	504_0_1	549_0_20	500_0_98	753_01_50	200_0_25	453_0_1	894_0_205	755_0_122	638_0_851	1333_0_106	260_0_49	483_0_103	162_0_93	1024_01_103	1646_0_367	59_0_204	14_03_1	19_01_1	30_0_1	419_0_1362	1686_0_7	800_0_1	433_0_3
210_0_1	596_01_1	67_0_1	116_0_1	64_0_1	110_0_1	277_0_91	490_0_1	1712_01_73	834_0_582	46_0_1	979_0_57	956_0_55	1468_0_90	739_0_214	504_0_1	549_0_24	500_0_94	753_01_51	200_0_28	453_0_1	894_0_210	755_0_129	638_0_861	1333_0_111	260_0_45	483_0_105	162_0_90	1024_01_96	1646_0_359	59_0_202	14_03_1	19_01_1	30_0_1	419_0_1351	1686_0_6	800_0_1	433_0_6
210_0_1	596_01_1	67_0_1	116_0_1	64_0_1	110_0_1	277_0_99	490_0_1	1712_01_76	834_0_597	46_0_1	979_0_61	956_0_62	1468_0_86	739_0_199	504_0_1	549_0_25	500_0_100	753_01_46	200_0_23	453_0_1	894_0_198	755_0_128	638_0_855	1333_0_108	260_0_46	483_0_91	162_0_94	1024_01_101	1646_0_388	59_0_197	14_03_1	19_01_1	30_0_1	419_0_1344	1686_0_3	800_0_1	433_0_6
210_0_1	596_01_1	67_0_1	116_0_1	64_0_1	110_0_1	277_0_100	490_0_1	1712_01_76	834_0_598	46_0_1	979_0_64	956_0_58	1468_0_88	739_0_194	504_0_1	549_0_16	500_0_94	753_01_40	200_0_20	453_0_1	894_0_204	755_0_118	638_0_864	1333_0_94	260_0_45	483_0_101	162_0_93	1024_01_91	1646_0_385	59_0_203	14_03_1	19_01_1	30_0_1	419_0_1380	1686_0_4	800_0_1	433_0_6
210_0_1	596_01_1	67_0_1	116_0_1	64_0_1	110_0_1	277_0_86	490_0_1	1712_01_81	834_0_586	46_0_1	979_0_54	956_0_54	1468_0_86	739_0_199	504_0_1	549_0_15	500_0_96	753_01_37	200_0_23	453_0_1	894_0_196	755_0_126	638_0_873	1333_0_106	260_0_42	483_0_106	162_0_93	1024_01_87	1646_0_386	59_0_194	14_03_1	19_01_1	30_0_1	419_0_1391	1686_0_6	800_0_1	433_0_7
210_0_1	596_01_1	67_0_1	116_0_1	64_0_1	110_0_1	277_0_89	490_0_1	1712_01_82	834_0_578	46_0_1	979_0_57	956_0_51	1468_0_76	739_0_189	504_0_1	549_0_15	500_0_94	753_01_34	200_0_19	453_0_1	894_0_197	755_0_124	638_0_877	1333_0_101	260_0_48	483_0_102	162_0_93	1024_01_93	1646_0_403	59_0_194	14_03_1	19_01_1	30_0_1	419_0_1407	1686_0_6	800_0_1	433_0_7
210_0_1	596_01_1	67_0_1	116_0_1	64_0_1	110_0_1	277_0_92	490_0_1	1712_01_84	834_0_583	46_0_1	979_0_62	956_0_46	1468_0_84	739_0_200	504_0_1	549_0_16	500_0_90	753_01_43	200_0_19	453_0_1	894_0_204	755_0_107	638_0_888	1333_0_99	260_0_46	483_0_106	162_0_93	1024_01_85	1646_0_379	59_0_194	14_03_1	19_01_1	30_0_1	419_0_1400	1686_0_6	800_0_1	433_0_5
210_0_1	596_01_1	67_0_1	116_0_1	64_0_1	110_0_1	277_0_89	490_0_1	1712_01_83	834_0_579	46_0_1	979_0_56	956_0_51	1468_0_82	739_0_201	504_0_1	549_0_12	500_0_89	753_01_37	200_0_17	453_0_1	894_0_187	755_0_111	638_0_893	1333_0_115	260_0_43	483_0_105	162_0_95	1024_01_86	1646_0_408	59_0_190	14_03_1	19_01_1	30_0_1	419_0_1389	1686_0_6	800_0_1	433_0_6
210_0_1	596_01_1	67_0_1	116_0_1	64_0_1	110_0_1	277_0_83	490_0_1	1712_01_84	834_0_571	46_0_1	979_0_61	956_0_41	1468_0_76	739_0_186	504_0_1	549_0_15	500_0_98	753_01_37	200_0_17	453_0_1	894_0_186	755_0_108	638_0_874	1333_0_110	260_0_47	483_0_110	162_0_96	1024_01_95	1646_0_406	59_0_204	14_03_1	19_01_1	30_0_1	419_0_1415	1686_0_7	800_0_1	433_0_3
210_0_1	596_01_1	67_0_1	116_0_1	64_0_1	110_0_1	277_0_87	490_0_1	1712_01_94	834_0_559	46_0_1	979_0_64	956_0_39	1468_0_77	739_0_187	504_0_1	549_0_15	500_0_94	753_01_38	200_0_18	453_0_1	894_0_188	755_0_104	638_0_891	1333_0_110	260_0_44	483_0_103	162_0_91	1024_01_95	1646_0_396	59_0_200	14_03_1	19_01_1	30_0_1	419_0_1426	1686_0_7	800_0_1	433_0_6
210_0_1	596_01_1	67_0_1	116_0_1	64_0_1	110_0_1	277_0_87	490_0_1	1712_01_95	834_0_562	46_0_1	979_0_53	956_0_39	1468_0_76	739_0_185	504_0_1	549_0_19	500_0_100	753_01_33	200_0_17	453_0_1	894_0_182	755_0_107	638_0_870	1333_0_117	260_0_47	483_0_94	162_0_90	1024_01_98	1646_0_393	59_0_215	14_03_1	19_01_1	30_0_1	419_0_1442	1686_0_7	800_0_1	433_0_5
210_0_1	596_01_1	67_0_1	116_0_1	64_0_1	110_0_1	277_0_85	490_0_1	1712_01_93	834_0_558	46_0_1	979_0_54	956_0_35	1468_0_71	739_0_183	504_0_1	549_0_20	500_0_102	753_01_37	200_0_18	453_0_1	894_0_207	755_0_100	638_0_882	1333_0_107	260_0_44	483_0_103	162_0_100	1024_01_97	1646_0_371	59_0_203	14_03_1	19_01_1	30_0_1	419_0_1447	1686_0_9	800_0_1	433_0_6
210_0_1	596_01_1	67_0_1	116_0_1	64_0_1	110_0_1	277_0_85	490_0_1	1712_01_92	834_0_574	46_0_1	979_0_52	956_0_36	1468_0_84	739_0_181	504_0_1	549_0_21	500_0_96	753_01_41	200_0_18	453_0_1	894_0_206	755_0_105	638_0_871	1333_0_111	260_0_43	483_0_103	162_0_98	1024_01_103	1646_0_373	59_0_205	14_03_1	19_01_1	30_0_1	419_0_1422	1686_0_9	800_0_1	433_0_7
210_0_1	596_01_1	67_0_1	116_0_1	64_0_1	110_0_1	277_0_82	490_0_1	1712_01_88	834_0_568	46_0_1	979_0_49	956_0_40	1468_0_80	739_0_171	504_0_1	549_0_23	500_0_110	753_01_43	200_0_16	453_0_1	894_0_208	755_0_115	638_0_863	1333_0_112	260_0_39	483_0_99	162_0_100	1024_01_107	1646_0_365	59_0_224	14_03_1	19_01_1	30_0_1	419_0_1423	1686_0_8	800_0_1	433_0_7
210_0_1	596_01_1	67_0_1	116_0_1	64_0_1	110_0_1	277_0_85	490_0_1	1712_01_84	834_0_559	46_0_1	979_0_60	956_0_39	1468_0_82	739_0_176	504_0_1	549_0_25	500_0_100	753_01_47	200_0_15	453_0_1	894_0_216	755_0_114	638_0_867	1333_0_101	260_0_31	483_0_102	162_0_91	1024_01_97	1646_0_361	59_0_221	14_03_1	19_01_1	30_0_1	419_0_1445	1686_0_8	800_0_1	433_0_10
210_0_1	596_01_1	67_0_1	116_0_1	64_0_1	110_0_1	277_0_87	490_0_1	1712_01_80	834_0_556	46_0_1	979_0_59	956_0_38	1468_0_83	739_0_174	504_0_1	549_0_22	500_0_104	753_01_43	200_0_20	453_0_1	894_0_196	755_0_116	638_0_875	1333_0_111	260_0_30	483_0_101	162_0_92	1024_01_96	1646_0_373	59_0_227	14_03_1	19_01_1	30_0_1	419_0_1434	1686_0_7	800_0_1	433_0_10
210_0_1	596_01_1	67_0_1	116_0_1	64_0_1	110_0_1	277_0_87	490_0_1	1712_01_80	834_0_553	46_0_1	979_0_55	956_0_38	1468_0_80	739_0_161	504_0_1	549_0_24	500_0_108	753_01_48	200_0_22	453_0_1	894_0_202	755_0_106	638_0_869	1333_0_106	260_0_35	483_0_103	162_0_91	1024_01_98	1646_0_358	59_0_237	14_03_1	19_01_1	30_0_1	419_0_1454	1686_0_8	800_0_1	433_0_9
210_0_1	596_01_1	67_0_1	116_0_1	64_0_1	110_0_1	277_0_86	490_0_1	1712_01_84	834_0_546	46_0_1	979_0_58	956_0_39	1468_0_82	739_0_160	504_0_1	549_0_21	500_0_96	753_01_46	200_0_23	453_0_1	894_0_201	755_0_114	638_0_891	1333_0_103	260_0_31	483_0_100	162_0_93	1024_01_88	1646_0_362	59_0_223	14_03_1	19_01_1	30_0_1	419_0_1457	1686_0_8	800_0_1	433_0_9
210_0_1	596_01_1	67_0_1	116_0_1	64_0_1	110_0_1	277_0_86	490_0_1	1712_01_80	834_0_555	46_0_1	979_0_52	956_0_40	1468_0_86	739_0_166	504_0_1	549_0_18	500_0_94	753_01_39	200_0_20	453_0_1	894_0_192	755_0_105	638_0_904	1333_0_108	260_0_32	483_0_90	162_0_97	1024_01_96	1646_0_376	59_0_236	14_03_1	19_01_1	30_0_1	419_0_1443	1686_0_7	800_0_1	433_0_7
210_0_1	596_01_1	67_0_1	116_0_1	64_0_1	110_0_1	277_0_84	490_0_1	1712_01_76	834_0_555	46_0_1	979_0_53	956_0_39	1468_0_82	739_0_155	504_0_1	549_0_23	500_0_88	753_01_50	200_0_13	453_0_1	894_0_202	755_0_98	638_0_899	1333_0_95	260_0_31	483_0_91	162_0_100	1024_01_98	1646_0_364	59_0_250	14_03_1	19_01_1	30_0_1	419_0_1475	1686_0_7	800_0_1	433_0_6
210_0_1	596_01_1	67_0_1	116_0_1	64_0_1	110_0_1	277_0_84	490_0_1	1712_01_74	834_0_573	46_0_1	979_0_56	956_0_35	1468_0_82	739_0_156	504_0_1	549_0_20	500_0_81	753_01_50	200_0_15	453_0_1	894_0_201	755_0_106	638_0_891	1333_0_93	260_0_30	483_0_85	162_0_104	1024_01_82	1646_0_364	59_0_249	14_03_1	19_01_1	30_0_1	419_0_1488	1686_0_7	800_0_1	433_0_6
210_0_1	596_01_1	67_0_1	116_0_1	64_0_1	110_0_1	277_0_79	490_0_1	1712_01_74	834_0_563	46_0_1	979_0_49	956_0_43	1468_0_78	739_0_161	504_0_1	549_0_20	500_0_83	753_01_46	200_0_10	453_0_1	894_0_196	755_0_99	638_0_898	1333_0_98	260_0_30	483_0_77	162_0_98	1024_01_92	1646_0_368	59_0_274	14_03_1	19_01_1	30_0_1	419_0_1495	1686_0_6	800_0_1	433_0_6
210_0_1	596_01_1	67_0_1	116_0_1	64_0_1	110_0_1	277_0_84	490_0_1	1712_01_72	834_0_556	46_0_1	979_0_54	956_0_42	1468_0_80	739_0_153	504_0_1	549_0_17	500_0_75	753_01_52	200_0_7	453_0_1	894_0_206	755_0_101	638_0_888	1333_0_87	260_0_28	483_0_78	162_0_103	1024_01_86	1646_0_374	59_0_271	14_03_1	19_01_1	30_0_1	419_0_1513	1686_0_6	800_0_1	433_0_7
210_0_1	596_01_1	67_0_1	116_0_1	64_0_1	110_0_1	277_0_76	490_0_1	1712_01_75	834_0_564	46_0_1	979_0_57	956_0_39	1468_0_71	739_0_171	504_0_1	549_0_13	500_0_72	753_01_47	200_0_8	453_0_1	894_0_196	755_0_98	638_0_871	1333_0_96	260_0_29	483_0_78	162_0_105	1024_01_87	1646_0_388	59_0_272	14_03_1	19_01_1	30_0_1	419_0_1514	1686_0_6	800_0_1	433_0_8
210_0_1	596_01_1	67_0_1	116_0_1	64_0_1	110_0_1	277_0_76	490_0_1	1712_01_77	834_0_559	46_0_1	979_0_55	956_0_44	1468_0_69	739_0_163	504_0_1	549_0_16	500_0_83	753_01_46	200_0_7	453_0_1	894_0_209	755_0_101	638_0_874	1333_0_91	260_0_31	483_0_77	162_0_98	1024_01_82	1646_0_379	59_0_282	14_03_1	19_01_1	30_0_1	419_0_1509	1686_0_8	800_0_1	433_0_4
210_0_1	596_01_1	67_0_1	116_0_1	64_0_1	110_0_1	277_0_77	490_0_1	1712_01_74	834_0_556	46_0_1	979_0_58	956_0_43	1468_0_73	739_0_162	504_0_1	549_0_16	500_0_79	753_01_47	200_0_4	453_0_1	894_0_204	755_0_93	638_0_886	1333_0_80	260_0_32	483_0_80	162_0_98	1024_01_85	1646_0_386	59_0_271	14_03_1	19_01_1	30_0_1	419_0_1521	1686_0_7	800_0_1	433_0_5
210_0_1	596_01_1	67_0_1	116_0_1	64_0_1	110_0_1	277_0_75	490_0_1	1712_01_71	834_0_573	46_0_1	979_0_52	956_0_41	1468_0_72	739_0_159	504_0_1	549_0_14	500_0_86	753_01_39	200_0_3	453_0_1	894_0_206	755_0_89	638_0_891	1333_0_88	260_0_30	483_0_68	162_0_108	1024_01_87	1646_0_373	59_0_276	14_03_1	19_01_1	30_0_1	419_0_1523	1686_0_8	800_0_1	433_0_7
210_0_1	596_01_1	67_0_1	116_0_1	64_0_1	110_0_1	277_0_74	490_0_1	1712_01_68	834_0_563	46_0_1	979_0_52	956_0_50	1468_0_67	739_0_160	504_0_1	549_0_13	500_0_85	753_01_41	200_0_6	453_0_1	894_0_201	755_0_92	638_0_902	1333_0_86	260_0_32	483_0_69	162_0_113	1024_01_88	1646_0_368	59_0_284	14_03_1	19_01_1	30_0_1	419_0_1517	1686_0_9	800_0_1	433_0_5
210_0_1	596_01_1	67_0_1	116_0_1	64_0_1	110_0_1	277_0_68	490_0_1	1712_01_70	834_0_578	46_0_1	979_0_57	956_0_44	1468_0_65	739_0_160	504_0_1	549_0_13	500_0_91	753_01_38	200_0_6	453_0_1	894_0_204	755_0_86	638_0_893	1333_0_90	260_0_30	483_0_67	162_0_108	1024_01_80	1646_0_355	59_0_273	14_03_1	19_01_1	30_0_1	419_0_1552	1686_0_9	800_0_1	433_0_6
210_0_1	596_01_1	67_0_1	116_0_1	64_0_1	110_0_1	277_0_56	490_0_1	1712_01_71	834_0_563	46_0_1	979_0_50	956_0_45	1468_0_57	739_0_169	504_0_1	549_0_7	500_0_99	753_01_36	200_0_5	453_0_1	894_0_197	755_0_92	638_0_882	1333_0_100	260_0_29	483_0_68	162_0_110	1024_01_73	1646_0_368	59_0_274	14_03_1	19_01_1	30_0_1	419_0_1579	1686_0_8	800_0_1	433_0_8
210_0_1	596_01_1	67_0_1	116_0_1	64_0_1	110_0_1	277_0_61	490_0_1	1712_01_63	834_0_573	46_0_1	979_0_61	956_0_45	1468_0_66	739_0_169	504_0_1	549_0_9	500_0_95	753_01_39	200_0_7	453_0_1	894_0_194	755_0_85	638_0_873	1333_0_82	260_0_38	483_0_73	162_0_108	1024_01_74	1646_0_366	59_0_274	14_03_1	19_01_1	30_0_1	419_0_1566	1686_0_12	800_0_1	433_0_10
210_0_1	596_01_1	67_0_1	116_0_1	64_0_1	110_0_1	277_0_63	490_0_1	1712_01_63	834_0_576	46_0_1	979_0_54	956_0_47	1468_0_66	739_0_171	504_0_1	549_0_5	500_0_100	753_01_42	200_0_6	453_0_1	894_0_192	755_0_86	638_0_859	1333_0_88	260_0_37	483_0_72	162_0_103	1024_01_75	1646_0_366	59_0_269	14_03_1	19_01_1	30_0_1	419_0_1572	1686_0_12	800_0_1	433_0_11
210_0_1	596_01_1	67_0_1	116_0_1	64_0_1	110_0_1	277_0_53	490_0_1	1712_01_68	834_0_574	46_0_1	979_0_47	956_0_52	1468_0_65	739_0_177	504_0_1	549_0_4	500_0_102	753_01_45	200_0_6	453_0_1	894_0_193	755_0_79	638_0_856	1333_0_99	260_0_39	483_0_78	162_0_115	1024_01_69	1646_0_360	59_0_272	14_03_1	19_01_1	30_0_1	419_0_1567	1686_0_11	800_0_1	433_0_9
210_0_1	596_01_1	67_0_1	116_0_1	64_0_1	110_0_1	277_0_58	490_0_1	1712_01_65	834_0_581	46_0_1	979_0_61	956_0_48	1468_0_72	739_0_180	504_0_1	549_0_3	500_0_97	753_01_41	200_0_6	453_0_1	894_0_192	755_0_87	638_0_852	1333_0_86	260_0_40	483_0_84	162_0_103	1024_01_69	1646_0_360	59_0_264	14_03_1	19_01_1	30_0_1	419_0_1564	1686_0_13	800_0_1	433_0_10
210_0_1	596_01_1	67_0_1	116_0_1	64_0_1	110_0_1	277_0_58	490_0_1	1712_01_67	834_0_572	46_0_1	979_0_61	956_0_40	1468_0_75	739_0_171	504_0_1	549_0_3	500_0_97	753_01_44	200_0_7	453_0_1	894_0_192	755_0_94	638_0_866	1333_0_91	260_0_35	483_0_86	162_0_102	1024_01_71	1646_0_359	59_0_271	14_03_1	19_01_1	30_0_1	419_0_1551	1686_0_15	800_0_1	433_0_6
210_0_1	596_01_1	67_0_1	116_0_1	64_0_1	110_0_1	277_0_56	490_0_1	1712_01_61	834_0_567	46_0_1	979_0_55	956_0_53	1468_0_77	739_0_177	504_0_1	549_0_3	500_0_95	753_01_45	200_0_5	453_0_1	894_0_201	755_0_93	638_0_860	1333_0_90	260_0_46	483_0_78	162_0_107	1024_01_61	1646_0_358	59_0_280	14_03_1	19_01_1	30_0_1	419_0_1549	1686_0_15	800_0_1	433_0_3
210_0_1	596_01_1	67_0_1	116_0_1	64_0_1	110_0_1	277_0_51	490_0_1	1712_01_62	834_0_568	46_0_1	979_0_64	956_0_53	1468_0_83	739_0_172	504_0_1	549_0_4	500_0_94	753_01_42	200_0_3	453_0_1	894_0_195	755_0_97	638_0_876	1333_0_84	260_0_40	483_0_75	162_0_96	1024_01_63	1646_0_363	59_0_268	14_03_1	19_01_1	30_0_1	419_0_1557	1686_0_18	800_0_1	433_0_5
210_0_1	596_01_1	67_0_1	116_0_1	64_0_1	110_0_1	277_0_48	490_0_1	1712_01_65	834_0_569	46_0_1	979_0_61	956_0_53	1468_0_85	739_0_171	504_0_1	549_0_3	500_0_97	753_01_40	200_0_2	453_0_1	894_0_196	755_0_89	638_0_870	1333_0_95	260_0_42	483_0_78	162_0_96	1024_01_63	1646_0_351	59_0_293	14_03_1	19_01_1	30_0_1	419_0_1545	1686_0_15	800_0_1	433_0_3
210_0_1	596_01_1	67_0_1	116_0_1	64_0_1	110_0_1	277_0_57	490_0_1	1712_01_67	834_0_564	46_0_1	979_0_62	956_0_54	1468_0_86	739_0_182	504_0_1	549_0_4	500_0_90	753_01_37	200_0_2	453_0_1	894_0_201	755_0_93	638_0_857	1333_0_93	260_0_42	483_0_79	162_0_97	1024_01_62	1646_0_346	59_0_298	14_03_1	19_01_1	30_0_1	419_0_1545	1686_0_15	800_0_1	433_0_4
210_0_1	596_01_1	67_0_1	116_0_1	64_0_1	110_0_1	277_0_53	490_0_1	1712_01_66	834_0_592	46_0_1	979_0_63	956_0_51	1468_0_84	739_0_189	504_0_1	549_0_6	500_0_84	753_01_38	200_0_2	453_0_1	894_0_203	755_0_85	638_0_867	1333_0_88	260_0_33	483_0_90	162_0_101	1024_01_61	1646_0_336	59_0_290	14_03_1	19_01_1	30_0_1	419_0_1546	1686_0_11	800_0_1	433_0_2
210_0_1	596_01_1	67_0_1	116_0_1	64_0_1	110_0_1	277_0_48	490_0_1	1712_01_69	834_0_586	46_0_1	979_0_59	956_0_56	1468_0_85	739_0_181	504_0_1	549_0_6	500_0_86	753_01_47	200_0_1	453_0_1	894_0_197	755_0_94	638_0_859	1333_0_109	260_0_32	483_0_83	162_0_101	1024_01_59	1646_0_328	59_0_306	14_03_1	19_01_1	30_0_1	419_0_1533	1686_0_11	800_0_1	433_0_3
210_0_1	596_01_1	67_0_1	116_0_1	64_0_1	110_0_1	277_0_55	490_0_1	1712_01_63	834_0_597	46_0_1	979_0_64	956_0_53	1468_0_82	739_0_178	504_0_1	549_0_8	500_0_90	753_01_46	200_0_2	453_0_1	894_0_204	755_0_96	638_0_870	1333_0_89	260_0_34	483_0_84	162_0_96	1024_01_64	1646_0_322	59_0_286	14_03_1	19_01_1	30_0_1	419_0_1532	1686_0_16	800_0_1	433_0_3
210_0_1	596_01_1	67_0_1	116_0_1	64_0_1	110_0_1	277_0_53	490_0_1	1712_01_69	834_0_588	46_0_1	979_0_66	956_0_51	1468_0_78	739_0_182	504_0_1	549_0_7	500_0_98	753_01_49	200_0_2	453_0_1	894_0_207	755_0_97	638_0_868	1333_0_90	260_0_27	483_0_83	162_0_101	1024_01_68	1646_0_328	59_0_278	14_03_1	19_01_1	30_0_1	419_0_1524	1686_0_12	800_0_1	433_0_3
210_0_1	596_01_1	67_0_1	116_0_1	64_0_1	110_0_1	277_0_54	490_0_1	1712_01_62	834_0_584	46_0_1	979_0_61	956_0_57	1468_0_76	739_0_183	504_0_1	549_0_8	500_0_93	753_01_52	200_0_4	453_0_1	894_0_202	755_0_100	638_0_884	1333_0_90	260_0_26	483_0_76	162_0_110	1024_01_62	1646_0_314	59_0_298	14_03_1	19_01_1	30_0_1	419_0_1510	1686_0_17	800_0_1	433_0_5
210_0_1	596_01_1	67_0_1	116_0_1	64_0_1	110_0_1	277_0_50	490_0_1	1712_01_64	834_0_607	46_0_1	979_0_69	956_0_53	1468_0_71	739_0_179	504_0_1	549_0_9	500_0_95	753_01_54	200_0_2	453_0_1	894_0_205	755_0_94	638_0_851	1333_0_85	260_0_29	483_0_77	162_0_105	1024_01_55	1646_0_322	59_0_286	14_03_1	19_01_1	30_0_1	419_0_1548	1686_0_16	800_0_1	433_0_5
210_0_1	596_01_1	67_0_1	116_0_1	64_0_1	110_0_1	277_0_44	490_0_1	1712_01_70	834_0_584	46_0_1	979_0_68	956_0_52	1468_0_76	739_0_190	504_0_1	549_0_7	500_0_89	753_01_51	200_0_2	453_0_1	894_0_204	755_0_94	638_0_855	1333_0_85	260_0_25	483_0_86	162_0_119	1024_01_60	1646_0_321	59_0_296	14_03_1	19_01_1	30_0_1	419_0_1534	1686_0_15	800_0_1	433_0_3
210_0_1	596_01_1	67_0_1	116_0_1	64_0_1	110_0_1	277_0_51	490_0_1	1712_01_63	834_0_562	46_0_1	979_0_66	956_0_53	1468_0_75	739_0_199	504_0_1	549_0_9	500_0_91	753_01_55	200_0_3	453_0_1	894_0_212	755_0_102	638_0_849	1333_0_81	260_0_29	483_0_71	162_0_118	1024_01_59	1646_0_305	59_0_297	14_03_1	19_01_1	30_0_1	419_0_1560	1686_0_19	800_0_1	433_0_2
210_0_1	596_01_1	67_0_1	116_0_1	64_0_1	110_0_1	277_0_48	490_0_1	1712_01_59	834_0_582	46_0_1	979_0_65	956_0_46	1468_0_75	739_0_186	504_0_1	549_0_10	500_0_95	753_01_55	200_0_3	453_0_1	894_0_214	755_0_99	638_0_849	1333_0_79	260_0_28	483_0_73	162_0_119	1024_01_59	1646_0_311	59_0_276	14_03_1	19_01_1	30_0_1	419_0_1584	1686_0_15	800_0_1	433_0_2
210_0_1	596_01_1	67_0_1	116_0_1	64_0_1	110_0_1	277_0_47	490_0_1	1712_01_63	834_0_561	46_0_1	979_0_50	956_0_51	1468_0_72	739_0_196	504_0_1	549_0_11	500_0_97	753_01_59	200_0_4	453_0_1	894_0_203	755_0_97	638_0_874	1333_0_95	260_0_28	483_0_65	162_0_125	1024_01_59	1646_0_304	59_0_286	14_03_1	19_01_1	30_0_1	419_0_1562	1686_0_15	800_0_1	433_0_2
210_0_1	596_01_1	67_0_1	116_0_1	64_0_1	110_0_1	277_0_51	490_0_1	1712_01_59	834_0_576	46_0_1	979_0_51	956_0_46	1468_0_65	739_0_204	504_0_1	549_0_15	500_0_102	753_01_53	200_0_4	453_0_1	894_0_204	755_0_93	638_0_895	1333_0_87	260_0_24	483_0_64	162_0_120	1024_01_50	1646_0_301	59_0_280	14_03_1	19_01_1	30_0_1	419_0_1560	1686_0_21	800_0_1	433_0_3
210_0_1	596_01_1	67_0_1	116_0_1	64_0_1	110_0_1	277_0_53	490_0_1	1712_01_65	834_0_563	46_0_1	979_0_59	956_0_41	1468_0_71	739_0_197	504_0_1	549_0_14	500_0_108	753_01_55	200_0_4	453_0_1	894_0_207	755_0_89	638_0_869	1333_0_83	260_0_20	483_0_65	162_0_118	1024_01_57	1646_0_301	59_0_277	14_03_1	19_01_1	30_0_1	419_0_1590	1686_0_14	800_0_1	433_0_3
210_0_1	596_01_1	67_0_1	116_0_1	64_0_1	110_0_1	277_0_52	490_0_1	1712_01_67	834_0_542	46_0_1	979_0_50	956_0_43	1468_0_69	739_0_201	504_0_1	549_0_14	500_0_111	753_01_57	200_0_5	453_0_1	894_0_200	755_0_93	638_0_878	1333_0_92	260_0_23	483_0_63	162_0_113	1024_01_54	1646_0_314	59_0_296	14_03_1	19_01_1	30_0_1	419_0_1560	1686_0_14	800_0_1	433_0_6
210_0_1	596_01_1	67_0_1	116_0_1	64_0_1	110_0_1	277_0_50	490_0_1	1712_01_66	834_0_570	46_0_1	979_0_52	956_0_41	1468_0_63	739_0_199	504_0_1	549_0_14	500_0_121	753_01_51	200_0_4	453_0_1	894_0_202	755_0_87	638_0_875	1333_0_79	260_0_24	483_0_59	162_0_111	1024_01_51	1646_0_312	59_0_294	14_03_1	19_01_1	30_0_1	419_0_1580	1686_0_17	800_0_1	433_0_5
210_0_1	596_01_1	67_0_1	116_0_1	64_0_1	110_0_1	277_0_43	490_0_1	1712_01_71	834_0_541	46_0_1	979_0_53	956_0_46	1468_0_68	739_0_196	504_0_1	549_0_13	500_0_115	753_01_51	200_0_5	453_0_1	894_0_197	755_0_101	638_0_890	1333_0_74	260_0_21	483_0_71	162_0_115	1024_01_57	1646_0_299	59_0_301	14_03_1	19_01_1	30_0_1	419_0_1574	1686_0_13	800_0_1	433_0_4
210_0_1	596_01_1	67_0_1	116_0_1	64_0_1	110_0_1	277_0_50	490_0_1	1712_01_66	834_0_536	46_0_1	979_0_49	956_0_49	1468_0_69	739_0_197	504_0_1	549_0_17	500_0_113	753_01_51	200_0_5	453_0_1	894_0_192	755_0_95	638_0_907	1333_0_75	260_0_20	483_0_64	162_0_104	1024_01_57	1646_0_306	59_0_311	14_03_1	19_01_1	30_0_1	419_0_1566	1686_0_18	800_0_1	433_0_8
210_0_1	596_01_1	67_0_1	116_0_1	64_0_1	110_0_1	277_0_49	490_0_1	1712_01_65	834_0_575	46_0_1	979_0_53	956_0_47	1468_0_70	739_0_193	504_0_1	549_0_16	500_0_122	753_01_53	200_0_4	453_0_1	894_0_187	755_0_85	638_0_891	1333_0_66	260_0_20	483_0_67	162_0_101	1024_01_58	1646_0_300	59_0_303	14_03_1	19_01_1	30_0_1	419_0_1576	1686_0_13	800_0_1	433_0_7
210_0_1	596_01_1	67_0_1	116_0_1	64_0_1	110_0_1	277_0_42	490_0_1	1712_01_72	834_0_553	46_0_1	979_0_50	956_0_50	1468_0_66	739_0_187	504_0_1	549_0_14	500_0_120	753_01_55	200_0_6	453_0_1	894_0_180	755_0_96	638_0_906	1333_0_80	260_0_17	483_0_67	162_0_107	1024_01_63	1646_0_304	59_0_310	14_03_1	19_01_1	30_0_1	419_0_1555	1686_0_10	800_0_1	433_0_7
210_0_1	596_01_1	67_0_1	116_0_1	64_0_1	110_0_1	277_0_55	490_0_1	1712_01_66	834_0_573	46_0_1	979_0_47	956_0_52	1468_0_67	739_0_200	504_0_1	549_0_14	500_0_130	753_01_54	200_0_7	453_0_1	894_0_171	755_0_99	638_0_900	1333_0_79	260_0_19	483_0_61	162_0_104	1024_01_51	1646_0_306	59_0_323	14_03_1	19_01_1	30_0_1	419_0_1529	1686_0_11	800_0_1	433_0_5
210_0_1	596_01_1	67_0_1	116_0_1	64_0_1	110_0_1	277_0_49	490_0_1	1712_01_75	834_0_587	46_0_1	979_0_59	956_0_53	1468_0_70	739_0_178	504_0_1	549_0_14	500_0_123	753_01_52	200_0_7	453_0_1	894_0_180	755_0_95	638_0_887	1333_0_85	260_0_20	483_0_65	162_0_103	1024_01_58	1646_0_303	59_0_314	14_03_1	19_01_1	30_0_1	419_0_1535	1686_0_9	800_0_1	433_0_4
210_0_1	596_01_1	67_0_1	116_0_1	64_0_1	110_0_1	277_0_45	490_0_1	1712_01_74	834_0_561	46_0_1	979_0_53	956_0_59	1468_0_66	739_0_175	504_0_1	549_0_19	500_0_127	753_01_50	200_0_8	453_0_1	894_0_171	755_0_97	638_0_916	1333_0_85	260_0_19	483_0_71	162_0_103	1024_01_55	1646_0_308	59_0_323	14_03_1	19_01_1	30_0_1	419_0_1516	1686_0_9	800_0_1	433_0_4
210_0_1	596_01_1	67_0_1	116_0_1	64_0_1	110_0_1	277_0_50	490_0_1	1712_01_70	834_0_579	46_0_1	979_0_55	956_0_60	1468_0_64	739_0_181	504_0_1	549_0_18	500_0_130	753_01_48	200_0_6	453_0_1	894_0_173	755_0_95	638_0_925	1333_0_80	260_0_23	483_0_71	162_0_97	1024_01_53	1646_0_311	59_0_334	14_03_1	19_01_1	30_0_1	419_0_1481	1686_0_10	800_0_1	433_0_3
210_0_1	596_01_1	67_0_1	116_0_1	64_0_1	110_0_1	277_0_47	490_0_1	1712_01_80	834_0_557	46_0_1	979_0_59	956_0_59	1468_0_64	739_0_177	504_0_1	549_0_17	500_0_121	753_01_45	200_0_5	453_0_1	894_0_169	755_0_100	638_0_940	1333_0_85	260_0_23	483_0_75	162_0_98	1024_01_57	1646_0_319	59_0_332	14_03_1	19_01_1	30_0_1	419_0_1475	1686_0_10	800_0_1	433_0_3
210_0_1	596_01_1	67_0_1	116_0_1	64_0_1	110_0_1	277_0_46	490_0_1	1712_01_80	834_0_557	46_0_1	979_0_54	956_0_63	1468_0_63	739_0_184	504_0_1	549_0_20	500_0_119	753_01_46	200_0_6	453_0_1	894_0_162	755_0_99	638_0_940	1333_0_84	260_0_22	483_0_74	162_0_96	1024_01_62	1646_0_338	59_0_332	14_03_1	19_01_1	30_0_1	419_0_1456	1686_0_13	800_0_1	433_0_3
210_0_1	596_01_1	67_0_1	116_0_1	64_0_1	110_0_1	277_0_52	490_0_1	1712_01_79	834_0_576	46_0_1	979_0_57	956_0_66	1468_0_62	739_0_170	504_0_1	549_0_19	500_0_117	753_01_49	200_0_3	453_0_1	894_0_170	755_0_96	638_0_935	1333_0_81	260_0_26	483_0_74	162_0_95	1024_01_61	1646_0_351	59_0_316	14_03_1	19_01_1	30_0_1	419_0_1450	1686_0_12	800_0_1	433_0_3
210_0_1	596_01_1	67_0_1	116_0_1	64_0_1	110_0_1	277_0_46	490_0_1	1712_01_91	834_0_564	46_0_1	979_0_56	956_0_65	1468_0_54	739_0_165	504_0_1	549_0_18	500_0_116	753_01_47	200_0_4	453_0_1	894_0_168	755_0_109	638_0_941	1333_0_91	260_0_25	483_0_77	162_0_99	1024_01_62	1646_0_343	59_0_319	14_03_1	19_01_1	30_0_1	419_0_1452	1686_0_10	800_0_1	433_0_3
210_0_1	596_01_1	67_0_1	116_0_1	64_0_1	110_0_1	277_0_51	490_0_1	1712_01_90	834_0_546	46_0_1	979_0_57	956_0_63	1468_0_61	739_0_184	504_0_1	549_0_23	500_0_114	753_01_45	200_0_3	453_0_1	894_0_160	755_0_109	638_0_939	1333_0_93	260_0_22	483_0_74	162_0_100	1024_01_61	1646_0_343	59_0_317	14_03_1	19_01_1	30_0_1	419_0_1453	1686_0_10	800_0_1	433_0_4
210_0_1	596_01_1	67_0_1	116_0_1	64_0_1	110_0_1	277_0_49	490_0_1	1712_01_90	834_0_549	46_0_1	979_0_70	956_0_60	1468_0_58	739_0_171	504_0_1	549_0_19	500_0_116	753_01_45	200_0_4	453_0_1	894_0_153	755_0_106	638_0_920	1333_0_94	260_0_22	483_0_79	162_0_96	1024_01_54	1646_0_342	59_0_327	14_03_1	19_01_1	30_0_1	419_0_1486	1686_0_9	800_0_1	433_0_4
210_0_1	596_01_1	67_0_1	116_0_1	64_0_1	110_0_1	277_0_44	490_0_1	1712_01_100	834_0_528	46_0_1	979_0_74	956_0_59	1468_0_51	739_0_168	504_0_1	549_0_24	500_0_108	753_01_50	200_0_4	453_0_1	894_0_157	755_0_115	638_0_937	1333_0_91	260_0_22	483_0_81	162_0_90	1024_01_56	1646_0_332	59_0_324	14_03_1	19_01_1	30_0_1	419_0_1488	1686_0_8	800_0_1	433_0_5
210_0_1	596_01_1	67_0_1	116_0_1	64_0_1	110_0_1	277_0_50	490_0_1	1712_01_86	834_0_537	46_0_1	979_0_73	956_0_62	1468_0_55	739_0_163	504_0_1	549_0_27	500_0_117	753_01_47	200_0_4	453_0_1	894_0_143	755_0_116	638_0_917	1333_0_85	260_0_26	483_0_83	162_0_90	1024_01_58	1646_0_329	59_0_344	14_03_1	19_01_1	30_0_1	419_0_1494	1686_0_10	800_0_1	433_0_4
210_0_1	596_01_1	67_0_1	116_0_1	64_0_1	110_0_1	277_0_49	490_0_1	1712_01_92	834_0_544	46_0_1	979_0_83	956_0_63	1468_0_50	739_0_155	504_0_1	549_0_24	500_0_116	753_01_45	200_0_4	453_0_1	894_0_146	755_0_117	638_0_894	1333_0_82	260_0_25	483_0_87	162_0_95	1024_01_54	1646_0_329	59_0_341	14_03_1	19_01_1	30_0_1	419_0_1522	1686_0_8	800_0_1	433_0_3
210_0_1	596_01_1	67_0_1	116_0_1	64_0_1	110_0_1	277_0_47	490_0_1	1712_01_93	834_0_529	46_0_1	979_0_74	956_0_66	1468_0_47	739_0_178	504_0_1	549_0_28	500_0_109	753_01_54	200_0_3	453_0_1	894_0_151	755_0_126	638_0_901	1333_0_81	260_0_24	483_0_81	162_0_91	1024_01_55	1646_0_327	59_0_346	14_03_1	19_01_1	30_0_1	419_0_1507	1686_0_10	800_0_1	433_0_2
210_0_1	596_01_1	67_0_1	116_0_1	64_0_1	110_0_1	277_0_46	490_0_1	1712_01_90	834_0_543	46_0_1	979_0_74	956_0_64	1468_0_46	739_0_176	504_0_1	549_0_26	500_0_114	753_01_56	200_0_3	453_0_1	894_0_151	755_0_126	638_0_885	1333_0_70	260_0_30	483_0_87	162_0_99	1024_01_47	1646_0_331	59_0_345	14_03_1	19_01_1	30_0_1	419_0_1517	1686_0_8	800_0_1	433_0_1
210_0_1	596_01_1	67_0_1	116_0_1	64_0_1	110_0_1	277_0_43	490_0_1	1712_01_88	834_0_548	46_0_1	979_0_76	956_0_64	1468_0_47	739_0_179	504_0_1	549_0_24	500_0_111	753_01_47	200_0_3	453_0_1	894_0_154	755_0_132	638_0_884	1333_0_70	260_0_28	483_0_93	162_0_100	1024_01_48	1646_0_331	59_0_335	14_03_1	19_01_1	30_0_1	419_0_1523	1686_0_8	800_0_1	433_0_2
210_0_1	596_01_1	67_0_1	116_0_1	64_0_1	110_0_1	277_0_41	490_0_1	1712_01_91	834_0_554	46_0_1	979_0_76	956_0_63	1468_0_47	739_0_175	504_0_1	549_0_25	500_0_103	753_01_43	200_0_3	453_0_1	894_0_159	755_0_131	638_0_903	1333_0_78	260_0_34	483_0_84	162_0_95	1024_01_51	1646_0_318	59_0_343	14_03_1	19_01_1	30_0_1	419_0_1508	1686_0_10	800_0_1	433_0_1
210_0_1	596_01_1	67_0_1	116_0_1	64_0_1	110_0_1	277_0_39	490_0_1	1712_01_95	834_0_575	46_0_1	979_0_81	956_0_55	1468_0_59	739_0_166	504_0_1	549_0_23	500_0_100	753_01_44	200_0_2	453_0_1	894_0_167	755_0_125	638_0_883	1333_0_76	260_0_32	483_0_92	162_0_86	1024_01_44	1646_0_309	59_0_340	14_03_1	19_01_1	30_0_1	419_0_1529	1686_0_12	800_0_1	433_0_1
210_0_1	596_01_1	67_0_1	116_0_1	64_0_1	110_0_1	277_0_38	490_0_1	1712_01_95	834_0_554	46_0_1	979_0_68	956_0_59	1468_0_53	739_0_187	504_0_1	549_0_22	500_0_101	753_01_44	200_0_2	453_0_1	894_0_167	755_0_123	638_0_892	1333_0_81	260_0_36	483_0_99	162_0_86	1024_01_47	1646_0_311	59_0_329	14_03_1	19_01_1	30_0_1	419_0_1529	1686_0_10	800_0_1	433_0_2
210_0_1	596_01_1	67_0_1	116_0_1	64_0_1	110_0_1	277_0_36	490_0_1	1712_01_87	834_0_560	46_0_1	979_0_78	956_0_72	1468_0_46	739_0_185	504_0_1	549_0_21	500_0_95	753_01_42	200_0_2	453_0_1	894_0_158	755_0_123	638_0_900	1333_0_77	260_0_34	483_0_95	162_0_92	1024_01_47	1646_0_315	59_0_337	14_03_1	19_01_1	30_0_1	419_0_1514	1686_0_12	800_0_1	433_0_2
210_0_1	596_01_1	67_0_1	116_0_1	64_0_1	110_0_1	277_0_33	490_0_1	1712_01_90	834_0_566	46_0_1	979_0_82	956_0_68	1468_0_53	739_0_167	504_0_1	549_0_23	500_0_94	753_01_44	200_0_2	453_0_1	894_0_165	755_0_118	638_0_903	1333_0_72	260_0_36	483_0_104	162_0_98	1024_01_51	1646_0_324	59_0_339	14_03_1	19_01_1	30_0_1	419_0_1488	1686_0_11	800_0_1	433_0_2
210_0_1	596_01_1	67_0_1	116_0_1	64_0_1	110_0_1	277_0_35	490_0_1	1712_01_84	834_0_538	46_0_1	979_0_81	956_0_65	1468_0_43	739_0_178	504_0_1	549_0_28	500_0_96	753_01_49	200_0_3	453_0_1	894_0_167	755_0_122	638_0_916	1333_0_77	260_0_36	483_0_98	162_0_94	1024_01_57	1646_0_310	59_0_343	14_03_1	19_01_1	30_0_1	419_0_1500	1686_0_10	800_0_1	433_0_3
210_0_1	596_01_1	67_0_1	116_0_1	64_0_1	110_0_1	277_0_37	490_0_1	1712_01_79	834_0_552	46_0_1	979_0_79	956_0_61	1468_0_42	739_0_158	504_0_1	549_0_26	500_0_96	753_01_50	200_0_3	453_0_1	894_0_176	755_0_120	638_0_903	1333_0_73	260_0_38	483_0_98	162_0_95	1024_01_54	1646_0_319	59_0_343	14_03_1	19_01_1	30_0_1	419_0_1520	1686_0_14	800_0_1	433_0_3
210_0_1	596_01_1	67_0_1	116_0_1	64_0_1	110_0_1	277_0_31	490_0_1	1712_01_80	834_0_549	46_0_1	979_0_81	956_0_61	1468_0_52	739_0_160	504_0_1	549_0_21	500_0_95	753_01_52	200_0_4	453_0_1	894_0_179	755_0_118	638_0_903	1333_0_79	260_0_37	483_0_97	162_0_93	1024_01_54	1646_0_318	59_0_346	14_03_1	19_01_1	30_0_1	419_0_1513	1686_0_11	800_0_1	433_0_5
210_0_1	596_01_1	67_0_1	116_0_1	64_0_1	110_0_1	277_0_24	490_0_1	1712_01_82	834_0_538	46_0_1	979_0_77	956_0_52	1468_0_43	739_0_178	504_0_1	549_0_22	500_0_99	753_01_55	200_0_4	453_0_1	894_0_178	755_0_119	638_0_901	1333_0_77	260_0_36	483_0_85	162_0_91	1024_01_62	1646_0_311	59_0_360	14_03_1	19_01_1	30_0_1	419_0_1527	1686_0_12	800_0_1	433_0_5
210_0_1	596_01_1	67_0_1	116_0_1	64_0_1	110_0_1	277_0_27	490_0_1	1712_01_93	834_0_553	46_0_1	979_0_81	956_0_51	1468_0_46	739_0_166	504_0_1	549_0_21	500_0_103	753_01_49	200_0_5	453_0_1	894_0_181	755_0_117	638_0_881	1333_0_71	260_0_33	483_0_88	162_0_91	1024_01_57	1646_0_323	59_0_362	14_03_1	19_01_1	30_0_1	419_0_1524	1686_0_14	800_0_1	433_0_4
210_0_1	596_01_1	67_0_1	116_0_1	64_0_1	110_0_1	277_0_28	490_0_1	1712_01_93	834_0_558	46_0_1	979_0_73	956_0_50	1468_0_46	739_0_185	504_0_1	549_0_23	500_0_108	753_01_46	200_0_5	453_0_1	894_0_187	755_0_113	638_0_878	1333_0_66	260_0_33	483_0_84	162_0_87	1024_01_54	1646_0_333	59_0_361	14_03_1	19_01_1	30_0_1	419_0_1510	1686_0_9	800_0_1	433_0_7
210_0_1	596_01_1	67_0_1	116_0_1	64_0_1	110_0_1	277_0_34	490_0_1	1712_01_89	834_0_562	46_0_1	979_0_76	956_0_56	1468_0_44	739_0_192	504_0_1	549_0_28	500_0_109	753_01_46	200_0_5	453_0_1	894_0_184	755_0_121	638_0_868	1333_0_65	260_0_33	483_0_85	162_0_88	1024_01_54	1646_0_330	59_0_349	14_03_1	19_01_1	30_0_1	419_0_1497	1686_0_10	800_0_1	433_0_6
210_0_1	596_01_1	67_0_1	116_0_1	64_0_1	110_0_1	277_0_31	490_0_1	1712_01_90	834_0_567	46_0_1	979_0_74	956_0_57	1468_0_52	739_0_187	504_0_1	549_0_26	500_0_106	753_01_53	200_0_5	453_0_1	894_0_168	755_0_118	638_0_843	1333_0_64	260_0_34	483_0_97	162_0_82	1024_01_50	1646_0_334	59_0_356	14_03_1	19_01_1	30_0_1	419_0_1520	1686_0_10	800_0_1	433_0_6
210_0_1	596_01_1	67_0_1	116_0_1	64_0_1	110_0_1	277_0_31	490_0_1	1712_01_93	834_0_563	46_0_1	979_0_74	956_0_52	1468_0_47	739_0_200	504_0_1	549_0_26	500_0_108	753_01_51	200_0_5	453_0_1	894_0_172	755_0_120	638_0_855	1333_0_68	260_0_34	483_0_92	162_0_79	1024_01_48	1646_0_330	59_0_349	14_03_1	19_01_1	30_0_1	419_0_1517	1686_0_8	800_0_1	433_0_7
210_0_1	596_01_1	67_0_1	116_0_1	64_0_1	110_0_1	277_0_37	490_0_1	1712_01_95	834_0_571	46_0_1	979_0_73	956_0_49	1468_0_46	739_0_185	504_0_1	549_0_25	500_0_116	753_01_50	200_0_4	453_0_1	894_0_171	755_0_118	638_0_860	1333_0_64	260_0_31	483_0_103	162_0_76	1024_01_49	1646_0_323	59_0_344	14_03_1	19_01_1	30_0_1	419_0_1520	1686_0_9	800_0_1	433_0_7
210_0_1	596_01_1	67_0_1	116_0_1	64_0_1	110_0_1	277_0_37	490_0_1	1712_01_92	834_0_561	46_0_1	979_0_74	956_0_47	1468_0_49	739_0_186	504_0_1	549_0_25	500_0_114	753_01_49	200_0_7	453_0_1	894_0_165	755_0_122	638_0_859	1333_0_58	260_0_29	483_0_98	162_0_73	1024_01_46	1646_0_330	59_0_362	14_03_1	19_01_1	30_0_1	419_0_1527	1686_0_9	800_0_1	433_0_9
210_0_1	596_01_1	67_0_1	116_0_1	64_0_1	110_0_1	277_0_36	490_0_1	1712_01_88	834_0_558	46_0_1	979_0_71	956_0_48	1468_0_48	739_0_192	504_0_1	549_0_27	500_0_113	753_01_51	200_0_8	453_0_1	894_0_172	755_0_129	638_0_855	1333_0_59	260_0_31	483_0_99	162_0_71	1024_01_50	1646_0_328	59_0_349	14_03_1	19_01_1	30_0_1	419_0_1531	1686_0_9	800_0_1	433_0_7
210_0_1	596_01_1	67_0_1	116_0_1	64_0_1	110_0_1	277_0_38	490_0_1	1712_01_91	834_0_572	46_0_1	979_0_72	956_0_40	1468_0_53	739_0_188	504_0_1	549_0_29	500_0_110	753_01_46	200_0_8	453_0_1	894_0_175	755_0_116	638_0_848	1333_0_58	260_0_31	483_0_107	162_0_74	1024_01_51	1646_0_328	59_0_346	14_03_1	19_01_1	30_0_1	419_0_1533	1686_0_11	800_0_1	433_0_6
210_0_1	596_01_1	67_0_1	116_0_1	64_0_1	110_0_1	277_0_37	490_0_1	1712_01_93	834_0_571	46_0_1	979_0_69	956_0_36	1468_0_54	739_0_188	504_0_1	549_0_24	500_0_101	753_01_46	200_0_9	453_0_1	894_0_175	755_0_108	638_0_873	1333_0_55	260_0_30	483_0_104	162_0_78	1024_01_43	1646_0_329	59_0_345	14_03_1	19_01_1	30_0_1	419_0_1554	1686_0_11	800_0_1	433_0_5
210_0_1	596_01_1	67_0_1	116_0_1	64_0_1	110_0_1	277_0_40	490_0_1	1712_01_97	834_0_563	46_0_1	979_0_65	956_0_36	1468_0_49	739_0_191	504_0_1	549_0_25	500_0_117	753_01_51	200_0_7	453_0_1	894_0_178	755_0_115	638_0_889	1333_0_58	260_0_34	483_0_102	162_0_79	1024_01_44	1646_0_319	59_0_333	14_03_1	19_01_1	30_0_1	419_0_1522	1686_0_15	800_0_1	433_0_4
210_0_1	596_01_1	67_0_1	116_0_1	64_0_1	110_0_1	277_0_38	490_0_1	1712_01_94	834_0_564	46_0_1	979_0_64	956_0_34	1468_0_48	739_0_199	504_0_1	549_0_27	500_0_122	753_01_40	200_0_7	453_0_1	894_0_181	755_0_112	638_0_886	1333_0_55	260_0_35	483_0_109	162_0_80	1024_01_40	1646_0_329	59_0_327	14_03_1	19_01_1	30_0_1	419_0_1529	1686_0_15	800_0_1	433_0_3
210_0_1	596_01_1	67_0_1	116_0_1	64_0_1	110_0_1	277_0_42	490_0_1	1712_01_89	834_0_554	46_0_1	979_0_60	956_0_32	1468_0_50	739_0_192	504_0_1	549_0_26	500_0_110	753_01_45	200_0_11	453_0_1	894_0_170	755_0_107	638_0_909	1333_0_60	260_0_42	483_0_107	162_0_76	1024_01_43	1646_0_340	59_0_325	14_03_1	19_01_1	30_0_1	419_0_1528	1686_0_15	800_0_1	433_0_2
210_0_1	596_01_1	67_0_1	116_0_1	64_0_1	110_0_1	277_0_42	490_0_1	1712_01_96	834_0_536	46_0_1	979_0_57	956_0_32	1468_0_50	739_0_190	504_0_1	549_0_26	500_0_111	753_01_43	200_0_9	453_0_1	894_0_173	755_0_108	638_0_918	1333_0_56	260_0_37	483_0_103	162_0_80	1024_01_45	1646_0_343	59_0_316	14_03_1	19_01_1	30_0_1	419_0_1542	1686_0_15	800_0_1	433_0_2
210_0_1	596_01_1	67_0_1	116_0_1	64_0_1	110_0_1	277_0_40	490_0_1	1712_01_90	834_0_545	46_0_1	979_0_54	956_0_26	1468_0_57	739_0_182	504_0_1	549_0_23	500_0_106	753_01_38	200_0_9	453_0_1	894_0_173	755_0_93	638_0_907	1333_0_67	260_0_34	483_0_103	162_0_81	1024_01_44	1646_0_341	59_0_314	14_03_1	19_01_1	30_0_1	419_0_1587	1686_0_10	800_0_1	433_0_3
210_0_1	596_01_1	67_0_1	116_0_1	64_0_1	110_0_1	277_0_36	490_0_1	1712_01_95	834_0_538	46_0_1	979_0_53	956_0_27	1468_0_52	739_0_186	504_0_1	549_0_26	500_0_102	753_01_38	200_0_9	453_0_1	894_0_167	755_0_100	638_0_924	1333_0_67	260_0_38	483_0_98	162_0_76	1024_01_51	1646_0_335	59_0_344	14_03_1	19_01_1	30_0_1	419_0_1556	1686_0_11	800_0_1	433_0_3
210_0_1	596_01_1	67_0_1	116_0_1	64_0_1	110_0_1	277_0_39	490_0_1	1712_01_99	834_0_546	46_0_1	979_0_51	956_0_28	1468_0_53	739_0_186	504_0_1	549_0_26	500_0_106	753_01_34	200_0_6	453_0_1	894_0_171	755_0_100	638_0_920	1333_0_74	260_0_34	483_0_95	162_0_77	1024_01_55	1646_0_337	59_0_328	14_03_1	19_01_1	30_0_1	419_0_1560	1686_0_11	800_0_1	433_0_3
210_0_1	596_01_1	67_0_1	116_0_1	64_0_1	110_0_1	277_0_37	490_0_1	1712_01_96	834_0_563	46_0_1	979_0_46	956_0_28	1468_0_57	739_0_193	504_0_1	549_0_27	500_0_101	753_01_33	200_0_9	453_0_1	894_0_162	755_0_100	638_0_920	1333_0_72	260_0_31	483_0_94	162_0_75	1024_01_55	1646_0_347	59_0_329	14_03_1	19_01_1	30_0_1	419_0_1545	1686_0_10	800_0_1	433_0_2
210_0_1	596_01_1	67_0_1	116_0_1	64_0_1	110_0_1	277_0_38	490_0_1	1712_01_91	834_0_579	46_0_1	979_0_43	956_0_36	1468_0_51	739_0_188	504_0_1	549_0_23	500_0_105	753_01_32	200_0_6	453_0_1	894_0_168	755_0_102	638_0_908	1333_0_76	260_0_30	483_0_95	162_0_67	1024_01_64	1646_0_331	59_0_335	14_03_1	19_01_1	30_0_1	419_0_1546	1686_0_9	800_0_1	433_0_2
210_0_1	596_01_1	67_0_1	116_0_1	64_0_1	110_0_1	277_0_39	490_0_1	1712_01_93	834_0_574	46_0_1	979_0_45	956_0_34	1468_0_63	739_0_168	504_0_1	549_0_21	500_0_117	753_01_29	200_0_5	453_0_1	894_0_165	755_0_108	638_0_908	1333_0_84	260_0_37	483_0_90	162_0_74	1024_01_51	1646_0_346	59_0_316	14_03_1	19_01_1	30_0_1	419_0_1557	1686_0_5	800_0_1	433_0_3
210_0_1	596_01_1	67_0_1	116_0_1	64_0_1	110_0_1	277_0_39	490_0_1	1712_01_91	834_0_574	46_0_1	979_0_45	956_0_37	1468_0_56	739_0_180	504_0_1	549_0_25	500_0_108	753_01_34	200_0_5	453_0_1	894_0_165	755_0_101	638_0_931	1333_0_77	260_0_36	483_0_90	162_0_65	1024_01_45	1646_0_351	59_0_326	14_03_1	19_01_1	30_0_1	419_0_1547	1686_0_4	800_0_1	433_0_3
210_0_1	596_01_1	67_0_1	116_0_1	64_0_1	110_0_1	277_0_43	490_0_1	1712_01_83	834_0_598	46_0_1	979_0_40	956_0_43	1468_0_56	739_0_179	504_0_1	549_0_24	500_0_119	753_01_30	200_0_2	453_0_1	894_0_159	755_0_99	638_0_924	1333_0_72	260_0_34	483_0_81	162_0_71	1024_01_59	1646_0_345	59_0_342	14_03_1	19_01_1	30_0_1	419_0_1528	1686_0_3	800_0_1	433_0_4
210_0_1	596_01_1	67_0_1	116_0_1	64_0_1	110_0_1	277_0_38	490_0_1	1712_01_84	834_0_586	46_0_1	979_0_36	956_0_41	1468_0_66	739_0_181	504_0_1	549_0_19	500_0_112	753_01_31	200_0_2	453_0_1	894_0_164	755_0_95	638_0_939	1333_0_75	260_0_32	483_0_96	162_0_68	1024_01_52	1646_0_348	59_0_336	14_03_1	19_01_1	30_0_1	419_0_1539	1686_0_2	800_0_1	433_0_4
210_0_1	596_01_1	67_0_1	116_0_1	64_0_1	110_0_1	277_0_34	490_0_1	1712_01_82	834_0_592	46_0_1	979_0_37	956_0_46	1468_0_57	739_0_175	504_0_1	549_0_30	500_0_110	753_01_28	200_0_2	453_0_1	894_0_167	755_0_86	638_0_941	1333_0_72	260_0_37	483_0_94	162_0_66	1024_01_57	1646_0_345	59_0_340	14_03_1	19_01_1	30_0_1	419_0_1539	1686_0_3	800_0_1	433_0_4
210_0_1	596_01_1	67_0_1	116_0_1	64_0_1	110_0_1	277_0_33	490_0_1	1712_01_83	834_0_601	46_0_1	979_0_39	956_0_44	1468_0_52	739_0_177	504_0_1	549_0_28	500_0_117	753_01_31	200_0_2	453_0_1	894_0_160	755_0_93	638_0_933	1333_0_77	260_0_41	483_0_90	162_0_66	1024_01_63	1646_0_355	59_0_342	14_03_1	19_01_1	30_0_1	419_0_1508	1686_0_2	800_0_1	433_0_7
210_0_1	596_01_1	67_0_1	116_0_1	64_0_1	110_0_1	277_0_28	490_0_1	1712_01_75	834_0_598	46_0_1	979_0_38	956_0_43	1468_0_59	739_0_185	504_0_1	549_0_30	500_0_111	753_01_31	200_0_3	453_0_1	894_0_150	755_0_90	638_0_944	1333_0_69	260_0_40	483_0_88	162_0_69	1024_01_55	1646_0_353	59_0_343	14_03_1	19_01_1	30_0_1	419_0_1534	1686_0_2	800_0_1	433_0_7
210_0_1	596_01_1	67_0_1	116_0_1	64_0_1	110_0_1	277_0_32	490_0_1	1712_01_66	834_0_613	46_0_1	979_0_41	956_0_49	1468_0_50	739_0_166	504_0_1	549_0_29	500_0_115	753_01_27	200_0_3	453_0_1	894_0_155	755_0_93	638_0_955	1333_0_77	260_0_43	483_0_85	162_0_70	1024_01_63	1646_0_340	59_0_355	14_03_1	19_01_1	30_0_1	419_0_1501	1686_0_4	800_0_1	433_0_6
210_0_1	596_01_1	67_0_1	116_0_1	64_0_1	110_0_1	277_0_31	490_0_1	1712_01_71	834_0_616	46_0_1	979_0_43	956_0_43	1468_0_58	739_0_157	504_0_1	549_0_25	500_0_123	753_01_30	200_0_3	453_0_1	894_0_157	755_0_101	638_0_951	1333_0_81	260_0_43	483_0_83	162_0_65	1024_01_59	1646_0_359	59_0_341	14_03_1	19_01_1	30_0_1	419_0_1487	1686_0_4	800_0_1	433_0_6
210_0_1	596_01_1	67_0_1	116_0_1	64_0_1	110_0_1	277_0_32	490_0_1	1712_01_76	834_0_614	46_0_1	979_0_43	956_0_45	1468_0_58	739_0_175	504_0_1	549_0_28	500_0_118	753_01_29	200_0_5	453_0_1	894_0_151	755_0_90	638_0_949	1333_0_70	260_0_43	483_0_95	162_0_68	1024_01_55	1646_0_357	59_0_336	14_03_1	19_01_1	30_0_1	419_0_1490	1686_0_5	800_0_1	433_0_4
210_0_1	596_01_1	67_0_1	116_0_1	64_0_1	110_0_1	277_0_29	490_0_1	1712_01_71	834_0_624	46_0_1	979_0_41	956_0_50	1468_0_55	739_0_176	504_0_1	549_0_23	500_0_120	753_01_33	200_0_3	453_0_1	894_0_143	755_0_100	638_0_941	1333_0_75	260_0_43	483_0_92	162_0_70	1024_01_66	1646_0_356	59_0_344	14_03_1	19_01_1	30_0_1	419_0_1473	1686_0_6	800_0_1	433_0_4
210_0_1	596_01_1	67_0_1	116_0_1	64_0_1	110_0_1	277_0_27	490_0_1	1712_01_69	834_0_638	46_0_1	979_0_40	956_0_46	1468_0_61	739_0_181	504_0_1	549_0_21	500_0_120	753_01_27	200_0_4	453_0_1	894_0_148	755_0_96	638_0_943	1333_0_75	260_0_47	483_0_88	162_0_71	1024_01_58	1646_0_352	59_0_337	14_03_1	19_01_1	30_0_1	419_0_1477	1686_0_4	800_0_1	433_0_5
210_0_1	596_01_1	67_0_1	116_0_1	64_0_1	110_0_1	277_0_25	490_0_1	1712_01_61	834_0_618	46_0_1	979_0_41	956_0_47	1468_0_58	739_0_183	504_0_1	549_0_28	500_0_115	753_01_29	200_0_4	453_0_1	894_0_161	755_0_83	638_0_963	1333_0_69	260_0_43	483_0_96	162_0_76	1024_01_53	1646_0_351	59_0_335	14_03_1	19_01_1	30_0_1	419_0_1488	1686_0_6	800_0_1	433_0_2
210_0_1	596_01_1	67_0_1	116_0_1	64_0_1	110_0_1	277_0_26	490_0_1	1712_01_61	834_0_615	46_0_1	979_0_41	956_0_46	1468_0_61	739_0_179	504_0_1	549_0_28	500_0_121	753_01_28	200_0_4	453_0_1	894_0_149	755_0_91	638_0_942	1333_0_66	260_0_46	483_0_90	162_0_77	1024_01_73	1646_0_354	59_0_341	14_03_1	19_01_1	30_0_1	419_0_1486	1686_0_6	800_0_1	433_0_4
210_0_1	596_01_1	67_0_1	116_0_1	64_0_1	110_0_1	277_0_24	490_0_1	1712_01_57	834_0_614	46_0_1	979_0_41	956_0_43	1468_0_66	739_0_186	504_0_1	549_0_32	500_0_120	753_01_27	200_0_3	453_0_1	894_0_156	755_0_88	638_0_947	1333_0_71	260_0_44	483_0_97	162_0_80	1024_01_66	1646_0_350	59_0_319	14_03_1	19_01_1	30_0_1	419_0_1493	1686_0_5	800_0_1	433_0_2
210_0_1	596_01_1	67_0_1	116_0_1	64_0_1	110_0_1	277_0_25	490_0_1	1712_01_63	834_0_620	46_0_1	979_0_46	956_0_47	1468_0_67	739_0_184	504_0_1	549_0_27	500_0_124	753_01_27	200_0_3	453_0_1	894_0_150	755_0_84	638_0_946	1333_0_71	260_0_45	483_0_93	162_0_76	1024_01_67	1646_0_355	59_0_335	14_03_1	19_01_1	30_0_1	419_0_1474	1686_0_5	800_0_1	433_0_3
210_0_1	596_01_1	67_0_1	116_0_1	64_0_1	110_0_1	277_0_25	490_0_1	1712_01_71	834_0_610	46_0_1	979_0_44	956_0_35	1468_0_68	739_0_165	504_0_1	549_0_24	500_0_129	753_01_23	200_0_1	453_0_1	894_0_151	755_0_92	638_0_961	1333_0_75	260_0_46	483_0_78	162_0_81	1024_01_74	1646_0_343	59_0_323	14_03_1	19_01_1	30_0_1	419_0_1507	1686_0_5	800_0_1	433_0_4
210_0_1	596_01_1	67_0_1	116_0_1	64_0_1	110_0_1	277_0_19	490_0_1	1712_01_73	834_0_617	46_0_1	979_0_47	956_0_35	1468_0_74	739_0_182	504_0_1	549_0_29	500_0_120	753_01_22	200_0_1	453_0_1	894_0_148	755_0_93	638_0_958	1333_0_75	260_0_43	483_0_95	162_0_78	1024_01_68	1646_0_344	59_0_325	14_03_1	19_01_1	30_0_1	419_0_1480	1686_0_8	800_0_1	433_0_3
210_0_1	596_01_1	67_0_1	116_0_1	64_0_1	110_0_1	277_0_20	490_0_1	1712_01_69	834_0_621	46_0_1	979_0_46	956_0_36	1468_0_75	739_0_179	504_0_1	549_0_28	500_0_130	753_01_25	200_0_1	453_0_1	894_0_135	755_0_90	638_0_966	1333_0_76	260_0_43	483_0_85	162_0_76	1024_01_73	1646_0_350	59_0_340	14_03_1	19_01_1	30_0_1	419_0_1462	1686_0_8	800_0_1	433_0_3
210_0_1	596_01_1	67_0_1	116_0_1	64_0_1	110_0_1	277_0_19	490_0_1	1712_01_67	834_0_615	46_0_1	979_0_44	956_0_34	1468_0_69	739_0_175	504_0_1	549_0_29	500_0_122	753_01_29	200_0_1	453_0_1	894_0_133	755_0_101	638_0_959	1333_0_72	260_0_38	483_0_87	162_0_86	1024_01_75	1646_0_339	59_0_325	14_03_1	19_01_1	30_0_1	419_0_1508	1686_0_8	800_0_1	433_0_2
210_0_1	596_01_1	67_0_1	116_0_1	64_0_1	110_0_1	277_0_21	490_0_1	1712_01_71	834_0_626	46_0_1	979_0_49	956_0_41	1468_0_65	739_0_172	504_0_1	549_0_31	500_0_115	753_01_33	200_0_1	453_0_1	894_0_128	755_0_79	638_0_970	1333_0_79	260_0_37	483_0_87	162_0_80	1024_01_71	1646_0_345	59_0_328	14_03_1	19_01_1	30_0_1	419_0_1496	1686_0_11	800_0_1	433_0_2
210_0_1	596_01_1	67_0_1	116_0_1	64_0_1	110_0_1	277_0_25	490_0_1	1712_01_69	834_0_619	46_0_1	979_0_50	956_0_39	1468_0_60	739_0_166	504_0_1	549_0_27	500_0_117	753_01_33	200_0_1	453_0_1	894_0_120	755_0_80	638_0_978	1333_0_77	260_0_40	483_0_80	162_0_78	1024_01_80	1646_0_354	59_0_337	14_03_1	19_01_1	30_0_1	419_0_1498	1686_0_11	800_0_1	433_0_4
210_0_1	596_01_1	67_0_1	116_0_1	64_0_1	110_0_1	277_0_25	490_0_1	1712_01_65	834_0_614	46_0_1	979_0_47	956_0_36	1468_0_67	739_0_179	504_0_1	549_0_30	500_0_106	753_01_32	200_0_1	453_0_1	894_0_132	755_0_83	638_0_977	1333_0_68	260_0_48	483_0_83	162_0_78	1024_01_74	1646_0_343	59_0_336	14_03_1	19_01_1	30_0_1	419_0_1509	1686_0_9	800_0_1	433_0_3
210_0_1	596_01_1	67_0_1	116_0_1	64_0_1	110_0_1	277_0_25	490_0_1	1712_01_71	834_0_615	46_0_1	979_0_46	956_0_39	1468_0_57	739_0_177	504_0_1	549_0_33	500_0_109	753_01_28	200_0_1	453_0_1	894_0_136	755_0_71	638_0_979	1333_0_70	260_0_51	483_0_88	162_0_77	1024_01_68	1646_0_356	59_0_332	14_03_1	19_01_1	30_0_1	419_0_1493	1686_0_13	800_0_1	433_0_2
210_0_1	596_01_1	67_0_1	116_0_1	64_0_1	110_0_1	277_0_30	490_0_1	1712_01_68	834_0_630	46_0_1	979_0_42	956_0_32	1468_0_59	739_0_176	504_0_1	549_0_28	500_0_103	753_01_27	200_0_1	453_0_1	894_0_133	755_0_73	638_0_992	1333_0_65	260_0_56	483_0_80	162_0_85	1024_01_85	1646_0_348	59_0_326	14_03_1	19_01_1	30_0_1	419_0_1486	1686_0_11	800_0_1	433_0_2
210_0_1	596_01_1	67_0_1	116_0_1	64_0_1	110_0_1	277_0_25	490_0_1	1712_01_68	834_0_632	46_0_1	979_0_42	956_0_35	1468_0_65	739_0_186	504_0_1	549_0_26	500_0_105	753_01_25	200_0_1	453_0_1	894_0_143	755_0_68	638_0_985	1333_0_57	260_0_55	483_0_89	162_0_79	1024_01_75	1646_0_336	59_0_336	14_03_1	19_01_1	30_0_1	419_0_1495	1686_0_11	800_0_1	433_0_2
210_0_1	596_01_1	67_0_1	116_0_1	64_0_1	110_0_1	277_0_28	490_0_1	1712_01_64	834_0_612	46_0_1	979_0_43	956_0_34	1468_0_66	739_0_167	504_0_1	549_0_27	500_0_109	753_01_29	200_0_1	453_0_1	894_0_145	755_0_71	638_0_989	1333_0_57	260_0_58	483_0_91	162_0_73	1024_01_79	1646_0_353	59_0_339	14_03_1	19_01_1	30_0_1	419_0_1491	1686_0_14	800_0_1	433_0_1
210_0_1	596_01_1	67_0_1	116_0_1	64_0_1	110_0_1	277_0_24	490_0_1	1712_01_65	834_0_619	46_0_1	979_0_43	956_0_28	1468_0_64	739_0_175	504_0_1	549_0_28	500_0_110	753_01_32	200_0_1	453_0_1	894_0_148	755_0_78	638_0_966	1333_0_64	260_0_59	483_0_89	162_0_80	1024_01_89	1646_0_331	59_0_335	14_03_1	19_01_1	30_0_1	433_0_1	1686_0_12	800_0_1	419_0_1503
210_0_1	596_01_1	67_0_1	116_0_1	64_0_1	110_0_1	277_0_21	490_0_1	1712_01_63	834_0_610	46_0_1	979_0_42	956_0_29	1468_0_72	739_0_174	504_0_1	549_0_33	500_0_120	753_01_26	200_0_1	453_0_1	894_0_144	755_0_73	638_0_969	1333_0_61	260_0_60	483_0_94	162_0_76	1024_01_78	1646_0_337	59_0_344	14_03_1	19_01_1	30_0_1	433_0_1	1686_0_10	800_0_1	419_0_1495
210_0_1	596_01_1	67_0_1	116_0_1	64_0_1	110_0_1	277_0_24	490_0_1	1712_01_68	834_0_618	46_0_1	979_0_44	956_0_31	1468_0_74	739_0_175	504_0_1	549_0_27	500_0_120	753_01_26	200_0_1	453_0_1	894_0_138	755_0_73	638_0_973	1333_0_65	260_0_65	483_0_88	162_0_81	1024_01_79	1646_0_343	59_0_351	14_03_1	19_01_1	30_0_1	433_0_1	1686_0_12	800_0_1	419_0_1458
210_0_1	596_01_1	67_0_1	116_0_1	64_0_1	110_0_1	277_0_24	490_0_1	1712_01_67	834_0_602	46_0_1	979_0_37	956_0_25	1468_0_72	739_0_180	504_0_1	549_0_33	500_0_120	753_01_26	200_0_1	453_0_1	894_0_132	755_0_82	638_0_976	1333_0_65	260_0_66	483_0_89	162_0_83	1024_01_78	1646_0_337	59_0_349	14_03_1	19_01_1	30_0_1	433_0_1	1686_0_11	800_0_1	419_0_1479
210_0_1	596_01_1	67_0_1	116_0_1	64_0_1	110_0_1	277_0_26	490_0_1	1712_01_58	834_0_599	46_0_1	979_0_41	956_0_33	1468_0_70	739_0_175	504_0_1	549_0_36	500_0_123	753_01_22	200_0_1	453_0_1	894_0_134	755_0_74	638_0_991	1333_0_67	260_0_61	483_0_88	162_0_84	1024_01_66	1646_0_332	59_0_364	14_03_1	19_01_1	30_0_1	433_0_1	1686_0_10	800_0_1	419_0_1470
210_0_1	596_01_1	67_0_1	116_0_1	64_0_1	110_0_1	277_0_28	490_0_1	1712_01_60	834_0_589	46_0_1	979_0_42	956_0_28	1468_0_68	739_0_174	504_0_1	549_0_35	500_0_118	753_01_19	200_0_1	453_0_1	894_0_136	755_0_81	638_0_989	1333_0_74	260_0_71	483_0_79	162_0_89	1024_01_83	1646_0_310	59_0_372	14_03_1	19_01_1	30_0_1	433_0_1	1686_0_6	800_0_1	419_0_1476
210_0_1	596_01_1	67_0_1	116_0_1	64_0_1	110_0_1	277_0_30	490_0_1	1712_01_62	834_0_576	46_0_1	979_0_42	956_0_27	1468_0_75	739_0_178	504_0_1	549_0_44	500_0_126	753_01_22	200_0_1	453_0_1	894_0_137	755_0_84	638_0_997	1333_0_72	260_0_67	483_0_79	162_0_85	1024_01_77	1646_0_296	59_0_355	14_03_1	19_01_1	30_0_1	433_0_1	1686_0_8	800_0_1	419_0_1476
210_0_1	596_01_1	67_0_1	116_0_1	64_0_1	110_0_1	277_0_30	490_0_1	1712_01_56	834_0_579	46_0_1	979_0_43	956_0_27	1468_0_75	739_0_168	504_0_1	549_0_40	500_0_130	753_01_25	200_0_1	453_0_1	894_0_137	755_0_79	638_0_1007	1333_0_76	260_0_61	483_0_78	162_0_81	1024_01_76	1646_0_316	59_0_365	14_03_1	19_01_1	30_0_1	433_0_1	1686_0_9	800_0_1	419_0_1457
210_0_1	596_01_1	67_0_1	116_0_1	64_0_1	110_0_1	277_0_32	490_0_1	1712_01_61	834_0_583	46_0_1	979_0_38	956_0_22	1468_0_73	739_0_168	504_0_1	549_0_37	500_0_130	753_01_25	200_0_1	453_0_1	894_0_131	755_0_78	638_0_992	1333_0_78	260_0_59	483_0_76	162_0_79	1024_01_91	1646_0_311	59_0_361	14_03_1	19_01_1	30_0_1	433_0_1	1686_0_7	800_0_1	419_0_1493
210_0_1	596_01_1	67_0_1	116_0_1	64_0_1	110_0_1	277_0_31	490_0_1	1712_01_60	834_0_570	46_0_1	979_0_38	956_0_27	1468_0_80	739_0_168	504_0_1	549_0_42	500_0_143	753_01_21	200_0_1	453_0_1	894_0_131	755_0_80	638_0_994	1333_0_77	260_0_56	483_0_71	162_0_74	1024_01_77	1646_0_322	59_0_357	14_03_1	19_01_1	30_0_1	433_0_1	1686_0_9	800_0_1	419_0_1488
210_0_1	596_01_1	67_0_1	116_0_1	64_0_1	110_0_1	277_0_32	490_0_1	1712_01_62	834_0_586	46_0_1	979_0_38	956_0_22	1468_0_85	739_0_178	504_0_1	549_0_37	500_0_140	753_01_21	200_0_1	453_0_1	894_0_126	755_0_78	638_0_1004	1333_0_82	260_0_56	483_0_76	162_0_76	1024_01_67	1646_0_338	59_0_356	14_03_1	19_01_1	30_0_1	433_0_1	1686_0_9	800_0_1	419_0_1450
210_0_1	596_01_1	67_0_1	116_0_1	64_0_1	110_0_1	277_0_35	490_0_1	1712_01_56	834_0_586	46_0_1	979_0_35	956_0_16	1468_0_80	739_0_174	504_0_1	549_0_45	500_0_140	753_01_23	200_0_1	453_0_1	894_0_132	755_0_79	638_0_999	1333_0_89	260_0_52	483_0_71	162_0_78	1024_01_68	1646_0_319	59_0_353	14_03_1	19_01_1	30_0_1	433_0_1	1686_0_12	800_0_1	419_0_1481
210_0_1	596_01_1	67_0_1	116_0_1	64_0_1	110_0_1	277_0_32	490_0_1	1712_01_48	834_0_593	46_0_1	979_0_35	956_0_18	1468_0_82	739_0_176	504_0_1	549_0_44	500_0_152	753_01_25	200_0_1	453_0_1	894_0_129	755_0_66	638_0_1017	1333_0_92	260_0_47	483_0_69	162_0_78	1024_01_59	1646_0_331	59_0_366	14_03_1	19_01_1	30_0_1	433_0_1	1686_0_11	800_0_1	419_0_1451
210_0_1	596_01_1	67_0_1	116_0_1	64_0_1	110_0_1	277_0_34	490_0_1	1712_01_45	834_0_600	46_0_1	979_0_34	956_0_15	1468_0_68	739_0_190	504_0_1	549_0_42	500_0_151	753_01_18	200_0_1	453_0_1	894_0_122	755_0_62	638_0_1016	1333_0_85	260_0_50	483_0_72	162_0_88	1024_01_71	1646_0_334	59_0_350	14_03_1	19_01_1	30_0_1	433_0_1	1686_0_8	800_0_1	419_0_1468
210_0_1	596_01_1	67_0_1	116_0_1	64_0_1	110_0_1	277_0_39	490_0_1	1712_01_47	834_0_588	46_0_1	979_0_28	956_0_21	1468_0_72	739_0_178	504_0_1	549_0_49	500_0_151	753_01_20	200_0_1	453_0_1	894_0_131	755_0_64	638_0_1003	1333_0_84	260_0_43	483_0_70	162_0_79	1024_01_63	1646_0_324	59_0_340	14_03_1	19_01_1	30_0_1	433_0_1	1686_0_12	800_0_1	419_0_1509
210_0_1	596_01_1	67_0_1	116_0_1	64_0_1	110_0_1	277_0_41	490_0_1	1712_01_43	834_0_601	46_0_1	979_0_32	956_0_18	1468_0_72	739_0_177	504_0_1	549_0_43	500_0_148	753_01_16	200_0_1	453_0_1	894_0_123	755_0_59	638_0_1007	1333_0_86	260_0_47	483_0_67	162_0_81	1024_01_56	1646_0_365	59_0_338	14_03_1	19_01_1	30_0_1	433_0_1	1686_0_11	800_0_1	419_0_1482
210_0_1	596_01_1	67_0_1	116_0_1	64_0_1	110_0_1	277_0_39	490_0_1	1712_01_45	834_0_610	46_0_1	979_0_33	956_0_17	1468_0_65	739_0_174	504_0_1	549_0_42	500_0_146	753_01_16	200_0_1	453_0_1	894_0_133	755_0_59	638_0_988	1333_0_84	260_0_48	483_0_72	162_0_81	1024_01_59	1646_0_353	59_0_331	14_03_1	19_01_1	30_0_1	433_0_1	1686_0_10	800_0_1	419_0_1512
210_0_1	596_01_1	67_0_1	116_0_1	64_0_1	110_0_1	277_0_37	490_0_1	1712_01_42	834_0_602	46_0_1	979_0_31	956_0_24	1468_0_71	739_0_156	504_0_1	549_0_47	500_0_148	753_01_17	200_0_1	453_0_1	894_0_137	755_0_65	638_0_1006	1333_0_88	260_0_50	483_0_71	162_0_78	1024_01_52	1646_0_334	59_0_340	14_03_1	19_01_1	30_0_1	433_0_1	1686_0_15	800_0_1	419_0_1500
210_0_1	596_01_1	67_0_1	116_0_1	64_0_1	110_0_1	277_0_39	490_0_1	1712_01_35	834_0_610	46_0_1	979_0_34	956_0_21	1468_0_66	739_0_158	504_0_1	549_0_41	500_0_151	753_01_17	200_0_1	453_0_1	894_0_127	755_0_54	638_0_1002	1333_0_84	260_0_54	483_0_74	162_0_84	1024_01_51	1646_0_351	59_0_328	14_03_1	19_01_1	30_0_1	433_0_1	1686_0_13	800_0_1	419_0_1524
210_0_1	596_01_1	67_0_1	116_0_1	64_0_1	110_0_1	277_0_39	490_0_1	1712_01_35	834_0_614	46_0_1	979_0_33	956_0_18	1468_0_68	739_0_157	504_0_1	549_0_39	500_0_153	753_01_16	200_0_1	453_0_1	894_0_130	755_0_63	638_0_982	1333_0_88	260_0_49	483_0_72	162_0_83	1024_01_55	1646_0_336	59_0_321	14_03_1	19_01_1	30_0_1	433_0_1	1686_0_16	800_0_1	419_0_1551
210_0_1	596_01_1	67_0_1	116_0_1	64_0_1	110_0_1	277_0_37	490_0_1	1712_01_36	834_0_618	46_0_1	979_0_27	956_0_20	1468_0_77	739_0_147	504_0_1	549_0_39	500_0_162	753_01_17	200_0_1	453_0_1	894_0_129	755_0_57	638_0_994	1333_0_85	260_0_47	483_0_66	162_0_80	1024_01_49	1646_0_363	59_0_325	14_03_1	19_01_1	30_0_1	433_0_1	1686_0_18	800_0_1	419_0_1537
210_0_1	596_01_1	67_0_1	116_0_1	64_0_1	110_0_1	277_0_36	490_0_1	1712_01_32	834_0_633	46_0_1	979_0_28	956_0_16	1468_0_74	739_0_158	504_0_1	549_0_38	500_0_164	753_01_17	200_0_1	453_0_1	894_0_122	755_0_53	638_0_985	1333_0_89	260_0_44	483_0_70	162_0_83	1024_01_55	1646_0_363	59_0_319	14_03_1	19_01_1	30_0_1	433_0_1	1686_0_14	800_0_1	419_0_1542
210_0_1	596_01_1	67_0_1	116_0_1	64_0_1	110_0_1	277_0_35	490_0_1	1712_01_30	834_0_628	46_0_1	979_0_29	956_0_17	1468_0_81	739_0_147	504_0_1	549_0_39	500_0_155	753_01_17	200_0_1	453_0_1	894_0_132	755_0_58	638_0_962	1333_0_89	260_0_39	483_0_66	162_0_87	1024_01_51	1646_0_349	59_0_302	14_03_1	19_01_1	30_0_1	433_0_1	1686_0_16	800_0_1	419_0_1603
210_0_1	596_01_1	67_0_1	116_0_1	64_0_1	110_0_1	277_0_39	490_0_1	1712_01_30	834_0_649	46_0_1	979_0_30	956_0_22	1468_0_76	739_0_133	504_0_1	549_0_39	500_0_164	753_01_15	200_0_1	453_0_1	894_0_131	755_0_51	638_0_981	1333_0_88	260_0_42	483_0_61	162_0_89	1024_01_52	1646_0_355	59_0_318	14_03_1	19_01_1	30_0_1	433_0_1	1686_0_14	800_0_1	419_0_1552
210_0_1	596_01_1	67_0_1	116_0_1	64_0_1	110_0_1	277_0_41	490_0_1	1712_01_28	834_0_653	46_0_1	979_0_30	956_0_21	1468_0_79	739_0_151	504_0_1	549_0_40	500_0_159	753_01_14	200_0_1	453_0_1	894_0_131	755_0_52	638_0_966	1333_0_94	260_0_42	483_0_68	162_0_91	1024_01_62	1646_0_334	59_0_312	14_03_1	19_01_1	30_0_1	433_0_1	1686_0_12	800_0_1	419_0_1556
210_0_1	596_01_1	67_0_1	116_0_1	64_0_1	110_0_1	277_0_43	490_0_1	1712_01_33	834_0_659	46_0_1	979_0_25	956_0_27	1468_0_84	739_0_141	504_0_1	549_0_38	500_0_172	753_01_12	200_0_1	453_0_1	894_0_138	755_0_56	638_0_949	1333_0_93	260_0_40	483_0_62	162_0_88	1024_01_53	1646_0_346	59_0_316	14_03_1	19_01_1	30_0_1	433_0_1	1686_0_14	800_0_1	419_0_1546
210_0_1	596_01_1	67_0_1	116_0_1	64_0_1	110_0_1	277_0_45	490_0_1	1712_01_31	834_0_687	46_0_1	979_0_28	956_0_24	1468_0_81	739_0_137	504_0_1	549_0_32	500_0_168	753_01_14	200_0_1	453_0_1	894_0_131	755_0_47	638_0_970	1333_0_92	260_0_43	483_0_60	162_0_85	1024_01_57	1646_0_361	59_0_309	14_03_1	19_01_1	30_0_1	433_0_1	1686_0_12	800_0_1	419_0_1521
210_0_1	596_01_1	67_0_1	116_0_1	64_0_1	110_0_1	277_0_41	490_0_1	1712_01_33	834_0_687	46_0_1	979_0_30	956_0_22	1468_0_80	739_0_144	504_0_1	549_0_40	500_0_161	753_01_13	200_0_1	453_0_1	894_0_138	755_0_53	638_0_943	1333_0_89	260_0_41	483_0_69	162_0_90	1024_01_63	1646_0_346	59_0_287	14_03_1	19_01_1	30_0_1	433_0_1	1686_0_16	800_0_1	419_0_1556
210_0_1	596_01_1	67_0_1	116_0_1	64_0_1	110_0_1	277_0_43	490_0_1	1712_01_34	834_0_671	46_0_1	979_0_30	956_0_26	1468_0_80	739_0_148	504_0_1	549_0_38	500_0_172	753_01_14	200_0_1	453_0_1	894_0_144	755_0_54	638_0_976	1333_0_91	260_0_37	483_0_66	162_0_86	1024_01_55	1646_0_340	59_0_299	14_03_1	19_01_1	30_0_1	433_0_1	1686_0_13	800_0_1	419_0_1520
210_0_1	596_01_1	67_0_1	116_0_1	64_0_1	110_0_1	277_0_40	490_0_1	1712_01_28	834_0_692	46_0_1	979_0_33	956_0_24	1468_0_83	739_0_143	504_0_1	549_0_39	500_0_177	753_01_11	200_0_1	453_0_1	894_0_137	755_0_49	638_0_948	1333_0_93	260_0_42	483_0_61	162_0_87	1024_01_66	1646_0_337	59_0_296	14_03_1	19_01_1	30_0_1	433_0_1	1686_0_10	800_0_1	419_0_1536
210_0_1	596_01_1	67_0_1	116_0_1	64_0_1	110_0_1	277_0_43	490_0_1	1712_01_30	834_0_698	46_0_1	979_0_31	956_0_19	1468_0_88	739_0_140	504_0_1	549_0_42	500_0_175	753_01_9	200_0_1	453_0_1	894_0_142	755_0_56	638_0_927	1333_0_91	260_0_40	483_0_66	162_0_86	1024_01_65	1646_0_327	59_0_300	14_03_1	19_01_1	30_0_1	433_0_1	1686_0_10	800_0_1	419_0_1553
210_0_1	596_01_1	67_0_1	116_0_1	64_0_1	110_0_1	277_0_49	490_0_1	1712_01_30	834_0_693	46_0_1	979_0_27	956_0_26	1468_0_91	739_0_130	504_0_1	549_0_42	500_0_186	753_01_13	200_0_1	453_0_1	894_0_135	755_0_51	638_0_949	1333_0_86	260_0_41	483_0_55	162_0_92	1024_01_61	1646_0_344	59_0_317	14_03_1	19_01_1	30_0_1	433_0_1	1686_0_8	800_0_1	419_0_1508
210_0_1	596_01_1	67_0_1	116_0_1	64_0_1	110_0_1	277_0_45	490_0_1	1712_01_28	834_0_718	46_0_1	979_0_28	956_0_22	1468_0_91	739_0_126	504_0_1	549_0_47	500_0_182	753_01_13	200_0_1	453_0_1	894_0_139	755_0_44	638_0_928	1333_0_91	260_0_41	483_0_55	162_0_94	1024_01_68	1646_0_335	59_0_304	14_03_1	19_01_1	30_0_1	433_0_1	1686_0_8	800_0_1	419_0_1529
210_0_1	596_01_1	67_0_1	116_0_1	64_0_1	110_0_1	277_0_44	490_0_1	1712_01_29	834_0_693	46_0_1	979_0_22	956_0_25	1468_0_96	739_0_137	504_0_1	549_0_44	500_0_178	753_01_14	200_0_1	453_0_1	894_0_143	755_0_54	638_0_942	1333_0_88	260_0_43	483_0_54	162_0_96	1024_01_64	1646_0_337	59_0_307	14_03_1	19_01_1	30_0_1	433_0_1	1686_0_8	800_0_1	419_0_1507
210_0_1	596_01_1	67_0_1	116_0_1	64_0_1	110_0_1	277_0_40	490_0_1	1712_01_28	834_0_699	46_0_1	979_0_15	956_0_22	1468_0_93	739_0_133	504_0_1	549_0_40	500_0_187	753_01_18	200_0_1	453_0_1	894_0_135	755_0_47	638_0_961	1333_0_84	260_0_56	483_0_54	162_0_92	1024_01_64	1646_0_334	59_0_315	14_03_1	19_01_1	30_0_1	433_0_1	1686_0_9	800_0_1	419_0_1503
210_0_1	596_01_1	67_0_1	116_0_1	64_0_1	110_0_1	277_0_38	490_0_1	1712_01_28	834_0_713	46_0_1	979_0_16	956_0_21	1468_0_92	739_0_128	504_0_1	549_0_41	500_0_170	753_01_17	200_0_1	453_0_1	894_0_151	755_0_51	638_0_940	1333_0_83	260_0_45	483_0_51	162_0_98	1024_01_70	1646_0_340	59_0_304	14_03_1	19_01_1	30_0_1	433_0_1	1686_0_11	800_0_1	419_0_1523
210_0_1	596_01_1	67_0_1	116_0_1	64_0_1	110_0_1	277_0_37	490_0_1	1712_01_27	834_0_721	46_0_1	979_0_14	956_0_22	1468_0_94	739_0_134	504_0_1	549_0_42	500_0_166	753_01_19	200_0_1	453_0_1	894_0_162	755_0_49	638_0_962	1333_0_80	260_0_45	483_0_44	162_0_100	1024_01_59	1646_0_346	59_0_319	14_03_1	19_01_1	30_0_1	433_0_1	1686_0_13	800_0_1	419_0_1474
210_0_1	596_01_1	67_0_1	116_0_1	64_0_1	110_0_1	277_0_39	490_0_1	1712_01_24	834_0_739	46_0_1	979_0_12	956_0_18	1468_0_91	739_0_121	504_0_1	549_0_41	500_0_168	753_01_15	200_0_1	453_0_1	894_0_156	755_0_41	638_0_960	1333_0_81	260_0_42	483_0_39	162_0_109	1024_01_61	1646_0_339	59_0_302	14_03_1	19_01_1	30_0_1	433_0_1	1686_0_13	800_0_1	419_0_1519
210_0_1	596_01_1	67_0_1	116_0_1	64_0_1	110_0_1	277_0_39	490_0_1	1712_01_26	834_0_737	46_0_1	979_0_12	956_0_16	1468_0_92	739_0_117	504_0_1	549_0_45	500_0_164	753_01_12	200_0_1	453_0_1	894_0_161	755_0_45	638_0_957	1333_0_81	260_0_35	483_0_40	162_0_107	1024_01_60	1646_0_331	59_0_298	14_03_1	19_01_1	30_0_1	433_0_1	1686_0_15	800_0_1	419_0_1529
210_0_1	596_01_1	67_0_1	116_0_1	64_0_1	110_0_1	277_0_44	490_0_1	1712_01_31	834_0_735	46_0_1	979_0_11	956_0_19	1468_0_88	739_0_125	504_0_1	549_0_47	500_0_175	753_01_17	200_0_1	453_0_1	894_0_157	755_0_42	638_0_960	1333_0_77	260_0_43	483_0_45	162_0_104	1024_01_54	1646_0_321	59_0_314	14_03_1	19_01_1	30_0_1	433_0_1	1686_0_13	800_0_1	419_0_1501
210_0_1	596_01_1	67_0_1	116_0_1	64_0_1	110_0_1	277_0_40	490_0_1	1712_01_28	834_0_746	46_0_1	979_0_12	956_0_18	1468_0_81	739_0_120	504_0_1	549_0_47	500_0_183	753_01_16	200_0_1	453_0_1	894_0_146	755_0_46	638_0_954	1333_0_71	260_0_37	483_0_46	162_0_112	1024_01_52	1646_0_323	59_0_304	14_03_1	19_01_1	30_0_1	433_0_1	1686_0_12	800_0_1	419_0_1533
210_0_1	596_01_1	67_0_1	116_0_1	64_0_1	110_0_1	277_0_46	490_0_1	1712_01_33	834_0_755	46_0_1	979_0_13	956_0_19	1468_0_84	739_0_122	504_0_1	549_0_48	500_0_169	753_01_11	200_0_1	453_0_1	894_0_155	755_0_51	638_0_951	1333_0_76	260_0_37	483_0_46	162_0_114	1024_01_42	1646_0_333	59_0_312	14_03_1	19_01_1	30_0_1	433_0_1	1686_0_16	800_0_1	419_0_1497
210_0_1	596_01_1	67_0_1	116_0_1	64_0_1	110_0_1	277_0_51	490_0_1	1712_01_32	834_0_749	46_0_1	979_0_13	956_0_17	1468_0_88	739_0_127	504_0_1	549_0_44	500_0_188	753_01_16	200_0_1	453_0_1	894_0_149	755_0_47	638_0_957	1333_0_77	260_0_38	483_0_53	162_0_106	1024_01_41	1646_0_321	59_0_308	14_03_1	19_01_1	30_0_1	433_0_1	1686_0_18	800_0_1	419_0_1496
210_0_1	596_01_1	67_0_1	116_0_1	64_0_1	110_0_1	277_0_47	490_0_1	1712_01_34	834_0_785	46_0_1	979_0_17	956_0_11	1468_0_82	739_0_135	504_0_1	549_0_45	500_0_180	753_01_17	200_0_1	453_0_1	894_0_151	755_0_43	638_0_921	1333_0_75	260_0_38	483_0_41	162_0_109	1024_01_49	1646_0_330	59_0_297	14_03_1	19_01_1	30_0_1	433_0_1	1686_0_16	800_0_1	419_0_1510
210_0_1	596_01_1	67_0_1	116_0_1	64_0_1	110_0_1	277_0_49	490_0_1	1712_01_36	834_0_777	46_0_1	979_0_14	956_0_13	1468_0_94	739_0_121	504_0_1	549_0_39	500_0_183	753_01_19	200_0_1	453_0_1	894_0_160	755_0_47	638_0_945	1333_0_79	260_0_32	483_0_43	162_0_103	1024_01_46	1646_0_320	59_0_309	14_03_1	19_01_1	30_0_1	433_0_1	1686_0_15	800_0_1	419_0_1486
210_0_1	596_01_1	67_0_1	116_0_1	64_0_1	110_0_1	277_0_44	490_0_1	1712_01_37	834_0_779	46_0_1	979_0_9	956_0_14	1468_0_100	739_0_121	504_0_1	549_0_37	500_0_197	753_01_20	200_0_1	453_0_1	894_0_137	755_0_43	638_0_941	1333_0_75	260_0_33	483_0_37	162_0_102	1024_01_50	1646_0_320	59_0_320	14_03_1	19_01_1	30_0_1	433_0_1	1686_0_10	800_0_1	419_0_1495
210_0_1	596_01_1	67_0_1	116_0_1	64_0_1	110_0_1	277_0_42	490_0_1	1712_01_36	834_0_774	46_0_1	979_0_12	956_0_13	1468_0_96	739_0_134	504_0_1	549_0_41	500_0_187	753_01_20	200_0_1	453_0_1	894_0_153	755_0_42	638_0_938	1333_0_71	260_0_35	483_0_33	162_0_101	1024_01_58	1646_0_310	59_0_312	14_03_1	19_01_1	30_0_1	433_0_1	1686_0_10	800_0_1	419_0_1501
210_0_1	596_01_1	67_0_1	116_0_1	64_0_1	110_0_1	277_0_41	490_0_1	1712_01_35	834_0_760	46_0_1	979_0_13	956_0_15	1468_0_107	739_0_127	504_0_1	549_0_36	500_0_188	753_01_22	200_0_1	453_0_1	894_0_160	755_0_38	638_0_969	1333_0_73	260_0_32	483_0_37	162_0_108	1024_01_50	1646_0_307	59_0_307	14_03_1	19_01_1	30_0_1	433_0_1	1686_0_10	800_0_1	419_0_1494
210_0_1	596_01_1	67_0_1	116_0_1	64_0_1	110_0_1	277_0_41	490_0_1	1712_01_37	834_0_758	46_0_1	979_0_13	956_0_13	1468_0_108	739_0_130	504_0_1	549_0_34	500_0_193	753_01_18	200_0_1	453_0_1	894_0_139	755_0_42	638_0_961	1333_0_68	260_0_36	483_0_32	162_0_109	1024_01_47	1646_0_310	59_0_305	14_03_1	19_01_1	30_0_1	433_0_1	1686_0_7	800_0_1	419_0_1535
210_0_1	596_01_1	67_0_1	116_0_1	64_0_1	110_0_1	277_0_43	490_0_1	1712_01_39	834_0_750	46_0_1	979_0_16	956_0_11	1468_0_114	739_0_131	504_0_1	549_0_35	500_0_182	753_01_17	200_0_1	453_0_1	894_0_141	755_0_45	638_0_951	1333_0_72	260_0_37	483_0_34	162_0_109	1024_01_49	1646_0_322	59_0_301	14_03_1	19_01_1	30_0_1	433_0_1	1686_0_8	800_0_1	419_0_1523
210_0_1	596_01_1	67_0_1	116_0_1	64_0_1	110_0_1	277_0_41	490_0_1	1712_01_36	834_0_739	46_0_1	979_0_14	956_0_9	1468_0_116	739_0_121	504_0_1	549_0_32	500_0_200	753_01_18	200_0_1	453_0_1	894_0_135	755_0_40	638_0_971	1333_0_74	260_0_38	483_0_44	162_0_104	1024_01_41	1646_0_325	59_0_303	14_03_1	19_01_1	30_0_1	433_0_1	1686_0_9	800_0_1	419_0_1520
210_0_1	596_01_1	67_0_1	116_0_1	64_0_1	110_0_1	277_0_38	490_0_1	1712_01_37	834_0_734	46_0_1	979_0_13	956_0_11	1468_0_109	739_0_135	504_0_1	549_0_37	500_0_190	753_01_17	200_0_1	453_0_1	894_0_125	755_0_43	638_0_971	1333_0_83	260_0_40	483_0_45	162_0_107	1024_01_44	1646_0_318	59_0_290	14_03_1	19_01_1	30_0_1	433_0_1	1686_0_7	800_0_1	419_0_1535
210_0_1	596_01_1	67_0_1	116_0_1	64_0_1	110_0_1	277_0_44	490_0_1	1712_01_37	834_0_732	46_0_1	979_0_13	956_0_10	1468_0_120	739_0_128	504_0_1	549_0_38	500_0_191	753_01_14	200_0_1	453_0_1	894_0_131	755_0_43	638_0_981	1333_0_77	260_0_38	483_0_44	162_0_110	1024_01_44	1646_0_305	59_0_301	14_03_1	19_01_1	30_0_1	433_0_1	1686_0_6	800_0_1	419_0_1518
210_0_1	596_01_1	67_0_1	116_0_1	64_0_1	110_0_1	277_0_39	490_0_1	1712_01_30	834_0_730	46_0_1	979_0_11	956_0_13	1468_0_111	739_0_134	504_0_1	549_0_42	500_0_199	753_01_17	200_0_1	453_0_1	894_0_121	755_0_40	638_0_979	1333_0_80	260_0_39	483_0_49	162_0_102	1024_01_41	1646_0_313	59_0_307	14_03_1	19_01_1	30_0_1	433_0_1	1686_0_7	800_0_1	419_0_1525
210_0_1	596_01_1	67_0_1	116_0_1	64_0_1	110_0_1	277_0_40	490_0_1	1712_01_34	834_0_723	46_0_1	979_0_13	956_0_13	1468_0_114	739_0_141	504_0_1	549_0_42	500_0_189	753_01_16	200_0_1	453_0_1	894_0_118	755_0_55	638_0_969	1333_0_85	260_0_34	483_0_43	162_0_103	1024_01_43	1646_0_310	59_0_308	14_03_1	19_01_1	30_0_1	433_0_1	1686_0_6	800_0_1	419_0_1522
210_0_1	596_01_1	67_0_1	116_0_1	64_0_1	110_0_1	277_0_43	490_0_1	1712_01_32	834_0_725	46_0_1	979_0_12	956_0_13	1468_0_125	739_0_129	504_0_1	549_0_33	500_0_202	753_01_17	200_0_1	453_0_1	894_0_134	755_0_49	638_0_969	1333_0_79	260_0_34	483_0_49	162_0_107	1024_01_35	1646_0_298	59_0_312	14_03_1	19_01_1	30_0_1	433_0_1	1686_0_6	800_0_1	419_0_1514
210_0_1	596_01_1	67_0_1	116_0_1	64_0_1	110_0_1	277_0_41	490_0_1	1712_01_29	834_0_746	46_0_1	979_0_12	956_0_16	1468_0_112	739_0_128	504_0_1	549_0_34	500_0_198	753_01_15	200_0_1	453_0_1	894_0_127	755_0_46	638_0_970	1333_0_89	260_0_44	483_0_45	162_0_105	1024_01_34	1646_0_284	59_0_324	14_03_1	19_01_1	30_0_1	433_0_1	1686_0_7	800_0_1	419_0_1519
210_0_1	596_01_1	67_0_1	116_0_1	64_0_1	110_0_1	277_0_45	490_0_1	1712_01_26	834_0_734	46_0_1	979_0_15	956_0_13	1468_0_119	739_0_119	504_0_1	549_0_33	500_0_181	753_01_12	200_0_1	453_0_1	894_0_131	755_0_45	638_0_986	1333_0_83	260_0_43	483_0_43	162_0_109	1024_01_32	1646_0_287	59_0_340	14_03_1	19_01_1	30_0_1	433_0_1	1686_0_5	800_0_1	419_0_1523
210_0_1	596_01_1	67_0_1	116_0_1	64_0_1	110_0_1	277_0_42	490_0_1	1712_01_31	834_0_728	46_0_1	979_0_16	956_0_12	1468_0_115	739_0_109	504_0_1	549_0_34	500_0_193	753_01_18	200_0_1	453_0_1	894_0_139	755_0_43	638_0_990	1333_0_77	260_0_43	483_0_54	162_0_96	1024_01_29	1646_0_283	59_0_347	14_03_1	19_01_1	30_0_1	433_0_1	1686_0_2	800_0_1	419_0_1531
210_0_1	596_01_1	67_0_1	116_0_1	64_0_1	110_0_1	277_0_39	490_0_1	1712_01_31	834_0_725	46_0_1	979_0_18	956_0_17	1468_0_109	739_0_117	504_0_1	549_0_38	500_0_179	753_01_16	200_0_1	453_0_1	894_0_127	755_0_42	638_0_988	1333_0_90	260_0_45	483_0_50	162_0_93	1024_01_29	1646_0_285	59_0_347	14_03_1	19_01_1	30_0_1	433_0_1	1686_0_2	800_0_1	419_0_1548
210_0_1	596_01_1	67_0_1	116_0_1	64_0_1	110_0_1	277_0_39	490_0_1	1712_01_32	834_0_709	46_0_1	979_0_18	956_0_16	1468_0_123	739_0_103	504_0_1	549_0_40	500_0_177	753_01_14	200_0_1	453_0_1	894_0_134	755_0_45	638_0_984	1333_0_88	260_0_46	483_0_59	162_0_93	1024_01_33	1646_0_273	59_0_352	14_03_1	19_01_1	30_0_1	433_0_1	1686_0_1	800_0_1	419_0_1550
210_0_1	596_01_1	67_0_1	116_0_1	64_0_1	110_0_1	277_0_38	490_0_1	1712_01_30	834_0_707	46_0_1	979_0_20	956_0_19	1468_0_106	739_0_113	504_0_1	549_0_38	500_0_184	753_01_15	200_0_1	453_0_1	894_0_120	755_0_44	638_0_991	1333_0_94	260_0_42	483_0_59	162_0_90	1024_01_31	1646_0_275	59_0_374	14_03_1	19_01_1	30_0_1	433_0_1	1686_0_1	800_0_1	419_0_1536
210_0_1	596_01_1	67_0_1	116_0_1	64_0_1	110_0_1	277_0_35	490_0_1	1712_01_30	834_0_691	46_0_1	979_0_18	956_0_24	1468_0_105	739_0_123	504_0_1	549_0_42	500_0_178	753_01_14	200_0_1	453_0_1	894_0_113	755_0_54	638_0_987	1333_0_91	260_0_40	483_0_56	162_0_88	1024_01_32	1646_0_279	59_0_362	14_03_1	19_01_1	30_0_1	433_0_1	1686_0_1	800_0_1	419_0_1570
210_0_1	596_01_1	67_0_1	116_0_1	64_0_1	110_0_1	277_0_37	490_0_1	1712_01_32	834_0_702	46_0_1	979_0_17	956_0_22	1468_0_115	739_0_111	504_0_1	549_0_40	500_0_193	753_01_13	200_0_1	453_0_1	894_0_109	755_0_48	638_0_982	1333_0_90	260_0_37	483_0_63	162_0_88	1024_01_31	1646_0_271	59_0_367	14_03_1	19_01_1	30_0_1	433_0_1	1686_0_2	800_0_1	419_0_1556
210_0_1	596_01_1	67_0_1	116_0_1	64_0_1	110_0_1	277_0_41	490_0_1	1712_01_30	834_0_713	46_0_1	979_0_15	956_0_28	1468_0_100	739_0_123	504_0_1	549_0_37	500_0_194	753_01_12	200_0_1	453_0_1	894_0_98	755_0_46	638_0_985	1333_0_82	260_0_38	483_0_58	162_0_86	1024_01_31	1646_0_268	59_0_375	14_03_1	19_01_1	30_0_1	433_0_1	1686_0_2	800_0_1	419_0_1565
210_0_1	596_01_1	67_0_1	116_0_1	64_0_1	110_0_1	277_0_38	490_0_1	1712_01_26	834_0_706	46_0_1	979_0_18	956_0_25	1468_0_104	739_0_111	504_0_1	549_0_40	500_0_183	753_01_7	200_0_1	453_0_1	894_0_105	755_0_49	638_0_985	1333_0_87	260_0_40	483_0_60	162_0_86	1024_01_26	1646_0_276	59_0_377	14_03_1	19_01_1	30_0_1	433_0_1	1686_0_4	800_0_1	419_0_1573
210_0_1	596_01_1	67_0_1	116_0_1	64_0_1	110_0_1	277_0_32	490_0_1	1712_01_23	834_0_698	46_0_1	979_0_14	956_0_21	1468_0_113	739_0_109	504_0_1	549_0_34	500_0_201	753_01_9	200_0_1	453_0_1	894_0_109	755_0_45	638_0_1001	1333_0_91	260_0_34	483_0_69	162_0_77	1024_01_27	1646_0_264	59_0_395	14_03_1	19_01_1	30_0_1	433_0_1	1686_0_2	800_0_1	419_0_1562
210_0_1	596_01_1	67_0_1	116_0_1	64_0_1	110_0_1	277_0_28	490_0_1	1712_01_24	834_0_705	46_0_1	979_0_16	956_0_22	1468_0_102	739_0_118	504_0_1	549_0_37	500_0_191	753_01_9	200_0_1	453_0_1	894_0_109	755_0_47	638_0_978	1333_0_95	260_0_40	483_0_66	162_0_76	1024_01_27	1646_0_266	59_0_396	14_03_1	19_01_1	30_0_1	433_0_1	1686_0_1	800_0_1	419_0_1577
210_0_1	596_01_1	67_0_1	116_0_1	64_0_1	110_0_1	277_0_31	490_0_1	1712_01_27	834_0_708	46_0_1	979_0_14	956_0_20	1468_0_107	739_0_110	504_0_1	549_0_35	500_0_188	753_01_11	200_0_1	453_0_1	894_0_123	755_0_57	638_0_979	1333_0_94	260_0_39	483_0_66	162_0_80	1024_01_24	1646_0_277	59_0_387	14_03_1	19_01_1	30_0_1	433_0_1	1686_0_2	800_0_1	419_0_1550
210_0_1	596_01_1	67_0_1	116_0_1	64_0_1	110_0_1	277_0_25	490_0_1	1712_01_29	834_0_712	46_0_1	979_0_12	956_0_19	1468_0_104	739_0_105	504_0_1	549_0_32	500_0_195	753_01_11	200_0_1	453_0_1	894_0_121	755_0_54	638_0_976	1333_0_96	260_0_34	483_0_69	162_0_76	1024_01_29	1646_0_268	59_0_404	14_03_1	19_01_1	30_0_1	433_0_1	1686_0_1	800_0_1	419_0_1565
210_0_1	596_01_1	67_0_1	116_0_1	64_0_1	110_0_1	277_0_31	490_0_1	1712_01_28	834_0_706	46_0_1	979_0_14	956_0_19	1468_0_106	739_0_120	504_0_1	549_0_35	500_0_185	753_01_7	453_0_1	894_0_118	755_0_60	638_0_961	1333_0_98	260_0_35	483_0_61	162_0_80	1024_01_26	1646_0_268	59_0_394	14_03_1	19_01_1	30_0_1	419_0_1583	433_0_1
210_0_1	596_01_1	67_0_1	116_0_1	64_0_1	110_0_1	277_0_31	490_0_1	1712_01_27	834_0_698	46_0_1	979_0_16	956_0_16	1468_0_124	739_0_116	504_0_1	549_0_30	500_0_190	753_01_8	453_0_1	894_0_130	755_0_59	638_0_958	1333_0_95	260_0_41	483_0_66	162_0_81	1024_01_24	1646_0_255	59_0_400	14_03_1	19_01_1	30_0_1	419_0_1572	433_0_1
210_0_1	596_01_1	67_0_1	116_0_1	64_0_1	110_0_1	277_0_33	490_0_1	1712_01_30	834_0_707	46_0_1	979_0_20	956_0_20	1468_0_115	739_0_118	504_0_1	549_0_26	500_0_194	753_01_6	453_0_1	894_0_117	755_0_52	638_0_975	1333_0_94	260_0_42	483_0_66	162_0_75	1024_01_25	1646_0_249	59_0_422	14_03_1	19_01_1	30_0_1	419_0_1548	433_0_1
210_0_1	596_01_1	67_0_1	116_0_1	64_0_1	110_0_1	277_0_36	490_0_1	1712_01_27	834_0_705	46_0_1	979_0_19	956_0_17	1468_0_112	739_0_116	504_0_1	549_0_29	500_0_175	753_01_5	453_0_1	894_0_121	755_0_58	638_0_968	1333_0_94	260_0_42	483_0_65	162_0_83	1024_01_23	1646_0_256	59_0_400	14_03_1	19_01_1	30_0_1	419_0_1585	433_0_1
210_0_1	596_01_1	67_0_1	116_0_1	64_0_1	110_0_1	277_0_31	490_0_1	1712_01_28	834_0_705	46_0_1	979_0_17	956_0_17	1468_0_119	739_0_108	504_0_1	549_0_22	500_0_171	753_01_4	453_0_1	894_0_127	755_0_59	638_0_994	1333_0_99	260_0_46	483_0_65	162_0_84	1024_01_25	1646_0_256	59_0_400	14_03_1	19_01_1	30_0_1	419_0_1563	433_0_1
210_0_1	596_01_1	67_0_1	116_0_1	64_0_1	110_0_1	277_0_29	490_0_1	1712_01_35	834_0_707	46_0_1	979_0_21	956_0_18	1468_0_107	739_0_129	504_0_1	549_0_24	500_0_163	753_01_5	453_0_1	894_0_119	755_0_54	638_0_1003	1333_0_101	260_0_46	483_0_59	162_0_89	1024_01_22	1646_0_264	59_0_397	14_03_1	19_01_1	30_0_1	419_0_1546	433_0_1
210_0_1	596_01_1	67_0_1	116_0_1	64_0_1	110_0_1	277_0_32	490_0_1	1712_01_36	834_0_706	46_0_1	979_0_24	956_0_19	1468_0_127	739_0_132	504_0_1	549_0_21	500_0_162	753_01_6	453_0_1	894_0_126	755_0_62	638_0_982	1333_0_103	260_0_54	483_0_57	162_0_90	1024_01_21	1646_0_257	59_0_394	14_03_1	19_01_1	30_0_1	419_0_1527	433_0_1
210_0_1	596_01_1	67_0_1	116_0_1	64_0_1	110_0_1	277_0_29	490_0_1	1712_01_34	834_0_700	46_0_1	979_0_21	956_0_20	1468_0_129	739_0_122	504_0_1	549_0_17	500_0_177	753_01_4	453_0_1	894_0_115	755_0_53	638_0_992	1333_0_103	260_0_50	483_0_66	162_0_79	1024_01_23	1646_0_257	59_0_406	14_03_1	19_01_1	30_0_1	419_0_1549	433_0_1
210_0_1	596_01_1	67_0_1	116_0_1	64_0_1	110_0_1	277_0_28	490_0_1	1712_01_30	834_0_701	46_0_1	979_0_23	956_0_20	1468_0_127	739_0_122	504_0_1	549_0_18	500_0_172	753_01_6	453_0_1	894_0_112	755_0_60	638_0_984	1333_0_102	260_0_54	483_0_60	162_0_90	1024_01_24	1646_0_268	59_0_397	14_03_1	19_01_1	30_0_1	419_0_1550	433_0_1
210_0_1	596_01_1	67_0_1	116_0_1	64_0_1	110_0_1	277_0_25	490_0_1	1712_01_27	834_0_700	46_0_1	979_0_21	956_0_13	1468_0_148	739_0_125	504_0_1	549_0_16	500_0_185	753_01_8	453_0_1	894_0_122	755_0_60	638_0_987	1333_0_102	260_0_59	483_0_63	162_0_86	1024_01_27	1646_0_262	59_0_403	14_03_1	19_01_1	30_0_1	419_0_1498	433_0_1
210_0_1	596_01_1	67_0_1	116_0_1	64_0_1	110_0_1	277_0_23	490_0_1	1712_01_32	834_0_709	46_0_1	979_0_23	956_0_14	1468_0_132	739_0_114	504_0_1	549_0_13	500_0_188	753_01_9	453_0_1	894_0_120	755_0_49	638_0_1006	1333_0_107	260_0_53	483_0_65	162_0_82	1024_01_30	1646_0_250	59_0_412	14_03_1	19_01_1	30_0_1	419_0_1510	433_0_1
210_0_1	596_01_1	67_0_1	116_0_1	64_0_1	110_0_1	277_0_27	490_0_1	1712_01_31	834_0_694	46_0_1	979_0_23	956_0_16	1468_0_131	739_0_123	504_0_1	549_0_15	500_0_189	753_01_8	453_0_1	894_0_123	755_0_55	638_0_1005	1333_0_106	260_0_52	483_0_54	162_0_83	1024_01_30	1646_0_256	59_0_396	14_03_1	19_01_1	30_0_1	419_0_1520	433_0_1
210_0_1	596_01_1	67_0_1	116_0_1	64_0_1	110_0_1	277_0_26	490_0_1	1712_01_28	834_0_699	46_0_1	979_0_26	956_0_14	1468_0_134	739_0_125	504_0_1	549_0_10	500_0_187	753_01_8	453_0_1	894_0_133	755_0_55	638_0_1026	1333_0_108	260_0_53	483_0_58	162_0_81	1024_01_38	1646_0_242	59_0_413	14_03_1	19_01_1	30_0_1	419_0_1459	433_0_1
210_0_1	596_01_1	67_0_1	116_0_1	64_0_1	110_0_1	277_0_28	490_0_1	1712_01_33	834_0_716	46_0_1	979_0_26	956_0_17	1468_0_130	739_0_127	504_0_1	549_0_14	500_0_177	753_01_9	453_0_1	894_0_128	755_0_50	638_0_1022	1333_0_103	260_0_51	483_0_56	162_0_87	1024_01_36	1646_0_241	59_0_404	14_03_1	19_01_1	30_0_1	419_0_1472	433_0_1
210_0_1	596_01_1	67_0_1	116_0_1	64_0_1	110_0_1	277_0_26	490_0_1	1712_01_30	834_0_703	46_0_1	979_0_26	956_0_14	1468_0_130	739_0_125	504_0_1	549_0_15	500_0_177	753_01_7	453_0_1	894_0_128	755_0_58	638_0_1028	1333_0_108	260_0_56	483_0_59	162_0_86	1024_01_34	1646_0_238	59_0_409	14_03_1	19_01_1	30_0_1	419_0_1470	433_0_1
210_0_1	596_01_1	67_0_1	116_0_1	64_0_1	110_0_1	277_0_22	490_0_1	1712_01_26	834_0_700	46_0_1	979_0_23	956_0_11	1468_0_119	739_0_114	504_0_1	549_0_15	500_0_180	753_01_6	453_0_1	894_0_130	755_0_53	638_0_1018	1333_0_108	260_0_57	483_0_60	162_0_83	1024_01_39	1646_0_238	59_0_434	14_03_1	19_01_1	30_0_1	419_0_1485	433_0_1
210_0_1	596_01_1	67_0_1	116_0_1	64_0_1	110_0_1	277_0_28	490_0_1	1712_01_33	834_0_712	46_0_1	979_0_25	956_0_16	1468_0_112	739_0_120	504_0_1	549_0_17	500_0_169	753_01_7	453_0_1	894_0_123	755_0_45	638_0_1015	1333_0_118	260_0_52	483_0_58	162_0_92	1024_01_31	1646_0_246	59_0_417	14_03_1	19_01_1	30_0_1	419_0_1496	433_0_1
210_0_1	596_01_1	67_0_1	116_0_1	64_0_1	110_0_1	277_0_29	490_0_1	1712_01_28	834_0_701	46_0_1	979_0_25	956_0_15	1468_0_120	739_0_118	504_0_1	549_0_19	500_0_178	753_01_9	453_0_1	894_0_129	755_0_50	638_0_1028	1333_0_114	260_0_53	483_0_63	162_0_83	1024_01_32	1646_0_246	59_0_442	14_03_1	19_01_1	30_0_1	419_0_1451	433_0_1
210_0_1	596_01_1	67_0_1	116_0_1	64_0_1	110_0_1	277_0_29	490_0_1	1712_01_23	834_0_700	46_0_1	979_0_25	956_0_16	1468_0_113	739_0_116	504_0_1	549_0_18	500_0_184	753_01_7	453_0_1	894_0_122	755_0_48	638_0_1027	1333_0_118	260_0_49	483_0_58	162_0_84	1024_01_32	1646_0_250	59_0_436	14_03_1	19_01_1	30_0_1	419_0_1472	433_0_1
210_0_1	596_01_1	67_0_1	116_0_1	64_0_1	110_0_1	277_0_30	490_0_1	1712_01_28	834_0_706	46_0_1	979_0_23	956_0_18	1468_0_111	739_0_116	504_0_1	549_0_19	500_0_173	753_01_6	453_0_1	894_0_124	755_0_44	638_0_1041	1333_0_106	260_0_49	483_0_57	162_0_88	1024_01_31	1646_0_255	59_0_444	14_03_1	19_01_1	30_0_1	419_0_1463	433_0_1
210_0_1	596_01_1	67_0_1	116_0_1	64_0_1	110_0_1	277_0_27	490_0_1	1712_01_25	834_0_680	46_0_1	979_0_20	956_0_14	1468_0_122	739_0_115	504_0_1	549_0_21	500_0_186	753_01_9	453_0_1	894_0_131	755_0_49	638_0_1051	1333_0_93	260_0_47	483_0_59	162_0_85	1024_01_35	1646_0_250	59_0_465	14_03_1	19_01_1	30_0_1	419_0_1446	433_0_1
210_0_1	596_01_1	67_0_1	116_0_1	64_0_1	110_0_1	277_0_27	490_0_1	1712_01_27	834_0_678	46_0_1	979_0_21	956_0_16	1468_0_127	739_0_105	504_0_1	549_0_18	500_0_174	753_01_5	453_0_1	894_0_135	755_0_39	638_0_1077	1333_0_96	260_0_47	483_0_60	162_0_81	1024_01_37	1646_0_237	59_0_452	14_03_1	19_01_1	30_0_1	419_0_1473	433_0_1
210_0_1	596_01_1	67_0_1	116_0_1	64_0_1	110_0_1	277_0_30	490_0_1	1712_01_27	834_0_672	46_0_1	979_0_20	956_0_15	1468_0_122	739_0_97	504_0_1	549_0_21	500_0_166	753_01_9	453_0_1	894_0_140	755_0_37	638_0_1089	1333_0_97	260_0_47	483_0_62	162_0_83	1024_01_30	1646_0_250	59_0_461	14_03_1	19_01_1	30_0_1	419_0_1461	433_0_1
210_0_1	596_01_1	67_0_1	116_0_1	64_0_1	110_0_1	277_0_25	490_0_1	1712_01_26	834_0_639	46_0_1	979_0_22	956_0_16	1468_0_132	739_0_91	504_0_1	549_0_19	500_0_180	753_01_5	453_0_1	894_0_138	755_0_42	638_0_1095	1333_0_94	260_0_53	483_0_64	162_0_79	1024_01_32	1646_0_241	59_0_463	14_03_1	19_01_1	30_0_1	419_0_1471	433_0_1
210_0_1	596_01_1	67_0_1	116_0_1	64_0_1	110_0_1	277_0_27	490_0_1	1712_01_33	834_0_660	46_0_1	979_0_22	956_0_20	1468_0_123	739_0_98	504_0_1	549_0_17	500_0_163	753_01_4	453_0_1	894_0_145	755_0_40	638_0_1081	1333_0_97	260_0_62	483_0_64	162_0_80	1024_01_34	1646_0_227	59_0_455	14_03_1	19_01_1	30_0_1	419_0_1478	433_0_1
210_0_1	596_01_1	67_0_1	116_0_1	64_0_1	110_0_1	277_0_33	490_0_1	1712_01_29	834_0_650	46_0_1	979_0_22	956_0_18	1468_0_135	739_0_93	504_0_1	549_0_14	500_0_167	753_01_4	453_0_1	894_0_145	755_0_44	638_0_1093	1333_0_95	260_0_65	483_0_69	162_0_79	1024_01_31	1646_0_240	59_0_462	14_03_1	19_01_1	30_0_1	419_0_1442	433_0_1
[truncated: 4,027 more rows]
[truncated: 1,515 more columns]
