# Supplementary material for: Environmental change makes robust ecological networks fragile
Source: Nat Commun. 2016 Aug 11;7:12462. doi: 10.1038/ncomms12462 (PMC4987532; doi:10.1038/ncomms12462)
Supplement: Supplementary Data 1 — Host-parasite networks and host extinction sequences in Avida experiments. The compressed archive includes the 100 co-evolved host-parasite networks and the host extinction sequences in the historical scenario. [file ncomms12462-s2.zip › Supplementary_data_S1/host_extinction_sequence_63.csv]

1200_4678_1	344_4678_2	345_14678_7	346_468_1	347_4678_11	340_478_4	342_478_3	343_134678_6	348_34678_1	349_046_1	298_4678_4	299_4678_10	296_4678_4	297_478_2	294_0478_1	295_0123578_5	292_4678_2	293_4678_2	290_4678_6	291_1357_1	270_0478_4	271_4678_18	272_4678_2	273_4678_14	274_4678_7	275_14678_18	276_4678_2	277_34678_4	278_478_7	279_4678_3	108_4678_12	109_4678_1	102_4678_4	103_4678_8	100_4678_14	101_14678_2	106_478_1	107_4678_1	104_4678_4	105_4678_1	1375_14678_1	99_4678_1	98_4678_4	91_14678_1	90_4678_1	93_4678_2	92_4678_6	95_4678_2	94_4678_5	97_34678_7
1200_4678_1	344_4678_2	345_14678_9	346_468_1	347_4678_11	340_478_4	342_478_4	343_134678_7	348_34678_1	349_046_1	298_4678_4	299_4678_9	296_4678_4	297_478_2	294_0478_1	295_0123578_3	292_4678_2	293_4678_2	290_4678_7	291_1357_1	270_0478_4	271_4678_19	272_4678_1	273_4678_15	274_4678_7	275_14678_17	276_4678_2	277_34678_4	278_478_6	279_4678_3	108_4678_12	109_4678_1	102_4678_5	103_4678_6	100_4678_13	101_14678_1	106_478_1	107_4678_1	104_4678_4	105_4678_1	1375_14678_1	99_4678_1	98_4678_4	91_14678_1	90_4678_1	93_4678_2	92_4678_5	95_4678_2	94_4678_4	97_34678_9
199_4678_11	619_038_1	593_124_1	472_1478_1	1141_0478_1	527_0123578_11	1144_0478_1	1257_04678_1	1218_346_1	1145_0345_1	344_4678_2	345_14678_6	346_468_1	347_4678_11	340_478_3	342_478_4	1441_03_1	811_048_1	504_4678_1	348_34678_1	349_046_1	918_4678_3	595_4678_3	664_4678_1	719_478_3	717_4678_7	716_04678_4	715_4678_1	714_4678_1	713_4678_1	712_4678_2	711_4678_3	710_14678_3	1490_013578_1	891_4678_1	1493_346_1	661_04678_7	1264_0478_1	1395_468_1	1068_468_2	1394_0478_2	1061_14678_1	1063_04_1	1065_468_2	1064_4678_1	1066_3456_2	427_478_7	298_4678_4	299_4678_8	296_4678_5
199_4678_7	527_0123578_12	1218_346_1	1145_0345_1	407_4678_1	345_14678_2	346_468_1	347_4678_9	340_478_2	342_478_5	1441_03_1	811_048_1	348_34678_1	349_046_1	918_4678_2	595_4678_1	1260_4678_1	717_4678_6	716_04678_3	715_4678_1	714_4678_1	713_4678_2	711_4678_1	710_14678_1	891_4678_1	1493_346_1	917_048_1	409_04678_2	1068_468_2	916_4678_1	1063_04_1	1065_468_2	1064_4678_1	1066_3456_2	427_478_7	298_4678_4	299_4678_3	296_4678_6	297_478_3	912_12_1	290_4678_6	291_1357_1	1128_03456_1	1129_4678_2	592_04678_1	1083_1478_1	1082_468_3	1081_4678_1	596_4678_2	599_14678_8
199_4678_9	1218_346_1	345_14678_3	346_468_1	347_4678_7	340_478_1	342_478_5	1441_03_1	811_048_1	348_34678_1	349_046_1	595_4678_1	717_4678_4	716_04678_3	713_4678_2	711_4678_1	710_14678_1	1492_468_3	1493_346_1	917_048_1	1068_468_2	916_4678_1	1065_468_2	1064_4678_1	1066_3456_3	427_478_5	298_4678_4	299_4678_4	296_4678_12	297_478_2	912_12_1	290_4678_4	291_1357_1	1128_03456_1	1129_4678_3	592_04678_1	1083_1478_1	1082_468_3	1081_4678_2	596_4678_2	599_14678_8	598_4678_6	197_14678_1	196_23468_2	1124_468_1	190_4678_2	192_4678_6	271_4678_10	272_4678_1	273_4678_19
199_4678_9	625_01_1	345_14678_2	347_4678_8	340_478_2	342_478_4	343_134678_15	811_048_1	665_478_9	595_4678_1	717_4678_3	716_04678_2	713_4678_1	1492_468_1	1493_346_1	917_048_1	1068_468_3	916_4678_1	1065_468_2	1064_4678_1	1066_3456_3	427_478_6	298_4678_9	299_4678_3	296_4678_8	297_478_2	912_12_1	290_4678_3	291_1357_1	1128_03456_1	1129_4678_5	592_04678_1	1083_1478_1	1082_468_3	1081_4678_1	596_4678_2	599_14678_10	598_4678_8	197_14678_3	196_23468_3	1124_468_1	190_4678_1	192_4678_10	271_4678_12	272_4678_1	273_4678_24	274_4678_1	275_14678_13	276_4678_2	278_478_1
199_4678_13	345_14678_3	347_4678_8	340_478_3	342_478_4	343_134678_22	919_0478_1	665_478_10	595_4678_3	717_4678_1	713_4678_1	1492_468_1	917_048_2	1068_468_3	1065_468_2	1064_4678_1	1066_3456_5	298_4678_10	299_4678_4	296_4678_8	297_478_1	912_12_1	290_4678_4	1129_4678_6	1083_1478_1	1082_468_2	596_4678_2	599_14678_11	598_4678_12	197_14678_2	196_23468_3	1124_468_1	190_4678_1	192_4678_6	271_4678_12	272_4678_1	273_4678_27	274_4678_1	275_14678_14	278_478_1	1408_34678_3	520_468_4	1019_0346_1	522_1346_3	523_0478_1	1403_34678_3	1015_4678_7	1017_4678_1	528_4678_1	1012_4678_5
345_14678_3	347_4678_3	340_478_2	342_478_2	343_134678_26	919_0478_1	665_478_8	595_4678_2	717_4678_1	713_4678_1	1068_468_3	1065_468_3	1064_4678_1	1066_3456_3	298_4678_9	299_4678_4	296_4678_11	295_0123578_1	290_4678_7	1129_4678_6	199_4678_13	1082_468_2	596_4678_1	599_14678_16	598_4678_14	197_14678_1	196_23468_4	1124_468_1	190_4678_1	192_4678_6	271_4678_10	272_4678_1	273_4678_37	274_4678_1	275_14678_12	278_478_1	1408_34678_3	520_468_3	1019_0346_1	522_1346_4	523_0478_1	1403_34678_3	1015_4678_15	1017_4678_1	528_4678_1	1012_4678_3	449_4678_15	448_4678_4	1232_2348_5	441_14678_34
345_14678_3	340_478_2	342_478_1	343_134678_35	1148_4678_7	1068_468_2	1065_468_6	1064_4678_1	1066_3456_2	298_4678_8	299_4678_2	296_4678_11	295_0123578_1	290_4678_6	1129_4678_7	199_4678_13	1082_468_1	596_4678_2	599_14678_17	598_4678_11	197_14678_1	196_23468_6	1124_468_1	190_4678_1	192_4678_9	271_4678_10	272_4678_1	273_4678_36	274_4678_1	275_14678_10	278_478_1	1408_34678_4	520_468_2	1019_0346_2	522_1346_4	523_0478_1	1403_34678_1	1015_4678_14	1017_4678_1	528_4678_1	1012_4678_3	449_4678_16	448_4678_9	1232_2348_3	441_14678_39	447_12_2	446_4678_6	445_4678_12	108_4678_24	103_4678_5
345_14678_2	340_478_3	343_134678_43	1148_4678_6	1068_468_2	1065_468_1	1064_4678_1	1066_3456_4	298_4678_8	296_4678_10	295_0123578_1	290_4678_9	1129_4678_7	199_4678_13	1082_468_1	596_4678_1	599_14678_14	598_4678_10	197_14678_1	196_23468_5	1124_468_1	190_4678_1	193_1345678_5	192_4678_13	271_4678_10	272_4678_1	273_4678_38	274_4678_1	275_14678_9	1408_34678_5	520_468_2	1019_0346_3	522_1346_1	523_0478_1	1403_34678_1	1015_4678_13	1017_4678_2	528_4678_1	1012_4678_3	449_4678_28	448_4678_11	1232_2348_2	441_14678_38	447_12_2	1330_4678_17	445_4678_10	108_4678_21	103_4678_4	100_4678_5	101_14678_1
345_14678_1	340_478_1	343_134678_53	1148_4678_7	1066_3456_4	298_4678_8	296_4678_11	295_0123578_1	290_4678_12	1129_4678_7	199_4678_9	596_4678_1	599_14678_15	598_4678_10	1122_14678_3	196_23468_4	1124_468_1	190_4678_1	193_1345678_6	192_4678_15	271_4678_11	272_4678_1	273_4678_43	274_4678_1	275_14678_9	527_0123578_13	1019_0346_3	522_1346_1	523_0478_1	1403_34678_1	1015_4678_16	1400_4678_6	528_4678_1	1012_4678_5	449_4678_27	448_4678_10	1232_2348_1	441_14678_55	447_12_1	1330_4678_18	445_4678_7	108_4678_20	103_4678_2	100_4678_9	101_14678_1	106_478_1	104_4678_5	105_4678_1	39_4678_27	38_14678_1
345_14678_1	340_478_2	343_134678_66	1148_4678_8	1066_3456_3	298_4678_7	296_4678_14	295_0123578_1	290_4678_10	1129_4678_7	199_4678_8	599_14678_20	598_4678_13	1122_14678_1	196_23468_6	1124_468_1	190_4678_1	193_1345678_5	192_4678_15	271_4678_8	272_4678_1	273_4678_40	274_4678_1	275_14678_8	527_0123578_10	1019_0346_2	523_0478_1	1015_4678_14	1400_4678_8	528_4678_1	1012_4678_4	449_4678_25	448_4678_12	441_14678_56	447_12_1	446_4678_3	445_4678_7	108_4678_17	103_4678_1	100_4678_10	101_14678_1	106_478_1	104_4678_3	105_4678_1	39_4678_25	38_14678_1	907_4678_3	33_4678_10	31_478_1	30_1345678_1
345_14678_1	340_478_4	343_134678_62	1148_4678_5	1066_3456_1	298_4678_8	296_4678_13	295_0123578_1	290_4678_15	1129_4678_6	199_4678_9	599_14678_17	598_4678_12	1122_14678_1	196_23468_5	1124_468_1	190_4678_1	193_1345678_5	192_4678_15	271_4678_8	272_4678_1	273_4678_30	274_4678_1	275_14678_6	527_0123578_9	1019_0346_1	523_0478_1	1015_4678_12	1400_4678_11	528_4678_1	1012_4678_3	449_4678_29	448_4678_16	441_14678_50	447_12_1	446_4678_2	445_4678_6	108_4678_15	103_4678_1	100_4678_10	101_14678_1	106_478_1	104_4678_4	105_4678_1	39_4678_26	38_14678_1	907_4678_7	33_4678_11	31_478_1	30_1345678_1
345_14678_1	340_478_4	343_134678_65	1148_4678_4	1066_3456_1	298_4678_3	296_4678_14	295_0123578_1	290_4678_16	1129_4678_6	199_4678_7	599_14678_20	598_4678_11	1122_14678_1	196_23468_3	190_4678_1	193_1345678_4	192_4678_14	271_4678_6	272_4678_1	273_4678_23	274_4678_1	275_14678_4	527_0123578_8	1019_0346_1	523_0478_1	1015_4678_11	1400_4678_8	528_4678_1	1012_4678_2	449_4678_30	448_4678_16	441_14678_51	447_12_1	446_4678_1	445_4678_6	108_4678_18	103_4678_1	100_4678_10	101_14678_1	106_478_1	104_4678_6	105_4678_1	39_4678_25	38_14678_1	907_4678_8	33_4678_11	31_478_1	30_1345678_1	37_4678_3
345_14678_1	340_478_3	343_134678_70	1148_4678_4	1066_3456_2	298_4678_2	296_4678_15	295_0123578_1	290_4678_16	1129_4678_7	199_4678_10	599_14678_21	598_4678_6	1122_14678_1	196_23468_2	190_4678_1	193_1345678_3	192_4678_13	271_4678_7	272_4678_1	273_4678_19	274_4678_1	275_14678_2	527_0123578_11	1019_0346_1	523_0478_1	1015_4678_13	1400_4678_8	528_4678_1	1012_4678_3	449_4678_27	448_4678_12	441_14678_51	447_12_1	1330_4678_22	445_4678_7	108_4678_17	103_4678_1	100_4678_7	101_14678_1	106_478_1	104_4678_6	105_4678_1	39_4678_24	38_14678_1	907_4678_10	33_4678_12	31_478_1	30_1345678_1	37_4678_4
345_14678_1	340_478_1	343_134678_58	1148_4678_6	1066_3456_1	298_4678_2	296_4678_11	295_0123578_1	290_4678_14	1129_4678_4	199_4678_6	599_14678_27	598_4678_4	190_4678_1	193_1345678_3	192_4678_8	271_4678_9	272_4678_1	273_4678_13	274_4678_1	275_14678_1	527_0123578_11	521_4678_12	523_0478_1	1015_4678_11	1400_4678_8	528_4678_1	1012_4678_3	449_4678_30	448_4678_12	441_14678_52	447_12_1	1330_4678_21	445_4678_7	108_4678_18	103_4678_1	100_4678_7	101_14678_1	106_478_1	104_4678_4	105_4678_1	39_4678_26	38_14678_1	907_4678_8	33_4678_12	31_478_1	30_1345678_1	37_4678_3	36_4678_6	35_4678_24
345_14678_1	340_478_1	343_134678_49	1148_4678_8	298_4678_3	296_4678_9	295_0123578_1	290_4678_17	1129_4678_5	199_4678_6	599_14678_29	598_4678_5	190_4678_1	193_1345678_1	192_4678_8	271_4678_8	272_4678_1	273_4678_13	274_4678_1	275_14678_1	527_0123578_8	521_4678_11	523_0478_1	1015_4678_14	1400_4678_11	528_4678_1	1012_4678_1	449_4678_30	448_4678_12	441_14678_46	447_12_1	1330_4678_19	445_4678_7	108_4678_17	103_4678_1	100_4678_7	101_14678_1	106_478_1	104_4678_4	105_4678_1	39_4678_25	38_14678_1	907_4678_7	33_4678_12	31_478_1	30_1345678_1	37_4678_2	36_4678_5	35_4678_30	34_4678_1
217_14678_20	212_4678_1	213_4678_25	168_4678_1	665_478_3	264_0478_1	219_0478_29	104_4678_2	132_0478_21	131_34678_96	130_4678_35	137_4678_13	136_14678_1	135_4678_16	90_4678_1	139_4678_5	138_478_1	491_4678_10	24_34678_54	26_14678_20	27_4678_3	21_4678_1	22_4678_42	23_478_10	1077_4678_2	28_4678_4	29_4678_110	1071_4678_22	542_478_16	288_4678_11	127_4678_17	404_4678_7	340_478_1	4_4678_3	343_134678_42	281_4678_11	280_4678_25	931_4678_7	282_4678_4	285_4678_8	1148_4678_6	287_0345_1	934_4678_5	1315_48_1	1310_04678_2	675_34678_22	180_4678_1	13_4678_8	455_1246_22	120_34678_29
217_14678_19	212_4678_2	213_4678_28	168_4678_1	665_478_5	127_4678_18	219_0478_23	104_4678_6	132_0478_25	131_34678_109	130_4678_44	137_4678_10	136_14678_1	135_4678_15	90_4678_1	139_4678_5	138_478_1	491_4678_10	24_34678_58	26_14678_13	27_4678_4	21_4678_1	22_4678_55	23_478_10	1077_4678_2	28_4678_3	29_4678_106	1071_4678_23	542_478_15	288_4678_8	405_34678_4	404_4678_5	340_478_1	4_4678_3	343_134678_41	281_4678_8	280_4678_22	931_4678_7	282_4678_6	285_4678_3	1148_4678_6	287_0345_1	934_4678_7	675_34678_24	13_4678_12	455_1246_22	120_34678_23	121_4678_1	122_478_2	260_0478_25
217_14678_19	212_4678_3	213_4678_29	665_478_4	127_4678_19	219_0478_22	104_4678_8	132_0478_22	131_34678_111	130_4678_43	137_4678_8	136_14678_1	135_4678_11	90_4678_1	139_4678_3	138_478_1	491_4678_10	24_34678_68	26_14678_12	27_4678_3	21_4678_1	22_4678_48	23_478_10	28_4678_1	29_4678_115	1071_4678_27	542_478_15	288_4678_8	405_34678_7	404_4678_5	340_478_1	4_4678_3	343_134678_38	281_4678_12	280_4678_26	931_4678_2	282_4678_7	285_4678_3	1148_4678_11	287_0345_1	934_4678_6	675_34678_25	13_4678_14	455_1246_17	120_34678_29	121_4678_1	122_478_3	260_0478_19	124_4678_2	125_4678_17
217_14678_23	212_4678_5	213_4678_25	665_478_2	127_4678_14	219_0478_26	104_4678_8	132_0478_20	131_34678_123	130_4678_46	137_4678_8	136_14678_1	135_4678_11	90_4678_1	139_4678_3	138_478_1	491_4678_10	24_34678_68	26_14678_10	27_4678_5	21_4678_1	22_4678_47	23_478_11	28_4678_2	29_4678_124	1071_4678_21	542_478_10	288_4678_11	405_34678_8	404_4678_5	340_478_1	4_4678_4	343_134678_30	281_4678_15	280_4678_33	931_4678_2	282_4678_6	285_4678_5	1148_4678_10	287_0345_1	934_4678_2	675_34678_25	13_4678_17	455_1246_13	120_34678_38	121_4678_1	122_478_4	260_0478_18	124_4678_1	125_4678_9
217_14678_20	212_4678_6	213_4678_26	665_478_2	127_4678_8	219_0478_33	104_4678_10	132_0478_23	131_34678_127	130_4678_50	137_4678_5	136_14678_1	135_4678_13	90_4678_1	139_4678_3	138_478_1	491_4678_13	24_34678_68	26_14678_13	27_4678_5	21_4678_1	22_4678_50	23_478_10	28_4678_2	29_4678_119	1071_4678_13	542_478_10	288_4678_14	405_34678_8	404_4678_4	340_478_1	4_4678_5	343_134678_26	281_4678_9	280_4678_35	931_4678_2	282_4678_6	285_4678_7	1148_4678_8	287_0345_1	934_4678_2	675_34678_21	966_4678_1	455_1246_13	120_34678_40	121_4678_1	122_478_6	123_0478_26	125_4678_4	126_0345_9
217_14678_18	212_4678_3	213_4678_31	1148_4678_7	127_4678_11	219_0478_30	104_4678_10	132_0478_22	131_34678_136	130_4678_47	137_4678_8	136_14678_1	135_4678_14	90_4678_1	139_4678_3	138_478_1	491_4678_10	24_34678_70	26_14678_13	27_4678_7	21_4678_1	22_4678_57	23_478_10	28_4678_4	29_4678_122	1071_4678_9	542_478_13	288_4678_15	405_34678_6	404_4678_2	340_478_1	4_4678_5	343_134678_32	281_4678_9	280_4678_39	931_4678_5	282_4678_8	285_4678_4	287_0345_1	934_4678_1	675_34678_23	966_4678_1	455_1246_14	120_34678_37	121_4678_1	122_478_7	123_0478_26	125_4678_2	126_0345_13	420_34678_7
217_14678_18	212_4678_3	213_4678_27	1148_4678_7	127_4678_12	219_0478_30	104_4678_9	132_0478_25	131_34678_151	130_4678_48	137_4678_10	136_14678_1	135_4678_10	90_4678_1	139_4678_2	138_478_1	491_4678_12	24_34678_76	26_14678_11	27_4678_6	21_4678_1	22_4678_61	23_478_12	28_4678_4	29_4678_115	1071_4678_11	542_478_16	288_4678_10	405_34678_7	404_4678_2	4_4678_7	343_134678_22	281_4678_6	280_4678_39	931_4678_4	282_4678_6	285_4678_5	287_0345_1	675_34678_22	966_4678_1	455_1246_10	120_34678_33	121_4678_1	122_478_5	123_0478_31	125_4678_4	126_0345_14	420_34678_8	128_4678_27	2_4678_1
217_14678_14	212_4678_4	213_4678_23	1148_4678_8	127_4678_10	219_0478_28	104_4678_6	132_0478_22	131_34678_159	130_4678_50	137_4678_9	136_14678_1	135_4678_8	90_4678_1	139_4678_1	138_478_1	491_4678_12	24_34678_74	26_14678_11	27_4678_5	21_4678_1	22_4678_58	23_478_13	28_4678_5	29_4678_121	1071_4678_9	542_478_16	288_4678_7	405_34678_6	404_4678_3	4_4678_5	343_134678_19	281_4678_6	280_4678_38	931_4678_6	282_4678_8	285_4678_3	287_0345_1	675_34678_20	966_4678_1	455_1246_9	120_34678_32	122_478_6	123_0478_32	125_4678_5	126_0345_12	420_34678_6	128_4678_24	2_4678_1	268_0478_4
217_14678_7	212_4678_2	213_4678_21	1148_4678_7	127_4678_9	219_0478_28	104_4678_10	132_0478_23	131_34678_147	130_4678_58	137_4678_8	136_14678_1	135_4678_7	90_4678_1	138_478_1	491_4678_13	24_34678_67	26_14678_9	27_4678_6	21_4678_1	22_4678_63	23_478_14	28_4678_6	29_4678_105	1071_4678_11	542_478_16	288_4678_8	405_34678_4	404_4678_3	4_4678_5	343_134678_14	281_4678_4	280_4678_31	931_4678_9	282_4678_6	285_4678_3	287_0345_1	675_34678_26	966_4678_1	455_1246_8	120_34678_31	122_478_3	123_0478_24	125_4678_5	126_0345_10	420_34678_2	128_4678_24	2_4678_1	268_0478_3	69_4678_1
217_14678_4	212_4678_3	213_4678_23	1148_4678_9	127_4678_5	219_0478_22	104_4678_7	132_0478_23	131_34678_144	130_4678_53	137_4678_5	136_14678_1	135_4678_3	90_4678_1	138_478_1	491_4678_16	24_34678_67	26_14678_5	27_4678_4	21_4678_1	22_4678_66	23_478_16	28_4678_8	29_4678_110	1071_4678_9	542_478_17	288_4678_11	405_34678_3	404_4678_4	4_4678_7	343_134678_17	281_4678_3	280_4678_26	931_4678_8	282_4678_3	285_4678_1	287_0345_1	675_34678_28	966_4678_1	455_1246_5	120_34678_35	122_478_3	123_0478_26	125_4678_5	126_0345_11	420_34678_1	128_4678_18	2_4678_1	268_0478_4	69_4678_1
217_14678_2	212_4678_3	213_4678_31	1148_4678_5	219_0478_24	104_4678_8	132_0478_21	131_34678_150	130_4678_50	137_4678_6	136_14678_1	90_4678_1	491_4678_16	24_34678_71	26_14678_5	27_4678_4	21_4678_1	22_4678_78	23_478_10	28_4678_9	29_4678_106	1071_4678_8	542_478_17	288_4678_14	404_4678_2	4_4678_7	343_134678_23	281_4678_3	280_4678_25	931_4678_10	282_4678_2	285_4678_1	287_0345_1	675_34678_26	966_4678_1	455_1246_4	120_34678_40	122_478_3	123_0478_18	125_4678_6	126_0345_14	127_4678_3	128_4678_19	2_4678_1	268_0478_5	69_4678_1	133_478_7	1400_4678_12	58_4678_1	55_4678_1
217_14678_1	212_4678_1	213_4678_30	1148_4678_4	219_0478_22	104_4678_12	132_0478_17	131_34678_147	130_4678_52	137_4678_5	136_14678_1	90_4678_1	491_4678_17	24_34678_72	26_14678_1	27_4678_3	21_4678_1	22_4678_85	23_478_13	28_4678_10	29_4678_120	1071_4678_11	542_478_14	288_4678_15	404_4678_2	4_4678_5	343_134678_22	281_4678_3	280_4678_26	931_4678_13	282_4678_1	285_4678_1	287_0345_1	675_34678_28	966_4678_1	455_1246_2	120_34678_36	122_478_2	123_0478_23	125_4678_6	126_0345_18	127_4678_3	128_4678_20	2_4678_1	268_0478_4	133_478_5	365_4678_4	58_4678_1	55_4678_1	54_4678_3
217_14678_1	213_4678_30	1148_4678_5	219_0478_17	104_4678_12	132_0478_16	131_34678_138	130_4678_59	137_4678_5	136_14678_1	90_4678_1	491_4678_17	24_34678_78	26_14678_1	27_4678_2	22_4678_84	23_478_16	28_4678_12	29_4678_125	1071_4678_16	542_478_14	288_4678_19	404_4678_2	4_4678_5	343_134678_26	281_4678_4	280_4678_28	931_4678_11	282_4678_1	285_4678_1	287_0345_1	675_34678_22	966_4678_1	120_34678_37	122_478_2	123_0478_31	125_4678_8	126_0345_20	127_4678_4	128_4678_18	2_4678_1	268_0478_4	133_478_4	365_4678_3	58_4678_1	55_4678_1	54_4678_2	57_4678_24	51_4678_22	50_4678_20
213_4678_27	1148_4678_4	219_0478_22	104_4678_15	132_0478_21	131_34678_130	130_4678_53	137_4678_4	90_4678_1	491_4678_16	24_34678_81	27_4678_1	22_4678_69	23_478_13	28_4678_14	29_4678_122	1071_4678_22	542_478_11	288_4678_19	404_4678_2	4_4678_4	343_134678_26	281_4678_1	280_4678_30	931_4678_7	282_4678_1	285_4678_2	287_0345_1	675_34678_26	966_4678_1	120_34678_43	122_478_1	123_0478_30	125_4678_10	126_0345_18	127_4678_4	128_4678_19	2_4678_1	268_0478_3	133_478_5	365_4678_2	58_4678_1	55_4678_1	54_4678_2	57_4678_24	51_4678_19	50_4678_27	53_4678_36	52_4678_24	536_4678_1
213_4678_30	1148_4678_6	219_0478_18	104_4678_19	132_0478_22	131_34678_129	130_4678_52	137_4678_4	90_4678_1	491_4678_16	24_34678_82	22_4678_62	23_478_13	28_4678_11	29_4678_120	1071_4678_29	542_478_7	288_4678_18	404_4678_3	4_4678_5	343_134678_20	281_4678_1	280_4678_27	931_4678_5	282_4678_1	285_4678_1	287_0345_1	675_34678_29	966_4678_1	120_34678_55	123_0478_24	125_4678_12	126_0345_17	127_4678_2	128_4678_21	2_4678_1	268_0478_2	133_478_4	58_4678_1	55_4678_1	54_4678_2	57_4678_24	51_4678_21	50_4678_31	53_4678_41	52_4678_24	536_4678_1	417_468_2	360_4678_25	1410_4678_15
213_4678_33	1148_4678_9	219_0478_23	104_4678_24	132_0478_23	131_34678_126	130_4678_55	137_4678_2	90_4678_1	491_4678_18	24_34678_79	22_4678_60	23_478_14	28_4678_13	29_4678_113	1071_4678_29	542_478_11	288_4678_18	404_4678_2	4_4678_6	343_134678_22	280_4678_25	931_4678_4	285_4678_1	675_34678_24	966_4678_1	120_34678_64	260_0478_10	125_4678_9	126_0345_14	127_4678_3	128_4678_22	2_4678_1	268_0478_1	133_478_4	58_4678_1	55_4678_1	54_4678_2	57_4678_26	51_4678_23	50_4678_32	53_4678_39	52_4678_20	536_4678_1	360_4678_21	1410_4678_16	370_4678_22	418_14678_31	376_4678_2	201_4678_10
213_4678_31	1148_4678_9	219_0478_26	104_4678_23	132_0478_18	131_34678_133	130_4678_50	137_4678_1	90_4678_1	491_4678_16	24_34678_89	22_4678_53	23_478_13	28_4678_16	29_4678_115	1071_4678_27	542_478_12	288_4678_18	404_4678_1	4_4678_4	343_134678_18	280_4678_26	931_4678_1	285_4678_1	675_34678_28	966_4678_1	120_34678_61	260_0478_10	125_4678_8	126_0345_10	127_4678_3	128_4678_22	2_4678_1	133_478_3	58_4678_1	55_4678_1	54_4678_2	57_4678_34	51_4678_32	50_4678_38	53_4678_38	52_4678_16	536_4678_1	360_4678_23	1410_4678_13	370_4678_21	418_14678_39	376_4678_2	201_4678_13	575_4678_1
213_4678_28	1148_4678_8	219_0478_30	104_4678_19	132_0478_16	131_34678_135	130_4678_45	137_4678_1	90_4678_1	491_4678_15	24_34678_99	22_4678_48	23_478_10	28_4678_15	29_4678_135	1071_4678_30	542_478_9	288_4678_17	404_4678_1	4_4678_4	343_134678_16	280_4678_30	931_4678_1	285_4678_1	675_34678_25	966_4678_1	120_34678_70	260_0478_10	125_4678_10	126_0345_14	127_4678_5	128_4678_23	2_4678_1	133_478_1	58_4678_1	55_4678_1	54_4678_5	57_4678_38	51_4678_33	50_4678_40	53_4678_45	52_4678_18	536_4678_1	360_4678_28	1410_4678_11	370_4678_23	418_14678_40	376_4678_3	201_4678_10	575_4678_1
213_4678_33	1148_4678_13	219_0478_37	104_4678_24	132_0478_15	131_34678_138	130_4678_41	90_4678_1	491_4678_9	24_34678_108	22_4678_42	23_478_8	28_4678_12	29_4678_130	1071_4678_32	542_478_9	288_4678_17	404_4678_1	4_4678_4	343_134678_15	280_4678_32	931_4678_1	285_4678_1	675_34678_25	966_4678_1	120_34678_84	260_0478_9	125_4678_15	126_0345_15	127_4678_6	128_4678_22	2_4678_1	133_478_1	58_4678_1	55_4678_1	54_4678_7	57_4678_37	51_4678_38	50_4678_45	53_4678_45	52_4678_22	536_4678_1	360_4678_27	1410_4678_11	370_4678_23	418_14678_37	376_4678_3	201_4678_14	575_4678_1	708_4678_12
213_4678_35	1148_4678_16	219_0478_40	133_478_1	132_0478_13	131_34678_140	130_4678_38	90_4678_1	491_4678_10	24_34678_117	22_4678_37	23_478_7	28_4678_10	29_4678_154	1071_4678_33	542_478_6	288_4678_17	404_4678_2	4_4678_2	343_134678_12	280_4678_34	931_4678_1	285_4678_1	675_34678_32	966_4678_1	120_34678_80	260_0478_13	125_4678_13	126_0345_15	127_4678_6	128_4678_23	2_4678_1	58_4678_1	55_4678_1	54_4678_7	57_4678_42	51_4678_43	50_4678_40	53_4678_40	52_4678_23	536_4678_1	360_4678_33	1410_4678_13	370_4678_24	418_14678_39	376_4678_3	201_4678_11	575_4678_1	708_4678_12	599_14678_23
213_4678_38	1148_4678_13	219_0478_40	133_478_1	132_0478_8	131_34678_153	130_4678_38	90_4678_1	491_4678_11	24_34678_113	22_4678_31	23_478_8	28_4678_16	29_4678_153	1071_4678_32	542_478_5	288_4678_16	404_4678_2	4_4678_1	343_134678_14	280_4678_37	931_4678_1	675_34678_32	966_4678_1	120_34678_71	260_0478_12	125_4678_12	126_0345_14	127_4678_4	128_4678_19	2_4678_1	58_4678_1	55_4678_1	54_4678_7	57_4678_47	51_4678_41	50_4678_40	53_4678_46	52_4678_21	536_4678_1	1410_4678_15	370_4678_22	418_14678_37	376_4678_4	201_4678_9	575_4678_1	708_4678_10	599_14678_21	312_4678_27	317_4678_6
213_4678_40	1148_4678_18	219_0478_42	133_478_1	132_0478_6	131_34678_157	130_4678_41	90_4678_1	491_4678_13	24_34678_111	22_4678_26	23_478_9	28_4678_13	29_4678_153	1071_4678_32	542_478_3	288_4678_22	404_4678_3	4_4678_1	343_134678_12	280_4678_36	675_34678_31	966_4678_1	120_34678_78	260_0478_9	266_4678_7	126_0345_14	127_4678_5	128_4678_21	2_4678_1	58_4678_1	55_4678_1	54_4678_6	57_4678_39	51_4678_45	50_4678_41	53_4678_47	52_4678_17	1410_4678_15	370_4678_17	418_14678_39	376_4678_5	201_4678_15	575_4678_1	708_4678_8	599_14678_15	312_4678_28	317_4678_4	190_4678_1	314_14678_1
213_4678_34	1148_4678_17	219_0478_46	133_478_1	132_0478_9	131_34678_160	130_4678_43	90_4678_1	491_4678_18	24_34678_115	22_4678_23	23_478_7	28_4678_13	29_4678_146	1071_4678_37	542_478_1	288_4678_23	404_4678_3	4_4678_1	343_134678_12	280_4678_30	675_34678_31	966_4678_1	120_34678_80	260_0478_9	266_4678_6	126_0345_12	127_4678_3	128_4678_19	2_4678_1	58_4678_1	55_4678_1	54_4678_5	57_4678_36	51_4678_45	50_4678_37	53_4678_46	52_4678_15	1410_4678_11	370_4678_14	418_14678_34	376_4678_6	201_4678_14	575_4678_1	708_4678_6	599_14678_16	312_4678_27	317_4678_3	190_4678_1	314_14678_1
213_4678_35	1148_4678_16	219_0478_48	133_478_1	132_0478_7	131_34678_166	130_4678_44	90_4678_1	491_4678_20	24_34678_104	22_4678_22	23_478_6	28_4678_18	29_4678_150	1071_4678_45	542_478_1	288_4678_18	404_4678_1	4_4678_1	343_134678_7	280_4678_30	675_34678_35	966_4678_1	120_34678_80	260_0478_11	266_4678_6	126_0345_8	127_4678_3	128_4678_22	2_4678_1	58_4678_1	55_4678_1	54_4678_2	57_4678_38	51_4678_46	50_4678_41	53_4678_47	52_4678_13	1410_4678_5	370_4678_9	418_14678_35	376_4678_5	201_4678_14	575_4678_1	708_4678_7	599_14678_20	312_4678_32	317_4678_4	190_4678_1	314_14678_1
213_4678_35	1148_4678_14	219_0478_53	133_478_1	132_0478_12	131_34678_180	130_4678_40	491_4678_18	24_34678_100	22_4678_26	23_478_5	28_4678_12	29_4678_143	1071_4678_38	542_478_1	288_4678_18	404_4678_1	4_4678_1	343_134678_6	280_4678_29	675_34678_30	966_4678_1	120_34678_85	260_0478_10	266_4678_6	126_0345_12	127_4678_1	128_4678_24	2_4678_1	58_4678_1	55_4678_1	54_4678_2	57_4678_36	51_4678_41	50_4678_43	53_4678_49	52_4678_11	1410_4678_3	370_4678_11	418_14678_36	376_4678_5	201_4678_15	575_4678_1	708_4678_7	599_14678_26	312_4678_35	317_4678_4	190_4678_1	314_14678_1	271_4678_7
213_4678_31	1148_4678_12	219_0478_55	133_478_1	132_0478_20	131_34678_178	130_4678_38	491_4678_18	24_34678_96	22_4678_31	23_478_10	28_4678_9	29_4678_145	1071_4678_32	542_478_1	288_4678_22	404_4678_1	4_4678_3	343_134678_6	280_4678_32	675_34678_35	966_4678_1	120_34678_91	260_0478_11	266_4678_3	126_0345_15	127_4678_3	128_4678_28	2_4678_1	58_4678_1	55_4678_1	54_4678_3	57_4678_38	51_4678_42	50_4678_35	53_4678_50	52_4678_11	1410_4678_2	370_4678_9	418_14678_36	376_4678_8	201_4678_14	575_4678_1	708_4678_9	599_14678_25	312_4678_29	317_4678_2	190_4678_1	314_14678_1	271_4678_5
213_4678_24	1148_4678_8	219_0478_46	133_478_1	132_0478_26	131_34678_179	130_4678_37	491_4678_15	24_34678_94	22_4678_37	23_478_9	28_4678_12	29_4678_141	1071_4678_29	542_478_1	288_4678_22	4_4678_3	343_134678_9	280_4678_38	675_34678_41	120_34678_79	260_0478_10	125_4678_3	126_0345_14	127_4678_2	128_4678_19	2_4678_1	58_4678_1	55_4678_1	54_4678_3	57_4678_35	51_4678_38	50_4678_30	53_4678_55	52_4678_8	296_4678_38	370_4678_10	418_14678_37	376_4678_10	201_4678_14	575_4678_1	708_4678_7	599_14678_26	312_4678_32	317_4678_2	190_4678_1	314_14678_1	271_4678_4	1481_4678_38	273_4678_23
213_4678_24	1148_4678_7	219_0478_39	133_478_1	132_0478_27	131_34678_178	130_4678_43	491_4678_15	24_34678_85	22_4678_45	23_478_13	28_4678_19	29_4678_145	1071_4678_22	1371_4678_46	288_4678_22	4_4678_4	343_134678_12	280_4678_39	675_34678_44	120_34678_78	260_0478_15	125_4678_3	126_0345_7	127_4678_2	128_4678_16	2_4678_1	58_4678_1	302_4678_16	54_4678_5	57_4678_40	51_4678_41	50_4678_36	53_4678_52	52_4678_6	55_4678_1	296_4678_40	370_4678_9	418_14678_37	376_4678_13	201_4678_15	575_4678_1	708_4678_4	599_14678_28	312_4678_38	317_4678_1	190_4678_1	314_14678_1	271_4678_2	1481_4678_46
213_4678_27	1148_4678_8	219_0478_36	133_478_1	132_0478_29	131_34678_195	130_4678_39	491_4678_15	24_34678_86	22_4678_45	23_478_11	28_4678_19	29_4678_135	1071_4678_24	1371_4678_41	288_4678_21	4_4678_7	343_134678_8	280_4678_37	675_34678_45	120_34678_85	260_0478_19	125_4678_2	126_0345_5	127_4678_2	128_4678_17	2_4678_1	58_4678_1	302_4678_13	54_4678_4	57_4678_48	51_4678_41	50_4678_34	53_4678_44	52_4678_4	55_4678_1	296_4678_38	370_4678_7	418_14678_36	376_4678_14	201_4678_16	575_4678_1	708_4678_5	599_14678_39	312_4678_43	317_4678_1	190_4678_1	314_14678_1	271_4678_1	1481_4678_56
213_4678_30	1148_4678_4	219_0478_30	133_478_1	132_0478_33	131_34678_189	130_4678_34	491_4678_17	24_34678_77	22_4678_48	23_478_12	28_4678_14	29_4678_147	1071_4678_20	1371_4678_44	288_4678_26	4_4678_7	343_134678_8	280_4678_40	675_34678_41	120_34678_90	260_0478_23	125_4678_2	126_0345_4	127_4678_1	128_4678_14	2_4678_1	58_4678_1	302_4678_11	54_4678_5	57_4678_45	51_4678_35	50_4678_35	53_4678_39	52_4678_6	55_4678_1	296_4678_43	370_4678_4	418_14678_35	376_4678_13	201_4678_18	575_4678_1	708_4678_7	599_14678_37	312_4678_42	317_4678_1	190_4678_1	314_14678_1	271_4678_1	1481_4678_62
213_4678_33	1148_4678_3	219_0478_27	133_478_1	132_0478_35	131_34678_189	130_4678_35	491_4678_21	24_34678_71	22_4678_49	23_478_10	28_4678_14	29_4678_152	1071_4678_20	1371_4678_45	288_4678_36	4_4678_5	343_134678_5	280_4678_42	675_34678_41	120_34678_93	260_0478_29	575_4678_1	126_0345_4	128_4678_14	2_4678_1	58_4678_1	302_4678_9	54_4678_4	57_4678_48	51_4678_33	50_4678_37	53_4678_39	52_4678_7	55_4678_1	296_4678_48	370_4678_7	418_14678_29	376_4678_12	201_4678_19	708_4678_8	599_14678_38	312_4678_43	190_4678_1	314_14678_1	271_4678_1	1481_4678_70	273_4678_30	274_4678_1	110_14678_62
213_4678_33	1148_4678_4	219_0478_29	133_478_1	132_0478_27	131_34678_198	130_4678_38	491_4678_24	24_34678_70	22_4678_41	23_478_12	28_4678_14	29_4678_151	1071_4678_17	1371_4678_47	288_4678_35	4_4678_1	280_4678_45	675_34678_30	120_34678_77	260_0478_30	575_4678_1	126_0345_3	128_4678_9	2_4678_1	58_4678_1	302_4678_10	54_4678_4	57_4678_53	51_4678_37	50_4678_31	53_4678_38	52_4678_8	55_4678_1	296_4678_51	370_4678_6	418_14678_27	376_4678_11	201_4678_21	708_4678_5	599_14678_35	312_4678_50	190_4678_1	314_14678_1	271_4678_1	1481_4678_71	273_4678_26	274_4678_1	110_14678_65	113_4678_47
213_4678_30	1148_4678_7	219_0478_33	133_478_1	132_0478_27	131_34678_185	130_4678_36	491_4678_22	24_34678_83	22_4678_39	23_478_14	28_4678_11	29_4678_151	1071_4678_13	1371_4678_56	288_4678_31	162_4678_1	280_4678_45	675_34678_24	120_34678_77	260_0478_36	575_4678_1	126_0345_3	128_4678_7	2_4678_1	58_4678_1	302_4678_8	54_4678_6	57_4678_57	51_4678_33	50_4678_20	53_4678_37	52_4678_11	55_4678_1	296_4678_50	370_4678_7	418_14678_23	376_4678_7	201_4678_22	708_4678_7	599_14678_39	312_4678_49	190_4678_1	314_14678_1	271_4678_1	1481_4678_65	273_4678_27	274_4678_1	110_14678_62	113_4678_40
213_4678_30	1148_4678_6	219_0478_34	132_0478_26	131_34678_185	130_4678_47	491_4678_23	24_34678_93	22_4678_33	23_478_14	28_4678_10	29_4678_146	1071_4678_12	1371_4678_59	288_4678_30	162_4678_1	280_4678_42	675_34678_24	120_34678_75	260_0478_42	575_4678_1	126_0345_2	128_4678_7	2_4678_1	58_4678_1	302_4678_10	54_4678_6	57_4678_64	51_4678_33	50_4678_26	53_4678_37	52_4678_8	55_4678_1	296_4678_56	370_4678_8	418_14678_21	376_4678_6	201_4678_23	708_4678_7	599_14678_45	312_4678_47	190_4678_1	314_14678_1	271_4678_1	1481_4678_74	273_4678_31	274_4678_1	110_14678_70	113_4678_38	82_0478_1
213_4678_27	1148_4678_4	219_0478_33	132_0478_29	131_34678_191	130_4678_45	491_4678_26	24_34678_88	22_4678_32	23_478_14	28_4678_13	29_4678_143	1071_4678_13	1371_4678_56	288_4678_35	162_4678_1	280_4678_28	675_34678_25	120_34678_74	260_0478_39	575_4678_1	126_0345_1	128_4678_7	2_4678_1	58_4678_1	302_4678_8	54_4678_9	57_4678_55	51_4678_43	50_4678_26	53_4678_41	52_4678_6	55_4678_1	296_4678_55	370_4678_6	418_14678_19	376_4678_5	201_4678_16	708_4678_6	599_14678_44	312_4678_52	190_4678_1	314_14678_1	114_4678_15	1481_4678_76	273_4678_31	274_4678_1	110_14678_78	113_4678_46	82_0478_1
213_4678_26	1148_4678_3	219_0478_26	132_0478_27	131_34678_188	130_4678_46	491_4678_29	24_34678_93	22_4678_32	23_478_14	28_4678_14	29_4678_137	1071_4678_13	1371_4678_59	288_4678_32	162_4678_1	280_4678_28	675_34678_27	120_34678_80	260_0478_39	575_4678_1	126_0345_1	128_4678_7	2_4678_1	302_4678_8	54_4678_9	57_4678_54	51_4678_43	50_4678_26	53_4678_37	52_4678_3	55_4678_1	296_4678_56	370_4678_5	418_14678_21	376_4678_9	201_4678_16	708_4678_5	599_14678_46	312_4678_59	190_4678_1	314_14678_1	114_4678_14	1481_4678_78	273_4678_31	274_4678_1	110_14678_81	113_4678_44	82_0478_1	83_04678_1
213_4678_25	1148_4678_6	219_0478_22	132_0478_26	131_34678_198	130_4678_44	491_4678_35	24_34678_91	22_4678_28	23_478_12	28_4678_12	29_4678_155	1071_4678_15	1371_4678_63	288_4678_29	162_4678_1	280_4678_28	675_34678_20	120_34678_86	260_0478_36	575_4678_1	126_0345_1	128_4678_10	2_4678_1	302_4678_5	54_4678_14	57_4678_52	51_4678_42	50_4678_21	53_4678_33	52_4678_2	55_4678_1	296_4678_57	370_4678_5	418_14678_17	376_4678_7	201_4678_13	708_4678_8	599_14678_46	312_4678_56	190_4678_1	314_14678_1	114_4678_19	1481_4678_81	273_4678_34	274_4678_1	110_14678_86	113_4678_46	82_0478_1	83_04678_1
213_4678_27	1148_4678_9	219_0478_21	132_0478_24	131_34678_202	130_4678_47	491_4678_30	24_34678_81	22_4678_33	23_478_10	28_4678_16	29_4678_165	1071_4678_17	1371_4678_65	288_4678_23	162_4678_1	280_4678_32	675_34678_23	120_34678_72	260_0478_34	575_4678_1	126_0345_1	128_4678_9	2_4678_1	302_4678_4	54_4678_11	57_4678_59	51_4678_48	50_4678_23	53_4678_24	52_4678_2	55_4678_1	296_4678_60	370_4678_2	418_14678_20	376_4678_7	146_4678_41	708_4678_3	599_14678_45	312_4678_53	190_4678_1	314_14678_1	114_4678_25	1481_4678_94	273_4678_35	274_4678_1	110_14678_85	113_4678_35	82_0478_1	83_04678_1
213_4678_22	1148_4678_8	219_0478_33	132_0478_23	131_34678_197	130_4678_41	491_4678_34	24_34678_80	22_4678_29	23_478_11	28_4678_18	29_4678_160	1071_4678_15	1371_4678_66	288_4678_20	162_4678_1	280_4678_39	675_34678_20	120_34678_81	260_0478_30	575_4678_1	126_0345_1	128_4678_6	2_4678_1	302_4678_4	54_4678_8	57_4678_52	51_4678_48	50_4678_23	53_4678_18	52_4678_2	55_4678_1	296_4678_55	370_4678_2	418_14678_24	376_4678_8	146_4678_41	708_4678_3	599_14678_49	312_4678_54	190_4678_1	314_14678_1	114_4678_24	1481_4678_84	273_4678_35	274_4678_1	110_14678_78	113_4678_30	82_0478_1	83_04678_1
213_4678_27	1148_4678_7	219_0478_39	132_0478_20	131_34678_187	130_4678_55	491_4678_36	24_34678_86	22_4678_22	23_478_5	28_4678_15	29_4678_157	1071_4678_11	1371_4678_74	288_4678_18	162_4678_1	280_4678_37	675_34678_18	120_34678_86	260_0478_30	575_4678_1	126_0345_1	128_4678_9	2_4678_1	302_4678_4	54_4678_7	57_4678_54	51_4678_53	50_4678_22	53_4678_15	52_4678_3	55_4678_1	296_4678_62	370_4678_1	418_14678_28	376_4678_11	146_4678_36	708_4678_3	599_14678_45	312_4678_56	190_4678_1	314_14678_1	114_4678_20	1481_4678_85	273_4678_33	274_4678_1	110_14678_76	113_4678_35	82_0478_1	83_04678_1
213_4678_27	1148_4678_7	219_0478_32	132_0478_20	131_34678_178	130_4678_48	491_4678_45	24_34678_87	22_4678_17	23_478_6	28_4678_16	29_4678_159	1071_4678_9	1371_4678_68	288_4678_21	162_4678_1	280_4678_47	675_34678_11	120_34678_93	260_0478_22	575_4678_1	128_4678_12	2_4678_1	302_4678_3	54_4678_4	57_4678_51	51_4678_44	50_4678_22	53_4678_14	52_4678_3	55_4678_1	296_4678_64	370_4678_1	418_14678_30	376_4678_8	146_4678_32	708_4678_1	599_14678_44	312_4678_47	190_4678_1	314_14678_1	114_4678_17	1481_4678_85	273_4678_38	274_4678_1	110_14678_85	113_4678_49	82_0478_1	83_04678_1	398_4678_44
213_4678_21	1148_4678_8	219_0478_32	132_0478_19	131_34678_179	130_4678_46	491_4678_49	24_34678_91	22_4678_17	23_478_3	28_4678_12	29_4678_151	1071_4678_9	1371_4678_71	288_4678_23	162_4678_1	280_4678_42	675_34678_3	120_34678_90	260_0478_26	575_4678_1	128_4678_17	2_4678_1	302_4678_4	54_4678_2	57_4678_55	51_4678_36	50_4678_24	53_4678_14	52_4678_3	55_4678_1	296_4678_65	370_4678_3	418_14678_32	376_4678_7	146_4678_32	708_4678_2	599_14678_37	312_4678_49	190_4678_1	314_14678_1	114_4678_19	1481_4678_78	273_4678_41	274_4678_1	110_14678_94	113_4678_58	82_0478_1	83_04678_1	398_4678_55
213_4678_19	1148_4678_6	219_0478_35	132_0478_19	131_34678_192	130_4678_51	491_4678_47	24_34678_99	22_4678_16	23_478_1	28_4678_9	29_4678_155	1071_4678_7	1371_4678_72	288_4678_24	162_4678_1	280_4678_39	675_34678_5	120_34678_90	260_0478_25	575_4678_1	128_4678_16	2_4678_1	302_4678_7	54_4678_1	57_4678_53	51_4678_34	50_4678_26	53_4678_18	52_4678_2	55_4678_1	296_4678_71	370_4678_3	418_14678_40	376_4678_6	146_4678_31	708_4678_2	599_14678_29	312_4678_47	190_4678_1	314_14678_1	114_4678_21	1481_4678_68	273_4678_34	274_4678_1	110_14678_96	113_4678_68	82_0478_1	83_04678_1	398_4678_64
213_4678_15	1148_4678_4	219_0478_35	132_0478_15	131_34678_209	130_4678_47	491_4678_41	24_34678_100	22_4678_13	23_478_1	28_4678_17	29_4678_179	1071_4678_7	1371_4678_62	288_4678_19	162_4678_1	280_4678_48	675_34678_5	120_34678_76	260_0478_27	575_4678_1	128_4678_11	2_4678_1	302_4678_7	57_4678_59	51_4678_30	50_4678_22	53_4678_16	52_4678_1	55_4678_1	296_4678_77	370_4678_2	418_14678_51	376_4678_11	146_4678_27	708_4678_1	599_14678_23	312_4678_38	190_4678_1	314_14678_1	114_4678_15	1481_4678_72	273_4678_28	274_4678_1	110_14678_95	113_4678_71	82_0478_1	83_04678_1	398_4678_54	86_14678_1
213_4678_12	1148_4678_5	219_0478_36	132_0478_18	131_34678_202	130_4678_45	491_4678_34	24_34678_106	22_4678_18	23_478_1	28_4678_12	29_4678_178	1071_4678_4	1371_4678_61	288_4678_14	162_4678_1	280_4678_44	675_34678_6	120_34678_64	260_0478_24	575_4678_1	128_4678_12	2_4678_1	302_4678_6	57_4678_59	51_4678_19	50_4678_26	53_4678_16	52_4678_1	55_4678_1	296_4678_76	370_4678_1	418_14678_61	376_4678_13	146_4678_30	599_14678_18	312_4678_39	190_4678_1	314_14678_1	114_4678_11	1481_4678_70	273_4678_32	274_4678_1	110_14678_97	113_4678_68	82_0478_1	83_04678_1	398_4678_55	86_14678_1	85_4678_28
213_4678_17	1148_4678_4	219_0478_31	132_0478_28	131_34678_206	130_4678_49	491_4678_35	24_34678_99	22_4678_22	23_478_1	28_4678_14	29_4678_166	1071_4678_2	1371_4678_66	288_4678_16	162_4678_1	280_4678_44	675_34678_5	120_34678_64	260_0478_30	575_4678_1	128_4678_11	2_4678_1	302_4678_2	57_4678_57	51_4678_20	50_4678_32	53_4678_17	55_4678_1	296_4678_78	370_4678_1	418_14678_71	376_4678_14	146_4678_27	599_14678_12	312_4678_38	190_4678_1	314_14678_1	114_4678_4	1481_4678_71	273_4678_27	274_4678_1	110_14678_95	113_4678_68	82_0478_1	83_04678_1	398_4678_66	86_14678_1	85_4678_31	206_4678_44
213_4678_17	1148_4678_5	219_0478_29	132_0478_27	131_34678_213	130_4678_53	491_4678_39	24_34678_109	22_4678_17	23_478_1	28_4678_20	29_4678_159	1071_4678_2	1371_4678_66	288_4678_12	162_4678_1	280_4678_38	675_34678_4	120_34678_63	260_0478_27	128_4678_4	2_4678_1	55_4678_1	57_4678_53	51_4678_12	50_4678_26	53_4678_17	296_4678_77	418_14678_75	376_4678_14	146_4678_24	599_14678_8	312_4678_26	190_4678_1	314_14678_1	114_4678_3	1481_4678_72	273_4678_34	274_4678_1	110_14678_105	113_4678_77	82_0478_1	83_04678_1	398_4678_71	86_14678_1	85_4678_35	206_4678_44	3_4678_91	7_34678_1	421_1248_61
213_4678_12	1148_4678_5	219_0478_18	132_0478_30	131_34678_237	130_4678_53	491_4678_39	24_34678_103	22_4678_16	695_4678_26	28_4678_22	29_4678_163	1071_4678_1	1371_4678_56	288_4678_10	162_4678_1	280_4678_26	675_34678_5	120_34678_76	260_0478_28	128_4678_5	55_4678_1	57_4678_54	51_4678_7	50_4678_25	53_4678_16	296_4678_78	418_14678_69	376_4678_11	146_4678_23	599_14678_8	312_4678_22	190_4678_1	314_14678_1	114_4678_4	1481_4678_68	273_4678_33	274_4678_1	110_14678_115	113_4678_73	82_0478_1	83_04678_1	398_4678_66	86_14678_1	85_4678_37	206_4678_45	3_4678_84	7_34678_1	421_1248_67	1400_4678_8
213_4678_8	1148_4678_4	219_0478_13	132_0478_41	131_34678_240	130_4678_59	491_4678_43	24_34678_104	22_4678_15	695_4678_24	28_4678_30	29_4678_174	1071_4678_1	1371_4678_55	288_4678_10	162_4678_1	280_4678_28	675_34678_4	120_34678_82	260_0478_39	128_4678_1	55_4678_1	57_4678_60	51_4678_5	50_4678_21	53_4678_20	296_4678_84	418_14678_60	376_4678_10	146_4678_21	599_14678_9	312_4678_17	190_4678_1	314_14678_1	114_4678_4	1481_4678_67	273_4678_34	274_4678_1	110_14678_118	113_4678_69	82_0478_1	83_04678_1	398_4678_73	86_14678_1	85_4678_37	206_4678_39	3_4678_85	7_34678_1	421_1248_78	1400_4678_8
213_4678_7	1148_4678_5	219_0478_21	132_0478_47	131_34678_239	130_4678_61	491_4678_49	24_34678_99	22_4678_13	695_4678_23	28_4678_22	29_4678_178	1071_4678_1	1371_4678_51	288_4678_10	162_4678_1	280_4678_28	675_34678_3	120_34678_73	260_0478_46	128_4678_2	55_4678_1	57_4678_60	51_4678_3	50_4678_31	53_4678_18	296_4678_80	418_14678_49	376_4678_8	146_4678_19	599_14678_10	312_4678_12	190_4678_1	314_14678_1	114_4678_3	1481_4678_67	273_4678_44	274_4678_1	110_14678_116	113_4678_73	82_0478_1	83_04678_1	398_4678_76	86_14678_1	85_4678_42	206_4678_42	3_4678_75	7_34678_1	421_1248_91	1400_4678_5
213_4678_9	1148_4678_3	219_0478_22	132_0478_44	131_34678_236	130_4678_62	491_4678_47	24_34678_91	22_4678_10	695_4678_26	28_4678_22	29_4678_188	1071_4678_1	1371_4678_55	288_4678_9	162_4678_1	280_4678_31	675_34678_1	120_34678_73	260_0478_35	128_4678_4	55_4678_1	57_4678_61	51_4678_2	50_4678_41	53_4678_20	296_4678_85	418_14678_39	376_4678_4	146_4678_13	599_14678_10	312_4678_9	190_4678_1	314_14678_1	114_4678_2	1481_4678_76	273_4678_41	274_4678_1	110_14678_116	113_4678_77	82_0478_1	83_04678_1	398_4678_73	86_14678_1	85_4678_44	206_4678_54	3_4678_80	7_34678_1	421_1248_96	1400_4678_4
213_4678_11	1148_4678_3	219_0478_24	132_0478_45	131_34678_253	130_4678_64	491_4678_50	24_34678_90	22_4678_9	695_4678_33	28_4678_21	29_4678_189	1371_4678_54	288_4678_7	162_4678_1	280_4678_25	675_34678_1	120_34678_84	260_0478_30	128_4678_6	55_4678_1	57_4678_59	50_4678_46	53_4678_20	296_4678_92	418_14678_34	376_4678_2	146_4678_15	599_14678_11	312_4678_9	190_4678_1	314_14678_1	114_4678_1	1481_4678_83	273_4678_32	110_14678_125	113_4678_73	82_0478_1	83_04678_1	398_4678_73	86_14678_1	85_4678_42	141_4678_12	3_4678_76	7_34678_1	421_1248_94	1400_4678_4	302_4678_11	360_4678_55	448_4678_25
213_4678_5	1148_4678_3	219_0478_22	132_0478_42	131_34678_258	130_4678_74	491_4678_51	24_34678_87	22_4678_6	695_4678_37	28_4678_18	29_4678_177	1371_4678_52	288_4678_8	162_4678_1	280_4678_23	675_34678_1	120_34678_89	260_0478_31	128_4678_8	55_4678_1	57_4678_58	50_4678_45	53_4678_20	296_4678_103	418_14678_36	376_4678_2	146_4678_7	599_14678_8	312_4678_10	190_4678_1	314_14678_1	114_4678_1	1481_4678_83	273_4678_29	110_14678_125	113_4678_84	82_0478_1	83_04678_1	398_4678_65	86_14678_1	85_4678_48	141_4678_11	3_4678_82	7_34678_1	421_1248_107	1400_4678_5	302_4678_11	360_4678_71	448_4678_25
213_4678_4	1148_4678_4	219_0478_22	132_0478_41	131_34678_248	130_4678_73	491_4678_45	24_34678_80	22_4678_4	695_4678_41	28_4678_16	29_4678_177	1371_4678_52	288_4678_6	162_4678_1	280_4678_20	675_34678_1	120_34678_94	260_0478_33	128_4678_9	55_4678_1	57_4678_62	50_4678_48	53_4678_19	296_4678_112	418_14678_34	376_4678_1	146_4678_7	599_14678_6	312_4678_9	190_4678_1	314_14678_1	114_4678_1	1481_4678_82	273_4678_29	110_14678_138	113_4678_74	82_0478_1	83_04678_1	398_4678_72	85_4678_44	141_4678_10	3_4678_95	7_34678_1	421_1248_111	1400_4678_7	302_4678_9	360_4678_64	448_4678_24	300_478_25
213_4678_2	1148_4678_1	219_0478_28	132_0478_45	131_34678_261	130_4678_79	491_4678_47	24_34678_72	22_4678_5	695_4678_36	28_4678_14	29_4678_172	1371_4678_47	288_4678_10	162_4678_1	280_4678_20	675_34678_1	120_34678_84	260_0478_40	128_4678_9	55_4678_1	57_4678_61	50_4678_54	53_4678_20	296_4678_107	418_14678_33	376_4678_1	146_4678_7	599_14678_2	312_4678_11	190_4678_1	314_14678_1	114_4678_1	1481_4678_77	273_4678_21	110_14678_136	113_4678_74	82_0478_1	83_04678_1	398_4678_70	85_4678_40	141_4678_7	3_4678_98	7_34678_1	421_1248_101	1400_4678_10	302_4678_10	360_4678_65	448_4678_32	300_478_28
213_4678_1	1148_4678_3	219_0478_27	132_0478_40	131_34678_265	130_4678_79	491_4678_54	24_34678_67	22_4678_10	695_4678_31	28_4678_11	29_4678_169	1371_4678_47	288_4678_13	162_4678_1	280_4678_17	675_34678_1	120_34678_78	260_0478_35	128_4678_15	55_4678_1	57_4678_61	50_4678_58	53_4678_21	296_4678_105	418_14678_31	376_4678_2	146_4678_5	599_14678_1	312_4678_14	190_4678_1	314_14678_1	114_4678_1	1481_4678_68	273_4678_14	110_14678_126	113_4678_79	82_0478_1	83_04678_1	398_4678_67	85_4678_39	141_4678_8	3_4678_92	7_34678_1	421_1248_104	1400_4678_7	302_4678_11	360_4678_62	448_4678_36	300_478_29
1148_4678_6	219_0478_27	132_0478_35	131_34678_261	130_4678_74	491_4678_58	24_34678_65	22_4678_8	695_4678_33	28_4678_6	29_4678_164	1371_4678_55	819_4678_39	162_4678_1	280_4678_21	675_34678_2	120_34678_92	260_0478_34	128_4678_16	55_4678_1	57_4678_61	50_4678_54	53_4678_19	296_4678_103	418_14678_33	376_4678_2	146_4678_4	313_4678_1	312_4678_17	190_4678_1	114_4678_1	1481_4678_68	273_4678_15	110_14678_127	113_4678_76	82_0478_1	83_04678_1	398_4678_65	85_4678_36	141_4678_4	3_4678_82	7_34678_1	421_1248_101	1400_4678_9	302_4678_14	360_4678_65	448_4678_35	300_478_30	441_14678_23	445_4678_87
1148_4678_6	219_0478_32	132_0478_27	131_34678_269	130_4678_73	491_4678_59	24_34678_62	22_4678_7	695_4678_27	28_4678_3	29_4678_165	1371_4678_58	819_4678_40	162_4678_1	280_4678_25	675_34678_3	120_34678_85	260_0478_37	128_4678_18	55_4678_1	57_4678_57	50_4678_50	53_4678_20	296_4678_100	418_14678_36	376_4678_4	146_4678_4	313_4678_1	312_4678_14	190_4678_1	114_4678_1	1481_4678_66	273_4678_17	110_14678_134	113_4678_70	82_0478_1	83_04678_1	398_4678_65	85_4678_31	141_4678_7	3_4678_68	7_34678_1	421_1248_109	1400_4678_11	302_4678_19	360_4678_67	448_4678_31	300_478_32	441_14678_27	445_4678_86
1148_4678_6	219_0478_42	132_0478_21	131_34678_268	130_4678_72	491_4678_60	24_34678_57	22_4678_10	695_4678_29	28_4678_3	29_4678_178	1371_4678_53	819_4678_41	162_4678_1	280_4678_27	675_34678_2	120_34678_82	260_0478_31	128_4678_12	55_4678_1	57_4678_54	50_4678_52	53_4678_21	296_4678_100	418_14678_36	376_4678_2	146_4678_4	313_4678_1	312_4678_20	190_4678_1	114_4678_1	1481_4678_63	273_4678_19	110_14678_127	113_4678_63	82_0478_1	83_04678_1	398_4678_63	85_4678_32	141_4678_6	3_4678_63	7_34678_1	421_1248_115	1400_4678_11	302_4678_18	360_4678_63	448_4678_23	300_478_29	441_14678_34	445_4678_85
1148_4678_6	219_0478_43	132_0478_25	131_34678_254	130_4678_66	491_4678_52	24_34678_67	22_4678_16	695_4678_36	28_4678_4	29_4678_176	1371_4678_56	819_4678_41	162_4678_1	280_4678_24	675_34678_3	120_34678_75	260_0478_29	128_4678_5	55_4678_1	57_4678_58	50_4678_49	53_4678_20	296_4678_96	418_14678_33	376_4678_1	146_4678_4	313_4678_1	312_4678_19	190_4678_1	114_4678_1	1481_4678_56	273_4678_21	110_14678_139	113_4678_63	82_0478_1	83_04678_1	398_4678_60	85_4678_35	141_4678_7	3_4678_62	7_34678_1	421_1248_127	1400_4678_12	302_4678_16	360_4678_59	448_4678_24	300_478_29	441_14678_29	445_4678_100
1148_4678_8	219_0478_43	132_0478_23	131_34678_248	130_4678_66	491_4678_53	24_34678_67	22_4678_19	695_4678_40	28_4678_2	29_4678_189	1371_4678_58	819_4678_42	162_4678_1	280_4678_19	675_34678_2	120_34678_67	260_0478_28	128_4678_5	55_4678_1	57_4678_57	50_4678_50	53_4678_23	296_4678_84	418_14678_33	376_4678_1	146_4678_2	313_4678_1	312_4678_17	190_4678_1	114_4678_1	1481_4678_59	273_4678_23	110_14678_138	113_4678_64	82_0478_1	83_04678_1	398_4678_63	85_4678_44	141_4678_6	3_4678_60	7_34678_1	421_1248_122	1400_4678_13	302_4678_16	360_4678_67	448_4678_25	300_478_23	441_14678_28	445_4678_95
1148_4678_12	219_0478_43	132_0478_21	131_34678_253	130_4678_66	491_4678_45	24_34678_67	22_4678_15	695_4678_38	28_4678_1	29_4678_186	1371_4678_56	819_4678_42	162_4678_1	280_4678_24	675_34678_3	120_34678_71	260_0478_34	128_4678_7	55_4678_1	57_4678_49	50_4678_55	53_4678_24	296_4678_92	418_14678_38	376_4678_1	146_4678_3	313_4678_1	312_4678_18	190_4678_1	114_4678_1	1481_4678_62	273_4678_25	110_14678_138	113_4678_61	82_0478_1	83_04678_1	398_4678_68	85_4678_52	141_4678_5	3_4678_59	7_34678_1	421_1248_115	1400_4678_19	302_4678_15	360_4678_68	448_4678_26	300_478_23	441_14678_33	445_4678_90
1148_4678_13	219_0478_44	132_0478_25	131_34678_248	130_4678_78	491_4678_46	24_34678_70	22_4678_17	695_4678_39	28_4678_1	29_4678_185	1371_4678_59	819_4678_46	162_4678_1	280_4678_25	675_34678_2	120_34678_82	260_0478_40	128_4678_7	55_4678_1	57_4678_48	50_4678_63	53_4678_24	296_4678_98	418_14678_37	376_4678_2	146_4678_3	313_4678_1	312_4678_18	190_4678_1	114_4678_1	1481_4678_63	273_4678_22	110_14678_143	113_4678_51	82_0478_1	83_04678_1	398_4678_69	85_4678_50	141_4678_5	3_4678_65	7_34678_1	421_1248_107	1400_4678_22	302_4678_12	360_4678_69	448_4678_22	300_478_23	441_14678_31	445_4678_99
1148_4678_15	219_0478_39	132_0478_28	131_34678_237	130_4678_77	491_4678_44	24_34678_56	22_4678_17	695_4678_36	28_4678_1	29_4678_182	1371_4678_66	819_4678_44	162_4678_1	280_4678_27	675_34678_1	120_34678_84	260_0478_51	128_4678_3	55_4678_1	57_4678_54	50_4678_65	53_4678_21	296_4678_99	418_14678_38	376_4678_1	146_4678_7	313_4678_1	312_4678_24	190_4678_1	114_4678_1	1481_4678_60	273_4678_26	110_14678_150	113_4678_37	82_0478_1	83_04678_1	398_4678_69	85_4678_47	141_4678_10	3_4678_63	7_34678_1	421_1248_106	1400_4678_23	302_4678_11	360_4678_63	448_4678_19	300_478_22	441_14678_33	445_4678_99
1148_4678_14	219_0478_34	132_0478_30	131_34678_245	130_4678_70	491_4678_46	24_34678_57	22_4678_16	695_4678_24	28_4678_1	29_4678_180	1371_4678_63	819_4678_44	162_4678_1	280_4678_25	675_34678_1	120_34678_89	260_0478_41	128_4678_2	55_4678_1	57_4678_54	50_4678_67	53_4678_14	296_4678_101	418_14678_37	146_4678_8	313_4678_1	312_4678_28	190_4678_1	114_4678_1	1481_4678_53	273_4678_26	110_14678_162	113_4678_43	82_0478_1	398_4678_64	85_4678_52	141_4678_9	3_4678_57	7_34678_1	421_1248_110	1400_4678_21	302_4678_11	360_4678_64	448_4678_15	300_478_25	441_14678_29	445_4678_104	245_4678_35	242_4678_37
1148_4678_14	219_0478_31	132_0478_32	131_34678_242	130_4678_74	491_4678_53	24_34678_54	22_4678_19	695_4678_24	28_4678_1	29_4678_171	1371_4678_56	819_4678_42	162_4678_1	280_4678_16	120_34678_113	260_0478_38	128_4678_2	55_4678_1	57_4678_48	50_4678_67	53_4678_10	296_4678_112	418_14678_42	146_4678_3	313_4678_1	312_4678_26	190_4678_1	114_4678_1	1481_4678_59	273_4678_29	110_14678_162	113_4678_37	82_0478_1	398_4678_58	85_4678_49	141_4678_7	3_4678_55	7_34678_1	421_1248_113	1400_4678_21	302_4678_10	360_4678_49	448_4678_12	300_478_19	441_14678_29	445_4678_108	245_4678_34	242_4678_43	104_4678_65
1148_4678_11	219_0478_34	132_0478_25	131_34678_265	130_4678_73	491_4678_58	24_34678_53	22_4678_23	695_4678_26	29_4678_177	1371_4678_56	819_4678_49	162_4678_1	280_4678_12	120_34678_99	260_0478_34	128_4678_2	55_4678_1	57_4678_53	50_4678_70	53_4678_16	296_4678_116	418_14678_42	146_4678_2	313_4678_1	312_4678_21	190_4678_1	114_4678_1	1481_4678_65	273_4678_25	110_14678_171	113_4678_31	82_0478_1	81_4678_1	85_4678_56	141_4678_6	3_4678_59	7_34678_1	421_1248_119	1400_4678_17	302_4678_13	360_4678_53	448_4678_5	300_478_23	441_14678_23	445_4678_119	245_4678_37	242_4678_43	104_4678_62	39_4678_26
1148_4678_11	219_0478_30	132_0478_27	131_34678_271	130_4678_71	491_4678_61	24_34678_50	22_4678_30	695_4678_25	29_4678_162	1371_4678_65	819_4678_54	162_4678_1	280_4678_12	120_34678_93	260_0478_27	128_4678_7	55_4678_1	57_4678_49	50_4678_74	53_4678_13	296_4678_111	418_14678_34	146_4678_1	313_4678_1	312_4678_24	190_4678_1	114_4678_1	1481_4678_81	273_4678_32	110_14678_174	113_4678_34	82_0478_1	81_4678_1	85_4678_59	141_4678_6	3_4678_63	7_34678_1	421_1248_117	1400_4678_19	302_4678_11	360_4678_51	448_4678_7	300_478_18	441_14678_19	445_4678_129	245_4678_39	242_4678_38	104_4678_54	39_4678_24
1148_4678_15	219_0478_39	132_0478_27	131_34678_258	130_4678_77	491_4678_56	24_34678_50	22_4678_39	695_4678_24	29_4678_169	1371_4678_64	819_4678_60	162_4678_1	280_4678_14	120_34678_89	260_0478_29	128_4678_6	55_4678_1	57_4678_46	50_4678_71	53_4678_14	296_4678_104	418_14678_45	146_4678_1	313_4678_1	312_4678_21	190_4678_1	114_4678_1	1481_4678_79	273_4678_33	110_14678_168	113_4678_41	82_0478_1	81_4678_1	85_4678_67	141_4678_7	3_4678_59	7_34678_1	421_1248_114	1400_4678_20	302_4678_8	360_4678_49	448_4678_9	300_478_24	441_14678_21	445_4678_130	245_4678_40	242_4678_40	104_4678_56	39_4678_27
1148_4678_15	219_0478_34	132_0478_23	131_34678_244	130_4678_74	491_4678_53	24_34678_48	22_4678_38	695_4678_19	29_4678_172	1371_4678_64	819_4678_51	162_4678_1	280_4678_15	120_34678_94	260_0478_24	128_4678_8	55_4678_1	57_4678_36	50_4678_67	53_4678_8	296_4678_112	418_14678_42	146_4678_1	313_4678_1	312_4678_18	190_4678_1	114_4678_1	1481_4678_86	273_4678_34	110_14678_187	113_4678_42	82_0478_1	81_4678_1	85_4678_71	141_4678_7	3_4678_65	7_34678_1	421_1248_114	1400_4678_18	302_4678_7	360_4678_46	448_4678_10	300_478_21	441_14678_28	445_4678_126	245_4678_42	242_4678_32	104_4678_42	39_4678_19
1148_4678_18	219_0478_28	132_0478_22	131_34678_240	130_4678_75	491_4678_53	24_34678_44	22_4678_42	695_4678_28	29_4678_171	1371_4678_73	819_4678_55	162_4678_1	280_4678_15	120_34678_93	260_0478_22	128_4678_4	55_4678_1	57_4678_29	50_4678_68	53_4678_10	296_4678_105	418_14678_40	146_4678_1	313_4678_1	312_4678_15	190_4678_1	114_4678_1	1481_4678_99	273_4678_24	275_14678_1	113_4678_44	82_0478_1	81_4678_1	85_4678_74	141_4678_13	3_4678_69	7_34678_1	421_1248_113	1400_4678_19	302_4678_6	360_4678_57	448_4678_10	300_478_24	441_14678_31	445_4678_123	245_4678_53	242_4678_24	104_4678_42	39_4678_18
1148_4678_17	219_0478_32	132_0478_21	131_34678_242	130_4678_71	491_4678_48	24_34678_54	22_4678_43	695_4678_33	29_4678_183	1371_4678_59	819_4678_61	162_4678_1	280_4678_9	120_34678_82	260_0478_15	128_4678_7	55_4678_1	57_4678_21	50_4678_67	53_4678_7	296_4678_103	418_14678_41	146_4678_1	313_4678_1	312_4678_16	190_4678_1	114_4678_1	1481_4678_93	273_4678_22	275_14678_1	113_4678_43	82_0478_1	81_4678_1	85_4678_69	141_4678_9	3_4678_72	7_34678_1	421_1248_115	1400_4678_18	302_4678_4	360_4678_55	448_4678_12	300_478_28	441_14678_31	445_4678_133	245_4678_59	242_4678_30	104_4678_40	39_4678_18
1148_4678_9	219_0478_30	132_0478_23	131_34678_240	130_4678_72	491_4678_50	24_34678_51	22_4678_41	695_4678_24	29_4678_189	1371_4678_54	819_4678_76	162_4678_1	280_4678_13	120_34678_73	260_0478_18	128_4678_12	55_4678_1	57_4678_24	50_4678_72	53_4678_4	296_4678_97	418_14678_44	146_4678_1	313_4678_1	312_4678_14	190_4678_1	114_4678_1	1481_4678_85	273_4678_14	275_14678_1	113_4678_41	82_0478_1	81_4678_1	85_4678_66	141_4678_12	3_4678_65	7_34678_1	421_1248_120	1400_4678_21	302_4678_4	360_4678_53	448_4678_15	300_478_29	441_14678_36	445_4678_141	245_4678_56	242_4678_32	104_4678_37	39_4678_19
1148_4678_6	219_0478_29	132_0478_24	131_34678_251	130_4678_67	491_4678_47	24_34678_53	22_4678_37	695_4678_21	29_4678_193	1371_4678_51	819_4678_79	162_4678_1	280_4678_15	120_34678_70	260_0478_20	128_4678_16	55_4678_1	57_4678_18	50_4678_73	53_4678_4	296_4678_88	418_14678_46	146_4678_1	313_4678_1	312_4678_15	190_4678_1	114_4678_1	1481_4678_87	273_4678_6	275_14678_1	113_4678_40	82_0478_1	81_4678_1	85_4678_61	141_4678_12	3_4678_64	7_34678_1	421_1248_121	1400_4678_20	302_4678_6	360_4678_60	448_4678_15	300_478_29	441_14678_30	445_4678_146	245_4678_49	242_4678_40	104_4678_33	39_4678_18
1148_4678_3	219_0478_21	132_0478_28	131_34678_262	130_4678_74	491_4678_47	24_34678_50	22_4678_37	695_4678_18	29_4678_200	1371_4678_53	819_4678_74	162_4678_1	280_4678_12	120_34678_74	260_0478_22	128_4678_18	55_4678_1	57_4678_21	50_4678_76	53_4678_5	296_4678_84	418_14678_46	146_4678_1	313_4678_1	312_4678_9	190_4678_1	114_4678_1	1481_4678_79	273_4678_4	275_14678_1	113_4678_37	82_0478_1	81_4678_1	85_4678_68	141_4678_12	3_4678_69	7_34678_1	421_1248_115	1400_4678_16	302_4678_7	360_4678_61	448_4678_15	300_478_25	441_14678_30	445_4678_147	245_4678_45	242_4678_43	104_4678_32	39_4678_17
1148_4678_2	219_0478_14	132_0478_26	131_34678_263	130_4678_81	491_4678_48	24_34678_45	22_4678_35	695_4678_14	29_4678_184	1371_4678_51	819_4678_74	162_4678_1	280_4678_9	120_34678_81	260_0478_18	128_4678_18	55_4678_1	57_4678_14	50_4678_73	53_4678_5	296_4678_85	418_14678_48	146_4678_1	313_4678_1	312_4678_8	190_4678_1	114_4678_1	1481_4678_75	273_4678_3	275_14678_1	113_4678_38	82_0478_1	81_4678_1	85_4678_72	141_4678_17	3_4678_71	7_34678_1	421_1248_123	1400_4678_13	302_4678_8	360_4678_60	448_4678_17	300_478_22	441_14678_27	445_4678_155	245_4678_44	242_4678_40	104_4678_31	39_4678_18
1148_4678_1	219_0478_12	132_0478_25	131_34678_268	130_4678_74	491_4678_47	24_34678_40	22_4678_33	695_4678_11	29_4678_190	1371_4678_42	819_4678_72	162_4678_1	280_4678_7	120_34678_90	260_0478_16	128_4678_18	55_4678_1	57_4678_13	50_4678_69	53_4678_2	296_4678_98	418_14678_37	146_4678_1	313_4678_1	312_4678_6	190_4678_1	114_4678_1	1481_4678_78	273_4678_2	275_14678_1	113_4678_36	82_0478_1	81_4678_1	85_4678_77	141_4678_17	3_4678_72	7_34678_1	421_1248_131	1400_4678_10	302_4678_7	360_4678_62	448_4678_19	300_478_26	441_14678_26	445_4678_168	245_4678_44	242_4678_36	104_4678_31	39_4678_24
1148_4678_1	219_0478_7	132_0478_24	131_34678_274	130_4678_61	491_4678_56	24_34678_34	22_4678_31	695_4678_9	29_4678_214	1371_4678_40	819_4678_67	97_34678_47	280_4678_6	120_34678_86	260_0478_12	128_4678_16	55_4678_1	57_4678_9	50_4678_71	53_4678_2	296_4678_97	418_14678_44	146_4678_1	313_4678_1	312_4678_7	190_4678_1	114_4678_1	1481_4678_67	275_14678_1	113_4678_33	82_0478_1	81_4678_1	85_4678_80	141_4678_19	3_4678_80	7_34678_1	421_1248_134	1400_4678_9	302_4678_8	360_4678_68	448_4678_17	300_478_27	441_14678_30	445_4678_175	245_4678_41	242_4678_43	104_4678_33	39_4678_25	789_0478_79
219_0478_9	132_0478_22	131_34678_276	130_4678_54	491_4678_61	24_34678_28	22_4678_33	695_4678_6	29_4678_233	1371_4678_46	819_4678_59	97_34678_42	280_4678_8	120_34678_86	260_0478_13	128_4678_13	55_4678_1	57_4678_7	50_4678_62	296_4678_99	418_14678_45	146_4678_1	313_4678_1	312_4678_4	190_4678_1	114_4678_1	1481_4678_65	110_14678_265	113_4678_29	82_0478_1	81_4678_1	85_4678_77	141_4678_15	3_4678_80	7_34678_1	421_1248_140	1400_4678_12	302_4678_7	360_4678_59	448_4678_14	300_478_26	441_14678_30	445_4678_177	245_4678_46	242_4678_39	104_4678_37	39_4678_17	789_0478_86	35_4678_95	34_4678_1
219_0478_8	132_0478_21	131_34678_298	130_4678_55	491_4678_61	24_34678_30	22_4678_29	695_4678_6	29_4678_246	1371_4678_39	819_4678_61	97_34678_46	280_4678_10	120_34678_87	260_0478_16	128_4678_14	55_4678_1	57_4678_12	50_4678_80	296_4678_118	418_14678_43	146_4678_1	313_4678_1	312_4678_5	190_4678_1	114_4678_1	1481_4678_63	110_14678_270	113_4678_22	82_0478_1	81_4678_1	85_4678_59	141_4678_10	3_4678_79	7_34678_1	421_1248_144	1400_4678_13	302_4678_8	360_4678_50	448_4678_14	300_478_24	441_14678_32	445_4678_175	245_4678_38	242_4678_40	104_4678_45	39_4678_12	789_0478_92	35_4678_85	34_4678_1
219_0478_9	132_0478_18	131_34678_301	130_4678_58	491_4678_60	24_34678_38	22_4678_28	695_4678_7	29_4678_243	1371_4678_39	819_4678_59	97_34678_51	280_4678_6	120_34678_91	260_0478_18	128_4678_9	55_4678_1	57_4678_12	50_4678_66	296_4678_113	418_14678_42	146_4678_1	313_4678_1	312_4678_9	190_4678_1	114_4678_1	1481_4678_69	110_14678_275	113_4678_24	82_0478_1	81_4678_1	85_4678_56	141_4678_7	3_4678_84	7_34678_1	421_1248_137	1400_4678_16	302_4678_3	360_4678_49	448_4678_17	300_478_21	441_14678_39	445_4678_168	245_4678_43	242_4678_39	104_4678_47	39_4678_16	789_0478_92	35_4678_98	34_4678_1
219_0478_5	132_0478_21	131_34678_311	130_4678_60	491_4678_56	24_34678_35	22_4678_24	695_4678_9	29_4678_225	1371_4678_37	819_4678_58	97_34678_60	280_4678_9	120_34678_101	260_0478_14	128_4678_13	55_4678_1	57_4678_11	50_4678_61	296_4678_111	418_14678_42	146_4678_1	313_4678_1	312_4678_13	190_4678_1	114_4678_1	1481_4678_65	110_14678_287	113_4678_32	82_0478_1	81_4678_1	85_4678_50	141_4678_9	3_4678_94	7_34678_1	421_1248_122	1400_4678_15	302_4678_2	360_4678_47	448_4678_15	300_478_20	441_14678_44	445_4678_157	245_4678_36	242_4678_37	104_4678_45	39_4678_16	789_0478_97	35_4678_87	34_4678_1
219_0478_3	132_0478_17	131_34678_307	130_4678_61	491_4678_56	24_34678_41	22_4678_24	695_4678_10	29_4678_219	1371_4678_37	819_4678_54	97_34678_66	280_4678_8	120_34678_105	260_0478_12	128_4678_10	55_4678_1	57_4678_14	50_4678_55	296_4678_105	418_14678_46	146_4678_1	313_4678_1	312_4678_16	190_4678_1	114_4678_1	1481_4678_81	110_14678_287	113_4678_25	82_0478_1	81_4678_1	85_4678_65	141_4678_11	3_4678_88	7_34678_1	421_1248_126	1400_4678_15	302_4678_1	360_4678_47	448_4678_15	300_478_20	441_14678_40	445_4678_150	245_4678_29	242_4678_37	104_4678_43	39_4678_12	789_0478_106	35_4678_97	34_4678_1
219_0478_3	132_0478_15	131_34678_295	130_4678_53	491_4678_58	24_34678_42	22_4678_28	695_4678_16	29_4678_232	1371_4678_43	819_4678_61	97_34678_71	280_4678_9	120_34678_97	260_0478_14	128_4678_13	55_4678_1	57_4678_8	50_4678_58	296_4678_110	418_14678_48	146_4678_1	313_4678_1	312_4678_14	190_4678_1	114_4678_1	1481_4678_78	110_14678_279	113_4678_23	82_0478_1	81_4678_1	85_4678_66	141_4678_13	3_4678_87	7_34678_1	421_1248_121	1400_4678_15	302_4678_1	360_4678_40	448_4678_17	300_478_21	441_14678_38	445_4678_145	245_4678_28	242_4678_34	104_4678_46	39_4678_12	789_0478_106	35_4678_101	34_4678_1
219_0478_2	132_0478_16	131_34678_269	130_4678_54	491_4678_55	24_34678_40	22_4678_25	695_4678_17	29_4678_242	1371_4678_34	819_4678_65	97_34678_67	280_4678_10	120_34678_99	260_0478_14	128_4678_11	55_4678_1	57_4678_5	50_4678_62	296_4678_108	418_14678_62	146_4678_1	312_4678_9	190_4678_1	114_4678_1	1481_4678_70	110_14678_267	113_4678_29	82_0478_1	81_4678_1	85_4678_77	141_4678_12	3_4678_96	7_34678_1	421_1248_113	1400_4678_17	302_4678_1	360_4678_39	448_4678_18	300_478_15	441_14678_35	445_4678_161	245_4678_26	242_4678_34	104_4678_45	39_4678_7	789_0478_107	35_4678_105	34_4678_1	88_4678_1
219_0478_2	132_0478_16	131_34678_285	130_4678_44	491_4678_62	24_34678_58	22_4678_27	695_4678_16	29_4678_253	1371_4678_29	819_4678_73	97_34678_71	280_4678_7	120_34678_97	260_0478_11	128_4678_11	55_4678_1	57_4678_5	50_4678_56	296_4678_115	418_14678_73	146_4678_1	312_4678_5	190_4678_1	114_4678_1	1481_4678_75	110_14678_266	113_4678_29	82_0478_1	81_4678_1	85_4678_81	141_4678_10	3_4678_95	7_34678_1	421_1248_113	1400_4678_19	302_4678_1	360_4678_37	448_4678_18	300_478_11	441_14678_29	445_4678_166	245_4678_29	242_4678_31	104_4678_39	39_4678_11	789_0478_101	35_4678_101	34_4678_1	88_4678_1
219_0478_3	132_0478_16	131_34678_294	130_4678_42	491_4678_68	24_34678_60	22_4678_28	695_4678_13	29_4678_268	1371_4678_31	819_4678_64	97_34678_65	280_4678_6	120_34678_81	260_0478_15	128_4678_12	55_4678_1	57_4678_5	50_4678_61	296_4678_123	418_14678_73	146_4678_1	312_4678_4	190_4678_1	114_4678_1	1481_4678_65	110_14678_261	113_4678_24	82_0478_1	81_4678_1	85_4678_84	141_4678_6	3_4678_93	7_34678_1	421_1248_111	1400_4678_24	302_4678_1	360_4678_39	448_4678_19	300_478_12	441_14678_31	445_4678_156	245_4678_26	242_4678_35	104_4678_37	39_4678_17	789_0478_87	35_4678_98	34_4678_1	88_4678_1
219_0478_3	132_0478_14	131_34678_301	130_4678_51	491_4678_61	24_34678_61	22_4678_29	695_4678_12	29_4678_262	1371_4678_40	819_4678_68	97_34678_61	280_4678_4	120_34678_73	260_0478_17	128_4678_11	55_4678_1	57_4678_5	50_4678_64	296_4678_119	418_14678_73	146_4678_1	312_4678_2	190_4678_1	114_4678_1	1481_4678_62	110_14678_265	113_4678_18	82_0478_1	81_4678_1	85_4678_90	141_4678_6	3_4678_94	7_34678_1	421_1248_109	1400_4678_19	302_4678_1	360_4678_45	448_4678_18	300_478_10	441_14678_35	445_4678_155	245_4678_21	242_4678_33	104_4678_37	39_4678_17	789_0478_91	35_4678_96	34_4678_1	88_4678_1
219_0478_5	132_0478_15	131_34678_324	130_4678_54	491_4678_57	24_34678_70	22_4678_25	695_4678_21	29_4678_261	1371_4678_43	819_4678_65	97_34678_57	280_4678_2	120_34678_83	260_0478_25	128_4678_8	55_4678_1	57_4678_4	50_4678_67	296_4678_123	418_14678_72	201_4678_69	312_4678_3	190_4678_1	114_4678_1	1481_4678_63	110_14678_273	113_4678_15	82_0478_1	81_4678_1	85_4678_75	141_4678_5	3_4678_94	7_34678_1	421_1248_122	1400_4678_18	360_4678_39	448_4678_9	300_478_10	441_14678_41	445_4678_143	245_4678_18	242_4678_33	104_4678_33	39_4678_12	789_0478_107	35_4678_97	34_4678_1	88_4678_1	456_0478_58
219_0478_1	132_0478_17	131_34678_328	130_4678_47	491_4678_60	24_34678_76	22_4678_28	695_4678_20	29_4678_251	1371_4678_46	819_4678_60	97_34678_60	280_4678_2	120_34678_81	260_0478_28	128_4678_12	55_4678_1	57_4678_3	50_4678_57	296_4678_132	418_14678_66	201_4678_74	312_4678_4	190_4678_1	114_4678_1	1481_4678_71	110_14678_264	113_4678_16	82_0478_1	81_4678_1	85_4678_77	141_4678_4	3_4678_88	7_34678_1	421_1248_124	1400_4678_14	360_4678_38	448_4678_6	300_478_10	441_14678_36	445_4678_138	245_4678_17	242_4678_31	104_4678_35	39_4678_9	789_0478_113	35_4678_103	34_4678_1	88_4678_1	456_0478_56
219_0478_1	132_0478_19	131_34678_308	130_4678_55	491_4678_55	24_34678_72	22_4678_35	695_4678_20	29_4678_240	1371_4678_41	819_4678_58	97_34678_56	280_4678_4	120_34678_97	260_0478_25	128_4678_14	55_4678_1	57_4678_2	50_4678_53	296_4678_143	418_14678_50	201_4678_68	312_4678_4	190_4678_1	114_4678_1	1481_4678_60	110_14678_284	113_4678_14	82_0478_1	81_4678_1	85_4678_73	141_4678_4	3_4678_82	7_34678_1	421_1248_131	1400_4678_16	360_4678_44	448_4678_5	300_478_8	441_14678_37	445_4678_124	245_4678_14	242_4678_31	104_4678_48	39_4678_6	789_0478_118	35_4678_97	34_4678_1	88_4678_1	456_0478_53
132_0478_16	131_34678_323	130_4678_61	491_4678_59	24_34678_69	22_4678_28	695_4678_27	29_4678_231	1371_4678_49	819_4678_55	97_34678_59	280_4678_1	120_34678_109	260_0478_22	128_4678_14	55_4678_1	50_4678_45	296_4678_157	418_14678_52	201_4678_73	312_4678_6	190_4678_1	114_4678_1	1481_4678_58	110_14678_291	113_4678_13	82_0478_1	81_4678_1	85_4678_80	141_4678_4	3_4678_84	7_34678_1	421_1248_117	1400_4678_18	360_4678_50	448_4678_6	300_478_8	441_14678_34	445_4678_124	245_4678_17	242_4678_32	104_4678_52	39_4678_8	789_0478_114	35_4678_95	34_4678_1	456_0478_61	61_0478_75	62_4678_20	64_4678_1
132_0478_24	131_34678_323	130_4678_61	491_4678_61	24_34678_75	22_4678_29	695_4678_21	29_4678_234	1371_4678_52	819_4678_54	97_34678_66	280_4678_1	120_34678_114	260_0478_28	128_4678_16	55_4678_1	50_4678_48	296_4678_163	418_14678_41	201_4678_62	312_4678_6	190_4678_1	114_4678_1	1481_4678_46	110_14678_283	113_4678_13	82_0478_1	81_4678_1	85_4678_80	141_4678_4	3_4678_78	7_34678_1	421_1248_131	1400_4678_21	360_4678_43	448_4678_6	300_478_7	441_14678_45	445_4678_105	245_4678_20	242_4678_29	104_4678_57	39_4678_8	789_0478_95	35_4678_84	34_4678_1	456_0478_64	61_0478_89	62_4678_18	64_4678_1
132_0478_22	131_34678_311	130_4678_55	491_4678_67	24_34678_73	22_4678_26	695_4678_15	29_4678_230	1371_4678_52	819_4678_54	97_34678_79	280_4678_1	120_34678_114	260_0478_22	128_4678_12	55_4678_1	50_4678_57	296_4678_152	418_14678_45	201_4678_52	312_4678_4	190_4678_1	114_4678_1	1481_4678_48	110_14678_289	113_4678_9	82_0478_1	81_4678_1	85_4678_82	141_4678_3	3_4678_75	7_34678_1	421_1248_134	1400_4678_21	360_4678_33	448_4678_5	300_478_10	441_14678_44	445_4678_116	245_4678_19	242_4678_23	104_4678_52	39_4678_7	789_0478_95	35_4678_94	34_4678_1	456_0478_73	61_0478_94	62_4678_20	64_4678_1
132_0478_25	131_34678_288	130_4678_55	491_4678_59	24_34678_75	22_4678_23	695_4678_11	29_4678_229	1371_4678_52	819_4678_70	97_34678_76	280_4678_1	120_34678_122	260_0478_18	128_4678_14	55_4678_1	50_4678_60	296_4678_160	418_14678_42	201_4678_49	312_4678_6	190_4678_1	114_4678_1	1481_4678_34	110_14678_313	113_4678_10	82_0478_1	81_4678_1	85_4678_77	141_4678_1	3_4678_76	7_34678_1	421_1248_134	1400_4678_20	360_4678_29	448_4678_4	300_478_13	441_14678_46	445_4678_127	245_4678_18	242_4678_25	104_4678_60	39_4678_8	789_0478_91	35_4678_97	34_4678_1	456_0478_74	61_0478_79	62_4678_16	64_4678_1
132_0478_26	131_34678_287	130_4678_52	491_4678_46	24_34678_70	22_4678_21	695_4678_11	29_4678_233	1371_4678_51	819_4678_70	97_34678_75	280_4678_1	120_34678_128	260_0478_17	128_4678_18	55_4678_1	50_4678_70	296_4678_155	418_14678_45	201_4678_53	312_4678_5	190_4678_1	114_4678_1	1481_4678_32	110_14678_321	113_4678_13	82_0478_1	81_4678_1	85_4678_70	141_4678_1	3_4678_82	7_34678_1	421_1248_135	1400_4678_24	360_4678_30	448_4678_4	300_478_12	441_14678_41	445_4678_126	245_4678_12	242_4678_21	104_4678_55	39_4678_10	789_0478_90	35_4678_85	34_4678_1	456_0478_88	61_0478_78	62_4678_17	64_4678_1
132_0478_28	131_34678_292	130_4678_62	491_4678_37	24_34678_69	22_4678_22	695_4678_10	29_4678_226	1371_4678_49	819_4678_60	97_34678_75	280_4678_1	120_34678_134	260_0478_16	128_4678_19	55_4678_1	50_4678_76	296_4678_150	418_14678_45	201_4678_56	312_4678_4	190_4678_1	114_4678_1	1481_4678_42	110_14678_336	113_4678_12	82_0478_1	81_4678_1	85_4678_68	3_4678_87	7_34678_1	421_1248_135	1400_4678_27	360_4678_29	448_4678_2	300_478_15	441_14678_47	445_4678_122	245_4678_7	242_4678_20	104_4678_58	39_4678_9	789_0478_95	35_4678_88	34_4678_1	456_0478_87	61_0478_70	62_4678_15	64_4678_1	288_4678_13
132_0478_33	131_34678_300	130_4678_63	491_4678_29	24_34678_70	22_4678_20	695_4678_10	29_4678_214	1371_4678_41	819_4678_59	97_34678_69	280_4678_1	120_34678_136	260_0478_22	128_4678_18	55_4678_1	50_4678_81	296_4678_146	418_14678_44	201_4678_55	312_4678_4	190_4678_1	114_4678_1	1481_4678_39	110_14678_338	113_4678_14	82_0478_1	81_4678_1	85_4678_72	3_4678_86	7_34678_1	421_1248_121	1400_4678_26	360_4678_32	448_4678_2	300_478_15	441_14678_49	445_4678_122	245_4678_5	242_4678_22	104_4678_56	39_4678_10	789_0478_99	35_4678_85	34_4678_1	456_0478_85	61_0478_70	62_4678_11	64_4678_1	288_4678_13
151_14678_64	323_4678_1	81_4678_1	819_4678_58	150_4678_1	312_4678_4	62_4678_11	550_4678_1	456_0478_78	789_0478_98	104_4678_54	61_0478_73	1481_4678_35	130_4678_66	64_4678_1	110_14678_344	113_4678_7	82_0478_1	236_4678_1	398_4678_75	1351_4678_13	491_4678_30	85_4678_88	24_34678_66	288_4678_15	162_4678_1	237_4678_1	22_4678_21	695_4678_11	47_4678_1	29_4678_231	40_4678_93	1371_4678_44	209_4678_4	3_4678_80	2_4678_1	114_4678_1	187_4678_54	7_34678_1	421_1248_127	1400_4678_22	610_4678_82	360_4678_33	201_4678_53	200_4678_17	144_0478_1	202_4678_66	205_34678_71	206_4678_55	300_478_11
151_14678_71	323_4678_1	819_4678_57	150_4678_1	312_4678_5	62_4678_8	550_4678_1	456_0478_71	789_0478_94	104_4678_55	61_0478_67	1481_4678_30	130_4678_63	64_4678_1	110_14678_380	113_4678_7	82_0478_1	236_4678_1	398_4678_67	1351_4678_16	491_4678_35	85_4678_85	24_34678_63	288_4678_10	162_4678_1	81_4678_1	22_4678_19	695_4678_8	47_4678_1	29_4678_227	40_4678_105	1371_4678_47	209_4678_8	3_4678_78	2_4678_1	114_4678_1	187_4678_63	7_34678_1	421_1248_139	1400_4678_30	610_4678_93	360_4678_31	201_4678_53	200_4678_14	144_0478_1	202_4678_68	205_34678_67	206_4678_50	300_478_12	441_14678_52
151_14678_67	323_4678_1	819_4678_58	150_4678_1	312_4678_7	62_4678_5	550_4678_1	456_0478_66	789_0478_95	104_4678_53	61_0478_74	1481_4678_26	130_4678_74	64_4678_1	110_14678_390	113_4678_4	82_0478_1	236_4678_1	398_4678_73	1351_4678_17	491_4678_34	85_4678_84	24_34678_62	288_4678_13	162_4678_1	81_4678_1	22_4678_24	695_4678_8	47_4678_1	29_4678_218	40_4678_100	1371_4678_49	209_4678_9	3_4678_78	2_4678_1	114_4678_1	187_4678_55	7_34678_1	421_1248_139	1400_4678_29	610_4678_98	360_4678_32	201_4678_64	200_4678_14	144_0478_1	202_4678_64	205_34678_66	206_4678_50	300_478_13	441_14678_47
151_14678_73	323_4678_1	819_4678_52	150_4678_1	312_4678_8	62_4678_4	550_4678_1	456_0478_60	789_0478_97	104_4678_55	61_0478_60	1481_4678_24	130_4678_79	64_4678_1	110_14678_402	113_4678_2	82_0478_1	236_4678_1	398_4678_77	1351_4678_16	491_4678_26	85_4678_77	24_34678_71	288_4678_11	162_4678_1	81_4678_1	22_4678_26	695_4678_6	47_4678_1	29_4678_222	40_4678_81	1371_4678_52	209_4678_11	3_4678_76	2_4678_1	114_4678_1	187_4678_64	7_34678_1	421_1248_144	1400_4678_38	610_4678_101	360_4678_24	201_4678_59	200_4678_18	144_0478_1	202_4678_65	205_34678_52	206_4678_61	300_478_20	441_14678_38
151_14678_76	323_4678_1	819_4678_43	150_4678_1	312_4678_8	62_4678_4	550_4678_1	456_0478_68	789_0478_91	104_4678_62	61_0478_61	1481_4678_22	130_4678_79	64_4678_1	110_14678_399	113_4678_2	82_0478_1	236_4678_1	398_4678_62	1351_4678_17	491_4678_25	85_4678_63	24_34678_81	288_4678_8	162_4678_1	81_4678_1	22_4678_22	695_4678_6	47_4678_1	29_4678_230	40_4678_65	1371_4678_48	209_4678_12	3_4678_73	2_4678_1	114_4678_1	187_4678_54	7_34678_1	421_1248_145	1400_4678_39	610_4678_111	360_4678_21	201_4678_53	200_4678_17	144_0478_1	202_4678_70	205_34678_53	206_4678_61	300_478_22	441_14678_32
151_14678_83	323_4678_1	819_4678_45	150_4678_1	312_4678_9	62_4678_5	550_4678_1	456_0478_65	789_0478_80	104_4678_64	61_0478_53	1481_4678_23	130_4678_83	64_4678_1	110_14678_405	113_4678_1	82_0478_1	236_4678_1	398_4678_68	1351_4678_14	491_4678_24	85_4678_53	24_34678_83	288_4678_9	162_4678_1	81_4678_1	22_4678_29	695_4678_6	47_4678_1	29_4678_222	40_4678_62	1371_4678_47	209_4678_12	3_4678_79	2_4678_1	114_4678_1	187_4678_53	7_34678_1	421_1248_142	1400_4678_43	610_4678_100	360_4678_27	201_4678_49	200_4678_25	144_0478_1	202_4678_71	205_34678_54	206_4678_64	300_478_23	441_14678_38
151_14678_83	323_4678_1	819_4678_52	150_4678_1	312_4678_11	62_4678_4	550_4678_1	456_0478_68	789_0478_85	104_4678_66	61_0478_53	1481_4678_26	130_4678_86	64_4678_1	110_14678_408	113_4678_1	82_0478_1	236_4678_1	398_4678_73	1351_4678_18	491_4678_25	85_4678_61	24_34678_94	288_4678_10	162_4678_1	81_4678_1	22_4678_31	695_4678_6	47_4678_1	29_4678_235	40_4678_55	1371_4678_48	209_4678_13	3_4678_71	2_4678_1	114_4678_1	187_4678_49	7_34678_1	421_1248_149	1400_4678_36	610_4678_95	360_4678_28	201_4678_57	200_4678_24	144_0478_1	202_4678_64	205_34678_52	206_4678_64	300_478_29	441_14678_35
151_14678_87	323_4678_1	819_4678_56	150_4678_1	312_4678_10	62_4678_5	550_4678_1	456_0478_70	789_0478_75	104_4678_74	61_0478_53	1481_4678_17	130_4678_90	64_4678_1	110_14678_409	113_4678_1	82_0478_1	236_4678_1	398_4678_74	1351_4678_22	491_4678_22	85_4678_55	24_34678_96	288_4678_11	162_4678_1	81_4678_1	22_4678_27	695_4678_3	47_4678_1	29_4678_227	40_4678_57	1371_4678_42	209_4678_17	3_4678_79	2_4678_1	114_4678_1	187_4678_52	7_34678_1	421_1248_151	1400_4678_40	610_4678_94	360_4678_29	201_4678_63	200_4678_23	144_0478_1	202_4678_74	205_34678_45	206_4678_63	300_478_26	441_14678_36
151_14678_81	323_4678_1	819_4678_58	150_4678_1	312_4678_8	62_4678_7	550_4678_1	456_0478_81	789_0478_68	104_4678_72	61_0478_53	1481_4678_12	130_4678_82	64_4678_1	110_14678_411	113_4678_1	82_0478_1	236_4678_1	398_4678_71	1351_4678_20	491_4678_24	85_4678_60	24_34678_108	288_4678_9	162_4678_1	81_4678_1	22_4678_27	695_4678_3	47_4678_1	29_4678_217	40_4678_56	1371_4678_39	209_4678_16	3_4678_76	2_4678_1	114_4678_1	187_4678_57	7_34678_1	421_1248_150	1400_4678_41	610_4678_95	360_4678_35	201_4678_70	200_4678_15	144_0478_1	202_4678_77	205_34678_38	206_4678_76	300_478_26	441_14678_38
151_14678_85	323_4678_1	819_4678_50	150_4678_1	312_4678_6	62_4678_7	550_4678_1	456_0478_93	789_0478_69	104_4678_71	61_0478_45	1481_4678_12	130_4678_81	64_4678_1	110_14678_424	113_4678_1	82_0478_1	236_4678_1	398_4678_68	1351_4678_28	491_4678_24	85_4678_50	24_34678_118	288_4678_7	162_4678_1	81_4678_1	22_4678_23	695_4678_4	47_4678_1	29_4678_204	40_4678_63	1371_4678_42	209_4678_19	3_4678_76	2_4678_1	114_4678_1	187_4678_51	7_34678_1	421_1248_148	1400_4678_41	610_4678_97	360_4678_34	201_4678_86	200_4678_16	144_0478_1	202_4678_79	205_34678_36	206_4678_64	300_478_29	441_14678_36
151_14678_104	323_4678_1	819_4678_45	150_4678_1	312_4678_4	62_4678_8	550_4678_1	456_0478_93	789_0478_60	104_4678_76	61_0478_42	1481_4678_11	130_4678_80	64_4678_1	110_14678_413	113_4678_1	82_0478_1	236_4678_1	398_4678_74	1351_4678_26	491_4678_21	85_4678_53	24_34678_131	288_4678_6	162_4678_1	81_4678_1	22_4678_22	695_4678_3	47_4678_1	29_4678_185	40_4678_63	1371_4678_42	209_4678_27	3_4678_73	2_4678_1	114_4678_1	187_4678_57	7_34678_1	421_1248_154	1400_4678_38	610_4678_84	360_4678_32	201_4678_88	200_4678_16	144_0478_1	202_4678_75	205_34678_34	206_4678_64	300_478_29	441_14678_36
151_14678_93	323_4678_1	819_4678_46	150_4678_1	312_4678_4	62_4678_7	550_4678_1	456_0478_94	789_0478_52	104_4678_84	61_0478_38	1481_4678_8	130_4678_73	64_4678_1	110_14678_431	113_4678_1	82_0478_1	236_4678_1	398_4678_74	1351_4678_20	491_4678_16	85_4678_53	24_34678_133	288_4678_5	162_4678_1	81_4678_1	22_4678_23	695_4678_2	47_4678_1	29_4678_189	40_4678_57	1371_4678_49	209_4678_25	3_4678_69	2_4678_1	114_4678_1	187_4678_51	7_34678_1	421_1248_163	1400_4678_33	610_4678_78	360_4678_26	201_4678_90	200_4678_15	144_0478_1	202_4678_64	205_34678_31	206_4678_64	300_478_32	441_14678_40
151_14678_108	323_4678_1	819_4678_52	150_4678_1	312_4678_3	62_4678_2	550_4678_1	456_0478_99	789_0478_63	104_4678_84	61_0478_35	1481_4678_8	130_4678_67	64_4678_1	110_14678_456	113_4678_1	82_0478_1	236_4678_1	398_4678_76	1351_4678_16	491_4678_11	85_4678_65	24_34678_122	288_4678_5	162_4678_1	81_4678_1	22_4678_17	695_4678_1	47_4678_1	29_4678_195	40_4678_59	1371_4678_49	209_4678_19	3_4678_59	2_4678_1	114_4678_1	187_4678_57	7_34678_1	421_1248_176	1400_4678_28	610_4678_75	360_4678_24	201_4678_88	200_4678_13	144_0478_1	202_4678_49	205_34678_32	206_4678_70	300_478_20	441_14678_39
151_14678_113	323_4678_1	819_4678_53	150_4678_1	312_4678_3	62_4678_2	550_4678_1	456_0478_91	789_0478_68	104_4678_87	61_0478_30	1481_4678_9	130_4678_68	64_4678_1	110_14678_479	113_4678_1	82_0478_1	236_4678_1	398_4678_69	1351_4678_15	491_4678_9	85_4678_63	24_34678_117	288_4678_4	162_4678_1	81_4678_1	22_4678_14	695_4678_1	47_4678_1	29_4678_191	40_4678_53	1371_4678_49	209_4678_18	3_4678_66	2_4678_1	114_4678_1	187_4678_56	7_34678_1	421_1248_167	1400_4678_25	610_4678_69	360_4678_25	201_4678_88	200_4678_9	144_0478_1	202_4678_42	205_34678_32	206_4678_78	300_478_24	441_14678_47
151_14678_118	150_4678_1	819_4678_56	312_4678_5	62_4678_2	550_4678_1	456_0478_88	789_0478_61	104_4678_89	61_0478_36	1481_4678_7	130_4678_69	64_4678_1	110_14678_467	113_4678_1	82_0478_1	236_4678_1	398_4678_69	1351_4678_11	491_4678_7	85_4678_74	24_34678_117	323_4678_1	162_4678_1	81_4678_1	22_4678_12	288_4678_2	47_4678_1	29_4678_209	40_4678_50	1371_4678_52	209_4678_22	3_4678_79	2_4678_1	114_4678_1	187_4678_44	7_34678_1	421_1248_172	1400_4678_22	610_4678_62	360_4678_22	201_4678_108	200_4678_9	144_0478_1	202_4678_37	205_34678_23	206_4678_71	300_478_28	441_14678_54	564_4678_128
151_14678_123	150_4678_1	819_4678_49	312_4678_4	62_4678_2	550_4678_1	456_0478_80	789_0478_61	104_4678_83	61_0478_35	1481_4678_9	130_4678_71	64_4678_1	110_14678_478	113_4678_1	82_0478_1	236_4678_1	398_4678_74	1351_4678_11	491_4678_10	85_4678_71	24_34678_120	323_4678_1	162_4678_1	81_4678_1	22_4678_15	288_4678_1	47_4678_1	29_4678_206	40_4678_44	1371_4678_51	209_4678_17	3_4678_83	2_4678_1	114_4678_1	187_4678_36	7_34678_1	421_1248_188	1400_4678_22	610_4678_63	360_4678_18	201_4678_114	200_4678_11	144_0478_1	202_4678_30	205_34678_22	206_4678_68	300_478_31	441_14678_60	564_4678_121
151_14678_126	150_4678_1	312_4678_5	62_4678_2	550_4678_1	456_0478_98	789_0478_57	104_4678_78	61_0478_36	1481_4678_10	130_4678_66	64_4678_1	110_14678_480	113_4678_1	82_0478_1	236_4678_1	398_4678_62	1351_4678_10	491_4678_13	85_4678_73	24_34678_138	323_4678_1	162_4678_1	81_4678_1	22_4678_16	819_4678_52	47_4678_1	29_4678_212	40_4678_37	1371_4678_45	209_4678_16	3_4678_90	2_4678_1	114_4678_1	187_4678_40	7_34678_1	421_1248_192	1400_4678_15	610_4678_61	360_4678_14	201_4678_115	200_4678_12	144_0478_1	202_4678_26	205_34678_17	206_4678_66	300_478_26	441_14678_53	564_4678_118	445_4678_159
151_14678_126	150_4678_1	312_4678_5	62_4678_2	550_4678_1	456_0478_98	789_0478_54	104_4678_78	61_0478_40	1481_4678_8	130_4678_59	64_4678_1	110_14678_494	113_4678_1	82_0478_1	236_4678_1	398_4678_63	1351_4678_8	491_4678_14	85_4678_78	24_34678_131	323_4678_1	162_4678_1	81_4678_1	22_4678_16	819_4678_47	47_4678_1	29_4678_195	40_4678_40	1371_4678_43	209_4678_16	3_4678_84	2_4678_1	114_4678_1	187_4678_37	7_34678_1	421_1248_196	1400_4678_9	610_4678_61	360_4678_16	201_4678_120	200_4678_14	144_0478_1	202_4678_30	205_34678_21	206_4678_60	300_478_25	441_14678_50	564_4678_122	445_4678_168
151_14678_123	150_4678_1	312_4678_3	62_4678_3	550_4678_1	456_0478_98	789_0478_53	104_4678_80	61_0478_43	1481_4678_3	130_4678_55	64_4678_1	110_14678_500	113_4678_1	82_0478_1	236_4678_1	398_4678_69	1351_4678_7	491_4678_10	85_4678_86	24_34678_126	323_4678_1	162_4678_1	81_4678_1	22_4678_21	819_4678_42	47_4678_1	29_4678_203	40_4678_36	1371_4678_43	209_4678_12	3_4678_82	2_4678_1	114_4678_1	187_4678_33	7_34678_1	421_1248_192	1400_4678_8	610_4678_68	360_4678_15	201_4678_113	200_4678_14	144_0478_1	202_4678_32	205_34678_21	206_4678_66	300_478_19	441_14678_50	564_4678_113	445_4678_163
151_14678_139	150_4678_1	312_4678_2	62_4678_2	550_4678_1	456_0478_115	789_0478_52	104_4678_80	61_0478_41	1481_4678_4	130_4678_55	64_4678_1	110_14678_510	113_4678_1	82_0478_1	236_4678_1	398_4678_69	1351_4678_4	491_4678_8	85_4678_104	24_34678_135	323_4678_1	162_4678_1	81_4678_1	22_4678_20	819_4678_40	47_4678_1	29_4678_193	40_4678_28	1371_4678_40	209_4678_9	3_4678_77	2_4678_1	114_4678_1	187_4678_34	7_34678_1	421_1248_195	1400_4678_10	610_4678_71	360_4678_10	201_4678_100	200_4678_14	144_0478_1	202_4678_27	205_34678_20	206_4678_70	300_478_15	441_14678_44	564_4678_112	445_4678_167
151_14678_141	150_4678_1	312_4678_2	62_4678_2	550_4678_1	456_0478_116	789_0478_59	104_4678_79	61_0478_35	1481_4678_5	130_4678_54	64_4678_1	110_14678_504	113_4678_1	82_0478_1	236_4678_1	398_4678_59	1351_4678_6	491_4678_7	85_4678_102	24_34678_139	323_4678_1	162_4678_1	81_4678_1	22_4678_19	819_4678_29	47_4678_1	29_4678_194	40_4678_26	1371_4678_39	209_4678_9	3_4678_75	2_4678_1	114_4678_1	187_4678_35	7_34678_1	421_1248_211	1400_4678_10	610_4678_73	360_4678_15	201_4678_96	200_4678_14	144_0478_1	202_4678_29	205_34678_11	206_4678_71	300_478_10	441_14678_47	564_4678_106	445_4678_164
151_14678_144	150_4678_1	312_4678_2	62_4678_3	550_4678_1	456_0478_118	789_0478_59	104_4678_76	61_0478_34	1481_4678_4	130_4678_49	64_4678_1	110_14678_505	113_4678_1	82_0478_1	236_4678_1	398_4678_58	1351_4678_7	491_4678_5	85_4678_103	24_34678_142	323_4678_1	162_4678_1	81_4678_1	22_4678_21	819_4678_29	47_4678_1	29_4678_199	40_4678_26	1371_4678_38	209_4678_6	3_4678_72	2_4678_1	114_4678_1	187_4678_45	7_34678_1	421_1248_225	1400_4678_6	610_4678_66	360_4678_14	201_4678_97	200_4678_12	144_0478_1	202_4678_31	205_34678_8	206_4678_73	300_478_12	441_14678_39	564_4678_109	445_4678_163
151_14678_148	150_4678_1	312_4678_3	62_4678_4	550_4678_1	456_0478_123	789_0478_57	104_4678_78	61_0478_38	1481_4678_5	130_4678_46	64_4678_1	110_14678_502	113_4678_1	82_0478_1	236_4678_1	398_4678_57	1351_4678_9	491_4678_5	85_4678_99	24_34678_150	323_4678_1	162_4678_1	81_4678_1	22_4678_16	819_4678_33	47_4678_1	29_4678_194	40_4678_24	1371_4678_35	209_4678_6	3_4678_69	2_4678_1	114_4678_1	187_4678_45	7_34678_1	421_1248_219	1400_4678_6	610_4678_63	360_4678_17	201_4678_100	200_4678_16	144_0478_1	202_4678_29	205_34678_6	206_4678_70	300_478_10	441_14678_49	564_4678_117	445_4678_159
151_14678_165	150_4678_1	312_4678_4	62_4678_2	550_4678_1	456_0478_126	789_0478_61	104_4678_79	61_0478_32	1481_4678_5	130_4678_41	64_4678_1	110_14678_509	113_4678_1	82_0478_1	236_4678_1	398_4678_52	1351_4678_8	491_4678_9	85_4678_105	24_34678_145	323_4678_1	162_4678_1	81_4678_1	22_4678_14	819_4678_34	47_4678_1	29_4678_194	40_4678_29	1371_4678_30	209_4678_5	3_4678_72	2_4678_1	114_4678_1	187_4678_44	7_34678_1	421_1248_221	1400_4678_5	610_4678_55	360_4678_12	201_4678_96	200_4678_21	144_0478_1	202_4678_36	205_34678_5	206_4678_80	300_478_12	441_14678_50	564_4678_123	445_4678_159
151_14678_173	150_4678_1	312_4678_4	62_4678_1	550_4678_1	456_0478_138	789_0478_64	104_4678_76	61_0478_26	1481_4678_6	130_4678_35	64_4678_1	110_14678_516	113_4678_1	82_0478_1	236_4678_1	398_4678_45	1351_4678_11	491_4678_8	85_4678_104	24_34678_150	323_4678_1	162_4678_1	81_4678_1	22_4678_20	819_4678_35	47_4678_1	29_4678_193	40_4678_19	1371_4678_21	209_4678_4	3_4678_67	2_4678_1	114_4678_1	187_4678_50	7_34678_1	421_1248_222	1400_4678_2	610_4678_46	360_4678_12	201_4678_100	200_4678_21	144_0478_1	202_4678_39	205_34678_6	206_4678_74	300_478_11	441_14678_46	564_4678_126	445_4678_166
151_14678_186	150_4678_1	312_4678_4	550_4678_1	456_0478_146	789_0478_60	104_4678_72	61_0478_29	1481_4678_10	130_4678_41	64_4678_1	110_14678_522	113_4678_1	82_0478_1	236_4678_1	398_4678_51	1351_4678_14	491_4678_11	85_4678_99	24_34678_145	323_4678_1	162_4678_1	81_4678_1	22_4678_18	819_4678_31	47_4678_1	29_4678_170	40_4678_16	1371_4678_13	209_4678_3	3_4678_58	114_4678_1	187_4678_48	7_34678_1	421_1248_231	610_4678_55	360_4678_14	201_4678_100	200_4678_16	144_0478_1	202_4678_39	205_34678_7	206_4678_69	300_478_8	441_14678_48	564_4678_116	445_4678_178	190_4678_1	120_34678_136	75_4678_1
151_14678_193	150_4678_1	312_4678_3	550_4678_1	456_0478_141	789_0478_63	104_4678_64	61_0478_29	1481_4678_8	130_4678_42	64_4678_1	110_14678_530	113_4678_1	82_0478_1	236_4678_1	398_4678_45	1351_4678_18	491_4678_12	85_4678_94	24_34678_150	323_4678_1	162_4678_1	81_4678_1	22_4678_18	819_4678_30	47_4678_1	29_4678_169	40_4678_14	1371_4678_13	209_4678_4	3_4678_60	114_4678_1	187_4678_47	7_34678_1	421_1248_231	610_4678_54	360_4678_13	201_4678_97	200_4678_12	144_0478_1	202_4678_43	205_34678_6	206_4678_68	300_478_2	441_14678_49	564_4678_108	445_4678_189	190_4678_1	120_34678_156	75_4678_1
151_14678_200	150_4678_1	312_4678_4	550_4678_1	456_0478_145	789_0478_60	104_4678_69	61_0478_33	1481_4678_6	130_4678_42	64_4678_1	110_14678_523	113_4678_1	82_0478_1	236_4678_1	398_4678_42	1351_4678_16	491_4678_8	85_4678_78	24_34678_139	323_4678_1	162_4678_1	81_4678_1	22_4678_20	819_4678_31	47_4678_1	29_4678_180	40_4678_20	1371_4678_14	209_4678_4	3_4678_59	114_4678_1	187_4678_55	7_34678_1	421_1248_235	610_4678_45	360_4678_14	201_4678_89	200_4678_11	144_0478_1	202_4678_43	205_34678_8	206_4678_75	300_478_1	441_14678_47	564_4678_103	445_4678_180	190_4678_1	120_34678_154	75_4678_1
151_14678_204	150_4678_1	312_4678_3	550_4678_1	456_0478_145	789_0478_56	104_4678_64	61_0478_32	1481_4678_6	130_4678_39	64_4678_1	110_14678_512	113_4678_1	82_0478_1	236_4678_1	398_4678_41	1351_4678_17	491_4678_4	85_4678_62	24_34678_133	323_4678_1	162_4678_1	81_4678_1	22_4678_23	819_4678_24	47_4678_1	29_4678_171	40_4678_24	1371_4678_15	209_4678_5	3_4678_60	114_4678_1	187_4678_54	7_34678_1	421_1248_226	610_4678_43	360_4678_22	201_4678_92	200_4678_11	144_0478_1	202_4678_39	205_34678_10	206_4678_66	300_478_1	441_14678_55	564_4678_102	445_4678_178	190_4678_1	120_34678_163	75_4678_1
151_14678_204	150_4678_1	312_4678_3	550_4678_1	456_0478_136	789_0478_52	104_4678_62	61_0478_29	1481_4678_6	130_4678_35	64_4678_1	110_14678_518	113_4678_1	82_0478_1	236_4678_1	398_4678_39	1351_4678_18	491_4678_2	85_4678_70	24_34678_135	323_4678_1	162_4678_1	81_4678_1	22_4678_24	819_4678_24	47_4678_1	29_4678_176	40_4678_27	1371_4678_12	209_4678_5	3_4678_58	114_4678_1	187_4678_52	7_34678_1	421_1248_239	610_4678_45	360_4678_24	201_4678_96	200_4678_11	144_0478_1	202_4678_37	205_34678_10	206_4678_62	300_478_2	441_14678_54	564_4678_98	445_4678_181	190_4678_1	120_34678_170	75_4678_1
151_14678_229	150_4678_1	312_4678_3	550_4678_1	456_0478_125	789_0478_39	104_4678_62	61_0478_21	1481_4678_4	130_4678_31	64_4678_1	110_14678_516	113_4678_1	82_0478_1	236_4678_1	398_4678_43	1351_4678_22	491_4678_2	85_4678_72	24_34678_130	1_4678_1	81_4678_1	22_4678_21	323_4678_1	47_4678_1	29_4678_164	40_4678_22	1371_4678_7	819_4678_29	3_4678_62	114_4678_1	187_4678_55	7_34678_1	421_1248_241	610_4678_42	360_4678_26	201_4678_97	200_4678_9	144_0478_1	202_4678_38	205_34678_11	206_4678_72	209_4678_5	441_14678_59	564_4678_102	445_4678_194	190_4678_1	120_34678_161	75_4678_1	260_0478_2
151_14678_229	150_4678_1	312_4678_2	550_4678_1	456_0478_121	789_0478_34	104_4678_67	61_0478_20	1481_4678_3	130_4678_28	64_4678_1	110_14678_514	113_4678_1	82_0478_1	236_4678_1	398_4678_36	1351_4678_29	491_4678_2	85_4678_70	24_34678_119	1_4678_1	81_4678_1	22_4678_19	323_4678_1	47_4678_1	29_4678_158	40_4678_23	1371_4678_8	819_4678_27	3_4678_53	114_4678_1	187_4678_59	7_34678_1	421_1248_249	610_4678_45	360_4678_25	201_4678_110	200_4678_13	144_0478_1	202_4678_38	205_34678_7	206_4678_61	209_4678_3	441_14678_48	564_4678_103	445_4678_214	190_4678_1	120_34678_160	75_4678_1	260_0478_2
151_14678_238	150_4678_1	312_4678_2	550_4678_1	456_0478_124	789_0478_37	61_0478_19	1481_4678_1	130_4678_26	97_34678_30	110_14678_513	113_4678_1	82_0478_1	236_4678_1	398_4678_27	1351_4678_41	85_4678_67	24_34678_128	1_4678_1	81_4678_1	22_4678_19	323_4678_1	47_4678_1	29_4678_153	40_4678_25	1371_4678_7	819_4678_25	3_4678_55	114_4678_1	187_4678_57	7_34678_1	421_1248_262	610_4678_50	360_4678_26	201_4678_104	200_4678_14	144_0478_1	202_4678_42	205_34678_5	206_4678_59	209_4678_3	441_14678_39	564_4678_98	445_4678_215	190_4678_1	120_34678_167	75_4678_1	260_0478_3	242_4678_28	128_4678_18
151_14678_235	150_4678_1	550_4678_1	456_0478_148	789_0478_37	61_0478_11	1481_4678_1	130_4678_37	97_34678_33	110_14678_503	113_4678_1	82_0478_1	236_4678_1	398_4678_22	1351_4678_37	85_4678_61	24_34678_118	1_4678_1	81_4678_1	22_4678_21	323_4678_1	47_4678_1	29_4678_145	40_4678_20	1371_4678_10	819_4678_19	3_4678_57	114_4678_1	187_4678_69	7_34678_1	421_1248_270	610_4678_46	360_4678_22	201_4678_109	200_4678_13	144_0478_1	202_4678_42	205_34678_6	206_4678_52	209_4678_4	441_14678_26	564_4678_105	445_4678_212	190_4678_1	120_34678_168	75_4678_1	260_0478_3	242_4678_29	128_4678_14	95_4678_226
151_14678_240	150_4678_1	550_4678_1	456_0478_150	789_0478_37	61_0478_12	1481_4678_1	130_4678_40	97_34678_30	110_14678_499	113_4678_1	82_0478_1	236_4678_1	398_4678_26	1351_4678_38	85_4678_52	24_34678_108	1_4678_1	81_4678_1	22_4678_23	323_4678_1	47_4678_1	29_4678_153	40_4678_16	1371_4678_11	819_4678_19	3_4678_59	114_4678_1	187_4678_62	7_34678_1	421_1248_282	610_4678_50	360_4678_19	201_4678_115	200_4678_13	144_0478_1	202_4678_33	205_34678_3	206_4678_57	209_4678_4	441_14678_24	564_4678_100	445_4678_205	190_4678_1	120_34678_156	75_4678_1	260_0478_5	242_4678_27	128_4678_15	95_4678_222
151_14678_258	150_4678_1	550_4678_1	456_0478_156	789_0478_32	61_0478_12	131_34678_399	130_4678_36	97_34678_30	110_14678_531	113_4678_1	82_0478_1	236_4678_1	398_4678_13	1351_4678_35	85_4678_42	24_34678_105	1_4678_1	81_4678_1	22_4678_26	323_4678_1	47_4678_1	29_4678_154	40_4678_15	1371_4678_10	819_4678_20	3_4678_57	114_4678_1	187_4678_51	7_34678_1	421_1248_291	610_4678_54	360_4678_19	201_4678_113	200_4678_14	144_0478_1	202_4678_27	205_34678_1	206_4678_59	209_4678_6	441_14678_18	564_4678_104	445_4678_206	190_4678_1	120_34678_158	260_0478_2	242_4678_25	128_4678_14	95_4678_206	104_4678_76
151_14678_271	150_4678_1	550_4678_1	456_0478_150	789_0478_33	61_0478_10	131_34678_404	130_4678_40	97_34678_36	110_14678_522	113_4678_1	82_0478_1	236_4678_1	398_4678_14	1351_4678_30	85_4678_38	24_34678_102	1_4678_1	81_4678_1	22_4678_33	323_4678_1	47_4678_1	29_4678_131	40_4678_13	1371_4678_9	819_4678_20	3_4678_61	114_4678_1	187_4678_49	7_34678_1	421_1248_296	610_4678_58	360_4678_20	201_4678_101	200_4678_8	144_0478_1	202_4678_23	205_34678_4	206_4678_53	209_4678_6	441_14678_18	564_4678_106	445_4678_210	190_4678_1	120_34678_156	260_0478_1	242_4678_21	128_4678_14	95_4678_198	104_4678_73
151_14678_251	150_4678_1	550_4678_1	456_0478_147	789_0478_28	61_0478_5	131_34678_408	130_4678_33	97_34678_35	110_14678_572	113_4678_1	82_0478_1	236_4678_1	398_4678_16	1351_4678_34	85_4678_36	24_34678_105	1_4678_1	81_4678_1	22_4678_36	323_4678_1	47_4678_1	29_4678_125	40_4678_16	1371_4678_6	819_4678_19	3_4678_59	114_4678_1	187_4678_58	7_34678_1	421_1248_302	610_4678_57	360_4678_18	201_4678_99	200_4678_8	144_0478_1	202_4678_25	205_34678_4	206_4678_52	209_4678_4	441_14678_18	564_4678_114	445_4678_232	190_4678_1	120_34678_145	242_4678_22	128_4678_13	95_4678_192	104_4678_77	78_4678_76
151_14678_264	150_4678_1	550_4678_1	456_0478_139	789_0478_20	61_0478_3	131_34678_419	130_4678_27	97_34678_29	110_14678_571	113_4678_1	82_0478_1	236_4678_1	398_4678_15	1351_4678_32	85_4678_40	24_34678_105	1_4678_1	81_4678_1	22_4678_32	323_4678_1	47_4678_1	29_4678_128	40_4678_14	1371_4678_7	819_4678_16	3_4678_57	114_4678_1	187_4678_64	7_34678_1	421_1248_302	610_4678_52	360_4678_17	201_4678_99	200_4678_7	144_0478_1	202_4678_26	205_34678_2	206_4678_56	209_4678_4	441_14678_14	564_4678_107	445_4678_232	190_4678_1	120_34678_128	242_4678_16	128_4678_12	95_4678_197	104_4678_68	78_4678_83
151_14678_279	150_4678_1	550_4678_1	456_0478_138	789_0478_19	61_0478_2	131_34678_413	130_4678_33	97_34678_30	110_14678_580	113_4678_1	82_0478_1	236_4678_1	398_4678_14	1351_4678_40	85_4678_45	24_34678_107	1_4678_1	81_4678_1	22_4678_33	323_4678_1	47_4678_1	29_4678_125	40_4678_13	1371_4678_5	819_4678_13	3_4678_53	114_4678_1	187_4678_61	7_34678_1	421_1248_301	610_4678_44	360_4678_18	201_4678_87	200_4678_5	144_0478_1	202_4678_28	205_34678_2	206_4678_56	209_4678_3	441_14678_13	564_4678_118	445_4678_227	190_4678_1	120_34678_135	242_4678_19	128_4678_14	95_4678_199	104_4678_58	78_4678_80
151_14678_285	150_4678_1	550_4678_1	456_0478_143	789_0478_17	61_0478_3	131_34678_410	130_4678_36	97_34678_24	110_14678_592	113_4678_1	82_0478_1	236_4678_1	398_4678_18	1351_4678_36	85_4678_55	24_34678_104	1_4678_1	81_4678_1	22_4678_36	323_4678_1	47_4678_1	29_4678_125	40_4678_13	1371_4678_4	819_4678_14	3_4678_48	114_4678_1	187_4678_52	7_34678_1	421_1248_313	610_4678_38	360_4678_22	201_4678_82	200_4678_5	144_0478_1	202_4678_33	205_34678_1	206_4678_60	209_4678_2	441_14678_12	564_4678_120	445_4678_254	190_4678_1	120_34678_136	242_4678_18	128_4678_12	95_4678_205	104_4678_42	78_4678_84
151_14678_294	150_4678_1	550_4678_1	456_0478_134	789_0478_17	61_0478_1	131_34678_397	130_4678_43	97_34678_24	110_14678_580	113_4678_1	82_0478_1	236_4678_1	398_4678_18	1351_4678_39	85_4678_57	24_34678_97	1_4678_1	81_4678_1	22_4678_33	323_4678_1	47_4678_1	29_4678_118	40_4678_12	1371_4678_4	819_4678_15	3_4678_46	114_4678_1	187_4678_52	7_34678_1	421_1248_326	610_4678_42	360_4678_23	201_4678_87	200_4678_5	144_0478_1	202_4678_40	206_4678_66	441_14678_17	564_4678_143	445_4678_284	190_4678_1	120_34678_132	242_4678_18	128_4678_12	95_4678_192	104_4678_34	78_4678_79	14_0478_1	132_0478_13
151_14678_315	150_4678_1	550_4678_1	456_0478_116	789_0478_17	61_0478_1	131_34678_422	130_4678_45	97_34678_22	110_14678_561	113_4678_1	82_0478_1	236_4678_1	398_4678_16	1351_4678_32	85_4678_56	24_34678_114	1_4678_1	81_4678_1	22_4678_34	323_4678_1	47_4678_1	29_4678_103	40_4678_13	1371_4678_6	819_4678_12	3_4678_41	114_4678_1	187_4678_38	7_34678_1	421_1248_349	610_4678_46	360_4678_22	201_4678_90	200_4678_3	144_0478_1	202_4678_41	206_4678_69	441_14678_16	564_4678_143	445_4678_292	190_4678_1	120_34678_125	242_4678_14	128_4678_10	95_4678_198	104_4678_27	78_4678_71	14_0478_1	132_0478_8
151_14678_319	150_4678_1	550_4678_1	456_0478_112	789_0478_16	132_0478_9	131_34678_442	130_4678_45	97_34678_24	110_14678_567	113_4678_1	82_0478_1	236_4678_1	398_4678_12	1351_4678_30	85_4678_40	24_34678_125	1_4678_1	81_4678_1	22_4678_34	323_4678_1	47_4678_1	29_4678_88	40_4678_8	1371_4678_5	819_4678_10	3_4678_38	114_4678_1	187_4678_34	7_34678_1	421_1248_366	610_4678_42	360_4678_23	201_4678_99	200_4678_3	144_0478_1	202_4678_45	206_4678_70	441_14678_10	564_4678_136	445_4678_293	190_4678_1	120_34678_124	242_4678_9	128_4678_9	95_4678_195	104_4678_24	78_4678_73	14_0478_1	61_0478_1
151_14678_311	150_4678_1	550_4678_1	456_0478_110	789_0478_17	132_0478_9	131_34678_446	130_4678_44	97_34678_23	110_14678_586	113_4678_1	82_0478_1	236_4678_1	398_4678_15	1351_4678_33	85_4678_31	24_34678_126	1_4678_1	81_4678_1	22_4678_34	323_4678_1	47_4678_1	29_4678_85	40_4678_11	1371_4678_4	819_4678_8	3_4678_37	114_4678_1	187_4678_38	7_34678_1	421_1248_357	610_4678_42	360_4678_24	201_4678_90	200_4678_3	144_0478_1	202_4678_38	206_4678_72	441_14678_5	564_4678_133	445_4678_275	190_4678_1	120_34678_121	242_4678_7	128_4678_9	95_4678_191	104_4678_26	78_4678_73	14_0478_1	61_0478_1
151_14678_332	150_4678_1	550_4678_1	456_0478_107	789_0478_18	132_0478_9	131_34678_416	130_4678_45	97_34678_26	110_14678_594	113_4678_1	82_0478_1	236_4678_1	398_4678_24	1351_4678_29	85_4678_29	24_34678_118	1_4678_1	81_4678_1	22_4678_38	323_4678_1	47_4678_1	29_4678_86	40_4678_11	1371_4678_2	819_4678_6	3_4678_38	114_4678_1	187_4678_36	7_34678_1	421_1248_367	610_4678_43	360_4678_21	201_4678_82	144_0478_1	202_4678_32	206_4678_68	441_14678_5	564_4678_125	445_4678_288	190_4678_1	120_34678_108	242_4678_9	128_4678_9	95_4678_180	104_4678_22	78_4678_81	14_0478_1	61_0478_1	55_4678_1
151_14678_331	190_4678_1	456_0478_114	789_0478_21	132_0478_9	131_34678_406	130_4678_50	97_34678_28	110_14678_591	113_4678_1	82_0478_1	236_4678_1	398_4678_26	1351_4678_34	85_4678_22	24_34678_123	81_4678_1	22_4678_42	323_4678_1	47_4678_1	29_4678_94	40_4678_10	1_4678_1	819_4678_3	3_4678_39	114_4678_1	187_4678_33	7_34678_1	421_1248_368	610_4678_48	360_4678_15	201_4678_81	144_0478_1	202_4678_28	206_4678_74	441_14678_4	564_4678_127	445_4678_277	120_34678_98	242_4678_10	128_4678_11	95_4678_178	104_4678_16	78_4678_76	14_0478_1	61_0478_1	55_4678_1	50_4678_2	35_4678_68	1366_4678_70
151_14678_336	190_4678_1	456_0478_122	789_0478_26	132_0478_7	131_34678_415	130_4678_54	97_34678_31	110_14678_593	113_4678_1	82_0478_1	236_4678_1	398_4678_28	1351_4678_35	85_4678_22	24_34678_124	81_4678_1	22_4678_45	323_4678_1	47_4678_1	29_4678_89	40_4678_7	1_4678_1	819_4678_1	3_4678_43	114_4678_1	187_4678_27	7_34678_1	421_1248_369	610_4678_53	360_4678_17	201_4678_89	144_0478_1	202_4678_24	206_4678_62	441_14678_3	564_4678_116	445_4678_287	120_34678_88	242_4678_7	128_4678_8	95_4678_175	104_4678_19	78_4678_75	14_0478_1	61_0478_1	55_4678_1	50_4678_1	35_4678_68	1366_4678_75
151_14678_344	190_4678_1	456_0478_121	789_0478_26	132_0478_4	131_34678_417	130_4678_58	97_34678_36	110_14678_606	113_4678_1	82_0478_1	236_4678_1	398_4678_26	1351_4678_32	85_4678_22	24_34678_126	81_4678_1	22_4678_42	323_4678_1	47_4678_1	29_4678_87	40_4678_4	1_4678_1	819_4678_1	3_4678_41	114_4678_1	187_4678_29	7_34678_1	421_1248_366	610_4678_47	360_4678_16	201_4678_88	144_0478_1	202_4678_23	206_4678_55	441_14678_3	564_4678_113	445_4678_287	120_34678_82	242_4678_6	128_4678_7	95_4678_174	104_4678_15	78_4678_78	14_0478_1	61_0478_1	55_4678_1	50_4678_1	35_4678_65	1366_4678_79
151_14678_343	190_4678_1	456_0478_128	789_0478_19	132_0478_6	131_34678_424	130_4678_52	97_34678_31	110_14678_610	113_4678_1	82_0478_1	236_4678_1	398_4678_32	1351_4678_41	85_4678_18	24_34678_121	81_4678_1	22_4678_46	323_4678_1	47_4678_1	29_4678_86	40_4678_4	1_4678_1	819_4678_1	3_4678_44	114_4678_1	187_4678_28	7_34678_1	421_1248_357	610_4678_50	360_4678_11	201_4678_92	144_0478_1	202_4678_17	206_4678_56	441_14678_2	564_4678_115	445_4678_295	120_34678_83	242_4678_5	128_4678_6	95_4678_181	104_4678_16	78_4678_81	14_0478_1	61_0478_1	55_4678_1	50_4678_3	35_4678_67	1366_4678_76
151_14678_350	190_4678_1	456_0478_120	789_0478_17	132_0478_6	131_34678_409	130_4678_51	97_34678_32	110_14678_627	113_4678_1	82_0478_1	236_4678_1	398_4678_29	1351_4678_46	85_4678_18	24_34678_114	81_4678_1	22_4678_44	323_4678_1	47_4678_1	29_4678_96	40_4678_3	1_4678_1	819_4678_1	3_4678_40	114_4678_1	187_4678_33	7_34678_1	421_1248_360	610_4678_45	360_4678_12	201_4678_90	144_0478_1	202_4678_12	206_4678_64	441_14678_5	564_4678_113	445_4678_289	120_34678_85	242_4678_4	128_4678_6	95_4678_191	104_4678_11	78_4678_86	14_0478_1	61_0478_1	55_4678_1	50_4678_6	35_4678_72	1366_4678_89
151_14678_345	190_4678_1	456_0478_126	789_0478_20	132_0478_6	131_34678_408	130_4678_42	97_34678_31	110_14678_618	113_4678_1	82_0478_1	236_4678_1	398_4678_28	1351_4678_52	85_4678_24	24_34678_133	81_4678_1	22_4678_51	323_4678_1	47_4678_1	29_4678_104	40_4678_2	1_4678_1	819_4678_1	3_4678_37	114_4678_1	187_4678_35	7_34678_1	421_1248_364	610_4678_45	360_4678_18	201_4678_82	144_0478_1	202_4678_14	206_4678_59	441_14678_2	564_4678_117	445_4678_288	120_34678_70	242_4678_3	128_4678_8	95_4678_182	104_4678_9	78_4678_77	14_0478_1	61_0478_1	55_4678_1	50_4678_8	35_4678_71	1366_4678_92
151_14678_345	190_4678_1	456_0478_107	789_0478_26	132_0478_11	131_34678_411	130_4678_42	97_34678_35	110_14678_599	113_4678_1	82_0478_1	236_4678_1	398_4678_32	1351_4678_54	85_4678_30	24_34678_139	81_4678_1	22_4678_55	323_4678_1	47_4678_1	29_4678_115	40_4678_4	1_4678_1	819_4678_1	3_4678_43	114_4678_1	187_4678_35	7_34678_1	421_1248_349	610_4678_42	360_4678_19	201_4678_77	144_0478_1	202_4678_15	206_4678_50	441_14678_2	564_4678_124	445_4678_316	120_34678_64	242_4678_2	128_4678_8	95_4678_168	104_4678_8	78_4678_76	14_0478_1	61_0478_1	55_4678_1	50_4678_6	35_4678_71	1366_4678_96
151_14678_352	190_4678_1	456_0478_114	789_0478_32	132_0478_9	131_34678_410	130_4678_48	97_34678_34	110_14678_584	113_4678_1	82_0478_1	236_4678_1	398_4678_34	1351_4678_57	85_4678_39	24_34678_141	81_4678_1	22_4678_39	323_4678_1	47_4678_1	29_4678_116	40_4678_5	1_4678_1	819_4678_1	3_4678_42	114_4678_1	187_4678_37	7_34678_1	421_1248_342	610_4678_48	360_4678_17	201_4678_68	144_0478_1	202_4678_19	206_4678_45	441_14678_2	564_4678_122	445_4678_338	120_34678_61	242_4678_3	128_4678_8	95_4678_174	104_4678_5	78_4678_72	14_0478_1	61_0478_1	55_4678_1	50_4678_7	35_4678_68	1366_4678_101
151_14678_378	190_4678_1	456_0478_115	789_0478_28	132_0478_7	131_34678_390	130_4678_37	97_34678_28	110_14678_594	113_4678_1	82_0478_1	236_4678_1	398_4678_43	1351_4678_57	85_4678_38	24_34678_113	81_4678_1	22_4678_43	323_4678_1	47_4678_1	29_4678_113	40_4678_6	1_4678_1	819_4678_1	3_4678_45	114_4678_1	187_4678_33	7_34678_1	421_1248_347	610_4678_51	360_4678_16	201_4678_70	144_0478_1	202_4678_20	206_4678_46	441_14678_1	564_4678_118	445_4678_355	120_34678_70	242_4678_2	128_4678_11	95_4678_165	104_4678_4	78_4678_72	14_0478_1	61_0478_1	55_4678_1	50_4678_11	35_4678_83	1366_4678_100
151_14678_369	190_4678_1	456_0478_112	789_0478_31	132_0478_7	131_34678_387	130_4678_33	97_34678_21	110_14678_593	113_4678_1	82_0478_1	236_4678_1	398_4678_35	1351_4678_59	85_4678_32	24_34678_116	81_4678_1	22_4678_34	323_4678_1	47_4678_1	29_4678_104	40_4678_3	1_4678_1	819_4678_1	3_4678_38	114_4678_1	187_4678_33	7_34678_1	421_1248_347	610_4678_44	360_4678_15	201_4678_79	144_0478_1	202_4678_17	206_4678_38	441_14678_1	564_4678_109	445_4678_346	120_34678_80	242_4678_2	128_4678_11	95_4678_163	104_4678_3	78_4678_68	14_0478_1	61_0478_1	55_4678_1	50_4678_10	35_4678_82	1366_4678_108
151_14678_391	190_4678_1	456_0478_107	789_0478_31	132_0478_7	131_34678_403	130_4678_31	97_34678_23	110_14678_597	113_4678_1	82_0478_1	236_4678_1	398_4678_35	85_4678_33	24_34678_127	81_4678_1	22_4678_36	47_4678_1	29_4678_97	40_4678_5	1_4678_1	323_4678_1	3_4678_39	114_4678_1	187_4678_29	7_34678_1	421_1248_360	1351_4678_51	360_4678_13	201_4678_85	144_0478_1	202_4678_10	206_4678_38	610_4678_40	564_4678_104	445_4678_351	120_34678_76	242_4678_1	128_4678_10	95_4678_168	104_4678_4	78_4678_59	14_0478_1	61_0478_1	55_4678_1	50_4678_8	35_4678_81	1366_4678_104	88_4678_1	48_4678_1
151_14678_404	190_4678_1	456_0478_101	789_0478_35	132_0478_9	131_34678_391	130_4678_29	97_34678_23	110_14678_590	113_4678_1	82_0478_1	236_4678_1	398_4678_39	85_4678_39	24_34678_121	81_4678_1	22_4678_34	47_4678_1	29_4678_95	40_4678_8	1_4678_1	323_4678_1	3_4678_36	114_4678_1	187_4678_20	7_34678_1	421_1248_356	1351_4678_58	360_4678_13	201_4678_75	144_0478_1	202_4678_7	206_4678_39	610_4678_40	564_4678_107	445_4678_338	120_34678_83	128_4678_11	95_4678_176	104_4678_4	78_4678_65	14_0478_1	61_0478_1	55_4678_1	50_4678_11	35_4678_86	1366_4678_96	88_4678_1	48_4678_1	296_4678_202
151_14678_409	190_4678_1	456_0478_86	789_0478_29	132_0478_13	131_34678_402	130_4678_28	97_34678_20	110_14678_586	113_4678_1	82_0478_1	236_4678_1	398_4678_33	85_4678_36	24_34678_119	81_4678_1	22_4678_35	47_4678_1	29_4678_95	40_4678_10	1_4678_1	323_4678_1	3_4678_31	114_4678_1	187_4678_19	7_34678_1	421_1248_378	1351_4678_61	360_4678_7	201_4678_73	144_0478_1	202_4678_4	206_4678_30	610_4678_48	564_4678_121	445_4678_327	120_34678_101	128_4678_10	95_4678_173	104_4678_2	78_4678_65	14_0478_1	61_0478_1	55_4678_1	50_4678_10	35_4678_77	1366_4678_91	88_4678_1	48_4678_1	296_4678_217
151_14678_429	190_4678_1	456_0478_83	789_0478_30	132_0478_13	131_34678_408	130_4678_25	64_4678_1	110_14678_574	113_4678_1	82_0478_1	236_4678_1	398_4678_34	85_4678_39	24_34678_105	81_4678_1	22_4678_35	47_4678_1	29_4678_89	40_4678_9	1_4678_1	323_4678_1	3_4678_33	114_4678_1	187_4678_18	7_34678_1	421_1248_365	1351_4678_64	360_4678_8	201_4678_71	144_0478_1	202_4678_6	206_4678_28	610_4678_43	564_4678_135	445_4678_317	120_34678_96	128_4678_13	95_4678_177	97_34678_17	78_4678_68	14_0478_1	61_0478_1	50_4678_8	35_4678_83	1366_4678_95	88_4678_1	48_4678_1	296_4678_213	418_14678_60
151_14678_430	190_4678_1	456_0478_81	789_0478_32	132_0478_14	131_34678_411	130_4678_24	64_4678_1	110_14678_611	113_4678_1	82_0478_1	236_4678_1	398_4678_25	85_4678_36	24_34678_102	81_4678_1	22_4678_28	47_4678_1	29_4678_95	40_4678_7	1_4678_1	323_4678_1	3_4678_36	114_4678_1	187_4678_15	7_34678_1	421_1248_351	1351_4678_63	360_4678_12	201_4678_68	144_0478_1	202_4678_4	206_4678_25	610_4678_44	564_4678_146	445_4678_318	120_34678_93	128_4678_14	95_4678_162	97_34678_13	78_4678_69	14_0478_1	61_0478_1	50_4678_8	35_4678_77	1366_4678_100	88_4678_1	48_4678_1	296_4678_221	418_14678_57
151_14678_401	190_4678_1	456_0478_73	789_0478_37	132_0478_18	131_34678_415	130_4678_23	64_4678_1	110_14678_625	113_4678_1	82_0478_1	236_4678_1	398_4678_27	85_4678_38	24_34678_108	81_4678_1	22_4678_30	47_4678_1	29_4678_91	40_4678_8	1_4678_1	323_4678_1	3_4678_30	114_4678_1	187_4678_13	7_34678_1	421_1248_351	1351_4678_67	360_4678_16	201_4678_72	144_0478_1	202_4678_3	206_4678_23	610_4678_40	564_4678_149	445_4678_316	120_34678_85	128_4678_20	95_4678_169	97_34678_9	78_4678_65	14_0478_1	61_0478_1	50_4678_7	35_4678_81	1366_4678_102	88_4678_1	48_4678_1	296_4678_216	418_14678_59
151_14678_393	190_4678_1	456_0478_74	789_0478_45	132_0478_20	131_34678_412	130_4678_27	64_4678_1	110_14678_635	113_4678_1	82_0478_1	236_4678_1	398_4678_25	85_4678_42	24_34678_103	81_4678_1	22_4678_34	47_4678_1	29_4678_103	40_4678_11	1_4678_1	323_4678_1	3_4678_27	114_4678_1	187_4678_14	7_34678_1	421_1248_348	1351_4678_66	360_4678_13	201_4678_71	144_0478_1	202_4678_2	206_4678_30	610_4678_44	564_4678_158	445_4678_311	120_34678_80	128_4678_24	95_4678_156	97_34678_11	78_4678_63	14_0478_1	61_0478_1	50_4678_9	35_4678_80	1366_4678_106	88_4678_1	48_4678_1	296_4678_222	418_14678_60
151_14678_393	190_4678_1	456_0478_74	789_0478_41	132_0478_18	131_34678_410	130_4678_25	64_4678_1	110_14678_654	113_4678_1	82_0478_1	236_4678_1	398_4678_26	85_4678_44	24_34678_93	81_4678_1	22_4678_39	47_4678_1	29_4678_104	40_4678_9	1_4678_1	323_4678_1	3_4678_24	114_4678_1	187_4678_17	7_34678_1	421_1248_358	1351_4678_69	360_4678_9	201_4678_68	144_0478_1	206_4678_33	610_4678_38	564_4678_148	445_4678_324	120_34678_88	128_4678_25	95_4678_156	97_34678_12	78_4678_64	14_0478_1	61_0478_1	50_4678_9	35_4678_72	1366_4678_99	88_4678_1	48_4678_1	296_4678_220	418_14678_71
151_14678_407	190_4678_1	456_0478_75	789_0478_40	132_0478_18	131_34678_395	130_4678_25	64_4678_1	110_14678_686	113_4678_1	82_0478_1	236_4678_1	398_4678_26	85_4678_39	24_34678_84	81_4678_1	22_4678_35	47_4678_1	29_4678_99	40_4678_8	1_4678_1	323_4678_1	3_4678_23	114_4678_1	187_4678_18	7_34678_1	421_1248_353	1351_4678_76	360_4678_9	201_4678_64	144_0478_1	206_4678_35	610_4678_38	564_4678_148	445_4678_320	120_34678_99	128_4678_18	95_4678_166	97_34678_10	78_4678_61	14_0478_1	61_0478_1	50_4678_8	35_4678_76	1366_4678_102	88_4678_1	48_4678_1	296_4678_206	418_14678_70
151_14678_409	190_4678_1	456_0478_68	789_0478_36	132_0478_16	131_34678_413	130_4678_24	64_4678_1	110_14678_681	113_4678_1	82_0478_1	236_4678_1	398_4678_19	85_4678_30	24_34678_78	81_4678_1	22_4678_30	47_4678_1	29_4678_104	40_4678_6	1_4678_1	323_4678_1	3_4678_21	114_4678_1	187_4678_14	7_34678_1	421_1248_380	1351_4678_83	360_4678_8	201_4678_69	144_0478_1	206_4678_39	610_4678_26	564_4678_135	445_4678_318	120_34678_104	128_4678_20	95_4678_180	97_34678_11	78_4678_57	14_0478_1	61_0478_1	50_4678_5	35_4678_68	1366_4678_89	88_4678_1	48_4678_1	296_4678_214	418_14678_70
151_14678_412	190_4678_1	456_0478_67	789_0478_33	132_0478_16	131_34678_414	130_4678_16	64_4678_1	110_14678_678	113_4678_1	82_0478_1	236_4678_1	398_4678_16	85_4678_23	24_34678_83	81_4678_1	22_4678_29	47_4678_1	29_4678_99	40_4678_3	1_4678_1	323_4678_1	3_4678_20	114_4678_1	187_4678_11	7_34678_1	421_1248_400	1351_4678_81	360_4678_6	201_4678_63	144_0478_1	206_4678_38	610_4678_26	564_4678_126	445_4678_343	120_34678_96	128_4678_20	95_4678_177	97_34678_12	78_4678_54	14_0478_1	61_0478_1	50_4678_3	35_4678_71	1366_4678_81	88_4678_1	48_4678_1	296_4678_210	418_14678_71
151_14678_426	190_4678_1	456_0478_62	789_0478_37	132_0478_15	131_34678_398	130_4678_16	64_4678_1	110_14678_679	113_4678_1	82_0478_1	236_4678_1	398_4678_17	85_4678_20	24_34678_87	81_4678_1	22_4678_24	47_4678_1	29_4678_89	40_4678_2	1_4678_1	323_4678_1	3_4678_24	114_4678_1	187_4678_8	7_34678_1	421_1248_400	1351_4678_86	360_4678_5	201_4678_68	144_0478_1	206_4678_32	610_4678_27	564_4678_135	445_4678_364	120_34678_105	128_4678_18	95_4678_162	97_34678_13	78_4678_49	14_0478_1	61_0478_1	50_4678_4	35_4678_73	1366_4678_89	88_4678_1	48_4678_1	296_4678_202	418_14678_80
151_14678_442	190_4678_1	456_0478_65	789_0478_37	132_0478_15	131_34678_395	130_4678_13	64_4678_1	110_14678_688	113_4678_1	82_0478_1	236_4678_1	398_4678_23	85_4678_13	24_34678_84	81_4678_1	22_4678_22	47_4678_1	29_4678_80	40_4678_1	1_4678_1	323_4678_1	3_4678_29	114_4678_1	187_4678_7	7_34678_1	421_1248_401	1351_4678_83	360_4678_4	201_4678_71	144_0478_1	206_4678_38	610_4678_28	564_4678_142	445_4678_366	120_34678_107	128_4678_17	95_4678_156	97_34678_16	78_4678_44	14_0478_1	61_0478_1	50_4678_6	35_4678_79	1366_4678_81	88_4678_1	48_4678_1	296_4678_204	418_14678_72
151_14678_447	190_4678_1	456_0478_65	789_0478_30	132_0478_14	131_34678_411	130_4678_15	64_4678_1	110_14678_693	113_4678_1	82_0478_1	236_4678_1	398_4678_25	85_4678_14	24_34678_78	81_4678_1	22_4678_22	47_4678_1	29_4678_72	40_4678_1	1_4678_1	323_4678_1	3_4678_35	114_4678_1	187_4678_7	7_34678_1	421_1248_399	1351_4678_85	360_4678_2	201_4678_75	144_0478_1	206_4678_35	610_4678_27	564_4678_149	445_4678_371	120_34678_105	128_4678_14	95_4678_153	97_34678_19	78_4678_47	14_0478_1	61_0478_1	50_4678_6	35_4678_83	1366_4678_75	88_4678_1	48_4678_1	296_4678_188	418_14678_79
151_14678_433	190_4678_1	456_0478_61	789_0478_26	132_0478_13	131_34678_432	130_4678_12	64_4678_1	110_14678_675	113_4678_1	82_0478_1	236_4678_1	398_4678_28	85_4678_19	24_34678_75	81_4678_1	22_4678_22	47_4678_1	29_4678_74	40_4678_1	1_4678_1	323_4678_1	3_4678_34	114_4678_1	187_4678_8	7_34678_1	421_1248_401	1351_4678_79	360_4678_2	201_4678_85	144_0478_1	206_4678_40	610_4678_27	564_4678_149	445_4678_371	120_34678_101	128_4678_15	95_4678_163	97_34678_25	78_4678_45	14_0478_1	61_0478_1	50_4678_6	35_4678_80	1366_4678_73	88_4678_1	48_4678_1	296_4678_191	418_14678_68
151_14678_427	190_4678_1	456_0478_62	789_0478_23	132_0478_12	131_34678_444	130_4678_11	64_4678_1	110_14678_682	113_4678_1	82_0478_1	236_4678_1	398_4678_27	85_4678_21	24_34678_67	81_4678_1	22_4678_20	47_4678_1	29_4678_79	40_4678_1	1_4678_1	323_4678_1	3_4678_28	114_4678_1	187_4678_7	7_34678_1	421_1248_399	1351_4678_73	360_4678_3	201_4678_85	144_0478_1	206_4678_38	610_4678_34	564_4678_145	445_4678_360	120_34678_94	128_4678_11	95_4678_153	97_34678_28	78_4678_44	14_0478_1	61_0478_1	50_4678_9	35_4678_88	1366_4678_72	88_4678_1	48_4678_1	296_4678_190	418_14678_82
151_14678_401	190_4678_1	456_0478_59	789_0478_27	132_0478_12	131_34678_426	130_4678_11	64_4678_1	110_14678_706	113_4678_1	82_0478_1	236_4678_1	398_4678_30	85_4678_20	24_34678_64	81_4678_1	22_4678_15	47_4678_1	29_4678_66	40_4678_1	1_4678_1	323_4678_1	3_4678_21	114_4678_1	187_4678_5	7_34678_1	421_1248_412	1351_4678_78	201_4678_78	144_0478_1	206_4678_38	610_4678_37	564_4678_145	445_4678_366	120_34678_115	128_4678_12	95_4678_139	97_34678_29	78_4678_42	14_0478_1	61_0478_1	50_4678_7	35_4678_86	1366_4678_78	88_4678_1	296_4678_194	418_14678_92
151_14678_402	190_4678_1	456_0478_51	789_0478_25	132_0478_11	131_34678_411	130_4678_12	64_4678_1	110_14678_737	113_4678_1	82_0478_1	236_4678_1	398_4678_30	85_4678_19	24_34678_66	81_4678_1	22_4678_15	47_4678_1	29_4678_58	40_4678_1	1_4678_1	323_4678_1	3_4678_24	114_4678_1	187_4678_5	7_34678_1	421_1248_409	1351_4678_81	201_4678_84	144_0478_1	206_4678_36	610_4678_46	564_4678_145	445_4678_384	120_34678_115	128_4678_7	95_4678_131	97_34678_32	78_4678_48	14_0478_1	61_0478_1	50_4678_7	35_4678_74	1366_4678_76	88_4678_1	296_4678_187	418_14678_86
151_14678_404	190_4678_1	456_0478_51	789_0478_24	132_0478_10	131_34678_393	130_4678_11	64_4678_1	110_14678_762	113_4678_1	82_0478_1	236_4678_1	398_4678_28	85_4678_21	24_34678_64	81_4678_1	22_4678_14	47_4678_1	29_4678_56	40_4678_1	1_4678_1	323_4678_1	3_4678_32	114_4678_1	187_4678_4	7_34678_1	421_1248_399	1351_4678_75	201_4678_81	144_0478_1	206_4678_34	610_4678_48	564_4678_141	445_4678_393	120_34678_117	128_4678_6	95_4678_136	97_34678_35	78_4678_55	14_0478_1	61_0478_1	50_4678_7	35_4678_64	1366_4678_82	88_4678_1	296_4678_186	418_14678_84
151_14678_429	190_4678_1	456_0478_45	789_0478_22	132_0478_9	131_34678_411	130_4678_9	64_4678_1	110_14678_762	113_4678_1	82_0478_1	236_4678_1	398_4678_23	85_4678_18	24_34678_51	81_4678_1	22_4678_16	47_4678_1	29_4678_54	40_4678_1	1_4678_1	323_4678_1	3_4678_31	114_4678_1	187_4678_3	7_34678_1	421_1248_398	1351_4678_78	201_4678_82	144_0478_1	206_4678_25	610_4678_46	564_4678_136	445_4678_396	120_34678_111	128_4678_6	95_4678_142	97_34678_35	78_4678_60	14_0478_1	61_0478_1	50_4678_4	35_4678_67	1366_4678_90	88_4678_1	296_4678_176	418_14678_87
151_14678_452	190_4678_1	456_0478_44	789_0478_11	132_0478_10	131_34678_446	130_4678_6	64_4678_1	110_14678_758	113_4678_1	82_0478_1	236_4678_1	398_4678_25	85_4678_22	24_34678_53	81_4678_1	22_4678_12	47_4678_1	29_4678_54	40_4678_1	1_4678_1	323_4678_1	3_4678_34	114_4678_1	187_4678_3	7_34678_1	421_1248_414	1351_4678_74	201_4678_81	144_0478_1	206_4678_26	610_4678_45	564_4678_135	445_4678_398	120_34678_114	128_4678_4	95_4678_146	97_34678_34	78_4678_60	14_0478_1	61_0478_1	50_4678_4	35_4678_63	1366_4678_85	88_4678_1	296_4678_172	418_14678_78
151_14678_463	190_4678_1	456_0478_49	789_0478_12	132_0478_10	131_34678_438	130_4678_1	64_4678_1	110_14678_752	113_4678_1	82_0478_1	236_4678_1	398_4678_25	85_4678_25	24_34678_45	81_4678_1	22_4678_15	47_4678_1	29_4678_61	40_4678_1	1_4678_1	323_4678_1	3_4678_34	114_4678_1	187_4678_2	7_34678_1	421_1248_404	1351_4678_66	201_4678_77	144_0478_1	206_4678_29	610_4678_41	564_4678_130	445_4678_408	120_34678_121	128_4678_2	95_4678_146	97_34678_33	78_4678_55	14_0478_1	61_0478_1	50_4678_5	35_4678_66	1366_4678_75	88_4678_1	296_4678_167	418_14678_87
151_14678_464	190_4678_1	456_0478_51	789_0478_10	132_0478_13	131_34678_433	130_4678_1	64_4678_1	110_14678_740	113_4678_1	82_0478_1	236_4678_1	398_4678_19	85_4678_26	24_34678_50	81_4678_1	22_4678_14	47_4678_1	29_4678_62	40_4678_1	1_4678_1	323_4678_1	3_4678_28	114_4678_1	187_4678_1	7_34678_1	421_1248_386	1351_4678_64	201_4678_71	144_0478_1	206_4678_22	610_4678_42	564_4678_135	445_4678_427	120_34678_120	128_4678_2	95_4678_139	97_34678_32	78_4678_46	14_0478_1	61_0478_1	50_4678_5	35_4678_60	1366_4678_74	88_4678_1	296_4678_164	418_14678_99
151_14678_451	190_4678_1	456_0478_54	789_0478_8	132_0478_8	131_34678_448	130_4678_1	64_4678_1	110_14678_741	113_4678_1	82_0478_1	236_4678_1	398_4678_22	85_4678_30	24_34678_48	81_4678_1	22_4678_12	47_4678_1	29_4678_66	40_4678_1	1_4678_1	323_4678_1	3_4678_26	114_4678_1	187_4678_1	7_34678_1	421_1248_379	1351_4678_57	201_4678_72	144_0478_1	206_4678_21	610_4678_48	564_4678_139	445_4678_436	120_34678_116	128_4678_2	95_4678_130	97_34678_37	78_4678_37	14_0478_1	61_0478_1	50_4678_6	35_4678_54	1366_4678_75	88_4678_1	296_4678_178	418_14678_109
151_14678_458	190_4678_1	456_0478_46	789_0478_6	132_0478_8	131_34678_458	130_4678_1	64_4678_1	110_14678_739	113_4678_1	82_0478_1	236_4678_1	398_4678_22	85_4678_30	24_34678_52	81_4678_1	22_4678_14	47_4678_1	29_4678_70	40_4678_1	1_4678_1	323_4678_1	3_4678_25	114_4678_1	7_34678_1	421_1248_387	1351_4678_62	201_4678_59	144_0478_1	206_4678_26	610_4678_54	564_4678_140	445_4678_436	120_34678_113	128_4678_2	95_4678_115	97_34678_30	78_4678_35	14_0478_1	61_0478_1	50_4678_4	35_4678_50	1366_4678_70	296_4678_190	418_14678_107
151_14678_447	190_4678_1	456_0478_39	789_0478_5	132_0478_9	131_34678_474	110_14678_741	113_4678_1	82_0478_1	236_4678_1	398_4678_19	85_4678_29	24_34678_39	81_4678_1	22_4678_14	47_4678_1	29_4678_76	40_4678_1	1_4678_1	323_4678_1	3_4678_24	114_4678_1	7_34678_1	421_1248_386	1351_4678_64	201_4678_62	144_0478_1	206_4678_23	610_4678_66	564_4678_123	445_4678_455	120_34678_110	128_4678_1	95_4678_104	97_34678_28	78_4678_33	14_0478_1	61_0478_1	50_4678_2	35_4678_44	1366_4678_67	296_4678_197	418_14678_117
151_14678_453	190_4678_1	456_0478_35	789_0478_3	132_0478_7	131_34678_484	110_14678_724	113_4678_1	82_0478_1	236_4678_1	398_4678_10	85_4678_37	24_34678_31	81_4678_1	22_4678_17	47_4678_1	29_4678_85	40_4678_1	1_4678_1	323_4678_1	3_4678_24	114_4678_1	7_34678_1	421_1248_387	1351_4678_64	201_4678_50	144_0478_1	206_4678_20	610_4678_67	564_4678_117	445_4678_463	120_34678_117	128_4678_2	95_4678_119	97_34678_22	78_4678_35	14_0478_1	61_0478_1	50_4678_4	35_4678_37	1366_4678_69	296_4678_201	418_14678_108
151_14678_443	190_4678_1	456_0478_31	789_0478_2	132_0478_7	131_34678_476	110_14678_729	113_4678_1	82_0478_1	236_4678_1	398_4678_9	85_4678_41	24_34678_32	81_4678_1	22_4678_17	47_4678_1	29_4678_86	40_4678_1	1_4678_1	323_4678_1	3_4678_24	114_4678_1	7_34678_1	421_1248_396	1351_4678_61	201_4678_56	144_0478_1	206_4678_24	610_4678_59	564_4678_118	445_4678_471	120_34678_123	128_4678_1	95_4678_128	97_34678_19	78_4678_38	14_0478_1	61_0478_1	50_4678_2	35_4678_42	1366_4678_65	296_4678_190	418_14678_119
151_14678_440	190_4678_1	456_0478_31	789_0478_4	132_0478_5	131_34678_493	110_14678_724	82_0478_1	236_4678_1	398_4678_10	85_4678_41	24_34678_38	81_4678_1	22_4678_18	47_4678_1	29_4678_94	40_4678_1	1_4678_1	323_4678_1	3_4678_23	7_34678_1	421_1248_420	1351_4678_56	201_4678_59	144_0478_1	206_4678_23	610_4678_65	564_4678_118	445_4678_499	120_34678_111	114_4678_1	95_4678_127	97_34678_15	78_4678_39	14_0478_1	61_0478_1	50_4678_1	35_4678_39	1366_4678_64	296_4678_184	418_14678_100
151_14678_473	190_4678_1	456_0478_25	789_0478_6	132_0478_4	131_34678_509	110_14678_705	82_0478_1	236_4678_1	398_4678_5	85_4678_44	24_34678_34	81_4678_1	22_4678_21	47_4678_1	29_4678_92	40_4678_1	1_4678_1	323_4678_1	3_4678_21	7_34678_1	421_1248_408	1351_4678_58	201_4678_52	144_0478_1	206_4678_33	610_4678_68	564_4678_120	445_4678_505	120_34678_100	114_4678_1	95_4678_138	97_34678_10	78_4678_35	14_0478_1	61_0478_1	50_4678_1	35_4678_36	1366_4678_67	296_4678_188	418_14678_84
151_14678_491	190_4678_1	456_0478_21	789_0478_3	132_0478_6	131_34678_500	110_14678_707	82_0478_1	236_4678_1	398_4678_3	85_4678_41	24_34678_32	81_4678_1	22_4678_26	47_4678_1	29_4678_78	40_4678_1	1_4678_1	323_4678_1	3_4678_19	7_34678_1	421_1248_395	1351_4678_56	201_4678_56	144_0478_1	206_4678_34	610_4678_70	564_4678_116	445_4678_524	120_34678_99	114_4678_1	95_4678_138	97_34678_7	78_4678_31	14_0478_1	61_0478_1	50_4678_2	35_4678_37	1366_4678_67	296_4678_178	418_14678_81
151_14678_503	190_4678_1	456_0478_19	789_0478_1	132_0478_6	131_34678_475	110_14678_706	82_0478_1	236_4678_1	398_4678_1	85_4678_37	24_34678_38	81_4678_1	22_4678_25	47_4678_1	29_4678_81	40_4678_1	1_4678_1	323_4678_1	3_4678_16	7_34678_1	421_1248_398	1351_4678_49	201_4678_61	144_0478_1	206_4678_39	610_4678_71	564_4678_108	445_4678_540	120_34678_111	114_4678_1	95_4678_126	97_34678_8	78_4678_27	14_0478_1	61_0478_1	50_4678_1	35_4678_37	1366_4678_61	296_4678_166	418_14678_85
151_14678_531	190_4678_1	456_0478_15	132_0478_5	131_34678_474	110_14678_701	82_0478_1	236_4678_1	398_4678_1	85_4678_36	24_34678_37	81_4678_1	22_4678_24	47_4678_1	29_4678_91	40_4678_1	1_4678_1	323_4678_1	3_4678_18	7_34678_1	421_1248_395	1351_4678_48	201_4678_62	144_0478_1	206_4678_44	610_4678_76	564_4678_112	445_4678_527	120_34678_107	95_4678_122	97_34678_7	78_4678_28	14_0478_1	114_4678_1	50_4678_1	35_4678_31	1366_4678_59	296_4678_153	418_14678_82
151_14678_532	190_4678_1	456_0478_12	132_0478_9	131_34678_458	110_14678_684	82_0478_1	236_4678_1	398_4678_2	85_4678_38	24_34678_43	81_4678_1	22_4678_18	47_4678_1	29_4678_103	40_4678_1	1_4678_1	323_4678_1	3_4678_19	7_34678_1	421_1248_398	1351_4678_43	201_4678_56	144_0478_1	206_4678_46	610_4678_73	564_4678_110	445_4678_538	120_34678_102	95_4678_130	97_34678_8	78_4678_29	14_0478_1	114_4678_1	35_4678_28	1366_4678_53	296_4678_148	418_14678_80
151_14678_546	190_4678_1	456_0478_12	132_0478_12	131_34678_460	110_14678_676	82_0478_1	236_4678_1	81_4678_1	85_4678_39	24_34678_44	22_4678_14	47_4678_1	29_4678_97	40_4678_1	1_4678_1	323_4678_1	3_4678_20	7_34678_1	421_1248_407	1351_4678_41	201_4678_55	144_0478_1	206_4678_44	610_4678_82	564_4678_92	445_4678_538	120_34678_105	95_4678_152	97_34678_10	78_4678_34	14_0478_1	114_4678_1	35_4678_35	1366_4678_51	296_4678_142	418_14678_74
151_14678_550	190_4678_1	456_0478_17	132_0478_12	131_34678_457	110_14678_696	82_0478_1	236_4678_1	81_4678_1	85_4678_29	24_34678_43	22_4678_16	47_4678_1	29_4678_100	40_4678_1	1_4678_1	323_4678_1	3_4678_23	7_34678_1	421_1248_411	1351_4678_45	201_4678_52	144_0478_1	206_4678_43	610_4678_80	564_4678_88	445_4678_518	120_34678_93	95_4678_157	97_34678_11	78_4678_30	14_0478_1	114_4678_1	35_4678_33	1366_4678_55	296_4678_156	418_14678_68
151_14678_549	190_4678_1	456_0478_19	132_0478_11	131_34678_444	110_14678_697	82_0478_1	236_4678_1	81_4678_1	85_4678_23	24_34678_41	22_4678_14	47_4678_1	29_4678_111	40_4678_1	1_4678_1	323_4678_1	3_4678_21	7_34678_1	421_1248_417	1351_4678_40	201_4678_54	144_0478_1	206_4678_42	610_4678_85	564_4678_100	445_4678_505	120_34678_95	95_4678_150	97_34678_10	78_4678_35	14_0478_1	114_4678_1	35_4678_34	1366_4678_57	296_4678_157	418_14678_81
151_14678_567	190_4678_1	456_0478_20	132_0478_6	131_34678_456	110_14678_715	82_0478_1	236_4678_1	81_4678_1	85_4678_23	24_34678_44	22_4678_14	47_4678_1	29_4678_119	40_4678_1	1_4678_1	323_4678_1	3_4678_22	7_34678_1	421_1248_423	1351_4678_45	201_4678_53	144_0478_1	206_4678_42	610_4678_93	564_4678_106	445_4678_479	120_34678_94	95_4678_149	97_34678_11	78_4678_28	14_0478_1	114_4678_1	35_4678_34	1366_4678_52	296_4678_160	418_14678_75
151_14678_558	190_4678_1	456_0478_19	132_0478_7	131_34678_463	110_14678_711	82_0478_1	236_4678_1	81_4678_1	85_4678_25	24_34678_50	22_4678_15	47_4678_1	29_4678_120	40_4678_1	1_4678_1	323_4678_1	3_4678_16	7_34678_1	421_1248_418	1351_4678_43	201_4678_58	144_0478_1	206_4678_44	610_4678_84	564_4678_105	445_4678_499	120_34678_91	95_4678_143	97_34678_16	78_4678_43	14_0478_1	114_4678_1	35_4678_35	1366_4678_55	296_4678_157	418_14678_67
151_14678_567	190_4678_1	456_0478_22	132_0478_4	131_34678_461	110_14678_700	82_0478_1	236_4678_1	81_4678_1	85_4678_22	24_34678_54	22_4678_17	47_4678_1	29_4678_118	40_4678_1	1_4678_1	323_4678_1	3_4678_12	7_34678_1	421_1248_426	1351_4678_41	201_4678_45	144_0478_1	206_4678_47	610_4678_80	564_4678_105	445_4678_508	120_34678_101	95_4678_143	97_34678_13	78_4678_42	14_0478_1	114_4678_1	35_4678_36	1366_4678_59	296_4678_163	418_14678_67
151_14678_547	190_4678_1	456_0478_28	132_0478_6	131_34678_475	110_14678_681	82_0478_1	236_4678_1	81_4678_1	85_4678_24	24_34678_58	22_4678_14	47_4678_1	29_4678_116	40_4678_1	1_4678_1	323_4678_1	3_4678_13	7_34678_1	421_1248_415	1351_4678_33	201_4678_52	144_0478_1	206_4678_53	610_4678_81	564_4678_96	445_4678_496	120_34678_106	95_4678_139	97_34678_9	78_4678_44	14_0478_1	114_4678_1	35_4678_26	1366_4678_56	296_4678_176	418_14678_68
151_14678_565	190_4678_1	456_0478_26	132_0478_6	131_34678_464	110_14678_686	82_0478_1	236_4678_1	81_4678_1	85_4678_24	24_34678_60	22_4678_19	47_4678_1	29_4678_115	40_4678_1	1_4678_1	323_4678_1	3_4678_13	7_34678_1	421_1248_383	1351_4678_26	201_4678_45	144_0478_1	206_4678_56	610_4678_74	564_4678_92	445_4678_492	120_34678_106	95_4678_134	97_34678_5	78_4678_49	14_0478_1	114_4678_1	35_4678_25	1366_4678_54	296_4678_185	418_14678_61
151_14678_580	190_4678_1	456_0478_26	132_0478_5	131_34678_440	110_14678_681	82_0478_1	236_4678_1	81_4678_1	85_4678_25	24_34678_59	22_4678_23	47_4678_1	29_4678_114	40_4678_1	1_4678_1	323_4678_1	3_4678_16	7_34678_1	421_1248_362	1351_4678_24	201_4678_43	144_0478_1	206_4678_55	610_4678_78	564_4678_89	445_4678_519	120_34678_107	95_4678_116	97_34678_4	78_4678_52	14_0478_1	114_4678_1	35_4678_28	1366_4678_50	296_4678_180	418_14678_57
151_14678_583	190_4678_1	456_0478_25	132_0478_7	131_34678_456	110_14678_708	82_0478_1	236_4678_1	81_4678_1	85_4678_25	24_34678_42	22_4678_21	47_4678_1	29_4678_107	40_4678_1	1_4678_1	323_4678_1	3_4678_14	7_34678_1	421_1248_353	1351_4678_19	201_4678_50	144_0478_1	206_4678_49	610_4678_74	564_4678_88	445_4678_527	120_34678_100	95_4678_112	97_34678_3	78_4678_55	14_0478_1	114_4678_1	35_4678_31	1366_4678_56	296_4678_170	418_14678_63
151_14678_589	190_4678_1	456_0478_28	132_0478_7	131_34678_431	110_14678_711	82_0478_1	236_4678_1	81_4678_1	85_4678_32	24_34678_37	22_4678_16	47_4678_1	29_4678_100	40_4678_1	1_4678_1	323_4678_1	3_4678_12	7_34678_1	421_1248_339	1351_4678_15	201_4678_51	144_0478_1	206_4678_52	610_4678_79	564_4678_97	445_4678_523	120_34678_94	95_4678_108	97_34678_4	78_4678_46	14_0478_1	114_4678_1	35_4678_31	1366_4678_54	296_4678_168	418_14678_68
151_14678_586	190_4678_1	456_0478_30	132_0478_7	131_34678_442	110_14678_727	82_0478_1	236_4678_1	81_4678_1	85_4678_30	24_34678_36	22_4678_15	47_4678_1	29_4678_107	40_4678_1	1_4678_1	323_4678_1	3_4678_16	7_34678_1	421_1248_329	1351_4678_11	201_4678_44	144_0478_1	206_4678_60	610_4678_80	564_4678_109	445_4678_547	120_34678_79	95_4678_109	97_34678_3	78_4678_46	14_0478_1	114_4678_1	35_4678_30	1366_4678_52	296_4678_154	418_14678_72
151_14678_600	190_4678_1	456_0478_29	132_0478_10	131_34678_452	110_14678_735	82_0478_1	236_4678_1	81_4678_1	85_4678_34	24_34678_34	22_4678_13	47_4678_1	29_4678_120	40_4678_1	1_4678_1	323_4678_1	3_4678_18	7_34678_1	421_1248_336	1351_4678_9	201_4678_48	144_0478_1	206_4678_62	610_4678_80	564_4678_94	445_4678_565	120_34678_78	95_4678_111	97_34678_6	78_4678_46	14_0478_1	114_4678_1	35_4678_23	1366_4678_46	296_4678_152	418_14678_73
151_14678_607	190_4678_1	456_0478_38	132_0478_10	131_34678_438	110_14678_740	82_0478_1	236_4678_1	81_4678_1	85_4678_33	24_34678_41	22_4678_14	47_4678_1	29_4678_122	40_4678_1	1_4678_1	323_4678_1	3_4678_14	7_34678_1	421_1248_340	1351_4678_7	201_4678_38	144_0478_1	206_4678_58	610_4678_73	564_4678_99	445_4678_579	120_34678_76	95_4678_110	97_34678_10	78_4678_48	14_0478_1	114_4678_1	35_4678_18	1366_4678_37	296_4678_145	418_14678_63
151_14678_633	190_4678_1	456_0478_36	132_0478_9	131_34678_435	110_14678_727	82_0478_1	236_4678_1	81_4678_1	85_4678_29	24_34678_41	22_4678_10	47_4678_1	29_4678_127	40_4678_1	1_4678_1	323_4678_1	3_4678_17	7_34678_1	421_1248_330	1351_4678_5	201_4678_37	144_0478_1	206_4678_48	610_4678_81	564_4678_100	445_4678_604	120_34678_78	95_4678_108	97_34678_13	78_4678_53	14_0478_1	114_4678_1	35_4678_12	1366_4678_43	296_4678_127	418_14678_67
151_14678_637	190_4678_1	456_0478_36	132_0478_14	131_34678_436	110_14678_725	82_0478_1	236_4678_1	81_4678_1	85_4678_30	24_34678_50	22_4678_11	47_4678_1	29_4678_115	40_4678_1	1_4678_1	323_4678_1	3_4678_8	7_34678_1	421_1248_335	1351_4678_4	201_4678_33	144_0478_1	206_4678_55	610_4678_89	564_4678_97	445_4678_594	120_34678_79	95_4678_112	97_34678_12	78_4678_50	14_0478_1	114_4678_1	35_4678_10	1366_4678_38	296_4678_131	418_14678_66
151_14678_654	190_4678_1	456_0478_32	132_0478_12	131_34678_466	110_14678_724	82_0478_1	236_4678_1	81_4678_1	85_4678_36	24_34678_43	22_4678_11	47_4678_1	29_4678_106	40_4678_1	1_4678_1	323_4678_1	3_4678_7	7_34678_1	421_1248_338	1351_4678_2	201_4678_33	144_0478_1	206_4678_52	610_4678_91	564_4678_94	445_4678_597	120_34678_77	95_4678_112	97_34678_6	78_4678_45	14_0478_1	114_4678_1	35_4678_13	1366_4678_31	296_4678_138	418_14678_54
151_14678_653	190_4678_1	456_0478_30	132_0478_10	131_34678_478	110_14678_762	82_0478_1	236_4678_1	81_4678_1	85_4678_35	24_34678_36	22_4678_14	47_4678_1	29_4678_97	40_4678_1	1_4678_1	323_4678_1	3_4678_7	7_34678_1	421_1248_337	1351_4678_3	201_4678_26	144_0478_1	206_4678_47	610_4678_103	564_4678_90	445_4678_569	120_34678_72	95_4678_115	97_34678_2	78_4678_45	14_0478_1	114_4678_1	35_4678_13	1366_4678_31	296_4678_143	418_14678_53
151_14678_639	190_4678_1	456_0478_30	132_0478_13	131_34678_481	110_14678_761	82_0478_1	236_4678_1	81_4678_1	85_4678_34	24_34678_32	22_4678_23	47_4678_1	29_4678_88	40_4678_1	1_4678_1	323_4678_1	3_4678_8	7_34678_1	421_1248_339	1351_4678_3	201_4678_35	144_0478_1	206_4678_45	610_4678_106	564_4678_81	445_4678_613	120_34678_67	95_4678_120	97_34678_3	78_4678_48	14_0478_1	114_4678_1	35_4678_12	1366_4678_30	296_4678_136	418_14678_68
151_14678_631	190_4678_1	456_0478_35	132_0478_16	131_34678_493	110_14678_800	82_0478_1	236_4678_1	81_4678_1	85_4678_23	24_34678_35	22_4678_19	47_4678_1	29_4678_82	40_4678_1	1_4678_1	323_4678_1	3_4678_9	7_34678_1	421_1248_348	1351_4678_1	201_4678_41	144_0478_1	206_4678_42	610_4678_112	564_4678_81	445_4678_638	120_34678_50	95_4678_116	97_34678_2	78_4678_51	14_0478_1	114_4678_1	35_4678_10	1366_4678_25	296_4678_127	418_14678_68
151_14678_611	456_0478_41	132_0478_15	131_34678_500	110_14678_806	82_0478_1	236_4678_1	81_4678_1	85_4678_23	24_34678_30	22_4678_16	47_4678_1	29_4678_81	1_4678_1	323_4678_1	3_4678_10	7_34678_1	421_1248_340	201_4678_40	144_0478_1	206_4678_42	610_4678_104	564_4678_86	445_4678_621	120_34678_51	95_4678_125	97_34678_2	78_4678_56	14_0478_1	114_4678_1	35_4678_8	1366_4678_23	296_4678_124	418_14678_73
151_14678_564	456_0478_47	132_0478_13	131_34678_474	110_14678_822	82_0478_1	236_4678_1	81_4678_1	85_4678_23	24_34678_28	22_4678_27	47_4678_1	29_4678_71	1_4678_1	323_4678_1	3_4678_18	7_34678_1	421_1248_337	201_4678_47	144_0478_1	206_4678_36	610_4678_115	564_4678_83	445_4678_657	120_34678_41	95_4678_125	97_34678_2	78_4678_61	14_0478_1	114_4678_1	35_4678_6	1366_4678_16	296_4678_109	418_14678_76
151_14678_568	456_0478_52	132_0478_14	131_34678_456	110_14678_826	82_0478_1	236_4678_1	81_4678_1	85_4678_23	24_34678_25	22_4678_26	47_4678_1	29_4678_79	1_4678_1	323_4678_1	3_4678_17	7_34678_1	421_1248_324	201_4678_45	144_0478_1	206_4678_29	610_4678_108	564_4678_76	445_4678_657	120_34678_37	95_4678_141	97_34678_1	78_4678_64	14_0478_1	114_4678_1	35_4678_3	1366_4678_13	296_4678_109	418_14678_80
151_14678_563	456_0478_51	132_0478_18	131_34678_445	110_14678_827	82_0478_1	236_4678_1	81_4678_1	85_4678_19	24_34678_23	22_4678_24	47_4678_1	29_4678_88	1_4678_1	323_4678_1	3_4678_17	7_34678_1	421_1248_324	201_4678_40	144_0478_1	206_4678_24	610_4678_103	564_4678_68	445_4678_618	120_34678_44	95_4678_171	97_34678_1	78_4678_57	14_0478_1	114_4678_1	35_4678_2	1366_4678_10	296_4678_120	418_14678_77
151_14678_583	456_0478_55	132_0478_21	131_34678_456	110_14678_837	82_0478_1	236_4678_1	81_4678_1	85_4678_18	24_34678_25	22_4678_21	47_4678_1	29_4678_87	1_4678_1	323_4678_1	3_4678_22	7_34678_1	421_1248_318	201_4678_37	144_0478_1	206_4678_16	610_4678_100	564_4678_71	445_4678_636	120_34678_44	95_4678_173	97_34678_2	78_4678_52	14_0478_1	114_4678_1	35_4678_3	1366_4678_8	296_4678_129	418_14678_82
151_14678_619	456_0478_54	132_0478_21	131_34678_469	110_14678_814	82_0478_1	236_4678_1	81_4678_1	85_4678_20	24_34678_27	22_4678_26	47_4678_1	29_4678_81	1_4678_1	323_4678_1	3_4678_24	7_34678_1	421_1248_301	201_4678_35	144_0478_1	206_4678_15	610_4678_102	564_4678_73	445_4678_653	120_34678_40	95_4678_164	97_34678_3	78_4678_52	14_0478_1	114_4678_1	35_4678_4	1366_4678_7	296_4678_126	418_14678_89
151_14678_627	456_0478_53	132_0478_18	131_34678_484	110_14678_803	82_0478_1	236_4678_1	81_4678_1	85_4678_18	24_34678_25	22_4678_26	47_4678_1	29_4678_76	1_4678_1	323_4678_1	3_4678_21	7_34678_1	421_1248_287	201_4678_38	144_0478_1	206_4678_13	610_4678_91	564_4678_79	445_4678_662	120_34678_40	95_4678_164	97_34678_1	78_4678_44	14_0478_1	114_4678_1	35_4678_4	1366_4678_10	296_4678_128	418_14678_89
151_14678_649	456_0478_51	132_0478_21	131_34678_497	110_14678_779	82_0478_1	236_4678_1	81_4678_1	85_4678_15	24_34678_27	22_4678_21	47_4678_1	29_4678_78	1_4678_1	323_4678_1	3_4678_18	7_34678_1	421_1248_285	201_4678_39	144_0478_1	206_4678_11	610_4678_93	564_4678_65	445_4678_668	120_34678_38	95_4678_158	97_34678_2	78_4678_43	14_0478_1	114_4678_1	35_4678_6	1366_4678_8	296_4678_124	418_14678_88
151_14678_647	456_0478_53	132_0478_20	131_34678_494	110_14678_786	82_0478_1	236_4678_1	81_4678_1	85_4678_12	24_34678_21	22_4678_16	47_4678_1	29_4678_81	1_4678_1	323_4678_1	3_4678_21	7_34678_1	421_1248_278	201_4678_38	144_0478_1	206_4678_11	610_4678_93	564_4678_68	445_4678_670	120_34678_47	95_4678_150	97_34678_2	78_4678_42	14_0478_1	114_4678_1	35_4678_7	1366_4678_11	296_4678_136	418_14678_98
151_14678_646	456_0478_50	132_0478_24	131_34678_490	110_14678_774	82_0478_1	236_4678_1	81_4678_1	85_4678_10	24_34678_26	22_4678_17	47_4678_1	29_4678_80	1_4678_1	323_4678_1	3_4678_18	7_34678_1	421_1248_277	201_4678_38	144_0478_1	206_4678_8	610_4678_96	564_4678_64	445_4678_686	120_34678_45	95_4678_161	97_34678_1	78_4678_36	14_0478_1	114_4678_1	35_4678_9	1366_4678_14	296_4678_125	418_14678_95
151_14678_684	456_0478_46	132_0478_27	131_34678_498	110_14678_765	82_0478_1	236_4678_1	81_4678_1	85_4678_10	24_34678_30	22_4678_17	47_4678_1	29_4678_85	1_4678_1	323_4678_1	3_4678_18	7_34678_1	421_1248_273	201_4678_35	144_0478_1	206_4678_8	610_4678_91	564_4678_58	445_4678_688	120_34678_40	95_4678_175	97_34678_2	78_4678_39	14_0478_1	114_4678_1	35_4678_10	1366_4678_19	296_4678_128	418_14678_88
151_14678_685	456_0478_42	132_0478_30	131_34678_483	110_14678_783	82_0478_1	236_4678_1	81_4678_1	85_4678_13	24_34678_24	22_4678_18	47_4678_1	29_4678_87	1_4678_1	323_4678_1	3_4678_20	7_34678_1	421_1248_270	201_4678_29	144_0478_1	206_4678_11	610_4678_94	564_4678_53	445_4678_675	120_34678_32	95_4678_186	97_34678_2	78_4678_41	14_0478_1	114_4678_1	35_4678_12	1366_4678_16	296_4678_125	418_14678_92
151_14678_710	456_0478_34	132_0478_33	131_34678_469	110_14678_804	82_0478_1	236_4678_1	81_4678_1	85_4678_13	24_34678_21	22_4678_14	47_4678_1	29_4678_80	1_4678_1	323_4678_1	3_4678_19	7_34678_1	421_1248_260	201_4678_28	144_0478_1	206_4678_8	610_4678_99	564_4678_60	445_4678_662	120_34678_30	95_4678_185	97_34678_2	78_4678_34	14_0478_1	114_4678_1	35_4678_15	1366_4678_16	296_4678_111	418_14678_102
151_14678_737	456_0478_29	132_0478_31	131_34678_480	110_14678_777	82_0478_1	236_4678_1	81_4678_1	85_4678_11	24_34678_23	22_4678_15	47_4678_1	29_4678_85	1_4678_1	323_4678_1	3_4678_18	7_34678_1	421_1248_250	201_4678_31	144_0478_1	206_4678_7	610_4678_98	564_4678_62	445_4678_623	120_34678_26	95_4678_186	97_34678_1	78_4678_33	14_0478_1	114_4678_1	35_4678_15	1366_4678_13	296_4678_131	418_14678_110
151_14678_725	456_0478_31	132_0478_21	131_34678_487	110_14678_767	82_0478_1	236_4678_1	81_4678_1	85_4678_9	24_34678_22	22_4678_17	47_4678_1	29_4678_109	1_4678_1	323_4678_1	3_4678_18	7_34678_1	421_1248_255	201_4678_30	144_0478_1	206_4678_8	610_4678_94	564_4678_64	445_4678_601	120_34678_31	95_4678_178	78_4678_34	14_0478_1	114_4678_1	35_4678_15	1366_4678_14	296_4678_129	418_14678_115
151_14678_724	456_0478_33	132_0478_24	131_34678_499	110_14678_749	82_0478_1	236_4678_1	81_4678_1	85_4678_9	24_34678_17	22_4678_14	47_4678_1	29_4678_108	1_4678_1	323_4678_1	3_4678_19	7_34678_1	421_1248_254	201_4678_27	144_0478_1	206_4678_6	610_4678_91	564_4678_60	445_4678_586	120_34678_26	95_4678_187	78_4678_34	14_0478_1	114_4678_1	35_4678_14	1366_4678_13	296_4678_137	418_14678_117
151_14678_729	456_0478_25	132_0478_22	131_34678_506	110_14678_740	82_0478_1	236_4678_1	81_4678_1	85_4678_10	24_34678_15	22_4678_10	47_4678_1	29_4678_96	1_4678_1	323_4678_1	3_4678_16	7_34678_1	421_1248_255	201_4678_25	144_0478_1	206_4678_8	610_4678_90	564_4678_60	445_4678_608	120_34678_23	95_4678_164	78_4678_34	14_0478_1	114_4678_1	35_4678_12	1366_4678_18	296_4678_138	418_14678_121
151_14678_715	456_0478_26	132_0478_20	131_34678_520	110_14678_736	82_0478_1	236_4678_1	81_4678_1	85_4678_12	24_34678_11	22_4678_8	47_4678_1	29_4678_100	1_4678_1	323_4678_1	3_4678_14	7_34678_1	421_1248_278	201_4678_24	144_0478_1	206_4678_8	610_4678_87	564_4678_65	445_4678_624	120_34678_22	95_4678_167	78_4678_30	14_0478_1	114_4678_1	35_4678_12	1366_4678_14	296_4678_129	418_14678_124
151_14678_718	456_0478_29	132_0478_23	131_34678_521	110_14678_726	82_0478_1	236_4678_1	81_4678_1	85_4678_11	24_34678_7	22_4678_10	47_4678_1	29_4678_89	1_4678_1	323_4678_1	3_4678_8	7_34678_1	421_1248_283	201_4678_24	144_0478_1	206_4678_7	610_4678_90	564_4678_73	445_4678_651	120_34678_22	95_4678_174	78_4678_25	14_0478_1	114_4678_1	35_4678_13	1366_4678_13	296_4678_116	418_14678_147
151_14678_735	456_0478_23	132_0478_24	131_34678_528	110_14678_736	82_0478_1	236_4678_1	81_4678_1	85_4678_8	24_34678_5	22_4678_13	47_4678_1	29_4678_82	1_4678_1	323_4678_1	3_4678_7	7_34678_1	421_1248_291	201_4678_23	144_0478_1	206_4678_10	610_4678_99	564_4678_75	445_4678_610	120_34678_20	95_4678_175	78_4678_23	14_0478_1	114_4678_1	35_4678_16	1366_4678_13	296_4678_128	418_14678_147
151_14678_759	456_0478_22	132_0478_22	131_34678_523	110_14678_725	82_0478_1	236_4678_1	81_4678_1	85_4678_6	24_34678_8	22_4678_16	47_4678_1	29_4678_73	1_4678_1	323_4678_1	3_4678_6	7_34678_1	421_1248_292	201_4678_20	144_0478_1	206_4678_10	610_4678_103	564_4678_63	445_4678_601	120_34678_27	95_4678_196	78_4678_23	14_0478_1	114_4678_1	35_4678_11	1366_4678_15	296_4678_135	418_14678_145
151_14678_756	456_0478_22	132_0478_22	131_34678_521	110_14678_754	82_0478_1	236_4678_1	81_4678_1	85_4678_6	24_34678_7	22_4678_17	47_4678_1	29_4678_69	1_4678_1	323_4678_1	3_4678_6	7_34678_1	421_1248_307	201_4678_18	144_0478_1	206_4678_13	610_4678_105	564_4678_60	445_4678_587	120_34678_25	95_4678_199	78_4678_21	14_0478_1	114_4678_1	35_4678_12	1366_4678_15	296_4678_132	418_14678_126
151_14678_791	456_0478_20	132_0478_19	131_34678_510	110_14678_760	82_0478_1	236_4678_1	81_4678_1	85_4678_6	24_34678_6	22_4678_17	47_4678_1	29_4678_82	1_4678_1	323_4678_1	3_4678_5	7_34678_1	421_1248_304	201_4678_17	144_0478_1	206_4678_12	610_4678_110	564_4678_60	445_4678_590	120_34678_27	95_4678_193	78_4678_24	14_0478_1	114_4678_1	35_4678_14	1366_4678_18	296_4678_128	418_14678_103
151_14678_803	456_0478_22	132_0478_23	131_34678_520	110_14678_765	82_0478_1	236_4678_1	81_4678_1	85_4678_4	24_34678_4	22_4678_22	47_4678_1	29_4678_91	1_4678_1	323_4678_1	3_4678_5	7_34678_1	421_1248_301	201_4678_20	144_0478_1	206_4678_13	610_4678_110	564_4678_62	445_4678_557	120_34678_28	95_4678_210	78_4678_18	14_0478_1	114_4678_1	35_4678_13	1366_4678_15	296_4678_124	418_14678_85
151_14678_784	456_0478_26	132_0478_15	131_34678_518	110_14678_743	82_0478_1	236_4678_1	81_4678_1	85_4678_6	24_34678_3	22_4678_20	47_4678_1	29_4678_87	1_4678_1	323_4678_1	3_4678_5	7_34678_1	421_1248_314	201_4678_18	144_0478_1	206_4678_14	610_4678_110	564_4678_59	445_4678_544	120_34678_33	95_4678_214	78_4678_16	14_0478_1	114_4678_1	35_4678_8	1366_4678_16	296_4678_112	418_14678_96
151_14678_784	456_0478_25	132_0478_14	131_34678_479	110_14678_724	82_0478_1	236_4678_1	81_4678_1	85_4678_8	24_34678_2	22_4678_23	47_4678_1	29_4678_82	1_4678_1	323_4678_1	3_4678_5	7_34678_1	421_1248_314	201_4678_17	144_0478_1	206_4678_14	610_4678_99	564_4678_70	445_4678_532	120_34678_41	95_4678_213	78_4678_18	14_0478_1	114_4678_1	35_4678_10	1366_4678_12	296_4678_137	418_14678_95
151_14678_797	456_0478_32	132_0478_17	131_34678_450	110_14678_749	82_0478_1	236_4678_1	81_4678_1	85_4678_7	24_34678_2	22_4678_27	47_4678_1	29_4678_83	1_4678_1	323_4678_1	3_4678_4	7_34678_1	421_1248_320	201_4678_13	144_0478_1	206_4678_10	610_4678_100	564_4678_69	445_4678_551	120_34678_39	95_4678_189	78_4678_24	14_0478_1	114_4678_1	35_4678_12	1366_4678_10	296_4678_136	418_14678_101
151_14678_802	456_0478_40	132_0478_24	131_34678_441	110_14678_773	82_0478_1	236_4678_1	81_4678_1	85_4678_7	24_34678_2	22_4678_29	47_4678_1	29_4678_81	1_4678_1	323_4678_1	3_4678_1	7_34678_1	421_1248_324	201_4678_9	144_0478_1	206_4678_9	610_4678_104	564_4678_68	445_4678_524	120_34678_36	95_4678_196	78_4678_23	14_0478_1	114_4678_1	35_4678_14	1366_4678_10	296_4678_134	418_14678_108
151_14678_802	456_0478_44	132_0478_21	131_34678_447	110_14678_768	82_0478_1	236_4678_1	81_4678_1	85_4678_11	24_34678_2	22_4678_45	47_4678_1	29_4678_80	1_4678_1	323_4678_1	3_4678_1	7_34678_1	421_1248_323	201_4678_11	144_0478_1	206_4678_6	610_4678_97	564_4678_64	445_4678_526	120_34678_32	95_4678_189	78_4678_21	14_0478_1	114_4678_1	35_4678_10	1366_4678_11	296_4678_139	418_14678_124
151_14678_830	456_0478_44	132_0478_19	131_34678_445	110_14678_766	82_0478_1	236_4678_1	81_4678_1	85_4678_8	24_34678_1	22_4678_46	47_4678_1	29_4678_76	1_4678_1	323_4678_1	7_34678_1	421_1248_317	201_4678_14	144_0478_1	206_4678_6	610_4678_93	564_4678_61	445_4678_519	120_34678_24	95_4678_187	78_4678_25	14_0478_1	114_4678_1	35_4678_7	1366_4678_10	296_4678_160	418_14678_124
151_14678_811	456_0478_49	132_0478_13	131_34678_429	110_14678_741	82_0478_1	236_4678_1	81_4678_1	85_4678_7	24_34678_3	22_4678_46	47_4678_1	29_4678_79	1_4678_1	323_4678_1	7_34678_1	421_1248_327	201_4678_18	144_0478_1	206_4678_6	610_4678_100	564_4678_53	445_4678_548	120_34678_18	95_4678_189	78_4678_18	14_0478_1	114_4678_1	35_4678_8	1366_4678_19	296_4678_152	418_14678_128
151_14678_840	456_0478_48	132_0478_11	131_34678_463	110_14678_770	82_0478_1	236_4678_1	81_4678_1	85_4678_5	24_34678_3	22_4678_48	47_4678_1	29_4678_79	1_4678_1	323_4678_1	7_34678_1	421_1248_317	201_4678_16	144_0478_1	206_4678_5	610_4678_93	564_4678_41	445_4678_565	120_34678_15	95_4678_195	78_4678_17	14_0478_1	114_4678_1	35_4678_5	1366_4678_18	296_4678_154	418_14678_120
151_14678_836	456_0478_40	132_0478_9	131_34678_456	110_14678_797	82_0478_1	236_4678_1	81_4678_1	85_4678_4	24_34678_4	22_4678_44	47_4678_1	29_4678_75	1_4678_1	323_4678_1	7_34678_1	421_1248_297	201_4678_21	144_0478_1	206_4678_4	610_4678_102	564_4678_42	445_4678_549	120_34678_14	95_4678_186	78_4678_13	14_0478_1	114_4678_1	35_4678_4	1366_4678_19	296_4678_156	418_14678_116
151_14678_855	456_0478_42	132_0478_11	131_34678_435	110_14678_804	82_0478_1	236_4678_1	81_4678_1	85_4678_3	24_34678_3	22_4678_43	47_4678_1	29_4678_76	1_4678_1	323_4678_1	7_34678_1	421_1248_282	201_4678_16	144_0478_1	206_4678_3	610_4678_106	564_4678_28	445_4678_552	120_34678_10	95_4678_196	78_4678_11	14_0478_1	114_4678_1	35_4678_3	1366_4678_19	296_4678_141	418_14678_131
151_14678_844	456_0478_41	132_0478_14	131_34678_412	110_14678_811	82_0478_1	236_4678_1	81_4678_1	85_4678_2	24_34678_4	22_4678_45	47_4678_1	29_4678_85	1_4678_1	323_4678_1	7_34678_1	421_1248_303	201_4678_20	144_0478_1	206_4678_1	610_4678_106	564_4678_26	445_4678_545	120_34678_9	95_4678_201	78_4678_11	14_0478_1	114_4678_1	35_4678_4	1366_4678_20	296_4678_143	418_14678_129
151_14678_807	456_0478_41	114_4678_1	131_34678_435	110_14678_817	82_0478_1	236_4678_1	81_4678_1	85_4678_1	24_34678_2	22_4678_30	47_4678_1	29_4678_83	1_4678_1	323_4678_1	7_34678_1	421_1248_314	201_4678_23	144_0478_1	610_4678_93	564_4678_22	445_4678_545	120_34678_15	95_4678_198	78_4678_14	14_0478_1	132_0478_19	35_4678_5	1366_4678_22	296_4678_151	418_14678_131
151_14678_808	456_0478_36	114_4678_1	131_34678_437	110_14678_805	82_0478_1	236_4678_1	81_4678_1	24_34678_1	22_4678_31	47_4678_1	29_4678_83	1_4678_1	323_4678_1	7_34678_1	421_1248_311	201_4678_22	144_0478_1	610_4678_90	564_4678_18	445_4678_550	120_34678_23	95_4678_191	78_4678_14	14_0478_1	132_0478_23	35_4678_5	1366_4678_25	296_4678_168	418_14678_132
151_14678_815	456_0478_36	114_4678_1	131_34678_462	110_14678_806	82_0478_1	236_4678_1	81_4678_1	24_34678_1	22_4678_29	47_4678_1	29_4678_84	1_4678_1	323_4678_1	7_34678_1	421_1248_309	201_4678_23	144_0478_1	610_4678_88	564_4678_14	445_4678_534	120_34678_29	95_4678_196	78_4678_18	14_0478_1	132_0478_20	35_4678_4	1366_4678_27	296_4678_176	418_14678_143
151_14678_823	456_0478_39	114_4678_1	131_34678_468	110_14678_789	82_0478_1	236_4678_1	81_4678_1	24_34678_1	22_4678_29	47_4678_1	29_4678_81	1_4678_1	323_4678_1	7_34678_1	421_1248_314	201_4678_19	144_0478_1	610_4678_79	564_4678_15	445_4678_528	120_34678_29	95_4678_190	78_4678_15	14_0478_1	132_0478_26	35_4678_4	1366_4678_25	296_4678_169	418_14678_149
151_14678_850	456_0478_46	114_4678_1	131_34678_480	110_14678_765	82_0478_1	236_4678_1	81_4678_1	24_34678_1	22_4678_23	47_4678_1	29_4678_75	1_4678_1	323_4678_1	7_34678_1	421_1248_319	201_4678_15	144_0478_1	610_4678_77	564_4678_11	445_4678_528	120_34678_27	95_4678_203	78_4678_17	14_0478_1	132_0478_23	35_4678_2	1366_4678_27	296_4678_172	418_14678_125
151_14678_840	456_0478_56	114_4678_1	131_34678_462	110_14678_741	82_0478_1	236_4678_1	81_4678_1	24_34678_1	22_4678_24	47_4678_1	29_4678_75	1_4678_1	323_4678_1	7_34678_1	421_1248_314	201_4678_12	144_0478_1	610_4678_87	564_4678_9	445_4678_545	120_34678_25	95_4678_189	78_4678_19	14_0478_1	132_0478_22	35_4678_2	1366_4678_27	296_4678_161	418_14678_133
151_14678_814	456_0478_50	114_4678_1	131_34678_440	110_14678_771	82_0478_1	236_4678_1	81_4678_1	22_4678_31	47_4678_1	29_4678_75	1_4678_1	323_4678_1	421_1248_310	201_4678_12	144_0478_1	610_4678_86	564_4678_9	445_4678_564	120_34678_20	95_4678_180	78_4678_18	14_0478_1	132_0478_23	35_4678_1	1366_4678_21	296_4678_165	418_14678_141
151_14678_807	456_0478_51	114_4678_1	131_34678_426	110_14678_796	82_0478_1	236_4678_1	81_4678_1	22_4678_29	47_4678_1	29_4678_88	1_4678_1	323_4678_1	421_1248_316	201_4678_13	144_0478_1	610_4678_88	564_4678_6	445_4678_545	120_34678_22	95_4678_174	78_4678_20	14_0478_1	132_0478_21	35_4678_1	1366_4678_23	296_4678_162	418_14678_151
151_14678_772	456_0478_46	114_4678_1	131_34678_427	110_14678_804	82_0478_1	236_4678_1	81_4678_1	22_4678_28	47_4678_1	29_4678_94	1_4678_1	323_4678_1	421_1248_310	201_4678_15	144_0478_1	610_4678_84	564_4678_4	445_4678_561	120_34678_23	95_4678_170	78_4678_18	14_0478_1	132_0478_11	35_4678_1	1366_4678_25	296_4678_168	418_14678_155
151_14678_757	456_0478_49	114_4678_1	131_34678_431	110_14678_830	82_0478_1	236_4678_1	81_4678_1	22_4678_31	47_4678_1	29_4678_91	1_4678_1	323_4678_1	421_1248_310	201_4678_13	144_0478_1	610_4678_91	564_4678_3	445_4678_567	120_34678_20	95_4678_179	78_4678_14	14_0478_1	132_0478_7	1366_4678_25	296_4678_158	418_14678_146
151_14678_768	456_0478_49	114_4678_1	131_34678_427	110_14678_829	82_0478_1	236_4678_1	81_4678_1	22_4678_40	47_4678_1	29_4678_83	1_4678_1	323_4678_1	421_1248_304	201_4678_11	144_0478_1	610_4678_78	564_4678_4	445_4678_575	120_34678_23	95_4678_191	78_4678_23	14_0478_1	132_0478_7	1366_4678_29	296_4678_172	418_14678_147
151_14678_747	456_0478_44	114_4678_1	131_34678_436	110_14678_837	82_0478_1	236_4678_1	81_4678_1	22_4678_47	47_4678_1	29_4678_75	1_4678_1	323_4678_1	421_1248_309	201_4678_10	144_0478_1	610_4678_60	564_4678_4	445_4678_577	120_34678_20	95_4678_187	78_4678_25	14_0478_1	132_0478_9	1366_4678_33	296_4678_183	418_14678_173
151_14678_725	456_0478_52	114_4678_1	131_34678_446	110_14678_833	82_0478_1	236_4678_1	81_4678_1	22_4678_55	47_4678_1	29_4678_74	1_4678_1	323_4678_1	421_1248_301	201_4678_11	144_0478_1	610_4678_63	564_4678_1	445_4678_605	120_34678_22	95_4678_189	78_4678_18	14_0478_1	132_0478_7	1366_4678_32	296_4678_167	418_14678_180
151_14678_731	456_0478_44	114_4678_1	131_34678_437	110_14678_843	82_0478_1	236_4678_1	81_4678_1	22_4678_55	47_4678_1	29_4678_61	1_4678_1	323_4678_1	421_1248_295	201_4678_16	144_0478_1	610_4678_65	564_4678_1	445_4678_633	120_34678_20	95_4678_190	78_4678_14	14_0478_1	132_0478_9	1366_4678_32	296_4678_160	418_14678_196
151_14678_719	456_0478_35	114_4678_1	131_34678_423	110_14678_857	82_0478_1	236_4678_1	81_4678_1	22_4678_66	47_4678_1	29_4678_58	1_4678_1	323_4678_1	421_1248_289	201_4678_18	144_0478_1	610_4678_64	564_4678_2	445_4678_636	120_34678_24	95_4678_181	78_4678_16	14_0478_1	132_0478_8	1366_4678_35	296_4678_164	418_14678_211
151_14678_726	456_0478_31	114_4678_1	131_34678_401	110_14678_853	82_0478_1	236_4678_1	81_4678_1	22_4678_65	47_4678_1	29_4678_56	1_4678_1	323_4678_1	421_1248_287	201_4678_22	144_0478_1	610_4678_69	564_4678_3	445_4678_603	120_34678_26	95_4678_182	78_4678_12	14_0478_1	132_0478_11	1366_4678_34	296_4678_168	418_14678_239
151_14678_772	456_0478_28	114_4678_1	131_34678_406	110_14678_845	82_0478_1	236_4678_1	81_4678_1	22_4678_56	47_4678_1	29_4678_58	1_4678_1	323_4678_1	421_1248_274	201_4678_22	144_0478_1	610_4678_69	564_4678_3	445_4678_589	120_34678_19	95_4678_177	78_4678_14	14_0478_1	132_0478_12	1366_4678_35	296_4678_163	418_14678_226
151_14678_781	456_0478_24	114_4678_1	131_34678_408	110_14678_873	82_0478_1	236_4678_1	81_4678_1	22_4678_58	47_4678_1	29_4678_55	1_4678_1	323_4678_1	421_1248_274	201_4678_26	144_0478_1	610_4678_65	564_4678_6	445_4678_574	120_34678_18	95_4678_180	78_4678_16	14_0478_1	132_0478_11	1366_4678_34	296_4678_170	418_14678_216
151_14678_812	456_0478_25	114_4678_1	131_34678_412	110_14678_877	82_0478_1	236_4678_1	81_4678_1	22_4678_54	47_4678_1	29_4678_48	1_4678_1	323_4678_1	421_1248_254	201_4678_25	144_0478_1	610_4678_61	564_4678_5	445_4678_560	120_34678_18	95_4678_172	78_4678_14	14_0478_1	132_0478_16	1366_4678_39	296_4678_185	418_14678_213
151_14678_835	456_0478_19	114_4678_1	131_34678_404	110_14678_886	82_0478_1	236_4678_1	81_4678_1	22_4678_55	47_4678_1	29_4678_41	1_4678_1	323_4678_1	421_1248_257	201_4678_22	144_0478_1	610_4678_62	564_4678_4	445_4678_566	120_34678_17	95_4678_172	78_4678_13	14_0478_1	132_0478_14	1366_4678_35	296_4678_182	418_14678_206
151_14678_820	456_0478_15	114_4678_1	131_34678_402	110_14678_881	82_0478_1	236_4678_1	81_4678_1	22_4678_51	47_4678_1	29_4678_36	1_4678_1	323_4678_1	421_1248_260	201_4678_26	144_0478_1	610_4678_68	564_4678_3	445_4678_541	120_34678_20	95_4678_169	78_4678_16	14_0478_1	132_0478_15	1366_4678_46	296_4678_177	418_14678_212
151_14678_816	456_0478_18	114_4678_1	131_34678_420	110_14678_873	82_0478_1	236_4678_1	81_4678_1	22_4678_52	47_4678_1	29_4678_40	1_4678_1	323_4678_1	421_1248_254	201_4678_21	144_0478_1	610_4678_69	564_4678_4	445_4678_537	120_34678_21	95_4678_171	78_4678_17	14_0478_1	132_0478_17	1366_4678_40	296_4678_189	418_14678_214
151_14678_810	456_0478_23	114_4678_1	131_34678_391	110_14678_919	82_0478_1	236_4678_1	81_4678_1	22_4678_49	47_4678_1	29_4678_42	1_4678_1	323_4678_1	421_1248_251	201_4678_22	144_0478_1	610_4678_57	564_4678_2	445_4678_518	120_34678_22	95_4678_178	78_4678_18	14_0478_1	132_0478_16	1366_4678_44	296_4678_218	418_14678_190
151_14678_820	456_0478_24	114_4678_1	131_34678_373	110_14678_903	82_0478_1	236_4678_1	81_4678_1	22_4678_42	47_4678_1	29_4678_49	1_4678_1	323_4678_1	421_1248_254	201_4678_26	144_0478_1	610_4678_53	564_4678_1	445_4678_517	120_34678_21	95_4678_157	78_4678_20	14_0478_1	132_0478_20	1366_4678_39	296_4678_218	418_14678_200
151_14678_841	456_0478_33	114_4678_1	131_34678_374	110_14678_892	82_0478_1	236_4678_1	81_4678_1	22_4678_45	47_4678_1	29_4678_51	1_4678_1	323_4678_1	421_1248_247	201_4678_21	144_0478_1	610_4678_56	564_4678_1	445_4678_501	120_34678_20	95_4678_158	78_4678_18	14_0478_1	132_0478_18	1366_4678_35	296_4678_227	418_14678_204
151_14678_848	456_0478_39	114_4678_1	131_34678_372	110_14678_901	82_0478_1	236_4678_1	81_4678_1	22_4678_43	47_4678_1	29_4678_58	1_4678_1	323_4678_1	421_1248_263	201_4678_21	144_0478_1	610_4678_48	564_4678_1	445_4678_498	120_34678_21	95_4678_177	78_4678_16	14_0478_1	132_0478_14	1366_4678_34	296_4678_221	418_14678_214
151_14678_844	456_0478_38	114_4678_1	131_34678_376	110_14678_919	82_0478_1	236_4678_1	81_4678_1	22_4678_41	47_4678_1	29_4678_64	1_4678_1	323_4678_1	421_1248_269	201_4678_20	144_0478_1	610_4678_47	564_4678_2	445_4678_492	120_34678_20	95_4678_182	78_4678_28	14_0478_1	132_0478_15	1366_4678_37	296_4678_215	418_14678_227
151_14678_842	456_0478_30	114_4678_1	131_34678_396	110_14678_891	82_0478_1	236_4678_1	81_4678_1	22_4678_42	47_4678_1	29_4678_65	1_4678_1	323_4678_1	421_1248_254	201_4678_18	144_0478_1	610_4678_56	564_4678_3	445_4678_485	120_34678_21	95_4678_165	78_4678_36	14_0478_1	132_0478_21	1366_4678_35	296_4678_219	418_14678_229
151_14678_877	456_0478_28	114_4678_1	131_34678_402	110_14678_871	82_0478_1	236_4678_1	81_4678_1	22_4678_44	47_4678_1	29_4678_61	1_4678_1	323_4678_1	421_1248_249	201_4678_21	144_0478_1	610_4678_60	564_4678_3	445_4678_466	120_34678_19	95_4678_161	78_4678_37	14_0478_1	132_0478_24	1366_4678_34	296_4678_220	418_14678_231
151_14678_902	456_0478_25	114_4678_1	131_34678_362	110_14678_888	82_0478_1	236_4678_1	81_4678_1	22_4678_50	47_4678_1	29_4678_62	1_4678_1	323_4678_1	421_1248_242	201_4678_27	144_0478_1	610_4678_64	564_4678_3	445_4678_472	120_34678_15	95_4678_161	78_4678_36	14_0478_1	132_0478_22	1366_4678_38	296_4678_231	418_14678_232
151_14678_893	456_0478_23	114_4678_1	131_34678_358	110_14678_852	82_0478_1	236_4678_1	81_4678_1	22_4678_57	47_4678_1	29_4678_61	1_4678_1	323_4678_1	421_1248_240	201_4678_31	144_0478_1	610_4678_63	564_4678_2	445_4678_471	120_34678_15	95_4678_160	78_4678_39	14_0478_1	132_0478_20	1366_4678_41	296_4678_234	418_14678_229
151_14678_878	456_0478_22	114_4678_1	131_34678_357	110_14678_862	82_0478_1	236_4678_1	81_4678_1	22_4678_53	47_4678_1	29_4678_68	1_4678_1	323_4678_1	421_1248_242	201_4678_28	144_0478_1	610_4678_45	564_4678_3	445_4678_480	120_34678_14	95_4678_167	78_4678_33	14_0478_1	132_0478_22	1366_4678_42	296_4678_232	418_14678_233
151_14678_887	456_0478_14	114_4678_1	131_34678_362	110_14678_842	82_0478_1	236_4678_1	81_4678_1	22_4678_48	47_4678_1	29_4678_56	1_4678_1	323_4678_1	421_1248_247	201_4678_33	144_0478_1	610_4678_42	564_4678_6	445_4678_487	120_34678_15	95_4678_155	78_4678_30	14_0478_1	132_0478_25	1366_4678_47	296_4678_229	418_14678_231
151_14678_917	456_0478_17	114_4678_1	131_34678_364	110_14678_812	82_0478_1	236_4678_1	81_4678_1	22_4678_52	47_4678_1	29_4678_62	1_4678_1	323_4678_1	421_1248_252	201_4678_35	144_0478_1	610_4678_40	564_4678_2	445_4678_484	120_34678_13	95_4678_163	78_4678_31	14_0478_1	132_0478_21	1366_4678_47	296_4678_219	418_14678_246
151_14678_938	456_0478_12	114_4678_1	131_34678_370	110_14678_798	82_0478_1	236_4678_1	81_4678_1	22_4678_54	47_4678_1	29_4678_62	1_4678_1	323_4678_1	421_1248_242	201_4678_38	144_0478_1	610_4678_37	564_4678_4	445_4678_476	120_34678_9	95_4678_165	78_4678_30	14_0478_1	132_0478_23	1366_4678_52	296_4678_214	418_14678_252
151_14678_981	456_0478_15	114_4678_1	131_34678_359	110_14678_784	82_0478_1	236_4678_1	81_4678_1	22_4678_46	47_4678_1	29_4678_65	1_4678_1	323_4678_1	421_1248_240	201_4678_35	144_0478_1	610_4678_37	564_4678_3	445_4678_486	120_34678_7	95_4678_152	78_4678_25	14_0478_1	132_0478_21	1366_4678_52	296_4678_242	418_14678_241
151_14678_1000	456_0478_8	114_4678_1	131_34678_337	110_14678_806	82_0478_1	236_4678_1	81_4678_1	22_4678_50	47_4678_1	29_4678_69	1_4678_1	323_4678_1	421_1248_235	201_4678_30	144_0478_1	610_4678_34	564_4678_1	445_4678_487	120_34678_5	95_4678_153	78_4678_23	14_0478_1	132_0478_20	1366_4678_47	296_4678_244	418_14678_246
151_14678_968	456_0478_10	114_4678_1	131_34678_337	110_14678_846	82_0478_1	236_4678_1	81_4678_1	22_4678_55	47_4678_1	29_4678_66	1_4678_1	323_4678_1	421_1248_233	201_4678_33	144_0478_1	610_4678_36	564_4678_1	445_4678_480	120_34678_6	95_4678_154	78_4678_24	14_0478_1	132_0478_17	1366_4678_55	296_4678_236	418_14678_225
151_14678_985	456_0478_12	114_4678_1	131_34678_347	110_14678_836	82_0478_1	236_4678_1	81_4678_1	22_4678_50	47_4678_1	29_4678_57	1_4678_1	323_4678_1	421_1248_236	201_4678_25	144_0478_1	610_4678_35	564_4678_1	445_4678_482	120_34678_5	95_4678_140	78_4678_30	14_0478_1	132_0478_16	1366_4678_54	296_4678_231	418_14678_225
151_14678_981	456_0478_13	114_4678_1	131_34678_357	110_14678_842	82_0478_1	236_4678_1	81_4678_1	22_4678_51	47_4678_1	29_4678_57	1_4678_1	323_4678_1	421_1248_257	201_4678_21	144_0478_1	610_4678_31	564_4678_2	445_4678_476	120_34678_3	95_4678_137	78_4678_28	14_0478_1	132_0478_15	1366_4678_55	296_4678_233	418_14678_202
151_14678_1008	456_0478_15	114_4678_1	131_34678_355	110_14678_857	82_0478_1	236_4678_1	81_4678_1	22_4678_49	47_4678_1	29_4678_55	1_4678_1	323_4678_1	421_1248_255	201_4678_17	144_0478_1	610_4678_35	564_4678_2	445_4678_465	120_34678_2	95_4678_137	78_4678_25	14_0478_1	132_0478_13	1366_4678_62	296_4678_230	418_14678_191
151_14678_993	456_0478_16	114_4678_1	131_34678_351	110_14678_843	82_0478_1	236_4678_1	81_4678_1	22_4678_52	47_4678_1	29_4678_53	1_4678_1	323_4678_1	421_1248_261	201_4678_18	144_0478_1	610_4678_36	445_4678_487	120_34678_3	95_4678_126	78_4678_24	14_0478_1	132_0478_13	1366_4678_62	296_4678_225	418_14678_193
151_14678_1035	456_0478_14	114_4678_1	131_34678_344	110_14678_836	82_0478_1	236_4678_1	81_4678_1	22_4678_42	47_4678_1	29_4678_61	1_4678_1	323_4678_1	421_1248_269	201_4678_22	144_0478_1	610_4678_41	445_4678_469	120_34678_2	95_4678_125	78_4678_19	14_0478_1	132_0478_14	1366_4678_56	296_4678_223	418_14678_184
151_14678_1037	456_0478_10	114_4678_1	131_34678_346	110_14678_807	82_0478_1	236_4678_1	81_4678_1	22_4678_41	47_4678_1	29_4678_62	1_4678_1	323_4678_1	421_1248_283	201_4678_19	144_0478_1	610_4678_47	445_4678_453	120_34678_1	95_4678_135	78_4678_16	14_0478_1	132_0478_11	1366_4678_53	296_4678_231	418_14678_193
151_14678_1057	456_0478_11	114_4678_1	131_34678_332	110_14678_800	82_0478_1	236_4678_1	81_4678_1	22_4678_43	47_4678_1	29_4678_66	1_4678_1	323_4678_1	421_1248_291	201_4678_22	144_0478_1	610_4678_48	445_4678_441	120_34678_1	95_4678_142	78_4678_17	14_0478_1	132_0478_12	1366_4678_55	296_4678_225	418_14678_182
151_14678_1070	456_0478_11	114_4678_1	131_34678_337	110_14678_827	82_0478_1	236_4678_1	81_4678_1	22_4678_39	47_4678_1	29_4678_64	1_4678_1	323_4678_1	421_1248_300	201_4678_23	144_0478_1	610_4678_39	445_4678_413	95_4678_143	78_4678_18	14_0478_1	132_0478_14	1366_4678_54	296_4678_237	418_14678_177
151_14678_1083	456_0478_10	114_4678_1	131_34678_338	110_14678_827	82_0478_1	236_4678_1	81_4678_1	22_4678_35	47_4678_1	29_4678_52	1_4678_1	323_4678_1	421_1248_301	201_4678_30	144_0478_1	610_4678_38	445_4678_406	95_4678_145	78_4678_19	14_0478_1	132_0478_16	1366_4678_50	296_4678_251	418_14678_175
151_14678_1103	456_0478_11	114_4678_1	131_34678_353	110_14678_797	82_0478_1	236_4678_1	81_4678_1	22_4678_32	47_4678_1	29_4678_44	1_4678_1	323_4678_1	421_1248_299	201_4678_30	144_0478_1	610_4678_40	445_4678_391	95_4678_152	78_4678_19	14_0478_1	132_0478_16	1366_4678_41	296_4678_264	418_14678_181
151_14678_1098	456_0478_10	114_4678_1	131_34678_366	110_14678_804	82_0478_1	236_4678_1	81_4678_1	22_4678_34	47_4678_1	29_4678_28	1_4678_1	323_4678_1	421_1248_304	201_4678_36	144_0478_1	610_4678_35	445_4678_400	95_4678_155	78_4678_16	14_0478_1	132_0478_19	1366_4678_39	296_4678_279	418_14678_179
151_14678_1105	456_0478_13	114_4678_1	131_34678_370	110_14678_802	82_0478_1	236_4678_1	81_4678_1	22_4678_34	47_4678_1	29_4678_27	1_4678_1	323_4678_1	421_1248_286	201_4678_36	144_0478_1	610_4678_30	445_4678_404	95_4678_161	78_4678_16	14_0478_1	132_0478_16	1366_4678_33	296_4678_265	418_14678_187
151_14678_1117	456_0478_16	114_4678_1	131_34678_376	110_14678_815	82_0478_1	236_4678_1	81_4678_1	22_4678_37	47_4678_1	29_4678_28	1_4678_1	323_4678_1	421_1248_284	201_4678_33	144_0478_1	610_4678_15	445_4678_410	95_4678_172	78_4678_17	14_0478_1	132_0478_12	1366_4678_32	296_4678_265	418_14678_186
151_14678_1134	456_0478_14	114_4678_1	131_34678_386	110_14678_794	82_0478_1	236_4678_1	81_4678_1	22_4678_36	47_4678_1	29_4678_30	1_4678_1	323_4678_1	421_1248_287	201_4678_35	144_0478_1	610_4678_13	445_4678_394	95_4678_174	78_4678_21	14_0478_1	132_0478_8	1366_4678_39	296_4678_275	418_14678_182
151_14678_1152	456_0478_10	114_4678_1	131_34678_392	110_14678_785	82_0478_1	236_4678_1	81_4678_1	22_4678_39	47_4678_1	29_4678_30	1_4678_1	323_4678_1	421_1248_279	201_4678_31	144_0478_1	610_4678_14	445_4678_379	95_4678_175	78_4678_19	14_0478_1	132_0478_5	1366_4678_50	296_4678_264	418_14678_167
151_14678_1190	456_0478_11	114_4678_1	131_34678_394	110_14678_777	82_0478_1	236_4678_1	81_4678_1	22_4678_45	47_4678_1	29_4678_20	1_4678_1	323_4678_1	421_1248_275	201_4678_26	144_0478_1	610_4678_13	445_4678_380	95_4678_176	78_4678_16	14_0478_1	132_0478_2	1366_4678_52	296_4678_268	418_14678_164
151_14678_1207	456_0478_10	114_4678_1	131_34678_411	110_14678_783	82_0478_1	236_4678_1	81_4678_1	22_4678_42	47_4678_1	29_4678_23	1_4678_1	323_4678_1	421_1248_273	201_4678_24	144_0478_1	610_4678_13	445_4678_371	95_4678_169	78_4678_19	14_0478_1	132_0478_4	1366_4678_60	296_4678_268	418_14678_163
151_14678_1187	456_0478_10	114_4678_1	131_34678_375	110_14678_814	82_0478_1	236_4678_1	81_4678_1	22_4678_44	47_4678_1	29_4678_18	1_4678_1	323_4678_1	421_1248_270	201_4678_20	144_0478_1	610_4678_12	445_4678_366	95_4678_173	78_4678_18	14_0478_1	132_0478_6	1366_4678_56	296_4678_271	418_14678_148
151_14678_1186	456_0478_9	114_4678_1	131_34678_356	110_14678_829	82_0478_1	236_4678_1	81_4678_1	22_4678_42	47_4678_1	29_4678_20	1_4678_1	323_4678_1	421_1248_269	201_4678_17	144_0478_1	610_4678_16	445_4678_360	95_4678_182	78_4678_22	14_0478_1	132_0478_7	1366_4678_52	296_4678_258	418_14678_130
151_14678_1171	456_0478_9	114_4678_1	131_34678_352	110_14678_834	82_0478_1	236_4678_1	81_4678_1	22_4678_50	47_4678_1	29_4678_19	1_4678_1	323_4678_1	421_1248_274	201_4678_18	144_0478_1	610_4678_20	445_4678_356	95_4678_191	78_4678_23	14_0478_1	132_0478_9	1366_4678_48	296_4678_253	418_14678_109
151_14678_1151	456_0478_6	114_4678_1	131_34678_367	110_14678_811	82_0478_1	236_4678_1	81_4678_1	22_4678_57	47_4678_1	29_4678_24	1_4678_1	323_4678_1	421_1248_283	201_4678_19	144_0478_1	610_4678_25	445_4678_352	95_4678_180	78_4678_17	14_0478_1	132_0478_8	1366_4678_60	296_4678_246	418_14678_118
151_14678_1199	456_0478_6	114_4678_1	131_34678_383	110_14678_772	82_0478_1	236_4678_1	81_4678_1	22_4678_63	47_4678_1	29_4678_19	1_4678_1	323_4678_1	421_1248_284	201_4678_19	144_0478_1	610_4678_26	445_4678_354	95_4678_167	78_4678_17	14_0478_1	132_0478_7	1366_4678_52	296_4678_248	418_14678_124
151_14678_1219	456_0478_5	114_4678_1	131_34678_368	110_14678_768	82_0478_1	236_4678_1	81_4678_1	22_4678_56	47_4678_1	29_4678_20	1_4678_1	323_4678_1	421_1248_299	201_4678_18	144_0478_1	610_4678_30	445_4678_349	95_4678_167	78_4678_18	14_0478_1	132_0478_6	1366_4678_45	296_4678_252	418_14678_129
151_14678_1208	456_0478_5	114_4678_1	131_34678_335	110_14678_799	82_0478_1	236_4678_1	81_4678_1	22_4678_59	47_4678_1	29_4678_21	1_4678_1	323_4678_1	421_1248_289	201_4678_15	144_0478_1	610_4678_36	445_4678_362	95_4678_168	78_4678_14	14_0478_1	132_0478_7	1366_4678_48	296_4678_247	418_14678_136
151_14678_1221	456_0478_5	114_4678_1	131_34678_310	110_14678_815	82_0478_1	236_4678_1	81_4678_1	22_4678_60	47_4678_1	29_4678_22	1_4678_1	323_4678_1	421_1248_295	201_4678_16	144_0478_1	610_4678_40	445_4678_356	95_4678_164	78_4678_9	14_0478_1	132_0478_8	1366_4678_40	296_4678_250	418_14678_125
151_14678_1255	456_0478_4	114_4678_1	131_34678_311	110_14678_826	82_0478_1	236_4678_1	81_4678_1	22_4678_58	47_4678_1	29_4678_24	1_4678_1	323_4678_1	421_1248_298	201_4678_9	144_0478_1	610_4678_39	445_4678_367	95_4678_155	78_4678_6	14_0478_1	132_0478_6	1366_4678_32	296_4678_243	418_14678_130
151_14678_1264	456_0478_5	114_4678_1	131_34678_322	110_14678_823	82_0478_1	236_4678_1	81_4678_1	22_4678_58	47_4678_1	29_4678_20	1_4678_1	323_4678_1	421_1248_294	201_4678_14	144_0478_1	610_4678_38	445_4678_362	95_4678_160	78_4678_4	14_0478_1	132_0478_3	1366_4678_35	296_4678_241	418_14678_136
151_14678_1272	456_0478_3	114_4678_1	131_34678_312	110_14678_794	82_0478_1	236_4678_1	81_4678_1	22_4678_61	47_4678_1	29_4678_17	1_4678_1	323_4678_1	421_1248_293	201_4678_16	144_0478_1	610_4678_37	445_4678_353	95_4678_171	78_4678_4	14_0478_1	132_0478_3	1366_4678_33	296_4678_235	418_14678_136
151_14678_1288	456_0478_2	114_4678_1	131_34678_329	110_14678_794	82_0478_1	236_4678_1	81_4678_1	22_4678_52	47_4678_1	29_4678_14	1_4678_1	323_4678_1	421_1248_304	201_4678_13	144_0478_1	610_4678_39	445_4678_324	95_4678_180	78_4678_10	14_0478_1	132_0478_1	1366_4678_34	296_4678_257	418_14678_133
151_14678_1330	456_0478_2	114_4678_1	131_34678_324	110_14678_773	82_0478_1	236_4678_1	81_4678_1	22_4678_43	47_4678_1	29_4678_13	1_4678_1	323_4678_1	421_1248_318	201_4678_15	144_0478_1	610_4678_41	445_4678_338	95_4678_174	78_4678_10	14_0478_1	132_0478_1	1366_4678_41	296_4678_237	418_14678_140
151_14678_1325	201_4678_14	22_4678_43	114_4678_1	95_4678_168	610_4678_42	29_4678_11	445_4678_344	323_4678_1	1366_4678_36	132_0478_2	131_34678_316	1_4678_1	110_14678_759	47_4678_1	421_1248_316	296_4678_243	236_4678_1	81_4678_1	418_14678_134	78_4678_7
151_14678_1378	201_4678_16	22_4678_43	114_4678_1	95_4678_172	610_4678_43	29_4678_8	445_4678_326	323_4678_1	1366_4678_27	296_4678_234	131_34678_311	1_4678_1	110_14678_769	47_4678_1	421_1248_322	236_4678_1	81_4678_1	418_14678_129	78_4678_3
151_14678_1373	201_4678_16	22_4678_44	114_4678_1	95_4678_172	610_4678_41	29_4678_5	445_4678_332	323_4678_1	1366_4678_34	296_4678_216	131_34678_318	1_4678_1	110_14678_781	47_4678_1	421_1248_308	236_4678_1	81_4678_1	418_14678_123	78_4678_4
151_14678_1345	201_4678_22	22_4678_36	114_4678_1	95_4678_167	610_4678_43	29_4678_4	445_4678_317	323_4678_1	1366_4678_32	296_4678_226	131_34678_316	1_4678_1	110_14678_791	47_4678_1	421_1248_307	236_4678_1	81_4678_1	418_14678_131	78_4678_4
151_14678_1362	201_4678_26	22_4678_36	114_4678_1	95_4678_160	610_4678_40	29_4678_5	445_4678_306	323_4678_1	1366_4678_28	296_4678_235	131_34678_300	1_4678_1	110_14678_796	47_4678_1	421_1248_294	236_4678_1	81_4678_1	418_14678_136	78_4678_3
151_14678_1422	201_4678_28	22_4678_32	114_4678_1	95_4678_162	610_4678_41	29_4678_3	445_4678_302	323_4678_1	1366_4678_30	296_4678_216	131_34678_299	1_4678_1	110_14678_805	47_4678_1	421_1248_293	236_4678_1	81_4678_1	418_14678_127	78_4678_1
151_14678_1419	201_4678_23	22_4678_34	114_4678_1	95_4678_174	610_4678_44	29_4678_2	445_4678_277	323_4678_1	1366_4678_32	296_4678_207	131_34678_276	1_4678_1	110_14678_835	47_4678_1	421_1248_299	236_4678_1	81_4678_1	418_14678_134	78_4678_1
151_14678_1410	201_4678_23	22_4678_35	114_4678_1	95_4678_192	610_4678_52	29_4678_3	445_4678_261	323_4678_1	1366_4678_31	296_4678_211	131_34678_282	1_4678_1	110_14678_801	47_4678_1	421_1248_314	236_4678_1	81_4678_1	418_14678_132
151_14678_1441	201_4678_21	22_4678_31	114_4678_1	95_4678_199	610_4678_50	29_4678_3	445_4678_254	323_4678_1	1366_4678_26	296_4678_220	131_34678_277	1_4678_1	110_14678_807	47_4678_1	421_1248_315	236_4678_1	81_4678_1	418_14678_130
151_14678_1441	201_4678_19	22_4678_28	114_4678_1	95_4678_199	610_4678_49	29_4678_3	445_4678_244	323_4678_1	1366_4678_26	296_4678_214	131_34678_278	1_4678_1	110_14678_787	47_4678_1	421_1248_304	236_4678_1	81_4678_1	418_14678_149
151_14678_1428	201_4678_17	22_4678_28	114_4678_1	95_4678_211	610_4678_44	29_4678_2	445_4678_228	323_4678_1	1366_4678_31	296_4678_234	131_34678_298	1_4678_1	110_14678_785	47_4678_1	421_1248_304	236_4678_1	81_4678_1	418_14678_155
151_14678_1422	201_4678_18	22_4678_29	114_4678_1	95_4678_216	610_4678_43	29_4678_3	445_4678_227	323_4678_1	1366_4678_32	296_4678_244	131_34678_294	1_4678_1	110_14678_808	47_4678_1	421_1248_300	236_4678_1	81_4678_1	418_14678_153
151_14678_1427	201_4678_19	22_4678_37	114_4678_1	95_4678_223	610_4678_41	29_4678_3	445_4678_239	323_4678_1	1366_4678_32	296_4678_237	131_34678_281	1_4678_1	110_14678_830	47_4678_1	421_1248_293	236_4678_1	81_4678_1	418_14678_142
151_14678_1414	201_4678_21	22_4678_39	114_4678_1	95_4678_215	610_4678_38	29_4678_4	445_4678_228	323_4678_1	1366_4678_35	296_4678_236	131_34678_280	1_4678_1	110_14678_822	47_4678_1	421_1248_293	236_4678_1	81_4678_1	418_14678_134
151_14678_1448	201_4678_22	22_4678_38	114_4678_1	95_4678_209	610_4678_39	29_4678_5	445_4678_233	323_4678_1	1366_4678_40	296_4678_228	131_34678_285	1_4678_1	110_14678_809	47_4678_1	421_1248_291	236_4678_1	81_4678_1	418_14678_123
151_14678_1447	201_4678_20	22_4678_28	114_4678_1	95_4678_211	610_4678_45	29_4678_5	445_4678_228	323_4678_1	1366_4678_35	296_4678_240	131_34678_260	1_4678_1	110_14678_818	47_4678_1	421_1248_305	236_4678_1	81_4678_1	418_14678_139
151_14678_1476	201_4678_22	22_4678_28	114_4678_1	95_4678_212	610_4678_39	29_4678_5	445_4678_230	323_4678_1	1366_4678_37	296_4678_248	131_34678_249	1_4678_1	110_14678_840	47_4678_1	421_1248_281	236_4678_1	81_4678_1	418_14678_123
151_14678_1479	201_4678_18	22_4678_40	114_4678_1	95_4678_208	610_4678_43	29_4678_7	445_4678_215	323_4678_1	1366_4678_37	296_4678_252	131_34678_246	1_4678_1	110_14678_869	47_4678_1	421_1248_268	236_4678_1	81_4678_1	418_14678_113
151_14678_1489	201_4678_15	22_4678_36	114_4678_1	95_4678_214	610_4678_38	29_4678_5	445_4678_211	323_4678_1	1366_4678_35	296_4678_260	131_34678_249	1_4678_1	110_14678_870	47_4678_1	421_1248_268	236_4678_1	81_4678_1	418_14678_103
151_14678_1509	201_4678_16	22_4678_35	114_4678_1	95_4678_196	610_4678_33	29_4678_4	445_4678_218	323_4678_1	1366_4678_39	296_4678_262	131_34678_232	1_4678_1	110_14678_863	47_4678_1	421_1248_267	236_4678_1	81_4678_1	418_14678_88
151_14678_1529	201_4678_15	22_4678_31	114_4678_1	95_4678_191	610_4678_37	29_4678_5	445_4678_210	323_4678_1	1366_4678_37	296_4678_275	131_34678_224	1_4678_1	110_14678_855	47_4678_1	421_1248_277	236_4678_1	81_4678_1	418_14678_100
151_14678_1531	201_4678_10	22_4678_34	114_4678_1	95_4678_209	610_4678_29	29_4678_4	445_4678_211	323_4678_1	1366_4678_43	296_4678_282	131_34678_208	1_4678_1	110_14678_860	47_4678_1	421_1248_275	236_4678_1	81_4678_1	418_14678_102
151_14678_1547	201_4678_8	22_4678_30	114_4678_1	95_4678_210	610_4678_27	29_4678_5	445_4678_197	323_4678_1	1366_4678_46	296_4678_284	131_34678_222	1_4678_1	110_14678_844	47_4678_1	421_1248_284	236_4678_1	81_4678_1	418_14678_105
151_14678_1533	201_4678_8	22_4678_31	114_4678_1	95_4678_218	610_4678_24	29_4678_8	445_4678_200	323_4678_1	1366_4678_50	296_4678_269	131_34678_229	1_4678_1	110_14678_803	47_4678_1	421_1248_290	236_4678_1	81_4678_1	418_14678_101
151_14678_1499	201_4678_6	22_4678_32	114_4678_1	95_4678_221	610_4678_18	29_4678_9	445_4678_211	323_4678_1	1366_4678_43	296_4678_271	131_34678_242	1_4678_1	110_14678_817	47_4678_1	421_1248_310	236_4678_1	81_4678_1	418_14678_112
151_14678_1474	201_4678_3	22_4678_30	114_4678_1	95_4678_212	610_4678_22	29_4678_10	445_4678_210	323_4678_1	1366_4678_44	296_4678_270	131_34678_224	1_4678_1	110_14678_838	47_4678_1	421_1248_306	236_4678_1	81_4678_1	418_14678_125
151_14678_1469	201_4678_3	22_4678_25	114_4678_1	95_4678_210	610_4678_23	29_4678_10	445_4678_216	323_4678_1	1366_4678_53	296_4678_276	131_34678_219	1_4678_1	110_14678_862	47_4678_1	421_1248_303	236_4678_1	81_4678_1	418_14678_131
151_14678_1494	201_4678_4	22_4678_25	114_4678_1	95_4678_206	610_4678_23	29_4678_5	445_4678_215	323_4678_1	1366_4678_56	296_4678_276	131_34678_214	1_4678_1	110_14678_875	47_4678_1	421_1248_288	236_4678_1	81_4678_1	418_14678_125
151_14678_1495	201_4678_4	22_4678_25	114_4678_1	95_4678_215	610_4678_23	29_4678_2	445_4678_214	323_4678_1	1366_4678_59	296_4678_272	131_34678_204	1_4678_1	110_14678_893	47_4678_1	421_1248_292	236_4678_1	81_4678_1	418_14678_111
151_14678_1531	201_4678_5	22_4678_23	114_4678_1	95_4678_205	610_4678_26	29_4678_1	445_4678_205	323_4678_1	1366_4678_56	296_4678_282	131_34678_199	1_4678_1	110_14678_904	47_4678_1	421_1248_279	236_4678_1	81_4678_1	418_14678_111
151_14678_1539	201_4678_4	22_4678_23	114_4678_1	95_4678_187	610_4678_34	29_4678_1	445_4678_216	323_4678_1	1366_4678_61	296_4678_275	131_34678_203	1_4678_1	110_14678_917	47_4678_1	421_1248_268	236_4678_1	81_4678_1	418_14678_105
151_14678_1590	201_4678_6	22_4678_19	114_4678_1	95_4678_178	610_4678_38	323_4678_1	445_4678_197	1366_4678_61	296_4678_253	131_34678_192	1_4678_1	110_14678_913	47_4678_1	421_1248_257	236_4678_1	81_4678_1	418_14678_114
151_14678_1606	201_4678_5	22_4678_22	114_4678_1	95_4678_169	610_4678_39	323_4678_1	445_4678_207	1366_4678_62	296_4678_249	131_34678_191	1_4678_1	110_14678_895	47_4678_1	421_1248_257	236_4678_1	81_4678_1	418_14678_103
151_14678_1605	201_4678_4	22_4678_24	114_4678_1	95_4678_155	610_4678_40	323_4678_1	445_4678_210	1366_4678_64	296_4678_251	131_34678_187	1_4678_1	110_14678_885	47_4678_1	421_1248_241	236_4678_1	81_4678_1	418_14678_114
151_14678_1613	201_4678_3	22_4678_20	114_4678_1	95_4678_144	610_4678_38	323_4678_1	445_4678_223	1366_4678_66	296_4678_254	131_34678_190	1_4678_1	110_14678_888	47_4678_1	421_1248_219	236_4678_1	81_4678_1	418_14678_120
151_14678_1599	201_4678_4	22_4678_18	114_4678_1	95_4678_134	610_4678_41	323_4678_1	445_4678_224	1366_4678_74	296_4678_244	131_34678_186	1_4678_1	110_14678_886	47_4678_1	421_1248_236	236_4678_1	81_4678_1	418_14678_116
151_14678_1633	201_4678_6	22_4678_13	114_4678_1	95_4678_135	610_4678_45	323_4678_1	445_4678_224	1366_4678_78	296_4678_219	131_34678_190	1_4678_1	110_14678_887	47_4678_1	421_1248_233	236_4678_1	81_4678_1	418_14678_116
151_14678_1657	201_4678_7	22_4678_17	114_4678_1	95_4678_129	610_4678_43	323_4678_1	445_4678_223	1366_4678_84	296_4678_200	131_34678_190	1_4678_1	110_14678_855	47_4678_1	421_1248_216	236_4678_1	81_4678_1	418_14678_121
151_14678_1662	201_4678_7	22_4678_22	114_4678_1	95_4678_132	610_4678_38	323_4678_1	445_4678_232	1366_4678_84	296_4678_193	131_34678_177	1_4678_1	110_14678_862	47_4678_1	421_1248_223	236_4678_1	81_4678_1	418_14678_126
151_14678_1691	201_4678_5	22_4678_30	114_4678_1	95_4678_143	610_4678_32	323_4678_1	445_4678_220	1366_4678_74	296_4678_188	131_34678_177	1_4678_1	110_14678_854	47_4678_1	421_1248_231	236_4678_1	81_4678_1	418_14678_120
151_14678_1710	201_4678_5	22_4678_31	114_4678_1	95_4678_146	610_4678_30	323_4678_1	445_4678_231	1366_4678_68	296_4678_167	131_34678_186	1_4678_1	110_14678_846	47_4678_1	421_1248_239	236_4678_1	81_4678_1	418_14678_138
151_14678_1694	201_4678_3	22_4678_29	114_4678_1	95_4678_142	610_4678_25	323_4678_1	445_4678_216	1366_4678_59	296_4678_182	131_34678_200	1_4678_1	110_14678_845	47_4678_1	421_1248_240	236_4678_1	81_4678_1	418_14678_127
151_14678_1678	201_4678_3	22_4678_26	114_4678_1	95_4678_144	610_4678_25	323_4678_1	445_4678_204	1366_4678_51	296_4678_171	131_34678_191	1_4678_1	110_14678_854	47_4678_1	421_1248_239	236_4678_1	81_4678_1	418_14678_133
151_14678_1676	201_4678_2	22_4678_27	114_4678_1	95_4678_148	610_4678_22	323_4678_1	445_4678_196	1366_4678_54	296_4678_177	131_34678_186	1_4678_1	110_14678_858	47_4678_1	421_1248_246	236_4678_1	81_4678_1	418_14678_138
151_14678_1681	201_4678_3	22_4678_27	114_4678_1	95_4678_154	610_4678_23	323_4678_1	445_4678_186	1366_4678_56	296_4678_179	131_34678_181	1_4678_1	110_14678_869	47_4678_1	421_1248_248	236_4678_1	81_4678_1	418_14678_148
151_14678_1687	201_4678_2	22_4678_29	114_4678_1	95_4678_140	610_4678_22	323_4678_1	445_4678_189	1366_4678_55	296_4678_201	131_34678_185	1_4678_1	110_14678_883	47_4678_1	421_1248_236	236_4678_1	81_4678_1	418_14678_143
151_14678_1670	201_4678_3	22_4678_27	114_4678_1	95_4678_135	610_4678_18	323_4678_1	445_4678_189	1366_4678_59	296_4678_208	131_34678_188	1_4678_1	110_14678_896	47_4678_1	421_1248_228	236_4678_1	81_4678_1	418_14678_131
151_14678_1728	201_4678_2	22_4678_31	114_4678_1	95_4678_154	610_4678_16	323_4678_1	445_4678_177	1366_4678_50	296_4678_193	131_34678_195	1_4678_1	110_14678_891	47_4678_1	421_1248_225	236_4678_1	81_4678_1	418_14678_131
151_14678_1758	201_4678_1	22_4678_26	114_4678_1	95_4678_158	610_4678_14	323_4678_1	445_4678_175	1366_4678_47	296_4678_192	131_34678_192	1_4678_1	110_14678_891	47_4678_1	421_1248_210	236_4678_1	81_4678_1	418_14678_119
151_14678_1776	323_4678_1	22_4678_22	114_4678_1	95_4678_157	610_4678_11	445_4678_177	1366_4678_52	296_4678_191	131_34678_191	1_4678_1	110_14678_872	47_4678_1	421_1248_195	236_4678_1	81_4678_1	418_14678_125
151_14678_1801	323_4678_1	22_4678_18	114_4678_1	95_4678_155	610_4678_16	445_4678_173	1366_4678_44	296_4678_200	131_34678_199	1_4678_1	110_14678_839	47_4678_1	421_1248_190	236_4678_1	81_4678_1	418_14678_136
151_14678_1804	323_4678_1	22_4678_20	114_4678_1	95_4678_146	610_4678_20	445_4678_172	1366_4678_52	296_4678_217	131_34678_198	1_4678_1	110_14678_834	47_4678_1	421_1248_189	236_4678_1	81_4678_1	418_14678_129
151_14678_1781	323_4678_1	22_4678_17	114_4678_1	95_4678_147	610_4678_17	445_4678_183	1366_4678_52	296_4678_215	131_34678_203	1_4678_1	110_14678_847	47_4678_1	421_1248_181	236_4678_1	81_4678_1	418_14678_132
151_14678_1769	323_4678_1	22_4678_22	114_4678_1	95_4678_153	610_4678_17	445_4678_170	1366_4678_48	296_4678_209	131_34678_209	1_4678_1	110_14678_839	47_4678_1	421_1248_171	236_4678_1	81_4678_1	418_14678_129
151_14678_1792	323_4678_1	22_4678_17	114_4678_1	95_4678_156	610_4678_15	445_4678_171	1366_4678_57	296_4678_212	131_34678_198	1_4678_1	110_14678_812	47_4678_1	421_1248_176	236_4678_1	81_4678_1	418_14678_122
151_14678_1765	323_4678_1	22_4678_18	114_4678_1	95_4678_149	610_4678_12	445_4678_187	1366_4678_57	296_4678_204	131_34678_183	1_4678_1	110_14678_815	47_4678_1	421_1248_186	236_4678_1	81_4678_1	418_14678_127
151_14678_1792	323_4678_1	22_4678_16	114_4678_1	95_4678_146	610_4678_11	445_4678_187	1366_4678_55	296_4678_200	131_34678_184	1_4678_1	110_14678_828	47_4678_1	421_1248_203	236_4678_1	81_4678_1	418_14678_113
151_14678_1828	323_4678_1	22_4678_17	114_4678_1	95_4678_149	610_4678_11	445_4678_184	1366_4678_60	296_4678_195	131_34678_188	1_4678_1	110_14678_809	47_4678_1	421_1248_191	236_4678_1	81_4678_1	418_14678_114
151_14678_1850	323_4678_1	22_4678_17	114_4678_1	95_4678_153	610_4678_10	445_4678_189	1366_4678_54	296_4678_181	131_34678_199	1_4678_1	110_14678_814	47_4678_1	421_1248_188	236_4678_1	81_4678_1	418_14678_108
151_14678_1885	323_4678_1	22_4678_21	114_4678_1	95_4678_141	610_4678_9	445_4678_185	1366_4678_52	296_4678_190	131_34678_197	1_4678_1	110_14678_788	47_4678_1	421_1248_188	236_4678_1	81_4678_1	418_14678_117
151_14678_1891	323_4678_1	22_4678_21	114_4678_1	95_4678_127	610_4678_10	445_4678_187	1366_4678_47	296_4678_200	131_34678_196	1_4678_1	110_14678_783	47_4678_1	421_1248_188	236_4678_1	81_4678_1	418_14678_107
151_14678_1904	323_4678_1	22_4678_20	114_4678_1	95_4678_114	610_4678_11	445_4678_181	1366_4678_50	296_4678_201	131_34678_201	1_4678_1	110_14678_751	47_4678_1	421_1248_196	236_4678_1	81_4678_1	418_14678_109
151_14678_1873	323_4678_1	22_4678_19	114_4678_1	95_4678_118	610_4678_10	445_4678_187	1366_4678_47	296_4678_197	131_34678_194	1_4678_1	110_14678_782	47_4678_1	421_1248_206	236_4678_1	81_4678_1	418_14678_124
151_14678_1852	323_4678_1	22_4678_20	114_4678_1	95_4678_109	610_4678_8	445_4678_183	1366_4678_47	296_4678_203	131_34678_210	1_4678_1	110_14678_800	47_4678_1	421_1248_227	236_4678_1	81_4678_1	418_14678_119
151_14678_1870	323_4678_1	22_4678_19	114_4678_1	95_4678_97	610_4678_13	445_4678_177	1366_4678_43	296_4678_203	131_34678_227	1_4678_1	110_14678_800	47_4678_1	421_1248_223	236_4678_1	81_4678_1	418_14678_112
151_14678_1888	323_4678_1	22_4678_17	114_4678_1	95_4678_96	610_4678_14	445_4678_187	1366_4678_46	296_4678_178	131_34678_239	1_4678_1	110_14678_775	47_4678_1	421_1248_213	236_4678_1	81_4678_1	418_14678_109
151_14678_1887	323_4678_1	22_4678_17	114_4678_1	95_4678_95	610_4678_11	445_4678_208	1366_4678_38	296_4678_179	131_34678_223	1_4678_1	110_14678_768	47_4678_1	421_1248_206	236_4678_1	81_4678_1	418_14678_99
151_14678_1914	323_4678_1	22_4678_21	114_4678_1	95_4678_99	610_4678_11	445_4678_205	1366_4678_45	296_4678_184	131_34678_212	1_4678_1	110_14678_756	47_4678_1	421_1248_212	236_4678_1	81_4678_1	418_14678_101
151_14678_1959	323_4678_1	22_4678_21	114_4678_1	95_4678_109	610_4678_11	445_4678_210	1366_4678_50	296_4678_169	131_34678_216	1_4678_1	110_14678_733	47_4678_1	421_1248_206	236_4678_1	81_4678_1	418_14678_94
151_14678_1953	323_4678_1	22_4678_27	114_4678_1	95_4678_103	610_4678_12	445_4678_220	1366_4678_59	296_4678_163	131_34678_202	1_4678_1	110_14678_717	47_4678_1	421_1248_187	236_4678_1	81_4678_1	418_14678_102
151_14678_1961	323_4678_1	22_4678_26	114_4678_1	95_4678_101	610_4678_13	445_4678_211	1366_4678_63	296_4678_146	131_34678_184	1_4678_1	110_14678_716	47_4678_1	421_1248_186	236_4678_1	81_4678_1	418_14678_119
151_14678_1975	323_4678_1	22_4678_26	114_4678_1	95_4678_103	610_4678_11	445_4678_207	1366_4678_65	296_4678_147	131_34678_199	1_4678_1	110_14678_678	47_4678_1	421_1248_191	236_4678_1	81_4678_1	418_14678_124
151_14678_1933	323_4678_1	22_4678_28	114_4678_1	95_4678_103	610_4678_10	445_4678_219	1366_4678_65	296_4678_138	131_34678_218	1_4678_1	110_14678_677	47_4678_1	421_1248_193	236_4678_1	81_4678_1	418_14678_126
151_14678_1957	323_4678_1	22_4678_26	114_4678_1	95_4678_95	610_4678_9	445_4678_226	1366_4678_69	296_4678_134	131_34678_242	1_4678_1	110_14678_657	47_4678_1	421_1248_188	236_4678_1	81_4678_1	418_14678_124
151_14678_1963	323_4678_1	22_4678_22	114_4678_1	95_4678_100	610_4678_5	445_4678_219	1366_4678_67	296_4678_135	131_34678_250	1_4678_1	110_14678_650	47_4678_1	421_1248_187	236_4678_1	81_4678_1	418_14678_123
151_14678_1964	323_4678_1	22_4678_24	114_4678_1	95_4678_99	610_4678_3	445_4678_228	1366_4678_78	296_4678_118	131_34678_236	1_4678_1	110_14678_652	47_4678_1	421_1248_213	236_4678_1	81_4678_1	418_14678_125
151_14678_1964	323_4678_1	22_4678_27	114_4678_1	95_4678_99	610_4678_2	445_4678_223	1366_4678_76	296_4678_118	131_34678_233	1_4678_1	110_14678_659	47_4678_1	421_1248_221	236_4678_1	81_4678_1	418_14678_130
151_14678_2000	323_4678_1	22_4678_28	114_4678_1	95_4678_94	610_4678_1	445_4678_215	1366_4678_84	296_4678_123	131_34678_228	1_4678_1	110_14678_649	47_4678_1	421_1248_204	236_4678_1	81_4678_1	418_14678_148
151_14678_1994	323_4678_1	22_4678_26	114_4678_1	95_4678_92	610_4678_4	445_4678_214	1366_4678_85	296_4678_118	131_34678_230	1_4678_1	110_14678_647	47_4678_1	421_1248_203	236_4678_1	81_4678_1	418_14678_144
151_14678_2011	323_4678_1	22_4678_23	114_4678_1	95_4678_95	610_4678_5	445_4678_207	1366_4678_86	296_4678_124	131_34678_232	1_4678_1	110_14678_617	47_4678_1	421_1248_203	236_4678_1	81_4678_1	418_14678_137
151_14678_2056	323_4678_1	22_4678_24	114_4678_1	95_4678_101	610_4678_3	445_4678_204	1366_4678_89	296_4678_116	131_34678_232	1_4678_1	110_14678_640	47_4678_1	421_1248_203	236_4678_1	81_4678_1	418_14678_127
151_14678_2116	323_4678_1	22_4678_19	114_4678_1	95_4678_98	610_4678_3	445_4678_211	1366_4678_82	296_4678_116	131_34678_243	1_4678_1	110_14678_621	47_4678_1	421_1248_186	236_4678_1	81_4678_1	418_14678_120
151_14678_2136	323_4678_1	22_4678_18	114_4678_1	95_4678_98	610_4678_3	445_4678_201	1366_4678_81	296_4678_114	131_34678_234	1_4678_1	110_14678_613	47_4678_1	421_1248_182	236_4678_1	81_4678_1	418_14678_123
151_14678_2095	323_4678_1	22_4678_14	114_4678_1	95_4678_101	610_4678_4	445_4678_217	1366_4678_85	296_4678_112	131_34678_225	1_4678_1	110_14678_623	47_4678_1	421_1248_195	236_4678_1	81_4678_1	418_14678_119
151_14678_2063	323_4678_1	22_4678_15	114_4678_1	95_4678_101	610_4678_4	445_4678_216	1366_4678_78	296_4678_118	131_34678_236	1_4678_1	110_14678_612	47_4678_1	421_1248_198	236_4678_1	81_4678_1	418_14678_106
151_14678_2063	323_4678_1	22_4678_14	114_4678_1	95_4678_97	610_4678_4	445_4678_219	1366_4678_69	296_4678_115	131_34678_235	1_4678_1	110_14678_606	47_4678_1	421_1248_181	236_4678_1	81_4678_1	418_14678_121
151_14678_2070	323_4678_1	22_4678_10	114_4678_1	95_4678_98	610_4678_5	445_4678_225	1366_4678_64	296_4678_117	131_34678_244	1_4678_1	110_14678_615	47_4678_1	421_1248_180	236_4678_1	81_4678_1	418_14678_118
151_14678_2090	323_4678_1	22_4678_13	114_4678_1	95_4678_103	610_4678_5	445_4678_214	1366_4678_69	296_4678_116	131_34678_233	1_4678_1	110_14678_601	47_4678_1	421_1248_174	236_4678_1	81_4678_1	418_14678_110
151_14678_2112	323_4678_1	22_4678_19	114_4678_1	95_4678_114	610_4678_5	445_4678_205	1366_4678_72	296_4678_121	131_34678_233	1_4678_1	110_14678_568	47_4678_1	421_1248_180	236_4678_1	81_4678_1	418_14678_102
151_14678_2144	323_4678_1	22_4678_16	114_4678_1	95_4678_119	610_4678_6	445_4678_209	1366_4678_71	296_4678_118	131_34678_243	1_4678_1	110_14678_558	47_4678_1	421_1248_172	236_4678_1	81_4678_1	418_14678_91
151_14678_2146	323_4678_1	22_4678_21	114_4678_1	95_4678_120	610_4678_5	445_4678_220	1366_4678_78	296_4678_118	131_34678_223	1_4678_1	110_14678_581	47_4678_1	421_1248_168	236_4678_1	81_4678_1	418_14678_89
151_14678_2103	323_4678_1	22_4678_22	114_4678_1	95_4678_119	610_4678_3	445_4678_221	1366_4678_85	296_4678_118	131_34678_212	1_4678_1	110_14678_616	47_4678_1	421_1248_164	236_4678_1	81_4678_1	418_14678_86
151_14678_2118	323_4678_1	22_4678_23	114_4678_1	95_4678_118	610_4678_3	445_4678_217	1366_4678_76	296_4678_125	131_34678_202	1_4678_1	110_14678_624	47_4678_1	421_1248_158	236_4678_1	81_4678_1	418_14678_81
151_14678_2143	323_4678_1	22_4678_20	114_4678_1	95_4678_100	610_4678_6	445_4678_214	1366_4678_79	296_4678_117	131_34678_210	1_4678_1	110_14678_647	47_4678_1	421_1248_155	236_4678_1	81_4678_1	418_14678_85
151_14678_2176	323_4678_1	22_4678_20	114_4678_1	95_4678_97	610_4678_8	445_4678_211	1366_4678_73	296_4678_110	131_34678_200	1_4678_1	110_14678_644	47_4678_1	421_1248_151	236_4678_1	81_4678_1	418_14678_70
151_14678_2192	323_4678_1	22_4678_22	114_4678_1	95_4678_96	610_4678_11	445_4678_217	1366_4678_76	296_4678_105	131_34678_210	1_4678_1	110_14678_627	47_4678_1	421_1248_152	236_4678_1	81_4678_1	418_14678_64
151_14678_2189	323_4678_1	22_4678_26	114_4678_1	95_4678_94	610_4678_10	445_4678_237	1366_4678_70	296_4678_103	131_34678_209	1_4678_1	110_14678_628	47_4678_1	421_1248_134	236_4678_1	81_4678_1	418_14678_69
151_14678_2180	323_4678_1	22_4678_25	114_4678_1	95_4678_106	610_4678_10	445_4678_225	1366_4678_71	296_4678_105	131_34678_209	1_4678_1	110_14678_638	47_4678_1	421_1248_115	236_4678_1	81_4678_1	418_14678_73
151_14678_2142	323_4678_1	22_4678_28	114_4678_1	95_4678_100	610_4678_9	445_4678_250	1366_4678_66	296_4678_111	131_34678_199	1_4678_1	110_14678_639	47_4678_1	421_1248_101	236_4678_1	81_4678_1	418_14678_78
151_14678_2182	323_4678_1	22_4678_31	114_4678_1	95_4678_115	610_4678_14	445_4678_236	1366_4678_68	296_4678_106	131_34678_191	1_4678_1	110_14678_657	47_4678_1	421_1248_85	236_4678_1	81_4678_1	418_14678_78
151_14678_2204	323_4678_1	22_4678_28	114_4678_1	95_4678_115	610_4678_16	445_4678_247	1366_4678_69	296_4678_96	131_34678_196	1_4678_1	110_14678_628	47_4678_1	421_1248_89	236_4678_1	81_4678_1	418_14678_71
151_14678_2222	323_4678_1	22_4678_25	114_4678_1	95_4678_103	610_4678_15	445_4678_229	1366_4678_59	296_4678_106	131_34678_207	1_4678_1	110_14678_654	47_4678_1	421_1248_80	236_4678_1	81_4678_1	418_14678_71
151_14678_2249	323_4678_1	22_4678_22	114_4678_1	95_4678_89	610_4678_17	445_4678_219	1366_4678_55	296_4678_103	131_34678_207	1_4678_1	110_14678_635	47_4678_1	421_1248_79	236_4678_1	81_4678_1	418_14678_76
151_14678_2272	323_4678_1	22_4678_14	114_4678_1	95_4678_83	610_4678_18	445_4678_204	1366_4678_56	296_4678_106	131_34678_205	1_4678_1	110_14678_629	47_4678_1	421_1248_81	236_4678_1	81_4678_1	418_14678_68
151_14678_2254	323_4678_1	22_4678_8	114_4678_1	95_4678_86	610_4678_17	445_4678_222	1366_4678_52	296_4678_98	131_34678_201	1_4678_1	110_14678_631	47_4678_1	421_1248_77	236_4678_1	81_4678_1	418_14678_74
151_14678_2258	323_4678_1	22_4678_10	114_4678_1	95_4678_92	610_4678_17	445_4678_229	1366_4678_55	296_4678_97	131_34678_196	1_4678_1	110_14678_616	47_4678_1	421_1248_67	236_4678_1	81_4678_1	418_14678_84
151_14678_2293	323_4678_1	22_4678_10	114_4678_1	95_4678_92	610_4678_14	445_4678_232	1366_4678_62	296_4678_85	131_34678_203	1_4678_1	110_14678_602	47_4678_1	421_1248_65	236_4678_1	81_4678_1	418_14678_85
151_14678_2283	323_4678_1	22_4678_10	114_4678_1	95_4678_87	610_4678_11	445_4678_230	1366_4678_65	296_4678_77	131_34678_209	1_4678_1	110_14678_599	47_4678_1	421_1248_66	236_4678_1	81_4678_1	418_14678_86
151_14678_2287	323_4678_1	22_4678_8	114_4678_1	95_4678_82	610_4678_11	445_4678_230	1366_4678_75	296_4678_75	131_34678_211	1_4678_1	110_14678_617	47_4678_1	421_1248_67	236_4678_1	81_4678_1	418_14678_102
151_14678_2316	323_4678_1	22_4678_5	114_4678_1	95_4678_64	610_4678_10	445_4678_228	1366_4678_87	296_4678_74	131_34678_224	1_4678_1	110_14678_599	47_4678_1	421_1248_61	236_4678_1	81_4678_1	418_14678_96
151_14678_2326	323_4678_1	22_4678_5	114_4678_1	95_4678_63	610_4678_14	445_4678_241	1366_4678_91	296_4678_64	131_34678_215	1_4678_1	110_14678_614	47_4678_1	421_1248_68	236_4678_1	81_4678_1	418_14678_100
151_14678_2353	323_4678_1	22_4678_4	114_4678_1	95_4678_60	610_4678_11	445_4678_226	1366_4678_95	296_4678_69	131_34678_216	1_4678_1	110_14678_617	47_4678_1	421_1248_66	236_4678_1	81_4678_1	418_14678_95
151_14678_2335	323_4678_1	22_4678_5	114_4678_1	95_4678_63	610_4678_15	445_4678_228	1366_4678_89	296_4678_73	131_34678_211	1_4678_1	110_14678_612	47_4678_1	421_1248_70	236_4678_1	81_4678_1	418_14678_102
151_14678_2332	323_4678_1	22_4678_5	114_4678_1	95_4678_56	610_4678_14	445_4678_235	1366_4678_73	296_4678_73	131_34678_223	1_4678_1	110_14678_611	47_4678_1	421_1248_69	236_4678_1	81_4678_1	418_14678_111
151_14678_2361	323_4678_1	22_4678_4	114_4678_1	95_4678_50	610_4678_14	445_4678_244	1366_4678_66	296_4678_69	131_34678_228	1_4678_1	110_14678_626	47_4678_1	421_1248_65	236_4678_1	81_4678_1	418_14678_106
151_14678_2418	323_4678_1	22_4678_3	114_4678_1	95_4678_55	610_4678_14	445_4678_240	1366_4678_69	296_4678_66	131_34678_221	1_4678_1	110_14678_601	47_4678_1	421_1248_66	236_4678_1	81_4678_1	418_14678_101
151_14678_2437	323_4678_1	22_4678_3	114_4678_1	95_4678_56	610_4678_8	445_4678_253	1366_4678_64	296_4678_51	131_34678_218	1_4678_1	110_14678_572	47_4678_1	421_1248_71	236_4678_1	81_4678_1	418_14678_89
151_14678_2438	323_4678_1	22_4678_3	114_4678_1	95_4678_46	610_4678_9	445_4678_262	1366_4678_65	296_4678_60	131_34678_231	1_4678_1	110_14678_543	47_4678_1	421_1248_72	236_4678_1	81_4678_1	418_14678_92
151_14678_2382	323_4678_1	22_4678_5	114_4678_1	95_4678_52	610_4678_7	445_4678_251	1366_4678_73	296_4678_61	131_34678_233	1_4678_1	110_14678_559	47_4678_1	421_1248_69	236_4678_1	81_4678_1	418_14678_91
151_14678_2381	323_4678_1	22_4678_8	114_4678_1	95_4678_52	610_4678_11	445_4678_239	1366_4678_67	296_4678_64	131_34678_233	1_4678_1	110_14678_557	47_4678_1	421_1248_71	236_4678_1	81_4678_1	418_14678_89
151_14678_2390	323_4678_1	22_4678_7	114_4678_1	95_4678_50	610_4678_10	445_4678_247	1366_4678_54	296_4678_62	131_34678_236	1_4678_1	110_14678_581	47_4678_1	421_1248_73	236_4678_1	81_4678_1	418_14678_84
151_14678_2401	323_4678_1	22_4678_4	114_4678_1	95_4678_51	610_4678_8	445_4678_255	1366_4678_47	296_4678_56	131_34678_225	1_4678_1	110_14678_605	47_4678_1	421_1248_82	236_4678_1	81_4678_1	418_14678_78
151_14678_2374	323_4678_1	22_4678_4	114_4678_1	95_4678_52	610_4678_9	445_4678_251	1366_4678_52	296_4678_51	131_34678_202	1_4678_1	110_14678_623	47_4678_1	421_1248_84	236_4678_1	81_4678_1	418_14678_74
151_14678_2338	323_4678_1	22_4678_3	114_4678_1	95_4678_47	610_4678_7	445_4678_246	1366_4678_56	296_4678_50	131_34678_192	1_4678_1	110_14678_647	47_4678_1	421_1248_79	236_4678_1	81_4678_1	418_14678_71
151_14678_2370	323_4678_1	22_4678_3	114_4678_1	95_4678_42	610_4678_1	445_4678_240	1366_4678_52	296_4678_49	131_34678_185	1_4678_1	110_14678_659	47_4678_1	421_1248_83	236_4678_1	81_4678_1	418_14678_80
151_14678_2430	323_4678_1	22_4678_2	114_4678_1	95_4678_42	610_4678_2	445_4678_227	1366_4678_43	296_4678_55	131_34678_183	1_4678_1	110_14678_635	47_4678_1	421_1248_72	236_4678_1	81_4678_1	418_14678_76
151_14678_2460	1_4678_1	22_4678_1	114_4678_1	95_4678_47	445_4678_210	1366_4678_47	296_4678_61	131_34678_182	110_14678_643	47_4678_1	421_1248_72	236_4678_1	81_4678_1	418_14678_67
151_14678_2468	1_4678_1	22_4678_1	114_4678_1	95_4678_39	445_4678_209	1366_4678_56	296_4678_57	131_34678_173	110_14678_644	47_4678_1	421_1248_73	236_4678_1	81_4678_1	418_14678_62
151_14678_2475	1_4678_1	22_4678_1	114_4678_1	95_4678_40	445_4678_197	1366_4678_44	296_4678_65	131_34678_183	110_14678_625	47_4678_1	421_1248_63	236_4678_1	81_4678_1	418_14678_62
151_14678_2442	1_4678_1	22_4678_1	114_4678_1	95_4678_39	445_4678_201	1366_4678_50	296_4678_66	131_34678_184	110_14678_641	47_4678_1	421_1248_62	236_4678_1	81_4678_1	418_14678_59
151_14678_2451	114_4678_1	95_4678_39	445_4678_196	1366_4678_45	296_4678_68	131_34678_189	110_14678_661	47_4678_1	421_1248_57	236_4678_1	81_4678_1	418_14678_49
151_14678_2487	114_4678_1	95_4678_36	445_4678_197	1366_4678_41	296_4678_65	131_34678_200	110_14678_667	47_4678_1	421_1248_53	236_4678_1	81_4678_1	418_14678_47
151_14678_2424	114_4678_1	95_4678_39	445_4678_192	1366_4678_40	296_4678_72	131_34678_203	110_14678_675	47_4678_1	421_1248_59	236_4678_1	81_4678_1	418_14678_49
151_14678_2429	114_4678_1	95_4678_32	445_4678_189	1366_4678_38	296_4678_80	131_34678_192	110_14678_680	47_4678_1	421_1248_44	236_4678_1	81_4678_1	418_14678_53
151_14678_2469	114_4678_1	95_4678_29	445_4678_193	1366_4678_38	296_4678_73	131_34678_176	110_14678_646	47_4678_1	421_1248_39	236_4678_1	81_4678_1	418_14678_49
151_14678_2473	114_4678_1	95_4678_29	445_4678_203	1366_4678_38	296_4678_63	131_34678_177	110_14678_636	47_4678_1	421_1248_42	236_4678_1	81_4678_1	418_14678_43
151_14678_2468	114_4678_1	95_4678_27	445_4678_215	1366_4678_37	296_4678_63	131_34678_181	110_14678_637	47_4678_1	421_1248_45	236_4678_1	81_4678_1	418_14678_46
151_14678_2462	114_4678_1	95_4678_30	445_4678_205	1366_4678_34	296_4678_67	131_34678_180	110_14678_657	47_4678_1	421_1248_43	236_4678_1	81_4678_1	418_14678_49
151_14678_2469	114_4678_1	95_4678_29	445_4678_205	1366_4678_33	296_4678_63	131_34678_170	110_14678_685	47_4678_1	421_1248_40	236_4678_1	81_4678_1	418_14678_45
151_14678_2447	114_4678_1	95_4678_27	445_4678_211	1366_4678_43	296_4678_61	131_34678_169	110_14678_694	47_4678_1	421_1248_39	236_4678_1	81_4678_1	418_14678_47
151_14678_2470	114_4678_1	95_4678_33	445_4678_216	1366_4678_40	296_4678_52	131_34678_159	110_14678_703	47_4678_1	421_1248_38	236_4678_1	81_4678_1	418_14678_41
151_14678_2454	114_4678_1	95_4678_33	445_4678_213	1366_4678_39	296_4678_60	131_34678_157	110_14678_722	47_4678_1	421_1248_40	236_4678_1	81_4678_1	418_14678_45
151_14678_2450	114_4678_1	95_4678_34	445_4678_218	1366_4678_34	296_4678_60	131_34678_165	110_14678_715	47_4678_1	421_1248_38	236_4678_1	81_4678_1	418_14678_45
151_14678_2472	114_4678_1	95_4678_35	445_4678_219	1366_4678_31	296_4678_70	131_34678_162	110_14678_697	47_4678_1	421_1248_42	236_4678_1	81_4678_1	418_14678_39
151_14678_2491	114_4678_1	95_4678_39	445_4678_219	1366_4678_34	296_4678_67	131_34678_175	110_14678_664	47_4678_1	421_1248_45	236_4678_1	81_4678_1	418_14678_47
151_14678_2498	114_4678_1	95_4678_44	445_4678_217	1366_4678_37	296_4678_66	131_34678_174	110_14678_653	47_4678_1	421_1248_50	236_4678_1	81_4678_1	418_14678_52
151_14678_2510	114_4678_1	95_4678_44	445_4678_231	1366_4678_28	296_4678_65	131_34678_187	110_14678_650	47_4678_1	421_1248_55	236_4678_1	81_4678_1	418_14678_51
151_14678_2485	114_4678_1	95_4678_46	445_4678_233	1366_4678_29	296_4678_65	131_34678_196	110_14678_656	47_4678_1	421_1248_59	236_4678_1	81_4678_1	418_14678_46
151_14678_2484	114_4678_1	95_4678_41	445_4678_231	1366_4678_25	296_4678_62	131_34678_202	110_14678_657	47_4678_1	421_1248_52	236_4678_1	81_4678_1	418_14678_43
151_14678_2488	114_4678_1	95_4678_44	445_4678_226	1366_4678_20	296_4678_60	131_34678_202	110_14678_652	47_4678_1	421_1248_57	236_4678_1	81_4678_1	418_14678_48
151_14678_2510	114_4678_1	95_4678_47	445_4678_230	1366_4678_22	296_4678_58	131_34678_199	110_14678_650	47_4678_1	421_1248_55	236_4678_1	81_4678_1	418_14678_49
151_14678_2482	114_4678_1	95_4678_42	445_4678_200	1366_4678_19	296_4678_63	131_34678_206	110_14678_639	47_4678_1	421_1248_57	236_4678_1	81_4678_1	418_14678_51
151_14678_2526	114_4678_1	95_4678_38	445_4678_191	1366_4678_18	296_4678_61	131_34678_200	110_14678_618	47_4678_1	421_1248_62	236_4678_1	81_4678_1	418_14678_51
151_14678_2514	114_4678_1	95_4678_36	445_4678_195	1366_4678_18	296_4678_57	131_34678_196	110_14678_612	47_4678_1	421_1248_65	236_4678_1	81_4678_1	418_14678_55
151_14678_2529	114_4678_1	95_4678_34	445_4678_200	1366_4678_22	296_4678_61	131_34678_188	110_14678_602	47_4678_1	421_1248_60	236_4678_1	81_4678_1	418_14678_55
151_14678_2502	114_4678_1	95_4678_32	445_4678_197	1366_4678_31	296_4678_60	131_34678_183	110_14678_608	47_4678_1	421_1248_48	236_4678_1	81_4678_1	418_14678_66
151_14678_2472	114_4678_1	95_4678_30	445_4678_192	1366_4678_34	296_4678_60	131_34678_181	110_14678_623	47_4678_1	421_1248_48	236_4678_1	81_4678_1	418_14678_55
151_14678_2491	114_4678_1	95_4678_32	445_4678_196	1366_4678_41	296_4678_61	131_34678_188	110_14678_609	47_4678_1	421_1248_50	236_4678_1	81_4678_1	418_14678_64
151_14678_2497	114_4678_1	95_4678_24	445_4678_194	1366_4678_44	296_4678_57	131_34678_187	110_14678_609	47_4678_1	421_1248_58	236_4678_1	81_4678_1	418_14678_58
151_14678_2534	114_4678_1	95_4678_22	445_4678_187	1366_4678_37	296_4678_55	131_34678_192	110_14678_601	47_4678_1	421_1248_59	236_4678_1	81_4678_1	418_14678_54
151_14678_2589	114_4678_1	95_4678_19	445_4678_186	1366_4678_35	296_4678_61	131_34678_199	110_14678_584	47_4678_1	421_1248_51	236_4678_1	81_4678_1	418_14678_61
151_14678_2542	114_4678_1	95_4678_15	445_4678_196	1366_4678_36	296_4678_58	131_34678_189	110_14678_557	47_4678_1	421_1248_50	236_4678_1	81_4678_1	418_14678_69
151_14678_2541	114_4678_1	95_4678_9	445_4678_197	1366_4678_31	296_4678_50	131_34678_209	110_14678_559	47_4678_1	421_1248_48	236_4678_1	81_4678_1	418_14678_59
151_14678_2579	114_4678_1	95_4678_8	445_4678_201	1366_4678_26	296_4678_54	131_34678_217	110_14678_553	47_4678_1	421_1248_47	236_4678_1	81_4678_1	418_14678_52
151_14678_2572	114_4678_1	95_4678_8	445_4678_187	1366_4678_28	296_4678_61	131_34678_196	110_14678_572	47_4678_1	421_1248_44	236_4678_1	81_4678_1	418_14678_49
151_14678_2578	114_4678_1	95_4678_10	445_4678_169	1366_4678_27	296_4678_67	131_34678_193	110_14678_566	47_4678_1	421_1248_36	236_4678_1	81_4678_1	418_14678_51
151_14678_2629	114_4678_1	95_4678_8	445_4678_159	1366_4678_25	296_4678_65	131_34678_194	110_14678_565	47_4678_1	421_1248_40	236_4678_1	81_4678_1	418_14678_59
151_14678_2666	114_4678_1	95_4678_3	445_4678_162	1366_4678_34	296_4678_66	131_34678_195	110_14678_556	47_4678_1	421_1248_33	236_4678_1	81_4678_1	418_14678_70
151_14678_2685	114_4678_1	95_4678_2	445_4678_162	1366_4678_35	296_4678_58	131_34678_188	110_14678_549	47_4678_1	421_1248_27	236_4678_1	81_4678_1	418_14678_67
151_14678_2701	114_4678_1	95_4678_1	445_4678_160	1366_4678_24	296_4678_54	131_34678_197	110_14678_529	47_4678_1	421_1248_22	236_4678_1	81_4678_1	418_14678_71
151_14678_2689	114_4678_1	95_4678_1	445_4678_174	1366_4678_24	296_4678_55	131_34678_196	110_14678_568	47_4678_1	421_1248_19	236_4678_1	81_4678_1	418_14678_75
151_14678_2648	114_4678_1	47_4678_1	445_4678_167	1366_4678_31	296_4678_53	131_34678_201	110_14678_559	421_1248_16	236_4678_1	81_4678_1	418_14678_79
151_14678_2642	114_4678_1	47_4678_1	445_4678_176	1366_4678_23	296_4678_48	131_34678_216	110_14678_550	421_1248_20	236_4678_1	81_4678_1	418_14678_85
151_14678_2695	114_4678_1	47_4678_1	445_4678_164	1366_4678_29	296_4678_45	131_34678_206	110_14678_556	421_1248_14	236_4678_1	81_4678_1	418_14678_72
151_14678_2692	114_4678_1	47_4678_1	445_4678_162	1366_4678_28	296_4678_45	131_34678_204	110_14678_556	421_1248_11	236_4678_1	81_4678_1	418_14678_73
151_14678_2683	114_4678_1	47_4678_1	445_4678_156	1366_4678_29	296_4678_49	131_34678_210	110_14678_556	421_1248_18	236_4678_1	81_4678_1	418_14678_79
151_14678_2704	114_4678_1	47_4678_1	445_4678_155	1366_4678_32	296_4678_57	131_34678_218	110_14678_515	421_1248_24	236_4678_1	81_4678_1	418_14678_78
151_14678_2699	114_4678_1	47_4678_1	445_4678_151	1366_4678_29	296_4678_60	131_34678_217	110_14678_524	421_1248_26	236_4678_1	81_4678_1	418_14678_61
151_14678_2688	114_4678_1	47_4678_1	445_4678_144	1366_4678_31	296_4678_55	131_34678_204	110_14678_531	421_1248_24	236_4678_1	81_4678_1	418_14678_55
151_14678_2669	114_4678_1	47_4678_1	445_4678_153	1366_4678_31	296_4678_50	131_34678_175	110_14678_540	421_1248_26	236_4678_1	81_4678_1	418_14678_48
151_14678_2657	114_4678_1	47_4678_1	445_4678_158	1366_4678_27	296_4678_48	131_34678_153	110_14678_574	421_1248_22	236_4678_1	81_4678_1	418_14678_43
151_14678_2708	114_4678_1	47_4678_1	445_4678_161	1366_4678_25	296_4678_51	131_34678_141	110_14678_588	421_1248_23	236_4678_1	81_4678_1	418_14678_39
151_14678_2696	114_4678_1	47_4678_1	445_4678_160	1366_4678_34	296_4678_53	131_34678_137	110_14678_615	421_1248_20	236_4678_1	81_4678_1	418_14678_34
151_14678_2677	114_4678_1	47_4678_1	445_4678_154	1366_4678_31	296_4678_57	131_34678_147	110_14678_644	421_1248_21	236_4678_1	81_4678_1	418_14678_23
151_14678_2725	114_4678_1	47_4678_1	445_4678_145	1366_4678_23	296_4678_57	131_34678_166	110_14678_637	421_1248_19	236_4678_1	81_4678_1	418_14678_26
151_14678_2681	114_4678_1	47_4678_1	445_4678_141	1366_4678_26	296_4678_59	131_34678_169	110_14678_626	421_1248_24	236_4678_1	81_4678_1	418_14678_33
151_14678_2709	114_4678_1	47_4678_1	445_4678_146	1366_4678_24	296_4678_55	131_34678_191	110_14678_587	421_1248_20	236_4678_1	81_4678_1	418_14678_43
151_14678_2757	114_4678_1	47_4678_1	445_4678_150	1366_4678_27	296_4678_53	131_34678_206	110_14678_563	421_1248_21	236_4678_1	81_4678_1	418_14678_39
151_14678_2732	114_4678_1	47_4678_1	445_4678_150	1366_4678_19	296_4678_53	131_34678_208	110_14678_572	421_1248_18	236_4678_1	81_4678_1	418_14678_45
151_14678_2712	114_4678_1	47_4678_1	445_4678_137	1366_4678_16	296_4678_49	131_34678_203	110_14678_594	421_1248_20	236_4678_1	81_4678_1	418_14678_49
151_14678_2733	114_4678_1	47_4678_1	445_4678_147	1366_4678_12	296_4678_49	131_34678_194	110_14678_588	421_1248_16	236_4678_1	81_4678_1	418_14678_54
151_14678_2740	114_4678_1	47_4678_1	445_4678_157	1366_4678_11	296_4678_59	131_34678_203	110_14678_549	421_1248_11	236_4678_1	81_4678_1	418_14678_63
151_14678_2765	114_4678_1	47_4678_1	445_4678_161	1366_4678_5	296_4678_59	131_34678_217	110_14678_527	421_1248_9	236_4678_1	81_4678_1	418_14678_63
151_14678_2780	114_4678_1	47_4678_1	445_4678_150	1366_4678_4	296_4678_65	131_34678_210	110_14678_518	421_1248_7	236_4678_1	81_4678_1	418_14678_64
151_14678_2807	114_4678_1	47_4678_1	445_4678_144	1366_4678_3	296_4678_57	131_34678_214	110_14678_516	421_1248_6	236_4678_1	81_4678_1	418_14678_62
151_14678_2843	114_4678_1	47_4678_1	445_4678_144	1366_4678_2	296_4678_51	131_34678_216	110_14678_486	421_1248_6	236_4678_1	81_4678_1	418_14678_53
151_14678_2831	114_4678_1	47_4678_1	445_4678_157	1366_4678_2	296_4678_49	131_34678_213	110_14678_470	421_1248_10	236_4678_1	81_4678_1	418_14678_49
151_14678_2822	114_4678_1	47_4678_1	445_4678_141	1366_4678_3	296_4678_52	131_34678_223	110_14678_479	421_1248_9	236_4678_1	81_4678_1	418_14678_58
151_14678_2845	114_4678_1	47_4678_1	445_4678_133	1366_4678_2	296_4678_56	131_34678_212	110_14678_475	421_1248_10	236_4678_1	81_4678_1	418_14678_68
151_14678_2838	114_4678_1	47_4678_1	445_4678_139	1366_4678_2	296_4678_59	131_34678_222	110_14678_463	421_1248_14	236_4678_1	81_4678_1	418_14678_62
151_14678_2819	114_4678_1	47_4678_1	445_4678_127	296_4678_66	131_34678_242	110_14678_470	421_1248_12	81_4678_1	418_14678_58
151_14678_2786	114_4678_1	47_4678_1	445_4678_124	296_4678_71	131_34678_244	110_14678_483	421_1248_11	81_4678_1	418_14678_54
151_14678_2774	114_4678_1	47_4678_1	445_4678_133	296_4678_69	131_34678_245	110_14678_472	421_1248_15	81_4678_1	418_14678_59
151_14678_2746	114_4678_1	47_4678_1	445_4678_133	296_4678_72	131_34678_242	110_14678_489	421_1248_19	81_4678_1	418_14678_50
151_14678_2744	114_4678_1	47_4678_1	445_4678_138	296_4678_76	131_34678_243	110_14678_489	421_1248_19	81_4678_1	418_14678_50
151_14678_2772	114_4678_1	47_4678_1	445_4678_133	296_4678_73	131_34678_226	110_14678_498	421_1248_21	81_4678_1	418_14678_51
151_14678_2784	114_4678_1	47_4678_1	445_4678_141	296_4678_68	131_34678_225	110_14678_488	421_1248_21	81_4678_1	418_14678_46
151_14678_2806	114_4678_1	47_4678_1	445_4678_133	296_4678_66	131_34678_246	110_14678_472	421_1248_18	81_4678_1	418_14678_40
151_14678_2805	114_4678_1	47_4678_1	445_4678_132	296_4678_69	131_34678_255	110_14678_480	421_1248_21	81_4678_1	418_14678_30
151_14678_2797	114_4678_1	47_4678_1	445_4678_117	296_4678_69	131_34678_270	110_14678_456	421_1248_23	81_4678_1	418_14678_22
151_14678_2822	114_4678_1	47_4678_1	445_4678_121	296_4678_77	131_34678_288	110_14678_427	421_1248_25	81_4678_1	418_14678_29
151_14678_2853	114_4678_1	47_4678_1	445_4678_107	296_4678_82	131_34678_289	110_14678_427	421_1248_26	81_4678_1	418_14678_31
151_14678_2876	114_4678_1	47_4678_1	445_4678_110	296_4678_82	131_34678_298	110_14678_438	421_1248_23	81_4678_1	418_14678_30
151_14678_2869	114_4678_1	47_4678_1	445_4678_107	296_4678_80	131_34678_306	110_14678_446	421_1248_21	81_4678_1	418_14678_25
151_14678_2864	114_4678_1	47_4678_1	445_4678_103	296_4678_84	131_34678_304	110_14678_443	421_1248_18	81_4678_1	418_14678_20
151_14678_2898	114_4678_1	47_4678_1	445_4678_116	296_4678_75	131_34678_318	110_14678_418	421_1248_17	81_4678_1	418_14678_17
151_14678_2878	114_4678_1	47_4678_1	445_4678_119	296_4678_69	131_34678_333	110_14678_389	421_1248_15	81_4678_1	418_14678_14
151_14678_2874	114_4678_1	47_4678_1	445_4678_113	296_4678_64	131_34678_336	110_14678_390	421_1248_8	81_4678_1	418_14678_16
151_14678_2900	114_4678_1	47_4678_1	445_4678_110	296_4678_72	131_34678_344	110_14678_378	421_1248_10	81_4678_1	418_14678_18
151_14678_2882	114_4678_1	47_4678_1	445_4678_111	296_4678_77	131_34678_351	110_14678_359	421_1248_11	81_4678_1	418_14678_21
151_14678_2829	114_4678_1	47_4678_1	445_4678_115	296_4678_76	131_34678_350	110_14678_354	421_1248_12	81_4678_1	418_14678_23
151_14678_2836	114_4678_1	47_4678_1	445_4678_113	296_4678_73	131_34678_350	110_14678_351	421_1248_7	81_4678_1	418_14678_23
151_14678_2822	114_4678_1	47_4678_1	445_4678_114	296_4678_70	131_34678_327	110_14678_350	421_1248_5	81_4678_1	418_14678_21
151_14678_2843	114_4678_1	47_4678_1	445_4678_106	296_4678_76	131_34678_330	110_14678_357	421_1248_4	81_4678_1	418_14678_21
151_14678_2838	114_4678_1	47_4678_1	445_4678_104	296_4678_74	131_34678_328	110_14678_360	421_1248_5	81_4678_1	418_14678_20
151_14678_2858	114_4678_1	47_4678_1	445_4678_109	296_4678_71	131_34678_347	110_14678_330	421_1248_5	81_4678_1	418_14678_16
151_14678_2839	114_4678_1	47_4678_1	445_4678_85	296_4678_78	131_34678_361	110_14678_335	421_1248_6	81_4678_1	418_14678_12
151_14678_2842	114_4678_1	47_4678_1	445_4678_80	296_4678_84	131_34678_363	110_14678_337	421_1248_3	81_4678_1	418_14678_14
151_14678_2860	114_4678_1	47_4678_1	445_4678_75	296_4678_84	131_34678_369	110_14678_345	421_1248_5	81_4678_1	418_14678_10
151_14678_2863	114_4678_1	47_4678_1	445_4678_74	296_4678_89	131_34678_354	110_14678_346	421_1248_5	81_4678_1	418_14678_11
151_14678_2823	114_4678_1	47_4678_1	445_4678_84	296_4678_88	131_34678_346	110_14678_375	421_1248_5	81_4678_1	418_14678_10
151_14678_2804	114_4678_1	47_4678_1	445_4678_82	296_4678_88	131_34678_347	110_14678_378	421_1248_5	81_4678_1	418_14678_6
151_14678_2855	114_4678_1	47_4678_1	445_4678_72	296_4678_91	131_34678_332	110_14678_395	421_1248_5	81_4678_1	418_14678_6
151_14678_2857	114_4678_1	47_4678_1	445_4678_76	296_4678_90	131_34678_337	110_14678_400	421_1248_3	81_4678_1	418_14678_5
151_14678_2901	114_4678_1	47_4678_1	445_4678_87	296_4678_84	131_34678_328	110_14678_383	421_1248_3	81_4678_1	418_14678_3
151_14678_2946	114_4678_1	47_4678_1	445_4678_88	296_4678_89	131_34678_324	110_14678_352	421_1248_2	81_4678_1	418_14678_1
151_14678_2957	114_4678_1	47_4678_1	445_4678_82	296_4678_91	131_34678_298	110_14678_367	421_1248_4	81_4678_1	418_14678_2
151_14678_2942	114_4678_1	47_4678_1	445_4678_91	296_4678_87	131_34678_296	110_14678_359	421_1248_5	81_4678_1	418_14678_1
151_14678_2904	114_4678_1	47_4678_1	445_4678_98	296_4678_84	131_34678_294	110_14678_364	421_1248_2	81_4678_1	418_14678_1
151_14678_2911	47_4678_1	445_4678_96	296_4678_82	131_34678_301	110_14678_353	421_1248_1	81_4678_1
151_14678_2946	47_4678_1	445_4678_99	296_4678_88	131_34678_308	110_14678_348	421_1248_1	81_4678_1
151_14678_2951	47_4678_1	445_4678_102	131_34678_314	110_14678_320	296_4678_107	81_4678_1
151_14678_2964	47_4678_1	445_4678_105	131_34678_312	110_14678_291	296_4678_111	81_4678_1
151_14678_2993	47_4678_1	445_4678_112	131_34678_302	110_14678_279	296_4678_107	81_4678_1
151_14678_2998	47_4678_1	445_4678_107	131_34678_304	110_14678_259	296_4678_108	81_4678_1
151_14678_3020	47_4678_1	445_4678_99	131_34678_307	110_14678_240	296_4678_107	81_4678_1
151_14678_3011	47_4678_1	445_4678_93	131_34678_307	110_14678_236	296_4678_123	81_4678_1
151_14678_3040	47_4678_1	445_4678_106	131_34678_316	110_14678_235	296_4678_98	81_4678_1
151_14678_3045	47_4678_1	445_4678_105	131_34678_298	110_14678_245	296_4678_85	81_4678_1
151_14678_3074	47_4678_1	445_4678_98	131_34678_273	110_14678_237	296_4678_88	81_4678_1
151_14678_3069	47_4678_1	445_4678_101	131_34678_274	110_14678_247	296_4678_96	81_4678_1
151_14678_3038	47_4678_1	445_4678_115	131_34678_283	110_14678_247	296_4678_93	81_4678_1
151_14678_3042	47_4678_1	445_4678_111	131_34678_266	110_14678_254	296_4678_88	81_4678_1
151_14678_3076	47_4678_1	445_4678_91	131_34678_262	110_14678_252	296_4678_82	81_4678_1
151_14678_3095	47_4678_1	445_4678_99	131_34678_262	110_14678_233	296_4678_75	81_4678_1
151_14678_3112	47_4678_1	445_4678_97	131_34678_262	110_14678_224	296_4678_71	81_4678_1
151_14678_3100	47_4678_1	445_4678_94	131_34678_260	110_14678_225	296_4678_68	81_4678_1
151_14678_3102	47_4678_1	445_4678_87	131_34678_263	110_14678_227	296_4678_61	81_4678_1
151_14678_3086	47_4678_1	445_4678_82	131_34678_261	110_14678_240	296_4678_55	81_4678_1
151_14678_3124	47_4678_1	445_4678_80	131_34678_258	110_14678_236	296_4678_51	81_4678_1
151_14678_3159	47_4678_1	445_4678_75	131_34678_263	110_14678_228	296_4678_52	81_4678_1
151_14678_3140	47_4678_1	445_4678_78	131_34678_270	110_14678_212	296_4678_51	81_4678_1
151_14678_3129	47_4678_1	445_4678_80	131_34678_256	110_14678_205	296_4678_52	81_4678_1
151_14678_3128	47_4678_1	445_4678_84	131_34678_245	110_14678_203	296_4678_54	81_4678_1
151_14678_3110	47_4678_1	445_4678_91	131_34678_243	110_14678_229	296_4678_58	81_4678_1
151_14678_3137	47_4678_1	445_4678_87	131_34678_223	110_14678_245	296_4678_58	81_4678_1
151_14678_3165	47_4678_1	445_4678_77	131_34678_210	110_14678_230	296_4678_61	81_4678_1
151_14678_3176	47_4678_1	445_4678_73	131_34678_200	110_14678_219	296_4678_63	81_4678_1
151_14678_3167	47_4678_1	445_4678_67	131_34678_187	110_14678_212	296_4678_63	81_4678_1
151_14678_3165	47_4678_1	445_4678_70	131_34678_172	110_14678_230	296_4678_60	81_4678_1
151_14678_3242	47_4678_1	445_4678_73	131_34678_170	110_14678_218	296_4678_43	81_4678_1
151_14678_3224	47_4678_1	445_4678_73	131_34678_174	110_14678_224	296_4678_39	81_4678_1
151_14678_3246	47_4678_1	445_4678_71	131_34678_175	110_14678_213	296_4678_43	81_4678_1
151_14678_3209	47_4678_1	445_4678_71	131_34678_185	110_14678_240	296_4678_40	81_4678_1
151_14678_3179	47_4678_1	445_4678_73	131_34678_183	110_14678_253	296_4678_32	81_4678_1
151_14678_3195	47_4678_1	445_4678_67	131_34678_166	110_14678_265	296_4678_29	81_4678_1
151_14678_3237	47_4678_1	445_4678_69	131_34678_166	110_14678_249	296_4678_29	81_4678_1
151_14678_3268	47_4678_1	445_4678_68	131_34678_166	110_14678_248	296_4678_29	81_4678_1
151_14678_3264	47_4678_1	445_4678_68	131_34678_166	110_14678_238	296_4678_34	81_4678_1
151_14678_3261	47_4678_1	445_4678_60	131_34678_159	110_14678_237	296_4678_40	81_4678_1
151_14678_3303	47_4678_1	445_4678_60	131_34678_146	110_14678_233	296_4678_40	81_4678_1
151_14678_3293	47_4678_1	445_4678_61	131_34678_151	110_14678_216	296_4678_36	81_4678_1
151_14678_3298	47_4678_1	445_4678_58	131_34678_138	110_14678_214	296_4678_32	81_4678_1
151_14678_3309	47_4678_1	445_4678_60	131_34678_130	110_14678_220	296_4678_26	81_4678_1
151_14678_3347	47_4678_1	445_4678_64	131_34678_122	110_14678_205	296_4678_23	81_4678_1
151_14678_3348	47_4678_1	445_4678_62	131_34678_114	110_14678_199	296_4678_18	81_4678_1
151_14678_3338	47_4678_1	445_4678_47	131_34678_120	110_14678_212	296_4678_17	81_4678_1
151_14678_3329	47_4678_1	445_4678_45	131_34678_107	110_14678_205	296_4678_13	81_4678_1
151_14678_3338	47_4678_1	445_4678_51	131_34678_108	110_14678_191	296_4678_9	81_4678_1
151_14678_3374	47_4678_1	445_4678_42	131_34678_110	110_14678_176	296_4678_6	81_4678_1
151_14678_3365	47_4678_1	445_4678_42	131_34678_114	110_14678_164	296_4678_10	81_4678_1
151_14678_3386	47_4678_1	445_4678_42	131_34678_120	110_14678_154	296_4678_11	81_4678_1
151_14678_3424	47_4678_1	445_4678_42	131_34678_122	110_14678_150	296_4678_13	81_4678_1
151_14678_3456	47_4678_1	445_4678_41	131_34678_116	110_14678_139	296_4678_13	81_4678_1
151_14678_3448	47_4678_1	445_4678_47	131_34678_132	110_14678_128	296_4678_11	81_4678_1
151_14678_3452	47_4678_1	445_4678_45	131_34678_142	110_14678_124	296_4678_5	81_4678_1
151_14678_3390	47_4678_1	445_4678_45	131_34678_152	110_14678_137	296_4678_4	81_4678_1
151_14678_3430	47_4678_1	445_4678_41	131_34678_150	110_14678_146	296_4678_2	81_4678_1
151_14678_3437	47_4678_1	445_4678_34	131_34678_151	110_14678_124	296_4678_2	81_4678_1
151_14678_3464	47_4678_1	445_4678_29	131_34678_147	110_14678_121	296_4678_1	81_4678_1
151_14678_3448	47_4678_1	445_4678_29	131_34678_157	110_14678_119	81_4678_1
151_14678_3432	47_4678_1	445_4678_32	131_34678_170	110_14678_121	81_4678_1
151_14678_3419	47_4678_1	445_4678_33	131_34678_184	110_14678_127	81_4678_1
151_14678_3378	47_4678_1	445_4678_33	131_34678_177	110_14678_137	81_4678_1
151_14678_3401	47_4678_1	445_4678_32	131_34678_168	110_14678_134	81_4678_1
151_14678_3399	47_4678_1	445_4678_27	131_34678_168	110_14678_118	81_4678_1
151_14678_3428	47_4678_1	445_4678_27	131_34678_185	110_14678_107	81_4678_1
151_14678_3454	47_4678_1	445_4678_28	131_34678_197	110_14678_96	81_4678_1
151_14678_3482	47_4678_1	445_4678_25	131_34678_184	110_14678_103	81_4678_1
151_14678_3476	47_4678_1	445_4678_27	131_34678_178	110_14678_88	81_4678_1
151_14678_3483	47_4678_1	445_4678_23	131_34678_178	110_14678_90	81_4678_1
151_14678_3482	47_4678_1	445_4678_24	131_34678_182	110_14678_90	81_4678_1
151_14678_3490	47_4678_1	445_4678_22	131_34678_176	110_14678_80	81_4678_1
151_14678_3455	47_4678_1	445_4678_23	131_34678_157	110_14678_75	81_4678_1
151_14678_3452	47_4678_1	445_4678_26	131_34678_164	110_14678_78	81_4678_1
151_14678_3474	47_4678_1	445_4678_21	131_34678_152	110_14678_97	81_4678_1
151_14678_3475	47_4678_1	445_4678_19	131_34678_150	110_14678_98	81_4678_1
151_14678_3496	47_4678_1	445_4678_20	131_34678_148	110_14678_100	81_4678_1
151_14678_3511	47_4678_1	445_4678_25	131_34678_147	110_14678_106	81_4678_1
151_14678_3494	47_4678_1	445_4678_26	131_34678_142	110_14678_119	81_4678_1
151_14678_3464	47_4678_1	445_4678_27	131_34678_146	110_14678_116	81_4678_1
151_14678_3451	47_4678_1	445_4678_30	131_34678_141	110_14678_113	81_4678_1
151_14678_3500	47_4678_1	445_4678_26	131_34678_139	110_14678_106	81_4678_1
151_14678_3501	47_4678_1	445_4678_27	131_34678_145	110_14678_112	81_4678_1
151_14678_3497	47_4678_1	445_4678_22	131_34678_149	110_14678_110	81_4678_1
151_14678_3479	47_4678_1	445_4678_25	131_34678_140	110_14678_101	81_4678_1
151_14678_3462	47_4678_1	445_4678_35	131_34678_138	110_14678_90	81_4678_1
151_14678_3462	47_4678_1	445_4678_39	131_34678_151	110_14678_80	81_4678_1
151_14678_3484	47_4678_1	445_4678_47	131_34678_152	110_14678_76	81_4678_1
151_14678_3490	47_4678_1	445_4678_51	131_34678_150	110_14678_80	81_4678_1
151_14678_3509	47_4678_1	445_4678_46	131_34678_170	110_14678_75	81_4678_1
151_14678_3468	47_4678_1	445_4678_49	131_34678_189	110_14678_69	81_4678_1
151_14678_3463	47_4678_1	445_4678_53	131_34678_197	110_14678_57	81_4678_1
151_14678_3441	47_4678_1	445_4678_57	131_34678_212	110_14678_47	81_4678_1
151_14678_3423	47_4678_1	445_4678_61	131_34678_228	110_14678_49	81_4678_1
151_14678_3423	47_4678_1	445_4678_50	131_34678_219	110_14678_59	81_4678_1
151_14678_3440	47_4678_1	445_4678_56	131_34678_210	110_14678_59	81_4678_1
151_14678_3468	47_4678_1	445_4678_58	131_34678_201	110_14678_63	81_4678_1
151_14678_3487	47_4678_1	445_4678_59	131_34678_193	110_14678_52	81_4678_1
151_14678_3504	47_4678_1	445_4678_68	131_34678_190	110_14678_45	81_4678_1
151_14678_3492	47_4678_1	445_4678_75	131_34678_192	110_14678_38	81_4678_1
151_14678_3488	47_4678_1	445_4678_80	131_34678_180	110_14678_33	81_4678_1
151_14678_3450	47_4678_1	445_4678_85	131_34678_174	110_14678_32	81_4678_1
151_14678_3435	47_4678_1	445_4678_81	131_34678_161	110_14678_27	81_4678_1
151_14678_3442	47_4678_1	445_4678_77	131_34678_164	110_14678_30	81_4678_1
151_14678_3473	47_4678_1	445_4678_74	131_34678_168	110_14678_23	81_4678_1
151_14678_3531	47_4678_1	445_4678_66	131_34678_171	110_14678_29	81_4678_1
151_14678_3552	47_4678_1	445_4678_61	131_34678_166	110_14678_28	81_4678_1
151_14678_3565	47_4678_1	445_4678_55	131_34678_157	110_14678_29	81_4678_1
151_14678_3558	47_4678_1	445_4678_56	131_34678_146	110_14678_25	81_4678_1
151_14678_3533	47_4678_1	445_4678_51	131_34678_163	110_14678_27	81_4678_1
151_14678_3543	47_4678_1	445_4678_53	131_34678_160	110_14678_22	81_4678_1
151_14678_3509	47_4678_1	445_4678_42	131_34678_152	110_14678_26	81_4678_1
151_14678_3527	47_4678_1	445_4678_40	131_34678_153	110_14678_22	81_4678_1
151_14678_3558	47_4678_1	445_4678_41	131_34678_145	110_14678_19	81_4678_1
151_14678_3569	47_4678_1	445_4678_44	131_34678_137	110_14678_21	81_4678_1
151_14678_3582	47_4678_1	445_4678_46	131_34678_135	110_14678_19	81_4678_1
151_14678_3590	47_4678_1	445_4678_36	131_34678_138	110_14678_23	81_4678_1
151_14678_3617	47_4678_1	445_4678_31	131_34678_132	110_14678_18	81_4678_1
151_14678_3620	47_4678_1	445_4678_23	131_34678_128	110_14678_14	81_4678_1
151_14678_3636	47_4678_1	445_4678_12	131_34678_123	110_14678_9	81_4678_1
151_14678_3604	47_4678_1	445_4678_11	131_34678_118	110_14678_7	81_4678_1
151_14678_3610	47_4678_1	445_4678_16	131_34678_116	110_14678_7	81_4678_1
151_14678_3655	47_4678_1	445_4678_18	131_34678_110	110_14678_7	81_4678_1
151_14678_3621	47_4678_1	445_4678_20	131_34678_104	110_14678_11	81_4678_1
151_14678_3605	47_4678_1	445_4678_23	131_34678_100	110_14678_13	81_4678_1
151_14678_3607	47_4678_1	445_4678_25	131_34678_88	110_14678_13	81_4678_1
151_14678_3623	47_4678_1	445_4678_26	131_34678_79	110_14678_11	81_4678_1
151_14678_3624	47_4678_1	445_4678_33	131_34678_77	110_14678_10	81_4678_1
151_14678_3631	47_4678_1	445_4678_32	131_34678_55	110_14678_10	81_4678_1
151_14678_3644	47_4678_1	445_4678_32	131_34678_55	110_14678_9	81_4678_1
151_14678_3673	47_4678_1	445_4678_31	131_34678_56	110_14678_5	81_4678_1
151_14678_3707	47_4678_1	445_4678_29	131_34678_56	110_14678_7	81_4678_1
151_14678_3721	47_4678_1	445_4678_24	131_34678_53	110_14678_3	81_4678_1
151_14678_3722	47_4678_1	445_4678_18	131_34678_43	110_14678_2	81_4678_1
151_14678_3690	47_4678_1	445_4678_19	131_34678_44	110_14678_1	81_4678_1
151_14678_3717	47_4678_1	445_4678_17	131_34678_42	110_14678_1	81_4678_1
151_14678_3738	47_4678_1	131_34678_46	81_4678_1	445_4678_22
151_14678_3758	47_4678_1	131_34678_42	81_4678_1	445_4678_20
151_14678_3724	47_4678_1	131_34678_46	81_4678_1	445_4678_21
151_14678_3738	47_4678_1	131_34678_33	81_4678_1	445_4678_16
151_14678_3732	47_4678_1	131_34678_36	81_4678_1	445_4678_17
151_14678_3738	47_4678_1	131_34678_34	81_4678_1	445_4678_19
151_14678_3712	47_4678_1	131_34678_32	81_4678_1	445_4678_18
151_14678_3717	47_4678_1	131_34678_34	81_4678_1	445_4678_15
151_14678_3721	47_4678_1	131_34678_39	81_4678_1	445_4678_15
151_14678_3729	47_4678_1	131_34678_35	81_4678_1	445_4678_13
151_14678_3766	47_4678_1	131_34678_33	81_4678_1	445_4678_16
151_14678_3762	47_4678_1	131_34678_38	81_4678_1	445_4678_23
151_14678_3734	47_4678_1	131_34678_35	81_4678_1	445_4678_27
151_14678_3727	47_4678_1	131_34678_36	81_4678_1	445_4678_22
151_14678_3722	47_4678_1	131_34678_30	81_4678_1	445_4678_17
151_14678_3724	47_4678_1	131_34678_26	81_4678_1	445_4678_13
151_14678_3718	47_4678_1	131_34678_22	81_4678_1	445_4678_12
151_14678_3677	47_4678_1	131_34678_25	81_4678_1	445_4678_11
151_14678_3688	47_4678_1	131_34678_23	81_4678_1	445_4678_15
151_14678_3712	47_4678_1	131_34678_26	81_4678_1	445_4678_15
151_14678_3711	47_4678_1	131_34678_24	81_4678_1	445_4678_15
151_14678_3673	47_4678_1	131_34678_27	81_4678_1	445_4678_10
151_14678_3680	47_4678_1	131_34678_22	81_4678_1	445_4678_15
151_14678_3723	47_4678_1	131_34678_19	81_4678_1	445_4678_15
151_14678_3704	47_4678_1	131_34678_17	81_4678_1	445_4678_15
151_14678_3658	47_4678_1	131_34678_14	81_4678_1	445_4678_15
151_14678_3728	47_4678_1	131_34678_15	81_4678_1	445_4678_12
151_14678_3735	47_4678_1	131_34678_12	81_4678_1	445_4678_10
151_14678_3726	47_4678_1	131_34678_13	81_4678_1	445_4678_8
151_14678_3737	47_4678_1	131_34678_10	81_4678_1	445_4678_9
151_14678_3739	47_4678_1	131_34678_15	81_4678_1	445_4678_8
151_14678_3752	47_4678_1	131_34678_14	81_4678_1	445_4678_3
151_14678_3769	47_4678_1	131_34678_12	81_4678_1	445_4678_4
151_14678_3746	47_4678_1	131_34678_9	81_4678_1	445_4678_6
151_14678_3747	47_4678_1	131_34678_8	81_4678_1	445_4678_9
151_14678_3736	47_4678_1	131_34678_5	81_4678_1	445_4678_10
151_14678_3745	47_4678_1	131_34678_5	81_4678_1	445_4678_11
151_14678_3741	47_4678_1	131_34678_5	81_4678_1	445_4678_9
151_14678_3747	47_4678_1	131_34678_6	81_4678_1	445_4678_10
151_14678_3707	47_4678_1	131_34678_5	81_4678_1	445_4678_11
151_14678_3749	47_4678_1	131_34678_4	81_4678_1	445_4678_12
151_14678_3768	47_4678_1	131_34678_3	81_4678_1	445_4678_8
151_14678_3765	47_4678_1	131_34678_2	81_4678_1	445_4678_9
151_14678_3796	47_4678_1	131_34678_2	81_4678_1	445_4678_8
151_14678_3788	47_4678_1	131_34678_1	81_4678_1	445_4678_8
151_14678_3804	47_4678_1	131_34678_2	81_4678_1	445_4678_11
151_14678_3825	47_4678_1	131_34678_3	81_4678_1	445_4678_13
151_14678_3791	47_4678_1	131_34678_2	81_4678_1	445_4678_14
151_14678_3799	47_4678_1	131_34678_1	81_4678_1	445_4678_16
151_14678_3798	47_4678_1	131_34678_1	81_4678_1	445_4678_12
151_14678_3785	47_4678_1	81_4678_1	445_4678_12
151_14678_3761	47_4678_1	81_4678_1	445_4678_14
151_14678_3776	47_4678_1	81_4678_1	445_4678_12
151_14678_3745	47_4678_1	81_4678_1	445_4678_13
151_14678_3767	47_4678_1	81_4678_1	445_4678_16
151_14678_3787	47_4678_1	81_4678_1	445_4678_14
151_14678_3792	47_4678_1	81_4678_1	445_4678_17
151_14678_3808	47_4678_1	81_4678_1	445_4678_9
151_14678_3776	47_4678_1	81_4678_1	445_4678_9
151_14678_3762	47_4678_1	81_4678_1	445_4678_10
151_14678_3707	47_4678_1	81_4678_1	445_4678_10
151_14678_3694	47_4678_1	81_4678_1	445_4678_8
151_14678_3692	47_4678_1	81_4678_1	445_4678_10
151_14678_3719	47_4678_1	81_4678_1	445_4678_3
151_14678_3722	47_4678_1	81_4678_1	445_4678_3
151_14678_3696	47_4678_1	81_4678_1	445_4678_5
151_14678_3711	47_4678_1	81_4678_1	445_4678_7
151_14678_3730	47_4678_1	81_4678_1	445_4678_6
151_14678_3729	47_4678_1	81_4678_1	445_4678_3
151_14678_3727	47_4678_1	81_4678_1	445_4678_3
151_14678_3741	47_4678_1	81_4678_1	445_4678_1
151_14678_3746	47_4678_1
151_14678_3785	47_4678_1
151_14678_3787	47_4678_1
151_14678_3773	47_4678_1
151_14678_3744	47_4678_1
151_14678_3756	47_4678_1
151_14678_3734	47_4678_1
151_14678_3726	47_4678_1
151_14678_3752	47_4678_1
151_14678_3756	47_4678_1
151_14678_3702	47_4678_1
151_14678_3728	47_4678_1
151_14678_3748	47_4678_1
151_14678_3751	47_4678_1
151_14678_3734	47_4678_1
151_14678_3777	47_4678_1
151_14678_3773	47_4678_1
151_14678_3758	47_4678_1
151_14678_3757	47_4678_1
151_14678_3758	47_4678_1
151_14678_3723	47_4678_1
151_14678_3729	47_4678_1
151_14678_3756	47_4678_1
151_14678_3775	47_4678_1
151_14678_3754	47_4678_1
151_14678_3733	47_4678_1
151_14678_3766	47_4678_1
151_14678_3793	47_4678_1
151_14678_3786	47_4678_1
151_14678_3792	47_4678_1
151_14678_3816	47_4678_1
151_14678_3806	47_4678_1
151_14678_3798	47_4678_1
151_14678_3787	47_4678_1
151_14678_3792	47_4678_1
151_14678_3766	47_4678_1
151_14678_3741	47_4678_1
151_14678_3788	47_4678_1
151_14678_3789	47_4678_1
151_14678_3801	47_4678_1
151_14678_3807	47_4678_1
151_14678_3816	47_4678_1
151_14678_3837	47_4678_1
151_14678_3834	47_4678_1
151_14678_3813	47_4678_1
151_14678_3800	47_4678_1
151_14678_3758	47_4678_1
151_14678_3763	47_4678_1
151_14678_3767	47_4678_1
151_14678_3774	47_4678_1
151_14678_3745	47_4678_1
151_14678_3723	47_4678_1
151_14678_3743	47_4678_1
151_14678_3766	47_4678_1
151_14678_3751	47_4678_1
151_14678_3726	47_4678_1
151_14678_3777	47_4678_1
151_14678_3799	47_4678_1
151_14678_3765	47_4678_1
151_14678_3757	47_4678_1
151_14678_3717	47_4678_1
151_14678_3771	47_4678_1
151_14678_3801	47_4678_1
151_14678_3801	47_4678_1
151_14678_3796	47_4678_1
151_14678_3816	47_4678_1
151_14678_3820	47_4678_1
151_14678_3780	47_4678_1
151_14678_3764	47_4678_1
151_14678_3775	47_4678_1
151_14678_3769	47_4678_1
151_14678_3724	47_4678_1
151_14678_3737	47_4678_1
151_14678_3772	47_4678_1
151_14678_3795	47_4678_1
151_14678_3788	47_4678_1
151_14678_3775	47_4678_1
151_14678_3746	47_4678_1
151_14678_3760	47_4678_1
151_14678_3727	47_4678_1
151_14678_3743	47_4678_1
151_14678_3765	47_4678_1
151_14678_3777	47_4678_1
151_14678_3776	47_4678_1
151_14678_3771	47_4678_1
151_14678_3780	47_4678_1
151_14678_3764	47_4678_1
151_14678_3716	47_4678_1
151_14678_3693	47_4678_1
151_14678_3689	47_4678_1
151_14678_3720	47_4678_1
151_14678_3775	47_4678_1
151_14678_3793	47_4678_1
151_14678_3798	47_4678_1
151_14678_3779	47_4678_1
151_14678_3749	47_4678_1
151_14678_3730	47_4678_1
151_14678_3749	47_4678_1
151_14678_3754	47_4678_1
151_14678_3764	47_4678_1
151_14678_3764	47_4678_1
151_14678_3772	47_4678_1
151_14678_3786	47_4678_1
151_14678_3796	47_4678_1
151_14678_3826	47_4678_1
151_14678_3835	47_4678_1
151_14678_3823	47_4678_1
151_14678_3806	47_4678_1
151_14678_3766	47_4678_1
151_14678_3788	47_4678_1
151_14678_3812	47_4678_1
151_14678_3792	47_4678_1
151_14678_3796	47_4678_1
151_14678_3799	47_4678_1
151_14678_3757	47_4678_1
151_14678_3740	47_4678_1
151_14678_3733	47_4678_1
151_14678_3707	47_4678_1
151_14678_3726	47_4678_1
151_14678_3740	47_4678_1
151_14678_3705	47_4678_1
151_14678_3726	47_4678_1
151_14678_3723	47_4678_1
151_14678_3710	47_4678_1
151_14678_3685	47_4678_1
151_14678_3758	47_4678_1
151_14678_3754	47_4678_1
151_14678_3779	47_4678_1
151_14678_3772	47_4678_1
151_14678_3765	47_4678_1
151_14678_3780	47_4678_1
151_14678_3772	47_4678_1
151_14678_3743	47_4678_1
151_14678_3745	47_4678_1
151_14678_3742	47_4678_1
151_14678_3702	47_4678_1
151_14678_3705	47_4678_1
151_14678_3709	47_4678_1
151_14678_3729	47_4678_1
151_14678_3722	47_4678_1
151_14678_3759	47_4678_1
151_14678_3787	47_4678_1
151_14678_3800	47_4678_1
151_14678_3807	47_4678_1
151_14678_3830	47_4678_1
151_14678_3811	47_4678_1
151_14678_3807	47_4678_1
151_14678_3788	47_4678_1
151_14678_3777	47_4678_1
151_14678_3741	47_4678_1
151_14678_3721	47_4678_1
151_14678_3735	47_4678_1
151_14678_3779	47_4678_1
151_14678_3783	47_4678_1
151_14678_3792	47_4678_1
151_14678_3807	47_4678_1
151_14678_3790	47_4678_1
151_14678_3785	47_4678_1
151_14678_3751	47_4678_1
151_14678_3756	47_4678_1
151_14678_3740	47_4678_1
151_14678_3734	47_4678_1
151_14678_3756	47_4678_1
151_14678_3779	47_4678_1
151_14678_3767	47_4678_1
151_14678_3775	47_4678_1
151_14678_3762	47_4678_1
151_14678_3781	47_4678_1
151_14678_3783	47_4678_1
151_14678_3781	47_4678_1
151_14678_3791	47_4678_1
151_14678_3774	47_4678_1
151_14678_3821	47_4678_1
151_14678_3830	47_4678_1
151_14678_3821	47_4678_1
151_14678_3790	47_4678_1
151_14678_3822	47_4678_1
151_14678_3803	47_4678_1
151_14678_3813	47_4678_1
151_14678_3758	47_4678_1
151_14678_3740	47_4678_1
151_14678_3723	47_4678_1
151_14678_3755	47_4678_1
151_14678_3759	47_4678_1
151_14678_3787	47_4678_1
151_14678_3761	47_4678_1
151_14678_3757	47_4678_1
151_14678_3726	47_4678_1
151_14678_3745	47_4678_1
151_14678_3743	47_4678_1
151_14678_3784	47_4678_1
151_14678_3762	47_4678_1
151_14678_3782	47_4678_1
151_14678_3830	47_4678_1
151_14678_3839	47_4678_1
151_14678_3828	47_4678_1
151_14678_3823	47_4678_1
151_14678_3811	47_4678_1
151_14678_3765	47_4678_1
151_14678_3782	47_4678_1
151_14678_3827	47_4678_1
151_14678_3846	47_4678_1
151_14678_3826	47_4678_1
151_14678_3789	47_4678_1
151_14678_3781	47_4678_1
151_14678_3779	47_4678_1
151_14678_3742	47_4678_1
151_14678_3778	47_4678_1
151_14678_3800	47_4678_1
151_14678_3775	47_4678_1
151_14678_3788	47_4678_1
151_14678_3767	47_4678_1
151_14678_3761	47_4678_1
151_14678_3735	47_4678_1
151_14678_3744	47_4678_1
151_14678_3725	47_4678_1
151_14678_3756	47_4678_1
151_14678_3775	47_4678_1
151_14678_3748	47_4678_1
151_14678_3741	47_4678_1
151_14678_3787	47_4678_1
151_14678_3729	47_4678_1
151_14678_3739	47_4678_1
151_14678_3729	47_4678_1
151_14678_3778	47_4678_1
151_14678_3771	47_4678_1
151_14678_3785	47_4678_1
151_14678_3799	47_4678_1
151_14678_3791	47_4678_1
151_14678_3788	47_4678_1
151_14678_3784	47_4678_1
151_14678_3783	47_4678_1
151_14678_3785	47_4678_1
151_14678_3776	47_4678_1
151_14678_3749	47_4678_1
151_14678_3772	47_4678_1
151_14678_3773	47_4678_1
151_14678_3744	47_4678_1
151_14678_3758	47_4678_1
151_14678_3763	47_4678_1
151_14678_3781	47_4678_1
151_14678_3798	47_4678_1
151_14678_3793	47_4678_1
151_14678_3784	47_4678_1
151_14678_3796	47_4678_1
151_14678_3817	47_4678_1
151_14678_3769	47_4678_1
151_14678_3776	47_4678_1
151_14678_3739	47_4678_1
151_14678_3766	47_4678_1
151_14678_3799	47_4678_1
151_14678_3796	47_4678_1
151_14678_3772	47_4678_1
151_14678_3778	47_4678_1
151_14678_3792	47_4678_1
151_14678_3758	47_4678_1
151_14678_3777	47_4678_1
151_14678_3767	47_4678_1
151_14678_3771	47_4678_1
151_14678_3770	47_4678_1
151_14678_3769	47_4678_1
151_14678_3758	47_4678_1
151_14678_3745	47_4678_1
151_14678_3713	47_4678_1
151_14678_3746	47_4678_1
151_14678_3772	47_4678_1
151_14678_3758	47_4678_1
151_14678_3771	47_4678_1
151_14678_3751	47_4678_1
151_14678_3731	47_4678_1
151_14678_3721	47_4678_1
151_14678_3733	47_4678_1
151_14678_3741	47_4678_1
151_14678_3754	47_4678_1
151_14678_3774	47_4678_1
151_14678_3777	47_4678_1
151_14678_3778	47_4678_1
151_14678_3765	47_4678_1
151_14678_3765	47_4678_1
151_14678_3796	47_4678_1
151_14678_3776	47_4678_1
151_14678_3786	47_4678_1
151_14678_3777	47_4678_1
151_14678_3750	47_4678_1
151_14678_3747	47_4678_1
151_14678_3740	47_4678_1
151_14678_3742	47_4678_1
151_14678_3754	47_4678_1
151_14678_3767	47_4678_1
151_14678_3753	47_4678_1
151_14678_3779	47_4678_1
151_14678_3781	47_4678_1
151_14678_3809	47_4678_1
151_14678_3785	47_4678_1
151_14678_3779	47_4678_1
151_14678_3774	47_4678_1
151_14678_3787	47_4678_1
151_14678_3754	47_4678_1
151_14678_3748	47_4678_1
151_14678_3758	47_4678_1
151_14678_3808	47_4678_1
151_14678_3834	47_4678_1
151_14678_3828	47_4678_1
151_14678_3815	47_4678_1
151_14678_3820	47_4678_1
151_14678_3810	47_4678_1
151_14678_3825	47_4678_1
151_14678_3809	47_4678_1
151_14678_3777	47_4678_1
151_14678_3804	47_4678_1
151_14678_3776	47_4678_1
151_14678_3756	47_4678_1
151_14678_3757	47_4678_1
151_14678_3769	47_4678_1
151_14678_3754	47_4678_1
151_14678_3768	47_4678_1
151_14678_3769	47_4678_1
151_14678_3766	47_4678_1
151_14678_3738	47_4678_1
151_14678_3742	47_4678_1
151_14678_3733	47_4678_1
151_14678_3727	47_4678_1
151_14678_3758	47_4678_1
151_14678_3732	47_4678_1
151_14678_3754	47_4678_1
151_14678_3759	47_4678_1
151_14678_3760	47_4678_1
151_14678_3753	47_4678_1
151_14678_3762	47_4678_1
151_14678_3727	47_4678_1
151_14678_3774	47_4678_1
151_14678_3769	47_4678_1
151_14678_3809	47_4678_1
151_14678_3786	47_4678_1
151_14678_3752	47_4678_1
151_14678_3753	47_4678_1
151_14678_3766	47_4678_1
151_14678_3764	47_4678_1
151_14678_3776	47_4678_1
151_14678_3787	47_4678_1
151_14678_3755	47_4678_1
151_14678_3736	47_4678_1
151_14678_3733	47_4678_1
151_14678_3730	47_4678_1
151_14678_3735	47_4678_1
151_14678_3752	47_4678_1
151_14678_3748	47_4678_1
151_14678_3732	47_4678_1
151_14678_3731	47_4678_1
151_14678_3743	47_4678_1
151_14678_3751	47_4678_1
151_14678_3748	47_4678_1
151_14678_3789	47_4678_1
151_14678_3760	47_4678_1
151_14678_3755	47_4678_1
151_14678_3788	47_4678_1
151_14678_3779	47_4678_1
151_14678_3774	47_4678_1
151_14678_3767	47_4678_1
151_14678_3756	47_4678_1
151_14678_3793	47_4678_1
151_14678_3780	47_4678_1
151_14678_3807	47_4678_1
151_14678_3821	47_4678_1
151_14678_3799	47_4678_1
151_14678_3805	47_4678_1
151_14678_3781	47_4678_1
151_14678_3787	47_4678_1
151_14678_3745	47_4678_1
151_14678_3742	47_4678_1
151_14678_3736	47_4678_1
151_14678_3748	47_4678_1
151_14678_3769	47_4678_1
151_14678_3786	47_4678_1
151_14678_3776	47_4678_1
151_14678_3774	47_4678_1
151_14678_3756	47_4678_1
151_14678_3750	47_4678_1
151_14678_3766	47_4678_1
151_14678_3800	47_4678_1
151_14678_3793	47_4678_1
151_14678_3796	47_4678_1
151_14678_3761	47_4678_1
151_14678_3778	47_4678_1
151_14678_3793	47_4678_1
151_14678_3794	47_4678_1
151_14678_3795	47_4678_1
151_14678_3795	47_4678_1
151_14678_3758	47_4678_1
151_14678_3733	47_4678_1
151_14678_3728	47_4678_1
151_14678_3709	47_4678_1
151_14678_3737	47_4678_1
151_14678_3762	47_4678_1
151_14678_3754	47_4678_1
151_14678_3782	47_4678_1
151_14678_3757	47_4678_1
151_14678_3759	47_4678_1
151_14678_3804	47_4678_1
151_14678_3809	47_4678_1
151_14678_3777	47_4678_1
151_14678_3782	47_4678_1
151_14678_3789	47_4678_1
151_14678_3802	47_4678_1
151_14678_3823	47_4678_1
151_14678_3825	47_4678_1
151_14678_3793	47_4678_1
151_14678_3788	47_4678_1
151_14678_3826	47_4678_1
151_14678_3805	47_4678_1
151_14678_3774	47_4678_1
151_14678_3761	47_4678_1
151_14678_3769	47_4678_1
151_14678_3762	47_4678_1
151_14678_3741	47_4678_1
151_14678_3752	47_4678_1
151_14678_3728	47_4678_1
151_14678_3750	47_4678_1
151_14678_3729	47_4678_1
151_14678_3777	47_4678_1
151_14678_3774	47_4678_1
151_14678_3785	47_4678_1
151_14678_3763	47_4678_1
151_14678_3787	47_4678_1
151_14678_3808	47_4678_1
151_14678_3792	47_4678_1
151_14678_3716	47_4678_1
151_14678_3693	47_4678_1
151_14678_3708	47_4678_1
151_14678_3728	47_4678_1
151_14678_3744	47_4678_1
151_14678_3759	47_4678_1
151_14678_3802	47_4678_1
151_14678_3810	47_4678_1
151_14678_3798	47_4678_1
151_14678_3797	47_4678_1
151_14678_3773	47_4678_1
151_14678_3811	47_4678_1
151_14678_3809	47_4678_1
151_14678_3777	47_4678_1
151_14678_3768	47_4678_1
151_14678_3783	47_4678_1
151_14678_3790	47_4678_1
151_14678_3792	47_4678_1
151_14678_3727	47_4678_1
151_14678_3748	47_4678_1
151_14678_3753	47_4678_1
151_14678_3757	47_4678_1
151_14678_3766	47_4678_1
151_14678_3805	47_4678_1
151_14678_3816	47_4678_1
151_14678_3812	47_4678_1
151_14678_3808	47_4678_1
151_14678_3789	47_4678_1
151_14678_3790	47_4678_1
151_14678_3828	47_4678_1
151_14678_3802	47_4678_1
151_14678_3786	47_4678_1
151_14678_3784	47_4678_1
151_14678_3762	47_4678_1
151_14678_3745	47_4678_1
151_14678_3755	47_4678_1
151_14678_3762	47_4678_1
151_14678_3778	47_4678_1
151_14678_3797	47_4678_1
151_14678_3786	47_4678_1
151_14678_3749	47_4678_1
151_14678_3747	47_4678_1
151_14678_3769	47_4678_1
151_14678_3747	47_4678_1
151_14678_3766	47_4678_1
151_14678_3759	47_4678_1
151_14678_3784	47_4678_1
151_14678_3744	47_4678_1
151_14678_3715	47_4678_1
151_14678_3745	47_4678_1
151_14678_3718	47_4678_1
151_14678_3724	47_4678_1
151_14678_3722	47_4678_1
151_14678_3750	47_4678_1
151_14678_3737	47_4678_1
151_14678_3695	47_4678_1
151_14678_3672	47_4678_1
151_14678_3692	47_4678_1
151_14678_3720	47_4678_1
151_14678_3705	47_4678_1
151_14678_3719	47_4678_1
151_14678_3710	47_4678_1
151_14678_3750	47_4678_1
151_14678_3757	47_4678_1
151_14678_3755	47_4678_1
151_14678_3756	47_4678_1
151_14678_3735	47_4678_1
151_14678_3781	47_4678_1
151_14678_3782	47_4678_1
151_14678_3782	47_4678_1
151_14678_3813	47_4678_1
151_14678_3786	47_4678_1
151_14678_3814	47_4678_1
151_14678_3785	47_4678_1
151_14678_3748	47_4678_1
151_14678_3757	47_4678_1
151_14678_3711	47_4678_1
151_14678_3759	47_4678_1
151_14678_3750	47_4678_1
151_14678_3747	47_4678_1
151_14678_3730	47_4678_1
151_14678_3741	47_4678_1
151_14678_3751	47_4678_1
151_14678_3774	47_4678_1
151_14678_3783	47_4678_1
151_14678_3778	47_4678_1
151_14678_3742	47_4678_1
151_14678_3750	47_4678_1
151_14678_3769	47_4678_1
151_14678_3768	47_4678_1
151_14678_3793	47_4678_1
151_14678_3782	47_4678_1
151_14678_3752	47_4678_1
151_14678_3757	47_4678_1
151_14678_3763	47_4678_1
151_14678_3784	47_4678_1
151_14678_3812	47_4678_1
151_14678_3800	47_4678_1
151_14678_3814	47_4678_1
151_14678_3813	47_4678_1
151_14678_3822	47_4678_1
151_14678_3805	47_4678_1
151_14678_3786	47_4678_1
151_14678_3786	47_4678_1
151_14678_3772	47_4678_1
151_14678_3741	47_4678_1
151_14678_3736	47_4678_1
151_14678_3751	47_4678_1
151_14678_3740	47_4678_1
151_14678_3757	47_4678_1
151_14678_3764	47_4678_1
151_14678_3751	47_4678_1
151_14678_3748	47_4678_1
151_14678_3729	47_4678_1
151_14678_3712	47_4678_1
151_14678_3727	47_4678_1
151_14678_3719	47_4678_1
151_14678_3734	47_4678_1
151_14678_3763	47_4678_1
151_14678_3773	47_4678_1
151_14678_3750	47_4678_1
151_14678_3755	47_4678_1
151_14678_3790	47_4678_1
151_14678_3748	47_4678_1
151_14678_3734	47_4678_1
151_14678_3761	47_4678_1
151_14678_3739	47_4678_1
151_14678_3763	47_4678_1
151_14678_3741	47_4678_1
151_14678_3705	47_4678_1
151_14678_3717	47_4678_1
151_14678_3735	47_4678_1
151_14678_3786	47_4678_1
151_14678_3788	47_4678_1
151_14678_3794	47_4678_1
151_14678_3798	47_4678_1
151_14678_3788	47_4678_1
151_14678_3761	47_4678_1
151_14678_3768	47_4678_1
151_14678_3774	47_4678_1
151_14678_3729	47_4678_1
151_14678_3768	47_4678_1
151_14678_3759	47_4678_1
151_14678_3769	47_4678_1
151_14678_3759	47_4678_1
151_14678_3793	47_4678_1
151_14678_3833	47_4678_1
151_14678_3820	47_4678_1
151_14678_3776	47_4678_1
151_14678_3773	47_4678_1
151_14678_3740	47_4678_1
151_14678_3737	47_4678_1
151_14678_3723	47_4678_1
151_14678_3727	47_4678_1
151_14678_3722	47_4678_1
151_14678_3716	47_4678_1
151_14678_3751	47_4678_1
151_14678_3728	47_4678_1
151_14678_3750	47_4678_1
151_14678_3765	47_4678_1
151_14678_3780	47_4678_1
151_14678_3770	47_4678_1
151_14678_3749	47_4678_1
151_14678_3742	47_4678_1
151_14678_3761	47_4678_1
151_14678_3708	47_4678_1
151_14678_3760	47_4678_1
151_14678_3758	47_4678_1
151_14678_3756	47_4678_1
151_14678_3771	47_4678_1
151_14678_3750	47_4678_1
151_14678_3743	47_4678_1
151_14678_3767	47_4678_1
151_14678_3763	47_4678_1
151_14678_3806	47_4678_1
151_14678_3781	47_4678_1
151_14678_3731	47_4678_1
151_14678_3723	47_4678_1
151_14678_3740	47_4678_1
151_14678_3722	47_4678_1
151_14678_3738	47_4678_1
151_14678_3745	47_4678_1
151_14678_3746	47_4678_1
151_14678_3761	47_4678_1
151_14678_3793	47_4678_1
151_14678_3806	47_4678_1
151_14678_3786	47_4678_1
151_14678_3766	47_4678_1
151_14678_3798	47_4678_1
151_14678_3792	47_4678_1
151_14678_3787	47_4678_1
151_14678_3759	47_4678_1
151_14678_3800	47_4678_1
151_14678_3801	47_4678_1
151_14678_3776	47_4678_1
151_14678_3745	47_4678_1
151_14678_3795	47_4678_1
151_14678_3838	47_4678_1
151_14678_3825	47_4678_1
151_14678_3831	47_4678_1
151_14678_3802	47_4678_1
151_14678_3753	47_4678_1
151_14678_3758	47_4678_1
151_14678_3769	47_4678_1
151_14678_3750	47_4678_1
151_14678_3763	47_4678_1
151_14678_3746	47_4678_1
151_14678_3731	47_4678_1
151_14678_3732	47_4678_1
151_14678_3723	47_4678_1
151_14678_3765	47_4678_1
151_14678_3764	47_4678_1
151_14678_3744	47_4678_1
151_14678_3766	47_4678_1
151_14678_3789	47_4678_1
151_14678_3776	47_4678_1
151_14678_3765	47_4678_1
151_14678_3816	47_4678_1
151_14678_3807	47_4678_1
151_14678_3783	47_4678_1
151_14678_3763	47_4678_1
151_14678_3787	47_4678_1
151_14678_3817	47_4678_1
151_14678_3804	47_4678_1
151_14678_3800	47_4678_1
151_14678_3823	47_4678_1
151_14678_3784	47_4678_1
151_14678_3784	47_4678_1
151_14678_3783	47_4678_1
151_14678_3817	47_4678_1
151_14678_3776	47_4678_1
151_14678_3789	47_4678_1
151_14678_3756	47_4678_1
151_14678_3751	47_4678_1
151_14678_3771	47_4678_1
151_14678_3783	47_4678_1
151_14678_3758	47_4678_1
151_14678_3814	47_4678_1
151_14678_3768	47_4678_1
151_14678_3739	47_4678_1
151_14678_3700	47_4678_1
151_14678_3714	47_4678_1
151_14678_3712	47_4678_1
151_14678_3722	47_4678_1
151_14678_3761	47_4678_1
151_14678_3752	47_4678_1
151_14678_3754	47_4678_1
151_14678_3783	47_4678_1
151_14678_3821	47_4678_1
151_14678_3803	47_4678_1
151_14678_3767	47_4678_1
151_14678_3772	47_4678_1
151_14678_3755	47_4678_1
151_14678_3774	47_4678_1
151_14678_3772	47_4678_1
151_14678_3758	47_4678_1
151_14678_3739	47_4678_1
151_14678_3761	47_4678_1
151_14678_3762	47_4678_1
151_14678_3807	47_4678_1
151_14678_3814	47_4678_1
151_14678_3806	47_4678_1
151_14678_3821	47_4678_1
151_14678_3791	47_4678_1
151_14678_3765	47_4678_1
151_14678_3751	47_4678_1
151_14678_3766	47_4678_1
151_14678_3750	47_4678_1
151_14678_3784	47_4678_1
151_14678_3808	47_4678_1
151_14678_3824	47_4678_1
151_14678_3788	47_4678_1
151_14678_3772	47_4678_1
151_14678_3779	47_4678_1
151_14678_3758	47_4678_1
151_14678_3775	47_4678_1
151_14678_3740	47_4678_1
151_14678_3756	47_4678_1
151_14678_3764	47_4678_1
151_14678_3739	47_4678_1
151_14678_3690	47_4678_1
151_14678_3713	47_4678_1
151_14678_3686	47_4678_1
151_14678_3694	47_4678_1
151_14678_3689	47_4678_1
151_14678_3701	47_4678_1
151_14678_3703	47_4678_1
151_14678_3720	47_4678_1
151_14678_3730	47_4678_1
151_14678_3715	47_4678_1
151_14678_3751	47_4678_1
151_14678_3808	47_4678_1
151_14678_3821	47_4678_1
151_14678_3799	47_4678_1
151_14678_3788	47_4678_1
151_14678_3769	47_4678_1
151_14678_3773	47_4678_1
151_14678_3788	47_4678_1
151_14678_3800	47_4678_1
151_14678_3783	47_4678_1
151_14678_3765	47_4678_1
151_14678_3798	47_4678_1
151_14678_3811	47_4678_1
151_14678_3799	47_4678_1
151_14678_3771	47_4678_1
151_14678_3781	47_4678_1
151_14678_3766	47_4678_1
151_14678_3748	47_4678_1
151_14678_3748	47_4678_1
151_14678_3758	47_4678_1
151_14678_3747	47_4678_1
151_14678_3745	47_4678_1
151_14678_3788	47_4678_1
151_14678_3839	47_4678_1
151_14678_3808	47_4678_1
151_14678_3766	47_4678_1
151_14678_3774	47_4678_1
151_14678_3776	47_4678_1
151_14678_3744	47_4678_1
151_14678_3771	47_4678_1
151_14678_3749	47_4678_1
151_14678_3730	47_4678_1
151_14678_3715	47_4678_1
151_14678_3722	47_4678_1
151_14678_3760	47_4678_1
151_14678_3768	47_4678_1
151_14678_3782	47_4678_1
151_14678_3745	47_4678_1
151_14678_3751	47_4678_1
151_14678_3763	47_4678_1
151_14678_3769	47_4678_1
151_14678_3762	47_4678_1
151_14678_3761	47_4678_1
151_14678_3810	47_4678_1
151_14678_3802	47_4678_1
151_14678_3786	47_4678_1
151_14678_3760	47_4678_1
151_14678_3765	47_4678_1
151_14678_3793	47_4678_1
151_14678_3770	47_4678_1
151_14678_3767	47_4678_1
151_14678_3775	47_4678_1
151_14678_3814	47_4678_1
151_14678_3844	47_4678_1
151_14678_3823	47_4678_1
151_14678_3813	47_4678_1
151_14678_3790	47_4678_1
151_14678_3786	47_4678_1
151_14678_3777	47_4678_1
151_14678_3756	47_4678_1
151_14678_3742	47_4678_1
151_14678_3773	47_4678_1
151_14678_3777	47_4678_1
151_14678_3779	47_4678_1
151_14678_3787	47_4678_1
151_14678_3789	47_4678_1
151_14678_3791	47_4678_1
151_14678_3776	47_4678_1
151_14678_3791	47_4678_1
151_14678_3789	47_4678_1
151_14678_3790	47_4678_1
151_14678_3781	47_4678_1
151_14678_3776	47_4678_1
151_14678_3797	47_4678_1
151_14678_3794	47_4678_1
151_14678_3761	47_4678_1
151_14678_3800	47_4678_1
151_14678_3776	47_4678_1
151_14678_3778	47_4678_1
151_14678_3782	47_4678_1
151_14678_3783	47_4678_1
151_14678_3788	47_4678_1
151_14678_3775	47_4678_1
151_14678_3794	47_4678_1
151_14678_3778	47_4678_1
151_14678_3770	47_4678_1
151_14678_3736	47_4678_1
151_14678_3750	47_4678_1
151_14678_3762	47_4678_1
151_14678_3773	47_4678_1
151_14678_3767	47_4678_1
151_14678_3743	47_4678_1
151_14678_3782	47_4678_1
151_14678_3782	47_4678_1
151_14678_3801	47_4678_1
151_14678_3776	47_4678_1
151_14678_3780	47_4678_1
151_14678_3784	47_4678_1
151_14678_3773	47_4678_1
151_14678_3778	47_4678_1
151_14678_3778	47_4678_1
151_14678_3812	47_4678_1
151_14678_3828	47_4678_1
151_14678_3810	47_4678_1
151_14678_3797	47_4678_1
151_14678_3818	47_4678_1
151_14678_3809	47_4678_1
151_14678_3773	47_4678_1
151_14678_3764	47_4678_1
151_14678_3781	47_4678_1
151_14678_3769	47_4678_1
151_14678_3786	47_4678_1
151_14678_3809	47_4678_1
151_14678_3799	47_4678_1
151_14678_3801	47_4678_1
151_14678_3802	47_4678_1
151_14678_3797	47_4678_1
151_14678_3772	47_4678_1
151_14678_3746	47_4678_1
151_14678_3726	47_4678_1
151_14678_3762	47_4678_1
151_14678_3771	47_4678_1
151_14678_3761	47_4678_1
151_14678_3803	47_4678_1
151_14678_3773	47_4678_1
151_14678_3730	47_4678_1
151_14678_3765	47_4678_1
151_14678_3742	47_4678_1
151_14678_3736	47_4678_1
151_14678_3719	47_4678_1
151_14678_3738	47_4678_1
151_14678_3783	47_4678_1
151_14678_3768	47_4678_1
151_14678_3793	47_4678_1
151_14678_3767	47_4678_1
151_14678_3769	47_4678_1
151_14678_3755	47_4678_1
151_14678_3751	47_4678_1
151_14678_3752	47_4678_1
151_14678_3786	47_4678_1
151_14678_3765	47_4678_1
151_14678_3780	47_4678_1
151_14678_3772	47_4678_1
151_14678_3767	47_4678_1
151_14678_3764	47_4678_1
151_14678_3775	47_4678_1
151_14678_3804	47_4678_1
151_14678_3792	47_4678_1
151_14678_3789	47_4678_1
151_14678_3799	47_4678_1
151_14678_3813	47_4678_1
151_14678_3761	47_4678_1
151_14678_3718	47_4678_1
151_14678_3749	47_4678_1
151_14678_3760	47_4678_1
151_14678_3733	47_4678_1
151_14678_3748	47_4678_1
151_14678_3795	47_4678_1
151_14678_3812	47_4678_1
151_14678_3794	47_4678_1
151_14678_3780	47_4678_1
151_14678_3739	47_4678_1
151_14678_3732	47_4678_1
151_14678_3730	47_4678_1
151_14678_3698	47_4678_1
151_14678_3721	47_4678_1
151_14678_3743	47_4678_1
151_14678_3770	47_4678_1
151_14678_3769	47_4678_1
151_14678_3751	47_4678_1
151_14678_3757	47_4678_1
151_14678_3751	47_4678_1
151_14678_3753	47_4678_1
151_14678_3711	47_4678_1
151_14678_3713	47_4678_1
151_14678_3743	47_4678_1
151_14678_3763	47_4678_1
151_14678_3760	47_4678_1
151_14678_3759	47_4678_1
151_14678_3735	47_4678_1
151_14678_3726	47_4678_1
151_14678_3713	47_4678_1
151_14678_3754	47_4678_1
151_14678_3751	47_4678_1
151_14678_3716	47_4678_1
151_14678_3717	47_4678_1
151_14678_3677	47_4678_1
151_14678_3714	47_4678_1
151_14678_3719	47_4678_1
151_14678_3742	47_4678_1
151_14678_3779	47_4678_1
151_14678_3777	47_4678_1
151_14678_3793	47_4678_1
151_14678_3801	47_4678_1
151_14678_3775	47_4678_1
151_14678_3736	47_4678_1
151_14678_3759	47_4678_1
151_14678_3733	47_4678_1
151_14678_3731	47_4678_1
151_14678_3749	47_4678_1
151_14678_3754	47_4678_1
151_14678_3750	47_4678_1
151_14678_3752	47_4678_1
151_14678_3748	47_4678_1
151_14678_3765	47_4678_1
151_14678_3771	47_4678_1
151_14678_3796	47_4678_1
151_14678_3728	47_4678_1
151_14678_3750	47_4678_1
151_14678_3790	47_4678_1
151_14678_3817	47_4678_1
151_14678_3826	47_4678_1
151_14678_3809	47_4678_1
151_14678_3796	47_4678_1
151_14678_3787	47_4678_1
151_14678_3777	47_4678_1
151_14678_3795	47_4678_1
151_14678_3791	47_4678_1
151_14678_3814	47_4678_1
151_14678_3804	47_4678_1
151_14678_3832	47_4678_1
151_14678_3838	47_4678_1
151_14678_3834	47_4678_1
151_14678_3822	47_4678_1
151_14678_3822	47_4678_1
151_14678_3817	47_4678_1
151_14678_3823	47_4678_1
151_14678_3793	47_4678_1
151_14678_3778	47_4678_1
151_14678_3767	47_4678_1
151_14678_3774	47_4678_1
151_14678_3773	47_4678_1
151_14678_3755	47_4678_1
151_14678_3770	47_4678_1
151_14678_3768	47_4678_1
151_14678_3781	47_4678_1
151_14678_3792	47_4678_1
151_14678_3741	47_4678_1
151_14678_3767	47_4678_1
151_14678_3817	47_4678_1
151_14678_3793	47_4678_1
151_14678_3778	47_4678_1
151_14678_3798	47_4678_1
151_14678_3831	47_4678_1
151_14678_3785	47_4678_1
151_14678_3760	47_4678_1
151_14678_3795	47_4678_1
151_14678_3764	47_4678_1
151_14678_3741	47_4678_1
151_14678_3782	47_4678_1
151_14678_3793	47_4678_1
151_14678_3820	47_4678_1
151_14678_3798	47_4678_1
151_14678_3815	47_4678_1
151_14678_3806	47_4678_1
151_14678_3824	47_4678_1
151_14678_3810	47_4678_1
151_14678_3806	47_4678_1
151_14678_3787	47_4678_1
151_14678_3778	47_4678_1
151_14678_3780	47_4678_1
151_14678_3763	47_4678_1
151_14678_3785	47_4678_1
151_14678_3768	47_4678_1
151_14678_3749	47_4678_1
151_14678_3773	47_4678_1
151_14678_3772	47_4678_1
151_14678_3810	47_4678_1
151_14678_3793	47_4678_1
151_14678_3756	47_4678_1
151_14678_3770	47_4678_1
151_14678_3774	47_4678_1
151_14678_3742	47_4678_1
151_14678_3702	47_4678_1
151_14678_3720	47_4678_1
151_14678_3763	47_4678_1
151_14678_3789	47_4678_1
151_14678_3745	47_4678_1
151_14678_3700	47_4678_1
151_14678_3703	47_4678_1
151_14678_3742	47_4678_1
151_14678_3761	47_4678_1
151_14678_3736	47_4678_1
151_14678_3728	47_4678_1
151_14678_3756	47_4678_1
151_14678_3790	47_4678_1
151_14678_3751	47_4678_1
151_14678_3735	47_4678_1
151_14678_3761	47_4678_1
151_14678_3704	47_4678_1
151_14678_3680	47_4678_1
151_14678_3724	47_4678_1
151_14678_3782	47_4678_1
151_14678_3776	47_4678_1
151_14678_3788	47_4678_1
151_14678_3763	47_4678_1
151_14678_3765	47_4678_1
151_14678_3779	47_4678_1
151_14678_3783	47_4678_1
151_14678_3793	47_4678_1
151_14678_3782	47_4678_1
151_14678_3772	47_4678_1
151_14678_3779	47_4678_1
151_14678_3788	47_4678_1
151_14678_3773	47_4678_1
151_14678_3742	47_4678_1
151_14678_3762	47_4678_1
151_14678_3757	47_4678_1
151_14678_3775	47_4678_1
151_14678_3753	47_4678_1
151_14678_3776	47_4678_1
151_14678_3800	47_4678_1
151_14678_3772	47_4678_1
151_14678_3803	47_4678_1
151_14678_3778	47_4678_1
151_14678_3743	47_4678_1
151_14678_3733	47_4678_1
151_14678_3730	47_4678_1
151_14678_3780	47_4678_1
151_14678_3781	47_4678_1
151_14678_3785	47_4678_1
151_14678_3785	47_4678_1
151_14678_3797	47_4678_1
151_14678_3800	47_4678_1
151_14678_3836	47_4678_1
151_14678_3803	47_4678_1
151_14678_3761	47_4678_1
151_14678_3787	47_4678_1
151_14678_3759	47_4678_1
151_14678_3754	47_4678_1
151_14678_3745	47_4678_1
151_14678_3725	47_4678_1
151_14678_3719	47_4678_1
151_14678_3721	47_4678_1
151_14678_3730	47_4678_1
151_14678_3690	47_4678_1
151_14678_3728	47_4678_1
151_14678_3771	47_4678_1
151_14678_3744	47_4678_1
151_14678_3786	47_4678_1
151_14678_3808	47_4678_1
151_14678_3814	47_4678_1
151_14678_3803	47_4678_1
151_14678_3811	47_4678_1
151_14678_3759	47_4678_1
151_14678_3790	47_4678_1
151_14678_3784	47_4678_1
151_14678_3766	47_4678_1
151_14678_3771	47_4678_1
151_14678_3778	47_4678_1
151_14678_3805	47_4678_1
151_14678_3777	47_4678_1
151_14678_3776	47_4678_1
151_14678_3748	47_4678_1
151_14678_3734	47_4678_1
151_14678_3756	47_4678_1
151_14678_3773	47_4678_1
151_14678_3788	47_4678_1
151_14678_3789	47_4678_1
151_14678_3782	47_4678_1
151_14678_3773	47_4678_1
151_14678_3784	47_4678_1
151_14678_3789	47_4678_1
151_14678_3793	47_4678_1
151_14678_3784	47_4678_1
151_14678_3764	47_4678_1
151_14678_3764	47_4678_1
151_14678_3791	47_4678_1
151_14678_3802	47_4678_1
151_14678_3782	47_4678_1
151_14678_3783	47_4678_1
151_14678_3788	47_4678_1
151_14678_3813	47_4678_1
151_14678_3785	47_4678_1
151_14678_3745	47_4678_1
151_14678_3767	47_4678_1
151_14678_3800	47_4678_1
151_14678_3804	47_4678_1
151_14678_3829	47_4678_1
151_14678_3798	47_4678_1
151_14678_3797	47_4678_1
151_14678_3775	47_4678_1
151_14678_3758	47_4678_1
151_14678_3754	47_4678_1
151_14678_3770	47_4678_1
151_14678_3792	47_4678_1
151_14678_3776	47_4678_1
151_14678_3768	47_4678_1
151_14678_3757	47_4678_1
151_14678_3778	47_4678_1
151_14678_3755	47_4678_1
151_14678_3750	47_4678_1
151_14678_3742	47_4678_1
151_14678_3767	47_4678_1
151_14678_3776	47_4678_1
151_14678_3815	47_4678_1
151_14678_3821	47_4678_1
151_14678_3795	47_4678_1
151_14678_3769	47_4678_1
151_14678_3695	47_4678_1
151_14678_3671	47_4678_1
151_14678_3675	47_4678_1
151_14678_3742	47_4678_1
151_14678_3702	47_4678_1
151_14678_3743	47_4678_1
151_14678_3757	47_4678_1
151_14678_3774	47_4678_1
151_14678_3798	47_4678_1
151_14678_3769	47_4678_1
151_14678_3761	47_4678_1
151_14678_3739	47_4678_1
151_14678_3715	47_4678_1
151_14678_3729	47_4678_1
151_14678_3752	47_4678_1
151_14678_3717	47_4678_1
151_14678_3730	47_4678_1
151_14678_3739	47_4678_1
151_14678_3743	47_4678_1
151_14678_3757	47_4678_1
151_14678_3827	47_4678_1
151_14678_3822	47_4678_1
151_14678_3790	47_4678_1
151_14678_3831	47_4678_1
151_14678_3794	47_4678_1
151_14678_3754	47_4678_1
151_14678_3779	47_4678_1
151_14678_3742	47_4678_1
151_14678_3729	47_4678_1
151_14678_3714	47_4678_1
151_14678_3755	47_4678_1
151_14678_3795	47_4678_1
151_14678_3806	47_4678_1
151_14678_3796	47_4678_1
151_14678_3791	47_4678_1
151_14678_3774	47_4678_1
151_14678_3777	47_4678_1
151_14678_3763	47_4678_1
151_14678_3733	47_4678_1
151_14678_3757	47_4678_1
151_14678_3806	47_4678_1
151_14678_3813	47_4678_1
151_14678_3785	47_4678_1
151_14678_3767	47_4678_1
151_14678_3782	47_4678_1
151_14678_3762	47_4678_1
151_14678_3790	47_4678_1
151_14678_3770	47_4678_1
151_14678_3793	47_4678_1
151_14678_3761	47_4678_1
151_14678_3747	47_4678_1
151_14678_3732	47_4678_1
151_14678_3715	47_4678_1
151_14678_3734	47_4678_1
151_14678_3750	47_4678_1
151_14678_3738	47_4678_1
151_14678_3752	47_4678_1
151_14678_3709	47_4678_1
151_14678_3723	47_4678_1
151_14678_3735	47_4678_1
151_14678_3725	47_4678_1
151_14678_3708	47_4678_1
151_14678_3701	47_4678_1
151_14678_3680	47_4678_1
151_14678_3718	47_4678_1
151_14678_3693	47_4678_1
151_14678_3723	47_4678_1
151_14678_3728	47_4678_1
151_14678_3741	47_4678_1
151_14678_3784	47_4678_1
151_14678_3783	47_4678_1
151_14678_3769	47_4678_1
151_14678_3741	47_4678_1
151_14678_3748	47_4678_1
151_14678_3783	47_4678_1
151_14678_3761	47_4678_1
151_14678_3751	47_4678_1
151_14678_3749	47_4678_1
151_14678_3753	47_4678_1
151_14678_3761	47_4678_1
151_14678_3772	47_4678_1
151_14678_3806	47_4678_1
151_14678_3781	47_4678_1
151_14678_3777	47_4678_1
151_14678_3808	47_4678_1
151_14678_3799	47_4678_1
151_14678_3844	47_4678_1
151_14678_3836	47_4678_1
151_14678_3832	47_4678_1
151_14678_3807	47_4678_1
151_14678_3782	47_4678_1
151_14678_3760	47_4678_1
151_14678_3769	47_4678_1
151_14678_3778	47_4678_1
151_14678_3733	47_4678_1
151_14678_3746	47_4678_1
151_14678_3730	47_4678_1
151_14678_3771	47_4678_1
151_14678_3791	47_4678_1
151_14678_3799	47_4678_1
151_14678_3773	47_4678_1
151_14678_3791	47_4678_1
151_14678_3779	47_4678_1
151_14678_3765	47_4678_1
151_14678_3756	47_4678_1
151_14678_3759	47_4678_1
151_14678_3766	47_4678_1
151_14678_3758	47_4678_1
151_14678_3768	47_4678_1
[truncated: 3,001 more rows]
[truncated: 1,161 more columns]
