# Supplementary material for: Environmental change makes robust ecological networks fragile
Source: Nat Commun. 2016 Aug 11;7:12462. doi: 10.1038/ncomms12462 (PMC4987532; doi:10.1038/ncomms12462)
Supplement: Supplementary Data 1 — Host-parasite networks and host extinction sequences in Avida experiments. The compressed archive includes the 100 co-evolved host-parasite networks and the host extinction sequences in the historical scenario. [file ncomms12462-s2.zip › Supplementary_data_S1/host_extinction_sequence_64.csv]

643_6_1	592_3_2	344_6_9	345_6_1	346_6_7	347_06_3	340_6_4	341_6_11	342_6_2	343_46_3	348_3_1	349_06_3	1653_6_1	594_6_4	298_1_8	299_6_2	296_6_4	297_6_6	294_1_6	295_6_1	292_6_1	293_6_9	290_0_1	291_4_3	270_34_3	271_6_3	272_1_2	273_24_1	274_6_2	275_06_1	276_6_13	277_34_3	278_4_2	279_6_1	642_06_1	108_6_3	109_6_15	102_6_4	103_6_8	100_6_1	101_6_2	106_6_1	107_6_1	104_24_7	105_6_5	2047_24_1	2044_24_1	2042_4_1	2043_3_1	2041_0_1
643_6_1	344_6_11	345_6_1	346_6_11	347_06_1	340_6_6	341_6_10	342_6_3	343_46_5	348_3_1	349_06_5	594_6_3	298_1_7	299_6_1	296_6_5	297_6_6	294_1_4	295_6_1	293_6_12	290_0_1	291_4_3	587_6_1	270_34_2	271_6_5	272_1_3	273_24_1	274_6_1	275_06_1	276_6_14	277_34_2	278_4_4	279_6_1	1781_24_1	108_6_4	109_6_15	102_6_5	103_6_11	100_6_1	101_6_3	106_6_2	107_6_1	104_24_5	105_6_5	2047_24_2	2044_24_2	2042_4_2	2048_24_2	2049_6_1	183_6_3	99_6_17
452_24_14	158_6_1	294_1_1	527_6_6	1868_24_1	1099_6_1	93_24_1	429_6_8	2173_6_5	1942_6_4	1941_6_2	161_6_1	818_6_5	345_6_1	346_6_10	347_06_2	340_6_4	341_6_7	342_6_2	343_46_4	1373_6_2	811_6_8	812_6_2	813_6_4	348_3_1	349_06_5	2177_4_1	1799_06_1	664_6_4	1399_6_3	719_6_4	1622_6_1	717_6_11	1792_24_5	1791_24_1	714_24_4	1797_6_3	712_6_13	1795_6_5	1008_4_1	1490_6_4	1558_6_2	1494_6_6	661_06_1	716_24_1	1560_6_1	1264_0_4	961_24_1	1069_2_2	299_6_1
452_24_15	158_6_1	294_1_1	527_6_7	93_24_1	429_6_9	2173_6_5	1942_6_4	161_6_1	818_6_5	345_6_1	346_6_10	347_06_4	340_6_4	341_6_6	342_6_3	343_46_4	1373_6_1	811_6_13	812_6_2	813_6_1	348_3_1	349_06_8	2177_4_1	1799_06_1	664_6_7	1399_6_6	719_6_5	1622_6_2	717_6_10	1792_24_1	1791_24_3	714_24_4	1797_6_1	712_6_10	1795_6_5	1008_4_1	1490_6_6	1493_6_4	1494_6_4	606_6_1	1264_0_4	916_6_4	1704_6_4	1705_6_2	1708_24_1	1063_6_2	1064_1_2	1067_6_2	910_6_6
527_6_7	165_3_1	429_6_15	428_3_2	1942_6_3	161_6_1	818_6_2	345_6_1	346_6_9	347_06_4	340_6_3	341_6_11	342_6_3	343_46_5	811_6_16	812_6_3	813_6_1	349_06_8	664_6_13	717_6_11	1792_24_2	1791_24_6	714_24_5	1797_6_1	712_6_12	1795_6_1	1490_6_6	1493_6_3	1494_6_1	420_6_1	606_6_1	1264_0_1	916_6_4	1704_6_4	1705_6_2	1708_24_1	1063_6_2	1067_6_1	910_6_3	298_1_9	299_6_1	296_6_5	297_6_11	1665_0_5	1390_6_1	1663_24_1	293_6_18	291_4_6	1087_6_5	1129_6_2
527_6_9	165_3_1	507_6_1	1257_6_1	1942_6_4	818_6_3	1263_6_2	346_6_12	347_06_3	340_6_3	341_6_9	342_6_3	343_46_5	811_6_16	812_6_1	813_6_1	349_06_22	664_6_11	717_6_15	1792_24_2	1791_24_15	714_24_12	712_6_17	1795_6_2	1490_6_6	1493_6_2	420_6_1	606_6_1	916_6_8	1704_6_4	1705_6_3	1708_24_1	1168_6_11	1067_6_1	910_6_2	298_1_8	299_6_1	296_6_2	297_6_13	1665_0_3	293_6_16	291_4_6	1087_6_4	1129_6_2	593_34_8	592_3_6	199_6_1	594_6_2	597_6_7	596_24_1
165_3_1	1257_6_1	1942_6_2	818_6_4	1263_6_2	346_6_11	2171_0_15	340_6_7	341_6_15	342_6_1	343_46_5	811_6_21	812_6_2	813_6_1	349_06_15	664_6_14	717_6_11	1792_24_1	1791_24_16	714_24_10	712_6_18	1490_6_7	1493_6_2	420_6_1	606_6_1	916_6_11	1705_6_4	1708_24_1	424_06_1	298_1_4	299_6_1	297_6_17	1665_0_2	293_6_19	291_4_5	1087_6_1	1129_6_1	593_34_8	592_3_5	199_6_1	594_6_1	597_6_6	596_24_1	1169_6_17	598_6_2	197_6_20	196_06_8	191_6_10	190_6_20	1089_24_2
165_3_1	1257_6_1	1942_6_1	818_6_4	1263_6_2	346_6_7	2171_0_21	340_6_4	341_6_13	342_6_3	343_46_9	811_6_26	812_6_3	813_6_1	349_06_25	664_6_15	717_6_14	1791_24_18	714_24_19	712_6_14	1490_6_8	606_6_1	1705_6_3	1708_24_1	424_06_1	298_1_5	299_6_1	297_6_11	1665_0_1	293_6_19	291_4_4	1087_6_1	593_34_5	592_3_10	199_6_1	597_6_4	596_24_1	1169_6_23	598_6_1	197_6_20	196_06_7	191_6_6	190_6_22	1126_06_7	192_6_1	271_6_6	585_1_7	276_6_21	279_6_6	569_6_4
165_3_1	1257_6_1	1942_6_1	818_6_3	1263_6_2	346_6_9	2171_0_30	340_6_5	341_6_11	343_46_8	811_6_20	812_6_1	813_6_1	349_06_21	664_6_18	717_6_15	1791_24_11	714_24_24	712_6_19	1490_6_6	606_6_1	1705_6_2	1708_24_1	424_06_1	298_1_5	299_6_1	297_6_16	293_6_26	291_4_1	591_6_30	593_34_4	592_3_11	199_6_1	597_6_4	596_24_1	1169_6_28	598_6_1	197_6_20	196_06_12	191_6_4	190_6_21	1126_06_9	192_6_1	271_6_9	585_1_11	276_6_19	279_6_4	569_6_5	1359_6_5	1456_6_1
1257_6_1	1942_6_2	818_6_1	345_6_1	346_6_12	2171_0_40	340_6_10	341_6_8	343_46_12	811_6_23	812_6_1	813_6_1	349_06_20	717_6_17	1791_24_5	714_24_29	712_6_12	1490_6_4	606_6_1	1705_6_1	1708_24_1	424_06_1	298_1_9	299_6_1	297_6_13	293_6_29	291_4_1	591_6_35	593_34_6	592_3_21	199_6_1	597_6_6	596_24_1	1169_6_37	598_6_1	197_6_13	196_06_8	191_6_4	190_6_19	1126_06_10	192_6_1	271_6_6	585_1_13	276_6_21	279_6_9	569_6_4	1359_6_2	2109_06_1	524_6_15	527_6_18
1942_6_2	344_6_10	345_6_1	346_6_17	2171_0_67	340_6_7	341_6_6	343_46_12	811_6_17	349_06_15	717_6_18	1791_24_5	714_24_20	712_6_12	1490_6_10	606_6_1	1705_6_2	1708_24_1	424_06_1	298_1_8	299_6_1	297_6_18	293_6_39	291_4_1	591_6_40	593_34_7	592_3_25	199_6_1	597_6_7	596_24_1	1169_6_35	194_06_1	197_6_11	196_06_3	191_6_1	190_6_25	1126_06_12	192_6_1	271_6_6	276_6_16	279_6_10	1104_6_6	524_6_10	527_6_22	521_6_1	1450_3_7	528_6_1	1234_4_1	443_6_1	441_6_3
1942_6_1	344_6_15	345_6_1	346_6_15	2171_0_51	340_6_7	341_6_10	343_46_19	811_6_19	349_06_18	717_6_24	1791_24_7	714_24_20	712_6_11	1490_6_6	606_6_1	1705_6_3	424_06_1	298_1_10	299_6_1	297_6_9	293_6_36	291_4_1	591_6_46	593_34_9	592_3_34	199_6_1	597_6_5	596_24_1	1169_6_47	194_06_1	197_6_10	196_06_4	191_6_1	190_6_14	1126_06_7	192_6_1	271_6_5	276_6_15	279_6_8	1104_6_11	524_6_5	527_6_18	521_6_1	1450_3_13	528_6_1	1234_4_1	443_6_1	441_6_4	440_6_30
1942_6_1	344_6_15	345_6_1	346_6_11	2171_0_34	340_6_7	341_6_7	343_46_17	811_6_22	349_06_12	717_6_25	1791_24_11	714_24_8	712_6_15	1490_6_8	606_6_1	1705_6_4	424_06_1	298_1_9	299_6_1	297_6_11	293_6_39	291_4_1	591_6_49	593_34_12	592_3_30	199_6_1	597_6_9	596_24_1	194_06_1	197_6_10	1123_6_9	191_6_1	190_6_20	1126_06_3	271_6_8	276_6_11	279_6_8	1359_6_4	1104_6_9	524_6_4	527_6_21	521_6_1	1450_3_14	528_6_1	1234_4_1	443_6_1	441_6_9	440_6_36	447_6_1
344_6_12	345_6_1	346_6_9	2171_0_17	340_6_5	341_6_9	343_46_23	811_6_19	349_06_23	717_6_25	1791_24_12	714_24_10	712_6_12	1490_6_9	606_6_1	1705_6_2	424_06_1	298_1_15	299_6_1	297_6_9	293_6_40	291_4_1	591_6_58	593_34_20	592_3_37	199_6_1	597_6_9	596_24_1	1121_6_1	197_6_11	1123_6_5	191_6_1	190_6_22	271_6_5	276_6_13	279_6_12	1359_6_1	1104_6_13	524_6_5	527_6_19	521_6_1	1450_3_11	528_6_1	1234_4_1	443_6_1	441_6_4	440_6_39	447_6_1	109_6_1	102_6_18
344_6_14	345_6_1	346_6_15	340_6_4	341_6_8	343_46_23	811_6_23	349_06_31	717_6_16	1791_24_15	714_24_7	712_6_13	1490_6_11	606_6_1	1705_6_4	424_06_1	298_1_12	299_6_1	297_6_14	293_6_33	291_4_1	591_6_69	593_34_26	592_3_33	199_6_1	597_6_19	596_24_1	1121_6_1	197_6_8	1123_6_3	191_6_1	1125_6_10	271_6_4	276_6_16	279_6_11	1104_6_9	524_6_2	527_6_17	521_6_1	1450_3_9	528_6_1	1234_4_1	443_6_1	441_6_5	440_6_33	447_6_1	109_6_1	102_6_11	100_6_1	101_6_6
344_6_14	345_6_1	346_6_15	340_6_3	341_6_15	343_46_37	811_6_25	349_06_30	717_6_25	1791_24_18	714_24_1	712_6_24	1490_6_8	606_6_1	1705_6_5	424_06_1	298_1_11	299_6_1	297_6_11	293_6_40	291_4_1	591_6_65	593_34_27	592_3_43	199_6_1	597_6_14	596_24_1	1121_6_1	197_6_4	1123_6_4	191_6_1	1125_6_9	271_6_2	276_6_11	279_6_10	1104_6_13	524_6_4	527_6_13	521_6_1	528_6_1	443_6_1	441_6_5	440_6_38	447_6_1	109_6_1	102_6_10	100_6_1	101_6_5	106_6_1	107_6_1
344_6_17	345_6_1	346_6_10	340_6_2	341_6_11	343_46_39	811_6_34	349_06_27	717_6_16	1791_24_18	712_6_20	1490_6_12	606_6_1	1705_6_7	424_06_1	298_1_9	299_6_1	297_6_9	293_6_37	291_4_1	591_6_70	593_34_29	592_3_53	199_6_1	597_6_11	596_24_1	1121_6_1	197_6_4	1123_6_3	191_6_1	1125_6_6	276_6_14	279_6_10	1104_6_10	524_6_5	527_6_15	521_6_1	528_6_1	443_6_1	441_6_6	440_6_32	447_6_1	109_6_1	102_6_9	100_6_1	101_6_7	106_6_1	107_6_1	39_1_2	38_6_6
344_6_14	345_6_1	346_6_10	341_6_15	343_46_45	811_6_38	349_06_24	717_6_24	1791_24_33	712_6_25	1490_6_7	1705_6_8	424_06_1	298_1_9	299_6_1	297_6_12	293_6_40	291_4_1	591_6_63	593_34_25	592_3_42	199_6_1	597_6_5	596_24_1	1121_6_1	197_6_4	1123_6_4	191_6_1	1125_6_6	276_6_17	279_6_6	1104_6_12	524_6_2	527_6_12	521_6_1	528_6_1	443_6_1	441_6_2	440_6_45	447_6_1	109_6_1	102_6_13	100_6_1	101_6_10	106_6_1	107_6_1	39_1_1	38_6_6	906_6_5	33_6_22
344_6_18	345_6_1	346_6_11	341_6_10	343_46_42	811_6_46	349_06_31	717_6_20	1791_24_39	712_6_29	1490_6_5	1705_6_7	424_06_1	298_1_12	299_6_1	297_6_10	293_6_32	291_4_1	591_6_69	593_34_13	592_3_53	199_6_1	597_6_6	596_24_1	1121_6_1	197_6_9	1123_6_5	191_6_1	1125_6_7	276_6_22	279_6_5	1104_6_14	527_6_14	521_6_1	528_6_1	443_6_1	441_6_1	440_6_33	447_6_1	109_6_1	102_6_6	100_6_1	101_6_16	106_6_1	107_6_1	39_1_1	38_6_4	906_6_5	33_6_19	32_6_2
344_6_16	345_6_1	346_6_9	341_6_5	343_46_38	811_6_50	349_06_27	717_6_17	1791_24_32	712_6_30	1490_6_5	1705_6_8	424_06_1	298_1_9	299_6_1	297_6_10	293_6_46	291_4_1	591_6_64	593_34_5	592_3_33	199_6_1	597_6_4	596_24_1	1121_6_1	197_6_11	1123_6_2	191_6_1	1125_6_2	276_6_13	279_6_6	1104_6_13	527_6_15	521_6_1	528_6_1	443_6_1	440_6_34	447_6_1	109_6_1	102_6_7	100_6_1	101_6_15	106_6_1	107_6_1	39_1_1	38_6_1	906_6_6	33_6_16	32_6_4	31_3_7
344_6_19	345_6_1	346_6_13	341_6_7	343_46_47	811_6_49	349_06_29	717_6_14	1791_24_14	712_6_44	1490_6_4	1705_6_8	424_06_1	298_1_8	299_6_1	297_6_11	293_6_47	291_4_1	591_6_73	593_34_3	592_3_36	199_6_1	597_6_2	596_24_1	1121_6_1	197_6_21	191_6_1	1125_6_3	276_6_22	279_6_8	1104_6_27	527_6_10	521_6_1	443_6_1	440_6_26	447_6_1	109_6_1	102_6_6	100_6_1	101_6_15	106_6_1	107_6_1	39_1_1	38_6_2	906_6_7	33_6_17	32_6_2	31_3_8	30_6_1	37_6_4
344_6_18	345_6_1	346_6_17	341_6_10	343_46_35	811_6_50	349_06_14	717_6_16	1791_24_10	712_6_40	1490_6_4	1705_6_4	424_06_1	298_1_3	299_6_1	297_6_10	293_6_62	291_4_1	591_6_97	593_34_2	592_3_18	199_6_1	597_6_2	596_24_1	197_6_33	191_6_1	1125_6_2	276_6_14	279_6_12	1104_6_21	527_6_13	521_6_1	443_6_1	440_6_26	447_6_1	109_6_1	102_6_6	100_6_1	101_6_19	106_6_1	39_1_1	38_6_1	906_6_7	33_6_17	32_6_6	31_3_5	30_6_1	37_6_7	36_6_6	35_6_17
344_6_21	345_6_1	346_6_17	341_6_5	343_46_50	811_6_47	349_06_8	717_6_12	1791_24_14	712_6_42	1490_6_3	1705_6_10	424_06_1	298_1_3	299_6_1	297_6_14	293_6_65	291_4_1	591_6_90	592_3_22	199_6_1	597_6_2	596_24_1	197_6_23	191_6_1	190_6_27	276_6_24	279_6_10	1104_6_35	527_6_12	521_6_1	443_6_1	440_6_14	447_6_1	109_6_1	102_6_9	100_6_1	101_6_15	106_6_1	39_1_1	906_6_3	33_6_13	32_6_3	31_3_5	30_6_1	37_6_8	36_6_7	35_6_9	2167_6_51	335_35_6
344_6_22	345_6_1	346_6_25	341_6_7	343_46_39	811_6_56	349_06_5	717_6_16	1791_24_17	712_6_34	1490_6_4	1705_6_10	424_06_1	298_1_4	299_6_1	297_6_12	293_6_84	291_4_1	591_6_112	592_3_24	199_6_1	597_6_1	596_24_1	197_6_19	191_6_1	190_6_28	276_6_23	279_6_17	1456_6_7	527_6_10	521_6_1	443_6_1	440_6_11	447_6_1	109_6_1	102_6_9	100_6_1	101_6_20	106_6_1	39_1_1	906_6_7	33_6_18	32_6_3	31_3_3	30_6_1	37_6_5	36_6_9	35_6_16	2167_6_65	335_35_1
344_6_16	345_6_1	346_6_27	341_6_5	343_46_48	811_6_69	717_6_14	1791_24_31	712_6_39	1490_6_4	1705_6_14	424_06_1	298_1_2	299_6_1	297_6_10	293_6_86	291_4_1	591_6_103	592_3_23	199_6_1	597_6_1	596_24_1	197_6_14	191_6_1	190_6_38	276_6_23	279_6_11	1456_6_8	527_6_10	521_6_1	443_6_1	440_6_13	447_6_1	109_6_1	102_6_12	100_6_1	101_6_16	106_6_1	39_1_1	906_6_11	33_6_16	32_6_1	31_3_4	30_6_1	37_6_4	36_6_5	35_6_14	2167_6_56	331_6_1	330_06_1
1142_6_6	109_6_1	211_6_1	469_6_1	42_6_1	664_6_9	663_6_12	661_06_1	660_6_35	164_06_1	130_1_1	40_6_1	2138_6_19	2093_6_12	134_6_29	15_6_1	139_6_9	1218_6_3	225_6_45	24_4_16	26_6_30	691_06_32	20_6_1	21_6_1	1834_6_16	2173_6_18	160_6_26	699_14_29	28_6_5	3_6_5	161_6_1	542_6_12	345_6_1	346_6_22	527_6_9	546_6_8	402_6_11	545_6_5	281_6_12	811_6_59	220_6_1	443_6_1	284_6_12	409_6_5	286_6_7	997_6_1	10_6_1	717_6_12	331_6_1	1157_1_2
1142_6_5	109_6_1	211_6_1	469_6_1	42_6_1	664_6_13	663_6_7	661_06_1	660_6_26	164_06_1	130_1_1	40_6_1	2138_6_21	2093_6_19	134_6_23	15_6_1	139_6_6	1218_6_1	225_6_36	24_4_19	26_6_38	691_06_33	20_6_1	21_6_1	1834_6_17	2173_6_24	160_6_21	699_14_23	28_6_6	3_6_7	161_6_1	289_24_55	345_6_1	346_6_18	527_6_11	546_6_10	402_6_7	545_6_13	281_6_11	811_6_68	220_6_1	443_6_1	284_6_16	409_6_5	286_6_3	227_6_1	10_6_1	717_6_13	331_6_1	1157_1_2
1142_6_4	109_6_1	211_6_1	469_6_1	42_6_1	664_6_14	663_6_7	661_06_1	660_6_29	164_06_1	130_1_1	40_6_1	2138_6_24	2093_6_18	134_6_23	15_6_1	139_6_5	225_6_47	24_4_22	26_6_29	691_06_48	20_6_1	21_6_1	1834_6_15	2173_6_26	160_6_26	699_14_24	28_6_4	3_6_4	161_6_1	289_24_66	345_6_1	346_6_20	527_6_7	546_6_15	402_6_8	545_6_9	281_6_8	811_6_60	220_6_1	443_6_1	284_6_13	409_6_3	286_6_5	227_6_1	10_6_1	717_6_13	331_6_1	1791_24_82	330_06_1
1142_6_4	109_6_1	211_6_1	469_6_1	42_6_1	664_6_14	663_6_8	661_06_1	660_6_28	164_06_1	130_1_1	40_6_1	2138_6_36	2093_6_17	134_6_20	15_6_1	139_6_4	225_6_38	24_4_29	26_6_29	691_06_50	20_6_1	21_6_1	1834_6_16	2173_6_24	160_6_17	699_14_12	28_6_3	3_6_1	161_6_1	289_24_63	345_6_1	346_6_23	527_6_10	546_6_20	402_6_6	545_6_10	281_6_6	811_6_65	220_6_1	443_6_1	284_6_12	409_6_3	286_6_6	227_6_1	10_6_1	717_6_12	331_6_1	1791_24_74	330_06_1
1142_6_3	109_6_1	211_6_1	469_6_1	42_6_1	664_6_16	663_6_7	661_06_1	660_6_24	164_06_1	130_1_1	40_6_1	2138_6_30	2093_6_9	134_6_30	139_6_1	225_6_42	24_4_19	26_6_20	691_06_44	20_6_1	21_6_1	1834_6_22	2173_6_25	160_6_23	699_14_6	28_6_3	3_6_1	161_6_1	289_24_64	345_6_1	346_6_25	527_6_11	546_6_32	402_6_8	545_6_6	281_6_2	811_6_76	220_6_1	443_6_1	284_6_11	409_6_4	286_6_6	227_6_1	10_6_1	717_6_8	331_6_1	1791_24_36	330_06_1	670_6_4
1142_6_1	211_6_1	469_6_1	42_6_1	664_6_16	663_6_11	661_06_1	660_6_27	164_06_1	130_1_1	40_6_1	2138_6_37	2093_6_8	134_6_29	139_6_2	225_6_39	24_4_23	26_6_20	691_06_63	20_6_1	21_6_1	1834_6_16	2173_6_26	160_6_32	699_14_2	28_6_1	3_6_1	161_6_1	289_24_62	345_6_1	346_6_20	527_6_12	546_6_33	402_6_4	545_6_8	281_6_3	811_6_55	220_6_1	443_6_1	284_6_6	409_6_4	286_6_8	227_6_1	10_6_1	717_6_13	331_6_1	1791_24_17	330_06_1	670_6_4	712_6_24
211_6_1	469_6_1	42_6_1	664_6_16	663_6_13	661_06_1	660_6_10	164_06_1	130_1_1	40_6_1	2138_6_37	2093_6_12	134_6_34	139_6_1	225_6_31	24_4_22	26_6_40	691_06_53	20_6_1	21_6_1	1834_6_13	2173_6_19	160_6_25	28_6_1	3_6_1	161_6_1	289_24_70	345_6_1	346_6_29	527_6_10	546_6_40	402_6_3	545_6_14	281_6_3	811_6_51	220_6_1	443_6_1	284_6_3	409_6_11	286_6_9	227_6_1	10_6_1	717_6_14	331_6_1	1791_24_8	330_06_1	670_6_4	712_6_25	455_6_43	120_4_25
211_6_1	469_6_1	42_6_1	664_6_14	663_6_14	661_06_1	660_6_17	164_06_1	130_1_1	40_6_1	2138_6_30	2093_6_10	134_6_34	139_6_1	225_6_48	24_4_16	26_6_30	691_06_67	20_6_1	21_6_1	1834_6_6	2173_6_23	160_6_30	3_6_1	161_6_1	289_24_68	345_6_1	346_6_25	527_6_19	546_6_35	341_6_10	545_6_13	281_6_5	811_6_52	220_6_1	443_6_1	284_6_4	409_6_10	286_6_14	227_6_1	10_6_1	717_6_17	331_6_1	1791_24_6	330_06_1	670_6_2	712_6_27	455_6_54	120_4_17	262_6_14
211_6_1	469_6_1	42_6_1	664_6_12	663_6_17	661_06_1	660_6_11	164_06_1	130_1_1	40_6_1	2138_6_26	2093_6_12	134_6_29	139_6_1	225_6_19	24_4_24	26_6_38	691_06_75	20_6_1	21_6_1	1834_6_5	2173_6_25	160_6_32	3_6_1	161_6_1	289_24_72	345_6_1	346_6_19	527_6_21	546_6_35	341_6_5	545_6_14	281_6_8	811_6_60	220_6_1	443_6_1	284_6_2	409_6_4	286_6_15	227_6_1	10_6_1	717_6_27	331_6_1	1791_24_1	330_06_1	670_6_1	712_6_21	455_6_45	120_4_16	262_6_13
211_6_1	469_6_1	42_6_1	664_6_13	663_6_8	661_06_1	660_6_14	164_06_1	130_1_1	40_6_1	2138_6_13	2093_6_11	134_6_34	139_6_1	225_6_22	24_4_21	26_6_40	691_06_83	20_6_1	21_6_1	1834_6_5	1835_6_28	160_6_35	3_6_1	161_6_1	289_24_69	345_6_1	346_6_28	527_6_17	546_6_45	341_6_6	545_6_7	281_6_7	811_6_73	220_6_1	443_6_1	284_6_2	409_6_3	286_6_26	227_6_1	10_6_1	717_6_25	330_06_1	670_6_4	712_6_22	455_6_39	120_4_10	262_6_13	261_6_31	123_6_1
211_6_1	469_6_1	42_6_1	664_6_12	663_6_11	661_06_1	660_6_13	164_06_1	130_1_1	40_6_1	2138_6_15	2093_6_8	134_6_30	139_6_1	225_6_8	24_4_30	26_6_37	691_06_94	20_6_1	21_6_1	1130_06_104	1835_6_27	160_6_40	3_6_1	161_6_1	542_6_25	345_6_1	346_6_14	527_6_27	546_6_37	341_6_7	545_6_10	281_6_4	811_6_64	220_6_1	443_6_1	284_6_2	409_6_3	286_6_20	227_6_1	10_6_1	717_6_27	330_06_1	670_6_5	712_6_21	455_6_43	120_4_10	262_6_16	261_6_30	123_6_1
211_6_1	469_6_1	42_6_1	664_6_21	663_6_11	661_06_1	660_6_14	164_06_1	130_1_1	40_6_1	2138_6_11	2093_6_7	134_6_28	139_6_1	225_6_3	24_4_24	26_6_46	691_06_80	20_6_1	21_6_1	1130_06_53	1835_6_24	160_6_34	3_6_1	161_6_1	289_24_87	345_6_1	346_6_27	527_6_18	546_6_40	341_6_7	545_6_14	281_6_5	811_6_87	220_6_1	443_6_1	284_6_8	409_6_3	286_6_35	227_6_1	10_6_1	717_6_28	330_06_1	670_6_5	712_6_20	455_6_23	120_4_6	262_6_23	261_6_28	123_6_1
211_6_1	469_6_1	42_6_1	664_6_17	663_6_11	661_06_1	660_6_15	164_06_1	130_1_1	40_6_1	2138_6_14	2093_6_2	134_6_21	139_6_1	24_4_26	26_6_41	691_06_86	20_6_1	21_6_1	1130_06_38	1835_6_27	160_6_34	3_6_1	161_6_1	289_24_91	345_6_1	346_6_27	527_6_19	546_6_43	341_6_4	545_6_11	281_6_10	811_6_102	220_6_1	443_6_1	284_6_6	409_6_3	286_6_39	227_6_1	10_6_1	717_6_45	330_06_1	670_6_2	712_6_13	455_6_31	120_4_5	262_6_19	261_6_34	123_6_1	124_6_57
211_6_1	469_6_1	42_6_1	664_6_19	663_6_14	661_06_1	660_6_20	164_06_1	130_1_1	40_6_1	2138_6_16	2093_6_5	134_6_14	139_6_1	24_4_32	26_6_55	691_06_95	20_6_1	21_6_1	1130_06_37	1835_6_22	160_6_35	3_6_1	161_6_1	289_24_104	345_6_1	346_6_30	527_6_22	546_6_32	341_6_6	545_6_9	281_6_7	811_6_106	220_6_1	443_6_1	284_6_8	409_6_5	286_6_32	227_6_1	10_6_1	717_6_42	330_06_1	712_6_13	455_6_29	120_4_5	262_6_28	261_6_35	123_6_1	124_6_55	125_0_151
211_6_1	469_6_1	42_6_1	664_6_15	663_6_9	661_06_1	660_6_22	164_06_1	130_1_1	40_6_1	2138_6_9	2093_6_6	134_6_20	139_6_1	24_4_42	26_6_65	691_06_94	20_6_1	21_6_1	1130_06_44	1835_6_15	160_6_38	3_6_1	161_6_1	289_24_98	345_6_1	346_6_40	527_6_17	546_6_39	341_6_9	545_6_9	281_6_5	811_6_114	220_6_1	443_6_1	284_6_6	409_6_3	286_6_39	10_6_1	717_6_40	330_06_1	712_6_19	455_6_18	120_4_2	262_6_31	261_6_37	123_6_1	124_6_64	125_0_152	265_6_21
211_6_1	469_6_1	42_6_1	664_6_18	663_6_11	661_06_1	660_6_18	164_06_1	130_1_1	40_6_1	2138_6_13	2093_6_9	134_6_29	139_6_1	24_4_48	26_6_52	691_06_90	20_6_1	21_6_1	1130_06_41	1835_6_13	160_6_50	3_6_1	161_6_1	289_24_100	345_6_1	346_6_31	527_6_23	546_6_43	341_6_4	545_6_8	281_6_6	811_6_122	220_6_1	443_6_1	284_6_8	409_6_3	286_6_42	717_6_50	330_06_1	712_6_18	455_6_18	262_6_24	261_6_31	123_6_1	124_6_73	125_0_149	265_6_19	128_6_65	1555_6_42
211_6_1	469_6_1	42_6_1	664_6_20	663_6_8	661_06_1	660_6_10	164_06_1	130_1_1	40_6_1	2138_6_15	2093_6_8	134_6_31	139_6_1	24_4_36	26_6_69	691_06_107	20_6_1	21_6_1	1130_06_40	1835_6_14	160_6_45	3_6_1	161_6_1	289_24_104	345_6_1	346_6_46	527_6_13	546_6_40	341_6_5	545_6_11	281_6_8	811_6_134	220_6_1	443_6_1	284_6_6	68_24_1	286_6_30	717_6_27	330_06_1	712_6_31	455_6_19	262_6_24	261_6_34	123_6_1	124_6_82	125_0_112	265_6_15	128_6_69	1555_6_49
211_6_1	469_6_1	42_6_1	664_6_18	663_6_5	661_06_1	660_6_7	164_06_1	130_1_1	40_6_1	2138_6_15	2093_6_10	134_6_33	139_6_1	24_4_52	26_6_60	691_06_113	20_6_1	21_6_1	1130_06_45	1835_6_15	160_6_51	3_6_1	161_6_1	289_24_97	345_6_1	346_6_49	527_6_17	546_6_48	341_6_5	545_6_6	281_6_3	811_6_147	220_6_1	443_6_1	284_6_12	68_24_1	286_6_32	717_6_36	330_06_1	712_6_21	455_6_26	262_6_17	261_6_35	123_6_1	124_6_89	125_0_72	265_6_19	128_6_54	268_24_2
211_6_1	469_6_1	42_6_1	664_6_20	663_6_10	661_06_1	660_6_6	164_06_1	130_1_1	40_6_1	2138_6_18	2093_6_5	134_6_26	139_6_1	24_4_38	26_6_57	691_06_109	20_6_1	21_6_1	1130_06_54	1835_6_12	160_6_66	3_6_1	161_6_1	289_24_105	345_6_1	346_6_35	527_6_24	546_6_42	341_6_8	545_6_5	281_6_2	811_6_135	220_6_1	284_6_10	68_24_1	286_6_30	717_6_30	330_06_1	712_6_29	455_6_22	262_6_21	261_6_31	123_6_1	124_6_90	125_0_73	265_6_15	128_6_50	1552_4_11	1555_6_50
211_6_1	469_6_1	42_6_1	664_6_16	663_6_11	661_06_1	660_6_6	164_06_1	130_1_1	40_6_1	2138_6_21	2093_6_2	134_6_33	139_6_1	24_4_39	26_6_69	691_06_123	20_6_1	21_6_1	1130_06_55	1835_6_14	160_6_51	3_6_1	161_6_1	289_24_94	345_6_1	346_6_53	527_6_16	546_6_42	341_6_7	545_6_6	281_6_1	811_6_137	220_6_1	284_6_14	68_24_1	286_6_29	717_6_30	330_06_1	712_6_27	455_6_14	262_6_32	261_6_40	123_6_1	124_6_85	125_0_92	265_6_17	128_6_52	1552_4_10	1555_6_73
211_6_1	469_6_1	42_6_1	664_6_22	663_6_17	661_06_1	660_6_6	164_06_1	130_1_1	40_6_1	2138_6_23	135_6_1	134_6_34	139_6_1	24_4_33	26_6_55	691_06_116	20_6_1	21_6_1	1130_06_68	1835_6_13	160_6_58	3_6_1	161_6_1	289_24_93	345_6_1	346_6_48	527_6_22	546_6_36	341_6_7	343_46_10	281_6_1	811_6_129	220_6_1	284_6_8	68_24_1	286_6_26	717_6_37	330_06_1	712_6_18	455_6_15	262_6_34	261_6_34	123_6_1	124_6_78	125_0_117	265_6_21	128_6_56	1552_4_13	1555_6_76
211_6_1	469_6_1	42_6_1	664_6_28	663_6_15	661_06_1	660_6_8	164_06_1	130_1_1	40_6_1	2138_6_10	135_6_1	134_6_41	139_6_1	24_4_36	26_6_62	691_06_114	20_6_1	21_6_1	1130_06_75	1835_6_12	160_6_61	3_6_1	161_6_1	289_24_84	345_6_1	346_6_60	527_6_22	546_6_44	341_6_2	343_46_10	281_6_1	811_6_120	220_6_1	284_6_7	286_6_21	717_6_26	330_06_1	712_6_19	455_6_11	262_6_46	261_6_26	123_6_1	124_6_80	125_0_152	265_6_31	128_6_59	1552_4_10	1555_6_60	16_6_67
211_6_1	469_6_1	42_6_1	664_6_22	663_6_22	661_06_1	660_6_9	164_06_1	130_1_1	40_6_1	2138_6_6	135_6_1	134_6_34	139_6_1	24_4_23	26_6_41	691_06_108	20_6_1	21_6_1	1130_06_93	1835_6_14	160_6_66	3_6_1	161_6_1	289_24_93	345_6_1	346_6_53	527_6_25	546_6_57	343_46_6	811_6_117	220_6_1	284_6_12	286_6_30	717_6_34	330_06_1	712_6_17	455_6_12	262_6_42	261_6_24	123_6_1	124_6_79	125_0_186	265_6_44	128_6_55	1552_4_6	1555_6_58	16_6_78	424_06_1	228_6_42
211_6_1	469_6_1	664_6_24	663_6_24	661_06_1	660_6_8	164_06_1	130_1_1	40_6_1	2138_6_2	135_6_1	134_6_29	139_6_1	24_4_19	26_6_48	691_06_96	20_6_1	21_6_1	1834_6_3	1835_6_8	160_6_54	3_6_1	161_6_1	289_24_87	345_6_1	346_6_46	527_6_22	546_6_42	343_46_5	811_6_116	220_6_1	284_6_11	286_6_24	440_6_7	717_6_35	330_06_1	712_6_24	455_6_10	262_6_51	261_6_23	123_6_1	124_6_81	125_0_221	265_6_34	128_6_63	1552_4_2	1555_6_41	16_6_81	424_06_1	228_6_39
211_6_1	469_6_1	664_6_15	663_6_21	661_06_1	660_6_10	164_06_1	130_1_1	40_6_1	2138_6_3	135_6_1	134_6_25	139_6_1	24_4_19	26_6_46	691_06_121	20_6_1	21_6_1	22_6_70	1835_6_13	160_6_45	3_6_1	161_6_1	289_24_99	345_6_1	346_6_39	527_6_16	546_6_50	811_6_130	220_6_1	284_6_16	286_6_24	440_6_6	717_6_40	330_06_1	712_6_33	455_6_12	262_6_60	261_6_25	123_6_1	124_6_95	125_0_270	265_6_48	128_6_65	1552_4_2	1555_6_52	16_6_78	228_6_54	532_6_7	412_6_5
211_6_1	469_6_1	664_6_15	663_6_24	661_06_1	660_6_10	164_06_1	130_1_1	40_6_1	2138_6_2	135_6_1	134_6_28	139_6_1	24_4_22	26_6_44	691_06_113	20_6_1	21_6_1	22_6_80	1835_6_7	160_6_58	3_6_1	161_6_1	289_24_89	345_6_1	346_6_29	527_6_19	546_6_46	811_6_135	220_6_1	284_6_12	286_6_16	440_6_9	717_6_37	330_06_1	712_6_33	455_6_12	262_6_52	261_6_34	123_6_1	124_6_91	125_0_279	265_6_42	128_6_67	1552_4_2	1555_6_44	16_6_76	228_6_52	532_6_7	412_6_10
469_6_1	664_6_10	663_6_19	661_06_1	660_6_5	164_06_1	130_1_1	40_6_1	2138_6_3	135_6_1	134_6_20	139_6_1	24_4_27	26_6_37	691_06_128	20_6_1	21_6_1	22_6_79	1835_6_9	160_6_43	3_6_1	161_6_1	289_24_83	345_6_1	346_6_37	527_6_13	546_6_55	811_6_141	220_6_1	284_6_14	286_6_12	440_6_11	717_6_45	330_06_1	712_6_31	455_6_16	262_6_62	261_6_29	123_6_1	124_6_90	125_0_255	265_6_47	128_6_60	1101_06_70	1555_6_49	16_6_61	228_6_61	532_6_11	412_6_13	299_6_1
469_6_1	664_6_15	663_6_27	661_06_1	660_6_8	164_06_1	130_1_1	40_6_1	2138_6_7	135_6_1	134_6_20	139_6_1	24_4_22	26_6_24	691_06_133	20_6_1	21_6_1	22_6_91	1835_6_9	160_6_37	3_6_1	161_6_1	289_24_76	345_6_1	346_6_34	527_6_21	546_6_58	811_6_147	220_6_1	284_6_8	286_6_9	440_6_10	717_6_35	330_06_1	712_6_31	455_6_16	262_6_49	261_6_27	123_6_1	124_6_73	125_0_179	265_6_34	128_6_68	1101_06_75	1555_6_72	16_6_67	228_6_57	532_6_5	412_6_13	299_6_1
469_6_1	664_6_17	663_6_22	661_06_1	660_6_10	227_6_1	130_1_1	40_6_1	2138_6_4	135_6_1	134_6_19	139_6_1	24_4_21	26_6_23	691_06_155	20_6_1	21_6_1	22_6_89	1835_6_13	160_6_35	3_6_1	161_6_1	289_24_66	345_6_1	346_6_41	527_6_14	546_6_56	811_6_145	220_6_1	284_6_5	286_6_8	440_6_17	717_6_40	330_06_1	712_6_35	455_6_20	262_6_69	261_6_26	124_6_85	125_0_129	265_6_37	128_6_65	1101_06_71	1555_6_67	16_6_69	228_6_62	532_6_9	412_6_20	299_6_1	920_6_17
469_6_1	664_6_13	663_6_29	661_06_1	660_6_16	227_6_1	130_1_1	40_6_1	2138_6_7	135_6_1	134_6_12	139_6_1	24_4_31	26_6_21	691_06_134	20_6_1	21_6_1	22_6_103	1835_6_15	160_6_28	3_6_1	161_6_1	289_24_78	345_6_1	346_6_50	527_6_18	546_6_53	811_6_157	220_6_1	284_6_9	286_6_10	440_6_13	717_6_52	330_06_1	712_6_46	455_6_28	262_6_66	261_6_31	124_6_90	125_0_83	265_6_50	128_6_61	1101_06_60	1555_6_65	16_6_73	228_6_51	532_6_3	412_6_17	299_6_1	920_6_16
469_6_1	664_6_19	663_6_24	661_06_1	660_6_17	227_6_1	130_1_1	40_6_1	2138_6_10	135_6_1	134_6_11	139_6_1	24_4_32	26_6_30	691_06_136	20_6_1	21_6_1	22_6_132	1835_6_24	160_6_41	3_6_1	161_6_1	289_24_71	345_6_1	346_6_58	527_6_18	546_6_48	811_6_147	220_6_1	284_6_6	286_6_7	440_6_21	717_6_47	330_06_1	712_6_43	455_6_22	262_6_71	261_6_31	124_6_88	125_0_65	265_6_40	128_6_66	1101_06_68	1555_6_68	16_6_68	228_6_40	532_6_6	412_6_25	299_6_1	920_6_20
469_6_1	664_6_15	663_6_25	661_06_1	660_6_23	227_6_1	130_1_1	40_6_1	2138_6_12	135_6_1	134_6_8	139_6_1	24_4_24	26_6_30	691_06_149	20_6_1	21_6_1	22_6_144	1835_6_18	160_6_30	3_6_1	161_6_1	289_24_69	345_6_1	346_6_78	527_6_18	546_6_37	811_6_134	220_6_1	284_6_5	286_6_6	440_6_21	717_6_65	330_06_1	712_6_68	455_6_20	262_6_56	261_6_36	124_6_83	125_0_46	265_6_39	128_6_48	1101_06_92	1555_6_59	16_6_72	228_6_35	532_6_6	412_6_30	299_6_1	920_6_17
469_6_1	664_6_10	663_6_35	661_06_1	660_6_19	227_6_1	130_1_1	40_6_1	2138_6_15	135_6_1	134_6_11	139_6_1	24_4_20	26_6_23	691_06_168	20_6_1	21_6_1	22_6_165	1835_6_15	160_6_30	3_6_1	161_6_1	289_24_61	345_6_1	346_6_83	527_6_25	546_6_42	811_6_146	220_6_1	284_6_9	286_6_2	440_6_22	717_6_66	330_06_1	712_6_76	455_6_27	262_6_36	261_6_36	124_6_85	125_0_36	265_6_27	128_6_57	1101_06_101	1555_6_63	16_6_61	228_6_49	532_6_2	412_6_16	299_6_1	920_6_26
469_6_1	664_6_17	663_6_42	661_06_1	660_6_20	227_6_1	130_1_1	40_6_1	2138_6_15	135_6_1	134_6_9	139_6_1	24_4_21	26_6_16	691_06_191	20_6_1	21_6_1	22_6_169	1835_6_24	3_6_1	161_6_1	289_24_60	345_6_1	346_6_82	527_6_27	546_6_37	811_6_150	220_6_1	284_6_7	286_6_1	440_6_25	717_6_72	330_06_1	712_6_72	455_6_28	262_6_40	261_6_38	124_6_89	125_0_42	265_6_38	128_6_53	1101_06_126	1555_6_74	16_6_47	228_6_54	532_6_2	412_6_16	299_6_1	920_6_23	1387_6_20
469_6_1	664_6_14	663_6_45	661_06_1	660_6_16	227_6_1	130_1_1	40_6_1	2138_6_17	135_6_1	134_6_4	139_6_1	24_4_13	26_6_22	691_06_188	20_6_1	21_6_1	22_6_177	1835_6_13	3_6_1	161_6_1	289_24_67	345_6_1	346_6_86	546_6_43	811_6_152	220_6_1	284_6_5	286_6_1	440_6_25	717_6_82	330_06_1	712_6_77	455_6_30	262_6_33	261_6_46	124_6_87	125_0_49	265_6_47	128_6_54	1101_06_166	1555_6_67	16_6_44	228_6_60	532_6_2	412_6_14	299_6_1	920_6_27	1387_6_29	293_6_105
469_6_1	664_6_12	663_6_50	661_06_1	660_6_23	227_6_1	130_1_1	40_6_1	2138_6_17	135_6_1	134_6_6	139_6_1	24_4_16	26_6_18	691_06_174	20_6_1	21_6_1	22_6_184	1835_6_8	3_6_1	161_6_1	289_24_53	345_6_1	346_6_92	546_6_56	811_6_162	220_6_1	284_6_10	286_6_4	440_6_24	717_6_84	330_06_1	712_6_79	455_6_26	262_6_34	261_6_43	124_6_80	125_0_41	265_6_44	128_6_56	1101_06_199	1555_6_81	16_6_30	228_6_68	532_6_2	412_6_13	299_6_1	920_6_35	1387_6_20	293_6_115
469_6_1	664_6_12	663_6_48	661_06_1	660_6_28	227_6_1	130_1_1	40_6_1	2138_6_14	135_6_1	134_6_6	139_6_1	24_4_18	26_6_25	691_06_163	20_6_1	21_6_1	22_6_177	1835_6_11	3_6_1	161_6_1	289_24_74	345_6_1	346_6_110	546_6_45	811_6_161	220_6_1	284_6_7	286_6_3	440_6_37	717_6_99	330_06_1	712_6_70	455_6_23	262_6_36	261_6_44	124_6_87	125_0_58	265_6_62	128_6_45	1101_06_221	1555_6_78	16_6_37	228_6_72	532_6_1	412_6_14	299_6_1	920_6_28	1387_6_23	293_6_142
664_6_11	663_6_48	661_06_1	660_6_27	227_6_1	130_1_1	40_6_1	2138_6_31	135_6_1	134_6_4	139_6_1	24_4_15	26_6_22	691_06_145	20_6_1	21_6_1	22_6_174	1835_6_11	3_6_1	161_6_1	289_24_74	345_6_1	346_6_88	546_6_50	811_6_160	220_6_1	284_6_10	286_6_9	440_6_30	717_6_86	330_06_1	712_6_95	455_6_25	262_6_33	261_6_41	124_6_72	125_0_53	265_6_74	128_6_45	1101_06_212	1555_6_85	16_6_36	228_6_84	412_6_22	299_6_1	920_6_33	1387_6_28	293_6_143	591_6_44	592_3_15
664_6_18	663_6_49	661_06_1	660_6_40	227_6_1	130_1_1	40_6_1	2138_6_29	135_6_1	134_6_2	139_6_1	24_4_14	26_6_22	691_06_148	20_6_1	21_6_1	22_6_184	1835_6_12	3_6_1	161_6_1	289_24_71	345_6_1	346_6_74	546_6_53	811_6_159	220_6_1	284_6_8	286_6_4	440_6_35	717_6_92	330_06_1	712_6_89	455_6_23	262_6_34	261_6_40	124_6_69	125_0_50	265_6_71	128_6_46	1101_06_232	1555_6_107	16_6_33	228_6_91	412_6_22	299_6_1	920_6_38	1387_6_21	293_6_140	591_6_43	592_3_7
664_6_15	663_6_42	661_06_1	660_6_33	227_6_1	130_1_1	40_6_1	2138_6_32	135_6_1	134_6_3	139_6_1	24_4_16	26_6_14	691_06_158	20_6_1	21_6_1	22_6_191	1835_6_15	3_6_1	161_6_1	289_24_76	345_6_1	346_6_83	546_6_43	811_6_147	220_6_1	284_6_7	286_6_2	440_6_42	717_6_94	330_06_1	712_6_74	455_6_29	262_6_39	261_6_36	124_6_67	125_0_68	265_6_83	128_6_40	1101_06_252	1555_6_98	16_6_34	228_6_85	412_6_29	299_6_1	920_6_24	1387_6_24	293_6_140	591_6_42	592_3_6
664_6_18	663_6_56	661_06_1	660_6_36	227_6_1	130_1_1	40_6_1	2138_6_32	135_6_1	134_6_4	139_6_1	24_4_19	26_6_12	691_06_157	20_6_1	21_6_1	22_6_192	1835_6_10	3_6_1	161_6_1	289_24_72	345_6_1	346_6_57	546_6_43	811_6_172	220_6_1	284_6_12	286_6_2	440_6_44	717_6_84	330_06_1	712_6_72	455_6_21	262_6_29	261_6_53	124_6_62	125_0_93	265_6_79	128_6_40	1101_06_273	1555_6_81	16_6_34	228_6_77	412_6_24	299_6_1	920_6_36	1387_6_18	293_6_110	591_6_34	592_3_4
664_6_14	663_6_60	661_06_1	660_6_27	227_6_1	130_1_1	40_6_1	2138_6_30	135_6_1	134_6_1	139_6_1	24_4_19	26_6_9	691_06_165	20_6_1	21_6_1	22_6_187	1835_6_14	3_6_1	161_6_1	289_24_84	345_6_1	346_6_51	546_6_30	811_6_149	220_6_1	284_6_7	286_6_1	440_6_61	717_6_99	330_06_1	712_6_71	455_6_25	262_6_38	261_6_43	124_6_71	125_0_132	265_6_86	128_6_24	1101_06_277	1555_6_72	16_6_35	228_6_77	412_6_36	299_6_1	920_6_20	1387_6_24	293_6_151	591_6_24	592_3_3
664_6_16	663_6_73	661_06_1	660_6_31	227_6_1	130_1_1	40_6_1	2138_6_31	135_6_1	134_6_3	139_6_1	24_4_27	26_6_7	691_06_149	20_6_1	21_6_1	22_6_197	1835_6_13	3_6_1	161_6_1	289_24_79	345_6_1	346_6_49	546_6_32	811_6_161	220_6_1	284_6_10	408_4_8	440_6_51	717_6_88	330_06_1	712_6_82	455_6_15	262_6_35	261_6_52	124_6_55	125_0_138	265_6_77	128_6_36	1101_06_198	1555_6_71	16_6_36	228_6_90	412_6_20	299_6_1	920_6_21	1387_6_22	293_6_156	591_6_28	592_3_1
664_6_14	663_6_67	661_06_1	660_6_37	227_6_1	130_1_1	40_6_1	2138_6_24	135_6_1	134_6_2	139_6_1	24_4_21	26_6_12	691_06_146	20_6_1	21_6_1	22_6_186	1835_6_17	3_6_1	161_6_1	289_24_82	345_6_1	346_6_37	546_6_28	811_6_166	220_6_1	284_6_11	408_4_15	440_6_60	717_6_104	330_06_1	712_6_71	455_6_20	262_6_48	261_6_43	124_6_44	125_0_171	265_6_78	128_6_29	1101_06_139	1555_6_53	16_6_33	228_6_101	412_6_20	299_6_1	920_6_15	1387_6_24	293_6_179	591_6_23	197_6_33
664_6_17	663_6_77	661_06_1	660_6_40	227_6_1	130_1_1	40_6_1	2138_6_24	135_6_1	134_6_4	139_6_1	24_4_19	26_6_13	691_06_180	20_6_1	21_6_1	22_6_184	1835_6_16	3_6_1	161_6_1	289_24_72	345_6_1	346_6_42	546_6_46	811_6_143	220_6_1	284_6_8	408_4_14	440_6_54	717_6_104	330_06_1	712_6_90	455_6_15	262_6_40	261_6_54	124_6_43	125_0_157	265_6_78	128_6_33	1101_06_125	1555_6_48	16_6_28	228_6_95	412_6_12	299_6_1	920_6_19	1387_6_29	293_6_173	591_6_24	197_6_25
664_6_18	663_6_76	661_06_1	660_6_38	227_6_1	130_1_1	40_6_1	2138_6_19	135_6_1	134_6_2	139_6_1	24_4_15	26_6_16	691_06_167	20_6_1	21_6_1	22_6_177	1835_6_25	3_6_1	161_6_1	289_24_94	345_6_1	346_6_45	546_6_45	811_6_147	220_6_1	284_6_7	408_4_20	440_6_49	717_6_109	330_06_1	712_6_102	455_6_22	262_6_49	261_6_40	124_6_37	125_0_136	265_6_64	128_6_23	1101_06_125	1555_6_51	16_6_20	228_6_94	412_6_17	299_6_1	920_6_20	1387_6_26	293_6_201	591_6_24	197_6_29
664_6_14	663_6_88	661_06_1	660_6_29	227_6_1	130_1_1	40_6_1	2138_6_20	135_6_1	134_6_4	139_6_1	24_4_27	26_6_13	691_06_164	20_6_1	21_6_1	22_6_166	1835_6_26	3_6_1	161_6_1	289_24_93	345_6_1	346_6_43	546_6_38	811_6_136	220_6_1	284_6_3	408_4_16	440_6_41	717_6_89	330_06_1	712_6_111	455_6_15	262_6_38	261_6_35	124_6_37	125_0_104	265_6_71	128_6_24	1101_06_166	1555_6_51	16_6_26	228_6_90	412_6_16	299_6_1	920_6_23	1387_6_27	293_6_224	591_6_19	197_6_15
664_6_17	663_6_93	661_06_1	660_6_36	227_6_1	130_1_1	40_6_1	2138_6_27	135_6_1	134_6_3	139_6_1	24_4_20	26_6_10	691_06_175	20_6_1	21_6_1	22_6_154	1835_6_35	3_6_1	161_6_1	289_24_108	345_6_1	346_6_47	546_6_35	811_6_150	220_6_1	284_6_2	408_4_16	440_6_49	717_6_89	330_06_1	712_6_113	455_6_19	262_6_37	261_6_36	124_6_25	125_0_53	265_6_51	128_6_28	1101_06_179	1555_6_49	16_6_25	228_6_89	412_6_11	299_6_1	920_6_22	1387_6_29	293_6_218	591_6_19	197_6_16
664_6_13	663_6_102	661_06_1	660_6_34	227_6_1	130_1_1	40_6_1	2138_6_20	135_6_1	139_6_1	24_4_26	26_6_16	691_06_161	20_6_1	21_6_1	22_6_145	1835_6_34	3_6_1	161_6_1	289_24_122	345_6_1	346_6_48	546_6_31	811_6_127	220_6_1	284_6_3	408_4_20	440_6_48	717_6_82	330_06_1	712_6_131	455_6_30	262_6_37	261_6_39	124_6_21	125_0_43	265_6_59	128_6_30	1101_06_190	1555_6_50	16_6_26	228_6_91	412_6_12	299_6_1	920_6_19	1387_6_29	293_6_241	591_6_24	197_6_10	310_6_94
664_6_20	663_6_112	661_06_1	660_6_38	227_6_1	130_1_1	40_6_1	2138_6_22	135_6_1	139_6_1	24_4_30	26_6_8	691_06_154	20_6_1	21_6_1	22_6_133	1835_6_30	3_6_1	161_6_1	289_24_129	345_6_1	346_6_53	546_6_50	811_6_125	220_6_1	284_6_2	408_4_15	440_6_57	717_6_78	330_06_1	712_6_122	455_6_26	262_6_34	261_6_44	124_6_29	125_0_55	265_6_50	128_6_31	1101_06_217	1555_6_58	16_6_27	228_6_79	412_6_13	299_6_1	920_6_18	1387_6_26	293_6_193	591_6_26	197_6_10	310_6_94
664_6_15	663_6_91	661_06_1	660_6_35	227_6_1	130_1_1	40_6_1	2138_6_17	135_6_1	139_6_1	24_4_39	26_6_14	691_06_142	20_6_1	21_6_1	22_6_116	1835_6_39	3_6_1	161_6_1	289_24_135	345_6_1	346_6_63	546_6_49	811_6_112	220_6_1	284_6_2	408_4_12	440_6_60	717_6_66	330_06_1	712_6_118	455_6_45	262_6_37	261_6_38	124_6_38	125_0_83	265_6_56	128_6_30	1101_06_259	1555_6_56	16_6_27	228_6_72	412_6_9	299_6_1	920_6_20	1387_6_30	293_6_190	591_6_20	197_6_7	310_6_75
664_6_15	663_6_91	661_06_1	660_6_45	227_6_1	130_1_1	40_6_1	2138_6_17	135_6_1	139_6_1	24_4_34	26_6_14	691_06_140	20_6_1	21_6_1	22_6_118	1835_6_40	3_6_1	161_6_1	289_24_129	345_6_1	346_6_68	546_6_55	811_6_130	220_6_1	284_6_2	408_4_10	440_6_60	717_6_76	330_06_1	712_6_110	455_6_30	262_6_25	261_6_48	124_6_28	125_0_95	265_6_47	128_6_24	1101_06_333	1555_6_47	16_6_13	228_6_83	412_6_8	299_6_1	920_6_19	1387_6_36	293_6_175	591_6_17	197_6_1	310_6_75
664_6_16	663_6_79	661_06_1	660_6_46	227_6_1	130_1_1	40_6_1	2138_6_10	135_6_1	139_6_1	24_4_33	26_6_19	691_06_133	20_6_1	21_6_1	22_6_123	1835_6_44	3_6_1	161_6_1	289_24_119	345_6_1	346_6_72	546_6_47	811_6_125	220_6_1	284_6_1	408_4_16	440_6_65	717_6_65	330_06_1	712_6_108	455_6_44	262_6_35	261_6_45	124_6_41	125_0_128	265_6_48	128_6_29	1101_06_390	1555_6_38	16_6_15	228_6_75	412_6_8	299_6_1	920_6_14	1387_6_32	293_6_162	591_6_11	197_6_1	310_6_73
664_6_28	663_6_76	661_06_1	660_6_59	227_6_1	130_1_1	40_6_1	2138_6_12	135_6_1	139_6_1	24_4_37	26_6_18	691_06_109	20_6_1	21_6_1	22_6_129	1835_6_46	3_6_1	161_6_1	289_24_118	345_6_1	346_6_69	546_6_50	811_6_125	220_6_1	284_6_4	408_4_14	440_6_52	717_6_80	330_06_1	712_6_99	455_6_34	262_6_28	261_6_47	124_6_36	125_0_154	265_6_44	128_6_23	1101_06_378	1555_6_31	16_6_7	228_6_87	412_6_6	299_6_1	920_6_19	1387_6_40	293_6_159	591_6_4	310_6_79	191_6_1
664_6_25	663_6_68	661_06_1	660_6_50	227_6_1	130_1_1	40_6_1	2138_6_6	135_6_1	139_6_1	24_4_31	26_6_22	691_06_116	20_6_1	21_6_1	22_6_124	1835_6_44	3_6_1	161_6_1	289_24_113	345_6_1	346_6_72	546_6_31	811_6_124	220_6_1	284_6_3	408_4_18	440_6_66	717_6_91	330_06_1	712_6_113	455_6_40	262_6_32	261_6_49	124_6_30	125_0_169	265_6_48	128_6_24	1555_6_44	16_6_6	228_6_82	412_6_8	299_6_1	920_6_13	1387_6_38	293_6_174	591_6_1	310_6_77	191_6_1	315_6_66
664_6_31	663_6_75	661_06_1	660_6_62	227_6_1	130_1_1	40_6_1	2138_6_7	135_6_1	139_6_1	24_4_28	26_6_23	691_06_117	20_6_1	21_6_1	22_6_112	1835_6_38	3_6_1	161_6_1	289_24_128	345_6_1	346_6_67	546_6_46	811_6_108	220_6_1	284_6_5	408_4_10	440_6_74	717_6_106	330_06_1	712_6_115	455_6_43	262_6_23	261_6_46	124_6_25	125_0_132	265_6_52	128_6_20	1555_6_40	16_6_7	228_6_82	412_6_6	299_6_1	920_6_11	1387_6_46	293_6_198	310_6_66	191_6_1	315_6_57	177_24_1
664_6_27	663_6_52	661_06_1	660_6_48	227_6_1	130_1_1	40_6_1	2138_6_6	135_6_1	139_6_1	24_4_26	26_6_38	691_06_150	20_6_1	21_6_1	22_6_115	1835_6_52	3_6_1	161_6_1	289_24_130	345_6_1	346_6_57	546_6_47	811_6_123	220_6_1	284_6_5	408_4_14	440_6_76	717_6_83	330_06_1	712_6_106	455_6_52	262_6_25	261_6_42	124_6_16	125_0_105	265_6_68	128_6_29	1555_6_40	16_6_6	228_6_79	412_6_2	299_6_1	920_6_5	1387_6_37	293_6_179	310_6_60	191_6_1	315_6_64	177_24_1
664_6_32	663_6_63	661_06_1	660_6_54	227_6_1	130_1_1	40_6_1	2138_6_6	135_6_1	139_6_1	24_4_23	26_6_39	691_06_148	20_6_1	21_6_1	22_6_122	1835_6_52	3_6_1	161_6_1	289_24_123	345_6_1	346_6_46	546_6_60	811_6_135	220_6_1	284_6_4	408_4_11	440_6_71	717_6_102	330_06_1	712_6_128	455_6_45	262_6_21	261_6_41	124_6_10	125_0_55	265_6_62	128_6_27	1555_6_41	16_6_11	228_6_89	412_6_2	299_6_1	920_6_4	1387_6_52	293_6_227	310_6_59	191_6_1	315_6_56	177_24_1
664_6_43	663_6_62	661_06_1	660_6_46	227_6_1	130_1_1	40_6_1	135_6_1	139_6_1	24_4_21	26_6_41	691_06_160	20_6_1	21_6_1	22_6_142	1835_6_46	3_6_1	161_6_1	289_24_113	345_6_1	346_6_38	546_6_63	811_6_157	220_6_1	284_6_4	408_4_17	440_6_71	717_6_101	712_6_132	330_06_1	262_6_34	261_6_33	124_6_13	125_0_20	265_6_53	128_6_21	1555_6_47	16_6_6	228_6_80	299_6_1	920_6_1	1387_6_50	293_6_219	310_6_56	191_6_1	315_6_65	177_24_1	89_6_1	110_6_207	276_6_9
664_6_38	663_6_53	661_06_1	660_6_55	227_6_1	130_1_1	40_6_1	135_6_1	139_6_1	24_4_14	26_6_39	691_06_154	20_6_1	21_6_1	22_6_127	1835_6_47	3_6_1	161_6_1	289_24_111	345_6_1	346_6_35	546_6_67	811_6_145	220_6_1	284_6_6	408_4_14	440_6_73	717_6_98	712_6_141	330_06_1	262_6_31	261_6_29	124_6_10	125_0_19	265_6_65	128_6_13	1555_6_63	16_6_7	228_6_89	299_6_1	920_6_1	1387_6_56	293_6_240	310_6_47	191_6_1	315_6_59	177_24_1	89_6_1	110_6_178	276_6_7
664_6_45	663_6_58	661_06_1	660_6_66	227_6_1	130_1_1	40_6_1	135_6_1	139_6_1	24_4_10	26_6_33	691_06_159	20_6_1	21_6_1	22_6_146	1835_6_38	3_6_1	161_6_1	289_24_136	345_6_1	346_6_30	546_6_91	811_6_157	220_6_1	284_6_4	408_4_12	440_6_77	717_6_115	712_6_161	330_06_1	262_6_34	261_6_28	124_6_10	125_0_16	265_6_72	128_6_13	1555_6_65	16_6_5	228_6_95	299_6_1	920_6_1	1387_6_48	293_6_250	310_6_62	191_6_1	315_6_48	177_24_1	89_6_1	110_6_181	276_6_6
664_6_39	663_6_58	661_06_1	660_6_50	227_6_1	130_1_1	40_6_1	135_6_1	139_6_1	24_4_9	26_6_35	691_06_175	20_6_1	21_6_1	22_6_145	1835_6_31	3_6_1	161_6_1	289_24_117	345_6_1	346_6_40	546_6_81	811_6_140	220_6_1	284_6_7	408_4_9	440_6_94	717_6_103	712_6_142	330_06_1	262_6_27	261_6_18	124_6_12	125_0_5	265_6_81	128_6_21	1555_6_78	16_6_2	228_6_87	299_6_1	920_6_3	1387_6_53	293_6_247	310_6_44	191_6_1	315_6_43	177_24_1	89_6_1	110_6_199	276_6_6
664_6_36	663_6_54	661_06_1	660_6_47	227_6_1	130_1_1	40_6_1	135_6_1	139_6_1	24_4_10	26_6_31	691_06_178	20_6_1	21_6_1	22_6_151	1835_6_18	3_6_1	161_6_1	289_24_140	345_6_1	346_6_44	546_6_90	811_6_159	220_6_1	284_6_8	408_4_9	440_6_69	717_6_104	712_6_144	330_06_1	262_6_25	261_6_25	124_6_15	265_6_71	128_6_23	1555_6_70	16_6_3	228_6_92	299_6_1	920_6_9	1387_6_75	293_6_239	310_6_54	191_6_1	315_6_33	177_24_1	89_6_1	110_6_193	276_6_6	80_6_1
664_6_33	663_6_44	661_06_1	660_6_36	227_6_1	130_1_1	40_6_1	135_6_1	139_6_1	24_4_6	26_6_37	691_06_163	20_6_1	21_6_1	22_6_165	1835_6_22	3_6_1	161_6_1	289_24_126	345_6_1	346_6_50	546_6_83	811_6_168	220_6_1	284_6_10	408_4_11	440_6_53	717_6_114	712_6_144	330_06_1	262_6_25	261_6_13	124_6_16	265_6_69	128_6_24	1555_6_89	16_6_1	228_6_95	299_6_1	920_6_12	1387_6_63	293_6_222	310_6_55	191_6_1	315_6_31	177_24_1	89_6_1	110_6_226	276_6_5	80_6_1
664_6_37	663_6_36	661_06_1	660_6_43	227_6_1	130_1_1	40_6_1	135_6_1	139_6_1	24_4_6	26_6_38	691_06_163	20_6_1	21_6_1	22_6_173	1835_6_20	3_6_1	161_6_1	289_24_140	345_6_1	346_6_38	546_6_81	811_6_170	220_6_1	284_6_11	408_4_12	440_6_42	717_6_116	712_6_134	330_06_1	262_6_23	261_6_16	124_6_14	265_6_63	128_6_33	1555_6_89	16_6_3	228_6_89	299_6_1	920_6_17	1387_6_69	293_6_246	310_6_65	191_6_1	315_6_30	177_24_1	89_6_1	110_6_199	276_6_4	80_6_1
664_6_35	663_6_37	661_06_1	660_6_42	227_6_1	130_1_1	40_6_1	135_6_1	139_6_1	24_4_10	26_6_23	691_06_149	20_6_1	21_6_1	22_6_179	1835_6_26	3_6_1	161_6_1	289_24_131	345_6_1	346_6_43	546_6_82	811_6_196	220_6_1	284_6_13	408_4_17	440_6_38	717_6_108	712_6_133	330_06_1	262_6_32	261_6_11	124_6_16	265_6_66	128_6_34	1555_6_89	16_6_1	228_6_92	299_6_1	920_6_13	1387_6_73	293_6_246	310_6_59	191_6_1	315_6_33	177_24_1	89_6_1	110_6_206	276_6_6	80_6_1
664_6_30	663_6_44	661_06_1	660_6_38	227_6_1	130_1_1	40_6_1	135_6_1	139_6_1	24_4_10	26_6_29	691_06_167	20_6_1	21_6_1	22_6_169	1835_6_23	3_6_1	161_6_1	289_24_142	345_6_1	346_6_39	546_6_58	811_6_196	220_6_1	284_6_17	408_4_14	440_6_42	717_6_111	712_6_110	330_06_1	262_6_24	261_6_11	124_6_23	265_6_76	128_6_31	1555_6_92	16_6_1	228_6_94	299_6_1	920_6_19	1387_6_78	293_6_263	310_6_61	191_6_1	315_6_33	177_24_1	89_6_1	110_6_211	276_6_6	80_6_1
664_6_34	663_6_50	661_06_1	660_6_41	227_6_1	130_1_1	40_6_1	135_6_1	139_6_1	24_4_7	26_6_19	691_06_152	20_6_1	21_6_1	22_6_181	1835_6_17	3_6_1	161_6_1	289_24_161	345_6_1	346_6_38	546_6_75	811_6_211	220_6_1	284_6_18	408_4_14	440_6_30	717_6_85	712_6_128	330_06_1	262_6_29	261_6_9	124_6_21	265_6_74	128_6_26	1555_6_97	16_6_1	228_6_107	299_6_1	920_6_26	1387_6_76	293_6_250	310_6_72	191_6_1	315_6_37	177_24_1	89_6_1	110_6_178	276_6_7	80_6_1
664_6_35	663_6_57	661_06_1	660_6_30	227_6_1	130_1_1	40_6_1	135_6_1	139_6_1	24_4_11	26_6_23	691_06_157	20_6_1	21_6_1	22_6_173	1835_6_17	3_6_1	161_6_1	289_24_155	345_6_1	346_6_43	546_6_71	811_6_192	220_6_1	284_6_24	408_4_16	440_6_34	717_6_71	712_6_130	330_06_1	262_6_42	261_6_2	124_6_25	265_6_58	128_6_27	1555_6_94	16_6_2	228_6_111	299_6_1	920_6_36	1387_6_60	293_6_249	310_6_91	191_6_1	315_6_38	177_24_1	89_6_1	110_6_184	276_6_6	80_6_1
664_6_49	663_6_58	661_06_1	660_6_31	227_6_1	130_1_1	40_6_1	135_6_1	139_6_1	24_4_8	26_6_16	691_06_173	20_6_1	21_6_1	22_6_197	1835_6_16	3_6_1	161_6_1	289_24_161	345_6_1	346_6_45	546_6_72	811_6_200	220_6_1	284_6_21	408_4_11	440_6_39	717_6_55	712_6_117	330_06_1	262_6_33	124_6_15	265_6_53	128_6_34	1555_6_115	228_6_118	299_6_1	920_6_40	1387_6_65	293_6_230	310_6_90	191_6_1	315_6_41	177_24_1	89_6_1	110_6_169	276_6_5	80_6_1	118_6_93	85_6_1
664_6_50	663_6_55	661_06_1	660_6_40	227_6_1	130_1_1	40_6_1	135_6_1	139_6_1	24_4_8	26_6_14	691_06_164	20_6_1	21_6_1	22_6_205	1835_6_15	3_6_1	161_6_1	289_24_151	345_6_1	346_6_48	546_6_85	811_6_217	220_6_1	284_6_20	408_4_13	440_6_38	717_6_60	712_6_132	330_06_1	262_6_45	124_6_25	265_6_46	128_6_34	1555_6_111	228_6_126	299_6_1	920_6_39	1387_6_65	293_6_241	310_6_89	191_6_1	315_6_42	177_24_1	89_6_1	110_6_186	276_6_4	80_6_1	118_6_86	85_6_1
664_6_42	663_6_61	661_06_1	660_6_38	227_6_1	130_1_1	40_6_1	135_6_1	139_6_1	24_4_7	26_6_7	691_06_162	20_6_1	21_6_1	22_6_205	1835_6_13	3_6_1	161_6_1	344_6_11	345_6_1	346_6_46	546_6_78	811_6_213	220_6_1	284_6_23	408_4_6	440_6_36	717_6_47	712_6_132	330_06_1	262_6_43	124_6_21	265_6_28	128_6_50	1555_6_130	228_6_116	299_6_1	920_6_51	1387_6_53	293_6_206	310_6_80	191_6_1	315_6_54	177_24_1	89_6_1	110_6_197	276_6_2	80_6_1	118_6_62	85_6_1
664_6_45	663_6_48	661_06_1	660_6_44	227_6_1	130_1_1	40_6_1	135_6_1	139_6_1	24_4_12	26_6_4	691_06_172	20_6_1	21_6_1	22_6_201	1835_6_10	3_6_1	161_6_1	344_6_11	345_6_1	346_6_48	546_6_82	811_6_226	220_6_1	284_6_22	408_4_6	717_6_33	712_6_150	330_06_1	262_6_46	124_6_21	265_6_26	128_6_46	1555_6_140	228_6_120	299_6_1	920_6_45	1387_6_53	293_6_169	1130_06_72	310_6_84	191_6_1	315_6_62	177_24_1	89_6_1	110_6_169	80_6_1	118_6_62	85_6_1	172_6_74
664_6_28	663_6_56	661_06_1	660_6_34	227_6_1	130_1_1	40_6_1	135_6_1	139_6_1	24_4_7	26_6_3	691_06_174	20_6_1	21_6_1	22_6_189	1835_6_10	3_6_1	161_6_1	344_6_11	345_6_1	346_6_52	546_6_84	811_6_220	220_6_1	284_6_23	408_4_6	717_6_31	712_6_152	330_06_1	262_6_49	124_6_24	265_6_30	128_6_58	1555_6_131	228_6_120	299_6_1	920_6_41	1387_6_50	293_6_155	1130_06_82	310_6_82	191_6_1	315_6_61	177_24_1	89_6_1	110_6_162	80_6_1	118_6_49	85_6_1	172_6_63
664_6_33	663_6_55	661_06_1	660_6_28	227_6_1	130_1_1	40_6_1	135_6_1	139_6_1	24_4_5	26_6_3	691_06_172	20_6_1	21_6_1	22_6_200	1835_6_8	3_6_1	161_6_1	344_6_9	345_6_1	346_6_40	546_6_75	811_6_237	220_6_1	284_6_21	408_4_4	717_6_29	712_6_132	330_06_1	262_6_43	124_6_28	265_6_29	128_6_45	1555_6_162	228_6_121	299_6_1	920_6_27	1387_6_60	293_6_163	1130_06_79	310_6_78	191_6_1	315_6_73	177_24_1	89_6_1	110_6_161	80_6_1	118_6_66	85_6_1	172_6_66
664_6_30	663_6_52	661_06_1	660_6_38	227_6_1	130_1_1	40_6_1	135_6_1	139_6_1	24_4_5	26_6_4	691_06_169	20_6_1	21_6_1	22_6_197	1835_6_17	3_6_1	161_6_1	344_6_10	345_6_1	346_6_37	546_6_70	811_6_251	220_6_1	284_6_18	408_4_2	717_6_24	712_6_125	330_06_1	262_6_46	124_6_29	265_6_29	128_6_41	1555_6_124	228_6_129	299_6_1	920_6_36	1387_6_51	293_6_159	1130_06_83	310_6_75	191_6_1	315_6_54	177_24_1	89_6_1	110_6_184	80_6_1	118_6_76	85_6_1	172_6_65
664_6_36	663_6_53	661_06_1	660_6_28	227_6_1	130_1_1	40_6_1	135_6_1	139_6_1	24_4_8	26_6_4	691_06_158	20_6_1	21_6_1	22_6_196	1835_6_12	3_6_1	161_6_1	344_6_7	345_6_1	346_6_26	546_6_59	811_6_250	220_6_1	284_6_14	408_4_4	717_6_22	712_6_121	330_06_1	262_6_36	124_6_20	265_6_37	128_6_36	1555_6_155	228_6_149	299_6_1	920_6_35	1387_6_40	293_6_139	1130_06_84	310_6_75	191_6_1	315_6_59	177_24_1	89_6_1	110_6_194	80_6_1	118_6_94	85_6_1	172_6_73
664_6_26	663_6_70	661_06_1	660_6_24	227_6_1	130_1_1	40_6_1	135_6_1	139_6_1	24_4_9	26_6_8	691_06_162	20_6_1	21_6_1	22_6_182	1835_6_19	3_6_1	161_6_1	344_6_10	345_6_1	346_6_38	546_6_66	811_6_262	220_6_1	284_6_8	408_4_2	717_6_29	712_6_113	330_06_1	262_6_37	124_6_20	265_6_40	128_6_36	1555_6_134	228_6_154	299_6_1	920_6_35	1387_6_43	293_6_162	1130_06_82	310_6_68	191_6_1	315_6_51	177_24_1	89_6_1	110_6_186	80_6_1	118_6_115	85_6_1	172_6_66
664_6_22	663_6_71	661_06_1	660_6_15	227_6_1	130_1_1	40_6_1	135_6_1	139_6_1	24_4_7	26_6_9	691_06_180	20_6_1	21_6_1	22_6_191	1835_6_22	3_6_1	344_6_4	345_6_1	346_6_30	546_6_51	811_6_266	220_6_1	284_6_9	408_4_3	717_6_22	712_6_104	330_06_1	262_6_25	124_6_17	265_6_40	128_6_50	1555_6_131	228_6_169	299_6_1	920_6_27	1387_6_34	293_6_161	1130_06_104	310_6_54	191_6_1	315_6_64	177_24_1	89_6_1	110_6_196	80_6_1	118_6_133	85_6_1	172_6_79	1526_6_167
664_6_35	663_6_64	661_06_1	660_6_19	227_6_1	130_1_1	40_6_1	135_6_1	139_6_1	24_4_6	26_6_14	691_06_197	20_6_1	21_6_1	22_6_181	1835_6_29	3_6_1	344_6_5	345_6_1	346_6_36	546_6_60	811_6_286	220_6_1	284_6_5	408_4_3	717_6_21	712_6_92	330_06_1	262_6_32	124_6_17	265_6_54	128_6_42	1555_6_136	228_6_185	299_6_1	920_6_23	1387_6_32	293_6_195	1130_06_95	310_6_54	191_6_1	315_6_57	177_24_1	89_6_1	110_6_174	80_6_1	118_6_131	85_6_1	172_6_79	1526_6_176
664_6_28	663_6_85	661_06_1	660_6_17	227_6_1	130_1_1	40_6_1	135_6_1	139_6_1	24_4_2	26_6_15	691_06_213	20_6_1	21_6_1	22_6_165	1835_6_28	3_6_1	344_6_3	345_6_1	346_6_31	546_6_51	811_6_271	220_6_1	284_6_1	408_4_6	717_6_34	712_6_110	330_06_1	262_6_32	124_6_19	265_6_56	128_6_63	1555_6_131	228_6_171	299_6_1	920_6_24	1387_6_35	293_6_196	1130_06_119	310_6_56	191_6_1	315_6_61	177_24_1	89_6_1	110_6_185	80_6_1	118_6_132	85_6_1	172_6_79	1526_6_199
664_6_37	663_6_72	661_06_1	660_6_14	227_6_1	130_1_1	40_6_1	135_6_1	139_6_1	24_4_2	26_6_7	691_06_198	20_6_1	21_6_1	22_6_156	1835_6_21	3_6_1	344_6_3	345_6_1	346_6_35	546_6_46	811_6_273	220_6_1	284_6_2	408_4_7	717_6_38	712_6_114	330_06_1	262_6_24	124_6_12	265_6_71	128_6_57	1555_6_155	228_6_178	299_6_1	920_6_20	1387_6_33	293_6_204	1130_06_123	310_6_74	191_6_1	315_6_57	177_24_1	89_6_1	110_6_194	80_6_1	118_6_123	85_6_1	172_6_83	1526_6_206
664_6_27	663_6_64	661_06_1	660_6_20	227_6_1	130_1_1	40_6_1	135_6_1	139_6_1	24_4_2	26_6_10	691_06_197	20_6_1	21_6_1	22_6_148	1835_6_28	3_6_1	289_24_143	345_6_1	346_6_40	546_6_38	811_6_315	220_6_1	284_6_1	408_4_7	717_6_49	712_6_106	330_06_1	262_6_21	124_6_13	265_6_98	128_6_53	1555_6_145	228_6_156	299_6_1	920_6_16	1387_6_35	293_6_197	1130_06_113	310_6_76	191_6_1	315_6_68	177_24_1	89_6_1	110_6_197	80_6_1	118_6_130	85_6_1	172_6_71	1526_6_186
664_6_26	663_6_54	661_06_1	660_6_18	227_6_1	130_1_1	40_6_1	135_6_1	139_6_1	24_4_4	26_6_8	691_06_197	20_6_1	21_6_1	22_6_160	1835_6_34	3_6_1	289_24_136	345_6_1	346_6_37	546_6_40	811_6_279	220_6_1	284_6_2	408_4_5	717_6_42	712_6_142	330_06_1	262_6_19	124_6_13	265_6_80	128_6_62	1555_6_161	228_6_160	299_6_1	920_6_19	1387_6_38	293_6_193	1130_06_66	310_6_59	191_6_1	315_6_80	177_24_1	89_6_1	110_6_230	80_6_1	118_6_130	85_6_1	172_6_79	1526_6_245
664_6_41	663_6_45	661_06_1	660_6_14	227_6_1	130_1_1	40_6_1	135_6_1	139_6_1	24_4_2	26_6_7	691_06_203	20_6_1	21_6_1	22_6_174	1835_6_33	3_6_1	289_24_128	345_6_1	346_6_42	546_6_26	811_6_282	220_6_1	284_6_4	408_4_8	717_6_47	712_6_126	330_06_1	262_6_26	124_6_15	265_6_93	128_6_61	1555_6_185	228_6_172	299_6_1	920_6_13	1387_6_51	293_6_206	1130_06_52	310_6_49	191_6_1	315_6_74	177_24_1	89_6_1	110_6_239	80_6_1	118_6_129	85_6_1	172_6_73	1526_6_253
664_6_27	663_6_36	661_06_1	660_6_13	227_6_1	130_1_1	40_6_1	135_6_1	139_6_1	24_4_3	26_6_5	691_06_203	20_6_1	21_6_1	22_6_172	1835_6_24	3_6_1	289_24_103	345_6_1	346_6_53	546_6_35	811_6_271	220_6_1	284_6_8	408_4_11	717_6_55	712_6_131	330_06_1	262_6_40	124_6_15	265_6_95	128_6_62	1555_6_173	228_6_149	299_6_1	920_6_16	1387_6_55	293_6_216	1130_06_72	310_6_49	191_6_1	315_6_88	177_24_1	89_6_1	110_6_227	80_6_1	118_6_116	85_6_1	172_6_59	1526_6_268
664_6_37	663_6_30	661_06_1	660_6_8	227_6_1	130_1_1	40_6_1	135_6_1	139_6_1	24_4_3	26_6_3	691_06_178	20_6_1	21_6_1	22_6_154	1835_6_19	3_6_1	289_24_109	345_6_1	346_6_56	546_6_32	811_6_305	220_6_1	284_6_9	408_4_14	717_6_60	712_6_145	330_06_1	262_6_32	124_6_15	265_6_79	128_6_64	1555_6_194	228_6_160	299_6_1	920_6_10	1387_6_38	293_6_242	1130_06_71	310_6_42	191_6_1	315_6_71	177_24_1	89_6_1	110_6_248	80_6_1	118_6_107	85_6_1	172_6_71	1526_6_279
664_6_28	663_6_26	661_06_1	660_6_8	227_6_1	130_1_1	40_6_1	135_6_1	139_6_1	26_6_3	691_06_186	20_6_1	21_6_1	22_6_173	1835_6_17	3_6_1	289_24_117	345_6_1	346_6_61	546_6_38	811_6_298	220_6_1	284_6_9	408_4_20	717_6_65	712_6_138	330_06_1	262_6_42	124_6_12	265_6_91	128_6_59	1555_6_204	228_6_156	299_6_1	920_6_12	1387_6_50	293_6_241	1130_06_54	310_6_38	191_6_1	315_6_67	177_24_1	89_6_1	110_6_218	80_6_1	118_6_120	85_6_1	172_6_51	1526_6_254	1529_6_1
664_6_25	663_6_23	661_06_1	660_6_14	227_6_1	130_1_1	40_6_1	135_6_1	139_6_1	26_6_2	691_06_193	20_6_1	21_6_1	22_6_160	1835_6_19	3_6_1	289_24_119	345_6_1	346_6_59	546_6_44	811_6_271	220_6_1	284_6_12	408_4_18	717_6_43	712_6_158	330_06_1	262_6_43	124_6_5	265_6_87	128_6_63	1555_6_195	228_6_149	299_6_1	920_6_9	1387_6_58	293_6_240	1130_06_36	310_6_41	191_6_1	315_6_73	177_24_1	89_6_1	110_6_236	80_6_1	118_6_118	85_6_1	172_6_55	1526_6_259	585_1_89
664_6_43	663_6_24	661_06_1	660_6_11	227_6_1	130_1_1	40_6_1	135_6_1	139_6_1	26_6_2	691_06_210	20_6_1	21_6_1	22_6_176	1835_6_14	3_6_1	289_24_141	345_6_1	346_6_88	546_6_34	811_6_306	220_6_1	284_6_7	408_4_14	717_6_52	712_6_131	330_06_1	262_6_38	124_6_12	265_6_87	128_6_60	1555_6_224	228_6_127	299_6_1	920_6_1	1387_6_41	293_6_261	1130_06_45	310_6_56	191_6_1	315_6_64	177_24_1	89_6_1	110_6_251	80_6_1	118_6_87	85_6_1	172_6_54	1526_6_244	585_1_88
664_6_31	663_6_22	661_06_1	660_6_11	227_6_1	130_1_1	40_6_1	135_6_1	139_6_1	26_6_3	691_06_211	20_6_1	21_6_1	22_6_180	1835_6_14	3_6_1	289_24_136	345_6_1	346_6_98	546_6_47	811_6_309	220_6_1	284_6_3	408_4_14	717_6_52	712_6_139	330_06_1	262_6_39	124_6_12	265_6_71	128_6_46	1555_6_217	228_6_128	299_6_1	1387_6_48	293_6_248	1130_06_61	310_6_52	191_6_1	315_6_83	177_24_1	89_6_1	110_6_253	80_6_1	118_6_94	85_6_1	172_6_42	1526_6_244	585_1_82	443_6_1
664_6_37	663_6_14	661_06_1	660_6_15	227_6_1	130_1_1	40_6_1	135_6_1	139_6_1	26_6_2	691_06_247	20_6_1	21_6_1	22_6_183	1835_6_18	3_6_1	289_24_144	345_6_1	346_6_90	546_6_60	811_6_282	220_6_1	284_6_7	408_4_14	717_6_54	712_6_164	330_06_1	262_6_44	124_6_9	265_6_67	128_6_56	1555_6_202	228_6_147	299_6_1	1387_6_44	293_6_251	1130_06_66	310_6_47	191_6_1	315_6_84	177_24_1	89_6_1	110_6_228	80_6_1	118_6_96	85_6_1	172_6_50	1526_6_221	585_1_97	443_6_1
664_6_50	663_6_17	661_06_1	660_6_13	227_6_1	130_1_1	40_6_1	135_6_1	139_6_1	691_06_227	20_6_1	21_6_1	22_6_203	1835_6_15	3_6_1	289_24_151	345_6_1	346_6_100	546_6_52	811_6_294	220_6_1	284_6_14	408_4_14	717_6_72	712_6_165	330_06_1	262_6_37	124_6_9	265_6_64	128_6_47	1555_6_235	228_6_165	299_6_1	1387_6_33	293_6_284	1130_06_50	310_6_56	191_6_1	315_6_77	177_24_1	89_6_1	110_6_231	80_6_1	118_6_85	85_6_1	172_6_45	1526_6_215	585_1_105	443_6_1	440_6_50
664_6_50	663_6_21	661_06_1	660_6_13	227_6_1	130_1_1	40_6_1	135_6_1	139_6_1	691_06_234	20_6_1	21_6_1	22_6_189	1835_6_20	3_6_1	289_24_140	345_6_1	346_6_115	546_6_61	811_6_323	220_6_1	284_6_13	408_4_13	717_6_58	712_6_158	330_06_1	262_6_37	124_6_11	265_6_63	128_6_52	1555_6_231	228_6_163	299_6_1	1387_6_34	293_6_277	1130_06_33	310_6_72	191_6_1	315_6_71	177_24_1	89_6_1	110_6_223	80_6_1	118_6_108	85_6_1	172_6_40	1526_6_198	585_1_93	443_6_1	440_6_45
664_6_47	663_6_21	661_06_1	660_6_14	227_6_1	130_1_1	40_6_1	135_6_1	139_6_1	691_06_229	20_6_1	21_6_1	22_6_178	1835_6_22	3_6_1	289_24_133	345_6_1	346_6_110	546_6_70	811_6_344	220_6_1	284_6_19	408_4_5	717_6_67	712_6_175	330_06_1	262_6_28	124_6_8	265_6_57	128_6_46	1555_6_199	228_6_165	299_6_1	1387_6_28	293_6_314	1130_06_22	310_6_72	191_6_1	315_6_77	177_24_1	89_6_1	110_6_233	80_6_1	118_6_110	85_6_1	172_6_51	1526_6_212	585_1_90	443_6_1	440_6_44
664_6_56	663_6_19	661_06_1	660_6_21	227_6_1	130_1_1	40_6_1	135_6_1	139_6_1	691_06_232	20_6_1	21_6_1	22_6_183	1835_6_11	3_6_1	289_24_138	345_6_1	346_6_111	546_6_64	811_6_341	220_6_1	284_6_20	408_4_8	717_6_85	712_6_186	330_06_1	262_6_23	124_6_11	265_6_76	128_6_39	1555_6_189	228_6_169	299_6_1	1387_6_34	293_6_345	1130_06_34	310_6_86	191_6_1	315_6_65	177_24_1	89_6_1	110_6_250	80_6_1	118_6_97	85_6_1	172_6_48	1526_6_213	585_1_84	443_6_1	440_6_41
664_6_56	663_6_18	661_06_1	660_6_19	227_6_1	130_1_1	40_6_1	135_6_1	139_6_1	691_06_261	20_6_1	21_6_1	22_6_176	1835_6_13	3_6_1	289_24_130	345_6_1	346_6_91	546_6_59	811_6_310	220_6_1	284_6_16	408_4_4	717_6_78	712_6_160	330_06_1	262_6_24	124_6_18	265_6_95	128_6_34	1555_6_222	228_6_181	299_6_1	1387_6_30	293_6_360	1130_06_26	310_6_75	191_6_1	315_6_74	177_24_1	89_6_1	110_6_243	80_6_1	118_6_97	85_6_1	172_6_49	1526_6_209	585_1_87	443_6_1	440_6_39
664_6_59	663_6_20	661_06_1	660_6_21	227_6_1	130_1_1	40_6_1	135_6_1	139_6_1	691_06_275	20_6_1	21_6_1	22_6_172	1835_6_19	3_6_1	289_24_120	345_6_1	346_6_79	546_6_61	811_6_303	220_6_1	284_6_19	408_4_7	717_6_81	712_6_160	262_6_28	124_6_15	265_6_91	128_6_40	1555_6_188	228_6_207	299_6_1	1387_6_30	293_6_352	1130_06_12	310_6_68	191_6_1	315_6_62	177_24_1	89_6_1	110_6_251	80_6_1	118_6_104	85_6_1	172_6_50	1526_6_220	585_1_84	443_6_1	440_6_43	447_6_1
664_6_69	663_6_21	661_06_1	660_6_24	227_6_1	130_1_1	40_6_1	135_6_1	139_6_1	691_06_286	20_6_1	21_6_1	22_6_194	1835_6_17	3_6_1	289_24_103	345_6_1	346_6_81	546_6_61	811_6_328	220_6_1	284_6_28	408_4_4	717_6_98	712_6_172	262_6_22	124_6_16	265_6_113	128_6_28	1555_6_165	228_6_192	299_6_1	1387_6_28	293_6_359	1130_06_4	310_6_74	191_6_1	315_6_69	177_24_1	89_6_1	110_6_251	80_6_1	118_6_101	85_6_1	172_6_48	1526_6_247	585_1_70	443_6_1	440_6_49	447_6_1
664_6_66	663_6_24	661_06_1	660_6_26	227_6_1	130_1_1	40_6_1	135_6_1	139_6_1	691_06_295	20_6_1	21_6_1	22_6_194	1835_6_11	3_6_1	289_24_116	345_6_1	346_6_91	546_6_59	811_6_333	220_6_1	284_6_18	408_4_5	717_6_78	712_6_150	262_6_24	124_6_18	265_6_102	128_6_28	1555_6_193	228_6_173	299_6_1	1387_6_36	293_6_385	1130_06_2	310_6_76	191_6_1	315_6_76	177_24_1	110_6_266	80_6_1	118_6_96	85_6_1	172_6_54	1526_6_228	585_1_70	440_6_46	447_6_1	1136_6_33	244_6_1
664_6_45	663_6_26	660_6_17	227_6_1	130_1_1	40_6_1	135_6_1	139_6_1	691_06_312	20_6_1	21_6_1	22_6_181	1835_6_20	3_6_1	289_24_112	345_6_1	346_6_70	546_6_58	811_6_338	220_6_1	284_6_13	408_4_4	717_6_100	712_6_133	262_6_25	124_6_15	265_6_105	128_6_25	1555_6_219	228_6_175	299_6_1	1387_6_37	293_6_397	310_6_69	191_6_1	315_6_81	177_24_1	110_6_271	80_6_1	118_6_98	85_6_1	172_6_54	1526_6_209	585_1_68	440_6_43	447_6_1	1136_6_15	244_6_1	249_6_1	1432_6_31
664_6_59	663_6_29	660_6_15	227_6_1	130_1_1	40_6_1	135_6_1	139_6_1	691_06_308	20_6_1	21_6_1	22_6_193	1835_6_11	3_6_1	289_24_110	345_6_1	346_6_69	546_6_64	811_6_332	220_6_1	284_6_12	408_4_7	717_6_124	712_6_133	262_6_17	124_6_14	265_6_114	128_6_28	1555_6_169	228_6_174	299_6_1	1387_6_45	293_6_366	310_6_68	191_6_1	315_6_77	177_24_1	110_6_248	80_6_1	118_6_108	85_6_1	172_6_60	1526_6_231	585_1_72	440_6_43	447_6_1	1136_6_7	244_6_1	249_6_1	1432_6_34
664_6_60	663_6_25	660_6_20	227_6_1	130_1_1	40_6_1	135_6_1	139_6_1	691_06_323	20_6_1	21_6_1	22_6_196	1835_6_8	3_6_1	289_24_133	345_6_1	346_6_79	546_6_56	811_6_306	220_6_1	284_6_9	408_4_9	717_6_101	712_6_132	262_6_17	124_6_20	265_6_142	128_6_33	1555_6_179	228_6_179	299_6_1	1387_6_49	293_6_352	310_6_80	191_6_1	315_6_81	177_24_1	110_6_255	80_6_1	118_6_123	85_6_1	172_6_46	1526_6_230	585_1_67	440_6_27	447_6_1	1136_6_8	244_6_1	249_6_1	1432_6_26
664_6_47	663_6_27	660_6_18	227_6_1	130_1_1	40_6_1	135_6_1	139_6_1	691_06_333	20_6_1	21_6_1	22_6_207	1835_6_15	3_6_1	289_24_122	345_6_1	346_6_75	546_6_40	811_6_337	220_6_1	284_6_10	408_4_8	717_6_86	712_6_123	262_6_15	124_6_19	265_6_143	128_6_45	1555_6_196	228_6_177	299_6_1	1387_6_39	293_6_365	310_6_69	191_6_1	315_6_90	177_24_1	110_6_258	80_6_1	118_6_114	85_6_1	172_6_38	1526_6_211	585_1_83	440_6_17	447_6_1	1136_6_7	244_6_1	249_6_1	1432_6_29
664_6_42	663_6_33	660_6_15	227_6_1	130_1_1	40_6_1	135_6_1	139_6_1	691_06_346	20_6_1	21_6_1	22_6_213	1835_6_18	3_6_1	289_24_107	345_6_1	346_6_64	546_6_39	811_6_363	220_6_1	284_6_15	408_4_11	717_6_99	712_6_130	262_6_18	124_6_8	265_6_125	128_6_44	1555_6_168	228_6_175	299_6_1	1387_6_41	293_6_405	310_6_65	191_6_1	315_6_76	177_24_1	110_6_274	80_6_1	118_6_96	85_6_1	172_6_35	1526_6_209	585_1_80	440_6_23	447_6_1	1136_6_7	244_6_1	249_6_1	1432_6_37
664_6_57	663_6_31	660_6_13	227_6_1	130_1_1	40_6_1	135_6_1	139_6_1	691_06_347	20_6_1	21_6_1	22_6_227	1835_6_12	3_6_1	289_24_114	345_6_1	346_6_73	546_6_42	811_6_348	220_6_1	284_6_21	408_4_17	717_6_91	712_6_140	262_6_10	124_6_12	265_6_129	128_6_43	1555_6_147	228_6_192	299_6_1	1387_6_45	293_6_408	310_6_82	191_6_1	315_6_78	177_24_1	110_6_263	80_6_1	118_6_96	85_6_1	172_6_29	1526_6_219	585_1_78	440_6_14	447_6_1	1136_6_9	244_6_1	249_6_1	1432_6_26
664_6_45	663_6_31	660_6_15	227_6_1	130_1_1	40_6_1	135_6_1	139_6_1	691_06_357	20_6_1	21_6_1	22_6_223	1835_6_15	3_6_1	289_24_125	345_6_1	346_6_83	546_6_37	811_6_336	220_6_1	284_6_11	408_4_6	717_6_79	712_6_136	262_6_15	124_6_13	265_6_138	128_6_42	1555_6_188	228_6_189	299_6_1	1387_6_51	293_6_402	310_6_81	191_6_1	315_6_79	177_24_1	110_6_288	80_6_1	118_6_98	85_6_1	172_6_24	1526_6_206	585_1_67	440_6_21	447_6_1	1136_6_9	244_6_1	249_6_1	1432_6_31
664_6_52	663_6_36	660_6_12	227_6_1	130_1_1	40_6_1	135_6_1	139_6_1	691_06_357	20_6_1	21_6_1	22_6_221	1835_6_23	3_6_1	289_24_102	345_6_1	346_6_62	546_6_31	811_6_326	220_6_1	284_6_15	408_4_15	717_6_93	712_6_124	262_6_14	124_6_9	265_6_155	128_6_40	1555_6_195	228_6_197	299_6_1	1387_6_55	293_6_410	310_6_77	191_6_1	315_6_63	177_24_1	110_6_298	80_6_1	118_6_99	85_6_1	172_6_21	1526_6_201	585_1_62	440_6_24	447_6_1	1136_6_6	244_6_1	249_6_1	1432_6_36
664_6_68	663_6_36	660_6_11	227_6_1	130_1_1	40_6_1	135_6_1	139_6_1	691_06_362	20_6_1	21_6_1	22_6_230	1835_6_22	3_6_1	289_24_104	345_6_1	346_6_64	546_6_38	811_6_327	220_6_1	284_6_13	408_4_12	717_6_88	712_6_133	262_6_15	124_6_6	265_6_164	128_6_45	1555_6_193	228_6_182	299_6_1	1387_6_54	293_6_398	310_6_75	191_6_1	315_6_65	177_24_1	110_6_298	80_6_1	118_6_91	85_6_1	172_6_27	1526_6_236	585_1_59	440_6_22	447_6_1	1136_6_1	244_6_1	249_6_1	1432_6_50
664_6_76	663_6_35	660_6_10	227_6_1	130_1_1	40_6_1	135_6_1	139_6_1	691_06_338	20_6_1	21_6_1	22_6_222	1835_6_14	3_6_1	289_24_123	345_6_1	346_6_83	546_6_56	811_6_315	220_6_1	284_6_10	408_4_8	717_6_100	712_6_159	262_6_16	124_6_6	265_6_172	128_6_39	1555_6_178	228_6_181	299_6_1	1387_6_56	293_6_383	310_6_77	191_6_1	315_6_73	177_24_1	110_6_285	80_6_1	118_6_89	85_6_1	172_6_15	1526_6_266	585_1_55	440_6_13	447_6_1	244_6_1	249_6_1	1432_6_39	782_6_20
664_6_73	663_6_33	660_6_6	227_6_1	130_1_1	40_6_1	135_6_1	139_6_1	691_06_366	20_6_1	21_6_1	22_6_213	1835_6_11	3_6_1	289_24_122	345_6_1	346_6_84	546_6_50	811_6_351	220_6_1	284_6_5	408_4_4	717_6_106	712_6_138	262_6_19	124_6_8	265_6_146	128_6_48	1555_6_205	228_6_169	299_6_1	1387_6_60	293_6_399	310_6_64	191_6_1	315_6_82	177_24_1	110_6_281	80_6_1	118_6_82	85_6_1	172_6_23	1526_6_278	585_1_58	440_6_12	447_6_1	244_6_1	249_6_1	1432_6_43	782_6_20
664_6_61	663_6_26	660_6_8	227_6_1	130_1_1	40_6_1	135_6_1	139_6_1	691_06_371	20_6_1	21_6_1	22_6_225	1835_6_10	3_6_1	289_24_144	345_6_1	346_6_74	546_6_39	8_4_37	220_6_1	408_4_7	717_6_90	712_6_144	262_6_22	124_6_11	265_6_158	128_6_41	1555_6_229	228_6_160	299_6_1	1387_6_59	293_6_440	310_6_49	191_6_1	315_6_81	177_24_1	110_6_279	80_6_1	118_6_68	85_6_1	172_6_23	1526_6_287	585_1_46	440_6_12	447_6_1	244_6_1	249_6_1	1432_6_41	782_6_30	33_6_1
664_6_68	663_6_33	660_6_13	227_6_1	130_1_1	40_6_1	135_6_1	139_6_1	691_06_375	20_6_1	21_6_1	22_6_225	1835_6_9	3_6_1	289_24_145	345_6_1	346_6_75	546_6_57	8_4_42	220_6_1	408_4_4	717_6_78	712_6_172	262_6_15	124_6_16	265_6_158	128_6_23	1555_6_190	228_6_166	299_6_1	1387_6_59	293_6_436	310_6_65	191_6_1	315_6_94	177_24_1	110_6_273	80_6_1	118_6_60	85_6_1	172_6_19	1526_6_303	585_1_40	440_6_14	447_6_1	244_6_1	249_6_1	1432_6_36	782_6_38	33_6_1
664_6_70	663_6_26	660_6_15	227_6_1	130_1_1	40_6_1	135_6_1	139_6_1	691_06_356	20_6_1	21_6_1	22_6_237	1835_6_5	3_6_1	289_24_141	345_6_1	346_6_80	546_6_63	8_4_46	220_6_1	408_4_5	717_6_88	712_6_176	262_6_20	124_6_22	265_6_160	128_6_39	1555_6_181	228_6_181	299_6_1	1387_6_46	293_6_419	310_6_69	191_6_1	315_6_95	177_24_1	110_6_291	80_6_1	118_6_51	85_6_1	172_6_25	1526_6_296	585_1_55	440_6_15	447_6_1	244_6_1	249_6_1	1432_6_48	782_6_45	33_6_1
664_6_76	663_6_24	660_6_17	227_6_1	130_1_1	40_6_1	135_6_1	139_6_1	691_06_390	20_6_1	21_6_1	22_6_234	1835_6_6	3_6_1	289_24_142	345_6_1	346_6_68	546_6_47	8_4_38	220_6_1	408_4_7	717_6_85	712_6_181	262_6_22	124_6_13	265_6_157	128_6_38	1555_6_176	228_6_185	299_6_1	1387_6_60	293_6_423	310_6_78	191_6_1	315_6_87	177_24_1	110_6_294	80_6_1	118_6_57	85_6_1	172_6_26	1526_6_295	585_1_42	440_6_20	447_6_1	244_6_1	249_6_1	1432_6_55	782_6_56	33_6_1
664_6_87	663_6_23	660_6_7	227_6_1	130_1_1	40_6_1	135_6_1	139_6_1	691_06_428	20_6_1	21_6_1	22_6_231	1835_6_9	3_6_1	289_24_149	345_6_1	346_6_62	546_6_41	8_4_31	220_6_1	408_4_4	717_6_59	712_6_184	262_6_23	124_6_14	265_6_160	128_6_35	1555_6_163	228_6_175	299_6_1	1387_6_61	293_6_446	310_6_90	191_6_1	315_6_84	177_24_1	110_6_292	80_6_1	118_6_62	85_6_1	172_6_24	1526_6_304	585_1_29	440_6_17	447_6_1	244_6_1	249_6_1	1432_6_49	782_6_60	33_6_1
664_6_89	663_6_15	660_6_8	227_6_1	130_1_1	40_6_1	135_6_1	139_6_1	691_06_418	20_6_1	21_6_1	22_6_223	1835_6_2	3_6_1	289_24_138	345_6_1	346_6_76	546_6_51	8_4_32	220_6_1	408_4_5	717_6_61	712_6_182	262_6_19	124_6_15	265_6_165	128_6_49	1555_6_126	228_6_190	299_6_1	1387_6_72	293_6_463	310_6_83	191_6_1	315_6_82	177_24_1	110_6_251	80_6_1	118_6_73	85_6_1	172_6_34	1526_6_327	585_1_42	440_6_18	447_6_1	244_6_1	249_6_1	1432_6_43	782_6_54	33_6_1
664_6_98	663_6_10	660_6_4	227_6_1	130_1_1	40_6_1	135_6_1	139_6_1	691_06_395	20_6_1	21_6_1	22_6_217	1835_6_2	3_6_1	289_24_108	345_6_1	346_6_54	546_6_48	8_4_30	220_6_1	408_4_7	717_6_62	712_6_171	262_6_22	124_6_15	265_6_179	128_6_59	1555_6_162	228_6_205	299_6_1	1387_6_88	293_6_453	310_6_71	191_6_1	315_6_64	177_24_1	110_6_253	80_6_1	118_6_61	85_6_1	172_6_41	1526_6_309	585_1_43	440_6_17	447_6_1	244_6_1	249_6_1	1432_6_47	782_6_49	33_6_1
664_6_89	663_6_14	660_6_11	227_6_1	130_1_1	40_6_1	135_6_1	139_6_1	691_06_394	20_6_1	21_6_1	22_6_235	1835_6_2	3_6_1	289_24_123	345_6_1	346_6_55	546_6_37	8_4_32	220_6_1	408_4_5	717_6_52	712_6_150	262_6_15	124_6_11	265_6_165	128_6_49	1555_6_159	228_6_204	299_6_1	1387_6_89	293_6_460	310_6_70	191_6_1	315_6_68	177_24_1	110_6_221	80_6_1	118_6_61	85_6_1	172_6_36	1526_6_325	585_1_34	440_6_7	447_6_1	244_6_1	249_6_1	1432_6_51	782_6_49	33_6_1
664_6_97	663_6_14	660_6_14	227_6_1	130_1_1	40_6_1	135_6_1	139_6_1	691_06_410	20_6_1	21_6_1	22_6_219	1835_6_2	3_6_1	289_24_139	345_6_1	346_6_60	546_6_50	8_4_36	220_6_1	717_6_50	712_6_154	262_6_16	124_6_11	265_6_170	128_6_48	1555_6_141	228_6_178	299_6_1	1387_6_80	293_6_445	310_6_68	191_6_1	315_6_70	177_24_1	110_6_222	80_6_1	118_6_60	85_6_1	172_6_32	1526_6_354	585_1_50	440_6_10	447_6_1	244_6_1	249_6_1	1432_6_43	782_6_54	33_6_1	30_6_1
664_6_102	663_6_18	660_6_10	227_6_1	130_1_1	40_6_1	135_6_1	139_6_1	691_06_425	20_6_1	21_6_1	22_6_222	1835_6_5	3_6_1	289_24_118	345_6_1	346_6_61	546_6_50	8_4_39	220_6_1	717_6_47	712_6_134	262_6_12	124_6_14	265_6_177	128_6_50	1555_6_144	228_6_191	299_6_1	1387_6_66	293_6_457	310_6_66	191_6_1	315_6_63	177_24_1	110_6_235	80_6_1	118_6_65	85_6_1	172_6_30	1526_6_307	585_1_45	440_6_10	447_6_1	244_6_1	249_6_1	1432_6_50	782_6_58	33_6_1	30_6_1
664_6_94	663_6_10	660_6_15	227_6_1	130_1_1	40_6_1	135_6_1	139_6_1	691_06_424	20_6_1	21_6_1	22_6_251	1835_6_4	3_6_1	289_24_138	345_6_1	346_6_54	546_6_49	8_4_40	220_6_1	717_6_42	712_6_110	262_6_11	124_6_8	265_6_196	128_6_44	1555_6_147	228_6_189	299_6_1	1387_6_72	293_6_485	310_6_60	191_6_1	315_6_58	177_24_1	110_6_232	80_6_1	118_6_61	85_6_1	172_6_26	1526_6_289	585_1_29	440_6_15	447_6_1	244_6_1	249_6_1	1432_6_49	782_6_53	33_6_1	30_6_1
664_6_98	663_6_16	660_6_17	227_6_1	130_1_1	40_6_1	135_6_1	139_6_1	691_06_412	20_6_1	21_6_1	22_6_220	1835_6_5	3_6_1	289_24_120	345_6_1	346_6_63	546_6_55	8_4_37	220_6_1	717_6_38	712_6_97	262_6_10	124_6_15	265_6_196	128_6_33	1555_6_155	228_6_215	299_6_1	1387_6_57	293_6_498	310_6_57	191_6_1	315_6_73	177_24_1	110_6_210	80_6_1	118_6_61	85_6_1	172_6_27	1526_6_317	585_1_43	440_6_12	447_6_1	244_6_1	249_6_1	1432_6_44	782_6_52	33_6_1	30_6_1
664_6_98	663_6_10	660_6_17	227_6_1	130_1_1	40_6_1	135_6_1	139_6_1	691_06_405	20_6_1	21_6_1	22_6_234	1835_6_5	3_6_1	289_24_115	345_6_1	346_6_65	546_6_63	8_4_31	220_6_1	717_6_48	712_6_105	262_6_8	124_6_16	265_6_199	128_6_28	1555_6_156	228_6_215	299_6_1	1387_6_34	293_6_509	310_6_55	191_6_1	315_6_60	177_24_1	110_6_227	80_6_1	118_6_74	85_6_1	172_6_38	1526_6_285	585_1_47	440_6_16	447_6_1	244_6_1	249_6_1	1432_6_51	782_6_42	33_6_1	30_6_1
664_6_80	663_6_13	660_6_13	227_6_1	130_1_1	40_6_1	135_6_1	139_6_1	691_06_392	20_6_1	21_6_1	22_6_228	1835_6_6	3_6_1	289_24_108	345_6_1	346_6_70	546_6_47	8_4_24	220_6_1	717_6_43	712_6_77	262_6_9	124_6_22	265_6_213	128_6_18	1555_6_191	228_6_201	299_6_1	1387_6_43	293_6_498	310_6_64	191_6_1	315_6_66	177_24_1	110_6_240	80_6_1	118_6_68	85_6_1	172_6_27	1526_6_287	585_1_44	440_6_16	447_6_1	244_6_1	249_6_1	1432_6_52	782_6_44	33_6_1	30_6_1
664_6_86	663_6_11	660_6_19	227_6_1	130_1_1	40_6_1	135_6_1	139_6_1	691_06_361	20_6_1	21_6_1	22_6_218	1835_6_5	3_6_1	289_24_110	345_6_1	346_6_81	546_6_59	8_4_28	220_6_1	717_6_51	712_6_85	262_6_6	124_6_22	265_6_188	128_6_24	1555_6_189	228_6_203	299_6_1	1387_6_25	293_6_523	310_6_48	191_6_1	315_6_52	177_24_1	110_6_252	80_6_1	118_6_63	85_6_1	172_6_31	1526_6_293	585_1_48	440_6_10	447_6_1	244_6_1	249_6_1	1432_6_35	782_6_58	33_6_1	30_6_1
664_6_88	663_6_10	660_6_18	227_6_1	130_1_1	40_6_1	135_6_1	139_6_1	691_06_345	20_6_1	21_6_1	22_6_234	3_6_1	289_24_111	345_6_1	346_6_55	546_6_56	8_4_26	220_6_1	717_6_41	712_6_77	262_6_5	124_6_18	265_6_204	128_6_34	1555_6_221	228_6_212	299_6_1	1387_6_23	293_6_503	310_6_49	191_6_1	315_6_38	177_24_1	110_6_222	80_6_1	118_6_65	85_6_1	172_6_38	1526_6_273	585_1_29	440_6_8	447_6_1	244_6_1	249_6_1	1432_6_28	782_6_57	33_6_1	30_6_1	36_6_1
664_6_93	663_6_11	660_6_22	227_6_1	130_1_1	40_6_1	135_6_1	139_6_1	691_06_328	20_6_1	21_6_1	22_6_207	3_6_1	289_24_122	345_6_1	346_6_74	546_6_43	8_4_30	220_6_1	717_6_44	712_6_67	262_6_8	124_6_27	265_6_194	128_6_26	1555_6_213	228_6_217	299_6_1	1387_6_19	293_6_533	310_6_42	191_6_1	315_6_38	177_24_1	110_6_232	80_6_1	118_6_56	85_6_1	172_6_30	1526_6_261	585_1_29	440_6_11	447_6_1	244_6_1	249_6_1	1432_6_21	782_6_65	33_6_1	30_6_1	36_6_1
664_6_94	663_6_11	660_6_16	227_6_1	130_1_1	40_6_1	135_6_1	139_6_1	691_06_309	20_6_1	21_6_1	22_6_223	3_6_1	289_24_128	345_6_1	346_6_61	546_6_60	8_4_24	220_6_1	717_6_47	712_6_74	262_6_9	124_6_26	265_6_195	128_6_23	1555_6_213	228_6_230	299_6_1	1387_6_11	293_6_525	310_6_38	191_6_1	315_6_27	177_24_1	110_6_245	80_6_1	118_6_59	85_6_1	172_6_32	1526_6_222	585_1_22	440_6_18	447_6_1	244_6_1	249_6_1	1432_6_15	782_6_50	33_6_1	30_6_1	36_6_1
664_6_82	663_6_11	660_6_17	227_6_1	130_1_1	40_6_1	135_6_1	139_6_1	691_06_319	20_6_1	21_6_1	22_6_195	3_6_1	289_24_132	345_6_1	346_6_54	546_6_46	8_4_27	220_6_1	717_6_49	712_6_61	262_6_13	124_6_17	265_6_184	128_6_15	1555_6_236	228_6_240	299_6_1	1387_6_7	293_6_518	310_6_43	191_6_1	315_6_28	177_24_1	110_6_264	80_6_1	118_6_48	85_6_1	172_6_20	1526_6_230	585_1_15	440_6_17	447_6_1	244_6_1	249_6_1	1432_6_25	782_6_51	33_6_1	30_6_1	36_6_1
664_6_77	663_6_12	660_6_13	227_6_1	130_1_1	40_6_1	135_6_1	139_6_1	691_06_306	20_6_1	21_6_1	22_6_194	3_6_1	289_24_133	345_6_1	346_6_52	546_6_59	8_4_14	96_6_20	717_6_63	712_6_54	262_6_10	124_6_18	265_6_175	128_6_19	1555_6_226	228_6_264	299_6_1	1387_6_4	293_6_521	310_6_35	191_6_1	315_6_33	177_24_1	110_6_254	80_6_1	118_6_46	85_6_1	172_6_19	1526_6_216	585_1_21	440_6_8	447_6_1	244_6_1	249_6_1	1432_6_17	782_6_60	33_6_1	30_6_1	36_6_1
664_6_74	663_6_12	660_6_13	227_6_1	130_1_1	40_6_1	135_6_1	139_6_1	691_06_282	20_6_1	21_6_1	22_6_203	3_6_1	289_24_141	345_6_1	346_6_38	546_6_44	8_4_15	96_6_17	717_6_62	712_6_45	262_6_11	124_6_12	265_6_175	128_6_15	1555_6_234	228_6_294	299_6_1	1387_6_6	293_6_500	310_6_30	191_6_1	315_6_29	177_24_1	110_6_270	80_6_1	118_6_39	85_6_1	172_6_23	1526_6_221	585_1_20	440_6_10	447_6_1	244_6_1	249_6_1	1432_6_19	782_6_59	33_6_1	30_6_1	36_6_1
664_6_77	663_6_20	660_6_10	227_6_1	130_1_1	40_6_1	135_6_1	139_6_1	691_06_281	20_6_1	21_6_1	22_6_187	3_6_1	289_24_139	345_6_1	346_6_41	546_6_46	8_4_14	96_6_7	717_6_77	712_6_46	262_6_6	124_6_16	265_6_160	128_6_6	1555_6_218	228_6_274	299_6_1	1387_6_3	293_6_499	310_6_31	191_6_1	315_6_25	177_24_1	110_6_286	80_6_1	118_6_29	85_6_1	172_6_21	1526_6_201	585_1_19	440_6_8	447_6_1	244_6_1	249_6_1	1432_6_17	782_6_58	33_6_1	30_6_1	36_6_1
664_6_74	663_6_20	660_6_10	227_6_1	130_1_1	40_6_1	135_6_1	139_6_1	691_06_236	20_6_1	21_6_1	22_6_196	3_6_1	289_24_147	345_6_1	346_6_32	546_6_26	8_4_14	96_6_4	717_6_57	712_6_60	262_6_7	124_6_18	265_6_204	128_6_6	1555_6_220	228_6_299	299_6_1	1387_6_3	293_6_500	310_6_25	191_6_1	315_6_29	177_24_1	110_6_256	80_6_1	118_6_31	85_6_1	172_6_27	1526_6_219	585_1_16	440_6_8	447_6_1	244_6_1	249_6_1	1432_6_20	782_6_49	33_6_1	30_6_1	36_6_1
664_6_69	663_6_17	660_6_6	227_6_1	130_1_1	40_6_1	135_6_1	139_6_1	691_06_219	20_6_1	21_6_1	22_6_173	3_6_1	289_24_135	345_6_1	346_6_29	546_6_24	8_4_17	717_6_60	712_6_50	262_6_5	124_6_23	265_6_203	128_6_6	1555_6_220	228_6_273	299_6_1	1387_6_4	293_6_492	310_6_30	191_6_1	315_6_30	177_24_1	110_6_264	80_6_1	118_6_20	85_6_1	172_6_30	1526_6_219	585_1_20	440_6_6	447_6_1	244_6_1	249_6_1	1432_6_18	782_6_52	33_6_1	30_6_1	36_6_1	2167_6_26
664_6_88	663_6_16	660_6_8	227_6_1	130_1_1	40_6_1	135_6_1	139_6_1	691_06_228	20_6_1	21_6_1	22_6_170	3_6_1	289_24_154	345_6_1	346_6_22	546_6_21	8_4_12	717_6_50	712_6_52	262_6_4	124_6_29	265_6_195	128_6_7	1555_6_213	228_6_242	299_6_1	1387_6_3	293_6_481	310_6_20	191_6_1	315_6_24	177_24_1	110_6_241	80_6_1	118_6_22	85_6_1	172_6_33	1526_6_216	585_1_15	440_6_12	447_6_1	244_6_1	249_6_1	1432_6_5	782_6_45	33_6_1	30_6_1	36_6_1	2167_6_35
664_6_86	663_6_19	660_6_7	227_6_1	130_1_1	40_6_1	135_6_1	139_6_1	691_06_239	20_6_1	21_6_1	22_6_161	3_6_1	289_24_148	345_6_1	346_6_22	546_6_15	8_4_17	717_6_44	712_6_43	262_6_6	124_6_19	265_6_187	128_6_4	1555_6_222	228_6_222	299_6_1	1387_6_8	293_6_466	310_6_17	191_6_1	315_6_32	177_24_1	110_6_248	80_6_1	118_6_16	85_6_1	172_6_33	1526_6_205	585_1_13	440_6_8	447_6_1	244_6_1	249_6_1	1432_6_4	782_6_50	33_6_1	30_6_1	36_6_1	2167_6_26
664_6_107	663_6_24	660_6_6	91_6_95	130_1_1	40_6_1	135_6_1	139_6_1	691_06_255	20_6_1	21_6_1	22_6_175	3_6_1	289_24_142	345_6_1	346_6_29	546_6_15	8_4_10	717_6_48	712_6_31	262_6_4	124_6_28	265_6_189	1555_6_201	228_6_226	299_6_1	1387_6_7	293_6_409	310_6_14	191_6_1	315_6_33	252_6_22	110_6_219	80_6_1	118_6_19	85_6_1	172_6_37	1526_6_188	585_1_13	440_6_10	447_6_1	244_6_1	249_6_1	1432_6_3	782_6_37	33_6_1	30_6_1	36_6_1	2167_6_26	629_6_22
664_6_77	663_6_25	660_6_5	91_6_85	130_1_1	40_6_1	135_6_1	139_6_1	691_06_240	20_6_1	21_6_1	22_6_179	3_6_1	289_24_154	345_6_1	346_6_22	546_6_14	8_4_13	717_6_46	712_6_33	262_6_4	124_6_20	265_6_190	1555_6_202	228_6_247	299_6_1	1387_6_3	293_6_394	310_6_19	191_6_1	315_6_42	252_6_23	110_6_209	80_6_1	118_6_18	85_6_1	172_6_44	1526_6_168	585_1_14	440_6_15	447_6_1	244_6_1	249_6_1	1432_6_6	782_6_53	33_6_1	30_6_1	36_6_1	2167_6_13	629_6_25
664_6_105	663_6_29	660_6_2	91_6_98	130_1_1	40_6_1	135_6_1	139_6_1	691_06_220	20_6_1	21_6_1	22_6_173	3_6_1	289_24_157	345_6_1	346_6_26	546_6_18	8_4_7	717_6_53	712_6_23	262_6_6	124_6_25	265_6_164	1555_6_211	228_6_207	299_6_1	1387_6_2	293_6_406	310_6_15	191_6_1	315_6_41	252_6_24	110_6_214	80_6_1	118_6_18	85_6_1	172_6_36	1526_6_163	585_1_23	440_6_13	447_6_1	244_6_1	249_6_1	1432_6_4	782_6_54	33_6_1	30_6_1	36_6_1	2167_6_17	629_6_24
664_6_90	663_6_24	660_6_3	91_6_82	130_1_1	40_6_1	135_6_1	139_6_1	691_06_220	20_6_1	21_6_1	22_6_199	3_6_1	289_24_183	345_6_1	346_6_16	546_6_24	8_4_7	717_6_39	712_6_20	262_6_2	124_6_18	265_6_176	1555_6_182	228_6_206	299_6_1	1387_6_1	293_6_373	310_6_11	191_6_1	315_6_37	252_6_27	110_6_199	80_6_1	118_6_33	85_6_1	172_6_39	1526_6_128	585_1_24	440_6_12	447_6_1	244_6_1	249_6_1	1432_6_4	782_6_54	33_6_1	30_6_1	36_6_1	2167_6_20	629_6_31
664_6_97	663_6_32	660_6_2	91_6_95	130_1_1	40_6_1	135_6_1	139_6_1	691_06_203	20_6_1	21_6_1	22_6_179	3_6_1	289_24_172	345_6_1	346_6_15	546_6_20	8_4_2	717_6_50	712_6_14	262_6_1	124_6_19	265_6_183	1555_6_188	228_6_143	299_6_1	293_6_357	310_6_22	191_6_1	315_6_37	252_6_25	110_6_173	80_6_1	118_6_37	85_6_1	172_6_32	1526_6_109	585_1_33	440_6_6	447_6_1	244_6_1	249_6_1	1432_6_5	782_6_64	33_6_1	30_6_1	36_6_1	2167_6_19	629_6_32	330_06_1
664_6_128	663_6_35	660_6_4	91_6_86	130_1_1	40_6_1	135_6_1	139_6_1	691_06_194	20_6_1	21_6_1	22_6_203	3_6_1	289_24_173	345_6_1	346_6_14	546_6_18	8_4_1	717_6_46	712_6_18	262_6_2	124_6_14	265_6_178	1555_6_175	228_6_133	299_6_1	293_6_341	310_6_26	191_6_1	315_6_20	252_6_18	110_6_161	80_6_1	118_6_33	85_6_1	172_6_43	1526_6_96	585_1_27	440_6_8	447_6_1	244_6_1	249_6_1	782_6_50	33_6_1	30_6_1	36_6_1	2167_6_16	629_6_25	330_06_1	60_6_20
30_6_1	559_6_18	735_6_5	629_6_27	310_6_26	663_6_29	330_06_1	315_6_30	660_6_2	60_6_12	177_24_1	130_1_1	110_6_180	135_6_1	252_6_28	1895_4_65	80_6_1	174_6_1	173_6_1	257_6_83	70_6_1	85_6_1	76_4_1	691_06_187	20_6_1	21_6_1	22_6_190	49_4_17	222_6_1	249_6_1	44_6_1	346_6_8	1610_6_1	118_6_28	289_24_159	183_6_1	1526_6_81	546_6_11	172_6_52	811_6_8	220_6_1	658_6_77	227_6_1	585_1_27	895_4_281	78_6_1	3_6_1	717_6_55	139_6_1	440_6_7
30_6_1	559_6_13	735_6_2	629_6_17	310_6_19	663_6_37	330_06_1	315_6_24	60_6_11	177_24_1	130_1_1	110_6_170	135_6_1	252_6_19	1895_4_80	80_6_1	174_6_1	173_6_1	257_6_85	70_6_1	85_6_1	76_4_1	691_06_179	20_6_1	21_6_1	22_6_181	49_4_22	222_6_1	249_6_1	44_6_1	346_6_8	1610_6_2	118_6_40	289_24_186	183_6_1	1526_6_76	546_6_13	172_6_52	811_6_7	220_6_1	658_6_89	227_6_1	585_1_21	895_4_280	78_6_1	3_6_1	717_6_44	139_6_1	440_6_8	712_6_21
559_6_18	735_6_1	249_6_1	629_6_30	310_6_29	663_6_29	330_06_1	315_6_24	60_6_10	177_24_1	130_1_1	110_6_165	135_6_1	252_6_17	1895_4_59	80_6_1	174_6_1	173_6_1	257_6_78	70_6_1	85_6_1	76_4_1	691_06_180	20_6_1	21_6_1	22_6_162	49_4_18	222_6_1	160_6_228	44_6_1	346_6_7	40_6_1	172_6_67	289_24_193	183_6_1	1526_6_56	546_6_10	811_6_5	220_6_1	658_6_68	227_6_1	585_1_31	895_4_268	78_6_1	3_6_1	717_6_52	191_6_1	440_6_6	712_6_18	299_6_1
559_6_15	249_6_1	629_6_19	310_6_31	663_6_31	330_06_1	315_6_12	60_6_5	177_24_1	130_1_1	110_6_167	252_6_21	1895_4_57	80_6_1	174_6_1	173_6_1	257_6_74	70_6_1	85_6_1	76_4_1	691_06_161	20_6_1	21_6_1	22_6_168	49_4_22	222_6_1	160_6_199	44_6_1	346_6_10	40_6_1	172_6_62	289_24_151	183_6_1	1526_6_64	546_6_11	811_6_4	220_6_1	658_6_90	227_6_1	585_1_27	895_4_290	78_6_1	3_6_1	717_6_44	191_6_1	440_6_3	712_6_28	299_6_1	244_6_1	75_6_143
559_6_16	249_6_1	629_6_21	310_6_29	663_6_32	330_06_1	315_6_9	60_6_8	177_24_1	130_1_1	110_6_165	252_6_12	1895_4_55	80_6_1	174_6_1	173_6_1	257_6_84	70_6_1	85_6_1	76_4_1	691_06_159	20_6_1	21_6_1	22_6_155	49_4_22	222_6_1	160_6_208	44_6_1	346_6_4	40_6_1	172_6_61	289_24_169	183_6_1	1526_6_42	546_6_13	811_6_2	220_6_1	658_6_71	227_6_1	585_1_28	895_4_258	78_6_1	3_6_1	717_6_36	191_6_1	440_6_4	712_6_34	299_6_1	244_6_1	75_6_125
559_6_22	629_6_23	310_6_30	663_6_33	330_06_1	315_6_9	60_6_2	177_24_1	130_1_1	110_6_157	252_6_10	1895_4_63	80_6_1	174_6_1	173_6_1	257_6_69	70_6_1	85_6_1	76_4_1	691_06_155	20_6_1	21_6_1	22_6_146	49_4_11	222_6_1	160_6_213	44_6_1	346_6_2	40_6_1	172_6_62	289_24_159	183_6_1	1526_6_39	546_6_8	220_6_1	658_6_79	227_6_1	585_1_30	895_4_266	78_6_1	3_6_1	717_6_43	191_6_1	440_6_3	712_6_21	299_6_1	244_6_1	75_6_118	124_6_14	72_6_1
559_6_12	629_6_24	310_6_25	663_6_38	330_06_1	315_6_5	227_6_1	177_24_1	130_1_1	110_6_153	252_6_6	1895_4_75	80_6_1	174_6_1	173_6_1	257_6_78	70_6_1	85_6_1	76_4_1	691_06_154	20_6_1	21_6_1	22_6_139	49_4_8	222_6_1	160_6_204	44_6_1	180_6_48	40_6_1	172_6_49	289_24_167	183_6_1	1526_6_35	546_6_14	220_6_1	658_6_67	585_1_20	895_4_240	78_6_1	717_6_25	191_6_1	440_6_2	712_6_22	244_6_1	75_6_128	124_6_9	72_6_1	265_6_153	228_6_91	91_6_103
559_6_15	629_6_21	310_6_34	663_6_31	330_06_1	315_6_3	227_6_1	177_24_1	130_1_1	110_6_167	252_6_1	1895_4_79	80_6_1	174_6_1	173_6_1	257_6_74	70_6_1	85_6_1	76_4_1	691_06_139	20_6_1	21_6_1	22_6_117	49_4_5	222_6_1	160_6_232	44_6_1	180_6_34	40_6_1	172_6_50	289_24_155	183_6_1	1526_6_25	546_6_7	220_6_1	658_6_61	585_1_19	895_4_239	78_6_1	717_6_25	191_6_1	440_6_2	712_6_22	244_6_1	75_6_122	124_6_5	72_6_1	265_6_137	228_6_82	91_6_112
559_6_7	629_6_14	310_6_32	663_6_32	330_06_1	227_6_1	130_1_1	257_6_75	110_6_139	177_24_1	1895_4_85	80_6_1	174_6_1	173_6_1	118_6_55	70_6_1	85_6_1	76_4_1	691_06_132	20_6_1	21_6_1	22_6_134	49_4_10	222_6_1	44_6_1	180_6_36	40_6_1	172_6_40	289_24_148	183_6_1	1526_6_23	546_6_9	220_6_1	658_6_64	585_1_19	895_4_273	717_6_13	191_6_1	1101_06_1244	712_6_22	244_6_1	75_6_136	124_6_4	72_6_1	265_6_137	228_6_85	91_6_107	160_6_228	801_1_5	664_6_109
559_6_8	629_6_19	310_6_32	663_6_30	330_06_1	227_6_1	130_1_1	257_6_81	110_6_137	177_24_1	1895_4_69	80_6_1	174_6_1	173_6_1	118_6_53	70_6_1	85_6_1	76_4_1	691_06_112	20_6_1	21_6_1	22_6_137	49_4_10	222_6_1	44_6_1	180_6_28	40_6_1	172_6_34	289_24_141	183_6_1	1526_6_15	546_6_4	220_6_1	658_6_50	585_1_22	895_4_244	717_6_19	191_6_1	1101_06_1282	712_6_31	244_6_1	75_6_108	72_6_1	265_6_136	228_6_95	91_6_106	160_6_257	801_1_3	664_6_104	480_6_1
559_6_4	629_6_8	310_6_34	663_6_26	330_06_1	227_6_1	130_1_1	257_6_75	110_6_135	177_24_1	1895_4_83	80_6_1	174_6_1	173_6_1	118_6_45	70_6_1	85_6_1	76_4_1	691_06_98	20_6_1	21_6_1	22_6_146	49_4_18	222_6_1	44_6_1	180_6_35	40_6_1	172_6_32	289_24_108	183_6_1	1526_6_20	546_6_1	220_6_1	658_6_61	585_1_15	895_4_247	717_6_13	191_6_1	1101_06_1280	712_6_21	244_6_1	75_6_112	72_6_1	265_6_150	228_6_86	91_6_111	160_6_263	801_1_1	664_6_117	480_6_1
559_6_3	629_6_8	310_6_28	663_6_22	330_06_1	227_6_1	130_1_1	257_6_91	110_6_128	177_24_1	1895_4_78	80_6_1	174_6_1	173_6_1	118_6_57	70_6_1	85_6_1	76_4_1	691_06_106	20_6_1	21_6_1	22_6_128	49_4_16	44_6_1	180_6_42	40_6_1	172_6_33	289_24_111	183_6_1	1526_6_12	546_6_2	220_6_1	658_6_39	585_1_21	895_4_213	717_6_12	191_6_1	1101_06_1258	712_6_30	244_6_1	75_6_125	72_6_1	265_6_135	228_6_97	91_6_103	160_6_257	222_6_1	664_6_152	480_6_1	11_6_1
559_6_4	629_6_12	310_6_34	663_6_21	330_06_1	227_6_1	130_1_1	257_6_101	110_6_141	177_24_1	1895_4_69	80_6_1	174_6_1	118_6_39	70_6_1	85_6_1	76_4_1	691_06_105	20_6_1	21_6_1	22_6_111	49_4_17	44_6_1	180_6_38	172_6_29	289_24_91	183_6_1	1526_6_2	658_6_59	585_1_18	895_4_238	717_6_8	191_6_1	1101_06_1275	712_6_27	244_6_1	75_6_102	72_6_1	265_6_136	228_6_92	91_6_109	160_6_265	222_6_1	664_6_120	220_6_1	11_6_1	139_6_1	1555_6_152	14_6_1	782_6_53
559_6_2	629_6_9	310_6_26	663_6_24	330_06_1	227_6_1	130_1_1	257_6_108	110_6_138	177_24_1	1895_4_50	80_6_1	174_6_1	118_6_50	70_6_1	85_6_1	76_4_1	691_06_97	20_6_1	21_6_1	22_6_112	49_4_21	44_6_1	180_6_65	172_6_28	289_24_97	183_6_1	1526_6_4	658_6_53	585_1_17	895_4_230	717_6_10	191_6_1	1101_06_1298	712_6_28	244_6_1	75_6_108	72_6_1	265_6_122	228_6_85	91_6_118	160_6_227	222_6_1	664_6_116	220_6_1	11_6_1	139_6_1	1555_6_148	14_6_1	782_6_69
559_6_2	629_6_11	310_6_22	663_6_15	330_06_1	227_6_1	130_1_1	257_6_108	110_6_127	177_24_1	1895_4_58	80_6_1	174_6_1	118_6_51	70_6_1	85_6_1	76_4_1	691_06_103	20_6_1	21_6_1	22_6_116	49_4_20	44_6_1	180_6_46	172_6_28	289_24_79	183_6_1	1526_6_1	658_6_47	585_1_18	895_4_243	717_6_8	191_6_1	1101_06_1292	712_6_39	244_6_1	75_6_90	72_6_1	265_6_127	228_6_86	91_6_108	160_6_239	222_6_1	664_6_117	220_6_1	11_6_1	139_6_1	1555_6_123	14_6_1	782_6_57
629_6_6	310_6_22	663_6_12	330_06_1	227_6_1	130_1_1	257_6_112	110_6_130	177_24_1	1895_4_51	80_6_1	172_6_24	70_6_1	85_6_1	76_4_1	691_06_87	20_6_1	21_6_1	22_6_96	49_4_34	44_6_1	118_6_52	289_24_76	183_6_1	180_6_46	658_6_35	585_1_16	895_4_240	717_6_5	191_6_1	1101_06_1334	712_6_22	244_6_1	75_6_92	72_6_1	265_6_131	228_6_84	91_6_113	160_6_236	222_6_1	664_6_127	220_6_1	11_6_1	139_6_1	1555_6_138	14_6_1	782_6_44	1022_1_30	33_6_1	30_6_1
629_6_6	310_6_21	663_6_13	330_06_1	227_6_1	130_1_1	257_6_110	110_6_143	177_24_1	1895_4_44	80_6_1	172_6_33	70_6_1	85_6_1	76_4_1	691_06_79	20_6_1	21_6_1	22_6_104	49_4_28	44_6_1	118_6_55	289_24_80	183_6_1	180_6_32	658_6_34	585_1_20	895_4_239	717_6_10	191_6_1	1101_06_1318	712_6_34	244_6_1	75_6_87	72_6_1	265_6_138	228_6_93	91_6_95	160_6_223	222_6_1	664_6_114	220_6_1	11_6_1	139_6_1	1555_6_124	14_6_1	782_6_59	1022_1_30	33_6_1	30_6_1
629_6_3	310_6_25	663_6_10	330_06_1	227_6_1	130_1_1	257_6_114	110_6_133	177_24_1	1895_4_34	80_6_1	172_6_28	70_6_1	85_6_1	76_4_1	691_06_89	20_6_1	21_6_1	22_6_98	49_4_35	44_6_1	118_6_51	289_24_63	183_6_1	180_6_32	658_6_39	585_1_11	895_4_256	717_6_5	191_6_1	1101_06_1344	712_6_23	244_6_1	75_6_74	72_6_1	265_6_148	228_6_64	91_6_97	160_6_230	222_6_1	664_6_106	220_6_1	11_6_1	139_6_1	1555_6_137	14_6_1	782_6_51	1022_1_34	33_6_1	30_6_1
629_6_6	310_6_25	663_6_8	330_06_1	227_6_1	130_1_1	257_6_114	110_6_132	177_24_1	1895_4_30	80_6_1	172_6_31	70_6_1	85_6_1	76_4_1	691_06_84	20_6_1	21_6_1	22_6_90	49_4_32	44_6_1	118_6_61	289_24_70	183_6_1	180_6_33	658_6_40	585_1_14	895_4_226	717_6_8	191_6_1	1101_06_1367	712_6_6	244_6_1	75_6_69	72_6_1	265_6_150	228_6_66	91_6_96	160_6_205	222_6_1	664_6_131	220_6_1	11_6_1	139_6_1	1555_6_139	14_6_1	782_6_52	1022_1_29	33_6_1	30_6_1
629_6_7	310_6_15	663_6_5	330_06_1	227_6_1	130_1_1	257_6_107	110_6_131	177_24_1	1895_4_41	80_6_1	172_6_29	70_6_1	85_6_1	76_4_1	691_06_73	20_6_1	21_6_1	22_6_95	49_4_41	44_6_1	118_6_57	289_24_73	183_6_1	180_6_16	658_6_52	585_1_6	895_4_220	717_6_4	191_6_1	1101_06_1350	712_6_10	244_6_1	75_6_78	72_6_1	265_6_155	228_6_50	91_6_97	160_6_227	222_6_1	664_6_120	220_6_1	11_6_1	139_6_1	1555_6_140	14_6_1	782_6_45	1022_1_31	33_6_1	30_6_1
629_6_5	310_6_12	663_6_9	330_06_1	227_6_1	130_1_1	257_6_100	110_6_142	177_24_1	1895_4_34	80_6_1	172_6_22	70_6_1	85_6_1	76_4_1	691_06_78	20_6_1	21_6_1	22_6_74	49_4_41	44_6_1	118_6_64	289_24_89	183_6_1	180_6_16	658_6_49	585_1_8	895_4_216	717_6_9	191_6_1	1101_06_1400	712_6_4	244_6_1	75_6_68	72_6_1	265_6_151	228_6_46	91_6_93	160_6_200	222_6_1	664_6_127	220_6_1	11_6_1	139_6_1	1555_6_145	14_6_1	782_6_39	1022_1_26	33_6_1	30_6_1
629_6_3	310_6_14	663_6_10	330_06_1	227_6_1	130_1_1	257_6_103	110_6_136	177_24_1	1895_4_42	80_6_1	172_6_28	70_6_1	85_6_1	76_4_1	691_06_65	20_6_1	21_6_1	22_6_79	49_4_29	44_6_1	118_6_71	289_24_80	183_6_1	180_6_13	658_6_38	585_1_9	895_4_241	717_6_7	191_6_1	1101_06_1384	712_6_6	244_6_1	75_6_64	72_6_1	265_6_149	228_6_48	91_6_105	160_6_180	222_6_1	664_6_103	220_6_1	11_6_1	139_6_1	1555_6_139	14_6_1	782_6_43	1022_1_27	33_6_1	30_6_1
310_6_13	663_6_4	330_06_1	227_6_1	130_1_1	257_6_104	110_6_149	177_24_1	1895_4_29	139_6_1	172_6_17	70_6_1	85_6_1	691_06_61	20_6_1	21_6_1	22_6_70	49_4_28	44_6_1	118_6_46	289_24_79	183_6_1	180_6_15	658_6_43	585_1_10	895_4_236	717_6_7	191_6_1	1101_06_1376	712_6_3	76_4_1	75_6_64	72_6_1	265_6_156	228_6_35	91_6_108	160_6_212	222_6_1	664_6_96	220_6_1	11_6_1	1555_6_157	14_6_1	782_6_28	1022_1_36	33_6_1	30_6_1	36_6_1	472_6_2	19_1_1
310_6_12	663_6_2	330_06_1	130_1_1	257_6_114	110_6_139	177_24_1	1895_4_49	139_6_1	172_6_21	70_6_1	85_6_1	691_06_47	20_6_1	21_6_1	22_6_61	49_4_17	44_6_1	118_6_52	289_24_87	183_6_1	180_6_14	658_6_32	585_1_14	895_4_220	717_6_7	191_6_1	1101_06_1394	712_6_3	76_4_1	75_6_68	72_6_1	265_6_148	228_6_44	91_6_103	160_6_209	222_6_1	664_6_90	220_6_1	11_6_1	1555_6_162	14_6_1	782_6_32	1022_1_41	33_6_1	30_6_1	36_6_1	472_6_1	19_1_1	721_24_2939
310_6_15	191_6_1	330_06_1	130_1_1	257_6_118	110_6_127	177_24_1	1895_4_47	139_6_1	172_6_15	70_6_1	85_6_1	691_06_47	20_6_1	21_6_1	22_6_50	49_4_14	44_6_1	118_6_53	289_24_84	183_6_1	180_6_15	658_6_38	585_1_11	895_4_213	717_6_5	1101_06_1374	712_6_2	76_4_1	75_6_67	72_6_1	265_6_152	228_6_31	91_6_115	160_6_250	222_6_1	664_6_69	220_6_1	11_6_1	1555_6_134	14_6_1	782_6_24	1022_1_37	33_6_1	30_6_1	36_6_1	472_6_1	19_1_1	721_24_2989	2167_6_27
310_6_9	191_6_1	330_06_1	130_1_1	257_6_111	110_6_124	177_24_1	1895_4_41	139_6_1	172_6_15	70_6_1	85_6_1	691_06_51	20_6_1	21_6_1	22_6_52	49_4_13	44_6_1	118_6_45	289_24_102	183_6_1	180_6_17	658_6_32	585_1_16	895_4_204	717_6_5	1101_06_1387	712_6_4	76_4_1	75_6_61	72_6_1	265_6_161	228_6_25	91_6_95	160_6_248	222_6_1	664_6_66	220_6_1	11_6_1	1555_6_146	14_6_1	782_6_21	1022_1_26	33_6_1	30_6_1	36_6_1	472_6_4	19_1_1	721_24_3039	2167_6_24
310_6_8	191_6_1	330_06_1	130_1_1	257_6_96	110_6_112	177_24_1	1895_4_59	139_6_1	172_6_16	70_6_1	85_6_1	691_06_53	20_6_1	21_6_1	22_6_54	49_4_15	44_6_1	118_6_54	289_24_89	183_6_1	180_6_14	658_6_41	585_1_16	895_4_184	717_6_5	1101_06_1377	712_6_5	76_4_1	75_6_57	72_6_1	265_6_162	228_6_31	91_6_116	160_6_238	222_6_1	664_6_51	220_6_1	11_6_1	1555_6_141	14_6_1	782_6_22	1022_1_30	33_6_1	30_6_1	36_6_1	472_6_1	19_1_1	721_24_3090	2167_6_14
310_6_4	191_6_1	330_06_1	130_1_1	257_6_100	110_6_106	177_24_1	1895_4_43	139_6_1	172_6_14	70_6_1	85_6_1	691_06_56	20_6_1	21_6_1	22_6_54	49_4_14	44_6_1	118_6_33	289_24_98	183_6_1	180_6_17	658_6_33	585_1_23	895_4_166	717_6_5	1101_06_1367	712_6_4	76_4_1	75_6_55	72_6_1	265_6_163	228_6_22	91_6_101	160_6_266	222_6_1	664_6_41	220_6_1	11_6_1	1555_6_124	14_6_1	782_6_20	1022_1_12	33_6_1	30_6_1	36_6_1	472_6_2	19_1_1	721_24_3187	2167_6_14
310_6_4	191_6_1	330_06_1	130_1_1	257_6_95	110_6_107	177_24_1	1895_4_48	139_6_1	172_6_20	70_6_1	85_6_1	691_06_54	20_6_1	21_6_1	22_6_56	49_4_9	44_6_1	118_6_42	289_24_83	183_6_1	180_6_9	658_6_21	585_1_19	895_4_167	717_6_5	1101_06_1418	712_6_4	76_4_1	75_6_61	72_6_1	265_6_170	228_6_21	91_6_93	160_6_237	222_6_1	664_6_39	220_6_1	11_6_1	1555_6_134	14_6_1	782_6_20	1022_1_8	33_6_1	30_6_1	36_6_1	472_6_1	19_1_1	721_24_3217	2167_6_13
310_6_4	191_6_1	330_06_1	130_1_1	257_6_87	110_6_120	177_24_1	1895_4_54	139_6_1	172_6_26	70_6_1	85_6_1	691_06_53	20_6_1	21_6_1	22_6_51	49_4_12	44_6_1	118_6_29	289_24_65	183_6_1	180_6_6	658_6_28	585_1_13	895_4_172	717_6_5	1101_06_1380	712_6_8	76_4_1	75_6_50	72_6_1	265_6_166	228_6_18	91_6_103	160_6_262	222_6_1	664_6_31	220_6_1	11_6_1	1555_6_116	14_6_1	782_6_19	1022_1_11	33_6_1	30_6_1	36_6_1	472_6_4	19_1_1	721_24_3259	2167_6_14
310_6_1	191_6_1	330_06_1	130_1_1	257_6_90	110_6_114	177_24_1	1895_4_56	172_6_19	70_6_1	85_6_1	691_06_50	20_6_1	21_6_1	22_6_56	49_4_14	44_6_1	118_6_22	289_24_82	183_6_1	180_6_9	658_6_33	585_1_20	895_4_155	717_6_7	1101_06_1393	712_6_12	76_4_1	75_6_56	72_6_1	265_6_169	228_6_16	91_6_76	160_6_237	222_6_1	220_6_1	11_6_1	1555_6_112	14_6_1	782_6_17	1022_1_8	33_6_1	30_6_1	36_6_1	664_6_24	19_1_1	721_24_3300	2167_6_15	299_6_1	293_6_93
664_6_22	191_6_1	330_06_1	130_1_1	257_6_79	110_6_106	177_24_1	1895_4_69	172_6_22	70_6_1	85_6_1	691_06_39	20_6_1	21_6_1	22_6_51	49_4_14	44_6_1	118_6_17	289_24_68	183_6_1	180_6_13	658_6_33	585_1_13	895_4_145	717_6_6	1101_06_1401	712_6_16	76_4_1	75_6_60	72_6_1	265_6_166	228_6_13	91_6_85	160_6_227	222_6_1	220_6_1	11_6_1	1555_6_100	14_6_1	782_6_26	1022_1_13	33_6_1	30_6_1	36_6_1	19_1_1	721_24_3374	2167_6_9	299_6_1	293_6_69
664_6_18	191_6_1	330_06_1	130_1_1	257_6_81	110_6_77	177_24_1	1895_4_57	172_6_15	70_6_1	85_6_1	691_06_42	20_6_1	21_6_1	22_6_50	49_4_14	44_6_1	118_6_8	289_24_62	183_6_1	180_6_13	658_6_27	585_1_22	895_4_125	717_6_7	1101_06_1399	712_6_16	76_4_1	75_6_56	72_6_1	265_6_182	228_6_11	91_6_78	160_6_244	222_6_1	220_6_1	11_6_1	1555_6_99	14_6_1	782_6_26	1022_1_12	33_6_1	30_6_1	36_6_1	19_1_1	721_24_3407	2167_6_14	299_6_1	293_6_94
664_6_21	191_6_1	330_06_1	130_1_1	257_6_88	110_6_67	177_24_1	1895_4_56	172_6_9	70_6_1	85_6_1	691_06_28	20_6_1	21_6_1	22_6_58	49_4_14	44_6_1	118_6_10	289_24_53	183_6_1	180_6_6	658_6_27	585_1_17	895_4_145	717_6_6	1101_06_1413	712_6_12	76_4_1	75_6_74	72_6_1	265_6_181	228_6_10	91_6_66	160_6_226	222_6_1	220_6_1	11_6_1	1555_6_93	14_6_1	782_6_19	1022_1_15	33_6_1	30_6_1	36_6_1	19_1_1	721_24_3464	2167_6_17	299_6_1	293_6_61
664_6_21	191_6_1	330_06_1	130_1_1	257_6_72	110_6_71	177_24_1	1895_4_52	172_6_10	70_6_1	85_6_1	691_06_29	20_6_1	21_6_1	22_6_61	49_4_7	44_6_1	118_6_10	289_24_61	183_6_1	180_6_6	658_6_29	585_1_17	895_4_133	717_6_5	1101_06_1365	712_6_12	76_4_1	75_6_70	72_6_1	265_6_189	228_6_9	91_6_73	160_6_219	222_6_1	220_6_1	11_6_1	1555_6_78	14_6_1	782_6_14	1022_1_21	33_6_1	30_6_1	36_6_1	19_1_1	721_24_3543	2167_6_13	299_6_1	293_6_66
664_6_18	191_6_1	330_06_1	130_1_1	257_6_85	110_6_55	177_24_1	1895_4_42	172_6_10	70_6_1	85_6_1	691_06_35	20_6_1	21_6_1	22_6_68	49_4_9	44_6_1	118_6_6	289_24_52	183_6_1	180_6_6	658_6_28	585_1_18	895_4_129	717_6_4	1101_06_1368	712_6_16	76_4_1	75_6_76	72_6_1	265_6_186	228_6_10	91_6_63	160_6_219	222_6_1	220_6_1	11_6_1	1555_6_65	14_6_1	782_6_22	1022_1_21	33_6_1	30_6_1	36_6_1	19_1_1	721_24_3575	2167_6_12	299_6_1	293_6_58
664_6_16	191_6_1	330_06_1	130_1_1	257_6_78	110_6_71	177_24_1	1895_4_54	172_6_17	70_6_1	85_6_1	691_06_35	20_6_1	21_6_1	22_6_51	49_4_7	44_6_1	118_6_8	289_24_54	183_6_1	180_6_3	658_6_22	585_1_27	895_4_128	717_6_2	1101_06_1334	712_6_16	76_4_1	75_6_64	72_6_1	265_6_180	228_6_3	91_6_75	160_6_197	222_6_1	220_6_1	11_6_1	1555_6_75	14_6_1	782_6_18	1022_1_25	33_6_1	30_6_1	36_6_1	19_1_1	721_24_3639	2167_6_5	299_6_1	293_6_52
664_6_10	191_6_1	330_06_1	130_1_1	257_6_72	110_6_62	177_24_1	1895_4_44	172_6_18	70_6_1	85_6_1	691_06_40	20_6_1	21_6_1	22_6_53	49_4_8	44_6_1	118_6_11	289_24_57	183_6_1	180_6_3	658_6_24	585_1_31	895_4_117	717_6_3	1101_06_1329	712_6_15	76_4_1	75_6_62	72_6_1	265_6_175	228_6_3	91_6_59	160_6_203	222_6_1	220_6_1	11_6_1	1555_6_80	14_6_1	782_6_14	1022_1_16	33_6_1	30_6_1	36_6_1	19_1_1	721_24_3695	2167_6_7	299_6_1	293_6_45
664_6_8	191_6_1	330_06_1	130_1_1	257_6_65	110_6_65	177_24_1	1895_4_51	172_6_23	70_6_1	85_6_1	691_06_43	20_6_1	21_6_1	22_6_40	49_4_4	44_6_1	118_6_10	289_24_62	183_6_1	180_6_2	658_6_25	585_1_25	895_4_125	717_6_1	1101_06_1277	712_6_12	76_4_1	75_6_66	72_6_1	265_6_191	228_6_2	91_6_71	160_6_177	222_6_1	220_6_1	11_6_1	1555_6_80	14_6_1	782_6_12	1022_1_15	33_6_1	30_6_1	36_6_1	19_1_1	721_24_3760	2167_6_3	299_6_1	293_6_41
664_6_10	191_6_1	330_06_1	130_1_1	257_6_65	110_6_67	177_24_1	1895_4_46	172_6_15	70_6_1	691_06_42	20_6_1	21_6_1	22_6_41	49_4_1	44_6_1	118_6_12	289_24_72	180_6_2	658_6_37	585_1_22	895_4_118	1101_06_1261	712_6_11	76_4_1	75_6_69	72_6_1	265_6_187	228_6_1	91_6_72	160_6_156	222_6_1	220_6_1	11_6_1	1555_6_75	14_6_1	782_6_6	1022_1_18	33_6_1	30_6_1	36_6_1	19_1_1	721_24_3815	2167_6_4	299_6_1	293_6_31
664_6_8	191_6_1	330_06_1	130_1_1	257_6_65	110_6_59	177_24_1	1895_4_42	172_6_14	70_6_1	691_06_62	20_6_1	21_6_1	22_6_44	49_4_2	44_6_1	118_6_8	289_24_71	180_6_2	658_6_24	585_1_16	895_4_112	1101_06_1260	712_6_18	76_4_1	75_6_72	72_6_1	265_6_192	228_6_1	91_6_57	160_6_143	222_6_1	220_6_1	11_6_1	1555_6_66	14_6_1	782_6_2	1022_1_18	33_6_1	30_6_1	36_6_1	19_1_1	721_24_3861	2167_6_4	299_6_1	293_6_33
664_6_9	191_6_1	330_06_1	130_1_1	257_6_61	110_6_54	177_24_1	1895_4_47	172_6_18	691_06_46	20_6_1	21_6_1	22_6_35	49_4_2	44_6_1	118_6_6	289_24_78	180_6_2	658_6_15	585_1_17	895_4_104	1101_06_1206	712_6_22	76_4_1	75_6_69	72_6_1	265_6_193	70_6_1	91_6_80	160_6_136	222_6_1	220_6_1	11_6_1	1555_6_72	14_6_1	782_6_4	1022_1_14	33_6_1	30_6_1	36_6_1	19_1_1	721_24_3928	2167_6_4	299_6_1	293_6_34
664_6_8	191_6_1	330_06_1	130_1_1	257_6_59	110_6_57	177_24_1	1895_4_55	172_6_16	691_06_69	20_6_1	21_6_1	22_6_41	49_4_1	44_6_1	118_6_8	289_24_72	180_6_2	658_6_22	585_1_16	895_4_102	1101_06_1192	712_6_23	76_4_1	75_6_85	72_6_1	265_6_200	70_6_1	91_6_70	160_6_140	222_6_1	220_6_1	11_6_1	1555_6_61	14_6_1	1022_1_5	33_6_1	30_6_1	19_1_1	721_24_3907	2167_6_1	293_6_44
664_6_9	191_6_1	330_06_1	130_1_1	110_6_48	177_24_1	1895_4_59	172_6_15	691_06_68	20_6_1	21_6_1	22_6_28	49_4_1	44_6_1	257_6_63	289_24_74	180_6_1	658_6_17	11_6_1	585_1_15	895_4_83	721_24_3969	712_6_22	76_4_1	75_6_84	72_6_1	265_6_207	70_6_1	91_6_86	160_6_131	222_6_1	220_6_1	118_6_7	1555_6_69	14_6_1	1022_1_6	33_6_1	30_6_1	19_1_1	1101_06_1158	2167_6_1	293_6_36
664_6_9	191_6_1	330_06_1	110_6_41	177_24_1	1895_4_74	172_6_8	691_06_63	20_6_1	21_6_1	22_6_29	49_4_1	44_6_1	257_6_46	289_24_61	658_6_19	11_6_1	585_1_17	895_4_74	721_24_4023	712_6_14	76_4_1	75_6_74	72_6_1	265_6_201	70_6_1	91_6_87	160_6_130	222_6_1	220_6_1	118_6_6	1555_6_66	14_6_1	33_6_1	30_6_1	19_1_1	1101_06_1187	2167_6_1	293_6_26
664_6_7	191_6_1	330_06_1	110_6_33	177_24_1	1895_4_73	172_6_12	691_06_61	20_6_1	21_6_1	22_6_29	49_4_1	44_6_1	257_6_55	289_24_52	658_6_9	11_6_1	585_1_17	895_4_71	721_24_4112	712_6_14	76_4_1	75_6_87	72_6_1	265_6_187	70_6_1	91_6_70	160_6_110	222_6_1	220_6_1	118_6_4	1555_6_56	14_6_1	33_6_1	30_6_1	19_1_1	1101_06_1167	2167_6_4	293_6_26
664_6_5	191_6_1	330_06_1	110_6_41	177_24_1	1895_4_70	172_6_13	691_06_47	20_6_1	21_6_1	22_6_26	49_4_1	44_6_1	257_6_47	289_24_51	658_6_6	11_6_1	585_1_23	895_4_78	721_24_4143	712_6_16	76_4_1	75_6_85	265_6_188	70_6_1	91_6_80	160_6_92	222_6_1	118_6_5	1555_6_53	14_6_1	19_1_1	30_6_1	1101_06_1170	293_6_17
664_6_2	191_6_1	330_06_1	110_6_47	177_24_1	1895_4_51	172_6_14	691_06_63	20_6_1	21_6_1	22_6_33	49_4_1	44_6_1	257_6_41	289_24_52	658_6_8	11_6_1	585_1_21	895_4_56	721_24_4197	712_6_13	76_4_1	75_6_72	265_6_182	70_6_1	91_6_65	160_6_103	222_6_1	118_6_5	1555_6_46	14_6_1	19_1_1	30_6_1	1101_06_1178	293_6_7
664_6_3	191_6_1	330_06_1	110_6_30	177_24_1	1895_4_38	172_6_12	691_06_55	20_6_1	21_6_1	22_6_27	49_4_1	44_6_1	257_6_41	289_24_50	658_6_6	11_6_1	585_1_20	895_4_58	721_24_4175	712_6_21	76_4_1	75_6_55	265_6_215	70_6_1	91_6_77	160_6_104	222_6_1	118_6_6	1555_6_47	14_6_1	19_1_1	30_6_1	1101_06_1209	293_6_7
664_6_4	191_6_1	330_06_1	110_6_46	177_24_1	1895_4_48	172_6_6	691_06_34	20_6_1	21_6_1	22_6_24	49_4_1	44_6_1	257_6_40	289_24_40	658_6_3	11_6_1	585_1_23	895_4_44	721_24_4236	712_6_14	76_4_1	75_6_47	265_6_198	70_6_1	91_6_80	160_6_79	222_6_1	118_6_9	1555_6_45	14_6_1	19_1_1	30_6_1	1101_06_1227	293_6_9
664_6_9	191_6_1	330_06_1	110_6_51	177_24_1	1895_4_45	172_6_6	691_06_36	20_6_1	21_6_1	22_6_31	49_4_1	44_6_1	257_6_41	289_24_20	658_6_2	11_6_1	585_1_13	895_4_39	721_24_4298	712_6_13	76_4_1	75_6_42	265_6_210	70_6_1	91_6_68	160_6_86	222_6_1	118_6_4	1555_6_46	14_6_1	19_1_1	30_6_1	1101_06_1189	293_6_7
664_6_12	191_6_1	330_06_1	110_6_43	177_24_1	1895_4_55	172_6_6	691_06_37	20_6_1	21_6_1	22_6_23	49_4_1	44_6_1	257_6_33	289_24_19	658_6_2	585_1_12	895_4_45	721_24_4365	712_6_7	76_4_1	75_6_48	265_6_213	70_6_1	91_6_85	160_6_58	222_6_1	11_6_1	1555_6_43	14_6_1	19_1_1	30_6_1	1101_06_1138	293_6_12
664_6_12	191_6_1	330_06_1	110_6_52	177_24_1	1895_4_53	172_6_6	691_06_29	20_6_1	21_6_1	22_6_28	49_4_1	44_6_1	257_6_23	289_24_21	658_6_1	585_1_8	895_4_39	721_24_4408	712_6_6	76_4_1	75_6_43	265_6_192	70_6_1	91_6_73	160_6_48	222_6_1	11_6_1	1555_6_42	14_6_1	19_1_1	30_6_1	1101_06_1162	293_6_10
664_6_13	191_6_1	330_06_1	110_6_39	177_24_1	1895_4_55	172_6_5	691_06_22	20_6_1	21_6_1	22_6_30	49_4_1	44_6_1	257_6_39	289_24_22	658_6_1	585_1_7	895_4_37	721_24_4415	712_6_6	76_4_1	75_6_35	265_6_207	70_6_1	91_6_72	160_6_44	222_6_1	11_6_1	1555_6_44	14_6_1	19_1_1	30_6_1	1101_06_1154	293_6_9
664_6_11	191_6_1	330_06_1	110_6_46	177_24_1	1895_4_56	172_6_2	691_06_14	20_6_1	21_6_1	22_6_19	49_4_1	44_6_1	257_6_40	289_24_24	585_1_12	895_4_27	721_24_4443	712_6_3	76_4_1	75_6_35	265_6_191	70_6_1	91_6_66	160_6_28	222_6_1	11_6_1	1555_6_51	14_6_1	19_1_1	30_6_1	1101_06_1178	293_6_10
664_6_14	191_6_1	330_06_1	110_6_43	177_24_1	1895_4_57	172_6_6	691_06_10	20_6_1	21_6_1	22_6_28	49_4_1	44_6_1	257_6_38	289_24_17	585_1_8	895_4_20	721_24_4482	712_6_5	76_4_1	75_6_31	265_6_209	70_6_1	91_6_62	160_6_36	222_6_1	11_6_1	1555_6_38	14_6_1	19_1_1	30_6_1	1101_06_1143	293_6_9
664_6_12	191_6_1	330_06_1	110_6_31	177_24_1	1895_4_57	172_6_4	691_06_5	20_6_1	21_6_1	22_6_20	49_4_1	44_6_1	257_6_31	289_24_17	585_1_6	895_4_19	721_24_4551	712_6_2	76_4_1	75_6_30	265_6_218	70_6_1	91_6_70	160_6_29	222_6_1	11_6_1	1555_6_45	14_6_1	19_1_1	30_6_1	1101_06_1089	293_6_20
664_6_12	191_6_1	330_06_1	110_6_38	177_24_1	1895_4_58	172_6_4	691_06_7	20_6_1	21_6_1	22_6_25	49_4_1	44_6_1	257_6_19	289_24_14	585_1_4	895_4_12	721_24_4597	712_6_1	76_4_1	75_6_31	265_6_204	70_6_1	91_6_57	160_6_30	222_6_1	11_6_1	1555_6_38	14_6_1	19_1_1	30_6_1	1101_06_1088	293_6_17
664_6_8	191_6_1	330_06_1	110_6_51	177_24_1	1895_4_54	172_6_4	691_06_5	20_6_1	21_6_1	22_6_19	49_4_1	44_6_1	257_6_21	289_24_11	585_1_6	895_4_13	721_24_4584	712_6_3	76_4_1	75_6_22	265_6_201	70_6_1	91_6_60	160_6_29	222_6_1	11_6_1	1555_6_29	14_6_1	19_1_1	30_6_1	1101_06_1119	293_6_17
664_6_9	191_6_1	330_06_1	110_6_37	177_24_1	1895_4_53	172_6_7	691_06_7	20_6_1	21_6_1	22_6_17	49_4_1	44_6_1	257_6_25	289_24_6	585_1_6	895_4_8	721_24_4652	712_6_1	76_4_1	75_6_18	265_6_203	70_6_1	91_6_52	160_6_17	222_6_1	11_6_1	1555_6_31	14_6_1	19_1_1	30_6_1	1101_06_1082	293_6_25
664_6_9	191_6_1	330_06_1	110_6_44	177_24_1	1895_4_47	172_6_8	691_06_6	20_6_1	21_6_1	22_6_21	49_4_1	44_6_1	257_6_18	289_24_4	585_1_4	895_4_8	721_24_4681	712_6_4	76_4_1	75_6_19	265_6_200	70_6_1	91_6_51	160_6_23	222_6_1	11_6_1	1555_6_31	14_6_1	19_1_1	30_6_1	1101_06_1062	293_6_16
664_6_5	191_6_1	330_06_1	110_6_41	177_24_1	1895_4_54	172_6_7	691_06_3	20_6_1	21_6_1	22_6_20	49_4_1	44_6_1	257_6_24	289_24_11	585_1_3	895_4_10	721_24_4732	712_6_2	76_4_1	75_6_10	265_6_194	70_6_1	91_6_61	160_6_16	222_6_1	11_6_1	1555_6_23	14_6_1	19_1_1	30_6_1	1101_06_1021	293_6_19
664_6_2	191_6_1	330_06_1	110_6_30	177_24_1	1895_4_50	172_6_11	691_06_3	20_6_1	21_6_1	22_6_32	49_4_1	44_6_1	257_6_14	289_24_9	585_1_3	895_4_7	721_24_4744	712_6_2	76_4_1	75_6_15	265_6_199	70_6_1	91_6_48	160_6_21	222_6_1	11_6_1	1555_6_20	14_6_1	19_1_1	30_6_1	1101_06_1023	293_6_23
191_6_1	330_06_1	110_6_27	177_24_1	1895_4_52	172_6_14	691_06_3	20_6_1	21_6_1	22_6_34	49_4_1	257_6_13	289_24_7	585_1_5	895_4_6	721_24_4783	712_6_5	76_4_1	75_6_12	265_6_206	70_6_1	91_6_44	160_6_18	222_6_1	11_6_1	1555_6_25	14_6_1	19_1_1	1101_06_985	293_6_17
191_6_1	330_06_1	110_6_27	177_24_1	1895_4_62	172_6_10	691_06_1	20_6_1	21_6_1	22_6_21	49_4_1	257_6_16	289_24_5	585_1_4	895_4_3	721_24_4851	712_6_4	76_4_1	75_6_14	265_6_186	70_6_1	91_6_42	160_6_12	222_6_1	11_6_1	1555_6_24	14_6_1	19_1_1	1101_06_961	293_6_13
191_6_1	330_06_1	110_6_24	177_24_1	1895_4_52	257_6_13	20_6_1	21_6_1	22_6_26	49_4_1	172_6_11	289_24_8	585_1_5	895_4_2	721_24_4855	712_6_2	76_4_1	75_6_18	265_6_185	70_6_1	91_6_43	160_6_17	222_6_1	11_6_1	1555_6_27	14_6_1	19_1_1	1101_06_956	293_6_12
191_6_1	330_06_1	110_6_29	177_24_1	1895_4_55	257_6_18	20_6_1	21_6_1	22_6_25	49_4_1	172_6_7	289_24_6	585_1_10	895_4_2	721_24_4891	712_6_2	76_4_1	75_6_12	265_6_169	70_6_1	91_6_43	160_6_20	222_6_1	11_6_1	1555_6_19	14_6_1	19_1_1	1101_06_941	293_6_7
191_6_1	330_06_1	110_6_24	177_24_1	1895_4_55	257_6_16	20_6_1	21_6_1	22_6_21	172_6_4	585_1_9	895_4_1	721_24_4898	712_6_4	76_4_1	75_6_21	265_6_170	70_6_1	91_6_30	160_6_14	222_6_1	11_6_1	1555_6_22	14_6_1	19_1_1	1101_06_957	293_6_10
191_6_1	330_06_1	110_6_27	177_24_1	1895_4_61	257_6_19	20_6_1	21_6_1	22_6_19	172_6_5	585_1_11	895_4_4	721_24_4904	712_6_3	76_4_1	75_6_13	265_6_157	70_6_1	91_6_33	160_6_18	222_6_1	11_6_1	1555_6_20	14_6_1	19_1_1	1101_06_952	293_6_10
191_6_1	330_06_1	110_6_30	177_24_1	1895_4_54	257_6_32	20_6_1	21_6_1	22_6_14	172_6_4	585_1_9	895_4_4	721_24_4934	712_6_5	76_4_1	75_6_18	265_6_146	70_6_1	91_6_35	160_6_18	222_6_1	11_6_1	1555_6_10	14_6_1	19_1_1	1101_06_930	293_6_13
191_6_1	330_06_1	110_6_20	177_24_1	1895_4_54	257_6_28	20_6_1	21_6_1	22_6_19	172_6_4	585_1_14	895_4_4	721_24_4962	712_6_1	76_4_1	75_6_13	265_6_158	70_6_1	91_6_27	160_6_20	222_6_1	11_6_1	1555_6_6	14_6_1	19_1_1	1101_06_911	293_6_15
191_6_1	330_06_1	110_6_23	177_24_1	1895_4_48	257_6_39	20_6_1	21_6_1	22_6_15	172_6_3	585_1_16	895_4_1	721_24_4992	76_4_1	75_6_6	265_6_158	70_6_1	91_6_32	160_6_22	1555_6_2	14_6_1	19_1_1	1101_06_890	293_6_9
191_6_1	330_06_1	110_6_18	177_24_1	1895_4_49	257_6_31	20_6_1	21_6_1	22_6_18	172_6_4	585_1_19	721_24_5043	76_4_1	75_6_4	265_6_153	70_6_1	91_6_26	160_6_22	1555_6_2	14_6_1	19_1_1	1101_06_854	293_6_13
191_6_1	330_06_1	110_6_21	177_24_1	1895_4_52	257_6_30	20_6_1	21_6_1	22_6_18	172_6_4	585_1_23	721_24_5053	76_4_1	75_6_4	265_6_167	70_6_1	91_6_31	160_6_27	1555_6_2	14_6_1	19_1_1	1101_06_813	293_6_11
191_6_1	330_06_1	110_6_21	177_24_1	1895_4_44	257_6_36	20_6_1	21_6_1	22_6_11	172_6_4	585_1_16	721_24_5112	76_4_1	75_6_2	265_6_151	70_6_1	91_6_32	160_6_21	1555_6_1	14_6_1	19_1_1	1101_06_795	293_6_10
191_6_1	330_06_1	110_6_14	177_24_1	1895_4_51	257_6_29	20_6_1	21_6_1	22_6_13	172_6_5	585_1_22	721_24_5127	76_4_1	75_6_4	265_6_144	70_6_1	91_6_27	160_6_20	1555_6_3	14_6_1	19_1_1	1101_06_782	293_6_15
191_6_1	330_06_1	110_6_14	177_24_1	1895_4_39	257_6_35	20_6_1	21_6_1	22_6_11	172_6_2	585_1_12	721_24_5144	76_4_1	75_6_6	265_6_138	70_6_1	91_6_31	160_6_24	1555_6_6	14_6_1	19_1_1	1101_06_782	293_6_12
191_6_1	330_06_1	110_6_20	177_24_1	1895_4_41	257_6_30	20_6_1	21_6_1	22_6_10	172_6_3	585_1_11	721_24_5156	76_4_1	75_6_9	265_6_124	70_6_1	91_6_21	160_6_23	1555_6_4	14_6_1	19_1_1	1101_06_795	293_6_9
191_6_1	330_06_1	110_6_15	177_24_1	1895_4_41	257_6_34	20_6_1	21_6_1	22_6_7	172_6_3	585_1_10	721_24_5173	76_4_1	75_6_6	265_6_133	70_6_1	91_6_24	160_6_29	1555_6_5	14_6_1	19_1_1	1101_06_761	293_6_15
191_6_1	330_06_1	110_6_20	177_24_1	1895_4_36	257_6_37	20_6_1	21_6_1	22_6_10	172_6_2	585_1_16	721_24_5188	76_4_1	75_6_6	265_6_127	70_6_1	91_6_28	160_6_26	1555_6_3	14_6_1	19_1_1	1101_06_749	293_6_8
191_6_1	330_06_1	110_6_13	177_24_1	1895_4_39	257_6_31	20_6_1	21_6_1	22_6_7	172_6_2	585_1_12	721_24_5211	76_4_1	75_6_5	265_6_115	70_6_1	91_6_31	160_6_25	1555_6_3	14_6_1	19_1_1	1101_06_752	293_6_10
191_6_1	330_06_1	110_6_9	177_24_1	1895_4_35	257_6_35	20_6_1	21_6_1	22_6_2	172_6_1	585_1_6	721_24_5269	76_4_1	75_6_4	265_6_123	70_6_1	91_6_23	160_6_33	1555_6_7	14_6_1	19_1_1	1101_06_702	293_6_7
191_6_1	330_06_1	110_6_14	177_24_1	1895_4_32	257_6_30	20_6_1	21_6_1	22_6_2	585_1_6	721_24_5294	76_4_1	75_6_4	265_6_126	70_6_1	91_6_20	160_6_27	1555_6_4	14_6_1	19_1_1	1101_06_690	293_6_7
191_6_1	330_06_1	110_6_10	177_24_1	1895_4_27	257_6_38	20_6_1	21_6_1	22_6_2	585_1_5	721_24_5356	76_4_1	75_6_2	265_6_116	70_6_1	91_6_25	160_6_21	1555_6_2	14_6_1	19_1_1	1101_06_646	293_6_6
585_1_9	20_6_1	14_6_1	19_1_1	1101_06_640	330_06_1	177_24_1	293_6_3	76_4_1	75_6_2	110_6_16	265_6_122	721_24_5374	91_6_21	1895_4_23	160_6_12	257_6_34	70_6_1	21_6_1
585_1_6	20_6_1	14_6_1	19_1_1	1101_06_646	330_06_1	177_24_1	293_6_2	76_4_1	75_6_1	110_6_19	265_6_100	721_24_5394	91_6_8	1895_4_33	160_6_10	257_6_37	70_6_1	21_6_1
585_1_6	20_6_1	14_6_1	19_1_1	1101_06_647	330_06_1	177_24_1	257_6_40	76_4_1	110_6_15	265_6_99	721_24_5393	91_6_9	1895_4_33	160_6_13	293_6_1	70_6_1	21_6_1
585_1_11	14_6_1	19_1_1	1101_06_613	330_06_1	177_24_1	76_4_1	110_6_14	265_6_91	721_24_5442	91_6_6	1895_4_27	160_6_9	257_6_43	70_6_1	21_6_1
585_1_11	14_6_1	19_1_1	1101_06_628	330_06_1	177_24_1	76_4_1	110_6_14	265_6_98	721_24_5426	91_6_8	1895_4_25	160_6_4	257_6_42	70_6_1	21_6_1
585_1_9	14_6_1	19_1_1	1101_06_639	330_06_1	177_24_1	76_4_1	110_6_9	265_6_82	721_24_5437	91_6_10	1895_4_22	160_6_2	257_6_46	70_6_1	21_6_1
585_1_9	14_6_1	19_1_1	1101_06_651	330_06_1	177_24_1	76_4_1	110_6_16	265_6_81	721_24_5432	91_6_7	1895_4_19	257_6_41	21_6_1
585_1_3	14_6_1	19_1_1	1101_06_660	330_06_1	177_24_1	76_4_1	110_6_12	265_6_74	721_24_5440	91_6_1	1895_4_18	257_6_48	21_6_1
585_1_1	19_1_1	1101_06_662	330_06_1	76_4_1	110_6_8	265_6_78	721_24_5445	177_24_1	1895_4_19	257_6_43
721_24_5472	330_06_1	76_4_1	110_6_13	265_6_63	1101_06_648	177_24_1	1895_4_17	257_6_43
721_24_5486	330_06_1	76_4_1	110_6_10	265_6_71	1101_06_621	177_24_1	1895_4_18	257_6_50
721_24_5532	330_06_1	76_4_1	110_6_16	265_6_62	1101_06_582	177_24_1	1895_4_16	257_6_48
721_24_5536	330_06_1	76_4_1	110_6_25	265_6_64	1101_06_558	177_24_1	1895_4_25	257_6_48
721_24_5555	330_06_1	76_4_1	110_6_16	265_6_73	1101_06_551	177_24_1	1895_4_17	257_6_44
721_24_5545	330_06_1	76_4_1	110_6_25	265_6_63	1101_06_543	177_24_1	1895_4_20	257_6_60
721_24_5552	330_06_1	76_4_1	110_6_17	265_6_64	1101_06_539	177_24_1	1895_4_28	257_6_56
721_24_5593	330_06_1	76_4_1	110_6_14	265_6_60	1101_06_516	177_24_1	1895_4_23	257_6_50
721_24_5602	330_06_1	76_4_1	110_6_20	265_6_51	1101_06_511	177_24_1	1895_4_19	257_6_53
721_24_5625	330_06_1	76_4_1	110_6_12	265_6_63	1101_06_492	177_24_1	1895_4_16	257_6_48
721_24_5617	330_06_1	76_4_1	110_6_13	265_6_64	1101_06_503	177_24_1	1895_4_14	257_6_45
721_24_5649	330_06_1	76_4_1	110_6_16	265_6_42	1101_06_487	177_24_1	1895_4_11	257_6_51
721_24_5657	330_06_1	76_4_1	110_6_12	265_6_59	1101_06_477	177_24_1	1895_4_8	257_6_43
721_24_5661	330_06_1	76_4_1	110_6_11	265_6_60	1101_06_482	177_24_1	1895_4_7	257_6_35
721_24_5710	330_06_1	76_4_1	110_6_10	265_6_64	1101_06_438	177_24_1	1895_4_6	257_6_28
721_24_5718	330_06_1	76_4_1	110_6_7	265_6_44	1101_06_443	177_24_1	1895_4_9	257_6_35
721_24_5728	330_06_1	76_4_1	110_6_11	265_6_39	1101_06_422	177_24_1	1895_4_5	257_6_51
721_24_5723	330_06_1	76_4_1	110_6_7	265_6_56	1101_06_422	177_24_1	1895_4_7	257_6_41
721_24_5739	330_06_1	76_4_1	110_6_15	265_6_51	1101_06_398	177_24_1	1895_4_6	257_6_47
721_24_5747	330_06_1	76_4_1	110_6_15	265_6_52	1101_06_389	177_24_1	1895_4_10	257_6_43
721_24_5782	330_06_1	76_4_1	110_6_9	265_6_45	1101_06_364	177_24_1	1895_4_9	257_6_47
721_24_5807	330_06_1	76_4_1	110_6_12	265_6_36	1101_06_348	177_24_1	1895_4_8	257_6_45
721_24_5803	330_06_1	76_4_1	110_6_6	265_6_34	1101_06_364	177_24_1	1895_4_9	257_6_40
721_24_5804	330_06_1	76_4_1	110_6_5	265_6_21	1101_06_370	177_24_1	1895_4_11	257_6_45
721_24_5842	330_06_1	76_4_1	110_6_2	265_6_23	1101_06_336	177_24_1	1895_4_14	257_6_39
721_24_5870	330_06_1	76_4_1	110_6_1	265_6_26	1101_06_313	177_24_1	1895_4_8	257_6_38
721_24_5860	330_06_1	76_4_1	110_6_1	265_6_16	1101_06_318	177_24_1	1895_4_12	257_6_49
721_24_5889	330_06_1	76_4_1	110_6_1	265_6_13	1101_06_304	177_24_1	1895_4_11	257_6_38
721_24_5889	330_06_1	76_4_1	110_6_3	265_6_13	1101_06_291	177_24_1	1895_4_15	257_6_45
721_24_5914	330_06_1	76_4_1	110_6_2	265_6_14	1101_06_273	177_24_1	1895_4_8	257_6_45
721_24_5932	330_06_1	76_4_1	265_6_23	1101_06_261	177_24_1	1895_4_4	257_6_36
721_24_5929	330_06_1	76_4_1	265_6_17	1101_06_261	177_24_1	1895_4_3	257_6_46
721_24_5937	330_06_1	76_4_1	265_6_16	1101_06_262	177_24_1	1895_4_5	257_6_36
721_24_5949	330_06_1	76_4_1	265_6_16	1101_06_246	177_24_1	1895_4_4	257_6_41
721_24_5957	330_06_1	76_4_1	265_6_9	1101_06_243	177_24_1	1895_4_2	257_6_45
721_24_5960	330_06_1	76_4_1	265_6_10	1101_06_255	177_24_1	1895_4_2	257_6_29
721_24_5959	330_06_1	76_4_1	265_6_8	1101_06_247	177_24_1	1895_4_1	257_6_41
721_24_5969	330_06_1	265_6_13	1101_06_244	177_24_1	257_6_30
721_24_5963	330_06_1	265_6_11	1101_06_246	177_24_1	257_6_36
721_24_5957	330_06_1	265_6_19	1101_06_245	177_24_1	257_6_35
721_24_5948	330_06_1	265_6_25	1101_06_259	177_24_1	257_6_24
721_24_5942	330_06_1	265_6_15	1101_06_266	177_24_1	257_6_33
721_24_5947	330_06_1	265_6_16	1101_06_262	177_24_1	257_6_31
721_24_5952	330_06_1	265_6_18	1101_06_261	177_24_1	257_6_25
721_24_5972	330_06_1	265_6_8	1101_06_246	177_24_1	257_6_30
721_24_5998	330_06_1	265_6_6	1101_06_229	177_24_1	257_6_23
721_24_6006	330_06_1	265_6_6	1101_06_211	177_24_1	257_6_33
721_24_6033	330_06_1	265_6_6	1101_06_193	177_24_1	257_6_24
721_24_6028	330_06_1	265_6_5	1101_06_199	177_24_1	257_6_24
721_24_6039	330_06_1	265_6_6	1101_06_188	177_24_1	257_6_23
721_24_6064	330_06_1	265_6_2	1101_06_174	177_24_1	257_6_16
721_24_6079	330_06_1	265_6_1	1101_06_159	177_24_1	257_6_17
177_24_1	1101_06_163	330_06_1	257_6_13	721_24_6080
177_24_1	1101_06_170	330_06_1	257_6_7	721_24_6079
177_24_1	1101_06_144	330_06_1	257_6_5	721_24_6107
177_24_1	1101_06_146	330_06_1	257_6_6	721_24_6104
177_24_1	1101_06_133	330_06_1	257_6_4	721_24_6119
177_24_1	1101_06_122	330_06_1	257_6_2	721_24_6132
177_24_1	1101_06_111	330_06_1	721_24_6145
177_24_1	1101_06_106	330_06_1	721_24_6150
177_24_1	1101_06_94	330_06_1	721_24_6162
177_24_1	1101_06_93	330_06_1	721_24_6163
177_24_1	1101_06_82	330_06_1	721_24_6174
177_24_1	1101_06_87	330_06_1	721_24_6169
177_24_1	1101_06_75	330_06_1	721_24_6181
177_24_1	1101_06_79	330_06_1	721_24_6177
177_24_1	1101_06_76	330_06_1	721_24_6180
177_24_1	1101_06_76	330_06_1	721_24_6180
177_24_1	1101_06_65	330_06_1	721_24_6191
177_24_1	1101_06_54	330_06_1	721_24_6202
177_24_1	1101_06_46	330_06_1	721_24_6210
177_24_1	1101_06_43	330_06_1	721_24_6213
177_24_1	1101_06_34	330_06_1	721_24_6222
177_24_1	1101_06_43	330_06_1	721_24_6213
177_24_1	1101_06_39	330_06_1	721_24_6217
177_24_1	1101_06_34	330_06_1	721_24_6222
177_24_1	1101_06_39	330_06_1	721_24_6217
177_24_1	1101_06_35	330_06_1	721_24_6221
177_24_1	1101_06_35	330_06_1	721_24_6221
177_24_1	1101_06_42	330_06_1	721_24_6214
177_24_1	1101_06_36	330_06_1	721_24_6220
177_24_1	1101_06_35	330_06_1	721_24_6221
177_24_1	1101_06_30	330_06_1	721_24_6226
177_24_1	1101_06_19	330_06_1	721_24_6237
177_24_1	1101_06_25	330_06_1	721_24_6231
177_24_1	1101_06_25	330_06_1	721_24_6231
177_24_1	1101_06_21	330_06_1	721_24_6235
177_24_1	1101_06_18	330_06_1	721_24_6238
177_24_1	1101_06_8	330_06_1	721_24_6248
177_24_1	1101_06_6	330_06_1	721_24_6250
177_24_1	1101_06_5	330_06_1	721_24_6251
177_24_1	1101_06_7	330_06_1	721_24_6249
177_24_1	1101_06_6	330_06_1	721_24_6250
177_24_1	1101_06_2	330_06_1	721_24_6254
177_24_1	1101_06_2	330_06_1	721_24_6254
177_24_1	1101_06_3	330_06_1	721_24_6253
177_24_1	1101_06_5	330_06_1	721_24_6251
177_24_1	1101_06_7	330_06_1	721_24_6249
177_24_1	1101_06_3	330_06_1	721_24_6253
177_24_1	1101_06_5	330_06_1	721_24_6251
177_24_1	1101_06_5	330_06_1	721_24_6251
177_24_1	1101_06_5	330_06_1	721_24_6251
177_24_1	1101_06_8	330_06_1	721_24_6248
177_24_1	1101_06_3	330_06_1	721_24_6253
177_24_1	721_24_6256
177_24_1	721_24_6256
177_24_1	721_24_6256
177_24_1	721_24_6256
177_24_1	721_24_6256
177_24_1	721_24_6256
177_24_1	721_24_6256
177_24_1	721_24_6256
177_24_1	721_24_6256
177_24_1	721_24_6256
177_24_1	721_24_6256
177_24_1	721_24_6256
177_24_1	721_24_6256
177_24_1	721_24_6256
177_24_1	721_24_6256
177_24_1	721_24_6256
177_24_1	721_24_6256
177_24_1	721_24_6256
177_24_1	721_24_6256
177_24_1	721_24_6256
177_24_1	721_24_6256
177_24_1	721_24_6256
177_24_1	721_24_6256
177_24_1	721_24_6256
177_24_1	721_24_6256
177_24_1	721_24_6256
177_24_1	721_24_6256
177_24_1	721_24_6256
177_24_1	721_24_6256
177_24_1	721_24_6256
177_24_1	721_24_6256
177_24_1	721_24_6256
177_24_1	721_24_6256
177_24_1	721_24_6256
177_24_1	721_24_6256
177_24_1	721_24_6256
177_24_1	721_24_6256
177_24_1	721_24_6256
177_24_1	721_24_6256
177_24_1	721_24_6256
177_24_1	721_24_6256
177_24_1	721_24_6256
177_24_1	721_24_6256
177_24_1	721_24_6256
177_24_1	721_24_6256
177_24_1	721_24_6256
177_24_1	721_24_6256
177_24_1	721_24_6256
177_24_1	721_24_6256
177_24_1	721_24_6256
177_24_1	721_24_6256
177_24_1	721_24_6256
177_24_1	721_24_6256
177_24_1	721_24_6256
177_24_1	721_24_6256
177_24_1	721_24_6256
177_24_1	721_24_6256
177_24_1	721_24_6256
177_24_1	721_24_6256
177_24_1	721_24_6256
177_24_1	721_24_6256
177_24_1	721_24_6256
177_24_1	721_24_6256
177_24_1	721_24_6256
177_24_1	721_24_6256
177_24_1	721_24_6256
177_24_1	721_24_6256
177_24_1	721_24_6256
177_24_1	721_24_6256
177_24_1	721_24_6256
177_24_1	721_24_6256
177_24_1	721_24_6256
177_24_1	721_24_6256
177_24_1	721_24_6256
177_24_1	721_24_6256
177_24_1	721_24_6256
177_24_1	721_24_6256
177_24_1	721_24_6256
177_24_1	721_24_6256
177_24_1	721_24_6256
177_24_1	721_24_6256
177_24_1	721_24_6256
177_24_1	721_24_6256
177_24_1	721_24_6256
177_24_1	721_24_6256
177_24_1	721_24_6256
177_24_1	721_24_6256
177_24_1	721_24_6256
177_24_1	721_24_6256
177_24_1	721_24_6256
177_24_1	721_24_6256
177_24_1	721_24_6256
177_24_1	721_24_6256
177_24_1	721_24_6256
177_24_1	721_24_6256
177_24_1	721_24_6256
177_24_1	721_24_6256
177_24_1	721_24_6256
177_24_1	721_24_6256
177_24_1	721_24_6256
177_24_1	721_24_6256
177_24_1	721_24_6256
177_24_1	721_24_6256
177_24_1	721_24_6256
177_24_1	721_24_6256
177_24_1	721_24_6256
177_24_1	721_24_6256
177_24_1	721_24_6256
177_24_1	721_24_6256
177_24_1	721_24_6256
177_24_1	721_24_6256
177_24_1	721_24_6256
177_24_1	721_24_6256
177_24_1	721_24_6256
177_24_1	721_24_6256
177_24_1	721_24_6256
177_24_1	721_24_6256
177_24_1	721_24_6256
177_24_1	721_24_6256
177_24_1	721_24_6256
177_24_1	721_24_6256
177_24_1	721_24_6256
177_24_1	721_24_6256
177_24_1	721_24_6256
177_24_1	721_24_6256
177_24_1	721_24_6256
177_24_1	721_24_6256
177_24_1	721_24_6256
177_24_1	721_24_6256
177_24_1	721_24_6256
177_24_1	721_24_6256
177_24_1	721_24_6256
177_24_1	721_24_6256
177_24_1	721_24_6256
177_24_1	721_24_6256
177_24_1	721_24_6256
177_24_1	721_24_6256
177_24_1	721_24_6256
177_24_1	721_24_6256
177_24_1	721_24_6256
177_24_1	721_24_6256
177_24_1	721_24_6256
177_24_1	721_24_6256
177_24_1	721_24_6256
177_24_1	721_24_6256
177_24_1	721_24_6256
177_24_1	721_24_6256
177_24_1	721_24_6256
177_24_1	721_24_6256
177_24_1	721_24_6256
177_24_1	721_24_6256
177_24_1	721_24_6256
177_24_1	721_24_6256
177_24_1	721_24_6256
177_24_1	721_24_6256
177_24_1	721_24_6256
177_24_1	721_24_6256
177_24_1	721_24_6256
177_24_1	721_24_6256
177_24_1	721_24_6256
177_24_1	721_24_6256
177_24_1	721_24_6256
177_24_1	721_24_6256
177_24_1	721_24_6256
177_24_1	721_24_6256
177_24_1	721_24_6256
177_24_1	721_24_6256
177_24_1	721_24_6256
177_24_1	721_24_6256
177_24_1	721_24_6256
177_24_1	721_24_6256
177_24_1	721_24_6256
177_24_1	721_24_6256
177_24_1	721_24_6256
177_24_1	721_24_6256
177_24_1	721_24_6256
177_24_1	721_24_6256
177_24_1	721_24_6256
177_24_1	721_24_6256
177_24_1	721_24_6256
177_24_1	721_24_6256
177_24_1	721_24_6256
177_24_1	721_24_6256
177_24_1	721_24_6256
177_24_1	721_24_6256
177_24_1	721_24_6256
177_24_1	721_24_6256
177_24_1	721_24_6256
177_24_1	721_24_6256
177_24_1	721_24_6256
177_24_1	721_24_6256
177_24_1	721_24_6256
177_24_1	721_24_6256
177_24_1	721_24_6256
177_24_1	721_24_6256
177_24_1	721_24_6256
177_24_1	721_24_6256
177_24_1	721_24_6256
177_24_1	721_24_6256
177_24_1	721_24_6256
177_24_1	721_24_6256
177_24_1	721_24_6256
177_24_1	721_24_6256
177_24_1	721_24_6256
177_24_1	721_24_6256
177_24_1	721_24_6256
177_24_1	721_24_6256
177_24_1	721_24_6256
177_24_1	721_24_6256
177_24_1	721_24_6256
177_24_1	721_24_6256
177_24_1	721_24_6256
177_24_1	721_24_6256
177_24_1	721_24_6256
177_24_1	721_24_6256
177_24_1	721_24_6256
177_24_1	721_24_6256
177_24_1	721_24_6256
177_24_1	721_24_6256
177_24_1	721_24_6256
177_24_1	721_24_6256
177_24_1	721_24_6256
177_24_1	721_24_6256
177_24_1	721_24_6256
177_24_1	721_24_6256
177_24_1	721_24_6256
177_24_1	721_24_6256
177_24_1	721_24_6256
177_24_1	721_24_6256
177_24_1	721_24_6256
177_24_1	721_24_6256
177_24_1	721_24_6256
177_24_1	721_24_6256
177_24_1	721_24_6256
177_24_1	721_24_6256
177_24_1	721_24_6256
177_24_1	721_24_6256
177_24_1	721_24_6256
177_24_1	721_24_6256
177_24_1	721_24_6256
177_24_1	721_24_6256
177_24_1	721_24_6256
177_24_1	721_24_6256
177_24_1	721_24_6256
177_24_1	721_24_6256
177_24_1	721_24_6256
177_24_1	721_24_6256
177_24_1	721_24_6256
177_24_1	721_24_6256
177_24_1	721_24_6256
177_24_1	721_24_6256
177_24_1	721_24_6256
177_24_1	721_24_6256
177_24_1	721_24_6256
177_24_1	721_24_6256
177_24_1	721_24_6256
177_24_1	721_24_6256
177_24_1	721_24_6256
177_24_1	721_24_6256
177_24_1	721_24_6256
177_24_1	721_24_6256
177_24_1	721_24_6256
177_24_1	721_24_6256
177_24_1	721_24_6256
177_24_1	721_24_6256
177_24_1	721_24_6256
177_24_1	721_24_6256
177_24_1	721_24_6256
177_24_1	721_24_6256
177_24_1	721_24_6256
177_24_1	721_24_6256
177_24_1	721_24_6256
177_24_1	721_24_6256
177_24_1	721_24_6256
177_24_1	721_24_6256
177_24_1	721_24_6256
177_24_1	721_24_6256
177_24_1	721_24_6256
177_24_1	721_24_6256
177_24_1	721_24_6256
177_24_1	721_24_6256
177_24_1	721_24_6256
177_24_1	721_24_6256
177_24_1	721_24_6256
177_24_1	721_24_6256
177_24_1	721_24_6256
177_24_1	721_24_6256
177_24_1	721_24_6256
177_24_1	721_24_6256
177_24_1	721_24_6256
177_24_1	721_24_6256
177_24_1	721_24_6256
177_24_1	721_24_6256
177_24_1	721_24_6256
177_24_1	721_24_6256
177_24_1	721_24_6256
177_24_1	721_24_6256
177_24_1	721_24_6256
177_24_1	721_24_6256
177_24_1	721_24_6256
177_24_1	721_24_6256
177_24_1	721_24_6256
177_24_1	721_24_6256
177_24_1	721_24_6256
177_24_1	721_24_6256
177_24_1	721_24_6256
177_24_1	721_24_6256
177_24_1	721_24_6256
177_24_1	721_24_6256
177_24_1	721_24_6256
177_24_1	721_24_6256
177_24_1	721_24_6256
177_24_1	721_24_6256
177_24_1	721_24_6256
177_24_1	721_24_6256
177_24_1	721_24_6256
177_24_1	721_24_6256
177_24_1	721_24_6256
177_24_1	721_24_6256
177_24_1	721_24_6256
177_24_1	721_24_6256
177_24_1	721_24_6256
177_24_1	721_24_6256
177_24_1	721_24_6256
177_24_1	721_24_6256
177_24_1	721_24_6256
177_24_1	721_24_6256
177_24_1	721_24_6256
177_24_1	721_24_6256
177_24_1	721_24_6256
177_24_1	721_24_6256
177_24_1	721_24_6256
177_24_1	721_24_6256
177_24_1	721_24_6256
177_24_1	721_24_6256
177_24_1	721_24_6256
177_24_1	721_24_6256
177_24_1	721_24_6256
177_24_1	721_24_6256
177_24_1	721_24_6256
177_24_1	721_24_6256
177_24_1	721_24_6256
177_24_1	721_24_6256
177_24_1	721_24_6256
177_24_1	721_24_6256
177_24_1	721_24_6256
177_24_1	721_24_6256
177_24_1	721_24_6256
177_24_1	721_24_6256
177_24_1	721_24_6256
177_24_1	721_24_6256
177_24_1	721_24_6256
177_24_1	721_24_6256
177_24_1	721_24_6256
177_24_1	721_24_6256
177_24_1	721_24_6256
177_24_1	721_24_6256
177_24_1	721_24_6256
177_24_1	721_24_6256
177_24_1	721_24_6256
177_24_1	721_24_6256
177_24_1	721_24_6256
177_24_1	721_24_6256
177_24_1	721_24_6256
177_24_1	721_24_6256
177_24_1	721_24_6256
177_24_1	721_24_6256
177_24_1	721_24_6256
177_24_1	721_24_6256
177_24_1	721_24_6256
177_24_1	721_24_6256
177_24_1	721_24_6256
177_24_1	721_24_6256
177_24_1	721_24_6256
177_24_1	721_24_6256
177_24_1	721_24_6256
177_24_1	721_24_6256
177_24_1	721_24_6256
177_24_1	721_24_6256
177_24_1	721_24_6256
177_24_1	721_24_6256
177_24_1	721_24_6256
177_24_1	721_24_6256
177_24_1	721_24_6256
177_24_1	721_24_6256
177_24_1	721_24_6256
177_24_1	721_24_6256
177_24_1	721_24_6256
177_24_1	721_24_6256
177_24_1	721_24_6256
177_24_1	721_24_6256
177_24_1	721_24_6256
177_24_1	721_24_6256
177_24_1	721_24_6256
177_24_1	721_24_6256
177_24_1	721_24_6256
177_24_1	721_24_6256
177_24_1	721_24_6256
177_24_1	721_24_6256
177_24_1	721_24_6256
177_24_1	721_24_6256
177_24_1	721_24_6256
177_24_1	721_24_6256
177_24_1	721_24_6256
177_24_1	721_24_6256
177_24_1	721_24_6256
177_24_1	721_24_6256
177_24_1	721_24_6256
177_24_1	721_24_6256
177_24_1	721_24_6256
177_24_1	721_24_6256
177_24_1	721_24_6256
177_24_1	721_24_6256
177_24_1	721_24_6256
177_24_1	721_24_6256
177_24_1	721_24_6256
177_24_1	721_24_6256
177_24_1	721_24_6256
177_24_1	721_24_6256
177_24_1	721_24_6256
177_24_1	721_24_6256
177_24_1	721_24_6256
177_24_1	721_24_6256
177_24_1	721_24_6256
177_24_1	721_24_6256
177_24_1	721_24_6256
177_24_1	721_24_6256
177_24_1	721_24_6256
177_24_1	721_24_6256
177_24_1	721_24_6256
177_24_1	721_24_6256
177_24_1	721_24_6256
177_24_1	721_24_6256
177_24_1	721_24_6256
177_24_1	721_24_6256
177_24_1	721_24_6256
177_24_1	721_24_6256
177_24_1	721_24_6256
177_24_1	721_24_6256
177_24_1	721_24_6256
177_24_1	721_24_6256
177_24_1	721_24_6256
177_24_1	721_24_6256
177_24_1	721_24_6256
177_24_1	721_24_6256
177_24_1	721_24_6256
177_24_1	721_24_6256
177_24_1	721_24_6256
177_24_1	721_24_6256
177_24_1	721_24_6256
177_24_1	721_24_6256
177_24_1	721_24_6256
177_24_1	721_24_6256
177_24_1	721_24_6256
177_24_1	721_24_6256
177_24_1	721_24_6256
177_24_1	721_24_6256
177_24_1	721_24_6256
177_24_1	721_24_6256
177_24_1	721_24_6256
177_24_1	721_24_6256
177_24_1	721_24_6256
177_24_1	721_24_6256
177_24_1	721_24_6256
177_24_1	721_24_6256
177_24_1	721_24_6256
177_24_1	721_24_6256
177_24_1	721_24_6256
177_24_1	721_24_6256
177_24_1	721_24_6256
177_24_1	721_24_6256
177_24_1	721_24_6256
177_24_1	721_24_6256
177_24_1	721_24_6256
177_24_1	721_24_6256
177_24_1	721_24_6256
177_24_1	721_24_6256
177_24_1	721_24_6256
177_24_1	721_24_6256
177_24_1	721_24_6256
177_24_1	721_24_6256
177_24_1	721_24_6256
177_24_1	721_24_6256
177_24_1	721_24_6256
177_24_1	721_24_6256
177_24_1	721_24_6256
177_24_1	721_24_6256
177_24_1	721_24_6256
177_24_1	721_24_6256
177_24_1	721_24_6256
177_24_1	721_24_6256
177_24_1	721_24_6256
177_24_1	721_24_6256
177_24_1	721_24_6256
177_24_1	721_24_6256
177_24_1	721_24_6256
177_24_1	721_24_6256
177_24_1	721_24_6256
177_24_1	721_24_6256
177_24_1	721_24_6256
177_24_1	721_24_6256
177_24_1	721_24_6256
177_24_1	721_24_6256
177_24_1	721_24_6256
177_24_1	721_24_6256
177_24_1	721_24_6256
177_24_1	721_24_6256
177_24_1	721_24_6256
177_24_1	721_24_6256
177_24_1	721_24_6256
177_24_1	721_24_6256
177_24_1	721_24_6256
177_24_1	721_24_6256
177_24_1	721_24_6256
177_24_1	721_24_6256
177_24_1	721_24_6256
177_24_1	721_24_6256
177_24_1	721_24_6256
177_24_1	721_24_6256
177_24_1	721_24_6256
177_24_1	721_24_6256
177_24_1	721_24_6256
177_24_1	721_24_6256
177_24_1	721_24_6256
177_24_1	721_24_6256
177_24_1	721_24_6256
177_24_1	721_24_6256
177_24_1	721_24_6256
177_24_1	721_24_6256
177_24_1	721_24_6256
177_24_1	721_24_6256
177_24_1	721_24_6256
177_24_1	721_24_6256
177_24_1	721_24_6256
177_24_1	721_24_6256
177_24_1	721_24_6256
177_24_1	721_24_6256
177_24_1	721_24_6256
177_24_1	721_24_6256
177_24_1	721_24_6256
177_24_1	721_24_6256
177_24_1	721_24_6256
177_24_1	721_24_6256
177_24_1	721_24_6256
177_24_1	721_24_6256
177_24_1	721_24_6256
177_24_1	721_24_6256
177_24_1	721_24_6256
177_24_1	721_24_6256
177_24_1	721_24_6256
177_24_1	721_24_6256
177_24_1	721_24_6256
177_24_1	721_24_6256
177_24_1	721_24_6256
177_24_1	721_24_6256
177_24_1	721_24_6256
177_24_1	721_24_6256
177_24_1	721_24_6256
177_24_1	721_24_6256
177_24_1	721_24_6256
177_24_1	721_24_6256
177_24_1	721_24_6256
177_24_1	721_24_6256
177_24_1	721_24_6256
177_24_1	721_24_6256
177_24_1	721_24_6256
177_24_1	721_24_6256
177_24_1	721_24_6256
177_24_1	721_24_6256
177_24_1	721_24_6256
177_24_1	721_24_6256
177_24_1	721_24_6256
177_24_1	721_24_6256
177_24_1	721_24_6256
177_24_1	721_24_6256
177_24_1	721_24_6256
177_24_1	721_24_6256
177_24_1	721_24_6256
177_24_1	721_24_6256
177_24_1	721_24_6256
177_24_1	721_24_6256
177_24_1	721_24_6256
177_24_1	721_24_6256
177_24_1	721_24_6256
177_24_1	721_24_6256
177_24_1	721_24_6256
177_24_1	721_24_6256
177_24_1	721_24_6256
177_24_1	721_24_6256
177_24_1	721_24_6256
177_24_1	721_24_6256
177_24_1	721_24_6256
177_24_1	721_24_6256
177_24_1	721_24_6256
177_24_1	721_24_6256
177_24_1	721_24_6256
177_24_1	721_24_6256
177_24_1	721_24_6256
177_24_1	721_24_6256
177_24_1	721_24_6256
177_24_1	721_24_6256
177_24_1	721_24_6256
177_24_1	721_24_6256
177_24_1	721_24_6256
177_24_1	721_24_6256
177_24_1	721_24_6256
177_24_1	721_24_6256
177_24_1	721_24_6256
177_24_1	721_24_6256
177_24_1	721_24_6256
177_24_1	721_24_6256
177_24_1	721_24_6256
177_24_1	721_24_6256
177_24_1	721_24_6256
177_24_1	721_24_6256
177_24_1	721_24_6256
177_24_1	721_24_6256
177_24_1	721_24_6256
177_24_1	721_24_6256
177_24_1	721_24_6256
177_24_1	721_24_6256
177_24_1	721_24_6256
177_24_1	721_24_6256
177_24_1	721_24_6256
177_24_1	721_24_6256
177_24_1	721_24_6256
177_24_1	721_24_6256
177_24_1	721_24_6256
177_24_1	721_24_6256
177_24_1	721_24_6256
177_24_1	721_24_6256
177_24_1	721_24_6256
177_24_1	721_24_6256
177_24_1	721_24_6256
177_24_1	721_24_6256
177_24_1	721_24_6256
177_24_1	721_24_6256
177_24_1	721_24_6256
177_24_1	721_24_6256
177_24_1	721_24_6256
177_24_1	721_24_6256
177_24_1	721_24_6256
177_24_1	721_24_6256
177_24_1	721_24_6256
177_24_1	721_24_6256
177_24_1	721_24_6256
177_24_1	721_24_6256
177_24_1	721_24_6256
177_24_1	721_24_6256
177_24_1	721_24_6256
177_24_1	721_24_6256
177_24_1	721_24_6256
177_24_1	721_24_6256
177_24_1	721_24_6256
177_24_1	721_24_6256
177_24_1	721_24_6256
177_24_1	721_24_6256
177_24_1	721_24_6256
177_24_1	721_24_6256
177_24_1	721_24_6256
177_24_1	721_24_6256
177_24_1	721_24_6256
177_24_1	721_24_6256
177_24_1	721_24_6256
177_24_1	721_24_6256
177_24_1	721_24_6256
177_24_1	721_24_6256
177_24_1	721_24_6256
177_24_1	721_24_6256
177_24_1	721_24_6256
177_24_1	721_24_6256
177_24_1	721_24_6256
177_24_1	721_24_6256
177_24_1	721_24_6256
177_24_1	721_24_6256
177_24_1	721_24_6256
177_24_1	721_24_6256
177_24_1	721_24_6256
177_24_1	721_24_6256
177_24_1	721_24_6256
177_24_1	721_24_6256
177_24_1	721_24_6256
177_24_1	721_24_6256
177_24_1	721_24_6256
177_24_1	721_24_6256
177_24_1	721_24_6256
177_24_1	721_24_6256
177_24_1	721_24_6256
177_24_1	721_24_6256
177_24_1	721_24_6256
177_24_1	721_24_6256
177_24_1	721_24_6256
177_24_1	721_24_6256
177_24_1	721_24_6256
177_24_1	721_24_6256
177_24_1	721_24_6256
177_24_1	721_24_6256
177_24_1	721_24_6256
177_24_1	721_24_6256
177_24_1	721_24_6256
177_24_1	721_24_6256
177_24_1	721_24_6256
177_24_1	721_24_6256
177_24_1	721_24_6256
177_24_1	721_24_6256
177_24_1	721_24_6256
177_24_1	721_24_6256
177_24_1	721_24_6256
177_24_1	721_24_6256
177_24_1	721_24_6256
177_24_1	721_24_6256
177_24_1	721_24_6256
177_24_1	721_24_6256
177_24_1	721_24_6256
177_24_1	721_24_6256
177_24_1	721_24_6256
177_24_1	721_24_6256
177_24_1	721_24_6256
177_24_1	721_24_6256
177_24_1	721_24_6256
177_24_1	721_24_6256
177_24_1	721_24_6256
177_24_1	721_24_6256
177_24_1	721_24_6256
177_24_1	721_24_6256
177_24_1	721_24_6256
177_24_1	721_24_6256
177_24_1	721_24_6256
177_24_1	721_24_6256
177_24_1	721_24_6256
177_24_1	721_24_6256
177_24_1	721_24_6256
177_24_1	721_24_6256
177_24_1	721_24_6256
177_24_1	721_24_6256
177_24_1	721_24_6256
177_24_1	721_24_6256
177_24_1	721_24_6256
177_24_1	721_24_6256
177_24_1	721_24_6256
177_24_1	721_24_6256
177_24_1	721_24_6256
177_24_1	721_24_6256
177_24_1	721_24_6256
177_24_1	721_24_6256
177_24_1	721_24_6256
177_24_1	721_24_6256
177_24_1	721_24_6256
177_24_1	721_24_6256
177_24_1	721_24_6256
177_24_1	721_24_6256
177_24_1	721_24_6256
177_24_1	721_24_6256
177_24_1	721_24_6256
177_24_1	721_24_6256
177_24_1	721_24_6256
177_24_1	721_24_6256
177_24_1	721_24_6256
177_24_1	721_24_6256
177_24_1	721_24_6256
177_24_1	721_24_6256
177_24_1	721_24_6256
177_24_1	721_24_6256
177_24_1	721_24_6256
177_24_1	721_24_6256
177_24_1	721_24_6256
177_24_1	721_24_6256
177_24_1	721_24_6256
177_24_1	721_24_6256
177_24_1	721_24_6256
177_24_1	721_24_6256
177_24_1	721_24_6256
177_24_1	721_24_6256
177_24_1	721_24_6256
177_24_1	721_24_6256
177_24_1	721_24_6256
177_24_1	721_24_6256
177_24_1	721_24_6256
177_24_1	721_24_6256
177_24_1	721_24_6256
177_24_1	721_24_6256
177_24_1	721_24_6256
177_24_1	721_24_6256
177_24_1	721_24_6256
177_24_1	721_24_6256
177_24_1	721_24_6256
177_24_1	721_24_6256
177_24_1	721_24_6256
177_24_1	721_24_6256
177_24_1	721_24_6256
177_24_1	721_24_6256
177_24_1	721_24_6256
177_24_1	721_24_6256
177_24_1	721_24_6256
177_24_1	721_24_6256
177_24_1	721_24_6256
177_24_1	721_24_6256
177_24_1	721_24_6256
177_24_1	721_24_6256
177_24_1	721_24_6256
177_24_1	721_24_6256
177_24_1	721_24_6256
177_24_1	721_24_6256
177_24_1	721_24_6256
177_24_1	721_24_6256
177_24_1	721_24_6256
177_24_1	721_24_6256
177_24_1	721_24_6256
177_24_1	721_24_6256
177_24_1	721_24_6256
177_24_1	721_24_6256
177_24_1	721_24_6256
177_24_1	721_24_6256
177_24_1	721_24_6256
177_24_1	721_24_6256
177_24_1	721_24_6256
177_24_1	721_24_6256
177_24_1	721_24_6256
177_24_1	721_24_6256
177_24_1	721_24_6256
177_24_1	721_24_6256
177_24_1	721_24_6256
177_24_1	721_24_6256
177_24_1	721_24_6256
177_24_1	721_24_6256
177_24_1	721_24_6256
177_24_1	721_24_6256
177_24_1	721_24_6256
177_24_1	721_24_6256
177_24_1	721_24_6256
177_24_1	721_24_6256
177_24_1	721_24_6256
177_24_1	721_24_6256
177_24_1	721_24_6256
177_24_1	721_24_6256
177_24_1	721_24_6256
177_24_1	721_24_6256
177_24_1	721_24_6256
177_24_1	721_24_6256
177_24_1	721_24_6256
177_24_1	721_24_6256
177_24_1	721_24_6256
177_24_1	721_24_6256
177_24_1	721_24_6256
177_24_1	721_24_6256
177_24_1	721_24_6256
177_24_1	721_24_6256
177_24_1	721_24_6256
177_24_1	721_24_6256
177_24_1	721_24_6256
177_24_1	721_24_6256
177_24_1	721_24_6256
177_24_1	721_24_6256
177_24_1	721_24_6256
177_24_1	721_24_6256
177_24_1	721_24_6256
177_24_1	721_24_6256
177_24_1	721_24_6256
177_24_1	721_24_6256
177_24_1	721_24_6256
177_24_1	721_24_6256
177_24_1	721_24_6256
177_24_1	721_24_6256
177_24_1	721_24_6256
177_24_1	721_24_6256
177_24_1	721_24_6256
177_24_1	721_24_6256
177_24_1	721_24_6256
177_24_1	721_24_6256
177_24_1	721_24_6256
177_24_1	721_24_6256
177_24_1	721_24_6256
177_24_1	721_24_6256
177_24_1	721_24_6256
177_24_1	721_24_6256
177_24_1	721_24_6256
177_24_1	721_24_6256
177_24_1	721_24_6256
177_24_1	721_24_6256
177_24_1	721_24_6256
177_24_1	721_24_6256
177_24_1	721_24_6256
177_24_1	721_24_6256
177_24_1	721_24_6256
177_24_1	721_24_6256
177_24_1	721_24_6256
177_24_1	721_24_6256
177_24_1	721_24_6256
177_24_1	721_24_6256
177_24_1	721_24_6256
177_24_1	721_24_6256
177_24_1	721_24_6256
177_24_1	721_24_6256
177_24_1	721_24_6256
177_24_1	721_24_6256
177_24_1	721_24_6256
177_24_1	721_24_6256
177_24_1	721_24_6256
177_24_1	721_24_6256
177_24_1	721_24_6256
177_24_1	721_24_6256
177_24_1	721_24_6256
177_24_1	721_24_6256
177_24_1	721_24_6256
177_24_1	721_24_6256
177_24_1	721_24_6256
177_24_1	721_24_6256
177_24_1	721_24_6256
177_24_1	721_24_6256
177_24_1	721_24_6256
177_24_1	721_24_6256
177_24_1	721_24_6256
177_24_1	721_24_6256
177_24_1	721_24_6256
177_24_1	721_24_6256
177_24_1	721_24_6256
177_24_1	721_24_6256
177_24_1	721_24_6256
177_24_1	721_24_6256
177_24_1	721_24_6256
177_24_1	721_24_6256
177_24_1	721_24_6256
177_24_1	721_24_6256
177_24_1	721_24_6256
177_24_1	721_24_6256
177_24_1	721_24_6256
177_24_1	721_24_6256
177_24_1	721_24_6256
177_24_1	721_24_6256
177_24_1	721_24_6256
177_24_1	721_24_6256
177_24_1	721_24_6256
177_24_1	721_24_6256
177_24_1	721_24_6256
177_24_1	721_24_6256
177_24_1	721_24_6256
177_24_1	721_24_6256
177_24_1	721_24_6256
177_24_1	721_24_6256
177_24_1	721_24_6256
177_24_1	721_24_6256
177_24_1	721_24_6256
177_24_1	721_24_6256
177_24_1	721_24_6256
177_24_1	721_24_6256
177_24_1	721_24_6256
177_24_1	721_24_6256
177_24_1	721_24_6256
177_24_1	721_24_6256
177_24_1	721_24_6256
177_24_1	721_24_6256
177_24_1	721_24_6256
177_24_1	721_24_6256
177_24_1	721_24_6256
177_24_1	721_24_6256
177_24_1	721_24_6256
177_24_1	721_24_6256
177_24_1	721_24_6256
177_24_1	721_24_6256
177_24_1	721_24_6256
177_24_1	721_24_6256
177_24_1	721_24_6256
177_24_1	721_24_6256
177_24_1	721_24_6256
177_24_1	721_24_6256
177_24_1	721_24_6256
177_24_1	721_24_6256
177_24_1	721_24_6256
177_24_1	721_24_6256
177_24_1	721_24_6256
177_24_1	721_24_6256
177_24_1	721_24_6256
177_24_1	721_24_6256
177_24_1	721_24_6256
177_24_1	721_24_6256
177_24_1	721_24_6256
177_24_1	721_24_6256
177_24_1	721_24_6256
177_24_1	721_24_6256
177_24_1	721_24_6256
177_24_1	721_24_6256
177_24_1	721_24_6256
177_24_1	721_24_6256
177_24_1	721_24_6256
177_24_1	721_24_6256
177_24_1	721_24_6256
177_24_1	721_24_6256
177_24_1	721_24_6256
177_24_1	721_24_6256
177_24_1	721_24_6256
177_24_1	721_24_6256
177_24_1	721_24_6256
177_24_1	721_24_6256
177_24_1	721_24_6256
177_24_1	721_24_6256
177_24_1	721_24_6256
177_24_1	721_24_6256
177_24_1	721_24_6256
177_24_1	721_24_6256
177_24_1	721_24_6256
177_24_1	721_24_6256
177_24_1	721_24_6256
177_24_1	721_24_6256
177_24_1	721_24_6256
177_24_1	721_24_6256
177_24_1	721_24_6256
177_24_1	721_24_6256
177_24_1	721_24_6256
177_24_1	721_24_6256
177_24_1	721_24_6256
177_24_1	721_24_6256
177_24_1	721_24_6256
177_24_1	721_24_6256
177_24_1	721_24_6256
177_24_1	721_24_6256
177_24_1	721_24_6256
177_24_1	721_24_6256
177_24_1	721_24_6256
177_24_1	721_24_6256
177_24_1	721_24_6256
177_24_1	721_24_6256
177_24_1	721_24_6256
177_24_1	721_24_6256
177_24_1	721_24_6256
177_24_1	721_24_6256
177_24_1	721_24_6256
177_24_1	721_24_6256
177_24_1	721_24_6256
177_24_1	721_24_6256
177_24_1	721_24_6256
177_24_1	721_24_6256
177_24_1	721_24_6256
177_24_1	721_24_6256
177_24_1	721_24_6256
177_24_1	721_24_6256
177_24_1	721_24_6256
177_24_1	721_24_6256
177_24_1	721_24_6256
177_24_1	721_24_6256
177_24_1	721_24_6256
177_24_1	721_24_6256
177_24_1	721_24_6256
177_24_1	721_24_6256
177_24_1	721_24_6256
177_24_1	721_24_6256
177_24_1	721_24_6256
177_24_1	721_24_6256
177_24_1	721_24_6256
177_24_1	721_24_6256
177_24_1	721_24_6256
177_24_1	721_24_6256
177_24_1	721_24_6256
177_24_1	721_24_6256
177_24_1	721_24_6256
177_24_1	721_24_6256
177_24_1	721_24_6256
177_24_1	721_24_6256
177_24_1	721_24_6256
177_24_1	721_24_6256
177_24_1	721_24_6256
177_24_1	721_24_6256
177_24_1	721_24_6256
177_24_1	721_24_6256
177_24_1	721_24_6256
177_24_1	721_24_6256
177_24_1	721_24_6256
177_24_1	721_24_6256
177_24_1	721_24_6256
177_24_1	721_24_6256
177_24_1	721_24_6256
177_24_1	721_24_6256
177_24_1	721_24_6256
177_24_1	721_24_6256
177_24_1	721_24_6256
177_24_1	721_24_6256
177_24_1	721_24_6256
177_24_1	721_24_6256
177_24_1	721_24_6256
177_24_1	721_24_6256
177_24_1	721_24_6256
177_24_1	721_24_6256
177_24_1	721_24_6256
177_24_1	721_24_6256
177_24_1	721_24_6256
177_24_1	721_24_6256
177_24_1	721_24_6256
177_24_1	721_24_6256
177_24_1	721_24_6256
177_24_1	721_24_6256
177_24_1	721_24_6256
177_24_1	721_24_6256
177_24_1	721_24_6256
177_24_1	721_24_6256
177_24_1	721_24_6256
177_24_1	721_24_6256
177_24_1	721_24_6256
177_24_1	721_24_6256
177_24_1	721_24_6256
177_24_1	721_24_6256
177_24_1	721_24_6256
177_24_1	721_24_6256
177_24_1	721_24_6256
177_24_1	721_24_6256
177_24_1	721_24_6256
177_24_1	721_24_6256
177_24_1	721_24_6256
177_24_1	721_24_6256
177_24_1	721_24_6256
177_24_1	721_24_6256
177_24_1	721_24_6256
177_24_1	721_24_6256
177_24_1	721_24_6256
177_24_1	721_24_6256
177_24_1	721_24_6256
177_24_1	721_24_6256
177_24_1	721_24_6256
177_24_1	721_24_6256
177_24_1	721_24_6256
177_24_1	721_24_6256
177_24_1	721_24_6256
177_24_1	721_24_6256
177_24_1	721_24_6256
177_24_1	721_24_6256
177_24_1	721_24_6256
177_24_1	721_24_6256
177_24_1	721_24_6256
177_24_1	721_24_6256
177_24_1	721_24_6256
177_24_1	721_24_6256
177_24_1	721_24_6256
177_24_1	721_24_6256
177_24_1	721_24_6256
177_24_1	721_24_6256
177_24_1	721_24_6256
177_24_1	721_24_6256
177_24_1	721_24_6256
177_24_1	721_24_6256
177_24_1	721_24_6256
177_24_1	721_24_6256
177_24_1	721_24_6256
177_24_1	721_24_6256
177_24_1	721_24_6256
177_24_1	721_24_6256
177_24_1	721_24_6256
177_24_1	721_24_6256
177_24_1	721_24_6256
177_24_1	721_24_6256
177_24_1	721_24_6256
177_24_1	721_24_6256
177_24_1	721_24_6256
177_24_1	721_24_6256
177_24_1	721_24_6256
177_24_1	721_24_6256
177_24_1	721_24_6256
177_24_1	721_24_6256
177_24_1	721_24_6256
177_24_1	721_24_6256
177_24_1	721_24_6256
177_24_1	721_24_6256
177_24_1	721_24_6256
177_24_1	721_24_6256
177_24_1	721_24_6256
177_24_1	721_24_6256
177_24_1	721_24_6256
177_24_1	721_24_6256
177_24_1	721_24_6256
177_24_1	721_24_6256
177_24_1	721_24_6256
177_24_1	721_24_6256
177_24_1	721_24_6256
177_24_1	721_24_6256
177_24_1	721_24_6256
177_24_1	721_24_6256
177_24_1	721_24_6256
177_24_1	721_24_6256
177_24_1	721_24_6256
177_24_1	721_24_6256
177_24_1	721_24_6256
177_24_1	721_24_6256
177_24_1	721_24_6256
177_24_1	721_24_6256
177_24_1	721_24_6256
177_24_1	721_24_6256
177_24_1	721_24_6256
177_24_1	721_24_6256
177_24_1	721_24_6256
177_24_1	721_24_6256
177_24_1	721_24_6256
177_24_1	721_24_6256
177_24_1	721_24_6256
177_24_1	721_24_6256
177_24_1	721_24_6256
177_24_1	721_24_6256
177_24_1	721_24_6256
177_24_1	721_24_6256
177_24_1	721_24_6256
177_24_1	721_24_6256
177_24_1	721_24_6256
177_24_1	721_24_6256
177_24_1	721_24_6256
177_24_1	721_24_6256
177_24_1	721_24_6256
177_24_1	721_24_6256
177_24_1	721_24_6256
177_24_1	721_24_6256
177_24_1	721_24_6256
177_24_1	721_24_6256
177_24_1	721_24_6256
177_24_1	721_24_6256
177_24_1	721_24_6256
177_24_1	721_24_6256
177_24_1	721_24_6256
177_24_1	721_24_6256
177_24_1	721_24_6256
177_24_1	721_24_6256
177_24_1	721_24_6256
177_24_1	721_24_6256
177_24_1	721_24_6256
177_24_1	721_24_6256
177_24_1	721_24_6256
177_24_1	721_24_6256
177_24_1	721_24_6256
177_24_1	721_24_6256
177_24_1	721_24_6256
177_24_1	721_24_6256
177_24_1	721_24_6256
177_24_1	721_24_6256
177_24_1	721_24_6256
177_24_1	721_24_6256
177_24_1	721_24_6256
177_24_1	721_24_6256
177_24_1	721_24_6256
177_24_1	721_24_6256
177_24_1	721_24_6256
177_24_1	721_24_6256
177_24_1	721_24_6256
177_24_1	721_24_6256
177_24_1	721_24_6256
177_24_1	721_24_6256
177_24_1	721_24_6256
177_24_1	721_24_6256
177_24_1	721_24_6256
177_24_1	721_24_6256
177_24_1	721_24_6256
177_24_1	721_24_6256
177_24_1	721_24_6256
177_24_1	721_24_6256
177_24_1	721_24_6256
177_24_1	721_24_6256
177_24_1	721_24_6256
177_24_1	721_24_6256
177_24_1	721_24_6256
177_24_1	721_24_6256
177_24_1	721_24_6256
177_24_1	721_24_6256
177_24_1	721_24_6256
177_24_1	721_24_6256
177_24_1	721_24_6256
177_24_1	721_24_6256
177_24_1	721_24_6256
177_24_1	721_24_6256
177_24_1	721_24_6256
177_24_1	721_24_6256
177_24_1	721_24_6256
177_24_1	721_24_6256
177_24_1	721_24_6256
177_24_1	721_24_6256
177_24_1	721_24_6256
177_24_1	721_24_6256
177_24_1	721_24_6256
177_24_1	721_24_6256
177_24_1	721_24_6256
177_24_1	721_24_6256
177_24_1	721_24_6256
177_24_1	721_24_6256
177_24_1	721_24_6256
177_24_1	721_24_6256
177_24_1	721_24_6256
177_24_1	721_24_6256
177_24_1	721_24_6256
177_24_1	721_24_6256
177_24_1	721_24_6256
177_24_1	721_24_6256
177_24_1	721_24_6256
177_24_1	721_24_6256
177_24_1	721_24_6256
177_24_1	721_24_6256
177_24_1	721_24_6256
177_24_1	721_24_6256
177_24_1	721_24_6256
177_24_1	721_24_6256
177_24_1	721_24_6256
177_24_1	721_24_6256
177_24_1	721_24_6256
177_24_1	721_24_6256
177_24_1	721_24_6256
177_24_1	721_24_6256
177_24_1	721_24_6256
177_24_1	721_24_6256
177_24_1	721_24_6256
177_24_1	721_24_6256
177_24_1	721_24_6256
177_24_1	721_24_6256
177_24_1	721_24_6256
177_24_1	721_24_6256
177_24_1	721_24_6256
177_24_1	721_24_6256
177_24_1	721_24_6256
177_24_1	721_24_6256
177_24_1	721_24_6256
177_24_1	721_24_6256
177_24_1	721_24_6256
177_24_1	721_24_6256
177_24_1	721_24_6256
177_24_1	721_24_6256
177_24_1	721_24_6256
177_24_1	721_24_6256
177_24_1	721_24_6256
177_24_1	721_24_6256
177_24_1	721_24_6256
177_24_1	721_24_6256
177_24_1	721_24_6256
177_24_1	721_24_6256
177_24_1	721_24_6256
177_24_1	721_24_6256
177_24_1	721_24_6256
177_24_1	721_24_6256
177_24_1	721_24_6256
177_24_1	721_24_6256
177_24_1	721_24_6256
177_24_1	721_24_6256
177_24_1	721_24_6256
177_24_1	721_24_6256
177_24_1	721_24_6256
177_24_1	721_24_6256
177_24_1	721_24_6256
177_24_1	721_24_6256
177_24_1	721_24_6256
177_24_1	721_24_6256
177_24_1	721_24_6256
177_24_1	721_24_6256
177_24_1	721_24_6256
177_24_1	721_24_6256
177_24_1	721_24_6256
177_24_1	721_24_6256
177_24_1	721_24_6256
177_24_1	721_24_6256
177_24_1	721_24_6256
177_24_1	721_24_6256
177_24_1	721_24_6256
177_24_1	721_24_6256
177_24_1	721_24_6256
177_24_1	721_24_6256
177_24_1	721_24_6256
177_24_1	721_24_6256
177_24_1	721_24_6256
177_24_1	721_24_6256
177_24_1	721_24_6256
177_24_1	721_24_6256
177_24_1	721_24_6256
177_24_1	721_24_6256
177_24_1	721_24_6256
177_24_1	721_24_6256
177_24_1	721_24_6256
177_24_1	721_24_6256
177_24_1	721_24_6256
177_24_1	721_24_6256
177_24_1	721_24_6256
177_24_1	721_24_6256
177_24_1	721_24_6256
177_24_1	721_24_6256
177_24_1	721_24_6256
177_24_1	721_24_6256
177_24_1	721_24_6256
177_24_1	721_24_6256
177_24_1	721_24_6256
177_24_1	721_24_6256
177_24_1	721_24_6256
177_24_1	721_24_6256
177_24_1	721_24_6256
177_24_1	721_24_6256
177_24_1	721_24_6256
177_24_1	721_24_6256
177_24_1	721_24_6256
177_24_1	721_24_6256
177_24_1	721_24_6256
177_24_1	721_24_6256
177_24_1	721_24_6256
177_24_1	721_24_6256
177_24_1	721_24_6256
177_24_1	721_24_6256
177_24_1	721_24_6256
177_24_1	721_24_6256
177_24_1	721_24_6256
177_24_1	721_24_6256
177_24_1	721_24_6256
177_24_1	721_24_6256
177_24_1	721_24_6256
177_24_1	721_24_6256
177_24_1	721_24_6256
177_24_1	721_24_6256
177_24_1	721_24_6256
177_24_1	721_24_6256
177_24_1	721_24_6256
177_24_1	721_24_6256
177_24_1	721_24_6256
177_24_1	721_24_6256
177_24_1	721_24_6256
177_24_1	721_24_6256
177_24_1	721_24_6256
177_24_1	721_24_6256
177_24_1	721_24_6256
177_24_1	721_24_6256
177_24_1	721_24_6256
177_24_1	721_24_6256
177_24_1	721_24_6256
177_24_1	721_24_6256
177_24_1	721_24_6256
177_24_1	721_24_6256
177_24_1	721_24_6256
177_24_1	721_24_6256
177_24_1	721_24_6256
177_24_1	721_24_6256
177_24_1	721_24_6256
177_24_1	721_24_6256
177_24_1	721_24_6256
177_24_1	721_24_6256
177_24_1	721_24_6256
177_24_1	721_24_6256
177_24_1	721_24_6256
177_24_1	721_24_6256
177_24_1	721_24_6256
177_24_1	721_24_6256
177_24_1	721_24_6256
177_24_1	721_24_6256
177_24_1	721_24_6256
177_24_1	721_24_6256
177_24_1	721_24_6256
177_24_1	721_24_6256
177_24_1	721_24_6256
177_24_1	721_24_6256
177_24_1	721_24_6256
177_24_1	721_24_6256
177_24_1	721_24_6256
177_24_1	721_24_6256
177_24_1	721_24_6256
177_24_1	721_24_6256
177_24_1	721_24_6256
177_24_1	721_24_6256
177_24_1	721_24_6256
177_24_1	721_24_6256
177_24_1	721_24_6256
177_24_1	721_24_6256
177_24_1	721_24_6256
177_24_1	721_24_6256
177_24_1	721_24_6256
177_24_1	721_24_6256
177_24_1	721_24_6256
177_24_1	721_24_6256
177_24_1	721_24_6256
177_24_1	721_24_6256
177_24_1	721_24_6256
177_24_1	721_24_6256
177_24_1	721_24_6256
177_24_1	721_24_6256
177_24_1	721_24_6256
177_24_1	721_24_6256
177_24_1	721_24_6256
177_24_1	721_24_6256
177_24_1	721_24_6256
177_24_1	721_24_6256
177_24_1	721_24_6256
177_24_1	721_24_6256
177_24_1	721_24_6256
177_24_1	721_24_6256
177_24_1	721_24_6256
177_24_1	721_24_6256
177_24_1	721_24_6256
177_24_1	721_24_6256
177_24_1	721_24_6256
177_24_1	721_24_6256
177_24_1	721_24_6256
177_24_1	721_24_6256
177_24_1	721_24_6256
177_24_1	721_24_6256
177_24_1	721_24_6256
177_24_1	721_24_6256
177_24_1	721_24_6256
177_24_1	721_24_6256
177_24_1	721_24_6256
177_24_1	721_24_6256
177_24_1	721_24_6256
177_24_1	721_24_6256
177_24_1	721_24_6256
177_24_1	721_24_6256
177_24_1	721_24_6256
177_24_1	721_24_6256
177_24_1	721_24_6256
177_24_1	721_24_6256
177_24_1	721_24_6256
177_24_1	721_24_6256
177_24_1	721_24_6256
177_24_1	721_24_6256
177_24_1	721_24_6256
177_24_1	721_24_6256
177_24_1	721_24_6256
177_24_1	721_24_6256
177_24_1	721_24_6256
177_24_1	721_24_6256
177_24_1	721_24_6256
177_24_1	721_24_6256
177_24_1	721_24_6256
177_24_1	721_24_6256
177_24_1	721_24_6256
177_24_1	721_24_6256
177_24_1	721_24_6256
177_24_1	721_24_6256
177_24_1	721_24_6256
177_24_1	721_24_6256
177_24_1	721_24_6256
177_24_1	721_24_6256
177_24_1	721_24_6256
177_24_1	721_24_6256
177_24_1	721_24_6256
177_24_1	721_24_6256
177_24_1	721_24_6256
177_24_1	721_24_6256
177_24_1	721_24_6256
177_24_1	721_24_6256
177_24_1	721_24_6256
177_24_1	721_24_6256
177_24_1	721_24_6256
177_24_1	721_24_6256
177_24_1	721_24_6256
177_24_1	721_24_6256
177_24_1	721_24_6256
177_24_1	721_24_6256
177_24_1	721_24_6256
177_24_1	721_24_6256
177_24_1	721_24_6256
177_24_1	721_24_6256
177_24_1	721_24_6256
177_24_1	721_24_6256
177_24_1	721_24_6256
177_24_1	721_24_6256
177_24_1	721_24_6256
177_24_1	721_24_6256
177_24_1	721_24_6256
177_24_1	721_24_6256
177_24_1	721_24_6256
177_24_1	721_24_6256
177_24_1	721_24_6256
177_24_1	721_24_6256
177_24_1	721_24_6256
177_24_1	721_24_6256
177_24_1	721_24_6256
177_24_1	721_24_6256
177_24_1	721_24_6256
177_24_1	721_24_6256
177_24_1	721_24_6256
177_24_1	721_24_6256
177_24_1	721_24_6256
177_24_1	721_24_6256
177_24_1	721_24_6256
177_24_1	721_24_6256
177_24_1	721_24_6256
177_24_1	721_24_6256
177_24_1	721_24_6256
177_24_1	721_24_6256
177_24_1	721_24_6256
177_24_1	721_24_6256
177_24_1	721_24_6256
177_24_1	721_24_6256
177_24_1	721_24_6256
177_24_1	721_24_6256
177_24_1	721_24_6256
177_24_1	721_24_6256
177_24_1	721_24_6256
177_24_1	721_24_6256
177_24_1	721_24_6256
177_24_1	721_24_6256
177_24_1	721_24_6256
177_24_1	721_24_6256
177_24_1	721_24_6256
177_24_1	721_24_6256
177_24_1	721_24_6256
177_24_1	721_24_6256
177_24_1	721_24_6256
177_24_1	721_24_6256
177_24_1	721_24_6256
177_24_1	721_24_6256
177_24_1	721_24_6256
177_24_1	721_24_6256
177_24_1	721_24_6256
177_24_1	721_24_6256
177_24_1	721_24_6256
177_24_1	721_24_6256
177_24_1	721_24_6256
177_24_1	721_24_6256
177_24_1	721_24_6256
177_24_1	721_24_6256
177_24_1	721_24_6256
177_24_1	721_24_6256
177_24_1	721_24_6256
177_24_1	721_24_6256
177_24_1	721_24_6256
177_24_1	721_24_6256
177_24_1	721_24_6256
177_24_1	721_24_6256
177_24_1	721_24_6256
177_24_1	721_24_6256
177_24_1	721_24_6256
177_24_1	721_24_6256
177_24_1	721_24_6256
177_24_1	721_24_6256
177_24_1	721_24_6256
177_24_1	721_24_6256
177_24_1	721_24_6256
177_24_1	721_24_6256
177_24_1	721_24_6256
177_24_1	721_24_6256
177_24_1	721_24_6256
177_24_1	721_24_6256
177_24_1	721_24_6256
177_24_1	721_24_6256
177_24_1	721_24_6256
177_24_1	721_24_6256
177_24_1	721_24_6256
177_24_1	721_24_6256
177_24_1	721_24_6256
177_24_1	721_24_6256
177_24_1	721_24_6256
177_24_1	721_24_6256
177_24_1	721_24_6256
177_24_1	721_24_6256
[truncated: 3,001 more rows]
[truncated: 1,686 more columns]
