# Supplementary material for: Environmental change makes robust ecological networks fragile
Source: Nat Commun. 2016 Aug 11;7:12462. doi: 10.1038/ncomms12462 (PMC4987532; doi:10.1038/ncomms12462)
Supplement: Supplementary Data 1 — Host-parasite networks and host extinction sequences in Avida experiments. The compressed archive includes the 100 co-evolved host-parasite networks and the host extinction sequences in the historical scenario. [file ncomms12462-s2.zip › Supplementary_data_S1/host_extinction_sequence_65.csv]

1200_1_1	643_2_1	592_4_3	344_045_1	345_2_13	346_2_4	347_36_2	340_45_3	341_45_4	342_045_4	343_45_2	348_36_1	349_2_1	594_045_3	2318_045_1	2319_45_1	2316_4_1	2314_45_1	2315_2_1	2310_4_1	2311_45_1	298_2_3	299_2_1	296_045_7	297_45_10	294_3_5	295_3_10	292_45_2	293_2_2	290_45_7	291_3_1	270_45_3	271_1_7	272_2_1	273_0_14	274_3_6	275_3_8	276_2_19	277_45_9	278_45_5	279_45_17	738_1_7	2268_45_1	2269_04_1	2262_45_1	2261_45_1	2266_45_1	2264_1_1	2265_45_1	2443_45_1
1200_1_1	643_2_1	592_4_3	344_045_1	345_2_11	346_2_5	347_36_2	340_45_4	341_45_4	342_045_4	343_45_2	348_36_1	349_2_1	594_045_2	2318_045_1	2319_45_1	2316_4_1	2314_45_1	2315_2_2	2310_4_1	298_2_3	299_2_1	296_045_7	297_45_12	294_3_6	295_3_8	292_45_2	293_2_2	290_45_7	291_3_1	270_45_3	271_1_8	272_2_1	273_0_13	274_3_6	275_3_10	276_2_25	277_45_8	278_45_5	279_45_17	738_1_6	2268_45_2	2269_04_2	2262_45_1	2261_45_1	2266_45_1	2264_1_1	2443_45_2	2440_04_2	2446_45_2
1200_1_1	344_045_1	345_2_10	346_2_5	347_36_2	340_45_5	341_45_4	342_045_4	343_45_3	348_36_1	349_2_1	2318_045_1	2319_45_2	2316_4_1	2314_45_1	2315_2_2	2310_4_1	298_2_3	296_045_7	297_45_12	294_3_4	295_3_7	292_45_2	293_2_2	290_45_8	291_3_1	2147_4_1	270_45_3	271_1_8	272_2_1	273_0_13	274_3_6	275_3_13	276_2_25	277_45_7	278_45_5	279_45_17	738_1_4	2268_45_2	2269_04_4	2262_45_1	2261_45_1	2266_45_1	2264_1_1	2443_45_2	2440_04_1	2446_45_2	2447_3_1	2448_2_2	108_2_5
1200_1_1	345_2_9	346_2_6	347_36_2	340_45_5	341_45_4	342_045_4	343_45_4	348_36_1	349_2_1	2318_045_1	2319_45_1	2316_4_1	2314_45_1	2315_2_2	2310_4_2	298_2_3	296_045_5	297_45_13	294_3_5	295_3_7	292_45_2	293_2_2	290_45_9	291_3_1	2147_4_1	270_45_2	271_1_8	272_2_1	273_0_13	274_3_6	275_3_13	276_2_28	277_45_7	278_45_5	279_45_18	738_1_4	2268_45_2	2269_04_5	2261_45_1	2266_45_1	2264_1_1	2443_45_2	2440_04_1	2446_45_2	2447_3_1	1004_45_1	2448_2_1	108_2_6	109_45_11
799_45_5	1949_2_4	1945_45_9	345_2_2	346_2_6	340_45_3	343_45_4	810_3_8	813_1_3	1148_45_5	918_45_3	595_4_7	1149_2_2	1487_45_5	718_04_13	2380_45_2	1796_1_4	1795_4_2	710_036_1	421_45_1	1493_45_2	1494_45_9	914_4_4	1627_45_1	2071_2_4	1068_45_1	2319_45_1	1061_2_2	425_045_6	1168_0_1	2315_2_3	2310_4_3	2184_03_1	913_4_1	1669_4_2	296_045_1	297_45_8	294_3_5	1655_45_1	290_45_3	1086_4_1	1085_4_7	1084_036_4	199_045_3	198_3_12	597_2_3	1080_3_3	599_45_28	194_4_1	197_045_3
799_45_8	1949_2_2	1945_45_10	346_2_5	343_45_2	810_3_2	504_2_1	1148_45_4	595_4_7	1149_2_1	718_04_9	1796_1_5	710_036_1	1494_45_7	914_4_2	2071_2_5	1061_2_1	1168_0_1	2315_2_2	2310_4_3	1669_4_2	296_045_1	297_45_5	294_3_5	290_45_2	590_2_3	1085_4_10	199_045_1	198_3_8	599_45_33	194_4_1	197_045_3	196_45_3	1089_04_1	192_2_2	270_45_1	271_1_2	273_0_5	275_3_7	276_2_21	279_45_2	524_45_10	2380_45_2	2383_45_1	2269_04_9	520_45_3	1014_4_6	1015_04_11	1010_04_8	529_4_6
799_45_13	1949_2_1	1945_45_12	346_2_13	504_2_1	1148_45_8	718_04_6	1796_1_5	710_036_1	1494_45_8	914_4_4	2071_2_5	1061_2_1	1168_0_1	2315_2_2	2310_4_3	1669_4_1	296_045_1	297_45_4	294_3_4	290_45_1	590_2_3	1085_4_9	595_4_10	198_3_6	599_45_34	194_4_1	197_045_2	196_45_2	1089_04_1	192_2_2	270_45_1	273_0_7	275_3_9	276_2_18	279_45_2	524_45_11	2380_45_1	2268_45_3	2269_04_9	520_45_4	1014_4_9	1015_04_10	1010_04_10	529_4_7	1404_04_1	1234_45_3	2440_04_6	2446_45_2	1232_045_4
799_45_29	1945_45_13	346_2_18	1148_45_14	718_04_3	1796_1_5	710_036_1	1494_45_3	420_3_1	2071_2_8	1061_2_1	1168_0_1	2315_2_2	2310_4_2	296_045_1	297_45_4	294_3_2	590_2_2	1085_4_12	595_4_7	198_3_4	599_45_35	194_4_1	197_045_2	196_45_2	1089_04_1	270_45_1	273_0_8	275_3_10	276_2_13	524_45_19	1133_1_29	2268_45_2	2269_04_12	520_45_5	1014_4_13	1015_04_7	1010_04_12	529_4_11	1234_45_2	2440_04_6	2446_45_2	1232_045_2	443_45_1	1337_45_4	444_045_6	108_2_2	109_45_2	102_3_1	696_4_7
2307_45_16	1945_45_15	346_2_31	1148_45_18	718_04_1	1796_1_2	710_036_1	1494_45_2	420_3_1	2071_2_7	1061_2_1	1168_0_1	2315_2_2	296_045_1	297_45_4	590_2_2	1085_4_14	595_4_5	198_3_6	599_45_31	194_4_1	1122_45_26	1123_45_6	193_45_34	270_45_1	273_0_9	275_3_9	276_2_12	524_45_32	525_0_22	2268_45_2	2269_04_12	520_45_5	1014_4_17	1015_04_5	1010_04_13	529_4_13	1234_45_2	2440_04_4	443_45_1	1337_45_12	444_045_6	108_2_2	109_45_3	102_3_1	696_4_4	100_45_1	101_45_14	106_45_1	107_1_4
2307_45_16	1945_45_10	346_2_50	1148_45_23	718_04_1	2071_2_6	1168_0_1	2315_2_2	296_045_1	297_45_3	1085_4_18	595_4_5	198_3_9	599_45_24	194_4_1	1122_45_28	1123_45_8	193_45_37	270_45_1	273_0_10	275_3_6	276_2_11	524_45_42	525_0_25	2268_45_8	2269_04_12	520_45_7	1014_4_17	1015_04_2	1010_04_14	529_4_14	2440_04_1	1337_45_19	444_045_4	109_45_3	102_3_1	696_4_6	100_45_1	101_45_22	106_45_1	107_1_3	104_4_9	39_45_9	33_45_14	908_4_23	30_045_36	37_45_7	36_04_23	35_036_1	1537_4_8
2307_45_18	1945_45_6	346_2_57	1148_45_25	718_04_1	1168_0_1	296_045_1	297_45_4	1085_4_17	595_4_5	198_3_9	599_45_16	194_4_1	1122_45_20	1123_45_10	193_45_40	270_45_1	273_0_6	275_3_4	276_2_14	524_45_52	525_0_30	2268_45_11	2269_04_13	520_45_8	1014_4_17	1010_04_16	529_4_19	2440_04_1	1337_45_33	444_045_4	109_45_2	102_3_1	103_4_1	100_45_1	101_45_27	106_45_1	107_1_3	104_4_10	39_45_14	33_45_21	908_4_26	30_045_39	37_45_9	36_04_32	35_036_1	1537_4_8	644_45_48	438_45_17	1246_1_30
2307_45_17	1945_45_2	346_2_60	1148_45_23	718_04_1	1168_0_1	296_045_1	297_45_2	1085_4_15	595_4_7	198_3_18	599_45_10	194_4_1	1122_45_20	1123_45_10	193_45_41	270_45_1	273_0_8	275_3_3	276_2_11	524_45_63	525_0_38	2268_45_13	2269_04_12	520_45_10	1014_4_19	1010_04_16	529_4_21	2440_04_2	1337_45_47	444_045_4	102_3_1	103_4_1	100_45_1	101_45_28	106_45_1	107_1_4	104_4_9	39_45_22	33_45_24	908_4_22	30_045_29	37_45_7	36_04_38	35_036_1	1537_4_7	644_45_54	438_45_24	1246_1_27	436_3_1
2307_45_16	1945_45_3	346_2_58	1148_45_20	718_04_1	1168_0_1	296_045_1	297_45_1	1085_4_6	595_4_5	198_3_18	599_45_8	194_4_1	1122_45_17	1123_45_12	193_45_38	270_45_1	273_0_7	275_3_1	276_2_10	524_45_61	525_0_45	2268_45_12	2269_04_13	520_45_9	1014_4_12	1010_04_10	529_4_19	2440_04_2	1337_45_70	444_045_8	102_3_1	103_4_1	100_45_1	101_45_25	106_45_1	107_1_4	104_4_8	39_45_35	33_45_18	908_4_23	30_045_25	37_45_8	36_04_36	35_036_1	1537_4_5	644_45_57	438_45_27	1246_1_36	436_3_1
2307_45_20	1945_45_6	346_2_46	349_2_1	718_04_1	296_045_1	297_45_1	1085_4_1	595_4_1	198_3_26	599_45_6	194_4_1	1122_45_15	1123_45_12	193_45_32	270_45_1	273_0_9	276_2_12	524_45_47	525_0_52	2268_45_7	2269_04_10	520_45_8	1014_4_11	1010_04_8	529_4_23	2440_04_3	1337_45_83	444_045_17	102_3_1	103_4_1	100_45_1	101_45_20	106_45_1	107_1_3	104_4_7	39_45_48	33_45_17	908_4_22	30_045_27	37_45_6	36_04_31	35_036_1	1537_4_4	644_45_51	438_45_31	1246_1_45	436_3_1	432_45_1	433_4_1
216_4_14	2138_4_66	215_3_13	213_45_4	669_1_36	1148_45_12	228_2_16	43_45_1	660_4_1	549_4_1	131_45_1	1141_04_49	137_4_1	799_45_63	135_1_1	90_45_1	495_045_27	139_1_27	138_4_7	93_045_24	492_4_33	24_4_41	322_4_25	26_45_11	2320_1_21	696_4_10	210_0_65	525_0_66	453_4_1	28_1_1	1073_4_17	2480_45_2	1945_45_8	288_45_24	346_2_41	938_02_2	403_1_4	4_45_1	545_045_12	1674_4_6	8_2_13	283_45_80	220_4_55	285_45_35	349_2_1	409_4_11	1623_04_7	1315_4_20	1314_45_30	678_4_24
216_4_17	2138_4_60	215_3_14	213_45_4	669_1_34	1148_45_7	228_2_16	43_45_1	660_4_1	549_4_1	131_45_1	1141_04_43	137_4_1	799_45_54	90_45_1	495_045_24	139_1_25	138_4_11	93_045_21	492_4_41	24_4_49	1_4_31	26_45_8	2320_1_17	696_4_13	210_0_68	525_0_74	453_4_1	28_1_1	1073_4_14	1945_45_10	288_45_21	346_2_30	938_02_1	403_1_5	4_45_1	545_045_17	1674_4_6	8_2_14	283_45_72	220_4_49	285_45_42	349_2_1	409_4_9	1623_04_7	1315_4_20	1314_45_24	678_4_28	1024_4_1	2282_45_46
216_4_13	2138_4_60	215_3_11	213_45_5	669_1_33	1148_45_7	228_2_17	43_45_1	660_4_1	549_4_1	131_45_1	1141_04_49	137_4_1	799_45_45	90_45_1	495_045_15	139_1_19	138_4_7	93_045_20	492_4_41	24_4_51	322_4_27	26_45_7	2320_1_17	696_4_11	210_0_84	525_0_88	453_4_1	28_1_1	1073_4_16	1945_45_13	288_45_19	346_2_22	1408_04_1	403_1_4	4_45_1	545_045_23	1674_4_6	8_2_15	283_45_64	220_4_52	285_45_40	349_2_1	409_4_8	1623_04_4	1315_4_20	1314_45_21	678_4_30	1024_4_1	2282_45_47
216_4_11	2138_4_53	215_3_10	213_45_6	669_1_28	1148_45_8	228_2_19	43_45_1	549_4_1	131_45_1	1141_04_42	137_4_1	799_45_31	90_45_1	495_045_9	139_1_13	138_4_11	93_045_27	492_4_39	24_4_51	322_4_26	26_45_6	2320_1_11	696_4_11	210_0_93	525_0_91	453_4_1	28_1_1	1073_4_14	1945_45_18	288_45_12	346_2_19	403_1_5	4_45_1	545_045_25	1674_4_5	8_2_16	283_45_55	220_4_49	285_45_37	349_2_1	409_4_8	1623_04_4	997_04_13	1314_45_28	678_4_28	1024_4_1	2282_45_47	1151_45_29	672_3_32
216_4_12	2138_4_52	215_3_9	213_45_4	669_1_28	1148_45_10	228_2_18	43_45_1	549_4_1	131_45_1	1141_04_36	137_4_1	799_45_23	90_45_1	495_045_5	139_1_9	138_4_12	93_045_35	492_4_37	24_4_68	1_4_14	26_45_6	2320_1_8	696_4_13	210_0_106	525_0_100	28_1_1	1073_4_17	1945_45_18	288_45_10	346_2_12	403_1_4	4_45_1	545_045_32	1674_4_9	8_2_17	283_45_44	220_4_43	285_45_36	349_2_1	409_4_7	1623_04_5	997_04_14	1314_45_32	678_4_27	1024_4_1	2282_45_42	1151_45_31	672_3_39	673_3_10
216_4_12	2138_4_48	215_3_6	213_45_5	669_1_36	1148_45_14	228_2_19	43_45_1	549_4_1	131_45_1	1141_04_34	137_4_1	799_45_16	90_45_1	495_045_6	139_1_12	138_4_13	93_045_50	492_4_36	24_4_75	1_4_12	26_45_3	2320_1_8	696_4_12	210_0_116	526_45_4	28_1_1	1073_4_13	1945_45_21	288_45_6	346_2_11	307_1_1	403_1_4	4_45_1	545_045_32	1674_4_11	8_2_17	283_45_38	220_4_29	285_45_29	349_2_1	409_4_10	1623_04_10	997_04_13	1314_45_36	678_4_23	1024_4_1	2282_45_39	1151_45_29	672_3_56
216_4_11	1788_2_1	215_3_4	213_45_2	669_1_50	1148_45_15	228_2_15	43_45_1	549_4_1	131_45_1	1141_04_36	137_4_1	799_45_11	90_45_1	495_045_9	139_1_18	138_4_15	93_045_54	492_4_41	24_4_79	1_4_16	26_45_3	2320_1_13	696_4_9	210_0_116	2138_4_44	28_1_1	1073_4_13	1945_45_17	288_45_2	346_2_11	307_1_1	403_1_2	4_45_1	545_045_31	1674_4_8	8_2_20	283_45_30	220_4_28	285_45_25	409_4_7	1623_04_10	997_04_10	1314_45_30	678_4_27	1024_4_1	2282_45_35	1151_45_29	672_3_62	158_045_1
216_4_8	1788_2_1	215_3_5	213_45_2	669_1_54	1148_45_16	228_2_11	43_45_1	549_4_1	131_45_1	1141_04_34	137_4_1	799_45_9	90_45_1	495_045_16	139_1_23	138_4_13	93_045_50	492_4_46	24_4_90	1_4_22	26_45_3	2320_1_16	696_4_6	210_0_122	2138_4_34	28_1_1	1073_4_14	1945_45_13	288_45_1	346_2_11	4_45_1	545_045_27	1674_4_9	8_2_15	283_45_37	220_4_31	285_45_16	409_4_9	1623_04_11	997_04_3	1314_45_23	678_4_32	1024_4_1	2282_45_26	1151_45_30	672_3_64	158_045_1	366_4_24	267_1_35
216_4_7	1788_2_1	215_3_2	213_45_2	669_1_64	1148_45_16	228_2_9	43_45_1	549_4_1	131_45_1	1141_04_37	137_4_1	799_45_6	90_45_1	495_045_23	139_1_30	138_4_10	93_045_43	492_4_58	24_4_96	1_4_27	26_45_5	2320_1_24	696_4_4	210_0_114	2138_4_29	28_1_1	1073_4_15	1945_45_8	288_45_1	346_2_10	4_45_1	545_045_25	1674_4_11	8_2_13	283_45_49	220_4_34	285_45_16	409_4_5	1623_04_12	997_04_2	1314_45_28	678_4_35	1024_4_1	2282_45_31	1151_45_33	672_3_61	158_045_1	366_4_30	267_1_36
216_4_7	1788_2_1	215_3_3	669_1_73	1148_45_11	228_2_4	43_45_1	549_4_1	131_45_1	1141_04_43	799_45_12	90_45_1	495_045_31	139_1_32	138_4_7	93_045_38	492_4_65	24_4_97	1_4_27	26_45_10	2320_1_32	696_4_4	210_0_110	2138_4_22	28_1_1	1073_4_17	1945_45_6	406_45_5	346_2_10	4_45_1	545_045_23	1674_4_12	8_2_10	283_45_63	220_4_30	285_45_17	409_4_2	1623_04_11	1315_4_34	1314_45_33	678_4_35	1024_4_1	2282_45_29	1151_45_34	672_3_43	158_045_1	366_4_32	267_1_36	125_3_11	126_45_32
216_4_5	1788_2_1	215_3_2	669_1_78	1148_45_8	228_2_1	43_45_1	549_4_1	131_45_1	1141_04_42	799_45_13	90_45_1	495_045_34	139_1_40	138_4_6	93_045_41	492_4_69	24_4_100	1_4_36	26_45_10	2320_1_39	696_4_3	210_0_97	2138_4_20	28_1_1	1073_4_19	1945_45_5	406_45_9	346_2_9	4_45_1	545_045_22	1674_4_10	8_2_11	283_45_68	220_4_24	285_45_22	409_4_2	1623_04_12	1315_4_35	1314_45_34	678_4_40	1024_4_1	2282_45_32	1151_45_36	672_3_32	158_045_1	366_4_26	267_1_32	125_3_11	126_45_34
216_4_7	1788_2_1	215_3_2	669_1_82	1148_45_4	43_45_1	549_4_1	1141_04_49	799_45_16	495_045_43	139_1_36	138_4_7	93_045_46	492_4_69	24_4_92	1_4_41	26_45_17	2320_1_58	696_4_1	210_0_96	2138_4_17	28_1_1	1073_4_14	1945_45_6	406_45_15	346_2_11	4_45_1	545_045_27	1674_4_9	8_2_15	283_45_67	220_4_12	285_45_28	409_4_2	1623_04_7	1315_4_35	1314_45_35	678_4_38	1024_4_1	2282_45_34	1151_45_27	672_3_18	158_045_1	366_4_18	267_1_29	125_3_21	126_45_29	264_4_120	129_04_5	332_4_1
216_4_9	1788_2_1	215_3_2	669_1_81	1148_45_2	43_45_1	549_4_1	1141_04_58	799_45_22	495_045_33	139_1_27	138_4_7	93_045_49	492_4_62	24_4_92	1_4_50	26_45_15	2320_1_64	696_4_1	210_0_99	2138_4_12	28_1_1	1073_4_17	1945_45_10	406_45_17	346_2_10	4_45_1	545_045_34	1674_4_10	8_2_22	283_45_62	220_4_6	285_45_28	409_4_3	1623_04_7	1315_4_35	1314_45_32	678_4_42	1024_4_1	2282_45_38	1151_45_30	672_3_24	158_045_1	366_4_8	267_1_30	125_3_26	126_45_25	264_4_122	332_4_1	58_45_46
216_4_10	1788_2_1	1141_04_66	669_1_74	1148_45_2	549_4_1	799_45_22	495_045_27	139_1_22	138_4_6	93_045_47	492_4_65	24_4_99	1_4_55	26_45_17	2320_1_64	210_0_104	28_1_1	1073_4_19	1945_45_9	406_45_14	346_2_12	4_45_1	545_045_40	1674_4_19	8_2_37	283_45_42	220_4_3	285_45_25	409_4_4	1623_04_4	1315_4_29	1314_45_28	678_4_49	1024_4_1	2282_45_41	1151_45_32	672_3_23	158_045_1	121_4_1	267_1_24	125_3_35	126_45_23	264_4_146	332_4_1	58_45_64	1168_0_1	56_45_43	51_4_87	1823_4_84
216_4_9	1788_2_1	1141_04_75	669_1_58	1148_45_2	549_4_1	799_45_24	495_045_18	139_1_12	138_4_3	93_045_48	492_4_60	24_4_94	1_4_51	26_45_13	2320_1_62	210_0_118	28_1_1	1073_4_22	1945_45_11	406_45_21	346_2_13	4_45_1	545_045_43	1674_4_26	8_2_49	283_45_34	220_4_1	285_45_27	409_4_4	1623_04_2	1315_4_25	1314_45_20	678_4_50	1024_4_1	2282_45_41	1151_45_26	672_3_33	158_045_1	121_4_1	267_1_22	125_3_40	126_45_18	264_4_156	332_4_1	58_45_84	1168_0_1	56_45_38	51_4_99	1823_4_85
216_4_8	1788_2_1	1141_04_76	669_1_45	549_4_1	495_045_13	139_1_12	138_4_1	93_045_37	492_4_55	24_4_80	1_4_47	26_45_11	2320_1_60	210_0_116	28_1_1	1073_4_28	1945_45_10	406_45_19	346_2_14	4_45_1	545_045_50	1674_4_26	8_2_61	283_45_32	220_4_1	285_45_21	409_4_1	1623_04_1	1315_4_23	1314_45_18	678_4_53	1024_4_1	2282_45_42	1151_45_21	672_3_36	121_4_1	267_1_15	125_3_38	126_45_13	264_4_174	332_4_1	58_45_102	1168_0_1	56_45_44	51_4_116	1823_4_92	379_45_12	378_036_39	535_45_2
216_4_8	1788_2_1	1141_04_79	669_1_36	549_4_1	495_045_11	496_45_44	41_4_1	93_045_26	492_4_43	24_4_78	1_4_38	26_45_7	2320_1_38	210_0_121	28_1_1	1073_4_35	1945_45_14	406_45_18	346_2_19	4_45_1	545_045_61	1674_4_26	2014_04_32	283_45_29	96_4_133	285_45_21	409_4_1	87_45_43	1623_04_2	1315_4_19	1314_45_22	678_4_55	1024_4_1	2282_45_38	1151_45_13	672_3_43	121_4_1	267_1_5	125_3_33	126_45_9	264_4_172	332_4_1	58_45_102	1168_0_1	56_45_49	51_4_119	1823_4_96	379_45_13	378_036_41
216_4_9	1788_2_1	1141_04_88	669_1_27	549_4_1	495_045_18	496_45_42	41_4_1	93_045_22	492_4_39	24_4_82	1_4_31	26_45_5	2320_1_36	210_0_115	28_1_1	1073_4_39	1945_45_15	406_45_19	346_2_18	4_45_1	545_045_60	1674_4_23	2014_04_32	283_45_29	96_4_131	285_45_19	409_4_2	87_45_47	1623_04_2	1315_4_18	1314_45_39	678_4_57	1024_4_1	2282_45_39	1151_45_6	672_3_46	121_4_1	267_1_6	125_3_29	126_45_7	264_4_187	332_4_1	58_45_105	1168_0_1	56_45_51	51_4_126	1823_4_103	379_45_16	378_036_36
216_4_11	1788_2_1	1141_04_91	669_1_24	549_4_1	495_045_18	496_45_45	41_4_1	93_045_13	492_4_27	24_4_87	1_4_27	26_45_5	2320_1_37	210_0_118	28_1_1	1073_4_40	1945_45_13	406_45_15	346_2_16	4_45_1	545_045_60	1674_4_22	2014_04_34	283_45_39	96_4_131	285_45_13	409_4_1	87_45_53	1623_04_3	1315_4_13	1314_45_57	678_4_59	1024_4_1	2282_45_40	1151_45_4	672_3_43	121_4_1	267_1_8	125_3_25	126_45_6	264_4_200	332_4_1	58_45_99	1168_0_1	56_45_57	51_4_133	1823_4_106	379_45_21	378_036_25
216_4_12	1788_2_1	1141_04_94	669_1_27	549_4_1	495_045_25	496_45_53	41_4_1	93_045_10	492_4_27	24_4_86	1_4_25	26_45_1	2320_1_35	210_0_111	28_1_1	1073_4_39	1945_45_8	406_45_8	346_2_12	4_45_1	545_045_50	1674_4_25	2014_04_39	283_45_49	163_45_1	285_45_9	409_4_1	87_45_60	1623_04_8	1315_4_15	1314_45_71	678_4_59	1024_4_1	2282_45_40	1151_45_5	672_3_39	121_4_1	267_1_12	125_3_25	126_45_1	264_4_186	332_4_1	58_45_86	1168_0_1	56_45_55	51_4_130	1823_4_102	379_45_26	378_036_13
216_4_11	1788_2_1	1141_04_88	669_1_32	549_4_1	495_045_30	139_1_52	41_4_1	93_045_9	492_4_16	24_4_90	1_4_23	2320_1_39	210_0_106	28_1_1	1073_4_37	1945_45_4	406_45_4	346_2_11	4_45_1	545_045_41	1674_4_20	2014_04_34	283_45_65	163_45_1	285_45_10	409_4_2	1623_04_9	1315_4_18	1314_45_82	678_4_58	1024_4_1	2282_45_43	1151_45_4	672_3_36	121_4_1	267_1_24	125_3_23	126_45_1	264_4_193	332_4_1	58_45_67	1168_0_1	56_45_51	51_4_138	1823_4_106	379_45_24	378_036_13	296_045_1	820_45_97
216_4_9	1788_2_1	1141_04_69	669_1_31	549_4_1	495_045_28	139_1_53	41_4_1	93_045_2	492_4_15	24_4_91	1_4_19	2320_1_33	210_0_96	28_1_1	1073_4_39	1945_45_1	406_45_1	346_2_10	4_45_1	545_045_40	1674_4_25	2014_04_36	283_45_69	163_45_1	285_45_10	409_4_3	1623_04_10	1315_4_17	1314_45_91	678_4_58	1024_4_1	2282_45_40	1151_45_2	672_3_33	121_4_1	267_1_25	125_3_23	126_45_1	264_4_184	332_4_1	58_45_55	1168_0_1	56_45_46	51_4_133	1823_4_117	379_45_23	378_036_12	296_045_1	820_45_91
216_4_4	1788_2_1	1141_04_76	669_1_45	549_4_1	495_045_28	139_1_65	41_4_1	93_045_1	492_4_14	24_4_94	1_4_22	2320_1_44	210_0_99	28_1_1	1073_4_37	346_2_9	4_45_1	545_045_38	1674_4_15	2014_04_41	283_45_73	163_45_1	285_45_11	409_4_4	1623_04_12	1315_4_15	1314_45_103	678_4_52	1024_4_1	2282_45_49	672_3_34	121_4_1	267_1_23	125_3_17	126_45_1	264_4_189	332_4_1	58_45_47	1168_0_1	56_45_37	51_4_136	1823_4_116	379_45_19	378_036_14	296_045_1	820_45_82	2399_4_35	319_45_1	318_04_32
216_4_2	1788_2_1	1141_04_69	669_1_58	549_4_1	495_045_19	139_1_64	41_4_1	492_4_15	24_4_93	1_4_17	2320_1_49	210_0_107	28_1_1	1073_4_34	346_2_6	4_45_1	545_045_32	1674_4_9	2014_04_36	283_45_61	163_45_1	285_45_17	409_4_3	1623_04_13	1315_4_13	1314_45_110	678_4_54	1024_4_1	2282_45_51	672_3_40	121_4_1	267_1_25	125_3_15	126_45_1	264_4_181	332_4_1	58_45_50	1168_0_1	56_45_38	51_4_136	1823_4_123	379_45_17	378_036_10	296_045_1	820_45_71	2399_4_39	319_45_1	318_04_27	198_3_20
216_4_3	1788_2_1	1141_04_65	669_1_65	549_4_1	495_045_21	139_1_67	41_4_1	492_4_18	24_4_98	1_4_19	2320_1_53	210_0_111	28_1_1	1073_4_29	346_2_7	4_45_1	545_045_33	1674_4_13	2014_04_35	283_45_39	163_45_1	285_45_18	409_4_3	1623_04_11	1315_4_11	1314_45_108	678_4_52	1024_4_1	2282_45_56	672_3_33	121_4_1	267_1_25	125_3_11	126_45_1	264_4_186	332_4_1	58_45_52	1168_0_1	56_45_37	51_4_143	1823_4_117	379_45_9	378_036_8	296_045_1	820_45_67	2399_4_42	319_45_1	318_04_21	198_3_19
216_4_3	1788_2_1	1141_04_54	669_1_78	549_4_1	495_045_21	139_1_65	41_4_1	492_4_15	24_4_102	1_4_18	2320_1_57	210_0_109	28_1_1	1073_4_29	346_2_6	4_45_1	545_045_37	1674_4_14	2014_04_39	283_45_26	163_45_1	285_45_23	409_4_3	1623_04_13	1315_4_11	1314_45_90	678_4_58	1024_4_1	2282_45_58	672_3_39	121_4_1	267_1_21	125_3_10	126_45_1	264_4_180	332_4_1	58_45_71	1168_0_1	56_45_39	51_4_139	1823_4_110	379_45_6	378_036_5	296_045_1	820_45_55	2399_4_34	319_45_1	318_04_17	198_3_27
216_4_3	1788_2_1	1141_04_52	669_1_85	549_4_1	495_045_17	139_1_53	492_4_14	24_4_96	1_4_22	2320_1_52	210_0_121	28_1_1	1073_4_27	346_2_9	4_45_1	545_045_34	1674_4_15	2014_04_36	283_45_27	163_45_1	285_45_20	409_4_2	1623_04_15	1315_4_15	1314_45_73	678_4_59	1024_4_1	2282_45_61	672_3_47	121_4_1	267_1_21	125_3_10	126_45_1	264_4_189	332_4_1	58_45_110	1168_0_1	56_45_51	51_4_142	1823_4_110	379_45_3	378_036_4	296_045_1	820_45_44	2399_4_29	319_45_1	318_04_8	198_3_32	313_45_1
1788_2_1	1141_04_51	669_1_93	549_4_1	495_045_14	139_1_53	492_4_8	24_4_86	1_4_23	2320_1_50	210_0_139	28_1_1	1073_4_30	346_2_14	4_45_1	545_045_37	1674_4_14	2014_04_29	283_45_33	163_45_1	285_45_21	1623_04_13	1315_4_13	1314_45_54	678_4_57	1024_4_1	2282_45_63	672_3_58	267_1_16	125_3_17	126_45_1	264_4_216	332_4_1	58_45_141	1168_0_1	56_45_58	51_4_149	1823_4_102	379_45_1	378_036_3	296_045_1	820_45_35	2399_4_25	319_45_1	318_04_7	198_3_31	313_45_1	194_4_1	987_46_1	270_45_1
1788_2_1	1141_04_50	669_1_91	549_4_1	495_045_10	139_1_52	492_4_6	24_4_79	1_4_23	2320_1_60	210_0_139	28_1_1	1073_4_26	346_2_17	4_45_1	545_045_35	1674_4_16	8_2_81	283_45_28	163_45_1	285_45_16	1623_04_16	1315_4_13	1314_45_49	678_4_44	1024_4_1	2282_45_54	672_3_64	267_1_13	125_3_23	126_45_1	264_4_228	332_4_1	58_45_166	1168_0_1	56_45_59	51_4_153	1823_4_107	379_45_1	296_045_1	820_45_39	2399_4_24	319_45_1	318_04_13	198_3_29	313_45_1	194_4_1	316_04_1	270_45_1	88_4_1
1788_2_1	1141_04_48	669_1_88	549_4_1	495_045_6	139_1_62	492_4_4	24_4_87	1_4_23	2320_1_76	210_0_151	28_1_1	1073_4_22	346_2_13	4_45_1	545_045_32	1674_4_21	8_2_81	283_45_25	163_45_1	285_45_18	1623_04_17	1315_4_11	1314_45_47	678_4_44	1024_4_1	2282_45_55	672_3_66	267_1_14	125_3_33	126_45_1	264_4_247	332_4_1	58_45_171	1168_0_1	56_45_59	51_4_164	1823_4_107	296_045_1	820_45_50	2399_4_27	319_45_1	318_04_14	198_3_24	313_45_1	194_4_1	316_04_1	270_45_1	88_4_1	273_0_28
1788_2_1	1141_04_52	669_1_87	549_4_1	495_045_4	139_1_71	492_4_6	24_4_95	1_4_21	2320_1_68	210_0_146	28_1_1	1073_4_23	346_2_11	4_45_1	545_045_43	1674_4_15	8_2_74	283_45_27	163_45_1	285_45_22	1623_04_20	1315_4_8	1314_45_47	678_4_30	1024_4_1	2282_45_57	672_3_60	267_1_9	125_3_35	126_45_1	264_4_259	332_4_1	58_45_165	1168_0_1	56_45_65	51_4_169	1823_4_113	296_045_1	820_45_66	2399_4_29	319_45_1	318_04_15	198_3_18	313_45_1	194_4_1	316_04_1	270_45_1	88_4_1	273_0_33
1141_04_53	669_1_87	549_4_1	495_045_5	139_1_79	492_4_6	24_4_88	1_4_19	2320_1_84	210_0_134	28_1_1	1073_4_29	346_2_9	4_45_1	545_045_42	1674_4_11	8_2_62	283_45_35	163_45_1	285_45_22	1623_04_22	1315_4_8	1314_45_56	678_4_27	1024_4_1	2282_45_56	672_3_52	267_1_7	125_3_43	126_45_1	264_4_272	332_4_1	58_45_149	1168_0_1	56_45_65	51_4_167	1823_4_110	296_045_1	820_45_88	2399_4_25	319_45_1	318_04_13	198_3_14	313_45_1	194_4_1	316_04_1	270_45_1	88_4_1	273_0_30	397_45_22
1141_04_56	669_1_92	495_045_5	139_1_84	492_4_8	24_4_79	1_4_18	2320_1_91	210_0_137	28_1_1	1073_4_30	346_2_16	4_45_1	545_045_48	1674_4_12	8_2_50	283_45_33	163_45_1	285_45_23	1623_04_23	1315_4_9	1314_45_76	678_4_18	1024_4_1	672_3_45	267_1_7	125_3_54	126_45_1	264_4_289	332_4_1	58_45_124	1168_0_1	56_45_78	51_4_172	1823_4_103	296_045_1	820_45_94	2399_4_27	319_45_1	318_04_15	198_3_16	313_45_1	194_4_1	316_04_1	270_45_1	88_4_1	273_0_34	397_45_25	53_4_1	113_1_1
1141_04_61	669_1_99	495_045_3	139_1_82	492_4_11	24_4_77	1_4_16	2320_1_93	210_0_139	28_1_1	1073_4_30	346_2_30	4_45_1	545_045_60	1674_4_12	8_2_40	283_45_30	163_45_1	285_45_16	1623_04_26	1315_4_11	1314_45_78	678_4_17	1024_4_1	672_3_37	267_1_4	125_3_53	126_45_1	264_4_299	58_45_91	1168_0_1	56_45_89	51_4_170	1823_4_99	296_045_1	820_45_93	2399_4_27	319_45_1	318_04_17	198_3_21	313_45_1	194_4_1	316_04_1	270_45_1	88_4_1	273_0_26	397_45_24	53_4_1	113_1_1	394_2_1
1141_04_60	669_1_107	139_1_80	492_4_10	24_4_95	1_4_13	2320_1_76	210_0_146	28_1_1	1073_4_24	346_2_33	4_45_1	545_045_72	1674_4_8	8_2_31	283_45_20	163_45_1	285_45_11	1623_04_24	1315_4_12	1314_45_86	678_4_14	1024_4_1	672_3_47	267_1_2	125_3_61	126_45_1	264_4_290	58_45_84	1168_0_1	56_45_98	51_4_165	1823_4_93	296_045_1	820_45_87	2399_4_19	319_45_1	318_04_19	198_3_22	313_45_1	194_4_1	316_04_1	270_45_1	88_4_1	273_0_21	397_45_18	53_4_1	113_1_1	394_2_1	86_1_1
1141_04_62	669_1_109	139_1_84	492_4_9	24_4_105	1_4_13	2320_1_63	210_0_149	28_1_1	1073_4_25	346_2_36	4_45_1	545_045_75	1674_4_6	8_2_22	283_45_18	163_45_1	285_45_4	1623_04_28	1315_4_18	1314_45_80	678_4_14	1024_4_1	672_3_47	125_3_67	126_45_1	264_4_279	58_45_68	1168_0_1	56_45_106	51_4_156	1823_4_93	296_045_1	820_45_66	2399_4_18	319_45_1	318_04_25	198_3_20	313_45_1	194_4_1	316_04_1	270_45_1	88_4_1	273_0_29	397_45_17	53_4_1	113_1_1	394_2_1	118_3_50	796_45_43
1141_04_58	669_1_108	139_1_92	492_4_8	24_4_117	1_4_9	2320_1_55	210_0_141	28_1_1	1073_4_18	346_2_35	4_45_1	545_045_68	1674_4_3	8_2_28	283_45_13	163_45_1	285_45_4	1623_04_33	1315_4_20	1314_45_70	678_4_10	1024_4_1	672_3_53	125_3_77	126_45_1	264_4_269	58_45_82	1168_0_1	56_45_121	51_4_158	1823_4_87	296_045_1	820_45_65	2399_4_15	319_45_1	318_04_29	198_3_14	313_45_1	194_4_1	316_04_1	270_45_1	88_4_1	273_0_33	397_45_10	53_4_1	113_1_1	394_2_1	118_3_63	796_45_53
1141_04_52	669_1_107	139_1_92	492_4_5	24_4_120	1_4_5	2320_1_68	210_0_131	28_1_1	1073_4_17	346_2_30	4_45_1	545_045_64	1674_4_1	8_2_33	283_45_11	163_45_1	285_45_3	1623_04_29	1315_4_20	1314_45_64	678_4_12	1024_4_1	672_3_48	125_3_85	126_45_1	264_4_276	58_45_87	1168_0_1	56_45_127	51_4_140	1823_4_83	296_045_1	820_45_71	2399_4_15	319_45_1	318_04_33	198_3_12	313_45_1	194_4_1	316_04_1	270_45_1	88_4_1	273_0_33	397_45_7	53_4_1	113_1_1	394_2_1	118_3_95	796_45_60
1141_04_46	669_1_104	139_1_104	492_4_3	24_4_117	1_4_3	2320_1_81	210_0_115	28_1_1	1073_4_14	346_2_21	4_45_1	545_045_54	1674_4_1	8_2_52	283_45_10	163_45_1	285_45_1	1623_04_32	1315_4_18	1314_45_64	678_4_11	1024_4_1	672_3_39	125_3_105	126_45_1	264_4_284	58_45_99	1168_0_1	56_45_130	51_4_151	1823_4_87	820_45_73	2399_4_14	319_45_1	318_04_33	198_3_10	313_45_1	194_4_1	316_04_1	270_45_1	88_4_1	273_0_34	397_45_6	53_4_1	113_1_1	394_2_1	118_3_105	796_45_75	558_45_1
1141_04_42	669_1_102	139_1_102	24_4_114	1_4_1	2320_1_88	210_0_108	28_1_1	1073_4_11	346_2_10	4_45_1	545_045_44	1674_4_1	8_2_58	283_45_9	163_45_1	285_45_1	1623_04_29	1315_4_22	1314_45_71	678_4_14	1024_4_1	672_3_27	125_3_120	126_45_1	264_4_295	58_45_87	56_45_126	51_4_141	1823_4_80	820_45_81	2399_4_19	319_45_1	318_04_33	198_3_8	194_4_1	316_04_1	270_45_1	88_4_1	273_0_31	397_45_4	113_1_1	394_2_1	118_3_144	796_45_83	799_45_48	1133_1_1	526_45_29	7_2_1	425_045_46
1141_04_33	669_1_103	139_1_100	24_4_122	1_4_1	2320_1_104	210_0_94	28_1_1	1073_4_15	346_2_7	4_45_1	545_045_31	8_2_69	283_45_6	163_45_1	285_45_1	1623_04_28	1315_4_14	1314_45_76	678_4_14	1024_4_1	672_3_16	125_3_153	126_45_1	264_4_328	58_45_75	56_45_115	51_4_151	1823_4_83	820_45_81	2399_4_19	319_45_1	318_04_26	198_3_9	194_4_1	316_04_1	270_45_1	88_4_1	273_0_28	397_45_3	113_1_1	394_2_1	118_3_156	796_45_78	799_45_51	1133_1_1	526_45_21	7_2_1	425_045_41	1337_45_139
1141_04_35	669_1_106	139_1_104	24_4_110	322_4_65	2320_1_103	210_0_98	28_1_1	1073_4_16	346_2_12	4_45_1	545_045_22	8_2_76	283_45_3	163_45_1	285_45_1	11_45_10	1315_4_14	1314_45_81	678_4_14	1024_4_1	672_3_14	125_3_172	126_45_1	264_4_338	58_45_70	56_45_106	51_4_148	1823_4_82	820_45_81	2399_4_24	319_45_1	318_04_33	198_3_8	194_4_1	316_04_1	270_45_1	88_4_1	273_0_24	397_45_3	113_1_1	394_2_1	118_3_155	796_45_73	799_45_46	1133_1_1	526_45_17	7_2_1	425_045_35	1337_45_103
1141_04_30	669_1_109	139_1_92	24_4_112	1_4_1	2320_1_102	210_0_106	28_1_1	1073_4_22	346_2_15	4_45_1	545_045_25	8_2_73	283_45_2	163_45_1	285_45_1	11_45_6	1315_4_13	1314_45_87	678_4_12	1024_4_1	672_3_7	125_3_174	126_45_1	264_4_347	58_45_59	56_45_92	51_4_146	1823_4_84	820_45_68	2399_4_27	319_45_1	318_04_26	198_3_6	194_4_1	316_04_1	270_45_1	88_4_1	273_0_23	397_45_1	113_1_1	394_2_1	118_3_141	796_45_72	799_45_40	1133_1_1	526_45_10	7_2_1	425_045_27	1337_45_99
1141_04_28	669_1_96	139_1_75	24_4_105	1_4_1	2320_1_92	210_0_109	28_1_1	1073_4_23	346_2_14	4_45_1	545_045_26	8_2_68	283_45_2	163_45_1	285_45_1	11_45_3	1315_4_13	1314_45_95	678_4_12	1024_4_1	672_3_8	125_3_185	126_45_1	264_4_354	58_45_36	56_45_70	51_4_138	1823_4_91	820_45_69	2399_4_28	319_45_1	318_04_30	198_3_6	194_4_1	316_04_1	270_45_1	88_4_1	273_0_23	113_1_1	394_2_1	118_3_120	796_45_59	799_45_33	1133_1_1	526_45_4	7_2_1	425_045_21	1337_45_84	300_45_1
1141_04_29	669_1_110	139_1_67	24_4_104	1_4_1	2320_1_94	210_0_93	28_1_1	1073_4_20	346_2_12	4_45_1	545_045_32	8_2_48	283_45_1	163_45_1	11_45_2	1315_4_10	1314_45_91	678_4_12	1024_4_1	672_3_14	125_3_169	126_45_1	264_4_364	58_45_24	56_45_61	51_4_138	1823_4_82	820_45_62	2399_4_23	318_04_23	198_3_4	194_4_1	316_04_1	270_45_1	88_4_1	273_0_20	113_1_1	394_2_1	118_3_100	796_45_59	799_45_22	1133_1_1	7_2_1	425_045_13	1337_45_84	300_45_1	2282_45_35	306_2_35	103_4_1
1141_04_29	669_1_107	139_1_58	24_4_108	1_4_1	2320_1_110	210_0_94	28_1_1	1073_4_13	346_2_10	4_45_1	545_045_35	8_2_46	163_45_1	11_45_2	1315_4_9	1314_45_87	678_4_16	1024_4_1	672_3_15	125_3_174	126_45_1	264_4_373	58_45_22	56_45_65	51_4_133	1823_4_73	820_45_58	2399_4_21	318_04_26	198_3_4	194_4_1	316_04_1	270_45_1	88_4_1	273_0_19	113_1_1	394_2_1	118_3_87	796_45_51	799_45_20	1133_1_1	7_2_1	425_045_10	1337_45_97	300_45_1	2282_45_31	306_2_26	103_4_1	100_45_1
1141_04_34	669_1_111	139_1_51	24_4_110	1_4_1	2320_1_126	210_0_91	28_1_1	1073_4_10	346_2_10	4_45_1	545_045_30	8_2_38	163_45_1	11_45_1	1315_4_7	1314_45_83	678_4_12	1024_4_1	672_3_21	125_3_160	126_45_1	264_4_400	58_45_37	56_45_79	51_4_129	1823_4_73	820_45_68	2399_4_20	318_04_26	198_3_4	194_4_1	316_04_1	270_45_1	88_4_1	273_0_16	113_1_1	394_2_1	118_3_71	796_45_53	799_45_19	1133_1_1	7_2_1	425_045_13	1337_45_99	300_45_1	2282_45_25	306_2_19	103_4_1	100_45_1
1141_04_35	669_1_108	139_1_48	24_4_117	1_4_1	2320_1_165	210_0_81	28_1_1	1073_4_3	346_2_10	4_45_1	545_045_23	8_2_46	163_45_1	1315_4_7	1314_45_83	678_4_13	1024_4_1	672_3_25	125_3_148	126_45_1	264_4_401	58_45_53	56_45_90	51_4_124	1823_4_82	820_45_74	2399_4_15	318_04_19	198_3_5	194_4_1	316_04_1	270_45_1	88_4_1	273_0_14	113_1_1	394_2_1	118_3_69	796_45_48	799_45_13	1133_1_1	7_2_1	425_045_11	1337_45_105	300_45_1	2282_45_23	306_2_11	103_4_1	100_45_1	107_1_18
1141_04_35	669_1_103	139_1_47	24_4_114	1_4_1	2320_1_189	210_0_90	28_1_1	1073_4_2	346_2_11	4_45_1	545_045_20	8_2_48	163_45_1	1315_4_12	1314_45_74	678_4_12	1024_4_1	672_3_31	125_3_138	126_45_1	264_4_413	58_45_62	56_45_110	51_4_130	1823_4_81	820_45_71	2399_4_12	318_04_15	198_3_8	194_4_1	316_04_1	270_45_1	88_4_1	273_0_14	113_1_1	394_2_1	118_3_73	796_45_53	799_45_9	1133_1_1	7_2_1	425_045_11	1337_45_114	300_45_1	2282_45_26	306_2_16	103_4_1	100_45_1	107_1_20
1141_04_33	669_1_102	139_1_48	24_4_111	1_4_1	2320_1_212	210_0_80	28_1_1	1073_4_3	346_2_9	4_45_1	545_045_20	8_2_58	163_45_1	1315_4_14	1314_45_79	678_4_14	1024_4_1	672_3_39	125_3_138	126_45_1	264_4_415	58_45_63	56_45_117	51_4_126	1823_4_91	820_45_79	2399_4_9	318_04_17	198_3_8	194_4_1	316_04_1	270_45_1	88_4_1	273_0_14	113_1_1	394_2_1	118_3_63	796_45_72	799_45_7	1133_1_1	7_2_1	425_045_13	1337_45_120	300_45_1	2282_45_23	306_2_25	103_4_1	100_45_1	107_1_21
1141_04_34	669_1_84	139_1_53	24_4_116	1_4_1	2320_1_216	210_0_87	28_1_1	1073_4_3	346_2_7	4_45_1	545_045_17	8_2_57	163_45_1	1315_4_21	1314_45_87	678_4_15	1024_4_1	672_3_44	125_3_146	126_45_1	264_4_414	58_45_58	56_45_115	51_4_111	1823_4_100	820_45_81	2399_4_8	318_04_15	198_3_8	194_4_1	316_04_1	270_45_1	88_4_1	273_0_11	113_1_1	394_2_1	118_3_83	796_45_80	799_45_4	1133_1_1	7_2_1	425_045_16	1337_45_131	300_45_1	2282_45_24	306_2_27	103_4_1	100_45_1	107_1_19
1141_04_29	669_1_64	139_1_57	24_4_114	1_4_1	2320_1_202	210_0_92	28_1_1	1073_4_3	346_2_6	4_45_1	545_045_9	8_2_63	163_45_1	1315_4_26	1314_45_91	678_4_15	1024_4_1	672_3_41	125_3_152	126_45_1	264_4_439	58_45_47	56_45_88	51_4_115	1823_4_108	820_45_80	2399_4_9	318_04_13	198_3_8	194_4_1	316_04_1	270_45_1	88_4_1	273_0_16	113_1_1	394_2_1	118_3_86	796_45_79	799_45_3	1133_1_1	7_2_1	425_045_18	1337_45_138	300_45_1	2282_45_25	306_2_42	103_4_1	100_45_1	107_1_10
1141_04_25	669_1_70	139_1_56	24_4_106	1_4_1	2320_1_198	210_0_94	28_1_1	1073_4_2	346_2_4	4_45_1	545_045_7	8_2_74	163_45_1	1315_4_25	1314_45_83	678_4_12	1024_4_1	672_3_38	125_3_160	126_45_1	264_4_460	58_45_40	56_45_72	51_4_119	1823_4_118	820_45_75	2399_4_6	318_04_7	198_3_6	194_4_1	316_04_1	270_45_1	88_4_1	273_0_17	113_1_1	394_2_1	118_3_79	796_45_77	799_45_2	1133_1_1	7_2_1	425_045_24	1337_45_128	300_45_1	2282_45_22	306_2_53	103_4_1	100_45_1	107_1_5
1141_04_21	669_1_70	139_1_54	24_4_100	1_4_1	2320_1_171	210_0_96	28_1_1	1073_4_3	346_2_3	4_45_1	545_045_6	8_2_81	163_45_1	1315_4_24	1314_45_78	678_4_12	1024_4_1	672_3_33	125_3_160	126_45_1	264_4_465	58_45_31	56_45_62	51_4_125	1823_4_129	820_45_68	2399_4_6	318_04_4	198_3_9	194_4_1	316_04_1	270_45_1	88_4_1	273_0_17	113_1_1	394_2_1	118_3_74	796_45_72	799_45_4	1133_1_1	7_2_1	425_045_28	1337_45_108	300_45_1	2282_45_20	306_2_60	103_4_1	100_45_1	107_1_2
1141_04_14	669_1_88	139_1_49	24_4_88	1_4_1	2320_1_152	210_0_107	28_1_1	1073_4_3	346_2_2	4_45_1	545_045_7	8_2_104	96_4_315	1315_4_26	1314_45_75	678_4_13	1024_4_1	672_3_25	125_3_171	126_45_1	264_4_471	58_45_33	56_45_71	51_4_131	1823_4_125	820_45_63	2399_4_6	318_04_1	198_3_8	194_4_1	316_04_1	270_45_1	88_4_1	273_0_15	113_1_1	394_2_1	118_3_68	796_45_51	799_45_5	1133_1_1	7_2_1	425_045_29	1337_45_95	300_45_1	2282_45_16	306_2_60	103_4_1	100_45_1	107_1_2
1141_04_14	669_1_109	139_1_47	24_4_86	1_4_1	2320_1_124	210_0_86	28_1_1	1073_4_4	346_2_2	4_45_1	545_045_19	8_2_117	96_4_316	1315_4_24	1314_45_87	678_4_10	1024_4_1	672_3_20	125_3_194	126_45_1	264_4_461	58_45_37	56_45_99	51_4_143	1823_4_126	820_45_57	2399_4_5	198_3_5	316_04_1	270_45_1	88_4_1	273_0_15	113_1_1	394_2_1	118_3_65	796_45_73	799_45_8	1133_1_1	7_2_1	425_045_29	1337_45_86	300_45_1	2282_45_16	306_2_53	103_4_1	100_45_1	39_45_28	780_4_1	840_2_56
1141_04_12	669_1_109	139_1_43	24_4_81	1_4_1	2320_1_107	210_0_83	28_1_1	1073_4_4	346_2_1	4_45_1	545_045_28	8_2_122	96_4_321	1315_4_24	1314_45_87	678_4_10	1024_4_1	672_3_20	125_3_213	126_45_1	264_4_471	58_45_30	56_45_111	51_4_152	1823_4_128	820_45_58	2399_4_5	198_3_3	316_04_1	270_45_1	88_4_1	273_0_14	113_1_1	394_2_1	118_3_60	796_45_84	799_45_18	1133_1_1	7_2_1	425_045_21	1337_45_102	300_45_1	2282_45_12	306_2_51	103_4_1	100_45_1	39_45_26	780_4_1	840_2_57
1141_04_11	669_1_123	139_1_43	24_4_78	1_4_1	2320_1_105	210_0_80	28_1_1	1073_4_5	4_45_1	545_045_45	8_2_129	96_4_304	1315_4_22	1314_45_106	678_4_7	1024_4_1	672_3_15	125_3_223	126_45_1	264_4_473	58_45_31	56_45_137	51_4_160	1823_4_120	820_45_54	2399_4_5	198_3_3	316_04_1	270_45_1	88_4_1	273_0_14	113_1_1	394_2_1	118_3_53	796_45_112	799_45_19	1133_1_1	7_2_1	425_045_18	1337_45_143	300_45_1	2282_45_9	306_2_43	103_4_1	100_45_1	39_45_23	780_4_1	840_2_51	30_045_27
1141_04_3	669_1_128	139_1_57	24_4_78	1_4_1	2320_1_107	210_0_75	28_1_1	1073_4_4	4_45_1	545_045_46	8_2_120	96_4_300	1315_4_24	1314_45_136	678_4_6	1024_4_1	672_3_14	125_3_212	126_45_1	264_4_445	58_45_34	56_45_147	51_4_147	1823_4_117	820_45_54	2399_4_7	198_3_3	316_04_1	270_45_1	88_4_1	273_0_13	113_1_1	394_2_1	118_3_49	796_45_119	799_45_21	1133_1_1	7_2_1	425_045_17	1337_45_172	300_45_1	2282_45_8	306_2_52	103_4_1	100_45_1	39_45_17	780_4_1	840_2_42	30_045_29
1141_04_1	669_1_136	139_1_72	24_4_74	1_4_1	2320_1_118	210_0_72	28_1_1	1073_4_1	4_45_1	545_045_57	8_2_103	96_4_288	1315_4_26	1314_45_146	678_4_4	1024_4_1	672_3_10	125_3_177	126_45_1	264_4_442	58_45_36	56_45_147	51_4_149	1823_4_106	820_45_52	2399_4_4	316_04_1	270_45_1	88_4_1	273_0_12	113_1_1	394_2_1	118_3_37	796_45_118	799_45_22	1133_1_1	7_2_1	425_045_16	1337_45_190	300_45_1	2282_45_11	306_2_58	103_4_1	100_45_1	39_45_27	780_4_1	840_2_41	30_045_30	36_04_10
1141_04_1	669_1_137	139_1_85	24_4_73	2320_1_126	210_0_66	28_1_1	4_45_1	545_045_57	8_2_94	96_4_281	1315_4_27	1314_45_167	678_4_3	1024_4_1	672_3_6	125_3_148	126_45_1	264_4_466	58_45_34	56_45_142	51_4_148	1823_4_101	820_45_69	2399_4_1	316_04_1	270_45_1	88_4_1	273_0_10	113_1_1	394_2_1	118_3_28	796_45_114	799_45_18	1133_1_1	7_2_1	425_045_13	1337_45_189	300_45_1	2282_45_14	306_2_76	100_45_1	39_45_29	780_4_1	840_2_47	30_045_31	36_04_13	644_45_43	1246_1_58	433_4_1
669_1_121	139_1_91	24_4_75	2320_1_111	210_0_72	28_1_1	4_45_1	545_045_60	8_2_72	96_4_273	1315_4_27	1314_45_167	678_4_1	1024_4_1	672_3_5	125_3_131	126_45_1	264_4_491	58_45_44	56_45_141	51_4_132	1823_4_93	820_45_81	270_45_1	88_4_1	273_0_9	113_1_1	394_2_1	118_3_21	796_45_94	799_45_9	1133_1_1	7_2_1	425_045_16	1337_45_185	300_45_1	2282_45_17	306_2_79	100_45_1	39_45_30	780_4_1	840_2_47	30_045_29	36_04_13	644_45_36	1246_1_59	433_4_1	452_4_131	2296_4_55	2294_4_54
669_1_115	139_1_98	24_4_91	2320_1_113	210_0_61	28_1_1	4_45_1	545_045_59	8_2_64	96_4_258	1315_4_23	1314_45_165	678_4_1	1024_4_1	672_3_7	125_3_152	126_45_1	264_4_499	58_45_48	56_45_125	51_4_128	1823_4_91	820_45_88	270_45_1	88_4_1	273_0_8	113_1_1	394_2_1	118_3_16	796_45_92	799_45_8	1133_1_1	7_2_1	425_045_24	1337_45_176	300_45_1	2282_45_16	306_2_86	100_45_1	39_45_27	780_4_1	840_2_50	30_045_25	36_04_16	644_45_36	1246_1_73	433_4_1	452_4_132	2296_4_60	2294_4_50
669_1_103	139_1_89	24_4_100	2320_1_120	210_0_64	28_1_1	4_45_1	545_045_64	8_2_67	96_4_228	1315_4_23	1314_45_143	678_4_2	1024_4_1	672_3_8	125_3_167	126_45_1	264_4_491	58_45_47	56_45_119	51_4_121	1823_4_100	820_45_91	270_45_1	88_4_1	273_0_6	113_1_1	394_2_1	118_3_11	796_45_84	799_45_7	1133_1_1	7_2_1	425_045_27	1337_45_159	300_45_1	2282_45_15	306_2_87	100_45_1	39_45_23	780_4_1	840_2_47	30_045_20	36_04_17	644_45_35	1246_1_67	433_4_1	452_4_134	2296_4_63	2294_4_46
669_1_91	139_1_77	24_4_96	2320_1_127	210_0_74	28_1_1	4_45_1	545_045_61	8_2_70	96_4_224	1315_4_19	1314_45_116	678_4_2	1024_4_1	672_3_19	125_3_206	126_45_1	264_4_516	58_45_46	56_45_113	51_4_111	1823_4_112	820_45_79	270_45_1	88_4_1	273_0_7	113_1_1	394_2_1	118_3_12	796_45_94	799_45_7	1133_1_1	7_2_1	425_045_30	1337_45_134	300_45_1	2282_45_13	306_2_81	100_45_1	39_45_17	780_4_1	840_2_58	30_045_19	36_04_17	644_45_43	1246_1_60	433_4_1	452_4_134	2296_4_65	2294_4_49
669_1_104	139_1_68	24_4_105	2320_1_156	210_0_82	28_1_1	4_45_1	545_045_55	8_2_78	96_4_228	1315_4_13	1314_45_83	678_4_3	1024_4_1	672_3_30	125_3_237	126_45_1	264_4_510	58_45_37	56_45_111	51_4_116	1823_4_109	820_45_69	270_45_1	88_4_1	273_0_6	113_1_1	394_2_1	118_3_13	796_45_91	799_45_6	1133_1_1	7_2_1	425_045_34	1337_45_114	300_45_1	2282_45_11	306_2_86	100_45_1	39_45_16	780_4_1	840_2_60	30_045_20	36_04_15	644_45_45	1246_1_55	433_4_1	452_4_125	2296_4_62	2294_4_56
669_1_93	139_1_56	24_4_101	2320_1_160	210_0_81	28_1_1	4_45_1	545_045_50	8_2_101	96_4_208	1315_4_10	1314_45_50	678_4_4	1024_4_1	672_3_36	125_3_253	126_45_1	264_4_526	58_45_35	56_45_114	51_4_132	1823_4_100	820_45_56	270_45_1	88_4_1	273_0_5	113_1_1	394_2_1	118_3_11	796_45_104	799_45_5	1133_1_1	7_2_1	425_045_28	1337_45_120	300_45_1	2282_45_9	306_2_89	100_45_1	39_45_16	780_4_1	840_2_76	30_045_23	36_04_13	644_45_54	1246_1_45	433_4_1	452_4_98	2296_4_57	2294_4_66
669_1_100	139_1_63	24_4_102	2320_1_168	210_0_82	28_1_1	4_45_1	545_045_47	8_2_111	1315_4_11	1314_45_41	678_4_3	10_36_1	672_3_57	125_3_273	126_45_1	264_4_523	58_45_29	56_45_97	51_4_130	1823_4_87	820_45_50	270_45_1	88_4_1	273_0_7	113_1_1	394_2_1	118_3_13	796_45_109	1133_1_1	7_2_1	425_045_24	1337_45_115	300_45_1	2282_45_6	306_2_92	100_45_1	39_45_18	780_4_1	840_2_88	30_045_27	36_04_14	644_45_47	1246_1_37	433_4_1	452_4_88	2296_4_38	2294_4_70	62_45_1	67_1_1
669_1_100	139_1_65	24_4_100	2320_1_170	210_0_84	28_1_1	4_45_1	545_045_46	8_2_120	1315_4_10	1314_45_45	678_4_3	10_36_1	672_3_63	125_3_255	126_45_1	264_4_530	58_45_28	56_45_88	51_4_134	1823_4_77	820_45_58	270_45_1	88_4_1	273_0_7	113_1_1	394_2_1	118_3_13	796_45_123	1133_1_1	7_2_1	425_045_16	1337_45_109	300_45_1	2282_45_4	306_2_94	100_45_1	39_45_18	780_4_1	840_2_86	30_045_34	36_04_17	644_45_50	1246_1_43	433_4_1	452_4_78	2296_4_36	2294_4_74	62_45_1	67_1_1
669_1_95	139_1_73	24_4_106	2320_1_162	210_0_80	28_1_1	4_45_1	545_045_52	8_2_117	1315_4_12	1314_45_63	678_4_3	10_36_1	672_3_95	125_3_266	126_45_1	264_4_530	58_45_26	56_45_76	51_4_137	1823_4_77	820_45_64	270_45_1	88_4_1	273_0_7	113_1_1	394_2_1	118_3_17	796_45_123	1133_1_1	7_2_1	425_045_10	1337_45_130	300_45_1	2282_45_1	306_2_86	100_45_1	39_45_19	780_4_1	840_2_93	30_045_32	36_04_21	644_45_49	1246_1_38	433_4_1	452_4_73	2296_4_37	2294_4_79	62_45_1	67_1_1
669_1_86	139_1_82	24_4_94	2320_1_153	210_0_84	28_1_1	4_45_1	545_045_43	8_2_106	1315_4_18	1314_45_77	678_4_2	10_36_1	672_3_102	125_3_254	126_45_1	264_4_524	58_45_19	56_45_80	51_4_144	1823_4_69	820_45_76	270_45_1	88_4_1	273_0_10	113_1_1	394_2_1	118_3_16	796_45_123	1133_1_1	7_2_1	425_045_11	1337_45_153	300_45_1	2282_45_1	306_2_87	100_45_1	39_45_20	780_4_1	840_2_95	30_045_39	36_04_29	644_45_49	1246_1_31	433_4_1	452_4_69	2296_4_36	2294_4_81	62_45_1	67_1_1
56_45_84	600_45_61	669_1_75	1450_04_1	452_4_68	394_2_1	1168_0_1	2296_4_36	62_45_1	2294_4_80	144_45_1	1815_4_16	88_4_1	273_0_10	113_1_1	545_045_45	100_45_1	69_36_115	139_1_102	118_3_16	171_1_1	255_0_258	24_4_87	796_45_122	2320_1_135	210_0_91	1024_4_1	858_45_44	724_2_86	161_1_1	322_4_154	560_45_37	300_45_1	1039_4_1	4_45_1	508_2_228	325_4_30	8_2_102	425_045_9	10_36_1	433_4_1	1315_4_20	1314_45_97	678_4_1	143_4_3	1051_45_32	1270_4_30	464_45_132	1337_45_173	6_45_145
56_45_85	600_45_57	669_1_69	1450_04_1	452_4_62	394_2_1	1168_0_1	2296_4_37	62_45_1	2294_4_84	144_45_1	1815_4_18	88_4_1	273_0_9	113_1_1	545_045_39	100_45_1	69_36_141	139_1_112	118_3_23	171_1_1	255_0_259	24_4_82	796_45_115	2320_1_114	210_0_108	1024_4_1	858_45_31	724_2_91	161_1_1	322_4_146	560_45_37	300_45_1	1039_4_1	4_45_1	508_2_230	325_4_27	8_2_76	425_045_7	10_36_1	433_4_1	1315_4_18	1314_45_115	678_4_1	143_4_3	1051_45_36	1270_4_33	464_45_124	1337_45_190	6_45_116
56_45_92	600_45_57	669_1_61	1450_04_1	452_4_60	394_2_1	1168_0_1	2296_4_34	62_45_1	2294_4_80	144_45_1	1815_4_21	88_4_1	273_0_6	113_1_1	545_045_33	100_45_1	69_36_137	139_1_115	118_3_24	171_1_1	255_0_274	24_4_81	796_45_112	2320_1_99	210_0_132	1024_4_1	858_45_29	724_2_84	161_1_1	322_4_152	560_45_33	300_45_1	1039_4_1	4_45_1	508_2_219	325_4_30	8_2_75	425_045_6	10_36_1	433_4_1	1315_4_17	1314_45_114	678_4_1	143_4_3	1051_45_29	1270_4_38	464_45_134	1337_45_210	6_45_90
56_45_112	600_45_55	669_1_79	1450_04_1	452_4_50	394_2_1	1168_0_1	2296_4_34	62_45_1	2294_4_70	144_45_1	1815_4_22	88_4_1	273_0_7	113_1_1	545_045_37	100_45_1	69_36_145	139_1_113	118_3_20	171_1_1	255_0_276	24_4_85	796_45_102	2320_1_94	210_0_135	1024_4_1	858_45_28	724_2_70	161_1_1	322_4_147	560_45_28	300_45_1	1039_4_1	4_45_1	508_2_198	325_4_32	8_2_70	425_045_3	10_36_1	433_4_1	1315_4_16	1314_45_121	678_4_1	143_4_2	1051_45_28	1270_4_32	464_45_119	1337_45_228	6_45_81
56_45_124	600_45_41	669_1_97	1450_04_1	452_4_51	394_2_1	1168_0_1	2296_4_39	62_45_1	2294_4_78	144_45_1	1815_4_20	88_4_1	273_0_8	113_1_1	545_045_45	100_45_1	69_36_134	139_1_92	118_3_19	171_1_1	255_0_264	24_4_90	796_45_97	2320_1_99	210_0_144	1024_4_1	858_45_36	724_2_71	161_1_1	322_4_148	560_45_14	300_45_1	1039_4_1	4_45_1	508_2_168	325_4_24	8_2_76	425_045_2	10_36_1	1315_4_15	1314_45_143	184_4_1	1051_45_26	1270_4_28	464_45_128	1337_45_252	6_45_69	1133_1_1	672_3_57
56_45_131	600_45_38	669_1_113	1450_04_1	452_4_53	394_2_1	1168_0_1	2296_4_42	62_45_1	2294_4_68	144_45_1	1815_4_14	88_4_1	273_0_6	113_1_1	545_045_44	100_45_1	69_36_123	139_1_86	118_3_15	171_1_1	255_0_256	24_4_91	796_45_108	2320_1_116	210_0_156	1024_4_1	858_45_40	724_2_62	161_1_1	322_4_151	560_45_10	300_45_1	1039_4_1	4_45_1	508_2_142	325_4_25	8_2_78	425_045_1	10_36_1	1315_4_19	1314_45_161	184_4_1	1051_45_22	1270_4_32	464_45_118	1337_45_268	6_45_67	1133_1_1	672_3_38
56_45_128	600_45_38	669_1_146	1450_04_1	452_4_51	394_2_1	1168_0_1	2296_4_37	62_45_1	2294_4_74	144_45_1	1815_4_13	88_4_1	273_0_6	113_1_1	545_045_43	100_45_1	69_36_100	139_1_68	118_3_10	171_1_1	255_0_252	24_4_95	796_45_117	2320_1_119	210_0_158	1024_4_1	858_45_36	724_2_61	161_1_1	322_4_165	560_45_4	300_45_1	1039_4_1	4_45_1	508_2_121	325_4_22	8_2_79	425_045_1	10_36_1	1315_4_24	1314_45_180	184_4_1	1051_45_17	1270_4_43	464_45_112	1337_45_284	6_45_66	1133_1_1	672_3_13
56_45_143	600_45_37	669_1_167	1450_04_1	452_4_48	394_2_1	1168_0_1	2296_4_40	62_45_1	2294_4_71	144_45_1	1815_4_12	88_4_1	273_0_3	113_1_1	545_045_34	100_45_1	69_36_81	139_1_71	118_3_6	171_1_1	255_0_248	24_4_94	796_45_133	2320_1_133	210_0_149	1024_4_1	858_45_35	724_2_57	161_1_1	322_4_171	300_45_1	1039_4_1	4_45_1	508_2_108	325_4_16	8_2_82	425_045_2	10_36_1	1315_4_28	1314_45_160	184_4_1	1051_45_12	1270_4_41	464_45_123	1337_45_297	6_45_85	1133_1_1	672_3_13	306_2_205
56_45_148	600_45_40	669_1_189	1450_04_1	452_4_46	394_2_1	1168_0_1	2296_4_37	62_45_1	2294_4_63	144_45_1	1815_4_18	88_4_1	273_0_3	113_1_1	545_045_33	100_45_1	69_36_65	139_1_78	118_3_6	171_1_1	255_0_249	24_4_89	796_45_148	2320_1_153	210_0_147	1024_4_1	858_45_32	724_2_42	161_1_1	322_4_163	300_45_1	1039_4_1	4_45_1	508_2_105	325_4_23	8_2_84	425_045_5	10_36_1	1315_4_33	1314_45_148	184_4_1	1051_45_14	1270_4_45	464_45_106	1337_45_277	6_45_87	1133_1_1	672_3_16	306_2_205
56_45_156	600_45_42	669_1_211	1450_04_1	452_4_47	394_2_1	1168_0_1	2296_4_32	62_45_1	2294_4_61	144_45_1	1815_4_24	88_4_1	273_0_4	113_1_1	545_045_24	100_45_1	69_36_56	139_1_83	118_3_3	171_1_1	255_0_245	24_4_110	796_45_134	2320_1_163	210_0_138	1024_4_1	858_45_22	724_2_41	161_1_1	322_4_161	300_45_1	1039_4_1	4_45_1	508_2_107	325_4_24	8_2_86	425_045_7	10_36_1	1315_4_31	1314_45_124	184_4_1	1051_45_8	1270_4_44	464_45_102	1337_45_233	6_45_93	1133_1_1	672_3_25	306_2_232
56_45_162	600_45_42	669_1_217	1450_04_1	452_4_47	394_2_1	1168_0_1	2296_4_35	62_45_1	2294_4_66	144_45_1	1815_4_25	88_4_1	273_0_4	113_1_1	545_045_17	100_45_1	69_36_52	139_1_83	118_3_3	171_1_1	255_0_247	24_4_107	796_45_130	2320_1_164	210_0_138	1024_4_1	858_45_21	724_2_35	161_1_1	322_4_160	300_45_1	1039_4_1	4_45_1	508_2_123	325_4_29	8_2_83	425_045_12	10_36_1	1315_4_30	1314_45_110	184_4_1	1051_45_10	1270_4_46	464_45_82	1337_45_201	6_45_104	1133_1_1	672_3_34	306_2_253
56_45_179	600_45_32	669_1_201	1450_04_1	452_4_46	394_2_1	1168_0_1	2296_4_36	62_45_1	2294_4_64	144_45_1	1815_4_25	88_4_1	273_0_5	113_1_1	545_045_18	69_36_61	139_1_81	100_45_1	171_1_1	255_0_248	24_4_111	796_45_133	2320_1_156	210_0_138	1024_4_1	858_45_16	724_2_30	161_1_1	322_4_155	300_45_1	1039_4_1	4_45_1	508_2_127	325_4_33	8_2_87	425_045_11	10_36_1	1315_4_28	1314_45_93	184_4_1	1051_45_8	1270_4_53	464_45_59	1337_45_173	6_45_105	1133_1_1	672_3_50	306_2_252	126_45_1
56_45_169	600_45_23	669_1_171	1450_04_1	452_4_42	394_2_1	1168_0_1	2296_4_45	62_45_1	2294_4_61	144_45_1	1815_4_29	88_4_1	273_0_5	113_1_1	545_045_11	69_36_60	139_1_78	100_45_1	171_1_1	255_0_243	24_4_106	796_45_128	2320_1_151	210_0_138	1024_4_1	858_45_18	724_2_12	161_1_1	322_4_157	300_45_1	1039_4_1	4_45_1	508_2_125	325_4_37	8_2_96	425_045_10	10_36_1	1315_4_24	1314_45_96	184_4_1	1051_45_8	1270_4_59	464_45_48	1337_45_167	6_45_101	1133_1_1	672_3_65	306_2_250	126_45_1
56_45_172	600_45_20	669_1_131	1450_04_1	452_4_43	394_2_1	1168_0_1	2296_4_54	62_45_1	2294_4_60	144_45_1	1815_4_32	88_4_1	273_0_6	113_1_1	545_045_8	69_36_50	139_1_66	100_45_1	171_1_1	255_0_256	24_4_110	796_45_137	2320_1_144	210_0_147	1024_4_1	858_45_11	724_2_11	161_1_1	322_4_155	300_45_1	1039_4_1	4_45_1	508_2_140	325_4_34	8_2_95	425_045_8	10_36_1	1315_4_21	1314_45_89	184_4_1	1051_45_8	1270_4_62	464_45_40	1337_45_159	6_45_102	1133_1_1	672_3_72	306_2_221	126_45_1
56_45_175	600_45_20	669_1_118	1450_04_1	452_4_42	394_2_1	1168_0_1	2296_4_50	62_45_1	2294_4_56	144_45_1	1815_4_34	88_4_1	273_0_6	113_1_1	545_045_5	69_36_53	139_1_68	100_45_1	171_1_1	255_0_270	24_4_118	796_45_136	2320_1_129	210_0_156	1024_4_1	858_45_14	724_2_11	161_1_1	322_4_156	300_45_1	1039_4_1	4_45_1	508_2_149	325_4_43	8_2_103	425_045_9	10_36_1	1315_4_24	1314_45_81	184_4_1	1051_45_12	1270_4_62	464_45_32	1337_45_167	6_45_106	1133_1_1	672_3_77	306_2_197	126_45_1
56_45_162	600_45_15	669_1_110	1450_04_1	452_4_32	394_2_1	1168_0_1	2296_4_49	62_45_1	2294_4_51	144_45_1	1815_4_25	88_4_1	273_0_7	113_1_1	545_045_4	69_36_52	139_1_65	100_45_1	171_1_1	255_0_286	24_4_128	796_45_152	2320_1_106	210_0_153	1024_4_1	858_45_18	724_2_16	161_1_1	322_4_155	300_45_1	1039_4_1	4_45_1	508_2_165	325_4_46	8_2_102	425_045_10	10_36_1	1315_4_21	1314_45_92	184_4_1	1051_45_18	1270_4_69	464_45_34	1337_45_189	6_45_115	1133_1_1	672_3_70	306_2_170	126_45_1
56_45_145	600_45_17	669_1_101	1450_04_1	452_4_38	394_2_1	1168_0_1	2296_4_48	62_45_1	2294_4_61	144_45_1	1815_4_22	88_4_1	273_0_4	113_1_1	545_045_3	69_36_51	139_1_66	100_45_1	171_1_1	255_0_297	24_4_141	796_45_174	2320_1_98	210_0_161	1024_4_1	858_45_22	724_2_19	161_1_1	322_4_150	300_45_1	1039_4_1	4_45_1	508_2_201	325_4_51	8_2_103	425_045_7	10_36_1	1315_4_23	1314_45_105	184_4_1	1051_45_21	1270_4_70	464_45_27	1337_45_197	6_45_110	1133_1_1	672_3_67	306_2_152	126_45_1
56_45_123	600_45_23	669_1_86	1450_04_1	452_4_42	394_2_1	1168_0_1	2296_4_47	62_45_1	2294_4_54	144_45_1	1815_4_17	88_4_1	273_0_5	113_1_1	545_045_1	69_36_46	139_1_75	100_45_1	171_1_1	255_0_304	24_4_140	796_45_198	2320_1_109	210_0_172	1024_4_1	858_45_33	724_2_21	161_1_1	322_4_158	300_45_1	1039_4_1	4_45_1	508_2_212	325_4_59	8_2_103	425_045_4	10_36_1	1315_4_16	1314_45_133	184_4_1	1051_45_20	1270_4_75	464_45_17	1337_45_231	6_45_105	1133_1_1	672_3_58	306_2_157	126_45_1
56_45_107	600_45_27	669_1_80	1450_04_1	452_4_33	67_1_1	1168_0_1	2296_4_46	62_45_1	2294_4_52	144_45_1	1815_4_14	88_4_1	273_0_4	113_1_1	394_2_1	69_36_47	139_1_103	100_45_1	171_1_1	255_0_311	24_4_140	796_45_211	2320_1_122	210_0_174	1024_4_1	858_45_46	724_2_28	161_1_1	322_4_151	300_45_1	1039_4_1	4_45_1	508_2_228	325_4_55	8_2_97	425_045_2	10_36_1	1315_4_11	1314_45_153	184_4_1	1051_45_16	1270_4_79	464_45_14	1337_45_255	6_45_88	1133_1_1	672_3_41	306_2_143	126_45_1
56_45_86	600_45_27	669_1_79	1450_04_1	452_4_35	67_1_1	1168_0_1	2296_4_47	62_45_1	2294_4_52	144_45_1	1815_4_14	88_4_1	273_0_5	113_1_1	394_2_1	69_36_42	139_1_114	100_45_1	171_1_1	255_0_322	24_4_137	796_45_218	2320_1_144	210_0_156	1024_4_1	858_45_65	724_2_39	161_1_1	322_4_157	300_45_1	1039_4_1	4_45_1	508_2_210	325_4_59	8_2_97	425_045_2	10_36_1	1315_4_12	1314_45_168	184_4_1	1051_45_13	1270_4_86	464_45_7	1337_45_273	6_45_81	1133_1_1	672_3_46	306_2_119	126_45_1
56_45_74	600_45_29	669_1_88	1450_04_1	452_4_45	67_1_1	1168_0_1	2296_4_40	62_45_1	2294_4_61	144_45_1	1815_4_16	88_4_1	273_0_4	113_1_1	394_2_1	69_36_38	139_1_122	100_45_1	171_1_1	255_0_321	24_4_129	796_45_217	2320_1_143	210_0_159	1024_4_1	858_45_76	724_2_42	161_1_1	322_4_153	300_45_1	1039_4_1	4_45_1	508_2_187	325_4_65	8_2_103	502_45_84	10_36_1	1315_4_20	1314_45_167	184_4_1	1051_45_13	1270_4_80	464_45_8	1337_45_291	6_45_83	1133_1_1	672_3_45	306_2_112	126_45_1
56_45_73	600_45_27	669_1_95	1450_04_1	452_4_47	67_1_1	1168_0_1	2296_4_39	62_45_1	2294_4_71	144_45_1	1815_4_15	88_4_1	273_0_4	113_1_1	394_2_1	69_36_32	139_1_127	100_45_1	171_1_1	255_0_333	24_4_123	796_45_204	2320_1_141	210_0_144	1024_4_1	858_45_83	724_2_38	161_1_1	322_4_159	300_45_1	1039_4_1	4_45_1	508_2_169	325_4_69	8_2_106	502_45_77	10_36_1	1315_4_18	1314_45_157	184_4_1	1051_45_17	1270_4_89	464_45_6	1337_45_290	6_45_80	1133_1_1	672_3_40	306_2_107	126_45_1
56_45_70	600_45_24	669_1_113	1450_04_1	452_4_45	67_1_1	1168_0_1	2296_4_36	62_45_1	2294_4_77	144_45_1	1815_4_13	88_4_1	273_0_4	113_1_1	394_2_1	69_36_30	139_1_125	100_45_1	171_1_1	255_0_330	24_4_118	796_45_184	2320_1_137	210_0_144	1024_4_1	858_45_95	724_2_35	161_1_1	322_4_154	300_45_1	1039_4_1	4_45_1	508_2_151	325_4_70	8_2_103	502_45_74	10_36_1	1315_4_19	1314_45_136	184_4_1	1051_45_13	1270_4_92	464_45_14	1337_45_248	6_45_80	1133_1_1	672_3_37	306_2_128	126_45_1
56_45_77	600_45_18	669_1_121	1450_04_1	452_4_43	67_1_1	1168_0_1	2296_4_34	62_45_1	2294_4_78	144_45_1	1815_4_15	88_4_1	273_0_4	113_1_1	394_2_1	69_36_23	139_1_135	100_45_1	171_1_1	255_0_321	24_4_110	796_45_156	2320_1_126	210_0_144	1024_4_1	858_45_98	724_2_28	161_1_1	322_4_146	300_45_1	1039_4_1	4_45_1	508_2_153	325_4_76	8_2_98	502_45_62	10_36_1	1315_4_16	1314_45_114	184_4_1	1051_45_21	1270_4_94	464_45_23	1337_45_208	6_45_91	1133_1_1	672_3_45	306_2_137	126_45_1
56_45_74	600_45_18	669_1_127	1450_04_1	452_4_45	67_1_1	1168_0_1	2296_4_25	62_45_1	2294_4_81	144_45_1	1815_4_17	88_4_1	273_0_1	113_1_1	394_2_1	69_36_20	139_1_133	100_45_1	171_1_1	255_0_301	24_4_116	796_45_152	2320_1_122	210_0_144	1024_4_1	858_45_88	724_2_21	161_1_1	322_4_133	300_45_1	1039_4_1	4_45_1	508_2_168	325_4_75	8_2_100	502_45_68	10_36_1	1315_4_17	1314_45_91	184_4_1	1051_45_19	1270_4_90	464_45_30	1337_45_183	6_45_82	1133_1_1	672_3_52	306_2_143	126_45_1
56_45_85	600_45_15	669_1_127	1450_04_1	452_4_51	67_1_1	1168_0_1	2296_4_31	62_45_1	2294_4_92	144_45_1	1815_4_17	88_4_1	113_1_1	394_2_1	69_36_19	139_1_125	100_45_1	171_1_1	255_0_304	24_4_104	796_45_145	2320_1_111	210_0_152	1024_4_1	858_45_62	724_2_16	161_1_1	322_4_128	300_45_1	1039_4_1	4_45_1	508_2_187	325_4_72	8_2_105	502_45_81	10_36_1	1315_4_18	1314_45_82	184_4_1	1051_45_18	1270_4_90	464_45_30	1337_45_165	6_45_83	1133_1_1	672_3_45	306_2_156	126_45_1	264_4_713
56_45_104	600_45_17	669_1_117	1450_04_1	452_4_48	67_1_1	1168_0_1	2296_4_25	62_45_1	2294_4_102	144_45_1	1815_4_15	88_4_1	113_1_1	394_2_1	69_36_21	139_1_130	100_45_1	171_1_1	255_0_303	24_4_105	796_45_131	2320_1_122	210_0_165	1024_4_1	858_45_45	724_2_17	161_1_1	322_4_125	300_45_1	1039_4_1	4_45_1	508_2_208	325_4_73	8_2_114	502_45_92	10_36_1	1315_4_18	1314_45_81	184_4_1	1051_45_19	1270_4_75	464_45_33	1337_45_167	6_45_74	1133_1_1	672_3_37	306_2_176	126_45_1	264_4_720
56_45_119	600_45_16	669_1_101	1450_04_1	452_4_49	67_1_1	1168_0_1	2296_4_27	62_45_1	2294_4_108	144_45_1	1815_4_11	88_4_1	113_1_1	394_2_1	69_36_25	139_1_147	100_45_1	171_1_1	255_0_308	24_4_107	796_45_131	2320_1_103	210_0_164	1024_4_1	858_45_40	724_2_15	161_1_1	322_4_108	300_45_1	1039_4_1	4_45_1	508_2_232	325_4_74	8_2_107	502_45_109	10_36_1	1315_4_20	1314_45_77	184_4_1	1051_45_20	1270_4_55	464_45_28	1337_45_167	6_45_66	1133_1_1	672_3_34	306_2_219	126_45_1	264_4_730
56_45_131	600_45_14	669_1_94	1450_04_1	452_4_48	67_1_1	1168_0_1	2296_4_26	62_45_1	2294_4_108	144_45_1	1815_4_11	88_4_1	113_1_1	394_2_1	69_36_23	139_1_157	100_45_1	171_1_1	255_0_321	24_4_110	796_45_130	2320_1_104	210_0_157	1024_4_1	858_45_31	724_2_18	161_1_1	322_4_90	300_45_1	1039_4_1	4_45_1	508_2_264	325_4_67	8_2_107	502_45_107	10_36_1	1315_4_19	1314_45_71	184_4_1	1051_45_22	1270_4_51	464_45_26	1337_45_162	6_45_61	1133_1_1	672_3_30	306_2_255	126_45_1	264_4_739
56_45_135	600_45_18	669_1_79	1450_04_1	452_4_38	67_1_1	1168_0_1	2296_4_21	62_45_1	2294_4_107	144_45_1	1815_4_9	88_4_1	113_1_1	394_2_1	69_36_31	139_1_174	100_45_1	171_1_1	255_0_307	24_4_104	796_45_144	2320_1_106	210_0_171	1024_4_1	858_45_26	724_2_19	161_1_1	322_4_83	300_45_1	1039_4_1	4_45_1	508_2_269	325_4_77	8_2_111	502_45_114	10_36_1	1315_4_21	1314_45_68	184_4_1	1051_45_21	1270_4_41	464_45_18	1337_45_168	6_45_60	1133_1_1	672_3_30	306_2_310	126_45_1	264_4_741
56_45_131	600_45_22	669_1_75	1450_04_1	452_4_26	67_1_1	1168_0_1	2296_4_19	62_45_1	2294_4_105	144_45_1	1815_4_10	88_4_1	113_1_1	394_2_1	69_36_33	139_1_177	100_45_1	171_1_1	255_0_315	24_4_110	796_45_159	2320_1_112	210_0_167	1024_4_1	858_45_18	724_2_14	161_1_1	322_4_88	300_45_1	1039_4_1	4_45_1	508_2_262	325_4_70	8_2_129	502_45_113	10_36_1	1315_4_12	1314_45_65	184_4_1	1051_45_23	1270_4_33	464_45_16	1337_45_173	6_45_49	1133_1_1	672_3_31	306_2_366	126_45_1	264_4_744
56_45_142	600_45_30	669_1_85	1450_04_1	452_4_23	67_1_1	1168_0_1	2296_4_23	62_45_1	2294_4_108	144_45_1	1815_4_9	88_4_1	113_1_1	394_2_1	69_36_30	139_1_167	100_45_1	171_1_1	255_0_325	24_4_116	796_45_176	2320_1_127	210_0_169	1024_4_1	858_45_11	724_2_16	161_1_1	322_4_96	300_45_1	1039_4_1	4_45_1	508_2_235	325_4_63	8_2_141	502_45_116	10_36_1	1315_4_9	1314_45_68	184_4_1	1051_45_24	1270_4_25	464_45_12	1337_45_186	6_45_51	1133_1_1	672_3_30	306_2_410	126_45_1	264_4_760
56_45_149	600_45_48	669_1_89	1450_04_1	452_4_24	67_1_1	1168_0_1	2296_4_21	62_45_1	2294_4_112	144_45_1	1815_4_6	88_4_1	113_1_1	394_2_1	69_36_32	139_1_145	100_45_1	171_1_1	255_0_335	24_4_123	796_45_185	2320_1_131	210_0_181	1024_4_1	858_45_7	724_2_16	161_1_1	322_4_100	300_45_1	1039_4_1	4_45_1	508_2_203	325_4_66	8_2_147	502_45_122	10_36_1	1315_4_9	1314_45_66	184_4_1	1051_45_21	1270_4_25	464_45_9	1337_45_192	6_45_53	1133_1_1	672_3_33	306_2_417	126_45_1	264_4_770
56_45_138	600_45_60	669_1_104	1450_04_1	452_4_24	67_1_1	1168_0_1	2296_4_23	62_45_1	2294_4_117	144_45_1	1815_4_4	88_4_1	113_1_1	394_2_1	69_36_34	139_1_153	100_45_1	171_1_1	255_0_351	24_4_128	796_45_181	2320_1_139	210_0_178	1024_4_1	858_45_5	724_2_11	161_1_1	322_4_109	300_45_1	1039_4_1	4_45_1	508_2_197	325_4_69	8_2_168	502_45_129	10_36_1	1315_4_7	1314_45_75	184_4_1	1051_45_18	1270_4_22	464_45_6	1337_45_213	6_45_48	1133_1_1	672_3_28	306_2_383	126_45_1	264_4_763
56_45_126	600_45_70	669_1_108	1450_04_1	452_4_22	67_1_1	1168_0_1	2296_4_28	62_45_1	2294_4_117	144_45_1	1815_4_3	88_4_1	113_1_1	394_2_1	69_36_30	139_1_135	100_45_1	171_1_1	255_0_343	24_4_142	796_45_197	2320_1_133	210_0_177	1024_4_1	858_45_4	724_2_8	161_1_1	322_4_115	300_45_1	1039_4_1	4_45_1	508_2_179	325_4_66	8_2_175	502_45_119	10_36_1	1315_4_4	1314_45_101	184_4_1	1051_45_11	1270_4_20	464_45_6	1337_45_218	6_45_40	1133_1_1	672_3_26	306_2_371	126_45_1	264_4_775
56_45_109	600_45_69	669_1_120	1450_04_1	452_4_20	67_1_1	1168_0_1	2296_4_28	62_45_1	2294_4_118	144_45_1	1815_4_6	88_4_1	113_1_1	394_2_1	69_36_30	139_1_142	100_45_1	171_1_1	255_0_365	24_4_140	796_45_193	2320_1_120	210_0_156	1024_4_1	858_45_3	724_2_6	161_1_1	322_4_114	300_45_1	1039_4_1	4_45_1	508_2_171	325_4_68	8_2_166	502_45_113	10_36_1	1315_4_3	1314_45_114	184_4_1	1051_45_11	1270_4_22	464_45_6	1337_45_222	6_45_35	1133_1_1	672_3_27	306_2_334	126_45_1	264_4_794
56_45_102	600_45_64	669_1_124	1450_04_1	452_4_21	67_1_1	1168_0_1	2296_4_28	62_45_1	2294_4_86	270_45_1	1815_4_5	88_4_1	113_1_1	394_2_1	69_36_40	139_1_150	100_45_1	171_1_1	255_0_370	24_4_142	796_45_185	2320_1_108	210_0_140	1024_4_1	858_45_4	724_2_4	161_1_1	322_4_126	300_45_1	1039_4_1	4_45_1	508_2_189	325_4_78	8_2_153	502_45_108	10_36_1	144_45_1	1314_45_150	184_4_1	1051_45_9	1270_4_25	464_45_14	1337_45_210	6_45_34	1133_1_1	672_3_33	306_2_295	126_45_1	264_4_789
56_45_88	600_45_50	669_1_115	1450_04_1	452_4_19	67_1_1	1168_0_1	2296_4_25	62_45_1	2294_4_80	270_45_1	1815_4_3	88_4_1	113_1_1	394_2_1	69_36_44	139_1_155	100_45_1	171_1_1	255_0_355	24_4_133	796_45_183	2320_1_94	210_0_134	1024_4_1	858_45_8	724_2_1	161_1_1	322_4_119	300_45_1	1039_4_1	4_45_1	508_2_207	325_4_84	8_2_137	502_45_98	10_36_1	144_45_1	1314_45_165	184_4_1	1051_45_8	1270_4_28	464_45_22	1337_45_215	6_45_30	1133_1_1	672_3_32	306_2_258	126_45_1	264_4_796
56_45_72	600_45_31	669_1_110	1450_04_1	452_4_22	1168_0_1	2296_4_26	62_45_1	2294_4_66	270_45_1	1815_4_3	88_4_1	113_1_1	67_1_1	69_36_60	139_1_148	100_45_1	171_1_1	255_0_354	24_4_128	796_45_179	2320_1_78	210_0_121	1024_4_1	858_45_15	470_4_1	322_4_121	300_45_1	1039_4_1	4_45_1	508_2_234	325_4_83	8_2_125	502_45_96	28_1_1	144_45_1	1314_45_183	184_4_1	1051_45_7	1270_4_34	464_45_31	1337_45_194	6_45_21	1133_1_1	672_3_35	306_2_233	126_45_1	264_4_782	166_45_91	95_45_1
56_45_62	600_45_20	669_1_97	28_1_1	452_4_27	1168_0_1	2296_4_28	62_45_1	2294_4_56	270_45_1	1815_4_3	88_4_1	113_1_1	67_1_1	69_36_84	139_1_148	100_45_1	171_1_1	255_0_347	24_4_123	796_45_177	2320_1_65	210_0_128	1024_4_1	858_45_21	470_4_1	322_4_127	300_45_1	4_45_1	508_2_239	325_4_73	8_2_109	502_45_91	144_45_1	1314_45_187	184_4_1	1051_45_7	1270_4_31	464_45_37	1337_45_174	6_45_17	1133_1_1	672_3_29	306_2_234	126_45_1	264_4_795	166_45_93	95_45_1	161_1_1	96_4_235
56_45_59	600_45_12	669_1_91	28_1_1	452_4_35	1168_0_1	2296_4_32	62_45_1	2294_4_52	270_45_1	1815_4_5	88_4_1	113_1_1	67_1_1	69_36_76	139_1_152	100_45_1	171_1_1	255_0_358	24_4_131	796_45_169	2320_1_67	210_0_136	1024_4_1	858_45_35	470_4_1	322_4_127	300_45_1	4_45_1	508_2_242	325_4_69	8_2_94	502_45_89	144_45_1	1314_45_189	184_4_1	1051_45_8	1270_4_32	464_45_39	1337_45_165	6_45_17	1133_1_1	672_3_28	306_2_262	126_45_1	264_4_809	166_45_85	95_45_1	161_1_1	96_4_245
56_45_57	600_45_8	669_1_98	28_1_1	452_4_43	1168_0_1	2296_4_32	62_45_1	2294_4_42	270_45_1	1815_4_3	88_4_1	113_1_1	67_1_1	69_36_79	139_1_139	100_45_1	171_1_1	255_0_369	24_4_118	796_45_165	2320_1_88	210_0_128	1024_4_1	858_45_38	470_4_1	322_4_131	300_45_1	4_45_1	508_2_258	325_4_77	8_2_85	502_45_93	144_45_1	1314_45_159	184_4_1	1051_45_9	1270_4_32	464_45_39	1337_45_137	6_45_18	1133_1_1	672_3_33	306_2_293	126_45_1	264_4_825	166_45_89	95_45_1	161_1_1	96_4_246
56_45_55	600_45_3	669_1_99	28_1_1	452_4_48	1168_0_1	2296_4_35	62_45_1	2294_4_36	270_45_1	1815_4_3	88_4_1	113_1_1	67_1_1	69_36_66	139_1_123	100_45_1	171_1_1	255_0_372	24_4_113	796_45_163	2320_1_109	210_0_123	1024_4_1	858_45_44	470_4_1	322_4_122	300_45_1	4_45_1	508_2_268	325_4_68	8_2_74	502_45_97	144_45_1	1314_45_132	184_4_1	1051_45_9	1270_4_29	464_45_39	1337_45_113	6_45_21	1133_1_1	672_3_36	306_2_319	126_45_1	264_4_814	166_45_94	95_45_1	161_1_1	96_4_254
56_45_47	210_0_124	28_1_1	452_4_49	1168_0_1	2296_4_40	62_45_1	2294_4_26	1815_4_2	88_4_1	113_1_1	67_1_1	69_36_58	139_1_120	100_45_1	171_1_1	255_0_393	24_4_113	796_45_149	2320_1_127	669_1_99	1024_4_1	858_45_45	470_4_1	322_4_110	300_45_1	4_45_1	508_2_265	6_45_12	8_2_73	502_45_105	144_45_1	1314_45_109	184_4_1	1051_45_9	1270_4_30	464_45_37	1337_45_95	325_4_71	1133_1_1	672_3_42	306_2_350	126_45_1	264_4_785	166_45_105	95_45_1	161_1_1	96_4_274	10_36_1	39_45_1
56_45_48	210_0_133	28_1_1	452_4_50	1168_0_1	2296_4_39	62_45_1	2294_4_22	1815_4_2	88_4_1	113_1_1	67_1_1	69_36_50	139_1_102	100_45_1	171_1_1	255_0_373	24_4_123	796_45_153	2320_1_152	669_1_94	1024_4_1	858_45_43	470_4_1	322_4_105	300_45_1	4_45_1	508_2_247	6_45_11	8_2_65	502_45_111	144_45_1	1314_45_98	184_4_1	1051_45_6	1270_4_29	464_45_32	1337_45_107	325_4_71	1133_1_1	672_3_42	306_2_367	126_45_1	264_4_798	166_45_111	95_45_1	161_1_1	96_4_290	10_36_1	39_45_1
56_45_43	210_0_147	28_1_1	452_4_48	1168_0_1	2296_4_43	62_45_1	2294_4_20	88_4_1	113_1_1	67_1_1	69_36_46	139_1_97	100_45_1	171_1_1	255_0_366	24_4_133	796_45_152	2320_1_158	669_1_92	1024_4_1	858_45_44	322_4_95	300_45_1	4_45_1	508_2_214	6_45_7	8_2_68	502_45_107	144_45_1	1314_45_92	184_4_1	1051_45_3	1270_4_30	464_45_31	1337_45_111	325_4_71	1133_1_1	672_3_31	306_2_374	126_45_1	264_4_792	166_45_113	95_45_1	161_1_1	96_4_305	10_36_1	39_45_1	840_2_198	30_045_152
56_45_41	210_0_167	28_1_1	452_4_47	1168_0_1	2296_4_45	62_45_1	2294_4_14	88_4_1	113_1_1	67_1_1	69_36_39	139_1_93	100_45_1	171_1_1	255_0_383	24_4_130	796_45_143	2320_1_160	669_1_78	1024_4_1	858_45_44	322_4_90	300_45_1	4_45_1	508_2_183	6_45_5	8_2_88	502_45_108	144_45_1	1314_45_103	184_4_1	1051_45_2	1270_4_30	464_45_30	1337_45_133	325_4_65	1133_1_1	672_3_33	306_2_359	126_45_1	264_4_777	166_45_105	95_45_1	161_1_1	96_4_308	10_36_1	39_45_1	840_2_153	30_045_136
56_45_34	210_0_178	28_1_1	452_4_55	1168_0_1	2296_4_45	62_45_1	2294_4_9	88_4_1	113_1_1	67_1_1	69_36_33	139_1_89	100_45_1	171_1_1	255_0_370	24_4_130	796_45_137	2320_1_152	669_1_77	858_45_46	322_4_88	300_45_1	4_45_1	508_2_158	6_45_4	8_2_101	502_45_94	144_45_1	1314_45_137	184_4_1	1024_4_1	1270_4_28	464_45_23	1337_45_145	325_4_55	1133_1_1	672_3_27	306_2_325	126_45_1	264_4_780	166_45_99	95_45_1	161_1_1	96_4_320	10_36_1	39_45_1	840_2_133	30_045_129	51_4_85
56_45_33	210_0_183	28_1_1	452_4_53	1168_0_1	2296_4_43	62_45_1	2294_4_11	88_4_1	113_1_1	67_1_1	69_36_40	139_1_83	100_45_1	171_1_1	255_0_356	24_4_140	796_45_127	2320_1_141	669_1_77	858_45_59	322_4_88	300_45_1	4_45_1	508_2_132	325_4_50	8_2_125	502_45_82	144_45_1	1314_45_165	184_4_1	1024_4_1	1270_4_27	464_45_24	1337_45_149	1133_1_1	672_3_24	306_2_271	126_45_1	264_4_803	166_45_87	95_45_1	161_1_1	96_4_295	10_36_1	39_45_1	840_2_108	30_045_112	51_4_87	36_04_5
56_45_27	210_0_185	28_1_1	452_4_54	1168_0_1	2296_4_47	62_45_1	2294_4_10	88_4_1	113_1_1	67_1_1	69_36_53	139_1_75	100_45_1	171_1_1	255_0_347	24_4_145	796_45_107	2320_1_126	669_1_86	858_45_63	322_4_93	300_45_1	4_45_1	508_2_123	325_4_49	8_2_138	502_45_86	144_45_1	1314_45_187	184_4_1	1024_4_1	1270_4_25	464_45_22	1337_45_153	1133_1_1	672_3_22	306_2_257	126_45_1	264_4_804	166_45_83	95_45_1	161_1_1	96_4_299	10_36_1	39_45_1	840_2_106	30_045_113	51_4_80	36_04_5
56_45_18	210_0_187	28_1_1	452_4_61	1168_0_1	2296_4_51	62_45_1	2294_4_9	88_4_1	113_1_1	67_1_1	69_36_57	139_1_67	100_45_1	171_1_1	255_0_325	24_4_161	796_45_105	2320_1_126	669_1_87	858_45_71	322_4_100	300_45_1	4_45_1	508_2_130	325_4_49	8_2_132	502_45_92	144_45_1	1314_45_219	184_4_1	1024_4_1	1270_4_26	464_45_28	1337_45_135	1133_1_1	672_3_20	306_2_222	126_45_1	264_4_796	166_45_81	95_45_1	161_1_1	96_4_297	10_36_1	39_45_1	840_2_99	30_045_103	51_4_90	36_04_5
56_45_16	210_0_200	28_1_1	452_4_57	1168_0_1	2296_4_52	62_45_1	2294_4_6	88_4_1	113_1_1	67_1_1	69_36_73	139_1_52	100_45_1	171_1_1	255_0_302	24_4_164	796_45_107	2320_1_130	669_1_82	858_45_75	322_4_117	300_45_1	4_45_1	508_2_139	325_4_53	8_2_125	502_45_96	144_45_1	1314_45_258	184_4_1	1024_4_1	1270_4_23	464_45_26	1337_45_130	1133_1_1	672_3_20	306_2_230	126_45_1	264_4_797	166_45_82	95_45_1	161_1_1	96_4_274	10_36_1	39_45_1	840_2_97	30_045_94	51_4_94	36_04_6
56_45_11	210_0_214	28_1_1	452_4_56	1168_0_1	2296_4_53	62_45_1	2294_4_5	88_4_1	113_1_1	67_1_1	69_36_79	139_1_46	100_45_1	171_1_1	255_0_287	24_4_171	796_45_110	2320_1_125	669_1_83	858_45_93	322_4_133	1133_1_1	4_45_1	508_2_148	325_4_51	8_2_88	502_45_104	144_45_1	1314_45_285	184_4_1	1024_4_1	1270_4_18	464_45_29	1337_45_127	672_3_25	306_2_239	126_45_1	264_4_794	166_45_82	95_45_1	161_1_1	96_4_268	10_36_1	39_45_1	840_2_93	30_045_89	51_4_103	36_04_9	1823_4_31
56_45_7	210_0_205	28_1_1	452_4_48	1168_0_1	2296_4_55	62_45_1	2294_4_8	88_4_1	113_1_1	67_1_1	69_36_94	139_1_47	100_45_1	171_1_1	255_0_275	24_4_179	796_45_132	2320_1_132	669_1_80	858_45_95	322_4_159	1133_1_1	4_45_1	508_2_152	325_4_46	8_2_78	502_45_111	144_45_1	1314_45_306	184_4_1	1024_4_1	1270_4_18	464_45_27	1337_45_125	672_3_18	306_2_272	126_45_1	264_4_805	166_45_85	95_45_1	161_1_1	96_4_267	10_36_1	39_45_1	840_2_105	30_045_88	51_4_101	36_04_6	1823_4_26
56_45_4	210_0_211	28_1_1	452_4_44	1168_0_1	2296_4_51	62_45_1	2294_4_6	88_4_1	113_1_1	67_1_1	69_36_100	139_1_43	100_45_1	171_1_1	255_0_271	24_4_175	796_45_153	2320_1_132	669_1_83	858_45_102	322_4_178	1133_1_1	4_45_1	508_2_164	325_4_43	8_2_66	502_45_115	144_45_1	1314_45_302	184_4_1	1024_4_1	1270_4_19	464_45_20	1337_45_111	672_3_23	306_2_310	126_45_1	264_4_792	166_45_95	95_45_1	161_1_1	96_4_286	10_36_1	39_45_1	840_2_110	30_045_82	51_4_116	36_04_5	1823_4_26
56_45_3	210_0_214	28_1_1	452_4_49	1168_0_1	2296_4_50	62_45_1	2294_4_5	88_4_1	113_1_1	67_1_1	69_36_89	139_1_55	100_45_1	171_1_1	255_0_276	24_4_181	796_45_181	2320_1_148	669_1_81	858_45_100	322_4_197	1133_1_1	4_45_1	508_2_185	325_4_43	8_2_58	502_45_114	144_45_1	1314_45_277	184_4_1	1024_4_1	1270_4_16	464_45_20	1337_45_102	672_3_23	306_2_309	126_45_1	264_4_782	166_45_86	95_45_1	161_1_1	96_4_287	10_36_1	39_45_1	840_2_101	30_045_95	51_4_124	36_04_4	1823_4_25
56_45_2	210_0_209	28_1_1	452_4_39	1168_0_1	2296_4_45	62_45_1	2294_4_7	88_4_1	113_1_1	67_1_1	69_36_79	139_1_50	100_45_1	171_1_1	255_0_271	24_4_175	796_45_198	2320_1_146	669_1_79	858_45_81	322_4_217	1133_1_1	4_45_1	508_2_208	325_4_48	8_2_56	502_45_113	144_45_1	1314_45_254	184_4_1	1024_4_1	1270_4_11	464_45_14	1337_45_102	672_3_24	306_2_327	126_45_1	264_4_762	166_45_79	95_45_1	161_1_1	96_4_293	10_36_1	39_45_1	840_2_112	30_045_106	51_4_126	36_04_3	1823_4_24
56_45_2	210_0_206	28_1_1	452_4_41	1168_0_1	2296_4_52	62_45_1	2294_4_7	88_4_1	113_1_1	67_1_1	69_36_65	139_1_53	100_45_1	171_1_1	255_0_249	24_4_176	796_45_202	2320_1_157	669_1_89	858_45_88	322_4_228	1133_1_1	4_45_1	508_2_210	325_4_54	8_2_61	502_45_118	144_45_1	1314_45_208	184_4_1	1024_4_1	1270_4_11	464_45_7	1337_45_90	672_3_21	306_2_306	126_45_1	264_4_753	166_45_86	95_45_1	161_1_1	96_4_299	10_36_1	39_45_1	840_2_135	30_045_113	51_4_127	36_04_3	1823_4_29
56_45_3	210_0_221	28_1_1	452_4_42	1168_0_1	2296_4_45	62_45_1	2294_4_13	88_4_1	113_1_1	67_1_1	69_36_57	139_1_56	100_45_1	171_1_1	255_0_241	24_4_172	796_45_206	2320_1_166	669_1_94	858_45_87	322_4_218	1133_1_1	4_45_1	508_2_218	325_4_51	8_2_70	502_45_120	144_45_1	1314_45_193	184_4_1	1024_4_1	1270_4_14	464_45_4	1337_45_111	672_3_18	306_2_294	126_45_1	264_4_750	166_45_71	95_45_1	161_1_1	96_4_271	10_36_1	39_45_1	840_2_159	30_045_114	51_4_129	36_04_4	1823_4_30
56_45_2	210_0_223	28_1_1	452_4_41	1168_0_1	2296_4_53	62_45_1	2294_4_13	88_4_1	113_1_1	67_1_1	69_36_53	139_1_55	100_45_1	171_1_1	255_0_221	24_4_165	796_45_180	2320_1_187	669_1_95	858_45_88	322_4_202	1133_1_1	4_45_1	508_2_233	325_4_51	8_2_98	502_45_127	1314_45_196	184_4_1	1024_4_1	1270_4_18	1337_45_123	672_3_11	306_2_261	126_45_1	264_4_750	166_45_66	95_45_1	161_1_1	96_4_276	10_36_1	39_45_1	840_2_203	30_045_128	51_4_115	36_04_4	1823_4_30	433_4_1	1683_0_151
56_45_2	210_0_215	28_1_1	452_4_43	1168_0_1	2296_4_60	62_45_1	2294_4_13	88_4_1	113_1_1	67_1_1	69_36_51	139_1_44	100_45_1	171_1_1	255_0_226	24_4_153	796_45_161	2320_1_186	669_1_84	858_45_82	322_4_189	1133_1_1	4_45_1	508_2_234	325_4_50	8_2_115	502_45_123	1314_45_180	184_4_1	1024_4_1	1270_4_22	1337_45_124	672_3_13	306_2_269	126_45_1	264_4_743	166_45_72	95_45_1	161_1_1	96_4_288	10_36_1	39_45_1	840_2_213	30_045_122	51_4_97	36_04_5	1823_4_35	433_4_1	1683_0_143
56_45_1	210_0_222	28_1_1	452_4_42	1168_0_1	2296_4_71	62_45_1	2294_4_11	88_4_1	113_1_1	67_1_1	69_36_63	139_1_42	100_45_1	171_1_1	255_0_233	24_4_149	796_45_137	2320_1_197	669_1_61	858_45_86	322_4_174	1133_1_1	4_45_1	508_2_218	325_4_61	8_2_157	502_45_118	1314_45_191	184_4_1	1024_4_1	1270_4_23	1337_45_111	672_3_15	306_2_258	126_45_1	264_4_763	166_45_60	95_45_1	161_1_1	96_4_292	10_36_1	39_45_1	840_2_234	30_045_113	51_4_80	36_04_7	1823_4_31	433_4_1	1683_0_150
210_0_219	28_1_1	452_4_35	1168_0_1	2296_4_77	62_45_1	2294_4_13	88_4_1	113_1_1	67_1_1	69_36_74	139_1_33	100_45_1	171_1_1	255_0_244	24_4_149	796_45_128	2320_1_193	669_1_64	858_45_81	322_4_190	1133_1_1	4_45_1	508_2_211	325_4_59	8_2_165	502_45_102	1314_45_173	184_4_1	1024_4_1	1270_4_26	1337_45_86	672_3_15	306_2_272	126_45_1	264_4_762	166_45_56	95_45_1	161_1_1	96_4_301	10_36_1	39_45_1	840_2_219	30_045_110	51_4_76	36_04_6	1823_4_35	433_4_1	1683_0_141	689_1_518
210_0_235	28_1_1	452_4_30	1168_0_1	2296_4_83	62_45_1	2294_4_14	88_4_1	113_1_1	67_1_1	69_36_82	139_1_43	100_45_1	171_1_1	255_0_268	24_4_154	796_45_120	2320_1_197	669_1_57	858_45_79	322_4_186	1133_1_1	4_45_1	508_2_203	325_4_57	8_2_172	502_45_90	1314_45_169	184_4_1	1024_4_1	1270_4_29	1337_45_82	672_3_13	306_2_277	126_45_1	264_4_762	166_45_51	95_45_1	161_1_1	96_4_302	10_36_1	39_45_1	840_2_208	30_045_96	51_4_75	36_04_6	1823_4_41	433_4_1	1683_0_139	689_1_512
210_0_254	28_1_1	452_4_32	1168_0_1	2296_4_85	62_45_1	2294_4_16	88_4_1	113_1_1	67_1_1	69_36_99	139_1_52	100_45_1	171_1_1	255_0_285	24_4_151	796_45_115	2320_1_179	669_1_63	858_45_84	322_4_166	1133_1_1	4_45_1	508_2_193	325_4_57	8_2_178	502_45_72	1314_45_165	184_4_1	1024_4_1	1270_4_36	1337_45_97	672_3_13	306_2_272	126_45_1	264_4_808	166_45_62	95_45_1	161_1_1	96_4_294	10_36_1	39_45_1	840_2_190	30_045_95	51_4_72	36_04_7	1823_4_42	433_4_1	1683_0_128	689_1_520
210_0_255	28_1_1	452_4_30	1168_0_1	2296_4_79	62_45_1	2294_4_12	88_4_1	113_1_1	67_1_1	69_36_109	139_1_57	100_45_1	171_1_1	255_0_301	24_4_152	796_45_122	2320_1_179	669_1_82	858_45_78	322_4_165	1133_1_1	4_45_1	508_2_191	325_4_54	8_2_154	502_45_61	1314_45_157	184_4_1	1024_4_1	1270_4_41	1337_45_105	672_3_17	306_2_266	126_45_1	264_4_803	166_45_67	95_45_1	161_1_1	96_4_264	10_36_1	39_45_1	840_2_161	30_045_83	51_4_78	36_04_8	1823_4_51	433_4_1	1683_0_129	689_1_529
210_0_256	28_1_1	452_4_25	1168_0_1	2296_4_88	62_45_1	2294_4_12	88_4_1	113_1_1	67_1_1	69_36_107	139_1_58	100_45_1	171_1_1	255_0_308	24_4_147	796_45_152	2320_1_167	669_1_111	858_45_77	322_4_165	1133_1_1	4_45_1	508_2_184	325_4_56	8_2_150	502_45_54	1314_45_155	184_4_1	1024_4_1	1270_4_39	1337_45_109	672_3_23	306_2_239	126_45_1	264_4_813	166_45_73	95_45_1	161_1_1	96_4_257	10_36_1	39_45_1	840_2_128	30_045_78	51_4_78	36_04_8	1823_4_57	433_4_1	1683_0_123	689_1_542
210_0_249	28_1_1	452_4_14	1168_0_1	2296_4_90	62_45_1	2294_4_14	88_4_1	113_1_1	67_1_1	69_36_91	139_1_62	100_45_1	171_1_1	255_0_316	24_4_144	796_45_177	2320_1_153	669_1_141	858_45_66	322_4_151	1133_1_1	4_45_1	508_2_169	325_4_51	8_2_125	502_45_42	1314_45_136	184_4_1	1024_4_1	1270_4_47	1337_45_112	672_3_38	306_2_216	126_45_1	264_4_828	166_45_83	95_45_1	161_1_1	96_4_237	10_36_1	39_45_1	840_2_106	30_045_71	51_4_84	36_04_7	1823_4_56	433_4_1	1683_0_115	689_1_565
210_0_227	28_1_1	452_4_10	1168_0_1	2296_4_104	62_45_1	2294_4_18	88_4_1	113_1_1	67_1_1	69_36_68	139_1_63	100_45_1	171_1_1	255_0_321	24_4_161	796_45_177	2320_1_153	669_1_154	858_45_57	322_4_152	1133_1_1	4_45_1	508_2_162	325_4_50	8_2_121	502_45_44	1314_45_133	184_4_1	1024_4_1	1270_4_43	1337_45_104	672_3_59	306_2_186	126_45_1	264_4_828	166_45_81	95_45_1	161_1_1	96_4_235	10_36_1	39_45_1	840_2_89	30_045_62	51_4_92	36_04_6	1823_4_51	433_4_1	1683_0_122	689_1_589
210_0_227	28_1_1	452_4_12	1168_0_1	2296_4_105	62_45_1	2294_4_18	88_4_1	113_1_1	67_1_1	69_36_48	139_1_50	100_45_1	171_1_1	255_0_332	24_4_164	796_45_189	2320_1_166	669_1_168	858_45_56	322_4_150	1133_1_1	4_45_1	508_2_146	325_4_49	8_2_121	502_45_48	1314_45_123	184_4_1	1024_4_1	1270_4_41	1337_45_111	672_3_63	306_2_165	126_45_1	264_4_831	166_45_81	95_45_1	161_1_1	96_4_230	10_36_1	39_45_1	840_2_100	30_045_54	51_4_93	36_04_6	1823_4_50	433_4_1	1683_0_121	689_1_591
210_0_192	28_1_1	452_4_10	1168_0_1	2296_4_97	62_45_1	2294_4_21	88_4_1	113_1_1	67_1_1	69_36_38	139_1_38	100_45_1	171_1_1	255_0_347	24_4_174	796_45_188	2320_1_200	669_1_167	858_45_41	322_4_157	1133_1_1	4_45_1	508_2_153	325_4_42	8_2_135	502_45_57	1314_45_110	184_4_1	1024_4_1	1270_4_39	1337_45_105	672_3_71	306_2_163	126_45_1	264_4_820	166_45_88	95_45_1	161_1_1	96_4_222	10_36_1	39_45_1	840_2_98	30_045_51	51_4_97	36_04_5	1823_4_53	433_4_1	1683_0_117	689_1_600
210_0_202	28_1_1	452_4_18	1168_0_1	2296_4_90	62_45_1	2294_4_24	88_4_1	113_1_1	67_1_1	69_36_26	139_1_29	100_45_1	171_1_1	255_0_348	24_4_162	796_45_190	2320_1_224	669_1_154	858_45_53	322_4_174	1133_1_1	4_45_1	508_2_163	325_4_26	8_2_151	502_45_64	1314_45_95	184_4_1	1024_4_1	1270_4_40	1337_45_87	672_3_72	306_2_148	126_45_1	264_4_824	166_45_86	95_45_1	161_1_1	96_4_229	10_36_1	39_45_1	840_2_82	30_045_52	51_4_107	36_04_4	1823_4_51	433_4_1	1683_0_116	689_1_618
210_0_201	28_1_1	452_4_25	1168_0_1	2296_4_80	62_45_1	2294_4_24	88_4_1	113_1_1	67_1_1	69_36_25	139_1_16	100_45_1	171_1_1	255_0_349	24_4_176	796_45_167	2320_1_250	669_1_146	858_45_68	322_4_168	1133_1_1	4_45_1	508_2_180	325_4_19	8_2_144	502_45_69	1314_45_77	184_4_1	1024_4_1	1270_4_47	1337_45_80	672_3_73	306_2_168	126_45_1	264_4_803	166_45_96	95_45_1	161_1_1	96_4_239	10_36_1	39_45_1	840_2_88	30_045_60	51_4_118	36_04_5	1823_4_60	433_4_1	1683_0_110	689_1_680
210_0_199	28_1_1	452_4_28	1168_0_1	2296_4_78	62_45_1	2294_4_26	88_4_1	113_1_1	67_1_1	69_36_24	139_1_17	100_45_1	171_1_1	255_0_378	24_4_184	796_45_173	2320_1_267	669_1_120	858_45_89	322_4_172	1133_1_1	4_45_1	508_2_190	325_4_18	8_2_145	502_45_73	1314_45_81	184_4_1	1024_4_1	1270_4_51	1337_45_85	672_3_70	306_2_180	126_45_1	264_4_770	166_45_85	95_45_1	161_1_1	96_4_247	10_36_1	39_45_1	840_2_90	30_045_58	51_4_116	36_04_6	1823_4_57	433_4_1	1683_0_120	689_1_689
210_0_202	28_1_1	452_4_34	1168_0_1	2296_4_76	62_45_1	2294_4_33	88_4_1	113_1_1	67_1_1	69_36_32	139_1_19	100_45_1	171_1_1	255_0_407	24_4_196	796_45_167	2320_1_297	669_1_117	858_45_109	322_4_176	1133_1_1	4_45_1	508_2_197	325_4_17	8_2_132	502_45_71	1314_45_77	184_4_1	1024_4_1	1270_4_59	1337_45_84	672_3_61	306_2_198	126_45_1	264_4_763	166_45_100	95_45_1	161_1_1	96_4_231	10_36_1	39_45_1	840_2_112	30_045_57	51_4_128	36_04_10	1823_4_58	433_4_1	1683_0_114	689_1_713
210_0_198	28_1_1	452_4_37	1168_0_1	2296_4_61	62_45_1	2294_4_39	88_4_1	113_1_1	67_1_1	69_36_33	139_1_31	100_45_1	171_1_1	255_0_414	24_4_202	796_45_175	2320_1_302	669_1_93	858_45_127	322_4_188	1133_1_1	4_45_1	508_2_200	325_4_14	8_2_125	502_45_67	1314_45_85	184_4_1	1024_4_1	1270_4_65	1337_45_86	672_3_55	306_2_206	126_45_1	264_4_760	166_45_107	95_45_1	161_1_1	96_4_236	10_36_1	39_45_1	840_2_119	30_045_56	51_4_128	36_04_10	1823_4_50	433_4_1	1683_0_116	689_1_706
210_0_190	28_1_1	452_4_31	1168_0_1	2296_4_57	62_45_1	2294_4_52	88_4_1	113_1_1	67_1_1	69_36_40	139_1_42	100_45_1	171_1_1	255_0_400	24_4_193	796_45_213	2320_1_306	669_1_104	858_45_128	322_4_199	1133_1_1	4_45_1	508_2_165	325_4_8	8_2_104	502_45_64	1314_45_83	184_4_1	1024_4_1	1270_4_62	1337_45_87	672_3_61	306_2_230	126_45_1	264_4_735	166_45_114	95_45_1	161_1_1	96_4_217	10_36_1	39_45_1	840_2_145	30_045_47	51_4_134	36_04_12	1823_4_52	433_4_1	1683_0_128	689_1_672
210_0_174	28_1_1	452_4_24	1168_0_1	2296_4_62	62_45_1	2294_4_59	88_4_1	113_1_1	67_1_1	69_36_40	139_1_56	100_45_1	171_1_1	255_0_395	24_4_183	796_45_223	2320_1_294	669_1_116	858_45_132	322_4_197	1133_1_1	4_45_1	508_2_147	325_4_6	8_2_86	502_45_55	1314_45_75	184_4_1	1024_4_1	1270_4_60	1337_45_90	672_3_71	306_2_250	126_45_1	264_4_724	166_45_103	95_45_1	161_1_1	96_4_214	10_36_1	39_45_1	840_2_179	30_045_36	51_4_139	36_04_9	1823_4_55	433_4_1	1683_0_139	689_1_628
210_0_168	28_1_1	452_4_24	1168_0_1	2296_4_66	62_45_1	2294_4_58	88_4_1	113_1_1	67_1_1	69_36_38	139_1_70	100_45_1	171_1_1	255_0_392	24_4_184	796_45_243	2320_1_263	669_1_145	858_45_110	322_4_202	1133_1_1	4_45_1	508_2_136	325_4_6	8_2_83	502_45_45	1314_45_70	184_4_1	1024_4_1	1270_4_57	1337_45_88	672_3_74	306_2_218	126_45_1	264_4_714	166_45_85	95_45_1	161_1_1	96_4_209	10_36_1	39_45_1	840_2_197	30_045_47	51_4_139	36_04_8	1823_4_56	433_4_1	1683_0_134	689_1_565
210_0_160	28_1_1	452_4_19	1168_0_1	2296_4_60	62_45_1	2294_4_53	88_4_1	113_1_1	67_1_1	69_36_37	139_1_79	100_45_1	171_1_1	255_0_386	24_4_180	796_45_247	2320_1_259	669_1_175	858_45_97	322_4_177	1133_1_1	4_45_1	508_2_132	325_4_8	8_2_75	502_45_44	1314_45_78	184_4_1	1024_4_1	1270_4_56	1337_45_83	672_3_85	306_2_187	126_45_1	264_4_702	166_45_79	95_45_1	161_1_1	96_4_216	10_36_1	39_45_1	840_2_239	30_045_55	51_4_145	36_04_6	1823_4_57	433_4_1	1683_0_127	689_1_558
210_0_168	28_1_1	452_4_19	1168_0_1	2296_4_54	62_45_1	2294_4_51	88_4_1	113_1_1	67_1_1	69_36_25	139_1_80	100_45_1	171_1_1	255_0_379	24_4_176	796_45_240	2320_1_250	669_1_169	858_45_90	322_4_180	1133_1_1	4_45_1	508_2_173	325_4_7	8_2_69	502_45_41	1314_45_86	184_4_1	1024_4_1	1270_4_66	1337_45_61	672_3_91	306_2_144	126_45_1	264_4_698	166_45_75	95_45_1	161_1_1	96_4_227	10_36_1	39_45_1	840_2_254	30_045_58	51_4_136	36_04_4	1823_4_64	433_4_1	1683_0_128	689_1_567
210_0_163	28_1_1	452_4_21	1168_0_1	2296_4_48	62_45_1	2294_4_47	88_4_1	113_1_1	67_1_1	69_36_17	139_1_67	100_45_1	171_1_1	255_0_370	24_4_189	796_45_233	2320_1_248	669_1_176	858_45_93	322_4_173	1133_1_1	4_45_1	508_2_196	325_4_10	8_2_74	502_45_43	1314_45_98	184_4_1	1024_4_1	1270_4_73	1337_45_47	672_3_84	306_2_128	126_45_1	264_4_680	166_45_71	95_45_1	161_1_1	96_4_216	10_36_1	39_45_1	840_2_252	30_045_61	51_4_129	36_04_3	1823_4_72	433_4_1	1683_0_125	689_1_568
210_0_173	28_1_1	452_4_22	1168_0_1	2296_4_51	62_45_1	2294_4_40	88_4_1	113_1_1	67_1_1	69_36_9	139_1_49	100_45_1	171_1_1	255_0_375	24_4_181	796_45_212	2320_1_246	669_1_181	858_45_90	322_4_175	1133_1_1	4_45_1	508_2_215	325_4_9	8_2_77	502_45_51	1314_45_121	184_4_1	1024_4_1	1270_4_80	1337_45_41	672_3_83	306_2_135	126_45_1	264_4_697	166_45_78	95_45_1	161_1_1	96_4_226	10_36_1	39_45_1	840_2_246	30_045_62	51_4_135	36_04_2	1823_4_72	433_4_1	1683_0_142	689_1_614
210_0_163	28_1_1	452_4_23	1168_0_1	2296_4_48	62_45_1	2294_4_33	88_4_1	113_1_1	67_1_1	69_36_6	139_1_38	100_45_1	171_1_1	255_0_388	24_4_179	796_45_177	2320_1_209	669_1_176	858_45_87	322_4_167	1133_1_1	4_45_1	508_2_238	325_4_8	8_2_83	502_45_63	1314_45_125	184_4_1	1024_4_1	1270_4_82	1337_45_34	672_3_82	306_2_147	126_45_1	264_4_687	166_45_71	95_45_1	161_1_1	96_4_217	10_36_1	39_45_1	840_2_236	30_045_64	51_4_134	36_04_4	1823_4_77	433_4_1	1683_0_139	689_1_660
210_0_152	28_1_1	452_4_22	1168_0_1	2296_4_46	62_45_1	2294_4_30	88_4_1	113_1_1	67_1_1	69_36_3	139_1_30	100_45_1	171_1_1	255_0_407	24_4_182	796_45_138	2320_1_194	669_1_161	858_45_85	322_4_171	1133_1_1	4_45_1	508_2_206	325_4_7	8_2_95	502_45_72	1314_45_137	184_4_1	1024_4_1	1270_4_78	1337_45_37	672_3_75	306_2_168	126_45_1	264_4_693	166_45_69	95_45_1	161_1_1	96_4_217	10_36_1	39_45_1	840_2_223	30_045_71	51_4_125	36_04_4	1823_4_64	433_4_1	1683_0_130	689_1_684
210_0_135	28_1_1	452_4_30	1168_0_1	2296_4_39	62_45_1	2294_4_27	88_4_1	113_1_1	67_1_1	69_36_2	139_1_21	100_45_1	171_1_1	255_0_415	24_4_185	796_45_109	2320_1_192	669_1_140	858_45_90	322_4_178	1133_1_1	4_45_1	508_2_225	325_4_8	8_2_108	502_45_70	1314_45_150	184_4_1	1024_4_1	1270_4_74	1337_45_41	672_3_64	306_2_184	126_45_1	264_4_710	166_45_61	95_45_1	161_1_1	96_4_214	10_36_1	39_45_1	840_2_221	30_045_85	51_4_118	36_04_5	1823_4_60	433_4_1	1683_0_118	689_1_693
210_0_123	28_1_1	452_4_36	1168_0_1	2296_4_40	62_45_1	2294_4_24	88_4_1	113_1_1	67_1_1	69_36_3	139_1_16	100_45_1	171_1_1	255_0_425	24_4_199	796_45_104	2320_1_197	669_1_117	858_45_96	322_4_180	1133_1_1	4_45_1	508_2_214	325_4_13	8_2_109	502_45_64	1314_45_132	184_4_1	1024_4_1	1270_4_75	1337_45_39	672_3_57	306_2_197	126_45_1	264_4_708	166_45_59	95_45_1	161_1_1	96_4_211	10_36_1	39_45_1	840_2_217	30_045_71	51_4_107	36_04_5	1823_4_54	433_4_1	1683_0_108	689_1_667
210_0_105	28_1_1	452_4_36	1168_0_1	2296_4_42	62_45_1	2294_4_25	88_4_1	113_1_1	67_1_1	69_36_2	139_1_15	100_45_1	171_1_1	255_0_424	24_4_205	796_45_108	2320_1_207	669_1_123	858_45_105	322_4_185	1133_1_1	4_45_1	508_2_201	325_4_15	8_2_114	502_45_54	1314_45_120	184_4_1	1024_4_1	1270_4_76	1337_45_44	672_3_51	306_2_204	126_45_1	264_4_738	166_45_55	95_45_1	161_1_1	96_4_216	10_36_1	39_45_1	840_2_203	30_045_72	51_4_107	36_04_9	1823_4_49	433_4_1	1683_0_110	689_1_625
210_0_109	28_1_1	452_4_34	1168_0_1	2296_4_39	62_45_1	2294_4_29	88_4_1	113_1_1	67_1_1	69_36_2	139_1_7	100_45_1	171_1_1	255_0_442	24_4_203	796_45_112	2320_1_217	669_1_134	858_45_105	322_4_186	1133_1_1	4_45_1	508_2_186	325_4_13	8_2_120	502_45_44	1314_45_92	184_4_1	1024_4_1	1270_4_77	1337_45_40	672_3_65	306_2_205	126_45_1	264_4_736	166_45_57	95_45_1	161_1_1	96_4_222	10_36_1	39_45_1	840_2_203	30_045_66	51_4_103	36_04_9	1823_4_45	433_4_1	1683_0_125	689_1_591
210_0_114	28_1_1	452_4_26	1168_0_1	2296_4_34	62_45_1	2294_4_30	88_4_1	113_1_1	67_1_1	69_36_4	139_1_8	100_45_1	171_1_1	255_0_454	24_4_199	796_45_122	2320_1_209	669_1_133	858_45_115	322_4_190	1133_1_1	4_45_1	508_2_176	325_4_10	8_2_119	502_45_41	1314_45_74	184_4_1	1024_4_1	1270_4_74	1337_45_38	672_3_71	306_2_232	126_45_1	264_4_775	166_45_56	95_45_1	161_1_1	96_4_204	10_36_1	39_45_1	840_2_213	30_045_63	51_4_103	36_04_8	1823_4_36	433_4_1	1683_0_128	689_1_556
210_0_113	28_1_1	452_4_24	1168_0_1	2296_4_30	62_45_1	2294_4_27	88_4_1	113_1_1	67_1_1	69_36_3	139_1_5	100_45_1	171_1_1	255_0_468	24_4_198	796_45_155	2320_1_200	669_1_146	858_45_113	322_4_187	1133_1_1	4_45_1	508_2_182	325_4_13	8_2_127	502_45_42	1314_45_57	184_4_1	1024_4_1	1270_4_73	1337_45_32	672_3_94	306_2_235	126_45_1	264_4_796	166_45_52	95_45_1	161_1_1	96_4_200	10_36_1	39_45_1	840_2_222	30_045_66	51_4_100	36_04_11	1823_4_25	433_4_1	1683_0_132	689_1_514
210_0_124	28_1_1	452_4_19	1168_0_1	2296_4_26	62_45_1	2294_4_26	88_4_1	113_1_1	67_1_1	69_36_3	139_1_3	100_45_1	171_1_1	255_0_464	24_4_203	796_45_183	2320_1_168	669_1_154	858_45_131	322_4_181	1133_1_1	4_45_1	508_2_206	325_4_13	8_2_136	502_45_45	1314_45_48	184_4_1	1024_4_1	1270_4_69	1337_45_29	672_3_103	306_2_234	126_45_1	264_4_807	166_45_44	95_45_1	161_1_1	96_4_216	10_36_1	39_45_1	840_2_228	30_045_61	51_4_98	36_04_10	1823_4_29	433_4_1	1683_0_136	689_1_509
210_0_125	28_1_1	452_4_27	1168_0_1	2296_4_26	62_45_1	2294_4_22	88_4_1	113_1_1	67_1_1	69_36_2	139_1_3	100_45_1	171_1_1	255_0_465	24_4_211	796_45_207	2320_1_137	669_1_165	858_45_133	322_4_196	1133_1_1	4_45_1	508_2_242	325_4_17	8_2_131	502_45_50	1314_45_37	184_4_1	1024_4_1	1270_4_69	1337_45_27	672_3_117	306_2_237	126_45_1	264_4_818	166_45_37	95_45_1	161_1_1	96_4_217	10_36_1	39_45_1	840_2_214	30_045_63	51_4_96	36_04_12	1823_4_31	433_4_1	1683_0_143	689_1_502
210_0_119	28_1_1	452_4_23	1168_0_1	2296_4_24	62_45_1	2294_4_16	88_4_1	113_1_1	67_1_1	139_1_2	100_45_1	171_1_1	255_0_450	24_4_235	796_45_218	2320_1_115	669_1_176	858_45_145	322_4_198	1133_1_1	4_45_1	508_2_240	325_4_12	8_2_131	502_45_53	1314_45_41	184_4_1	1024_4_1	1270_4_57	1337_45_22	672_3_115	306_2_216	126_45_1	264_4_820	166_45_29	95_45_1	161_1_1	96_4_223	10_36_1	39_45_1	840_2_197	30_045_67	51_4_92	36_04_14	1823_4_33	433_4_1	1683_0_145	689_1_524	720_4_36
210_0_120	28_1_1	452_4_22	1168_0_1	2296_4_26	62_45_1	2294_4_15	88_4_1	113_1_1	67_1_1	139_1_4	100_45_1	171_1_1	255_0_456	24_4_241	796_45_225	2320_1_102	669_1_182	858_45_145	322_4_199	1133_1_1	4_45_1	508_2_241	325_4_8	8_2_142	502_45_74	1314_45_42	184_4_1	1024_4_1	1270_4_53	1337_45_14	672_3_94	306_2_199	126_45_1	264_4_840	166_45_34	95_45_1	161_1_1	96_4_223	10_36_1	39_45_1	840_2_177	30_045_68	51_4_97	36_04_13	1823_4_39	433_4_1	1683_0_142	689_1_566	720_4_34
210_0_106	28_1_1	452_4_21	1168_0_1	2296_4_25	62_45_1	2294_4_12	88_4_1	113_1_1	67_1_1	139_1_6	100_45_1	171_1_1	255_0_451	24_4_247	796_45_198	2320_1_117	669_1_166	858_45_150	322_4_192	1133_1_1	4_45_1	508_2_218	325_4_8	8_2_162	502_45_82	1314_45_41	184_4_1	1024_4_1	1270_4_53	1337_45_12	672_3_76	306_2_174	126_45_1	264_4_855	166_45_28	95_45_1	161_1_1	96_4_231	10_36_1	39_45_1	840_2_161	30_045_67	51_4_95	36_04_15	1823_4_41	433_4_1	1683_0_143	689_1_581	720_4_42
210_0_106	28_1_1	452_4_20	1168_0_1	2296_4_22	62_45_1	2294_4_15	88_4_1	113_1_1	67_1_1	139_1_9	100_45_1	171_1_1	255_0_475	24_4_255	796_45_159	2320_1_138	669_1_175	858_45_168	322_4_181	1133_1_1	4_45_1	508_2_215	325_4_8	8_2_161	502_45_92	1314_45_40	184_4_1	1024_4_1	1270_4_48	1337_45_7	672_3_63	306_2_164	126_45_1	264_4_849	166_45_22	95_45_1	161_1_1	96_4_251	10_36_1	39_45_1	840_2_141	30_045_73	51_4_96	36_04_11	1823_4_38	433_4_1	1683_0_148	689_1_577	720_4_39
210_0_91	28_1_1	452_4_24	1168_0_1	2296_4_22	62_45_1	2294_4_16	88_4_1	113_1_1	67_1_1	139_1_10	100_45_1	171_1_1	255_0_491	24_4_260	796_45_136	2320_1_148	669_1_153	858_45_186	322_4_183	1133_1_1	4_45_1	508_2_208	325_4_11	8_2_175	502_45_93	1314_45_50	184_4_1	1024_4_1	1270_4_46	1337_45_3	672_3_54	306_2_163	126_45_1	264_4_849	166_45_25	95_45_1	161_1_1	96_4_269	10_36_1	39_45_1	840_2_115	30_045_75	51_4_100	36_04_7	1823_4_39	433_4_1	1683_0_164	689_1_546	720_4_37
210_0_82	28_1_1	452_4_25	1168_0_1	2296_4_19	62_45_1	2294_4_16	88_4_1	113_1_1	67_1_1	139_1_14	100_45_1	171_1_1	255_0_467	24_4_238	796_45_116	2320_1_153	669_1_125	858_45_190	322_4_207	1133_1_1	4_45_1	508_2_184	325_4_15	8_2_187	502_45_93	1314_45_50	184_4_1	1024_4_1	1270_4_39	1337_45_2	672_3_47	306_2_199	126_45_1	264_4_832	166_45_21	95_45_1	161_1_1	96_4_280	10_36_1	39_45_1	840_2_111	30_045_80	51_4_109	36_04_9	1823_4_37	433_4_1	1683_0_161	689_1_497	720_4_30
210_0_75	28_1_1	452_4_25	1168_0_1	2296_4_20	62_45_1	2294_4_19	88_4_1	113_1_1	67_1_1	139_1_16	100_45_1	171_1_1	255_0_478	24_4_235	796_45_99	2320_1_147	669_1_124	858_45_171	322_4_212	1133_1_1	4_45_1	508_2_189	325_4_14	8_2_199	502_45_75	1314_45_53	184_4_1	1024_4_1	1270_4_47	1337_45_2	672_3_50	306_2_245	126_45_1	264_4_842	166_45_20	95_45_1	161_1_1	96_4_274	10_36_1	39_45_1	840_2_120	30_045_79	51_4_118	36_04_9	1823_4_49	433_4_1	1683_0_164	689_1_474	720_4_31
210_0_80	28_1_1	452_4_20	1168_0_1	2296_4_18	62_45_1	2294_4_20	88_4_1	113_1_1	67_1_1	139_1_14	100_45_1	171_1_1	255_0_490	24_4_239	796_45_96	2320_1_144	669_1_104	858_45_137	322_4_211	1133_1_1	4_45_1	508_2_173	325_4_14	8_2_208	502_45_70	1314_45_57	184_4_1	1024_4_1	1270_4_52	1337_45_2	672_3_35	306_2_261	126_45_1	264_4_833	166_45_19	95_45_1	161_1_1	96_4_284	10_36_1	39_45_1	840_2_132	30_045_72	51_4_126	36_04_11	1823_4_49	433_4_1	1683_0_161	689_1_511	720_4_29
210_0_72	28_1_1	452_4_16	1168_0_1	2296_4_11	62_45_1	2294_4_18	88_4_1	113_1_1	67_1_1	139_1_15	100_45_1	171_1_1	255_0_500	24_4_238	796_45_100	2320_1_142	669_1_110	858_45_126	322_4_208	1133_1_1	4_45_1	508_2_161	325_4_15	8_2_205	502_45_53	1314_45_53	184_4_1	1024_4_1	1270_4_54	1337_45_1	672_3_37	306_2_276	126_45_1	264_4_843	166_45_12	95_45_1	161_1_1	96_4_271	10_36_1	39_45_1	840_2_160	30_045_67	51_4_139	36_04_9	1823_4_47	433_4_1	1683_0_162	689_1_527	720_4_27
210_0_72	28_1_1	452_4_15	1168_0_1	2296_4_12	62_45_1	2294_4_22	88_4_1	113_1_1	67_1_1	139_1_12	100_45_1	171_1_1	255_0_496	24_4_227	796_45_114	2320_1_160	669_1_134	858_45_118	322_4_212	1133_1_1	4_45_1	508_2_149	325_4_19	8_2_233	502_45_36	1314_45_50	184_4_1	1024_4_1	1270_4_51	1337_45_1	672_3_28	306_2_287	126_45_1	264_4_861	166_45_9	95_45_1	161_1_1	96_4_260	10_36_1	39_45_1	840_2_157	30_045_57	51_4_136	36_04_9	1823_4_48	433_4_1	1683_0_161	689_1_591	720_4_28
210_0_68	28_1_1	452_4_14	1168_0_1	2296_4_11	62_45_1	2294_4_25	88_4_1	113_1_1	67_1_1	139_1_12	100_45_1	171_1_1	255_0_495	24_4_220	796_45_130	2320_1_188	669_1_145	858_45_120	322_4_206	1133_1_1	4_45_1	508_2_144	325_4_23	8_2_211	502_45_29	1314_45_44	184_4_1	1024_4_1	1270_4_49	1337_45_1	672_3_29	306_2_271	126_45_1	264_4_892	166_45_9	95_45_1	161_1_1	96_4_255	10_36_1	39_45_1	840_2_178	30_045_58	51_4_137	36_04_5	1823_4_47	433_4_1	1683_0_151	689_1_636	720_4_24
210_0_67	28_1_1	452_4_13	1168_0_1	2296_4_12	62_45_1	2294_4_28	88_4_1	113_1_1	67_1_1	139_1_11	100_45_1	171_1_1	255_0_483	24_4_212	796_45_164	2320_1_219	669_1_160	858_45_123	322_4_211	1133_1_1	4_45_1	508_2_153	325_4_19	8_2_211	502_45_27	1314_45_41	184_4_1	1024_4_1	1270_4_50	1337_45_2	672_3_31	306_2_260	126_45_1	264_4_885	166_45_7	95_45_1	161_1_1	96_4_267	10_36_1	39_45_1	840_2_167	30_045_52	51_4_132	36_04_4	1823_4_47	433_4_1	1683_0_159	689_1_654	720_4_19
210_0_65	28_1_1	452_4_10	1168_0_1	2296_4_11	62_45_1	2294_4_29	88_4_1	113_1_1	67_1_1	139_1_12	100_45_1	171_1_1	255_0_484	24_4_200	796_45_192	2320_1_231	669_1_154	858_45_130	322_4_218	1133_1_1	4_45_1	508_2_158	325_4_21	8_2_198	502_45_40	1314_45_33	184_4_1	1024_4_1	1270_4_52	1337_45_5	672_3_31	306_2_255	126_45_1	264_4_901	166_45_5	95_45_1	161_1_1	96_4_251	10_36_1	39_45_1	840_2_155	30_045_54	51_4_129	36_04_4	1823_4_56	433_4_1	1683_0_164	689_1_663	720_4_19
210_0_71	28_1_1	452_4_7	1168_0_1	2296_4_7	62_45_1	2294_4_33	88_4_1	113_1_1	67_1_1	139_1_6	100_45_1	171_1_1	255_0_468	24_4_181	796_45_208	2320_1_228	669_1_149	858_45_150	322_4_217	1133_1_1	4_45_1	508_2_181	325_4_18	8_2_163	502_45_49	1314_45_33	184_4_1	1024_4_1	1270_4_54	1337_45_4	672_3_28	306_2_224	126_45_1	264_4_911	166_45_4	95_45_1	161_1_1	96_4_263	10_36_1	39_45_1	840_2_144	30_045_61	51_4_119	36_04_4	1823_4_55	433_4_1	1683_0_179	689_1_660	720_4_22
210_0_73	28_1_1	452_4_9	1168_0_1	2296_4_9	62_45_1	2294_4_27	88_4_1	113_1_1	67_1_1	139_1_5	100_45_1	171_1_1	255_0_464	24_4_179	796_45_210	2320_1_213	669_1_141	858_45_161	322_4_208	1133_1_1	4_45_1	508_2_180	325_4_19	8_2_153	502_45_61	1314_45_41	184_4_1	1024_4_1	1270_4_54	1337_45_4	672_3_28	306_2_188	126_45_1	264_4_885	166_45_7	95_45_1	161_1_1	96_4_254	10_36_1	39_45_1	840_2_142	30_045_59	51_4_129	36_04_4	1823_4_64	433_4_1	1683_0_177	689_1_650	720_4_14
210_0_76	28_1_1	452_4_11	1168_0_1	2296_4_9	62_45_1	2294_4_29	88_4_1	113_1_1	67_1_1	139_1_5	100_45_1	171_1_1	255_0_478	24_4_179	796_45_219	2320_1_182	669_1_108	858_45_151	322_4_199	1133_1_1	4_45_1	508_2_179	325_4_22	8_2_163	502_45_73	1314_45_44	184_4_1	1024_4_1	1270_4_58	1337_45_1	672_3_25	306_2_155	126_45_1	264_4_888	166_45_11	95_45_1	161_1_1	96_4_230	10_36_1	39_45_1	840_2_137	30_045_56	51_4_134	36_04_3	1823_4_68	433_4_1	1683_0_152	689_1_628	720_4_10
210_0_74	28_1_1	452_4_15	1168_0_1	2296_4_11	62_45_1	2294_4_24	88_4_1	113_1_1	67_1_1	139_1_5	100_45_1	171_1_1	255_0_478	24_4_197	796_45_211	2320_1_164	669_1_87	858_45_143	322_4_208	1133_1_1	4_45_1	508_2_155	325_4_18	8_2_160	502_45_73	1314_45_62	184_4_1	1024_4_1	1270_4_54	1337_45_1	672_3_24	306_2_152	126_45_1	264_4_876	166_45_13	95_45_1	161_1_1	96_4_252	10_36_1	39_45_1	840_2_154	30_045_48	51_4_126	36_04_4	1823_4_77	433_4_1	1683_0_143	689_1_605	720_4_10
210_0_79	28_1_1	452_4_20	1168_0_1	2296_4_14	62_45_1	2294_4_24	88_4_1	113_1_1	67_1_1	139_1_5	100_45_1	171_1_1	255_0_509	24_4_205	796_45_185	2320_1_146	669_1_77	858_45_137	322_4_201	1133_1_1	4_45_1	508_2_147	325_4_18	8_2_150	502_45_71	1314_45_68	184_4_1	1024_4_1	1270_4_57	1337_45_1	672_3_26	306_2_149	126_45_1	264_4_879	166_45_17	95_45_1	161_1_1	96_4_273	10_36_1	39_45_1	840_2_157	30_045_54	51_4_135	36_04_5	1823_4_72	433_4_1	1683_0_132	689_1_575	720_4_9
210_0_74	28_1_1	452_4_22	1168_0_1	2296_4_12	62_45_1	2294_4_24	88_4_1	113_1_1	67_1_1	139_1_8	100_45_1	171_1_1	255_0_489	24_4_219	796_45_167	2320_1_159	669_1_72	858_45_112	322_4_204	1133_1_1	4_45_1	508_2_148	325_4_17	8_2_150	502_45_66	1314_45_89	184_4_1	1024_4_1	1270_4_60	1337_45_3	672_3_36	306_2_166	126_45_1	264_4_875	166_45_26	95_45_1	161_1_1	96_4_277	10_36_1	39_45_1	840_2_144	30_045_53	51_4_119	36_04_7	1823_4_70	433_4_1	1683_0_127	689_1_587	720_4_10
210_0_77	28_1_1	452_4_26	1168_0_1	2296_4_10	62_45_1	2294_4_26	88_4_1	113_1_1	67_1_1	139_1_11	100_45_1	171_1_1	255_0_479	24_4_234	796_45_151	2320_1_170	669_1_63	858_45_98	322_4_204	1133_1_1	4_45_1	508_2_151	325_4_16	8_2_139	502_45_55	1314_45_97	184_4_1	1024_4_1	1270_4_54	1337_45_3	672_3_41	306_2_174	126_45_1	264_4_819	166_45_24	95_45_1	161_1_1	96_4_284	10_36_1	39_45_1	840_2_130	30_045_59	51_4_127	36_04_10	1823_4_65	433_4_1	1683_0_133	689_1_605	720_4_13
210_0_74	28_1_1	452_4_23	1168_0_1	2296_4_10	62_45_1	2294_4_29	88_4_1	113_1_1	67_1_1	139_1_13	100_45_1	171_1_1	255_0_474	24_4_227	796_45_147	2320_1_190	669_1_61	858_45_95	322_4_187	1133_1_1	4_45_1	508_2_146	325_4_12	8_2_135	502_45_48	1314_45_94	184_4_1	1024_4_1	1270_4_60	1337_45_3	672_3_42	306_2_176	126_45_1	264_4_813	166_45_28	95_45_1	161_1_1	96_4_285	10_36_1	39_45_1	840_2_118	30_045_62	51_4_136	36_04_11	1823_4_45	433_4_1	1683_0_124	689_1_646	720_4_11
210_0_75	28_1_1	452_4_22	1168_0_1	2296_4_11	62_45_1	2294_4_33	88_4_1	113_1_1	67_1_1	139_1_13	100_45_1	171_1_1	255_0_499	24_4_254	796_45_154	2320_1_188	669_1_48	858_45_83	322_4_172	1133_1_1	4_45_1	508_2_144	325_4_17	8_2_149	502_45_44	1314_45_82	184_4_1	1024_4_1	1270_4_52	1337_45_2	672_3_46	306_2_169	126_45_1	264_4_792	166_45_35	95_45_1	161_1_1	96_4_293	10_36_1	39_45_1	840_2_127	30_045_64	51_4_139	36_04_8	1823_4_43	433_4_1	1683_0_121	689_1_693	720_4_13
210_0_69	28_1_1	452_4_29	1168_0_1	2296_4_12	62_45_1	2294_4_30	88_4_1	113_1_1	67_1_1	139_1_9	100_45_1	171_1_1	255_0_505	24_4_251	796_45_153	2320_1_195	669_1_48	858_45_88	322_4_152	1133_1_1	4_45_1	508_2_134	325_4_15	8_2_166	502_45_41	1314_45_66	184_4_1	1024_4_1	1270_4_46	672_3_41	306_2_135	126_45_1	264_4_802	166_45_40	95_45_1	161_1_1	96_4_293	10_36_1	39_45_1	840_2_136	30_045_58	51_4_140	36_04_6	1823_4_44	433_4_1	1683_0_121	689_1_688	720_4_14	1246_1_510
210_0_79	28_1_1	452_4_24	1168_0_1	2296_4_11	62_45_1	2294_4_27	88_4_1	113_1_1	67_1_1	139_1_9	100_45_1	171_1_1	255_0_492	24_4_254	796_45_142	2320_1_179	669_1_55	858_45_85	322_4_138	1133_1_1	4_45_1	508_2_136	325_4_12	8_2_186	502_45_29	1314_45_60	184_4_1	1024_4_1	1270_4_43	672_3_33	306_2_119	126_45_1	264_4_814	166_45_38	95_45_1	161_1_1	96_4_284	10_36_1	39_45_1	840_2_162	30_045_59	51_4_134	36_04_3	1823_4_43	433_4_1	1683_0_125	689_1_694	720_4_14	1246_1_551
210_0_82	28_1_1	452_4_22	1168_0_1	2296_4_12	62_45_1	2294_4_27	88_4_1	113_1_1	67_1_1	139_1_3	100_45_1	171_1_1	255_0_508	24_4_267	796_45_114	2320_1_159	669_1_69	858_45_102	322_4_131	1133_1_1	4_45_1	508_2_135	325_4_10	8_2_195	502_45_26	1314_45_52	184_4_1	1024_4_1	1270_4_47	672_3_23	306_2_102	126_45_1	264_4_816	166_45_36	95_45_1	161_1_1	96_4_263	10_36_1	39_45_1	840_2_170	30_045_58	51_4_131	36_04_1	1823_4_40	433_4_1	1683_0_126	689_1_732	720_4_15	1246_1_583
210_0_90	28_1_1	452_4_17	1168_0_1	2296_4_15	62_45_1	2294_4_24	88_4_1	113_1_1	67_1_1	139_1_3	100_45_1	171_1_1	255_0_534	24_4_264	796_45_98	2320_1_156	669_1_88	858_45_110	322_4_123	1133_1_1	4_45_1	508_2_129	325_4_10	8_2_208	502_45_15	1314_45_46	184_4_1	1024_4_1	1270_4_54	672_3_23	306_2_98	126_45_1	264_4_817	166_45_25	95_45_1	161_1_1	96_4_238	10_36_1	39_45_1	840_2_188	30_045_62	51_4_121	36_04_1	1823_4_43	433_4_1	1683_0_126	689_1_772	720_4_12	1246_1_572
210_0_97	28_1_1	452_4_15	1168_0_1	2296_4_16	2294_4_18	88_4_1	113_1_1	67_1_1	139_1_3	100_45_1	171_1_1	255_0_546	24_4_254	796_45_88	2320_1_158	669_1_108	858_45_128	322_4_130	1133_1_1	4_45_1	508_2_134	325_4_9	8_2_206	502_45_16	1314_45_34	184_4_1	1024_4_1	1270_4_58	672_3_20	306_2_119	126_45_1	264_4_832	166_45_34	95_45_1	161_1_1	96_4_242	10_36_1	39_45_1	840_2_204	30_045_58	51_4_110	62_45_1	1823_4_41	433_4_1	1683_0_122	689_1_822	720_4_13	1246_1_550	1744_1_1
210_0_118	28_1_1	452_4_21	1168_0_1	2296_4_18	2294_4_12	88_4_1	113_1_1	67_1_1	139_1_5	100_45_1	171_1_1	255_0_529	24_4_255	796_45_82	2320_1_167	669_1_129	858_45_155	322_4_150	1133_1_1	4_45_1	508_2_127	325_4_12	8_2_181	502_45_22	1314_45_29	184_4_1	1024_4_1	1270_4_57	672_3_17	306_2_135	126_45_1	264_4_850	166_45_33	95_45_1	161_1_1	96_4_245	10_36_1	39_45_1	840_2_192	30_045_56	51_4_106	62_45_1	1823_4_47	433_4_1	1683_0_117	689_1_792	720_4_11	1246_1_503	1744_1_1
210_0_121	28_1_1	452_4_20	1168_0_1	2296_4_19	2294_4_9	88_4_1	113_1_1	67_1_1	139_1_6	100_45_1	171_1_1	255_0_526	24_4_246	796_45_87	2320_1_193	669_1_163	858_45_177	322_4_159	1133_1_1	4_45_1	508_2_119	325_4_13	8_2_167	502_45_32	1314_45_24	184_4_1	1024_4_1	1270_4_63	672_3_20	306_2_158	126_45_1	264_4_874	166_45_39	95_45_1	161_1_1	96_4_258	10_36_1	39_45_1	840_2_162	30_045_57	51_4_99	62_45_1	1823_4_50	433_4_1	1683_0_105	689_1_794	720_4_7	1246_1_456	1744_1_1
210_0_121	28_1_1	452_4_18	1168_0_1	2296_4_19	2294_4_6	88_4_1	113_1_1	67_1_1	139_1_7	100_45_1	171_1_1	255_0_517	24_4_252	796_45_98	2320_1_252	669_1_175	858_45_189	322_4_175	1133_1_1	4_45_1	508_2_101	325_4_11	8_2_146	502_45_41	1314_45_29	184_4_1	1024_4_1	1270_4_68	672_3_17	306_2_194	126_45_1	264_4_896	166_45_45	95_45_1	161_1_1	96_4_263	10_36_1	39_45_1	840_2_150	30_045_56	51_4_95	62_45_1	1823_4_48	433_4_1	1683_0_105	689_1_750	720_4_11	1246_1_390	1744_1_1
210_0_112	28_1_1	452_4_14	1168_0_1	2296_4_14	2294_4_6	88_4_1	113_1_1	67_1_1	139_1_7	100_45_1	171_1_1	255_0_503	24_4_244	796_45_97	2320_1_280	669_1_182	858_45_159	322_4_187	1133_1_1	4_45_1	508_2_89	325_4_7	8_2_127	502_45_43	1314_45_36	184_4_1	1024_4_1	1270_4_71	672_3_16	306_2_207	126_45_1	264_4_900	166_45_49	95_45_1	161_1_1	96_4_266	10_36_1	39_45_1	840_2_127	30_045_62	51_4_95	62_45_1	1823_4_51	433_4_1	1683_0_104	689_1_683	720_4_8	1246_1_368	1744_1_1
210_0_100	28_1_1	452_4_8	1168_0_1	2296_4_15	2294_4_5	88_4_1	113_1_1	67_1_1	139_1_7	100_45_1	171_1_1	255_0_499	24_4_236	796_45_96	2320_1_295	669_1_174	858_45_118	322_4_179	1133_1_1	4_45_1	508_2_85	325_4_8	8_2_134	502_45_45	1314_45_49	184_4_1	1024_4_1	1270_4_72	672_3_23	306_2_225	126_45_1	264_4_894	166_45_49	95_45_1	161_1_1	96_4_256	10_36_1	39_45_1	840_2_111	30_045_61	51_4_93	62_45_1	1823_4_63	433_4_1	1683_0_103	689_1_636	720_4_7	1246_1_364	1744_1_1
210_0_90	28_1_1	452_4_9	1168_0_1	2296_4_13	2294_4_2	88_4_1	113_1_1	67_1_1	139_1_7	100_45_1	171_1_1	255_0_482	24_4_244	796_45_90	2320_1_285	669_1_145	858_45_98	322_4_189	1133_1_1	4_45_1	508_2_82	325_4_6	8_2_153	502_45_39	1314_45_78	184_4_1	1024_4_1	1270_4_74	672_3_26	306_2_220	126_45_1	264_4_904	166_45_47	95_45_1	161_1_1	96_4_256	10_36_1	39_45_1	840_2_101	30_045_74	51_4_96	62_45_1	1823_4_57	433_4_1	1683_0_107	689_1_673	720_4_10	1246_1_370	1744_1_1
210_0_92	28_1_1	452_4_6	1168_0_1	2296_4_10	2294_4_1	88_4_1	113_1_1	67_1_1	139_1_9	100_45_1	171_1_1	255_0_489	24_4_236	796_45_80	2320_1_250	669_1_120	858_45_76	322_4_202	1133_1_1	4_45_1	508_2_84	325_4_6	8_2_174	502_45_32	1314_45_90	184_4_1	1024_4_1	1270_4_61	672_3_32	306_2_219	126_45_1	264_4_917	166_45_50	95_45_1	161_1_1	96_4_252	10_36_1	39_45_1	840_2_100	30_045_79	51_4_98	62_45_1	1823_4_59	433_4_1	1683_0_106	689_1_689	720_4_12	1246_1_386	1744_1_1
210_0_103	28_1_1	452_4_4	1168_0_1	2296_4_5	2294_4_1	88_4_1	113_1_1	67_1_1	139_1_5	100_45_1	171_1_1	255_0_500	24_4_243	796_45_70	2320_1_210	669_1_114	858_45_57	322_4_204	1133_1_1	4_45_1	508_2_83	325_4_4	8_2_187	502_45_23	1314_45_94	184_4_1	1024_4_1	1270_4_61	672_3_36	306_2_205	126_45_1	264_4_937	166_45_50	95_45_1	161_1_1	96_4_267	10_36_1	39_45_1	840_2_104	30_045_76	51_4_100	62_45_1	1823_4_67	433_4_1	1683_0_103	689_1_724	720_4_14	1246_1_414	1744_1_1
210_0_103	28_1_1	452_4_4	1168_0_1	2296_4_1	88_4_1	113_1_1	67_1_1	139_1_6	100_45_1	171_1_1	255_0_515	24_4_232	796_45_68	2320_1_160	669_1_108	858_45_55	322_4_215	1133_1_1	4_45_1	508_2_92	325_4_2	8_2_188	502_45_17	1314_45_81	184_4_1	1024_4_1	1270_4_62	672_3_41	306_2_189	126_45_1	264_4_932	166_45_58	95_45_1	161_1_1	96_4_290	10_36_1	39_45_1	840_2_120	30_045_78	51_4_99	62_45_1	1823_4_68	1683_0_93	689_1_733	720_4_19	1246_1_451	1744_1_1	820_45_131	125_3_194
210_0_108	28_1_1	452_4_3	1168_0_1	88_4_1	113_1_1	67_1_1	139_1_5	100_45_1	171_1_1	255_0_499	24_4_205	796_45_62	2320_1_141	669_1_115	858_45_64	322_4_211	1133_1_1	4_45_1	508_2_109	325_4_3	8_2_197	502_45_13	1314_45_66	184_4_1	1024_4_1	1270_4_65	672_3_36	306_2_187	126_45_1	264_4_897	166_45_76	95_45_1	161_1_1	96_4_303	10_36_1	39_45_1	840_2_131	30_045_74	51_4_91	62_45_1	1823_4_66	1683_0_98	689_1_750	720_4_18	1246_1_477	1744_1_1	820_45_128	125_3_180
210_0_102	28_1_1	452_4_3	1168_0_1	88_4_1	113_1_1	67_1_1	139_1_8	100_45_1	171_1_1	255_0_494	24_4_199	796_45_64	2320_1_120	669_1_131	858_45_79	322_4_209	1133_1_1	4_45_1	508_2_113	325_4_5	8_2_196	502_45_16	1314_45_52	184_4_1	1024_4_1	1270_4_71	672_3_24	306_2_191	126_45_1	264_4_877	166_45_85	95_45_1	161_1_1	96_4_316	10_36_1	39_45_1	840_2_147	30_045_64	51_4_92	62_45_1	1823_4_74	1683_0_94	689_1_775	720_4_18	1246_1_493	1744_1_1	820_45_127	125_3_192
210_0_97	28_1_1	452_4_3	1168_0_1	88_4_1	113_1_1	67_1_1	139_1_9	100_45_1	171_1_1	255_0_488	24_4_198	796_45_62	2320_1_119	669_1_153	858_45_107	322_4_199	1133_1_1	4_45_1	508_2_109	325_4_5	8_2_203	502_45_20	1314_45_39	184_4_1	1024_4_1	1270_4_71	672_3_11	306_2_197	126_45_1	264_4_853	166_45_95	95_45_1	161_1_1	96_4_338	10_36_1	39_45_1	840_2_176	30_045_57	51_4_85	62_45_1	1823_4_67	1683_0_93	689_1_742	720_4_17	1246_1_498	1744_1_1	820_45_126	125_3_193
210_0_91	28_1_1	452_4_1	1168_0_1	88_4_1	113_1_1	67_1_1	139_1_10	100_45_1	171_1_1	255_0_493	24_4_195	796_45_61	2320_1_130	669_1_150	858_45_133	322_4_195	1133_1_1	4_45_1	508_2_102	325_4_3	8_2_199	502_45_19	1314_45_58	184_4_1	1024_4_1	1270_4_77	672_3_8	306_2_199	126_45_1	264_4_860	166_45_102	95_45_1	161_1_1	96_4_353	10_36_1	39_45_1	840_2_204	30_045_50	51_4_76	62_45_1	1823_4_67	1683_0_80	689_1_748	720_4_16	1246_1_479	1744_1_1	820_45_120	125_3_181
210_0_83	28_1_1	452_4_1	1168_0_1	88_4_1	113_1_1	67_1_1	139_1_9	100_45_1	171_1_1	255_0_452	24_4_195	796_45_57	2320_1_145	669_1_170	858_45_152	322_4_196	1133_1_1	4_45_1	508_2_100	325_4_1	8_2_216	502_45_13	1314_45_64	184_4_1	1024_4_1	1270_4_82	672_3_4	306_2_207	126_45_1	264_4_882	166_45_107	95_45_1	161_1_1	96_4_375	10_36_1	39_45_1	840_2_203	30_045_47	51_4_70	62_45_1	1823_4_66	1683_0_76	689_1_796	720_4_17	1246_1_473	1744_1_1	820_45_96	125_3_186
210_0_85	28_1_1	452_4_1	1168_0_1	62_45_1	113_1_1	67_1_1	139_1_10	100_45_1	171_1_1	255_0_478	24_4_194	796_45_50	2320_1_185	669_1_162	858_45_165	322_4_201	1133_1_1	4_45_1	508_2_88	8_2_243	502_45_11	1314_45_73	184_4_1	1024_4_1	1270_4_87	672_3_6	306_2_207	126_45_1	264_4_887	166_45_99	95_45_1	161_1_1	96_4_365	10_36_1	39_45_1	840_2_207	30_045_43	51_4_55	1823_4_66	1683_0_77	689_1_782	720_4_21	1246_1_466	1744_1_1	820_45_102	125_3_172
210_0_85	28_1_1	1168_0_1	62_45_1	113_1_1	67_1_1	139_1_8	100_45_1	171_1_1	255_0_508	24_4_183	796_45_39	2320_1_224	669_1_148	858_45_149	322_4_206	1133_1_1	4_45_1	508_2_76	8_2_241	502_45_7	1314_45_82	184_4_1	1024_4_1	1270_4_85	672_3_11	306_2_219	126_45_1	264_4_914	166_45_91	95_45_1	161_1_1	96_4_357	10_36_1	39_45_1	840_2_188	30_045_48	51_4_54	1823_4_64	1683_0_63	689_1_811	720_4_21	1246_1_457	1744_1_1	820_45_108	125_3_169
210_0_97	28_1_1	1168_0_1	62_45_1	113_1_1	67_1_1	139_1_7	100_45_1	171_1_1	255_0_493	24_4_170	796_45_47	2320_1_243	669_1_160	858_45_121	322_4_214	1133_1_1	4_45_1	508_2_62	8_2_252	502_45_6	1314_45_91	184_4_1	1024_4_1	1270_4_85	672_3_14	306_2_212	126_45_1	264_4_895	166_45_75	95_45_1	161_1_1	96_4_350	10_36_1	39_45_1	840_2_179	30_045_51	51_4_59	1823_4_67	1683_0_48	689_1_789	720_4_19	1246_1_469	1744_1_1	820_45_102	125_3_155
210_0_95	28_1_1	1168_0_1	62_45_1	113_1_1	67_1_1	139_1_6	100_45_1	171_1_1	255_0_503	24_4_159	796_45_49	2320_1_266	669_1_170	858_45_109	322_4_209	1133_1_1	4_45_1	508_2_58	8_2_255	502_45_5	1314_45_99	184_4_1	1024_4_1	1270_4_80	672_3_12	306_2_192	126_45_1	264_4_897	166_45_69	95_45_1	161_1_1	96_4_355	10_36_1	39_45_1	840_2_191	30_045_53	51_4_64	1823_4_67	1683_0_46	689_1_785	720_4_13	1246_1_428	1744_1_1	820_45_97	125_3_173
210_0_95	28_1_1	1168_0_1	62_45_1	113_1_1	67_1_1	139_1_4	100_45_1	171_1_1	255_0_485	24_4_150	796_45_69	2320_1_273	669_1_191	858_45_98	322_4_196	1133_1_1	4_45_1	508_2_55	8_2_258	502_45_3	1314_45_117	184_4_1	1024_4_1	1270_4_84	672_3_8	306_2_181	126_45_1	264_4_937	166_45_66	95_45_1	161_1_1	96_4_351	10_36_1	39_45_1	840_2_192	30_045_52	51_4_61	1823_4_65	1683_0_31	689_1_725	720_4_13	1246_1_433	1744_1_1	820_45_81	125_3_189
210_0_92	28_1_1	1168_0_1	62_45_1	113_1_1	67_1_1	139_1_2	171_1_1	255_0_470	24_4_125	796_45_83	2320_1_259	669_1_208	858_45_97	322_4_202	1133_1_1	4_45_1	508_2_48	8_2_254	1314_45_118	184_4_1	1024_4_1	1270_4_84	672_3_4	306_2_187	126_45_1	264_4_993	166_45_51	95_45_1	161_1_1	96_4_334	10_36_1	39_45_1	840_2_211	30_045_63	51_4_50	1823_4_54	1683_0_21	689_1_715	720_4_18	1246_1_418	1744_1_1	820_45_71	125_3_212
210_0_82	28_1_1	1168_0_1	62_45_1	113_1_1	67_1_1	139_1_1	171_1_1	255_0_451	24_4_125	796_45_98	2320_1_229	669_1_202	858_45_77	322_4_191	1133_1_1	4_45_1	508_2_41	8_2_238	1314_45_141	184_4_1	1024_4_1	1270_4_86	672_3_2	306_2_206	126_45_1	264_4_1018	166_45_50	95_45_1	161_1_1	96_4_308	10_36_1	39_45_1	840_2_205	30_045_71	51_4_43	1823_4_47	1683_0_23	689_1_733	720_4_17	1246_1_433	1744_1_1	820_45_86	125_3_244
669_1_202	1168_0_1	62_45_1	113_1_1	67_1_1	171_1_1	255_0_456	24_4_115	796_45_101	2320_1_178	210_0_82	858_45_58	322_4_196	1133_1_1	4_45_1	508_2_44	8_2_233	1314_45_150	184_4_1	1024_4_1	1270_4_81	672_3_1	306_2_214	126_45_1	264_4_1054	166_45_46	95_45_1	161_1_1	96_4_300	10_36_1	39_45_1	840_2_226	30_045_69	51_4_51	1823_4_45	1683_0_25	689_1_743	720_4_14	1246_1_449	1744_1_1	820_45_92	125_3_253
669_1_181	1168_0_1	62_45_1	113_1_1	67_1_1	171_1_1	255_0_460	24_4_108	796_45_101	2320_1_145	210_0_87	858_45_58	322_4_202	1133_1_1	4_45_1	508_2_43	8_2_222	1314_45_157	184_4_1	1024_4_1	1270_4_82	672_3_1	306_2_212	126_45_1	264_4_1072	166_45_48	95_45_1	161_1_1	96_4_274	10_36_1	39_45_1	840_2_199	30_045_74	51_4_50	1823_4_41	1683_0_33	689_1_784	720_4_10	1246_1_470	1744_1_1	820_45_105	125_3_270
669_1_150	1168_0_1	62_45_1	113_1_1	67_1_1	171_1_1	255_0_490	24_4_115	796_45_93	2320_1_128	210_0_96	858_45_61	322_4_200	1133_1_1	4_45_1	508_2_54	8_2_209	1314_45_163	184_4_1	1024_4_1	1270_4_92	306_2_200	125_3_248	126_45_1	264_4_1075	166_45_46	95_45_1	161_1_1	96_4_261	10_36_1	39_45_1	840_2_191	30_045_76	51_4_53	1823_4_48	1683_0_41	689_1_751	720_4_14	1246_1_481	1744_1_1	820_45_125
669_1_121	1168_0_1	62_45_1	113_1_1	67_1_1	171_1_1	255_0_508	24_4_134	796_45_81	2320_1_127	210_0_98	858_45_50	322_4_196	1133_1_1	4_45_1	508_2_72	8_2_186	1314_45_156	184_4_1	1024_4_1	1270_4_94	306_2_167	125_3_239	126_45_1	264_4_1061	166_45_54	95_45_1	161_1_1	96_4_254	10_36_1	39_45_1	840_2_162	30_045_80	51_4_50	1823_4_43	1683_0_49	689_1_735	720_4_14	1246_1_467	1744_1_1	820_45_142
669_1_95	1168_0_1	62_45_1	113_1_1	67_1_1	171_1_1	255_0_524	24_4_129	796_45_69	2320_1_151	210_0_95	858_45_45	322_4_198	1133_1_1	4_45_1	508_2_93	8_2_186	1314_45_118	184_4_1	1024_4_1	1270_4_93	306_2_156	125_3_236	126_45_1	264_4_1067	166_45_62	95_45_1	161_1_1	96_4_243	10_36_1	39_45_1	840_2_138	30_045_74	51_4_50	1823_4_40	1683_0_50	689_1_700	720_4_16	1246_1_497	1744_1_1	820_45_161
669_1_98	1168_0_1	62_45_1	113_1_1	67_1_1	171_1_1	255_0_524	24_4_117	796_45_60	2320_1_168	210_0_97	858_45_42	322_4_197	1133_1_1	4_45_1	508_2_101	8_2_210	1314_45_86	184_4_1	1024_4_1	1270_4_92	306_2_160	125_3_235	126_45_1	264_4_1063	166_45_70	95_45_1	161_1_1	96_4_243	10_36_1	39_45_1	840_2_145	30_045_70	51_4_48	1823_4_45	1683_0_48	689_1_681	720_4_12	1246_1_515	1744_1_1	820_45_161
669_1_99	1168_0_1	62_45_1	113_1_1	67_1_1	171_1_1	255_0_538	24_4_113	796_45_73	2320_1_214	210_0_97	858_45_53	322_4_209	1133_1_1	4_45_1	508_2_111	8_2_212	1314_45_60	184_4_1	1024_4_1	1270_4_88	306_2_142	125_3_207	126_45_1	264_4_1052	166_45_76	95_45_1	161_1_1	96_4_261	10_36_1	39_45_1	840_2_160	30_045_59	51_4_48	1823_4_46	1683_0_47	689_1_676	720_4_16	1246_1_549	1744_1_1	820_45_148
669_1_107	1168_0_1	62_45_1	113_1_1	67_1_1	171_1_1	255_0_556	24_4_97	796_45_69	2320_1_249	210_0_95	858_45_71	322_4_225	1133_1_1	4_45_1	508_2_111	8_2_254	1314_45_40	184_4_1	1024_4_1	1270_4_85	306_2_139	125_3_183	126_45_1	264_4_1073	166_45_68	95_45_1	161_1_1	96_4_255	10_36_1	39_45_1	840_2_201	30_045_54	51_4_50	1823_4_43	1683_0_38	689_1_646	720_4_13	1246_1_558	1744_1_1	820_45_140
669_1_116	1168_0_1	62_45_1	113_1_1	67_1_1	171_1_1	255_0_549	24_4_100	796_45_72	2320_1_254	210_0_96	858_45_74	322_4_238	1133_1_1	4_45_1	508_2_96	8_2_273	1314_45_37	184_4_1	1024_4_1	1270_4_81	306_2_138	125_3_156	126_45_1	264_4_1089	166_45_58	95_45_1	161_1_1	96_4_249	10_36_1	39_45_1	840_2_226	30_045_47	51_4_48	1823_4_46	1683_0_32	689_1_614	720_4_12	1246_1_534	1744_1_1	820_45_108
669_1_144	1168_0_1	62_45_1	113_1_1	67_1_1	171_1_1	255_0_538	24_4_97	796_45_63	2320_1_258	210_0_84	858_45_85	322_4_228	1133_1_1	4_45_1	508_2_82	8_2_287	1314_45_32	184_4_1	1024_4_1	1270_4_76	306_2_128	125_3_147	126_45_1	264_4_1120	166_45_28	95_45_1	161_1_1	96_4_254	10_36_1	39_45_1	840_2_239	30_045_54	51_4_47	1823_4_42	1683_0_38	689_1_583	720_4_12	1246_1_489	1744_1_1	820_45_104
669_1_162	1168_0_1	62_45_1	113_1_1	67_1_1	171_1_1	255_0_524	24_4_89	796_45_62	2320_1_235	210_0_74	858_45_77	322_4_231	1133_1_1	4_45_1	508_2_60	8_2_317	1314_45_43	184_4_1	1024_4_1	1270_4_75	306_2_130	125_3_170	126_45_1	264_4_1147	166_45_21	95_45_1	161_1_1	96_4_268	10_36_1	39_45_1	840_2_225	30_045_59	51_4_44	1823_4_39	1683_0_38	689_1_554	720_4_9	1246_1_450	1744_1_1	820_45_97
669_1_169	1168_0_1	62_45_1	113_1_1	67_1_1	171_1_1	255_0_502	24_4_95	796_45_69	2320_1_201	210_0_67	858_45_72	322_4_221	1133_1_1	4_45_1	508_2_46	8_2_329	1314_45_48	184_4_1	1024_4_1	1270_4_64	306_2_149	125_3_167	126_45_1	264_4_1169	166_45_15	95_45_1	161_1_1	96_4_290	10_36_1	39_45_1	840_2_222	30_045_58	51_4_42	1823_4_37	1683_0_42	689_1_560	720_4_11	1246_1_413	1744_1_1	820_45_105
669_1_164	1168_0_1	62_45_1	113_1_1	67_1_1	171_1_1	255_0_534	24_4_96	796_45_58	2320_1_168	210_0_66	858_45_62	322_4_205	1133_1_1	4_45_1	508_2_45	8_2_344	1314_45_68	184_4_1	1024_4_1	1270_4_59	306_2_163	125_3_180	126_45_1	264_4_1144	166_45_14	95_45_1	161_1_1	96_4_299	10_36_1	39_45_1	840_2_222	30_045_54	51_4_39	1823_4_33	1683_0_37	689_1_581	720_4_17	1246_1_416	1744_1_1	820_45_113
669_1_149	1168_0_1	62_45_1	113_1_1	67_1_1	171_1_1	255_0_568	24_4_95	796_45_65	2320_1_138	210_0_76	858_45_56	322_4_195	1133_1_1	4_45_1	508_2_41	8_2_348	1314_45_79	184_4_1	1024_4_1	1270_4_58	306_2_180	125_3_179	126_45_1	264_4_1170	166_45_14	95_45_1	161_1_1	96_4_299	10_36_1	39_45_1	840_2_224	30_045_54	51_4_30	1823_4_35	1683_0_42	689_1_629	720_4_17	1246_1_409	1744_1_1	820_45_114
669_1_120	1168_0_1	62_45_1	113_1_1	67_1_1	171_1_1	255_0_573	24_4_92	796_45_73	2320_1_145	210_0_85	858_45_59	322_4_189	1133_1_1	4_45_1	508_2_41	8_2_346	1314_45_100	184_4_1	1024_4_1	1270_4_62	306_2_171	125_3_191	126_45_1	264_4_1190	166_45_8	95_45_1	161_1_1	96_4_296	10_36_1	39_45_1	840_2_231	30_045_39	51_4_25	1823_4_38	1683_0_53	689_1_639	720_4_20	1246_1_419	1744_1_1	820_45_118
669_1_104	1168_0_1	62_45_1	113_1_1	67_1_1	171_1_1	255_0_543	24_4_84	796_45_77	2320_1_134	210_0_85	858_45_54	322_4_180	1133_1_1	4_45_1	508_2_41	8_2_355	1314_45_133	184_4_1	1024_4_1	1270_4_60	306_2_166	125_3_201	126_45_1	264_4_1212	166_45_5	95_45_1	161_1_1	96_4_293	10_36_1	39_45_1	840_2_243	30_045_40	51_4_24	1823_4_33	1683_0_61	689_1_684	720_4_20	1246_1_461	1744_1_1	820_45_130
669_1_93	1168_0_1	62_45_1	113_1_1	67_1_1	171_1_1	255_0_536	24_4_79	796_45_81	2320_1_133	210_0_82	858_45_54	322_4_182	1133_1_1	4_45_1	508_2_36	8_2_352	1314_45_144	184_4_1	1024_4_1	1270_4_56	306_2_152	125_3_205	126_45_1	264_4_1225	166_45_3	95_45_1	161_1_1	96_4_293	10_36_1	39_45_1	840_2_237	30_045_36	51_4_28	1823_4_25	1683_0_73	689_1_762	720_4_21	1246_1_496	1744_1_1	820_45_145
669_1_96	1168_0_1	62_45_1	113_1_1	67_1_1	171_1_1	255_0_553	24_4_79	796_45_86	2320_1_138	210_0_80	858_45_48	322_4_194	1133_1_1	4_45_1	508_2_38	8_2_338	1314_45_160	184_4_1	1024_4_1	1270_4_52	306_2_118	125_3_220	126_45_1	264_4_1230	166_45_3	95_45_1	161_1_1	96_4_288	10_36_1	39_45_1	840_2_250	30_045_31	51_4_20	1823_4_23	1683_0_78	689_1_799	720_4_19	1246_1_565	1744_1_1	820_45_144
669_1_90	1168_0_1	62_45_1	113_1_1	67_1_1	171_1_1	255_0_558	24_4_80	796_45_107	2320_1_144	210_0_78	858_45_45	322_4_200	1133_1_1	4_45_1	508_2_30	8_2_357	1314_45_160	184_4_1	1024_4_1	1270_4_49	306_2_103	125_3_219	126_45_1	264_4_1221	95_45_1	161_1_1	96_4_287	10_36_1	39_45_1	840_2_247	30_045_26	51_4_21	1823_4_24	1683_0_86	689_1_818	720_4_16	1246_1_584	1744_1_1	820_45_137
669_1_83	1168_0_1	62_45_1	113_1_1	67_1_1	171_1_1	255_0_555	24_4_75	796_45_115	2320_1_148	210_0_69	858_45_40	322_4_195	1133_1_1	4_45_1	508_2_40	8_2_355	1314_45_138	184_4_1	1024_4_1	1270_4_49	306_2_126	125_3_254	126_45_1	264_4_1214	95_45_1	161_1_1	96_4_276	10_36_1	39_45_1	840_2_236	30_045_20	51_4_22	1823_4_33	1683_0_86	689_1_807	720_4_14	1246_1_582	1744_1_1	820_45_126
669_1_85	1168_0_1	62_45_1	113_1_1	67_1_1	171_1_1	255_0_543	24_4_70	796_45_108	2320_1_141	210_0_63	858_45_34	322_4_191	1133_1_1	4_45_1	508_2_44	8_2_372	1314_45_143	184_4_1	1024_4_1	1270_4_45	306_2_137	125_3_265	126_45_1	264_4_1167	95_45_1	161_1_1	96_4_260	10_36_1	39_45_1	840_2_243	30_045_26	51_4_20	1823_4_39	1683_0_90	689_1_796	720_4_9	1246_1_599	1744_1_1	820_45_121
669_1_98	1168_0_1	62_45_1	113_1_1	67_1_1	171_1_1	255_0_570	24_4_71	796_45_104	2320_1_154	210_0_61	858_45_28	322_4_191	1133_1_1	4_45_1	508_2_47	8_2_333	1314_45_117	184_4_1	1024_4_1	1270_4_49	306_2_174	125_3_253	126_45_1	264_4_1179	95_45_1	161_1_1	96_4_270	10_36_1	39_45_1	840_2_240	30_045_19	51_4_24	1823_4_46	1683_0_94	689_1_742	720_4_5	1246_1_552	1744_1_1	820_45_117
669_1_111	1168_0_1	62_45_1	113_1_1	67_1_1	171_1_1	255_0_570	24_4_76	796_45_97	2320_1_152	210_0_50	858_45_26	322_4_194	1133_1_1	4_45_1	508_2_45	8_2_322	1314_45_98	184_4_1	1024_4_1	1270_4_55	306_2_186	125_3_248	126_45_1	264_4_1179	95_45_1	161_1_1	96_4_273	10_36_1	39_45_1	840_2_229	30_045_20	51_4_25	1823_4_46	1683_0_101	689_1_729	720_4_4	1246_1_587	1744_1_1	820_45_102
669_1_142	1168_0_1	62_45_1	113_1_1	67_1_1	171_1_1	255_0_576	24_4_63	796_45_80	2320_1_141	210_0_46	858_45_15	322_4_205	1133_1_1	4_45_1	508_2_35	8_2_320	1314_45_90	184_4_1	1024_4_1	1270_4_61	306_2_225	125_3_217	126_45_1	264_4_1183	95_45_1	161_1_1	96_4_264	10_36_1	39_45_1	840_2_210	30_045_19	51_4_24	1823_4_48	1683_0_95	689_1_684	720_4_5	1246_1_586	1744_1_1	820_45_92
669_1_146	1168_0_1	62_45_1	113_1_1	67_1_1	171_1_1	255_0_610	24_4_59	796_45_74	2320_1_136	210_0_47	858_45_13	322_4_196	1133_1_1	4_45_1	508_2_27	8_2_286	1314_45_98	184_4_1	1024_4_1	1270_4_65	306_2_236	125_3_191	126_45_1	264_4_1164	95_45_1	161_1_1	96_4_266	10_36_1	39_45_1	840_2_187	30_045_17	51_4_28	1823_4_54	1683_0_91	689_1_690	720_4_6	1246_1_590	1744_1_1	820_45_93
669_1_154	1168_0_1	62_45_1	113_1_1	67_1_1	171_1_1	255_0_629	24_4_47	796_45_79	2320_1_128	210_0_48	858_45_9	322_4_191	1133_1_1	4_45_1	508_2_15	8_2_276	1314_45_97	184_4_1	1024_4_1	1270_4_67	306_2_229	125_3_171	126_45_1	264_4_1153	95_45_1	161_1_1	96_4_267	10_36_1	39_45_1	840_2_168	30_045_17	51_4_30	1823_4_65	1683_0_83	689_1_721	720_4_7	1246_1_575	1744_1_1	820_45_101
669_1_149	1168_0_1	62_45_1	113_1_1	67_1_1	171_1_1	255_0_616	24_4_47	796_45_83	2320_1_125	210_0_51	858_45_9	322_4_196	1133_1_1	4_45_1	508_2_11	8_2_255	1314_45_109	184_4_1	1024_4_1	1270_4_76	306_2_228	125_3_154	126_45_1	264_4_1137	95_45_1	161_1_1	96_4_279	10_36_1	39_45_1	840_2_171	30_045_14	51_4_34	1823_4_61	1683_0_71	689_1_765	720_4_7	1246_1_534	1744_1_1	820_45_126
669_1_124	1168_0_1	62_45_1	113_1_1	67_1_1	171_1_1	255_0_631	24_4_49	796_45_87	2320_1_119	210_0_60	858_45_12	322_4_173	1133_1_1	4_45_1	508_2_11	8_2_242	1314_45_119	184_4_1	1024_4_1	1270_4_78	306_2_234	125_3_146	126_45_1	264_4_1136	95_45_1	161_1_1	96_4_277	10_36_1	39_45_1	840_2_184	30_045_9	51_4_29	1823_4_62	1683_0_65	689_1_837	720_4_6	1246_1_513	1744_1_1	820_45_145
669_1_93	1168_0_1	62_45_1	113_1_1	67_1_1	171_1_1	255_0_606	24_4_51	796_45_103	2320_1_109	210_0_62	858_45_14	322_4_163	1133_1_1	4_45_1	508_2_17	8_2_274	1314_45_112	184_4_1	1024_4_1	1270_4_80	306_2_227	125_3_156	126_45_1	264_4_1122	95_45_1	161_1_1	96_4_289	10_36_1	39_45_1	840_2_199	30_045_7	51_4_28	1823_4_64	1683_0_76	689_1_915	720_4_7	1246_1_489	1744_1_1	820_45_162
669_1_74	1168_0_1	62_45_1	113_1_1	67_1_1	171_1_1	255_0_602	24_4_58	796_45_106	2320_1_123	210_0_64	858_45_25	322_4_159	1133_1_1	4_45_1	508_2_21	8_2_288	1314_45_126	184_4_1	1024_4_1	1270_4_80	306_2_237	125_3_166	126_45_1	264_4_1123	95_45_1	161_1_1	96_4_289	10_36_1	39_45_1	840_2_203	30_045_9	51_4_26	1823_4_61	1683_0_80	689_1_970	720_4_4	1246_1_502	1744_1_1	820_45_168
669_1_67	1168_0_1	62_45_1	113_1_1	67_1_1	171_1_1	255_0_588	24_4_59	796_45_111	2320_1_143	210_0_63	858_45_35	322_4_138	1133_1_1	4_45_1	508_2_21	8_2_332	1314_45_139	184_4_1	1024_4_1	1270_4_89	306_2_228	125_3_176	126_45_1	264_4_1128	95_45_1	161_1_1	96_4_300	10_36_1	39_45_1	840_2_233	30_045_7	51_4_24	1823_4_56	1683_0_92	689_1_977	720_4_2	1246_1_521	1744_1_1	820_45_157
669_1_68	1168_0_1	62_45_1	113_1_1	67_1_1	171_1_1	255_0_584	24_4_57	796_45_98	2320_1_155	210_0_64	858_45_39	322_4_136	1133_1_1	4_45_1	508_2_22	8_2_353	1314_45_134	184_4_1	1024_4_1	1270_4_98	306_2_251	125_3_197	126_45_1	264_4_1138	95_45_1	161_1_1	96_4_296	10_36_1	39_45_1	840_2_242	30_045_6	51_4_23	1823_4_53	1683_0_93	689_1_906	720_4_1	1246_1_553	1744_1_1	820_45_147
669_1_76	1168_0_1	62_45_1	113_1_1	67_1_1	171_1_1	255_0_579	24_4_51	796_45_95	2320_1_167	210_0_68	858_45_45	322_4_136	1133_1_1	4_45_1	508_2_22	8_2_373	1314_45_134	184_4_1	1024_4_1	1270_4_98	306_2_243	125_3_207	126_45_1	264_4_1122	95_45_1	161_1_1	96_4_283	10_36_1	39_45_1	840_2_251	30_045_3	51_4_23	1823_4_68	1683_0_101	689_1_827	1246_1_560	1744_1_1	820_45_149
669_1_89	1168_0_1	62_45_1	113_1_1	67_1_1	171_1_1	255_0_557	24_4_53	796_45_94	2320_1_174	210_0_66	858_45_41	322_4_124	1133_1_1	4_45_1	508_2_18	8_2_375	1314_45_119	184_4_1	1024_4_1	1270_4_93	306_2_255	125_3_192	126_45_1	264_4_1127	95_45_1	161_1_1	96_4_279	10_36_1	39_45_1	840_2_250	30_045_5	51_4_20	1823_4_65	1683_0_107	689_1_769	1246_1_580	1744_1_1	820_45_166
669_1_94	1168_0_1	62_45_1	113_1_1	67_1_1	171_1_1	255_0_539	24_4_51	796_45_97	2320_1_158	210_0_72	858_45_35	322_4_119	1133_1_1	4_45_1	508_2_18	8_2_362	1314_45_114	184_4_1	1024_4_1	1270_4_96	306_2_255	125_3_192	126_45_1	264_4_1131	95_45_1	161_1_1	96_4_290	10_36_1	39_45_1	840_2_240	30_045_9	51_4_15	1823_4_69	1683_0_110	689_1_670	1246_1_564	1744_1_1	820_45_165
669_1_99	1168_0_1	62_45_1	113_1_1	67_1_1	171_1_1	255_0_536	24_4_46	796_45_89	2320_1_155	210_0_71	858_45_28	322_4_111	1133_1_1	4_45_1	508_2_13	8_2_336	1314_45_112	184_4_1	1024_4_1	1270_4_86	306_2_238	125_3_195	126_45_1	264_4_1155	95_45_1	161_1_1	96_4_304	10_36_1	39_45_1	840_2_232	30_045_10	51_4_16	1823_4_76	1683_0_108	689_1_641	1246_1_579	1744_1_1	820_45_162
669_1_98	1168_0_1	62_45_1	113_1_1	67_1_1	171_1_1	255_0_514	24_4_44	796_45_86	2320_1_149	210_0_69	858_45_25	322_4_108	1133_1_1	4_45_1	508_2_10	8_2_315	1314_45_112	184_4_1	1024_4_1	1270_4_78	306_2_228	125_3_176	126_45_1	264_4_1147	95_45_1	161_1_1	96_4_320	10_36_1	39_45_1	840_2_223	30_045_14	51_4_13	1823_4_70	1683_0_118	689_1_599	1246_1_594	1744_1_1	820_45_137
669_1_83	1168_0_1	62_45_1	113_1_1	67_1_1	171_1_1	255_0_497	24_4_53	796_45_84	2320_1_161	210_0_60	858_45_26	322_4_113	1133_1_1	4_45_1	508_2_8	8_2_324	1314_45_112	184_4_1	1024_4_1	1270_4_78	306_2_205	125_3_172	126_45_1	264_4_1155	95_45_1	161_1_1	96_4_334	10_36_1	39_45_1	840_2_217	30_045_10	51_4_9	1823_4_71	1683_0_130	689_1_620	1246_1_607	1744_1_1	820_45_120
669_1_83	1168_0_1	62_45_1	113_1_1	67_1_1	171_1_1	255_0_516	24_4_54	796_45_86	2320_1_180	210_0_62	858_45_28	322_4_115	1133_1_1	4_45_1	508_2_7	8_2_334	1314_45_120	184_4_1	1024_4_1	1270_4_77	306_2_200	125_3_169	126_45_1	264_4_1139	95_45_1	161_1_1	96_4_343	10_36_1	39_45_1	840_2_190	30_045_11	51_4_7	1823_4_61	1683_0_117	689_1_681	1246_1_594	1744_1_1	820_45_100
669_1_80	1168_0_1	62_45_1	113_1_1	67_1_1	171_1_1	255_0_517	24_4_54	796_45_106	2320_1_186	210_0_59	858_45_27	322_4_110	1133_1_1	4_45_1	508_2_3	8_2_364	1314_45_116	184_4_1	1024_4_1	1270_4_65	306_2_194	125_3_173	126_45_1	264_4_1135	95_45_1	161_1_1	96_4_346	10_36_1	39_45_1	840_2_175	30_045_9	51_4_6	1823_4_59	1683_0_108	689_1_748	1246_1_598	1744_1_1	820_45_95
669_1_62	1168_0_1	62_45_1	113_1_1	67_1_1	171_1_1	255_0_504	24_4_65	796_45_127	2320_1_199	210_0_58	858_45_23	322_4_106	1133_1_1	4_45_1	508_2_2	8_2_393	1314_45_114	184_4_1	1024_4_1	1270_4_63	306_2_184	125_3_172	126_45_1	264_4_1126	95_45_1	161_1_1	96_4_353	10_36_1	39_45_1	840_2_175	30_045_10	51_4_5	1823_4_59	1683_0_103	689_1_853	1246_1_580	1744_1_1	820_45_91
669_1_56	1168_0_1	62_45_1	113_1_1	67_1_1	171_1_1	255_0_504	24_4_62	796_45_143	2320_1_206	210_0_53	858_45_14	322_4_114	1133_1_1	4_45_1	508_2_1	8_2_393	1314_45_111	184_4_1	1024_4_1	1270_4_67	306_2_175	125_3_186	126_45_1	264_4_1134	95_45_1	161_1_1	96_4_355	10_36_1	39_45_1	840_2_174	30_045_11	51_4_7	1823_4_51	1683_0_110	689_1_917	1246_1_581	1744_1_1	820_45_92
669_1_42	1168_0_1	62_45_1	113_1_1	67_1_1	171_1_1	255_0_519	24_4_61	796_45_149	2320_1_204	210_0_47	858_45_7	322_4_119	1133_1_1	4_45_1	508_2_1	8_2_393	1314_45_93	184_4_1	1024_4_1	1270_4_63	306_2_156	125_3_183	126_45_1	264_4_1108	95_45_1	161_1_1	96_4_361	10_36_1	39_45_1	840_2_170	30_045_14	51_4_7	1823_4_45	1683_0_122	689_1_965	1246_1_556	1744_1_1	820_45_86
669_1_34	1168_0_1	62_45_1	113_1_1	67_1_1	171_1_1	255_0_508	24_4_64	796_45_149	2320_1_198	210_0_44	858_45_13	322_4_121	1133_1_1	4_45_1	184_4_1	8_2_373	1314_45_94	1024_4_1	1270_4_65	306_2_141	125_3_171	126_45_1	264_4_1085	95_45_1	161_1_1	96_4_361	10_36_1	39_45_1	840_2_173	30_045_17	51_4_9	1823_4_52	1683_0_145	689_1_979	1246_1_576	1744_1_1	820_45_81
669_1_41	1168_0_1	62_45_1	113_1_1	67_1_1	171_1_1	255_0_524	24_4_53	796_45_137	2320_1_200	210_0_50	858_45_17	322_4_130	1133_1_1	4_45_1	184_4_1	8_2_320	1314_45_83	1024_4_1	1270_4_69	306_2_144	125_3_153	126_45_1	264_4_1081	95_45_1	161_1_1	96_4_376	10_36_1	39_45_1	840_2_190	30_045_15	51_4_10	1823_4_51	1683_0_162	689_1_961	1246_1_583	1744_1_1	820_45_84
669_1_35	1168_0_1	62_45_1	113_1_1	67_1_1	171_1_1	255_0_543	24_4_51	796_45_120	2320_1_197	210_0_49	858_45_23	322_4_138	1133_1_1	4_45_1	184_4_1	8_2_270	1314_45_79	1024_4_1	1270_4_77	306_2_146	125_3_140	126_45_1	264_4_1085	95_45_1	161_1_1	96_4_380	10_36_1	39_45_1	840_2_205	30_045_14	51_4_9	1823_4_60	1683_0_174	689_1_900	1246_1_568	1744_1_1	820_45_94
669_1_43	1168_0_1	62_45_1	113_1_1	67_1_1	171_1_1	255_0_554	24_4_57	796_45_107	2320_1_183	210_0_42	858_45_27	322_4_133	1133_1_1	4_45_1	184_4_1	8_2_241	1314_45_71	1024_4_1	1270_4_79	306_2_161	125_3_132	126_45_1	264_4_1080	95_45_1	161_1_1	96_4_395	10_36_1	39_45_1	840_2_220	30_045_14	51_4_15	1823_4_60	1683_0_179	689_1_880	1246_1_560	1744_1_1	820_45_103
669_1_48	1168_0_1	62_45_1	113_1_1	67_1_1	171_1_1	255_0_574	24_4_54	796_45_101	2320_1_181	210_0_39	858_45_23	322_4_119	1133_1_1	4_45_1	184_4_1	8_2_232	1314_45_63	1024_4_1	1270_4_79	306_2_152	125_3_103	126_45_1	264_4_1071	95_45_1	161_1_1	96_4_404	10_36_1	39_45_1	840_2_284	30_045_8	51_4_14	1823_4_60	1683_0_180	689_1_838	1246_1_542	1744_1_1	820_45_99
669_1_50	1168_0_1	62_45_1	113_1_1	67_1_1	171_1_1	255_0_575	24_4_48	796_45_69	2320_1_175	210_0_35	858_45_21	322_4_123	1133_1_1	4_45_1	184_4_1	8_2_226	1314_45_56	1024_4_1	1270_4_81	306_2_159	125_3_99	126_45_1	264_4_1058	95_45_1	161_1_1	96_4_405	10_36_1	39_45_1	840_2_296	30_045_7	51_4_17	1823_4_62	1683_0_173	689_1_797	1246_1_569	1744_1_1	820_45_88
669_1_54	1168_0_1	62_45_1	113_1_1	67_1_1	171_1_1	255_0_582	24_4_49	796_45_60	2320_1_160	210_0_34	858_45_12	322_4_135	1133_1_1	4_45_1	184_4_1	8_2_255	1314_45_47	1024_4_1	1270_4_74	306_2_154	125_3_75	126_45_1	264_4_1097	95_45_1	161_1_1	96_4_404	10_36_1	39_45_1	840_2_308	30_045_8	51_4_20	1823_4_62	1683_0_190	689_1_743	1246_1_568	1744_1_1	820_45_76
669_1_54	1168_0_1	62_45_1	113_1_1	67_1_1	171_1_1	255_0_606	24_4_48	796_45_53	2320_1_150	210_0_34	858_45_10	322_4_137	1133_1_1	4_45_1	184_4_1	8_2_305	1314_45_40	1024_4_1	1270_4_69	306_2_143	125_3_62	126_45_1	264_4_1116	95_45_1	161_1_1	96_4_422	10_36_1	39_45_1	840_2_319	30_045_10	51_4_19	1823_4_66	1683_0_179	689_1_751	1246_1_603	1744_1_1	820_45_78
669_1_48	1168_0_1	62_45_1	113_1_1	67_1_1	171_1_1	255_0_628	24_4_58	796_45_42	2320_1_118	210_0_29	858_45_10	322_4_128	1133_1_1	4_45_1	184_4_1	8_2_355	1314_45_31	1024_4_1	1270_4_68	306_2_120	125_3_50	126_45_1	264_4_1128	95_45_1	161_1_1	96_4_425	10_36_1	39_45_1	840_2_307	30_045_16	51_4_15	1823_4_69	1683_0_177	689_1_760	1246_1_622	1744_1_1	820_45_80
669_1_54	1168_0_1	62_45_1	113_1_1	67_1_1	171_1_1	255_0_616	24_4_68	796_45_33	2320_1_121	210_0_35	858_45_9	322_4_120	1133_1_1	4_45_1	184_4_1	8_2_403	1314_45_40	1024_4_1	1270_4_69	306_2_99	125_3_45	126_45_1	264_4_1130	95_45_1	161_1_1	96_4_431	10_36_1	39_45_1	840_2_304	30_045_20	51_4_16	1823_4_77	1683_0_170	689_1_793	1246_1_606	1744_1_1	820_45_94
669_1_45	1168_0_1	62_45_1	113_1_1	67_1_1	171_1_1	255_0_616	24_4_79	796_45_34	2320_1_135	210_0_33	858_45_10	322_4_110	1133_1_1	4_45_1	184_4_1	8_2_416	1314_45_52	1024_4_1	1270_4_68	306_2_109	125_3_55	126_45_1	264_4_1136	95_45_1	161_1_1	96_4_422	10_36_1	39_45_1	840_2_294	30_045_19	51_4_16	1823_4_81	1683_0_155	689_1_822	1246_1_609	1744_1_1	820_45_109
669_1_63	1168_0_1	62_45_1	113_1_1	67_1_1	171_1_1	255_0_611	24_4_86	796_45_40	2320_1_162	210_0_35	858_45_10	322_4_110	1133_1_1	4_45_1	184_4_1	8_2_398	1314_45_59	1024_4_1	1270_4_70	306_2_103	125_3_59	126_45_1	264_4_1122	95_45_1	161_1_1	96_4_409	10_36_1	39_45_1	840_2_276	30_045_18	51_4_11	1823_4_86	1683_0_143	689_1_937	1246_1_588	1744_1_1	820_45_122
669_1_69	1168_0_1	62_45_1	113_1_1	67_1_1	171_1_1	255_0_593	24_4_81	796_45_60	2320_1_214	210_0_34	858_45_11	322_4_113	1133_1_1	4_45_1	184_4_1	8_2_376	1314_45_62	1024_4_1	1270_4_63	306_2_125	125_3_58	126_45_1	264_4_1127	95_45_1	161_1_1	96_4_393	10_36_1	39_45_1	840_2_266	30_045_15	51_4_13	1823_4_77	1683_0_123	689_1_1039	1246_1_550	1744_1_1	820_45_138
669_1_74	1168_0_1	62_45_1	113_1_1	67_1_1	171_1_1	255_0_601	24_4_86	796_45_84	2320_1_270	210_0_40	858_45_13	322_4_99	1133_1_1	4_45_1	184_4_1	8_2_373	1314_45_63	1024_4_1	1270_4_65	306_2_127	125_3_61	126_45_1	264_4_1139	95_45_1	161_1_1	96_4_395	10_36_1	39_45_1	840_2_232	30_045_15	51_4_13	1823_4_73	1683_0_107	689_1_1093	1246_1_521	1744_1_1	820_45_143
669_1_72	1168_0_1	62_45_1	113_1_1	67_1_1	171_1_1	255_0_581	24_4_92	796_45_103	2320_1_293	210_0_38	858_45_16	322_4_101	1133_1_1	4_45_1	184_4_1	8_2_352	1314_45_54	1024_4_1	1270_4_65	306_2_122	125_3_49	126_45_1	264_4_1133	95_45_1	161_1_1	96_4_401	10_36_1	39_45_1	840_2_201	30_045_18	51_4_13	1823_4_74	1683_0_115	689_1_1125	1246_1_505	1744_1_1	820_45_149
669_1_73	1168_0_1	62_45_1	113_1_1	67_1_1	171_1_1	255_0_556	24_4_94	796_45_126	2320_1_296	210_0_41	858_45_20	322_4_94	1133_1_1	4_45_1	184_4_1	8_2_353	1314_45_57	1024_4_1	1270_4_65	306_2_114	125_3_34	126_45_1	264_4_1106	95_45_1	161_1_1	96_4_393	10_36_1	39_45_1	840_2_204	30_045_20	51_4_10	1823_4_77	1683_0_128	689_1_1101	1246_1_502	1744_1_1	820_45_156
669_1_68	1168_0_1	62_45_1	113_1_1	67_1_1	171_1_1	255_0_535	24_4_78	796_45_140	2320_1_259	210_0_48	858_45_15	322_4_92	1133_1_1	4_45_1	184_4_1	8_2_345	1314_45_51	1024_4_1	1270_4_60	306_2_92	125_3_24	126_45_1	264_4_1123	95_45_1	161_1_1	96_4_402	10_36_1	39_45_1	840_2_243	30_045_24	51_4_9	1823_4_88	1683_0_135	689_1_1030	1246_1_518	1744_1_1	820_45_145
669_1_44	1168_0_1	62_45_1	113_1_1	67_1_1	171_1_1	255_0_545	24_4_68	796_45_142	2320_1_224	210_0_50	858_45_12	322_4_84	1133_1_1	4_45_1	184_4_1	8_2_354	1314_45_52	1024_4_1	1270_4_65	306_2_86	125_3_27	126_45_1	264_4_1091	95_45_1	161_1_1	96_4_412	10_36_1	39_45_1	840_2_330	30_045_24	51_4_7	1823_4_95	1683_0_130	689_1_966	1246_1_553	1744_1_1	820_45_134
669_1_39	1168_0_1	62_45_1	113_1_1	67_1_1	171_1_1	255_0_531	24_4_75	796_45_138	2320_1_185	210_0_55	858_45_12	322_4_83	1133_1_1	4_45_1	184_4_1	8_2_372	1314_45_84	1024_4_1	1270_4_58	306_2_75	125_3_34	126_45_1	264_4_1124	95_45_1	161_1_1	96_4_404	10_36_1	39_45_1	840_2_370	30_045_22	51_4_8	1823_4_103	1683_0_125	689_1_921	1246_1_548	1744_1_1	820_45_103
669_1_47	1168_0_1	62_45_1	113_1_1	67_1_1	171_1_1	255_0_502	24_4_76	796_45_139	2320_1_164	210_0_57	858_45_16	322_4_86	1133_1_1	4_45_1	184_4_1	8_2_381	1314_45_106	1024_4_1	1270_4_47	306_2_79	125_3_36	126_45_1	264_4_1120	95_45_1	161_1_1	96_4_414	10_36_1	39_45_1	840_2_440	30_045_17	51_4_8	1823_4_102	1683_0_136	689_1_964	1246_1_558	1744_1_1	820_45_95
669_1_57	1168_0_1	62_45_1	113_1_1	67_1_1	171_1_1	255_0_509	24_4_85	796_45_126	2320_1_153	210_0_52	858_45_18	322_4_76	1133_1_1	4_45_1	184_4_1	8_2_409	1314_45_124	1024_4_1	1270_4_51	306_2_73	125_3_37	126_45_1	264_4_1110	95_45_1	161_1_1	96_4_429	10_36_1	39_45_1	840_2_447	30_045_15	51_4_8	1823_4_99	1683_0_145	689_1_1026	1246_1_527	1744_1_1	820_45_83
669_1_58	1168_0_1	62_45_1	113_1_1	67_1_1	171_1_1	255_0_508	24_4_93	796_45_111	2320_1_173	210_0_56	858_45_16	322_4_74	1133_1_1	4_45_1	184_4_1	8_2_407	1314_45_143	1024_4_1	1270_4_48	306_2_74	125_3_40	126_45_1	264_4_1133	95_45_1	161_1_1	96_4_452	10_36_1	39_45_1	840_2_457	30_045_17	51_4_11	1823_4_97	1683_0_155	689_1_1079	1246_1_476	1744_1_1	820_45_80
669_1_54	1168_0_1	62_45_1	113_1_1	67_1_1	171_1_1	255_0_510	24_4_99	796_45_94	2320_1_192	210_0_56	858_45_18	322_4_70	1133_1_1	4_45_1	184_4_1	8_2_414	1314_45_160	1024_4_1	1270_4_54	306_2_74	125_3_42	126_45_1	264_4_1105	95_45_1	161_1_1	96_4_463	10_36_1	39_45_1	840_2_423	30_045_19	51_4_11	1823_4_93	1683_0_151	689_1_1142	1246_1_431	1744_1_1	820_45_92
669_1_46	1168_0_1	62_45_1	113_1_1	67_1_1	171_1_1	255_0_502	24_4_99	796_45_89	2320_1_212	210_0_51	858_45_20	322_4_77	1133_1_1	4_45_1	184_4_1	8_2_409	1314_45_165	1024_4_1	1270_4_53	306_2_92	125_3_36	126_45_1	264_4_1101	95_45_1	161_1_1	96_4_486	10_36_1	39_45_1	840_2_339	30_045_19	51_4_13	1823_4_93	1683_0_159	689_1_1132	1246_1_372	1744_1_1	820_45_112
669_1_39	1168_0_1	62_45_1	113_1_1	67_1_1	171_1_1	255_0_494	24_4_95	796_45_88	2320_1_234	210_0_50	858_45_21	322_4_79	1133_1_1	4_45_1	184_4_1	8_2_427	1314_45_155	1024_4_1	1270_4_51	306_2_109	125_3_28	126_45_1	264_4_1110	95_45_1	161_1_1	96_4_488	10_36_1	39_45_1	840_2_303	30_045_21	51_4_14	1823_4_100	1683_0_167	689_1_1078	1246_1_372	1744_1_1	820_45_121
669_1_32	1168_0_1	62_45_1	113_1_1	67_1_1	171_1_1	255_0_492	24_4_88	796_45_81	2320_1_246	210_0_44	858_45_19	322_4_80	1133_1_1	4_45_1	184_4_1	8_2_426	1314_45_147	1024_4_1	1270_4_56	306_2_123	125_3_25	126_45_1	264_4_1087	95_45_1	161_1_1	96_4_512	10_36_1	39_45_1	840_2_261	30_045_21	51_4_20	1823_4_101	1683_0_166	689_1_1038	1246_1_360	1744_1_1	820_45_136
669_1_29	1168_0_1	62_45_1	113_1_1	67_1_1	171_1_1	255_0_498	24_4_88	796_45_96	2320_1_251	210_0_41	858_45_18	322_4_77	1133_1_1	4_45_1	184_4_1	8_2_443	1314_45_139	1024_4_1	1270_4_50	306_2_131	125_3_19	126_45_1	264_4_1060	95_45_1	161_1_1	96_4_541	10_36_1	39_45_1	840_2_246	30_045_24	51_4_22	1823_4_98	1683_0_166	689_1_930	1246_1_415	1744_1_1	820_45_132
669_1_21	1168_0_1	62_45_1	113_1_1	67_1_1	171_1_1	255_0_492	24_4_99	796_45_108	2320_1_275	210_0_45	858_45_18	322_4_78	1133_1_1	4_45_1	184_4_1	8_2_408	1314_45_114	1024_4_1	1270_4_42	306_2_145	125_3_22	126_45_1	264_4_1062	95_45_1	161_1_1	96_4_550	10_36_1	39_45_1	840_2_260	30_045_28	51_4_22	1823_4_93	1683_0_172	689_1_852	1246_1_450	1744_1_1	820_45_127
669_1_23	1168_0_1	62_45_1	113_1_1	67_1_1	171_1_1	255_0_477	24_4_108	796_45_115	2320_1_286	210_0_43	858_45_25	322_4_80	1133_1_1	4_45_1	184_4_1	8_2_394	1314_45_103	1024_4_1	1270_4_37	306_2_165	125_3_17	126_45_1	264_4_1041	95_45_1	161_1_1	96_4_556	10_36_1	39_45_1	840_2_259	30_045_30	51_4_23	1823_4_88	1683_0_175	689_1_781	1246_1_447	1744_1_1	820_45_112
669_1_24	1168_0_1	62_45_1	113_1_1	67_1_1	171_1_1	255_0_488	24_4_109	796_45_121	2320_1_289	210_0_48	858_45_29	322_4_78	1133_1_1	4_45_1	184_4_1	8_2_374	1314_45_97	1024_4_1	1270_4_31	306_2_160	125_3_19	126_45_1	264_4_1037	95_45_1	161_1_1	96_4_572	10_36_1	39_45_1	840_2_270	30_045_31	51_4_17	1823_4_92	1683_0_161	689_1_731	1246_1_475	1744_1_1	820_45_106
669_1_21	1168_0_1	62_45_1	113_1_1	67_1_1	171_1_1	255_0_472	24_4_99	796_45_115	2320_1_288	210_0_47	858_45_25	322_4_93	1133_1_1	4_45_1	184_4_1	8_2_372	1314_45_91	1024_4_1	1270_4_32	306_2_151	125_3_18	126_45_1	264_4_1066	95_45_1	161_1_1	96_4_564	10_36_1	39_45_1	840_2_276	30_045_31	51_4_17	1823_4_100	1683_0_162	689_1_756	1246_1_448	1744_1_1	820_45_88
669_1_19	1168_0_1	62_45_1	113_1_1	67_1_1	171_1_1	255_0_483	24_4_102	796_45_102	2320_1_287	210_0_48	858_45_23	322_4_102	1133_1_1	4_45_1	184_4_1	8_2_376	1314_45_94	1024_4_1	1270_4_33	306_2_135	125_3_16	126_45_1	264_4_1094	95_45_1	161_1_1	96_4_561	10_36_1	39_45_1	840_2_259	30_045_32	51_4_18	1823_4_98	1683_0_156	689_1_774	1246_1_434	1744_1_1	820_45_97
669_1_19	1168_0_1	62_45_1	113_1_1	67_1_1	171_1_1	255_0_476	24_4_96	796_45_96	2320_1_285	210_0_51	858_45_20	322_4_105	1133_1_1	4_45_1	184_4_1	8_2_363	1314_45_104	1024_4_1	1270_4_31	306_2_125	125_3_10	126_45_1	264_4_1122	95_45_1	161_1_1	96_4_542	10_36_1	39_45_1	840_2_274	30_045_31	51_4_16	1823_4_96	1683_0_163	689_1_816	1246_1_425	1744_1_1	820_45_98
669_1_20	1168_0_1	62_45_1	113_1_1	67_1_1	171_1_1	255_0_476	24_4_96	796_45_86	2320_1_257	210_0_43	858_45_21	322_4_99	1133_1_1	4_45_1	184_4_1	8_2_384	1314_45_103	1024_4_1	1270_4_29	306_2_114	125_3_9	126_45_1	264_4_1143	95_45_1	161_1_1	96_4_523	10_36_1	39_45_1	840_2_275	30_045_44	51_4_9	1823_4_88	1683_0_165	689_1_873	1246_1_414	1744_1_1	820_45_98
669_1_31	1168_0_1	62_45_1	113_1_1	67_1_1	171_1_1	255_0_491	24_4_94	796_45_71	2320_1_230	210_0_37	858_45_22	322_4_98	1133_1_1	4_45_1	184_4_1	8_2_394	1314_45_100	1024_4_1	1270_4_32	306_2_99	125_3_5	126_45_1	264_4_1139	95_45_1	161_1_1	96_4_498	10_36_1	39_45_1	840_2_263	30_045_36	51_4_4	1823_4_85	1683_0_149	689_1_937	1246_1_414	1744_1_1	820_45_97
669_1_37	1168_0_1	62_45_1	113_1_1	67_1_1	171_1_1	255_0_464	24_4_88	796_45_89	2320_1_226	210_0_30	858_45_21	322_4_97	1133_1_1	4_45_1	184_4_1	8_2_396	1314_45_99	1024_4_1	1270_4_28	306_2_98	125_3_2	126_45_1	264_4_1149	95_45_1	161_1_1	96_4_493	10_36_1	39_45_1	840_2_258	30_045_40	1823_4_75	1683_0_143	689_1_1058	1246_1_428	1744_1_1	820_45_85
669_1_47	1168_0_1	62_45_1	113_1_1	67_1_1	171_1_1	255_0_494	24_4_92	796_45_113	2320_1_211	210_0_30	858_45_18	322_4_100	1133_1_1	4_45_1	184_4_1	8_2_419	1314_45_94	1024_4_1	1270_4_23	306_2_105	125_3_2	126_45_1	264_4_1141	95_45_1	161_1_1	96_4_533	10_36_1	39_45_1	840_2_267	30_045_37	1823_4_78	1683_0_133	689_1_1112	1246_1_425	1744_1_1	820_45_77
669_1_49	1168_0_1	62_45_1	113_1_1	67_1_1	171_1_1	255_0_521	24_4_101	796_45_132	2320_1_224	210_0_25	858_45_19	322_4_111	1133_1_1	4_45_1	184_4_1	8_2_406	1314_45_96	1024_4_1	1270_4_22	306_2_122	126_45_1	264_4_1119	95_45_1	161_1_1	96_4_523	10_36_1	39_45_1	840_2_258	30_045_42	1823_4_71	1683_0_124	689_1_1170	1246_1_444	1744_1_1	820_45_70
669_1_47	1168_0_1	62_45_1	113_1_1	67_1_1	171_1_1	255_0_551	24_4_103	796_45_134	2320_1_239	210_0_23	858_45_17	322_4_119	1133_1_1	4_45_1	184_4_1	8_2_380	1314_45_108	1024_4_1	1270_4_15	306_2_137	126_45_1	264_4_1091	95_45_1	161_1_1	96_4_519	10_36_1	39_45_1	840_2_238	30_045_43	1823_4_83	1683_0_113	689_1_1119	1246_1_449	1744_1_1	820_45_54
669_1_55	1168_0_1	62_45_1	113_1_1	67_1_1	171_1_1	255_0_528	24_4_107	796_45_127	2320_1_264	210_0_24	858_45_18	322_4_112	1133_1_1	4_45_1	184_4_1	8_2_358	1314_45_125	1024_4_1	1270_4_18	306_2_158	126_45_1	264_4_1081	95_45_1	161_1_1	96_4_515	10_36_1	39_45_1	840_2_219	30_045_44	1823_4_78	1683_0_107	689_1_1035	1246_1_472	1744_1_1	820_45_41
669_1_52	1168_0_1	62_45_1	113_1_1	67_1_1	171_1_1	255_0_550	24_4_111	796_45_122	2320_1_259	210_0_25	858_45_16	322_4_122	1133_1_1	4_45_1	184_4_1	8_2_322	1314_45_140	1024_4_1	1270_4_20	306_2_182	126_45_1	264_4_1080	95_45_1	161_1_1	96_4_515	10_36_1	39_45_1	840_2_193	30_045_52	1823_4_72	1683_0_103	689_1_972	1246_1_497	1744_1_1	820_45_31
669_1_70	1168_0_1	62_45_1	113_1_1	67_1_1	171_1_1	255_0_550	24_4_114	796_45_94	2320_1_244	210_0_24	858_45_11	322_4_128	1133_1_1	4_45_1	184_4_1	8_2_319	1314_45_147	1024_4_1	1270_4_23	306_2_197	126_45_1	264_4_1065	95_45_1	161_1_1	96_4_485	10_36_1	39_45_1	840_2_176	30_045_56	1823_4_79	1683_0_104	689_1_905	1246_1_516	1744_1_1	820_45_21
669_1_70	1168_0_1	62_45_1	113_1_1	67_1_1	171_1_1	255_0_562	24_4_116	796_45_79	2320_1_238	210_0_24	858_45_8	322_4_134	1133_1_1	4_45_1	184_4_1	8_2_327	1314_45_136	1024_4_1	1270_4_22	306_2_203	126_45_1	264_4_1083	95_45_1	161_1_1	96_4_479	10_36_1	39_45_1	840_2_160	30_045_50	1823_4_87	1683_0_109	689_1_842	1246_1_559	1744_1_1	820_45_22
669_1_62	1168_0_1	62_45_1	113_1_1	67_1_1	171_1_1	255_0_565	24_4_132	796_45_62	2320_1_217	210_0_23	858_45_6	322_4_148	1133_1_1	4_45_1	184_4_1	8_2_360	1314_45_105	1024_4_1	1270_4_22	306_2_192	126_45_1	264_4_1037	95_45_1	161_1_1	96_4_472	10_36_1	39_45_1	840_2_164	30_045_50	1823_4_87	1683_0_116	689_1_845	1246_1_569	1744_1_1	820_45_26
669_1_58	1168_0_1	62_45_1	113_1_1	67_1_1	171_1_1	255_0_570	24_4_145	796_45_58	2320_1_223	210_0_19	858_45_3	322_4_142	1133_1_1	4_45_1	184_4_1	8_2_399	1314_45_73	1024_4_1	1270_4_22	306_2_204	126_45_1	264_4_1066	95_45_1	161_1_1	96_4_465	10_36_1	39_45_1	840_2_156	30_045_52	1823_4_93	1683_0_108	689_1_871	1246_1_600	1744_1_1	820_45_36
669_1_39	1168_0_1	62_45_1	113_1_1	67_1_1	171_1_1	255_0_584	24_4_153	796_45_57	2320_1_219	210_0_24	858_45_3	322_4_147	1133_1_1	4_45_1	184_4_1	8_2_386	1314_45_47	1024_4_1	1270_4_21	306_2_202	126_45_1	264_4_1097	95_45_1	161_1_1	96_4_441	10_36_1	39_45_1	840_2_175	30_045_51	1823_4_100	1683_0_95	689_1_887	1246_1_598	1744_1_1	820_45_33
669_1_36	1168_0_1	62_45_1	113_1_1	67_1_1	171_1_1	255_0_586	24_4_167	796_45_72	2320_1_241	210_0_23	858_45_4	322_4_147	1133_1_1	4_45_1	184_4_1	8_2_410	1314_45_39	1024_4_1	1270_4_22	306_2_206	126_45_1	264_4_1120	95_45_1	161_1_1	96_4_406	10_36_1	39_45_1	840_2_203	30_045_52	1823_4_99	1683_0_100	689_1_918	1246_1_581	1744_1_1	820_45_45
669_1_33	1168_0_1	62_45_1	113_1_1	67_1_1	171_1_1	255_0_611	24_4_165	796_45_87	2320_1_258	210_0_20	858_45_3	322_4_150	1133_1_1	4_45_1	184_4_1	8_2_399	1314_45_32	1024_4_1	1270_4_20	306_2_201	126_45_1	264_4_1136	95_45_1	161_1_1	96_4_413	10_36_1	39_45_1	840_2_220	30_045_53	1823_4_87	1683_0_109	689_1_949	1246_1_518	1744_1_1	820_45_37
669_1_28	1168_0_1	62_45_1	113_1_1	67_1_1	171_1_1	255_0_599	24_4_173	796_45_106	2320_1_263	210_0_19	858_45_6	322_4_147	1133_1_1	4_45_1	184_4_1	8_2_395	1314_45_34	1024_4_1	1270_4_19	306_2_201	126_45_1	264_4_1122	95_45_1	161_1_1	96_4_390	10_36_1	39_45_1	840_2_244	30_045_49	1823_4_75	1683_0_112	689_1_947	1246_1_481	1744_1_1	820_45_32
669_1_27	1168_0_1	62_45_1	113_1_1	67_1_1	171_1_1	255_0_603	24_4_165	796_45_132	2320_1_299	210_0_15	858_45_12	322_4_138	1133_1_1	4_45_1	184_4_1	8_2_379	1314_45_31	1024_4_1	1270_4_20	306_2_200	126_45_1	264_4_1129	95_45_1	161_1_1	96_4_396	10_36_1	39_45_1	840_2_271	30_045_51	1823_4_81	1683_0_113	689_1_938	1246_1_433	1744_1_1	820_45_29
669_1_28	1168_0_1	62_45_1	113_1_1	67_1_1	171_1_1	255_0_596	24_4_159	796_45_153	2320_1_299	210_0_12	858_45_15	322_4_141	1133_1_1	4_45_1	184_4_1	8_2_372	1314_45_41	1024_4_1	1270_4_17	306_2_185	126_45_1	264_4_1125	95_45_1	161_1_1	96_4_395	10_36_1	39_45_1	840_2_289	30_045_45	1823_4_74	1683_0_112	689_1_928	1246_1_445	1744_1_1	820_45_21
669_1_50	1168_0_1	62_45_1	113_1_1	67_1_1	171_1_1	255_0_588	24_4_156	796_45_172	2320_1_306	210_0_9	858_45_23	322_4_156	1133_1_1	4_45_1	184_4_1	8_2_393	1314_45_37	1024_4_1	1270_4_18	306_2_181	126_45_1	264_4_1104	95_45_1	161_1_1	96_4_396	10_36_1	39_45_1	840_2_299	30_045_42	1823_4_73	1683_0_114	689_1_932	1246_1_450	1744_1_1	820_45_24
669_1_67	1168_0_1	62_45_1	113_1_1	67_1_1	171_1_1	255_0_579	24_4_156	796_45_193	2320_1_308	210_0_12	858_45_23	322_4_156	1133_1_1	4_45_1	184_4_1	8_2_398	1314_45_40	1024_4_1	1270_4_20	306_2_161	126_45_1	264_4_1076	95_45_1	161_1_1	96_4_397	10_36_1	39_45_1	840_2_295	30_045_36	1823_4_67	1683_0_121	689_1_994	1246_1_495	1744_1_1	820_45_32
669_1_86	1168_0_1	62_45_1	113_1_1	67_1_1	171_1_1	255_0_550	24_4_156	796_45_198	2320_1_314	210_0_11	858_45_21	322_4_155	1133_1_1	4_45_1	184_4_1	8_2_419	1314_45_47	1024_4_1	1270_4_21	306_2_140	126_45_1	264_4_1075	95_45_1	161_1_1	96_4_380	10_36_1	39_45_1	840_2_290	30_045_40	1823_4_59	1683_0_132	689_1_1042	1246_1_522	1744_1_1	820_45_44
669_1_101	1168_0_1	62_45_1	113_1_1	67_1_1	171_1_1	255_0_558	24_4_170	796_45_190	2320_1_306	210_0_9	858_45_16	322_4_159	1133_1_1	4_45_1	184_4_1	8_2_432	1314_45_52	1024_4_1	1270_4_19	306_2_119	126_45_1	264_4_1091	95_45_1	161_1_1	96_4_367	10_36_1	39_45_1	840_2_263	30_045_42	1823_4_53	1683_0_152	689_1_1093	1246_1_529	1744_1_1	820_45_42
669_1_94	1168_0_1	62_45_1	113_1_1	67_1_1	171_1_1	255_0_550	24_4_170	796_45_170	2320_1_299	210_0_10	858_45_10	322_4_146	1133_1_1	4_45_1	184_4_1	8_2_418	1314_45_63	1024_4_1	1270_4_17	306_2_110	126_45_1	264_4_1092	95_45_1	161_1_1	96_4_338	10_36_1	39_45_1	840_2_252	30_045_38	1823_4_46	1683_0_163	689_1_1153	1246_1_567	1744_1_1	820_45_54
669_1_89	1168_0_1	62_45_1	113_1_1	67_1_1	171_1_1	255_0_524	24_4_175	796_45_132	2320_1_257	210_0_8	858_45_6	322_4_144	1133_1_1	4_45_1	184_4_1	8_2_427	1314_45_78	1024_4_1	1270_4_18	306_2_93	126_45_1	264_4_1095	95_45_1	161_1_1	96_4_342	10_36_1	39_45_1	840_2_274	30_045_44	1823_4_41	1683_0_172	689_1_1155	1246_1_596	1744_1_1	820_45_48
669_1_73	1168_0_1	62_45_1	113_1_1	67_1_1	171_1_1	255_0_510	24_4_168	796_45_116	2320_1_262	210_0_5	858_45_3	322_4_133	1133_1_1	4_45_1	184_4_1	8_2_461	1314_45_106	1024_4_1	1270_4_19	306_2_85	126_45_1	264_4_1097	95_45_1	161_1_1	96_4_328	10_36_1	39_45_1	840_2_269	30_045_47	1823_4_37	1683_0_188	689_1_1092	1246_1_639	1744_1_1	820_45_50
669_1_56	1168_0_1	62_45_1	113_1_1	67_1_1	171_1_1	255_0_511	24_4_173	796_45_104	2320_1_264	210_0_2	322_4_134	1133_1_1	4_45_1	184_4_1	8_2_468	1314_45_109	1024_4_1	1270_4_22	306_2_89	264_4_1080	95_45_1	161_1_1	96_4_342	10_36_1	39_45_1	840_2_282	30_045_48	1823_4_30	1683_0_201	689_1_1035	1246_1_671	1744_1_1	820_45_50
669_1_51	1168_0_1	62_45_1	113_1_1	67_1_1	171_1_1	255_0_521	24_4_184	796_45_105	2320_1_272	322_4_136	1133_1_1	4_45_1	184_4_1	8_2_521	1314_45_132	1024_4_1	1270_4_17	306_2_104	264_4_1068	95_45_1	161_1_1	96_4_339	10_36_1	39_45_1	840_2_286	30_045_52	1823_4_28	1683_0_190	689_1_936	1246_1_663	1744_1_1	820_45_47
669_1_43	1168_0_1	62_45_1	113_1_1	67_1_1	171_1_1	255_0_517	24_4_188	796_45_112	2320_1_291	322_4_141	1133_1_1	4_45_1	184_4_1	8_2_535	1314_45_133	1024_4_1	1270_4_9	306_2_120	264_4_1044	95_45_1	161_1_1	96_4_336	10_36_1	39_45_1	840_2_305	30_045_53	1823_4_24	1683_0_189	689_1_872	1246_1_685	1744_1_1	820_45_49
669_1_51	1168_0_1	62_45_1	113_1_1	67_1_1	171_1_1	255_0_529	24_4_182	796_45_127	2320_1_312	322_4_130	1133_1_1	4_45_1	184_4_1	8_2_533	1314_45_127	1024_4_1	1270_4_6	306_2_124	264_4_1028	95_45_1	161_1_1	96_4_343	10_36_1	39_45_1	840_2_324	30_045_54	1823_4_19	1683_0_187	689_1_871	1246_1_635	1744_1_1	820_45_60
669_1_60	1168_0_1	62_45_1	113_1_1	67_1_1	171_1_1	255_0_519	24_4_203	796_45_122	2320_1_328	322_4_137	1133_1_1	4_45_1	184_4_1	8_2_522	1314_45_93	1024_4_1	1270_4_3	306_2_123	264_4_1037	95_45_1	161_1_1	96_4_346	10_36_1	39_45_1	840_2_351	30_045_62	1823_4_13	1683_0_184	689_1_859	1246_1_588	1744_1_1	820_45_59
669_1_58	1168_0_1	62_45_1	113_1_1	67_1_1	171_1_1	255_0_504	24_4_214	796_45_115	2320_1_333	322_4_136	4_45_1	184_4_1	8_2_469	1314_45_72	1024_4_1	1133_1_1	306_2_122	264_4_1079	95_45_1	161_1_1	96_4_356	10_36_1	39_45_1	840_2_323	30_045_60	1823_4_9	1683_0_181	689_1_891	1246_1_554	1744_1_1	820_45_55
669_1_57	1168_0_1	62_45_1	113_1_1	67_1_1	171_1_1	255_0_505	24_4_229	796_45_84	2320_1_315	322_4_135	4_45_1	184_4_1	8_2_423	1314_45_53	1024_4_1	1133_1_1	306_2_118	264_4_1140	95_45_1	161_1_1	96_4_361	10_36_1	39_45_1	840_2_300	30_045_66	1823_4_11	1683_0_181	689_1_892	1246_1_538	1744_1_1	820_45_45
669_1_63	1168_0_1	62_45_1	113_1_1	67_1_1	171_1_1	255_0_510	24_4_226	796_45_84	2320_1_302	322_4_142	4_45_1	184_4_1	8_2_399	1314_45_38	1024_4_1	1133_1_1	306_2_120	264_4_1157	95_45_1	161_1_1	96_4_354	10_36_1	39_45_1	840_2_240	30_045_64	1823_4_9	1683_0_169	689_1_923	1246_1_519	1744_1_1	820_45_33
669_1_60	1168_0_1	62_45_1	113_1_1	67_1_1	171_1_1	255_0_485	24_4_235	796_45_69	2320_1_290	322_4_149	4_45_1	184_4_1	8_2_404	1314_45_38	1024_4_1	1133_1_1	306_2_116	264_4_1183	95_45_1	161_1_1	96_4_343	10_36_1	39_45_1	840_2_192	30_045_77	1823_4_9	1683_0_174	689_1_942	1246_1_514	1744_1_1	820_45_32
669_1_64	1168_0_1	62_45_1	113_1_1	67_1_1	171_1_1	255_0_498	24_4_232	796_45_78	2320_1_283	322_4_152	4_45_1	184_4_1	8_2_409	1314_45_41	1024_4_1	1133_1_1	306_2_119	264_4_1205	95_45_1	161_1_1	96_4_338	10_36_1	39_45_1	840_2_171	30_045_70	1823_4_6	1683_0_175	689_1_962	1246_1_516	1744_1_1	820_45_22
669_1_62	1168_0_1	62_45_1	113_1_1	67_1_1	171_1_1	255_0_506	24_4_229	796_45_79	2320_1_288	322_4_141	4_45_1	184_4_1	8_2_425	1314_45_49	1024_4_1	1133_1_1	306_2_115	264_4_1198	95_45_1	161_1_1	96_4_322	10_36_1	39_45_1	840_2_193	30_045_76	1823_4_3	1683_0_179	689_1_942	1246_1_512	1744_1_1	820_45_23
669_1_62	1168_0_1	62_45_1	113_1_1	67_1_1	171_1_1	255_0_498	24_4_220	796_45_84	2320_1_281	322_4_135	4_45_1	184_4_1	8_2_433	1314_45_66	1024_4_1	1133_1_1	306_2_122	264_4_1195	95_45_1	161_1_1	96_4_313	10_36_1	39_45_1	840_2_211	30_045_73	1823_4_3	1683_0_184	689_1_946	1246_1_493	1744_1_1	820_45_23
669_1_71	1168_0_1	62_45_1	113_1_1	67_1_1	171_1_1	255_0_495	24_4_219	796_45_84	2320_1_282	322_4_146	4_45_1	184_4_1	8_2_461	1314_45_72	1024_4_1	1133_1_1	306_2_124	264_4_1187	95_45_1	161_1_1	96_4_281	10_36_1	39_45_1	840_2_230	30_045_67	1823_4_4	1683_0_176	689_1_910	1246_1_496	1744_1_1	820_45_27
669_1_74	1168_0_1	62_45_1	113_1_1	67_1_1	171_1_1	255_0_508	24_4_211	796_45_73	2320_1_274	322_4_160	4_45_1	184_4_1	8_2_462	1314_45_69	1024_4_1	1133_1_1	306_2_109	264_4_1200	95_45_1	161_1_1	96_4_306	10_36_1	39_45_1	840_2_250	30_045_68	1823_4_4	1683_0_175	689_1_897	1246_1_482	1744_1_1	820_45_31
669_1_74	1168_0_1	62_45_1	113_1_1	67_1_1	171_1_1	255_0_529	24_4_222	796_45_68	2320_1_261	322_4_163	4_45_1	184_4_1	8_2_444	1314_45_62	1024_4_1	1133_1_1	306_2_106	264_4_1219	95_45_1	161_1_1	96_4_318	10_36_1	39_45_1	840_2_257	30_045_63	1823_4_5	1683_0_174	689_1_875	1246_1_489	1744_1_1	820_45_35
669_1_66	1168_0_1	62_45_1	113_1_1	67_1_1	171_1_1	255_0_541	24_4_220	796_45_65	2320_1_243	322_4_164	4_45_1	184_4_1	8_2_450	1314_45_57	1024_4_1	1133_1_1	306_2_108	264_4_1211	95_45_1	161_1_1	96_4_344	10_36_1	39_45_1	840_2_237	30_045_74	1823_4_5	1683_0_176	689_1_854	1246_1_457	1744_1_1	820_45_49
669_1_69	1168_0_1	62_45_1	113_1_1	67_1_1	171_1_1	255_0_519	24_4_228	796_45_67	2320_1_229	322_4_180	4_45_1	184_4_1	8_2_411	1314_45_58	1024_4_1	1133_1_1	306_2_112	264_4_1223	95_45_1	161_1_1	96_4_352	10_36_1	39_45_1	840_2_226	30_045_74	1823_4_7	1683_0_191	689_1_852	1246_1_465	1744_1_1	820_45_48
669_1_63	1168_0_1	62_45_1	113_1_1	67_1_1	171_1_1	255_0_527	24_4_226	796_45_75	2320_1_204	322_4_189	4_45_1	184_4_1	8_2_379	1314_45_73	1024_4_1	1133_1_1	306_2_120	264_4_1229	95_45_1	161_1_1	96_4_344	10_36_1	39_45_1	840_2_215	30_045_53	1823_4_8	1683_0_178	689_1_897	1246_1_443	1744_1_1	820_45_47
669_1_61	1168_0_1	62_45_1	113_1_1	67_1_1	171_1_1	255_0_534	24_4_233	796_45_86	2320_1_196	322_4_198	4_45_1	184_4_1	8_2_358	1314_45_97	1024_4_1	1133_1_1	306_2_134	264_4_1207	95_45_1	161_1_1	96_4_361	10_36_1	39_45_1	840_2_189	30_045_52	1823_4_8	1683_0_164	689_1_917	1246_1_449	1744_1_1	820_45_39
669_1_57	1168_0_1	62_45_1	113_1_1	67_1_1	171_1_1	255_0_541	24_4_230	796_45_94	2320_1_214	322_4_210	4_45_1	184_4_1	8_2_359	1314_45_117	1024_4_1	1133_1_1	306_2_139	264_4_1237	95_45_1	161_1_1	96_4_351	10_36_1	39_45_1	840_2_183	30_045_46	1823_4_9	1683_0_162	689_1_941	1246_1_483	1744_1_1	820_45_36
669_1_49	1168_0_1	62_45_1	113_1_1	67_1_1	171_1_1	255_0_528	24_4_218	796_45_109	2320_1_241	322_4_209	4_45_1	184_4_1	8_2_379	1314_45_124	1024_4_1	1133_1_1	306_2_162	264_4_1254	95_45_1	161_1_1	96_4_351	10_36_1	39_45_1	840_2_201	30_045_46	1823_4_12	1683_0_174	689_1_892	1246_1_466	1744_1_1	820_45_42
669_1_48	1168_0_1	62_45_1	113_1_1	67_1_1	171_1_1	255_0_533	24_4_232	796_45_103	2320_1_293	322_4_206	4_45_1	184_4_1	8_2_379	1314_45_139	1024_4_1	1133_1_1	306_2_164	264_4_1247	95_45_1	161_1_1	96_4_328	10_36_1	39_45_1	840_2_212	30_045_47	1823_4_15	1683_0_181	689_1_834	1246_1_463	1744_1_1	820_45_50
669_1_55	1168_0_1	62_45_1	113_1_1	67_1_1	171_1_1	255_0_512	24_4_227	796_45_98	2320_1_339	322_4_223	4_45_1	184_4_1	8_2_400	1314_45_131	1024_4_1	1133_1_1	306_2_182	264_4_1263	95_45_1	161_1_1	96_4_324	10_36_1	39_45_1	840_2_226	30_045_49	1823_4_12	1683_0_174	689_1_806	1246_1_500	1744_1_1	820_45_63
669_1_60	1168_0_1	62_45_1	113_1_1	67_1_1	171_1_1	255_0_527	24_4_238	796_45_83	2320_1_378	322_4_233	4_45_1	184_4_1	8_2_408	1314_45_102	1024_4_1	1133_1_1	306_2_192	264_4_1249	95_45_1	161_1_1	96_4_313	10_36_1	39_45_1	840_2_195	30_045_50	1823_4_13	1683_0_166	689_1_772	1246_1_512	1744_1_1	820_45_76
669_1_60	1168_0_1	62_45_1	113_1_1	67_1_1	171_1_1	255_0_531	24_4_222	796_45_67	2320_1_391	322_4_251	4_45_1	184_4_1	8_2_419	1314_45_71	1024_4_1	1133_1_1	306_2_190	264_4_1227	95_45_1	161_1_1	96_4_290	10_36_1	39_45_1	840_2_173	30_045_60	1823_4_19	1683_0_165	689_1_704	1246_1_588	1744_1_1	820_45_75
669_1_59	1168_0_1	62_45_1	113_1_1	67_1_1	171_1_1	255_0_551	24_4_226	796_45_68	2320_1_389	322_4_251	4_45_1	184_4_1	8_2_414	1314_45_50	1024_4_1	1133_1_1	306_2_176	264_4_1240	95_45_1	161_1_1	96_4_293	10_36_1	39_45_1	840_2_144	30_045_58	1823_4_21	1683_0_163	689_1_671	1246_1_625	1744_1_1	820_45_67
669_1_65	1168_0_1	62_45_1	113_1_1	67_1_1	171_1_1	255_0_572	24_4_227	796_45_75	2320_1_355	322_4_244	4_45_1	184_4_1	8_2_430	1314_45_49	1024_4_1	1133_1_1	306_2_152	264_4_1226	95_45_1	161_1_1	96_4_280	10_36_1	39_45_1	840_2_123	30_045_64	1823_4_18	1683_0_153	689_1_644	1246_1_678	1744_1_1	820_45_63
669_1_57	1168_0_1	62_45_1	113_1_1	67_1_1	171_1_1	255_0_577	24_4_223	796_45_93	2320_1_337	322_4_246	4_45_1	184_4_1	8_2_427	1314_45_46	1024_4_1	1133_1_1	306_2_142	264_4_1254	95_45_1	161_1_1	96_4_263	10_36_1	39_45_1	840_2_139	30_045_65	1823_4_19	1683_0_139	689_1_645	1246_1_742	1744_1_1	820_45_49
669_1_54	1168_0_1	62_45_1	113_1_1	67_1_1	171_1_1	255_0_579	24_4_208	796_45_100	2320_1_314	322_4_250	4_45_1	184_4_1	8_2_420	1314_45_57	1024_4_1	1133_1_1	306_2_130	264_4_1240	95_45_1	161_1_1	96_4_255	10_36_1	39_45_1	840_2_155	30_045_65	1823_4_24	1683_0_130	689_1_694	1246_1_734	1744_1_1	820_45_43
669_1_45	1168_0_1	62_45_1	113_1_1	67_1_1	171_1_1	255_0_576	24_4_211	796_45_97	2320_1_295	322_4_259	4_45_1	184_4_1	8_2_415	1314_45_74	1024_4_1	1133_1_1	306_2_116	264_4_1224	95_45_1	161_1_1	96_4_237	10_36_1	39_45_1	840_2_173	30_045_69	1823_4_29	1683_0_135	689_1_739	1246_1_714	1744_1_1	820_45_35
669_1_45	1168_0_1	62_45_1	113_1_1	67_1_1	171_1_1	255_0_576	24_4_222	796_45_96	2320_1_279	322_4_269	4_45_1	184_4_1	8_2_413	1314_45_91	1024_4_1	1133_1_1	306_2_106	264_4_1241	95_45_1	161_1_1	96_4_231	10_36_1	39_45_1	840_2_180	30_045_71	1823_4_33	1683_0_128	689_1_789	1246_1_618	1744_1_1	820_45_30
669_1_33	1168_0_1	62_45_1	113_1_1	67_1_1	171_1_1	255_0_575	24_4_226	796_45_94	2320_1_264	322_4_268	4_45_1	184_4_1	8_2_412	1314_45_99	1024_4_1	1133_1_1	306_2_92	264_4_1196	95_45_1	161_1_1	96_4_226	10_36_1	39_45_1	840_2_196	30_045_73	1823_4_35	1683_0_132	689_1_825	1246_1_578	1744_1_1	820_45_23
669_1_27	1168_0_1	62_45_1	113_1_1	67_1_1	171_1_1	255_0_591	24_4_217	796_45_98	2320_1_250	322_4_247	4_45_1	184_4_1	8_2_429	1314_45_95	1024_4_1	1133_1_1	306_2_88	264_4_1182	95_45_1	161_1_1	96_4_237	10_36_1	39_45_1	840_2_187	30_045_80	1823_4_31	1683_0_139	689_1_886	1246_1_530	1744_1_1	820_45_17
669_1_23	1168_0_1	62_45_1	113_1_1	67_1_1	171_1_1	255_0_604	24_4_219	796_45_105	2320_1_251	322_4_240	4_45_1	184_4_1	8_2_448	1314_45_84	1024_4_1	1133_1_1	306_2_78	264_4_1201	95_45_1	161_1_1	96_4_246	10_36_1	39_45_1	840_2_181	30_045_75	1823_4_31	1683_0_139	689_1_919	1246_1_493	1744_1_1	820_45_17
669_1_23	1168_0_1	62_45_1	113_1_1	67_1_1	171_1_1	255_0_615	24_4_218	796_45_98	2320_1_291	322_4_251	4_45_1	184_4_1	8_2_481	1314_45_71	1024_4_1	1133_1_1	306_2_70	264_4_1210	95_45_1	161_1_1	96_4_256	10_36_1	39_45_1	840_2_179	30_045_74	1823_4_32	1683_0_132	689_1_900	1246_1_484	1744_1_1	820_45_11
669_1_31	1168_0_1	62_45_1	113_1_1	67_1_1	171_1_1	255_0_613	24_4_221	796_45_100	2320_1_324	322_4_245	4_45_1	184_4_1	8_2_487	1314_45_58	1024_4_1	1133_1_1	306_2_61	264_4_1226	95_45_1	161_1_1	96_4_271	10_36_1	39_45_1	840_2_169	30_045_71	1823_4_30	1683_0_118	689_1_880	1246_1_471	1744_1_1	820_45_12
669_1_39	1168_0_1	62_45_1	113_1_1	67_1_1	171_1_1	255_0_630	24_4_239	796_45_109	2320_1_357	322_4_251	4_45_1	184_4_1	8_2_473	1314_45_50	1024_4_1	1133_1_1	306_2_74	264_4_1202	95_45_1	161_1_1	96_4_281	10_36_1	39_45_1	840_2_187	30_045_69	1823_4_26	1683_0_117	689_1_877	1246_1_503	1744_1_1	820_45_9
669_1_39	1168_0_1	62_45_1	113_1_1	67_1_1	171_1_1	255_0_637	24_4_241	796_45_108	2320_1_382	322_4_256	4_45_1	184_4_1	8_2_490	1314_45_57	1024_4_1	1133_1_1	306_2_71	264_4_1145	95_45_1	161_1_1	96_4_293	10_36_1	39_45_1	840_2_199	30_045_71	1823_4_26	1683_0_129	689_1_819	1246_1_539	1744_1_1	820_45_6
669_1_48	1168_0_1	62_45_1	113_1_1	67_1_1	171_1_1	255_0_621	24_4_253	796_45_103	2320_1_404	322_4_277	4_45_1	184_4_1	8_2_488	1314_45_70	1024_4_1	1133_1_1	306_2_77	264_4_1109	95_45_1	161_1_1	96_4_297	10_36_1	39_45_1	840_2_197	30_045_68	1823_4_26	1683_0_148	689_1_841	1246_1_583	1744_1_1	820_45_4
669_1_50	1168_0_1	62_45_1	113_1_1	67_1_1	171_1_1	255_0_593	24_4_258	796_45_90	2320_1_413	322_4_280	4_45_1	184_4_1	8_2_512	1314_45_90	1024_4_1	1133_1_1	306_2_77	264_4_1101	95_45_1	161_1_1	96_4_297	10_36_1	39_45_1	840_2_205	30_045_61	1823_4_25	1683_0_148	689_1_829	1246_1_619	1744_1_1	820_45_3
669_1_50	1168_0_1	62_45_1	113_1_1	67_1_1	171_1_1	255_0_562	24_4_251	796_45_82	2320_1_405	322_4_278	4_45_1	184_4_1	8_2_520	1314_45_113	1024_4_1	1133_1_1	306_2_70	264_4_1097	95_45_1	161_1_1	96_4_278	10_36_1	39_45_1	840_2_211	30_045_60	1823_4_21	1683_0_157	689_1_839	1246_1_648	1744_1_1	820_45_3
669_1_48	1168_0_1	62_45_1	113_1_1	67_1_1	171_1_1	255_0_554	24_4_265	796_45_70	2320_1_401	322_4_267	4_45_1	184_4_1	8_2_555	1314_45_132	1024_4_1	1133_1_1	306_2_71	264_4_1096	95_45_1	161_1_1	96_4_278	10_36_1	39_45_1	840_2_184	30_045_57	1823_4_16	1683_0_146	689_1_830	1246_1_690	1744_1_1	820_45_2
669_1_36	1168_0_1	62_45_1	113_1_1	67_1_1	171_1_1	255_0_568	24_4_258	796_45_66	2320_1_396	322_4_257	4_45_1	184_4_1	8_2_585	1314_45_147	1024_4_1	1133_1_1	306_2_73	264_4_1115	95_45_1	161_1_1	96_4_262	10_36_1	39_45_1	840_2_156	30_045_58	1823_4_18	1683_0_135	689_1_789	1246_1_701	1744_1_1	820_45_2
669_1_37	1168_0_1	62_45_1	113_1_1	67_1_1	171_1_1	255_0_539	24_4_261	796_45_66	2320_1_395	322_4_245	4_45_1	184_4_1	8_2_604	1314_45_159	1024_4_1	1133_1_1	306_2_89	264_4_1134	95_45_1	161_1_1	96_4_249	10_36_1	39_45_1	840_2_144	30_045_66	1823_4_21	1683_0_137	689_1_827	1246_1_679	1744_1_1	820_45_6
669_1_35	1168_0_1	62_45_1	113_1_1	67_1_1	171_1_1	255_0_560	24_4_239	796_45_74	2320_1_430	322_4_234	4_45_1	184_4_1	8_2_600	1314_45_143	1024_4_1	1133_1_1	306_2_88	264_4_1154	95_45_1	161_1_1	96_4_266	10_36_1	39_45_1	840_2_123	30_045_64	1823_4_16	1683_0_118	689_1_835	1246_1_628	1744_1_1	820_45_9
669_1_29	1168_0_1	62_45_1	113_1_1	67_1_1	171_1_1	255_0_586	24_4_237	796_45_76	2320_1_448	322_4_227	4_45_1	184_4_1	8_2_586	1314_45_131	1024_4_1	1133_1_1	306_2_105	264_4_1133	95_45_1	161_1_1	96_4_280	10_36_1	39_45_1	840_2_120	30_045_63	1823_4_16	1683_0_110	689_1_826	1246_1_623	1744_1_1	820_45_15
669_1_28	1168_0_1	62_45_1	113_1_1	67_1_1	171_1_1	255_0_588	24_4_221	796_45_98	2320_1_462	322_4_219	4_45_1	184_4_1	8_2_582	1314_45_137	1024_4_1	1133_1_1	306_2_104	264_4_1161	95_45_1	161_1_1	96_4_271	10_36_1	39_45_1	840_2_122	30_045_60	1823_4_13	1683_0_113	689_1_815	1246_1_611	1744_1_1	820_45_20
669_1_20	1168_0_1	62_45_1	113_1_1	67_1_1	171_1_1	255_0_588	24_4_219	796_45_129	2320_1_463	322_4_205	4_45_1	184_4_1	8_2_598	1314_45_133	1024_4_1	1133_1_1	306_2_105	264_4_1192	95_45_1	161_1_1	96_4_263	10_36_1	39_45_1	840_2_120	30_045_54	1823_4_14	1683_0_104	689_1_770	1246_1_606	1744_1_1	820_45_17
669_1_16	1168_0_1	62_45_1	113_1_1	67_1_1	171_1_1	255_0_599	24_4_222	796_45_149	2320_1_444	322_4_210	4_45_1	184_4_1	8_2_627	1314_45_140	1024_4_1	1133_1_1	306_2_98	264_4_1201	95_45_1	161_1_1	96_4_275	10_36_1	39_45_1	840_2_129	30_045_53	1823_4_13	1683_0_89	689_1_716	1246_1_614	1744_1_1	820_45_13
669_1_19	1168_0_1	62_45_1	113_1_1	67_1_1	171_1_1	255_0_606	24_4_233	796_45_166	2320_1_398	322_4_221	4_45_1	184_4_1	8_2_681	1314_45_141	1024_4_1	1133_1_1	306_2_91	264_4_1227	95_45_1	161_1_1	96_4_280	10_36_1	39_45_1	840_2_140	30_045_51	1823_4_17	1683_0_66	689_1_657	1246_1_636	1744_1_1	820_45_9
669_1_19	1168_0_1	62_45_1	113_1_1	67_1_1	171_1_1	255_0_625	24_4_229	796_45_166	2320_1_336	322_4_214	4_45_1	184_4_1	8_2_684	1314_45_140	1024_4_1	1133_1_1	306_2_89	264_4_1258	95_45_1	161_1_1	96_4_262	10_36_1	39_45_1	840_2_141	30_045_53	1823_4_21	1683_0_74	689_1_620	1246_1_631	1744_1_1	820_45_6
669_1_25	1168_0_1	62_45_1	113_1_1	67_1_1	171_1_1	255_0_616	24_4_229	796_45_150	2320_1_304	322_4_205	4_45_1	184_4_1	8_2_688	1314_45_128	1024_4_1	1133_1_1	306_2_80	264_4_1281	95_45_1	161_1_1	96_4_271	10_36_1	39_45_1	840_2_156	30_045_62	1823_4_20	1683_0_70	689_1_611	1246_1_632	1744_1_1	820_45_5
669_1_28	1168_0_1	62_45_1	113_1_1	67_1_1	171_1_1	255_0_628	24_4_204	796_45_125	2320_1_327	322_4_203	4_45_1	184_4_1	8_2_653	1314_45_102	1024_4_1	1133_1_1	306_2_81	264_4_1344	95_45_1	161_1_1	96_4_278	10_36_1	39_45_1	840_2_157	30_045_62	1823_4_21	1683_0_71	689_1_567	1246_1_622	1744_1_1	820_45_2
669_1_31	1168_0_1	62_45_1	113_1_1	67_1_1	171_1_1	255_0_643	24_4_187	796_45_124	2320_1_351	322_4_199	4_45_1	184_4_1	8_2_637	1314_45_78	1024_4_1	1133_1_1	306_2_82	264_4_1373	95_45_1	161_1_1	96_4_277	10_36_1	39_45_1	840_2_135	30_045_67	1823_4_20	1683_0_67	689_1_567	1246_1_589	1744_1_1	820_45_2
669_1_33	1168_0_1	62_45_1	113_1_1	67_1_1	171_1_1	255_0_673	24_4_172	796_45_132	2320_1_390	322_4_191	4_45_1	184_4_1	8_2_606	1314_45_58	1024_4_1	1133_1_1	306_2_72	264_4_1355	95_45_1	161_1_1	96_4_274	10_36_1	39_45_1	840_2_129	30_045_66	1823_4_12	1683_0_62	689_1_569	1246_1_595	1744_1_1	820_45_2
669_1_35	1168_0_1	62_45_1	113_1_1	67_1_1	171_1_1	255_0_685	24_4_159	796_45_142	2320_1_432	322_4_181	4_45_1	184_4_1	8_2_550	1314_45_48	1024_4_1	1133_1_1	306_2_65	264_4_1348	161_1_1	96_4_275	10_36_1	39_45_1	840_2_124	30_045_66	1823_4_13	1683_0_62	689_1_615	1246_1_559	1744_1_1
669_1_41	1168_0_1	62_45_1	113_1_1	67_1_1	171_1_1	255_0_691	24_4_141	796_45_150	2320_1_419	322_4_185	4_45_1	184_4_1	8_2_576	1314_45_51	1024_4_1	1133_1_1	306_2_58	264_4_1344	161_1_1	96_4_264	10_36_1	39_45_1	840_2_124	30_045_72	1823_4_15	1683_0_67	689_1_667	1246_1_589	1744_1_1
669_1_44	1168_0_1	62_45_1	113_1_1	67_1_1	171_1_1	255_0_698	24_4_151	796_45_165	2320_1_418	322_4_182	4_45_1	184_4_1	8_2_591	1314_45_55	1024_4_1	1133_1_1	306_2_45	264_4_1353	161_1_1	96_4_251	10_36_1	39_45_1	840_2_138	30_045_82	1823_4_13	1683_0_74	689_1_719	1246_1_589	1744_1_1
669_1_44	1168_0_1	62_45_1	113_1_1	67_1_1	171_1_1	255_0_695	24_4_148	796_45_163	2320_1_392	322_4_174	4_45_1	184_4_1	8_2_597	1314_45_67	1024_4_1	1133_1_1	306_2_34	264_4_1380	161_1_1	96_4_230	10_36_1	39_45_1	840_2_174	30_045_85	1823_4_14	1683_0_76	689_1_762	1246_1_600	1744_1_1
669_1_52	1168_0_1	62_45_1	113_1_1	67_1_1	171_1_1	255_0_668	24_4_145	796_45_159	2320_1_380	322_4_159	4_45_1	184_4_1	8_2_607	1314_45_91	1024_4_1	1133_1_1	306_2_33	264_4_1394	161_1_1	96_4_210	10_36_1	39_45_1	840_2_187	30_045_79	1823_4_14	1683_0_70	689_1_740	1246_1_617	1744_1_1
669_1_51	1168_0_1	62_45_1	113_1_1	67_1_1	171_1_1	255_0_664	24_4_156	796_45_158	2320_1_336	322_4_144	4_45_1	184_4_1	8_2_620	1314_45_101	1024_4_1	1133_1_1	306_2_31	264_4_1379	161_1_1	96_4_210	10_36_1	39_45_1	840_2_217	30_045_79	1823_4_10	1683_0_59	689_1_732	1246_1_615	1744_1_1
669_1_59	1168_0_1	62_45_1	113_1_1	67_1_1	171_1_1	255_0_624	24_4_152	796_45_154	2320_1_350	322_4_140	4_45_1	184_4_1	8_2_628	1314_45_121	1024_4_1	1133_1_1	306_2_29	264_4_1374	161_1_1	96_4_213	10_36_1	39_45_1	840_2_211	30_045_89	1823_4_10	1683_0_49	689_1_726	1246_1_656	1744_1_1
669_1_52	1168_0_1	62_45_1	113_1_1	67_1_1	171_1_1	255_0_608	24_4_162	796_45_145	2320_1_342	322_4_149	4_45_1	184_4_1	8_2_625	1314_45_126	1024_4_1	1133_1_1	306_2_29	264_4_1360	161_1_1	96_4_211	10_36_1	39_45_1	840_2_198	30_045_104	1823_4_11	1683_0_46	689_1_715	1246_1_625	1744_1_1
669_1_57	1168_0_1	62_45_1	113_1_1	67_1_1	171_1_1	255_0_609	24_4_173	796_45_147	2320_1_362	322_4_152	4_45_1	184_4_1	8_2_631	1314_45_133	1024_4_1	1133_1_1	306_2_40	264_4_1337	161_1_1	96_4_220	10_36_1	39_45_1	840_2_190	30_045_118	1823_4_13	1683_0_44	689_1_764	1246_1_576	1744_1_1
669_1_45	1168_0_1	62_45_1	113_1_1	67_1_1	171_1_1	255_0_620	24_4_179	796_45_146	2320_1_401	322_4_154	4_45_1	184_4_1	8_2_647	1314_45_141	1024_4_1	1133_1_1	306_2_51	264_4_1333	161_1_1	96_4_226	10_36_1	39_45_1	840_2_162	30_045_112	1823_4_12	1683_0_42	689_1_740	1246_1_526	1744_1_1
669_1_40	1168_0_1	62_45_1	113_1_1	67_1_1	171_1_1	255_0_620	24_4_184	796_45_144	2320_1_409	322_4_152	4_45_1	184_4_1	8_2_654	1314_45_110	1024_4_1	1133_1_1	306_2_55	264_4_1318	161_1_1	96_4_229	10_36_1	39_45_1	840_2_163	30_045_118	1823_4_17	1683_0_39	689_1_804	1246_1_491	1744_1_1
669_1_44	1168_0_1	62_45_1	113_1_1	67_1_1	171_1_1	255_0_617	24_4_188	796_45_147	2320_1_421	322_4_139	4_45_1	184_4_1	8_2_661	1314_45_105	1024_4_1	1133_1_1	306_2_59	264_4_1310	161_1_1	96_4_226	10_36_1	39_45_1	840_2_167	30_045_122	1823_4_19	1683_0_38	689_1_852	1246_1_471	1744_1_1
669_1_56	1168_0_1	62_45_1	113_1_1	67_1_1	171_1_1	255_0_598	24_4_200	796_45_137	2320_1_423	322_4_143	4_45_1	184_4_1	8_2_677	1314_45_99	1024_4_1	1133_1_1	306_2_57	264_4_1311	161_1_1	96_4_232	10_36_1	39_45_1	840_2_153	30_045_126	1823_4_26	1683_0_37	689_1_889	1246_1_446	1744_1_1
669_1_74	1168_0_1	62_45_1	113_1_1	67_1_1	171_1_1	255_0_594	24_4_214	796_45_143	2320_1_415	322_4_133	4_45_1	184_4_1	8_2_626	1314_45_74	1024_4_1	1133_1_1	306_2_52	264_4_1284	161_1_1	96_4_251	10_36_1	39_45_1	840_2_158	30_045_115	1823_4_30	1683_0_42	689_1_906	1246_1_421	1744_1_1
669_1_83	1168_0_1	62_45_1	113_1_1	67_1_1	171_1_1	255_0_609	24_4_228	796_45_154	2320_1_411	322_4_135	4_45_1	184_4_1	8_2_600	1314_45_83	1024_4_1	1133_1_1	306_2_56	264_4_1270	161_1_1	96_4_264	10_36_1	39_45_1	840_2_147	30_045_104	1823_4_34	1683_0_40	689_1_909	1246_1_394	1744_1_1
669_1_93	1168_0_1	62_45_1	113_1_1	67_1_1	171_1_1	255_0_611	24_4_221	796_45_138	2320_1_389	322_4_126	4_45_1	184_4_1	8_2_549	1314_45_85	1024_4_1	1133_1_1	306_2_45	264_4_1286	161_1_1	96_4_259	10_36_1	39_45_1	840_2_139	30_045_105	1823_4_36	1683_0_44	689_1_891	1246_1_396	1744_1_1
669_1_98	1168_0_1	62_45_1	113_1_1	67_1_1	171_1_1	255_0_614	24_4_242	796_45_140	2320_1_367	322_4_121	4_45_1	184_4_1	8_2_516	1314_45_78	1024_4_1	1133_1_1	306_2_37	264_4_1282	161_1_1	96_4_268	10_36_1	39_45_1	840_2_153	30_045_108	1823_4_34	1683_0_36	689_1_841	1246_1_415	1744_1_1
669_1_82	1168_0_1	62_45_1	113_1_1	67_1_1	171_1_1	255_0_639	24_4_253	796_45_126	2320_1_340	322_4_118	4_45_1	184_4_1	8_2_494	1314_45_84	1024_4_1	1133_1_1	306_2_30	264_4_1315	161_1_1	96_4_273	10_36_1	39_45_1	840_2_164	30_045_101	1823_4_34	1683_0_37	689_1_813	1246_1_422	1744_1_1
669_1_66	1168_0_1	62_45_1	113_1_1	67_1_1	171_1_1	255_0_663	24_4_257	796_45_118	2320_1_330	322_4_120	4_45_1	184_4_1	8_2_485	1314_45_92	1024_4_1	1133_1_1	306_2_28	264_4_1330	161_1_1	96_4_271	10_36_1	39_45_1	840_2_181	30_045_102	1823_4_27	1683_0_37	689_1_768	1246_1_426	1744_1_1
669_1_59	1168_0_1	62_45_1	113_1_1	67_1_1	171_1_1	255_0_655	24_4_252	796_45_119	2320_1_329	322_4_130	4_45_1	184_4_1	8_2_485	1314_45_95	1024_4_1	1133_1_1	306_2_26	264_4_1336	161_1_1	96_4_260	10_36_1	39_45_1	840_2_180	30_045_102	1823_4_26	1683_0_37	689_1_694	1246_1_402	1744_1_1
669_1_56	1168_0_1	62_45_1	113_1_1	67_1_1	171_1_1	255_0_645	24_4_241	796_45_105	2320_1_341	322_4_130	4_45_1	184_4_1	8_2_500	1314_45_103	1024_4_1	1133_1_1	306_2_24	264_4_1322	161_1_1	96_4_269	10_36_1	39_45_1	840_2_178	30_045_102	1823_4_26	1683_0_39	689_1_661	1246_1_400	1744_1_1
669_1_56	1168_0_1	62_45_1	113_1_1	67_1_1	171_1_1	255_0_649	24_4_258	796_45_89	2320_1_328	322_4_130	4_45_1	184_4_1	8_2_520	1314_45_110	1024_4_1	1133_1_1	306_2_35	264_4_1332	161_1_1	96_4_263	10_36_1	39_45_1	840_2_180	30_045_90	1823_4_24	1683_0_33	689_1_637	1246_1_377	1744_1_1
669_1_60	1168_0_1	62_45_1	113_1_1	67_1_1	171_1_1	255_0_630	24_4_260	796_45_79	2320_1_339	322_4_129	4_45_1	184_4_1	8_2_550	1314_45_106	1024_4_1	1133_1_1	306_2_30	264_4_1326	161_1_1	96_4_244	10_36_1	39_45_1	840_2_172	30_045_104	1823_4_21	1683_0_29	689_1_663	1246_1_379	1744_1_1
669_1_58	1168_0_1	62_45_1	113_1_1	67_1_1	171_1_1	255_0_622	24_4_270	796_45_59	2320_1_362	322_4_120	4_45_1	184_4_1	8_2_611	1314_45_107	1024_4_1	1133_1_1	306_2_26	264_4_1337	161_1_1	96_4_241	10_36_1	39_45_1	840_2_176	30_045_115	1823_4_19	1683_0_33	689_1_755	1246_1_358	1744_1_1
669_1_60	1168_0_1	62_45_1	113_1_1	67_1_1	171_1_1	255_0_615	24_4_284	796_45_56	2320_1_396	322_4_116	4_45_1	184_4_1	8_2_653	1314_45_93	1024_4_1	1133_1_1	306_2_24	264_4_1293	161_1_1	96_4_237	10_36_1	39_45_1	840_2_188	30_045_120	1823_4_17	1683_0_35	689_1_844	1246_1_370	1744_1_1
669_1_59	1168_0_1	62_45_1	113_1_1	67_1_1	171_1_1	255_0_602	24_4_288	796_45_58	2320_1_407	322_4_125	4_45_1	184_4_1	8_2_696	1314_45_86	1024_4_1	1133_1_1	306_2_18	264_4_1274	161_1_1	96_4_229	10_36_1	39_45_1	840_2_208	30_045_124	1823_4_20	1683_0_36	689_1_946	1246_1_374	1744_1_1
669_1_72	1168_0_1	62_45_1	113_1_1	67_1_1	171_1_1	255_0_588	24_4_301	796_45_64	2320_1_399	322_4_136	4_45_1	184_4_1	8_2_737	1314_45_73	1024_4_1	1133_1_1	306_2_20	264_4_1280	161_1_1	96_4_218	10_36_1	39_45_1	840_2_222	30_045_130	1823_4_22	1683_0_39	689_1_1043	1246_1_385	1744_1_1
669_1_89	1168_0_1	62_45_1	113_1_1	67_1_1	171_1_1	255_0_559	24_4_306	796_45_65	2320_1_376	322_4_141	4_45_1	184_4_1	8_2_704	1314_45_62	1024_4_1	1133_1_1	306_2_33	264_4_1287	161_1_1	96_4_221	10_36_1	39_45_1	840_2_244	30_045_135	1823_4_22	1683_0_43	689_1_1086	1246_1_404	1744_1_1
669_1_91	1168_0_1	62_45_1	113_1_1	67_1_1	171_1_1	255_0_563	24_4_314	796_45_81	2320_1_375	322_4_132	4_45_1	184_4_1	8_2_678	1314_45_68	1024_4_1	1133_1_1	306_2_53	264_4_1292	161_1_1	96_4_214	10_36_1	39_45_1	840_2_234	30_045_133	1823_4_22	1683_0_46	689_1_1104	1246_1_426	1744_1_1
669_1_100	1168_0_1	62_45_1	113_1_1	67_1_1	171_1_1	255_0_567	24_4_313	796_45_89	2320_1_372	322_4_129	4_45_1	184_4_1	8_2_649	1314_45_58	1024_4_1	1133_1_1	306_2_62	264_4_1265	161_1_1	96_4_210	10_36_1	39_45_1	840_2_236	30_045_151	1823_4_15	1683_0_43	689_1_1072	1246_1_411	1744_1_1
669_1_97	1168_0_1	62_45_1	113_1_1	67_1_1	171_1_1	255_0_544	24_4_302	796_45_97	2320_1_379	322_4_122	4_45_1	184_4_1	8_2_616	1314_45_66	1024_4_1	1133_1_1	306_2_83	264_4_1212	161_1_1	96_4_198	10_36_1	39_45_1	840_2_252	30_045_152	1823_4_13	1683_0_42	689_1_1085	1246_1_393	1744_1_1
669_1_87	1168_0_1	62_45_1	113_1_1	67_1_1	171_1_1	255_0_569	24_4_301	796_45_122	2320_1_388	322_4_136	4_45_1	184_4_1	8_2_582	1314_45_82	1024_4_1	1133_1_1	306_2_93	264_4_1181	161_1_1	96_4_215	10_36_1	39_45_1	840_2_256	30_045_136	1823_4_11	1683_0_38	689_1_1079	1246_1_376	1744_1_1
669_1_80	1168_0_1	62_45_1	113_1_1	67_1_1	171_1_1	255_0_559	24_4_291	796_45_114	2320_1_377	322_4_138	4_45_1	184_4_1	8_2_568	1314_45_92	1024_4_1	1133_1_1	306_2_101	264_4_1159	161_1_1	96_4_224	10_36_1	39_45_1	840_2_252	30_045_138	1823_4_14	1683_0_37	689_1_1033	1246_1_348	1744_1_1
669_1_68	1168_0_1	62_45_1	113_1_1	67_1_1	171_1_1	255_0_561	24_4_303	796_45_117	2320_1_364	322_4_141	4_45_1	184_4_1	8_2_576	1314_45_115	1024_4_1	1133_1_1	306_2_112	264_4_1158	161_1_1	96_4_232	10_36_1	39_45_1	840_2_233	30_045_123	1823_4_7	1683_0_37	689_1_976	1246_1_347	1744_1_1
669_1_81	1168_0_1	62_45_1	113_1_1	67_1_1	171_1_1	255_0_584	24_4_297	796_45_108	2320_1_374	322_4_145	4_45_1	184_4_1	8_2_581	1314_45_115	1024_4_1	1133_1_1	306_2_94	264_4_1137	161_1_1	96_4_240	10_36_1	39_45_1	840_2_236	30_045_117	1823_4_7	1683_0_41	689_1_928	1246_1_332	1744_1_1
669_1_76	1168_0_1	62_45_1	113_1_1	67_1_1	171_1_1	255_0_586	24_4_297	796_45_105	2320_1_388	322_4_142	4_45_1	184_4_1	8_2_569	1314_45_132	1024_4_1	1133_1_1	306_2_69	264_4_1131	161_1_1	96_4_260	10_36_1	39_45_1	840_2_222	30_045_118	1823_4_10	1683_0_47	689_1_920	1246_1_326	1744_1_1
669_1_72	1168_0_1	62_45_1	113_1_1	67_1_1	171_1_1	255_0_611	24_4_302	796_45_107	2320_1_392	322_4_127	4_45_1	184_4_1	8_2_592	1314_45_134	1024_4_1	1133_1_1	306_2_57	264_4_1141	161_1_1	96_4_296	10_36_1	39_45_1	840_2_234	30_045_110	1823_4_7	1683_0_47	689_1_931	1246_1_327	1744_1_1
669_1_64	1168_0_1	62_45_1	113_1_1	67_1_1	171_1_1	255_0_642	24_4_305	796_45_103	2320_1_390	322_4_114	4_45_1	184_4_1	8_2_597	1314_45_140	1024_4_1	1133_1_1	306_2_53	264_4_1144	161_1_1	96_4_295	10_36_1	39_45_1	840_2_229	30_045_111	1823_4_2	1683_0_43	689_1_964	1246_1_314	1744_1_1
669_1_54	1168_0_1	62_45_1	113_1_1	67_1_1	171_1_1	255_0_631	24_4_325	796_45_107	2320_1_376	322_4_113	4_45_1	8_2_582	1314_45_144	1133_1_1	306_2_48	264_4_1134	161_1_1	96_4_322	10_36_1	39_45_1	840_2_242	30_045_109	1683_0_41	689_1_1016	1246_1_325	1744_1_1
669_1_54	1168_0_1	62_45_1	113_1_1	67_1_1	171_1_1	255_0_650	24_4_339	796_45_120	2320_1_366	322_4_116	4_45_1	8_2_571	1314_45_142	1133_1_1	306_2_48	264_4_1140	161_1_1	96_4_327	10_36_1	39_45_1	840_2_251	30_045_111	1683_0_35	689_1_1044	1246_1_366	1744_1_1
669_1_65	1168_0_1	62_45_1	113_1_1	67_1_1	171_1_1	255_0_661	24_4_343	796_45_130	2320_1_363	322_4_100	4_45_1	8_2_554	1314_45_136	1133_1_1	306_2_38	264_4_1117	161_1_1	96_4_324	10_36_1	39_45_1	840_2_277	30_045_125	1683_0_31	689_1_1036	1246_1_429	1744_1_1
669_1_60	1168_0_1	62_45_1	113_1_1	67_1_1	171_1_1	255_0_645	24_4_359	796_45_122	2320_1_337	322_4_103	4_45_1	8_2_533	1314_45_127	1133_1_1	306_2_44	264_4_1117	161_1_1	96_4_326	10_36_1	39_45_1	840_2_296	30_045_117	1683_0_32	689_1_1051	1246_1_431	1744_1_1
669_1_63	1168_0_1	62_45_1	113_1_1	67_1_1	171_1_1	255_0_655	24_4_337	796_45_120	2320_1_292	322_4_100	4_45_1	8_2_563	1314_45_110	1133_1_1	306_2_41	264_4_1120	161_1_1	96_4_315	10_36_1	39_45_1	840_2_299	30_045_130	1683_0_30	689_1_1025	1246_1_440	1744_1_1
669_1_59	1168_0_1	62_45_1	113_1_1	67_1_1	171_1_1	255_0_652	24_4_343	796_45_118	2320_1_277	322_4_113	4_45_1	8_2_548	1314_45_90	1133_1_1	306_2_50	264_4_1112	161_1_1	96_4_293	10_36_1	39_45_1	840_2_288	30_045_119	1683_0_26	689_1_1018	1246_1_417	1744_1_1
669_1_58	1168_0_1	62_45_1	113_1_1	67_1_1	171_1_1	255_0_626	24_4_354	796_45_99	2320_1_255	322_4_126	4_45_1	8_2_540	1314_45_92	1133_1_1	306_2_49	264_4_1138	161_1_1	96_4_291	10_36_1	39_45_1	840_2_270	30_045_124	1683_0_14	689_1_1012	1246_1_423	1744_1_1
669_1_52	1168_0_1	62_45_1	113_1_1	67_1_1	171_1_1	255_0_602	24_4_382	796_45_80	2320_1_239	322_4_130	4_45_1	8_2_512	1314_45_102	1133_1_1	306_2_46	264_4_1164	161_1_1	96_4_285	10_36_1	39_45_1	840_2_275	30_045_125	1683_0_12	689_1_1008	1246_1_407	1744_1_1
669_1_43	1168_0_1	62_45_1	113_1_1	67_1_1	171_1_1	255_0_599	24_4_395	796_45_72	2320_1_238	322_4_115	4_45_1	8_2_454	1314_45_106	1133_1_1	306_2_49	264_4_1177	161_1_1	96_4_282	10_36_1	39_45_1	840_2_273	30_045_134	1683_0_11	689_1_955	1246_1_415	1744_1_1
669_1_46	1168_0_1	62_45_1	113_1_1	67_1_1	171_1_1	255_0_575	24_4_402	796_45_56	2320_1_250	322_4_97	4_45_1	8_2_446	1314_45_127	1133_1_1	306_2_57	264_4_1171	161_1_1	96_4_291	10_36_1	39_45_1	840_2_289	30_045_142	1683_0_11	689_1_900	1246_1_412	1744_1_1
669_1_54	1168_0_1	62_45_1	113_1_1	67_1_1	171_1_1	255_0_593	24_4_420	796_45_59	2320_1_261	322_4_92	4_45_1	8_2_433	1314_45_141	1133_1_1	306_2_64	264_4_1159	161_1_1	96_4_299	10_36_1	39_45_1	840_2_299	30_045_149	1683_0_13	689_1_875	1246_1_432	1744_1_1
669_1_68	1168_0_1	62_45_1	113_1_1	67_1_1	171_1_1	255_0_609	24_4_425	796_45_63	2320_1_278	322_4_93	4_45_1	8_2_485	1314_45_158	1133_1_1	306_2_80	264_4_1141	161_1_1	96_4_294	10_36_1	39_45_1	840_2_325	30_045_137	1683_0_17	689_1_851	1246_1_426	1744_1_1
669_1_77	1168_0_1	62_45_1	113_1_1	67_1_1	171_1_1	255_0_629	24_4_426	796_45_58	2320_1_295	322_4_96	4_45_1	8_2_534	1314_45_181	1133_1_1	306_2_104	264_4_1160	161_1_1	96_4_304	10_36_1	39_45_1	840_2_318	30_045_122	1683_0_19	689_1_834	1246_1_417	1744_1_1
669_1_80	1168_0_1	62_45_1	113_1_1	67_1_1	171_1_1	255_0_644	24_4_434	796_45_70	2320_1_340	322_4_91	4_45_1	8_2_553	1314_45_180	1133_1_1	306_2_116	264_4_1140	161_1_1	96_4_302	10_36_1	39_45_1	840_2_314	30_045_116	1683_0_16	689_1_818	1246_1_415	1744_1_1
669_1_92	1168_0_1	62_45_1	113_1_1	67_1_1	171_1_1	255_0_646	24_4_410	796_45_71	2320_1_359	322_4_90	4_45_1	8_2_589	1314_45_185	1133_1_1	306_2_122	264_4_1156	161_1_1	96_4_303	10_36_1	39_45_1	840_2_286	30_045_98	1683_0_22	689_1_893	1246_1_410	1744_1_1
669_1_94	1168_0_1	62_45_1	113_1_1	67_1_1	171_1_1	255_0_647	24_4_396	796_45_70	2320_1_404	322_4_95	4_45_1	8_2_590	1314_45_183	1133_1_1	306_2_109	264_4_1167	161_1_1	96_4_305	10_36_1	39_45_1	840_2_273	30_045_102	1683_0_20	689_1_907	1246_1_388	1744_1_1
669_1_88	1168_0_1	62_45_1	113_1_1	67_1_1	171_1_1	255_0_625	24_4_369	796_45_78	2320_1_423	322_4_84	4_45_1	8_2_582	1314_45_154	1133_1_1	306_2_97	264_4_1150	161_1_1	96_4_300	10_36_1	39_45_1	840_2_265	30_045_88	1683_0_18	689_1_999	1246_1_396	1744_1_1
669_1_81	1168_0_1	62_45_1	113_1_1	67_1_1	171_1_1	255_0_596	24_4_368	796_45_73	2320_1_397	322_4_72	4_45_1	8_2_546	1314_45_147	1133_1_1	306_2_75	264_4_1180	161_1_1	96_4_283	10_36_1	39_45_1	840_2_276	30_045_94	1683_0_19	689_1_1061	1246_1_388	1744_1_1
669_1_84	1168_0_1	62_45_1	113_1_1	67_1_1	171_1_1	255_0_613	24_4_366	796_45_79	2320_1_345	322_4_76	4_45_1	8_2_517	1314_45_142	1133_1_1	306_2_58	264_4_1203	161_1_1	96_4_268	10_36_1	39_45_1	840_2_282	30_045_94	1683_0_20	689_1_1103	1246_1_395	1744_1_1
669_1_76	1168_0_1	62_45_1	113_1_1	67_1_1	171_1_1	255_0_607	24_4_365	796_45_79	2320_1_267	322_4_74	4_45_1	8_2_533	1314_45_141	1133_1_1	306_2_44	264_4_1209	161_1_1	96_4_248	10_36_1	39_45_1	840_2_322	30_045_113	1683_0_21	689_1_1148	1246_1_390	1744_1_1
669_1_81	1168_0_1	62_45_1	113_1_1	67_1_1	171_1_1	255_0_597	24_4_372	796_45_87	2320_1_237	322_4_76	4_45_1	8_2_535	1314_45_132	1133_1_1	306_2_38	264_4_1212	161_1_1	96_4_232	10_36_1	39_45_1	840_2_325	30_045_121	1683_0_22	689_1_1146	1246_1_418	1744_1_1
669_1_82	1168_0_1	62_45_1	113_1_1	67_1_1	171_1_1	255_0_596	24_4_387	796_45_83	2320_1_224	322_4_68	4_45_1	8_2_538	1314_45_119	1133_1_1	306_2_33	264_4_1198	161_1_1	96_4_245	10_36_1	39_45_1	840_2_353	30_045_123	1683_0_23	689_1_1154	1246_1_417	1744_1_1
669_1_84	1168_0_1	62_45_1	113_1_1	67_1_1	171_1_1	255_0_606	24_4_392	796_45_86	2320_1_241	322_4_79	4_45_1	8_2_581	1314_45_117	1133_1_1	306_2_34	264_4_1167	161_1_1	96_4_243	10_36_1	39_45_1	840_2_362	30_045_132	1683_0_24	689_1_1154	1246_1_365	1744_1_1
669_1_96	1168_0_1	62_45_1	113_1_1	67_1_1	171_1_1	255_0_637	24_4_422	796_45_74	2320_1_274	322_4_81	4_45_1	8_2_578	1314_45_120	1133_1_1	306_2_38	264_4_1177	161_1_1	96_4_228	10_36_1	39_45_1	840_2_365	30_045_140	1683_0_23	689_1_1030	1246_1_318	1744_1_1
669_1_96	1168_0_1	62_45_1	113_1_1	67_1_1	171_1_1	255_0_640	24_4_437	796_45_75	2320_1_287	322_4_97	4_45_1	8_2_569	1314_45_120	1133_1_1	306_2_38	264_4_1151	161_1_1	96_4_221	10_36_1	39_45_1	840_2_349	30_045_133	1683_0_28	689_1_935	1246_1_262	1744_1_1
669_1_83	1168_0_1	62_45_1	113_1_1	67_1_1	171_1_1	255_0_598	24_4_439	796_45_71	2320_1_302	322_4_91	4_45_1	8_2_579	1314_45_123	1133_1_1	306_2_47	264_4_1146	161_1_1	96_4_212	10_36_1	39_45_1	840_2_324	30_045_140	1683_0_32	689_1_864	1246_1_259	1744_1_1
669_1_79	1168_0_1	62_45_1	113_1_1	67_1_1	171_1_1	255_0_616	24_4_440	796_45_66	2320_1_319	322_4_107	4_45_1	8_2_587	1314_45_118	1133_1_1	306_2_50	264_4_1124	161_1_1	96_4_201	10_36_1	39_45_1	840_2_344	30_045_127	1683_0_34	689_1_805	1246_1_256	1744_1_1
669_1_66	1168_0_1	62_45_1	113_1_1	67_1_1	171_1_1	255_0_606	24_4_464	796_45_57	2320_1_292	322_4_122	4_45_1	8_2_639	1314_45_124	1133_1_1	306_2_55	264_4_1117	161_1_1	96_4_200	10_36_1	39_45_1	840_2_347	30_045_135	1683_0_40	689_1_830	1246_1_258	1744_1_1
669_1_53	1168_0_1	62_45_1	113_1_1	67_1_1	171_1_1	255_0_603	24_4_468	796_45_55	2320_1_277	322_4_132	4_45_1	8_2_625	1314_45_126	1133_1_1	306_2_46	264_4_1104	161_1_1	96_4_204	10_36_1	39_45_1	840_2_353	30_045_142	1683_0_37	689_1_816	1246_1_265	1744_1_1
669_1_44	1168_0_1	62_45_1	113_1_1	67_1_1	171_1_1	255_0_614	24_4_458	796_45_42	2320_1_260	322_4_139	4_45_1	8_2_617	1314_45_125	1133_1_1	306_2_43	264_4_1129	161_1_1	96_4_212	10_36_1	39_45_1	840_2_372	30_045_158	1683_0_39	689_1_856	1246_1_271	1744_1_1
669_1_51	1168_0_1	62_45_1	113_1_1	67_1_1	171_1_1	255_0_604	24_4_456	796_45_41	2320_1_244	322_4_139	4_45_1	8_2_572	1314_45_130	1133_1_1	306_2_34	264_4_1097	161_1_1	96_4_239	10_36_1	39_45_1	840_2_368	30_045_173	1683_0_31	689_1_897	1246_1_252	1744_1_1
669_1_52	1168_0_1	62_45_1	113_1_1	67_1_1	171_1_1	255_0_594	24_4_430	796_45_48	2320_1_240	322_4_125	4_45_1	8_2_541	1314_45_130	1133_1_1	306_2_35	264_4_1118	161_1_1	96_4_262	10_36_1	39_45_1	840_2_384	30_045_199	1683_0_38	689_1_946	1246_1_265	1744_1_1
669_1_49	1168_0_1	62_45_1	113_1_1	67_1_1	171_1_1	255_0_581	24_4_417	796_45_53	2320_1_264	322_4_129	4_45_1	8_2_523	1314_45_126	1133_1_1	306_2_22	264_4_1111	161_1_1	96_4_285	10_36_1	39_45_1	840_2_356	30_045_190	1683_0_37	689_1_1024	1246_1_260	1744_1_1
669_1_60	1168_0_1	62_45_1	113_1_1	67_1_1	171_1_1	255_0_591	24_4_422	796_45_60	2320_1_281	322_4_129	4_45_1	8_2_528	1314_45_107	1133_1_1	306_2_20	264_4_1141	161_1_1	96_4_298	10_36_1	39_45_1	840_2_351	30_045_186	1683_0_41	689_1_1038	1246_1_249	1744_1_1
669_1_78	1168_0_1	62_45_1	113_1_1	67_1_1	171_1_1	255_0_590	24_4_425	796_45_67	2320_1_295	322_4_124	4_45_1	8_2_523	1314_45_92	1133_1_1	306_2_19	264_4_1148	161_1_1	96_4_294	10_36_1	39_45_1	840_2_355	30_045_182	1683_0_46	689_1_1049	1246_1_249	1744_1_1
669_1_103	1168_0_1	62_45_1	113_1_1	67_1_1	171_1_1	255_0_611	24_4_417	796_45_62	2320_1_307	322_4_120	4_45_1	8_2_511	1314_45_85	1133_1_1	306_2_23	264_4_1170	161_1_1	96_4_294	10_36_1	39_45_1	840_2_360	30_045_166	1683_0_52	689_1_1049	1246_1_247	1744_1_1
669_1_149	1168_0_1	62_45_1	113_1_1	67_1_1	171_1_1	255_0_599	24_4_397	796_45_52	2320_1_310	322_4_130	4_45_1	8_2_513	1314_45_87	1133_1_1	306_2_19	264_4_1156	161_1_1	96_4_292	10_36_1	39_45_1	840_2_343	30_045_154	1683_0_45	689_1_1009	1246_1_241	1744_1_1
669_1_190	1168_0_1	62_45_1	113_1_1	67_1_1	171_1_1	255_0_606	24_4_397	796_45_44	2320_1_314	322_4_128	4_45_1	8_2_514	1314_45_94	1133_1_1	306_2_15	264_4_1147	161_1_1	96_4_266	10_36_1	39_45_1	840_2_345	30_045_147	1683_0_47	689_1_951	1246_1_242	1744_1_1
669_1_221	1168_0_1	62_45_1	113_1_1	67_1_1	171_1_1	255_0_608	24_4_374	796_45_29	2320_1_308	322_4_131	4_45_1	8_2_546	1314_45_129	1133_1_1	306_2_12	264_4_1129	161_1_1	96_4_262	10_36_1	39_45_1	840_2_345	30_045_143	1683_0_43	689_1_892	1246_1_251	1744_1_1
669_1_233	1168_0_1	62_45_1	113_1_1	67_1_1	171_1_1	255_0_612	24_4_343	796_45_28	2320_1_309	322_4_135	4_45_1	8_2_563	1314_45_148	1133_1_1	306_2_7	264_4_1164	161_1_1	96_4_252	10_36_1	39_45_1	840_2_360	30_045_137	1683_0_43	689_1_870	1246_1_276	1744_1_1
669_1_232	1168_0_1	62_45_1	113_1_1	67_1_1	171_1_1	255_0_623	24_4_323	796_45_37	2320_1_316	322_4_138	4_45_1	8_2_571	1314_45_160	1133_1_1	306_2_6	264_4_1187	161_1_1	96_4_252	10_36_1	39_45_1	840_2_384	30_045_127	1683_0_48	689_1_916	1246_1_307	1744_1_1
669_1_202	1168_0_1	62_45_1	113_1_1	67_1_1	171_1_1	255_0_617	24_4_308	796_45_41	2320_1_335	322_4_124	4_45_1	8_2_610	1314_45_174	1133_1_1	306_2_2	264_4_1212	161_1_1	96_4_245	10_36_1	39_45_1	840_2_398	30_045_119	1683_0_49	689_1_986	1246_1_305	1744_1_1
669_1_149	1168_0_1	62_45_1	113_1_1	67_1_1	171_1_1	255_0_626	24_4_310	796_45_53	2320_1_329	322_4_128	4_45_1	8_2_613	1314_45_189	1133_1_1	264_4_1221	161_1_1	96_4_237	10_36_1	39_45_1	840_2_438	30_045_114	1683_0_45	689_1_1075	1246_1_323	1744_1_1
669_1_100	1168_0_1	62_45_1	113_1_1	67_1_1	171_1_1	255_0_635	24_4_316	796_45_67	2320_1_318	322_4_135	4_45_1	8_2_657	1314_45_160	1133_1_1	264_4_1205	161_1_1	96_4_203	10_36_1	39_45_1	840_2_498	30_045_115	1683_0_50	689_1_1155	1246_1_304	1744_1_1
669_1_71	1168_0_1	62_45_1	113_1_1	67_1_1	171_1_1	255_0_630	24_4_321	796_45_82	2320_1_298	322_4_140	4_45_1	8_2_651	1314_45_152	1133_1_1	264_4_1219	161_1_1	96_4_186	10_36_1	39_45_1	840_2_555	30_045_111	1683_0_55	689_1_1202	1246_1_287	1744_1_1
669_1_70	1168_0_1	62_45_1	113_1_1	67_1_1	171_1_1	255_0_605	24_4_322	796_45_100	2320_1_289	322_4_141	4_45_1	8_2_661	1314_45_131	1133_1_1	264_4_1223	161_1_1	96_4_180	10_36_1	39_45_1	840_2_610	30_045_89	1683_0_71	689_1_1248	1246_1_287	1744_1_1
669_1_64	1168_0_1	62_45_1	113_1_1	67_1_1	171_1_1	255_0_586	24_4_309	796_45_108	2320_1_290	322_4_144	4_45_1	8_2_621	1314_45_121	1133_1_1	264_4_1236	161_1_1	96_4_174	10_36_1	39_45_1	840_2_608	30_045_86	1683_0_78	689_1_1176	1246_1_273	1744_1_1
669_1_67	1168_0_1	62_45_1	113_1_1	67_1_1	171_1_1	255_0_574	24_4_326	796_45_114	2320_1_295	322_4_133	4_45_1	8_2_627	1314_45_118	1133_1_1	264_4_1241	161_1_1	96_4_162	10_36_1	39_45_1	840_2_575	30_045_82	1683_0_84	689_1_1090	1246_1_252	1744_1_1
669_1_75	1168_0_1	62_45_1	113_1_1	67_1_1	171_1_1	255_0_599	24_4_325	796_45_110	2320_1_325	322_4_149	4_45_1	8_2_640	1314_45_99	1133_1_1	264_4_1247	161_1_1	96_4_168	10_36_1	39_45_1	840_2_477	30_045_84	1683_0_98	689_1_950	1246_1_240	1744_1_1
669_1_81	1168_0_1	62_45_1	113_1_1	67_1_1	171_1_1	255_0_601	24_4_322	796_45_92	2320_1_350	322_4_154	4_45_1	8_2_654	1314_45_89	1133_1_1	264_4_1239	161_1_1	96_4_167	10_36_1	39_45_1	840_2_390	30_045_97	1683_0_95	689_1_828	1246_1_251	1744_1_1
669_1_110	1168_0_1	62_45_1	113_1_1	67_1_1	171_1_1	255_0_635	24_4_331	796_45_73	2320_1_348	322_4_151	4_45_1	8_2_623	1314_45_76	1133_1_1	264_4_1234	161_1_1	96_4_160	10_36_1	39_45_1	840_2_326	30_045_100	1683_0_84	689_1_761	1246_1_259	1744_1_1
669_1_120	1168_0_1	62_45_1	113_1_1	67_1_1	171_1_1	255_0_647	24_4_368	796_45_51	2320_1_325	322_4_149	4_45_1	8_2_582	1314_45_80	1133_1_1	264_4_1245	161_1_1	96_4_156	10_36_1	39_45_1	840_2_285	30_045_121	1683_0_90	689_1_646	1246_1_253	1744_1_1
669_1_136	1168_0_1	62_45_1	113_1_1	67_1_1	171_1_1	255_0_648	24_4_393	796_45_37	2320_1_288	322_4_136	4_45_1	8_2_566	1314_45_82	1133_1_1	264_4_1283	161_1_1	96_4_153	10_36_1	39_45_1	840_2_308	30_045_114	1683_0_84	689_1_601	1246_1_246	1744_1_1
669_1_148	1168_0_1	62_45_1	113_1_1	67_1_1	171_1_1	255_0_644	24_4_412	796_45_33	2320_1_265	322_4_143	4_45_1	8_2_583	1314_45_80	1133_1_1	264_4_1308	161_1_1	96_4_136	10_36_1	39_45_1	840_2_329	30_045_106	1683_0_84	689_1_563	1246_1_227	1744_1_1
669_1_147	1168_0_1	62_45_1	113_1_1	67_1_1	171_1_1	255_0_630	24_4_430	796_45_45	2320_1_239	322_4_149	4_45_1	8_2_607	1314_45_106	1133_1_1	264_4_1341	161_1_1	96_4_114	10_36_1	39_45_1	840_2_383	30_045_106	1683_0_80	689_1_605	1246_1_187	1744_1_1
669_1_151	1168_0_1	62_45_1	113_1_1	67_1_1	171_1_1	255_0_611	24_4_435	796_45_59	2320_1_214	322_4_142	4_45_1	8_2_649	1314_45_111	1133_1_1	264_4_1373	161_1_1	96_4_108	10_36_1	39_45_1	840_2_429	30_045_108	1683_0_76	689_1_689	1246_1_180	1744_1_1
669_1_136	1168_0_1	62_45_1	113_1_1	67_1_1	171_1_1	255_0_601	24_4_448	796_45_77	2320_1_208	322_4_139	4_45_1	8_2_675	1314_45_132	1133_1_1	264_4_1389	161_1_1	96_4_98	10_36_1	39_45_1	840_2_482	30_045_110	1683_0_83	689_1_751	1246_1_187	1744_1_1
669_1_115	1168_0_1	62_45_1	113_1_1	67_1_1	171_1_1	255_0_591	24_4_450	796_45_78	2320_1_196	322_4_125	4_45_1	8_2_707	1314_45_143	1133_1_1	264_4_1378	161_1_1	96_4_97	10_36_1	39_45_1	840_2_530	30_045_100	1683_0_76	689_1_812	1246_1_207	1744_1_1
669_1_87	1168_0_1	62_45_1	113_1_1	67_1_1	171_1_1	255_0_605	24_4_447	796_45_89	2320_1_202	322_4_119	4_45_1	8_2_744	1314_45_136	1133_1_1	264_4_1375	161_1_1	96_4_99	10_36_1	39_45_1	840_2_539	30_045_100	1683_0_77	689_1_880	1246_1_229	1744_1_1
669_1_79	1168_0_1	62_45_1	113_1_1	67_1_1	171_1_1	255_0_602	24_4_436	796_45_91	2320_1_208	322_4_111	4_45_1	8_2_771	1314_45_129	1133_1_1	264_4_1404	161_1_1	96_4_92	10_36_1	39_45_1	840_2_499	30_045_92	1683_0_76	689_1_914	1246_1_252	1744_1_1
669_1_56	1168_0_1	62_45_1	113_1_1	67_1_1	171_1_1	255_0_599	24_4_432	796_45_91	2320_1_210	322_4_105	4_45_1	8_2_775	1314_45_114	1133_1_1	264_4_1414	161_1_1	96_4_91	10_36_1	39_45_1	840_2_450	30_045_90	1683_0_75	689_1_929	1246_1_261	1744_1_1
669_1_52	1168_0_1	62_45_1	113_1_1	67_1_1	171_1_1	255_0_598	24_4_430	796_45_87	2320_1_201	322_4_104	4_45_1	8_2_797	1314_45_93	1133_1_1	264_4_1427	161_1_1	96_4_93	10_36_1	39_45_1	840_2_420	30_045_81	1683_0_69	689_1_928	1246_1_256	1744_1_1
669_1_63	1168_0_1	62_45_1	113_1_1	67_1_1	171_1_1	255_0_594	24_4_430	796_45_103	2320_1_199	322_4_109	4_45_1	8_2_799	1314_45_76	1133_1_1	264_4_1403	161_1_1	96_4_87	10_36_1	39_45_1	840_2_401	30_045_83	1683_0_73	689_1_873	1246_1_244	1744_1_1
669_1_67	1168_0_1	62_45_1	113_1_1	67_1_1	171_1_1	255_0_595	24_4_431	796_45_114	2320_1_202	322_4_104	4_45_1	8_2_812	1314_45_57	1133_1_1	264_4_1367	161_1_1	96_4_95	10_36_1	39_45_1	840_2_367	30_045_82	1683_0_77	689_1_815	1246_1_204	1744_1_1
669_1_101	1168_0_1	62_45_1	113_1_1	67_1_1	171_1_1	255_0_594	24_4_440	796_45_118	2320_1_208	322_4_107	4_45_1	8_2_825	1314_45_38	1133_1_1	264_4_1338	161_1_1	96_4_92	10_36_1	39_45_1	840_2_359	30_045_90	1683_0_79	689_1_775	1246_1_180	1744_1_1
669_1_122	1168_0_1	62_45_1	113_1_1	67_1_1	171_1_1	255_0_603	24_4_429	796_45_112	2320_1_236	322_4_120	4_45_1	8_2_833	1314_45_35	1133_1_1	264_4_1271	161_1_1	96_4_84	10_36_1	39_45_1	840_2_352	30_045_85	1683_0_68	689_1_807	1246_1_150	1744_1_1
669_1_144	1168_0_1	62_45_1	113_1_1	67_1_1	171_1_1	255_0_600	24_4_450	796_45_117	2320_1_239	322_4_123	4_45_1	8_2_814	1314_45_39	1133_1_1	264_4_1295	161_1_1	96_4_80	10_36_1	39_45_1	840_2_354	30_045_91	1683_0_62	689_1_833	1246_1_103	1744_1_1
669_1_172	1168_0_1	62_45_1	113_1_1	67_1_1	171_1_1	255_0_609	24_4_460	796_45_128	2320_1_252	322_4_122	4_45_1	8_2_785	1314_45_37	1133_1_1	264_4_1299	161_1_1	96_4_71	10_36_1	39_45_1	840_2_385	30_045_86	1683_0_58	689_1_872	1246_1_98	1744_1_1
669_1_178	1168_0_1	62_45_1	113_1_1	67_1_1	171_1_1	255_0_609	24_4_484	796_45_142	2320_1_255	322_4_131	4_45_1	8_2_736	1314_45_35	1133_1_1	264_4_1273	161_1_1	96_4_71	10_36_1	39_45_1	840_2_416	30_045_94	1683_0_54	689_1_893	1246_1_102	1744_1_1
669_1_170	1168_0_1	62_45_1	113_1_1	67_1_1	171_1_1	255_0_614	24_4_474	796_45_163	2320_1_249	322_4_119	4_45_1	8_2_714	1314_45_51	1133_1_1	264_4_1298	161_1_1	96_4_67	10_36_1	39_45_1	840_2_454	30_045_89	1683_0_48	689_1_851	1246_1_109	1744_1_1
669_1_144	1168_0_1	62_45_1	113_1_1	67_1_1	171_1_1	255_0_616	24_4_475	796_45_174	2320_1_259	322_4_111	4_45_1	8_2_746	1314_45_58	1133_1_1	264_4_1289	161_1_1	96_4_73	10_36_1	39_45_1	840_2_477	30_045_104	1683_0_49	689_1_786	1246_1_146	1744_1_1
669_1_109	1168_0_1	62_45_1	113_1_1	67_1_1	171_1_1	255_0_616	24_4_479	796_45_178	2320_1_294	322_4_102	4_45_1	8_2_756	1314_45_68	1133_1_1	264_4_1326	161_1_1	96_4_75	10_36_1	39_45_1	840_2_500	30_045_109	1683_0_39	689_1_761	1246_1_181	1744_1_1
669_1_75	1168_0_1	62_45_1	113_1_1	67_1_1	171_1_1	255_0_587	24_4_452	796_45_174	2320_1_334	322_4_101	4_45_1	8_2_814	1314_45_74	1133_1_1	264_4_1322	161_1_1	96_4_73	10_36_1	39_45_1	840_2_527	30_045_125	1683_0_34	689_1_686	1246_1_217	1744_1_1
669_1_55	1168_0_1	62_45_1	113_1_1	67_1_1	171_1_1	255_0_584	24_4_421	796_45_166	2320_1_379	322_4_109	4_45_1	8_2_857	1314_45_70	1133_1_1	264_4_1310	161_1_1	96_4_65	10_36_1	39_45_1	840_2_530	30_045_131	1683_0_35	689_1_676	1246_1_224	1744_1_1
669_1_52	1168_0_1	62_45_1	113_1_1	67_1_1	171_1_1	255_0_586	24_4_421	796_45_156	2320_1_379	322_4_115	4_45_1	8_2_834	1314_45_59	1133_1_1	264_4_1284	161_1_1	96_4_60	10_36_1	39_45_1	840_2_556	30_045_131	1683_0_35	689_1_658	1246_1_239	1744_1_1
669_1_53	1168_0_1	62_45_1	113_1_1	67_1_1	171_1_1	255_0_609	24_4_394	796_45_147	2320_1_345	322_4_130	4_45_1	8_2_840	1314_45_43	1133_1_1	264_4_1290	161_1_1	96_4_61	10_36_1	39_45_1	840_2_565	30_045_141	1683_0_36	689_1_662	1246_1_239	1744_1_1
669_1_70	1168_0_1	62_45_1	113_1_1	67_1_1	171_1_1	255_0_590	24_4_389	796_45_138	2320_1_316	322_4_136	4_45_1	8_2_839	1314_45_34	1133_1_1	264_4_1312	161_1_1	96_4_66	10_36_1	39_45_1	840_2_531	30_045_133	1683_0_34	689_1_679	1246_1_210	1744_1_1
669_1_78	1168_0_1	62_45_1	113_1_1	67_1_1	171_1_1	255_0_600	24_4_389	796_45_126	2320_1_276	322_4_144	4_45_1	8_2_852	1314_45_32	1133_1_1	264_4_1282	161_1_1	96_4_56	10_36_1	39_45_1	840_2_529	30_045_121	1683_0_31	689_1_688	1246_1_166	1744_1_1
669_1_91	1168_0_1	62_45_1	113_1_1	67_1_1	171_1_1	255_0_601	24_4_372	796_45_125	2320_1_236	322_4_164	4_45_1	8_2_826	1314_45_34	1133_1_1	264_4_1308	161_1_1	96_4_59	10_36_1	39_45_1	840_2_507	30_045_124	1683_0_34	689_1_683	1246_1_127	1744_1_1
669_1_115	1168_0_1	62_45_1	113_1_1	67_1_1	171_1_1	255_0_596	24_4_356	796_45_122	2320_1_193	322_4_167	4_45_1	8_2_851	1314_45_41	1133_1_1	264_4_1320	161_1_1	96_4_57	10_36_1	39_45_1	840_2_500	30_045_120	1683_0_29	689_1_729	1246_1_97	1744_1_1
669_1_125	1168_0_1	62_45_1	113_1_1	67_1_1	171_1_1	255_0_599	24_4_345	796_45_114	2320_1_187	322_4_176	4_45_1	8_2_831	1314_45_52	1133_1_1	264_4_1336	161_1_1	96_4_59	10_36_1	39_45_1	840_2_500	30_045_124	1683_0_22	689_1_745	1246_1_100	1744_1_1
669_1_120	1168_0_1	62_45_1	113_1_1	67_1_1	171_1_1	255_0_600	24_4_326	796_45_105	2320_1_185	322_4_185	4_45_1	8_2_791	1314_45_59	1133_1_1	264_4_1351	161_1_1	96_4_61	10_36_1	39_45_1	840_2_527	30_045_121	1683_0_20	689_1_777	1246_1_112	1744_1_1
669_1_127	1168_0_1	62_45_1	113_1_1	67_1_1	171_1_1	255_0_600	24_4_322	796_45_85	2320_1_210	322_4_180	4_45_1	8_2_716	1314_45_73	1133_1_1	264_4_1360	161_1_1	96_4_62	10_36_1	39_45_1	840_2_530	30_045_122	1683_0_17	689_1_858	1246_1_130	1744_1_1
669_1_149	1168_0_1	62_45_1	113_1_1	67_1_1	171_1_1	255_0_613	24_4_341	796_45_92	2320_1_245	322_4_165	4_45_1	8_2_684	1314_45_79	1133_1_1	264_4_1369	161_1_1	96_4_62	10_36_1	39_45_1	840_2_537	30_045_121	1683_0_16	689_1_843	1246_1_155	1744_1_1
669_1_165	1168_0_1	62_45_1	113_1_1	67_1_1	171_1_1	255_0_606	24_4_363	796_45_85	2320_1_253	322_4_176	4_45_1	8_2_676	1314_45_66	1133_1_1	264_4_1342	161_1_1	96_4_56	10_36_1	39_45_1	840_2_516	30_045_127	1683_0_12	689_1_847	1246_1_160	1744_1_1
669_1_161	1168_0_1	62_45_1	113_1_1	67_1_1	171_1_1	255_0_587	24_4_394	796_45_113	2320_1_260	322_4_157	4_45_1	8_2_660	1314_45_55	1133_1_1	264_4_1340	161_1_1	96_4_61	10_36_1	39_45_1	840_2_489	30_045_131	1683_0_14	689_1_824	1246_1_171	1744_1_1
669_1_166	1168_0_1	62_45_1	113_1_1	67_1_1	171_1_1	255_0_574	24_4_402	796_45_130	2320_1_269	322_4_165	4_45_1	8_2_685	1314_45_44	1133_1_1	264_4_1339	161_1_1	96_4_58	10_36_1	39_45_1	840_2_472	30_045_145	1683_0_11	689_1_815	1246_1_173	1744_1_1
669_1_172	1168_0_1	62_45_1	113_1_1	67_1_1	171_1_1	255_0_588	24_4_402	796_45_151	2320_1_261	322_4_181	4_45_1	8_2_681	1314_45_32	1133_1_1	264_4_1341	161_1_1	96_4_52	10_36_1	39_45_1	840_2_465	30_045_142	1683_0_13	689_1_786	1246_1_159	1744_1_1
669_1_190	1168_0_1	62_45_1	113_1_1	67_1_1	171_1_1	255_0_547	24_4_412	796_45_191	2320_1_253	322_4_189	4_45_1	8_2_746	1314_45_21	1133_1_1	264_4_1268	161_1_1	96_4_52	10_36_1	39_45_1	840_2_451	30_045_134	1683_0_11	689_1_777	1246_1_158	1744_1_1
669_1_177	1168_0_1	62_45_1	113_1_1	67_1_1	171_1_1	255_0_557	24_4_406	796_45_197	2320_1_258	322_4_179	4_45_1	8_2_796	1314_45_9	1133_1_1	264_4_1282	161_1_1	96_4_58	10_36_1	39_45_1	840_2_445	30_045_135	1683_0_11	689_1_741	1246_1_150	1744_1_1
669_1_179	1168_0_1	62_45_1	113_1_1	67_1_1	171_1_1	255_0_540	24_4_411	796_45_191	2320_1_293	322_4_174	4_45_1	8_2_889	1314_45_11	1133_1_1	264_4_1244	161_1_1	96_4_55	10_36_1	39_45_1	840_2_457	30_045_155	1683_0_14	689_1_723	1246_1_128	1744_1_1
669_1_171	1168_0_1	62_45_1	113_1_1	67_1_1	171_1_1	255_0_564	24_4_405	796_45_180	2320_1_313	322_4_170	4_45_1	8_2_968	1314_45_17	1133_1_1	264_4_1258	161_1_1	96_4_58	10_36_1	39_45_1	840_2_472	30_045_167	1683_0_11	689_1_712	1246_1_125	1744_1_1
669_1_147	1168_0_1	62_45_1	113_1_1	67_1_1	171_1_1	255_0_566	24_4_401	796_45_157	2320_1_312	322_4_171	4_45_1	8_2_1017	1314_45_31	1133_1_1	264_4_1234	161_1_1	96_4_61	10_36_1	39_45_1	840_2_490	30_045_172	1683_0_11	689_1_720	1246_1_115	1744_1_1
669_1_151	1168_0_1	62_45_1	113_1_1	67_1_1	171_1_1	255_0_560	24_4_398	796_45_129	2320_1_304	322_4_173	4_45_1	8_2_1007	1314_45_33	1133_1_1	264_4_1244	161_1_1	96_4_58	10_36_1	39_45_1	840_2_489	30_045_169	1683_0_11	689_1_753	1246_1_92	1744_1_1
669_1_144	1168_0_1	62_45_1	113_1_1	67_1_1	171_1_1	255_0_546	24_4_398	796_45_103	2320_1_292	322_4_167	4_45_1	8_2_932	1314_45_50	1133_1_1	264_4_1254	161_1_1	96_4_67	10_36_1	39_45_1	840_2_479	30_045_178	1683_0_12	689_1_784	1246_1_82	1744_1_1
669_1_167	1168_0_1	62_45_1	113_1_1	67_1_1	171_1_1	255_0_573	24_4_410	796_45_90	2320_1_269	322_4_157	4_45_1	8_2_823	1314_45_58	1133_1_1	264_4_1253	161_1_1	96_4_70	10_36_1	39_45_1	840_2_489	30_045_169	1683_0_14	689_1_769	1246_1_71	1744_1_1
669_1_189	1168_0_1	62_45_1	113_1_1	67_1_1	171_1_1	255_0_592	24_4_392	796_45_100	2320_1_268	322_4_159	4_45_1	8_2_704	1314_45_63	1133_1_1	264_4_1286	161_1_1	96_4_68	10_36_1	39_45_1	840_2_480	30_045_160	1683_0_16	689_1_786	1246_1_82	1744_1_1
669_1_194	1168_0_1	62_45_1	113_1_1	67_1_1	171_1_1	255_0_619	24_4_392	796_45_111	2320_1_276	322_4_157	4_45_1	8_2_679	1314_45_63	1133_1_1	264_4_1299	161_1_1	96_4_72	10_36_1	39_45_1	840_2_540	30_045_156	1683_0_13	689_1_802	1246_1_87	1744_1_1
669_1_191	1168_0_1	62_45_1	113_1_1	67_1_1	171_1_1	255_0_628	24_4_372	796_45_122	2320_1_269	322_4_155	4_45_1	8_2_710	1314_45_51	1133_1_1	264_4_1345	161_1_1	96_4_69	10_36_1	39_45_1	840_2_521	30_045_157	1683_0_7	689_1_831	1246_1_99	1744_1_1
669_1_181	1168_0_1	62_45_1	113_1_1	67_1_1	171_1_1	255_0_642	24_4_381	796_45_136	2320_1_281	322_4_146	4_45_1	8_2_738	1314_45_35	1133_1_1	264_4_1391	161_1_1	96_4_69	10_36_1	39_45_1	840_2_498	30_045_156	1683_0_4	689_1_817	1246_1_107	1744_1_1
669_1_191	1168_0_1	62_45_1	113_1_1	67_1_1	171_1_1	255_0_642	24_4_377	796_45_137	2320_1_258	322_4_136	4_45_1	8_2_796	1314_45_22	1133_1_1	264_4_1386	161_1_1	96_4_64	10_36_1	39_45_1	840_2_458	30_045_152	1683_0_5	689_1_779	1246_1_109	1744_1_1
669_1_172	1168_0_1	62_45_1	113_1_1	67_1_1	171_1_1	255_0_645	24_4_391	796_45_133	2320_1_265	322_4_135	4_45_1	8_2_847	1314_45_13	1133_1_1	264_4_1392	161_1_1	96_4_60	10_36_1	39_45_1	840_2_430	30_045_146	1683_0_5	689_1_787	1246_1_105	1744_1_1
669_1_167	1168_0_1	62_45_1	113_1_1	67_1_1	171_1_1	255_0_629	24_4_410	796_45_123	2320_1_242	322_4_140	4_45_1	8_2_852	1314_45_4	1133_1_1	264_4_1427	161_1_1	96_4_53	10_36_1	39_45_1	840_2_421	30_045_143	1683_0_7	689_1_793	1246_1_98	1744_1_1
669_1_161	1168_0_1	62_45_1	113_1_1	67_1_1	171_1_1	255_0_637	24_4_404	796_45_121	2320_1_243	322_4_151	4_45_1	8_2_863	1314_45_3	1133_1_1	264_4_1434	161_1_1	96_4_51	10_36_1	39_45_1	840_2_396	30_045_142	1683_0_7	689_1_823	1246_1_86	1744_1_1
669_1_156	1168_0_1	62_45_1	113_1_1	67_1_1	171_1_1	255_0_631	24_4_381	796_45_113	2320_1_251	322_4_157	4_45_1	8_2_863	1314_45_5	1133_1_1	264_4_1433	161_1_1	96_4_48	10_36_1	39_45_1	840_2_397	30_045_139	1683_0_5	689_1_820	1246_1_76	1744_1_1
669_1_146	1168_0_1	62_45_1	113_1_1	67_1_1	171_1_1	255_0_624	24_4_357	796_45_115	2320_1_261	322_4_161	4_45_1	8_2_851	1314_45_6	1133_1_1	264_4_1462	161_1_1	96_4_44	10_36_1	39_45_1	840_2_418	30_045_135	1683_0_4	689_1_847	1246_1_66	1744_1_1
669_1_148	1168_0_1	62_45_1	113_1_1	67_1_1	171_1_1	255_0_646	24_4_341	796_45_114	2320_1_286	322_4_171	4_45_1	8_2_767	1314_45_11	1133_1_1	264_4_1462	161_1_1	96_4_47	10_36_1	39_45_1	840_2_407	30_045_137	1683_0_3	689_1_872	1246_1_54	1744_1_1
669_1_164	1168_0_1	62_45_1	113_1_1	67_1_1	171_1_1	255_0_643	24_4_328	796_45_124	2320_1_270	322_4_166	4_45_1	8_2_769	1314_45_14	1133_1_1	264_4_1499	161_1_1	96_4_43	10_36_1	39_45_1	840_2_417	30_045_136	1683_0_4	689_1_854	1246_1_59	1744_1_1
669_1_165	1168_0_1	62_45_1	113_1_1	67_1_1	171_1_1	255_0_664	24_4_328	796_45_125	2320_1_249	322_4_161	4_45_1	8_2_764	1314_45_15	1133_1_1	264_4_1465	161_1_1	96_4_43	10_36_1	39_45_1	840_2_433	30_045_119	1683_0_4	689_1_922	1246_1_48	1744_1_1
669_1_167	1168_0_1	62_45_1	113_1_1	67_1_1	171_1_1	255_0_667	24_4_356	796_45_147	2320_1_250	322_4_140	4_45_1	8_2_761	1314_45_15	1133_1_1	264_4_1490	161_1_1	96_4_34	10_36_1	39_45_1	840_2_466	30_045_106	1683_0_2	689_1_899	1246_1_44	1744_1_1
669_1_186	62_45_1	113_1_1	67_1_1	171_1_1	255_0_663	24_4_370	796_45_161	2320_1_234	322_4_144	4_45_1	8_2_802	1314_45_10	1133_1_1	264_4_1445	161_1_1	96_4_29	10_36_1	39_45_1	840_2_466	30_045_98	689_1_904	1246_1_46	1744_1_1
669_1_185	62_45_1	113_1_1	67_1_1	171_1_1	255_0_664	24_4_383	796_45_167	2320_1_244	322_4_146	4_45_1	8_2_810	1314_45_10	1133_1_1	264_4_1427	161_1_1	96_4_37	10_36_1	39_45_1	840_2_470	30_045_97	689_1_953	1246_1_45	1744_1_1
669_1_189	62_45_1	113_1_1	67_1_1	171_1_1	255_0_663	24_4_390	796_45_162	2320_1_250	322_4_159	4_45_1	8_2_824	1314_45_6	1133_1_1	264_4_1445	161_1_1	96_4_40	10_36_1	39_45_1	840_2_467	30_045_92	689_1_916	1246_1_42	1744_1_1
669_1_203	62_45_1	113_1_1	67_1_1	171_1_1	255_0_651	24_4_392	796_45_143	2320_1_239	322_4_147	4_45_1	8_2_799	1314_45_5	1133_1_1	264_4_1444	161_1_1	96_4_40	10_36_1	39_45_1	840_2_487	30_045_95	689_1_895	1246_1_34	1744_1_1
669_1_202	62_45_1	113_1_1	67_1_1	171_1_1	255_0_645	24_4_406	796_45_110	2320_1_228	322_4_148	4_45_1	8_2_744	1314_45_5	1133_1_1	264_4_1411	161_1_1	96_4_45	10_36_1	39_45_1	840_2_512	30_045_88	689_1_883	1246_1_25	1744_1_1
669_1_214	62_45_1	113_1_1	67_1_1	171_1_1	255_0_653	24_4_403	796_45_73	2320_1_224	322_4_147	4_45_1	8_2_690	1314_45_5	1133_1_1	264_4_1440	161_1_1	96_4_45	10_36_1	39_45_1	840_2_537	30_045_77	689_1_842	1246_1_20	1744_1_1
669_1_220	62_45_1	113_1_1	67_1_1	171_1_1	255_0_679	24_4_418	796_45_58	2320_1_215	322_4_137	4_45_1	8_2_657	1314_45_6	1133_1_1	264_4_1445	161_1_1	96_4_51	10_36_1	39_45_1	840_2_553	30_045_65	689_1_856	1246_1_28	1744_1_1
669_1_224	62_45_1	113_1_1	67_1_1	171_1_1	255_0_698	24_4_421	796_45_35	2320_1_222	322_4_134	4_45_1	8_2_628	1314_45_9	1133_1_1	264_4_1454	161_1_1	96_4_48	10_36_1	39_45_1	840_2_561	30_045_58	689_1_910	1246_1_32	1744_1_1
669_1_247	62_45_1	113_1_1	67_1_1	171_1_1	255_0_718	24_4_413	796_45_29	2320_1_222	322_4_135	4_45_1	8_2_622	1314_45_8	1133_1_1	264_4_1435	161_1_1	96_4_43	10_36_1	39_45_1	840_2_552	30_045_55	689_1_953	1246_1_44	1744_1_1
669_1_253	62_45_1	113_1_1	67_1_1	171_1_1	255_0_730	24_4_425	796_45_30	2320_1_221	322_4_139	4_45_1	8_2_639	1314_45_8	1133_1_1	264_4_1368	161_1_1	96_4_35	10_36_1	39_45_1	840_2_550	30_045_54	689_1_1012	1246_1_48	1744_1_1
669_1_288	62_45_1	113_1_1	67_1_1	171_1_1	255_0_737	24_4_454	796_45_28	2320_1_230	322_4_142	4_45_1	8_2_661	1314_45_7	1133_1_1	264_4_1319	161_1_1	96_4_39	10_36_1	39_45_1	840_2_516	30_045_49	689_1_1050	1246_1_54	1744_1_1
669_1_285	62_45_1	113_1_1	67_1_1	171_1_1	255_0_755	24_4_473	796_45_27	2320_1_235	322_4_139	4_45_1	8_2_667	1314_45_5	1133_1_1	264_4_1280	161_1_1	96_4_40	10_36_1	39_45_1	840_2_508	30_045_48	689_1_1083	1246_1_49	1744_1_1
669_1_258	62_45_1	113_1_1	67_1_1	171_1_1	255_0_750	24_4_490	796_45_27	2320_1_237	322_4_149	4_45_1	8_2_670	1314_45_2	1133_1_1	264_4_1243	161_1_1	96_4_40	10_36_1	39_45_1	840_2_467	30_045_49	689_1_1058	1246_1_45	1744_1_1
669_1_229	62_45_1	113_1_1	67_1_1	171_1_1	255_0_728	24_4_496	796_45_15	2320_1_234	322_4_139	4_45_1	8_2_697	1314_45_2	1133_1_1	264_4_1237	161_1_1	96_4_40	10_36_1	39_45_1	840_2_467	30_045_42	689_1_1023	1246_1_43	1744_1_1
669_1_216	62_45_1	113_1_1	67_1_1	171_1_1	255_0_707	24_4_510	796_45_10	2320_1_230	322_4_133	4_45_1	8_2_723	1314_45_1	1133_1_1	264_4_1289	161_1_1	96_4_35	10_36_1	39_45_1	840_2_452	30_045_35	689_1_960	1246_1_40	1744_1_1
669_1_218	62_45_1	113_1_1	67_1_1	171_1_1	255_0_703	24_4_513	796_45_8	2320_1_227	322_4_127	4_45_1	8_2_773	1314_45_1	1133_1_1	264_4_1287	161_1_1	96_4_26	10_36_1	39_45_1	840_2_526	30_045_30	689_1_967	1246_1_46	1744_1_1
669_1_224	62_45_1	113_1_1	67_1_1	171_1_1	255_0_683	24_4_513	796_45_6	2320_1_216	322_4_116	4_45_1	8_2_773	1314_45_1	1133_1_1	264_4_1280	161_1_1	96_4_26	10_36_1	39_45_1	840_2_553	30_045_28	689_1_1005	1246_1_49	1744_1_1
669_1_221	62_45_1	113_1_1	67_1_1	171_1_1	255_0_663	24_4_521	796_45_5	2320_1_215	322_4_118	4_45_1	8_2_800	1314_45_2	1133_1_1	264_4_1270	161_1_1	96_4_24	10_36_1	39_45_1	840_2_572	30_045_27	689_1_1087	1246_1_46	1744_1_1
669_1_230	62_45_1	113_1_1	67_1_1	171_1_1	255_0_666	24_4_511	796_45_3	2320_1_197	322_4_111	4_45_1	8_2_767	1314_45_8	1133_1_1	264_4_1282	161_1_1	96_4_23	10_36_1	39_45_1	840_2_595	30_045_26	689_1_1126	1246_1_62	1744_1_1
669_1_236	62_45_1	113_1_1	67_1_1	171_1_1	255_0_702	24_4_521	796_45_2	2320_1_208	322_4_110	4_45_1	8_2_725	1314_45_16	1133_1_1	264_4_1302	161_1_1	96_4_24	10_36_1	39_45_1	840_2_573	30_045_20	689_1_1145	1246_1_68	1744_1_1
669_1_229	62_45_1	113_1_1	67_1_1	171_1_1	255_0_714	24_4_504	796_45_2	2320_1_220	322_4_117	4_45_1	8_2_699	1314_45_21	1133_1_1	264_4_1329	161_1_1	96_4_19	10_36_1	39_45_1	840_2_560	30_045_14	689_1_1124	1246_1_78	1744_1_1
669_1_199	62_45_1	113_1_1	67_1_1	171_1_1	255_0_715	24_4_508	796_45_2	2320_1_248	322_4_113	4_45_1	8_2_678	1314_45_21	1133_1_1	264_4_1324	161_1_1	96_4_13	10_36_1	39_45_1	840_2_527	30_045_8	689_1_1121	1246_1_81	1744_1_1
669_1_202	62_45_1	113_1_1	67_1_1	171_1_1	255_0_731	24_4_496	796_45_3	2320_1_268	322_4_108	4_45_1	8_2_620	1314_45_18	1133_1_1	264_4_1324	161_1_1	96_4_13	10_36_1	39_45_1	840_2_498	30_045_7	689_1_1105	1246_1_91	1744_1_1
669_1_209	62_45_1	113_1_1	67_1_1	171_1_1	255_0_725	24_4_504	796_45_5	2320_1_273	322_4_110	4_45_1	8_2_590	1314_45_3	1133_1_1	264_4_1347	161_1_1	96_4_9	10_36_1	39_45_1	840_2_449	30_045_6	689_1_1138	1246_1_99	1744_1_1
669_1_226	62_45_1	113_1_1	67_1_1	171_1_1	255_0_720	24_4_496	796_45_12	2320_1_277	322_4_105	4_45_1	8_2_574	1314_45_2	1133_1_1	264_4_1366	161_1_1	96_4_7	10_36_1	39_45_1	840_2_417	30_045_5	689_1_1199	1246_1_86	1744_1_1
669_1_272	62_45_1	113_1_1	67_1_1	171_1_1	255_0_700	24_4_477	796_45_16	2320_1_282	322_4_108	4_45_1	8_2_627	1314_45_2	1133_1_1	264_4_1346	161_1_1	96_4_7	10_36_1	39_45_1	840_2_403	30_045_2	689_1_1218	1246_1_73	1744_1_1
24_4_498	796_45_20	39_45_1	2320_1_274	669_1_278	840_2_435	1133_1_1	264_4_1312	10_36_1	322_4_107	689_1_1245	4_45_1	113_1_1	1246_1_64	1744_1_1	8_2_707	255_0_679	67_1_1	161_1_1	171_1_1	96_4_6
24_4_500	796_45_26	39_45_1	2320_1_288	669_1_311	840_2_430	1133_1_1	264_4_1341	10_36_1	322_4_105	689_1_1255	4_45_1	113_1_1	1246_1_60	1744_1_1	8_2_775	255_0_669	67_1_1	161_1_1	171_1_1	96_4_6
24_4_494	796_45_33	39_45_1	2320_1_285	669_1_296	840_2_487	1133_1_1	264_4_1293	10_36_1	322_4_112	689_1_1224	4_45_1	113_1_1	1246_1_47	1744_1_1	8_2_836	255_0_685	67_1_1	161_1_1	171_1_1	96_4_7
24_4_491	796_45_40	39_45_1	2320_1_282	669_1_276	840_2_533	1133_1_1	264_4_1265	10_36_1	322_4_99	689_1_1192	4_45_1	113_1_1	1246_1_39	1744_1_1	8_2_883	255_0_710	67_1_1	161_1_1	171_1_1	96_4_10
24_4_518	796_45_51	39_45_1	2320_1_248	669_1_233	840_2_572	1133_1_1	264_4_1267	10_36_1	322_4_114	689_1_1176	4_45_1	113_1_1	1246_1_24	1744_1_1	8_2_849	255_0_746	67_1_1	161_1_1	171_1_1	96_4_14
24_4_543	796_45_58	39_45_1	2320_1_241	669_1_166	840_2_594	1133_1_1	264_4_1242	10_36_1	322_4_120	689_1_1183	4_45_1	113_1_1	1246_1_14	1744_1_1	8_2_785	255_0_775	67_1_1	161_1_1	171_1_1	96_4_10
24_4_564	796_45_63	39_45_1	2320_1_233	669_1_113	840_2_606	1133_1_1	264_4_1248	10_36_1	322_4_129	689_1_1153	4_45_1	113_1_1	1246_1_8	1744_1_1	8_2_691	255_0_776	67_1_1	161_1_1	171_1_1	96_4_8
24_4_553	796_45_67	39_45_1	2320_1_243	669_1_81	840_2_572	1133_1_1	264_4_1258	10_36_1	322_4_117	689_1_1126	4_45_1	113_1_1	1246_1_7	1744_1_1	8_2_647	255_0_790	67_1_1	161_1_1	171_1_1	96_4_10
24_4_541	796_45_60	39_45_1	2320_1_254	669_1_72	840_2_555	1133_1_1	264_4_1276	10_36_1	322_4_123	689_1_1080	4_45_1	113_1_1	1246_1_5	1744_1_1	8_2_592	255_0_826	67_1_1	161_1_1	171_1_1	96_4_7
24_4_551	796_45_47	39_45_1	2320_1_252	669_1_75	840_2_519	1133_1_1	264_4_1297	10_36_1	322_4_115	689_1_1031	4_45_1	113_1_1	1246_1_6	1744_1_1	8_2_587	255_0_813	67_1_1	161_1_1	171_1_1	96_4_6
24_4_555	796_45_30	39_45_1	2320_1_266	669_1_88	840_2_505	1133_1_1	264_4_1334	10_36_1	322_4_109	689_1_998	4_45_1	113_1_1	1246_1_7	1744_1_1	8_2_582	255_0_778	67_1_1	161_1_1	171_1_1	96_4_4
24_4_584	796_45_29	39_45_1	2320_1_251	669_1_111	840_2_510	1133_1_1	264_4_1355	10_36_1	322_4_118	689_1_999	4_45_1	113_1_1	1246_1_9	1744_1_1	8_2_609	255_0_753	67_1_1	161_1_1	171_1_1	96_4_4
24_4_575	796_45_20	39_45_1	2320_1_261	669_1_135	840_2_518	1133_1_1	264_4_1360	10_36_1	322_4_125	689_1_978	4_45_1	113_1_1	1246_1_11	1744_1_1	8_2_650	255_0_740	67_1_1	161_1_1	171_1_1	96_4_5
24_4_576	796_45_26	39_45_1	2320_1_246	669_1_179	840_2_529	1133_1_1	264_4_1367	10_36_1	322_4_134	689_1_1008	4_45_1	113_1_1	1246_1_12	1744_1_1	8_2_651	255_0_730	67_1_1	161_1_1	171_1_1	96_4_4
24_4_561	796_45_30	39_45_1	2320_1_241	669_1_215	840_2_515	1133_1_1	264_4_1366	10_36_1	322_4_139	689_1_1036	4_45_1	113_1_1	1246_1_12	1744_1_1	8_2_673	255_0_717	67_1_1	161_1_1	171_1_1	96_4_5
24_4_549	796_45_40	39_45_1	2320_1_253	669_1_243	840_2_519	1133_1_1	264_4_1356	10_36_1	322_4_142	689_1_1093	4_45_1	113_1_1	1246_1_14	1744_1_1	8_2_692	255_0_723	67_1_1	161_1_1	171_1_1	96_4_4
24_4_543	796_45_51	39_45_1	2320_1_269	669_1_256	840_2_525	1133_1_1	264_4_1365	10_36_1	322_4_154	689_1_1148	4_45_1	113_1_1	1246_1_12	1744_1_1	8_2_650	255_0_733	67_1_1	161_1_1	171_1_1	96_4_3
24_4_527	796_45_58	39_45_1	2320_1_297	669_1_284	840_2_552	1133_1_1	264_4_1338	10_36_1	322_4_155	689_1_1175	4_45_1	113_1_1	1246_1_14	1744_1_1	8_2_640	255_0_716	67_1_1	161_1_1	171_1_1	96_4_2
24_4_491	796_45_73	39_45_1	2320_1_322	669_1_298	840_2_563	1133_1_1	264_4_1371	10_36_1	322_4_153	689_1_1158	4_45_1	113_1_1	1246_1_12	1744_1_1	8_2_640	255_0_727	67_1_1	161_1_1	171_1_1	96_4_1
24_4_483	796_45_69	39_45_1	2320_1_330	669_1_302	840_2_575	1133_1_1	264_4_1347	10_36_1	322_4_130	689_1_1133	4_45_1	113_1_1	1246_1_8	1744_1_1	8_2_601	255_0_732	67_1_1	161_1_1	171_1_1	96_4_1
24_4_487	796_45_65	39_45_1	2320_1_310	669_1_290	840_2_560	1133_1_1	264_4_1331	10_36_1	322_4_138	689_1_1153	4_45_1	113_1_1	1246_1_6	1744_1_1	8_2_650	67_1_1	161_1_1	171_1_1	255_0_734
24_4_499	796_45_49	39_45_1	2320_1_299	669_1_247	840_2_557	1133_1_1	264_4_1314	10_36_1	322_4_145	689_1_1164	4_45_1	113_1_1	1246_1_3	1744_1_1	8_2_679	67_1_1	161_1_1	171_1_1	255_0_729
24_4_525	796_45_39	39_45_1	2320_1_294	669_1_230	840_2_524	1133_1_1	264_4_1299	10_36_1	322_4_151	689_1_1148	4_45_1	113_1_1	1246_1_1	1744_1_1	8_2_687	67_1_1	161_1_1	171_1_1	255_0_742
24_4_521	796_45_32	39_45_1	2320_1_291	669_1_212	840_2_506	1133_1_1	10_36_1	322_4_161	689_1_1143	4_45_1	113_1_1	264_4_1292	1744_1_1	8_2_701	161_1_1	171_1_1	255_0_740
24_4_507	796_45_33	39_45_1	2320_1_290	669_1_202	840_2_497	1133_1_1	10_36_1	322_4_180	689_1_1154	4_45_1	113_1_1	264_4_1256	1744_1_1	8_2_677	161_1_1	171_1_1	255_0_758
24_4_513	796_45_38	39_45_1	2320_1_270	669_1_209	840_2_513	1133_1_1	10_36_1	322_4_182	689_1_1200	4_45_1	113_1_1	264_4_1230	1744_1_1	8_2_703	161_1_1	171_1_1	255_0_737
24_4_476	796_45_41	39_45_1	2320_1_266	669_1_203	840_2_501	1133_1_1	10_36_1	322_4_203	689_1_1191	4_45_1	113_1_1	264_4_1244	1744_1_1	8_2_734	161_1_1	171_1_1	255_0_737
24_4_472	796_45_47	39_45_1	2320_1_259	669_1_223	840_2_524	1133_1_1	10_36_1	322_4_203	689_1_1199	4_45_1	113_1_1	264_4_1224	1744_1_1	8_2_751	161_1_1	171_1_1	255_0_745
24_4_474	796_45_53	39_45_1	2320_1_250	669_1_238	840_2_527	1133_1_1	10_36_1	322_4_190	689_1_1193	4_45_1	113_1_1	264_4_1212	1744_1_1	8_2_791	161_1_1	171_1_1	255_0_755
24_4_472	796_45_48	39_45_1	2320_1_238	669_1_254	840_2_540	1133_1_1	10_36_1	322_4_191	689_1_1109	4_45_1	113_1_1	264_4_1237	1744_1_1	8_2_778	161_1_1	171_1_1	255_0_760
24_4_476	796_45_44	39_45_1	2320_1_236	669_1_258	840_2_529	1133_1_1	10_36_1	322_4_187	689_1_1062	4_45_1	113_1_1	264_4_1244	1744_1_1	8_2_781	161_1_1	171_1_1	255_0_769
24_4_494	796_45_46	39_45_1	2320_1_254	669_1_270	840_2_554	1133_1_1	10_36_1	322_4_174	689_1_970	4_45_1	113_1_1	264_4_1284	1744_1_1	8_2_747	161_1_1	171_1_1	255_0_780
24_4_489	796_45_34	39_45_1	2320_1_253	669_1_255	840_2_577	1133_1_1	10_36_1	322_4_168	689_1_973	4_45_1	113_1_1	264_4_1273	1744_1_1	8_2_676	161_1_1	171_1_1	255_0_780
24_4_487	796_45_32	39_45_1	2320_1_258	669_1_263	840_2_571	1133_1_1	10_36_1	322_4_154	689_1_1018	4_45_1	113_1_1	264_4_1305	1744_1_1	8_2_608	161_1_1	171_1_1	255_0_781
24_4_501	796_45_26	39_45_1	2320_1_283	669_1_272	840_2_589	1133_1_1	10_36_1	322_4_153	689_1_1047	4_45_1	113_1_1	264_4_1325	1744_1_1	8_2_584	161_1_1	171_1_1	255_0_770
24_4_497	796_45_25	39_45_1	2320_1_305	669_1_296	840_2_573	1133_1_1	10_36_1	322_4_145	689_1_1062	4_45_1	113_1_1	264_4_1323	1744_1_1	8_2_536	161_1_1	171_1_1	255_0_764
24_4_465	796_45_21	39_45_1	2320_1_363	669_1_291	840_2_557	1133_1_1	10_36_1	322_4_140	689_1_1035	4_45_1	113_1_1	264_4_1377	1744_1_1	8_2_548	161_1_1	171_1_1	255_0_746
24_4_467	796_45_21	39_45_1	2320_1_394	669_1_281	840_2_535	1133_1_1	10_36_1	322_4_137	689_1_1042	4_45_1	113_1_1	264_4_1371	1744_1_1	8_2_559	161_1_1	171_1_1	255_0_729
24_4_457	796_45_22	39_45_1	2320_1_424	669_1_248	840_2_507	1133_1_1	10_36_1	322_4_134	689_1_1013	4_45_1	113_1_1	264_4_1395	1744_1_1	8_2_540	161_1_1	171_1_1	255_0_744
24_4_442	796_45_23	39_45_1	2320_1_417	669_1_212	840_2_533	1133_1_1	10_36_1	322_4_138	689_1_995	4_45_1	113_1_1	264_4_1399	1744_1_1	8_2_536	161_1_1	171_1_1	255_0_750
24_4_423	796_45_22	39_45_1	2320_1_396	669_1_219	840_2_536	1133_1_1	10_36_1	322_4_144	689_1_962	4_45_1	113_1_1	264_4_1414	1744_1_1	8_2_536	161_1_1	171_1_1	255_0_744
24_4_407	796_45_20	39_45_1	2320_1_371	669_1_230	840_2_559	1133_1_1	10_36_1	322_4_149	689_1_1001	4_45_1	113_1_1	264_4_1380	1744_1_1	8_2_582	161_1_1	171_1_1	255_0_758
24_4_385	796_45_20	39_45_1	2320_1_310	669_1_274	840_2_595	1133_1_1	10_36_1	322_4_155	689_1_1026	4_45_1	113_1_1	264_4_1395	1744_1_1	8_2_588	161_1_1	171_1_1	255_0_768
24_4_405	796_45_24	39_45_1	2320_1_289	669_1_297	840_2_623	1133_1_1	10_36_1	322_4_160	689_1_1025	4_45_1	113_1_1	264_4_1368	1744_1_1	8_2_590	161_1_1	171_1_1	255_0_752
24_4_407	796_45_30	39_45_1	2320_1_238	669_1_313	840_2_598	1133_1_1	10_36_1	322_4_153	689_1_984	4_45_1	113_1_1	264_4_1413	1744_1_1	8_2_607	161_1_1	171_1_1	255_0_752
24_4_386	796_45_38	39_45_1	2320_1_227	669_1_320	840_2_586	1133_1_1	10_36_1	322_4_145	689_1_925	4_45_1	113_1_1	264_4_1437	1744_1_1	8_2_579	161_1_1	171_1_1	255_0_761
24_4_375	796_45_36	39_45_1	2320_1_218	669_1_326	840_2_575	1133_1_1	10_36_1	322_4_132	689_1_884	4_45_1	113_1_1	264_4_1438	1744_1_1	8_2_608	161_1_1	171_1_1	255_0_740
24_4_360	796_45_36	39_45_1	2320_1_224	669_1_306	840_2_541	1133_1_1	10_36_1	322_4_127	689_1_918	4_45_1	113_1_1	264_4_1466	1744_1_1	8_2_620	161_1_1	171_1_1	255_0_746
24_4_369	796_45_24	39_45_1	2320_1_223	669_1_279	840_2_527	1133_1_1	10_36_1	322_4_134	689_1_989	4_45_1	113_1_1	264_4_1441	1744_1_1	8_2_648	161_1_1	171_1_1	255_0_751
24_4_385	796_45_18	39_45_1	2320_1_210	669_1_256	840_2_520	1133_1_1	10_36_1	322_4_124	689_1_1054	4_45_1	113_1_1	264_4_1435	1744_1_1	8_2_693	161_1_1	171_1_1	255_0_738
24_4_400	796_45_10	39_45_1	2320_1_214	669_1_220	840_2_506	1133_1_1	10_36_1	322_4_113	689_1_1094	4_45_1	113_1_1	264_4_1484	1744_1_1	8_2_710	161_1_1	171_1_1	255_0_731
24_4_395	796_45_1	39_45_1	2320_1_213	669_1_205	840_2_493	1133_1_1	10_36_1	322_4_94	689_1_1136	4_45_1	113_1_1	264_4_1431	1744_1_1	8_2_730	161_1_1	171_1_1	255_0_716
24_4_413	10_36_1	2320_1_204	669_1_204	840_2_474	1133_1_1	322_4_98	689_1_1123	4_45_1	113_1_1	264_4_1456	1744_1_1	8_2_729	161_1_1	171_1_1	255_0_751
24_4_430	10_36_1	2320_1_200	669_1_224	840_2_469	1133_1_1	322_4_101	689_1_1130	4_45_1	113_1_1	264_4_1411	1744_1_1	8_2_696	161_1_1	171_1_1	255_0_772
24_4_469	10_36_1	2320_1_190	669_1_229	840_2_486	1133_1_1	322_4_99	689_1_1155	4_45_1	113_1_1	264_4_1409	1744_1_1	8_2_662	161_1_1	171_1_1	255_0_743
24_4_487	10_36_1	2320_1_194	669_1_223	840_2_486	1133_1_1	322_4_95	689_1_1178	4_45_1	113_1_1	264_4_1410	1744_1_1	8_2_626	161_1_1	171_1_1	255_0_748
24_4_509	10_36_1	2320_1_227	669_1_210	840_2_503	1133_1_1	322_4_88	689_1_1169	4_45_1	113_1_1	264_4_1427	1744_1_1	8_2_625	161_1_1	171_1_1	255_0_769
24_4_524	10_36_1	2320_1_253	669_1_190	840_2_509	1133_1_1	322_4_82	689_1_1131	4_45_1	113_1_1	264_4_1432	1744_1_1	8_2_676	161_1_1	171_1_1	255_0_772
24_4_512	10_36_1	2320_1_269	669_1_211	840_2_508	1133_1_1	322_4_76	689_1_1057	4_45_1	113_1_1	264_4_1475	1744_1_1	8_2_691	161_1_1	171_1_1	255_0_767
24_4_496	10_36_1	2320_1_286	669_1_236	840_2_515	1133_1_1	322_4_73	689_1_972	4_45_1	113_1_1	264_4_1491	1744_1_1	8_2_712	161_1_1	171_1_1	255_0_759
24_4_486	10_36_1	2320_1_289	669_1_259	840_2_512	1133_1_1	322_4_68	689_1_911	4_45_1	113_1_1	264_4_1568	1744_1_1	8_2_737	161_1_1	171_1_1	255_0_754
24_4_474	10_36_1	2320_1_303	669_1_284	840_2_501	1133_1_1	322_4_54	689_1_887	4_45_1	113_1_1	264_4_1554	1744_1_1	8_2_725	161_1_1	171_1_1	255_0_762
24_4_473	10_36_1	2320_1_313	669_1_300	840_2_532	1133_1_1	322_4_50	689_1_924	4_45_1	113_1_1	264_4_1514	1744_1_1	8_2_701	161_1_1	171_1_1	255_0_756
24_4_460	10_36_1	2320_1_325	669_1_300	840_2_532	1133_1_1	322_4_45	689_1_968	4_45_1	113_1_1	264_4_1507	1744_1_1	8_2_666	161_1_1	171_1_1	255_0_750
24_4_452	10_36_1	2320_1_335	669_1_334	840_2_535	1133_1_1	322_4_30	689_1_985	4_45_1	113_1_1	264_4_1521	1744_1_1	8_2_634	161_1_1	171_1_1	255_0_748
24_4_439	10_36_1	2320_1_324	669_1_355	840_2_520	1133_1_1	322_4_25	689_1_1019	4_45_1	113_1_1	264_4_1525	1744_1_1	8_2_637	161_1_1	171_1_1	255_0_742
24_4_408	10_36_1	2320_1_361	669_1_346	840_2_524	1133_1_1	322_4_30	689_1_1017	4_45_1	113_1_1	264_4_1552	1744_1_1	8_2_656	161_1_1	171_1_1	255_0_750
24_4_397	10_36_1	2320_1_383	669_1_333	840_2_555	1133_1_1	322_4_33	689_1_994	4_45_1	113_1_1	264_4_1551	1744_1_1	8_2_710	161_1_1	171_1_1	255_0_736
24_4_367	10_36_1	2320_1_405	669_1_296	840_2_546	1133_1_1	322_4_30	689_1_1021	4_45_1	113_1_1	264_4_1548	1744_1_1	8_2_756	161_1_1	171_1_1	255_0_747
24_4_355	10_36_1	2320_1_426	669_1_285	840_2_552	1133_1_1	322_4_24	689_1_1069	4_45_1	113_1_1	264_4_1544	1744_1_1	8_2_768	161_1_1	171_1_1	255_0_754
24_4_345	10_36_1	2320_1_440	669_1_255	840_2_542	1133_1_1	322_4_23	689_1_1130	4_45_1	113_1_1	264_4_1524	1744_1_1	8_2_747	161_1_1	171_1_1	255_0_749
24_4_327	10_36_1	2320_1_454	669_1_276	840_2_528	1133_1_1	322_4_16	689_1_1152	4_45_1	113_1_1	264_4_1519	1744_1_1	8_2_680	161_1_1	171_1_1	255_0_753
24_4_331	10_36_1	2320_1_444	669_1_301	840_2_514	1133_1_1	322_4_15	689_1_1116	4_45_1	113_1_1	264_4_1524	1744_1_1	8_2_669	161_1_1	171_1_1	255_0_748
24_4_326	10_36_1	2320_1_410	669_1_325	840_2_471	1133_1_1	322_4_14	689_1_1091	4_45_1	113_1_1	264_4_1577	1744_1_1	8_2_663	161_1_1	171_1_1	255_0_742
24_4_311	10_36_1	2320_1_411	669_1_329	840_2_438	1133_1_1	322_4_11	689_1_1047	4_45_1	113_1_1	264_4_1623	1744_1_1	8_2_663	161_1_1	171_1_1	255_0_735
24_4_308	10_36_1	2320_1_342	669_1_321	840_2_445	1133_1_1	322_4_9	689_1_1004	4_45_1	113_1_1	264_4_1601	1744_1_1	8_2_681	161_1_1	171_1_1	255_0_743
24_4_310	10_36_1	2320_1_307	669_1_300	840_2_471	1133_1_1	322_4_3	689_1_1019	4_45_1	113_1_1	264_4_1627	1744_1_1	8_2_706	161_1_1	171_1_1	255_0_753
24_4_313	10_36_1	2320_1_275	669_1_295	840_2_456	1133_1_1	322_4_2	689_1_991	4_45_1	113_1_1	264_4_1629	1744_1_1	8_2_697	161_1_1	171_1_1	255_0_769
24_4_308	10_36_1	2320_1_258	669_1_255	840_2_429	1133_1_1	322_4_2	689_1_988	4_45_1	113_1_1	264_4_1649	1744_1_1	8_2_717	161_1_1	171_1_1	255_0_769
24_4_317	10_36_1	2320_1_261	669_1_248	840_2_413	1133_1_1	689_1_971	4_45_1	113_1_1	264_4_1678	1744_1_1	8_2_710	161_1_1	171_1_1	255_0_790
24_4_336	10_36_1	2320_1_269	669_1_247	840_2_377	1133_1_1	689_1_976	4_45_1	113_1_1	264_4_1739	1744_1_1	8_2_728	161_1_1	171_1_1	255_0_776
24_4_323	10_36_1	2320_1_260	669_1_247	840_2_336	1133_1_1	689_1_999	4_45_1	113_1_1	264_4_1742	1744_1_1	8_2_743	161_1_1	171_1_1	255_0_779
24_4_333	10_36_1	2320_1_266	669_1_260	840_2_321	1133_1_1	689_1_1003	4_45_1	113_1_1	264_4_1731	1744_1_1	8_2_787	161_1_1	171_1_1	255_0_760
24_4_341	10_36_1	2320_1_280	669_1_253	840_2_280	1133_1_1	689_1_1043	4_45_1	113_1_1	264_4_1718	1744_1_1	8_2_830	161_1_1	171_1_1	255_0_765
24_4_336	10_36_1	2320_1_293	669_1_250	840_2_308	1133_1_1	689_1_1016	4_45_1	113_1_1	264_4_1707	1744_1_1	8_2_865	161_1_1	171_1_1	255_0_757
24_4_348	10_36_1	2320_1_301	669_1_219	840_2_331	1133_1_1	689_1_944	4_45_1	113_1_1	264_4_1704	1744_1_1	8_2_837	161_1_1	171_1_1	255_0_752
24_4_359	10_36_1	2320_1_349	669_1_189	840_2_362	1133_1_1	689_1_863	4_45_1	113_1_1	264_4_1728	1744_1_1	8_2_830	161_1_1	171_1_1	255_0_759
24_4_365	10_36_1	2320_1_361	669_1_166	840_2_416	1133_1_1	689_1_808	4_45_1	113_1_1	264_4_1710	1744_1_1	8_2_796	161_1_1	171_1_1	255_0_739
24_4_372	10_36_1	2320_1_365	669_1_151	840_2_442	1133_1_1	689_1_789	4_45_1	113_1_1	264_4_1719	1744_1_1	8_2_780	161_1_1	171_1_1	255_0_736
24_4_382	10_36_1	2320_1_343	669_1_155	840_2_485	1133_1_1	689_1_784	4_45_1	113_1_1	264_4_1707	1744_1_1	8_2_794	161_1_1	171_1_1	255_0_740
24_4_385	10_36_1	2320_1_320	669_1_165	840_2_491	1133_1_1	689_1_888	4_45_1	113_1_1	264_4_1698	1744_1_1	8_2_807	161_1_1	171_1_1	255_0_750
24_4_381	10_36_1	2320_1_303	669_1_179	840_2_510	1133_1_1	689_1_985	4_45_1	113_1_1	264_4_1684	1744_1_1	8_2_847	161_1_1	171_1_1	255_0_752
24_4_352	10_36_1	2320_1_295	669_1_198	840_2_537	1133_1_1	689_1_1110	4_45_1	113_1_1	264_4_1643	1744_1_1	8_2_868	161_1_1	171_1_1	255_0_717
24_4_356	10_36_1	2320_1_296	669_1_202	840_2_517	1133_1_1	689_1_1209	4_45_1	113_1_1	264_4_1629	1744_1_1	8_2_888	161_1_1	171_1_1	255_0_720
24_4_356	10_36_1	2320_1_278	669_1_206	840_2_550	1133_1_1	689_1_1224	4_45_1	113_1_1	264_4_1563	1744_1_1	8_2_876	161_1_1	171_1_1	255_0_722
24_4_361	10_36_1	2320_1_284	669_1_212	840_2_558	1133_1_1	689_1_1257	4_45_1	113_1_1	264_4_1519	1744_1_1	8_2_896	161_1_1	171_1_1	255_0_725
24_4_377	10_36_1	2320_1_284	669_1_207	840_2_547	1133_1_1	689_1_1203	4_45_1	113_1_1	264_4_1471	1744_1_1	8_2_896	161_1_1	171_1_1	255_0_732
24_4_395	10_36_1	2320_1_289	669_1_199	840_2_546	1133_1_1	689_1_1135	4_45_1	113_1_1	264_4_1473	1744_1_1	8_2_861	161_1_1	171_1_1	255_0_738
24_4_391	10_36_1	2320_1_283	669_1_210	840_2_520	1133_1_1	689_1_1084	4_45_1	113_1_1	264_4_1438	1744_1_1	8_2_837	161_1_1	171_1_1	255_0_741
24_4_413	10_36_1	2320_1_291	669_1_201	840_2_522	1133_1_1	689_1_1034	4_45_1	113_1_1	264_4_1421	1744_1_1	8_2_800	161_1_1	171_1_1	255_0_752
24_4_402	10_36_1	2320_1_316	669_1_221	840_2_525	1133_1_1	689_1_1034	4_45_1	113_1_1	264_4_1455	1744_1_1	8_2_752	161_1_1	171_1_1	255_0_781
24_4_404	10_36_1	2320_1_302	669_1_241	840_2_504	1133_1_1	689_1_1049	4_45_1	113_1_1	264_4_1466	1744_1_1	8_2_747	161_1_1	171_1_1	255_0_784
24_4_399	10_36_1	2320_1_321	669_1_241	840_2_495	1133_1_1	689_1_1083	4_45_1	113_1_1	264_4_1507	1744_1_1	8_2_689	161_1_1	171_1_1	255_0_791
24_4_406	10_36_1	2320_1_308	669_1_240	840_2_517	1133_1_1	689_1_1053	4_45_1	113_1_1	264_4_1535	1744_1_1	8_2_677	161_1_1	171_1_1	255_0_782
24_4_400	10_36_1	2320_1_295	669_1_225	840_2_535	1133_1_1	689_1_1069	4_45_1	113_1_1	264_4_1536	1744_1_1	8_2_653	161_1_1	171_1_1	255_0_764
24_4_399	10_36_1	2320_1_267	669_1_198	840_2_519	1133_1_1	689_1_1149	4_45_1	113_1_1	264_4_1548	1744_1_1	8_2_635	161_1_1	171_1_1	255_0_746
24_4_411	10_36_1	2320_1_223	669_1_186	840_2_551	1133_1_1	689_1_1114	4_45_1	113_1_1	264_4_1534	1744_1_1	8_2_616	161_1_1	171_1_1	255_0_749
24_4_412	10_36_1	2320_1_212	669_1_162	840_2_591	1133_1_1	689_1_1179	4_45_1	113_1_1	264_4_1519	1744_1_1	8_2_602	161_1_1	171_1_1	255_0_730
24_4_433	10_36_1	2320_1_219	669_1_173	840_2_579	1133_1_1	689_1_1149	4_45_1	113_1_1	264_4_1529	1744_1_1	8_2_610	161_1_1	171_1_1	255_0_759
24_4_423	10_36_1	2320_1_230	669_1_193	840_2_598	1133_1_1	689_1_1120	4_45_1	113_1_1	264_4_1562	1744_1_1	8_2_638	161_1_1	171_1_1	255_0_743
24_4_421	10_36_1	2320_1_249	669_1_195	840_2_592	1133_1_1	689_1_1140	4_45_1	113_1_1	264_4_1555	1744_1_1	8_2_658	161_1_1	171_1_1	255_0_769
24_4_425	10_36_1	2320_1_272	669_1_208	840_2_570	1133_1_1	689_1_1125	4_45_1	113_1_1	264_4_1584	1744_1_1	8_2_657	161_1_1	171_1_1	255_0_753
24_4_401	10_36_1	2320_1_285	669_1_248	840_2_559	1133_1_1	689_1_1150	4_45_1	113_1_1	264_4_1596	1744_1_1	8_2_657	161_1_1	171_1_1	255_0_755
24_4_399	10_36_1	2320_1_271	669_1_254	840_2_525	1133_1_1	689_1_1161	4_45_1	113_1_1	264_4_1600	1744_1_1	8_2_636	161_1_1	171_1_1	255_0_740
24_4_376	10_36_1	2320_1_253	669_1_262	840_2_547	1133_1_1	689_1_1150	4_45_1	113_1_1	264_4_1609	1744_1_1	8_2_642	161_1_1	171_1_1	255_0_734
24_4_369	10_36_1	2320_1_257	669_1_248	840_2_549	1133_1_1	689_1_1157	4_45_1	113_1_1	264_4_1640	1744_1_1	8_2_631	161_1_1	171_1_1	255_0_747
24_4_376	10_36_1	2320_1_266	669_1_216	840_2_555	1133_1_1	689_1_1144	4_45_1	113_1_1	264_4_1618	1744_1_1	8_2_616	161_1_1	171_1_1	255_0_763
24_4_360	10_36_1	2320_1_277	669_1_207	840_2_575	1133_1_1	689_1_1130	4_45_1	113_1_1	264_4_1627	1744_1_1	8_2_581	161_1_1	171_1_1	255_0_781
24_4_368	10_36_1	2320_1_274	669_1_180	840_2_568	1133_1_1	689_1_1095	4_45_1	113_1_1	264_4_1624	1744_1_1	8_2_534	161_1_1	171_1_1	255_0_766
24_4_381	10_36_1	2320_1_261	669_1_180	840_2_568	1133_1_1	689_1_1088	4_45_1	113_1_1	264_4_1654	1744_1_1	8_2_493	161_1_1	171_1_1	255_0_762
24_4_361	10_36_1	2320_1_277	669_1_201	840_2_549	1133_1_1	689_1_1111	4_45_1	113_1_1	264_4_1666	1744_1_1	8_2_441	161_1_1	171_1_1	255_0_775
24_4_368	10_36_1	2320_1_250	669_1_210	840_2_502	1133_1_1	689_1_1083	4_45_1	113_1_1	264_4_1666	1744_1_1	8_2_441	161_1_1	171_1_1	255_0_805
24_4_365	10_36_1	2320_1_239	669_1_238	840_2_497	1133_1_1	689_1_1061	4_45_1	113_1_1	264_4_1681	1744_1_1	8_2_476	161_1_1	171_1_1	255_0_802
24_4_367	10_36_1	2320_1_222	669_1_265	840_2_499	1133_1_1	689_1_1032	4_45_1	113_1_1	264_4_1679	1744_1_1	8_2_520	161_1_1	171_1_1	255_0_798
24_4_366	10_36_1	2320_1_212	669_1_291	840_2_490	1133_1_1	689_1_1093	4_45_1	113_1_1	264_4_1670	1744_1_1	8_2_507	161_1_1	171_1_1	255_0_810
24_4_356	10_36_1	2320_1_202	669_1_313	840_2_478	1133_1_1	689_1_1102	4_45_1	113_1_1	264_4_1703	1744_1_1	8_2_557	161_1_1	171_1_1	255_0_811
24_4_332	10_36_1	2320_1_200	669_1_327	840_2_517	1133_1_1	689_1_1121	4_45_1	113_1_1	264_4_1705	1744_1_1	8_2_578	161_1_1	171_1_1	255_0_801
24_4_333	10_36_1	2320_1_195	669_1_321	840_2_573	1133_1_1	689_1_1149	4_45_1	113_1_1	264_4_1704	1744_1_1	8_2_583	161_1_1	171_1_1	255_0_775
24_4_332	10_36_1	2320_1_228	669_1_305	840_2_627	1133_1_1	689_1_1108	4_45_1	113_1_1	264_4_1713	1744_1_1	8_2_595	161_1_1	171_1_1	255_0_760
24_4_317	10_36_1	2320_1_233	669_1_274	840_2_637	1133_1_1	689_1_1076	4_45_1	113_1_1	264_4_1700	1744_1_1	8_2_637	161_1_1	171_1_1	255_0_740
24_4_292	10_36_1	2320_1_249	669_1_285	840_2_650	1133_1_1	689_1_1052	4_45_1	113_1_1	264_4_1664	1744_1_1	8_2_704	161_1_1	171_1_1	255_0_709
24_4_282	10_36_1	2320_1_249	669_1_277	840_2_658	1133_1_1	689_1_1057	4_45_1	113_1_1	264_4_1664	1744_1_1	8_2_702	161_1_1	171_1_1	255_0_708
24_4_290	10_36_1	2320_1_245	669_1_294	840_2_654	1133_1_1	689_1_1132	4_45_1	113_1_1	264_4_1627	1744_1_1	8_2_758	161_1_1	171_1_1	255_0_679
24_4_275	10_36_1	2320_1_226	669_1_294	840_2_616	1133_1_1	689_1_1221	4_45_1	113_1_1	264_4_1656	1744_1_1	8_2_768	161_1_1	171_1_1	255_0_676
24_4_276	10_36_1	2320_1_214	669_1_315	840_2_599	1133_1_1	689_1_1326	4_45_1	113_1_1	264_4_1649	1744_1_1	8_2_755	161_1_1	171_1_1	255_0_668
24_4_271	10_36_1	2320_1_189	669_1_321	840_2_582	1133_1_1	689_1_1368	4_45_1	113_1_1	264_4_1667	1744_1_1	8_2_730	161_1_1	171_1_1	255_0_699
24_4_267	10_36_1	2320_1_175	669_1_307	840_2_553	1133_1_1	689_1_1375	4_45_1	113_1_1	264_4_1669	1744_1_1	8_2_665	161_1_1	171_1_1	255_0_706
24_4_272	10_36_1	2320_1_145	669_1_296	840_2_549	1133_1_1	689_1_1360	4_45_1	113_1_1	264_4_1666	1744_1_1	8_2_610	161_1_1	171_1_1	255_0_705
24_4_282	10_36_1	2320_1_152	669_1_279	840_2_491	1133_1_1	689_1_1281	4_45_1	113_1_1	264_4_1652	1744_1_1	8_2_579	161_1_1	171_1_1	255_0_699
24_4_298	10_36_1	2320_1_168	669_1_280	840_2_471	1133_1_1	689_1_1221	4_45_1	113_1_1	264_4_1598	1744_1_1	8_2_557	161_1_1	171_1_1	255_0_714
24_4_324	10_36_1	2320_1_188	669_1_280	840_2_472	1133_1_1	689_1_1217	4_45_1	113_1_1	264_4_1584	1744_1_1	8_2_538	161_1_1	171_1_1	255_0_737
24_4_350	10_36_1	2320_1_190	669_1_283	840_2_427	1133_1_1	689_1_1202	4_45_1	113_1_1	264_4_1582	1744_1_1	8_2_535	161_1_1	171_1_1	255_0_742
24_4_353	10_36_1	2320_1_219	669_1_275	840_2_426	1133_1_1	689_1_1154	4_45_1	113_1_1	264_4_1559	1744_1_1	8_2_502	161_1_1	171_1_1	255_0_748
24_4_362	10_36_1	2320_1_222	669_1_278	840_2_429	1133_1_1	689_1_1124	4_45_1	113_1_1	264_4_1519	1744_1_1	8_2_527	161_1_1	171_1_1	255_0_761
24_4_366	10_36_1	2320_1_221	669_1_279	840_2_468	1133_1_1	689_1_1079	4_45_1	113_1_1	264_4_1522	1744_1_1	8_2_549	161_1_1	171_1_1	255_0_779
24_4_400	10_36_1	2320_1_246	669_1_277	840_2_491	1133_1_1	689_1_1073	4_45_1	113_1_1	264_4_1527	1744_1_1	8_2_574	161_1_1	171_1_1	255_0_808
24_4_406	10_36_1	2320_1_247	669_1_289	840_2_554	1133_1_1	689_1_1104	4_45_1	113_1_1	264_4_1517	1744_1_1	8_2_616	161_1_1	171_1_1	255_0_825
24_4_416	10_36_1	2320_1_238	669_1_302	840_2_602	1133_1_1	689_1_1139	4_45_1	113_1_1	264_4_1512	1744_1_1	8_2_684	161_1_1	171_1_1	255_0_805
24_4_428	10_36_1	2320_1_226	669_1_312	840_2_614	1133_1_1	689_1_1182	4_45_1	113_1_1	264_4_1503	1744_1_1	8_2_711	161_1_1	171_1_1	255_0_783
24_4_424	10_36_1	2320_1_208	669_1_303	840_2_645	1133_1_1	689_1_1222	4_45_1	113_1_1	264_4_1496	1744_1_1	8_2_703	161_1_1	171_1_1	255_0_777
24_4_436	10_36_1	2320_1_186	669_1_287	840_2_622	1133_1_1	689_1_1243	4_45_1	113_1_1	264_4_1494	1744_1_1	8_2_718	161_1_1	171_1_1	255_0_752
24_4_440	10_36_1	2320_1_163	669_1_284	840_2_597	1133_1_1	689_1_1214	4_45_1	113_1_1	264_4_1461	1744_1_1	8_2_679	161_1_1	171_1_1	255_0_751
24_4_430	10_36_1	2320_1_141	669_1_289	840_2_573	1133_1_1	689_1_1196	4_45_1	113_1_1	264_4_1508	1744_1_1	8_2_619	161_1_1	171_1_1	255_0_734
24_4_433	10_36_1	2320_1_144	669_1_328	840_2_506	1133_1_1	689_1_1161	4_45_1	113_1_1	264_4_1529	1744_1_1	8_2_599	161_1_1	171_1_1	255_0_732
24_4_426	10_36_1	2320_1_148	669_1_364	840_2_464	1133_1_1	689_1_1147	4_45_1	113_1_1	264_4_1543	1744_1_1	8_2_620	161_1_1	171_1_1	255_0_749
24_4_433	10_36_1	2320_1_169	669_1_403	840_2_426	1133_1_1	689_1_1092	4_45_1	113_1_1	264_4_1548	1744_1_1	8_2_670	161_1_1	171_1_1	255_0_740
24_4_429	10_36_1	2320_1_177	669_1_468	840_2_397	1133_1_1	689_1_1088	4_45_1	113_1_1	264_4_1578	1744_1_1	8_2_669	161_1_1	171_1_1	255_0_750
24_4_409	10_36_1	2320_1_165	669_1_511	840_2_388	1133_1_1	689_1_1123	4_45_1	113_1_1	264_4_1540	1744_1_1	8_2_695	161_1_1	171_1_1	255_0_716
24_4_396	10_36_1	2320_1_170	669_1_496	840_2_423	1133_1_1	689_1_1121	4_45_1	113_1_1	264_4_1557	1744_1_1	8_2_710	161_1_1	171_1_1	255_0_693
24_4_417	10_36_1	2320_1_157	669_1_500	840_2_473	1133_1_1	689_1_1149	4_45_1	113_1_1	264_4_1598	1744_1_1	8_2_669	161_1_1	171_1_1	255_0_682
24_4_441	10_36_1	2320_1_173	669_1_450	840_2_521	1133_1_1	689_1_1163	4_45_1	113_1_1	264_4_1576	1744_1_1	8_2_658	161_1_1	171_1_1	255_0_676
24_4_449	10_36_1	2320_1_194	669_1_419	840_2_547	1133_1_1	689_1_1199	4_45_1	113_1_1	264_4_1578	1744_1_1	8_2_620	161_1_1	171_1_1	255_0_700
24_4_445	10_36_1	2320_1_205	669_1_394	840_2_568	1133_1_1	689_1_1253	4_45_1	113_1_1	264_4_1551	1744_1_1	8_2_580	161_1_1	171_1_1	255_0_739
24_4_445	10_36_1	2320_1_202	669_1_360	840_2_537	1133_1_1	689_1_1284	4_45_1	113_1_1	264_4_1550	1744_1_1	8_2_551	161_1_1	171_1_1	255_0_737
24_4_464	10_36_1	2320_1_200	669_1_359	840_2_497	1133_1_1	689_1_1297	4_45_1	113_1_1	264_4_1553	1744_1_1	8_2_554	161_1_1	171_1_1	255_0_743
24_4_453	10_36_1	2320_1_180	669_1_342	840_2_467	1133_1_1	689_1_1300	4_45_1	113_1_1	264_4_1554	1744_1_1	8_2_572	161_1_1	171_1_1	255_0_758
24_4_466	10_36_1	2320_1_156	669_1_346	840_2_418	1133_1_1	689_1_1284	4_45_1	113_1_1	264_4_1541	1744_1_1	8_2_597	161_1_1	171_1_1	255_0_770
24_4_463	10_36_1	2320_1_160	669_1_369	840_2_400	1133_1_1	689_1_1279	4_45_1	113_1_1	264_4_1512	1744_1_1	8_2_647	161_1_1	171_1_1	255_0_763
24_4_475	10_36_1	2320_1_140	669_1_406	840_2_372	1133_1_1	689_1_1226	4_45_1	113_1_1	264_4_1497	1744_1_1	8_2_664	161_1_1	171_1_1	255_0_769
24_4_476	10_36_1	2320_1_155	669_1_433	840_2_354	1133_1_1	689_1_1184	4_45_1	113_1_1	264_4_1493	1744_1_1	8_2_649	161_1_1	171_1_1	255_0_771
24_4_493	10_36_1	2320_1_159	669_1_458	840_2_359	1133_1_1	689_1_1157	4_45_1	113_1_1	264_4_1492	1744_1_1	8_2_649	161_1_1	171_1_1	255_0_755
24_4_505	10_36_1	2320_1_159	669_1_481	840_2_368	1133_1_1	689_1_1155	4_45_1	113_1_1	264_4_1448	1744_1_1	8_2_633	161_1_1	171_1_1	255_0_730
24_4_527	10_36_1	2320_1_156	669_1_462	840_2_437	1133_1_1	689_1_1116	4_45_1	113_1_1	264_4_1420	1744_1_1	8_2_631	161_1_1	171_1_1	255_0_737
24_4_513	10_36_1	2320_1_164	669_1_455	840_2_482	1133_1_1	689_1_1092	4_45_1	113_1_1	264_4_1436	1744_1_1	8_2_642	161_1_1	171_1_1	255_0_749
24_4_552	10_36_1	2320_1_163	669_1_442	840_2_508	1133_1_1	689_1_1086	4_45_1	113_1_1	264_4_1416	1744_1_1	8_2_616	161_1_1	171_1_1	255_0_738
24_4_551	10_36_1	2320_1_171	669_1_387	840_2_506	1133_1_1	689_1_1105	4_45_1	113_1_1	264_4_1439	1744_1_1	8_2_585	161_1_1	171_1_1	255_0_728
24_4_548	10_36_1	2320_1_162	669_1_361	840_2_505	1133_1_1	689_1_1165	4_45_1	113_1_1	264_4_1448	1744_1_1	8_2_560	161_1_1	171_1_1	255_0_750
24_4_551	10_36_1	2320_1_164	669_1_304	840_2_504	1133_1_1	689_1_1224	4_45_1	113_1_1	264_4_1449	1744_1_1	8_2_506	161_1_1	171_1_1	255_0_732
24_4_560	10_36_1	2320_1_180	669_1_291	840_2_501	1133_1_1	689_1_1226	4_45_1	113_1_1	264_4_1465	1744_1_1	8_2_502	161_1_1	171_1_1	255_0_746
24_4_580	10_36_1	2320_1_188	669_1_274	840_2_503	1133_1_1	689_1_1182	4_45_1	113_1_1	264_4_1474	1744_1_1	8_2_522	161_1_1	171_1_1	255_0_760
24_4_588	10_36_1	2320_1_197	669_1_297	840_2_493	1133_1_1	689_1_1159	4_45_1	113_1_1	264_4_1499	1744_1_1	8_2_566	161_1_1	171_1_1	255_0_756
24_4_545	10_36_1	2320_1_203	669_1_332	840_2_447	1133_1_1	689_1_1126	4_45_1	113_1_1	264_4_1527	1744_1_1	8_2_648	161_1_1	171_1_1	255_0_742
24_4_512	10_36_1	2320_1_205	669_1_387	840_2_401	1133_1_1	689_1_1106	4_45_1	113_1_1	264_4_1532	1744_1_1	8_2_681	161_1_1	171_1_1	255_0_721
24_4_484	10_36_1	2320_1_223	669_1_428	840_2_358	1133_1_1	689_1_1072	4_45_1	113_1_1	264_4_1564	1744_1_1	8_2_719	161_1_1	171_1_1	255_0_698
24_4_469	10_36_1	2320_1_241	669_1_473	840_2_338	1133_1_1	689_1_1129	4_45_1	113_1_1	264_4_1534	1744_1_1	8_2_713	161_1_1	171_1_1	255_0_701
24_4_435	10_36_1	2320_1_249	669_1_503	840_2_327	1133_1_1	689_1_1178	4_45_1	113_1_1	264_4_1543	1744_1_1	8_2_702	161_1_1	171_1_1	255_0_713
24_4_417	10_36_1	2320_1_240	669_1_494	840_2_355	1133_1_1	689_1_1271	4_45_1	113_1_1	264_4_1521	1744_1_1	8_2_668	161_1_1	171_1_1	255_0_746
24_4_392	10_36_1	2320_1_226	669_1_461	840_2_385	1133_1_1	689_1_1287	4_45_1	113_1_1	264_4_1531	1744_1_1	8_2_661	161_1_1	171_1_1	255_0_750
24_4_390	10_36_1	2320_1_217	669_1_421	840_2_442	1133_1_1	689_1_1263	4_45_1	113_1_1	264_4_1542	1744_1_1	8_2_635	161_1_1	171_1_1	255_0_763
24_4_394	10_36_1	2320_1_181	669_1_391	840_2_443	1133_1_1	689_1_1262	4_45_1	113_1_1	264_4_1555	1744_1_1	8_2_619	161_1_1	171_1_1	255_0_746
24_4_399	10_36_1	2320_1_184	669_1_367	840_2_432	1133_1_1	689_1_1237	4_45_1	113_1_1	264_4_1570	1744_1_1	8_2_624	161_1_1	171_1_1	255_0_710
24_4_422	10_36_1	2320_1_179	669_1_356	840_2_373	1133_1_1	689_1_1217	4_45_1	113_1_1	264_4_1560	1744_1_1	8_2_611	161_1_1	171_1_1	255_0_716
24_4_437	10_36_1	2320_1_220	669_1_389	840_2_353	1133_1_1	689_1_1189	4_45_1	113_1_1	264_4_1568	1744_1_1	8_2_589	161_1_1	171_1_1	255_0_699
24_4_458	10_36_1	2320_1_239	669_1_437	840_2_336	1133_1_1	689_1_1172	4_45_1	113_1_1	264_4_1539	1744_1_1	8_2_553	161_1_1	171_1_1	255_0_690
24_4_448	10_36_1	2320_1_286	669_1_497	840_2_333	1133_1_1	689_1_1174	4_45_1	113_1_1	264_4_1524	1744_1_1	8_2_533	161_1_1	171_1_1	255_0_696
24_4_458	10_36_1	2320_1_295	669_1_521	840_2_361	1133_1_1	689_1_1140	4_45_1	113_1_1	264_4_1529	1744_1_1	8_2_545	161_1_1	171_1_1	255_0_739
24_4_420	10_36_1	2320_1_296	669_1_547	840_2_423	1133_1_1	689_1_1152	4_45_1	113_1_1	264_4_1524	1744_1_1	8_2_543	161_1_1	171_1_1	255_0_742
24_4_407	10_36_1	2320_1_284	669_1_570	840_2_434	1133_1_1	689_1_1169	4_45_1	113_1_1	264_4_1533	1744_1_1	8_2_582	161_1_1	171_1_1	255_0_730
24_4_408	10_36_1	2320_1_237	669_1_578	840_2_457	1133_1_1	689_1_1192	4_45_1	113_1_1	264_4_1534	1744_1_1	8_2_663	161_1_1	171_1_1	255_0_707
24_4_414	10_36_1	2320_1_203	669_1_562	840_2_470	1133_1_1	689_1_1233	4_45_1	113_1_1	264_4_1543	1744_1_1	8_2_735	161_1_1	171_1_1	255_0_658
24_4_402	10_36_1	2320_1_167	669_1_526	840_2_448	1133_1_1	689_1_1179	4_45_1	113_1_1	264_4_1573	1744_1_1	8_2_854	161_1_1	171_1_1	255_0_641
24_4_411	10_36_1	2320_1_150	669_1_458	840_2_411	1133_1_1	689_1_1136	4_45_1	113_1_1	264_4_1589	1744_1_1	8_2_910	161_1_1	171_1_1	255_0_634
24_4_391	10_36_1	2320_1_148	669_1_405	840_2_365	1133_1_1	689_1_1069	4_45_1	113_1_1	264_4_1603	1744_1_1	8_2_927	161_1_1	171_1_1	255_0_630
24_4_396	10_36_1	2320_1_141	669_1_346	840_2_346	1133_1_1	689_1_1012	4_45_1	113_1_1	264_4_1601	1744_1_1	8_2_938	161_1_1	171_1_1	255_0_630
24_4_387	10_36_1	2320_1_177	669_1_322	840_2_330	1133_1_1	689_1_972	4_45_1	113_1_1	264_4_1646	1744_1_1	8_2_940	161_1_1	171_1_1	255_0_621
24_4_389	10_36_1	2320_1_184	669_1_324	840_2_339	1133_1_1	689_1_1011	4_45_1	113_1_1	264_4_1630	1744_1_1	8_2_914	161_1_1	171_1_1	255_0_621
24_4_405	10_36_1	2320_1_193	669_1_344	840_2_358	1133_1_1	689_1_1050	4_45_1	113_1_1	264_4_1648	1744_1_1	8_2_865	161_1_1	171_1_1	255_0_658
24_4_415	10_36_1	2320_1_212	669_1_345	840_2_372	1133_1_1	689_1_1036	4_45_1	113_1_1	264_4_1633	1744_1_1	8_2_811	161_1_1	171_1_1	255_0_688
24_4_425	10_36_1	2320_1_221	669_1_331	840_2_403	1133_1_1	689_1_1084	4_45_1	113_1_1	264_4_1641	1744_1_1	8_2_762	161_1_1	171_1_1	255_0_712
24_4_426	10_36_1	2320_1_232	669_1_293	840_2_448	1133_1_1	689_1_1080	4_45_1	113_1_1	264_4_1634	1744_1_1	8_2_717	161_1_1	171_1_1	255_0_724
24_4_416	10_36_1	2320_1_221	669_1_264	840_2_486	1133_1_1	689_1_1117	4_45_1	113_1_1	264_4_1608	1744_1_1	8_2_627	161_1_1	171_1_1	255_0_752
24_4_401	10_36_1	2320_1_208	669_1_266	840_2_561	1133_1_1	689_1_1127	4_45_1	113_1_1	264_4_1610	1744_1_1	8_2_585	161_1_1	171_1_1	255_0_750
24_4_405	10_36_1	2320_1_207	669_1_285	840_2_620	1133_1_1	689_1_1108	4_45_1	113_1_1	264_4_1596	1744_1_1	8_2_541	161_1_1	171_1_1	255_0_779
24_4_401	10_36_1	2320_1_200	669_1_307	840_2_675	1133_1_1	689_1_1118	4_45_1	113_1_1	264_4_1570	1744_1_1	8_2_519	161_1_1	171_1_1	255_0_778
24_4_415	10_36_1	2320_1_200	669_1_339	840_2_666	1133_1_1	689_1_1126	4_45_1	113_1_1	264_4_1560	1744_1_1	8_2_530	161_1_1	171_1_1	255_0_765
24_4_428	10_36_1	2320_1_200	669_1_366	840_2_650	1133_1_1	689_1_1112	4_45_1	113_1_1	264_4_1544	1744_1_1	8_2_551	161_1_1	171_1_1	255_0_761
24_4_437	10_36_1	2320_1_202	669_1_368	840_2_590	1133_1_1	689_1_1138	4_45_1	113_1_1	264_4_1534	1744_1_1	8_2_543	161_1_1	171_1_1	255_0_779
24_4_436	10_36_1	2320_1_219	669_1_373	840_2_538	1133_1_1	689_1_1160	4_45_1	113_1_1	264_4_1559	1744_1_1	8_2_569	161_1_1	171_1_1	255_0_785
24_4_432	10_36_1	2320_1_198	669_1_388	840_2_533	1133_1_1	689_1_1212	4_45_1	113_1_1	264_4_1513	1744_1_1	8_2_628	161_1_1	171_1_1	255_0_784
24_4_420	10_36_1	2320_1_178	669_1_377	840_2_524	1133_1_1	689_1_1248	4_45_1	113_1_1	264_4_1512	1744_1_1	8_2_697	161_1_1	171_1_1	255_0_774
24_4_422	10_36_1	2320_1_156	669_1_360	840_2_536	1133_1_1	689_1_1239	4_45_1	113_1_1	264_4_1511	1744_1_1	8_2_779	161_1_1	171_1_1	255_0_741
24_4_433	10_36_1	2320_1_145	669_1_339	840_2_528	1133_1_1	689_1_1197	4_45_1	113_1_1	264_4_1544	1744_1_1	8_2_849	161_1_1	171_1_1	255_0_730
24_4_452	10_36_1	2320_1_140	669_1_294	840_2_545	1133_1_1	689_1_1182	4_45_1	113_1_1	264_4_1528	1744_1_1	8_2_890	161_1_1	171_1_1	255_0_737
24_4_444	10_36_1	2320_1_163	669_1_264	840_2_540	1133_1_1	689_1_1147	4_45_1	113_1_1	264_4_1539	1744_1_1	8_2_898	161_1_1	171_1_1	255_0_742
24_4_416	10_36_1	2320_1_190	669_1_274	840_2_566	1133_1_1	689_1_1070	4_45_1	113_1_1	264_4_1572	1744_1_1	8_2_839	161_1_1	171_1_1	255_0_732
24_4_412	10_36_1	2320_1_219	669_1_306	840_2_581	1133_1_1	689_1_1029	4_45_1	113_1_1	264_4_1598	1744_1_1	8_2_787	161_1_1	171_1_1	255_0_741
24_4_393	10_36_1	2320_1_245	669_1_354	840_2_575	1133_1_1	689_1_983	4_45_1	113_1_1	264_4_1572	1744_1_1	8_2_709	161_1_1	171_1_1	255_0_758
24_4_387	10_36_1	2320_1_266	669_1_398	840_2_601	1133_1_1	689_1_1004	4_45_1	113_1_1	264_4_1577	1744_1_1	8_2_624	161_1_1	171_1_1	255_0_744
24_4_375	10_36_1	2320_1_285	669_1_410	840_2_605	1133_1_1	689_1_1040	4_45_1	113_1_1	264_4_1585	1744_1_1	8_2_583	161_1_1	171_1_1	255_0_732
24_4_394	10_36_1	2320_1_309	669_1_405	840_2_641	1133_1_1	689_1_1076	4_45_1	113_1_1	264_4_1547	1744_1_1	8_2_552	161_1_1	171_1_1	255_0_723
24_4_408	10_36_1	2320_1_291	669_1_390	840_2_646	1133_1_1	689_1_1117	4_45_1	113_1_1	264_4_1535	1744_1_1	8_2_582	161_1_1	171_1_1	255_0_705
24_4_426	10_36_1	2320_1_264	669_1_322	840_2_678	1133_1_1	689_1_1114	4_45_1	113_1_1	264_4_1497	1744_1_1	8_2_624	161_1_1	171_1_1	255_0_702
24_4_452	10_36_1	2320_1_231	669_1_272	840_2_689	1133_1_1	689_1_1085	4_45_1	113_1_1	264_4_1498	1744_1_1	8_2_670	161_1_1	171_1_1	255_0_686
24_4_473	10_36_1	2320_1_215	669_1_238	840_2_663	1133_1_1	689_1_1117	4_45_1	113_1_1	264_4_1451	1744_1_1	8_2_694	161_1_1	171_1_1	255_0_693
24_4_477	10_36_1	2320_1_219	669_1_219	840_2_641	1133_1_1	689_1_1165	4_45_1	113_1_1	264_4_1419	1744_1_1	8_2_720	161_1_1	171_1_1	255_0_711
24_4_488	10_36_1	2320_1_223	669_1_229	840_2_611	1133_1_1	689_1_1257	4_45_1	113_1_1	264_4_1403	1744_1_1	8_2_729	161_1_1	171_1_1	255_0_701
24_4_495	10_36_1	2320_1_231	669_1_253	840_2_565	1133_1_1	689_1_1308	4_45_1	113_1_1	264_4_1420	1744_1_1	8_2_687	161_1_1	171_1_1	255_0_709
24_4_533	10_36_1	2320_1_245	669_1_279	840_2_557	1133_1_1	689_1_1311	4_45_1	113_1_1	264_4_1457	1744_1_1	8_2_654	161_1_1	171_1_1	255_0_705
24_4_542	10_36_1	2320_1_254	669_1_308	840_2_535	1133_1_1	689_1_1313	4_45_1	113_1_1	264_4_1440	1744_1_1	8_2_597	161_1_1	171_1_1	255_0_703
24_4_567	10_36_1	2320_1_242	669_1_319	840_2_515	1133_1_1	689_1_1286	4_45_1	113_1_1	264_4_1418	1744_1_1	8_2_556	161_1_1	171_1_1	255_0_721
24_4_570	10_36_1	2320_1_236	669_1_319	840_2_513	1133_1_1	689_1_1238	4_45_1	113_1_1	264_4_1408	1744_1_1	8_2_501	161_1_1	171_1_1	255_0_753
24_4_594	10_36_1	2320_1_217	669_1_307	840_2_529	1133_1_1	689_1_1132	4_45_1	113_1_1	264_4_1424	1744_1_1	8_2_470	161_1_1	171_1_1	255_0_765
24_4_577	10_36_1	2320_1_204	669_1_325	840_2_540	1133_1_1	689_1_1049	4_45_1	113_1_1	264_4_1410	1744_1_1	8_2_433	161_1_1	171_1_1	255_0_754
24_4_590	10_36_1	2320_1_191	669_1_343	840_2_560	1133_1_1	689_1_1002	4_45_1	113_1_1	264_4_1392	1744_1_1	8_2_425	161_1_1	171_1_1	255_0_768
24_4_595	10_36_1	2320_1_185	669_1_331	840_2_537	1133_1_1	689_1_940	4_45_1	113_1_1	264_4_1403	1744_1_1	8_2_434	161_1_1	171_1_1	255_0_771
24_4_587	10_36_1	2320_1_171	669_1_339	840_2_544	1133_1_1	689_1_941	4_45_1	113_1_1	264_4_1435	1744_1_1	8_2_495	161_1_1	171_1_1	255_0_776
24_4_556	10_36_1	2320_1_150	669_1_283	840_2_544	1133_1_1	689_1_941	4_45_1	113_1_1	264_4_1487	1744_1_1	8_2_533	161_1_1	171_1_1	255_0_777
24_4_543	10_36_1	2320_1_148	669_1_254	840_2_558	1133_1_1	689_1_955	4_45_1	113_1_1	264_4_1501	1744_1_1	8_2_599	161_1_1	171_1_1	255_0_777
24_4_527	10_36_1	2320_1_150	669_1_241	840_2_568	1133_1_1	689_1_1019	4_45_1	113_1_1	264_4_1502	1744_1_1	8_2_647	161_1_1	171_1_1	255_0_769
24_4_496	10_36_1	2320_1_154	669_1_213	840_2_595	1133_1_1	689_1_1146	4_45_1	113_1_1	264_4_1517	1744_1_1	8_2_655	161_1_1	171_1_1	255_0_750
24_4_502	10_36_1	2320_1_156	669_1_206	840_2_587	1133_1_1	689_1_1224	4_45_1	113_1_1	264_4_1524	1744_1_1	8_2_648	161_1_1	171_1_1	255_0_761
24_4_477	10_36_1	2320_1_163	669_1_236	840_2_596	1133_1_1	689_1_1215	4_45_1	113_1_1	264_4_1575	1744_1_1	8_2_577	161_1_1	171_1_1	255_0_794
24_4_448	10_36_1	2320_1_161	669_1_282	840_2_612	1133_1_1	689_1_1247	4_45_1	113_1_1	264_4_1597	1744_1_1	8_2_496	161_1_1	171_1_1	255_0_794
24_4_416	10_36_1	2320_1_159	669_1_312	840_2_640	1133_1_1	689_1_1184	4_45_1	113_1_1	264_4_1620	1744_1_1	8_2_438	161_1_1	171_1_1	255_0_798
24_4_404	10_36_1	2320_1_178	669_1_331	840_2_670	1133_1_1	689_1_1125	4_45_1	113_1_1	264_4_1655	1744_1_1	8_2_423	161_1_1	171_1_1	255_0_782
24_4_393	10_36_1	2320_1_178	669_1_321	840_2_680	1133_1_1	689_1_1047	4_45_1	113_1_1	264_4_1668	1744_1_1	8_2_446	161_1_1	171_1_1	255_0_771
24_4_401	10_36_1	2320_1_173	669_1_311	840_2_688	1133_1_1	689_1_976	4_45_1	113_1_1	264_4_1670	1744_1_1	8_2_440	161_1_1	171_1_1	255_0_769
24_4_390	10_36_1	2320_1_166	669_1_286	840_2_672	1133_1_1	689_1_962	4_45_1	113_1_1	264_4_1682	1744_1_1	8_2_473	161_1_1	171_1_1	255_0_792
24_4_386	10_36_1	2320_1_151	669_1_281	840_2_650	1133_1_1	689_1_971	4_45_1	113_1_1	264_4_1669	1744_1_1	8_2_489	161_1_1	171_1_1	255_0_783
24_4_388	10_36_1	2320_1_141	669_1_289	840_2_637	1133_1_1	689_1_1083	4_45_1	113_1_1	264_4_1646	1744_1_1	8_2_495	161_1_1	171_1_1	255_0_761
24_4_356	10_36_1	2320_1_128	669_1_289	840_2_645	1133_1_1	689_1_1148	4_45_1	113_1_1	264_4_1640	1744_1_1	8_2_541	161_1_1	171_1_1	255_0_727
24_4_369	10_36_1	2320_1_115	669_1_300	840_2_685	1133_1_1	689_1_1226	4_45_1	113_1_1	264_4_1621	1744_1_1	8_2_519	161_1_1	171_1_1	255_0_741
24_4_343	10_36_1	2320_1_137	669_1_302	840_2_686	1133_1_1	689_1_1378	4_45_1	113_1_1	264_4_1634	1744_1_1	8_2_540	161_1_1	171_1_1	255_0_715
24_4_338	10_36_1	2320_1_146	669_1_301	840_2_678	1133_1_1	689_1_1444	4_45_1	113_1_1	264_4_1648	1744_1_1	8_2_518	161_1_1	171_1_1	255_0_699
24_4_326	10_36_1	2320_1_181	669_1_291	840_2_650	1133_1_1	689_1_1509	4_45_1	113_1_1	264_4_1652	1744_1_1	8_2_480	161_1_1	171_1_1	255_0_726
24_4_309	10_36_1	2320_1_191	669_1_285	840_2_633	1133_1_1	689_1_1477	4_45_1	113_1_1	264_4_1640	1744_1_1	8_2_474	161_1_1	171_1_1	255_0_736
24_4_302	10_36_1	2320_1_215	669_1_269	840_2_612	1133_1_1	689_1_1379	4_45_1	113_1_1	264_4_1618	1744_1_1	8_2_461	161_1_1	171_1_1	255_0_724
24_4_325	10_36_1	2320_1_239	669_1_255	840_2_604	1133_1_1	689_1_1217	4_45_1	113_1_1	264_4_1684	1744_1_1	8_2_469	161_1_1	171_1_1	255_0_761
24_4_344	10_36_1	2320_1_251	669_1_223	840_2_601	1133_1_1	689_1_1109	4_45_1	113_1_1	264_4_1692	1744_1_1	8_2_501	161_1_1	171_1_1	255_0_755
24_4_351	10_36_1	2320_1_252	669_1_204	840_2_612	1133_1_1	689_1_1009	4_45_1	113_1_1	264_4_1709	1744_1_1	8_2_540	161_1_1	171_1_1	255_0_735
24_4_379	10_36_1	2320_1_212	669_1_205	840_2_645	1133_1_1	689_1_967	4_45_1	113_1_1	264_4_1696	1744_1_1	8_2_609	161_1_1	171_1_1	255_0_729
24_4_384	10_36_1	2320_1_201	669_1_231	840_2_667	1133_1_1	689_1_972	4_45_1	113_1_1	264_4_1630	1744_1_1	8_2_664	161_1_1	171_1_1	255_0_716
24_4_399	10_36_1	2320_1_196	669_1_245	840_2_657	1133_1_1	689_1_993	4_45_1	113_1_1	264_4_1635	1744_1_1	8_2_660	161_1_1	171_1_1	255_0_713
24_4_393	10_36_1	2320_1_193	669_1_241	840_2_637	1133_1_1	689_1_1006	4_45_1	113_1_1	264_4_1668	1744_1_1	8_2_626	161_1_1	171_1_1	255_0_697
24_4_403	10_36_1	2320_1_183	669_1_248	840_2_635	1133_1_1	689_1_1066	4_45_1	113_1_1	264_4_1679	1744_1_1	8_2_562	161_1_1	171_1_1	255_0_712
24_4_398	10_36_1	2320_1_184	669_1_253	840_2_635	1133_1_1	689_1_1176	4_45_1	113_1_1	264_4_1684	1744_1_1	8_2_517	161_1_1	171_1_1	255_0_706
24_4_394	10_36_1	2320_1_182	669_1_265	840_2_646	1133_1_1	689_1_1250	4_45_1	113_1_1	264_4_1692	1744_1_1	8_2_474	161_1_1	171_1_1	255_0_712
24_4_405	10_36_1	2320_1_186	669_1_274	840_2_645	1133_1_1	689_1_1363	4_45_1	113_1_1	264_4_1675	1744_1_1	8_2_455	161_1_1	171_1_1	255_0_724
24_4_421	10_36_1	2320_1_183	669_1_315	840_2_627	1133_1_1	689_1_1406	4_45_1	113_1_1	264_4_1683	1744_1_1	8_2_443	161_1_1	171_1_1	255_0_723
24_4_398	10_36_1	2320_1_183	669_1_355	840_2_648	1133_1_1	689_1_1391	4_45_1	113_1_1	264_4_1664	1744_1_1	8_2_433	161_1_1	171_1_1	255_0_743
24_4_373	10_36_1	2320_1_185	669_1_382	840_2_633	1133_1_1	689_1_1360	4_45_1	113_1_1	264_4_1699	1744_1_1	8_2_458	161_1_1	171_1_1	255_0_734
24_4_372	10_36_1	2320_1_171	669_1_402	840_2_628	1133_1_1	689_1_1278	4_45_1	113_1_1	264_4_1670	1744_1_1	8_2_464	161_1_1	171_1_1	255_0_762
24_4_358	10_36_1	2320_1_165	669_1_392	840_2_592	1133_1_1	689_1_1225	4_45_1	113_1_1	264_4_1603	1744_1_1	8_2_475	161_1_1	171_1_1	255_0_754
24_4_369	10_36_1	2320_1_148	669_1_360	840_2_552	1133_1_1	689_1_1141	4_45_1	113_1_1	264_4_1600	1744_1_1	8_2_476	161_1_1	171_1_1	255_0_770
24_4_376	10_36_1	2320_1_151	669_1_323	840_2_537	1133_1_1	689_1_1155	4_45_1	113_1_1	264_4_1621	1744_1_1	8_2_496	161_1_1	171_1_1	255_0_771
24_4_371	10_36_1	2320_1_153	669_1_308	840_2_586	1133_1_1	689_1_1147	4_45_1	113_1_1	264_4_1613	1744_1_1	8_2_487	161_1_1	171_1_1	255_0_780
24_4_367	10_36_1	2320_1_159	669_1_283	840_2_588	1133_1_1	689_1_1162	4_45_1	113_1_1	264_4_1650	1744_1_1	8_2_468	161_1_1	171_1_1	255_0_782
24_4_358	10_36_1	2320_1_141	669_1_277	840_2_621	1133_1_1	689_1_1205	4_45_1	113_1_1	264_4_1647	1744_1_1	8_2_445	161_1_1	171_1_1	255_0_773
24_4_345	10_36_1	2320_1_127	669_1_272	840_2_635	1133_1_1	689_1_1229	4_45_1	113_1_1	264_4_1691	1744_1_1	8_2_442	161_1_1	171_1_1	255_0_784
24_4_358	10_36_1	2320_1_123	669_1_315	840_2_636	1133_1_1	689_1_1232	4_45_1	113_1_1	264_4_1698	1744_1_1	8_2_460	161_1_1	171_1_1	255_0_778
24_4_378	10_36_1	2320_1_136	669_1_351	840_2_621	1133_1_1	689_1_1173	4_45_1	113_1_1	264_4_1711	1744_1_1	8_2_457	161_1_1	171_1_1	255_0_779
24_4_382	10_36_1	2320_1_167	669_1_417	840_2_567	1133_1_1	689_1_1124	4_45_1	113_1_1	264_4_1717	1744_1_1	8_2_495	161_1_1	171_1_1	255_0_759
24_4_387	10_36_1	2320_1_162	669_1_480	840_2_540	1133_1_1	689_1_1110	4_45_1	113_1_1	264_4_1673	1744_1_1	8_2_497	161_1_1	171_1_1	255_0_737
24_4_401	10_36_1	2320_1_160	669_1_499	840_2_524	1133_1_1	689_1_1093	4_45_1	113_1_1	264_4_1647	1744_1_1	8_2_513	161_1_1	171_1_1	255_0_759
24_4_384	10_36_1	2320_1_161	669_1_514	840_2_478	1133_1_1	689_1_1141	4_45_1	113_1_1	264_4_1638	1744_1_1	8_2_524	161_1_1	171_1_1	255_0_762
24_4_384	10_36_1	2320_1_133	669_1_476	840_2_476	1133_1_1	689_1_1173	4_45_1	113_1_1	264_4_1649	1744_1_1	8_2_543	161_1_1	171_1_1	255_0_783
24_4_381	10_36_1	2320_1_122	669_1_454	840_2_457	1133_1_1	689_1_1207	4_45_1	113_1_1	264_4_1693	1744_1_1	8_2_560	161_1_1	171_1_1	255_0_785
24_4_379	10_36_1	2320_1_109	669_1_449	840_2_442	1133_1_1	689_1_1259	4_45_1	113_1_1	264_4_1659	1744_1_1	8_2_581	161_1_1	171_1_1	255_0_774
24_4_375	10_36_1	2320_1_95	669_1_433	840_2_479	1133_1_1	689_1_1286	4_45_1	113_1_1	264_4_1630	1744_1_1	8_2_608	161_1_1	171_1_1	255_0_744
24_4_383	10_36_1	2320_1_91	669_1_421	840_2_487	1133_1_1	689_1_1367	4_45_1	113_1_1	264_4_1644	1744_1_1	8_2_576	161_1_1	171_1_1	255_0_738
24_4_377	10_36_1	2320_1_82	669_1_434	840_2_524	1133_1_1	689_1_1362	4_45_1	113_1_1	264_4_1660	1744_1_1	8_2_570	161_1_1	171_1_1	255_0_709
24_4_376	10_36_1	2320_1_84	669_1_422	840_2_564	1133_1_1	689_1_1369	4_45_1	113_1_1	264_4_1647	1744_1_1	8_2_551	161_1_1	171_1_1	255_0_712
24_4_374	10_36_1	2320_1_100	669_1_413	840_2_566	1133_1_1	689_1_1313	4_45_1	113_1_1	264_4_1622	1744_1_1	8_2_516	161_1_1	171_1_1	255_0_698
24_4_358	10_36_1	2320_1_123	669_1_463	840_2_604	1133_1_1	689_1_1249	4_45_1	113_1_1	264_4_1573	1744_1_1	8_2_512	161_1_1	171_1_1	255_0_713
24_4_350	10_36_1	2320_1_142	669_1_484	840_2_618	1133_1_1	689_1_1170	4_45_1	113_1_1	264_4_1598	1744_1_1	8_2_493	161_1_1	171_1_1	255_0_718
24_4_358	10_36_1	2320_1_155	669_1_500	840_2_615	1133_1_1	689_1_1093	4_45_1	113_1_1	264_4_1624	1744_1_1	8_2_501	161_1_1	171_1_1	255_0_714
24_4_373	10_36_1	2320_1_159	669_1_485	840_2_606	1133_1_1	689_1_1089	4_45_1	113_1_1	264_4_1620	1744_1_1	8_2_491	161_1_1	171_1_1	255_0_735
24_4_374	10_36_1	2320_1_142	669_1_466	840_2_590	1133_1_1	689_1_1111	4_45_1	113_1_1	264_4_1654	1744_1_1	8_2_491	161_1_1	171_1_1	255_0_721
24_4_377	10_36_1	2320_1_123	669_1_466	840_2_562	1133_1_1	689_1_1120	4_45_1	113_1_1	264_4_1650	1744_1_1	8_2_494	161_1_1	171_1_1	255_0_738
24_4_386	10_36_1	2320_1_113	669_1_449	840_2_516	1133_1_1	689_1_1156	4_45_1	113_1_1	264_4_1632	1744_1_1	8_2_474	161_1_1	171_1_1	255_0_724
24_4_391	10_36_1	2320_1_103	669_1_454	840_2_488	1133_1_1	689_1_1148	4_45_1	113_1_1	264_4_1640	1744_1_1	8_2_465	161_1_1	171_1_1	255_0_739
24_4_382	10_36_1	2320_1_101	669_1_443	840_2_481	1133_1_1	689_1_1255	4_45_1	113_1_1	264_4_1603	1744_1_1	8_2_462	161_1_1	171_1_1	255_0_735
24_4_378	10_36_1	2320_1_108	669_1_433	840_2_459	1133_1_1	689_1_1377	4_45_1	113_1_1	264_4_1587	1744_1_1	8_2_445	161_1_1	171_1_1	255_0_741
24_4_374	10_36_1	2320_1_100	669_1_483	840_2_447	1133_1_1	689_1_1468	4_45_1	113_1_1	264_4_1575	1744_1_1	8_2_410	161_1_1	171_1_1	255_0_757
24_4_373	10_36_1	2320_1_109	669_1_527	840_2_447	1133_1_1	689_1_1489	4_45_1	113_1_1	264_4_1589	1744_1_1	8_2_393	161_1_1	171_1_1	255_0_754
24_4_341	10_36_1	2320_1_132	669_1_574	840_2_467	1133_1_1	689_1_1491	4_45_1	113_1_1	264_4_1621	1744_1_1	8_2_382	161_1_1	171_1_1	255_0_747
24_4_334	10_36_1	2320_1_172	669_1_597	840_2_509	1133_1_1	689_1_1460	4_45_1	113_1_1	264_4_1644	1744_1_1	8_2_396	161_1_1	171_1_1	255_0_712
24_4_333	10_36_1	2320_1_189	669_1_581	840_2_536	1133_1_1	689_1_1419	4_45_1	113_1_1	264_4_1671	1744_1_1	8_2_399	161_1_1	171_1_1	255_0_717
24_4_324	10_36_1	2320_1_198	669_1_563	840_2_553	1133_1_1	689_1_1411	4_45_1	113_1_1	264_4_1657	1744_1_1	8_2_423	161_1_1	171_1_1	255_0_717
24_4_320	10_36_1	2320_1_206	669_1_531	840_2_553	1133_1_1	689_1_1406	4_45_1	113_1_1	264_4_1658	1744_1_1	8_2_433	161_1_1	171_1_1	255_0_706
24_4_311	10_36_1	2320_1_189	669_1_510	840_2_528	1133_1_1	689_1_1438	4_45_1	113_1_1	264_4_1635	1744_1_1	8_2_431	161_1_1	171_1_1	255_0_737
24_4_304	10_36_1	2320_1_164	669_1_483	840_2_511	1133_1_1	689_1_1504	4_45_1	113_1_1	264_4_1631	1744_1_1	8_2_394	161_1_1	171_1_1	255_0_706
24_4_300	10_36_1	2320_1_133	669_1_484	840_2_488	1133_1_1	689_1_1534	4_45_1	113_1_1	264_4_1643	1744_1_1	8_2_368	161_1_1	171_1_1	255_0_704
24_4_299	10_36_1	2320_1_120	669_1_491	840_2_460	1133_1_1	689_1_1484	4_45_1	113_1_1	264_4_1706	1744_1_1	8_2_331	161_1_1	171_1_1	255_0_710
24_4_318	10_36_1	2320_1_103	669_1_530	840_2_441	1133_1_1	689_1_1445	4_45_1	113_1_1	264_4_1720	1744_1_1	8_2_330	161_1_1	171_1_1	255_0_699
24_4_317	10_36_1	2320_1_90	669_1_576	840_2_439	1133_1_1	689_1_1337	4_45_1	113_1_1	264_4_1744	1744_1_1	8_2_319	161_1_1	171_1_1	255_0_707
24_4_315	10_36_1	2320_1_83	669_1_615	840_2_426	1133_1_1	689_1_1287	4_45_1	113_1_1	264_4_1767	1744_1_1	8_2_320	161_1_1	171_1_1	255_0_730
24_4_308	10_36_1	2320_1_85	669_1_675	840_2_431	1133_1_1	689_1_1295	4_45_1	113_1_1	264_4_1771	1744_1_1	8_2_340	161_1_1	171_1_1	255_0_727
24_4_313	10_36_1	2320_1_91	669_1_676	840_2_440	1133_1_1	689_1_1329	4_45_1	113_1_1	264_4_1749	1744_1_1	8_2_339	161_1_1	171_1_1	255_0_738
24_4_317	10_36_1	2320_1_81	669_1_662	840_2_459	1133_1_1	689_1_1348	4_45_1	113_1_1	264_4_1728	1744_1_1	8_2_355	161_1_1	171_1_1	255_0_751
24_4_298	10_36_1	2320_1_76	669_1_631	840_2_492	1133_1_1	689_1_1367	4_45_1	113_1_1	264_4_1705	1744_1_1	8_2_379	161_1_1	171_1_1	255_0_749
24_4_317	10_36_1	2320_1_76	669_1_579	840_2_479	1133_1_1	689_1_1407	4_45_1	113_1_1	264_4_1688	1744_1_1	8_2_394	161_1_1	171_1_1	255_0_721
24_4_323	10_36_1	2320_1_75	669_1_547	840_2_490	1133_1_1	689_1_1402	4_45_1	113_1_1	264_4_1685	1744_1_1	8_2_385	161_1_1	171_1_1	255_0_736
24_4_313	10_36_1	2320_1_70	669_1_517	840_2_522	1133_1_1	689_1_1387	4_45_1	113_1_1	264_4_1674	1744_1_1	8_2_364	161_1_1	171_1_1	255_0_751
24_4_313	10_36_1	2320_1_69	669_1_515	840_2_512	1133_1_1	689_1_1366	4_45_1	113_1_1	264_4_1672	1744_1_1	8_2_338	161_1_1	171_1_1	255_0_755
24_4_302	10_36_1	2320_1_83	669_1_484	840_2_513	1133_1_1	689_1_1335	4_45_1	113_1_1	264_4_1656	1744_1_1	8_2_312	161_1_1	171_1_1	255_0_756
24_4_302	10_36_1	2320_1_77	669_1_475	840_2_466	1133_1_1	689_1_1303	4_45_1	113_1_1	264_4_1645	1744_1_1	8_2_293	161_1_1	171_1_1	255_0_756
24_4_300	10_36_1	2320_1_70	669_1_446	840_2_460	1133_1_1	689_1_1324	4_45_1	113_1_1	264_4_1669	1744_1_1	8_2_300	161_1_1	171_1_1	255_0_766
24_4_300	10_36_1	2320_1_76	669_1_426	840_2_477	1133_1_1	689_1_1388	4_45_1	113_1_1	264_4_1673	1744_1_1	8_2_320	161_1_1	171_1_1	255_0_744
24_4_304	10_36_1	2320_1_74	669_1_408	840_2_471	1133_1_1	689_1_1414	4_45_1	113_1_1	264_4_1697	1744_1_1	8_2_329	161_1_1	171_1_1	255_0_750
24_4_304	10_36_1	2320_1_68	669_1_404	840_2_460	1133_1_1	689_1_1450	4_45_1	113_1_1	264_4_1703	1744_1_1	8_2_344	161_1_1	171_1_1	255_0_771
24_4_304	10_36_1	2320_1_69	669_1_412	840_2_465	1133_1_1	689_1_1462	4_45_1	113_1_1	264_4_1680	1744_1_1	8_2_367	161_1_1	171_1_1	255_0_797
24_4_317	10_36_1	2320_1_69	669_1_400	840_2_487	1133_1_1	689_1_1425	4_45_1	113_1_1	264_4_1659	1744_1_1	8_2_381	161_1_1	171_1_1	255_0_773
24_4_313	10_36_1	2320_1_69	669_1_413	840_2_501	1133_1_1	689_1_1344	4_45_1	113_1_1	264_4_1677	1744_1_1	8_2_398	161_1_1	171_1_1	255_0_768
24_4_318	10_36_1	2320_1_74	669_1_470	840_2_543	1133_1_1	689_1_1272	4_45_1	113_1_1	264_4_1655	1744_1_1	8_2_388	161_1_1	171_1_1	255_0_783
24_4_314	10_36_1	2320_1_78	669_1_521	840_2_556	1133_1_1	689_1_1260	4_45_1	113_1_1	264_4_1630	1744_1_1	8_2_352	161_1_1	171_1_1	255_0_768
24_4_332	10_36_1	2320_1_76	669_1_532	840_2_574	1133_1_1	689_1_1202	4_45_1	113_1_1	264_4_1649	1744_1_1	8_2_343	161_1_1	171_1_1	255_0_757
24_4_343	10_36_1	2320_1_82	669_1_560	840_2_564	1133_1_1	689_1_1193	4_45_1	113_1_1	264_4_1675	1744_1_1	8_2_322	161_1_1	171_1_1	255_0_754
24_4_327	10_36_1	2320_1_81	669_1_573	840_2_555	1133_1_1	689_1_1218	4_45_1	113_1_1	264_4_1653	1744_1_1	8_2_330	161_1_1	171_1_1	255_0_770
24_4_328	10_36_1	2320_1_85	669_1_571	840_2_529	1133_1_1	689_1_1252	4_45_1	113_1_1	264_4_1646	1744_1_1	8_2_331	161_1_1	171_1_1	255_0_760
24_4_307	10_36_1	2320_1_91	669_1_522	840_2_527	1133_1_1	689_1_1292	4_45_1	113_1_1	264_4_1617	1744_1_1	8_2_371	161_1_1	171_1_1	255_0_730
24_4_289	10_36_1	2320_1_88	669_1_461	840_2_499	1133_1_1	689_1_1364	4_45_1	113_1_1	264_4_1604	1744_1_1	8_2_374	161_1_1	171_1_1	255_0_737
24_4_277	10_36_1	2320_1_85	669_1_453	840_2_486	1133_1_1	689_1_1411	4_45_1	113_1_1	264_4_1626	1744_1_1	8_2_407	161_1_1	171_1_1	255_0_750
24_4_309	10_36_1	2320_1_85	669_1_395	840_2_498	1133_1_1	689_1_1433	4_45_1	113_1_1	264_4_1619	1744_1_1	8_2_426	161_1_1	171_1_1	255_0_739
24_4_317	10_36_1	2320_1_81	669_1_396	840_2_511	1133_1_1	689_1_1423	4_45_1	113_1_1	264_4_1633	1744_1_1	8_2_438	161_1_1	171_1_1	255_0_739
24_4_336	10_36_1	2320_1_84	669_1_410	840_2_528	1133_1_1	689_1_1389	4_45_1	113_1_1	264_4_1638	1744_1_1	8_2_438	161_1_1	171_1_1	255_0_748
24_4_350	10_36_1	2320_1_82	669_1_401	840_2_522	1133_1_1	689_1_1360	4_45_1	113_1_1	264_4_1673	1744_1_1	8_2_437	161_1_1	171_1_1	255_0_734
24_4_343	10_36_1	2320_1_74	669_1_433	840_2_516	1133_1_1	689_1_1414	4_45_1	113_1_1	264_4_1647	1744_1_1	8_2_430	161_1_1	171_1_1	255_0_720
24_4_348	10_36_1	2320_1_63	669_1_436	840_2_527	1133_1_1	689_1_1403	4_45_1	113_1_1	264_4_1636	1744_1_1	8_2_394	161_1_1	171_1_1	255_0_726
24_4_340	10_36_1	2320_1_62	669_1_425	840_2_529	1133_1_1	689_1_1492	4_45_1	113_1_1	264_4_1618	1744_1_1	8_2_386	161_1_1	171_1_1	255_0_728
24_4_337	10_36_1	2320_1_59	669_1_448	840_2_536	1133_1_1	689_1_1516	4_45_1	113_1_1	264_4_1618	1744_1_1	8_2_364	161_1_1	171_1_1	255_0_734
24_4_329	10_36_1	2320_1_70	669_1_421	840_2_521	1133_1_1	689_1_1559	4_45_1	113_1_1	264_4_1607	1744_1_1	8_2_323	161_1_1	171_1_1	255_0_752
24_4_305	10_36_1	2320_1_75	669_1_443	840_2_489	1133_1_1	689_1_1595	4_45_1	113_1_1	264_4_1603	1744_1_1	8_2_323	161_1_1	171_1_1	255_0_751
24_4_281	10_36_1	2320_1_83	669_1_452	840_2_513	1133_1_1	689_1_1572	4_45_1	113_1_1	264_4_1632	1744_1_1	8_2_302	161_1_1	171_1_1	255_0_745
24_4_275	10_36_1	2320_1_82	669_1_476	840_2_527	1133_1_1	689_1_1524	4_45_1	113_1_1	264_4_1638	1744_1_1	8_2_296	161_1_1	171_1_1	255_0_748
24_4_268	10_36_1	2320_1_69	669_1_494	840_2_550	1133_1_1	689_1_1484	4_45_1	113_1_1	264_4_1626	1744_1_1	8_2_277	161_1_1	171_1_1	255_0_731
24_4_269	10_36_1	2320_1_62	669_1_472	840_2_565	1133_1_1	689_1_1456	4_45_1	113_1_1	264_4_1602	1744_1_1	8_2_259	161_1_1	171_1_1	255_0_750
24_4_290	10_36_1	2320_1_68	669_1_466	840_2_593	1133_1_1	689_1_1406	4_45_1	113_1_1	264_4_1647	1744_1_1	8_2_256	161_1_1	171_1_1	255_0_756
24_4_295	10_36_1	2320_1_68	669_1_420	840_2_627	1133_1_1	689_1_1374	4_45_1	113_1_1	264_4_1698	1744_1_1	8_2_263	161_1_1	171_1_1	255_0_763
24_4_327	10_36_1	2320_1_59	669_1_378	840_2_675	1133_1_1	689_1_1356	4_45_1	113_1_1	264_4_1712	1744_1_1	8_2_277	161_1_1	171_1_1	255_0_753
24_4_327	10_36_1	2320_1_75	669_1_318	840_2_708	1133_1_1	689_1_1338	4_45_1	113_1_1	264_4_1713	1744_1_1	8_2_296	161_1_1	171_1_1	255_0_752
24_4_314	10_36_1	2320_1_84	669_1_302	840_2_697	1133_1_1	689_1_1330	4_45_1	113_1_1	264_4_1698	1744_1_1	8_2_347	161_1_1	171_1_1	255_0_758
24_4_292	10_36_1	2320_1_74	669_1_291	840_2_667	1133_1_1	689_1_1303	4_45_1	113_1_1	264_4_1718	1744_1_1	8_2_373	161_1_1	171_1_1	255_0_754
24_4_283	10_36_1	2320_1_72	669_1_277	840_2_600	1133_1_1	689_1_1245	4_45_1	113_1_1	264_4_1741	1744_1_1	8_2_393	161_1_1	171_1_1	255_0_753
24_4_271	10_36_1	2320_1_52	669_1_252	840_2_577	1133_1_1	689_1_1229	4_45_1	113_1_1	264_4_1778	1744_1_1	8_2_394	161_1_1	171_1_1	255_0_732
24_4_277	10_36_1	2320_1_43	669_1_249	840_2_518	1133_1_1	689_1_1203	4_45_1	113_1_1	264_4_1774	1744_1_1	8_2_399	161_1_1	171_1_1	255_0_707
24_4_267	10_36_1	2320_1_44	669_1_257	840_2_469	1133_1_1	689_1_1237	4_45_1	113_1_1	264_4_1780	1744_1_1	8_2_373	161_1_1	171_1_1	255_0_701
24_4_262	10_36_1	2320_1_43	669_1_298	840_2_465	1133_1_1	689_1_1254	4_45_1	113_1_1	264_4_1828	1744_1_1	8_2_360	161_1_1	171_1_1	255_0_730
24_4_256	10_36_1	2320_1_57	669_1_357	840_2_454	1133_1_1	689_1_1323	4_45_1	113_1_1	264_4_1797	1744_1_1	8_2_353	161_1_1	171_1_1	255_0_762
24_4_269	10_36_1	2320_1_78	669_1_419	840_2_487	1133_1_1	689_1_1351	4_45_1	113_1_1	264_4_1811	1744_1_1	8_2_334	161_1_1	171_1_1	255_0_767
24_4_275	10_36_1	2320_1_90	669_1_465	840_2_503	1133_1_1	689_1_1358	4_45_1	113_1_1	264_4_1851	1744_1_1	8_2_336	161_1_1	171_1_1	255_0_770
24_4_279	10_36_1	2320_1_90	669_1_457	840_2_524	1133_1_1	689_1_1470	4_45_1	113_1_1	264_4_1752	1744_1_1	8_2_338	161_1_1	171_1_1	255_0_786
24_4_277	10_36_1	2320_1_85	669_1_459	840_2_575	1133_1_1	689_1_1535	4_45_1	113_1_1	264_4_1743	1744_1_1	8_2_382	161_1_1	171_1_1	255_0_771
24_4_273	10_36_1	2320_1_76	669_1_423	840_2_615	1133_1_1	689_1_1647	4_45_1	113_1_1	264_4_1717	1744_1_1	8_2_455	161_1_1	171_1_1	255_0_752
24_4_279	10_36_1	2320_1_60	669_1_409	840_2_660	1133_1_1	689_1_1670	4_45_1	113_1_1	264_4_1696	1744_1_1	8_2_513	161_1_1	171_1_1	255_0_737
24_4_290	10_36_1	2320_1_39	669_1_396	840_2_729	1133_1_1	689_1_1662	4_45_1	113_1_1	264_4_1650	1744_1_1	8_2_573	161_1_1	171_1_1	255_0_727
24_4_326	10_36_1	2320_1_33	669_1_380	840_2_721	1133_1_1	689_1_1629	4_45_1	113_1_1	264_4_1608	1744_1_1	8_2_589	161_1_1	171_1_1	255_0_723
24_4_345	10_36_1	2320_1_37	669_1_394	840_2_714	1133_1_1	689_1_1503	4_45_1	113_1_1	264_4_1641	1744_1_1	8_2_565	161_1_1	171_1_1	255_0_735
24_4_370	10_36_1	2320_1_39	669_1_401	840_2_700	1133_1_1	689_1_1421	4_45_1	113_1_1	264_4_1635	1744_1_1	8_2_513	161_1_1	171_1_1	255_0_713
24_4_402	10_36_1	2320_1_48	669_1_381	840_2_662	1133_1_1	689_1_1316	4_45_1	113_1_1	264_4_1599	1744_1_1	8_2_450	161_1_1	171_1_1	255_0_709
24_4_415	10_36_1	2320_1_52	669_1_381	840_2_594	1133_1_1	689_1_1307	4_45_1	113_1_1	264_4_1591	1744_1_1	8_2_387	161_1_1	171_1_1	255_0_679
24_4_440	10_36_1	2320_1_47	669_1_370	840_2_536	1133_1_1	689_1_1315	4_45_1	113_1_1	264_4_1539	1744_1_1	8_2_364	161_1_1	171_1_1	255_0_687
24_4_454	10_36_1	2320_1_31	669_1_354	840_2_469	1133_1_1	689_1_1330	4_45_1	113_1_1	264_4_1559	1744_1_1	8_2_320	161_1_1	171_1_1	255_0_707
24_4_449	10_36_1	2320_1_21	669_1_366	840_2_438	1133_1_1	689_1_1353	4_45_1	113_1_1	264_4_1594	1744_1_1	8_2_305	161_1_1	171_1_1	255_0_708
24_4_458	10_36_1	2320_1_14	669_1_347	840_2_433	1133_1_1	689_1_1386	4_45_1	113_1_1	264_4_1619	1744_1_1	8_2_324	161_1_1	171_1_1	255_0_696
24_4_453	10_36_1	2320_1_10	669_1_346	840_2_421	1133_1_1	689_1_1365	4_45_1	113_1_1	264_4_1655	1744_1_1	8_2_372	161_1_1	171_1_1	255_0_705
24_4_468	10_36_1	2320_1_8	669_1_346	840_2_442	1133_1_1	689_1_1337	4_45_1	113_1_1	264_4_1612	1744_1_1	8_2_439	161_1_1	171_1_1	255_0_718
24_4_446	10_36_1	2320_1_11	669_1_350	840_2_480	1133_1_1	689_1_1408	4_45_1	113_1_1	264_4_1575	1744_1_1	8_2_520	161_1_1	171_1_1	255_0_737
24_4_453	10_36_1	2320_1_19	669_1_329	840_2_524	1133_1_1	689_1_1377	4_45_1	113_1_1	264_4_1540	1744_1_1	8_2_557	161_1_1	171_1_1	255_0_762
24_4_454	10_36_1	2320_1_21	669_1_316	840_2_576	1133_1_1	689_1_1432	4_45_1	113_1_1	264_4_1520	1744_1_1	8_2_586	161_1_1	171_1_1	255_0_750
24_4_436	10_36_1	2320_1_29	669_1_311	840_2_653	1133_1_1	689_1_1422	4_45_1	113_1_1	264_4_1523	1744_1_1	8_2_620	161_1_1	171_1_1	255_0_743
24_4_446	10_36_1	2320_1_35	669_1_301	840_2_674	1133_1_1	689_1_1414	4_45_1	113_1_1	264_4_1515	1744_1_1	8_2_597	161_1_1	171_1_1	255_0_749
24_4_456	10_36_1	2320_1_37	669_1_314	840_2_680	1133_1_1	689_1_1461	4_45_1	113_1_1	264_4_1499	1744_1_1	8_2_561	161_1_1	171_1_1	255_0_741
24_4_458	10_36_1	2320_1_36	669_1_300	840_2_692	1133_1_1	689_1_1435	4_45_1	113_1_1	264_4_1500	1744_1_1	8_2_481	161_1_1	171_1_1	255_0_741
24_4_440	10_36_1	2320_1_30	669_1_312	840_2_696	1133_1_1	689_1_1464	4_45_1	113_1_1	264_4_1494	1744_1_1	8_2_415	161_1_1	171_1_1	255_0_771
24_4_432	10_36_1	2320_1_26	669_1_322	840_2_640	1133_1_1	689_1_1471	4_45_1	113_1_1	264_4_1502	1744_1_1	8_2_389	161_1_1	171_1_1	255_0_756
24_4_422	10_36_1	2320_1_21	669_1_348	840_2_589	1133_1_1	689_1_1402	4_45_1	113_1_1	264_4_1511	1744_1_1	8_2_361	161_1_1	171_1_1	255_0_765
24_4_430	10_36_1	2320_1_15	669_1_372	840_2_539	1133_1_1	689_1_1376	4_45_1	113_1_1	264_4_1498	1744_1_1	8_2_368	161_1_1	171_1_1	255_0_779
24_4_406	10_36_1	2320_1_17	669_1_420	840_2_501	1133_1_1	689_1_1325	4_45_1	113_1_1	264_4_1530	1744_1_1	8_2_387	161_1_1	171_1_1	255_0_762
24_4_389	10_36_1	2320_1_22	669_1_451	840_2_458	1133_1_1	689_1_1294	4_45_1	113_1_1	264_4_1541	1744_1_1	8_2_399	161_1_1	171_1_1	255_0_772
24_4_386	10_36_1	2320_1_33	669_1_470	840_2_445	1133_1_1	689_1_1243	4_45_1	113_1_1	264_4_1600	1744_1_1	8_2_409	161_1_1	171_1_1	255_0_791
24_4_387	10_36_1	2320_1_37	669_1_499	840_2_498	1133_1_1	689_1_1266	4_45_1	113_1_1	264_4_1606	1744_1_1	8_2_403	161_1_1	171_1_1	255_0_788
24_4_400	10_36_1	2320_1_41	669_1_458	840_2_512	1133_1_1	689_1_1279	4_45_1	113_1_1	264_4_1610	1744_1_1	8_2_417	161_1_1	171_1_1	255_0_785
24_4_389	10_36_1	2320_1_39	669_1_428	840_2_576	1133_1_1	689_1_1342	4_45_1	113_1_1	264_4_1560	1744_1_1	8_2_406	161_1_1	171_1_1	255_0_772
24_4_391	10_36_1	2320_1_30	669_1_387	840_2_621	1133_1_1	689_1_1413	4_45_1	113_1_1	264_4_1545	1744_1_1	8_2_411	161_1_1	171_1_1	255_0_767
24_4_385	10_36_1	2320_1_27	669_1_369	840_2_638	1133_1_1	689_1_1469	4_45_1	113_1_1	264_4_1571	1744_1_1	8_2_384	161_1_1	171_1_1	255_0_769
24_4_389	10_36_1	2320_1_23	669_1_363	840_2_638	1133_1_1	689_1_1565	4_45_1	113_1_1	264_4_1550	1744_1_1	8_2_382	161_1_1	171_1_1	255_0_730
24_4_394	10_36_1	2320_1_19	669_1_371	840_2_643	1133_1_1	689_1_1657	4_45_1	113_1_1	264_4_1541	1744_1_1	8_2_350	161_1_1	171_1_1	255_0_719
24_4_404	10_36_1	2320_1_14	669_1_366	840_2_686	1133_1_1	689_1_1642	4_45_1	113_1_1	264_4_1502	1744_1_1	8_2_374	161_1_1	171_1_1	255_0_734
24_4_400	10_36_1	2320_1_16	669_1_388	840_2_667	1133_1_1	689_1_1601	4_45_1	113_1_1	264_4_1501	1744_1_1	8_2_402	161_1_1	171_1_1	255_0_723
24_4_410	10_36_1	2320_1_14	669_1_420	840_2_669	1133_1_1	689_1_1511	4_45_1	113_1_1	264_4_1493	1744_1_1	8_2_423	161_1_1	171_1_1	255_0_703
24_4_433	10_36_1	2320_1_13	669_1_443	840_2_666	1133_1_1	689_1_1422	4_45_1	113_1_1	264_4_1525	1744_1_1	8_2_445	161_1_1	171_1_1	255_0_714
24_4_440	10_36_1	2320_1_13	669_1_478	840_2_602	1133_1_1	689_1_1385	4_45_1	113_1_1	264_4_1494	1744_1_1	8_2_459	161_1_1	171_1_1	255_0_712
24_4_456	10_36_1	2320_1_14	669_1_452	840_2_586	1133_1_1	689_1_1346	4_45_1	113_1_1	264_4_1481	1744_1_1	8_2_489	161_1_1	171_1_1	255_0_708
24_4_459	10_36_1	2320_1_12	669_1_451	840_2_550	1133_1_1	689_1_1320	4_45_1	113_1_1	264_4_1506	1744_1_1	8_2_485	161_1_1	171_1_1	255_0_684
24_4_460	10_36_1	2320_1_10	669_1_441	840_2_517	1133_1_1	689_1_1287	4_45_1	113_1_1	264_4_1539	1744_1_1	8_2_457	161_1_1	171_1_1	255_0_718
24_4_475	10_36_1	2320_1_8	669_1_415	840_2_555	1133_1_1	689_1_1265	4_45_1	113_1_1	264_4_1551	1744_1_1	8_2_420	161_1_1	171_1_1	255_0_730
24_4_482	10_36_1	2320_1_6	669_1_401	840_2_585	1133_1_1	689_1_1251	4_45_1	113_1_1	264_4_1597	1744_1_1	8_2_401	161_1_1	171_1_1	255_0_729
24_4_496	10_36_1	2320_1_5	669_1_401	840_2_624	1133_1_1	689_1_1252	4_45_1	113_1_1	264_4_1597	1744_1_1	8_2_380	161_1_1	171_1_1	255_0_728
24_4_495	10_36_1	2320_1_5	669_1_386	840_2_634	1133_1_1	689_1_1225	4_45_1	113_1_1	264_4_1603	1744_1_1	8_2_363	161_1_1	171_1_1	255_0_747
24_4_486	10_36_1	2320_1_5	669_1_365	840_2_669	1133_1_1	689_1_1222	4_45_1	113_1_1	264_4_1612	1744_1_1	8_2_359	161_1_1	171_1_1	255_0_768
24_4_499	10_36_1	2320_1_4	669_1_332	840_2_688	1133_1_1	689_1_1225	4_45_1	113_1_1	264_4_1591	1744_1_1	8_2_331	161_1_1	171_1_1	255_0_775
24_4_505	10_36_1	2320_1_3	669_1_318	840_2_690	1133_1_1	689_1_1249	4_45_1	113_1_1	264_4_1586	1744_1_1	8_2_320	161_1_1	171_1_1	255_0_767
24_4_507	10_36_1	669_1_322	840_2_657	689_1_1276	4_45_1	113_1_1	264_4_1619	8_2_291	161_1_1	171_1_1	255_0_757
24_4_516	10_36_1	669_1_363	840_2_634	689_1_1308	4_45_1	113_1_1	264_4_1586	8_2_267	161_1_1	171_1_1	255_0_744
24_4_515	10_36_1	669_1_431	840_2_622	689_1_1357	4_45_1	113_1_1	264_4_1545	8_2_278	161_1_1	171_1_1	255_0_744
24_4_514	10_36_1	669_1_506	840_2_588	689_1_1447	4_45_1	113_1_1	264_4_1525	8_2_281	161_1_1	171_1_1	255_0_721
24_4_509	10_36_1	669_1_602	840_2_552	689_1_1479	4_45_1	113_1_1	264_4_1496	8_2_332	161_1_1	171_1_1	255_0_716
24_4_500	10_36_1	669_1_625	840_2_576	689_1_1537	4_45_1	113_1_1	264_4_1489	8_2_390	161_1_1	171_1_1	255_0_719
24_4_491	10_36_1	669_1_612	840_2_598	689_1_1557	4_45_1	113_1_1	264_4_1494	8_2_396	161_1_1	171_1_1	255_0_712
24_4_506	10_36_1	669_1_596	840_2_615	689_1_1532	4_45_1	113_1_1	264_4_1480	8_2_403	161_1_1	171_1_1	255_0_714
24_4_514	10_36_1	669_1_516	840_2_606	689_1_1471	4_45_1	113_1_1	264_4_1489	8_2_416	161_1_1	171_1_1	255_0_725
24_4_515	10_36_1	669_1_457	840_2_597	689_1_1363	4_45_1	113_1_1	264_4_1495	8_2_399	161_1_1	171_1_1	255_0_745
24_4_520	10_36_1	669_1_422	840_2_553	689_1_1291	4_45_1	113_1_1	264_4_1485	8_2_407	161_1_1	171_1_1	255_0_767
24_4_518	10_36_1	669_1_377	840_2_553	689_1_1244	4_45_1	113_1_1	264_4_1458	8_2_406	161_1_1	171_1_1	255_0_747
24_4_490	10_36_1	669_1_367	840_2_544	689_1_1209	4_45_1	113_1_1	264_4_1469	8_2_430	161_1_1	171_1_1	255_0_726
24_4_495	10_36_1	669_1_375	840_2_589	689_1_1236	4_45_1	113_1_1	264_4_1477	8_2_440	161_1_1	171_1_1	255_0_719
24_4_515	10_36_1	669_1_416	840_2_593	689_1_1224	4_45_1	113_1_1	264_4_1474	8_2_430	161_1_1	171_1_1	255_0_734
24_4_516	10_36_1	669_1_423	840_2_607	689_1_1233	4_45_1	113_1_1	264_4_1474	8_2_415	161_1_1	171_1_1	255_0_741
24_4_539	10_36_1	669_1_437	840_2_589	689_1_1272	4_45_1	113_1_1	264_4_1481	8_2_393	161_1_1	171_1_1	255_0_748
24_4_538	10_36_1	669_1_424	840_2_599	689_1_1356	4_45_1	113_1_1	264_4_1486	8_2_381	161_1_1	171_1_1	255_0_755
24_4_504	10_36_1	669_1_407	840_2_612	689_1_1455	4_45_1	113_1_1	264_4_1419	8_2_408	161_1_1	171_1_1	255_0_749
24_4_470	10_36_1	669_1_427	840_2_642	689_1_1552	4_45_1	113_1_1	264_4_1403	8_2_407	161_1_1	171_1_1	255_0_735
24_4_482	10_36_1	669_1_437	840_2_647	689_1_1583	4_45_1	113_1_1	264_4_1431	8_2_412	161_1_1	171_1_1	255_0_740
24_4_466	10_36_1	669_1_426	840_2_663	689_1_1644	4_45_1	113_1_1	264_4_1418	8_2_403	161_1_1	171_1_1	255_0_751
24_4_477	10_36_1	669_1_419	840_2_652	689_1_1623	4_45_1	113_1_1	264_4_1425	8_2_388	161_1_1	171_1_1	255_0_761
24_4_474	10_36_1	669_1_412	840_2_619	689_1_1655	4_45_1	113_1_1	264_4_1441	8_2_328	161_1_1	171_1_1	255_0_752
24_4_466	10_36_1	669_1_395	840_2_586	689_1_1620	4_45_1	113_1_1	264_4_1510	8_2_282	161_1_1	171_1_1	255_0_749
24_4_456	10_36_1	669_1_374	840_2_525	689_1_1572	4_45_1	113_1_1	264_4_1529	8_2_274	161_1_1	171_1_1	255_0_730
24_4_460	10_36_1	669_1_404	840_2_495	689_1_1537	4_45_1	113_1_1	264_4_1519	8_2_248	161_1_1	171_1_1	255_0_739
24_4_451	10_36_1	669_1_432	840_2_473	689_1_1560	4_45_1	113_1_1	264_4_1529	8_2_266	161_1_1	171_1_1	255_0_733
24_4_447	10_36_1	669_1_454	840_2_446	689_1_1574	4_45_1	113_1_1	264_4_1555	8_2_275	161_1_1	171_1_1	255_0_721
24_4_466	10_36_1	669_1_466	840_2_431	689_1_1555	4_45_1	113_1_1	264_4_1581	8_2_274	161_1_1	171_1_1	255_0_704
24_4_457	10_36_1	669_1_467	840_2_450	689_1_1522	4_45_1	113_1_1	264_4_1553	8_2_273	161_1_1	171_1_1	255_0_707
24_4_458	10_36_1	669_1_495	840_2_484	689_1_1497	4_45_1	113_1_1	264_4_1566	8_2_269	161_1_1	171_1_1	255_0_725
24_4_451	10_36_1	669_1_471	840_2_525	689_1_1531	4_45_1	113_1_1	264_4_1568	8_2_271	161_1_1	171_1_1	255_0_723
24_4_422	10_36_1	669_1_478	840_2_582	689_1_1527	4_45_1	113_1_1	264_4_1555	8_2_263	161_1_1	171_1_1	255_0_703
24_4_436	10_36_1	669_1_441	840_2_596	689_1_1530	4_45_1	113_1_1	264_4_1596	8_2_261	161_1_1	171_1_1	255_0_697
24_4_432	10_36_1	669_1_435	840_2_608	689_1_1494	4_45_1	113_1_1	264_4_1600	8_2_264	161_1_1	171_1_1	255_0_693
24_4_419	10_36_1	669_1_435	840_2_623	689_1_1450	4_45_1	113_1_1	264_4_1590	8_2_262	161_1_1	171_1_1	255_0_694
24_4_400	10_36_1	669_1_394	840_2_608	689_1_1504	4_45_1	113_1_1	264_4_1599	8_2_263	161_1_1	171_1_1	255_0_686
24_4_409	10_36_1	669_1_363	840_2_573	689_1_1517	4_45_1	113_1_1	264_4_1632	8_2_263	161_1_1	171_1_1	255_0_681
24_4_423	10_36_1	669_1_310	840_2_565	689_1_1525	4_45_1	113_1_1	264_4_1611	8_2_249	161_1_1	171_1_1	255_0_714
24_4_435	10_36_1	669_1_296	840_2_569	689_1_1530	4_45_1	113_1_1	264_4_1608	8_2_269	161_1_1	171_1_1	255_0_741
24_4_453	10_36_1	669_1_302	840_2_582	689_1_1593	4_45_1	113_1_1	264_4_1581	8_2_258	161_1_1	171_1_1	255_0_752
24_4_456	10_36_1	669_1_323	840_2_603	689_1_1663	4_45_1	113_1_1	264_4_1584	8_2_260	161_1_1	171_1_1	255_0_713
24_4_458	10_36_1	669_1_363	840_2_608	689_1_1728	4_45_1	113_1_1	264_4_1560	8_2_257	161_1_1	171_1_1	255_0_707
24_4_437	10_36_1	669_1_433	840_2_609	689_1_1778	4_45_1	113_1_1	264_4_1564	8_2_228	161_1_1	171_1_1	255_0_728
24_4_427	10_36_1	669_1_483	840_2_623	689_1_1776	4_45_1	113_1_1	264_4_1522	8_2_221	161_1_1	171_1_1	255_0_755
24_4_445	10_36_1	669_1_527	840_2_634	689_1_1721	4_45_1	113_1_1	264_4_1544	8_2_191	161_1_1	171_1_1	255_0_743
24_4_474	10_36_1	669_1_521	840_2_630	689_1_1697	4_45_1	113_1_1	264_4_1545	8_2_166	161_1_1	171_1_1	255_0_736
24_4_481	10_36_1	669_1_486	840_2_608	689_1_1606	4_45_1	113_1_1	264_4_1532	8_2_150	161_1_1	171_1_1	255_0_743
24_4_507	10_36_1	669_1_475	840_2_614	689_1_1496	4_45_1	113_1_1	264_4_1486	8_2_147	161_1_1	171_1_1	255_0_723
24_4_528	10_36_1	669_1_437	840_2_600	689_1_1497	4_45_1	113_1_1	264_4_1459	8_2_146	161_1_1	171_1_1	255_0_727
24_4_522	10_36_1	669_1_403	840_2_579	689_1_1507	4_45_1	113_1_1	264_4_1460	8_2_154	161_1_1	171_1_1	255_0_743
24_4_508	10_36_1	669_1_388	840_2_577	689_1_1564	4_45_1	113_1_1	264_4_1467	8_2_147	161_1_1	171_1_1	255_0_745
24_4_534	10_36_1	669_1_376	840_2_575	689_1_1593	4_45_1	113_1_1	264_4_1513	8_2_136	161_1_1	171_1_1	255_0_760
24_4_536	10_36_1	669_1_373	840_2_597	689_1_1588	4_45_1	113_1_1	264_4_1503	8_2_126	161_1_1	171_1_1	255_0_796
24_4_555	10_36_1	669_1_356	840_2_612	689_1_1525	4_45_1	113_1_1	264_4_1498	8_2_128	161_1_1	171_1_1	255_0_791
24_4_577	10_36_1	669_1_353	840_2_637	689_1_1462	4_45_1	113_1_1	264_4_1499	8_2_136	161_1_1	171_1_1	255_0_786
24_4_601	10_36_1	669_1_362	840_2_635	689_1_1420	4_45_1	113_1_1	264_4_1502	8_2_146	161_1_1	171_1_1	255_0_782
24_4_620	10_36_1	669_1_387	840_2_628	689_1_1426	4_45_1	113_1_1	264_4_1504	8_2_154	161_1_1	171_1_1	255_0_773
24_4_642	10_36_1	669_1_411	840_2_636	689_1_1450	4_45_1	113_1_1	264_4_1449	8_2_178	161_1_1	171_1_1	255_0_735
24_4_651	10_36_1	669_1_422	840_2_641	689_1_1480	4_45_1	113_1_1	264_4_1431	8_2_185	161_1_1	171_1_1	255_0_724
24_4_657	10_36_1	669_1_449	840_2_677	689_1_1585	4_45_1	113_1_1	264_4_1394	8_2_193	161_1_1	171_1_1	255_0_713
24_4_664	10_36_1	669_1_437	840_2_656	689_1_1674	4_45_1	113_1_1	264_4_1370	8_2_192	161_1_1	171_1_1	255_0_744
24_4_686	10_36_1	669_1_430	840_2_685	689_1_1771	4_45_1	113_1_1	264_4_1348	8_2_193	161_1_1	171_1_1	255_0_740
24_4_704	10_36_1	669_1_404	840_2_732	689_1_1735	4_45_1	113_1_1	264_4_1362	8_2_170	161_1_1	171_1_1	255_0_731
24_4_679	10_36_1	669_1_394	840_2_771	689_1_1657	4_45_1	113_1_1	264_4_1373	8_2_143	161_1_1	171_1_1	255_0_709
24_4_682	10_36_1	669_1_364	840_2_771	689_1_1514	4_45_1	113_1_1	264_4_1379	8_2_107	161_1_1	171_1_1	255_0_715
24_4_700	10_36_1	669_1_354	840_2_778	689_1_1457	4_45_1	113_1_1	264_4_1343	8_2_64	161_1_1	171_1_1	255_0_723
24_4_729	10_36_1	669_1_377	840_2_784	689_1_1409	4_45_1	113_1_1	264_4_1283	8_2_47	161_1_1	171_1_1	255_0_712
24_4_734	10_36_1	669_1_377	840_2_764	689_1_1451	4_45_1	113_1_1	264_4_1249	8_2_42	161_1_1	171_1_1	255_0_720
24_4_745	10_36_1	669_1_410	840_2_723	689_1_1460	4_45_1	113_1_1	264_4_1218	8_2_42	161_1_1	171_1_1	255_0_704
24_4_751	10_36_1	669_1_406	840_2_652	689_1_1480	4_45_1	113_1_1	264_4_1234	8_2_47	161_1_1	171_1_1	255_0_725
24_4_773	10_36_1	669_1_400	840_2_669	689_1_1516	4_45_1	113_1_1	264_4_1267	8_2_60	161_1_1	171_1_1	255_0_754
24_4_762	10_36_1	669_1_390	840_2_647	689_1_1578	4_45_1	113_1_1	264_4_1289	8_2_72	161_1_1	171_1_1	255_0_756
24_4_765	10_36_1	669_1_352	840_2_647	689_1_1583	4_45_1	113_1_1	264_4_1340	8_2_71	161_1_1	171_1_1	255_0_754
24_4_789	10_36_1	669_1_315	840_2_640	689_1_1598	4_45_1	113_1_1	264_4_1314	8_2_72	161_1_1	171_1_1	255_0_749
24_4_745	10_36_1	669_1_302	840_2_640	689_1_1630	4_45_1	113_1_1	264_4_1307	8_2_75	161_1_1	171_1_1	255_0_768
24_4_744	10_36_1	669_1_293	840_2_649	689_1_1669	4_45_1	113_1_1	264_4_1272	8_2_68	161_1_1	171_1_1	255_0_778
24_4_748	10_36_1	669_1_327	840_2_689	689_1_1704	4_45_1	113_1_1	264_4_1241	8_2_70	161_1_1	171_1_1	255_0_763
24_4_776	10_36_1	669_1_317	840_2_701	689_1_1774	4_45_1	113_1_1	264_4_1227	8_2_56	161_1_1	171_1_1	255_0_753
24_4_799	10_36_1	669_1_293	840_2_742	689_1_1840	4_45_1	113_1_1	264_4_1221	8_2_50	161_1_1	171_1_1	255_0_741
24_4_811	10_36_1	669_1_262	840_2_744	689_1_1939	4_45_1	113_1_1	264_4_1217	8_2_55	161_1_1	171_1_1	255_0_734
24_4_788	10_36_1	669_1_248	840_2_736	689_1_1989	4_45_1	113_1_1	264_4_1201	8_2_71	161_1_1	171_1_1	255_0_738
24_4_782	10_36_1	669_1_238	840_2_754	689_1_1997	4_45_1	113_1_1	264_4_1220	8_2_80	161_1_1	171_1_1	255_0_742
24_4_786	10_36_1	669_1_234	840_2_756	689_1_1996	4_45_1	113_1_1	264_4_1183	8_2_87	161_1_1	171_1_1	255_0_748
24_4_762	10_36_1	669_1_244	840_2_744	689_1_1931	4_45_1	113_1_1	264_4_1196	8_2_89	161_1_1	171_1_1	255_0_753
24_4_772	10_36_1	669_1_253	840_2_753	689_1_1902	4_45_1	113_1_1	264_4_1193	8_2_89	161_1_1	171_1_1	255_0_765
24_4_760	10_36_1	669_1_264	840_2_782	689_1_1827	4_45_1	113_1_1	264_4_1168	8_2_70	161_1_1	171_1_1	255_0_772
24_4_778	10_36_1	669_1_265	840_2_775	689_1_1715	4_45_1	113_1_1	264_4_1145	8_2_59	161_1_1	171_1_1	255_0_777
24_4_782	10_36_1	669_1_273	840_2_767	689_1_1602	4_45_1	113_1_1	264_4_1175	8_2_60	161_1_1	171_1_1	255_0_768
24_4_797	10_36_1	669_1_251	840_2_740	689_1_1524	4_45_1	113_1_1	264_4_1219	8_2_66	161_1_1	171_1_1	255_0_773
24_4_807	10_36_1	669_1_237	840_2_707	689_1_1471	4_45_1	113_1_1	264_4_1169	8_2_82	161_1_1	171_1_1	255_0_767
24_4_803	10_36_1	669_1_237	840_2_681	689_1_1531	4_45_1	113_1_1	264_4_1167	8_2_101	161_1_1	171_1_1	255_0_770
24_4_778	10_36_1	669_1_213	840_2_659	689_1_1540	4_45_1	113_1_1	264_4_1166	8_2_117	161_1_1	171_1_1	255_0_766
24_4_775	10_36_1	669_1_201	840_2_674	689_1_1629	4_45_1	113_1_1	264_4_1176	8_2_114	161_1_1	171_1_1	255_0_752
24_4_788	10_36_1	669_1_186	840_2_686	689_1_1670	4_45_1	113_1_1	264_4_1223	8_2_103	161_1_1	171_1_1	255_0_733
24_4_780	10_36_1	669_1_163	840_2_711	689_1_1786	4_45_1	113_1_1	264_4_1222	8_2_98	161_1_1	171_1_1	255_0_728
24_4_787	10_36_1	669_1_140	840_2_739	689_1_1857	4_45_1	113_1_1	264_4_1207	8_2_104	161_1_1	171_1_1	255_0_751
24_4_770	10_36_1	669_1_138	840_2_746	689_1_1961	4_45_1	113_1_1	264_4_1174	8_2_90	161_1_1	171_1_1	255_0_757
24_4_735	10_36_1	669_1_144	840_2_730	689_1_2034	4_45_1	113_1_1	264_4_1129	8_2_93	161_1_1	171_1_1	255_0_772
24_4_771	10_36_1	669_1_147	840_2_708	689_1_2108	4_45_1	113_1_1	264_4_1109	8_2_104	161_1_1	171_1_1	255_0_774
24_4_809	10_36_1	669_1_142	840_2_726	689_1_2184	4_45_1	113_1_1	264_4_1098	8_2_104	161_1_1	171_1_1	255_0_769
24_4_841	10_36_1	669_1_145	840_2_720	689_1_2183	4_45_1	113_1_1	264_4_1094	8_2_108	161_1_1	171_1_1	255_0_779
24_4_857	10_36_1	669_1_142	840_2_727	689_1_2105	4_45_1	113_1_1	264_4_1105	8_2_102	161_1_1	171_1_1	255_0_767
24_4_836	10_36_1	669_1_152	840_2_761	689_1_2075	4_45_1	113_1_1	264_4_1107	8_2_89	161_1_1	171_1_1	255_0_770
24_4_837	10_36_1	669_1_174	840_2_735	689_1_1972	4_45_1	113_1_1	264_4_1093	8_2_76	161_1_1	171_1_1	255_0_782
24_4_844	10_36_1	669_1_180	840_2_745	689_1_1932	4_45_1	113_1_1	264_4_1093	8_2_58	161_1_1	171_1_1	255_0_786
24_4_823	10_36_1	669_1_185	840_2_691	689_1_1906	4_45_1	113_1_1	264_4_1124	8_2_55	161_1_1	171_1_1	255_0_770
24_4_828	10_36_1	669_1_186	840_2_674	689_1_1839	4_45_1	113_1_1	264_4_1088	8_2_51	161_1_1	171_1_1	255_0_766
24_4_822	10_36_1	669_1_179	840_2_667	689_1_1861	4_45_1	113_1_1	264_4_1108	8_2_46	161_1_1	171_1_1	255_0_766
24_4_831	10_36_1	669_1_191	840_2_676	689_1_1823	4_45_1	113_1_1	264_4_1106	8_2_58	161_1_1	171_1_1	255_0_748
24_4_824	10_36_1	669_1_153	840_2_688	689_1_1779	4_45_1	113_1_1	264_4_1136	8_2_59	161_1_1	171_1_1	255_0_758
24_4_817	10_36_1	669_1_136	840_2_707	689_1_1744	4_45_1	113_1_1	264_4_1138	8_2_65	161_1_1	171_1_1	255_0_779
24_4_810	10_36_1	669_1_136	840_2_670	689_1_1640	4_45_1	113_1_1	264_4_1176	8_2_74	161_1_1	171_1_1	255_0_761
24_4_811	10_36_1	669_1_134	840_2_637	689_1_1558	4_45_1	113_1_1	264_4_1202	8_2_66	161_1_1	171_1_1	255_0_789
24_4_825	10_36_1	669_1_148	840_2_638	689_1_1569	4_45_1	113_1_1	264_4_1203	8_2_64	161_1_1	171_1_1	255_0_772
24_4_803	10_36_1	669_1_168	840_2_610	689_1_1657	4_45_1	113_1_1	264_4_1167	8_2_60	161_1_1	171_1_1	255_0_777
24_4_793	10_36_1	669_1_190	840_2_624	689_1_1743	4_45_1	113_1_1	264_4_1156	8_2_53	161_1_1	171_1_1	255_0_768
24_4_804	10_36_1	669_1_192	840_2_677	689_1_1854	4_45_1	113_1_1	264_4_1122	8_2_54	161_1_1	171_1_1	255_0_782
24_4_843	10_36_1	669_1_206	840_2_721	689_1_1986	4_45_1	113_1_1	264_4_1145	8_2_54	161_1_1	171_1_1	255_0_747
24_4_856	10_36_1	669_1_175	840_2_758	689_1_2101	4_45_1	113_1_1	264_4_1092	8_2_54	161_1_1	171_1_1	255_0_734
24_4_909	10_36_1	669_1_169	840_2_783	689_1_2099	4_45_1	113_1_1	264_4_1072	8_2_62	161_1_1	171_1_1	255_0_736
24_4_929	10_36_1	669_1_152	840_2_777	689_1_2081	4_45_1	113_1_1	264_4_1020	8_2_68	161_1_1	171_1_1	255_0_748
24_4_956	10_36_1	669_1_144	840_2_766	689_1_1966	4_45_1	113_1_1	264_4_989	8_2_70	161_1_1	171_1_1	255_0_734
24_4_944	10_36_1	669_1_150	840_2_777	689_1_1813	4_45_1	113_1_1	264_4_996	8_2_83	161_1_1	171_1_1	255_0_742
24_4_929	10_36_1	669_1_135	840_2_775	689_1_1712	4_45_1	113_1_1	264_4_976	8_2_77	161_1_1	171_1_1	255_0_753
24_4_944	10_36_1	669_1_133	840_2_759	689_1_1678	4_45_1	113_1_1	264_4_982	8_2_83	161_1_1	171_1_1	255_0_770
24_4_918	10_36_1	669_1_161	840_2_771	689_1_1724	4_45_1	113_1_1	264_4_1015	8_2_85	161_1_1	171_1_1	255_0_769
24_4_932	10_36_1	669_1_169	840_2_773	689_1_1779	4_45_1	113_1_1	264_4_996	8_2_87	161_1_1	171_1_1	255_0_752
24_4_941	10_36_1	669_1_180	840_2_790	689_1_1815	4_45_1	113_1_1	264_4_988	8_2_80	161_1_1	171_1_1	255_0_784
24_4_897	10_36_1	669_1_193	840_2_771	689_1_1911	4_45_1	113_1_1	264_4_980	8_2_63	161_1_1	171_1_1	255_0_819
24_4_894	10_36_1	669_1_173	840_2_739	689_1_2005	4_45_1	113_1_1	264_4_963	8_2_49	161_1_1	171_1_1	255_0_782
24_4_887	10_36_1	669_1_179	840_2_718	689_1_2016	4_45_1	113_1_1	264_4_1005	8_2_50	161_1_1	171_1_1	255_0_738
24_4_849	10_36_1	669_1_177	840_2_664	689_1_2045	4_45_1	113_1_1	264_4_1036	8_2_58	161_1_1	171_1_1	255_0_714
24_4_851	10_36_1	669_1_172	840_2_683	689_1_2003	4_45_1	113_1_1	264_4_1057	8_2_70	161_1_1	171_1_1	255_0_691
24_4_834	10_36_1	669_1_170	840_2_692	689_1_1964	4_45_1	113_1_1	264_4_1107	8_2_103	161_1_1	171_1_1	255_0_687
24_4_825	10_36_1	669_1_155	840_2_682	689_1_1971	4_45_1	113_1_1	264_4_1128	8_2_115	161_1_1	171_1_1	255_0_678
24_4_817	10_36_1	669_1_139	840_2_677	689_1_1873	4_45_1	113_1_1	264_4_1132	8_2_129	161_1_1	171_1_1	255_0_710
24_4_801	10_36_1	669_1_138	840_2_658	689_1_1900	4_45_1	113_1_1	264_4_1164	8_2_139	161_1_1	171_1_1	255_0_697
24_4_811	10_36_1	669_1_132	840_2_623	689_1_1936	4_45_1	113_1_1	264_4_1175	8_2_139	161_1_1	171_1_1	255_0_687
24_4_822	10_36_1	669_1_129	840_2_603	689_1_1918	4_45_1	113_1_1	264_4_1182	8_2_132	161_1_1	171_1_1	255_0_682
24_4_846	10_36_1	669_1_119	840_2_641	689_1_1903	4_45_1	113_1_1	264_4_1201	8_2_117	161_1_1	171_1_1	255_0_678
24_4_839	10_36_1	669_1_105	840_2_613	689_1_1829	4_45_1	113_1_1	264_4_1219	8_2_105	161_1_1	171_1_1	255_0_694
24_4_839	10_36_1	669_1_97	840_2_655	689_1_1800	4_45_1	113_1_1	264_4_1203	8_2_95	161_1_1	171_1_1	255_0_713
24_4_816	10_36_1	669_1_97	840_2_639	689_1_1786	4_45_1	113_1_1	264_4_1210	8_2_90	161_1_1	171_1_1	255_0_727
24_4_812	10_36_1	669_1_98	840_2_616	689_1_1770	4_45_1	113_1_1	264_4_1194	8_2_106	161_1_1	171_1_1	255_0_733
24_4_773	10_36_1	669_1_104	840_2_652	689_1_1758	4_45_1	113_1_1	264_4_1198	8_2_124	161_1_1	171_1_1	255_0_740
24_4_772	10_36_1	669_1_120	840_2_693	689_1_1811	4_45_1	113_1_1	264_4_1227	8_2_129	161_1_1	171_1_1	255_0_742
24_4_751	10_36_1	669_1_146	840_2_748	689_1_1812	4_45_1	113_1_1	264_4_1259	8_2_139	161_1_1	171_1_1	255_0_740
24_4_722	10_36_1	669_1_150	840_2_790	689_1_1817	4_45_1	113_1_1	264_4_1272	8_2_137	161_1_1	171_1_1	255_0_741
24_4_701	10_36_1	669_1_158	840_2_853	689_1_1844	4_45_1	113_1_1	264_4_1281	8_2_118	161_1_1	171_1_1	255_0_740
24_4_693	10_36_1	669_1_159	840_2_872	689_1_1789	4_45_1	113_1_1	264_4_1305	8_2_107	161_1_1	171_1_1	255_0_750
24_4_697	10_36_1	669_1_158	840_2_835	689_1_1812	4_45_1	113_1_1	264_4_1318	8_2_96	161_1_1	171_1_1	255_0_730
24_4_710	10_36_1	669_1_155	840_2_756	689_1_1839	4_45_1	113_1_1	264_4_1338	8_2_80	161_1_1	171_1_1	255_0_716
24_4_718	10_36_1	669_1_151	840_2_664	689_1_1896	4_45_1	113_1_1	264_4_1336	8_2_78	161_1_1	171_1_1	255_0_703
24_4_704	10_36_1	669_1_148	840_2_630	689_1_1913	4_45_1	113_1_1	264_4_1370	8_2_79	161_1_1	171_1_1	255_0_729
24_4_709	10_36_1	669_1_145	840_2_611	689_1_1907	4_45_1	113_1_1	264_4_1329	8_2_78	161_1_1	171_1_1	255_0_747
24_4_741	10_36_1	669_1_140	840_2_644	689_1_1902	4_45_1	113_1_1	264_4_1300	8_2_93	161_1_1	171_1_1	255_0_762
24_4_733	10_36_1	669_1_140	840_2_716	689_1_1806	4_45_1	113_1_1	264_4_1278	8_2_115	161_1_1	171_1_1	255_0_775
24_4_697	10_36_1	669_1_157	840_2_777	689_1_1701	4_45_1	113_1_1	264_4_1283	8_2_147	161_1_1	171_1_1	255_0_773
24_4_709	10_36_1	669_1_137	840_2_819	689_1_1631	4_45_1	113_1_1	264_4_1298	8_2_156	161_1_1	171_1_1	255_0_787
24_4_744	10_36_1	669_1_116	840_2_848	689_1_1517	4_45_1	113_1_1	264_4_1320	8_2_161	161_1_1	171_1_1	255_0_777
24_4_730	10_36_1	669_1_114	840_2_838	689_1_1445	4_45_1	113_1_1	264_4_1345	8_2_151	161_1_1	171_1_1	255_0_808
24_4_704	10_36_1	669_1_91	840_2_832	689_1_1495	4_45_1	113_1_1	264_4_1347	8_2_128	161_1_1	171_1_1	255_0_808
24_4_708	10_36_1	669_1_106	840_2_831	689_1_1575	4_45_1	113_1_1	264_4_1346	8_2_115	161_1_1	171_1_1	255_0_779
24_4_681	10_36_1	669_1_117	840_2_789	689_1_1670	4_45_1	113_1_1	264_4_1350	8_2_96	161_1_1	171_1_1	255_0_759
24_4_686	10_36_1	669_1_119	840_2_766	689_1_1718	4_45_1	113_1_1	264_4_1338	8_2_83	161_1_1	171_1_1	255_0_761
24_4_676	10_36_1	669_1_125	840_2_768	689_1_1715	4_45_1	113_1_1	264_4_1338	8_2_78	161_1_1	171_1_1	255_0_780
24_4_636	10_36_1	669_1_132	840_2_758	689_1_1742	4_45_1	113_1_1	264_4_1362	8_2_74	161_1_1	171_1_1	255_0_768
24_4_613	10_36_1	669_1_123	840_2_810	689_1_1795	4_45_1	113_1_1	264_4_1344	8_2_89	161_1_1	171_1_1	255_0_766
24_4_575	10_36_1	669_1_122	840_2_841	689_1_1765	4_45_1	113_1_1	264_4_1331	8_2_107	161_1_1	171_1_1	255_0_760
24_4_559	10_36_1	669_1_102	840_2_902	689_1_1732	4_45_1	113_1_1	264_4_1357	8_2_117	161_1_1	171_1_1	255_0_765
24_4_559	10_36_1	669_1_92	840_2_941	689_1_1706	4_45_1	113_1_1	264_4_1390	8_2_132	161_1_1	171_1_1	255_0_756
24_4_553	10_36_1	669_1_80	840_2_920	689_1_1712	4_45_1	113_1_1	264_4_1431	8_2_132	161_1_1	171_1_1	255_0_762
24_4_555	10_36_1	669_1_72	840_2_915	689_1_1750	4_45_1	113_1_1	264_4_1422	8_2_126	161_1_1	171_1_1	255_0_760
24_4_546	10_36_1	669_1_56	840_2_843	689_1_1777	4_45_1	113_1_1	264_4_1429	8_2_136	161_1_1	171_1_1	255_0_744
24_4_541	10_36_1	669_1_39	840_2_764	689_1_1791	4_45_1	113_1_1	264_4_1426	8_2_125	161_1_1	171_1_1	255_0_756
24_4_560	10_36_1	669_1_27	840_2_690	689_1_1831	4_45_1	113_1_1	264_4_1449	8_2_121	161_1_1	171_1_1	255_0_740
24_4_567	10_36_1	669_1_22	840_2_667	689_1_1911	4_45_1	113_1_1	264_4_1404	8_2_133	161_1_1	171_1_1	255_0_726
24_4_581	10_36_1	669_1_16	840_2_671	689_1_1948	4_45_1	113_1_1	264_4_1399	8_2_155	161_1_1	171_1_1	255_0_742
24_4_569	10_36_1	669_1_12	840_2_677	689_1_2006	4_45_1	113_1_1	264_4_1413	8_2_165	161_1_1	171_1_1	255_0_733
24_4_560	10_36_1	669_1_13	840_2_704	689_1_1944	4_45_1	113_1_1	264_4_1467	8_2_179	161_1_1	171_1_1	255_0_742
24_4_539	10_36_1	669_1_7	840_2_765	689_1_1916	4_45_1	113_1_1	264_4_1485	8_2_159	161_1_1	171_1_1	255_0_762
24_4_532	10_36_1	669_1_10	840_2_834	689_1_1892	4_45_1	113_1_1	264_4_1525	8_2_130	161_1_1	171_1_1	255_0_775
24_4_532	10_36_1	669_1_11	840_2_888	689_1_1772	4_45_1	113_1_1	264_4_1549	8_2_113	161_1_1	171_1_1	255_0_788
24_4_498	10_36_1	669_1_6	840_2_952	689_1_1735	4_45_1	113_1_1	264_4_1508	8_2_101	161_1_1	171_1_1	255_0_783
24_4_488	10_36_1	669_1_4	840_2_1013	689_1_1678	4_45_1	113_1_1	264_4_1505	8_2_98	161_1_1	171_1_1	255_0_754
24_4_494	10_36_1	669_1_3	840_2_989	689_1_1751	4_45_1	113_1_1	264_4_1464	8_2_86	161_1_1	171_1_1	255_0_744
24_4_492	840_2_962	689_1_1847	264_4_1460	8_2_79	161_1_1	255_0_765
24_4_477	840_2_939	689_1_1948	264_4_1446	8_2_76	161_1_1	255_0_789
24_4_483	840_2_920	689_1_2025	264_4_1471	8_2_66	161_1_1	255_0_786
24_4_463	840_2_903	689_1_2019	264_4_1469	8_2_59	161_1_1	255_0_791
24_4_458	840_2_867	689_1_2013	264_4_1472	8_2_57	161_1_1	255_0_771
24_4_474	840_2_832	689_1_1915	264_4_1444	8_2_44	161_1_1	255_0_790
24_4_463	840_2_796	689_1_1842	264_4_1454	8_2_46	161_1_1	255_0_805
24_4_458	840_2_792	689_1_1814	264_4_1474	8_2_48	161_1_1	255_0_813
24_4_430	840_2_790	689_1_1806	264_4_1507	8_2_54	161_1_1	255_0_814
24_4_444	840_2_812	689_1_1819	264_4_1535	8_2_50	161_1_1	255_0_776
24_4_476	840_2_895	689_1_1812	264_4_1517	8_2_43	161_1_1	255_0_756
24_4_493	840_2_957	689_1_1858	264_4_1501	8_2_40	161_1_1	255_0_759
24_4_477	840_2_987	689_1_1902	264_4_1510	8_2_54	161_1_1	255_0_743
24_4_486	840_2_1005	689_1_1943	264_4_1491	8_2_62	161_1_1	255_0_731
24_4_482	840_2_985	689_1_1978	264_4_1499	8_2_68	161_1_1	255_0_728
24_4_476	840_2_965	689_1_1993	264_4_1531	8_2_74	161_1_1	255_0_718
24_4_483	840_2_888	689_1_1998	264_4_1497	8_2_73	161_1_1	255_0_739
24_4_476	840_2_788	689_1_2009	264_4_1503	8_2_69	161_1_1	255_0_749
24_4_488	840_2_707	689_1_1990	264_4_1511	8_2_60	161_1_1	255_0_728
24_4_501	840_2_627	689_1_2012	264_4_1473	8_2_45	161_1_1	255_0_737
24_4_497	840_2_563	689_1_2052	264_4_1462	8_2_32	161_1_1	255_0_737
24_4_510	840_2_556	689_1_2059	264_4_1445	8_2_19	161_1_1	255_0_727
24_4_496	840_2_626	689_1_2067	264_4_1429	8_2_27	161_1_1	255_0_756
24_4_498	840_2_672	689_1_2091	264_4_1393	8_2_38	161_1_1	255_0_788
24_4_474	840_2_772	689_1_2078	264_4_1430	8_2_52	161_1_1	255_0_766
24_4_460	840_2_851	689_1_2150	264_4_1433	8_2_58	161_1_1	255_0_738
24_4_435	840_2_911	689_1_2159	264_4_1458	8_2_57	161_1_1	255_0_737
24_4_429	840_2_931	689_1_2172	264_4_1448	8_2_47	161_1_1	255_0_728
24_4_423	840_2_924	689_1_2168	264_4_1450	8_2_37	161_1_1	255_0_765
24_4_411	840_2_908	689_1_2127	264_4_1445	8_2_16	161_1_1	255_0_794
24_4_412	840_2_876	689_1_2067	264_4_1443	8_2_7	161_1_1	255_0_782
24_4_425	840_2_786	689_1_2062	264_4_1493	8_2_9	161_1_1	255_0_763
24_4_439	840_2_762	689_1_2023	264_4_1497	8_2_6	161_1_1	255_0_757
24_4_447	840_2_755	689_1_1954	264_4_1504	8_2_7	161_1_1	255_0_726
24_4_427	840_2_771	689_1_1938	264_4_1537	8_2_8	161_1_1	255_0_743
24_4_438	840_2_771	689_1_1889	264_4_1541	8_2_12	161_1_1	255_0_737
24_4_441	840_2_712	689_1_1905	264_4_1589	8_2_12	161_1_1	255_0_730
24_4_451	840_2_706	689_1_1904	264_4_1628	8_2_13	161_1_1	255_0_713
24_4_458	840_2_696	689_1_1914	264_4_1650	8_2_12	161_1_1	255_0_659
24_4_454	840_2_707	689_1_1916	264_4_1670	8_2_11	161_1_1	255_0_673
24_4_430	840_2_722	689_1_1920	264_4_1679	8_2_9	161_1_1	255_0_693
24_4_416	840_2_730	689_1_1891	264_4_1681	8_2_10	161_1_1	255_0_712
24_4_424	840_2_742	689_1_1855	264_4_1636	8_2_5	161_1_1	255_0_684
24_4_447	840_2_751	689_1_1799	264_4_1600	8_2_3	161_1_1	255_0_709
24_4_454	840_2_747	689_1_1736	264_4_1607	8_2_3	161_1_1	255_0_704
24_4_470	840_2_688	689_1_1719	264_4_1619	8_2_5	161_1_1	255_0_754
24_4_468	840_2_691	689_1_1779	264_4_1628	8_2_9	161_1_1	255_0_748
24_4_483	840_2_678	689_1_1730	264_4_1616	8_2_11	161_1_1	255_0_747
24_4_475	840_2_732	689_1_1788	264_4_1629	8_2_13	161_1_1	255_0_752
24_4_484	840_2_811	689_1_1804	264_4_1603	8_2_13	161_1_1	255_0_757
24_4_488	840_2_910	689_1_1873	264_4_1589	8_2_10	161_1_1	255_0_744
24_4_501	840_2_998	689_1_1898	264_4_1585	8_2_9	161_1_1	255_0_733
24_4_486	840_2_1087	689_1_1911	264_4_1537	8_2_6	161_1_1	255_0_722
24_4_490	840_2_1120	689_1_1853	264_4_1517	8_2_5	161_1_1	255_0_734
24_4_508	840_2_1121	689_1_1864	264_4_1477	8_2_4	161_1_1	255_0_745
24_4_498	840_2_1102	689_1_1810	264_4_1470	8_2_2	161_1_1	255_0_736
24_4_495	840_2_1078	689_1_1737	264_4_1437	8_2_3	161_1_1	255_0_722
24_4_497	840_2_1007	689_1_1710	264_4_1457	8_2_3	161_1_1	255_0_683
24_4_500	840_2_975	689_1_1691	264_4_1482	8_2_3	161_1_1	255_0_715
24_4_513	840_2_963	689_1_1638	264_4_1513	8_2_12	161_1_1	255_0_751
24_4_501	840_2_1007	689_1_1650	264_4_1503	8_2_12	161_1_1	255_0_773
24_4_492	840_2_1042	689_1_1675	264_4_1465	8_2_19	161_1_1	255_0_779
24_4_475	840_2_1037	689_1_1685	264_4_1478	8_2_19	161_1_1	255_0_767
24_4_454	840_2_1091	689_1_1761	264_4_1497	8_2_21	161_1_1	255_0_755
24_4_468	840_2_1111	689_1_1791	264_4_1522	8_2_16	161_1_1	255_0_748
24_4_456	840_2_1047	689_1_1799	264_4_1528	8_2_7	161_1_1	255_0_735
24_4_431	840_2_1001	689_1_1815	264_4_1599	8_2_3	161_1_1	255_0_742
24_4_408	840_2_949	689_1_1863	264_4_1631	8_2_2	161_1_1	255_0_755
24_4_386	840_2_942	689_1_1882	264_4_1624	8_2_1	161_1_1	255_0_737
24_4_403	840_2_995	689_1_1921	264_4_1621	161_1_1	255_0_749
24_4_406	840_2_1025	689_1_1962	264_4_1595	161_1_1	255_0_735
24_4_421	840_2_1064	689_1_1959	264_4_1551	161_1_1	255_0_727
24_4_414	840_2_1088	689_1_1991	264_4_1515	161_1_1	255_0_726
24_4_426	840_2_1097	689_1_2020	264_4_1491	161_1_1	255_0_723
24_4_432	840_2_1093	689_1_2002	264_4_1486	161_1_1	255_0_736
24_4_423	840_2_1068	689_1_1973	264_4_1509	161_1_1	255_0_749
24_4_440	840_2_1089	689_1_1833	264_4_1543	161_1_1	255_0_764
24_4_442	840_2_1054	689_1_1788	264_4_1517	161_1_1	255_0_755
24_4_442	840_2_1008	689_1_1748	264_4_1502	161_1_1	255_0_736
24_4_462	840_2_992	689_1_1796	264_4_1473	161_1_1	255_0_730
24_4_470	840_2_984	689_1_1830	264_4_1425	161_1_1	255_0_734
24_4_478	840_2_970	689_1_1830	264_4_1443	161_1_1	255_0_726
24_4_465	840_2_1022	689_1_1828	264_4_1446	161_1_1	255_0_746
24_4_467	840_2_1072	689_1_1825	264_4_1455	161_1_1	255_0_733
24_4_492	840_2_1054	689_1_1772	264_4_1466	161_1_1	255_0_747
24_4_500	840_2_1072	689_1_1767	264_4_1462	161_1_1	255_0_748
24_4_518	840_2_1049	689_1_1751	264_4_1446	161_1_1	255_0_751
24_4_530	840_2_997	689_1_1773	264_4_1446	161_1_1	255_0_758
24_4_557	840_2_962	689_1_1741	264_4_1417	161_1_1	255_0_763
24_4_563	840_2_965	689_1_1681	264_4_1381	161_1_1	255_0_764
24_4_577	840_2_970	689_1_1628	264_4_1392	161_1_1	255_0_787
24_4_582	840_2_1021	689_1_1639	264_4_1358	161_1_1	255_0_762
24_4_588	840_2_1059	689_1_1686	264_4_1358	161_1_1	255_0_739
24_4_595	840_2_1118	689_1_1714	264_4_1391	161_1_1	255_0_762
24_4_618	840_2_1165	689_1_1712	264_4_1369	161_1_1	255_0_786
24_4_599	840_2_1187	689_1_1739	264_4_1364	161_1_1	255_0_776
24_4_603	840_2_1131	689_1_1796	264_4_1393	161_1_1	255_0_754
24_4_608	840_2_1074	689_1_1792	264_4_1344	161_1_1	255_0_749
24_4_618	840_2_1071	689_1_1787	264_4_1333	161_1_1	255_0_766
24_4_630	840_2_1084	689_1_1755	264_4_1314	161_1_1	255_0_760
24_4_653	840_2_1057	689_1_1782	264_4_1273	161_1_1	255_0_722
24_4_668	840_2_1045	689_1_1726	264_4_1269	161_1_1	255_0_727
24_4_685	840_2_1064	689_1_1806	264_4_1209	161_1_1	255_0_736
24_4_740	840_2_1057	689_1_1769	264_4_1203	161_1_1	255_0_755
24_4_749	840_2_1065	689_1_1775	264_4_1178	161_1_1	255_0_750
24_4_750	840_2_1089	689_1_1846	264_4_1162	161_1_1	255_0_741
24_4_736	840_2_1115	689_1_1782	264_4_1166	161_1_1	255_0_749
24_4_743	840_2_1124	689_1_1732	264_4_1201	161_1_1	255_0_727
24_4_706	840_2_1125	689_1_1722	264_4_1187	161_1_1	255_0_720
24_4_719	840_2_1085	689_1_1667	264_4_1210	161_1_1	255_0_710
24_4_707	840_2_1026	689_1_1649	264_4_1267	161_1_1	255_0_723
24_4_711	840_2_954	689_1_1607	264_4_1276	161_1_1	255_0_716
24_4_701	840_2_944	689_1_1651	264_4_1288	161_1_1	255_0_738
24_4_692	840_2_924	689_1_1731	264_4_1293	161_1_1	255_0_716
24_4_678	840_2_915	689_1_1820	264_4_1309	161_1_1	255_0_734
24_4_668	840_2_930	689_1_1835	264_4_1341	161_1_1	255_0_721
24_4_658	840_2_957	689_1_1903	264_4_1357	161_1_1	255_0_711
24_4_665	840_2_1004	689_1_1935	264_4_1371	161_1_1	255_0_718
24_4_637	840_2_1015	689_1_1912	264_4_1387	161_1_1	255_0_730
24_4_636	840_2_1030	689_1_1929	264_4_1427	161_1_1	255_0_720
24_4_612	840_2_1066	689_1_1856	264_4_1442	161_1_1	255_0_723
24_4_641	840_2_1089	689_1_1801	264_4_1404	161_1_1	255_0_743
24_4_634	840_2_1061	689_1_1806	264_4_1373	161_1_1	255_0_736
24_4_636	840_2_1065	689_1_1773	264_4_1308	161_1_1	255_0_751
24_4_653	840_2_1087	689_1_1740	264_4_1289	161_1_1	255_0_729
24_4_673	840_2_1069	689_1_1713	264_4_1256	161_1_1	255_0_738
24_4_673	840_2_1023	689_1_1713	264_4_1266	161_1_1	255_0_766
24_4_652	840_2_953	689_1_1732	264_4_1287	161_1_1	255_0_759
24_4_613	840_2_910	689_1_1798	264_4_1333	161_1_1	255_0_722
24_4_625	840_2_891	689_1_1813	264_4_1319	161_1_1	255_0_731
24_4_635	840_2_857	689_1_1841	264_4_1333	161_1_1	255_0_723
24_4_638	840_2_860	689_1_1863	264_4_1348	161_1_1	255_0_721
24_4_637	840_2_909	689_1_1842	264_4_1361	161_1_1	255_0_714
24_4_630	840_2_899	689_1_1758	264_4_1375	161_1_1	255_0_730
24_4_661	840_2_867	689_1_1702	264_4_1368	161_1_1	255_0_753
24_4_653	840_2_816	689_1_1653	264_4_1384	161_1_1	255_0_784
24_4_649	840_2_819	689_1_1653	264_4_1399	161_1_1	255_0_781
24_4_650	840_2_810	689_1_1677	264_4_1365	161_1_1	255_0_771
24_4_628	840_2_871	689_1_1678	264_4_1332	161_1_1	255_0_805
24_4_617	840_2_953	689_1_1669	264_4_1332	161_1_1	255_0_804
24_4_593	840_2_1005	689_1_1698	264_4_1338	161_1_1	255_0_791
24_4_590	840_2_1098	689_1_1717	264_4_1320	161_1_1	255_0_792
24_4_608	840_2_1100	689_1_1763	264_4_1335	161_1_1	255_0_780
24_4_611	840_2_1103	689_1_1792	264_4_1335	161_1_1	255_0_780
24_4_587	840_2_1107	689_1_1763	264_4_1349	161_1_1	255_0_771
24_4_565	840_2_1161	689_1_1737	264_4_1363	161_1_1	255_0_780
24_4_577	840_2_1182	689_1_1739	264_4_1344	161_1_1	255_0_769
24_4_585	840_2_1154	689_1_1742	264_4_1334	161_1_1	255_0_775
24_4_568	840_2_1085	689_1_1819	264_4_1294	161_1_1	255_0_754
24_4_577	840_2_1005	689_1_1910	264_4_1281	161_1_1	255_0_718
24_4_576	840_2_948	689_1_1968	264_4_1282	161_1_1	255_0_709
24_4_560	840_2_967	689_1_2053	264_4_1274	161_1_1	255_0_700
24_4_572	840_2_977	689_1_2081	264_4_1291	161_1_1	255_0_740
24_4_573	840_2_1008	689_1_2057	264_4_1287	161_1_1	255_0_766
24_4_565	840_2_1062	689_1_1961	264_4_1269	161_1_1	255_0_761
24_4_600	840_2_1060	689_1_1842	264_4_1283	161_1_1	255_0_758
24_4_617	840_2_981	689_1_1736	264_4_1302	161_1_1	255_0_732
24_4_625	840_2_968	689_1_1636	264_4_1333	161_1_1	255_0_744
24_4_627	840_2_930	689_1_1583	264_4_1372	161_1_1	255_0_756
24_4_621	840_2_948	689_1_1585	264_4_1370	161_1_1	255_0_748
24_4_613	840_2_960	689_1_1603	264_4_1384	161_1_1	255_0_792
24_4_602	840_2_958	689_1_1723	264_4_1362	161_1_1	255_0_794
24_4_606	840_2_1000	689_1_1772	264_4_1336	161_1_1	255_0_784
24_4_613	840_2_1020	689_1_1742	264_4_1305	161_1_1	255_0_810
24_4_602	840_2_1034	689_1_1795	264_4_1313	161_1_1	255_0_807
24_4_603	840_2_1083	689_1_1784	264_4_1263	161_1_1	255_0_815
24_4_593	840_2_1123	689_1_1772	264_4_1242	161_1_1	255_0_788
24_4_579	840_2_1154	689_1_1804	264_4_1307	161_1_1	255_0_743
24_4_595	840_2_1181	689_1_1778	264_4_1318	161_1_1	255_0_731
24_4_594	840_2_1115	689_1_1718	264_4_1371	161_1_1	255_0_710
24_4_600	840_2_1096	689_1_1628	264_4_1361	161_1_1	255_0_723
24_4_621	840_2_1043	689_1_1595	264_4_1353	161_1_1	255_0_727
24_4_622	840_2_1019	689_1_1558	264_4_1390	161_1_1	255_0_718
24_4_624	840_2_1025	689_1_1547	264_4_1417	161_1_1	255_0_714
24_4_637	840_2_1023	689_1_1547	264_4_1465	161_1_1	255_0_704
24_4_626	840_2_1039	689_1_1594	264_4_1440	161_1_1	255_0_714
24_4_613	840_2_1055	689_1_1631	264_4_1426	161_1_1	255_0_699
24_4_615	840_2_1004	689_1_1603	264_4_1436	161_1_1	255_0_729
24_4_589	840_2_981	689_1_1644	264_4_1431	161_1_1	255_0_743
24_4_606	840_2_979	689_1_1642	264_4_1427	161_1_1	255_0_766
24_4_588	840_2_983	689_1_1661	264_4_1405	161_1_1	255_0_783
24_4_558	840_2_942	689_1_1687	264_4_1430	161_1_1	255_0_799
24_4_547	840_2_991	689_1_1719	264_4_1443	161_1_1	255_0_835
24_4_543	840_2_1009	689_1_1792	264_4_1437	161_1_1	255_0_814
24_4_560	840_2_1025	689_1_1795	264_4_1463	161_1_1	255_0_818
24_4_553	840_2_1031	689_1_1759	264_4_1467	161_1_1	255_0_798
24_4_550	840_2_1025	689_1_1711	264_4_1457	161_1_1	255_0_780
24_4_581	840_2_1049	689_1_1697	264_4_1416	161_1_1	255_0_764
24_4_587	840_2_1054	689_1_1689	264_4_1410	161_1_1	255_0_772
24_4_627	840_2_1055	689_1_1673	264_4_1415	161_1_1	255_0_780
24_4_649	840_2_1057	689_1_1630	264_4_1406	161_1_1	255_0_777
24_4_654	840_2_1069	689_1_1629	264_4_1412	161_1_1	255_0_784
24_4_656	840_2_1079	689_1_1628	264_4_1439	161_1_1	255_0_769
24_4_655	840_2_1059	689_1_1588	264_4_1417	161_1_1	255_0_771
24_4_641	840_2_1073	689_1_1575	264_4_1405	161_1_1	255_0_763
24_4_650	840_2_1078	689_1_1550	264_4_1440	161_1_1	255_0_786
24_4_671	840_2_1060	689_1_1537	264_4_1415	161_1_1	255_0_808
24_4_650	840_2_1048	689_1_1591	264_4_1401	161_1_1	255_0_829
24_4_637	840_2_1022	689_1_1671	264_4_1409	161_1_1	255_0_813
24_4_629	840_2_1032	689_1_1803	264_4_1391	161_1_1	255_0_785
24_4_613	840_2_1022	689_1_1870	264_4_1393	161_1_1	255_0_744
24_4_600	840_2_1063	689_1_1892	264_4_1409	161_1_1	255_0_747
24_4_591	840_2_1050	689_1_1842	264_4_1382	161_1_1	255_0_754
24_4_585	840_2_1060	689_1_1809	264_4_1356	161_1_1	255_0_753
24_4_602	840_2_1137	689_1_1722	264_4_1335	161_1_1	255_0_751
24_4_602	840_2_1127	689_1_1656	264_4_1344	161_1_1	255_0_752
24_4_618	840_2_1169	689_1_1606	264_4_1335	161_1_1	255_0_750
24_4_626	840_2_1170	689_1_1614	264_4_1333	161_1_1	255_0_734
24_4_631	840_2_1174	689_1_1678	264_4_1322	161_1_1	255_0_728
24_4_631	840_2_1157	689_1_1786	264_4_1319	161_1_1	255_0_732
24_4_604	840_2_1137	689_1_1832	264_4_1299	161_1_1	255_0_738
24_4_566	840_2_1120	689_1_1945	264_4_1327	161_1_1	255_0_732
24_4_556	840_2_1148	689_1_1942	264_4_1323	161_1_1	255_0_718
24_4_547	840_2_1100	689_1_2000	264_4_1384	161_1_1	255_0_697
24_4_529	840_2_1087	689_1_2048	264_4_1413	161_1_1	255_0_697
24_4_502	840_2_1061	689_1_2063	264_4_1438	161_1_1	255_0_715
24_4_483	840_2_1029	689_1_1981	264_4_1478	161_1_1	255_0_717
24_4_482	840_2_1014	689_1_1827	264_4_1501	161_1_1	255_0_704
24_4_477	840_2_977	689_1_1726	264_4_1524	161_1_1	255_0_728
24_4_461	840_2_1033	689_1_1653	264_4_1563	161_1_1	255_0_715
24_4_448	840_2_1072	689_1_1611	264_4_1570	161_1_1	255_0_721
24_4_432	840_2_1101	689_1_1574	264_4_1608	161_1_1	255_0_745
24_4_428	840_2_1191	689_1_1556	264_4_1616	161_1_1	255_0_740
24_4_421	840_2_1275	689_1_1569	264_4_1607	161_1_1	255_0_710
24_4_423	840_2_1324	689_1_1607	264_4_1606	161_1_1	255_0_717
24_4_404	840_2_1358	689_1_1642	264_4_1622	161_1_1	255_0_726
24_4_395	840_2_1367	689_1_1673	264_4_1601	161_1_1	255_0_721
24_4_402	840_2_1273	689_1_1652	264_4_1595	161_1_1	255_0_737
24_4_420	840_2_1201	689_1_1605	264_4_1579	161_1_1	255_0_729
24_4_411	840_2_1128	689_1_1581	264_4_1583	161_1_1	255_0_740
24_4_425	840_2_1089	689_1_1574	264_4_1577	161_1_1	255_0_738
24_4_428	840_2_1032	689_1_1546	264_4_1579	161_1_1	255_0_750
24_4_421	840_2_1015	689_1_1547	264_4_1561	161_1_1	255_0_763
24_4_433	840_2_997	689_1_1528	264_4_1578	161_1_1	255_0_780
24_4_436	840_2_1013	689_1_1510	264_4_1602	161_1_1	255_0_751
24_4_452	840_2_1006	689_1_1505	264_4_1596	161_1_1	255_0_752
24_4_463	840_2_1024	689_1_1498	264_4_1574	161_1_1	255_0_759
24_4_443	840_2_1046	689_1_1528	264_4_1608	161_1_1	255_0_768
24_4_433	840_2_1055	689_1_1600	264_4_1641	161_1_1	255_0_767
24_4_402	840_2_1066	689_1_1617	264_4_1631	161_1_1	255_0_741
24_4_394	840_2_1099	689_1_1637	264_4_1643	161_1_1	255_0_734
24_4_388	840_2_1126	689_1_1639	264_4_1670	161_1_1	255_0_724
24_4_379	840_2_1133	689_1_1641	264_4_1647	161_1_1	255_0_718
24_4_373	840_2_1122	689_1_1668	264_4_1620	161_1_1	255_0_736
24_4_368	840_2_1049	689_1_1711	264_4_1585	161_1_1	255_0_728
24_4_363	840_2_987	689_1_1806	264_4_1594	161_1_1	255_0_707
24_4_368	840_2_983	689_1_1847	264_4_1581	161_1_1	255_0_705
24_4_371	840_2_1017	689_1_1882	264_4_1528	161_1_1	255_0_720
24_4_348	840_2_1142	689_1_1927	264_4_1509	161_1_1	255_0_725
24_4_336	840_2_1292	689_1_1917	264_4_1501	161_1_1	255_0_705
24_4_356	840_2_1335	689_1_1912	264_4_1506	161_1_1	255_0_684
24_4_348	840_2_1379	689_1_1897	264_4_1542	161_1_1	255_0_661
24_4_367	840_2_1353	689_1_1861	264_4_1568	161_1_1	255_0_667
24_4_370	840_2_1209	689_1_1775	264_4_1535	161_1_1	255_0_698
24_4_385	840_2_1096	689_1_1668	264_4_1530	161_1_1	255_0_739
24_4_387	840_2_1042	689_1_1666	264_4_1550	161_1_1	255_0_756
24_4_390	840_2_1020	689_1_1682	264_4_1574	161_1_1	255_0_742
24_4_397	840_2_1057	689_1_1692	264_4_1573	161_1_1	255_0_739
24_4_397	840_2_1040	689_1_1712	264_4_1559	161_1_1	255_0_737
24_4_411	840_2_1030	689_1_1785	264_4_1597	161_1_1	255_0_730
24_4_410	840_2_1022	689_1_1805	264_4_1595	161_1_1	255_0_746
24_4_438	840_2_962	689_1_1824	264_4_1597	161_1_1	255_0_756
24_4_444	840_2_1032	689_1_1787	264_4_1572	161_1_1	255_0_752
24_4_456	840_2_1102	689_1_1701	264_4_1526	161_1_1	255_0_766
24_4_478	840_2_1123	689_1_1662	264_4_1484	161_1_1	255_0_794
24_4_509	840_2_1198	689_1_1619	264_4_1466	161_1_1	255_0_752
24_4_530	840_2_1185	689_1_1570	264_4_1458	161_1_1	255_0_735
24_4_553	840_2_1170	689_1_1614	264_4_1464	161_1_1	255_0_733
24_4_564	840_2_1156	689_1_1618	264_4_1469	161_1_1	255_0_725
24_4_546	840_2_1114	689_1_1709	264_4_1437	161_1_1	255_0_761
24_4_562	840_2_1053	689_1_1767	264_4_1420	161_1_1	255_0_751
24_4_581	840_2_964	689_1_1808	264_4_1425	161_1_1	255_0_740
24_4_582	840_2_909	689_1_1793	264_4_1433	161_1_1	255_0_733
24_4_570	840_2_886	689_1_1787	264_4_1434	161_1_1	255_0_723
24_4_543	840_2_902	689_1_1737	264_4_1471	161_1_1	255_0_741
24_4_539	840_2_900	689_1_1684	264_4_1514	161_1_1	255_0_753
24_4_534	840_2_901	689_1_1633	264_4_1517	161_1_1	255_0_732
24_4_558	840_2_902	689_1_1662	264_4_1514	161_1_1	255_0_738
24_4_555	840_2_906	689_1_1759	264_4_1480	161_1_1	255_0_757
24_4_556	840_2_951	689_1_1922	264_4_1420	161_1_1	255_0_770
24_4_558	840_2_977	689_1_1953	264_4_1388	161_1_1	255_0_765
24_4_564	840_2_961	689_1_2050	264_4_1391	161_1_1	255_0_769
24_4_561	840_2_972	689_1_2043	264_4_1398	161_1_1	255_0_776
24_4_558	840_2_985	689_1_2101	264_4_1394	161_1_1	255_0_763
24_4_542	840_2_927	689_1_2112	264_4_1382	161_1_1	255_0_753
24_4_557	840_2_897	689_1_1981	264_4_1390	161_1_1	255_0_752
24_4_544	840_2_858	689_1_1858	264_4_1373	161_1_1	255_0_758
24_4_555	840_2_830	689_1_1809	264_4_1385	161_1_1	255_0_753
24_4_552	840_2_847	689_1_1732	264_4_1369	161_1_1	255_0_767
24_4_563	840_2_870	689_1_1760	264_4_1345	161_1_1	255_0_788
24_4_564	840_2_896	689_1_1769	264_4_1362	161_1_1	255_0_798
24_4_575	840_2_909	689_1_1818	264_4_1392	161_1_1	255_0_778
24_4_612	840_2_914	689_1_1963	264_4_1418	161_1_1	255_0_744
24_4_592	840_2_946	689_1_1989	264_4_1428	161_1_1	255_0_733
24_4_600	840_2_994	689_1_2031	264_4_1381	161_1_1	255_0_740
24_4_602	840_2_1000	689_1_2059	264_4_1380	161_1_1	255_0_754
24_4_612	840_2_1035	689_1_2058	264_4_1353	161_1_1	255_0_772
24_4_625	840_2_1057	689_1_2029	264_4_1296	161_1_1	255_0_789
24_4_617	840_2_1013	689_1_1950	264_4_1310	161_1_1	255_0_771
24_4_611	840_2_974	689_1_1904	264_4_1331	161_1_1	255_0_753
24_4_601	840_2_986	689_1_1886	264_4_1324	161_1_1	255_0_740
24_4_627	840_2_967	689_1_1861	264_4_1329	161_1_1	255_0_722
24_4_602	840_2_954	689_1_1805	264_4_1340	161_1_1	255_0_742
24_4_613	840_2_942	689_1_1823	264_4_1323	161_1_1	255_0_746
24_4_619	840_2_904	689_1_1773	264_4_1317	161_1_1	255_0_763
24_4_636	840_2_869	689_1_1798	264_4_1309	161_1_1	255_0_785
24_4_627	840_2_856	689_1_1782	264_4_1322	161_1_1	255_0_793
24_4_639	840_2_854	689_1_1788	264_4_1358	161_1_1	255_0_789
24_4_662	840_2_868	689_1_1776	264_4_1369	161_1_1	255_0_807
24_4_670	840_2_871	689_1_1767	264_4_1376	161_1_1	255_0_847
24_4_654	840_2_883	689_1_1800	264_4_1389	161_1_1	255_0_841
24_4_666	840_2_918	689_1_1813	264_4_1380	161_1_1	255_0_839
24_4_676	840_2_991	689_1_1854	264_4_1369	161_1_1	255_0_765
24_4_701	840_2_1028	689_1_1917	264_4_1383	161_1_1	255_0_723
24_4_682	840_2_1084	689_1_1912	264_4_1309	161_1_1	255_0_718
24_4_673	840_2_1104	689_1_1899	264_4_1294	161_1_1	255_0_747
24_4_663	840_2_1072	689_1_1938	264_4_1256	161_1_1	255_0_743
24_4_670	840_2_1022	689_1_2063	264_4_1250	161_1_1	255_0_734
24_4_659	840_2_969	689_1_2133	264_4_1246	161_1_1	255_0_745
24_4_660	840_2_871	689_1_2205	264_4_1260	161_1_1	255_0_734
24_4_635	840_2_840	689_1_2199	264_4_1227	161_1_1	255_0_736
24_4_642	840_2_774	689_1_2157	264_4_1259	161_1_1	255_0_748
24_4_649	840_2_747	689_1_2074	264_4_1240	161_1_1	255_0_752
24_4_666	840_2_774	689_1_1923	264_4_1251	161_1_1	255_0_767
24_4_675	840_2_791	689_1_1759	264_4_1277	161_1_1	255_0_782
24_4_701	840_2_811	689_1_1653	264_4_1254	161_1_1	255_0_788
24_4_696	840_2_826	689_1_1577	264_4_1257	161_1_1	255_0_794
24_4_698	840_2_817	689_1_1479	264_4_1283	161_1_1	255_0_810
24_4_685	840_2_871	689_1_1516	264_4_1286	161_1_1	255_0_779
24_4_678	840_2_905	689_1_1580	264_4_1308	161_1_1	255_0_753
24_4_693	840_2_912	689_1_1696	264_4_1291	161_1_1	255_0_776
24_4_682	840_2_938	689_1_1813	264_4_1263	161_1_1	255_0_764
24_4_671	840_2_931	689_1_1894	264_4_1283	161_1_1	255_0_766
24_4_678	840_2_903	689_1_1960	264_4_1316	161_1_1	255_0_759
24_4_690	840_2_916	689_1_1953	264_4_1317	161_1_1	255_0_757
24_4_672	840_2_965	689_1_1967	264_4_1302	161_1_1	255_0_731
24_4_669	840_2_1012	689_1_2013	264_4_1278	161_1_1	255_0_730
24_4_690	840_2_1076	689_1_2031	264_4_1267	161_1_1	255_0_713
24_4_658	840_2_1121	689_1_2050	264_4_1255	161_1_1	255_0_735
24_4_674	840_2_1122	689_1_2078	264_4_1222	161_1_1	255_0_742
24_4_664	840_2_1097	689_1_1956	264_4_1236	161_1_1	255_0_727
24_4_651	840_2_1008	689_1_1842	264_4_1208	161_1_1	255_0_700
24_4_664	840_2_969	689_1_1720	264_4_1226	161_1_1	255_0_733
24_4_660	840_2_951	689_1_1620	264_4_1290	161_1_1	255_0_761
24_4_660	840_2_925	689_1_1589	264_4_1321	161_1_1	255_0_787
24_4_650	840_2_986	689_1_1624	264_4_1354	161_1_1	255_0_760
24_4_652	840_2_1039	689_1_1583	264_4_1323	161_1_1	255_0_767
24_4_652	840_2_1125	689_1_1725	264_4_1334	161_1_1	255_0_774
24_4_642	840_2_1142	689_1_1831	264_4_1350	161_1_1	255_0_748
24_4_613	840_2_1116	689_1_1886	264_4_1359	161_1_1	255_0_758
24_4_584	840_2_1036	689_1_1966	264_4_1385	161_1_1	255_0_740
24_4_562	840_2_949	689_1_1950	264_4_1406	161_1_1	255_0_739
24_4_555	840_2_855	689_1_1941	264_4_1427	161_1_1	255_0_748
24_4_561	840_2_800	689_1_1891	264_4_1445	161_1_1	255_0_756
24_4_586	840_2_790	689_1_1894	264_4_1420	161_1_1	255_0_759
24_4_593	840_2_878	689_1_1874	264_4_1438	161_1_1	255_0_765
24_4_590	840_2_993	689_1_1867	264_4_1428	161_1_1	255_0_765
24_4_583	840_2_1085	689_1_1795	264_4_1407	161_1_1	255_0_755
24_4_596	840_2_1162	689_1_1726	264_4_1379	161_1_1	255_0_773
24_4_621	840_2_1178	689_1_1702	264_4_1343	161_1_1	255_0_793
24_4_609	840_2_1164	689_1_1622	264_4_1333	161_1_1	255_0_822
24_4_601	840_2_1140	689_1_1625	264_4_1285	161_1_1	255_0_830
24_4_596	840_2_1087	689_1_1636	264_4_1269	161_1_1	255_0_808
24_4_604	840_2_1083	689_1_1688	264_4_1271	161_1_1	255_0_833
24_4_599	840_2_1071	689_1_1722	264_4_1296	161_1_1	255_0_824
24_4_593	840_2_1033	689_1_1731	264_4_1304	161_1_1	255_0_830
24_4_578	840_2_1062	689_1_1779	264_4_1295	161_1_1	255_0_827
24_4_570	840_2_1115	689_1_1678	264_4_1301	161_1_1	255_0_838
24_4_558	840_2_1234	689_1_1663	264_4_1262	161_1_1	255_0_816
24_4_565	840_2_1265	689_1_1681	264_4_1254	161_1_1	255_0_761
24_4_589	840_2_1262	689_1_1698	264_4_1252	161_1_1	255_0_742
24_4_589	840_2_1202	689_1_1715	264_4_1277	161_1_1	255_0_737
24_4_591	840_2_1108	689_1_1657	264_4_1332	161_1_1	255_0_763
24_4_602	840_2_1002	689_1_1628	264_4_1368	161_1_1	255_0_802
24_4_605	840_2_904	689_1_1629	264_4_1389	161_1_1	255_0_810
24_4_616	840_2_920	689_1_1656	264_4_1419	161_1_1	255_0_789
24_4_618	840_2_935	689_1_1644	264_4_1458	161_1_1	255_0_775
24_4_586	840_2_960	689_1_1666	264_4_1501	161_1_1	255_0_765
24_4_573	840_2_1047	689_1_1719	264_4_1511	161_1_1	255_0_732
24_4_567	840_2_1092	689_1_1751	264_4_1527	161_1_1	255_0_732
24_4_533	840_2_1119	689_1_1788	264_4_1523	161_1_1	255_0_725
24_4_529	840_2_1151	689_1_1802	264_4_1520	161_1_1	255_0_719
24_4_516	840_2_1109	689_1_1770	264_4_1475	161_1_1	255_0_736
24_4_526	840_2_1099	689_1_1683	264_4_1462	161_1_1	255_0_756
24_4_514	840_2_1098	689_1_1629	264_4_1462	161_1_1	255_0_782
24_4_509	840_2_1090	689_1_1593	264_4_1464	161_1_1	255_0_784
24_4_506	840_2_1096	689_1_1607	264_4_1461	161_1_1	255_0_772
24_4_511	840_2_1086	689_1_1659	264_4_1495	161_1_1	255_0_746
24_4_496	840_2_1074	689_1_1693	264_4_1466	161_1_1	255_0_743
24_4_480	840_2_1087	689_1_1704	264_4_1463	161_1_1	255_0_759
24_4_470	840_2_1086	689_1_1750	264_4_1474	161_1_1	255_0_742
24_4_481	840_2_1120	689_1_1826	264_4_1475	161_1_1	255_0_752
24_4_473	840_2_1110	689_1_1842	264_4_1467	161_1_1	255_0_748
24_4_465	840_2_1127	689_1_1816	264_4_1464	161_1_1	255_0_735
24_4_452	840_2_1138	689_1_1743	264_4_1451	161_1_1	255_0_720
24_4_448	840_2_1130	689_1_1673	264_4_1476	161_1_1	255_0_707
24_4_442	840_2_1117	689_1_1588	264_4_1486	161_1_1	255_0_714
24_4_452	840_2_1108	689_1_1539	264_4_1515	161_1_1	255_0_709
24_4_479	840_2_1064	689_1_1546	264_4_1497	161_1_1	255_0_743
24_4_474	840_2_1037	689_1_1572	264_4_1519	161_1_1	255_0_777
24_4_467	840_2_1043	689_1_1626	264_4_1536	161_1_1	255_0_785
24_4_475	840_2_1045	689_1_1635	264_4_1518	161_1_1	255_0_773
24_4_467	840_2_1076	689_1_1699	264_4_1490	161_1_1	255_0_793
24_4_469	840_2_1079	689_1_1712	264_4_1454	161_1_1	255_0_775
24_4_489	840_2_1061	689_1_1766	264_4_1417	161_1_1	255_0_767
24_4_498	840_2_1065	689_1_1770	264_4_1402	161_1_1	255_0_774
24_4_506	840_2_1042	689_1_1749	264_4_1387	161_1_1	255_0_772
24_4_510	840_2_1055	689_1_1801	264_4_1386	161_1_1	255_0_759
24_4_494	840_2_1088	689_1_1809	264_4_1376	161_1_1	255_0_736
24_4_518	840_2_1088	689_1_1868	264_4_1379	161_1_1	255_0_713
24_4_516	840_2_1155	689_1_1958	264_4_1370	161_1_1	255_0_716
24_4_528	840_2_1155	689_1_2061	264_4_1378	161_1_1	255_0_703
24_4_558	840_2_1110	689_1_2043	264_4_1346	161_1_1	255_0_694
24_4_567	840_2_1041	689_1_2051	264_4_1353	161_1_1	255_0_712
24_4_596	840_2_918	689_1_2031	264_4_1358	161_1_1	255_0_744
24_4_576	840_2_839	689_1_2011	264_4_1384	161_1_1	255_0_729
24_4_591	840_2_786	689_1_1988	264_4_1420	161_1_1	255_0_742
24_4_576	840_2_778	689_1_1919	264_4_1431	161_1_1	255_0_756
24_4_573	840_2_798	689_1_1864	264_4_1402	161_1_1	255_0_755
24_4_561	840_2_862	689_1_1847	264_4_1386	161_1_1	255_0_771
24_4_551	840_2_962	689_1_1857	264_4_1375	161_1_1	255_0_744
24_4_550	840_2_1069	689_1_1891	264_4_1370	161_1_1	255_0_755
24_4_533	840_2_1202	689_1_1928	264_4_1359	161_1_1	255_0_733
24_4_536	840_2_1287	689_1_1929	264_4_1370	161_1_1	255_0_718
24_4_554	840_2_1308	689_1_1928	264_4_1342	161_1_1	255_0_732
24_4_551	840_2_1285	689_1_1887	264_4_1315	161_1_1	255_0_748
24_4_529	840_2_1222	689_1_1797	264_4_1375	161_1_1	255_0_775
24_4_543	840_2_1149	689_1_1786	264_4_1396	161_1_1	255_0_787
24_4_532	840_2_1069	689_1_1722	264_4_1383	161_1_1	255_0_777
24_4_543	840_2_990	689_1_1723	264_4_1399	161_1_1	255_0_786
24_4_541	840_2_923	689_1_1802	264_4_1392	161_1_1	255_0_767
24_4_577	840_2_814	689_1_1845	264_4_1422	161_1_1	255_0_790
24_4_584	840_2_770	689_1_1917	264_4_1417	161_1_1	255_0_770
24_4_621	840_2_808	689_1_1930	264_4_1392	161_1_1	255_0_755
24_4_640	840_2_819	689_1_1950	264_4_1361	161_1_1	255_0_749
24_4_662	840_2_859	689_1_1981	264_4_1335	161_1_1	255_0_742
24_4_688	840_2_940	689_1_1934	264_4_1311	161_1_1	255_0_727
24_4_694	840_2_988	689_1_1897	264_4_1284	161_1_1	255_0_722
24_4_691	840_2_1026	689_1_1762	264_4_1272	161_1_1	255_0_720
24_4_670	840_2_1033	689_1_1634	264_4_1274	161_1_1	255_0_734
24_4_668	840_2_1010	689_1_1503	264_4_1312	161_1_1	255_0_752
24_4_674	840_2_944	689_1_1497	264_4_1326	161_1_1	255_0_799
24_4_662	840_2_933	689_1_1603	264_4_1300	161_1_1	255_0_779
24_4_657	840_2_927	689_1_1707	264_4_1297	161_1_1	255_0_777
24_4_665	840_2_983	689_1_1881	264_4_1281	161_1_1	255_0_745
24_4_649	840_2_1076	689_1_1926	264_4_1323	161_1_1	255_0_748
24_4_642	840_2_1087	689_1_1982	264_4_1322	161_1_1	255_0_768
24_4_625	840_2_1140	689_1_1936	264_4_1326	161_1_1	255_0_758
24_4_603	840_2_1144	689_1_1920	264_4_1371	161_1_1	255_0_746
24_4_596	840_2_1107	689_1_1857	264_4_1372	161_1_1	255_0_755
24_4_585	840_2_1039	689_1_1844	264_4_1386	161_1_1	255_0_765
24_4_568	840_2_969	689_1_1858	264_4_1395	161_1_1	255_0_755
24_4_549	840_2_984	689_1_1852	264_4_1432	161_1_1	255_0_758
24_4_557	840_2_935	689_1_1857	264_4_1457	161_1_1	255_0_732
24_4_573	840_2_933	689_1_1847	264_4_1443	161_1_1	255_0_743
24_4_558	840_2_937	689_1_1846	264_4_1455	161_1_1	255_0_737
24_4_548	840_2_919	689_1_1817	264_4_1446	161_1_1	255_0_727
24_4_534	840_2_941	689_1_1817	264_4_1433	161_1_1	255_0_721
24_4_537	840_2_951	689_1_1828	264_4_1416	161_1_1	255_0_725
24_4_539	840_2_992	689_1_1872	264_4_1416	161_1_1	255_0_745
24_4_539	840_2_1010	689_1_1928	264_4_1417	161_1_1	255_0_724
24_4_541	840_2_1030	689_1_1897	264_4_1422	161_1_1	255_0_711
24_4_551	840_2_1077	689_1_1864	264_4_1422	161_1_1	255_0_707
24_4_530	840_2_1098	689_1_1770	264_4_1402	161_1_1	255_0_715
24_4_514	840_2_1115	689_1_1736	264_4_1429	161_1_1	255_0_728
24_4_527	840_2_1108	689_1_1715	264_4_1436	161_1_1	255_0_717
24_4_512	840_2_1129	689_1_1760	264_4_1463	161_1_1	255_0_726
24_4_535	840_2_1111	689_1_1774	264_4_1442	161_1_1	255_0_723
24_4_507	840_2_1135	689_1_1778	264_4_1461	161_1_1	255_0_735
24_4_511	840_2_1145	689_1_1746	264_4_1473	161_1_1	255_0_750
24_4_491	840_2_1156	689_1_1789	264_4_1471	161_1_1	255_0_732
24_4_493	840_2_1141	689_1_1817	264_4_1489	161_1_1	255_0_718
24_4_470	840_2_1085	689_1_1851	264_4_1474	161_1_1	255_0_706
24_4_452	840_2_1063	689_1_1889	264_4_1423	161_1_1	255_0_699
24_4_484	840_2_1029	689_1_1846	264_4_1454	161_1_1	255_0_677
24_4_464	840_2_1023	689_1_1879	264_4_1487	161_1_1	255_0_693
24_4_453	840_2_1017	689_1_1831	264_4_1520	161_1_1	255_0_683
24_4_427	840_2_1049	689_1_1808	264_4_1492	161_1_1	255_0_717
24_4_446	840_2_1058	689_1_1794	264_4_1502	161_1_1	255_0_699
24_4_437	840_2_1049	689_1_1708	264_4_1536	161_1_1	255_0_680
24_4_421	840_2_1087	689_1_1684	264_4_1504	161_1_1	255_0_676
24_4_413	840_2_1093	689_1_1681	264_4_1496	161_1_1	255_0_706
24_4_444	840_2_1033	689_1_1674	264_4_1499	161_1_1	255_0_696
24_4_467	840_2_1039	689_1_1643	264_4_1528	161_1_1	255_0_716
24_4_458	840_2_1009	689_1_1659	264_4_1525	161_1_1	255_0_742
24_4_468	840_2_1010	689_1_1679	264_4_1539	161_1_1	255_0_763
24_4_463	840_2_1028	689_1_1738	264_4_1538	161_1_1	255_0_731
24_4_452	840_2_1023	689_1_1810	264_4_1541	161_1_1	255_0_708
24_4_456	840_2_1043	689_1_1837	264_4_1520	161_1_1	255_0_694
24_4_436	840_2_1055	689_1_1808	264_4_1536	161_1_1	255_0_722
24_4_432	840_2_1055	689_1_1799	264_4_1562	161_1_1	255_0_722
24_4_454	840_2_1013	689_1_1716	264_4_1574	161_1_1	255_0_756
24_4_472	840_2_983	689_1_1697	264_4_1545	161_1_1	255_0_805
24_4_467	840_2_936	689_1_1627	264_4_1520	161_1_1	255_0_809
24_4_459	840_2_891	689_1_1610	264_4_1534	161_1_1	255_0_802
24_4_460	840_2_899	689_1_1588	264_4_1542	161_1_1	255_0_810
24_4_480	840_2_935	689_1_1640	264_4_1554	161_1_1	255_0_801
24_4_470	840_2_927	689_1_1686	264_4_1532	161_1_1	255_0_787
24_4_458	840_2_972	689_1_1749	264_4_1547	161_1_1	255_0_783
24_4_439	840_2_1020	689_1_1778	264_4_1604	161_1_1	255_0_766
24_4_437	840_2_1003	689_1_1842	264_4_1627	161_1_1	255_0_734
24_4_422	840_2_1040	689_1_1882	264_4_1600	161_1_1	255_0_705
24_4_420	840_2_1040	689_1_1907	264_4_1562	161_1_1	255_0_682
24_4_412	840_2_1028	689_1_1984	264_4_1583	161_1_1	255_0_698
24_4_425	840_2_976	689_1_2013	264_4_1540	161_1_1	255_0_727
24_4_408	840_2_928	689_1_1999	264_4_1538	161_1_1	255_0_744
24_4_415	840_2_893	689_1_2044	264_4_1519	161_1_1	255_0_750
24_4_422	840_2_872	689_1_2068	264_4_1489	161_1_1	255_0_760
24_4_432	840_2_888	689_1_2023	264_4_1464	161_1_1	255_0_739
24_4_439	840_2_892	689_1_1965	264_4_1468	161_1_1	255_0_725
24_4_438	840_2_890	689_1_1884	264_4_1472	161_1_1	255_0_728
24_4_439	840_2_856	689_1_1856	264_4_1478	161_1_1	255_0_715
24_4_453	840_2_821	689_1_1781	264_4_1497	161_1_1	255_0_736
24_4_466	840_2_800	689_1_1676	264_4_1493	161_1_1	255_0_729
24_4_472	840_2_797	689_1_1613	264_4_1528	161_1_1	255_0_733
24_4_498	840_2_789	689_1_1619	264_4_1542	161_1_1	255_0_728
24_4_516	840_2_796	689_1_1635	264_4_1534	161_1_1	255_0_765
24_4_505	840_2_823	689_1_1769	264_4_1509	161_1_1	255_0_771
24_4_509	840_2_835	689_1_1886	264_4_1488	161_1_1	255_0_780
24_4_505	840_2_835	689_1_2034	264_4_1482	161_1_1	255_0_752
24_4_519	840_2_818	689_1_2161	264_4_1474	161_1_1	255_0_738
24_4_514	840_2_816	689_1_2176	264_4_1491	161_1_1	255_0_711
24_4_518	840_2_815	689_1_2191	264_4_1494	161_1_1	255_0_704
24_4_513	840_2_761	689_1_2203	264_4_1455	161_1_1	255_0_695
24_4_499	840_2_779	689_1_2145	264_4_1453	161_1_1	255_0_714
24_4_506	840_2_765	689_1_2069	264_4_1462	161_1_1	255_0_722
24_4_501	840_2_742	689_1_1999	264_4_1481	161_1_1	255_0_732
24_4_513	840_2_756	689_1_1883	264_4_1485	161_1_1	255_0_736
24_4_518	840_2_811	689_1_1859	264_4_1477	161_1_1	255_0_705
24_4_512	840_2_791	689_1_1953	264_4_1521	161_1_1	255_0_713
24_4_490	840_2_798	689_1_1971	264_4_1535	161_1_1	255_0_725
24_4_464	840_2_785	689_1_2050	264_4_1523	161_1_1	255_0_728
24_4_473	840_2_744	689_1_2113	264_4_1559	161_1_1	255_0_732
24_4_469	840_2_738	689_1_2157	264_4_1567	161_1_1	255_0_705
24_4_463	840_2_675	689_1_2139	264_4_1577	161_1_1	255_0_718
24_4_435	840_2_660	689_1_2124	264_4_1584	161_1_1	255_0_713
24_4_430	840_2_651	689_1_2050	264_4_1586	161_1_1	255_0_704
24_4_430	840_2_673	689_1_2019	264_4_1543	161_1_1	255_0_700
24_4_428	840_2_713	689_1_2006	264_4_1510	161_1_1	255_0_717
24_4_414	840_2_728	689_1_2002	264_4_1529	161_1_1	255_0_733
24_4_396	840_2_767	689_1_2035	264_4_1557	161_1_1	255_0_713
24_4_422	840_2_781	689_1_2044	264_4_1516	161_1_1	255_0_727
24_4_409	840_2_806	689_1_2064	264_4_1535	161_1_1	255_0_719
24_4_421	840_2_795	689_1_2082	264_4_1540	161_1_1	255_0_715
24_4_397	840_2_757	689_1_2066	264_4_1519	161_1_1	255_0_736
24_4_394	840_2_698	689_1_2051	264_4_1542	161_1_1	255_0_746
24_4_405	840_2_672	689_1_2090	264_4_1509	161_1_1	255_0_756
24_4_404	840_2_683	689_1_2128	264_4_1525	161_1_1	255_0_750
24_4_402	840_2_706	689_1_2236	264_4_1537	161_1_1	255_0_751
24_4_395	840_2_761	689_1_2288	264_4_1517	161_1_1	255_0_738
24_4_378	840_2_806	689_1_2381	264_4_1495	161_1_1	255_0_726
24_4_356	840_2_849	689_1_2409	264_4_1473	161_1_1	255_0_715
24_4_356	840_2_827	689_1_2325	264_4_1495	161_1_1	255_0_724
24_4_356	840_2_766	689_1_2204	264_4_1517	161_1_1	255_0_750
24_4_369	840_2_722	689_1_2131	264_4_1549	161_1_1	255_0_734
24_4_394	840_2_666	689_1_1998	264_4_1585	161_1_1	255_0_757
24_4_403	840_2_618	689_1_1920	264_4_1606	161_1_1	255_0_770
24_4_401	840_2_609	689_1_1921	264_4_1594	161_1_1	255_0_758
24_4_398	840_2_616	689_1_1920	264_4_1627	161_1_1	255_0_757
24_4_398	840_2_644	689_1_2003	264_4_1599	161_1_1	255_0_771
24_4_380	840_2_673	689_1_2082	264_4_1604	161_1_1	255_0_774
24_4_379	840_2_719	689_1_2123	264_4_1589	161_1_1	255_0_745
24_4_380	840_2_770	689_1_2123	264_4_1649	161_1_1	255_0_747
24_4_371	840_2_769	689_1_2036	264_4_1646	161_1_1	255_0_763
24_4_360	840_2_763	689_1_1966	264_4_1655	161_1_1	255_0_762
24_4_346	840_2_734	689_1_1853	264_4_1682	161_1_1	255_0_776
24_4_335	840_2_711	689_1_1864	264_4_1674	161_1_1	255_0_758
24_4_325	840_2_683	689_1_1902	264_4_1714	161_1_1	255_0_750
24_4_315	840_2_654	689_1_1927	264_4_1724	161_1_1	255_0_739
24_4_292	840_2_660	689_1_2037	264_4_1722	161_1_1	255_0_760
24_4_301	840_2_662	689_1_2077	264_4_1709	161_1_1	255_0_750
24_4_291	840_2_685	689_1_2166	264_4_1706	161_1_1	255_0_752
24_4_295	840_2_713	689_1_2216	264_4_1699	161_1_1	255_0_739
24_4_282	840_2_753	689_1_2325	264_4_1668	161_1_1	255_0_700
24_4_299	840_2_807	689_1_2320	264_4_1656	161_1_1	255_0_708
24_4_281	840_2_856	689_1_2335	264_4_1659	161_1_1	255_0_724
24_4_274	840_2_911	689_1_2269	264_4_1637	161_1_1	255_0_745
24_4_281	840_2_938	689_1_2249	264_4_1651	161_1_1	255_0_759
24_4_285	840_2_907	689_1_2168	264_4_1654	161_1_1	255_0_755
24_4_313	840_2_834	689_1_2151	264_4_1660	161_1_1	255_0_732
24_4_346	840_2_771	689_1_2157	264_4_1626	161_1_1	255_0_712
24_4_340	840_2_699	689_1_2100	264_4_1601	161_1_1	255_0_720
24_4_362	840_2_639	689_1_2047	264_4_1617	161_1_1	255_0_748
24_4_368	840_2_638	689_1_2068	264_4_1633	161_1_1	255_0_760
24_4_365	840_2_636	689_1_2038	264_4_1639	161_1_1	255_0_751
24_4_373	840_2_634	689_1_1986	264_4_1663	161_1_1	255_0_735
24_4_361	840_2_642	689_1_1926	264_4_1673	161_1_1	255_0_745
24_4_349	840_2_666	689_1_1931	264_4_1710	161_1_1	255_0_733
24_4_349	840_2_679	689_1_1969	264_4_1686	161_1_1	255_0_713
24_4_348	840_2_696	689_1_1996	264_4_1675	161_1_1	255_0_703
24_4_338	840_2_698	689_1_2121	264_4_1663	161_1_1	255_0_719
24_4_291	840_2_712	689_1_2246	264_4_1667	161_1_1	255_0_731
24_4_303	840_2_695	689_1_2373	264_4_1623	161_1_1	255_0_715
24_4_287	840_2_681	689_1_2486	264_4_1656	161_1_1	255_0_686
24_4_260	840_2_702	689_1_2552	264_4_1656	161_1_1	255_0_667
24_4_257	840_2_702	689_1_2541	264_4_1653	161_1_1	255_0_672
24_4_241	840_2_721	689_1_2557	264_4_1599	161_1_1	255_0_694
24_4_237	840_2_770	689_1_2427	264_4_1637	161_1_1	255_0_736
24_4_247	840_2_793	689_1_2321	264_4_1623	161_1_1	255_0_754
24_4_249	840_2_811	689_1_2261	264_4_1634	161_1_1	255_0_743
24_4_241	840_2_809	689_1_2114	264_4_1630	161_1_1	255_0_737
24_4_246	840_2_809	689_1_2067	264_4_1651	161_1_1	255_0_723
24_4_235	840_2_797	689_1_1992	264_4_1675	161_1_1	255_0_725
24_4_223	840_2_769	689_1_2023	264_4_1732	161_1_1	255_0_728
24_4_215	840_2_728	689_1_2061	264_4_1756	161_1_1	255_0_713
24_4_217	840_2_725	689_1_2122	264_4_1754	161_1_1	255_0_705
24_4_218	840_2_703	689_1_2189	264_4_1751	161_1_1	255_0_676
24_4_223	840_2_682	689_1_2220	264_4_1756	161_1_1	255_0_707
24_4_225	840_2_706	689_1_2259	264_4_1688	161_1_1	255_0_692
24_4_241	840_2_692	689_1_2253	264_4_1703	161_1_1	255_0_719
24_4_244	840_2_688	689_1_2229	264_4_1712	161_1_1	255_0_722
24_4_250	840_2_669	689_1_2210	264_4_1691	161_1_1	255_0_723
24_4_249	840_2_654	689_1_2115	264_4_1708	161_1_1	255_0_743
24_4_273	840_2_652	689_1_2037	264_4_1661	161_1_1	255_0_748
24_4_284	840_2_663	689_1_1872	264_4_1715	161_1_1	255_0_775
24_4_283	840_2_707	689_1_1753	264_4_1700	161_1_1	255_0_761
24_4_289	840_2_774	689_1_1735	264_4_1688	161_1_1	255_0_767
24_4_299	840_2_764	689_1_1757	264_4_1718	161_1_1	255_0_737
24_4_320	840_2_827	689_1_1870	264_4_1725	161_1_1	255_0_731
24_4_315	840_2_843	689_1_2017	264_4_1731	161_1_1	255_0_712
24_4_321	840_2_884	689_1_2092	264_4_1716	161_1_1	255_0_730
24_4_328	840_2_906	689_1_2171	264_4_1702	161_1_1	255_0_755
24_4_327	840_2_862	689_1_2229	264_4_1658	161_1_1	255_0_774
24_4_306	840_2_868	689_1_2202	264_4_1670	161_1_1	255_0_765
24_4_301	840_2_834	689_1_2178	264_4_1664	161_1_1	255_0_751
24_4_290	840_2_803	689_1_2152	264_4_1671	161_1_1	255_0_747
24_4_288	840_2_810	689_1_2132	264_4_1671	161_1_1	255_0_716
24_4_283	840_2_799	689_1_2039	264_4_1667	161_1_1	255_0_698
24_4_295	840_2_791	689_1_2093	264_4_1653	161_1_1	255_0_682
24_4_291	840_2_831	689_1_2017	264_4_1641	161_1_1	255_0_735
24_4_290	840_2_817	689_1_2031	264_4_1591	161_1_1	255_0_725
24_4_293	840_2_810	689_1_2102	264_4_1568	161_1_1	255_0_737
24_4_274	840_2_824	689_1_2136	264_4_1597	161_1_1	255_0_732
24_4_273	840_2_856	689_1_2113	264_4_1640	161_1_1	255_0_703
24_4_273	840_2_870	689_1_2026	264_4_1689	161_1_1	255_0_700
24_4_264	840_2_895	689_1_1910	264_4_1706	161_1_1	255_0_724
24_4_276	840_2_914	689_1_1819	264_4_1757	161_1_1	255_0_763
24_4_257	840_2_940	689_1_1760	264_4_1748	161_1_1	255_0_770
24_4_253	840_2_959	689_1_1660	264_4_1757	161_1_1	255_0_755
24_4_245	840_2_987	689_1_1602	264_4_1749	161_1_1	255_0_734
24_4_248	840_2_934	689_1_1638	264_4_1766	161_1_1	255_0_713
24_4_246	840_2_861	689_1_1754	264_4_1768	161_1_1	255_0_720
24_4_257	840_2_788	689_1_1833	264_4_1811	161_1_1	255_0_701
24_4_265	840_2_697	689_1_1968	264_4_1800	161_1_1	255_0_719
24_4_264	840_2_680	689_1_2002	264_4_1794	161_1_1	255_0_704
24_4_258	840_2_676	689_1_2126	264_4_1822	161_1_1	255_0_692
24_4_242	840_2_712	689_1_2119	264_4_1812	161_1_1	255_0_727
24_4_215	840_2_756	689_1_2073	264_4_1789	161_1_1	255_0_734
24_4_208	840_2_831	689_1_2017	264_4_1776	161_1_1	255_0_735
24_4_208	840_2_871	689_1_1966	264_4_1726	161_1_1	255_0_718
24_4_204	840_2_910	689_1_1964	264_4_1702	161_1_1	255_0_713
24_4_193	840_2_902	689_1_2030	264_4_1697	161_1_1	255_0_688
24_4_176	840_2_907	689_1_2049	264_4_1676	161_1_1	255_0_658
24_4_172	840_2_869	689_1_2095	264_4_1678	161_1_1	255_0_655
24_4_185	840_2_842	689_1_2092	264_4_1696	161_1_1	255_0_692
24_4_200	840_2_796	689_1_2082	264_4_1723	161_1_1	255_0_714
24_4_217	840_2_762	689_1_2002	264_4_1740	161_1_1	255_0_709
24_4_226	840_2_765	689_1_1974	264_4_1725	161_1_1	255_0_735
24_4_223	840_2_764	689_1_1945	264_4_1733	161_1_1	255_0_710
24_4_214	840_2_769	689_1_1942	264_4_1769	161_1_1	255_0_717
24_4_189	840_2_791	689_1_1922	264_4_1736	161_1_1	255_0_709
24_4_175	840_2_769	689_1_1944	264_4_1731	161_1_1	255_0_723
24_4_167	840_2_751	689_1_1925	264_4_1732	161_1_1	255_0_733
24_4_155	840_2_755	689_1_1990	264_4_1744	161_1_1	255_0_728
24_4_150	840_2_732	689_1_2082	264_4_1755	161_1_1	255_0_753
24_4_136	840_2_750	689_1_2241	264_4_1749	161_1_1	255_0_744
24_4_137	840_2_771	689_1_2347	264_4_1750	161_1_1	255_0_726
24_4_156	840_2_828	689_1_2365	264_4_1743	161_1_1	255_0_726
24_4_155	840_2_864	689_1_2308	264_4_1750	161_1_1	255_0_733
24_4_138	840_2_832	689_1_2252	264_4_1776	161_1_1	255_0_736
24_4_142	840_2_808	689_1_2120	264_4_1774	161_1_1	255_0_701
24_4_147	840_2_769	689_1_2015	264_4_1789	161_1_1	255_0_702
24_4_150	840_2_748	689_1_2078	264_4_1820	161_1_1	255_0_677
24_4_152	840_2_703	689_1_2132	264_4_1789	161_1_1	255_0_698
24_4_150	840_2_713	689_1_2171	264_4_1765	161_1_1	255_0_707
24_4_163	840_2_733	689_1_2173	264_4_1800	161_1_1	255_0_747
24_4_164	840_2_794	689_1_2105	264_4_1784	161_1_1	255_0_743
24_4_161	840_2_831	689_1_2091	264_4_1781	161_1_1	255_0_718
24_4_171	840_2_831	689_1_2113	264_4_1775	161_1_1	255_0_718
24_4_190	840_2_820	689_1_2121	264_4_1794	161_1_1	255_0_717
24_4_198	840_2_805	689_1_2024	264_4_1797	161_1_1	255_0_724
24_4_199	840_2_778	689_1_1968	264_4_1801	161_1_1	255_0_746
24_4_205	840_2_732	689_1_1911	264_4_1834	161_1_1	255_0_738
24_4_198	840_2_676	689_1_1923	264_4_1837	161_1_1	255_0_729
24_4_207	840_2_716	689_1_1953	264_4_1810	161_1_1	255_0_702
24_4_203	840_2_747	689_1_1911	264_4_1778	161_1_1	255_0_702
24_4_213	840_2_762	689_1_1933	264_4_1757	161_1_1	255_0_739
24_4_220	840_2_756	689_1_1970	264_4_1800	161_1_1	255_0_748
24_4_232	840_2_752	689_1_1996	264_4_1798	161_1_1	255_0_745
24_4_238	840_2_732	689_1_2048	264_4_1784	161_1_1	255_0_747
24_4_251	840_2_713	689_1_2066	264_4_1768	161_1_1	255_0_743
24_4_249	840_2_715	689_1_2135	264_4_1768	161_1_1	255_0_720
24_4_246	840_2_735	689_1_2150	264_4_1756	161_1_1	255_0_713
24_4_238	840_2_760	689_1_2102	264_4_1706	161_1_1	255_0_717
24_4_234	840_2_767	689_1_2133	264_4_1695	161_1_1	255_0_707
24_4_242	840_2_836	689_1_2165	264_4_1658	161_1_1	255_0_713
24_4_229	840_2_869	689_1_2251	264_4_1653	161_1_1	255_0_692
24_4_228	840_2_879	689_1_2227	264_4_1662	161_1_1	255_0_674
24_4_224	840_2_845	689_1_2247	264_4_1679	161_1_1	255_0_654
24_4_225	840_2_799	689_1_2228	264_4_1719	161_1_1	255_0_670
24_4_229	840_2_730	689_1_2174	264_4_1719	161_1_1	255_0_697
24_4_212	840_2_719	689_1_2217	264_4_1725	161_1_1	255_0_688
24_4_216	840_2_676	689_1_2109	264_4_1757	161_1_1	255_0_706
24_4_220	840_2_682	689_1_2084	264_4_1733	161_1_1	255_0_715
24_4_230	840_2_657	689_1_2074	264_4_1785	161_1_1	255_0_734
24_4_222	840_2_641	689_1_2059	264_4_1795	161_1_1	255_0_736
24_4_199	840_2_636	689_1_2128	264_4_1781	161_1_1	255_0_731
24_4_187	840_2_605	689_1_2229	264_4_1750	161_1_1	255_0_748
24_4_186	840_2_596	689_1_2352	264_4_1752	161_1_1	255_0_731
24_4_191	840_2_594	689_1_2383	264_4_1741	161_1_1	255_0_730
24_4_194	840_2_578	689_1_2468	264_4_1732	161_1_1	255_0_754
24_4_176	840_2_579	689_1_2447	264_4_1701	161_1_1	255_0_771
24_4_181	840_2_564	689_1_2431	264_4_1719	161_1_1	255_0_742
24_4_182	840_2_612	689_1_2438	264_4_1699	161_1_1	255_0_739
24_4_190	840_2_632	689_1_2362	264_4_1670	161_1_1	255_0_745
24_4_185	840_2_673	689_1_2387	264_4_1690	161_1_1	255_0_735
24_4_180	840_2_707	689_1_2363	264_4_1692	161_1_1	255_0_731
24_4_186	840_2_722	689_1_2341	264_4_1685	161_1_1	255_0_728
24_4_193	840_2_696	689_1_2324	264_4_1684	161_1_1	255_0_723
24_4_208	840_2_635	689_1_2296	264_4_1692	161_1_1	255_0_720
24_4_235	840_2_556	689_1_2227	264_4_1701	161_1_1	255_0_725
24_4_238	840_2_534	689_1_2185	264_4_1722	161_1_1	255_0_735
24_4_243	840_2_520	689_1_2192	264_4_1723	161_1_1	255_0_738
24_4_243	840_2_548	689_1_2216	264_4_1741	161_1_1	255_0_714
24_4_253	840_2_600	689_1_2190	264_4_1755	161_1_1	255_0_743
24_4_251	840_2_626	689_1_2204	264_4_1767	161_1_1	255_0_750
24_4_247	840_2_624	689_1_2148	264_4_1815	161_1_1	255_0_763
24_4_240	840_2_628	689_1_2133	264_4_1793	161_1_1	255_0_784
24_4_238	840_2_619	689_1_2032	264_4_1782	161_1_1	255_0_776
24_4_245	840_2_616	689_1_1982	264_4_1766	161_1_1	255_0_761
24_4_269	840_2_609	689_1_1995	264_4_1734	161_1_1	255_0_764
24_4_286	840_2_585	689_1_2025	264_4_1725	161_1_1	255_0_754
24_4_304	840_2_621	689_1_2093	264_4_1705	161_1_1	255_0_753
24_4_331	840_2_615	689_1_2104	264_4_1709	161_1_1	255_0_777
24_4_347	840_2_629	689_1_2132	264_4_1675	161_1_1	255_0_781
24_4_350	840_2_674	689_1_2164	264_4_1645	161_1_1	255_0_771
24_4_360	840_2_683	689_1_2213	264_4_1637	161_1_1	255_0_758
24_4_333	840_2_686	689_1_2282	264_4_1613	161_1_1	255_0_749
24_4_338	840_2_687	689_1_2359	264_4_1627	161_1_1	255_0_747
24_4_331	840_2_681	689_1_2378	264_4_1657	161_1_1	255_0_766
24_4_319	840_2_677	689_1_2362	264_4_1644	161_1_1	255_0_758
24_4_295	840_2_691	689_1_2338	264_4_1642	161_1_1	255_0_733
24_4_289	840_2_646	689_1_2232	264_4_1647	161_1_1	255_0_750
24_4_272	840_2_604	689_1_2172	264_4_1642	161_1_1	255_0_737
24_4_283	840_2_561	689_1_2168	264_4_1656	161_1_1	255_0_719
24_4_268	840_2_545	689_1_2160	264_4_1699	161_1_1	255_0_722
24_4_271	840_2_557	689_1_2101	264_4_1724	161_1_1	255_0_749
24_4_283	840_2_558	689_1_2087	264_4_1731	161_1_1	255_0_750
24_4_284	840_2_583	689_1_2078	264_4_1742	161_1_1	255_0_732
24_4_270	840_2_602	689_1_2121	264_4_1749	161_1_1	255_0_742
24_4_255	840_2_619	689_1_2156	264_4_1785	161_1_1	255_0_739
24_4_258	840_2_592	689_1_2205	264_4_1772	161_1_1	255_0_769
24_4_261	840_2_606	689_1_2201	264_4_1742	161_1_1	255_0_783
24_4_285	840_2_637	689_1_2122	264_4_1702	161_1_1	255_0_784
24_4_285	840_2_673	689_1_2116	264_4_1693	161_1_1	255_0_764
24_4_282	840_2_697	689_1_2088	264_4_1661	161_1_1	255_0_760
24_4_275	840_2_706	689_1_2069	264_4_1713	161_1_1	255_0_760
24_4_282	840_2_653	689_1_2151	264_4_1741	161_1_1	255_0_757
24_4_284	840_2_615	689_1_2170	264_4_1742	161_1_1	255_0_733
24_4_286	840_2_583	689_1_2192	264_4_1736	161_1_1	255_0_772
24_4_277	840_2_552	689_1_2125	264_4_1761	161_1_1	255_0_792
24_4_266	840_2_520	689_1_2157	264_4_1759	161_1_1	255_0_769
24_4_255	840_2_524	689_1_2106	264_4_1752	161_1_1	255_0_777
24_4_248	840_2_544	689_1_2058	264_4_1716	161_1_1	255_0_782
24_4_243	840_2_578	689_1_2090	264_4_1714	161_1_1	255_0_770
24_4_256	840_2_618	689_1_2059	264_4_1736	161_1_1	255_0_779
24_4_259	840_2_670	689_1_2070	264_4_1731	161_1_1	255_0_784
24_4_256	840_2_707	689_1_2030	264_4_1763	161_1_1	255_0_788
24_4_257	840_2_724	689_1_2028	264_4_1757	161_1_1	255_0_789
24_4_240	840_2_742	689_1_2025	264_4_1773	161_1_1	255_0_790
24_4_233	840_2_782	689_1_2025	264_4_1749	161_1_1	255_0_795
24_4_221	840_2_773	689_1_2077	264_4_1766	161_1_1	255_0_811
24_4_232	840_2_747	689_1_2100	264_4_1772	161_1_1	255_0_812
24_4_222	840_2_684	689_1_2095	264_4_1748	161_1_1	255_0_807
24_4_199	840_2_624	689_1_2131	264_4_1773	161_1_1	255_0_798
24_4_196	840_2_623	689_1_2107	264_4_1768	161_1_1	255_0_801
24_4_219	840_2_657	689_1_2086	264_4_1758	161_1_1	255_0_807
24_4_218	840_2_649	689_1_2032	264_4_1747	161_1_1	255_0_806
24_4_208	840_2_646	689_1_1995	264_4_1788	161_1_1	255_0_745
24_4_233	840_2_604	689_1_2013	264_4_1806	161_1_1	255_0_746
24_4_241	840_2_591	689_1_1988	264_4_1819	161_1_1	255_0_766
24_4_242	840_2_577	689_1_2004	264_4_1902	161_1_1	255_0_799
24_4_237	840_2_551	689_1_1977	264_4_1867	161_1_1	255_0_810
24_4_232	840_2_550	689_1_1966	264_4_1826	161_1_1	255_0_822
24_4_253	840_2_565	689_1_1998	264_4_1788	161_1_1	255_0_799
24_4_258	840_2_569	689_1_2042	264_4_1744	161_1_1	255_0_779
24_4_270	840_2_611	689_1_2126	264_4_1694	161_1_1	255_0_775
24_4_284	840_2_611	689_1_2192	264_4_1677	161_1_1	255_0_752
24_4_283	840_2_661	689_1_2272	264_4_1713	161_1_1	255_0_744
24_4_298	840_2_674	689_1_2309	264_4_1724	161_1_1	255_0_745
24_4_292	840_2_680	689_1_2262	264_4_1750	161_1_1	255_0_763
24_4_297	840_2_688	689_1_2179	264_4_1726	161_1_1	255_0_767
24_4_299	840_2_731	689_1_2113	264_4_1701	161_1_1	255_0_755
24_4_301	840_2_792	689_1_2028	264_4_1644	161_1_1	255_0_768
24_4_300	840_2_846	689_1_1951	264_4_1614	161_1_1	255_0_802
24_4_306	840_2_882	689_1_1876	264_4_1632	161_1_1	255_0_825
24_4_298	840_2_854	689_1_1924	264_4_1640	161_1_1	255_0_793
24_4_320	840_2_787	689_1_1969	264_4_1650	161_1_1	255_0_778
24_4_323	840_2_723	689_1_1980	264_4_1674	161_1_1	255_0_746
24_4_339	840_2_702	689_1_1978	264_4_1702	161_1_1	255_0_765
24_4_332	840_2_718	689_1_1930	264_4_1720	161_1_1	255_0_775
24_4_326	840_2_711	689_1_1925	264_4_1725	161_1_1	255_0_790
24_4_330	840_2_741	689_1_1894	264_4_1745	161_1_1	255_0_782
24_4_321	840_2_748	689_1_1787	264_4_1753	161_1_1	255_0_803
24_4_281	840_2_735	689_1_1709	264_4_1737	161_1_1	255_0_801
24_4_247	840_2_746	689_1_1660	264_4_1735	161_1_1	255_0_824
24_4_244	840_2_748	689_1_1592	264_4_1767	161_1_1	255_0_813
24_4_248	840_2_754	689_1_1634	264_4_1805	161_1_1	255_0_790
24_4_241	840_2_736	689_1_1701	264_4_1812	161_1_1	255_0_754
24_4_235	840_2_740	689_1_1809	264_4_1855	161_1_1	255_0_730
24_4_218	840_2_735	689_1_1920	264_4_1845	161_1_1	255_0_716
24_4_220	840_2_730	689_1_1976	264_4_1844	161_1_1	255_0_734
24_4_186	840_2_764	689_1_2008	264_4_1878	161_1_1	255_0_752
24_4_194	840_2_752	689_1_2039	264_4_1845	161_1_1	255_0_775
24_4_177	840_2_735	689_1_2048	264_4_1855	161_1_1	255_0_787
24_4_183	840_2_703	689_1_2048	264_4_1829	161_1_1	255_0_777
24_4_169	840_2_721	689_1_2069	264_4_1801	161_1_1	255_0_759
24_4_150	840_2_698	689_1_2018	264_4_1800	161_1_1	255_0_747
24_4_144	840_2_704	689_1_2014	264_4_1789	161_1_1	255_0_754
24_4_158	840_2_713	689_1_1930	264_4_1794	161_1_1	255_0_775
24_4_162	840_2_753	689_1_1908	264_4_1802	161_1_1	255_0_756
24_4_157	840_2_785	689_1_1899	264_4_1817	161_1_1	255_0_744
24_4_177	840_2_814	689_1_1845	264_4_1837	161_1_1	255_0_748
[truncated: 3,001 more rows]
[truncated: 2,011 more columns]
