# Supplementary material for: Environmental change makes robust ecological networks fragile
Source: Nat Commun. 2016 Aug 11;7:12462. doi: 10.1038/ncomms12462 (PMC4987532; doi:10.1038/ncomms12462)
Supplement: Supplementary Data 1 — Host-parasite networks and host extinction sequences in Avida experiments. The compressed archive includes the 100 co-evolved host-parasite networks and the host extinction sequences in the historical scenario. [file ncomms12462-s2.zip › Supplementary_data_S1/host_extinction_sequence_66.csv]

1718_24_2	593_02_5	3724_02_1	643_6_4	592_8_2	344_6_7	345_25_10	346_8_9	347_25_3	340_03_2	341_6_7	342_24_1	343_03_6	2918_6_1	348_6_7	349_125_10	595_12_9	2919_8_1	1653_0_3	960_25_2	594_6_1	2318_02_1	2319_8_2	2316_0_1	2317_02_3	2314_1_2	2313_24_2	2311_6_1	298_12_6	299_6_3	296_12_7	297_6_8	294_02_2	295_6_2	292_6_6	293_6_5	290_6_5	291_1_8	3771_6_1	3778_02_1	270_6_4	271_12_2	272_6_2	273_6_7	274_24_5	275_8_5	276_6_4	277_6_19	278_6_6	279_6_1
1200_03_9	643_6_4	592_8_3	344_6_6	345_25_8	346_8_7	347_25_2	341_6_7	342_24_1	343_03_4	2918_6_1	348_6_8	349_125_9	595_12_7	1653_0_6	594_6_2	2318_02_2	2319_8_3	2317_02_5	2314_1_3	2313_24_2	298_12_6	299_6_4	296_12_4	297_6_5	294_02_2	295_6_1	292_6_4	293_6_7	290_6_8	291_1_7	3778_02_1	270_6_5	271_12_2	272_6_3	273_6_7	274_24_10	275_8_5	276_6_3	277_6_13	278_6_9	279_6_2	581_6_1	2268_25_2	2262_25_1	2261_6_2	2266_2_2	2267_25_2	2265_25_1	2440_02_1
1200_03_2	643_6_5	592_8_4	344_6_9	345_25_3	346_8_12	347_25_1	341_6_7	343_03_2	348_6_7	349_125_12	1653_0_6	2318_02_4	2319_8_5	2317_02_6	2314_1_3	298_12_10	299_6_4	296_12_3	297_6_8	294_02_3	295_6_1	292_6_2	293_6_8	290_6_12	291_1_9	3778_02_3	270_6_7	272_6_6	273_6_9	274_24_9	275_8_4	276_6_4	277_6_8	278_6_10	279_6_4	2146_5_1	581_6_1	2268_25_3	2262_25_1	2261_6_2	2266_2_2	2267_25_3	2265_25_1	2440_02_1	2441_03_2	2444_02_1	2445_25_3	2449_8_2	108_02_3
344_6_8	345_25_1	346_8_7	347_25_1	341_6_13	343_03_3	348_6_13	349_125_5	2318_02_5	2319_8_6	2317_02_5	2314_1_5	963_6_6	298_12_14	299_6_3	296_12_4	297_6_3	294_02_5	292_6_3	293_6_12	290_6_13	291_1_10	3778_02_2	270_6_5	272_6_5	273_6_16	274_24_6	275_8_6	276_6_5	277_6_8	278_6_5	279_6_2	2146_5_1	2268_25_3	2262_25_1	2261_6_6	2267_25_5	2265_25_1	2440_02_2	2441_03_2	2444_02_2	2445_25_2	2449_8_2	108_02_2	109_02_20	103_02_1	100_6_14	101_6_5	106_02_1	107_6_4
344_6_7	346_8_3	341_6_4	343_03_1	348_6_13	349_125_6	2318_02_5	2317_02_4	2314_1_3	298_12_16	299_6_3	296_12_3	297_6_1	294_02_3	292_6_3	293_6_6	290_6_18	291_1_9	270_6_15	272_6_9	273_6_21	274_24_3	275_8_4	276_6_3	277_6_9	278_6_1	279_6_3	2146_5_1	2268_25_2	2261_6_4	2267_25_2	2265_25_1	2440_02_2	2441_03_1	2444_02_6	2445_25_1	108_02_1	109_02_14	100_6_12	101_6_5	106_02_1	107_6_6	2046_1_3	2043_6_8	3519_01_12	3239_6_4	3515_8_4	2689_8_3	2680_25_2	99_25_5
1200_03_12	344_6_5	346_8_1	341_6_6	343_03_1	348_6_15	349_125_1	2318_02_4	2317_02_3	2314_1_5	298_12_24	296_12_5	297_6_1	294_02_3	292_6_6	293_6_4	290_6_16	291_1_10	270_6_14	272_6_8	273_6_21	274_24_2	276_6_4	277_6_12	278_6_1	279_6_3	2268_25_4	2261_6_6	2267_25_2	2265_25_1	2440_02_1	2441_03_1	2444_02_2	2445_25_3	108_02_1	109_02_15	100_6_16	101_6_6	106_02_1	107_6_7	2046_1_3	2043_6_6	3519_01_13	3239_6_7	3515_8_4	2689_8_4	2680_25_3	99_25_8	98_6_4	91_8_5
2441_03_1	445_6_1	2068_03_4	965_25_1	164_6_7	1160_8_1	1141_0_39	712_03_6	3557_01_4	429_8_6	1948_02_13	981_25_1	669_0_1	1701_6_9	3252_1_1	975_02_1	3559_5_7	344_6_8	819_0_4	346_8_1	2296_0_3	341_6_7	666_6_7	2107_25_17	348_6_18	815_6_7	816_123_1	1253_12_14	1799_6_3	1798_25_4	718_8_15	717_0_7	663_25_1	715_03_2	714_03_3	1797_6_2	2854_6_7	662_6_10	1490_02_1	421_0_3	1493_6_12	3337_6_4	1496_0_8	1497_123_1	1499_25_4	1068_02_11	1702_24_1	2318_02_3	2383_03_4	1708_0_2
445_6_1	2068_03_7	965_25_4	1160_8_1	1141_0_41	712_03_6	3557_01_2	429_8_7	1948_02_14	981_25_1	669_0_1	1701_6_2	975_02_1	3559_5_11	344_6_12	819_0_6	346_8_1	2296_0_1	341_6_3	666_6_5	2107_25_20	348_6_16	815_6_9	816_123_1	1253_12_5	1799_6_1	1798_25_4	718_8_11	717_0_7	663_25_1	715_03_3	714_03_4	713_25_2	2854_6_6	710_0_3	1490_02_1	2073_0_4	1493_6_9	1496_0_10	914_1_4	1499_25_3	1068_02_15	1702_24_1	2318_02_2	1061_6_11	1709_12_15	2314_1_4	1065_25_12	1064_6_2	1067_8_1
2068_03_7	965_25_5	1160_8_1	1141_0_56	3557_01_2	429_8_3	1948_02_10	981_25_1	669_0_1	1701_6_2	975_02_1	3559_5_14	344_6_14	819_0_5	341_6_4	666_6_6	2107_25_22	348_6_22	815_6_6	816_123_1	1253_12_3	595_12_1	1798_25_5	718_8_12	717_0_5	663_25_1	715_03_6	714_03_6	1797_6_1	1796_1_2	710_0_1	2073_0_3	1493_6_10	1496_0_6	1497_123_1	1499_25_6	1068_02_10	1702_24_1	1061_6_12	1709_12_20	2314_1_2	1065_25_15	1064_6_3	1067_8_1	1529_02_1	298_12_15	1667_6_10	297_6_1	1259_03_8	292_6_8
2068_03_11	1160_8_1	1141_0_65	3557_01_3	429_8_1	1948_02_5	669_0_1	975_02_1	3559_5_10	344_6_16	819_0_5	341_6_3	666_6_14	2107_25_24	348_6_34	815_6_8	816_123_1	1253_12_1	595_12_1	1798_25_8	718_8_11	717_0_12	663_25_1	715_03_5	714_03_3	1797_6_1	1796_1_2	710_0_1	915_6_14	1493_6_10	1496_0_6	1497_123_1	1499_25_7	1068_02_8	1702_24_1	1061_6_12	1709_12_12	1168_0_2	1065_25_14	1064_6_3	1067_8_1	1392_6_9	298_12_18	1667_6_9	297_6_1	1259_03_10	292_6_10	293_6_4	290_6_9	1660_6_7
2068_03_8	1141_0_50	3557_01_4	429_8_2	1948_02_3	669_0_1	975_02_1	3559_5_13	344_6_16	819_0_7	341_6_3	666_6_16	2107_25_27	348_6_31	815_6_8	816_123_1	918_06_2	595_12_1	1798_25_6	718_8_14	717_0_9	663_25_1	715_03_9	714_03_4	1797_6_1	1796_1_3	710_0_1	915_6_5	1493_6_6	1496_0_2	1499_25_4	1068_02_19	1702_24_1	1061_6_5	1060_6_3	1168_0_1	1065_25_24	1064_6_2	1067_8_1	1392_6_9	298_12_14	1667_6_11	297_6_1	1259_03_12	292_6_8	293_6_3	290_6_18	1660_6_13	1087_6_3	593_02_2
2068_03_3	1141_0_51	3557_01_5	429_8_2	1948_02_2	669_0_1	3559_5_11	344_6_10	819_0_5	341_6_3	666_6_16	919_0_3	348_6_30	815_6_9	816_123_1	918_06_2	595_12_1	1798_25_5	718_8_17	717_0_4	663_25_1	715_03_11	714_03_3	1797_6_1	2854_6_4	1493_6_6	1068_02_21	1702_24_1	1061_6_6	1709_12_5	1065_25_25	1064_6_3	1067_8_1	1392_6_16	298_12_13	1667_6_10	297_6_1	1259_03_11	292_6_13	293_6_3	290_6_17	1660_6_17	1087_6_4	593_02_2	1084_8_3	1083_6_14	1082_6_8	597_25_2	596_25_12	195_24_1
1141_0_45	3557_01_2	429_8_3	669_0_1	3559_5_11	344_6_12	819_0_3	341_6_3	666_6_22	919_0_5	348_6_36	815_6_12	816_123_1	918_06_1	595_12_1	1798_25_1	718_8_12	717_0_9	663_25_1	715_03_11	714_03_3	1797_6_1	2854_6_5	1493_6_2	1068_02_18	1702_24_1	1061_6_11	1709_12_5	1065_25_19	1064_6_4	1067_8_1	1392_6_27	298_12_6	1667_6_10	297_6_1	1259_03_14	292_6_6	293_6_2	290_6_13	1660_6_12	1087_6_2	1084_8_6	1083_6_13	1082_6_6	597_25_1	596_25_7	195_24_1	194_6_10	196_6_1	191_6_34
1141_0_38	3557_01_3	669_0_1	3559_5_13	344_6_7	341_6_1	666_6_29	919_0_8	348_6_30	815_6_9	816_123_1	918_06_1	595_12_1	1798_25_2	718_8_14	717_0_8	663_25_1	715_03_20	714_03_5	1797_6_1	2854_6_4	1493_6_2	1068_02_12	1702_24_1	1061_6_6	911_25_6	1065_25_12	1064_6_1	1067_8_1	910_8_2	298_12_2	1667_6_13	297_6_1	1259_03_7	292_6_4	293_6_1	290_6_7	1660_6_15	2227_6_6	1084_8_5	1083_6_23	1082_6_8	597_25_1	596_25_6	195_24_1	194_6_6	191_6_24	190_6_1	193_0_6	1127_8_4
1141_0_36	3557_01_5	669_0_1	3559_5_9	344_6_3	341_6_2	666_6_23	919_0_6	348_6_33	815_6_14	816_123_1	1798_25_2	718_8_17	717_0_12	663_25_1	715_03_16	714_03_6	1797_6_1	2854_6_8	1493_6_1	1068_02_11	1702_24_1	1061_6_15	911_25_9	1065_25_6	1067_8_1	910_8_3	298_12_1	1667_6_15	297_6_1	1259_03_6	292_6_2	290_6_5	1660_6_9	2227_6_3	1084_8_7	1083_6_15	1082_6_10	597_25_1	596_25_5	195_24_1	194_6_10	191_6_32	190_6_1	193_0_12	1127_8_8	270_6_22	3143_8_13	276_6_1	277_6_4
1141_0_38	3557_01_1	669_0_1	3559_5_12	344_6_2	341_6_3	666_6_25	919_0_8	348_6_46	815_6_20	1149_0_4	718_8_22	717_0_19	663_25_1	715_03_15	714_03_6	1797_6_1	2854_6_4	1493_6_2	1068_02_4	1702_24_1	1061_6_10	911_25_13	1065_25_2	1067_8_1	910_8_2	298_12_1	1667_6_24	297_6_1	1259_03_5	290_6_11	1660_6_8	2227_6_3	1084_8_4	1083_6_15	1082_6_7	597_25_1	596_25_4	195_24_1	194_6_12	191_6_35	190_6_1	193_0_5	1127_8_9	270_6_22	3143_8_10	276_6_1	277_6_5	3148_6_9	279_6_6
1141_0_40	3557_01_2	669_0_1	3559_5_12	344_6_3	341_6_4	666_6_32	919_0_6	348_6_23	815_6_13	1149_0_3	718_8_26	717_0_16	715_03_15	714_03_2	1797_6_1	2854_6_5	1493_6_1	1068_02_3	1702_24_1	1061_6_7	911_25_12	1065_25_1	1067_8_1	1392_6_32	1667_6_20	297_6_1	290_6_12	1660_6_5	2227_6_5	1084_8_3	1083_6_13	1082_6_9	597_25_1	596_25_2	195_24_1	194_6_7	191_6_33	190_6_1	193_0_4	1127_8_19	270_6_16	3143_8_13	276_6_1	277_6_8	3148_6_14	279_6_6	2146_5_1	4_6_1	1409_0_32
1141_0_37	3557_01_3	669_0_1	3559_5_12	341_6_2	666_6_24	919_0_10	348_6_25	815_6_12	1149_0_4	718_8_29	717_0_23	715_03_12	714_03_2	1797_6_1	2854_6_5	1068_02_1	1702_24_1	1061_6_5	911_25_12	1065_25_1	1067_8_1	910_8_2	1667_6_25	297_6_1	290_6_10	1660_6_9	2227_6_1	1084_8_4	1083_6_18	1082_6_9	597_25_1	195_24_1	194_6_4	191_6_40	190_6_1	193_0_5	1127_8_35	270_6_21	3143_8_9	277_6_9	3148_6_14	279_6_6	2146_5_1	4_6_1	1409_0_50	527_1_27	520_6_1	2384_6_36	2387_03_18
1200_03_24	1141_0_31	3557_01_4	669_0_1	3559_5_12	341_6_3	666_6_33	919_0_14	348_6_18	815_6_8	1149_0_3	718_8_36	717_0_18	715_03_9	714_03_2	1797_6_1	2854_6_3	1702_24_1	1061_6_8	425_01_15	1065_25_1	1067_8_1	1667_6_36	297_6_1	290_6_9	1660_6_9	1084_8_2	199_6_8	198_03_119	597_25_1	195_24_1	194_6_3	191_6_31	190_6_1	193_0_3	1127_8_38	270_6_13	3143_8_11	277_6_14	3148_6_14	279_6_7	2146_5_1	4_6_1	1409_0_66	527_1_24	520_6_1	2384_6_36	2387_03_15	2388_25_7	1016_0_5
1200_03_16	3557_01_8	669_0_1	3559_5_17	341_6_1	666_6_44	919_0_7	348_6_10	815_6_7	1260_24_1	718_8_39	717_0_20	715_03_7	1790_6_18	1797_6_1	2854_6_4	1061_6_8	425_01_10	1065_25_1	1067_8_1	1667_6_44	297_6_1	290_6_13	1660_6_12	1084_8_7	199_6_9	1082_6_11	597_25_1	195_24_1	194_6_3	191_6_31	190_6_1	193_0_4	1127_8_47	270_6_21	3143_8_17	277_6_10	3148_6_11	279_6_2	2146_5_1	1409_0_78	527_1_29	520_6_1	2384_6_43	2387_03_16	2388_25_4	1016_0_4	2261_6_30	2265_25_1	1230_6_4
3557_01_14	669_0_1	3559_5_15	341_6_2	666_6_27	919_0_6	348_6_12	815_6_4	1260_24_1	718_8_47	717_0_8	715_03_7	1790_6_22	2854_6_4	1061_6_17	425_01_11	1065_25_1	1067_8_1	1667_6_40	297_6_1	290_6_8	1660_6_7	1084_8_5	199_6_5	1082_6_10	597_25_1	195_24_1	194_6_5	191_6_22	190_6_1	193_0_3	1127_8_55	270_6_31	3143_8_24	277_6_10	3148_6_10	279_6_2	2146_5_1	1409_0_99	527_1_44	520_6_1	2384_6_42	2387_03_19	2388_25_3	1016_0_6	2261_6_32	2265_25_1	1231_24_51	441_0_9	440_8_1
3557_01_26	669_0_1	3559_5_15	341_6_4	666_6_26	919_0_7	348_6_14	815_6_4	1260_24_1	718_8_47	717_0_8	715_03_4	1790_6_21	1061_6_20	425_01_14	1065_25_1	1067_8_1	1667_6_40	297_6_1	290_6_4	1660_6_5	1084_8_5	199_6_3	1082_6_4	597_25_1	194_6_5	191_6_28	190_6_1	193_0_2	1127_8_54	270_6_20	3143_8_35	277_6_1	3148_6_10	279_6_2	2146_5_1	1409_0_111	527_1_37	520_6_1	2384_6_50	2387_03_22	2388_25_2	1016_0_3	2261_6_38	2265_25_1	1231_24_39	441_0_6	440_8_1	2767_6_21	1544_6_35
3557_01_30	669_0_1	3559_5_16	341_6_3	666_6_23	919_0_8	348_6_10	815_6_3	718_8_54	717_0_4	715_03_3	1790_6_23	1061_6_12	425_01_13	1065_25_1	1067_8_1	1667_6_46	297_6_1	290_6_1	1660_6_8	1084_8_4	199_6_1	1082_6_7	194_6_6	191_6_21	190_6_1	193_0_1	1127_8_59	270_6_15	3143_8_43	277_6_1	3148_6_6	279_6_3	2146_5_1	1409_0_127	527_1_52	520_6_1	2384_6_41	2387_03_13	2388_25_4	1016_0_4	2261_6_49	2265_25_1	1231_24_31	441_0_5	440_8_1	1238_25_4	1544_6_40	2765_8_10	1332_8_14
3557_01_43	3559_5_17	341_6_2	666_6_23	919_0_5	348_6_9	815_6_1	718_8_53	717_0_1	715_03_4	1790_6_11	1061_6_12	425_01_16	1065_25_1	1067_8_1	1667_6_38	297_6_1	290_6_1	1660_6_5	1084_8_1	1083_6_8	1082_6_6	194_6_5	191_6_22	190_6_1	193_0_1	1127_8_58	270_6_11	273_6_42	277_6_1	3148_6_5	279_6_1	2146_5_1	1409_0_148	527_1_46	520_6_1	2384_6_44	2387_03_8	2388_25_2	2261_6_41	2265_25_1	1231_24_15	441_0_2	440_8_1	1238_25_2	1544_6_64	2765_8_12	1332_8_14	109_02_26	100_6_17
3557_01_57	3559_5_19	341_6_3	666_6_34	348_6_10	718_8_58	715_03_2	1790_6_15	1061_6_7	425_01_8	1065_25_1	1067_8_1	1667_6_38	297_6_1	1660_6_2	1084_8_2	1083_6_15	1082_6_2	194_6_6	191_6_36	190_6_1	193_0_1	1127_8_64	270_6_11	273_6_40	277_6_1	3148_6_7	279_6_1	2146_5_1	1409_0_163	527_1_50	520_6_1	2384_6_37	2387_03_5	2388_25_2	2261_6_53	1231_24_9	441_0_2	440_8_1	1331_8_8	1544_6_58	2765_8_14	1332_8_12	109_02_28	100_6_15	101_6_1	107_6_89	39_6_1	32_6_135	1840_25_2
3557_01_64	3559_5_13	341_6_2	666_6_29	348_6_11	718_8_63	715_03_4	1790_6_17	1061_6_10	425_01_9	1065_25_1	1067_8_1	1667_6_40	297_6_1	1660_6_2	1083_6_9	1082_6_2	194_6_7	191_6_38	190_6_1	193_0_1	1127_8_56	270_6_17	273_6_36	277_6_1	3148_6_4	2146_5_1	1409_0_188	527_1_52	520_6_1	2384_6_44	2387_03_3	1402_24_2	2261_6_47	1231_24_3	441_0_1	440_8_1	1331_8_6	1544_6_82	2765_8_16	1332_8_12	109_02_27	100_6_21	101_6_1	107_6_79	39_6_1	32_6_133	1840_25_3	37_25_15	35_02_98
3557_01_83	3559_5_16	341_6_2	666_6_21	348_6_13	718_8_62	715_03_8	1790_6_16	1061_6_12	425_01_6	1065_25_1	1067_8_1	1667_6_37	297_6_1	1083_6_11	1082_6_2	194_6_9	191_6_42	190_6_1	1127_8_57	270_6_17	273_6_26	277_6_1	3148_6_3	2146_5_1	1409_0_203	527_1_51	520_6_1	2384_6_43	2387_03_1	2261_6_48	441_0_1	440_8_1	1331_8_7	1544_6_84	2765_8_10	1332_8_7	109_02_25	100_6_25	101_6_1	107_6_62	39_6_1	32_6_139	1840_25_1	37_25_17	35_02_84	640_123_1	1535_6_44	644_6_61	3094_6_5
3557_01_101	3559_5_9	341_6_4	666_6_20	348_6_17	718_8_66	715_03_2	1790_6_17	1061_6_9	425_01_10	1065_25_1	1067_8_1	1667_6_25	297_6_1	1083_6_16	198_03_44	194_6_13	191_6_33	190_6_1	1127_8_59	270_6_18	273_6_34	277_6_1	3148_6_5	1409_0_225	527_1_61	520_6_1	2384_6_40	2261_6_52	441_0_1	440_8_1	1331_8_6	1544_6_90	2765_8_6	1332_8_5	109_02_38	100_6_18	101_6_1	107_6_76	39_6_1	32_6_128	1840_25_1	37_25_18	35_02_63	640_123_1	1535_6_46	644_6_55	3094_6_8	1246_8_12	435_25_1
3557_01_114	3559_5_10	341_6_8	666_6_15	348_6_13	718_8_58	715_03_2	1790_6_11	1061_6_17	1060_6_1	1065_25_1	1067_8_1	1667_6_14	297_6_1	1083_6_11	198_03_31	194_6_13	191_6_27	190_6_1	1127_8_52	270_6_16	273_6_38	277_6_1	3148_6_4	1409_0_228	527_1_59	520_6_1	2384_6_22	2261_6_49	441_0_1	440_8_1	1331_8_9	1544_6_95	2765_8_7	1332_8_3	109_02_25	100_6_19	101_6_1	107_6_60	39_6_1	32_6_117	1840_25_1	37_25_11	35_02_37	640_123_1	1535_6_55	644_6_54	3094_6_7	1246_8_13	431_6_15
3557_01_131	3559_5_14	341_6_8	666_6_11	348_6_13	718_8_56	715_03_1	1790_6_12	1061_6_17	1060_6_1	1065_25_1	1067_8_1	1667_6_14	297_6_1	1083_6_7	198_03_36	194_6_9	191_6_26	190_6_1	1127_8_65	270_6_19	273_6_32	277_6_1	3148_6_3	1409_0_231	527_1_49	520_6_1	2384_6_18	1017_8_9	441_0_1	440_8_1	1331_8_11	1544_6_83	2765_8_8	1332_8_2	109_02_19	100_6_20	101_6_1	107_6_57	39_6_1	32_6_135	30_6_1	37_25_7	35_02_36	640_123_1	1535_6_53	1244_6_1	3094_6_5	1246_8_11	431_6_18
3557_01_141	3559_5_11	341_6_13	348_6_14	718_8_54	1791_6_9	1790_6_17	1061_6_19	1060_6_1	1065_25_1	1067_8_1	1667_6_19	1083_6_4	198_03_17	194_6_8	191_6_22	190_6_1	1127_8_61	270_6_20	273_6_35	277_6_1	3148_6_1	1409_0_240	527_1_54	520_6_1	2384_6_10	2261_6_45	441_0_1	440_8_1	1331_8_8	1544_6_101	2765_8_5	1332_8_3	109_02_13	100_6_9	101_6_1	107_6_55	39_6_1	32_6_120	30_6_1	37_25_9	35_02_39	640_123_1	1535_6_61	1244_6_1	3094_6_9	1246_8_9	431_6_15	2617_6_8	339_25_32
3557_01_151	3559_5_18	341_6_16	348_6_14	718_8_51	1791_6_11	1790_6_11	1061_6_29	1060_6_1	1065_25_1	1067_8_1	1667_6_18	1083_6_4	198_03_16	194_6_11	191_6_20	190_6_1	1127_8_60	270_6_24	273_6_39	277_6_1	278_6_1	1409_0_234	527_1_65	520_6_1	2384_6_11	2261_6_42	441_0_1	440_8_1	447_0_1	1544_6_128	2765_8_2	1332_8_3	109_02_7	100_6_7	101_6_1	107_6_52	39_6_1	32_6_118	30_6_1	37_25_12	35_02_39	640_123_1	1535_6_56	1244_6_1	3094_6_5	646_6_34	431_6_22	2617_6_11	339_25_54
3557_01_146	3559_5_19	341_6_15	348_6_22	718_8_52	1791_6_15	1790_6_8	1061_6_30	1060_6_1	1065_25_1	1067_8_1	1667_6_25	1083_6_7	198_03_17	194_6_10	191_6_24	190_6_1	1127_8_68	270_6_21	273_6_32	277_6_1	278_6_1	1409_0_213	527_1_53	520_6_1	2384_6_6	2261_6_48	441_0_1	440_8_1	447_0_1	1544_6_104	2765_8_3	1332_8_6	109_02_3	100_6_12	101_6_1	107_6_64	39_6_1	32_6_126	30_6_1	37_25_13	35_02_36	640_123_1	1535_6_54	1244_6_1	3094_6_9	646_6_42	431_6_22	2617_6_8	339_25_67
3557_01_161	3559_5_19	341_6_19	348_6_24	718_8_40	1791_6_11	1790_6_8	1061_6_27	1060_6_1	1065_25_1	1067_8_1	1667_6_23	1083_6_6	198_03_14	194_6_9	191_6_17	190_6_1	1127_8_71	270_6_26	3143_8_60	277_6_1	278_6_1	1409_0_197	527_1_50	520_6_1	2384_6_6	2261_6_38	440_8_1	447_0_1	1544_6_117	2765_8_4	1332_8_10	109_02_2	100_6_9	101_6_1	107_6_51	39_6_1	32_6_121	30_6_1	37_25_35	35_02_36	640_123_1	1535_6_72	1244_6_1	3094_6_15	646_6_38	431_6_18	2617_6_9	339_25_91	335_02_9
3557_01_180	3559_5_23	341_6_15	348_6_18	718_8_46	1791_6_8	1790_6_9	1061_6_43	1060_6_1	1065_25_1	1067_8_1	1667_6_29	1083_6_7	198_03_24	194_6_10	191_6_14	190_6_1	1127_8_83	270_6_23	3143_8_51	277_6_1	278_6_1	1409_0_204	527_1_38	520_6_1	2384_6_5	2261_6_48	440_8_1	447_0_1	1544_6_127	2765_8_3	1332_8_11	109_02_2	100_6_4	101_6_1	107_6_51	39_6_1	32_6_157	30_6_1	37_25_56	35_02_47	640_123_1	1535_6_66	1244_6_1	3094_6_17	646_6_30	431_6_26	2617_6_6	339_25_81	335_02_15
3557_01_178	3559_5_14	341_6_19	348_6_27	718_8_55	1791_6_10	1790_6_7	1061_6_36	1060_6_1	1065_25_1	1067_8_1	1667_6_43	1083_6_8	198_03_39	194_6_5	191_6_14	190_6_1	1127_8_96	270_6_24	3143_8_55	277_6_1	278_6_1	1409_0_204	527_1_38	520_6_1	2384_6_8	2261_6_40	440_8_1	447_0_1	1544_6_109	2765_8_5	1332_8_11	109_02_3	101_6_1	107_6_50	39_6_1	32_6_151	30_6_1	37_25_69	35_02_48	640_123_1	1535_6_68	1244_6_1	3094_6_21	646_6_26	431_6_35	2617_6_4	339_25_49	335_02_28	330_6_1
3557_01_205	3559_5_20	341_6_14	348_6_24	718_8_51	1791_6_5	1790_6_6	1061_6_32	1060_6_1	1067_8_1	1667_6_30	1083_6_12	198_03_47	194_6_3	191_6_10	190_6_1	1127_8_96	270_6_22	3143_8_57	277_6_1	278_6_1	1409_0_216	527_1_50	520_6_1	2384_6_8	2261_6_23	440_8_1	447_0_1	1544_6_104	2765_8_7	1332_8_10	109_02_1	101_6_1	107_6_47	39_6_1	32_6_153	30_6_1	37_25_84	35_02_53	1535_6_65	1244_6_1	3094_6_10	646_6_29	431_6_24	2617_6_3	339_25_43	335_02_40	330_6_1	1907_03_42	1900_8_31
1142_6_46	217_6_1	1141_0_17	2716_6_1	213_8_81	669_0_1	666_6_16	1783_25_57	218_6_4	954_24_4	133_6_58	132_8_1	1059_8_1	2096_25_52	2138_6_20	2093_6_34	50_6_1	339_25_39	138_6_1	492_6_20	3710_8_27	3557_01_223	693_6_3	690_25_126	1545_8_40	20_6_92	734_8_14	10_6_1	2487_6_12	242_8_1	29_6_8	3559_5_21	542_6_35	288_0_43	2404_6_8	541_6_42	1375_8_4	2403_6_15	544_6_95	281_6_28	280_8_20	1466_6_88	348_6_23	2291_6_1	287_6_20	286_6_35	87_6_1	1097_02_66	993_6_7	718_8_47
1142_6_37	217_6_1	1141_0_18	2716_6_1	213_8_103	669_0_1	666_6_25	1783_25_42	218_6_4	954_24_1	133_6_61	132_8_1	1059_8_1	2096_25_57	2138_6_20	2093_6_39	50_6_1	339_25_38	138_6_1	492_6_17	3710_8_21	3557_01_221	693_6_2	690_25_171	1545_8_46	20_6_102	734_8_14	10_6_1	2487_6_10	242_8_1	29_6_9	3559_5_12	542_6_32	288_0_44	2404_6_4	541_6_54	1375_8_2	2403_6_13	544_6_85	281_6_30	280_8_17	1466_6_67	348_6_30	2291_6_1	287_6_20	286_6_46	1097_02_68	993_6_6	718_8_39	1344_8_1
1142_6_35	217_6_1	1141_0_18	2716_6_1	213_8_121	669_0_1	666_6_20	1783_25_34	218_6_3	101_6_1	133_6_42	132_8_1	1059_8_1	2096_25_67	2138_6_21	2093_6_43	50_6_1	339_25_51	138_6_1	492_6_7	3710_8_21	3557_01_227	693_6_2	690_25_223	1545_8_52	20_6_92	734_8_10	2487_6_6	242_8_1	29_6_14	3559_5_13	542_6_40	288_0_41	2404_6_4	541_6_50	1375_8_3	2403_6_6	544_6_79	281_6_41	280_8_30	1466_6_60	348_6_21	2291_6_1	287_6_21	286_6_52	1097_02_63	993_6_7	718_8_35	1344_8_1	1791_6_11
1142_6_29	217_6_1	1141_0_11	2716_6_1	213_8_124	669_0_1	666_6_21	1783_25_23	218_6_3	133_6_35	132_8_1	1059_8_1	2096_25_67	2138_6_22	2093_6_31	50_6_1	339_25_49	138_6_1	492_6_6	3710_8_14	3557_01_222	693_6_2	690_25_240	1545_8_57	20_6_86	734_8_7	2487_6_10	242_8_1	29_6_17	3559_5_7	542_6_36	288_0_45	2404_6_9	541_6_41	1375_8_1	2403_6_9	544_6_94	281_6_33	280_8_36	1466_6_64	348_6_18	2291_6_1	287_6_29	286_6_40	1097_02_72	993_6_8	718_8_42	1344_8_1	1791_6_6	1150_6_121
1142_6_30	217_6_1	1141_0_16	2716_6_1	213_8_137	669_0_1	666_6_27	1783_25_19	218_6_3	133_6_41	132_8_1	1059_8_1	2096_25_95	2138_6_26	2093_6_37	50_6_1	339_25_56	138_6_1	492_6_1	3710_8_12	3557_01_212	693_6_2	690_25_253	1545_8_48	20_6_75	734_8_11	2487_6_10	242_8_1	29_6_16	3559_5_3	542_6_43	288_0_38	2404_6_8	541_6_40	1375_8_2	2403_6_11	544_6_99	281_6_33	280_8_29	1466_6_49	348_6_19	2291_6_1	287_6_46	286_6_45	1097_02_80	993_6_6	718_8_36	1344_8_1	1791_6_8	1150_6_126
1142_6_37	217_6_1	1141_0_10	2716_6_1	213_8_143	669_0_1	666_6_27	1783_25_18	218_6_7	133_6_31	132_8_1	1059_8_1	2096_25_117	2138_6_17	2093_6_23	50_6_1	339_25_61	138_6_1	492_6_2	3710_8_17	3557_01_201	693_6_3	690_25_284	1545_8_46	20_6_95	734_8_13	2487_6_3	242_8_1	29_6_16	3559_5_1	542_6_40	288_0_44	2404_6_5	541_6_39	1375_8_2	2403_6_12	544_6_80	281_6_39	280_8_34	1466_6_56	348_6_17	2291_6_1	287_6_43	286_6_49	1097_02_98	993_6_7	718_8_32	1344_8_1	1791_6_9	1150_6_121
1142_6_33	217_6_1	1141_0_8	2716_6_1	213_8_148	669_0_1	666_6_38	1783_25_9	218_6_5	133_6_39	132_8_1	1059_8_1	2096_25_133	2138_6_17	2093_6_18	50_6_1	339_25_36	138_6_1	492_6_1	3710_8_16	3557_01_197	693_6_7	690_25_294	1545_8_47	20_6_75	734_8_9	2487_6_1	242_8_1	29_6_18	3559_5_2	542_6_38	288_0_56	2404_6_8	541_6_40	1375_8_2	2403_6_18	544_6_91	281_6_52	280_8_47	1466_6_63	348_6_30	2291_6_1	287_6_54	286_6_46	1097_02_117	718_8_25	1344_8_1	1791_6_12	1150_6_111	2703_25_2
1142_6_21	217_6_1	1141_0_11	2716_6_1	213_8_149	669_0_1	666_6_34	1783_25_8	218_6_3	133_6_42	132_8_1	1059_8_1	2096_25_133	2138_6_13	2093_6_14	50_6_1	339_25_32	138_6_1	492_6_2	3710_8_16	3557_01_191	693_6_11	690_25_336	1545_8_32	20_6_59	734_8_13	242_8_1	29_6_14	3559_5_4	542_6_47	288_0_50	2404_6_8	541_6_47	2403_6_24	544_6_90	281_6_45	280_8_35	1466_6_66	348_6_32	2291_6_1	287_6_82	286_6_48	1097_02_160	718_8_21	1344_8_1	1791_6_12	1150_6_92	2703_25_4	121_6_1	261_6_1
1142_6_17	217_6_1	1141_0_8	2716_6_1	213_8_145	669_0_1	666_6_31	1783_25_5	218_6_4	133_6_38	132_8_1	1059_8_1	2096_25_141	2138_6_13	2093_6_15	50_6_1	339_25_43	138_6_1	492_6_2	3710_8_27	3557_01_192	693_6_16	690_25_350	1545_8_40	20_6_50	734_8_18	242_8_1	29_6_17	3559_5_8	542_6_43	288_0_49	2404_6_8	541_6_38	2403_6_34	544_6_76	281_6_53	280_8_39	1466_6_59	348_6_37	2291_6_1	287_6_91	286_6_54	1097_02_207	718_8_19	1344_8_1	1791_6_13	1150_6_102	2703_25_11	121_6_1	261_6_1
1142_6_22	217_6_1	1141_0_12	2716_6_1	213_8_143	669_0_1	666_6_30	1783_25_5	218_6_3	133_6_45	132_8_1	1059_8_1	2096_25_132	2138_6_10	2093_6_13	50_6_1	339_25_52	138_6_1	492_6_2	3710_8_25	3557_01_199	693_6_22	690_25_351	1545_8_43	20_6_67	734_8_12	242_8_1	29_6_16	542_6_47	288_0_48	2404_6_6	541_6_36	2403_6_26	544_6_73	281_6_53	280_8_38	1466_6_57	348_6_47	2291_6_1	287_6_102	286_6_53	1097_02_236	718_8_15	1344_8_1	1791_6_12	1150_6_97	2703_25_18	121_6_1	261_6_1	123_0_1
1142_6_16	217_6_1	1141_0_20	2716_6_1	213_8_155	669_0_1	666_6_24	218_6_3	133_6_61	132_8_1	1059_8_1	2096_25_125	2138_6_10	2093_6_17	50_6_1	339_25_55	138_6_1	492_6_1	3710_8_25	3557_01_203	693_6_22	690_25_366	1545_8_34	20_6_59	734_8_11	242_8_1	29_6_11	542_6_57	288_0_30	2404_6_6	541_6_39	2403_6_37	544_6_74	281_6_45	280_8_40	1466_6_63	348_6_64	2291_6_1	287_6_106	286_6_64	1097_02_247	718_8_15	1344_8_1	1791_6_15	1150_6_100	2703_25_20	121_6_1	261_6_1	123_0_1	3130_6_45
1142_6_14	217_6_1	1141_0_13	2716_6_1	213_8_144	669_0_1	666_6_24	218_6_2	133_6_74	132_8_1	1059_8_1	2096_25_111	2138_6_11	2093_6_25	50_6_1	339_25_77	138_6_1	3710_8_28	3557_01_205	693_6_20	690_25_360	1545_8_35	20_6_53	734_8_11	242_8_1	29_6_7	542_6_37	288_0_30	2404_6_2	541_6_31	2403_6_36	544_6_69	281_6_42	280_8_39	1466_6_55	348_6_50	2291_6_1	287_6_102	286_6_73	1097_02_229	718_8_17	1344_8_1	1791_6_10	1150_6_109	2703_25_17	121_6_1	261_6_1	123_0_1	3130_6_38	127_8_1
1142_6_10	217_6_1	1141_0_21	2716_6_1	213_8_142	669_0_1	666_6_24	218_6_1	133_6_60	132_8_1	1059_8_1	2096_25_106	2138_6_6	2093_6_23	339_25_81	138_6_1	3710_8_25	3557_01_211	693_6_21	690_25_332	1545_8_39	20_6_63	734_8_9	29_6_6	542_6_46	288_0_38	939_1_50	541_6_27	2403_6_28	544_6_77	281_6_55	280_8_43	1466_6_48	348_6_62	2291_6_1	287_6_108	286_6_68	1097_02_195	718_8_19	1344_8_1	1791_6_7	1150_6_92	2703_25_17	121_6_1	261_6_1	123_0_1	3130_6_34	242_8_1	574_6_55	1190_6_47
1142_6_7	217_6_1	1141_0_22	2716_6_1	213_8_135	669_0_1	666_6_15	218_6_1	133_6_83	132_8_1	1059_8_1	2096_25_114	2138_6_5	2093_6_28	339_25_82	138_6_1	3710_8_30	3557_01_212	693_6_22	690_25_295	1545_8_28	20_6_69	734_8_12	29_6_8	542_6_41	288_0_41	939_1_61	541_6_32	2403_6_24	544_6_68	281_6_36	280_8_41	1466_6_56	348_6_72	2291_6_1	287_6_125	286_6_67	1097_02_147	718_8_10	1344_8_1	1791_6_11	1150_6_106	2703_25_17	121_6_1	261_6_1	123_0_1	3130_6_47	242_8_1	574_6_45	1190_6_38
1142_6_6	217_6_1	1141_0_14	2716_6_1	213_8_123	669_0_1	666_6_14	218_6_1	133_6_94	132_8_1	1059_8_1	2096_25_97	2138_6_6	2093_6_28	339_25_102	138_6_1	3710_8_29	3557_01_211	693_6_27	690_25_251	1545_8_33	20_6_61	734_8_11	29_6_2	542_6_34	288_0_38	939_1_61	541_6_35	2403_6_19	544_6_73	281_6_41	280_8_38	1466_6_62	348_6_70	2291_6_1	287_6_105	286_6_69	1097_02_118	718_8_11	1344_8_1	1791_6_14	1150_6_121	2703_25_27	121_6_1	261_6_1	123_0_1	3130_6_42	242_8_1	574_6_45	1190_6_33
1142_6_6	217_6_1	1141_0_17	2716_6_1	213_8_115	669_0_1	666_6_17	218_6_1	133_6_97	132_8_1	1059_8_1	2096_25_68	2138_6_5	2093_6_26	339_25_113	138_6_1	3710_8_33	3557_01_197	693_6_32	690_25_192	1545_8_36	20_6_85	734_8_11	1073_6_4	542_6_45	288_0_39	939_1_48	541_6_46	2403_6_23	544_6_84	281_6_45	280_8_39	1466_6_64	348_6_74	2291_6_1	287_6_128	286_6_71	1097_02_114	718_8_13	1344_8_1	1791_6_17	1150_6_105	2703_25_26	121_6_1	261_6_1	123_0_1	3130_6_39	242_8_1	268_8_1	1190_6_28
217_6_1	1141_0_20	2716_6_1	213_8_114	669_0_1	666_6_18	218_6_1	133_6_97	132_8_1	1059_8_1	2096_25_55	2138_6_2	2093_6_32	339_25_108	138_6_1	3710_8_34	3557_01_193	693_6_22	690_25_146	1545_8_31	20_6_98	734_8_13	1073_6_9	542_6_47	288_0_47	939_1_63	541_6_50	2403_6_23	544_6_67	281_6_45	280_8_37	1466_6_69	348_6_73	2291_6_1	287_6_142	286_6_80	1097_02_116	718_8_4	1344_8_1	1791_6_14	1150_6_104	2703_25_35	121_6_1	261_6_1	123_0_1	3130_6_54	242_8_1	268_8_1	1190_6_31	1061_6_23
217_6_1	1141_0_13	2716_6_1	213_8_111	669_0_1	666_6_21	218_6_1	133_6_91	132_8_1	1059_8_1	2096_25_60	2138_6_2	2093_6_27	339_25_125	138_6_1	3710_8_28	3557_01_187	693_6_21	690_25_118	1545_8_40	20_6_92	734_8_10	1073_6_7	542_6_44	288_0_43	939_1_56	541_6_60	2403_6_23	544_6_81	281_6_41	280_8_52	1466_6_82	348_6_76	2291_6_1	287_6_128	286_6_81	1097_02_116	718_8_5	1344_8_1	1791_6_17	1150_6_95	2703_25_28	121_6_1	261_6_1	123_0_1	3130_6_50	242_8_1	268_8_1	1190_6_34	1061_6_32
217_6_1	1141_0_12	2716_6_1	213_8_131	669_0_1	666_6_11	218_6_1	133_6_95	132_8_1	1059_8_1	2096_25_64	2093_6_28	339_25_122	138_6_1	3710_8_24	3557_01_189	693_6_28	690_25_92	1545_8_37	20_6_84	734_8_14	1073_6_11	542_6_55	288_0_41	939_1_50	541_6_56	2403_6_20	544_6_74	281_6_27	280_8_45	1466_6_90	348_6_58	2291_6_1	287_6_132	286_6_88	1097_02_99	718_8_4	1344_8_1	1791_6_12	1150_6_107	2703_25_19	121_6_1	261_6_1	123_0_1	3130_6_47	242_8_1	268_8_1	1190_6_29	1061_6_30	1060_6_1
217_6_1	1141_0_14	2716_6_1	213_8_124	669_0_1	666_6_16	218_6_1	133_6_105	132_8_1	1059_8_1	2096_25_83	2093_6_26	339_25_121	138_6_1	3710_8_26	3557_01_195	693_6_17	690_25_80	1545_8_35	20_6_96	734_8_19	1073_6_6	542_6_52	288_0_33	939_1_62	541_6_60	2403_6_19	544_6_59	281_6_26	280_8_52	1466_6_104	348_6_51	2291_6_1	287_6_114	286_6_96	1097_02_108	718_8_6	1344_8_1	1791_6_16	1150_6_124	2703_25_18	121_6_1	261_6_1	123_0_1	3130_6_42	242_8_1	268_8_1	1190_6_32	1061_6_30	1060_6_1
217_6_1	1141_0_14	2716_6_1	213_8_112	669_0_1	666_6_12	218_6_1	133_6_102	132_8_1	1059_8_1	2096_25_69	2093_6_20	339_25_120	138_6_1	3710_8_20	3557_01_210	693_6_19	690_25_79	1545_8_45	20_6_99	734_8_9	1073_6_11	542_6_49	288_0_34	939_1_65	541_6_53	2403_6_23	544_6_64	281_6_19	280_8_63	1466_6_95	348_6_48	2291_6_1	287_6_116	286_6_79	1097_02_93	718_8_11	1344_8_1	1791_6_16	1150_6_116	2703_25_24	121_6_1	261_6_1	123_0_1	3130_6_31	242_8_1	268_8_1	1190_6_41	1061_6_32	1060_6_1
217_6_1	1141_0_17	2716_6_1	213_8_130	669_0_1	666_6_16	218_6_1	133_6_98	132_8_1	1059_8_1	2096_25_80	2093_6_27	339_25_128	138_6_1	3710_8_16	3557_01_218	693_6_22	690_25_65	1545_8_45	20_6_88	734_8_8	1073_6_13	542_6_45	288_0_38	939_1_71	541_6_52	2403_6_15	544_6_62	281_6_25	280_8_60	1466_6_104	348_6_40	2291_6_1	287_6_115	286_6_98	1097_02_69	718_8_9	1344_8_1	1791_6_8	1150_6_127	2703_25_28	121_6_1	261_6_1	123_0_1	3130_6_41	242_8_1	268_8_1	1190_6_30	1061_6_30	1060_6_1
217_6_1	1141_0_16	2716_6_1	213_8_119	669_0_1	666_6_20	218_6_1	133_6_100	132_8_1	1059_8_1	2096_25_74	2093_6_37	339_25_140	138_6_1	3710_8_13	3557_01_209	693_6_20	690_25_56	1545_8_40	20_6_115	734_8_14	1073_6_14	542_6_41	288_0_32	939_1_82	541_6_46	2403_6_18	544_6_60	281_6_15	280_8_50	1466_6_104	348_6_34	2291_6_1	287_6_102	286_6_114	1097_02_67	718_8_10	1344_8_1	1791_6_5	1150_6_125	2703_25_45	121_6_1	261_6_1	123_0_1	3130_6_34	242_8_1	268_8_1	1190_6_25	1061_6_34	1060_6_1
217_6_1	1141_0_13	2716_6_1	213_8_124	669_0_1	666_6_16	218_6_1	133_6_99	132_8_1	1059_8_1	2096_25_74	2093_6_38	339_25_121	138_6_1	3710_8_7	3557_01_216	693_6_22	690_25_60	1545_8_35	20_6_122	734_8_9	1073_6_15	542_6_42	288_0_36	939_1_85	541_6_49	2403_6_19	544_6_74	281_6_23	280_8_52	1466_6_84	348_6_36	2291_6_1	287_6_124	286_6_100	1097_02_63	718_8_11	1344_8_1	1791_6_2	1150_6_128	2703_25_38	121_6_1	261_6_1	123_0_1	3130_6_43	242_8_1	268_8_1	1190_6_27	1061_6_44	1060_6_1
217_6_1	1141_0_15	2716_6_1	213_8_138	669_0_1	666_6_23	218_6_1	133_6_105	132_8_1	1059_8_1	2096_25_83	2093_6_46	339_25_98	138_6_1	3710_8_15	3557_01_197	693_6_18	690_25_62	1545_8_40	20_6_93	734_8_11	1073_6_16	542_6_36	288_0_32	939_1_88	541_6_50	2403_6_21	544_6_67	281_6_23	280_8_50	1466_6_83	348_6_34	2291_6_1	287_6_129	286_6_100	1097_02_76	718_8_7	1344_8_1	1791_6_3	1150_6_118	2703_25_35	121_6_1	261_6_1	123_0_1	3130_6_47	242_8_1	268_8_1	1190_6_18	1061_6_39	1060_6_1
217_6_1	1141_0_19	2716_6_1	213_8_134	666_6_26	218_6_1	133_6_138	132_8_1	1059_8_1	2096_25_89	2093_6_49	339_25_71	138_6_1	3710_8_11	3557_01_195	693_6_18	690_25_47	1545_8_31	20_6_89	734_8_9	1073_6_20	542_6_30	288_0_30	939_1_69	541_6_54	2403_6_25	544_6_85	281_6_12	280_8_40	1466_6_78	348_6_41	2291_6_1	287_6_94	286_6_105	1097_02_89	718_8_14	1344_8_1	1791_6_2	1150_6_106	2703_25_21	121_6_1	261_6_1	123_0_1	3130_6_47	242_8_1	268_8_1	1190_6_12	1061_6_48	1060_6_1	135_7_94
217_6_1	1141_0_17	2716_6_1	213_8_133	666_6_19	218_6_1	133_6_121	132_8_1	1059_8_1	2096_25_99	2093_6_47	339_25_45	138_6_1	3710_8_13	3557_01_204	693_6_18	690_25_40	1545_8_32	20_6_90	734_8_12	1073_6_26	542_6_30	288_0_31	939_1_65	541_6_51	2403_6_23	544_6_89	281_6_17	280_8_43	1466_6_70	348_6_58	2291_6_1	287_6_100	286_6_103	1097_02_110	718_8_21	1344_8_1	1791_6_2	1150_6_106	2703_25_8	121_6_1	261_6_1	123_0_1	3130_6_60	242_8_1	268_8_1	1190_6_13	1061_6_63	1060_6_1	135_7_93
217_6_1	1141_0_14	2716_6_1	213_8_118	666_6_24	218_6_1	133_6_117	132_8_1	1059_8_1	2096_25_119	2093_6_51	339_25_31	138_6_1	3710_8_14	3557_01_216	693_6_10	690_25_39	1545_8_21	20_6_77	734_8_17	1073_6_25	542_6_20	288_0_33	939_1_69	541_6_56	2403_6_27	544_6_62	281_6_13	280_8_52	1466_6_78	348_6_58	2291_6_1	287_6_108	286_6_112	1097_02_134	718_8_22	1344_8_1	1791_6_4	1150_6_118	2703_25_2	121_6_1	261_6_1	123_0_1	3130_6_51	242_8_1	268_8_1	1190_6_17	1061_6_63	1060_6_1	135_7_73
217_6_1	1141_0_10	2716_6_1	213_8_115	666_6_23	218_6_1	133_6_138	132_8_1	1059_8_1	2096_25_116	2093_6_60	339_25_46	138_6_1	3710_8_10	3557_01_206	693_6_15	690_25_55	1545_8_28	20_6_89	734_8_16	1073_6_29	542_6_19	288_0_37	939_1_72	541_6_64	2403_6_29	544_6_77	281_6_14	280_8_46	1466_6_76	348_6_59	2291_6_1	287_6_100	286_6_106	1097_02_173	718_8_28	1344_8_1	1791_6_10	1150_6_118	1190_6_10	121_6_1	261_6_1	123_0_1	3130_6_56	242_8_1	268_8_1	1061_6_57	1060_6_1	135_7_63	51_6_1
217_6_1	1141_0_6	2716_6_1	213_8_128	666_6_24	218_6_1	133_6_122	132_8_1	1059_8_1	2096_25_87	2093_6_59	339_25_58	138_6_1	3710_8_9	3557_01_220	693_6_11	690_25_75	1545_8_26	20_6_74	734_8_6	1073_6_33	542_6_18	288_0_32	939_1_56	541_6_57	2403_6_22	544_6_85	281_6_17	280_8_53	1466_6_64	348_6_64	2291_6_1	287_6_107	286_6_102	1097_02_187	718_8_24	1791_6_7	1150_6_115	1190_6_16	121_6_1	261_6_1	123_0_1	3130_6_51	242_8_1	268_8_1	1061_6_52	1060_6_1	135_7_55	51_6_1	47_6_1
217_6_1	1141_0_3	2716_6_1	213_8_102	666_6_30	218_6_1	133_6_134	132_8_1	1059_8_1	2096_25_66	2093_6_75	339_25_68	138_6_1	3710_8_4	3557_01_240	693_6_8	690_25_100	1545_8_23	20_6_65	734_8_5	1073_6_31	542_6_20	288_0_35	939_1_49	541_6_66	2403_6_18	544_6_70	281_6_17	280_8_35	1466_6_59	348_6_69	2291_6_1	287_6_103	286_6_113	1097_02_197	718_8_33	1791_6_8	1150_6_122	1190_6_11	121_6_1	261_6_1	123_0_1	3130_6_52	268_8_1	1061_6_46	1060_6_1	135_7_49	51_6_1	47_6_1	1392_6_20
217_6_1	1141_0_1	2716_6_1	213_8_100	666_6_37	218_6_1	133_6_149	132_8_1	1059_8_1	2096_25_57	2093_6_74	339_25_82	138_6_1	3710_8_4	3557_01_233	693_6_11	690_25_117	1545_8_20	20_6_66	734_8_6	1073_6_32	542_6_21	288_0_42	939_1_51	541_6_53	2403_6_20	544_6_85	281_6_10	280_8_36	1466_6_59	348_6_78	2291_6_1	287_6_124	286_6_104	1097_02_191	718_8_33	1791_6_10	1150_6_121	1190_6_13	121_6_1	261_6_1	123_0_1	3130_6_75	268_8_1	1061_6_40	1060_6_1	135_7_42	51_6_1	47_6_1	1392_6_21
217_6_1	2716_6_1	213_8_98	666_6_38	218_6_1	133_6_140	132_8_1	1059_8_1	2096_25_61	2093_6_65	339_25_92	138_6_1	3710_8_4	3557_01_248	693_6_13	690_25_132	1545_8_21	20_6_69	734_8_8	1073_6_28	542_6_23	288_0_42	939_1_40	541_6_38	2403_6_15	544_6_55	281_6_9	280_8_45	1466_6_64	348_6_79	2291_6_1	287_6_160	286_6_97	1097_02_184	718_8_30	1791_6_7	1150_6_100	1190_6_22	121_6_1	261_6_1	123_0_1	3130_6_67	268_8_1	1061_6_42	1060_6_1	135_7_45	51_6_1	47_6_1	1392_6_27	535_6_72
217_6_1	2716_6_1	213_8_86	666_6_39	218_6_1	133_6_118	132_8_1	1059_8_1	2096_25_67	2093_6_71	339_25_98	138_6_1	3710_8_4	3557_01_246	693_6_17	690_25_172	1545_8_23	20_6_70	734_8_7	1073_6_29	542_6_27	288_0_36	939_1_56	541_6_46	2403_6_13	544_6_42	281_6_11	280_8_40	1466_6_58	348_6_89	2291_6_1	287_6_165	286_6_96	1097_02_195	718_8_46	1791_6_6	1150_6_99	1190_6_24	121_6_1	261_6_1	123_0_1	3130_6_71	268_8_1	1061_6_38	1060_6_1	135_7_53	51_6_1	47_6_1	1392_6_22	535_6_72
217_6_1	2716_6_1	213_8_90	666_6_34	218_6_1	133_6_151	132_8_1	1059_8_1	2096_25_71	2093_6_77	339_25_113	138_6_1	3710_8_8	3557_01_248	693_6_18	690_25_190	1545_8_29	20_6_79	734_8_3	1073_6_32	542_6_24	288_0_34	939_1_62	541_6_55	2403_6_16	544_6_47	281_6_13	280_8_40	1466_6_55	348_6_76	2291_6_1	287_6_159	286_6_106	1097_02_188	718_8_48	1791_6_6	1150_6_92	1190_6_30	121_6_1	261_6_1	123_0_1	3130_6_65	268_8_1	1061_6_45	1060_6_1	135_7_62	51_6_1	47_6_1	1392_6_22	535_6_93
217_6_1	2716_6_1	213_8_92	666_6_26	218_6_1	133_6_148	132_8_1	1059_8_1	2096_25_65	2093_6_70	339_25_122	138_6_1	3710_8_11	3557_01_238	693_6_11	690_25_212	1545_8_22	20_6_75	1073_6_30	542_6_30	288_0_33	939_1_48	541_6_39	2403_6_8	544_6_39	281_6_16	280_8_37	1466_6_47	348_6_86	2291_6_1	287_6_198	286_6_115	1097_02_207	718_8_46	1791_6_4	1150_6_79	1190_6_40	121_6_1	261_6_1	123_0_1	3130_6_48	268_8_1	1061_6_40	1060_6_1	135_7_72	51_6_1	47_6_1	1392_6_18	535_6_86	130_8_3
217_6_1	2716_6_1	213_8_107	666_6_36	218_6_1	133_6_137	132_8_1	1059_8_1	2096_25_67	2093_6_81	339_25_108	138_6_1	3710_8_13	3557_01_248	693_6_9	690_25_237	1545_8_16	20_6_76	1073_6_30	542_6_19	288_0_29	939_1_54	404_6_7	2403_6_7	544_6_32	281_6_18	280_8_28	1466_6_41	348_6_94	2291_6_1	287_6_174	286_6_135	1097_02_244	718_8_51	1791_6_2	1150_6_71	1190_6_33	121_6_1	261_6_1	123_0_1	3130_6_54	268_8_1	1061_6_33	1060_6_1	135_7_63	51_6_1	47_6_1	1392_6_23	535_6_72	130_8_2
217_6_1	2716_6_1	213_8_118	666_6_45	218_6_1	133_6_153	132_8_1	1059_8_1	2096_25_44	2093_6_92	339_25_122	138_6_1	3710_8_15	3557_01_260	693_6_12	690_25_251	1545_8_19	20_6_81	1073_6_28	542_6_18	288_0_32	939_1_52	404_6_7	2403_6_5	544_6_35	281_6_20	280_8_33	1466_6_55	348_6_91	2291_6_1	287_6_191	286_6_125	1097_02_282	718_8_36	1791_6_3	1150_6_94	1190_6_31	121_6_1	261_6_1	123_0_1	3130_6_39	268_8_1	1061_6_32	1060_6_1	135_7_43	51_6_1	47_6_1	1392_6_17	535_6_62	130_8_1
217_6_1	2716_6_1	213_8_101	666_6_46	218_6_1	133_6_175	132_8_1	1059_8_1	2096_25_35	2093_6_92	339_25_124	138_6_1	3710_8_20	3557_01_265	693_6_8	690_25_264	1545_8_15	20_6_80	1073_6_23	542_6_22	543_6_91	939_1_41	404_6_4	2403_6_5	544_6_20	281_6_22	280_8_24	1466_6_54	348_6_97	2291_6_1	287_6_178	286_6_123	1097_02_284	718_8_30	1791_6_2	1150_6_92	1190_6_37	121_6_1	261_6_1	123_0_1	3130_6_38	268_8_1	1061_6_43	1060_6_1	135_7_50	51_6_1	47_6_1	1392_6_17	535_6_67	130_8_1
217_6_1	2716_6_1	213_8_107	666_6_49	218_6_1	133_6_187	132_8_1	1059_8_1	2096_25_27	2093_6_91	339_25_123	138_6_1	3710_8_21	3557_01_257	693_6_9	690_25_265	1545_8_8	20_6_79	1073_6_27	542_6_27	543_6_89	939_1_59	404_6_3	2403_6_6	544_6_21	281_6_20	280_8_14	1466_6_40	348_6_91	2291_6_1	287_6_144	286_6_141	1097_02_301	718_8_36	1791_6_4	1150_6_94	1190_6_37	121_6_1	261_6_1	123_0_1	3130_6_35	268_8_1	1061_6_45	1060_6_1	135_7_50	51_6_1	47_6_1	1392_6_17	535_6_67	412_1_1
217_6_1	2716_6_1	213_8_99	666_6_51	218_6_1	133_6_211	132_8_1	1059_8_1	2096_25_33	2093_6_79	339_25_137	138_6_1	3710_8_23	3557_01_248	693_6_8	690_25_226	1545_8_10	20_6_68	1073_6_26	542_6_20	543_6_92	939_1_54	541_6_50	2403_6_6	544_6_33	281_6_21	280_8_17	1466_6_72	348_6_79	2291_6_1	287_6_133	286_6_121	1097_02_268	718_8_27	1791_6_7	1150_6_125	1190_6_45	121_6_1	261_6_1	123_0_1	3130_6_33	268_8_1	1061_6_52	1060_6_1	135_7_57	51_6_1	47_6_1	1392_6_10	535_6_58	412_1_1
217_6_1	2716_6_1	213_8_104	666_6_41	218_6_1	133_6_203	132_8_1	1059_8_1	2096_25_29	2093_6_79	339_25_143	138_6_1	3710_8_18	3557_01_237	693_6_5	690_25_167	1545_8_13	20_6_61	1073_6_30	542_6_29	543_6_94	939_1_51	541_6_45	2403_6_10	544_6_20	281_6_27	280_8_21	1466_6_93	348_6_76	2291_6_1	287_6_133	286_6_129	1097_02_224	718_8_24	1791_6_6	1150_6_154	1190_6_44	121_6_1	261_6_1	123_0_1	3130_6_25	268_8_1	1061_6_54	1060_6_1	135_7_58	51_6_1	47_6_1	1392_6_10	535_6_60	412_1_1
217_6_1	2716_6_1	213_8_106	666_6_51	218_6_1	133_6_218	132_8_1	1059_8_1	2096_25_32	2093_6_83	339_25_136	138_6_1	3710_8_21	3557_01_208	693_6_10	690_25_118	1545_8_9	20_6_61	1073_6_20	542_6_30	543_6_93	939_1_61	541_6_52	2403_6_14	544_6_28	281_6_15	280_8_25	1466_6_90	348_6_68	2291_6_1	287_6_131	286_6_123	1097_02_177	718_8_18	1791_6_7	1150_6_158	1190_6_36	121_6_1	261_6_1	123_0_1	3130_6_23	268_8_1	1061_6_61	1060_6_1	135_7_57	51_6_1	47_6_1	1392_6_5	535_6_63	412_1_1
217_6_1	2716_6_1	213_8_117	666_6_48	218_6_1	133_6_224	132_8_1	1059_8_1	2096_25_44	2093_6_79	339_25_126	138_6_1	3710_8_25	3557_01_201	693_6_7	690_25_93	1545_8_4	20_6_56	1073_6_14	542_6_19	543_6_93	939_1_59	541_6_42	2403_6_13	544_6_23	281_6_16	280_8_29	1466_6_102	348_6_55	2291_6_1	287_6_132	286_6_122	1097_02_150	718_8_17	1791_6_4	1150_6_173	1190_6_45	121_6_1	261_6_1	123_0_1	3130_6_20	268_8_1	1061_6_54	1060_6_1	135_7_64	51_6_1	47_6_1	1392_6_6	535_6_56	412_1_1
217_6_1	2716_6_1	213_8_121	666_6_27	218_6_1	133_6_221	132_8_1	1059_8_1	2096_25_39	2093_6_76	339_25_108	138_6_1	3710_8_25	3557_01_230	693_6_4	690_25_75	1545_8_1	20_6_60	1073_6_22	542_6_14	543_6_116	939_1_66	541_6_39	2403_6_17	544_6_21	281_6_16	280_8_22	1466_6_130	348_6_57	2291_6_1	287_6_124	286_6_126	1097_02_124	718_8_19	1791_6_5	1150_6_175	1190_6_48	121_6_1	261_6_1	123_0_1	3130_6_20	268_8_1	1061_6_51	1060_6_1	135_7_54	51_6_1	47_6_1	1392_6_5	535_6_53	412_1_1
217_6_1	2716_6_1	213_8_134	666_6_26	218_6_1	133_6_243	132_8_1	1059_8_1	2096_25_30	2093_6_65	339_25_103	138_6_1	3710_8_41	3557_01_220	693_6_6	690_25_70	20_6_55	1073_6_26	542_6_18	543_6_132	939_1_61	541_6_33	2403_6_24	544_6_32	281_6_16	280_8_19	1466_6_129	348_6_56	2291_6_1	287_6_121	286_6_131	1097_02_119	718_8_19	1791_6_1	1150_6_205	1190_6_47	121_6_1	261_6_1	123_0_1	3130_6_7	268_8_1	1061_6_42	1060_6_1	135_7_51	51_6_1	47_6_1	1392_6_2	2798_8_8	412_1_1	530_123_1
217_6_1	2716_6_1	213_8_127	666_6_31	218_6_1	133_6_274	132_8_1	2096_25_34	2093_6_76	339_25_98	138_6_1	3710_8_33	3557_01_227	693_6_4	690_25_62	20_6_49	1073_6_25	542_6_13	543_6_125	939_1_55	541_6_21	2403_6_21	544_6_19	281_6_20	280_8_19	1466_6_129	348_6_50	2291_6_1	287_6_114	286_6_138	1097_02_111	718_8_22	1791_6_1	1150_6_206	1190_6_56	121_6_1	261_6_1	123_0_1	3130_6_12	268_8_1	1061_6_36	1060_6_1	135_7_57	51_6_1	1392_6_3	2798_8_9	412_1_1	530_123_1	296_12_8	2796_6_61
217_6_1	2716_6_1	213_8_122	666_6_36	218_6_1	133_6_257	132_8_1	2096_25_35	2093_6_82	339_25_114	138_6_1	3710_8_34	3557_01_253	693_6_6	690_25_60	20_6_50	1073_6_26	542_6_10	543_6_120	939_1_70	541_6_26	2403_6_26	544_6_25	281_6_25	280_8_26	1466_6_127	348_6_75	2291_6_1	287_6_118	286_6_137	1097_02_109	718_8_23	1791_6_2	1150_6_196	1190_6_42	121_6_1	261_6_1	123_0_1	3130_6_16	268_8_1	1061_6_35	1060_6_1	135_7_67	51_6_1	1392_6_1	2798_8_7	412_1_1	530_123_1	296_12_9	2796_6_64
217_6_1	2716_6_1	213_8_127	666_6_42	218_6_1	133_6_247	132_8_1	2096_25_32	2093_6_97	339_25_119	138_6_1	3710_8_47	3557_01_256	693_6_2	690_25_88	20_6_44	1073_6_29	542_6_9	543_6_140	939_1_74	541_6_33	2403_6_34	544_6_23	281_6_21	280_8_21	1466_6_110	348_6_77	2291_6_1	287_6_100	286_6_110	1097_02_101	718_8_22	1791_6_2	1150_6_199	1190_6_44	121_6_1	261_6_1	123_0_1	3130_6_12	268_8_1	1061_6_40	1060_6_1	135_7_67	51_6_1	1392_6_2	2798_8_10	412_1_1	530_123_1	296_12_18	2796_6_44
217_6_1	2716_6_1	213_8_121	666_6_37	218_6_1	133_6_272	132_8_1	2096_25_23	2093_6_94	339_25_106	138_6_1	3710_8_20	3557_01_259	693_6_1	690_25_118	20_6_28	1073_6_24	542_6_5	543_6_148	939_1_86	541_6_20	2403_6_27	544_6_15	281_6_20	280_8_17	1466_6_108	348_6_71	2291_6_1	287_6_101	286_6_98	1097_02_109	718_8_26	1150_6_190	1190_6_43	121_6_1	261_6_1	123_0_1	3130_6_19	268_8_1	1061_6_42	1060_6_1	135_7_63	51_6_1	1392_6_4	2798_8_9	412_1_1	530_123_1	296_12_17	2796_6_59	374_6_1
217_6_1	2716_6_1	213_8_126	666_6_40	218_6_1	133_6_261	132_8_1	2096_25_27	2093_6_87	339_25_93	138_6_1	3710_8_21	3557_01_287	693_6_2	690_25_143	20_6_38	1073_6_34	542_6_2	543_6_135	939_1_90	541_6_19	2403_6_32	544_6_16	281_6_18	280_8_16	1466_6_111	348_6_72	2291_6_1	287_6_99	286_6_89	1097_02_83	718_8_30	1150_6_199	1190_6_42	121_6_1	261_6_1	123_0_1	3130_6_20	268_8_1	1061_6_36	1060_6_1	135_7_64	51_6_1	1392_6_3	2798_8_10	412_1_1	530_123_1	296_12_13	2796_6_75	374_6_1
217_6_1	2716_6_1	213_8_136	666_6_45	218_6_1	133_6_253	132_8_1	2096_25_24	2093_6_99	339_25_72	138_6_1	3710_8_24	3557_01_292	693_6_1	690_25_195	20_6_33	1073_6_28	542_6_2	543_6_157	939_1_100	541_6_12	2403_6_35	544_6_16	281_6_17	280_8_11	1466_6_83	348_6_80	2291_6_1	287_6_102	286_6_66	1097_02_63	718_8_23	1150_6_208	1190_6_45	121_6_1	261_6_1	123_0_1	3130_6_14	268_8_1	1061_6_36	1060_6_1	135_7_58	51_6_1	1392_6_1	2798_8_8	412_1_1	530_123_1	296_12_10	2796_6_52	374_6_1
217_6_1	2716_6_1	213_8_134	666_6_46	218_6_1	133_6_264	132_8_1	2096_25_35	2093_6_98	339_25_50	138_6_1	3710_8_17	3557_01_297	25_24_1	690_25_223	20_6_34	1073_6_25	542_6_4	543_6_145	939_1_109	541_6_16	2403_6_30	544_6_20	281_6_17	280_8_11	1466_6_96	348_6_76	2291_6_1	287_6_110	286_6_66	1097_02_68	718_8_26	1150_6_198	1190_6_45	121_6_1	261_6_1	123_0_1	3130_6_13	268_8_1	1061_6_36	1060_6_1	135_7_50	51_6_1	1392_6_1	2798_8_7	412_1_1	530_123_1	296_12_6	2796_6_47	374_6_1
2716_6_1	213_8_112	666_6_56	218_6_1	133_6_261	132_8_1	2096_25_34	2093_6_93	339_25_43	138_6_1	3710_8_20	3557_01_308	25_24_1	690_25_231	20_6_42	1073_6_25	542_6_4	543_6_124	939_1_89	541_6_18	2403_6_36	544_6_27	281_6_15	280_8_6	1466_6_103	348_6_88	2291_6_1	287_6_115	286_6_55	1097_02_76	718_8_27	1150_6_185	1190_6_43	121_6_1	261_6_1	123_0_1	3130_6_18	268_8_1	1061_6_34	1060_6_1	135_7_52	51_6_1	1392_6_2	2798_8_6	412_1_1	530_123_1	296_12_6	2796_6_51	374_6_1	1244_6_1
2716_6_1	213_8_89	666_6_60	133_6_266	132_8_1	2096_25_39	2093_6_111	339_25_29	138_6_1	3710_8_16	3557_01_290	25_24_1	690_25_242	20_6_33	1073_6_23	542_6_11	543_6_124	939_1_89	541_6_16	2403_6_30	544_6_26	281_6_13	280_8_10	1466_6_101	348_6_96	2291_6_1	287_6_117	286_6_60	1097_02_92	718_8_25	1150_6_193	261_6_1	3130_6_19	268_8_1	1061_6_30	1060_6_1	135_7_51	51_6_1	1392_6_2	2798_8_4	412_1_1	530_123_1	296_12_3	821_0_5	374_6_1	1244_6_1	198_03_14	1325_6_41	2909_6_108	191_6_13
2716_6_1	213_8_77	666_6_66	133_6_274	132_8_1	2096_25_33	2093_6_106	339_25_31	138_6_1	3710_8_9	3557_01_310	25_24_1	690_25_238	20_6_49	1073_6_20	542_6_12	543_6_135	939_1_74	541_6_19	2403_6_19	544_6_21	281_6_7	280_8_11	1466_6_116	348_6_104	2291_6_1	287_6_114	286_6_70	1097_02_100	718_8_31	1150_6_193	261_6_1	3130_6_16	268_8_1	1061_6_29	1060_6_1	135_7_48	51_6_1	1392_6_3	2798_8_3	412_1_1	530_123_1	296_12_1	821_0_4	374_6_1	1244_6_1	198_03_5	1325_6_43	2909_6_108	191_6_22
2716_6_1	213_8_81	666_6_54	133_6_284	132_8_1	2096_25_38	2093_6_120	339_25_45	138_6_1	3710_8_4	3557_01_326	25_24_1	690_25_223	20_6_51	1073_6_29	542_6_9	543_6_120	939_1_77	541_6_24	2403_6_23	544_6_25	281_6_8	280_8_11	1466_6_103	348_6_134	2291_6_1	287_6_128	286_6_62	1097_02_103	718_8_27	1150_6_206	261_6_1	3130_6_17	268_8_1	1061_6_33	1060_6_1	135_7_54	51_6_1	1392_6_4	2798_8_3	412_1_1	530_123_1	296_12_1	821_0_6	374_6_1	1244_6_1	198_03_3	1325_6_56	2909_6_133	191_6_15
2716_6_1	213_8_77	666_6_58	133_6_277	132_8_1	2096_25_45	2093_6_121	339_25_53	138_6_1	3710_8_12	3557_01_331	25_24_1	690_25_273	20_6_48	1073_6_14	542_6_8	543_6_131	939_1_71	541_6_20	2403_6_21	544_6_21	281_6_5	280_8_10	1466_6_74	348_6_146	2291_6_1	287_6_138	286_6_67	1097_02_88	718_8_26	1150_6_216	261_6_1	3130_6_17	268_8_1	1061_6_30	1060_6_1	57_6_1	51_6_1	1392_6_3	2798_8_6	412_1_1	530_123_1	821_0_4	374_6_1	1244_6_1	135_7_60	1325_6_43	2909_6_128	191_6_10	190_6_1
2716_6_1	213_8_82	666_6_49	133_6_279	132_8_1	2096_25_52	2093_6_116	339_25_71	138_6_1	3710_8_14	3557_01_346	25_24_1	690_25_290	20_6_40	1073_6_21	542_6_1	543_6_97	939_1_77	541_6_22	2403_6_21	544_6_21	281_6_4	280_8_10	1466_6_77	348_6_128	2291_6_1	287_6_140	286_6_61	1097_02_70	718_8_24	1150_6_226	261_6_1	3130_6_20	268_8_1	1061_6_40	1060_6_1	57_6_1	51_6_1	1392_6_3	2798_8_6	412_1_1	530_123_1	821_0_4	374_6_1	1244_6_1	135_7_59	1325_6_39	2909_6_120	191_6_14	190_6_1
2716_6_1	213_8_96	666_6_56	133_6_256	132_8_1	2096_25_59	2093_6_120	339_25_101	138_6_1	3710_8_12	3557_01_349	25_24_1	690_25_338	20_6_42	1073_6_26	543_6_79	939_1_88	541_6_21	2403_6_25	544_6_31	281_6_6	280_8_2	1466_6_64	348_6_146	2291_6_1	287_6_141	286_6_58	1097_02_66	718_8_25	1150_6_242	261_6_1	3130_6_16	268_8_1	1061_6_51	1060_6_1	57_6_1	51_6_1	1392_6_5	2798_8_12	412_1_1	530_123_1	821_0_5	374_6_1	1244_6_1	135_7_53	1325_6_37	2909_6_145	191_6_12	190_6_1	984_6_42
2716_6_1	213_8_101	666_6_63	133_6_247	132_8_1	2096_25_72	2093_6_108	339_25_101	138_6_1	3710_8_18	3557_01_338	25_24_1	690_25_340	20_6_56	1073_6_23	543_6_82	939_1_74	541_6_20	2403_6_26	544_6_24	281_6_8	1466_6_80	348_6_152	2291_6_1	287_6_124	286_6_69	1097_02_68	718_8_26	1150_6_249	261_6_1	3130_6_18	268_8_1	1061_6_65	1060_6_1	57_6_1	51_6_1	1392_6_5	2798_8_15	412_1_1	530_123_1	821_0_5	374_6_1	1244_6_1	135_7_57	1325_6_37	2909_6_141	191_6_12	190_6_1	984_6_46	1127_8_21
2716_6_1	213_8_108	666_6_63	133_6_266	132_8_1	2096_25_71	2093_6_95	339_25_116	138_6_1	3710_8_17	3557_01_335	25_24_1	690_25_340	20_6_64	1073_6_28	543_6_68	939_1_80	541_6_22	2403_6_30	544_6_16	281_6_10	1466_6_72	348_6_145	2291_6_1	287_6_126	286_6_61	1097_02_70	718_8_30	1150_6_221	261_6_1	3130_6_4	268_8_1	1061_6_74	1060_6_1	57_6_1	51_6_1	1392_6_5	2798_8_11	412_1_1	530_123_1	821_0_9	374_6_1	1244_6_1	135_7_48	1325_6_40	2909_6_143	191_6_18	190_6_1	984_6_62	1127_8_15
2716_6_1	213_8_95	666_6_67	133_6_235	132_8_1	2096_25_81	2093_6_89	339_25_106	138_6_1	3710_8_20	3557_01_310	25_24_1	690_25_350	20_6_76	1073_6_29	543_6_73	939_1_91	541_6_16	2403_6_33	544_6_16	281_6_7	1466_6_73	348_6_138	2291_6_1	287_6_133	286_6_60	1097_02_90	718_8_39	1150_6_191	261_6_1	3130_6_7	268_8_1	1061_6_74	1060_6_1	57_6_1	51_6_1	1392_6_6	2798_8_16	412_1_1	530_123_1	821_0_10	374_6_1	1244_6_1	135_7_44	1325_6_47	2909_6_156	191_6_15	190_6_1	984_6_67	1127_8_9
2716_6_1	213_8_106	666_6_72	133_6_227	132_8_1	2096_25_95	2093_6_75	339_25_101	138_6_1	3710_8_24	3557_01_296	25_24_1	690_25_333	20_6_77	1073_6_20	543_6_64	939_1_97	541_6_14	2403_6_25	544_6_12	281_6_7	1466_6_80	348_6_166	2291_6_1	287_6_108	286_6_48	1097_02_89	718_8_47	1150_6_202	261_6_1	3130_6_8	268_8_1	1061_6_66	1060_6_1	57_6_1	51_6_1	1392_6_4	2798_8_21	412_1_1	530_123_1	821_0_9	374_6_1	1244_6_1	135_7_51	1325_6_43	2909_6_144	191_6_11	190_6_1	984_6_72	1127_8_8
2716_6_1	213_8_123	666_6_74	133_6_231	132_8_1	2096_25_83	2093_6_58	339_25_72	138_6_1	3710_8_29	3557_01_286	25_24_1	690_25_291	20_6_75	1073_6_19	543_6_68	939_1_100	541_6_23	2403_6_27	544_6_14	281_6_8	1466_6_77	348_6_159	2291_6_1	287_6_109	286_6_47	1097_02_81	718_8_51	1150_6_187	261_6_1	3130_6_5	268_8_1	1061_6_79	1060_6_1	57_6_1	51_6_1	1392_6_4	2798_8_15	412_1_1	530_123_1	821_0_14	374_6_1	1244_6_1	135_7_51	1325_6_48	2909_6_122	191_6_18	190_6_1	984_6_85	1127_8_10
2716_6_1	213_8_141	666_6_75	133_6_232	132_8_1	2096_25_67	2093_6_57	339_25_49	138_6_1	3710_8_32	3557_01_267	25_24_1	690_25_240	20_6_74	1073_6_17	543_6_82	939_1_117	541_6_18	2403_6_38	544_6_25	281_6_3	1466_6_71	348_6_161	2291_6_1	287_6_103	286_6_37	1097_02_85	718_8_49	1150_6_168	261_6_1	3130_6_6	268_8_1	1061_6_79	1060_6_1	57_6_1	51_6_1	1392_6_4	2798_8_22	412_1_1	530_123_1	821_0_15	374_6_1	1244_6_1	135_7_59	1325_6_48	2909_6_118	191_6_13	190_6_1	984_6_77	1127_8_12
2716_6_1	213_8_157	666_6_75	133_6_252	132_8_1	2096_25_57	2093_6_54	339_25_32	138_6_1	3710_8_29	3557_01_261	25_24_1	690_25_180	20_6_99	1073_6_14	543_6_95	939_1_121	541_6_16	2403_6_42	544_6_18	281_6_5	1466_6_84	348_6_167	2291_6_1	287_6_98	286_6_36	1097_02_91	718_8_60	1150_6_156	261_6_1	3130_6_5	268_8_1	1061_6_86	1060_6_1	57_6_1	51_6_1	1392_6_3	2798_8_23	412_1_1	530_123_1	821_0_26	374_6_1	1244_6_1	135_7_52	1325_6_51	2909_6_104	191_6_16	190_6_1	984_6_65	1127_8_7
2716_6_1	213_8_132	666_6_68	133_6_246	132_8_1	2096_25_43	2093_6_45	339_25_27	138_6_1	3710_8_20	3557_01_257	25_24_1	690_25_165	20_6_116	1073_6_21	543_6_98	939_1_131	541_6_13	2403_6_38	544_6_25	281_6_5	1466_6_88	348_6_155	2291_6_1	287_6_98	286_6_35	1097_02_73	718_8_50	1150_6_168	261_6_1	3130_6_5	268_8_1	1061_6_99	1060_6_1	57_6_1	51_6_1	1392_6_2	2798_8_11	412_1_1	530_123_1	821_0_38	374_6_1	1244_6_1	135_7_47	1325_6_54	2909_6_114	191_6_19	190_6_1	984_6_67	1127_8_5
2716_6_1	213_8_141	666_6_63	133_6_264	132_8_1	2096_25_43	2093_6_47	339_25_22	138_6_1	3710_8_33	3557_01_262	25_24_1	690_25_150	20_6_99	1073_6_16	543_6_110	939_1_133	541_6_12	2403_6_40	544_6_29	281_6_3	1466_6_99	348_6_164	2291_6_1	287_6_88	286_6_23	1097_02_64	718_8_46	1150_6_155	261_6_1	3130_6_4	268_8_1	1061_6_93	1060_6_1	57_6_1	51_6_1	1392_6_2	2798_8_16	412_1_1	530_123_1	821_0_41	374_6_1	1244_6_1	135_7_62	1325_6_61	2909_6_141	191_6_17	190_6_1	984_6_53	1127_8_10
2716_6_1	213_8_133	666_6_78	133_6_301	132_8_1	2096_25_43	2093_6_49	339_25_24	138_6_1	3710_8_40	3557_01_280	25_24_1	690_25_123	20_6_113	1073_6_23	543_6_126	939_1_119	541_6_8	2403_6_34	544_6_25	281_6_7	1466_6_99	348_6_159	2291_6_1	287_6_76	286_6_20	1097_02_58	718_8_46	1150_6_176	261_6_1	3130_6_2	268_8_1	1061_6_102	1060_6_1	57_6_1	51_6_1	2798_8_15	412_1_1	530_123_1	821_0_46	374_6_1	1244_6_1	135_7_56	1325_6_50	2909_6_133	191_6_25	190_6_1	984_6_61	1127_8_9	393_6_150
2716_6_1	213_8_121	666_6_74	133_6_307	132_8_1	2096_25_23	2093_6_48	339_25_32	138_6_1	3710_8_36	3557_01_280	25_24_1	690_25_127	20_6_123	1073_6_20	543_6_125	939_1_117	541_6_7	2403_6_28	544_6_17	281_6_4	1466_6_104	348_6_142	2291_6_1	287_6_67	286_6_15	1097_02_58	718_8_44	1150_6_192	261_6_1	3130_6_3	268_8_1	1061_6_106	1060_6_1	57_6_1	51_6_1	2798_8_8	412_1_1	530_123_1	821_0_44	374_6_1	1244_6_1	135_7_59	1325_6_67	2909_6_145	191_6_41	190_6_1	984_6_53	1127_8_15	393_6_128
2716_6_1	213_8_117	666_6_58	133_6_312	132_8_1	2096_25_23	2093_6_56	339_25_34	138_6_1	3710_8_32	3557_01_277	25_24_1	690_25_111	20_6_147	1073_6_16	543_6_140	939_1_122	541_6_7	2403_6_43	544_6_14	281_6_2	1466_6_111	348_6_126	2291_6_1	287_6_53	286_6_11	1097_02_70	718_8_43	1150_6_180	261_6_1	268_8_1	1061_6_94	1060_6_1	57_6_1	51_6_1	2798_8_11	412_1_1	530_123_1	821_0_53	374_6_1	1244_6_1	135_7_57	1325_6_67	2909_6_141	191_6_34	190_6_1	984_6_57	1127_8_14	393_6_138	3143_8_66
2716_6_1	213_8_118	666_6_59	133_6_310	132_8_1	2096_25_18	2093_6_58	339_25_34	138_6_1	3710_8_30	3557_01_310	25_24_1	690_25_99	20_6_127	1073_6_16	543_6_130	939_1_110	541_6_9	2403_6_28	544_6_14	281_6_2	1466_6_116	348_6_144	2291_6_1	287_6_43	286_6_11	1097_02_66	718_8_36	1150_6_217	261_6_1	268_8_1	1061_6_93	1060_6_1	57_6_1	51_6_1	2798_8_15	412_1_1	530_123_1	821_0_59	374_6_1	1244_6_1	135_7_58	1325_6_72	2909_6_128	191_6_41	190_6_1	984_6_60	1127_8_20	393_6_144	3143_8_65
2716_6_1	213_8_116	666_6_70	133_6_338	132_8_1	2096_25_10	2093_6_70	339_25_50	138_6_1	3710_8_21	3557_01_297	25_24_1	690_25_95	20_6_131	1073_6_9	543_6_134	939_1_102	541_6_3	2403_6_23	544_6_18	1466_6_136	348_6_146	2291_6_1	287_6_41	286_6_11	1097_02_59	718_8_42	1150_6_212	261_6_1	268_8_1	1061_6_91	1060_6_1	57_6_1	51_6_1	2798_8_16	412_1_1	530_123_1	821_0_62	374_6_1	1244_6_1	135_7_59	1325_6_58	2909_6_154	191_6_43	190_6_1	984_6_64	1127_8_23	393_6_121	3143_8_50	1485_8_35
2716_6_1	213_8_101	666_6_82	133_6_350	132_8_1	2096_25_4	2093_6_76	339_25_46	138_6_1	3710_8_23	3557_01_303	25_24_1	690_25_98	20_6_128	1073_6_13	543_6_122	939_1_110	541_6_7	2403_6_28	544_6_22	1466_6_155	348_6_145	2291_6_1	287_6_42	286_6_14	1097_02_81	718_8_47	1150_6_190	261_6_1	268_8_1	1061_6_82	1060_6_1	57_6_1	51_6_1	2798_8_14	412_1_1	530_123_1	821_0_66	374_6_1	1244_6_1	135_7_59	1325_6_60	2909_6_147	191_6_37	190_6_1	984_6_65	1127_8_16	393_6_117	3143_8_45	1485_8_28
2716_6_1	213_8_110	666_6_70	133_6_316	132_8_1	2096_25_3	2093_6_82	339_25_49	138_6_1	3710_8_15	3557_01_334	25_24_1	690_25_106	20_6_119	1073_6_14	543_6_110	939_1_104	541_6_5	2403_6_28	544_6_19	1466_6_150	348_6_166	2291_6_1	287_6_53	286_6_21	1097_02_96	718_8_45	1150_6_201	261_6_1	268_8_1	1061_6_88	1060_6_1	57_6_1	51_6_1	2798_8_14	412_1_1	530_123_1	821_0_64	374_6_1	1244_6_1	135_7_60	1325_6_64	2909_6_149	191_6_46	190_6_1	984_6_65	1127_8_20	393_6_130	3143_8_51	1485_8_31
2716_6_1	213_8_101	666_6_73	133_6_321	132_8_1	2096_25_7	2093_6_81	339_25_60	138_6_1	3710_8_17	3557_01_332	25_24_1	690_25_130	20_6_111	1073_6_6	543_6_113	939_1_112	541_6_2	2403_6_33	544_6_27	1466_6_129	348_6_167	2291_6_1	287_6_54	286_6_23	1097_02_108	718_8_49	1150_6_197	261_6_1	268_8_1	1061_6_79	1060_6_1	57_6_1	51_6_1	2798_8_11	412_1_1	530_123_1	821_0_58	374_6_1	1244_6_1	135_7_66	1325_6_53	2909_6_156	191_6_42	190_6_1	984_6_56	1127_8_19	393_6_126	3143_8_44	1485_8_34
2716_6_1	213_8_88	666_6_93	133_6_338	132_8_1	2096_25_10	2093_6_84	339_25_64	138_6_1	3710_8_14	3557_01_325	25_24_1	690_25_137	20_6_101	1073_6_5	543_6_117	939_1_114	541_6_2	2403_6_21	544_6_20	1466_6_177	348_6_175	2291_6_1	287_6_65	286_6_23	1097_02_142	718_8_47	1150_6_188	261_6_1	268_8_1	1061_6_69	1060_6_1	57_6_1	51_6_1	2798_8_20	412_1_1	530_123_1	821_0_60	374_6_1	1244_6_1	135_7_51	1325_6_47	2909_6_164	191_6_51	190_6_1	984_6_40	1127_8_14	393_6_131	3143_8_49	1485_8_27
2716_6_1	213_8_81	666_6_83	133_6_304	132_8_1	2096_25_11	2093_6_79	339_25_53	138_6_1	3710_8_9	3557_01_324	25_24_1	690_25_173	20_6_92	1073_6_5	543_6_115	939_1_120	541_6_3	2403_6_15	544_6_29	1466_6_159	348_6_174	2291_6_1	287_6_76	286_6_29	1097_02_173	718_8_54	1150_6_191	261_6_1	268_8_1	1061_6_65	1060_6_1	57_6_1	51_6_1	2798_8_30	412_1_1	530_123_1	821_0_63	374_6_1	1244_6_1	135_7_52	1325_6_45	2909_6_166	191_6_61	190_6_1	984_6_30	1127_8_16	393_6_133	3143_8_45	1485_8_34
2716_6_1	213_8_75	666_6_84	133_6_292	132_8_1	2096_25_6	2093_6_80	339_25_45	138_6_1	3710_8_16	3557_01_329	25_24_1	690_25_224	20_6_75	1073_6_7	543_6_111	939_1_116	541_6_1	2403_6_16	544_6_32	1466_6_153	348_6_175	2291_6_1	287_6_99	286_6_38	1097_02_179	718_8_47	1150_6_203	261_6_1	268_8_1	1061_6_66	1060_6_1	57_6_1	51_6_1	2798_8_22	412_1_1	530_123_1	821_0_49	374_6_1	1244_6_1	135_7_52	1325_6_54	2909_6_181	191_6_54	190_6_1	984_6_33	1127_8_12	393_6_144	3143_8_39	1485_8_34
2716_6_1	213_8_55	666_6_105	133_6_314	132_8_1	2096_25_6	2093_6_53	339_25_39	138_6_1	3710_8_19	3557_01_340	25_24_1	690_25_260	20_6_81	1073_6_10	543_6_120	939_1_124	541_6_2	2403_6_12	544_6_38	1466_6_163	348_6_150	2291_6_1	287_6_94	286_6_37	1097_02_202	718_8_41	1150_6_186	261_6_1	268_8_1	1061_6_57	1060_6_1	57_6_1	51_6_1	2798_8_32	412_1_1	530_123_1	821_0_56	374_6_1	1244_6_1	135_7_30	1325_6_44	2909_6_200	191_6_45	190_6_1	984_6_27	1127_8_11	393_6_170	3143_8_35	1485_8_29
2716_6_1	213_8_59	666_6_106	133_6_276	132_8_1	2096_25_6	2093_6_46	339_25_21	138_6_1	3710_8_9	3557_01_338	25_24_1	690_25_285	20_6_87	1073_6_9	543_6_126	939_1_153	2157_01_1	2403_6_14	544_6_34	1466_6_144	348_6_158	2291_6_1	287_6_104	286_6_37	1097_02_230	718_8_46	1150_6_203	261_6_1	268_8_1	1061_6_37	1060_6_1	57_6_1	51_6_1	2798_8_26	412_1_1	530_123_1	821_0_47	374_6_1	1244_6_1	135_7_33	1325_6_46	2909_6_209	191_6_56	190_6_1	984_6_16	1127_8_14	393_6_159	3143_8_27	1485_8_39
2716_6_1	213_8_52	666_6_111	133_6_279	132_8_1	2096_25_4	2093_6_45	339_25_15	138_6_1	3710_8_10	3557_01_356	25_24_1	690_25_327	20_6_79	1073_6_11	543_6_137	939_1_171	2157_01_1	2403_6_23	544_6_31	1466_6_131	348_6_155	2291_6_1	287_6_126	286_6_38	1097_02_270	718_8_42	1150_6_180	261_6_1	268_8_1	1061_6_34	1060_6_1	57_6_1	51_6_1	2798_8_17	530_123_1	821_0_54	374_6_1	1244_6_1	135_7_34	1325_6_51	2909_6_205	191_6_47	190_6_1	984_6_11	1127_8_9	393_6_160	3143_8_32	1485_8_44	394_6_63
2716_6_1	213_8_37	666_6_130	133_6_320	132_8_1	2096_25_3	2093_6_43	339_25_19	138_6_1	3710_8_11	3557_01_344	25_24_1	690_25_368	20_6_70	1073_6_14	543_6_141	939_1_150	2157_01_1	2403_6_11	544_6_29	1466_6_162	348_6_158	2291_6_1	287_6_117	286_6_33	1097_02_314	718_8_33	1150_6_179	261_6_1	268_8_1	1061_6_24	1060_6_1	57_6_1	51_6_1	2798_8_19	530_123_1	821_0_56	374_6_1	1244_6_1	135_7_37	1325_6_60	2909_6_207	191_6_42	190_6_1	984_6_14	1127_8_13	393_6_177	3143_8_35	1485_8_31	394_6_71
2716_6_1	213_8_35	666_6_139	133_6_278	132_8_1	2096_25_2	2093_6_40	339_25_27	138_6_1	3710_8_9	3557_01_334	25_24_1	690_25_397	20_6_68	1073_6_20	543_6_148	939_1_147	2157_01_1	2403_6_10	544_6_33	1466_6_146	348_6_139	2291_6_1	287_6_103	286_6_36	1097_02_326	718_8_33	1150_6_216	261_6_1	268_8_1	1061_6_26	1060_6_1	57_6_1	51_6_1	2798_8_21	530_123_1	821_0_46	374_6_1	1244_6_1	135_7_34	1325_6_55	2909_6_235	191_6_42	190_6_1	984_6_15	1127_8_13	393_6_164	3143_8_27	1485_8_44	394_6_87
2716_6_1	213_8_37	666_6_137	133_6_282	132_8_1	2096_25_1	2093_6_40	339_25_23	138_6_1	3710_8_6	3557_01_328	25_24_1	690_25_436	20_6_67	1073_6_21	543_6_148	939_1_153	2157_01_1	2403_6_13	544_6_38	1466_6_133	348_6_148	2291_6_1	287_6_122	286_6_51	1097_02_308	718_8_33	1150_6_224	261_6_1	268_8_1	1061_6_30	1060_6_1	57_6_1	51_6_1	2798_8_20	530_123_1	821_0_53	374_6_1	1244_6_1	135_7_38	1325_6_55	2909_6_241	191_6_22	190_6_1	984_6_10	1127_8_10	393_6_156	3143_8_30	1485_8_65	394_6_67
2716_6_1	213_8_25	666_6_135	133_6_298	132_8_1	2093_6_39	339_25_28	138_6_1	3710_8_8	3557_01_305	25_24_1	690_25_437	20_6_66	1073_6_25	543_6_154	939_1_147	2157_01_1	2403_6_9	544_6_29	1466_6_152	348_6_151	2291_6_1	287_6_114	286_6_36	1097_02_315	718_8_37	1150_6_212	261_6_1	268_8_1	1061_6_28	1060_6_1	57_6_1	51_6_1	2798_8_35	530_123_1	821_0_56	374_6_1	1244_6_1	135_7_22	1325_6_56	2909_6_245	191_6_20	190_6_1	984_6_13	1127_8_13	393_6_162	3143_8_31	1485_8_57	394_6_63	82_1_1
2716_6_1	213_8_27	666_6_157	133_6_286	132_8_1	2093_6_31	339_25_40	138_6_1	3710_8_8	3557_01_292	25_24_1	690_25_441	20_6_88	1073_6_23	543_6_148	939_1_142	2157_01_1	2403_6_19	544_6_35	1466_6_147	348_6_129	2291_6_1	287_6_94	286_6_43	1097_02_294	718_8_44	1150_6_208	261_6_1	268_8_1	1061_6_31	1060_6_1	57_6_1	51_6_1	2798_8_31	530_123_1	821_0_52	374_6_1	1244_6_1	135_7_18	1325_6_45	2909_6_242	191_6_31	190_6_1	984_6_18	1127_8_12	393_6_165	3143_8_29	1485_8_66	394_6_71	82_1_1
2716_6_1	213_8_29	666_6_154	133_6_288	132_8_1	2093_6_33	339_25_41	138_6_1	3710_8_12	3557_01_280	25_24_1	690_25_479	20_6_75	1073_6_26	543_6_160	939_1_137	2157_01_1	2403_6_21	544_6_40	1466_6_141	348_6_133	2291_6_1	287_6_93	286_6_35	1097_02_252	718_8_36	1150_6_209	261_6_1	268_8_1	1061_6_37	1060_6_1	57_6_1	51_6_1	2798_8_34	530_123_1	821_0_26	374_6_1	1244_6_1	135_7_22	1325_6_45	2909_6_226	191_6_24	190_6_1	984_6_24	1127_8_12	393_6_155	3143_8_24	1485_8_86	394_6_83	82_1_1
2716_6_1	213_8_41	666_6_139	133_6_303	132_8_1	2093_6_40	339_25_42	138_6_1	3710_8_5	3557_01_238	25_24_1	690_25_502	20_6_62	1073_6_32	543_6_149	939_1_145	2157_01_1	2403_6_24	544_6_47	1466_6_168	348_6_145	2291_6_1	287_6_100	286_6_40	1097_02_232	718_8_46	1150_6_219	261_6_1	268_8_1	1061_6_45	1060_6_1	57_6_1	51_6_1	2798_8_34	530_123_1	821_0_27	374_6_1	1244_6_1	135_7_19	1325_6_49	2909_6_243	191_6_18	190_6_1	984_6_32	1127_8_16	393_6_162	3143_8_25	1485_8_75	394_6_66	82_1_1
2716_6_1	213_8_55	666_6_149	133_6_299	132_8_1	2093_6_36	339_25_42	138_6_1	3710_8_6	3557_01_211	25_24_1	690_25_552	20_6_62	1073_6_24	543_6_146	939_1_158	2157_01_1	2403_6_29	544_6_45	1466_6_141	348_6_153	2291_6_1	287_6_91	286_6_44	1097_02_192	718_8_62	1150_6_239	261_6_1	268_8_1	1061_6_52	1060_6_1	57_6_1	51_6_1	2798_8_43	530_123_1	821_0_20	374_6_1	1244_6_1	135_7_18	1325_6_41	2909_6_247	191_6_15	190_6_1	984_6_35	1127_8_12	393_6_151	3143_8_20	1485_8_61	394_6_69	82_1_1
2716_6_1	213_8_64	666_6_131	133_6_270	132_8_1	2093_6_50	339_25_54	138_6_1	3710_8_5	3557_01_197	25_24_1	690_25_601	20_6_67	1073_6_31	543_6_134	939_1_156	2157_01_1	2403_6_33	544_6_41	1466_6_127	348_6_142	2291_6_1	287_6_93	286_6_48	1097_02_181	718_8_71	1150_6_215	261_6_1	268_8_1	1061_6_71	1060_6_1	57_6_1	51_6_1	2798_8_27	530_123_1	821_0_21	374_6_1	1244_6_1	135_7_25	1325_6_34	2909_6_266	191_6_18	190_6_1	984_6_36	1127_8_5	393_6_137	3143_8_14	1485_8_62	394_6_67	82_1_1
2716_6_1	213_8_90	666_6_146	133_6_296	132_8_1	2093_6_41	339_25_59	138_6_1	3710_8_3	3557_01_191	25_24_1	690_25_581	20_6_46	1073_6_30	543_6_135	939_1_154	2157_01_1	2403_6_29	544_6_59	1466_6_151	348_6_132	2291_6_1	287_6_94	286_6_43	1097_02_167	718_8_68	1150_6_202	261_6_1	268_8_1	1061_6_79	1060_6_1	57_6_1	51_6_1	2798_8_28	530_123_1	821_0_18	374_6_1	1244_6_1	135_7_17	1325_6_26	2909_6_292	191_6_12	190_6_1	984_6_36	1127_8_5	393_6_145	3143_8_16	1485_8_62	394_6_62	82_1_1
2716_6_1	213_8_100	666_6_163	133_6_305	132_8_1	2093_6_43	339_25_75	138_6_1	3710_8_3	3557_01_160	25_24_1	690_25_586	20_6_59	1073_6_29	543_6_130	939_1_171	2157_01_1	2403_6_22	544_6_62	1466_6_125	348_6_150	2291_6_1	287_6_64	286_6_37	1097_02_156	718_8_76	1150_6_235	261_6_1	268_8_1	1061_6_94	1060_6_1	57_6_1	51_6_1	2798_8_37	530_123_1	821_0_16	374_6_1	1244_6_1	135_7_17	1325_6_20	2909_6_316	191_6_14	190_6_1	984_6_37	1127_8_5	393_6_146	3143_8_12	1485_8_56	394_6_70	82_1_1
2716_6_1	213_8_107	666_6_161	133_6_314	132_8_1	2093_6_32	339_25_72	138_6_1	3710_8_1	3557_01_160	25_24_1	690_25_562	20_6_55	1073_6_30	543_6_125	939_1_178	2157_01_1	2403_6_22	544_6_73	1466_6_99	348_6_167	2291_6_1	287_6_59	286_6_36	1097_02_150	718_8_73	1150_6_230	261_6_1	268_8_1	1061_6_109	1060_6_1	57_6_1	51_6_1	2798_8_29	530_123_1	821_0_14	374_6_1	1244_6_1	135_7_31	1325_6_25	2909_6_318	191_6_17	190_6_1	984_6_41	1127_8_2	393_6_126	3143_8_14	1485_8_66	394_6_63	82_1_1
2716_6_1	213_8_117	666_6_187	133_6_341	132_8_1	2093_6_25	339_25_77	138_6_1	493_8_1	3557_01_169	25_24_1	690_25_528	20_6_58	1073_6_32	543_6_111	939_1_163	2157_01_1	2403_6_21	544_6_83	1466_6_119	348_6_177	2291_6_1	287_6_63	286_6_20	1097_02_141	718_8_75	1150_6_232	261_6_1	268_8_1	1061_6_111	1060_6_1	57_6_1	51_6_1	2798_8_31	530_123_1	821_0_8	374_6_1	1244_6_1	135_7_32	1325_6_19	2909_6_347	191_6_16	190_6_1	984_6_40	1127_8_3	393_6_123	3143_8_14	1485_8_58	394_6_59	82_1_1
2716_6_1	213_8_122	666_6_219	133_6_349	132_8_1	2093_6_21	339_25_84	138_6_1	493_8_1	3557_01_174	25_24_1	690_25_464	20_6_67	1073_6_36	543_6_118	939_1_165	2157_01_1	2403_6_16	544_6_86	1466_6_122	348_6_188	2291_6_1	287_6_56	286_6_17	1097_02_111	718_8_76	1150_6_255	261_6_1	268_8_1	1061_6_118	1060_6_1	57_6_1	51_6_1	2798_8_33	530_123_1	821_0_3	374_6_1	1244_6_1	135_7_30	1325_6_13	2909_6_329	191_6_20	190_6_1	984_6_41	393_6_116	3143_8_16	1485_8_66	394_6_70	82_1_1	81_6_1
2716_6_1	213_8_122	666_6_195	133_6_356	132_8_1	2093_6_35	339_25_98	138_6_1	493_8_1	3557_01_193	25_24_1	690_25_440	20_6_58	1073_6_45	543_6_133	939_1_156	2157_01_1	2403_6_13	544_6_86	1466_6_143	348_6_182	2291_6_1	287_6_76	286_6_16	1097_02_98	718_8_84	1150_6_219	261_6_1	268_8_1	1061_6_128	1060_6_1	57_6_1	51_6_1	2798_8_21	530_123_1	2796_6_28	374_6_1	1244_6_1	135_7_28	1325_6_10	2909_6_355	191_6_22	190_6_1	984_6_36	393_6_103	3143_8_11	1485_8_76	394_6_76	82_1_1	81_6_1
2716_6_1	213_8_102	666_6_189	133_6_365	132_8_1	2093_6_31	339_25_108	138_6_1	493_8_1	3557_01_214	25_24_1	690_25_418	20_6_64	1073_6_40	543_6_129	939_1_161	2157_01_1	2403_6_10	544_6_70	1466_6_148	348_6_209	2291_6_1	287_6_81	286_6_20	1097_02_122	718_8_89	1150_6_228	261_6_1	268_8_1	1061_6_114	1060_6_1	57_6_1	51_6_1	2798_8_25	530_123_1	2796_6_20	374_6_1	1244_6_1	135_7_31	1325_6_11	2909_6_357	191_6_14	190_6_1	984_6_31	393_6_97	3143_8_14	1485_8_69	394_6_72	82_1_1	81_6_1
2716_6_1	213_8_90	666_6_225	133_6_359	132_8_1	2093_6_29	339_25_124	138_6_1	493_8_1	3557_01_241	25_24_1	690_25_388	20_6_79	1073_6_41	543_6_127	939_1_132	2157_01_1	2403_6_11	544_6_64	1466_6_115	348_6_226	2291_6_1	287_6_76	286_6_20	1097_02_128	718_8_90	1150_6_252	261_6_1	268_8_1	1061_6_116	1060_6_1	57_6_1	51_6_1	2798_8_26	530_123_1	2796_6_27	374_6_1	1244_6_1	135_7_31	1325_6_6	2909_6_346	191_6_19	190_6_1	984_6_39	393_6_105	3143_8_14	1485_8_70	394_6_79	82_1_1	81_6_1
2716_6_1	213_8_92	666_6_195	133_6_383	132_8_1	2093_6_34	339_25_121	138_6_1	493_8_1	3557_01_278	25_24_1	690_25_337	20_6_61	1073_6_32	543_6_119	939_1_140	2157_01_1	2403_6_7	544_6_67	1466_6_128	348_6_198	2291_6_1	287_6_80	286_6_24	1097_02_152	718_8_96	1150_6_218	261_6_1	268_8_1	1061_6_118	1060_6_1	57_6_1	51_6_1	2798_8_17	530_123_1	2796_6_28	374_6_1	1244_6_1	135_7_26	1325_6_4	2909_6_330	191_6_24	190_6_1	984_6_36	393_6_107	3143_8_15	1485_8_60	394_6_83	82_1_1	81_6_1
2716_6_1	213_8_91	666_6_198	133_6_392	132_8_1	2093_6_26	339_25_115	138_6_1	493_8_1	3557_01_332	25_24_1	690_25_273	20_6_74	1073_6_31	543_6_134	939_1_140	2157_01_1	2403_6_9	544_6_59	1466_6_148	348_6_206	2291_6_1	287_6_60	286_6_28	1097_02_178	718_8_101	1150_6_218	261_6_1	268_8_1	1061_6_111	1060_6_1	57_6_1	51_6_1	2798_8_29	530_123_1	2796_6_23	374_6_1	1244_6_1	135_7_32	1325_6_4	2909_6_349	191_6_22	190_6_1	984_6_35	393_6_103	3143_8_14	1485_8_61	394_6_73	82_1_1	81_6_1
2716_6_1	213_8_72	666_6_214	133_6_400	132_8_1	2093_6_33	339_25_91	138_6_1	493_8_1	3557_01_350	25_24_1	690_25_203	20_6_87	1073_6_39	543_6_156	939_1_135	2157_01_1	2403_6_8	544_6_68	1466_6_137	348_6_224	2291_6_1	287_6_84	286_6_27	1097_02_212	718_8_102	1150_6_187	261_6_1	268_8_1	1061_6_107	1060_6_1	57_6_1	51_6_1	2798_8_32	530_123_1	2796_6_21	374_6_1	1244_6_1	135_7_39	1325_6_1	2909_6_350	191_6_23	190_6_1	984_6_46	393_6_86	3143_8_13	1485_8_71	394_6_88	82_1_1	81_6_1
2716_6_1	213_8_72	666_6_199	133_6_383	132_8_1	2093_6_32	339_25_90	138_6_1	493_8_1	3557_01_354	25_24_1	690_25_155	20_6_77	1073_6_36	543_6_174	939_1_164	2157_01_1	2403_6_5	544_6_59	1466_6_165	348_6_212	2291_6_1	287_6_88	286_6_37	1097_02_262	718_8_106	1150_6_170	261_6_1	268_8_1	1061_6_117	1060_6_1	57_6_1	51_6_1	2798_8_31	530_123_1	2796_6_25	374_6_1	1244_6_1	135_7_41	2909_6_331	191_6_19	984_6_34	393_6_99	3143_8_13	1485_8_62	394_6_71	82_1_1	81_6_1	84_8_1	3578_6_361
2716_6_1	213_8_71	666_6_204	133_6_381	132_8_1	2093_6_31	339_25_82	138_6_1	493_8_1	3557_01_354	25_24_1	690_25_141	20_6_77	1073_6_51	543_6_171	939_1_127	2157_01_1	2403_6_6	544_6_60	1466_6_163	348_6_220	2291_6_1	287_6_91	286_6_38	1097_02_295	718_8_95	1150_6_176	261_6_1	268_8_1	1061_6_108	1060_6_1	57_6_1	51_6_1	2798_8_41	530_123_1	2796_6_29	374_6_1	1244_6_1	135_7_46	2909_6_353	191_6_24	984_6_36	393_6_105	3143_8_16	1485_8_49	394_6_74	82_1_1	81_6_1	84_8_1	3578_6_376
2716_6_1	213_8_57	666_6_198	133_6_382	132_8_1	2093_6_26	339_25_71	138_6_1	493_8_1	3557_01_350	25_24_1	690_25_140	20_6_65	1073_6_48	543_6_178	939_1_141	2157_01_1	2403_6_5	544_6_58	1466_6_135	348_6_234	2291_6_1	287_6_101	286_6_28	1097_02_319	718_8_104	1150_6_161	261_6_1	268_8_1	1061_6_99	1060_6_1	57_6_1	51_6_1	2798_8_28	530_123_1	2796_6_32	374_6_1	1244_6_1	135_7_57	2909_6_384	191_6_26	984_6_45	393_6_96	3143_8_11	1485_8_40	394_6_78	82_1_1	81_6_1	84_8_1	3578_6_384
2716_6_1	213_8_57	666_6_170	133_6_387	132_8_1	2093_6_20	339_25_47	138_6_1	493_8_1	3557_01_357	25_24_1	690_25_140	20_6_55	1073_6_56	543_6_195	939_1_140	2157_01_1	2403_6_4	544_6_59	1466_6_161	348_6_232	2291_6_1	287_6_101	286_6_51	1097_02_294	718_8_104	1150_6_145	261_6_1	268_8_1	1061_6_100	1060_6_1	57_6_1	51_6_1	2798_8_25	530_123_1	2796_6_31	374_6_1	1244_6_1	135_7_64	2909_6_364	191_6_23	984_6_32	393_6_99	3143_8_16	1485_8_41	394_6_82	82_1_1	81_6_1	84_8_1	3578_6_452
2716_6_1	213_8_43	666_6_195	133_6_383	132_8_1	2093_6_20	339_25_48	138_6_1	493_8_1	3557_01_361	25_24_1	690_25_142	20_6_56	1073_6_70	543_6_191	939_1_126	2157_01_1	2403_6_6	544_6_56	1466_6_149	348_6_263	2291_6_1	287_6_90	286_6_29	1097_02_264	718_8_111	1150_6_132	261_6_1	268_8_1	1061_6_91	1060_6_1	57_6_1	51_6_1	2798_8_29	530_123_1	2796_6_23	374_6_1	1244_6_1	135_7_75	2909_6_370	191_6_28	984_6_40	393_6_76	3143_8_14	1485_8_49	394_6_72	82_1_1	81_6_1	84_8_1	3578_6_439
2716_6_1	213_8_43	666_6_197	133_6_417	132_8_1	2093_6_20	339_25_43	138_6_1	493_8_1	3557_01_351	25_24_1	690_25_125	20_6_48	1073_6_62	543_6_214	939_1_126	2157_01_1	2403_6_4	544_6_57	1466_6_137	348_6_283	2291_6_1	287_6_114	286_6_33	1097_02_212	718_8_105	1150_6_124	261_6_1	268_8_1	1061_6_78	1060_6_1	57_6_1	51_6_1	2798_8_27	530_123_1	2796_6_29	374_6_1	1244_6_1	135_7_81	2909_6_394	191_6_28	984_6_39	393_6_80	3143_8_17	1485_8_57	394_6_73	82_1_1	81_6_1	84_8_1	3578_6_416
2716_6_1	213_8_45	666_6_170	133_6_423	132_8_1	2093_6_23	339_25_41	138_6_1	493_8_1	3557_01_336	25_24_1	690_25_116	20_6_70	1073_6_61	543_6_236	939_1_117	2157_01_1	2403_6_1	544_6_56	1466_6_163	348_6_264	2291_6_1	287_6_92	286_6_27	1097_02_176	718_8_104	1150_6_134	261_6_1	268_8_1	1061_6_72	1060_6_1	57_6_1	51_6_1	2798_8_37	530_123_1	2796_6_25	374_6_1	1244_6_1	135_7_86	2909_6_393	191_6_42	984_6_27	393_6_79	3143_8_24	1485_8_63	394_6_70	82_1_1	81_6_1	84_8_1	3578_6_415
2716_6_1	213_8_35	666_6_170	133_6_408	132_8_1	2093_6_23	339_25_49	138_6_1	493_8_1	3557_01_312	25_24_1	690_25_125	20_6_74	1073_6_58	543_6_208	939_1_112	2157_01_1	544_6_62	1466_6_167	348_6_294	2291_6_1	287_6_90	286_6_27	1097_02_145	718_8_114	1150_6_128	261_6_1	268_8_1	1061_6_84	1060_6_1	57_6_1	51_6_1	2798_8_39	530_123_1	2796_6_20	374_6_1	135_7_95	2909_6_402	191_6_54	984_6_39	393_6_95	3143_8_24	1485_8_52	394_6_56	82_1_1	81_6_1	84_8_1	3578_6_411	791_6_81	535_6_6
2716_6_1	213_8_38	666_6_196	133_6_418	132_8_1	2093_6_26	339_25_50	138_6_1	493_8_1	3557_01_306	25_24_1	690_25_148	20_6_74	1073_6_44	543_6_243	939_1_97	2157_01_1	544_6_58	1466_6_159	348_6_333	2291_6_1	287_6_95	286_6_32	1097_02_117	718_8_122	1150_6_137	261_6_1	268_8_1	1061_6_99	1060_6_1	57_6_1	51_6_1	2798_8_35	530_123_1	2796_6_19	374_6_1	135_7_96	2909_6_353	191_6_45	984_6_36	393_6_111	3143_8_36	1485_8_62	394_6_60	82_1_1	81_6_1	84_8_1	3578_6_408	791_6_79	535_6_3
2716_6_1	213_8_36	666_6_184	133_6_401	132_8_1	2093_6_22	339_25_64	138_6_1	493_8_1	3557_01_318	25_24_1	690_25_147	20_6_79	1073_6_54	543_6_236	939_1_113	2157_01_1	544_6_63	1466_6_161	348_6_300	2291_6_1	287_6_86	286_6_36	1097_02_103	718_8_134	1150_6_135	261_6_1	268_8_1	1061_6_108	1060_6_1	57_6_1	51_6_1	2798_8_31	530_123_1	2796_6_16	374_6_1	135_7_102	2909_6_356	191_6_50	984_6_33	393_6_108	3143_8_36	1485_8_83	394_6_38	82_1_1	81_6_1	84_8_1	3578_6_409	791_6_88	535_6_6
2716_6_1	213_8_41	666_6_179	133_6_439	132_8_1	2093_6_22	339_25_74	138_6_1	493_8_1	3557_01_322	25_24_1	690_25_128	20_6_87	1073_6_47	543_6_211	939_1_107	2157_01_1	544_6_65	1466_6_154	348_6_323	2291_6_1	287_6_106	286_6_40	1097_02_85	718_8_130	1150_6_134	261_6_1	268_8_1	1061_6_115	1060_6_1	57_6_1	51_6_1	2798_8_37	530_123_1	2796_6_14	374_6_1	135_7_98	2909_6_364	191_6_50	984_6_58	393_6_95	3143_8_31	1485_8_93	394_6_31	82_1_1	81_6_1	84_8_1	3578_6_379	791_6_73	535_6_2
2716_6_1	213_8_40	666_6_195	133_6_458	132_8_1	2093_6_17	339_25_71	138_6_1	493_8_1	3557_01_333	25_24_1	690_25_115	20_6_112	1073_6_50	543_6_220	939_1_87	2157_01_1	544_6_72	1466_6_148	348_6_336	2291_6_1	287_6_102	286_6_35	1097_02_78	718_8_139	1150_6_134	261_6_1	268_8_1	1061_6_105	1060_6_1	57_6_1	51_6_1	2798_8_39	530_123_1	2796_6_14	374_6_1	135_7_104	2909_6_318	191_6_44	984_6_44	393_6_100	3143_8_38	1485_8_97	394_6_44	82_1_1	81_6_1	84_8_1	3578_6_384	791_6_65	535_6_2
2716_6_1	213_8_30	666_6_179	133_6_420	132_8_1	2093_6_14	339_25_108	138_6_1	493_8_1	3557_01_334	25_24_1	690_25_110	20_6_98	1073_6_58	543_6_232	939_1_89	2157_01_1	544_6_82	1466_6_169	348_6_313	2291_6_1	287_6_99	286_6_31	1097_02_102	718_8_144	1150_6_138	261_6_1	268_8_1	1061_6_107	1060_6_1	57_6_1	51_6_1	2798_8_21	530_123_1	2796_6_9	374_6_1	135_7_90	2909_6_342	191_6_40	984_6_32	393_6_96	3143_8_27	1485_8_92	394_6_43	82_1_1	81_6_1	84_8_1	3578_6_397	791_6_72	535_6_2
2716_6_1	213_8_30	666_6_208	133_6_442	132_8_1	2093_6_14	339_25_110	138_6_1	493_8_1	3557_01_319	25_24_1	690_25_99	20_6_96	1073_6_44	543_6_211	939_1_87	2157_01_1	544_6_89	1466_6_149	348_6_321	2291_6_1	287_6_91	286_6_41	1097_02_126	718_8_139	1150_6_139	261_6_1	268_8_1	1061_6_93	1060_6_1	57_6_1	51_6_1	2798_8_25	530_123_1	2796_6_11	374_6_1	135_7_75	2909_6_341	191_6_43	984_6_44	393_6_95	3143_8_32	1485_8_85	394_6_36	82_1_1	81_6_1	84_8_1	3578_6_355	791_6_68	535_6_1
2716_6_1	213_8_23	666_6_240	133_6_422	132_8_1	2093_6_15	339_25_114	138_6_1	493_8_1	3557_01_294	25_24_1	690_25_93	20_6_88	1073_6_57	543_6_249	939_1_93	2157_01_1	544_6_80	1466_6_146	348_6_282	2291_6_1	287_6_93	286_6_43	1097_02_178	718_8_140	1150_6_149	261_6_1	268_8_1	1061_6_85	1060_6_1	57_6_1	51_6_1	2798_8_24	530_123_1	2796_6_12	374_6_1	135_7_99	2909_6_288	191_6_41	984_6_40	393_6_114	3143_8_36	1485_8_88	394_6_33	82_1_1	81_6_1	84_8_1	3578_6_370	791_6_62	1409_0_299
2716_6_1	213_8_20	666_6_269	133_6_406	132_8_1	2093_6_23	339_25_109	138_6_1	493_8_1	3557_01_287	25_24_1	690_25_95	20_6_88	1073_6_68	543_6_259	939_1_104	2157_01_1	544_6_99	1466_6_174	348_6_264	2291_6_1	287_6_83	286_6_34	1097_02_206	718_8_137	1150_6_137	261_6_1	268_8_1	1061_6_76	1060_6_1	57_6_1	51_6_1	2798_8_24	530_123_1	2796_6_15	374_6_1	135_7_100	2909_6_298	191_6_47	984_6_44	393_6_116	3143_8_35	1485_8_83	394_6_39	82_1_1	81_6_1	84_8_1	3578_6_370	791_6_67	1409_0_288
2716_6_1	213_8_17	666_6_276	133_6_444	132_8_1	2093_6_18	339_25_99	138_6_1	493_8_1	3557_01_296	25_24_1	690_25_84	20_6_75	1073_6_53	543_6_250	939_1_112	2157_01_1	544_6_95	1466_6_137	348_6_257	2291_6_1	287_6_86	286_6_35	1097_02_273	718_8_138	1150_6_123	261_6_1	268_8_1	1061_6_56	1060_6_1	57_6_1	51_6_1	2798_8_18	530_123_1	2796_6_15	374_6_1	135_7_107	2909_6_300	191_6_45	984_6_56	393_6_127	3143_8_37	1485_8_89	394_6_36	82_1_1	81_6_1	84_8_1	3578_6_346	791_6_61	1409_0_288
2716_6_1	213_8_19	666_6_305	133_6_441	132_8_1	2093_6_11	339_25_102	138_6_1	493_8_1	3557_01_283	25_24_1	690_25_85	20_6_91	1073_6_53	543_6_263	939_1_137	2157_01_1	544_6_98	1466_6_137	348_6_255	2291_6_1	287_6_74	286_6_33	1097_02_353	718_8_138	1150_6_119	261_6_1	268_8_1	1061_6_60	1060_6_1	57_6_1	51_6_1	2798_8_18	530_123_1	2796_6_15	374_6_1	135_7_108	2909_6_298	191_6_39	984_6_57	393_6_139	3143_8_33	1485_8_80	394_6_48	82_1_1	81_6_1	84_8_1	3578_6_314	791_6_56	1409_0_291
2716_6_1	213_8_18	666_6_272	133_6_399	132_8_1	2093_6_14	339_25_101	138_6_1	493_8_1	3557_01_294	25_24_1	690_25_79	20_6_105	1073_6_52	543_6_276	939_1_124	2157_01_1	544_6_93	1466_6_133	348_6_271	2291_6_1	287_6_74	286_6_37	1097_02_408	718_8_145	1150_6_126	261_6_1	268_8_1	1061_6_62	1060_6_1	57_6_1	51_6_1	2798_8_26	530_123_1	2796_6_15	374_6_1	135_7_105	2909_6_344	191_6_34	984_6_54	393_6_140	3143_8_25	1485_8_78	394_6_47	82_1_1	81_6_1	84_8_1	3578_6_271	791_6_60	1409_0_297
2716_6_1	213_8_19	666_6_302	133_6_389	132_8_1	2093_6_20	339_25_105	138_6_1	493_8_1	3557_01_308	25_24_1	690_25_93	20_6_116	1073_6_52	543_6_271	939_1_103	2157_01_1	544_6_97	1466_6_126	348_6_262	2291_6_1	287_6_71	286_6_38	1097_02_506	718_8_137	1150_6_111	261_6_1	268_8_1	1061_6_82	1060_6_1	57_6_1	51_6_1	2798_8_37	530_123_1	2796_6_15	374_6_1	135_7_98	2909_6_325	191_6_25	984_6_51	393_6_147	3143_8_17	1485_8_70	394_6_50	82_1_1	81_6_1	84_8_1	3578_6_275	791_6_61	1409_0_327
2716_6_1	213_8_15	666_6_310	133_6_364	132_8_1	2093_6_19	339_25_121	138_6_1	493_8_1	3557_01_284	25_24_1	690_25_114	20_6_137	1073_6_48	543_6_284	939_1_118	2157_01_1	544_6_92	1466_6_147	348_6_269	2291_6_1	287_6_75	286_6_37	1097_02_536	718_8_138	1150_6_113	261_6_1	268_8_1	1061_6_91	1060_6_1	57_6_1	51_6_1	2798_8_24	530_123_1	2796_6_19	374_6_1	135_7_84	2909_6_338	191_6_27	984_6_42	393_6_157	3143_8_13	1485_8_62	394_6_50	82_1_1	81_6_1	84_8_1	3578_6_299	791_6_58	1409_0_344
2716_6_1	213_8_13	666_6_287	133_6_380	132_8_1	2093_6_20	339_25_139	138_6_1	493_8_1	3557_01_268	25_24_1	690_25_142	20_6_131	1073_6_41	543_6_284	939_1_97	2157_01_1	544_6_93	1466_6_145	348_6_297	2291_6_1	287_6_72	286_6_44	1097_02_492	718_8_131	1150_6_118	261_6_1	268_8_1	1061_6_86	1060_6_1	57_6_1	51_6_1	2798_8_31	530_123_1	2796_6_22	374_6_1	135_7_64	2909_6_363	191_6_30	984_6_50	393_6_130	3143_8_17	1485_8_76	394_6_46	82_1_1	81_6_1	84_8_1	3578_6_299	791_6_59	1409_0_363
2716_6_1	213_8_9	666_6_293	133_6_403	132_8_1	2093_6_22	339_25_165	138_6_1	493_8_1	3557_01_269	25_24_1	690_25_145	20_6_129	1073_6_42	543_6_261	939_1_95	2157_01_1	544_6_89	1466_6_128	348_6_326	2291_6_1	287_6_66	286_6_44	1097_02_450	718_8_123	1150_6_117	261_6_1	268_8_1	1061_6_76	1060_6_1	57_6_1	51_6_1	2798_8_27	530_123_1	2796_6_16	374_6_1	135_7_64	2909_6_340	191_6_31	984_6_48	393_6_132	3143_8_12	1485_8_92	394_6_57	82_1_1	81_6_1	84_8_1	3578_6_310	791_6_67	1409_0_362
2716_6_1	213_8_9	666_6_309	133_6_394	132_8_1	2093_6_24	339_25_215	138_6_1	493_8_1	3557_01_246	25_24_1	690_25_176	20_6_131	1073_6_32	543_6_268	939_1_92	2157_01_1	544_6_101	1466_6_137	348_6_380	2291_6_1	287_6_81	286_6_52	1097_02_353	718_8_120	1150_6_141	261_6_1	268_8_1	1061_6_73	1060_6_1	57_6_1	51_6_1	2798_8_23	530_123_1	2796_6_20	374_6_1	135_7_73	2909_6_317	191_6_22	984_6_41	393_6_129	3143_8_7	1485_8_97	394_6_55	82_1_1	81_6_1	84_8_1	3578_6_289	791_6_65	1409_0_344
2716_6_1	213_8_17	666_6_327	133_6_389	132_8_1	2093_6_26	339_25_227	138_6_1	493_8_1	3557_01_249	25_24_1	690_25_194	20_6_151	1073_6_19	543_6_257	939_1_88	2157_01_1	544_6_89	1466_6_115	348_6_413	2291_6_1	287_6_93	286_6_55	1097_02_262	718_8_108	1150_6_140	261_6_1	268_8_1	1061_6_57	1060_6_1	57_6_1	51_6_1	2798_8_32	530_123_1	2796_6_24	374_6_1	135_7_58	2909_6_335	191_6_32	984_6_33	393_6_119	3143_8_4	1485_8_98	394_6_50	82_1_1	81_6_1	84_8_1	3578_6_284	791_6_70	1409_0_332
2716_6_1	213_8_17	666_6_328	133_6_426	132_8_1	2093_6_21	339_25_235	138_6_1	493_8_1	3557_01_226	25_24_1	690_25_212	20_6_146	1073_6_14	543_6_240	939_1_72	2157_01_1	544_6_93	1466_6_119	348_6_403	2291_6_1	287_6_93	286_6_54	1097_02_208	718_8_112	1150_6_136	261_6_1	268_8_1	1061_6_66	1060_6_1	57_6_1	51_6_1	2798_8_44	530_123_1	2796_6_30	374_6_1	135_7_60	2909_6_334	191_6_33	984_6_29	393_6_130	89_8_65	1485_8_98	394_6_52	82_1_1	81_6_1	84_8_1	3578_6_290	791_6_77	1409_0_370
2716_6_1	213_8_12	666_6_352	133_6_418	132_8_1	2093_6_23	339_25_219	138_6_1	493_8_1	3557_01_240	25_24_1	690_25_254	20_6_161	1073_6_16	543_6_250	939_1_63	2157_01_1	544_6_103	1466_6_126	348_6_403	2291_6_1	287_6_106	286_6_48	1097_02_173	718_8_111	1150_6_163	261_6_1	268_8_1	1061_6_62	1060_6_1	57_6_1	51_6_1	2798_8_47	530_123_1	2796_6_26	374_6_1	135_7_74	2909_6_350	191_6_38	984_6_16	393_6_110	89_8_66	1485_8_107	394_6_51	82_1_1	81_6_1	84_8_1	3578_6_304	791_6_83	1409_0_358
2716_6_1	213_8_9	666_6_351	133_6_433	132_8_1	2093_6_23	339_25_213	138_6_1	493_8_1	3557_01_232	25_24_1	690_25_283	20_6_141	1073_6_15	543_6_258	939_1_51	2157_01_1	544_6_103	1466_6_134	348_6_412	2291_6_1	287_6_126	286_6_48	1097_02_141	718_8_105	1150_6_188	261_6_1	268_8_1	1061_6_59	1060_6_1	57_6_1	51_6_1	2798_8_50	530_123_1	2796_6_32	374_6_1	135_7_71	2909_6_352	191_6_43	984_6_15	393_6_99	89_8_58	1485_8_99	394_6_39	82_1_1	81_6_1	84_8_1	3578_6_303	791_6_93	1409_0_376
2716_6_1	213_8_13	666_6_350	133_6_464	132_8_1	2093_6_18	339_25_211	138_6_1	493_8_1	3557_01_229	25_24_1	690_25_320	20_6_139	1073_6_14	543_6_207	939_1_57	2157_01_1	544_6_108	1466_6_119	348_6_380	2291_6_1	287_6_105	286_6_52	1097_02_136	718_8_114	1150_6_183	261_6_1	268_8_1	1061_6_52	1060_6_1	57_6_1	51_6_1	2798_8_54	530_123_1	2796_6_36	374_6_1	135_7_72	2909_6_334	191_6_36	984_6_7	393_6_127	89_8_63	1485_8_101	394_6_56	82_1_1	81_6_1	84_8_1	3578_6_303	791_6_100	1409_0_398
2716_6_1	213_8_12	666_6_330	133_6_457	132_8_1	2093_6_21	339_25_178	138_6_1	493_8_1	3557_01_239	25_24_1	690_25_345	20_6_142	1073_6_14	543_6_231	939_1_67	2157_01_1	544_6_117	1466_6_137	348_6_378	2291_6_1	287_6_112	286_6_47	1097_02_138	718_8_109	1150_6_206	261_6_1	268_8_1	1061_6_64	1060_6_1	57_6_1	51_6_1	2798_8_48	530_123_1	2796_6_38	374_6_1	135_7_60	2909_6_314	191_6_41	984_6_9	393_6_109	89_8_65	1485_8_105	394_6_55	82_1_1	81_6_1	84_8_1	3578_6_307	791_6_107	1409_0_388
2716_6_1	213_8_10	666_6_320	133_6_475	132_8_1	2093_6_20	339_25_201	138_6_1	493_8_1	3557_01_259	25_24_1	690_25_356	20_6_148	1073_6_13	543_6_220	939_1_61	2157_01_1	544_6_123	1466_6_134	348_6_390	2291_6_1	287_6_103	286_6_46	1097_02_164	718_8_115	1150_6_211	261_6_1	268_8_1	1061_6_57	1060_6_1	57_6_1	51_6_1	2798_8_44	530_123_1	2796_6_35	374_6_1	135_7_67	2909_6_329	191_6_37	984_6_6	393_6_103	89_8_74	1485_8_102	394_6_50	82_1_1	81_6_1	84_8_1	3578_6_299	791_6_98	1409_0_396
2716_6_1	213_8_8	666_6_303	133_6_519	132_8_1	2093_6_14	339_25_214	138_6_1	493_8_1	3557_01_259	25_24_1	690_25_358	20_6_155	1073_6_15	543_6_202	939_1_71	2157_01_1	544_6_118	1466_6_114	348_6_335	2291_6_1	287_6_93	286_6_60	1097_02_189	718_8_119	1150_6_211	261_6_1	268_8_1	1061_6_61	1060_6_1	57_6_1	51_6_1	2798_8_55	530_123_1	2796_6_38	374_6_1	135_7_77	2909_6_327	191_6_40	984_6_3	393_6_98	89_8_89	1485_8_99	394_6_59	82_1_1	81_6_1	84_8_1	3578_6_309	791_6_104	1409_0_393
2716_6_1	213_8_16	666_6_315	133_6_489	132_8_1	2093_6_20	339_25_192	138_6_1	493_8_1	3557_01_279	25_24_1	690_25_382	20_6_137	1073_6_19	543_6_239	939_1_61	2157_01_1	544_6_123	1466_6_121	348_6_361	2291_6_1	287_6_95	286_6_48	1097_02_211	718_8_123	1150_6_220	261_6_1	268_8_1	1061_6_69	1060_6_1	57_6_1	51_6_1	2798_8_44	530_123_1	2796_6_29	374_6_1	135_7_98	2909_6_327	191_6_46	984_6_3	393_6_83	89_8_78	1485_8_118	394_6_60	82_1_1	81_6_1	84_8_1	3578_6_292	791_6_87	1409_0_414
2716_6_1	213_8_18	666_6_293	133_6_457	132_8_1	2093_6_26	339_25_207	138_6_1	493_8_1	3557_01_301	25_24_1	690_25_417	20_6_151	1073_6_25	543_6_262	939_1_52	2157_01_1	544_6_119	1466_6_113	348_6_358	2291_6_1	287_6_105	286_6_51	1097_02_199	718_8_112	1150_6_224	261_6_1	268_8_1	1061_6_74	1060_6_1	57_6_1	51_6_1	2798_8_45	530_123_1	2796_6_31	374_6_1	135_7_105	2909_6_326	191_6_50	984_6_10	393_6_96	89_8_76	1485_8_112	394_6_55	82_1_1	81_6_1	84_8_1	3578_6_288	791_6_95	1409_0_406
2716_6_1	213_8_15	666_6_286	133_6_478	132_8_1	2093_6_24	339_25_205	138_6_1	493_8_1	3557_01_285	25_24_1	690_25_430	20_6_127	1073_6_19	543_6_207	939_1_49	2157_01_1	544_6_115	1466_6_90	348_6_355	2291_6_1	287_6_101	286_6_55	1097_02_200	718_8_101	1150_6_203	261_6_1	268_8_1	1061_6_99	1060_6_1	57_6_1	51_6_1	2798_8_64	530_123_1	2796_6_38	374_6_1	135_7_109	2909_6_315	191_6_45	984_6_4	393_6_82	89_8_87	1485_8_105	394_6_61	82_1_1	81_6_1	84_8_1	3578_6_263	791_6_104	1409_0_432
2716_6_1	213_8_26	666_6_290	133_6_488	132_8_1	2093_6_27	339_25_196	138_6_1	493_8_1	3557_01_294	25_24_1	690_25_414	20_6_120	1073_6_15	543_6_191	939_1_42	2157_01_1	544_6_126	1466_6_95	348_6_359	2291_6_1	287_6_102	286_6_44	1097_02_240	718_8_101	1150_6_229	261_6_1	268_8_1	1061_6_99	1060_6_1	57_6_1	51_6_1	2798_8_55	530_123_1	2796_6_34	374_6_1	135_7_125	2909_6_300	191_6_34	984_6_4	393_6_89	89_8_77	1485_8_109	394_6_61	82_1_1	81_6_1	84_8_1	3578_6_287	791_6_74	1409_0_431
2716_6_1	213_8_22	666_6_304	133_6_468	132_8_1	2093_6_22	339_25_212	138_6_1	493_8_1	3557_01_291	25_24_1	690_25_380	20_6_130	1073_6_16	543_6_190	939_1_32	2157_01_1	544_6_133	1466_6_119	348_6_375	2291_6_1	287_6_84	286_6_46	1097_02_246	718_8_90	1150_6_237	261_6_1	268_8_1	1061_6_107	1060_6_1	57_6_1	51_6_1	2798_8_48	530_123_1	2796_6_25	374_6_1	135_7_127	2909_6_296	191_6_51	984_6_6	393_6_89	89_8_80	1485_8_100	277_6_1	82_1_1	81_6_1	84_8_1	3578_6_308	791_6_72	1409_0_408
2716_6_1	213_8_20	666_6_257	133_6_487	132_8_1	2093_6_18	339_25_225	138_6_1	493_8_1	3557_01_282	25_24_1	690_25_327	20_6_118	1073_6_9	543_6_202	939_1_30	2157_01_1	544_6_122	1466_6_130	348_6_369	2291_6_1	287_6_61	286_6_42	1097_02_261	718_8_101	1150_6_243	261_6_1	268_8_1	1061_6_101	1060_6_1	57_6_1	51_6_1	2798_8_65	530_123_1	2796_6_30	374_6_1	135_7_133	2909_6_260	191_6_42	984_6_4	393_6_80	89_8_94	1485_8_103	277_6_1	82_1_1	81_6_1	84_8_1	3578_6_302	791_6_77	1409_0_399
2716_6_1	213_8_25	666_6_262	133_6_487	132_8_1	2093_6_19	339_25_212	138_6_1	493_8_1	3557_01_284	25_24_1	690_25_260	20_6_128	1073_6_3	543_6_214	939_1_31	2157_01_1	544_6_115	1466_6_143	348_6_380	2291_6_1	287_6_43	286_6_29	1097_02_273	718_8_118	1150_6_254	261_6_1	268_8_1	1061_6_101	1060_6_1	57_6_1	51_6_1	2798_8_45	530_123_1	2796_6_21	374_6_1	135_7_148	2909_6_251	191_6_40	984_6_5	393_6_72	89_8_59	1485_8_116	277_6_1	82_1_1	81_6_1	84_8_1	3578_6_333	791_6_71	1409_0_381
2716_6_1	213_8_23	666_6_257	133_6_460	132_8_1	2093_6_25	339_25_214	138_6_1	493_8_1	3557_01_274	25_24_1	690_25_177	20_6_119	1073_6_4	543_6_222	939_1_37	2157_01_1	544_6_106	1466_6_146	348_6_341	2291_6_1	287_6_36	286_6_39	1097_02_304	718_8_119	1150_6_238	261_6_1	268_8_1	1061_6_101	1060_6_1	57_6_1	51_6_1	2798_8_49	530_123_1	2796_6_25	374_6_1	135_7_183	2909_6_234	191_6_43	984_6_7	393_6_74	89_8_63	1485_8_144	277_6_1	82_1_1	81_6_1	84_8_1	3578_6_348	791_6_83	1409_0_359
2716_6_1	213_8_16	666_6_233	133_6_450	132_8_1	2093_6_16	339_25_185	138_6_1	493_8_1	3557_01_253	25_24_1	690_25_115	20_6_98	1073_6_1	543_6_216	939_1_37	2157_01_1	544_6_100	1466_6_170	348_6_355	2291_6_1	287_6_29	286_6_33	1097_02_305	718_8_123	1150_6_251	261_6_1	268_8_1	1061_6_90	1060_6_1	57_6_1	51_6_1	2798_8_55	530_123_1	2796_6_34	374_6_1	135_7_186	2909_6_236	191_6_48	984_6_8	393_6_88	89_8_74	1485_8_152	277_6_1	82_1_1	81_6_1	84_8_1	3578_6_336	791_6_97	1409_0_360
2716_6_1	213_8_15	666_6_261	133_6_469	132_8_1	2093_6_18	339_25_133	138_6_1	493_8_1	3557_01_253	25_24_1	690_25_66	20_6_103	543_6_246	939_1_31	2157_01_1	544_6_86	1466_6_186	348_6_319	2291_6_1	287_6_20	286_6_26	1097_02_332	718_8_125	1150_6_235	261_6_1	268_8_1	1061_6_89	1060_6_1	57_6_1	51_6_1	2798_8_44	530_123_1	2796_6_20	374_6_1	135_7_178	2909_6_237	191_6_50	984_6_10	393_6_78	89_8_54	1485_8_179	277_6_1	82_1_1	81_6_1	84_8_1	3578_6_318	791_6_99	1409_0_352	7_6_29
2716_6_1	213_8_3	666_6_284	133_6_455	132_8_1	2093_6_22	339_25_99	138_6_1	493_8_1	3557_01_259	25_24_1	690_25_48	20_6_106	543_6_262	939_1_22	2157_01_1	544_6_78	1466_6_206	348_6_330	2291_6_1	287_6_22	286_6_36	1097_02_358	718_8_127	1150_6_231	261_6_1	268_8_1	1061_6_98	1060_6_1	57_6_1	51_6_1	2798_8_51	530_123_1	2796_6_15	374_6_1	135_7_181	2909_6_231	191_6_59	984_6_18	393_6_73	89_8_48	1485_8_157	277_6_1	82_1_1	81_6_1	84_8_1	3578_6_314	791_6_93	1409_0_329	7_6_25
2716_6_1	213_8_1	666_6_293	133_6_410	132_8_1	2093_6_16	339_25_80	138_6_1	493_8_1	3557_01_252	25_24_1	690_25_48	20_6_108	543_6_267	939_1_11	2157_01_1	544_6_69	1466_6_211	348_6_322	2291_6_1	287_6_21	286_6_25	1097_02_399	718_8_125	1150_6_221	261_6_1	268_8_1	1061_6_93	1060_6_1	57_6_1	51_6_1	2798_8_49	530_123_1	2796_6_20	374_6_1	135_7_163	2909_6_242	191_6_59	984_6_15	393_6_73	89_8_49	1485_8_157	277_6_1	82_1_1	81_6_1	84_8_1	3578_6_316	791_6_105	1409_0_289	7_6_30
2716_6_1	213_8_2	666_6_328	133_6_401	132_8_1	2093_6_18	339_25_45	138_6_1	493_8_1	3557_01_261	25_24_1	690_25_34	20_6_101	543_6_283	939_1_24	2157_01_1	544_6_81	1466_6_237	348_6_326	2291_6_1	287_6_10	286_6_25	1097_02_363	718_8_129	1150_6_231	261_6_1	268_8_1	1061_6_90	1060_6_1	57_6_1	51_6_1	2798_8_36	530_123_1	2796_6_13	374_6_1	135_7_177	2909_6_249	191_6_50	984_6_22	393_6_69	89_8_48	1485_8_180	277_6_1	82_1_1	81_6_1	84_8_1	3578_6_272	791_6_91	1409_0_255	7_6_40
2716_6_1	213_8_1	666_6_351	133_6_387	132_8_1	2093_6_17	339_25_44	138_6_1	493_8_1	3557_01_233	25_24_1	690_25_38	20_6_109	543_6_287	939_1_15	2157_01_1	544_6_78	1466_6_239	348_6_318	2291_6_1	287_6_7	286_6_35	1097_02_367	718_8_127	1150_6_215	261_6_1	268_8_1	1061_6_102	1060_6_1	57_6_1	51_6_1	2798_8_54	530_123_1	2796_6_13	374_6_1	135_7_174	2909_6_236	191_6_59	984_6_27	393_6_68	89_8_44	1485_8_175	277_6_1	82_1_1	81_6_1	84_8_1	3578_6_272	791_6_89	1409_0_253	7_6_34
2716_6_1	213_8_2	666_6_359	133_6_416	132_8_1	2093_6_11	339_25_45	138_6_1	493_8_1	3557_01_225	25_24_1	690_25_33	20_6_97	543_6_290	939_1_18	2157_01_1	544_6_87	1466_6_232	348_6_312	2291_6_1	287_6_10	286_6_31	1097_02_350	718_8_122	1150_6_213	261_6_1	268_8_1	1061_6_99	1060_6_1	57_6_1	51_6_1	2798_8_62	530_123_1	2796_6_18	374_6_1	135_7_149	2909_6_227	191_6_60	984_6_14	393_6_57	89_8_41	1485_8_184	277_6_1	82_1_1	81_6_1	84_8_1	3578_6_287	791_6_99	1409_0_221	7_6_37
2716_6_1	213_8_2	666_6_360	133_6_429	132_8_1	2093_6_8	339_25_49	138_6_1	493_8_1	3557_01_235	25_24_1	690_25_38	20_6_97	543_6_306	939_1_26	2157_01_1	544_6_75	1466_6_237	348_6_336	2291_6_1	287_6_8	286_6_24	1097_02_339	718_8_115	1150_6_216	261_6_1	268_8_1	1061_6_103	1060_6_1	57_6_1	51_6_1	2798_8_43	530_123_1	2796_6_12	374_6_1	135_7_172	2909_6_205	191_6_55	984_6_10	393_6_56	89_8_43	1485_8_203	277_6_1	82_1_1	81_6_1	84_8_1	3578_6_298	791_6_85	1409_0_208	7_6_40
2716_6_1	213_8_2	666_6_358	133_6_427	132_8_1	2093_6_5	339_25_51	138_6_1	493_8_1	3557_01_244	25_24_1	690_25_49	20_6_98	543_6_288	939_1_24	2157_01_1	544_6_84	1466_6_252	348_6_333	2291_6_1	287_6_7	286_6_31	1097_02_384	718_8_84	1150_6_217	261_6_1	268_8_1	1061_6_121	1060_6_1	57_6_1	51_6_1	2798_8_39	530_123_1	2796_6_10	374_6_1	135_7_157	2909_6_167	191_6_48	984_6_10	393_6_69	89_8_53	1485_8_175	277_6_1	82_1_1	81_6_1	84_8_1	3578_6_313	791_6_66	1409_0_208	7_6_31
2716_6_1	213_8_1	666_6_331	133_6_379	132_8_1	2093_6_1	339_25_50	138_6_1	493_8_1	3557_01_258	25_24_1	690_25_48	20_6_82	543_6_278	939_1_27	2157_01_1	544_6_103	1466_6_268	348_6_379	2291_6_1	287_6_4	286_6_35	1097_02_422	718_8_79	1150_6_202	261_6_1	268_8_1	1061_6_129	1060_6_1	57_6_1	51_6_1	2798_8_29	530_123_1	2796_6_13	374_6_1	135_7_151	2909_6_205	191_6_60	984_6_6	393_6_71	89_8_44	1485_8_203	277_6_1	82_1_1	81_6_1	84_8_1	3578_6_325	791_6_69	1409_0_213	7_6_27
2716_6_1	666_6_349	133_6_394	132_8_1	2093_6_1	339_25_49	138_6_1	493_8_1	3557_01_247	25_24_1	690_25_49	20_6_79	543_6_274	939_1_30	2157_01_1	544_6_96	1466_6_273	348_6_426	2291_6_1	287_6_2	286_6_38	1097_02_465	718_8_73	1150_6_178	261_6_1	268_8_1	1061_6_116	1060_6_1	57_6_1	51_6_1	2798_8_25	530_123_1	2796_6_14	374_6_1	135_7_154	2909_6_154	191_6_72	984_6_5	393_6_76	89_8_40	1485_8_189	277_6_1	82_1_1	81_6_1	84_8_1	3578_6_332	791_6_98	1409_0_221	7_6_24	366_6_1
666_6_338	133_6_375	132_8_1	135_7_152	339_25_42	493_8_1	3557_01_242	25_24_1	690_25_47	20_6_79	543_6_254	939_1_33	2157_01_1	544_6_107	1466_6_304	348_6_412	287_6_1	286_6_50	1097_02_487	718_8_64	1150_6_168	261_6_1	268_8_1	1061_6_126	1060_6_1	57_6_1	51_6_1	2798_8_25	530_123_1	2796_6_19	374_6_1	2909_6_145	191_6_66	984_6_6	393_6_68	89_8_44	1485_8_166	277_6_1	82_1_1	81_6_1	84_8_1	3578_6_342	791_6_91	1409_0_227	7_6_22	366_6_1	2282_8_161	1544_6_66	107_6_15	844_25_338
666_6_368	133_6_408	132_8_1	135_7_137	339_25_54	493_8_1	3557_01_240	25_24_1	690_25_50	20_6_70	543_6_219	939_1_31	2157_01_1	544_6_112	1466_6_304	348_6_442	287_6_2	286_6_49	1097_02_484	718_8_73	1150_6_190	261_6_1	268_8_1	1061_6_120	1060_6_1	57_6_1	51_6_1	2798_8_26	530_123_1	2796_6_18	374_6_1	2909_6_156	191_6_57	984_6_1	393_6_54	89_8_39	1485_8_171	277_6_1	82_1_1	81_6_1	84_8_1	3578_6_322	791_6_85	1409_0_220	7_6_26	366_6_1	2282_8_159	1544_6_59	107_6_17	844_25_287
666_6_353	133_6_455	132_8_1	135_7_150	339_25_76	493_8_1	3557_01_227	25_24_1	690_25_46	20_6_75	543_6_220	939_1_44	2157_01_1	544_6_85	1466_6_292	348_6_462	287_6_1	286_6_45	1097_02_471	718_8_60	1150_6_211	261_6_1	268_8_1	1061_6_115	1060_6_1	57_6_1	51_6_1	2798_8_33	530_123_1	2796_6_24	374_6_1	2909_6_126	191_6_60	393_6_61	89_8_41	1485_8_159	277_6_1	82_1_1	81_6_1	84_8_1	3578_6_302	791_6_117	1409_0_237	7_6_23	366_6_1	2282_8_150	1544_6_65	107_6_19	844_25_250	32_6_146
666_6_362	133_6_479	132_8_1	135_7_152	339_25_95	493_8_1	3557_01_236	25_24_1	690_25_43	20_6_89	543_6_225	939_1_32	2157_01_1	544_6_102	1466_6_306	348_6_441	287_6_1	286_6_44	1097_02_440	718_8_74	1150_6_209	261_6_1	268_8_1	1061_6_112	1060_6_1	57_6_1	51_6_1	2798_8_40	530_123_1	2796_6_39	374_6_1	2909_6_122	191_6_47	393_6_39	89_8_40	1485_8_125	277_6_1	82_1_1	81_6_1	84_8_1	3578_6_301	791_6_121	1409_0_230	7_6_19	366_6_1	2282_8_146	1544_6_55	107_6_20	844_25_227	32_6_172
666_6_378	133_6_464	132_8_1	135_7_158	339_25_104	493_8_1	3557_01_231	25_24_1	690_25_40	20_6_92	543_6_228	939_1_41	2157_01_1	544_6_119	1466_6_288	348_6_407	287_6_3	286_6_40	1097_02_397	718_8_81	1150_6_229	261_6_1	268_8_1	1061_6_105	1060_6_1	57_6_1	51_6_1	2798_8_55	530_123_1	2796_6_43	374_6_1	2909_6_149	191_6_43	393_6_30	89_8_39	1485_8_119	277_6_1	82_1_1	81_6_1	84_8_1	3578_6_287	791_6_132	1409_0_240	7_6_16	366_6_1	2282_8_135	1544_6_42	107_6_16	844_25_267	32_6_177
666_6_366	133_6_483	132_8_1	135_7_168	339_25_101	493_8_1	3557_01_230	25_24_1	690_25_38	20_6_117	543_6_241	939_1_50	2157_01_1	544_6_115	1466_6_291	348_6_417	287_6_3	286_6_36	1097_02_390	718_8_80	1150_6_231	261_6_1	268_8_1	1061_6_119	1060_6_1	57_6_1	51_6_1	2798_8_60	530_123_1	2796_6_54	374_6_1	2909_6_132	191_6_43	393_6_28	89_8_53	1485_8_110	277_6_1	82_1_1	81_6_1	84_8_1	3578_6_287	791_6_142	1409_0_239	7_6_16	366_6_1	2282_8_148	1544_6_47	107_6_10	844_25_261	32_6_137
666_6_353	133_6_509	132_8_1	135_7_147	339_25_80	493_8_1	3557_01_223	25_24_1	690_25_42	20_6_84	543_6_258	939_1_35	2157_01_1	544_6_110	1466_6_293	348_6_366	287_6_2	286_6_49	1097_02_388	718_8_91	1150_6_227	261_6_1	268_8_1	1061_6_129	1060_6_1	57_6_1	51_6_1	2798_8_68	530_123_1	2796_6_63	374_6_1	2909_6_160	191_6_30	393_6_28	89_8_63	1485_8_111	277_6_1	82_1_1	81_6_1	84_8_1	3578_6_259	791_6_136	1409_0_270	7_6_10	366_6_1	2282_8_141	1544_6_39	107_6_12	844_25_295	32_6_135
666_6_367	133_6_511	135_7_142	339_25_78	493_8_1	3557_01_222	25_24_1	690_25_46	20_6_94	543_6_235	939_1_32	2157_01_1	544_6_100	1466_6_277	348_6_380	287_6_3	286_6_40	1097_02_427	718_8_95	1150_6_244	261_6_1	268_8_1	1061_6_131	1060_6_1	57_6_1	51_6_1	2798_8_84	530_123_1	2796_6_67	374_6_1	2909_6_191	191_6_33	393_6_31	89_8_54	1485_8_116	277_6_1	82_1_1	81_6_1	84_8_1	3578_6_251	791_6_135	1409_0_261	7_6_11	366_6_1	2282_8_144	1544_6_34	107_6_7	844_25_325	32_6_124	2379_6_161
666_6_338	133_6_528	135_7_150	339_25_67	493_8_1	3557_01_250	25_24_1	690_25_48	20_6_97	543_6_218	939_1_23	2157_01_1	544_6_101	1466_6_259	348_6_446	287_6_4	286_6_39	1097_02_490	718_8_100	1150_6_227	261_6_1	268_8_1	1061_6_147	1060_6_1	57_6_1	51_6_1	2798_8_91	530_123_1	2796_6_63	374_6_1	2909_6_173	191_6_31	393_6_28	89_8_54	1485_8_100	277_6_1	82_1_1	81_6_1	84_8_1	3578_6_227	791_6_137	1409_0_269	7_6_13	366_6_1	2282_8_178	1544_6_40	107_6_9	844_25_343	32_6_107	2379_6_159
666_6_350	133_6_523	135_7_131	339_25_71	493_8_1	3557_01_254	25_24_1	690_25_50	20_6_88	543_6_205	939_1_22	2157_01_1	544_6_104	1466_6_274	348_6_422	287_6_3	286_6_47	1097_02_506	718_8_91	1150_6_210	261_6_1	268_8_1	1061_6_167	1060_6_1	57_6_1	51_6_1	2798_8_93	530_123_1	2796_6_73	374_6_1	2909_6_184	191_6_22	393_6_24	89_8_58	1485_8_112	277_6_1	82_1_1	81_6_1	84_8_1	3578_6_236	791_6_125	1409_0_273	7_6_12	366_6_1	2282_8_158	1544_6_40	107_6_9	844_25_386	32_6_93	2379_6_149
666_6_356	133_6_541	135_7_146	339_25_66	493_8_1	3557_01_233	25_24_1	690_25_46	20_6_99	543_6_221	939_1_17	2157_01_1	544_6_78	1466_6_301	348_6_444	287_6_2	286_6_49	1097_02_561	718_8_89	1150_6_206	261_6_1	268_8_1	1061_6_148	1060_6_1	57_6_1	51_6_1	2798_8_104	530_123_1	2796_6_71	374_6_1	2909_6_196	191_6_27	393_6_30	89_8_66	1485_8_113	277_6_1	82_1_1	81_6_1	84_8_1	3578_6_220	791_6_111	1409_0_304	7_6_7	366_6_1	2282_8_129	1544_6_48	107_6_4	844_25_437	32_6_75	2379_6_178
666_6_360	133_6_538	135_7_152	339_25_76	493_8_1	3557_01_252	25_24_1	690_25_54	20_6_106	543_6_240	939_1_21	2157_01_1	544_6_86	1466_6_279	348_6_454	287_6_1	286_6_56	1097_02_597	718_8_101	1150_6_212	261_6_1	268_8_1	1061_6_148	1060_6_1	57_6_1	51_6_1	2798_8_113	530_123_1	2796_6_73	374_6_1	2909_6_169	191_6_37	393_6_36	89_8_74	1485_8_97	277_6_1	82_1_1	81_6_1	84_8_1	3578_6_214	791_6_127	1409_0_289	7_6_7	366_6_1	2282_8_135	1544_6_55	107_6_5	844_25_485	32_6_66	2379_6_163
666_6_363	133_6_517	135_7_141	339_25_82	493_8_1	3557_01_260	25_24_1	690_25_63	20_6_100	543_6_225	939_1_26	2157_01_1	544_6_76	1466_6_278	348_6_413	286_6_68	1097_02_617	718_8_105	1150_6_214	261_6_1	268_8_1	1061_6_151	1060_6_1	57_6_1	51_6_1	2798_8_100	530_123_1	2796_6_86	374_6_1	2909_6_195	191_6_41	393_6_36	89_8_76	1485_8_110	277_6_1	82_1_1	81_6_1	84_8_1	3578_6_230	791_6_133	1409_0_276	7_6_8	366_6_1	2282_8_92	1544_6_52	107_6_4	844_25_502	32_6_75	2379_6_154	1247_6_205
666_6_358	133_6_538	135_7_145	339_25_93	493_8_1	3557_01_240	25_24_1	690_25_44	20_6_128	543_6_215	939_1_25	2157_01_1	544_6_66	1466_6_277	348_6_443	286_6_68	1097_02_623	718_8_97	1150_6_194	261_6_1	268_8_1	1061_6_133	1060_6_1	57_6_1	51_6_1	2798_8_86	530_123_1	2796_6_79	374_6_1	2909_6_194	191_6_50	393_6_38	89_8_92	1485_8_82	277_6_1	82_1_1	81_6_1	84_8_1	3578_6_246	791_6_113	1409_0_309	7_6_9	366_6_1	2282_8_110	1544_6_43	107_6_6	844_25_509	32_6_72	2379_6_169	1247_6_189
666_6_378	133_6_537	135_7_134	339_25_91	493_8_1	3557_01_245	25_24_1	690_25_33	20_6_154	543_6_209	939_1_27	2157_01_1	544_6_56	1466_6_287	348_6_421	286_6_71	1097_02_593	718_8_103	1150_6_186	261_6_1	268_8_1	1061_6_100	1060_6_1	57_6_1	51_6_1	2798_8_90	530_123_1	2796_6_68	374_6_1	2909_6_209	191_6_46	393_6_32	89_8_103	1485_8_76	277_6_1	82_1_1	81_6_1	84_8_1	3578_6_244	791_6_124	1409_0_295	7_6_8	366_6_1	2282_8_150	1544_6_53	107_6_8	844_25_500	32_6_74	2379_6_158	1247_6_201
666_6_365	133_6_493	135_7_126	339_25_67	493_8_1	3557_01_231	25_24_1	690_25_35	20_6_145	543_6_234	939_1_30	2157_01_1	544_6_53	1466_6_335	348_6_415	286_6_69	1097_02_495	718_8_96	1150_6_208	261_6_1	268_8_1	1061_6_93	1060_6_1	57_6_1	51_6_1	2798_8_68	530_123_1	2796_6_69	374_6_1	2909_6_202	191_6_42	393_6_29	89_8_87	1485_8_107	277_6_1	82_1_1	81_6_1	84_8_1	3578_6_232	791_6_135	1409_0_314	7_6_3	366_6_1	2282_8_125	1544_6_58	107_6_10	844_25_488	32_6_62	2379_6_171	1247_6_214
666_6_353	133_6_509	135_7_142	339_25_59	493_8_1	3557_01_220	25_24_1	690_25_34	20_6_137	543_6_248	939_1_42	2157_01_1	544_6_56	1466_6_355	348_6_439	286_6_56	1097_02_431	718_8_117	1150_6_186	261_6_1	268_8_1	1061_6_80	1060_6_1	57_6_1	51_6_1	2798_8_65	530_123_1	2796_6_51	374_6_1	2909_6_183	191_6_75	393_6_17	89_8_69	1485_8_84	277_6_1	82_1_1	81_6_1	84_8_1	3578_6_237	791_6_118	1409_0_304	7_6_6	366_6_1	2282_8_150	1544_6_71	107_6_11	844_25_421	32_6_64	2379_6_178	1247_6_204
666_6_311	133_6_506	135_7_171	339_25_37	493_8_1	3557_01_217	25_24_1	690_25_40	20_6_146	543_6_245	939_1_35	2157_01_1	544_6_62	1466_6_315	348_6_466	286_6_56	1097_02_377	718_8_121	1150_6_184	261_6_1	268_8_1	1061_6_86	1060_6_1	57_6_1	51_6_1	2798_8_53	530_123_1	2796_6_49	374_6_1	2909_6_214	191_6_67	393_6_8	89_8_65	1485_8_67	277_6_1	82_1_1	81_6_1	84_8_1	3578_6_262	791_6_129	1409_0_296	7_6_9	366_6_1	2282_8_191	1544_6_91	107_6_14	844_25_368	32_6_55	2379_6_176	1247_6_224
666_6_281	133_6_462	135_7_160	339_25_50	493_8_1	3557_01_199	25_24_1	690_25_35	20_6_129	543_6_236	939_1_38	2157_01_1	544_6_86	1466_6_329	348_6_490	286_6_55	1097_02_342	718_8_94	1150_6_208	261_6_1	268_8_1	1061_6_68	1060_6_1	57_6_1	51_6_1	2798_8_61	530_123_1	2796_6_51	374_6_1	2909_6_200	191_6_73	393_6_11	89_8_79	1485_8_72	277_6_1	82_1_1	81_6_1	84_8_1	3578_6_239	791_6_145	1409_0_300	7_6_1	366_6_1	2282_8_165	1544_6_84	107_6_20	844_25_350	32_6_52	2379_6_164	1247_6_222
666_6_283	133_6_491	135_7_163	339_25_57	493_8_1	3557_01_239	25_24_1	690_25_35	20_6_139	543_6_234	939_1_46	2157_01_1	544_6_66	1466_6_322	348_6_520	286_6_49	1097_02_294	718_8_84	1150_6_240	261_6_1	268_8_1	1061_6_63	1060_6_1	57_6_1	51_6_1	2798_8_60	530_123_1	2796_6_38	374_6_1	2909_6_192	191_6_83	393_6_8	89_8_93	1485_8_64	277_6_1	82_1_1	81_6_1	84_8_1	3578_6_251	791_6_142	1409_0_277	7_6_2	366_6_1	2282_8_167	1544_6_81	107_6_27	844_25_296	32_6_67	2379_6_166	1247_6_221
666_6_256	133_6_477	135_7_171	339_25_51	493_8_1	3557_01_229	25_24_1	690_25_33	20_6_140	543_6_231	939_1_35	2157_01_1	544_6_73	1466_6_346	348_6_561	286_6_51	1097_02_271	718_8_76	1150_6_245	261_6_1	268_8_1	1061_6_60	1060_6_1	57_6_1	51_6_1	2798_8_55	530_123_1	2796_6_46	374_6_1	2909_6_197	191_6_68	393_6_6	89_8_99	1485_8_56	277_6_1	82_1_1	81_6_1	84_8_1	3578_6_233	791_6_145	1409_0_242	7_6_1	366_6_1	2282_8_173	1544_6_95	107_6_20	844_25_273	32_6_69	2379_6_151	1247_6_225
666_6_264	133_6_439	135_7_167	339_25_46	493_8_1	3557_01_200	25_24_1	690_25_37	20_6_127	543_6_227	939_1_35	2157_01_1	544_6_68	1466_6_352	348_6_575	286_6_48	1097_02_273	718_8_71	1150_6_279	261_6_1	268_8_1	1061_6_55	1060_6_1	57_6_1	51_6_1	2798_8_68	530_123_1	2796_6_43	374_6_1	2909_6_199	191_6_71	393_6_5	89_8_91	1485_8_42	277_6_1	82_1_1	81_6_1	84_8_1	3578_6_236	791_6_167	1409_0_241	366_6_1	2282_8_197	1544_6_90	107_6_24	844_25_276	32_6_71	2379_6_138	1247_6_224	511_6_195
666_6_291	133_6_426	135_7_174	339_25_49	493_8_1	3557_01_197	25_24_1	690_25_48	20_6_123	543_6_240	939_1_34	2157_01_1	544_6_57	1466_6_349	348_6_558	286_6_54	1097_02_286	718_8_68	1150_6_294	261_6_1	268_8_1	1061_6_46	1060_6_1	57_6_1	51_6_1	2798_8_75	530_123_1	2796_6_34	374_6_1	2909_6_204	191_6_77	393_6_3	89_8_94	1485_8_34	277_6_1	82_1_1	81_6_1	84_8_1	3578_6_230	791_6_159	1409_0_254	366_6_1	2282_8_204	1544_6_84	107_6_15	844_25_270	32_6_89	2379_6_132	1247_6_239	511_6_192
666_6_320	133_6_433	135_7_193	339_25_37	493_8_1	3557_01_197	25_24_1	690_25_50	20_6_124	543_6_238	939_1_33	2157_01_1	544_6_65	1466_6_341	348_6_586	286_6_70	1097_02_319	718_8_60	1150_6_278	261_6_1	268_8_1	1061_6_54	1060_6_1	57_6_1	51_6_1	2798_8_73	530_123_1	2796_6_32	374_6_1	2909_6_191	191_6_60	393_6_3	89_8_91	1485_8_43	277_6_1	82_1_1	81_6_1	84_8_1	3578_6_231	791_6_151	1409_0_201	366_6_1	2282_8_191	1544_6_77	107_6_11	844_25_269	32_6_86	2379_6_119	1247_6_254	511_6_189
666_6_355	133_6_427	135_7_173	339_25_43	493_8_1	3557_01_172	25_24_1	690_25_63	20_6_111	543_6_225	939_1_45	2157_01_1	544_6_52	1466_6_363	348_6_600	286_6_68	1097_02_337	718_8_56	1150_6_263	261_6_1	268_8_1	1061_6_58	1060_6_1	57_6_1	51_6_1	2798_8_75	530_123_1	2796_6_35	374_6_1	2909_6_201	191_6_78	393_6_2	89_8_79	1485_8_39	277_6_1	82_1_1	81_6_1	84_8_1	3578_6_206	791_6_192	1409_0_250	366_6_1	2282_8_191	1544_6_57	107_6_13	844_25_282	32_6_83	2379_6_131	1247_6_253	511_6_167
66_8_1	627_6_206	135_7_181	666_6_354	2909_6_207	277_6_1	191_6_78	607_6_1	133_6_438	82_1_1	1060_6_1	202_6_31	1485_8_29	394_6_172	207_6_1	339_25_36	3068_6_65	84_8_1	493_8_1	3557_01_185	25_24_1	690_25_67	81_6_1	20_6_115	3578_6_219	791_6_205	1190_6_28	374_6_1	939_1_43	1447_6_209	543_6_259	1409_0_234	1501_6_261	5_6_1	2509_6_253	561_8_1	366_6_1	1362_6_1	1466_6_333	348_6_549	2291_6_1	286_6_82	1907_03_21	1097_02_374	544_6_58	636_8_99	718_8_71	1271_123_1	2282_8_206	530_123_1
66_8_1	627_6_213	135_7_191	666_6_383	2909_6_183	277_6_1	191_6_63	607_6_1	133_6_420	82_1_1	1060_6_1	202_6_32	1485_8_29	394_6_155	207_6_1	339_25_47	3068_6_46	84_8_1	493_8_1	3557_01_172	25_24_1	690_25_69	81_6_1	20_6_116	3578_6_226	791_6_204	1190_6_26	374_6_1	939_1_39	1447_6_255	543_6_263	1409_0_214	1501_6_263	5_6_1	2509_6_276	561_8_1	366_6_1	1362_6_1	1466_6_350	348_6_592	2291_6_1	286_6_78	1907_03_33	1097_02_397	544_6_59	636_8_84	718_8_81	1271_123_1	2282_8_164	530_123_1
66_8_1	627_6_201	135_7_175	666_6_377	2909_6_204	277_6_1	191_6_77	607_6_1	133_6_386	82_1_1	1060_6_1	202_6_33	1485_8_26	394_6_177	207_6_1	339_25_51	3068_6_38	84_8_1	493_8_1	3557_01_177	25_24_1	690_25_104	81_6_1	20_6_89	3578_6_195	791_6_237	1190_6_23	374_6_1	939_1_36	1447_6_210	543_6_223	1409_0_238	1501_6_257	5_6_1	2509_6_264	561_8_1	366_6_1	1362_6_1	1466_6_366	348_6_599	2291_6_1	286_6_69	1907_03_28	1097_02_424	544_6_58	636_8_91	718_8_79	1271_123_1	2282_8_184	530_123_1
66_8_1	627_6_210	135_7_182	666_6_369	2909_6_218	277_6_1	191_6_90	607_6_1	133_6_409	82_1_1	1060_6_1	202_6_26	1485_8_18	394_6_166	207_6_1	339_25_51	3068_6_51	84_8_1	493_8_1	3557_01_187	25_24_1	690_25_116	81_6_1	20_6_92	3578_6_189	791_6_225	1190_6_22	374_6_1	939_1_32	1447_6_211	543_6_241	1409_0_236	1501_6_286	5_6_1	2509_6_271	561_8_1	366_6_1	1362_6_1	1466_6_342	348_6_548	2291_6_1	286_6_79	1907_03_20	1097_02_463	544_6_51	636_8_82	718_8_89	1271_123_1	2282_8_186	530_123_1
66_8_1	627_6_201	135_7_199	666_6_382	2909_6_175	277_6_1	191_6_97	607_6_1	133_6_405	82_1_1	1060_6_1	202_6_29	1485_8_32	394_6_170	207_6_1	339_25_53	3068_6_34	84_8_1	493_8_1	3557_01_168	25_24_1	690_25_124	81_6_1	20_6_106	3578_6_204	791_6_184	1190_6_20	374_6_1	939_1_35	1447_6_239	543_6_225	1409_0_245	1501_6_290	5_6_1	2509_6_278	561_8_1	366_6_1	1362_6_1	1466_6_336	348_6_569	2291_6_1	286_6_79	1907_03_12	1097_02_478	544_6_34	636_8_90	718_8_96	1271_123_1	2282_8_166	530_123_1
66_8_1	627_6_201	135_7_184	666_6_391	2909_6_196	277_6_1	191_6_129	607_6_1	133_6_393	82_1_1	1060_6_1	202_6_28	1485_8_27	394_6_166	207_6_1	339_25_54	3068_6_36	84_8_1	493_8_1	3557_01_147	25_24_1	690_25_142	81_6_1	20_6_100	3578_6_198	791_6_223	1190_6_22	374_6_1	939_1_42	1447_6_217	543_6_214	1409_0_271	1501_6_258	5_6_1	2509_6_256	561_8_1	366_6_1	1362_6_1	1466_6_351	348_6_585	2291_6_1	286_6_77	1907_03_4	1097_02_450	544_6_28	636_8_103	718_8_96	1271_123_1	2282_8_164	530_123_1
66_8_1	627_6_176	135_7_179	666_6_363	2909_6_216	277_6_1	191_6_112	607_6_1	133_6_429	82_1_1	1060_6_1	202_6_24	1485_8_30	394_6_152	207_6_1	339_25_64	3068_6_35	84_8_1	493_8_1	3557_01_153	25_24_1	690_25_137	81_6_1	20_6_104	3578_6_221	791_6_225	1190_6_20	374_6_1	939_1_41	1447_6_217	543_6_227	1409_0_279	1501_6_269	5_6_1	2509_6_239	561_8_1	366_6_1	1362_6_1	1466_6_335	348_6_545	2291_6_1	286_6_82	1907_03_1	1097_02_433	544_6_36	636_8_103	718_8_103	1271_123_1	2282_8_177	530_123_1
66_8_1	627_6_180	135_7_194	666_6_350	2909_6_199	277_6_1	191_6_118	607_6_1	133_6_429	82_1_1	1060_6_1	202_6_32	1485_8_40	394_6_160	207_6_1	339_25_77	3068_6_20	84_8_1	493_8_1	3557_01_155	25_24_1	690_25_123	81_6_1	20_6_127	3578_6_220	791_6_194	1190_6_14	374_6_1	939_1_39	1447_6_231	543_6_220	1409_0_282	1501_6_241	5_6_1	2509_6_255	561_8_1	366_6_1	1362_6_1	1466_6_329	348_6_519	2291_6_1	286_6_87	1097_02_389	544_6_33	636_8_110	718_8_102	1271_123_1	2282_8_183	530_123_1	1544_6_20
66_8_1	627_6_166	135_7_172	666_6_348	2909_6_206	277_6_1	191_6_132	607_6_1	133_6_411	82_1_1	1060_6_1	202_6_33	1485_8_48	394_6_180	207_6_1	339_25_85	3068_6_15	84_8_1	493_8_1	3557_01_150	25_24_1	690_25_140	81_6_1	20_6_105	3578_6_207	791_6_182	1190_6_14	374_6_1	939_1_42	1447_6_233	543_6_243	1409_0_307	1501_6_244	5_6_1	2509_6_222	561_8_1	366_6_1	1362_6_1	1466_6_338	348_6_552	2291_6_1	286_6_68	1097_02_348	544_6_43	636_8_98	718_8_102	1271_123_1	2282_8_186	530_123_1	1544_6_14
66_8_1	627_6_192	135_7_174	666_6_306	2909_6_230	277_6_1	191_6_115	607_6_1	133_6_448	82_1_1	1060_6_1	202_6_50	1485_8_45	394_6_143	207_6_1	339_25_94	3068_6_17	84_8_1	493_8_1	3557_01_134	25_24_1	690_25_152	81_6_1	20_6_106	3578_6_225	791_6_181	1190_6_7	374_6_1	939_1_25	1447_6_234	543_6_255	1409_0_308	1501_6_238	5_6_1	2509_6_235	561_8_1	366_6_1	1362_6_1	1466_6_336	348_6_530	2291_6_1	286_6_78	1097_02_317	544_6_41	636_8_88	718_8_108	1271_123_1	2282_8_175	530_123_1	1544_6_23
66_8_1	627_6_182	135_7_164	666_6_284	2909_6_247	277_6_1	191_6_142	607_6_1	133_6_426	82_1_1	1060_6_1	202_6_45	1485_8_47	394_6_177	207_6_1	339_25_83	3068_6_23	84_8_1	493_8_1	3557_01_126	25_24_1	690_25_162	81_6_1	20_6_145	3578_6_227	791_6_191	1190_6_1	374_6_1	939_1_20	1447_6_231	543_6_240	1409_0_293	1501_6_203	5_6_1	2509_6_207	561_8_1	366_6_1	1362_6_1	1466_6_351	348_6_562	2291_6_1	286_6_71	1097_02_292	544_6_48	636_8_85	718_8_104	1271_123_1	2282_8_152	530_123_1	1544_6_25
66_8_1	627_6_208	135_7_166	666_6_297	2909_6_242	277_6_1	191_6_148	607_6_1	133_6_401	82_1_1	1060_6_1	202_6_38	1485_8_54	394_6_198	207_6_1	339_25_62	3068_6_24	84_8_1	493_8_1	3557_01_133	25_24_1	690_25_165	81_6_1	20_6_150	3578_6_207	791_6_200	1190_6_3	374_6_1	939_1_24	1447_6_228	543_6_238	1409_0_306	1501_6_213	5_6_1	2509_6_177	561_8_1	366_6_1	1362_6_1	1466_6_334	348_6_597	2291_6_1	286_6_67	1097_02_317	544_6_53	636_8_74	718_8_124	1271_123_1	2282_8_163	530_123_1	1544_6_31
66_8_1	627_6_229	135_7_168	666_6_283	2909_6_276	277_6_1	191_6_123	607_6_1	133_6_407	82_1_1	1060_6_1	202_6_35	1485_8_50	394_6_168	207_6_1	339_25_54	3068_6_37	84_8_1	493_8_1	3557_01_125	25_24_1	690_25_169	81_6_1	20_6_148	3578_6_251	791_6_210	1190_6_2	374_6_1	939_1_31	1447_6_270	543_6_263	1409_0_273	1501_6_220	5_6_1	2509_6_181	561_8_1	366_6_1	1362_6_1	1466_6_329	348_6_566	2291_6_1	286_6_74	1097_02_313	544_6_52	636_8_66	718_8_128	1271_123_1	2282_8_168	530_123_1	1544_6_29
66_8_1	627_6_215	135_7_150	666_6_265	2909_6_252	277_6_1	191_6_119	607_6_1	133_6_413	82_1_1	1060_6_1	202_6_35	1485_8_47	394_6_153	207_6_1	339_25_50	3068_6_40	84_8_1	493_8_1	3557_01_117	25_24_1	690_25_178	81_6_1	20_6_159	3578_6_236	791_6_216	1190_6_1	939_1_34	1447_6_263	543_6_276	1409_0_252	1501_6_234	5_6_1	2509_6_192	561_8_1	366_6_1	1362_6_1	1466_6_342	348_6_595	2291_6_1	286_6_74	1097_02_307	544_6_62	636_8_73	718_8_118	1271_123_1	2282_8_167	530_123_1	1544_6_32	463_6_1
66_8_1	627_6_246	135_7_165	666_6_273	2909_6_253	277_6_1	191_6_121	607_6_1	133_6_386	82_1_1	1060_6_1	202_6_33	1485_8_46	394_6_179	207_6_1	339_25_41	3068_6_32	84_8_1	493_8_1	3557_01_111	25_24_1	690_25_174	81_6_1	20_6_163	3578_6_204	791_6_223	1190_6_4	939_1_29	1447_6_269	543_6_266	1409_0_245	1501_6_248	5_6_1	2509_6_168	561_8_1	366_6_1	1362_6_1	1466_6_352	348_6_644	2291_6_1	286_6_76	1097_02_314	544_6_66	636_8_86	718_8_109	1271_123_1	2282_8_165	530_123_1	1544_6_20	463_6_1
66_8_1	627_6_235	135_7_173	666_6_290	2909_6_236	277_6_1	191_6_95	607_6_1	133_6_400	82_1_1	1060_6_1	202_6_33	1485_8_45	394_6_153	207_6_1	339_25_32	3068_6_46	84_8_1	493_8_1	3557_01_98	25_24_1	690_25_141	81_6_1	20_6_152	3578_6_218	791_6_232	1190_6_4	939_1_21	1447_6_300	543_6_294	1409_0_233	1501_6_267	5_6_1	2509_6_196	561_8_1	366_6_1	1362_6_1	1466_6_355	348_6_632	2291_6_1	286_6_76	1097_02_315	544_6_73	636_8_71	718_8_106	1271_123_1	2282_8_149	530_123_1	1544_6_21	463_6_1
66_8_1	627_6_239	135_7_160	666_6_308	2909_6_221	277_6_1	191_6_100	607_6_1	133_6_416	82_1_1	1060_6_1	202_6_33	1485_8_47	394_6_171	207_6_1	339_25_23	3068_6_34	84_8_1	493_8_1	3557_01_89	25_24_1	690_25_122	81_6_1	20_6_159	3578_6_213	791_6_201	1190_6_3	939_1_28	1447_6_260	543_6_324	1409_0_194	1501_6_287	5_6_1	2509_6_184	561_8_1	366_6_1	1362_6_1	1466_6_371	348_6_632	2291_6_1	286_6_72	1097_02_321	544_6_74	636_8_66	718_8_103	1271_123_1	2282_8_144	530_123_1	1544_6_18	463_6_1
66_8_1	627_6_254	135_7_173	666_6_331	2909_6_214	277_6_1	191_6_87	607_6_1	133_6_358	82_1_1	1060_6_1	202_6_34	1485_8_41	394_6_174	207_6_1	339_25_13	3068_6_32	84_8_1	493_8_1	3557_01_79	25_24_1	690_25_127	81_6_1	20_6_135	3578_6_205	791_6_209	1059_8_1	939_1_29	1447_6_280	543_6_307	1409_0_221	1501_6_270	5_6_1	2509_6_194	561_8_1	366_6_1	1362_6_1	1466_6_357	348_6_688	2291_6_1	286_6_76	1097_02_347	544_6_73	636_8_65	718_8_92	1271_123_1	2282_8_144	1544_6_18	463_6_1	1150_6_273
66_8_1	627_6_233	135_7_167	666_6_358	2909_6_198	277_6_1	191_6_84	607_6_1	133_6_380	82_1_1	1060_6_1	202_6_36	1485_8_42	394_6_152	207_6_1	339_25_3	3068_6_44	84_8_1	493_8_1	3557_01_85	25_24_1	690_25_117	81_6_1	20_6_144	3578_6_241	791_6_251	1059_8_1	939_1_21	1447_6_246	543_6_338	1409_0_201	1501_6_272	5_6_1	2509_6_211	561_8_1	366_6_1	1362_6_1	1466_6_356	348_6_626	2291_6_1	286_6_97	1097_02_379	544_6_76	636_8_59	718_8_90	1271_123_1	2282_8_158	1544_6_16	463_6_1	1150_6_266
66_8_1	627_6_218	135_7_144	666_6_360	2909_6_205	277_6_1	191_6_95	607_6_1	133_6_366	82_1_1	1060_6_1	202_6_33	1485_8_33	394_6_172	207_6_1	3068_6_35	84_8_1	493_8_1	3557_01_82	25_24_1	690_25_133	81_6_1	20_6_152	3578_6_275	791_6_261	1059_8_1	939_1_31	1447_6_199	543_6_350	1409_0_204	1501_6_256	5_6_1	2509_6_194	561_8_1	366_6_1	1362_6_1	1466_6_365	348_6_590	2291_6_1	286_6_86	1097_02_391	544_6_78	636_8_72	718_8_94	1271_123_1	2282_8_153	1544_6_28	463_6_1	1150_6_259	2157_01_1
66_8_1	627_6_236	135_7_156	666_6_385	2909_6_212	277_6_1	191_6_90	607_6_1	133_6_358	82_1_1	1060_6_1	202_6_29	1485_8_32	394_6_162	207_6_1	3068_6_33	84_8_1	493_8_1	3557_01_61	25_24_1	690_25_124	81_6_1	20_6_135	3578_6_288	791_6_267	1059_8_1	939_1_33	1447_6_218	543_6_307	1409_0_226	1501_6_266	5_6_1	2509_6_200	561_8_1	366_6_1	1362_6_1	1466_6_355	348_6_601	2291_6_1	286_6_103	1097_02_464	544_6_81	636_8_62	718_8_82	1271_123_1	2282_8_167	1544_6_41	463_6_1	1150_6_242	2157_01_1
66_8_1	627_6_194	135_7_168	666_6_385	2909_6_194	277_6_1	191_6_67	607_6_1	133_6_345	82_1_1	1060_6_1	202_6_31	1485_8_30	394_6_152	207_6_1	3068_6_29	84_8_1	493_8_1	3557_01_61	25_24_1	690_25_126	81_6_1	20_6_125	3578_6_272	791_6_292	1059_8_1	939_1_26	1447_6_210	543_6_352	1409_0_222	1501_6_242	5_6_1	2509_6_246	561_8_1	366_6_1	1362_6_1	1466_6_382	348_6_625	2291_6_1	286_6_111	1097_02_458	544_6_83	636_8_65	718_8_81	1271_123_1	2282_8_150	1544_6_40	463_6_1	1150_6_224	2157_01_1
66_8_1	627_6_177	135_7_144	666_6_388	2909_6_204	277_6_1	191_6_82	607_6_1	133_6_324	82_1_1	1060_6_1	202_6_35	1485_8_20	394_6_143	207_6_1	3068_6_26	84_8_1	493_8_1	3557_01_59	25_24_1	690_25_110	81_6_1	20_6_133	3578_6_260	791_6_286	1059_8_1	939_1_29	1447_6_208	543_6_344	1409_0_224	1501_6_255	5_6_1	2509_6_245	561_8_1	366_6_1	1362_6_1	1466_6_421	348_6_612	2291_6_1	286_6_116	1097_02_501	544_6_92	636_8_77	718_8_77	1271_123_1	2282_8_136	1544_6_47	463_6_1	1150_6_225	2157_01_1
66_8_1	627_6_225	135_7_157	666_6_399	2909_6_216	277_6_1	191_6_79	607_6_1	133_6_261	82_1_1	1060_6_1	202_6_36	1485_8_18	394_6_145	207_6_1	3068_6_27	84_8_1	493_8_1	3557_01_55	25_24_1	690_25_119	81_6_1	20_6_110	3578_6_247	791_6_295	1059_8_1	939_1_26	1447_6_233	543_6_332	1409_0_236	1501_6_246	5_6_1	2509_6_239	561_8_1	366_6_1	1362_6_1	1466_6_406	348_6_645	2291_6_1	286_6_131	1097_02_556	544_6_93	636_8_53	718_8_95	1271_123_1	2282_8_135	1544_6_38	463_6_1	1150_6_226	2157_01_1
66_8_1	627_6_200	135_7_173	666_6_410	2909_6_214	277_6_1	191_6_62	607_6_1	133_6_249	82_1_1	1060_6_1	202_6_33	1485_8_33	394_6_123	207_6_1	3068_6_26	84_8_1	493_8_1	3557_01_50	25_24_1	690_25_105	81_6_1	20_6_103	3578_6_235	791_6_309	1059_8_1	939_1_18	1447_6_257	543_6_343	1409_0_242	1501_6_228	5_6_1	2509_6_283	561_8_1	366_6_1	1362_6_1	1466_6_397	348_6_649	2291_6_1	286_6_122	1097_02_572	544_6_88	636_8_60	718_8_79	1271_123_1	2282_8_161	1544_6_32	463_6_1	1150_6_210	2157_01_1
66_8_1	627_6_195	135_7_159	666_6_388	2909_6_203	277_6_1	191_6_70	607_6_1	133_6_254	82_1_1	1060_6_1	202_6_37	1485_8_22	394_6_122	207_6_1	3068_6_29	84_8_1	493_8_1	3557_01_49	25_24_1	690_25_101	81_6_1	20_6_120	3578_6_246	791_6_325	1059_8_1	939_1_20	1447_6_242	543_6_350	1409_0_239	1501_6_233	5_6_1	2509_6_263	561_8_1	366_6_1	1362_6_1	1466_6_397	348_6_649	2291_6_1	286_6_112	1097_02_594	544_6_76	636_8_52	718_8_81	1271_123_1	2282_8_156	1544_6_36	463_6_1	1150_6_208	2157_01_1
66_8_1	627_6_203	135_7_178	666_6_372	2909_6_219	277_6_1	191_6_77	607_6_1	133_6_253	82_1_1	1060_6_1	202_6_40	1485_8_13	394_6_119	207_6_1	3068_6_41	84_8_1	493_8_1	3557_01_45	25_24_1	690_25_100	1544_6_28	20_6_100	3578_6_213	791_6_281	1059_8_1	939_1_11	1447_6_260	543_6_320	1409_0_256	1501_6_214	5_6_1	2509_6_243	561_8_1	366_6_1	1362_6_1	1466_6_371	348_6_683	2291_6_1	286_6_102	1097_02_617	544_6_72	636_8_51	718_8_73	1271_123_1	2282_8_171	1150_6_230	463_6_1	615_6_268	2157_01_1
66_8_1	627_6_186	135_7_183	666_6_356	2909_6_183	277_6_1	191_6_72	607_6_1	133_6_247	82_1_1	1060_6_1	202_6_33	1485_8_19	394_6_99	207_6_1	3068_6_42	84_8_1	493_8_1	3557_01_53	25_24_1	690_25_113	1544_6_25	20_6_103	3578_6_217	791_6_307	1059_8_1	939_1_8	1447_6_277	543_6_322	1409_0_265	1501_6_187	5_6_1	2509_6_254	561_8_1	366_6_1	1362_6_1	1466_6_376	348_6_698	2291_6_1	286_6_102	1097_02_590	544_6_73	636_8_43	718_8_72	1271_123_1	2282_8_166	1150_6_212	463_6_1	615_6_301	2157_01_1
66_8_1	627_6_204	135_7_187	666_6_330	2909_6_167	277_6_1	191_6_82	607_6_1	133_6_239	82_1_1	1060_6_1	202_6_30	1485_8_15	394_6_104	207_6_1	3068_6_47	84_8_1	493_8_1	3557_01_58	25_24_1	690_25_90	81_6_1	20_6_110	3578_6_224	791_6_281	1059_8_1	939_1_16	1447_6_258	543_6_318	1409_0_271	1501_6_188	5_6_1	2509_6_285	561_8_1	366_6_1	1362_6_1	1466_6_385	348_6_690	2291_6_1	286_6_102	1097_02_563	544_6_76	636_8_47	718_8_77	1271_123_1	2282_8_168	1544_6_26	463_6_1	1150_6_227	2157_01_1
66_8_1	627_6_247	135_7_191	666_6_314	2909_6_139	277_6_1	191_6_69	607_6_1	133_6_232	82_1_1	1060_6_1	202_6_25	1485_8_18	394_6_103	207_6_1	3068_6_49	84_8_1	493_8_1	3557_01_51	25_24_1	690_25_91	81_6_1	20_6_106	3578_6_232	791_6_261	1059_8_1	939_1_16	1447_6_275	543_6_293	1409_0_302	1501_6_191	5_6_1	2509_6_252	561_8_1	366_6_1	1362_6_1	1466_6_437	348_6_698	2291_6_1	286_6_99	1097_02_528	544_6_75	636_8_45	718_8_81	1271_123_1	2282_8_144	1544_6_30	463_6_1	1150_6_260	2157_01_1
66_8_1	627_6_224	135_7_212	666_6_288	2909_6_110	191_6_50	607_6_1	133_6_234	82_1_1	1060_6_1	202_6_31	1485_8_18	394_6_85	207_6_1	3068_6_52	84_8_1	493_8_1	3557_01_45	25_24_1	690_25_103	81_6_1	20_6_107	3578_6_258	791_6_244	1059_8_1	939_1_13	1447_6_268	543_6_328	1409_0_296	1501_6_189	5_6_1	2509_6_264	561_8_1	366_6_1	1362_6_1	1466_6_447	348_6_773	2291_6_1	286_6_90	1097_02_486	544_6_76	636_8_47	718_8_71	1271_123_1	2282_8_147	1544_6_31	463_6_1	1150_6_251	2157_01_1	261_6_1
66_8_1	627_6_224	135_7_179	666_6_271	2909_6_110	191_6_61	607_6_1	133_6_267	82_1_1	1060_6_1	202_6_25	1485_8_21	394_6_94	207_6_1	3068_6_58	84_8_1	493_8_1	3557_01_45	25_24_1	690_25_121	81_6_1	20_6_126	3578_6_271	791_6_239	1059_8_1	939_1_17	1447_6_237	543_6_367	1409_0_301	1501_6_230	5_6_1	2509_6_244	561_8_1	366_6_1	1362_6_1	1466_6_435	348_6_717	2291_6_1	286_6_84	1097_02_458	544_6_82	636_8_41	718_8_65	1271_123_1	2282_8_147	1544_6_30	463_6_1	1150_6_264	2157_01_1	261_6_1
66_8_1	627_6_215	135_7_179	666_6_306	2909_6_123	191_6_67	607_6_1	133_6_256	82_1_1	1060_6_1	202_6_37	1485_8_26	394_6_98	207_6_1	3068_6_66	84_8_1	493_8_1	3557_01_42	25_24_1	690_25_116	81_6_1	20_6_127	3578_6_237	791_6_247	1059_8_1	939_1_17	1447_6_229	543_6_344	1409_0_320	1501_6_209	5_6_1	2509_6_225	561_8_1	366_6_1	1362_6_1	1466_6_446	348_6_699	2291_6_1	286_6_89	1097_02_414	544_6_80	636_8_39	718_8_58	1271_123_1	2282_8_137	1544_6_32	463_6_1	1150_6_289	2157_01_1	261_6_1
66_8_1	627_6_205	135_7_205	666_6_320	2909_6_99	191_6_54	607_6_1	133_6_233	82_1_1	1060_6_1	202_6_28	1485_8_26	394_6_84	207_6_1	3068_6_63	84_8_1	493_8_1	3557_01_38	25_24_1	690_25_108	81_6_1	20_6_134	3578_6_248	791_6_254	1059_8_1	939_1_7	1447_6_208	543_6_376	1409_0_320	1501_6_216	5_6_1	2509_6_234	561_8_1	366_6_1	1362_6_1	1466_6_413	348_6_714	2291_6_1	286_6_84	1097_02_417	544_6_81	636_8_32	718_8_67	1271_123_1	2282_8_132	1544_6_27	463_6_1	1150_6_268	2157_01_1	261_6_1
66_8_1	627_6_221	135_7_199	666_6_325	2909_6_101	191_6_54	607_6_1	133_6_255	82_1_1	1060_6_1	202_6_32	1485_8_17	394_6_90	207_6_1	3068_6_54	84_8_1	493_8_1	3557_01_48	25_24_1	690_25_104	81_6_1	20_6_145	3578_6_257	791_6_267	1059_8_1	939_1_8	1447_6_192	543_6_359	1409_0_306	1501_6_230	5_6_1	2509_6_272	561_8_1	366_6_1	1362_6_1	1466_6_407	348_6_701	2291_6_1	286_6_79	1097_02_401	544_6_87	636_8_25	718_8_77	1271_123_1	2282_8_123	1544_6_30	463_6_1	1150_6_266	2157_01_1	261_6_1
66_8_1	627_6_230	135_7_205	666_6_351	2909_6_105	191_6_53	607_6_1	133_6_253	82_1_1	1060_6_1	202_6_37	1485_8_13	394_6_103	207_6_1	3068_6_60	84_8_1	493_8_1	3557_01_48	25_24_1	690_25_90	81_6_1	20_6_118	3578_6_260	791_6_265	1059_8_1	939_1_9	1447_6_198	543_6_346	1409_0_324	1501_6_222	5_6_1	2509_6_272	561_8_1	366_6_1	1362_6_1	1466_6_417	348_6_720	2291_6_1	286_6_70	1097_02_402	544_6_76	636_8_19	718_8_82	1271_123_1	2282_8_131	1544_6_32	463_6_1	1150_6_258	2157_01_1	261_6_1
66_8_1	627_6_190	135_7_214	666_6_346	2909_6_80	191_6_41	607_6_1	133_6_243	82_1_1	1060_6_1	202_6_27	1485_8_19	394_6_106	207_6_1	3068_6_57	84_8_1	493_8_1	3557_01_60	25_24_1	690_25_87	81_6_1	20_6_126	3578_6_270	791_6_260	1059_8_1	939_1_11	1447_6_217	543_6_354	1409_0_323	1501_6_224	5_6_1	2509_6_269	561_8_1	366_6_1	1362_6_1	1466_6_410	348_6_741	2291_6_1	286_6_73	1097_02_433	544_6_81	636_8_14	718_8_85	1271_123_1	2282_8_115	1544_6_23	463_6_1	1150_6_248	2157_01_1	261_6_1
66_8_1	627_6_215	135_7_206	666_6_378	2909_6_81	191_6_32	607_6_1	133_6_281	82_1_1	1060_6_1	202_6_31	1485_8_21	394_6_110	207_6_1	3068_6_69	84_8_1	493_8_1	3557_01_63	25_24_1	690_25_99	81_6_1	20_6_132	3578_6_247	791_6_272	1059_8_1	939_1_13	1447_6_198	543_6_363	1409_0_329	1501_6_215	5_6_1	2509_6_281	561_8_1	366_6_1	1362_6_1	1466_6_373	348_6_719	2291_6_1	286_6_72	1097_02_463	544_6_71	636_8_13	718_8_72	1271_123_1	2282_8_113	1544_6_25	463_6_1	1150_6_260	2157_01_1	261_6_1
66_8_1	627_6_218	135_7_238	666_6_436	2909_6_85	191_6_29	607_6_1	133_6_251	82_1_1	1060_6_1	202_6_25	1485_8_25	394_6_120	207_6_1	3068_6_82	84_8_1	493_8_1	3557_01_56	25_24_1	690_25_113	81_6_1	20_6_108	3578_6_274	791_6_292	1059_8_1	939_1_13	1447_6_201	543_6_350	1409_0_313	1501_6_176	5_6_1	2509_6_235	561_8_1	366_6_1	1362_6_1	1466_6_403	348_6_692	2291_6_1	286_6_53	1097_02_474	544_6_65	636_8_14	718_8_82	1271_123_1	2282_8_87	1544_6_28	463_6_1	1150_6_259	2157_01_1	261_6_1
66_8_1	627_6_189	135_7_233	666_6_434	2909_6_82	191_6_35	607_6_1	133_6_246	82_1_1	1060_6_1	202_6_27	1485_8_23	394_6_108	207_6_1	3068_6_67	84_8_1	493_8_1	3557_01_58	25_24_1	690_25_123	81_6_1	20_6_98	3578_6_293	791_6_319	1059_8_1	939_1_10	1447_6_175	543_6_349	1409_0_291	1501_6_171	5_6_1	2509_6_252	561_8_1	366_6_1	1362_6_1	1466_6_377	348_6_708	2291_6_1	286_6_54	1097_02_501	544_6_66	636_8_17	718_8_77	1271_123_1	2282_8_88	1544_6_26	463_6_1	1150_6_265	2157_01_1	261_6_1
66_8_1	627_6_221	135_7_175	666_6_483	2909_6_77	191_6_34	607_6_1	133_6_271	82_1_1	1060_6_1	202_6_30	1485_8_21	394_6_115	207_6_1	3068_6_64	84_8_1	493_8_1	3557_01_54	25_24_1	690_25_135	81_6_1	20_6_100	3578_6_311	791_6_338	1059_8_1	939_1_10	1447_6_190	543_6_385	1409_0_265	1501_6_172	5_6_1	2509_6_272	561_8_1	366_6_1	1362_6_1	1466_6_374	348_6_654	2291_6_1	286_6_42	1097_02_538	544_6_57	636_8_21	718_8_78	1271_123_1	2282_8_81	1544_6_21	463_6_1	1150_6_261	2157_01_1	261_6_1
66_8_1	627_6_203	135_7_186	666_6_470	2909_6_57	191_6_39	607_6_1	133_6_265	82_1_1	1060_6_1	202_6_32	1485_8_23	394_6_119	207_6_1	3068_6_62	84_8_1	493_8_1	3557_01_54	25_24_1	690_25_156	81_6_1	20_6_101	3578_6_336	791_6_340	1059_8_1	939_1_13	1447_6_153	543_6_384	1409_0_279	1501_6_170	5_6_1	2509_6_243	561_8_1	366_6_1	1362_6_1	1466_6_406	348_6_607	2291_6_1	286_6_33	1097_02_514	544_6_70	636_8_23	718_8_81	1271_123_1	2282_8_79	1544_6_25	463_6_1	1150_6_245	2157_01_1	261_6_1
66_8_1	627_6_206	135_7_178	666_6_470	2909_6_64	191_6_34	607_6_1	133_6_288	82_1_1	1060_6_1	202_6_40	1485_8_21	394_6_104	207_6_1	3068_6_43	84_8_1	493_8_1	3557_01_61	25_24_1	690_25_191	81_6_1	20_6_96	3578_6_349	791_6_321	1059_8_1	939_1_13	1447_6_149	543_6_418	1409_0_274	1501_6_172	5_6_1	2509_6_228	561_8_1	366_6_1	1362_6_1	1466_6_404	348_6_702	2291_6_1	286_6_33	1097_02_499	544_6_63	636_8_23	718_8_72	1271_123_1	2282_8_67	1544_6_22	463_6_1	1150_6_241	2157_01_1	261_6_1
66_8_1	627_6_229	135_7_160	666_6_450	2909_6_63	191_6_31	607_6_1	133_6_318	82_1_1	1060_6_1	202_6_67	1485_8_18	394_6_104	207_6_1	3068_6_45	84_8_1	493_8_1	3557_01_42	25_24_1	690_25_222	81_6_1	20_6_96	3578_6_368	791_6_365	1059_8_1	939_1_19	1447_6_154	543_6_420	1409_0_240	1501_6_184	5_6_1	2509_6_253	561_8_1	366_6_1	1362_6_1	1466_6_401	348_6_660	2291_6_1	286_6_36	1097_02_479	544_6_55	636_8_16	718_8_76	1271_123_1	2282_8_60	1544_6_18	463_6_1	1150_6_229	2157_01_1	261_6_1
66_8_1	627_6_209	135_7_152	666_6_468	2909_6_68	191_6_25	607_6_1	133_6_327	82_1_1	202_6_66	1485_8_22	394_6_113	207_6_1	3068_6_63	84_8_1	493_8_1	3557_01_42	25_24_1	690_25_224	81_6_1	20_6_95	3578_6_374	791_6_340	1059_8_1	939_1_12	1447_6_157	543_6_411	1409_0_221	1501_6_188	5_6_1	2509_6_227	561_8_1	366_6_1	1362_6_1	1466_6_452	348_6_639	2291_6_1	286_6_34	1097_02_453	544_6_64	636_8_27	718_8_96	1271_123_1	2282_8_69	1544_6_20	463_6_1	1150_6_182	2157_01_1	261_6_1	2379_6_296
66_8_1	627_6_217	135_7_146	666_6_456	2909_6_73	191_6_19	607_6_1	133_6_324	82_1_1	202_6_72	1485_8_22	394_6_96	207_6_1	3068_6_43	84_8_1	493_8_1	3557_01_40	25_24_1	690_25_256	81_6_1	20_6_109	3578_6_377	791_6_344	1059_8_1	939_1_14	1447_6_125	543_6_449	1409_0_203	1501_6_188	5_6_1	2509_6_227	561_8_1	366_6_1	1362_6_1	1466_6_453	348_6_668	2291_6_1	286_6_41	1097_02_432	544_6_64	636_8_11	718_8_91	1271_123_1	2282_8_91	1544_6_12	463_6_1	1150_6_149	2157_01_1	261_6_1	2379_6_318
66_8_1	627_6_235	135_7_153	666_6_447	2909_6_70	191_6_17	607_6_1	133_6_325	82_1_1	202_6_77	1485_8_15	394_6_91	207_6_1	3068_6_40	84_8_1	493_8_1	3557_01_30	25_24_1	690_25_296	81_6_1	20_6_125	3578_6_367	791_6_353	1059_8_1	939_1_16	1447_6_120	543_6_447	1409_0_203	1501_6_186	5_6_1	2509_6_222	561_8_1	366_6_1	1362_6_1	1466_6_438	348_6_678	2291_6_1	286_6_55	1097_02_422	544_6_69	636_8_10	718_8_98	1271_123_1	2282_8_82	1544_6_10	463_6_1	1150_6_146	2157_01_1	261_6_1	2379_6_310
66_8_1	627_6_204	135_7_149	666_6_442	2909_6_82	191_6_20	607_6_1	133_6_310	82_1_1	202_6_76	1485_8_11	394_6_77	207_6_1	3068_6_44	84_8_1	493_8_1	3557_01_33	25_24_1	690_25_335	1544_6_10	20_6_104	3578_6_359	791_6_330	1059_8_1	939_1_7	1447_6_127	543_6_428	1409_0_218	1501_6_195	5_6_1	2509_6_206	561_8_1	366_6_1	1362_6_1	1466_6_492	348_6_694	2291_6_1	286_6_52	1097_02_445	544_6_74	636_8_8	718_8_84	1271_123_1	2282_8_76	1150_6_142	463_6_1	615_6_210	2157_01_1	261_6_1	2379_6_320
66_8_1	627_6_182	135_7_148	666_6_467	2909_6_80	191_6_18	607_6_1	133_6_318	82_1_1	202_6_89	1485_8_13	394_6_79	207_6_1	3068_6_44	84_8_1	493_8_1	3557_01_33	25_24_1	690_25_316	1544_6_17	20_6_96	3578_6_352	791_6_343	1059_8_1	939_1_8	1447_6_110	543_6_440	1409_0_204	1501_6_205	5_6_1	2509_6_217	561_8_1	366_6_1	1362_6_1	1466_6_482	348_6_709	2291_6_1	286_6_54	1097_02_458	544_6_78	636_8_3	718_8_74	1271_123_1	2282_8_85	1150_6_130	463_6_1	615_6_210	2157_01_1	261_6_1	2379_6_329
66_8_1	627_6_172	135_7_159	666_6_482	2909_6_102	191_6_24	607_6_1	133_6_310	82_1_1	202_6_86	1485_8_17	394_6_91	207_6_1	3068_6_34	84_8_1	493_8_1	3557_01_22	25_24_1	690_25_288	1544_6_16	20_6_76	3578_6_349	791_6_388	1059_8_1	939_1_5	1447_6_113	543_6_465	1409_0_219	1501_6_205	5_6_1	2509_6_239	561_8_1	366_6_1	1362_6_1	1466_6_449	348_6_702	2291_6_1	286_6_59	1097_02_511	544_6_71	636_8_5	718_8_86	1271_123_1	2282_8_71	1150_6_120	463_6_1	615_6_205	2157_01_1	261_6_1	2379_6_295
66_8_1	627_6_155	135_7_169	666_6_521	2909_6_124	191_6_18	607_6_1	133_6_290	82_1_1	202_6_89	1485_8_20	394_6_96	207_6_1	3068_6_35	84_8_1	493_8_1	3557_01_25	25_24_1	690_25_273	1544_6_18	20_6_80	3578_6_336	791_6_378	1059_8_1	939_1_5	1447_6_109	543_6_433	1409_0_206	1501_6_230	5_6_1	2509_6_237	561_8_1	366_6_1	1362_6_1	1466_6_474	348_6_677	2291_6_1	286_6_62	1097_02_523	544_6_63	636_8_3	718_8_78	1271_123_1	2282_8_62	1150_6_95	463_6_1	615_6_190	2157_01_1	261_6_1	2379_6_310
66_8_1	627_6_136	135_7_176	666_6_542	2909_6_116	191_6_21	607_6_1	133_6_306	82_1_1	202_6_95	1485_8_20	394_6_92	207_6_1	3068_6_32	84_8_1	493_8_1	3557_01_31	25_24_1	690_25_233	81_6_1	20_6_93	3578_6_309	791_6_371	1059_8_1	939_1_8	1447_6_112	543_6_472	1409_0_217	1501_6_211	5_6_1	2509_6_240	561_8_1	366_6_1	1362_6_1	1466_6_462	348_6_724	2291_6_1	286_6_73	1097_02_530	544_6_45	636_8_2	718_8_62	1271_123_1	2282_8_78	1544_6_15	463_6_1	1150_6_86	2157_01_1	261_6_1	2379_6_327
66_8_1	627_6_121	135_7_173	666_6_566	2909_6_130	191_6_25	607_6_1	133_6_289	82_1_1	202_6_91	1485_8_28	394_6_126	207_6_1	3068_6_24	84_8_1	493_8_1	3557_01_22	25_24_1	690_25_173	81_6_1	20_6_87	3578_6_302	791_6_390	1059_8_1	939_1_6	1447_6_133	543_6_488	1409_0_205	1501_6_230	5_6_1	2509_6_257	561_8_1	366_6_1	1362_6_1	1466_6_429	348_6_707	2291_6_1	286_6_90	1097_02_524	544_6_45	636_8_4	718_8_67	1271_123_1	2282_8_76	1544_6_23	463_6_1	1150_6_101	2157_01_1	261_6_1	2379_6_317
66_8_1	627_6_139	135_7_180	666_6_556	2909_6_131	191_6_30	607_6_1	133_6_289	82_1_1	202_6_77	1485_8_37	394_6_124	207_6_1	3068_6_31	84_8_1	493_8_1	3557_01_22	25_24_1	690_25_123	81_6_1	20_6_88	3578_6_306	791_6_364	1059_8_1	939_1_4	1447_6_138	543_6_512	1409_0_232	1501_6_237	5_6_1	2509_6_220	561_8_1	366_6_1	1362_6_1	1466_6_434	348_6_656	2291_6_1	286_6_82	1097_02_518	544_6_35	636_8_3	718_8_51	1271_123_1	2282_8_99	1544_6_17	463_6_1	1150_6_94	2157_01_1	261_6_1	2379_6_310
66_8_1	627_6_149	135_7_194	666_6_591	2909_6_112	191_6_31	607_6_1	133_6_277	82_1_1	202_6_97	1485_8_36	394_6_113	207_6_1	3068_6_30	84_8_1	493_8_1	3557_01_19	25_24_1	690_25_78	81_6_1	20_6_99	3578_6_301	791_6_332	1059_8_1	939_1_9	1447_6_152	543_6_560	1409_0_251	1501_6_220	5_6_1	2509_6_234	561_8_1	366_6_1	1362_6_1	1466_6_410	348_6_693	2291_6_1	286_6_87	1097_02_477	544_6_35	636_8_5	718_8_51	1271_123_1	2282_8_94	1544_6_20	463_6_1	1150_6_108	2157_01_1	261_6_1	2379_6_294
66_8_1	627_6_167	135_7_196	666_6_552	2909_6_142	191_6_26	607_6_1	133_6_297	82_1_1	202_6_80	1485_8_37	394_6_137	207_6_1	3068_6_35	84_8_1	493_8_1	3557_01_21	25_24_1	690_25_46	81_6_1	20_6_112	3578_6_275	791_6_353	1059_8_1	939_1_7	1447_6_169	543_6_570	1409_0_251	1501_6_219	5_6_1	2509_6_229	561_8_1	366_6_1	1362_6_1	1466_6_413	348_6_647	2291_6_1	286_6_87	1097_02_404	544_6_41	636_8_3	718_8_46	1271_123_1	2282_8_87	1544_6_27	463_6_1	1150_6_131	2157_01_1	261_6_1	2379_6_296
66_8_1	627_6_181	135_7_214	666_6_539	2909_6_102	191_6_34	607_6_1	133_6_329	82_1_1	202_6_72	1485_8_42	394_6_126	207_6_1	3068_6_24	84_8_1	493_8_1	3557_01_26	25_24_1	690_25_29	81_6_1	20_6_128	3578_6_265	791_6_370	1059_8_1	939_1_8	1447_6_170	543_6_594	1409_0_254	1501_6_225	5_6_1	2509_6_193	561_8_1	366_6_1	1362_6_1	1466_6_397	348_6_577	2291_6_1	286_6_81	1097_02_384	544_6_43	636_8_1	718_8_53	1271_123_1	2282_8_100	1544_6_24	463_6_1	1150_6_141	2157_01_1	261_6_1	2379_6_275
66_8_1	627_6_169	135_7_206	666_6_542	2909_6_82	191_6_28	607_6_1	133_6_300	82_1_1	202_6_64	1485_8_44	394_6_142	207_6_1	3068_6_24	84_8_1	493_8_1	3557_01_26	25_24_1	690_25_11	81_6_1	20_6_145	3578_6_299	791_6_405	1059_8_1	939_1_9	1447_6_199	543_6_609	1409_0_234	1501_6_211	5_6_1	2509_6_191	561_8_1	366_6_1	1362_6_1	1466_6_402	348_6_595	2291_6_1	286_6_89	1097_02_331	544_6_45	636_8_2	718_8_62	1271_123_1	2282_8_102	1544_6_24	463_6_1	1150_6_167	2157_01_1	261_6_1	2379_6_260
66_8_1	627_6_164	135_7_195	666_6_532	2909_6_87	191_6_39	607_6_1	133_6_317	82_1_1	202_6_56	1485_8_58	394_6_152	207_6_1	3068_6_33	84_8_1	493_8_1	3557_01_29	25_24_1	690_25_10	81_6_1	20_6_160	3578_6_304	791_6_448	1059_8_1	939_1_11	1447_6_211	543_6_604	1409_0_224	1501_6_232	5_6_1	2509_6_205	561_8_1	366_6_1	1362_6_1	1466_6_396	348_6_597	2291_6_1	286_6_82	1097_02_299	544_6_47	636_8_1	718_8_58	1271_123_1	2282_8_87	1544_6_19	463_6_1	1150_6_200	2157_01_1	261_6_1	2379_6_252
607_6_1	627_6_154	135_7_183	666_6_578	2909_6_81	191_6_43	133_6_325	202_6_55	1485_8_53	394_6_127	82_1_1	3068_6_33	84_8_1	493_8_1	3557_01_38	25_24_1	690_25_20	81_6_1	20_6_173	3578_6_286	791_6_456	1059_8_1	939_1_7	1447_6_206	543_6_609	1409_0_211	1501_6_221	5_6_1	2509_6_194	561_8_1	366_6_1	1362_6_1	1466_6_380	348_6_585	2291_6_1	286_6_81	1097_02_284	544_6_51	207_6_1	718_8_63	1271_123_1	2282_8_84	1544_6_17	463_6_1	1150_6_201	2157_01_1	261_6_1	2379_6_292	168_6_101	71_6_1
607_6_1	627_6_174	135_7_172	666_6_576	2909_6_74	191_6_36	133_6_285	202_6_38	1485_8_63	394_6_125	82_1_1	3068_6_40	84_8_1	493_8_1	3557_01_32	25_24_1	690_25_17	81_6_1	20_6_164	3578_6_305	791_6_445	1059_8_1	939_1_6	1447_6_211	543_6_577	1409_0_203	1501_6_240	5_6_1	2509_6_186	561_8_1	366_6_1	1362_6_1	1466_6_371	348_6_622	2291_6_1	286_6_93	1097_02_285	544_6_51	207_6_1	718_8_59	1271_123_1	2282_8_92	1544_6_10	463_6_1	1150_6_238	2157_01_1	261_6_1	2379_6_296	168_6_101	71_6_1
607_6_1	627_6_149	135_7_150	666_6_597	2909_6_77	191_6_43	133_6_265	202_6_53	1485_8_59	394_6_132	82_1_1	3068_6_47	84_8_1	493_8_1	3557_01_21	25_24_1	690_25_17	81_6_1	20_6_168	3578_6_343	791_6_447	1059_8_1	939_1_9	1447_6_186	543_6_601	1409_0_232	1501_6_220	5_6_1	2509_6_220	561_8_1	366_6_1	1362_6_1	1466_6_376	348_6_611	2291_6_1	286_6_86	1097_02_269	544_6_45	207_6_1	718_8_65	1271_123_1	2282_8_89	1544_6_11	463_6_1	1150_6_243	2157_01_1	261_6_1	2379_6_313	168_6_94	71_6_1
607_6_1	627_6_150	135_7_139	666_6_582	2909_6_79	191_6_53	133_6_293	202_6_41	1485_8_59	394_6_122	82_1_1	3068_6_46	84_8_1	493_8_1	3557_01_18	25_24_1	690_25_20	81_6_1	20_6_172	3578_6_320	791_6_457	1059_8_1	939_1_9	1447_6_165	543_6_604	1409_0_245	1501_6_188	5_6_1	2509_6_202	561_8_1	366_6_1	1362_6_1	1466_6_357	348_6_567	2291_6_1	286_6_84	1097_02_296	544_6_49	207_6_1	718_8_72	1271_123_1	2282_8_100	1544_6_13	463_6_1	1150_6_203	2157_01_1	261_6_1	2379_6_331	168_6_107	71_6_1
607_6_1	627_6_138	135_7_148	666_6_560	2909_6_75	191_6_38	133_6_232	202_6_29	1485_8_48	394_6_126	82_1_1	3068_6_44	84_8_1	493_8_1	3557_01_18	25_24_1	690_25_24	81_6_1	20_6_153	3578_6_314	791_6_455	1059_8_1	939_1_6	1447_6_180	543_6_598	1409_0_275	1501_6_188	5_6_1	2509_6_203	561_8_1	366_6_1	1362_6_1	1466_6_372	348_6_559	2291_6_1	286_6_101	1097_02_313	544_6_41	207_6_1	718_8_68	1271_123_1	2282_8_98	1544_6_15	463_6_1	1150_6_251	2157_01_1	261_6_1	2379_6_314	168_6_113	71_6_1
607_6_1	627_6_132	135_7_131	666_6_578	2909_6_70	191_6_40	133_6_240	202_6_33	1485_8_54	394_6_107	82_1_1	3068_6_43	84_8_1	493_8_1	3557_01_17	25_24_1	690_25_31	81_6_1	20_6_149	3578_6_321	791_6_469	1059_8_1	939_1_8	1447_6_183	543_6_580	1409_0_262	1501_6_193	5_6_1	2509_6_222	561_8_1	366_6_1	1362_6_1	1466_6_361	348_6_568	2291_6_1	286_6_84	1097_02_354	544_6_28	207_6_1	718_8_52	1271_123_1	2282_8_99	1544_6_14	463_6_1	1150_6_256	2157_01_1	261_6_1	2379_6_295	168_6_115	71_6_1
607_6_1	627_6_119	135_7_122	666_6_622	2909_6_60	191_6_42	133_6_247	202_6_30	1485_8_43	394_6_101	82_1_1	3068_6_47	84_8_1	493_8_1	3557_01_16	25_24_1	690_25_33	81_6_1	20_6_148	3578_6_302	791_6_490	1059_8_1	939_1_7	1447_6_176	543_6_571	1409_0_262	1501_6_160	5_6_1	2509_6_221	561_8_1	366_6_1	1362_6_1	1466_6_336	348_6_540	2291_6_1	286_6_71	1097_02_414	544_6_25	207_6_1	718_8_48	1271_123_1	2282_8_106	1544_6_11	463_6_1	1150_6_253	2157_01_1	261_6_1	2379_6_294	168_6_133	71_6_1
607_6_1	627_6_110	135_7_100	666_6_620	2909_6_65	191_6_25	133_6_225	202_6_28	1485_8_40	394_6_128	82_1_1	3068_6_54	84_8_1	493_8_1	3557_01_7	25_24_1	690_25_33	81_6_1	20_6_142	3578_6_295	791_6_488	1059_8_1	939_1_7	1447_6_188	543_6_555	1409_0_264	1501_6_187	5_6_1	2509_6_217	561_8_1	366_6_1	1362_6_1	1466_6_348	348_6_549	2291_6_1	286_6_73	1097_02_456	544_6_24	207_6_1	718_8_41	1271_123_1	2282_8_105	1544_6_11	463_6_1	1150_6_283	2157_01_1	261_6_1	2379_6_272	168_6_134	71_6_1
607_6_1	627_6_108	135_7_100	666_6_641	2909_6_61	191_6_33	133_6_200	202_6_41	1485_8_42	394_6_145	82_1_1	3068_6_51	84_8_1	493_8_1	3557_01_3	25_24_1	690_25_36	81_6_1	20_6_134	3578_6_292	791_6_493	1059_8_1	939_1_9	1447_6_218	543_6_583	1409_0_265	1501_6_187	5_6_1	2509_6_202	561_8_1	366_6_1	1362_6_1	1466_6_304	348_6_532	2291_6_1	286_6_68	1097_02_489	544_6_14	207_6_1	718_8_35	1271_123_1	2282_8_96	1544_6_17	463_6_1	1150_6_282	2157_01_1	261_6_1	2379_6_284	168_6_107	71_6_1
607_6_1	627_6_85	135_7_88	666_6_623	2909_6_62	191_6_25	133_6_213	202_6_55	1485_8_35	394_6_123	82_1_1	3068_6_45	84_8_1	493_8_1	3557_01_1	25_24_1	690_25_43	81_6_1	20_6_130	3578_6_281	791_6_502	1059_8_1	939_1_5	1447_6_226	543_6_598	1409_0_247	1501_6_148	5_6_1	2509_6_210	561_8_1	366_6_1	1362_6_1	1466_6_309	348_6_553	2291_6_1	286_6_70	1097_02_531	544_6_11	207_6_1	718_8_46	1271_123_1	2282_8_90	1544_6_11	463_6_1	1150_6_250	2157_01_1	261_6_1	2379_6_275	168_6_118	71_6_1
607_6_1	627_6_78	135_7_86	666_6_659	2909_6_68	191_6_22	133_6_215	202_6_46	1485_8_29	394_6_143	82_1_1	3068_6_43	84_8_1	493_8_1	25_24_1	690_25_46	1544_6_14	20_6_137	3578_6_270	791_6_518	1059_8_1	939_1_3	1447_6_233	543_6_567	1409_0_246	1501_6_164	5_6_1	2509_6_207	561_8_1	366_6_1	1362_6_1	1466_6_293	348_6_566	2291_6_1	286_6_79	1097_02_564	544_6_5	207_6_1	718_8_46	1271_123_1	2282_8_83	1150_6_291	463_6_1	615_6_151	261_6_1	2379_6_267	168_6_120	71_6_1	225_6_1	268_8_1
607_6_1	627_6_74	135_7_80	666_6_701	2909_6_60	191_6_15	133_6_207	202_6_32	1485_8_22	394_6_167	82_1_1	3068_6_43	84_8_1	493_8_1	25_24_1	690_25_45	1544_6_14	20_6_132	3578_6_286	791_6_527	1059_8_1	939_1_5	1447_6_216	543_6_560	1409_0_243	1501_6_175	5_6_1	2509_6_202	561_8_1	366_6_1	1362_6_1	1466_6_273	348_6_560	2291_6_1	286_6_79	1097_02_614	544_6_9	207_6_1	718_8_46	1271_123_1	2282_8_81	1150_6_303	463_6_1	615_6_143	261_6_1	2379_6_246	168_6_117	71_6_1	225_6_1	268_8_1
607_6_1	627_6_69	135_7_78	666_6_674	2909_6_56	191_6_15	133_6_235	202_6_40	1485_8_23	394_6_157	82_1_1	3068_6_47	84_8_1	493_8_1	25_24_1	690_25_52	1544_6_5	20_6_131	3578_6_287	791_6_566	1059_8_1	939_1_2	1447_6_217	543_6_587	1409_0_243	1501_6_152	5_6_1	2509_6_176	561_8_1	366_6_1	1362_6_1	1466_6_263	348_6_601	2291_6_1	286_6_80	1097_02_683	544_6_8	207_6_1	718_8_52	1271_123_1	2282_8_76	1150_6_269	463_6_1	615_6_117	261_6_1	2379_6_234	168_6_123	71_6_1	225_6_1	268_8_1
607_6_1	627_6_84	135_7_89	666_6_697	2909_6_69	191_6_18	133_6_234	202_6_38	1485_8_27	394_6_171	82_1_1	3068_6_46	84_8_1	493_8_1	25_24_1	690_25_72	1544_6_10	20_6_120	3578_6_294	791_6_574	1059_8_1	939_1_2	1447_6_183	543_6_609	1409_0_226	1501_6_168	5_6_1	2509_6_158	561_8_1	1362_6_1	1466_6_224	348_6_603	2291_6_1	286_6_90	1097_02_793	544_6_11	207_6_1	718_8_38	1271_123_1	2282_8_61	1150_6_284	463_6_1	615_6_123	261_6_1	2379_6_217	168_6_109	71_6_1	225_6_1	268_8_1	51_6_1
607_6_1	627_6_77	135_7_77	666_6_683	2909_6_70	191_6_13	133_6_221	202_6_37	1485_8_24	394_6_173	82_1_1	3068_6_54	84_8_1	493_8_1	25_24_1	690_25_64	81_6_1	20_6_109	3578_6_308	791_6_584	1059_8_1	939_1_4	1447_6_159	543_6_608	1409_0_197	1501_6_162	5_6_1	2509_6_200	561_8_1	1362_6_1	1466_6_217	348_6_670	2291_6_1	286_6_93	1097_02_841	544_6_12	207_6_1	718_8_38	1271_123_1	2282_8_68	1544_6_13	463_6_1	1150_6_292	261_6_1	2379_6_202	168_6_113	71_6_1	225_6_1	615_6_113	268_8_1
607_6_1	627_6_79	135_7_77	666_6_692	2909_6_74	191_6_10	133_6_239	202_6_41	1485_8_22	394_6_157	82_1_1	3068_6_45	84_8_1	493_8_1	25_24_1	690_25_76	81_6_1	20_6_110	3578_6_304	791_6_657	1059_8_1	939_1_1	1447_6_156	543_6_657	1409_0_191	1501_6_148	5_6_1	2509_6_182	561_8_1	1362_6_1	1466_6_230	348_6_683	2291_6_1	286_6_79	1097_02_859	544_6_15	207_6_1	718_8_38	1271_123_1	2282_8_73	1544_6_7	463_6_1	1150_6_260	261_6_1	2379_6_189	168_6_101	71_6_1	225_6_1	615_6_101	268_8_1
607_6_1	627_6_86	135_7_94	666_6_663	2909_6_89	191_6_11	133_6_215	202_6_42	1485_8_17	394_6_179	82_1_1	3068_6_52	84_8_1	493_8_1	25_24_1	690_25_73	81_6_1	20_6_128	3578_6_324	791_6_712	1059_8_1	939_1_1	1447_6_158	543_6_716	1409_0_189	1501_6_173	5_6_1	2509_6_171	561_8_1	1362_6_1	1466_6_204	348_6_696	2291_6_1	286_6_76	1097_02_826	544_6_16	207_6_1	718_8_33	1271_123_1	2282_8_77	1544_6_5	463_6_1	1150_6_266	261_6_1	2379_6_169	168_6_97	71_6_1	225_6_1	615_6_103	268_8_1
607_6_1	627_6_80	135_7_99	666_6_679	2909_6_74	191_6_8	133_6_207	202_6_40	1485_8_9	394_6_184	82_1_1	3068_6_58	84_8_1	493_8_1	25_24_1	690_25_82	81_6_1	20_6_111	3578_6_350	791_6_723	1059_8_1	939_1_2	1447_6_165	543_6_691	1409_0_173	1501_6_140	5_6_1	2509_6_186	561_8_1	1362_6_1	1466_6_236	348_6_730	2291_6_1	286_6_75	1097_02_814	544_6_9	207_6_1	718_8_30	1271_123_1	2282_8_72	1544_6_2	463_6_1	1150_6_248	261_6_1	2379_6_178	168_6_88	71_6_1	225_6_1	615_6_104	268_8_1
607_6_1	627_6_77	135_7_102	666_6_695	2909_6_62	191_6_8	133_6_217	202_6_46	1485_8_8	394_6_166	82_1_1	3068_6_60	84_8_1	493_8_1	25_24_1	690_25_92	81_6_1	20_6_107	3578_6_356	791_6_773	1059_8_1	939_1_1	1447_6_161	543_6_676	1409_0_163	1501_6_134	5_6_1	2509_6_178	561_8_1	1362_6_1	1466_6_248	348_6_703	2291_6_1	2379_6_168	1097_02_746	544_6_8	207_6_1	718_8_30	1271_123_1	2282_8_77	1150_6_222	463_6_1	615_6_105	168_6_83	71_6_1	225_6_1	268_8_1	51_6_1	844_25_278	14_6_1
607_6_1	627_6_79	135_7_120	666_6_687	2909_6_55	191_6_14	133_6_231	202_6_64	1485_8_6	394_6_189	82_1_1	3068_6_63	84_8_1	493_8_1	25_24_1	690_25_88	81_6_1	20_6_126	3578_6_331	791_6_798	1059_8_1	939_1_2	1447_6_146	543_6_665	1409_0_158	1501_6_152	5_6_1	2509_6_185	561_8_1	1362_6_1	1466_6_266	348_6_663	2291_6_1	2379_6_161	1097_02_644	544_6_9	207_6_1	718_8_26	1271_123_1	2282_8_69	1150_6_225	463_6_1	615_6_99	168_6_76	71_6_1	225_6_1	268_8_1	51_6_1	844_25_273	14_6_1
607_6_1	627_6_83	135_7_129	666_6_724	2909_6_49	191_6_13	133_6_205	202_6_64	1485_8_3	394_6_193	82_1_1	3068_6_73	84_8_1	493_8_1	25_24_1	690_25_85	81_6_1	20_6_141	3578_6_320	791_6_788	1059_8_1	939_1_2	1447_6_121	543_6_610	1409_0_129	1501_6_127	5_6_1	2509_6_205	561_8_1	1362_6_1	1466_6_294	348_6_677	2291_6_1	2379_6_148	1097_02_566	544_6_7	207_6_1	718_8_27	1271_123_1	2282_8_71	1150_6_259	463_6_1	615_6_104	168_6_79	71_6_1	225_6_1	268_8_1	51_6_1	844_25_320	14_6_1
607_6_1	627_6_99	135_7_149	666_6_726	2909_6_50	191_6_16	133_6_219	202_6_76	1485_8_2	394_6_178	82_1_1	3068_6_80	84_8_1	493_8_1	25_24_1	690_25_77	81_6_1	20_6_162	3578_6_299	791_6_757	1059_8_1	939_1_1	1447_6_104	543_6_604	1409_0_127	1501_6_132	5_6_1	2509_6_188	561_8_1	1362_6_1	1466_6_332	348_6_661	2291_6_1	2379_6_179	1097_02_450	544_6_5	207_6_1	718_8_24	1271_123_1	2282_8_74	1150_6_263	463_6_1	615_6_103	168_6_70	71_6_1	225_6_1	268_8_1	51_6_1	844_25_354	14_6_1
607_6_1	627_6_118	135_7_161	666_6_697	2909_6_48	191_6_18	133_6_213	202_6_81	1485_8_1	394_6_194	82_1_1	3068_6_83	84_8_1	493_8_1	25_24_1	690_25_64	81_6_1	20_6_157	3578_6_272	791_6_783	1059_8_1	939_1_1	1447_6_102	543_6_617	1409_0_112	1501_6_147	5_6_1	2509_6_176	561_8_1	1362_6_1	1466_6_352	348_6_613	2291_6_1	2379_6_184	1097_02_363	544_6_3	207_6_1	718_8_23	1271_123_1	2282_8_59	1150_6_290	463_6_1	615_6_108	168_6_72	71_6_1	225_6_1	268_8_1	51_6_1	844_25_380	14_6_1
607_6_1	627_6_117	135_7_165	666_6_712	2909_6_37	191_6_24	133_6_230	202_6_98	1485_8_1	394_6_186	82_1_1	3068_6_100	84_8_1	493_8_1	25_24_1	690_25_54	81_6_1	20_6_168	3578_6_252	791_6_739	1059_8_1	939_1_1	1447_6_108	543_6_544	1409_0_92	1501_6_147	5_6_1	2509_6_177	561_8_1	1362_6_1	1466_6_368	348_6_622	2291_6_1	2379_6_189	1097_02_297	544_6_2	207_6_1	718_8_22	1271_123_1	2282_8_52	1150_6_308	463_6_1	615_6_95	168_6_78	71_6_1	225_6_1	268_8_1	51_6_1	844_25_414	14_6_1
607_6_1	627_6_120	135_7_184	666_6_707	2909_6_40	191_6_24	133_6_213	202_6_120	1485_8_2	394_6_197	3068_6_101	84_8_1	493_8_1	25_24_1	690_25_35	81_6_1	20_6_196	3578_6_238	791_6_750	1059_8_1	1447_6_121	543_6_563	1409_0_100	1501_6_158	5_6_1	2509_6_158	561_8_1	1362_6_1	1466_6_342	348_6_602	2291_6_1	2379_6_203	1097_02_267	544_6_4	207_6_1	718_8_18	1271_123_1	2282_8_71	1150_6_294	463_6_1	615_6_103	168_6_75	71_6_1	225_6_1	268_8_1	51_6_1	844_25_440	14_6_1	16_6_1	1061_6_12
607_6_1	627_6_116	666_6_729	2909_6_43	191_6_17	133_6_215	202_6_111	135_7_223	394_6_198	3068_6_114	84_8_1	493_8_1	25_24_1	690_25_24	81_6_1	20_6_199	3578_6_221	791_6_747	1059_8_1	1447_6_121	543_6_619	1409_0_97	1501_6_148	5_6_1	2509_6_149	1466_6_344	348_6_560	2291_6_1	2379_6_205	1097_02_198	544_6_6	207_6_1	718_8_18	1271_123_1	2282_8_60	1150_6_308	463_6_1	615_6_95	168_6_104	71_6_1	225_6_1	268_8_1	51_6_1	844_25_458	14_6_1	16_6_1	1061_6_3	57_6_1	1423_6_338	1029_6_33
607_6_1	627_6_102	666_6_741	2909_6_45	191_6_11	133_6_216	202_6_109	135_7_226	394_6_198	3068_6_98	84_8_1	493_8_1	25_24_1	690_25_24	81_6_1	20_6_201	3578_6_206	791_6_721	1059_8_1	1447_6_125	543_6_590	1409_0_103	1501_6_157	5_6_1	2509_6_148	1466_6_375	348_6_587	2291_6_1	2379_6_203	1097_02_173	544_6_4	207_6_1	718_8_15	1271_123_1	2282_8_73	1150_6_313	463_6_1	615_6_97	168_6_94	71_6_1	225_6_1	268_8_1	51_6_1	844_25_461	14_6_1	16_6_1	1061_6_2	57_6_1	1423_6_347	1029_6_40
607_6_1	627_6_103	666_6_760	2909_6_48	191_6_9	133_6_223	202_6_122	135_7_229	394_6_227	3068_6_102	84_8_1	493_8_1	25_24_1	690_25_18	81_6_1	20_6_212	3578_6_218	791_6_729	1059_8_1	1447_6_137	543_6_548	1409_0_106	1501_6_192	5_6_1	2509_6_138	1466_6_365	348_6_585	2291_6_1	2379_6_234	1097_02_148	544_6_4	207_6_1	718_8_13	1271_123_1	2282_8_77	1150_6_312	463_6_1	615_6_97	168_6_88	71_6_1	225_6_1	268_8_1	51_6_1	844_25_499	14_6_1	16_6_1	1061_6_3	57_6_1	1423_6_314	1029_6_48
607_6_1	627_6_92	666_6_744	2909_6_43	191_6_11	133_6_233	202_6_106	135_7_214	394_6_234	3068_6_94	84_8_1	493_8_1	25_24_1	690_25_13	81_6_1	20_6_196	3578_6_196	791_6_773	1059_8_1	1447_6_140	543_6_563	1409_0_128	1501_6_199	5_6_1	2509_6_153	1466_6_387	348_6_574	2291_6_1	2379_6_241	1097_02_149	544_6_2	207_6_1	718_8_20	1271_123_1	2282_8_71	1150_6_321	463_6_1	615_6_104	168_6_76	71_6_1	225_6_1	268_8_1	51_6_1	844_25_501	14_6_1	16_6_1	1061_6_5	57_6_1	1423_6_282	1029_6_50
607_6_1	627_6_74	666_6_757	2909_6_52	191_6_16	133_6_237	202_6_108	135_7_192	394_6_243	3068_6_80	84_8_1	493_8_1	25_24_1	690_25_10	81_6_1	20_6_202	3578_6_199	791_6_729	1059_8_1	1447_6_152	543_6_504	1409_0_135	1501_6_174	5_6_1	2509_6_169	1466_6_388	348_6_613	2291_6_1	2379_6_234	1097_02_146	544_6_5	207_6_1	718_8_21	1271_123_1	2282_8_81	1150_6_336	463_6_1	615_6_100	168_6_73	71_6_1	225_6_1	268_8_1	51_6_1	844_25_529	14_6_1	16_6_1	1061_6_4	57_6_1	1423_6_284	1029_6_51
607_6_1	627_6_79	666_6_779	2909_6_54	191_6_9	133_6_218	202_6_114	135_7_204	394_6_225	3068_6_52	84_8_1	493_8_1	25_24_1	690_25_11	81_6_1	20_6_193	3578_6_221	791_6_730	1059_8_1	1447_6_169	543_6_526	1409_0_141	1501_6_192	5_6_1	2509_6_166	1466_6_379	348_6_641	2291_6_1	2379_6_234	1097_02_160	544_6_7	207_6_1	718_8_25	1271_123_1	2282_8_96	1150_6_322	463_6_1	615_6_97	168_6_53	71_6_1	225_6_1	268_8_1	51_6_1	844_25_540	14_6_1	16_6_1	1061_6_5	57_6_1	1423_6_265	1029_6_43
607_6_1	627_6_89	666_6_763	2909_6_66	191_6_11	133_6_236	202_6_96	135_7_194	394_6_239	3068_6_51	84_8_1	493_8_1	25_24_1	690_25_15	81_6_1	20_6_185	3578_6_249	791_6_712	1059_8_1	1447_6_160	543_6_498	1409_0_166	1501_6_174	5_6_1	2509_6_162	1466_6_394	348_6_640	2291_6_1	2379_6_228	1097_02_182	544_6_7	207_6_1	718_8_27	1271_123_1	2282_8_92	1150_6_317	463_6_1	615_6_115	168_6_61	71_6_1	225_6_1	268_8_1	51_6_1	844_25_545	14_6_1	16_6_1	1061_6_4	57_6_1	1423_6_264	1029_6_34
607_6_1	627_6_83	666_6_830	2909_6_55	191_6_5	133_6_256	202_6_109	135_7_146	394_6_250	3068_6_36	84_8_1	493_8_1	25_24_1	690_25_12	81_6_1	20_6_175	3578_6_253	791_6_676	1059_8_1	1447_6_160	543_6_437	1409_0_173	1501_6_163	5_6_1	2509_6_181	1466_6_420	348_6_672	2291_6_1	2379_6_211	1097_02_234	544_6_12	207_6_1	718_8_25	1271_123_1	2282_8_107	1150_6_314	463_6_1	615_6_109	168_6_54	71_6_1	225_6_1	268_8_1	51_6_1	844_25_500	14_6_1	16_6_1	1061_6_3	57_6_1	1423_6_257	1029_6_31
607_6_1	627_6_85	666_6_898	2909_6_49	191_6_5	133_6_283	202_6_101	135_7_144	394_6_239	3068_6_37	84_8_1	493_8_1	25_24_1	690_25_16	81_6_1	20_6_164	3578_6_259	791_6_738	1059_8_1	1447_6_158	543_6_459	1409_0_162	1501_6_160	5_6_1	2509_6_191	1466_6_403	348_6_674	2291_6_1	2379_6_211	1097_02_274	544_6_11	207_6_1	718_8_27	1271_123_1	2282_8_117	1150_6_332	463_6_1	615_6_96	168_6_53	71_6_1	225_6_1	268_8_1	51_6_1	844_25_395	14_6_1	16_6_1	57_6_1	1423_6_219	1029_6_29	1100_0_297
607_6_1	627_6_101	666_6_903	2909_6_57	191_6_2	133_6_317	202_6_89	135_7_151	394_6_216	3068_6_33	84_8_1	493_8_1	25_24_1	690_25_19	81_6_1	20_6_142	3578_6_281	791_6_742	1059_8_1	1447_6_146	543_6_492	1409_0_179	1501_6_162	5_6_1	2509_6_187	1466_6_423	348_6_661	2291_6_1	2379_6_192	1097_02_283	544_6_14	207_6_1	718_8_26	1271_123_1	2282_8_102	1150_6_322	463_6_1	615_6_124	168_6_46	71_6_1	225_6_1	268_8_1	51_6_1	844_25_356	14_6_1	16_6_1	57_6_1	1423_6_255	1029_6_15	1100_0_290
607_6_1	627_6_107	666_6_926	2909_6_46	191_6_1	133_6_345	202_6_95	135_7_152	394_6_211	3068_6_32	84_8_1	493_8_1	25_24_1	690_25_13	81_6_1	20_6_127	3578_6_291	791_6_739	1059_8_1	1447_6_139	543_6_510	1409_0_184	1501_6_141	5_6_1	2509_6_204	1466_6_396	348_6_687	2291_6_1	2379_6_180	1097_02_302	544_6_16	207_6_1	718_8_17	1271_123_1	2282_8_117	1150_6_314	463_6_1	615_6_106	168_6_55	71_6_1	225_6_1	268_8_1	51_6_1	844_25_325	14_6_1	16_6_1	57_6_1	1423_6_262	1029_6_14	1100_0_282
607_6_1	627_6_103	666_6_923	2909_6_48	191_6_1	133_6_367	202_6_75	135_7_152	394_6_189	3068_6_42	84_8_1	493_8_1	25_24_1	690_25_15	81_6_1	20_6_120	3578_6_314	791_6_744	1059_8_1	1447_6_143	543_6_527	1409_0_202	1501_6_154	5_6_1	2509_6_183	1466_6_389	348_6_680	2291_6_1	2379_6_193	1097_02_311	544_6_11	207_6_1	718_8_16	1271_123_1	2282_8_133	1150_6_310	463_6_1	615_6_106	168_6_59	71_6_1	225_6_1	268_8_1	51_6_1	844_25_320	14_6_1	16_6_1	57_6_1	1423_6_245	1029_6_7	1100_0_295
607_6_1	627_6_111	666_6_902	2909_6_45	191_6_1	133_6_388	202_6_62	135_7_150	394_6_195	3068_6_31	84_8_1	493_8_1	25_24_1	690_25_26	81_6_1	20_6_120	3578_6_352	791_6_779	1059_8_1	1447_6_154	543_6_533	1409_0_201	1501_6_153	5_6_1	2509_6_165	1466_6_357	348_6_648	2291_6_1	2379_6_190	1097_02_311	544_6_12	207_6_1	718_8_13	1271_123_1	2282_8_104	1150_6_322	463_6_1	615_6_107	168_6_54	71_6_1	225_6_1	268_8_1	51_6_1	844_25_285	14_6_1	16_6_1	57_6_1	1423_6_279	1029_6_11	1100_0_262
607_6_1	627_6_100	666_6_905	2909_6_36	191_6_2	133_6_413	202_6_49	135_7_132	394_6_191	3068_6_29	84_8_1	493_8_1	25_24_1	690_25_31	81_6_1	20_6_116	3578_6_385	791_6_791	1059_8_1	1447_6_146	543_6_533	1409_0_166	1501_6_130	5_6_1	2509_6_181	1466_6_326	348_6_692	2291_6_1	2379_6_208	1097_02_342	544_6_8	207_6_1	718_8_14	1271_123_1	2282_8_117	1150_6_321	463_6_1	615_6_96	168_6_42	71_6_1	225_6_1	268_8_1	51_6_1	844_25_251	14_6_1	16_6_1	57_6_1	1423_6_309	1029_6_16	1100_0_243
607_6_1	627_6_100	666_6_893	2909_6_30	133_6_428	202_6_38	135_7_144	394_6_170	3068_6_30	84_8_1	493_8_1	25_24_1	690_25_25	81_6_1	20_6_137	3578_6_404	791_6_826	1059_8_1	1447_6_173	543_6_559	1409_0_185	1501_6_147	5_6_1	2509_6_172	1466_6_340	348_6_685	2291_6_1	644_6_55	1097_02_310	544_6_5	207_6_1	718_8_11	1271_123_1	2282_8_103	1150_6_336	463_6_1	615_6_81	168_6_37	71_6_1	225_6_1	268_8_1	51_6_1	844_25_228	14_6_1	16_6_1	57_6_1	1423_6_279	1029_6_19	1100_0_227	941_8_26
607_6_1	627_6_96	666_6_860	2909_6_26	133_6_423	202_6_34	135_7_104	394_6_170	3068_6_22	84_8_1	493_8_1	25_24_1	690_25_21	81_6_1	20_6_143	3578_6_400	791_6_859	1059_8_1	1447_6_178	543_6_566	1409_0_193	1501_6_125	5_6_1	2509_6_162	1466_6_348	348_6_718	2291_6_1	644_6_51	1097_02_286	544_6_11	207_6_1	718_8_16	1271_123_1	2282_8_99	1150_6_326	463_6_1	615_6_74	168_6_37	71_6_1	225_6_1	268_8_1	51_6_1	844_25_223	14_6_1	16_6_1	57_6_1	1423_6_283	1029_6_19	1100_0_220	941_8_30
607_6_1	627_6_104	666_6_827	2909_6_20	133_6_437	202_6_45	135_7_94	394_6_166	3068_6_21	84_8_1	493_8_1	25_24_1	690_25_29	81_6_1	20_6_156	3578_6_407	791_6_845	1059_8_1	1447_6_172	543_6_625	1409_0_177	1501_6_122	5_6_1	2509_6_166	1466_6_349	348_6_715	2291_6_1	644_6_51	1097_02_238	544_6_8	207_6_1	718_8_21	1271_123_1	2282_8_112	1150_6_316	463_6_1	615_6_82	168_6_28	71_6_1	225_6_1	268_8_1	51_6_1	844_25_209	14_6_1	16_6_1	57_6_1	1423_6_277	1029_6_26	1100_0_237	941_8_23
607_6_1	627_6_91	666_6_819	2909_6_15	133_6_445	202_6_54	135_7_85	394_6_159	3068_6_34	84_8_1	493_8_1	25_24_1	690_25_16	81_6_1	20_6_157	3578_6_412	791_6_866	1059_8_1	1447_6_182	543_6_628	1409_0_193	1501_6_128	5_6_1	2509_6_152	1466_6_343	348_6_731	2291_6_1	644_6_57	1097_02_213	544_6_11	207_6_1	718_8_18	1271_123_1	2282_8_110	1150_6_321	463_6_1	615_6_80	168_6_31	71_6_1	225_6_1	268_8_1	51_6_1	844_25_186	14_6_1	16_6_1	57_6_1	1423_6_265	1029_6_29	1100_0_220	941_8_30
607_6_1	627_6_68	666_6_827	2909_6_17	133_6_466	202_6_75	135_7_79	394_6_164	3068_6_23	84_8_1	493_8_1	25_24_1	690_25_14	81_6_1	20_6_146	3578_6_412	791_6_880	1059_8_1	1447_6_152	543_6_640	1409_0_201	1501_6_107	5_6_1	2509_6_165	1466_6_368	348_6_698	2291_6_1	644_6_52	1097_02_168	544_6_14	207_6_1	718_8_16	1271_123_1	2282_8_93	1150_6_336	463_6_1	615_6_66	168_6_35	71_6_1	225_6_1	268_8_1	51_6_1	844_25_186	14_6_1	16_6_1	57_6_1	1423_6_282	1029_6_29	1100_0_230	941_8_34
607_6_1	627_6_71	666_6_801	2909_6_12	133_6_465	202_6_97	135_7_70	394_6_144	3068_6_20	84_8_1	493_8_1	25_24_1	690_25_7	81_6_1	20_6_185	3578_6_407	791_6_895	1059_8_1	1447_6_151	543_6_651	1409_0_192	1501_6_101	5_6_1	2509_6_165	1466_6_406	348_6_704	2291_6_1	644_6_47	1097_02_117	544_6_2	207_6_1	718_8_22	1271_123_1	2282_8_95	1150_6_345	463_6_1	615_6_63	168_6_34	71_6_1	225_6_1	268_8_1	51_6_1	844_25_216	14_6_1	16_6_1	57_6_1	1423_6_313	1029_6_35	1100_0_232	941_8_33
607_6_1	627_6_67	666_6_804	2909_6_2	133_6_494	202_6_103	135_7_61	394_6_139	3068_6_10	84_8_1	493_8_1	25_24_1	690_25_10	81_6_1	20_6_211	3578_6_426	791_6_873	1059_8_1	1447_6_136	543_6_619	1409_0_185	1501_6_75	5_6_1	2509_6_191	1466_6_431	348_6_717	2291_6_1	644_6_51	1097_02_95	544_6_2	207_6_1	718_8_22	1271_123_1	2282_8_95	1150_6_338	463_6_1	615_6_69	168_6_38	71_6_1	225_6_1	268_8_1	51_6_1	844_25_220	14_6_1	16_6_1	57_6_1	1423_6_327	1029_6_41	1100_0_230	941_8_51
607_6_1	627_6_62	666_6_783	2909_6_3	133_6_513	202_6_109	135_7_74	394_6_151	3068_6_5	84_8_1	493_8_1	25_24_1	690_25_8	81_6_1	20_6_178	3578_6_383	791_6_867	1059_8_1	1447_6_128	543_6_624	1409_0_220	1501_6_58	5_6_1	2509_6_182	1466_6_437	348_6_736	2291_6_1	644_6_42	1097_02_81	544_6_6	207_6_1	718_8_29	1271_123_1	2282_8_74	1150_6_355	463_6_1	615_6_72	168_6_36	71_6_1	225_6_1	268_8_1	51_6_1	844_25_224	14_6_1	16_6_1	57_6_1	1423_6_353	1029_6_30	1100_0_229	941_8_53
607_6_1	627_6_64	666_6_719	2909_6_1	133_6_487	202_6_127	135_7_58	394_6_137	3068_6_5	84_8_1	493_8_1	25_24_1	690_25_7	81_6_1	20_6_179	3578_6_365	791_6_855	1059_8_1	1447_6_114	543_6_619	1409_0_185	1501_6_65	5_6_1	2509_6_200	1466_6_444	348_6_720	2291_6_1	644_6_54	1097_02_80	544_6_7	207_6_1	718_8_36	1271_123_1	2282_8_75	1150_6_329	463_6_1	615_6_64	168_6_37	71_6_1	225_6_1	268_8_1	51_6_1	844_25_225	14_6_1	16_6_1	57_6_1	1423_6_377	1029_6_35	1100_0_238	941_8_55
607_6_1	627_6_57	666_6_737	2909_6_2	133_6_492	202_6_129	135_7_49	394_6_136	3068_6_5	84_8_1	493_8_1	25_24_1	690_25_2	81_6_1	20_6_175	3578_6_355	791_6_823	1059_8_1	1447_6_112	543_6_576	1409_0_193	1501_6_68	5_6_1	2509_6_196	1466_6_421	348_6_729	2291_6_1	644_6_52	1097_02_102	544_6_7	207_6_1	718_8_21	1271_123_1	2282_8_63	1150_6_333	463_6_1	615_6_86	168_6_41	71_6_1	225_6_1	268_8_1	51_6_1	844_25_235	14_6_1	16_6_1	57_6_1	1423_6_370	1029_6_38	1100_0_246	941_8_54
607_6_1	627_6_51	666_6_716	2909_6_3	133_6_481	202_6_141	135_7_41	394_6_140	3068_6_4	84_8_1	493_8_1	25_24_1	1423_6_412	81_6_1	20_6_159	3578_6_352	791_6_846	1059_8_1	1447_6_105	543_6_608	1409_0_206	1501_6_62	5_6_1	2509_6_183	1466_6_397	348_6_709	2291_6_1	644_6_40	1097_02_128	544_6_8	207_6_1	718_8_19	1271_123_1	2282_8_52	1150_6_330	463_6_1	615_6_79	168_6_25	71_6_1	225_6_1	268_8_1	51_6_1	844_25_241	14_6_1	16_6_1	57_6_1	1029_6_26	1100_0_252	941_8_45	2798_8_80
607_6_1	627_6_51	666_6_740	2909_6_4	133_6_498	202_6_143	135_7_47	394_6_139	3068_6_2	84_8_1	493_8_1	25_24_1	1423_6_421	81_6_1	20_6_162	3578_6_332	791_6_808	1059_8_1	1447_6_104	543_6_588	1409_0_201	1501_6_76	5_6_1	2509_6_182	1466_6_395	348_6_729	2291_6_1	644_6_44	1097_02_155	544_6_7	207_6_1	718_8_16	1271_123_1	2282_8_48	1150_6_324	463_6_1	615_6_87	168_6_25	71_6_1	225_6_1	268_8_1	51_6_1	844_25_242	14_6_1	16_6_1	57_6_1	1029_6_25	1100_0_274	941_8_43	2798_8_69
607_6_1	627_6_33	666_6_831	2909_6_8	133_6_496	202_6_133	135_7_32	394_6_141	3068_6_4	84_8_1	493_8_1	25_24_1	1423_6_423	81_6_1	20_6_137	3578_6_322	791_6_787	1059_8_1	1447_6_108	543_6_561	1409_0_233	1501_6_76	5_6_1	2509_6_186	1466_6_374	348_6_779	2291_6_1	644_6_44	1097_02_185	544_6_7	207_6_1	718_8_14	1271_123_1	2282_8_43	1150_6_291	463_6_1	615_6_83	168_6_33	71_6_1	225_6_1	268_8_1	51_6_1	844_25_281	14_6_1	16_6_1	57_6_1	1029_6_20	1100_0_278	941_8_41	2798_8_95
607_6_1	627_6_42	666_6_880	2909_6_11	133_6_476	202_6_133	135_7_36	394_6_106	3068_6_2	84_8_1	493_8_1	25_24_1	1423_6_469	81_6_1	20_6_139	3578_6_333	791_6_782	1059_8_1	1447_6_95	543_6_589	1409_0_239	1501_6_87	5_6_1	2509_6_161	1466_6_379	348_6_794	2291_6_1	644_6_37	1097_02_225	544_6_7	207_6_1	718_8_16	1271_123_1	2282_8_36	1150_6_280	463_6_1	615_6_83	168_6_32	71_6_1	225_6_1	268_8_1	51_6_1	844_25_278	14_6_1	16_6_1	57_6_1	1029_6_15	1100_0_268	941_8_39	2798_8_113
607_6_1	627_6_41	666_6_946	2909_6_10	133_6_457	202_6_130	135_7_40	394_6_110	3068_6_5	84_8_1	493_8_1	25_24_1	1423_6_423	81_6_1	20_6_145	3578_6_308	791_6_743	1059_8_1	1447_6_112	543_6_580	1409_0_223	1501_6_103	5_6_1	2509_6_182	1466_6_380	348_6_816	2291_6_1	644_6_39	1097_02_224	544_6_6	207_6_1	718_8_9	1271_123_1	2282_8_32	1150_6_296	463_6_1	615_6_76	168_6_28	71_6_1	225_6_1	268_8_1	51_6_1	844_25_312	14_6_1	16_6_1	57_6_1	1029_6_14	1100_0_287	941_8_41	2798_8_116
607_6_1	627_6_38	666_6_1007	2909_6_8	133_6_462	202_6_135	135_7_34	394_6_92	3068_6_9	84_8_1	493_8_1	25_24_1	1423_6_395	81_6_1	20_6_137	3578_6_311	791_6_722	1059_8_1	1447_6_100	543_6_621	1409_0_223	1501_6_81	5_6_1	2509_6_161	1466_6_355	348_6_806	2291_6_1	644_6_37	1097_02_247	544_6_6	207_6_1	718_8_14	1271_123_1	2282_8_33	1150_6_328	463_6_1	615_6_69	168_6_45	71_6_1	225_6_1	268_8_1	51_6_1	844_25_314	14_6_1	16_6_1	57_6_1	1029_6_21	1100_0_288	941_8_39	2798_8_132
607_6_1	627_6_28	666_6_1039	2909_6_10	133_6_454	202_6_127	135_7_28	394_6_90	3068_6_8	84_8_1	493_8_1	25_24_1	1423_6_401	81_6_1	20_6_154	3578_6_323	791_6_739	1059_8_1	1447_6_85	543_6_637	1409_0_260	1501_6_87	5_6_1	2509_6_153	1466_6_373	348_6_811	2291_6_1	644_6_41	1097_02_229	544_6_6	207_6_1	718_8_16	1271_123_1	2282_8_36	1150_6_332	463_6_1	615_6_53	168_6_36	71_6_1	225_6_1	268_8_1	51_6_1	844_25_302	14_6_1	16_6_1	57_6_1	1029_6_15	1100_0_264	941_8_43	2798_8_121
607_6_1	627_6_27	666_6_1070	2909_6_9	133_6_429	202_6_114	135_7_23	394_6_119	3068_6_9	84_8_1	493_8_1	25_24_1	1423_6_364	81_6_1	20_6_147	3578_6_325	791_6_786	1059_8_1	1447_6_81	543_6_592	1409_0_234	1501_6_105	5_6_1	2509_6_171	1466_6_372	348_6_792	2291_6_1	644_6_53	1097_02_237	544_6_8	207_6_1	718_8_12	1271_123_1	2282_8_29	1150_6_325	463_6_1	615_6_70	168_6_40	71_6_1	225_6_1	268_8_1	51_6_1	844_25_292	14_6_1	16_6_1	57_6_1	1029_6_22	1100_0_255	941_8_53	2798_8_114
607_6_1	627_6_30	666_6_1062	2909_6_9	133_6_455	202_6_110	135_7_14	394_6_111	3068_6_9	84_8_1	493_8_1	25_24_1	1423_6_354	81_6_1	20_6_167	3578_6_318	791_6_784	1059_8_1	1447_6_59	543_6_600	1409_0_240	1501_6_78	5_6_1	2509_6_175	1466_6_345	348_6_754	2291_6_1	644_6_51	1097_02_240	544_6_15	207_6_1	718_8_11	1271_123_1	2282_8_36	1150_6_340	463_6_1	615_6_70	168_6_34	71_6_1	225_6_1	268_8_1	51_6_1	844_25_293	14_6_1	16_6_1	57_6_1	1029_6_21	1100_0_272	941_8_51	2798_8_123
607_6_1	627_6_24	666_6_1060	2909_6_5	133_6_439	202_6_118	135_7_20	394_6_112	3068_6_10	84_8_1	493_8_1	25_24_1	1423_6_368	81_6_1	20_6_181	3578_6_313	791_6_790	1059_8_1	1447_6_72	543_6_566	1409_0_240	1501_6_89	5_6_1	2509_6_146	1466_6_333	348_6_744	2291_6_1	644_6_46	1097_02_230	544_6_15	207_6_1	718_8_6	1271_123_1	2282_8_40	1150_6_323	463_6_1	615_6_61	168_6_30	71_6_1	225_6_1	268_8_1	51_6_1	844_25_289	14_6_1	16_6_1	57_6_1	1029_6_14	1100_0_270	941_8_58	2798_8_111
607_6_1	627_6_18	666_6_1061	2909_6_9	133_6_427	202_6_112	135_7_11	394_6_120	3068_6_12	84_8_1	493_8_1	25_24_1	1423_6_355	81_6_1	20_6_174	3578_6_297	791_6_781	1059_8_1	1447_6_69	543_6_560	1409_0_229	1501_6_108	5_6_1	2509_6_166	1466_6_334	348_6_744	2291_6_1	644_6_35	1097_02_186	544_6_15	207_6_1	718_8_2	1271_123_1	2282_8_47	1150_6_329	463_6_1	615_6_56	168_6_32	71_6_1	225_6_1	268_8_1	51_6_1	844_25_281	14_6_1	16_6_1	57_6_1	1029_6_13	1100_0_296	941_8_80	2798_8_118
607_6_1	627_6_16	666_6_1101	2909_6_10	133_6_454	202_6_106	135_7_10	394_6_121	3068_6_9	84_8_1	493_8_1	25_24_1	1423_6_343	81_6_1	20_6_185	3578_6_296	791_6_796	1059_8_1	1447_6_51	543_6_577	1409_0_248	1501_6_83	5_6_1	2509_6_167	1466_6_350	348_6_721	2291_6_1	644_6_37	1097_02_141	544_6_18	207_6_1	718_8_2	1271_123_1	2282_8_46	1150_6_338	463_6_1	615_6_55	168_6_27	71_6_1	225_6_1	268_8_1	51_6_1	844_25_296	14_6_1	16_6_1	57_6_1	1029_6_15	1100_0_280	941_8_89	2798_8_125
607_6_1	627_6_11	666_6_1101	2909_6_9	133_6_413	202_6_110	135_7_11	394_6_105	3068_6_9	84_8_1	493_8_1	25_24_1	1423_6_358	81_6_1	20_6_199	3578_6_288	791_6_795	1059_8_1	1447_6_56	543_6_623	1409_0_269	1501_6_90	5_6_1	2509_6_149	1466_6_379	348_6_713	2291_6_1	644_6_33	1097_02_120	544_6_13	207_6_1	718_8_2	1271_123_1	2282_8_51	1150_6_346	463_6_1	615_6_55	168_6_23	71_6_1	225_6_1	268_8_1	51_6_1	844_25_295	14_6_1	16_6_1	57_6_1	1029_6_16	1100_0_275	941_8_100	2798_8_135
607_6_1	627_6_8	666_6_1049	2909_6_10	133_6_400	202_6_110	135_7_10	394_6_93	3068_6_7	84_8_1	493_8_1	25_24_1	1423_6_327	81_6_1	20_6_184	3578_6_262	791_6_775	1059_8_1	1447_6_43	543_6_654	1409_0_267	1501_6_89	5_6_1	2509_6_154	1466_6_406	348_6_729	2291_6_1	644_6_25	1097_02_109	544_6_7	207_6_1	718_8_2	1271_123_1	2282_8_66	1150_6_383	463_6_1	615_6_57	168_6_18	71_6_1	225_6_1	268_8_1	51_6_1	844_25_283	14_6_1	16_6_1	57_6_1	1029_6_16	1100_0_299	941_8_120	2798_8_143
607_6_1	627_6_12	666_6_1048	2909_6_11	133_6_402	202_6_116	135_7_9	394_6_81	3068_6_5	84_8_1	493_8_1	25_24_1	1423_6_281	81_6_1	20_6_198	3578_6_283	791_6_781	1059_8_1	1447_6_53	543_6_693	1409_0_250	1501_6_96	5_6_1	2509_6_187	1466_6_400	348_6_749	2291_6_1	644_6_35	1097_02_96	544_6_2	207_6_1	718_8_2	1271_123_1	2282_8_79	1150_6_369	463_6_1	615_6_46	168_6_18	71_6_1	225_6_1	268_8_1	51_6_1	844_25_266	14_6_1	16_6_1	57_6_1	1029_6_7	1100_0_271	941_8_128	2798_8_148
607_6_1	627_6_3	666_6_1078	2909_6_9	133_6_436	202_6_118	135_7_9	394_6_89	3068_6_8	84_8_1	493_8_1	25_24_1	1423_6_283	81_6_1	20_6_216	3578_6_297	791_6_761	1059_8_1	1447_6_62	543_6_681	1409_0_230	1501_6_92	5_6_1	2509_6_184	1466_6_430	348_6_826	2291_6_1	644_6_34	1097_02_99	544_6_1	207_6_1	718_8_3	1271_123_1	2282_8_101	1150_6_338	463_6_1	615_6_47	168_6_16	71_6_1	225_6_1	268_8_1	51_6_1	844_25_240	14_6_1	16_6_1	57_6_1	1029_6_7	1100_0_272	941_8_133	2798_8_135
607_6_1	627_6_2	666_6_1063	2909_6_13	133_6_445	202_6_129	135_7_5	394_6_84	3068_6_8	84_8_1	493_8_1	25_24_1	1423_6_306	81_6_1	20_6_185	3578_6_281	791_6_739	1059_8_1	1447_6_68	543_6_685	1409_0_243	1501_6_65	5_6_1	2509_6_191	1466_6_446	348_6_872	2291_6_1	644_6_24	1097_02_109	1100_0_264	207_6_1	718_8_5	1271_123_1	2282_8_98	1150_6_358	463_6_1	615_6_39	168_6_12	71_6_1	225_6_1	268_8_1	51_6_1	844_25_212	14_6_1	57_6_1	1029_6_11	941_8_135	2798_8_146	89_8_9	1362_6_1
607_6_1	666_6_1078	2909_6_7	133_6_436	202_6_125	135_7_5	394_6_80	3068_6_12	84_8_1	493_8_1	25_24_1	1423_6_297	81_6_1	20_6_183	3578_6_306	791_6_758	1059_8_1	1447_6_75	543_6_721	1409_0_258	1501_6_58	5_6_1	2509_6_171	1466_6_459	348_6_883	2291_6_1	644_6_26	1097_02_131	1100_0_247	207_6_1	718_8_5	1271_123_1	2282_8_97	1150_6_349	463_6_1	615_6_44	168_6_17	71_6_1	225_6_1	268_8_1	51_6_1	844_25_173	14_6_1	57_6_1	1029_6_10	941_8_150	2798_8_141	89_8_10	1362_6_1	2379_6_155
607_6_1	666_6_1085	2909_6_4	133_6_433	202_6_109	135_7_6	394_6_84	3068_6_22	84_8_1	493_8_1	25_24_1	1423_6_325	81_6_1	20_6_181	3578_6_308	791_6_735	1059_8_1	1447_6_65	543_6_738	1409_0_241	1501_6_57	5_6_1	2509_6_150	1466_6_464	348_6_898	2291_6_1	644_6_20	1097_02_149	1100_0_259	207_6_1	718_8_8	1271_123_1	2282_8_108	1150_6_346	463_6_1	615_6_43	168_6_20	71_6_1	225_6_1	268_8_1	51_6_1	844_25_177	14_6_1	57_6_1	1029_6_11	941_8_153	2798_8_141	89_8_9	1362_6_1	2379_6_143
607_6_1	666_6_1079	2909_6_5	133_6_409	202_6_127	135_7_4	394_6_83	3068_6_15	84_8_1	493_8_1	25_24_1	1423_6_349	81_6_1	20_6_200	3578_6_277	791_6_699	1059_8_1	1447_6_68	543_6_745	1409_0_230	1501_6_66	5_6_1	2509_6_171	1466_6_430	348_6_901	2291_6_1	644_6_22	1097_02_159	1100_0_272	207_6_1	718_8_8	1271_123_1	2282_8_88	1150_6_322	463_6_1	615_6_37	168_6_15	71_6_1	225_6_1	268_8_1	51_6_1	844_25_212	14_6_1	57_6_1	1029_6_12	941_8_152	2798_8_140	89_8_14	1362_6_1	2379_6_150
607_6_1	666_6_1126	2909_6_3	133_6_398	202_6_107	135_7_6	394_6_92	3068_6_22	84_8_1	493_8_1	25_24_1	1423_6_297	81_6_1	20_6_207	3578_6_276	791_6_717	1059_8_1	1447_6_67	543_6_738	1409_0_227	1501_6_68	5_6_1	2509_6_174	1466_6_414	348_6_856	2291_6_1	644_6_20	1097_02_196	1100_0_269	207_6_1	718_8_8	1271_123_1	2282_8_89	1150_6_327	463_6_1	615_6_49	168_6_24	71_6_1	225_6_1	268_8_1	51_6_1	844_25_259	14_6_1	57_6_1	1029_6_5	941_8_136	2798_8_143	89_8_10	1362_6_1	2379_6_131
607_6_1	666_6_1159	2909_6_2	133_6_386	202_6_105	135_7_5	394_6_104	3068_6_20	84_8_1	493_8_1	25_24_1	1423_6_302	81_6_1	20_6_199	3578_6_252	791_6_728	1059_8_1	1447_6_62	543_6_723	1409_0_219	1501_6_73	5_6_1	2509_6_137	1466_6_394	348_6_867	2291_6_1	644_6_10	1097_02_207	1100_0_313	207_6_1	718_8_14	1271_123_1	2282_8_100	1150_6_323	463_6_1	615_6_40	168_6_27	71_6_1	225_6_1	268_8_1	51_6_1	844_25_270	14_6_1	57_6_1	1029_6_6	941_8_140	2798_8_147	89_8_18	1362_6_1	2379_6_104
607_6_1	666_6_1129	2909_6_4	133_6_395	202_6_91	135_7_5	394_6_108	3068_6_12	84_8_1	493_8_1	25_24_1	1423_6_315	81_6_1	20_6_183	3578_6_277	791_6_748	1059_8_1	1447_6_70	543_6_714	1409_0_183	1501_6_63	5_6_1	2509_6_155	1466_6_378	348_6_870	2291_6_1	644_6_13	1097_02_181	1100_0_308	207_6_1	718_8_12	1271_123_1	2282_8_119	1150_6_357	463_6_1	615_6_47	168_6_21	71_6_1	225_6_1	268_8_1	51_6_1	844_25_297	14_6_1	57_6_1	1029_6_7	941_8_143	2798_8_158	89_8_18	1362_6_1	2379_6_106
607_6_1	666_6_1177	2909_6_4	133_6_360	202_6_99	135_7_6	394_6_107	3068_6_12	84_8_1	493_8_1	25_24_1	1423_6_301	81_6_1	20_6_183	3578_6_297	791_6_698	1059_8_1	1447_6_74	543_6_752	1409_0_176	1501_6_70	5_6_1	2509_6_160	1466_6_377	348_6_842	2291_6_1	644_6_14	1097_02_159	1100_0_291	207_6_1	718_8_8	1271_123_1	2282_8_87	1150_6_340	463_6_1	615_6_36	168_6_24	71_6_1	225_6_1	268_8_1	51_6_1	844_25_309	14_6_1	57_6_1	1029_6_14	941_8_152	2798_8_137	89_8_14	1362_6_1	2379_6_110
607_6_1	666_6_1156	2909_6_2	133_6_364	202_6_105	135_7_9	394_6_120	3068_6_15	84_8_1	493_8_1	25_24_1	1423_6_358	81_6_1	20_6_161	3578_6_291	791_6_695	1059_8_1	1447_6_56	543_6_744	1409_0_181	1501_6_69	5_6_1	2509_6_149	1466_6_389	348_6_816	2291_6_1	644_6_13	1097_02_148	1100_0_311	207_6_1	718_8_10	1271_123_1	2282_8_102	1150_6_324	463_6_1	615_6_28	168_6_25	71_6_1	225_6_1	268_8_1	51_6_1	844_25_336	14_6_1	57_6_1	1029_6_13	941_8_161	2798_8_135	89_8_16	1362_6_1	2379_6_93
607_6_1	666_6_1083	133_6_347	202_6_121	135_7_3	394_6_115	3068_6_17	84_8_1	493_8_1	25_24_1	1423_6_384	81_6_1	20_6_156	3578_6_305	791_6_732	1059_8_1	1447_6_68	543_6_760	1409_0_166	1501_6_72	5_6_1	2509_6_161	1466_6_397	348_6_778	644_6_12	1097_02_111	1100_0_282	207_6_1	718_8_9	1271_123_1	2282_8_104	1150_6_340	463_6_1	615_6_29	168_6_28	71_6_1	225_6_1	268_8_1	51_6_1	844_25_320	14_6_1	57_6_1	1029_6_12	941_8_172	2798_8_162	89_8_21	1362_6_1	2379_6_92	1247_6_197	530_123_1
607_6_1	666_6_1115	133_6_336	202_6_107	135_7_3	394_6_102	3068_6_17	84_8_1	493_8_1	25_24_1	1423_6_342	81_6_1	20_6_157	3578_6_318	791_6_720	1059_8_1	1447_6_61	543_6_776	1409_0_156	1501_6_62	5_6_1	2509_6_173	1466_6_429	348_6_774	644_6_13	1097_02_94	1100_0_256	207_6_1	718_8_8	1271_123_1	2282_8_125	1150_6_343	463_6_1	615_6_23	168_6_29	71_6_1	225_6_1	268_8_1	51_6_1	844_25_333	14_6_1	57_6_1	1029_6_9	941_8_154	2798_8_158	89_8_16	1362_6_1	2379_6_90	1247_6_209	530_123_1
607_6_1	666_6_1053	133_6_340	202_6_125	135_7_3	394_6_112	3068_6_20	84_8_1	493_8_1	25_24_1	1423_6_355	81_6_1	20_6_148	3578_6_290	791_6_743	1059_8_1	1447_6_56	543_6_782	1409_0_177	1501_6_59	5_6_1	2509_6_161	1466_6_443	348_6_767	644_6_6	1097_02_108	1100_0_284	207_6_1	718_8_7	1271_123_1	2282_8_122	1150_6_332	463_6_1	615_6_18	168_6_26	71_6_1	225_6_1	268_8_1	51_6_1	844_25_345	14_6_1	57_6_1	1029_6_7	941_8_159	2798_8_157	89_8_21	1362_6_1	2379_6_83	1247_6_210	530_123_1
607_6_1	666_6_1011	133_6_328	202_6_137	135_7_4	394_6_119	3068_6_30	84_8_1	493_8_1	25_24_1	1423_6_342	81_6_1	20_6_138	3578_6_303	791_6_787	1059_8_1	1447_6_64	543_6_779	1409_0_167	1501_6_61	5_6_1	2509_6_175	1466_6_482	348_6_727	644_6_1	1097_02_107	1100_0_239	207_6_1	718_8_12	1271_123_1	2282_8_118	1150_6_310	463_6_1	615_6_15	168_6_31	71_6_1	225_6_1	268_8_1	51_6_1	844_25_353	14_6_1	57_6_1	1029_6_8	941_8_177	2798_8_157	89_8_19	1362_6_1	2379_6_91	1247_6_232	530_123_1
607_6_1	666_6_1013	133_6_324	202_6_142	135_7_2	394_6_94	3068_6_36	84_8_1	493_8_1	25_24_1	1423_6_322	81_6_1	20_6_156	3578_6_334	791_6_796	1059_8_1	1447_6_56	543_6_778	1409_0_145	1501_6_68	5_6_1	2509_6_174	1466_6_509	348_6_728	644_6_2	1097_02_104	1100_0_255	207_6_1	718_8_13	1271_123_1	2282_8_127	1150_6_292	463_6_1	615_6_14	168_6_33	71_6_1	225_6_1	268_8_1	51_6_1	844_25_308	14_6_1	57_6_1	1029_6_10	941_8_172	2798_8_154	89_8_17	1362_6_1	2379_6_87	1247_6_229	530_123_1
607_6_1	666_6_978	133_6_369	202_6_156	135_7_3	394_6_94	3068_6_34	84_8_1	493_8_1	25_24_1	1423_6_294	81_6_1	20_6_138	3578_6_337	791_6_844	1059_8_1	1447_6_58	543_6_776	1409_0_140	1501_6_59	5_6_1	2509_6_155	1466_6_507	348_6_718	644_6_4	1097_02_119	1100_0_284	207_6_1	718_8_19	1271_123_1	2282_8_130	1150_6_280	463_6_1	615_6_10	168_6_30	71_6_1	225_6_1	268_8_1	51_6_1	844_25_260	14_6_1	57_6_1	1029_6_6	941_8_188	2798_8_148	89_8_16	1362_6_1	2379_6_79	1247_6_222	530_123_1
607_6_1	666_6_953	133_6_350	202_6_143	135_7_3	394_6_99	3068_6_36	84_8_1	493_8_1	25_24_1	1423_6_281	81_6_1	20_6_143	3578_6_325	791_6_933	1059_8_1	1447_6_58	543_6_803	1409_0_148	1501_6_50	5_6_1	2509_6_144	1466_6_518	348_6_716	644_6_8	1097_02_107	1100_0_257	207_6_1	718_8_18	1271_123_1	2282_8_142	1150_6_294	463_6_1	615_6_14	168_6_46	71_6_1	225_6_1	268_8_1	51_6_1	844_25_203	14_6_1	57_6_1	1029_6_12	941_8_183	2798_8_149	89_8_16	1362_6_1	2379_6_74	1247_6_235	530_123_1
607_6_1	666_6_979	133_6_351	202_6_125	135_7_3	394_6_65	3068_6_28	84_8_1	493_8_1	25_24_1	1423_6_279	81_6_1	20_6_152	3578_6_329	791_6_957	1059_8_1	1447_6_61	543_6_794	1409_0_158	1501_6_45	5_6_1	2509_6_129	1466_6_510	348_6_744	644_6_7	1097_02_101	1100_0_237	207_6_1	718_8_13	1271_123_1	2282_8_151	1150_6_304	463_6_1	615_6_10	168_6_45	71_6_1	225_6_1	268_8_1	51_6_1	844_25_160	14_6_1	57_6_1	1029_6_8	941_8_161	2798_8_149	89_8_8	1362_6_1	2379_6_84	1247_6_238	530_123_1
607_6_1	666_6_1051	133_6_399	202_6_139	135_7_4	394_6_83	3068_6_29	84_8_1	493_8_1	25_24_1	1423_6_266	81_6_1	20_6_131	3578_6_321	791_6_962	1059_8_1	1447_6_62	543_6_751	1409_0_177	1501_6_48	5_6_1	2509_6_128	1466_6_522	348_6_748	644_6_7	1097_02_114	1100_0_218	207_6_1	718_8_23	1271_123_1	2282_8_147	1150_6_268	463_6_1	615_6_7	168_6_32	71_6_1	225_6_1	268_8_1	51_6_1	844_25_139	14_6_1	57_6_1	1029_6_7	941_8_178	2798_8_148	89_8_4	1362_6_1	2379_6_82	1247_6_213	530_123_1
607_6_1	666_6_1075	133_6_397	202_6_155	135_7_3	394_6_81	3068_6_34	84_8_1	493_8_1	25_24_1	1423_6_242	81_6_1	20_6_127	3578_6_291	791_6_989	1059_8_1	1447_6_58	543_6_690	1409_0_178	1501_6_53	5_6_1	2509_6_132	1466_6_509	348_6_767	644_6_11	1097_02_120	1100_0_190	207_6_1	718_8_26	1271_123_1	2282_8_173	1150_6_273	463_6_1	615_6_8	168_6_34	71_6_1	225_6_1	268_8_1	51_6_1	844_25_143	14_6_1	57_6_1	1029_6_9	941_8_179	2798_8_147	89_8_7	1362_6_1	2379_6_86	1247_6_212	530_123_1
607_6_1	666_6_1135	133_6_400	202_6_135	135_7_3	394_6_64	3068_6_38	84_8_1	493_8_1	25_24_1	1423_6_248	81_6_1	20_6_135	3578_6_289	791_6_1012	1059_8_1	1447_6_47	543_6_649	1409_0_159	1501_6_62	5_6_1	2509_6_130	1466_6_519	348_6_772	644_6_3	1097_02_132	1100_0_197	207_6_1	718_8_22	1271_123_1	2282_8_154	1150_6_256	463_6_1	615_6_5	168_6_26	71_6_1	225_6_1	268_8_1	51_6_1	844_25_152	14_6_1	57_6_1	1029_6_9	941_8_184	2798_8_140	89_8_6	1362_6_1	2379_6_86	1247_6_204	530_123_1
607_6_1	666_6_1191	133_6_370	202_6_125	135_7_1	394_6_69	3068_6_32	84_8_1	493_8_1	25_24_1	1423_6_267	81_6_1	20_6_114	3578_6_275	791_6_1047	1059_8_1	1447_6_46	543_6_605	1409_0_132	1501_6_60	5_6_1	2509_6_130	1466_6_528	348_6_760	644_6_3	1097_02_139	1100_0_196	207_6_1	718_8_22	1271_123_1	2282_8_156	1150_6_253	463_6_1	615_6_2	168_6_24	71_6_1	225_6_1	268_8_1	51_6_1	844_25_161	14_6_1	57_6_1	1029_6_12	941_8_202	2798_8_150	89_8_4	1362_6_1	2379_6_105	1247_6_192	530_123_1
607_6_1	666_6_1205	133_6_366	202_6_138	135_7_2	394_6_75	3068_6_34	84_8_1	493_8_1	25_24_1	1423_6_303	81_6_1	20_6_108	3578_6_234	791_6_1010	1059_8_1	1447_6_65	543_6_549	1409_0_137	1501_6_70	5_6_1	2509_6_115	1466_6_513	348_6_763	644_6_4	1097_02_157	1100_0_178	207_6_1	718_8_24	1271_123_1	2282_8_148	1150_6_270	463_6_1	168_6_25	71_6_1	225_6_1	268_8_1	51_6_1	844_25_184	14_6_1	57_6_1	1029_6_20	941_8_195	2798_8_149	89_8_4	1362_6_1	2379_6_111	1247_6_179	530_123_1	511_6_234
607_6_1	666_6_1264	133_6_335	202_6_126	135_7_1	394_6_70	3068_6_35	84_8_1	493_8_1	25_24_1	1423_6_260	81_6_1	20_6_119	3578_6_251	791_6_1048	1059_8_1	1447_6_41	543_6_612	1409_0_130	1501_6_68	5_6_1	2509_6_108	1466_6_528	348_6_777	644_6_3	1097_02_155	1100_0_206	207_6_1	718_8_20	1271_123_1	2282_8_135	1150_6_237	463_6_1	168_6_14	71_6_1	225_6_1	268_8_1	51_6_1	844_25_203	14_6_1	57_6_1	1029_6_15	941_8_205	2798_8_150	89_8_2	1362_6_1	2379_6_113	1247_6_160	530_123_1	511_6_263
607_6_1	666_6_1345	133_6_337	202_6_110	135_7_1	394_6_73	3068_6_40	84_8_1	493_8_1	25_24_1	1423_6_256	81_6_1	20_6_121	3578_6_226	791_6_1082	1059_8_1	1447_6_36	543_6_595	1409_0_135	1501_6_60	5_6_1	2509_6_94	1466_6_514	348_6_726	644_6_1	1097_02_179	1100_0_222	207_6_1	718_8_22	1271_123_1	2282_8_163	1150_6_209	463_6_1	168_6_16	71_6_1	225_6_1	268_8_1	51_6_1	844_25_212	14_6_1	57_6_1	1029_6_18	941_8_209	2798_8_169	89_8_2	1362_6_1	2379_6_116	1247_6_143	530_123_1	511_6_257
607_6_1	666_6_1424	133_6_334	202_6_99	394_6_80	3068_6_41	84_8_1	493_8_1	25_24_1	1423_6_264	81_6_1	20_6_133	3578_6_215	791_6_1045	1059_8_1	1447_6_34	543_6_662	1409_0_129	1501_6_60	5_6_1	2509_6_119	1466_6_480	348_6_709	644_6_3	1097_02_192	1100_0_202	207_6_1	718_8_20	1271_123_1	2282_8_173	1150_6_226	463_6_1	168_6_14	71_6_1	225_6_1	268_8_1	51_6_1	844_25_234	14_6_1	57_6_1	1029_6_21	941_8_180	2798_8_167	89_8_3	1362_6_1	2379_6_129	1247_6_128	530_123_1	511_6_249	286_6_22
607_6_1	666_6_1443	133_6_318	202_6_76	394_6_66	3068_6_46	84_8_1	493_8_1	25_24_1	1423_6_258	81_6_1	20_6_125	3578_6_243	791_6_1084	1059_8_1	1447_6_33	543_6_658	1409_0_101	1501_6_60	5_6_1	2509_6_100	1466_6_487	348_6_797	644_6_3	1097_02_244	1100_0_214	207_6_1	718_8_22	1271_123_1	2282_8_163	1150_6_216	463_6_1	168_6_14	71_6_1	225_6_1	268_8_1	51_6_1	844_25_249	14_6_1	57_6_1	1029_6_12	941_8_165	2798_8_154	89_8_3	1362_6_1	2379_6_135	1247_6_118	530_123_1	511_6_235	286_6_14
607_6_1	666_6_1524	133_6_319	202_6_74	394_6_79	3068_6_43	84_8_1	493_8_1	25_24_1	1423_6_265	81_6_1	20_6_114	3578_6_244	791_6_1129	1059_8_1	1447_6_42	543_6_622	1409_0_90	1501_6_58	5_6_1	2509_6_86	1466_6_472	348_6_801	644_6_5	1097_02_269	1100_0_211	207_6_1	718_8_18	1271_123_1	2282_8_135	1150_6_190	463_6_1	168_6_11	71_6_1	225_6_1	268_8_1	51_6_1	844_25_241	14_6_1	57_6_1	1029_6_9	941_8_162	2798_8_156	89_8_4	1362_6_1	2379_6_123	1247_6_123	530_123_1	511_6_234	286_6_17
607_6_1	666_6_1553	133_6_325	202_6_69	394_6_81	3068_6_48	84_8_1	493_8_1	25_24_1	1423_6_293	81_6_1	20_6_112	3578_6_234	791_6_1127	1059_8_1	1447_6_36	543_6_668	1409_0_99	1501_6_63	5_6_1	2509_6_101	1466_6_461	348_6_784	644_6_10	1097_02_262	1100_0_207	207_6_1	718_8_24	1271_123_1	2282_8_141	1150_6_179	463_6_1	168_6_10	71_6_1	225_6_1	268_8_1	51_6_1	844_25_243	14_6_1	57_6_1	1029_6_16	941_8_146	2798_8_133	89_8_6	1362_6_1	2379_6_118	1247_6_145	530_123_1	511_6_215	286_6_28
607_6_1	666_6_1559	133_6_316	202_6_68	394_6_64	3068_6_55	84_8_1	493_8_1	25_24_1	1423_6_321	81_6_1	20_6_95	3578_6_299	791_6_1128	1059_8_1	1447_6_32	543_6_662	1409_0_97	1501_6_73	5_6_1	2509_6_85	1466_6_459	348_6_807	644_6_6	1097_02_249	1100_0_203	207_6_1	718_8_19	1271_123_1	2282_8_142	1150_6_152	463_6_1	168_6_12	71_6_1	225_6_1	268_8_1	51_6_1	844_25_266	14_6_1	57_6_1	1029_6_10	941_8_165	2798_8_118	89_8_4	1362_6_1	2379_6_110	1247_6_141	530_123_1	511_6_228	286_6_25
607_6_1	666_6_1587	133_6_288	202_6_88	394_6_60	3068_6_47	84_8_1	493_8_1	25_24_1	1423_6_310	81_6_1	20_6_101	3578_6_292	791_6_1197	1059_8_1	1447_6_30	543_6_666	1409_0_113	1501_6_80	5_6_1	2509_6_82	1466_6_448	348_6_750	644_6_8	1097_02_240	1100_0_218	207_6_1	718_8_15	1271_123_1	2282_8_135	1150_6_138	463_6_1	168_6_13	71_6_1	225_6_1	268_8_1	51_6_1	844_25_282	14_6_1	57_6_1	1029_6_16	941_8_152	2798_8_108	89_8_7	1362_6_1	2379_6_115	1247_6_143	530_123_1	511_6_216	286_6_27
607_6_1	666_6_1534	133_6_289	202_6_72	394_6_60	3068_6_63	84_8_1	493_8_1	25_24_1	1423_6_333	81_6_1	20_6_113	3578_6_320	791_6_1103	1059_8_1	1447_6_33	543_6_687	1409_0_133	1501_6_78	5_6_1	2509_6_99	1466_6_433	348_6_762	644_6_7	1097_02_221	1100_0_204	207_6_1	718_8_22	1271_123_1	2282_8_158	1150_6_145	463_6_1	168_6_13	71_6_1	225_6_1	268_8_1	51_6_1	844_25_305	14_6_1	57_6_1	1029_6_16	941_8_122	2798_8_123	89_8_7	1362_6_1	2379_6_119	1247_6_164	530_123_1	511_6_216	286_6_33
607_6_1	666_6_1559	133_6_263	202_6_78	394_6_52	3068_6_61	84_8_1	493_8_1	25_24_1	1423_6_320	81_6_1	20_6_110	3578_6_358	791_6_1092	1059_8_1	1447_6_34	543_6_681	1409_0_115	1501_6_75	5_6_1	2509_6_86	1466_6_476	348_6_743	644_6_9	1097_02_183	1100_0_192	207_6_1	718_8_23	1271_123_1	2282_8_133	1150_6_146	463_6_1	168_6_9	71_6_1	225_6_1	268_8_1	51_6_1	844_25_322	14_6_1	57_6_1	1029_6_14	941_8_124	2798_8_120	89_8_11	1362_6_1	2379_6_119	1247_6_186	530_123_1	511_6_257	286_6_32
607_6_1	666_6_1575	133_6_307	202_6_83	394_6_44	3068_6_60	84_8_1	493_8_1	25_24_1	1423_6_340	81_6_1	20_6_109	3578_6_323	791_6_1064	1059_8_1	1447_6_57	543_6_665	1409_0_125	1501_6_57	5_6_1	2509_6_106	1466_6_493	348_6_736	644_6_12	1097_02_131	1100_0_205	207_6_1	718_8_20	1271_123_1	2282_8_154	1150_6_126	463_6_1	168_6_8	71_6_1	225_6_1	268_8_1	51_6_1	844_25_351	14_6_1	57_6_1	1029_6_9	941_8_115	2798_8_115	89_8_8	1362_6_1	2379_6_107	1247_6_187	530_123_1	511_6_265	286_6_26
607_6_1	666_6_1582	133_6_321	202_6_80	394_6_37	3068_6_68	84_8_1	493_8_1	25_24_1	1423_6_330	81_6_1	20_6_110	3578_6_344	791_6_978	1059_8_1	1447_6_52	543_6_712	1409_0_130	1501_6_44	5_6_1	2509_6_118	1466_6_493	348_6_742	644_6_5	1097_02_99	1100_0_180	207_6_1	718_8_15	1271_123_1	2282_8_163	1150_6_146	463_6_1	168_6_6	71_6_1	225_6_1	268_8_1	51_6_1	844_25_386	14_6_1	57_6_1	1029_6_16	941_8_108	2798_8_132	89_8_11	1362_6_1	2379_6_115	1247_6_211	530_123_1	511_6_274	286_6_26
607_6_1	666_6_1613	133_6_309	202_6_78	394_6_28	3068_6_68	84_8_1	493_8_1	25_24_1	1423_6_325	81_6_1	20_6_106	3578_6_383	791_6_961	1059_8_1	1447_6_55	543_6_708	1409_0_128	1501_6_40	5_6_1	2509_6_90	1466_6_530	348_6_769	644_6_6	1097_02_68	1100_0_152	207_6_1	718_8_19	1271_123_1	2282_8_154	1150_6_140	463_6_1	168_6_10	71_6_1	225_6_1	268_8_1	51_6_1	844_25_369	14_6_1	57_6_1	1029_6_10	941_8_127	2798_8_133	89_8_6	1362_6_1	2379_6_107	1247_6_218	530_123_1	511_6_274	286_6_31
607_6_1	666_6_1643	133_6_340	202_6_78	394_6_37	3068_6_62	84_8_1	493_8_1	25_24_1	1423_6_307	81_6_1	20_6_115	3578_6_331	791_6_1007	1059_8_1	1447_6_64	543_6_688	1409_0_129	1501_6_29	5_6_1	2509_6_91	1466_6_519	348_6_710	644_6_3	1097_02_47	1100_0_163	207_6_1	718_8_17	1271_123_1	2282_8_175	1150_6_152	463_6_1	168_6_13	71_6_1	225_6_1	268_8_1	51_6_1	844_25_379	14_6_1	57_6_1	1029_6_8	941_8_136	2798_8_107	89_8_12	1362_6_1	2379_6_92	1247_6_230	530_123_1	511_6_266	286_6_37
607_6_1	666_6_1580	133_6_320	202_6_75	394_6_34	3068_6_58	84_8_1	493_8_1	25_24_1	1423_6_334	81_6_1	20_6_133	3578_6_317	791_6_965	1059_8_1	1447_6_64	543_6_713	1409_0_132	1501_6_23	5_6_1	2509_6_103	1466_6_505	348_6_714	644_6_1	1097_02_36	1100_0_172	207_6_1	718_8_11	1271_123_1	2282_8_172	1150_6_198	463_6_1	168_6_8	71_6_1	225_6_1	268_8_1	51_6_1	844_25_341	14_6_1	57_6_1	1029_6_14	941_8_159	2798_8_99	89_8_9	1362_6_1	2379_6_108	1247_6_231	530_123_1	511_6_238	286_6_25
607_6_1	666_6_1575	133_6_287	202_6_85	394_6_27	3068_6_46	84_8_1	493_8_1	25_24_1	1423_6_339	81_6_1	20_6_122	3578_6_319	791_6_931	1059_8_1	1447_6_66	543_6_751	1409_0_129	1501_6_15	5_6_1	2509_6_98	1466_6_539	348_6_748	644_6_2	1097_02_24	1100_0_139	207_6_1	718_8_16	1271_123_1	2282_8_177	1150_6_200	463_6_1	168_6_10	71_6_1	225_6_1	268_8_1	51_6_1	844_25_311	14_6_1	57_6_1	1029_6_8	941_8_179	2798_8_99	89_8_6	1362_6_1	2379_6_107	1247_6_229	530_123_1	511_6_243	286_6_18
607_6_1	666_6_1556	133_6_281	202_6_71	394_6_31	3068_6_42	84_8_1	493_8_1	25_24_1	1423_6_316	20_6_124	3578_6_297	791_6_965	1059_8_1	1447_6_83	543_6_716	1409_0_145	1501_6_10	5_6_1	2509_6_109	1466_6_505	348_6_751	286_6_24	1097_02_34	1100_0_156	207_6_1	718_8_13	1271_123_1	2282_8_185	1150_6_228	463_6_1	168_6_9	71_6_1	225_6_1	268_8_1	51_6_1	844_25_256	14_6_1	57_6_1	1029_6_7	941_8_177	2798_8_100	89_8_10	1362_6_1	2379_6_98	1247_6_217	530_123_1	511_6_242	2534_123_1317	516_6_1
607_6_1	666_6_1561	133_6_276	202_6_52	394_6_28	3068_6_44	84_8_1	493_8_1	25_24_1	1423_6_265	20_6_142	3578_6_307	791_6_961	1059_8_1	1447_6_78	543_6_751	1409_0_132	1501_6_12	5_6_1	2509_6_128	1466_6_488	348_6_761	286_6_19	1097_02_47	1100_0_147	207_6_1	718_8_14	1271_123_1	2282_8_196	1150_6_272	463_6_1	168_6_11	71_6_1	225_6_1	268_8_1	51_6_1	844_25_248	14_6_1	57_6_1	1029_6_5	941_8_181	2798_8_123	89_8_9	1362_6_1	2379_6_114	1247_6_234	530_123_1	511_6_234	2534_123_1276	516_6_1
607_6_1	666_6_1602	133_6_279	202_6_63	394_6_28	3068_6_33	84_8_1	493_8_1	25_24_1	1423_6_275	20_6_145	3578_6_330	791_6_979	1059_8_1	1447_6_75	543_6_744	1409_0_134	1501_6_15	5_6_1	2509_6_123	1466_6_496	348_6_728	286_6_17	1097_02_47	1100_0_145	207_6_1	718_8_7	1271_123_1	2282_8_197	1150_6_269	463_6_1	168_6_12	71_6_1	225_6_1	268_8_1	51_6_1	844_25_242	14_6_1	57_6_1	1029_6_2	941_8_212	2798_8_125	89_8_10	1362_6_1	2379_6_96	1247_6_233	530_123_1	511_6_240	2534_123_1227	516_6_1
607_6_1	666_6_1676	133_6_319	202_6_49	394_6_31	3068_6_29	84_8_1	493_8_1	25_24_1	1423_6_249	20_6_149	3578_6_330	791_6_946	1059_8_1	1447_6_88	543_6_690	1409_0_133	1501_6_8	5_6_1	2509_6_144	1466_6_491	348_6_719	286_6_18	1097_02_54	1100_0_143	207_6_1	718_8_5	1271_123_1	2282_8_218	1150_6_270	463_6_1	168_6_12	71_6_1	225_6_1	268_8_1	51_6_1	844_25_247	14_6_1	57_6_1	1029_6_2	941_8_186	2798_8_110	89_8_13	1362_6_1	2379_6_77	1247_6_219	530_123_1	511_6_261	2534_123_1235	516_6_1
607_6_1	666_6_1667	133_6_298	202_6_37	394_6_33	3068_6_28	84_8_1	493_8_1	25_24_1	1423_6_239	20_6_133	3578_6_306	791_6_941	1059_8_1	1447_6_102	543_6_736	1409_0_122	1501_6_8	5_6_1	2509_6_159	1466_6_470	348_6_733	286_6_15	1097_02_64	1100_0_154	207_6_1	718_8_4	1271_123_1	2282_8_223	1150_6_292	463_6_1	168_6_12	71_6_1	225_6_1	268_8_1	51_6_1	844_25_244	14_6_1	57_6_1	1029_6_3	941_8_203	2798_8_110	89_8_7	1362_6_1	2379_6_81	1247_6_223	530_123_1	511_6_253	2534_123_1188	516_6_1
607_6_1	666_6_1686	133_6_319	202_6_37	394_6_30	3068_6_28	84_8_1	493_8_1	25_24_1	1423_6_285	20_6_108	3578_6_308	791_6_888	1059_8_1	1447_6_93	543_6_712	1409_0_126	1501_6_12	5_6_1	2509_6_165	1466_6_470	348_6_705	286_6_15	1097_02_71	1100_0_155	207_6_1	718_8_3	1271_123_1	2282_8_223	1150_6_286	463_6_1	168_6_6	71_6_1	225_6_1	268_8_1	51_6_1	844_25_248	14_6_1	57_6_1	1029_6_1	941_8_209	2798_8_105	89_8_7	1362_6_1	2379_6_76	1247_6_247	530_123_1	511_6_257	2534_123_1185	516_6_1
607_6_1	666_6_1720	133_6_346	202_6_32	394_6_35	3068_6_20	84_8_1	493_8_1	25_24_1	1423_6_262	20_6_114	3578_6_304	791_6_952	1059_8_1	1447_6_97	543_6_688	1409_0_123	1501_6_7	5_6_1	2509_6_165	1466_6_438	348_6_690	286_6_14	1097_02_92	1100_0_152	207_6_1	718_8_2	1271_123_1	2282_8_199	1150_6_295	463_6_1	168_6_8	71_6_1	225_6_1	268_8_1	844_25_254	14_6_1	57_6_1	51_6_1	941_8_198	2798_8_90	89_8_12	1362_6_1	2379_6_51	1247_6_229	530_123_1	511_6_246	2534_123_1220	516_6_1
607_6_1	666_6_1704	133_6_311	202_6_37	394_6_34	3068_6_16	84_8_1	493_8_1	25_24_1	1423_6_266	20_6_99	3578_6_310	791_6_996	1059_8_1	1447_6_64	543_6_703	1409_0_156	1501_6_10	5_6_1	2509_6_181	1466_6_414	348_6_710	286_6_18	1097_02_115	1100_0_133	207_6_1	718_8_4	1271_123_1	2282_8_190	1150_6_303	463_6_1	168_6_10	71_6_1	225_6_1	268_8_1	844_25_241	14_6_1	57_6_1	51_6_1	941_8_209	2798_8_85	89_8_10	1362_6_1	2379_6_47	1247_6_240	530_123_1	511_6_219	2534_123_1216	516_6_1
607_6_1	666_6_1685	133_6_319	202_6_38	394_6_45	3068_6_16	84_8_1	493_8_1	25_24_1	1423_6_302	20_6_49	3578_6_298	791_6_992	1059_8_1	1447_6_50	543_6_710	1409_0_158	1501_6_19	5_6_1	2509_6_164	1466_6_413	348_6_699	286_6_18	1097_02_123	1100_0_134	207_6_1	718_8_4	1271_123_1	2282_8_204	1150_6_277	463_6_1	168_6_10	71_6_1	225_6_1	268_8_1	844_25_214	14_6_1	57_6_1	51_6_1	941_8_219	2798_8_94	89_8_10	1362_6_1	2379_6_44	1247_6_229	530_123_1	511_6_218	2534_123_1308	516_6_1
607_6_1	666_6_1745	133_6_301	202_6_31	394_6_59	3068_6_13	84_8_1	493_8_1	25_24_1	1423_6_314	20_6_33	3578_6_290	791_6_1005	1059_8_1	1447_6_47	543_6_677	1409_0_160	1501_6_13	5_6_1	2509_6_153	1466_6_377	348_6_712	286_6_19	1097_02_124	1100_0_129	207_6_1	718_8_5	1271_123_1	2282_8_217	1150_6_266	463_6_1	168_6_4	71_6_1	225_6_1	268_8_1	844_25_198	14_6_1	57_6_1	51_6_1	941_8_185	2798_8_93	89_8_7	1362_6_1	2379_6_37	1247_6_212	530_123_1	511_6_211	2534_123_1425	516_6_1
607_6_1	666_6_1769	133_6_279	202_6_19	394_6_49	3068_6_14	84_8_1	493_8_1	25_24_1	1423_6_311	20_6_33	3578_6_258	791_6_1046	1059_8_1	1447_6_28	543_6_695	1409_0_171	1501_6_12	5_6_1	2509_6_169	1466_6_375	348_6_730	286_6_21	1097_02_124	1100_0_127	207_6_1	718_8_7	1271_123_1	2282_8_196	1150_6_279	463_6_1	168_6_2	71_6_1	225_6_1	268_8_1	844_25_163	14_6_1	57_6_1	51_6_1	941_8_195	2798_8_87	89_8_7	1362_6_1	2379_6_45	1247_6_213	530_123_1	511_6_187	2534_123_1461	516_6_1
607_6_1	666_6_1763	133_6_283	202_6_17	394_6_41	3068_6_19	84_8_1	493_8_1	25_24_1	1423_6_317	20_6_25	3578_6_256	791_6_1039	1059_8_1	1447_6_34	543_6_705	1409_0_161	1501_6_11	5_6_1	2509_6_168	1466_6_356	348_6_743	286_6_23	1097_02_110	1100_0_125	207_6_1	718_8_5	1271_123_1	2282_8_234	1150_6_267	463_6_1	168_6_2	71_6_1	225_6_1	268_8_1	844_25_162	14_6_1	57_6_1	51_6_1	941_8_194	2798_8_93	89_8_9	1362_6_1	2379_6_50	1247_6_227	530_123_1	511_6_182	2534_123_1457	516_6_1
607_6_1	666_6_1815	133_6_302	202_6_13	394_6_50	3068_6_14	84_8_1	493_8_1	25_24_1	1423_6_299	20_6_13	3578_6_227	791_6_1114	1059_8_1	1447_6_40	543_6_675	1409_0_159	1501_6_9	5_6_1	2509_6_154	1466_6_390	348_6_737	286_6_26	1097_02_104	1100_0_123	207_6_1	718_8_13	1271_123_1	2282_8_206	1150_6_238	463_6_1	168_6_3	71_6_1	225_6_1	268_8_1	844_25_160	14_6_1	57_6_1	51_6_1	941_8_167	2798_8_99	89_8_7	1362_6_1	2379_6_41	1247_6_219	530_123_1	511_6_174	2534_123_1473	516_6_1
607_6_1	666_6_1844	133_6_253	202_6_7	394_6_49	3068_6_20	84_8_1	493_8_1	25_24_1	1423_6_324	20_6_8	3578_6_212	791_6_1147	1059_8_1	1447_6_42	543_6_687	1409_0_149	1501_6_9	5_6_1	2509_6_183	1466_6_348	348_6_744	286_6_20	1097_02_76	1100_0_123	207_6_1	718_8_13	1271_123_1	2282_8_201	1150_6_229	463_6_1	168_6_1	71_6_1	225_6_1	268_8_1	844_25_177	14_6_1	57_6_1	51_6_1	941_8_167	2798_8_83	89_8_10	1362_6_1	2379_6_47	1247_6_223	530_123_1	511_6_180	2534_123_1478	516_6_1
607_6_1	666_6_1834	133_6_232	202_6_9	394_6_42	3068_6_27	84_8_1	493_8_1	25_24_1	1423_6_304	20_6_4	3578_6_252	791_6_1134	1059_8_1	1447_6_42	543_6_644	1409_0_161	1501_6_10	5_6_1	2509_6_189	1466_6_349	348_6_766	286_6_19	1097_02_60	1100_0_125	207_6_1	718_8_8	1271_123_1	2282_8_212	1150_6_221	463_6_1	168_6_1	71_6_1	225_6_1	268_8_1	844_25_190	14_6_1	57_6_1	51_6_1	941_8_152	2798_8_91	89_8_11	1362_6_1	2379_6_39	1247_6_213	530_123_1	511_6_176	2534_123_1480	516_6_1
607_6_1	666_6_1876	133_6_232	202_6_10	394_6_31	3068_6_28	84_8_1	493_8_1	25_24_1	1423_6_313	20_6_2	3578_6_217	791_6_1145	1059_8_1	1447_6_44	543_6_633	1409_0_152	1501_6_12	5_6_1	2509_6_202	1466_6_376	348_6_760	286_6_19	1097_02_37	1100_0_126	207_6_1	718_8_13	1271_123_1	2282_8_227	1150_6_222	463_6_1	71_6_1	225_6_1	268_8_1	844_25_184	14_6_1	57_6_1	51_6_1	941_8_131	2798_8_109	89_8_8	1362_6_1	2379_6_33	1247_6_219	530_123_1	511_6_136	2534_123_1483	516_6_1
607_6_1	666_6_1868	133_6_220	202_6_15	394_6_23	3068_6_29	84_8_1	493_8_1	25_24_1	1423_6_313	20_6_1	3578_6_234	791_6_1147	1059_8_1	1447_6_35	543_6_644	1409_0_148	1501_6_12	5_6_1	2509_6_215	1466_6_370	348_6_748	286_6_20	1097_02_10	1100_0_122	207_6_1	718_8_16	1271_123_1	2282_8_250	1150_6_201	463_6_1	71_6_1	225_6_1	268_8_1	844_25_205	14_6_1	57_6_1	51_6_1	941_8_159	2798_8_98	89_8_11	1362_6_1	2379_6_30	1247_6_264	530_123_1	511_6_142	2534_123_1443	516_6_1
607_6_1	666_6_1804	133_6_228	202_6_13	394_6_24	3068_6_33	84_8_1	493_8_1	25_24_1	1423_6_304	20_6_3	3578_6_254	791_6_1158	1059_8_1	1447_6_37	543_6_615	1409_0_145	1501_6_6	5_6_1	2509_6_205	1466_6_409	348_6_764	286_6_19	1097_02_3	1100_0_124	207_6_1	718_8_7	1271_123_1	2282_8_259	1150_6_190	463_6_1	71_6_1	225_6_1	268_8_1	844_25_214	14_6_1	57_6_1	51_6_1	941_8_159	2798_8_88	89_8_10	1362_6_1	2379_6_30	1247_6_276	530_123_1	511_6_162	2534_123_1485	516_6_1
607_6_1	666_6_1818	133_6_240	202_6_10	394_6_21	3068_6_33	84_8_1	493_8_1	25_24_1	1423_6_300	20_6_1	3578_6_230	791_6_1144	1059_8_1	1447_6_61	543_6_599	1409_0_165	1501_6_2	5_6_1	2509_6_216	1466_6_440	348_6_708	286_6_25	1097_02_1	1100_0_125	207_6_1	718_8_8	1271_123_1	2282_8_280	1150_6_179	463_6_1	71_6_1	225_6_1	268_8_1	844_25_233	14_6_1	57_6_1	51_6_1	941_8_153	2798_8_96	89_8_12	1362_6_1	2379_6_14	1247_6_257	530_123_1	511_6_151	2534_123_1553	516_6_1
607_6_1	666_6_1773	133_6_233	89_8_15	394_6_16	3068_6_29	84_8_1	493_8_1	25_24_1	1423_6_311	20_6_2	3578_6_232	791_6_1159	1059_8_1	1447_6_57	543_6_629	1409_0_143	1501_6_4	5_6_1	2509_6_246	1466_6_460	348_6_697	286_6_24	202_6_11	1100_0_125	207_6_1	718_8_4	1271_123_1	2282_8_275	1150_6_172	463_6_1	71_6_1	225_6_1	268_8_1	844_25_251	14_6_1	57_6_1	51_6_1	941_8_185	2798_8_94	1362_6_1	2379_6_20	1247_6_229	530_123_1	511_6_138	2534_123_1575	516_6_1
607_6_1	666_6_1751	133_6_271	89_8_4	394_6_17	3068_6_17	84_8_1	493_8_1	25_24_1	1423_6_333	20_6_2	3578_6_238	791_6_1151	1059_8_1	1447_6_58	543_6_601	1409_0_170	1501_6_5	5_6_1	2509_6_237	1466_6_442	348_6_676	286_6_17	202_6_18	1100_0_119	207_6_1	718_8_3	1271_123_1	2282_8_283	1150_6_187	463_6_1	71_6_1	225_6_1	268_8_1	844_25_277	14_6_1	57_6_1	51_6_1	941_8_172	2798_8_90	1362_6_1	2379_6_21	1247_6_221	530_123_1	511_6_166	2534_123_1590	516_6_1
607_6_1	666_6_1706	133_6_262	89_8_4	394_6_16	3068_6_23	84_8_1	493_8_1	25_24_1	1423_6_313	20_6_3	3578_6_239	791_6_1134	1059_8_1	1447_6_57	543_6_582	1409_0_174	1501_6_1	5_6_1	2509_6_227	1466_6_445	348_6_659	286_6_23	202_6_14	1100_0_125	207_6_1	718_8_4	1271_123_1	2282_8_286	1150_6_160	463_6_1	71_6_1	225_6_1	268_8_1	844_25_301	14_6_1	57_6_1	51_6_1	941_8_210	2798_8_101	1362_6_1	2379_6_10	1247_6_211	530_123_1	511_6_169	2534_123_1693	516_6_1
607_6_1	666_6_1742	133_6_267	89_8_2	394_6_9	3068_6_24	84_8_1	493_8_1	25_24_1	1423_6_329	20_6_2	3578_6_223	791_6_1138	1059_8_1	1447_6_54	543_6_598	1409_0_175	5_6_1	2509_6_218	1466_6_438	348_6_623	286_6_28	202_6_10	1247_6_204	207_6_1	718_8_3	1271_123_1	2282_8_299	1150_6_185	463_6_1	225_6_1	268_8_1	844_25_298	14_6_1	57_6_1	51_6_1	941_8_233	2798_8_87	1362_6_1	2379_6_5	1100_0_103	530_123_1	511_6_146	2534_123_1712
607_6_1	666_6_1718	133_6_252	89_8_1	394_6_8	3068_6_31	84_8_1	493_8_1	25_24_1	1423_6_282	20_6_3	3578_6_237	791_6_1147	1059_8_1	1447_6_63	543_6_569	1409_0_163	5_6_1	2509_6_228	1466_6_426	348_6_616	286_6_17	202_6_14	1247_6_190	207_6_1	718_8_3	1271_123_1	2282_8_315	1150_6_198	463_6_1	225_6_1	268_8_1	844_25_307	14_6_1	57_6_1	51_6_1	941_8_211	2798_8_82	1362_6_1	2379_6_2	1100_0_120	530_123_1	511_6_157	2534_123_1769
607_6_1	666_6_1693	133_6_233	394_6_14	3068_6_33	84_8_1	493_8_1	25_24_1	1423_6_274	3578_6_215	791_6_1104	1059_8_1	1447_6_66	543_6_544	1409_0_182	5_6_1	2509_6_238	1466_6_413	348_6_585	286_6_14	202_6_12	1247_6_196	207_6_1	718_8_2	1271_123_1	2282_8_304	1150_6_215	463_6_1	225_6_1	268_8_1	844_25_292	14_6_1	57_6_1	51_6_1	941_8_211	2798_8_101	1362_6_1	2379_6_2	1100_0_127	530_123_1	511_6_175	2534_123_1829
607_6_1	666_6_1674	133_6_226	394_6_10	3068_6_22	84_8_1	493_8_1	25_24_1	1423_6_301	3578_6_205	791_6_1141	1059_8_1	1447_6_72	543_6_567	1409_0_170	5_6_1	2509_6_260	1466_6_410	348_6_581	286_6_15	202_6_19	1247_6_185	207_6_1	718_8_2	1271_123_1	2282_8_302	1150_6_220	463_6_1	225_6_1	268_8_1	844_25_222	14_6_1	57_6_1	51_6_1	941_8_228	2798_8_101	1362_6_1	2379_6_3	1100_0_113	530_123_1	511_6_139	2534_123_1817
607_6_1	666_6_1666	133_6_230	394_6_7	3068_6_28	84_8_1	493_8_1	25_24_1	1423_6_308	3578_6_241	791_6_1138	1059_8_1	1447_6_69	543_6_537	1409_0_142	5_6_1	2509_6_255	1466_6_418	348_6_565	286_6_7	202_6_18	1247_6_200	207_6_1	718_8_5	1271_123_1	2282_8_302	1150_6_242	463_6_1	225_6_1	268_8_1	844_25_191	14_6_1	57_6_1	51_6_1	941_8_205	2798_8_105	1362_6_1	2379_6_2	1100_0_122	530_123_1	511_6_148	2534_123_1813
607_6_1	666_6_1645	133_6_252	394_6_8	3068_6_36	84_8_1	493_8_1	25_24_1	1423_6_321	3578_6_242	791_6_1076	1059_8_1	1447_6_70	543_6_540	1409_0_161	5_6_1	2509_6_261	1466_6_421	348_6_562	286_6_7	202_6_19	1247_6_185	207_6_1	718_8_6	1271_123_1	2282_8_292	1150_6_268	463_6_1	225_6_1	268_8_1	844_25_169	14_6_1	57_6_1	51_6_1	941_8_218	2798_8_100	1362_6_1	2379_6_2	1100_0_110	530_123_1	511_6_148	2534_123_1810
607_6_1	666_6_1690	133_6_258	394_6_6	3068_6_35	84_8_1	493_8_1	25_24_1	1423_6_320	3578_6_222	791_6_1080	1059_8_1	1447_6_71	543_6_604	1409_0_164	5_6_1	2509_6_257	1466_6_388	348_6_557	286_6_4	202_6_24	1247_6_168	207_6_1	718_8_8	1271_123_1	2282_8_287	1150_6_301	463_6_1	225_6_1	268_8_1	844_25_151	14_6_1	57_6_1	51_6_1	941_8_213	2798_8_97	1362_6_1	2379_6_2	1100_0_112	530_123_1	511_6_136	2534_123_1781
607_6_1	666_6_1673	133_6_232	394_6_9	3068_6_33	84_8_1	493_8_1	25_24_1	1423_6_322	3578_6_262	791_6_1141	1059_8_1	1447_6_56	543_6_645	1409_0_155	5_6_1	2509_6_233	1466_6_386	348_6_532	286_6_2	202_6_24	1247_6_157	207_6_1	718_8_15	1271_123_1	2282_8_271	1150_6_349	463_6_1	225_6_1	268_8_1	844_25_144	14_6_1	57_6_1	51_6_1	941_8_185	2798_8_110	1362_6_1	2379_6_3	1100_0_102	530_123_1	511_6_148	2534_123_1767
607_6_1	666_6_1655	133_6_250	394_6_7	3068_6_31	84_8_1	493_8_1	25_24_1	1423_6_310	3578_6_253	791_6_1131	1059_8_1	1447_6_55	543_6_632	1409_0_157	5_6_1	2509_6_230	1466_6_408	348_6_557	286_6_1	202_6_15	1247_6_160	207_6_1	718_8_16	1271_123_1	2282_8_273	1150_6_369	463_6_1	225_6_1	268_8_1	844_25_126	14_6_1	57_6_1	51_6_1	941_8_185	2798_8_127	1362_6_1	2379_6_4	1100_0_104	530_123_1	511_6_172	2534_123_1749
607_6_1	666_6_1659	133_6_281	394_6_2	3068_6_22	84_8_1	493_8_1	25_24_1	1423_6_343	3578_6_266	791_6_1143	1059_8_1	1447_6_43	543_6_677	1409_0_160	5_6_1	2509_6_236	1466_6_392	348_6_521	202_6_15	1247_6_141	207_6_1	718_8_8	1271_123_1	2282_8_250	1150_6_412	463_6_1	225_6_1	268_8_1	844_25_109	14_6_1	57_6_1	51_6_1	941_8_189	2798_8_111	1362_6_1	2379_6_4	1100_0_107	530_123_1	511_6_154	2534_123_1774
607_6_1	666_6_1661	133_6_273	394_6_4	3068_6_25	84_8_1	493_8_1	25_24_1	1423_6_344	3578_6_284	791_6_1155	1059_8_1	1447_6_36	543_6_739	1409_0_152	5_6_1	2509_6_213	1466_6_344	348_6_492	202_6_22	1247_6_136	207_6_1	718_8_15	1271_123_1	2282_8_248	1150_6_418	463_6_1	225_6_1	268_8_1	844_25_137	14_6_1	57_6_1	51_6_1	941_8_162	2798_8_121	1362_6_1	2379_6_1	1100_0_105	530_123_1	511_6_173	2534_123_1824
607_6_1	666_6_1702	133_6_287	394_6_4	3068_6_22	84_8_1	493_8_1	25_24_1	1423_6_317	3578_6_291	791_6_1149	1059_8_1	1447_6_32	543_6_727	1409_0_151	5_6_1	2509_6_190	1466_6_371	348_6_500	202_6_19	1247_6_144	207_6_1	718_8_13	1271_123_1	2282_8_231	1150_6_405	463_6_1	225_6_1	268_8_1	844_25_128	14_6_1	57_6_1	51_6_1	941_8_196	2798_8_126	1362_6_1	2379_6_3	1100_0_92	530_123_1	511_6_176	2534_123_1856
607_6_1	666_6_1726	133_6_305	394_6_8	3068_6_13	84_8_1	493_8_1	25_24_1	1423_6_304	3578_6_253	791_6_1166	1059_8_1	1447_6_30	543_6_751	1409_0_138	5_6_1	2509_6_171	1466_6_352	348_6_480	202_6_29	1247_6_136	207_6_1	718_8_12	1271_123_1	2282_8_235	1150_6_403	463_6_1	225_6_1	268_8_1	844_25_137	14_6_1	57_6_1	51_6_1	941_8_206	2798_8_120	1362_6_1	2379_6_2	1100_0_112	530_123_1	511_6_169	2534_123_1895
607_6_1	666_6_1692	133_6_285	394_6_7	3068_6_9	84_8_1	493_8_1	25_24_1	1423_6_305	3578_6_277	791_6_1165	1059_8_1	1447_6_25	543_6_754	1409_0_126	5_6_1	2509_6_165	1466_6_331	348_6_478	202_6_31	1247_6_138	207_6_1	718_8_12	1271_123_1	2282_8_203	1150_6_423	463_6_1	225_6_1	268_8_1	844_25_162	14_6_1	57_6_1	51_6_1	941_8_201	2798_8_130	1362_6_1	2379_6_2	1100_0_105	530_123_1	511_6_184	2534_123_1933
607_6_1	666_6_1729	133_6_283	394_6_11	3068_6_7	84_8_1	493_8_1	25_24_1	1423_6_304	3578_6_278	791_6_1182	1059_8_1	1447_6_23	543_6_712	1409_0_124	5_6_1	2509_6_163	1466_6_326	348_6_486	202_6_23	1247_6_128	207_6_1	718_8_12	1271_123_1	2282_8_217	1150_6_454	463_6_1	225_6_1	268_8_1	844_25_158	14_6_1	57_6_1	51_6_1	941_8_220	2798_8_128	1362_6_1	2379_6_3	1100_0_123	530_123_1	511_6_157	2534_123_1891
607_6_1	666_6_1679	133_6_307	394_6_14	3068_6_6	84_8_1	493_8_1	25_24_1	1423_6_280	3578_6_264	791_6_1142	1059_8_1	1447_6_15	543_6_728	1409_0_136	5_6_1	2509_6_159	1466_6_340	348_6_520	202_6_33	1247_6_128	207_6_1	718_8_17	1271_123_1	2282_8_224	1150_6_458	463_6_1	225_6_1	268_8_1	844_25_145	14_6_1	57_6_1	51_6_1	941_8_238	2798_8_120	1362_6_1	2379_6_3	1100_0_152	530_123_1	511_6_135	2534_123_1888
607_6_1	666_6_1730	133_6_299	394_6_11	3068_6_4	84_8_1	493_8_1	25_24_1	1423_6_304	3578_6_263	791_6_1203	1059_8_1	1447_6_14	543_6_709	1409_0_116	5_6_1	2509_6_165	1466_6_332	348_6_494	202_6_33	1247_6_122	207_6_1	718_8_14	1271_123_1	2282_8_233	1150_6_488	463_6_1	225_6_1	268_8_1	844_25_151	14_6_1	57_6_1	51_6_1	941_8_228	2798_8_118	1362_6_1	2379_6_3	1100_0_152	530_123_1	511_6_132	2534_123_1809
607_6_1	666_6_1817	133_6_322	394_6_8	3068_6_3	84_8_1	493_8_1	25_24_1	1423_6_279	3578_6_253	791_6_1233	1059_8_1	1447_6_15	543_6_683	1409_0_113	2509_6_161	1466_6_347	348_6_493	202_6_36	1247_6_94	207_6_1	718_8_14	1271_123_1	2282_8_221	1150_6_459	463_6_1	225_6_1	268_8_1	844_25_158	14_6_1	57_6_1	51_6_1	941_8_222	2798_8_116	1362_6_1	1100_0_138	530_123_1	511_6_137	2534_123_1797
607_6_1	666_6_1811	133_6_337	394_6_7	84_8_1	493_8_1	25_24_1	1423_6_243	3578_6_269	791_6_1254	1059_8_1	1447_6_24	543_6_633	1409_0_103	2509_6_163	1466_6_372	348_6_544	202_6_40	1247_6_89	207_6_1	718_8_16	1271_123_1	2282_8_212	1150_6_444	463_6_1	225_6_1	268_8_1	844_25_156	51_6_1	941_8_200	2798_8_119	1362_6_1	1100_0_128	530_123_1	511_6_151	2534_123_1787
607_6_1	666_6_1843	133_6_325	394_6_5	84_8_1	493_8_1	25_24_1	1423_6_249	3578_6_243	791_6_1200	1059_8_1	1447_6_12	543_6_682	1409_0_108	2509_6_139	1466_6_348	348_6_562	202_6_37	1247_6_87	207_6_1	718_8_15	1271_123_1	2282_8_214	1150_6_473	463_6_1	225_6_1	268_8_1	844_25_162	51_6_1	941_8_184	2798_8_104	1362_6_1	1100_0_127	530_123_1	511_6_176	2534_123_1769
607_6_1	666_6_1847	133_6_306	394_6_6	84_8_1	493_8_1	25_24_1	1423_6_258	3578_6_243	791_6_1255	1059_8_1	1447_6_11	543_6_658	1409_0_118	2509_6_127	1466_6_334	348_6_531	202_6_40	1247_6_77	207_6_1	718_8_8	1271_123_1	2282_8_192	1150_6_424	463_6_1	225_6_1	268_8_1	844_25_166	51_6_1	941_8_209	2798_8_107	1362_6_1	1100_0_112	530_123_1	511_6_203	2534_123_1820
607_6_1	666_6_1866	133_6_286	394_6_7	84_8_1	493_8_1	25_24_1	1423_6_213	3578_6_241	791_6_1241	1059_8_1	1447_6_17	543_6_662	1409_0_101	2509_6_127	1466_6_331	348_6_524	202_6_42	1247_6_81	207_6_1	718_8_9	1271_123_1	2282_8_189	1150_6_431	463_6_1	225_6_1	268_8_1	844_25_165	51_6_1	941_8_213	2798_8_101	1362_6_1	1100_0_87	530_123_1	511_6_213	2534_123_1856
607_6_1	666_6_1849	133_6_287	394_6_6	84_8_1	493_8_1	25_24_1	1423_6_199	3578_6_237	791_6_1223	1059_8_1	1447_6_17	543_6_693	1409_0_77	2509_6_129	1466_6_299	348_6_531	202_6_38	1247_6_94	207_6_1	718_8_13	1271_123_1	2282_8_201	1150_6_443	463_6_1	225_6_1	268_8_1	844_25_150	51_6_1	941_8_210	2798_8_109	1362_6_1	1100_0_80	530_123_1	511_6_192	2534_123_1923
607_6_1	666_6_1862	133_6_297	394_6_5	84_8_1	493_8_1	25_24_1	1423_6_209	3578_6_219	791_6_1267	1059_8_1	1447_6_21	543_6_678	1409_0_86	2509_6_117	1466_6_285	348_6_510	202_6_39	1247_6_79	207_6_1	718_8_6	1271_123_1	2282_8_177	1150_6_453	463_6_1	225_6_1	268_8_1	844_25_134	51_6_1	941_8_192	2798_8_119	1362_6_1	1100_0_82	530_123_1	511_6_203	2534_123_2009
607_6_1	666_6_1868	133_6_289	394_6_5	84_8_1	493_8_1	25_24_1	1423_6_179	3578_6_208	791_6_1298	1059_8_1	1447_6_29	543_6_615	1409_0_79	2509_6_123	1466_6_306	348_6_509	202_6_33	1247_6_84	207_6_1	718_8_3	1271_123_1	2282_8_181	1150_6_463	463_6_1	225_6_1	268_8_1	844_25_122	51_6_1	941_8_195	2798_8_81	1362_6_1	1100_0_82	530_123_1	511_6_239	2534_123_2095
607_6_1	666_6_1824	133_6_300	394_6_1	84_8_1	493_8_1	25_24_1	1423_6_169	3578_6_220	791_6_1311	1059_8_1	1447_6_30	543_6_642	1409_0_70	2509_6_135	1466_6_300	348_6_489	202_6_38	1247_6_86	207_6_1	718_8_2	1271_123_1	2282_8_205	1150_6_475	463_6_1	225_6_1	268_8_1	844_25_110	51_6_1	941_8_216	2798_8_86	1362_6_1	1100_0_86	530_123_1	511_6_216	2534_123_2072
607_6_1	666_6_1857	133_6_309	84_8_1	493_8_1	25_24_1	1423_6_217	3578_6_212	791_6_1301	1059_8_1	1447_6_18	543_6_642	1409_0_83	2509_6_120	1466_6_324	348_6_441	202_6_33	1247_6_71	207_6_1	718_8_1	1271_123_1	2282_8_197	1150_6_481	463_6_1	225_6_1	268_8_1	844_25_81	51_6_1	941_8_220	2798_8_83	1362_6_1	1100_0_85	530_123_1	511_6_235	2534_123_2085
607_6_1	666_6_1834	133_6_287	84_8_1	493_8_1	25_24_1	1423_6_227	3578_6_193	791_6_1314	1059_8_1	1447_6_23	543_6_623	1409_0_60	2509_6_102	1466_6_342	348_6_441	202_6_47	1247_6_87	207_6_1	718_8_2	1271_123_1	2282_8_165	1150_6_489	463_6_1	225_6_1	268_8_1	844_25_70	51_6_1	941_8_200	2798_8_73	1362_6_1	1100_0_92	530_123_1	511_6_240	2534_123_2196
607_6_1	666_6_1852	133_6_301	84_8_1	493_8_1	25_24_1	1423_6_200	3578_6_161	791_6_1283	1059_8_1	1447_6_23	543_6_625	1409_0_72	2509_6_103	1466_6_336	348_6_444	202_6_47	1247_6_75	207_6_1	718_8_2	1271_123_1	2282_8_171	1150_6_498	463_6_1	225_6_1	268_8_1	844_25_70	51_6_1	941_8_202	2798_8_83	1362_6_1	1100_0_90	530_123_1	511_6_213	2534_123_2253
607_6_1	666_6_1881	133_6_324	84_8_1	493_8_1	25_24_1	1423_6_238	3578_6_149	791_6_1246	1059_8_1	1447_6_20	543_6_605	1409_0_74	2509_6_114	1466_6_388	348_6_410	202_6_38	1247_6_63	207_6_1	718_8_1	1271_123_1	2282_8_140	1150_6_516	463_6_1	225_6_1	268_8_1	844_25_83	51_6_1	941_8_187	2798_8_55	1362_6_1	1100_0_78	530_123_1	511_6_218	2534_123_2307
607_6_1	666_6_1867	133_6_323	84_8_1	493_8_1	25_24_1	1423_6_252	3578_6_151	791_6_1228	1059_8_1	1447_6_26	543_6_599	1409_0_65	2509_6_133	1466_6_384	348_6_405	202_6_42	1247_6_68	207_6_1	718_8_2	1271_123_1	2282_8_136	1150_6_501	463_6_1	225_6_1	268_8_1	844_25_82	51_6_1	941_8_204	2798_8_45	1362_6_1	1100_0_72	530_123_1	511_6_224	2534_123_2340
607_6_1	666_6_1838	133_6_322	84_8_1	493_8_1	25_24_1	1423_6_278	3578_6_136	791_6_1224	1059_8_1	1447_6_19	543_6_552	1409_0_63	2509_6_110	1466_6_407	348_6_411	202_6_31	1247_6_63	207_6_1	718_8_2	1271_123_1	2282_8_143	1150_6_518	463_6_1	225_6_1	268_8_1	844_25_101	51_6_1	941_8_202	2798_8_50	1362_6_1	1100_0_61	530_123_1	511_6_219	2534_123_2398
607_6_1	666_6_1813	133_6_347	84_8_1	493_8_1	25_24_1	1423_6_257	3578_6_128	791_6_1191	1059_8_1	1447_6_23	543_6_575	1409_0_53	2509_6_128	1466_6_409	348_6_365	202_6_20	1247_6_71	207_6_1	718_8_3	1271_123_1	2282_8_149	1150_6_512	463_6_1	225_6_1	268_8_1	844_25_100	51_6_1	941_8_175	2798_8_48	1362_6_1	1100_0_45	530_123_1	511_6_222	2534_123_2527
607_6_1	666_6_1865	133_6_320	84_8_1	493_8_1	25_24_1	1423_6_269	3578_6_85	791_6_1218	1059_8_1	1447_6_32	543_6_532	1409_0_48	2509_6_157	1466_6_429	348_6_381	202_6_26	1247_6_67	207_6_1	718_8_4	1271_123_1	2282_8_158	1150_6_497	463_6_1	225_6_1	268_8_1	844_25_95	51_6_1	941_8_174	2798_8_45	1362_6_1	1100_0_38	530_123_1	511_6_225	2534_123_2511
607_6_1	666_6_1821	133_6_287	84_8_1	493_8_1	25_24_1	1423_6_299	3578_6_90	791_6_1242	1059_8_1	1447_6_30	543_6_520	1409_0_43	2509_6_143	1466_6_424	348_6_367	202_6_21	1247_6_52	207_6_1	718_8_1	1271_123_1	2282_8_160	1150_6_498	463_6_1	225_6_1	268_8_1	844_25_91	51_6_1	941_8_181	2798_8_46	1362_6_1	1100_0_44	530_123_1	511_6_238	2534_123_2552
607_6_1	666_6_1815	133_6_306	84_8_1	493_8_1	25_24_1	1423_6_309	3578_6_106	791_6_1200	1059_8_1	1447_6_23	543_6_530	1409_0_58	2509_6_139	1466_6_402	348_6_354	202_6_18	1247_6_43	207_6_1	1271_123_1	2282_8_183	1150_6_498	463_6_1	225_6_1	268_8_1	844_25_109	51_6_1	941_8_197	2798_8_40	1362_6_1	1100_0_35	530_123_1	511_6_225	2534_123_2512
607_6_1	666_6_1838	133_6_286	84_8_1	493_8_1	25_24_1	1423_6_372	3578_6_84	791_6_1169	1059_8_1	1447_6_27	543_6_534	1409_0_46	2509_6_151	1466_6_426	348_6_292	202_6_27	1247_6_49	207_6_1	1271_123_1	2282_8_147	1150_6_497	463_6_1	225_6_1	268_8_1	844_25_135	51_6_1	941_8_191	2798_8_29	1362_6_1	1100_0_39	530_123_1	511_6_231	2534_123_2429
607_6_1	666_6_1809	133_6_261	84_8_1	493_8_1	25_24_1	1423_6_408	3578_6_97	791_6_1140	1059_8_1	1447_6_27	543_6_551	1409_0_47	2509_6_133	1466_6_432	348_6_288	202_6_21	1247_6_40	207_6_1	1271_123_1	2282_8_164	1150_6_472	463_6_1	225_6_1	268_8_1	844_25_168	51_6_1	941_8_205	2798_8_37	1362_6_1	1100_0_40	530_123_1	511_6_231	2534_123_2293
607_6_1	666_6_1763	133_6_251	84_8_1	493_8_1	25_24_1	1423_6_409	3578_6_116	791_6_1164	1059_8_1	1447_6_27	543_6_560	1409_0_37	2509_6_144	1466_6_456	348_6_313	202_6_15	1247_6_39	207_6_1	1271_123_1	2282_8_185	1150_6_451	463_6_1	225_6_1	268_8_1	844_25_200	51_6_1	941_8_191	2798_8_41	1362_6_1	1100_0_39	530_123_1	511_6_214	2534_123_2078
607_6_1	666_6_1841	133_6_246	84_8_1	493_8_1	25_24_1	1423_6_447	3578_6_106	791_6_1132	1059_8_1	1447_6_31	543_6_576	1409_0_51	2509_6_144	1466_6_462	348_6_274	202_6_19	1247_6_49	207_6_1	1271_123_1	2282_8_170	1150_6_444	463_6_1	225_6_1	268_8_1	844_25_217	51_6_1	941_8_181	2798_8_34	1362_6_1	1100_0_43	530_123_1	511_6_215	2534_123_1945
607_6_1	666_6_1890	133_6_260	84_8_1	493_8_1	25_24_1	1423_6_468	3578_6_121	791_6_1117	1059_8_1	1447_6_21	543_6_596	1409_0_60	2509_6_136	1466_6_458	348_6_275	202_6_18	1247_6_54	207_6_1	1271_123_1	2282_8_151	1150_6_414	463_6_1	225_6_1	268_8_1	844_25_267	51_6_1	941_8_175	2798_8_31	1362_6_1	1100_0_59	530_123_1	511_6_189	2534_123_1863
607_6_1	666_6_1926	133_6_264	84_8_1	493_8_1	25_24_1	1423_6_448	3578_6_131	791_6_1098	1059_8_1	1447_6_16	543_6_646	1409_0_71	2509_6_162	1466_6_472	348_6_255	202_6_13	1247_6_60	207_6_1	1271_123_1	2282_8_144	1150_6_381	463_6_1	225_6_1	268_8_1	844_25_317	51_6_1	941_8_183	2798_8_44	1362_6_1	1100_0_70	530_123_1	511_6_164	2534_123_1838
607_6_1	666_6_1955	133_6_257	84_8_1	493_8_1	25_24_1	1423_6_442	3578_6_129	791_6_1107	1059_8_1	1447_6_26	543_6_661	1409_0_83	2509_6_155	1466_6_449	348_6_270	202_6_18	1247_6_64	207_6_1	1271_123_1	2282_8_169	1150_6_343	463_6_1	225_6_1	268_8_1	844_25_341	51_6_1	941_8_176	2798_8_32	1362_6_1	1100_0_90	530_123_1	511_6_158	2534_123_1883
607_6_1	666_6_1977	133_6_240	84_8_1	493_8_1	25_24_1	1423_6_474	3578_6_154	791_6_1148	1059_8_1	1447_6_23	543_6_646	1409_0_77	2509_6_142	1466_6_478	348_6_314	202_6_16	1247_6_79	207_6_1	1271_123_1	2282_8_191	1150_6_308	463_6_1	225_6_1	268_8_1	844_25_395	51_6_1	941_8_158	2798_8_21	1362_6_1	1100_0_122	530_123_1	511_6_137	2534_123_1823
607_6_1	666_6_1963	133_6_244	84_8_1	493_8_1	25_24_1	1423_6_441	3578_6_188	791_6_1211	1059_8_1	1447_6_17	543_6_669	1409_0_90	2509_6_135	1466_6_512	348_6_310	202_6_13	1247_6_74	207_6_1	1271_123_1	2282_8_183	1150_6_299	463_6_1	225_6_1	268_8_1	844_25_400	51_6_1	941_8_153	2798_8_33	1362_6_1	1100_0_126	530_123_1	511_6_115	2534_123_1826
607_6_1	666_6_2047	133_6_248	84_8_1	493_8_1	25_24_1	1423_6_458	3578_6_198	791_6_1190	1059_8_1	1447_6_21	543_6_667	1409_0_86	2509_6_125	1466_6_507	348_6_318	202_6_12	1247_6_83	207_6_1	1271_123_1	2282_8_176	1150_6_286	463_6_1	225_6_1	268_8_1	844_25_409	51_6_1	941_8_127	2798_8_42	1362_6_1	1100_0_150	530_123_1	511_6_119	2534_123_1740
607_6_1	666_6_2156	133_6_200	84_8_1	493_8_1	25_24_1	1423_6_474	3578_6_242	791_6_1175	1059_8_1	1447_6_20	543_6_624	1409_0_88	2509_6_132	1466_6_482	348_6_337	202_6_10	1247_6_90	207_6_1	1271_123_1	2282_8_190	1150_6_282	463_6_1	225_6_1	268_8_1	844_25_438	51_6_1	941_8_117	2798_8_22	1362_6_1	1100_0_142	530_123_1	511_6_96	2534_123_1687
607_6_1	666_6_2152	133_6_215	84_8_1	493_8_1	25_24_1	1423_6_477	3578_6_266	791_6_1204	1059_8_1	1447_6_18	543_6_622	1409_0_104	2509_6_125	1466_6_457	348_6_328	202_6_15	1247_6_85	207_6_1	1271_123_1	2282_8_199	1150_6_283	463_6_1	225_6_1	268_8_1	844_25_436	51_6_1	941_8_101	2798_8_27	1362_6_1	1100_0_131	530_123_1	511_6_75	2534_123_1677
607_6_1	666_6_2189	133_6_199	84_8_1	493_8_1	25_24_1	1423_6_448	3578_6_268	791_6_1300	1059_8_1	1447_6_14	543_6_648	1409_0_89	2509_6_142	1466_6_437	348_6_319	202_6_24	1247_6_92	207_6_1	1271_123_1	2282_8_216	1150_6_252	463_6_1	225_6_1	268_8_1	844_25_463	51_6_1	941_8_81	2798_8_27	1362_6_1	1100_0_133	530_123_1	511_6_85	2534_123_1535
607_6_1	666_6_2289	133_6_214	84_8_1	493_8_1	25_24_1	1423_6_423	3578_6_298	791_6_1308	1059_8_1	1447_6_14	543_6_665	1409_0_77	2509_6_137	1466_6_420	348_6_329	202_6_22	1247_6_87	207_6_1	1271_123_1	2282_8_225	1150_6_268	463_6_1	225_6_1	268_8_1	844_25_429	51_6_1	941_8_73	2798_8_22	1362_6_1	1100_0_134	530_123_1	511_6_100	2534_123_1418
607_6_1	666_6_2263	133_6_200	84_8_1	493_8_1	25_24_1	1423_6_408	3578_6_324	791_6_1364	1059_8_1	1447_6_14	543_6_724	1409_0_76	2509_6_147	1466_6_432	348_6_320	202_6_18	1247_6_72	207_6_1	1271_123_1	2282_8_233	1150_6_266	463_6_1	225_6_1	268_8_1	844_25_376	51_6_1	941_8_80	2798_8_31	1362_6_1	1100_0_117	530_123_1	511_6_107	2534_123_1363
607_6_1	666_6_2262	133_6_218	84_8_1	493_8_1	25_24_1	1423_6_422	3578_6_317	791_6_1376	1059_8_1	1447_6_20	543_6_729	1409_0_76	2509_6_146	1466_6_420	348_6_342	202_6_15	1247_6_89	207_6_1	1271_123_1	2282_8_255	1150_6_272	463_6_1	225_6_1	268_8_1	844_25_294	51_6_1	941_8_72	2798_8_26	1362_6_1	1100_0_123	530_123_1	511_6_131	2534_123_1309
607_6_1	666_6_2280	133_6_205	84_8_1	493_8_1	25_24_1	1423_6_409	3578_6_331	791_6_1382	1059_8_1	1447_6_17	543_6_704	1409_0_63	2509_6_128	1466_6_401	348_6_350	202_6_13	1247_6_96	207_6_1	1271_123_1	2282_8_261	1150_6_298	463_6_1	225_6_1	268_8_1	844_25_234	51_6_1	941_8_78	2798_8_27	1362_6_1	1100_0_144	530_123_1	511_6_156	2534_123_1347
607_6_1	666_6_2172	133_6_203	84_8_1	493_8_1	25_24_1	1423_6_393	3578_6_355	791_6_1425	1059_8_1	1447_6_27	543_6_713	1409_0_57	2509_6_146	1466_6_357	348_6_320	202_6_14	1247_6_81	207_6_1	1271_123_1	2282_8_254	1150_6_326	463_6_1	225_6_1	268_8_1	844_25_172	51_6_1	941_8_87	2798_8_40	1362_6_1	1100_0_133	530_123_1	511_6_190	2534_123_1511
607_6_1	666_6_2080	133_6_202	84_8_1	493_8_1	25_24_1	1423_6_392	3578_6_321	791_6_1453	1059_8_1	1447_6_25	543_6_728	1409_0_66	2509_6_146	1466_6_341	348_6_298	202_6_14	1247_6_85	207_6_1	1271_123_1	2282_8_251	1150_6_359	463_6_1	225_6_1	268_8_1	844_25_137	51_6_1	941_8_84	2798_8_51	1362_6_1	1100_0_144	530_123_1	511_6_221	2534_123_1633
607_6_1	666_6_2082	133_6_211	84_8_1	493_8_1	25_24_1	1423_6_408	3578_6_308	791_6_1435	1059_8_1	1447_6_20	543_6_728	1409_0_71	2509_6_148	1466_6_320	348_6_348	202_6_11	1247_6_89	207_6_1	1271_123_1	2282_8_276	1150_6_412	463_6_1	225_6_1	268_8_1	844_25_103	51_6_1	941_8_86	2798_8_40	1362_6_1	1100_0_127	530_123_1	511_6_231	2534_123_1644
607_6_1	666_6_2007	133_6_202	84_8_1	493_8_1	25_24_1	1423_6_378	3578_6_302	791_6_1461	1059_8_1	1447_6_24	543_6_733	1409_0_71	2509_6_143	1466_6_305	348_6_347	202_6_22	1247_6_89	207_6_1	1271_123_1	2282_8_265	1150_6_456	463_6_1	225_6_1	268_8_1	844_25_74	51_6_1	941_8_86	2798_8_43	1362_6_1	1100_0_124	530_123_1	511_6_266	2534_123_1721
607_6_1	666_6_1931	133_6_224	84_8_1	493_8_1	25_24_1	1423_6_362	3578_6_277	791_6_1502	1059_8_1	1447_6_12	543_6_752	1409_0_81	2509_6_153	1466_6_299	348_6_306	202_6_20	1247_6_88	207_6_1	1271_123_1	2282_8_265	1150_6_472	463_6_1	225_6_1	268_8_1	844_25_51	51_6_1	941_8_85	2798_8_56	1362_6_1	1100_0_124	530_123_1	511_6_274	2534_123_1785
607_6_1	666_6_2003	133_6_228	84_8_1	493_8_1	25_24_1	1423_6_365	3578_6_274	791_6_1459	1059_8_1	1447_6_11	543_6_725	1409_0_70	2509_6_126	1466_6_276	348_6_344	202_6_16	1247_6_91	207_6_1	1271_123_1	2282_8_273	1150_6_473	463_6_1	225_6_1	268_8_1	844_25_31	51_6_1	941_8_82	2798_8_54	1362_6_1	1100_0_123	530_123_1	511_6_279	2534_123_1805
607_6_1	666_6_1970	133_6_222	84_8_1	493_8_1	25_24_1	1423_6_387	3578_6_284	791_6_1479	1059_8_1	1447_6_15	543_6_709	1409_0_57	2509_6_123	1466_6_261	348_6_358	202_6_19	1247_6_95	207_6_1	1271_123_1	2282_8_244	1150_6_470	463_6_1	225_6_1	268_8_1	844_25_34	51_6_1	941_8_81	2798_8_52	1362_6_1	1100_0_135	530_123_1	511_6_270	2534_123_1848
607_6_1	666_6_1923	133_6_271	84_8_1	493_8_1	25_24_1	1423_6_360	3578_6_275	791_6_1527	1059_8_1	1447_6_14	543_6_766	1409_0_50	2509_6_114	1466_6_261	348_6_322	202_6_13	1247_6_102	207_6_1	1271_123_1	2282_8_221	1150_6_446	463_6_1	225_6_1	268_8_1	844_25_24	51_6_1	941_8_60	2798_8_39	1362_6_1	1100_0_156	530_123_1	511_6_275	2534_123_1872
607_6_1	666_6_2024	133_6_268	84_8_1	493_8_1	25_24_1	1423_6_359	3578_6_273	791_6_1509	1059_8_1	1447_6_14	543_6_741	1409_0_53	2509_6_96	1466_6_257	348_6_343	202_6_10	1247_6_99	207_6_1	1271_123_1	2282_8_217	1150_6_415	463_6_1	225_6_1	268_8_1	844_25_29	51_6_1	941_8_62	2798_8_35	1362_6_1	1100_0_172	530_123_1	511_6_266	2534_123_1802
607_6_1	666_6_2102	133_6_252	84_8_1	493_8_1	25_24_1	1423_6_369	3578_6_278	791_6_1494	1059_8_1	1447_6_10	543_6_706	1409_0_65	2509_6_87	1466_6_264	348_6_336	202_6_13	1247_6_86	207_6_1	1271_123_1	2282_8_192	1150_6_440	463_6_1	225_6_1	268_8_1	844_25_39	51_6_1	941_8_67	2798_8_35	1362_6_1	1100_0_173	530_123_1	511_6_240	2534_123_1793
607_6_1	666_6_2153	133_6_257	84_8_1	493_8_1	25_24_1	1423_6_395	3578_6_263	791_6_1477	1059_8_1	1447_6_12	543_6_736	1409_0_56	2509_6_82	1466_6_261	348_6_335	202_6_13	1247_6_90	207_6_1	1271_123_1	2282_8_173	1150_6_410	463_6_1	225_6_1	268_8_1	844_25_44	51_6_1	941_8_74	2798_8_48	1362_6_1	1100_0_173	530_123_1	511_6_257	2534_123_1744
607_6_1	666_6_2206	133_6_278	84_8_1	493_8_1	25_24_1	1423_6_423	3578_6_272	791_6_1513	1059_8_1	1447_6_12	543_6_736	1409_0_70	2509_6_68	1466_6_255	348_6_334	202_6_12	1247_6_93	207_6_1	1271_123_1	2282_8_170	1150_6_371	463_6_1	225_6_1	268_8_1	844_25_56	51_6_1	941_8_67	2798_8_55	1362_6_1	1100_0_172	530_123_1	511_6_243	2534_123_1657
607_6_1	666_6_2251	133_6_259	84_8_1	493_8_1	25_24_1	1423_6_391	3578_6_277	791_6_1439	1059_8_1	1447_6_21	543_6_759	1409_0_74	2509_6_78	1466_6_237	348_6_387	202_6_12	1247_6_95	207_6_1	1271_123_1	2282_8_163	1150_6_353	463_6_1	225_6_1	268_8_1	844_25_56	51_6_1	941_8_69	2798_8_51	1362_6_1	1100_0_197	530_123_1	511_6_221	2534_123_1689
607_6_1	666_6_2303	133_6_262	84_8_1	493_8_1	25_24_1	1423_6_406	3578_6_249	791_6_1396	1059_8_1	1447_6_16	543_6_729	1409_0_53	2509_6_102	1466_6_226	348_6_394	202_6_7	1247_6_102	207_6_1	1271_123_1	2282_8_188	1150_6_357	463_6_1	225_6_1	268_8_1	844_25_50	51_6_1	941_8_57	2798_8_58	1362_6_1	1100_0_186	530_123_1	511_6_234	2534_123_1729
607_6_1	666_6_2389	133_6_273	84_8_1	493_8_1	25_24_1	1423_6_412	3578_6_255	791_6_1446	1059_8_1	1447_6_8	543_6_716	1409_0_59	2509_6_90	1466_6_226	348_6_392	202_6_4	1247_6_107	207_6_1	1271_123_1	2282_8_161	1150_6_375	463_6_1	225_6_1	268_8_1	844_25_52	51_6_1	941_8_50	2798_8_63	1362_6_1	1100_0_198	530_123_1	511_6_216	2534_123_1630
607_6_1	666_6_2502	133_6_268	84_8_1	493_8_1	25_24_1	1423_6_381	3578_6_257	791_6_1420	1059_8_1	1447_6_6	543_6_770	1409_0_71	2509_6_109	1466_6_223	348_6_391	202_6_6	1247_6_106	207_6_1	1271_123_1	2282_8_159	1150_6_342	463_6_1	225_6_1	268_8_1	844_25_74	51_6_1	941_8_57	2798_8_64	1362_6_1	1100_0_190	530_123_1	511_6_206	2534_123_1508
607_6_1	666_6_2496	133_6_276	84_8_1	493_8_1	25_24_1	1423_6_378	3578_6_224	791_6_1407	1059_8_1	1447_6_5	543_6_832	1409_0_65	2509_6_138	1466_6_211	348_6_388	202_6_5	1247_6_120	207_6_1	1271_123_1	2282_8_153	1150_6_308	463_6_1	225_6_1	268_8_1	844_25_103	51_6_1	941_8_39	2798_8_82	1362_6_1	1100_0_174	530_123_1	511_6_235	2534_123_1448
607_6_1	666_6_2528	133_6_260	84_8_1	493_8_1	25_24_1	1423_6_409	3578_6_247	791_6_1458	1059_8_1	1447_6_6	543_6_835	1409_0_66	2509_6_121	1466_6_202	348_6_350	202_6_3	1247_6_118	207_6_1	1271_123_1	2282_8_144	1150_6_316	463_6_1	225_6_1	268_8_1	844_25_120	51_6_1	941_8_27	2798_8_83	1362_6_1	1100_0_177	530_123_1	511_6_207	2534_123_1420
607_6_1	666_6_2577	133_6_246	84_8_1	493_8_1	25_24_1	1423_6_421	3578_6_239	791_6_1519	1059_8_1	1447_6_5	543_6_814	1409_0_81	2509_6_140	1466_6_178	348_6_349	202_6_4	1247_6_110	207_6_1	1271_123_1	2282_8_133	1150_6_313	463_6_1	225_6_1	268_8_1	844_25_134	51_6_1	941_8_17	2798_8_72	1362_6_1	1100_0_176	530_123_1	511_6_194	2534_123_1385
607_6_1	666_6_2560	133_6_269	84_8_1	493_8_1	25_24_1	1423_6_404	3578_6_200	791_6_1526	1059_8_1	1447_6_2	543_6_830	1409_0_77	2509_6_153	1466_6_145	348_6_394	202_6_4	1247_6_122	207_6_1	1271_123_1	2282_8_148	1150_6_276	463_6_1	225_6_1	268_8_1	844_25_172	51_6_1	941_8_10	2798_8_71	1362_6_1	1100_0_152	530_123_1	511_6_188	2534_123_1394
607_6_1	666_6_2539	133_6_281	84_8_1	493_8_1	25_24_1	1423_6_434	3578_6_185	791_6_1624	1059_8_1	1447_6_2	543_6_797	1409_0_80	2509_6_142	1466_6_135	348_6_393	202_6_1	1247_6_128	207_6_1	1271_123_1	2282_8_134	1150_6_281	463_6_1	225_6_1	268_8_1	844_25_207	51_6_1	941_8_4	2798_8_75	1362_6_1	1100_0_155	530_123_1	511_6_155	2534_123_1360
607_6_1	666_6_2564	133_6_267	84_8_1	493_8_1	25_24_1	1423_6_431	3578_6_166	791_6_1554	1059_8_1	1447_6_2	543_6_762	1409_0_87	2509_6_152	1466_6_138	348_6_429	202_6_2	1247_6_132	207_6_1	1271_123_1	2282_8_128	1150_6_292	463_6_1	225_6_1	268_8_1	844_25_212	51_6_1	941_8_2	2798_8_67	1362_6_1	1100_0_146	530_123_1	511_6_158	2534_123_1420
607_6_1	666_6_2539	133_6_271	84_8_1	493_8_1	25_24_1	1423_6_444	3578_6_137	791_6_1514	1059_8_1	1447_6_3	543_6_751	1409_0_78	2509_6_159	1466_6_130	348_6_460	202_6_4	1247_6_127	207_6_1	1271_123_1	2282_8_139	1150_6_268	463_6_1	225_6_1	268_8_1	844_25_234	51_6_1	941_8_3	2798_8_59	1362_6_1	1100_0_152	530_123_1	511_6_163	2534_123_1481
607_6_1	666_6_2494	133_6_260	84_8_1	493_8_1	25_24_1	1423_6_444	3578_6_114	791_6_1538	1059_8_1	543_6_769	1409_0_71	2509_6_125	1466_6_135	348_6_464	202_6_4	1247_6_130	207_6_1	1271_123_1	2282_8_136	1150_6_264	463_6_1	225_6_1	268_8_1	844_25_285	51_6_1	941_8_1	2798_8_49	1362_6_1	1100_0_137	530_123_1	511_6_136	2534_123_1549
607_6_1	666_6_2467	133_6_254	84_8_1	493_8_1	25_24_1	1423_6_432	3578_6_115	791_6_1534	1059_8_1	543_6_730	1409_0_80	2509_6_112	1466_6_122	348_6_474	202_6_8	1247_6_124	207_6_1	1271_123_1	2282_8_141	1150_6_270	463_6_1	225_6_1	268_8_1	844_25_305	51_6_1	2798_8_43	1362_6_1	1100_0_121	530_123_1	511_6_129	2534_123_1614
607_6_1	666_6_2398	133_6_241	84_8_1	493_8_1	25_24_1	1423_6_435	3578_6_91	791_6_1443	1059_8_1	543_6_746	1409_0_72	2509_6_125	1466_6_119	348_6_485	202_6_10	1247_6_127	207_6_1	1271_123_1	2282_8_175	1150_6_245	463_6_1	225_6_1	268_8_1	844_25_331	51_6_1	2798_8_40	1362_6_1	1100_0_124	530_123_1	511_6_135	2534_123_1680
607_6_1	666_6_2360	133_6_215	84_8_1	493_8_1	25_24_1	1423_6_421	3578_6_78	791_6_1495	1059_8_1	543_6_767	1409_0_66	2509_6_120	1466_6_128	348_6_500	202_6_12	1247_6_139	207_6_1	1271_123_1	2282_8_171	1150_6_225	463_6_1	225_6_1	268_8_1	844_25_335	51_6_1	2798_8_38	1362_6_1	1100_0_117	530_123_1	511_6_136	2534_123_1681
607_6_1	666_6_2328	133_6_218	84_8_1	493_8_1	25_24_1	1423_6_429	3578_6_77	791_6_1493	1059_8_1	543_6_717	1409_0_75	2509_6_112	1466_6_146	348_6_468	202_6_21	1247_6_126	207_6_1	1271_123_1	2282_8_197	1150_6_228	463_6_1	225_6_1	268_8_1	844_25_316	51_6_1	2798_8_46	1362_6_1	1100_0_112	530_123_1	511_6_159	2534_123_1716
607_6_1	666_6_2303	133_6_225	84_8_1	493_8_1	25_24_1	1423_6_386	3578_6_72	791_6_1475	1059_8_1	543_6_732	1409_0_81	2509_6_130	1466_6_162	348_6_490	202_6_21	1247_6_128	207_6_1	1271_123_1	2282_8_216	1150_6_221	463_6_1	225_6_1	268_8_1	844_25_264	51_6_1	2798_8_50	1362_6_1	1100_0_116	530_123_1	511_6_204	2534_123_1731
607_6_1	666_6_2263	133_6_243	84_8_1	493_8_1	25_24_1	1423_6_382	3578_6_79	791_6_1467	1059_8_1	543_6_731	1409_0_72	2509_6_116	1466_6_166	348_6_513	202_6_24	1247_6_136	207_6_1	1271_123_1	2282_8_189	1150_6_221	463_6_1	225_6_1	268_8_1	844_25_238	51_6_1	2798_8_41	1362_6_1	1100_0_97	530_123_1	511_6_229	2534_123_1834
607_6_1	666_6_2217	133_6_273	84_8_1	493_8_1	25_24_1	1423_6_374	3578_6_73	791_6_1528	1059_8_1	543_6_705	1409_0_75	2509_6_119	1466_6_192	348_6_469	202_6_31	1247_6_125	207_6_1	1271_123_1	2282_8_184	1150_6_254	463_6_1	225_6_1	268_8_1	844_25_194	51_6_1	2798_8_34	1362_6_1	1100_0_95	530_123_1	511_6_250	2534_123_1864
607_6_1	666_6_2144	133_6_288	84_8_1	493_8_1	25_24_1	1423_6_411	3578_6_62	791_6_1523	1059_8_1	543_6_686	1409_0_89	2509_6_129	1466_6_200	348_6_486	202_6_35	1247_6_114	207_6_1	1271_123_1	2282_8_208	1150_6_231	463_6_1	225_6_1	268_8_1	844_25_159	51_6_1	2798_8_37	1362_6_1	1100_0_93	530_123_1	511_6_252	2534_123_1916
607_6_1	666_6_2165	133_6_333	84_8_1	493_8_1	25_24_1	1423_6_399	3578_6_84	791_6_1475	1059_8_1	543_6_685	1409_0_69	2509_6_113	1466_6_195	348_6_493	202_6_40	1247_6_114	207_6_1	1271_123_1	2282_8_213	1150_6_259	463_6_1	225_6_1	268_8_1	844_25_126	51_6_1	2798_8_35	1362_6_1	1100_0_84	530_123_1	511_6_245	2534_123_1976
607_6_1	666_6_2175	133_6_296	84_8_1	493_8_1	25_24_1	1423_6_390	3578_6_92	791_6_1563	1059_8_1	543_6_681	1409_0_74	2509_6_89	1466_6_200	348_6_457	202_6_40	1247_6_106	207_6_1	1271_123_1	2282_8_207	1150_6_296	463_6_1	225_6_1	268_8_1	844_25_106	51_6_1	2798_8_36	1362_6_1	1100_0_92	530_123_1	511_6_235	2534_123_1973
607_6_1	666_6_2057	133_6_297	84_8_1	493_8_1	25_24_1	1423_6_341	3578_6_84	791_6_1559	1059_8_1	543_6_659	1409_0_70	2509_6_137	1466_6_220	348_6_427	202_6_45	1247_6_105	207_6_1	1271_123_1	2282_8_235	1150_6_296	463_6_1	225_6_1	268_8_1	844_25_94	51_6_1	2798_8_39	1362_6_1	1100_0_103	530_123_1	511_6_262	2534_123_2086
607_6_1	666_6_2062	133_6_280	84_8_1	493_8_1	25_24_1	1423_6_324	3578_6_96	791_6_1481	1059_8_1	543_6_659	1409_0_58	2509_6_115	1466_6_200	348_6_465	202_6_40	1247_6_102	207_6_1	1271_123_1	2282_8_227	1150_6_285	463_6_1	225_6_1	268_8_1	844_25_85	51_6_1	2798_8_28	1362_6_1	1100_0_118	530_123_1	511_6_300	2534_123_2183
607_6_1	666_6_2042	133_6_278	84_8_1	493_8_1	25_24_1	1423_6_327	3578_6_100	791_6_1444	1059_8_1	543_6_662	1409_0_63	2509_6_111	1466_6_203	348_6_454	202_6_36	1247_6_109	207_6_1	1271_123_1	2282_8_213	1150_6_309	463_6_1	225_6_1	268_8_1	844_25_86	51_6_1	2798_8_26	1362_6_1	1100_0_123	530_123_1	511_6_295	2534_123_2234
607_6_1	666_6_2007	133_6_263	84_8_1	493_8_1	25_24_1	1423_6_320	3578_6_102	791_6_1464	1059_8_1	543_6_661	1409_0_81	2509_6_126	1466_6_226	348_6_404	202_6_31	1247_6_100	207_6_1	1271_123_1	2282_8_220	1150_6_312	463_6_1	225_6_1	268_8_1	844_25_73	51_6_1	2798_8_23	1362_6_1	1100_0_145	530_123_1	511_6_288	2534_123_2275
607_6_1	666_6_2064	133_6_242	84_8_1	493_8_1	25_24_1	1423_6_267	3578_6_86	791_6_1423	1059_8_1	543_6_650	1409_0_82	2509_6_105	1466_6_250	348_6_428	202_6_25	1247_6_111	207_6_1	1271_123_1	2282_8_214	1150_6_295	463_6_1	225_6_1	268_8_1	844_25_81	51_6_1	2798_8_23	1362_6_1	1100_0_151	530_123_1	511_6_324	2534_123_2252
607_6_1	666_6_2040	133_6_242	84_8_1	493_8_1	25_24_1	1423_6_272	3578_6_86	791_6_1424	1059_8_1	543_6_650	1409_0_73	2509_6_114	1466_6_248	348_6_459	202_6_24	1247_6_127	207_6_1	1271_123_1	2282_8_194	1150_6_292	463_6_1	225_6_1	268_8_1	844_25_86	51_6_1	2798_8_30	1362_6_1	1100_0_150	530_123_1	511_6_319	2534_123_2198
607_6_1	666_6_2066	133_6_231	84_8_1	493_8_1	25_24_1	1423_6_244	3578_6_77	791_6_1392	1059_8_1	543_6_626	1409_0_93	2509_6_136	1466_6_273	348_6_441	202_6_19	1247_6_133	207_6_1	1271_123_1	2282_8_226	1150_6_287	463_6_1	225_6_1	268_8_1	844_25_86	51_6_1	2798_8_21	1362_6_1	1100_0_187	530_123_1	511_6_307	2534_123_2113
607_6_1	666_6_2164	133_6_218	84_8_1	493_8_1	25_24_1	1423_6_235	3578_6_67	791_6_1349	1059_8_1	543_6_683	1409_0_81	2509_6_139	1466_6_288	348_6_438	202_6_14	1247_6_162	207_6_1	1271_123_1	2282_8_211	1150_6_265	463_6_1	225_6_1	268_8_1	844_25_104	51_6_1	2798_8_25	1362_6_1	1100_0_210	530_123_1	511_6_294	2534_123_1985
607_6_1	666_6_2211	133_6_212	84_8_1	493_8_1	25_24_1	1423_6_224	3578_6_67	791_6_1375	1059_8_1	543_6_715	1409_0_94	2509_6_146	1466_6_270	348_6_446	202_6_15	1247_6_183	207_6_1	1271_123_1	2282_8_189	1150_6_279	463_6_1	225_6_1	268_8_1	844_25_120	51_6_1	2798_8_30	1362_6_1	1100_0_200	530_123_1	511_6_260	2534_123_1870
607_6_1	666_6_2250	133_6_220	84_8_1	493_8_1	25_24_1	1423_6_219	3578_6_90	791_6_1330	1059_8_1	543_6_731	1409_0_114	2509_6_177	1466_6_257	348_6_427	202_6_17	1247_6_184	207_6_1	1271_123_1	2282_8_203	1150_6_288	463_6_1	225_6_1	268_8_1	844_25_124	51_6_1	2798_8_29	1362_6_1	1100_0_202	530_123_1	511_6_246	2534_123_1838
607_6_1	666_6_2329	133_6_229	84_8_1	493_8_1	25_24_1	1423_6_257	3578_6_83	791_6_1266	1059_8_1	543_6_800	1409_0_100	2509_6_149	1466_6_279	348_6_382	202_6_19	1247_6_211	207_6_1	1271_123_1	2282_8_193	1150_6_296	463_6_1	225_6_1	268_8_1	844_25_139	51_6_1	2798_8_19	1362_6_1	1100_0_209	530_123_1	511_6_267	2534_123_1756
607_6_1	666_6_2431	133_6_202	84_8_1	493_8_1	25_24_1	1423_6_275	3578_6_104	791_6_1252	1059_8_1	543_6_895	1409_0_96	2509_6_103	1466_6_279	348_6_391	202_6_18	1247_6_218	207_6_1	1271_123_1	2282_8_152	1150_6_302	463_6_1	225_6_1	268_8_1	844_25_160	51_6_1	2798_8_16	1362_6_1	1100_0_173	530_123_1	511_6_241	2534_123_1716
607_6_1	666_6_2430	133_6_198	84_8_1	493_8_1	25_24_1	1423_6_322	3578_6_95	791_6_1275	1059_8_1	543_6_858	1409_0_110	2509_6_120	1466_6_263	348_6_406	202_6_13	1247_6_223	207_6_1	1271_123_1	2282_8_166	1150_6_300	463_6_1	225_6_1	268_8_1	844_25_159	51_6_1	2798_8_11	1362_6_1	1100_0_194	530_123_1	511_6_263	2534_123_1660
607_6_1	666_6_2461	133_6_205	84_8_1	493_8_1	25_24_1	1423_6_335	3578_6_82	791_6_1283	1059_8_1	543_6_862	1409_0_93	2509_6_120	1466_6_288	348_6_386	202_6_9	1247_6_234	207_6_1	1271_123_1	2282_8_174	1150_6_299	463_6_1	225_6_1	268_8_1	844_25_189	51_6_1	2798_8_8	1362_6_1	1100_0_194	530_123_1	511_6_270	2534_123_1615
607_6_1	666_6_2504	133_6_207	84_8_1	493_8_1	25_24_1	1423_6_320	3578_6_84	791_6_1264	1059_8_1	543_6_913	1409_0_98	2509_6_115	1466_6_261	348_6_405	202_6_9	1247_6_234	207_6_1	1271_123_1	2282_8_157	1150_6_307	463_6_1	225_6_1	268_8_1	844_25_197	51_6_1	2798_8_8	1362_6_1	1100_0_164	530_123_1	511_6_236	2534_123_1661
607_6_1	666_6_2454	133_6_220	84_8_1	493_8_1	25_24_1	1423_6_325	3578_6_81	791_6_1258	1059_8_1	543_6_943	1409_0_109	2509_6_128	1466_6_252	348_6_392	202_6_6	1247_6_236	207_6_1	1271_123_1	2282_8_152	1150_6_277	463_6_1	225_6_1	268_8_1	844_25_207	51_6_1	2798_8_6	1362_6_1	1100_0_148	530_123_1	511_6_245	2534_123_1682
607_6_1	666_6_2439	133_6_215	84_8_1	493_8_1	25_24_1	1423_6_343	3578_6_80	791_6_1337	1059_8_1	543_6_948	1409_0_117	2509_6_103	1466_6_259	348_6_345	202_6_6	1247_6_228	207_6_1	1271_123_1	2282_8_160	1150_6_242	463_6_1	225_6_1	268_8_1	844_25_218	51_6_1	2798_8_10	1362_6_1	1100_0_155	530_123_1	511_6_274	2534_123_1631
607_6_1	666_6_2458	133_6_201	84_8_1	493_8_1	25_24_1	1423_6_342	3578_6_75	791_6_1351	1059_8_1	543_6_945	1409_0_94	2509_6_105	1466_6_238	348_6_380	202_6_5	1247_6_223	207_6_1	1271_123_1	2282_8_159	1150_6_246	463_6_1	225_6_1	268_8_1	844_25_258	51_6_1	2798_8_4	1362_6_1	1100_0_124	530_123_1	511_6_237	2534_123_1632
607_6_1	666_6_2357	133_6_200	84_8_1	493_8_1	25_24_1	1423_6_373	3578_6_51	791_6_1416	1059_8_1	543_6_930	1409_0_93	2509_6_132	1466_6_211	348_6_395	202_6_3	1247_6_218	207_6_1	1271_123_1	2282_8_191	1150_6_221	463_6_1	225_6_1	268_8_1	844_25_263	51_6_1	2798_8_4	1362_6_1	1100_0_117	530_123_1	511_6_219	2534_123_1615
607_6_1	666_6_2327	133_6_212	84_8_1	493_8_1	25_24_1	1423_6_363	3578_6_58	791_6_1469	1059_8_1	543_6_924	1409_0_74	2509_6_112	1466_6_206	348_6_380	202_6_4	1247_6_229	207_6_1	1271_123_1	2282_8_202	1150_6_203	463_6_1	225_6_1	268_8_1	844_25_264	51_6_1	2798_8_2	1362_6_1	1100_0_93	530_123_1	511_6_247	2534_123_1551
607_6_1	666_6_2342	133_6_208	84_8_1	493_8_1	25_24_1	1423_6_354	3578_6_52	791_6_1420	1059_8_1	543_6_910	1409_0_61	2509_6_107	1466_6_203	348_6_420	202_6_5	1247_6_226	207_6_1	1271_123_1	2282_8_186	1150_6_240	463_6_1	225_6_1	268_8_1	844_25_242	51_6_1	2798_8_1	1362_6_1	1100_0_72	530_123_1	511_6_227	2534_123_1547
607_6_1	666_6_2306	133_6_221	25_24_1	1423_6_375	3578_6_46	791_6_1449	543_6_871	1409_0_62	2509_6_158	1466_6_186	348_6_418	202_6_6	1247_6_200	207_6_1	1271_123_1	2282_8_193	1150_6_215	463_6_1	225_6_1	268_8_1	844_25_199	51_6_1	1362_6_1	1100_0_59	530_123_1	511_6_250	2534_123_1575
607_6_1	666_6_2250	133_6_222	25_24_1	1423_6_340	3578_6_43	791_6_1527	543_6_879	1409_0_60	2509_6_157	1466_6_189	348_6_446	202_6_7	1247_6_211	207_6_1	1271_123_1	2282_8_176	1150_6_219	463_6_1	225_6_1	268_8_1	844_25_161	51_6_1	1362_6_1	1100_0_51	530_123_1	511_6_265	2534_123_1623
607_6_1	666_6_2271	133_6_219	25_24_1	1423_6_350	3578_6_44	791_6_1495	543_6_919	1409_0_54	2509_6_145	1466_6_183	348_6_473	202_6_5	1247_6_204	207_6_1	1271_123_1	2282_8_162	1150_6_219	463_6_1	225_6_1	268_8_1	844_25_113	51_6_1	1362_6_1	1100_0_43	530_123_1	511_6_270	2534_123_1712
607_6_1	666_6_2255	133_6_198	25_24_1	1423_6_359	3578_6_35	791_6_1549	543_6_930	1409_0_60	2509_6_175	1466_6_186	348_6_480	1247_6_177	207_6_1	1271_123_1	2282_8_172	1150_6_227	463_6_1	225_6_1	268_8_1	844_25_84	51_6_1	1362_6_1	1100_0_38	530_123_1	511_6_260	2534_123_1787
607_6_1	666_6_2226	133_6_220	25_24_1	1423_6_355	3578_6_34	791_6_1604	543_6_937	1409_0_58	2509_6_178	1466_6_166	348_6_482	1247_6_176	207_6_1	1271_123_1	2282_8_164	1150_6_240	463_6_1	225_6_1	268_8_1	844_25_69	51_6_1	1362_6_1	1100_0_25	530_123_1	511_6_284	2534_123_1819
607_6_1	666_6_2270	133_6_195	25_24_1	1423_6_350	3578_6_27	791_6_1700	543_6_949	1409_0_52	2509_6_164	1466_6_182	348_6_459	1247_6_173	207_6_1	1271_123_1	2282_8_141	1150_6_262	463_6_1	225_6_1	268_8_1	844_25_59	51_6_1	1362_6_1	1100_0_18	530_123_1	511_6_298	2534_123_1780
607_6_1	666_6_2290	133_6_201	25_24_1	1423_6_365	3578_6_20	791_6_1688	543_6_939	1409_0_52	2509_6_158	1466_6_192	348_6_432	1247_6_145	207_6_1	1271_123_1	2282_8_146	1150_6_278	463_6_1	225_6_1	268_8_1	844_25_70	51_6_1	1362_6_1	1100_0_12	530_123_1	511_6_289	2534_123_1848
607_6_1	666_6_2227	133_6_213	25_24_1	1423_6_361	3578_6_20	791_6_1612	543_6_922	1409_0_35	2509_6_175	1466_6_214	348_6_467	1247_6_144	207_6_1	1271_123_1	2282_8_145	1150_6_300	463_6_1	225_6_1	268_8_1	844_25_87	51_6_1	1362_6_1	1100_0_9	530_123_1	511_6_296	2534_123_1928
607_6_1	666_6_2168	133_6_208	25_24_1	1423_6_385	3578_6_22	791_6_1662	543_6_921	1409_0_38	2509_6_170	1466_6_223	348_6_443	1247_6_127	207_6_1	1271_123_1	2282_8_134	1150_6_282	463_6_1	225_6_1	268_8_1	844_25_100	51_6_1	1362_6_1	1100_0_8	530_123_1	511_6_293	2534_123_1989
607_6_1	666_6_2165	133_6_208	25_24_1	1423_6_349	3578_6_16	791_6_1627	543_6_920	1409_0_43	2509_6_184	1466_6_218	348_6_452	1247_6_105	207_6_1	1271_123_1	2282_8_142	1150_6_278	463_6_1	225_6_1	268_8_1	844_25_120	51_6_1	1362_6_1	1100_0_13	530_123_1	511_6_297	2534_123_2048
607_6_1	666_6_2065	133_6_207	25_24_1	1423_6_362	3578_6_13	791_6_1593	543_6_956	1409_0_37	2509_6_213	1466_6_191	348_6_472	1247_6_101	207_6_1	1271_123_1	2282_8_138	1150_6_274	463_6_1	225_6_1	268_8_1	844_25_132	51_6_1	1362_6_1	1100_0_7	530_123_1	511_6_286	2534_123_2146
607_6_1	666_6_2012	133_6_189	25_24_1	1423_6_377	3578_6_11	791_6_1593	543_6_948	1409_0_39	2509_6_224	1466_6_178	348_6_477	1247_6_104	207_6_1	1271_123_1	2282_8_129	1150_6_256	463_6_1	225_6_1	268_8_1	844_25_150	51_6_1	1362_6_1	1100_0_2	530_123_1	511_6_257	2534_123_2259
607_6_1	666_6_2043	133_6_188	25_24_1	1423_6_355	3578_6_6	791_6_1607	543_6_908	1409_0_50	2509_6_199	1466_6_187	348_6_434	1247_6_94	207_6_1	1271_123_1	2282_8_151	1150_6_246	463_6_1	225_6_1	268_8_1	844_25_177	51_6_1	1362_6_1	1100_0_2	530_123_1	511_6_256	2534_123_2311
607_6_1	666_6_1962	133_6_174	25_24_1	1423_6_314	3578_6_10	791_6_1570	543_6_944	1409_0_47	2509_6_217	1466_6_178	348_6_427	1247_6_84	207_6_1	1271_123_1	2282_8_165	1150_6_245	463_6_1	225_6_1	268_8_1	844_25_208	51_6_1	1362_6_1	1100_0_2	530_123_1	511_6_264	2534_123_2399
607_6_1	666_6_1884	133_6_175	25_24_1	1423_6_316	3578_6_5	791_6_1558	543_6_989	1409_0_40	2509_6_231	1466_6_154	348_6_405	1247_6_88	207_6_1	1271_123_1	2282_8_172	1150_6_242	463_6_1	225_6_1	268_8_1	844_25_237	51_6_1	1362_6_1	1100_0_2	530_123_1	511_6_274	2534_123_2437
607_6_1	666_6_1848	133_6_175	25_24_1	1423_6_327	3578_6_2	791_6_1600	543_6_961	1409_0_39	2509_6_203	1466_6_157	348_6_398	1247_6_89	207_6_1	1271_123_1	2282_8_168	1150_6_210	463_6_1	225_6_1	268_8_1	844_25_255	51_6_1	1362_6_1	1100_0_1	530_123_1	511_6_246	2534_123_2524
607_6_1	666_6_1855	133_6_175	1423_6_288	3578_6_4	791_6_1538	543_6_968	1409_0_34	2509_6_194	1466_6_152	348_6_406	207_6_1	1271_123_1	2282_8_185	1150_6_230	463_6_1	225_6_1	268_8_1	844_25_251	51_6_1	1362_6_1	1247_6_89	530_123_1	511_6_263	2534_123_2587
607_6_1	666_6_1780	133_6_174	1423_6_316	791_6_1521	543_6_1009	1409_0_32	2509_6_195	1466_6_148	348_6_390	207_6_1	1271_123_1	2282_8_163	1150_6_218	463_6_1	225_6_1	268_8_1	844_25_262	51_6_1	1247_6_75	530_123_1	511_6_241	2534_123_2695
607_6_1	666_6_1738	133_6_150	1423_6_329	791_6_1612	543_6_965	1409_0_35	2509_6_189	1466_6_118	348_6_379	207_6_1	1271_123_1	2282_8_140	1150_6_192	463_6_1	225_6_1	268_8_1	844_25_275	51_6_1	1247_6_75	530_123_1	511_6_243	2534_123_2784
607_6_1	666_6_1796	133_6_138	1423_6_300	791_6_1530	543_6_969	1409_0_33	2509_6_178	1466_6_123	348_6_393	207_6_1	1271_123_1	2282_8_138	1150_6_203	463_6_1	225_6_1	268_8_1	844_25_284	51_6_1	1247_6_73	530_123_1	511_6_227	2534_123_2838
607_6_1	666_6_1811	133_6_125	1423_6_264	791_6_1512	543_6_988	1409_0_26	2509_6_162	1466_6_104	348_6_359	207_6_1	1271_123_1	2282_8_149	1150_6_194	463_6_1	225_6_1	268_8_1	844_25_336	51_6_1	1247_6_73	530_123_1	511_6_221	2534_123_2901
607_6_1	666_6_1776	133_6_123	1423_6_283	791_6_1536	543_6_949	1409_0_27	2509_6_181	1466_6_103	348_6_355	207_6_1	1271_123_1	2282_8_152	1150_6_173	463_6_1	225_6_1	268_8_1	844_25_360	51_6_1	1247_6_68	530_123_1	511_6_199	2534_123_2938
607_6_1	666_6_1774	133_6_120	1423_6_291	791_6_1573	543_6_910	1409_0_19	2509_6_190	1466_6_78	348_6_307	207_6_1	1271_123_1	2282_8_138	1150_6_196	463_6_1	225_6_1	268_8_1	844_25_390	51_6_1	1247_6_59	530_123_1	511_6_221	2534_123_2954
607_6_1	666_6_1777	133_6_109	1423_6_278	791_6_1494	543_6_944	1409_0_15	2509_6_194	1466_6_68	348_6_334	207_6_1	1271_123_1	2282_8_145	1150_6_209	463_6_1	225_6_1	268_8_1	844_25_400	51_6_1	1247_6_39	530_123_1	511_6_213	2534_123_3000
607_6_1	666_6_1712	133_6_113	1423_6_326	791_6_1484	543_6_950	1409_0_17	2509_6_190	1466_6_61	348_6_312	207_6_1	1271_123_1	2282_8_123	1150_6_173	463_6_1	225_6_1	268_8_1	844_25_432	51_6_1	1247_6_42	530_123_1	511_6_230	2534_123_3054
607_6_1	666_6_1667	133_6_107	1423_6_378	791_6_1553	543_6_926	1409_0_15	2509_6_180	1466_6_50	348_6_277	207_6_1	1271_123_1	2282_8_124	1150_6_166	463_6_1	225_6_1	268_8_1	844_25_438	51_6_1	1247_6_49	530_123_1	511_6_260	2534_123_3023
607_6_1	666_6_1674	133_6_113	1423_6_332	791_6_1485	543_6_951	1409_0_11	2509_6_184	1466_6_41	348_6_280	207_6_1	1271_123_1	2282_8_127	1150_6_168	463_6_1	225_6_1	268_8_1	844_25_491	51_6_1	1247_6_52	530_123_1	511_6_247	2534_123_3042
607_6_1	666_6_1716	133_6_108	1423_6_358	791_6_1453	543_6_929	1409_0_15	2509_6_180	1466_6_38	348_6_276	207_6_1	1271_123_1	2282_8_109	1150_6_150	463_6_1	225_6_1	268_8_1	844_25_533	51_6_1	1247_6_55	530_123_1	511_6_220	2534_123_3037
607_6_1	666_6_1761	133_6_114	1423_6_395	791_6_1436	543_6_860	1409_0_13	2509_6_181	1466_6_25	348_6_267	207_6_1	1271_123_1	2282_8_106	1150_6_161	463_6_1	225_6_1	268_8_1	844_25_570	51_6_1	1247_6_55	530_123_1	511_6_216	2534_123_2994
607_6_1	666_6_1752	133_6_120	1423_6_395	791_6_1435	543_6_892	1409_0_15	2509_6_172	1466_6_20	348_6_246	207_6_1	1271_123_1	2282_8_115	1150_6_160	463_6_1	225_6_1	268_8_1	844_25_580	51_6_1	1247_6_39	530_123_1	511_6_216	2534_123_2964
607_6_1	666_6_1789	133_6_127	1423_6_371	791_6_1384	543_6_886	1409_0_19	2509_6_164	1466_6_22	348_6_279	207_6_1	1271_123_1	2282_8_101	1150_6_122	463_6_1	225_6_1	268_8_1	844_25_642	51_6_1	1247_6_29	530_123_1	511_6_217	2534_123_2936
607_6_1	666_6_1849	133_6_110	1423_6_370	791_6_1330	543_6_824	1409_0_17	2509_6_138	1466_6_15	348_6_311	207_6_1	1271_123_1	2282_8_102	1150_6_135	463_6_1	225_6_1	268_8_1	844_25_685	51_6_1	1247_6_27	530_123_1	511_6_245	2534_123_2876
607_6_1	666_6_1914	133_6_109	1423_6_342	791_6_1328	543_6_837	1409_0_10	2509_6_132	1466_6_15	348_6_296	207_6_1	1271_123_1	2282_8_120	1150_6_163	463_6_1	225_6_1	268_8_1	844_25_706	51_6_1	1247_6_11	530_123_1	511_6_230	2534_123_2720
607_6_1	666_6_2025	133_6_113	1423_6_305	791_6_1272	543_6_848	1409_0_7	2509_6_135	1466_6_7	348_6_314	207_6_1	1271_123_1	2282_8_99	1150_6_128	463_6_1	225_6_1	268_8_1	844_25_765	51_6_1	1247_6_9	530_123_1	511_6_227	2534_123_2614
607_6_1	666_6_2150	133_6_94	1423_6_323	791_6_1243	543_6_779	1409_0_7	2509_6_141	1466_6_2	348_6_306	207_6_1	1271_123_1	2282_8_117	1150_6_152	463_6_1	225_6_1	268_8_1	844_25_800	51_6_1	1247_6_16	530_123_1	511_6_192	2534_123_2431
607_6_1	666_6_2290	133_6_81	1423_6_315	791_6_1190	543_6_730	1409_0_7	2509_6_132	1466_6_4	348_6_305	207_6_1	1271_123_1	2282_8_109	1150_6_153	463_6_1	225_6_1	268_8_1	844_25_889	51_6_1	1247_6_21	530_123_1	511_6_187	2534_123_2266
607_6_1	666_6_2429	133_6_87	1423_6_257	791_6_1165	543_6_749	1409_0_11	2509_6_131	1466_6_2	348_6_309	207_6_1	1271_123_1	2282_8_93	1150_6_142	463_6_1	225_6_1	268_8_1	844_25_933	51_6_1	1247_6_23	530_123_1	511_6_158	2534_123_2095
607_6_1	666_6_2492	133_6_75	1423_6_276	791_6_1113	543_6_704	1409_0_15	2509_6_137	348_6_315	207_6_1	1271_123_1	2282_8_90	1150_6_137	463_6_1	225_6_1	268_8_1	844_25_980	51_6_1	1247_6_36	530_123_1	511_6_136	2534_123_2045
607_6_1	666_6_2556	133_6_77	1423_6_273	791_6_1115	543_6_701	1409_0_18	2509_6_141	348_6_290	207_6_1	1271_123_1	2282_8_100	1150_6_120	463_6_1	225_6_1	268_8_1	844_25_988	51_6_1	1247_6_52	530_123_1	511_6_141	2534_123_2027
607_6_1	666_6_2657	133_6_75	1423_6_240	791_6_1033	543_6_659	1409_0_33	2509_6_130	348_6_302	207_6_1	1271_123_1	2282_8_87	1150_6_85	463_6_1	225_6_1	268_8_1	844_25_1082	51_6_1	1247_6_68	530_123_1	511_6_138	2534_123_2109
607_6_1	666_6_2693	133_6_48	1423_6_216	791_6_990	543_6_643	1409_0_42	2509_6_121	348_6_289	207_6_1	1271_123_1	2282_8_79	1150_6_99	463_6_1	225_6_1	268_8_1	844_25_1137	51_6_1	1247_6_93	530_123_1	511_6_129	2534_123_2221
607_6_1	666_6_2722	133_6_46	1423_6_228	791_6_1020	543_6_568	1409_0_44	2509_6_121	348_6_288	207_6_1	1271_123_1	2282_8_92	1150_6_80	463_6_1	225_6_1	268_8_1	844_25_1176	51_6_1	1247_6_112	530_123_1	511_6_133	2534_123_2246
607_6_1	666_6_2850	133_6_47	1423_6_205	791_6_985	543_6_579	1409_0_56	2509_6_92	348_6_282	207_6_1	1271_123_1	2282_8_92	1150_6_63	463_6_1	225_6_1	268_8_1	844_25_1218	51_6_1	1247_6_116	530_123_1	511_6_123	2534_123_2226
607_6_1	666_6_2890	133_6_36	1423_6_163	791_6_975	543_6_588	1409_0_62	2509_6_105	348_6_295	207_6_1	1271_123_1	2282_8_76	1150_6_88	463_6_1	225_6_1	268_8_1	844_25_1225	51_6_1	1247_6_135	530_123_1	511_6_131	2534_123_2226
607_6_1	666_6_2896	133_6_27	1423_6_174	791_6_927	543_6_543	1409_0_54	2509_6_109	348_6_309	207_6_1	1271_123_1	2282_8_72	1150_6_105	463_6_1	225_6_1	268_8_1	844_25_1215	51_6_1	1247_6_152	530_123_1	511_6_121	2534_123_2308
607_6_1	666_6_2939	133_6_16	1423_6_179	791_6_880	543_6_550	1409_0_62	2509_6_107	348_6_284	207_6_1	1271_123_1	2282_8_85	1150_6_100	463_6_1	225_6_1	268_8_1	844_25_1192	51_6_1	1247_6_153	530_123_1	511_6_121	2534_123_2362
607_6_1	666_6_3095	133_6_12	1423_6_123	791_6_826	543_6_578	1409_0_61	2509_6_100	348_6_284	207_6_1	1271_123_1	2282_8_74	1150_6_123	463_6_1	225_6_1	268_8_1	844_25_1177	51_6_1	1247_6_176	530_123_1	511_6_125	2534_123_2250
607_6_1	666_6_3157	133_6_20	1423_6_134	791_6_803	543_6_553	1409_0_60	2509_6_102	348_6_300	207_6_1	1271_123_1	2282_8_80	1150_6_128	463_6_1	225_6_1	268_8_1	844_25_1138	51_6_1	1247_6_199	530_123_1	511_6_128	2534_123_2186
607_6_1	666_6_3212	133_6_18	1423_6_134	791_6_805	543_6_550	1409_0_55	2509_6_104	348_6_261	207_6_1	1271_123_1	2282_8_69	1150_6_150	463_6_1	225_6_1	268_8_1	844_25_1028	51_6_1	1247_6_205	530_123_1	511_6_130	2534_123_2204
607_6_1	666_6_3237	133_6_25	1423_6_102	791_6_803	543_6_554	1409_0_49	2509_6_93	348_6_261	207_6_1	1271_123_1	2282_8_64	1150_6_176	463_6_1	225_6_1	268_8_1	844_25_942	51_6_1	1247_6_222	530_123_1	511_6_166	2534_123_2179
607_6_1	666_6_3268	133_6_40	1423_6_113	791_6_806	543_6_507	1409_0_37	2509_6_84	348_6_299	207_6_1	1271_123_1	2282_8_62	1150_6_202	463_6_1	225_6_1	268_8_1	844_25_889	51_6_1	1247_6_232	530_123_1	511_6_187	2534_123_2129
607_6_1	666_6_3271	133_6_50	1423_6_115	791_6_862	543_6_517	1409_0_42	2509_6_72	348_6_297	207_6_1	1271_123_1	2282_8_54	1150_6_220	463_6_1	225_6_1	268_8_1	844_25_851	51_6_1	1247_6_234	530_123_1	511_6_214	2534_123_2021
607_6_1	666_6_3253	133_6_72	1423_6_103	791_6_917	543_6_554	1409_0_48	2509_6_66	348_6_317	207_6_1	1271_123_1	2282_8_52	1150_6_240	463_6_1	225_6_1	268_8_1	844_25_826	51_6_1	1247_6_205	530_123_1	511_6_231	2534_123_1905
607_6_1	666_6_3211	133_6_119	1423_6_119	791_6_956	543_6_580	1409_0_44	2509_6_59	348_6_357	207_6_1	1271_123_1	2282_8_57	1150_6_263	463_6_1	225_6_1	268_8_1	844_25_805	51_6_1	1247_6_216	530_123_1	511_6_244	2534_123_1785
607_6_1	666_6_3165	133_6_132	1423_6_111	791_6_1092	543_6_617	1409_0_43	2509_6_68	348_6_375	207_6_1	1271_123_1	2282_8_50	1150_6_261	463_6_1	225_6_1	268_8_1	844_25_826	51_6_1	1247_6_193	530_123_1	511_6_238	2534_123_1697
607_6_1	666_6_3097	133_6_175	1423_6_69	791_6_1189	543_6_650	1409_0_44	2509_6_68	348_6_391	207_6_1	1271_123_1	2282_8_51	1150_6_276	463_6_1	225_6_1	268_8_1	844_25_833	51_6_1	1247_6_184	530_123_1	511_6_225	2534_123_1620
607_6_1	666_6_3057	133_6_196	1423_6_65	791_6_1257	543_6_667	1409_0_37	2509_6_72	348_6_442	207_6_1	1271_123_1	2282_8_54	1150_6_302	463_6_1	225_6_1	268_8_1	844_25_790	51_6_1	1247_6_171	530_123_1	511_6_252	2534_123_1541
607_6_1	666_6_3035	133_6_176	1423_6_57	791_6_1391	543_6_693	1409_0_38	2509_6_96	348_6_463	207_6_1	1271_123_1	2282_8_49	1150_6_297	463_6_1	225_6_1	268_8_1	844_25_689	51_6_1	1247_6_140	530_123_1	511_6_252	2534_123_1519
607_6_1	666_6_2919	133_6_187	1423_6_37	791_6_1510	543_6_721	1409_0_37	2509_6_136	348_6_431	207_6_1	1271_123_1	2282_8_57	1150_6_312	463_6_1	225_6_1	268_8_1	844_25_577	51_6_1	1247_6_135	530_123_1	511_6_243	2534_123_1552
607_6_1	666_6_2851	133_6_212	1423_6_48	791_6_1588	543_6_746	1409_0_31	2509_6_171	348_6_433	207_6_1	1271_123_1	2282_8_68	1150_6_285	463_6_1	225_6_1	268_8_1	844_25_431	51_6_1	1247_6_128	530_123_1	511_6_233	2534_123_1583
607_6_1	666_6_2810	133_6_185	1423_6_54	791_6_1686	543_6_759	1409_0_25	2509_6_225	348_6_429	207_6_1	1271_123_1	2282_8_69	1150_6_256	463_6_1	225_6_1	268_8_1	844_25_326	51_6_1	1247_6_109	530_123_1	511_6_223	2534_123_1656
607_6_1	666_6_2714	133_6_208	1423_6_57	791_6_1761	543_6_766	1409_0_23	2509_6_282	348_6_418	207_6_1	1271_123_1	2282_8_58	1150_6_257	463_6_1	225_6_1	268_8_1	844_25_247	51_6_1	1247_6_104	530_123_1	511_6_199	2534_123_1734
607_6_1	666_6_2684	133_6_215	1423_6_60	791_6_1818	543_6_750	1409_0_18	2509_6_296	348_6_419	207_6_1	1271_123_1	2282_8_59	1150_6_258	463_6_1	225_6_1	268_8_1	844_25_195	51_6_1	1247_6_101	530_123_1	511_6_203	2534_123_1781
607_6_1	666_6_2663	133_6_224	1423_6_61	791_6_1781	543_6_778	1409_0_21	2509_6_330	348_6_468	207_6_1	1271_123_1	2282_8_59	1150_6_241	463_6_1	225_6_1	268_8_1	844_25_196	51_6_1	1247_6_72	530_123_1	511_6_199	2534_123_1827
607_6_1	666_6_2573	133_6_244	1423_6_67	791_6_1812	543_6_780	1409_0_18	2509_6_368	348_6_437	207_6_1	1271_123_1	2282_8_55	1150_6_231	463_6_1	225_6_1	268_8_1	844_25_188	51_6_1	1247_6_64	530_123_1	511_6_189	2534_123_1937
607_6_1	666_6_2537	133_6_225	1423_6_59	791_6_1824	543_6_783	1409_0_15	2509_6_384	348_6_465	207_6_1	1271_123_1	2282_8_47	1150_6_227	463_6_1	225_6_1	268_8_1	844_25_254	51_6_1	1247_6_47	530_123_1	511_6_173	2534_123_1985
607_6_1	666_6_2560	133_6_239	1423_6_82	791_6_1766	543_6_799	1409_0_16	2509_6_378	348_6_523	207_6_1	1271_123_1	2282_8_41	1150_6_215	463_6_1	225_6_1	268_8_1	844_25_299	51_6_1	1247_6_34	530_123_1	511_6_174	2534_123_1952
607_6_1	666_6_2524	133_6_241	1423_6_91	791_6_1771	543_6_840	1409_0_18	2509_6_409	348_6_487	207_6_1	1271_123_1	2282_8_51	1150_6_216	463_6_1	225_6_1	268_8_1	844_25_323	51_6_1	1247_6_26	530_123_1	511_6_141	2534_123_1958
607_6_1	666_6_2463	133_6_258	1423_6_86	791_6_1763	543_6_861	1409_0_15	2509_6_407	348_6_468	207_6_1	1271_123_1	2282_8_53	1150_6_218	463_6_1	225_6_1	268_8_1	844_25_363	51_6_1	1247_6_33	530_123_1	511_6_126	2534_123_2008
607_6_1	666_6_2486	133_6_267	1423_6_87	791_6_1748	543_6_865	1409_0_17	2509_6_385	348_6_464	207_6_1	1271_123_1	2282_8_41	1150_6_192	463_6_1	225_6_1	268_8_1	844_25_407	51_6_1	1247_6_34	530_123_1	511_6_143	2534_123_1993
607_6_1	666_6_2474	133_6_260	1423_6_95	791_6_1736	543_6_880	1409_0_27	2509_6_382	348_6_469	207_6_1	1271_123_1	2282_8_53	1150_6_167	463_6_1	225_6_1	268_8_1	844_25_446	51_6_1	1247_6_39	530_123_1	511_6_115	2534_123_2003
607_6_1	666_6_2382	133_6_261	1423_6_103	791_6_1784	543_6_888	1409_0_28	2509_6_381	348_6_421	207_6_1	1271_123_1	2282_8_37	1150_6_157	463_6_1	225_6_1	268_8_1	844_25_475	51_6_1	1247_6_57	530_123_1	511_6_109	2534_123_2055
607_6_1	666_6_2415	133_6_256	1423_6_103	791_6_1689	543_6_851	1409_0_38	2509_6_381	348_6_401	207_6_1	1271_123_1	2282_8_27	1150_6_142	463_6_1	225_6_1	268_8_1	844_25_516	51_6_1	1247_6_62	530_123_1	511_6_119	2534_123_2111
607_6_1	666_6_2449	133_6_207	1423_6_120	791_6_1653	543_6_870	1409_0_39	2509_6_398	348_6_421	207_6_1	1271_123_1	2282_8_41	1150_6_152	463_6_1	225_6_1	268_8_1	844_25_492	51_6_1	1247_6_72	530_123_1	511_6_124	2534_123_2004
607_6_1	666_6_2478	133_6_208	1423_6_110	791_6_1641	543_6_880	1409_0_42	2509_6_407	348_6_390	207_6_1	1271_123_1	2282_8_39	1150_6_150	463_6_1	225_6_1	268_8_1	844_25_488	51_6_1	1247_6_79	530_123_1	511_6_94	2534_123_1954
607_6_1	666_6_2450	133_6_208	1423_6_103	791_6_1644	543_6_845	1409_0_52	2509_6_419	348_6_370	207_6_1	1271_123_1	2282_8_35	1150_6_151	463_6_1	225_6_1	268_8_1	844_25_495	51_6_1	1247_6_102	530_123_1	511_6_97	2534_123_1937
607_6_1	666_6_2470	133_6_195	1423_6_103	791_6_1630	543_6_824	1409_0_55	2509_6_441	348_6_379	207_6_1	1271_123_1	2282_8_44	1150_6_155	463_6_1	225_6_1	268_8_1	844_25_487	51_6_1	1247_6_109	530_123_1	511_6_96	2534_123_1918
607_6_1	666_6_2507	133_6_201	1423_6_107	791_6_1680	543_6_822	1409_0_59	2509_6_455	348_6_362	207_6_1	1271_123_1	2282_8_45	1150_6_146	463_6_1	225_6_1	268_8_1	844_25_495	51_6_1	1247_6_119	530_123_1	511_6_87	2534_123_1834
607_6_1	666_6_2532	133_6_224	1423_6_96	791_6_1699	543_6_813	1409_0_76	2509_6_446	348_6_354	207_6_1	1271_123_1	2282_8_42	1150_6_133	463_6_1	225_6_1	268_8_1	844_25_471	51_6_1	1247_6_105	530_123_1	511_6_95	2534_123_1862
607_6_1	666_6_2603	133_6_231	1423_6_99	791_6_1669	543_6_794	1409_0_80	2509_6_444	348_6_341	207_6_1	1271_123_1	2282_8_51	1150_6_119	463_6_1	225_6_1	268_8_1	844_25_500	51_6_1	1247_6_103	530_123_1	511_6_92	2534_123_1911
607_6_1	666_6_2606	133_6_237	1423_6_102	791_6_1712	543_6_741	1409_0_75	2509_6_476	348_6_345	207_6_1	1271_123_1	2282_8_68	1150_6_109	463_6_1	225_6_1	268_8_1	844_25_443	51_6_1	1247_6_121	530_123_1	511_6_88	2534_123_1967
607_6_1	666_6_2663	133_6_229	1423_6_95	791_6_1684	543_6_750	1409_0_82	2509_6_516	348_6_337	207_6_1	1271_123_1	2282_8_76	1150_6_129	463_6_1	225_6_1	268_8_1	844_25_398	51_6_1	1247_6_115	530_123_1	511_6_85	2534_123_1945
607_6_1	666_6_2757	133_6_218	1423_6_82	791_6_1651	543_6_779	1409_0_78	2509_6_504	348_6_375	207_6_1	1271_123_1	2282_8_62	1150_6_123	463_6_1	225_6_1	268_8_1	844_25_345	51_6_1	1247_6_100	530_123_1	511_6_93	2534_123_1921
607_6_1	666_6_2747	133_6_200	1423_6_84	791_6_1668	543_6_802	1409_0_80	2509_6_483	348_6_397	207_6_1	1271_123_1	2282_8_74	1150_6_137	463_6_1	225_6_1	268_8_1	844_25_335	51_6_1	1247_6_94	530_123_1	511_6_92	2534_123_1866
607_6_1	666_6_2723	133_6_216	1423_6_100	791_6_1651	543_6_784	1409_0_73	2509_6_508	348_6_418	207_6_1	1271_123_1	2282_8_72	1150_6_145	463_6_1	225_6_1	268_8_1	844_25_309	51_6_1	1247_6_107	530_123_1	511_6_79	2534_123_1832
607_6_1	666_6_2761	133_6_217	1423_6_81	791_6_1645	543_6_792	1409_0_63	2509_6_477	348_6_467	207_6_1	1271_123_1	2282_8_80	1150_6_166	463_6_1	225_6_1	268_8_1	844_25_295	51_6_1	1247_6_112	530_123_1	511_6_89	2534_123_1739
607_6_1	666_6_2808	133_6_188	1423_6_76	791_6_1608	543_6_762	1409_0_56	2509_6_457	348_6_508	207_6_1	1271_123_1	2282_8_85	1150_6_182	463_6_1	225_6_1	268_8_1	844_25_321	51_6_1	1247_6_101	530_123_1	511_6_88	2534_123_1747
607_6_1	666_6_2817	133_6_182	1423_6_74	791_6_1634	543_6_772	1409_0_54	2509_6_451	348_6_539	207_6_1	1271_123_1	2282_8_87	1150_6_206	463_6_1	225_6_1	268_8_1	844_25_339	51_6_1	1247_6_104	530_123_1	511_6_70	2534_123_1676
607_6_1	666_6_2859	133_6_174	1423_6_86	791_6_1696	543_6_775	1409_0_48	2509_6_415	348_6_543	207_6_1	1271_123_1	2282_8_81	1150_6_208	463_6_1	225_6_1	268_8_1	844_25_370	51_6_1	1247_6_115	530_123_1	511_6_81	2534_123_1569
607_6_1	666_6_2843	133_6_174	1423_6_60	791_6_1775	543_6_729	1409_0_41	2509_6_410	348_6_543	207_6_1	1271_123_1	2282_8_90	1150_6_215	463_6_1	225_6_1	268_8_1	844_25_418	51_6_1	1247_6_103	530_123_1	511_6_76	2534_123_1572
607_6_1	666_6_2840	133_6_171	1423_6_60	791_6_1837	543_6_704	1409_0_35	2509_6_390	348_6_558	207_6_1	1271_123_1	2282_8_96	1150_6_223	463_6_1	225_6_1	268_8_1	844_25_421	51_6_1	1247_6_94	530_123_1	511_6_57	2534_123_1602
607_6_1	666_6_2848	133_6_173	1423_6_60	791_6_1810	543_6_712	1409_0_33	2509_6_375	348_6_565	207_6_1	1271_123_1	2282_8_94	1150_6_222	463_6_1	225_6_1	268_8_1	844_25_470	51_6_1	1247_6_101	530_123_1	511_6_63	2534_123_1591
607_6_1	666_6_2832	133_6_161	1423_6_59	791_6_1842	543_6_675	1409_0_44	2509_6_369	348_6_557	207_6_1	1271_123_1	2282_8_97	1150_6_202	463_6_1	225_6_1	268_8_1	844_25_542	51_6_1	1247_6_95	530_123_1	511_6_54	2534_123_1625
607_6_1	666_6_2818	133_6_153	1423_6_42	791_6_1871	543_6_637	1409_0_51	2509_6_330	348_6_564	207_6_1	1271_123_1	2282_8_85	1150_6_213	463_6_1	225_6_1	268_8_1	844_25_596	51_6_1	1247_6_90	530_123_1	511_6_47	2534_123_1676
607_6_1	666_6_2833	133_6_146	1423_6_33	791_6_1883	543_6_654	1409_0_49	2509_6_309	348_6_547	207_6_1	1271_123_1	2282_8_72	1150_6_212	463_6_1	225_6_1	268_8_1	844_25_649	51_6_1	1247_6_92	530_123_1	511_6_48	2534_123_1636
607_6_1	666_6_2855	133_6_133	1423_6_22	791_6_1807	543_6_676	1409_0_44	2509_6_297	348_6_548	207_6_1	1271_123_1	2282_8_83	1150_6_203	463_6_1	225_6_1	268_8_1	844_25_695	51_6_1	1247_6_109	530_123_1	511_6_52	2534_123_1640
607_6_1	666_6_2850	133_6_148	1423_6_16	791_6_1827	543_6_647	1409_0_42	2509_6_287	348_6_563	207_6_1	1271_123_1	2282_8_82	1150_6_195	463_6_1	225_6_1	268_8_1	844_25_701	51_6_1	1247_6_107	530_123_1	511_6_51	2534_123_1643
607_6_1	666_6_2871	133_6_167	1423_6_7	791_6_1823	543_6_621	1409_0_48	2509_6_288	348_6_568	207_6_1	1271_123_1	2282_8_56	1150_6_190	463_6_1	225_6_1	268_8_1	844_25_781	51_6_1	1247_6_109	530_123_1	511_6_39	2534_123_1581
607_6_1	666_6_2907	133_6_174	1423_6_6	791_6_1754	543_6_603	1409_0_55	2509_6_274	348_6_578	207_6_1	1271_123_1	2282_8_61	1150_6_193	463_6_1	225_6_1	268_8_1	844_25_840	51_6_1	1247_6_118	530_123_1	511_6_32	2534_123_1529
607_6_1	666_6_2971	133_6_167	1423_6_4	791_6_1733	543_6_607	1409_0_35	2509_6_250	348_6_592	207_6_1	1271_123_1	2282_8_78	1150_6_193	463_6_1	225_6_1	268_8_1	844_25_830	51_6_1	1247_6_120	530_123_1	511_6_26	2534_123_1464
607_6_1	666_6_2948	133_6_192	1423_6_8	791_6_1752	543_6_603	1409_0_41	2509_6_247	348_6_547	207_6_1	1271_123_1	2282_8_61	1150_6_190	463_6_1	225_6_1	268_8_1	844_25_912	51_6_1	1247_6_114	530_123_1	511_6_19	2534_123_1361
607_6_1	666_6_2981	133_6_192	1423_6_9	791_6_1723	543_6_615	1409_0_40	2509_6_211	348_6_536	207_6_1	1271_123_1	2282_8_70	1150_6_173	463_6_1	225_6_1	268_8_1	844_25_978	51_6_1	1247_6_126	530_123_1	511_6_16	2534_123_1261
607_6_1	666_6_2958	133_6_182	1423_6_11	791_6_1738	543_6_657	1409_0_33	2509_6_203	348_6_496	207_6_1	1271_123_1	2282_8_79	1150_6_171	463_6_1	225_6_1	268_8_1	844_25_977	51_6_1	1247_6_127	530_123_1	511_6_15	2534_123_1229
607_6_1	666_6_2985	133_6_210	1423_6_16	791_6_1710	543_6_662	1409_0_41	2509_6_208	348_6_473	207_6_1	1271_123_1	2282_8_67	1150_6_184	463_6_1	225_6_1	268_8_1	844_25_933	51_6_1	1247_6_122	530_123_1	511_6_8	2534_123_1205
607_6_1	666_6_3020	133_6_191	1423_6_15	791_6_1683	543_6_744	1409_0_36	2509_6_192	348_6_475	207_6_1	1271_123_1	2282_8_82	1150_6_172	463_6_1	225_6_1	268_8_1	844_25_873	51_6_1	1247_6_121	530_123_1	511_6_15	2534_123_1199
607_6_1	666_6_3026	133_6_201	1423_6_20	791_6_1761	543_6_796	1409_0_18	2509_6_210	348_6_435	207_6_1	1271_123_1	2282_8_82	1150_6_182	463_6_1	225_6_1	268_8_1	844_25_781	51_6_1	1247_6_129	530_123_1	511_6_13	2534_123_1230
607_6_1	666_6_3010	133_6_223	1423_6_25	791_6_1834	543_6_859	1409_0_24	2509_6_237	348_6_347	207_6_1	1271_123_1	2282_8_72	1150_6_186	463_6_1	225_6_1	268_8_1	844_25_692	51_6_1	1247_6_118	530_123_1	511_6_12	2534_123_1260
607_6_1	666_6_3017	133_6_219	1423_6_26	791_6_1867	543_6_922	1409_0_26	2509_6_268	348_6_338	207_6_1	1271_123_1	2282_8_89	1150_6_173	463_6_1	225_6_1	268_8_1	844_25_571	51_6_1	1247_6_129	530_123_1	511_6_16	2534_123_1237
607_6_1	666_6_3022	133_6_221	1423_6_21	791_6_1875	543_6_953	1409_0_15	2509_6_314	348_6_344	207_6_1	1271_123_1	2282_8_103	1150_6_168	463_6_1	225_6_1	268_8_1	844_25_437	51_6_1	1247_6_144	530_123_1	511_6_21	2534_123_1251
607_6_1	666_6_2958	133_6_217	1423_6_27	791_6_1910	543_6_984	1409_0_18	2509_6_375	348_6_352	207_6_1	1271_123_1	2282_8_85	1150_6_174	463_6_1	225_6_1	268_8_1	844_25_354	51_6_1	1247_6_145	530_123_1	511_6_19	2534_123_1280
607_6_1	666_6_3008	133_6_210	1423_6_16	791_6_1901	543_6_1043	1409_0_23	2509_6_398	348_6_345	207_6_1	1271_123_1	2282_8_83	1150_6_175	463_6_1	225_6_1	268_8_1	844_25_317	51_6_1	1247_6_143	530_123_1	511_6_29	2534_123_1254
607_6_1	666_6_2973	133_6_233	1423_6_10	791_6_1886	543_6_1019	1409_0_21	2509_6_462	348_6_356	207_6_1	1271_123_1	2282_8_96	1150_6_165	463_6_1	225_6_1	268_8_1	844_25_269	51_6_1	1247_6_140	530_123_1	511_6_25	2534_123_1336
607_6_1	666_6_2918	133_6_215	1423_6_16	791_6_1905	543_6_1032	1409_0_27	2509_6_478	348_6_376	207_6_1	1271_123_1	2282_8_89	1150_6_152	463_6_1	225_6_1	268_8_1	844_25_257	51_6_1	1247_6_155	530_123_1	511_6_30	2534_123_1367
607_6_1	666_6_2972	133_6_173	1423_6_18	791_6_1883	543_6_1038	1409_0_24	2509_6_508	348_6_351	207_6_1	1271_123_1	2282_8_87	1150_6_159	463_6_1	225_6_1	268_8_1	844_25_245	51_6_1	1247_6_156	530_123_1	511_6_34	2534_123_1411
607_6_1	666_6_3004	133_6_150	1423_6_27	791_6_1911	543_6_1004	1409_0_32	2509_6_516	348_6_393	207_6_1	1271_123_1	2282_8_84	1150_6_167	463_6_1	225_6_1	268_8_1	844_25_262	51_6_1	1247_6_140	530_123_1	511_6_26	2534_123_1356
607_6_1	666_6_3011	133_6_122	1423_6_34	791_6_1962	543_6_970	1409_0_31	2509_6_474	348_6_418	207_6_1	1271_123_1	2282_8_95	1150_6_161	463_6_1	225_6_1	268_8_1	844_25_294	51_6_1	1247_6_147	530_123_1	511_6_26	2534_123_1339
607_6_1	666_6_3021	133_6_95	1423_6_32	791_6_1948	543_6_959	1409_0_26	2509_6_506	348_6_395	207_6_1	1271_123_1	2282_8_83	1150_6_164	463_6_1	225_6_1	268_8_1	844_25_328	51_6_1	1247_6_173	530_123_1	511_6_38	2534_123_1331
607_6_1	666_6_3059	133_6_89	1423_6_29	791_6_1934	543_6_937	1409_0_38	2509_6_534	348_6_414	207_6_1	1271_123_1	2282_8_91	1150_6_139	463_6_1	225_6_1	268_8_1	844_25_344	51_6_1	1247_6_157	530_123_1	511_6_36	2534_123_1295
607_6_1	666_6_3114	133_6_71	1423_6_35	791_6_1959	543_6_892	1409_0_43	2509_6_529	348_6_443	207_6_1	1271_123_1	2282_8_83	1150_6_128	463_6_1	225_6_1	268_8_1	844_25_356	51_6_1	1247_6_160	530_123_1	511_6_28	2534_123_1277
607_6_1	666_6_3123	133_6_65	1423_6_30	791_6_1916	543_6_871	1409_0_47	2509_6_507	348_6_428	207_6_1	1271_123_1	2282_8_88	1150_6_161	463_6_1	225_6_1	268_8_1	844_25_352	51_6_1	1247_6_177	530_123_1	511_6_43	2534_123_1308
607_6_1	666_6_3102	133_6_64	1423_6_26	791_6_1945	543_6_875	1409_0_54	2509_6_510	348_6_430	207_6_1	1271_123_1	2282_8_99	1150_6_171	463_6_1	225_6_1	268_8_1	844_25_419	51_6_1	1247_6_158	530_123_1	511_6_42	2534_123_1237
607_6_1	666_6_3012	133_6_57	1423_6_26	791_6_1974	543_6_851	1409_0_55	2509_6_503	348_6_442	207_6_1	1271_123_1	2282_8_96	1150_6_166	463_6_1	225_6_1	268_8_1	844_25_461	51_6_1	1247_6_159	530_123_1	511_6_26	2534_123_1306
607_6_1	666_6_2917	133_6_53	1423_6_31	791_6_2098	543_6_809	1409_0_59	2509_6_522	348_6_423	207_6_1	1271_123_1	2282_8_99	1150_6_151	463_6_1	225_6_1	268_8_1	844_25_443	51_6_1	1247_6_181	530_123_1	511_6_24	2534_123_1317
607_6_1	666_6_2898	133_6_53	1423_6_25	791_6_2086	543_6_782	1409_0_56	2509_6_568	348_6_439	207_6_1	1271_123_1	2282_8_109	1150_6_158	463_6_1	225_6_1	268_8_1	844_25_438	51_6_1	1247_6_154	530_123_1	511_6_32	2534_123_1312
607_6_1	666_6_2799	133_6_72	1423_6_20	791_6_2110	543_6_789	1409_0_54	2509_6_594	348_6_452	207_6_1	1271_123_1	2282_8_92	1150_6_173	463_6_1	225_6_1	268_8_1	844_25_463	51_6_1	1247_6_171	530_123_1	511_6_28	2534_123_1274
607_6_1	666_6_2681	133_6_73	1423_6_17	791_6_2135	543_6_834	1409_0_51	2509_6_566	348_6_434	207_6_1	1271_123_1	2282_8_92	1150_6_186	463_6_1	225_6_1	268_8_1	844_25_483	51_6_1	1247_6_178	530_123_1	511_6_26	2534_123_1335
607_6_1	666_6_2712	133_6_78	1423_6_10	791_6_2084	543_6_864	1409_0_46	2509_6_562	348_6_403	207_6_1	1271_123_1	2282_8_113	1150_6_203	463_6_1	225_6_1	268_8_1	844_25_454	51_6_1	1247_6_158	530_123_1	511_6_32	2534_123_1411
607_6_1	666_6_2611	133_6_82	1423_6_12	791_6_2153	543_6_892	1409_0_45	2509_6_561	348_6_381	207_6_1	1271_123_1	2282_8_111	1150_6_208	463_6_1	225_6_1	268_8_1	844_25_435	51_6_1	1247_6_164	530_123_1	511_6_27	2534_123_1444
607_6_1	666_6_2570	133_6_106	1423_6_16	791_6_2196	543_6_928	1409_0_51	2509_6_555	348_6_364	207_6_1	1271_123_1	2282_8_103	1150_6_210	463_6_1	225_6_1	268_8_1	844_25_396	51_6_1	1247_6_153	530_123_1	511_6_30	2534_123_1445
607_6_1	666_6_2617	133_6_128	1423_6_15	791_6_2126	543_6_935	1409_0_40	2509_6_552	348_6_355	207_6_1	1271_123_1	2282_8_112	1150_6_207	463_6_1	225_6_1	268_8_1	844_25_372	51_6_1	1247_6_143	530_123_1	511_6_40	2534_123_1478
607_6_1	666_6_2627	133_6_146	1423_6_18	791_6_2110	543_6_855	1409_0_33	2509_6_562	348_6_392	207_6_1	1271_123_1	2282_8_105	1150_6_211	463_6_1	225_6_1	268_8_1	844_25_415	51_6_1	1247_6_151	530_123_1	511_6_32	2534_123_1443
607_6_1	666_6_2637	133_6_171	1423_6_20	791_6_2117	543_6_889	1409_0_31	2509_6_558	348_6_367	207_6_1	1271_123_1	2282_8_103	1150_6_223	463_6_1	225_6_1	268_8_1	844_25_424	51_6_1	1247_6_142	530_123_1	511_6_30	2534_123_1378
607_6_1	666_6_2695	133_6_177	1423_6_26	791_6_2080	543_6_864	1409_0_27	2509_6_562	348_6_358	207_6_1	1271_123_1	2282_8_101	1150_6_253	463_6_1	225_6_1	268_8_1	844_25_424	51_6_1	1247_6_129	530_123_1	511_6_29	2534_123_1328
607_6_1	666_6_2768	133_6_175	1423_6_31	791_6_1997	543_6_768	1409_0_19	2509_6_619	348_6_344	207_6_1	1271_123_1	2282_8_89	1150_6_267	463_6_1	225_6_1	268_8_1	844_25_452	51_6_1	1247_6_116	530_123_1	511_6_34	2534_123_1359
607_6_1	666_6_2869	133_6_175	1423_6_26	791_6_1953	543_6_766	1409_0_18	2509_6_622	348_6_332	207_6_1	1271_123_1	2282_8_78	1150_6_256	463_6_1	225_6_1	268_8_1	844_25_478	51_6_1	1247_6_122	530_123_1	511_6_33	2534_123_1285
607_6_1	666_6_2947	133_6_185	1423_6_27	791_6_1911	543_6_745	1409_0_18	2509_6_629	348_6_329	207_6_1	1271_123_1	2282_8_88	1150_6_256	463_6_1	225_6_1	268_8_1	844_25_483	51_6_1	1247_6_102	530_123_1	511_6_45	2534_123_1296
607_6_1	666_6_3023	133_6_191	1423_6_29	791_6_1849	543_6_723	1409_0_14	2509_6_654	348_6_317	207_6_1	1271_123_1	2282_8_78	1150_6_241	463_6_1	225_6_1	268_8_1	844_25_513	51_6_1	1247_6_78	530_123_1	511_6_52	2534_123_1318
607_6_1	666_6_3071	133_6_188	1423_6_27	791_6_1779	543_6_744	1409_0_10	2509_6_650	348_6_306	207_6_1	1271_123_1	2282_8_80	1150_6_242	463_6_1	225_6_1	268_8_1	844_25_556	51_6_1	1247_6_75	530_123_1	511_6_34	2534_123_1367
607_6_1	666_6_2998	133_6_184	1423_6_29	791_6_1816	543_6_751	1409_0_1	2509_6_648	348_6_315	207_6_1	1271_123_1	2282_8_100	1150_6_243	463_6_1	225_6_1	268_8_1	844_25_548	51_6_1	1247_6_65	530_123_1	511_6_32	2534_123_1426
607_6_1	666_6_3023	133_6_180	1423_6_22	791_6_1797	543_6_746	1409_0_2	2509_6_607	348_6_317	207_6_1	1271_123_1	2282_8_92	1150_6_219	463_6_1	225_6_1	268_8_1	844_25_584	51_6_1	1247_6_63	530_123_1	511_6_35	2534_123_1492
607_6_1	666_6_3045	133_6_180	1423_6_28	791_6_1708	543_6_715	1409_0_1	2509_6_622	348_6_333	207_6_1	1271_123_1	2282_8_93	1150_6_240	463_6_1	225_6_1	268_8_1	844_25_599	51_6_1	1247_6_64	530_123_1	511_6_22	2534_123_1548
1423_6_27	844_25_591	2509_6_595	791_6_1766	1271_123_1	666_6_2976	2282_8_95	207_6_1	51_6_1	1150_6_243	463_6_1	133_6_150	543_6_710	268_8_1	1247_6_52	530_123_1	511_6_30	225_6_1	607_6_1	348_6_333	2534_123_1637
1423_6_35	844_25_602	2509_6_602	791_6_1760	1271_123_1	666_6_2933	2282_8_88	207_6_1	51_6_1	1150_6_254	463_6_1	133_6_148	543_6_646	268_8_1	1247_6_46	530_123_1	511_6_34	225_6_1	607_6_1	348_6_348	2534_123_1713
1423_6_44	844_25_646	2509_6_621	791_6_1759	1271_123_1	666_6_2867	2282_8_77	207_6_1	51_6_1	1150_6_241	463_6_1	133_6_140	543_6_626	268_8_1	1247_6_49	530_123_1	511_6_24	225_6_1	607_6_1	348_6_376	2534_123_1734
1423_6_46	844_25_674	2509_6_603	791_6_1780	1271_123_1	666_6_2787	2282_8_81	207_6_1	51_6_1	1150_6_233	463_6_1	133_6_147	543_6_640	268_8_1	1247_6_53	530_123_1	511_6_29	225_6_1	607_6_1	348_6_373	2534_123_1722
1423_6_48	844_25_721	2509_6_577	791_6_1864	1271_123_1	666_6_2704	2282_8_76	207_6_1	51_6_1	1150_6_232	463_6_1	133_6_156	543_6_569	268_8_1	1247_6_38	530_123_1	511_6_31	225_6_1	607_6_1	348_6_383	2534_123_1705
1423_6_48	844_25_765	2509_6_587	791_6_1907	1271_123_1	666_6_2691	2282_8_70	207_6_1	51_6_1	1150_6_231	463_6_1	133_6_141	543_6_561	268_8_1	1247_6_38	530_123_1	511_6_24	225_6_1	607_6_1	348_6_358	2534_123_1634
1423_6_37	844_25_800	2509_6_552	791_6_2000	1271_123_1	666_6_2668	2282_8_73	207_6_1	51_6_1	1150_6_227	463_6_1	133_6_130	543_6_604	268_8_1	1247_6_44	530_123_1	511_6_20	225_6_1	607_6_1	348_6_346	2534_123_1504
1423_6_34	844_25_801	2509_6_556	791_6_2136	1271_123_1	666_6_2579	2282_8_76	207_6_1	51_6_1	1150_6_222	463_6_1	133_6_128	543_6_574	268_8_1	1247_6_57	530_123_1	511_6_20	225_6_1	607_6_1	348_6_376	2534_123_1428
1423_6_34	844_25_761	2509_6_529	791_6_2177	1271_123_1	666_6_2584	2282_8_59	207_6_1	51_6_1	1150_6_216	463_6_1	133_6_118	543_6_593	268_8_1	1247_6_74	530_123_1	511_6_27	225_6_1	607_6_1	348_6_355	2534_123_1397
1423_6_33	844_25_741	2509_6_526	791_6_2210	1271_123_1	666_6_2555	2282_8_65	207_6_1	51_6_1	1150_6_209	463_6_1	133_6_122	543_6_634	268_8_1	1247_6_78	530_123_1	511_6_15	225_6_1	607_6_1	348_6_333	2534_123_1357
1423_6_41	844_25_711	2509_6_527	791_6_2279	1271_123_1	666_6_2467	2282_8_82	207_6_1	51_6_1	1150_6_210	463_6_1	133_6_108	543_6_648	268_8_1	1247_6_75	530_123_1	511_6_21	225_6_1	607_6_1	348_6_353	2534_123_1365
1423_6_31	844_25_698	2509_6_532	791_6_2305	1271_123_1	666_6_2482	2282_8_88	207_6_1	51_6_1	1150_6_183	463_6_1	133_6_118	543_6_675	268_8_1	1247_6_75	530_123_1	511_6_25	225_6_1	607_6_1	348_6_348	2534_123_1341
1423_6_25	844_25_666	2509_6_521	791_6_2338	1271_123_1	666_6_2499	2282_8_104	207_6_1	51_6_1	1150_6_157	463_6_1	133_6_131	543_6_715	268_8_1	1247_6_82	530_123_1	511_6_31	225_6_1	607_6_1	348_6_341	2534_123_1352
1423_6_22	844_25_680	2509_6_535	791_6_2358	1271_123_1	666_6_2550	2282_8_117	207_6_1	51_6_1	1150_6_165	463_6_1	133_6_149	543_6_661	268_8_1	1247_6_59	530_123_1	511_6_39	225_6_1	607_6_1	348_6_324	2534_123_1365
1423_6_26	844_25_680	2509_6_537	791_6_2359	1271_123_1	666_6_2526	2282_8_126	207_6_1	51_6_1	1150_6_170	463_6_1	133_6_166	543_6_653	268_8_1	1247_6_54	530_123_1	511_6_45	225_6_1	607_6_1	348_6_328	2534_123_1400
1423_6_21	844_25_651	2509_6_533	791_6_2360	1271_123_1	666_6_2527	2282_8_136	207_6_1	51_6_1	1150_6_154	463_6_1	133_6_175	543_6_667	268_8_1	1247_6_58	530_123_1	511_6_52	225_6_1	607_6_1	348_6_362	2534_123_1383
1423_6_12	844_25_582	2509_6_506	791_6_2422	1271_123_1	666_6_2591	2282_8_148	207_6_1	51_6_1	1150_6_146	463_6_1	133_6_183	543_6_665	268_8_1	1247_6_60	530_123_1	511_6_43	225_6_1	607_6_1	348_6_356	2534_123_1363
1423_6_9	844_25_559	2509_6_505	791_6_2466	1271_123_1	666_6_2552	2282_8_142	207_6_1	51_6_1	1150_6_134	463_6_1	133_6_191	543_6_652	268_8_1	1247_6_63	530_123_1	511_6_37	225_6_1	607_6_1	348_6_377	2534_123_1368
1423_6_9	844_25_519	2509_6_508	791_6_2435	1271_123_1	666_6_2527	2282_8_168	207_6_1	51_6_1	1150_6_148	463_6_1	133_6_199	543_6_654	268_8_1	1247_6_76	530_123_1	511_6_39	225_6_1	607_6_1	348_6_400	2534_123_1333
1423_6_6	844_25_493	2509_6_519	791_6_2430	1271_123_1	666_6_2527	2282_8_173	207_6_1	51_6_1	1150_6_150	463_6_1	133_6_206	543_6_675	268_8_1	1247_6_67	530_123_1	511_6_32	225_6_1	607_6_1	348_6_400	2534_123_1262
1423_6_5	844_25_516	2509_6_520	791_6_2428	1271_123_1	666_6_2524	2282_8_154	207_6_1	51_6_1	1150_6_176	463_6_1	133_6_193	543_6_672	268_8_1	1247_6_60	530_123_1	511_6_30	225_6_1	607_6_1	348_6_427	2534_123_1259
1423_6_5	844_25_567	2509_6_498	791_6_2356	1271_123_1	666_6_2572	2282_8_181	207_6_1	51_6_1	1150_6_198	463_6_1	133_6_174	543_6_690	268_8_1	1247_6_71	530_123_1	511_6_28	225_6_1	607_6_1	348_6_439	2534_123_1210
1423_6_2	844_25_578	2509_6_519	791_6_2327	1271_123_1	666_6_2625	2282_8_184	207_6_1	51_6_1	1150_6_209	463_6_1	133_6_133	543_6_735	268_8_1	1247_6_69	530_123_1	511_6_23	225_6_1	607_6_1	348_6_406	2534_123_1182
1423_6_7	844_25_625	2509_6_516	791_6_2320	1271_123_1	666_6_2623	2282_8_164	207_6_1	51_6_1	1150_6_207	463_6_1	133_6_134	543_6_710	268_8_1	1247_6_54	530_123_1	511_6_21	225_6_1	607_6_1	348_6_415	2534_123_1205
1423_6_10	844_25_629	2509_6_529	791_6_2272	1271_123_1	666_6_2643	2282_8_182	207_6_1	51_6_1	1150_6_190	463_6_1	133_6_133	543_6_729	268_8_1	1247_6_53	530_123_1	511_6_29	225_6_1	607_6_1	348_6_417	2534_123_1195
1423_6_7	844_25_665	2509_6_600	791_6_2229	1271_123_1	666_6_2621	2282_8_180	207_6_1	51_6_1	1150_6_161	463_6_1	133_6_107	543_6_715	268_8_1	1247_6_53	530_123_1	511_6_17	225_6_1	607_6_1	348_6_411	2534_123_1235
1423_6_5	844_25_696	2509_6_635	791_6_2193	1271_123_1	666_6_2640	2282_8_152	207_6_1	51_6_1	1150_6_168	463_6_1	133_6_81	543_6_710	268_8_1	1247_6_43	530_123_1	511_6_26	225_6_1	607_6_1	348_6_420	2534_123_1249
1423_6_4	844_25_735	2509_6_623	791_6_2202	1271_123_1	666_6_2572	2282_8_176	207_6_1	51_6_1	1150_6_166	463_6_1	133_6_76	543_6_748	268_8_1	1247_6_47	530_123_1	511_6_32	225_6_1	607_6_1	348_6_415	2534_123_1241
1423_6_2	844_25_756	2509_6_625	791_6_2186	1271_123_1	666_6_2676	2282_8_179	207_6_1	51_6_1	1150_6_142	463_6_1	133_6_64	543_6_720	268_8_1	1247_6_45	530_123_1	511_6_25	225_6_1	607_6_1	348_6_401	2534_123_1256
1423_6_5	844_25_768	2509_6_630	791_6_2179	1271_123_1	666_6_2754	2282_8_140	207_6_1	51_6_1	1150_6_166	463_6_1	133_6_58	543_6_681	268_8_1	1247_6_40	530_123_1	511_6_18	225_6_1	607_6_1	348_6_410	2534_123_1255
1423_6_9	844_25_781	2509_6_591	791_6_2230	1271_123_1	666_6_2725	2282_8_144	207_6_1	51_6_1	1150_6_165	463_6_1	133_6_54	543_6_685	268_8_1	1247_6_46	530_123_1	511_6_20	225_6_1	607_6_1	348_6_460	2534_123_1191
1423_6_9	844_25_787	2509_6_658	791_6_2214	1271_123_1	666_6_2803	2282_8_156	207_6_1	51_6_1	1150_6_152	463_6_1	133_6_57	543_6_626	268_8_1	1247_6_45	530_123_1	511_6_20	225_6_1	607_6_1	348_6_407	2534_123_1178
1423_6_13	844_25_793	2509_6_620	791_6_2215	1271_123_1	666_6_2897	2282_8_147	207_6_1	51_6_1	1150_6_154	463_6_1	133_6_54	543_6_613	268_8_1	1247_6_44	530_123_1	511_6_18	225_6_1	607_6_1	348_6_410	2534_123_1126
1423_6_11	844_25_803	2509_6_584	791_6_2243	1271_123_1	666_6_2890	2282_8_146	207_6_1	51_6_1	1150_6_156	463_6_1	133_6_55	543_6_630	268_8_1	1247_6_51	530_123_1	511_6_32	225_6_1	607_6_1	348_6_404	2534_123_1085
1423_6_3	844_25_806	2509_6_579	791_6_2269	1271_123_1	666_6_2950	2282_8_160	207_6_1	51_6_1	1150_6_150	463_6_1	133_6_54	543_6_611	268_8_1	1247_6_63	530_123_1	511_6_29	225_6_1	607_6_1	348_6_377	2534_123_1057
1423_6_7	844_25_857	2509_6_547	791_6_2225	1271_123_1	666_6_3040	2282_8_132	207_6_1	51_6_1	1150_6_150	463_6_1	133_6_62	543_6_609	268_8_1	1247_6_65	530_123_1	511_6_30	225_6_1	607_6_1	348_6_347	2534_123_1044
1423_6_7	844_25_832	2509_6_492	791_6_2280	1271_123_1	666_6_2998	2282_8_141	207_6_1	51_6_1	1150_6_182	463_6_1	133_6_70	543_6_611	268_8_1	1247_6_73	530_123_1	511_6_29	225_6_1	607_6_1	348_6_321	2534_123_1013
1423_6_6	844_25_818	2509_6_536	791_6_2254	1271_123_1	666_6_2965	2282_8_152	207_6_1	51_6_1	1150_6_168	463_6_1	133_6_76	543_6_591	268_8_1	1247_6_71	530_123_1	511_6_24	225_6_1	607_6_1	348_6_292	2534_123_1038
1423_6_7	844_25_803	2509_6_521	791_6_2280	1271_123_1	666_6_2999	2282_8_156	207_6_1	51_6_1	1150_6_161	463_6_1	133_6_82	543_6_547	268_8_1	1247_6_68	530_123_1	511_6_25	225_6_1	607_6_1	348_6_270	2534_123_997
1423_6_11	844_25_820	2509_6_466	791_6_2318	1271_123_1	666_6_2924	2282_8_150	207_6_1	51_6_1	1150_6_169	463_6_1	133_6_103	543_6_527	268_8_1	1247_6_71	530_123_1	511_6_39	225_6_1	607_6_1	348_6_252	2534_123_1010
1423_6_3	844_25_816	2509_6_482	791_6_2371	1271_123_1	666_6_2889	2282_8_147	207_6_1	51_6_1	1150_6_195	463_6_1	133_6_107	543_6_488	268_8_1	1247_6_67	530_123_1	511_6_37	225_6_1	607_6_1	348_6_248	2534_123_1052
1423_6_1	844_25_855	2509_6_489	791_6_2435	1271_123_1	666_6_2894	2282_8_150	207_6_1	51_6_1	1150_6_208	463_6_1	133_6_119	543_6_449	268_8_1	1247_6_68	530_123_1	511_6_27	225_6_1	607_6_1	348_6_215	2534_123_1059
607_6_1	844_25_828	2509_6_457	791_6_2509	1271_123_1	666_6_2775	2282_8_133	207_6_1	51_6_1	1150_6_223	463_6_1	133_6_145	543_6_520	1247_6_82	530_123_1	511_6_19	225_6_1	268_8_1	348_6_237	2534_123_1106
607_6_1	844_25_845	2509_6_462	791_6_2484	1271_123_1	666_6_2749	2282_8_131	207_6_1	51_6_1	1150_6_239	463_6_1	133_6_147	543_6_517	1247_6_82	530_123_1	511_6_22	225_6_1	268_8_1	348_6_247	2534_123_1158
607_6_1	844_25_860	2509_6_459	791_6_2532	1271_123_1	666_6_2829	2282_8_139	207_6_1	51_6_1	1150_6_219	463_6_1	133_6_148	543_6_477	1247_6_68	530_123_1	511_6_10	225_6_1	268_8_1	348_6_224	2534_123_1149
607_6_1	844_25_890	2509_6_443	791_6_2526	1271_123_1	666_6_2730	2282_8_128	207_6_1	51_6_1	1150_6_197	463_6_1	133_6_179	543_6_510	1247_6_85	530_123_1	511_6_12	225_6_1	268_8_1	348_6_259	2534_123_1179
607_6_1	844_25_894	2509_6_438	791_6_2531	1271_123_1	666_6_2691	2282_8_121	207_6_1	51_6_1	1150_6_194	463_6_1	133_6_175	543_6_538	1247_6_95	530_123_1	511_6_5	225_6_1	268_8_1	348_6_260	2534_123_1197
607_6_1	844_25_888	2509_6_473	791_6_2560	1271_123_1	666_6_2685	2282_8_131	207_6_1	51_6_1	1150_6_189	463_6_1	133_6_153	543_6_569	1247_6_77	530_123_1	511_6_4	225_6_1	268_8_1	348_6_226	2534_123_1190
607_6_1	844_25_887	2509_6_499	791_6_2591	1271_123_1	666_6_2720	2282_8_124	207_6_1	51_6_1	1150_6_161	463_6_1	133_6_161	543_6_579	1247_6_73	530_123_1	511_6_4	225_6_1	268_8_1	348_6_213	2534_123_1123
607_6_1	844_25_893	2509_6_499	791_6_2599	1271_123_1	666_6_2680	2282_8_116	207_6_1	51_6_1	1150_6_158	463_6_1	133_6_166	543_6_612	1247_6_85	530_123_1	511_6_5	225_6_1	268_8_1	348_6_235	2534_123_1102
607_6_1	844_25_884	2509_6_531	791_6_2546	1271_123_1	666_6_2727	2282_8_121	207_6_1	51_6_1	1150_6_155	463_6_1	133_6_160	543_6_631	1247_6_68	530_123_1	511_6_5	225_6_1	268_8_1	348_6_239	2534_123_1051
607_6_1	844_25_901	2509_6_550	791_6_2609	1271_123_1	666_6_2718	2282_8_136	207_6_1	51_6_1	1150_6_133	463_6_1	133_6_147	543_6_630	1247_6_66	530_123_1	511_6_6	225_6_1	268_8_1	348_6_205	2534_123_993
607_6_1	844_25_836	2509_6_572	791_6_2577	1271_123_1	666_6_2707	2282_8_139	207_6_1	51_6_1	1150_6_128	463_6_1	133_6_164	543_6_631	1247_6_78	530_123_1	511_6_4	225_6_1	268_8_1	348_6_209	2534_123_999
607_6_1	844_25_780	2509_6_597	791_6_2590	1271_123_1	666_6_2791	2282_8_121	207_6_1	51_6_1	1150_6_130	463_6_1	133_6_140	543_6_640	1247_6_67	530_123_1	511_6_3	225_6_1	268_8_1	348_6_237	2534_123_953
607_6_1	844_25_713	2509_6_576	791_6_2624	1271_123_1	666_6_2796	2282_8_127	207_6_1	51_6_1	1150_6_119	463_6_1	133_6_141	543_6_666	1247_6_70	530_123_1	511_6_2	225_6_1	268_8_1	348_6_220	2534_123_964
607_6_1	844_25_650	2509_6_592	791_6_2554	1271_123_1	666_6_2778	2282_8_107	207_6_1	51_6_1	1150_6_111	463_6_1	133_6_145	543_6_724	1247_6_73	530_123_1	511_6_4	225_6_1	268_8_1	348_6_243	2534_123_1027
607_6_1	844_25_677	2509_6_586	791_6_2506	1271_123_1	666_6_2794	2282_8_99	207_6_1	51_6_1	1150_6_137	463_6_1	133_6_120	543_6_695	1247_6_58	530_123_1	511_6_5	225_6_1	268_8_1	348_6_269	2534_123_1085
607_6_1	844_25_654	2509_6_591	791_6_2599	1271_123_1	666_6_2777	2282_8_88	207_6_1	51_6_1	1150_6_110	463_6_1	133_6_109	543_6_684	1247_6_39	530_123_1	511_6_8	225_6_1	268_8_1	348_6_257	2534_123_1142
607_6_1	844_25_633	2509_6_581	791_6_2514	1271_123_1	666_6_2748	2282_8_79	207_6_1	51_6_1	1150_6_120	463_6_1	133_6_121	543_6_721	1247_6_45	530_123_1	511_6_11	225_6_1	268_8_1	348_6_263	2534_123_1235
607_6_1	844_25_596	2509_6_611	791_6_2502	1271_123_1	666_6_2764	2282_8_79	207_6_1	51_6_1	1150_6_111	463_6_1	133_6_125	543_6_690	1247_6_44	530_123_1	511_6_7	225_6_1	268_8_1	348_6_279	2534_123_1300
607_6_1	844_25_614	2509_6_574	791_6_2528	1271_123_1	666_6_2823	2282_8_78	207_6_1	51_6_1	1150_6_117	463_6_1	133_6_117	543_6_639	1247_6_32	530_123_1	511_6_12	225_6_1	268_8_1	348_6_264	2534_123_1317
607_6_1	844_25_620	2509_6_540	791_6_2488	1271_123_1	666_6_2814	2282_8_78	207_6_1	51_6_1	1150_6_123	463_6_1	133_6_128	543_6_640	1247_6_34	530_123_1	511_6_20	225_6_1	268_8_1	348_6_263	2534_123_1366
607_6_1	844_25_651	2509_6_551	791_6_2441	1271_123_1	666_6_2860	2282_8_70	207_6_1	51_6_1	1150_6_135	463_6_1	133_6_143	543_6_592	1247_6_26	530_123_1	511_6_18	225_6_1	268_8_1	348_6_257	2534_123_1375
607_6_1	844_25_648	2509_6_579	791_6_2447	1271_123_1	666_6_2934	2282_8_51	207_6_1	51_6_1	1150_6_116	463_6_1	133_6_146	543_6_539	1247_6_26	530_123_1	511_6_19	225_6_1	268_8_1	348_6_254	2534_123_1349
607_6_1	844_25_687	2509_6_536	791_6_2489	1271_123_1	666_6_2974	2282_8_47	207_6_1	51_6_1	1150_6_117	463_6_1	133_6_148	543_6_525	1247_6_22	530_123_1	511_6_18	225_6_1	268_8_1	348_6_230	2534_123_1311
607_6_1	844_25_733	2509_6_516	791_6_2494	1271_123_1	666_6_2999	2282_8_38	207_6_1	51_6_1	1150_6_113	463_6_1	133_6_141	543_6_509	1247_6_21	530_123_1	511_6_15	225_6_1	268_8_1	348_6_217	2534_123_1295
607_6_1	844_25_752	2509_6_534	791_6_2526	1271_123_1	666_6_3111	2282_8_37	207_6_1	51_6_1	1150_6_104	463_6_1	133_6_119	543_6_479	1247_6_26	530_123_1	511_6_9	225_6_1	268_8_1	348_6_209	2534_123_1183
607_6_1	844_25_820	2509_6_477	791_6_2615	1271_123_1	666_6_3121	2282_8_32	207_6_1	51_6_1	1150_6_116	463_6_1	133_6_104	543_6_468	1247_6_31	530_123_1	511_6_7	225_6_1	268_8_1	348_6_193	2534_123_1101
607_6_1	844_25_823	2509_6_466	791_6_2658	1271_123_1	666_6_3101	2282_8_27	207_6_1	51_6_1	1150_6_141	463_6_1	133_6_113	543_6_457	1247_6_44	530_123_1	511_6_3	225_6_1	268_8_1	348_6_172	2534_123_1082
607_6_1	844_25_829	2509_6_490	791_6_2656	1271_123_1	666_6_3157	2282_8_26	207_6_1	51_6_1	1150_6_118	463_6_1	133_6_113	543_6_485	1247_6_44	530_123_1	511_6_2	225_6_1	268_8_1	348_6_136	2534_123_1052
607_6_1	844_25_852	2509_6_470	791_6_2745	1271_123_1	666_6_3084	2282_8_20	207_6_1	51_6_1	1150_6_112	463_6_1	133_6_117	543_6_474	1247_6_49	530_123_1	511_6_3	225_6_1	268_8_1	348_6_138	2534_123_1035
607_6_1	844_25_883	2509_6_500	791_6_2727	1271_123_1	666_6_3069	2282_8_17	51_6_1	1150_6_116	463_6_1	133_6_116	543_6_439	1247_6_53	530_123_1	207_6_1	225_6_1	268_8_1	348_6_128	2534_123_1041
607_6_1	844_25_907	2509_6_484	791_6_2701	1271_123_1	666_6_3084	2282_8_23	51_6_1	1150_6_94	463_6_1	133_6_117	543_6_456	1247_6_55	530_123_1	207_6_1	225_6_1	268_8_1	348_6_128	2534_123_1010
607_6_1	844_25_936	2509_6_485	791_6_2740	1271_123_1	666_6_3032	2282_8_21	51_6_1	1150_6_99	463_6_1	133_6_108	543_6_478	1247_6_48	530_123_1	207_6_1	225_6_1	268_8_1	348_6_129	2534_123_980
607_6_1	844_25_936	2509_6_499	791_6_2737	1271_123_1	666_6_3040	2282_8_25	51_6_1	1150_6_101	463_6_1	133_6_113	543_6_501	1247_6_52	530_123_1	207_6_1	225_6_1	268_8_1	348_6_106	2534_123_945
607_6_1	844_25_906	2509_6_504	791_6_2729	1271_123_1	666_6_3074	2282_8_22	51_6_1	1150_6_99	463_6_1	133_6_113	543_6_481	1247_6_50	530_123_1	207_6_1	225_6_1	268_8_1	348_6_128	2534_123_953
607_6_1	844_25_863	2509_6_490	791_6_2845	1271_123_1	666_6_3054	2282_8_26	51_6_1	1150_6_112	463_6_1	133_6_86	543_6_474	1247_6_32	530_123_1	207_6_1	225_6_1	268_8_1	348_6_144	2534_123_930
607_6_1	844_25_834	2509_6_489	791_6_2880	1271_123_1	666_6_3044	2282_8_31	51_6_1	1150_6_91	463_6_1	133_6_101	543_6_495	1247_6_34	530_123_1	207_6_1	225_6_1	268_8_1	348_6_131	2534_123_911
607_6_1	844_25_909	2509_6_498	791_6_2763	1271_123_1	666_6_3071	2282_8_35	51_6_1	1150_6_80	463_6_1	133_6_100	543_6_510	1247_6_47	530_123_1	207_6_1	225_6_1	268_8_1	348_6_141	2534_123_877
607_6_1	844_25_941	2509_6_462	791_6_2758	1271_123_1	666_6_3124	2282_8_42	51_6_1	1150_6_93	463_6_1	133_6_69	543_6_540	1247_6_45	530_123_1	207_6_1	225_6_1	268_8_1	348_6_135	2534_123_810
607_6_1	844_25_905	2509_6_484	791_6_2808	1271_123_1	666_6_3103	2282_8_52	51_6_1	1150_6_85	463_6_1	133_6_78	543_6_610	1247_6_50	530_123_1	207_6_1	225_6_1	268_8_1	348_6_100	2534_123_734
607_6_1	844_25_934	2509_6_479	791_6_2734	1271_123_1	666_6_3110	2282_8_50	51_6_1	1150_6_82	463_6_1	133_6_77	543_6_656	1247_6_53	530_123_1	207_6_1	225_6_1	268_8_1	348_6_103	2534_123_760
607_6_1	844_25_994	2509_6_470	791_6_2699	1271_123_1	666_6_3133	2282_8_50	51_6_1	1150_6_79	463_6_1	133_6_57	543_6_626	1247_6_46	530_123_1	207_6_1	225_6_1	268_8_1	348_6_111	2534_123_795
607_6_1	844_25_934	2509_6_491	791_6_2789	1271_123_1	666_6_3093	2282_8_55	51_6_1	1150_6_87	463_6_1	133_6_68	543_6_600	1247_6_59	530_123_1	207_6_1	225_6_1	268_8_1	348_6_105	2534_123_806
607_6_1	844_25_931	2509_6_513	791_6_2681	1271_123_1	666_6_3057	2282_8_40	51_6_1	1150_6_98	463_6_1	133_6_66	543_6_625	1247_6_52	530_123_1	207_6_1	225_6_1	268_8_1	348_6_105	2534_123_925
607_6_1	844_25_865	2509_6_484	791_6_2735	1271_123_1	666_6_3021	2282_8_29	51_6_1	1150_6_94	463_6_1	133_6_63	543_6_612	1247_6_44	530_123_1	207_6_1	225_6_1	268_8_1	348_6_111	2534_123_1036
607_6_1	844_25_725	2509_6_494	791_6_2890	1271_123_1	666_6_2893	2282_8_27	51_6_1	1150_6_94	463_6_1	133_6_69	543_6_619	1247_6_47	530_123_1	207_6_1	225_6_1	268_8_1	348_6_102	2534_123_1115
607_6_1	844_25_617	2509_6_507	791_6_2876	1271_123_1	666_6_2863	2282_8_22	51_6_1	1150_6_105	463_6_1	133_6_64	543_6_614	1247_6_49	530_123_1	207_6_1	225_6_1	268_8_1	348_6_113	2534_123_1196
607_6_1	844_25_508	2509_6_489	791_6_2887	1271_123_1	666_6_2820	2282_8_20	51_6_1	1150_6_97	463_6_1	133_6_81	543_6_618	1247_6_37	530_123_1	207_6_1	225_6_1	268_8_1	348_6_134	2534_123_1332
607_6_1	844_25_404	2509_6_507	791_6_3030	1271_123_1	666_6_2734	2282_8_27	51_6_1	1150_6_91	463_6_1	133_6_75	543_6_603	1247_6_35	530_123_1	207_6_1	225_6_1	268_8_1	348_6_118	2534_123_1417
607_6_1	844_25_357	2509_6_514	791_6_3151	1271_123_1	666_6_2631	2282_8_21	51_6_1	1150_6_114	463_6_1	133_6_65	543_6_581	1247_6_38	530_123_1	207_6_1	225_6_1	268_8_1	348_6_112	2534_123_1494
607_6_1	844_25_318	2509_6_514	791_6_3133	1271_123_1	666_6_2634	2282_8_25	51_6_1	1150_6_128	463_6_1	133_6_57	543_6_549	1247_6_37	530_123_1	207_6_1	225_6_1	268_8_1	348_6_114	2534_123_1601
607_6_1	844_25_322	2509_6_505	791_6_3182	1271_123_1	666_6_2584	2282_8_30	51_6_1	1150_6_130	463_6_1	133_6_52	543_6_586	1247_6_40	530_123_1	207_6_1	225_6_1	268_8_1	348_6_114	2534_123_1586
607_6_1	844_25_344	2509_6_523	791_6_3198	1271_123_1	666_6_2644	2282_8_23	51_6_1	1150_6_118	463_6_1	133_6_47	543_6_565	1247_6_29	530_123_1	207_6_1	225_6_1	268_8_1	348_6_104	2534_123_1547
607_6_1	844_25_328	2509_6_475	791_6_3181	1271_123_1	666_6_2672	2282_8_28	51_6_1	1150_6_114	463_6_1	133_6_50	543_6_552	1247_6_23	530_123_1	207_6_1	225_6_1	268_8_1	348_6_132	2534_123_1559
607_6_1	844_25_316	2509_6_484	791_6_3151	1271_123_1	666_6_2682	2282_8_40	51_6_1	1150_6_102	463_6_1	133_6_41	543_6_561	1247_6_36	530_123_1	207_6_1	225_6_1	268_8_1	348_6_141	2534_123_1499
607_6_1	844_25_318	2509_6_498	791_6_3164	1271_123_1	666_6_2728	2282_8_21	51_6_1	1150_6_100	463_6_1	133_6_38	543_6_539	1247_6_42	530_123_1	207_6_1	225_6_1	268_8_1	348_6_121	2534_123_1453
607_6_1	844_25_339	2509_6_489	791_6_3120	1271_123_1	666_6_2776	2282_8_25	51_6_1	1150_6_99	463_6_1	133_6_30	543_6_547	1247_6_48	530_123_1	207_6_1	225_6_1	268_8_1	348_6_116	2534_123_1419
607_6_1	844_25_404	2509_6_460	791_6_3107	1271_123_1	666_6_2811	2282_8_36	51_6_1	1150_6_91	463_6_1	133_6_31	543_6_573	1247_6_45	530_123_1	207_6_1	225_6_1	268_8_1	348_6_132	2534_123_1348
607_6_1	844_25_475	2509_6_485	791_6_3041	1271_123_1	666_6_2881	2282_8_38	51_6_1	1150_6_100	463_6_1	133_6_39	543_6_544	1247_6_59	530_123_1	207_6_1	225_6_1	268_8_1	348_6_101	2534_123_1328
607_6_1	844_25_536	2509_6_431	791_6_2975	1271_123_1	666_6_2960	2282_8_38	51_6_1	1150_6_80	463_6_1	133_6_45	543_6_603	1247_6_63	530_123_1	207_6_1	225_6_1	268_8_1	348_6_114	2534_123_1287
607_6_1	844_25_612	2509_6_452	791_6_2911	1271_123_1	666_6_2976	2282_8_53	51_6_1	1150_6_65	463_6_1	133_6_42	543_6_592	1247_6_48	530_123_1	207_6_1	225_6_1	268_8_1	348_6_131	2534_123_1237
607_6_1	844_25_654	2509_6_425	791_6_2928	1271_123_1	666_6_3066	2282_8_50	51_6_1	1150_6_70	463_6_1	133_6_44	543_6_593	1247_6_56	530_123_1	207_6_1	225_6_1	268_8_1	348_6_111	2534_123_1105
607_6_1	844_25_723	2509_6_397	791_6_2953	1271_123_1	666_6_3128	2282_8_54	51_6_1	1150_6_51	463_6_1	133_6_42	543_6_614	1247_6_53	530_123_1	207_6_1	225_6_1	268_8_1	348_6_92	2534_123_961
607_6_1	844_25_748	2509_6_407	791_6_2976	1271_123_1	666_6_3115	2282_8_53	51_6_1	1150_6_44	463_6_1	133_6_58	543_6_593	1247_6_49	530_123_1	207_6_1	225_6_1	268_8_1	348_6_98	2534_123_912
607_6_1	844_25_774	2509_6_427	791_6_2986	1271_123_1	666_6_3118	2282_8_45	51_6_1	1150_6_32	463_6_1	133_6_63	543_6_606	1247_6_48	530_123_1	207_6_1	225_6_1	268_8_1	348_6_91	2534_123_862
607_6_1	844_25_784	2509_6_394	791_6_3027	1271_123_1	666_6_3136	2282_8_52	51_6_1	1150_6_26	463_6_1	133_6_63	543_6_612	1247_6_49	530_123_1	207_6_1	225_6_1	268_8_1	348_6_72	2534_123_875
607_6_1	844_25_758	2509_6_384	791_6_3010	1271_123_1	666_6_3157	2282_8_52	51_6_1	1150_6_20	463_6_1	133_6_63	543_6_619	1247_6_48	530_123_1	207_6_1	225_6_1	268_8_1	348_6_74	2534_123_930
607_6_1	844_25_770	2509_6_412	791_6_2945	1271_123_1	666_6_3156	2282_8_48	51_6_1	1150_6_21	463_6_1	133_6_74	543_6_594	1247_6_63	530_123_1	207_6_1	225_6_1	268_8_1	348_6_81	2534_123_981
607_6_1	844_25_775	2509_6_369	791_6_2924	1271_123_1	666_6_3202	2282_8_45	51_6_1	1150_6_17	463_6_1	133_6_63	543_6_654	1247_6_57	530_123_1	207_6_1	225_6_1	268_8_1	348_6_65	2534_123_969
607_6_1	844_25_823	2509_6_333	791_6_2928	1271_123_1	666_6_3162	2282_8_45	51_6_1	1150_6_12	463_6_1	133_6_51	543_6_655	1247_6_49	530_123_1	207_6_1	225_6_1	268_8_1	348_6_50	2534_123_1019
607_6_1	844_25_821	2509_6_334	791_6_2946	1271_123_1	666_6_3071	2282_8_44	51_6_1	1150_6_12	463_6_1	133_6_59	543_6_667	1247_6_58	530_123_1	207_6_1	225_6_1	268_8_1	348_6_62	2534_123_1043
607_6_1	844_25_794	2509_6_353	791_6_2968	1271_123_1	666_6_3044	2282_8_33	51_6_1	1150_6_13	463_6_1	133_6_53	543_6_704	1247_6_61	530_123_1	207_6_1	225_6_1	268_8_1	348_6_47	2534_123_1051
607_6_1	844_25_818	2509_6_347	791_6_2982	1271_123_1	666_6_2935	2282_8_41	51_6_1	1150_6_12	463_6_1	133_6_44	543_6_721	1247_6_54	530_123_1	207_6_1	225_6_1	268_8_1	348_6_31	2534_123_1140
607_6_1	844_25_814	2509_6_389	791_6_3045	1271_123_1	666_6_2793	2282_8_36	51_6_1	1150_6_15	463_6_1	133_6_52	543_6_724	1247_6_57	530_123_1	207_6_1	225_6_1	268_8_1	348_6_38	2534_123_1133
607_6_1	844_25_782	2509_6_434	791_6_3133	1271_123_1	666_6_2771	2282_8_35	51_6_1	1150_6_10	463_6_1	133_6_61	543_6_690	1247_6_62	530_123_1	207_6_1	225_6_1	268_8_1	348_6_43	2534_123_1055
607_6_1	844_25_756	2509_6_429	791_6_3191	1271_123_1	666_6_2675	2282_8_33	51_6_1	1150_6_10	463_6_1	133_6_39	543_6_726	1247_6_49	530_123_1	207_6_1	225_6_1	268_8_1	348_6_35	2534_123_1110
607_6_1	844_25_763	2509_6_462	791_6_3210	1271_123_1	666_6_2577	2282_8_31	51_6_1	1150_6_18	463_6_1	133_6_51	543_6_705	1247_6_53	530_123_1	207_6_1	225_6_1	268_8_1	348_6_38	2534_123_1156
607_6_1	844_25_777	2509_6_487	791_6_3183	1271_123_1	666_6_2557	2282_8_30	51_6_1	1150_6_17	463_6_1	133_6_49	543_6_687	1247_6_65	530_123_1	207_6_1	225_6_1	268_8_1	348_6_42	2534_123_1160
607_6_1	844_25_765	2509_6_483	791_6_3196	1271_123_1	666_6_2529	2282_8_37	51_6_1	1150_6_17	463_6_1	133_6_26	543_6_694	1247_6_65	530_123_1	207_6_1	225_6_1	268_8_1	348_6_34	2534_123_1194
607_6_1	844_25_713	2509_6_463	791_6_3276	1271_123_1	666_6_2415	2282_8_24	51_6_1	1150_6_22	463_6_1	133_6_42	543_6_705	1247_6_84	530_123_1	207_6_1	225_6_1	268_8_1	348_6_34	2534_123_1266
607_6_1	844_25_714	2509_6_460	791_6_3280	1271_123_1	666_6_2408	2282_8_14	51_6_1	1150_6_25	463_6_1	133_6_52	543_6_668	1247_6_95	530_123_1	207_6_1	225_6_1	268_8_1	348_6_34	2534_123_1288
607_6_1	844_25_683	2509_6_454	791_6_3306	1271_123_1	666_6_2473	2282_8_13	51_6_1	1150_6_20	463_6_1	133_6_47	543_6_670	1247_6_95	530_123_1	207_6_1	225_6_1	268_8_1	348_6_35	2534_123_1232
607_6_1	844_25_680	2509_6_439	791_6_3243	1271_123_1	666_6_2475	2282_8_21	51_6_1	1150_6_29	463_6_1	133_6_37	543_6_629	1247_6_106	530_123_1	207_6_1	225_6_1	268_8_1	348_6_42	2534_123_1303
607_6_1	844_25_699	2509_6_438	791_6_3242	1271_123_1	666_6_2536	2282_8_18	51_6_1	1150_6_35	463_6_1	133_6_42	543_6_530	1247_6_109	530_123_1	207_6_1	225_6_1	268_8_1	348_6_40	2534_123_1322
607_6_1	844_25_719	2509_6_395	791_6_3247	1271_123_1	666_6_2680	2282_8_18	51_6_1	1150_6_20	463_6_1	133_6_36	543_6_526	1247_6_108	530_123_1	207_6_1	225_6_1	268_8_1	348_6_37	2534_123_1262
607_6_1	844_25_750	2509_6_378	791_6_3207	1271_123_1	666_6_2799	2282_8_13	51_6_1	1150_6_26	463_6_1	133_6_32	543_6_500	1247_6_102	530_123_1	207_6_1	225_6_1	268_8_1	348_6_35	2534_123_1243
607_6_1	844_25_806	2509_6_391	791_6_3228	1271_123_1	666_6_2783	2282_8_4	51_6_1	1150_6_23	463_6_1	133_6_29	543_6_490	1247_6_118	530_123_1	207_6_1	225_6_1	268_8_1	348_6_40	2534_123_1179
607_6_1	844_25_879	2509_6_381	791_6_3229	1271_123_1	666_6_2813	2282_8_8	51_6_1	1150_6_14	463_6_1	133_6_24	543_6_460	1247_6_104	530_123_1	207_6_1	225_6_1	268_8_1	348_6_32	2534_123_1138
607_6_1	844_25_842	2509_6_336	791_6_3300	1271_123_1	666_6_2855	2282_8_2	51_6_1	1150_6_11	463_6_1	133_6_21	543_6_497	1247_6_78	530_123_1	207_6_1	225_6_1	268_8_1	348_6_21	2534_123_1137
607_6_1	844_25_809	2509_6_352	791_6_3304	1271_123_1	666_6_2896	51_6_1	1150_6_6	463_6_1	133_6_21	543_6_469	1247_6_83	530_123_1	207_6_1	225_6_1	348_6_21	2534_123_1159
607_6_1	844_25_789	2509_6_378	791_6_3310	1271_123_1	666_6_2881	51_6_1	1150_6_5	463_6_1	133_6_19	543_6_480	1247_6_86	530_123_1	207_6_1	225_6_1	348_6_17	2534_123_1165
607_6_1	844_25_732	2509_6_380	791_6_3334	1271_123_1	666_6_2774	51_6_1	1150_6_4	463_6_1	133_6_16	543_6_553	1247_6_81	530_123_1	207_6_1	225_6_1	348_6_14	2534_123_1239
607_6_1	844_25_710	2509_6_397	791_6_3344	1271_123_1	666_6_2742	51_6_1	1150_6_6	463_6_1	133_6_22	543_6_559	1247_6_70	530_123_1	207_6_1	225_6_1	348_6_15	2534_123_1290
607_6_1	844_25_662	2509_6_354	791_6_3351	1271_123_1	666_6_2691	51_6_1	1150_6_4	463_6_1	133_6_17	543_6_593	1247_6_80	530_123_1	207_6_1	225_6_1	348_6_24	2534_123_1387
607_6_1	844_25_631	2509_6_372	791_6_3259	1271_123_1	666_6_2716	51_6_1	1150_6_5	463_6_1	133_6_23	543_6_611	1247_6_71	530_123_1	207_6_1	225_6_1	348_6_17	2534_123_1460
607_6_1	844_25_590	2509_6_358	791_6_3265	1271_123_1	666_6_2677	51_6_1	1150_6_10	463_6_1	133_6_28	543_6_616	1247_6_67	530_123_1	207_6_1	225_6_1	348_6_10	2534_123_1547
607_6_1	844_25_551	2509_6_367	791_6_3280	1271_123_1	666_6_2647	51_6_1	1150_6_8	463_6_1	133_6_44	543_6_604	1247_6_62	530_123_1	207_6_1	225_6_1	348_6_6	2534_123_1582
607_6_1	844_25_510	2509_6_390	791_6_3252	1271_123_1	666_6_2609	51_6_1	1150_6_12	463_6_1	133_6_39	543_6_642	1247_6_56	530_123_1	207_6_1	225_6_1	348_6_4	2534_123_1621
607_6_1	844_25_430	2509_6_366	791_6_3208	1271_123_1	666_6_2669	51_6_1	1150_6_19	463_6_1	133_6_27	543_6_704	1247_6_59	530_123_1	207_6_1	225_6_1	348_6_2	2534_123_1652
607_6_1	844_25_377	2509_6_362	791_6_3268	1271_123_1	666_6_2652	51_6_1	1150_6_12	463_6_1	133_6_32	543_6_708	1247_6_70	530_123_1	207_6_1	225_6_1	348_6_2	2534_123_1654
607_6_1	844_25_362	2509_6_393	791_6_3247	1271_123_1	666_6_2652	51_6_1	1150_6_15	463_6_1	133_6_29	543_6_700	1247_6_62	530_123_1	207_6_1	225_6_1	348_6_1	2534_123_1678
607_6_1	844_25_330	2509_6_432	791_6_3210	1271_123_1	666_6_2649	51_6_1	1150_6_18	463_6_1	133_6_26	543_6_699	1247_6_75	530_123_1	207_6_1	225_6_1	348_6_4	2534_123_1711
607_6_1	844_25_319	2509_6_419	791_6_3251	1271_123_1	666_6_2639	51_6_1	1150_6_14	463_6_1	133_6_26	543_6_676	1247_6_91	530_123_1	207_6_1	225_6_1	348_6_3	2534_123_1687
607_6_1	844_25_363	2509_6_433	791_6_3278	1271_123_1	666_6_2619	51_6_1	1150_6_19	463_6_1	133_6_28	543_6_667	1247_6_84	530_123_1	207_6_1	225_6_1	348_6_5	2534_123_1601
607_6_1	844_25_407	2509_6_444	791_6_3215	1271_123_1	666_6_2616	51_6_1	1150_6_24	463_6_1	133_6_23	543_6_656	1247_6_73	530_123_1	207_6_1	225_6_1	348_6_5	2534_123_1573
607_6_1	844_25_425	2509_6_449	791_6_3200	1271_123_1	666_6_2694	51_6_1	1150_6_11	463_6_1	133_6_29	543_6_604	1247_6_76	530_123_1	207_6_1	225_6_1	348_6_3	2534_123_1450
607_6_1	844_25_477	2509_6_428	791_6_3263	1271_123_1	666_6_2681	51_6_1	1150_6_14	463_6_1	133_6_21	543_6_571	1247_6_70	530_123_1	207_6_1	225_6_1	348_6_4	2534_123_1327
607_6_1	844_25_545	2509_6_471	791_6_3164	1271_123_1	666_6_2670	51_6_1	1150_6_13	463_6_1	133_6_17	543_6_620	1247_6_64	530_123_1	207_6_1	225_6_1	348_6_10	2534_123_1202
607_6_1	844_25_577	2509_6_461	791_6_3102	1271_123_1	666_6_2728	51_6_1	1150_6_5	463_6_1	133_6_22	543_6_615	1247_6_72	530_123_1	207_6_1	225_6_1	348_6_4	2534_123_1138
607_6_1	844_25_624	2509_6_444	791_6_3064	1271_123_1	666_6_2791	51_6_1	1150_6_4	463_6_1	133_6_19	543_6_601	1247_6_74	530_123_1	207_6_1	225_6_1	348_6_7	2534_123_1103
607_6_1	844_25_669	2509_6_436	791_6_3035	1271_123_1	666_6_2822	51_6_1	1150_6_9	463_6_1	133_6_14	543_6_575	1247_6_80	530_123_1	207_6_1	225_6_1	348_6_11	2534_123_1070
607_6_1	844_25_678	2509_6_394	791_6_3028	1271_123_1	666_6_2887	51_6_1	1150_6_10	463_6_1	133_6_20	543_6_562	1247_6_86	530_123_1	207_6_1	225_6_1	348_6_7	2534_123_1081
607_6_1	844_25_721	2509_6_345	791_6_3029	1271_123_1	666_6_2897	51_6_1	1150_6_9	463_6_1	133_6_21	543_6_554	1247_6_72	530_123_1	207_6_1	225_6_1	348_6_6	2534_123_1140
607_6_1	844_25_771	2509_6_359	791_6_3101	1271_123_1	666_6_2953	51_6_1	1150_6_15	463_6_1	133_6_19	543_6_494	1247_6_77	530_123_1	207_6_1	225_6_1	348_6_7	2534_123_1029
607_6_1	844_25_832	2509_6_329	791_6_3073	1271_123_1	666_6_2987	51_6_1	1150_6_12	463_6_1	133_6_23	543_6_467	1247_6_80	530_123_1	207_6_1	225_6_1	348_6_6	2534_123_1124
607_6_1	844_25_872	2509_6_313	791_6_3019	1271_123_1	666_6_2989	51_6_1	1150_6_15	463_6_1	133_6_30	543_6_474	1247_6_91	530_123_1	207_6_1	225_6_1	348_6_10	2534_123_1191
607_6_1	844_25_942	2509_6_297	791_6_3037	1271_123_1	666_6_3074	51_6_1	1150_6_19	463_6_1	133_6_27	543_6_443	1247_6_75	530_123_1	207_6_1	225_6_1	348_6_9	2534_123_1114
607_6_1	844_25_1018	2509_6_266	791_6_3027	1271_123_1	666_6_3077	51_6_1	1150_6_18	463_6_1	133_6_27	543_6_412	1247_6_78	530_123_1	207_6_1	225_6_1	348_6_10	2534_123_1116
607_6_1	844_25_1073	2509_6_225	791_6_3074	1271_123_1	666_6_3038	51_6_1	1150_6_17	463_6_1	133_6_35	543_6_406	1247_6_92	530_123_1	207_6_1	225_6_1	348_6_5	2534_123_1082
607_6_1	844_25_1127	2509_6_240	791_6_3149	1271_123_1	666_6_3061	51_6_1	1150_6_13	463_6_1	133_6_23	543_6_366	1247_6_76	530_123_1	207_6_1	225_6_1	348_6_9	2534_123_966
607_6_1	844_25_1187	2509_6_247	791_6_3193	1271_123_1	666_6_3045	51_6_1	1150_6_15	463_6_1	133_6_26	543_6_351	1247_6_72	530_123_1	207_6_1	225_6_1	348_6_8	2534_123_889
607_6_1	844_25_1179	2509_6_245	791_6_3213	1271_123_1	666_6_3074	51_6_1	1150_6_13	463_6_1	133_6_28	543_6_358	1247_6_85	530_123_1	207_6_1	225_6_1	348_6_5	2534_123_826
607_6_1	844_25_1145	2509_6_263	791_6_3284	1271_123_1	666_6_3083	51_6_1	1150_6_11	463_6_1	133_6_33	543_6_345	1247_6_83	530_123_1	207_6_1	225_6_1	348_6_5	2534_123_766
607_6_1	844_25_1081	2509_6_275	791_6_3312	1271_123_1	666_6_3067	51_6_1	1150_6_16	463_6_1	133_6_39	543_6_356	1247_6_85	530_123_1	207_6_1	225_6_1	348_6_5	2534_123_786
607_6_1	844_25_955	2509_6_280	791_6_3312	1271_123_1	666_6_3103	51_6_1	1150_6_18	463_6_1	133_6_48	543_6_363	1247_6_76	530_123_1	207_6_1	225_6_1	348_6_6	2534_123_845
607_6_1	844_25_832	2509_6_274	791_6_3340	1271_123_1	666_6_3099	51_6_1	1150_6_13	463_6_1	133_6_55	543_6_367	1247_6_66	530_123_1	207_6_1	225_6_1	348_6_12	2534_123_923
607_6_1	844_25_702	2509_6_326	791_6_3342	1271_123_1	666_6_3079	51_6_1	1150_6_19	463_6_1	133_6_43	543_6_373	1247_6_57	530_123_1	207_6_1	225_6_1	348_6_18	2534_123_1006
607_6_1	844_25_542	2509_6_340	791_6_3354	1271_123_1	666_6_3010	51_6_1	1150_6_20	463_6_1	133_6_42	543_6_386	1247_6_56	530_123_1	207_6_1	225_6_1	348_6_15	2534_123_1153
607_6_1	844_25_417	2509_6_356	791_6_3303	1271_123_1	666_6_2952	51_6_1	1150_6_20	463_6_1	133_6_40	543_6_422	1247_6_60	530_123_1	207_6_1	225_6_1	348_6_22	2534_123_1319
607_6_1	844_25_420	2509_6_368	791_6_3238	1271_123_1	666_6_2892	51_6_1	1150_6_21	463_6_1	133_6_42	543_6_436	1247_6_60	530_123_1	207_6_1	225_6_1	348_6_21	2534_123_1457
607_6_1	844_25_423	2509_6_391	791_6_3200	1271_123_1	666_6_2898	51_6_1	1150_6_22	463_6_1	133_6_45	543_6_453	1247_6_47	530_123_1	207_6_1	225_6_1	348_6_21	2534_123_1510
607_6_1	844_25_471	2509_6_423	791_6_3232	1271_123_1	666_6_2805	51_6_1	1150_6_25	463_6_1	133_6_35	543_6_465	1247_6_25	530_123_1	207_6_1	225_6_1	348_6_20	2534_123_1566
607_6_1	844_25_492	2509_6_414	791_6_3260	1271_123_1	666_6_2842	51_6_1	1150_6_29	463_6_1	133_6_38	543_6_479	1247_6_28	530_123_1	207_6_1	225_6_1	348_6_24	2534_123_1487
607_6_1	844_25_501	2509_6_460	791_6_3287	1271_123_1	666_6_2834	51_6_1	1150_6_29	463_6_1	133_6_33	543_6_459	1247_6_35	530_123_1	207_6_1	225_6_1	348_6_25	2534_123_1439
607_6_1	844_25_538	2509_6_444	791_6_3320	1271_123_1	666_6_2693	51_6_1	1150_6_33	463_6_1	133_6_25	543_6_492	1247_6_31	530_123_1	207_6_1	225_6_1	348_6_16	2534_123_1536
607_6_1	844_25_546	2509_6_434	791_6_3322	1271_123_1	666_6_2681	51_6_1	1150_6_28	463_6_1	133_6_35	543_6_501	1247_6_29	530_123_1	207_6_1	225_6_1	348_6_19	2534_123_1550
607_6_1	844_25_609	2509_6_438	791_6_3320	1271_123_1	666_6_2677	51_6_1	1150_6_28	463_6_1	133_6_33	543_6_476	1247_6_25	530_123_1	207_6_1	225_6_1	348_6_12	2534_123_1549
607_6_1	844_25_653	2509_6_458	791_6_3258	1271_123_1	666_6_2675	51_6_1	1150_6_30	463_6_1	133_6_25	543_6_465	1247_6_23	530_123_1	207_6_1	225_6_1	348_6_11	2534_123_1578
607_6_1	844_25_645	2509_6_378	791_6_3248	1271_123_1	666_6_2718	51_6_1	1150_6_29	463_6_1	133_6_26	543_6_485	1247_6_27	530_123_1	207_6_1	225_6_1	348_6_20	2534_123_1562
607_6_1	844_25_698	2509_6_391	791_6_3176	1271_123_1	666_6_2761	51_6_1	1150_6_24	463_6_1	133_6_27	543_6_494	1247_6_31	530_123_1	207_6_1	225_6_1	348_6_10	2534_123_1482
607_6_1	844_25_764	2509_6_404	791_6_3063	1271_123_1	666_6_2849	51_6_1	1150_6_20	463_6_1	133_6_27	543_6_481	1247_6_49	530_123_1	207_6_1	225_6_1	348_6_7	2534_123_1402
607_6_1	844_25_810	2509_6_373	791_6_3064	1271_123_1	666_6_2870	51_6_1	1150_6_16	463_6_1	133_6_27	543_6_476	1247_6_62	530_123_1	207_6_1	225_6_1	348_6_11	2534_123_1333
607_6_1	844_25_873	2509_6_371	791_6_3031	1271_123_1	666_6_2923	51_6_1	1150_6_20	463_6_1	133_6_26	543_6_434	1247_6_77	530_123_1	207_6_1	225_6_1	348_6_4	2534_123_1268
607_6_1	844_25_901	2509_6_331	791_6_2894	1271_123_1	666_6_3009	51_6_1	1150_6_15	463_6_1	133_6_18	543_6_449	1247_6_89	530_123_1	207_6_1	225_6_1	348_6_4	2534_123_1305
607_6_1	844_25_936	2509_6_317	791_6_2811	1271_123_1	666_6_3067	51_6_1	1150_6_6	463_6_1	133_6_22	543_6_484	1247_6_98	530_123_1	207_6_1	225_6_1	348_6_4	2534_123_1292
607_6_1	844_25_924	2509_6_278	791_6_2836	1271_123_1	666_6_3186	51_6_1	1150_6_10	463_6_1	133_6_17	543_6_472	1247_6_101	530_123_1	207_6_1	225_6_1	348_6_5	2534_123_1233
607_6_1	844_25_918	2509_6_305	791_6_2875	1271_123_1	666_6_3136	51_6_1	1150_6_6	463_6_1	133_6_11	543_6_443	1247_6_115	530_123_1	207_6_1	225_6_1	348_6_2	2534_123_1258
607_6_1	844_25_926	2509_6_265	791_6_2906	1271_123_1	666_6_3123	51_6_1	1150_6_8	463_6_1	133_6_8	543_6_435	1247_6_107	530_123_1	225_6_1	2534_123_1310
607_6_1	844_25_904	2509_6_262	791_6_2963	1271_123_1	666_6_3140	51_6_1	1150_6_11	463_6_1	133_6_7	543_6_419	1247_6_103	530_123_1	225_6_1	2534_123_1307
607_6_1	844_25_954	2509_6_281	791_6_3035	1271_123_1	666_6_3117	51_6_1	1150_6_8	463_6_1	133_6_4	543_6_389	1247_6_122	530_123_1	225_6_1	2534_123_1231
607_6_1	844_25_927	2509_6_258	791_6_3073	1271_123_1	666_6_3140	51_6_1	1150_6_6	463_6_1	133_6_8	543_6_435	1247_6_117	530_123_1	225_6_1	2534_123_1156
607_6_1	844_25_950	2509_6_233	791_6_3213	1271_123_1	666_6_3168	51_6_1	1150_6_6	463_6_1	133_6_3	543_6_416	1247_6_107	530_123_1	225_6_1	2534_123_1010
607_6_1	844_25_1002	2509_6_255	791_6_3299	1271_123_1	666_6_3141	51_6_1	1150_6_11	463_6_1	133_6_2	543_6_395	1247_6_112	530_123_1	225_6_1	2534_123_870
607_6_1	844_25_1053	2509_6_238	791_6_3320	1271_123_1	666_6_3128	51_6_1	1150_6_4	463_6_1	543_6_413	1247_6_100	530_123_1	225_6_1	2534_123_793
607_6_1	844_25_1106	2509_6_206	791_6_3351	1271_123_1	666_6_3073	51_6_1	1150_6_5	463_6_1	543_6_394	1247_6_98	530_123_1	225_6_1	2534_123_782
607_6_1	844_25_1132	2509_6_201	791_6_3355	1271_123_1	666_6_3027	51_6_1	1150_6_9	463_6_1	543_6_408	1247_6_98	530_123_1	225_6_1	2534_123_723
607_6_1	844_25_1096	2509_6_202	791_6_3324	1271_123_1	666_6_3050	51_6_1	1150_6_4	463_6_1	543_6_410	1247_6_86	530_123_1	225_6_1	2534_123_762
607_6_1	844_25_1029	2509_6_177	791_6_3402	1271_123_1	666_6_3021	51_6_1	1150_6_7	463_6_1	543_6_370	1247_6_82	530_123_1	225_6_1	2534_123_840
607_6_1	844_25_959	2509_6_189	791_6_3376	1271_123_1	666_6_3019	51_6_1	1150_6_4	463_6_1	543_6_373	1247_6_97	530_123_1	225_6_1	2534_123_901
607_6_1	844_25_877	2509_6_181	791_6_3348	1271_123_1	666_6_2994	51_6_1	1150_6_3	463_6_1	543_6_378	1247_6_91	530_123_1	225_6_1	2534_123_1032
607_6_1	844_25_833	2509_6_156	791_6_3362	1271_123_1	666_6_2996	51_6_1	1150_6_6	463_6_1	543_6_381	1247_6_84	530_123_1	225_6_1	2534_123_1106
607_6_1	844_25_816	2509_6_148	791_6_3326	1271_123_1	666_6_3052	51_6_1	1150_6_8	463_6_1	543_6_375	1247_6_88	530_123_1	225_6_1	2534_123_1146
607_6_1	844_25_772	2509_6_135	791_6_3313	1271_123_1	666_6_3034	51_6_1	1150_6_13	463_6_1	543_6_391	1247_6_75	530_123_1	225_6_1	2534_123_1242
607_6_1	844_25_677	2509_6_125	791_6_3344	1271_123_1	666_6_3063	51_6_1	1150_6_22	463_6_1	543_6_392	1247_6_70	530_123_1	225_6_1	2534_123_1281
607_6_1	844_25_578	2509_6_136	791_6_3389	1271_123_1	666_6_3091	51_6_1	1150_6_33	463_6_1	543_6_384	1247_6_67	530_123_1	225_6_1	2534_123_1313
607_6_1	844_25_489	2509_6_136	791_6_3397	1271_123_1	666_6_3102	51_6_1	1150_6_47	463_6_1	543_6_386	1247_6_63	530_123_1	225_6_1	2534_123_1364
607_6_1	844_25_446	2509_6_132	791_6_3337	1271_123_1	666_6_3186	51_6_1	1150_6_51	463_6_1	543_6_376	1247_6_54	530_123_1	225_6_1	2534_123_1413
607_6_1	844_25_412	2509_6_144	791_6_3306	1271_123_1	666_6_3263	51_6_1	1150_6_39	463_6_1	543_6_378	1247_6_55	530_123_1	225_6_1	2534_123_1419
607_6_1	844_25_368	2509_6_161	791_6_3224	1271_123_1	666_6_3290	51_6_1	1150_6_40	463_6_1	543_6_383	1247_6_66	530_123_1	225_6_1	2534_123_1513
607_6_1	844_25_329	2509_6_130	791_6_3215	1271_123_1	666_6_3342	51_6_1	1150_6_54	463_6_1	543_6_381	1247_6_71	530_123_1	225_6_1	2534_123_1555
607_6_1	844_25_337	2509_6_159	791_6_3163	1271_123_1	666_6_3404	51_6_1	1150_6_25	463_6_1	543_6_375	1247_6_100	530_123_1	225_6_1	2534_123_1538
607_6_1	844_25_348	2509_6_172	791_6_3171	1271_123_1	666_6_3411	51_6_1	1150_6_25	463_6_1	543_6_377	1247_6_113	530_123_1	225_6_1	2534_123_1490
607_6_1	844_25_392	2509_6_157	791_6_3153	1271_123_1	666_6_3387	51_6_1	1150_6_17	463_6_1	543_6_416	1247_6_106	530_123_1	225_6_1	2534_123_1468
607_6_1	844_25_427	2509_6_162	791_6_3187	1271_123_1	666_6_3407	51_6_1	1150_6_14	463_6_1	543_6_425	1247_6_126	530_123_1	225_6_1	2534_123_1322
607_6_1	844_25_487	2509_6_155	791_6_3194	1271_123_1	666_6_3500	51_6_1	1150_6_11	463_6_1	543_6_384	1247_6_113	530_123_1	225_6_1	2534_123_1227
607_6_1	844_25_570	2509_6_124	791_6_3268	1271_123_1	666_6_3392	51_6_1	1150_6_3	463_6_1	543_6_419	1247_6_116	530_123_1	225_6_1	2534_123_1147
607_6_1	844_25_700	2509_6_113	791_6_3272	1271_123_1	666_6_3338	51_6_1	1150_6_2	463_6_1	543_6_413	1247_6_108	530_123_1	225_6_1	2534_123_1068
607_6_1	844_25_816	2509_6_107	791_6_3281	1271_123_1	666_6_3303	51_6_1	463_6_1	543_6_378	1247_6_88	530_123_1	225_6_1	2534_123_1050
607_6_1	844_25_840	2509_6_85	791_6_3420	1271_123_1	666_6_3243	51_6_1	463_6_1	543_6_360	1247_6_80	530_123_1	225_6_1	2534_123_1001
607_6_1	844_25_898	2509_6_90	791_6_3338	1271_123_1	666_6_3273	51_6_1	463_6_1	543_6_384	1247_6_78	530_123_1	225_6_1	2534_123_1022
607_6_1	844_25_948	2509_6_84	791_6_3392	1271_123_1	666_6_3223	51_6_1	463_6_1	543_6_377	1247_6_62	530_123_1	225_6_1	2534_123_1010
607_6_1	844_25_1018	2509_6_67	791_6_3372	1271_123_1	666_6_3191	51_6_1	463_6_1	543_6_379	1247_6_53	530_123_1	225_6_1	2534_123_1015
607_6_1	844_25_1039	2509_6_69	791_6_3380	1271_123_1	666_6_3236	51_6_1	463_6_1	543_6_420	1247_6_42	530_123_1	225_6_1	2534_123_943
607_6_1	844_25_1039	2509_6_85	791_6_3466	1271_123_1	666_6_3168	51_6_1	463_6_1	543_6_400	1247_6_21	530_123_1	225_6_1	2534_123_931
607_6_1	844_25_1032	2509_6_77	791_6_3531	1271_123_1	666_6_3069	51_6_1	463_6_1	543_6_426	1247_6_13	530_123_1	225_6_1	2534_123_957
607_6_1	844_25_1043	2509_6_80	791_6_3539	1271_123_1	666_6_2969	51_6_1	463_6_1	543_6_443	1247_6_10	530_123_1	225_6_1	2534_123_1044
607_6_1	844_25_994	2509_6_108	791_6_3591	1271_123_1	666_6_2890	51_6_1	463_6_1	543_6_448	1247_6_12	530_123_1	225_6_1	2534_123_1081
607_6_1	844_25_915	2509_6_117	791_6_3632	1271_123_1	666_6_2807	51_6_1	463_6_1	543_6_465	1247_6_13	530_123_1	225_6_1	2534_123_1133
607_6_1	844_25_799	2509_6_109	791_6_3674	1271_123_1	666_6_2822	51_6_1	463_6_1	543_6_474	1247_6_4	530_123_1	225_6_1	2534_123_1185
607_6_1	844_25_719	2509_6_111	791_6_3732	1271_123_1	666_6_2771	51_6_1	463_6_1	543_6_518	1247_6_3	530_123_1	225_6_1	2534_123_1220
607_6_1	844_25_670	2509_6_112	791_6_3742	1271_123_1	666_6_2828	51_6_1	463_6_1	543_6_501	1247_6_2	530_123_1	225_6_1	2534_123_1229
607_6_1	844_25_649	2509_6_105	791_6_3830	1271_123_1	666_6_2737	51_6_1	463_6_1	543_6_512	1247_6_1	530_123_1	225_6_1	2534_123_1291
1271_123_1	844_25_624	791_6_3796	666_6_2709	51_6_1	463_6_1	543_6_515	2509_6_128	530_123_1	225_6_1	2534_123_1366
1271_123_1	844_25_596	791_6_3841	666_6_2690	51_6_1	463_6_1	543_6_497	2509_6_132	530_123_1	225_6_1	2534_123_1419
1271_123_1	844_25_579	791_6_3896	666_6_2596	51_6_1	463_6_1	543_6_494	2509_6_115	530_123_1	225_6_1	2534_123_1501
1271_123_1	844_25_569	791_6_3844	666_6_2612	51_6_1	463_6_1	543_6_511	2509_6_123	530_123_1	225_6_1	2534_123_1509
1271_123_1	844_25_552	791_6_3797	666_6_2596	51_6_1	463_6_1	543_6_513	2509_6_156	530_123_1	225_6_1	2534_123_1537
1271_123_1	844_25_541	791_6_3814	666_6_2521	51_6_1	463_6_1	543_6_502	2509_6_156	530_123_1	225_6_1	2534_123_1583
1271_123_1	844_25_548	791_6_3799	666_6_2524	51_6_1	463_6_1	543_6_495	2509_6_143	530_123_1	225_6_1	2534_123_1579
1271_123_1	844_25_586	791_6_3733	666_6_2471	51_6_1	463_6_1	543_6_482	2509_6_162	530_123_1	225_6_1	2534_123_1619
1271_123_1	844_25_611	791_6_3630	666_6_2536	51_6_1	463_6_1	543_6_471	2509_6_178	530_123_1	225_6_1	2534_123_1588
1271_123_1	844_25_639	791_6_3664	666_6_2463	51_6_1	463_6_1	543_6_451	2509_6_167	530_123_1	225_6_1	2534_123_1581
1271_123_1	844_25_686	791_6_3625	666_6_2486	51_6_1	463_6_1	543_6_406	2509_6_175	530_123_1	225_6_1	2534_123_1568
1271_123_1	844_25_717	791_6_3523	666_6_2482	51_6_1	463_6_1	543_6_424	2509_6_188	530_123_1	225_6_1	2534_123_1601
1271_123_1	844_25_767	791_6_3504	666_6_2546	51_6_1	463_6_1	543_6_428	2509_6_169	530_123_1	225_6_1	2534_123_1500
1271_123_1	844_25_783	791_6_3475	666_6_2595	51_6_1	463_6_1	543_6_430	2509_6_154	530_123_1	225_6_1	2534_123_1444
1271_123_1	844_25_847	791_6_3458	666_6_2626	51_6_1	463_6_1	543_6_387	2509_6_159	530_123_1	225_6_1	2534_123_1408
1271_123_1	844_25_899	791_6_3493	666_6_2605	51_6_1	463_6_1	543_6_350	2509_6_170	530_123_1	225_6_1	2534_123_1382
1271_123_1	844_25_939	791_6_3535	666_6_2606	51_6_1	463_6_1	543_6_331	2509_6_155	530_123_1	225_6_1	2534_123_1365
1271_123_1	844_25_1053	791_6_3529	666_6_2565	51_6_1	463_6_1	543_6_321	2509_6_152	530_123_1	225_6_1	2534_123_1339
1271_123_1	844_25_1142	791_6_3466	666_6_2631	51_6_1	463_6_1	543_6_310	2509_6_154	530_123_1	225_6_1	2534_123_1282
1271_123_1	844_25_1196	791_6_3521	666_6_2644	51_6_1	463_6_1	543_6_294	2509_6_153	530_123_1	225_6_1	2534_123_1204
1271_123_1	844_25_1260	791_6_3594	666_6_2604	51_6_1	463_6_1	543_6_295	2509_6_144	530_123_1	225_6_1	2534_123_1138
1271_123_1	844_25_1314	791_6_3583	666_6_2596	51_6_1	463_6_1	543_6_288	2509_6_154	530_123_1	225_6_1	2534_123_1085
1271_123_1	844_25_1369	791_6_3613	666_6_2598	51_6_1	463_6_1	543_6_252	2509_6_165	530_123_1	225_6_1	2534_123_994
1271_123_1	844_25_1378	791_6_3638	666_6_2689	51_6_1	463_6_1	543_6_240	2509_6_156	530_123_1	225_6_1	2534_123_888
1271_123_1	844_25_1459	791_6_3632	666_6_2673	51_6_1	463_6_1	543_6_246	2509_6_142	530_123_1	225_6_1	2534_123_870
1271_123_1	844_25_1477	791_6_3630	666_6_2727	51_6_1	463_6_1	543_6_237	2509_6_135	530_123_1	225_6_1	2534_123_873
1271_123_1	844_25_1522	791_6_3713	666_6_2666	51_6_1	463_6_1	543_6_219	2509_6_112	530_123_1	225_6_1	2534_123_905
1271_123_1	844_25_1537	791_6_3649	666_6_2716	51_6_1	463_6_1	543_6_197	2509_6_106	530_123_1	225_6_1	2534_123_962
1271_123_1	844_25_1536	791_6_3565	666_6_2748	51_6_1	463_6_1	543_6_191	2509_6_108	530_123_1	225_6_1	2534_123_1021
1271_123_1	844_25_1518	791_6_3544	666_6_2724	51_6_1	463_6_1	543_6_164	2509_6_112	530_123_1	225_6_1	2534_123_1099
1271_123_1	844_25_1452	791_6_3550	666_6_2755	51_6_1	463_6_1	543_6_153	2509_6_113	530_123_1	225_6_1	2534_123_1132
1271_123_1	844_25_1396	791_6_3487	666_6_2764	51_6_1	463_6_1	543_6_188	2509_6_122	530_123_1	225_6_1	2534_123_1193
1271_123_1	844_25_1382	791_6_3539	666_6_2737	51_6_1	463_6_1	543_6_166	2509_6_136	530_123_1	225_6_1	2534_123_1183
1271_123_1	844_25_1352	791_6_3568	666_6_2710	51_6_1	463_6_1	543_6_134	2509_6_131	530_123_1	225_6_1	2534_123_1234
1271_123_1	844_25_1307	791_6_3593	666_6_2732	51_6_1	463_6_1	543_6_139	2509_6_129	530_123_1	225_6_1	2534_123_1215
1271_123_1	844_25_1235	791_6_3604	666_6_2737	51_6_1	463_6_1	543_6_158	2509_6_128	530_123_1	225_6_1	2534_123_1248
1271_123_1	844_25_1194	791_6_3659	666_6_2616	51_6_1	463_6_1	543_6_151	2509_6_163	530_123_1	225_6_1	2534_123_1311
1271_123_1	844_25_1079	791_6_3648	666_6_2628	51_6_1	463_6_1	543_6_180	2509_6_172	530_123_1	225_6_1	2534_123_1340
1271_123_1	844_25_979	791_6_3637	666_6_2599	51_6_1	463_6_1	543_6_221	2509_6_172	530_123_1	225_6_1	2534_123_1398
1271_123_1	844_25_923	791_6_3723	666_6_2510	51_6_1	463_6_1	543_6_240	2509_6_196	530_123_1	225_6_1	2534_123_1390
1271_123_1	844_25_818	791_6_3709	666_6_2517	51_6_1	463_6_1	543_6_271	2509_6_222	530_123_1	225_6_1	2534_123_1437
1271_123_1	844_25_769	791_6_3703	666_6_2502	51_6_1	463_6_1	543_6_317	2509_6_217	530_123_1	225_6_1	2534_123_1455
1271_123_1	844_25_646	791_6_3845	666_6_2489	51_6_1	463_6_1	543_6_335	2509_6_216	530_123_1	225_6_1	2534_123_1423
1271_123_1	844_25_638	791_6_3836	666_6_2532	51_6_1	463_6_1	543_6_373	2509_6_226	530_123_1	225_6_1	2534_123_1377
1271_123_1	844_25_647	791_6_3826	666_6_2624	51_6_1	463_6_1	543_6_417	2509_6_192	530_123_1	225_6_1	2534_123_1296
1271_123_1	844_25_637	791_6_3893	666_6_2648	51_6_1	463_6_1	543_6_418	2509_6_176	530_123_1	225_6_1	2534_123_1245
1271_123_1	844_25_661	791_6_3902	666_6_2651	51_6_1	463_6_1	543_6_470	2509_6_173	530_123_1	225_6_1	2534_123_1203
1271_123_1	844_25_704	791_6_3932	666_6_2586	51_6_1	463_6_1	543_6_491	2509_6_175	530_123_1	225_6_1	2534_123_1183
1271_123_1	844_25_793	791_6_4047	666_6_2483	51_6_1	463_6_1	543_6_436	2509_6_202	530_123_1	225_6_1	2534_123_1069
1271_123_1	844_25_910	791_6_4086	666_6_2493	51_6_1	463_6_1	543_6_441	2509_6_175	530_123_1	225_6_1	2534_123_920
1271_123_1	844_25_944	791_6_4168	666_6_2448	51_6_1	463_6_1	543_6_454	2509_6_166	530_123_1	225_6_1	2534_123_820
1271_123_1	844_25_983	791_6_4228	666_6_2445	51_6_1	463_6_1	543_6_423	2509_6_185	530_123_1	225_6_1	2534_123_729
1271_123_1	844_25_1021	791_6_4297	666_6_2469	51_6_1	463_6_1	543_6_444	2509_6_181	530_123_1	225_6_1	2534_123_636
1271_123_1	844_25_1013	791_6_4346	666_6_2478	51_6_1	463_6_1	543_6_459	2509_6_196	530_123_1	225_6_1	2534_123_578
1271_123_1	844_25_1028	791_6_4412	666_6_2447	51_6_1	463_6_1	543_6_404	2509_6_232	530_123_1	225_6_1	2534_123_527
1271_123_1	844_25_944	791_6_4529	666_6_2384	51_6_1	463_6_1	543_6_391	2509_6_225	530_123_1	225_6_1	2534_123_557
1271_123_1	844_25_909	791_6_4486	666_6_2377	51_6_1	463_6_1	543_6_388	2509_6_251	530_123_1	225_6_1	2534_123_571
1271_123_1	844_25_809	791_6_4468	666_6_2364	51_6_1	463_6_1	543_6_385	2509_6_284	530_123_1	225_6_1	2534_123_615
1271_123_1	844_25_673	791_6_4513	666_6_2346	51_6_1	463_6_1	543_6_412	2509_6_290	530_123_1	225_6_1	2534_123_662
1271_123_1	844_25_601	791_6_4418	666_6_2415	51_6_1	463_6_1	543_6_392	2509_6_309	530_123_1	225_6_1	2534_123_758
1271_123_1	844_25_503	791_6_4372	666_6_2464	51_6_1	463_6_1	543_6_381	2509_6_354	530_123_1	225_6_1	2534_123_827
1271_123_1	844_25_462	791_6_4280	666_6_2515	51_6_1	463_6_1	543_6_434	2509_6_353	530_123_1	225_6_1	2534_123_924
1271_123_1	844_25_427	791_6_4296	666_6_2519	51_6_1	463_6_1	543_6_425	2509_6_386	530_123_1	225_6_1	2534_123_966
1271_123_1	844_25_365	791_6_4250	666_6_2551	51_6_1	463_6_1	543_6_391	2509_6_424	530_123_1	225_6_1	2534_123_1075
1271_123_1	844_25_291	791_6_4299	666_6_2536	51_6_1	463_6_1	543_6_421	2509_6_427	530_123_1	225_6_1	2534_123_1099
1271_123_1	844_25_250	791_6_4344	666_6_2566	51_6_1	463_6_1	543_6_399	2509_6_435	530_123_1	225_6_1	2534_123_1095
1271_123_1	844_25_261	791_6_4358	666_6_2577	51_6_1	463_6_1	543_6_375	2509_6_440	530_123_1	225_6_1	2534_123_1071
1271_123_1	844_25_258	791_6_4308	666_6_2594	51_6_1	463_6_1	543_6_408	2509_6_451	530_123_1	225_6_1	2534_123_1051
1271_123_1	844_25_261	791_6_4355	666_6_2610	51_6_1	463_6_1	543_6_399	2509_6_421	530_123_1	225_6_1	2534_123_1024
1271_123_1	844_25_331	791_6_4299	666_6_2682	51_6_1	463_6_1	543_6_392	2509_6_407	530_123_1	225_6_1	2534_123_993
1271_123_1	844_25_404	791_6_4155	666_6_2722	51_6_1	463_6_1	543_6_451	2509_6_395	530_123_1	225_6_1	2534_123_959
1271_123_1	844_25_488	791_6_4138	666_6_2694	51_6_1	463_6_1	543_6_429	2509_6_394	530_123_1	225_6_1	2534_123_924
1271_123_1	844_25_597	791_6_4014	666_6_2766	51_6_1	463_6_1	543_6_418	2509_6_380	530_123_1	225_6_1	2534_123_836
1271_123_1	844_25_675	791_6_3922	666_6_2805	51_6_1	463_6_1	543_6_455	2509_6_371	530_123_1	225_6_1	2534_123_767
1271_123_1	844_25_743	791_6_3877	666_6_2813	51_6_1	463_6_1	543_6_425	2509_6_372	530_123_1	225_6_1	2534_123_775
1271_123_1	844_25_847	791_6_3864	666_6_2815	51_6_1	463_6_1	543_6_397	2509_6_371	530_123_1	225_6_1	2534_123_751
1271_123_1	844_25_904	791_6_3803	666_6_2841	51_6_1	463_6_1	543_6_426	2509_6_341	530_123_1	225_6_1	2534_123_755
1271_123_1	844_25_970	791_6_3772	666_6_2823	51_6_1	463_6_1	543_6_401	2509_6_338	530_123_1	225_6_1	2534_123_797
1271_123_1	844_25_1049	791_6_3716	666_6_2763	51_6_1	463_6_1	543_6_376	2509_6_365	530_123_1	225_6_1	2534_123_858
1271_123_1	844_25_1065	791_6_3630	666_6_2765	51_6_1	463_6_1	543_6_385	2509_6_373	530_123_1	225_6_1	2534_123_906
1271_123_1	844_25_1039	791_6_3621	666_6_2807	51_6_1	463_6_1	543_6_338	2509_6_395	530_123_1	225_6_1	2534_123_916
1271_123_1	844_25_978	791_6_3674	666_6_2785	51_6_1	463_6_1	543_6_329	2509_6_400	530_123_1	225_6_1	2534_123_936
1271_123_1	844_25_959	791_6_3628	666_6_2861	51_6_1	463_6_1	543_6_317	2509_6_405	530_123_1	225_6_1	2534_123_943
1271_123_1	844_25_931	791_6_3613	666_6_2870	51_6_1	463_6_1	543_6_308	2509_6_430	530_123_1	225_6_1	2534_123_958
1271_123_1	844_25_875	791_6_3696	666_6_2828	51_6_1	463_6_1	543_6_272	2509_6_448	530_123_1	225_6_1	2534_123_1006
1271_123_1	844_25_837	791_6_3696	666_6_2777	51_6_1	463_6_1	543_6_294	2509_6_496	530_123_1	225_6_1	2534_123_998
1271_123_1	844_25_756	791_6_3709	666_6_2780	51_6_1	463_6_1	543_6_291	2509_6_481	530_123_1	225_6_1	2534_123_1028
1271_123_1	844_25_685	791_6_3813	666_6_2717	51_6_1	463_6_1	543_6_260	2509_6_446	530_123_1	225_6_1	2534_123_1081
1271_123_1	844_25_631	791_6_3803	666_6_2682	51_6_1	463_6_1	543_6_297	2509_6_497	530_123_1	225_6_1	2534_123_1105
1271_123_1	844_25_528	791_6_3850	666_6_2667	51_6_1	463_6_1	543_6_351	2509_6_480	530_123_1	225_6_1	2534_123_1130
1271_123_1	844_25_494	791_6_3968	666_6_2594	51_6_1	463_6_1	543_6_323	2509_6_458	530_123_1	225_6_1	2534_123_1185
1271_123_1	844_25_450	791_6_4007	666_6_2566	51_6_1	463_6_1	543_6_325	2509_6_490	530_123_1	225_6_1	2534_123_1200
1271_123_1	844_25_410	791_6_4000	666_6_2569	51_6_1	463_6_1	543_6_325	2509_6_495	530_123_1	225_6_1	2534_123_1245
1271_123_1	844_25_366	791_6_4119	666_6_2509	51_6_1	463_6_1	543_6_322	2509_6_484	530_123_1	225_6_1	2534_123_1249
1271_123_1	844_25_300	791_6_4195	666_6_2472	51_6_1	463_6_1	543_6_336	2509_6_492	530_123_1	225_6_1	2534_123_1265
1271_123_1	844_25_292	791_6_4151	666_6_2506	51_6_1	463_6_1	543_6_352	2509_6_473	530_123_1	225_6_1	2534_123_1294
1271_123_1	844_25_284	791_6_4260	666_6_2490	51_6_1	463_6_1	543_6_333	2509_6_476	530_123_1	225_6_1	2534_123_1237
1271_123_1	844_25_252	791_6_4311	666_6_2450	51_6_1	463_6_1	543_6_320	2509_6_477	530_123_1	225_6_1	2534_123_1273
1271_123_1	844_25_238	791_6_4316	666_6_2491	51_6_1	463_6_1	543_6_314	2509_6_493	530_123_1	225_6_1	2534_123_1218
1271_123_1	844_25_254	791_6_4360	666_6_2490	51_6_1	463_6_1	543_6_321	2509_6_438	530_123_1	225_6_1	2534_123_1183
1271_123_1	844_25_268	791_6_4343	666_6_2438	51_6_1	463_6_1	543_6_332	2509_6_415	530_123_1	225_6_1	2534_123_1250
1271_123_1	844_25_287	791_6_4312	666_6_2462	51_6_1	463_6_1	543_6_329	2509_6_414	530_123_1	225_6_1	2534_123_1240
1271_123_1	844_25_292	791_6_4284	666_6_2505	51_6_1	463_6_1	543_6_304	2509_6_432	530_123_1	225_6_1	2534_123_1237
1271_123_1	844_25_321	791_6_4436	666_6_2373	51_6_1	463_6_1	543_6_274	2509_6_397	530_123_1	225_6_1	2534_123_1296
1271_123_1	844_25_348	791_6_4298	666_6_2358	51_6_1	463_6_1	543_6_308	2509_6_416	530_123_1	225_6_1	2534_123_1399
1271_123_1	844_25_413	791_6_4216	666_6_2387	51_6_1	463_6_1	543_6_283	2509_6_442	530_123_1	225_6_1	2534_123_1412
1271_123_1	844_25_465	791_6_4213	666_6_2361	51_6_1	463_6_1	543_6_250	2509_6_406	530_123_1	225_6_1	2534_123_1465
1271_123_1	844_25_462	791_6_4254	666_6_2380	51_6_1	463_6_1	543_6_249	2509_6_399	530_123_1	225_6_1	2534_123_1432
1271_123_1	844_25_519	791_6_4170	666_6_2460	51_6_1	463_6_1	543_6_247	2509_6_359	530_123_1	225_6_1	2534_123_1418
1271_123_1	844_25_535	791_6_4154	666_6_2489	51_6_1	463_6_1	543_6_229	2509_6_329	530_123_1	225_6_1	2534_123_1425
1271_123_1	844_25_554	791_6_4238	666_6_2374	51_6_1	463_6_1	543_6_247	2509_6_334	530_123_1	225_6_1	2534_123_1399
1271_123_1	844_25_612	791_6_4164	666_6_2384	51_6_1	463_6_1	543_6_227	2509_6_349	530_123_1	225_6_1	2534_123_1378
1271_123_1	844_25_613	791_6_4253	666_6_2349	51_6_1	463_6_1	543_6_202	2509_6_348	530_123_1	225_6_1	2534_123_1300
1271_123_1	844_25_677	791_6_4240	666_6_2329	51_6_1	463_6_1	543_6_176	2509_6_345	530_123_1	225_6_1	2534_123_1230
1271_123_1	844_25_694	791_6_4221	666_6_2326	51_6_1	463_6_1	543_6_175	2509_6_391	530_123_1	225_6_1	2534_123_1102
1271_123_1	844_25_683	791_6_4311	666_6_2393	51_6_1	463_6_1	543_6_177	2509_6_369	530_123_1	225_6_1	2534_123_955
1271_123_1	844_25_703	791_6_4341	666_6_2338	51_6_1	463_6_1	543_6_180	2509_6_383	530_123_1	225_6_1	2534_123_957
1271_123_1	844_25_760	791_6_4275	666_6_2363	51_6_1	463_6_1	543_6_193	2509_6_390	530_123_1	225_6_1	2534_123_959
1271_123_1	844_25_773	791_6_4343	666_6_2357	51_6_1	463_6_1	543_6_186	2509_6_390	530_123_1	225_6_1	2534_123_955
1271_123_1	844_25_797	791_6_4396	666_6_2314	51_6_1	463_6_1	543_6_165	2509_6_372	530_123_1	225_6_1	2534_123_1009
1271_123_1	844_25_780	791_6_4331	666_6_2339	51_6_1	463_6_1	543_6_181	2509_6_399	530_123_1	225_6_1	2534_123_1040
1271_123_1	844_25_693	791_6_4360	666_6_2342	51_6_1	463_6_1	543_6_179	2509_6_400	530_123_1	225_6_1	2534_123_1053
1271_123_1	844_25_618	791_6_4446	666_6_2275	51_6_1	463_6_1	543_6_180	2509_6_396	530_123_1	225_6_1	2534_123_1072
1271_123_1	844_25_588	791_6_4443	666_6_2282	51_6_1	463_6_1	543_6_194	2509_6_412	530_123_1	225_6_1	2534_123_1068
1271_123_1	844_25_524	791_6_4420	666_6_2341	51_6_1	463_6_1	543_6_204	2509_6_402	530_123_1	225_6_1	2534_123_1127
1271_123_1	844_25_503	791_6_4400	666_6_2352	51_6_1	463_6_1	543_6_246	2509_6_387	530_123_1	225_6_1	2534_123_1178
1271_123_1	844_25_474	791_6_4352	666_6_2363	51_6_1	463_6_1	543_6_278	2509_6_406	530_123_1	225_6_1	2534_123_1234
1271_123_1	844_25_443	791_6_4448	666_6_2316	51_6_1	463_6_1	543_6_286	2509_6_378	530_123_1	225_6_1	2534_123_1241
1271_123_1	844_25_420	791_6_4444	666_6_2304	51_6_1	463_6_1	543_6_288	2509_6_409	530_123_1	225_6_1	2534_123_1228
1271_123_1	844_25_431	791_6_4461	666_6_2213	51_6_1	463_6_1	543_6_324	2509_6_425	530_123_1	225_6_1	2534_123_1228
1271_123_1	844_25_437	791_6_4495	666_6_2174	51_6_1	463_6_1	543_6_329	2509_6_424	530_123_1	225_6_1	2534_123_1238
1271_123_1	844_25_424	791_6_4547	666_6_2108	51_6_1	463_6_1	543_6_305	2509_6_439	530_123_1	225_6_1	2534_123_1271
1271_123_1	844_25_419	791_6_4645	666_6_2031	51_6_1	463_6_1	543_6_298	2509_6_404	530_123_1	225_6_1	2534_123_1286
1271_123_1	844_25_371	791_6_4753	666_6_1960	51_6_1	463_6_1	543_6_277	2509_6_398	530_123_1	225_6_1	2534_123_1275
1271_123_1	844_25_339	791_6_4880	666_6_1926	51_6_1	463_6_1	543_6_259	2509_6_393	530_123_1	225_6_1	2534_123_1195
1271_123_1	844_25_343	791_6_4999	666_6_1903	51_6_1	463_6_1	543_6_259	2509_6_359	530_123_1	225_6_1	2534_123_1144
1271_123_1	844_25_408	791_6_5049	666_6_1928	51_6_1	463_6_1	543_6_247	2509_6_348	530_123_1	225_6_1	2534_123_1054
1271_123_1	844_25_447	791_6_4981	666_6_2002	51_6_1	463_6_1	543_6_228	2509_6_363	530_123_1	225_6_1	2534_123_981
1271_123_1	844_25_453	791_6_5032	666_6_1992	51_6_1	463_6_1	543_6_221	2509_6_357	530_123_1	225_6_1	2534_123_962
1271_123_1	844_25_467	791_6_5006	666_6_2027	51_6_1	463_6_1	543_6_220	2509_6_357	530_123_1	225_6_1	2534_123_925
1271_123_1	844_25_489	791_6_4977	666_6_2010	51_6_1	463_6_1	543_6_201	2509_6_346	530_123_1	225_6_1	2534_123_999
1271_123_1	844_25_432	791_6_4986	666_6_2024	51_6_1	463_6_1	543_6_200	2509_6_349	530_123_1	225_6_1	2534_123_1066
1271_123_1	844_25_380	791_6_5111	666_6_1998	51_6_1	463_6_1	543_6_202	2509_6_349	530_123_1	225_6_1	2534_123_1040
1271_123_1	844_25_355	791_6_5103	666_6_2013	51_6_1	463_6_1	543_6_211	2509_6_340	530_123_1	225_6_1	2534_123_1060
1271_123_1	844_25_342	791_6_5114	666_6_1980	51_6_1	463_6_1	543_6_200	2509_6_355	530_123_1	225_6_1	2534_123_1087
1271_123_1	844_25_350	791_6_5130	666_6_1953	51_6_1	463_6_1	543_6_206	2509_6_333	530_123_1	225_6_1	2534_123_1112
1271_123_1	844_25_378	791_6_5064	666_6_1926	51_6_1	463_6_1	543_6_182	2509_6_339	530_123_1	225_6_1	2534_123_1195
1271_123_1	844_25_385	791_6_5115	666_6_1890	51_6_1	463_6_1	543_6_182	2509_6_317	530_123_1	225_6_1	2534_123_1189
1271_123_1	844_25_409	791_6_5123	666_6_1856	51_6_1	463_6_1	543_6_196	2509_6_303	530_123_1	225_6_1	2534_123_1191
1271_123_1	844_25_447	791_6_5144	666_6_1813	51_6_1	463_6_1	543_6_185	2509_6_279	530_123_1	225_6_1	2534_123_1229
1271_123_1	844_25_417	791_6_5148	666_6_1773	51_6_1	463_6_1	543_6_189	2509_6_294	530_123_1	225_6_1	2534_123_1309
1271_123_1	844_25_389	791_6_5108	666_6_1748	51_6_1	463_6_1	543_6_201	2509_6_262	530_123_1	225_6_1	2534_123_1449
1271_123_1	844_25_364	791_6_5090	666_6_1717	51_6_1	463_6_1	543_6_203	2509_6_251	530_123_1	225_6_1	2534_123_1550
1271_123_1	844_25_332	791_6_4968	666_6_1749	51_6_1	463_6_1	543_6_224	2509_6_265	530_123_1	225_6_1	2534_123_1627
1271_123_1	844_25_297	791_6_4983	666_6_1777	51_6_1	463_6_1	543_6_239	2509_6_239	530_123_1	225_6_1	2534_123_1633
1271_123_1	844_25_313	791_6_4977	666_6_1783	51_6_1	463_6_1	543_6_237	2509_6_229	530_123_1	225_6_1	2534_123_1608
1271_123_1	844_25_342	791_6_4915	666_6_1843	51_6_1	463_6_1	543_6_222	2509_6_236	530_123_1	225_6_1	2534_123_1551
1271_123_1	844_25_349	791_6_4792	666_6_1875	51_6_1	463_6_1	543_6_259	2509_6_232	530_123_1	225_6_1	2534_123_1560
1271_123_1	844_25_340	791_6_4873	666_6_1884	51_6_1	463_6_1	543_6_273	2509_6_197	530_123_1	225_6_1	2534_123_1497
1271_123_1	844_25_367	791_6_4789	666_6_1975	51_6_1	463_6_1	543_6_277	2509_6_217	530_123_1	225_6_1	2534_123_1418
1271_123_1	844_25_381	791_6_4845	666_6_1935	51_6_1	463_6_1	543_6_302	2509_6_217	530_123_1	225_6_1	2534_123_1347
1271_123_1	844_25_408	791_6_4875	666_6_1995	51_6_1	463_6_1	543_6_314	2509_6_193	530_123_1	225_6_1	2534_123_1236
1271_123_1	844_25_426	791_6_4852	666_6_2086	51_6_1	463_6_1	543_6_312	2509_6_208	530_123_1	225_6_1	2534_123_1161
1271_123_1	844_25_420	791_6_4856	666_6_2109	51_6_1	463_6_1	543_6_335	2509_6_193	530_123_1	225_6_1	2534_123_1164
1271_123_1	844_25_408	791_6_4945	666_6_2121	51_6_1	463_6_1	543_6_325	2509_6_154	530_123_1	225_6_1	2534_123_1128
1271_123_1	844_25_388	791_6_4951	666_6_2185	51_6_1	463_6_1	543_6_310	2509_6_178	530_123_1	225_6_1	2534_123_1078
1271_123_1	844_25_387	791_6_4912	666_6_2194	51_6_1	463_6_1	543_6_327	2509_6_179	530_123_1	225_6_1	2534_123_1086
1271_123_1	844_25_378	791_6_4947	666_6_2211	51_6_1	463_6_1	543_6_305	2509_6_153	530_123_1	225_6_1	2534_123_1084
1271_123_1	844_25_412	791_6_4938	666_6_2152	51_6_1	463_6_1	543_6_313	2509_6_147	530_123_1	225_6_1	2534_123_1125
1271_123_1	844_25_426	791_6_4890	666_6_2173	51_6_1	463_6_1	543_6_325	2509_6_127	530_123_1	225_6_1	2534_123_1085
1271_123_1	844_25_489	791_6_4888	666_6_2170	51_6_1	463_6_1	543_6_284	2509_6_112	530_123_1	225_6_1	2534_123_1039
1271_123_1	844_25_545	791_6_4829	666_6_2223	51_6_1	463_6_1	543_6_303	2509_6_123	530_123_1	225_6_1	2534_123_955
1271_123_1	844_25_529	791_6_4861	666_6_2256	51_6_1	463_6_1	543_6_290	2509_6_126	530_123_1	225_6_1	2534_123_939
1271_123_1	844_25_575	791_6_4791	666_6_2290	51_6_1	463_6_1	543_6_261	2509_6_118	530_123_1	225_6_1	2534_123_979
1271_123_1	844_25_614	791_6_4754	666_6_2287	51_6_1	463_6_1	543_6_254	2509_6_129	530_123_1	225_6_1	2534_123_1025
1271_123_1	844_25_610	791_6_4788	666_6_2286	51_6_1	463_6_1	543_6_252	2509_6_129	530_123_1	225_6_1	2534_123_1035
1271_123_1	844_25_642	791_6_4835	666_6_2229	51_6_1	463_6_1	543_6_244	2509_6_115	530_123_1	225_6_1	2534_123_1056
1271_123_1	844_25_656	791_6_4847	666_6_2193	51_6_1	463_6_1	543_6_265	2509_6_132	530_123_1	225_6_1	2534_123_1035
1271_123_1	844_25_691	791_6_4794	666_6_2245	51_6_1	463_6_1	543_6_290	2509_6_150	530_123_1	225_6_1	2534_123_960
1271_123_1	844_25_699	791_6_4836	666_6_2191	51_6_1	463_6_1	543_6_277	2509_6_130	530_123_1	225_6_1	2534_123_995
1271_123_1	844_25_679	791_6_4788	666_6_2203	51_6_1	463_6_1	543_6_269	2509_6_144	530_123_1	225_6_1	2534_123_1018
1271_123_1	844_25_695	791_6_4784	666_6_2185	51_6_1	463_6_1	543_6_253	2509_6_172	530_123_1	225_6_1	2534_123_998
1271_123_1	844_25_701	791_6_4716	666_6_2214	51_6_1	463_6_1	543_6_273	2509_6_185	530_123_1	225_6_1	2534_123_972
1271_123_1	844_25_693	791_6_4729	666_6_2210	51_6_1	463_6_1	543_6_274	2509_6_203	530_123_1	225_6_1	2534_123_968
1271_123_1	844_25_712	791_6_4756	666_6_2150	51_6_1	463_6_1	543_6_288	2509_6_214	530_123_1	225_6_1	2534_123_984
1271_123_1	844_25_718	791_6_4750	666_6_2144	51_6_1	463_6_1	543_6_291	2509_6_194	530_123_1	225_6_1	2534_123_1016
1271_123_1	844_25_776	791_6_4776	666_6_2099	51_6_1	463_6_1	543_6_258	2509_6_202	530_123_1	225_6_1	2534_123_1024
1271_123_1	844_25_862	791_6_4722	666_6_2103	51_6_1	463_6_1	543_6_259	2509_6_218	530_123_1	225_6_1	2534_123_975
1271_123_1	844_25_867	791_6_4742	666_6_2067	51_6_1	463_6_1	543_6_263	2509_6_209	530_123_1	225_6_1	2534_123_981
1271_123_1	844_25_886	791_6_4690	666_6_2126	51_6_1	463_6_1	543_6_232	2509_6_197	530_123_1	225_6_1	2534_123_998
1271_123_1	844_25_899	791_6_4701	666_6_2077	51_6_1	463_6_1	543_6_246	2509_6_205	530_123_1	225_6_1	2534_123_971
1271_123_1	844_25_793	791_6_4623	666_6_2123	51_6_1	463_6_1	543_6_262	2509_6_185	530_123_1	225_6_1	2534_123_1062
1271_123_1	844_25_670	791_6_4561	666_6_2194	51_6_1	463_6_1	543_6_280	2509_6_207	530_123_1	225_6_1	2534_123_1083
1271_123_1	844_25_594	791_6_4456	666_6_2207	51_6_1	463_6_1	543_6_294	2509_6_214	530_123_1	225_6_1	2534_123_1188
1271_123_1	844_25_485	791_6_4485	666_6_2199	51_6_1	463_6_1	543_6_312	2509_6_199	530_123_1	225_6_1	2534_123_1240
1271_123_1	844_25_404	791_6_4478	666_6_2286	51_6_1	463_6_1	543_6_308	2509_6_212	530_123_1	225_6_1	2534_123_1260
1271_123_1	844_25_368	791_6_4421	666_6_2385	51_6_1	463_6_1	543_6_296	2509_6_224	530_123_1	225_6_1	2534_123_1288
1271_123_1	844_25_337	791_6_4391	666_6_2456	51_6_1	463_6_1	543_6_307	2509_6_220	530_123_1	225_6_1	2534_123_1297
1271_123_1	844_25_338	791_6_4396	666_6_2382	51_6_1	463_6_1	543_6_291	2509_6_251	530_123_1	225_6_1	2534_123_1373
1271_123_1	844_25_338	791_6_4396	666_6_2406	51_6_1	463_6_1	543_6_309	2509_6_281	530_123_1	225_6_1	2534_123_1324
1271_123_1	844_25_342	791_6_4500	666_6_2385	51_6_1	463_6_1	543_6_287	2509_6_267	530_123_1	225_6_1	2534_123_1260
1271_123_1	844_25_355	791_6_4546	666_6_2400	51_6_1	463_6_1	543_6_263	2509_6_301	530_123_1	225_6_1	2534_123_1170
1271_123_1	844_25_371	791_6_4519	666_6_2444	51_6_1	463_6_1	543_6_270	2509_6_303	530_123_1	225_6_1	2534_123_1150
1271_123_1	844_25_399	791_6_4543	666_6_2438	51_6_1	463_6_1	543_6_281	2509_6_287	530_123_1	225_6_1	2534_123_1114
1271_123_1	844_25_451	791_6_4617	666_6_2400	51_6_1	463_6_1	543_6_284	2509_6_293	530_123_1	225_6_1	2534_123_1053
1271_123_1	844_25_480	791_6_4540	666_6_2413	51_6_1	463_6_1	543_6_307	2509_6_294	530_123_1	225_6_1	2534_123_1074
1271_123_1	844_25_513	791_6_4516	666_6_2427	51_6_1	463_6_1	543_6_288	2509_6_298	530_123_1	225_6_1	2534_123_1073
1271_123_1	844_25_510	791_6_4616	666_6_2380	51_6_1	463_6_1	543_6_276	2509_6_324	530_123_1	225_6_1	2534_123_994
1271_123_1	844_25_553	791_6_4600	666_6_2444	51_6_1	463_6_1	543_6_274	2509_6_287	530_123_1	225_6_1	2534_123_922
1271_123_1	844_25_569	791_6_4502	666_6_2514	51_6_1	463_6_1	543_6_266	2509_6_280	530_123_1	225_6_1	2534_123_920
1271_123_1	844_25_563	791_6_4533	666_6_2472	51_6_1	463_6_1	543_6_250	2509_6_273	530_123_1	225_6_1	2534_123_953
1271_123_1	844_25_534	791_6_4583	666_6_2456	51_6_1	463_6_1	543_6_248	2509_6_269	530_123_1	225_6_1	2534_123_941
1271_123_1	844_25_513	791_6_4532	666_6_2462	51_6_1	463_6_1	543_6_234	2509_6_263	530_123_1	225_6_1	2534_123_1040
1271_123_1	844_25_475	791_6_4593	666_6_2443	51_6_1	463_6_1	543_6_192	2509_6_253	530_123_1	225_6_1	2534_123_1113
1271_123_1	844_25_484	791_6_4573	666_6_2370	51_6_1	463_6_1	543_6_191	2509_6_267	530_123_1	225_6_1	2534_123_1214
1271_123_1	844_25_488	791_6_4633	666_6_2345	51_6_1	463_6_1	543_6_165	2509_6_240	530_123_1	225_6_1	2534_123_1263
1271_123_1	844_25_496	791_6_4665	666_6_2331	51_6_1	463_6_1	543_6_155	2509_6_228	530_123_1	225_6_1	2534_123_1271
1271_123_1	844_25_510	791_6_4665	666_6_2327	51_6_1	463_6_1	543_6_142	2509_6_232	530_123_1	225_6_1	2534_123_1271
1271_123_1	844_25_521	791_6_4582	666_6_2350	51_6_1	463_6_1	543_6_120	2509_6_230	530_123_1	225_6_1	2534_123_1342
1271_123_1	844_25_480	791_6_4524	666_6_2331	51_6_1	463_6_1	543_6_136	2509_6_203	530_123_1	225_6_1	2534_123_1446
1271_123_1	844_25_441	791_6_4537	666_6_2304	51_6_1	463_6_1	543_6_146	2509_6_195	530_123_1	225_6_1	2534_123_1466
1271_123_1	844_25_395	791_6_4559	666_6_2290	51_6_1	463_6_1	543_6_159	2509_6_194	530_123_1	225_6_1	2534_123_1477
1271_123_1	844_25_353	791_6_4562	666_6_2255	51_6_1	463_6_1	543_6_148	2509_6_188	530_123_1	225_6_1	2534_123_1559
1271_123_1	844_25_331	791_6_4647	666_6_2220	51_6_1	463_6_1	543_6_141	2509_6_178	530_123_1	225_6_1	2534_123_1530
1271_123_1	844_25_343	791_6_4571	666_6_2236	51_6_1	463_6_1	543_6_147	2509_6_204	530_123_1	225_6_1	2534_123_1537
1271_123_1	844_25_356	791_6_4526	666_6_2283	51_6_1	463_6_1	543_6_145	2509_6_175	530_123_1	225_6_1	2534_123_1537
1271_123_1	844_25_380	791_6_4546	666_6_2301	51_6_1	463_6_1	543_6_169	2509_6_177	530_123_1	225_6_1	2534_123_1430
1271_123_1	844_25_424	791_6_4565	666_6_2311	51_6_1	463_6_1	543_6_168	2509_6_200	530_123_1	225_6_1	2534_123_1321
1271_123_1	844_25_468	791_6_4492	666_6_2451	51_6_1	463_6_1	543_6_157	2509_6_194	530_123_1	225_6_1	2534_123_1231
1271_123_1	844_25_486	791_6_4478	666_6_2484	51_6_1	463_6_1	543_6_178	2509_6_199	530_123_1	225_6_1	2534_123_1189
1271_123_1	844_25_485	791_6_4489	666_6_2474	51_6_1	463_6_1	543_6_193	2509_6_224	530_123_1	225_6_1	2534_123_1170
1271_123_1	844_25_516	791_6_4399	666_6_2510	51_6_1	463_6_1	543_6_189	2509_6_227	530_123_1	225_6_1	2534_123_1229
1271_123_1	844_25_497	791_6_4445	666_6_2540	51_6_1	463_6_1	543_6_168	2509_6_226	530_123_1	225_6_1	2534_123_1242
1271_123_1	844_25_496	791_6_4400	666_6_2529	51_6_1	463_6_1	543_6_177	2509_6_240	530_123_1	225_6_1	2534_123_1288
1271_123_1	844_25_511	791_6_4412	666_6_2514	51_6_1	463_6_1	543_6_170	2509_6_245	530_123_1	225_6_1	2534_123_1274
1271_123_1	844_25_512	791_6_4452	666_6_2548	51_6_1	463_6_1	543_6_144	2509_6_199	530_123_1	225_6_1	2534_123_1272
1271_123_1	844_25_472	791_6_4442	666_6_2455	51_6_1	463_6_1	543_6_165	2509_6_205	530_123_1	225_6_1	2534_123_1365
1271_123_1	844_25_479	791_6_4485	666_6_2395	51_6_1	463_6_1	543_6_156	2509_6_214	530_123_1	225_6_1	2534_123_1383
1271_123_1	844_25_449	791_6_4571	666_6_2360	51_6_1	463_6_1	543_6_141	2509_6_184	530_123_1	225_6_1	2534_123_1413
1271_123_1	844_25_466	791_6_4603	666_6_2302	51_6_1	463_6_1	543_6_145	2509_6_196	530_123_1	225_6_1	2534_123_1413
1271_123_1	844_25_497	791_6_4590	666_6_2250	51_6_1	463_6_1	543_6_139	2509_6_170	530_123_1	225_6_1	2534_123_1465
1271_123_1	844_25_481	791_6_4571	666_6_2302	51_6_1	463_6_1	543_6_124	2509_6_155	530_123_1	225_6_1	2534_123_1481
1271_123_1	844_25_495	791_6_4634	666_6_2223	51_6_1	463_6_1	543_6_126	2509_6_162	530_123_1	225_6_1	2534_123_1502
1271_123_1	844_25_501	791_6_4625	666_6_2212	51_6_1	463_6_1	543_6_129	2509_6_145	530_123_1	225_6_1	2534_123_1542
1271_123_1	844_25_458	791_6_4668	666_6_2198	51_6_1	463_6_1	543_6_129	2509_6_119	530_123_1	225_6_1	2534_123_1580
1271_123_1	844_25_436	791_6_4688	666_6_2130	51_6_1	463_6_1	543_6_138	2509_6_107	530_123_1	225_6_1	2534_123_1635
1271_123_1	844_25_413	791_6_4674	666_6_2153	51_6_1	463_6_1	543_6_130	2509_6_107	530_123_1	225_6_1	2534_123_1639
1271_123_1	844_25_418	791_6_4594	666_6_2151	51_6_1	463_6_1	543_6_117	2509_6_99	530_123_1	225_6_1	2534_123_1691
1271_123_1	844_25_426	791_6_4526	666_6_2140	51_6_1	463_6_1	543_6_127	2509_6_113	530_123_1	225_6_1	2534_123_1742
1271_123_1	844_25_401	791_6_4624	666_6_2089	51_6_1	463_6_1	543_6_130	2509_6_102	530_123_1	225_6_1	2534_123_1742
1271_123_1	844_25_407	791_6_4621	666_6_2114	51_6_1	463_6_1	543_6_114	2509_6_87	530_123_1	225_6_1	2534_123_1765
1271_123_1	844_25_427	791_6_4586	666_6_2100	51_6_1	463_6_1	543_6_118	2509_6_98	530_123_1	225_6_1	2534_123_1785
1271_123_1	844_25_462	791_6_4688	666_6_2007	51_6_1	463_6_1	543_6_118	2509_6_113	530_123_1	225_6_1	2534_123_1723
1271_123_1	844_25_499	791_6_4582	666_6_2101	51_6_1	463_6_1	543_6_108	2509_6_102	530_123_1	225_6_1	2534_123_1690
1271_123_1	844_25_542	791_6_4527	666_6_2109	51_6_1	463_6_1	543_6_114	2509_6_127	530_123_1	225_6_1	2534_123_1624
1271_123_1	844_25_603	791_6_4563	666_6_2019	51_6_1	463_6_1	543_6_106	2509_6_145	530_123_1	225_6_1	2534_123_1572
1271_123_1	844_25_595	791_6_4534	666_6_2029	51_6_1	463_6_1	543_6_117	2509_6_105	530_123_1	225_6_1	2534_123_1600
1271_123_1	844_25_631	791_6_4436	666_6_2068	51_6_1	463_6_1	543_6_129	2509_6_112	530_123_1	225_6_1	2534_123_1626
1271_123_1	844_25_674	791_6_4406	666_6_2077	51_6_1	463_6_1	543_6_129	2509_6_121	530_123_1	225_6_1	2534_123_1655
1271_123_1	844_25_696	791_6_4366	666_6_2105	51_6_1	463_6_1	543_6_111	2509_6_87	530_123_1	225_6_1	2534_123_1772
1271_123_1	844_25_695	791_6_4273	666_6_2159	51_6_1	463_6_1	543_6_125	2509_6_109	530_123_1	225_6_1	2534_123_1801
1271_123_1	844_25_749	791_6_4160	666_6_2209	51_6_1	463_6_1	543_6_151	2509_6_133	530_123_1	225_6_1	2534_123_1763
1271_123_1	844_25_753	791_6_4212	666_6_2214	51_6_1	463_6_1	543_6_139	2509_6_101	530_123_1	225_6_1	2534_123_1754
1271_123_1	844_25_788	791_6_4078	666_6_2255	51_6_1	463_6_1	543_6_149	2509_6_110	530_123_1	225_6_1	2534_123_1794
1271_123_1	844_25_804	791_6_4066	666_6_2204	51_6_1	463_6_1	543_6_162	2509_6_116	530_123_1	225_6_1	2534_123_1806
1271_123_1	844_25_818	791_6_4090	666_6_2214	51_6_1	463_6_1	543_6_150	2509_6_98	530_123_1	225_6_1	2534_123_1735
1271_123_1	844_25_833	791_6_4074	666_6_2214	51_6_1	463_6_1	543_6_159	2509_6_115	530_123_1	225_6_1	2534_123_1672
1271_123_1	844_25_788	791_6_4117	666_6_2184	51_6_1	463_6_1	543_6_152	2509_6_129	530_123_1	225_6_1	2534_123_1693
1271_123_1	844_25_789	791_6_4098	666_6_2235	51_6_1	463_6_1	543_6_169	2509_6_122	530_123_1	225_6_1	2534_123_1648
1271_123_1	844_25_797	791_6_4179	666_6_2216	51_6_1	463_6_1	543_6_170	2509_6_115	530_123_1	225_6_1	2534_123_1569
1271_123_1	844_25_775	791_6_4295	666_6_2217	51_6_1	463_6_1	543_6_172	2509_6_118	530_123_1	225_6_1	2534_123_1445
1271_123_1	844_25_734	791_6_4352	666_6_2197	51_6_1	463_6_1	543_6_192	2509_6_115	530_123_1	225_6_1	2534_123_1370
1271_123_1	844_25_652	791_6_4429	666_6_2219	51_6_1	463_6_1	543_6_183	2509_6_128	530_123_1	225_6_1	2534_123_1306
1271_123_1	844_25_619	791_6_4455	666_6_2206	51_6_1	463_6_1	543_6_199	2509_6_142	530_123_1	225_6_1	2534_123_1282
1271_123_1	844_25_563	791_6_4549	666_6_2129	51_6_1	463_6_1	543_6_199	2509_6_125	530_123_1	225_6_1	2534_123_1322
1271_123_1	844_25_463	791_6_4667	666_6_2059	51_6_1	463_6_1	543_6_193	2509_6_119	530_123_1	225_6_1	2534_123_1389
1271_123_1	844_25_370	791_6_4809	666_6_1958	51_6_1	463_6_1	543_6_221	2509_6_118	530_123_1	225_6_1	2534_123_1371
1271_123_1	844_25_278	791_6_4921	666_6_1777	51_6_1	463_6_1	543_6_241	2509_6_109	530_123_1	225_6_1	2534_123_1516
1271_123_1	844_25_217	791_6_5084	666_6_1694	51_6_1	463_6_1	543_6_235	2509_6_91	530_123_1	225_6_1	2534_123_1577
1271_123_1	844_25_215	791_6_5095	666_6_1659	51_6_1	463_6_1	543_6_241	2509_6_94	530_123_1	225_6_1	2534_123_1684
1271_123_1	844_25_205	791_6_5133	666_6_1609	51_6_1	463_6_1	543_6_245	2509_6_98	530_123_1	225_6_1	2534_123_1790
1271_123_1	844_25_227	791_6_5146	666_6_1534	51_6_1	463_6_1	543_6_239	2509_6_97	530_123_1	225_6_1	2534_123_1905
1271_123_1	844_25_251	791_6_5143	666_6_1473	51_6_1	463_6_1	543_6_247	2509_6_101	530_123_1	225_6_1	2534_123_1972
1271_123_1	844_25_252	791_6_5091	666_6_1515	51_6_1	463_6_1	543_6_264	2509_6_83	530_123_1	225_6_1	2534_123_1995
1271_123_1	844_25_257	791_6_5100	666_6_1445	51_6_1	463_6_1	543_6_251	2509_6_86	530_123_1	225_6_1	2534_123_2057
1271_123_1	844_25_258	791_6_5043	666_6_1427	51_6_1	463_6_1	543_6_259	2509_6_68	530_123_1	225_6_1	2534_123_2138
1271_123_1	844_25_268	791_6_4917	666_6_1462	51_6_1	463_6_1	543_6_268	2509_6_88	530_123_1	225_6_1	2534_123_2201
1271_123_1	844_25_290	791_6_4908	666_6_1423	51_6_1	463_6_1	543_6_236	2509_6_85	530_123_1	225_6_1	2534_123_2246
1271_123_1	844_25_314	791_6_4815	666_6_1490	51_6_1	463_6_1	543_6_249	2509_6_78	530_123_1	225_6_1	2534_123_2231
1271_123_1	844_25_333	791_6_4863	666_6_1493	51_6_1	463_6_1	543_6_231	2509_6_75	530_123_1	225_6_1	2534_123_2164
1271_123_1	844_25_336	791_6_4870	666_6_1490	51_6_1	463_6_1	543_6_236	2509_6_77	530_123_1	225_6_1	2534_123_2112
1271_123_1	844_25_333	791_6_4908	666_6_1479	51_6_1	463_6_1	543_6_232	2509_6_63	530_123_1	225_6_1	2534_123_2079
1271_123_1	844_25_302	791_6_4865	666_6_1516	51_6_1	463_6_1	543_6_227	2509_6_62	530_123_1	225_6_1	2534_123_2067
1271_123_1	844_25_299	791_6_4865	666_6_1574	51_6_1	463_6_1	543_6_199	2509_6_46	530_123_1	225_6_1	2534_123_2006
1271_123_1	844_25_269	791_6_4871	666_6_1546	51_6_1	463_6_1	543_6_214	2509_6_61	530_123_1	225_6_1	2534_123_2000
1271_123_1	844_25_272	791_6_4883	666_6_1612	51_6_1	463_6_1	543_6_191	2509_6_60	530_123_1	225_6_1	2534_123_1960
1271_123_1	844_25_259	791_6_4841	666_6_1682	51_6_1	463_6_1	543_6_187	2509_6_52	530_123_1	225_6_1	2534_123_1980
1271_123_1	844_25_307	791_6_4784	666_6_1727	51_6_1	463_6_1	543_6_195	2509_6_50	530_123_1	225_6_1	2534_123_1938
1271_123_1	844_25_341	791_6_4839	666_6_1754	51_6_1	463_6_1	543_6_175	2509_6_36	530_123_1	225_6_1	2534_123_1851
1271_123_1	844_25_392	791_6_4771	666_6_1787	51_6_1	463_6_1	543_6_179	2509_6_46	530_123_1	225_6_1	2534_123_1810
1271_123_1	844_25_455	791_6_4765	666_6_1772	51_6_1	463_6_1	543_6_159	2509_6_57	530_123_1	225_6_1	2534_123_1743
1271_123_1	844_25_487	791_6_4726	666_6_1829	51_6_1	463_6_1	543_6_154	2509_6_53	530_123_1	225_6_1	2534_123_1630
1271_123_1	844_25_564	791_6_4671	666_6_1891	51_6_1	463_6_1	543_6_147	2509_6_55	530_123_1	225_6_1	2534_123_1509
1271_123_1	844_25_625	791_6_4603	666_6_1935	51_6_1	463_6_1	543_6_139	2509_6_43	530_123_1	225_6_1	2534_123_1452
1271_123_1	844_25_672	791_6_4491	666_6_2025	51_6_1	463_6_1	543_6_166	2509_6_53	530_123_1	225_6_1	2534_123_1441
1271_123_1	844_25_742	791_6_4384	666_6_2101	51_6_1	463_6_1	543_6_166	2509_6_54	530_123_1	225_6_1	2534_123_1473
1271_123_1	844_25_796	791_6_4440	666_6_2038	51_6_1	463_6_1	543_6_180	2509_6_62	530_123_1	225_6_1	2534_123_1502
1271_123_1	844_25_865	791_6_4404	666_6_2029	51_6_1	463_6_1	543_6_181	2509_6_72	530_123_1	225_6_1	2534_123_1545
1271_123_1	844_25_949	791_6_4327	666_6_2040	51_6_1	463_6_1	543_6_195	2509_6_66	530_123_1	225_6_1	2534_123_1571
1271_123_1	844_25_997	791_6_4295	666_6_1978	51_6_1	463_6_1	543_6_194	2509_6_64	530_123_1	225_6_1	2534_123_1653
1271_123_1	844_25_1089	791_6_4092	666_6_2004	51_6_1	463_6_1	543_6_205	2509_6_67	530_123_1	225_6_1	2534_123_1741
1271_123_1	844_25_1168	791_6_3901	666_6_2029	51_6_1	463_6_1	543_6_226	2509_6_59	530_123_1	225_6_1	2534_123_1820
1271_123_1	844_25_1165	791_6_3805	666_6_2056	51_6_1	463_6_1	543_6_235	2509_6_47	530_123_1	225_6_1	2534_123_1909
1271_123_1	844_25_1188	791_6_3789	666_6_2014	51_6_1	463_6_1	543_6_255	2509_6_44	530_123_1	225_6_1	2534_123_1934
1271_123_1	844_25_1241	791_6_3684	666_6_1988	51_6_1	463_6_1	543_6_262	2509_6_54	530_123_1	225_6_1	2534_123_2001
1271_123_1	844_25_1262	791_6_3628	666_6_1984	51_6_1	463_6_1	543_6_249	2509_6_59	530_123_1	225_6_1	2534_123_2049
1271_123_1	844_25_1317	791_6_3540	666_6_1950	51_6_1	463_6_1	543_6_249	2509_6_52	530_123_1	225_6_1	2534_123_2121
1271_123_1	844_25_1337	791_6_3480	666_6_1941	51_6_1	463_6_1	543_6_251	2509_6_57	530_123_1	225_6_1	2534_123_2160
1271_123_1	844_25_1391	791_6_3405	666_6_1974	51_6_1	463_6_1	543_6_263	2509_6_60	530_123_1	225_6_1	2534_123_2136
1271_123_1	844_25_1359	791_6_3437	666_6_1984	51_6_1	463_6_1	543_6_241	2509_6_43	530_123_1	225_6_1	2534_123_2166
1271_123_1	844_25_1368	791_6_3440	666_6_1975	51_6_1	463_6_1	543_6_236	2509_6_49	530_123_1	225_6_1	2534_123_2162
1271_123_1	844_25_1399	791_6_3283	666_6_2000	51_6_1	463_6_1	543_6_264	2509_6_47	530_123_1	225_6_1	2534_123_2233
1271_123_1	844_25_1470	791_6_3194	666_6_2029	51_6_1	463_6_1	543_6_234	2509_6_29	530_123_1	225_6_1	2534_123_2272
1271_123_1	844_25_1480	791_6_3142	666_6_1988	51_6_1	463_6_1	543_6_244	2509_6_31	530_123_1	225_6_1	2534_123_2348
1271_123_1	844_25_1531	791_6_3065	666_6_1979	51_6_1	463_6_1	543_6_232	2509_6_37	530_123_1	225_6_1	2534_123_2390
1271_123_1	844_25_1541	791_6_2951	666_6_1982	51_6_1	463_6_1	543_6_225	2509_6_24	530_123_1	225_6_1	2534_123_2511
1271_123_1	844_25_1575	791_6_2931	666_6_1909	51_6_1	463_6_1	543_6_225	2509_6_24	530_123_1	225_6_1	2534_123_2570
1271_123_1	844_25_1622	791_6_2816	666_6_1938	51_6_1	463_6_1	543_6_241	2509_6_29	530_123_1	225_6_1	2534_123_2588
1271_123_1	844_25_1645	791_6_2745	666_6_1922	51_6_1	463_6_1	543_6_240	2509_6_23	530_123_1	225_6_1	2534_123_2659
1271_123_1	844_25_1678	791_6_2671	666_6_1908	51_6_1	463_6_1	543_6_245	2509_6_22	530_123_1	225_6_1	2534_123_2709
1271_123_1	844_25_1693	791_6_2711	666_6_1849	51_6_1	463_6_1	543_6_240	2509_6_20	530_123_1	225_6_1	2534_123_2719
1271_123_1	844_25_1754	791_6_2593	666_6_1901	51_6_1	463_6_1	543_6_234	2509_6_15	530_123_1	225_6_1	2534_123_2736
1271_123_1	844_25_1762	791_6_2527	666_6_1883	51_6_1	463_6_1	543_6_239	2509_6_17	530_123_1	225_6_1	2534_123_2804
1271_123_1	844_25_1787	791_6_2501	666_6_1839	51_6_1	463_6_1	543_6_264	2509_6_18	530_123_1	225_6_1	2534_123_2824
1271_123_1	844_25_1820	791_6_2433	666_6_1821	51_6_1	463_6_1	543_6_260	2509_6_15	530_123_1	225_6_1	2534_123_2884
1271_123_1	844_25_1802	791_6_2363	666_6_1856	51_6_1	463_6_1	543_6_276	2509_6_14	530_123_1	225_6_1	2534_123_2922
1271_123_1	844_25_1828	791_6_2376	666_6_1746	51_6_1	463_6_1	543_6_272	2509_6_13	530_123_1	225_6_1	2534_123_2999
1271_123_1	844_25_1786	791_6_2377	666_6_1705	51_6_1	463_6_1	543_6_239	2509_6_13	530_123_1	225_6_1	2534_123_3114
1271_123_1	844_25_1816	791_6_2259	666_6_1742	51_6_1	463_6_1	543_6_241	2509_6_13	530_123_1	225_6_1	2534_123_3163
1271_123_1	844_25_1845	791_6_2207	666_6_1718	51_6_1	463_6_1	543_6_265	2509_6_11	530_123_1	225_6_1	2534_123_3188
1271_123_1	844_25_1865	791_6_2176	666_6_1683	51_6_1	463_6_1	543_6_244	2509_6_13	530_123_1	225_6_1	2534_123_3253
1271_123_1	844_25_1885	791_6_2008	666_6_1752	51_6_1	463_6_1	543_6_251	2509_6_4	530_123_1	225_6_1	2534_123_3334
1271_123_1	844_25_1911	791_6_1983	666_6_1739	51_6_1	463_6_1	543_6_247	2509_6_5	530_123_1	225_6_1	2534_123_3349
1271_123_1	844_25_1936	791_6_1926	666_6_1784	51_6_1	463_6_1	543_6_227	2509_6_7	530_123_1	225_6_1	2534_123_3354
1271_123_1	844_25_1948	791_6_1916	666_6_1761	51_6_1	463_6_1	543_6_238	2509_6_3	530_123_1	225_6_1	2534_123_3368
1271_123_1	844_25_1955	791_6_1892	666_6_1741	51_6_1	463_6_1	543_6_235	530_123_1	2534_123_3411
1271_123_1	844_25_1943	791_6_1828	666_6_1753	51_6_1	463_6_1	543_6_239	530_123_1	2534_123_3471
1271_123_1	844_25_1977	791_6_1794	666_6_1774	51_6_1	463_6_1	543_6_231	530_123_1	2534_123_3458
1271_123_1	844_25_1941	791_6_1813	666_6_1738	51_6_1	463_6_1	543_6_232	530_123_1	2534_123_3510
1271_123_1	844_25_1950	791_6_1842	666_6_1685	51_6_1	463_6_1	543_6_234	530_123_1	2534_123_3523
1271_123_1	844_25_2015	791_6_1728	666_6_1732	51_6_1	463_6_1	543_6_225	530_123_1	2534_123_3534
1271_123_1	844_25_2008	791_6_1779	666_6_1667	51_6_1	463_6_1	543_6_210	530_123_1	2534_123_3570
1271_123_1	844_25_2029	791_6_1719	666_6_1634	51_6_1	463_6_1	543_6_220	530_123_1	2534_123_3632
1271_123_1	844_25_2041	791_6_1697	666_6_1642	51_6_1	463_6_1	543_6_208	530_123_1	2534_123_3646
1271_123_1	844_25_2040	791_6_1666	666_6_1636	51_6_1	463_6_1	543_6_183	530_123_1	2534_123_3709
1271_123_1	844_25_2029	791_6_1689	666_6_1505	51_6_1	463_6_1	543_6_180	530_123_1	2534_123_3831
1271_123_1	844_25_2033	791_6_1607	666_6_1514	51_6_1	463_6_1	543_6_176	530_123_1	2534_123_3904
1271_123_1	844_25_2085	791_6_1611	666_6_1507	51_6_1	463_6_1	543_6_172	530_123_1	2534_123_3859
1271_123_1	844_25_2067	791_6_1642	666_6_1451	51_6_1	463_6_1	543_6_167	530_123_1	2534_123_3907
1271_123_1	844_25_1996	791_6_1617	666_6_1410	51_6_1	463_6_1	543_6_165	530_123_1	2534_123_4046
1271_123_1	844_25_2013	791_6_1524	666_6_1466	51_6_1	463_6_1	543_6_152	530_123_1	2534_123_4079
1271_123_1	844_25_2037	791_6_1533	666_6_1418	51_6_1	463_6_1	543_6_147	530_123_1	2534_123_4099
1271_123_1	844_25_2022	791_6_1510	666_6_1403	51_6_1	463_6_1	543_6_155	530_123_1	2534_123_4144
1271_123_1	844_25_2055	791_6_1440	666_6_1377	51_6_1	463_6_1	543_6_149	530_123_1	2534_123_4213
1271_123_1	844_25_2080	791_6_1426	666_6_1295	51_6_1	463_6_1	543_6_138	530_123_1	2534_123_4295
1271_123_1	844_25_2072	791_6_1445	666_6_1279	51_6_1	463_6_1	543_6_143	530_123_1	2534_123_4295
1271_123_1	844_25_2095	791_6_1379	666_6_1354	51_6_1	463_6_1	543_6_130	530_123_1	2534_123_4276
1271_123_1	844_25_2071	791_6_1360	666_6_1304	51_6_1	463_6_1	543_6_130	530_123_1	2534_123_4369
1271_123_1	844_25_2080	791_6_1387	666_6_1302	51_6_1	463_6_1	543_6_121	530_123_1	2534_123_4344
1271_123_1	844_25_2108	791_6_1336	666_6_1323	51_6_1	463_6_1	543_6_126	530_123_1	2534_123_4341
1271_123_1	844_25_2101	791_6_1306	666_6_1338	51_6_1	463_6_1	543_6_110	530_123_1	2534_123_4379
1271_123_1	844_25_2057	791_6_1286	666_6_1361	51_6_1	463_6_1	543_6_133	530_123_1	2534_123_4397
1271_123_1	844_25_2062	791_6_1333	666_6_1310	51_6_1	463_6_1	543_6_146	530_123_1	2534_123_4383
1271_123_1	844_25_2093	791_6_1293	666_6_1318	51_6_1	463_6_1	543_6_129	530_123_1	2534_123_4401
1271_123_1	844_25_2137	791_6_1289	666_6_1303	51_6_1	463_6_1	543_6_130	530_123_1	2534_123_4375
1271_123_1	844_25_2156	791_6_1260	666_6_1226	51_6_1	463_6_1	543_6_121	530_123_1	2534_123_4471
1271_123_1	844_25_2188	791_6_1247	666_6_1181	51_6_1	463_6_1	543_6_106	530_123_1	2534_123_4512
1271_123_1	844_25_2128	791_6_1253	666_6_1168	51_6_1	463_6_1	543_6_105	530_123_1	2534_123_4580
1271_123_1	844_25_2124	791_6_1243	666_6_1138	51_6_1	463_6_1	543_6_118	530_123_1	2534_123_4611
1271_123_1	844_25_2181	791_6_1190	666_6_1085	51_6_1	463_6_1	543_6_96	530_123_1	2534_123_4682
1271_123_1	844_25_2201	791_6_1189	666_6_1046	51_6_1	463_6_1	543_6_104	530_123_1	2534_123_4694
1271_123_1	844_25_2204	791_6_1206	666_6_1087	51_6_1	463_6_1	543_6_107	530_123_1	2534_123_4630
1271_123_1	844_25_2197	791_6_1190	666_6_1060	51_6_1	463_6_1	543_6_96	530_123_1	2534_123_4691
1271_123_1	844_25_2231	791_6_1191	666_6_1031	51_6_1	463_6_1	543_6_82	530_123_1	2534_123_4699
1271_123_1	844_25_2261	791_6_1176	666_6_1044	51_6_1	463_6_1	543_6_86	530_123_1	2534_123_4667
1271_123_1	844_25_2260	791_6_1175	666_6_1065	51_6_1	463_6_1	543_6_75	530_123_1	2534_123_4659
1271_123_1	844_25_2287	791_6_1174	666_6_1012	51_6_1	463_6_1	543_6_69	530_123_1	2534_123_4692
1271_123_1	844_25_2260	791_6_1170	666_6_991	51_6_1	463_6_1	543_6_73	530_123_1	2534_123_4740
1271_123_1	844_25_2276	791_6_1152	666_6_977	51_6_1	463_6_1	543_6_64	530_123_1	2534_123_4765
1271_123_1	844_25_2319	791_6_1134	666_6_971	51_6_1	463_6_1	543_6_59	530_123_1	2534_123_4751
1271_123_1	844_25_2330	791_6_1151	666_6_937	51_6_1	463_6_1	543_6_59	530_123_1	2534_123_4757
1271_123_1	844_25_2307	791_6_1131	666_6_952	51_6_1	463_6_1	543_6_59	530_123_1	2534_123_4785
1271_123_1	844_25_2286	791_6_1099	666_6_908	51_6_1	463_6_1	543_6_75	530_123_1	2534_123_4866
1271_123_1	844_25_2285	791_6_1086	666_6_858	51_6_1	463_6_1	543_6_88	530_123_1	2534_123_4917
1271_123_1	844_25_2297	791_6_1083	666_6_866	51_6_1	463_6_1	543_6_75	530_123_1	2534_123_4913
1271_123_1	844_25_2305	791_6_1112	666_6_841	51_6_1	463_6_1	543_6_87	530_123_1	2534_123_4889
1271_123_1	844_25_2303	791_6_1154	666_6_748	51_6_1	463_6_1	543_6_98	530_123_1	2534_123_4931
1271_123_1	844_25_2355	791_6_1171	666_6_753	51_6_1	463_6_1	543_6_67	530_123_1	2534_123_4888
1271_123_1	844_25_2329	791_6_1172	666_6_728	51_6_1	463_6_1	543_6_64	530_123_1	2534_123_4941
1271_123_1	844_25_2314	791_6_1157	666_6_695	51_6_1	463_6_1	543_6_78	530_123_1	2534_123_4990
1271_123_1	844_25_2315	791_6_1160	666_6_654	51_6_1	463_6_1	543_6_79	530_123_1	2534_123_5026
1271_123_1	844_25_2345	791_6_1194	666_6_611	51_6_1	463_6_1	543_6_82	530_123_1	2534_123_5002
1271_123_1	844_25_2339	791_6_1117	666_6_625	51_6_1	463_6_1	543_6_92	530_123_1	2534_123_5061
1271_123_1	844_25_2353	791_6_1116	666_6_642	51_6_1	463_6_1	543_6_73	530_123_1	2534_123_5050
1271_123_1	844_25_2356	791_6_1061	666_6_635	51_6_1	463_6_1	543_6_66	530_123_1	2534_123_5116
1271_123_1	844_25_2384	791_6_1038	666_6_630	51_6_1	463_6_1	543_6_56	530_123_1	2534_123_5126
1271_123_1	844_25_2396	791_6_1018	666_6_591	51_6_1	463_6_1	543_6_44	530_123_1	2534_123_5185
1271_123_1	844_25_2427	791_6_973	666_6_588	51_6_1	463_6_1	543_6_50	530_123_1	2534_123_5196
1271_123_1	844_25_2465	791_6_953	666_6_570	51_6_1	463_6_1	543_6_56	530_123_1	2534_123_5190
1271_123_1	844_25_2428	791_6_938	666_6_553	51_6_1	463_6_1	543_6_72	530_123_1	2534_123_5243
1271_123_1	844_25_2446	791_6_927	666_6_526	51_6_1	463_6_1	543_6_58	530_123_1	2534_123_5277
1271_123_1	844_25_2387	791_6_894	666_6_539	51_6_1	463_6_1	543_6_60	530_123_1	2534_123_5354
1271_123_1	844_25_2407	791_6_896	666_6_552	51_6_1	463_6_1	543_6_55	530_123_1	2534_123_5324
1271_123_1	844_25_2393	791_6_904	666_6_535	51_6_1	463_6_1	543_6_55	530_123_1	2534_123_5347
1271_123_1	844_25_2374	791_6_880	666_6_521	51_6_1	463_6_1	543_6_58	530_123_1	2534_123_5401
1271_123_1	844_25_2385	791_6_891	666_6_509	51_6_1	463_6_1	543_6_46	530_123_1	2534_123_5403
1271_123_1	844_25_2401	791_6_900	666_6_491	51_6_1	463_6_1	543_6_48	530_123_1	2534_123_5394
1271_123_1	844_25_2407	791_6_908	666_6_458	51_6_1	463_6_1	543_6_40	530_123_1	2534_123_5421
1271_123_1	844_25_2426	791_6_930	666_6_437	51_6_1	463_6_1	543_6_51	530_123_1	2534_123_5390
1271_123_1	844_25_2464	791_6_930	666_6_460	51_6_1	463_6_1	543_6_38	530_123_1	2534_123_5342
1271_123_1	844_25_2489	791_6_921	666_6_462	51_6_1	463_6_1	543_6_49	530_123_1	2534_123_5313
1271_123_1	844_25_2505	791_6_908	666_6_433	51_6_1	463_6_1	543_6_46	530_123_1	2534_123_5342
1271_123_1	844_25_2533	791_6_882	666_6_441	51_6_1	463_6_1	543_6_43	530_123_1	2534_123_5335
1271_123_1	844_25_2544	791_6_862	666_6_477	51_6_1	463_6_1	543_6_31	530_123_1	2534_123_5320
1271_123_1	844_25_2598	791_6_857	666_6_454	51_6_1	463_6_1	543_6_25	530_123_1	2534_123_5300
1271_123_1	844_25_2600	791_6_853	666_6_439	51_6_1	463_6_1	543_6_31	530_123_1	2534_123_5311
1271_123_1	844_25_2613	791_6_912	666_6_400	51_6_1	463_6_1	543_6_27	530_123_1	2534_123_5282
1271_123_1	844_25_2610	791_6_893	666_6_369	51_6_1	463_6_1	543_6_20	530_123_1	2534_123_5342
1271_123_1	844_25_2611	791_6_893	666_6_348	51_6_1	463_6_1	543_6_16	530_123_1	2534_123_5366
1271_123_1	844_25_2613	791_6_896	666_6_366	51_6_1	463_6_1	543_6_13	530_123_1	2534_123_5346
1271_123_1	844_25_2633	791_6_876	666_6_352	51_6_1	463_6_1	543_6_21	530_123_1	2534_123_5352
1271_123_1	844_25_2603	791_6_902	666_6_358	51_6_1	463_6_1	543_6_34	530_123_1	2534_123_5337
1271_123_1	844_25_2636	791_6_920	666_6_337	51_6_1	463_6_1	543_6_16	530_123_1	2534_123_5325
1271_123_1	844_25_2647	791_6_919	666_6_311	51_6_1	463_6_1	543_6_18	530_123_1	2534_123_5339
1271_123_1	844_25_2687	791_6_902	666_6_292	51_6_1	463_6_1	543_6_13	530_123_1	2534_123_5340
1271_123_1	844_25_2649	791_6_872	666_6_298	51_6_1	463_6_1	543_6_7	530_123_1	2534_123_5408
1271_123_1	844_25_2635	791_6_866	666_6_291	51_6_1	463_6_1	543_6_8	530_123_1	2534_123_5434
1271_123_1	844_25_2653	791_6_855	666_6_269	51_6_1	463_6_1	543_6_6	530_123_1	2534_123_5451
1271_123_1	844_25_2616	791_6_831	666_6_296	51_6_1	463_6_1	543_6_4	530_123_1	2534_123_5487
1271_123_1	844_25_2611	791_6_863	666_6_303	51_6_1	463_6_1	543_6_3	530_123_1	2534_123_5454
1271_123_1	844_25_2618	791_6_828	666_6_322	51_6_1	463_6_1	543_6_2	530_123_1	2534_123_5464
1271_123_1	844_25_2628	791_6_797	666_6_310	51_6_1	463_6_1	543_6_1	530_123_1	2534_123_5498
1271_123_1	844_25_2624	791_6_829	666_6_317	51_6_1	463_6_1	543_6_1	530_123_1	2534_123_5463
1271_123_1	844_25_2645	791_6_792	666_6_319	51_6_1	463_6_1	543_6_1	530_123_1	2534_123_5477
1271_123_1	844_25_2638	791_6_777	666_6_346	51_6_1	463_6_1	543_6_2	530_123_1	2534_123_5471
1271_123_1	844_25_2685	791_6_798	666_6_321	51_6_1	463_6_1	543_6_4	530_123_1	2534_123_5426
1271_123_1	844_25_2704	791_6_813	666_6_334	51_6_1	463_6_1	543_6_2	530_123_1	2534_123_5381
1271_123_1	844_25_2707	791_6_822	666_6_283	51_6_1	463_6_1	543_6_4	530_123_1	2534_123_5418
1271_123_1	844_25_2764	791_6_799	666_6_296	51_6_1	463_6_1	543_6_3	530_123_1	2534_123_5372
1271_123_1	844_25_2755	791_6_829	666_6_282	51_6_1	463_6_1	543_6_2	530_123_1	2534_123_5366
1271_123_1	844_25_2759	791_6_805	666_6_283	51_6_1	463_6_1	543_6_4	530_123_1	2534_123_5383
1271_123_1	844_25_2756	791_6_798	666_6_297	51_6_1	463_6_1	543_6_2	530_123_1	2534_123_5381
1271_123_1	844_25_2781	791_6_840	666_6_285	51_6_1	463_6_1	530_123_1	2534_123_5328
1271_123_1	844_25_2769	791_6_807	666_6_272	51_6_1	463_6_1	530_123_1	2534_123_5386
1271_123_1	844_25_2754	791_6_798	666_6_291	51_6_1	463_6_1	530_123_1	2534_123_5391
1271_123_1	844_25_2769	791_6_792	666_6_293	51_6_1	463_6_1	530_123_1	2534_123_5380
1271_123_1	844_25_2733	791_6_763	666_6_277	51_6_1	463_6_1	530_123_1	2534_123_5461
1271_123_1	844_25_2709	791_6_762	666_6_285	51_6_1	463_6_1	530_123_1	2534_123_5478
1271_123_1	844_25_2703	791_6_758	666_6_275	51_6_1	463_6_1	530_123_1	2534_123_5498
1271_123_1	844_25_2655	791_6_732	666_6_260	51_6_1	463_6_1	530_123_1	2534_123_5587
1271_123_1	844_25_2642	791_6_689	666_6_248	51_6_1	463_6_1	530_123_1	2534_123_5655
1271_123_1	844_25_2646	791_6_698	666_6_242	51_6_1	463_6_1	530_123_1	2534_123_5648
1271_123_1	844_25_2686	791_6_698	666_6_238	51_6_1	463_6_1	530_123_1	2534_123_5612
1271_123_1	844_25_2670	791_6_688	666_6_246	51_6_1	463_6_1	530_123_1	2534_123_5630
1271_123_1	844_25_2631	791_6_706	666_6_226	51_6_1	463_6_1	530_123_1	2534_123_5671
1271_123_1	844_25_2628	791_6_669	666_6_209	51_6_1	463_6_1	530_123_1	2534_123_5728
1271_123_1	844_25_2656	791_6_668	666_6_207	51_6_1	463_6_1	530_123_1	2534_123_5703
1271_123_1	844_25_2665	791_6_637	666_6_199	51_6_1	463_6_1	530_123_1	2534_123_5733
1271_123_1	844_25_2680	791_6_643	666_6_194	51_6_1	463_6_1	530_123_1	2534_123_5717
1271_123_1	844_25_2712	791_6_658	666_6_194	51_6_1	463_6_1	530_123_1	2534_123_5670
1271_123_1	844_25_2691	791_6_649	666_6_187	51_6_1	463_6_1	530_123_1	2534_123_5707
1271_123_1	844_25_2711	791_6_661	666_6_194	51_6_1	463_6_1	530_123_1	2534_123_5668
1271_123_1	844_25_2703	791_6_648	666_6_178	51_6_1	463_6_1	530_123_1	2534_123_5705
1271_123_1	844_25_2735	791_6_656	666_6_164	51_6_1	463_6_1	530_123_1	2534_123_5679
1271_123_1	844_25_2729	791_6_679	666_6_151	51_6_1	463_6_1	530_123_1	2534_123_5675
1271_123_1	844_25_2738	791_6_617	666_6_145	51_6_1	463_6_1	530_123_1	2534_123_5734
1271_123_1	844_25_2760	791_6_648	666_6_138	51_6_1	463_6_1	530_123_1	2534_123_5688
1271_123_1	844_25_2795	791_6_697	666_6_133	51_6_1	463_6_1	530_123_1	2534_123_5609
1271_123_1	844_25_2815	791_6_649	666_6_96	51_6_1	463_6_1	530_123_1	2534_123_5674
1271_123_1	844_25_2811	791_6_645	666_6_80	51_6_1	463_6_1	530_123_1	2534_123_5698
1271_123_1	844_25_2829	791_6_645	666_6_96	51_6_1	463_6_1	530_123_1	2534_123_5664
1271_123_1	844_25_2832	791_6_600	666_6_87	51_6_1	463_6_1	530_123_1	2534_123_5715
1271_123_1	844_25_2852	791_6_579	666_6_93	51_6_1	463_6_1	530_123_1	2534_123_5710
1271_123_1	844_25_2885	791_6_589	666_6_94	51_6_1	463_6_1	530_123_1	2534_123_5666
1271_123_1	844_25_2874	791_6_584	666_6_62	51_6_1	463_6_1	530_123_1	2534_123_5714
1271_123_1	844_25_2853	791_6_601	666_6_74	51_6_1	463_6_1	530_123_1	2534_123_5706
1271_123_1	844_25_2868	791_6_570	666_6_77	51_6_1	463_6_1	530_123_1	2534_123_5719
1271_123_1	844_25_2888	791_6_559	666_6_61	51_6_1	463_6_1	530_123_1	2534_123_5726
1271_123_1	844_25_2834	791_6_539	666_6_73	51_6_1	463_6_1	530_123_1	2534_123_5788
1271_123_1	844_25_2823	791_6_532	666_6_59	51_6_1	463_6_1	530_123_1	2534_123_5820
1271_123_1	844_25_2812	791_6_554	666_6_40	51_6_1	463_6_1	530_123_1	2534_123_5828
1271_123_1	844_25_2820	791_6_542	666_6_50	51_6_1	463_6_1	530_123_1	2534_123_5822
1271_123_1	844_25_2807	791_6_532	666_6_57	51_6_1	463_6_1	530_123_1	2534_123_5838
1271_123_1	844_25_2777	791_6_526	666_6_66	51_6_1	463_6_1	530_123_1	2534_123_5865
1271_123_1	844_25_2777	791_6_509	666_6_62	51_6_1	463_6_1	530_123_1	2534_123_5886
1271_123_1	844_25_2794	791_6_508	666_6_57	51_6_1	463_6_1	530_123_1	2534_123_5875
1271_123_1	844_25_2782	791_6_532	666_6_48	51_6_1	463_6_1	530_123_1	2534_123_5872
1271_123_1	844_25_2734	791_6_527	666_6_47	51_6_1	463_6_1	530_123_1	2534_123_5926
1271_123_1	844_25_2717	791_6_490	666_6_57	51_6_1	463_6_1	530_123_1	2534_123_5970
1271_123_1	844_25_2728	791_6_492	666_6_53	51_6_1	463_6_1	530_123_1	2534_123_5961
1271_123_1	844_25_2708	791_6_459	666_6_43	51_6_1	463_6_1	530_123_1	2534_123_6024
1271_123_1	844_25_2718	791_6_475	666_6_59	51_6_1	463_6_1	530_123_1	2534_123_5982
1271_123_1	844_25_2687	791_6_469	666_6_72	51_6_1	463_6_1	530_123_1	2534_123_6006
1271_123_1	844_25_2706	791_6_468	666_6_54	51_6_1	463_6_1	530_123_1	2534_123_6006
1271_123_1	844_25_2793	791_6_433	666_6_68	51_6_1	463_6_1	530_123_1	2534_123_5940
1271_123_1	844_25_2794	791_6_417	666_6_81	51_6_1	463_6_1	530_123_1	2534_123_5942
1271_123_1	844_25_2784	791_6_475	666_6_74	51_6_1	463_6_1	530_123_1	2534_123_5901
1271_123_1	844_25_2777	791_6_437	666_6_74	51_6_1	463_6_1	530_123_1	2534_123_5946
1271_123_1	844_25_2838	791_6_463	666_6_70	51_6_1	463_6_1	530_123_1	2534_123_5863
1271_123_1	844_25_2836	791_6_485	666_6_52	51_6_1	463_6_1	530_123_1	2534_123_5861
1271_123_1	844_25_2894	791_6_479	666_6_58	51_6_1	463_6_1	530_123_1	2534_123_5803
1271_123_1	844_25_2820	791_6_487	666_6_65	51_6_1	463_6_1	530_123_1	2534_123_5862
1271_123_1	844_25_2827	791_6_503	666_6_62	51_6_1	463_6_1	530_123_1	2534_123_5842
1271_123_1	844_25_2805	791_6_472	666_6_63	51_6_1	463_6_1	530_123_1	2534_123_5894
1271_123_1	844_25_2811	791_6_461	666_6_90	51_6_1	463_6_1	530_123_1	2534_123_5872
1271_123_1	844_25_2753	791_6_462	666_6_80	51_6_1	463_6_1	530_123_1	2534_123_5939
1271_123_1	844_25_2747	791_6_456	666_6_83	51_6_1	463_6_1	530_123_1	2534_123_5948
1271_123_1	844_25_2780	791_6_456	666_6_91	51_6_1	463_6_1	530_123_1	2534_123_5907
1271_123_1	844_25_2804	791_6_448	666_6_89	51_6_1	463_6_1	530_123_1	2534_123_5893
1271_123_1	844_25_2802	791_6_425	666_6_81	51_6_1	463_6_1	530_123_1	2534_123_5926
1271_123_1	844_25_2819	791_6_447	666_6_105	51_6_1	463_6_1	530_123_1	2534_123_5863
1271_123_1	844_25_2785	791_6_465	666_6_95	51_6_1	463_6_1	530_123_1	2534_123_5889
1271_123_1	844_25_2825	791_6_434	666_6_74	51_6_1	463_6_1	530_123_1	2534_123_5901
1271_123_1	844_25_2800	791_6_418	666_6_85	51_6_1	463_6_1	530_123_1	2534_123_5931
1271_123_1	844_25_2788	791_6_395	666_6_83	51_6_1	463_6_1	530_123_1	2534_123_5968
1271_123_1	844_25_2789	791_6_400	666_6_82	51_6_1	463_6_1	530_123_1	2534_123_5963
1271_123_1	844_25_2777	791_6_375	666_6_86	51_6_1	463_6_1	530_123_1	2534_123_5996
1271_123_1	844_25_2740	791_6_375	666_6_75	51_6_1	463_6_1	530_123_1	2534_123_6044
1271_123_1	844_25_2743	791_6_351	666_6_67	51_6_1	463_6_1	530_123_1	2534_123_6073
1271_123_1	844_25_2797	791_6_327	666_6_60	51_6_1	463_6_1	530_123_1	2534_123_6050
1271_123_1	844_25_2797	791_6_328	666_6_54	51_6_1	463_6_1	530_123_1	2534_123_6055
1271_123_1	844_25_2778	791_6_338	666_6_50	51_6_1	463_6_1	530_123_1	2534_123_6068
1271_123_1	844_25_2784	791_6_350	666_6_50	51_6_1	463_6_1	530_123_1	2534_123_6050
1271_123_1	844_25_2748	791_6_329	666_6_55	51_6_1	463_6_1	530_123_1	2534_123_6102
1271_123_1	844_25_2765	791_6_319	666_6_51	51_6_1	463_6_1	530_123_1	2534_123_6099
1271_123_1	844_25_2818	791_6_325	666_6_57	51_6_1	463_6_1	530_123_1	2534_123_6034
1271_123_1	844_25_2816	791_6_322	666_6_54	51_6_1	463_6_1	530_123_1	2534_123_6042
1271_123_1	844_25_2828	791_6_349	666_6_43	51_6_1	463_6_1	530_123_1	2534_123_6014
1271_123_1	844_25_2819	791_6_332	666_6_41	51_6_1	463_6_1	530_123_1	2534_123_6042
1271_123_1	844_25_2818	791_6_295	666_6_59	51_6_1	463_6_1	530_123_1	2534_123_6062
1271_123_1	844_25_2821	791_6_301	666_6_48	51_6_1	463_6_1	530_123_1	2534_123_6064
1271_123_1	844_25_2859	791_6_290	666_6_42	51_6_1	463_6_1	530_123_1	2534_123_6043
1271_123_1	844_25_2863	791_6_290	666_6_53	51_6_1	463_6_1	530_123_1	2534_123_6028
1271_123_1	844_25_2856	791_6_277	666_6_44	51_6_1	463_6_1	530_123_1	2534_123_6057
1271_123_1	844_25_2868	791_6_260	666_6_37	51_6_1	463_6_1	530_123_1	2534_123_6069
1271_123_1	844_25_2871	791_6_241	666_6_37	51_6_1	463_6_1	530_123_1	2534_123_6085
1271_123_1	844_25_2910	791_6_212	666_6_28	51_6_1	463_6_1	530_123_1	2534_123_6084
1271_123_1	844_25_2934	791_6_195	666_6_16	51_6_1	463_6_1	530_123_1	2534_123_6089
1271_123_1	844_25_2923	791_6_209	666_6_16	51_6_1	463_6_1	530_123_1	2534_123_6086
1271_123_1	844_25_2886	791_6_241	666_6_17	51_6_1	463_6_1	530_123_1	2534_123_6090
1271_123_1	844_25_2870	791_6_250	666_6_13	51_6_1	463_6_1	530_123_1	2534_123_6101
1271_123_1	844_25_2875	791_6_216	666_6_17	51_6_1	463_6_1	530_123_1	2534_123_6126
1271_123_1	844_25_2905	791_6_220	666_6_18	51_6_1	463_6_1	530_123_1	2534_123_6091
1271_123_1	844_25_2876	791_6_204	666_6_15	51_6_1	463_6_1	530_123_1	2534_123_6139
1271_123_1	844_25_2869	791_6_180	666_6_12	51_6_1	463_6_1	530_123_1	2534_123_6173
1271_123_1	844_25_2907	791_6_191	666_6_7	51_6_1	463_6_1	530_123_1	2534_123_6129
1271_123_1	844_25_2945	791_6_195	666_6_5	51_6_1	463_6_1	530_123_1	2534_123_6089
1271_123_1	844_25_2940	791_6_186	666_6_8	51_6_1	463_6_1	530_123_1	2534_123_6100
1271_123_1	844_25_2902	791_6_192	666_6_9	51_6_1	463_6_1	530_123_1	2534_123_6131
1271_123_1	844_25_2902	791_6_197	666_6_7	51_6_1	463_6_1	530_123_1	2534_123_6128
1271_123_1	844_25_2895	791_6_199	666_6_7	51_6_1	463_6_1	530_123_1	2534_123_6133
1271_123_1	844_25_2932	791_6_167	666_6_11	51_6_1	463_6_1	530_123_1	2534_123_6124
1271_123_1	844_25_2933	791_6_173	666_6_10	51_6_1	463_6_1	530_123_1	2534_123_6118
1271_123_1	844_25_2924	791_6_157	666_6_14	51_6_1	463_6_1	530_123_1	2534_123_6139
1271_123_1	844_25_2907	791_6_166	666_6_17	51_6_1	463_6_1	530_123_1	2534_123_6144
1271_123_1	844_25_2941	791_6_134	666_6_15	51_6_1	463_6_1	530_123_1	2534_123_6144
1271_123_1	844_25_2972	791_6_121	666_6_21	51_6_1	463_6_1	530_123_1	2534_123_6120
1271_123_1	844_25_2990	791_6_91	666_6_14	51_6_1	463_6_1	530_123_1	2534_123_6139
1271_123_1	844_25_2992	791_6_77	666_6_10	51_6_1	463_6_1	530_123_1	2534_123_6155
1271_123_1	844_25_3036	791_6_95	666_6_12	51_6_1	463_6_1	530_123_1	2534_123_6091
1271_123_1	844_25_3041	791_6_91	666_6_10	51_6_1	463_6_1	530_123_1	2534_123_6092
1271_123_1	844_25_3072	791_6_85	666_6_10	51_6_1	463_6_1	530_123_1	2534_123_6067
1271_123_1	844_25_3054	791_6_93	666_6_8	51_6_1	463_6_1	530_123_1	2534_123_6079
1271_123_1	844_25_3058	791_6_83	666_6_9	51_6_1	463_6_1	530_123_1	2534_123_6084
1271_123_1	844_25_3082	791_6_82	666_6_4	51_6_1	463_6_1	530_123_1	2534_123_6066
1271_123_1	844_25_3113	791_6_77	666_6_3	51_6_1	463_6_1	530_123_1	2534_123_6041
1271_123_1	844_25_3119	791_6_81	666_6_6	51_6_1	463_6_1	530_123_1	2534_123_6028
1271_123_1	844_25_3044	791_6_77	666_6_9	51_6_1	463_6_1	530_123_1	2534_123_6104
1271_123_1	844_25_3064	791_6_83	666_6_6	51_6_1	463_6_1	530_123_1	2534_123_6081
1271_123_1	844_25_3052	791_6_80	666_6_12	51_6_1	463_6_1	530_123_1	2534_123_6090
1271_123_1	844_25_3052	791_6_71	666_6_15	51_6_1	463_6_1	530_123_1	2534_123_6096
1271_123_1	844_25_3041	791_6_89	666_6_9	51_6_1	463_6_1	530_123_1	2534_123_6095
1271_123_1	844_25_3041	791_6_93	666_6_9	51_6_1	463_6_1	530_123_1	2534_123_6091
1271_123_1	844_25_3088	791_6_83	666_6_10	51_6_1	463_6_1	530_123_1	2534_123_6053
1271_123_1	844_25_3098	791_6_95	666_6_9	51_6_1	463_6_1	530_123_1	2534_123_6032
1271_123_1	844_25_3110	791_6_105	666_6_16	51_6_1	463_6_1	530_123_1	2534_123_6003
1271_123_1	844_25_3144	791_6_110	666_6_9	51_6_1	463_6_1	530_123_1	2534_123_5971
1271_123_1	844_25_3106	791_6_108	666_6_5	51_6_1	463_6_1	530_123_1	2534_123_6015
1271_123_1	844_25_3120	791_6_118	666_6_2	51_6_1	463_6_1	530_123_1	2534_123_5994
1271_123_1	844_25_3119	791_6_107	666_6_1	51_6_1	463_6_1	530_123_1	2534_123_6007
1271_123_1	844_25_3117	791_6_106	666_6_1	51_6_1	463_6_1	530_123_1	2534_123_6010
844_25_3115	791_6_117	1271_123_1	463_6_1	530_123_1	2534_123_6002
844_25_3132	791_6_129	1271_123_1	463_6_1	530_123_1	2534_123_5973
844_25_3145	791_6_140	1271_123_1	463_6_1	530_123_1	2534_123_5949
844_25_3137	791_6_152	1271_123_1	463_6_1	530_123_1	2534_123_5945
844_25_3158	791_6_160	1271_123_1	463_6_1	530_123_1	2534_123_5916
844_25_3152	791_6_155	1271_123_1	463_6_1	530_123_1	2534_123_5927
844_25_3159	791_6_133	1271_123_1	463_6_1	530_123_1	2534_123_5942
844_25_3194	791_6_129	1271_123_1	463_6_1	530_123_1	2534_123_5911
844_25_3174	791_6_117	1271_123_1	463_6_1	530_123_1	2534_123_5943
844_25_3149	791_6_127	1271_123_1	463_6_1	530_123_1	2534_123_5958
844_25_3153	791_6_110	1271_123_1	463_6_1	530_123_1	2534_123_5971
844_25_3181	791_6_81	1271_123_1	463_6_1	530_123_1	2534_123_5972
844_25_3165	791_6_77	1271_123_1	463_6_1	530_123_1	2534_123_5992
844_25_3191	791_6_75	1271_123_1	463_6_1	530_123_1	2534_123_5968
844_25_3183	791_6_68	1271_123_1	463_6_1	530_123_1	2534_123_5983
844_25_3174	791_6_85	1271_123_1	463_6_1	530_123_1	2534_123_5975
844_25_3143	791_6_90	1271_123_1	463_6_1	530_123_1	2534_123_6001
844_25_3181	791_6_87	1271_123_1	463_6_1	530_123_1	2534_123_5966
844_25_3160	791_6_94	1271_123_1	463_6_1	530_123_1	2534_123_5980
844_25_3130	791_6_96	1271_123_1	463_6_1	530_123_1	2534_123_6008
844_25_3151	791_6_86	1271_123_1	463_6_1	530_123_1	2534_123_5997
844_25_3179	791_6_114	1271_123_1	463_6_1	530_123_1	2534_123_5941
844_25_3189	791_6_114	1271_123_1	463_6_1	530_123_1	2534_123_5931
844_25_3187	791_6_104	1271_123_1	463_6_1	530_123_1	2534_123_5943
844_25_3205	791_6_98	1271_123_1	463_6_1	530_123_1	2534_123_5931
844_25_3214	791_6_78	1271_123_1	463_6_1	530_123_1	2534_123_5942
844_25_3205	791_6_64	1271_123_1	463_6_1	530_123_1	2534_123_5965
844_25_3146	791_6_72	1271_123_1	463_6_1	530_123_1	2534_123_6016
844_25_3182	791_6_76	1271_123_1	463_6_1	530_123_1	2534_123_5976
844_25_3162	791_6_61	1271_123_1	463_6_1	530_123_1	2534_123_6011
844_25_3178	791_6_65	1271_123_1	463_6_1	530_123_1	2534_123_5991
844_25_3180	791_6_70	1271_123_1	463_6_1	530_123_1	2534_123_5984
844_25_3185	791_6_73	1271_123_1	463_6_1	530_123_1	2534_123_5976
844_25_3231	791_6_71	1271_123_1	463_6_1	530_123_1	2534_123_5932
844_25_3211	791_6_64	1271_123_1	463_6_1	530_123_1	2534_123_5959
844_25_3213	791_6_74	1271_123_1	463_6_1	530_123_1	2534_123_5947
844_25_3193	791_6_84	1271_123_1	463_6_1	530_123_1	2534_123_5957
844_25_3193	791_6_84	1271_123_1	463_6_1	530_123_1	2534_123_5957
844_25_3156	791_6_87	1271_123_1	463_6_1	530_123_1	2534_123_5991
844_25_3161	791_6_89	1271_123_1	463_6_1	530_123_1	2534_123_5984
844_25_3140	791_6_94	1271_123_1	463_6_1	530_123_1	2534_123_6000
844_25_3144	791_6_67	1271_123_1	463_6_1	530_123_1	2534_123_6023
844_25_3152	791_6_51	1271_123_1	463_6_1	530_123_1	2534_123_6031
844_25_3144	791_6_50	1271_123_1	463_6_1	530_123_1	2534_123_6040
844_25_3141	791_6_40	1271_123_1	463_6_1	530_123_1	2534_123_6053
844_25_3113	791_6_49	1271_123_1	463_6_1	530_123_1	2534_123_6072
844_25_3110	791_6_48	1271_123_1	463_6_1	530_123_1	2534_123_6076
844_25_3132	791_6_52	1271_123_1	463_6_1	530_123_1	2534_123_6050
844_25_3153	791_6_53	1271_123_1	463_6_1	530_123_1	2534_123_6028
844_25_3168	791_6_65	1271_123_1	463_6_1	530_123_1	2534_123_6001
844_25_3137	791_6_55	1271_123_1	463_6_1	530_123_1	2534_123_6042
844_25_3165	791_6_50	1271_123_1	463_6_1	530_123_1	2534_123_6019
844_25_3145	791_6_66	1271_123_1	463_6_1	530_123_1	2534_123_6023
844_25_3185	791_6_57	1271_123_1	463_6_1	530_123_1	2534_123_5992
844_25_3207	791_6_48	1271_123_1	463_6_1	530_123_1	2534_123_5979
844_25_3157	791_6_57	1271_123_1	463_6_1	530_123_1	2534_123_6020
844_25_3164	791_6_61	1271_123_1	463_6_1	530_123_1	2534_123_6009
844_25_3180	791_6_39	1271_123_1	463_6_1	530_123_1	2534_123_6015
844_25_3163	791_6_50	1271_123_1	463_6_1	530_123_1	2534_123_6021
844_25_3206	791_6_39	1271_123_1	463_6_1	530_123_1	2534_123_5989
844_25_3218	791_6_20	1271_123_1	463_6_1	530_123_1	2534_123_5996
844_25_3212	791_6_24	1271_123_1	463_6_1	530_123_1	2534_123_5998
844_25_3246	791_6_29	1271_123_1	463_6_1	530_123_1	2534_123_5959
844_25_3274	791_6_20	1271_123_1	463_6_1	530_123_1	2534_123_5940
844_25_3272	791_6_17	1271_123_1	463_6_1	530_123_1	2534_123_5945
844_25_3253	791_6_20	1271_123_1	463_6_1	530_123_1	2534_123_5961
844_25_3292	791_6_21	1271_123_1	463_6_1	530_123_1	2534_123_5921
844_25_3289	791_6_17	1271_123_1	463_6_1	530_123_1	2534_123_5928
844_25_3326	791_6_28	1271_123_1	463_6_1	530_123_1	2534_123_5880
844_25_3304	791_6_25	1271_123_1	463_6_1	530_123_1	2534_123_5905
844_25_3300	791_6_23	1271_123_1	463_6_1	530_123_1	2534_123_5911
844_25_3331	791_6_34	1271_123_1	463_6_1	530_123_1	2534_123_5869
844_25_3373	791_6_36	1271_123_1	463_6_1	530_123_1	2534_123_5825
844_25_3386	791_6_26	1271_123_1	463_6_1	530_123_1	2534_123_5822
844_25_3390	791_6_35	1271_123_1	463_6_1	530_123_1	2534_123_5809
844_25_3384	791_6_37	1271_123_1	463_6_1	530_123_1	2534_123_5813
844_25_3409	791_6_27	1271_123_1	463_6_1	530_123_1	2534_123_5798
844_25_3419	791_6_34	1271_123_1	463_6_1	530_123_1	2534_123_5781
844_25_3448	791_6_52	1271_123_1	463_6_1	530_123_1	2534_123_5734
844_25_3424	791_6_36	1271_123_1	463_6_1	530_123_1	2534_123_5774
844_25_3388	791_6_46	1271_123_1	463_6_1	530_123_1	2534_123_5800
844_25_3425	791_6_53	1271_123_1	463_6_1	530_123_1	2534_123_5756
844_25_3402	791_6_38	1271_123_1	463_6_1	530_123_1	2534_123_5794
844_25_3412	791_6_60	1271_123_1	463_6_1	530_123_1	2534_123_5762
844_25_3398	791_6_61	1271_123_1	463_6_1	530_123_1	2534_123_5775
844_25_3443	791_6_37	1271_123_1	463_6_1	530_123_1	2534_123_5754
844_25_3465	791_6_57	1271_123_1	463_6_1	530_123_1	2534_123_5712
844_25_3454	791_6_62	1271_123_1	463_6_1	530_123_1	2534_123_5718
844_25_3460	791_6_48	1271_123_1	463_6_1	530_123_1	2534_123_5726
844_25_3463	791_6_49	1271_123_1	463_6_1	530_123_1	2534_123_5722
844_25_3533	791_6_49	1271_123_1	463_6_1	530_123_1	2534_123_5652
844_25_3562	791_6_32	1271_123_1	463_6_1	530_123_1	2534_123_5640
844_25_3528	791_6_37	1271_123_1	463_6_1	530_123_1	2534_123_5669
844_25_3495	791_6_36	1271_123_1	463_6_1	530_123_1	2534_123_5703
844_25_3511	791_6_25	1271_123_1	463_6_1	530_123_1	2534_123_5698
844_25_3537	791_6_22	1271_123_1	463_6_1	530_123_1	2534_123_5675
844_25_3504	791_6_24	1271_123_1	463_6_1	530_123_1	2534_123_5706
844_25_3540	791_6_24	1271_123_1	463_6_1	530_123_1	2534_123_5670
844_25_3512	791_6_21	1271_123_1	463_6_1	530_123_1	2534_123_5701
844_25_3451	791_6_22	1271_123_1	463_6_1	530_123_1	2534_123_5761
844_25_3514	791_6_23	1271_123_1	463_6_1	530_123_1	2534_123_5697
844_25_3491	791_6_22	1271_123_1	463_6_1	530_123_1	2534_123_5721
844_25_3502	791_6_25	1271_123_1	463_6_1	530_123_1	2534_123_5707
844_25_3488	791_6_18	1271_123_1	463_6_1	530_123_1	2534_123_5728
844_25_3525	791_6_19	1271_123_1	463_6_1	530_123_1	2534_123_5690
844_25_3543	791_6_16	1271_123_1	463_6_1	530_123_1	2534_123_5675
844_25_3639	791_6_15	1271_123_1	463_6_1	530_123_1	2534_123_5580
844_25_3642	791_6_15	1271_123_1	463_6_1	530_123_1	2534_123_5577
844_25_3627	791_6_9	1271_123_1	463_6_1	530_123_1	2534_123_5598
844_25_3628	791_6_10	1271_123_1	463_6_1	530_123_1	2534_123_5596
844_25_3638	791_6_5	1271_123_1	463_6_1	530_123_1	2534_123_5591
844_25_3633	791_6_4	1271_123_1	463_6_1	530_123_1	2534_123_5597
844_25_3629	791_6_5	1271_123_1	463_6_1	530_123_1	2534_123_5600
844_25_3589	791_6_5	1271_123_1	463_6_1	530_123_1	2534_123_5640
844_25_3574	791_6_5	1271_123_1	463_6_1	530_123_1	2534_123_5655
844_25_3632	791_6_3	1271_123_1	463_6_1	530_123_1	2534_123_5599
844_25_3636	791_6_2	1271_123_1	463_6_1	530_123_1	2534_123_5596
844_25_3663	791_6_2	1271_123_1	463_6_1	530_123_1	2534_123_5569
1271_123_1	844_25_3683	2534_123_5551	530_123_1
1271_123_1	844_25_3729	2534_123_5505	530_123_1
1271_123_1	844_25_3732	2534_123_5502	530_123_1
1271_123_1	844_25_3767	2534_123_5467	530_123_1
1271_123_1	844_25_3752	2534_123_5482	530_123_1
1271_123_1	844_25_3729	2534_123_5505	530_123_1
1271_123_1	844_25_3726	2534_123_5508	530_123_1
1271_123_1	844_25_3730	2534_123_5504	530_123_1
1271_123_1	844_25_3718	2534_123_5516	530_123_1
1271_123_1	844_25_3729	2534_123_5505	530_123_1
1271_123_1	844_25_3759	2534_123_5475	530_123_1
1271_123_1	844_25_3674	2534_123_5560	530_123_1
1271_123_1	844_25_3741	2534_123_5493	530_123_1
1271_123_1	844_25_3789	2534_123_5445	530_123_1
1271_123_1	844_25_3789	2534_123_5445	530_123_1
1271_123_1	844_25_3808	2534_123_5426	530_123_1
1271_123_1	844_25_3810	2534_123_5424	530_123_1
1271_123_1	844_25_3848	2534_123_5386	530_123_1
1271_123_1	844_25_3911	2534_123_5323	530_123_1
1271_123_1	844_25_3849	2534_123_5385	530_123_1
1271_123_1	844_25_3891	2534_123_5343	530_123_1
1271_123_1	844_25_3825	2534_123_5409	530_123_1
1271_123_1	844_25_3791	2534_123_5443	530_123_1
1271_123_1	844_25_3814	2534_123_5420	530_123_1
1271_123_1	844_25_3867	2534_123_5367	530_123_1
1271_123_1	844_25_3894	2534_123_5340	530_123_1
1271_123_1	844_25_3847	2534_123_5387	530_123_1
1271_123_1	844_25_3845	2534_123_5389	530_123_1
1271_123_1	844_25_3852	2534_123_5382	530_123_1
1271_123_1	844_25_3871	2534_123_5363	530_123_1
1271_123_1	844_25_3920	2534_123_5314	530_123_1
1271_123_1	844_25_3900	2534_123_5334	530_123_1
1271_123_1	844_25_3925	2534_123_5309	530_123_1
1271_123_1	844_25_3889	2534_123_5345	530_123_1
1271_123_1	844_25_3905	2534_123_5329	530_123_1
1271_123_1	844_25_3952	2534_123_5282	530_123_1
1271_123_1	844_25_3948	2534_123_5286	530_123_1
1271_123_1	844_25_3992	2534_123_5242	530_123_1
1271_123_1	844_25_3960	2534_123_5274	530_123_1
1271_123_1	844_25_3925	2534_123_5309	530_123_1
1271_123_1	844_25_3936	2534_123_5298	530_123_1
1271_123_1	844_25_3920	2534_123_5314	530_123_1
1271_123_1	844_25_3940	2534_123_5294	530_123_1
1271_123_1	844_25_3972	2534_123_5262	530_123_1
1271_123_1	844_25_3982	2534_123_5252	530_123_1
1271_123_1	844_25_4035	2534_123_5199	530_123_1
1271_123_1	844_25_4063	2534_123_5171	530_123_1
1271_123_1	844_25_4061	2534_123_5173	530_123_1
1271_123_1	844_25_4056	2534_123_5178	530_123_1
1271_123_1	844_25_4099	2534_123_5135	530_123_1
1271_123_1	844_25_4116	2534_123_5118	530_123_1
1271_123_1	844_25_4138	2534_123_5096	530_123_1
1271_123_1	844_25_4178	2534_123_5056	530_123_1
1271_123_1	844_25_4176	2534_123_5058	530_123_1
1271_123_1	844_25_4266	2534_123_4968	530_123_1
1271_123_1	844_25_4240	2534_123_4994	530_123_1
1271_123_1	844_25_4266	2534_123_4968	530_123_1
1271_123_1	844_25_4233	2534_123_5001	530_123_1
1271_123_1	844_25_4237	2534_123_4997	530_123_1
1271_123_1	844_25_4250	2534_123_4984	530_123_1
1271_123_1	844_25_4275	2534_123_4959	530_123_1
1271_123_1	844_25_4252	2534_123_4982	530_123_1
1271_123_1	844_25_4293	2534_123_4941	530_123_1
1271_123_1	844_25_4258	2534_123_4976	530_123_1
1271_123_1	844_25_4261	2534_123_4973	530_123_1
1271_123_1	844_25_4272	2534_123_4962	530_123_1
1271_123_1	844_25_4256	2534_123_4978	530_123_1
1271_123_1	844_25_4252	2534_123_4982	530_123_1
1271_123_1	844_25_4269	2534_123_4965	530_123_1
1271_123_1	844_25_4288	2534_123_4946	530_123_1
1271_123_1	844_25_4281	2534_123_4953	530_123_1
1271_123_1	844_25_4288	2534_123_4946	530_123_1
1271_123_1	844_25_4248	2534_123_4986	530_123_1
1271_123_1	844_25_4241	2534_123_4993	530_123_1
1271_123_1	844_25_4249	2534_123_4985	530_123_1
1271_123_1	844_25_4249	2534_123_4985	530_123_1
1271_123_1	844_25_4248	2534_123_4986	530_123_1
1271_123_1	844_25_4243	2534_123_4991	530_123_1
1271_123_1	844_25_4190	2534_123_5044	530_123_1
1271_123_1	844_25_4227	2534_123_5007	530_123_1
1271_123_1	844_25_4239	2534_123_4995	530_123_1
1271_123_1	844_25_4266	2534_123_4968	530_123_1
1271_123_1	844_25_4283	2534_123_4951	530_123_1
1271_123_1	844_25_4308	2534_123_4926	530_123_1
1271_123_1	844_25_4305	2534_123_4929	530_123_1
1271_123_1	844_25_4320	2534_123_4914	530_123_1
1271_123_1	844_25_4312	2534_123_4922	530_123_1
1271_123_1	844_25_4283	2534_123_4951	530_123_1
1271_123_1	844_25_4291	2534_123_4943	530_123_1
1271_123_1	844_25_4342	2534_123_4892	530_123_1
1271_123_1	844_25_4342	2534_123_4892	530_123_1
1271_123_1	844_25_4329	2534_123_4905	530_123_1
1271_123_1	844_25_4370	2534_123_4864	530_123_1
1271_123_1	844_25_4420	2534_123_4814	530_123_1
1271_123_1	844_25_4437	2534_123_4797	530_123_1
1271_123_1	844_25_4406	2534_123_4828	530_123_1
1271_123_1	844_25_4356	2534_123_4878	530_123_1
1271_123_1	844_25_4314	2534_123_4920	530_123_1
1271_123_1	844_25_4304	2534_123_4930	530_123_1
1271_123_1	844_25_4361	2534_123_4873	530_123_1
1271_123_1	844_25_4339	2534_123_4895	530_123_1
1271_123_1	844_25_4292	2534_123_4942	530_123_1
1271_123_1	844_25_4285	2534_123_4949	530_123_1
1271_123_1	844_25_4286	2534_123_4948	530_123_1
1271_123_1	844_25_4293	2534_123_4941	530_123_1
1271_123_1	844_25_4259	2534_123_4975	530_123_1
1271_123_1	844_25_4331	2534_123_4903	530_123_1
1271_123_1	844_25_4301	2534_123_4933	530_123_1
1271_123_1	844_25_4272	2534_123_4962	530_123_1
1271_123_1	844_25_4244	2534_123_4990	530_123_1
1271_123_1	844_25_4242	2534_123_4992	530_123_1
1271_123_1	844_25_4317	2534_123_4917	530_123_1
1271_123_1	844_25_4293	2534_123_4941	530_123_1
1271_123_1	844_25_4328	2534_123_4906	530_123_1
1271_123_1	844_25_4315	2534_123_4919	530_123_1
1271_123_1	844_25_4320	2534_123_4914	530_123_1
1271_123_1	844_25_4291	2534_123_4943	530_123_1
1271_123_1	844_25_4298	2534_123_4936	530_123_1
1271_123_1	844_25_4300	2534_123_4934	530_123_1
1271_123_1	844_25_4309	2534_123_4925	530_123_1
1271_123_1	844_25_4336	2534_123_4898	530_123_1
1271_123_1	844_25_4331	2534_123_4903	530_123_1
1271_123_1	844_25_4379	2534_123_4855	530_123_1
1271_123_1	844_25_4379	2534_123_4855	530_123_1
1271_123_1	844_25_4373	2534_123_4861	530_123_1
1271_123_1	844_25_4421	2534_123_4813	530_123_1
1271_123_1	844_25_4400	2534_123_4834	530_123_1
1271_123_1	844_25_4380	2534_123_4854	530_123_1
1271_123_1	844_25_4377	2534_123_4857	530_123_1
1271_123_1	844_25_4396	2534_123_4838	530_123_1
1271_123_1	844_25_4448	2534_123_4786	530_123_1
1271_123_1	844_25_4417	2534_123_4817	530_123_1
1271_123_1	844_25_4461	2534_123_4773	530_123_1
1271_123_1	844_25_4462	2534_123_4772	530_123_1
1271_123_1	844_25_4436	2534_123_4798	530_123_1
1271_123_1	844_25_4490	2534_123_4744	530_123_1
1271_123_1	844_25_4508	2534_123_4726	530_123_1
1271_123_1	844_25_4540	2534_123_4694	530_123_1
1271_123_1	844_25_4528	2534_123_4706	530_123_1
1271_123_1	844_25_4520	2534_123_4714	530_123_1
1271_123_1	844_25_4544	2534_123_4690	530_123_1
1271_123_1	844_25_4559	2534_123_4675	530_123_1
1271_123_1	844_25_4576	2534_123_4658	530_123_1
1271_123_1	844_25_4560	2534_123_4674	530_123_1
1271_123_1	844_25_4532	2534_123_4702	530_123_1
1271_123_1	844_25_4569	2534_123_4665	530_123_1
1271_123_1	844_25_4558	2534_123_4676	530_123_1
1271_123_1	844_25_4543	2534_123_4691	530_123_1
1271_123_1	844_25_4565	2534_123_4669	530_123_1
1271_123_1	844_25_4544	2534_123_4690	530_123_1
1271_123_1	844_25_4511	2534_123_4723	530_123_1
1271_123_1	844_25_4503	2534_123_4731	530_123_1
1271_123_1	844_25_4441	2534_123_4793	530_123_1
1271_123_1	844_25_4411	2534_123_4823	530_123_1
1271_123_1	844_25_4402	2534_123_4832	530_123_1
1271_123_1	844_25_4414	2534_123_4820	530_123_1
1271_123_1	844_25_4397	2534_123_4837	530_123_1
1271_123_1	844_25_4395	2534_123_4839	530_123_1
1271_123_1	844_25_4387	2534_123_4847	530_123_1
1271_123_1	844_25_4377	2534_123_4857	530_123_1
1271_123_1	844_25_4371	2534_123_4863	530_123_1
1271_123_1	844_25_4356	2534_123_4878	530_123_1
1271_123_1	844_25_4367	2534_123_4867	530_123_1
1271_123_1	844_25_4354	2534_123_4880	530_123_1
1271_123_1	844_25_4346	2534_123_4888	530_123_1
1271_123_1	844_25_4363	2534_123_4871	530_123_1
1271_123_1	844_25_4350	2534_123_4884	530_123_1
1271_123_1	844_25_4323	2534_123_4911	530_123_1
1271_123_1	844_25_4339	2534_123_4895	530_123_1
1271_123_1	844_25_4340	2534_123_4894	530_123_1
1271_123_1	844_25_4346	2534_123_4888	530_123_1
1271_123_1	844_25_4350	2534_123_4884	530_123_1
1271_123_1	844_25_4375	2534_123_4859	530_123_1
1271_123_1	844_25_4403	2534_123_4831	530_123_1
1271_123_1	844_25_4413	2534_123_4821	530_123_1
1271_123_1	844_25_4366	2534_123_4868	530_123_1
1271_123_1	844_25_4381	2534_123_4853	530_123_1
1271_123_1	844_25_4366	2534_123_4868	530_123_1
1271_123_1	844_25_4356	2534_123_4878	530_123_1
1271_123_1	844_25_4373	2534_123_4861	530_123_1
1271_123_1	844_25_4346	2534_123_4888	530_123_1
1271_123_1	844_25_4321	2534_123_4913	530_123_1
1271_123_1	844_25_4341	2534_123_4893	530_123_1
1271_123_1	844_25_4353	2534_123_4881	530_123_1
1271_123_1	844_25_4328	2534_123_4906	530_123_1
1271_123_1	844_25_4288	2534_123_4946	530_123_1
1271_123_1	844_25_4270	2534_123_4964	530_123_1
1271_123_1	844_25_4309	2534_123_4925	530_123_1
1271_123_1	844_25_4353	2534_123_4881	530_123_1
1271_123_1	844_25_4305	2534_123_4929	530_123_1
1271_123_1	844_25_4342	2534_123_4892	530_123_1
1271_123_1	844_25_4329	2534_123_4905	530_123_1
1271_123_1	844_25_4347	2534_123_4887	530_123_1
1271_123_1	844_25_4326	2534_123_4908	530_123_1
1271_123_1	844_25_4368	2534_123_4866	530_123_1
1271_123_1	844_25_4342	2534_123_4892	530_123_1
1271_123_1	844_25_4337	2534_123_4897	530_123_1
1271_123_1	844_25_4338	2534_123_4896	530_123_1
1271_123_1	844_25_4334	2534_123_4900	530_123_1
1271_123_1	844_25_4379	2534_123_4855	530_123_1
1271_123_1	844_25_4343	2534_123_4891	530_123_1
1271_123_1	844_25_4348	2534_123_4886	530_123_1
1271_123_1	844_25_4383	2534_123_4851	530_123_1
1271_123_1	844_25_4335	2534_123_4899	530_123_1
1271_123_1	844_25_4370	2534_123_4864	530_123_1
1271_123_1	844_25_4321	2534_123_4913	530_123_1
1271_123_1	844_25_4322	2534_123_4912	530_123_1
1271_123_1	844_25_4290	2534_123_4944	530_123_1
1271_123_1	844_25_4326	2534_123_4908	530_123_1
1271_123_1	844_25_4348	2534_123_4886	530_123_1
1271_123_1	844_25_4355	2534_123_4879	530_123_1
1271_123_1	844_25_4344	2534_123_4890	530_123_1
1271_123_1	844_25_4335	2534_123_4899	530_123_1
1271_123_1	844_25_4336	2534_123_4898	530_123_1
1271_123_1	844_25_4368	2534_123_4866	530_123_1
1271_123_1	844_25_4337	2534_123_4897	530_123_1
1271_123_1	844_25_4311	2534_123_4923	530_123_1
1271_123_1	844_25_4296	2534_123_4938	530_123_1
1271_123_1	844_25_4278	2534_123_4956	530_123_1
1271_123_1	844_25_4301	2534_123_4933	530_123_1
1271_123_1	844_25_4309	2534_123_4925	530_123_1
1271_123_1	844_25_4305	2534_123_4929	530_123_1
1271_123_1	844_25_4305	2534_123_4929	530_123_1
1271_123_1	844_25_4366	2534_123_4868	530_123_1
1271_123_1	844_25_4373	2534_123_4861	530_123_1
1271_123_1	844_25_4350	2534_123_4884	530_123_1
1271_123_1	844_25_4386	2534_123_4848	530_123_1
1271_123_1	844_25_4403	2534_123_4831	530_123_1
1271_123_1	844_25_4414	2534_123_4820	530_123_1
1271_123_1	844_25_4465	2534_123_4769	530_123_1
1271_123_1	844_25_4485	2534_123_4749	530_123_1
1271_123_1	844_25_4560	2534_123_4674	530_123_1
1271_123_1	844_25_4557	2534_123_4677	530_123_1
1271_123_1	844_25_4579	2534_123_4655	530_123_1
1271_123_1	844_25_4537	2534_123_4697	530_123_1
1271_123_1	844_25_4561	2534_123_4673	530_123_1
1271_123_1	844_25_4524	2534_123_4710	530_123_1
1271_123_1	844_25_4554	2534_123_4680	530_123_1
1271_123_1	844_25_4550	2534_123_4684	530_123_1
1271_123_1	844_25_4604	2534_123_4630	530_123_1
1271_123_1	844_25_4586	2534_123_4648	530_123_1
1271_123_1	844_25_4577	2534_123_4657	530_123_1
1271_123_1	844_25_4591	2534_123_4643	530_123_1
1271_123_1	844_25_4613	2534_123_4621	530_123_1
1271_123_1	844_25_4638	2534_123_4596	530_123_1
1271_123_1	844_25_4657	2534_123_4577	530_123_1
1271_123_1	844_25_4667	2534_123_4567	530_123_1
1271_123_1	844_25_4704	2534_123_4530	530_123_1
1271_123_1	844_25_4683	2534_123_4551	530_123_1
1271_123_1	844_25_4723	2534_123_4511	530_123_1
1271_123_1	844_25_4712	2534_123_4522	530_123_1
1271_123_1	844_25_4709	2534_123_4525	530_123_1
1271_123_1	844_25_4700	2534_123_4534	530_123_1
1271_123_1	844_25_4660	2534_123_4574	530_123_1
1271_123_1	844_25_4641	2534_123_4593	530_123_1
1271_123_1	844_25_4664	2534_123_4570	530_123_1
1271_123_1	844_25_4561	2534_123_4673	530_123_1
1271_123_1	844_25_4538	2534_123_4696	530_123_1
1271_123_1	844_25_4512	2534_123_4722	530_123_1
1271_123_1	844_25_4514	2534_123_4720	530_123_1
1271_123_1	844_25_4510	2534_123_4724	530_123_1
1271_123_1	844_25_4512	2534_123_4722	530_123_1
1271_123_1	844_25_4480	2534_123_4754	530_123_1
1271_123_1	844_25_4490	2534_123_4744	530_123_1
1271_123_1	844_25_4455	2534_123_4779	530_123_1
1271_123_1	844_25_4451	2534_123_4783	530_123_1
1271_123_1	844_25_4425	2534_123_4809	530_123_1
1271_123_1	844_25_4449	2534_123_4785	530_123_1
1271_123_1	844_25_4495	2534_123_4739	530_123_1
1271_123_1	844_25_4537	2534_123_4697	530_123_1
1271_123_1	844_25_4484	2534_123_4750	530_123_1
1271_123_1	844_25_4535	2534_123_4699	530_123_1
1271_123_1	844_25_4540	2534_123_4694	530_123_1
1271_123_1	844_25_4530	2534_123_4704	530_123_1
1271_123_1	844_25_4552	2534_123_4682	530_123_1
1271_123_1	844_25_4519	2534_123_4715	530_123_1
1271_123_1	844_25_4552	2534_123_4682	530_123_1
1271_123_1	844_25_4570	2534_123_4664	530_123_1
1271_123_1	844_25_4613	2534_123_4621	530_123_1
1271_123_1	844_25_4590	2534_123_4644	530_123_1
1271_123_1	844_25_4606	2534_123_4628	530_123_1
1271_123_1	844_25_4621	2534_123_4613	530_123_1
1271_123_1	844_25_4654	2534_123_4580	530_123_1
1271_123_1	844_25_4696	2534_123_4538	530_123_1
1271_123_1	844_25_4703	2534_123_4531	530_123_1
1271_123_1	844_25_4752	2534_123_4482	530_123_1
1271_123_1	844_25_4738	2534_123_4496	530_123_1
1271_123_1	844_25_4751	2534_123_4483	530_123_1
1271_123_1	844_25_4774	2534_123_4460	530_123_1
1271_123_1	844_25_4695	2534_123_4539	530_123_1
1271_123_1	844_25_4705	2534_123_4529	530_123_1
1271_123_1	844_25_4668	2534_123_4566	530_123_1
1271_123_1	844_25_4723	2534_123_4511	530_123_1
1271_123_1	844_25_4741	2534_123_4493	530_123_1
1271_123_1	844_25_4769	2534_123_4465	530_123_1
1271_123_1	844_25_4730	2534_123_4504	530_123_1
1271_123_1	844_25_4789	2534_123_4445	530_123_1
1271_123_1	844_25_4818	2534_123_4416	530_123_1
1271_123_1	844_25_4815	2534_123_4419	530_123_1
1271_123_1	844_25_4836	2534_123_4398	530_123_1
1271_123_1	844_25_4825	2534_123_4409	530_123_1
1271_123_1	844_25_4862	2534_123_4372	530_123_1
1271_123_1	844_25_4825	2534_123_4409	530_123_1
1271_123_1	844_25_4822	2534_123_4412	530_123_1
1271_123_1	844_25_4823	2534_123_4411	530_123_1
1271_123_1	844_25_4812	2534_123_4422	530_123_1
1271_123_1	844_25_4836	2534_123_4398	530_123_1
1271_123_1	844_25_4804	2534_123_4430	530_123_1
1271_123_1	844_25_4799	2534_123_4435	530_123_1
1271_123_1	844_25_4838	2534_123_4396	530_123_1
1271_123_1	844_25_4910	2534_123_4324	530_123_1
1271_123_1	844_25_4967	2534_123_4267	530_123_1
1271_123_1	844_25_4966	2534_123_4268	530_123_1
1271_123_1	844_25_4973	2534_123_4261	530_123_1
1271_123_1	844_25_5001	2534_123_4233	530_123_1
1271_123_1	844_25_4996	2534_123_4238	530_123_1
1271_123_1	844_25_5031	2534_123_4203	530_123_1
1271_123_1	844_25_5048	2534_123_4186	530_123_1
1271_123_1	844_25_5095	2534_123_4139	530_123_1
1271_123_1	844_25_5096	2534_123_4138	530_123_1
1271_123_1	844_25_5088	2534_123_4146	530_123_1
1271_123_1	844_25_5095	2534_123_4139	530_123_1
1271_123_1	844_25_5080	2534_123_4154	530_123_1
1271_123_1	844_25_5041	2534_123_4193	530_123_1
1271_123_1	844_25_5044	2534_123_4190	530_123_1
1271_123_1	844_25_5025	2534_123_4209	530_123_1
1271_123_1	844_25_5061	2534_123_4173	530_123_1
1271_123_1	844_25_5054	2534_123_4180	530_123_1
1271_123_1	844_25_5031	2534_123_4203	530_123_1
1271_123_1	844_25_5051	2534_123_4183	530_123_1
1271_123_1	844_25_5024	2534_123_4210	530_123_1
1271_123_1	844_25_5013	2534_123_4221	530_123_1
1271_123_1	844_25_5021	2534_123_4213	530_123_1
1271_123_1	844_25_5010	2534_123_4224	530_123_1
1271_123_1	844_25_5072	2534_123_4162	530_123_1
1271_123_1	844_25_5056	2534_123_4178	530_123_1
1271_123_1	844_25_5089	2534_123_4145	530_123_1
1271_123_1	844_25_5083	2534_123_4151	530_123_1
1271_123_1	844_25_5095	2534_123_4139	530_123_1
1271_123_1	844_25_5123	2534_123_4111	530_123_1
1271_123_1	844_25_5209	2534_123_4025	530_123_1
1271_123_1	844_25_5198	2534_123_4036	530_123_1
1271_123_1	844_25_5148	2534_123_4086	530_123_1
1271_123_1	844_25_5133	2534_123_4101	530_123_1
1271_123_1	844_25_5105	2534_123_4129	530_123_1
1271_123_1	844_25_5140	2534_123_4094	530_123_1
1271_123_1	844_25_5141	2534_123_4093	530_123_1
1271_123_1	844_25_5131	2534_123_4103	530_123_1
1271_123_1	844_25_5148	2534_123_4086	530_123_1
1271_123_1	844_25_5129	2534_123_4105	530_123_1
1271_123_1	844_25_5201	2534_123_4033	530_123_1
1271_123_1	844_25_5236	2534_123_3998	530_123_1
1271_123_1	844_25_5261	2534_123_3973	530_123_1
1271_123_1	844_25_5224	2534_123_4010	530_123_1
1271_123_1	844_25_5209	2534_123_4025	530_123_1
1271_123_1	844_25_5233	2534_123_4001	530_123_1
1271_123_1	844_25_5206	2534_123_4028	530_123_1
1271_123_1	844_25_5178	2534_123_4056	530_123_1
1271_123_1	844_25_5167	2534_123_4067	530_123_1
1271_123_1	844_25_5202	2534_123_4032	530_123_1
1271_123_1	844_25_5166	2534_123_4068	530_123_1
1271_123_1	844_25_5148	2534_123_4086	530_123_1
1271_123_1	844_25_5175	2534_123_4059	530_123_1
1271_123_1	844_25_5234	2534_123_4000	530_123_1
1271_123_1	844_25_5180	2534_123_4054	530_123_1
1271_123_1	844_25_5191	2534_123_4043	530_123_1
1271_123_1	844_25_5167	2534_123_4067	530_123_1
1271_123_1	844_25_5163	2534_123_4071	530_123_1
1271_123_1	844_25_5227	2534_123_4007	530_123_1
1271_123_1	844_25_5175	2534_123_4059	530_123_1
1271_123_1	844_25_5164	2534_123_4070	530_123_1
1271_123_1	844_25_5171	2534_123_4063	530_123_1
1271_123_1	844_25_5121	2534_123_4113	530_123_1
1271_123_1	844_25_5156	2534_123_4078	530_123_1
1271_123_1	844_25_5195	2534_123_4039	530_123_1
1271_123_1	844_25_5165	2534_123_4069	530_123_1
1271_123_1	844_25_5168	2534_123_4066	530_123_1
1271_123_1	844_25_5166	2534_123_4068	530_123_1
1271_123_1	844_25_5132	2534_123_4102	530_123_1
1271_123_1	844_25_5167	2534_123_4067	530_123_1
1271_123_1	844_25_5220	2534_123_4014	530_123_1
1271_123_1	844_25_5220	2534_123_4014	530_123_1
1271_123_1	844_25_5234	2534_123_4000	530_123_1
1271_123_1	844_25_5257	2534_123_3977	530_123_1
1271_123_1	844_25_5320	2534_123_3914	530_123_1
1271_123_1	844_25_5294	2534_123_3940	530_123_1
1271_123_1	844_25_5291	2534_123_3943	530_123_1
1271_123_1	844_25_5230	2534_123_4004	530_123_1
1271_123_1	844_25_5331	2534_123_3903	530_123_1
1271_123_1	844_25_5334	2534_123_3900	530_123_1
1271_123_1	844_25_5367	2534_123_3867	530_123_1
1271_123_1	844_25_5293	2534_123_3941	530_123_1
1271_123_1	844_25_5275	2534_123_3959	530_123_1
1271_123_1	844_25_5252	2534_123_3982	530_123_1
1271_123_1	844_25_5275	2534_123_3959	530_123_1
1271_123_1	844_25_5325	2534_123_3909	530_123_1
1271_123_1	844_25_5316	2534_123_3918	530_123_1
1271_123_1	844_25_5261	2534_123_3973	530_123_1
1271_123_1	844_25_5319	2534_123_3915	530_123_1
1271_123_1	844_25_5341	2534_123_3893	530_123_1
1271_123_1	844_25_5288	2534_123_3946	530_123_1
1271_123_1	844_25_5305	2534_123_3929	530_123_1
1271_123_1	844_25_5329	2534_123_3905	530_123_1
1271_123_1	844_25_5306	2534_123_3928	530_123_1
1271_123_1	844_25_5298	2534_123_3936	530_123_1
1271_123_1	844_25_5243	2534_123_3991	530_123_1
1271_123_1	844_25_5215	2534_123_4019	530_123_1
1271_123_1	844_25_5201	2534_123_4033	530_123_1
1271_123_1	844_25_5272	2534_123_3962	530_123_1
[truncated: 3,001 more rows]
[truncated: 3,047 more columns]
