# Supplementary material for: Environmental change makes robust ecological networks fragile
Source: Nat Commun. 2016 Aug 11;7:12462. doi: 10.1038/ncomms12462 (PMC4987532; doi:10.1038/ncomms12462)
Supplement: Supplementary Data 1 — Host-parasite networks and host extinction sequences in Avida experiments. The compressed archive includes the 100 co-evolved host-parasite networks and the host extinction sequences in the historical scenario. [file ncomms12462-s2.zip › Supplementary_data_S1/host_extinction_sequence_67.csv]

593_6_9	643_134_4	592_348_3	344_348_3	345_034_10	346_12_5	347_013_7	340_0348_6	341_04_5	342_348_7	343_46_2	2918_46_1	348_0348_9	349_034_3	2919_6_2	1653_0_1	960_48_1	594_0348_6	2318_034_2	2319_0_2	2316_6_1	2317_04_1	2313_34_1	2310_0_1	2311_25_3	2184_6_2	298_034_1	299_348_3	296_348_5	297_034_7	294_0348_26	295_0134_3	292_0134_5	293_0348_1	290_1_2	291_04_6	802_0134_5	270_14_1	271_2_6	272_348_11	273_348_1	274_0134_11	275_348_3	276_03_9	277_01348_2	278_0348_6	279_0348_6	3211_013_1	2268_2_3	2269_0348_2
643_134_4	592_348_3	344_348_2	345_034_16	346_12_6	347_013_7	340_0348_5	341_04_5	342_348_7	343_46_2	2918_46_1	348_0348_9	349_034_4	2919_6_2	1653_0_1	960_48_1	594_0348_5	2318_034_2	2319_0_2	2316_6_1	2317_04_1	2313_34_1	2310_0_1	2311_25_3	2184_6_2	298_034_1	299_348_3	296_348_5	297_034_9	294_0348_27	295_0134_3	292_0134_5	293_0348_1	290_1_2	291_04_6	802_0134_5	270_14_1	271_2_5	272_348_10	273_348_1	274_0134_11	275_348_3	276_03_5	277_01348_3	278_0348_6	279_0348_6	3211_013_1	2268_2_3	2269_0348_2	2262_04_1
1200_03_4	643_134_3	592_348_2	344_348_2	345_034_16	346_12_7	347_013_7	340_0348_4	341_04_7	342_348_6	343_46_2	2918_46_1	348_0348_9	349_034_1	2919_6_2	1653_0_1	594_0348_5	2318_034_3	2319_0_2	2316_6_1	2313_34_1	2310_0_1	2311_25_5	298_034_1	299_348_5	296_348_3	297_034_14	294_0348_27	295_0134_3	292_0134_5	293_0348_1	290_1_2	291_04_7	802_0134_5	270_14_1	271_2_1	272_348_7	273_348_1	274_0134_11	275_348_3	276_03_2	277_01348_2	278_0348_5	279_0348_6	3211_013_1	2268_2_6	2269_0348_1	2262_04_1	2263_0348_1	2260_0134_2
1200_03_3	643_134_4	345_034_19	346_12_8	347_013_6	340_0348_4	341_04_8	342_348_7	2918_46_1	348_0348_9	349_034_1	2318_034_4	2310_0_2	2311_25_2	298_034_1	299_348_6	296_348_4	297_034_16	294_0348_26	295_0134_2	292_0134_5	293_0348_2	290_1_1	291_04_2	802_0134_2	270_14_1	271_2_1	272_348_9	273_348_1	274_0134_14	275_348_4	277_01348_2	278_0348_6	279_0348_6	2268_2_4	2269_0348_3	2262_04_2	2263_0348_1	2260_0134_2	2261_04_2	2266_4_1	2442_2_1	2443_34_1	2441_04_1	2446_0_4	2445_348_1	2448_04_2	2449_56_1	108_348_22	109_348_1
1200_03_3	643_134_4	345_034_16	346_12_15	347_013_6	340_0348_4	341_04_6	342_348_6	348_0348_6	349_034_3	2318_034_3	2310_0_1	298_034_1	299_348_6	296_348_4	297_034_13	294_0348_21	295_0134_2	292_0134_4	293_0348_2	290_1_1	291_04_3	270_14_1	271_2_1	272_348_11	273_348_1	274_0134_15	275_348_2	277_01348_2	278_0348_6	279_0348_6	2268_2_3	2269_0348_5	2262_04_2	2263_0348_1	2260_0134_4	2261_04_3	2266_4_1	2442_2_1	2443_34_1	2441_04_1	2446_0_6	2445_348_1	2448_04_3	108_348_21	109_348_1	102_0348_4	103_0_3	100_12_7	101_0348_4
643_134_3	345_034_18	346_12_16	347_013_9	340_0348_8	341_04_5	342_348_4	348_0348_5	349_034_6	2318_034_3	2310_0_1	298_034_1	299_348_7	296_348_4	297_034_11	294_0348_25	292_0134_3	293_0348_3	290_1_2	291_04_4	270_14_1	272_348_14	273_348_1	274_0134_13	277_01348_2	278_0348_9	279_0348_6	2268_2_3	2269_0348_5	2262_04_1	2260_0134_4	2261_04_4	2446_0_9	2445_348_2	2448_04_4	108_348_21	109_348_1	102_0348_4	103_0_3	100_12_8	101_0348_4	107_01348_6	104_013_2	105_1_1	2047_04_1	2044_0348_1	2045_25_3	2043_013_1	2041_0348_1	3518_0348_2
1200_03_6	643_134_3	345_034_16	346_12_21	347_013_9	340_0348_10	341_04_4	342_348_4	348_0348_6	349_034_6	2318_034_2	298_034_1	299_348_7	296_348_2	297_034_7	294_0348_28	292_0134_2	293_0348_3	291_04_6	272_348_18	273_348_1	274_0134_15	277_01348_1	278_0348_9	279_0348_6	2268_2_2	2269_0348_6	2262_04_1	2260_0134_5	2261_04_5	2446_0_12	2445_348_3	2448_04_3	108_348_34	109_348_1	102_0348_3	103_0_1	100_12_7	101_0348_3	107_01348_5	104_013_2	105_1_1	2047_04_1	2045_25_5	2043_013_1	3518_0348_1	3511_48_2	2685_0134_4	2682_1_2	2683_348_9
1200_03_5	643_134_3	345_034_12	346_12_20	347_013_7	340_0348_10	341_04_4	342_348_4	348_0348_8	349_034_7	2318_034_1	298_034_1	299_348_5	296_348_4	297_034_6	294_0348_28	292_0134_2	293_0348_1	291_04_6	272_348_21	273_348_1	274_0134_18	278_0348_10	279_0348_9	2268_2_1	2269_0348_6	2262_04_1	2260_0134_5	2261_04_7	2446_0_11	2445_348_3	2448_04_3	108_348_42	109_348_1	102_0348_3	103_0_1	100_12_9	101_0348_6	107_01348_4	104_013_2	105_1_1	2047_04_1	2045_25_5	2043_013_1	3518_0348_2	3511_48_3	2685_0134_4	2682_1_2	2683_348_9	99_0348_64
1200_03_9	345_034_15	346_12_23	347_013_6	340_0348_9	341_04_3	342_348_1	348_0348_7	349_034_8	2318_034_1	298_034_1	299_348_5	296_348_3	297_034_5	294_0348_25	292_0134_4	293_0348_1	291_04_7	272_348_21	273_348_1	274_0134_15	278_0348_12	279_0348_9	2268_2_1	2269_0348_6	2260_0134_6	2261_04_11	2446_0_8	2445_348_2	2448_04_1	108_348_50	109_348_1	102_0348_2	103_0_1	100_12_11	101_0348_6	107_01348_1	104_013_2	105_1_1	2045_25_7	2043_013_1	3518_0348_2	3511_48_3	2685_0134_6	2682_1_2	2683_348_9	99_0348_72	98_48_4	91_0348_2	90_0348_5
1200_03_8	345_034_15	346_12_29	347_013_3	340_0348_11	341_04_2	342_348_1	348_0348_7	349_034_8	2318_034_2	298_034_1	299_348_6	296_348_1	297_034_5	294_0348_25	292_0134_4	293_0348_1	291_04_9	272_348_25	273_348_1	274_0134_11	278_0348_10	279_0348_7	2268_2_1	2269_0348_7	2260_0134_6	2261_04_15	2446_0_6	2445_348_3	2448_04_1	108_348_54	109_348_1	102_0348_3	103_0_1	100_12_14	101_0348_6	107_01348_1	104_013_1	105_1_1	2045_25_10	2043_013_1	3518_0348_2	3511_48_2	2685_0134_5	2682_1_2	2683_348_11	99_0348_75	98_48_4	91_0348_2	90_0348_4
1200_03_9	345_034_14	346_12_31	347_013_4	340_0348_11	341_04_3	342_348_1	348_0348_7	349_034_7	2318_034_3	298_034_1	299_348_10	296_348_1	297_034_5	294_0348_24	292_0134_4	293_0348_1	291_04_9	272_348_27	273_348_1	274_0134_8	278_0348_9	279_0348_5	2268_2_1	2269_0348_9	2260_0134_3	2261_04_15	2446_0_6	2445_348_4	108_348_57	109_348_1	102_0348_2	103_0_1	100_12_13	101_0348_7	104_013_2	105_1_1	2045_25_11	3518_0348_3	3511_48_2	2685_0134_5	2682_1_1	2683_348_9	99_0348_70	98_48_4	91_0348_2	90_0348_4	93_48_5	92_15_26	95_01348_53
199_0348_1	619_0348_1	2269_0348_6	452_0348_6	1141_348_3	527_0134_3	643_134_3	3555_137_1	3354_2_13	3551_034_6	428_0348_2	1385_04_1	1943_56_25	1171_0348_1	1947_04_2	3559_12_4	1945_0134_10	818_0348_2	345_034_12	346_12_36	347_013_3	340_0348_10	341_04_2	342_348_1	666_48_1	810_0348_4	811_04_2	813_013_1	348_0348_8	349_034_6	816_15_3	817_04_9	2859_034_4	1149_0348_3	719_48_6	718_0134_12	717_0348_10	2919_6_2	2853_0348_2	1398_0348_5	713_04_9	1511_034_2	1795_2_12	710_04_29	618_046_28	915_04_11	2295_2_19	1495_0348_11	1396_4_1	1498_2_1
199_0348_1	619_0348_1	2269_0348_6	452_0348_7	1141_348_4	527_0134_3	643_134_2	3555_137_1	3354_2_19	3551_034_6	428_0348_1	1385_04_1	1943_56_24	1171_0348_1	3173_01348_10	3559_12_3	1945_0134_11	818_0348_4	345_034_10	346_12_44	347_013_4	340_0348_7	341_04_2	342_348_1	666_48_1	810_0348_5	811_04_2	504_0134_9	348_0348_6	349_034_5	816_15_2	817_04_9	2859_034_5	1149_0348_3	719_48_5	718_0134_14	717_0348_10	2919_6_1	2853_0348_1	1398_0348_2	713_04_9	1511_034_2	1795_2_12	710_04_28	618_046_27	915_04_11	2295_2_19	1495_0348_14	1498_2_1	1499_0134_3
199_0348_1	619_0348_1	2269_0348_3	452_0348_7	1141_348_4	527_0134_3	643_134_2	3555_137_1	3354_2_24	3551_034_6	428_0348_2	1385_04_1	1943_56_16	1171_0348_1	3173_01348_14	3559_12_4	1945_0134_11	818_0348_2	345_034_12	346_12_46	347_013_3	340_0348_7	341_04_3	342_348_1	810_0348_5	811_04_1	504_0134_7	348_0348_4	349_034_6	816_15_2	817_04_8	2859_034_6	1149_0348_3	719_48_3	718_0134_15	717_0348_11	2919_6_1	2853_0348_1	1398_0348_2	713_04_5	1511_034_3	1795_2_11	710_04_21	618_046_27	915_04_12	3331_03_1	1495_0348_12	1498_2_1	1499_0134_3	1264_034_18
199_0348_1	619_0348_1	2269_0348_3	452_0348_8	911_04_2	527_0134_3	643_134_2	3555_137_2	3354_2_29	3551_034_6	428_0348_2	1385_04_1	1943_56_14	1171_0348_1	3173_01348_12	3559_12_3	1945_0134_10	818_0348_2	345_034_11	346_12_50	347_013_1	340_0348_7	341_04_4	342_348_1	810_0348_3	2176_01_1	504_0134_9	348_0348_5	349_034_6	816_15_3	817_04_10	2859_034_3	1149_0348_3	719_48_2	718_0134_21	717_0348_11	2919_6_1	2853_0348_1	1398_0348_3	713_04_4	1511_034_3	1795_2_15	710_04_27	618_046_24	915_04_11	3331_03_1	1495_0348_14	1498_2_1	1499_0134_3	1264_034_24
199_0348_1	619_0348_1	2269_0348_3	452_0348_7	911_04_2	527_0134_6	3354_2_35	3551_034_6	1385_04_1	1943_56_16	3173_01348_14	3559_12_2	1945_0134_15	818_0348_2	345_034_13	346_12_49	347_013_1	340_0348_9	341_04_2	342_348_1	810_0348_6	2176_01_1	348_0348_3	349_034_8	816_15_3	817_04_10	2859_034_4	1149_0348_1	719_48_2	718_0134_24	717_0348_10	2919_6_1	2853_0348_1	1398_0348_2	713_04_4	1511_034_4	1795_2_14	710_04_28	618_046_22	915_04_10	1492_03_10	1495_0348_15	1498_2_1	1499_0134_3	917_348_5	1068_0348_16	1703_04_1	1704_6_5	1706_04_3	195_04_1
199_0348_1	619_0348_1	2454_13_1	452_0348_9	911_04_1	527_0134_4	3354_2_36	3551_034_8	1385_04_1	1943_56_15	1945_0134_18	818_0348_1	345_034_17	346_12_50	347_013_2	340_0348_12	341_04_2	342_348_1	810_0348_5	2176_01_1	348_0348_4	349_034_6	816_15_2	817_04_8	2859_034_4	719_48_2	718_0134_24	717_0348_11	2919_6_1	1398_0348_3	713_04_5	1511_034_3	1795_2_13	710_04_28	618_046_22	915_04_12	1492_03_12	1495_0348_18	1498_2_1	1499_0134_5	917_348_5	1068_0348_14	1703_04_1	1704_6_6	1706_04_1	195_04_1	1060_56_7	1065_0348_9	1064_2_3	1067_0348_6
199_0348_1	619_0348_1	2454_13_1	452_0348_8	911_04_2	527_0134_7	3354_2_31	3551_034_5	1385_04_1	1943_56_12	1171_0348_1	1945_0134_19	818_0348_2	345_034_14	346_12_43	347_013_1	340_0348_14	341_04_3	342_348_1	810_0348_8	2176_01_1	348_0348_3	349_034_7	816_15_2	817_04_7	2859_034_5	719_48_2	718_0134_19	717_0348_9	2919_6_1	1398_0348_4	713_04_6	1511_034_3	1795_2_11	710_04_27	618_046_24	915_04_12	1492_03_10	1495_0348_24	1498_2_1	1499_0134_5	917_348_3	1068_0348_16	1703_04_1	1704_6_6	1706_04_1	195_04_1	1060_56_5	1065_0348_12	1064_2_5
199_0348_1	2454_13_1	452_0348_8	911_04_3	527_0134_5	3354_2_40	3551_034_5	1385_04_1	1943_56_7	1945_0134_19	818_0348_3	345_034_13	346_12_43	347_013_1	340_0348_20	341_04_5	342_348_1	810_0348_6	348_0348_4	349_034_7	816_15_2	817_04_9	2859_034_5	719_48_2	718_0134_21	717_0348_8	2919_6_1	1398_0348_4	713_04_9	1511_034_4	1795_2_10	710_04_28	618_046_23	915_04_10	1492_03_12	1495_0348_26	1498_2_1	1499_0134_5	917_348_5	1068_0348_14	1703_04_1	1704_6_6	1706_04_3	195_04_1	1060_56_3	1065_0348_12	1064_2_4	1067_0348_7	424_01348_25	427_04_13
199_0348_1	2454_13_1	452_0348_8	911_04_3	527_0134_4	3354_2_37	3551_034_7	1385_04_1	1943_56_9	1945_0134_22	818_0348_2	345_034_13	346_12_43	347_013_1	340_0348_25	341_04_6	342_348_1	810_0348_7	348_0348_3	349_034_6	816_15_2	817_04_8	2859_034_3	719_48_2	718_0134_24	717_0348_5	2919_6_1	1398_0348_5	713_04_8	1511_034_1	1795_2_6	710_04_27	618_046_22	915_04_14	1492_03_9	1495_0348_24	1498_2_1	1499_0134_5	917_348_3	1068_0348_15	1703_04_1	1704_6_5	1706_04_3	195_04_1	1060_56_5	1065_0348_12	1064_2_3	1067_0348_7	424_01348_26	427_04_9
199_0348_1	2454_13_1	452_0348_8	527_0134_5	3354_2_40	3551_034_8	1385_04_1	1943_56_11	1945_0134_26	818_0348_5	345_034_13	346_12_41	347_013_1	340_0348_25	341_04_4	342_348_1	810_0348_8	348_0348_2	349_034_5	816_15_2	817_04_8	2859_034_3	719_48_2	718_0134_28	717_0348_4	2919_6_1	1398_0348_4	713_04_11	1511_034_2	1795_2_5	710_04_32	618_046_21	915_04_15	1492_03_8	1495_0348_21	1498_2_1	1499_0134_7	917_348_3	1068_0348_16	1703_04_1	1704_6_7	1706_04_3	195_04_1	1060_56_8	1065_0348_15	1064_2_1	1067_0348_7	424_01348_30	427_04_7	298_034_1
199_0348_1	1200_03_1	452_0348_6	527_0134_5	3354_2_37	3551_034_8	1385_04_1	1943_56_10	1945_0134_29	818_0348_3	345_034_13	346_12_38	347_013_2	340_0348_23	341_04_5	342_348_1	810_0348_10	348_0348_3	349_034_2	816_15_2	817_04_6	2859_034_3	718_0134_31	717_0348_4	2919_6_1	1398_0348_5	713_04_9	1511_034_1	1795_2_4	710_04_29	618_046_22	915_04_18	1492_03_5	1495_0348_20	1498_2_1	1499_0134_8	917_348_3	1068_0348_15	1703_04_1	1704_6_8	1706_04_3	195_04_1	1060_56_7	1065_0348_21	1064_2_1	1067_0348_9	424_01348_37	427_04_5	298_034_1	299_348_22
199_0348_1	1200_03_1	452_0348_6	527_0134_5	3354_2_34	3551_034_10	1385_04_1	1943_56_10	1945_0134_25	818_0348_2	345_034_13	346_12_37	347_013_2	340_0348_23	341_04_4	342_348_1	810_0348_9	348_0348_5	349_034_2	816_15_1	817_04_6	2859_034_2	718_0134_30	717_0348_7	2919_6_1	1398_0348_4	713_04_9	1511_034_1	1795_2_3	710_04_38	618_046_22	915_04_14	1492_03_7	1495_0348_25	1498_2_1	1499_0134_10	917_348_3	1068_0348_13	1703_04_1	1704_6_4	195_04_1	1060_56_8	1065_0348_18	1064_2_1	1067_0348_10	424_01348_38	427_04_5	298_034_1	299_348_25	1666_0348_1
199_0348_1	1200_03_1	452_0348_4	527_0134_4	3354_2_42	3551_034_10	1385_04_1	1943_56_12	1945_0134_30	818_0348_2	345_034_15	346_12_35	347_013_1	340_0348_28	341_04_4	342_348_1	810_0348_10	348_0348_5	349_034_3	816_15_1	817_04_6	2859_034_1	718_0134_30	717_0348_8	2919_6_1	1398_0348_3	713_04_10	1795_2_1	710_04_38	618_046_23	915_04_16	1492_03_7	1495_0348_18	1498_2_1	1499_0134_9	917_348_3	1068_0348_15	1703_04_1	1704_6_5	195_04_1	1060_56_10	1065_0348_15	1064_2_1	1067_0348_11	424_01348_30	427_04_4	298_034_1	299_348_24	1666_0348_1	294_0348_22
199_0348_1	1200_03_1	452_0348_4	527_0134_4	3354_2_48	3551_034_12	1385_04_1	1943_56_15	1945_0134_27	818_0348_1	345_034_19	346_12_34	347_013_1	340_0348_26	341_04_5	342_348_1	810_0348_10	348_0348_6	816_15_2	817_04_7	718_0134_32	717_0348_5	2919_6_1	1398_0348_3	713_04_15	1795_2_1	710_04_40	618_046_19	915_04_17	1492_03_8	1495_0348_15	1498_2_1	1499_0134_8	917_348_2	1068_0348_15	1703_04_1	1704_6_3	195_04_1	1060_56_11	1065_0348_20	1064_2_1	1067_0348_13	424_01348_31	427_04_4	298_034_1	299_348_27	1666_0348_1	294_0348_22	1390_0_1	293_0348_1
199_0348_1	1200_03_1	452_0348_5	3551_034_10	1385_04_1	1943_56_14	1945_0134_30	818_0348_1	345_034_18	346_12_38	347_013_1	340_0348_21	341_04_5	342_348_1	810_0348_9	348_0348_9	816_15_2	817_04_5	718_0134_31	717_0348_5	2919_6_1	1398_0348_4	713_04_15	1795_2_1	710_04_39	618_046_18	915_04_11	1492_03_9	1495_0348_16	1498_2_1	1499_0134_9	917_348_2	1068_0348_14	1703_04_1	1704_6_2	195_04_1	1060_56_15	1065_0348_22	1064_2_1	1067_0348_15	424_01348_34	427_04_4	298_034_1	299_348_26	1666_0348_1	294_0348_26	1390_0_1	293_0348_1	291_04_13	1128_1_1
199_0348_1	452_0348_3	3551_034_11	1385_04_1	1943_56_18	1945_0134_29	345_034_18	346_12_35	347_013_1	340_0348_20	341_04_2	810_0348_8	348_0348_9	816_15_1	817_04_5	718_0134_26	717_0348_4	2919_6_1	1398_0348_4	713_04_13	1795_2_1	710_04_49	618_046_19	915_04_9	1492_03_8	1495_0348_16	1498_2_1	1499_0134_9	917_348_2	1068_0348_14	1704_6_2	195_04_1	1060_56_18	1065_0348_26	1064_2_1	1067_0348_13	424_01348_34	427_04_3	298_034_1	299_348_24	1666_0348_1	294_0348_26	1390_0_1	293_0348_1	291_04_16	1128_1_1	1086_04_13	593_6_49	595_0348_1	198_56_1
199_0348_1	452_0348_3	3551_034_12	1943_56_22	1945_0134_32	345_034_13	346_12_29	347_013_1	340_0348_24	341_04_3	810_0348_11	348_0348_9	816_15_1	817_04_4	718_0134_30	717_0348_3	2919_6_1	1398_0348_3	713_04_11	710_04_47	618_046_20	915_04_6	1492_03_9	1495_0348_17	1498_2_1	1499_0134_9	917_348_2	1068_0348_12	195_04_1	1060_56_11	1065_0348_21	1064_2_1	1067_0348_11	424_01348_27	427_04_5	298_034_1	299_348_20	297_034_9	294_0348_23	1390_0_1	293_0348_1	291_04_14	1128_1_1	1086_04_11	593_6_62	595_0348_1	198_56_1	2605_034_7	599_0348_2	194_0348_9
199_0348_1	452_0348_3	3551_034_13	1943_56_23	1945_0134_35	345_034_13	346_12_34	347_013_1	340_0348_29	341_04_1	810_0348_11	348_0348_7	817_04_5	718_0134_32	717_0348_2	2919_6_1	1398_0348_2	713_04_13	710_04_48	618_046_19	915_04_6	1492_03_11	1495_0348_17	1498_2_1	1499_0134_7	917_348_2	1068_0348_15	195_04_1	1060_56_12	1065_0348_15	1064_2_1	1067_0348_11	424_01348_26	427_04_4	298_034_1	299_348_21	297_034_3	294_0348_22	1390_0_1	293_0348_1	291_04_12	1128_1_2	1086_04_14	593_6_68	595_0348_1	198_56_1	2605_034_10	599_0348_2	194_0348_6	197_034_4
199_0348_1	452_0348_2	3551_034_16	1943_56_29	1945_0134_37	345_034_15	346_12_32	347_013_2	340_0348_28	341_04_1	810_0348_12	348_0348_6	817_04_6	718_0134_32	717_0348_1	2919_6_1	1398_0348_3	713_04_12	710_04_54	618_046_21	915_04_8	1492_03_11	1495_0348_16	1498_2_1	1499_0134_8	917_348_1	1068_0348_15	195_04_1	1060_56_13	1065_0348_16	1064_2_1	1067_0348_7	424_01348_28	427_04_5	298_034_1	299_348_21	297_034_5	294_0348_24	1390_0_1	293_0348_1	291_04_13	1128_1_2	1086_04_12	593_6_70	595_0348_1	198_56_1	2605_034_8	599_0348_4	194_0348_3	197_034_8
199_0348_1	452_0348_2	3551_034_17	1943_56_25	1945_0134_35	345_034_14	346_12_36	347_013_2	340_0348_27	341_04_1	810_0348_12	348_0348_4	817_04_8	718_0134_35	2919_6_1	1398_0348_2	713_04_12	710_04_51	618_046_24	915_04_6	1492_03_16	1495_0348_19	1498_2_1	1499_0134_6	917_348_1	1068_0348_16	195_04_1	1060_56_13	1065_0348_13	1064_2_1	1067_0348_7	424_01348_32	427_04_2	298_034_1	299_348_24	297_034_5	294_0348_22	1390_0_1	293_0348_1	291_04_17	1128_1_2	1086_04_9	593_6_61	595_0348_1	1082_0134_1	2605_034_9	599_0348_1	194_0348_4	197_034_7	1089_25_1
199_0348_1	452_0348_3	3551_034_18	1943_56_21	1945_0134_34	345_034_14	346_12_38	347_013_2	340_0348_23	341_04_1	810_0348_9	348_0348_4	817_04_6	718_0134_37	2919_6_1	1398_0348_1	713_04_14	710_04_53	618_046_22	915_04_10	1492_03_19	1495_0348_18	1498_2_1	1499_0134_5	917_348_1	1068_0348_14	1060_56_12	1065_0348_10	1064_2_1	1067_0348_6	424_01348_28	427_04_1	298_034_1	299_348_21	297_034_5	294_0348_23	1390_0_1	293_0348_1	291_04_13	1128_1_1	1086_04_8	593_6_56	595_0348_1	1082_0134_1	2605_034_7	195_04_1	194_0348_6	197_034_4	1089_25_1	192_0348_1
199_0348_1	452_0348_5	3551_034_14	1943_56_24	1945_0134_39	345_034_13	346_12_36	347_013_2	340_0348_22	341_04_1	810_0348_7	348_0348_5	817_04_7	718_0134_35	2919_6_1	713_04_13	710_04_54	618_046_21	915_04_9	1492_03_18	1495_0348_20	1498_2_1	1499_0134_4	917_348_2	1068_0348_14	1060_56_12	1065_0348_10	1064_2_1	1067_0348_6	2076_0348_3	427_04_1	298_034_1	299_348_18	297_034_6	294_0348_26	1390_0_1	293_0348_1	291_04_12	1087_0_2	1086_04_10	593_6_62	595_0348_1	1082_0134_1	2605_034_6	195_04_1	194_0348_6	197_034_4	1089_25_1	192_0348_1	272_348_40
199_0348_1	452_0348_4	3551_034_13	1943_56_25	1945_0134_35	345_034_12	346_12_42	347_013_1	340_0348_28	341_04_1	810_0348_6	348_0348_5	817_04_4	718_0134_36	2919_6_1	713_04_10	710_04_54	618_046_22	915_04_4	1492_03_20	1495_0348_28	1498_2_1	1499_0134_4	917_348_1	1068_0348_13	1060_56_11	1065_0348_7	1064_2_1	1067_0348_8	2076_0348_2	913_046_16	298_034_1	299_348_18	297_034_4	294_0348_27	1390_0_1	293_0348_1	291_04_12	1087_0_1	1086_04_8	593_6_63	595_0348_1	1082_0134_1	2605_034_6	195_04_1	194_0348_7	197_034_4	1089_25_1	192_0348_1	272_348_36
199_0348_1	452_0348_4	3551_034_18	1943_56_30	1945_0134_37	345_034_12	346_12_37	347_013_1	340_0348_28	341_04_1	810_0348_6	348_0348_4	817_04_5	718_0134_35	2919_6_1	713_04_9	710_04_52	618_046_21	915_04_5	1492_03_20	1495_0348_30	1498_2_1	1499_0134_3	917_348_1	1068_0348_14	1060_56_11	1065_0348_7	1064_2_1	1067_0348_6	2076_0348_2	913_046_18	298_034_1	299_348_19	297_034_1	294_0348_23	1390_0_1	293_0348_1	291_04_10	1087_0_2	1086_04_10	593_6_66	595_0348_1	1082_0134_1	2605_034_3	195_04_1	194_0348_8	197_034_4	192_0348_1	272_348_32	585_0348_4
199_0348_1	452_0348_4	3551_034_16	1943_56_23	1945_0134_37	345_034_10	346_12_45	347_013_3	340_0348_27	341_04_1	810_0348_8	348_0348_4	817_04_6	718_0134_38	2919_6_1	713_04_5	710_04_56	618_046_22	915_04_5	1492_03_17	1495_0348_33	1498_2_1	1499_0134_4	917_348_1	1068_0348_16	1060_56_8	1065_0348_9	1064_2_1	1067_0348_9	2076_0348_2	913_046_19	298_034_1	299_348_15	294_0348_22	1390_0_1	293_0348_1	291_04_7	1087_0_2	1086_04_8	593_6_65	595_0348_1	1082_0134_1	2605_034_3	195_04_1	194_0348_9	197_034_2	192_0348_1	272_348_30	585_0348_4	278_0348_51
199_0348_1	452_0348_3	3551_034_15	1943_56_27	1945_0134_30	345_034_11	346_12_40	347_013_3	340_0348_27	341_04_1	810_0348_9	348_0348_4	817_04_10	718_0134_37	2919_6_1	713_04_7	710_04_54	618_046_23	915_04_5	1492_03_16	1495_0348_33	1498_2_1	1499_0134_3	1068_0348_19	1060_56_10	1065_0348_10	1064_2_1	1067_0348_10	2076_0348_3	913_046_20	298_034_1	299_348_16	294_0348_18	1390_0_1	293_0348_1	291_04_9	1087_0_3	1086_04_6	593_6_71	595_0348_1	1082_0134_1	2605_034_4	195_04_1	194_0348_7	197_034_2	192_0348_1	272_348_26	273_348_1	278_0348_57	3671_0348_9
199_0348_1	1200_03_1	3551_034_16	1943_56_25	1945_0134_31	345_034_11	346_12_36	347_013_3	340_0348_29	341_04_1	810_0348_9	348_0348_4	817_04_10	718_0134_34	2919_6_1	713_04_7	710_04_60	618_046_23	915_04_6	1492_03_12	1495_0348_32	1498_2_1	1499_0134_1	1068_0348_19	1060_56_5	1065_0348_10	1064_2_1	1067_0348_11	2076_0348_2	913_046_22	298_034_1	299_348_14	294_0348_21	1390_0_1	293_0348_1	291_04_8	1087_0_3	1086_04_6	593_6_63	595_0348_1	1082_0134_1	2605_034_1	195_04_1	194_0348_7	197_034_2	192_0348_1	272_348_22	273_348_1	278_0348_51	3671_0348_7
199_0348_1	1200_03_1	3551_034_15	1943_56_19	1945_0134_33	345_034_7	346_12_30	347_013_4	340_0348_23	341_04_1	810_0348_13	348_0348_4	817_04_10	718_0134_30	2919_6_1	713_04_3	710_04_59	618_046_16	915_04_7	1492_03_14	1495_0348_29	1498_2_1	1499_0134_1	1068_0348_15	1060_56_4	1065_0348_10	1064_2_1	1067_0348_10	2076_0348_3	913_046_28	298_034_1	299_348_11	294_0348_20	1390_0_1	293_0348_1	291_04_8	1087_0_4	1086_04_7	593_6_61	595_0348_1	1082_0134_1	2605_034_1	195_04_1	194_0348_7	197_034_1	192_0348_1	272_348_22	273_348_1	278_0348_53	3671_0348_8
199_0348_1	1200_03_1	3551_034_14	1943_56_20	1945_0134_35	345_034_8	346_12_28	347_013_3	340_0348_22	341_04_1	810_0348_14	348_0348_2	817_04_9	718_0134_33	2919_6_1	713_04_4	710_04_68	618_046_15	915_04_8	1492_03_12	1495_0348_32	1498_2_1	1499_0134_1	1068_0348_16	1060_56_2	1065_0348_12	1064_2_1	1067_0348_7	2076_0348_1	913_046_29	298_034_1	299_348_6	294_0348_23	1390_0_1	293_0348_1	291_04_10	1087_0_3	1086_04_6	593_6_57	595_0348_1	1082_0134_1	596_348_15	195_04_1	194_0348_7	192_0348_1	272_348_20	273_348_1	278_0348_60	3671_0348_13	2543_0348_5
199_0348_1	1200_03_1	3551_034_13	1943_56_18	1945_0134_31	345_034_11	346_12_25	347_013_4	340_0348_22	341_04_1	810_0348_15	348_0348_2	817_04_13	718_0134_32	2919_6_1	713_04_6	710_04_71	618_046_15	915_04_10	1492_03_11	1495_0348_29	1498_2_1	1068_0348_15	422_48_1	1060_56_2	1065_0348_10	1064_2_1	1067_0348_6	424_01348_23	913_046_26	298_034_1	299_348_4	294_0348_27	1390_0_1	293_0348_1	291_04_7	1087_0_1	590_1_1	593_6_53	595_0348_1	1082_0134_1	596_348_18	195_04_1	194_0348_7	192_0348_1	272_348_18	273_348_1	278_0348_65	3671_0348_13	2543_0348_5
199_0348_1	1200_03_1	3551_034_12	1943_56_22	1945_0134_30	345_034_10	346_12_19	347_013_3	340_0348_17	341_04_1	810_0348_13	348_0348_1	817_04_14	718_0134_35	2919_6_1	713_04_6	710_04_69	618_046_14	915_04_13	1492_03_13	1495_0348_27	1498_2_1	1068_0348_12	422_48_1	1065_0348_12	1064_2_1	1067_0348_9	424_01348_24	913_046_29	298_034_1	299_348_2	294_0348_22	1390_0_1	293_0348_1	291_04_8	590_1_2	593_6_59	595_0348_1	1082_0134_1	596_348_13	195_04_1	194_0348_4	192_0348_1	272_348_11	273_348_1	278_0348_64	3671_0348_12	2543_0348_5	524_348_11	526_01348_43
199_0348_1	1200_03_1	3551_034_11	1943_56_25	1945_0134_24	345_034_13	346_12_19	347_013_1	340_0348_22	341_04_1	810_0348_14	348_0348_1	817_04_9	718_0134_37	2919_6_1	713_04_7	710_04_72	618_046_16	915_04_15	1492_03_12	1495_0348_28	1498_2_1	1068_0348_12	422_48_1	1065_0348_12	1064_2_1	1067_0348_12	424_01348_17	913_046_29	299_348_3	294_0348_25	1390_0_1	293_0348_1	291_04_5	590_1_1	593_6_61	595_0348_1	1082_0134_1	596_348_14	195_04_1	194_0348_8	192_0348_1	272_348_12	273_348_1	278_0348_64	3671_0348_12	2543_0348_6	4_0348_9	524_348_12	526_01348_51
199_0348_1	1200_03_1	3551_034_10	1943_56_20	1945_0134_22	345_034_14	346_12_17	340_0348_19	341_04_1	810_0348_13	348_0348_1	817_04_9	718_0134_36	2919_6_1	713_04_6	710_04_69	618_046_13	915_04_13	1492_03_11	1495_0348_32	1498_2_1	1068_0348_10	422_48_1	1065_0348_14	1064_2_1	1067_0348_13	424_01348_18	913_046_30	299_348_2	294_0348_28	1390_0_1	293_0348_1	291_04_3	1086_04_8	593_6_67	595_0348_1	1082_0134_1	596_348_15	195_04_1	194_0348_9	192_0348_1	272_348_12	273_348_1	278_0348_62	3671_0348_9	2543_0348_7	4_0348_10	524_348_15	526_01348_50	527_0134_7
199_0348_1	1200_03_1	3551_034_12	1943_56_18	1945_0134_24	819_0348_8	346_12_13	340_0348_25	341_04_1	810_0348_13	817_04_8	718_0134_32	2919_6_1	713_04_7	710_04_72	618_046_8	915_04_17	1492_03_12	1495_0348_37	1498_2_1	1068_0348_11	422_48_1	1065_0348_11	1064_2_1	1067_0348_12	424_01348_14	913_046_35	299_348_2	294_0348_31	1390_0_1	293_0348_1	291_04_1	1086_04_7	593_6_67	595_0348_1	1082_0134_1	596_348_15	195_04_1	194_0348_11	192_0348_1	272_348_13	273_348_1	278_0348_64	3671_0348_8	2543_0348_9	4_0348_8	524_348_17	526_01348_51	527_0134_6	520_12_11
199_0348_1	1200_03_1	3551_034_11	1943_56_16	1945_0134_20	819_0348_8	346_12_14	340_0348_22	341_04_1	810_0348_12	817_04_7	718_0134_32	2919_6_1	713_04_9	710_04_66	618_046_8	915_04_12	1492_03_13	1495_0348_40	1498_2_1	1068_0348_11	422_48_1	1065_0348_10	1064_2_1	1067_0348_15	424_01348_11	913_046_37	299_348_1	294_0348_34	1390_0_1	293_0348_1	291_04_1	1086_04_9	593_6_73	595_0348_1	1082_0134_1	596_348_20	195_04_1	194_0348_12	192_0348_1	272_348_15	273_348_1	278_0348_62	3671_0348_8	2543_0348_10	524_348_16	526_01348_50	527_0134_5	520_12_10	521_0134_24
199_0348_1	1200_03_1	3551_034_11	1943_56_15	1945_0134_26	819_0348_9	346_12_16	340_0348_17	341_04_1	810_0348_13	817_04_7	718_0134_29	2919_6_1	713_04_11	710_04_60	618_046_8	915_04_12	1492_03_14	1495_0348_41	1498_2_1	1068_0348_11	422_48_1	1065_0348_11	1064_2_1	1067_0348_15	424_01348_8	913_046_34	294_0348_35	1390_0_1	293_0348_1	1086_04_8	593_6_56	595_0348_1	596_348_17	195_04_1	194_0348_14	192_0348_1	272_348_11	278_0348_60	3671_0348_7	2543_0348_11	524_348_19	526_01348_47	527_0134_5	520_12_12	521_0134_24	1014_0348_2	2261_04_70	1404_0134_13	1339_034_41
199_0348_1	1200_03_1	3551_034_10	1943_56_13	1945_0134_28	819_0348_8	346_12_11	340_0348_18	341_04_1	810_0348_14	817_04_6	718_0134_32	2919_6_1	713_04_11	710_04_60	618_046_4	915_04_11	1492_03_11	1495_0348_42	1498_2_1	1068_0348_10	422_48_1	1065_0348_11	1064_2_1	1067_0348_11	424_01348_7	913_046_32	294_0348_35	293_0348_1	1086_04_7	593_6_60	595_0348_1	596_348_15	195_04_1	194_0348_18	192_0348_1	272_348_9	278_0348_59	3671_0348_7	2543_0348_12	524_348_16	526_01348_49	527_0134_4	520_12_10	521_0134_28	1014_0348_2	2261_04_65	1404_0134_13	1339_034_49	1233_04_1
1200_03_1	3551_034_7	1943_56_8	1945_0134_28	819_0348_5	346_12_10	340_0348_17	341_04_1	810_0348_12	817_04_8	718_0134_42	2919_6_1	713_04_10	710_04_58	421_01348_14	1492_03_14	1495_0348_45	1498_2_1	1068_0348_9	422_48_1	1065_0348_14	1064_2_1	1067_0348_11	424_01348_7	913_046_32	294_0348_29	293_0348_1	1086_04_9	593_6_58	595_0348_1	596_348_17	195_04_1	194_0348_17	192_0348_1	272_348_7	278_0348_60	3671_0348_8	2543_0348_13	524_348_17	526_01348_45	527_0134_4	520_12_10	521_0134_27	1014_0348_3	2261_04_71	1404_0134_14	1339_034_58	1233_04_1	443_046_49	441_6_1
1200_03_1	3551_034_7	1943_56_7	1945_0134_27	819_0348_3	346_12_10	340_0348_15	341_04_1	810_0348_11	817_04_8	718_0134_35	2919_6_1	713_04_10	710_04_60	421_01348_12	1492_03_11	1495_0348_46	1498_2_1	1068_0348_8	422_48_1	1065_0348_11	1064_2_1	1067_0348_12	424_01348_9	913_046_27	294_0348_27	293_0348_1	1086_04_5	593_6_55	595_0348_1	596_348_19	195_04_1	194_0348_16	192_0348_1	272_348_5	278_0348_57	3671_0348_10	2543_0348_12	524_348_16	526_01348_50	527_0134_4	520_12_12	521_0134_28	1014_0348_4	2261_04_65	1404_0134_12	1339_034_55	1233_04_1	443_046_48	441_6_1
1200_03_1	3551_034_6	1943_56_2	1945_0134_20	819_0348_4	346_12_12	340_0348_16	341_04_1	810_0348_12	817_04_11	718_0134_35	2919_6_1	713_04_9	710_04_56	421_01348_15	1492_03_11	1495_0348_41	1498_2_1	1068_0348_6	422_48_1	1065_0348_10	1064_2_1	1067_0348_13	424_01348_6	913_046_27	294_0348_25	293_0348_1	1086_04_3	593_6_52	595_0348_1	596_348_16	195_04_1	194_0348_15	192_0348_1	272_348_5	278_0348_61	3671_0348_9	2543_0348_12	524_348_16	526_01348_48	527_0134_3	520_12_9	521_0134_31	1014_0348_4	2261_04_62	1404_0134_15	1339_034_66	1233_04_1	443_046_46	441_6_1
1200_03_1	3551_034_9	1943_56_2	1945_0134_21	819_0348_5	346_12_11	340_0348_16	341_04_1	810_0348_13	817_04_15	718_0134_33	2919_6_1	713_04_7	710_04_48	421_01348_15	1492_03_13	1495_0348_36	1498_2_1	1068_0348_5	422_48_1	1065_0348_8	1064_2_1	1067_0348_10	424_01348_6	913_046_29	294_0348_24	293_0348_1	1086_04_2	593_6_58	595_0348_1	596_348_14	195_04_1	194_0348_21	192_0348_1	272_348_4	278_0348_63	3671_0348_12	2543_0348_14	524_348_17	526_01348_41	527_0134_3	520_12_9	521_0134_30	1014_0348_4	2261_04_65	1404_0134_16	1339_034_56	1233_04_1	443_046_52	441_6_1
1200_03_1	3551_034_12	1943_56_2	1945_0134_27	819_0348_2	346_12_13	340_0348_18	341_04_1	810_0348_18	817_04_14	718_0134_33	713_04_10	710_04_46	421_01348_17	1492_03_14	1495_0348_33	1498_2_1	1068_0348_6	422_48_1	1065_0348_8	1064_2_1	1067_0348_10	424_01348_6	913_046_27	294_0348_31	293_0348_1	1086_04_1	593_6_62	595_0348_1	596_348_20	195_04_1	194_0348_23	192_0348_1	272_348_1	278_0348_58	3671_0348_12	2543_0348_10	524_348_15	526_01348_44	527_0134_2	520_12_6	521_0134_29	1014_0348_4	2261_04_66	1404_0134_16	1339_034_65	1233_04_1	443_046_48	441_6_1	447_03_31
1200_03_1	3551_034_12	1943_56_2	1945_0134_23	345_034_8	346_12_13	340_0348_23	341_04_1	810_0348_23	817_04_15	718_0134_30	713_04_9	710_04_45	421_01348_17	1492_03_15	1495_0348_30	1498_2_1	1068_0348_7	422_48_1	1065_0348_7	1064_2_1	1067_0348_12	424_01348_7	913_046_26	294_0348_34	293_0348_1	593_6_70	595_0348_1	596_348_22	195_04_1	194_0348_26	192_0348_1	272_348_2	278_0348_53	3671_0348_13	2543_0348_10	524_348_14	526_01348_47	527_0134_2	520_12_4	521_0134_30	1014_0348_5	2261_04_60	1404_0134_19	1339_034_61	1233_04_1	443_046_40	441_6_1	447_03_31	446_0348_16
1200_03_1	3551_034_14	1943_56_2	1945_0134_24	345_034_5	346_12_16	340_0348_25	341_04_1	810_0348_18	817_04_19	718_0134_29	713_04_12	710_04_48	421_01348_23	1492_03_15	1495_0348_35	1498_2_1	1068_0348_9	422_48_1	1065_0348_7	1064_2_1	1067_0348_10	424_01348_8	913_046_23	294_0348_40	293_0348_1	593_6_71	595_0348_1	596_348_28	195_04_1	194_0348_30	192_0348_1	272_348_1	278_0348_51	3671_0348_12	2543_0348_8	524_348_14	526_01348_42	527_0134_2	520_12_4	521_0134_27	1014_0348_5	2261_04_53	1404_0134_20	1339_034_67	1233_04_1	443_046_44	441_6_1	447_03_29	446_0348_18
1200_03_1	3551_034_15	1943_56_2	1945_0134_21	345_034_4	346_12_15	340_0348_23	341_04_1	810_0348_20	817_04_18	718_0134_33	713_04_14	710_04_46	421_01348_25	1492_03_13	1495_0348_33	1498_2_1	1068_0348_10	422_48_1	1065_0348_8	1064_2_1	1067_0348_9	424_01348_6	913_046_21	294_0348_42	293_0348_1	593_6_76	595_0348_1	596_348_25	195_04_1	194_0348_25	192_0348_1	272_348_2	278_0348_54	3671_0348_12	2543_0348_12	524_348_16	526_01348_46	527_0134_3	520_12_5	521_0134_23	1014_0348_3	2261_04_51	1404_0134_20	1339_034_66	1233_04_1	443_046_42	441_6_1	447_03_34	446_0348_20
1200_03_1	3551_034_15	1943_56_2	1945_0134_17	345_034_6	346_12_18	340_0348_23	341_04_1	810_0348_23	817_04_19	718_0134_36	713_04_8	710_04_46	421_01348_22	1492_03_14	1495_0348_29	1498_2_1	1068_0348_8	422_48_1	1065_0348_8	1064_2_1	1067_0348_8	913_046_20	294_0348_46	293_0348_1	593_6_76	595_0348_1	596_348_24	195_04_1	194_0348_19	192_0348_1	272_348_1	278_0348_51	3671_0348_11	2543_0348_9	524_348_15	526_01348_41	527_0134_3	520_12_6	521_0134_25	1014_0348_3	2261_04_44	1404_0134_19	1339_034_67	1233_04_1	443_046_43	441_6_1	447_03_32	446_0348_16	445_034_1
1200_03_1	3551_034_13	1943_56_2	1945_0134_16	345_034_8	346_12_15	340_0348_22	341_04_1	810_0348_19	817_04_27	718_0134_34	713_04_8	710_04_48	421_01348_19	1492_03_14	1495_0348_29	1498_2_1	1068_0348_8	422_48_1	1065_0348_7	1064_2_1	1067_0348_7	913_046_14	294_0348_36	293_0348_1	593_6_76	595_0348_1	596_348_21	195_04_1	194_0348_16	192_0348_1	272_348_1	278_0348_59	3671_0348_9	2543_0348_9	524_348_15	526_01348_40	527_0134_4	520_12_5	521_0134_26	1014_0348_4	2261_04_47	1404_0134_19	1339_034_62	1233_04_1	443_046_44	441_6_1	447_03_32	446_0348_18	445_034_1
1200_03_1	3551_034_14	1945_0134_21	345_034_10	346_12_15	340_0348_26	341_04_1	810_0348_18	817_04_36	718_0134_35	713_04_7	710_04_49	421_01348_22	1492_03_13	1495_0348_23	1498_2_1	1068_0348_7	422_48_1	1065_0348_9	1064_2_1	1067_0348_8	913_046_9	294_0348_34	293_0348_1	593_6_79	595_0348_1	596_348_19	195_04_1	194_0348_16	192_0348_1	272_348_1	278_0348_64	3671_0348_8	2543_0348_10	524_348_18	526_01348_39	527_0134_5	520_12_5	521_0134_23	1014_0348_5	2261_04_48	1404_0134_15	1339_034_58	1233_04_1	443_046_49	441_6_1	447_03_40	446_0348_19	445_034_1	47_0348_1
1200_03_1	3551_034_14	1945_0134_21	345_034_9	346_12_14	340_0348_25	341_04_1	810_0348_17	817_04_37	718_0134_34	713_04_5	710_04_50	421_01348_22	1492_03_15	1495_0348_23	1498_2_1	1068_0348_6	422_48_1	1065_0348_8	1064_2_1	1067_0348_5	913_046_9	294_0348_30	293_0348_1	593_6_74	595_0348_1	596_348_16	195_04_1	194_0348_15	192_0348_1	272_348_1	278_0348_60	3671_0348_10	2543_0348_10	524_348_18	526_01348_37	527_0134_4	520_12_9	521_0134_22	1014_0348_6	2261_04_42	1404_0134_13	1339_034_57	1233_04_1	443_046_48	441_6_1	447_03_42	446_0348_11	445_034_1	47_0348_1
1200_03_1	3551_034_14	1945_0134_26	345_034_10	346_12_16	340_0348_26	341_04_1	810_0348_17	817_04_34	718_0134_34	713_04_3	710_04_47	421_01348_22	1492_03_16	1495_0348_22	1498_2_1	1068_0348_9	422_48_1	1065_0348_8	1064_2_1	1067_0348_2	913_046_9	294_0348_27	293_0348_1	593_6_81	595_0348_1	596_348_17	195_04_1	194_0348_13	192_0348_1	272_348_1	278_0348_54	3671_0348_8	2543_0348_12	524_348_18	526_01348_34	527_0134_7	520_12_8	521_0134_24	1014_0348_6	2261_04_45	1404_0134_16	1339_034_63	1233_04_1	443_046_59	441_6_1	447_03_39	446_0348_9	445_034_1	47_0348_1
1200_03_1	3551_034_15	1945_0134_25	345_034_8	346_12_16	340_0348_25	341_04_1	810_0348_16	817_04_35	718_0134_31	713_04_3	710_04_45	421_01348_22	1492_03_19	1495_0348_22	1498_2_1	1068_0348_9	422_48_1	1065_0348_7	1064_2_1	1067_0348_2	913_046_9	294_0348_28	293_0348_1	593_6_76	595_0348_1	596_348_17	195_04_1	194_0348_16	192_0348_1	272_348_1	278_0348_55	3671_0348_9	2543_0348_9	524_348_19	526_01348_34	527_0134_5	520_12_7	521_0134_17	1014_0348_7	2261_04_50	1404_0134_12	1339_034_71	1233_04_1	443_046_58	441_6_1	447_03_45	446_0348_10	445_034_1	47_0348_1
1200_03_1	3551_034_12	1945_0134_30	345_034_10	346_12_16	340_0348_22	341_04_1	810_0348_18	817_04_35	718_0134_35	713_04_4	710_04_41	421_01348_20	1492_03_19	1495_0348_27	1498_2_1	1068_0348_10	1065_0348_9	1064_2_1	1067_0348_2	913_046_12	294_0348_25	293_0348_1	593_6_71	595_0348_1	596_348_15	195_04_1	194_0348_14	192_0348_1	272_348_1	278_0348_52	3671_0348_9	2543_0348_16	524_348_20	526_01348_38	527_0134_5	520_12_8	521_0134_16	1014_0348_8	2261_04_57	1404_0134_13	1339_034_73	1233_04_1	443_046_62	441_6_1	447_03_52	446_0348_9	445_034_1	47_0348_1	108_348_21
1200_03_1	3551_034_11	1945_0134_25	345_034_17	346_12_16	340_0348_25	810_0348_17	817_04_36	718_0134_33	713_04_4	710_04_45	421_01348_19	1492_03_18	1495_0348_29	1498_2_1	1068_0348_9	1065_0348_9	1067_0348_3	913_046_13	294_0348_29	293_0348_1	593_6_82	595_0348_1	596_348_13	195_04_1	194_0348_13	192_0348_1	272_348_1	278_0348_48	3671_0348_8	2543_0348_15	524_348_18	526_01348_38	527_0134_3	520_12_7	521_0134_19	1014_0348_8	2261_04_57	1404_0134_12	1339_034_78	1233_04_1	443_046_58	441_6_1	447_03_53	446_0348_12	445_034_1	47_0348_1	108_348_22	109_348_1	100_12_1
1200_03_1	3551_034_10	1945_0134_23	345_034_14	346_12_19	340_0348_32	810_0348_24	817_04_36	718_0134_35	713_04_4	710_04_52	421_01348_18	1492_03_15	1495_0348_29	1498_2_1	1068_0348_13	1065_0348_9	1067_0348_1	913_046_15	294_0348_27	293_0348_1	593_6_80	595_0348_1	596_348_14	195_04_1	194_0348_13	192_0348_1	272_348_1	278_0348_55	3671_0348_5	2543_0348_13	524_348_19	526_01348_42	527_0134_4	520_12_10	521_0134_23	1014_0348_8	2261_04_54	1404_0134_12	1339_034_79	1233_04_1	443_046_57	441_6_1	447_03_48	446_0348_10	445_034_1	47_0348_1	108_348_19	109_348_1	100_12_1
1200_03_1	3551_034_7	1945_0134_22	345_034_15	346_12_16	340_0348_30	810_0348_23	817_04_41	718_0134_39	713_04_2	710_04_54	421_01348_18	1492_03_13	1495_0348_28	1498_2_1	1068_0348_9	1065_0348_9	1067_0348_2	913_046_13	294_0348_27	293_0348_1	593_6_74	595_0348_1	596_348_11	195_04_1	194_0348_15	192_0348_1	272_348_1	278_0348_55	3671_0348_4	2543_0348_18	524_348_20	526_01348_45	527_0134_3	520_12_7	521_0134_21	1014_0348_6	2261_04_55	1404_0134_13	1339_034_73	1233_04_1	443_046_56	441_6_1	447_03_44	446_0348_14	445_034_1	108_348_18	109_348_1	100_12_1	101_0348_20
1200_03_1	3551_034_10	1945_0134_19	345_034_20	346_12_18	340_0348_34	810_0348_21	817_04_43	718_0134_43	713_04_1	710_04_53	618_046_8	421_01348_18	1492_03_9	1495_0348_31	1498_2_1	1068_0348_10	1065_0348_7	1067_0348_1	913_046_11	294_0348_27	293_0348_1	593_6_73	595_0348_1	596_348_13	195_04_1	194_0348_14	192_0348_1	272_348_1	278_0348_55	3671_0348_3	2543_0348_14	524_348_20	526_01348_44	527_0134_2	520_12_6	521_0134_23	1014_0348_5	2261_04_55	1404_0134_12	1339_034_77	1233_04_1	443_046_58	441_6_1	447_03_40	446_0348_10	445_034_1	108_348_17	109_348_1	100_12_1
1200_03_1	3551_034_9	1945_0134_20	345_034_16	346_12_18	340_0348_29	810_0348_21	817_04_49	718_0134_39	713_04_1	710_04_54	618_046_9	421_01348_20	1492_03_7	1495_0348_25	1498_2_1	1068_0348_7	1065_0348_9	1067_0348_1	913_046_11	294_0348_25	293_0348_1	593_6_81	595_0348_1	596_348_12	195_04_1	194_0348_11	192_0348_1	272_348_1	278_0348_56	3671_0348_5	2543_0348_13	524_348_20	526_01348_36	527_0134_2	520_12_4	521_0134_25	1014_0348_6	2261_04_46	1404_0134_11	1339_034_75	1233_04_1	443_046_59	441_6_1	447_03_39	446_0348_13	445_034_1	108_348_13	109_348_1	100_12_1
1200_03_1	3551_034_7	1945_0134_17	345_034_18	346_12_18	340_0348_30	810_0348_27	817_04_44	718_0134_32	710_04_48	618_046_8	421_01348_14	1492_03_7	1495_0348_24	1498_2_1	1068_0348_5	1065_0348_11	1067_0348_2	913_046_12	294_0348_24	293_0348_1	593_6_86	595_0348_1	596_348_10	195_04_1	194_0348_13	192_0348_1	272_348_1	278_0348_56	3671_0348_5	2543_0348_13	524_348_19	526_01348_42	527_0134_2	520_12_4	521_0134_27	1014_0348_5	2261_04_45	1404_0134_12	1339_034_78	1233_04_1	443_046_64	441_6_1	447_03_42	446_0348_15	445_034_1	108_348_12	109_348_1	100_12_1	101_0348_27
1200_03_1	3551_034_6	1945_0134_16	345_034_12	346_12_19	340_0348_34	810_0348_27	817_04_42	718_0134_27	710_04_47	618_046_5	421_01348_15	1492_03_7	1495_0348_25	1498_2_1	1068_0348_4	1065_0348_14	1067_0348_2	913_046_12	294_0348_27	293_0348_1	593_6_86	595_0348_1	596_348_10	195_04_1	194_0348_13	192_0348_1	272_348_1	278_0348_51	3671_0348_4	2543_0348_13	524_348_20	526_01348_37	527_0134_2	520_12_3	521_0134_22	1014_0348_6	2261_04_42	1404_0134_10	1339_034_82	1233_04_1	443_046_66	441_6_1	447_03_39	446_0348_14	445_034_1	108_348_10	109_348_1	100_12_1	101_0348_23
1200_03_1	3551_034_7	1945_0134_12	345_034_9	346_12_16	340_0348_36	810_0348_24	817_04_46	718_0134_29	710_04_48	618_046_4	421_01348_14	1492_03_7	1495_0348_18	1498_2_1	1068_0348_5	1065_0348_12	1067_0348_1	913_046_11	294_0348_24	293_0348_1	593_6_89	595_0348_1	596_348_6	195_04_1	194_0348_11	192_0348_1	272_348_1	278_0348_53	3671_0348_3	2543_0348_12	524_348_19	526_01348_39	527_0134_1	520_12_6	521_0134_29	1014_0348_5	2261_04_40	1404_0134_11	1339_034_86	1233_04_1	443_046_61	441_6_1	447_03_35	446_0348_11	445_034_1	108_348_12	109_348_1	100_12_1	101_0348_29
1200_03_1	3551_034_7	1945_0134_12	345_034_7	346_12_15	340_0348_43	810_0348_27	817_04_41	718_0134_27	710_04_56	618_046_5	421_01348_12	1492_03_10	1495_0348_19	1498_2_1	1068_0348_6	1065_0348_14	1067_0348_2	913_046_11	294_0348_25	293_0348_1	593_6_91	595_0348_1	596_348_10	195_04_1	194_0348_12	192_0348_1	272_348_1	278_0348_57	3671_0348_2	2543_0348_12	524_348_19	526_01348_45	527_0134_1	520_12_3	521_0134_24	1014_0348_4	2261_04_43	1404_0134_8	1339_034_87	1233_04_1	443_046_53	441_6_1	447_03_47	446_0348_9	445_034_1	108_348_14	109_348_1	100_12_1	101_0348_24
1200_03_1	3551_034_9	1945_0134_16	345_034_5	346_12_14	340_0348_46	810_0348_26	817_04_40	718_0134_28	710_04_52	618_046_4	421_01348_10	1492_03_9	1495_0348_24	1498_2_1	1068_0348_5	1065_0348_11	1067_0348_2	913_046_17	294_0348_23	293_0348_1	593_6_87	595_0348_1	596_348_13	195_04_1	194_0348_12	272_348_1	278_0348_48	3671_0348_4	2543_0348_13	524_348_22	526_01348_39	527_0134_2	520_12_2	521_0134_21	1014_0348_5	2261_04_40	1404_0134_7	1339_034_86	1233_04_1	443_046_47	441_6_1	447_03_45	446_0348_7	445_034_1	108_348_13	109_348_1	100_12_1	101_0348_24	104_013_52
1200_03_1	3551_034_9	1945_0134_16	345_034_4	346_12_17	340_0348_50	810_0348_30	817_04_35	718_0134_27	710_04_57	618_046_5	1492_03_16	1495_0348_25	1498_2_1	1068_0348_3	1065_0348_13	1067_0348_1	913_046_20	294_0348_25	293_0348_1	593_6_89	595_0348_1	596_348_17	195_04_1	194_0348_9	272_348_1	278_0348_55	3671_0348_4	2543_0348_14	524_348_23	526_01348_43	527_0134_1	520_12_1	521_0134_22	1014_0348_4	2261_04_41	1404_0134_7	1339_034_74	1233_04_1	443_046_50	441_6_1	447_03_44	446_0348_6	445_034_1	108_348_9	109_348_1	100_12_1	101_0348_22	104_013_51	39_04_1
1200_03_1	3551_034_7	1945_0134_15	345_034_6	346_12_18	340_0348_50	810_0348_27	817_04_35	718_0134_28	710_04_64	618_046_3	1492_03_14	1495_0348_21	1498_2_1	1068_0348_2	1065_0348_18	1067_0348_5	913_046_22	294_0348_28	293_0348_1	593_6_87	595_0348_1	596_348_18	195_04_1	194_0348_12	272_348_1	278_0348_53	3671_0348_2	2543_0348_13	524_348_25	526_01348_36	527_0134_2	520_12_1	521_0134_19	1014_0348_4	2261_04_38	1404_0134_8	1339_034_78	1233_04_1	443_046_49	441_6_1	447_03_40	446_0348_8	445_034_1	108_348_7	109_348_1	100_12_1	101_0348_23	104_013_51	39_04_1
1200_03_1	3551_034_5	1945_0134_16	345_034_4	346_12_20	340_0348_52	810_0348_29	817_04_38	718_0134_27	710_04_64	618_046_2	1492_03_10	1495_0348_17	1498_2_1	1068_0348_1	1065_0348_14	1067_0348_5	913_046_19	294_0348_27	293_0348_1	593_6_82	595_0348_1	596_348_19	195_04_1	194_0348_11	272_348_1	278_0348_49	3671_0348_3	2543_0348_11	524_348_30	526_01348_33	527_0134_1	520_12_1	521_0134_15	1014_0348_3	2261_04_42	1404_0134_4	1339_034_59	1233_04_1	443_046_51	441_6_1	447_03_36	446_0348_8	445_034_1	108_348_8	109_348_1	100_12_1	101_0348_25	104_013_50	39_04_1
1200_03_1	3551_034_6	1945_0134_13	345_034_5	346_12_19	340_0348_57	810_0348_26	817_04_34	718_0134_26	710_04_65	618_046_2	1492_03_11	1495_0348_18	1498_2_1	1068_0348_1	1065_0348_13	1067_0348_3	913_046_16	294_0348_24	293_0348_1	593_6_73	595_0348_1	596_348_16	195_04_1	194_0348_9	272_348_1	278_0348_50	3671_0348_2	2543_0348_12	524_348_27	526_01348_36	527_0134_2	520_12_1	521_0134_17	1014_0348_3	2261_04_36	1404_0134_4	1339_034_57	1233_04_1	443_046_54	441_6_1	447_03_34	446_0348_7	445_034_1	108_348_9	109_348_1	100_12_1	101_0348_18	104_013_51	39_04_1
1200_03_1	3551_034_11	1945_0134_16	345_034_3	346_12_20	340_0348_61	810_0348_25	817_04_29	718_0134_21	710_04_57	618_046_3	1492_03_8	1495_0348_20	1498_2_1	1068_0348_1	1065_0348_14	1067_0348_3	913_046_12	294_0348_24	593_6_67	595_0348_1	596_348_15	195_04_1	194_0348_8	272_348_1	278_0348_49	3671_0348_2	2543_0348_14	524_348_28	526_01348_39	527_0134_1	520_12_1	521_0134_19	1014_0348_2	2261_04_39	1404_0134_3	1339_034_57	1233_04_1	443_046_47	441_6_1	447_03_31	446_0348_9	445_034_1	108_348_9	109_348_1	100_12_1	101_0348_18	104_013_58	39_04_1	2045_25_169
1200_03_1	3551_034_14	1945_0134_19	345_034_2	346_12_19	340_0348_66	810_0348_23	817_04_28	718_0134_17	710_04_58	1492_03_5	1495_0348_15	1498_2_1	1068_0348_2	1065_0348_19	1067_0348_3	913_046_10	294_0348_28	593_6_61	595_0348_1	596_348_12	195_04_1	194_0348_9	272_348_1	278_0348_56	3671_0348_2	2543_0348_11	524_348_27	526_01348_42	527_0134_1	520_12_1	521_0134_16	1014_0348_2	2261_04_39	1404_0134_3	1339_034_51	1233_04_1	443_046_45	441_6_1	447_03_25	446_0348_14	445_034_1	108_348_10	109_348_1	100_12_1	101_0348_16	104_013_57	39_04_1	2045_25_179	33_0348_1
1200_03_1	3551_034_10	1945_0134_21	345_034_1	346_12_17	340_0348_60	810_0348_24	817_04_26	718_0134_21	710_04_67	1492_03_5	1495_0348_15	1498_2_1	1068_0348_2	1065_0348_20	1067_0348_2	913_046_9	294_0348_28	593_6_59	595_0348_1	596_348_13	195_04_1	194_0348_10	272_348_1	278_0348_54	3671_0348_2	2543_0348_13	524_348_28	526_01348_48	527_0134_1	520_12_1	521_0134_16	1014_0348_1	2261_04_42	1404_0134_3	1339_034_55	1233_04_1	443_046_44	441_6_1	447_03_21	446_0348_9	445_034_1	108_348_10	109_348_1	100_12_1	101_0348_17	104_013_62	39_04_1	2045_25_180	33_0348_1
1200_03_1	3551_034_14	1945_0134_16	345_034_1	346_12_15	340_0348_51	810_0348_28	817_04_29	718_0134_18	710_04_67	1492_03_5	1495_0348_17	1498_2_1	1068_0348_3	1065_0348_19	1067_0348_3	913_046_5	294_0348_31	593_6_59	595_0348_1	596_348_13	195_04_1	194_0348_7	272_348_1	278_0348_55	3671_0348_1	2543_0348_6	524_348_29	2268_2_1	527_0134_1	520_12_1	521_0134_15	2261_04_37	1404_0134_3	1339_034_57	1233_04_1	443_046_43	441_6_1	447_03_18	446_0348_9	445_034_1	108_348_10	109_348_1	100_12_1	101_0348_15	104_013_63	39_04_1	2045_25_198	33_0348_1	32_134_1
1200_03_1	3551_034_13	1945_0134_16	345_034_1	346_12_14	340_0348_53	810_0348_29	817_04_33	718_0134_16	710_04_62	1492_03_5	1495_0348_17	1498_2_1	1068_0348_1	1065_0348_22	1067_0348_3	913_046_5	294_0348_34	593_6_53	595_0348_1	596_348_17	195_04_1	194_0348_4	272_348_1	278_0348_51	3671_0348_3	2543_0348_6	524_348_27	2268_2_1	527_0134_1	520_12_1	521_0134_17	2261_04_32	1404_0134_2	1339_034_56	1233_04_1	443_046_38	441_6_1	447_03_13	446_0348_6	445_034_1	108_348_8	109_348_1	100_12_1	101_0348_13	104_013_70	39_04_1	2045_25_201	33_0348_1	32_134_1
1200_03_1	3551_034_16	1945_0134_17	345_034_1	346_12_17	340_0348_49	810_0348_25	817_04_30	718_0134_13	710_04_58	618_046_2	1492_03_4	1495_0348_11	1498_2_1	1068_0348_1	1065_0348_22	1067_0348_3	913_046_4	294_0348_30	593_6_51	595_0348_1	596_348_18	195_04_1	194_0348_3	272_348_1	278_0348_53	3671_0348_2	2543_0348_6	524_348_26	2268_2_1	527_0134_1	520_12_1	521_0134_13	2261_04_34	1404_0134_3	1339_034_59	1233_04_1	443_046_44	441_6_1	447_03_11	446_0348_9	445_034_1	108_348_7	109_348_1	100_12_1	101_0348_12	104_013_78	39_04_1	2045_25_204	33_0348_1
1200_03_1	3551_034_15	1945_0134_16	346_12_14	340_0348_44	810_0348_29	817_04_32	718_0134_16	710_04_58	618_046_1	1492_03_6	1495_0348_11	1498_2_1	1065_0348_27	1067_0348_3	913_046_3	294_0348_27	593_6_51	595_0348_1	596_348_17	195_04_1	194_0348_3	272_348_1	278_0348_57	3671_0348_3	2543_0348_10	524_348_28	2268_2_1	527_0134_1	520_12_1	521_0134_17	2261_04_35	1404_0134_4	1339_034_62	1233_04_1	443_046_53	441_6_1	447_03_10	446_0348_7	445_034_1	108_348_6	109_348_1	100_12_1	101_0348_14	104_013_76	39_04_1	2045_25_215	33_0348_1	32_134_1	908_348_1
1200_03_1	3551_034_16	1945_0134_17	346_12_14	340_0348_42	810_0348_29	817_04_33	718_0134_13	710_04_57	1492_03_3	1495_0348_7	1498_2_1	1065_0348_29	1067_0348_3	913_046_2	294_0348_26	593_6_49	595_0348_1	596_348_16	195_04_1	194_0348_3	272_348_1	278_0348_54	3671_0348_2	2543_0348_8	524_348_26	2268_2_1	527_0134_1	520_12_1	521_0134_16	2261_04_35	1404_0134_7	1339_034_59	1233_04_1	443_046_52	441_6_1	447_03_13	446_0348_6	445_034_1	108_348_3	109_348_1	100_12_1	101_0348_12	104_013_78	39_04_1	2045_25_221	33_0348_1	32_134_1	908_348_1	30_03_17
1200_03_1	3551_034_15	1945_0134_16	346_12_11	340_0348_41	810_0348_29	817_04_36	718_0134_15	710_04_61	1492_03_3	1495_0348_5	1498_2_1	1065_0348_34	1067_0348_4	913_046_1	294_0348_23	593_6_54	595_0348_1	596_348_19	195_04_1	194_0348_3	272_348_1	278_0348_60	3671_0348_1	2543_0348_9	524_348_24	2268_2_1	527_0134_1	520_12_1	521_0134_17	2261_04_35	1404_0134_7	1339_034_63	1233_04_1	443_046_57	441_6_1	447_03_10	446_0348_5	445_034_1	108_348_2	109_348_1	100_12_1	101_0348_14	104_013_84	39_04_1	2045_25_246	33_0348_1	32_134_1	908_348_1	30_03_17
1200_03_1	3551_034_15	1945_0134_13	346_12_13	340_0348_38	810_0348_31	817_04_38	718_0134_12	710_04_58	1492_03_4	1495_0348_5	1498_2_1	1065_0348_37	1067_0348_6	913_046_3	294_0348_22	593_6_54	595_0348_1	596_348_18	195_04_1	194_0348_2	272_348_1	278_0348_56	3671_0348_1	2543_0348_10	524_348_27	2268_2_1	527_0134_1	520_12_1	521_0134_21	2261_04_28	1404_0134_7	1339_034_67	1233_04_1	443_046_63	441_6_1	447_03_12	446_0348_4	445_034_1	108_348_1	109_348_1	100_12_1	101_0348_15	104_013_84	39_04_1	2045_25_234	33_0348_1	32_134_1	908_348_1	30_03_20
1200_03_1	3551_034_21	1945_0134_14	346_12_12	340_0348_35	810_0348_31	817_04_44	718_0134_13	710_04_63	1492_03_6	1495_0348_4	1498_2_1	1065_0348_41	1067_0348_7	913_046_4	294_0348_24	593_6_54	595_0348_1	596_348_15	195_04_1	194_0348_3	272_348_1	278_0348_56	3671_0348_2	2543_0348_9	524_348_24	2268_2_1	527_0134_1	520_12_1	521_0134_24	2261_04_26	1404_0134_7	1339_034_62	1233_04_1	443_046_55	441_6_1	447_03_12	446_0348_4	445_034_1	108_348_1	109_348_1	100_12_1	101_0348_15	104_013_80	39_04_1	2045_25_212	33_0348_1	32_134_1	908_348_1	30_03_21
1200_03_1	3551_034_21	1945_0134_14	346_12_13	340_0348_31	810_0348_34	817_04_46	718_0134_13	710_04_68	1492_03_6	1495_0348_3	1498_2_1	1065_0348_42	1067_0348_7	913_046_3	294_0348_22	593_6_46	595_0348_1	596_348_13	195_04_1	194_0348_3	272_348_1	278_0348_55	3671_0348_2	2543_0348_11	524_348_26	2268_2_1	527_0134_1	520_12_1	521_0134_26	2261_04_17	1404_0134_8	1339_034_60	1233_04_1	443_046_52	441_6_1	447_03_13	446_0348_5	445_034_1	108_348_1	109_348_1	100_12_1	101_0348_18	104_013_80	39_04_1	2045_25_220	33_0348_1	32_134_1	908_348_1	30_03_22
1200_03_1	3551_034_20	1945_0134_14	346_12_10	340_0348_29	810_0348_41	817_04_53	718_0134_15	710_04_71	1492_03_4	1495_0348_4	1498_2_1	1065_0348_41	1067_0348_9	913_046_3	294_0348_22	593_6_41	595_0348_1	596_348_12	195_04_1	194_0348_3	272_348_1	278_0348_55	3671_0348_1	2543_0348_9	524_348_26	2268_2_1	527_0134_1	520_12_1	521_0134_30	2261_04_18	1404_0134_6	1339_034_67	1233_04_1	443_046_56	441_6_1	447_03_17	446_0348_3	445_034_1	108_348_1	109_348_1	100_12_1	101_0348_13	104_013_78	39_04_1	2045_25_229	33_0348_1	32_134_1	908_348_1	30_03_20
1200_03_1	3551_034_23	1945_0134_11	346_12_11	340_0348_30	810_0348_41	817_04_64	718_0134_10	710_04_70	1492_03_4	1495_0348_5	1498_2_1	1065_0348_40	1067_0348_11	913_046_3	294_0348_21	593_6_41	595_0348_1	596_348_14	195_04_1	194_0348_1	272_348_1	278_0348_54	3671_0348_2	2543_0348_14	524_348_28	2268_2_1	527_0134_1	520_12_1	521_0134_30	2261_04_12	1404_0134_6	1339_034_69	1233_04_1	443_046_54	441_6_1	447_03_21	446_0348_4	445_034_1	108_348_1	109_348_1	100_12_1	101_0348_12	104_013_79	39_04_1	2045_25_233	33_0348_1	32_134_1	908_348_1	30_03_25
1142_12_1	1305_348_189	1146_0134_2	983_6_34	2268_2_1	760_2_252	663_0134_116	1265_03_1	219_0348_3	2095_14_2	2094_56_47	131_0134_10	620_034_26	226_01348_1	1673_0135_1	41_04_1	3651_0348_23	493_0134_1	86_0348_2	92_15_6	3551_034_24	23_48_1	698_0348_102	2454_13_1	526_01348_33	1945_0134_11	1370_0348_28	346_12_9	1444_0348_47	403_348_1	162_0134_4	400_0348_60	810_0348_38	520_12_1	1466_348_104	285_6_58	817_04_65	964_348_1	288_04_1	1097_6_137	1092_0134_1	718_0134_12	674_0348_118	1308_04_20	301_013_1	2151_01348_18	710_04_57	366_0348_72	1492_03_5	260_034_33
1142_12_1	1305_348_196	1146_0134_2	983_6_39	2268_2_1	760_2_258	663_0134_118	1265_03_1	219_0348_3	2095_14_1	2094_56_52	131_0134_11	620_034_21	226_01348_1	1673_0135_2	41_04_1	3651_0348_27	493_0134_1	86_0348_1	92_15_4	3551_034_24	23_48_1	698_0348_108	2454_13_1	526_01348_28	1945_0134_9	1370_0348_28	346_12_11	1444_0348_47	403_348_2	162_0134_2	400_0348_60	810_0348_32	520_12_1	1466_348_109	285_6_49	817_04_60	964_348_1	288_04_1	1097_6_138	1092_0134_1	718_0134_11	674_0348_120	1308_04_17	301_013_1	2151_01348_21	710_04_61	366_0348_77	1492_03_3	260_034_32
1142_12_1	1305_348_179	1146_0134_2	983_6_37	2268_2_1	760_2_278	663_0134_118	1265_03_1	219_0348_4	2095_14_2	2094_56_49	131_0134_11	620_034_17	226_01348_1	1673_0135_3	41_04_1	3651_0348_21	493_0134_1	86_0348_1	92_15_3	3551_034_22	695_0134_24	698_0348_110	2454_13_1	526_01348_31	1945_0134_14	1370_0348_28	346_12_14	1444_0348_50	403_348_2	162_0134_2	400_0348_62	810_0348_30	520_12_1	1466_348_103	285_6_59	817_04_67	964_348_1	288_04_1	1097_6_139	1092_0134_1	718_0134_13	674_0348_119	1308_04_16	301_013_1	2151_01348_18	710_04_60	366_0348_74	1492_03_5	260_034_28
1142_12_1	1305_348_176	1146_0134_5	983_6_35	2268_2_1	760_2_272	663_0134_121	1265_03_1	219_0348_4	2095_14_2	2094_56_56	131_0134_13	620_034_16	226_01348_1	1673_0135_4	41_04_1	3651_0348_21	493_0134_1	86_0348_2	92_15_2	3551_034_24	695_0134_24	698_0348_117	2454_13_1	526_01348_29	1945_0134_13	1370_0348_28	346_12_12	1444_0348_48	403_348_1	162_0134_2	400_0348_67	810_0348_31	520_12_1	1466_348_109	285_6_58	817_04_66	964_348_1	288_04_1	1097_6_149	1092_0134_1	718_0134_11	674_0348_115	1308_04_10	301_013_1	2151_01348_16	710_04_53	366_0348_79	1492_03_2	260_034_34
1142_12_1	1305_348_168	1146_0134_6	983_6_28	2268_2_1	760_2_270	663_0134_124	1265_03_1	219_0348_3	2095_14_2	2094_56_50	131_0134_14	620_034_20	226_01348_1	1673_0135_2	41_04_1	3651_0348_21	493_0134_1	86_0348_2	92_15_3	3551_034_25	695_0134_20	698_0348_113	2454_13_1	526_01348_32	1945_0134_12	1370_0348_26	346_12_12	1444_0348_49	340_0348_31	162_0134_3	400_0348_69	810_0348_26	520_12_1	1466_348_106	285_6_55	817_04_63	964_348_1	288_04_1	1097_6_166	1092_0134_1	718_0134_9	674_0348_129	1308_04_10	301_013_1	2151_01348_18	710_04_55	366_0348_73	1492_03_1	260_034_37
1142_12_1	1305_348_153	1146_0134_7	983_6_23	2268_2_1	760_2_279	663_0134_130	1265_03_1	219_0348_3	2095_14_2	2094_56_54	131_0134_14	620_034_15	226_01348_1	1673_0135_2	41_04_1	3651_0348_22	493_0134_1	86_0348_1	92_15_3	3551_034_26	695_0134_21	698_0348_112	2454_13_1	526_01348_33	1945_0134_13	1370_0348_25	346_12_15	1444_0348_52	340_0348_32	162_0134_2	400_0348_68	810_0348_24	520_12_1	1466_348_105	285_6_56	817_04_64	964_348_1	288_04_1	1097_6_159	1092_0134_1	718_0134_10	674_0348_135	1308_04_10	301_013_1	2151_01348_20	710_04_50	366_0348_76	1492_03_1	260_034_39
1142_12_1	1305_348_137	1146_0134_5	983_6_25	2268_2_1	760_2_293	663_0134_141	1265_03_1	219_0348_3	133_0348_1	2094_56_45	131_0134_13	620_034_18	226_01348_1	1673_0135_4	41_04_1	3651_0348_22	493_0134_1	86_0348_1	92_15_2	3551_034_24	695_0134_20	698_0348_109	2454_13_1	526_01348_32	1945_0134_11	1370_0348_23	346_12_13	1444_0348_47	340_0348_35	162_0134_2	400_0348_57	810_0348_26	520_12_1	1466_348_103	285_6_57	817_04_67	964_348_1	288_04_1	1097_6_157	1092_0134_1	718_0134_10	674_0348_144	1308_04_15	301_013_1	2151_01348_16	710_04_52	366_0348_77	1492_03_1	260_034_49
1142_12_2	1305_348_122	1146_0134_4	983_6_27	2268_2_1	760_2_310	663_0134_144	1265_03_1	219_0348_3	133_0348_1	2094_56_44	131_0134_9	620_034_23	226_01348_1	1673_0135_3	41_04_1	3651_0348_22	493_0134_1	86_0348_2	92_15_1	3551_034_27	695_0134_22	698_0348_110	2454_13_1	526_01348_29	1945_0134_10	1370_0348_22	346_12_10	1444_0348_47	340_0348_29	162_0134_2	400_0348_57	810_0348_19	520_12_1	1466_348_111	285_6_64	817_04_65	964_348_1	288_04_1	1097_6_153	1092_0134_1	718_0134_8	674_0348_138	1308_04_14	301_013_1	2151_01348_20	710_04_51	366_0348_77	260_034_48	1495_0348_2
1142_12_2	1305_348_118	1146_0134_3	983_6_27	2268_2_1	760_2_319	663_0134_142	1265_03_1	219_0348_1	133_0348_1	2094_56_47	131_0134_10	620_034_26	226_01348_1	1673_0135_4	41_04_1	3651_0348_23	493_0134_1	86_0348_1	92_15_1	3551_034_32	695_0134_20	698_0348_113	2454_13_1	526_01348_27	1945_0134_10	1370_0348_20	346_12_9	340_0348_32	162_0134_2	400_0348_60	810_0348_24	520_12_1	1466_348_106	285_6_67	817_04_60	964_348_1	288_04_1	1097_6_141	1092_0134_1	718_0134_9	674_0348_146	1308_04_14	301_013_1	2151_01348_21	710_04_50	366_0348_70	260_034_45	1495_0348_1	126_0134_116
1142_12_2	1305_348_119	1146_0134_3	983_6_22	2268_2_1	760_2_337	663_0134_142	1265_03_1	219_0348_2	133_0348_1	2094_56_51	131_0134_11	620_034_28	226_01348_1	1673_0135_4	41_04_1	3651_0348_26	86_0348_2	92_15_1	3551_034_30	695_0134_22	698_0348_117	2454_13_1	526_01348_22	1945_0134_12	1370_0348_26	346_12_7	340_0348_33	162_0134_3	400_0348_58	810_0348_22	520_12_1	1466_348_115	285_6_70	817_04_63	964_348_1	288_04_1	1097_6_132	718_0134_5	674_0348_144	1308_04_18	301_013_1	2151_01348_19	710_04_63	366_0348_60	260_034_51	266_01348_38	126_0134_126	1498_2_1	1264_034_9
1142_12_3	1305_348_123	1146_0134_2	983_6_22	2268_2_1	760_2_343	663_0134_138	1265_03_1	219_0348_1	133_0348_1	2094_56_56	131_0134_13	620_034_30	226_01348_1	1673_0135_5	41_04_1	3651_0348_23	86_0348_2	92_15_1	3551_034_36	695_0134_20	698_0348_123	2454_13_1	526_01348_22	1945_0134_11	1370_0348_26	346_12_8	340_0348_30	162_0134_3	400_0348_57	810_0348_23	520_12_1	1466_348_119	285_6_60	817_04_61	964_348_1	288_04_1	1097_6_120	718_0134_7	674_0348_139	1308_04_21	301_013_1	2151_01348_13	710_04_68	366_0348_60	260_034_47	266_01348_37	126_0134_121	1498_2_1	1264_034_7
1142_12_3	1305_348_121	1146_0134_1	983_6_24	2268_2_1	760_2_360	663_0134_137	1265_03_1	219_0348_1	133_0348_1	2094_56_67	131_0134_14	620_034_29	226_01348_1	1673_0135_5	41_04_1	3651_0348_24	86_0348_1	92_15_2	3551_034_33	695_0134_18	698_0348_121	2454_13_1	526_01348_23	1945_0134_13	1370_0348_30	346_12_7	340_0348_27	162_0134_2	400_0348_55	810_0348_24	520_12_1	1466_348_125	285_6_57	817_04_52	964_348_1	288_04_1	1097_6_110	718_0134_9	674_0348_132	1308_04_24	301_013_1	2151_01348_14	710_04_67	366_0348_68	260_034_48	266_01348_38	126_0134_125	1498_2_1	1264_034_13
1142_12_3	1305_348_124	1146_0134_1	983_6_14	2268_2_1	760_2_361	663_0134_124	1265_03_1	1264_034_14	133_0348_1	2094_56_61	131_0134_12	620_034_33	226_01348_1	1673_0135_6	41_04_1	3651_0348_25	86_0348_1	3354_2_214	3551_034_34	695_0134_23	698_0348_122	2454_13_1	526_01348_27	1945_0134_14	1370_0348_29	346_12_6	340_0348_24	162_0134_3	400_0348_54	810_0348_30	520_12_1	1466_348_117	285_6_44	817_04_53	964_348_1	288_04_1	1097_6_107	718_0134_8	674_0348_138	1308_04_29	301_013_1	2151_01348_12	710_04_71	366_0348_68	260_034_57	266_01348_39	126_0134_125	1498_2_1	332_2_1
1142_12_3	1305_348_116	1146_0134_1	983_6_15	2268_2_1	760_2_339	663_0134_123	1265_03_1	1264_034_12	133_0348_1	2094_56_57	131_0134_8	620_034_32	226_01348_1	1673_0135_5	41_04_1	3651_0348_30	86_0348_1	3354_2_218	3551_034_37	695_0134_23	698_0348_130	2454_13_1	526_01348_26	1945_0134_16	1370_0348_27	346_12_5	340_0348_27	162_0134_3	400_0348_61	810_0348_29	520_12_1	1466_348_115	285_6_47	817_04_47	964_348_1	288_04_1	1097_6_105	718_0134_3	674_0348_132	1308_04_32	301_013_1	2151_01348_10	710_04_73	366_0348_69	260_034_64	266_01348_42	126_0134_122	1498_2_1	332_2_1
1305_348_109	1146_0134_1	983_6_17	2268_2_1	760_2_357	663_0134_121	1265_03_1	1264_034_6	133_0348_1	2094_56_62	131_0134_10	620_034_35	226_01348_1	1673_0135_5	41_04_1	3651_0348_36	86_0348_1	3354_2_210	3551_034_35	695_0134_23	698_0348_135	2454_13_1	526_01348_24	1945_0134_17	1370_0348_28	346_12_5	340_0348_26	162_0134_3	400_0348_58	810_0348_32	1466_348_105	285_6_48	817_04_42	964_348_1	288_04_1	1097_6_103	718_0134_3	674_0348_138	1308_04_33	301_013_1	2151_01348_10	710_04_69	366_0348_73	260_034_70	266_01348_41	126_0134_124	1498_2_1	332_2_1	436_0134_122	3641_6_12
1305_348_93	1146_0134_2	983_6_19	2268_2_1	760_2_356	663_0134_125	1265_03_1	1264_034_6	133_0348_1	2094_56_62	131_0134_9	620_034_34	226_01348_1	1673_0135_4	41_04_1	3651_0348_37	86_0348_1	3354_2_221	3551_034_40	695_0134_19	698_0348_121	2454_13_1	526_01348_22	1945_0134_15	1370_0348_25	346_12_7	340_0348_31	162_0134_4	400_0348_58	810_0348_32	1466_348_96	285_6_52	817_04_43	964_348_1	288_04_1	1097_6_87	718_0134_3	674_0348_138	1308_04_37	301_013_1	2151_01348_10	710_04_64	366_0348_74	260_034_78	266_01348_39	126_0134_117	1498_2_1	332_2_1	436_0134_123	3641_6_14
1305_348_79	1146_0134_2	983_6_22	2268_2_1	760_2_354	663_0134_124	1265_03_1	1264_034_5	133_0348_1	2094_56_59	131_0134_12	620_034_38	226_01348_1	1673_0135_3	41_04_1	3651_0348_36	86_0348_1	167_0134_1	3551_034_43	695_0134_18	698_0348_123	2454_13_1	526_01348_25	1945_0134_18	1370_0348_25	346_12_7	340_0348_33	162_0134_5	400_0348_64	810_0348_34	1466_348_88	285_6_55	817_04_44	964_348_1	288_04_1	1097_6_74	718_0134_3	674_0348_143	1308_04_46	301_013_1	2151_01348_11	710_04_72	366_0348_74	260_034_84	266_01348_41	126_0134_115	1498_2_1	332_2_1	436_0134_111	3641_6_14
1305_348_71	1146_0134_2	983_6_23	2268_2_1	760_2_344	663_0134_136	1265_03_1	1264_034_8	2094_56_62	131_0134_12	620_034_42	226_01348_1	1673_0135_3	41_04_1	3651_0348_34	86_0348_1	167_0134_1	3551_034_39	695_0134_16	698_0348_130	2454_13_1	526_01348_26	1945_0134_18	1370_0348_26	346_12_9	340_0348_39	162_0134_5	400_0348_62	810_0348_36	1466_348_87	285_6_68	817_04_49	964_348_1	288_04_1	1097_6_68	718_0134_5	674_0348_135	1308_04_43	301_013_1	2151_01348_10	710_04_67	366_0348_68	260_034_90	266_01348_42	126_0134_119	1498_2_1	332_2_1	436_0134_117	3641_6_13	701_348_1
1305_348_68	1146_0134_1	983_6_34	2268_2_1	760_2_347	663_0134_146	1265_03_1	1264_034_8	2094_56_63	131_0134_13	620_034_46	226_01348_1	1673_0135_5	41_04_1	3651_0348_34	86_0348_1	167_0134_1	3551_034_35	695_0134_18	698_0348_116	2454_13_1	526_01348_23	1945_0134_21	1370_0348_27	346_12_8	340_0348_50	162_0134_4	400_0348_66	810_0348_37	1466_348_81	285_6_69	817_04_56	964_348_1	1097_6_69	718_0134_3	674_0348_133	1308_04_47	301_013_1	2151_01348_9	710_04_67	366_0348_76	260_034_87	266_01348_40	126_0134_122	1498_2_1	332_2_1	436_0134_125	3641_6_14	701_348_1	59_0348_46
1305_348_64	1146_0134_1	983_6_26	2268_2_1	760_2_337	663_0134_146	1265_03_1	1264_034_9	2094_56_74	131_0134_14	620_034_41	226_01348_1	1673_0135_6	41_04_1	3651_0348_34	86_0348_1	167_0134_1	3551_034_31	695_0134_18	698_0348_123	2454_13_1	526_01348_22	1945_0134_20	1370_0348_24	346_12_9	340_0348_57	162_0134_3	400_0348_75	810_0348_36	1466_348_76	285_6_60	817_04_55	964_348_1	1097_6_55	718_0134_3	674_0348_142	1308_04_51	301_013_1	2151_01348_8	710_04_67	366_0348_69	260_034_84	266_01348_41	126_0134_118	1498_2_1	332_2_1	436_0134_122	3641_6_20	701_348_1	59_0348_43
1305_348_73	1146_0134_3	983_6_27	2268_2_1	760_2_342	663_0134_146	1265_03_1	1264_034_10	2094_56_66	131_0134_14	620_034_38	226_01348_1	1673_0135_6	41_04_1	3651_0348_38	167_0134_1	3551_034_33	695_0134_19	698_0348_132	2454_13_1	526_01348_18	1945_0134_22	1370_0348_19	346_12_11	340_0348_50	162_0134_3	400_0348_74	810_0348_33	1466_348_74	285_6_55	817_04_53	964_348_1	1097_6_59	718_0134_3	674_0348_133	1308_04_55	301_013_1	2151_01348_6	710_04_66	366_0348_67	260_034_92	266_01348_51	126_0134_109	1498_2_1	332_2_1	436_0134_133	3641_6_18	701_348_1	59_0348_42	132_0134_173
1305_348_66	1146_0134_3	983_6_30	760_2_314	663_0134_155	1265_03_1	1264_034_9	2094_56_77	131_0134_17	620_034_33	226_01348_1	1673_0135_6	41_04_1	3651_0348_32	167_0134_1	3551_034_39	695_0134_19	698_0348_130	2454_13_1	526_01348_18	1945_0134_22	1370_0348_22	346_12_11	340_0348_55	162_0134_2	400_0348_67	810_0348_35	1466_348_72	285_6_58	817_04_50	964_348_1	1097_6_54	718_0134_4	674_0348_127	1308_04_61	301_013_1	2151_01348_8	710_04_62	366_0348_77	260_034_98	266_01348_45	126_0134_109	1498_2_1	332_2_1	436_0134_126	3641_6_18	701_348_1	59_0348_41	132_0134_162	2490_0134_9
1305_348_64	1146_0134_3	983_6_38	760_2_311	663_0134_163	1265_03_1	1264_034_10	2094_56_69	131_0134_16	620_034_34	226_01348_1	1673_0135_4	41_04_1	3651_0348_29	167_0134_1	3551_034_40	695_0134_18	698_0348_132	2454_13_1	526_01348_21	1945_0134_26	1370_0348_20	346_12_12	340_0348_60	162_0134_4	400_0348_69	810_0348_31	1466_348_76	285_6_63	817_04_54	964_348_1	1097_6_46	718_0134_5	674_0348_121	1308_04_65	301_013_1	2151_01348_8	710_04_63	121_0348_1	260_034_121	266_01348_48	126_0134_119	1498_2_1	332_2_1	436_0134_133	3641_6_20	701_348_1	59_0348_42	132_0134_156	2490_0134_10
1305_348_64	1146_0134_4	983_6_33	760_2_310	663_0134_166	1265_03_1	1264_034_11	2094_56_62	131_0134_14	620_034_37	226_01348_1	1673_0135_5	41_04_1	3651_0348_27	167_0134_1	3551_034_41	695_0134_21	698_0348_133	2454_13_1	526_01348_20	1945_0134_26	1370_0348_21	346_12_13	340_0348_67	162_0134_5	400_0348_73	810_0348_32	1466_348_71	285_6_60	817_04_54	964_348_1	1097_6_51	718_0134_2	674_0348_121	1308_04_64	301_013_1	2151_01348_6	710_04_60	121_0348_1	260_034_126	266_01348_50	126_0134_121	1498_2_1	332_2_1	436_0134_139	3641_6_26	701_348_1	59_0348_39	132_0134_159	2490_0134_9
1305_348_60	1146_0134_3	983_6_33	760_2_296	663_0134_174	1265_03_1	1264_034_15	2094_56_78	131_0134_11	620_034_38	226_01348_1	1673_0135_4	41_04_1	3651_0348_22	167_0134_1	3551_034_41	695_0134_24	698_0348_134	2454_13_1	526_01348_24	1945_0134_26	1370_0348_18	346_12_16	340_0348_72	162_0134_7	400_0348_72	810_0348_37	1466_348_72	285_6_65	817_04_49	964_348_1	1097_6_43	718_0134_2	674_0348_115	1308_04_60	301_013_1	2151_01348_6	710_04_68	121_0348_1	260_034_129	266_01348_45	126_0134_126	1498_2_1	332_2_1	436_0134_127	3641_6_24	701_348_1	59_0348_40	132_0134_168	2490_0134_13
1305_348_56	1146_0134_3	1200_03_1	760_2_299	663_0134_174	1265_03_1	1264_034_16	2094_56_80	131_0134_11	620_034_31	226_01348_1	1673_0135_4	41_04_1	3651_0348_31	167_0134_1	3551_034_38	695_0134_27	698_0348_139	2454_13_1	526_01348_25	1945_0134_19	1370_0348_11	346_12_15	340_0348_75	162_0134_7	400_0348_75	810_0348_37	1466_348_82	285_6_59	817_04_49	964_348_1	1097_6_42	718_0134_1	674_0348_116	1308_04_64	2151_01348_6	710_04_66	121_0348_1	260_034_123	266_01348_44	126_0134_119	1498_2_1	332_2_1	436_0134_119	3641_6_22	701_348_1	59_0348_40	132_0134_170	2490_0134_12	16_04_34
1305_348_45	1146_0134_3	1200_03_1	760_2_322	663_0134_176	1265_03_1	1264_034_16	2094_56_80	131_0134_11	620_034_34	226_01348_1	1673_0135_2	41_04_1	3651_0348_32	167_0134_1	3551_034_38	695_0134_32	698_0348_139	2454_13_1	526_01348_29	1945_0134_19	1370_0348_8	346_12_15	340_0348_71	162_0134_7	400_0348_77	810_0348_42	1466_348_85	285_6_57	817_04_52	964_348_1	1097_6_46	718_0134_1	674_0348_115	1308_04_71	2151_01348_6	710_04_63	121_0348_1	260_034_112	266_01348_42	126_0134_118	1498_2_1	332_2_1	436_0134_119	3641_6_21	701_348_1	59_0348_40	132_0134_171	2490_0134_11	16_04_32
1305_348_52	1146_0134_2	1200_03_1	760_2_304	663_0134_173	1265_03_1	1264_034_21	2094_56_85	131_0134_15	620_034_37	226_01348_1	1673_0135_1	41_04_1	3651_0348_35	167_0134_1	3551_034_41	695_0134_35	698_0348_147	2454_13_1	526_01348_27	1945_0134_17	1370_0348_10	346_12_12	340_0348_67	162_0134_6	400_0348_80	810_0348_44	1466_348_87	285_6_51	817_04_56	964_348_1	1097_6_45	718_0134_2	674_0348_118	1308_04_62	2151_01348_8	710_04_62	121_0348_1	260_034_102	266_01348_43	126_0134_119	1498_2_1	332_2_1	436_0134_114	3641_6_23	701_348_1	59_0348_44	132_0134_170	2490_0134_10	16_04_30
1305_348_56	1146_0134_1	1200_03_1	760_2_307	663_0134_175	1265_03_1	1264_034_20	2094_56_93	131_0134_12	620_034_33	226_01348_1	212_01348_1	41_04_1	3651_0348_32	167_0134_1	3551_034_42	695_0134_34	698_0348_145	2454_13_1	526_01348_29	1945_0134_16	1370_0348_10	346_12_17	340_0348_55	162_0134_7	400_0348_76	810_0348_46	1466_348_95	285_6_53	817_04_51	964_348_1	1097_6_42	718_0134_1	674_0348_132	1308_04_64	2151_01348_11	710_04_63	121_0348_1	260_034_93	266_01348_48	126_0134_120	1498_2_1	332_2_1	436_0134_115	3641_6_24	701_348_1	59_0348_42	132_0134_163	2490_0134_11	16_04_29
1305_348_46	1146_0134_1	1200_03_1	760_2_307	663_0134_168	1265_03_1	1264_034_21	2094_56_102	131_0134_14	620_034_31	226_01348_1	212_01348_1	41_04_1	3651_0348_33	167_0134_1	3551_034_44	695_0134_37	698_0348_147	526_01348_31	1945_0134_17	1370_0348_10	346_12_13	340_0348_52	162_0134_4	400_0348_72	810_0348_50	1466_348_92	285_6_55	817_04_50	964_348_1	1097_6_45	718_0134_1	674_0348_130	1308_04_61	2151_01348_11	710_04_56	121_0348_1	260_034_84	266_01348_46	126_0134_120	1498_2_1	332_2_1	436_0134_115	3641_6_27	701_348_1	59_0348_49	132_0134_165	2490_0134_11	16_04_31	1065_0348_42
1305_348_43	1146_0134_2	1200_03_1	760_2_295	663_0134_167	1265_03_1	1264_034_25	2094_56_107	131_0134_12	620_034_38	226_01348_1	212_01348_1	41_04_1	3651_0348_33	167_0134_1	3551_034_36	695_0134_37	698_0348_148	526_01348_32	1945_0134_17	1370_0348_11	346_12_11	340_0348_57	162_0134_3	400_0348_71	810_0348_50	1466_348_94	285_6_51	817_04_52	964_348_1	1097_6_43	718_0134_1	674_0348_129	1308_04_54	2151_01348_13	710_04_58	121_0348_1	260_034_84	266_01348_47	126_0134_122	1498_2_1	332_2_1	436_0134_112	3641_6_28	701_348_1	59_0348_52	132_0134_159	2490_0134_11	16_04_38	1065_0348_43
1305_348_41	1146_0134_2	1200_03_1	760_2_295	663_0134_155	1265_03_1	1264_034_27	2094_56_120	131_0134_13	620_034_39	226_01348_1	212_01348_1	41_04_1	3651_0348_35	167_0134_1	3551_034_26	695_0134_37	698_0348_157	526_01348_32	1945_0134_23	1370_0348_16	346_12_10	340_0348_55	162_0134_2	400_0348_73	810_0348_55	1466_348_96	285_6_58	817_04_46	964_348_1	1097_6_38	718_0134_1	674_0348_141	1308_04_58	2151_01348_14	710_04_60	121_0348_1	260_034_82	266_01348_44	126_0134_121	1498_2_1	332_2_1	436_0134_115	3641_6_33	701_348_1	59_0348_53	132_0134_162	2490_0134_9	16_04_38	1065_0348_36
1305_348_42	1146_0134_4	1200_03_1	760_2_309	663_0134_152	1265_03_1	1264_034_31	2094_56_124	131_0134_16	620_034_34	226_01348_1	212_01348_1	41_04_1	3651_0348_37	167_0134_1	3551_034_28	695_0134_41	698_0348_157	526_01348_27	1945_0134_19	1370_0348_16	346_12_11	340_0348_48	162_0134_2	400_0348_71	810_0348_59	1466_348_92	285_6_62	817_04_45	964_348_1	1097_6_38	718_0134_1	674_0348_138	1308_04_60	2151_01348_17	710_04_57	121_0348_1	260_034_80	266_01348_48	126_0134_133	1498_2_1	332_2_1	436_0134_91	3641_6_35	701_348_1	59_0348_53	132_0134_157	2490_0134_8	16_04_36	1065_0348_35
1305_348_39	1146_0134_6	1200_03_1	760_2_328	663_0134_157	1265_03_1	1264_034_34	2094_56_133	131_0134_16	226_01348_1	212_01348_1	41_04_1	3651_0348_32	167_0134_1	3551_034_27	695_0134_40	698_0348_145	526_01348_27	1945_0134_16	1370_0348_18	540_0348_13	340_0348_39	162_0134_2	400_0348_69	810_0348_57	1466_348_88	285_6_65	817_04_41	964_348_1	1097_6_24	718_0134_1	674_0348_139	1308_04_58	2151_01348_15	710_04_50	121_0348_1	260_034_73	266_01348_46	126_0134_138	1498_2_1	332_2_1	436_0134_89	3641_6_33	701_348_1	59_0348_58	132_0134_147	2490_0134_9	16_04_39	1065_0348_36	53_0348_131
1305_348_37	1146_0134_6	1200_03_1	760_2_334	663_0134_151	1265_03_1	1264_034_35	2094_56_143	131_0134_13	226_01348_1	212_01348_1	41_04_1	3651_0348_35	167_0134_1	3551_034_24	695_0134_34	698_0348_142	526_01348_23	1945_0134_18	1370_0348_17	540_0348_15	340_0348_42	162_0134_3	400_0348_69	810_0348_62	1466_348_90	285_6_51	817_04_43	964_348_1	1097_6_30	718_0134_1	674_0348_143	1308_04_60	2151_01348_17	710_04_53	121_0348_1	260_034_68	266_01348_48	126_0134_137	1498_2_1	332_2_1	436_0134_85	3641_6_34	701_348_1	59_0348_57	132_0134_145	2490_0134_12	16_04_35	1065_0348_34	53_0348_134
1305_348_33	1146_0134_6	1200_03_1	760_2_346	663_0134_158	1265_03_1	1264_034_42	2094_56_163	131_0134_14	226_01348_1	212_01348_1	41_04_1	3651_0348_29	167_0134_1	3551_034_25	695_0134_32	698_0348_140	526_01348_20	1945_0134_21	1370_0348_16	540_0348_18	340_0348_39	162_0134_3	400_0348_71	810_0348_73	1466_348_99	285_6_53	817_04_45	964_348_1	1097_6_27	718_0134_1	674_0348_140	1308_04_53	2151_01348_17	710_04_52	121_0348_1	260_034_64	266_01348_45	126_0134_140	1498_2_1	332_2_1	436_0134_83	3641_6_33	701_348_1	59_0348_53	132_0134_145	2490_0134_11	16_04_35	1065_0348_36	53_0348_123
1305_348_29	1146_0134_9	1200_03_1	760_2_327	663_0134_161	1265_03_1	1264_034_41	2094_56_183	131_0134_13	226_01348_1	212_01348_1	41_04_1	3651_0348_25	167_0134_1	3551_034_24	695_0134_34	698_0348_145	526_01348_20	1945_0134_20	1370_0348_16	540_0348_17	340_0348_36	402_04_210	400_0348_72	810_0348_79	1466_348_95	285_6_54	817_04_48	1097_6_30	718_0134_2	674_0348_139	1308_04_49	710_04_53	121_0348_1	260_034_73	266_01348_48	126_0134_132	1498_2_1	332_2_1	436_0134_92	3641_6_30	59_0348_52	132_0134_151	2490_0134_12	16_04_36	1065_0348_33	53_0348_121	52_0348_1	378_0348_6	63_0348_1
1305_348_32	1146_0134_11	1200_03_1	760_2_318	663_0134_168	1265_03_1	1264_034_45	2094_56_178	131_0134_12	226_01348_1	212_01348_1	41_04_1	3651_0348_21	167_0134_1	3551_034_31	695_0134_33	698_0348_144	526_01348_21	1945_0134_21	1370_0348_17	540_0348_18	340_0348_37	402_04_212	400_0348_65	810_0348_74	1466_348_95	285_6_51	817_04_56	1097_6_28	718_0134_2	674_0348_142	1308_04_50	710_04_53	121_0348_1	260_034_65	266_01348_47	126_0134_128	1498_2_1	332_2_1	436_0134_101	3641_6_34	59_0348_45	132_0134_164	2490_0134_10	16_04_34	1065_0348_29	53_0348_126	52_0348_1	378_0348_8	63_0348_1
1305_348_32	1146_0134_9	1200_03_1	760_2_328	663_0134_157	1265_03_1	1264_034_38	2094_56_177	131_0134_12	226_01348_1	212_01348_1	41_04_1	3651_0348_19	167_0134_1	3551_034_32	695_0134_27	698_0348_142	526_01348_18	1945_0134_21	1370_0348_18	540_0348_15	340_0348_45	402_04_219	400_0348_67	810_0348_69	1466_348_96	285_6_44	817_04_61	1097_6_25	718_0134_1	674_0348_139	1308_04_50	710_04_54	121_0348_1	260_034_73	266_01348_43	126_0134_122	1498_2_1	332_2_1	436_0134_99	3641_6_30	59_0348_43	132_0134_165	2490_0134_12	16_04_26	1065_0348_30	53_0348_127	52_0348_1	378_0348_10	63_0348_1
1305_348_34	1146_0134_8	1200_03_1	760_2_337	663_0134_165	1265_03_1	1264_034_37	2094_56_184	131_0134_12	226_01348_1	212_01348_1	41_04_1	3651_0348_19	167_0134_1	3551_034_37	695_0134_30	698_0348_146	526_01348_17	1945_0134_20	1370_0348_16	540_0348_17	340_0348_44	402_04_227	400_0348_64	810_0348_62	1466_348_100	285_6_40	817_04_63	1097_6_17	718_0134_1	674_0348_131	1308_04_50	710_04_56	121_0348_1	260_034_75	266_01348_43	126_0134_120	1498_2_1	332_2_1	436_0134_100	3641_6_28	59_0348_40	132_0134_166	2490_0134_10	16_04_22	1065_0348_27	53_0348_108	52_0348_1	378_0348_11	63_0348_1
1305_348_35	1146_0134_7	1200_03_1	760_2_351	663_0134_164	1265_03_1	1264_034_32	2094_56_180	131_0134_14	226_01348_1	212_01348_1	41_04_1	3651_0348_16	167_0134_1	3551_034_46	695_0134_33	698_0348_141	526_01348_15	1945_0134_19	1370_0348_16	540_0348_16	340_0348_48	402_04_222	400_0348_60	810_0348_62	1466_348_105	285_6_38	817_04_67	1097_6_10	718_0134_2	674_0348_129	1308_04_48	710_04_55	121_0348_1	260_034_81	266_01348_44	126_0134_118	1498_2_1	332_2_1	436_0134_101	3641_6_29	59_0348_36	132_0134_161	2490_0134_11	16_04_25	1065_0348_31	53_0348_111	52_0348_1	378_0348_10	63_0348_1
1305_348_30	1146_0134_6	1200_03_1	760_2_342	663_0134_180	1265_03_1	1264_034_30	2094_56_186	131_0134_15	226_01348_1	212_01348_1	41_04_1	3651_0348_12	167_0134_1	3551_034_45	695_0134_33	698_0348_142	526_01348_9	1945_0134_20	1370_0348_18	540_0348_14	340_0348_49	402_04_230	400_0348_60	810_0348_63	1466_348_111	285_6_38	817_04_65	1097_6_11	718_0134_3	674_0348_129	1308_04_48	710_04_58	121_0348_1	260_034_87	266_01348_50	126_0134_118	1498_2_1	332_2_1	436_0134_103	3641_6_34	59_0348_32	132_0134_157	2490_0134_9	16_04_24	1065_0348_25	53_0348_115	52_0348_1	378_0348_9	63_0348_1
1305_348_31	1146_0134_8	1200_03_1	760_2_345	663_0134_171	1265_03_1	1264_034_27	2094_56_197	131_0134_13	226_01348_1	212_01348_1	41_04_1	3651_0348_10	167_0134_1	3551_034_43	695_0134_27	698_0348_154	29_0348_1	1945_0134_23	1370_0348_16	540_0348_10	340_0348_55	402_04_236	400_0348_60	810_0348_67	1466_348_118	285_6_45	817_04_77	1097_6_7	718_0134_2	674_0348_134	1308_04_52	710_04_59	121_0348_1	260_034_89	266_01348_56	126_0134_115	1498_2_1	436_0134_114	3641_6_28	59_0348_34	132_0134_160	2490_0134_10	16_04_21	1065_0348_24	53_0348_113	52_0348_1	378_0348_9	63_0348_1	532_135_27
1305_348_36	1146_0134_8	1200_03_1	760_2_332	663_0134_168	1265_03_1	1264_034_30	2094_56_198	131_0134_12	226_01348_1	212_01348_1	41_04_1	3651_0348_8	167_0134_1	3551_034_50	695_0134_31	698_0348_150	29_0348_1	1945_0134_25	1370_0348_19	540_0348_9	340_0348_51	402_04_236	400_0348_62	810_0348_67	1466_348_129	285_6_44	817_04_77	1097_6_8	718_0134_5	674_0348_125	1308_04_48	710_04_61	121_0348_1	260_034_90	266_01348_55	126_0134_104	1498_2_1	436_0134_119	3641_6_30	59_0348_28	132_0134_162	2490_0134_9	16_04_21	1065_0348_25	53_0348_108	52_0348_1	378_0348_9	63_0348_1	532_135_28
1305_348_30	1146_0134_4	1200_03_1	760_2_315	663_0134_165	1265_03_1	1264_034_36	2094_56_183	131_0134_12	226_01348_1	212_01348_1	41_04_1	3651_0348_6	167_0134_1	3551_034_62	695_0134_22	698_0348_141	29_0348_1	1945_0134_28	1370_0348_18	540_0348_8	340_0348_55	402_04_224	400_0348_66	810_0348_61	1466_348_131	1461_034_18	817_04_81	1097_6_8	718_0134_2	674_0348_129	1308_04_46	710_04_52	121_0348_1	260_034_96	266_01348_58	126_0134_102	1498_2_1	436_0134_128	3641_6_31	59_0348_28	132_0134_173	2490_0134_9	16_04_19	1065_0348_24	53_0348_103	52_0348_1	378_0348_10	63_0348_1	532_135_30
1305_348_29	1146_0134_2	1200_03_1	760_2_310	663_0134_171	1265_03_1	1264_034_32	2094_56_184	131_0134_11	226_01348_1	212_01348_1	41_04_1	3651_0348_4	167_0134_1	3551_034_69	695_0134_26	698_0348_136	29_0348_1	1945_0134_24	1370_0348_20	540_0348_10	340_0348_58	2151_01348_14	400_0348_65	810_0348_68	1466_348_140	1461_034_20	817_04_78	1097_6_5	718_0134_1	674_0348_138	1308_04_55	710_04_52	121_0348_1	260_034_105	266_01348_58	126_0134_105	1498_2_1	436_0134_133	3641_6_35	59_0348_23	132_0134_170	2490_0134_7	16_04_20	1065_0348_25	53_0348_101	52_0348_1	378_0348_8	63_0348_1	532_135_28
1305_348_31	1146_0134_3	1200_03_1	760_2_303	663_0134_166	1265_03_1	1264_034_27	2094_56_190	131_0134_12	226_01348_1	212_01348_1	41_04_1	3651_0348_6	167_0134_1	3551_034_74	695_0134_26	698_0348_129	29_0348_1	1945_0134_27	1370_0348_20	540_0348_13	340_0348_54	2151_01348_12	400_0348_69	810_0348_77	1466_348_143	1461_034_20	817_04_80	1097_6_5	674_0348_139	1308_04_50	710_04_52	121_0348_1	260_034_106	266_01348_61	126_0134_102	1498_2_1	436_0134_132	3641_6_37	59_0348_24	132_0134_170	2490_0134_8	16_04_21	1065_0348_25	53_0348_101	52_0348_1	378_0348_10	63_0348_1	532_135_23	18_0348_4
1305_348_38	1146_0134_4	1200_03_1	760_2_287	663_0134_156	1265_03_1	1264_034_30	2094_56_207	131_0134_18	226_01348_1	212_01348_1	41_04_1	3651_0348_6	167_0134_1	3551_034_75	695_0134_25	698_0348_128	29_0348_1	1945_0134_32	1370_0348_15	540_0348_12	340_0348_52	2151_01348_13	400_0348_73	810_0348_78	1466_348_142	1461_034_16	817_04_80	1097_6_2	674_0348_151	1308_04_47	710_04_59	121_0348_1	260_034_112	266_01348_56	126_0134_98	1498_2_1	436_0134_122	3641_6_38	59_0348_23	132_0134_167	2490_0134_5	16_04_21	1065_0348_24	53_0348_97	52_0348_1	378_0348_8	63_0348_1	532_135_23	18_0348_4
1305_348_46	1146_0134_4	1200_03_1	760_2_295	663_0134_161	1265_03_1	1264_034_34	2094_56_218	131_0134_15	226_01348_1	212_01348_1	41_04_1	3651_0348_6	167_0134_1	3551_034_63	695_0134_28	698_0348_128	29_0348_1	1945_0134_33	1370_0348_15	540_0348_13	340_0348_55	2151_01348_15	400_0348_75	810_0348_84	1466_348_138	1461_034_15	817_04_82	1097_6_3	674_0348_152	1308_04_47	710_04_53	121_0348_1	260_034_111	266_01348_53	126_0134_91	1498_2_1	436_0134_130	3641_6_39	59_0348_20	132_0134_156	2490_0134_7	16_04_23	1065_0348_25	53_0348_94	52_0348_1	378_0348_10	63_0348_1	532_135_24	18_0348_2
1305_348_53	1146_0134_3	1200_03_1	760_2_289	663_0134_160	1265_03_1	1264_034_29	2094_56_233	131_0134_17	226_01348_1	212_01348_1	41_04_1	3651_0348_6	167_0134_1	3551_034_55	695_0134_27	698_0348_134	29_0348_1	1945_0134_28	1370_0348_14	540_0348_14	340_0348_57	2151_01348_10	400_0348_80	810_0348_80	1466_348_129	1461_034_14	817_04_82	1097_6_3	674_0348_152	1308_04_41	710_04_53	121_0348_1	260_034_120	266_01348_53	126_0134_90	1498_2_1	436_0134_127	3641_6_46	59_0348_18	132_0134_160	2490_0134_7	16_04_21	1065_0348_21	53_0348_94	52_0348_1	378_0348_11	63_0348_1	532_135_25	18_0348_1
1305_348_70	1146_0134_3	1200_03_1	760_2_295	663_0134_149	1265_03_1	1264_034_26	2094_56_245	131_0134_18	226_01348_1	212_01348_1	41_04_1	3651_0348_7	167_0134_1	3551_034_50	695_0134_26	698_0348_121	29_0348_1	1945_0134_29	1370_0348_14	540_0348_10	340_0348_54	2151_01348_8	400_0348_88	810_0348_84	1466_348_117	1461_034_16	817_04_84	1097_6_1	674_0348_159	1308_04_43	710_04_53	121_0348_1	260_034_125	266_01348_56	126_0134_96	1498_2_1	436_0134_128	3641_6_41	59_0348_13	132_0134_165	2490_0134_6	16_04_21	1065_0348_23	53_0348_90	52_0348_1	378_0348_13	63_0348_1	532_135_27	441_6_1
1305_348_82	1146_0134_2	1200_03_1	760_2_290	663_0134_155	1265_03_1	1264_034_25	2094_56_262	131_0134_22	226_01348_1	212_01348_1	41_04_1	3651_0348_6	167_0134_1	3551_034_44	695_0134_23	698_0348_123	29_0348_1	1945_0134_31	1370_0348_15	540_0348_10	340_0348_51	2151_01348_10	400_0348_92	810_0348_80	1466_348_121	1461_034_23	817_04_74	1097_6_1	674_0348_157	1308_04_40	710_04_53	121_0348_1	260_034_115	266_01348_53	126_0134_93	1498_2_1	436_0134_137	3641_6_38	59_0348_14	132_0134_159	2490_0134_4	16_04_21	1065_0348_26	53_0348_90	52_0348_1	378_0348_13	63_0348_1	532_135_27	441_6_1
1305_348_96	1146_0134_3	1200_03_1	760_2_283	663_0134_142	1265_03_1	1264_034_18	2094_56_275	131_0134_22	226_01348_1	212_01348_1	41_04_1	3651_0348_5	167_0134_1	3551_034_49	695_0134_21	698_0348_129	29_0348_1	1945_0134_38	1370_0348_14	540_0348_7	340_0348_45	2151_01348_8	400_0348_97	810_0348_90	1466_348_120	1461_034_21	817_04_81	674_0348_157	1308_04_40	710_04_47	121_0348_1	260_034_118	266_01348_55	126_0134_94	1498_2_1	436_0134_140	3641_6_43	59_0348_13	132_0134_162	2490_0134_3	16_04_22	1065_0348_19	53_0348_95	52_0348_1	378_0348_16	63_0348_1	532_135_29	921_01348_6	294_0348_4
1305_348_105	1146_0134_3	1200_03_1	760_2_276	663_0134_148	1265_03_1	1264_034_16	2094_56_284	131_0134_22	226_01348_1	212_01348_1	41_04_1	3651_0348_3	167_0134_1	3551_034_56	695_0134_23	698_0348_125	29_0348_1	1945_0134_32	1370_0348_15	540_0348_4	340_0348_39	2151_01348_6	400_0348_88	810_0348_89	1466_348_129	1461_034_21	817_04_77	674_0348_150	1308_04_31	710_04_45	121_0348_1	260_034_121	266_01348_56	126_0134_94	1498_2_1	436_0134_138	3641_6_54	59_0348_11	132_0134_168	2490_0134_3	16_04_21	1065_0348_24	53_0348_93	52_0348_1	378_0348_19	63_0348_1	532_135_28	921_01348_6	294_0348_3
1305_348_104	1146_0134_4	1200_03_1	760_2_278	663_0134_140	1265_03_1	1264_034_22	2094_56_292	131_0134_23	226_01348_1	212_01348_1	41_04_1	3651_0348_3	167_0134_1	3551_034_60	695_0134_27	698_0348_129	29_0348_1	1945_0134_34	1370_0348_17	540_0348_2	340_0348_40	2151_01348_4	400_0348_96	810_0348_96	1466_348_125	1461_034_26	817_04_76	674_0348_145	1308_04_28	710_04_43	121_0348_1	260_034_112	266_01348_57	126_0134_91	1498_2_1	436_0134_135	3641_6_55	59_0348_11	132_0134_181	2490_0134_4	16_04_19	1065_0348_22	53_0348_88	52_0348_1	378_0348_16	63_0348_1	532_135_30	921_01348_5	294_0348_2
1305_348_117	1146_0134_3	1200_03_1	760_2_283	663_0134_129	1265_03_1	1264_034_19	2094_56_301	131_0134_25	226_01348_1	212_01348_1	41_04_1	3651_0348_3	167_0134_1	3551_034_47	695_0134_22	698_0348_123	29_0348_1	1945_0134_39	1370_0348_19	540_0348_2	340_0348_36	2151_01348_3	400_0348_101	810_0348_98	1466_348_118	1461_034_26	817_04_69	674_0348_133	1308_04_30	710_04_41	121_0348_1	260_034_109	266_01348_47	126_0134_99	1498_2_1	436_0134_128	3641_6_57	59_0348_11	132_0134_181	2490_0134_5	16_04_16	1065_0348_20	53_0348_100	52_0348_1	378_0348_17	63_0348_1	532_135_34	921_01348_6	294_0348_2
1305_348_133	1146_0134_2	1200_03_1	760_2_279	663_0134_131	1265_03_1	1264_034_24	2094_56_322	131_0134_23	226_01348_1	212_01348_1	41_04_1	3651_0348_2	167_0134_1	3551_034_51	695_0134_25	698_0348_129	29_0348_1	1945_0134_40	1370_0348_19	340_0348_33	2151_01348_5	400_0348_107	810_0348_104	1466_348_110	1461_034_23	817_04_63	674_0348_127	1308_04_25	710_04_47	121_0348_1	260_034_117	266_01348_45	126_0134_99	1498_2_1	436_0134_131	3641_6_60	59_0348_12	132_0134_187	2490_0134_6	16_04_13	1065_0348_19	53_0348_102	52_0348_1	378_0348_23	63_0348_1	532_135_35	921_01348_7	294_0348_3	377_0348_38
1305_348_146	1146_0134_1	1200_03_1	760_2_260	663_0134_122	1265_03_1	1264_034_22	2094_56_343	131_0134_23	226_01348_1	212_01348_1	41_04_1	3651_0348_3	167_0134_1	3551_034_49	695_0134_24	698_0348_135	29_0348_1	1945_0134_38	1370_0348_21	340_0348_27	2151_01348_3	400_0348_116	810_0348_101	1466_348_108	1461_034_20	817_04_59	674_0348_121	1308_04_27	710_04_47	121_0348_1	260_034_130	266_01348_48	126_0134_94	1498_2_1	436_0134_125	3641_6_50	59_0348_9	132_0134_179	2490_0134_8	16_04_12	1065_0348_24	53_0348_103	52_0348_1	378_0348_28	63_0348_1	532_135_36	921_01348_5	294_0348_3	377_0348_42
1305_348_156	1146_0134_1	1200_03_1	760_2_254	663_0134_116	1265_03_1	1264_034_24	2094_56_354	131_0134_23	226_01348_1	212_01348_1	41_04_1	3651_0348_3	167_0134_1	3551_034_43	695_0134_25	698_0348_135	29_0348_1	1945_0134_37	1370_0348_16	340_0348_29	2151_01348_2	400_0348_106	810_0348_88	1466_348_111	1461_034_16	817_04_66	674_0348_121	1308_04_28	710_04_45	121_0348_1	260_034_140	266_01348_50	126_0134_85	1498_2_1	436_0134_131	3641_6_57	59_0348_8	132_0134_182	2490_0134_11	16_04_7	1065_0348_29	53_0348_109	52_0348_1	378_0348_22	63_0348_1	532_135_35	921_01348_3	294_0348_3	377_0348_40
1305_348_173	1146_0134_1	1200_03_1	760_2_245	663_0134_117	1265_03_1	1264_034_23	2094_56_367	131_0134_25	226_01348_1	212_01348_1	41_04_1	3651_0348_2	167_0134_1	3551_034_56	695_0134_25	698_0348_134	29_0348_1	1945_0134_38	1370_0348_10	340_0348_26	2151_01348_2	400_0348_105	810_0348_95	1466_348_109	1461_034_14	817_04_65	674_0348_121	1308_04_32	710_04_40	121_0348_1	260_034_140	266_01348_48	126_0134_100	1498_2_1	436_0134_138	3641_6_46	59_0348_7	132_0134_192	2490_0134_9	16_04_8	1065_0348_28	53_0348_104	52_0348_1	378_0348_23	63_0348_1	532_135_26	921_01348_2	294_0348_2	377_0348_38
1305_348_173	1146_0134_1	1200_03_1	760_2_220	663_0134_116	1265_03_1	1264_034_22	2094_56_374	131_0134_26	226_01348_1	212_01348_1	41_04_1	3651_0348_2	167_0134_1	3551_034_67	695_0134_26	698_0348_138	29_0348_1	1945_0134_40	1370_0348_11	340_0348_27	2151_01348_3	400_0348_100	810_0348_92	1466_348_113	1461_034_11	817_04_64	674_0348_119	1308_04_33	710_04_43	121_0348_1	260_034_132	266_01348_52	126_0134_81	1498_2_1	436_0134_140	3641_6_47	59_0348_7	132_0134_187	2490_0134_13	16_04_9	1065_0348_29	53_0348_101	52_0348_1	378_0348_23	63_0348_1	532_135_34	921_01348_2	294_0348_3	377_0348_37
1305_348_179	1146_0134_1	1200_03_1	760_2_237	663_0134_118	1265_03_1	1264_034_23	2094_56_377	131_0134_22	226_01348_1	212_01348_1	41_04_1	3651_0348_1	167_0134_1	3551_034_68	695_0134_23	698_0348_142	29_0348_1	1945_0134_38	1370_0348_13	340_0348_29	2151_01348_2	400_0348_110	810_0348_98	1466_348_122	1461_034_11	817_04_55	674_0348_123	1308_04_36	710_04_47	121_0348_1	260_034_136	266_01348_44	126_0134_72	1498_2_1	436_0134_147	3641_6_47	59_0348_10	132_0134_185	2490_0134_13	16_04_10	1065_0348_29	53_0348_102	52_0348_1	378_0348_24	63_0348_1	532_135_32	921_01348_2	294_0348_3	377_0348_41
1305_348_174	212_01348_1	1200_03_1	760_2_235	663_0134_105	1265_03_1	1264_034_24	2094_56_387	131_0134_20	226_01348_1	1963_135_1	167_0134_1	3551_034_68	695_0134_18	698_0348_151	29_0348_1	1945_0134_40	1370_0348_11	340_0348_28	2151_01348_2	400_0348_105	810_0348_91	1466_348_116	1461_034_15	817_04_52	674_0348_120	1308_04_39	710_04_47	121_0348_1	260_034_132	266_01348_49	126_0134_69	1498_2_1	436_0134_149	3641_6_45	59_0348_10	132_0134_188	2490_0134_10	16_04_10	1065_0348_29	53_0348_107	52_0348_1	378_0348_24	63_0348_1	532_135_36	921_01348_1	294_0348_4	377_0348_40	593_6_1	595_0348_1
1305_348_173	212_01348_1	1200_03_1	760_2_245	663_0134_104	1265_03_1	1264_034_19	2094_56_394	131_0134_29	226_01348_1	1963_135_1	167_0134_1	3551_034_61	695_0134_19	698_0348_157	29_0348_1	1945_0134_36	1370_0348_10	340_0348_23	2151_01348_3	400_0348_108	810_0348_89	1466_348_118	1461_034_12	817_04_58	674_0348_134	1308_04_35	710_04_49	121_0348_1	260_034_124	266_01348_49	126_0134_72	1498_2_1	436_0134_147	3641_6_47	59_0348_7	132_0134_186	2490_0134_10	16_04_13	1065_0348_26	53_0348_115	52_0348_1	378_0348_24	63_0348_1	532_135_34	921_01348_2	294_0348_4	377_0348_40	593_6_1	595_0348_1
1305_348_186	212_01348_1	1200_03_1	760_2_252	663_0134_97	1265_03_1	1264_034_21	2094_56_387	131_0134_29	226_01348_1	1963_135_1	167_0134_1	3551_034_60	695_0134_18	698_0348_163	29_0348_1	1945_0134_30	1370_0348_9	340_0348_20	2151_01348_4	400_0348_112	810_0348_86	1466_348_124	1461_034_12	817_04_54	674_0348_141	1308_04_34	710_04_38	121_0348_1	260_034_121	266_01348_50	126_0134_73	1498_2_1	436_0134_139	3641_6_39	59_0348_6	132_0134_177	2490_0134_15	16_04_12	1065_0348_26	53_0348_116	52_0348_1	378_0348_24	63_0348_1	532_135_30	921_01348_2	294_0348_5	377_0348_41	593_6_1	595_0348_1
1305_348_199	212_01348_1	1200_03_1	760_2_266	663_0134_99	1265_03_1	1264_034_22	2094_56_386	131_0134_26	226_01348_1	1963_135_1	167_0134_1	3551_034_66	695_0134_18	698_0348_165	29_0348_1	1945_0134_30	1370_0348_10	340_0348_24	2151_01348_5	400_0348_120	810_0348_86	1466_348_124	1461_034_9	817_04_49	674_0348_130	1308_04_26	710_04_46	121_0348_1	260_034_120	266_01348_50	126_0134_72	1498_2_1	436_0134_138	3641_6_44	59_0348_6	132_0134_169	2490_0134_17	16_04_13	1065_0348_31	53_0348_122	52_0348_1	378_0348_26	63_0348_1	532_135_29	921_01348_2	294_0348_7	377_0348_38	593_6_2	595_0348_1
1305_348_199	212_01348_1	1200_03_1	760_2_279	663_0134_102	1265_03_1	1264_034_29	2094_56_391	131_0134_23	226_01348_1	1963_135_1	167_0134_1	3551_034_62	695_0134_16	698_0348_162	29_0348_1	1945_0134_34	1370_0348_9	340_0348_21	2151_01348_3	400_0348_128	810_0348_77	1466_348_116	1461_034_8	817_04_47	674_0348_138	1308_04_29	710_04_44	121_0348_1	260_034_116	266_01348_54	126_0134_70	1498_2_1	436_0134_133	3641_6_43	59_0348_3	132_0134_166	2490_0134_15	16_04_10	1065_0348_36	53_0348_115	52_0348_1	378_0348_25	63_0348_1	532_135_32	921_01348_1	294_0348_7	377_0348_31	593_6_3	595_0348_1
1305_348_207	212_01348_1	1200_03_1	760_2_265	663_0134_107	1265_03_1	1264_034_25	2094_56_400	131_0134_24	226_01348_1	1963_135_1	167_0134_1	3551_034_54	695_0134_16	698_0348_162	29_0348_1	1945_0134_31	1370_0348_7	340_0348_16	2151_01348_4	400_0348_142	810_0348_81	1466_348_106	1461_034_8	817_04_53	674_0348_135	1308_04_29	710_04_49	121_0348_1	260_034_115	266_01348_54	126_0134_69	1498_2_1	436_0134_129	3641_6_45	132_0134_163	2490_0134_15	16_04_11	1065_0348_34	53_0348_113	52_0348_1	378_0348_25	63_0348_1	532_135_29	921_01348_1	294_0348_7	377_0348_29	593_6_2	595_0348_1	596_348_3
1305_348_209	212_01348_1	1200_03_1	760_2_257	663_0134_105	1265_03_1	1264_034_30	2094_56_394	131_0134_27	226_01348_1	167_0134_1	3551_034_60	695_0134_15	698_0348_160	29_0348_1	1945_0134_36	1370_0348_8	340_0348_15	2151_01348_4	400_0348_148	810_0348_85	1466_348_101	1461_034_8	817_04_50	674_0348_135	1308_04_33	710_04_57	121_0348_1	260_034_117	266_01348_44	126_0134_65	1498_2_1	436_0134_136	3641_6_46	132_0134_154	2490_0134_10	16_04_10	1065_0348_33	53_0348_113	52_0348_1	378_0348_27	63_0348_1	532_135_29	294_0348_5	377_0348_28	593_6_1	595_0348_1	596_348_2	312_0348_179	314_034_1
1305_348_220	212_01348_1	1200_03_1	760_2_243	663_0134_102	1265_03_1	1264_034_27	2094_56_413	131_0134_29	226_01348_1	167_0134_1	3551_034_64	695_0134_12	698_0348_159	29_0348_1	1945_0134_33	1370_0348_10	340_0348_15	2151_01348_4	400_0348_149	810_0348_92	1466_348_95	1461_034_9	817_04_53	674_0348_137	1308_04_31	710_04_57	121_0348_1	260_034_116	266_01348_43	126_0134_59	1498_2_1	436_0134_143	3641_6_47	132_0134_144	2490_0134_11	16_04_9	1065_0348_35	53_0348_116	52_0348_1	378_0348_25	63_0348_1	532_135_27	294_0348_9	377_0348_28	593_6_1	595_0348_1	596_348_2	312_0348_185	314_034_1
1305_348_228	212_01348_1	1200_03_1	760_2_227	663_0134_104	1265_03_1	1264_034_27	2094_56_417	131_0134_34	226_01348_1	3551_034_62	695_0134_14	698_0348_168	29_0348_1	1945_0134_34	1370_0348_6	340_0348_17	402_04_279	400_0348_148	810_0348_93	1466_348_92	1461_034_7	817_04_63	674_0348_145	1308_04_31	710_04_57	121_0348_1	260_034_113	266_01348_41	126_0134_59	1498_2_1	436_0134_132	3641_6_43	132_0134_139	2490_0134_10	16_04_10	1065_0348_37	53_0348_121	52_0348_1	378_0348_29	63_0348_1	532_135_26	294_0348_7	377_0348_26	593_6_1	595_0348_1	596_348_2	312_0348_183	314_034_1	117_0134_1
1305_348_239	212_01348_1	1200_03_1	760_2_246	663_0134_100	1265_03_1	1264_034_24	2094_56_440	131_0134_34	226_01348_1	3551_034_55	695_0134_15	698_0348_166	29_0348_1	1945_0134_31	1370_0348_9	340_0348_16	402_04_273	400_0348_162	810_0348_94	1466_348_88	1461_034_8	817_04_62	674_0348_141	1308_04_32	710_04_54	121_0348_1	260_034_116	266_01348_44	126_0134_54	1498_2_1	436_0134_137	3641_6_40	132_0134_140	2490_0134_10	16_04_8	1065_0348_39	53_0348_117	52_0348_1	378_0348_30	63_0348_1	532_135_28	294_0348_8	377_0348_28	595_0348_1	596_348_1	312_0348_182	314_034_1	117_0134_1	278_0348_76
1305_348_249	212_01348_1	1200_03_1	760_2_243	663_0134_98	1265_03_1	1264_034_23	2094_56_445	131_0134_34	226_01348_1	3551_034_54	695_0134_14	698_0348_178	29_0348_1	1945_0134_28	1370_0348_7	340_0348_15	402_04_277	400_0348_164	810_0348_105	1466_348_83	1461_034_8	817_04_59	674_0348_140	1308_04_27	710_04_54	121_0348_1	260_034_118	266_01348_40	126_0134_52	1498_2_1	436_0134_144	3641_6_31	132_0134_136	2490_0134_9	16_04_8	1065_0348_40	53_0348_110	52_0348_1	378_0348_31	63_0348_1	532_135_25	294_0348_10	377_0348_27	595_0348_1	596_348_1	312_0348_174	314_034_1	117_0134_1	278_0348_80
1305_348_260	212_01348_1	1200_03_1	760_2_236	663_0134_102	1265_03_1	1264_034_19	2094_56_445	131_0134_30	226_01348_1	3551_034_59	695_0134_14	698_0348_181	29_0348_1	1945_0134_28	1370_0348_9	340_0348_16	402_04_281	400_0348_166	810_0348_102	1466_348_80	1461_034_6	817_04_59	674_0348_132	1308_04_23	710_04_51	121_0348_1	260_034_121	266_01348_34	126_0134_55	1498_2_1	436_0134_146	3641_6_26	132_0134_133	2490_0134_8	16_04_12	1065_0348_40	53_0348_110	52_0348_1	378_0348_26	63_0348_1	532_135_25	294_0348_14	377_0348_24	595_0348_1	596_348_2	312_0348_168	314_034_1	117_0134_1	278_0348_80
1305_348_265	212_01348_1	1200_03_1	760_2_232	663_0134_101	1265_03_1	1264_034_17	2094_56_457	131_0134_30	226_01348_1	3551_034_59	695_0134_13	698_0348_183	29_0348_1	1945_0134_29	1370_0348_10	340_0348_14	402_04_292	400_0348_167	810_0348_103	1466_348_81	1461_034_4	817_04_54	674_0348_127	1308_04_21	710_04_53	121_0348_1	260_034_113	266_01348_35	126_0134_62	1498_2_1	436_0134_147	3641_6_19	132_0134_137	2490_0134_5	16_04_13	1065_0348_39	53_0348_109	52_0348_1	378_0348_21	63_0348_1	532_135_30	294_0348_15	377_0348_27	595_0348_1	596_348_2	312_0348_180	314_034_1	117_0134_1	278_0348_83
1305_348_273	1200_03_1	760_2_236	663_0134_112	1265_03_1	1264_034_17	2094_56_452	131_0134_29	226_01348_1	3551_034_49	695_0134_10	698_0348_182	29_0348_1	1945_0134_30	1370_0348_7	340_0348_13	402_04_313	400_0348_167	810_0348_103	1466_348_76	1461_034_4	817_04_48	674_0348_113	1308_04_22	710_04_51	121_0348_1	260_034_106	266_01348_34	126_0134_62	1498_2_1	436_0134_152	3641_6_27	132_0134_144	2490_0134_3	16_04_12	1065_0348_30	53_0348_110	52_0348_1	378_0348_22	63_0348_1	532_135_29	294_0348_16	377_0348_29	595_0348_1	596_348_1	312_0348_187	314_034_1	117_0134_1	278_0348_84	1489_01348_775
1305_348_272	1200_03_1	760_2_237	663_0134_114	1265_03_1	1264_034_20	2094_56_472	131_0134_25	226_01348_1	3551_034_40	695_0134_12	698_0348_182	29_0348_1	1945_0134_28	1370_0348_6	340_0348_11	402_04_305	400_0348_161	810_0348_104	1466_348_81	285_6_4	817_04_43	674_0348_114	1308_04_19	710_04_42	121_0348_1	260_034_115	266_01348_34	126_0134_59	1498_2_1	436_0134_151	3641_6_25	132_0134_143	16_04_12	1065_0348_30	53_0348_110	52_0348_1	378_0348_23	63_0348_1	532_135_27	294_0348_16	377_0348_33	595_0348_1	312_0348_196	314_034_1	117_0134_1	278_0348_77	1489_01348_786	81_0348_8	87_348_53
1305_348_270	1200_03_1	760_2_228	663_0134_109	1265_03_1	1264_034_20	2094_56_478	131_0134_28	226_01348_1	3551_034_45	695_0134_10	698_0348_171	29_0348_1	1945_0134_29	1370_0348_5	340_0348_11	402_04_305	400_0348_162	810_0348_105	1466_348_71	285_6_3	817_04_37	674_0348_116	1308_04_16	710_04_38	121_0348_1	260_034_115	266_01348_39	126_0134_62	1498_2_1	436_0134_149	3641_6_26	132_0134_145	16_04_12	1065_0348_31	53_0348_121	52_0348_1	378_0348_31	63_0348_1	532_135_28	294_0348_14	377_0348_25	595_0348_1	312_0348_202	314_034_1	117_0134_1	278_0348_74	1489_01348_788	81_0348_4	87_348_54
1305_348_278	1200_03_1	760_2_219	663_0134_111	1265_03_1	1264_034_22	2094_56_491	131_0134_21	226_01348_1	3551_034_47	695_0134_9	698_0348_165	29_0348_1	1945_0134_28	1370_0348_6	340_0348_9	402_04_314	400_0348_164	810_0348_103	1466_348_59	285_6_3	817_04_45	674_0348_113	1308_04_18	710_04_38	121_0348_1	260_034_117	266_01348_40	126_0134_58	1498_2_1	436_0134_136	3641_6_25	132_0134_145	16_04_9	1065_0348_36	53_0348_116	52_0348_1	378_0348_28	63_0348_1	532_135_30	294_0348_13	377_0348_30	595_0348_1	312_0348_205	314_034_1	117_0134_1	278_0348_69	1489_01348_778	81_0348_4	87_348_55
1305_348_277	1200_03_1	760_2_212	663_0134_112	1265_03_1	1264_034_21	2094_56_481	131_0134_17	226_01348_1	3551_034_54	695_0134_5	698_0348_165	29_0348_1	1945_0134_25	1370_0348_6	340_0348_9	402_04_311	400_0348_166	810_0348_101	1466_348_55	285_6_1	817_04_37	674_0348_119	1308_04_21	710_04_36	121_0348_1	260_034_132	266_01348_40	126_0134_57	1498_2_1	436_0134_136	3641_6_30	132_0134_148	16_04_11	1065_0348_43	53_0348_126	378_0348_28	63_0348_1	532_135_30	294_0348_10	377_0348_28	595_0348_1	312_0348_205	314_034_1	117_0134_1	278_0348_76	1489_01348_766	81_0348_4	87_348_46	84_348_1
1305_348_278	1200_03_1	760_2_204	663_0134_118	1265_03_1	1264_034_19	2094_56_482	131_0134_14	226_01348_1	3551_034_58	695_0134_5	698_0348_169	29_0348_1	1945_0134_26	1370_0348_2	340_0348_7	402_04_292	400_0348_167	810_0348_95	1466_348_56	408_0134_30	674_0348_120	1308_04_17	710_04_30	121_0348_1	260_034_132	266_01348_39	126_0134_72	1498_2_1	436_0134_134	3641_6_32	132_0134_146	16_04_10	1065_0348_39	53_0348_130	378_0348_27	63_0348_1	532_135_35	294_0348_7	377_0348_24	595_0348_1	312_0348_201	314_034_1	117_0134_1	278_0348_78	1489_01348_763	81_0348_6	87_348_51	84_348_1	3470_03_40
1305_348_266	1200_03_1	760_2_203	663_0134_119	1265_03_1	1264_034_12	2094_56_475	131_0134_16	3551_034_63	695_0134_4	698_0348_179	29_0348_1	1945_0134_19	1370_0348_4	340_0348_7	402_04_284	400_0348_158	810_0348_91	1466_348_58	408_0134_31	674_0348_123	1308_04_17	710_04_32	121_0348_1	260_034_128	266_01348_40	126_0134_71	1498_2_1	436_0134_136	3641_6_26	132_0134_145	16_04_6	1065_0348_38	53_0348_134	378_0348_22	63_0348_1	532_135_31	294_0348_7	377_0348_28	595_0348_1	312_0348_200	314_034_1	117_0134_1	278_0348_72	1489_01348_782	81_0348_5	87_348_52	84_348_1	3470_03_45	791_0134_37
1305_348_266	1200_03_1	760_2_198	663_0134_114	1265_03_1	1264_034_9	2094_56_481	131_0134_12	3551_034_65	695_0134_4	698_0348_186	29_0348_1	1945_0134_18	1370_0348_4	340_0348_5	402_04_282	400_0348_159	810_0348_85	1466_348_58	408_0134_31	674_0348_124	1308_04_20	710_04_25	121_0348_1	260_034_131	266_01348_44	126_0134_65	1498_2_1	436_0134_132	3641_6_32	132_0134_147	16_04_5	1065_0348_39	53_0348_136	378_0348_30	63_0348_1	532_135_26	294_0348_10	377_0348_31	595_0348_1	312_0348_209	314_034_1	117_0134_1	278_0348_69	1489_01348_791	81_0348_5	87_348_44	84_348_1	3470_03_44	791_0134_41
1305_348_264	1200_03_1	760_2_213	663_0134_121	1265_03_1	1264_034_12	2094_56_465	131_0134_10	3551_034_74	695_0134_3	698_0348_185	29_0348_1	1945_0134_16	1370_0348_4	340_0348_3	402_04_281	400_0348_159	810_0348_86	1466_348_52	408_0134_35	674_0348_124	1308_04_21	710_04_26	121_0348_1	260_034_139	266_01348_43	126_0134_62	1498_2_1	436_0134_131	3641_6_33	132_0134_137	16_04_3	1065_0348_38	53_0348_136	378_0348_27	63_0348_1	532_135_28	294_0348_7	377_0348_32	595_0348_1	312_0348_210	314_034_1	117_0134_1	278_0348_69	1489_01348_780	81_0348_5	87_348_42	84_348_1	3470_03_45	791_0134_40
1305_348_286	1200_03_1	760_2_202	663_0134_117	1265_03_1	1264_034_13	2094_56_460	131_0134_13	3551_034_79	695_0134_3	698_0348_167	29_0348_1	1945_0134_13	1370_0348_4	340_0348_3	402_04_282	400_0348_154	810_0348_82	1466_348_60	408_0134_35	674_0348_123	1308_04_22	710_04_25	121_0348_1	260_034_141	266_01348_40	126_0134_63	1498_2_1	436_0134_131	3641_6_30	132_0134_140	16_04_2	1065_0348_41	53_0348_148	378_0348_27	63_0348_1	532_135_34	294_0348_5	377_0348_27	595_0348_1	312_0348_206	314_034_1	117_0134_1	278_0348_70	1489_01348_770	81_0348_3	87_348_38	84_348_1	3470_03_47	791_0134_37
1305_348_312	1200_03_1	760_2_182	663_0134_116	1265_03_1	1264_034_12	2094_56_479	131_0134_9	3551_034_78	695_0134_2	698_0348_166	29_0348_1	1945_0134_16	1370_0348_5	340_0348_4	402_04_280	400_0348_147	810_0348_77	1466_348_57	408_0134_32	674_0348_127	1308_04_21	710_04_24	121_0348_1	260_034_141	266_01348_44	126_0134_59	1498_2_1	436_0134_135	3641_6_30	132_0134_135	16_04_3	1065_0348_44	53_0348_150	378_0348_26	63_0348_1	532_135_30	294_0348_9	377_0348_25	595_0348_1	312_0348_216	314_034_1	117_0134_1	278_0348_76	1489_01348_784	81_0348_1	87_348_42	84_348_1	3470_03_40	791_0134_35
1305_348_330	1200_03_1	760_2_171	663_0134_111	1265_03_1	1264_034_8	2094_56_485	131_0134_8	3551_034_66	695_0134_2	698_0348_169	29_0348_1	1945_0134_17	1370_0348_4	340_0348_3	402_04_286	400_0348_146	810_0348_73	1466_348_54	408_0134_32	674_0348_121	1308_04_19	710_04_27	121_0348_1	260_034_145	266_01348_44	126_0134_63	1498_2_1	436_0134_131	3641_6_32	132_0134_130	16_04_4	1065_0348_48	53_0348_152	378_0348_30	532_135_31	294_0348_8	377_0348_27	595_0348_1	312_0348_217	314_034_1	117_0134_1	278_0348_81	1489_01348_783	81_0348_1	87_348_49	84_348_1	3470_03_42	791_0134_36	524_348_4
1305_348_343	1200_03_1	760_2_159	663_0134_113	1265_03_1	1264_034_7	2094_56_470	131_0134_8	3551_034_63	695_0134_1	698_0348_172	29_0348_1	1945_0134_12	1370_0348_3	340_0348_2	402_04_292	400_0348_154	810_0348_73	1466_348_52	408_0134_28	674_0348_118	1308_04_22	710_04_27	121_0348_1	260_034_158	266_01348_46	126_0134_62	1498_2_1	436_0134_149	3641_6_33	132_0134_124	16_04_5	1065_0348_42	53_0348_153	378_0348_28	532_135_30	294_0348_10	377_0348_26	595_0348_1	312_0348_220	314_034_1	117_0134_1	278_0348_83	1489_01348_792	81_0348_1	87_348_53	84_348_1	3470_03_48	791_0134_31	524_348_4
1305_348_334	1200_03_1	760_2_158	663_0134_116	1265_03_1	1264_034_6	2094_56_473	131_0134_10	3551_034_61	698_0348_175	29_0348_1	1945_0134_10	1370_0348_4	340_0348_2	402_04_297	400_0348_170	810_0348_75	1466_348_54	408_0134_24	674_0348_124	1308_04_20	710_04_28	121_0348_1	260_034_163	266_01348_44	126_0134_57	1498_2_1	436_0134_153	3641_6_26	132_0134_121	16_04_6	1065_0348_41	53_0348_141	378_0348_29	532_135_28	294_0348_12	377_0348_25	595_0348_1	312_0348_213	314_034_1	117_0134_1	278_0348_88	1489_01348_801	81_0348_1	87_348_56	84_348_1	3470_03_56	791_0134_24	524_348_4	2268_2_1
1305_348_358	1200_03_1	760_2_153	663_0134_115	1265_03_1	1264_034_8	2094_56_473	131_0134_8	3551_034_55	698_0348_174	29_0348_1	1945_0134_12	1370_0348_4	402_04_294	400_0348_162	810_0348_67	1466_348_57	408_0134_26	674_0348_127	1308_04_23	710_04_27	121_0348_1	260_034_159	266_01348_44	126_0134_54	1498_2_1	436_0134_143	3641_6_25	132_0134_115	16_04_9	1065_0348_42	53_0348_138	378_0348_29	532_135_31	294_0348_13	377_0348_24	595_0348_1	312_0348_210	314_034_1	117_0134_1	278_0348_102	1489_01348_793	81_0348_1	87_348_58	84_348_1	3470_03_60	791_0134_26	524_348_4	2268_2_1	527_0134_1
1305_348_363	1200_03_1	760_2_140	663_0134_103	1265_03_1	1264_034_7	2094_56_474	131_0134_8	3551_034_53	698_0348_175	29_0348_1	1945_0134_10	1370_0348_4	402_04_297	400_0348_166	810_0348_75	1466_348_57	408_0134_26	674_0348_134	1308_04_22	710_04_31	121_0348_1	260_034_147	266_01348_38	126_0134_58	1498_2_1	436_0134_145	3641_6_19	132_0134_122	16_04_7	1065_0348_44	53_0348_134	378_0348_31	532_135_28	294_0348_13	377_0348_29	595_0348_1	312_0348_207	314_034_1	117_0134_1	278_0348_96	1489_01348_792	81_0348_2	87_348_67	84_348_1	3470_03_58	791_0134_24	524_348_5	2268_2_1	527_0134_1
1305_348_373	1200_03_1	760_2_125	663_0134_112	1265_03_1	1264_034_7	2094_56_498	131_0134_7	3551_034_52	698_0348_172	29_0348_1	1945_0134_11	1370_0348_4	402_04_291	400_0348_177	810_0348_77	1466_348_53	408_0134_27	674_0348_147	1308_04_26	710_04_27	121_0348_1	260_034_144	266_01348_39	126_0134_53	1498_2_1	436_0134_144	3641_6_16	132_0134_113	16_04_8	1065_0348_48	53_0348_130	378_0348_33	532_135_28	294_0348_12	377_0348_24	595_0348_1	312_0348_213	314_034_1	117_0134_1	278_0348_88	1489_01348_784	81_0348_2	87_348_66	84_348_1	3470_03_54	791_0134_18	524_348_4	2268_2_1	527_0134_1
1305_348_370	1200_03_1	760_2_116	663_0134_108	1265_03_1	1264_034_6	2094_56_510	131_0134_9	3551_034_55	698_0348_161	29_0348_1	1945_0134_12	1370_0348_5	402_04_275	400_0348_180	810_0348_76	1466_348_47	408_0134_25	674_0348_147	1308_04_22	710_04_28	121_0348_1	260_034_147	266_01348_43	126_0134_60	1498_2_1	436_0134_140	3641_6_16	132_0134_109	16_04_7	1065_0348_53	53_0348_140	378_0348_30	532_135_27	294_0348_10	377_0348_20	595_0348_1	312_0348_208	314_034_1	117_0134_1	278_0348_90	1489_01348_767	81_0348_2	87_348_70	84_348_1	3470_03_57	791_0134_18	524_348_3	2268_2_1	527_0134_1
1305_348_385	1200_03_1	760_2_106	663_0134_106	1265_03_1	1264_034_5	2094_56_522	131_0134_9	3551_034_51	698_0348_160	29_0348_1	1945_0134_10	1370_0348_5	402_04_274	400_0348_187	810_0348_72	1466_348_47	408_0134_26	674_0348_158	1308_04_18	710_04_32	121_0348_1	260_034_143	266_01348_45	126_0134_63	1498_2_1	436_0134_145	3641_6_14	132_0134_105	16_04_8	1065_0348_54	53_0348_139	378_0348_34	532_135_32	294_0348_11	377_0348_24	595_0348_1	312_0348_210	314_034_1	117_0134_1	278_0348_82	1489_01348_767	81_0348_2	87_348_61	84_348_1	3470_03_53	791_0134_13	524_348_2	2268_2_1	527_0134_1
1305_348_395	760_2_110	663_0134_116	1265_03_1	1264_034_3	2094_56_515	131_0134_7	3551_034_48	698_0348_154	29_0348_1	1945_0134_8	1370_0348_3	402_04_275	400_0348_191	810_0348_72	1466_348_42	408_0134_29	674_0348_159	1308_04_19	710_04_32	121_0348_1	260_034_128	266_01348_39	126_0134_61	1498_2_1	436_0134_141	3641_6_14	132_0134_104	16_04_8	1065_0348_51	53_0348_140	378_0348_35	532_135_30	294_0348_12	377_0348_20	595_0348_1	312_0348_208	314_034_1	117_0134_1	278_0348_77	1489_01348_778	81_0348_2	87_348_61	84_348_1	3470_03_54	791_0134_15	524_348_2	2268_2_1	527_0134_1	1252_6_127
1305_348_409	760_2_118	663_0134_113	1265_03_1	1264_034_2	2094_56_513	131_0134_9	3551_034_43	698_0348_152	29_0348_1	1945_0134_6	1370_0348_3	402_04_272	400_0348_199	810_0348_66	1466_348_41	408_0134_31	674_0348_169	1308_04_15	710_04_31	121_0348_1	260_034_125	266_01348_39	126_0134_60	1498_2_1	436_0134_154	3641_6_8	132_0134_91	16_04_7	1065_0348_52	53_0348_148	378_0348_37	532_135_29	294_0348_10	377_0348_20	595_0348_1	312_0348_198	314_034_1	117_0134_1	278_0348_75	1489_01348_786	87_348_57	84_348_1	3470_03_54	791_0134_19	524_348_2	2268_2_1	527_0134_1	1252_6_138	1251_12_10
1305_348_419	760_2_112	663_0134_115	1265_03_1	1264_034_2	2094_56_501	131_0134_8	3551_034_37	698_0348_148	29_0348_1	1945_0134_4	1370_0348_4	402_04_258	400_0348_205	810_0348_70	1466_348_43	408_0134_29	674_0348_174	1308_04_15	710_04_28	121_0348_1	260_034_115	266_01348_42	126_0134_55	1498_2_1	436_0134_163	3641_6_8	132_0134_81	16_04_6	1065_0348_55	53_0348_144	378_0348_30	532_135_29	294_0348_13	377_0348_15	595_0348_1	312_0348_200	314_034_1	117_0134_1	278_0348_73	1489_01348_787	87_348_58	84_348_1	3470_03_60	791_0134_18	524_348_2	2268_2_1	527_0134_1	1252_6_138	1251_12_9
1305_348_436	760_2_114	663_0134_115	1265_03_1	2094_56_508	131_0134_7	3551_034_38	698_0348_137	29_0348_1	1945_0134_4	1370_0348_5	402_04_266	400_0348_213	810_0348_87	1466_348_41	408_0134_31	674_0348_171	1308_04_10	710_04_28	121_0348_1	260_034_123	266_01348_39	126_0134_45	1498_2_1	436_0134_151	3641_6_4	132_0134_80	16_04_5	1065_0348_55	53_0348_145	378_0348_26	532_135_32	294_0348_13	377_0348_16	595_0348_1	312_0348_194	314_034_1	117_0134_1	278_0348_71	1489_01348_790	87_348_59	84_348_1	3470_03_61	791_0134_21	524_348_2	2268_2_1	527_0134_1	1252_6_136	1251_12_7	366_0348_106
1305_348_463	760_2_109	663_0134_113	1265_03_1	2094_56_486	131_0134_10	3551_034_45	698_0348_141	29_0348_1	1945_0134_5	1370_0348_7	402_04_262	400_0348_213	810_0348_87	1466_348_37	408_0134_31	674_0348_166	1308_04_7	710_04_28	121_0348_1	260_034_108	266_01348_36	126_0134_46	1498_2_1	436_0134_154	3641_6_6	132_0134_80	16_04_4	1065_0348_49	53_0348_146	378_0348_28	532_135_35	294_0348_11	377_0348_18	595_0348_1	312_0348_196	314_034_1	117_0134_1	278_0348_74	1489_01348_811	87_348_68	84_348_1	3470_03_64	791_0134_17	524_348_4	2268_2_1	527_0134_1	1252_6_130	1251_12_6	366_0348_86
1305_348_485	760_2_112	663_0134_112	1265_03_1	2094_56_504	131_0134_11	3551_034_47	698_0348_144	29_0348_1	1945_0134_3	1370_0348_8	402_04_240	400_0348_214	810_0348_87	1466_348_39	408_0134_33	674_0348_174	1308_04_6	710_04_25	121_0348_1	260_034_119	266_01348_36	126_0134_44	1498_2_1	436_0134_159	3641_6_6	132_0134_78	16_04_4	1065_0348_51	53_0348_142	378_0348_21	532_135_44	294_0348_16	377_0348_21	595_0348_1	312_0348_193	314_034_1	117_0134_1	278_0348_72	1489_01348_811	87_348_66	84_348_1	3470_03_63	791_0134_13	524_348_4	2268_2_1	527_0134_1	1252_6_118	1251_12_6	366_0348_81
1305_348_485	760_2_121	663_0134_111	1265_03_1	2094_56_525	131_0134_13	3551_034_43	698_0348_157	29_0348_1	1945_0134_3	1370_0348_7	402_04_237	400_0348_211	810_0348_92	1466_348_35	408_0134_32	674_0348_169	1308_04_4	710_04_29	121_0348_1	260_034_114	266_01348_31	126_0134_42	1498_2_1	436_0134_156	3641_6_7	132_0134_79	16_04_5	1065_0348_54	53_0348_140	378_0348_24	532_135_40	294_0348_14	377_0348_22	595_0348_1	312_0348_197	314_034_1	117_0134_1	278_0348_67	1489_01348_832	87_348_72	84_348_1	3470_03_63	791_0134_13	524_348_3	2268_2_1	527_0134_1	1252_6_113	1251_12_6	366_0348_94
1305_348_489	760_2_117	663_0134_112	1265_03_1	2094_56_530	131_0134_12	3551_034_43	698_0348_157	29_0348_1	1945_0134_5	1370_0348_8	402_04_245	400_0348_208	810_0348_95	1466_348_31	408_0134_36	674_0348_166	1308_04_5	710_04_37	121_0348_1	260_034_110	266_01348_33	126_0134_43	1498_2_1	436_0134_165	3641_6_6	132_0134_77	16_04_4	1065_0348_56	53_0348_132	378_0348_22	532_135_39	294_0348_14	377_0348_26	595_0348_1	312_0348_196	314_034_1	117_0134_1	278_0348_63	1489_01348_838	87_348_75	84_348_1	3470_03_60	791_0134_11	524_348_2	2268_2_1	527_0134_1	1252_6_118	1251_12_7	366_0348_90
1305_348_485	760_2_120	663_0134_105	1265_03_1	2094_56_548	131_0134_16	3551_034_35	698_0348_155	29_0348_1	1945_0134_7	1370_0348_7	402_04_252	400_0348_207	810_0348_92	1466_348_33	408_0134_35	674_0348_163	1308_04_5	710_04_34	121_0348_1	260_034_121	266_01348_31	126_0134_41	1498_2_1	436_0134_162	3641_6_7	132_0134_76	16_04_6	1065_0348_62	53_0348_128	378_0348_23	532_135_42	294_0348_14	377_0348_26	595_0348_1	312_0348_196	314_034_1	117_0134_1	278_0348_66	1489_01348_842	87_348_75	84_348_1	3470_03_68	791_0134_13	524_348_3	2268_2_1	527_0134_1	1252_6_104	1251_12_5	366_0348_100
1305_348_482	760_2_111	663_0134_105	1265_03_1	2094_56_550	131_0134_15	3551_034_30	698_0348_158	29_0348_1	1945_0134_7	1370_0348_9	402_04_257	400_0348_210	810_0348_84	1466_348_28	408_0134_34	674_0348_158	1308_04_2	710_04_38	121_0348_1	260_034_129	266_01348_35	126_0134_43	1498_2_1	436_0134_163	3641_6_9	132_0134_82	16_04_5	1065_0348_61	53_0348_129	378_0348_21	532_135_42	294_0348_17	377_0348_26	595_0348_1	312_0348_197	314_034_1	117_0134_1	278_0348_74	1489_01348_848	87_348_77	84_348_1	3470_03_67	791_0134_10	524_348_2	2268_2_1	527_0134_1	1252_6_116	1251_12_7	366_0348_106
1305_348_492	760_2_103	663_0134_115	1265_03_1	2094_56_537	131_0134_18	3551_034_34	698_0348_165	29_0348_1	1945_0134_7	1370_0348_8	402_04_273	400_0348_208	810_0348_84	1466_348_32	408_0134_32	674_0348_152	710_04_32	121_0348_1	260_034_133	266_01348_33	126_0134_36	1498_2_1	436_0134_173	3641_6_10	132_0134_84	16_04_7	1065_0348_56	53_0348_128	378_0348_24	532_135_39	294_0348_18	377_0348_26	595_0348_1	312_0348_205	314_034_1	117_0134_1	278_0348_72	1489_01348_843	87_348_74	84_348_1	3470_03_62	791_0134_12	524_348_2	2268_2_1	527_0134_1	1252_6_107	1251_12_7	366_0348_105	424_01348_51
1305_348_526	760_2_107	663_0134_107	1265_03_1	2094_56_551	131_0134_11	3551_034_27	698_0348_169	29_0348_1	1945_0134_13	1370_0348_7	402_04_277	400_0348_209	810_0348_80	1466_348_34	408_0134_32	674_0348_161	710_04_28	121_0348_1	260_034_135	266_01348_34	126_0134_37	1498_2_1	436_0134_164	3641_6_7	132_0134_86	16_04_5	1065_0348_48	53_0348_130	378_0348_23	532_135_37	294_0348_22	377_0348_30	595_0348_1	312_0348_201	314_034_1	117_0134_1	278_0348_77	1489_01348_848	87_348_73	84_348_1	3470_03_62	791_0134_10	524_348_2	2268_2_1	527_0134_1	1252_6_96	1251_12_10	366_0348_111	424_01348_51
1305_348_524	760_2_107	663_0134_112	1265_03_1	2094_56_563	131_0134_15	3551_034_21	698_0348_173	29_0348_1	1945_0134_14	1370_0348_9	402_04_274	400_0348_212	810_0348_87	1466_348_36	408_0134_34	674_0348_165	710_04_27	121_0348_1	260_034_144	266_01348_30	126_0134_33	1498_2_1	436_0134_170	3641_6_3	132_0134_78	16_04_5	1065_0348_49	53_0348_131	378_0348_19	532_135_40	294_0348_22	377_0348_31	595_0348_1	312_0348_198	314_034_1	117_0134_1	278_0348_77	1489_01348_832	87_348_65	84_348_1	3470_03_62	791_0134_10	524_348_3	2268_2_1	527_0134_1	1252_6_90	1251_12_10	366_0348_120	424_01348_49
1305_348_532	760_2_91	663_0134_112	1265_03_1	2094_56_570	131_0134_15	3551_034_23	698_0348_163	29_0348_1	1945_0134_15	1370_0348_9	402_04_278	400_0348_213	810_0348_75	1466_348_34	408_0134_39	674_0348_153	710_04_19	121_0348_1	260_034_147	266_01348_29	126_0134_30	1498_2_1	436_0134_176	3641_6_2	132_0134_78	16_04_5	1065_0348_45	53_0348_146	378_0348_19	532_135_36	294_0348_19	377_0348_33	595_0348_1	312_0348_197	314_034_1	117_0134_1	278_0348_74	1489_01348_834	87_348_65	84_348_1	3470_03_66	791_0134_11	524_348_2	2268_2_1	527_0134_1	1252_6_84	1251_12_11	366_0348_119	424_01348_52
1305_348_524	760_2_87	663_0134_113	1265_03_1	2094_56_560	131_0134_15	3551_034_28	698_0348_157	29_0348_1	1945_0134_15	1370_0348_6	402_04_282	400_0348_213	810_0348_77	1466_348_42	408_0134_35	674_0348_146	710_04_19	121_0348_1	260_034_157	266_01348_28	126_0134_35	1498_2_1	436_0134_169	3641_6_2	132_0134_79	16_04_4	1065_0348_46	53_0348_153	378_0348_19	532_135_33	294_0348_19	377_0348_38	595_0348_1	312_0348_187	314_034_1	117_0134_1	278_0348_79	1489_01348_841	87_348_74	84_348_1	3470_03_66	791_0134_13	524_348_2	2268_2_1	527_0134_1	1252_6_95	1251_12_9	366_0348_118	424_01348_42
1305_348_537	760_2_100	663_0134_108	1265_03_1	2094_56_577	131_0134_16	3551_034_25	698_0348_162	29_0348_1	1945_0134_12	1370_0348_6	402_04_299	400_0348_203	810_0348_85	1466_348_46	408_0134_35	674_0348_148	710_04_18	121_0348_1	260_034_154	266_01348_28	126_0134_42	1498_2_1	132_0134_79	16_04_4	1065_0348_42	53_0348_156	378_0348_15	532_135_24	294_0348_19	377_0348_37	595_0348_1	312_0348_183	314_034_1	117_0134_1	278_0348_80	1489_01348_847	87_348_63	84_348_1	3470_03_65	791_0134_12	524_348_2	527_0134_1	1252_6_90	1251_12_10	366_0348_108	424_01348_47	2075_0134_2	309_0134_1	1139_0134_26
1305_348_549	760_2_89	663_0134_110	1265_03_1	2094_56_592	131_0134_15	3551_034_27	698_0348_151	29_0348_1	1945_0134_12	1370_0348_5	402_04_297	400_0348_207	810_0348_89	1466_348_41	408_0134_32	674_0348_136	710_04_13	121_0348_1	260_034_153	266_01348_29	126_0134_37	1498_2_1	132_0134_80	16_04_4	1065_0348_33	53_0348_168	378_0348_13	532_135_22	294_0348_12	377_0348_40	595_0348_1	312_0348_191	314_034_1	117_0134_1	278_0348_77	1489_01348_875	87_348_62	84_348_1	3470_03_54	791_0134_11	524_348_3	527_0134_1	1252_6_103	1251_12_12	366_0348_109	424_01348_49	2075_0134_1	309_0134_1	1139_0134_21
1305_348_559	760_2_78	663_0134_105	1265_03_1	2094_56_570	131_0134_17	3551_034_29	698_0348_151	29_0348_1	1945_0134_12	1370_0348_4	402_04_291	400_0348_208	810_0348_89	1466_348_42	408_0134_30	674_0348_140	710_04_12	121_0348_1	260_034_168	266_01348_33	126_0134_32	1498_2_1	132_0134_73	16_04_4	1065_0348_31	53_0348_173	378_0348_12	532_135_19	294_0348_11	377_0348_44	595_0348_1	312_0348_192	314_034_1	117_0134_1	278_0348_73	1489_01348_874	87_348_65	84_348_1	3470_03_54	791_0134_11	524_348_1	527_0134_1	1252_6_100	1251_12_11	366_0348_116	424_01348_51	309_0134_1	1139_0134_25	963_013_34
1305_348_560	760_2_77	663_0134_115	1265_03_1	2094_56_569	131_0134_15	3551_034_35	698_0348_150	29_0348_1	1945_0134_12	1370_0348_7	402_04_315	400_0348_208	810_0348_80	1466_348_49	408_0134_31	674_0348_137	710_04_13	121_0348_1	260_034_170	266_01348_36	126_0134_35	1498_2_1	132_0134_71	16_04_3	1065_0348_24	53_0348_174	378_0348_13	532_135_16	294_0348_12	377_0348_44	595_0348_1	312_0348_190	314_034_1	117_0134_1	278_0348_74	1489_01348_884	87_348_75	84_348_1	3470_03_57	791_0134_10	524_348_1	527_0134_1	1252_6_89	1251_12_12	366_0348_117	424_01348_48	309_0134_1	1139_0134_27	963_013_33
1305_348_571	760_2_66	663_0134_104	1265_03_1	2094_56_584	131_0134_15	3551_034_34	698_0348_145	29_0348_1	1945_0134_12	1370_0348_8	402_04_311	400_0348_213	810_0348_86	1466_348_48	408_0134_33	674_0348_145	710_04_14	121_0348_1	260_034_174	266_01348_33	126_0134_34	1498_2_1	132_0134_70	16_04_3	1065_0348_23	53_0348_164	378_0348_14	532_135_17	294_0348_13	377_0348_43	595_0348_1	312_0348_195	314_034_1	117_0134_1	278_0348_70	1489_01348_903	87_348_77	84_348_1	3470_03_56	791_0134_10	527_0134_1	1252_6_90	1251_12_8	366_0348_118	424_01348_42	309_0134_1	1139_0134_24	963_013_35	1339_034_21
1305_348_560	760_2_64	663_0134_111	1265_03_1	2094_56_595	131_0134_17	3551_034_26	698_0348_150	29_0348_1	1945_0134_13	1370_0348_8	402_04_313	400_0348_209	810_0348_83	1466_348_42	408_0134_29	674_0348_144	710_04_14	121_0348_1	260_034_170	266_01348_35	126_0134_26	1498_2_1	132_0134_75	1022_01348_14	1065_0348_18	53_0348_176	378_0348_17	16_04_5	532_135_16	294_0348_10	377_0348_44	595_0348_1	312_0348_186	314_034_1	117_0134_1	278_0348_67	1489_01348_896	87_348_83	84_348_1	3470_03_49	791_0134_9	527_0134_1	1252_6_87	1251_12_11	366_0348_116	424_01348_42	309_0134_1	1139_0134_24	1339_034_25
1305_348_560	760_2_63	663_0134_109	1265_03_1	2094_56_619	131_0134_21	3551_034_26	698_0348_145	29_0348_1	1945_0134_14	1370_0348_11	402_04_298	400_0348_198	810_0348_82	1466_348_40	408_0134_33	674_0348_151	710_04_15	121_0348_1	260_034_168	266_01348_36	126_0134_24	1498_2_1	132_0134_75	1022_01348_18	1065_0348_18	53_0348_186	378_0348_17	16_04_3	532_135_17	294_0348_9	377_0348_42	595_0348_1	312_0348_183	314_034_1	117_0134_1	278_0348_73	1489_01348_868	87_348_89	84_348_1	3470_03_38	791_0134_9	527_0134_1	1252_6_89	1251_12_11	366_0348_129	424_01348_45	309_0134_1	1139_0134_23	1339_034_28
1305_348_546	760_2_61	663_0134_108	1265_03_1	2094_56_634	131_0134_21	3551_034_26	698_0348_149	29_0348_1	1945_0134_14	1370_0348_10	402_04_292	400_0348_206	810_0348_85	1466_348_34	408_0134_30	674_0348_152	710_04_17	121_0348_1	260_034_177	266_01348_43	126_0134_29	1498_2_1	132_0134_77	1022_01348_16	1065_0348_19	53_0348_182	378_0348_18	16_04_3	532_135_16	294_0348_10	377_0348_40	595_0348_1	312_0348_183	314_034_1	117_0134_1	278_0348_66	1489_01348_889	87_348_91	84_348_1	3470_03_36	791_0134_14	527_0134_1	1252_6_86	1251_12_9	366_0348_128	424_01348_42	309_0134_1	1139_0134_17	1339_034_31
1305_348_564	760_2_63	663_0134_108	1265_03_1	2094_56_644	131_0134_21	3551_034_28	698_0348_161	29_0348_1	1945_0134_13	1370_0348_11	402_04_278	400_0348_203	810_0348_80	1466_348_33	408_0134_34	674_0348_155	710_04_14	121_0348_1	260_034_174	266_01348_44	126_0134_26	1498_2_1	132_0134_83	1022_01348_17	1065_0348_16	53_0348_190	378_0348_18	16_04_3	532_135_18	294_0348_10	377_0348_38	595_0348_1	312_0348_182	314_034_1	117_0134_1	278_0348_68	1489_01348_897	87_348_106	84_348_1	3470_03_30	791_0134_14	527_0134_1	1252_6_76	1251_12_9	366_0348_127	424_01348_42	309_0134_1	1139_0134_17	1339_034_30
1305_348_568	760_2_61	663_0134_102	1265_03_1	2094_56_652	131_0134_21	3551_034_25	698_0348_162	29_0348_1	1945_0134_12	1370_0348_9	402_04_257	400_0348_217	810_0348_86	1466_348_36	408_0134_29	674_0348_154	710_04_14	121_0348_1	260_034_177	266_01348_44	126_0134_28	1498_2_1	132_0134_83	1022_01348_15	1065_0348_20	53_0348_178	378_0348_17	16_04_3	532_135_19	294_0348_5	377_0348_34	595_0348_1	312_0348_178	314_034_1	117_0134_1	278_0348_67	1489_01348_891	87_348_106	84_348_1	3470_03_28	791_0134_15	527_0134_1	1252_6_72	1251_12_9	366_0348_118	424_01348_50	309_0134_1	1139_0134_18	1339_034_32
1305_348_583	760_2_50	663_0134_99	1265_03_1	2094_56_661	131_0134_22	3551_034_22	698_0348_159	29_0348_1	1945_0134_10	1370_0348_10	402_04_250	400_0348_218	810_0348_90	1466_348_33	408_0134_32	674_0348_149	710_04_17	121_0348_1	260_034_189	266_01348_43	126_0134_22	1498_2_1	132_0134_82	1022_01348_16	1065_0348_15	53_0348_166	378_0348_23	16_04_3	532_135_17	294_0348_5	377_0348_29	595_0348_1	312_0348_183	314_034_1	117_0134_1	278_0348_66	1489_01348_924	87_348_107	84_348_1	3470_03_22	791_0134_12	527_0134_1	1252_6_67	1251_12_8	366_0348_125	424_01348_49	309_0134_1	1139_0134_21	1339_034_34
1305_348_577	760_2_43	663_0134_102	1265_03_1	2094_56_687	131_0134_20	3551_034_17	698_0348_163	29_0348_1	1945_0134_7	1370_0348_10	402_04_233	400_0348_229	810_0348_87	1466_348_25	408_0134_37	674_0348_145	710_04_12	121_0348_1	260_034_183	266_01348_48	126_0134_21	1498_2_1	132_0134_82	1022_01348_17	1065_0348_14	53_0348_173	378_0348_23	16_04_3	532_135_15	294_0348_5	377_0348_20	595_0348_1	312_0348_180	314_034_1	117_0134_1	278_0348_59	1489_01348_940	87_348_105	84_348_1	3470_03_22	791_0134_10	527_0134_1	1252_6_65	1251_12_6	366_0348_134	424_01348_49	309_0134_1	1139_0134_18	1339_034_23
1305_348_582	760_2_42	663_0134_96	1265_03_1	2094_56_684	131_0134_26	3551_034_12	698_0348_156	29_0348_1	1945_0134_7	1370_0348_8	402_04_238	400_0348_233	810_0348_93	1466_348_28	408_0134_37	674_0348_143	710_04_10	121_0348_1	260_034_189	266_01348_51	126_0134_23	1498_2_1	132_0134_76	1022_01348_17	1065_0348_8	53_0348_170	378_0348_17	16_04_2	532_135_10	294_0348_5	377_0348_18	595_0348_1	312_0348_179	314_034_1	117_0134_1	278_0348_61	1489_01348_944	87_348_113	84_348_1	3470_03_22	791_0134_8	527_0134_1	1252_6_54	1251_12_7	366_0348_125	424_01348_49	309_0134_1	1139_0134_22	1339_034_15
1305_348_556	760_2_42	663_0134_91	1265_03_1	2094_56_694	131_0134_21	3551_034_13	698_0348_168	29_0348_1	1945_0134_7	1370_0348_5	402_04_235	400_0348_222	810_0348_98	1466_348_23	408_0134_35	674_0348_142	710_04_12	121_0348_1	260_034_183	266_01348_44	126_0134_23	1498_2_1	132_0134_84	1022_01348_15	1065_0348_12	53_0348_171	378_0348_19	16_04_3	532_135_10	294_0348_4	377_0348_16	595_0348_1	312_0348_168	314_034_1	117_0134_1	278_0348_60	1489_01348_952	87_348_106	84_348_1	3470_03_21	791_0134_10	527_0134_1	1252_6_58	1251_12_8	366_0348_113	424_01348_54	309_0134_1	1139_0134_23	1339_034_11
1305_348_547	760_2_33	663_0134_99	1265_03_1	2094_56_703	131_0134_22	3551_034_14	698_0348_166	29_0348_1	1945_0134_6	1370_0348_6	402_04_239	400_0348_239	810_0348_97	1466_348_21	408_0134_36	674_0348_127	710_04_12	121_0348_1	260_034_191	266_01348_42	126_0134_25	1498_2_1	132_0134_79	1022_01348_16	1065_0348_18	53_0348_167	378_0348_14	16_04_1	532_135_10	294_0348_4	377_0348_14	595_0348_1	312_0348_163	314_034_1	117_0134_1	278_0348_58	1489_01348_971	87_348_108	84_348_1	3470_03_24	791_0134_11	527_0134_1	1252_6_54	1251_12_10	366_0348_110	424_01348_48	309_0134_1	1139_0134_24	1339_034_15
1305_348_517	760_2_24	663_0134_93	1265_03_1	2094_56_710	131_0134_22	3551_034_15	698_0348_168	29_0348_1	1945_0134_7	1370_0348_4	402_04_226	400_0348_238	810_0348_82	1466_348_20	408_0134_30	674_0348_134	710_04_12	121_0348_1	260_034_173	266_01348_40	126_0134_22	1498_2_1	132_0134_80	1022_01348_15	1065_0348_22	53_0348_169	378_0348_14	16_04_2	532_135_9	294_0348_4	377_0348_14	595_0348_1	312_0348_168	117_0134_1	278_0348_67	1489_01348_981	87_348_113	84_348_1	3470_03_22	791_0134_13	527_0134_1	1252_6_52	1251_12_11	366_0348_118	424_01348_42	309_0134_1	1139_0134_23	1339_034_11	2603_0134_11
1305_348_506	760_2_24	663_0134_88	1265_03_1	2094_56_715	131_0134_25	3551_034_13	698_0348_176	29_0348_1	1945_0134_11	1370_0348_3	402_04_233	400_0348_234	810_0348_78	1466_348_20	408_0134_36	674_0348_144	710_04_13	121_0348_1	260_034_165	266_01348_37	126_0134_19	1498_2_1	132_0134_75	1022_01348_11	1065_0348_25	53_0348_161	378_0348_12	16_04_2	532_135_9	294_0348_3	377_0348_16	595_0348_1	312_0348_164	117_0134_1	278_0348_69	1489_01348_997	87_348_123	84_348_1	3470_03_22	791_0134_12	527_0134_1	1252_6_49	1251_12_10	366_0348_116	424_01348_42	309_0134_1	1139_0134_22	1339_034_12	2603_0134_9
1305_348_507	760_2_20	663_0134_86	1265_03_1	2094_56_709	131_0134_25	3551_034_12	698_0348_172	29_0348_1	1945_0134_12	1370_0348_4	402_04_231	400_0348_245	810_0348_78	1466_348_18	408_0134_32	674_0348_135	710_04_14	121_0348_1	260_034_171	266_01348_44	126_0134_17	1498_2_1	132_0134_85	1022_01348_11	1065_0348_28	53_0348_152	378_0348_11	16_04_1	532_135_5	294_0348_5	377_0348_13	595_0348_1	312_0348_164	117_0134_1	278_0348_73	1489_01348_1001	87_348_139	84_348_1	3470_03_20	791_0134_9	527_0134_1	1252_6_49	1251_12_7	366_0348_107	424_01348_41	309_0134_1	1139_0134_17	1339_034_16	2603_0134_10
1305_348_490	760_2_16	663_0134_89	1265_03_1	2094_56_715	131_0134_25	3551_034_17	698_0348_182	29_0348_1	1945_0134_12	1370_0348_2	402_04_244	400_0348_236	810_0348_86	1466_348_21	408_0134_33	674_0348_132	710_04_11	121_0348_1	260_034_179	266_01348_39	126_0134_15	1498_2_1	132_0134_82	1022_01348_13	1065_0348_25	53_0348_153	378_0348_10	16_04_1	532_135_4	294_0348_5	377_0348_13	595_0348_1	312_0348_169	117_0134_1	278_0348_78	1489_01348_1009	87_348_142	84_348_1	3470_03_20	791_0134_8	527_0134_1	1252_6_50	1251_12_8	366_0348_106	424_01348_31	309_0134_1	1139_0134_13	1339_034_20	2603_0134_9
1305_348_483	760_2_9	663_0134_81	1265_03_1	2094_56_713	131_0134_27	3551_034_13	698_0348_186	29_0348_1	1945_0134_14	1370_0348_1	402_04_249	400_0348_237	810_0348_89	1466_348_20	408_0134_33	674_0348_133	710_04_14	121_0348_1	260_034_188	266_01348_48	126_0134_13	1498_2_1	132_0134_91	1022_01348_9	1065_0348_29	53_0348_151	378_0348_11	16_04_1	532_135_7	294_0348_5	377_0348_9	595_0348_1	312_0348_168	117_0134_1	278_0348_72	1489_01348_1014	87_348_157	84_348_1	3470_03_25	791_0134_8	527_0134_1	1252_6_51	1251_12_7	366_0348_101	424_01348_30	309_0134_1	1139_0134_13	1339_034_20	2603_0134_11
1305_348_501	760_2_9	663_0134_89	1265_03_1	2094_56_708	131_0134_30	3551_034_14	698_0348_187	29_0348_1	1945_0134_12	1370_0348_1	402_04_240	400_0348_230	810_0348_90	1466_348_18	408_0134_33	674_0348_138	710_04_12	121_0348_1	260_034_175	266_01348_50	126_0134_14	1498_2_1	132_0134_94	1022_01348_9	1065_0348_32	53_0348_148	378_0348_10	16_04_1	532_135_8	294_0348_6	377_0348_8	595_0348_1	312_0348_174	117_0134_1	278_0348_73	1489_01348_1045	87_348_174	84_348_1	3470_03_27	791_0134_8	527_0134_1	1252_6_44	1251_12_7	366_0348_109	424_01348_28	309_0134_1	1139_0134_10	1339_034_20	2603_0134_7
1305_348_484	760_2_9	663_0134_93	1265_03_1	2094_56_695	131_0134_25	3551_034_13	698_0348_196	29_0348_1	1945_0134_14	1370_0348_1	402_04_238	400_0348_228	810_0348_86	1466_348_21	408_0134_34	674_0348_140	710_04_16	121_0348_1	260_034_169	266_01348_46	126_0134_15	1498_2_1	132_0134_82	1022_01348_10	1065_0348_30	53_0348_151	378_0348_9	532_135_7	294_0348_4	377_0348_11	595_0348_1	312_0348_188	117_0134_1	278_0348_83	1489_01348_1056	87_348_190	84_348_1	3470_03_27	791_0134_8	527_0134_1	1252_6_44	1251_12_8	366_0348_105	424_01348_26	309_0134_1	1139_0134_8	1339_034_21	2603_0134_6	301_013_1
1305_348_467	760_2_9	663_0134_92	1265_03_1	2094_56_687	131_0134_22	3551_034_15	698_0348_183	29_0348_1	1945_0134_15	402_04_221	400_0348_222	810_0348_82	1466_348_23	408_0134_37	674_0348_139	710_04_18	121_0348_1	260_034_166	266_01348_44	126_0134_12	1498_2_1	132_0134_86	1022_01348_13	1065_0348_27	53_0348_161	378_0348_10	532_135_6	294_0348_2	377_0348_8	595_0348_1	312_0348_188	117_0134_1	278_0348_86	1489_01348_1081	87_348_201	84_348_1	3470_03_26	791_0134_7	527_0134_1	1252_6_46	1251_12_7	366_0348_110	424_01348_28	309_0134_1	1139_0134_5	1339_034_19	2603_0134_6	301_013_1	304_135_1
1305_348_456	760_2_7	663_0134_96	1265_03_1	2094_56_695	131_0134_22	3551_034_15	698_0348_186	29_0348_1	1945_0134_17	402_04_207	400_0348_232	810_0348_78	1466_348_22	408_0134_37	674_0348_138	710_04_19	121_0348_1	260_034_170	266_01348_44	126_0134_12	1498_2_1	132_0134_80	1022_01348_15	1065_0348_25	53_0348_150	378_0348_10	532_135_6	294_0348_2	377_0348_7	595_0348_1	312_0348_191	117_0134_1	278_0348_80	1489_01348_1112	87_348_207	84_348_1	3470_03_25	791_0134_8	527_0134_1	1252_6_51	1251_12_4	366_0348_109	424_01348_25	309_0134_1	1139_0134_4	1339_034_20	2603_0134_4	301_013_1	304_135_1
1305_348_440	760_2_6	663_0134_85	1265_03_1	2094_56_697	131_0134_21	3551_034_19	698_0348_184	29_0348_1	1945_0134_17	402_04_211	400_0348_238	810_0348_77	1466_348_20	408_0134_34	674_0348_142	710_04_18	121_0348_1	260_034_177	266_01348_37	126_0134_16	1498_2_1	132_0134_78	1022_01348_19	1065_0348_26	53_0348_158	378_0348_9	532_135_6	294_0348_2	377_0348_6	595_0348_1	312_0348_197	117_0134_1	278_0348_82	1489_01348_1118	87_348_226	84_348_1	3470_03_28	791_0134_8	527_0134_1	1252_6_39	1251_12_5	366_0348_100	424_01348_24	309_0134_1	1139_0134_5	1339_034_18	2603_0134_7	301_013_1	304_135_1
1305_348_422	760_2_9	663_0134_91	1265_03_1	2094_56_695	131_0134_20	3551_034_14	698_0348_190	29_0348_1	1945_0134_16	402_04_214	400_0348_232	810_0348_86	1466_348_17	408_0134_29	674_0348_135	710_04_20	121_0348_1	260_034_174	266_01348_36	126_0134_17	1498_2_1	132_0134_90	1022_01348_17	1065_0348_28	53_0348_160	378_0348_7	532_135_5	294_0348_3	377_0348_7	595_0348_1	312_0348_201	117_0134_1	278_0348_87	1489_01348_1127	87_348_250	84_348_1	3470_03_26	791_0134_7	527_0134_1	1252_6_31	1251_12_2	366_0348_95	424_01348_19	309_0134_1	1139_0134_6	1339_034_15	2603_0134_6	301_013_1	304_135_1
1305_348_439	760_2_7	663_0134_87	1265_03_1	2094_56_714	131_0134_16	3551_034_8	698_0348_197	29_0348_1	1945_0134_15	402_04_219	400_0348_227	810_0348_85	1466_348_17	408_0134_28	674_0348_137	710_04_21	121_0348_1	260_034_171	266_01348_29	126_0134_14	1498_2_1	132_0134_83	1022_01348_17	1065_0348_28	53_0348_172	378_0348_7	532_135_8	294_0348_2	377_0348_9	595_0348_1	312_0348_201	117_0134_1	278_0348_88	1489_01348_1119	87_348_249	84_348_1	3470_03_27	791_0134_6	527_0134_1	1252_6_28	1251_12_2	366_0348_102	424_01348_16	309_0134_1	1139_0134_5	1339_034_13	2603_0134_7	301_013_1	304_135_1
1305_348_430	760_2_9	663_0134_92	1265_03_1	2094_56_719	131_0134_17	3551_034_7	698_0348_187	29_0348_1	1945_0134_14	402_04_223	400_0348_238	810_0348_84	1466_348_19	408_0134_30	674_0348_137	710_04_23	121_0348_1	260_034_182	266_01348_29	126_0134_9	1498_2_1	132_0134_80	1022_01348_18	1065_0348_28	53_0348_177	378_0348_7	532_135_7	294_0348_3	377_0348_10	595_0348_1	312_0348_200	117_0134_1	278_0348_86	1489_01348_1125	87_348_249	84_348_1	3470_03_25	791_0134_6	527_0134_1	1252_6_25	1251_12_2	366_0348_103	424_01348_17	309_0134_1	1139_0134_5	1339_034_15	2603_0134_6	301_013_1	304_135_1
1305_348_449	760_2_10	663_0134_87	1265_03_1	2094_56_708	131_0134_15	3551_034_8	698_0348_188	29_0348_1	1945_0134_15	402_04_209	400_0348_246	810_0348_91	1466_348_15	408_0134_28	674_0348_136	710_04_22	121_0348_1	260_034_181	266_01348_29	126_0134_12	1498_2_1	132_0134_81	1022_01348_17	1065_0348_27	53_0348_168	378_0348_7	532_135_7	294_0348_2	377_0348_9	595_0348_1	312_0348_204	117_0134_1	278_0348_89	1489_01348_1131	87_348_257	84_348_1	3470_03_19	791_0134_5	1252_6_23	1251_12_2	366_0348_103	424_01348_15	309_0134_1	1139_0134_3	1339_034_15	2603_0134_3	301_013_1	304_135_1	307_01348_4
1305_348_428	760_2_12	663_0134_80	1265_03_1	2094_56_717	131_0134_13	3551_034_5	698_0348_201	29_0348_1	1945_0134_14	402_04_212	400_0348_239	810_0348_99	1466_348_16	408_0134_27	674_0348_135	710_04_19	121_0348_1	260_034_191	266_01348_32	126_0134_9	1498_2_1	132_0134_83	1022_01348_17	1065_0348_29	53_0348_168	378_0348_6	532_135_10	294_0348_1	377_0348_8	595_0348_1	312_0348_207	117_0134_1	278_0348_85	1489_01348_1142	87_348_257	84_348_1	3470_03_18	791_0134_6	1252_6_17	1251_12_1	366_0348_101	424_01348_13	309_0134_1	1139_0134_5	1339_034_11	2603_0134_3	301_013_1	304_135_1	307_01348_2
1305_348_429	760_2_14	663_0134_78	1265_03_1	2094_56_740	131_0134_14	3551_034_4	698_0348_195	29_0348_1	1945_0134_15	402_04_221	400_0348_244	810_0348_104	1466_348_19	408_0134_26	674_0348_134	710_04_16	121_0348_1	260_034_190	266_01348_36	126_0134_12	1498_2_1	132_0134_89	1022_01348_17	1065_0348_27	53_0348_161	378_0348_9	532_135_10	294_0348_1	377_0348_6	595_0348_1	312_0348_208	117_0134_1	278_0348_93	1489_01348_1145	87_348_247	84_348_1	3470_03_16	791_0134_7	1252_6_17	1251_12_2	366_0348_106	424_01348_11	309_0134_1	1139_0134_5	1339_034_9	2603_0134_4	301_013_1	304_135_1	307_01348_1
1305_348_423	760_2_14	663_0134_75	1265_03_1	2094_56_744	131_0134_16	3551_034_5	698_0348_177	29_0348_1	1945_0134_16	402_04_219	400_0348_250	810_0348_103	1466_348_21	408_0134_33	674_0348_132	710_04_15	121_0348_1	260_034_193	266_01348_34	126_0134_9	1498_2_1	132_0134_95	1022_01348_19	1065_0348_27	53_0348_162	378_0348_7	532_135_13	377_0348_4	595_0348_1	312_0348_197	117_0134_1	278_0348_99	1489_01348_1135	87_348_240	84_348_1	3470_03_19	791_0134_6	1252_6_15	1251_12_2	366_0348_110	424_01348_10	309_0134_1	1139_0134_8	1339_034_11	2603_0134_6	301_013_1	304_135_1	307_01348_2	243_0134_5
1305_348_429	760_2_14	663_0134_78	1265_03_1	2094_56_742	131_0134_19	3551_034_2	698_0348_179	29_0348_1	1945_0134_19	402_04_210	400_0348_251	810_0348_102	1466_348_24	408_0134_35	674_0348_130	710_04_17	121_0348_1	260_034_197	266_01348_45	126_0134_7	1498_2_1	132_0134_102	1022_01348_19	1065_0348_23	53_0348_169	378_0348_5	532_135_16	377_0348_3	595_0348_1	312_0348_191	117_0134_1	278_0348_104	1489_01348_1133	87_348_264	84_348_1	3470_03_16	791_0134_6	1252_6_17	1251_12_3	366_0348_103	424_01348_7	309_0134_1	1139_0134_7	1339_034_11	2603_0134_8	301_013_1	304_135_1	307_01348_1	243_0134_5
1305_348_420	760_2_13	663_0134_77	1265_03_1	2094_56_703	131_0134_17	3551_034_1	698_0348_186	29_0348_1	1945_0134_23	402_04_204	400_0348_273	810_0348_107	1466_348_26	408_0134_36	674_0348_137	710_04_12	121_0348_1	260_034_191	266_01348_40	126_0134_5	1498_2_1	132_0134_109	1022_01348_22	1065_0348_17	53_0348_160	378_0348_5	532_135_24	377_0348_2	595_0348_1	312_0348_181	117_0134_1	278_0348_93	1489_01348_1112	87_348_279	84_348_1	3470_03_17	791_0134_6	1252_6_11	1251_12_6	366_0348_94	424_01348_6	309_0134_1	1139_0134_5	1339_034_11	2603_0134_7	301_013_1	304_135_1	307_01348_2	243_0134_4
1305_348_423	760_2_10	663_0134_76	1265_03_1	2094_56_693	131_0134_18	3551_034_1	698_0348_192	29_0348_1	1945_0134_18	402_04_206	400_0348_283	810_0348_111	1466_348_28	408_0134_37	674_0348_133	710_04_11	121_0348_1	260_034_193	266_01348_40	126_0134_5	1498_2_1	132_0134_103	1022_01348_25	1065_0348_20	53_0348_150	378_0348_5	532_135_26	377_0348_1	595_0348_1	312_0348_180	117_0134_1	278_0348_98	1489_01348_1118	87_348_288	84_348_1	3470_03_20	791_0134_6	1252_6_7	1251_12_4	366_0348_101	424_01348_6	309_0134_1	1139_0134_5	1339_034_8	2603_0134_7	301_013_1	304_135_1	307_01348_2	243_0134_3
1305_348_428	760_2_7	663_0134_76	1265_03_1	2094_56_709	131_0134_20	3551_034_1	698_0348_182	29_0348_1	1945_0134_17	402_04_193	400_0348_276	810_0348_108	1466_348_25	408_0134_37	674_0348_125	710_04_9	121_0348_1	260_034_203	266_01348_45	126_0134_5	1498_2_1	132_0134_104	1022_01348_26	1065_0348_17	53_0348_146	378_0348_6	532_135_24	377_0348_2	595_0348_1	312_0348_182	117_0134_1	278_0348_106	1489_01348_1128	87_348_294	84_348_1	3470_03_17	791_0134_5	1252_6_8	1251_12_3	366_0348_97	424_01348_6	309_0134_1	1139_0134_5	1339_034_10	2603_0134_7	301_013_1	304_135_1	307_01348_1	243_0134_6
1305_348_423	760_2_3	663_0134_73	1265_03_1	2094_56_736	131_0134_19	3551_034_1	698_0348_182	29_0348_1	1945_0134_17	402_04_174	400_0348_277	810_0348_101	1466_348_27	408_0134_42	674_0348_129	710_04_8	121_0348_1	260_034_209	266_01348_46	126_0134_7	1498_2_1	132_0134_104	1022_01348_33	1065_0348_15	53_0348_153	378_0348_4	532_135_28	377_0348_1	595_0348_1	312_0348_182	117_0134_1	278_0348_109	1489_01348_1159	87_348_284	84_348_1	3470_03_20	791_0134_7	1252_6_14	1251_12_3	366_0348_98	424_01348_7	309_0134_1	1139_0134_5	1339_034_12	2603_0134_8	301_013_1	304_135_1	307_01348_1	243_0134_5
1305_348_410	760_2_2	663_0134_72	1265_03_1	2094_56_756	131_0134_22	3551_034_1	698_0348_185	29_0348_1	1945_0134_18	402_04_170	400_0348_278	810_0348_106	1466_348_26	408_0134_47	674_0348_122	710_04_8	121_0348_1	260_034_218	266_01348_39	126_0134_7	1498_2_1	132_0134_100	1022_01348_37	1065_0348_22	53_0348_139	378_0348_5	532_135_35	377_0348_1	595_0348_1	312_0348_167	117_0134_1	278_0348_109	1489_01348_1183	87_348_268	84_348_1	3470_03_23	791_0134_4	1252_6_10	1251_12_5	366_0348_88	424_01348_4	309_0134_1	1139_0134_7	1339_034_13	2603_0134_6	301_013_1	304_135_1	307_01348_1	243_0134_6
1305_348_391	760_2_1	663_0134_78	1265_03_1	2094_56_764	131_0134_22	698_0348_187	29_0348_1	1945_0134_15	402_04_171	400_0348_274	810_0348_102	1466_348_29	408_0134_48	674_0348_128	710_04_6	121_0348_1	260_034_215	266_01348_40	126_0134_7	1498_2_1	132_0134_114	1022_01348_32	1065_0348_18	53_0348_150	378_0348_6	532_135_36	377_0348_1	595_0348_1	312_0348_164	117_0134_1	278_0348_104	1489_01348_1178	87_348_269	84_348_1	3470_03_21	791_0134_5	1252_6_12	1251_12_4	366_0348_81	424_01348_3	309_0134_1	1139_0134_5	1339_034_16	2603_0134_5	301_013_1	304_135_1	307_01348_1	243_0134_6	101_0348_5
1305_348_418	760_2_1	663_0134_87	1265_03_1	2094_56_750	131_0134_21	698_0348_183	29_0348_1	1945_0134_17	402_04_167	400_0348_282	810_0348_97	1466_348_28	408_0134_46	674_0348_120	710_04_4	121_0348_1	260_034_226	266_01348_41	126_0134_6	1498_2_1	132_0134_111	1022_01348_27	1065_0348_22	53_0348_144	378_0348_3	532_135_39	377_0348_1	595_0348_1	312_0348_170	117_0134_1	278_0348_96	1489_01348_1185	87_348_266	84_348_1	3470_03_18	791_0134_3	1252_6_12	1251_12_4	366_0348_69	424_01348_3	309_0134_1	1139_0134_6	1339_034_15	2603_0134_7	301_013_1	304_135_1	307_01348_2	243_0134_9	101_0348_7
1305_348_415	760_2_1	663_0134_89	1265_03_1	2094_56_754	131_0134_19	698_0348_182	1945_0134_17	402_04_172	400_0348_276	810_0348_85	1466_348_29	408_0134_56	674_0348_117	710_04_4	121_0348_1	260_034_222	266_01348_45	126_0134_6	1498_2_1	132_0134_113	1022_01348_23	1065_0348_21	53_0348_160	378_0348_5	532_135_44	595_0348_1	312_0348_165	117_0134_1	278_0348_98	1489_01348_1210	87_348_259	84_348_1	3470_03_17	791_0134_2	1252_6_10	1251_12_3	366_0348_68	424_01348_3	309_0134_1	1139_0134_6	1339_034_19	2603_0134_8	301_013_1	304_135_1	307_01348_3	243_0134_12	101_0348_5	104_013_171	2045_25_246
1305_348_387	663_0134_88	1265_03_1	2094_56_734	131_0134_15	698_0348_186	1945_0134_20	402_04_169	400_0348_273	810_0348_83	1466_348_21	408_0134_52	674_0348_111	710_04_2	121_0348_1	260_034_226	266_01348_42	126_0134_5	1498_2_1	132_0134_106	1022_01348_29	1065_0348_21	53_0348_168	378_0348_3	532_135_51	595_0348_1	312_0348_164	117_0134_1	278_0348_89	1489_01348_1212	87_348_263	84_348_1	3470_03_18	791_0134_1	1252_6_6	1251_12_3	366_0348_71	424_01348_3	309_0134_1	1139_0134_6	1339_034_19	2603_0134_10	301_013_1	304_135_1	307_01348_3	243_0134_12	101_0348_4	104_013_173	2045_25_244	33_0348_1
1305_348_359	663_0134_82	1265_03_1	2094_56_750	131_0134_16	698_0348_189	1945_0134_21	402_04_153	400_0348_271	810_0348_85	1466_348_29	408_0134_54	674_0348_115	710_04_2	121_0348_1	260_034_250	266_01348_43	126_0134_3	1498_2_1	132_0134_111	1022_01348_32	1065_0348_20	53_0348_165	378_0348_2	532_135_56	595_0348_1	312_0348_163	117_0134_1	278_0348_88	1489_01348_1200	87_348_262	84_348_1	3470_03_18	791_0134_1	1252_6_4	1251_12_4	366_0348_70	424_01348_4	309_0134_1	1139_0134_6	1339_034_19	2603_0134_8	301_013_1	304_135_1	307_01348_2	243_0134_13	101_0348_5	104_013_191	2045_25_233	33_0348_1
1305_348_364	663_0134_83	1265_03_1	2094_56_745	131_0134_14	698_0348_186	1945_0134_20	402_04_156	400_0348_269	810_0348_96	1466_348_29	408_0134_48	674_0348_110	710_04_2	121_0348_1	260_034_249	266_01348_47	126_0134_8	1498_2_1	132_0134_116	1022_01348_28	1065_0348_21	53_0348_160	378_0348_1	532_135_65	595_0348_1	312_0348_165	117_0134_1	278_0348_92	1489_01348_1189	87_348_258	84_348_1	3470_03_12	791_0134_1	1252_6_4	1251_12_5	366_0348_68	424_01348_3	309_0134_1	1139_0134_5	1339_034_15	2603_0134_10	301_013_1	304_135_1	307_01348_4	243_0134_16	101_0348_4	104_013_182	2045_25_214	33_0348_1
1305_348_355	983_6_1	663_0134_87	1265_03_1	2094_56_755	131_0134_13	698_0348_183	1945_0134_20	402_04_148	400_0348_268	810_0348_84	1466_348_28	408_0134_48	674_0348_115	121_0348_1	260_034_245	266_01348_46	126_0134_8	132_0134_117	1022_01348_27	1065_0348_25	53_0348_152	378_0348_1	532_135_72	595_0348_1	312_0348_169	117_0134_1	278_0348_94	1489_01348_1181	87_348_250	84_348_1	3470_03_15	1252_6_7	1251_12_7	366_0348_61	424_01348_3	309_0134_1	1139_0134_6	1339_034_18	2603_0134_8	301_013_1	304_135_1	307_01348_4	243_0134_19	101_0348_6	104_013_183	2045_25_208	33_0348_1	908_348_1	34_0134_1
1305_348_349	983_6_1	663_0134_86	1265_03_1	2094_56_780	131_0134_13	698_0348_175	1945_0134_25	402_04_150	400_0348_268	810_0348_82	1466_348_32	408_0134_50	674_0348_104	121_0348_1	260_034_251	266_01348_42	126_0134_8	132_0134_121	1022_01348_27	1065_0348_24	53_0348_150	378_0348_1	532_135_75	595_0348_1	312_0348_181	117_0134_1	278_0348_92	1489_01348_1205	87_348_244	84_348_1	3470_03_18	1252_6_6	1251_12_9	366_0348_56	424_01348_3	309_0134_1	1139_0134_6	1339_034_20	2603_0134_8	301_013_1	304_135_1	307_01348_2	243_0134_15	101_0348_4	104_013_182	2045_25_205	33_0348_1	908_348_1	34_0134_1
1305_348_328	983_6_1	663_0134_74	1265_03_1	2094_56_772	131_0134_16	698_0348_177	1945_0134_21	402_04_142	400_0348_280	810_0348_83	1466_348_30	408_0134_51	674_0348_99	121_0348_1	260_034_249	266_01348_46	126_0134_10	132_0134_118	1022_01348_22	1065_0348_18	53_0348_148	532_135_80	595_0348_1	312_0348_186	117_0134_1	278_0348_94	1489_01348_1211	87_348_232	84_348_1	3470_03_17	1252_6_8	1251_12_9	366_0348_60	424_01348_3	309_0134_1	1139_0134_7	1339_034_18	2603_0134_9	301_013_1	304_135_1	307_01348_2	243_0134_14	101_0348_4	104_013_185	2045_25_197	33_0348_1	908_348_1	34_0134_1	436_0134_249
1305_348_325	983_6_1	663_0134_66	1265_03_1	2094_56_771	131_0134_18	698_0348_176	1945_0134_22	402_04_139	400_0348_291	810_0348_80	1466_348_31	408_0134_45	674_0348_102	121_0348_1	260_034_234	266_01348_44	126_0134_15	132_0134_121	1022_01348_24	1065_0348_22	53_0348_151	532_135_94	595_0348_1	312_0348_183	117_0134_1	278_0348_90	1489_01348_1196	87_348_230	84_348_1	3470_03_16	1252_6_10	1251_12_9	366_0348_61	424_01348_2	309_0134_1	1139_0134_6	1339_034_20	2603_0134_9	301_013_1	304_135_1	307_01348_2	243_0134_11	101_0348_4	104_013_182	2045_25_191	33_0348_1	908_348_1	34_0134_1	436_0134_256
1305_348_320	983_6_1	663_0134_56	1265_03_1	2094_56_770	131_0134_17	698_0348_173	1945_0134_23	402_04_135	400_0348_292	810_0348_78	1466_348_35	408_0134_51	674_0348_102	121_0348_1	260_034_249	266_01348_41	126_0134_16	132_0134_119	1022_01348_24	1065_0348_24	53_0348_155	532_135_107	595_0348_1	312_0348_176	117_0134_1	278_0348_87	1489_01348_1182	87_348_239	84_348_1	3470_03_15	1252_6_8	1251_12_10	366_0348_61	424_01348_1	309_0134_1	1139_0134_6	1339_034_30	2603_0134_11	301_013_1	304_135_1	307_01348_2	243_0134_12	101_0348_3	104_013_180	2045_25_183	33_0348_1	908_348_1	34_0134_1	436_0134_252
1305_348_318	983_6_1	663_0134_60	1265_03_1	2094_56_770	131_0134_16	698_0348_173	1945_0134_23	402_04_135	400_0348_295	810_0348_73	1466_348_38	408_0134_54	674_0348_103	121_0348_1	260_034_247	266_01348_43	126_0134_17	132_0134_114	1022_01348_25	1065_0348_30	53_0348_160	532_135_123	595_0348_1	312_0348_172	117_0134_1	278_0348_96	1489_01348_1179	87_348_247	84_348_1	3470_03_17	1252_6_7	1251_12_11	366_0348_65	424_01348_3	309_0134_1	1139_0134_4	1339_034_35	2603_0134_9	301_013_1	304_135_1	307_01348_2	243_0134_13	101_0348_2	104_013_185	2045_25_187	33_0348_1	908_348_1	34_0134_1	436_0134_255
1305_348_309	983_6_1	663_0134_55	1265_03_1	2094_56_772	131_0134_14	698_0348_179	1945_0134_30	402_04_129	400_0348_303	810_0348_77	1466_348_39	408_0134_56	674_0348_112	121_0348_1	260_034_237	266_01348_41	126_0134_16	132_0134_115	1022_01348_24	1065_0348_36	53_0348_152	532_135_125	595_0348_1	312_0348_167	117_0134_1	278_0348_98	1489_01348_1173	87_348_245	84_348_1	3470_03_21	1252_6_3	1251_12_11	366_0348_72	424_01348_2	309_0134_1	1139_0134_4	1339_034_38	2603_0134_7	301_013_1	304_135_1	307_01348_2	243_0134_13	101_0348_3	104_013_194	2045_25_176	33_0348_1	908_348_1	34_0134_1	436_0134_256
1305_348_304	663_0134_60	1265_03_1	2094_56_771	131_0134_12	698_0348_181	1945_0134_31	402_04_130	400_0348_300	810_0348_78	1466_348_36	408_0134_56	674_0348_114	121_0348_1	260_034_234	266_01348_35	126_0134_16	132_0134_121	1022_01348_24	1065_0348_31	53_0348_143	532_135_135	595_0348_1	312_0348_166	117_0134_1	278_0348_93	1489_01348_1171	87_348_258	84_348_1	3470_03_26	1251_12_13	366_0348_71	424_01348_3	309_0134_1	1139_0134_4	1339_034_44	2603_0134_8	301_013_1	304_135_1	307_01348_2	243_0134_14	101_0348_3	104_013_202	2045_25_184	33_0348_1	908_348_1	848_0134_766	436_0134_260	431_6_1188	621_0134_76
1305_348_313	663_0134_53	1265_03_1	2094_56_777	131_0134_12	698_0348_186	1945_0134_35	402_04_122	400_0348_281	810_0348_80	1466_348_45	408_0134_72	674_0348_108	121_0348_1	260_034_232	266_01348_34	126_0134_12	132_0134_108	1022_01348_22	1065_0348_30	53_0348_150	532_135_130	595_0348_1	312_0348_173	117_0134_1	278_0348_93	1489_01348_1171	87_348_260	84_348_1	3470_03_29	1251_12_15	366_0348_74	424_01348_2	309_0134_1	1139_0134_3	1339_034_47	2603_0134_7	301_013_1	304_135_1	307_01348_2	243_0134_13	101_0348_4	104_013_204	2045_25_184	33_0348_1	908_348_1	848_0134_770	436_0134_263	431_6_1171	621_0134_79
1305_348_315	663_0134_56	1265_03_1	2094_56_777	131_0134_11	698_0348_200	1945_0134_33	402_04_125	400_0348_279	810_0348_72	1466_348_47	408_0134_71	674_0348_102	121_0348_1	260_034_221	266_01348_30	126_0134_12	132_0134_108	1022_01348_19	1065_0348_29	53_0348_153	532_135_127	595_0348_1	312_0348_176	117_0134_1	278_0348_95	1489_01348_1183	87_348_255	84_348_1	3470_03_22	1251_12_13	366_0348_75	424_01348_4	309_0134_1	1139_0134_3	1339_034_35	2603_0134_9	301_013_1	304_135_1	307_01348_2	243_0134_11	101_0348_3	104_013_207	2045_25_171	33_0348_1	908_348_1	848_0134_779	436_0134_255	431_6_1197	621_0134_78
1305_348_308	663_0134_53	1265_03_1	2094_56_800	131_0134_10	698_0348_208	1945_0134_35	402_04_120	400_0348_282	810_0348_73	1466_348_51	408_0134_60	674_0348_104	121_0348_1	260_034_218	266_01348_29	126_0134_14	132_0134_117	1022_01348_17	1065_0348_30	53_0348_152	532_135_135	595_0348_1	312_0348_173	117_0134_1	278_0348_90	1489_01348_1209	87_348_262	84_348_1	3470_03_20	1251_12_11	366_0348_73	424_01348_1	309_0134_1	1139_0134_2	1339_034_35	2603_0134_10	301_013_1	304_135_1	307_01348_1	243_0134_12	101_0348_3	104_013_210	2045_25_168	33_0348_1	908_348_1	848_0134_773	436_0134_259	431_6_1168	621_0134_70
1305_348_329	663_0134_57	1265_03_1	2094_56_801	131_0134_12	698_0348_210	1945_0134_36	402_04_119	400_0348_286	810_0348_70	1466_348_50	408_0134_65	674_0348_95	121_0348_1	260_034_217	266_01348_29	126_0134_11	132_0134_118	1022_01348_18	1065_0348_25	53_0348_143	532_135_128	595_0348_1	312_0348_172	117_0134_1	278_0348_85	1489_01348_1214	87_348_260	84_348_1	3470_03_24	1251_12_13	366_0348_74	424_01348_1	309_0134_1	1139_0134_1	1339_034_42	2603_0134_12	301_013_1	304_135_1	307_01348_1	243_0134_9	101_0348_3	104_013_212	2045_25_159	33_0348_1	908_348_1	848_0134_773	436_0134_259	431_6_1154	621_0134_73
1305_348_316	663_0134_49	1265_03_1	2094_56_803	131_0134_13	698_0348_201	1945_0134_32	402_04_122	400_0348_273	810_0348_64	1466_348_52	408_0134_67	674_0348_87	121_0348_1	260_034_213	266_01348_26	126_0134_7	132_0134_118	1022_01348_21	1065_0348_28	53_0348_153	532_135_128	595_0348_1	312_0348_167	117_0134_1	278_0348_85	1489_01348_1228	87_348_248	84_348_1	3470_03_20	1251_12_11	366_0348_76	424_01348_1	309_0134_1	1139_0134_1	1339_034_44	2603_0134_15	301_013_1	304_135_1	307_01348_1	243_0134_6	101_0348_4	104_013_214	2045_25_173	33_0348_1	908_348_1	848_0134_760	436_0134_267	431_6_1195	621_0134_79
1305_348_345	663_0134_49	1265_03_1	2094_56_812	131_0134_14	698_0348_207	1945_0134_32	402_04_126	400_0348_281	810_0348_71	1466_348_54	408_0134_64	674_0348_92	121_0348_1	260_034_220	266_01348_24	126_0134_8	132_0134_118	1022_01348_25	1065_0348_27	53_0348_145	532_135_133	595_0348_1	312_0348_166	117_0134_1	278_0348_94	1489_01348_1206	87_348_261	84_348_1	3470_03_21	1251_12_9	366_0348_73	309_0134_1	1139_0134_1	1339_034_39	2603_0134_12	301_013_1	304_135_1	307_01348_2	243_0134_5	101_0348_6	104_013_203	901_034_1	33_0348_1	908_348_1	848_0134_781	436_0134_282	431_6_1161	621_0134_76	338_0348_91
1305_348_365	663_0134_53	1265_03_1	2094_56_834	131_0134_11	698_0348_205	1945_0134_33	402_04_125	400_0348_295	810_0348_68	1466_348_55	408_0134_68	674_0348_96	121_0348_1	260_034_232	266_01348_28	126_0134_10	132_0134_119	1022_01348_26	1065_0348_22	53_0348_150	532_135_130	595_0348_1	312_0348_151	117_0134_1	278_0348_95	1489_01348_1191	87_348_258	84_348_1	3470_03_24	1251_12_7	366_0348_77	309_0134_1	1139_0134_1	1339_034_38	2603_0134_16	301_013_1	304_135_1	307_01348_2	243_0134_6	101_0348_5	104_013_193	901_034_1	33_0348_1	908_348_1	848_0134_808	436_0134_271	431_6_1149	621_0134_76	338_0348_88
1305_348_385	663_0134_53	1265_03_1	2094_56_837	131_0134_12	698_0348_205	1945_0134_34	402_04_124	400_0348_279	810_0348_67	1466_348_49	408_0134_69	674_0348_84	121_0348_1	260_034_221	266_01348_29	126_0134_13	132_0134_114	1022_01348_24	1065_0348_27	53_0348_143	532_135_127	595_0348_1	312_0348_158	117_0134_1	278_0348_90	1489_01348_1194	87_348_273	84_348_1	3470_03_22	1251_12_5	366_0348_77	309_0134_1	1139_0134_1	1339_034_34	2603_0134_13	301_013_1	304_135_1	307_01348_1	243_0134_4	101_0348_5	104_013_192	901_034_1	33_0348_1	908_348_1	848_0134_826	436_0134_278	431_6_1129	621_0134_81	338_0348_86
1305_348_378	663_0134_46	1265_03_1	2094_56_854	131_0134_12	698_0348_206	1945_0134_36	402_04_121	400_0348_281	810_0348_71	1466_348_49	408_0134_68	674_0348_83	121_0348_1	260_034_215	266_01348_26	126_0134_13	132_0134_112	1022_01348_25	1065_0348_29	53_0348_147	532_135_121	595_0348_1	312_0348_145	117_0134_1	278_0348_88	1489_01348_1210	87_348_265	84_348_1	3470_03_19	1251_12_6	366_0348_78	309_0134_1	1139_0134_1	1339_034_32	2603_0134_10	301_013_1	304_135_1	307_01348_1	243_0134_2	101_0348_4	104_013_183	901_034_1	33_0348_1	908_348_1	848_0134_829	436_0134_286	431_6_1134	621_0134_79	338_0348_87
1305_348_391	663_0134_45	1265_03_1	2094_56_860	131_0134_10	698_0348_209	1945_0134_34	402_04_121	400_0348_276	810_0348_68	1466_348_51	408_0134_72	674_0348_79	121_0348_1	260_034_220	266_01348_23	126_0134_14	132_0134_109	1022_01348_23	1065_0348_26	53_0348_158	532_135_114	595_0348_1	312_0348_147	117_0134_1	278_0348_83	1489_01348_1206	87_348_249	84_348_1	3470_03_24	1251_12_4	366_0348_72	309_0134_1	1339_034_33	2603_0134_9	301_013_1	304_135_1	307_01348_1	243_0134_2	101_0348_6	104_013_183	901_034_1	33_0348_1	908_348_1	848_0134_841	436_0134_300	431_6_1113	621_0134_78	338_0348_85	250_0134_946
1305_348_391	663_0134_43	1265_03_1	2094_56_848	131_0134_9	698_0348_211	1945_0134_33	402_04_120	400_0348_273	810_0348_77	1466_348_49	408_0134_71	674_0348_82	121_0348_1	260_034_231	266_01348_24	126_0134_15	132_0134_113	1022_01348_23	1065_0348_19	53_0348_155	532_135_122	595_0348_1	312_0348_143	117_0134_1	278_0348_80	1489_01348_1220	87_348_239	84_348_1	3470_03_21	1251_12_6	366_0348_76	309_0134_1	1339_034_33	2603_0134_8	301_013_1	304_135_1	307_01348_2	101_0348_6	104_013_177	901_034_1	33_0348_1	908_348_1	848_0134_842	436_0134_296	431_6_1153	621_0134_81	338_0348_91	250_0134_933	3213_0134_13
1305_348_381	663_0134_38	1265_03_1	2094_56_817	131_0134_6	698_0348_220	1945_0134_35	402_04_129	400_0348_271	810_0348_77	1466_348_44	408_0134_77	674_0348_78	121_0348_1	260_034_226	266_01348_22	126_0134_15	132_0134_105	1022_01348_27	1065_0348_19	53_0348_157	532_135_127	595_0348_1	312_0348_150	117_0134_1	278_0348_82	1489_01348_1217	87_348_248	84_348_1	3470_03_22	1251_12_8	366_0348_75	309_0134_1	1339_034_32	2603_0134_7	301_013_1	304_135_1	307_01348_3	101_0348_7	104_013_185	901_034_1	33_0348_1	908_348_1	848_0134_850	436_0134_305	431_6_1181	621_0134_78	338_0348_93	250_0134_935	3213_0134_14
1305_348_379	663_0134_37	1265_03_1	2094_56_796	131_0134_3	698_0348_235	1945_0134_35	402_04_125	400_0348_263	810_0348_78	1466_348_41	408_0134_80	674_0348_82	121_0348_1	260_034_237	266_01348_21	126_0134_14	132_0134_106	1022_01348_27	1065_0348_19	53_0348_155	532_135_120	595_0348_1	312_0348_157	117_0134_1	278_0348_84	1489_01348_1205	87_348_246	84_348_1	3470_03_21	1251_12_10	366_0348_71	309_0134_1	1339_034_31	2603_0134_6	301_013_1	304_135_1	307_01348_4	101_0348_6	104_013_181	901_034_1	33_0348_1	908_348_1	848_0134_875	436_0134_308	431_6_1207	621_0134_82	338_0348_89	250_0134_948	3213_0134_14
1305_348_379	663_0134_34	1265_03_1	2094_56_790	131_0134_4	698_0348_228	1945_0134_38	402_04_129	400_0348_249	810_0348_83	1466_348_47	408_0134_82	674_0348_85	121_0348_1	260_034_237	266_01348_18	126_0134_14	132_0134_99	1022_01348_22	1065_0348_21	53_0348_167	532_135_128	595_0348_1	312_0348_150	117_0134_1	278_0348_83	1489_01348_1193	87_348_265	84_348_1	3470_03_17	1251_12_10	366_0348_60	309_0134_1	1339_034_23	2603_0134_4	301_013_1	304_135_1	307_01348_2	101_0348_5	104_013_186	901_034_1	33_0348_1	908_348_1	848_0134_904	436_0134_308	431_6_1216	621_0134_80	338_0348_82	250_0134_964	3213_0134_12
1305_348_387	663_0134_38	1265_03_1	2094_56_771	131_0134_4	698_0348_216	1945_0134_38	402_04_129	400_0348_260	810_0348_90	1466_348_43	408_0134_82	674_0348_72	121_0348_1	260_034_246	266_01348_12	126_0134_17	132_0134_93	1022_01348_21	1065_0348_21	53_0348_164	532_135_132	595_0348_1	312_0348_146	117_0134_1	278_0348_81	1489_01348_1192	87_348_273	84_348_1	3470_03_18	1251_12_13	366_0348_63	309_0134_1	1339_034_21	2603_0134_3	301_013_1	304_135_1	307_01348_1	101_0348_7	104_013_177	901_034_1	33_0348_1	908_348_1	848_0134_914	436_0134_287	431_6_1249	621_0134_79	338_0348_90	250_0134_987	3213_0134_12
1305_348_378	663_0134_43	1265_03_1	2094_56_747	131_0134_5	698_0348_212	1945_0134_35	402_04_130	400_0348_267	810_0348_101	1466_348_44	408_0134_83	674_0348_75	121_0348_1	260_034_247	266_01348_11	126_0134_13	132_0134_83	1022_01348_25	1065_0348_18	53_0348_169	532_135_132	595_0348_1	312_0348_152	117_0134_1	278_0348_84	1489_01348_1195	87_348_277	84_348_1	3470_03_18	1251_12_14	366_0348_55	309_0134_1	1339_034_18	301_013_1	304_135_1	307_01348_1	101_0348_9	104_013_178	901_034_1	33_0348_1	908_348_1	848_0134_909	436_0134_290	431_6_1306	621_0134_77	338_0348_80	250_0134_985	3213_0134_13	859_034_59
1305_348_389	663_0134_39	1265_03_1	2094_56_752	131_0134_4	698_0348_211	1945_0134_39	402_04_136	400_0348_269	810_0348_95	1466_348_48	408_0134_89	674_0348_68	121_0348_1	260_034_236	266_01348_14	126_0134_11	132_0134_74	1022_01348_26	1065_0348_20	53_0348_169	532_135_143	595_0348_1	312_0348_160	117_0134_1	278_0348_78	1489_01348_1202	87_348_274	84_348_1	3470_03_11	1251_12_15	366_0348_53	309_0134_1	1339_034_21	301_013_1	304_135_1	307_01348_2	101_0348_11	104_013_178	901_034_1	33_0348_1	908_348_1	848_0134_931	436_0134_289	431_6_1323	621_0134_75	338_0348_80	250_0134_989	3213_0134_13	859_034_64
1305_348_413	663_0134_37	1265_03_1	2094_56_763	131_0134_4	698_0348_207	1945_0134_34	402_04_137	400_0348_259	810_0348_96	1466_348_50	408_0134_92	674_0348_65	121_0348_1	260_034_242	266_01348_14	126_0134_7	132_0134_66	1022_01348_26	1065_0348_19	53_0348_174	532_135_137	595_0348_1	312_0348_166	117_0134_1	278_0348_72	1489_01348_1225	87_348_271	84_348_1	3470_03_13	1251_12_15	366_0348_52	309_0134_1	1339_034_17	301_013_1	304_135_1	307_01348_1	101_0348_11	104_013_179	901_034_1	33_0348_1	908_348_1	848_0134_913	436_0134_295	431_6_1324	621_0134_71	338_0348_88	250_0134_1005	3213_0134_12	859_034_61
1305_348_428	663_0134_34	1265_03_1	2094_56_754	131_0134_4	698_0348_207	1945_0134_36	402_04_133	400_0348_266	810_0348_94	1466_348_44	408_0134_88	674_0348_51	121_0348_1	260_034_224	266_01348_12	126_0134_5	132_0134_77	1022_01348_25	1065_0348_17	53_0348_171	532_135_127	595_0348_1	312_0348_168	117_0134_1	278_0348_75	1489_01348_1270	87_348_286	84_348_1	3470_03_13	1251_12_14	366_0348_46	309_0134_1	1339_034_18	301_013_1	304_135_1	307_01348_1	101_0348_6	104_013_181	901_034_1	33_0348_1	908_348_1	848_0134_924	436_0134_293	431_6_1330	621_0134_68	338_0348_90	250_0134_1014	3213_0134_11	859_034_61
1305_348_429	663_0134_37	1265_03_1	2094_56_765	131_0134_3	698_0348_206	1945_0134_39	402_04_132	400_0348_264	810_0348_94	1466_348_44	408_0134_86	674_0348_55	121_0348_1	260_034_223	266_01348_18	126_0134_3	132_0134_74	1022_01348_26	1065_0348_16	53_0348_164	532_135_116	595_0348_1	312_0348_187	117_0134_1	278_0348_62	1489_01348_1274	87_348_271	84_348_1	3470_03_11	1251_12_12	366_0348_47	309_0134_1	1339_034_19	301_013_1	304_135_1	307_01348_1	101_0348_6	104_013_185	901_034_1	33_0348_1	908_348_1	848_0134_919	436_0134_289	431_6_1323	621_0134_60	338_0348_85	250_0134_1010	3213_0134_12	859_034_66
1305_348_436	663_0134_34	1265_03_1	2094_56_770	131_0134_3	698_0348_209	1945_0134_44	402_04_123	400_0348_273	810_0348_97	1466_348_48	408_0134_83	674_0348_52	121_0348_1	260_034_245	266_01348_13	126_0134_4	132_0134_73	1022_01348_31	1065_0348_12	53_0348_162	532_135_116	595_0348_1	312_0348_186	117_0134_1	278_0348_64	1489_01348_1273	87_348_248	84_348_1	3470_03_9	1251_12_14	366_0348_42	309_0134_1	1339_034_24	301_013_1	304_135_1	307_01348_1	101_0348_6	104_013_195	901_034_1	33_0348_1	908_348_1	848_0134_906	436_0134_273	431_6_1333	621_0134_65	338_0348_81	250_0134_1028	3213_0134_13	859_034_61
1305_348_451	663_0134_32	1265_03_1	2094_56_788	131_0134_2	698_0348_209	1945_0134_46	402_04_120	400_0348_286	810_0348_101	1466_348_48	408_0134_84	674_0348_58	121_0348_1	260_034_251	266_01348_18	126_0134_6	132_0134_67	1022_01348_25	1065_0348_13	53_0348_170	532_135_114	595_0348_1	312_0348_183	117_0134_1	278_0348_55	1489_01348_1294	87_348_243	84_348_1	3470_03_7	1251_12_16	366_0348_38	309_0134_1	1339_034_26	301_013_1	304_135_1	307_01348_1	101_0348_6	104_013_195	901_034_1	33_0348_1	908_348_1	848_0134_895	436_0134_273	431_6_1330	621_0134_64	338_0348_71	250_0134_1017	3213_0134_16	859_034_58
1305_348_431	663_0134_34	1265_03_1	2094_56_788	131_0134_2	698_0348_213	1945_0134_41	402_04_119	400_0348_284	810_0348_96	1466_348_44	408_0134_94	674_0348_55	121_0348_1	260_034_238	266_01348_18	126_0134_4	132_0134_70	1022_01348_30	1065_0348_13	53_0348_179	532_135_103	595_0348_1	312_0348_189	117_0134_1	278_0348_52	1489_01348_1316	87_348_239	84_348_1	3470_03_2	1251_12_13	366_0348_37	309_0134_1	1339_034_23	301_013_1	304_135_1	307_01348_1	101_0348_6	104_013_213	901_034_1	33_0348_1	908_348_1	848_0134_902	436_0134_276	431_6_1374	621_0134_61	338_0348_71	250_0134_1002	3213_0134_13	859_034_57
1305_348_416	663_0134_39	1265_03_1	2094_56_784	131_0134_2	698_0348_220	1945_0134_45	402_04_121	400_0348_285	810_0348_96	1466_348_42	408_0134_95	674_0348_61	121_0348_1	260_034_229	266_01348_24	126_0134_4	132_0134_74	1022_01348_18	1065_0348_15	53_0348_179	532_135_98	595_0348_1	312_0348_187	117_0134_1	278_0348_46	1489_01348_1333	87_348_266	84_348_1	3470_03_1	1251_12_17	366_0348_38	309_0134_1	1339_034_21	301_013_1	304_135_1	307_01348_1	101_0348_6	104_013_195	901_034_1	33_0348_1	908_348_1	848_0134_915	436_0134_283	431_6_1401	621_0134_53	338_0348_66	250_0134_1006	3213_0134_15	859_034_66
1305_348_393	663_0134_36	1265_03_1	2094_56_795	131_0134_1	698_0348_213	1945_0134_46	402_04_135	400_0348_273	810_0348_94	1466_348_42	408_0134_99	674_0348_56	121_0348_1	260_034_222	266_01348_22	126_0134_6	132_0134_73	1022_01348_14	1065_0348_11	53_0348_182	532_135_93	595_0348_1	312_0348_196	117_0134_1	278_0348_47	1489_01348_1354	87_348_268	84_348_1	3470_03_1	1251_12_17	366_0348_37	309_0134_1	1339_034_23	301_013_1	304_135_1	307_01348_1	101_0348_10	104_013_193	901_034_1	33_0348_1	908_348_1	848_0134_910	436_0134_290	431_6_1398	621_0134_49	338_0348_71	250_0134_1009	3213_0134_13	859_034_69
1305_348_389	621_0134_52	595_0348_1	338_0348_79	309_0134_1	555_013_6	312_0348_197	663_0134_40	550_01348_405	104_013_199	2094_56_798	131_0134_2	117_0134_1	278_0348_46	1339_034_30	1489_01348_1357	848_0134_897	87_348_242	84_348_1	901_034_1	1968_0348_28	272_348_1	3213_0134_15	698_0348_215	41_04_1	859_034_63	1945_0134_50	1444_0348_56	187_03_45	400_0348_265	810_0348_96	250_0134_1021	1466_348_42	1294_25_1	402_04_133	753_034_67	774_0348_18	1210_0134_127	963_013_53	142_034_5	143_0134_27	207_0134_48	674_0348_59	301_013_1	6_0134_1	1251_12_18	304_135_1	307_01348_1	366_0348_31	260_034_230
1305_348_380	621_0134_49	595_0348_1	338_0348_80	309_0134_1	555_013_7	312_0348_194	663_0134_31	550_01348_391	104_013_194	2094_56_813	131_0134_3	117_0134_1	278_0348_46	1339_034_40	1489_01348_1381	848_0134_904	87_348_233	84_348_1	901_034_1	1968_0348_28	272_348_1	3213_0134_16	698_0348_210	41_04_1	859_034_60	1945_0134_53	1444_0348_65	187_03_48	400_0348_261	810_0348_102	250_0134_1030	1466_348_39	1294_25_1	402_04_132	753_034_73	774_0348_19	1210_0134_126	963_013_48	142_034_4	143_0134_24	207_0134_41	674_0348_55	301_013_1	6_0134_1	1251_12_18	304_135_1	307_01348_1	366_0348_33	260_034_225
1305_348_383	621_0134_55	595_0348_1	338_0348_76	309_0134_1	555_013_9	312_0348_193	663_0134_29	550_01348_400	104_013_194	2094_56_827	131_0134_6	117_0134_1	278_0348_45	1339_034_35	1489_01348_1388	848_0134_919	87_348_241	84_348_1	901_034_1	1968_0348_33	272_348_1	3213_0134_15	698_0348_214	41_04_1	859_034_59	1945_0134_54	1444_0348_63	187_03_45	400_0348_262	810_0348_95	250_0134_1035	1466_348_37	1294_25_1	402_04_125	753_034_72	774_0348_23	1210_0134_130	963_013_52	142_034_4	143_0134_23	207_0134_46	674_0348_52	301_013_1	6_0134_1	1251_12_21	304_135_1	307_01348_1	366_0348_35	260_034_225
1305_348_388	621_0134_52	595_0348_1	338_0348_72	309_0134_1	555_013_10	312_0348_201	663_0134_26	550_01348_416	104_013_188	2094_56_820	131_0134_3	117_0134_1	278_0348_37	1339_034_33	1489_01348_1420	848_0134_914	87_348_248	84_348_1	901_034_1	1968_0348_32	272_348_1	3213_0134_13	698_0348_202	41_04_1	859_034_56	1945_0134_52	1444_0348_64	187_03_45	400_0348_264	810_0348_89	250_0134_1031	1466_348_38	1294_25_1	402_04_126	753_034_81	774_0348_23	1210_0134_129	963_013_50	142_034_5	143_0134_22	207_0134_45	674_0348_52	301_013_1	6_0134_1	1251_12_18	304_135_1	307_01348_1	366_0348_34	260_034_221
1305_348_388	621_0134_52	595_0348_1	338_0348_74	309_0134_1	555_013_8	312_0348_200	663_0134_26	550_01348_405	104_013_179	2094_56_840	131_0134_3	117_0134_1	278_0348_43	1339_034_31	1489_01348_1424	848_0134_959	87_348_243	84_348_1	901_034_1	1968_0348_30	272_348_1	3213_0134_15	698_0348_205	41_04_1	859_034_49	1945_0134_52	1444_0348_63	187_03_42	400_0348_267	810_0348_97	250_0134_1041	1466_348_38	1294_25_1	402_04_123	753_034_83	774_0348_24	1210_0134_125	963_013_54	142_034_5	143_0134_19	207_0134_43	674_0348_45	301_013_1	6_0134_1	1251_12_17	304_135_1	307_01348_1	366_0348_40	260_034_234
1305_348_388	621_0134_52	595_0348_1	338_0348_71	309_0134_1	555_013_10	312_0348_207	663_0134_30	550_01348_405	104_013_179	2094_56_862	131_0134_5	117_0134_1	278_0348_42	1339_034_32	1489_01348_1414	848_0134_974	87_348_228	84_348_1	901_034_1	1968_0348_32	272_348_1	3213_0134_14	698_0348_192	41_04_1	859_034_46	1945_0134_52	1444_0348_59	187_03_32	400_0348_255	810_0348_102	250_0134_1048	1466_348_40	1294_25_1	402_04_126	753_034_84	774_0348_25	1210_0134_124	963_013_43	142_034_5	143_0134_17	207_0134_43	674_0348_35	301_013_1	6_0134_1	1251_12_16	304_135_1	307_01348_1	366_0348_33	260_034_228
1305_348_406	621_0134_53	595_0348_1	338_0348_77	309_0134_1	555_013_11	312_0348_195	663_0134_36	550_01348_406	104_013_182	2094_56_906	131_0134_6	117_0134_1	278_0348_42	1339_034_31	1489_01348_1444	848_0134_980	87_348_229	84_348_1	901_034_1	1968_0348_31	272_348_1	3213_0134_12	698_0348_183	41_04_1	859_034_48	1945_0134_50	1444_0348_59	187_03_30	400_0348_262	810_0348_95	250_0134_1045	1466_348_44	1294_25_1	402_04_117	753_034_77	774_0348_27	1210_0134_114	963_013_44	142_034_5	143_0134_14	207_0134_40	674_0348_28	301_013_1	6_0134_1	1251_12_16	304_135_1	307_01348_1	366_0348_32	260_034_222
1305_348_411	621_0134_49	595_0348_1	338_0348_76	309_0134_1	555_013_9	312_0348_194	663_0134_40	550_01348_411	104_013_171	2094_56_883	131_0134_5	117_0134_1	278_0348_41	1339_034_25	1489_01348_1463	848_0134_980	87_348_241	84_348_1	901_034_1	1968_0348_35	272_348_1	3213_0134_11	698_0348_176	41_04_1	859_034_51	1945_0134_45	1444_0348_57	187_03_29	400_0348_266	810_0348_96	250_0134_1043	1466_348_45	1294_25_1	402_04_116	753_034_78	774_0348_26	1210_0134_112	963_013_38	142_034_7	143_0134_9	207_0134_41	674_0348_35	301_013_1	6_0134_1	1251_12_16	304_135_1	307_01348_1	366_0348_30	260_034_225
1305_348_412	621_0134_53	595_0348_1	338_0348_82	309_0134_1	555_013_7	312_0348_191	663_0134_41	550_01348_429	104_013_175	2094_56_877	131_0134_4	117_0134_1	278_0348_37	1339_034_28	1489_01348_1461	848_0134_960	87_348_247	84_348_1	901_034_1	1968_0348_37	272_348_1	3213_0134_9	698_0348_174	41_04_1	859_034_58	1945_0134_47	1444_0348_51	187_03_25	400_0348_275	810_0348_88	250_0134_1031	1466_348_41	1294_25_1	402_04_108	753_034_75	774_0348_23	1210_0134_119	963_013_39	142_034_8	143_0134_8	207_0134_34	674_0348_34	301_013_1	6_0134_1	1251_12_15	304_135_1	307_01348_1	366_0348_24	260_034_220
1305_348_424	621_0134_47	595_0348_1	338_0348_86	309_0134_1	555_013_7	312_0348_195	663_0134_42	550_01348_411	104_013_180	2094_56_871	131_0134_4	117_0134_1	278_0348_35	1339_034_28	1489_01348_1460	848_0134_967	87_348_249	84_348_1	901_034_1	1968_0348_34	272_348_1	3213_0134_13	698_0348_179	41_04_1	859_034_57	1945_0134_45	1444_0348_44	187_03_26	400_0348_276	810_0348_88	250_0134_1049	1466_348_37	1294_25_1	402_04_111	753_034_74	774_0348_14	1210_0134_118	963_013_37	142_034_9	143_0134_5	207_0134_36	674_0348_34	301_013_1	6_0134_1	1251_12_12	304_135_1	307_01348_1	366_0348_26	260_034_220
1305_348_428	621_0134_47	595_0348_1	338_0348_89	309_0134_1	555_013_11	312_0348_191	663_0134_41	550_01348_417	104_013_172	2094_56_859	131_0134_3	117_0134_1	278_0348_35	1339_034_22	1489_01348_1459	848_0134_981	87_348_255	84_348_1	901_034_1	1968_0348_40	272_348_1	3213_0134_12	698_0348_179	41_04_1	859_034_60	1945_0134_41	1444_0348_42	187_03_21	400_0348_281	810_0348_84	250_0134_1044	1466_348_38	1294_25_1	402_04_108	753_034_72	774_0348_13	1210_0134_125	963_013_39	142_034_11	143_0134_7	207_0134_38	674_0348_33	301_013_1	6_0134_1	1251_12_16	304_135_1	307_01348_1	366_0348_29	260_034_220
1305_348_432	621_0134_49	595_0348_1	338_0348_83	309_0134_1	555_013_9	312_0348_182	663_0134_40	550_01348_409	104_013_173	2094_56_859	131_0134_6	117_0134_1	278_0348_31	1339_034_25	1489_01348_1457	848_0134_1001	87_348_256	84_348_1	901_034_1	1968_0348_38	272_348_1	3213_0134_6	698_0348_178	41_04_1	859_034_57	1945_0134_39	1444_0348_45	187_03_19	400_0348_298	810_0348_86	250_0134_1059	1466_348_41	1294_25_1	402_04_108	753_034_63	774_0348_9	1210_0134_128	963_013_37	142_034_9	143_0134_9	207_0134_37	674_0348_34	301_013_1	6_0134_1	1251_12_14	304_135_1	307_01348_1	366_0348_32	260_034_228
1305_348_467	621_0134_45	595_0348_1	338_0348_72	309_0134_1	555_013_6	312_0348_184	663_0134_35	550_01348_424	104_013_175	2094_56_881	131_0134_6	117_0134_1	278_0348_32	1339_034_26	1489_01348_1446	848_0134_1027	87_348_242	84_348_1	901_034_1	1968_0348_37	272_348_1	3213_0134_6	698_0348_182	41_04_1	859_034_49	1945_0134_37	1444_0348_43	187_03_14	400_0348_297	810_0348_94	250_0134_1085	1466_348_41	1294_25_1	402_04_107	753_034_63	774_0348_10	1210_0134_121	963_013_35	142_034_10	143_0134_11	207_0134_41	674_0348_36	301_013_1	6_0134_1	1251_12_11	304_135_1	307_01348_1	366_0348_35	260_034_213
1305_348_471	621_0134_35	595_0348_1	338_0348_62	309_0134_1	555_013_4	312_0348_184	663_0134_32	550_01348_441	104_013_171	2094_56_900	131_0134_7	117_0134_1	278_0348_30	1339_034_20	1489_01348_1445	848_0134_1035	87_348_235	84_348_1	901_034_1	1968_0348_38	272_348_1	3213_0134_7	698_0348_186	41_04_1	859_034_43	1945_0134_40	1444_0348_40	187_03_14	400_0348_306	810_0348_88	250_0134_1085	1466_348_39	1294_25_1	402_04_110	753_034_63	774_0348_11	1210_0134_124	963_013_32	142_034_8	143_0134_11	207_0134_45	674_0348_34	301_013_1	6_0134_1	1251_12_10	304_135_1	307_01348_1	366_0348_35	260_034_207
1305_348_502	621_0134_34	595_0348_1	338_0348_59	309_0134_1	555_013_1	312_0348_186	663_0134_36	550_01348_440	104_013_169	2094_56_905	131_0134_9	117_0134_1	278_0348_23	1339_034_26	1489_01348_1456	848_0134_1051	87_348_212	84_348_1	901_034_1	1968_0348_32	272_348_1	3213_0134_8	698_0348_189	41_04_1	859_034_33	1945_0134_44	1444_0348_38	187_03_17	400_0348_297	810_0348_89	250_0134_1082	1466_348_37	1294_25_1	402_04_103	753_034_56	774_0348_10	1210_0134_120	963_013_34	142_034_8	143_0134_16	207_0134_42	674_0348_27	301_013_1	6_0134_1	1251_12_10	304_135_1	307_01348_1	366_0348_36	260_034_208
1305_348_487	621_0134_32	595_0348_1	338_0348_56	309_0134_1	555_013_2	312_0348_185	663_0134_38	550_01348_436	104_013_165	2094_56_911	131_0134_10	117_0134_1	278_0348_29	1339_034_22	1489_01348_1452	848_0134_1055	87_348_209	84_348_1	901_034_1	1968_0348_37	272_348_1	3213_0134_7	698_0348_182	41_04_1	859_034_29	1945_0134_43	1444_0348_35	187_03_11	400_0348_287	810_0348_80	250_0134_1066	1466_348_35	1294_25_1	402_04_107	753_034_49	774_0348_10	1210_0134_123	963_013_32	142_034_10	143_0134_15	207_0134_44	674_0348_27	301_013_1	6_0134_1	1251_12_12	304_135_1	307_01348_1	366_0348_39	260_034_209
1305_348_516	621_0134_35	595_0348_1	338_0348_60	309_0134_1	555_013_2	312_0348_192	663_0134_38	550_01348_437	104_013_164	2094_56_920	131_0134_8	117_0134_1	278_0348_26	1339_034_16	1489_01348_1465	848_0134_1059	87_348_198	84_348_1	901_034_1	1968_0348_40	272_348_1	3213_0134_5	698_0348_187	41_04_1	859_034_27	1945_0134_54	1444_0348_31	187_03_11	400_0348_295	810_0348_74	250_0134_1069	1466_348_38	1294_25_1	402_04_112	753_034_45	774_0348_10	1210_0134_116	963_013_37	142_034_7	143_0134_14	207_0134_42	674_0348_28	301_013_1	6_0134_1	1251_12_12	304_135_1	307_01348_1	366_0348_41	260_034_191
1305_348_502	621_0134_31	595_0348_1	338_0348_55	309_0134_1	555_013_5	312_0348_187	663_0134_32	550_01348_451	104_013_157	2094_56_904	131_0134_6	117_0134_1	278_0348_20	1339_034_20	1489_01348_1462	848_0134_1073	87_348_198	84_348_1	901_034_1	1968_0348_47	272_348_1	3213_0134_5	698_0348_182	41_04_1	859_034_23	1945_0134_50	1444_0348_37	187_03_9	400_0348_284	810_0348_82	250_0134_1090	1466_348_39	1294_25_1	402_04_107	753_034_36	774_0348_9	1210_0134_112	963_013_44	142_034_8	143_0134_15	207_0134_44	674_0348_23	301_013_1	6_0134_1	1251_12_10	304_135_1	307_01348_1	366_0348_39	260_034_185
1305_348_489	621_0134_32	595_0348_1	338_0348_54	309_0134_1	555_013_4	312_0348_193	663_0134_29	550_01348_450	104_013_153	2094_56_901	131_0134_5	117_0134_1	278_0348_17	1339_034_19	1489_01348_1481	848_0134_1063	87_348_211	84_348_1	901_034_1	1968_0348_44	272_348_1	3213_0134_4	698_0348_175	41_04_1	859_034_21	1945_0134_48	1444_0348_35	187_03_11	400_0348_303	810_0348_77	250_0134_1073	1466_348_37	1294_25_1	402_04_105	753_034_32	774_0348_10	1210_0134_111	963_013_43	142_034_11	143_0134_13	207_0134_37	674_0348_26	301_013_1	6_0134_1	1251_12_13	304_135_1	307_01348_1	366_0348_44	260_034_200
1305_348_474	621_0134_33	595_0348_1	338_0348_55	309_0134_1	555_013_5	312_0348_183	663_0134_33	550_01348_445	104_013_157	2094_56_906	131_0134_6	117_0134_1	278_0348_20	1339_034_19	1489_01348_1488	848_0134_1049	87_348_212	84_348_1	901_034_1	1968_0348_47	272_348_1	3213_0134_2	698_0348_170	41_04_1	859_034_16	1945_0134_49	1444_0348_28	187_03_13	400_0348_296	810_0348_83	250_0134_1069	1466_348_40	1294_25_1	402_04_99	753_034_30	774_0348_10	1210_0134_112	963_013_45	142_034_11	143_0134_16	207_0134_37	674_0348_28	301_013_1	6_0134_1	1251_12_11	304_135_1	307_01348_1	366_0348_41	260_034_196
1305_348_482	621_0134_29	595_0348_1	338_0348_48	309_0134_1	555_013_3	312_0348_192	663_0134_27	550_01348_457	104_013_155	2094_56_895	131_0134_5	117_0134_1	278_0348_25	1339_034_18	1489_01348_1499	848_0134_1068	87_348_206	84_348_1	901_034_1	1968_0348_44	272_348_1	3213_0134_1	698_0348_159	41_04_1	859_034_17	1945_0134_49	1444_0348_32	187_03_12	400_0348_300	810_0348_80	250_0134_1084	1466_348_50	1294_25_1	402_04_89	753_034_25	774_0348_6	1210_0134_105	963_013_45	142_034_11	143_0134_17	207_0134_36	674_0348_25	301_013_1	6_0134_1	1251_12_13	304_135_1	307_01348_1	366_0348_42	260_034_188
1305_348_506	621_0134_23	595_0348_1	338_0348_49	309_0134_1	555_013_2	312_0348_187	663_0134_28	550_01348_453	104_013_159	2094_56_904	131_0134_2	117_0134_1	278_0348_27	1339_034_17	1489_01348_1504	848_0134_1074	87_348_197	84_348_1	1968_0348_45	272_348_1	901_034_1	698_0348_148	41_04_1	859_034_16	1945_0134_41	1444_0348_32	187_03_10	400_0348_311	810_0348_82	250_0134_1105	1466_348_52	1294_25_1	402_04_89	753_034_22	774_0348_7	1210_0134_100	963_013_47	142_034_12	143_0134_21	207_0134_34	674_0348_28	301_013_1	6_0134_1	1251_12_10	304_135_1	307_01348_1	366_0348_47	260_034_187	132_0134_46
1305_348_504	621_0134_25	595_0348_1	338_0348_45	309_0134_1	555_013_2	312_0348_207	663_0134_26	550_01348_459	104_013_154	2094_56_879	131_0134_1	117_0134_1	278_0348_24	1339_034_18	1489_01348_1517	848_0134_1051	87_348_213	84_348_1	1968_0348_47	272_348_1	901_034_1	698_0348_145	41_04_1	859_034_14	1945_0134_45	1444_0348_32	187_03_9	400_0348_297	810_0348_87	250_0134_1106	1466_348_54	1294_25_1	402_04_97	753_034_14	774_0348_4	1210_0134_98	963_013_44	142_034_6	143_0134_26	207_0134_37	674_0348_24	301_013_1	6_0134_1	1251_12_11	304_135_1	307_01348_1	366_0348_45	260_034_178	132_0134_49
1305_348_492	621_0134_28	595_0348_1	338_0348_51	309_0134_1	555_013_1	312_0348_218	663_0134_21	550_01348_455	104_013_152	2094_56_868	131_0134_2	117_0134_1	278_0348_26	1339_034_18	1489_01348_1528	848_0134_1071	87_348_222	84_348_1	1968_0348_47	272_348_1	901_034_1	698_0348_149	41_04_1	859_034_22	1945_0134_48	1444_0348_29	187_03_13	400_0348_294	810_0348_81	250_0134_1100	1466_348_48	1294_25_1	402_04_93	753_034_14	774_0348_3	1210_0134_101	963_013_45	142_034_5	143_0134_22	207_0134_39	674_0348_22	301_013_1	6_0134_1	1251_12_9	304_135_1	307_01348_1	366_0348_44	260_034_171	132_0134_50
1305_348_463	621_0134_27	595_0348_1	338_0348_53	309_0134_1	555_013_1	312_0348_219	663_0134_20	550_01348_471	104_013_146	2094_56_858	117_0134_1	278_0348_21	1339_034_17	1489_01348_1528	848_0134_1102	87_348_232	84_348_1	1968_0348_44	272_348_1	901_034_1	698_0348_158	41_04_1	859_034_23	1945_0134_51	1444_0348_27	187_03_11	400_0348_271	810_0348_91	250_0134_1095	1466_348_41	1294_25_1	402_04_103	753_034_13	774_0348_3	1210_0134_100	963_013_49	142_034_1	143_0134_21	207_0134_38	674_0348_21	301_013_1	6_0134_1	1251_12_9	304_135_1	307_01348_1	366_0348_40	260_034_190	132_0134_57	126_0134_9
1305_348_474	621_0134_25	595_0348_1	338_0348_50	309_0134_1	555_013_1	312_0348_209	663_0134_19	550_01348_465	104_013_137	2094_56_849	117_0134_1	278_0348_25	1339_034_14	1489_01348_1537	848_0134_1103	87_348_257	84_348_1	1968_0348_44	272_348_1	901_034_1	698_0348_156	41_04_1	859_034_18	1945_0134_51	1444_0348_18	187_03_11	400_0348_278	810_0348_80	250_0134_1105	1466_348_31	1294_25_1	402_04_102	753_034_15	774_0348_3	1210_0134_100	963_013_44	142_034_1	143_0134_19	207_0134_40	674_0348_21	301_013_1	6_0134_1	1251_12_6	304_135_1	307_01348_1	366_0348_34	260_034_187	132_0134_50	126_0134_6
1305_348_492	621_0134_25	595_0348_1	338_0348_48	309_0134_1	312_0348_196	663_0134_21	550_01348_474	104_013_139	2094_56_812	117_0134_1	278_0348_22	1489_01348_1548	848_0134_1081	87_348_271	84_348_1	1968_0348_43	272_348_1	901_034_1	698_0348_173	41_04_1	859_034_18	1945_0134_52	1444_0348_20	187_03_6	400_0348_288	810_0348_79	250_0134_1100	1466_348_32	1294_25_1	402_04_102	753_034_20	774_0348_2	1210_0134_97	963_013_39	1339_034_14	143_0134_17	207_0134_34	674_0348_19	301_013_1	6_0134_1	1251_12_4	304_135_1	307_01348_1	366_0348_41	260_034_175	132_0134_42	126_0134_6	487_034_271	226_01348_1
1305_348_483	621_0134_23	595_0348_1	338_0348_45	309_0134_1	312_0348_197	663_0134_23	550_01348_473	104_013_126	2094_56_816	117_0134_1	278_0348_24	1489_01348_1532	848_0134_1106	87_348_266	84_348_1	1968_0348_46	272_348_1	901_034_1	698_0348_169	41_04_1	859_034_17	1945_0134_53	1444_0348_17	187_03_5	400_0348_303	810_0348_86	250_0134_1118	1466_348_36	1294_25_1	402_04_99	753_034_20	774_0348_1	1210_0134_103	963_013_42	1339_034_20	143_0134_13	207_0134_33	674_0348_23	301_013_1	6_0134_1	1251_12_2	304_135_1	307_01348_1	366_0348_40	260_034_169	132_0134_51	126_0134_7	487_034_274	226_01348_1
1305_348_461	621_0134_22	595_0348_1	338_0348_51	309_0134_1	312_0348_195	663_0134_26	550_01348_489	104_013_115	2094_56_808	117_0134_1	278_0348_24	1489_01348_1534	848_0134_1107	87_348_273	84_348_1	1968_0348_46	272_348_1	901_034_1	698_0348_177	41_04_1	859_034_20	1945_0134_58	1444_0348_17	187_03_1	400_0348_314	810_0348_91	250_0134_1122	1466_348_35	1294_25_1	402_04_108	753_034_18	774_0348_1	1210_0134_100	963_013_40	1339_034_25	143_0134_15	207_0134_31	674_0348_21	301_013_1	6_0134_1	1251_12_2	304_135_1	307_01348_1	366_0348_38	260_034_161	132_0134_50	126_0134_6	487_034_293	226_01348_1
1305_348_459	621_0134_22	595_0348_1	338_0348_48	309_0134_1	312_0348_186	663_0134_25	550_01348_492	104_013_122	2094_56_823	117_0134_1	278_0348_27	1489_01348_1532	848_0134_1103	87_348_275	84_348_1	1968_0348_48	272_348_1	901_034_1	698_0348_186	41_04_1	859_034_26	1945_0134_60	1444_0348_19	402_04_111	400_0348_311	810_0348_92	250_0134_1116	1466_348_34	1294_25_1	408_0134_83	753_034_18	774_0348_2	1210_0134_97	1339_034_20	143_0134_10	207_0134_32	674_0348_17	301_013_1	6_0134_1	1251_12_1	304_135_1	366_0348_34	260_034_162	132_0134_47	126_0134_6	487_034_294	226_01348_1	166_034_1	101_0348_17
1305_348_455	621_0134_17	595_0348_1	338_0348_46	309_0134_1	312_0348_191	663_0134_25	550_01348_494	2094_56_806	117_0134_1	278_0348_24	1489_01348_1557	848_0134_1103	87_348_290	84_348_1	1968_0348_48	272_348_1	901_034_1	698_0348_184	41_04_1	859_034_26	1945_0134_50	1444_0348_17	402_04_113	400_0348_309	810_0348_81	250_0134_1136	1466_348_43	1294_25_1	408_0134_87	753_034_18	774_0348_1	1210_0134_94	1339_034_15	143_0134_7	207_0134_30	674_0348_17	301_013_1	1251_12_1	304_135_1	366_0348_31	260_034_152	132_0134_47	126_0134_5	487_034_306	226_01348_1	166_034_1	101_0348_15	95_01348_125	222_034_31
1305_348_442	621_0134_17	595_0348_1	338_0348_44	309_0134_1	312_0348_191	663_0134_21	550_01348_507	2094_56_820	117_0134_1	278_0348_23	1489_01348_1560	848_0134_1066	87_348_280	84_348_1	1968_0348_49	272_348_1	901_034_1	698_0348_180	41_04_1	859_034_22	1945_0134_51	1444_0348_17	402_04_106	400_0348_305	810_0348_78	250_0134_1134	1466_348_46	1294_25_1	408_0134_84	753_034_17	774_0348_1	1210_0134_92	1339_034_16	143_0134_10	207_0134_29	674_0348_12	301_013_1	1251_12_1	304_135_1	366_0348_37	260_034_139	132_0134_43	126_0134_5	487_034_311	226_01348_1	166_034_1	101_0348_14	95_01348_129	222_034_33
1305_348_413	621_0134_17	595_0348_1	338_0348_46	312_0348_199	663_0134_26	550_01348_502	2094_56_812	117_0134_1	278_0348_19	1489_01348_1540	848_0134_1080	87_348_301	84_348_1	1968_0348_45	272_348_1	901_034_1	698_0348_177	41_04_1	859_034_24	1945_0134_50	1444_0348_17	402_04_104	400_0348_284	810_0348_72	250_0134_1132	1466_348_54	1294_25_1	408_0134_94	753_034_14	309_0134_1	1210_0134_93	1339_034_16	143_0134_13	207_0134_29	674_0348_14	301_013_1	1251_12_1	304_135_1	366_0348_40	260_034_142	132_0134_42	126_0134_3	487_034_322	226_01348_1	166_034_1	101_0348_14	95_01348_135	222_034_33	104_013_110
1305_348_422	621_0134_18	595_0348_1	338_0348_43	312_0348_201	663_0134_23	550_01348_494	2094_56_841	117_0134_1	278_0348_20	1489_01348_1537	848_0134_1094	87_348_283	84_348_1	1968_0348_47	272_348_1	901_034_1	698_0348_176	41_04_1	859_034_24	1945_0134_53	1444_0348_19	402_04_91	400_0348_283	810_0348_85	250_0134_1136	1466_348_53	1294_25_1	408_0134_86	753_034_14	309_0134_1	1210_0134_87	1339_034_15	143_0134_12	207_0134_30	674_0348_17	301_013_1	304_135_1	366_0348_41	260_034_141	132_0134_37	126_0134_3	487_034_319	226_01348_1	166_034_1	101_0348_12	95_01348_146	222_034_33	104_013_115	10_25_1
1305_348_422	621_0134_16	595_0348_1	338_0348_44	312_0348_206	663_0134_21	550_01348_508	2094_56_835	117_0134_1	278_0348_19	1489_01348_1540	848_0134_1118	87_348_289	84_348_1	1968_0348_50	272_348_1	901_034_1	698_0348_164	41_04_1	859_034_21	1945_0134_57	1444_0348_16	402_04_85	400_0348_284	810_0348_86	250_0134_1142	1466_348_62	1294_25_1	408_0134_87	753_034_11	309_0134_1	1210_0134_79	1339_034_14	143_0134_15	207_0134_27	674_0348_14	301_013_1	304_135_1	366_0348_36	260_034_141	132_0134_42	126_0134_1	487_034_318	226_01348_1	166_034_1	101_0348_8	95_01348_148	222_034_34	104_013_119	10_25_1
1305_348_433	621_0134_20	595_0348_1	338_0348_42	312_0348_209	663_0134_17	550_01348_494	2094_56_833	117_0134_1	278_0348_22	1489_01348_1541	848_0134_1133	87_348_290	84_348_1	1968_0348_49	272_348_1	901_034_1	698_0348_161	41_04_1	859_034_23	1945_0134_50	1444_0348_18	402_04_83	400_0348_294	810_0348_82	250_0134_1160	1466_348_74	1294_25_1	408_0134_78	753_034_10	309_0134_1	1210_0134_89	1339_034_7	143_0134_16	207_0134_34	674_0348_10	301_013_1	304_135_1	366_0348_33	260_034_140	132_0134_40	126_0134_1	487_034_313	226_01348_1	166_034_1	101_0348_5	95_01348_144	222_034_28	104_013_113	10_25_1
1305_348_456	621_0134_20	595_0348_1	338_0348_38	312_0348_203	663_0134_17	550_01348_507	2094_56_842	117_0134_1	278_0348_19	1489_01348_1537	848_0134_1151	87_348_298	84_348_1	1968_0348_53	272_348_1	901_034_1	698_0348_167	41_04_1	859_034_25	1945_0134_48	1444_0348_18	402_04_80	400_0348_291	810_0348_84	250_0134_1147	1466_348_75	1294_25_1	408_0134_75	753_034_7	309_0134_1	1210_0134_84	1339_034_6	143_0134_18	207_0134_32	674_0348_11	301_013_1	304_135_1	366_0348_32	260_034_129	132_0134_45	487_034_307	226_01348_1	166_034_1	101_0348_4	95_01348_149	222_034_23	104_013_108	10_25_1	3546_0348_27
1305_348_471	621_0134_22	595_0348_1	338_0348_36	312_0348_202	663_0134_17	550_01348_497	2094_56_866	117_0134_1	278_0348_21	1489_01348_1530	848_0134_1153	87_348_288	84_348_1	1968_0348_57	272_348_1	901_034_1	698_0348_180	41_04_1	859_034_26	1945_0134_50	1444_0348_15	402_04_74	400_0348_282	810_0348_81	250_0134_1153	1466_348_73	1294_25_1	408_0134_70	753_034_8	309_0134_1	1210_0134_93	1339_034_5	143_0134_21	207_0134_28	674_0348_13	301_013_1	304_135_1	366_0348_31	260_034_123	132_0134_49	487_034_308	226_01348_1	166_034_1	101_0348_4	95_01348_131	222_034_21	104_013_106	10_25_1	3546_0348_18
1305_348_478	621_0134_25	595_0348_1	338_0348_33	312_0348_202	663_0134_14	550_01348_510	2094_56_867	117_0134_1	278_0348_16	1489_01348_1528	848_0134_1173	87_348_271	84_348_1	1968_0348_56	272_348_1	901_034_1	698_0348_181	41_04_1	859_034_33	1945_0134_46	1444_0348_16	402_04_63	400_0348_283	810_0348_80	250_0134_1167	1466_348_66	1294_25_1	408_0134_81	753_034_8	309_0134_1	1210_0134_84	1339_034_6	143_0134_21	207_0134_28	674_0348_12	301_013_1	304_135_1	366_0348_30	260_034_114	132_0134_49	487_034_320	226_01348_1	166_034_1	101_0348_6	95_01348_132	222_034_24	104_013_110	10_25_1	3546_0348_16
1305_348_509	621_0134_28	595_0348_1	338_0348_35	312_0348_191	663_0134_15	550_01348_516	2094_56_854	117_0134_1	278_0348_14	1489_01348_1531	848_0134_1183	87_348_255	84_348_1	1968_0348_52	272_348_1	901_034_1	698_0348_183	41_04_1	859_034_33	1945_0134_48	1444_0348_16	402_04_59	400_0348_302	810_0348_75	250_0134_1166	1466_348_66	1294_25_1	408_0134_79	753_034_9	309_0134_1	1210_0134_88	1339_034_4	143_0134_25	207_0134_26	674_0348_12	301_013_1	304_135_1	366_0348_27	260_034_110	132_0134_47	487_034_309	226_01348_1	166_034_1	101_0348_4	95_01348_130	222_034_21	104_013_105	10_25_1	3546_0348_18
1305_348_490	621_0134_26	595_0348_1	338_0348_30	312_0348_185	663_0134_11	550_01348_497	2094_56_861	117_0134_1	278_0348_15	1489_01348_1531	848_0134_1194	87_348_247	84_348_1	1968_0348_48	272_348_1	901_034_1	698_0348_181	41_04_1	859_034_30	1945_0134_56	1444_0348_19	402_04_56	400_0348_304	810_0348_78	250_0134_1194	1466_348_63	1294_25_1	408_0134_76	753_034_10	309_0134_1	1210_0134_86	1339_034_8	143_0134_20	207_0134_27	674_0348_11	301_013_1	304_135_1	366_0348_24	260_034_117	132_0134_48	487_034_315	226_01348_1	166_034_1	101_0348_3	95_01348_117	222_034_16	104_013_100	10_25_1	3546_0348_21
1305_348_499	621_0134_27	595_0348_1	338_0348_39	312_0348_195	663_0134_13	550_01348_514	2094_56_875	117_0134_1	278_0348_13	1489_01348_1509	848_0134_1223	87_348_250	84_348_1	1968_0348_50	272_348_1	901_034_1	698_0348_174	41_04_1	859_034_29	1945_0134_54	1444_0348_16	402_04_53	400_0348_306	810_0348_70	250_0134_1210	1466_348_59	1294_25_1	408_0134_77	753_034_8	309_0134_1	1210_0134_83	1339_034_11	143_0134_19	207_0134_27	674_0348_12	301_013_1	304_135_1	366_0348_25	260_034_114	132_0134_53	487_034_318	226_01348_1	166_034_1	101_0348_5	95_01348_113	222_034_14	104_013_103	10_25_1	3546_0348_16
1305_348_505	621_0134_28	595_0348_1	338_0348_37	312_0348_181	663_0134_15	550_01348_510	2094_56_887	117_0134_1	278_0348_14	1489_01348_1507	848_0134_1199	87_348_254	84_348_1	1968_0348_47	901_034_1	698_0348_175	41_04_1	859_034_32	1945_0134_55	1444_0348_14	402_04_52	400_0348_302	810_0348_71	250_0134_1224	1466_348_55	1294_25_1	408_0134_76	753_034_9	309_0134_1	1210_0134_82	1339_034_12	143_0134_17	207_0134_32	674_0348_9	301_013_1	304_135_1	366_0348_22	260_034_117	132_0134_52	487_034_311	226_01348_1	166_034_1	101_0348_5	95_01348_106	222_034_14	104_013_110	10_25_1	3546_0348_17	2045_25_5
1305_348_490	621_0134_24	595_0348_1	338_0348_38	312_0348_175	663_0134_12	550_01348_522	2094_56_898	117_0134_1	278_0348_14	1489_01348_1504	848_0134_1211	87_348_233	84_348_1	1968_0348_41	901_034_1	698_0348_170	41_04_1	859_034_25	1945_0134_57	1444_0348_14	402_04_55	400_0348_315	810_0348_74	250_0134_1213	1466_348_63	1294_25_1	408_0134_70	753_034_8	309_0134_1	1210_0134_84	1339_034_12	143_0134_17	207_0134_35	674_0348_8	301_013_1	304_135_1	366_0348_24	260_034_127	132_0134_56	487_034_315	226_01348_1	166_034_1	101_0348_6	95_01348_97	222_034_13	104_013_108	10_25_1	3546_0348_16	2045_25_6
1305_348_492	621_0134_18	595_0348_1	338_0348_34	312_0348_175	663_0134_13	550_01348_507	2094_56_896	117_0134_1	278_0348_13	1489_01348_1498	848_0134_1252	87_348_239	84_348_1	1968_0348_45	901_034_1	698_0348_171	41_04_1	859_034_23	1945_0134_56	1444_0348_12	402_04_58	400_0348_302	810_0348_83	250_0134_1223	1466_348_64	1294_25_1	408_0134_72	753_034_10	309_0134_1	1210_0134_82	1339_034_12	143_0134_16	207_0134_32	674_0348_7	301_013_1	304_135_1	366_0348_24	260_034_136	132_0134_56	487_034_317	226_01348_1	166_034_1	101_0348_6	95_01348_89	222_034_7	104_013_100	10_25_1	3546_0348_12	2045_25_6
1305_348_477	621_0134_18	595_0348_1	338_0348_33	312_0348_181	663_0134_11	550_01348_519	2094_56_899	117_0134_1	278_0348_16	1489_01348_1500	848_0134_1256	87_348_230	84_348_1	1968_0348_45	901_034_1	698_0348_181	41_04_1	859_034_24	1945_0134_54	1444_0348_15	402_04_55	400_0348_312	810_0348_85	250_0134_1231	1466_348_58	1294_25_1	408_0134_68	753_034_9	309_0134_1	1210_0134_78	1339_034_6	143_0134_11	207_0134_30	674_0348_6	301_013_1	304_135_1	366_0348_20	260_034_139	132_0134_49	487_034_331	226_01348_1	166_034_1	101_0348_7	95_01348_86	222_034_5	104_013_97	10_25_1	3546_0348_10	2045_25_7
1305_348_488	621_0134_18	595_0348_1	338_0348_33	312_0348_183	663_0134_9	550_01348_520	2094_56_896	117_0134_1	278_0348_18	1489_01348_1510	848_0134_1259	87_348_223	84_348_1	1968_0348_44	901_034_1	698_0348_178	41_04_1	859_034_20	1945_0134_49	1444_0348_16	402_04_58	400_0348_296	810_0348_91	250_0134_1234	1466_348_54	1294_25_1	408_0134_72	753_034_14	309_0134_1	1210_0134_83	1339_034_6	143_0134_10	207_0134_33	674_0348_5	301_013_1	304_135_1	366_0348_22	260_034_135	132_0134_48	487_034_343	226_01348_1	166_034_1	101_0348_6	95_01348_91	222_034_4	104_013_92	10_25_1	3546_0348_11	2045_25_4
1305_348_494	621_0134_18	595_0348_1	338_0348_29	312_0348_179	663_0134_8	550_01348_509	2094_56_898	117_0134_1	278_0348_21	1489_01348_1521	848_0134_1274	87_348_213	84_348_1	1968_0348_50	901_034_1	698_0348_195	41_04_1	859_034_17	1945_0134_49	1444_0348_19	402_04_52	400_0348_308	810_0348_89	250_0134_1235	1466_348_54	1294_25_1	408_0134_75	753_034_9	309_0134_1	1210_0134_81	1339_034_6	143_0134_8	207_0134_28	674_0348_4	301_013_1	304_135_1	366_0348_15	260_034_140	132_0134_49	487_034_349	226_01348_1	166_034_1	101_0348_4	95_01348_95	222_034_3	104_013_80	10_25_1	3546_0348_12	2045_25_5
1305_348_481	621_0134_20	595_0348_1	338_0348_27	312_0348_191	663_0134_9	550_01348_507	2094_56_923	117_0134_1	278_0348_21	1489_01348_1535	848_0134_1276	87_348_197	84_348_1	1968_0348_51	901_034_1	698_0348_186	41_04_1	859_034_12	1945_0134_52	1444_0348_24	402_04_50	400_0348_314	810_0348_89	250_0134_1255	1466_348_49	1294_25_1	408_0134_66	753_034_9	309_0134_1	1210_0134_79	1339_034_6	143_0134_11	207_0134_27	674_0348_2	301_013_1	304_135_1	366_0348_13	260_034_151	132_0134_47	487_034_363	226_01348_1	166_034_1	101_0348_5	95_01348_86	222_034_1	104_013_86	10_25_1	3546_0348_12	2045_25_5
1305_348_490	621_0134_20	595_0348_1	338_0348_32	312_0348_196	663_0134_8	550_01348_495	2094_56_919	117_0134_1	278_0348_19	1489_01348_1550	848_0134_1274	87_348_185	84_348_1	1968_0348_47	901_034_1	698_0348_202	41_04_1	859_034_9	1945_0134_56	1444_0348_24	402_04_53	400_0348_305	810_0348_87	250_0134_1254	1466_348_50	1294_25_1	408_0134_67	753_034_10	309_0134_1	1210_0134_84	1339_034_4	143_0134_5	207_0134_33	674_0348_3	301_013_1	304_135_1	366_0348_11	260_034_146	132_0134_47	487_034_364	226_01348_1	166_034_1	101_0348_7	95_01348_74	104_013_79	10_25_1	3546_0348_11	2045_25_3	14_0348_8
1305_348_495	621_0134_20	595_0348_1	338_0348_37	312_0348_197	663_0134_4	550_01348_496	2094_56_935	117_0134_1	278_0348_25	1489_01348_1558	848_0134_1287	87_348_180	84_348_1	1968_0348_46	901_034_1	698_0348_198	41_04_1	859_034_4	1945_0134_56	1444_0348_21	402_04_49	400_0348_295	810_0348_86	250_0134_1259	1466_348_49	1294_25_1	408_0134_67	753_034_11	309_0134_1	1210_0134_86	1339_034_6	143_0134_4	207_0134_31	674_0348_2	301_013_1	304_135_1	366_0348_12	260_034_145	132_0134_49	487_034_376	226_01348_1	166_034_1	101_0348_6	95_01348_67	104_013_67	10_25_1	3546_0348_10	2045_25_4	14_0348_6
1305_348_482	621_0134_21	595_0348_1	338_0348_36	312_0348_191	663_0134_4	550_01348_488	2094_56_912	117_0134_1	278_0348_21	1489_01348_1560	848_0134_1295	87_348_191	84_348_1	1968_0348_49	901_034_1	698_0348_209	41_04_1	859_034_6	1945_0134_58	1444_0348_21	402_04_50	400_0348_301	810_0348_82	250_0134_1249	1466_348_50	1294_25_1	408_0134_68	753_034_8	309_0134_1	1210_0134_81	1339_034_7	143_0134_3	207_0134_29	674_0348_1	301_013_1	304_135_1	366_0348_11	260_034_167	132_0134_45	487_034_372	226_01348_1	166_034_1	101_0348_6	95_01348_62	104_013_62	10_25_1	3546_0348_8	2045_25_3	14_0348_8
1305_348_474	621_0134_22	595_0348_1	338_0348_39	312_0348_200	663_0134_5	550_01348_495	2094_56_903	117_0134_1	278_0348_21	1489_01348_1574	848_0134_1314	87_348_204	84_348_1	1968_0348_51	901_034_1	698_0348_204	41_04_1	859_034_8	1945_0134_55	1444_0348_20	402_04_48	400_0348_307	810_0348_77	250_0134_1246	1466_348_50	1294_25_1	408_0134_56	753_034_10	309_0134_1	1210_0134_83	1339_034_8	143_0134_3	207_0134_27	674_0348_1	301_013_1	304_135_1	366_0348_13	260_034_165	132_0134_44	487_034_379	226_01348_1	166_034_1	101_0348_9	95_01348_64	104_013_65	10_25_1	3546_0348_7	2045_25_2	14_0348_5
1305_348_459	621_0134_21	595_0348_1	338_0348_40	312_0348_190	663_0134_2	550_01348_476	2094_56_896	117_0134_1	278_0348_17	1489_01348_1575	848_0134_1336	87_348_197	84_348_1	1968_0348_46	698_0348_194	41_04_1	859_034_10	1945_0134_53	1444_0348_24	402_04_42	400_0348_327	810_0348_73	250_0134_1247	1466_348_50	408_0134_58	753_034_10	309_0134_1	1210_0134_90	1339_034_9	143_0134_4	207_0134_27	674_0348_1	301_013_1	304_135_1	366_0348_10	260_034_161	132_0134_46	487_034_395	226_01348_1	166_034_1	101_0348_11	95_01348_59	104_013_71	3546_0348_5	901_034_1	14_0348_4	121_0348_1	1022_01348_4	33_0348_1
1305_348_415	621_0134_22	595_0348_1	338_0348_39	312_0348_190	550_01348_493	2094_56_903	117_0134_1	278_0348_16	1489_01348_1556	848_0134_1317	87_348_207	84_348_1	1968_0348_47	698_0348_206	41_04_1	859_034_14	1945_0134_59	1444_0348_25	402_04_41	400_0348_327	810_0348_74	250_0134_1266	1466_348_53	408_0134_56	753_034_11	309_0134_1	1210_0134_85	1339_034_5	143_0134_2	207_0134_25	674_0348_2	301_013_1	304_135_1	366_0348_9	260_034_147	132_0134_46	487_034_406	226_01348_1	166_034_1	101_0348_8	95_01348_49	104_013_80	3546_0348_6	901_034_1	14_0348_4	121_0348_1	1022_01348_2	33_0348_1	908_348_1
1305_348_412	621_0134_18	595_0348_1	338_0348_33	312_0348_181	550_01348_490	2094_56_907	117_0134_1	278_0348_17	1489_01348_1589	848_0134_1304	87_348_201	84_348_1	1968_0348_50	698_0348_222	41_04_1	859_034_10	1945_0134_63	1444_0348_19	402_04_41	400_0348_317	810_0348_79	250_0134_1254	1466_348_55	408_0134_48	753_034_11	309_0134_1	1210_0134_90	1339_034_5	143_0134_5	207_0134_24	674_0348_4	301_013_1	304_135_1	366_0348_9	260_034_132	132_0134_56	487_034_407	226_01348_1	166_034_1	101_0348_9	95_01348_44	104_013_83	3546_0348_5	901_034_1	14_0348_4	121_0348_1	1022_01348_2	33_0348_1	908_348_1
1305_348_392	621_0134_19	595_0348_1	338_0348_37	312_0348_184	550_01348_473	2094_56_882	117_0134_1	278_0348_22	1489_01348_1583	848_0134_1340	87_348_218	84_348_1	1968_0348_53	698_0348_221	41_04_1	859_034_10	1945_0134_68	1444_0348_20	402_04_42	400_0348_313	810_0348_78	250_0134_1258	1466_348_58	408_0134_42	753_034_9	309_0134_1	1210_0134_88	1339_034_5	143_0134_7	207_0134_29	674_0348_5	301_013_1	304_135_1	366_0348_8	260_034_117	132_0134_51	487_034_421	226_01348_1	166_034_1	101_0348_9	95_01348_36	104_013_86	3546_0348_3	901_034_1	14_0348_4	121_0348_1	1022_01348_2	33_0348_1	908_348_1
1305_348_360	621_0134_20	595_0348_1	338_0348_38	312_0348_179	550_01348_466	2094_56_883	117_0134_1	278_0348_20	1489_01348_1586	848_0134_1330	87_348_225	84_348_1	1968_0348_52	698_0348_230	41_04_1	859_034_4	1945_0134_77	1444_0348_20	402_04_40	400_0348_322	810_0348_78	250_0134_1273	1466_348_54	408_0134_42	753_034_8	309_0134_1	1210_0134_88	1339_034_8	143_0134_4	207_0134_23	674_0348_6	301_013_1	304_135_1	366_0348_5	260_034_105	132_0134_52	487_034_419	226_01348_1	166_034_1	101_0348_6	95_01348_31	104_013_84	3546_0348_2	901_034_1	14_0348_2	121_0348_1	1022_01348_2	33_0348_1	908_348_1
1305_348_337	621_0134_17	595_0348_1	338_0348_31	312_0348_168	550_01348_465	2094_56_845	117_0134_1	278_0348_19	1489_01348_1597	848_0134_1325	87_348_243	84_348_1	1968_0348_45	698_0348_220	41_04_1	859_034_5	1945_0134_77	1444_0348_15	402_04_40	400_0348_304	810_0348_86	250_0134_1258	1466_348_51	408_0134_44	753_034_11	309_0134_1	1210_0134_84	1339_034_6	143_0134_3	207_0134_27	674_0348_4	301_013_1	304_135_1	366_0348_7	260_034_103	132_0134_59	487_034_412	226_01348_1	166_034_1	101_0348_8	95_01348_27	104_013_84	3546_0348_1	901_034_1	14_0348_3	121_0348_1	1022_01348_2	33_0348_1	908_348_1
1305_348_351	621_0134_21	595_0348_1	338_0348_30	312_0348_165	550_01348_491	2094_56_850	117_0134_1	278_0348_18	1489_01348_1583	848_0134_1344	87_348_239	84_348_1	1968_0348_41	698_0348_219	859_034_5	1945_0134_74	1444_0348_13	402_04_32	400_0348_301	810_0348_83	250_0134_1269	1466_348_52	408_0134_39	753_034_11	309_0134_1	1210_0134_89	1339_034_10	143_0134_4	207_0134_24	674_0348_6	301_013_1	304_135_1	366_0348_7	260_034_94	132_0134_49	487_034_393	226_01348_1	166_034_1	101_0348_9	95_01348_22	104_013_81	901_034_1	14_0348_3	121_0348_1	1022_01348_2	41_04_1	908_348_1	963_013_48	272_348_1
1305_348_335	621_0134_21	595_0348_1	338_0348_29	312_0348_168	550_01348_493	2094_56_848	117_0134_1	278_0348_22	1489_01348_1576	848_0134_1351	87_348_248	84_348_1	1968_0348_38	698_0348_217	859_034_3	1945_0134_72	1444_0348_9	402_04_28	400_0348_297	810_0348_81	250_0134_1285	1466_348_57	408_0134_42	753_034_10	309_0134_1	1210_0134_85	1339_034_9	143_0134_4	207_0134_29	674_0348_8	301_013_1	304_135_1	366_0348_8	260_034_109	132_0134_42	487_034_385	226_01348_1	166_034_1	101_0348_9	95_01348_22	104_013_84	901_034_1	14_0348_3	121_0348_1	1022_01348_2	41_04_1	908_348_1	963_013_52	272_348_1
1305_348_349	621_0134_21	595_0348_1	338_0348_28	312_0348_177	550_01348_485	2094_56_848	117_0134_1	278_0348_18	1489_01348_1610	848_0134_1329	87_348_235	84_348_1	1968_0348_31	698_0348_202	859_034_4	1945_0134_69	1444_0348_15	402_04_23	400_0348_301	810_0348_74	250_0134_1284	1466_348_57	408_0134_43	753_034_8	309_0134_1	1210_0134_84	1339_034_11	143_0134_6	207_0134_28	674_0348_6	301_013_1	304_135_1	366_0348_8	260_034_117	487_034_382	166_034_1	101_0348_7	95_01348_23	104_013_84	901_034_1	14_0348_3	121_0348_1	132_0134_40	41_04_1	908_348_1	963_013_54	272_348_1	53_0348_154	1808_034_17
1305_348_356	621_0134_18	595_0348_1	338_0348_21	312_0348_183	550_01348_485	2094_56_862	117_0134_1	278_0348_20	1489_01348_1603	848_0134_1342	87_348_225	84_348_1	1968_0348_28	698_0348_199	859_034_6	1945_0134_62	1444_0348_16	402_04_22	400_0348_299	810_0348_79	250_0134_1291	1466_348_60	408_0134_43	753_034_6	309_0134_1	1210_0134_83	1339_034_11	143_0134_6	207_0134_32	674_0348_5	301_013_1	304_135_1	366_0348_7	260_034_125	487_034_387	166_034_1	101_0348_8	95_01348_26	104_013_90	901_034_1	14_0348_3	121_0348_1	132_0134_40	41_04_1	908_348_1	963_013_50	272_348_1	53_0348_153	1808_034_19
1305_348_353	621_0134_16	595_0348_1	338_0348_28	312_0348_179	550_01348_494	2094_56_877	117_0134_1	278_0348_18	1489_01348_1621	848_0134_1350	87_348_223	84_348_1	1968_0348_23	698_0348_195	859_034_9	1945_0134_64	1444_0348_20	402_04_22	400_0348_281	810_0348_76	250_0134_1307	1466_348_60	408_0134_39	753_034_5	309_0134_1	1210_0134_78	1339_034_16	143_0134_5	207_0134_33	674_0348_4	301_013_1	304_135_1	366_0348_9	260_034_135	487_034_389	166_034_1	101_0348_7	95_01348_27	104_013_87	901_034_1	14_0348_3	121_0348_1	132_0134_35	41_04_1	908_348_1	963_013_54	272_348_1	53_0348_159	1808_034_17
1305_348_326	621_0134_10	595_0348_1	338_0348_25	312_0348_175	550_01348_492	2094_56_867	117_0134_1	278_0348_16	1489_01348_1628	848_0134_1371	87_348_242	84_348_1	1968_0348_21	698_0348_200	859_034_8	1945_0134_61	1444_0348_13	402_04_20	400_0348_273	810_0348_80	250_0134_1304	1466_348_64	408_0134_41	753_034_5	309_0134_1	1210_0134_82	1339_034_20	143_0134_7	207_0134_36	674_0348_4	301_013_1	304_135_1	366_0348_12	260_034_150	487_034_374	166_034_1	101_0348_8	95_01348_24	104_013_80	901_034_1	14_0348_3	121_0348_1	132_0134_33	41_04_1	908_348_1	963_013_55	272_348_1	53_0348_148	1808_034_13
1305_348_314	621_0134_8	595_0348_1	338_0348_27	312_0348_172	550_01348_495	2094_56_884	117_0134_1	278_0348_16	1489_01348_1641	848_0134_1377	87_348_248	84_348_1	1968_0348_20	698_0348_180	859_034_9	1945_0134_60	1444_0348_12	402_04_21	400_0348_265	810_0348_87	250_0134_1295	1466_348_55	408_0134_38	753_034_6	309_0134_1	1210_0134_84	1339_034_24	143_0134_8	207_0134_37	674_0348_5	301_013_1	304_135_1	366_0348_10	260_034_161	487_034_358	166_034_1	101_0348_8	95_01348_17	104_013_90	901_034_1	14_0348_3	121_0348_1	132_0134_30	41_04_1	908_348_1	963_013_49	272_348_1	53_0348_157	1808_034_14
1305_348_308	621_0134_5	595_0348_1	338_0348_26	312_0348_164	550_01348_510	2094_56_918	117_0134_1	278_0348_16	1489_01348_1630	848_0134_1399	87_348_253	84_348_1	1968_0348_21	698_0348_177	859_034_6	1945_0134_57	1444_0348_9	402_04_20	400_0348_271	810_0348_83	250_0134_1279	1466_348_53	408_0134_38	753_034_4	309_0134_1	1210_0134_92	1339_034_24	143_0134_6	207_0134_37	674_0348_7	301_013_1	304_135_1	366_0348_8	260_034_178	487_034_374	166_034_1	101_0348_9	95_01348_17	104_013_89	901_034_1	14_0348_3	121_0348_1	132_0134_32	41_04_1	908_348_1	963_013_46	272_348_1	53_0348_154	1808_034_12
1305_348_316	621_0134_5	595_0348_1	338_0348_29	312_0348_159	550_01348_497	2094_56_944	117_0134_1	278_0348_10	1489_01348_1614	848_0134_1387	87_348_247	84_348_1	1968_0348_23	698_0348_179	859_034_5	1945_0134_51	1444_0348_7	402_04_24	400_0348_270	810_0348_87	250_0134_1280	1466_348_52	408_0134_39	753_034_4	309_0134_1	1210_0134_91	1339_034_23	143_0134_8	207_0134_38	674_0348_5	301_013_1	304_135_1	366_0348_6	260_034_178	487_034_375	166_034_1	101_0348_9	95_01348_24	104_013_83	901_034_1	14_0348_4	121_0348_1	132_0134_36	41_04_1	908_348_1	963_013_41	272_348_1	53_0348_162	1808_034_9
1305_348_344	621_0134_4	595_0348_1	338_0348_30	312_0348_159	550_01348_510	2094_56_941	117_0134_1	278_0348_10	1489_01348_1606	848_0134_1388	87_348_233	84_348_1	1968_0348_19	698_0348_169	859_034_6	1945_0134_47	1444_0348_8	402_04_25	400_0348_262	810_0348_86	250_0134_1296	1466_348_50	408_0134_47	753_034_3	309_0134_1	1210_0134_91	1339_034_24	143_0134_7	207_0134_34	674_0348_6	301_013_1	304_135_1	366_0348_5	260_034_162	487_034_366	166_034_1	101_0348_7	95_01348_28	104_013_81	901_034_1	14_0348_4	121_0348_1	132_0134_36	41_04_1	908_348_1	963_013_41	272_348_1	53_0348_166	1808_034_6
1305_348_348	621_0134_4	595_0348_1	338_0348_33	312_0348_160	550_01348_508	2094_56_972	117_0134_1	278_0348_8	1489_01348_1591	848_0134_1415	87_348_228	84_348_1	1968_0348_19	698_0348_178	859_034_5	1945_0134_48	1444_0348_10	402_04_27	400_0348_258	810_0348_80	250_0134_1301	1466_348_47	408_0134_45	753_034_3	309_0134_1	1210_0134_89	1339_034_17	143_0134_7	207_0134_38	674_0348_5	301_013_1	304_135_1	366_0348_7	260_034_151	487_034_373	166_034_1	101_0348_5	95_01348_24	104_013_80	901_034_1	14_0348_4	121_0348_1	132_0134_27	41_04_1	908_348_1	963_013_36	272_348_1	53_0348_177	1808_034_2
1305_348_347	621_0134_4	595_0348_1	338_0348_40	312_0348_160	550_01348_501	2094_56_968	117_0134_1	278_0348_7	1489_01348_1573	848_0134_1399	87_348_231	84_348_1	1968_0348_19	698_0348_181	859_034_5	1945_0134_44	1444_0348_16	402_04_31	400_0348_264	810_0348_78	250_0134_1302	1466_348_53	408_0134_47	753_034_1	309_0134_1	1210_0134_103	1339_034_20	143_0134_7	207_0134_33	674_0348_7	301_013_1	304_135_1	366_0348_10	260_034_144	487_034_378	166_034_1	101_0348_2	95_01348_23	104_013_75	901_034_1	14_0348_3	121_0348_1	132_0134_35	41_04_1	908_348_1	963_013_42	272_348_1	53_0348_165	1808_034_1
1305_348_365	621_0134_3	595_0348_1	338_0348_33	312_0348_159	550_01348_493	2094_56_958	117_0134_1	278_0348_6	1489_01348_1558	848_0134_1424	87_348_245	84_348_1	1968_0348_15	698_0348_187	859_034_6	1945_0134_48	1444_0348_11	402_04_28	400_0348_255	810_0348_81	250_0134_1320	1466_348_51	408_0134_44	309_0134_1	1210_0134_100	1339_034_21	143_0134_7	207_0134_33	674_0348_6	301_013_1	304_135_1	366_0348_8	260_034_156	487_034_377	166_034_1	101_0348_2	95_01348_24	104_013_73	901_034_1	14_0348_2	121_0348_1	132_0134_29	41_04_1	908_348_1	963_013_47	272_348_1	53_0348_171	1808_034_1	726_0134_43
1305_348_381	621_0134_2	595_0348_1	338_0348_32	312_0348_161	550_01348_481	2094_56_951	117_0134_1	278_0348_5	1489_01348_1561	848_0134_1467	87_348_236	84_348_1	1968_0348_13	698_0348_196	859_034_5	1945_0134_43	1444_0348_13	402_04_23	400_0348_244	810_0348_85	250_0134_1298	1466_348_48	408_0134_48	309_0134_1	1210_0134_114	1339_034_20	143_0134_6	207_0134_34	674_0348_4	301_013_1	304_135_1	366_0348_8	260_034_167	487_034_375	166_034_1	95_01348_29	104_013_73	901_034_1	14_0348_2	121_0348_1	132_0134_26	41_04_1	908_348_1	963_013_39	272_348_1	53_0348_167	1808_034_1	726_0134_41	356_0134_1
1305_348_413	621_0134_3	595_0348_1	338_0348_32	312_0348_156	550_01348_484	2094_56_950	117_0134_1	278_0348_4	1489_01348_1566	41_04_1	87_348_234	84_348_1	1968_0348_14	698_0348_179	859_034_3	1945_0134_45	1444_0348_10	402_04_19	400_0348_257	810_0348_87	250_0134_1292	1466_348_46	408_0134_45	309_0134_1	1210_0134_113	1339_034_20	143_0134_5	207_0134_37	674_0348_4	301_013_1	304_135_1	366_0348_7	260_034_171	487_034_368	166_034_1	95_01348_29	104_013_73	121_0348_1	132_0134_31	908_348_1	963_013_38	272_348_1	53_0348_156	848_0134_1468	726_0134_43	356_0134_1	532_135_53	436_0134_465	431_6_1159
1305_348_427	621_0134_5	595_0348_1	338_0348_36	312_0348_152	550_01348_485	2094_56_947	117_0134_1	278_0348_4	1489_01348_1537	41_04_1	87_348_230	84_348_1	1968_0348_15	698_0348_184	859_034_2	1945_0134_44	1444_0348_10	402_04_17	400_0348_269	810_0348_96	250_0134_1287	1466_348_46	408_0134_40	309_0134_1	1210_0134_121	1339_034_17	143_0134_5	207_0134_28	674_0348_2	301_013_1	304_135_1	366_0348_6	260_034_165	487_034_369	166_034_1	95_01348_35	104_013_72	121_0348_1	132_0134_35	908_348_1	963_013_36	272_348_1	53_0348_144	848_0134_1502	726_0134_36	356_0134_1	532_135_61	436_0134_468	431_6_1149
1305_348_477	621_0134_4	595_0348_1	338_0348_33	312_0348_154	550_01348_511	2094_56_987	117_0134_1	278_0348_2	1489_01348_1527	41_04_1	87_348_207	84_348_1	1968_0348_19	698_0348_179	859_034_3	1945_0134_47	1444_0348_9	402_04_13	400_0348_267	810_0348_99	250_0134_1286	1466_348_45	408_0134_39	309_0134_1	1210_0134_116	1339_034_18	143_0134_4	207_0134_27	674_0348_2	301_013_1	304_135_1	366_0348_7	260_034_166	487_034_350	166_034_1	95_01348_36	104_013_71	121_0348_1	132_0134_35	908_348_1	963_013_40	272_348_1	53_0348_145	848_0134_1476	726_0134_41	356_0134_1	532_135_61	436_0134_467	431_6_1135
1305_348_490	621_0134_4	595_0348_1	338_0348_33	312_0348_148	550_01348_533	2094_56_1017	117_0134_1	278_0348_2	1489_01348_1497	41_04_1	87_348_189	84_348_1	1968_0348_13	698_0348_172	859_034_5	1945_0134_44	1444_0348_7	402_04_11	400_0348_266	810_0348_101	250_0134_1279	1466_348_48	408_0134_46	309_0134_1	1210_0134_114	1339_034_15	143_0134_5	207_0134_29	674_0348_3	301_013_1	304_135_1	366_0348_6	260_034_157	487_034_340	166_034_1	95_01348_39	104_013_79	121_0348_1	132_0134_33	908_348_1	963_013_41	272_348_1	53_0348_145	848_0134_1487	726_0134_40	356_0134_1	532_135_62	436_0134_470	431_6_1108
1305_348_483	621_0134_1	595_0348_1	338_0348_35	312_0348_144	550_01348_540	2094_56_1049	117_0134_1	278_0348_1	1489_01348_1522	41_04_1	87_348_186	84_348_1	1968_0348_18	698_0348_149	859_034_3	1945_0134_45	1444_0348_8	402_04_13	400_0348_263	810_0348_102	250_0134_1265	1466_348_51	408_0134_51	309_0134_1	1210_0134_124	1339_034_18	143_0134_4	207_0134_30	674_0348_1	301_013_1	304_135_1	366_0348_6	260_034_149	487_034_343	166_034_1	95_01348_38	104_013_78	121_0348_1	132_0134_34	908_348_1	963_013_40	272_348_1	53_0348_137	848_0134_1486	726_0134_41	356_0134_1	532_135_62	436_0134_449	431_6_1083
1305_348_489	621_0134_2	595_0348_1	338_0348_36	312_0348_142	550_01348_553	2094_56_1054	117_0134_1	278_0348_2	1489_01348_1528	41_04_1	87_348_196	84_348_1	1968_0348_16	698_0348_157	1945_0134_49	1444_0348_6	402_04_15	400_0348_265	810_0348_96	250_0134_1272	1466_348_54	408_0134_54	309_0134_1	1210_0134_125	1339_034_16	143_0134_6	207_0134_27	674_0348_1	301_013_1	304_135_1	366_0348_6	260_034_140	487_034_359	95_01348_37	104_013_74	121_0348_1	132_0134_34	908_348_1	963_013_34	272_348_1	53_0348_127	848_0134_1455	726_0134_38	356_0134_1	532_135_65	436_0134_450	431_6_1087	1000_37_872
1305_348_478	621_0134_2	595_0348_1	338_0348_41	312_0348_135	550_01348_575	2094_56_1058	117_0134_1	278_0348_2	1489_01348_1495	41_04_1	87_348_199	84_348_1	1968_0348_20	698_0348_158	1945_0134_45	1444_0348_10	402_04_12	400_0348_260	810_0348_95	250_0134_1292	1466_348_50	408_0134_57	309_0134_1	1210_0134_124	1339_034_17	143_0134_4	207_0134_30	674_0348_1	301_013_1	304_135_1	366_0348_4	260_034_134	487_034_362	95_01348_32	104_013_87	121_0348_1	132_0134_38	908_348_1	963_013_29	272_348_1	53_0348_124	848_0134_1459	726_0134_38	356_0134_1	532_135_66	436_0134_455	431_6_1082	1000_37_890
1305_348_486	595_0348_1	338_0348_37	312_0348_147	550_01348_573	2094_56_1088	272_348_1	278_0348_2	1489_01348_1502	41_04_1	87_348_202	84_348_1	1968_0348_18	698_0348_158	1945_0134_51	1444_0348_9	402_04_12	400_0348_237	810_0348_100	250_0134_1298	1466_348_53	408_0134_55	309_0134_1	1210_0134_114	1339_034_16	143_0134_3	207_0134_32	674_0348_1	301_013_1	304_135_1	366_0348_3	260_034_139	487_034_363	95_01348_29	104_013_88	121_0348_1	132_0134_35	908_348_1	963_013_27	53_0348_124	848_0134_1468	726_0134_37	356_0134_1	532_135_61	436_0134_450	431_6_1044	1000_37_898
1305_348_468	595_0348_1	338_0348_37	312_0348_150	550_01348_574	2094_56_1081	272_348_1	278_0348_2	1489_01348_1511	41_04_1	87_348_228	84_348_1	1968_0348_17	698_0348_157	1945_0134_48	1444_0348_10	402_04_14	400_0348_236	810_0348_94	250_0134_1303	1466_348_58	408_0134_54	309_0134_1	1210_0134_117	1339_034_17	143_0134_3	207_0134_33	674_0348_1	301_013_1	304_135_1	366_0348_4	260_034_130	487_034_366	95_01348_25	104_013_88	121_0348_1	132_0134_38	908_348_1	963_013_29	53_0348_119	848_0134_1473	726_0134_40	356_0134_1	532_135_58	436_0134_454	431_6_1049	1000_37_881
1305_348_457	595_0348_1	338_0348_42	312_0348_147	550_01348_573	2094_56_1106	272_348_1	278_0348_1	1489_01348_1507	41_04_1	87_348_213	84_348_1	1968_0348_20	698_0348_150	1945_0134_52	1444_0348_7	402_04_17	400_0348_247	810_0348_93	250_0134_1298	1466_348_57	408_0134_55	309_0134_1	1210_0134_112	1339_034_14	143_0134_4	207_0134_36	301_013_1	304_135_1	366_0348_4	260_034_121	487_034_356	95_01348_21	104_013_79	121_0348_1	132_0134_38	908_348_1	963_013_34	53_0348_121	848_0134_1501	726_0134_43	356_0134_1	532_135_52	436_0134_458	431_6_1050	1000_37_880
1305_348_455	595_0348_1	338_0348_36	312_0348_150	550_01348_575	2094_56_1085	272_348_1	278_0348_2	1489_01348_1516	41_04_1	87_348_212	84_348_1	1968_0348_17	698_0348_152	1945_0134_50	1444_0348_8	402_04_18	400_0348_248	810_0348_84	250_0134_1298	1466_348_62	408_0134_55	309_0134_1	1210_0134_103	1339_034_12	143_0134_4	207_0134_43	301_013_1	304_135_1	366_0348_3	260_034_132	487_034_335	95_01348_25	104_013_87	121_0348_1	132_0134_39	908_348_1	963_013_27	53_0348_131	848_0134_1511	726_0134_45	356_0134_1	532_135_50	436_0134_465	431_6_1062	1000_37_860
1305_348_421	595_0348_1	338_0348_41	312_0348_156	550_01348_565	2094_56_1108	272_348_1	278_0348_3	1489_01348_1502	41_04_1	87_348_217	84_348_1	1968_0348_14	698_0348_152	1945_0134_47	1444_0348_12	402_04_20	400_0348_249	810_0348_81	250_0134_1306	1466_348_58	408_0134_53	309_0134_1	1210_0134_108	1339_034_8	143_0134_4	207_0134_41	301_013_1	304_135_1	366_0348_2	260_034_133	487_034_341	95_01348_24	104_013_88	121_0348_1	132_0134_42	908_348_1	963_013_28	53_0348_133	848_0134_1536	726_0134_45	356_0134_1	532_135_46	436_0134_472	431_6_1045	1000_37_863
1305_348_411	595_0348_1	338_0348_38	312_0348_151	550_01348_569	2094_56_1144	272_348_1	278_0348_2	1489_01348_1517	41_04_1	87_348_204	84_348_1	1968_0348_16	698_0348_162	1945_0134_49	1444_0348_10	402_04_19	400_0348_261	810_0348_85	250_0134_1306	1466_348_61	408_0134_54	309_0134_1	1210_0134_109	1339_034_7	143_0134_5	207_0134_37	301_013_1	304_135_1	366_0348_1	260_034_119	487_034_346	95_01348_25	104_013_83	121_0348_1	132_0134_45	908_348_1	963_013_26	53_0348_128	848_0134_1556	726_0134_41	356_0134_1	532_135_36	436_0134_468	431_6_1045	1000_37_838
1305_348_366	595_0348_1	338_0348_37	312_0348_150	550_01348_561	2094_56_1151	272_348_1	278_0348_2	1489_01348_1519	41_04_1	87_348_197	84_348_1	1968_0348_15	698_0348_164	1945_0134_50	1444_0348_10	402_04_16	400_0348_245	810_0348_86	250_0134_1319	1466_348_54	408_0134_51	309_0134_1	1210_0134_109	1339_034_6	143_0134_4	207_0134_37	301_013_1	304_135_1	366_0348_2	260_034_120	487_034_358	95_01348_26	104_013_77	121_0348_1	132_0134_46	908_348_1	963_013_28	53_0348_130	848_0134_1558	726_0134_42	356_0134_1	532_135_37	436_0134_477	431_6_1081	1000_37_842
1305_348_374	595_0348_1	338_0348_35	312_0348_145	550_01348_547	2094_56_1137	272_348_1	278_0348_3	1489_01348_1541	41_04_1	87_348_191	84_348_1	1968_0348_15	698_0348_156	1945_0134_53	1444_0348_9	402_04_17	400_0348_241	810_0348_88	250_0134_1329	1466_348_55	408_0134_44	309_0134_1	1210_0134_105	1339_034_6	143_0134_6	207_0134_37	301_013_1	304_135_1	366_0348_1	260_034_115	487_034_362	95_01348_26	104_013_70	121_0348_1	132_0134_53	908_348_1	963_013_34	53_0348_131	848_0134_1537	726_0134_35	356_0134_1	532_135_35	436_0134_486	431_6_1089	1000_37_853
1305_348_389	595_0348_1	338_0348_34	312_0348_149	550_01348_530	2094_56_1143	272_348_1	278_0348_4	1489_01348_1554	41_04_1	87_348_193	84_348_1	1968_0348_10	698_0348_158	1945_0134_54	1444_0348_6	402_04_12	400_0348_240	810_0348_81	250_0134_1327	1466_348_49	408_0134_44	309_0134_1	1210_0134_101	1339_034_5	143_0134_5	207_0134_36	301_013_1	304_135_1	366_0348_1	260_034_104	487_034_364	95_01348_22	104_013_78	121_0348_1	132_0134_49	908_348_1	963_013_32	53_0348_132	848_0134_1524	726_0134_38	356_0134_1	532_135_38	436_0134_489	431_6_1091	1000_37_874
1305_348_392	595_0348_1	338_0348_35	312_0348_157	550_01348_522	2094_56_1158	272_348_1	278_0348_3	1489_01348_1555	41_04_1	87_348_208	84_348_1	1968_0348_11	698_0348_155	1945_0134_51	1444_0348_7	402_04_8	400_0348_231	810_0348_81	250_0134_1319	1466_348_53	408_0134_45	309_0134_1	1210_0134_106	1339_034_4	143_0134_4	207_0134_40	301_013_1	304_135_1	366_0348_1	260_034_101	487_034_375	95_01348_18	104_013_74	121_0348_1	132_0134_57	908_348_1	963_013_24	53_0348_129	848_0134_1568	726_0134_33	356_0134_1	532_135_40	436_0134_496	431_6_1064	1000_37_850
1305_348_405	595_0348_1	338_0348_33	312_0348_159	550_01348_529	2094_56_1136	272_348_1	278_0348_3	1489_01348_1577	41_04_1	87_348_199	84_348_1	1968_0348_11	698_0348_159	1945_0134_45	1444_0348_5	402_04_7	400_0348_232	810_0348_84	250_0134_1328	1466_348_55	408_0134_38	309_0134_1	1210_0134_107	1339_034_4	143_0134_4	207_0134_44	301_013_1	304_135_1	366_0348_1	260_034_96	487_034_376	95_01348_20	104_013_76	121_0348_1	132_0134_52	908_348_1	963_013_27	53_0348_128	848_0134_1569	726_0134_30	356_0134_1	532_135_37	436_0134_509	431_6_1051	1000_37_837
1305_348_411	595_0348_1	338_0348_34	312_0348_167	550_01348_528	2094_56_1125	272_348_1	278_0348_1	1489_01348_1583	41_04_1	87_348_237	84_348_1	1968_0348_11	698_0348_169	1945_0134_49	1444_0348_2	402_04_5	400_0348_219	810_0348_77	250_0134_1329	1466_348_64	408_0134_40	309_0134_1	1210_0134_102	1339_034_4	143_0134_7	207_0134_39	301_013_1	304_135_1	366_0348_1	260_034_92	487_034_363	95_01348_19	104_013_83	121_0348_1	132_0134_49	908_348_1	963_013_21	53_0348_129	848_0134_1555	726_0134_33	356_0134_1	532_135_37	436_0134_505	431_6_1030	1000_37_854
1305_348_415	595_0348_1	338_0348_32	312_0348_164	550_01348_556	2094_56_1133	272_348_1	278_0348_1	1489_01348_1579	41_04_1	87_348_239	84_348_1	1968_0348_7	698_0348_165	1945_0134_56	1444_0348_2	402_04_3	400_0348_227	810_0348_82	250_0134_1320	1466_348_62	408_0134_32	309_0134_1	1210_0134_101	1339_034_6	143_0134_5	207_0134_33	301_013_1	304_135_1	366_0348_2	260_034_90	487_034_374	95_01348_24	104_013_85	121_0348_1	132_0134_51	908_348_1	963_013_27	53_0348_134	848_0134_1543	726_0134_30	356_0134_1	532_135_44	436_0134_492	431_6_993	1000_37_854
1305_348_417	595_0348_1	338_0348_30	312_0348_177	550_01348_519	2094_56_1105	272_348_1	278_0348_1	1489_01348_1582	41_04_1	87_348_257	84_348_1	1968_0348_5	698_0348_166	1945_0134_57	1444_0348_2	402_04_1	400_0348_222	810_0348_89	250_0134_1339	1466_348_67	408_0134_33	309_0134_1	1210_0134_110	1339_034_4	143_0134_5	207_0134_28	301_013_1	304_135_1	366_0348_2	260_034_98	487_034_381	95_01348_15	104_013_85	121_0348_1	132_0134_49	908_348_1	963_013_27	53_0348_127	848_0134_1544	726_0134_27	356_0134_1	532_135_48	436_0134_499	431_6_977	1000_37_875
1305_348_414	595_0348_1	338_0348_26	312_0348_179	550_01348_526	2094_56_1085	272_348_1	278_0348_2	1489_01348_1591	87_348_270	84_348_1	1968_0348_5	698_0348_167	1945_0134_60	1444_0348_2	400_0348_228	810_0348_86	250_0134_1347	1466_348_67	408_0134_30	309_0134_1	1210_0134_111	1339_034_5	143_0134_3	207_0134_30	301_013_1	304_135_1	366_0348_3	260_034_97	487_034_383	95_01348_10	104_013_84	121_0348_1	132_0134_51	908_348_1	963_013_32	53_0348_127	848_0134_1527	726_0134_27	356_0134_1	532_135_60	436_0134_487	431_6_978	1000_37_877
1305_348_406	595_0348_1	338_0348_23	312_0348_185	550_01348_528	2094_56_1100	272_348_1	278_0348_1	1489_01348_1598	87_348_260	84_348_1	1968_0348_3	698_0348_160	1945_0134_67	1444_0348_2	400_0348_233	810_0348_92	250_0134_1337	1466_348_80	408_0134_33	309_0134_1	1210_0134_110	1339_034_7	143_0134_3	207_0134_30	301_013_1	304_135_1	366_0348_1	260_034_87	487_034_378	95_01348_14	104_013_75	121_0348_1	132_0134_51	908_348_1	963_013_25	53_0348_119	848_0134_1497	726_0134_23	356_0134_1	532_135_63	436_0134_509	1000_37_890	431_6_961
1305_348_404	595_0348_1	338_0348_19	312_0348_189	550_01348_510	132_0134_54	272_348_1	1489_01348_1591	87_348_267	84_348_1	1968_0348_3	698_0348_157	1945_0134_67	1444_0348_3	400_0348_240	810_0348_90	250_0134_1334	1466_348_78	408_0134_30	309_0134_1	1210_0134_115	1339_034_6	143_0134_3	207_0134_27	301_013_1	304_135_1	366_0348_2	260_034_76	487_034_391	95_01348_13	104_013_68	121_0348_1	2094_56_1097	908_348_1	963_013_25	53_0348_105	848_0134_1494	726_0134_24	356_0134_1	532_135_77	436_0134_518	1000_37_920	431_6_979
1305_348_404	595_0348_1	338_0348_16	312_0348_190	550_01348_507	132_0134_64	272_348_1	1489_01348_1579	87_348_279	84_348_1	1968_0348_1	698_0348_151	1945_0134_61	1444_0348_1	400_0348_228	810_0348_94	250_0134_1344	1466_348_82	408_0134_29	309_0134_1	1210_0134_115	1339_034_6	143_0134_3	207_0134_23	301_013_1	304_135_1	366_0348_1	260_034_74	487_034_381	95_01348_15	104_013_69	121_0348_1	2094_56_1102	908_348_1	963_013_22	53_0348_103	848_0134_1499	726_0134_25	356_0134_1	532_135_74	436_0134_531	431_6_965	1000_37_927
1305_348_396	595_0348_1	338_0348_14	312_0348_189	550_01348_517	132_0134_56	272_348_1	1489_01348_1572	87_348_272	84_348_1	1968_0348_1	698_0348_149	1945_0134_59	400_0348_234	810_0348_95	250_0134_1349	1466_348_86	408_0134_26	309_0134_1	1210_0134_117	1339_034_6	143_0134_5	207_0134_22	301_013_1	304_135_1	121_0348_1	260_034_67	487_034_372	95_01348_15	104_013_69	2094_56_1108	908_348_1	963_013_20	53_0348_113	848_0134_1533	726_0134_29	356_0134_1	532_135_83	436_0134_533	431_6_944	1000_37_920
1305_348_396	595_0348_1	338_0348_14	312_0348_202	550_01348_536	132_0134_63	272_348_1	1489_01348_1558	87_348_273	84_348_1	1968_0348_1	698_0348_146	1945_0134_64	400_0348_229	810_0348_89	250_0134_1347	1466_348_98	408_0134_27	309_0134_1	1210_0134_119	1339_034_7	143_0134_1	207_0134_16	301_013_1	304_135_1	121_0348_1	260_034_53	487_034_366	95_01348_16	104_013_69	2094_56_1107	908_348_1	963_013_18	53_0348_105	848_0134_1536	726_0134_33	356_0134_1	532_135_87	436_0134_534	431_6_940	1000_37_913
1305_348_380	595_0348_1	338_0348_17	312_0348_198	550_01348_526	132_0134_54	272_348_1	1489_01348_1570	87_348_284	84_348_1	1968_0348_1	698_0348_138	1945_0134_60	400_0348_219	810_0348_94	250_0134_1348	1466_348_102	408_0134_28	309_0134_1	1210_0134_118	1339_034_8	143_0134_2	207_0134_18	301_013_1	304_135_1	121_0348_1	260_034_47	487_034_358	95_01348_20	104_013_72	2094_56_1126	908_348_1	963_013_15	53_0348_113	848_0134_1542	726_0134_32	356_0134_1	532_135_88	436_0134_531	431_6_924	1000_37_928
1305_348_374	595_0348_1	338_0348_17	312_0348_200	550_01348_531	132_0134_60	272_348_1	1489_01348_1572	87_348_284	84_348_1	1968_0348_1	698_0348_135	1945_0134_48	400_0348_206	810_0348_100	250_0134_1367	1466_348_103	408_0134_27	309_0134_1	1210_0134_115	1339_034_8	143_0134_3	207_0134_13	301_013_1	304_135_1	121_0348_1	260_034_44	487_034_364	95_01348_16	104_013_68	2094_56_1140	908_348_1	963_013_17	53_0348_117	848_0134_1541	726_0134_27	356_0134_1	532_135_86	436_0134_528	431_6_919	1000_37_939
1305_348_352	595_0348_1	338_0348_17	312_0348_196	550_01348_555	132_0134_54	272_348_1	1489_01348_1568	87_348_283	84_348_1	1968_0348_2	698_0348_130	1945_0134_51	400_0348_205	810_0348_92	250_0134_1374	1466_348_118	408_0134_27	309_0134_1	1210_0134_119	1339_034_15	143_0134_3	207_0134_13	301_013_1	304_135_1	121_0348_1	260_034_31	487_034_356	95_01348_17	104_013_74	2094_56_1188	908_348_1	963_013_16	53_0348_116	848_0134_1540	726_0134_27	356_0134_1	532_135_80	436_0134_532	431_6_886	1000_37_943
1305_348_361	595_0348_1	338_0348_18	312_0348_198	550_01348_525	132_0134_53	272_348_1	1489_01348_1571	87_348_285	84_348_1	1968_0348_1	698_0348_129	1945_0134_54	400_0348_204	810_0348_93	250_0134_1389	1466_348_116	408_0134_28	309_0134_1	1210_0134_120	1339_034_14	143_0134_6	207_0134_13	301_013_1	304_135_1	121_0348_1	260_034_29	487_034_355	95_01348_15	104_013_82	2094_56_1166	908_348_1	963_013_16	53_0348_112	848_0134_1575	726_0134_24	356_0134_1	532_135_87	436_0134_518	431_6_880	1000_37_931
1305_348_363	595_0348_1	338_0348_15	312_0348_201	550_01348_524	132_0134_49	272_348_1	1489_01348_1577	87_348_277	84_348_1	1968_0348_1	698_0348_130	1945_0134_53	400_0348_200	810_0348_90	250_0134_1400	1466_348_107	408_0134_24	309_0134_1	1210_0134_116	1339_034_13	143_0134_6	207_0134_13	301_013_1	304_135_1	121_0348_1	260_034_29	487_034_354	95_01348_14	104_013_77	2094_56_1160	908_348_1	963_013_20	53_0348_116	848_0134_1571	726_0134_29	356_0134_1	532_135_83	436_0134_518	431_6_888	1000_37_941
1305_348_386	595_0348_1	338_0348_17	312_0348_204	550_01348_506	132_0134_49	272_348_1	1489_01348_1590	87_348_277	84_348_1	1968_0348_1	698_0348_140	1945_0134_50	400_0348_187	810_0348_90	250_0134_1390	1466_348_94	408_0134_26	309_0134_1	1210_0134_114	1339_034_9	143_0134_9	207_0134_14	301_013_1	304_135_1	121_0348_1	260_034_37	487_034_358	95_01348_16	104_013_75	2094_56_1191	908_348_1	963_013_17	53_0348_117	848_0134_1569	726_0134_29	356_0134_1	532_135_82	436_0134_525	431_6_857	1000_37_936
1305_348_421	595_0348_1	338_0348_9	312_0348_210	550_01348_507	132_0134_49	272_348_1	1489_01348_1595	87_348_273	84_348_1	698_0348_154	1945_0134_56	400_0348_173	810_0348_94	250_0134_1387	1466_348_101	408_0134_28	309_0134_1	1210_0134_105	1339_034_10	143_0134_6	207_0134_15	301_013_1	304_135_1	260_034_43	487_034_345	95_01348_18	104_013_72	2094_56_1171	908_348_1	963_013_22	53_0348_117	848_0134_1592	726_0134_26	356_0134_1	532_135_78	436_0134_533	431_6_831	1000_37_916
1305_348_433	595_0348_1	338_0348_7	312_0348_208	550_01348_488	132_0134_54	272_348_1	1489_01348_1620	87_348_272	84_348_1	698_0348_150	1945_0134_54	400_0348_181	810_0348_95	250_0134_1370	1466_348_106	408_0134_26	309_0134_1	1210_0134_103	1339_034_10	143_0134_7	207_0134_16	301_013_1	304_135_1	260_034_35	487_034_357	95_01348_12	104_013_73	2094_56_1181	908_348_1	963_013_24	53_0348_129	848_0134_1607	726_0134_28	356_0134_1	532_135_72	436_0134_539	431_6_827	1000_37_908
1305_348_432	595_0348_1	338_0348_10	312_0348_215	550_01348_500	132_0134_52	272_348_1	1489_01348_1598	87_348_267	84_348_1	698_0348_144	1945_0134_51	400_0348_175	810_0348_92	250_0134_1387	1466_348_99	408_0134_24	309_0134_1	1210_0134_103	1339_034_8	143_0134_7	207_0134_12	301_013_1	304_135_1	260_034_31	487_034_351	95_01348_10	104_013_79	2094_56_1192	908_348_1	963_013_31	53_0348_130	848_0134_1616	726_0134_22	356_0134_1	532_135_87	436_0134_569	431_6_817	1000_37_888
1305_348_422	595_0348_1	338_0348_8	312_0348_205	550_01348_509	132_0134_45	272_348_1	1489_01348_1598	87_348_251	84_348_1	698_0348_133	1945_0134_49	400_0348_180	810_0348_91	250_0134_1382	1466_348_89	408_0134_30	309_0134_1	1210_0134_102	1339_034_8	143_0134_10	207_0134_10	301_013_1	304_135_1	260_034_32	487_034_344	95_01348_12	104_013_72	2094_56_1242	908_348_1	963_013_27	53_0348_139	848_0134_1607	726_0134_19	356_0134_1	532_135_75	436_0134_563	431_6_802	1000_37_939
1305_348_413	595_0348_1	338_0348_7	312_0348_212	550_01348_512	132_0134_43	272_348_1	1489_01348_1585	87_348_247	84_348_1	698_0348_125	1945_0134_55	400_0348_182	810_0348_90	250_0134_1403	1466_348_83	408_0134_33	309_0134_1	1210_0134_89	1339_034_7	143_0134_7	207_0134_10	301_013_1	304_135_1	260_034_26	487_034_358	95_01348_12	104_013_70	2094_56_1250	908_348_1	963_013_26	53_0348_140	848_0134_1621	726_0134_18	356_0134_1	532_135_82	436_0134_543	431_6_818	1000_37_943
1305_348_404	595_0348_1	338_0348_10	312_0348_199	550_01348_506	132_0134_43	272_348_1	1489_01348_1609	87_348_236	84_348_1	698_0348_117	1945_0134_56	400_0348_192	810_0348_89	250_0134_1387	1466_348_74	408_0134_34	309_0134_1	1210_0134_87	1339_034_8	143_0134_5	207_0134_10	301_013_1	304_135_1	260_034_30	487_034_343	95_01348_12	104_013_77	2094_56_1266	908_348_1	963_013_27	53_0348_132	848_0134_1629	726_0134_19	356_0134_1	532_135_72	436_0134_558	431_6_800	1000_37_960
1305_348_398	595_0348_1	338_0348_11	312_0348_201	550_01348_508	132_0134_42	272_348_1	1489_01348_1585	87_348_252	84_348_1	698_0348_102	1945_0134_54	400_0348_186	810_0348_88	250_0134_1392	1466_348_82	408_0134_35	309_0134_1	1210_0134_89	1339_034_6	143_0134_5	207_0134_7	301_013_1	304_135_1	260_034_30	487_034_350	95_01348_11	104_013_77	2094_56_1264	908_348_1	963_013_30	53_0348_138	848_0134_1653	726_0134_19	356_0134_1	532_135_73	436_0134_561	431_6_799	1000_37_952
1305_348_406	595_0348_1	338_0348_8	312_0348_211	550_01348_509	132_0134_43	272_348_1	1489_01348_1578	87_348_251	84_348_1	698_0348_107	1945_0134_52	400_0348_188	810_0348_92	250_0134_1396	1466_348_83	408_0134_32	309_0134_1	1210_0134_90	1339_034_6	143_0134_4	207_0134_8	301_013_1	304_135_1	260_034_32	487_034_363	95_01348_11	104_013_72	2094_56_1251	908_348_1	963_013_30	53_0348_139	848_0134_1689	726_0134_19	356_0134_1	532_135_68	436_0134_535	431_6_788	1000_37_926
1305_348_390	595_0348_1	338_0348_5	312_0348_209	550_01348_497	132_0134_45	272_348_1	1489_01348_1575	87_348_266	84_348_1	698_0348_107	1945_0134_54	400_0348_191	810_0348_89	250_0134_1400	1466_348_96	408_0134_36	309_0134_1	1210_0134_80	1339_034_4	143_0134_4	207_0134_7	301_013_1	304_135_1	260_034_30	487_034_372	95_01348_10	104_013_65	2094_56_1239	908_348_1	963_013_31	53_0348_142	848_0134_1714	726_0134_14	356_0134_1	532_135_78	436_0134_528	431_6_775	1000_37_958
1305_348_376	595_0348_1	338_0348_4	312_0348_206	550_01348_506	132_0134_47	272_348_1	1489_01348_1567	87_348_261	84_348_1	698_0348_106	1945_0134_51	400_0348_189	810_0348_84	250_0134_1412	1466_348_85	408_0134_34	309_0134_1	1210_0134_76	1339_034_3	143_0134_4	207_0134_7	301_013_1	304_135_1	260_034_22	487_034_365	95_01348_7	104_013_60	2094_56_1222	908_348_1	963_013_30	53_0348_140	848_0134_1761	726_0134_13	356_0134_1	532_135_76	436_0134_522	431_6_811	1000_37_948
1305_348_371	595_0348_1	338_0348_3	312_0348_198	550_01348_513	132_0134_44	272_348_1	1489_01348_1564	87_348_253	84_348_1	698_0348_109	1945_0134_54	400_0348_192	810_0348_86	250_0134_1411	1466_348_95	408_0134_33	309_0134_1	1210_0134_76	1339_034_4	143_0134_4	207_0134_6	301_013_1	304_135_1	260_034_22	487_034_367	95_01348_7	104_013_61	2094_56_1223	908_348_1	963_013_23	53_0348_148	848_0134_1765	726_0134_14	356_0134_1	532_135_77	436_0134_527	431_6_828	1000_37_929
1305_348_375	595_0348_1	338_0348_2	312_0348_207	550_01348_494	132_0134_43	272_348_1	1489_01348_1568	87_348_280	84_348_1	698_0348_109	1945_0134_48	400_0348_172	810_0348_88	250_0134_1432	1466_348_102	408_0134_27	309_0134_1	1210_0134_76	1339_034_3	143_0134_4	207_0134_7	301_013_1	304_135_1	260_034_24	487_034_368	95_01348_5	104_013_58	2094_56_1216	908_348_1	963_013_23	53_0348_144	848_0134_1778	726_0134_14	356_0134_1	532_135_79	436_0134_519	431_6_806	1000_37_933
1305_348_369	595_0348_1	338_0348_2	312_0348_215	550_01348_488	132_0134_44	272_348_1	1489_01348_1583	87_348_293	84_348_1	698_0348_103	1945_0134_48	400_0348_166	810_0348_90	250_0134_1407	1466_348_100	408_0134_22	309_0134_1	1210_0134_82	1339_034_3	143_0134_5	207_0134_6	301_013_1	304_135_1	260_034_23	487_034_380	95_01348_2	104_013_56	2094_56_1212	908_348_1	963_013_20	53_0348_143	848_0134_1787	726_0134_12	356_0134_1	532_135_83	436_0134_540	431_6_781	1000_37_921
1305_348_365	595_0348_1	338_0348_1	312_0348_211	550_01348_494	132_0134_41	272_348_1	1489_01348_1587	87_348_293	84_348_1	698_0348_97	1945_0134_48	400_0348_171	810_0348_93	250_0134_1421	1466_348_99	408_0134_18	309_0134_1	1210_0134_80	1339_034_2	143_0134_5	207_0134_6	301_013_1	304_135_1	260_034_26	487_034_371	95_01348_2	104_013_56	2094_56_1217	908_348_1	963_013_23	53_0348_137	848_0134_1812	726_0134_13	356_0134_1	532_135_77	436_0134_543	431_6_769	1000_37_910
1305_348_338	595_0348_1	338_0348_1	312_0348_212	550_01348_484	132_0134_44	272_348_1	1489_01348_1593	87_348_279	84_348_1	698_0348_102	1945_0134_46	400_0348_168	810_0348_99	250_0134_1422	1466_348_103	408_0134_16	309_0134_1	1210_0134_79	1339_034_4	143_0134_3	207_0134_5	301_013_1	304_135_1	260_034_27	487_034_376	104_013_54	2094_56_1261	908_348_1	963_013_25	53_0348_134	848_0134_1830	726_0134_18	356_0134_1	532_135_73	436_0134_520	431_6_761	1000_37_924
1305_348_326	595_0348_1	338_0348_1	312_0348_217	550_01348_472	132_0134_51	272_348_1	1489_01348_1579	87_348_257	84_348_1	698_0348_108	1945_0134_44	400_0348_168	810_0348_93	250_0134_1404	1466_348_108	408_0134_15	309_0134_1	1210_0134_87	1339_034_4	143_0134_1	207_0134_6	301_013_1	304_135_1	260_034_31	487_034_362	104_013_56	2094_56_1271	908_348_1	963_013_19	53_0348_132	848_0134_1835	726_0134_15	356_0134_1	532_135_81	436_0134_528	431_6_775	1000_37_953
1305_348_312	595_0348_1	338_0348_1	312_0348_215	550_01348_459	132_0134_48	272_348_1	1489_01348_1595	87_348_265	84_348_1	698_0348_120	1945_0134_46	400_0348_171	810_0348_103	250_0134_1405	1466_348_96	408_0134_14	309_0134_1	1210_0134_90	1339_034_4	143_0134_2	207_0134_4	301_013_1	304_135_1	260_034_28	487_034_361	104_013_51	2094_56_1268	908_348_1	963_013_18	53_0348_123	848_0134_1843	726_0134_9	356_0134_1	532_135_75	436_0134_516	1000_37_956	431_6_781
1305_348_308	595_0348_1	312_0348_215	550_01348_435	132_0134_46	272_348_1	1489_01348_1607	87_348_256	84_348_1	698_0348_131	1945_0134_46	400_0348_169	810_0348_112	250_0134_1396	1466_348_100	408_0134_16	309_0134_1	1210_0134_82	1339_034_6	143_0134_2	207_0134_4	301_013_1	304_135_1	260_034_27	487_034_364	104_013_53	2094_56_1267	908_348_1	963_013_23	53_0348_122	848_0134_1844	726_0134_6	356_0134_1	532_135_70	436_0134_512	1000_37_974	431_6_772
1305_348_328	595_0348_1	312_0348_223	550_01348_450	132_0134_55	272_348_1	1489_01348_1643	87_348_267	84_348_1	698_0348_139	1945_0134_47	400_0348_162	810_0348_107	250_0134_1391	1466_348_90	408_0134_14	309_0134_1	1210_0134_86	1339_034_5	207_0134_2	301_013_1	304_135_1	260_034_26	487_034_369	104_013_52	2094_56_1250	908_348_1	963_013_23	53_0348_124	848_0134_1846	726_0134_5	356_0134_1	532_135_74	436_0134_517	1000_37_911	431_6_766
1305_348_314	595_0348_1	312_0348_230	550_01348_462	132_0134_45	272_348_1	1489_01348_1658	87_348_288	84_348_1	698_0348_141	1945_0134_43	400_0348_157	810_0348_110	250_0134_1383	1466_348_94	408_0134_14	309_0134_1	1210_0134_92	1339_034_6	207_0134_2	301_013_1	304_135_1	260_034_32	487_034_360	104_013_46	2094_56_1241	908_348_1	963_013_25	53_0348_125	848_0134_1807	726_0134_8	356_0134_1	532_135_77	436_0134_510	1000_37_940	431_6_741
1305_348_325	595_0348_1	312_0348_227	550_01348_451	132_0134_45	272_348_1	1489_01348_1651	87_348_273	84_348_1	698_0348_134	1945_0134_50	400_0348_158	810_0348_111	250_0134_1389	1466_348_82	408_0134_13	309_0134_1	1210_0134_88	1339_034_7	207_0134_2	301_013_1	304_135_1	260_034_32	487_034_362	104_013_47	2094_56_1305	908_348_1	963_013_19	53_0348_118	848_0134_1839	726_0134_9	356_0134_1	532_135_74	436_0134_513	1000_37_924	431_6_729
1305_348_331	595_0348_1	312_0348_221	550_01348_438	132_0134_44	272_348_1	1489_01348_1648	87_348_272	84_348_1	698_0348_135	1945_0134_47	400_0348_159	810_0348_109	250_0134_1392	1466_348_77	408_0134_15	309_0134_1	1210_0134_92	1339_034_6	207_0134_2	301_013_1	304_135_1	260_034_39	487_034_355	104_013_44	2094_56_1327	908_348_1	963_013_15	53_0348_112	848_0134_1823	726_0134_9	356_0134_1	532_135_78	436_0134_520	1000_37_938	431_6_740
1305_348_331	595_0348_1	312_0348_233	550_01348_420	132_0134_41	272_348_1	1489_01348_1630	87_348_260	84_348_1	698_0348_140	1945_0134_45	400_0348_159	810_0348_110	250_0134_1413	1466_348_78	408_0134_13	309_0134_1	1210_0134_87	1339_034_7	301_013_1	304_135_1	260_034_41	487_034_365	104_013_44	2094_56_1305	908_348_1	963_013_19	53_0348_103	848_0134_1867	726_0134_12	356_0134_1	532_135_83	436_0134_510	1000_37_909	431_6_762
1305_348_323	595_0348_1	312_0348_221	550_01348_405	132_0134_44	272_348_1	1489_01348_1662	87_348_284	84_348_1	698_0348_128	1945_0134_41	400_0348_168	810_0348_108	250_0134_1395	1466_348_67	408_0134_16	309_0134_1	1210_0134_87	1339_034_8	301_013_1	304_135_1	260_034_40	487_034_381	104_013_34	2094_56_1301	908_348_1	963_013_14	53_0348_107	848_0134_1854	726_0134_11	356_0134_1	532_135_82	436_0134_512	1000_37_927	431_6_763
1305_348_309	595_0348_1	312_0348_227	550_01348_412	132_0134_48	272_348_1	1489_01348_1619	87_348_288	84_348_1	698_0348_125	1945_0134_41	400_0348_157	810_0348_107	250_0134_1410	1466_348_65	408_0134_14	309_0134_1	1210_0134_84	1339_034_9	301_013_1	304_135_1	260_034_41	487_034_382	104_013_38	2094_56_1297	908_348_1	963_013_14	53_0348_113	848_0134_1882	726_0134_10	356_0134_1	532_135_80	436_0134_532	1000_37_920	431_6_732
1305_348_317	595_0348_1	312_0348_225	550_01348_427	132_0134_48	272_348_1	1489_01348_1617	87_348_287	84_348_1	698_0348_124	1945_0134_43	400_0348_167	810_0348_107	250_0134_1389	1466_348_54	408_0134_10	309_0134_1	1210_0134_86	1339_034_5	301_013_1	304_135_1	260_034_45	487_034_387	104_013_44	2094_56_1284	908_348_1	963_013_17	53_0348_108	848_0134_1882	726_0134_7	356_0134_1	532_135_82	436_0134_549	1000_37_930	431_6_725
1305_348_287	595_0348_1	312_0348_219	550_01348_411	132_0134_44	272_348_1	1489_01348_1630	87_348_297	84_348_1	698_0348_140	1945_0134_42	400_0348_163	810_0348_108	250_0134_1392	1466_348_49	408_0134_12	309_0134_1	1210_0134_86	1339_034_5	301_013_1	304_135_1	260_034_52	487_034_384	104_013_36	2094_56_1277	908_348_1	963_013_14	53_0348_118	848_0134_1910	726_0134_6	356_0134_1	532_135_83	436_0134_530	1000_37_924	431_6_741
1305_348_264	595_0348_1	312_0348_221	550_01348_425	132_0134_40	272_348_1	1489_01348_1668	87_348_287	84_348_1	698_0348_133	1945_0134_36	400_0348_168	810_0348_109	250_0134_1382	1466_348_50	408_0134_8	309_0134_1	1210_0134_80	1339_034_6	301_013_1	304_135_1	260_034_53	487_034_411	104_013_39	2094_56_1303	908_348_1	963_013_16	53_0348_124	848_0134_1866	726_0134_5	356_0134_1	532_135_94	436_0134_546	1000_37_918	431_6_720
1305_348_248	595_0348_1	312_0348_222	550_01348_419	132_0134_32	272_348_1	1489_01348_1691	87_348_283	84_348_1	698_0348_140	1945_0134_42	400_0348_168	810_0348_108	250_0134_1374	1466_348_52	408_0134_9	309_0134_1	1210_0134_75	1339_034_2	301_013_1	304_135_1	260_034_49	487_034_399	104_013_38	2094_56_1303	908_348_1	963_013_16	53_0348_115	848_0134_1875	726_0134_6	356_0134_1	532_135_93	436_0134_547	1000_37_909	431_6_752
1305_348_242	595_0348_1	312_0348_227	550_01348_413	132_0134_44	272_348_1	250_0134_1377	1489_01348_1689	84_348_1	698_0348_140	1945_0134_38	400_0348_180	810_0348_101	1466_348_57	408_0134_10	87_348_291	309_0134_1	1210_0134_80	301_013_1	304_135_1	260_034_53	487_034_408	104_013_37	2094_56_1287	908_348_1	963_013_18	53_0348_113	848_0134_1904	726_0134_4	356_0134_1	532_135_80	436_0134_537	1000_37_892	431_6_762
1305_348_231	595_0348_1	312_0348_237	550_01348_425	132_0134_42	272_348_1	250_0134_1383	1489_01348_1678	84_348_1	698_0348_133	1945_0134_37	400_0348_174	810_0348_98	1466_348_53	408_0134_9	87_348_290	309_0134_1	1210_0134_79	301_013_1	304_135_1	260_034_45	487_034_387	104_013_38	2094_56_1286	908_348_1	963_013_21	53_0348_107	848_0134_1901	726_0134_2	356_0134_1	532_135_82	436_0134_551	1000_37_885	431_6_797
1305_348_224	595_0348_1	312_0348_233	550_01348_420	132_0134_40	272_348_1	250_0134_1373	1489_01348_1676	84_348_1	698_0348_145	1945_0134_35	400_0348_172	810_0348_99	1466_348_55	408_0134_9	87_348_304	309_0134_1	1210_0134_72	301_013_1	304_135_1	260_034_39	487_034_380	104_013_39	2094_56_1298	908_348_1	963_013_20	53_0348_112	848_0134_1883	726_0134_3	356_0134_1	532_135_78	436_0134_567	1000_37_892	431_6_798
1305_348_219	595_0348_1	312_0348_231	550_01348_409	132_0134_40	272_348_1	250_0134_1400	1489_01348_1676	84_348_1	698_0348_148	1945_0134_33	400_0348_156	810_0348_95	1466_348_60	408_0134_11	87_348_304	309_0134_1	1210_0134_64	301_013_1	304_135_1	260_034_37	487_034_393	104_013_38	2094_56_1278	908_348_1	963_013_27	53_0348_118	848_0134_1892	726_0134_2	356_0134_1	532_135_73	436_0134_568	1000_37_918	431_6_779
1305_348_205	595_0348_1	312_0348_235	550_01348_410	132_0134_37	272_348_1	250_0134_1393	1489_01348_1713	84_348_1	698_0348_149	1945_0134_32	400_0348_149	810_0348_99	1466_348_56	408_0134_12	87_348_286	309_0134_1	1210_0134_58	301_013_1	304_135_1	260_034_46	487_034_388	104_013_40	2094_56_1318	908_348_1	963_013_19	53_0348_120	848_0134_1892	726_0134_2	356_0134_1	532_135_61	436_0134_566	1000_37_929	431_6_760
1305_348_194	595_0348_1	312_0348_246	550_01348_414	132_0134_35	272_348_1	250_0134_1399	1489_01348_1695	84_348_1	698_0348_150	1945_0134_30	400_0348_152	810_0348_101	1466_348_53	408_0134_15	87_348_283	309_0134_1	1210_0134_57	301_013_1	304_135_1	260_034_55	487_034_381	104_013_38	2094_56_1320	908_348_1	963_013_17	53_0348_122	848_0134_1911	726_0134_2	356_0134_1	532_135_57	436_0134_556	1000_37_907	431_6_780
1305_348_178	595_0348_1	312_0348_231	550_01348_419	132_0134_32	272_348_1	250_0134_1375	1489_01348_1715	84_348_1	698_0348_153	1945_0134_35	400_0348_148	810_0348_92	1466_348_49	408_0134_12	87_348_276	309_0134_1	1210_0134_58	301_013_1	304_135_1	260_034_52	487_034_398	104_013_36	2094_56_1333	908_348_1	963_013_18	53_0348_126	848_0134_1913	726_0134_3	356_0134_1	532_135_54	436_0134_567	1000_37_901	431_6_803
1305_348_170	595_0348_1	312_0348_229	550_01348_418	132_0134_25	272_348_1	250_0134_1384	1489_01348_1728	84_348_1	698_0348_154	1945_0134_32	400_0348_153	810_0348_96	1466_348_51	408_0134_8	87_348_281	309_0134_1	1210_0134_65	301_013_1	304_135_1	260_034_53	487_034_385	104_013_34	2094_56_1324	908_348_1	963_013_19	53_0348_123	848_0134_1912	726_0134_2	356_0134_1	532_135_51	436_0134_547	1000_37_919	431_6_816
1305_348_177	595_0348_1	312_0348_233	550_01348_427	132_0134_20	272_348_1	250_0134_1388	1489_01348_1731	84_348_1	698_0348_136	1945_0134_28	400_0348_155	810_0348_86	1466_348_52	408_0134_9	87_348_286	309_0134_1	1210_0134_64	301_013_1	304_135_1	260_034_56	487_034_366	104_013_30	2094_56_1335	908_348_1	963_013_17	53_0348_128	848_0134_1899	726_0134_2	356_0134_1	532_135_41	436_0134_534	1000_37_947	431_6_829
1305_348_174	595_0348_1	312_0348_238	550_01348_427	132_0134_22	272_348_1	250_0134_1393	1489_01348_1700	84_348_1	698_0348_133	1945_0134_31	400_0348_141	810_0348_80	1466_348_49	408_0134_7	87_348_287	309_0134_1	1210_0134_65	301_013_1	304_135_1	260_034_61	487_034_359	104_013_28	2094_56_1327	908_348_1	963_013_15	53_0348_133	848_0134_1935	726_0134_1	356_0134_1	532_135_41	436_0134_546	1000_37_944	431_6_834
1305_348_173	595_0348_1	312_0348_230	550_01348_418	132_0134_26	272_348_1	250_0134_1411	1489_01348_1680	84_348_1	698_0348_135	1945_0134_29	400_0348_153	810_0348_74	1466_348_48	408_0134_6	87_348_285	1210_0134_62	301_013_1	304_135_1	260_034_60	487_034_358	104_013_29	2094_56_1335	908_348_1	963_013_9	53_0348_140	848_0134_1954	356_0134_1	532_135_40	436_0134_544	1000_37_950	431_6_823
1305_348_167	595_0348_1	312_0348_243	550_01348_405	132_0134_28	272_348_1	250_0134_1424	1489_01348_1688	84_348_1	698_0348_123	1945_0134_30	400_0348_151	810_0348_66	1466_348_55	408_0134_5	87_348_288	1210_0134_63	301_013_1	304_135_1	260_034_56	487_034_350	104_013_23	2094_56_1328	908_348_1	963_013_9	53_0348_140	848_0134_1961	356_0134_1	532_135_31	436_0134_556	1000_37_950	431_6_826
1305_348_170	595_0348_1	312_0348_239	550_01348_384	132_0134_22	272_348_1	250_0134_1406	1489_01348_1732	84_348_1	698_0348_115	1945_0134_28	400_0348_157	810_0348_63	1466_348_46	408_0134_5	87_348_288	1210_0134_61	301_013_1	304_135_1	260_034_51	487_034_335	104_013_23	2094_56_1345	908_348_1	963_013_8	53_0348_148	848_0134_1938	356_0134_1	532_135_27	436_0134_568	1000_37_968	431_6_827
1305_348_178	595_0348_1	312_0348_239	550_01348_383	132_0134_19	272_348_1	250_0134_1432	1489_01348_1720	84_348_1	698_0348_101	1945_0134_31	400_0348_153	810_0348_57	1466_348_41	408_0134_4	87_348_288	1210_0134_58	301_013_1	304_135_1	260_034_54	487_034_320	104_013_21	2094_56_1343	908_348_1	963_013_4	53_0348_143	848_0134_1933	356_0134_1	532_135_29	436_0134_553	1000_37_993	431_6_849
1305_348_164	595_0348_1	312_0348_218	550_01348_387	132_0134_17	272_348_1	250_0134_1403	1489_01348_1732	84_348_1	698_0348_104	1945_0134_30	400_0348_149	810_0348_62	1466_348_39	408_0134_4	87_348_302	1210_0134_55	301_013_1	304_135_1	260_034_54	487_034_341	104_013_20	2094_56_1323	908_348_1	963_013_5	53_0348_148	848_0134_1912	356_0134_1	532_135_22	436_0134_579	1000_37_1028	431_6_864
1305_348_164	595_0348_1	312_0348_223	550_01348_363	132_0134_21	272_348_1	250_0134_1417	1489_01348_1716	84_348_1	698_0348_99	1945_0134_32	400_0348_140	810_0348_66	1466_348_43	408_0134_5	87_348_295	1210_0134_54	301_013_1	304_135_1	260_034_57	487_034_324	104_013_18	2094_56_1335	908_348_1	963_013_5	53_0348_153	848_0134_1941	356_0134_1	532_135_23	436_0134_566	1000_37_1029	431_6_859
1305_348_169	595_0348_1	312_0348_230	550_01348_372	132_0134_24	272_348_1	250_0134_1419	1489_01348_1719	84_348_1	698_0348_93	1945_0134_31	400_0348_141	810_0348_63	1466_348_42	408_0134_6	87_348_294	1210_0134_59	301_013_1	304_135_1	260_034_56	487_034_315	104_013_14	2094_56_1339	908_348_1	963_013_4	53_0348_153	848_0134_1930	356_0134_1	532_135_27	436_0134_562	1000_37_1051	431_6_843
1305_348_179	595_0348_1	312_0348_241	550_01348_370	132_0134_20	272_348_1	250_0134_1422	1489_01348_1730	84_348_1	698_0348_80	1945_0134_28	400_0348_139	810_0348_57	1466_348_45	408_0134_5	87_348_300	1210_0134_66	301_013_1	304_135_1	260_034_58	487_034_323	104_013_9	2094_56_1339	908_348_1	963_013_5	53_0348_157	848_0134_1932	356_0134_1	532_135_24	436_0134_568	1000_37_1039	431_6_820
1305_348_174	595_0348_1	312_0348_245	550_01348_364	132_0134_18	272_348_1	250_0134_1427	1489_01348_1736	84_348_1	698_0348_71	1945_0134_34	400_0348_133	810_0348_56	1466_348_53	408_0134_6	87_348_295	1210_0134_68	301_013_1	304_135_1	260_034_57	487_034_326	104_013_8	2094_56_1338	908_348_1	963_013_2	53_0348_154	848_0134_1931	356_0134_1	532_135_26	436_0134_537	1000_37_1068	431_6_831
1305_348_168	595_0348_1	312_0348_255	550_01348_357	132_0134_20	272_348_1	250_0134_1425	1489_01348_1746	84_348_1	698_0348_65	1945_0134_37	400_0348_135	810_0348_53	1466_348_53	408_0134_7	87_348_310	1210_0134_75	301_013_1	304_135_1	260_034_50	487_034_318	104_013_8	2094_56_1311	908_348_1	963_013_1	53_0348_146	848_0134_1928	356_0134_1	532_135_28	436_0134_533	1000_37_1062	431_6_857
1305_348_172	595_0348_1	312_0348_249	550_01348_377	132_0134_22	272_348_1	250_0134_1427	1489_01348_1728	84_348_1	698_0348_70	1945_0134_41	400_0348_145	810_0348_50	1466_348_57	408_0134_7	87_348_301	1210_0134_69	304_135_1	260_034_51	487_034_308	104_013_10	2094_56_1321	908_348_1	53_0348_148	848_0134_1912	356_0134_1	532_135_29	436_0134_541	1000_37_1073	431_6_831
1305_348_150	595_0348_1	312_0348_236	550_01348_370	132_0134_26	272_348_1	250_0134_1421	1489_01348_1745	84_348_1	698_0348_71	1945_0134_40	400_0348_149	810_0348_50	1466_348_55	408_0134_4	87_348_300	1210_0134_63	304_135_1	260_034_43	487_034_329	104_013_9	2094_56_1322	908_348_1	53_0348_157	848_0134_1894	356_0134_1	532_135_31	436_0134_549	1000_37_1067	431_6_846
1305_348_147	595_0348_1	312_0348_243	550_01348_398	132_0134_24	272_348_1	250_0134_1444	1489_01348_1755	84_348_1	698_0348_70	1945_0134_35	400_0348_146	810_0348_52	1466_348_61	408_0134_4	87_348_308	1210_0134_59	304_135_1	260_034_44	487_034_329	104_013_9	2094_56_1303	908_348_1	53_0348_165	848_0134_1883	356_0134_1	532_135_31	436_0134_520	1000_37_1062	431_6_854
1305_348_178	595_0348_1	312_0348_257	550_01348_397	132_0134_25	272_348_1	250_0134_1453	1489_01348_1739	84_348_1	698_0348_69	1945_0134_34	400_0348_151	810_0348_59	1466_348_62	408_0134_5	87_348_318	1210_0134_60	304_135_1	260_034_44	487_034_337	104_013_9	2094_56_1279	908_348_1	53_0348_157	848_0134_1879	356_0134_1	532_135_28	436_0134_517	1000_37_1070	431_6_839
1305_348_194	595_0348_1	312_0348_259	550_01348_391	132_0134_29	272_348_1	250_0134_1462	1489_01348_1728	84_348_1	698_0348_68	1945_0134_37	400_0348_155	810_0348_61	1466_348_70	408_0134_5	87_348_318	1210_0134_60	304_135_1	260_034_43	487_034_322	104_013_8	2094_56_1288	908_348_1	53_0348_154	848_0134_1895	356_0134_1	532_135_25	436_0134_504	1000_37_1079	431_6_820
1305_348_190	595_0348_1	312_0348_244	550_01348_397	132_0134_27	272_348_1	250_0134_1461	1489_01348_1728	84_348_1	698_0348_62	1945_0134_35	400_0348_164	810_0348_58	1466_348_68	408_0134_6	87_348_341	1210_0134_53	304_135_1	260_034_47	487_034_315	104_013_8	2094_56_1283	908_348_1	53_0348_167	848_0134_1911	356_0134_1	532_135_27	436_0134_522	1000_37_1064	431_6_796
1305_348_205	595_0348_1	312_0348_236	550_01348_410	132_0134_22	272_348_1	250_0134_1447	1489_01348_1728	84_348_1	698_0348_65	1945_0134_35	400_0348_156	810_0348_57	1466_348_67	408_0134_7	87_348_342	1210_0134_63	304_135_1	260_034_47	487_034_331	104_013_6	2094_56_1264	908_348_1	53_0348_176	848_0134_1906	356_0134_1	532_135_25	436_0134_527	1000_37_1108	431_6_758
1305_348_194	595_0348_1	312_0348_236	550_01348_399	132_0134_16	272_348_1	250_0134_1447	1489_01348_1712	84_348_1	698_0348_62	1945_0134_33	400_0348_151	810_0348_57	1466_348_65	408_0134_9	87_348_339	1210_0134_58	304_135_1	260_034_44	487_034_333	104_013_3	2094_56_1280	908_348_1	53_0348_183	848_0134_1912	356_0134_1	532_135_22	436_0134_524	1000_37_1152	431_6_769
1305_348_203	595_0348_1	312_0348_233	550_01348_410	132_0134_13	272_348_1	250_0134_1447	1489_01348_1722	84_348_1	698_0348_50	1945_0134_24	400_0348_153	810_0348_55	1466_348_77	408_0134_9	87_348_346	1210_0134_62	304_135_1	260_034_36	487_034_315	104_013_2	2094_56_1301	908_348_1	53_0348_188	848_0134_1870	356_0134_1	532_135_19	436_0134_528	1000_37_1158	431_6_785
1305_348_198	595_0348_1	312_0348_228	550_01348_400	132_0134_16	272_348_1	250_0134_1436	1489_01348_1732	84_348_1	698_0348_51	1945_0134_21	400_0348_158	810_0348_53	1466_348_77	408_0134_7	87_348_331	1210_0134_64	304_135_1	260_034_39	487_034_308	2094_56_1320	908_348_1	53_0348_191	848_0134_1882	356_0134_1	532_135_14	436_0134_524	1000_37_1178	431_6_770
1305_348_197	595_0348_1	312_0348_211	550_01348_388	132_0134_14	272_348_1	250_0134_1471	1489_01348_1736	84_348_1	698_0348_64	1945_0134_21	400_0348_147	810_0348_54	1466_348_82	408_0134_8	87_348_317	1210_0134_58	304_135_1	260_034_39	487_034_294	2094_56_1325	908_348_1	53_0348_190	848_0134_1868	356_0134_1	532_135_14	436_0134_522	1000_37_1211	431_6_773
1305_348_205	595_0348_1	312_0348_219	550_01348_390	132_0134_15	272_348_1	250_0134_1490	1489_01348_1742	84_348_1	698_0348_66	1945_0134_24	400_0348_148	810_0348_47	1466_348_82	408_0134_8	87_348_303	1210_0134_58	304_135_1	260_034_41	487_034_276	2094_56_1354	908_348_1	53_0348_174	848_0134_1883	356_0134_1	532_135_11	436_0134_531	1000_37_1178	431_6_766
1305_348_191	595_0348_1	312_0348_228	550_01348_402	132_0134_20	272_348_1	250_0134_1462	1489_01348_1758	84_348_1	698_0348_71	1945_0134_20	400_0348_145	810_0348_51	1466_348_86	408_0134_8	87_348_291	1210_0134_61	304_135_1	260_034_41	487_034_265	2094_56_1389	908_348_1	53_0348_180	848_0134_1883	356_0134_1	532_135_10	436_0134_523	1000_37_1163	431_6_755
1305_348_204	595_0348_1	312_0348_224	550_01348_389	132_0134_23	272_348_1	250_0134_1457	1489_01348_1765	84_348_1	698_0348_71	1945_0134_18	400_0348_140	810_0348_52	1466_348_93	408_0134_6	87_348_276	1210_0134_64	304_135_1	260_034_41	487_034_259	2094_56_1386	908_348_1	53_0348_174	848_0134_1887	356_0134_1	532_135_10	436_0134_533	1000_37_1207	431_6_725
1305_348_230	595_0348_1	312_0348_223	550_01348_381	132_0134_30	272_348_1	250_0134_1465	1489_01348_1785	84_348_1	698_0348_84	1945_0134_15	400_0348_148	810_0348_49	1466_348_84	408_0134_6	87_348_279	1210_0134_66	304_135_1	260_034_31	487_034_239	2094_56_1401	908_348_1	53_0348_182	848_0134_1899	356_0134_1	532_135_11	436_0134_509	1000_37_1178	431_6_703
1305_348_231	595_0348_1	312_0348_220	550_01348_377	132_0134_27	272_348_1	250_0134_1456	1489_01348_1797	84_348_1	698_0348_84	1945_0134_19	400_0348_133	810_0348_38	1466_348_84	408_0134_5	87_348_262	1210_0134_64	304_135_1	260_034_21	487_034_232	2094_56_1409	908_348_1	53_0348_196	848_0134_1920	356_0134_1	532_135_10	436_0134_501	1000_37_1212	431_6_672
1305_348_248	595_0348_1	312_0348_213	550_01348_372	132_0134_32	272_348_1	250_0134_1451	1489_01348_1827	84_348_1	698_0348_75	1945_0134_13	400_0348_131	810_0348_39	1466_348_91	408_0134_7	87_348_263	1210_0134_66	304_135_1	260_034_21	487_034_209	2094_56_1440	908_348_1	53_0348_195	848_0134_1910	356_0134_1	532_135_11	436_0134_510	1000_37_1226	431_6_635
1305_348_257	595_0348_1	312_0348_214	550_01348_369	132_0134_36	272_348_1	250_0134_1429	1489_01348_1865	84_348_1	698_0348_64	1945_0134_12	400_0348_132	810_0348_32	1466_348_89	408_0134_7	87_348_251	1210_0134_62	304_135_1	260_034_22	487_034_205	2094_56_1454	908_348_1	53_0348_206	848_0134_1927	356_0134_1	532_135_13	436_0134_500	1000_37_1207	431_6_620
1305_348_264	595_0348_1	312_0348_216	550_01348_381	132_0134_32	272_348_1	250_0134_1426	1489_01348_1878	84_348_1	698_0348_65	1945_0134_9	400_0348_127	810_0348_31	1466_348_103	408_0134_7	87_348_253	1210_0134_57	304_135_1	260_034_26	487_034_199	2094_56_1470	908_348_1	53_0348_213	848_0134_1907	356_0134_1	532_135_9	436_0134_497	1000_37_1189	431_6_621
1305_348_295	595_0348_1	312_0348_219	550_01348_383	132_0134_32	272_348_1	250_0134_1420	1489_01348_1850	84_348_1	698_0348_67	1945_0134_12	400_0348_122	810_0348_35	1466_348_105	408_0134_4	87_348_251	1210_0134_58	304_135_1	260_034_30	487_034_202	2094_56_1461	908_348_1	53_0348_219	848_0134_1915	356_0134_1	532_135_11	436_0134_512	1000_37_1209	431_6_582
1305_348_298	595_0348_1	312_0348_223	550_01348_393	132_0134_32	272_348_1	250_0134_1402	1489_01348_1865	84_348_1	698_0348_75	1945_0134_12	400_0348_132	810_0348_39	1466_348_106	408_0134_4	87_348_240	1210_0134_63	304_135_1	260_034_35	487_034_207	2094_56_1479	908_348_1	53_0348_199	848_0134_1907	356_0134_1	532_135_11	436_0134_503	1000_37_1210	431_6_587
1305_348_297	595_0348_1	312_0348_217	550_01348_402	132_0134_35	272_348_1	250_0134_1417	1489_01348_1867	84_348_1	698_0348_84	1945_0134_10	400_0348_121	810_0348_41	1466_348_110	408_0134_4	87_348_229	1210_0134_63	304_135_1	260_034_41	487_034_202	2094_56_1500	908_348_1	53_0348_194	848_0134_1902	356_0134_1	532_135_9	436_0134_494	1000_37_1191	431_6_583
1305_348_303	595_0348_1	312_0348_203	550_01348_400	132_0134_36	272_348_1	250_0134_1381	1489_01348_1886	84_348_1	698_0348_77	1945_0134_10	400_0348_115	810_0348_35	1466_348_112	408_0134_4	87_348_222	1210_0134_72	304_135_1	260_034_32	487_034_211	2094_56_1508	908_348_1	53_0348_184	848_0134_1904	356_0134_1	532_135_10	436_0134_510	1000_37_1226	431_6_580
1305_348_316	595_0348_1	312_0348_209	550_01348_413	132_0134_39	272_348_1	250_0134_1382	1489_01348_1868	84_348_1	698_0348_82	1945_0134_9	400_0348_121	810_0348_23	1466_348_108	408_0134_7	87_348_227	1210_0134_73	304_135_1	260_034_26	487_034_205	2094_56_1494	908_348_1	53_0348_185	848_0134_1895	356_0134_1	532_135_9	436_0134_525	1000_37_1223	431_6_576
1305_348_323	595_0348_1	312_0348_203	550_01348_421	132_0134_42	272_348_1	250_0134_1391	1489_01348_1872	84_348_1	698_0348_70	1945_0134_9	400_0348_120	810_0348_21	1466_348_95	408_0134_8	87_348_239	1210_0134_70	304_135_1	260_034_27	487_034_201	2094_56_1458	908_348_1	53_0348_186	848_0134_1906	356_0134_1	532_135_11	436_0134_516	1000_37_1216	431_6_584
1305_348_318	595_0348_1	312_0348_196	550_01348_423	132_0134_48	272_348_1	250_0134_1395	1489_01348_1881	84_348_1	698_0348_70	1945_0134_8	400_0348_116	810_0348_18	1466_348_78	408_0134_7	87_348_237	1210_0134_76	304_135_1	260_034_20	487_034_196	2094_56_1475	908_348_1	53_0348_182	848_0134_1927	356_0134_1	532_135_10	436_0134_521	1000_37_1195	431_6_587
1305_348_310	595_0348_1	312_0348_198	550_01348_439	132_0134_51	272_348_1	250_0134_1373	1489_01348_1886	84_348_1	698_0348_74	1945_0134_9	400_0348_115	810_0348_22	1466_348_72	408_0134_5	87_348_242	1210_0134_75	304_135_1	260_034_14	487_034_193	2094_56_1465	908_348_1	53_0348_175	848_0134_1922	356_0134_1	532_135_11	436_0134_508	1000_37_1232	431_6_593
1305_348_338	595_0348_1	312_0348_194	550_01348_436	132_0134_60	272_348_1	250_0134_1380	1489_01348_1898	84_348_1	698_0348_72	1945_0134_12	400_0348_97	810_0348_23	1466_348_65	408_0134_4	87_348_252	1210_0134_76	304_135_1	260_034_11	487_034_194	2094_56_1463	908_348_1	53_0348_172	848_0134_1944	356_0134_1	532_135_8	436_0134_512	1000_37_1221	431_6_575
1305_348_332	595_0348_1	312_0348_183	550_01348_439	132_0134_51	272_348_1	250_0134_1380	1489_01348_1903	84_348_1	698_0348_75	1945_0134_13	400_0348_103	810_0348_28	1466_348_55	408_0134_4	87_348_249	1210_0134_75	304_135_1	260_034_11	487_034_193	2094_56_1479	908_348_1	53_0348_167	848_0134_1919	356_0134_1	532_135_9	436_0134_510	1000_37_1265	431_6_567
1305_348_331	595_0348_1	312_0348_181	550_01348_438	132_0134_58	272_348_1	250_0134_1351	1489_01348_1916	84_348_1	698_0348_70	1945_0134_13	400_0348_95	810_0348_29	1466_348_55	408_0134_2	87_348_258	1210_0134_76	304_135_1	260_034_9	487_034_184	2094_56_1500	908_348_1	53_0348_160	848_0134_1952	356_0134_1	532_135_8	436_0134_517	1000_37_1248	431_6_547
1305_348_326	595_0348_1	312_0348_182	550_01348_441	132_0134_56	272_348_1	250_0134_1343	1489_01348_1933	84_348_1	698_0348_71	1945_0134_12	400_0348_94	810_0348_27	1466_348_48	408_0134_2	87_348_283	1210_0134_72	304_135_1	260_034_3	487_034_192	2094_56_1467	908_348_1	53_0348_153	848_0134_1934	356_0134_1	532_135_6	436_0134_512	1000_37_1280	431_6_564
1305_348_310	595_0348_1	312_0348_187	550_01348_451	132_0134_55	272_348_1	250_0134_1340	1489_01348_1935	84_348_1	698_0348_75	1945_0134_13	400_0348_92	810_0348_29	1466_348_50	408_0134_3	87_348_275	1210_0134_74	304_135_1	260_034_3	487_034_195	2094_56_1447	908_348_1	53_0348_150	848_0134_1929	356_0134_1	532_135_4	436_0134_517	1000_37_1275	431_6_586
1305_348_302	595_0348_1	312_0348_185	550_01348_459	132_0134_56	272_348_1	250_0134_1342	1489_01348_1948	84_348_1	698_0348_68	1945_0134_13	400_0348_88	810_0348_30	1466_348_49	408_0134_2	87_348_285	1210_0134_82	304_135_1	260_034_1	487_034_216	2094_56_1462	908_348_1	53_0348_142	848_0134_1896	356_0134_1	532_135_8	436_0134_529	1000_37_1278	431_6_563
1305_348_282	595_0348_1	312_0348_178	550_01348_458	132_0134_54	272_348_1	250_0134_1342	1489_01348_1935	84_348_1	698_0348_69	1945_0134_14	400_0348_82	810_0348_35	1466_348_53	408_0134_2	87_348_284	1210_0134_76	304_135_1	487_034_213	2094_56_1493	908_348_1	53_0348_150	848_0134_1947	356_0134_1	532_135_11	436_0134_529	1000_37_1259	431_6_549
1305_348_288	595_0348_1	312_0348_176	550_01348_461	132_0134_56	272_348_1	250_0134_1339	1489_01348_1917	84_348_1	698_0348_70	1945_0134_11	400_0348_88	810_0348_34	1466_348_55	408_0134_2	87_348_273	1210_0134_78	304_135_1	487_034_204	2094_56_1537	908_348_1	53_0348_155	848_0134_1952	356_0134_1	532_135_19	436_0134_527	1000_37_1236	431_6_542
1305_348_303	595_0348_1	312_0348_178	550_01348_464	132_0134_53	272_348_1	250_0134_1321	1489_01348_1940	84_348_1	698_0348_69	1945_0134_11	400_0348_88	810_0348_34	1466_348_66	408_0134_2	87_348_273	1210_0134_79	304_135_1	487_034_204	2094_56_1520	908_348_1	53_0348_153	848_0134_1956	356_0134_1	532_135_26	436_0134_502	1000_37_1241	431_6_545
1305_348_296	595_0348_1	312_0348_171	550_01348_438	132_0134_56	272_348_1	250_0134_1327	1489_01348_1932	84_348_1	698_0348_68	1945_0134_13	400_0348_95	810_0348_38	1466_348_67	408_0134_1	87_348_268	1210_0134_73	304_135_1	487_034_203	2094_56_1522	908_348_1	53_0348_151	848_0134_1996	356_0134_1	532_135_31	436_0134_484	1000_37_1254	431_6_538
1305_348_305	595_0348_1	312_0348_175	550_01348_455	132_0134_55	272_348_1	250_0134_1364	1489_01348_1892	84_348_1	698_0348_62	1945_0134_16	400_0348_96	810_0348_30	1466_348_69	408_0134_2	87_348_266	1210_0134_67	304_135_1	487_034_192	2094_56_1502	908_348_1	53_0348_148	848_0134_1976	356_0134_1	532_135_33	436_0134_493	1000_37_1284	431_6_528
1305_348_307	595_0348_1	312_0348_176	550_01348_468	132_0134_53	272_348_1	250_0134_1343	1489_01348_1916	84_348_1	698_0348_51	1945_0134_17	400_0348_91	810_0348_34	1466_348_58	408_0134_1	87_348_281	1210_0134_71	304_135_1	487_034_185	2094_56_1522	908_348_1	53_0348_150	848_0134_2003	356_0134_1	532_135_38	436_0134_475	1000_37_1248	431_6_525
1305_348_314	595_0348_1	312_0348_180	550_01348_476	132_0134_60	272_348_1	250_0134_1355	1489_01348_1917	84_348_1	698_0348_45	1945_0134_15	400_0348_87	810_0348_39	1466_348_60	408_0134_1	87_348_286	1210_0134_62	304_135_1	487_034_179	2094_56_1515	908_348_1	53_0348_140	848_0134_2004	356_0134_1	532_135_51	436_0134_480	1000_37_1216	431_6_506
1305_348_326	595_0348_1	312_0348_172	550_01348_490	132_0134_52	272_348_1	250_0134_1356	1489_01348_1897	84_348_1	698_0348_42	1945_0134_15	400_0348_84	810_0348_36	1466_348_58	87_348_299	1210_0134_62	304_135_1	487_034_171	2094_56_1496	908_348_1	53_0348_146	848_0134_2008	356_0134_1	532_135_55	436_0134_500	1000_37_1217	431_6_498
1305_348_323	595_0348_1	312_0348_170	550_01348_486	132_0134_51	272_348_1	250_0134_1366	1489_01348_1911	84_348_1	698_0348_46	1945_0134_13	400_0348_85	810_0348_32	1466_348_56	87_348_282	1210_0134_54	304_135_1	487_034_178	2094_56_1510	908_348_1	53_0348_146	848_0134_2011	356_0134_1	532_135_51	436_0134_500	1000_37_1223	431_6_482
1305_348_344	595_0348_1	312_0348_175	550_01348_481	132_0134_42	272_348_1	250_0134_1359	1489_01348_1911	84_348_1	698_0348_48	1945_0134_12	400_0348_83	810_0348_29	1466_348_55	87_348_287	1210_0134_57	304_135_1	487_034_188	2094_56_1514	908_348_1	53_0348_141	848_0134_2022	356_0134_1	532_135_51	436_0134_528	1000_37_1204	431_6_460
1305_348_343	595_0348_1	312_0348_173	550_01348_475	132_0134_49	272_348_1	250_0134_1332	1489_01348_1917	84_348_1	698_0348_39	1945_0134_16	400_0348_74	810_0348_32	1466_348_53	87_348_281	1210_0134_52	304_135_1	487_034_186	2094_56_1531	908_348_1	53_0348_151	848_0134_2040	356_0134_1	532_135_45	436_0134_515	1000_37_1227	431_6_483
1305_348_352	595_0348_1	312_0348_161	550_01348_465	132_0134_46	272_348_1	250_0134_1363	1489_01348_1898	84_348_1	698_0348_46	1945_0134_15	400_0348_72	810_0348_29	1466_348_54	87_348_291	1210_0134_50	304_135_1	487_034_178	2094_56_1506	908_348_1	53_0348_148	848_0134_2057	356_0134_1	532_135_45	436_0134_525	1000_37_1246	431_6_475
1305_348_350	595_0348_1	312_0348_166	550_01348_451	132_0134_43	272_348_1	250_0134_1350	1489_01348_1910	84_348_1	698_0348_42	1945_0134_12	400_0348_67	810_0348_36	1466_348_62	87_348_281	1210_0134_47	304_135_1	487_034_174	2094_56_1530	908_348_1	53_0348_141	848_0134_2061	356_0134_1	532_135_43	436_0134_528	1000_37_1262	431_6_466
1305_348_361	595_0348_1	312_0348_156	550_01348_453	132_0134_46	272_348_1	250_0134_1364	1489_01348_1909	84_348_1	698_0348_46	1945_0134_12	400_0348_76	810_0348_32	1466_348_58	87_348_294	1210_0134_55	304_135_1	487_034_166	2094_56_1530	908_348_1	53_0348_124	848_0134_2053	356_0134_1	532_135_37	436_0134_527	1000_37_1251	431_6_480
1305_348_380	595_0348_1	312_0348_161	550_01348_436	132_0134_49	272_348_1	250_0134_1354	1489_01348_1919	84_348_1	698_0348_44	1945_0134_10	400_0348_68	810_0348_36	1466_348_50	87_348_291	1210_0134_55	304_135_1	487_034_175	2094_56_1522	908_348_1	53_0348_129	848_0134_2041	356_0134_1	532_135_35	436_0134_539	1000_37_1254	431_6_479
1305_348_388	595_0348_1	312_0348_161	550_01348_460	132_0134_49	272_348_1	250_0134_1373	1489_01348_1917	84_348_1	698_0348_42	1945_0134_11	400_0348_62	810_0348_35	1466_348_51	87_348_291	1210_0134_54	304_135_1	487_034_176	2094_56_1503	908_348_1	53_0348_136	848_0134_2021	356_0134_1	532_135_33	436_0134_531	1000_37_1275	431_6_461
1305_348_378	595_0348_1	312_0348_152	550_01348_439	132_0134_49	272_348_1	250_0134_1388	1489_01348_1935	84_348_1	698_0348_41	1945_0134_11	400_0348_66	810_0348_36	1466_348_48	87_348_302	1210_0134_59	304_135_1	487_034_176	2094_56_1508	908_348_1	53_0348_124	848_0134_2026	356_0134_1	532_135_37	436_0134_516	1000_37_1291	431_6_452
1305_348_354	595_0348_1	312_0348_147	550_01348_445	132_0134_47	272_348_1	250_0134_1389	1489_01348_1951	84_348_1	698_0348_46	1945_0134_13	400_0348_63	810_0348_34	1466_348_34	87_348_294	1210_0134_54	304_135_1	487_034_189	2094_56_1524	908_348_1	53_0348_115	848_0134_2038	356_0134_1	532_135_34	436_0134_509	1000_37_1295	431_6_455
1305_348_356	595_0348_1	312_0348_153	550_01348_457	132_0134_49	272_348_1	250_0134_1400	1489_01348_1967	84_348_1	698_0348_47	1945_0134_14	400_0348_59	810_0348_38	1466_348_41	87_348_279	1210_0134_49	304_135_1	487_034_176	2094_56_1521	908_348_1	53_0348_108	848_0134_2020	356_0134_1	532_135_31	436_0134_509	1000_37_1291	431_6_461
1305_348_346	595_0348_1	312_0348_156	550_01348_451	132_0134_48	272_348_1	250_0134_1377	1489_01348_1981	84_348_1	698_0348_41	1945_0134_12	400_0348_58	810_0348_36	1466_348_49	87_348_254	1210_0134_52	304_135_1	487_034_190	2094_56_1555	908_348_1	53_0348_108	848_0134_2019	356_0134_1	532_135_28	436_0134_512	1000_37_1336	431_6_420
1305_348_334	595_0348_1	312_0348_154	550_01348_476	132_0134_42	272_348_1	250_0134_1385	1489_01348_1977	84_348_1	698_0348_36	1945_0134_12	400_0348_57	810_0348_32	1466_348_53	87_348_263	1210_0134_54	304_135_1	487_034_197	2094_56_1566	908_348_1	53_0348_117	848_0134_2009	356_0134_1	532_135_26	436_0134_524	1000_37_1322	431_6_424
1305_348_309	595_0348_1	312_0348_149	550_01348_444	132_0134_38	272_348_1	250_0134_1396	1489_01348_1992	84_348_1	698_0348_42	1945_0134_10	400_0348_55	810_0348_28	1466_348_49	87_348_271	1210_0134_57	304_135_1	487_034_198	2094_56_1537	908_348_1	53_0348_113	848_0134_2033	356_0134_1	532_135_24	436_0134_533	1000_37_1339	431_6_418
1305_348_301	595_0348_1	312_0348_151	550_01348_453	132_0134_39	272_348_1	250_0134_1381	1489_01348_2000	84_348_1	698_0348_49	1945_0134_12	400_0348_61	810_0348_25	1466_348_54	87_348_253	1210_0134_54	304_135_1	487_034_206	2094_56_1557	908_348_1	53_0348_104	848_0134_2008	356_0134_1	532_135_22	436_0134_543	1000_37_1354	431_6_412
1305_348_287	595_0348_1	312_0348_157	550_01348_441	132_0134_39	272_348_1	250_0134_1385	1489_01348_1966	84_348_1	698_0348_53	1945_0134_12	400_0348_67	810_0348_24	1466_348_53	87_348_253	1210_0134_54	304_135_1	487_034_195	2094_56_1541	908_348_1	53_0348_100	848_0134_2031	356_0134_1	532_135_23	436_0134_534	1000_37_1392	431_6_426
1305_348_294	595_0348_1	312_0348_160	550_01348_450	132_0134_38	272_348_1	250_0134_1387	1489_01348_1966	84_348_1	698_0348_59	1945_0134_12	400_0348_64	810_0348_24	1466_348_45	87_348_239	1210_0134_54	304_135_1	487_034_206	2094_56_1536	908_348_1	53_0348_105	848_0134_2038	356_0134_1	532_135_20	436_0134_530	1000_37_1399	431_6_403
1305_348_283	595_0348_1	312_0348_159	550_01348_446	132_0134_33	272_348_1	250_0134_1403	1489_01348_1970	84_348_1	698_0348_71	1945_0134_10	400_0348_68	810_0348_24	1466_348_43	87_348_239	1210_0134_54	304_135_1	487_034_199	2094_56_1524	908_348_1	53_0348_96	848_0134_2050	356_0134_1	532_135_19	436_0134_520	1000_37_1407	431_6_404
1305_348_267	595_0348_1	312_0348_150	550_01348_432	132_0134_34	272_348_1	250_0134_1411	1489_01348_1988	84_348_1	698_0348_72	1945_0134_9	400_0348_72	810_0348_21	1466_348_38	87_348_223	1210_0134_55	304_135_1	487_034_199	2094_56_1574	908_348_1	53_0348_101	848_0134_2036	356_0134_1	532_135_23	436_0134_495	1000_37_1436	431_6_404
1305_348_263	595_0348_1	312_0348_146	550_01348_426	132_0134_33	272_348_1	250_0134_1401	1489_01348_2001	84_348_1	698_0348_68	1945_0134_9	400_0348_73	810_0348_19	1466_348_34	87_348_203	1210_0134_56	304_135_1	487_034_212	2094_56_1591	908_348_1	53_0348_104	848_0134_2062	356_0134_1	532_135_23	436_0134_495	1000_37_1412	431_6_410
1305_348_272	595_0348_1	312_0348_138	550_01348_426	132_0134_33	272_348_1	250_0134_1416	1489_01348_2012	84_348_1	698_0348_68	1945_0134_7	400_0348_76	810_0348_16	1466_348_30	87_348_198	1210_0134_59	304_135_1	487_034_210	2094_56_1556	908_348_1	53_0348_98	848_0134_2097	356_0134_1	532_135_18	436_0134_489	1000_37_1386	431_6_428
1305_348_263	595_0348_1	312_0348_137	550_01348_418	132_0134_39	272_348_1	250_0134_1409	1489_01348_2004	84_348_1	698_0348_59	1945_0134_7	400_0348_73	810_0348_17	1466_348_32	87_348_182	1210_0134_63	304_135_1	487_034_194	2094_56_1574	908_348_1	53_0348_92	848_0134_2126	356_0134_1	532_135_17	436_0134_498	1000_37_1368	431_6_452
1305_348_264	595_0348_1	312_0348_136	550_01348_428	132_0134_40	272_348_1	250_0134_1412	1489_01348_2039	84_348_1	698_0348_59	1945_0134_8	400_0348_72	810_0348_13	1466_348_29	87_348_159	1210_0134_54	304_135_1	487_034_196	2094_56_1622	908_348_1	53_0348_92	848_0134_2105	356_0134_1	532_135_11	436_0134_487	1000_37_1346	431_6_461
1305_348_276	595_0348_1	312_0348_147	550_01348_431	132_0134_43	272_348_1	250_0134_1424	1489_01348_2007	84_348_1	698_0348_53	1945_0134_7	400_0348_72	810_0348_8	1466_348_31	87_348_155	1210_0134_54	304_135_1	487_034_189	2094_56_1623	908_348_1	53_0348_93	848_0134_2120	356_0134_1	532_135_13	436_0134_489	1000_37_1336	431_6_471
1305_348_258	595_0348_1	312_0348_143	550_01348_440	132_0134_42	272_348_1	250_0134_1426	1489_01348_2006	84_348_1	698_0348_45	1945_0134_6	400_0348_73	810_0348_6	1466_348_30	87_348_158	1210_0134_59	304_135_1	487_034_183	2094_56_1660	908_348_1	53_0348_91	848_0134_2111	356_0134_1	532_135_11	436_0134_461	1000_37_1360	431_6_466
1305_348_249	595_0348_1	312_0348_140	550_01348_470	132_0134_45	272_348_1	250_0134_1435	1489_01348_1984	84_348_1	698_0348_59	1945_0134_5	400_0348_70	810_0348_6	1466_348_32	87_348_163	1210_0134_65	304_135_1	487_034_178	2094_56_1626	908_348_1	53_0348_87	848_0134_2117	356_0134_1	532_135_12	436_0134_464	1000_37_1341	431_6_462
1305_348_231	595_0348_1	312_0348_151	550_01348_487	132_0134_45	272_348_1	250_0134_1434	1489_01348_1959	84_348_1	698_0348_55	1945_0134_2	400_0348_78	810_0348_6	1466_348_33	87_348_158	1210_0134_67	304_135_1	487_034_182	2094_56_1657	908_348_1	53_0348_78	848_0134_2134	356_0134_1	532_135_13	436_0134_468	1000_37_1340	431_6_449
1305_348_230	595_0348_1	312_0348_153	550_01348_484	132_0134_44	272_348_1	250_0134_1430	1489_01348_1982	84_348_1	698_0348_49	1945_0134_1	400_0348_74	810_0348_5	1466_348_31	87_348_175	1210_0134_64	304_135_1	487_034_206	2094_56_1660	908_348_1	53_0348_73	848_0134_2129	356_0134_1	532_135_13	436_0134_483	1000_37_1320	431_6_426
1305_348_239	595_0348_1	312_0348_159	550_01348_474	132_0134_46	272_348_1	250_0134_1431	1489_01348_1999	84_348_1	698_0348_55	1945_0134_2	400_0348_64	810_0348_3	1466_348_28	87_348_181	1210_0134_64	304_135_1	487_034_203	2094_56_1647	908_348_1	53_0348_70	848_0134_2132	356_0134_1	532_135_11	436_0134_478	1000_37_1305	431_6_428
1305_348_219	595_0348_1	312_0348_155	550_01348_467	132_0134_46	272_348_1	250_0134_1416	1489_01348_1982	84_348_1	698_0348_49	87_348_195	400_0348_66	810_0348_4	1466_348_28	1210_0134_65	304_135_1	487_034_210	2094_56_1661	908_348_1	53_0348_59	848_0134_2144	356_0134_1	532_135_12	436_0134_501	1000_37_1333	431_6_415
1305_348_228	595_0348_1	312_0348_152	550_01348_466	132_0134_39	272_348_1	250_0134_1413	1489_01348_2011	84_348_1	698_0348_37	87_348_206	400_0348_63	810_0348_5	1466_348_27	1210_0134_66	304_135_1	487_034_214	2094_56_1658	908_348_1	53_0348_56	848_0134_2130	356_0134_1	532_135_10	436_0134_501	1000_37_1337	431_6_397
1305_348_227	595_0348_1	312_0348_158	550_01348_465	132_0134_36	272_348_1	250_0134_1389	1489_01348_2011	84_348_1	698_0348_29	87_348_225	400_0348_57	810_0348_7	1466_348_34	1210_0134_69	304_135_1	487_034_211	2094_56_1621	908_348_1	53_0348_50	848_0134_2151	356_0134_1	532_135_9	436_0134_516	1000_37_1340	431_6_397
1305_348_219	595_0348_1	312_0348_158	550_01348_454	132_0134_33	272_348_1	250_0134_1393	1489_01348_1996	84_348_1	698_0348_31	87_348_213	400_0348_48	810_0348_7	1466_348_36	1210_0134_67	304_135_1	487_034_204	2094_56_1649	908_348_1	53_0348_58	848_0134_2126	356_0134_1	532_135_11	436_0134_517	1000_37_1394	431_6_380
1305_348_227	595_0348_1	312_0348_151	550_01348_468	132_0134_38	272_348_1	250_0134_1415	1489_01348_1987	84_348_1	698_0348_36	87_348_211	400_0348_45	810_0348_3	1466_348_45	1210_0134_57	304_135_1	487_034_179	2094_56_1651	908_348_1	53_0348_55	848_0134_2108	356_0134_1	532_135_10	436_0134_540	1000_37_1401	431_6_363
1305_348_229	595_0348_1	312_0348_150	550_01348_480	132_0134_49	272_348_1	250_0134_1406	1489_01348_1990	84_348_1	698_0348_38	87_348_212	400_0348_38	810_0348_4	1466_348_41	1210_0134_55	304_135_1	487_034_171	2094_56_1647	908_348_1	53_0348_47	848_0134_2090	356_0134_1	532_135_9	436_0134_570	1000_37_1408	431_6_363
1305_348_238	595_0348_1	312_0348_141	550_01348_470	132_0134_53	272_348_1	250_0134_1393	1489_01348_2034	84_348_1	698_0348_37	87_348_221	400_0348_43	810_0348_4	1466_348_37	1210_0134_59	304_135_1	487_034_172	2094_56_1633	908_348_1	53_0348_45	848_0134_2111	356_0134_1	532_135_8	436_0134_560	1000_37_1405	431_6_340
1305_348_237	595_0348_1	312_0348_147	550_01348_469	132_0134_53	272_348_1	250_0134_1395	1489_01348_2022	84_348_1	698_0348_33	87_348_216	400_0348_46	810_0348_5	1466_348_39	1210_0134_52	304_135_1	487_034_158	2094_56_1614	908_348_1	53_0348_46	848_0134_2179	356_0134_1	532_135_9	436_0134_560	1000_37_1381	431_6_351
1305_348_253	595_0348_1	312_0348_134	550_01348_454	132_0134_47	272_348_1	250_0134_1372	1489_01348_2056	84_348_1	698_0348_28	87_348_224	400_0348_43	810_0348_4	1466_348_42	1210_0134_55	304_135_1	487_034_152	2094_56_1632	908_348_1	53_0348_43	848_0134_2181	356_0134_1	532_135_8	436_0134_577	1000_37_1398	431_6_318
1305_348_240	595_0348_1	312_0348_144	550_01348_449	132_0134_47	272_348_1	250_0134_1374	1489_01348_2068	84_348_1	698_0348_27	87_348_216	400_0348_41	810_0348_4	1466_348_36	1210_0134_56	304_135_1	487_034_168	2094_56_1646	908_348_1	53_0348_41	848_0134_2180	356_0134_1	532_135_9	436_0134_553	1000_37_1397	431_6_324
1305_348_236	595_0348_1	312_0348_136	550_01348_454	132_0134_46	272_348_1	250_0134_1374	1489_01348_2064	84_348_1	698_0348_27	87_348_216	400_0348_37	810_0348_4	1466_348_32	1210_0134_56	304_135_1	487_034_168	2094_56_1660	908_348_1	53_0348_42	848_0134_2225	356_0134_1	532_135_10	436_0134_565	1000_37_1348	431_6_321
1305_348_251	595_0348_1	312_0348_136	550_01348_447	132_0134_41	272_348_1	250_0134_1375	1489_01348_2068	84_348_1	698_0348_35	87_348_219	400_0348_32	810_0348_2	1466_348_38	1210_0134_57	304_135_1	487_034_167	2094_56_1620	908_348_1	53_0348_50	848_0134_2268	356_0134_1	532_135_10	436_0134_553	1000_37_1343	431_6_295
1305_348_234	595_0348_1	312_0348_131	550_01348_427	132_0134_41	272_348_1	250_0134_1383	1489_01348_2062	84_348_1	698_0348_50	87_348_216	400_0348_37	1466_348_42	1210_0134_58	304_135_1	487_034_169	2094_56_1635	908_348_1	53_0348_48	848_0134_2262	356_0134_1	532_135_10	436_0134_553	1000_37_1374	431_6_278
1305_348_219	595_0348_1	312_0348_133	550_01348_442	132_0134_34	272_348_1	250_0134_1392	1489_01348_2076	84_348_1	698_0348_57	87_348_222	400_0348_41	1466_348_39	1210_0134_60	304_135_1	487_034_174	2094_56_1605	908_348_1	53_0348_38	848_0134_2229	356_0134_1	532_135_9	436_0134_570	1000_37_1381	431_6_271
1305_348_224	595_0348_1	312_0348_131	550_01348_445	132_0134_29	272_348_1	250_0134_1398	1489_01348_2073	84_348_1	698_0348_60	87_348_232	400_0348_39	1466_348_42	1210_0134_54	304_135_1	487_034_170	2094_56_1593	908_348_1	53_0348_33	848_0134_2223	356_0134_1	532_135_5	436_0134_581	1000_37_1402	431_6_263
1305_348_215	595_0348_1	312_0348_136	550_01348_437	132_0134_33	272_348_1	250_0134_1418	1489_01348_2066	84_348_1	698_0348_63	87_348_208	400_0348_33	1466_348_38	1210_0134_59	304_135_1	487_034_170	2094_56_1634	908_348_1	53_0348_35	848_0134_2249	356_0134_1	532_135_7	436_0134_561	1000_37_1384	431_6_264
1305_348_223	595_0348_1	312_0348_136	550_01348_415	132_0134_31	272_348_1	250_0134_1417	1489_01348_2096	84_348_1	698_0348_56	87_348_191	400_0348_34	1466_348_33	1210_0134_61	304_135_1	487_034_178	2094_56_1658	908_348_1	53_0348_31	848_0134_2262	356_0134_1	532_135_8	436_0134_543	1000_37_1388	431_6_250
1305_348_221	595_0348_1	312_0348_134	550_01348_423	132_0134_33	272_348_1	250_0134_1406	1489_01348_2085	84_348_1	698_0348_48	87_348_182	400_0348_38	1466_348_30	1210_0134_62	304_135_1	487_034_180	2094_56_1701	908_348_1	53_0348_36	848_0134_2295	356_0134_1	532_135_7	436_0134_546	1000_37_1350	431_6_242
1305_348_220	595_0348_1	312_0348_130	550_01348_402	132_0134_29	272_348_1	250_0134_1438	1489_01348_2046	84_348_1	698_0348_51	87_348_180	400_0348_41	1466_348_34	1210_0134_54	304_135_1	487_034_183	2094_56_1688	908_348_1	53_0348_36	848_0134_2299	356_0134_1	532_135_6	436_0134_557	1000_37_1384	431_6_255
1305_348_195	595_0348_1	312_0348_142	550_01348_391	132_0134_32	272_348_1	250_0134_1432	1489_01348_2052	84_348_1	698_0348_59	87_348_171	400_0348_39	1466_348_34	1210_0134_54	304_135_1	487_034_180	2094_56_1690	908_348_1	53_0348_34	848_0134_2293	356_0134_1	532_135_8	436_0134_575	1000_37_1375	431_6_258
1305_348_205	595_0348_1	312_0348_138	550_01348_400	132_0134_33	272_348_1	250_0134_1441	1489_01348_2040	84_348_1	698_0348_54	87_348_168	400_0348_38	1466_348_37	1210_0134_52	304_135_1	487_034_184	2094_56_1704	908_348_1	53_0348_35	848_0134_2297	356_0134_1	532_135_9	436_0134_571	1000_37_1376	431_6_253
1305_348_206	595_0348_1	312_0348_142	550_01348_383	132_0134_32	272_348_1	250_0134_1443	1489_01348_2045	84_348_1	698_0348_45	87_348_162	400_0348_35	1466_348_35	1210_0134_50	304_135_1	487_034_179	2094_56_1690	908_348_1	53_0348_33	848_0134_2306	356_0134_1	532_135_8	436_0134_586	1000_37_1388	431_6_260
1305_348_197	595_0348_1	312_0348_134	550_01348_406	132_0134_29	272_348_1	250_0134_1438	1489_01348_2056	84_348_1	698_0348_38	87_348_164	400_0348_27	1466_348_37	1210_0134_49	304_135_1	487_034_174	2094_56_1702	908_348_1	53_0348_35	848_0134_2300	356_0134_1	532_135_9	436_0134_596	1000_37_1373	431_6_273
1305_348_180	595_0348_1	312_0348_139	550_01348_411	132_0134_26	272_348_1	250_0134_1446	1489_01348_2067	84_348_1	698_0348_37	87_348_162	400_0348_23	1466_348_38	1210_0134_43	304_135_1	487_034_168	2094_56_1728	908_348_1	53_0348_34	848_0134_2331	356_0134_1	532_135_9	436_0134_602	1000_37_1342	431_6_253
1305_348_184	595_0348_1	312_0348_132	550_01348_413	132_0134_24	272_348_1	250_0134_1450	1489_01348_2082	84_348_1	698_0348_45	87_348_173	400_0348_21	1466_348_47	1210_0134_45	304_135_1	487_034_150	2094_56_1719	908_348_1	53_0348_31	848_0134_2350	356_0134_1	532_135_6	436_0134_600	1000_37_1332	431_6_237
1305_348_182	595_0348_1	312_0348_129	550_01348_414	132_0134_22	272_348_1	250_0134_1465	1489_01348_2078	84_348_1	698_0348_49	87_348_163	400_0348_21	1466_348_44	1210_0134_43	304_135_1	487_034_152	2094_56_1703	908_348_1	53_0348_26	848_0134_2351	356_0134_1	532_135_6	436_0134_587	1000_37_1357	431_6_238
1305_348_172	595_0348_1	312_0348_119	550_01348_419	132_0134_20	272_348_1	250_0134_1471	1489_01348_2063	84_348_1	698_0348_49	87_348_161	400_0348_17	1466_348_46	1210_0134_43	304_135_1	487_034_154	2094_56_1698	908_348_1	53_0348_31	848_0134_2362	356_0134_1	532_135_4	436_0134_603	1000_37_1345	431_6_235
1305_348_171	595_0348_1	312_0348_120	550_01348_400	132_0134_17	272_348_1	250_0134_1487	1489_01348_2060	84_348_1	698_0348_49	87_348_160	400_0348_12	1466_348_53	1210_0134_44	304_135_1	487_034_147	2094_56_1698	908_348_1	53_0348_33	848_0134_2397	356_0134_1	532_135_4	436_0134_610	1000_37_1328	431_6_238
1305_348_172	595_0348_1	312_0348_119	550_01348_422	132_0134_14	272_348_1	250_0134_1481	1489_01348_2073	84_348_1	698_0348_57	87_348_155	400_0348_15	1466_348_58	1210_0134_45	304_135_1	487_034_141	2094_56_1707	908_348_1	53_0348_25	848_0134_2402	356_0134_1	532_135_5	436_0134_623	1000_37_1287	431_6_242
1305_348_174	595_0348_1	312_0348_120	550_01348_427	132_0134_11	272_348_1	250_0134_1460	1489_01348_2099	84_348_1	698_0348_56	87_348_161	400_0348_16	1466_348_64	1210_0134_42	304_135_1	487_034_143	2094_56_1706	908_348_1	53_0348_27	848_0134_2392	356_0134_1	532_135_2	436_0134_601	1000_37_1303	431_6_238
1305_348_171	595_0348_1	312_0348_116	550_01348_423	132_0134_7	272_348_1	250_0134_1451	1489_01348_2128	84_348_1	698_0348_49	87_348_163	400_0348_16	1466_348_50	1210_0134_41	304_135_1	487_034_149	2094_56_1672	908_348_1	53_0348_24	848_0134_2430	356_0134_1	532_135_3	436_0134_583	1000_37_1315	431_6_242
1305_348_176	595_0348_1	312_0348_122	550_01348_436	132_0134_9	272_348_1	250_0134_1433	1489_01348_2141	84_348_1	698_0348_39	87_348_158	400_0348_14	1466_348_51	1210_0134_41	304_135_1	487_034_142	2094_56_1679	908_348_1	53_0348_25	848_0134_2427	356_0134_1	532_135_3	436_0134_576	1000_37_1299	431_6_246
1305_348_188	595_0348_1	312_0348_114	550_01348_447	132_0134_9	272_348_1	250_0134_1433	1489_01348_2148	84_348_1	698_0348_39	87_348_161	400_0348_13	1466_348_50	1210_0134_42	304_135_1	487_034_132	2094_56_1667	908_348_1	53_0348_25	848_0134_2431	356_0134_1	532_135_3	436_0134_578	1000_37_1289	431_6_244
1305_348_199	595_0348_1	312_0348_120	550_01348_440	132_0134_10	272_348_1	250_0134_1450	1489_01348_2144	84_348_1	698_0348_36	87_348_176	400_0348_13	1466_348_57	1210_0134_45	304_135_1	487_034_130	2094_56_1612	908_348_1	53_0348_20	848_0134_2407	356_0134_1	532_135_3	436_0134_584	1000_37_1306	431_6_261
1305_348_201	595_0348_1	312_0348_110	550_01348_445	132_0134_11	272_348_1	250_0134_1440	1489_01348_2122	84_348_1	698_0348_43	87_348_174	400_0348_14	1466_348_56	1210_0134_50	304_135_1	487_034_129	2094_56_1602	908_348_1	53_0348_14	848_0134_2390	356_0134_1	532_135_3	436_0134_615	1000_37_1351	431_6_260
1305_348_199	595_0348_1	312_0348_111	550_01348_450	132_0134_10	272_348_1	250_0134_1446	1489_01348_2123	84_348_1	698_0348_38	87_348_168	400_0348_16	1466_348_56	1210_0134_50	304_135_1	487_034_131	2094_56_1622	908_348_1	53_0348_14	848_0134_2366	356_0134_1	532_135_3	436_0134_617	1000_37_1368	431_6_254
1305_348_209	595_0348_1	312_0348_117	550_01348_435	132_0134_10	272_348_1	250_0134_1437	1489_01348_2122	84_348_1	698_0348_39	87_348_183	400_0348_14	1466_348_61	1210_0134_49	304_135_1	487_034_134	2094_56_1611	908_348_1	53_0348_20	848_0134_2366	356_0134_1	532_135_2	436_0134_601	1000_37_1405	431_6_235
1305_348_202	595_0348_1	312_0348_121	550_01348_426	132_0134_7	272_348_1	250_0134_1428	1489_01348_2161	84_348_1	698_0348_43	87_348_201	400_0348_16	1466_348_51	1210_0134_55	487_034_135	2094_56_1575	908_348_1	53_0348_21	848_0134_2353	356_0134_1	436_0134_593	1000_37_1417	431_6_236
1305_348_196	595_0348_1	312_0348_126	550_01348_436	132_0134_6	272_348_1	250_0134_1446	1489_01348_2141	84_348_1	698_0348_35	87_348_205	400_0348_13	1466_348_55	1210_0134_54	487_034_121	2094_56_1589	908_348_1	53_0348_24	848_0134_2334	356_0134_1	436_0134_592	1000_37_1433	431_6_240
1305_348_199	595_0348_1	312_0348_137	550_01348_442	132_0134_6	272_348_1	250_0134_1450	1489_01348_2147	84_348_1	698_0348_42	87_348_207	400_0348_15	1466_348_60	1210_0134_53	487_034_109	2094_56_1556	908_348_1	53_0348_21	848_0134_2346	356_0134_1	436_0134_575	1000_37_1452	431_6_234
1305_348_192	595_0348_1	312_0348_134	550_01348_415	132_0134_5	272_348_1	250_0134_1459	1489_01348_2153	84_348_1	698_0348_43	87_348_221	400_0348_18	1466_348_60	1210_0134_47	487_034_111	2094_56_1544	908_348_1	53_0348_22	848_0134_2372	356_0134_1	436_0134_571	1000_37_1448	431_6_240
1305_348_185	595_0348_1	312_0348_123	550_01348_420	132_0134_3	272_348_1	250_0134_1454	1489_01348_2186	84_348_1	698_0348_40	87_348_227	400_0348_18	1466_348_59	1210_0134_41	487_034_111	2094_56_1566	908_348_1	53_0348_24	848_0134_2387	356_0134_1	436_0134_567	1000_37_1395	431_6_245
1305_348_182	595_0348_1	312_0348_121	550_01348_436	132_0134_5	272_348_1	250_0134_1476	1489_01348_2166	84_348_1	698_0348_35	87_348_218	400_0348_19	1466_348_56	1210_0134_35	487_034_114	2094_56_1603	908_348_1	53_0348_21	848_0134_2366	356_0134_1	436_0134_560	1000_37_1400	431_6_237
1305_348_167	595_0348_1	312_0348_116	550_01348_459	132_0134_5	272_348_1	250_0134_1447	1489_01348_2136	84_348_1	698_0348_32	87_348_200	400_0348_18	1466_348_56	1210_0134_38	487_034_119	2094_56_1632	908_348_1	53_0348_22	848_0134_2386	356_0134_1	436_0134_562	1000_37_1397	431_6_241
1305_348_163	595_0348_1	312_0348_119	550_01348_454	132_0134_3	272_348_1	250_0134_1443	1489_01348_2144	84_348_1	698_0348_35	87_348_192	400_0348_19	1466_348_55	1210_0134_36	487_034_116	2094_56_1638	908_348_1	53_0348_26	848_0134_2438	356_0134_1	436_0134_575	1000_37_1330	431_6_251
1305_348_154	595_0348_1	312_0348_108	550_01348_452	132_0134_2	272_348_1	250_0134_1463	1489_01348_2135	84_348_1	698_0348_47	87_348_174	400_0348_21	1466_348_53	1210_0134_31	487_034_101	2094_56_1666	908_348_1	53_0348_21	848_0134_2460	356_0134_1	436_0134_565	1000_37_1334	431_6_250
1305_348_150	595_0348_1	312_0348_115	550_01348_464	132_0134_3	272_348_1	250_0134_1486	1489_01348_2116	84_348_1	698_0348_56	87_348_173	400_0348_22	1466_348_56	1210_0134_31	487_034_103	2094_56_1676	908_348_1	53_0348_21	848_0134_2434	356_0134_1	436_0134_560	1000_37_1344	431_6_241
1305_348_147	595_0348_1	312_0348_114	550_01348_444	2094_56_1641	272_348_1	250_0134_1494	1489_01348_2125	84_348_1	698_0348_57	87_348_191	400_0348_25	1466_348_57	1210_0134_32	487_034_101	908_348_1	53_0348_18	848_0134_2442	356_0134_1	436_0134_557	1000_37_1343	431_6_263
1305_348_154	595_0348_1	312_0348_110	550_01348_434	2094_56_1621	272_348_1	250_0134_1474	1489_01348_2094	84_348_1	698_0348_68	87_348_183	400_0348_24	1466_348_60	1210_0134_30	487_034_96	908_348_1	53_0348_15	848_0134_2484	356_0134_1	436_0134_583	1000_37_1345	431_6_270
1305_348_146	595_0348_1	312_0348_107	550_01348_437	2094_56_1651	272_348_1	250_0134_1468	1489_01348_2071	84_348_1	698_0348_64	87_348_166	400_0348_28	1466_348_66	1210_0134_31	487_034_100	908_348_1	53_0348_14	848_0134_2446	356_0134_1	436_0134_589	1000_37_1373	431_6_291
1305_348_136	595_0348_1	312_0348_105	550_01348_454	2094_56_1678	272_348_1	250_0134_1442	1489_01348_2082	84_348_1	698_0348_54	87_348_164	400_0348_23	1466_348_61	1210_0134_32	487_034_110	908_348_1	53_0348_15	848_0134_2436	356_0134_1	436_0134_609	1000_37_1362	431_6_295
1305_348_120	595_0348_1	312_0348_105	550_01348_458	2094_56_1673	272_348_1	250_0134_1438	1489_01348_2078	84_348_1	698_0348_53	87_348_153	400_0348_24	1466_348_61	1210_0134_37	487_034_119	908_348_1	53_0348_17	848_0134_2454	356_0134_1	436_0134_622	1000_37_1345	431_6_287
1305_348_124	595_0348_1	312_0348_106	550_01348_468	2094_56_1645	272_348_1	250_0134_1439	1489_01348_2068	84_348_1	698_0348_49	87_348_164	400_0348_22	1466_348_64	1210_0134_37	487_034_117	908_348_1	53_0348_13	848_0134_2455	356_0134_1	436_0134_626	1000_37_1359	431_6_287
1305_348_112	595_0348_1	312_0348_113	550_01348_458	2094_56_1670	272_348_1	250_0134_1447	1489_01348_2053	84_348_1	698_0348_45	87_348_161	400_0348_20	1466_348_69	1210_0134_32	487_034_111	908_348_1	53_0348_15	848_0134_2483	356_0134_1	436_0134_623	1000_37_1369	431_6_262
1305_348_124	595_0348_1	312_0348_122	550_01348_462	2094_56_1637	272_348_1	250_0134_1457	1489_01348_2011	84_348_1	698_0348_50	87_348_164	400_0348_21	1466_348_74	1210_0134_27	487_034_106	908_348_1	53_0348_15	848_0134_2502	356_0134_1	436_0134_630	1000_37_1389	431_6_243
1305_348_139	595_0348_1	312_0348_112	550_01348_453	2094_56_1625	272_348_1	250_0134_1455	1489_01348_2018	84_348_1	698_0348_52	87_348_155	400_0348_20	1466_348_75	1210_0134_27	487_034_109	908_348_1	53_0348_16	848_0134_2515	356_0134_1	436_0134_626	1000_37_1402	431_6_240
1305_348_123	595_0348_1	312_0348_110	550_01348_437	2094_56_1646	272_348_1	250_0134_1451	1489_01348_2021	84_348_1	698_0348_50	87_348_144	400_0348_20	1466_348_69	1210_0134_26	487_034_114	908_348_1	53_0348_18	848_0134_2538	356_0134_1	436_0134_654	1000_37_1377	431_6_246
1305_348_116	595_0348_1	312_0348_117	550_01348_437	2094_56_1685	272_348_1	250_0134_1456	1489_01348_2021	84_348_1	698_0348_56	87_348_126	400_0348_19	1466_348_65	1210_0134_22	487_034_119	908_348_1	53_0348_14	848_0134_2480	356_0134_1	436_0134_641	1000_37_1418	431_6_240
1305_348_108	595_0348_1	312_0348_115	550_01348_433	2094_56_1719	272_348_1	250_0134_1439	1489_01348_2007	84_348_1	698_0348_49	87_348_117	400_0348_20	1466_348_76	1210_0134_22	487_034_107	908_348_1	53_0348_14	848_0134_2484	356_0134_1	436_0134_656	1000_37_1438	431_6_253
1305_348_117	595_0348_1	312_0348_108	550_01348_430	2094_56_1716	272_348_1	250_0134_1435	1489_01348_2008	84_348_1	698_0348_46	87_348_110	400_0348_21	1466_348_77	1210_0134_18	487_034_106	908_348_1	53_0348_13	848_0134_2485	356_0134_1	436_0134_649	1000_37_1468	431_6_252
1305_348_129	595_0348_1	312_0348_96	550_01348_450	2094_56_1710	272_348_1	250_0134_1459	1489_01348_1964	84_348_1	698_0348_44	87_348_111	400_0348_25	1466_348_76	1210_0134_21	487_034_106	908_348_1	53_0348_16	848_0134_2519	356_0134_1	436_0134_633	1000_37_1456	431_6_248
1305_348_111	595_0348_1	312_0348_94	550_01348_436	2094_56_1718	272_348_1	250_0134_1471	1489_01348_1954	84_348_1	698_0348_49	87_348_112	400_0348_23	1466_348_80	1210_0134_17	487_034_96	908_348_1	53_0348_14	848_0134_2570	356_0134_1	436_0134_655	1000_37_1430	431_6_237
1305_348_107	595_0348_1	312_0348_95	550_01348_439	2094_56_1694	272_348_1	250_0134_1464	1489_01348_1946	84_348_1	698_0348_51	87_348_112	400_0348_22	1466_348_80	1210_0134_18	487_034_89	908_348_1	53_0348_13	848_0134_2589	356_0134_1	436_0134_643	1000_37_1455	431_6_242
1305_348_97	595_0348_1	312_0348_86	550_01348_429	2094_56_1733	272_348_1	250_0134_1453	1489_01348_1935	84_348_1	698_0348_44	87_348_108	400_0348_17	1466_348_80	1210_0134_18	487_034_84	908_348_1	53_0348_11	848_0134_2587	356_0134_1	436_0134_677	1000_37_1457	431_6_246
1305_348_98	595_0348_1	312_0348_79	550_01348_419	2094_56_1714	272_348_1	250_0134_1480	1489_01348_1942	84_348_1	698_0348_50	87_348_105	400_0348_17	1466_348_81	1210_0134_19	487_034_85	908_348_1	53_0348_10	848_0134_2598	356_0134_1	436_0134_670	1000_37_1443	431_6_251
1305_348_91	595_0348_1	312_0348_87	550_01348_431	2094_56_1691	272_348_1	250_0134_1475	1489_01348_1944	84_348_1	698_0348_57	87_348_102	400_0348_11	1466_348_81	1210_0134_19	487_034_83	908_348_1	53_0348_11	848_0134_2610	356_0134_1	436_0134_664	1000_37_1470	431_6_245
1305_348_98	595_0348_1	312_0348_90	550_01348_423	2094_56_1662	272_348_1	250_0134_1483	1489_01348_1939	84_348_1	698_0348_69	87_348_102	400_0348_10	1466_348_76	1210_0134_17	487_034_83	908_348_1	53_0348_15	848_0134_2632	356_0134_1	436_0134_673	1000_37_1443	431_6_239
1305_348_97	595_0348_1	312_0348_92	550_01348_402	2094_56_1662	272_348_1	250_0134_1499	1489_01348_1925	84_348_1	698_0348_58	87_348_89	400_0348_6	1466_348_75	1210_0134_11	487_034_89	908_348_1	53_0348_12	848_0134_2660	356_0134_1	436_0134_675	1000_37_1451	431_6_228
1305_348_108	595_0348_1	312_0348_109	550_01348_417	2094_56_1634	272_348_1	250_0134_1478	1489_01348_1907	84_348_1	698_0348_50	87_348_81	400_0348_5	1466_348_78	1210_0134_12	487_034_92	908_348_1	53_0348_10	848_0134_2659	356_0134_1	436_0134_670	1000_37_1479	431_6_231
1305_348_118	595_0348_1	312_0348_100	550_01348_423	2094_56_1619	272_348_1	250_0134_1459	1489_01348_1901	84_348_1	698_0348_41	87_348_86	400_0348_6	1466_348_81	1210_0134_11	487_034_88	908_348_1	53_0348_11	848_0134_2635	356_0134_1	436_0134_669	1000_37_1524	431_6_245
1305_348_116	595_0348_1	312_0348_109	550_01348_419	2094_56_1605	272_348_1	250_0134_1483	1489_01348_1863	84_348_1	698_0348_39	87_348_82	400_0348_6	1466_348_77	1210_0134_9	487_034_89	908_348_1	53_0348_9	848_0134_2677	356_0134_1	436_0134_679	1000_37_1544	431_6_230
1305_348_106	595_0348_1	312_0348_105	550_01348_423	2094_56_1622	272_348_1	250_0134_1483	1489_01348_1875	84_348_1	698_0348_44	87_348_79	400_0348_6	1466_348_79	1210_0134_9	487_034_86	908_348_1	53_0348_7	848_0134_2686	356_0134_1	436_0134_692	1000_37_1534	431_6_199
1305_348_97	595_0348_1	312_0348_106	550_01348_440	2094_56_1646	272_348_1	250_0134_1490	1489_01348_1900	84_348_1	698_0348_54	87_348_70	400_0348_6	1466_348_70	1210_0134_7	487_034_91	908_348_1	53_0348_7	848_0134_2687	356_0134_1	436_0134_673	1000_37_1513	431_6_203
1305_348_94	595_0348_1	312_0348_107	550_01348_449	2094_56_1647	272_348_1	250_0134_1465	1489_01348_1902	84_348_1	698_0348_55	87_348_63	400_0348_4	1466_348_66	1210_0134_7	487_034_83	908_348_1	53_0348_9	848_0134_2676	356_0134_1	436_0134_694	1000_37_1526	431_6_203
1305_348_108	595_0348_1	312_0348_109	550_01348_447	2094_56_1652	272_348_1	250_0134_1475	1489_01348_1909	84_348_1	698_0348_44	87_348_59	400_0348_4	1466_348_70	1210_0134_6	487_034_72	908_348_1	53_0348_8	848_0134_2708	356_0134_1	436_0134_698	1000_37_1483	431_6_195
1305_348_112	595_0348_1	312_0348_105	550_01348_449	2094_56_1636	272_348_1	250_0134_1476	1489_01348_1879	84_348_1	698_0348_52	87_348_59	400_0348_2	1466_348_62	1210_0134_6	487_034_74	908_348_1	53_0348_10	848_0134_2727	356_0134_1	436_0134_698	1000_37_1499	431_6_189
1305_348_111	595_0348_1	312_0348_108	550_01348_447	2094_56_1652	272_348_1	250_0134_1449	1489_01348_1886	84_348_1	698_0348_51	87_348_58	400_0348_2	1466_348_64	1210_0134_6	487_034_71	908_348_1	53_0348_11	848_0134_2717	356_0134_1	436_0134_711	1000_37_1525	431_6_188
1305_348_108	595_0348_1	312_0348_115	550_01348_452	2094_56_1620	272_348_1	250_0134_1444	1489_01348_1890	84_348_1	698_0348_50	87_348_63	400_0348_1	1466_348_69	1210_0134_9	487_034_74	908_348_1	53_0348_11	848_0134_2723	356_0134_1	436_0134_709	1000_37_1517	431_6_195
1305_348_100	595_0348_1	312_0348_112	550_01348_445	2094_56_1617	272_348_1	250_0134_1435	1489_01348_1887	84_348_1	698_0348_56	87_348_52	400_0348_1	1466_348_68	1210_0134_11	487_034_75	908_348_1	53_0348_13	848_0134_2730	356_0134_1	436_0134_711	1000_37_1542	431_6_196
1305_348_102	595_0348_1	312_0348_106	550_01348_435	2094_56_1610	272_348_1	250_0134_1467	1489_01348_1913	84_348_1	698_0348_52	87_348_64	400_0348_2	1466_348_71	1210_0134_8	487_034_82	908_348_1	53_0348_13	848_0134_2713	356_0134_1	436_0134_698	1000_37_1527	431_6_197
1305_348_102	595_0348_1	312_0348_103	550_01348_432	2094_56_1624	272_348_1	250_0134_1471	1489_01348_1920	84_348_1	698_0348_40	87_348_59	400_0348_1	1466_348_67	1210_0134_8	487_034_85	908_348_1	53_0348_14	848_0134_2683	356_0134_1	436_0134_703	1000_37_1556	431_6_203
1305_348_95	1210_0134_10	1466_348_64	250_0134_1469	356_0134_1	312_0348_97	698_0348_35	550_01348_428	53_0348_14	848_0134_2678	2094_56_1605	272_348_1	595_0348_1	487_034_86	908_348_1	1489_01348_1929	431_6_217	436_0134_706	87_348_76	84_348_1	1000_37_1557
1305_348_97	1210_0134_13	1466_348_61	250_0134_1459	356_0134_1	312_0348_86	698_0348_28	550_01348_449	53_0348_12	848_0134_2620	2094_56_1616	272_348_1	595_0348_1	487_034_89	908_348_1	1489_01348_1896	431_6_223	436_0134_705	87_348_80	84_348_1	1000_37_1616
1305_348_101	1210_0134_12	1466_348_56	250_0134_1439	356_0134_1	312_0348_91	698_0348_26	550_01348_459	53_0348_13	848_0134_2635	2094_56_1588	272_348_1	595_0348_1	487_034_96	908_348_1	1489_01348_1897	431_6_220	436_0134_706	87_348_88	84_348_1	1000_37_1626
1305_348_93	1210_0134_14	1466_348_65	250_0134_1449	356_0134_1	312_0348_92	698_0348_20	550_01348_452	53_0348_16	848_0134_2684	2094_56_1603	272_348_1	595_0348_1	487_034_87	908_348_1	1489_01348_1908	431_6_211	436_0134_706	87_348_83	84_348_1	1000_37_1572
1305_348_78	1210_0134_11	1466_348_64	250_0134_1431	356_0134_1	312_0348_96	698_0348_16	550_01348_457	53_0348_16	848_0134_2692	2094_56_1623	272_348_1	595_0348_1	487_034_88	908_348_1	1489_01348_1921	431_6_214	436_0134_700	87_348_84	84_348_1	1000_37_1570
1305_348_61	1210_0134_12	1466_348_68	250_0134_1433	356_0134_1	312_0348_102	698_0348_11	550_01348_441	53_0348_16	848_0134_2713	2094_56_1625	272_348_1	595_0348_1	487_034_87	908_348_1	1489_01348_1912	431_6_234	436_0134_692	87_348_83	84_348_1	1000_37_1580
1305_348_57	1210_0134_12	1466_348_66	250_0134_1459	356_0134_1	312_0348_105	698_0348_13	550_01348_435	53_0348_16	848_0134_2738	2094_56_1617	272_348_1	595_0348_1	487_034_90	908_348_1	1489_01348_1898	431_6_237	436_0134_671	87_348_74	84_348_1	1000_37_1582
1305_348_67	1210_0134_14	1466_348_63	250_0134_1445	356_0134_1	312_0348_99	698_0348_12	550_01348_427	53_0348_18	848_0134_2756	2094_56_1614	272_348_1	595_0348_1	487_034_93	908_348_1	1489_01348_1913	431_6_240	436_0134_673	87_348_75	84_348_1	1000_37_1568
1305_348_75	1210_0134_16	1466_348_63	250_0134_1451	356_0134_1	312_0348_98	698_0348_12	550_01348_421	53_0348_20	848_0134_2765	2094_56_1599	272_348_1	595_0348_1	487_034_94	908_348_1	1489_01348_1901	431_6_239	436_0134_661	87_348_70	84_348_1	1000_37_1592
1305_348_79	1210_0134_17	1466_348_59	250_0134_1457	356_0134_1	312_0348_97	698_0348_12	550_01348_442	53_0348_18	848_0134_2752	2094_56_1597	272_348_1	595_0348_1	487_034_85	908_348_1	1489_01348_1902	431_6_245	436_0134_652	87_348_77	84_348_1	1000_37_1592
1305_348_84	1210_0134_15	1466_348_61	250_0134_1448	356_0134_1	312_0348_105	698_0348_13	550_01348_454	53_0348_14	848_0134_2755	2094_56_1574	272_348_1	595_0348_1	487_034_77	908_348_1	1489_01348_1876	431_6_241	436_0134_666	87_348_80	84_348_1	1000_37_1610
1305_348_104	1210_0134_17	1466_348_66	250_0134_1430	356_0134_1	312_0348_103	698_0348_11	550_01348_463	53_0348_12	848_0134_2748	2094_56_1524	272_348_1	595_0348_1	487_034_75	908_348_1	1489_01348_1907	431_6_245	436_0134_657	87_348_84	84_348_1	1000_37_1625
1305_348_105	1210_0134_18	1466_348_67	250_0134_1434	356_0134_1	312_0348_96	698_0348_10	550_01348_460	53_0348_13	848_0134_2758	2094_56_1518	272_348_1	595_0348_1	487_034_74	908_348_1	1489_01348_1918	431_6_236	436_0134_658	87_348_80	84_348_1	1000_37_1616
1305_348_107	1210_0134_17	1466_348_60	250_0134_1442	356_0134_1	312_0348_96	698_0348_11	550_01348_455	53_0348_12	848_0134_2749	2094_56_1494	272_348_1	595_0348_1	487_034_77	908_348_1	1489_01348_1917	431_6_238	436_0134_667	87_348_84	84_348_1	1000_37_1629
1305_348_108	1210_0134_18	1466_348_57	250_0134_1457	356_0134_1	312_0348_92	698_0348_12	550_01348_458	53_0348_11	848_0134_2730	2094_56_1481	272_348_1	595_0348_1	487_034_76	908_348_1	1489_01348_1909	431_6_250	436_0134_664	87_348_80	84_348_1	1000_37_1646
1305_348_111	1210_0134_18	1466_348_62	250_0134_1458	356_0134_1	312_0348_93	698_0348_14	550_01348_457	53_0348_11	848_0134_2754	2094_56_1455	272_348_1	595_0348_1	487_034_79	908_348_1	1489_01348_1907	431_6_247	436_0134_661	87_348_79	84_348_1	1000_37_1650
1305_348_108	1210_0134_22	1466_348_61	250_0134_1485	356_0134_1	312_0348_93	698_0348_12	550_01348_452	53_0348_11	848_0134_2790	2094_56_1436	272_348_1	595_0348_1	487_034_75	908_348_1	1489_01348_1897	431_6_245	436_0134_649	87_348_82	84_348_1	1000_37_1644
1305_348_107	1210_0134_22	1466_348_55	250_0134_1471	356_0134_1	312_0348_89	698_0348_12	550_01348_460	53_0348_12	848_0134_2779	2094_56_1491	272_348_1	595_0348_1	487_034_70	908_348_1	1489_01348_1906	431_6_256	436_0134_642	87_348_77	84_348_1	1000_37_1624
1305_348_101	1210_0134_17	1466_348_48	250_0134_1463	356_0134_1	312_0348_81	698_0348_6	550_01348_436	53_0348_11	848_0134_2759	2094_56_1546	272_348_1	595_0348_1	487_034_71	908_348_1	1489_01348_1902	431_6_250	436_0134_667	87_348_73	84_348_1	1000_37_1630
1305_348_102	1210_0134_20	1466_348_48	250_0134_1474	356_0134_1	312_0348_79	698_0348_8	550_01348_416	53_0348_11	848_0134_2734	2094_56_1559	272_348_1	595_0348_1	487_034_71	908_348_1	1489_01348_1911	431_6_245	436_0134_672	87_348_69	84_348_1	1000_37_1652
1305_348_78	1210_0134_12	1466_348_45	250_0134_1468	356_0134_1	312_0348_89	698_0348_8	550_01348_405	53_0348_13	848_0134_2772	2094_56_1613	272_348_1	595_0348_1	487_034_60	908_348_1	1489_01348_1907	431_6_253	436_0134_657	87_348_59	84_348_1	1000_37_1627
1305_348_75	1210_0134_14	1466_348_44	250_0134_1467	356_0134_1	312_0348_92	698_0348_9	550_01348_398	53_0348_13	848_0134_2773	2094_56_1633	272_348_1	595_0348_1	487_034_47	908_348_1	1489_01348_1896	431_6_266	436_0134_666	87_348_60	84_348_1	1000_37_1626
1305_348_68	1210_0134_18	1466_348_38	250_0134_1446	356_0134_1	312_0348_92	698_0348_6	550_01348_413	53_0348_14	848_0134_2744	2094_56_1643	272_348_1	595_0348_1	487_034_46	908_348_1	1489_01348_1924	431_6_265	436_0134_648	87_348_62	84_348_1	1000_37_1648
1305_348_64	1210_0134_21	1466_348_33	250_0134_1447	356_0134_1	312_0348_79	698_0348_5	550_01348_398	53_0348_12	848_0134_2788	2094_56_1651	272_348_1	595_0348_1	487_034_37	908_348_1	1489_01348_1928	431_6_272	436_0134_652	87_348_63	84_348_1	1000_37_1625
1305_348_59	1210_0134_19	1466_348_36	250_0134_1461	356_0134_1	312_0348_77	698_0348_2	550_01348_400	53_0348_10	848_0134_2772	2094_56_1657	272_348_1	595_0348_1	487_034_44	908_348_1	1489_01348_1923	431_6_269	436_0134_669	87_348_49	84_348_1	1000_37_1614
1305_348_55	1210_0134_19	1466_348_26	250_0134_1448	356_0134_1	312_0348_86	698_0348_3	550_01348_388	53_0348_13	848_0134_2822	2094_56_1666	272_348_1	595_0348_1	487_034_40	908_348_1	1489_01348_1932	431_6_277	436_0134_677	87_348_40	84_348_1	1000_37_1583
1305_348_53	1210_0134_15	1466_348_28	250_0134_1442	356_0134_1	312_0348_91	908_348_1	550_01348_391	53_0348_14	848_0134_2846	2094_56_1671	272_348_1	487_034_29	1489_01348_1912	431_6_285	436_0134_684	87_348_38	84_348_1	1000_37_1570
1305_348_57	1210_0134_13	1466_348_35	250_0134_1447	356_0134_1	312_0348_88	908_348_1	550_01348_394	53_0348_15	848_0134_2855	2094_56_1635	272_348_1	487_034_24	1489_01348_1905	431_6_293	436_0134_694	87_348_35	84_348_1	1000_37_1577
1305_348_57	1210_0134_15	1466_348_34	250_0134_1449	356_0134_1	312_0348_94	908_348_1	550_01348_379	53_0348_12	848_0134_2934	2094_56_1606	272_348_1	487_034_24	1489_01348_1889	431_6_274	436_0134_681	87_348_38	84_348_1	1000_37_1587
1305_348_56	1210_0134_15	1466_348_33	250_0134_1457	356_0134_1	312_0348_90	908_348_1	550_01348_374	53_0348_11	848_0134_2921	2094_56_1607	272_348_1	487_034_18	1489_01348_1874	431_6_287	436_0134_692	87_348_31	84_348_1	1000_37_1598
1305_348_54	1210_0134_12	1466_348_30	250_0134_1437	356_0134_1	312_0348_89	908_348_1	550_01348_394	53_0348_10	848_0134_2855	2094_56_1629	272_348_1	487_034_18	1489_01348_1879	431_6_297	436_0134_695	87_348_32	84_348_1	1000_37_1628
1305_348_53	1210_0134_15	1466_348_26	250_0134_1438	356_0134_1	312_0348_90	908_348_1	550_01348_399	53_0348_11	848_0134_2839	2094_56_1640	272_348_1	487_034_16	1489_01348_1875	431_6_307	436_0134_681	87_348_32	84_348_1	1000_37_1635
1305_348_51	1210_0134_14	1466_348_22	250_0134_1425	356_0134_1	312_0348_98	908_348_1	550_01348_392	53_0348_13	848_0134_2821	2094_56_1677	272_348_1	487_034_16	1489_01348_1885	431_6_303	436_0134_695	87_348_31	84_348_1	1000_37_1623
1305_348_51	1210_0134_13	1466_348_18	250_0134_1452	356_0134_1	312_0348_106	908_348_1	550_01348_403	53_0348_12	848_0134_2862	2094_56_1664	272_348_1	487_034_16	1489_01348_1844	431_6_287	436_0134_680	87_348_38	84_348_1	1000_37_1620
1305_348_52	1210_0134_13	1466_348_14	250_0134_1461	356_0134_1	312_0348_91	908_348_1	550_01348_407	53_0348_10	848_0134_2897	2094_56_1665	272_348_1	487_034_15	1489_01348_1815	431_6_283	436_0134_661	87_348_42	84_348_1	1000_37_1625
1305_348_40	1210_0134_9	1466_348_16	250_0134_1438	356_0134_1	312_0348_83	908_348_1	550_01348_408	53_0348_10	848_0134_2879	2094_56_1695	272_348_1	487_034_19	1489_01348_1825	431_6_259	436_0134_663	87_348_41	84_348_1	1000_37_1658
1305_348_42	1210_0134_12	1466_348_10	250_0134_1437	356_0134_1	312_0348_84	908_348_1	550_01348_387	53_0348_12	848_0134_2918	2094_56_1698	272_348_1	487_034_21	1489_01348_1817	431_6_251	436_0134_657	87_348_41	84_348_1	1000_37_1651
1305_348_48	1210_0134_8	1466_348_11	250_0134_1443	356_0134_1	312_0348_92	908_348_1	550_01348_398	53_0348_10	848_0134_2915	2094_56_1722	272_348_1	487_034_18	1489_01348_1825	431_6_250	436_0134_655	87_348_43	84_348_1	1000_37_1617
1305_348_54	1210_0134_11	1466_348_9	250_0134_1425	356_0134_1	312_0348_91	908_348_1	550_01348_400	53_0348_7	848_0134_2918	2094_56_1710	272_348_1	487_034_13	1489_01348_1828	431_6_258	436_0134_652	87_348_45	84_348_1	1000_37_1636
1305_348_60	1210_0134_12	1466_348_10	250_0134_1416	356_0134_1	312_0348_93	908_348_1	550_01348_399	53_0348_8	848_0134_2930	2094_56_1661	272_348_1	487_034_12	1489_01348_1827	431_6_258	436_0134_679	87_348_52	84_348_1	1000_37_1629
1305_348_67	1210_0134_12	1466_348_11	250_0134_1404	356_0134_1	312_0348_85	908_348_1	550_01348_403	53_0348_10	848_0134_3000	2094_56_1630	272_348_1	487_034_11	1489_01348_1833	431_6_246	436_0134_678	87_348_61	84_348_1	1000_37_1601
1305_348_71	1210_0134_12	1466_348_14	250_0134_1389	356_0134_1	312_0348_88	908_348_1	550_01348_413	53_0348_7	848_0134_2969	2094_56_1621	272_348_1	487_034_16	1489_01348_1840	431_6_224	436_0134_697	87_348_62	84_348_1	1000_37_1615
1305_348_62	1210_0134_16	1466_348_8	250_0134_1384	356_0134_1	312_0348_79	908_348_1	550_01348_396	53_0348_8	848_0134_2989	2094_56_1628	272_348_1	487_034_14	1489_01348_1851	431_6_228	436_0134_711	87_348_57	84_348_1	1000_37_1619
1305_348_69	1210_0134_16	1466_348_6	250_0134_1385	356_0134_1	312_0348_78	908_348_1	550_01348_405	53_0348_6	848_0134_2990	2094_56_1612	272_348_1	487_034_13	1489_01348_1830	431_6_234	436_0134_711	87_348_57	84_348_1	1000_37_1647
1305_348_71	1210_0134_19	1466_348_4	250_0134_1384	356_0134_1	312_0348_77	908_348_1	550_01348_398	53_0348_7	848_0134_2951	2094_56_1636	272_348_1	487_034_14	1489_01348_1828	431_6_241	436_0134_700	87_348_55	84_348_1	1000_37_1676
1305_348_75	1210_0134_22	1466_348_7	250_0134_1388	356_0134_1	312_0348_71	908_348_1	550_01348_385	53_0348_7	848_0134_2998	2094_56_1641	272_348_1	487_034_15	1489_01348_1821	431_6_236	436_0134_696	87_348_53	84_348_1	1000_37_1645
1305_348_64	1210_0134_24	1466_348_9	250_0134_1364	356_0134_1	312_0348_67	908_348_1	550_01348_371	53_0348_8	848_0134_2997	2094_56_1642	272_348_1	487_034_14	1489_01348_1864	431_6_242	436_0134_718	87_348_55	84_348_1	1000_37_1623
1305_348_61	1210_0134_22	1466_348_10	250_0134_1380	356_0134_1	312_0348_61	908_348_1	550_01348_371	53_0348_8	848_0134_2962	2094_56_1639	272_348_1	487_034_10	1489_01348_1833	431_6_240	436_0134_737	87_348_72	84_348_1	1000_37_1664
1305_348_59	1210_0134_24	1466_348_13	250_0134_1368	356_0134_1	312_0348_64	908_348_1	550_01348_374	53_0348_9	848_0134_3007	2094_56_1619	272_348_1	487_034_4	1489_01348_1842	431_6_232	436_0134_731	87_348_67	84_348_1	1000_37_1656
1305_348_56	1210_0134_23	1466_348_11	250_0134_1345	356_0134_1	312_0348_56	908_348_1	550_01348_362	53_0348_10	848_0134_2996	2094_56_1626	272_348_1	487_034_10	1489_01348_1891	431_6_235	436_0134_752	87_348_67	84_348_1	1000_37_1639
1305_348_52	1210_0134_19	1466_348_11	250_0134_1321	356_0134_1	312_0348_57	908_348_1	550_01348_358	53_0348_6	848_0134_2997	2094_56_1643	272_348_1	487_034_10	1489_01348_1897	431_6_240	436_0134_762	87_348_62	84_348_1	1000_37_1655
1305_348_50	1210_0134_20	1466_348_9	250_0134_1335	356_0134_1	312_0348_55	908_348_1	550_01348_361	53_0348_6	848_0134_2981	2094_56_1655	272_348_1	487_034_10	1489_01348_1880	431_6_241	436_0134_771	87_348_53	84_348_1	1000_37_1661
1305_348_54	1210_0134_21	1466_348_10	250_0134_1354	356_0134_1	312_0348_60	908_348_1	550_01348_344	53_0348_3	848_0134_2995	2094_56_1651	272_348_1	487_034_6	1489_01348_1886	431_6_223	436_0134_765	87_348_47	84_348_1	1000_37_1658
1305_348_53	1210_0134_18	1466_348_12	250_0134_1331	356_0134_1	312_0348_55	908_348_1	550_01348_336	53_0348_3	848_0134_2988	2094_56_1654	272_348_1	487_034_7	1489_01348_1872	431_6_219	436_0134_777	87_348_39	84_348_1	1000_37_1700
1305_348_46	1210_0134_18	1466_348_10	250_0134_1328	356_0134_1	312_0348_58	908_348_1	550_01348_346	53_0348_1	848_0134_3011	2094_56_1642	272_348_1	487_034_6	1489_01348_1854	431_6_224	436_0134_772	87_348_37	84_348_1	1000_37_1713
1305_348_33	1210_0134_17	1466_348_12	250_0134_1333	356_0134_1	312_0348_70	908_348_1	550_01348_340	53_0348_2	848_0134_2987	2094_56_1663	272_348_1	487_034_7	1489_01348_1892	431_6_228	436_0134_753	87_348_48	84_348_1	1000_37_1691
1305_348_36	1210_0134_19	1466_348_14	250_0134_1334	356_0134_1	312_0348_67	908_348_1	550_01348_338	53_0348_2	848_0134_2980	2094_56_1669	272_348_1	487_034_6	1489_01348_1878	431_6_227	436_0134_757	87_348_52	84_348_1	1000_37_1708
1305_348_39	1210_0134_18	1466_348_18	250_0134_1345	356_0134_1	312_0348_69	908_348_1	550_01348_341	53_0348_1	848_0134_2959	2094_56_1671	272_348_1	487_034_4	1489_01348_1862	431_6_226	436_0134_760	87_348_49	84_348_1	1000_37_1717
1305_348_43	1210_0134_15	1466_348_14	250_0134_1355	356_0134_1	312_0348_65	908_348_1	550_01348_350	53_0348_1	848_0134_2962	2094_56_1659	272_348_1	487_034_2	1489_01348_1867	431_6_243	436_0134_785	87_348_39	84_348_1	1000_37_1669
1305_348_40	1210_0134_15	1466_348_16	250_0134_1355	356_0134_1	312_0348_68	908_348_1	550_01348_353	53_0348_1	848_0134_2941	2094_56_1662	272_348_1	487_034_2	1489_01348_1876	431_6_231	436_0134_782	87_348_33	84_348_1	1000_37_1695
1305_348_49	1210_0134_18	1466_348_21	250_0134_1357	356_0134_1	312_0348_66	908_348_1	550_01348_337	53_0348_2	848_0134_2955	2094_56_1648	272_348_1	487_034_3	1489_01348_1847	431_6_214	436_0134_784	87_348_26	84_348_1	1000_37_1739
1305_348_44	1210_0134_14	1466_348_22	250_0134_1339	356_0134_1	312_0348_72	908_348_1	550_01348_332	53_0348_1	848_0134_2975	2094_56_1635	272_348_1	487_034_2	1489_01348_1878	431_6_219	436_0134_769	87_348_23	84_348_1	1000_37_1748
1305_348_38	1210_0134_12	1466_348_22	250_0134_1334	356_0134_1	312_0348_64	908_348_1	550_01348_334	848_0134_2914	2094_56_1655	272_348_1	487_034_2	1489_01348_1923	431_6_201	436_0134_777	87_348_27	84_348_1	1000_37_1761
1305_348_36	1210_0134_15	1466_348_23	250_0134_1330	356_0134_1	312_0348_65	908_348_1	550_01348_355	848_0134_2915	2094_56_1620	272_348_1	487_034_1	1489_01348_1915	431_6_214	436_0134_746	87_348_31	84_348_1	1000_37_1795
1305_348_39	1210_0134_15	1466_348_30	250_0134_1350	356_0134_1	312_0348_68	908_348_1	550_01348_335	848_0134_2908	2094_56_1629	272_348_1	487_034_1	1489_01348_1921	431_6_187	436_0134_754	87_348_38	84_348_1	1000_37_1789
1305_348_44	1210_0134_13	1466_348_32	250_0134_1361	356_0134_1	312_0348_72	908_348_1	550_01348_334	848_0134_2936	2094_56_1630	272_348_1	436_0134_757	1489_01348_1915	431_6_183	87_348_41	84_348_1	1000_37_1760
1305_348_50	1210_0134_14	1466_348_30	250_0134_1359	356_0134_1	312_0348_65	908_348_1	550_01348_330	848_0134_2977	2094_56_1641	272_348_1	436_0134_755	1489_01348_1884	431_6_186	87_348_32	84_348_1	1000_37_1758
1305_348_53	1210_0134_14	1466_348_26	250_0134_1345	356_0134_1	312_0348_70	908_348_1	550_01348_325	848_0134_2989	2094_56_1621	272_348_1	436_0134_748	1489_01348_1906	431_6_171	87_348_43	84_348_1	1000_37_1767
1305_348_48	1210_0134_13	1466_348_34	250_0134_1344	356_0134_1	312_0348_59	908_348_1	550_01348_347	848_0134_2961	2094_56_1642	272_348_1	436_0134_754	1489_01348_1895	431_6_160	87_348_41	84_348_1	1000_37_1788
1305_348_52	1210_0134_15	1466_348_21	250_0134_1338	356_0134_1	312_0348_57	908_348_1	550_01348_348	848_0134_2929	2094_56_1637	272_348_1	436_0134_759	1489_01348_1895	431_6_171	87_348_49	84_348_1	1000_37_1804
1305_348_45	1210_0134_13	1466_348_17	250_0134_1318	356_0134_1	312_0348_57	908_348_1	550_01348_332	848_0134_2955	2094_56_1618	272_348_1	436_0134_752	1489_01348_1904	431_6_178	87_348_55	84_348_1	1000_37_1822
1305_348_51	1210_0134_13	1466_348_17	250_0134_1307	356_0134_1	312_0348_54	908_348_1	550_01348_332	848_0134_2941	2094_56_1601	272_348_1	436_0134_787	1489_01348_1952	431_6_173	87_348_57	84_348_1	1000_37_1777
1305_348_46	1210_0134_10	1466_348_18	250_0134_1309	356_0134_1	312_0348_57	908_348_1	550_01348_337	848_0134_2951	2094_56_1606	272_348_1	436_0134_775	1489_01348_1969	431_6_176	87_348_57	84_348_1	1000_37_1764
1305_348_53	1210_0134_10	1466_348_18	250_0134_1306	356_0134_1	312_0348_57	908_348_1	550_01348_313	848_0134_2946	2094_56_1589	272_348_1	436_0134_779	1489_01348_1970	431_6_180	87_348_66	84_348_1	1000_37_1791
1305_348_55	1210_0134_10	1466_348_17	250_0134_1290	356_0134_1	312_0348_55	908_348_1	550_01348_325	848_0134_2920	2094_56_1624	272_348_1	436_0134_780	1489_01348_1956	431_6_196	87_348_62	84_348_1	1000_37_1796
1305_348_53	1210_0134_9	1466_348_21	250_0134_1281	356_0134_1	312_0348_49	908_348_1	550_01348_315	848_0134_2921	2094_56_1613	272_348_1	436_0134_780	1489_01348_1971	431_6_204	87_348_71	84_348_1	1000_37_1807
1305_348_59	1210_0134_6	1466_348_24	250_0134_1296	356_0134_1	312_0348_51	908_348_1	550_01348_307	848_0134_2947	2094_56_1600	272_348_1	436_0134_789	1489_01348_1917	431_6_197	87_348_70	84_348_1	1000_37_1835
1305_348_67	1210_0134_4	1466_348_18	250_0134_1285	356_0134_1	312_0348_42	908_348_1	550_01348_313	848_0134_2914	2094_56_1608	272_348_1	436_0134_809	1489_01348_1914	431_6_218	87_348_66	84_348_1	1000_37_1839
1305_348_62	1210_0134_3	1466_348_19	250_0134_1303	356_0134_1	312_0348_41	908_348_1	550_01348_318	848_0134_2905	2094_56_1614	272_348_1	436_0134_794	1489_01348_1918	431_6_202	87_348_61	84_348_1	1000_37_1854
1305_348_59	1466_348_15	250_0134_1300	312_0348_30	908_348_1	550_01348_324	848_0134_2871	2094_56_1636	272_348_1	436_0134_801	1489_01348_1947	1000_37_1831	87_348_51	84_348_1	431_6_217
1305_348_54	1466_348_18	250_0134_1268	312_0348_33	908_348_1	550_01348_328	848_0134_2903	2094_56_1654	272_348_1	436_0134_802	1489_01348_1946	1000_37_1812	87_348_44	84_348_1	431_6_219
1305_348_58	1466_348_17	250_0134_1272	312_0348_30	908_348_1	550_01348_347	848_0134_2927	2094_56_1666	272_348_1	436_0134_790	1489_01348_1927	1000_37_1773	87_348_40	84_348_1	431_6_233
1305_348_48	1466_348_18	250_0134_1268	312_0348_32	908_348_1	550_01348_350	848_0134_2917	2094_56_1694	272_348_1	436_0134_801	1489_01348_1939	1000_37_1742	87_348_38	84_348_1	431_6_241
1305_348_41	1466_348_22	250_0134_1257	312_0348_28	908_348_1	550_01348_342	848_0134_2887	2094_56_1722	272_348_1	436_0134_799	1489_01348_1958	1000_37_1757	87_348_28	84_348_1	431_6_237
1305_348_44	1466_348_23	250_0134_1267	312_0348_29	908_348_1	550_01348_354	848_0134_2921	2094_56_1694	272_348_1	436_0134_793	1489_01348_1948	1000_37_1737	87_348_24	84_348_1	431_6_238
1305_348_47	1466_348_24	250_0134_1277	312_0348_28	908_348_1	550_01348_349	848_0134_2946	2094_56_1655	272_348_1	436_0134_818	1489_01348_1923	1000_37_1729	87_348_24	84_348_1	431_6_236
1305_348_45	1466_348_33	250_0134_1272	312_0348_23	908_348_1	550_01348_350	848_0134_2917	2094_56_1665	272_348_1	436_0134_827	1489_01348_1927	1000_37_1753	87_348_17	84_348_1	431_6_237
1305_348_41	1466_348_33	250_0134_1266	312_0348_21	908_348_1	550_01348_357	848_0134_2917	2094_56_1673	272_348_1	436_0134_844	1489_01348_1900	1000_37_1768	87_348_18	84_348_1	431_6_225
1305_348_39	1466_348_32	250_0134_1242	312_0348_23	908_348_1	550_01348_350	848_0134_2928	2094_56_1684	272_348_1	436_0134_856	1489_01348_1907	1000_37_1800	87_348_15	84_348_1	431_6_204
1305_348_42	1466_348_40	250_0134_1238	312_0348_24	908_348_1	550_01348_369	848_0134_2876	2094_56_1698	272_348_1	436_0134_855	1489_01348_1924	1000_37_1795	87_348_14	84_348_1	431_6_185
1305_348_47	1466_348_41	250_0134_1268	312_0348_24	908_348_1	550_01348_378	848_0134_2873	2094_56_1693	272_348_1	436_0134_845	1489_01348_1960	1000_37_1744	87_348_18	84_348_1	431_6_170
1305_348_36	1466_348_47	250_0134_1257	312_0348_29	908_348_1	550_01348_366	848_0134_2855	2094_56_1694	272_348_1	436_0134_871	1489_01348_1986	1000_37_1773	87_348_15	84_348_1	431_6_138
1305_348_43	1466_348_47	250_0134_1253	312_0348_31	908_348_1	550_01348_371	848_0134_2831	2094_56_1705	272_348_1	436_0134_856	1489_01348_2004	1000_37_1785	87_348_13	84_348_1	431_6_121
1305_348_40	1466_348_45	250_0134_1234	312_0348_34	908_348_1	550_01348_356	848_0134_2807	2094_56_1711	272_348_1	436_0134_869	1489_01348_2020	1000_37_1807	87_348_16	84_348_1	431_6_113
1305_348_36	1466_348_43	250_0134_1237	312_0348_29	908_348_1	550_01348_365	848_0134_2855	2094_56_1685	272_348_1	436_0134_889	1489_01348_1992	1000_37_1781	87_348_17	84_348_1	431_6_109
1305_348_32	1466_348_44	250_0134_1252	312_0348_29	908_348_1	550_01348_362	848_0134_2821	2094_56_1713	272_348_1	436_0134_880	1489_01348_2005	1000_37_1782	87_348_19	84_348_1	431_6_118
1305_348_29	1466_348_38	250_0134_1274	312_0348_23	908_348_1	550_01348_365	848_0134_2841	2094_56_1699	272_348_1	436_0134_884	1489_01348_1978	1000_37_1796	87_348_15	84_348_1	431_6_127
1305_348_28	1466_348_29	250_0134_1287	312_0348_19	908_348_1	550_01348_348	848_0134_2820	2094_56_1709	272_348_1	436_0134_905	1489_01348_1945	1000_37_1826	87_348_17	84_348_1	431_6_133
1305_348_21	1466_348_28	250_0134_1263	312_0348_19	908_348_1	550_01348_361	848_0134_2823	2094_56_1708	272_348_1	436_0134_896	1489_01348_1964	1000_37_1828	87_348_17	84_348_1	431_6_136
1305_348_28	1466_348_28	250_0134_1261	312_0348_19	908_348_1	550_01348_356	848_0134_2824	2094_56_1703	272_348_1	436_0134_905	1489_01348_1969	1000_37_1844	87_348_18	84_348_1	431_6_116
1305_348_25	1466_348_27	250_0134_1273	312_0348_19	908_348_1	550_01348_346	848_0134_2835	2094_56_1699	272_348_1	436_0134_911	1489_01348_1986	1000_37_1819	87_348_20	84_348_1	431_6_106
1305_348_29	1466_348_28	250_0134_1278	312_0348_16	908_348_1	550_01348_335	848_0134_2890	2094_56_1666	272_348_1	436_0134_898	1489_01348_1961	1000_37_1846	87_348_23	84_348_1	431_6_101
1305_348_33	1466_348_22	250_0134_1272	312_0348_14	908_348_1	550_01348_341	848_0134_2886	2094_56_1662	272_348_1	436_0134_901	1489_01348_1966	1000_37_1870	87_348_17	84_348_1	431_6_97
1305_348_31	1466_348_19	250_0134_1262	312_0348_13	908_348_1	550_01348_346	848_0134_2874	2094_56_1664	272_348_1	436_0134_911	1489_01348_1942	1000_37_1901	87_348_13	84_348_1	431_6_103
1305_348_24	1466_348_24	250_0134_1247	312_0348_10	908_348_1	550_01348_341	848_0134_2846	2094_56_1694	272_348_1	436_0134_927	1489_01348_1939	1000_37_1915	87_348_12	84_348_1	431_6_97
1305_348_26	1466_348_23	250_0134_1227	312_0348_10	908_348_1	550_01348_335	848_0134_2791	2094_56_1731	272_348_1	436_0134_938	1489_01348_1970	1000_37_1908	87_348_9	84_348_1	431_6_99
1305_348_25	1466_348_28	250_0134_1256	312_0348_10	908_348_1	550_01348_345	848_0134_2740	2094_56_1759	272_348_1	436_0134_973	1489_01348_1936	1000_37_1904	87_348_13	84_348_1	431_6_94
1305_348_19	1466_348_22	250_0134_1230	312_0348_8	908_348_1	550_01348_345	848_0134_2766	2094_56_1760	272_348_1	436_0134_958	1489_01348_1965	1000_37_1894	87_348_14	84_348_1	431_6_95
1305_348_20	1466_348_28	250_0134_1237	312_0348_10	908_348_1	550_01348_350	848_0134_2733	2094_56_1758	272_348_1	436_0134_961	1489_01348_1959	1000_37_1891	87_348_18	84_348_1	431_6_103
1305_348_23	1466_348_22	250_0134_1233	312_0348_10	908_348_1	550_01348_367	848_0134_2742	2094_56_1753	272_348_1	436_0134_966	1489_01348_1958	1000_37_1874	87_348_23	84_348_1	431_6_98
1305_348_23	1466_348_19	250_0134_1252	312_0348_12	908_348_1	550_01348_354	848_0134_2766	2094_56_1758	272_348_1	436_0134_983	1489_01348_1934	1000_37_1847	87_348_23	84_348_1	431_6_93
1305_348_24	1466_348_12	250_0134_1227	312_0348_12	908_348_1	550_01348_350	848_0134_2761	2094_56_1767	272_348_1	436_0134_991	1489_01348_1954	1000_37_1853	87_348_18	84_348_1	431_6_105
1305_348_22	1466_348_10	250_0134_1239	312_0348_12	908_348_1	550_01348_355	848_0134_2793	2094_56_1744	272_348_1	436_0134_978	1489_01348_1945	1000_37_1862	87_348_15	84_348_1	431_6_99
1305_348_22	1466_348_14	250_0134_1215	312_0348_11	908_348_1	550_01348_369	848_0134_2803	2094_56_1758	272_348_1	436_0134_966	1489_01348_1971	1000_37_1839	87_348_13	84_348_1	431_6_94
1305_348_16	1466_348_15	250_0134_1209	312_0348_11	908_348_1	550_01348_380	848_0134_2813	2094_56_1765	272_348_1	436_0134_977	1489_01348_1912	1000_37_1876	87_348_7	84_348_1	431_6_89
1305_348_15	1466_348_12	250_0134_1195	312_0348_9	908_348_1	550_01348_393	848_0134_2802	2094_56_1802	272_348_1	436_0134_970	1489_01348_1913	1000_37_1877	87_348_3	84_348_1	431_6_89
1305_348_15	1466_348_14	250_0134_1211	312_0348_9	908_348_1	550_01348_392	848_0134_2795	2094_56_1794	272_348_1	436_0134_980	1489_01348_1908	1000_37_1874	87_348_1	84_348_1	431_6_87
1305_348_14	1466_348_8	250_0134_1190	312_0348_10	908_348_1	550_01348_389	848_0134_2772	2094_56_1803	272_348_1	436_0134_991	1489_01348_1911	1000_37_1896	87_348_3	84_348_1	431_6_88
1305_348_15	1466_348_7	250_0134_1196	312_0348_10	908_348_1	550_01348_384	848_0134_2750	2094_56_1822	272_348_1	436_0134_1012	1489_01348_1931	1000_37_1861	87_348_4	84_348_1	431_6_74
1305_348_17	1466_348_5	250_0134_1216	312_0348_9	908_348_1	550_01348_377	848_0134_2789	2094_56_1785	272_348_1	436_0134_1004	1489_01348_1907	1000_37_1889	87_348_5	84_348_1	431_6_75
1305_348_11	1466_348_7	250_0134_1247	312_0348_6	908_348_1	550_01348_367	848_0134_2875	2094_56_1743	272_348_1	436_0134_1006	1489_01348_1876	1000_37_1870	87_348_6	84_348_1	431_6_68
1305_348_12	1466_348_7	250_0134_1246	312_0348_5	908_348_1	550_01348_373	848_0134_2793	2094_56_1797	272_348_1	436_0134_1017	1489_01348_1868	1000_37_1899	87_348_4	84_348_1	431_6_62
1305_348_18	1466_348_8	250_0134_1239	312_0348_5	908_348_1	550_01348_344	848_0134_2779	2094_56_1785	272_348_1	436_0134_1016	1489_01348_1872	1000_37_1937	87_348_4	84_348_1	431_6_55
1305_348_19	1466_348_10	250_0134_1200	312_0348_5	908_348_1	550_01348_326	848_0134_2812	2094_56_1795	272_348_1	436_0134_1017	1489_01348_1882	1000_37_1945	87_348_5	84_348_1	431_6_58
1305_348_17	1466_348_12	250_0134_1214	312_0348_5	908_348_1	550_01348_330	848_0134_2825	2094_56_1802	272_348_1	436_0134_1010	1489_01348_1890	1000_37_1923	87_348_5	84_348_1	431_6_50
1305_348_18	1466_348_13	250_0134_1199	312_0348_6	908_348_1	550_01348_327	848_0134_2881	2094_56_1784	272_348_1	436_0134_1022	1489_01348_1896	1000_37_1873	87_348_6	84_348_1	431_6_43
1305_348_15	1466_348_7	250_0134_1204	312_0348_6	908_348_1	550_01348_332	848_0134_2897	2094_56_1780	272_348_1	436_0134_1038	1489_01348_1912	1000_37_1856	87_348_5	84_348_1	431_6_42
1305_348_14	1466_348_10	250_0134_1197	312_0348_4	908_348_1	550_01348_323	848_0134_2920	2094_56_1783	272_348_1	436_0134_1029	1489_01348_1905	1000_37_1858	87_348_5	84_348_1	431_6_41
1305_348_16	1466_348_10	250_0134_1218	312_0348_4	908_348_1	550_01348_318	848_0134_2874	2094_56_1827	272_348_1	436_0134_1049	1489_01348_1894	1000_37_1834	87_348_2	84_348_1	431_6_36
1305_348_19	1466_348_8	250_0134_1236	312_0348_5	908_348_1	550_01348_319	848_0134_2900	2094_56_1800	272_348_1	436_0134_1074	1489_01348_1846	1000_37_1832	87_348_3	84_348_1	431_6_40
1305_348_23	1466_348_7	250_0134_1251	312_0348_6	908_348_1	550_01348_311	848_0134_2902	2094_56_1829	272_348_1	436_0134_1064	1489_01348_1819	1000_37_1858	87_348_2	84_348_1	431_6_34
1305_348_23	1466_348_9	250_0134_1225	312_0348_10	908_348_1	550_01348_305	848_0134_2928	2094_56_1828	272_348_1	436_0134_1078	1489_01348_1830	1000_37_1831	87_348_2	84_348_1	431_6_30
1305_348_29	1466_348_9	250_0134_1230	312_0348_9	908_348_1	550_01348_296	848_0134_2936	2094_56_1847	272_348_1	436_0134_1072	1489_01348_1819	1000_37_1817	87_348_2	84_348_1	431_6_26
1305_348_29	1466_348_12	250_0134_1229	312_0348_8	908_348_1	550_01348_297	848_0134_2907	2094_56_1828	272_348_1	436_0134_1072	1489_01348_1818	1000_37_1848	87_348_4	84_348_1	431_6_34
1305_348_35	1466_348_8	250_0134_1207	312_0348_6	908_348_1	550_01348_285	848_0134_2868	2094_56_1852	272_348_1	436_0134_1064	1489_01348_1846	1000_37_1891	87_348_4	84_348_1	431_6_30
1305_348_28	1466_348_5	250_0134_1234	312_0348_6	908_348_1	550_01348_295	848_0134_2827	2094_56_1869	272_348_1	436_0134_1076	1489_01348_1853	1000_37_1870	87_348_4	84_348_1	431_6_24
1305_348_36	1466_348_5	250_0134_1227	312_0348_5	908_348_1	550_01348_300	848_0134_2818	2094_56_1864	272_348_1	436_0134_1087	1489_01348_1850	1000_37_1874	87_348_4	84_348_1	431_6_22
1305_348_41	1466_348_4	250_0134_1214	312_0348_6	908_348_1	550_01348_302	848_0134_2828	2094_56_1849	272_348_1	436_0134_1061	1489_01348_1882	1000_37_1886	87_348_2	84_348_1	431_6_17
1305_348_47	1466_348_5	250_0134_1203	312_0348_3	908_348_1	550_01348_299	848_0134_2832	2094_56_1822	272_348_1	436_0134_1040	1489_01348_1887	1000_37_1929	87_348_4	84_348_1	431_6_17
1305_348_43	1466_348_4	250_0134_1218	312_0348_3	908_348_1	550_01348_289	848_0134_2862	2094_56_1821	272_348_1	436_0134_1010	1489_01348_1857	1000_37_1950	87_348_3	84_348_1	431_6_18
1305_348_39	250_0134_1210	272_348_1	312_0348_2	908_348_1	550_01348_274	431_6_20	2094_56_1842	848_0134_2843	436_0134_1006	1489_01348_1892	1466_348_5	87_348_2	84_348_1	1000_37_1939
1305_348_38	250_0134_1191	272_348_1	312_0348_1	908_348_1	550_01348_274	431_6_17	2094_56_1841	848_0134_2834	436_0134_1035	1489_01348_1884	1466_348_7	87_348_3	84_348_1	1000_37_1945
1305_348_37	250_0134_1202	272_348_1	312_0348_2	908_348_1	550_01348_269	431_6_20	2094_56_1836	848_0134_2841	436_0134_1034	1489_01348_1908	1466_348_8	87_348_1	84_348_1	1000_37_1907
1305_348_41	250_0134_1199	272_348_1	312_0348_1	908_348_1	550_01348_272	431_6_21	2094_56_1880	848_0134_2769	436_0134_1053	1489_01348_1917	1466_348_8	87_348_1	84_348_1	1000_37_1906
1305_348_36	908_348_1	550_01348_291	848_0134_2772	2094_56_1891	272_348_1	1000_37_1865	436_0134_1038	1489_01348_1930	1466_348_12	250_0134_1203	84_348_1	431_6_24
1305_348_35	908_348_1	550_01348_292	848_0134_2746	2094_56_1905	272_348_1	1000_37_1871	436_0134_1045	1489_01348_1901	1466_348_8	250_0134_1216	84_348_1	431_6_28
1305_348_41	908_348_1	550_01348_281	848_0134_2781	2094_56_1898	272_348_1	1000_37_1806	436_0134_1045	1489_01348_1930	1466_348_10	250_0134_1219	84_348_1	431_6_35
1305_348_40	908_348_1	550_01348_293	848_0134_2808	2094_56_1882	272_348_1	1000_37_1806	436_0134_1040	1489_01348_1926	1466_348_9	250_0134_1207	84_348_1	431_6_39
1305_348_31	908_348_1	550_01348_281	848_0134_2831	2094_56_1840	272_348_1	1000_37_1803	436_0134_1071	1489_01348_1940	1466_348_7	250_0134_1206	84_348_1	431_6_41
1305_348_27	908_348_1	550_01348_306	848_0134_2792	2094_56_1845	272_348_1	1000_37_1800	436_0134_1079	1489_01348_1939	1466_348_4	250_0134_1211	84_348_1	431_6_39
1305_348_30	908_348_1	550_01348_322	848_0134_2800	2094_56_1827	272_348_1	1000_37_1752	436_0134_1103	1489_01348_1971	1466_348_5	250_0134_1191	84_348_1	431_6_34
1305_348_28	908_348_1	550_01348_313	848_0134_2769	2094_56_1833	272_348_1	1000_37_1801	436_0134_1109	1489_01348_1967	1466_348_4	250_0134_1182	84_348_1	431_6_38
1305_348_27	908_348_1	550_01348_319	848_0134_2794	2094_56_1831	272_348_1	1000_37_1758	436_0134_1106	1489_01348_1968	1466_348_2	250_0134_1193	84_348_1	431_6_41
1305_348_28	908_348_1	550_01348_325	848_0134_2762	2094_56_1834	272_348_1	1000_37_1765	436_0134_1123	1489_01348_1982	1466_348_3	250_0134_1169	84_348_1	431_6_41
1305_348_26	908_348_1	550_01348_316	848_0134_2697	2094_56_1874	272_348_1	1000_37_1792	436_0134_1118	1489_01348_1977	1466_348_5	250_0134_1195	84_348_1	431_6_42
1305_348_27	908_348_1	550_01348_310	848_0134_2680	2094_56_1909	272_348_1	1000_37_1815	436_0134_1102	1489_01348_1972	1466_348_5	250_0134_1202	84_348_1	431_6_43
1305_348_27	908_348_1	550_01348_306	848_0134_2666	2094_56_1890	272_348_1	1000_37_1829	436_0134_1109	1489_01348_1982	1466_348_8	250_0134_1198	84_348_1	431_6_35
1305_348_24	908_348_1	550_01348_298	848_0134_2669	2094_56_1878	272_348_1	1000_37_1843	436_0134_1116	1489_01348_1982	1466_348_6	250_0134_1187	84_348_1	431_6_37
1305_348_23	908_348_1	550_01348_302	848_0134_2708	2094_56_1871	272_348_1	1000_37_1802	436_0134_1126	1489_01348_1996	1466_348_6	250_0134_1186	84_348_1	431_6_32
1305_348_20	908_348_1	550_01348_292	848_0134_2741	2094_56_1869	272_348_1	1000_37_1800	436_0134_1147	1489_01348_1986	1466_348_4	250_0134_1173	84_348_1	431_6_31
1305_348_22	908_348_1	550_01348_295	848_0134_2743	2094_56_1892	272_348_1	1000_37_1787	436_0134_1144	1489_01348_1979	1466_348_2	250_0134_1153	84_348_1	431_6_32
1305_348_21	908_348_1	550_01348_296	848_0134_2769	2094_56_1905	272_348_1	1000_37_1768	436_0134_1148	1489_01348_1976	1466_348_1	250_0134_1139	84_348_1	431_6_31
1305_348_23	908_348_1	550_01348_295	848_0134_2735	2094_56_1912	436_0134_1150	1489_01348_2001	1000_37_1745	250_0134_1157	84_348_1	431_6_37
1305_348_21	908_348_1	550_01348_300	848_0134_2746	2094_56_1911	436_0134_1155	1489_01348_2026	1000_37_1724	250_0134_1148	84_348_1	431_6_37
1305_348_21	908_348_1	550_01348_320	848_0134_2727	2094_56_1891	436_0134_1206	1489_01348_1986	1000_37_1735	250_0134_1132	84_348_1	431_6_33
1305_348_19	908_348_1	550_01348_329	848_0134_2746	2094_56_1878	436_0134_1203	1489_01348_1997	1000_37_1714	250_0134_1120	84_348_1	431_6_35
1305_348_21	908_348_1	550_01348_346	848_0134_2737	2094_56_1864	436_0134_1186	1489_01348_2014	1000_37_1690	250_0134_1141	84_348_1	431_6_29
1305_348_21	908_348_1	550_01348_335	848_0134_2750	2094_56_1863	436_0134_1202	1489_01348_2002	1000_37_1683	250_0134_1138	84_348_1	431_6_22
1305_348_20	908_348_1	550_01348_322	848_0134_2786	2094_56_1844	436_0134_1217	1489_01348_1986	1000_37_1712	250_0134_1128	84_348_1	431_6_24
1305_348_17	908_348_1	550_01348_331	848_0134_2769	2094_56_1846	436_0134_1238	1489_01348_1958	1000_37_1742	250_0134_1122	84_348_1	431_6_31
1305_348_16	908_348_1	550_01348_328	848_0134_2778	2094_56_1854	436_0134_1230	1489_01348_1965	1000_37_1728	250_0134_1135	84_348_1	431_6_34
1305_348_21	908_348_1	550_01348_320	848_0134_2783	2094_56_1833	436_0134_1233	1489_01348_1973	1000_37_1739	250_0134_1135	84_348_1	431_6_34
1305_348_18	908_348_1	550_01348_333	848_0134_2779	2094_56_1822	436_0134_1231	1489_01348_1972	1000_37_1711	250_0134_1163	84_348_1	431_6_36
1305_348_20	908_348_1	550_01348_341	848_0134_2779	2094_56_1829	436_0134_1220	1489_01348_1963	1000_37_1691	250_0134_1186	84_348_1	431_6_37
1305_348_21	908_348_1	550_01348_347	848_0134_2765	2094_56_1845	436_0134_1217	1489_01348_1995	1000_37_1657	250_0134_1178	84_348_1	431_6_42
1305_348_15	908_348_1	550_01348_355	848_0134_2761	2094_56_1857	436_0134_1193	1489_01348_2010	1000_37_1657	250_0134_1164	84_348_1	431_6_44
1305_348_19	908_348_1	550_01348_350	848_0134_2805	2094_56_1868	436_0134_1183	1489_01348_1995	1000_37_1603	250_0134_1192	84_348_1	431_6_48
1305_348_22	908_348_1	550_01348_353	848_0134_2771	2094_56_1850	436_0134_1201	1489_01348_1990	1000_37_1637	250_0134_1193	84_348_1	431_6_50
1305_348_20	908_348_1	550_01348_360	848_0134_2795	2094_56_1813	436_0134_1195	1489_01348_1987	1000_37_1642	250_0134_1200	84_348_1	431_6_59
1305_348_24	908_348_1	550_01348_362	848_0134_2815	2094_56_1814	436_0134_1204	1489_01348_1967	1000_37_1649	250_0134_1181	84_348_1	431_6_51
1305_348_33	908_348_1	550_01348_370	848_0134_2812	2094_56_1802	436_0134_1204	1489_01348_1970	1000_37_1665	250_0134_1160	84_348_1	431_6_45
1305_348_32	908_348_1	550_01348_366	848_0134_2813	2094_56_1805	436_0134_1187	1489_01348_2000	1000_37_1641	250_0134_1157	84_348_1	431_6_42
1305_348_28	908_348_1	550_01348_375	848_0134_2805	2094_56_1837	436_0134_1176	1489_01348_1992	1000_37_1632	250_0134_1166	84_348_1	431_6_45
1305_348_28	908_348_1	550_01348_387	848_0134_2769	2094_56_1829	436_0134_1202	1489_01348_2023	1000_37_1616	250_0134_1151	84_348_1	431_6_45
1305_348_32	908_348_1	550_01348_389	848_0134_2740	2094_56_1845	436_0134_1230	1489_01348_1994	1000_37_1641	250_0134_1128	84_348_1	431_6_48
1305_348_23	908_348_1	550_01348_382	848_0134_2712	2094_56_1879	436_0134_1246	1489_01348_2013	1000_37_1651	250_0134_1111	84_348_1	431_6_54
1305_348_25	908_348_1	550_01348_365	848_0134_2732	2094_56_1861	436_0134_1264	1489_01348_2008	1000_37_1657	250_0134_1111	84_348_1	431_6_48
1305_348_20	908_348_1	550_01348_375	848_0134_2743	2094_56_1841	436_0134_1256	1489_01348_2000	1000_37_1670	250_0134_1122	84_348_1	431_6_48
1305_348_17	908_348_1	550_01348_370	848_0134_2736	2094_56_1861	436_0134_1228	1489_01348_1968	1000_37_1699	250_0134_1122	84_348_1	431_6_54
1305_348_14	908_348_1	550_01348_357	848_0134_2780	2094_56_1823	436_0134_1240	1489_01348_1980	1000_37_1688	250_0134_1132	84_348_1	431_6_51
1305_348_15	908_348_1	550_01348_354	848_0134_2775	2094_56_1864	436_0134_1240	1489_01348_1988	1000_37_1663	250_0134_1126	84_348_1	431_6_45
1305_348_20	908_348_1	550_01348_370	848_0134_2737	2094_56_1896	436_0134_1241	1489_01348_2012	1000_37_1620	250_0134_1131	84_348_1	431_6_47
1305_348_26	908_348_1	550_01348_375	848_0134_2750	2094_56_1876	436_0134_1247	1489_01348_2001	1000_37_1601	250_0134_1136	84_348_1	431_6_44
1305_348_31	908_348_1	550_01348_371	848_0134_2735	2094_56_1877	436_0134_1228	1489_01348_1995	1000_37_1625	250_0134_1152	84_348_1	431_6_42
1305_348_36	908_348_1	550_01348_365	848_0134_2761	2094_56_1865	436_0134_1247	1489_01348_2009	1000_37_1562	250_0134_1170	84_348_1	431_6_44
1305_348_33	908_348_1	550_01348_382	848_0134_2709	2094_56_1883	436_0134_1257	1489_01348_2038	1000_37_1567	250_0134_1146	84_348_1	431_6_43
1305_348_30	908_348_1	550_01348_395	848_0134_2697	2094_56_1866	436_0134_1271	1489_01348_2061	1000_37_1545	250_0134_1146	84_348_1	431_6_44
1305_348_36	908_348_1	550_01348_410	848_0134_2671	2094_56_1860	436_0134_1266	1489_01348_2034	1000_37_1560	250_0134_1152	84_348_1	431_6_44
1305_348_47	908_348_1	550_01348_416	848_0134_2621	2094_56_1869	436_0134_1236	1489_01348_2062	1000_37_1579	250_0134_1147	84_348_1	431_6_49
1305_348_42	908_348_1	550_01348_424	848_0134_2608	2094_56_1859	436_0134_1253	1489_01348_2060	1000_37_1596	250_0134_1141	84_348_1	431_6_46
1305_348_43	908_348_1	550_01348_418	848_0134_2598	2094_56_1853	436_0134_1262	1489_01348_2062	1000_37_1611	250_0134_1140	84_348_1	431_6_47
1305_348_38	908_348_1	550_01348_418	848_0134_2606	2094_56_1871	436_0134_1234	1489_01348_2028	1000_37_1643	250_0134_1146	84_348_1	431_6_55
1305_348_35	908_348_1	550_01348_418	848_0134_2625	2094_56_1902	436_0134_1233	1489_01348_2064	1000_37_1605	250_0134_1118	84_348_1	431_6_55
1305_348_39	908_348_1	550_01348_416	848_0134_2630	2094_56_1892	436_0134_1274	1489_01348_2041	1000_37_1573	250_0134_1134	84_348_1	431_6_55
1305_348_37	908_348_1	550_01348_418	848_0134_2582	2094_56_1896	436_0134_1307	1489_01348_2038	1000_37_1594	250_0134_1142	84_348_1	431_6_52
1305_348_46	908_348_1	550_01348_411	848_0134_2623	2094_56_1887	436_0134_1331	1489_01348_2025	1000_37_1548	250_0134_1148	84_348_1	431_6_46
1305_348_46	908_348_1	550_01348_412	848_0134_2666	2094_56_1854	436_0134_1342	1489_01348_2000	1000_37_1534	250_0134_1158	84_348_1	431_6_46
1305_348_39	908_348_1	550_01348_427	848_0134_2612	2094_56_1884	436_0134_1339	1489_01348_2013	1000_37_1528	250_0134_1165	84_348_1	431_6_55
1305_348_40	908_348_1	550_01348_433	848_0134_2649	2094_56_1875	436_0134_1320	1489_01348_2008	1000_37_1534	250_0134_1153	84_348_1	431_6_52
1305_348_32	908_348_1	550_01348_436	848_0134_2635	2094_56_1880	436_0134_1344	1489_01348_2017	1000_37_1512	250_0134_1158	84_348_1	431_6_52
1305_348_33	908_348_1	550_01348_439	848_0134_2669	2094_56_1877	436_0134_1318	1489_01348_1972	1000_37_1542	250_0134_1176	84_348_1	431_6_50
1305_348_40	908_348_1	550_01348_430	848_0134_2653	2094_56_1868	436_0134_1328	1489_01348_1965	1000_37_1551	250_0134_1184	84_348_1	431_6_53
1305_348_37	908_348_1	550_01348_429	848_0134_2646	2094_56_1857	436_0134_1332	1489_01348_1949	1000_37_1574	250_0134_1188	84_348_1	431_6_46
1305_348_41	908_348_1	550_01348_432	848_0134_2645	2094_56_1871	436_0134_1316	1489_01348_1941	1000_37_1586	250_0134_1204	84_348_1	431_6_40
1305_348_40	908_348_1	550_01348_447	848_0134_2631	2094_56_1912	436_0134_1304	1489_01348_1912	1000_37_1588	250_0134_1212	84_348_1	431_6_40
1305_348_29	908_348_1	550_01348_433	848_0134_2621	2094_56_1886	436_0134_1316	1489_01348_1872	1000_37_1648	250_0134_1224	84_348_1	431_6_45
1305_348_27	908_348_1	550_01348_421	848_0134_2614	2094_56_1888	436_0134_1297	1489_01348_1867	1000_37_1682	250_0134_1211	84_348_1	431_6_44
1305_348_25	908_348_1	550_01348_419	848_0134_2587	2094_56_1892	436_0134_1285	1489_01348_1853	1000_37_1697	250_0134_1235	84_348_1	431_6_49
1305_348_25	908_348_1	550_01348_415	848_0134_2610	2094_56_1895	436_0134_1266	1489_01348_1863	1000_37_1678	250_0134_1236	84_348_1	431_6_47
1305_348_23	908_348_1	550_01348_422	848_0134_2639	2094_56_1896	436_0134_1264	1489_01348_1861	1000_37_1660	250_0134_1233	84_348_1	431_6_37
1305_348_20	908_348_1	550_01348_443	848_0134_2643	2094_56_1913	436_0134_1253	1489_01348_1874	1000_37_1644	250_0134_1221	84_348_1	431_6_32
1305_348_21	908_348_1	550_01348_464	848_0134_2634	2094_56_1895	436_0134_1268	1489_01348_1874	1000_37_1650	250_0134_1208	84_348_1	431_6_31
1305_348_17	908_348_1	550_01348_464	848_0134_2646	2094_56_1898	436_0134_1272	1489_01348_1849	1000_37_1654	250_0134_1204	84_348_1	431_6_25
1305_348_16	908_348_1	550_01348_460	848_0134_2662	2094_56_1895	436_0134_1281	1489_01348_1893	1000_37_1622	250_0134_1194	84_348_1	431_6_23
1305_348_12	908_348_1	550_01348_455	848_0134_2634	2094_56_1890	436_0134_1304	1489_01348_1890	1000_37_1675	250_0134_1155	84_348_1	431_6_27
1305_348_8	908_348_1	550_01348_456	848_0134_2641	2094_56_1881	436_0134_1357	1489_01348_1880	1000_37_1652	250_0134_1142	84_348_1	431_6_27
1305_348_8	908_348_1	550_01348_471	848_0134_2626	2094_56_1888	436_0134_1351	1489_01348_1851	1000_37_1676	250_0134_1138	84_348_1	431_6_24
1305_348_8	908_348_1	550_01348_473	848_0134_2646	2094_56_1897	436_0134_1359	1489_01348_1844	1000_37_1649	250_0134_1125	84_348_1	431_6_29
1305_348_4	908_348_1	550_01348_478	848_0134_2621	2094_56_1904	436_0134_1376	1489_01348_1861	1000_37_1656	250_0134_1117	84_348_1	431_6_24
1305_348_5	908_348_1	550_01348_482	848_0134_2621	2094_56_1882	436_0134_1381	1489_01348_1836	1000_37_1688	250_0134_1121	84_348_1	431_6_28
1305_348_6	908_348_1	550_01348_475	848_0134_2622	2094_56_1863	436_0134_1394	1489_01348_1850	1000_37_1692	250_0134_1112	84_348_1	431_6_24
1305_348_9	908_348_1	550_01348_482	848_0134_2636	2094_56_1839	436_0134_1379	1489_01348_1851	1000_37_1715	250_0134_1092	84_348_1	431_6_27
1305_348_6	908_348_1	550_01348_491	848_0134_2624	2094_56_1849	436_0134_1378	1489_01348_1890	1000_37_1706	250_0134_1092	84_348_1	431_6_24
1305_348_7	908_348_1	550_01348_483	848_0134_2649	2094_56_1853	436_0134_1348	1489_01348_1897	1000_37_1700	250_0134_1093	84_348_1	431_6_26
1305_348_10	908_348_1	550_01348_509	848_0134_2655	2094_56_1838	436_0134_1329	1489_01348_1911	1000_37_1695	250_0134_1080	84_348_1	431_6_24
1305_348_7	908_348_1	550_01348_521	848_0134_2651	2094_56_1820	436_0134_1322	1489_01348_1892	1000_37_1735	250_0134_1087	84_348_1	431_6_23
1305_348_4	908_348_1	550_01348_519	848_0134_2652	2094_56_1820	436_0134_1342	1489_01348_1868	1000_37_1769	250_0134_1065	84_348_1	431_6_15
1305_348_3	908_348_1	550_01348_524	848_0134_2669	2094_56_1872	436_0134_1331	1489_01348_1879	1000_37_1726	250_0134_1058	84_348_1	431_6_7
1305_348_4	908_348_1	550_01348_533	848_0134_2682	2094_56_1869	436_0134_1334	1489_01348_1865	1000_37_1708	250_0134_1060	84_348_1	431_6_6
1305_348_2	908_348_1	550_01348_536	848_0134_2686	2094_56_1888	436_0134_1330	1489_01348_1873	1000_37_1675	250_0134_1071	84_348_1	431_6_5
1305_348_2	908_348_1	550_01348_541	848_0134_2683	2094_56_1901	436_0134_1337	1489_01348_1859	1000_37_1695	250_0134_1039	84_348_1	431_6_4
1305_348_2	908_348_1	550_01348_541	848_0134_2678	2094_56_1901	436_0134_1331	1489_01348_1865	1000_37_1703	250_0134_1048	84_348_1	431_6_1
1305_348_1	908_348_1	550_01348_539	848_0134_2674	2094_56_1899	436_0134_1314	1489_01348_1891	1000_37_1710	250_0134_1049	84_348_1	431_6_1
550_01348_551	848_0134_2626	2094_56_1939	436_0134_1324	1489_01348_1912	1000_37_1685	250_0134_1041	431_6_1
550_01348_552	848_0134_2646	2094_56_1908	436_0134_1329	1489_01348_1916	1000_37_1651	250_0134_1064	431_6_1
550_01348_562	848_0134_2631	2094_56_1919	436_0134_1302	1489_01348_1929	1000_37_1659	250_0134_1066	431_6_1
550_01348_558	848_0134_2597	2094_56_1962	436_0134_1335	1489_01348_1882	1000_37_1666	250_0134_1069	431_6_1
550_01348_558	848_0134_2588	2094_56_1942	436_0134_1354	1489_01348_1891	1000_37_1709	250_0134_1015	431_6_1
550_01348_566	848_0134_2601	2094_56_1947	436_0134_1364	1489_01348_1898	431_6_1	250_0134_1025	1000_37_1669
550_01348_558	848_0134_2608	2094_56_1938	436_0134_1353	1489_01348_1893	431_6_1	250_0134_1026	1000_37_1691
550_01348_538	848_0134_2618	2094_56_1877	436_0134_1357	1489_01348_1911	431_6_1	250_0134_1030	1000_37_1718
550_01348_553	848_0134_2612	2094_56_1892	436_0134_1372	1489_01348_1907	431_6_1	250_0134_996	1000_37_1725
550_01348_565	848_0134_2587	2094_56_1916	436_0134_1382	1489_01348_1907	431_6_1	250_0134_998	1000_37_1707
550_01348_569	848_0134_2610	2094_56_1938	436_0134_1374	1489_01348_1907	431_6_1	250_0134_990	1000_37_1686
550_01348_568	848_0134_2595	2094_56_1922	436_0134_1371	1489_01348_1909	431_6_1	250_0134_985	1000_37_1718
550_01348_565	848_0134_2589	2094_56_1919	436_0134_1357	1489_01348_1913	431_6_1	250_0134_999	1000_37_1718
550_01348_573	848_0134_2603	2094_56_1934	436_0134_1351	1489_01348_1915	431_6_1	250_0134_995	1000_37_1694
550_01348_543	848_0134_2615	2094_56_1936	436_0134_1344	1489_01348_1919	431_6_1	250_0134_1017	1000_37_1669
550_01348_546	848_0134_2625	2094_56_1968	436_0134_1352	1489_01348_1895	431_6_1	250_0134_1018	1000_37_1651
550_01348_536	848_0134_2657	2094_56_1928	436_0134_1349	1489_01348_1949	431_6_1	250_0134_999	1000_37_1643
550_01348_539	848_0134_2659	2094_56_1912	436_0134_1362	1489_01348_1964	431_6_1	250_0134_995	1000_37_1630
550_01348_544	848_0134_2690	2094_56_1894	436_0134_1388	1489_01348_1944	431_6_1	250_0134_997	1000_37_1598
550_01348_525	848_0134_2675	2094_56_1876	436_0134_1399	1489_01348_1970	431_6_1	250_0134_980	1000_37_1599
550_01348_522	848_0134_2685	2094_56_1906	436_0134_1376	1489_01348_1973	431_6_1	250_0134_989	1000_37_1613
550_01348_536	848_0134_2696	2094_56_1845	436_0134_1397	1489_01348_1964	431_6_1	250_0134_990	1000_37_1634
550_01348_555	848_0134_2714	2094_56_1850	436_0134_1372	1489_01348_1948	431_6_1	250_0134_1006	1000_37_1630
550_01348_574	848_0134_2697	2094_56_1822	436_0134_1368	1489_01348_1935	431_6_1	250_0134_996	1000_37_1672
550_01348_563	848_0134_2660	2094_56_1809	436_0134_1365	1489_01348_1963	431_6_1	250_0134_1012	1000_37_1689
550_01348_571	848_0134_2664	2094_56_1801	436_0134_1381	1489_01348_1982	431_6_1	250_0134_987	1000_37_1672
550_01348_552	848_0134_2651	2094_56_1800	436_0134_1410	1489_01348_1996	431_6_1	250_0134_987	1000_37_1676
550_01348_535	848_0134_2646	2094_56_1803	436_0134_1418	1489_01348_2025	431_6_1	250_0134_979	1000_37_1654
550_01348_539	848_0134_2634	2094_56_1829	436_0134_1442	1489_01348_2015	431_6_1	250_0134_981	1000_37_1637
550_01348_565	848_0134_2614	2094_56_1824	436_0134_1453	1489_01348_1980	431_6_1	250_0134_989	1000_37_1654
550_01348_572	848_0134_2588	2094_56_1820	436_0134_1427	1489_01348_1976	431_6_1	250_0134_994	1000_37_1686
550_01348_565	848_0134_2590	2094_56_1807	436_0134_1431	1489_01348_1978	431_6_1	250_0134_990	1000_37_1686
550_01348_563	848_0134_2621	2094_56_1811	436_0134_1414	1489_01348_1996	431_6_1	250_0134_950	1000_37_1694
550_01348_582	848_0134_2609	2094_56_1840	436_0134_1386	1489_01348_1975	431_6_1	250_0134_946	1000_37_1726
550_01348_563	848_0134_2629	2094_56_1839	436_0134_1389	1489_01348_1976	431_6_1	250_0134_932	1000_37_1733
550_01348_549	848_0134_2674	2094_56_1793	436_0134_1417	1489_01348_1975	431_6_1	250_0134_931	1000_37_1722
550_01348_534	848_0134_2704	2094_56_1789	436_0134_1404	1489_01348_1963	431_6_1	250_0134_951	1000_37_1724
550_01348_539	848_0134_2670	2094_56_1800	436_0134_1413	1489_01348_1975	431_6_1	250_0134_963	1000_37_1715
550_01348_527	848_0134_2704	2094_56_1816	436_0134_1413	1489_01348_1959	431_6_1	250_0134_968	1000_37_1702
550_01348_517	848_0134_2720	2094_56_1824	436_0134_1400	1489_01348_1960	431_6_1	250_0134_964	1000_37_1700
550_01348_503	848_0134_2734	2094_56_1834	436_0134_1431	1489_01348_1962	431_6_1	250_0134_968	1000_37_1666
550_01348_502	848_0134_2733	2094_56_1857	436_0134_1410	1489_01348_1948	431_6_1	250_0134_985	1000_37_1668
550_01348_504	848_0134_2715	2094_56_1874	436_0134_1404	1489_01348_1965	431_6_1	250_0134_999	1000_37_1627
550_01348_490	848_0134_2706	2094_56_1906	436_0134_1391	1489_01348_2039	431_6_1	250_0134_971	1000_37_1592
550_01348_501	848_0134_2698	2094_56_1914	436_0134_1383	1489_01348_2052	431_6_1	250_0134_978	1000_37_1563
550_01348_505	848_0134_2692	2094_56_1884	436_0134_1383	1489_01348_2057	431_6_1	250_0134_955	1000_37_1611
550_01348_505	848_0134_2669	2094_56_1889	436_0134_1388	1489_01348_2039	431_6_1	250_0134_960	1000_37_1635
550_01348_508	848_0134_2625	2094_56_1864	436_0134_1405	1489_01348_2012	431_6_1	250_0134_973	1000_37_1681
550_01348_496	848_0134_2639	2094_56_1869	436_0134_1421	1489_01348_2051	431_6_1	250_0134_953	1000_37_1640
550_01348_490	848_0134_2653	2094_56_1848	436_0134_1456	1489_01348_2045	431_6_1	250_0134_931	1000_37_1646
550_01348_498	848_0134_2641	2094_56_1841	436_0134_1487	1489_01348_2033	431_6_1	250_0134_918	1000_37_1654
550_01348_490	848_0134_2637	2094_56_1811	436_0134_1508	1489_01348_2043	431_6_1	250_0134_894	1000_37_1677
550_01348_495	848_0134_2565	2094_56_1838	436_0134_1523	1489_01348_2044	431_6_1	250_0134_901	1000_37_1699
550_01348_495	848_0134_2558	2094_56_1876	436_0134_1499	1489_01348_2004	431_6_1	250_0134_920	1000_37_1723
550_01348_509	848_0134_2544	2094_56_1888	436_0134_1478	1489_01348_2063	431_6_1	250_0134_886	1000_37_1713
550_01348_481	848_0134_2601	2094_56_1856	436_0134_1469	1489_01348_2033	431_6_1	250_0134_861	1000_37_1762
550_01348_465	848_0134_2610	2094_56_1832	436_0134_1490	1489_01348_2001	431_6_1	250_0134_872	1000_37_1783
550_01348_469	848_0134_2604	2094_56_1827	436_0134_1505	1489_01348_2001	431_6_1	250_0134_895	1000_37_1766
550_01348_466	848_0134_2654	2094_56_1817	436_0134_1517	1489_01348_2006	431_6_1	250_0134_891	1000_37_1714
550_01348_473	848_0134_2687	2094_56_1801	436_0134_1505	1489_01348_1975	431_6_1	250_0134_895	1000_37_1730
550_01348_476	848_0134_2690	2094_56_1794	436_0134_1526	1489_01348_1999	431_6_1	250_0134_874	1000_37_1710
550_01348_468	848_0134_2705	2094_56_1807	436_0134_1537	1489_01348_1978	431_6_1	250_0134_846	1000_37_1731
550_01348_453	848_0134_2742	2094_56_1833	436_0134_1519	1489_01348_1961	431_6_1	250_0134_854	1000_37_1718
550_01348_467	848_0134_2701	2094_56_1878	436_0134_1535	1489_01348_1933	431_6_1	250_0134_850	1000_37_1725
550_01348_482	848_0134_2728	2094_56_1853	436_0134_1549	1489_01348_1903	431_6_1	250_0134_860	1000_37_1708
550_01348_502	848_0134_2700	2094_56_1858	436_0134_1538	1489_01348_1912	431_6_1	250_0134_834	1000_37_1751
550_01348_520	848_0134_2696	2094_56_1865	436_0134_1532	1489_01348_1884	431_6_1	250_0134_828	1000_37_1739
550_01348_535	848_0134_2718	2094_56_1885	436_0134_1493	1489_01348_1928	431_6_1	250_0134_807	1000_37_1711
550_01348_526	848_0134_2720	2094_56_1885	436_0134_1461	1489_01348_1942	431_6_1	250_0134_811	1000_37_1725
550_01348_497	848_0134_2790	2094_56_1843	436_0134_1451	1489_01348_1914	431_6_1	250_0134_813	1000_37_1757
550_01348_511	848_0134_2764	2094_56_1818	436_0134_1418	1489_01348_1938	431_6_1	250_0134_811	1000_37_1804
550_01348_517	848_0134_2736	2094_56_1837	436_0134_1422	1489_01348_1945	431_6_1	250_0134_808	1000_37_1800
550_01348_508	848_0134_2718	2094_56_1847	436_0134_1441	1489_01348_1958	431_6_1	250_0134_806	1000_37_1808
550_01348_516	848_0134_2738	2094_56_1810	436_0134_1419	1489_01348_1937	431_6_1	250_0134_832	1000_37_1831
550_01348_525	848_0134_2714	2094_56_1809	436_0134_1430	1489_01348_1942	431_6_1	250_0134_836	1000_37_1842
550_01348_521	848_0134_2716	2094_56_1824	436_0134_1419	1489_01348_1951	431_6_1	250_0134_848	1000_37_1816
550_01348_530	848_0134_2757	2094_56_1850	436_0134_1414	1489_01348_1943	431_6_1	250_0134_832	1000_37_1785
550_01348_521	848_0134_2723	2094_56_1856	436_0134_1419	1489_01348_1913	431_6_1	250_0134_849	1000_37_1810
550_01348_515	848_0134_2721	2094_56_1848	436_0134_1396	1489_01348_1939	431_6_1	250_0134_828	1000_37_1831
550_01348_507	848_0134_2752	2094_56_1820	436_0134_1379	1489_01348_1934	431_6_1	250_0134_839	1000_37_1852
550_01348_485	848_0134_2764	2094_56_1811	436_0134_1383	1489_01348_1929	431_6_1	250_0134_853	1000_37_1867
550_01348_495	848_0134_2723	2094_56_1809	436_0134_1394	1489_01348_1901	431_6_1	250_0134_855	1000_37_1908
550_01348_509	848_0134_2653	2094_56_1832	436_0134_1367	1489_01348_1962	431_6_1	250_0134_837	1000_37_1935
550_01348_505	848_0134_2685	2094_56_1817	436_0134_1357	1489_01348_1960	431_6_1	250_0134_842	1000_37_1925
550_01348_495	848_0134_2663	2094_56_1809	436_0134_1328	1489_01348_1997	431_6_1	250_0134_833	1000_37_1968
550_01348_483	848_0134_2670	2094_56_1815	436_0134_1323	1489_01348_1945	431_6_1	250_0134_834	1000_37_2027
550_01348_477	848_0134_2627	2094_56_1840	436_0134_1308	1489_01348_1981	431_6_1	250_0134_825	1000_37_2042
550_01348_483	848_0134_2601	2094_56_1825	436_0134_1299	1489_01348_1979	431_6_1	250_0134_850	1000_37_2042
550_01348_494	848_0134_2565	2094_56_1866	436_0134_1281	1489_01348_1960	431_6_1	250_0134_861	1000_37_2054
550_01348_490	848_0134_2609	2094_56_1851	436_0134_1271	1489_01348_1999	431_6_1	250_0134_826	1000_37_2043
550_01348_488	848_0134_2619	2094_56_1844	436_0134_1277	1489_01348_2014	431_6_1	250_0134_821	1000_37_2029
550_01348_491	848_0134_2622	2094_56_1822	436_0134_1272	1489_01348_2025	431_6_1	250_0134_824	1000_37_2028
550_01348_499	848_0134_2582	2094_56_1868	436_0134_1255	1489_01348_2002	431_6_1	250_0134_851	1000_37_2022
550_01348_496	848_0134_2617	2094_56_1849	436_0134_1244	1489_01348_2015	431_6_1	250_0134_868	1000_37_1991
550_01348_500	848_0134_2629	2094_56_1844	436_0134_1259	1489_01348_2032	431_6_1	250_0134_856	1000_37_1956
550_01348_494	848_0134_2611	2094_56_1820	436_0134_1264	1489_01348_2045	431_6_1	250_0134_865	1000_37_1976
550_01348_481	848_0134_2623	2094_56_1799	436_0134_1273	1489_01348_2072	431_6_1	250_0134_859	1000_37_1958
550_01348_482	848_0134_2604	2094_56_1801	436_0134_1250	1489_01348_2023	431_6_1	250_0134_871	1000_37_2034
550_01348_474	848_0134_2668	2094_56_1786	436_0134_1252	1489_01348_1989	431_6_1	250_0134_883	1000_37_2022
550_01348_489	848_0134_2645	2094_56_1794	436_0134_1241	1489_01348_2010	431_6_1	250_0134_879	1000_37_2034
550_01348_512	848_0134_2612	2094_56_1794	436_0134_1237	1489_01348_1992	431_6_1	250_0134_885	1000_37_2053
550_01348_506	848_0134_2614	2094_56_1806	436_0134_1255	1489_01348_2004	431_6_1	250_0134_871	1000_37_2036
550_01348_526	848_0134_2654	2094_56_1777	436_0134_1229	1489_01348_2023	431_6_1	250_0134_876	1000_37_2024
550_01348_528	848_0134_2595	2094_56_1803	436_0134_1231	1489_01348_2022	431_6_1	250_0134_887	1000_37_2036
550_01348_547	848_0134_2547	2094_56_1809	436_0134_1231	1489_01348_2009	431_6_1	250_0134_911	1000_37_2054
550_01348_540	848_0134_2519	2094_56_1800	436_0134_1232	1489_01348_2037	431_6_1	250_0134_921	1000_37_2072
550_01348_533	848_0134_2532	2094_56_1794	436_0134_1218	1489_01348_2014	431_6_1	250_0134_919	1000_37_2101
550_01348_531	848_0134_2516	2094_56_1787	436_0134_1199	1489_01348_1991	431_6_1	250_0134_925	1000_37_2172
550_01348_528	848_0134_2541	2094_56_1762	436_0134_1208	1489_01348_2011	431_6_1	250_0134_905	1000_37_2145
550_01348_547	848_0134_2553	2094_56_1747	436_0134_1192	1489_01348_2020	431_6_1	250_0134_895	1000_37_2146
550_01348_546	848_0134_2571	2094_56_1772	436_0134_1182	1489_01348_2079	431_6_1	250_0134_893	1000_37_2074
550_01348_557	848_0134_2535	2094_56_1797	436_0134_1202	1489_01348_2040	431_6_1	250_0134_907	1000_37_2080
550_01348_557	848_0134_2552	2094_56_1799	436_0134_1198	1489_01348_2040	431_6_1	250_0134_927	1000_37_2045
550_01348_558	848_0134_2548	2094_56_1786	436_0134_1206	1489_01348_2042	431_6_1	250_0134_910	1000_37_2065
550_01348_540	848_0134_2572	2094_56_1778	436_0134_1191	1489_01348_2065	431_6_1	250_0134_916	1000_37_2057
550_01348_519	848_0134_2591	2094_56_1781	436_0134_1174	1489_01348_2078	431_6_1	250_0134_918	1000_37_2063
550_01348_520	848_0134_2596	2094_56_1768	436_0134_1155	1489_01348_2055	431_6_1	250_0134_917	1000_37_2106
550_01348_508	848_0134_2615	2094_56_1759	436_0134_1162	1489_01348_2032	431_6_1	250_0134_922	1000_37_2107
550_01348_517	848_0134_2599	2094_56_1769	436_0134_1152	1489_01348_2023	431_6_1	250_0134_930	1000_37_2097
550_01348_517	848_0134_2587	2094_56_1799	436_0134_1148	1489_01348_2061	431_6_1	250_0134_932	1000_37_2053
550_01348_505	848_0134_2567	2094_56_1831	436_0134_1154	1489_01348_2033	431_6_1	250_0134_940	1000_37_2076
550_01348_523	848_0134_2552	2094_56_1842	436_0134_1152	1489_01348_2054	431_6_1	250_0134_949	1000_37_2021
550_01348_518	848_0134_2501	2094_56_1875	436_0134_1147	1489_01348_2038	431_6_1	250_0134_952	1000_37_2053
550_01348_519	848_0134_2539	2094_56_1864	436_0134_1126	1489_01348_2067	431_6_1	250_0134_917	1000_37_2066
550_01348_538	848_0134_2522	2094_56_1826	436_0134_1137	1489_01348_2074	431_6_1	250_0134_930	1000_37_2064
550_01348_539	848_0134_2513	2094_56_1839	436_0134_1114	1489_01348_2106	431_6_1	250_0134_924	1000_37_2053
550_01348_528	848_0134_2495	2094_56_1829	436_0134_1134	1489_01348_2119	431_6_1	250_0134_919	1000_37_2065
550_01348_537	848_0134_2503	2094_56_1821	436_0134_1150	1489_01348_2100	431_6_1	250_0134_935	1000_37_2029
550_01348_546	848_0134_2487	2094_56_1838	436_0134_1145	1489_01348_2123	431_6_1	250_0134_942	1000_37_1991
550_01348_533	848_0134_2480	2094_56_1839	436_0134_1165	1489_01348_2167	431_6_1	250_0134_937	1000_37_1925
550_01348_549	848_0134_2509	2094_56_1842	436_0134_1167	1489_01348_2194	431_6_1	250_0134_919	1000_37_1876
550_01348_537	848_0134_2487	2094_56_1877	436_0134_1183	1489_01348_2171	431_6_1	250_0134_922	1000_37_1888
550_01348_535	848_0134_2524	2094_56_1853	436_0134_1191	1489_01348_2180	431_6_1	250_0134_918	1000_37_1874
550_01348_543	848_0134_2537	2094_56_1829	436_0134_1176	1489_01348_2153	431_6_1	250_0134_887	1000_37_1942
550_01348_544	848_0134_2530	2094_56_1841	436_0134_1166	1489_01348_2146	431_6_1	250_0134_896	1000_37_1944
550_01348_538	848_0134_2590	2094_56_1819	436_0134_1153	1489_01348_2176	431_6_1	250_0134_880	1000_37_1913
550_01348_542	848_0134_2604	2094_56_1813	436_0134_1152	1489_01348_2187	431_6_1	250_0134_888	1000_37_1891
550_01348_539	848_0134_2557	2094_56_1847	436_0134_1161	1489_01348_2182	431_6_1	250_0134_900	1000_37_1894
550_01348_548	848_0134_2570	2094_56_1863	436_0134_1170	1489_01348_2170	431_6_1	250_0134_882	1000_37_1877
550_01348_536	848_0134_2580	2094_56_1874	436_0134_1158	1489_01348_2169	431_6_1	250_0134_886	1000_37_1875
550_01348_527	848_0134_2607	2094_56_1881	436_0134_1168	1489_01348_2156	431_6_1	250_0134_924	1000_37_1832
550_01348_516	848_0134_2658	2094_56_1846	436_0134_1153	1489_01348_2160	431_6_1	250_0134_934	1000_37_1815
550_01348_534	848_0134_2645	2094_56_1835	436_0134_1144	1489_01348_2187	431_6_1	250_0134_932	1000_37_1797
550_01348_519	848_0134_2669	2094_56_1808	436_0134_1139	1489_01348_2175	431_6_1	250_0134_945	1000_37_1812
550_01348_534	848_0134_2700	2094_56_1823	436_0134_1160	1489_01348_2155	431_6_1	250_0134_939	1000_37_1759
550_01348_539	848_0134_2683	2094_56_1836	436_0134_1158	1489_01348_2187	431_6_1	250_0134_958	1000_37_1714
550_01348_563	848_0134_2683	2094_56_1874	436_0134_1150	1489_01348_2162	431_6_1	250_0134_957	1000_37_1689
550_01348_554	848_0134_2687	2094_56_1890	436_0134_1144	1489_01348_2152	431_6_1	250_0134_981	1000_37_1661
550_01348_550	848_0134_2659	2094_56_1901	436_0134_1156	1489_01348_2130	431_6_1	250_0134_987	1000_37_1676
550_01348_532	848_0134_2671	2094_56_1869	436_0134_1158	1489_01348_2135	431_6_1	250_0134_985	1000_37_1712
550_01348_534	848_0134_2669	2094_56_1876	436_0134_1158	1489_01348_2113	431_6_1	250_0134_963	1000_37_1758
550_01348_542	848_0134_2651	2094_56_1891	436_0134_1152	1489_01348_2143	431_6_1	250_0134_941	1000_37_1743
550_01348_546	848_0134_2703	2094_56_1870	436_0134_1125	1489_01348_2116	431_6_1	250_0134_934	1000_37_1778
550_01348_551	848_0134_2655	2094_56_1907	436_0134_1132	1489_01348_2103	431_6_1	250_0134_932	1000_37_1792
550_01348_544	848_0134_2638	2094_56_1899	436_0134_1137	1489_01348_2147	431_6_1	250_0134_922	1000_37_1780
550_01348_554	848_0134_2621	2094_56_1889	436_0134_1125	1489_01348_2150	431_6_1	250_0134_907	1000_37_1816
550_01348_531	848_0134_2668	2094_56_1870	436_0134_1136	1489_01348_2148	431_6_1	250_0134_902	1000_37_1806
550_01348_541	848_0134_2691	2094_56_1863	436_0134_1162	1489_01348_2153	431_6_1	250_0134_888	1000_37_1785
550_01348_545	848_0134_2650	2094_56_1886	436_0134_1175	1489_01348_2175	431_6_1	250_0134_882	1000_37_1766
550_01348_558	848_0134_2617	2094_56_1904	436_0134_1160	1489_01348_2160	431_6_1	250_0134_869	1000_37_1786
550_01348_588	848_0134_2606	2094_56_1926	436_0134_1146	1489_01348_2173	431_6_1	250_0134_878	1000_37_1747
550_01348_565	848_0134_2614	2094_56_1925	436_0134_1135	1489_01348_2138	431_6_1	250_0134_903	1000_37_1785
550_01348_559	848_0134_2619	2094_56_1913	436_0134_1110	1489_01348_2138	431_6_1	250_0134_890	1000_37_1854
550_01348_565	848_0134_2581	2094_56_1906	436_0134_1108	1489_01348_2104	431_6_1	250_0134_908	1000_37_1900
550_01348_554	848_0134_2564	2094_56_1908	436_0134_1109	1489_01348_2124	431_6_1	250_0134_882	1000_37_1926
550_01348_526	848_0134_2562	2094_56_1871	436_0134_1132	1489_01348_2147	431_6_1	250_0134_857	1000_37_1960
550_01348_509	848_0134_2578	2094_56_1859	436_0134_1119	1489_01348_2154	431_6_1	250_0134_876	1000_37_1964
550_01348_519	848_0134_2572	2094_56_1889	436_0134_1103	1489_01348_2143	431_6_1	250_0134_896	1000_37_1951
550_01348_523	848_0134_2559	2094_56_1880	436_0134_1095	1489_01348_2139	431_6_1	250_0134_897	1000_37_1986
550_01348_526	848_0134_2537	2094_56_1883	436_0134_1095	1489_01348_2151	431_6_1	250_0134_887	1000_37_1998
550_01348_524	848_0134_2557	2094_56_1895	436_0134_1097	1489_01348_2131	431_6_1	250_0134_868	1000_37_2019
550_01348_535	848_0134_2507	2094_56_1887	436_0134_1071	1489_01348_2138	431_6_1	250_0134_857	1000_37_2082
550_01348_526	848_0134_2455	2094_56_1910	436_0134_1090	1489_01348_2148	431_6_1	250_0134_819	1000_37_2129
550_01348_560	848_0134_2438	2094_56_1884	436_0134_1089	1489_01348_2142	431_6_1	250_0134_837	1000_37_2125
550_01348_559	848_0134_2472	2094_56_1864	436_0134_1083	1489_01348_2138	431_6_1	250_0134_842	1000_37_2105
550_01348_558	848_0134_2463	2094_56_1865	436_0134_1084	1489_01348_2142	431_6_1	250_0134_845	1000_37_2107
550_01348_562	848_0134_2462	2094_56_1858	436_0134_1083	1489_01348_2155	431_6_1	250_0134_837	1000_37_2115
550_01348_582	848_0134_2462	2094_56_1898	436_0134_1048	1489_01348_2127	431_6_1	250_0134_848	1000_37_2114
550_01348_581	848_0134_2507	2094_56_1876	436_0134_1039	1489_01348_2120	431_6_1	250_0134_853	1000_37_2112
550_01348_571	848_0134_2511	2094_56_1879	436_0134_1028	1489_01348_2124	431_6_1	250_0134_853	1000_37_2120
550_01348_575	848_0134_2502	2094_56_1858	436_0134_1025	1489_01348_2101	431_6_1	250_0134_847	1000_37_2176
550_01348_570	848_0134_2490	2094_56_1844	436_0134_1012	1489_01348_2146	431_6_1	250_0134_833	1000_37_2184
550_01348_583	848_0134_2517	2094_56_1769	436_0134_1022	1489_01348_2110	431_6_1	250_0134_832	1000_37_2242
550_01348_565	848_0134_2517	2094_56_1779	436_0134_1051	1489_01348_2094	431_6_1	250_0134_862	1000_37_2235
550_01348_566	848_0134_2526	2094_56_1768	436_0134_1052	1489_01348_2137	431_6_1	250_0134_866	1000_37_2186
550_01348_572	848_0134_2459	2094_56_1778	436_0134_1053	1489_01348_2141	431_6_1	250_0134_886	1000_37_2218
550_01348_568	848_0134_2459	2094_56_1767	436_0134_1067	1489_01348_2169	431_6_1	250_0134_874	1000_37_2181
550_01348_566	848_0134_2444	2094_56_1808	436_0134_1071	1489_01348_2148	431_6_1	250_0134_901	1000_37_2158
550_01348_571	848_0134_2434	2094_56_1805	436_0134_1042	1489_01348_2129	431_6_1	250_0134_883	1000_37_2238
550_01348_559	848_0134_2456	2094_56_1787	436_0134_1074	1489_01348_2145	431_6_1	250_0134_871	1000_37_2189
550_01348_553	848_0134_2472	2094_56_1790	436_0134_1056	1489_01348_2169	431_6_1	250_0134_857	1000_37_2180
550_01348_545	848_0134_2462	2094_56_1801	436_0134_1078	1489_01348_2180	431_6_1	250_0134_849	1000_37_2171
550_01348_535	848_0134_2431	2094_56_1814	436_0134_1093	1489_01348_2166	431_6_1	250_0134_862	1000_37_2178
550_01348_548	848_0134_2441	2094_56_1807	436_0134_1082	1489_01348_2167	431_6_1	250_0134_848	1000_37_2181
550_01348_535	848_0134_2412	2094_56_1816	436_0134_1087	1489_01348_2179	431_6_1	250_0134_873	1000_37_2182
550_01348_534	848_0134_2431	2094_56_1792	436_0134_1098	1489_01348_2144	431_6_1	250_0134_892	1000_37_2193
550_01348_545	848_0134_2403	2094_56_1821	436_0134_1077	1489_01348_2125	431_6_1	250_0134_891	1000_37_2220
550_01348_546	848_0134_2362	2094_56_1832	436_0134_1085	1489_01348_2126	431_6_1	250_0134_886	1000_37_2249
550_01348_553	848_0134_2332	2094_56_1810	436_0134_1061	1489_01348_2074	431_6_1	250_0134_904	1000_37_2358
550_01348_552	848_0134_2367	2094_56_1759	436_0134_1062	1489_01348_2062	431_6_1	250_0134_924	1000_37_2361
550_01348_529	848_0134_2409	2094_56_1776	436_0134_1076	1489_01348_2024	431_6_1	250_0134_947	1000_37_2331
550_01348_555	848_0134_2409	2094_56_1793	436_0134_1073	1489_01348_2019	431_6_1	250_0134_930	1000_37_2331
550_01348_557	848_0134_2388	2094_56_1805	436_0134_1083	1489_01348_2023	431_6_1	250_0134_923	1000_37_2317
550_01348_544	848_0134_2347	2094_56_1847	436_0134_1085	1489_01348_2033	431_6_1	250_0134_935	1000_37_2294
550_01348_536	848_0134_2337	2094_56_1833	436_0134_1086	1489_01348_2052	431_6_1	250_0134_949	1000_37_2300
550_01348_544	848_0134_2336	2094_56_1837	436_0134_1100	1489_01348_2046	431_6_1	250_0134_954	1000_37_2262
550_01348_563	848_0134_2326	2094_56_1823	436_0134_1107	1489_01348_2054	431_6_1	250_0134_953	1000_37_2252
550_01348_547	848_0134_2294	2094_56_1834	436_0134_1111	1489_01348_2050	431_6_1	250_0134_964	1000_37_2268
550_01348_559	848_0134_2294	2094_56_1843	436_0134_1109	1489_01348_2083	431_6_1	250_0134_942	1000_37_2230
550_01348_550	848_0134_2316	2094_56_1833	436_0134_1125	1489_01348_2061	431_6_1	250_0134_952	1000_37_2227
550_01348_545	848_0134_2366	2094_56_1783	436_0134_1120	1489_01348_2102	431_6_1	250_0134_947	1000_37_2197
550_01348_537	848_0134_2376	2094_56_1782	436_0134_1133	1489_01348_2087	431_6_1	250_0134_955	1000_37_2197
550_01348_548	848_0134_2360	2094_56_1811	436_0134_1139	1489_01348_2093	431_6_1	250_0134_944	1000_37_2185
550_01348_576	848_0134_2347	2094_56_1831	436_0134_1129	1489_01348_2048	431_6_1	250_0134_958	1000_37_2200
550_01348_563	848_0134_2376	2094_56_1825	436_0134_1122	1489_01348_2040	431_6_1	250_0134_995	1000_37_2162
550_01348_559	848_0134_2404	2094_56_1826	436_0134_1115	1489_01348_2054	431_6_1	250_0134_1001	1000_37_2122
550_01348_552	848_0134_2387	2094_56_1797	436_0134_1120	1489_01348_2062	431_6_1	250_0134_996	1000_37_2157
550_01348_566	848_0134_2432	2094_56_1788	436_0134_1127	1489_01348_2040	431_6_1	250_0134_976	1000_37_2148
550_01348_570	848_0134_2430	2094_56_1770	436_0134_1131	1489_01348_2019	431_6_1	250_0134_962	1000_37_2187
550_01348_571	848_0134_2390	2094_56_1776	436_0134_1130	1489_01348_2021	431_6_1	250_0134_941	1000_37_2241
550_01348_558	848_0134_2377	2094_56_1774	436_0134_1130	1489_01348_2003	431_6_1	250_0134_959	1000_37_2284
550_01348_574	848_0134_2378	2094_56_1769	436_0134_1124	1489_01348_2022	431_6_1	250_0134_937	1000_37_2290
550_01348_579	848_0134_2372	2094_56_1756	436_0134_1123	1489_01348_2037	431_6_1	250_0134_949	1000_37_2264
550_01348_574	848_0134_2382	2094_56_1809	436_0134_1113	1489_01348_2012	431_6_1	250_0134_988	1000_37_2202
550_01348_583	848_0134_2369	2094_56_1795	436_0134_1114	1489_01348_1988	431_6_1	250_0134_964	1000_37_2272
550_01348_578	848_0134_2392	2094_56_1834	436_0134_1066	1489_01348_1977	431_6_1	250_0134_998	1000_37_2239
550_01348_586	848_0134_2418	2094_56_1837	436_0134_1061	1489_01348_1995	431_6_1	250_0134_983	1000_37_2218
550_01348_585	848_0134_2411	2094_56_1837	436_0134_1047	1489_01348_1977	431_6_1	250_0134_1007	1000_37_2225
550_01348_593	848_0134_2388	2094_56_1822	436_0134_1056	1489_01348_2025	431_6_1	250_0134_1017	1000_37_2184
550_01348_596	848_0134_2415	2094_56_1811	436_0134_1044	1489_01348_2016	431_6_1	250_0134_970	1000_37_2244
550_01348_615	848_0134_2405	2094_56_1808	436_0134_1046	1489_01348_2026	431_6_1	250_0134_956	1000_37_2246
550_01348_620	848_0134_2399	2094_56_1786	436_0134_1066	1489_01348_2002	431_6_1	250_0134_958	1000_37_2256
550_01348_586	848_0134_2405	2094_56_1786	436_0134_1059	1489_01348_2008	431_6_1	250_0134_967	1000_37_2281
550_01348_590	848_0134_2396	2094_56_1814	436_0134_1034	1489_01348_2044	431_6_1	250_0134_952	1000_37_2258
550_01348_570	848_0134_2401	2094_56_1808	436_0134_1048	1489_01348_2050	431_6_1	250_0134_964	1000_37_2237
550_01348_562	848_0134_2388	2094_56_1833	436_0134_1037	1489_01348_2044	431_6_1	250_0134_983	1000_37_2222
550_01348_539	848_0134_2365	2094_56_1838	436_0134_1040	1489_01348_2085	431_6_1	250_0134_978	1000_37_2239
550_01348_549	848_0134_2355	2094_56_1844	436_0134_1035	1489_01348_2085	431_6_1	250_0134_973	1000_37_2237
550_01348_541	848_0134_2375	2094_56_1829	436_0134_1045	1489_01348_2079	431_6_1	250_0134_994	1000_37_2220
550_01348_552	848_0134_2374	2094_56_1843	436_0134_1059	1489_01348_2085	431_6_1	250_0134_988	1000_37_2184
550_01348_543	848_0134_2393	2094_56_1839	436_0134_1049	1489_01348_2118	431_6_1	250_0134_952	1000_37_2183
550_01348_519	848_0134_2393	2094_56_1858	436_0134_1065	1489_01348_2113	431_6_1	250_0134_947	1000_37_2196
550_01348_527	848_0134_2389	2094_56_1848	436_0134_1050	1489_01348_2135	431_6_1	250_0134_931	1000_37_2207
550_01348_518	848_0134_2436	2094_56_1808	436_0134_1037	1489_01348_2098	431_6_1	250_0134_936	1000_37_2259
550_01348_511	848_0134_2464	2094_56_1764	436_0134_1035	1489_01348_2110	431_6_1	250_0134_933	1000_37_2267
550_01348_495	848_0134_2446	2094_56_1759	436_0134_1027	1489_01348_2097	431_6_1	250_0134_937	1000_37_2324
550_01348_478	848_0134_2423	2094_56_1809	436_0134_1041	1489_01348_2109	431_6_1	250_0134_934	1000_37_2278
550_01348_474	848_0134_2426	2094_56_1819	436_0134_1047	1489_01348_2115	431_6_1	250_0134_958	1000_37_2231
550_01348_454	848_0134_2427	2094_56_1867	436_0134_1035	1489_01348_2141	431_6_1	250_0134_959	1000_37_2187
550_01348_465	848_0134_2420	2094_56_1889	436_0134_1038	1489_01348_2096	431_6_1	250_0134_974	1000_37_2182
550_01348_458	848_0134_2409	2094_56_1905	436_0134_1024	1489_01348_2123	431_6_1	250_0134_995	1000_37_2164
550_01348_471	848_0134_2365	2094_56_1922	436_0134_1051	1489_01348_2159	431_6_1	250_0134_979	1000_37_2125
550_01348_461	848_0134_2365	2094_56_1903	436_0134_1046	1489_01348_2148	431_6_1	250_0134_968	1000_37_2158
550_01348_441	848_0134_2358	2094_56_1885	436_0134_1052	1489_01348_2131	431_6_1	250_0134_987	1000_37_2204
550_01348_447	848_0134_2337	2094_56_1876	436_0134_1084	1489_01348_2121	431_6_1	250_0134_987	1000_37_2195
550_01348_444	848_0134_2330	2094_56_1861	436_0134_1071	1489_01348_2120	431_6_1	250_0134_976	1000_37_2242
550_01348_449	848_0134_2333	2094_56_1840	436_0134_1059	1489_01348_2132	431_6_1	250_0134_971	1000_37_2279
550_01348_443	848_0134_2310	2094_56_1844	436_0134_1081	1489_01348_2171	431_6_1	250_0134_965	1000_37_2257
550_01348_457	848_0134_2320	2094_56_1812	436_0134_1070	1489_01348_2163	431_6_1	250_0134_979	1000_37_2251
550_01348_456	848_0134_2326	2094_56_1842	436_0134_1086	1489_01348_2184	431_6_1	250_0134_974	1000_37_2190
550_01348_462	848_0134_2272	2094_56_1870	436_0134_1100	1489_01348_2148	431_6_1	250_0134_986	1000_37_2232
550_01348_471	848_0134_2263	2094_56_1831	436_0134_1099	1489_01348_2147	431_6_1	250_0134_979	1000_37_2274
550_01348_477	848_0134_2282	2094_56_1838	436_0134_1117	1489_01348_2156	431_6_1	250_0134_994	1000_37_2204
550_01348_476	848_0134_2252	2094_56_1872	436_0134_1138	1489_01348_2182	431_6_1	250_0134_977	1000_37_2179
550_01348_447	848_0134_2252	2094_56_1880	436_0134_1140	1489_01348_2182	431_6_1	250_0134_990	1000_37_2182
550_01348_440	848_0134_2254	2094_56_1903	436_0134_1120	1489_01348_2191	431_6_1	250_0134_1001	1000_37_2152
550_01348_451	848_0134_2207	2094_56_1932	436_0134_1076	1489_01348_2207	431_6_1	250_0134_1019	1000_37_2185
550_01348_487	848_0134_2167	2094_56_1905	436_0134_1066	1489_01348_2199	431_6_1	250_0134_1005	1000_37_2238
550_01348_493	848_0134_2131	2094_56_1903	436_0134_1063	1489_01348_2228	431_6_1	250_0134_983	1000_37_2268
550_01348_492	848_0134_2157	2094_56_1867	436_0134_1058	1489_01348_2234	431_6_1	250_0134_978	1000_37_2286
550_01348_529	848_0134_2161	2094_56_1820	436_0134_1054	1489_01348_2213	431_6_1	250_0134_989	1000_37_2291
550_01348_534	848_0134_2136	2094_56_1841	436_0134_1040	1489_01348_2245	431_6_1	250_0134_1005	1000_37_2264
550_01348_543	848_0134_2103	2094_56_1873	436_0134_1028	1489_01348_2225	431_6_1	250_0134_1020	1000_37_2277
550_01348_546	848_0134_2094	2094_56_1875	436_0134_1032	1489_01348_2191	431_6_1	250_0134_1013	1000_37_2303
550_01348_555	848_0134_2101	2094_56_1880	436_0134_1041	1489_01348_2223	431_6_1	250_0134_1027	1000_37_2230
550_01348_554	848_0134_2076	2094_56_1920	436_0134_1048	1489_01348_2218	431_6_1	250_0134_1048	1000_37_2198
550_01348_551	848_0134_2061	2094_56_1920	436_0134_1048	1489_01348_2237	431_6_1	250_0134_1069	1000_37_2180
550_01348_543	848_0134_2023	2094_56_1935	436_0134_1048	1489_01348_2263	431_6_1	250_0134_1067	1000_37_2173
550_01348_551	848_0134_1988	2094_56_1945	436_0134_1071	1489_01348_2264	431_6_1	250_0134_1064	1000_37_2158
550_01348_566	848_0134_2016	2094_56_1915	436_0134_1069	1489_01348_2261	431_6_1	250_0134_1062	1000_37_2162
550_01348_546	848_0134_2044	2094_56_1860	436_0134_1089	1489_01348_2272	431_6_1	250_0134_1066	1000_37_2181
550_01348_551	848_0134_2068	2094_56_1852	436_0134_1056	1489_01348_2265	431_6_1	250_0134_1082	1000_37_2182
550_01348_556	848_0134_2031	2094_56_1833	436_0134_1051	1489_01348_2288	431_6_1	250_0134_1097	1000_37_2199
550_01348_578	848_0134_2000	2094_56_1832	436_0134_1057	1489_01348_2288	431_6_1	250_0134_1084	1000_37_2205
550_01348_580	848_0134_1979	2094_56_1868	436_0134_1039	1489_01348_2296	431_6_1	250_0134_1072	1000_37_2221
550_01348_602	848_0134_1964	2094_56_1868	436_0134_1038	1489_01348_2290	431_6_1	250_0134_1095	1000_37_2207
550_01348_613	848_0134_1920	2094_56_1889	436_0134_1037	1489_01348_2323	431_6_1	250_0134_1098	1000_37_2191
550_01348_625	848_0134_1924	2094_56_1871	436_0134_1044	1489_01348_2265	431_6_1	250_0134_1078	1000_37_2250
550_01348_627	848_0134_1929	2094_56_1880	436_0134_1057	1489_01348_2284	431_6_1	250_0134_1042	1000_37_2252
550_01348_612	848_0134_1949	2094_56_1893	436_0134_1036	1489_01348_2300	431_6_1	250_0134_1054	1000_37_2234
550_01348_616	848_0134_1960	2094_56_1910	436_0134_1029	1489_01348_2285	431_6_1	250_0134_1057	1000_37_2228
550_01348_634	848_0134_1948	2094_56_1898	436_0134_1017	1489_01348_2281	431_6_1	250_0134_1033	1000_37_2273
550_01348_660	848_0134_1962	2094_56_1862	436_0134_1023	1489_01348_2283	431_6_1	250_0134_1036	1000_37_2247
550_01348_650	848_0134_1976	2094_56_1821	436_0134_1006	1489_01348_2301	431_6_1	250_0134_1050	1000_37_2250
550_01348_647	848_0134_2004	2094_56_1849	436_0134_1012	1489_01348_2278	431_6_1	250_0134_1061	1000_37_2216
550_01348_669	848_0134_2000	2094_56_1789	436_0134_1021	1489_01348_2291	431_6_1	250_0134_1052	1000_37_2239
550_01348_680	848_0134_1976	2094_56_1785	436_0134_1034	1489_01348_2325	431_6_1	250_0134_1043	1000_37_2212
550_01348_675	848_0134_1934	2094_56_1793	436_0134_1038	1489_01348_2328	431_6_1	250_0134_1028	1000_37_2266
550_01348_666	848_0134_1919	2094_56_1794	436_0134_1044	1489_01348_2292	431_6_1	250_0134_1020	1000_37_2339
550_01348_673	848_0134_1896	2094_56_1818	436_0134_1010	1489_01348_2301	431_6_1	250_0134_1027	1000_37_2355
550_01348_679	848_0134_1835	2094_56_1838	436_0134_1037	1489_01348_2337	431_6_1	250_0134_1040	1000_37_2315
550_01348_696	848_0134_1852	2094_56_1854	436_0134_1020	1489_01348_2318	431_6_1	250_0134_1058	1000_37_2293
550_01348_691	848_0134_1837	2094_56_1867	436_0134_1012	1489_01348_2320	431_6_1	250_0134_1067	1000_37_2282
550_01348_677	848_0134_1846	2094_56_1902	436_0134_1005	1489_01348_2285	431_6_1	250_0134_1081	1000_37_2286
550_01348_702	848_0134_1875	2094_56_1882	436_0134_1034	1489_01348_2288	431_6_1	250_0134_1097	1000_37_2213
550_01348_699	848_0134_1868	2094_56_1867	436_0134_1045	1489_01348_2263	431_6_1	250_0134_1102	1000_37_2248
550_01348_677	848_0134_1898	2094_56_1813	436_0134_1038	1489_01348_2240	431_6_1	250_0134_1110	1000_37_2318
550_01348_705	848_0134_1900	2094_56_1798	436_0134_1010	1489_01348_2214	431_6_1	250_0134_1119	1000_37_2359
550_01348_725	848_0134_1915	2094_56_1754	436_0134_1007	1489_01348_2221	431_6_1	250_0134_1135	1000_37_2340
550_01348_729	848_0134_1919	2094_56_1742	436_0134_993	1489_01348_2223	431_6_1	250_0134_1123	1000_37_2369
550_01348_749	848_0134_1900	2094_56_1766	436_0134_995	1489_01348_2241	431_6_1	250_0134_1124	1000_37_2337
550_01348_736	848_0134_1924	2094_56_1757	436_0134_999	1489_01348_2243	431_6_1	250_0134_1112	1000_37_2347
550_01348_729	848_0134_1872	2094_56_1776	436_0134_981	1489_01348_2235	431_6_1	250_0134_1148	1000_37_2372
550_01348_727	848_0134_1878	2094_56_1792	436_0134_991	1489_01348_2230	431_6_1	250_0134_1128	1000_37_2353
550_01348_716	848_0134_1872	2094_56_1769	436_0134_981	1489_01348_2256	431_6_1	250_0134_1116	1000_37_2390
550_01348_739	848_0134_1851	2094_56_1805	436_0134_973	1489_01348_2270	431_6_1	250_0134_1138	1000_37_2326
550_01348_715	848_0134_1874	2094_56_1834	436_0134_962	1489_01348_2237	431_6_1	250_0134_1149	1000_37_2329
550_01348_724	848_0134_1894	2094_56_1849	436_0134_972	1489_01348_2238	431_6_1	250_0134_1149	1000_37_2271
550_01348_712	848_0134_1913	2094_56_1850	436_0134_984	1489_01348_2214	431_6_1	250_0134_1141	1000_37_2287
550_01348_692	848_0134_1947	2094_56_1856	436_0134_955	1489_01348_2218	431_6_1	250_0134_1167	1000_37_2271
550_01348_719	848_0134_1956	2094_56_1826	436_0134_994	1489_01348_2181	431_6_1	250_0134_1143	1000_37_2281
550_01348_699	848_0134_1954	2094_56_1822	436_0134_1000	1489_01348_2228	431_6_1	250_0134_1151	1000_37_2252
550_01348_707	848_0134_1982	2094_56_1831	436_0134_985	1489_01348_2202	431_6_1	250_0134_1152	1000_37_2236
550_01348_722	848_0134_1957	2094_56_1854	436_0134_977	1489_01348_2200	431_6_1	250_0134_1165	1000_37_2202
550_01348_717	848_0134_1958	2094_56_1858	436_0134_975	1489_01348_2204	431_6_1	250_0134_1181	1000_37_2195
550_01348_718	848_0134_1934	2094_56_1869	436_0134_968	1489_01348_2189	431_6_1	250_0134_1175	1000_37_2218
550_01348_725	848_0134_1978	2094_56_1894	436_0134_967	1489_01348_2195	431_6_1	250_0134_1172	1000_37_2150
550_01348_724	848_0134_1954	2094_56_1884	436_0134_963	1489_01348_2219	431_6_1	250_0134_1186	1000_37_2136
550_01348_731	848_0134_1984	2094_56_1856	436_0134_961	1489_01348_2193	431_6_1	250_0134_1203	1000_37_2140
550_01348_734	848_0134_2004	2094_56_1834	436_0134_982	1489_01348_2191	431_6_1	250_0134_1195	1000_37_2144
550_01348_737	848_0134_1987	2094_56_1828	436_0134_969	1489_01348_2212	431_6_1	250_0134_1199	1000_37_2163
550_01348_724	848_0134_1994	2094_56_1803	436_0134_962	1489_01348_2181	431_6_1	250_0134_1177	1000_37_2249
550_01348_709	848_0134_1985	2094_56_1827	436_0134_966	1489_01348_2178	431_6_1	250_0134_1161	1000_37_2261
550_01348_705	848_0134_2010	2094_56_1813	436_0134_970	1489_01348_2179	431_6_1	250_0134_1155	1000_37_2248
550_01348_724	848_0134_2021	2094_56_1827	436_0134_968	1489_01348_2163	431_6_1	250_0134_1144	1000_37_2247
550_01348_746	848_0134_2009	2094_56_1843	436_0134_967	1489_01348_2139	431_6_1	250_0134_1132	1000_37_2271
550_01348_743	848_0134_1983	2094_56_1874	436_0134_981	1489_01348_2148	431_6_1	250_0134_1138	1000_37_2237
550_01348_723	848_0134_1967	2094_56_1875	436_0134_977	1489_01348_2158	431_6_1	250_0134_1109	1000_37_2281
550_01348_749	848_0134_1976	2094_56_1866	436_0134_985	1489_01348_2156	431_6_1	250_0134_1101	1000_37_2249
550_01348_728	848_0134_1954	2094_56_1899	436_0134_976	1489_01348_2131	431_6_1	250_0134_1150	1000_37_2242
550_01348_740	848_0134_1938	2094_56_1888	436_0134_981	1489_01348_2138	431_6_1	250_0134_1149	1000_37_2240
550_01348_710	848_0134_1907	2094_56_1912	436_0134_997	1489_01348_2179	431_6_1	250_0134_1153	1000_37_2208
550_01348_717	848_0134_1934	2094_56_1929	436_0134_967	1489_01348_2202	431_6_1	250_0134_1130	1000_37_2198
550_01348_700	848_0134_1923	2094_56_1937	436_0134_962	1489_01348_2214	431_6_1	250_0134_1146	1000_37_2194
550_01348_716	848_0134_1993	2094_56_1942	436_0134_983	1489_01348_2205	431_6_1	250_0134_1100	1000_37_2133
550_01348_728	848_0134_2010	2094_56_1902	436_0134_977	1489_01348_2220	431_6_1	250_0134_1096	1000_37_2114
550_01348_716	848_0134_2021	2094_56_1915	436_0134_955	1489_01348_2218	431_6_1	250_0134_1099	1000_37_2128
550_01348_732	848_0134_1966	2094_56_1915	436_0134_965	1489_01348_2206	431_6_1	250_0134_1108	1000_37_2157
550_01348_700	848_0134_1939	2094_56_1906	436_0134_1001	1489_01348_2240	431_6_1	250_0134_1107	1000_37_2164
550_01348_712	848_0134_1947	2094_56_1911	436_0134_987	1489_01348_2211	431_6_1	250_0134_1122	1000_37_2164
550_01348_709	848_0134_1972	2094_56_1918	436_0134_966	1489_01348_2232	431_6_1	250_0134_1156	1000_37_2130
550_01348_698	848_0134_1946	2094_56_1940	436_0134_983	1489_01348_2262	431_6_1	250_0134_1152	1000_37_2102
550_01348_700	848_0134_1935	2094_56_1948	436_0134_979	1489_01348_2264	431_6_1	250_0134_1162	1000_37_2086
550_01348_710	848_0134_1941	2094_56_1928	436_0134_976	1489_01348_2271	431_6_1	250_0134_1163	1000_37_2079
550_01348_697	848_0134_1956	2094_56_1935	436_0134_994	1489_01348_2261	431_6_1	250_0134_1158	1000_37_2057
550_01348_697	848_0134_1937	2094_56_1922	436_0134_1006	1489_01348_2318	431_6_1	250_0134_1165	1000_37_1999
550_01348_680	848_0134_1936	2094_56_1936	436_0134_996	1489_01348_2298	431_6_1	250_0134_1153	1000_37_2041
550_01348_651	848_0134_1936	2094_56_1935	436_0134_1022	1489_01348_2302	431_6_1	250_0134_1136	1000_37_2082
550_01348_652	848_0134_1925	2094_56_1974	436_0134_992	1489_01348_2320	431_6_1	250_0134_1121	1000_37_2085
550_01348_662	848_0134_1898	2094_56_2012	436_0134_998	1489_01348_2321	431_6_1	250_0134_1110	1000_37_2073
550_01348_661	848_0134_1914	2094_56_1995	436_0134_991	1489_01348_2295	431_6_1	250_0134_1104	1000_37_2122
550_01348_639	848_0134_1879	2094_56_1976	436_0134_987	1489_01348_2307	431_6_1	250_0134_1111	1000_37_2171
550_01348_637	848_0134_1905	2094_56_1941	436_0134_1004	1489_01348_2299	431_6_1	250_0134_1115	1000_37_2154
550_01348_620	848_0134_1912	2094_56_1931	436_0134_1018	1489_01348_2281	431_6_1	250_0134_1113	1000_37_2182
550_01348_605	848_0134_1926	2094_56_1942	436_0134_1011	1489_01348_2314	431_6_1	250_0134_1118	1000_37_2157
550_01348_610	848_0134_1913	2094_56_1926	436_0134_1002	1489_01348_2312	431_6_1	250_0134_1118	1000_37_2188
550_01348_594	848_0134_1907	2094_56_1919	436_0134_979	1489_01348_2310	431_6_1	250_0134_1125	1000_37_2225
550_01348_606	848_0134_1893	2094_56_1932	436_0134_972	1489_01348_2322	431_6_1	250_0134_1144	1000_37_2196
550_01348_600	848_0134_1912	2094_56_1915	436_0134_978	1489_01348_2310	431_6_1	250_0134_1131	1000_37_2208
550_01348_603	848_0134_1880	2094_56_1948	436_0134_966	1489_01348_2311	431_6_1	250_0134_1125	1000_37_2230
550_01348_604	848_0134_1867	2094_56_1962	436_0134_973	1489_01348_2343	431_6_1	250_0134_1124	1000_37_2181
550_01348_592	848_0134_1894	2094_56_1980	436_0134_962	1489_01348_2341	431_6_1	250_0134_1143	1000_37_2157
550_01348_586	848_0134_1869	2094_56_2010	436_0134_935	1489_01348_2354	431_6_1	250_0134_1143	1000_37_2177
550_01348_600	848_0134_1843	2094_56_1992	436_0134_958	1489_01348_2347	431_6_1	250_0134_1119	1000_37_2217
550_01348_603	848_0134_1882	2094_56_1961	436_0134_932	1489_01348_2361	431_6_1	250_0134_1150	1000_37_2196
550_01348_604	848_0134_1852	2094_56_1982	436_0134_944	1489_01348_2377	431_6_1	250_0134_1172	1000_37_2142
550_01348_619	848_0134_1866	2094_56_1995	436_0134_935	1489_01348_2382	431_6_1	250_0134_1169	1000_37_2103
550_01348_621	848_0134_1931	2094_56_1954	436_0134_925	1489_01348_2366	431_6_1	250_0134_1162	1000_37_2102
550_01348_622	848_0134_1909	2094_56_1933	436_0134_928	1489_01348_2320	431_6_1	250_0134_1170	1000_37_2163
550_01348_613	848_0134_1940	2094_56_1912	436_0134_933	1489_01348_2353	431_6_1	250_0134_1152	1000_37_2156
550_01348_587	848_0134_1908	2094_56_1904	436_0134_955	1489_01348_2376	431_6_1	250_0134_1147	1000_37_2169
550_01348_569	848_0134_1925	2094_56_1911	436_0134_958	1489_01348_2393	431_6_1	250_0134_1147	1000_37_2147
550_01348_569	848_0134_1949	2094_56_1863	436_0134_972	1489_01348_2384	431_6_1	250_0134_1140	1000_37_2170
550_01348_565	848_0134_1936	2094_56_1852	436_0134_967	1489_01348_2421	431_6_1	250_0134_1161	1000_37_2156
550_01348_551	848_0134_1975	2094_56_1827	436_0134_941	1489_01348_2394	431_6_1	250_0134_1164	1000_37_2197
550_01348_535	848_0134_1960	2094_56_1815	436_0134_945	1489_01348_2381	431_6_1	250_0134_1190	1000_37_2218
550_01348_549	848_0134_1947	2094_56_1791	436_0134_942	1489_01348_2419	431_6_1	250_0134_1173	1000_37_2224
550_01348_544	848_0134_1966	2094_56_1786	436_0134_933	1489_01348_2420	431_6_1	250_0134_1153	1000_37_2252
550_01348_544	848_0134_1967	2094_56_1801	436_0134_924	1489_01348_2428	431_6_1	250_0134_1144	1000_37_2251
550_01348_527	848_0134_1994	2094_56_1791	436_0134_948	1489_01348_2423	431_6_1	250_0134_1146	1000_37_2243
550_01348_517	848_0134_1990	2094_56_1805	436_0134_954	1489_01348_2426	431_6_1	250_0134_1141	1000_37_2236
550_01348_513	848_0134_1965	2094_56_1854	436_0134_954	1489_01348_2419	431_6_1	250_0134_1160	1000_37_2203
550_01348_529	848_0134_1953	2094_56_1850	436_0134_958	1489_01348_2400	431_6_1	250_0134_1176	1000_37_2211
550_01348_509	848_0134_1968	2094_56_1867	436_0134_963	1489_01348_2417	431_6_1	250_0134_1189	1000_37_2170
550_01348_503	848_0134_2002	2094_56_1850	436_0134_967	1489_01348_2424	431_6_1	250_0134_1183	1000_37_2155
550_01348_514	848_0134_1986	2094_56_1836	436_0134_959	1489_01348_2425	431_6_1	250_0134_1180	1000_37_2180
550_01348_511	848_0134_1946	2094_56_1866	436_0134_956	1489_01348_2442	431_6_1	250_0134_1161	1000_37_2193
550_01348_518	848_0134_1945	2094_56_1909	436_0134_943	1489_01348_2452	431_6_1	250_0134_1169	1000_37_2162
550_01348_500	848_0134_2008	2094_56_1908	436_0134_949	1489_01348_2421	431_6_1	250_0134_1152	1000_37_2164
550_01348_507	848_0134_2023	2094_56_1875	436_0134_959	1489_01348_2419	431_6_1	250_0134_1165	1000_37_2141
550_01348_503	848_0134_2050	2094_56_1888	436_0134_937	1489_01348_2376	431_6_1	250_0134_1186	1000_37_2138
550_01348_502	848_0134_2037	2094_56_1873	436_0134_921	1489_01348_2389	431_6_1	250_0134_1210	1000_37_2140
550_01348_493	848_0134_2068	2094_56_1875	436_0134_909	1489_01348_2370	431_6_1	250_0134_1224	1000_37_2138
550_01348_483	848_0134_2087	2094_56_1844	436_0134_913	1489_01348_2353	431_6_1	250_0134_1223	1000_37_2162
550_01348_492	848_0134_2103	2094_56_1850	436_0134_894	1489_01348_2329	431_6_1	250_0134_1240	1000_37_2172
550_01348_505	848_0134_2074	2094_56_1824	436_0134_889	1489_01348_2332	431_6_1	250_0134_1226	1000_37_2209
550_01348_489	848_0134_2121	2094_56_1820	436_0134_879	1489_01348_2365	431_6_1	250_0134_1211	1000_37_2173
550_01348_481	848_0134_2145	2094_56_1797	436_0134_865	1489_01348_2380	431_6_1	250_0134_1215	1000_37_2182
550_01348_477	848_0134_2111	2094_56_1841	436_0134_869	1489_01348_2386	431_6_1	250_0134_1200	1000_37_2195
550_01348_482	848_0134_2117	2094_56_1815	436_0134_906	1489_01348_2347	431_6_1	250_0134_1198	1000_37_2197
550_01348_485	848_0134_2129	2094_56_1807	436_0134_890	1489_01348_2360	431_6_1	250_0134_1166	1000_37_2233
550_01348_485	848_0134_2134	2094_56_1802	436_0134_893	1489_01348_2352	431_6_1	250_0134_1170	1000_37_2242
550_01348_495	848_0134_2171	2094_56_1783	436_0134_920	1489_01348_2360	431_6_1	250_0134_1146	1000_37_2208
550_01348_508	848_0134_2160	2094_56_1786	436_0134_901	1489_01348_2404	431_6_1	250_0134_1142	1000_37_2173
550_01348_505	848_0134_2166	2094_56_1767	436_0134_919	1489_01348_2427	431_6_1	250_0134_1128	1000_37_2159
550_01348_501	848_0134_2189	2094_56_1759	436_0134_920	1489_01348_2421	431_6_1	250_0134_1155	1000_37_2128
550_01348_498	848_0134_2192	2094_56_1752	436_0134_922	1489_01348_2424	431_6_1	250_0134_1143	1000_37_2150
550_01348_517	848_0134_2186	2094_56_1729	436_0134_917	1489_01348_2424	431_6_1	250_0134_1140	1000_37_2160
550_01348_529	848_0134_2161	2094_56_1751	436_0134_911	1489_01348_2392	431_6_1	250_0134_1157	1000_37_2176
550_01348_520	848_0134_2146	2094_56_1764	436_0134_905	1489_01348_2410	431_6_1	250_0134_1157	1000_37_2184
550_01348_522	848_0134_2145	2094_56_1774	436_0134_920	1489_01348_2408	431_6_1	250_0134_1133	1000_37_2188
550_01348_517	848_0134_2116	2094_56_1750	436_0134_902	1489_01348_2409	431_6_1	250_0134_1136	1000_37_2249
550_01348_500	848_0134_2076	2094_56_1777	436_0134_899	1489_01348_2392	431_6_1	250_0134_1133	1000_37_2306
550_01348_506	848_0134_2090	2094_56_1818	436_0134_913	1489_01348_2426	431_6_1	250_0134_1102	1000_37_2241
550_01348_509	848_0134_2080	2094_56_1830	436_0134_911	1489_01348_2416	431_6_1	250_0134_1109	1000_37_2231
550_01348_520	848_0134_2060	2094_56_1869	436_0134_899	1489_01348_2406	431_6_1	250_0134_1122	1000_37_2215
550_01348_525	848_0134_2030	2094_56_1875	436_0134_900	1489_01348_2396	431_6_1	250_0134_1148	1000_37_2221
550_01348_538	848_0134_2030	2094_56_1863	436_0134_863	1489_01348_2407	431_6_1	250_0134_1163	1000_37_2212
550_01348_535	848_0134_2019	2094_56_1862	436_0134_866	1489_01348_2430	431_6_1	250_0134_1184	1000_37_2186
550_01348_546	848_0134_2027	2094_56_1880	436_0134_892	1489_01348_2411	431_6_1	250_0134_1192	1000_37_2122
550_01348_536	848_0134_2061	2094_56_1885	436_0134_896	1489_01348_2420	431_6_1	250_0134_1203	1000_37_2065
550_01348_526	848_0134_2099	2094_56_1858	436_0134_928	1489_01348_2379	431_6_1	250_0134_1205	1000_37_2061
550_01348_523	848_0134_2126	2094_56_1839	436_0134_936	1489_01348_2383	431_6_1	250_0134_1235	1000_37_2011
550_01348_535	848_0134_2123	2094_56_1858	436_0134_948	1489_01348_2364	431_6_1	250_0134_1256	1000_37_1994
550_01348_553	848_0134_2093	2094_56_1862	436_0134_951	1489_01348_2352	431_6_1	250_0134_1263	1000_37_2000
550_01348_546	848_0134_2101	2094_56_1861	436_0134_932	1489_01348_2321	431_6_1	250_0134_1249	1000_37_2065
550_01348_524	848_0134_2091	2094_56_1867	436_0134_900	1489_01348_2334	431_6_1	250_0134_1247	1000_37_2137
550_01348_535	848_0134_2053	2094_56_1838	436_0134_917	1489_01348_2331	431_6_1	250_0134_1262	1000_37_2138
550_01348_545	848_0134_2039	2094_56_1841	436_0134_906	1489_01348_2343	431_6_1	250_0134_1259	1000_37_2143
550_01348_552	848_0134_2018	2094_56_1880	436_0134_917	1489_01348_2356	431_6_1	250_0134_1258	1000_37_2107
550_01348_555	848_0134_1997	2094_56_1854	436_0134_937	1489_01348_2315	431_6_1	250_0134_1265	1000_37_2161
550_01348_543	848_0134_2025	2094_56_1847	436_0134_913	1489_01348_2312	431_6_1	250_0134_1258	1000_37_2206
550_01348_538	848_0134_2034	2094_56_1875	436_0134_884	1489_01348_2300	431_6_1	250_0134_1264	1000_37_2222
550_01348_538	848_0134_2028	2094_56_1831	436_0134_872	1489_01348_2301	431_6_1	250_0134_1259	1000_37_2265
550_01348_539	848_0134_2014	2094_56_1827	436_0134_888	1489_01348_2291	431_6_1	250_0134_1254	1000_37_2278
550_01348_558	848_0134_2014	2094_56_1840	436_0134_898	1489_01348_2279	431_6_1	250_0134_1221	1000_37_2281
550_01348_564	848_0134_2007	2094_56_1818	436_0134_914	1489_01348_2287	431_6_1	250_0134_1213	1000_37_2286
550_01348_559	848_0134_2038	2094_56_1780	436_0134_928	1489_01348_2313	431_6_1	250_0134_1220	1000_37_2252
550_01348_555	848_0134_2008	2094_56_1794	436_0134_940	1489_01348_2324	431_6_1	250_0134_1213	1000_37_2246
550_01348_571	848_0134_1982	2094_56_1774	436_0134_941	1489_01348_2305	431_6_1	250_0134_1245	1000_37_2253
550_01348_551	848_0134_2008	2094_56_1786	436_0134_925	1489_01348_2328	431_6_1	250_0134_1227	1000_37_2242
550_01348_559	848_0134_1979	2094_56_1829	436_0134_940	1489_01348_2333	431_6_1	250_0134_1209	1000_37_2235
550_01348_544	848_0134_2009	2094_56_1851	436_0134_950	1489_01348_2375	431_6_1	250_0134_1213	1000_37_2158
550_01348_541	848_0134_2002	2094_56_1836	436_0134_975	1489_01348_2371	431_6_1	250_0134_1209	1000_37_2155
550_01348_553	848_0134_1980	2094_56_1809	436_0134_968	1489_01348_2385	431_6_1	250_0134_1213	1000_37_2190
550_01348_545	848_0134_1928	2094_56_1818	436_0134_975	1489_01348_2359	431_6_1	250_0134_1216	1000_37_2247
550_01348_564	848_0134_1955	2094_56_1805	436_0134_956	1489_01348_2334	431_6_1	250_0134_1203	1000_37_2260
550_01348_561	848_0134_1934	2094_56_1786	436_0134_964	1489_01348_2347	431_6_1	250_0134_1184	1000_37_2291
550_01348_554	848_0134_1897	2094_56_1763	436_0134_969	1489_01348_2363	431_6_1	250_0134_1182	1000_37_2331
550_01348_578	848_0134_1877	2094_56_1791	436_0134_953	1489_01348_2340	431_6_1	250_0134_1167	1000_37_2360
550_01348_590	848_0134_1842	2094_56_1811	436_0134_929	1489_01348_2349	431_6_1	250_0134_1152	1000_37_2392
550_01348_603	848_0134_1871	2094_56_1793	436_0134_921	1489_01348_2365	431_6_1	250_0134_1149	1000_37_2379
550_01348_593	848_0134_1872	2094_56_1781	436_0134_915	1489_01348_2374	431_6_1	250_0134_1145	1000_37_2402
550_01348_586	848_0134_1851	2094_56_1834	436_0134_926	1489_01348_2363	431_6_1	250_0134_1163	1000_37_2362
550_01348_578	848_0134_1909	2094_56_1803	436_0134_919	1489_01348_2367	431_6_1	250_0134_1167	1000_37_2350
550_01348_581	848_0134_1927	2094_56_1794	436_0134_948	1489_01348_2365	431_6_1	250_0134_1163	1000_37_2312
550_01348_568	848_0134_1953	2094_56_1803	436_0134_980	1489_01348_2374	431_6_1	250_0134_1138	1000_37_2283
550_01348_547	848_0134_1992	2094_56_1799	436_0134_979	1489_01348_2334	431_6_1	250_0134_1143	1000_37_2303
550_01348_566	848_0134_1953	2094_56_1796	436_0134_970	1489_01348_2371	431_6_1	250_0134_1150	1000_37_2292
550_01348_557	848_0134_1990	2094_56_1829	436_0134_946	1489_01348_2361	431_6_1	250_0134_1145	1000_37_2265
550_01348_571	848_0134_1985	2094_56_1805	436_0134_932	1489_01348_2329	431_6_1	250_0134_1146	1000_37_2315
550_01348_555	848_0134_1962	2094_56_1812	436_0134_950	1489_01348_2354	431_6_1	250_0134_1125	1000_37_2340
550_01348_549	848_0134_1934	2094_56_1822	436_0134_920	1489_01348_2374	431_6_1	250_0134_1147	1000_37_2355
550_01348_568	848_0134_1932	2094_56_1806	436_0134_909	1489_01348_2396	431_6_1	250_0134_1146	1000_37_2330
550_01348_586	848_0134_1970	2094_56_1788	436_0134_915	1489_01348_2372	431_6_1	250_0134_1126	1000_37_2332
550_01348_566	848_0134_1993	2094_56_1777	436_0134_950	1489_01348_2334	431_6_1	250_0134_1123	1000_37_2350
550_01348_538	848_0134_1991	2094_56_1783	436_0134_939	1489_01348_2353	431_6_1	250_0134_1108	1000_37_2373
550_01348_530	848_0134_2014	2094_56_1761	436_0134_933	1489_01348_2369	431_6_1	250_0134_1116	1000_37_2367
550_01348_537	848_0134_1992	2094_56_1771	436_0134_932	1489_01348_2388	431_6_1	250_0134_1121	1000_37_2351
550_01348_526	848_0134_2016	2094_56_1783	436_0134_948	1489_01348_2326	431_6_1	250_0134_1129	1000_37_2373
550_01348_520	848_0134_1973	2094_56_1811	436_0134_963	1489_01348_2320	431_6_1	250_0134_1142	1000_37_2371
550_01348_510	848_0134_1937	2094_56_1802	436_0134_971	1489_01348_2323	431_6_1	250_0134_1168	1000_37_2378
550_01348_508	848_0134_1951	2094_56_1789	436_0134_973	1489_01348_2308	431_6_1	250_0134_1152	1000_37_2409
550_01348_507	848_0134_1946	2094_56_1828	436_0134_984	1489_01348_2320	431_6_1	250_0134_1142	1000_37_2380
550_01348_508	848_0134_1948	2094_56_1799	436_0134_985	1489_01348_2324	431_6_1	250_0134_1159	1000_37_2363
550_01348_522	848_0134_1968	2094_56_1834	436_0134_971	1489_01348_2289	431_6_1	250_0134_1172	1000_37_2334
550_01348_528	848_0134_1988	2094_56_1817	436_0134_957	1489_01348_2272	431_6_1	250_0134_1197	1000_37_2327
550_01348_514	848_0134_1963	2094_56_1850	436_0134_947	1489_01348_2285	431_6_1	250_0134_1203	1000_37_2329
550_01348_480	848_0134_2000	2094_56_1833	436_0134_962	1489_01348_2278	431_6_1	250_0134_1211	1000_37_2310
550_01348_472	848_0134_2002	2094_56_1816	436_0134_973	1489_01348_2226	431_6_1	250_0134_1230	1000_37_2349
550_01348_475	848_0134_1995	2094_56_1808	436_0134_964	1489_01348_2257	431_6_1	250_0134_1204	1000_37_2370
550_01348_484	848_0134_1973	2094_56_1797	436_0134_1006	1489_01348_2273	431_6_1	250_0134_1211	1000_37_2339
550_01348_474	848_0134_1971	2094_56_1772	436_0134_1003	1489_01348_2263	431_6_1	250_0134_1236	1000_37_2352
550_01348_477	848_0134_1987	2094_56_1767	436_0134_1002	1489_01348_2284	431_6_1	250_0134_1263	1000_37_2287
550_01348_470	848_0134_2010	2094_56_1777	436_0134_988	1489_01348_2262	431_6_1	250_0134_1247	1000_37_2323
550_01348_453	848_0134_2031	2094_56_1778	436_0134_1000	1489_01348_2242	431_6_1	250_0134_1263	1000_37_2318
550_01348_453	848_0134_1955	2094_56_1803	436_0134_1003	1489_01348_2265	431_6_1	250_0134_1258	1000_37_2333
550_01348_446	848_0134_1962	2094_56_1808	436_0134_975	1489_01348_2229	431_6_1	250_0134_1279	1000_37_2384
550_01348_451	848_0134_1921	2094_56_1829	436_0134_964	1489_01348_2234	431_6_1	250_0134_1291	1000_37_2391
550_01348_452	848_0134_1933	2094_56_1827	436_0134_970	1489_01348_2237	431_6_1	250_0134_1276	1000_37_2396
550_01348_464	848_0134_1967	2094_56_1812	436_0134_959	1489_01348_2252	431_6_1	250_0134_1281	1000_37_2368
550_01348_451	848_0134_1987	2094_56_1804	436_0134_974	1489_01348_2229	431_6_1	250_0134_1279	1000_37_2369
550_01348_435	848_0134_1952	2094_56_1807	436_0134_988	1489_01348_2231	431_6_1	250_0134_1279	1000_37_2396
550_01348_440	848_0134_1899	2094_56_1824	436_0134_979	1489_01348_2238	431_6_1	250_0134_1285	1000_37_2437
550_01348_450	848_0134_1879	2094_56_1808	436_0134_973	1489_01348_2246	431_6_1	250_0134_1285	1000_37_2468
550_01348_459	848_0134_1902	2094_56_1742	436_0134_994	1489_01348_2234	431_6_1	250_0134_1281	1000_37_2485
550_01348_460	848_0134_1894	2094_56_1749	436_0134_999	1489_01348_2219	431_6_1	250_0134_1306	1000_37_2476
550_01348_455	848_0134_1937	2094_56_1751	436_0134_1001	1489_01348_2186	431_6_1	250_0134_1294	1000_37_2471
550_01348_463	848_0134_1924	2094_56_1741	436_0134_982	1489_01348_2160	431_6_1	250_0134_1325	1000_37_2485
550_01348_473	848_0134_1944	2094_56_1762	436_0134_980	1489_01348_2187	431_6_1	250_0134_1335	1000_37_2409
550_01348_488	848_0134_1961	2094_56_1802	436_0134_960	1489_01348_2159	431_6_1	250_0134_1376	1000_37_2356
550_01348_483	848_0134_1962	2094_56_1810	436_0134_985	1489_01348_2131	431_6_1	250_0134_1375	1000_37_2355
550_01348_496	848_0134_1935	2094_56_1801	436_0134_1002	1489_01348_2140	431_6_1	250_0134_1394	1000_37_2328
550_01348_499	848_0134_1927	2094_56_1816	436_0134_978	1489_01348_2122	431_6_1	250_0134_1391	1000_37_2372
550_01348_506	848_0134_1952	2094_56_1812	436_0134_967	1489_01348_2120	431_6_1	250_0134_1346	1000_37_2404
550_01348_502	848_0134_1922	2094_56_1815	436_0134_950	1489_01348_2125	431_6_1	250_0134_1381	1000_37_2410
550_01348_503	848_0134_1906	2094_56_1819	436_0134_966	1489_01348_2117	431_6_1	250_0134_1360	1000_37_2439
550_01348_517	848_0134_1933	2094_56_1801	436_0134_961	1489_01348_2140	431_6_1	250_0134_1367	1000_37_2380
550_01348_506	848_0134_1928	2094_56_1784	436_0134_965	1489_01348_2168	431_6_1	250_0134_1364	1000_37_2375
550_01348_512	848_0134_1972	2094_56_1783	436_0134_953	1489_01348_2166	431_6_1	250_0134_1363	1000_37_2349
550_01348_524	848_0134_1939	2094_56_1775	436_0134_937	1489_01348_2164	431_6_1	250_0134_1377	1000_37_2381
550_01348_527	848_0134_1945	2094_56_1747	436_0134_919	1489_01348_2162	431_6_1	250_0134_1360	1000_37_2432
550_01348_527	848_0134_1960	2094_56_1749	436_0134_908	1489_01348_2186	431_6_1	250_0134_1348	1000_37_2425
550_01348_555	848_0134_1967	2094_56_1740	436_0134_889	1489_01348_2188	431_6_1	250_0134_1362	1000_37_2406
550_01348_545	848_0134_1987	2094_56_1746	436_0134_908	1489_01348_2203	431_6_1	250_0134_1362	1000_37_2352
550_01348_544	848_0134_1982	2094_56_1763	436_0134_921	1489_01348_2217	431_6_1	250_0134_1353	1000_37_2330
550_01348_524	848_0134_1988	2094_56_1789	436_0134_911	1489_01348_2226	431_6_1	250_0134_1355	1000_37_2312
550_01348_521	848_0134_1956	2094_56_1795	436_0134_915	1489_01348_2245	431_6_1	250_0134_1333	1000_37_2350
550_01348_517	848_0134_1983	2094_56_1802	436_0134_900	1489_01348_2237	431_6_1	250_0134_1346	1000_37_2319
550_01348_525	848_0134_1964	2094_56_1799	436_0134_914	1489_01348_2261	431_6_1	250_0134_1350	1000_37_2275
550_01348_504	848_0134_1993	2094_56_1812	436_0134_941	1489_01348_2252	431_6_1	250_0134_1321	1000_37_2263
550_01348_516	848_0134_2002	2094_56_1826	436_0134_946	1489_01348_2219	431_6_1	250_0134_1325	1000_37_2255
550_01348_510	848_0134_1962	2094_56_1817	436_0134_952	1489_01348_2212	431_6_1	250_0134_1343	1000_37_2295
550_01348_505	848_0134_1961	2094_56_1838	436_0134_969	1489_01348_2173	431_6_1	250_0134_1338	1000_37_2313
550_01348_476	848_0134_2001	2094_56_1808	436_0134_974	1489_01348_2175	431_6_1	250_0134_1310	1000_37_2341
550_01348_470	848_0134_1998	2094_56_1829	436_0134_971	1489_01348_2189	431_6_1	250_0134_1297	1000_37_2326
550_01348_485	848_0134_1972	2094_56_1822	436_0134_988	1489_01348_2188	431_6_1	250_0134_1302	1000_37_2329
550_01348_494	848_0134_1949	2094_56_1841	436_0134_983	1489_01348_2182	431_6_1	250_0134_1311	1000_37_2330
550_01348_513	848_0134_1932	2094_56_1831	436_0134_988	1489_01348_2219	431_6_1	250_0134_1320	1000_37_2291
550_01348_496	848_0134_1954	2094_56_1852	436_0134_965	1489_01348_2248	431_6_1	250_0134_1266	1000_37_2318
550_01348_509	848_0134_1949	2094_56_1843	436_0134_966	1489_01348_2252	431_6_1	250_0134_1252	1000_37_2319
550_01348_504	848_0134_1995	2094_56_1832	436_0134_940	1489_01348_2249	431_6_1	250_0134_1232	1000_37_2344
550_01348_529	848_0134_1981	2094_56_1797	436_0134_933	1489_01348_2225	431_6_1	250_0134_1241	1000_37_2390
550_01348_534	848_0134_1958	2094_56_1816	436_0134_930	1489_01348_2218	431_6_1	250_0134_1244	1000_37_2408
550_01348_538	848_0134_1958	2094_56_1785	436_0134_941	1489_01348_2219	431_6_1	250_0134_1268	1000_37_2387
550_01348_544	848_0134_1964	2094_56_1767	436_0134_938	1489_01348_2190	431_6_1	250_0134_1291	1000_37_2395
550_01348_560	848_0134_1969	2094_56_1769	436_0134_923	1489_01348_2215	431_6_1	250_0134_1303	1000_37_2370
550_01348_541	848_0134_2015	2094_56_1741	436_0134_901	1489_01348_2197	431_6_1	250_0134_1296	1000_37_2406
550_01348_538	848_0134_2009	2094_56_1755	436_0134_875	1489_01348_2191	431_6_1	250_0134_1322	1000_37_2407
550_01348_531	848_0134_1991	2094_56_1800	436_0134_866	1489_01348_2189	431_6_1	250_0134_1317	1000_37_2421
550_01348_507	848_0134_1984	2094_56_1790	436_0134_855	1489_01348_2177	431_6_1	250_0134_1317	1000_37_2473
550_01348_495	848_0134_1959	2094_56_1789	436_0134_842	1489_01348_2200	431_6_1	250_0134_1326	1000_37_2489
550_01348_502	848_0134_1928	2094_56_1810	436_0134_873	1489_01348_2210	431_6_1	250_0134_1342	1000_37_2452
550_01348_494	848_0134_1933	2094_56_1821	436_0134_855	1489_01348_2223	431_6_1	250_0134_1319	1000_37_2467
550_01348_496	848_0134_1915	2094_56_1845	436_0134_872	1489_01348_2202	431_6_1	250_0134_1319	1000_37_2452
550_01348_489	848_0134_1927	2094_56_1864	436_0134_868	1489_01348_2185	431_6_1	250_0134_1305	1000_37_2448
550_01348_477	848_0134_1994	2094_56_1868	436_0134_869	1489_01348_2193	431_6_1	250_0134_1312	1000_37_2385
550_01348_474	848_0134_1989	2094_56_1863	436_0134_840	1489_01348_2187	431_6_1	250_0134_1316	1000_37_2421
550_01348_496	848_0134_2021	2094_56_1871	436_0134_850	1489_01348_2164	431_6_1	250_0134_1283	1000_37_2411
550_01348_527	848_0134_1995	2094_56_1869	436_0134_837	1489_01348_2161	431_6_1	250_0134_1294	1000_37_2407
550_01348_530	848_0134_2033	2094_56_1879	436_0134_843	1489_01348_2159	431_6_1	250_0134_1294	1000_37_2347
550_01348_512	848_0134_2008	2094_56_1880	436_0134_860	1489_01348_2156	431_6_1	250_0134_1284	1000_37_2363
550_01348_507	848_0134_1979	2094_56_1879	436_0134_869	1489_01348_2197	431_6_1	250_0134_1291	1000_37_2351
550_01348_510	848_0134_1976	2094_56_1893	436_0134_861	1489_01348_2194	431_6_1	250_0134_1290	1000_37_2353
550_01348_515	848_0134_2016	2094_56_1893	436_0134_853	1489_01348_2210	431_6_1	250_0134_1261	1000_37_2323
550_01348_503	848_0134_1989	2094_56_1885	436_0134_869	1489_01348_2211	431_6_1	250_0134_1279	1000_37_2339
550_01348_494	848_0134_1998	2094_56_1854	436_0134_864	1489_01348_2231	431_6_1	250_0134_1265	1000_37_2361
550_01348_501	848_0134_2022	2094_56_1866	436_0134_841	1489_01348_2213	431_6_1	250_0134_1262	1000_37_2362
550_01348_488	848_0134_1990	2094_56_1870	436_0134_843	1489_01348_2197	431_6_1	250_0134_1257	1000_37_2405
550_01348_483	848_0134_2024	2094_56_1866	436_0134_826	1489_01348_2246	431_6_1	250_0134_1240	1000_37_2381
550_01348_482	848_0134_2047	2094_56_1850	436_0134_845	1489_01348_2213	431_6_1	250_0134_1237	1000_37_2397
550_01348_486	848_0134_2053	2094_56_1825	436_0134_830	1489_01348_2182	431_6_1	250_0134_1263	1000_37_2421
550_01348_492	848_0134_2032	2094_56_1811	436_0134_827	1489_01348_2197	431_6_1	250_0134_1297	1000_37_2385
550_01348_489	848_0134_2041	2094_56_1791	436_0134_837	1489_01348_2210	431_6_1	250_0134_1321	1000_37_2366
550_01348_512	848_0134_1981	2094_56_1794	436_0134_867	1489_01348_2235	431_6_1	250_0134_1311	1000_37_2368
550_01348_514	848_0134_1992	2094_56_1817	436_0134_875	1489_01348_2218	431_6_1	250_0134_1304	1000_37_2353
550_01348_506	848_0134_1987	2094_56_1852	436_0134_884	1489_01348_2197	431_6_1	250_0134_1304	1000_37_2331
550_01348_500	848_0134_1956	2094_56_1876	436_0134_888	1489_01348_2214	431_6_1	250_0134_1304	1000_37_2334
550_01348_505	848_0134_1906	2094_56_1918	436_0134_907	1489_01348_2206	431_6_1	250_0134_1302	1000_37_2336
550_01348_505	848_0134_1904	2094_56_1916	436_0134_899	1489_01348_2201	431_6_1	250_0134_1301	1000_37_2362
550_01348_502	848_0134_1897	2094_56_1898	436_0134_900	1489_01348_2228	431_6_1	250_0134_1310	1000_37_2341
550_01348_528	848_0134_1885	2094_56_1923	436_0134_900	1489_01348_2229	431_6_1	250_0134_1307	1000_37_2304
550_01348_519	848_0134_1923	2094_56_1881	436_0134_902	1489_01348_2223	431_6_1	250_0134_1280	1000_37_2330
550_01348_530	848_0134_1948	2094_56_1893	436_0134_881	1489_01348_2230	431_6_1	250_0134_1290	1000_37_2304
550_01348_530	848_0134_1992	2094_56_1878	436_0134_885	1489_01348_2230	431_6_1	250_0134_1261	1000_37_2307
550_01348_533	848_0134_2030	2094_56_1876	436_0134_879	1489_01348_2222	431_6_1	250_0134_1259	1000_37_2283
550_01348_534	848_0134_2050	2094_56_1848	436_0134_879	1489_01348_2198	431_6_1	250_0134_1253	1000_37_2303
550_01348_561	848_0134_2074	2094_56_1825	436_0134_896	1489_01348_2211	431_6_1	250_0134_1236	1000_37_2265
550_01348_558	848_0134_2086	2094_56_1745	436_0134_900	1489_01348_2226	431_6_1	250_0134_1223	1000_37_2338
550_01348_534	848_0134_2123	2094_56_1732	436_0134_886	1489_01348_2242	431_6_1	250_0134_1231	1000_37_2334
550_01348_519	848_0134_2119	2094_56_1737	436_0134_893	1489_01348_2253	431_6_1	250_0134_1207	1000_37_2353
550_01348_525	848_0134_2061	2094_56_1763	436_0134_910	1489_01348_2241	431_6_1	250_0134_1202	1000_37_2367
550_01348_543	848_0134_2028	2094_56_1787	436_0134_915	1489_01348_2223	431_6_1	250_0134_1209	1000_37_2364
550_01348_551	848_0134_1974	2094_56_1824	436_0134_932	1489_01348_2207	431_6_1	250_0134_1207	1000_37_2384
550_01348_560	848_0134_1951	2094_56_1866	436_0134_931	1489_01348_2209	431_6_1	250_0134_1194	1000_37_2382
550_01348_545	848_0134_1970	2094_56_1858	436_0134_945	1489_01348_2228	431_6_1	250_0134_1177	1000_37_2366
550_01348_546	848_0134_1973	2094_56_1847	436_0134_947	1489_01348_2224	431_6_1	250_0134_1198	1000_37_2342
550_01348_560	848_0134_1993	2094_56_1819	436_0134_933	1489_01348_2217	431_6_1	250_0134_1190	1000_37_2380
550_01348_563	848_0134_1966	2094_56_1822	436_0134_940	1489_01348_2224	431_6_1	250_0134_1202	1000_37_2369
550_01348_569	848_0134_1963	2094_56_1809	436_0134_929	1489_01348_2216	431_6_1	250_0134_1226	1000_37_2360
550_01348_549	848_0134_1933	2094_56_1808	436_0134_949	1489_01348_2252	431_6_1	250_0134_1226	1000_37_2360
550_01348_547	848_0134_1941	2094_56_1805	436_0134_952	1489_01348_2225	431_6_1	250_0134_1221	1000_37_2389
550_01348_544	848_0134_1912	2094_56_1805	436_0134_991	1489_01348_2244	431_6_1	250_0134_1192	1000_37_2395
550_01348_538	848_0134_1928	2094_56_1830	436_0134_1000	1489_01348_2243	431_6_1	250_0134_1170	1000_37_2381
550_01348_538	848_0134_1931	2094_56_1838	436_0134_993	1489_01348_2215	431_6_1	250_0134_1162	1000_37_2414
550_01348_525	848_0134_1958	2094_56_1847	436_0134_981	1489_01348_2235	431_6_1	250_0134_1167	1000_37_2379
550_01348_515	848_0134_1987	2094_56_1851	436_0134_1001	1489_01348_2255	431_6_1	250_0134_1152	1000_37_2342
550_01348_517	848_0134_1988	2094_56_1817	436_0134_989	1489_01348_2261	431_6_1	250_0134_1127	1000_37_2404
550_01348_504	848_0134_2000	2094_56_1801	436_0134_998	1489_01348_2275	431_6_1	250_0134_1129	1000_37_2393
550_01348_524	848_0134_2014	2094_56_1794	436_0134_994	1489_01348_2219	431_6_1	250_0134_1142	1000_37_2408
550_01348_498	848_0134_2015	2094_56_1831	436_0134_981	1489_01348_2209	431_6_1	250_0134_1126	1000_37_2433
550_01348_507	848_0134_2004	2094_56_1852	436_0134_984	1489_01348_2205	431_6_1	250_0134_1131	1000_37_2398
550_01348_514	848_0134_2030	2094_56_1886	436_0134_995	1489_01348_2196	431_6_1	250_0134_1128	1000_37_2332
550_01348_519	848_0134_2025	2094_56_1915	436_0134_1029	1489_01348_2181	431_6_1	250_0134_1129	1000_37_2303
550_01348_533	848_0134_1973	2094_56_1865	436_0134_1037	1489_01348_2187	431_6_1	250_0134_1139	1000_37_2351
550_01348_531	848_0134_2016	2094_56_1865	436_0134_1007	1489_01348_2182	431_6_1	250_0134_1116	1000_37_2369
550_01348_557	848_0134_2029	2094_56_1839	436_0134_998	1489_01348_2157	431_6_1	250_0134_1130	1000_37_2369
550_01348_534	848_0134_2040	2094_56_1832	436_0134_970	1489_01348_2180	431_6_1	250_0134_1131	1000_37_2398
550_01348_516	848_0134_2004	2094_56_1822	436_0134_970	1489_01348_2185	431_6_1	250_0134_1133	1000_37_2452
550_01348_526	848_0134_2015	2094_56_1775	436_0134_976	1489_01348_2192	431_6_1	250_0134_1144	1000_37_2445
550_01348_526	848_0134_1997	2094_56_1769	436_0134_976	1489_01348_2223	431_6_1	250_0134_1169	1000_37_2405
550_01348_524	848_0134_2009	2094_56_1801	436_0134_981	1489_01348_2195	431_6_1	250_0134_1173	1000_37_2389
550_01348_531	848_0134_1987	2094_56_1833	436_0134_980	1489_01348_2188	431_6_1	250_0134_1195	1000_37_2371
550_01348_523	848_0134_1951	2094_56_1854	436_0134_952	1489_01348_2227	431_6_1	250_0134_1188	1000_37_2379
550_01348_556	848_0134_1934	2094_56_1874	436_0134_952	1489_01348_2202	431_6_1	250_0134_1202	1000_37_2359
550_01348_578	848_0134_1897	2094_56_1876	436_0134_929	1489_01348_2209	431_6_1	250_0134_1195	1000_37_2385
550_01348_608	848_0134_1894	2094_56_1866	436_0134_951	1489_01348_2193	431_6_1	250_0134_1212	1000_37_2348
550_01348_604	848_0134_1873	2094_56_1894	436_0134_941	1489_01348_2201	431_6_1	250_0134_1241	1000_37_2330
550_01348_624	848_0134_1843	2094_56_1879	436_0134_931	1489_01348_2192	431_6_1	250_0134_1247	1000_37_2364
550_01348_618	848_0134_1886	2094_56_1891	436_0134_932	1489_01348_2171	431_6_1	250_0134_1247	1000_37_2322
550_01348_588	848_0134_1907	2094_56_1901	436_0134_930	1489_01348_2193	431_6_1	250_0134_1244	1000_37_2302
550_01348_570	848_0134_1927	2094_56_1945	436_0134_897	1489_01348_2216	431_6_1	250_0134_1229	1000_37_2299
550_01348_587	848_0134_1920	2094_56_1941	436_0134_910	1489_01348_2189	431_6_1	250_0134_1230	1000_37_2285
550_01348_564	848_0134_1947	2094_56_1944	436_0134_902	1489_01348_2170	431_6_1	250_0134_1246	1000_37_2295
550_01348_585	848_0134_1958	2094_56_1939	436_0134_921	1489_01348_2137	431_6_1	250_0134_1247	1000_37_2289
550_01348_571	848_0134_1934	2094_56_1915	436_0134_968	1489_01348_2102	431_6_1	250_0134_1263	1000_37_2316
550_01348_571	848_0134_1948	2094_56_1860	436_0134_998	1489_01348_2065	431_6_1	250_0134_1245	1000_37_2380
550_01348_573	848_0134_1969	2094_56_1843	436_0134_980	1489_01348_2090	431_6_1	250_0134_1252	1000_37_2352
550_01348_553	848_0134_1891	2094_56_1869	436_0134_956	1489_01348_2075	431_6_1	250_0134_1280	1000_37_2423
550_01348_558	848_0134_1894	2094_56_1865	436_0134_955	1489_01348_2104	431_6_1	250_0134_1280	1000_37_2396
550_01348_534	848_0134_1930	2094_56_1826	436_0134_959	1489_01348_2059	431_6_1	250_0134_1277	1000_37_2474
550_01348_524	848_0134_1926	2094_56_1845	436_0134_958	1489_01348_2066	431_6_1	250_0134_1258	1000_37_2494
550_01348_485	848_0134_1967	2094_56_1851	436_0134_953	1489_01348_2031	431_6_1	250_0134_1262	1000_37_2523
550_01348_496	848_0134_1938	2094_56_1905	436_0134_938	1489_01348_2024	431_6_1	250_0134_1263	1000_37_2520
550_01348_499	848_0134_1928	2094_56_1914	436_0134_941	1489_01348_2046	431_6_1	250_0134_1275	1000_37_2484
550_01348_495	848_0134_1869	2094_56_1938	436_0134_926	1489_01348_2056	431_6_1	250_0134_1259	1000_37_2530
550_01348_467	848_0134_1879	2094_56_1966	436_0134_924	1489_01348_2056	431_6_1	250_0134_1270	1000_37_2504
550_01348_477	848_0134_1892	2094_56_1921	436_0134_946	1489_01348_2067	431_6_1	250_0134_1256	1000_37_2500
550_01348_487	848_0134_1892	2094_56_1948	436_0134_945	1489_01348_2081	431_6_1	250_0134_1260	1000_37_2451
550_01348_480	848_0134_1922	2094_56_1960	436_0134_949	1489_01348_2075	431_6_1	250_0134_1250	1000_37_2428
[truncated: 3,525 more rows]
[truncated: 3,139 more columns]
