# Supplementary material for: Environmental change makes robust ecological networks fragile
Source: Nat Commun. 2016 Aug 11;7:12462. doi: 10.1038/ncomms12462 (PMC4987532; doi:10.1038/ncomms12462)
Supplement: Supplementary Data 1 — Host-parasite networks and host extinction sequences in Avida experiments. The compressed archive includes the 100 co-evolved host-parasite networks and the host extinction sequences in the historical scenario. [file ncomms12462-s2.zip › Supplementary_data_S1/host_extinction_sequence_68.csv]

1200_456_1	643_0123_1	592_46_4	344_456_1	345_012_6	346_012_2	347_012_9	340_012_4	341_012_1	342_012_5	343_012_6	348_012_4	349_0125_2	1653_456_1	594_01_2	298_01_2	299_012_4	296_012_4	297_012_3	294_012_1	295_012_2	292_012_2	293_01_2	290_012_8	291_0125_5	270_012_11	271_456_3	272_012_15	273_012_2	274_456_10	275_012_4	276_012_8	277_012_2	278_012_6	279_012_3	642_012_1	108_456_1	109_0125_3	102_456_29	103_012_1	100_01_2	101_012_17	106_012_9	107_012_9	104_012_8	105_012_8	1212_012_2	1373_456_2	1213_012_2	1372_012_2
1200_456_1	643_0123_1	592_46_5	344_456_1	345_012_6	346_012_2	347_012_9	340_012_4	341_012_1	342_012_5	343_012_8	348_012_4	349_0125_2	594_01_2	298_01_2	299_012_4	296_012_4	297_012_3	294_012_1	295_012_2	292_012_2	293_01_2	290_012_8	291_0125_5	270_012_11	271_456_2	272_012_16	273_012_2	274_456_10	275_012_4	276_012_7	277_012_2	278_012_6	279_012_3	642_012_1	108_456_1	109_0125_3	102_456_33	103_012_1	100_01_2	101_012_18	106_012_9	107_012_8	104_012_8	105_012_8	1212_012_2	1373_456_2	1213_012_1	1372_012_2	1375_0456_1
1200_456_1	344_456_1	345_012_5	346_012_2	347_012_9	340_012_4	341_012_1	342_012_4	343_012_8	348_012_4	349_0125_2	594_01_2	298_01_2	299_012_4	296_012_4	297_012_3	294_012_1	295_012_2	292_012_2	293_01_2	290_012_8	291_0125_5	270_012_10	271_456_1	272_012_16	273_012_2	274_456_9	275_012_4	276_012_7	277_012_2	278_012_6	279_012_3	642_012_1	108_456_1	109_0125_3	102_456_38	103_012_1	100_01_2	101_012_19	106_012_9	107_012_8	104_012_8	105_012_8	1373_456_2	1213_012_1	1375_0456_1	99_012_5	98_0125_17	91_012_3	90_456_7
344_456_1	345_012_4	346_012_2	347_012_4	340_012_4	341_012_1	343_012_3	348_012_3	349_0125_1	298_01_2	299_012_3	296_012_3	297_012_2	294_012_1	295_012_1	292_012_1	293_01_2	290_012_8	291_0125_1	270_012_8	271_456_1	272_012_4	273_012_2	274_456_1	275_012_4	276_012_5	278_012_2	279_012_3	108_456_1	109_0125_3	102_456_34	103_012_1	100_01_2	101_012_14	106_012_3	107_012_3	104_012_1	105_012_7	1001_456_1	99_012_1	98_0125_1	91_012_3	90_456_3	93_456_1	92_01_4	95_456_10	94_0125_2	97_012_5	96_012_1	1622_012_1
619_456_1	429_0123_5	1949_012_1	1144_012_1	1942_035_1	1145_01_1	161_012_1	624_012_1	340_012_1	343_012_1	810_012_1	815_012_2	816_012_1	817_01_1	1798_456_1	718_456_1	715_456_6	714_0123_1	713_01_1	1796_01_1	1795_012_1	1493_04_1	1494_012_1	1497_012_1	1627_04_1	1994_0123_1	594_01_1	1701_013_1	1703_012_1	1705_012_1	1706_0456_1	1060_0_1	1065_456_1	1067_012_2	1066_456_6	427_456_5	298_01_2	299_012_1	1667_456_1	1664_012_1	293_01_2	1661_012_1	291_0125_1	1129_456_3	592_46_5	199_012_1	1082_01_2	597_456_1	824_012_1	598_456_1
619_456_1	1949_012_1	1144_012_1	1942_035_1	161_012_1	344_456_1	340_012_1	343_012_1	810_012_1	815_012_2	816_012_1	1798_456_1	718_456_1	715_456_4	714_0123_1	713_01_1	1796_01_1	1795_012_1	1494_012_1	1497_012_1	1994_0123_1	594_01_1	1701_013_1	1706_0456_1	1060_0_1	1065_456_1	1067_012_2	1066_456_9	299_012_1	1667_456_1	1664_012_1	1661_012_1	1129_456_4	592_46_2	199_012_1	1082_01_2	597_456_1	598_456_1	191_012_1	190_456_2	1126_0_1	1088_012_2	157_012_1	271_456_1	272_012_5	585_456_2	274_456_1	276_012_1	279_012_1	1409_0123_1
1144_012_5	1942_035_1	344_456_1	816_012_1	715_456_2	711_456_12	619_456_1	1066_456_13	427_456_3	296_012_1	1129_456_1	592_46_1	597_456_1	598_456_1	190_456_2	193_012_1	192_456_1	271_456_1	272_012_7	585_456_6	274_456_1	276_012_1	1409_0123_1	527_456_41	521_456_1	522_456_1	1016_456_11	1010_456_3	1405_456_9	1236_01_1	1231_01_1	1334_012_1	1330_013_1	445_456_1	102_456_75	103_012_1	100_01_1	589_0123_1	39_456_1	907_012_4	31_012_1	36_012_1	641_456_6	439_012_1	437_456_1	330_456_20	332_456_22	1904_456_16	855_456_18	858_01_1
1144_012_15	1942_035_1	715_456_3	711_456_19	619_456_1	1066_456_11	427_456_3	296_012_1	592_46_1	597_456_1	598_456_1	190_456_2	193_012_1	192_456_1	271_456_1	272_012_22	585_456_6	274_456_1	276_012_1	1409_0123_1	527_456_45	521_456_1	522_456_1	1016_456_11	1010_456_2	1405_456_9	1236_01_1	1231_01_1	1334_012_1	445_456_1	102_456_100	103_012_1	100_01_1	39_456_1	907_012_3	31_012_1	30_012_1	36_012_1	641_456_4	439_012_1	437_456_1	330_456_16	332_456_30	1904_456_19	855_456_26	858_01_1	6_012_1	93_456_1	95_456_31	1992_456_4
216_456_10	217_012_11	768_456_10	1268_456_11	669_456_5	211_456_44	1263_012_1	666_456_4	760_0125_44	1264_01_1	132_46_10	131_012_1	215_456_62	135_456_1	493_012_17	692_456_11	1547_456_19	1776_456_9	696_45_1	1144_012_34	223_46_10	1145_01_1	28_012_1	1409_0123_1	289_456_1	405_456_28	527_456_59	1468_46_18	544_456_13	933_456_11	8_012_1	931_456_1	163_456_16	285_456_8	665_456_8	619_456_1	2012_0125_1	11_012_1	1315_01_1	679_456_1	3_0125_1	414_456_1	715_456_4	13_0125_64	711_456_23	121_456_52	123_456_1	30_012_1	734_012_1	364_456_11
216_456_11	217_012_8	768_456_8	1268_456_13	669_456_4	211_456_55	666_456_4	760_0125_42	132_46_10	131_012_1	215_456_77	135_456_1	493_012_15	692_456_3	1547_456_24	1776_456_13	696_45_1	1144_012_61	223_46_11	28_012_1	289_456_1	405_456_35	527_456_74	1468_46_21	544_456_13	933_456_15	8_012_1	931_456_1	220_456_23	285_456_8	665_456_10	619_456_1	1462_012_1	997_456_1	12_012_1	715_456_4	711_456_28	618_456_35	121_456_63	123_456_1	364_456_13	58_456_22	360_456_1	55_456_27	1010_456_1	53_456_3	1066_456_13	414_456_1	536_456_37	427_456_3
216_456_12	217_012_7	768_456_8	1268_456_13	669_456_4	211_456_63	666_456_5	760_0125_40	132_46_7	131_012_1	215_456_93	135_456_1	493_012_13	692_456_3	1547_456_32	1776_456_14	696_45_1	1144_012_56	223_46_9	28_012_1	289_456_1	405_456_34	527_456_83	1468_46_20	544_456_13	933_456_17	8_012_1	931_456_1	220_456_19	285_456_8	665_456_15	619_456_1	997_456_1	12_012_1	715_456_3	711_456_30	618_456_34	121_456_64	123_456_1	364_456_15	58_456_26	360_456_1	55_456_24	1010_456_1	53_456_5	1066_456_13	414_456_1	536_456_33	427_456_4	531_456_30
216_456_14	217_012_16	768_456_7	1268_456_14	669_456_1	211_456_65	666_456_8	760_0125_55	132_46_4	131_012_1	215_456_103	135_456_1	493_012_9	692_456_3	1547_456_40	1776_456_13	696_45_2	1144_012_58	223_46_9	28_012_1	289_456_1	405_456_31	527_456_80	1468_46_23	544_456_12	933_456_10	8_012_1	1467_0456_2	220_456_13	285_456_5	665_456_14	997_456_1	12_012_1	715_456_5	711_456_28	618_456_39	121_456_69	123_456_1	364_456_15	58_456_23	360_456_1	55_456_20	1010_456_1	53_456_6	1066_456_15	414_456_1	536_456_39	427_456_5	531_456_23	18_012_13
216_456_18	217_012_22	768_456_6	1268_456_13	1144_012_83	211_456_72	666_456_11	760_0125_82	132_46_3	131_012_1	215_456_111	135_456_1	493_012_16	1547_456_43	1776_456_12	696_45_3	210_456_1	223_46_10	28_012_1	289_456_1	405_456_23	527_456_80	1468_46_21	544_456_10	933_456_11	8_012_1	1467_0456_2	220_456_12	1461_456_11	665_456_12	997_456_1	715_456_7	711_456_28	618_456_36	121_456_64	123_456_1	364_456_9	58_456_29	360_456_1	55_456_12	53_456_2	1066_456_18	414_456_1	536_456_41	427_456_3	531_456_22	18_012_27	1411_012_104	375_456_53	1327_456_6
216_456_25	217_012_23	768_456_8	1268_456_13	1144_012_100	211_456_77	666_456_16	760_0125_90	132_46_3	131_012_1	215_456_110	135_456_1	493_012_33	1547_456_42	1776_456_8	696_45_3	210_456_1	223_46_14	28_012_1	289_456_1	405_456_20	527_456_90	1468_46_21	544_456_11	933_456_6	8_012_1	220_456_11	1461_456_6	665_456_13	997_456_1	715_456_14	711_456_32	120_012_1	121_456_55	123_456_1	364_456_6	58_456_38	55_456_8	53_456_1	1066_456_12	414_456_1	536_456_40	1405_456_4	531_456_19	18_012_29	1411_012_97	375_456_53	1327_456_4	597_456_1	598_456_1
216_456_22	217_012_28	768_456_11	1268_456_14	1144_012_92	211_456_76	666_456_17	760_0125_76	132_46_3	131_012_1	215_456_105	135_456_1	493_012_43	1547_456_42	1776_456_9	696_45_1	210_456_1	223_46_17	28_012_1	289_456_1	405_456_20	527_456_94	1468_46_25	544_456_9	933_456_6	8_012_1	163_456_13	1461_456_4	665_456_12	997_456_1	715_456_15	711_456_39	120_012_1	121_456_53	123_456_1	364_456_10	58_456_40	55_456_7	53_456_1	1066_456_18	414_456_1	415_456_51	1405_456_3	531_456_12	18_012_27	1411_012_104	375_456_54	1327_456_3	597_456_1	598_456_1
216_456_20	217_012_22	768_456_14	1268_456_12	1144_012_91	211_456_83	666_456_15	760_0125_74	132_46_2	131_012_1	215_456_101	135_456_1	493_012_47	1547_456_45	1776_456_7	696_45_2	210_456_1	223_46_19	28_012_1	289_456_1	405_456_20	527_456_97	1468_46_20	544_456_12	933_456_4	8_012_1	163_456_12	1461_456_2	665_456_10	997_456_1	715_456_16	711_456_38	120_012_1	121_456_57	123_456_1	364_456_10	58_456_47	55_456_4	53_456_1	1066_456_25	414_456_1	415_456_45	1405_456_3	531_456_9	18_012_24	1411_012_103	375_456_61	1327_456_2	597_456_1	598_456_1
216_456_22	217_012_15	768_456_13	1268_456_13	1144_012_85	211_456_78	666_456_14	760_0125_69	131_012_1	215_456_81	135_456_1	493_012_43	1547_456_47	1776_456_9	696_45_1	210_456_1	95_456_63	28_012_1	289_456_1	405_456_16	527_456_106	1468_46_15	544_456_15	8_012_1	163_456_16	1461_456_1	665_456_5	997_456_1	715_456_17	711_456_29	121_456_54	123_456_1	364_456_10	58_456_41	55_456_5	53_456_1	1066_456_24	414_456_1	415_456_49	360_456_1	531_456_7	18_012_29	1411_012_88	375_456_62	1327_456_1	597_456_1	598_456_1	706_012_1	310_456_58	986_456_24
216_456_17	217_012_11	768_456_12	1268_456_15	1144_012_83	211_456_75	666_456_14	760_0125_61	131_012_1	215_456_73	135_456_1	493_012_30	1547_456_51	1776_456_8	696_45_1	210_456_1	95_456_56	28_012_1	289_456_1	405_456_14	527_456_123	1468_46_15	544_456_14	8_012_1	163_456_18	1461_456_1	665_456_4	997_456_1	715_456_18	711_456_25	121_456_46	123_456_1	364_456_11	58_456_46	55_456_8	53_456_1	1066_456_23	414_456_1	415_456_42	360_456_1	531_456_4	18_012_41	1411_012_87	375_456_58	1327_456_1	597_456_1	598_456_1	706_012_1	310_456_60	986_456_18
216_456_16	217_012_4	768_456_9	1268_456_19	1144_012_65	211_456_68	666_456_15	760_0125_51	131_012_1	215_456_69	135_456_1	493_012_28	1547_456_60	1776_456_9	696_45_1	210_456_1	95_456_61	28_012_1	289_456_1	405_456_11	527_456_150	1468_46_13	544_456_13	8_012_1	163_456_19	285_456_9	665_456_5	997_456_1	715_456_20	711_456_20	121_456_46	123_456_1	364_456_7	58_456_44	55_456_12	53_456_1	1066_456_24	414_456_1	415_456_32	360_456_1	531_456_2	1998_456_21	1411_012_92	375_456_57	597_456_1	598_456_1	706_012_1	310_456_58	986_456_15	618_456_50
216_456_11	217_012_1	768_456_8	1268_456_20	1144_012_63	211_456_68	666_456_16	760_0125_38	131_012_1	215_456_64	135_456_1	493_012_26	1547_456_66	1776_456_6	20_456_1	210_456_1	95_456_58	28_012_1	289_456_1	405_456_6	527_456_166	1468_46_11	544_456_17	8_012_1	163_456_16	285_456_8	665_456_6	997_456_1	715_456_16	711_456_19	121_456_38	123_456_1	364_456_6	58_456_39	55_456_13	53_456_1	1066_456_19	414_456_1	415_456_36	360_456_1	531_456_2	1998_456_23	1411_012_100	375_456_53	597_456_1	598_456_1	706_012_1	310_456_50	986_456_14	618_456_52
216_456_11	768_456_7	1268_456_29	1144_012_65	211_456_69	666_456_12	760_0125_39	131_012_1	215_456_61	493_012_27	1547_456_71	1776_456_7	20_456_1	210_456_1	95_456_51	28_012_1	289_456_1	405_456_5	527_456_176	1468_46_9	544_456_20	8_012_1	163_456_14	285_456_9	665_456_2	715_456_14	711_456_15	121_456_39	123_456_1	364_456_5	58_456_38	55_456_17	1066_456_25	414_456_1	415_456_36	360_456_1	1998_456_27	1411_012_114	375_456_53	597_456_1	598_456_1	706_012_1	310_456_56	986_456_13	618_456_54	702_456_34	192_456_1	271_456_1	391_456_11	89_46_178
216_456_15	768_456_9	1268_456_29	1144_012_55	211_456_64	666_456_12	760_0125_50	131_012_1	215_456_57	493_012_35	1547_456_84	1776_456_9	20_456_1	210_456_1	95_456_46	28_012_1	289_456_1	405_456_5	527_456_183	1468_46_11	544_456_19	8_012_1	163_456_14	285_456_7	665_456_3	715_456_16	711_456_7	121_456_40	123_456_1	364_456_1	58_456_44	55_456_25	1066_456_23	414_456_1	415_456_38	360_456_1	1998_456_29	1411_012_126	375_456_46	597_456_1	598_456_1	706_012_1	310_456_51	986_456_15	618_456_66	702_456_33	192_456_1	271_456_1	391_456_9	89_46_189
216_456_17	768_456_8	1268_456_29	1144_012_68	211_456_54	666_456_16	760_0125_59	131_012_1	215_456_65	493_012_28	1547_456_81	1776_456_8	20_456_1	210_456_1	95_456_41	28_012_1	289_456_1	405_456_4	527_456_178	1468_46_9	544_456_18	8_012_1	163_456_12	285_456_7	665_456_5	715_456_18	711_456_7	121_456_45	123_456_1	364_456_1	58_456_42	55_456_36	1066_456_22	414_456_1	415_456_41	360_456_1	1998_456_33	1411_012_165	375_456_41	597_456_1	598_456_1	706_012_1	310_456_47	986_456_17	618_456_69	702_456_37	192_456_1	271_456_1	391_456_7	89_46_192
216_456_15	768_456_6	1268_456_36	1144_012_75	211_456_44	666_456_18	760_0125_58	131_012_1	215_456_66	493_012_15	1547_456_94	1776_456_9	20_456_1	210_456_1	95_456_37	28_012_1	289_456_1	405_456_5	527_456_197	1468_46_12	544_456_18	8_012_1	285_456_5	665_456_3	715_456_17	711_456_4	121_456_48	123_456_1	58_456_39	55_456_43	1066_456_20	414_456_1	415_456_41	360_456_1	1998_456_38	1411_012_170	375_456_43	597_456_1	598_456_1	706_012_1	310_456_45	986_456_17	618_456_69	702_456_37	192_456_1	271_456_1	391_456_7	89_46_190	397_456_44	394_456_23
216_456_13	768_456_4	1268_456_36	1144_012_73	211_456_45	666_456_19	760_0125_47	131_012_1	215_456_63	493_012_13	1547_456_103	1776_456_11	20_456_1	210_456_1	95_456_40	28_012_1	289_456_1	405_456_6	527_456_206	1468_46_11	544_456_17	8_012_1	285_456_7	665_456_2	715_456_13	711_456_6	121_456_53	123_456_1	58_456_39	55_456_42	1066_456_13	414_456_1	415_456_43	360_456_1	1998_456_32	1411_012_130	375_456_49	597_456_1	598_456_1	706_012_1	310_456_47	986_456_14	618_456_73	702_456_34	192_456_1	271_456_1	391_456_4	89_46_183	397_456_47	394_456_25
216_456_12	768_456_4	1268_456_26	1144_012_78	211_456_42	666_456_21	760_0125_48	131_012_1	215_456_62	493_012_16	1547_456_109	1776_456_8	20_456_1	210_456_1	28_012_1	289_456_1	405_456_4	1468_46_13	544_456_15	8_012_1	285_456_8	665_456_2	715_456_12	711_456_6	121_456_55	123_456_1	58_456_33	55_456_40	1066_456_14	414_456_1	415_456_40	360_456_1	1998_456_34	1411_012_83	375_456_46	597_456_1	598_456_1	706_012_1	310_456_47	986_456_10	618_456_78	702_456_48	192_456_1	271_456_1	391_456_3	89_46_176	397_456_47	394_456_23	1489_456_4	52_456_11
216_456_16	768_456_5	1268_456_29	1144_012_87	211_456_48	666_456_19	760_0125_56	131_012_1	215_456_59	493_012_16	1547_456_108	1776_456_7	20_456_1	210_456_1	28_012_1	289_456_1	405_456_3	1468_46_14	544_456_14	8_012_1	285_456_14	665_456_3	715_456_16	711_456_7	121_456_54	58_456_39	55_456_37	1066_456_15	414_456_1	415_456_33	360_456_1	1998_456_31	1411_012_71	375_456_45	597_456_1	598_456_1	706_012_1	310_456_52	986_456_15	618_456_78	702_456_53	192_456_1	271_456_1	391_456_1	89_46_171	397_456_47	394_456_19	1489_456_3	52_456_16	84_456_43
216_456_20	768_456_5	1268_456_27	1144_012_76	211_456_52	666_456_22	760_0125_43	131_012_1	215_456_60	493_012_20	1547_456_97	1776_456_5	20_456_1	210_456_1	28_012_1	289_456_1	405_456_3	1468_46_13	544_456_10	8_012_1	285_456_18	665_456_2	715_456_18	711_456_9	121_456_53	58_456_34	55_456_38	1066_456_10	414_456_1	415_456_33	360_456_1	1998_456_32	1411_012_96	375_456_36	597_456_1	598_456_1	706_012_1	310_456_49	986_456_16	618_456_77	702_456_55	192_456_1	271_456_1	272_012_41	89_46_159	397_456_59	394_456_27	1489_456_2	52_456_15	84_456_44
216_456_27	768_456_3	1268_456_23	1144_012_48	211_456_54	666_456_21	760_0125_37	131_012_1	215_456_69	493_012_18	1547_456_98	1776_456_6	20_456_1	210_456_1	28_012_1	289_456_1	405_456_2	1468_46_12	544_456_11	8_012_1	285_456_17	665_456_2	715_456_15	711_456_10	121_456_45	58_456_32	55_456_46	1066_456_12	414_456_1	415_456_39	360_456_1	1998_456_31	1411_012_97	375_456_35	597_456_1	598_456_1	706_012_1	310_456_45	986_456_18	618_456_76	702_456_49	192_456_1	271_456_1	272_012_38	89_46_162	397_456_64	394_456_31	52_456_17	84_456_47	536_456_121
216_456_22	768_456_2	1268_456_26	1144_012_38	211_456_63	666_456_19	760_0125_34	131_012_1	215_456_70	493_012_15	1547_456_94	1776_456_10	20_456_1	210_456_1	28_012_1	289_456_1	405_456_2	1468_46_13	544_456_15	8_012_1	285_456_20	665_456_2	715_456_13	711_456_10	121_456_41	58_456_31	55_456_45	1066_456_15	414_456_1	415_456_41	360_456_1	18_012_9	1411_012_75	375_456_37	597_456_1	598_456_1	706_012_1	310_456_43	986_456_20	618_456_67	702_456_42	192_456_1	271_456_1	272_012_29	89_46_158	397_456_80	394_456_30	52_456_23	84_456_56	536_456_117
216_456_19	768_456_1	1268_456_23	1144_012_29	211_456_63	666_456_20	760_0125_45	131_012_1	215_456_72	493_012_11	1547_456_107	1776_456_6	210_456_1	28_012_1	289_456_1	405_456_2	1468_46_11	544_456_17	8_012_1	285_456_16	715_456_12	711_456_12	121_456_37	58_456_39	55_456_47	1066_456_16	414_456_1	415_456_43	360_456_1	18_012_18	1411_012_48	375_456_43	597_456_1	598_456_1	706_012_1	310_456_42	986_456_24	618_456_58	702_456_37	192_456_1	271_456_1	272_012_23	89_46_142	397_456_84	394_456_36	52_456_26	84_456_65	536_456_119	799_456_83	527_456_224
216_456_19	768_456_1	1268_456_21	1144_012_23	211_456_70	666_456_18	760_0125_46	131_012_1	215_456_78	493_012_9	1547_456_121	1776_456_8	210_456_1	28_012_1	289_456_1	405_456_3	1468_46_11	544_456_23	8_012_1	285_456_11	715_456_11	711_456_8	121_456_36	58_456_42	55_456_44	1066_456_15	414_456_1	415_456_37	360_456_1	18_012_25	1411_012_33	375_456_41	597_456_1	598_456_1	706_012_1	310_456_39	986_456_29	618_456_63	702_456_37	192_456_1	271_456_1	272_012_26	89_46_139	397_456_95	394_456_33	52_456_27	84_456_81	536_456_118	799_456_84	527_456_225
216_456_14	768_456_1	1268_456_21	1144_012_29	211_456_72	666_456_13	760_0125_34	131_012_1	215_456_72	493_012_17	1547_456_135	1776_456_9	210_456_1	28_012_1	289_456_1	405_456_2	1468_46_8	544_456_29	8_012_1	285_456_9	715_456_10	711_456_7	121_456_43	58_456_45	55_456_34	1066_456_16	414_456_1	415_456_36	360_456_1	18_012_24	1411_012_32	375_456_35	597_456_1	598_456_1	706_012_1	310_456_36	986_456_31	618_456_65	702_456_36	192_456_1	271_456_1	272_012_65	89_46_131	397_456_90	394_456_38	52_456_25	84_456_95	536_456_125	799_456_86	527_456_235
216_456_15	768_456_1	1268_456_16	1144_012_32	211_456_64	666_456_14	760_0125_29	131_012_1	215_456_63	493_012_28	1547_456_139	1776_456_11	210_456_1	28_012_1	289_456_1	405_456_1	1468_46_8	544_456_29	8_012_1	285_456_9	715_456_10	711_456_6	121_456_42	58_456_53	55_456_33	1066_456_13	414_456_1	415_456_35	360_456_1	18_012_15	1411_012_35	375_456_32	597_456_1	598_456_1	706_012_1	310_456_33	986_456_38	618_456_70	702_456_30	192_456_1	271_456_1	272_012_87	89_46_135	397_456_96	394_456_39	52_456_20	84_456_103	536_456_135	799_456_88	527_456_245
216_456_15	1268_456_10	1144_012_32	211_456_65	666_456_16	760_0125_36	131_012_1	215_456_57	493_012_27	1547_456_141	1776_456_12	210_456_1	28_012_1	289_456_1	1468_46_4	544_456_23	8_012_1	285_456_7	715_456_11	711_456_3	121_456_38	58_456_49	55_456_30	1066_456_15	414_456_1	415_456_45	360_456_1	18_012_17	1411_012_43	375_456_27	597_456_1	598_456_1	706_012_1	310_456_27	986_456_37	892_456_6	702_456_31	192_456_1	271_456_1	272_012_85	89_46_117	397_456_92	394_456_44	52_456_13	84_456_113	536_456_154	799_456_89	527_456_246	424_456_1	1405_456_20
216_456_17	1268_456_7	1144_012_31	211_456_71	666_456_14	760_0125_34	131_012_1	215_456_50	493_012_21	1547_456_144	1776_456_13	210_456_1	28_012_1	289_456_1	1468_46_1	544_456_26	8_012_1	285_456_7	715_456_12	711_456_1	121_456_35	58_456_52	55_456_27	1066_456_18	414_456_1	415_456_45	360_456_1	18_012_12	1411_012_44	375_456_31	597_456_1	598_456_1	706_012_1	310_456_32	986_456_35	892_456_7	702_456_23	192_456_1	271_456_1	272_012_58	89_46_114	397_456_96	394_456_47	52_456_12	84_456_118	536_456_142	799_456_92	527_456_266	424_456_1	1405_456_19
216_456_16	1268_456_5	1144_012_22	211_456_61	666_456_15	760_0125_20	131_012_1	215_456_42	493_012_20	1547_456_145	1776_456_17	210_456_1	28_012_1	289_456_1	1468_46_2	544_456_25	8_012_1	285_456_6	715_456_13	121_456_33	58_456_50	55_456_30	1066_456_19	414_456_1	415_456_50	1405_456_21	18_012_12	1411_012_35	375_456_29	597_456_1	598_456_1	706_012_1	310_456_35	986_456_39	892_456_7	702_456_20	192_456_1	271_456_1	272_012_62	89_46_116	397_456_99	394_456_57	52_456_13	84_456_140	536_456_140	799_456_89	527_456_288	424_456_1	360_456_1	308_456_52
216_456_17	1268_456_3	1144_012_9	211_456_58	666_456_14	760_0125_12	131_012_1	215_456_39	493_012_16	1547_456_165	1776_456_18	210_456_1	28_012_1	289_456_1	1468_46_3	544_456_24	8_012_1	285_456_6	715_456_13	121_456_33	58_456_48	55_456_39	1066_456_18	414_456_1	415_456_54	1405_456_20	18_012_10	1411_012_18	375_456_26	597_456_1	598_456_1	706_012_1	310_456_34	986_456_42	892_456_6	702_456_24	192_456_1	271_456_1	272_012_76	89_46_124	397_456_106	394_456_59	52_456_15	84_456_144	536_456_148	799_456_99	527_456_299	424_456_1	360_456_1	308_456_57
216_456_13	1268_456_2	1144_012_4	211_456_65	666_456_13	760_0125_10	131_012_1	215_456_33	493_012_14	1547_456_151	1776_456_16	210_456_1	28_012_1	289_456_1	1468_46_3	544_456_26	8_012_1	285_456_11	715_456_14	121_456_29	58_456_46	55_456_44	1066_456_22	414_456_1	415_456_62	1405_456_16	18_012_5	1411_012_56	375_456_24	597_456_1	598_456_1	706_012_1	310_456_35	986_456_36	892_456_6	702_456_23	192_456_1	271_456_1	272_012_64	89_46_132	397_456_125	394_456_62	52_456_15	84_456_154	536_456_154	799_456_101	527_456_301	424_456_1	360_456_1	308_456_63
216_456_11	215_456_38	210_456_1	211_456_65	666_456_8	760_0125_10	131_012_1	493_012_11	1547_456_148	1776_456_15	28_012_1	289_456_1	1468_46_3	544_456_20	8_012_1	285_456_12	715_456_15	121_456_25	58_456_46	55_456_43	1066_456_25	414_456_1	415_456_69	1405_456_13	18_012_3	1411_012_95	375_456_26	597_456_1	598_456_1	310_456_32	986_456_33	892_456_7	702_456_19	192_456_1	271_456_1	272_012_42	89_46_151	397_456_127	394_456_59	52_456_14	84_456_160	536_456_162	799_456_104	527_456_308	424_456_1	360_456_1	308_456_65	240_456_191	386_456_49	102_456_241
216_456_13	215_456_41	210_456_1	211_456_61	666_456_5	760_0125_9	131_012_1	493_012_10	1547_456_152	1776_456_16	28_012_1	289_456_1	1468_46_4	544_456_16	8_012_1	285_456_14	715_456_14	121_456_28	58_456_47	55_456_44	1066_456_31	414_456_1	415_456_63	1405_456_12	18_012_11	1411_012_80	375_456_30	597_456_1	598_456_1	310_456_34	986_456_40	892_456_6	702_456_23	192_456_1	271_456_1	272_012_31	89_46_167	397_456_119	394_456_62	52_456_18	84_456_164	536_456_159	799_456_104	527_456_315	424_456_1	360_456_1	308_456_73	240_456_189	386_456_45	102_456_225
216_456_13	215_456_41	210_456_1	211_456_58	666_456_7	760_0125_20	131_012_1	493_012_10	1547_456_165	1776_456_16	28_012_1	289_456_1	1468_46_1	544_456_13	8_012_1	285_456_18	715_456_16	121_456_28	58_456_48	55_456_53	1066_456_34	414_456_1	415_456_63	1405_456_9	18_012_15	1411_012_50	375_456_29	597_456_1	598_456_1	310_456_40	986_456_40	892_456_9	702_456_25	192_456_1	271_456_1	272_012_43	89_46_178	397_456_121	394_456_57	52_456_19	84_456_150	536_456_170	799_456_107	527_456_325	424_456_1	360_456_1	308_456_81	240_456_209	386_456_51	102_456_220
216_456_17	215_456_39	210_456_1	211_456_60	666_456_7	760_0125_42	131_012_1	493_012_20	1547_456_158	1776_456_14	28_012_1	289_456_1	1468_46_1	544_456_14	8_012_1	285_456_19	715_456_14	121_456_25	58_456_45	55_456_52	1066_456_35	414_456_1	536_456_173	1405_456_8	18_012_10	1411_012_25	375_456_30	597_456_1	598_456_1	310_456_43	986_456_34	892_456_9	702_456_32	192_456_1	271_456_1	272_012_43	89_46_172	397_456_120	394_456_52	52_456_20	84_456_156	415_456_62	799_456_112	527_456_310	424_456_1	360_456_1	308_456_80	240_456_219	386_456_59	102_456_211
216_456_17	215_456_42	210_456_1	211_456_58	666_456_5	760_0125_41	131_012_1	493_012_23	1547_456_155	1776_456_15	28_012_1	289_456_1	1468_46_1	544_456_11	8_012_1	285_456_19	715_456_11	121_456_24	58_456_42	55_456_60	1066_456_41	414_456_1	536_456_173	1405_456_5	18_012_10	1411_012_21	375_456_38	597_456_1	598_456_1	310_456_48	986_456_34	892_456_12	702_456_33	192_456_1	271_456_1	272_012_37	89_46_188	397_456_118	394_456_56	52_456_14	84_456_151	415_456_56	799_456_116	527_456_299	424_456_1	360_456_1	308_456_84	240_456_245	386_456_59	102_456_199
216_456_18	215_456_47	210_456_1	211_456_57	666_456_4	760_0125_22	131_012_1	493_012_21	1547_456_143	1776_456_15	28_012_1	289_456_1	1468_46_1	544_456_10	8_012_1	285_456_24	715_456_14	121_456_24	58_456_48	55_456_54	1066_456_43	414_456_1	536_456_169	1405_456_2	18_012_6	1411_012_37	375_456_42	597_456_1	598_456_1	310_456_42	986_456_31	892_456_17	702_456_33	192_456_1	271_456_1	272_012_42	89_46_193	397_456_117	394_456_57	52_456_12	84_456_158	415_456_51	799_456_124	527_456_297	424_456_1	360_456_1	308_456_78	240_456_270	386_456_57	102_456_197
216_456_15	215_456_51	210_456_1	211_456_59	666_456_3	760_0125_6	131_012_1	493_012_23	1547_456_130	1776_456_13	28_012_1	289_456_1	1468_46_1	544_456_7	8_012_1	285_456_21	715_456_16	121_456_25	58_456_47	55_456_54	1066_456_43	414_456_1	536_456_163	1405_456_1	18_012_3	1411_012_47	375_456_44	597_456_1	598_456_1	310_456_41	986_456_29	892_456_21	702_456_33	192_456_1	271_456_1	272_012_58	89_46_196	397_456_96	394_456_61	52_456_11	84_456_155	415_456_48	799_456_130	527_456_305	424_456_1	360_456_1	308_456_84	240_456_301	386_456_59	102_456_182
216_456_9	215_456_52	210_456_1	211_456_69	666_456_3	760_0125_3	131_012_1	493_012_31	1547_456_123	1776_456_11	28_012_1	289_456_1	1468_46_1	544_456_6	8_012_1	285_456_19	715_456_16	121_456_38	58_456_57	55_456_51	1066_456_41	414_456_1	415_456_52	18_012_6	1411_012_56	375_456_53	597_456_1	598_456_1	310_456_45	986_456_21	892_456_24	702_456_30	192_456_1	271_456_1	272_012_48	89_46_198	397_456_88	394_456_61	52_456_8	84_456_152	536_456_157	799_456_138	527_456_305	424_456_1	360_456_1	308_456_93	240_456_343	386_456_54	102_456_189	847_456_98
216_456_7	215_456_58	210_456_1	211_456_70	666_456_3	760_0125_2	131_012_1	493_012_16	1547_456_117	1776_456_10	28_012_1	289_456_1	544_456_5	8_012_1	285_456_24	715_456_18	121_456_45	58_456_60	55_456_50	1066_456_42	414_456_1	415_456_48	18_012_4	1411_012_41	375_456_41	598_456_1	310_456_44	986_456_18	892_456_27	702_456_35	192_456_1	271_456_1	272_012_31	89_46_200	397_456_86	394_456_74	52_456_7	84_456_160	536_456_156	799_456_143	527_456_324	424_456_1	360_456_1	308_456_81	240_456_371	386_456_49	102_456_194	847_456_107	39_456_1	782_456_35
216_456_7	215_456_64	210_456_1	211_456_72	666_456_1	760_0125_4	131_012_1	493_012_13	1547_456_108	1776_456_7	28_012_1	289_456_1	544_456_4	8_012_1	285_456_25	715_456_19	121_456_53	58_456_63	55_456_48	1066_456_39	414_456_1	415_456_43	18_012_6	1411_012_30	375_456_42	598_456_1	310_456_34	986_456_13	892_456_28	702_456_32	192_456_1	271_456_1	272_012_38	89_46_204	397_456_81	394_456_74	52_456_2	84_456_173	536_456_167	799_456_143	527_456_326	424_456_1	360_456_1	308_456_78	240_456_392	386_456_51	102_456_211	847_456_119	39_456_1	782_456_40
216_456_9	215_456_57	210_456_1	211_456_74	760_0125_6	131_012_1	493_012_9	1547_456_108	1776_456_3	28_012_1	289_456_1	544_456_4	8_012_1	285_456_25	715_456_16	121_456_62	58_456_57	55_456_50	1066_456_44	414_456_1	415_456_40	18_012_8	1411_012_49	375_456_49	598_456_1	310_456_34	986_456_7	892_456_24	702_456_26	192_456_1	271_456_1	272_012_31	89_46_217	397_456_81	394_456_70	52_456_1	84_456_178	536_456_161	799_456_143	527_456_324	424_456_1	360_456_1	308_456_83	240_456_414	386_456_55	102_456_210	847_456_130	39_456_1	782_456_40	332_456_17
216_456_13	215_456_59	210_456_1	211_456_74	760_0125_4	131_012_1	493_012_3	1547_456_96	1776_456_1	28_012_1	289_456_1	544_456_2	8_012_1	285_456_30	715_456_16	121_456_69	58_456_52	55_456_48	52_456_1	414_456_1	415_456_37	18_012_7	1411_012_58	375_456_52	598_456_1	310_456_27	986_456_5	892_456_21	702_456_31	192_456_1	271_456_1	272_012_27	89_46_223	397_456_87	394_456_72	1066_456_43	84_456_180	536_456_171	799_456_146	527_456_329	424_456_1	360_456_1	308_456_86	240_456_400	386_456_49	102_456_224	847_456_137	39_456_1	782_456_39	332_456_10
216_456_17	215_456_60	210_456_1	211_456_75	760_0125_2	131_012_1	493_012_8	1547_456_94	1776_456_1	28_012_1	289_456_1	544_456_2	8_012_1	285_456_27	715_456_18	121_456_62	58_456_48	55_456_46	52_456_1	414_456_1	415_456_27	18_012_9	1411_012_71	375_456_53	598_456_1	310_456_23	986_456_5	892_456_22	702_456_40	192_456_1	271_456_1	272_012_29	89_46_229	397_456_98	394_456_70	1066_456_45	84_456_175	536_456_180	799_456_145	527_456_331	424_456_1	360_456_1	308_456_94	240_456_385	386_456_46	102_456_238	847_456_146	39_456_1	782_456_33	332_456_4
216_456_20	215_456_65	210_456_1	211_456_68	760_0125_7	131_012_1	493_012_5	1547_456_84	28_012_1	544_456_1	8_012_1	285_456_32	715_456_18	121_456_57	58_456_48	55_456_45	52_456_1	414_456_1	415_456_23	1998_456_8	1411_012_84	375_456_55	598_456_1	310_456_16	986_456_2	892_456_16	702_456_45	192_456_1	271_456_1	272_012_47	89_46_237	397_456_97	394_456_76	1066_456_45	84_456_186	536_456_170	799_456_144	527_456_340	424_456_1	360_456_1	308_456_86	240_456_392	386_456_43	102_456_242	847_456_143	39_456_1	782_456_26	332_456_4	64_456_63	65_012_137
605_456_122	216_456_20	881_456_11	215_456_77	155_456_1	886_456_5	210_456_1	211_456_65	158_456_5	760_0125_4	310_456_13	986_456_1	618_456_53	702_456_41	332_456_3	28_012_1	271_456_1	272_012_36	89_46_263	397_456_96	65_012_192	394_456_67	252_456_12	1904_456_75	52_456_1	84_456_194	493_012_2	1547_456_73	415_456_16	1429_456_2	112_456_1	799_456_148	180_456_36	527_456_344	1442_456_1	401_456_1	598_456_1	1560_456_99	8_012_1	328_456_1	255_456_1	285_456_41	715_456_27	360_456_1	1035_456_51	308_456_85	569_456_2	892_456_22	466_456_1	64_456_60
605_456_127	216_456_18	881_456_9	215_456_80	155_456_1	886_456_5	210_456_1	211_456_64	158_456_2	760_0125_2	310_456_9	618_456_56	702_456_39	332_456_3	28_012_1	271_456_1	272_012_29	89_46_286	397_456_109	65_012_154	394_456_71	252_456_10	1904_456_80	52_456_1	84_456_202	493_012_1	1547_456_57	415_456_20	1429_456_1	112_456_1	799_456_138	180_456_35	527_456_336	1442_456_1	401_456_1	598_456_1	1560_456_103	8_012_1	328_456_1	255_456_1	285_456_39	715_456_29	360_456_1	1035_456_57	308_456_86	569_456_2	892_456_23	466_456_1	64_456_55	414_456_1
605_456_128	216_456_20	881_456_8	215_456_80	155_456_1	886_456_5	210_456_1	211_456_70	158_456_4	760_0125_4	310_456_6	618_456_62	702_456_35	332_456_3	28_012_1	271_456_1	272_012_26	89_46_274	397_456_119	65_012_117	394_456_73	252_456_12	1904_456_78	52_456_1	84_456_196	493_012_2	1547_456_51	415_456_26	1429_456_2	112_456_1	799_456_142	180_456_26	527_456_313	1442_456_1	401_456_1	598_456_1	1560_456_95	8_012_1	328_456_1	255_456_1	285_456_37	715_456_33	360_456_1	1035_456_58	308_456_85	569_456_2	892_456_23	466_456_1	64_456_46	414_456_1
605_456_127	216_456_18	881_456_7	215_456_77	155_456_1	886_456_5	210_456_1	211_456_60	158_456_4	760_0125_5	310_456_5	618_456_61	702_456_35	332_456_3	28_012_1	271_456_1	272_012_38	89_46_291	397_456_131	65_012_99	394_456_81	252_456_18	1904_456_79	52_456_1	84_456_196	493_012_1	1547_456_41	415_456_26	1429_456_7	112_456_1	799_456_137	180_456_21	527_456_333	1442_456_1	401_456_1	598_456_1	1560_456_100	8_012_1	328_456_1	255_456_1	285_456_45	715_456_36	360_456_1	1035_456_60	308_456_91	569_456_1	892_456_21	466_456_1	64_456_48	414_456_1
605_456_134	216_456_24	881_456_4	215_456_78	155_456_1	886_456_4	210_456_1	211_456_63	158_456_5	760_0125_3	310_456_4	618_456_57	702_456_34	332_456_2	28_012_1	271_456_1	272_012_58	89_46_279	397_456_136	65_012_81	394_456_79	252_456_16	1904_456_87	52_456_1	84_456_197	255_456_1	1547_456_32	415_456_36	1429_456_8	112_456_1	799_456_142	180_456_16	527_456_333	1442_456_1	401_456_1	598_456_1	1560_456_100	8_012_1	328_456_1	285_456_51	715_456_39	360_456_1	1035_456_57	308_456_96	892_456_22	466_456_1	64_456_55	414_456_1	467_456_101	1273_456_10
605_456_140	216_456_26	881_456_4	215_456_75	155_456_1	886_456_4	210_456_1	211_456_64	158_456_2	310_456_4	618_456_60	702_456_32	332_456_1	28_012_1	271_456_1	272_012_69	89_46_288	397_456_133	65_012_68	394_456_85	252_456_22	1904_456_87	52_456_1	84_456_196	255_456_1	1547_456_27	415_456_32	1429_456_12	112_456_1	799_456_145	180_456_17	527_456_325	1442_456_1	401_456_1	598_456_1	1560_456_96	8_012_1	328_456_1	285_456_51	467_456_101	360_456_1	1035_456_61	308_456_98	892_456_19	466_456_1	64_456_50	414_456_1	715_456_42	1273_456_8	192_456_1
605_456_153	216_456_25	881_456_1	215_456_77	155_456_1	886_456_3	210_456_1	211_456_73	598_456_1	310_456_5	618_456_64	702_456_29	192_456_1	271_456_1	272_012_67	89_46_274	397_456_136	65_012_75	394_456_91	252_456_21	1904_456_92	52_456_1	84_456_198	255_456_1	1547_456_27	415_456_43	1429_456_14	28_012_1	799_456_139	180_456_14	527_456_327	1442_456_1	401_456_1	1560_456_103	8_012_1	328_456_1	285_456_42	467_456_91	360_456_1	1035_456_57	308_456_95	892_456_17	466_456_1	64_456_55	414_456_1	715_456_42	1273_456_8	460_456_181	121_456_65	168_456_1
605_456_181	216_456_30	881_456_1	215_456_76	155_456_1	886_456_4	210_456_1	211_456_85	598_456_1	310_456_5	618_456_57	702_456_27	192_456_1	271_456_1	272_012_62	89_46_285	397_456_144	65_012_125	394_456_85	252_456_31	1904_456_95	52_456_1	84_456_196	255_456_1	1547_456_28	415_456_47	1429_456_14	28_012_1	799_456_139	180_456_7	527_456_301	1442_456_1	401_456_1	1560_456_101	8_012_1	328_456_1	285_456_35	467_456_85	360_456_1	1035_456_51	308_456_88	892_456_18	466_456_1	64_456_63	414_456_1	715_456_47	1273_456_7	460_456_170	121_456_57	168_456_1
605_456_173	216_456_28	881_456_1	215_456_77	155_456_1	886_456_4	210_456_1	211_456_86	598_456_1	310_456_4	618_456_56	702_456_27	192_456_1	271_456_1	272_012_77	89_46_298	397_456_130	65_012_124	394_456_75	252_456_38	1904_456_97	52_456_1	84_456_194	255_456_1	1547_456_28	415_456_48	1429_456_16	28_012_1	799_456_137	180_456_10	527_456_293	1442_456_1	401_456_1	1560_456_101	8_012_1	328_456_1	285_456_31	467_456_79	360_456_1	1035_456_52	308_456_76	892_456_16	466_456_1	64_456_65	414_456_1	715_456_54	1273_456_9	460_456_166	121_456_45	168_456_1
605_456_195	216_456_30	881_456_1	215_456_74	155_456_1	886_456_3	210_456_1	211_456_78	598_456_1	310_456_2	618_456_62	702_456_23	192_456_1	271_456_1	272_012_85	89_46_313	397_456_119	65_012_108	394_456_66	252_456_40	1904_456_91	52_456_1	84_456_184	255_456_1	1547_456_27	415_456_53	1429_456_16	28_012_1	799_456_140	180_456_10	527_456_276	1442_456_1	401_456_1	1560_456_105	8_012_1	328_456_1	285_456_27	467_456_81	360_456_1	1035_456_55	308_456_84	892_456_15	466_456_1	64_456_68	414_456_1	715_456_56	1273_456_8	460_456_185	121_456_39	168_456_1
605_456_199	216_456_33	881_456_1	215_456_72	155_456_1	886_456_2	210_456_1	211_456_75	598_456_1	310_456_1	618_456_68	702_456_23	192_456_1	271_456_1	272_012_78	89_46_328	397_456_133	65_012_93	394_456_57	252_456_41	1904_456_85	52_456_1	84_456_185	255_456_1	1547_456_27	415_456_46	1429_456_17	28_012_1	799_456_145	180_456_4	527_456_270	1442_456_1	401_456_1	1560_456_102	8_012_1	328_456_1	285_456_25	467_456_88	360_456_1	1035_456_57	308_456_86	892_456_14	466_456_1	64_456_72	414_456_1	715_456_57	1273_456_10	460_456_193	121_456_39	168_456_1
605_456_196	216_456_41	881_456_1	215_456_72	155_456_1	886_456_2	210_456_1	211_456_84	598_456_1	618_456_68	702_456_19	192_456_1	271_456_1	272_012_56	89_46_318	397_456_142	65_012_134	394_456_41	252_456_44	1904_456_71	52_456_1	84_456_187	255_456_1	1547_456_26	415_456_38	1429_456_14	28_012_1	799_456_143	180_456_4	527_456_272	1442_456_1	401_456_1	1560_456_103	8_012_1	328_456_1	285_456_22	467_456_88	360_456_1	1035_456_58	308_456_84	892_456_18	466_456_1	64_456_73	414_456_1	715_456_56	1273_456_10	460_456_187	121_456_41	168_456_1	240_456_436
605_456_202	216_456_40	881_456_1	215_456_66	155_456_1	886_456_2	210_456_1	211_456_90	598_456_1	618_456_76	702_456_21	192_456_1	271_456_1	272_012_53	89_46_310	397_456_147	65_012_130	394_456_38	252_456_49	1904_456_78	52_456_1	84_456_192	255_456_1	1547_456_23	415_456_34	1429_456_14	28_012_1	799_456_141	180_456_6	527_456_293	1442_456_1	401_456_1	1560_456_96	8_012_1	328_456_1	285_456_28	467_456_85	360_456_1	1035_456_57	308_456_90	892_456_21	466_456_1	64_456_68	414_456_1	715_456_55	1273_456_11	460_456_176	121_456_55	168_456_1	240_456_443
605_456_199	216_456_38	881_456_1	215_456_69	155_456_1	886_456_1	210_456_1	211_456_82	598_456_1	618_456_89	702_456_13	192_456_1	271_456_1	272_012_99	89_46_298	397_456_154	65_012_124	394_456_36	252_456_43	1904_456_81	52_456_1	84_456_184	255_456_1	1547_456_23	415_456_30	1429_456_17	28_012_1	799_456_144	180_456_8	527_456_306	1442_456_1	401_456_1	1560_456_96	8_012_1	328_456_1	285_456_28	467_456_90	360_456_1	1035_456_50	308_456_109	892_456_18	466_456_1	64_456_65	414_456_1	715_456_58	1273_456_9	460_456_172	121_456_63	168_456_1	240_456_442
605_456_195	216_456_31	881_456_1	215_456_68	155_456_1	210_456_1	211_456_78	598_456_1	618_456_105	702_456_8	192_456_1	271_456_1	272_012_115	89_46_292	397_456_154	65_012_94	394_456_32	252_456_32	1904_456_78	52_456_1	84_456_177	255_456_1	1547_456_19	415_456_30	1429_456_18	28_012_1	799_456_141	180_456_11	527_456_307	1442_456_1	401_456_1	1560_456_76	8_012_1	328_456_1	285_456_29	467_456_92	360_456_1	1035_456_50	308_456_126	892_456_13	466_456_1	64_456_57	414_456_1	715_456_49	1273_456_5	460_456_173	121_456_80	168_456_1	240_456_434	386_456_60
605_456_191	216_456_27	881_456_1	215_456_70	155_456_1	210_456_1	211_456_76	598_456_1	618_456_131	702_456_10	192_456_1	271_456_1	272_012_63	89_46_290	397_456_146	65_012_96	394_456_26	252_456_20	1904_456_74	52_456_1	84_456_165	255_456_1	1547_456_19	415_456_24	1429_456_28	28_012_1	799_456_144	180_456_10	527_456_334	1442_456_1	401_456_1	1560_456_63	8_012_1	328_456_1	285_456_27	467_456_104	360_456_1	1035_456_52	308_456_133	892_456_7	466_456_1	64_456_60	414_456_1	715_456_42	1273_456_5	460_456_161	121_456_86	168_456_1	240_456_431	386_456_59
605_456_200	216_456_16	881_456_1	215_456_73	155_456_1	210_456_1	211_456_75	598_456_1	618_456_136	702_456_11	192_456_1	271_456_1	272_012_32	89_46_304	397_456_139	65_012_74	394_456_27	252_456_13	1904_456_73	52_456_1	84_456_171	255_456_1	1547_456_18	415_456_27	1429_456_24	28_012_1	799_456_143	180_456_10	527_456_336	1442_456_1	401_456_1	1560_456_63	8_012_1	328_456_1	285_456_21	467_456_105	360_456_1	1035_456_47	308_456_144	892_456_3	466_456_1	64_456_62	414_456_1	715_456_36	1273_456_4	460_456_174	121_456_90	168_456_1	240_456_406	386_456_57
605_456_203	216_456_12	881_456_1	215_456_74	155_456_1	210_456_1	211_456_74	598_456_1	618_456_138	702_456_11	192_456_1	271_456_1	272_012_28	89_46_309	397_456_151	65_012_65	394_456_30	252_456_17	1904_456_82	52_456_1	84_456_179	255_456_1	1547_456_19	415_456_33	1429_456_29	799_456_121	180_456_13	527_456_354	1442_456_1	401_456_1	1560_456_59	8_012_1	285_456_18	467_456_98	360_456_1	1035_456_42	308_456_156	892_456_4	466_456_1	414_456_1	715_456_38	1273_456_8	460_456_170	121_456_92	168_456_1	240_456_412	386_456_55	102_456_203	484_012_1	163_456_10
605_456_213	216_456_12	881_456_1	215_456_84	155_456_1	210_456_1	211_456_76	598_456_1	618_456_140	702_456_15	192_456_1	271_456_1	272_012_51	89_46_303	397_456_144	65_012_67	394_456_37	252_456_15	1904_456_93	52_456_1	84_456_176	255_456_1	1547_456_16	415_456_36	1429_456_31	799_456_128	180_456_13	527_456_347	1442_456_1	401_456_1	1560_456_49	8_012_1	285_456_15	467_456_103	360_456_1	1035_456_31	308_456_158	892_456_3	466_456_1	414_456_1	715_456_40	1273_456_10	460_456_166	121_456_101	168_456_1	240_456_413	386_456_44	102_456_208	484_012_1	163_456_11
605_456_230	216_456_10	881_456_1	215_456_79	155_456_1	210_456_1	211_456_68	598_456_1	618_456_136	702_456_18	192_456_1	271_456_1	272_012_46	89_46_295	397_456_135	65_012_65	394_456_41	252_456_13	1904_456_112	52_456_1	84_456_164	255_456_1	1547_456_15	415_456_43	1429_456_31	799_456_129	180_456_13	527_456_339	1442_456_1	401_456_1	1560_456_50	8_012_1	285_456_15	467_456_102	360_456_1	1035_456_36	308_456_150	892_456_4	466_456_1	414_456_1	715_456_35	1273_456_13	460_456_149	121_456_102	168_456_1	240_456_441	386_456_43	102_456_215	484_012_1	163_456_8
605_456_249	216_456_9	881_456_1	215_456_87	155_456_1	210_456_1	211_456_67	598_456_1	618_456_138	702_456_16	192_456_1	271_456_1	272_012_41	89_46_284	397_456_139	65_012_60	394_456_35	252_456_14	1904_456_118	52_456_1	84_456_174	255_456_1	1547_456_13	415_456_48	1429_456_34	799_456_129	180_456_8	527_456_333	1442_456_1	401_456_1	1560_456_41	8_012_1	285_456_18	467_456_112	360_456_1	1035_456_34	308_456_159	892_456_4	466_456_1	414_456_1	715_456_35	1273_456_14	460_456_138	121_456_99	168_456_1	240_456_461	386_456_39	102_456_229	484_012_1	163_456_6
605_456_282	216_456_6	881_456_1	215_456_90	155_456_1	210_456_1	211_456_56	598_456_1	618_456_132	702_456_15	192_456_1	271_456_1	272_012_27	89_46_278	397_456_146	65_012_104	394_456_49	252_456_14	1904_456_117	52_456_1	84_456_175	255_456_1	1547_456_9	415_456_51	1429_456_32	799_456_123	180_456_9	527_456_314	1442_456_1	401_456_1	1560_456_34	8_012_1	285_456_23	467_456_103	360_456_1	1035_456_31	308_456_160	892_456_5	466_456_1	414_456_1	715_456_35	1273_456_13	460_456_136	121_456_95	168_456_1	240_456_484	386_456_34	102_456_250	484_012_1	163_456_7
605_456_270	216_456_7	881_456_1	215_456_78	155_456_1	210_456_1	211_456_50	598_456_1	618_456_121	702_456_24	192_456_1	271_456_1	272_012_22	89_46_252	397_456_149	65_012_116	394_456_54	252_456_20	1904_456_121	52_456_1	84_456_172	255_456_1	1547_456_12	415_456_43	1429_456_24	799_456_133	180_456_7	527_456_317	1442_456_1	401_456_1	1560_456_31	8_012_1	285_456_23	467_456_103	360_456_1	1035_456_34	308_456_163	892_456_4	466_456_1	414_456_1	715_456_28	1273_456_11	460_456_133	121_456_85	168_456_1	240_456_524	386_456_30	102_456_240	484_012_1	163_456_9
605_456_278	216_456_6	881_456_1	215_456_75	155_456_1	210_456_1	211_456_49	598_456_1	618_456_119	702_456_26	192_456_1	271_456_1	272_012_11	89_46_239	397_456_156	65_012_94	394_456_58	252_456_17	1904_456_118	52_456_1	84_456_168	255_456_1	1547_456_9	415_456_39	1429_456_25	799_456_139	180_456_6	527_456_327	1442_456_1	401_456_1	1560_456_31	8_012_1	285_456_25	467_456_100	360_456_1	1035_456_37	308_456_152	892_456_2	466_456_1	414_456_1	715_456_28	1273_456_7	460_456_131	121_456_77	168_456_1	240_456_504	386_456_25	102_456_240	484_012_1	163_456_6
605_456_267	216_456_8	881_456_1	215_456_78	155_456_1	210_456_1	211_456_41	598_456_1	618_456_123	702_456_28	192_456_1	271_456_1	272_012_14	89_46_240	397_456_154	65_012_71	394_456_58	252_456_20	1904_456_114	52_456_1	84_456_162	255_456_1	1547_456_9	415_456_39	1429_456_34	799_456_135	180_456_3	527_456_353	1442_456_1	401_456_1	1560_456_30	8_012_1	285_456_25	467_456_95	360_456_1	1035_456_37	308_456_141	892_456_1	466_456_1	414_456_1	715_456_24	1273_456_4	460_456_136	121_456_77	168_456_1	240_456_506	386_456_22	102_456_236	484_012_1	163_456_10
605_456_246	216_456_7	881_456_1	215_456_80	155_456_1	210_456_1	211_456_41	598_456_1	618_456_115	702_456_37	192_456_1	271_456_1	272_012_13	89_46_252	397_456_161	65_012_69	394_456_57	252_456_19	1904_456_110	52_456_1	84_456_160	255_456_1	1547_456_7	415_456_33	1429_456_32	799_456_128	180_456_6	527_456_362	1442_456_1	401_456_1	1560_456_26	8_012_1	285_456_19	467_456_106	360_456_1	1035_456_40	308_456_144	892_456_1	466_456_1	414_456_1	715_456_24	1273_456_7	460_456_136	121_456_84	168_456_1	240_456_519	386_456_23	102_456_239	484_012_1	163_456_17
605_456_228	216_456_10	881_456_1	215_456_80	210_456_1	211_456_41	598_456_1	702_456_39	192_456_1	271_456_1	272_012_9	89_46_245	397_456_165	65_012_95	394_456_64	252_456_16	1904_456_100	52_456_1	84_456_168	255_456_1	1547_456_7	415_456_27	1429_456_38	799_456_116	180_456_3	527_456_395	1442_456_1	401_456_1	1560_456_23	8_012_1	285_456_15	467_456_107	360_456_1	1035_456_38	308_456_138	618_456_130	466_456_1	414_456_1	715_456_19	1273_456_10	460_456_139	121_456_83	168_456_1	240_456_531	386_456_21	102_456_234	484_012_1	163_456_16	847_456_228	424_456_1
605_456_211	216_456_10	881_456_1	215_456_96	210_456_1	211_456_50	598_456_1	702_456_37	192_456_1	271_456_1	272_012_1	89_46_247	397_456_168	65_012_99	394_456_66	252_456_17	1904_456_94	52_456_1	84_456_187	255_456_1	1547_456_5	415_456_22	1429_456_32	799_456_105	180_456_2	527_456_433	1442_456_1	401_456_1	1560_456_21	8_012_1	285_456_11	467_456_114	360_456_1	1035_456_41	308_456_133	618_456_130	466_456_1	414_456_1	715_456_24	1273_456_11	460_456_143	121_456_78	168_456_1	240_456_521	386_456_26	102_456_253	484_012_1	163_456_19	847_456_235	424_456_1
605_456_210	216_456_11	881_456_1	215_456_110	210_456_1	211_456_47	598_456_1	702_456_36	192_456_1	271_456_1	391_456_1	89_46_262	397_456_158	65_012_95	394_456_62	252_456_15	1904_456_86	52_456_1	84_456_179	255_456_1	1547_456_4	415_456_20	1429_456_31	799_456_104	180_456_2	527_456_450	1442_456_1	401_456_1	1560_456_18	8_012_1	285_456_11	467_456_111	360_456_1	1035_456_47	308_456_134	618_456_114	466_456_1	414_456_1	715_456_28	1273_456_15	460_456_141	121_456_79	168_456_1	240_456_534	386_456_27	102_456_254	484_012_1	163_456_17	847_456_237	424_456_1
605_456_209	216_456_10	881_456_1	215_456_114	210_456_1	211_456_50	598_456_1	702_456_33	192_456_1	271_456_1	391_456_1	89_46_254	397_456_165	65_012_71	394_456_63	252_456_16	1904_456_79	52_456_1	84_456_188	255_456_1	1547_456_3	415_456_21	1429_456_34	799_456_96	180_456_1	527_456_448	1442_456_1	401_456_1	1560_456_13	8_012_1	285_456_13	467_456_118	360_456_1	1035_456_44	308_456_120	618_456_118	466_456_1	414_456_1	715_456_34	1273_456_16	460_456_152	121_456_90	168_456_1	240_456_556	386_456_24	102_456_257	484_012_1	163_456_14	847_456_252	424_456_1
605_456_200	216_456_11	881_456_1	215_456_116	210_456_1	211_456_50	598_456_1	702_456_34	192_456_1	271_456_1	391_456_1	89_46_241	397_456_187	65_012_58	394_456_59	252_456_12	1904_456_85	52_456_1	84_456_188	255_456_1	1547_456_2	415_456_15	1429_456_31	799_456_91	180_456_3	527_456_453	1442_456_1	401_456_1	1560_456_12	8_012_1	285_456_8	467_456_128	360_456_1	1035_456_47	308_456_120	618_456_114	466_456_1	414_456_1	715_456_30	1273_456_18	460_456_161	121_456_89	168_456_1	240_456_548	386_456_25	102_456_254	484_012_1	163_456_16	847_456_253	424_456_1
605_456_192	216_456_10	881_456_1	215_456_131	210_456_1	211_456_56	598_456_1	702_456_29	192_456_1	271_456_1	391_456_1	89_46_238	397_456_186	65_012_45	394_456_39	252_456_13	1904_456_94	52_456_1	84_456_201	255_456_1	414_456_1	415_456_15	1429_456_25	799_456_91	180_456_3	527_456_471	401_456_1	1560_456_7	8_012_1	285_456_11	467_456_134	360_456_1	1035_456_44	308_456_113	618_456_109	466_456_1	715_456_32	1273_456_20	460_456_179	121_456_82	168_456_1	240_456_558	386_456_39	102_456_239	484_012_1	163_456_17	847_456_246	39_456_1	1995_456_57	58_456_31
605_456_174	216_456_7	881_456_1	215_456_143	210_456_1	211_456_62	598_456_1	702_456_25	192_456_1	271_456_1	391_456_1	89_46_228	397_456_183	65_012_49	394_456_41	252_456_14	1904_456_95	52_456_1	84_456_217	255_456_1	414_456_1	415_456_14	1429_456_17	799_456_96	180_456_2	527_456_483	401_456_1	1560_456_1	8_012_1	285_456_10	467_456_144	360_456_1	1035_456_36	308_456_111	618_456_112	466_456_1	715_456_33	1273_456_21	460_456_180	121_456_73	168_456_1	240_456_585	386_456_44	102_456_240	484_012_1	163_456_20	847_456_246	39_456_1	1995_456_57	58_456_27
605_456_164	216_456_6	881_456_1	215_456_159	210_456_1	211_456_62	598_456_1	702_456_21	192_456_1	271_456_1	391_456_1	89_46_224	397_456_194	65_012_51	394_456_30	252_456_11	1904_456_88	52_456_1	84_456_237	255_456_1	414_456_1	415_456_10	1429_456_14	799_456_90	180_456_1	527_456_487	401_456_1	1560_456_1	8_012_1	285_456_6	467_456_166	360_456_1	1035_456_26	308_456_98	618_456_105	466_456_1	715_456_40	1273_456_27	460_456_176	121_456_70	168_456_1	240_456_587	386_456_45	102_456_234	484_012_1	163_456_26	847_456_251	39_456_1	1995_456_51	58_456_19
605_456_166	216_456_7	881_456_1	215_456_145	210_456_1	211_456_61	598_456_1	702_456_18	192_456_1	271_456_1	391_456_1	89_46_222	397_456_211	65_012_72	394_456_31	252_456_11	1904_456_84	52_456_1	84_456_255	255_456_1	414_456_1	415_456_10	1429_456_11	799_456_93	180_456_1	527_456_488	401_456_1	1560_456_1	8_012_1	285_456_5	467_456_189	360_456_1	1035_456_23	308_456_87	618_456_109	466_456_1	715_456_41	1273_456_26	460_456_178	121_456_67	168_456_1	240_456_597	386_456_45	102_456_233	484_012_1	163_456_30	847_456_243	39_456_1	1995_456_48	58_456_18
605_456_176	216_456_11	881_456_1	215_456_144	210_456_1	211_456_52	598_456_1	702_456_16	192_456_1	271_456_1	391_456_1	89_46_222	397_456_230	65_012_87	394_456_29	252_456_12	1904_456_77	52_456_1	84_456_268	255_456_1	414_456_1	415_456_8	1429_456_7	799_456_85	527_456_495	401_456_1	8_012_1	285_456_5	467_456_195	360_456_1	1035_456_14	308_456_89	618_456_96	466_456_1	715_456_44	1273_456_21	460_456_182	121_456_59	168_456_1	240_456_594	386_456_52	102_456_238	484_012_1	163_456_28	847_456_250	39_456_1	1995_456_53	58_456_23	782_456_22	55_456_78
605_456_171	216_456_13	881_456_1	215_456_133	210_456_1	211_456_52	598_456_1	702_456_15	192_456_1	271_456_1	391_456_1	89_46_214	397_456_237	65_012_65	394_456_29	252_456_15	1904_456_64	52_456_1	84_456_273	255_456_1	414_456_1	415_456_4	1429_456_7	799_456_90	527_456_498	401_456_1	8_012_1	285_456_5	467_456_193	360_456_1	1035_456_16	308_456_84	618_456_98	466_456_1	715_456_34	1273_456_24	460_456_178	121_456_56	168_456_1	240_456_606	386_456_47	102_456_233	484_012_1	163_456_34	847_456_242	39_456_1	1995_456_58	58_456_23	782_456_15	55_456_81
605_456_174	216_456_14	881_456_1	215_456_130	210_456_1	211_456_55	598_456_1	702_456_16	192_456_1	271_456_1	391_456_1	89_46_221	397_456_243	65_012_70	394_456_23	252_456_17	1904_456_53	52_456_1	84_456_270	255_456_1	414_456_1	415_456_5	1429_456_8	799_456_89	527_456_492	401_456_1	8_012_1	285_456_3	467_456_208	360_456_1	1035_456_22	308_456_86	618_456_82	466_456_1	715_456_36	1273_456_23	460_456_183	121_456_57	168_456_1	240_456_620	386_456_44	102_456_220	484_012_1	163_456_36	847_456_232	39_456_1	1995_456_57	58_456_31	782_456_11	55_456_68
605_456_179	216_456_16	881_456_1	215_456_118	210_456_1	211_456_49	598_456_1	702_456_18	192_456_1	271_456_1	391_456_1	89_46_231	397_456_257	65_012_75	394_456_23	252_456_11	1904_456_50	52_456_1	84_456_250	255_456_1	414_456_1	415_456_6	1429_456_6	799_456_80	527_456_477	401_456_1	8_012_1	285_456_5	467_456_211	360_456_1	1035_456_27	308_456_80	618_456_87	466_456_1	715_456_30	1273_456_22	460_456_186	121_456_52	168_456_1	240_456_631	386_456_33	102_456_227	484_012_1	163_456_32	847_456_231	39_456_1	1995_456_47	58_456_34	782_456_7	55_456_61
605_456_180	216_456_18	881_456_1	215_456_124	210_456_1	211_456_43	598_456_1	702_456_25	192_456_1	271_456_1	391_456_1	89_46_227	397_456_266	65_012_75	394_456_24	252_456_10	1904_456_49	52_456_1	84_456_244	255_456_1	414_456_1	415_456_7	1429_456_2	799_456_80	527_456_486	401_456_1	8_012_1	285_456_6	467_456_212	360_456_1	1035_456_29	308_456_69	618_456_78	466_456_1	715_456_29	1273_456_23	460_456_186	121_456_44	168_456_1	240_456_657	386_456_25	102_456_234	484_012_1	163_456_31	847_456_248	39_456_1	1995_456_48	58_456_37	782_456_4	55_456_45
605_456_180	216_456_17	881_456_1	215_456_133	210_456_1	211_456_46	598_456_1	702_456_24	192_456_1	271_456_1	391_456_1	89_46_225	397_456_253	65_012_55	394_456_16	252_456_14	1904_456_44	52_456_1	84_456_229	255_456_1	414_456_1	415_456_6	1429_456_1	799_456_70	527_456_501	401_456_1	8_012_1	285_456_3	467_456_190	360_456_1	1035_456_37	308_456_70	618_456_81	466_456_1	715_456_25	1273_456_23	460_456_177	121_456_46	168_456_1	240_456_636	386_456_24	102_456_229	484_012_1	163_456_30	847_456_260	39_456_1	1995_456_50	58_456_37	782_456_2	55_456_38
605_456_188	216_456_15	881_456_1	215_456_133	210_456_1	211_456_48	598_456_1	702_456_27	192_456_1	271_456_1	391_456_1	89_46_226	397_456_236	65_012_66	394_456_16	252_456_11	1904_456_47	52_456_1	84_456_256	255_456_1	414_456_1	415_456_1	1429_456_1	799_456_68	527_456_504	401_456_1	8_012_1	285_456_3	467_456_162	360_456_1	1035_456_45	308_456_61	618_456_76	466_456_1	715_456_22	1273_456_21	460_456_173	121_456_52	168_456_1	240_456_632	386_456_22	102_456_231	484_012_1	163_456_34	847_456_275	39_456_1	1995_456_49	58_456_32	782_456_1	55_456_32
605_456_215	216_456_10	881_456_1	215_456_123	210_456_1	211_456_39	598_456_1	702_456_23	192_456_1	391_456_1	89_46_237	397_456_230	65_012_77	394_456_13	252_456_7	1904_456_49	52_456_1	84_456_252	255_456_1	414_456_1	799_456_71	527_456_517	401_456_1	8_012_1	285_456_2	467_456_157	360_456_1	1035_456_47	308_456_59	618_456_72	466_456_1	715_456_16	1273_456_17	460_456_163	121_456_60	168_456_1	240_456_651	386_456_19	102_456_220	484_012_1	163_456_29	847_456_279	39_456_1	1995_456_51	58_456_26	55_456_25	131_012_1	1066_456_56	1472_456_128	536_456_125
605_456_221	216_456_9	881_456_1	215_456_126	210_456_1	211_456_45	598_456_1	702_456_19	192_456_1	391_456_1	89_46_243	397_456_234	65_012_92	394_456_12	252_456_4	1904_456_58	52_456_1	84_456_245	255_456_1	414_456_1	799_456_67	527_456_511	401_456_1	8_012_1	285_456_2	467_456_162	360_456_1	1035_456_47	308_456_69	618_456_75	466_456_1	715_456_14	1273_456_18	460_456_160	121_456_57	168_456_1	240_456_646	386_456_25	102_456_218	484_012_1	163_456_29	847_456_293	39_456_1	1995_456_59	58_456_20	55_456_21	131_012_1	1066_456_68	1472_456_120	536_456_113
605_456_229	216_456_13	881_456_1	215_456_134	210_456_1	211_456_46	598_456_1	702_456_11	192_456_1	391_456_1	89_46_239	397_456_256	65_012_81	394_456_13	252_456_7	1904_456_58	52_456_1	84_456_248	255_456_1	414_456_1	799_456_76	527_456_500	401_456_1	8_012_1	285_456_1	467_456_158	360_456_1	1035_456_41	308_456_83	618_456_71	466_456_1	715_456_9	1273_456_19	460_456_167	121_456_61	168_456_1	240_456_658	386_456_32	102_456_207	484_012_1	163_456_21	847_456_303	39_456_1	1995_456_58	58_456_19	55_456_26	131_012_1	1066_456_67	1472_456_135	536_456_106
605_456_250	216_456_11	881_456_1	215_456_136	210_456_1	211_456_50	598_456_1	702_456_5	192_456_1	391_456_1	89_46_230	397_456_262	65_012_78	394_456_11	252_456_6	1904_456_72	52_456_1	84_456_235	255_456_1	414_456_1	799_456_76	527_456_496	401_456_1	8_012_1	467_456_149	360_456_1	1035_456_34	308_456_87	618_456_69	466_456_1	715_456_8	1273_456_18	460_456_152	121_456_65	168_456_1	240_456_651	386_456_36	102_456_213	484_012_1	163_456_16	847_456_322	39_456_1	1995_456_60	58_456_13	55_456_29	131_012_1	1066_456_57	1472_456_125	536_456_103	471_456_139
605_456_255	216_456_12	881_456_1	215_456_140	210_456_1	211_456_45	598_456_1	702_456_2	192_456_1	391_456_1	89_46_227	397_456_274	65_012_61	394_456_10	252_456_6	1904_456_72	52_456_1	84_456_237	255_456_1	414_456_1	799_456_71	527_456_472	401_456_1	8_012_1	467_456_143	360_456_1	1035_456_34	308_456_93	618_456_64	466_456_1	715_456_8	1273_456_22	460_456_150	121_456_64	168_456_1	240_456_649	386_456_34	102_456_216	484_012_1	163_456_17	847_456_331	39_456_1	1995_456_48	58_456_7	55_456_28	131_012_1	1066_456_37	1472_456_138	536_456_108	471_456_134
605_456_251	216_456_16	881_456_1	215_456_151	210_456_1	211_456_41	598_456_1	192_456_1	391_456_1	89_46_233	397_456_290	65_012_41	394_456_12	252_456_5	1904_456_76	52_456_1	84_456_255	255_456_1	414_456_1	799_456_80	527_456_431	8_012_1	467_456_149	360_456_1	1035_456_35	308_456_90	618_456_73	466_456_1	715_456_6	1273_456_26	460_456_137	121_456_62	168_456_1	240_456_649	386_456_33	102_456_227	484_012_1	163_456_20	847_456_333	39_456_1	1995_456_42	58_456_6	55_456_28	131_012_1	1066_456_39	1472_456_135	536_456_108	471_456_123	2020_012_24	64_456_124
605_456_241	216_456_18	881_456_1	215_456_169	210_456_1	211_456_40	598_456_1	192_456_1	391_456_1	89_46_248	397_456_306	65_012_42	394_456_18	252_456_8	1904_456_73	52_456_1	84_456_250	255_456_1	414_456_1	799_456_78	527_456_419	8_012_1	467_456_169	360_456_1	1035_456_38	308_456_88	618_456_69	466_456_1	715_456_5	1273_456_25	460_456_148	121_456_62	168_456_1	240_456_657	386_456_33	102_456_228	484_012_1	163_456_23	847_456_322	39_456_1	1995_456_39	58_456_4	55_456_25	131_012_1	1066_456_33	1472_456_137	536_456_108	471_456_109	2020_012_14	64_456_129
605_456_230	216_456_12	881_456_1	215_456_181	210_456_1	211_456_47	598_456_1	192_456_1	391_456_1	89_46_261	397_456_310	65_012_40	394_456_16	252_456_9	1904_456_68	52_456_1	84_456_239	255_456_1	414_456_1	799_456_70	527_456_426	8_012_1	467_456_183	360_456_1	1035_456_38	308_456_83	618_456_59	466_456_1	715_456_4	1273_456_28	460_456_150	121_456_64	168_456_1	240_456_680	386_456_38	102_456_240	484_012_1	163_456_33	847_456_310	39_456_1	1995_456_36	58_456_2	55_456_27	131_012_1	1066_456_31	1472_456_137	536_456_128	471_456_98	2020_012_9	64_456_139
605_456_237	216_456_11	881_456_1	215_456_178	210_456_1	211_456_52	598_456_1	192_456_1	391_456_1	89_46_260	397_456_301	65_012_37	394_456_24	252_456_8	1904_456_59	52_456_1	84_456_227	255_456_1	414_456_1	799_456_74	527_456_439	8_012_1	467_456_198	360_456_1	1035_456_34	308_456_73	618_456_60	466_456_1	715_456_3	1273_456_23	460_456_155	121_456_59	168_456_1	240_456_686	386_456_36	102_456_236	484_012_1	163_456_34	847_456_316	39_456_1	1995_456_29	58_456_1	55_456_25	131_012_1	1066_456_28	1472_456_128	536_456_131	471_456_103	2020_012_8	64_456_152
605_456_225	216_456_13	881_456_1	215_456_174	210_456_1	211_456_51	598_456_1	192_456_1	391_456_1	89_46_287	397_456_287	65_012_36	394_456_26	252_456_7	1904_456_57	52_456_1	84_456_223	255_456_1	414_456_1	799_456_83	527_456_485	8_012_1	467_456_201	360_456_1	1035_456_33	308_456_66	618_456_62	466_456_1	715_456_1	1273_456_22	460_456_164	121_456_67	168_456_1	240_456_671	386_456_37	102_456_242	484_012_1	163_456_33	847_456_332	39_456_1	1995_456_28	58_456_1	55_456_28	131_012_1	1066_456_26	1472_456_111	536_456_134	471_456_104	2020_012_5	64_456_142
605_456_217	216_456_13	881_456_1	215_456_179	210_456_1	211_456_53	598_456_1	192_456_1	391_456_1	89_46_277	397_456_273	65_012_31	394_456_25	252_456_4	1904_456_46	52_456_1	84_456_248	255_456_1	414_456_1	799_456_86	527_456_506	8_012_1	467_456_204	360_456_1	1035_456_28	308_456_72	618_456_63	466_456_1	715_456_1	1273_456_22	460_456_166	121_456_78	168_456_1	240_456_645	386_456_33	102_456_232	484_012_1	163_456_30	847_456_342	39_456_1	1995_456_25	58_456_1	55_456_28	131_012_1	1066_456_23	1472_456_100	536_456_133	471_456_110	2020_012_11	64_456_134
605_456_211	216_456_11	881_456_1	215_456_171	210_456_1	211_456_53	598_456_1	391_456_1	89_46_272	397_456_265	65_012_40	394_456_18	252_456_2	1904_456_38	52_456_1	84_456_252	255_456_1	414_456_1	799_456_95	527_456_512	8_012_1	360_456_1	1035_456_22	308_456_69	618_456_69	466_456_1	467_456_206	1273_456_24	460_456_161	121_456_85	168_456_1	240_456_620	386_456_35	102_456_234	484_012_1	163_456_31	847_456_347	39_456_1	1995_456_24	58_456_1	55_456_25	131_012_1	1066_456_20	1472_456_83	536_456_123	471_456_114	2020_012_12	64_456_134	800_456_53
605_456_209	216_456_8	881_456_1	215_456_165	210_456_1	211_456_49	598_456_1	391_456_1	89_46_251	397_456_265	65_012_62	394_456_14	252_456_1	1904_456_37	52_456_1	84_456_251	255_456_1	414_456_1	799_456_95	527_456_501	8_012_1	360_456_1	1035_456_20	308_456_78	618_456_68	466_456_1	467_456_188	1273_456_22	460_456_154	121_456_88	168_456_1	240_456_638	386_456_36	102_456_233	484_012_1	163_456_25	847_456_350	39_456_1	1995_456_22	58_456_1	55_456_26	131_012_1	1066_456_14	1472_456_77	536_456_110	471_456_129	2020_012_6	64_456_129	800_456_59
605_456_212	216_456_5	881_456_1	215_456_155	210_456_1	211_456_45	598_456_1	391_456_1	89_46_264	397_456_279	65_012_64	394_456_13	252_456_1	1904_456_41	52_456_1	84_456_264	255_456_1	414_456_1	799_456_85	527_456_497	8_012_1	360_456_1	1035_456_16	308_456_70	618_456_64	466_456_1	467_456_182	1273_456_29	460_456_138	121_456_92	168_456_1	240_456_680	386_456_35	102_456_235	484_012_1	163_456_19	847_456_351	39_456_1	1995_456_20	58_456_1	55_456_29	131_012_1	1066_456_10	1472_456_79	536_456_104	471_456_141	2020_012_6	64_456_126	800_456_49
605_456_210	216_456_2	881_456_1	215_456_155	210_456_1	211_456_47	598_456_1	391_456_1	89_46_278	397_456_291	65_012_59	394_456_6	1904_456_46	52_456_1	84_456_269	255_456_1	414_456_1	799_456_79	527_456_499	8_012_1	360_456_1	1035_456_14	308_456_62	618_456_66	466_456_1	467_456_170	1273_456_40	460_456_114	121_456_91	168_456_1	240_456_684	386_456_31	102_456_231	484_012_1	163_456_21	847_456_370	39_456_1	1995_456_14	58_456_1	55_456_32	131_012_1	1066_456_3	1472_456_78	536_456_94	471_456_148	2020_012_6	64_456_124	800_456_67
605_456_224	216_456_2	881_456_1	215_456_151	210_456_1	211_456_52	598_456_1	391_456_1	89_46_268	397_456_299	65_012_60	394_456_4	1904_456_45	52_456_1	84_456_274	255_456_1	414_456_1	799_456_79	527_456_500	8_012_1	360_456_1	1035_456_17	308_456_59	618_456_63	466_456_1	467_456_161	1273_456_34	460_456_99	121_456_100	168_456_1	240_456_673	386_456_38	102_456_231	484_012_1	163_456_23	847_456_370	39_456_1	1995_456_15	58_456_1	55_456_34	131_012_1	1066_456_2	1472_456_84	536_456_71	471_456_151	2020_012_3	64_456_122	800_456_79
605_456_242	216_456_1	881_456_1	215_456_158	210_456_1	211_456_51	598_456_1	391_456_1	89_46_263	397_456_313	65_012_45	394_456_1	1904_456_60	52_456_1	84_456_273	255_456_1	414_456_1	799_456_76	527_456_513	8_012_1	360_456_1	1035_456_13	308_456_61	618_456_67	466_456_1	467_456_144	1273_456_36	460_456_107	121_456_95	168_456_1	240_456_675	386_456_41	102_456_230	484_012_1	163_456_25	847_456_344	39_456_1	1995_456_11	58_456_1	55_456_38	131_012_1	1066_456_1	1472_456_105	536_456_73	471_456_149	2020_012_1	64_456_119	800_456_86
605_456_265	881_456_1	215_456_156	210_456_1	211_456_52	598_456_1	391_456_1	89_46_278	397_456_317	65_012_22	394_456_1	1904_456_65	84_456_260	255_456_1	414_456_1	799_456_68	527_456_516	360_456_1	1035_456_14	308_456_60	618_456_71	466_456_1	467_456_126	1273_456_35	460_456_102	121_456_89	168_456_1	240_456_661	386_456_34	102_456_224	163_456_20	847_456_353	39_456_1	1995_456_11	58_456_1	55_456_45	52_456_1	1472_456_123	536_456_69	471_456_144	64_456_130	800_456_96
605_456_266	881_456_1	215_456_173	210_456_1	211_456_46	598_456_1	391_456_1	89_46_278	397_456_309	65_012_15	394_456_1	1904_456_69	84_456_242	255_456_1	414_456_1	799_456_73	527_456_518	360_456_1	1035_456_11	308_456_53	618_456_88	466_456_1	467_456_107	1273_456_43	460_456_101	121_456_88	168_456_1	240_456_670	386_456_29	102_456_208	163_456_15	847_456_335	39_456_1	1995_456_9	58_456_1	55_456_46	52_456_1	1472_456_135	536_456_59	471_456_144	64_456_124	800_456_97
605_456_266	881_456_1	215_456_192	210_456_1	211_456_47	598_456_1	391_456_1	89_46_276	397_456_307	65_012_18	394_456_1	1904_456_72	84_456_247	255_456_1	414_456_1	799_456_82	527_456_529	360_456_1	1035_456_9	308_456_60	618_456_81	466_456_1	467_456_95	1273_456_49	460_456_90	121_456_80	168_456_1	240_456_687	386_456_23	102_456_201	163_456_18	847_456_322	39_456_1	1995_456_9	58_456_1	55_456_45	52_456_1	1472_456_135	536_456_70	471_456_147	64_456_117	800_456_102
605_456_256	881_456_1	215_456_202	210_456_1	211_456_37	598_456_1	391_456_1	89_46_288	397_456_288	65_012_52	394_456_1	1904_456_74	84_456_241	255_456_1	414_456_1	799_456_78	527_456_519	360_456_1	1035_456_10	308_456_71	618_456_79	466_456_1	467_456_110	1273_456_58	460_456_84	121_456_76	168_456_1	240_456_706	386_456_24	102_456_197	163_456_21	847_456_345	39_456_1	1995_456_7	58_456_1	55_456_46	52_456_1	1472_456_138	536_456_87	471_456_144	64_456_121	800_456_101
605_456_261	881_456_1	215_456_216	210_456_1	211_456_27	598_456_1	391_456_1	89_46_289	397_456_277	65_012_43	394_456_1	1904_456_77	84_456_242	255_456_1	414_456_1	799_456_74	527_456_516	360_456_1	1035_456_11	308_456_75	618_456_77	466_456_1	467_456_130	1273_456_54	460_456_79	121_456_82	168_456_1	240_456_709	386_456_25	102_456_197	163_456_26	847_456_334	39_456_1	1995_456_6	58_456_1	55_456_39	52_456_1	1472_456_133	536_456_95	471_456_143	64_456_120	800_456_90
605_456_279	881_456_1	215_456_217	210_456_1	211_456_22	598_456_1	391_456_1	89_46_258	397_456_264	65_012_40	394_456_1	1904_456_64	84_456_252	255_456_1	414_456_1	799_456_77	527_456_488	360_456_1	1035_456_11	308_456_74	618_456_73	466_456_1	467_456_140	1273_456_57	460_456_80	121_456_81	168_456_1	240_456_742	386_456_29	102_456_207	163_456_28	847_456_332	39_456_1	1995_456_4	58_456_1	55_456_31	52_456_1	1472_456_131	536_456_102	471_456_152	64_456_116	800_456_82
605_456_278	881_456_1	215_456_222	210_456_1	211_456_21	598_456_1	391_456_1	89_46_246	397_456_266	65_012_26	394_456_1	1904_456_50	84_456_256	255_456_1	414_456_1	799_456_84	527_456_475	360_456_1	1035_456_11	308_456_68	618_456_68	466_456_1	467_456_141	1273_456_50	460_456_88	121_456_84	168_456_1	240_456_776	386_456_36	102_456_226	163_456_26	847_456_344	39_456_1	1995_456_3	58_456_1	55_456_26	52_456_1	1472_456_121	536_456_114	471_456_152	64_456_106	800_456_70
605_456_282	881_456_1	215_456_232	210_456_1	211_456_17	598_456_1	391_456_1	89_46_246	397_456_259	65_012_49	394_456_1	1904_456_48	84_456_253	255_456_1	414_456_1	799_456_93	527_456_454	360_456_1	1035_456_10	308_456_63	618_456_68	466_456_1	467_456_148	1273_456_52	460_456_91	121_456_77	168_456_1	240_456_749	386_456_38	102_456_238	163_456_26	847_456_338	39_456_1	1995_456_1	58_456_1	55_456_41	52_456_1	1472_456_113	536_456_115	471_456_146	64_456_107	800_456_56
605_456_275	881_456_1	215_456_234	210_456_1	211_456_18	598_456_1	391_456_1	89_46_236	397_456_272	65_012_47	394_456_1	1904_456_47	84_456_239	255_456_1	414_456_1	799_456_90	527_456_442	1035_456_12	308_456_52	618_456_73	466_456_1	467_456_139	1273_456_47	460_456_87	121_456_82	168_456_1	240_456_775	386_456_41	102_456_232	163_456_31	847_456_327	39_456_1	58_456_1	55_456_48	52_456_1	1472_456_108	536_456_117	471_456_137	64_456_106	800_456_55
605_456_261	881_456_1	215_456_226	210_456_1	211_456_22	598_456_1	391_456_1	89_46_235	397_456_292	65_012_38	394_456_1	1904_456_51	84_456_226	255_456_1	414_456_1	799_456_87	527_456_436	1035_456_11	308_456_53	618_456_71	466_456_1	467_456_120	1273_456_45	460_456_79	121_456_79	168_456_1	240_456_782	386_456_44	102_456_244	163_456_32	847_456_315	39_456_1	58_456_1	55_456_56	52_456_1	1472_456_95	536_456_118	471_456_137	64_456_104	800_456_63
605_456_268	881_456_1	215_456_232	210_456_1	211_456_20	598_456_1	391_456_1	89_46_225	397_456_293	65_012_29	394_456_1	1904_456_50	84_456_225	255_456_1	414_456_1	799_456_90	527_456_448	1035_456_12	308_456_46	618_456_79	466_456_1	467_456_115	1273_456_37	460_456_72	121_456_90	168_456_1	240_456_784	386_456_31	102_456_256	163_456_35	847_456_334	39_456_1	58_456_1	55_456_52	52_456_1	1472_456_93	536_456_111	471_456_137	64_456_96	800_456_66
605_456_271	881_456_1	215_456_220	210_456_1	211_456_20	598_456_1	391_456_1	89_46_232	397_456_302	65_012_19	394_456_1	1904_456_47	84_456_230	255_456_1	414_456_1	799_456_90	527_456_435	1035_456_10	308_456_48	618_456_97	466_456_1	467_456_103	1273_456_34	460_456_62	121_456_89	168_456_1	240_456_788	386_456_34	102_456_264	163_456_32	847_456_331	39_456_1	58_456_1	55_456_52	52_456_1	1472_456_85	536_456_115	471_456_135	64_456_97	800_456_66
605_456_257	881_456_1	215_456_216	210_456_1	211_456_14	598_456_1	391_456_1	89_46_246	397_456_314	65_012_11	394_456_1	1904_456_47	84_456_226	255_456_1	414_456_1	799_456_95	527_456_449	1035_456_9	308_456_45	618_456_91	466_456_1	467_456_112	1273_456_24	460_456_58	121_456_103	168_456_1	240_456_795	386_456_35	102_456_258	163_456_24	847_456_327	39_456_1	58_456_1	55_456_53	52_456_1	1472_456_89	536_456_114	471_456_154	64_456_90	800_456_79
605_456_244	881_456_1	215_456_207	210_456_1	211_456_17	598_456_1	391_456_1	89_46_259	397_456_308	65_012_16	394_456_1	1904_456_44	84_456_220	255_456_1	414_456_1	799_456_100	527_456_477	1035_456_8	308_456_41	618_456_92	466_456_1	467_456_125	1273_456_19	460_456_51	121_456_123	168_456_1	240_456_804	386_456_43	102_456_244	163_456_16	847_456_341	39_456_1	58_456_1	55_456_52	52_456_1	1472_456_92	536_456_108	471_456_164	64_456_96	800_456_92
605_456_239	881_456_1	215_456_203	210_456_1	211_456_14	598_456_1	391_456_1	89_46_274	397_456_311	65_012_16	394_456_1	1904_456_45	84_456_220	255_456_1	414_456_1	799_456_102	527_456_501	1035_456_8	308_456_36	618_456_89	466_456_1	467_456_128	1273_456_16	460_456_51	121_456_128	168_456_1	240_456_796	386_456_43	102_456_228	163_456_11	847_456_331	39_456_1	58_456_1	55_456_56	52_456_1	1472_456_92	536_456_113	471_456_168	64_456_85	800_456_103
605_456_250	881_456_1	215_456_185	210_456_1	211_456_10	598_456_1	391_456_1	89_46_296	397_456_305	65_012_7	394_456_1	1904_456_45	84_456_224	255_456_1	414_456_1	799_456_102	527_456_518	1035_456_6	308_456_39	618_456_86	466_456_1	467_456_125	1273_456_17	460_456_60	121_456_132	168_456_1	240_456_801	386_456_44	102_456_235	163_456_5	847_456_344	39_456_1	58_456_1	55_456_39	52_456_1	1472_456_91	536_456_114	471_456_161	64_456_81	800_456_110
605_456_246	881_456_1	215_456_189	210_456_1	211_456_12	598_456_1	391_456_1	89_46_318	397_456_297	65_012_3	394_456_1	1904_456_48	84_456_215	255_456_1	414_456_1	799_456_112	527_456_509	1035_456_5	308_456_36	618_456_81	466_456_1	467_456_129	1273_456_16	460_456_58	121_456_128	168_456_1	240_456_823	386_456_40	102_456_234	163_456_4	847_456_346	39_456_1	58_456_1	55_456_34	52_456_1	1472_456_82	536_456_117	471_456_172	64_456_96	800_456_100
605_456_251	881_456_1	215_456_174	210_456_1	211_456_9	598_456_1	391_456_1	89_46_345	397_456_286	65_012_4	394_456_1	1904_456_45	84_456_217	255_456_1	414_456_1	799_456_110	527_456_509	1035_456_5	308_456_35	618_456_84	466_456_1	467_456_127	1273_456_17	460_456_65	121_456_111	168_456_1	240_456_845	386_456_28	102_456_234	163_456_1	847_456_345	39_456_1	58_456_1	55_456_32	52_456_1	1472_456_77	536_456_102	471_456_195	64_456_89	800_456_91
605_456_227	881_456_1	215_456_183	210_456_1	211_456_7	598_456_1	391_456_1	89_46_373	397_456_277	65_012_2	394_456_1	1904_456_42	84_456_214	255_456_1	414_456_1	799_456_112	527_456_513	1035_456_8	308_456_31	618_456_78	466_456_1	467_456_122	1273_456_14	460_456_63	121_456_109	168_456_1	240_456_841	386_456_35	102_456_235	163_456_1	847_456_349	39_456_1	58_456_1	55_456_24	52_456_1	1472_456_74	536_456_98	471_456_189	64_456_95	800_456_86
605_456_209	881_456_1	215_456_176	210_456_1	211_456_6	598_456_1	391_456_1	89_46_399	397_456_260	394_456_1	1904_456_39	84_456_198	255_456_1	414_456_1	799_456_120	527_456_500	1035_456_14	308_456_32	618_456_77	466_456_1	467_456_123	1273_456_16	460_456_69	121_456_97	168_456_1	240_456_861	386_456_36	102_456_229	163_456_1	847_456_365	39_456_1	58_456_1	55_456_24	52_456_1	1472_456_67	536_456_104	471_456_196	64_456_74	800_456_83
605_456_220	881_456_1	215_456_183	210_456_1	211_456_6	598_456_1	391_456_1	89_46_429	397_456_250	394_456_1	1904_456_37	84_456_212	255_456_1	414_456_1	799_456_127	527_456_500	1035_456_18	308_456_30	618_456_82	466_456_1	467_456_129	1273_456_18	460_456_74	121_456_93	168_456_1	240_456_852	386_456_45	102_456_229	163_456_1	847_456_366	39_456_1	58_456_1	55_456_23	52_456_1	1472_456_55	536_456_99	471_456_202	64_456_78	800_456_76
605_456_204	881_456_1	215_456_177	210_456_1	211_456_8	598_456_1	391_456_1	89_46_419	397_456_216	394_456_1	1904_456_38	84_456_214	255_456_1	414_456_1	799_456_124	527_456_516	1035_456_29	308_456_38	618_456_89	466_456_1	467_456_138	1273_456_23	460_456_71	121_456_101	168_456_1	240_456_846	386_456_50	102_456_215	163_456_1	847_456_371	39_456_1	58_456_1	55_456_20	52_456_1	1472_456_58	536_456_98	471_456_205	64_456_77	800_456_74
605_456_200	881_456_1	215_456_171	210_456_1	211_456_9	598_456_1	391_456_1	89_46_450	397_456_192	394_456_1	1904_456_34	84_456_200	255_456_1	414_456_1	799_456_128	527_456_511	1035_456_32	308_456_41	618_456_84	466_456_1	467_456_148	1273_456_23	460_456_79	121_456_104	168_456_1	240_456_824	386_456_58	102_456_205	163_456_1	847_456_373	39_456_1	58_456_1	55_456_19	52_456_1	1472_456_57	536_456_98	471_456_206	64_456_78	800_456_68
605_456_192	881_456_1	215_456_170	210_456_1	211_456_11	598_456_1	391_456_1	89_46_457	397_456_173	394_456_1	1904_456_33	84_456_193	255_456_1	414_456_1	799_456_132	527_456_531	1035_456_39	308_456_38	618_456_82	466_456_1	467_456_137	1273_456_26	460_456_79	121_456_113	168_456_1	240_456_832	386_456_63	102_456_201	163_456_1	847_456_348	39_456_1	58_456_1	55_456_19	52_456_1	1472_456_58	536_456_103	471_456_204	64_456_75	800_456_60
605_456_184	881_456_1	215_456_158	210_456_1	211_456_12	598_456_1	391_456_1	89_46_433	397_456_145	394_456_1	1904_456_29	84_456_190	255_456_1	414_456_1	799_456_140	527_456_549	1035_456_49	308_456_42	618_456_86	466_456_1	467_456_133	1273_456_32	460_456_79	121_456_112	168_456_1	240_456_822	386_456_69	102_456_215	163_456_1	847_456_347	39_456_1	58_456_1	55_456_16	52_456_1	1472_456_47	536_456_115	471_456_205	64_456_64	800_456_57
605_456_184	881_456_1	215_456_168	210_456_1	211_456_12	598_456_1	391_456_1	89_46_455	397_456_148	394_456_1	1904_456_27	84_456_185	255_456_1	414_456_1	799_456_147	527_456_556	1035_456_50	308_456_39	618_456_88	466_456_1	467_456_120	1273_456_36	460_456_85	121_456_126	168_456_1	240_456_875	386_456_68	102_456_213	163_456_1	847_456_325	39_456_1	58_456_1	55_456_15	52_456_1	1472_456_44	536_456_112	471_456_180	64_456_64	800_456_55
605_456_189	881_456_1	215_456_170	210_456_1	211_456_5	598_456_1	391_456_1	89_46_420	397_456_148	394_456_1	1904_456_33	84_456_166	255_456_1	414_456_1	799_456_155	527_456_547	1035_456_54	308_456_36	618_456_85	466_456_1	467_456_120	1273_456_40	460_456_87	121_456_127	168_456_1	240_456_902	386_456_56	102_456_220	163_456_1	847_456_331	39_456_1	58_456_1	55_456_13	52_456_1	1472_456_42	536_456_114	471_456_170	64_456_81	800_456_48
605_456_166	881_456_1	215_456_160	210_456_1	211_456_4	598_456_1	391_456_1	89_46_437	397_456_161	394_456_1	1904_456_43	84_456_163	255_456_1	414_456_1	799_456_140	527_456_516	1035_456_50	308_456_32	618_456_95	466_456_1	467_456_108	1273_456_46	460_456_94	121_456_134	168_456_1	240_456_952	386_456_48	102_456_231	163_456_1	847_456_326	39_456_1	58_456_1	55_456_11	52_456_1	1472_456_57	536_456_116	471_456_164	64_456_91	800_456_40
605_456_157	881_456_1	215_456_171	210_456_1	211_456_2	598_456_1	391_456_1	89_46_449	397_456_169	394_456_1	1904_456_48	84_456_165	255_456_1	414_456_1	799_456_139	527_456_502	1035_456_48	308_456_30	618_456_107	466_456_1	467_456_105	1273_456_50	460_456_94	121_456_137	168_456_1	240_456_976	386_456_49	102_456_218	163_456_1	847_456_312	39_456_1	58_456_1	55_456_9	52_456_1	1472_456_69	536_456_130	471_456_162	64_456_104	800_456_47
605_456_150	881_456_1	215_456_186	210_456_1	211_456_3	598_456_1	391_456_1	89_46_453	397_456_182	394_456_1	1904_456_51	84_456_157	255_456_1	414_456_1	799_456_123	527_456_508	1035_456_47	308_456_30	618_456_115	466_456_1	467_456_99	1273_456_51	460_456_92	121_456_135	168_456_1	240_456_1031	386_456_58	102_456_223	163_456_1	847_456_305	39_456_1	58_456_1	55_456_10	52_456_1	1472_456_62	536_456_138	471_456_157	64_456_95	800_456_48
605_456_153	881_456_1	215_456_190	210_456_1	211_456_4	598_456_1	391_456_1	89_46_461	397_456_186	394_456_1	1904_456_58	84_456_160	255_456_1	414_456_1	799_456_114	527_456_529	1035_456_38	308_456_35	618_456_128	466_456_1	467_456_96	1273_456_51	460_456_95	121_456_126	168_456_1	240_456_1013	386_456_63	102_456_213	163_456_1	847_456_295	39_456_1	58_456_1	55_456_8	52_456_1	1472_456_60	536_456_142	471_456_166	64_456_96	800_456_46
605_456_139	881_456_1	215_456_187	210_456_1	211_456_3	598_456_1	391_456_1	89_46_440	397_456_194	394_456_1	1904_456_71	84_456_152	255_456_1	414_456_1	799_456_111	527_456_572	1035_456_31	308_456_41	618_456_125	466_456_1	467_456_88	1273_456_56	460_456_82	121_456_118	168_456_1	240_456_999	386_456_65	102_456_217	163_456_1	847_456_278	39_456_1	58_456_1	55_456_8	52_456_1	1472_456_68	536_456_141	471_456_176	64_456_96	800_456_48
605_456_153	881_456_1	215_456_191	210_456_1	211_456_2	598_456_1	391_456_1	89_46_432	397_456_192	394_456_1	1904_456_68	84_456_150	255_456_1	414_456_1	799_456_104	527_456_598	1035_456_31	308_456_41	618_456_129	466_456_1	467_456_99	1273_456_60	460_456_71	121_456_118	168_456_1	240_456_967	386_456_65	102_456_212	163_456_1	847_456_292	39_456_1	58_456_1	55_456_6	52_456_1	1472_456_68	536_456_141	471_456_171	64_456_84	800_456_45
605_456_148	881_456_1	215_456_179	210_456_1	598_456_1	391_456_1	89_46_437	397_456_190	394_456_1	1904_456_67	84_456_146	255_456_1	414_456_1	799_456_95	527_456_612	1035_456_33	308_456_47	618_456_130	466_456_1	467_456_104	1273_456_60	460_456_51	121_456_123	168_456_1	240_456_955	386_456_63	102_456_232	163_456_1	847_456_295	39_456_1	58_456_1	55_456_9	52_456_1	1472_456_80	536_456_142	471_456_171	64_456_83	800_456_42
605_456_147	881_456_1	215_456_172	210_456_1	598_456_1	391_456_1	89_46_459	397_456_196	394_456_1	1904_456_79	84_456_136	255_456_1	414_456_1	799_456_83	527_456_628	1035_456_26	308_456_50	618_456_130	466_456_1	467_456_105	1273_456_63	460_456_43	121_456_123	168_456_1	240_456_913	386_456_56	102_456_243	163_456_1	847_456_280	39_456_1	58_456_1	55_456_7	52_456_1	1472_456_81	536_456_144	471_456_177	64_456_70	800_456_45
605_456_141	881_456_1	215_456_170	210_456_1	598_456_1	391_456_1	89_46_451	397_456_209	394_456_1	1904_456_81	84_456_134	255_456_1	414_456_1	799_456_80	527_456_624	1035_456_25	308_456_47	618_456_120	466_456_1	467_456_104	1273_456_65	460_456_47	121_456_123	168_456_1	240_456_918	386_456_55	102_456_259	163_456_1	847_456_277	39_456_1	58_456_1	55_456_5	52_456_1	1472_456_80	536_456_142	471_456_182	64_456_66	800_456_43
605_456_143	881_456_1	215_456_174	210_456_1	598_456_1	391_456_1	89_46_450	397_456_224	394_456_1	1904_456_86	84_456_126	255_456_1	414_456_1	799_456_77	527_456_605	1035_456_22	308_456_46	618_456_109	466_456_1	467_456_95	1273_456_53	460_456_59	121_456_115	168_456_1	240_456_951	386_456_48	102_456_277	163_456_1	847_456_274	39_456_1	58_456_1	55_456_4	52_456_1	1472_456_80	536_456_149	471_456_176	64_456_69	800_456_53
605_456_131	881_456_1	215_456_150	210_456_1	598_456_1	391_456_1	89_46_448	397_456_237	394_456_1	1904_456_80	84_456_126	255_456_1	414_456_1	799_456_85	527_456_627	1035_456_24	308_456_40	618_456_110	466_456_1	467_456_83	1273_456_44	460_456_69	121_456_108	168_456_1	240_456_982	386_456_50	102_456_286	163_456_1	847_456_279	39_456_1	58_456_1	55_456_2	52_456_1	1472_456_75	536_456_148	471_456_166	64_456_71	800_456_55
605_456_139	881_456_1	215_456_147	210_456_1	598_456_1	391_456_1	89_46_440	397_456_245	394_456_1	1904_456_82	84_456_125	255_456_1	414_456_1	799_456_67	527_456_607	1035_456_24	308_456_47	618_456_120	466_456_1	467_456_79	1273_456_36	460_456_79	121_456_99	168_456_1	240_456_1014	386_456_49	102_456_266	163_456_1	847_456_294	39_456_1	58_456_1	55_456_2	52_456_1	1472_456_74	536_456_137	471_456_161	64_456_76	800_456_59
605_456_153	881_456_1	215_456_146	210_456_1	598_456_1	391_456_1	89_46_419	397_456_245	394_456_1	1904_456_73	84_456_124	255_456_1	414_456_1	799_456_73	527_456_594	1035_456_30	308_456_49	618_456_118	466_456_1	467_456_63	1273_456_38	460_456_91	121_456_91	168_456_1	240_456_996	386_456_43	102_456_256	163_456_1	847_456_294	39_456_1	58_456_1	55_456_1	52_456_1	1472_456_72	536_456_134	471_456_143	64_456_85	800_456_60
605_456_163	881_456_1	215_456_147	210_456_1	598_456_1	391_456_1	89_46_389	397_456_237	394_456_1	1904_456_67	84_456_128	255_456_1	414_456_1	799_456_67	527_456_574	1035_456_35	308_456_47	618_456_122	466_456_1	467_456_53	1273_456_42	460_456_95	121_456_96	168_456_1	240_456_1056	386_456_46	102_456_269	163_456_1	847_456_288	39_456_1	58_456_1	52_456_1	1472_456_75	536_456_121	471_456_128	64_456_79	800_456_56
605_456_179	881_456_1	215_456_150	210_456_1	598_456_1	391_456_1	89_46_358	397_456_247	394_456_1	1904_456_70	84_456_130	255_456_1	414_456_1	799_456_73	527_456_547	1035_456_39	308_456_46	618_456_131	466_456_1	467_456_60	1273_456_47	460_456_95	121_456_103	168_456_1	240_456_1102	386_456_48	102_456_275	163_456_1	847_456_297	39_456_1	58_456_1	52_456_1	1472_456_74	536_456_115	471_456_120	64_456_63	800_456_61
605_456_170	881_456_1	215_456_159	210_456_1	598_456_1	391_456_1	89_46_336	397_456_265	394_456_1	1904_456_68	84_456_127	255_456_1	414_456_1	799_456_74	527_456_532	1035_456_39	308_456_46	618_456_117	466_456_1	467_456_72	1273_456_46	460_456_101	121_456_113	168_456_1	240_456_1133	386_456_49	102_456_274	163_456_1	847_456_288	39_456_1	58_456_1	52_456_1	1472_456_65	536_456_120	471_456_129	64_456_62	800_456_58
605_456_155	881_456_1	215_456_151	210_456_1	598_456_1	391_456_1	89_46_309	397_456_278	394_456_1	1904_456_73	84_456_122	255_456_1	414_456_1	799_456_87	527_456_512	1035_456_41	308_456_40	618_456_103	466_456_1	467_456_85	1273_456_47	460_456_93	121_456_129	168_456_1	240_456_1140	386_456_56	102_456_297	163_456_1	847_456_308	39_456_1	58_456_1	52_456_1	1472_456_61	536_456_129	471_456_142	64_456_63	800_456_54
605_456_148	881_456_1	215_456_160	210_456_1	598_456_1	391_456_1	89_46_309	397_456_282	394_456_1	1904_456_72	84_456_131	255_456_1	414_456_1	799_456_93	527_456_495	1035_456_34	308_456_40	618_456_95	466_456_1	467_456_100	1273_456_44	460_456_84	121_456_139	168_456_1	240_456_1118	386_456_65	102_456_324	163_456_1	847_456_309	39_456_1	58_456_1	52_456_1	1472_456_55	536_456_134	471_456_137	64_456_50	800_456_52
605_456_158	881_456_1	215_456_158	210_456_1	598_456_1	391_456_1	89_46_315	397_456_280	394_456_1	1904_456_66	84_456_134	255_456_1	414_456_1	799_456_107	527_456_497	1035_456_33	308_456_42	618_456_84	466_456_1	467_456_108	1273_456_35	460_456_76	121_456_139	168_456_1	240_456_1099	386_456_63	102_456_317	163_456_1	847_456_318	39_456_1	58_456_1	52_456_1	1472_456_50	536_456_132	471_456_141	64_456_46	800_456_56
605_456_166	881_456_1	215_456_170	210_456_1	598_456_1	391_456_1	89_46_338	397_456_263	394_456_1	1904_456_66	84_456_126	255_456_1	414_456_1	799_456_108	527_456_492	1035_456_33	308_456_40	618_456_80	466_456_1	467_456_106	1273_456_31	460_456_73	121_456_133	168_456_1	240_456_1100	386_456_57	102_456_331	163_456_1	847_456_309	39_456_1	58_456_1	52_456_1	1472_456_56	536_456_139	471_456_148	64_456_41	800_456_55
605_456_166	881_456_1	215_456_175	210_456_1	598_456_1	391_456_1	89_46_341	397_456_260	394_456_1	1904_456_78	84_456_130	255_456_1	414_456_1	799_456_108	527_456_500	1035_456_38	308_456_40	618_456_77	466_456_1	467_456_96	1273_456_35	460_456_64	121_456_123	168_456_1	240_456_1023	386_456_58	102_456_345	163_456_1	847_456_328	39_456_1	58_456_1	52_456_1	1472_456_53	536_456_138	471_456_145	64_456_32	800_456_61
605_456_184	881_456_1	215_456_180	210_456_1	598_456_1	391_456_1	89_46_335	397_456_239	394_456_1	1904_456_87	84_456_134	255_456_1	414_456_1	799_456_130	527_456_503	1035_456_36	308_456_41	618_456_73	466_456_1	467_456_92	1273_456_34	460_456_55	121_456_114	168_456_1	240_456_992	386_456_56	102_456_358	163_456_1	847_456_321	39_456_1	58_456_1	52_456_1	1472_456_54	536_456_145	471_456_130	64_456_32	800_456_63
605_456_209	881_456_1	215_456_173	210_456_1	598_456_1	391_456_1	89_46_360	397_456_218	394_456_1	1904_456_98	84_456_118	255_456_1	414_456_1	799_456_130	527_456_530	1035_456_29	308_456_43	618_456_74	466_456_1	467_456_91	1273_456_31	460_456_59	121_456_121	168_456_1	240_456_986	386_456_56	102_456_348	163_456_1	847_456_303	39_456_1	58_456_1	52_456_1	1472_456_45	536_456_154	471_456_126	64_456_31	800_456_65
605_456_219	881_456_1	215_456_163	210_456_1	598_456_1	391_456_1	89_46_392	397_456_217	394_456_1	1904_456_99	84_456_107	255_456_1	414_456_1	799_456_126	527_456_563	1035_456_19	308_456_45	618_456_71	466_456_1	467_456_80	1273_456_29	460_456_59	121_456_131	168_456_1	240_456_977	386_456_57	102_456_362	163_456_1	847_456_309	39_456_1	58_456_1	52_456_1	1472_456_39	536_456_153	471_456_130	64_456_28	800_456_57
605_456_222	881_456_1	215_456_164	210_456_1	598_456_1	391_456_1	89_46_417	397_456_208	394_456_1	1904_456_100	84_456_110	255_456_1	414_456_1	799_456_122	527_456_586	1035_456_16	308_456_46	618_456_78	466_456_1	467_456_85	1273_456_34	460_456_56	121_456_128	168_456_1	240_456_953	386_456_59	102_456_369	163_456_1	847_456_268	39_456_1	58_456_1	52_456_1	1472_456_35	536_456_154	471_456_128	64_456_20	800_456_61
605_456_226	881_456_1	215_456_165	210_456_1	598_456_1	391_456_1	89_46_445	397_456_200	394_456_1	1904_456_110	84_456_119	255_456_1	414_456_1	799_456_115	527_456_594	1035_456_12	308_456_47	618_456_76	466_456_1	467_456_87	1273_456_31	460_456_50	121_456_117	168_456_1	240_456_935	386_456_62	102_456_366	163_456_1	847_456_254	39_456_1	58_456_1	52_456_1	1472_456_37	536_456_159	471_456_120	64_456_22	800_456_51
605_456_217	881_456_1	215_456_150	210_456_1	598_456_1	391_456_1	89_46_469	397_456_184	394_456_1	1904_456_114	84_456_101	255_456_1	414_456_1	799_456_112	527_456_585	1035_456_11	308_456_46	618_456_78	466_456_1	467_456_83	1273_456_26	460_456_50	121_456_114	168_456_1	240_456_927	386_456_63	102_456_347	163_456_1	847_456_251	39_456_1	58_456_1	52_456_1	1472_456_34	536_456_166	471_456_117	64_456_16	800_456_58
605_456_196	881_456_1	215_456_155	210_456_1	598_456_1	391_456_1	89_46_455	397_456_189	394_456_1	1904_456_121	84_456_119	255_456_1	414_456_1	799_456_104	527_456_580	1035_456_12	308_456_48	618_456_74	466_456_1	467_456_84	1273_456_19	460_456_49	121_456_111	168_456_1	240_456_960	386_456_71	102_456_342	163_456_1	847_456_240	39_456_1	58_456_1	52_456_1	1472_456_28	536_456_166	471_456_111	64_456_19	800_456_77
605_456_181	881_456_1	215_456_149	210_456_1	598_456_1	391_456_1	89_46_453	397_456_194	394_456_1	1904_456_136	84_456_120	255_456_1	414_456_1	799_456_86	527_456_573	1035_456_16	308_456_49	618_456_69	466_456_1	467_456_93	1273_456_22	460_456_45	121_456_112	168_456_1	240_456_992	386_456_80	102_456_340	163_456_1	847_456_256	39_456_1	58_456_1	52_456_1	1472_456_22	536_456_164	471_456_108	64_456_16	800_456_81
605_456_185	881_456_1	215_456_159	210_456_1	598_456_1	391_456_1	89_46_473	397_456_192	394_456_1	1904_456_136	84_456_117	255_456_1	414_456_1	799_456_75	527_456_567	1035_456_17	308_456_58	618_456_72	466_456_1	467_456_85	1273_456_16	460_456_49	121_456_107	168_456_1	240_456_1021	386_456_79	102_456_333	163_456_1	847_456_272	39_456_1	58_456_1	52_456_1	1472_456_20	536_456_172	471_456_97	64_456_24	800_456_76
605_456_195	881_456_1	215_456_160	210_456_1	598_456_1	391_456_1	89_46_456	397_456_196	394_456_1	1904_456_134	84_456_116	255_456_1	414_456_1	799_456_66	527_456_546	1035_456_16	308_456_61	618_456_79	466_456_1	467_456_78	1273_456_20	460_456_56	121_456_116	168_456_1	240_456_1053	386_456_92	102_456_332	163_456_1	847_456_289	39_456_1	58_456_1	52_456_1	1472_456_24	536_456_167	471_456_94	64_456_26	800_456_69
605_456_207	881_456_1	215_456_165	210_456_1	598_456_1	391_456_1	89_46_468	397_456_215	394_456_1	1904_456_131	84_456_117	255_456_1	414_456_1	799_456_67	527_456_545	1035_456_20	308_456_59	618_456_81	466_456_1	467_456_70	1273_456_19	460_456_51	121_456_120	168_456_1	240_456_1055	386_456_93	102_456_319	163_456_1	847_456_297	39_456_1	58_456_1	52_456_1	1472_456_24	536_456_156	471_456_86	64_456_27	800_456_67
605_456_225	881_456_1	215_456_161	210_456_1	598_456_1	391_456_1	89_46_453	397_456_213	394_456_1	1904_456_120	84_456_110	255_456_1	414_456_1	799_456_68	527_456_539	1035_456_17	308_456_60	618_456_85	466_456_1	467_456_71	1273_456_12	460_456_54	121_456_124	168_456_1	240_456_1032	386_456_99	102_456_302	163_456_1	847_456_297	39_456_1	58_456_1	52_456_1	1472_456_24	536_456_177	471_456_80	64_456_21	800_456_69
605_456_228	881_456_1	215_456_160	210_456_1	598_456_1	391_456_1	89_46_442	397_456_217	394_456_1	1904_456_103	84_456_105	255_456_1	414_456_1	799_456_62	527_456_563	1035_456_16	308_456_53	618_456_83	466_456_1	467_456_69	1273_456_10	460_456_53	121_456_109	168_456_1	240_456_1027	386_456_101	102_456_303	163_456_1	847_456_316	39_456_1	58_456_1	52_456_1	1472_456_31	536_456_182	471_456_82	64_456_11	800_456_65
605_456_247	881_456_1	215_456_154	210_456_1	598_456_1	391_456_1	89_46_445	397_456_214	394_456_1	1904_456_116	84_456_103	255_456_1	414_456_1	799_456_68	527_456_550	1035_456_15	308_456_54	618_456_81	466_456_1	467_456_69	1273_456_11	460_456_49	121_456_97	168_456_1	240_456_1022	386_456_104	102_456_320	163_456_1	847_456_307	39_456_1	58_456_1	52_456_1	1472_456_29	536_456_189	471_456_76	64_456_8	800_456_77
605_456_259	881_456_1	215_456_168	210_456_1	598_456_1	391_456_1	89_46_434	397_456_205	394_456_1	1904_456_115	84_456_93	255_456_1	414_456_1	799_456_77	527_456_549	1035_456_14	308_456_52	618_456_93	466_456_1	467_456_64	1273_456_9	460_456_47	121_456_94	168_456_1	240_456_975	386_456_99	102_456_319	163_456_1	847_456_281	39_456_1	58_456_1	52_456_1	1472_456_26	536_456_200	471_456_71	64_456_8	800_456_79
605_456_257	881_456_1	215_456_161	210_456_1	598_456_1	391_456_1	89_46_411	397_456_195	394_456_1	1904_456_108	84_456_99	255_456_1	414_456_1	799_456_79	527_456_556	1035_456_14	308_456_46	618_456_94	466_456_1	467_456_49	1273_456_7	460_456_45	121_456_88	168_456_1	240_456_994	386_456_100	102_456_322	163_456_1	847_456_272	39_456_1	58_456_1	52_456_1	1472_456_30	536_456_193	471_456_76	64_456_7	800_456_74
605_456_257	881_456_1	215_456_155	210_456_1	598_456_1	391_456_1	89_46_424	397_456_189	394_456_1	1904_456_110	84_456_100	255_456_1	414_456_1	799_456_85	527_456_574	1035_456_13	308_456_41	618_456_99	466_456_1	467_456_50	1273_456_6	460_456_47	121_456_81	168_456_1	240_456_993	386_456_91	102_456_330	163_456_1	847_456_266	39_456_1	58_456_1	52_456_1	1472_456_31	536_456_170	471_456_73	64_456_9	800_456_84
605_456_276	881_456_1	215_456_169	210_456_1	598_456_1	391_456_1	89_46_444	397_456_182	394_456_1	1904_456_107	84_456_107	255_456_1	414_456_1	799_456_77	527_456_593	1035_456_7	308_456_45	618_456_96	466_456_1	467_456_51	1273_456_6	460_456_38	121_456_84	168_456_1	240_456_938	386_456_94	102_456_346	163_456_1	847_456_253	39_456_1	58_456_1	52_456_1	1472_456_25	536_456_167	471_456_71	64_456_15	800_456_90
605_456_268	881_456_1	215_456_179	210_456_1	598_456_1	391_456_1	89_46_457	397_456_166	394_456_1	1904_456_104	84_456_110	255_456_1	414_456_1	799_456_72	527_456_592	1035_456_3	308_456_51	618_456_94	466_456_1	467_456_49	1273_456_9	460_456_33	121_456_86	168_456_1	240_456_946	386_456_102	102_456_355	163_456_1	847_456_246	39_456_1	58_456_1	52_456_1	1472_456_26	536_456_154	471_456_64	64_456_16	800_456_94
605_456_265	881_456_1	215_456_176	210_456_1	598_456_1	391_456_1	89_46_482	397_456_178	394_456_1	1904_456_104	84_456_108	255_456_1	414_456_1	799_456_61	527_456_584	1035_456_6	308_456_40	618_456_90	466_456_1	467_456_47	1273_456_7	460_456_36	121_456_91	168_456_1	240_456_958	386_456_98	102_456_350	163_456_1	847_456_247	39_456_1	58_456_1	52_456_1	1472_456_25	536_456_145	471_456_66	64_456_18	800_456_102
605_456_301	881_456_1	215_456_184	210_456_1	598_456_1	391_456_1	89_46_480	397_456_175	394_456_1	1904_456_117	84_456_104	255_456_1	414_456_1	799_456_72	527_456_584	1035_456_4	308_456_42	618_456_95	466_456_1	467_456_37	1273_456_10	460_456_34	121_456_93	168_456_1	240_456_986	386_456_91	102_456_339	163_456_1	847_456_238	39_456_1	58_456_1	52_456_1	1472_456_20	536_456_149	471_456_71	64_456_18	800_456_96
605_456_306	881_456_1	215_456_180	210_456_1	598_456_1	391_456_1	89_46_505	397_456_180	394_456_1	1904_456_120	84_456_105	255_456_1	414_456_1	799_456_76	527_456_581	1035_456_6	308_456_41	618_456_101	466_456_1	467_456_32	1273_456_8	460_456_28	121_456_93	168_456_1	240_456_1033	386_456_88	102_456_322	163_456_1	847_456_231	39_456_1	58_456_1	52_456_1	1472_456_24	536_456_155	471_456_81	64_456_13	800_456_103
605_456_312	881_456_1	215_456_176	210_456_1	598_456_1	391_456_1	89_46_490	397_456_171	394_456_1	1904_456_131	84_456_99	255_456_1	414_456_1	799_456_83	527_456_576	1035_456_12	308_456_47	618_456_98	466_456_1	467_456_36	1273_456_12	460_456_25	121_456_83	168_456_1	240_456_1055	386_456_82	102_456_300	163_456_1	847_456_251	39_456_1	58_456_1	52_456_1	1472_456_23	536_456_178	471_456_88	64_456_21	800_456_99
605_456_313	881_456_1	215_456_158	210_456_1	598_456_1	391_456_1	89_46_494	397_456_174	394_456_1	1904_456_125	84_456_84	255_456_1	414_456_1	799_456_81	527_456_551	1035_456_13	308_456_40	618_456_101	466_456_1	467_456_36	1273_456_12	460_456_21	121_456_78	168_456_1	240_456_1072	386_456_89	102_456_283	163_456_1	847_456_265	39_456_1	58_456_1	52_456_1	1472_456_30	536_456_191	471_456_103	64_456_20	800_456_103
605_456_318	881_456_1	215_456_150	210_456_1	598_456_1	391_456_1	89_46_491	397_456_173	394_456_1	1904_456_119	84_456_80	255_456_1	414_456_1	799_456_82	527_456_580	1035_456_16	308_456_41	618_456_100	466_456_1	467_456_39	1273_456_16	460_456_18	121_456_73	168_456_1	240_456_1065	386_456_104	102_456_287	163_456_1	847_456_256	39_456_1	58_456_1	52_456_1	1472_456_33	536_456_206	471_456_129	64_456_17	800_456_93
605_456_305	881_456_1	215_456_147	210_456_1	598_456_1	391_456_1	89_46_512	397_456_166	394_456_1	1904_456_123	84_456_73	255_456_1	414_456_1	799_456_78	527_456_585	1035_456_21	308_456_50	618_456_102	466_456_1	467_456_40	1273_456_19	460_456_17	121_456_62	168_456_1	240_456_1030	386_456_108	102_456_289	163_456_1	847_456_237	39_456_1	58_456_1	52_456_1	1472_456_32	536_456_222	471_456_141	64_456_20	800_456_88
605_456_303	881_456_1	215_456_139	210_456_1	598_456_1	391_456_1	89_46_524	397_456_174	394_456_1	1904_456_123	84_456_70	255_456_1	414_456_1	799_456_89	527_456_557	1035_456_21	308_456_52	618_456_109	466_456_1	467_456_41	1273_456_19	460_456_20	121_456_56	168_456_1	240_456_993	386_456_113	102_456_292	163_456_1	847_456_233	39_456_1	58_456_1	52_456_1	1472_456_25	536_456_237	471_456_154	64_456_22	800_456_88
605_456_282	881_456_1	215_456_150	210_456_1	598_456_1	391_456_1	89_46_567	397_456_155	394_456_1	1904_456_116	84_456_68	255_456_1	414_456_1	799_456_87	527_456_568	1035_456_26	308_456_57	618_456_118	466_456_1	467_456_35	1273_456_18	460_456_17	121_456_53	168_456_1	240_456_970	386_456_106	102_456_325	163_456_1	847_456_229	39_456_1	58_456_1	52_456_1	1472_456_20	536_456_236	471_456_153	64_456_18	800_456_76
605_456_300	881_456_1	215_456_173	210_456_1	598_456_1	391_456_1	89_46_580	397_456_149	394_456_1	1904_456_119	84_456_63	255_456_1	414_456_1	799_456_79	527_456_572	1035_456_24	308_456_65	618_456_125	466_456_1	467_456_30	1273_456_20	460_456_16	121_456_57	168_456_1	240_456_982	386_456_104	102_456_311	163_456_1	847_456_212	39_456_1	58_456_1	52_456_1	1472_456_19	536_456_227	471_456_143	64_456_13	800_456_70
605_456_286	881_456_1	215_456_173	210_456_1	598_456_1	391_456_1	89_46_578	397_456_150	394_456_1	1904_456_112	84_456_64	255_456_1	414_456_1	799_456_88	527_456_597	1035_456_21	308_456_56	618_456_122	466_456_1	467_456_28	1273_456_15	460_456_13	121_456_55	168_456_1	240_456_994	386_456_100	102_456_328	163_456_1	847_456_201	39_456_1	58_456_1	52_456_1	1472_456_18	536_456_252	471_456_133	64_456_11	800_456_63
605_456_274	881_456_1	215_456_177	210_456_1	598_456_1	391_456_1	89_46_580	397_456_160	394_456_1	1904_456_117	84_456_63	255_456_1	414_456_1	799_456_82	527_456_612	1035_456_18	308_456_46	618_456_100	466_456_1	467_456_27	1273_456_17	460_456_14	121_456_56	168_456_1	240_456_1038	386_456_102	102_456_343	163_456_1	847_456_200	39_456_1	58_456_1	52_456_1	1472_456_21	536_456_254	471_456_124	64_456_6	800_456_61
605_456_263	881_456_1	215_456_161	210_456_1	598_456_1	391_456_1	89_46_569	397_456_150	394_456_1	1904_456_114	84_456_67	255_456_1	414_456_1	799_456_83	527_456_617	1035_456_13	308_456_50	618_456_93	466_456_1	467_456_30	1273_456_23	460_456_12	121_456_56	168_456_1	240_456_1065	386_456_91	102_456_350	163_456_1	847_456_207	39_456_1	58_456_1	52_456_1	1472_456_21	536_456_247	471_456_116	64_456_9	800_456_57
605_456_253	881_456_1	215_456_152	210_456_1	598_456_1	391_456_1	89_46_555	397_456_135	394_456_1	1904_456_127	84_456_76	255_456_1	414_456_1	799_456_79	527_456_630	1035_456_9	308_456_45	618_456_93	466_456_1	467_456_29	1273_456_22	460_456_7	121_456_42	168_456_1	240_456_1067	386_456_86	102_456_348	163_456_1	847_456_214	39_456_1	58_456_1	52_456_1	1472_456_20	536_456_233	471_456_122	64_456_9	800_456_52
605_456_255	881_456_1	215_456_178	210_456_1	598_456_1	391_456_1	89_46_525	397_456_133	394_456_1	1904_456_128	84_456_81	255_456_1	414_456_1	799_456_78	527_456_620	1035_456_4	308_456_40	618_456_117	466_456_1	467_456_30	1273_456_28	460_456_9	121_456_38	168_456_1	240_456_1126	386_456_81	102_456_333	163_456_1	847_456_212	39_456_1	58_456_1	52_456_1	1472_456_18	536_456_217	471_456_105	64_456_6	800_456_51
605_456_264	881_456_1	215_456_174	210_456_1	598_456_1	391_456_1	89_46_498	397_456_128	394_456_1	1904_456_121	84_456_92	255_456_1	414_456_1	799_456_87	527_456_602	1035_456_1	308_456_39	618_456_119	466_456_1	467_456_29	1273_456_31	460_456_7	121_456_31	168_456_1	240_456_1146	386_456_84	102_456_334	163_456_1	847_456_223	39_456_1	58_456_1	52_456_1	1472_456_19	536_456_204	471_456_107	64_456_6	800_456_54
605_456_276	881_456_1	215_456_179	210_456_1	598_456_1	391_456_1	89_46_478	397_456_127	394_456_1	1904_456_121	84_456_94	255_456_1	414_456_1	799_456_96	527_456_596	308_456_40	618_456_110	466_456_1	467_456_37	1273_456_34	460_456_8	121_456_24	168_456_1	240_456_1153	386_456_86	102_456_313	163_456_1	847_456_242	39_456_1	58_456_1	52_456_1	1472_456_15	536_456_190	471_456_108	64_456_5	800_456_54
605_456_273	881_456_1	215_456_204	210_456_1	598_456_1	391_456_1	89_46_494	397_456_132	394_456_1	1904_456_119	84_456_88	255_456_1	414_456_1	799_456_96	527_456_604	308_456_39	618_456_103	466_456_1	467_456_28	1273_456_29	460_456_6	121_456_22	168_456_1	240_456_1165	386_456_87	102_456_303	163_456_1	847_456_230	39_456_1	58_456_1	52_456_1	1472_456_21	536_456_172	471_456_105	64_456_3	800_456_51
605_456_250	881_456_1	215_456_209	210_456_1	598_456_1	391_456_1	89_46_469	397_456_154	394_456_1	1904_456_100	84_456_91	255_456_1	414_456_1	799_456_97	527_456_598	308_456_41	618_456_97	466_456_1	467_456_36	1273_456_26	460_456_7	121_456_17	168_456_1	240_456_1139	386_456_94	102_456_309	163_456_1	847_456_234	39_456_1	58_456_1	52_456_1	1472_456_24	536_456_170	471_456_103	64_456_5	800_456_39
605_456_220	881_456_1	215_456_222	210_456_1	598_456_1	391_456_1	89_46_474	397_456_160	394_456_1	1904_456_93	84_456_93	255_456_1	414_456_1	799_456_91	527_456_588	308_456_31	618_456_87	466_456_1	467_456_32	1273_456_28	460_456_9	121_456_19	168_456_1	240_456_1114	386_456_95	102_456_309	163_456_1	847_456_229	39_456_1	58_456_1	52_456_1	1472_456_34	536_456_183	471_456_106	64_456_5	800_456_36
605_456_206	881_456_1	215_456_241	210_456_1	598_456_1	391_456_1	89_46_480	397_456_161	394_456_1	1904_456_74	84_456_106	255_456_1	414_456_1	799_456_105	527_456_583	308_456_29	618_456_83	466_456_1	467_456_27	1273_456_30	460_456_8	121_456_25	168_456_1	240_456_1138	386_456_82	102_456_301	163_456_1	847_456_230	39_456_1	58_456_1	52_456_1	1472_456_34	536_456_189	471_456_114	64_456_4	800_456_35
605_456_202	881_456_1	215_456_267	210_456_1	598_456_1	391_456_1	89_46_488	397_456_146	394_456_1	1904_456_59	84_456_107	255_456_1	414_456_1	799_456_99	527_456_599	308_456_24	618_456_79	466_456_1	467_456_31	1273_456_36	460_456_5	121_456_18	168_456_1	240_456_1150	386_456_80	102_456_295	163_456_1	847_456_245	39_456_1	58_456_1	52_456_1	1472_456_48	536_456_188	471_456_113	64_456_1	800_456_31
605_456_199	881_456_1	215_456_289	210_456_1	598_456_1	391_456_1	89_46_502	397_456_148	394_456_1	1904_456_59	84_456_103	255_456_1	414_456_1	799_456_104	527_456_594	308_456_23	618_456_63	466_456_1	467_456_29	1273_456_38	460_456_3	121_456_22	168_456_1	240_456_1155	386_456_84	102_456_295	163_456_1	847_456_253	39_456_1	58_456_1	52_456_1	1472_456_46	536_456_200	471_456_118	64_456_1	800_456_22
605_456_205	881_456_1	215_456_311	210_456_1	598_456_1	391_456_1	89_46_526	397_456_160	394_456_1	1904_456_49	84_456_104	255_456_1	414_456_1	799_456_110	527_456_594	308_456_20	618_456_56	466_456_1	467_456_27	1273_456_39	460_456_3	121_456_26	168_456_1	240_456_1213	386_456_77	102_456_281	163_456_1	847_456_253	39_456_1	58_456_1	52_456_1	1472_456_43	536_456_194	471_456_131	64_456_1	800_456_26
605_456_202	881_456_1	215_456_320	210_456_1	598_456_1	391_456_1	89_46_526	397_456_158	394_456_1	1904_456_45	84_456_106	255_456_1	414_456_1	799_456_105	527_456_577	308_456_15	618_456_59	466_456_1	467_456_22	1273_456_25	460_456_7	121_456_27	168_456_1	240_456_1241	386_456_90	102_456_269	163_456_1	847_456_268	39_456_1	58_456_1	52_456_1	1472_456_32	536_456_179	471_456_137	64_456_1	800_456_23
605_456_183	881_456_1	215_456_328	210_456_1	598_456_1	391_456_1	89_46_540	397_456_152	394_456_1	1904_456_42	84_456_103	255_456_1	414_456_1	799_456_104	527_456_571	308_456_9	618_456_61	466_456_1	467_456_25	1273_456_24	460_456_9	121_456_28	168_456_1	240_456_1224	386_456_102	102_456_253	163_456_1	847_456_272	39_456_1	58_456_1	52_456_1	1472_456_32	536_456_160	471_456_129	64_456_1	800_456_17
605_456_161	881_456_1	215_456_312	210_456_1	598_456_1	391_456_1	89_46_573	397_456_166	394_456_1	1904_456_35	84_456_109	255_456_1	414_456_1	799_456_93	527_456_584	308_456_7	618_456_62	466_456_1	467_456_18	1273_456_20	460_456_12	121_456_27	168_456_1	240_456_1168	386_456_107	102_456_239	163_456_1	847_456_264	39_456_1	58_456_1	52_456_1	1472_456_41	536_456_151	471_456_135	64_456_1	800_456_21
605_456_171	881_456_1	215_456_313	210_456_1	598_456_1	391_456_1	89_46_549	397_456_167	394_456_1	1904_456_27	84_456_107	255_456_1	414_456_1	799_456_94	527_456_578	308_456_5	618_456_66	466_456_1	467_456_18	1273_456_17	460_456_16	121_456_25	168_456_1	240_456_1141	386_456_114	102_456_237	163_456_1	847_456_306	39_456_1	58_456_1	52_456_1	1472_456_36	536_456_135	471_456_130	64_456_1	800_456_27
605_456_164	881_456_1	215_456_314	210_456_1	598_456_1	391_456_1	89_46_557	397_456_179	394_456_1	1904_456_26	84_456_109	255_456_1	414_456_1	799_456_98	527_456_566	308_456_2	618_456_59	466_456_1	467_456_20	1273_456_12	460_456_20	121_456_23	168_456_1	240_456_1128	386_456_129	102_456_238	163_456_1	847_456_330	39_456_1	58_456_1	52_456_1	1472_456_34	536_456_139	471_456_117	64_456_1	800_456_25
605_456_171	881_456_1	215_456_292	210_456_1	598_456_1	391_456_1	89_46_577	397_456_173	394_456_1	1904_456_24	84_456_105	255_456_1	414_456_1	799_456_105	527_456_565	308_456_2	618_456_52	466_456_1	467_456_20	1273_456_12	460_456_23	121_456_12	168_456_1	240_456_1132	386_456_144	102_456_248	163_456_1	847_456_349	39_456_1	58_456_1	52_456_1	1472_456_41	536_456_137	471_456_102	64_456_1	800_456_17
605_456_163	881_456_1	215_456_275	210_456_1	598_456_1	391_456_1	89_46_578	397_456_181	394_456_1	1904_456_20	84_456_98	255_456_1	414_456_1	799_456_110	527_456_575	308_456_3	618_456_50	466_456_1	467_456_22	1273_456_12	460_456_30	121_456_8	168_456_1	240_456_1152	386_456_159	102_456_258	163_456_1	847_456_348	39_456_1	58_456_1	52_456_1	1472_456_41	536_456_140	471_456_97	64_456_1	800_456_20
605_456_178	881_456_1	215_456_270	210_456_1	598_456_1	391_456_1	89_46_600	397_456_173	394_456_1	1904_456_21	84_456_93	255_456_1	414_456_1	799_456_110	527_456_576	308_456_4	618_456_50	466_456_1	467_456_20	1273_456_12	460_456_32	121_456_8	168_456_1	240_456_1185	386_456_162	102_456_266	163_456_1	847_456_350	39_456_1	58_456_1	52_456_1	1472_456_32	536_456_128	471_456_104	64_456_1	800_456_20
605_456_196	881_456_1	215_456_280	210_456_1	598_456_1	391_456_1	89_46_602	397_456_153	394_456_1	1904_456_18	84_456_95	255_456_1	414_456_1	799_456_116	527_456_581	308_456_1	618_456_46	466_456_1	467_456_31	1273_456_11	460_456_26	121_456_4	168_456_1	240_456_1183	386_456_165	102_456_282	163_456_1	847_456_362	39_456_1	58_456_1	52_456_1	1472_456_29	536_456_140	471_456_92	64_456_1	800_456_19
605_456_203	881_456_1	215_456_285	210_456_1	598_456_1	391_456_1	89_46_585	397_456_150	394_456_1	1904_456_15	84_456_89	255_456_1	414_456_1	799_456_122	527_456_584	618_456_46	466_456_1	467_456_39	1273_456_14	460_456_28	121_456_3	168_456_1	240_456_1184	386_456_177	102_456_310	163_456_1	847_456_367	39_456_1	58_456_1	52_456_1	1472_456_25	536_456_137	471_456_87	64_456_1	800_456_19
605_456_210	881_456_1	215_456_286	210_456_1	598_456_1	391_456_1	89_46_573	397_456_149	394_456_1	1904_456_13	84_456_83	255_456_1	414_456_1	799_456_115	527_456_617	618_456_56	466_456_1	467_456_45	1273_456_14	460_456_22	121_456_3	168_456_1	240_456_1197	386_456_166	102_456_339	163_456_1	847_456_369	39_456_1	58_456_1	52_456_1	1472_456_21	536_456_127	471_456_87	64_456_1	800_456_20
605_456_222	881_456_1	215_456_299	210_456_1	598_456_1	391_456_1	89_46_571	397_456_137	394_456_1	1904_456_11	84_456_76	255_456_1	414_456_1	799_456_115	527_456_614	618_456_59	466_456_1	467_456_51	1273_456_13	460_456_17	121_456_4	168_456_1	240_456_1169	386_456_157	102_456_346	163_456_1	847_456_363	39_456_1	58_456_1	52_456_1	1472_456_17	536_456_138	471_456_101	64_456_1	800_456_23
605_456_222	881_456_1	215_456_302	210_456_1	598_456_1	391_456_1	89_46_547	397_456_137	394_456_1	1904_456_10	84_456_70	255_456_1	414_456_1	799_456_123	527_456_615	618_456_58	466_456_1	467_456_53	1273_456_10	460_456_17	121_456_4	168_456_1	240_456_1165	386_456_151	102_456_342	163_456_1	847_456_349	39_456_1	58_456_1	52_456_1	1472_456_17	536_456_135	471_456_100	64_456_1	800_456_29
605_456_232	881_456_1	215_456_331	210_456_1	598_456_1	391_456_1	89_46_555	397_456_142	394_456_1	1904_456_6	84_456_61	255_456_1	414_456_1	799_456_119	527_456_628	618_456_52	466_456_1	467_456_44	1273_456_9	460_456_12	121_456_6	168_456_1	240_456_1151	386_456_141	102_456_357	163_456_1	847_456_336	39_456_1	58_456_1	52_456_1	1472_456_13	536_456_135	471_456_98	64_456_1	800_456_27
605_456_236	881_456_1	215_456_320	210_456_1	598_456_1	391_456_1	89_46_582	397_456_149	394_456_1	1904_456_3	84_456_52	255_456_1	414_456_1	799_456_113	527_456_620	618_456_50	466_456_1	467_456_43	1273_456_9	460_456_14	121_456_7	168_456_1	240_456_1166	386_456_141	102_456_351	163_456_1	847_456_342	39_456_1	58_456_1	52_456_1	1472_456_12	536_456_145	471_456_108	64_456_1	800_456_30
605_456_229	881_456_1	215_456_299	210_456_1	598_456_1	391_456_1	89_46_584	397_456_144	394_456_1	1904_456_2	84_456_36	255_456_1	414_456_1	799_456_115	527_456_629	618_456_43	466_456_1	467_456_44	1273_456_7	460_456_13	121_456_7	168_456_1	240_456_1158	386_456_134	102_456_327	163_456_1	847_456_351	39_456_1	58_456_1	52_456_1	1472_456_9	536_456_160	471_456_122	64_456_1	800_456_25
605_456_210	215_456_293	391_456_1	89_46_599	397_456_147	394_456_1	84_456_32	255_456_1	414_456_1	799_456_101	527_456_636	618_456_46	466_456_1	467_456_43	1273_456_7	460_456_11	121_456_5	168_456_1	240_456_1152	386_456_129	102_456_313	163_456_1	847_456_326	39_456_1	58_456_1	52_456_1	1472_456_8	536_456_174	471_456_141	64_456_1	800_456_24
605_456_186	215_456_300	391_456_1	89_46_600	397_456_144	394_456_1	84_456_32	255_456_1	414_456_1	799_456_92	527_456_646	618_456_53	466_456_1	467_456_42	1273_456_8	460_456_11	121_456_3	168_456_1	240_456_1179	386_456_117	102_456_297	163_456_1	847_456_313	39_456_1	58_456_1	52_456_1	1472_456_6	536_456_180	471_456_154	64_456_1	800_456_23
605_456_195	215_456_288	391_456_1	89_46_594	397_456_137	394_456_1	84_456_34	255_456_1	414_456_1	799_456_104	527_456_636	618_456_62	466_456_1	467_456_41	1273_456_9	460_456_11	121_456_3	168_456_1	240_456_1187	386_456_126	102_456_309	163_456_1	847_456_307	39_456_1	58_456_1	52_456_1	1472_456_9	536_456_187	471_456_157	64_456_1	800_456_23
605_456_204	215_456_298	391_456_1	89_46_601	397_456_116	394_456_1	84_456_37	255_456_1	414_456_1	799_456_127	527_456_613	618_456_72	466_456_1	467_456_44	1273_456_7	460_456_17	121_456_3	168_456_1	240_456_1197	386_456_139	102_456_317	163_456_1	847_456_281	39_456_1	58_456_1	52_456_1	1472_456_9	536_456_190	471_456_174	64_456_1	800_456_24
605_456_191	215_456_317	391_456_1	89_46_623	397_456_104	394_456_1	84_456_38	255_456_1	414_456_1	799_456_131	527_456_611	618_456_82	466_456_1	467_456_30	1273_456_4	460_456_18	121_456_2	168_456_1	240_456_1200	386_456_137	102_456_323	163_456_1	847_456_281	39_456_1	58_456_1	52_456_1	1472_456_12	536_456_188	471_456_186	64_456_1	800_456_21
605_456_181	215_456_327	391_456_1	89_46_613	397_456_99	394_456_1	84_456_43	255_456_1	414_456_1	799_456_142	527_456_584	618_456_99	466_456_1	467_456_29	1273_456_7	460_456_24	121_456_2	168_456_1	240_456_1215	386_456_139	102_456_319	163_456_1	847_456_282	39_456_1	58_456_1	52_456_1	1472_456_13	536_456_164	471_456_191	64_456_1	800_456_23
605_456_181	215_456_323	391_456_1	89_46_639	397_456_92	394_456_1	84_456_45	255_456_1	414_456_1	799_456_138	527_456_577	618_456_89	466_456_1	467_456_27	1273_456_10	460_456_29	121_456_1	168_456_1	240_456_1195	386_456_155	102_456_301	163_456_1	847_456_294	39_456_1	58_456_1	52_456_1	1472_456_16	536_456_150	471_456_182	64_456_1	800_456_30
605_456_197	215_456_304	391_456_1	89_46_640	397_456_91	394_456_1	84_456_50	255_456_1	414_456_1	799_456_129	527_456_560	618_456_95	466_456_1	467_456_30	1273_456_13	460_456_34	168_456_1	240_456_1182	386_456_157	102_456_280	163_456_1	847_456_311	39_456_1	58_456_1	52_456_1	1472_456_18	536_456_133	471_456_166	64_456_1	800_456_30
605_456_202	215_456_297	391_456_1	89_46_642	397_456_78	394_456_1	84_456_52	255_456_1	414_456_1	799_456_139	527_456_578	618_456_93	466_456_1	467_456_36	1273_456_14	460_456_34	168_456_1	240_456_1146	386_456_163	102_456_255	163_456_1	847_456_317	39_456_1	58_456_1	52_456_1	1472_456_16	536_456_118	471_456_159	64_456_1	800_456_36
605_456_206	215_456_265	391_456_1	89_46_621	397_456_87	394_456_1	84_456_56	255_456_1	414_456_1	799_456_142	527_456_606	618_456_91	466_456_1	467_456_38	1273_456_15	460_456_36	168_456_1	240_456_1144	386_456_169	102_456_248	163_456_1	847_456_319	39_456_1	58_456_1	52_456_1	1472_456_13	536_456_126	471_456_144	64_456_1	800_456_37
605_456_236	215_456_247	391_456_1	89_46_613	397_456_86	394_456_1	84_456_64	255_456_1	414_456_1	799_456_146	527_456_622	618_456_85	466_456_1	467_456_50	1273_456_13	460_456_34	168_456_1	240_456_1139	386_456_172	102_456_243	163_456_1	847_456_326	39_456_1	58_456_1	52_456_1	1472_456_6	536_456_143	471_456_138	64_456_1	800_456_48
605_456_248	215_456_236	391_456_1	89_46_589	397_456_92	394_456_1	84_456_66	255_456_1	414_456_1	799_456_158	527_456_623	618_456_80	466_456_1	467_456_56	1273_456_11	460_456_32	168_456_1	240_456_1162	386_456_163	102_456_233	163_456_1	847_456_339	39_456_1	58_456_1	52_456_1	1472_456_3	536_456_148	471_456_130	64_456_1	800_456_48
605_456_262	215_456_207	391_456_1	89_46_589	397_456_94	394_456_1	84_456_61	255_456_1	414_456_1	799_456_141	527_456_664	618_456_80	466_456_1	467_456_59	1273_456_11	460_456_25	168_456_1	240_456_1171	386_456_162	102_456_219	163_456_1	847_456_320	39_456_1	58_456_1	52_456_1	1472_456_1	536_456_158	471_456_140	64_456_1	800_456_42
605_456_261	215_456_221	391_456_1	89_46_583	397_456_93	394_456_1	84_456_69	255_456_1	799_456_121	527_456_656	618_456_76	466_456_1	467_456_57	1273_456_9	460_456_27	168_456_1	240_456_1170	386_456_164	102_456_206	163_456_1	847_456_323	39_456_1	58_456_1	52_456_1	414_456_1	536_456_162	471_456_133	64_456_1	800_456_39
605_456_273	215_456_222	391_456_1	89_46_604	397_456_97	394_456_1	84_456_69	255_456_1	799_456_94	527_456_652	618_456_66	466_456_1	467_456_56	1273_456_6	460_456_29	168_456_1	240_456_1181	386_456_159	102_456_223	163_456_1	847_456_333	39_456_1	58_456_1	52_456_1	414_456_1	536_456_167	471_456_152	64_456_1	800_456_33
605_456_272	215_456_221	391_456_1	89_46_603	397_456_107	394_456_1	84_456_70	255_456_1	799_456_81	527_456_655	618_456_61	466_456_1	467_456_57	1273_456_7	460_456_29	168_456_1	240_456_1182	386_456_144	102_456_235	163_456_1	847_456_354	39_456_1	58_456_1	52_456_1	414_456_1	536_456_166	471_456_164	64_456_1	800_456_38
605_456_262	215_456_211	391_456_1	89_46_597	397_456_104	394_456_1	84_456_69	255_456_1	799_456_65	527_456_669	618_456_51	466_456_1	467_456_53	1273_456_6	460_456_29	168_456_1	240_456_1198	386_456_140	102_456_254	163_456_1	847_456_351	39_456_1	58_456_1	52_456_1	414_456_1	536_456_159	471_456_168	64_456_1	800_456_38
605_456_275	215_456_198	391_456_1	89_46_610	397_456_105	394_456_1	84_456_70	255_456_1	799_456_57	527_456_659	618_456_42	466_456_1	467_456_55	1273_456_5	460_456_26	168_456_1	240_456_1226	386_456_150	102_456_263	163_456_1	847_456_338	39_456_1	58_456_1	52_456_1	414_456_1	536_456_137	471_456_162	64_456_1	800_456_44
605_456_276	215_456_197	391_456_1	89_46_634	397_456_106	394_456_1	84_456_60	255_456_1	799_456_53	527_456_643	618_456_33	466_456_1	467_456_58	1273_456_8	460_456_29	168_456_1	240_456_1200	386_456_153	102_456_242	163_456_1	847_456_333	39_456_1	58_456_1	52_456_1	414_456_1	536_456_115	471_456_164	64_456_1	800_456_54
605_456_291	215_456_207	391_456_1	89_46_647	397_456_96	394_456_1	84_456_67	255_456_1	799_456_56	527_456_651	618_456_24	466_456_1	467_456_54	1273_456_12	460_456_22	168_456_1	240_456_1208	386_456_151	102_456_225	163_456_1	847_456_313	39_456_1	58_456_1	52_456_1	414_456_1	536_456_116	471_456_160	64_456_1	800_456_59
605_456_295	215_456_206	391_456_1	89_46_665	397_456_95	394_456_1	84_456_65	255_456_1	799_456_66	527_456_661	618_456_19	466_456_1	467_456_57	1273_456_11	460_456_19	168_456_1	240_456_1214	386_456_156	102_456_201	163_456_1	847_456_315	39_456_1	58_456_1	52_456_1	414_456_1	536_456_115	471_456_148	64_456_1	800_456_60
605_456_271	215_456_203	391_456_1	89_46_670	397_456_94	394_456_1	84_456_63	255_456_1	799_456_71	527_456_680	618_456_18	466_456_1	467_456_59	1273_456_16	460_456_24	168_456_1	240_456_1192	386_456_155	102_456_198	163_456_1	847_456_312	39_456_1	58_456_1	52_456_1	414_456_1	536_456_119	471_456_136	64_456_1	800_456_63
605_456_267	215_456_209	391_456_1	89_46_679	397_456_98	394_456_1	84_456_71	255_456_1	799_456_87	527_456_690	618_456_16	466_456_1	467_456_64	1273_456_14	460_456_21	168_456_1	240_456_1184	386_456_145	102_456_186	163_456_1	847_456_329	39_456_1	58_456_1	52_456_1	414_456_1	536_456_124	471_456_123	64_456_1	800_456_70
605_456_259	215_456_197	391_456_1	89_46_664	397_456_94	394_456_1	84_456_71	255_456_1	799_456_98	527_456_711	618_456_14	466_456_1	467_456_66	1273_456_10	460_456_28	168_456_1	240_456_1222	386_456_147	102_456_177	163_456_1	847_456_323	39_456_1	58_456_1	52_456_1	414_456_1	536_456_141	471_456_109	64_456_1	800_456_72
605_456_241	215_456_222	391_456_1	89_46_596	397_456_106	394_456_1	84_456_68	255_456_1	799_456_117	527_456_703	618_456_9	466_456_1	467_456_64	1273_456_14	460_456_30	168_456_1	240_456_1277	386_456_153	102_456_165	163_456_1	847_456_310	39_456_1	58_456_1	52_456_1	414_456_1	536_456_149	471_456_107	64_456_1	800_456_72
605_456_271	215_456_236	391_456_1	89_46_559	397_456_117	394_456_1	84_456_60	255_456_1	799_456_115	527_456_693	618_456_8	466_456_1	467_456_56	1273_456_15	460_456_32	168_456_1	240_456_1296	386_456_161	102_456_172	163_456_1	847_456_287	39_456_1	58_456_1	52_456_1	414_456_1	536_456_148	471_456_102	64_456_1	800_456_71
605_456_275	215_456_258	391_456_1	89_46_536	397_456_115	394_456_1	84_456_60	255_456_1	799_456_127	527_456_672	618_456_9	466_456_1	467_456_53	1273_456_12	460_456_35	168_456_1	240_456_1308	386_456_169	102_456_181	163_456_1	847_456_262	39_456_1	58_456_1	52_456_1	414_456_1	536_456_150	471_456_104	64_456_1	800_456_70
605_456_280	215_456_257	391_456_1	89_46_508	397_456_123	394_456_1	84_456_52	255_456_1	799_456_118	527_456_683	618_456_11	466_456_1	467_456_47	1273_456_13	460_456_33	168_456_1	240_456_1333	386_456_180	102_456_184	163_456_1	847_456_260	39_456_1	58_456_1	52_456_1	414_456_1	536_456_150	471_456_115	64_456_1	800_456_61
605_456_278	215_456_244	391_456_1	89_46_512	397_456_118	394_456_1	84_456_46	255_456_1	799_456_109	527_456_689	618_456_15	466_456_1	467_456_32	1273_456_13	460_456_36	168_456_1	240_456_1347	386_456_177	102_456_193	163_456_1	847_456_247	39_456_1	58_456_1	52_456_1	414_456_1	536_456_152	471_456_118	64_456_1	800_456_62
605_456_278	215_456_233	391_456_1	89_46_501	397_456_122	394_456_1	84_456_44	255_456_1	799_456_109	527_456_690	618_456_13	466_456_1	467_456_38	1273_456_8	460_456_42	168_456_1	240_456_1379	386_456_171	102_456_190	163_456_1	847_456_239	39_456_1	58_456_1	52_456_1	414_456_1	536_456_147	471_456_136	64_456_1	800_456_52
605_456_280	215_456_243	391_456_1	89_46_506	397_456_112	394_456_1	84_456_40	255_456_1	799_456_105	527_456_688	618_456_23	466_456_1	467_456_32	1273_456_8	460_456_38	168_456_1	240_456_1345	386_456_172	102_456_186	163_456_1	847_456_251	39_456_1	58_456_1	52_456_1	414_456_1	536_456_140	471_456_149	64_456_1	800_456_54
605_456_266	215_456_239	391_456_1	89_46_523	397_456_110	394_456_1	84_456_41	255_456_1	799_456_99	527_456_642	618_456_23	466_456_1	467_456_28	1273_456_11	460_456_37	168_456_1	240_456_1383	386_456_178	102_456_186	163_456_1	847_456_270	39_456_1	58_456_1	52_456_1	414_456_1	536_456_133	471_456_162	64_456_1	800_456_57
605_456_275	215_456_245	391_456_1	89_46_549	397_456_113	394_456_1	84_456_42	255_456_1	799_456_84	527_456_626	618_456_24	466_456_1	467_456_32	1273_456_9	460_456_28	168_456_1	240_456_1393	386_456_179	102_456_178	163_456_1	847_456_274	39_456_1	58_456_1	52_456_1	414_456_1	536_456_137	471_456_172	64_456_1	800_456_53
605_456_276	215_456_241	391_456_1	89_46_591	397_456_118	394_456_1	84_456_41	255_456_1	799_456_77	527_456_606	618_456_24	466_456_1	467_456_30	1273_456_9	460_456_32	168_456_1	240_456_1392	386_456_186	102_456_174	163_456_1	847_456_272	39_456_1	58_456_1	52_456_1	414_456_1	536_456_138	471_456_182	64_456_1	800_456_57
605_456_272	215_456_261	391_456_1	89_46_645	397_456_110	394_456_1	84_456_36	255_456_1	799_456_76	527_456_597	618_456_24	466_456_1	467_456_31	1273_456_9	460_456_31	168_456_1	240_456_1408	386_456_195	102_456_176	163_456_1	847_456_259	39_456_1	58_456_1	52_456_1	414_456_1	536_456_140	471_456_175	64_456_1	800_456_53
605_456_267	215_456_256	391_456_1	89_46_679	397_456_116	394_456_1	84_456_36	255_456_1	799_456_75	527_456_600	618_456_25	466_456_1	467_456_30	1273_456_7	460_456_37	168_456_1	240_456_1357	386_456_198	102_456_178	163_456_1	847_456_250	39_456_1	58_456_1	52_456_1	414_456_1	536_456_132	471_456_169	64_456_1	800_456_47
605_456_283	215_456_270	391_456_1	89_46_731	397_456_116	394_456_1	84_456_36	255_456_1	799_456_60	527_456_568	618_456_26	466_456_1	467_456_28	1273_456_6	460_456_36	168_456_1	240_456_1323	386_456_193	102_456_187	163_456_1	847_456_240	39_456_1	58_456_1	52_456_1	414_456_1	536_456_138	471_456_176	64_456_1	800_456_42
605_456_279	215_456_278	391_456_1	89_46_746	397_456_117	394_456_1	84_456_43	255_456_1	799_456_54	527_456_555	618_456_19	466_456_1	467_456_25	1273_456_5	460_456_42	168_456_1	240_456_1334	386_456_196	102_456_174	163_456_1	847_456_224	39_456_1	58_456_1	52_456_1	414_456_1	536_456_133	471_456_165	64_456_1	800_456_35
605_456_263	215_456_306	391_456_1	89_46_771	397_456_109	394_456_1	84_456_36	255_456_1	799_456_53	527_456_554	618_456_20	466_456_1	467_456_26	1273_456_3	460_456_47	168_456_1	240_456_1318	386_456_197	102_456_163	163_456_1	847_456_194	39_456_1	58_456_1	52_456_1	414_456_1	536_456_127	471_456_170	64_456_1	800_456_35
605_456_262	215_456_293	391_456_1	89_46_787	397_456_102	84_456_38	255_456_1	799_456_56	527_456_557	618_456_15	467_456_23	466_456_1	460_456_43	168_456_1	240_456_1270	386_456_189	102_456_162	847_456_177	39_456_1	58_456_1	52_456_1	414_456_1	536_456_127	471_456_186	64_456_1	800_456_42
605_456_267	215_456_304	391_456_1	89_46_791	397_456_98	84_456_40	255_456_1	799_456_54	527_456_575	618_456_14	467_456_26	466_456_1	460_456_41	168_456_1	240_456_1280	386_456_189	102_456_167	847_456_167	39_456_1	58_456_1	52_456_1	414_456_1	536_456_141	471_456_204	64_456_1	800_456_42
605_456_265	215_456_304	391_456_1	89_46_830	397_456_99	84_456_36	255_456_1	799_456_49	527_456_590	618_456_12	467_456_31	466_456_1	460_456_43	168_456_1	240_456_1256	386_456_189	102_456_175	847_456_163	39_456_1	58_456_1	52_456_1	414_456_1	536_456_143	471_456_197	64_456_1	800_456_39
605_456_265	215_456_290	391_456_1	89_46_808	397_456_109	84_456_37	255_456_1	799_456_63	527_456_623	618_456_10	467_456_27	466_456_1	460_456_45	168_456_1	240_456_1259	386_456_195	102_456_178	847_456_162	39_456_1	58_456_1	52_456_1	414_456_1	536_456_149	471_456_187	64_456_1	800_456_35
605_456_289	215_456_295	391_456_1	89_46_811	397_456_118	84_456_38	255_456_1	799_456_63	527_456_614	618_456_11	467_456_26	466_456_1	460_456_49	168_456_1	240_456_1291	386_456_190	102_456_168	847_456_175	39_456_1	58_456_1	52_456_1	414_456_1	536_456_146	471_456_178	64_456_1	800_456_29
605_456_288	215_456_275	391_456_1	89_46_829	397_456_124	84_456_41	255_456_1	799_456_56	527_456_616	618_456_10	467_456_24	466_456_1	460_456_41	168_456_1	240_456_1308	386_456_200	102_456_175	847_456_170	39_456_1	58_456_1	52_456_1	414_456_1	536_456_146	471_456_169	64_456_1	800_456_34
605_456_287	215_456_281	391_456_1	89_46_837	397_456_127	84_456_35	255_456_1	799_456_53	527_456_596	618_456_11	467_456_20	466_456_1	460_456_41	168_456_1	240_456_1308	386_456_192	102_456_165	847_456_184	39_456_1	58_456_1	52_456_1	414_456_1	536_456_142	471_456_151	64_456_1	800_456_39
605_456_287	215_456_269	391_456_1	89_46_870	397_456_122	84_456_30	255_456_1	799_456_57	527_456_587	618_456_11	467_456_18	466_456_1	460_456_34	168_456_1	240_456_1283	386_456_184	102_456_154	847_456_193	39_456_1	58_456_1	52_456_1	414_456_1	536_456_139	471_456_140	64_456_1	800_456_44
605_456_270	215_456_281	391_456_1	89_46_889	397_456_116	84_456_28	255_456_1	799_456_61	527_456_586	618_456_10	467_456_19	466_456_1	460_456_29	168_456_1	240_456_1289	386_456_177	102_456_154	847_456_203	39_456_1	58_456_1	52_456_1	414_456_1	536_456_127	471_456_133	64_456_1	800_456_44
605_456_270	215_456_280	391_456_1	89_46_905	397_456_100	84_456_27	255_456_1	799_456_68	527_456_588	618_456_10	467_456_14	466_456_1	460_456_25	168_456_1	240_456_1347	386_456_180	102_456_150	847_456_197	39_456_1	58_456_1	52_456_1	414_456_1	536_456_137	471_456_133	64_456_1	800_456_46
605_456_270	215_456_280	391_456_1	89_46_869	397_456_100	84_456_27	255_456_1	799_456_82	527_456_561	618_456_7	467_456_14	466_456_1	460_456_29	168_456_1	240_456_1359	386_456_176	102_456_162	847_456_181	39_456_1	58_456_1	52_456_1	414_456_1	536_456_150	471_456_139	64_456_1	800_456_52
605_456_263	215_456_273	391_456_1	89_46_829	397_456_110	84_456_22	255_456_1	799_456_99	527_456_532	618_456_1	467_456_11	466_456_1	460_456_31	168_456_1	240_456_1393	386_456_175	102_456_174	847_456_176	39_456_1	58_456_1	52_456_1	414_456_1	536_456_140	471_456_130	64_456_1	800_456_61
605_456_292	215_456_268	391_456_1	89_46_785	397_456_108	84_456_15	255_456_1	799_456_110	527_456_540	467_456_7	466_456_1	460_456_31	168_456_1	240_456_1394	386_456_168	102_456_180	847_456_163	39_456_1	58_456_1	52_456_1	536_456_148	471_456_127	64_456_1	800_456_62
605_456_324	215_456_265	391_456_1	89_46_763	397_456_105	84_456_10	255_456_1	799_456_103	527_456_525	467_456_9	466_456_1	460_456_35	168_456_1	240_456_1407	386_456_176	102_456_189	847_456_165	39_456_1	58_456_1	52_456_1	536_456_147	471_456_127	64_456_1	800_456_60
605_456_333	215_456_271	391_456_1	89_46_728	397_456_98	84_456_6	255_456_1	799_456_104	527_456_508	467_456_13	466_456_1	460_456_40	168_456_1	240_456_1379	386_456_178	102_456_212	847_456_167	39_456_1	58_456_1	52_456_1	536_456_152	471_456_123	64_456_1	800_456_58
605_456_332	215_456_285	391_456_1	89_46_726	397_456_94	84_456_1	255_456_1	799_456_113	527_456_541	467_456_12	466_456_1	460_456_44	168_456_1	240_456_1364	386_456_174	102_456_204	847_456_166	39_456_1	58_456_1	52_456_1	536_456_158	471_456_109	64_456_1	800_456_51
605_456_348	215_456_269	391_456_1	89_46_749	397_456_99	255_456_1	799_456_119	527_456_560	467_456_10	466_456_1	460_456_47	168_456_1	240_456_1346	386_456_172	102_456_189	847_456_161	39_456_1	58_456_1	52_456_1	536_456_158	471_456_105	64_456_1	800_456_51
605_456_347	215_456_272	391_456_1	89_46_754	397_456_95	255_456_1	799_456_122	527_456_566	467_456_9	466_456_1	460_456_46	168_456_1	240_456_1315	386_456_167	102_456_172	847_456_161	39_456_1	58_456_1	52_456_1	536_456_146	471_456_94	64_456_1	800_456_43
605_456_353	215_456_247	391_456_1	89_46_796	397_456_93	255_456_1	799_456_115	527_456_564	467_456_9	466_456_1	460_456_43	168_456_1	240_456_1329	386_456_174	102_456_164	847_456_132	39_456_1	58_456_1	52_456_1	536_456_142	471_456_91	64_456_1	800_456_43
605_456_357	215_456_243	391_456_1	89_46_839	397_456_86	255_456_1	799_456_106	527_456_574	467_456_8	466_456_1	460_456_48	168_456_1	240_456_1339	386_456_193	102_456_162	847_456_122	39_456_1	58_456_1	52_456_1	536_456_128	471_456_78	64_456_1	800_456_39
605_456_342	215_456_262	391_456_1	89_46_845	397_456_81	255_456_1	799_456_110	527_456_561	467_456_7	466_456_1	460_456_45	168_456_1	240_456_1386	386_456_206	102_456_164	847_456_119	39_456_1	58_456_1	52_456_1	536_456_127	471_456_76	64_456_1	800_456_40
605_456_325	215_456_264	391_456_1	89_46_836	397_456_82	255_456_1	799_456_99	527_456_544	467_456_6	466_456_1	460_456_49	168_456_1	240_456_1409	386_456_227	102_456_159	847_456_101	39_456_1	58_456_1	52_456_1	536_456_136	471_456_79	64_456_1	800_456_38
605_456_309	215_456_281	391_456_1	89_46_848	397_456_94	255_456_1	799_456_99	527_456_538	467_456_3	466_456_1	460_456_52	168_456_1	240_456_1394	386_456_218	102_456_139	847_456_92	39_456_1	58_456_1	52_456_1	536_456_133	471_456_87	64_456_1	800_456_34
605_456_316	215_456_271	391_456_1	89_46_858	397_456_97	255_456_1	799_456_100	527_456_564	467_456_3	466_456_1	460_456_52	168_456_1	240_456_1403	386_456_242	102_456_122	847_456_93	39_456_1	58_456_1	52_456_1	536_456_130	471_456_87	64_456_1	800_456_27
605_456_304	215_456_255	391_456_1	89_46_858	397_456_96	255_456_1	799_456_87	527_456_624	467_456_3	466_456_1	460_456_44	168_456_1	240_456_1433	386_456_244	102_456_112	847_456_84	39_456_1	58_456_1	52_456_1	536_456_131	471_456_90	64_456_1	800_456_25
605_456_314	215_456_245	391_456_1	89_46_842	397_456_103	255_456_1	799_456_91	527_456_649	467_456_2	466_456_1	460_456_37	168_456_1	240_456_1402	386_456_256	102_456_107	847_456_75	39_456_1	58_456_1	52_456_1	536_456_134	471_456_81	64_456_1	800_456_25
605_456_327	215_456_234	391_456_1	89_46_861	397_456_93	255_456_1	799_456_89	527_456_631	467_456_1	466_456_1	460_456_34	168_456_1	240_456_1449	386_456_258	102_456_100	847_456_60	39_456_1	58_456_1	52_456_1	536_456_132	471_456_89	64_456_1	800_456_22
605_456_337	215_456_231	391_456_1	89_46_862	397_456_99	255_456_1	799_456_84	527_456_648	466_456_1	460_456_28	168_456_1	240_456_1412	386_456_255	102_456_92	847_456_64	39_456_1	58_456_1	52_456_1	536_456_144	471_456_97	64_456_1	800_456_24
605_456_350	215_456_219	391_456_1	89_46_871	397_456_96	255_456_1	799_456_86	527_456_656	466_456_1	460_456_25	168_456_1	240_456_1408	386_456_238	102_456_101	847_456_66	39_456_1	58_456_1	52_456_1	536_456_154	471_456_107	64_456_1	800_456_25
605_456_334	215_456_208	391_456_1	89_46_852	397_456_83	255_456_1	799_456_89	527_456_672	466_456_1	460_456_19	168_456_1	240_456_1415	386_456_241	102_456_102	847_456_67	39_456_1	58_456_1	52_456_1	536_456_147	471_456_126	64_456_1	800_456_23
605_456_325	215_456_208	391_456_1	89_46_849	397_456_81	255_456_1	799_456_83	527_456_670	466_456_1	460_456_17	168_456_1	240_456_1465	386_456_236	102_456_115	847_456_63	39_456_1	58_456_1	52_456_1	536_456_149	471_456_145	64_456_1	800_456_15
605_456_316	215_456_207	391_456_1	89_46_859	397_456_75	255_456_1	799_456_74	527_456_645	466_456_1	460_456_14	168_456_1	240_456_1510	386_456_232	102_456_125	847_456_52	39_456_1	58_456_1	52_456_1	536_456_162	471_456_160	64_456_1	800_456_13
605_456_333	215_456_186	391_456_1	89_46_873	397_456_61	255_456_1	799_456_69	527_456_639	466_456_1	460_456_17	168_456_1	240_456_1536	386_456_238	102_456_132	847_456_38	39_456_1	58_456_1	52_456_1	536_456_170	471_456_176	64_456_1	800_456_10
605_456_326	215_456_182	391_456_1	89_46_889	397_456_53	255_456_1	799_456_66	527_456_634	466_456_1	460_456_21	168_456_1	240_456_1579	386_456_217	102_456_134	847_456_36	39_456_1	58_456_1	52_456_1	536_456_181	471_456_178	64_456_1	800_456_7
605_456_307	215_456_177	391_456_1	89_46_897	397_456_46	255_456_1	799_456_54	527_456_623	466_456_1	460_456_21	168_456_1	240_456_1580	386_456_191	102_456_128	847_456_31	39_456_1	58_456_1	52_456_1	536_456_197	471_456_180	64_456_1	800_456_9
605_456_289	215_456_186	391_456_1	89_46_916	397_456_37	255_456_1	799_456_47	527_456_616	466_456_1	460_456_18	168_456_1	240_456_1619	386_456_179	102_456_144	847_456_28	39_456_1	58_456_1	52_456_1	536_456_181	471_456_177	64_456_1	800_456_6
605_456_262	215_456_178	391_456_1	89_46_925	397_456_30	255_456_1	799_456_40	527_456_633	466_456_1	460_456_19	168_456_1	240_456_1635	386_456_169	102_456_136	847_456_28	39_456_1	58_456_1	52_456_1	536_456_173	471_456_175	64_456_1	800_456_6
605_456_246	215_456_175	391_456_1	89_46_969	397_456_30	255_456_1	799_456_44	527_456_643	466_456_1	460_456_12	168_456_1	240_456_1635	386_456_165	102_456_118	847_456_34	39_456_1	58_456_1	52_456_1	536_456_162	471_456_167	64_456_1	800_456_6
605_456_231	215_456_172	391_456_1	89_46_996	397_456_28	255_456_1	799_456_48	527_456_630	466_456_1	460_456_14	168_456_1	240_456_1640	386_456_171	102_456_93	847_456_44	39_456_1	58_456_1	52_456_1	536_456_150	471_456_163	64_456_1	800_456_7
605_456_213	215_456_174	391_456_1	89_46_1031	397_456_29	255_456_1	799_456_47	527_456_587	466_456_1	460_456_10	168_456_1	240_456_1665	386_456_172	102_456_87	847_456_47	39_456_1	58_456_1	52_456_1	536_456_145	471_456_156	64_456_1	800_456_13
605_456_216	215_456_172	391_456_1	89_46_1036	397_456_29	255_456_1	799_456_44	527_456_576	466_456_1	460_456_10	168_456_1	240_456_1679	386_456_180	102_456_75	847_456_59	39_456_1	58_456_1	52_456_1	536_456_147	471_456_140	64_456_1	800_456_18
605_456_217	215_456_168	391_456_1	89_46_1051	397_456_23	255_456_1	799_456_37	527_456_563	466_456_1	460_456_12	168_456_1	240_456_1682	386_456_178	102_456_84	847_456_70	39_456_1	58_456_1	52_456_1	536_456_144	471_456_141	64_456_1	800_456_21
605_456_241	215_456_158	391_456_1	89_46_1023	397_456_18	255_456_1	799_456_39	527_456_573	466_456_1	460_456_16	168_456_1	240_456_1701	386_456_166	102_456_98	847_456_71	39_456_1	58_456_1	52_456_1	536_456_141	471_456_131	64_456_1	800_456_20
605_456_245	215_456_153	391_456_1	89_46_983	397_456_20	255_456_1	799_456_39	527_456_622	466_456_1	460_456_14	168_456_1	240_456_1759	386_456_169	102_456_106	847_456_82	39_456_1	58_456_1	52_456_1	536_456_144	471_456_132	64_456_1	800_456_17
605_456_243	215_456_135	391_456_1	89_46_937	397_456_15	255_456_1	799_456_34	527_456_643	466_456_1	460_456_13	168_456_1	240_456_1760	386_456_184	102_456_110	847_456_91	39_456_1	58_456_1	52_456_1	536_456_138	471_456_135	64_456_1	800_456_18
605_456_248	215_456_141	391_456_1	89_46_858	397_456_20	255_456_1	799_456_31	527_456_666	466_456_1	460_456_13	168_456_1	240_456_1755	386_456_186	102_456_112	847_456_88	39_456_1	58_456_1	52_456_1	536_456_125	471_456_135	64_456_1	800_456_19
605_456_270	215_456_127	391_456_1	89_46_816	397_456_26	255_456_1	799_456_27	527_456_679	466_456_1	460_456_11	168_456_1	240_456_1715	386_456_209	102_456_103	847_456_77	39_456_1	58_456_1	52_456_1	536_456_130	471_456_128	64_456_1	800_456_13
605_456_278	215_456_127	391_456_1	89_46_819	397_456_31	255_456_1	799_456_22	527_456_690	466_456_1	460_456_14	168_456_1	240_456_1711	386_456_210	102_456_95	847_456_78	39_456_1	58_456_1	52_456_1	536_456_127	471_456_120	64_456_1	800_456_11
605_456_283	215_456_130	391_456_1	89_46_824	397_456_34	255_456_1	799_456_24	527_456_721	466_456_1	460_456_16	168_456_1	240_456_1735	386_456_224	102_456_98	847_456_71	39_456_1	58_456_1	52_456_1	536_456_116	471_456_115	64_456_1	800_456_8
605_456_276	215_456_136	391_456_1	89_46_856	397_456_36	255_456_1	799_456_20	527_456_736	466_456_1	460_456_15	168_456_1	240_456_1753	386_456_231	102_456_86	847_456_67	39_456_1	58_456_1	52_456_1	536_456_107	471_456_106	64_456_1	800_456_7
605_456_272	215_456_141	391_456_1	89_46_893	397_456_28	255_456_1	799_456_14	527_456_718	466_456_1	460_456_14	168_456_1	240_456_1789	386_456_219	102_456_84	847_456_68	39_456_1	58_456_1	52_456_1	536_456_115	471_456_97	64_456_1	800_456_7
605_456_273	215_456_159	391_456_1	89_46_900	397_456_30	255_456_1	799_456_18	527_456_696	466_456_1	460_456_11	168_456_1	240_456_1802	386_456_217	102_456_79	847_456_72	39_456_1	58_456_1	52_456_1	536_456_105	471_456_92	64_456_1	800_456_7
605_456_276	215_456_150	391_456_1	89_46_934	397_456_34	255_456_1	799_456_17	527_456_660	466_456_1	460_456_9	168_456_1	240_456_1802	386_456_199	102_456_76	847_456_71	39_456_1	58_456_1	52_456_1	536_456_91	471_456_84	64_456_1	800_456_6
605_456_292	215_456_155	391_456_1	89_46_1015	397_456_33	255_456_1	799_456_16	527_456_639	466_456_1	460_456_13	168_456_1	240_456_1776	386_456_188	102_456_76	847_456_67	39_456_1	58_456_1	52_456_1	536_456_87	471_456_80	64_456_1	800_456_8
605_456_293	215_456_146	391_456_1	89_46_1073	397_456_33	255_456_1	799_456_17	527_456_632	466_456_1	460_456_13	168_456_1	240_456_1725	386_456_179	102_456_64	847_456_74	39_456_1	58_456_1	52_456_1	536_456_75	471_456_79	64_456_1	800_456_11
605_456_280	215_456_140	391_456_1	89_46_1066	397_456_29	255_456_1	799_456_21	527_456_623	466_456_1	460_456_16	168_456_1	240_456_1715	386_456_191	102_456_56	847_456_71	39_456_1	58_456_1	52_456_1	536_456_59	471_456_77	64_456_1	800_456_14
605_456_288	215_456_138	391_456_1	89_46_1040	397_456_36	255_456_1	799_456_19	527_456_645	466_456_1	460_456_15	168_456_1	240_456_1678	386_456_205	102_456_46	847_456_74	39_456_1	58_456_1	52_456_1	536_456_52	471_456_78	64_456_1	800_456_19
605_456_283	215_456_126	391_456_1	89_46_1026	397_456_39	255_456_1	799_456_24	527_456_663	466_456_1	460_456_12	168_456_1	240_456_1709	386_456_189	102_456_41	847_456_62	39_456_1	58_456_1	52_456_1	536_456_52	471_456_75	64_456_1	800_456_24
605_456_300	215_456_124	391_456_1	89_46_994	397_456_38	255_456_1	799_456_24	527_456_663	466_456_1	460_456_6	168_456_1	240_456_1770	386_456_178	102_456_38	847_456_59	39_456_1	58_456_1	52_456_1	536_456_53	471_456_80	64_456_1	800_456_24
605_456_323	215_456_124	391_456_1	89_46_996	397_456_35	255_456_1	799_456_26	527_456_658	466_456_1	460_456_4	168_456_1	240_456_1763	386_456_180	102_456_43	847_456_43	39_456_1	58_456_1	52_456_1	536_456_47	471_456_88	64_456_1	800_456_28
605_456_345	215_456_117	391_456_1	89_46_967	397_456_43	255_456_1	799_456_29	527_456_691	466_456_1	460_456_2	168_456_1	240_456_1747	386_456_163	102_456_48	847_456_36	39_456_1	58_456_1	52_456_1	536_456_54	471_456_92	64_456_1	800_456_27
605_456_367	215_456_113	391_456_1	89_46_950	397_456_46	255_456_1	799_456_30	527_456_689	466_456_1	460_456_1	168_456_1	240_456_1810	386_456_155	102_456_52	847_456_30	39_456_1	58_456_1	52_456_1	536_456_62	471_456_96	64_456_1	800_456_29
605_456_381	215_456_119	391_456_1	89_46_918	397_456_46	255_456_1	799_456_34	527_456_675	466_456_1	460_456_1	168_456_1	240_456_1841	386_456_149	102_456_65	847_456_21	39_456_1	58_456_1	52_456_1	536_456_67	471_456_88	64_456_1	800_456_30
605_456_382	215_456_121	391_456_1	89_46_911	397_456_43	255_456_1	799_456_34	527_456_667	466_456_1	460_456_1	168_456_1	240_456_1837	386_456_158	102_456_58	847_456_21	39_456_1	58_456_1	52_456_1	536_456_82	471_456_79	64_456_1	800_456_31
605_456_404	847_456_10	39_456_1	215_456_116	527_456_680	168_456_1	466_456_1	391_456_1	799_456_30	52_456_1	536_456_97	89_46_901	471_456_77	397_456_41	240_456_1813	386_456_165	102_456_58	64_456_1	800_456_26	255_456_1
605_456_402	847_456_5	39_456_1	215_456_110	527_456_683	168_456_1	466_456_1	391_456_1	799_456_30	52_456_1	536_456_109	89_46_922	471_456_80	397_456_31	240_456_1812	386_456_163	102_456_69	64_456_1	800_456_27	255_456_1
605_456_411	847_456_5	39_456_1	215_456_103	527_456_702	168_456_1	466_456_1	391_456_1	799_456_20	52_456_1	536_456_112	89_46_934	471_456_85	397_456_25	240_456_1764	386_456_150	102_456_64	64_456_1	800_456_19	255_456_1
605_456_430	847_456_8	39_456_1	215_456_94	527_456_714	168_456_1	466_456_1	391_456_1	799_456_12	52_456_1	536_456_118	89_46_1003	471_456_81	397_456_26	240_456_1687	386_456_152	102_456_60	64_456_1	800_456_18	255_456_1
605_456_443	847_456_6	39_456_1	215_456_94	527_456_736	168_456_1	466_456_1	391_456_1	799_456_11	52_456_1	536_456_118	89_46_1030	471_456_87	397_456_25	240_456_1620	386_456_139	102_456_64	64_456_1	800_456_20	255_456_1
605_456_470	847_456_2	39_456_1	215_456_92	527_456_703	168_456_1	466_456_1	391_456_1	799_456_17	52_456_1	536_456_121	89_46_1031	471_456_84	397_456_18	240_456_1600	386_456_132	102_456_66	64_456_1	800_456_16	255_456_1
605_456_460	847_456_2	39_456_1	215_456_98	527_456_715	168_456_1	466_456_1	391_456_1	799_456_20	52_456_1	536_456_120	89_46_1049	471_456_81	397_456_17	240_456_1626	386_456_121	102_456_60	64_456_1	800_456_17	255_456_1
605_456_481	847_456_1	39_456_1	215_456_106	527_456_724	168_456_1	466_456_1	391_456_1	799_456_23	52_456_1	536_456_110	89_46_1042	471_456_76	397_456_23	240_456_1631	386_456_113	102_456_51	64_456_1	800_456_10	255_456_1
605_456_480	847_456_1	39_456_1	215_456_104	527_456_729	168_456_1	466_456_1	391_456_1	799_456_22	52_456_1	536_456_112	89_46_1060	471_456_70	397_456_25	240_456_1718	386_456_105	102_456_51	64_456_1	800_456_9	255_456_1
605_456_457	39_456_1	215_456_110	527_456_739	168_456_1	466_456_1	391_456_1	799_456_22	52_456_1	536_456_106	89_46_1067	471_456_64	397_456_28	240_456_1733	386_456_101	102_456_42	64_456_1	800_456_7	255_456_1
605_456_428	39_456_1	215_456_109	527_456_780	168_456_1	466_456_1	391_456_1	799_456_21	52_456_1	536_456_107	89_46_1071	471_456_61	397_456_29	240_456_1697	386_456_99	102_456_35	64_456_1	800_456_4	255_456_1
605_456_443	39_456_1	215_456_125	527_456_758	168_456_1	466_456_1	391_456_1	799_456_26	52_456_1	536_456_109	89_46_1094	471_456_60	397_456_26	240_456_1707	386_456_84	102_456_26	64_456_1	800_456_2	255_456_1
605_456_442	39_456_1	215_456_124	527_456_731	168_456_1	466_456_1	391_456_1	799_456_31	52_456_1	536_456_97	89_46_1095	471_456_50	397_456_20	240_456_1738	386_456_81	102_456_23	64_456_1	800_456_2	255_456_1
605_456_454	39_456_1	215_456_117	527_456_725	168_456_1	466_456_1	391_456_1	799_456_31	52_456_1	536_456_93	89_46_1083	471_456_54	397_456_17	240_456_1723	386_456_75	102_456_24	64_456_1	255_456_1
605_456_464	39_456_1	215_456_120	527_456_721	168_456_1	466_456_1	391_456_1	799_456_30	52_456_1	536_456_94	89_46_1065	471_456_47	397_456_14	240_456_1724	386_456_71	102_456_29	64_456_1	255_456_1
605_456_487	39_456_1	215_456_114	527_456_750	168_456_1	466_456_1	391_456_1	799_456_36	52_456_1	536_456_89	89_46_1063	471_456_49	397_456_10	240_456_1696	386_456_66	102_456_28	64_456_1	255_456_1
605_456_522	39_456_1	215_456_119	527_456_740	168_456_1	466_456_1	391_456_1	799_456_41	52_456_1	536_456_99	89_46_1040	471_456_45	397_456_9	240_456_1672	386_456_60	102_456_28	64_456_1	255_456_1
605_456_580	39_456_1	215_456_123	527_456_739	168_456_1	466_456_1	391_456_1	799_456_48	52_456_1	536_456_99	89_46_1035	471_456_31	397_456_6	240_456_1619	386_456_54	102_456_24	64_456_1	255_456_1
605_456_627	39_456_1	215_456_119	527_456_705	168_456_1	466_456_1	391_456_1	799_456_56	52_456_1	536_456_94	89_46_1009	471_456_25	397_456_10	240_456_1583	386_456_42	102_456_22	64_456_1	255_456_1
605_456_677	39_456_1	215_456_110	527_456_688	168_456_1	466_456_1	391_456_1	799_456_64	52_456_1	536_456_107	89_46_997	471_456_20	397_456_16	240_456_1572	386_456_38	102_456_20	64_456_1	255_456_1
605_456_708	39_456_1	215_456_118	527_456_688	168_456_1	466_456_1	391_456_1	799_456_69	52_456_1	536_456_118	89_46_1017	471_456_11	397_456_18	240_456_1577	386_456_26	102_456_17	64_456_1	255_456_1
605_456_727	39_456_1	215_456_110	527_456_661	168_456_1	466_456_1	391_456_1	799_456_76	52_456_1	536_456_119	89_46_1029	471_456_7	397_456_19	240_456_1602	386_456_20	102_456_10	64_456_1	255_456_1
605_456_735	39_456_1	215_456_103	527_456_652	168_456_1	466_456_1	391_456_1	799_456_70	52_456_1	536_456_103	89_46_1052	471_456_7	397_456_23	240_456_1677	386_456_17	102_456_11	64_456_1	255_456_1
605_456_732	39_456_1	215_456_106	527_456_658	168_456_1	466_456_1	391_456_1	799_456_70	52_456_1	536_456_90	89_46_1113	471_456_6	397_456_25	240_456_1671	386_456_18	102_456_10	64_456_1	255_456_1
605_456_698	39_456_1	215_456_104	527_456_665	168_456_1	466_456_1	391_456_1	799_456_61	52_456_1	536_456_90	89_46_1159	471_456_7	397_456_28	240_456_1646	386_456_24	102_456_12	64_456_1	255_456_1
605_456_664	39_456_1	215_456_108	527_456_689	168_456_1	466_456_1	391_456_1	799_456_50	52_456_1	536_456_86	89_46_1203	471_456_7	397_456_32	240_456_1605	386_456_23	102_456_15	64_456_1	255_456_1
605_456_622	39_456_1	215_456_114	527_456_705	168_456_1	466_456_1	391_456_1	799_456_39	52_456_1	536_456_74	89_46_1215	471_456_9	397_456_36	240_456_1571	386_456_22	102_456_15	64_456_1	255_456_1
605_456_632	39_456_1	215_456_116	527_456_760	168_456_1	466_456_1	391_456_1	799_456_22	52_456_1	536_456_77	89_46_1181	471_456_9	397_456_33	240_456_1586	386_456_26	102_456_12	64_456_1	255_456_1
605_456_582	39_456_1	215_456_115	527_456_779	168_456_1	466_456_1	391_456_1	799_456_17	52_456_1	536_456_77	89_46_1181	471_456_7	397_456_27	240_456_1588	386_456_26	102_456_13	64_456_1	255_456_1
605_456_563	39_456_1	215_456_114	527_456_786	168_456_1	466_456_1	391_456_1	799_456_12	52_456_1	536_456_80	89_46_1181	471_456_5	397_456_25	240_456_1589	386_456_29	102_456_9	64_456_1	255_456_1
605_456_567	39_456_1	215_456_97	527_456_792	168_456_1	466_456_1	391_456_1	799_456_8	52_456_1	536_456_77	89_46_1201	471_456_4	397_456_27	240_456_1557	386_456_24	102_456_8	64_456_1	255_456_1
605_456_579	39_456_1	215_456_77	527_456_810	168_456_1	466_456_1	391_456_1	799_456_7	52_456_1	536_456_76	89_46_1209	471_456_3	397_456_29	240_456_1532	386_456_18	102_456_8	64_456_1	255_456_1
605_456_612	39_456_1	215_456_69	527_456_815	168_456_1	466_456_1	391_456_1	799_456_11	52_456_1	536_456_79	89_46_1222	471_456_3	397_456_32	240_456_1494	386_456_20	102_456_5	64_456_1	255_456_1
605_456_645	39_456_1	215_456_65	527_456_797	168_456_1	466_456_1	391_456_1	799_456_12	52_456_1	536_456_76	89_46_1267	471_456_2	397_456_29	240_456_1517	386_456_19	102_456_2	64_456_1	255_456_1
605_456_648	39_456_1	215_456_50	527_456_774	168_456_1	466_456_1	391_456_1	799_456_9	52_456_1	536_456_82	89_46_1226	471_456_1	397_456_34	240_456_1569	386_456_17	102_456_1	64_456_1	255_456_1
605_456_653	39_456_1	215_456_53	527_456_748	168_456_1	466_456_1	391_456_1	799_456_6	52_456_1	536_456_80	89_46_1238	471_456_1	397_456_37	240_456_1614	386_456_10	102_456_1	64_456_1	255_456_1
605_456_678	39_456_1	215_456_53	527_456_738	168_456_1	466_456_1	799_456_6	52_456_1	536_456_78	391_456_1	89_46_1204	397_456_39	240_456_1628	386_456_13	102_456_1	64_456_1	255_456_1
605_456_624	39_456_1	215_456_51	527_456_740	168_456_1	466_456_1	799_456_8	52_456_1	536_456_79	391_456_1	89_46_1207	397_456_45	240_456_1653	386_456_8	64_456_1	255_456_1
605_456_631	39_456_1	215_456_55	527_456_724	168_456_1	466_456_1	799_456_5	52_456_1	536_456_86	391_456_1	89_46_1214	397_456_42	240_456_1631	386_456_8	64_456_1	255_456_1
605_456_620	39_456_1	215_456_43	527_456_725	168_456_1	466_456_1	799_456_2	52_456_1	536_456_76	391_456_1	89_46_1196	397_456_41	240_456_1642	386_456_5	64_456_1	255_456_1
605_456_615	39_456_1	215_456_47	527_456_769	168_456_1	466_456_1	799_456_2	52_456_1	536_456_73	391_456_1	89_46_1202	397_456_40	240_456_1596	386_456_5	64_456_1	255_456_1
605_456_624	39_456_1	215_456_43	527_456_783	168_456_1	52_456_1	536_456_72	391_456_1	89_46_1217	397_456_43	240_456_1568	386_456_3	64_456_1
605_456_609	39_456_1	215_456_37	527_456_799	168_456_1	52_456_1	536_456_75	391_456_1	89_46_1245	397_456_43	240_456_1583	386_456_4	64_456_1
605_456_596	39_456_1	215_456_29	527_456_841	168_456_1	52_456_1	536_456_84	391_456_1	89_46_1231	397_456_46	240_456_1577	386_456_3	64_456_1
605_456_607	39_456_1	215_456_32	527_456_845	168_456_1	52_456_1	536_456_84	391_456_1	89_46_1230	397_456_52	240_456_1557	386_456_4	64_456_1
605_456_592	39_456_1	215_456_23	527_456_857	168_456_1	52_456_1	536_456_89	391_456_1	89_46_1214	397_456_45	240_456_1538	386_456_4	64_456_1
605_456_599	39_456_1	215_456_23	527_456_838	52_456_1	536_456_92	391_456_1	89_46_1240	397_456_41	240_456_1588	64_456_1
605_456_588	39_456_1	215_456_19	527_456_867	52_456_1	536_456_96	391_456_1	89_46_1261	397_456_41	240_456_1597	64_456_1
605_456_566	39_456_1	215_456_19	527_456_857	52_456_1	536_456_101	391_456_1	89_46_1276	397_456_36	240_456_1618	64_456_1
605_456_543	39_456_1	215_456_22	527_456_862	52_456_1	536_456_111	391_456_1	89_46_1259	397_456_29	240_456_1671	64_456_1
605_456_491	39_456_1	215_456_27	527_456_843	52_456_1	536_456_116	391_456_1	89_46_1210	397_456_30	240_456_1707	64_456_1
605_456_478	39_456_1	215_456_38	527_456_806	52_456_1	536_456_108	391_456_1	89_46_1191	397_456_27	240_456_1715	64_456_1
605_456_476	39_456_1	215_456_36	527_456_785	52_456_1	536_456_96	391_456_1	89_46_1208	397_456_20	240_456_1730	64_456_1
605_456_475	39_456_1	215_456_36	527_456_817	52_456_1	536_456_86	391_456_1	89_46_1175	397_456_16	240_456_1738	64_456_1
605_456_500	39_456_1	215_456_38	527_456_842	52_456_1	536_456_75	391_456_1	89_46_1189	397_456_15	240_456_1742	64_456_1
605_456_525	39_456_1	215_456_47	527_456_820	52_456_1	536_456_65	391_456_1	89_46_1214	397_456_13	240_456_1758	64_456_1
605_456_566	39_456_1	215_456_52	527_456_776	52_456_1	536_456_56	391_456_1	89_46_1250	397_456_12	240_456_1724	64_456_1
605_456_584	39_456_1	215_456_44	527_456_782	52_456_1	536_456_46	391_456_1	89_46_1271	397_456_14	240_456_1684	64_456_1
605_456_595	39_456_1	215_456_53	527_456_774	52_456_1	536_456_47	391_456_1	89_46_1328	397_456_12	240_456_1653	64_456_1
605_456_596	39_456_1	215_456_56	527_456_761	52_456_1	536_456_54	391_456_1	89_46_1372	397_456_10	240_456_1615	64_456_1
605_456_587	39_456_1	215_456_52	527_456_762	52_456_1	536_456_46	391_456_1	89_46_1407	397_456_12	240_456_1543	64_456_1
605_456_602	39_456_1	215_456_51	527_456_741	52_456_1	536_456_41	391_456_1	89_46_1414	397_456_10	240_456_1554	64_456_1
605_456_570	39_456_1	215_456_49	527_456_774	52_456_1	536_456_48	391_456_1	89_46_1397	397_456_12	240_456_1563	64_456_1
605_456_557	39_456_1	215_456_44	527_456_793	52_456_1	536_456_47	391_456_1	89_46_1382	397_456_10	240_456_1602	64_456_1
605_456_555	39_456_1	215_456_46	527_456_796	52_456_1	536_456_50	391_456_1	89_46_1332	397_456_9	240_456_1630	64_456_1
605_456_585	39_456_1	215_456_46	527_456_795	52_456_1	536_456_56	391_456_1	89_46_1344	397_456_10	240_456_1675	64_456_1
605_456_589	39_456_1	215_456_50	527_456_803	52_456_1	536_456_58	391_456_1	89_46_1342	397_456_8	240_456_1691	64_456_1
605_456_576	39_456_1	215_456_47	527_456_805	52_456_1	536_456_66	391_456_1	89_46_1321	397_456_6	240_456_1711	64_456_1
605_456_573	39_456_1	215_456_47	527_456_787	52_456_1	536_456_66	391_456_1	89_46_1280	397_456_8	240_456_1720	64_456_1
605_456_582	39_456_1	215_456_42	527_456_757	52_456_1	536_456_65	391_456_1	89_46_1237	397_456_11	240_456_1710	64_456_1
605_456_580	39_456_1	215_456_34	527_456_733	52_456_1	536_456_83	391_456_1	89_46_1224	397_456_10	240_456_1655	64_456_1
605_456_571	39_456_1	215_456_30	527_456_722	52_456_1	536_456_88	391_456_1	89_46_1247	397_456_13	240_456_1630	64_456_1
605_456_553	39_456_1	215_456_28	527_456_730	52_456_1	536_456_91	391_456_1	89_46_1268	397_456_15	240_456_1608	64_456_1
605_456_527	39_456_1	215_456_24	527_456_755	52_456_1	536_456_96	391_456_1	89_46_1306	397_456_24	240_456_1567	64_456_1
605_456_523	39_456_1	215_456_20	527_456_800	52_456_1	536_456_102	391_456_1	89_46_1301	397_456_32	240_456_1600	64_456_1
605_456_523	39_456_1	215_456_24	527_456_867	52_456_1	536_456_103	391_456_1	89_46_1248	397_456_39	240_456_1615	64_456_1
605_456_499	39_456_1	215_456_28	527_456_887	52_456_1	536_456_108	391_456_1	89_46_1257	397_456_37	240_456_1616	64_456_1
605_456_489	39_456_1	215_456_26	527_456_942	52_456_1	536_456_111	391_456_1	89_46_1226	397_456_45	240_456_1642	64_456_1
605_456_478	39_456_1	215_456_23	527_456_939	52_456_1	536_456_121	391_456_1	89_46_1197	397_456_51	240_456_1648	64_456_1
605_456_483	39_456_1	215_456_26	527_456_938	52_456_1	536_456_141	391_456_1	89_46_1169	397_456_70	240_456_1666	64_456_1
605_456_487	39_456_1	215_456_30	527_456_925	52_456_1	536_456_141	391_456_1	89_46_1150	397_456_79	240_456_1669	64_456_1
605_456_469	39_456_1	215_456_28	527_456_896	52_456_1	536_456_131	391_456_1	89_46_1125	397_456_85	240_456_1644	64_456_1
605_456_455	39_456_1	215_456_26	527_456_871	52_456_1	536_456_127	391_456_1	89_46_1121	397_456_89	240_456_1655	64_456_1
605_456_465	39_456_1	215_456_24	527_456_852	52_456_1	536_456_108	391_456_1	89_46_1145	397_456_97	240_456_1652	64_456_1
605_456_471	39_456_1	215_456_19	527_456_868	52_456_1	536_456_101	391_456_1	89_46_1155	397_456_88	240_456_1679	64_456_1
605_456_449	39_456_1	215_456_17	527_456_913	52_456_1	536_456_107	391_456_1	89_46_1135	397_456_91	240_456_1660	64_456_1
605_456_465	39_456_1	215_456_9	527_456_912	52_456_1	536_456_108	391_456_1	89_46_1140	397_456_97	240_456_1642	64_456_1
605_456_479	39_456_1	215_456_3	527_456_879	52_456_1	536_456_110	391_456_1	89_46_1112	397_456_93	240_456_1667	64_456_1
605_456_479	39_456_1	215_456_3	527_456_905	52_456_1	536_456_111	391_456_1	89_46_1084	397_456_92	240_456_1661	64_456_1
605_456_498	39_456_1	64_456_1	52_456_1	536_456_102	391_456_1	527_456_907	89_46_1081	240_456_1690	397_456_83
605_456_477	39_456_1	64_456_1	52_456_1	536_456_99	391_456_1	527_456_940	89_46_1064	240_456_1712	397_456_81
605_456_496	39_456_1	64_456_1	52_456_1	536_456_99	391_456_1	527_456_975	89_46_1074	240_456_1735	397_456_73
605_456_478	39_456_1	64_456_1	52_456_1	536_456_98	391_456_1	527_456_951	89_46_1034	240_456_1758	397_456_65
605_456_456	39_456_1	64_456_1	52_456_1	536_456_103	391_456_1	527_456_938	89_46_1019	240_456_1766	397_456_63
605_456_440	39_456_1	64_456_1	52_456_1	536_456_100	391_456_1	527_456_915	89_46_1015	240_456_1799	397_456_58
605_456_427	39_456_1	64_456_1	52_456_1	536_456_102	391_456_1	527_456_871	89_46_1067	240_456_1844	397_456_53
605_456_399	39_456_1	64_456_1	52_456_1	536_456_102	391_456_1	527_456_860	89_46_1084	240_456_1868	397_456_50
605_456_365	39_456_1	64_456_1	52_456_1	536_456_96	391_456_1	527_456_860	89_46_1121	240_456_1889	397_456_58
605_456_357	39_456_1	64_456_1	52_456_1	536_456_89	391_456_1	527_456_847	89_46_1144	240_456_1859	397_456_63
605_456_365	39_456_1	64_456_1	52_456_1	536_456_84	391_456_1	527_456_817	89_46_1186	240_456_1849	397_456_67
605_456_365	39_456_1	64_456_1	52_456_1	536_456_88	391_456_1	527_456_801	89_46_1190	240_456_1868	397_456_73
605_456_367	39_456_1	64_456_1	52_456_1	536_456_92	391_456_1	527_456_788	89_46_1173	240_456_1858	397_456_77
605_456_371	39_456_1	64_456_1	52_456_1	536_456_98	391_456_1	527_456_777	89_46_1139	240_456_1885	397_456_74
605_456_381	39_456_1	64_456_1	52_456_1	536_456_96	391_456_1	527_456_786	89_46_1106	240_456_1891	397_456_79
605_456_403	39_456_1	64_456_1	52_456_1	536_456_95	391_456_1	527_456_739	89_46_1100	240_456_1956	397_456_68
605_456_403	39_456_1	64_456_1	52_456_1	536_456_104	391_456_1	527_456_707	89_46_1072	240_456_2000	397_456_61
605_456_408	39_456_1	64_456_1	52_456_1	536_456_105	391_456_1	527_456_686	89_46_1081	240_456_2005	397_456_50
605_456_401	39_456_1	64_456_1	52_456_1	536_456_115	391_456_1	527_456_703	89_46_1090	240_456_1984	397_456_42
605_456_413	39_456_1	64_456_1	52_456_1	536_456_113	391_456_1	527_456_698	89_46_1104	240_456_2034	397_456_31
605_456_420	39_456_1	64_456_1	52_456_1	536_456_107	391_456_1	527_456_709	89_46_1102	240_456_2029	397_456_29
605_456_411	39_456_1	64_456_1	52_456_1	536_456_113	391_456_1	527_456_700	89_46_1124	240_456_2015	397_456_27
605_456_390	39_456_1	64_456_1	52_456_1	536_456_108	391_456_1	527_456_690	89_46_1143	240_456_2050	397_456_31
605_456_375	39_456_1	64_456_1	52_456_1	536_456_116	391_456_1	527_456_662	89_46_1146	240_456_2053	397_456_37
605_456_348	39_456_1	64_456_1	52_456_1	536_456_111	391_456_1	527_456_667	89_46_1165	240_456_2052	397_456_46
605_456_327	39_456_1	64_456_1	52_456_1	536_456_106	391_456_1	527_456_705	89_46_1148	240_456_2051	397_456_52
605_456_318	39_456_1	64_456_1	52_456_1	536_456_98	391_456_1	527_456_726	89_46_1133	240_456_2073	397_456_57
605_456_306	39_456_1	64_456_1	52_456_1	536_456_77	391_456_1	527_456_753	89_46_1136	240_456_2121	397_456_56
605_456_303	39_456_1	64_456_1	52_456_1	536_456_78	391_456_1	527_456_763	89_46_1168	240_456_2080	397_456_65
605_456_295	39_456_1	64_456_1	52_456_1	536_456_67	391_456_1	527_456_769	89_46_1230	240_456_2041	397_456_67
605_456_294	39_456_1	64_456_1	52_456_1	536_456_54	391_456_1	527_456_782	89_46_1267	240_456_2002	397_456_74
605_456_293	39_456_1	64_456_1	52_456_1	536_456_61	391_456_1	527_456_799	89_46_1294	240_456_1978	397_456_80
605_456_285	39_456_1	64_456_1	52_456_1	536_456_58	391_456_1	527_456_816	89_46_1311	240_456_1919	397_456_76
605_456_281	39_456_1	64_456_1	52_456_1	536_456_57	391_456_1	527_456_866	89_46_1325	240_456_1901	397_456_57
605_456_270	39_456_1	64_456_1	52_456_1	536_456_48	391_456_1	527_456_868	89_46_1289	240_456_1880	397_456_60
605_456_279	39_456_1	64_456_1	52_456_1	536_456_48	391_456_1	527_456_841	89_46_1303	240_456_1860	397_456_55
605_456_288	39_456_1	64_456_1	52_456_1	536_456_46	391_456_1	527_456_793	89_46_1307	240_456_1899	397_456_54
605_456_303	39_456_1	64_456_1	52_456_1	536_456_37	391_456_1	527_456_779	89_46_1259	240_456_1981	397_456_57
605_456_324	39_456_1	64_456_1	52_456_1	536_456_24	391_456_1	527_456_740	89_46_1271	240_456_1997	397_456_59
605_456_325	39_456_1	64_456_1	52_456_1	536_456_22	391_456_1	527_456_697	89_46_1286	240_456_2013	397_456_67
605_456_328	39_456_1	64_456_1	52_456_1	536_456_20	391_456_1	527_456_654	89_46_1268	240_456_2035	397_456_63
605_456_323	39_456_1	64_456_1	52_456_1	536_456_15	391_456_1	527_456_653	89_46_1256	240_456_2070	397_456_63
605_456_323	39_456_1	64_456_1	52_456_1	536_456_8	391_456_1	527_456_693	89_46_1287	240_456_2018	397_456_65
605_456_305	39_456_1	64_456_1	52_456_1	536_456_7	391_456_1	527_456_733	89_46_1300	240_456_1998	397_456_70
605_456_302	39_456_1	64_456_1	52_456_1	536_456_6	391_456_1	527_456_774	89_46_1334	240_456_1944	397_456_69
605_456_318	39_456_1	64_456_1	52_456_1	536_456_10	391_456_1	527_456_828	89_46_1310	240_456_1903	397_456_70
605_456_305	39_456_1	64_456_1	52_456_1	536_456_11	391_456_1	527_456_855	89_46_1335	240_456_1839	397_456_73
605_456_297	39_456_1	64_456_1	52_456_1	536_456_14	391_456_1	527_456_902	89_46_1334	240_456_1812	397_456_83
605_456_282	39_456_1	64_456_1	52_456_1	536_456_20	391_456_1	527_456_904	89_46_1344	240_456_1768	397_456_84
605_456_262	39_456_1	64_456_1	52_456_1	536_456_19	391_456_1	527_456_910	89_46_1339	240_456_1751	397_456_87
605_456_233	39_456_1	64_456_1	52_456_1	536_456_25	391_456_1	527_456_904	89_46_1353	240_456_1770	397_456_80
605_456_238	39_456_1	64_456_1	52_456_1	536_456_28	391_456_1	527_456_902	89_46_1360	240_456_1794	397_456_77
605_456_239	39_456_1	64_456_1	52_456_1	536_456_40	391_456_1	527_456_871	89_46_1322	240_456_1849	397_456_69
605_456_233	39_456_1	64_456_1	52_456_1	536_456_46	391_456_1	527_456_868	89_46_1317	240_456_1861	397_456_72
605_456_220	39_456_1	64_456_1	52_456_1	536_456_47	391_456_1	527_456_881	89_46_1272	240_456_1895	397_456_71
605_456_220	39_456_1	64_456_1	52_456_1	536_456_51	391_456_1	527_456_858	89_46_1276	240_456_1936	397_456_77
605_456_237	39_456_1	64_456_1	52_456_1	536_456_54	391_456_1	527_456_815	89_46_1239	240_456_1981	397_456_78
605_456_250	39_456_1	64_456_1	52_456_1	536_456_55	391_456_1	527_456_827	89_46_1188	240_456_2018	397_456_77
605_456_238	39_456_1	64_456_1	52_456_1	536_456_64	391_456_1	527_456_859	89_46_1151	240_456_2006	397_456_71
605_456_229	39_456_1	64_456_1	52_456_1	536_456_69	391_456_1	527_456_841	89_46_1160	240_456_2039	397_456_71
605_456_224	39_456_1	64_456_1	52_456_1	536_456_60	391_456_1	527_456_853	89_46_1123	240_456_2078	397_456_65
605_456_212	39_456_1	64_456_1	52_456_1	536_456_58	391_456_1	527_456_882	89_46_1121	240_456_2091	397_456_68
605_456_197	39_456_1	64_456_1	52_456_1	536_456_58	391_456_1	527_456_963	89_46_1130	240_456_2118	397_456_66
605_456_193	39_456_1	64_456_1	52_456_1	536_456_54	391_456_1	527_456_971	89_46_1130	240_456_2079	397_456_66
605_456_190	39_456_1	64_456_1	52_456_1	536_456_61	391_456_1	527_456_1004	89_46_1108	240_456_2071	397_456_67
605_456_160	39_456_1	64_456_1	52_456_1	536_456_68	391_456_1	527_456_954	89_46_1079	240_456_2073	397_456_75
605_456_154	39_456_1	64_456_1	52_456_1	536_456_66	391_456_1	527_456_908	89_46_1088	240_456_2105	397_456_69
605_456_148	39_456_1	64_456_1	52_456_1	536_456_73	391_456_1	527_456_903	89_46_1096	240_456_2127	397_456_63
605_456_149	39_456_1	64_456_1	52_456_1	536_456_81	391_456_1	527_456_898	89_46_1094	240_456_2104	397_456_62
605_456_151	39_456_1	64_456_1	52_456_1	536_456_87	391_456_1	527_456_876	89_46_1071	240_456_2107	397_456_62
605_456_151	39_456_1	64_456_1	52_456_1	536_456_98	391_456_1	527_456_883	89_46_1076	240_456_2077	397_456_64
605_456_159	39_456_1	64_456_1	52_456_1	536_456_97	391_456_1	527_456_898	89_46_1035	240_456_2096	397_456_60
605_456_171	39_456_1	64_456_1	52_456_1	536_456_95	391_456_1	527_456_855	89_46_1013	240_456_2165	397_456_54
605_456_176	39_456_1	64_456_1	52_456_1	536_456_80	391_456_1	527_456_848	89_46_1026	240_456_2224	397_456_48
605_456_160	39_456_1	64_456_1	52_456_1	536_456_72	391_456_1	527_456_849	89_46_1004	240_456_2287	397_456_41
605_456_156	39_456_1	64_456_1	52_456_1	536_456_71	391_456_1	527_456_802	89_46_1023	240_456_2293	397_456_44
605_456_151	39_456_1	64_456_1	52_456_1	536_456_73	391_456_1	527_456_813	89_46_1049	240_456_2276	397_456_39
605_456_144	39_456_1	64_456_1	52_456_1	536_456_70	391_456_1	527_456_815	89_46_1073	240_456_2323	397_456_37
605_456_128	39_456_1	64_456_1	52_456_1	536_456_77	391_456_1	527_456_807	89_46_1083	240_456_2344	397_456_31
605_456_119	39_456_1	64_456_1	52_456_1	536_456_78	391_456_1	527_456_831	89_46_1076	240_456_2358	397_456_30
605_456_118	39_456_1	64_456_1	52_456_1	536_456_71	391_456_1	527_456_858	89_46_1077	240_456_2337	397_456_26
605_456_132	39_456_1	64_456_1	52_456_1	536_456_74	391_456_1	527_456_867	89_46_1083	240_456_2292	397_456_27
605_456_138	39_456_1	64_456_1	52_456_1	536_456_83	391_456_1	527_456_850	89_46_1074	240_456_2267	397_456_23
605_456_117	39_456_1	64_456_1	52_456_1	536_456_81	391_456_1	527_456_833	89_46_1045	240_456_2292	397_456_31
605_456_117	39_456_1	64_456_1	52_456_1	536_456_88	391_456_1	527_456_777	89_46_1034	240_456_2288	397_456_31
605_456_116	39_456_1	64_456_1	52_456_1	536_456_91	391_456_1	527_456_754	89_46_1029	240_456_2312	397_456_28
605_456_116	39_456_1	64_456_1	52_456_1	536_456_85	391_456_1	527_456_735	89_46_1034	240_456_2317	397_456_33
605_456_112	39_456_1	64_456_1	52_456_1	536_456_84	391_456_1	527_456_742	89_46_1031	240_456_2358	397_456_32
605_456_115	39_456_1	64_456_1	52_456_1	536_456_77	391_456_1	527_456_765	89_46_1018	240_456_2351	397_456_29
605_456_129	39_456_1	64_456_1	52_456_1	536_456_74	391_456_1	527_456_758	89_46_1027	240_456_2376	397_456_29
605_456_137	39_456_1	64_456_1	52_456_1	536_456_67	391_456_1	527_456_757	89_46_1029	240_456_2379	397_456_31
605_456_125	39_456_1	64_456_1	52_456_1	536_456_69	391_456_1	527_456_749	89_46_1046	240_456_2392	397_456_30
605_456_117	39_456_1	64_456_1	52_456_1	536_456_88	391_456_1	527_456_725	89_46_1051	240_456_2441	397_456_28
605_456_105	39_456_1	64_456_1	52_456_1	536_456_99	391_456_1	527_456_712	89_46_1035	240_456_2434	397_456_25
605_456_99	39_456_1	64_456_1	52_456_1	536_456_110	391_456_1	527_456_717	89_46_1026	240_456_2471	397_456_28
605_456_93	39_456_1	64_456_1	52_456_1	536_456_118	391_456_1	527_456_690	89_46_1030	240_456_2455	397_456_25
605_456_100	39_456_1	64_456_1	52_456_1	536_456_134	391_456_1	527_456_663	89_46_999	240_456_2479	397_456_23
605_456_100	39_456_1	64_456_1	52_456_1	536_456_147	391_456_1	527_456_649	89_46_984	240_456_2474	397_456_20
605_456_119	39_456_1	64_456_1	52_456_1	536_456_163	391_456_1	527_456_647	89_46_975	240_456_2443	397_456_18
605_456_123	39_456_1	64_456_1	52_456_1	536_456_163	391_456_1	527_456_670	89_46_951	240_456_2426	397_456_16
605_456_117	39_456_1	64_456_1	52_456_1	536_456_168	391_456_1	527_456_689	89_46_957	240_456_2404	397_456_9
605_456_109	39_456_1	64_456_1	52_456_1	536_456_175	391_456_1	527_456_723	89_46_964	240_456_2408	397_456_6
605_456_101	39_456_1	64_456_1	52_456_1	536_456_163	391_456_1	527_456_763	89_46_957	240_456_2412	397_456_5
605_456_93	39_456_1	64_456_1	52_456_1	536_456_154	391_456_1	527_456_770	89_46_976	240_456_2420	397_456_8
605_456_81	39_456_1	64_456_1	52_456_1	536_456_149	391_456_1	527_456_770	89_46_983	240_456_2385	397_456_10
605_456_82	39_456_1	64_456_1	52_456_1	536_456_140	391_456_1	527_456_803	89_46_1003	240_456_2345	397_456_11
605_456_83	39_456_1	64_456_1	52_456_1	536_456_133	391_456_1	527_456_814	89_46_1016	240_456_2303	397_456_15
605_456_90	39_456_1	64_456_1	52_456_1	536_456_141	391_456_1	527_456_767	89_46_1011	240_456_2315	397_456_12
605_456_95	39_456_1	64_456_1	52_456_1	536_456_147	391_456_1	527_456_801	89_46_1022	240_456_2308	397_456_12
605_456_100	39_456_1	64_456_1	52_456_1	536_456_158	391_456_1	527_456_809	89_46_1051	240_456_2334	397_456_12
605_456_100	39_456_1	64_456_1	52_456_1	536_456_170	391_456_1	527_456_795	89_46_1055	240_456_2330	397_456_10
605_456_97	39_456_1	64_456_1	52_456_1	536_456_178	391_456_1	527_456_779	89_46_1027	240_456_2359	397_456_8
605_456_97	39_456_1	64_456_1	52_456_1	536_456_177	391_456_1	527_456_780	89_46_1032	240_456_2377	397_456_11
605_456_90	39_456_1	64_456_1	52_456_1	536_456_172	391_456_1	527_456_758	89_46_1051	240_456_2404	397_456_12
605_456_88	39_456_1	64_456_1	52_456_1	536_456_171	391_456_1	527_456_708	89_46_1053	240_456_2455	397_456_15
605_456_85	39_456_1	64_456_1	52_456_1	536_456_176	391_456_1	527_456_711	89_46_1031	240_456_2442	397_456_17
605_456_82	39_456_1	64_456_1	52_456_1	536_456_170	391_456_1	527_456_704	89_46_1009	240_456_2422	397_456_22
605_456_80	39_456_1	64_456_1	52_456_1	536_456_161	391_456_1	527_456_713	89_46_988	240_456_2383	397_456_20
605_456_72	39_456_1	64_456_1	52_456_1	536_456_155	391_456_1	527_456_743	89_46_963	240_456_2355	397_456_19
605_456_70	39_456_1	64_456_1	52_456_1	536_456_161	391_456_1	527_456_733	89_46_948	240_456_2391	397_456_15
605_456_76	39_456_1	64_456_1	52_456_1	536_456_171	391_456_1	527_456_750	89_46_917	240_456_2397	397_456_12
605_456_79	39_456_1	64_456_1	52_456_1	536_456_179	391_456_1	527_456_733	89_46_890	240_456_2449	397_456_11
605_456_79	39_456_1	64_456_1	52_456_1	536_456_175	391_456_1	527_456_767	89_46_873	240_456_2449	397_456_7
605_456_78	39_456_1	64_456_1	52_456_1	536_456_165	391_456_1	527_456_763	89_46_887	240_456_2479	397_456_8
605_456_78	39_456_1	64_456_1	52_456_1	536_456_149	391_456_1	527_456_748	89_46_868	240_456_2566	397_456_9
605_456_74	39_456_1	64_456_1	52_456_1	536_456_141	391_456_1	527_456_761	89_46_878	240_456_2583	397_456_13
605_456_81	39_456_1	64_456_1	52_456_1	536_456_126	391_456_1	527_456_764	89_46_879	240_456_2573	397_456_15
605_456_84	39_456_1	64_456_1	52_456_1	536_456_103	391_456_1	527_456_764	89_46_885	240_456_2584	397_456_12
605_456_83	39_456_1	64_456_1	52_456_1	536_456_102	391_456_1	527_456_767	89_46_889	240_456_2574	397_456_18
605_456_84	39_456_1	64_456_1	52_456_1	536_456_109	391_456_1	527_456_747	89_46_872	240_456_2560	397_456_23
605_456_82	39_456_1	64_456_1	52_456_1	536_456_106	391_456_1	527_456_739	89_46_851	240_456_2548	397_456_21
605_456_82	39_456_1	64_456_1	52_456_1	536_456_126	391_456_1	527_456_704	89_46_870	240_456_2476	397_456_15
605_456_70	39_456_1	64_456_1	52_456_1	536_456_140	391_456_1	527_456_684	89_46_897	240_456_2487	397_456_18
605_456_70	39_456_1	64_456_1	52_456_1	536_456_142	391_456_1	527_456_690	89_46_936	240_456_2508	397_456_17
605_456_75	39_456_1	64_456_1	52_456_1	536_456_144	391_456_1	527_456_694	89_46_950	240_456_2529	397_456_15
605_456_72	39_456_1	64_456_1	52_456_1	536_456_150	391_456_1	527_456_685	89_46_971	240_456_2533	397_456_10
605_456_81	39_456_1	64_456_1	52_456_1	536_456_138	391_456_1	527_456_688	89_46_948	240_456_2566	397_456_9
605_456_90	39_456_1	64_456_1	52_456_1	536_456_140	391_456_1	527_456_682	89_46_905	240_456_2614	397_456_5
605_456_86	39_456_1	64_456_1	52_456_1	536_456_152	391_456_1	527_456_679	89_46_897	240_456_2606	397_456_5
605_456_91	39_456_1	64_456_1	52_456_1	536_456_132	391_456_1	527_456_704	89_46_840	240_456_2630	397_456_5
605_456_101	39_456_1	64_456_1	52_456_1	536_456_127	391_456_1	527_456_686	89_46_818	240_456_2655	397_456_3
605_456_107	39_456_1	64_456_1	52_456_1	536_456_115	391_456_1	527_456_646	89_46_792	240_456_2686	397_456_3
605_456_105	39_456_1	64_456_1	52_456_1	536_456_109	391_456_1	527_456_646	89_46_792	240_456_2722	397_456_2
605_456_110	39_456_1	64_456_1	52_456_1	536_456_106	391_456_1	527_456_608	89_46_811	240_456_2719	397_456_3
605_456_106	39_456_1	64_456_1	52_456_1	536_456_116	391_456_1	527_456_580	89_46_834	240_456_2769	397_456_4
605_456_119	39_456_1	64_456_1	52_456_1	536_456_121	391_456_1	527_456_563	89_46_832	240_456_2762	397_456_3
605_456_124	39_456_1	64_456_1	52_456_1	536_456_118	391_456_1	527_456_562	89_46_844	240_456_2784	397_456_1
605_456_139	39_456_1	527_456_540	52_456_1	536_456_118	391_456_1	89_46_871	64_456_1	240_456_2725
605_456_136	39_456_1	527_456_516	52_456_1	536_456_118	391_456_1	89_46_901	64_456_1	240_456_2755
605_456_131	39_456_1	527_456_499	52_456_1	536_456_129	391_456_1	89_46_904	64_456_1	240_456_2804
605_456_134	39_456_1	527_456_494	52_456_1	536_456_138	391_456_1	89_46_879	64_456_1	240_456_2837
605_456_134	39_456_1	527_456_482	52_456_1	536_456_145	391_456_1	89_46_877	64_456_1	240_456_2848
605_456_121	39_456_1	527_456_475	52_456_1	536_456_149	391_456_1	89_46_877	64_456_1	240_456_2834
605_456_121	39_456_1	527_456_471	52_456_1	536_456_159	391_456_1	89_46_872	64_456_1	240_456_2814
605_456_123	39_456_1	527_456_467	52_456_1	536_456_164	391_456_1	89_46_872	64_456_1	240_456_2770
605_456_123	39_456_1	527_456_450	52_456_1	536_456_162	391_456_1	89_46_853	64_456_1	240_456_2747
605_456_119	39_456_1	527_456_499	52_456_1	536_456_152	391_456_1	89_46_852	64_456_1	240_456_2714
605_456_120	39_456_1	527_456_498	52_456_1	536_456_136	391_456_1	89_46_836	64_456_1	240_456_2750
605_456_116	39_456_1	527_456_499	52_456_1	536_456_115	391_456_1	89_46_839	64_456_1	240_456_2749
605_456_130	39_456_1	527_456_485	52_456_1	536_456_96	391_456_1	89_46_835	64_456_1	240_456_2804
605_456_136	39_456_1	527_456_489	52_456_1	536_456_73	391_456_1	89_46_842	64_456_1	240_456_2828
605_456_148	39_456_1	527_456_489	52_456_1	536_456_60	391_456_1	89_46_879	64_456_1	240_456_2836
605_456_150	39_456_1	527_456_484	52_456_1	536_456_54	391_456_1	89_46_898	64_456_1	240_456_2854
605_456_152	39_456_1	527_456_470	52_456_1	536_456_51	391_456_1	89_46_919	64_456_1	240_456_2770
605_456_140	39_456_1	527_456_434	52_456_1	536_456_58	391_456_1	89_46_918	64_456_1	240_456_2785
605_456_135	39_456_1	527_456_435	52_456_1	536_456_70	391_456_1	89_46_970	64_456_1	240_456_2732
605_456_124	39_456_1	527_456_436	52_456_1	536_456_79	391_456_1	89_46_978	64_456_1	240_456_2708
605_456_124	39_456_1	527_456_465	52_456_1	536_456_82	391_456_1	89_46_1007	64_456_1	240_456_2734
605_456_128	39_456_1	527_456_487	52_456_1	536_456_90	391_456_1	89_46_980	64_456_1	240_456_2688
605_456_125	39_456_1	527_456_517	52_456_1	536_456_92	391_456_1	89_46_956	64_456_1	240_456_2720
605_456_128	39_456_1	527_456_507	52_456_1	536_456_97	391_456_1	89_46_947	64_456_1	240_456_2735
605_456_128	39_456_1	527_456_481	52_456_1	536_456_94	391_456_1	89_46_939	64_456_1	240_456_2754
605_456_125	39_456_1	527_456_456	52_456_1	536_456_85	391_456_1	89_46_902	64_456_1	240_456_2814
605_456_112	39_456_1	527_456_424	52_456_1	536_456_74	391_456_1	89_46_931	64_456_1	240_456_2801
605_456_113	39_456_1	527_456_419	52_456_1	536_456_75	391_456_1	89_46_956	64_456_1	240_456_2801
605_456_105	39_456_1	527_456_402	52_456_1	536_456_85	391_456_1	89_46_1020	64_456_1	240_456_2758
605_456_103	39_456_1	527_456_399	52_456_1	536_456_98	391_456_1	89_46_1008	64_456_1	240_456_2799
605_456_111	39_456_1	527_456_374	52_456_1	536_456_98	391_456_1	89_46_1021	64_456_1	240_456_2829
605_456_125	39_456_1	527_456_371	52_456_1	536_456_103	391_456_1	89_46_1003	64_456_1	240_456_2831
605_456_138	39_456_1	527_456_375	52_456_1	536_456_97	391_456_1	89_46_992	64_456_1	240_456_2814
605_456_132	39_456_1	527_456_380	52_456_1	536_456_95	391_456_1	89_46_989	64_456_1	240_456_2799
605_456_128	39_456_1	527_456_378	52_456_1	536_456_86	391_456_1	89_46_970	64_456_1	240_456_2824
605_456_114	39_456_1	527_456_387	52_456_1	536_456_87	391_456_1	89_46_953	64_456_1	240_456_2783
605_456_114	39_456_1	527_456_382	52_456_1	536_456_96	391_456_1	89_46_928	64_456_1	240_456_2828
605_456_111	39_456_1	527_456_403	52_456_1	536_456_97	391_456_1	89_46_918	64_456_1	240_456_2849
605_456_108	39_456_1	527_456_421	52_456_1	536_456_104	391_456_1	89_46_910	64_456_1	240_456_2863
605_456_115	39_456_1	527_456_449	52_456_1	536_456_100	391_456_1	89_46_902	64_456_1	240_456_2842
605_456_111	39_456_1	527_456_434	52_456_1	536_456_100	391_456_1	89_46_921	64_456_1	240_456_2807
605_456_124	39_456_1	527_456_412	52_456_1	536_456_98	391_456_1	89_46_940	64_456_1	240_456_2800
605_456_135	39_456_1	527_456_384	52_456_1	536_456_93	391_456_1	89_46_939	64_456_1	240_456_2796
605_456_149	39_456_1	527_456_373	52_456_1	536_456_84	391_456_1	89_46_930	64_456_1	240_456_2809
605_456_166	39_456_1	527_456_350	52_456_1	536_456_83	391_456_1	89_46_936	64_456_1	240_456_2830
605_456_178	39_456_1	527_456_349	52_456_1	536_456_80	391_456_1	89_46_928	64_456_1	240_456_2855
605_456_175	39_456_1	527_456_342	52_456_1	536_456_77	391_456_1	89_46_916	64_456_1	240_456_2853
605_456_186	39_456_1	527_456_345	52_456_1	536_456_70	391_456_1	89_46_886	64_456_1	240_456_2863
605_456_186	39_456_1	527_456_357	52_456_1	536_456_70	391_456_1	89_46_884	64_456_1	240_456_2840
605_456_171	39_456_1	527_456_391	52_456_1	536_456_81	391_456_1	89_46_871	64_456_1	240_456_2851
605_456_167	39_456_1	527_456_409	52_456_1	536_456_84	391_456_1	89_46_824	64_456_1	240_456_2873
605_456_175	39_456_1	527_456_415	52_456_1	536_456_91	391_456_1	89_46_825	64_456_1	240_456_2895
605_456_177	39_456_1	527_456_416	52_456_1	536_456_87	391_456_1	89_46_773	64_456_1	240_456_2963
605_456_165	39_456_1	527_456_386	52_456_1	536_456_91	391_456_1	89_46_760	64_456_1	240_456_3027
605_456_149	39_456_1	527_456_339	52_456_1	536_456_84	391_456_1	89_46_792	64_456_1	240_456_3023
605_456_142	39_456_1	527_456_312	52_456_1	536_456_81	391_456_1	89_46_800	64_456_1	240_456_3016
605_456_150	39_456_1	527_456_292	52_456_1	536_456_85	391_456_1	89_46_826	64_456_1	240_456_3017
605_456_141	39_456_1	527_456_297	52_456_1	536_456_86	391_456_1	89_46_804	64_456_1	240_456_3057
605_456_158	39_456_1	527_456_297	52_456_1	536_456_84	391_456_1	89_46_800	64_456_1	240_456_3047
605_456_193	39_456_1	527_456_282	52_456_1	536_456_90	391_456_1	89_46_809	64_456_1	240_456_3028
605_456_213	39_456_1	527_456_273	52_456_1	536_456_79	391_456_1	89_46_784	64_456_1	240_456_3069
605_456_250	39_456_1	527_456_270	52_456_1	536_456_79	391_456_1	89_46_767	64_456_1	240_456_3042
605_456_249	39_456_1	527_456_275	52_456_1	536_456_73	391_456_1	89_46_780	64_456_1	240_456_3024
605_456_240	39_456_1	527_456_281	52_456_1	536_456_65	391_456_1	89_46_777	64_456_1	240_456_2997
605_456_233	39_456_1	527_456_263	52_456_1	536_456_61	391_456_1	89_46_816	64_456_1	240_456_3000
605_456_221	39_456_1	527_456_249	52_456_1	536_456_66	391_456_1	89_46_836	64_456_1	240_456_3027
605_456_213	39_456_1	527_456_246	52_456_1	536_456_65	391_456_1	89_46_861	64_456_1	240_456_3019
605_456_207	39_456_1	527_456_237	52_456_1	536_456_64	391_456_1	89_46_893	64_456_1	240_456_3013
605_456_208	39_456_1	527_456_238	52_456_1	536_456_68	391_456_1	89_46_904	64_456_1	240_456_3007
605_456_201	39_456_1	527_456_240	52_456_1	536_456_58	391_456_1	89_46_865	64_456_1	240_456_3032
605_456_201	39_456_1	527_456_245	52_456_1	536_456_59	391_456_1	89_46_838	64_456_1	240_456_3042
605_456_196	39_456_1	527_456_246	52_456_1	536_456_64	391_456_1	89_46_849	64_456_1	240_456_3043
605_456_212	39_456_1	527_456_241	52_456_1	536_456_61	391_456_1	89_46_827	64_456_1	240_456_3021
605_456_213	39_456_1	527_456_242	52_456_1	536_456_61	391_456_1	89_46_787	64_456_1	240_456_3070
605_456_199	39_456_1	527_456_248	52_456_1	536_456_58	391_456_1	89_46_780	64_456_1	240_456_3089
605_456_175	39_456_1	527_456_254	52_456_1	536_456_63	391_456_1	89_46_774	64_456_1	240_456_3080
605_456_172	39_456_1	527_456_256	52_456_1	536_456_65	391_456_1	89_46_774	64_456_1	240_456_3118
605_456_187	39_456_1	527_456_243	52_456_1	536_456_57	391_456_1	89_46_788	64_456_1	240_456_3111
605_456_191	39_456_1	527_456_237	52_456_1	536_456_66	391_456_1	89_46_805	64_456_1	240_456_3116
605_456_184	39_456_1	527_456_228	52_456_1	536_456_66	391_456_1	89_46_836	64_456_1	240_456_3138
605_456_172	39_456_1	527_456_217	52_456_1	536_456_69	391_456_1	89_46_839	64_456_1	240_456_3160
605_456_156	39_456_1	527_456_207	52_456_1	536_456_68	391_456_1	89_46_809	64_456_1	240_456_3168
605_456_154	39_456_1	527_456_211	52_456_1	536_456_62	391_456_1	89_46_790	64_456_1	240_456_3177
605_456_129	39_456_1	527_456_212	52_456_1	536_456_60	391_456_1	89_46_776	64_456_1	240_456_3229
605_456_134	39_456_1	527_456_208	52_456_1	536_456_65	391_456_1	89_46_777	64_456_1	240_456_3202
605_456_130	39_456_1	527_456_209	52_456_1	536_456_61	391_456_1	89_46_751	64_456_1	240_456_3253
605_456_136	39_456_1	527_456_217	52_456_1	536_456_62	391_456_1	89_46_729	64_456_1	240_456_3231
605_456_127	39_456_1	527_456_226	52_456_1	536_456_52	391_456_1	89_46_713	64_456_1	240_456_3239
605_456_123	39_456_1	527_456_228	52_456_1	536_456_53	391_456_1	89_46_717	64_456_1	240_456_3227
605_456_113	39_456_1	527_456_250	52_456_1	536_456_55	391_456_1	89_46_753	64_456_1	240_456_3197
605_456_99	39_456_1	527_456_266	52_456_1	536_456_56	391_456_1	89_46_765	64_456_1	240_456_3218
605_456_100	39_456_1	527_456_257	52_456_1	536_456_64	391_456_1	89_46_767	64_456_1	240_456_3236
605_456_103	39_456_1	527_456_246	52_456_1	536_456_63	391_456_1	89_46_769	64_456_1	240_456_3240
605_456_81	39_456_1	527_456_252	52_456_1	536_456_62	391_456_1	89_46_758	64_456_1	240_456_3202
605_456_75	39_456_1	527_456_266	52_456_1	536_456_58	391_456_1	89_46_761	64_456_1	240_456_3197
605_456_71	39_456_1	527_456_271	52_456_1	536_456_53	391_456_1	89_46_751	64_456_1	240_456_3193
605_456_66	39_456_1	527_456_274	52_456_1	536_456_54	391_456_1	89_46_764	64_456_1	240_456_3172
605_456_64	39_456_1	527_456_273	52_456_1	536_456_61	391_456_1	89_46_750	64_456_1	240_456_3210
605_456_53	39_456_1	527_456_284	52_456_1	536_456_53	391_456_1	89_46_744	64_456_1	240_456_3253
605_456_52	39_456_1	527_456_300	52_456_1	536_456_53	391_456_1	89_46_771	64_456_1	240_456_3204
605_456_52	39_456_1	527_456_292	52_456_1	536_456_52	391_456_1	89_46_778	64_456_1	240_456_3185
605_456_52	39_456_1	527_456_290	52_456_1	536_456_56	391_456_1	89_46_792	64_456_1	240_456_3212
605_456_59	39_456_1	527_456_282	52_456_1	536_456_52	391_456_1	89_46_785	64_456_1	240_456_3260
605_456_53	39_456_1	527_456_293	52_456_1	536_456_51	391_456_1	89_46_765	64_456_1	240_456_3290
605_456_46	39_456_1	527_456_262	52_456_1	536_456_51	391_456_1	89_46_735	64_456_1	240_456_3334
605_456_48	39_456_1	527_456_256	52_456_1	536_456_50	391_456_1	89_46_720	64_456_1	240_456_3297
605_456_46	39_456_1	527_456_256	52_456_1	536_456_47	391_456_1	89_46_700	64_456_1	240_456_3313
605_456_54	39_456_1	527_456_251	52_456_1	536_456_37	391_456_1	89_46_716	64_456_1	240_456_3338
605_456_64	39_456_1	527_456_265	52_456_1	536_456_32	391_456_1	89_46_726	64_456_1	240_456_3316
605_456_59	39_456_1	527_456_274	52_456_1	536_456_29	391_456_1	89_46_711	64_456_1	240_456_3349
605_456_60	39_456_1	527_456_274	52_456_1	536_456_29	391_456_1	89_46_719	64_456_1	240_456_3364
605_456_53	39_456_1	527_456_270	52_456_1	536_456_34	391_456_1	89_46_738	64_456_1	240_456_3347
605_456_60	39_456_1	527_456_252	52_456_1	536_456_33	391_456_1	89_46_760	64_456_1	240_456_3296
605_456_61	39_456_1	527_456_245	52_456_1	536_456_38	391_456_1	89_46_741	64_456_1	240_456_3244
605_456_61	39_456_1	527_456_247	52_456_1	536_456_42	391_456_1	89_46_758	64_456_1	240_456_3232
605_456_56	39_456_1	527_456_254	52_456_1	536_456_44	391_456_1	89_46_763	64_456_1	240_456_3227
605_456_55	39_456_1	527_456_258	52_456_1	536_456_43	391_456_1	89_46_719	64_456_1	240_456_3215
605_456_48	39_456_1	527_456_275	52_456_1	536_456_45	391_456_1	89_46_702	64_456_1	240_456_3273
605_456_54	39_456_1	527_456_295	52_456_1	536_456_44	391_456_1	89_46_688	64_456_1	240_456_3293
605_456_47	39_456_1	527_456_301	52_456_1	536_456_44	391_456_1	89_46_683	64_456_1	240_456_3311
605_456_45	39_456_1	527_456_317	52_456_1	536_456_36	391_456_1	89_46_681	64_456_1	240_456_3332
605_456_53	39_456_1	527_456_320	52_456_1	536_456_32	391_456_1	89_46_707	64_456_1	240_456_3340
605_456_51	39_456_1	527_456_320	52_456_1	536_456_31	391_456_1	89_46_719	64_456_1	240_456_3358
605_456_47	39_456_1	527_456_328	52_456_1	536_456_34	391_456_1	89_46_738	64_456_1	240_456_3317
605_456_45	39_456_1	527_456_345	52_456_1	536_456_35	391_456_1	89_46_743	64_456_1	240_456_3313
605_456_50	39_456_1	527_456_338	52_456_1	536_456_40	391_456_1	89_46_714	64_456_1	240_456_3284
605_456_57	39_456_1	527_456_341	52_456_1	536_456_44	391_456_1	89_46_687	64_456_1	240_456_3227
605_456_56	39_456_1	527_456_339	52_456_1	536_456_52	391_456_1	89_46_661	64_456_1	240_456_3216
605_456_59	39_456_1	527_456_337	52_456_1	536_456_46	391_456_1	89_46_627	64_456_1	240_456_3225
605_456_61	39_456_1	527_456_314	52_456_1	536_456_42	391_456_1	89_46_643	64_456_1	240_456_3206
605_456_61	39_456_1	527_456_304	52_456_1	536_456_48	391_456_1	89_46_662	64_456_1	240_456_3258
605_456_52	39_456_1	527_456_315	52_456_1	536_456_39	391_456_1	89_46_690	64_456_1	240_456_3270
605_456_36	39_456_1	527_456_321	52_456_1	536_456_37	391_456_1	89_46_716	64_456_1	240_456_3335
605_456_32	39_456_1	527_456_334	52_456_1	536_456_29	391_456_1	89_46_765	64_456_1	240_456_3283
605_456_27	39_456_1	527_456_319	52_456_1	536_456_23	391_456_1	89_46_798	64_456_1	240_456_3267
605_456_23	39_456_1	527_456_329	52_456_1	536_456_17	391_456_1	89_46_810	64_456_1	240_456_3275
605_456_21	39_456_1	527_456_318	52_456_1	536_456_15	391_456_1	89_46_807	64_456_1	240_456_3274
605_456_19	39_456_1	527_456_320	52_456_1	536_456_16	391_456_1	89_46_790	64_456_1	240_456_3266
605_456_13	39_456_1	527_456_332	52_456_1	536_456_18	391_456_1	89_46_779	64_456_1	240_456_3339
605_456_14	39_456_1	527_456_338	52_456_1	536_456_14	391_456_1	89_46_744	64_456_1	240_456_3355
605_456_9	39_456_1	527_456_326	52_456_1	536_456_14	391_456_1	89_46_763	64_456_1	240_456_3334
605_456_17	39_456_1	527_456_301	52_456_1	536_456_18	391_456_1	89_46_746	64_456_1	240_456_3304
605_456_16	39_456_1	527_456_292	52_456_1	536_456_20	391_456_1	89_46_738	64_456_1	240_456_3298
605_456_14	39_456_1	527_456_273	52_456_1	536_456_25	391_456_1	89_46_705	64_456_1	240_456_3293
605_456_15	39_456_1	527_456_249	52_456_1	536_456_26	391_456_1	89_46_709	64_456_1	240_456_3268
605_456_15	39_456_1	527_456_231	52_456_1	536_456_34	391_456_1	89_46_688	64_456_1	240_456_3304
605_456_19	39_456_1	527_456_217	52_456_1	536_456_36	391_456_1	89_46_699	64_456_1	240_456_3373
605_456_23	39_456_1	527_456_217	52_456_1	536_456_36	391_456_1	89_46_690	64_456_1	240_456_3433
605_456_26	39_456_1	527_456_211	52_456_1	536_456_34	391_456_1	89_46_705	64_456_1	240_456_3443
605_456_31	39_456_1	527_456_198	52_456_1	536_456_27	391_456_1	89_46_720	64_456_1	240_456_3418
605_456_27	39_456_1	527_456_198	52_456_1	536_456_22	391_456_1	89_46_710	64_456_1	240_456_3435
605_456_26	39_456_1	527_456_190	52_456_1	536_456_16	391_456_1	89_46_719	64_456_1	240_456_3469
605_456_33	39_456_1	527_456_187	52_456_1	536_456_10	391_456_1	89_46_732	64_456_1	240_456_3472
605_456_32	39_456_1	527_456_184	52_456_1	536_456_8	391_456_1	89_46_720	64_456_1	240_456_3450
605_456_31	39_456_1	527_456_176	52_456_1	536_456_6	391_456_1	89_46_713	64_456_1	240_456_3423
605_456_33	39_456_1	527_456_179	52_456_1	536_456_8	391_456_1	89_46_725	64_456_1	240_456_3388
605_456_37	39_456_1	527_456_174	52_456_1	536_456_5	391_456_1	89_46_713	64_456_1	240_456_3401
605_456_45	39_456_1	527_456_161	52_456_1	536_456_3	391_456_1	89_46_747	64_456_1	240_456_3362
605_456_43	39_456_1	527_456_151	52_456_1	536_456_6	391_456_1	89_46_745	64_456_1	240_456_3338
605_456_41	39_456_1	527_456_155	52_456_1	536_456_6	391_456_1	89_46_734	64_456_1	240_456_3398
605_456_37	39_456_1	527_456_156	52_456_1	536_456_8	391_456_1	89_46_739	64_456_1	240_456_3400
605_456_39	39_456_1	527_456_141	52_456_1	536_456_7	391_456_1	89_46_738	64_456_1	240_456_3455
605_456_37	39_456_1	527_456_143	52_456_1	536_456_7	391_456_1	89_46_727	64_456_1	240_456_3491
605_456_47	39_456_1	527_456_140	52_456_1	536_456_6	391_456_1	89_46_700	64_456_1	240_456_3466
605_456_49	39_456_1	527_456_140	52_456_1	536_456_8	391_456_1	89_46_695	64_456_1	240_456_3472
605_456_54	39_456_1	527_456_130	52_456_1	536_456_11	391_456_1	89_46_694	64_456_1	240_456_3447
605_456_48	39_456_1	527_456_141	52_456_1	536_456_15	391_456_1	89_46_765	64_456_1	240_456_3411
605_456_45	39_456_1	527_456_162	52_456_1	536_456_16	391_456_1	89_46_782	64_456_1	240_456_3381
605_456_45	39_456_1	527_456_169	52_456_1	536_456_14	391_456_1	89_46_779	64_456_1	240_456_3399
605_456_47	39_456_1	527_456_179	52_456_1	536_456_11	391_456_1	89_46_759	64_456_1	240_456_3403
605_456_42	39_456_1	527_456_190	52_456_1	536_456_14	391_456_1	89_46_751	64_456_1	240_456_3384
605_456_38	39_456_1	527_456_194	52_456_1	536_456_16	391_456_1	89_46_737	64_456_1	240_456_3373
605_456_43	39_456_1	527_456_201	52_456_1	536_456_12	391_456_1	89_46_725	64_456_1	240_456_3339
605_456_54	39_456_1	527_456_193	52_456_1	536_456_12	391_456_1	89_46_724	64_456_1	240_456_3356
605_456_58	39_456_1	527_456_192	52_456_1	536_456_9	391_456_1	89_46_751	64_456_1	240_456_3323
605_456_66	39_456_1	527_456_196	52_456_1	536_456_7	391_456_1	89_46_752	64_456_1	240_456_3337
605_456_73	39_456_1	527_456_201	52_456_1	536_456_4	391_456_1	89_46_756	64_456_1	240_456_3343
605_456_79	39_456_1	527_456_193	52_456_1	536_456_4	391_456_1	89_46_777	64_456_1	240_456_3299
605_456_70	39_456_1	527_456_209	52_456_1	536_456_2	391_456_1	89_46_776	64_456_1	240_456_3279
605_456_83	39_456_1	527_456_202	52_456_1	536_456_3	391_456_1	89_46_762	64_456_1	240_456_3307
605_456_78	39_456_1	527_456_193	52_456_1	536_456_5	391_456_1	89_46_771	64_456_1	240_456_3327
605_456_82	39_456_1	527_456_204	52_456_1	536_456_8	391_456_1	89_46_745	64_456_1	240_456_3338
605_456_75	39_456_1	527_456_211	52_456_1	536_456_10	391_456_1	89_46_761	64_456_1	240_456_3366
605_456_64	39_456_1	527_456_219	52_456_1	536_456_12	391_456_1	89_46_778	64_456_1	240_456_3388
605_456_60	39_456_1	527_456_229	52_456_1	536_456_13	391_456_1	89_46_755	64_456_1	240_456_3336
605_456_58	39_456_1	527_456_224	52_456_1	536_456_12	391_456_1	89_46_766	64_456_1	240_456_3310
605_456_49	39_456_1	527_456_194	52_456_1	536_456_10	391_456_1	89_46_760	64_456_1	240_456_3302
605_456_63	39_456_1	527_456_190	52_456_1	536_456_13	391_456_1	89_46_740	64_456_1	240_456_3367
605_456_89	39_456_1	527_456_172	52_456_1	536_456_16	391_456_1	89_46_727	64_456_1	240_456_3353
605_456_97	39_456_1	527_456_176	52_456_1	536_456_16	391_456_1	89_46_728	64_456_1	240_456_3380
605_456_109	39_456_1	527_456_184	52_456_1	536_456_17	391_456_1	89_46_694	64_456_1	240_456_3374
605_456_128	39_456_1	527_456_187	52_456_1	536_456_14	391_456_1	89_46_694	64_456_1	240_456_3385
605_456_141	39_456_1	527_456_182	52_456_1	536_456_13	391_456_1	89_46_699	64_456_1	240_456_3389
605_456_147	39_456_1	527_456_164	52_456_1	536_456_13	391_456_1	89_46_708	64_456_1	240_456_3402
605_456_152	39_456_1	527_456_145	52_456_1	536_456_12	391_456_1	89_46_701	64_456_1	240_456_3438
605_456_163	39_456_1	527_456_136	52_456_1	536_456_10	391_456_1	89_46_724	64_456_1	240_456_3448
605_456_155	39_456_1	527_456_127	52_456_1	536_456_6	391_456_1	89_46_721	64_456_1	240_456_3390
605_456_149	39_456_1	527_456_129	52_456_1	536_456_7	391_456_1	89_46_715	64_456_1	240_456_3423
605_456_147	39_456_1	527_456_124	52_456_1	536_456_5	391_456_1	89_46_698	64_456_1	240_456_3390
605_456_163	39_456_1	527_456_118	52_456_1	536_456_2	391_456_1	89_46_675	64_456_1	240_456_3400
605_456_164	39_456_1	527_456_130	52_456_1	536_456_1	391_456_1	89_46_658	64_456_1	240_456_3439
605_456_160	39_456_1	527_456_135	52_456_1	89_46_659	240_456_3458
605_456_150	39_456_1	527_456_144	52_456_1	89_46_633	240_456_3439
605_456_158	39_456_1	527_456_151	52_456_1	89_46_634	240_456_3454
605_456_155	39_456_1	527_456_147	52_456_1	89_46_648	240_456_3454
605_456_159	39_456_1	527_456_141	52_456_1	89_46_665	240_456_3413
605_456_173	39_456_1	527_456_129	52_456_1	89_46_664	240_456_3363
605_456_185	39_456_1	527_456_106	52_456_1	89_46_693	240_456_3391
605_456_189	39_456_1	527_456_95	52_456_1	89_46_709	240_456_3390
605_456_193	39_456_1	527_456_81	52_456_1	89_46_710	240_456_3409
605_456_182	39_456_1	527_456_83	52_456_1	89_46_723	240_456_3418
605_456_186	39_456_1	527_456_107	52_456_1	89_46_699	240_456_3443
605_456_210	39_456_1	527_456_135	52_456_1	89_46_679	240_456_3442
605_456_202	39_456_1	527_456_152	52_456_1	89_46_694	240_456_3404
605_456_196	39_456_1	527_456_161	52_456_1	89_46_712	240_456_3360
605_456_186	39_456_1	527_456_192	52_456_1	89_46_753	240_456_3297
605_456_184	39_456_1	527_456_200	52_456_1	89_46_758	240_456_3282
605_456_180	39_456_1	527_456_214	52_456_1	89_46_776	240_456_3237
605_456_193	39_456_1	527_456_210	52_456_1	89_46_781	240_456_3236
605_456_194	39_456_1	527_456_200	52_456_1	89_46_762	240_456_3232
605_456_204	39_456_1	527_456_191	52_456_1	89_46_720	240_456_3276
605_456_220	39_456_1	527_456_193	52_456_1	89_46_725	240_456_3294
605_456_215	39_456_1	527_456_193	52_456_1	89_46_665	240_456_3348
605_456_219	39_456_1	527_456_194	52_456_1	89_46_619	240_456_3430
605_456_229	39_456_1	527_456_187	52_456_1	89_46_625	240_456_3367
605_456_232	39_456_1	527_456_177	52_456_1	89_46_626	240_456_3300
605_456_207	39_456_1	527_456_177	52_456_1	89_46_606	240_456_3335
605_456_192	39_456_1	527_456_168	52_456_1	89_46_605	240_456_3362
605_456_169	39_456_1	527_456_168	52_456_1	89_46_584	240_456_3383
605_456_163	39_456_1	527_456_178	52_456_1	89_46_581	240_456_3402
605_456_175	39_456_1	527_456_173	52_456_1	89_46_592	240_456_3430
605_456_187	39_456_1	527_456_167	52_456_1	89_46_592	240_456_3438
605_456_189	39_456_1	527_456_155	52_456_1	89_46_579	240_456_3449
605_456_184	39_456_1	527_456_151	52_456_1	89_46_579	240_456_3464
605_456_178	39_456_1	527_456_153	52_456_1	89_46_581	240_456_3455
605_456_176	39_456_1	527_456_168	52_456_1	89_46_581	240_456_3468
605_456_184	39_456_1	527_456_182	52_456_1	89_46_602	240_456_3427
605_456_180	39_456_1	527_456_180	52_456_1	89_46_613	240_456_3466
605_456_173	39_456_1	527_456_182	52_456_1	89_46_624	240_456_3467
605_456_156	39_456_1	527_456_191	52_456_1	89_46_634	240_456_3467
605_456_148	39_456_1	527_456_194	52_456_1	89_46_628	240_456_3431
605_456_148	39_456_1	527_456_190	52_456_1	89_46_607	240_456_3441
605_456_161	39_456_1	527_456_187	52_456_1	89_46_585	240_456_3464
605_456_170	39_456_1	527_456_181	52_456_1	89_46_566	240_456_3504
605_456_162	39_456_1	527_456_175	52_456_1	89_46_578	240_456_3454
605_456_179	39_456_1	527_456_160	52_456_1	89_46_590	240_456_3426
605_456_187	39_456_1	527_456_167	52_456_1	89_46_594	240_456_3398
605_456_198	39_456_1	527_456_179	52_456_1	89_46_604	240_456_3376
605_456_210	39_456_1	527_456_196	52_456_1	89_46_616	240_456_3369
605_456_206	39_456_1	527_456_213	52_456_1	89_46_634	240_456_3345
605_456_209	39_456_1	527_456_213	52_456_1	89_46_624	240_456_3381
605_456_192	39_456_1	527_456_207	52_456_1	89_46_628	240_456_3362
605_456_185	39_456_1	527_456_210	52_456_1	89_46_656	240_456_3301
605_456_180	39_456_1	527_456_219	52_456_1	89_46_641	240_456_3285
605_456_183	39_456_1	527_456_217	52_456_1	89_46_643	240_456_3298
605_456_183	39_456_1	527_456_212	52_456_1	89_46_651	240_456_3305
605_456_183	39_456_1	527_456_222	52_456_1	89_46_675	240_456_3306
605_456_180	39_456_1	527_456_219	52_456_1	89_46_682	240_456_3299
605_456_176	39_456_1	527_456_215	52_456_1	89_46_678	240_456_3305
605_456_182	39_456_1	527_456_222	52_456_1	89_46_687	240_456_3259
605_456_186	39_456_1	527_456_222	52_456_1	89_46_726	240_456_3254
605_456_162	39_456_1	527_456_230	52_456_1	89_46_751	240_456_3224
605_456_141	39_456_1	527_456_231	52_456_1	89_46_750	240_456_3224
605_456_166	39_456_1	527_456_229	52_456_1	89_46_767	240_456_3221
605_456_168	39_456_1	527_456_222	52_456_1	89_46_806	240_456_3175
605_456_160	39_456_1	527_456_209	52_456_1	89_46_832	240_456_3179
605_456_146	39_456_1	527_456_207	52_456_1	89_46_841	240_456_3191
605_456_131	39_456_1	527_456_206	52_456_1	89_46_830	240_456_3191
605_456_125	39_456_1	527_456_206	52_456_1	89_46_828	240_456_3221
605_456_113	39_456_1	527_456_195	52_456_1	89_46_789	240_456_3271
605_456_103	39_456_1	527_456_187	52_456_1	89_46_768	240_456_3315
605_456_93	39_456_1	527_456_203	52_456_1	89_46_775	240_456_3363
605_456_88	39_456_1	527_456_212	52_456_1	89_46_794	240_456_3361
605_456_91	39_456_1	527_456_210	52_456_1	89_46_805	240_456_3340
605_456_110	39_456_1	527_456_212	52_456_1	89_46_799	240_456_3302
605_456_120	39_456_1	527_456_215	52_456_1	89_46_814	240_456_3267
605_456_132	39_456_1	527_456_210	52_456_1	89_46_794	240_456_3237
605_456_130	39_456_1	527_456_225	52_456_1	89_46_767	240_456_3200
605_456_136	39_456_1	527_456_241	52_456_1	89_46_755	240_456_3208
605_456_131	39_456_1	527_456_264	52_456_1	89_46_739	240_456_3232
605_456_136	39_456_1	527_456_282	52_456_1	89_46_740	240_456_3200
605_456_122	39_456_1	527_456_289	52_456_1	89_46_718	240_456_3207
605_456_112	39_456_1	527_456_284	52_456_1	89_46_731	240_456_3225
605_456_115	39_456_1	527_456_284	52_456_1	89_46_740	240_456_3220
605_456_91	39_456_1	527_456_269	52_456_1	89_46_762	240_456_3244
605_456_77	39_456_1	527_456_264	52_456_1	89_46_783	240_456_3277
605_456_73	39_456_1	527_456_254	52_456_1	89_46_791	240_456_3270
605_456_70	39_456_1	527_456_252	52_456_1	89_46_809	240_456_3295
605_456_57	39_456_1	527_456_238	52_456_1	89_46_801	240_456_3282
605_456_44	39_456_1	527_456_240	52_456_1	89_46_780	240_456_3266
605_456_40	39_456_1	527_456_258	52_456_1	89_46_763	240_456_3292
605_456_43	39_456_1	527_456_269	52_456_1	89_46_725	240_456_3338
605_456_41	39_456_1	527_456_279	52_456_1	89_46_719	240_456_3401
605_456_45	39_456_1	527_456_279	52_456_1	89_46_698	240_456_3408
605_456_45	39_456_1	527_456_305	52_456_1	89_46_689	240_456_3364
605_456_40	39_456_1	527_456_331	52_456_1	89_46_680	240_456_3313
605_456_30	39_456_1	527_456_344	52_456_1	89_46_713	240_456_3289
605_456_34	39_456_1	527_456_356	52_456_1	89_46_734	240_456_3275
605_456_26	39_456_1	527_456_351	52_456_1	89_46_751	240_456_3278
605_456_29	39_456_1	527_456_349	52_456_1	89_46_738	240_456_3244
605_456_32	39_456_1	527_456_385	52_456_1	89_46_741	240_456_3199
605_456_35	39_456_1	527_456_396	52_456_1	89_46_761	240_456_3152
605_456_35	39_456_1	527_456_393	52_456_1	89_46_742	240_456_3170
605_456_44	39_456_1	527_456_366	52_456_1	89_46_761	240_456_3186
605_456_48	39_456_1	527_456_326	52_456_1	89_46_765	240_456_3202
605_456_52	39_456_1	527_456_330	52_456_1	89_46_733	240_456_3230
605_456_53	39_456_1	527_456_334	52_456_1	89_46_703	240_456_3268
605_456_64	39_456_1	527_456_321	52_456_1	89_46_709	240_456_3247
605_456_59	39_456_1	527_456_307	52_456_1	89_46_706	240_456_3245
605_456_63	39_456_1	527_456_307	52_456_1	89_46_724	240_456_3248
605_456_63	39_456_1	527_456_315	52_456_1	89_46_707	240_456_3233
605_456_67	39_456_1	527_456_309	52_456_1	89_46_716	240_456_3246
605_456_53	39_456_1	527_456_343	52_456_1	89_46_738	240_456_3236
605_456_56	39_456_1	527_456_345	52_456_1	89_46_755	240_456_3250
605_456_52	39_456_1	527_456_356	52_456_1	89_46_759	240_456_3269
605_456_63	39_456_1	527_456_357	52_456_1	89_46_761	240_456_3190
605_456_60	39_456_1	527_456_371	52_456_1	89_46_757	240_456_3184
605_456_62	39_456_1	527_456_368	52_456_1	89_46_791	240_456_3156
605_456_63	39_456_1	527_456_361	52_456_1	89_46_819	240_456_3115
605_456_59	39_456_1	527_456_345	52_456_1	89_46_823	240_456_3102
605_456_60	39_456_1	527_456_342	52_456_1	89_46_856	240_456_3070
605_456_61	39_456_1	527_456_325	52_456_1	89_46_850	240_456_3107
605_456_57	39_456_1	527_456_311	52_456_1	89_46_844	240_456_3115
605_456_40	39_456_1	527_456_301	52_456_1	89_46_841	240_456_3110
605_456_38	39_456_1	527_456_297	52_456_1	89_46_829	240_456_3166
605_456_30	39_456_1	527_456_272	52_456_1	89_46_847	240_456_3189
605_456_27	39_456_1	527_456_251	52_456_1	89_46_871	240_456_3205
605_456_21	39_456_1	527_456_252	52_456_1	89_46_889	240_456_3241
605_456_14	39_456_1	527_456_242	52_456_1	89_46_908	240_456_3198
605_456_7	39_456_1	527_456_243	52_456_1	89_46_914	240_456_3179
605_456_4	39_456_1	527_456_249	52_456_1	89_46_919	240_456_3241
605_456_1	39_456_1	527_456_260	52_456_1	89_46_929	240_456_3220
605_456_1	39_456_1	527_456_269	52_456_1	89_46_950	240_456_3241
39_456_1	89_46_977	527_456_284	240_456_3183	52_456_1
39_456_1	89_46_956	527_456_287	240_456_3175	52_456_1
39_456_1	89_46_943	527_456_304	240_456_3134	52_456_1
39_456_1	89_46_941	527_456_312	240_456_3096	52_456_1
39_456_1	89_46_945	527_456_333	240_456_3042	52_456_1
39_456_1	89_46_949	527_456_322	240_456_3027	52_456_1
39_456_1	89_46_968	527_456_330	240_456_3082	52_456_1
39_456_1	89_46_970	527_456_342	240_456_3043	52_456_1
39_456_1	89_46_940	527_456_351	240_456_3110	52_456_1
39_456_1	89_46_917	527_456_355	240_456_3177	52_456_1
39_456_1	89_46_930	527_456_345	240_456_3188	52_456_1
39_456_1	89_46_893	527_456_329	240_456_3197	52_456_1
39_456_1	89_46_869	527_456_325	240_456_3204	52_456_1
39_456_1	89_46_871	527_456_325	240_456_3183	52_456_1
39_456_1	89_46_863	527_456_325	240_456_3119	52_456_1
39_456_1	89_46_891	527_456_323	240_456_3119	52_456_1
39_456_1	89_46_889	527_456_322	240_456_3123	52_456_1
39_456_1	89_46_899	527_456_332	240_456_3131	52_456_1
39_456_1	89_46_913	527_456_340	240_456_3098	52_456_1
39_456_1	89_46_916	527_456_361	240_456_3119	52_456_1
39_456_1	89_46_933	527_456_365	240_456_3129	52_456_1
39_456_1	89_46_956	527_456_352	240_456_3121	52_456_1
39_456_1	89_46_947	527_456_350	240_456_3117	52_456_1
39_456_1	89_46_948	527_456_351	240_456_3085	52_456_1
39_456_1	89_46_955	527_456_334	240_456_3068	52_456_1
39_456_1	89_46_961	527_456_306	240_456_3041	52_456_1
39_456_1	89_46_1005	527_456_300	240_456_3062	52_456_1
39_456_1	89_46_1036	527_456_301	240_456_3042	52_456_1
39_456_1	89_46_1052	527_456_296	240_456_3053	52_456_1
39_456_1	89_46_1051	527_456_288	240_456_3052	52_456_1
39_456_1	89_46_1049	527_456_291	240_456_3057	52_456_1
39_456_1	89_46_1056	527_456_288	240_456_3032	52_456_1
39_456_1	89_46_1048	527_456_286	240_456_2968	52_456_1
39_456_1	89_46_1038	527_456_275	240_456_2994	52_456_1
39_456_1	89_46_1039	527_456_289	240_456_3043	52_456_1
39_456_1	89_46_1015	527_456_288	240_456_3110	52_456_1
39_456_1	89_46_1038	527_456_290	240_456_3140	52_456_1
39_456_1	89_46_1034	527_456_288	240_456_3141	52_456_1
39_456_1	89_46_1016	527_456_282	240_456_3147	52_456_1
39_456_1	89_46_1004	527_456_272	240_456_3138	52_456_1
39_456_1	89_46_974	527_456_278	240_456_3140	52_456_1
39_456_1	89_46_965	527_456_276	240_456_3136	52_456_1
39_456_1	89_46_970	527_456_266	240_456_3099	52_456_1
39_456_1	89_46_993	527_456_275	240_456_3098	52_456_1
39_456_1	89_46_1002	527_456_265	240_456_3059	52_456_1
39_456_1	89_46_1033	527_456_263	240_456_3031	52_456_1
39_456_1	89_46_1019	527_456_259	240_456_3008	52_456_1
39_456_1	89_46_1037	527_456_244	240_456_3015	52_456_1
39_456_1	89_46_1060	527_456_232	240_456_3056	52_456_1
39_456_1	89_46_1068	527_456_245	240_456_3097	52_456_1
39_456_1	89_46_1069	527_456_245	240_456_3103	52_456_1
39_456_1	89_46_1045	527_456_257	240_456_3102	52_456_1
39_456_1	89_46_1023	527_456_234	240_456_3149	52_456_1
39_456_1	89_46_1025	527_456_235	240_456_3138	52_456_1
39_456_1	89_46_1010	527_456_235	240_456_3139	52_456_1
39_456_1	89_46_1000	527_456_234	240_456_3131	52_456_1
39_456_1	89_46_1030	527_456_222	240_456_3101	52_456_1
39_456_1	89_46_1029	527_456_216	240_456_3118	52_456_1
39_456_1	89_46_1060	527_456_227	240_456_3161	52_456_1
39_456_1	89_46_1084	527_456_225	240_456_3152	52_456_1
39_456_1	89_46_1064	527_456_248	240_456_3113	52_456_1
39_456_1	89_46_1059	527_456_259	240_456_3150	52_456_1
39_456_1	89_46_1030	527_456_284	240_456_3107	52_456_1
39_456_1	89_46_984	527_456_268	240_456_3113	52_456_1
39_456_1	89_46_960	527_456_270	240_456_3108	52_456_1
39_456_1	89_46_939	527_456_283	240_456_3079	52_456_1
39_456_1	89_46_925	527_456_280	240_456_3082	52_456_1
39_456_1	89_46_927	527_456_284	240_456_3122	52_456_1
39_456_1	89_46_916	527_456_291	240_456_3114	52_456_1
39_456_1	89_46_910	527_456_279	240_456_3130	52_456_1
39_456_1	89_46_938	527_456_278	240_456_3174	52_456_1
39_456_1	89_46_955	527_456_284	240_456_3166	52_456_1
39_456_1	89_46_939	527_456_267	240_456_3210	52_456_1
39_456_1	89_46_962	527_456_246	240_456_3230	52_456_1
39_456_1	89_46_941	527_456_249	240_456_3261	52_456_1
39_456_1	89_46_910	527_456_256	240_456_3250	52_456_1
39_456_1	89_46_907	527_456_266	240_456_3232	52_456_1
39_456_1	89_46_855	527_456_268	240_456_3226	52_456_1
39_456_1	89_46_843	527_456_290	240_456_3166	52_456_1
39_456_1	89_46_848	527_456_308	240_456_3213	52_456_1
39_456_1	89_46_828	527_456_325	240_456_3207	52_456_1
39_456_1	89_46_840	527_456_319	240_456_3215	52_456_1
39_456_1	89_46_810	527_456_313	240_456_3174	52_456_1
39_456_1	89_46_798	527_456_310	240_456_3184	52_456_1
39_456_1	89_46_815	527_456_310	240_456_3194	52_456_1
39_456_1	89_46_819	527_456_321	240_456_3201	52_456_1
39_456_1	89_46_835	527_456_317	240_456_3217	52_456_1
39_456_1	89_46_867	527_456_320	240_456_3234	52_456_1
39_456_1	89_46_862	527_456_312	240_456_3203	52_456_1
39_456_1	89_46_857	527_456_317	240_456_3210	52_456_1
39_456_1	89_46_872	527_456_327	240_456_3199	52_456_1
39_456_1	89_46_868	527_456_337	240_456_3196	52_456_1
39_456_1	89_46_879	527_456_358	240_456_3175	52_456_1
39_456_1	89_46_835	527_456_372	240_456_3155	52_456_1
39_456_1	89_46_817	527_456_400	240_456_3098	52_456_1
39_456_1	89_46_798	527_456_400	240_456_3112	52_456_1
39_456_1	89_46_782	527_456_406	240_456_3147	52_456_1
39_456_1	89_46_741	527_456_413	240_456_3197	52_456_1
39_456_1	89_46_687	527_456_425	240_456_3234	52_456_1
39_456_1	89_46_641	527_456_407	240_456_3302	52_456_1
39_456_1	89_46_614	527_456_421	240_456_3328	52_456_1
39_456_1	89_46_596	527_456_408	240_456_3363	52_456_1
39_456_1	89_46_603	527_456_403	240_456_3380	52_456_1
39_456_1	89_46_609	527_456_414	240_456_3352	52_456_1
39_456_1	89_46_630	527_456_414	240_456_3333	52_456_1
39_456_1	89_46_623	527_456_426	240_456_3291	52_456_1
39_456_1	89_46_631	527_456_427	240_456_3310	52_456_1
39_456_1	89_46_635	527_456_433	240_456_3393	52_456_1
39_456_1	89_46_666	527_456_422	240_456_3396	52_456_1
39_456_1	89_46_675	527_456_427	240_456_3416	52_456_1
39_456_1	89_46_663	527_456_439	240_456_3397	52_456_1
39_456_1	89_46_697	527_456_428	240_456_3367	52_456_1
39_456_1	89_46_670	527_456_425	240_456_3338	52_456_1
39_456_1	89_46_684	527_456_439	240_456_3300	52_456_1
39_456_1	89_46_687	527_456_441	240_456_3284	52_456_1
39_456_1	89_46_711	527_456_428	240_456_3277	52_456_1
39_456_1	89_46_697	527_456_417	240_456_3272	52_456_1
39_456_1	89_46_703	527_456_405	240_456_3242	52_456_1
39_456_1	89_46_693	527_456_387	240_456_3244	52_456_1
39_456_1	89_46_681	527_456_367	240_456_3203	52_456_1
39_456_1	89_46_657	527_456_385	240_456_3208	52_456_1
39_456_1	89_46_652	527_456_391	240_456_3220	52_456_1
39_456_1	89_46_621	527_456_401	240_456_3271	52_456_1
39_456_1	89_46_627	527_456_411	240_456_3300	52_456_1
39_456_1	89_46_605	527_456_418	240_456_3318	52_456_1
39_456_1	89_46_570	527_456_435	240_456_3328	52_456_1
39_456_1	89_46_556	527_456_456	240_456_3352	52_456_1
39_456_1	89_46_536	527_456_461	240_456_3391	52_456_1
39_456_1	89_46_527	527_456_439	240_456_3448	52_456_1
39_456_1	89_46_520	527_456_419	240_456_3454	52_456_1
39_456_1	89_46_528	527_456_400	240_456_3439	52_456_1
39_456_1	89_46_531	527_456_403	240_456_3412	52_456_1
39_456_1	89_46_531	527_456_413	240_456_3372	52_456_1
39_456_1	89_46_542	527_456_449	240_456_3362	52_456_1
39_456_1	89_46_557	527_456_442	240_456_3395	52_456_1
39_456_1	89_46_549	527_456_422	240_456_3406	52_456_1
39_456_1	89_46_552	527_456_407	240_456_3390	52_456_1
39_456_1	89_46_553	527_456_423	240_456_3386	52_456_1
39_456_1	89_46_572	527_456_417	240_456_3380	52_456_1
39_456_1	89_46_567	527_456_417	240_456_3401	52_456_1
39_456_1	89_46_572	527_456_458	240_456_3386	52_456_1
39_456_1	89_46_574	527_456_459	240_456_3344	52_456_1
39_456_1	89_46_564	527_456_461	240_456_3360	52_456_1
39_456_1	89_46_543	527_456_470	240_456_3349	52_456_1
39_456_1	89_46_526	527_456_439	240_456_3372	52_456_1
39_456_1	89_46_510	527_456_422	240_456_3373	52_456_1
39_456_1	89_46_495	527_456_424	240_456_3388	52_456_1
39_456_1	89_46_484	527_456_416	240_456_3420	52_456_1
39_456_1	89_46_495	527_456_416	240_456_3452	52_456_1
39_456_1	89_46_508	527_456_443	240_456_3419	52_456_1
39_456_1	89_46_541	527_456_433	240_456_3401	52_456_1
39_456_1	89_46_601	527_456_445	240_456_3374	52_456_1
39_456_1	89_46_644	527_456_468	240_456_3342	52_456_1
39_456_1	89_46_650	527_456_462	240_456_3282	52_456_1
39_456_1	89_46_650	527_456_466	240_456_3275	52_456_1
39_456_1	89_46_652	527_456_436	240_456_3303	52_456_1
39_456_1	89_46_647	527_456_429	240_456_3292	52_456_1
39_456_1	89_46_626	527_456_425	240_456_3321	52_456_1
39_456_1	89_46_605	527_456_441	240_456_3377	52_456_1
39_456_1	89_46_604	527_456_465	240_456_3351	52_456_1
39_456_1	89_46_606	527_456_466	240_456_3352	52_456_1
39_456_1	89_46_601	527_456_463	240_456_3361	52_456_1
39_456_1	89_46_626	527_456_456	240_456_3336	52_456_1
39_456_1	89_46_626	527_456_461	240_456_3325	52_456_1
39_456_1	89_46_638	527_456_464	240_456_3243	52_456_1
39_456_1	89_46_642	527_456_459	240_456_3231	52_456_1
39_456_1	89_46_644	527_456_441	240_456_3239	52_456_1
39_456_1	89_46_650	527_456_417	240_456_3275	52_456_1
39_456_1	89_46_683	527_456_406	240_456_3255	52_456_1
39_456_1	89_46_683	527_456_409	240_456_3288	52_456_1
39_456_1	89_46_684	527_456_460	240_456_3264	52_456_1
39_456_1	89_46_701	527_456_470	240_456_3222	52_456_1
39_456_1	89_46_670	527_456_485	240_456_3268	52_456_1
39_456_1	89_46_638	527_456_522	240_456_3271	52_456_1
39_456_1	89_46_616	527_456_556	240_456_3276	52_456_1
39_456_1	89_46_572	527_456_570	240_456_3277	52_456_1
39_456_1	89_46_524	527_456_579	240_456_3290	52_456_1
39_456_1	89_46_512	527_456_568	240_456_3267	52_456_1
39_456_1	89_46_498	527_456_568	240_456_3221	52_456_1
39_456_1	89_46_502	527_456_563	240_456_3206	52_456_1
39_456_1	89_46_518	527_456_557	240_456_3200	52_456_1
39_456_1	89_46_559	527_456_562	240_456_3139	52_456_1
39_456_1	89_46_596	527_456_536	240_456_3130	52_456_1
39_456_1	89_46_629	527_456_534	240_456_3162	52_456_1
39_456_1	89_46_668	527_456_530	240_456_3129	52_456_1
39_456_1	89_46_679	527_456_558	240_456_3085	52_456_1
39_456_1	89_46_690	527_456_573	240_456_3067	52_456_1
39_456_1	89_46_730	527_456_588	240_456_3064	52_456_1
39_456_1	89_46_723	527_456_571	240_456_3090	52_456_1
39_456_1	89_46_700	527_456_569	240_456_3078	52_456_1
39_456_1	89_46_699	527_456_572	240_456_3080	52_456_1
39_456_1	89_46_644	527_456_564	240_456_3122	52_456_1
39_456_1	89_46_629	527_456_534	240_456_3142	52_456_1
39_456_1	89_46_616	527_456_525	240_456_3184	52_456_1
39_456_1	89_46_600	527_456_527	240_456_3212	52_456_1
39_456_1	89_46_578	527_456_547	240_456_3281	52_456_1
39_456_1	89_46_589	527_456_564	240_456_3296	52_456_1
39_456_1	89_46_637	527_456_576	240_456_3228	52_456_1
39_456_1	89_46_627	527_456_574	240_456_3218	52_456_1
39_456_1	89_46_629	527_456_575	240_456_3218	52_456_1
39_456_1	89_46_588	527_456_592	240_456_3190	52_456_1
39_456_1	89_46_584	527_456_596	240_456_3165	52_456_1
39_456_1	89_46_570	527_456_600	240_456_3193	52_456_1
39_456_1	89_46_570	527_456_617	240_456_3206	52_456_1
39_456_1	89_46_571	527_456_628	240_456_3184	52_456_1
39_456_1	89_46_568	527_456_620	240_456_3199	52_456_1
39_456_1	89_46_593	527_456_652	240_456_3168	52_456_1
39_456_1	89_46_615	527_456_625	240_456_3157	52_456_1
39_456_1	89_46_643	527_456_584	240_456_3113	52_456_1
39_456_1	89_46_654	527_456_584	240_456_3119	52_456_1
39_456_1	89_46_665	527_456_559	240_456_3111	52_456_1
39_456_1	89_46_641	527_456_545	240_456_3105	52_456_1
39_456_1	89_46_666	527_456_533	240_456_3093	52_456_1
39_456_1	89_46_655	527_456_533	240_456_3095	52_456_1
39_456_1	89_46_654	527_456_533	240_456_3143	52_456_1
39_456_1	89_46_656	527_456_544	240_456_3207	52_456_1
39_456_1	89_46_640	527_456_548	240_456_3261	52_456_1
39_456_1	89_46_630	527_456_572	240_456_3229	52_456_1
39_456_1	89_46_602	527_456_579	240_456_3242	52_456_1
39_456_1	89_46_616	527_456_602	240_456_3252	52_456_1
39_456_1	89_46_589	527_456_585	240_456_3244	52_456_1
39_456_1	89_46_621	527_456_574	240_456_3195	52_456_1
39_456_1	89_46_617	527_456_572	240_456_3209	52_456_1
39_456_1	89_46_626	527_456_547	240_456_3227	52_456_1
39_456_1	89_46_628	527_456_556	240_456_3183	52_456_1
39_456_1	89_46_633	527_456_550	240_456_3178	52_456_1
39_456_1	89_46_637	527_456_533	240_456_3154	52_456_1
39_456_1	89_46_637	527_456_529	240_456_3170	52_456_1
39_456_1	89_46_660	527_456_539	240_456_3130	52_456_1
39_456_1	89_46_684	527_456_530	240_456_3173	52_456_1
39_456_1	89_46_671	527_456_528	240_456_3174	52_456_1
39_456_1	89_46_669	527_456_494	240_456_3182	52_456_1
39_456_1	89_46_653	527_456_489	240_456_3151	52_456_1
39_456_1	89_46_658	527_456_470	240_456_3163	52_456_1
39_456_1	89_46_642	527_456_473	240_456_3167	52_456_1
39_456_1	89_46_613	527_456_476	240_456_3181	52_456_1
39_456_1	89_46_629	527_456_455	240_456_3190	52_456_1
39_456_1	89_46_628	527_456_458	240_456_3249	52_456_1
39_456_1	89_46_616	527_456_439	240_456_3352	52_456_1
39_456_1	89_46_629	527_456_421	240_456_3345	52_456_1
39_456_1	89_46_622	527_456_427	240_456_3342	52_456_1
39_456_1	89_46_627	527_456_447	240_456_3323	52_456_1
39_456_1	89_46_622	527_456_441	240_456_3310	52_456_1
39_456_1	89_46_638	527_456_480	240_456_3328	52_456_1
39_456_1	89_46_640	527_456_457	240_456_3310	52_456_1
39_456_1	89_46_638	527_456_417	240_456_3308	52_456_1
39_456_1	89_46_627	527_456_394	240_456_3337	52_456_1
39_456_1	89_46_613	527_456_369	240_456_3355	52_456_1
39_456_1	89_46_628	527_456_361	240_456_3344	52_456_1
39_456_1	89_46_620	527_456_353	240_456_3327	52_456_1
39_456_1	89_46_650	527_456_359	240_456_3318	52_456_1
39_456_1	89_46_658	527_456_354	240_456_3367	52_456_1
39_456_1	89_46_649	527_456_349	240_456_3372	52_456_1
39_456_1	89_46_646	527_456_351	240_456_3353	52_456_1
39_456_1	89_46_652	527_456_348	240_456_3349	52_456_1
39_456_1	89_46_609	527_456_341	240_456_3356	52_456_1
39_456_1	89_46_597	527_456_356	240_456_3321	52_456_1
39_456_1	89_46_603	527_456_368	240_456_3295	52_456_1
39_456_1	89_46_572	527_456_399	240_456_3307	52_456_1
39_456_1	89_46_560	527_456_418	240_456_3305	52_456_1
39_456_1	89_46_576	527_456_409	240_456_3335	52_456_1
39_456_1	89_46_582	527_456_384	240_456_3355	52_456_1
39_456_1	89_46_586	527_456_378	240_456_3336	52_456_1
39_456_1	89_46_585	527_456_391	240_456_3326	52_456_1
39_456_1	89_46_606	527_456_401	240_456_3309	52_456_1
39_456_1	89_46_615	527_456_413	240_456_3328	52_456_1
39_456_1	89_46_616	527_456_404	240_456_3348	52_456_1
39_456_1	89_46_636	527_456_393	240_456_3345	52_456_1
39_456_1	89_46_662	527_456_388	240_456_3363	52_456_1
39_456_1	89_46_690	527_456_391	240_456_3285	52_456_1
39_456_1	89_46_730	527_456_410	240_456_3263	52_456_1
39_456_1	89_46_750	527_456_407	240_456_3246	52_456_1
39_456_1	89_46_771	527_456_430	240_456_3228	52_456_1
39_456_1	89_46_762	527_456_433	240_456_3229	52_456_1
39_456_1	89_46_725	527_456_449	240_456_3263	52_456_1
39_456_1	89_46_688	527_456_456	240_456_3314	52_456_1
39_456_1	89_46_680	527_456_424	240_456_3335	52_456_1
39_456_1	89_46_643	527_456_423	240_456_3290	52_456_1
39_456_1	89_46_664	527_456_424	240_456_3233	52_456_1
39_456_1	89_46_669	527_456_419	240_456_3225	52_456_1
39_456_1	89_46_674	527_456_454	240_456_3157	52_456_1
39_456_1	89_46_691	527_456_455	240_456_3113	52_456_1
39_456_1	89_46_741	527_456_447	240_456_3101	52_456_1
39_456_1	89_46_760	527_456_418	240_456_3148	52_456_1
39_456_1	89_46_756	527_456_417	240_456_3228	52_456_1
39_456_1	89_46_770	527_456_401	240_456_3286	52_456_1
39_456_1	89_46_756	527_456_397	240_456_3341	52_456_1
39_456_1	89_46_730	527_456_386	240_456_3350	52_456_1
39_456_1	89_46_695	527_456_372	240_456_3387	52_456_1
39_456_1	89_46_675	527_456_360	240_456_3406	52_456_1
39_456_1	89_46_678	527_456_366	240_456_3349	52_456_1
39_456_1	89_46_684	527_456_355	240_456_3347	52_456_1
39_456_1	89_46_694	527_456_357	240_456_3348	52_456_1
39_456_1	89_46_672	527_456_393	240_456_3352	52_456_1
39_456_1	89_46_677	527_456_415	240_456_3326	52_456_1
39_456_1	89_46_680	527_456_461	240_456_3312	52_456_1
39_456_1	89_46_650	527_456_473	240_456_3271	52_456_1
39_456_1	89_46_622	527_456_483	240_456_3265	52_456_1
39_456_1	89_46_577	527_456_488	240_456_3250	52_456_1
39_456_1	89_46_572	527_456_470	240_456_3263	52_456_1
39_456_1	89_46_616	527_456_474	240_456_3227	52_456_1
39_456_1	89_46_614	527_456_469	240_456_3237	52_456_1
39_456_1	89_46_635	527_456_476	240_456_3222	52_456_1
39_456_1	89_46_659	527_456_465	240_456_3199	52_456_1
39_456_1	89_46_655	527_456_498	240_456_3206	52_456_1
39_456_1	89_46_651	527_456_517	240_456_3195	52_456_1
39_456_1	89_46_653	527_456_508	240_456_3238	52_456_1
39_456_1	89_46_676	527_456_496	240_456_3228	52_456_1
39_456_1	89_46_674	527_456_487	240_456_3187	52_456_1
39_456_1	89_46_653	527_456_500	240_456_3150	52_456_1
39_456_1	89_46_637	527_456_472	240_456_3173	52_456_1
39_456_1	89_46_662	527_456_474	240_456_3201	52_456_1
39_456_1	89_46_653	527_456_463	240_456_3227	52_456_1
39_456_1	89_46_685	527_456_452	240_456_3217	52_456_1
39_456_1	89_46_687	527_456_446	240_456_3247	52_456_1
39_456_1	89_46_734	527_456_437	240_456_3181	52_456_1
39_456_1	89_46_749	527_456_471	240_456_3184	52_456_1
39_456_1	89_46_745	527_456_504	240_456_3138	52_456_1
39_456_1	89_46_714	527_456_504	240_456_3159	52_456_1
39_456_1	89_46_678	527_456_501	240_456_3193	52_456_1
39_456_1	89_46_658	527_456_485	240_456_3199	52_456_1
39_456_1	89_46_673	527_456_471	240_456_3216	52_456_1
39_456_1	89_46_683	527_456_477	240_456_3217	52_456_1
39_456_1	89_46_668	527_456_466	240_456_3292	52_456_1
39_456_1	89_46_667	527_456_433	240_456_3355	52_456_1
39_456_1	89_46_639	527_456_429	240_456_3392	52_456_1
39_456_1	89_46_647	527_456_421	240_456_3399	52_456_1
39_456_1	89_46_663	527_456_421	240_456_3335	52_456_1
39_456_1	89_46_672	527_456_421	240_456_3310	52_456_1
39_456_1	89_46_677	527_456_410	240_456_3267	52_456_1
39_456_1	89_46_670	527_456_399	240_456_3205	52_456_1
39_456_1	89_46_665	527_456_399	240_456_3211	52_456_1
39_456_1	89_46_642	527_456_396	240_456_3244	52_456_1
39_456_1	89_46_664	527_456_368	240_456_3253	52_456_1
39_456_1	89_46_687	527_456_373	240_456_3298	52_456_1
39_456_1	89_46_685	527_456_377	240_456_3315	52_456_1
39_456_1	89_46_687	527_456_384	240_456_3361	52_456_1
39_456_1	89_46_692	527_456_386	240_456_3367	52_456_1
39_456_1	89_46_705	527_456_390	240_456_3324	52_456_1
39_456_1	89_46_712	527_456_402	240_456_3259	52_456_1
39_456_1	89_46_763	527_456_399	240_456_3258	52_456_1
39_456_1	89_46_787	527_456_394	240_456_3218	52_456_1
39_456_1	89_46_776	527_456_406	240_456_3231	52_456_1
39_456_1	89_46_773	527_456_406	240_456_3205	52_456_1
39_456_1	89_46_768	527_456_414	240_456_3219	52_456_1
39_456_1	89_46_809	527_456_398	240_456_3186	52_456_1
39_456_1	89_46_804	527_456_359	240_456_3205	52_456_1
39_456_1	89_46_818	527_456_362	240_456_3211	52_456_1
39_456_1	89_46_808	527_456_349	240_456_3193	52_456_1
39_456_1	89_46_773	527_456_324	240_456_3237	52_456_1
39_456_1	89_46_804	527_456_312	240_456_3294	52_456_1
39_456_1	89_46_824	527_456_311	240_456_3252	52_456_1
39_456_1	89_46_838	527_456_277	240_456_3273	52_456_1
39_456_1	89_46_830	527_456_259	240_456_3291	52_456_1
39_456_1	89_46_864	527_456_255	240_456_3267	52_456_1
39_456_1	89_46_868	527_456_249	240_456_3259	52_456_1
39_456_1	89_46_864	527_456_251	240_456_3251	52_456_1
39_456_1	89_46_848	527_456_262	240_456_3252	52_456_1
39_456_1	89_46_825	527_456_275	240_456_3282	52_456_1
39_456_1	89_46_834	527_456_278	240_456_3250	52_456_1
39_456_1	89_46_831	527_456_277	240_456_3233	52_456_1
39_456_1	89_46_860	527_456_288	240_456_3203	52_456_1
39_456_1	89_46_885	527_456_300	240_456_3146	52_456_1
39_456_1	89_46_924	527_456_298	240_456_3078	52_456_1
39_456_1	89_46_935	527_456_309	240_456_3014	52_456_1
39_456_1	89_46_917	527_456_314	240_456_3095	52_456_1
39_456_1	89_46_892	527_456_326	240_456_3149	52_456_1
39_456_1	89_46_864	527_456_332	240_456_3220	52_456_1
39_456_1	89_46_830	527_456_345	240_456_3223	52_456_1
39_456_1	89_46_794	527_456_347	240_456_3244	52_456_1
39_456_1	89_46_767	527_456_323	240_456_3239	52_456_1
39_456_1	89_46_769	527_456_318	240_456_3214	52_456_1
39_456_1	89_46_750	527_456_311	240_456_3243	52_456_1
39_456_1	89_46_817	527_456_289	240_456_3292	52_456_1
39_456_1	89_46_811	527_456_299	240_456_3334	52_456_1
39_456_1	89_46_819	527_456_288	240_456_3332	52_456_1
39_456_1	89_46_826	527_456_297	240_456_3343	52_456_1
39_456_1	89_46_854	527_456_292	240_456_3301	52_456_1
39_456_1	89_46_859	527_456_291	240_456_3258	52_456_1
39_456_1	89_46_865	527_456_298	240_456_3230	52_456_1
39_456_1	89_46_849	527_456_301	240_456_3181	52_456_1
39_456_1	89_46_837	527_456_308	240_456_3157	52_456_1
39_456_1	89_46_830	527_456_321	240_456_3198	52_456_1
39_456_1	89_46_847	527_456_319	240_456_3187	52_456_1
39_456_1	89_46_835	527_456_315	240_456_3189	52_456_1
39_456_1	89_46_849	527_456_318	240_456_3209	52_456_1
39_456_1	89_46_830	527_456_312	240_456_3220	52_456_1
39_456_1	89_46_823	527_456_307	240_456_3204	52_456_1
39_456_1	89_46_801	527_456_318	240_456_3190	52_456_1
39_456_1	89_46_828	527_456_314	240_456_3131	52_456_1
39_456_1	89_46_841	527_456_320	240_456_3153	52_456_1
39_456_1	89_46_883	527_456_324	240_456_3152	52_456_1
39_456_1	89_46_903	527_456_350	240_456_3100	52_456_1
39_456_1	89_46_924	527_456_328	240_456_3147	52_456_1
39_456_1	89_46_924	527_456_312	240_456_3180	52_456_1
39_456_1	89_46_917	527_456_299	240_456_3181	52_456_1
39_456_1	89_46_882	527_456_275	240_456_3180	52_456_1
39_456_1	89_46_881	527_456_252	240_456_3163	52_456_1
39_456_1	89_46_871	527_456_237	240_456_3202	52_456_1
39_456_1	89_46_878	527_456_226	240_456_3207	52_456_1
39_456_1	89_46_853	527_456_223	240_456_3206	52_456_1
39_456_1	89_46_873	527_456_213	240_456_3288	52_456_1
39_456_1	89_46_833	527_456_208	240_456_3350	52_456_1
39_456_1	89_46_815	527_456_208	240_456_3419	52_456_1
39_456_1	89_46_811	527_456_200	240_456_3439	52_456_1
39_456_1	89_46_825	527_456_210	240_456_3459	52_456_1
39_456_1	89_46_835	527_456_209	240_456_3434	52_456_1
39_456_1	89_46_847	527_456_198	240_456_3419	52_456_1
39_456_1	89_46_843	527_456_179	240_456_3469	52_456_1
39_456_1	89_46_812	527_456_172	240_456_3482	52_456_1
39_456_1	89_46_815	527_456_181	240_456_3400	52_456_1
39_456_1	89_46_832	527_456_182	240_456_3388	52_456_1
39_456_1	89_46_842	527_456_196	240_456_3313	52_456_1
39_456_1	89_46_865	527_456_202	240_456_3297	52_456_1
39_456_1	89_46_891	527_456_215	240_456_3263	52_456_1
39_456_1	89_46_901	527_456_214	240_456_3285	52_456_1
39_456_1	89_46_902	527_456_212	240_456_3294	52_456_1
39_456_1	89_46_895	527_456_223	240_456_3265	52_456_1
39_456_1	89_46_857	527_456_218	240_456_3291	52_456_1
39_456_1	89_46_807	527_456_195	240_456_3332	52_456_1
39_456_1	89_46_807	527_456_177	240_456_3389	52_456_1
39_456_1	89_46_789	527_456_176	240_456_3422	52_456_1
39_456_1	89_46_786	527_456_163	240_456_3429	52_456_1
39_456_1	89_46_791	527_456_156	240_456_3423	52_456_1
39_456_1	89_46_786	527_456_163	240_456_3366	52_456_1
39_456_1	89_46_774	527_456_197	240_456_3316	52_456_1
39_456_1	89_46_804	527_456_225	240_456_3254	52_456_1
39_456_1	89_46_845	527_456_220	240_456_3277	52_456_1
39_456_1	89_46_859	527_456_219	240_456_3273	52_456_1
39_456_1	89_46_869	527_456_222	240_456_3274	52_456_1
39_456_1	89_46_881	527_456_228	240_456_3252	52_456_1
39_456_1	89_46_843	527_456_242	240_456_3294	52_456_1
39_456_1	89_46_805	527_456_247	240_456_3311	52_456_1
39_456_1	89_46_799	527_456_249	240_456_3312	52_456_1
39_456_1	89_46_798	527_456_244	240_456_3307	52_456_1
39_456_1	89_46_790	527_456_235	240_456_3329	52_456_1
39_456_1	89_46_786	527_456_250	240_456_3306	52_456_1
39_456_1	89_46_804	527_456_238	240_456_3319	52_456_1
39_456_1	89_46_816	527_456_216	240_456_3344	52_456_1
39_456_1	89_46_796	527_456_200	240_456_3351	52_456_1
39_456_1	89_46_825	527_456_190	240_456_3316	52_456_1
39_456_1	89_46_810	527_456_188	240_456_3315	52_456_1
39_456_1	89_46_800	527_456_204	240_456_3296	52_456_1
39_456_1	89_46_809	527_456_224	240_456_3296	52_456_1
39_456_1	89_46_789	527_456_224	240_456_3338	52_456_1
39_456_1	89_46_761	527_456_239	240_456_3365	52_456_1
39_456_1	89_46_752	527_456_237	240_456_3413	52_456_1
39_456_1	89_46_726	527_456_249	240_456_3418	52_456_1
39_456_1	89_46_727	527_456_262	240_456_3380	52_456_1
39_456_1	89_46_714	527_456_250	240_456_3392	52_456_1
39_456_1	89_46_714	527_456_257	240_456_3391	52_456_1
39_456_1	89_46_739	527_456_266	240_456_3369	52_456_1
39_456_1	89_46_746	527_456_283	240_456_3356	52_456_1
39_456_1	89_46_771	527_456_261	240_456_3327	52_456_1
39_456_1	89_46_799	527_456_254	240_456_3333	52_456_1
39_456_1	89_46_828	527_456_247	240_456_3327	52_456_1
39_456_1	89_46_812	527_456_244	240_456_3332	52_456_1
39_456_1	89_46_780	527_456_250	240_456_3387	52_456_1
39_456_1	89_46_773	527_456_252	240_456_3359	52_456_1
39_456_1	89_46_740	527_456_240	240_456_3390	52_456_1
39_456_1	89_46_731	527_456_229	240_456_3402	52_456_1
39_456_1	89_46_742	527_456_239	240_456_3370	52_456_1
39_456_1	89_46_732	527_456_244	240_456_3350	52_456_1
39_456_1	89_46_745	527_456_238	240_456_3375	52_456_1
39_456_1	89_46_744	527_456_241	240_456_3377	52_456_1
39_456_1	89_46_749	527_456_228	240_456_3426	52_456_1
39_456_1	89_46_748	527_456_213	240_456_3456	52_456_1
39_456_1	89_46_744	527_456_193	240_456_3478	52_456_1
39_456_1	89_46_725	527_456_183	240_456_3513	52_456_1
39_456_1	89_46_692	527_456_180	240_456_3508	52_456_1
39_456_1	89_46_705	527_456_166	240_456_3461	52_456_1
39_456_1	89_46_661	527_456_146	240_456_3447	52_456_1
39_456_1	89_46_660	527_456_143	240_456_3484	52_456_1
39_456_1	89_46_683	527_456_134	240_456_3515	52_456_1
39_456_1	89_46_687	527_456_142	240_456_3560	52_456_1
39_456_1	89_46_702	527_456_146	240_456_3554	52_456_1
39_456_1	89_46_703	527_456_153	240_456_3510	52_456_1
39_456_1	89_46_709	527_456_162	240_456_3522	52_456_1
39_456_1	89_46_687	527_456_155	240_456_3500	52_456_1
39_456_1	89_46_656	527_456_152	240_456_3520	52_456_1
39_456_1	89_46_616	527_456_173	240_456_3531	52_456_1
39_456_1	89_46_603	527_456_163	240_456_3526	52_456_1
39_456_1	89_46_614	527_456_154	240_456_3533	52_456_1
39_456_1	89_46_585	527_456_152	240_456_3599	52_456_1
39_456_1	89_46_583	527_456_155	240_456_3661	52_456_1
39_456_1	89_46_582	527_456_156	240_456_3676	52_456_1
39_456_1	89_46_586	527_456_165	240_456_3670	52_456_1
39_456_1	89_46_597	527_456_165	240_456_3609	52_456_1
39_456_1	89_46_614	527_456_161	240_456_3589	52_456_1
39_456_1	89_46_595	527_456_157	240_456_3609	52_456_1
39_456_1	89_46_598	527_456_160	240_456_3565	52_456_1
39_456_1	89_46_566	527_456_150	240_456_3600	52_456_1
39_456_1	89_46_549	527_456_141	240_456_3629	52_456_1
39_456_1	89_46_548	527_456_134	240_456_3647	52_456_1
39_456_1	89_46_549	527_456_143	240_456_3679	52_456_1
39_456_1	89_46_517	527_456_138	240_456_3783	52_456_1
39_456_1	89_46_507	527_456_138	240_456_3796	52_456_1
39_456_1	89_46_490	527_456_116	240_456_3854	52_456_1
39_456_1	89_46_479	527_456_101	240_456_3835	52_456_1
39_456_1	89_46_466	527_456_100	240_456_3794	52_456_1
39_456_1	89_46_457	527_456_108	240_456_3746	52_456_1
39_456_1	89_46_473	527_456_107	240_456_3758	52_456_1
39_456_1	89_46_488	527_456_103	240_456_3756	52_456_1
39_456_1	89_46_498	527_456_98	240_456_3718	52_456_1
39_456_1	89_46_471	527_456_110	240_456_3767	52_456_1
39_456_1	89_46_464	527_456_98	240_456_3764	52_456_1
39_456_1	89_46_451	527_456_85	240_456_3778	52_456_1
39_456_1	89_46_439	527_456_96	240_456_3769	52_456_1
39_456_1	89_46_449	527_456_98	240_456_3806	52_456_1
39_456_1	89_46_451	527_456_97	240_456_3867	52_456_1
39_456_1	89_46_438	527_456_100	240_456_3897	52_456_1
39_456_1	89_46_420	527_456_90	240_456_3932	52_456_1
39_456_1	89_46_391	527_456_89	240_456_3950	52_456_1
39_456_1	89_46_385	527_456_82	240_456_3912	52_456_1
39_456_1	89_46_361	527_456_85	240_456_3940	52_456_1
39_456_1	89_46_352	527_456_88	240_456_3909	52_456_1
39_456_1	89_46_338	527_456_78	240_456_3903	52_456_1
39_456_1	89_46_312	527_456_81	240_456_3921	52_456_1
39_456_1	89_46_298	527_456_71	240_456_3874	52_456_1
39_456_1	89_46_279	527_456_72	240_456_3921	52_456_1
39_456_1	89_46_269	527_456_70	240_456_4000	52_456_1
39_456_1	89_46_263	527_456_68	240_456_4016	52_456_1
39_456_1	89_46_247	527_456_63	240_456_4028	52_456_1
39_456_1	89_46_255	527_456_54	240_456_4010	52_456_1
39_456_1	89_46_281	527_456_50	240_456_3973	52_456_1
39_456_1	89_46_311	527_456_49	240_456_3947	52_456_1
39_456_1	89_46_333	527_456_47	240_456_3979	52_456_1
39_456_1	89_46_357	527_456_42	240_456_3950	52_456_1
39_456_1	89_46_340	527_456_45	240_456_3961	52_456_1
39_456_1	89_46_330	527_456_45	240_456_3968	52_456_1
39_456_1	89_46_307	527_456_42	240_456_3985	52_456_1
39_456_1	89_46_325	527_456_43	240_456_3955	52_456_1
39_456_1	89_46_324	527_456_50	240_456_3936	52_456_1
39_456_1	89_46_331	527_456_49	240_456_3974	52_456_1
39_456_1	89_46_341	527_456_48	240_456_3923	52_456_1
39_456_1	89_46_338	527_456_53	240_456_3952	52_456_1
39_456_1	89_46_348	527_456_48	240_456_3921	52_456_1
39_456_1	89_46_344	527_456_47	240_456_3943	52_456_1
39_456_1	89_46_356	527_456_56	240_456_3941	52_456_1
39_456_1	89_46_357	527_456_50	240_456_3987	52_456_1
39_456_1	89_46_348	527_456_54	240_456_4050	52_456_1
39_456_1	89_46_337	527_456_63	240_456_4025	52_456_1
39_456_1	89_46_327	527_456_60	240_456_4045	52_456_1
39_456_1	89_46_309	527_456_58	240_456_3985	52_456_1
39_456_1	89_46_315	527_456_52	240_456_4012	52_456_1
39_456_1	89_46_315	527_456_50	240_456_4024	52_456_1
39_456_1	89_46_310	527_456_48	240_456_4040	52_456_1
39_456_1	89_46_302	527_456_55	240_456_3992	52_456_1
39_456_1	89_46_290	527_456_54	240_456_3991	52_456_1
39_456_1	89_46_278	527_456_60	240_456_3975	52_456_1
39_456_1	89_46_257	527_456_61	240_456_4032	52_456_1
39_456_1	89_46_247	527_456_56	240_456_4067	52_456_1
39_456_1	89_46_238	527_456_47	240_456_4057	52_456_1
39_456_1	89_46_243	527_456_39	240_456_4056	52_456_1
39_456_1	89_46_248	527_456_37	240_456_4042	52_456_1
39_456_1	89_46_256	527_456_42	240_456_4027	52_456_1
39_456_1	89_46_250	527_456_45	240_456_4033	52_456_1
39_456_1	89_46_267	527_456_48	240_456_4060	52_456_1
39_456_1	89_46_269	527_456_48	240_456_4024	52_456_1
39_456_1	89_46_239	527_456_47	240_456_4070	52_456_1
39_456_1	89_46_223	527_456_53	240_456_4061	52_456_1
39_456_1	89_46_208	527_456_57	240_456_4051	52_456_1
39_456_1	89_46_202	527_456_57	240_456_4099	52_456_1
39_456_1	89_46_207	527_456_54	240_456_4085	52_456_1
39_456_1	89_46_211	527_456_48	240_456_4139	52_456_1
39_456_1	89_46_231	527_456_56	240_456_4101	52_456_1
39_456_1	89_46_230	527_456_50	240_456_4052	52_456_1
39_456_1	89_46_221	527_456_60	240_456_4012	52_456_1
39_456_1	89_46_233	527_456_51	240_456_3990	52_456_1
39_456_1	89_46_224	527_456_50	240_456_4008	52_456_1
39_456_1	89_46_228	527_456_48	240_456_4034	52_456_1
39_456_1	89_46_212	527_456_46	240_456_4006	52_456_1
39_456_1	89_46_233	527_456_38	240_456_4014	52_456_1
39_456_1	89_46_241	527_456_44	240_456_4002	52_456_1
39_456_1	89_46_269	527_456_46	240_456_3978	52_456_1
39_456_1	89_46_265	527_456_42	240_456_4009	52_456_1
39_456_1	89_46_251	527_456_38	240_456_4045	52_456_1
39_456_1	89_46_246	527_456_40	240_456_4014	52_456_1
39_456_1	89_46_231	527_456_42	240_456_3995	52_456_1
39_456_1	89_46_234	527_456_49	240_456_4041	52_456_1
39_456_1	89_46_235	527_456_50	240_456_3986	52_456_1
39_456_1	89_46_241	527_456_53	240_456_3930	52_456_1
39_456_1	89_46_235	527_456_60	240_456_3983	52_456_1
39_456_1	89_46_238	527_456_63	240_456_3985	52_456_1
39_456_1	89_46_232	527_456_63	240_456_3987	52_456_1
39_456_1	89_46_215	527_456_69	240_456_3993	52_456_1
39_456_1	89_46_181	527_456_72	240_456_4052	52_456_1
39_456_1	89_46_165	527_456_78	240_456_4090	52_456_1
39_456_1	89_46_145	527_456_72	240_456_4105	52_456_1
39_456_1	89_46_135	527_456_68	240_456_4147	52_456_1
39_456_1	89_46_129	527_456_65	240_456_4146	52_456_1
39_456_1	89_46_151	527_456_67	240_456_4120	52_456_1
39_456_1	89_46_147	527_456_68	240_456_4175	52_456_1
39_456_1	89_46_144	527_456_71	240_456_4171	52_456_1
39_456_1	89_46_152	527_456_62	240_456_4128	52_456_1
39_456_1	89_46_154	527_456_69	240_456_4114	52_456_1
39_456_1	89_46_158	527_456_74	240_456_4131	52_456_1
39_456_1	89_46_170	527_456_78	240_456_4088	52_456_1
39_456_1	89_46_179	527_456_76	240_456_4146	52_456_1
39_456_1	89_46_177	527_456_75	240_456_4155	52_456_1
39_456_1	89_46_186	527_456_64	240_456_4161	52_456_1
39_456_1	89_46_200	527_456_67	240_456_4157	52_456_1
39_456_1	89_46_213	527_456_67	240_456_4085	52_456_1
39_456_1	89_46_219	527_456_62	240_456_4087	52_456_1
39_456_1	89_46_221	527_456_55	240_456_4028	52_456_1
39_456_1	89_46_230	527_456_55	240_456_4048	52_456_1
39_456_1	89_46_218	527_456_53	240_456_4046	52_456_1
39_456_1	89_46_217	527_456_45	240_456_4049	52_456_1
39_456_1	89_46_206	527_456_37	240_456_4021	52_456_1
39_456_1	89_46_210	527_456_30	240_456_4042	52_456_1
39_456_1	89_46_231	527_456_20	240_456_4090	52_456_1
39_456_1	89_46_231	527_456_12	240_456_4129	52_456_1
39_456_1	89_46_240	527_456_6	240_456_4176	52_456_1
39_456_1	89_46_247	527_456_7	240_456_4140	52_456_1
39_456_1	89_46_231	527_456_2	240_456_4125	52_456_1
39_456_1	89_46_228	527_456_2	240_456_4068	52_456_1
39_456_1	89_46_231	527_456_2	240_456_4051	52_456_1
39_456_1	89_46_235	527_456_5	240_456_4050	52_456_1
39_456_1	89_46_234	527_456_6	240_456_4074	52_456_1
39_456_1	89_46_245	527_456_4	240_456_4080	52_456_1
39_456_1	89_46_231	527_456_3	240_456_4140	52_456_1
39_456_1	89_46_227	527_456_1	240_456_4104	52_456_1
39_456_1	89_46_218	527_456_2	240_456_4108	52_456_1
39_456_1	89_46_216	527_456_1	240_456_4054	52_456_1
39_456_1	89_46_203	240_456_4080
39_456_1	89_46_206	240_456_3998
39_456_1	89_46_230	240_456_4003
39_456_1	89_46_235	240_456_3963
39_456_1	89_46_251	240_456_3960
39_456_1	89_46_248	240_456_3966
39_456_1	89_46_251	240_456_4031
39_456_1	89_46_248	240_456_4075
39_456_1	89_46_254	240_456_4132
39_456_1	89_46_261	240_456_4163
39_456_1	89_46_264	240_456_4132
39_456_1	89_46_264	240_456_4145
39_456_1	89_46_277	240_456_4025
39_456_1	89_46_262	240_456_3956
39_456_1	89_46_244	240_456_3996
39_456_1	89_46_231	240_456_4027
39_456_1	89_46_223	240_456_4026
39_456_1	89_46_222	240_456_4092
39_456_1	89_46_215	240_456_4101
39_456_1	89_46_208	240_456_4095
39_456_1	89_46_200	240_456_4115
39_456_1	89_46_197	240_456_4097
39_456_1	89_46_188	240_456_4132
39_456_1	89_46_181	240_456_4139
39_456_1	89_46_190	240_456_4160
39_456_1	89_46_213	240_456_4094
39_456_1	89_46_199	240_456_4126
39_456_1	89_46_203	240_456_4129
39_456_1	89_46_223	240_456_4116
39_456_1	89_46_242	240_456_4131
39_456_1	89_46_256	240_456_4122
39_456_1	89_46_247	240_456_4116
39_456_1	89_46_249	240_456_4105
39_456_1	89_46_248	240_456_4057
39_456_1	89_46_239	240_456_4075
39_456_1	89_46_213	240_456_4074
39_456_1	89_46_210	240_456_4064
39_456_1	89_46_225	240_456_4085
39_456_1	89_46_229	240_456_4060
39_456_1	89_46_226	240_456_4024
39_456_1	89_46_210	240_456_4079
39_456_1	89_46_178	240_456_4098
39_456_1	89_46_177	240_456_4141
39_456_1	89_46_157	240_456_4154
39_456_1	89_46_140	240_456_4199
39_456_1	89_46_137	240_456_4177
39_456_1	89_46_132	240_456_4237
39_456_1	89_46_118	240_456_4258
39_456_1	89_46_120	240_456_4255
39_456_1	89_46_117	240_456_4241
39_456_1	89_46_107	240_456_4260
39_456_1	89_46_102	240_456_4247
39_456_1	89_46_88	240_456_4227
39_456_1	89_46_76	240_456_4199
39_456_1	89_46_75	240_456_4205
39_456_1	89_46_69	240_456_4145
39_456_1	89_46_69	240_456_4149
39_456_1	89_46_68	240_456_4182
39_456_1	89_46_63	240_456_4211
39_456_1	89_46_73	240_456_4207
39_456_1	89_46_71	240_456_4247
39_456_1	89_46_81	240_456_4256
39_456_1	89_46_85	240_456_4255
39_456_1	89_46_82	240_456_4223
39_456_1	89_46_70	240_456_4247
39_456_1	89_46_60	240_456_4259
39_456_1	89_46_45	240_456_4268
39_456_1	89_46_50	240_456_4286
39_456_1	89_46_46	240_456_4286
39_456_1	89_46_35	240_456_4303
39_456_1	89_46_32	240_456_4289
39_456_1	89_46_38	240_456_4305
39_456_1	89_46_41	240_456_4280
39_456_1	89_46_37	240_456_4250
39_456_1	89_46_28	240_456_4238
39_456_1	89_46_27	240_456_4239
39_456_1	89_46_29	240_456_4216
39_456_1	89_46_27	240_456_4240
39_456_1	89_46_21	240_456_4294
39_456_1	89_46_20	240_456_4300
39_456_1	89_46_15	240_456_4296
39_456_1	89_46_13	240_456_4324
39_456_1	89_46_15	240_456_4337
39_456_1	89_46_16	240_456_4347
39_456_1	89_46_15	240_456_4381
39_456_1	89_46_14	240_456_4367
39_456_1	89_46_11	240_456_4305
39_456_1	89_46_4	240_456_4279
39_456_1	89_46_4	240_456_4271
39_456_1	89_46_2	240_456_4308
39_456_1	89_46_1	240_456_4315
39_456_1	240_456_4330
39_456_1	240_456_4350
39_456_1	240_456_4373
39_456_1	240_456_4344
39_456_1	240_456_4329
39_456_1	240_456_4327
39_456_1	240_456_4263
39_456_1	240_456_4263
39_456_1	240_456_4251
39_456_1	240_456_4304
39_456_1	240_456_4316
39_456_1	240_456_4282
39_456_1	240_456_4329
39_456_1	240_456_4318
39_456_1	240_456_4286
39_456_1	240_456_4277
39_456_1	240_456_4253
39_456_1	240_456_4247
39_456_1	240_456_4241
39_456_1	240_456_4233
39_456_1	240_456_4287
39_456_1	240_456_4249
39_456_1	240_456_4301
39_456_1	240_456_4355
39_456_1	240_456_4339
39_456_1	240_456_4354
39_456_1	240_456_4369
39_456_1	240_456_4332
39_456_1	240_456_4249
39_456_1	240_456_4250
39_456_1	240_456_4271
39_456_1	240_456_4252
39_456_1	240_456_4301
39_456_1	240_456_4325
39_456_1	240_456_4280
39_456_1	240_456_4295
39_456_1	240_456_4288
39_456_1	240_456_4317
39_456_1	240_456_4292
39_456_1	240_456_4279
39_456_1	240_456_4298
39_456_1	240_456_4267
39_456_1	240_456_4223
39_456_1	240_456_4230
39_456_1	240_456_4222
39_456_1	240_456_4217
39_456_1	240_456_4269
39_456_1	240_456_4287
39_456_1	240_456_4319
39_456_1	240_456_4347
39_456_1	240_456_4337
39_456_1	240_456_4354
39_456_1	240_456_4359
39_456_1	240_456_4349
39_456_1	240_456_4336
39_456_1	240_456_4297
39_456_1	240_456_4330
39_456_1	240_456_4309
39_456_1	240_456_4301
39_456_1	240_456_4323
39_456_1	240_456_4301
39_456_1	240_456_4326
39_456_1	240_456_4312
39_456_1	240_456_4366
39_456_1	240_456_4286
39_456_1	240_456_4319
39_456_1	240_456_4353
39_456_1	240_456_4278
39_456_1	240_456_4287
39_456_1	240_456_4308
39_456_1	240_456_4300
39_456_1	240_456_4306
39_456_1	240_456_4305
39_456_1	240_456_4217
39_456_1	240_456_4202
39_456_1	240_456_4223
39_456_1	240_456_4242
39_456_1	240_456_4296
39_456_1	240_456_4359
39_456_1	240_456_4366
39_456_1	240_456_4391
39_456_1	240_456_4356
39_456_1	240_456_4279
39_456_1	240_456_4226
39_456_1	240_456_4255
39_456_1	240_456_4314
39_456_1	240_456_4336
39_456_1	240_456_4366
39_456_1	240_456_4328
39_456_1	240_456_4308
39_456_1	240_456_4323
39_456_1	240_456_4325
39_456_1	240_456_4294
39_456_1	240_456_4277
39_456_1	240_456_4292
39_456_1	240_456_4298
39_456_1	240_456_4312
39_456_1	240_456_4270
39_456_1	240_456_4288
39_456_1	240_456_4305
39_456_1	240_456_4335
39_456_1	240_456_4309
39_456_1	240_456_4225
39_456_1	240_456_4239
39_456_1	240_456_4255
39_456_1	240_456_4299
39_456_1	240_456_4320
39_456_1	240_456_4378
39_456_1	240_456_4388
39_456_1	240_456_4316
39_456_1	240_456_4328
39_456_1	240_456_4305
39_456_1	240_456_4318
39_456_1	240_456_4266
39_456_1	240_456_4284
39_456_1	240_456_4232
39_456_1	240_456_4242
39_456_1	240_456_4275
39_456_1	240_456_4267
39_456_1	240_456_4308
39_456_1	240_456_4291
39_456_1	240_456_4286
39_456_1	240_456_4284
39_456_1	240_456_4300
39_456_1	240_456_4290
39_456_1	240_456_4294
39_456_1	240_456_4346
39_456_1	240_456_4326
39_456_1	240_456_4387
39_456_1	240_456_4359
39_456_1	240_456_4288
39_456_1	240_456_4295
39_456_1	240_456_4292
39_456_1	240_456_4261
39_456_1	240_456_4273
39_456_1	240_456_4253
39_456_1	240_456_4288
39_456_1	240_456_4318
39_456_1	240_456_4328
39_456_1	240_456_4332
39_456_1	240_456_4291
39_456_1	240_456_4290
39_456_1	240_456_4339
39_456_1	240_456_4341
39_456_1	240_456_4351
39_456_1	240_456_4372
39_456_1	240_456_4361
39_456_1	240_456_4343
39_456_1	240_456_4331
39_456_1	240_456_4316
39_456_1	240_456_4240
39_456_1	240_456_4261
39_456_1	240_456_4301
39_456_1	240_456_4366
39_456_1	240_456_4380
39_456_1	240_456_4353
39_456_1	240_456_4361
39_456_1	240_456_4307
39_456_1	240_456_4291
39_456_1	240_456_4238
39_456_1	240_456_4253
39_456_1	240_456_4283
39_456_1	240_456_4287
39_456_1	240_456_4371
39_456_1	240_456_4361
39_456_1	240_456_4308
39_456_1	240_456_4284
39_456_1	240_456_4267
39_456_1	240_456_4308
39_456_1	240_456_4352
39_456_1	240_456_4340
39_456_1	240_456_4353
39_456_1	240_456_4334
39_456_1	240_456_4355
39_456_1	240_456_4286
39_456_1	240_456_4234
39_456_1	240_456_4272
39_456_1	240_456_4265
39_456_1	240_456_4281
39_456_1	240_456_4249
39_456_1	240_456_4274
39_456_1	240_456_4268
39_456_1	240_456_4250
39_456_1	240_456_4285
39_456_1	240_456_4248
39_456_1	240_456_4270
39_456_1	240_456_4193
39_456_1	240_456_4166
39_456_1	240_456_4186
39_456_1	240_456_4262
39_456_1	240_456_4331
39_456_1	240_456_4393
39_456_1	240_456_4361
39_456_1	240_456_4356
39_456_1	240_456_4319
39_456_1	240_456_4334
39_456_1	240_456_4334
39_456_1	240_456_4328
39_456_1	240_456_4322
39_456_1	240_456_4280
39_456_1	240_456_4213
39_456_1	240_456_4252
39_456_1	240_456_4260
39_456_1	240_456_4299
39_456_1	240_456_4349
39_456_1	240_456_4369
39_456_1	240_456_4383
39_456_1	240_456_4346
39_456_1	240_456_4319
39_456_1	240_456_4295
39_456_1	240_456_4269
39_456_1	240_456_4300
39_456_1	240_456_4322
39_456_1	240_456_4345
39_456_1	240_456_4317
39_456_1	240_456_4265
39_456_1	240_456_4304
39_456_1	240_456_4266
39_456_1	240_456_4299
39_456_1	240_456_4254
39_456_1	240_456_4276
39_456_1	240_456_4289
39_456_1	240_456_4283
39_456_1	240_456_4244
39_456_1	240_456_4218
39_456_1	240_456_4242
39_456_1	240_456_4223
39_456_1	240_456_4283
39_456_1	240_456_4298
39_456_1	240_456_4324
39_456_1	240_456_4410
39_456_1	240_456_4389
39_456_1	240_456_4429
39_456_1	240_456_4396
39_456_1	240_456_4390
39_456_1	240_456_4351
39_456_1	240_456_4340
39_456_1	240_456_4366
39_456_1	240_456_4375
39_456_1	240_456_4372
39_456_1	240_456_4349
39_456_1	240_456_4345
39_456_1	240_456_4300
39_456_1	240_456_4336
39_456_1	240_456_4365
39_456_1	240_456_4369
39_456_1	240_456_4421
39_456_1	240_456_4388
39_456_1	240_456_4364
39_456_1	240_456_4347
39_456_1	240_456_4363
39_456_1	240_456_4365
39_456_1	240_456_4335
39_456_1	240_456_4339
39_456_1	240_456_4349
39_456_1	240_456_4332
39_456_1	240_456_4305
39_456_1	240_456_4282
39_456_1	240_456_4281
39_456_1	240_456_4309
39_456_1	240_456_4327
39_456_1	240_456_4328
39_456_1	240_456_4246
39_456_1	240_456_4275
39_456_1	240_456_4260
39_456_1	240_456_4262
39_456_1	240_456_4235
39_456_1	240_456_4285
39_456_1	240_456_4368
39_456_1	240_456_4321
39_456_1	240_456_4294
39_456_1	240_456_4269
39_456_1	240_456_4263
39_456_1	240_456_4238
39_456_1	240_456_4209
39_456_1	240_456_4244
39_456_1	240_456_4288
39_456_1	240_456_4322
39_456_1	240_456_4335
39_456_1	240_456_4301
39_456_1	240_456_4296
39_456_1	240_456_4318
39_456_1	240_456_4335
39_456_1	240_456_4380
39_456_1	240_456_4386
39_456_1	240_456_4376
39_456_1	240_456_4336
39_456_1	240_456_4291
39_456_1	240_456_4227
39_456_1	240_456_4239
39_456_1	240_456_4243
39_456_1	240_456_4278
39_456_1	240_456_4253
39_456_1	240_456_4245
39_456_1	240_456_4279
39_456_1	240_456_4245
39_456_1	240_456_4265
39_456_1	240_456_4311
39_456_1	240_456_4262
39_456_1	240_456_4249
39_456_1	240_456_4294
39_456_1	240_456_4324
39_456_1	240_456_4353
39_456_1	240_456_4353
39_456_1	240_456_4387
39_456_1	240_456_4356
39_456_1	240_456_4348
39_456_1	240_456_4338
39_456_1	240_456_4339
39_456_1	240_456_4310
39_456_1	240_456_4340
39_456_1	240_456_4321
39_456_1	240_456_4373
39_456_1	240_456_4410
39_456_1	240_456_4368
39_456_1	240_456_4335
39_456_1	240_456_4296
39_456_1	240_456_4299
39_456_1	240_456_4240
39_456_1	240_456_4307
39_456_1	240_456_4347
39_456_1	240_456_4387
39_456_1	240_456_4397
39_456_1	240_456_4385
39_456_1	240_456_4367
39_456_1	240_456_4315
39_456_1	240_456_4344
39_456_1	240_456_4323
39_456_1	240_456_4348
39_456_1	240_456_4339
39_456_1	240_456_4293
39_456_1	240_456_4310
39_456_1	240_456_4348
39_456_1	240_456_4308
39_456_1	240_456_4305
39_456_1	240_456_4270
39_456_1	240_456_4304
39_456_1	240_456_4287
39_456_1	240_456_4303
39_456_1	240_456_4302
39_456_1	240_456_4355
39_456_1	240_456_4320
39_456_1	240_456_4340
39_456_1	240_456_4346
39_456_1	240_456_4304
39_456_1	240_456_4256
39_456_1	240_456_4260
39_456_1	240_456_4267
39_456_1	240_456_4296
39_456_1	240_456_4308
39_456_1	240_456_4334
39_456_1	240_456_4367
39_456_1	240_456_4376
39_456_1	240_456_4306
39_456_1	240_456_4227
39_456_1	240_456_4187
39_456_1	240_456_4244
39_456_1	240_456_4265
39_456_1	240_456_4251
39_456_1	240_456_4257
39_456_1	240_456_4238
39_456_1	240_456_4266
39_456_1	240_456_4260
39_456_1	240_456_4290
39_456_1	240_456_4285
39_456_1	240_456_4333
39_456_1	240_456_4340
39_456_1	240_456_4343
39_456_1	240_456_4319
39_456_1	240_456_4320
39_456_1	240_456_4339
39_456_1	240_456_4296
39_456_1	240_456_4293
39_456_1	240_456_4207
39_456_1	240_456_4207
39_456_1	240_456_4238
39_456_1	240_456_4230
39_456_1	240_456_4233
39_456_1	240_456_4268
39_456_1	240_456_4346
39_456_1	240_456_4306
39_456_1	240_456_4302
39_456_1	240_456_4292
39_456_1	240_456_4279
39_456_1	240_456_4260
39_456_1	240_456_4316
39_456_1	240_456_4268
39_456_1	240_456_4300
39_456_1	240_456_4293
39_456_1	240_456_4311
39_456_1	240_456_4341
39_456_1	240_456_4329
39_456_1	240_456_4287
39_456_1	240_456_4283
[truncated: 3,001 more rows]
[truncated: 1,696 more columns]
